# Supplementary material for: Assessing kinesthetic proprioceptive function of the upper limb: a novel dynamic movement reproduction task using a robotic arm
Source: PeerJ. 2021 May 3;9:e11301. doi: 10.7717/peerj.11301 (PMC8101453; doi:10.7717/peerj.11301)
Supplement: Supplemental Information 2 [file peerj-09-11301-s002.zip › DMR raw data_Study 2_part 1/HMData_PP021_2019-10-01-15-10-11.txt]

Trial1	2	1	blindfold	clockwise	practice	Guided	1	0.5	-0.25	0	0.44409	-1.45125	-1.0495	0.801452530611811	-0.698792	-2.844868	1.292126
Trial1	2	1	blindfold	clockwise	practice	Guided	1	0.5	-0.25	0.002212524	0.44409	-1.45129	-1.0495	0.801452530611811	-0.644738	-2.857563	1.365324
Trial1	2	1	blindfold	clockwise	practice	Guided	1	0.5	-0.25	0.0222168	0.44409	-1.45129	-1.04947	0.801422563060464	-0.644738	-2.857563	1.365324
Trial1	2	1	blindfold	clockwise	practice	Guided	1	0.5	-0.25	0.04222107	0.44406	-1.45134	-1.04945	0.801404678973508	-0.617857	-2.844868	1.434343
Trial1	2	1	blindfold	clockwise	practice	Guided	1	0.5	-0.25	0.06222534	0.44403	-1.45136	-1.04943	0.801386912948563	-0.618396	-2.815245	1.514266
Trial1	2	1	blindfold	clockwise	practice	Guided	1	0.5	-0.25	0.08221436	0.444	-1.45138	-1.04942	0.801379020411902	-0.643453	-2.836404	1.487444
Trial1	2	1	blindfold	clockwise	practice	Guided	1	0.5	-0.25	0.1022186	0.44397	-1.45138	-1.0494	0.801361139972097	-0.593721	-2.785623	1.406404
Trial1	2	1	blindfold	clockwise	practice	Guided	1	0.5	-0.25	0.1222229	0.44395	-1.45139	-1.04939	0.801352549350203	-0.476017	-2.844868	1.380125
Trial1	2	1	blindfold	clockwise	practice	Guided	1	0.5	-0.25	0.1422119	0.44392	-1.45141	-1.04939	0.801354646916379	-0.349332	-2.950663	1.29852
Trial1	2	1	blindfold	clockwise	practice	Guided	1	0.5	-0.25	0.1622162	0.4439	-1.45143	-1.04939	0.801356048695738	-0.314751	-3.081849	1.230329
Trial1	2	1	blindfold	clockwise	practice	Guided	1	0.5	-0.25	0.1822205	0.44389	-1.45147	-1.04939	0.80135674977219	-0.313626	-3.128399	1.212454
Trial1	2	1	blindfold	clockwise	practice	Guided	1	0.5	-0.25	0.2022247	0.44388	-1.45149	-1.04939	0.801357448886063	-0.287182	-3.10724	1.218599
Trial1	2	1	blindfold	clockwise	practice	Guided	1	0.5	-0.25	0.2222137	0.44387	-1.4515	-1.04939	0.80135814812371	-0.291828	-3.06069	1.223352
Trial1	2	1	blindfold	clockwise	practice	Guided	1	0.5	-0.25	0.242218	0.44385	-1.4515	-1.04939	0.801359549058525	-0.349421	-2.976054	1.21974
Trial1	2	1	blindfold	clockwise	practice	Guided	1	0.5	-0.25	0.2622223	0.44383	-1.4515	-1.04939	0.801360950489909	-0.384869	-2.92104	1.217517
Trial1	2	1	blindfold	clockwise	practice	Guided	1	0.5	-0.25	0.2822266	0.44382	-1.45149	-1.04939	0.80136165243647	-0.34689	-2.899881	1.18818
Trial1	2	1	blindfold	clockwise	practice	Guided	1	0.5	-0.25	0.3022156	0.4438	-1.45148	-1.0494	0.80137304144849	-0.370556	-2.794086	1.11524
Trial1	2	1	blindfold	clockwise	practice	Guided	1	0.5	-0.25	0.3222198	0.44379	-1.45143	-1.04943	0.80140371260324	-0.289708	-2.476701	1.055157
Trial1	2	1	blindfold	clockwise	practice	Guided	1	0.5	-0.25	0.3422241	0.44376	-1.45101	-1.04953	0.801505586063117	-0.080168	-1.169075	0.630637
Trial1	2	1	blindfold	clockwise	practice	Guided	1	0.5	-0.25	0.3622131	0.44378	-1.45067	-1.04979	0.801763538421193	0.354146	-0.428495	0.245395
Trial1	2	1	blindfold	clockwise	practice	Guided	1	0.5	-0.25	0.3822174	0.44404	-1.45027	-1.05014	0.802094375718708	0.705862	0.130123	-0.174412
Trial1	2	1	blindfold	clockwise	practice	Guided	1	0.5	-0.25	0.4022217	0.44485	-1.44984	-1.05026	0.802158031040589	0.931801	-0.10691	-0.63719
Trial1	2	1	blindfold	clockwise	practice	Guided	1	0.5	-0.25	0.422226	0.44616	-1.44982	-1.04999	0.801799631392922	0.422599	-0.094244	-0.137292
Trial1	2	1	blindfold	clockwise	practice	Guided	1	0.5	-0.25	0.442215	0.44891	-1.45	-1.04997	0.801599799441098	-0.229776	-0.132344	-0.043751
Trial1	2	1	blindfold	clockwise	practice	Guided	1	0.5	-0.25	0.4622192	0.44994	-1.45004	-1.04999	0.801554680654313	-0.144355	-0.035002	0.016351
Trial1	2	1	blindfold	clockwise	practice	Guided	1	0.5	-0.25	0.4822235	0.45079	-1.45001	-1.05	0.801512039200329	0.088185	-0.0011601	0.0058836
Trial1	2	1	blindfold	clockwise	practice	Guided	1	0.5	-0.25	0.5022125	0.45168	-1.44998	-1.05	0.801457887640911	0.203331	-0.0731	0.01745
Trial1	2	1	blindfold	clockwise	practice	Guided	1	0.5	-0.25	0.5222168	0.45271	-1.45001	-1.05	0.801396446670249	0.148635	-0.026539	0.035025
Trial1	2	1	blindfold	clockwise	practice	Guided	1	0.5	-0.25	0.5422211	0.4549	-1.44998	-1.05001	0.801280198087952	-0.197476	-0.051945	0.0086211
Trial1	2	1	blindfold	clockwise	practice	Guided	1	0.5	-0.25	0.5622253	0.45572	-1.45001	-1.05001	0.801234462112565	-0.154758	-0.030775	-0.030739
Trial1	2	1	blindfold	clockwise	practice	Guided	1	0.5	-0.25	0.5822144	0.45638	-1.45	-1.05	0.801188261187121	0.039576	0.062314	-0.0013901
Trial1	2	1	blindfold	clockwise	practice	Guided	1	0.5	-0.25	0.6022186	0.45702	-1.44998	-1.05	0.801153671538327	0.165779	-0.03502	-0.022699
Trial1	2	1	blindfold	clockwise	practice	Guided	1	0.5	-0.25	0.6222229	0.45775	-1.45001	-1.05	0.801114839976513	0.136918	0.0030736	0.0091252
Trial1	2	1	blindfold	clockwise	practice	Guided	1	0.5	-0.25	0.6422119	0.45935	-1.44999	-1.05	0.801032049674035	-0.124819	-0.043489	-0.012041
Trial1	2	1	blindfold	clockwise	practice	Guided	1	0.5	-0.25	0.6622162	0.45999	-1.45001	-1.05001	0.80100982744787	-0.153597	0.0030711	0.01975
Trial1	2	1	blindfold	clockwise	practice	Guided	1	0.5	-0.25	0.6822205	0.46044	-1.45	-1.05	0.800977477140325	-0.014551	0.032687	0.0077409
Trial1	2	1	blindfold	clockwise	practice	Guided	1	0.5	-0.25	0.7022247	0.46085	-1.44999	-1.05	0.800957331058395	0.139416	0.011523	-0.028531
Trial1	2	1	blindfold	clockwise	practice	Guided	1	0.5	-0.25	0.7222137	0.46131	-1.45	-1.05	0.800934978550588	0.14245	-0.0011654	-0.0072772
Trial1	2	1	blindfold	clockwise	practice	Guided	1	0.5	-0.25	0.742218	0.46241	-1.44999	-1.05	0.800882595381191	-0.105149	-0.022335	-0.040268
Trial1	2	1	blindfold	clockwise	practice	Guided	1	0.5	-0.25	0.7622223	0.46287	-1.45001	-1.05	0.80086113682268	-0.12145	-0.0053978	0.0049567
Trial1	2	1	blindfold	clockwise	practice	Guided	1	0.5	-0.25	0.7822266	0.46315	-1.45001	-1.05	0.800848204470218	-0.027349	0.041148	-0.0015188
Trial1	2	1	blindfold	clockwise	practice	Guided	1	0.5	-0.25	0.8022156	0.46336	-1.44999	-1.05	0.800838569651565	0.077294	0.0030577	0.034795
Trial1	2	1	blindfold	clockwise	practice	Guided	1	0.5	-0.25	0.8222198	0.46362	-1.45	-1.04999	0.800816711842775	0.154668	-0.030789	0.010404
Trial1	2	1	blindfold	clockwise	practice	Guided	1	0.5	-0.25	0.8422241	0.4643	-1.44999	-1.05	0.80079611347752	-0.031589	-0.0096428	-0.0063041
Trial1	2	1	blindfold	clockwise	practice	Guided	1	0.5	-0.25	0.8622131	0.46458	-1.45	-1.05001	0.800793682525701	-0.129529	-0.022328	-0.0082322
Trial1	2	1	blindfold	clockwise	practice	Guided	1	0.5	-0.25	0.8822174	0.46471	-1.45001	-1.05	0.800777939259877	-0.067061	0.041146	-0.0083418
Trial1	2	1	blindfold	clockwise	practice	Guided	1	0.5	-0.25	0.9022217	0.46476	-1.44999	-1.05	0.800775736970248	0.015384	-0.026568	0.0045969
Trial1	2	1	blindfold	clockwise	practice	Guided	1	0.5	-0.25	0.922226	0.46481	-1.45	-1.04999	0.800763535200654	0.147159	-0.043487	0.02661
Trial1	2	1	blindfold	clockwise	practice	Guided	1	0.5	-0.25	0.942215	0.46511	-1.44999	-1.05	0.800760412114733	-0.01133	-0.0011783	0.024778
Trial1	2	1	blindfold	clockwise	practice	Guided	1	0.5	-0.25	0.9622192	0.46524	-1.45	-1.05	0.80075475720683	-0.058506	-0.030795	-0.0035771
Trial1	2	1	blindfold	clockwise	practice	Guided	1	0.5	-0.25	0.9822235	0.46526	-1.45001	-1.05	0.800753889389855	-0.103162	0.019985	-0.0023047
Trial1	2	1	blindfold	clockwise	practice	Guided	1	0.5	-0.25	1.002213	0.46524	-1.44999	-1.05	0.80075475720683	0.010062	-0.0096433	-0.028535
Trial1	2	1	blindfold	clockwise	practice	Guided	1	0.5	-0.25	1.022217	0.46525	-1.45	-1.05	0.800754322589377	0.083877	-0.013869	0.0015727
Trial1	2	1	blindfold	clockwise	practice	Guided	1	0.5	-0.25	1.042221	0.46542	-1.44999	-1.05	0.800746963511652	0.011688	-0.018107	0.022044
Trial1	2	1	blindfold	clockwise	practice	Guided	1	0.5	-0.25	1.062225	0.4655	-1.45	-1.05	0.80074351318226	-0.044652	0.0030571	-0.011088
Trial1	2	1	blindfold	clockwise	practice	Guided	1	0.5	-0.25	1.082214	0.46549	-1.45	-1.05	0.800743944679471	-0.090683	0.032679	0.011137
Trial1	2	1	blindfold	clockwise	practice	Guided	1	0.5	-0.25	1.102219	0.46545	-1.44999	-1.05	0.800745669346437	0.012011	-0.0011842	0.0094745
Trial1	2	1	blindfold	clockwise	practice	Guided	1	0.5	-0.25	1.122223	0.46543	-1.45	-1.05	0.800746532427631	0.03448	-0.018108	0.0067428
Trial1	2	1	blindfold	clockwise	practice	Guided	1	0.5	-0.25	1.142212	0.46553	-1.44999	-1.05	0.80074222072349	0.011687	-0.0096495	0.013663
Trial1	2	1	blindfold	clockwise	practice	Guided	1	0.5	-0.25	1.162216	0.4656	-1.45	-1.05	0.80073921020594	-0.05492	-0.026573	0.0092829
Trial1	2	1	blindfold	clockwise	practice	Guided	1	0.5	-0.25	1.18222	0.46561	-1.45	-1.05	0.800738781362097	-0.05824	0.0072833	-0.0077727
Trial1	2	1	blindfold	clockwise	practice	Guided	1	0.5	-0.25	1.202225	0.46558	-1.45	-1.05	0.800740070828495	-0.0030091	0.019973	-0.045593
Trial1	2	1	blindfold	clockwise	practice	Guided	1	0.5	-0.25	1.222214	0.46555	-1.45	-1.05	0.800741360135419	0.016437	-0.013881	0.0097683
Trial1	2	1	blindfold	clockwise	practice	Guided	1	0.5	-0.25	1.242218	0.4656	-1.45	-1.05	0.80073921020594	0.070241	-0.0011882	0.033641
Trial1	2	1	blindfold	clockwise	practice	Guided	1	0.5	-0.25	1.262222	0.46565	-1.45	-1.05	0.800737064672308	-0.014132	-0.022345	-0.00065853
Trial1	2	1	blindfold	clockwise	practice	Guided	1	0.5	-0.25	1.282227	0.46566	-1.45	-1.05	0.80073663645046	-0.044653	0.019974	-0.011083
Trial1	2	1	blindfold	clockwise	practice	Guided	1	0.5	-0.25	1.302216	0.46564	-1.45	-1.05	0.800737493018407	-0.054072	-0.0011903	-0.0032876
Trial1	2	1	blindfold	clockwise	practice	Guided	1	0.5	-0.25	1.32222	0.46562	-1.45	-1.05	0.80073835136293	-0.0093857	-0.022345	-0.0045564
Trial1	2	1	blindfold	clockwise	practice	Guided	1	0.5	-0.25	1.342224	0.46564	-1.45	-1.05	0.800737493018407	0.051929	0.0072768	0.012106
Trial1	2	1	blindfold	clockwise	practice	Guided	1	0.5	-0.25	1.362213	0.46567	-1.45	-1.05	0.800736207075146	0.044692	-0.026577	-0.013625
Trial1	2	1	blindfold	clockwise	practice	Guided	1	0.5	-0.25	1.382217	0.4657	-1.45	-1.05	0.800734920975771	-0.045492	0.0072787	0.0014857
Trial1	2	1	blindfold	clockwise	practice	Guided	1	0.5	-0.25	1.402222	0.46568	-1.45	-1.05	0.800735777824826	-0.045201	-0.0011901	-0.011962
Trial1	2	1	blindfold	clockwise	practice	Guided	1	0.5	-0.25	1.422226	0.46566	-1.45	-1.05	0.80073663645046	-0.048255	-0.030811	-0.023951
Trial1	2	1	blindfold	clockwise	practice	Guided	1	0.5	-0.25	1.442215	0.46566	-1.45	-1.05	0.80073663645046	0.061086	0.0072728	0.0084994
Trial1	2	1	blindfold	clockwise	practice	Guided	1	0.5	-0.25	1.462219	0.46568	-1.45	-1.05	0.800735777824826	0.02056	0.0030426	0.014252
Trial1	2	1	blindfold	clockwise	practice	Guided	1	0.5	-0.25	1.482224	0.4657	-1.45	-1.05	0.800734920975771	-0.026907	0.015741	-0.0099166
Trial1	2	1	blindfold	clockwise	practice	Guided	1	0.5	-0.25	1.502213	0.46569	-1.45	-1.05	0.800735348699501	-0.019119	0.015736	0.0050935
Trial1	2	1	blindfold	clockwise	practice	Guided	1	0.5	-0.25	1.522217	0.46567	-1.45	-1.05	0.800736207075146	-0.036045	-0.039276	-0.0063095
Trial1	2	1	blindfold	clockwise	practice	Guided	1	0.5	-0.25	1.542221	0.46567	-1.45	-1.05	0.800736207075146	0.051929	0.032661	0.012106
Trial1	2	1	blindfold	clockwise	practice	Guided	1	0.5	-0.25	1.562225	0.46569	-1.45	-1.05	0.800735348699501	0.022491	-0.0054272	-0.015084
Trial1	2	1	blindfold	clockwise	practice	Guided	1	0.5	-0.25	1.582214	0.46571	-1.45	-1.05	0.800734492100064	0.031365	-0.026582	-0.014498
Trial1	2	1	blindfold	clockwise	practice	Guided	1	0.5	-0.25	1.602219	0.46571	-1.45	-1.05	0.800734492100064	-0.03968	0.041122	-0.01888
Trial1	2	1	blindfold	clockwise	practice	Guided	1	0.5	-0.25	1.622223	0.46571	-1.45	-1.05	0.800734492100064	-0.054648	-0.018124	0.0050984
Trial1	2	1	blindfold	clockwise	practice	Guided	1	0.5	-0.25	1.642212	0.46571	-1.45	-1.05	0.800734492100064	0.053297	0.024191	-0.0088463
Trial1	2	1	blindfold	clockwise	practice	Guided	1	0.5	-0.25	1.662216	0.46571	-1.45	-1.05	0.800734492100064	0.064953	-0.013896	0.015421
Trial1	2	1	blindfold	clockwise	practice	Guided	1	0.5	-0.25	1.68222	0.46573	-1.45	-1.05	0.800733637274608	0.0072212	0.024193	0.013376
Trial1	2	1	blindfold	clockwise	practice	Guided	1	0.5	-0.25	1.702225	0.46573	-1.45	-1.05	0.800733637274608	0.016653	0.04958	0.0055767
Trial1	2	1	blindfold	clockwise	practice	Guided	1	0.5	-0.25	1.722214	0.46573	-1.45	-1.05	0.800733637274608	-0.030532	-0.022359	-0.018592
Trial1	2	1	blindfold	clockwise	practice	Guided	1	0.5	-0.25	1.742218	0.46572	-1.45	-1.05	0.80073406462521	0.007505	-0.001201	0.0091851
Trial1	2	1	blindfold	clockwise	practice	Guided	1	0.5	-0.25	1.762222	0.46573	-1.45	-1.05	0.800733637274608	0.056895	-0.02236	0.004016
Trial1	2	1	blindfold	clockwise	practice	Guided	1	0.5	-0.25	1.782227	0.46573	-1.45	-1.05	0.800733637274608	0.0088715	0.0030342	-0.011771
Trial1	2	1	blindfold	clockwise	practice	Guided	1	0.5	-0.25	1.802216	0.46573	-1.45	-1.05	0.800733637274608	0.024976	0.015727	0.014542
Trial1	2	1	blindfold	clockwise	practice	Guided	1	0.5	-0.25	1.82222	0.46573	-1.45	-1.05	0.800733637274608	0.0049857	-0.01813	-0.020445
Trial1	2	1	blindfold	clockwise	practice	Guided	1	0.5	-0.25	1.842224	0.46573	-1.45	-1.05	0.800733637274608	0.030532	0.011492	-0.0019267
Trial1	2	1	blindfold	clockwise	practice	Guided	1	0.5	-0.25	1.862213	0.46573	-1.45	-1.05	0.800733637274608	0.038029	-0.018132	0.019613
Trial1	2	1	blindfold	clockwise	practice	Guided	1	0.5	-0.25	1.882217	0.46573	-1.45	-1.05	0.800733637274608	0.037746	-0.01813	0.023803
Trial1	2	1	blindfold	clockwise	practice	Guided	1	0.5	-0.25	1.902222	0.46574	-1.45	-1.05	0.800733208773142	-0.071061	0.045346	-0.011378
Trial1	2	1	blindfold	clockwise	practice	Guided	1	0.5	-0.25	1.922226	0.46573	-1.45	-1.05	0.800733637274608	-0.044967	-0.0096702	-0.020635
Trial1	2	1	blindfold	clockwise	practice	Guided	1	0.5	-0.25	1.942215	0.46573	-1.45	-1.05	0.800733637274608	0.011107	0.015719	0.02205
Trial1	2	1	blindfold	clockwise	practice	Guided	1	0.5	-0.25	1.962219	0.46573	-1.45	-1.05	0.800733637274608	0.020537	-0.0096721	0.014253
Trial1	2	1	blindfold	clockwise	practice	Guided	1	0.5	-0.25	1.982224	0.46574	-1.45	-1.05	0.800733208773142	-0.013338	-0.001206	-0.013232
Trial1	2	1	blindfold	clockwise	practice	Guided	1	0.5	-0.25	2.002213	0.46574	-1.45	-1.05	0.800733208773142	0.028856	0.01995	0.023218
Trial1	2	1	blindfold	clockwise	practice	Guided	1	0.5	-0.25	2.022217	0.46574	-1.45	-1.05	0.800733208773142	0.0077599	-0.0012122	0.0049935
Trial1	2	1	blindfold	clockwise	practice	Guided	1	0.5	-0.25	2.042221	0.46574	-1.45	-1.05	0.800733208773142	0.016094	0.028412	0.013958
Trial1	2	1	blindfold	clockwise	practice	Guided	1	0.5	-0.25	2.062225	0.46574	-1.45	-1.05	0.800733208773142	0.011926	-0.0054466	0.0094742
Trial1	2	1	blindfold	clockwise	practice	Guided	1	0.5	-0.25	2.082214	0.46574	-1.45	-1.05	0.800733208773142	0.036604	0.0030194	-0.026783
Trial1	2	1	blindfold	clockwise	practice	Guided	1	0.5	-0.25	2.102219	0.46575	-1.45	-1.05	0.800732781671417	0.0035845	0.019944	-0.023176
Trial1	2	1	blindfold	clockwise	practice	Guided	1	0.5	-0.25	2.122223	0.46575	-1.45	-1.05	0.800732781671417	0.039931	-0.022375	-0.0097258
Trial1	2	1	blindfold	clockwise	practice	Guided	1	0.5	-0.25	2.142212	0.46574	-1.45	-1.05	0.800733208773142	-0.013345	0.0030188	-0.0045569
Trial1	2	1	blindfold	clockwise	practice	Guided	1	0.5	-0.25	2.162216	0.46574	-1.45	-1.05	0.800733208773142	-0.0055686	0.011482	0.0041174
Trial1	2	1	blindfold	clockwise	practice	Guided	1	0.5	-0.25	2.18222	0.46574	-1.45	-1.05	0.800733208773142	0.024133	-0.0012112	0.027119
Trial1	2	1	blindfold	clockwise	practice	Guided	1	0.5	-0.25	2.202225	0.46575	-1.45	-1.05	0.800732781671417	0.0094009	0.028408	0.0022662
Trial1	2	1	blindfold	clockwise	practice	Guided	1	0.5	-0.25	2.222214	0.46575	-1.45	-1.05	0.800732781671417	-0.019451	-0.018143	0.011625
Trial1	2	1	blindfold	clockwise	practice	Guided	1	0.5	-0.25	2.242218	0.46575	-1.45	-1.05	0.800732781671417	0.03243	-0.022375	-0.03126
Trial1	2	1	blindfold	clockwise	practice	Guided	1	0.5	-0.25	2.262222	0.46575	-1.45	-1.05	0.800732781671417	0.034941	0.011478	-0.0016294
Trial1	2	1	blindfold	clockwise	practice	Guided	1	0.5	-0.25	2.282227	0.46575	-1.45	-1.05	0.800732781671417	0.029673	-0.01391	0.010651
Trial1	2	1	blindfold	clockwise	practice	Guided	1	0.5	-0.25	2.302216	0.46575	-1.45	-1.05	0.800732781671417	-0.0047521	0.019945	-0.0084514
Trial1	2	1	blindfold	clockwise	practice	Guided	1	0.5	-0.25	2.32222	0.46575	-1.45	-1.05	0.800732781671417	0.0082894	0.0072476	-0.003384
Trial1	2	1	blindfold	clockwise	practice	Guided	1	0.5	-0.25	2.342224	0.46575	-1.45	-1.05	0.800732781671417	-0.0094707	0.01571	-0.0045507
Trial1	2	1	blindfold	clockwise	practice	Guided	1	0.5	-0.25	2.362213	0.46575	-1.45	-1.05	0.800732781671417	-0.0025198	0.0030121	0.025369
Trial1	2	1	blindfold	clockwise	practice	Guided	1	0.5	-0.25	2.382217	0.46575	-1.45	-1.05	0.800732781671417	-0.00086814	-0.0012197	0.0002239
Trial1	2	1	blindfold	clockwise	practice	Guided	1	0.5	-0.25	2.402222	0.46575	-1.45	-1.05	0.800732781671417	0.029661	-0.026611	0.010651
Trial1	2	1	blindfold	clockwise	practice	Guided	1	0.5	-0.25	2.422226	0.46576	-1.45	-1.05	0.800732353419571	0.0096601	-0.0012236	-0.024337
Trial1	2	1	blindfold	clockwise	practice	Guided	1	0.5	-0.25	2.442215	0.46576	-1.45	-1.05	0.800732353419571	0.023562	0.0072424	0.035506
Trial1	2	1	blindfold	clockwise	practice	Guided	1	0.5	-0.25	2.462219	0.46576	-1.45	-1.05	0.800732353419571	-0.0036598	0.015705	-0.025213
Trial1	2	1	blindfold	clockwise	practice	Guided	1	0.5	-0.25	2.482224	0.46576	-1.45	-1.05	0.800732353419571	0.025218	-0.018149	0.01036
Trial1	2	1	blindfold	clockwise	practice	Guided	1	0.5	-0.25	2.502213	0.46576	-1.45	-1.05	0.800732353419571	0.0093837	0.0072422	-0.020145
Trial1	2	1	blindfold	clockwise	practice	Guided	1	0.5	-0.25	2.522217	0.46576	-1.45	-1.05	0.800732353419571	-0.0094862	-0.0096879	-0.0045515
Trial1	2	1	blindfold	clockwise	practice	Guided	1	0.5	-0.25	2.542221	0.46576	-1.45	-1.05	0.800732353419571	-0.00921	-0.026612	-0.0087452
Trial1	2	1	blindfold	clockwise	practice	Guided	1	0.5	-0.25	2.562225	0.46576	-1.45	-1.05	0.800732353419571	-0.01172	0.015704	-0.038374
Trial1	2	1	blindfold	clockwise	practice	Guided	1	0.5	-0.25	2.582214	0.46576	-1.45	-1.05	0.800732353419571	-0.0050457	0.024168	-0.0042614
Trial1	2	1	blindfold	clockwise	practice	Guided	1	0.5	-0.25	2.602219	0.46576	-1.45	-1.05	0.800732353419571	0.0093762	0.024168	-0.020149
Trial1	2	1	blindfold	clockwise	practice	Guided	1	0.5	-0.25	2.622223	0.46576	-1.45	-1.05	0.800732353419571	0.0085441	0.024164	-0.0075739
Trial1	2	1	blindfold	clockwise	practice	Guided	1	0.5	-0.25	2.642212	0.46576	-1.45	-1.05	0.800732353419571	0.023822	0.019932	0.031311
Trial1	2	1	blindfold	clockwise	practice	Guided	1	0.5	-0.25	2.662216	0.46577	-1.45	-1.05	0.800731925292721	0.030466	0.01993	-0.001924
Trial1	2	1	blindfold	clockwise	practice	Guided	1	0.5	-0.25	2.68222	0.46577	-1.45	-1.05	0.800731925292721	0.014911	-0.018154	-0.036623
Trial1	2	1	blindfold	clockwise	practice	Guided	1	0.5	-0.25	2.702225	0.46577	-1.45	-1.05	0.800731925292721	0.043512	0.0030053	-0.0091397
Trial1	2	1	blindfold	clockwise	practice	Guided	1	0.5	-0.25	2.722214	0.46577	-1.45	-1.05	0.800731925292721	0.030188	-0.0012273	0.0022648
Trial1	2	1	blindfold	clockwise	practice	Guided	1	0.5	-0.25	2.742218	0.46577	-1.45	-1.05	0.800731925292721	0.0018886	0.011468	0.024196
Trial1	2	1	blindfold	clockwise	practice	Guided	1	0.5	-0.25	2.762222	0.46577	-1.45	-1.05	0.800731925292721	0.021028	0.015698	0.0058703
Trial1	2	1	blindfold	clockwise	practice	Guided	1	0.5	-0.25	2.782227	0.46577	-1.45	-1.05	0.800731925292721	0.015759	-0.0054586	0.018152
Trial1	2	1	blindfold	clockwise	practice	Guided	1	0.5	-0.25	2.802216	0.46577	-1.45	-1.05	0.800731925292721	0.016865	-0.0012278	-0.0084562
Trial1	2	1	blindfold	clockwise	practice	Guided	1	0.5	-0.25	2.82222	0.46577	-1.45	-1.05	0.800731925292721	0.0043688	0.015697	-0.012064
Trial1	2	1	blindfold	clockwise	practice	Guided	1	0.5	-0.25	2.842224	0.46577	-1.45	-1.05	0.800731925292721	-0.0061653	0.011466	0.012499
Trial1	2	1	blindfold	clockwise	practice	Guided	1	0.5	-0.25	2.862213	0.46577	-1.45	-1.05	0.800731925292721	-0.053357	0.036853	-0.015861
Trial1	2	1	blindfold	clockwise	practice	Guided	1	0.5	-0.25	2.882217	0.46577	-1.45	-1.05	0.800731925292721	-0.0053385	-0.0054659	-7.5196E-05
Trial1	2	1	blindfold	clockwise	practice	Guided	1	0.5	-0.25	2.902222	0.46577	-1.45	-1.05	0.800731925292721	-0.031704	0.019923	-0.0060186
Trial1	2	1	blindfold	clockwise	practice	Guided	1	0.5	-0.25	2.922226	0.46577	-1.45	-1.05	0.800731925292721	0.017416	0.0072241	-0.0061152
Trial1	2	1	blindfold	clockwise	practice	Guided	1	0.5	-0.25	2.942215	0.46577	-1.45	-1.05	0.800731925292721	-0.013948	-0.0097033	-0.0048455
Trial1	2	1	blindfold	clockwise	practice	Guided	1	0.5	-0.25	2.962219	0.46577	-1.45	-1.05	0.800731925292721	-0.016458	0.0029912	-0.034475
Trial1	2	1	blindfold	clockwise	practice	Guided	1	0.5	-0.25	2.982224	0.46577	-1.45	-1.05	0.800731925292721	-0.035323	-0.013937	-0.018881
Trial1	2	1	blindfold	clockwise	practice	Guided	1	0.5	-0.25	3.002213	0.46577	-1.45	-1.05	0.800731925292721	0.015754	-0.018167	0.018155
Trial1	2	1	blindfold	clockwise	practice	Guided	1	0.5	-0.25	3.022217	0.46577	-1.45	-1.05	0.800731925292721	0.021023	0.0072235	-0.007285
Trial1	2	1	blindfold	clockwise	practice	Guided	1	0.5	-0.25	3.042221	0.46577	-1.45	-1.05	0.800731925292721	-0.023108	0.01992	-0.0012421
Trial1	2	1	blindfold	clockwise	practice	Guided	1	0.5	-0.25	3.062225	0.46577	-1.45	-1.05	0.800731925292721	-0.0050711	-0.0012403	-0.0042633
Trial1	2	1	blindfold	clockwise	practice	Guided	1	0.5	-0.25	3.082214	0.46577	-1.45	-1.05	0.800731925292721	-0.0039649	-0.0012405	-0.02103
Trial1	2	1	blindfold	clockwise	practice	Guided	1	0.5	-0.25	3.102219	0.46577	-1.45	-1.05	0.800731925292721	0.047939	0.015687	0.00080197
Trial1	2	1	blindfold	clockwise	practice	Guided	1	0.5	-0.25	3.122223	0.46577	-1.45	-1.05	0.800731925292721	-0.0092368	-0.0097061	-0.0087483
Trial1	2	1	blindfold	clockwise	practice	Guided	1	0.5	-0.25	3.142212	0.46578	-1.45	-1.05	0.800731497290867	-0.0053486	0.019917	-7.5768E-05
Trial1	2	1	blindfold	clockwise	practice	Guided	1	0.5	-0.25	3.162216	0.46578	-1.45	-1.05	0.800731497290867	0.0032556	0.036842	0.004701
Trial1	2	1	blindfold	clockwise	practice	Guided	1	0.5	-0.25	3.18222	0.46578	-1.45	-1.05	0.800731497290867	0.06735	-0.0054771	0.010938
Trial1	2	1	blindfold	clockwise	practice	Guided	1	0.5	-0.25	3.202225	0.46578	-1.45	-1.05	0.800731497290867	0.020738	0.015681	0.010062
Trial1	2	1	blindfold	clockwise	practice	Guided	1	0.5	-0.25	3.222214	0.46578	-1.45	-1.05	0.800731497290867	0.010753	-0.0054797	0.0041179
Trial1	2	1	blindfold	clockwise	practice	Guided	1	0.5	-0.25	3.242218	0.46578	-1.45	-1.05	0.800731497290867	0.0076881	-0.013941	0.0049959
Trial1	2	1	blindfold	clockwise	practice	Guided	1	0.5	-0.25	3.262222	0.46578	-1.45	-1.05	0.800731497290867	-0.044493	0.0029849	-0.015274
Trial1	2	1	blindfold	clockwise	practice	Guided	1	0.5	-0.25	3.282227	0.46578	-1.45	-1.05	0.800731497290867	0.036537	-0.013943	-0.026777
Trial1	2	1	blindfold	clockwise	practice	Guided	1	0.5	-0.25	3.302216	0.46578	-1.45	-1.05	0.800731497290867	0.0024188	0.024146	0.017276
Trial1	2	1	blindfold	clockwise	practice	Guided	1	0.5	-0.25	3.32222	0.46578	-1.45	-1.05	0.800731497290867	0.026001	0.0072177	-0.0022171
Trial1	2	1	blindfold	clockwise	practice	Guided	1	0.5	-0.25	3.342224	0.46578	-1.45	-1.05	0.800731497290867	-0.015624	0.0072156	0.020297
Trial1	2	1	blindfold	clockwise	practice	Guided	1	0.5	-0.25	3.362213	0.46579	-1.45	-1.05	0.800731070687268	0.0037893	0.024141	0.00051164
Trial1	2	1	blindfold	clockwise	practice	Guided	1	0.5	-0.25	3.382217	0.46579	-1.45	-1.05	0.800731070687268	0.02155	-0.0097144	0.013086
Trial1	2	1	blindfold	clockwise	practice	Guided	1	0.5	-0.25	3.402222	0.46579	-1.45	-1.05	0.800731070687268	0.010187	-0.013946	0.034625
Trial1	2	1	blindfold	clockwise	practice	Guided	1	0.5	-0.25	3.422226	0.46579	-1.45	-1.05	0.800731070687268	-0.0092565	0.011443	-0.0084529
Trial1	2	1	blindfold	clockwise	practice	Guided	1	0.5	-0.25	3.442215	0.46578	-1.45	-1.05	0.800731497290867	0.015734	-0.0012551	0.018152
Trial1	2	1	blindfold	clockwise	practice	Guided	1	0.5	-0.25	3.462219	0.46579	-1.45	-1.05	0.800731070687268	-0.042268	-0.022414	0.018544
Trial1	2	1	blindfold	clockwise	practice	Guided	1	0.5	-0.25	3.482224	0.46579	-1.45	-1.05	0.800731070687268	0.005722	-0.0054874	-0.033015
Trial1	2	1	blindfold	clockwise	practice	Guided	1	0.5	-0.25	3.502213	0.46579	-1.45	-1.05	0.800731070687268	-0.049496	0.011439	-0.0071842
Trial1	2	1	blindfold	clockwise	practice	Guided	1	0.5	-0.25	3.522217	0.46579	-1.45	-1.05	0.800731070687268	-0.0012013	-0.0012584	0.0008061
Trial1	2	1	blindfold	clockwise	practice	Guided	1	0.5	-0.25	3.542221	0.46579	-1.45	-1.05	0.800731070687268	-0.0095346	0.0199	-0.0045548
Trial1	2	1	blindfold	clockwise	practice	Guided	1	0.5	-0.25	3.562225	0.46579	-1.45	-1.05	0.800731070687268	0.026262	-0.0097237	-0.0066995
Trial1	2	1	blindfold	clockwise	practice	Guided	1	0.5	-0.25	3.582214	0.46579	-1.45	-1.05	0.800731070687268	0.001852	-0.0097241	0.02566
Trial1	2	1	blindfold	clockwise	practice	Guided	1	0.5	-0.25	3.602219	0.46579	-1.45	-1.05	0.800731070687268	-0.0020353	-0.018187	0.016983
Trial1	2	1	blindfold	clockwise	practice	Guided	1	0.5	-0.25	3.622223	0.46579	-1.45	-1.05	0.800731070687268	0.0087794	-0.013955	-0.011771
Trial1	2	1	blindfold	clockwise	practice	Guided	1	0.5	-0.25	3.642212	0.46579	-1.45	-1.05	0.800731070687268	0.0082236	0.028361	-0.011187
Trial1	2	1	blindfold	clockwise	practice	Guided	1	0.5	-0.25	3.662216	0.46579	-1.45	-1.05	0.800731070687268	0.012661	0.0029687	-0.0030979
Trial1	2	1	blindfold	clockwise	practice	Guided	1	0.5	-0.25	3.68222	0.46579	-1.45	-1.05	0.800731070687268	-0.01343	-0.0012619	-0.013235
Trial1	2	1	blindfold	clockwise	practice	Guided	1	0.5	-0.25	3.702225	0.46579	-1.45	-1.05	0.800731070687268	0.0082189	-0.013958	-0.003393
Trial1	2	1	blindfold	clockwise	practice	Guided	1	0.5	-0.25	3.722214	0.46579	-1.45	-1.05	0.800731070687268	0.047907	0.019896	0.0034278
Trial1	2	1	blindfold	clockwise	practice	Guided	1	0.5	-0.25	3.742218	0.4658	-1.45	-1.05	0.800730642935035	-0.011783	0.019895	-0.038382
Trial1	2	1	blindfold	clockwise	practice	Guided	1	0.5	-0.25	3.762222	0.4658	-1.45	-1.05	0.800730642935035	-0.012312	-0.0054979	0.037347
Trial1	2	1	blindfold	clockwise	practice	Guided	1	0.5	-0.25	3.782227	0.4658	-1.45	-1.05	0.800730642935035	-0.0162	0.0071956	0.028673
Trial1	2	1	blindfold	clockwise	practice	Guided	1	0.5	-0.25	3.802216	0.4658	-1.45	-1.05	0.800730642935035	-0.0053907	0.01989	-7.9083E-05
Trial1	2	1	blindfold	clockwise	practice	Guided	1	0.5	-0.25	3.82222	0.4658	-1.45	-1.05	0.800730642935035	0.005998	-0.0055024	0.030134
Trial1	2	1	blindfold	clockwise	practice	Guided	1	0.5	-0.25	3.842224	0.4658	-1.45	-1.05	0.800730642935035	-0.053683	-0.0097342	0.015514
Trial1	2	1	blindfold	clockwise	practice	Guided	1	0.5	-0.25	3.862213	0.4658	-1.45	-1.05	0.800730642935035	0.017362	0.024121	-0.0070003
Trial1	2	1	blindfold	clockwise	practice	Guided	1	0.5	-0.25	3.882217	0.4658	-1.45	-1.05	0.800730642935035	-0.03231	-0.018198	-0.0084628
Trial1	2	1	blindfold	clockwise	practice	Guided	1	0.5	-0.25	3.902222	0.4658	-1.45	-1.05	0.800730642935035	-0.032863	-0.0097353	0.010736
Trial1	2	1	blindfold	clockwise	practice	Guided	1	0.5	-0.25	3.922226	0.4658	-1.45	-1.05	0.800730642935035	-0.027321	0.0029605	-0.0057352
Trial1	2	1	blindfold	clockwise	practice	Guided	1	0.5	-0.25	3.942215	0.4658	-1.45	-1.05	0.800730642935035	-0.014004	-0.0097371	-0.0048571
Trial1	2	1	blindfold	clockwise	practice	Guided	1	0.5	-0.25	3.962219	0.4658	-1.45	-1.05	0.800730642935035	0.0032057	0.028349	0.004694
Trial1	2	1	blindfold	clockwise	practice	Guided	1	0.5	-0.25	3.982224	0.46581	-1.45	-1.05	0.800730216580315	-0.0042976	0.03258	-0.016847
Trial1	2	1	blindfold	clockwise	practice	Guided	1	0.5	-0.25	4.002213	0.46581	-1.45	-1.05	0.800730216580315	0.023445	-0.022433	-0.018991
Trial1	2	1	blindfold	clockwise	practice	Guided	1	0.5	-0.25	4.022217	0.46581	-1.45	-1.05	0.800730216580315	-0.019005	0.015652	0.003233
Trial1	2	1	blindfold	clockwise	practice	Guided	1	0.5	-0.25	4.042221	0.46581	-1.45	-1.05	0.800730216580315	0.015687	-0.0012736	0.018143
Trial1	2	1	blindfold	clockwise	practice	Guided	1	0.5	-0.25	4.062225	0.46581	-1.45	-1.05	0.800730216580315	0.031213	0.011422	-0.014508
Trial1	2	1	blindfold	clockwise	practice	Guided	1	0.5	-0.25	4.082214	0.46581	-1.45	-1.05	0.800730216580315	0.05286	-0.0012751	-0.0010583
Trial1	2	1	blindfold	clockwise	practice	Guided	1	0.5	-0.25	4.102219	0.46581	-1.45	-1.05	0.800730216580315	-0.0051394	-0.0097379	-0.0042732
Trial1	2	1	blindfold	clockwise	practice	Guided	1	0.5	-0.25	4.122223	0.46581	-1.45	-1.05	0.800730216580315	-0.021217	-0.0097402	0.036758
Trial1	2	1	blindfold	clockwise	practice	Guided	1	0.5	-0.25	4.142212	0.46581	-1.45	-1.05	0.800730216580315	-0.0040345	0.0071866	-0.0096373
Trial1	2	1	blindfold	clockwise	practice	Guided	1	0.5	-0.25	4.162216	0.46581	-1.45	-1.05	0.800730216580315	0.003465	-0.0097409	0.00049938
Trial1	2	1	blindfold	clockwise	practice	Guided	1	0.5	-0.25	4.18222	0.46581	-1.45	-1.05	0.800730216580315	-0.0018042	-0.0055122	0.01278
Trial1	2	1	blindfold	clockwise	practice	Guided	1	0.5	-0.25	4.202225	0.46581	-1.45	-1.05	0.800730216580315	-0.044553	0.0071827	-0.015291
Trial1	2	1	blindfold	clockwise	practice	Guided	1	0.5	-0.25	4.222214	0.46582	-1.45	-1.05	0.800729790349848	0.020673	-0.0055138	0.010047
Trial1	2	1	blindfold	clockwise	practice	Guided	1	0.5	-0.25	4.242218	0.46582	-1.45	-1.05	0.800729790349848	-0.0093104	-0.022444	-0.0087658
Trial1	2	1	blindfold	clockwise	practice	Guided	1	0.5	-0.25	4.262222	0.46582	-1.45	-1.05	0.800729790349848	0.0029046	-0.013979	0.015502
Trial1	2	1	blindfold	clockwise	practice	Guided	1	0.5	-0.25	4.282227	0.46582	-1.45	-1.05	0.800729790349848	-0.018194	-0.01398	-0.0093514
Trial1	2	1	blindfold	clockwise	practice	Guided	1	0.5	-0.25	4.302216	0.46582	-1.45	-1.05	0.800729790349848	-0.020398	0.01141	0.024175
Trial1	2	1	blindfold	clockwise	practice	Guided	1	0.5	-0.25	4.32222	0.46582	-1.45	-1.05	0.800729790349848	0.0037306	-0.0055159	-0.020463
Trial1	2	1	blindfold	clockwise	practice	Guided	1	0.5	-0.25	4.342224	0.46582	-1.45	-1.05	0.800729790349848	0.011236	-0.01398	0.017841
Trial1	2	1	blindfold	clockwise	practice	Guided	1	0.5	-0.25	4.362213	0.46582	-1.45	-1.05	0.800729790349848	-0.0087628	0.0029477	-0.017151
Trial1	2	1	blindfold	clockwise	practice	Guided	1	0.5	-0.25	4.382217	0.46582	-1.45	-1.05	0.800729790349848	0.0017999	0.015641	0.025634
Trial1	2	1	blindfold	clockwise	practice	Guided	1	0.5	-0.25	4.402222	0.46582	-1.45	-1.05	0.800729790349848	0.03898	-0.0012873	0.0028265
Trial1	2	1	blindfold	clockwise	practice	Guided	1	0.5	-0.25	4.422226	0.46582	-1.45	-1.05	0.800729790349848	0.021216	0.019871	0.0016569
Trial1	2	1	blindfold	clockwise	practice	Guided	1	0.5	-0.25	4.442215	0.46582	-1.45	-1.05	0.800729790349848	0.04703	0.015637	0.015985
Trial1	2	1	blindfold	clockwise	practice	Guided	1	0.5	-0.25	4.462219	0.46582	-1.45	-1.05	0.800729790349848	-0.00071072	-0.0012949	-0.0039942
Trial1	2	1	blindfold	clockwise	practice	Guided	1	0.5	-0.25	4.482224	0.46582	-1.45	-1.05	0.800729790349848	0.011506	-0.01399	0.013647
Trial1	2	1	blindfold	clockwise	practice	Guided	1	0.5	-0.25	4.502213	0.46582	-1.45	-1.05	0.800729790349848	-0.0009894	-0.0097569	0.00019786
Trial1	2	1	blindfold	clockwise	practice	Guided	1	0.5	-0.25	4.522217	0.46582	-1.45	-1.05	0.800729790349848	0.0076173	0.0029369	0.004972
Trial1	2	1	blindfold	clockwise	practice	Guided	1	0.5	-0.25	4.542221	0.46582	-1.45	-1.05	0.800729790349848	-0.018197	0.0029369	0.0077032
Trial1	2	1	blindfold	clockwise	practice	Guided	1	0.5	-0.25	4.562225	0.46582	-1.45	-1.05	0.800729790349848	0.033153	0.015631	-0.00077616
Trial1	2	1	blindfold	clockwise	practice	Guided	1	0.5	-0.25	4.582214	0.46582	-1.45	-1.05	0.800729790349848	-0.010152	0.0071663	0.0038048
Trial1	2	1	blindfold	clockwise	practice	Guided	1	0.5	-0.25	4.602219	0.46582	-1.45	-1.05	0.800729790349848	-0.0098735	-0.0012982	-0.00038687
Trial1	2	1	blindfold	clockwise	practice	Guided	1	0.5	-0.25	4.622223	0.46582	-1.45	-1.05	0.800729790349848	0.013155	0.0071653	-0.011498
Trial1	2	1	blindfold	clockwise	practice	Guided	1	0.5	-0.25	4.642212	0.46583	-1.45	-1.05	0.800729362971863	-0.013491	0.0029335	-0.00096998
Trial1	2	1	blindfold	clockwise	practice	Guided	1	0.5	-0.25	4.662216	0.46583	-1.45	-1.05	0.800729362971863	0.058104	0.015627	-0.016956
Trial1	2	1	blindfold	clockwise	practice	Guided	1	0.5	-0.25	4.68222	0.46583	-1.45	-1.05	0.800729362971863	0.013146	0.028321	-0.016565
Trial1	2	1	blindfold	clockwise	practice	Guided	1	0.5	-0.25	4.702225	0.46583	-1.45	-1.05	0.800729362971863	-0.0054459	0.011393	-9.4905E-05
Trial1	2	1	blindfold	clockwise	practice	Guided	1	0.5	-0.25	4.722214	0.46583	-1.45	-1.05	0.800729362971863	-0.0087832	-0.035158	-0.017149
Trial1	2	1	blindfold	clockwise	practice	Guided	1	0.5	-0.25	4.742218	0.46583	-1.45	-1.05	0.800729362971863	-0.0048941	-0.014002	-0.0084742
Trial1	2	1	blindfold	clockwise	practice	Guided	1	0.5	-0.25	4.762222	0.46583	-1.45	-1.05	0.800729362971863	0.030353	-0.0013083	-0.0039914
Trial1	2	1	blindfold	clockwise	practice	Guided	1	0.5	-0.25	4.782227	0.46583	-1.45	-1.04999	0.800719358513354	0.026764	-0.043622	0.052532
Trial1	2	1	blindfold	clockwise	practice	Guided	1	0.5	-0.25	4.802216	0.46583	-1.45001	-1.04998	0.800709473155765	-0.00097748	-0.119775	0.067526
Trial1	2	1	blindfold	clockwise	practice	Guided	1	0.5	-0.25	4.82222	0.46582	-1.45003	-1.04998	0.800709900544366	0.023739	-0.081658	0.10698
Trial1	2	1	blindfold	clockwise	practice	Guided	1	0.5	-0.25	4.842224	0.46582	-1.45004	-1.04998	0.800709900544366	-0.035098	-0.085839	0.039699
Trial1	2	1	blindfold	clockwise	practice	Guided	1	0.5	-0.25	4.862213	0.46582	-1.45004	-1.04998	0.800709900544366	-0.05925	-0.132355	0.0046991
Trial1	2	1	blindfold	clockwise	practice	Guided	1	0.5	-0.25	4.882217	0.46581	-1.45005	-1.04998	0.80071032678542	-0.04148	-0.119626	0.0058586
Trial1	2	1	blindfold	clockwise	practice	Guided	1	0.5	-0.25	4.902222	0.46581	-1.45005	-1.04998	0.80071032678542	-0.039785	-0.136515	0.048053
Trial1	2	1	blindfold	clockwise	practice	Guided	1	0.5	-0.25	4.922226	0.46581	-1.45006	-1.04998	0.80071032678542	-0.038393	-0.13224	0.027092
Trial1	2	1	blindfold	clockwise	practice	Guided	1	0.5	-0.25	4.942215	0.46578	-1.45008	-1.04999	0.800721492859025	-0.139929	-0.233695	0.011974
Trial1	2	1	blindfold	clockwise	practice	Guided	1	0.5	-0.25	4.962219	0.46574	-1.45011	-1.04999	0.800723204362683	-0.157936	-0.225162	0.014995
Trial1	2	1	blindfold	clockwise	practice	Guided	1	0.5	-0.25	4.982224	0.46567	-1.45012	-1.04999	0.800726202702148	-0.163445	-0.237795	-0.0053798
Trial1	2	1	blindfold	clockwise	practice	Guided	1	0.5	-0.25	5.002213	0.46555	-1.45012	-1.04999	0.800731355826804	-0.145917	-0.296967	0.036818
Trial1	2	1	blindfold	clockwise	practice	Guided	1	0.5	-0.25	5.022217	0.4654	-1.45013	-1.04998	0.80072793927051	-0.146153	-0.284192	0.041003
Trial1	2	1	blindfold	clockwise	practice	Guided	1	0.5	-0.25	5.042221	0.46503	-1.45013	-1.04996	0.800724003018709	-0.115531	-0.267123	0.118749
Trial1	2	1	blindfold	clockwise	practice	Guided	1	0.5	-0.25	5.062225	0.46485	-1.45013	-1.04995	0.800721880680984	-0.123	-0.237433	0.097186
Trial1	2	1	blindfold	clockwise	practice	Guided	1	0.5	-0.25	5.082214	0.46467	-1.45011	-1.04993	0.800709795101038	-0.085762	-0.140048	0.141693
Trial1	2	1	blindfold	clockwise	practice	Guided	1	0.5	-0.25	5.102219	0.4643	-1.45009	-1.04992	0.800716322669379	-0.166756	-0.20348	0.157656
Trial1	2	1	blindfold	clockwise	practice	Guided	1	0.5	-0.25	5.122223	0.4643	-1.45009	-1.0499	0.800696196333707	-0.195273	-0.190732	0.180718
Trial1	2	1	blindfold	clockwise	practice	Guided	1	0.5	-0.25	5.142212	0.46359	-1.4501	-1.04989	0.800718281692788	-0.232301	-0.228703	0.203442
Trial1	2	1	blindfold	clockwise	practice	Guided	1	0.5	-0.25	5.162216	0.46309	-1.45011	-1.0499	0.800751056871833	-0.166993	-0.237104	0.228714
Trial1	2	1	blindfold	clockwise	practice	Guided	1	0.5	-0.25	5.18222	0.46251	-1.45012	-1.04992	0.800798125999267	-0.125378	-0.245503	0.138795
Trial1	2	1	blindfold	clockwise	practice	Guided	1	0.5	-0.25	5.202225	0.46192	-1.45012	-1.04994	0.800845848039462	-0.141174	-0.291977	0.108273
Trial1	2	1	blindfold	clockwise	practice	Guided	1	0.5	-0.25	5.222214	0.46133	-1.45015	-1.04994	0.800874120467798	-0.088397	-0.329976	0.120114
Trial1	2	1	blindfold	clockwise	practice	Guided	1	0.5	-0.25	5.242218	0.46023	-1.45019	-1.04994	0.800927987486026	-0.052527	-0.435561	0.11818
Trial1	2	1	blindfold	clockwise	practice	Guided	1	0.5	-0.25	5.262222	0.45978	-1.45021	-1.04995	0.800960460000286	-0.050322	-0.435443	0.084625
Trial1	2	1	blindfold	clockwise	practice	Guided	1	0.5	-0.25	5.282227	0.4594	-1.45021	-1.04995	0.80097963048077	-0.082741	-0.44801	0.103541
Trial1	2	1	blindfold	clockwise	practice	Guided	1	0.5	-0.25	5.302216	0.4591	-1.45022	-1.04994	0.800984891877325	-0.096575	-0.456349	0.111031
Trial1	2	1	blindfold	clockwise	practice	Guided	1	0.5	-0.25	5.32222	0.45887	-1.45023	-1.04991	0.800966668727694	-0.158347	-0.418143	0.170121
Trial1	2	1	blindfold	clockwise	practice	Guided	1	0.5	-0.25	5.342224	0.45848	-1.45021	-1.04991	0.800986789748885	-0.162708	-0.40945	0.155444
Trial1	2	1	blindfold	clockwise	practice	Guided	1	0.5	-0.25	5.362213	0.45831	-1.4502	-1.0499	0.80098562102101	-0.134293	-0.383953	0.213619
Trial1	2	1	blindfold	clockwise	practice	Guided	1	0.5	-0.25	5.382217	0.45814	-1.45019	-1.04989	0.800984604438066	-0.161707	-0.324611	0.224411
Trial1	2	1	blindfold	clockwise	practice	Guided	1	0.5	-0.25	5.402222	0.45796	-1.45017	-1.04988	0.800984032064231	-0.141619	-0.345674	0.259311
Trial1	2	1	blindfold	clockwise	practice	Guided	1	0.5	-0.25	5.422226	0.45775	-1.45017	-1.0499	0.801014962590062	-0.157432	-0.370964	0.22876
Trial1	2	1	blindfold	clockwise	practice	Guided	1	0.5	-0.25	5.442215	0.45737	-1.45019	-1.04991	0.801045095688184	-0.142507	-0.387684	0.138467
Trial1	2	1	blindfold	clockwise	practice	Guided	1	0.5	-0.25	5.462219	0.4572	-1.4502	-1.04992	0.801064278648339	-0.090808	-0.417192	0.165583
Trial1	2	1	blindfold	clockwise	practice	Guided	1	0.5	-0.25	5.482224	0.45708	-1.45021	-1.04992	0.801070698233329	-0.040581	-0.438227	0.147737
Trial1	2	1	blindfold	clockwise	practice	Guided	1	0.5	-0.25	5.502213	0.45705	-1.45021	-1.04992	0.801072305130597	-0.070569	-0.459267	0.128929
Trial1	2	1	blindfold	clockwise	practice	Guided	1	0.5	-0.25	5.522217	0.45705	-1.45022	-1.04993	0.801082185270228	-0.029512	-0.480294	0.11471
Trial1	2	1	blindfold	clockwise	practice	Guided	1	0.5	-0.25	5.542221	0.45705	-1.45024	-1.04993	0.801082185270228	-0.029774	-0.569125	0.118835
Trial1	2	1	blindfold	clockwise	practice	Guided	1	0.5	-0.25	5.562225	0.45705	-1.45026	-1.04993	0.801082185270228	-0.014169	-0.586052	0.153471
Trial1	2	1	blindfold	clockwise	practice	Guided	1	0.5	-0.25	5.582214	0.45704	-1.45027	-1.04993	0.801082722210157	-0.068257	-0.607211	0.162565
Trial1	2	1	blindfold	clockwise	practice	Guided	1	0.5	-0.25	5.602219	0.45704	-1.45028	-1.04993	0.801082722210157	-0.032173	-0.649529	0.157014
Trial1	2	1	blindfold	clockwise	practice	Guided	1	0.5	-0.25	5.622223	0.45704	-1.4503	-1.04993	0.801082722210157	-0.046942	-0.632602	0.109152
Trial1	2	1	blindfold	clockwise	practice	Guided	1	0.5	-0.25	5.642212	0.45703	-1.45031	-1.04992	0.801073379148512	-0.073709	-0.687615	0.178875
Trial1	2	1	blindfold	clockwise	practice	Guided	1	0.5	-0.25	5.662216	0.45703	-1.45032	-1.04992	0.801073379148512	-0.132225	-0.721469	0.187668
Trial1	2	1	blindfold	clockwise	practice	Guided	1	0.5	-0.25	5.68222	0.45702	-1.45034	-1.04992	0.801073916344686	-0.17216	-0.772251	0.185036
Trial1	2	1	blindfold	clockwise	practice	Guided	1	0.5	-0.25	5.702225	0.45701	-1.45036	-1.04992	0.801074452066318	-0.164155	-0.789178	0.130788
Trial1	2	1	blindfold	clockwise	practice	Guided	1	0.5	-0.25	5.722214	0.45701	-1.45038	-1.04992	0.801074452066318	-0.165192	-0.801874	0.147507
Trial1	2	1	blindfold	clockwise	practice	Guided	1	0.5	-0.25	5.742218	0.45699	-1.45039	-1.04992	0.801075525481884	-0.15638	-0.844192	0.219521
Trial1	2	1	blindfold	clockwise	practice	Guided	1	0.5	-0.25	5.762222	0.45698	-1.4504	-1.04992	0.80107606317656	-0.146644	-0.835728	0.207466
Trial1	2	1	blindfold	clockwise	practice	Guided	1	0.5	-0.25	5.782227	0.45698	-1.4504	-1.04992	0.80107606317656	-0.153322	-0.831496	0.173308
Trial1	2	1	blindfold	clockwise	practice	Guided	1	0.5	-0.25	5.802216	0.45697	-1.4504	-1.04991	0.801066481234527	-0.142664	-0.810337	0.216026
Trial1	2	1	blindfold	clockwise	practice	Guided	1	0.5	-0.25	5.82222	0.45697	-1.45041	-1.04991	0.801066481234527	-0.17571	-0.801874	0.175956
Trial1	2	1	blindfold	clockwise	practice	Guided	1	0.5	-0.25	5.842224	0.45695	-1.45041	-1.04992	0.801077673806287	-0.148441	-0.882278	0.1692
Trial1	2	1	blindfold	clockwise	practice	Guided	1	0.5	-0.25	5.862213	0.45695	-1.45042	-1.04992	0.801077673806287	-0.104107	-0.894973	0.104688
Trial1	2	1	blindfold	clockwise	practice	Guided	1	0.5	-0.25	5.882217	0.45694	-1.45043	-1.04992	0.801078211999461	-0.136247	-0.941523	0.119414
Trial1	2	1	blindfold	clockwise	practice	Guided	1	0.5	-0.25	5.902222	0.45694	-1.45044	-1.04992	0.801078211999461	-0.067445	-0.945755	0.090152
Trial1	2	1	blindfold	clockwise	practice	Guided	1	0.5	-0.25	5.922226	0.45694	-1.45045	-1.04993	0.80108809206624	-0.101482	-0.962682	0.13422
Trial1	2	1	blindfold	clockwise	practice	Guided	1	0.5	-0.25	5.942215	0.45693	-1.45047	-1.04993	0.801088630377583	-0.107596	-0.983841	0.091679
Trial1	2	1	blindfold	clockwise	practice	Guided	1	0.5	-0.25	5.962219	0.45692	-1.45048	-1.04993	0.80108916721106	-0.151974	-1.000768	0.088785
Trial1	2	1	blindfold	clockwise	practice	Guided	1	0.5	-0.25	5.982224	0.45692	-1.45048	-1.04993	0.80108916721106	-0.081971	-1.030391	0.101731
Trial1	2	1	blindfold	clockwise	practice	Guided	1	0.5	-0.25	6.002213	0.45691	-1.45049	-1.04994	0.801099704855593	-0.12754	-1.030391	0.05084
Trial1	2	1	blindfold	clockwise	practice	Guided	1	0.5	-0.25	6.022217	0.45691	-1.4505	-1.04994	0.801099704855593	-0.114996	-1.047318	0.07006
Trial1	2	1	blindfold	clockwise	practice	Guided	1	0.5	-0.25	6.042221	0.4569	-1.45051	-1.04995	0.801110241008473	-0.11358	-1.038854	0.04908
Trial1	2	1	blindfold	clockwise	practice	Guided	1	0.5	-0.25	6.062225	0.45689	-1.45051	-1.04995	0.801110778201106	-0.135478	-1.021927	0.043443
Trial1	2	1	blindfold	clockwise	practice	Guided	1	0.5	-0.25	6.082214	0.45688	-1.45051	-1.04995	0.801111317121917	-0.181738	-1.009232	0.069899
Trial1	2	1	blindfold	clockwise	practice	Guided	1	0.5	-0.25	6.102219	0.45688	-1.45051	-1.04995	0.801111317121917	-0.146168	-1.000768	0.080554
Trial1	2	1	blindfold	clockwise	practice	Guided	1	0.5	-0.25	6.122223	0.45687	-1.45051	-1.04995	0.801111854563043	-0.195787	-0.971146	0.08157
Trial1	2	1	blindfold	clockwise	practice	Guided	1	0.5	-0.25	6.142212	0.45686	-1.45048	-1.04996	0.801122392784187	-0.201869	-0.890741	0.039047
Trial1	2	1	blindfold	clockwise	practice	Guided	1	0.5	-0.25	6.162216	0.45685	-1.45046	-1.04996	0.801122932072305	-0.203279	-0.861119	-0.0073521
Trial1	2	1	blindfold	clockwise	practice	Guided	1	0.5	-0.25	6.18222	0.45684	-1.45044	-1.04997	0.801133470523221	-0.190827	-0.784946	-0.047824
Trial1	2	1	blindfold	clockwise	practice	Guided	1	0.5	-0.25	6.202225	0.45682	-1.45041	-1.04999	0.801154425511594	-0.21661	-0.704542	-0.075531
Trial1	2	1	blindfold	clockwise	practice	Guided	1	0.5	-0.25	6.222214	0.45679	-1.45037	-1.05004	0.801206038608884	-0.176976	-0.679151	-0.136075
Trial1	2	1	blindfold	clockwise	practice	Guided	1	0.5	-0.25	6.242218	0.45673	-1.4503	-1.05005	0.801219275259583	-0.059397	-0.492932	-0.229399
Trial1	2	1	blindfold	clockwise	practice	Guided	1	0.5	-0.25	6.262222	0.45673	-1.45026	-1.05006	0.801229274226823	-0.024401	-0.370088	-0.21866
Trial1	2	1	blindfold	clockwise	practice	Guided	1	0.5	-0.25	6.282227	0.45672	-1.45022	-1.05006	0.801229815067682	-0.0066322	-0.298051	-0.217454
Trial1	2	1	blindfold	clockwise	practice	Guided	1	0.5	-0.25	6.302216	0.45672	-1.45017	-1.05007	0.801239814028538	0.0114	-0.213342	-0.220442
Trial1	2	1	blindfold	clockwise	practice	Guided	1	0.5	-0.25	6.32222	0.45673	-1.45013	-1.05009	0.801259152095394	0.026071	-0.154045	-0.240478
Trial1	2	1	blindfold	clockwise	practice	Guided	1	0.5	-0.25	6.342224	0.45674	-1.45007	-1.05007	0.801238734094168	-0.004806	-0.056661	-0.107684
Trial1	2	1	blindfold	clockwise	practice	Guided	1	0.5	-0.25	6.362213	0.45675	-1.45006	-1.05006	0.801228196136889	-0.016392	-0.065104	-0.056219
Trial1	2	1	blindfold	clockwise	practice	Guided	1	0.5	-0.25	6.382217	0.45674	-1.45004	-1.05004	0.801208737172264	-0.043574	-0.027006	-0.059641
Trial1	2	1	blindfold	clockwise	practice	Guided	1	0.5	-0.25	6.402222	0.45674	-1.45003	-1.05002	0.801188739226152	0.0064761	0.0026204	-0.0070457
Trial1	2	1	blindfold	clockwise	practice	Guided	1	0.5	-0.25	6.422226	0.45673	-1.45002	-1.05001	0.801179279394272	0.023702	0.0026225	0.0036309
Trial1	2	1	blindfold	clockwise	practice	Guided	1	0.5	-0.25	6.442215	0.45673	-1.45	-1.05001	0.801179279394272	-0.0068502	0.019542	-0.0067567
Trial1	2	1	blindfold	clockwise	practice	Guided	1	0.5	-0.25	6.462219	0.45673	-1.45	-1.05001	0.801179279394272	0.064197	0.01108	-0.0021708
Trial1	2	1	blindfold	clockwise	practice	Guided	1	0.5	-0.25	6.482224	0.45674	-1.45	-1.05	0.8011687412815	0.0028339	0.023771	-0.018756
Trial1	2	1	blindfold	clockwise	practice	Guided	1	0.5	-0.25	6.502213	0.45674	-1.45	-1.05	0.8011687412815	-0.0065874	0.0068401	-0.011806
Trial1	2	1	blindfold	clockwise	practice	Guided	1	0.5	-0.25	6.522217	0.45673	-1.45	-1.05	0.801169280428857	-0.024618	-0.0058535	-0.0022751
Trial1	2	1	blindfold	clockwise	practice	Guided	1	0.5	-0.25	6.542221	0.45673	-1.45	-1.05	0.801169280428857	0.0206	0.0068351	-0.017607
Trial1	2	1	blindfold	clockwise	practice	Guided	1	0.5	-0.25	6.562225	0.45674	-1.45	-1.05	0.8011687412815	-0.011301	-0.014323	-0.0070383
Trial1	2	1	blindfold	clockwise	practice	Guided	1	0.5	-0.25	6.582214	0.45674	-1.45	-1.05	0.8011687412815	-0.0037751	0.027994	0.014491
Trial1	2	1	blindfold	clockwise	practice	Guided	1	0.5	-0.25	6.602219	0.45674	-1.45	-1.05	0.8011687412815	0.023409	-0.0016335	-0.00055616
Trial1	2	1	blindfold	clockwise	practice	Guided	1	0.5	-0.25	6.622223	0.45674	-1.45	-1.05	0.8011687412815	-0.022736	-0.0058642	-0.037239
Trial1	2	1	blindfold	clockwise	practice	Guided	1	0.5	-0.25	6.642212	0.45674	-1.45	-1.05	0.8011687412815	0.031477	-0.02703	0.020975
Trial1	2	1	blindfold	clockwise	practice	Guided	1	0.5	-0.25	6.662216	0.45674	-1.45	-1.05	0.8011687412815	0.017341	0.011059	0.032689
Trial1	2	1	blindfold	clockwise	practice	Guided	1	0.5	-0.25	6.68222	0.45674	-1.45	-1.05	0.8011687412815	0.0067198	0.015288	-0.010083
Trial1	2	1	blindfold	clockwise	practice	Guided	1	0.5	-0.25	6.702225	0.45674	-1.45	-1.05	0.8011687412815	-0.0076849	-0.022802	-0.0028461
Trial1	2	1	blindfold	clockwise	practice	Guided	1	0.5	-0.25	6.722214	0.45674	-1.45	-1.05	0.8011687412815	-0.016567	0.0025898	0.0052525
Trial1	2	1	blindfold	clockwise	practice	Guided	1	0.5	-0.25	6.742218	0.45674	-1.45	-1.05	0.8011687412815	-0.0048657	-0.014341	0.031259
Trial1	2	1	blindfold	clockwise	practice	Guided	1	0.5	-0.25	6.762222	0.45675	-1.45	-1.05	0.801168202258193	0.032549	0.011051	0.004212
Trial1	2	1	blindfold	clockwise	practice	Guided	1	0.5	-0.25	6.782227	0.45675	-1.45	-1.05	0.801168202258193	0.0022694	0.019514	-0.010368
Trial1	2	1	blindfold	clockwise	practice	Guided	1	0.5	-0.25	6.802216	0.45675	-1.45	-1.05	0.801168202258193	-0.0029838	0.019511	0.0019197
Trial1	2	1	blindfold	clockwise	practice	Guided	1	0.5	-0.25	6.82222	0.45675	-1.45	-1.05	0.801168202258193	-0.0029838	0.015278	-0.011226
Trial1	2	1	blindfold	clockwise	practice	Guided	1	0.5	-0.25	6.842224	0.45675	-1.45	-1.05	0.801168202258193	-0.0071567	0.01527	0.0016353
Trial1	2	1	blindfold	clockwise	practice	Guided	1	0.5	-0.25	6.862213	0.45675	-1.45	-1.05	0.801168202258193	0.0072442	0.011038	-0.018459
Trial1	2	1	blindfold	clockwise	practice	Guided	1	0.5	-0.25	6.882217	0.45675	-1.45	-1.05	0.801168202258193	-0.003534	-0.0058903	0.027931
Trial1	2	1	blindfold	clockwise	practice	Guided	1	0.5	-0.25	6.902222	0.45676	-1.45	-1.05	0.801167661750468	-0.052927	0.02373	0.015538
Trial1	2	1	blindfold	clockwise	practice	Guided	1	0.5	-0.25	6.922226	0.45676	-1.45	-1.05	0.801167661750468	-0.016051	0.019497	-0.0031259
Trial1	2	1	blindfold	clockwise	practice	Guided	1	0.5	-0.25	6.942215	0.45676	-1.45	-1.05	0.801167661750468	0.036969	-0.010127	0.0045069
Trial1	2	1	blindfold	clockwise	practice	Guided	1	0.5	-0.25	6.962219	0.45676	-1.45	-1.05	0.801167661750468	-0.014972	-0.0058959	-0.019888
Trial1	2	1	blindfold	clockwise	practice	Guided	1	0.5	-0.25	6.982224	0.45676	-1.45	-1.05	0.801167661750468	0.0097776	-0.0058963	0.011171
Trial1	2	1	blindfold	clockwise	practice	Guided	1	0.5	-0.25	7.002213	0.45676	-1.45	-1.05	0.801167661750468	0.028082	0.015258	0.0072642
Trial1	2	1	blindfold	clockwise	practice	Guided	1	0.5	-0.25	7.022217	0.45676	-1.45	-1.05	0.801167661750468	0.018927	0.015259	0.0075531
Trial1	2	1	blindfold	clockwise	practice	Guided	1	0.5	-0.25	7.042221	0.45676	-1.45	-1.05	0.801167661750468	-0.023204	0.032183	-0.00093509
Trial1	2	1	blindfold	clockwise	practice	Guided	1	0.5	-0.25	7.062225	0.45676	-1.45	-1.05	0.801167661750468	-0.020772	-0.010134	0.0016443
Trial1	2	1	blindfold	clockwise	practice	Guided	1	0.5	-0.25	7.082214	0.45676	-1.45	-1.05	0.801167661750468	0.0011596	0.023719	0.0064053
Trial1	2	1	blindfold	clockwise	practice	Guided	1	0.5	-0.25	7.102219	0.45677	-1.45	-1.05	0.801167121367535	0.010579	0.027947	0.011169
Trial1	2	1	blindfold	clockwise	practice	Guided	1	0.5	-0.25	7.122223	0.45677	-1.45	-1.05	0.801167121367535	0.030233	0.019483	-0.029598
Trial1	2	1	blindfold	clockwise	practice	Guided	1	0.5	-0.25	7.142212	0.45677	-1.45	-1.05	0.801167121367535	-0.015253	0.019478	-0.015697
Trial1	2	1	blindfold	clockwise	practice	Guided	1	0.5	-0.25	7.162216	0.45677	-1.45	-1.05	0.801167121367535	-0.00019743	0.0067807	0.027361
Trial1	2	1	blindfold	clockwise	practice	Guided	1	0.5	-0.25	7.18222	0.45677	-1.45	-1.05	0.801167121367535	-0.0066473	-0.0016834	-0.010932
Trial1	2	1	blindfold	clockwise	practice	Guided	1	0.5	-0.25	7.202225	0.45677	-1.45	-1.05	0.801167121367535	0.0069435	0.019473	-0.014262
Trial1	2	1	blindfold	clockwise	practice	Guided	1	0.5	-0.25	7.222214	0.45677	-1.45	-1.05	0.801167121367535	0.01057	-0.027078	-0.0014012
Trial1	2	1	blindfold	clockwise	practice	Guided	1	0.5	-0.25	7.242218	0.45677	-1.45	-1.05	0.801167121367535	-0.0066513	0.040628	-0.015982
Trial1	2	1	blindfold	clockwise	practice	Guided	1	0.5	-0.25	7.262222	0.45677	-1.45	-1.05	0.801167121367535	0.018911	0.023699	-0.00082786
Trial1	2	1	blindfold	clockwise	practice	Guided	1	0.5	-0.25	7.282227	0.45677	-1.45	-1.05	0.801167121367535	0.0027668	-0.0016932	-0.013402
Trial1	2	1	blindfold	clockwise	practice	Guided	1	0.5	-0.25	7.302216	0.45677	-1.45	-1.05	0.801167121367535	-0.0032967	0.027928	0.0061219
Trial1	2	1	blindfold	clockwise	practice	Guided	1	0.5	-0.25	7.32222	0.45677	-1.45	-1.05	0.801167121367535	0.021069	-0.0059284	-0.025976
Trial1	2	1	blindfold	clockwise	practice	Guided	1	0.5	-0.25	7.342224	0.45677	-1.45	-1.05	0.801167121367535	-0.0077395	0.036388	0.0058335
Trial1	2	1	blindfold	clockwise	practice	Guided	1	0.5	-0.25	7.362213	0.45676	-1.45	-1.05	0.801167661750468	-0.044607	-0.069396	0.0094505
Trial1	2	1	blindfold	clockwise	practice	Guided	1	0.5	-0.25	7.382217	0.45674	-1.45003	-1.04999	0.801158742309721	-0.097336	-0.128613	0.012669
Trial1	2	1	blindfold	clockwise	practice	Guided	1	0.5	-0.25	7.402222	0.45666	-1.45005	-1.04998	0.801153183969676	-0.144139	-0.124347	0.06514
Trial1	2	1	blindfold	clockwise	practice	Guided	1	0.5	-0.25	7.422226	0.4565	-1.45006	-1.04997	0.801151857078311	-0.170738	-0.162394	0.045781
Trial1	2	1	blindfold	clockwise	practice	Guided	1	0.5	-0.25	7.442215	0.45594	-1.45008	-1.04998	0.801192457692127	-0.155698	-0.103064	0.021463
Trial1	2	1	blindfold	clockwise	practice	Guided	1	0.5	-0.25	7.462219	0.45557	-1.45006	-1.05001	0.801242767197552	0.011063	-0.060724	-0.014041
Trial1	2	1	blindfold	clockwise	practice	Guided	1	0.5	-0.25	7.482224	0.45524	-1.45003	-1.05001	0.801261132297021	0.011859	-0.014168	-0.022423
Trial1	2	1	blindfold	clockwise	practice	Guided	1	0.5	-0.25	7.502213	0.45497	-1.45	-1.05001	0.801276260872656	-0.12136	-0.0057034	-0.011933
Trial1	2	1	blindfold	clockwise	practice	Guided	1	0.5	-0.25	7.522217	0.45468	-1.44999	-1.05	0.801282613369959	-0.098052	0.015458	-0.042115
Trial1	2	1	blindfold	clockwise	practice	Guided	1	0.5	-0.25	7.542221	0.45395	-1.45	-1.05	0.801324231866694	0.015827	-0.0057057	-0.0095475
Trial1	2	1	blindfold	clockwise	practice	Guided	1	0.5	-0.25	7.562225	0.45363	-1.45	-1.05	0.801342684380076	0.138275	0.011221	0.027762
Trial1	2	1	blindfold	clockwise	practice	Guided	1	0.5	-0.25	7.582214	0.45342	-1.45	-1.05	0.80135486624449	0.041085	0.0027587	0.013115
Trial1	2	1	blindfold	clockwise	practice	Guided	1	0.5	-0.25	7.602219	0.45331	-1.45	-1.05	0.801361265977568	-0.024195	0.0069855	-0.012108
Trial1	2	1	blindfold	clockwise	practice	Guided	1	0.5	-0.25	7.622223	0.45322	-1.45	-1.05	0.801366514891168	-0.096577	-0.018406	0.004302
Trial1	2	1	blindfold	clockwise	practice	Guided	1	0.5	-0.25	7.642212	0.45293	-1.45	-1.05	0.801383496389554	-0.0053108	-0.01841	-0.0037179
Trial1	2	1	blindfold	clockwise	practice	Guided	1	0.5	-0.25	7.662216	0.45281	-1.45	-1.05	0.801390554474872	0.087132	-0.0014829	0.0011122
Trial1	2	1	blindfold	clockwise	practice	Guided	1	0.5	-0.25	7.68222	0.45278	-1.45	-1.05	0.801392320477736	0.081864	-0.0014841	0.0031002
Trial1	2	1	blindfold	clockwise	practice	Guided	1	0.5	-0.25	7.702225	0.4528	-1.45	-1.05	0.80139114418849	0.0052796	0.011207	0.02342
Trial1	2	1	blindfold	clockwise	practice	Guided	1	0.5	-0.25	7.722214	0.45282	-1.44999	-1.05	0.801389964885943	-0.074385	-0.022651	0.0057315
Trial1	2	1	blindfold	clockwise	practice	Guided	1	0.5	-0.25	7.742218	0.45276	-1.45	-1.05	0.801393499019534	-0.01716	0.053517	0.017807
Trial1	2	1	blindfold	clockwise	practice	Guided	1	0.5	-0.25	7.762222	0.45273	-1.44999	-1.05	0.801395268643541	0.036934	-0.022658	0.0086408
Trial1	2	1	blindfold	clockwise	practice	Guided	1	0.5	-0.25	7.782227	0.45274	-1.45	-1.05	0.801394678058597	0.037724	-0.018425	-0.0039326
Trial1	2	1	blindfold	clockwise	practice	Guided	1	0.5	-0.25	7.802216	0.45278	-1.44999	-1.05	0.801392320477736	0.029093	-0.0099665	-0.017075
Trial1	2	1	blindfold	clockwise	practice	Guided	1	0.5	-0.25	7.82222	0.45283	-1.44999	-1.05	0.801389375421702	-0.010881	-0.001505	-0.011247
Trial1	2	1	blindfold	clockwise	practice	Guided	1	0.5	-0.25	7.842224	0.45282	-1.45	-1.05	0.801389964885943	-0.061048	0.045043	-0.0093258
Trial1	2	1	blindfold	clockwise	practice	Guided	1	0.5	-0.25	7.862213	0.45281	-1.44999	-1.05	0.801390554474872	0.0050312	0.011185	0.019233
Trial1	2	1	blindfold	clockwise	practice	Guided	1	0.5	-0.25	7.882217	0.45281	-1.45	-1.05	0.801390554474872	0.078219	-0.0099724	-0.0097522
Trial1	2	1	blindfold	clockwise	practice	Guided	1	0.5	-0.25	7.902222	0.45284	-1.45	-1.05	0.801388787835952	0.058832	0.023878	0.024632
Trial1	2	1	blindfold	clockwise	practice	Guided	1	0.5	-0.25	7.922226	0.45288	-1.45	-1.05	0.801386435227794	-0.0017393	-0.0057456	-0.014866
Trial1	2	1	blindfold	clockwise	practice	Guided	1	0.5	-0.25	7.942215	0.45287	-1.45	-1.05	0.801387024069701	-0.011408	0.0069459	-0.0028594
Trial1	2	1	blindfold	clockwise	practice	Guided	1	0.5	-0.25	7.962219	0.45286	-1.45	-1.05	0.801387611283236	-0.010868	-0.022679	-0.011241
Trial1	2	1	blindfold	clockwise	practice	Guided	1	0.5	-0.25	7.982224	0.45286	-1.45	-1.05	0.801387611283236	0.030168	-0.0057521	-0.029641
Trial1	2	1	blindfold	clockwise	practice	Guided	1	0.5	-0.25	8.002213	0.45287	-1.45	-1.05	0.801387024069701	0.068783	0.015404	-0.0019372
Trial1	2	1	blindfold	clockwise	practice	Guided	1	0.5	-0.25	8.022217	0.45289	-1.45	-1.05	0.801385848262528	-0.033098	0.032329	-0.012663
Trial1	2	1	blindfold	clockwise	practice	Guided	1	0.5	-0.25	8.042221	0.45289	-1.45	-1.05	0.801385848262528	-0.034966	0.015399	0.016677
Trial1	2	1	blindfold	clockwise	practice	Guided	1	0.5	-0.25	8.062225	0.45289	-1.45	-1.05	0.801385848262528	-0.013976	0.0027038	-0.032483
Trial1	2	1	blindfold	clockwise	practice	Guided	1	0.5	-0.25	8.082214	0.45289	-1.45	-1.05	0.801385848262528	0.010254	-0.0015266	0.015113
Trial1	2	1	blindfold	clockwise	practice	Guided	1	0.5	-0.25	8.102219	0.45289	-1.45	-1.05	0.801385848262528	0.0044665	0.015397	-0.0020086
Trial1	2	1	blindfold	clockwise	practice	Guided	1	0.5	-0.25	8.122223	0.4529	-1.45	-1.05	0.801385259669631	0.0018923	-0.0015351	-0.0020073
Trial1	2	1	blindfold	clockwise	practice	Guided	1	0.5	-0.25	8.142212	0.4529	-1.45	-1.05	0.801385259669631	-0.0025443	0.011159	-0.0056287
Trial1	2	1	blindfold	clockwise	practice	Guided	1	0.5	-0.25	8.162216	0.45289	-1.45	-1.05	0.801385848262528	-0.0020022	-0.0015373	-0.01067
Trial1	2	1	blindfold	clockwise	practice	Guided	1	0.5	-0.25	8.18222	0.45289	-1.45	-1.05	0.801385848262528	0.039992	-0.0057669	0.029893
Trial1	2	1	blindfold	clockwise	practice	Guided	1	0.5	-0.25	8.202225	0.4529	-1.45	-1.05	0.801385259669631	0.040521	-0.018465	0.021509
Trial1	2	1	blindfold	clockwise	practice	Guided	1	0.5	-0.25	8.222214	0.45291	-1.45	-1.05	0.801384671201426	0.029334	-0.031164	-0.012875
Trial1	2	1	blindfold	clockwise	practice	Guided	1	0.5	-0.25	8.242218	0.45292	-1.45	-1.05	0.801384082857911	-0.034985	0.011152	0.016679
Trial1	2	1	blindfold	clockwise	practice	Guided	1	0.5	-0.25	8.262222	0.45291	-1.45	-1.05	0.801384671201426	-0.041177	0.019613	-0.025803
Trial1	2	1	blindfold	clockwise	practice	Guided	1	0.5	-0.25	8.282227	0.45291	-1.45	-1.05	0.801384671201426	-0.0030836	0.0026849	-0.00037055
Trial1	2	1	blindfold	clockwise	practice	Guided	1	0.5	-0.25	8.302216	0.45291	-1.45	-1.05	0.801384671201426	0.064061	0.0069132	0.001974
Trial1	2	1	blindfold	clockwise	practice	Guided	1	0.5	-0.25	8.32222	0.45292	-1.45	-1.05	0.801384082857911	0.024352	-0.0057859	-0.0047727
Trial1	2	1	blindfold	clockwise	practice	Guided	1	0.5	-0.25	8.342224	0.45292	-1.45	-1.05	0.801384082857911	0.018563	0.0069074	0.015902
Trial1	2	1	blindfold	clockwise	practice	Guided	1	0.5	-0.25	8.362213	0.45292	-1.45	-1.05	0.801384082857911	-0.043071	0.015369	0.0035418
Trial1	2	1	blindfold	clockwise	practice	Guided	1	0.5	-0.25	8.382217	0.45292	-1.45	-1.05	0.801384082857911	0.0026831	0.019603	-0.014572
Trial1	2	1	blindfold	clockwise	practice	Guided	1	0.5	-0.25	8.402222	0.45292	-1.45	-1.05	0.801384082857911	0.040504	-0.0015589	0.021518
Trial1	2	1	blindfold	clockwise	practice	Guided	1	0.5	-0.25	8.422226	0.45292	-1.45	-1.05	0.801384082857911	0.020976	-0.0015632	-0.019048
Trial1	2	1	blindfold	clockwise	practice	Guided	1	0.5	-0.25	8.442215	0.45293	-1.45	-1.05	0.801383496389554	0.00052268	0.015363	0.018963
Trial1	2	1	blindfold	clockwise	practice	Guided	1	0.5	-0.25	8.462219	0.45293	-1.45	-1.05	0.801383496389554	-0.035003	-0.0057979	0.016691
Trial1	2	1	blindfold	clockwise	practice	Guided	1	0.5	-0.25	8.482224	0.45293	-1.45	-1.05	0.801383496389554	-0.013329	-0.0057987	0.026496
Trial1	2	1	blindfold	clockwise	practice	Guided	1	0.5	-0.25	8.502213	0.45293	-1.45	-1.05	0.801383496389554	0.0029438	0.015359	-0.026002
Trial1	2	1	blindfold	clockwise	practice	Guided	1	0.5	-0.25	8.522217	0.45293	-1.45	-1.05	0.801383496389554	0.0073821	-0.010034	-0.01847
Trial1	2	1	blindfold	clockwise	practice	Guided	1	0.5	-0.25	8.542221	0.45293	-1.45	-1.05	0.801383496389554	-0.021149	0.01112	0.0091616
Trial1	2	1	blindfold	clockwise	practice	Guided	1	0.5	-0.25	8.562225	0.45293	-1.45	-1.05	0.801383496389554	0.0060343	0.0026535	0.0024836
Trial1	2	1	blindfold	clockwise	practice	Guided	1	0.5	-0.25	8.582214	0.45293	-1.45	-1.05	0.801383496389554	-0.033126	0.011116	-0.012646
Trial1	2	1	blindfold	clockwise	practice	Guided	1	0.5	-0.25	8.602219	0.45293	-1.45	-1.05	0.801383496389554	0.011013	0.028043	-0.010938
Trial1	2	1	blindfold	clockwise	practice	Guided	1	0.5	-0.25	8.622223	0.45293	-1.45	-1.05	0.801383496389554	0.011008	-0.022741	-0.0056088
Trial1	2	1	blindfold	clockwise	practice	Guided	1	0.5	-0.25	8.642212	0.45294	-1.45	-1.05	0.801382908295051	0.029567	0.015346	-0.017045
Trial1	2	1	blindfold	clockwise	practice	Guided	1	0.5	-0.25	8.662216	0.45294	-1.45	-1.05	0.801382908295051	0.010463	-0.0015834	0.0027771
Trial1	2	1	blindfold	clockwise	practice	Guided	1	0.5	-0.25	8.68222	0.45294	-1.45	-1.05	0.801382908295051	-0.016716	-0.0015828	0.0094553
Trial1	2	1	blindfold	clockwise	practice	Guided	1	0.5	-0.25	8.702225	0.45293	-1.45	-1.05	0.801383496389554	0.010467	0.0026481	-0.0041854
Trial1	2	1	blindfold	clockwise	practice	Guided	1	0.5	-0.25	8.722214	0.45294	-1.45	-1.05	0.801382908295051	0.024057	0.011109	-0.00056145
Trial1	2	1	blindfold	clockwise	practice	Guided	1	0.5	-0.25	8.742218	0.45294	-1.45	-1.05	0.801382908295051	0.023241	0.0068741	0.012015
Trial1	2	1	blindfold	clockwise	practice	Guided	1	0.5	-0.25	8.762222	0.45294	-1.45	-1.05	0.801382908295051	-0.01983	0.0068707	-0.011785
Trial1	2	1	blindfold	clockwise	practice	Guided	1	0.5	-0.25	8.782211	0.45294	-1.45	-1.05	0.801382908295051	-0.0026017	-0.0058243	-0.01207
Trial1	2	1	blindfold	clockwise	practice	Guided	1	0.5	-0.25	8.802216	0.45294	-1.45	-1.05	0.801382908295051	0.012065	0.032259	-0.02237
Trial1	2	1	blindfold	clockwise	practice	Guided	1	0.5	-0.25	8.82222	0.45294	-1.45	-1.05	0.801382908295051	0.020675	0.03649	-0.017609
Trial1	2	1	blindfold	clockwise	practice	Guided	1	0.5	-0.25	8.842224	0.45295	-1.45	-1.05	0.801382322074966	-0.026842	0.0026318	-0.041688
Trial1	2	1	blindfold	clockwise	practice	Guided	1	0.5	-0.25	8.862213	0.45295	-1.45	-1.05	0.801382322074966	0.0065358	0.015325	-0.033515
Trial1	2	1	blindfold	clockwise	practice	Guided	1	0.5	-0.25	8.882217	0.45295	-1.45	-1.05	0.801382322074966	-0.035844	0.0068594	0.030423
Trial1	2	1	blindfold	clockwise	practice	Guided	1	0.5	-0.25	8.902222	0.45295	-1.45	-1.05	0.801382322074966	0.027938	0.0068579	0.0081179
Trial1	2	1	blindfold	clockwise	practice	Guided	1	0.5	-0.25	8.922226	0.45295	-1.45	-1.05	0.801382322074966	-0.033969	0.028014	-5.1028E-05
Trial1	2	1	blindfold	clockwise	practice	Guided	1	0.5	-0.25	8.942215	0.45295	-1.45	-1.05	0.801382322074966	0.054039	-0.018538	0.018206
Trial1	2	1	blindfold	clockwise	practice	Guided	1	0.5	-0.25	8.962219	0.45296	-1.45	-1.05	0.801381735978832	0.011503	-0.0016136	-0.013975
Trial1	2	1	blindfold	clockwise	practice	Guided	1	0.5	-0.25	8.982224	0.45296	-1.45	-1.05	0.801381735978832	-0.0084075	-0.01431	0.018419
Trial1	2	1	blindfold	clockwise	practice	Guided	1	0.5	-0.25	9.002213	0.45296	-1.45	-1.05	0.801381735978832	0.017969	0.019544	0.012594
Trial1	2	1	blindfold	clockwise	practice	Guided	1	0.5	-0.25	9.022217	0.45296	-1.45	-1.05	0.801381735978832	0.024019	0.0026158	-0.00054455
Trial1	2	1	blindfold	clockwise	practice	Guided	1	0.5	-0.25	9.042221	0.45296	-1.45	-1.05	0.801381735978832	-0.027668	-0.018544	-0.029102
Trial1	2	1	blindfold	clockwise	practice	Guided	1	0.5	-0.25	9.062225	0.45296	-1.45	-1.05	0.801381735978832	-0.0031705	-0.0058503	0.0061358
Trial1	2	1	blindfold	clockwise	practice	Guided	1	0.5	-0.25	9.082214	0.45296	-1.45	-1.05	0.801381735978832	0.0067814	-0.014314	-0.01006
Trial1	2	1	blindfold	clockwise	practice	Guided	1	0.5	-0.25	9.102219	0.45296	-1.45	-1.05	0.801381735978832	0.014323	0.040696	0.0075565
Trial1	2	1	blindfold	clockwise	practice	Guided	1	0.5	-0.25	9.122223	0.45296	-1.45	-1.05	0.801381735978832	-0.0039766	-0.005856	0.01871
Trial1	2	1	blindfold	clockwise	practice	Guided	1	0.5	-0.25	9.142212	0.45297	-1.45	-1.05	0.801381148257663	0.0070427	-0.0016274	-0.014254
Trial1	2	1	blindfold	clockwise	practice	Guided	1	0.5	-0.25	9.162216	0.45297	-1.45	-1.05	0.801381148257663	0.021169	0.0068318	-0.022067
Trial1	2	1	blindfold	clockwise	practice	Guided	1	0.5	-0.25	9.18222	0.45297	-1.45	-1.05	0.801381148257663	0.019827	-0.0058648	-0.0050171
Trial1	2	1	blindfold	clockwise	practice	Guided	1	0.5	-0.25	9.202225	0.45297	-1.45	-1.05	0.801381148257663	-0.016241	0.019526	-0.016739
Trial1	2	1	blindfold	clockwise	practice	Guided	1	0.5	-0.25	9.222214	0.45297	-1.45	-1.05	0.801381148257663	0.0043552	-0.0016355	0.027662
Trial1	2	1	blindfold	clockwise	practice	Guided	1	0.5	-0.25	9.242218	0.45297	-1.45	-1.05	0.801381148257663	0.033411	-0.010101	-0.0083553
Trial1	2	1	blindfold	clockwise	practice	Guided	1	0.5	-0.25	9.262222	0.45297	-1.45	-1.05	0.801381148257663	0.012277	0.036447	-0.026539
Trial1	2	1	blindfold	clockwise	practice	Guided	1	0.5	-0.25	9.282211	0.45297	-1.45	-1.05	0.801381148257663	0.0064917	-0.014336	0.0064251
Trial1	2	1	blindfold	clockwise	practice	Guided	1	0.5	-0.25	9.302216	0.45298	-1.45	-1.05	0.801380562409802	0.055338	0.019518	-0.0027395
Trial1	2	1	blindfold	clockwise	practice	Guided	1	0.5	-0.25	9.32222	0.45298	-1.45	-1.05	0.801380562409802	0.0098538	0.011052	0.011185
Trial1	2	1	blindfold	clockwise	practice	Guided	1	0.5	-0.25	9.342224	0.45298	-1.45	-1.05	0.801380562409802	0.007825	0.0025843	-0.026822
Trial1	2	1	blindfold	clockwise	practice	Guided	1	0.5	-0.25	9.362213	0.45298	-1.45	-1.05	0.801380562409802	-0.0037399	-0.0058801	0.014524
Trial1	2	1	blindfold	clockwise	practice	Guided	1	0.5	-0.25	9.382217	0.45298	-1.45	-1.05	0.801380562409802	0.015094	0.01951	-0.001105
Trial1	2	1	blindfold	clockwise	practice	Guided	1	0.5	-0.25	9.402222	0.45298	-1.45	-1.05	0.801380562409802	0.029489	-0.005883	-0.0094864
Trial1	2	1	blindfold	clockwise	practice	Guided	1	0.5	-0.25	9.422226	0.45298	-1.45	-1.05	0.801380562409802	-0.010748	0.011041	-0.015383
Trial1	2	1	blindfold	clockwise	practice	Guided	1	0.5	-0.25	9.442215	0.45298	-1.45	-1.05	0.801380562409802	-0.0081898	0.023735	0.014243
Trial1	2	1	blindfold	clockwise	practice	Guided	1	0.5	-0.25	9.462219	0.45299	-1.45	-1.05	0.801379974937649	-0.034032	0.011039	-3.6464E-05
Trial1	2	1	blindfold	clockwise	practice	Guided	1	0.5	-0.25	9.482224	0.45299	-1.45	-1.05	0.801379974937649	0.0056651	-0.022818	0.0067128
Trial1	2	1	blindfold	clockwise	practice	Guided	1	0.5	-0.25	9.502213	0.45299	-1.45	-1.05	0.801379974937649	-0.025154	0.044891	0.00053256
Trial1	2	1	blindfold	clockwise	practice	Guided	1	0.5	-0.25	9.522217	0.45299	-1.45	-1.05	0.801379974937649	-0.018687	0.0068023	0.038826
Trial1	2	1	blindfold	clockwise	practice	Guided	1	0.5	-0.25	9.542221	0.45299	-1.45	-1.05	0.801379974937649	0.0061974	-0.0058971	-0.0016692
Trial1	2	1	blindfold	clockwise	practice	Guided	1	0.5	-0.25	9.562225	0.45299	-1.45	-1.05	0.801379974937649	0.044284	-0.0016664	0.03023
Trial1	2	1	blindfold	clockwise	practice	Guided	1	0.5	-0.25	9.582214	0.45299	-1.45	-1.05	0.801379974937649	-0.011035	0.0025628	-0.01119
Trial1	2	1	blindfold	clockwise	practice	Guided	1	0.5	-0.25	9.602219	0.45299	-1.45	-1.05	0.801379974937649	0.013997	0.011026	-0.0089168
Trial1	2	1	blindfold	clockwise	practice	Guided	1	0.5	-0.25	9.622223	0.45299	-1.45	-1.05	0.801379974937649	-0.0099665	0.0025613	-0.027957
Trial1	2	1	blindfold	clockwise	practice	Guided	1	0.5	-0.25	9.642212	0.45299	-1.45	-1.05	0.801379974937649	-0.0032286	0.019486	0.0061473
Trial1	2	1	blindfold	clockwise	practice	Guided	1	0.5	-0.25	9.662216	0.45299	-1.45	-1.05	0.801379974937649	0.00094135	0.0067896	0.010626
Trial1	2	1	blindfold	clockwise	practice	Guided	1	0.5	-0.25	9.68222	0.453	-1.45	-1.05	0.801379387590189	-0.025437	0.0067875	0.0047308
Trial1	2	1	blindfold	clockwise	practice	Guided	1	0.5	-0.25	9.702225	0.453	-1.45	-1.05	0.801379387590189	-0.011848	0.011018	0.0013923
Trial1	2	1	blindfold	clockwise	practice	Guided	1	0.5	-0.25	9.722214	0.453	-1.45	-1.05	0.801379387590189	0.02341	0.011016	0.0078592
Trial1	2	1	blindfold	clockwise	practice	Guided	1	0.5	-0.25	9.742218	0.453	-1.45	-1.05	0.801379387590189	0.0061812	-0.018609	-0.0016582
Trial1	2	1	blindfold	clockwise	practice	Guided	1	0.5	-0.25	9.762222	0.453	-1.45	-1.05	0.801379387590189	-0.014682	0.011011	-0.024035
Trial1	2	1	blindfold	clockwise	practice	Guided	1	0.5	-0.25	9.782211	0.453	-1.45	-1.05	0.801379387590189	0.015866	-0.0059171	-0.013663
Trial1	2	1	blindfold	clockwise	practice	Guided	1	0.5	-0.25	9.802216	0.453	-1.45	-1.05	0.801379387590189	-0.0032424	-0.022846	0.0061563
Trial1	2	1	blindfold	clockwise	practice	Guided	1	0.5	-0.25	9.82222	0.453	-1.45	-1.05	0.801379387590189	0.050852	-0.022848	-0.0030064
Trial1	2	1	blindfold	clockwise	practice	Guided	1	0.5	-0.25	9.842224	0.453	-1.45	-1.05	0.801379387590189	-0.028554	0.011005	-0.016503
Trial1	2	1	blindfold	clockwise	practice	Guided	1	0.5	-0.25	9.862213	0.45301	-1.45	-1.05	0.801378800367422	-0.016306	0.002539	0.0011149
Trial1	2	1	blindfold	clockwise	practice	Guided	1	0.5	-0.25	9.882217	0.45301	-1.45	-1.05	0.801378800367422	0.034152	0.015233	-0.020907
Trial1	2	1	blindfold	clockwise	practice	Guided	1	0.5	-0.25	9.902222	0.45301	-1.45	-1.05	0.801378800367422	-0.016577	-0.0016958	0.005306
Trial1	2	1	blindfold	clockwise	practice	Guided	1	0.5	-0.25	9.922226	0.45301	-1.45	-1.05	0.801378800367422	-0.015504	0.019461	-0.011459
Trial1	2	1	blindfold	clockwise	practice	Guided	1	0.5	-0.25	9.942215	0.45301	-1.45	-1.05	0.801378800367422	-0.0091891	0.032155	-0.040515
Trial1	2	1	blindfold	clockwise	practice	Guided	1	0.5	-0.25	9.962219	0.45301	-1.45	-1.05	0.801378800367422	0.015307	0.006762	-0.0052784
Trial1	2	1	blindfold	clockwise	practice	Guided	1	0.5	-0.25	9.982224	0.45301	-1.45	-1.05	0.801378800367422	-0.0021911	0.00253	-0.010604
Trial1	2	1	blindfold	clockwise	practice	Guided	1	0.5	-0.25	10.00221	0.45301	-1.45	-1.05	0.801378800367422	-0.013219	-0.010166	0.022358
Trial1	2	1	blindfold	clockwise	practice	Guided	1	0.5	-0.25	10.02222	0.45301	-1.45	-1.05	0.801378800367422	-0.010002	-0.010167	-0.027938
Trial1	2	1	blindfold	clockwise	practice	Guided	1	0.5	-0.25	10.04222	0.45301	-1.45	-1.05	0.801378800367422	-0.033014	-0.014399	-0.016785
Trial1	2	1	blindfold	clockwise	practice	Guided	1	0.5	-0.25	10.06223	0.45301	-1.45	-1.05	0.801378800367422	-0.0060996	0.019453	-0.019266
Trial1	2	1	blindfold	clockwise	practice	Guided	1	0.5	-0.25	10.08221	0.45302	-1.45	-1.05	0.80137821501648	-0.016591	0.040611	0.0053166
Trial1	2	1	blindfold	clockwise	practice	Guided	1	0.5	-0.25	10.10222	0.45302	-1.45	-1.05	0.80137821501648	-0.017399	-0.0017087	0.017891
Trial1	2	1	blindfold	clockwise	practice	Guided	1	0.5	-0.25	10.12222	0.45302	-1.45	-1.05	0.80137821501648	0.015832	0.036376	-0.01365
Trial1	2	1	blindfold	clockwise	practice	Guided	1	0.5	-0.25	10.14221	0.45302	-1.45	-1.05	0.80137821501648	-0.024677	-0.010179	-0.0078226
Trial1	2	1	blindfold	clockwise	practice	Guided	1	0.5	-0.25	10.16222	0.45302	-1.45	-1.05	0.80137821501648	-0.0066451	0.027906	-0.010876
Trial1	2	1	blindfold	clockwise	practice	Guided	1	0.5	-0.25	10.18222	0.45302	-1.45	-1.05	0.80137821501648	0.02134	0.0025125	-0.030129
Trial1	2	1	blindfold	clockwise	practice	Guided	1	0.5	-0.25	10.20222	0.45302	-1.45	-1.05	0.80137821501648	8.8006E-05	0.01944	0.023222
Trial1	2	1	blindfold	clockwise	practice	Guided	1	0.5	-0.25	10.22221	0.45302	-1.45	-1.05	0.80137821501648	-0.025217	0.0025102	0.00055881
Trial1	2	1	blindfold	clockwise	practice	Guided	1	0.5	-0.25	10.24222	0.45302	-1.45	-1.05	0.80137821501648	-0.015265	0.019434	-0.01564
Trial1	2	1	blindfold	clockwise	practice	Guided	1	0.5	-0.25	10.26222	0.45302	-1.45	-1.05	0.80137821501648	0.002231	0.019432	-0.010312
Trial1	2	1	blindfold	clockwise	practice	Guided	1	0.5	-0.25	10.28221	0.45302	-1.45	-1.05	0.80137821501648	-0.025221	-0.022888	0.029684
Trial1	2	1	blindfold	clockwise	practice	Guided	1	0.5	-0.25	10.30222	0.45302	-1.45	-1.05	0.80137821501648	-0.0024797	-0.0017297	-0.0064057
Trial1	2	1	blindfold	clockwise	practice	Guided	1	0.5	-0.25	10.32222	0.45302	-1.45	-1.05	0.80137821501648	-0.01029	-0.0017323	-0.020117
Trial1	2	1	blindfold	clockwise	practice	Guided	1	0.5	-0.25	10.34222	0.45302	-1.45	-1.05	0.80137821501648	0.033581	0.036352	-0.012512
Trial1	2	1	blindfold	clockwise	practice	Guided	1	0.5	-0.25	10.36221	0.45303	-1.45	-1.05	0.801377629789492	-0.03074	-0.0102	0.01704
Trial1	2	1	blindfold	clockwise	practice	Guided	1	0.5	-0.25	10.38222	0.45303	-1.45	-1.05	0.801377629789492	0.02416	-0.0017375	-0.0046958
Trial1	2	1	blindfold	clockwise	practice	Guided	1	0.5	-0.25	10.40222	0.45303	-1.45	-1.05	0.801377629789492	-0.021054	0.010957	0.0050367
Trial1	2	1	blindfold	clockwise	practice	Guided	1	0.5	-0.25	10.42223	0.45303	-1.45	-1.05	0.801377629789492	-0.054436	0.032114	-0.030769
Trial1	2	1	blindfold	clockwise	practice	Guided	1	0.5	-0.25	10.44221	0.45303	-1.45	-1.05	0.801377629789492	-0.011903	0.0024862	0.0014143
Trial1	2	1	blindfold	clockwise	practice	Guided	1	0.5	-0.25	10.46222	0.45303	-1.45	-1.05	0.801377629789492	0.0074693	-0.0017476	-0.022595
Trial1	2	1	blindfold	clockwise	practice	Guided	1	0.5	-0.25	10.48222	0.45303	-1.45	-1.05	0.801377629789492	-0.0082705	-0.0059826	0.014276
Trial1	2	1	blindfold	clockwise	practice	Guided	1	0.5	-0.25	10.50221	0.45303	-1.45	-1.05	0.801377629789492	0.0024909	0.0024794	-0.014498
Trial1	2	1	blindfold	clockwise	practice	Guided	1	0.5	-0.25	10.52222	0.45303	-1.45	-1.05	0.801377629789492	-0.01298	0.015173	-0.011159
Trial1	2	1	blindfold	clockwise	practice	Guided	1	0.5	-0.25	10.54222	0.45303	-1.45	-1.05	0.801377629789492	-0.030748	-0.005991	0.017045
Trial1	2	1	blindfold	clockwise	practice	Guided	1	0.5	-0.25	10.56223	0.45303	-1.45	-1.05	0.801377629789492	-0.014743	0.010936	-0.024015
Trial1	2	1	blindfold	clockwise	practice	Guided	1	0.5	-0.25	10.58221	0.45303	-1.45	-1.05	0.801377629789492	0.023882	0.0067019	-0.0005
Trial1	2	1	blindfold	clockwise	practice	Guided	1	0.5	-0.25	10.60222	0.45303	-1.45	-1.05	0.801377629789492	-0.0055962	0.0067022	-0.027638
Trial1	2	1	blindfold	clockwise	practice	Guided	1	0.5	-0.25	10.62222	0.45303	-1.45	-1.05	0.801377629789492	0.032342	0.023629	-0.063085
Trial1	2	1	blindfold	clockwise	practice	Guided	1	0.5	-0.25	10.64221	0.45303	-1.45	-1.05	0.801377629789492	0.041373	-0.0017678	0.0048366
Trial1	2	1	blindfold	clockwise	practice	Guided	1	0.5	-0.25	10.66222	0.45303	-1.45	-1.05	0.801377629789492	0.0074548	-0.0017704	-0.022584
Trial1	2	1	blindfold	clockwise	practice	Guided	1	0.5	-0.25	10.68222	0.45304	-1.45	-1.05	0.801377042940065	0.0063783	0.036312	-0.0058193
Trial1	2	1	blindfold	clockwise	practice	Guided	1	0.5	-0.25	10.70222	0.45304	-1.45	-1.05	0.801377042940065	0.016869	0.0066882	-0.030399
Trial1	2	1	blindfold	clockwise	practice	Guided	1	0.5	-0.25	10.72221	0.45304	-1.45	-1.05	0.801377042940065	0.0071795	-0.006012	8.0863E-05
Trial1	2	1	blindfold	clockwise	practice	Guided	1	0.5	-0.25	10.74222	0.45304	-1.45	-1.05	0.801377042940065	0.002738	0.0066819	-0.018674
Trial1	2	1	blindfold	clockwise	practice	Guided	1	0.5	-0.25	10.76222	0.45304	-1.45	-1.05	0.801377042940065	-0.016907	0.015143	0.0095292
Trial1	2	1	blindfold	clockwise	practice	Guided	1	0.5	-0.25	10.78221	0.45304	-1.45	-1.05	0.801377042940065	0.0091995	-0.0060184	0.019618
Trial1	2	1	blindfold	clockwise	practice	Guided	1	0.5	-0.25	10.80222	0.45304	-1.45	-1.05	0.801377042940065	0.0094648	0.002443	0.015427
Trial1	2	1	blindfold	clockwise	practice	Guided	1	0.5	-0.25	10.82222	0.45304	-1.45	-1.05	0.801377042940065	0.0038013	0.002442	-0.03544
Trial1	2	1	blindfold	clockwise	practice	Guided	1	0.5	-0.25	10.84222	0.45304	-1.45	-1.05	0.801377042940065	-0.024725	0.010903	-0.0078018
Trial1	2	1	blindfold	clockwise	practice	Guided	1	0.5	-0.25	10.86221	0.45304	-1.45	-1.05	0.801377042940065	-0.005889	-0.0060251	-0.023428
Trial1	2	1	blindfold	clockwise	practice	Guided	1	0.5	-0.25	10.88222	0.45304	-1.45	-1.05	0.801377042940065	0.0011142	0.023596	0.0064819
Trial1	2	1	blindfold	clockwise	practice	Guided	1	0.5	-0.25	10.90222	0.45305	-1.45	-1.05	0.801376457961353	-0.019481	0.0066689	-0.020088
Trial1	2	1	blindfold	clockwise	practice	Guided	1	0.5	-0.25	10.92223	0.45305	-1.45	-1.05	0.801376457961353	-0.051374	0.023595	-0.0038898
Trial1	2	1	blindfold	clockwise	practice	Guided	1	0.5	-0.25	10.94221	0.45305	-1.45	-1.05	0.801376457961353	0.018606	0.0066655	0.011813
Trial1	2	1	blindfold	clockwise	practice	Guided	1	0.5	-0.25	10.96222	0.45305	-1.45	-1.05	0.801376457961353	-0.048009	-0.0017999	0.0075468
Trial1	2	1	blindfold	clockwise	practice	Guided	1	0.5	-0.25	10.98222	0.45305	-1.45	-1.05	0.801376457961353	0.016042	0.032053	-0.017815
Trial1	2	1	blindfold	clockwise	practice	Guided	1	0.5	-0.25	11.00221	0.45305	-1.45	-1.05	0.801376457961353	-0.016117	0.0066602	-0.0030393
Trial1	2	1	blindfold	clockwise	practice	Guided	1	0.5	-0.25	11.02222	0.45305	-1.45	-1.05	0.801376457961353	0.023584	0.006659	0.0037121
Trial1	2	1	blindfold	clockwise	practice	Guided	1	0.5	-0.25	11.04222	0.45305	-1.45	-1.05	0.801376457961353	0.016039	-0.010273	-0.017812
Trial1	2	1	blindfold	clockwise	practice	Guided	1	0.5	-0.25	11.06223	0.45305	-1.45	-1.05	0.801376457961353	-0.021637	0.0066544	0.013445
Trial1	2	1	blindfold	clockwise	practice	Guided	1	0.5	-0.25	11.08221	0.45305	-1.45	-1.05	0.801376457961353	0.034602	-0.010272	-0.029248
Trial1	2	1	blindfold	clockwise	practice	Guided	1	0.5	-0.25	11.10222	0.45305	-1.45	-1.05	0.801376457961353	0.027209	0.010884	0.016575
Trial1	2	1	blindfold	clockwise	practice	Guided	1	0.5	-0.25	11.12222	0.45305	-1.45	-1.05	0.801376457961353	-0.018004	-0.014507	0.026307
Trial1	2	1	blindfold	clockwise	practice	Guided	1	0.5	-0.25	11.14221	0.45305	-1.45	-1.05	0.801376457961353	2.2607E-05	-0.001813	0.023252
Trial1	2	1	blindfold	clockwise	practice	Guided	1	0.5	-0.25	11.16222	0.45306	-1.45	-1.05	0.801375871360946	0.0027025	-0.01451	-0.018662
Trial1	2	1	blindfold	clockwise	practice	Guided	1	0.5	-0.25	11.18222	0.45306	-1.45	-1.05	0.801375871360946	0.028006	0.032039	0.0040006
Trial1	2	1	blindfold	clockwise	practice	Guided	1	0.5	-0.25	11.20222	0.45306	-1.45	-1.05	0.801375871360946	0.0076779	0.0024137	-0.026762
Trial1	2	1	blindfold	clockwise	practice	Guided	1	0.5	-0.25	11.22221	0.45306	-1.45	-1.05	0.801375871360946	0.0087514	0.0024136	-0.043526
Trial1	2	1	blindfold	clockwise	practice	Guided	1	0.5	-0.25	11.24222	0.45306	-1.45	-1.05	0.801375871360946	0.0026968	-0.0060537	-0.018658
Trial1	2	1	blindfold	clockwise	practice	Guided	1	0.5	-0.25	11.26222	0.45306	-1.45	-1.05	0.801375871360946	-0.0077963	0.010872	0.005921
Trial1	2	1	blindfold	clockwise	practice	Guided	1	0.5	-0.25	11.28221	0.45306	-1.45	-1.05	0.801375871360946	0.031099	0.032031	0.025246
Trial1	2	1	blindfold	clockwise	practice	Guided	1	0.5	-0.25	11.30222	0.45306	-1.45	-1.05	0.801375871360946	-0.019779	0.027796	-0.015889
Trial1	2	1	blindfold	clockwise	practice	Guided	1	0.5	-0.25	11.32222	0.45306	-1.45	-1.05	0.801375871360946	0.0091605	0.002405	-0.0049468
Trial1	2	1	blindfold	clockwise	practice	Guided	1	0.5	-0.25	11.34222	0.45306	-1.45	-1.05	0.801375871360946	0.011035	0.0066341	-0.0097049
Trial1	2	1	blindfold	clockwise	practice	Guided	1	0.5	-0.25	11.36221	0.45307	-1.45	-1.05	0.801375286630512	-0.030814	0.0024026	0.017075
Trial1	2	1	blindfold	clockwise	practice	Guided	1	0.5	-0.25	11.38222	0.45306	-1.45	-1.05	0.801375871360946	0.0068616	0.019328	0.015443
Trial1	2	1	blindfold	clockwise	practice	Guided	1	0.5	-0.25	11.40222	0.45307	-1.45	-1.05	0.801375286630512	0.0099586	0.0066293	0.0020175
Trial1	2	1	blindfold	clockwise	practice	Guided	1	0.5	-0.25	11.42223	0.45307	-1.45	-1.05	0.801375286630512	-0.023692	-0.014531	-0.024551
Trial1	2	1	blindfold	clockwise	practice	Guided	1	0.5	-0.25	11.44221	0.45307	-1.45	-1.05	0.801375286630512	0.011296	0.015087	-0.013892
Trial1	2	1	blindfold	clockwise	practice	Guided	1	0.5	-0.25	11.46222	0.45307	-1.45	-1.05	0.801375286630512	-0.0062008	-0.010307	-0.019217
Trial1	2	1	blindfold	clockwise	practice	Guided	1	0.5	-0.25	11.48222	0.45307	-1.45	-1.05	0.801375286630512	0.023006	0.027777	0.015169
Trial1	2	1	blindfold	clockwise	practice	Guided	1	0.5	-0.25	11.50221	0.45307	-1.45	-1.05	0.801375286630512	0.013855	0.044703	0.015739
Trial1	2	1	blindfold	clockwise	practice	Guided	1	0.5	-0.25	11.52222	0.45307	-1.45	-1.05	0.801375286630512	0.012634	0.0023833	-0.034843
Trial1	2	1	blindfold	clockwise	practice	Guided	1	0.5	-0.25	11.54222	0.45307	-1.45	-1.05	0.801375286630512	0.0013339	-0.010313	0.0023151
Trial1	2	1	blindfold	clockwise	practice	Guided	1	0.5	-0.25	11.56223	0.45307	-1.45	-1.05	0.801375286630512	-0.021412	0.0023822	0.0092775
Trial1	2	1	blindfold	clockwise	practice	Guided	1	0.5	-0.25	11.58221	0.45307	-1.45	-1.05	0.801375286630512	0.0029367	-0.006085	-0.022831
Trial1	2	1	blindfold	clockwise	practice	Guided	1	0.5	-0.25	11.60222	0.45308	-1.45	-1.05	0.801374700279124	0.014649	0.0023767	0.0031706
Trial1	2	1	blindfold	clockwise	practice	Guided	1	0.5	-0.25	11.62222	0.45308	-1.45	-1.05	0.801374700279124	-0.0062155	0.0023728	-0.019208
Trial1	2	1	blindfold	clockwise	practice	Guided	1	0.5	-0.25	11.64221	0.45308	-1.45	-1.05	0.801374700279124	0.021503	-0.0018619	-0.034266
Trial1	2	1	blindfold	clockwise	practice	Guided	1	0.5	-0.25	11.66222	0.45308	-1.45	-1.05	0.801374700279124	-0.017245	0.036223	0.013757
Trial1	2	1	blindfold	clockwise	practice	Guided	1	0.5	-0.25	11.68222	0.45308	-1.45	-1.05	0.801374700279124	-0.0078259	0.0065996	0.0059401
Trial1	2	1	blindfold	clockwise	practice	Guided	1	0.5	-0.25	11.70222	0.45308	-1.45	-1.05	0.801374700279124	0.014914	-0.0018656	-0.00016728
Trial1	2	1	blindfold	clockwise	practice	Guided	1	0.5	-0.25	11.72221	0.45308	-1.45	-1.05	0.801374700279124	-0.029765	0.01083	0.0003307
Trial1	2	1	blindfold	clockwise	practice	Guided	1	0.5	-0.25	11.74222	0.45308	-1.45	-1.05	0.801374700279124	-0.033939	0.031985	-0.0041453
Trial1	2	1	blindfold	clockwise	practice	Guided	1	0.5	-0.25	11.76222	0.45308	-1.45	-1.05	0.801374700279124	-0.042557	0.019289	-0.0089063
Trial1	2	1	blindfold	clockwise	practice	Guided	1	0.5	-0.25	11.78221	0.45308	-1.45	-1.05	0.801374700279124	-0.030841	-0.014566	0.017096
Trial1	2	1	blindfold	clockwise	practice	Guided	1	0.5	-0.25	11.80222	0.45308	-1.45	-1.05	0.801374700279124	-0.014836	0.019286	-0.023965
Trial1	2	1	blindfold	clockwise	practice	Guided	1	0.5	-0.25	11.82222	0.45308	-1.45	-1.05	0.801374700279124	0.0102	0.0065873	0.0028905
Trial1	2	1	blindfold	clockwise	practice	Guided	1	0.5	-0.25	11.84222	0.45308	-1.45	-1.05	0.801374700279124	0.013837	0.010814	0.01575
Trial1	2	1	blindfold	clockwise	practice	Guided	1	0.5	-0.25	11.86221	0.45308	-1.45	-1.05	0.801374700279124	0.046798	0.015046	-0.011598
Trial1	2	1	blindfold	clockwise	practice	Guided	1	0.5	-0.25	11.88222	0.45308	-1.45	-1.05	0.801374700279124	0.0013134	0.023507	0.0023272
Trial1	2	1	blindfold	clockwise	practice	Guided	1	0.5	-0.25	11.90222	0.45308	-1.45	-1.05	0.801374700279124	0.001045	-0.0018878	0.0065186
Trial1	2	1	blindfold	clockwise	practice	Guided	1	0.5	-0.25	11.92223	0.45308	-1.45	-1.05	0.801374700279124	0.0002391	-0.03151	0.019094
Trial1	2	1	blindfold	clockwise	practice	Guided	1	0.5	-0.25	11.94221	0.45308	-1.45	-1.05	0.801374700279124	0.024859	0.0235	-0.017202
Trial1	2	1	blindfold	clockwise	practice	Guided	1	0.5	-0.25	11.96222	0.45308	-1.45	-1.05	0.801374700279124	0.0068272	-0.014589	-0.014148
Trial1	2	1	blindfold	clockwise	practice	Guided	1	0.5	-0.25	11.98222	0.45308	-1.45	-1.05	0.801374700279124	0.0046794	0.0023355	0.019384
Trial1	2	1	blindfold	clockwise	practice	Guided	1	0.5	-0.25	12.00221	0.45308	-1.45	-1.05	0.801374700279124	0.020148	-0.0018979	-0.013294
Trial1	2	1	blindfold	clockwise	practice	Guided	1	0.5	-0.25	12.02222	0.45308	-1.45	-1.05	0.801374700279124	-0.0073031	-0.0018987	-0.0024233
Trial1	2	1	blindfold	clockwise	practice	Guided	1	0.5	-0.25	12.04222	0.45308	-1.45	-1.05	0.801374700279124	0.019877	0.006561	-0.0091003
Trial1	2	1	blindfold	clockwise	practice	Guided	1	0.5	-0.25	12.06223	0.45309	-1.45	-1.05	0.801374114052432	0.027952	0.0065613	0.0040427
Trial1	2	1	blindfold	clockwise	practice	Guided	1	0.5	-0.25	12.08221	0.45309	-1.45	-1.05	0.801374114052432	0.0013036	0.010791	0.0023379
Trial1	2	1	blindfold	clockwise	practice	Guided	1	0.5	-0.25	12.10222	0.45309	-1.45	-1.05	0.801374114052432	-0.013363	-0.0019035	0.02777
Trial1	2	1	blindfold	clockwise	practice	Guided	1	0.5	-0.25	12.12222	0.45309	-1.45	-1.05	0.801374114052432	-0.0036756	-0.0061353	0.010437
Trial1	2	1	blindfold	clockwise	practice	Guided	1	0.5	-0.25	12.14221	0.45309	-1.45	-1.05	0.801374114052432	0.019061	-0.0019042	0.0034791
Trial1	2	1	blindfold	clockwise	practice	Guided	1	0.5	-0.25	12.16222	0.45309	-1.45	-1.05	0.801374114052432	-0.052531	-0.027295	0.0073123
Trial1	2	1	blindfold	clockwise	practice	Guided	1	0.5	-0.25	12.18222	0.45309	-1.45	-1.05	0.801374114052432	-0.0065129	-0.010366	-0.014994
Trial1	2	1	blindfold	clockwise	practice	Guided	1	0.5	-0.25	12.20222	0.45309	-1.45	-1.05	0.801374114052432	0.011518	0.010791	-0.01805
Trial1	2	1	blindfold	clockwise	practice	Guided	1	0.5	-0.25	12.22221	0.45309	-1.45	-1.05	0.801374114052432	-0.0065155	0.019251	-0.014996
Trial1	2	1	blindfold	clockwise	practice	Guided	1	0.5	-0.25	12.24222	0.4531	-1.45	-1.05	0.801373527950436	0.015953	0.015015	-0.017765
Trial1	2	1	blindfold	clockwise	practice	Guided	1	0.5	-0.25	12.26222	0.4531	-1.45	-1.05	0.801373527950436	0.014071	-0.0019129	0.011576
Trial1	2	1	blindfold	clockwise	practice	Guided	1	0.5	-0.25	12.28221	0.4531	-1.45	-1.05	0.801373527950436	0.016753	0.027709	-0.030337
Trial1	2	1	blindfold	clockwise	practice	Guided	1	0.5	-0.25	12.30222	0.4531	-1.45	-1.05	0.801373527950436	0.02456	-0.010379	-0.013002
Trial1	2	1	blindfold	clockwise	practice	Guided	1	0.5	-0.25	12.32222	0.4531	-1.45	-1.05	0.801373527950436	-0.012046	0.0065483	0.0014892
Trial1	2	1	blindfold	clockwise	practice	Guided	1	0.5	-0.25	12.34222	0.4531	-1.45	-1.05	0.801373527950436	-0.0037004	0.0023145	0.010439
Trial1	2	1	blindfold	clockwise	practice	Guided	1	0.5	-0.25	12.36221	0.4531	-1.45	-1.05	0.801373527950436	0.015132	0.010776	-0.0051888
Trial1	2	1	blindfold	clockwise	practice	Guided	1	0.5	-0.25	12.38222	0.45311	-1.45	-1.05	0.801372943716931	0.037334	0.0023092	-0.0037674
Trial1	2	1	blindfold	clockwise	practice	Guided	1	0.5	-0.25	12.40222	0.45311	-1.45	-1.05	0.801372943716931	-0.010443	-0.010387	-0.01947
Trial1	2	1	blindfold	clockwise	practice	Guided	1	0.5	-0.25	12.42223	0.45311	-1.45	-1.05	0.801372943716931	-0.037895	0.015001	-0.002987
Trial1	2	1	blindfold	clockwise	practice	Guided	1	0.5	-0.25	12.44221	0.45311	-1.45	-1.05	0.801372943716931	0.027911	0.010766	0.0040483
Trial1	2	1	blindfold	clockwise	practice	Guided	1	0.5	-0.25	12.46222	0.45311	-1.45	-1.05	0.801372943716931	0.023202	0.023459	0.0079555
Trial1	2	1	blindfold	clockwise	practice	Guided	1	0.5	-0.25	12.48222	0.45311	-1.45	-1.05	0.801372943716931	0.0415	-0.0061647	0.00071138
Trial1	2	1	blindfold	clockwise	practice	Guided	1	0.5	-0.25	12.50221	0.45311	-1.45	-1.05	0.801372943716931	0.019023	0.010762	0.0034817
Trial1	2	1	blindfold	clockwise	practice	Guided	1	0.5	-0.25	12.52222	0.45311	-1.45	-1.05	0.801372943716931	0.011211	-0.0019374	-0.013851
Trial1	2	1	blindfold	clockwise	practice	Guided	1	0.5	-0.25	12.54222	0.45312	-1.45	-1.05	0.801372359607382	0.014305	0.0065222	0.0073931
Trial1	2	1	blindfold	clockwise	practice	Guided	1	0.5	-0.25	12.56223	0.45312	-1.45	-1.05	0.801372359607382	-0.032399	-0.014636	-0.029266
Trial1	2	1	blindfold	clockwise	practice	Guided	1	0.5	-0.25	12.58221	0.45312	-1.45	-1.05	0.801372359607382	0.0059594	0.0065209	-0.0015576
Trial1	2	1	blindfold	clockwise	practice	Guided	1	0.5	-0.25	12.60222	0.45312	-1.45	-1.05	0.801372359607382	0.021844	0.023446	0.02892
Trial1	2	1	blindfold	clockwise	practice	Guided	1	0.5	-0.25	12.62222	0.45312	-1.45	-1.05	0.801372359607382	0.028428	0.014981	-0.0043264
Trial1	2	1	blindfold	clockwise	practice	Guided	1	0.5	-0.25	12.64221	0.45312	-1.45	-1.05	0.801372359607382	-0.012081	0.01498	0.0015022
Trial1	2	1	blindfold	clockwise	practice	Guided	1	0.5	-0.25	12.66222	0.45312	-1.45	-1.05	0.801372359607382	-0.021769	-0.0061797	0.013508
Trial1	2	1	blindfold	clockwise	practice	Guided	1	0.5	-0.25	12.68222	0.45312	-1.45	-1.05	0.801372359607382	-0.0087157	0.006513	0.018553
Trial1	2	1	blindfold	clockwise	practice	Guided	1	0.5	-0.25	12.70222	0.45312	-1.45	-1.05	0.801372359607382	-0.0073751	0.02344	-0.0024033
Trial1	2	1	blindfold	clockwise	practice	Guided	1	0.5	-0.25	12.72221	0.45312	-1.45	-1.05	0.801372359607382	-0.0042777	0.014975	-0.022223
Trial1	2	1	blindfold	clockwise	practice	Guided	1	0.5	-0.25	12.74222	0.45313	-1.45	-1.05	0.801371773878733	0.011458	0.023434	-0.01803
Trial1	2	1	blindfold	clockwise	practice	Guided	1	0.5	-0.25	12.76222	0.45312	-1.45	-1.05	0.801372359607382	-0.0037418	0.0192	0.010456
Trial1	2	1	blindfold	clockwise	practice	Guided	1	0.5	-0.25	12.78221	0.45312	-1.45	-1.05	0.801372359607382	-0.0071104	0.010733	-0.0065934
Trial1	2	1	blindfold	clockwise	practice	Guided	1	0.5	-0.25	12.80222	0.45312	-1.45	-1.05	0.801372359607382	-0.004815	-0.01889	-0.0071627
Trial1	2	1	blindfold	clockwise	practice	Guided	1	0.5	-0.25	12.82222	0.45312	-1.45	-1.05	0.801372359607382	0.0098481	0.0064966	0.0071189
Trial1	2	1	blindfold	clockwise	practice	Guided	1	0.5	-0.25	12.84222	0.45313	-1.45	-1.05	0.801371773878733	-0.03242	0.0064934	-0.029255
Trial1	2	1	blindfold	clockwise	practice	Guided	1	0.5	-0.25	12.86221	0.45313	-1.45	-1.05	0.801371773878733	-0.0076553	-0.0019732	0.0017912
Trial1	2	1	blindfold	clockwise	practice	Guided	1	0.5	-0.25	12.88222	0.45313	-1.45	-1.05	0.801371773878733	-0.020712	-0.023134	-0.0032513
Trial1	2	1	blindfold	clockwise	practice	Guided	1	0.5	-0.25	12.90222	0.45313	-1.45	-1.05	0.801371773878733	-0.014661	-0.01044	-0.028116
Trial1	2	1	blindfold	clockwise	practice	Guided	1	0.5	-0.25	12.92223	0.45313	-1.45	-1.05	0.801371773878733	0.00041937	0.031876	0.014937
Trial1	2	1	blindfold	clockwise	practice	Guided	1	0.5	-0.25	12.94221	0.45313	-1.45	-1.05	0.801371773878733	0.023424	0.019178	0.0037866
Trial1	2	1	blindfold	clockwise	practice	Guided	1	0.5	-0.25	12.96222	0.45313	-1.45	-1.05	0.801371773878733	0.011443	-0.035838	-0.018023
Trial1	2	1	blindfold	clockwise	practice	Guided	1	0.5	-0.25	12.98222	0.45313	-1.45	-1.05	0.801371773878733	-0.017351	0.002247	0.013804
Trial1	2	1	blindfold	clockwise	practice	Guided	1	0.5	-0.25	13.00221	0.45313	-1.45	-1.05	0.801371773878733	0.028399	0.023403	-0.0065846
Trial1	2	1	blindfold	clockwise	practice	Guided	1	0.5	-0.25	13.02222	0.45313	-1.45	-1.05	0.801371773878733	-0.010498	-0.014684	-0.023635
Trial1	2	1	blindfold	clockwise	practice	Guided	1	0.5	-0.25	13.04222	0.45314	-1.45	-1.05	0.801371190017466	-0.023828	-0.010456	-0.024486
Trial1	2	1	blindfold	clockwise	practice	Guided	1	0.5	-0.25	13.06223	0.45314	-1.45	-1.05	0.801371190017466	-0.019386	0.014934	-0.0242
Trial1	2	1	blindfold	clockwise	practice	Guided	1	0.5	-0.25	13.08221	0.45314	-1.45	-1.05	0.801371190017466	-0.011312	0.014932	-0.011055
Trial1	2	1	blindfold	clockwise	practice	Guided	1	0.5	-0.25	13.10222	0.45314	-1.45	-1.05	0.801371190017466	-0.012656	0.010698	0.0099033
Trial1	2	1	blindfold	clockwise	practice	Guided	1	0.5	-0.25	13.12222	0.45314	-1.45	-1.05	0.801371190017466	-0.0040464	0.0022331	0.014664
Trial1	2	1	blindfold	clockwise	practice	Guided	1	0.5	-0.25	13.14221	0.45314	-1.45	-1.05	0.801371190017466	0.0036135	-0.027392	-0.035352
Trial1	2	1	blindfold	clockwise	practice	Guided	1	0.5	-0.25	13.16222	0.45314	-1.45	-1.05	0.801371190017466	0.018692	0.0064614	0.0077013
Trial1	2	1	blindfold	clockwise	practice	Guided	1	0.5	-0.25	13.18222	0.45315	-1.45	-1.05	0.801370604537841	-0.021545	-0.010467	0.0093327
Trial1	2	1	blindfold	clockwise	practice	Guided	1	0.5	-0.25	13.20222	0.45315	-1.45	-1.05	0.801370604537841	0.013712	-0.0062365	0.0158
Trial1	2	1	blindfold	clockwise	practice	Guided	1	0.5	-0.25	13.22221	0.45315	-1.45	-1.05	0.801370604537841	0.023935	0.0064571	-0.0045881
Trial1	2	1	blindfold	clockwise	practice	Guided	1	0.5	-0.25	13.24222	0.45315	-1.45	-1.05	0.801370604537841	-0.064889	-0.0020088	-0.010273
Trial1	2	1	blindfold	clockwise	practice	Guided	1	0.5	-0.25	13.26222	0.45315	-1.45	-1.05	0.801370604537841	0.0050925	0.0022221	0.0015223
Trial1	2	1	blindfold	clockwise	practice	Guided	1	0.5	-0.25	13.28221	0.45315	-1.45	-1.05	0.801370604537841	-0.0035186	0.014913	0.0062833
Trial1	2	1	blindfold	clockwise	practice	Guided	1	0.5	-0.25	13.30222	0.45315	-1.45	-1.05	0.801370604537841	-0.038776	-0.0062483	-0.00018127
Trial1	2	1	blindfold	clockwise	practice	Guided	1	0.5	-0.25	13.32222	0.45315	-1.45	-1.05	0.801370604537841	0.0089996	-0.0020204	0.019711
Trial1	2	1	blindfold	clockwise	practice	Guided	1	0.5	-0.25	13.34222	0.45315	-1.45	-1.05	0.801370604537841	-0.023311	0.031829	-0.018577
Trial1	2	1	blindfold	clockwise	practice	Guided	1	0.5	-0.25	13.36221	0.45315	-1.45	-1.05	0.801370604537841	0.020562	-0.0020284	-0.021627
Trial1	2	1	blindfold	clockwise	practice	Guided	1	0.5	-0.25	13.38222	0.45315	-1.45	-1.05	0.801370604537841	-0.0068895	0.0022025	-0.010757
Trial1	2	1	blindfold	clockwise	practice	Guided	1	0.5	-0.25	13.40222	0.45315	-1.45	-1.05	0.801370604537841	0.02178	0.0022006	0.024765
Trial1	2	1	blindfold	clockwise	practice	Guided	1	0.5	-0.25	13.42223	0.45315	-1.45	-1.05	0.801370604537841	-0.011336	0.010663	-0.011043
Trial1	2	1	blindfold	clockwise	practice	Guided	1	0.5	-0.25	13.44221	0.45315	-1.45	-1.05	0.801370604537841	0.011137	0.014889	-0.013814
Trial1	2	1	blindfold	clockwise	practice	Guided	1	0.5	-0.25	13.46222	0.45315	-1.45	-1.05	0.801370604537841	0.010865	0.010656	-0.0096224
Trial1	2	1	blindfold	clockwise	practice	Guided	1	0.5	-0.25	13.48222	0.45316	-1.45	-1.05	0.801370020924856	0.015037	-0.0020401	0.022204
Trial1	2	1	blindfold	clockwise	practice	Guided	1	0.5	-0.25	13.50221	0.45316	-1.45	-1.05	0.801370020924856	0.053391	0.0021903	0.022563
Trial1	2	1	blindfold	clockwise	practice	Guided	1	0.5	-0.25	13.52222	0.45316	-1.45	-1.05	0.801370020924856	0.02391	0.014883	-0.0045763
Trial1	2	1	blindfold	clockwise	practice	Guided	1	0.5	-0.25	13.54222	0.45316	-1.45	-1.05	0.801370020924856	-0.026018	0.010647	0.0090627
Trial1	2	1	blindfold	clockwise	practice	Guided	1	0.5	-0.25	13.56223	0.45316	-1.45	-1.05	0.801370020924856	-0.0071797	-0.0020484	-0.0065648
Trial1	2	1	blindfold	clockwise	practice	Guided	1	0.5	-0.25	13.58221	0.45316	-1.45	-1.05	0.801370020924856	-0.019431	0.014875	-0.041802
Trial1	2	1	blindfold	clockwise	practice	Guided	1	0.5	-0.25	13.60222	0.45316	-1.45	-1.05	0.801370020924856	-0.00017959	0.0318	0.023343
Trial1	2	1	blindfold	clockwise	practice	Guided	1	0.5	-0.25	13.62222	0.45316	-1.45	-1.05	0.801370020924856	-0.019166	-0.018981	-0.028374
Trial1	2	1	blindfold	clockwise	practice	Guided	1	0.5	-0.25	13.64221	0.45317	-1.45	-1.05	0.801369435694256	-0.0030147	0.023331	-0.0020867
Trial1	2	1	blindfold	clockwise	practice	Guided	1	0.5	-0.25	13.66222	0.45317	-1.45	-1.05	0.801369435694256	0.01421	0.0021694	0.0074344
Trial1	2	1	blindfold	clockwise	practice	Guided	1	0.5	-0.25	13.68222	0.45317	-1.45	-1.05	0.801369435694256	0.011374	-0.01476	-0.017998
Trial1	2	1	blindfold	clockwise	practice	Guided	1	0.5	-0.25	13.70222	0.45317	-1.45	-1.05	0.801369435694256	0.014205	-0.018993	0.0074352
Trial1	2	1	blindfold	clockwise	practice	Guided	1	0.5	-0.25	13.72221	0.45317	-1.45	-1.05	0.801369435694256	-0.0027572	0.0063959	-0.0054251
Trial1	2	1	blindfold	clockwise	practice	Guided	1	0.5	-0.25	13.74222	0.45317	-1.45	-1.05	0.801369435694256	-0.0049039	0.023318	0.027257
Trial1	2	1	blindfold	clockwise	practice	Guided	1	0.5	-0.25	13.76222	0.45317	-1.45	-1.05	0.801369435694256	-0.01325	0.0063885	0.0023941
Trial1	2	1	blindfold	clockwise	practice	Guided	1	0.5	-0.25	13.78221	0.45317	-1.45	-1.05	0.801369435694256	0.00087928	-0.014773	0.0065864
Trial1	2	1	blindfold	clockwise	practice	Guided	1	0.5	-0.25	13.80222	0.45317	-1.45	-1.05	0.801369435694256	0.024156	-0.0020792	-0.026091
Trial1	2	1	blindfold	clockwise	practice	Guided	1	0.5	-0.25	13.82222	0.45317	-1.45	-1.05	0.801369435694256	0.021469	0.0063819	0.033158
Trial1	2	1	blindfold	clockwise	practice	Guided	1	0.5	-0.25	13.84222	0.45318	-1.45	-1.05	0.801368850588353	0.019169	0.0021428	-0.0056993
Trial1	2	1	blindfold	clockwise	practice	Guided	1	0.5	-0.25	13.86221	0.45318	-1.45	-1.05	0.801368850588353	0.0055767	-0.0063212	0.0026833
Trial1	2	1	blindfold	clockwise	practice	Guided	1	0.5	-0.25	13.88222	0.45318	-1.45	-1.05	0.801368850588353	0.0022084	-0.0063223	0.009645
Trial1	2	1	blindfold	clockwise	practice	Guided	1	0.5	-0.25	13.90222	0.45318	-1.45	-1.05	0.801368850588353	-0.012458	0.027529	0.0057385
Trial1	2	1	blindfold	clockwise	practice	Guided	1	0.5	-0.25	13.92223	0.45318	-1.45	-1.05	0.801368850588353	-0.011659	0.0106	-0.0068358
Trial1	2	1	blindfold	clockwise	practice	Guided	1	0.5	-0.25	13.94221	0.45318	-1.45	-1.05	0.801368850588353	0.028844	-0.0020976	-0.0087521
Trial1	2	1	blindfold	clockwise	practice	Guided	1	0.5	-0.25	13.96222	0.45318	-1.45	-1.05	0.801368850588353	0.041895	-0.0063304	-0.0076134
Trial1	2	1	blindfold	clockwise	practice	Guided	1	0.5	-0.25	13.98222	0.45319	-1.45	-1.05	0.801368269088812	-0.0035887	0.031753	0.0048866
Trial1	2	1	blindfold	clockwise	practice	Guided	1	0.5	-0.25	14.00221	0.45318	-1.45	-1.05	0.801368850588353	0.015248	0.019055	-0.014079
Trial1	2	1	blindfold	clockwise	practice	Guided	1	0.5	-0.25	14.02222	0.45318	-1.45	-1.05	0.801368850588353	-0.021352	0.014822	0.0051726
Trial1	2	1	blindfold	clockwise	practice	Guided	1	0.5	-0.25	14.04222	0.45318	-1.45	-1.05	0.801368850588353	-0.016643	-0.0063397	0.0012648
Trial1	2	1	blindfold	clockwise	practice	Guided	1	0.5	-0.25	14.06223	0.45319	-1.45	-1.05	0.801368269088812	0.0021934	-0.0021089	-0.014362
Trial1	2	1	blindfold	clockwise	practice	Guided	1	0.5	-0.25	14.08221	0.45319	-1.45	-1.05	0.801368269088812	0.0013882	0.023281	0.0024028
Trial1	2	1	blindfold	clockwise	practice	Guided	1	0.5	-0.25	14.10222	0.45319	-1.45	-1.05	0.801368269088812	-0.0069568	-0.014807	-0.01074
Trial1	2	1	blindfold	clockwise	practice	Guided	1	0.5	-0.25	14.12222	0.45319	-1.45	-1.05	0.801368269088812	-0.016378	0.0063503	-0.0029281
Trial1	2	1	blindfold	clockwise	practice	Guided	1	0.5	-0.25	14.14221	0.45319	-1.45	-1.05	0.801368269088812	0.0060929	-0.01058	-0.0056986
Trial1	2	1	blindfold	clockwise	practice	Guided	1	0.5	-0.25	14.16222	0.45319	-1.45	-1.05	0.801368269088812	0.013898	0.027505	0.011633
Trial1	2	1	blindfold	clockwise	practice	Guided	1	0.5	-0.25	14.18222	0.45319	-1.45	-1.05	0.801368269088812	0.014163	0.0063436	0.0032515
Trial1	2	1	blindfold	clockwise	practice	Guided	1	0.5	-0.25	14.20222	0.45319	-1.45	-1.05	0.801368269088812	0.0044774	-0.0021218	0.019448
Trial1	2	1	blindfold	clockwise	practice	Guided	1	0.5	-0.25	14.22221	0.45319	-1.45	-1.05	0.801368269088812	0.038517	-0.014821	-0.024667
Trial1	2	1	blindfold	clockwise	practice	Guided	1	0.5	-0.25	14.24222	0.45319	-1.45	-1.05	0.801368269088812	-0.034151	0.0021045	-0.0040643
Trial1	2	1	blindfold	clockwise	practice	Guided	1	0.5	-0.25	14.26222	0.45319	-1.45	-1.05	0.801368269088812	0.0081109	0.0021033	0.032309
Trial1	2	1	blindfold	clockwise	practice	Guided	1	0.5	-0.25	14.28221	0.45319	-1.45	-1.05	0.801368269088812	0.016043	-0.0021295	-0.012377
Trial1	2	1	blindfold	clockwise	practice	Guided	1	0.5	-0.25	14.30222	0.45319	-1.45	-1.05	0.801368269088812	0.028288	0.014796	0.0088654
Trial1	2	1	blindfold	clockwise	practice	Guided	1	0.5	-0.25	14.32222	0.45319	-1.45	-1.05	0.801368269088812	-0.013025	-0.010596	0.01412
Trial1	2	1	blindfold	clockwise	practice	Guided	1	0.5	-0.25	14.34222	0.4532	-1.45	-1.05	0.801367682491104	0.0016375	-0.0063646	-0.0059821
Trial1	2	1	blindfold	clockwise	practice	Guided	1	0.5	-0.25	14.36221	0.45319	-1.45	-1.05	0.801368269088812	0.039997	-0.019062	0.021725
Trial1	2	1	blindfold	clockwise	practice	Guided	1	0.5	-0.25	14.38222	0.4532	-1.45	-1.05	0.801367682491104	-0.011957	0.019024	-0.0068332
Trial1	2	1	blindfold	clockwise	practice	Guided	1	0.5	-0.25	14.40222	0.4532	-1.45	-1.05	0.801367682491104	0.0049995	0.027484	0.01107
Trial1	2	1	blindfold	clockwise	practice	Guided	1	0.5	-0.25	14.42223	0.4532	-1.45	-1.05	0.801367682491104	0.037964	-0.0021401	-0.01628
Trial1	2	1	blindfold	clockwise	practice	Guided	1	0.5	-0.25	14.44221	0.4532	-1.45	-1.05	0.801367682491104	-0.012768	-0.01484	0.0099333
Trial1	2	1	blindfold	clockwise	practice	Guided	1	0.5	-0.25	14.46222	0.4532	-1.45	-1.05	0.801367682491104	0.015755	-0.010611	-0.017701
Trial1	2	1	blindfold	clockwise	practice	Guided	1	0.5	-0.25	14.48222	0.4532	-1.45	-1.05	0.801367682491104	-0.0020086	0.0063144	-0.019405
Trial1	2	1	blindfold	clockwise	practice	Guided	1	0.5	-0.25	14.50221	0.4532	-1.45	-1.05	0.801367682491104	0.010241	-0.019076	-0.0012162
Trial1	2	1	blindfold	clockwise	practice	Guided	1	0.5	-0.25	14.52222	0.4532	-1.45	-1.05	0.801367682491104	0.019391	0.019011	-0.0048391
Trial1	2	1	blindfold	clockwise	practice	Guided	1	0.5	-0.25	14.54222	0.4532	-1.45	-1.05	0.801367682491104	0.01885	-0.01485	0.0085871
Trial1	2	1	blindfold	clockwise	practice	Guided	1	0.5	-0.25	14.56223	0.4532	-1.45	-1.05	0.801367682491104	0.046835	0.010538	-0.015708
Trial1	2	1	blindfold	clockwise	practice	Guided	1	0.5	-0.25	14.58221	0.45321	-1.45	-1.05	0.801367099499016	-0.024489	0.0063032	-0.016066
Trial1	2	1	blindfold	clockwise	practice	Guided	1	0.5	-0.25	14.60222	0.45321	-1.45	-1.05	0.801367099499016	0.0018867	0.010533	-0.0095978
Trial1	2	1	blindfold	clockwise	practice	Guided	1	0.5	-0.25	14.62222	0.45321	-1.45	-1.05	0.801367099499016	0.0057885	0.010533	-0.0015002
Trial1	2	1	blindfold	clockwise	practice	Guided	1	0.5	-0.25	14.64221	0.45321	-1.45	-1.05	0.801367099499016	0.0063276	-0.0021648	-0.0098845
Trial1	2	1	blindfold	clockwise	practice	Guided	1	0.5	-0.25	14.66222	0.45321	-1.45	-1.05	0.801367099499016	-0.0061918	0.01476	-0.023311
Trial1	2	1	blindfold	clockwise	practice	Guided	1	0.5	-0.25	14.68222	0.45321	-1.45	-1.05	0.801367099499016	-0.029204	0.0020632	-0.012158
Trial1	2	1	blindfold	clockwise	practice	Guided	1	0.5	-0.25	14.70222	0.45321	-1.45	-1.05	0.801367099499016	0.033239	0.018988	-0.012369
Trial1	2	1	blindfold	clockwise	practice	Guided	1	0.5	-0.25	14.72221	0.45321	-1.45	-1.05	0.801367099499016	-0.009147	0.0020594	0.0060271
Trial1	2	1	blindfold	clockwise	practice	Guided	1	0.5	-0.25	14.74222	0.45321	-1.45	-1.05	0.801367099499016	-0.016417	0.010522	-0.0029223
Trial1	2	1	blindfold	clockwise	practice	Guided	1	0.5	-0.25	14.76222	0.45321	-1.45	-1.05	0.801367099499016	-0.014122	0.014753	0.030893
Trial1	2	1	blindfold	clockwise	practice	Guided	1	0.5	-0.25	14.78221	0.45321	-1.45	-1.05	0.801367099499016	-0.017225	0.027448	0.0096499
Trial1	2	1	blindfold	clockwise	practice	Guided	1	0.5	-0.25	14.80222	0.45321	-1.45	-1.05	0.801367099499016	0.010227	0.035908	-0.0012171
Trial1	2	1	blindfold	clockwise	practice	Guided	1	0.5	-0.25	14.82222	0.45321	-1.45	-1.05	0.801367099499016	-0.0028292	0.0062836	-0.0062612
Trial1	2	1	blindfold	clockwise	practice	Guided	1	0.5	-0.25	14.84222	0.45321	-1.45	-1.05	0.801367099499016	0.013588	-0.0064163	0.015833
Trial1	2	1	blindfold	clockwise	practice	Guided	1	0.5	-0.25	14.86221	0.45321	-1.45	-1.05	0.801367099499016	-0.0028354	0.01051	-0.0062627
Trial1	2	1	blindfold	clockwise	practice	Guided	1	0.5	-0.25	14.88222	0.45321	-1.45	-1.05	0.801367099499016	-0.034727	0.018972	0.0043207
Trial1	2	1	blindfold	clockwise	practice	Guided	1	0.5	-0.25	14.90222	0.45321	-1.45	-1.05	0.801367099499016	0.039427	-0.010653	0.030112
Trial1	2	1	blindfold	clockwise	practice	Guided	1	0.5	-0.25	14.92223	0.45321	-1.45	-1.05	0.801367099499016	-0.046976	0.0020424	-0.013297
Trial1	2	1	blindfold	clockwise	practice	Guided	1	0.5	-0.25	14.94221	0.45321	-1.45	-1.05	0.801367099499016	0.0013361	0.035894	-0.0017868
Trial1	2	1	blindfold	clockwise	practice	Guided	1	0.5	-0.25	14.96222	0.45321	-1.45	-1.05	0.801367099499016	-0.015622	0.014732	-0.015499
Trial1	2	1	blindfold	clockwise	practice	Guided	1	0.5	-0.25	14.98222	0.45321	-1.45	-1.05	0.801367099499016	-0.0075462	-0.0021959	-0.002354
Trial1	2	1	blindfold	clockwise	practice	Guided	1	0.5	-0.25	15.00221	0.45322	-1.45	-1.05	0.801366514891168	0.045205	0.0062677	0.0094414
Trial1	2	1	blindfold	clockwise	practice	Guided	1	0.5	-0.25	15.02222	0.45322	-1.45	-1.05	0.801366514891168	-0.0075511	-0.014893	-0.0023519
Trial1	2	1	blindfold	clockwise	practice	Guided	1	0.5	-0.25	15.04222	0.45322	-1.45	-1.05	0.801366514891168	-0.0067477	0.0062655	-0.014924
Trial1	2	1	blindfold	clockwise	practice	Guided	1	0.5	-0.25	15.06223	0.45322	-1.45	-1.05	0.801366514891168	0.019357	0.014729	-0.0048331
Trial1	2	1	blindfold	clockwise	practice	Guided	1	0.5	-0.25	15.08221	0.45322	-1.45	-1.05	0.801366514891168	0.028509	-0.014894	-0.0084555
Trial1	2	1	blindfold	clockwise	practice	Guided	1	0.5	-0.25	15.10222	0.45322	-1.45	-1.05	0.801366514891168	0.010209	0.018959	-0.001211
Trial1	2	1	blindfold	clockwise	practice	Guided	1	0.5	-0.25	15.12222	0.45322	-1.45	-1.05	0.801366514891168	-0.021144	0.0020325	0.0093723
Trial1	2	1	blindfold	clockwise	practice	Guided	1	0.5	-0.25	15.14221	0.45322	-1.45	-1.05	0.801366514891168	0.028245	-0.010668	-0.0042639
Trial1	2	1	blindfold	clockwise	practice	Guided	1	0.5	-0.25	15.16222	0.45322	-1.45	-1.05	0.801366514891168	0.025949	0.027415	-0.038079
Trial1	2	1	blindfold	clockwise	practice	Guided	1	0.5	-0.25	15.18222	0.45322	-1.45	-1.05	0.801366514891168	0.017752	-0.010675	0.020316
Trial1	2	1	blindfold	clockwise	practice	Guided	1	0.5	-0.25	15.20222	0.45322	-1.45	-1.05	0.801366514891168	0.028241	0.0020187	-0.0042635
Trial1	2	1	blindfold	clockwise	practice	Guided	1	0.5	-0.25	15.22221	0.45322	-1.45	-1.05	0.801366514891168	-0.016435	0.0062507	-0.002915
Trial1	2	1	blindfold	clockwise	practice	Guided	1	0.5	-0.25	15.24222	0.45322	-1.45	-1.05	0.801366514891168	-0.038375	0.010481	-0.0085275
Trial1	2	1	blindfold	clockwise	practice	Guided	1	0.5	-0.25	15.26222	0.45322	-1.45	-1.05	0.801366514891168	0.019357	0.0020151	-0.00483
Trial1	2	1	blindfold	clockwise	practice	Guided	1	0.5	-0.25	15.28221	0.45322	-1.45	-1.05	0.801366514891168	0.00078657	0.014706	0.006607
Trial1	2	1	blindfold	clockwise	practice	Guided	1	0.5	-0.25	15.30222	0.45322	-1.45	-1.05	0.801366514891168	0.002932	-0.0022207	-0.014065
Trial1	2	1	blindfold	clockwise	practice	Guided	1	0.5	-0.25	15.32222	0.45322	-1.45	-1.05	0.801366514891168	0.020155	0.018937	0.0012791
Trial1	2	1	blindfold	clockwise	practice	Guided	1	0.5	-0.25	15.34222	0.45322	-1.45	-1.05	0.801366514891168	-0.0033956	0.031629	0.0021339
Trial1	2	1	blindfold	clockwise	practice	Guided	1	0.5	-0.25	15.36221	0.45323	-1.45	-1.05	0.801365932147367	0.0013115	-0.014921	-0.0017735
Trial1	2	1	blindfold	clockwise	practice	Guided	1	0.5	-0.25	15.38222	0.45323	-1.45	-1.05	0.801365932147367	0.015704	0.018933	-0.017685
Trial1	2	1	blindfold	clockwise	practice	Guided	1	0.5	-0.25	15.40222	0.45323	-1.45	-1.05	0.801365932147367	-0.0039421	0.018931	0.010518
Trial1	2	1	blindfold	clockwise	practice	Guided	1	0.5	-0.25	15.42223	0.45323	-1.45	-1.05	0.801365932147367	0.01826	-0.019156	-0.0078803
Trial1	2	1	blindfold	clockwise	practice	Guided	1	0.5	-0.25	15.44221	0.45323	-1.45	-1.05	0.801365932147367	-0.017536	0.023159	-0.0012022
Trial1	2	1	blindfold	clockwise	practice	Guided	1	0.5	-0.25	15.46222	0.45323	-1.45	-1.05	0.801365932147367	-0.016733	-0.01916	0.0029153
Trial1	2	1	blindfold	clockwise	practice	Guided	1	0.5	-0.25	15.48222	0.45323	-1.45	-1.05	0.801365932147367	0.019329	0.027388	0.00050583
Trial1	2	1	blindfold	clockwise	practice	Guided	1	0.5	-0.25	15.50221	0.45324	-1.45	-1.05	0.801365347788546	0.022157	0.031618	0.020609
Trial1	2	1	blindfold	clockwise	practice	Guided	1	0.5	-0.25	15.52222	0.45324	-1.45	-1.05	0.801365347788546	-0.003685	0.014687	0.0063298
Trial1	2	1	blindfold	clockwise	practice	Guided	1	0.5	-0.25	15.54222	0.45324	-1.45	-1.05	0.801365347788546	0.025641	0.031613	-0.033876
Trial1	2	1	blindfold	clockwise	practice	Guided	1	0.5	-0.25	15.56223	0.45324	-1.45	-1.05	0.801365347788546	0.023228	0.014683	0.0024243
Trial1	2	1	blindfold	clockwise	practice	Guided	1	0.5	-0.25	15.58221	0.45324	-1.45	-1.05	0.801365347788546	-0.0039586	-0.0022461	0.010524
Trial1	2	1	blindfold	clockwise	practice	Guided	1	0.5	-0.25	15.60222	0.45324	-1.45	-1.05	0.801365347788546	-0.010157	0.0062163	-0.031959
Trial1	2	1	blindfold	clockwise	practice	Guided	1	0.5	-0.25	15.62222	0.45324	-1.45	-1.05	0.801365347788546	0.054847	0.014676	-0.0025429
Trial1	2	1	blindfold	clockwise	practice	Guided	1	0.5	-0.25	15.64221	0.45324	-1.45	-1.05	0.801365347788546	-0.011503	0.0062087	-0.010999
Trial1	2	1	blindfold	clockwise	practice	Guided	1	0.5	-0.25	15.66222	0.45324	-1.45	-1.05	0.801365347788546	-0.0039643	0.018902	0.010529
Trial1	2	1	blindfold	clockwise	practice	Guided	1	0.5	-0.25	15.68222	0.45324	-1.45	-1.05	0.801365347788546	0.040712	0.014668	0.00499
Trial1	2	1	blindfold	clockwise	practice	Guided	1	0.5	-0.25	15.70222	0.45324	-1.45	-1.05	0.801365347788546	0.0018172	0.0062034	-0.010145
Trial1	2	1	blindfold	clockwise	practice	Guided	1	0.5	-0.25	15.72221	0.45324	-1.45	-1.05	0.801365347788546	-0.00033144	0.023129	0.023386
Trial1	2	1	blindfold	clockwise	practice	Guided	1	0.5	-0.25	15.74222	0.45325	-1.45	-1.05	0.801364765293033	0.023478	-0.014958	-0.0003408
Trial1	2	1	blindfold	clockwise	practice	Guided	1	0.5	-0.25	15.76222	0.45325	-1.45	-1.05	0.801364765293033	-0.044752	0.027359	0.020541
Trial1	2	1	blindfold	clockwise	practice	Guided	1	0.5	-0.25	15.78221	0.45325	-1.45	-1.05	0.801364765293033	-0.010713	0.023125	0.0051984
Trial1	2	1	blindfold	clockwise	practice	Guided	1	0.5	-0.25	15.80222	0.45325	-1.45	-1.05	0.801364765293033	0.0057094	0.023123	-0.0014783
Trial1	2	1	blindfold	clockwise	practice	Guided	1	0.5	-0.25	15.82222	0.45325	-1.45	-1.05	0.801364765293033	0.0059771	0.014658	-0.0056692
Trial1	2	1	blindfold	clockwise	practice	Guided	1	0.5	-0.25	15.84222	0.45325	-1.45	-1.05	0.801364765293033	0.0017984	0.0019599	-0.010146
Trial1	2	1	blindfold	clockwise	practice	Guided	1	0.5	-0.25	15.86221	0.45325	-1.45	-1.05	0.801364765293033	0.034645	0.0061909	0.034044
Trial1	2	1	blindfold	clockwise	practice	Guided	1	0.5	-0.25	15.88222	0.45325	-1.45	-1.05	0.801364765293033	0.020366	-0.0022734	-0.029964
Trial1	2	1	blindfold	clockwise	practice	Guided	1	0.5	-0.25	15.90222	0.45325	-1.45	-1.05	0.801364765293033	0.014851	-0.0022731	-0.022434
Trial1	2	1	blindfold	clockwise	practice	Guided	1	0.5	-0.25	15.92223	0.45326	-1.45	-1.05	0.801364182921479	-0.0076236	0.023114	-0.0023297
Trial1	2	1	blindfold	clockwise	practice	Guided	1	0.5	-0.25	15.94221	0.45326	-1.45	-1.05	0.801364182921479	-0.025125	0.0061817	-0.0076578
Trial1	2	1	blindfold	clockwise	practice	Guided	1	0.5	-0.25	15.96222	0.45326	-1.45	-1.05	0.801364182921479	-0.010996	-0.01498	-0.019378
Trial1	2	1	blindfold	clockwise	practice	Guided	1	0.5	-0.25	15.98222	0.45326	-1.45	-1.05	0.801364182921479	0.019553	0.0061779	-0.010425
Trial1	2	1	blindfold	clockwise	practice	Guided	1	0.5	-0.25	16.00221	0.45326	-1.45	-1.05	0.801364182921479	-0.015707	0.010408	-0.015469
Trial1	2	1	blindfold	clockwise	practice	Guided	1	0.5	-0.25	16.02222	0.45326	-1.45	-1.05	0.801364182921479	0.014576	0.006172	0.014441
Trial1	2	1	blindfold	clockwise	practice	Guided	1	0.5	-0.25	16.04222	0.45326	-1.45	-1.05	0.801364182921479	0.020896	0.014634	-0.029957
Trial1	2	1	blindfold	clockwise	practice	Guided	1	0.5	-0.25	16.06223	0.45326	-1.45	-1.05	0.801364182921479	0.006766	-0.0022959	-0.018235
Trial1	2	1	blindfold	clockwise	practice	Guided	1	0.5	-0.25	16.08221	0.45326	-1.45	-1.05	0.801364182921479	0.028431	-0.014991	-0.0084285
Trial1	2	1	blindfold	clockwise	practice	Guided	1	0.5	-0.25	16.10222	0.45326	-1.45	-1.05	0.801364182921479	0.0064942	0.023094	-0.018517
Trial1	2	1	blindfold	clockwise	practice	Guided	1	0.5	-0.25	16.12222	0.45326	-1.45	-1.05	0.801364182921479	-0.0045359	0.014628	0.018923
Trial1	2	1	blindfold	clockwise	practice	Guided	1	0.5	-0.25	16.14221	0.45326	-1.45	-1.05	0.801364182921479	0.035432	0.0061622	0.021483
Trial1	2	1	blindfold	clockwise	practice	Guided	1	0.5	-0.25	16.16222	0.45326	-1.45	-1.05	0.801364182921479	-0.029575	0.018854	-0.0079307
Trial1	2	1	blindfold	clockwise	practice	Guided	1	0.5	-0.25	16.18222	0.45326	-1.45	-1.05	0.801364182921479	-0.011274	0.01462	-0.0067926
Trial1	2	1	blindfold	clockwise	practice	Guided	1	0.5	-0.25	16.20222	0.45326	-1.45	-1.05	0.801364182921479	0.0023167	0.014619	0.0063503
Trial1	2	1	blindfold	clockwise	practice	Guided	1	0.5	-0.25	16.22221	0.45327	-1.45	-1.05	0.801363597198152	-0.010741	0.0019229	-0.023559
Trial1	2	1	blindfold	clockwise	practice	Guided	1	0.5	-0.25	16.24222	0.45327	-1.45	-1.05	0.801363597198152	0.046721	0.023079	-0.015668
Trial1	2	1	blindfold	clockwise	practice	Guided	1	0.5	-0.25	16.26222	0.45327	-1.45	-1.05	0.801363597198152	0.0054104	0.027309	0.0027311
Trial1	2	1	blindfold	clockwise	practice	Guided	1	0.5	-0.25	16.28221	0.45327	-1.45	-1.05	0.801363597198152	-0.030383	-0.01078	0.0099791
Trial1	2	1	blindfold	clockwise	practice	Guided	1	0.5	-0.25	16.30222	0.45326	-1.45	-1.05	0.801364182921479	-0.0087142	-0.0023169	0.014453
Trial1	2	1	blindfold	clockwise	practice	Guided	1	0.5	-0.25	16.32222	0.45326	-1.45	-1.05	0.801364182921479	-0.0023949	0.02307	-0.0146
Trial1	2	1	blindfold	clockwise	practice	Guided	1	0.5	-0.25	16.34222	0.45327	-1.45	-1.05	0.801363597198152	0.0087767	-0.0065549	0.019785
Trial1	2	1	blindfold	clockwise	practice	Guided	1	0.5	-0.25	16.36221	0.45327	-1.45	-1.05	0.801363597198152	-0.021777	-0.010788	0.0094118
Trial1	2	1	blindfold	clockwise	practice	Guided	1	0.5	-0.25	16.38222	0.45327	-1.45	-1.05	0.801363597198152	0.037028	-0.01502	-0.0036543
Trial1	2	1	blindfold	clockwise	practice	Guided	1	0.5	-0.25	16.40222	0.45327	-1.45	-1.05	0.801363597198152	0.047253	-0.019253	-0.024042
Trial1	2	1	blindfold	clockwise	practice	Guided	1	0.5	-0.25	16.42223	0.45327	-1.45	-1.05	0.801363597198152	-0.030394	0.027294	0.0046542
Trial1	2	1	blindfold	clockwise	practice	Guided	1	0.5	-0.25	16.44221	0.45327	-1.45	-1.05	0.801363597198152	0.028141	0.010363	-0.0042244
Trial1	2	1	blindfold	clockwise	practice	Guided	1	0.5	-0.25	16.46222	0.45327	-1.45	-1.05	0.801363597198152	-0.027031	0.0061294	0.021705
Trial1	2	1	blindfold	clockwise	practice	Guided	1	0.5	-0.25	16.48222	0.45327	-1.45	-1.05	0.801363597198152	0.031238	0.014591	0.017019
Trial1	2	1	blindfold	clockwise	practice	Guided	1	0.5	-0.25	16.50221	0.45327	-1.45	-1.05	0.801363597198152	-0.0034822	0.018822	0.0021712
Trial1	2	1	blindfold	clockwise	practice	Guided	1	0.5	-0.25	16.52222	0.45327	-1.45	-1.05	0.801363597198152	0.0064705	-0.010804	0.0072158
Trial1	2	1	blindfold	clockwise	practice	Guided	1	0.5	-0.25	16.54222	0.45327	-1.45	-1.05	0.801363597198152	-0.008463	-0.015038	0.010271
Trial1	2	1	blindfold	clockwise	practice	Guided	1	0.5	-0.25	16.56223	0.45327	-1.45	-1.05	0.801363597198152	0.031503	-0.015041	0.012829
Trial1	2	1	blindfold	clockwise	practice	Guided	1	0.5	-0.25	16.58221	0.45328	-1.45	-1.05	0.801363016812753	0.006198	0.014582	-0.026598
Trial1	2	1	blindfold	clockwise	practice	Guided	1	0.5	-0.25	16.60222	0.45328	-1.45	-1.05	0.801363016812753	0.020325	0.023044	-0.0067786
Trial1	2	1	blindfold	clockwise	practice	Guided	1	0.5	-0.25	16.62222	0.45328	-1.45	-1.05	0.801363016812753	0.0051172	-0.02774	0.0069324
Trial1	2	1	blindfold	clockwise	practice	Guided	1	0.5	-0.25	16.64221	0.45328	-1.45	-1.05	0.801363016812753	-0.038758	-0.023509	-0.0042945
Trial1	2	1	blindfold	clockwise	practice	Guided	1	0.5	-0.25	16.66222	0.45328	-1.45	-1.05	0.801363016812753	0.014531	0.018808	-0.00088099
Trial1	2	1	blindfold	clockwise	practice	Guided	1	0.5	-0.25	16.68222	0.45328	-1.45	-1.05	0.801363016812753	0.0030883	-0.0023531	-0.031072
Trial1	2	1	blindfold	clockwise	practice	Guided	1	0.5	-0.25	16.70222	0.45328	-1.45	-1.05	0.801363016812753	0.016141	-0.0065884	-0.026027
Trial1	2	1	blindfold	clockwise	practice	Guided	1	0.5	-0.25	16.72221	0.45328	-1.45	-1.05	0.801363016812753	0.0017388	0.048424	-0.0039308
Trial1	2	1	blindfold	clockwise	practice	Guided	1	0.5	-0.25	16.74222	0.45329	-1.45	-1.05	0.801362431339199	0.0079303	0.018798	0.032369
Trial1	2	1	blindfold	clockwise	practice	Guided	1	0.5	-0.25	16.76222	0.45329	-1.45	-1.05	0.801362431339199	0.032012	0.014564	0.0083585
Trial1	2	1	blindfold	clockwise	practice	Guided	1	0.5	-0.25	16.78221	0.45329	-1.45	-1.05	0.801362431339199	0.017881	-0.0023635	0.016173
Trial1	2	1	blindfold	clockwise	practice	Guided	1	0.5	-0.25	16.80222	0.45329	-1.45	-1.05	0.801362431339199	-0.016037	-0.01929	-0.011251
Trial1	2	1	blindfold	clockwise	practice	Guided	1	0.5	-0.25	16.82222	0.45329	-1.45	-1.05	0.801362431339199	-0.0037878	0.014563	0.0063686
Trial1	2	1	blindfold	clockwise	practice	Guided	1	0.5	-0.25	16.84222	0.45329	-1.45	-1.05	0.801362431339199	0.014509	0.0018655	-0.0008785
Trial1	2	1	blindfold	clockwise	practice	Guided	1	0.5	-0.25	16.86221	0.4533	-1.45	-1.05	0.801361849464595	0.041153	0.0018636	0.00082803
Trial1	2	1	blindfold	clockwise	practice	Guided	1	0.5	-0.25	16.88222	0.4533	-1.45	-1.05	0.801361849464595	0.0056235	-0.015063	-0.0014457
Trial1	2	1	blindfold	clockwise	practice	Guided	1	0.5	-0.25	16.90222	0.4533	-1.45	-1.05	0.801361849464595	0.0045437	0.035718	0.01532
Trial1	2	1	blindfold	clockwise	practice	Guided	1	0.5	-0.25	16.92223	0.4533	-1.45	-1.05	0.801361849464595	0.014229	0.010322	0.0033127
Trial1	2	1	blindfold	clockwise	practice	Guided	1	0.5	-0.25	16.94221	0.4533	-1.45	-1.05	0.801361849464595	0.019472	0.027249	-0.0089775
Trial1	2	1	blindfold	clockwise	practice	Guided	1	0.5	-0.25	16.96222	0.45331	-1.45	-1.05	0.801361265977568	-0.01162	0.018783	-0.010967
Trial1	2	1	blindfold	clockwise	practice	Guided	1	0.5	-0.25	16.98222	0.45331	-1.45	-1.05	0.801361265977568	0.0053371	0.031475	-0.013734
Trial1	2	1	blindfold	clockwise	practice	Guided	1	0.5	-0.25	17.00221	0.45331	-1.45	-1.05	0.801361265977568	0.010585	-0.015077	-0.0095421
Trial1	2	1	blindfold	clockwise	practice	Guided	1	0.5	-0.25	17.02222	0.45331	-1.45	-1.05	0.801361265977568	0.0045318	0.014542	0.015322
Trial1	2	1	blindfold	clockwise	practice	Guided	1	0.5	-0.25	17.04222	0.45331	-1.45	-1.05	0.801361265977568	-0.043517	0.010305	-0.00038228
Trial1	2	1	blindfold	clockwise	practice	Guided	1	0.5	-0.25	17.06223	0.45331	-1.45	-1.05	0.801361265977568	-0.013237	0.035695	0.014182
Trial1	2	1	blindfold	clockwise	practice	Guided	1	0.5	-0.25	17.08221	0.45331	-1.45	-1.05	0.801361265977568	-0.013506	-0.023552	0.018373
Trial1	2	1	blindfold	clockwise	practice	Guided	1	0.5	-0.25	17.10222	0.45331	-1.45	-1.05	0.801361265977568	0.010043	0.010303	-0.0011618
Trial1	2	1	blindfold	clockwise	practice	Guided	1	0.5	-0.25	17.12222	0.45331	-1.45	-1.05	0.801361265977568	0.0061355	0.0060674	-0.0098299
Trial1	2	1	blindfold	clockwise	practice	Guided	1	0.5	-0.25	17.14221	0.45331	-1.45	-1.05	0.801361265977568	0.0056005	0.01453	-0.0047803
Trial1	2	1	blindfold	clockwise	practice	Guided	1	0.5	-0.25	17.16222	0.45331	-1.45	-1.05	0.801361265977568	-0.01243	0.0018317	0.0016127
Trial1	2	1	blindfold	clockwise	practice	Guided	1	0.5	-0.25	17.18222	0.45331	-1.45	-1.05	0.801361265977568	0.016093	-0.0024018	-0.02602
Trial1	2	1	blindfold	clockwise	practice	Guided	1	0.5	-0.25	17.20222	0.45331	-1.45	-1.05	0.801361265977568	-0.043252	-0.0024021	-0.0045677
Trial1	2	1	blindfold	clockwise	practice	Guided	1	0.5	-0.25	17.22221	0.45331	-1.45	-1.05	0.801361265977568	0.011112	-0.010869	-0.017921
Trial1	2	1	blindfold	clockwise	practice	Guided	1	0.5	-0.25	17.24222	0.45331	-1.45	-1.05	0.801361265977568	0.014745	0.022982	-0.0050602
Trial1	2	1	blindfold	clockwise	practice	Guided	1	0.5	-0.25	17.26222	0.45331	-1.45	-1.05	0.801361265977568	0.019453	0.010283	-0.0089659
Trial1	2	1	blindfold	clockwise	practice	Guided	1	0.5	-0.25	17.28221	0.45331	-1.45	-1.05	0.801361265977568	-0.006925	0.0018175	-0.0020042
Trial1	2	1	blindfold	clockwise	practice	Guided	1	0.5	-0.25	17.30222	0.45331	-1.45	-1.05	0.801361265977568	0.01501	-0.006646	-0.0092484
Trial1	2	1	blindfold	clockwise	practice	Guided	1	0.5	-0.25	17.32222	0.45331	-1.45	-1.05	0.801361265977568	-0.021858	-0.006648	0.0094354
Trial1	2	1	blindfold	clockwise	practice	Guided	1	0.5	-0.25	17.34222	0.45331	-1.45	-1.05	0.801361265977568	0.035603	0.018743	0.017324
Trial1	2	1	blindfold	clockwise	practice	Guided	1	0.5	-0.25	17.36221	0.45332	-1.45	-1.05	0.801360684351255	0.023619	0.01874	-0.0044847
Trial1	2	1	blindfold	clockwise	practice	Guided	1	0.5	-0.25	17.38222	0.45332	-1.45	-1.05	0.801360684351255	-0.019986	0.001811	-0.0199
Trial1	2	1	blindfold	clockwise	practice	Guided	1	0.5	-0.25	17.40222	0.45332	-1.45	-1.05	0.801360684351255	0.014468	-0.010886	-0.00085711
Trial1	2	1	blindfold	clockwise	practice	Guided	1	0.5	-0.25	17.42223	0.45332	-1.45	-1.05	0.801360684351255	0.017028	-0.006657	0.028768
Trial1	2	1	blindfold	clockwise	practice	Guided	1	0.5	-0.25	17.44221	0.45332	-1.45	-1.05	0.801360684351255	-0.016625	0.031425	-0.0028451
Trial1	2	1	blindfold	clockwise	practice	Guided	1	0.5	-0.25	17.46222	0.45332	-1.45	-1.05	0.801360684351255	0.04164	0.010264	-0.0075299
Trial1	2	1	blindfold	clockwise	practice	Guided	1	0.5	-0.25	17.48222	0.45332	-1.45	-1.05	0.801360684351255	0.018091	-0.006664	0.012006
Trial1	2	1	blindfold	clockwise	practice	Guided	1	0.5	-0.25	17.50221	0.45332	-1.45	-1.05	0.801360684351255	0.040563	0.0017975	0.0092383
Trial1	2	1	blindfold	clockwise	practice	Guided	1	0.5	-0.25	17.52222	0.45332	-1.45	-1.05	0.801360684351255	-0.0038483	-0.0066673	0.0022022
Trial1	2	1	blindfold	clockwise	practice	Guided	1	0.5	-0.25	17.54222	0.45333	-1.45	-1.05	0.801360101113262	0.01552	-0.027828	-0.017613
Trial1	2	1	blindfold	clockwise	practice	Guided	1	0.5	-0.25	17.56223	0.45333	-1.45	-1.05	0.801360101113262	0.020229	0.0060236	-0.02152
Trial1	2	1	blindfold	clockwise	practice	Guided	1	0.5	-0.25	17.58221	0.45333	-1.45	-1.05	0.801360101113262	-0.006958	-0.0066745	-0.014844
Trial1	2	1	blindfold	clockwise	practice	Guided	1	0.5	-0.25	17.60222	0.45333	-1.45	-1.05	0.801360101113262	0.019686	0.0017883	-0.0036147
Trial1	2	1	blindfold	clockwise	practice	Guided	1	0.5	-0.25	17.62222	0.45333	-1.45	-1.05	0.801360101113262	-0.0027882	-0.010907	-0.010365
Trial1	2	1	blindfold	clockwise	practice	Guided	1	0.5	-0.25	17.64221	0.45333	-1.45	-1.05	0.801360101113262	0.0058253	0.0060154	-0.0056034
Trial1	2	1	blindfold	clockwise	practice	Guided	1	0.5	-0.25	17.66222	0.45333	-1.45	-1.05	0.801360101113262	-0.020014	0.014478	-0.019884
Trial1	2	1	blindfold	clockwise	practice	Guided	1	0.5	-0.25	17.68222	0.45333	-1.45	-1.05	0.801360101113262	0.0055528	-0.015147	-0.0014102
Trial1	2	1	blindfold	clockwise	practice	Guided	1	0.5	-0.25	17.70222	0.45334	-1.45	-1.05	0.801359519735242	0.0089173	0.014474	0.015641
Trial1	2	1	blindfold	clockwise	practice	Guided	1	0.5	-0.25	17.72221	0.45334	-1.45	-1.05	0.801359519735242	0.049956	0.0060093	0.0042055
Trial1	2	1	blindfold	clockwise	practice	Guided	1	0.5	-0.25	17.74222	0.45334	-1.45	-1.05	0.801359519735242	0.005815	0.010238	-0.0055982
Trial1	2	1	blindfold	clockwise	practice	Guided	1	0.5	-0.25	17.76222	0.45334	-1.45	-1.05	0.801359519735242	0.010522	-0.015155	-0.0095061
Trial1	2	1	blindfold	clockwise	practice	Guided	1	0.5	-0.25	17.78221	0.45334	-1.45	-1.05	0.801359519735242	0.014156	-0.010923	0.0033513
Trial1	2	1	blindfold	clockwise	practice	Guided	1	0.5	-0.25	17.80222	0.45334	-1.45	-1.05	0.801359519735242	0.023304	0.018699	-0.0002704
Trial1	2	1	blindfold	clockwise	practice	Guided	1	0.5	-0.25	17.82222	0.45334	-1.45	-1.05	0.801359519735242	-0.016933	0.0060036	0.0013624
Trial1	2	1	blindfold	clockwise	practice	Guided	1	0.5	-0.25	17.84222	0.45334	-1.45	-1.05	0.801359519735242	-0.023938	-0.015157	-0.028544
Trial1	2	1	blindfold	clockwise	practice	Guided	1	0.5	-0.25	17.86221	0.45334	-1.45	-1.05	0.801359519735242	0.015493	0.018696	-0.017599
Trial1	2	1	blindfold	clockwise	practice	Guided	1	0.5	-0.25	17.88222	0.45334	-1.45	-1.05	0.801359519735242	-0.030261	-0.027855	0.00051633
Trial1	2	1	blindfold	clockwise	practice	Guided	1	0.5	-0.25	17.90222	0.45334	-1.45	-1.05	0.801359519735242	-0.02555	0.0017665	-0.0033905
Trial1	2	1	blindfold	clockwise	practice	Guided	1	0.5	-0.25	17.92223	0.45334	-1.45	-1.05	0.801359519735242	0.0086351	-0.0066986	0.019842
Trial1	2	1	blindfold	clockwise	practice	Guided	1	0.5	-0.25	17.94221	0.45335	-1.45	-1.05	0.801358938481184	-0.0022808	0.018691	-0.018734
Trial1	2	1	blindfold	clockwise	practice	Guided	1	0.5	-0.25	17.96222	0.45335	-1.45	-1.05	0.801358938481184	0.017241	-0.015165	0.024603
Trial1	2	1	blindfold	clockwise	practice	Guided	1	0.5	-0.25	17.98222	0.45335	-1.45	-1.05	0.801358938481184	-0.012236	-0.0024695	-0.0025376
Trial1	2	1	blindfold	clockwise	practice	Guided	1	0.5	-0.25	18.00221	0.45335	-1.45	-1.05	0.801358938481184	0.0063325	-0.0067038	-0.013973
Trial1	2	1	blindfold	clockwise	practice	Guided	1	0.5	-0.25	18.02222	0.45335	-1.45	-1.05	0.801358938481184	0.018581	0.005989	0.011745
Trial1	2	1	blindfold	clockwise	practice	Guided	1	0.5	-0.25	18.04222	0.45335	-1.45	-1.05	0.801358938481184	0.0099657	0.022914	-0.0011103
Trial1	2	1	blindfold	clockwise	practice	Guided	1	0.5	-0.25	18.06223	0.45335	-1.45	-1.05	0.801358938481184	0.031901	0.0017537	0.0045038
Trial1	2	1	blindfold	clockwise	practice	Guided	1	0.5	-0.25	18.08221	0.45335	-1.45	-1.05	0.801358938481184	0.0071328	0.005983	-0.026543
Trial1	2	1	blindfold	clockwise	practice	Guided	1	0.5	-0.25	18.10222	0.45335	-1.45	-1.05	0.801358938481184	0.0088879	0.0059801	0.015657
Trial1	2	1	blindfold	clockwise	practice	Guided	1	0.5	-0.25	18.12222	0.45335	-1.45	-1.05	0.801358938481184	0.0049844	0.010211	0.0027985
Trial1	2	1	blindfold	clockwise	practice	Guided	1	0.5	-0.25	18.14221	0.45335	-1.45	-1.05	0.801358938481184	0.037144	-0.0067164	-0.0077828
Trial1	2	1	blindfold	clockwise	practice	Guided	1	0.5	-0.25	18.16222	0.45335	-1.45	-1.05	0.801358938481184	0.00081121	0.001745	0.0025162
Trial1	2	1	blindfold	clockwise	practice	Guided	1	0.5	-0.25	18.18222	0.45335	-1.45	-1.05	0.801358938481184	0.0018821	0.035597	-0.014248
Trial1	2	1	blindfold	clockwise	practice	Guided	1	0.5	-0.25	18.20222	0.45335	-1.45	-1.05	0.801358938481184	-0.0083421	0.014436	0.0061388
Trial1	2	1	blindfold	clockwise	practice	Guided	1	0.5	-0.25	18.22221	0.45335	-1.45	-1.05	0.801358938481184	0.039432	0.0059713	0.026031
Trial1	2	1	blindfold	clockwise	practice	Guided	1	0.5	-0.25	18.24222	0.45335	-1.45	-1.05	0.801358938481184	-0.0078079	0.0102	-0.0022454
Trial1	2	1	blindfold	clockwise	practice	Guided	1	0.5	-0.25	18.26222	0.45335	-1.45	-1.05	0.801358938481184	0.0044427	-0.01096	0.015372
Trial1	2	1	blindfold	clockwise	practice	Guided	1	0.5	-0.25	18.28221	0.45335	-1.45	-1.05	0.801358938481184	0.010224	0.0059666	-0.0052999
Trial1	2	1	blindfold	clockwise	practice	Guided	1	0.5	-0.25	18.30222	0.45335	-1.45	-1.05	0.801358938481184	0.014398	0.022894	-0.00082374
Trial1	2	1	blindfold	clockwise	practice	Guided	1	0.5	-0.25	18.32222	0.45336	-1.45	-1.05	0.801358353882026	0.023277	-0.0024992	-0.00025498
Trial1	2	1	blindfold	clockwise	practice	Guided	1	0.5	-0.25	18.34222	0.45336	-1.45	-1.05	0.801358353882026	0.032155	0.02712	0.00031376
Trial1	2	1	blindfold	clockwise	practice	Guided	1	0.5	-0.25	18.36221	0.45336	-1.45	-1.05	0.801358353882026	-0.0080833	0.0059595	0.0019445
Trial1	2	1	blindfold	clockwise	practice	Guided	1	0.5	-0.25	18.38222	0.45336	-1.45	-1.05	0.801358353882026	0.022194	0.014421	0.01651
Trial1	2	1	blindfold	clockwise	practice	Guided	1	0.5	-0.25	18.40222	0.45336	-1.45	-1.05	0.801358353882026	0.017213	0.01442	0.024609
Trial1	2	1	blindfold	clockwise	practice	Guided	1	0.5	-0.25	18.42223	0.45336	-1.45	-1.05	0.801358353882026	-0.015097	-0.0025088	-0.027963
Trial1	2	1	blindfold	clockwise	practice	Guided	1	0.5	-0.25	18.44221	0.45337	-1.45	-1.05	0.801357774610792	0.010205	-0.0025114	-0.0052992
Trial1	2	1	blindfold	clockwise	practice	Guided	1	0.5	-0.25	18.46222	0.45337	-1.45	-1.05	0.801357774610792	-0.003655	0.010181	0.0022298
Trial1	2	1	blindfold	clockwise	practice	Guided	1	0.5	-0.25	18.48222	0.45337	-1.45	-1.05	0.801357774610792	0.012762	-0.015211	0.024325
Trial1	2	1	blindfold	clockwise	practice	Guided	1	0.5	-0.25	18.50221	0.45337	-1.45	-1.05	0.801357774610792	0.028499	0.01864	-0.012544
Trial1	2	1	blindfold	clockwise	practice	Guided	1	0.5	-0.25	18.52222	0.45337	-1.45	-1.05	0.801357774610792	0.022445	0.0017123	0.012319
Trial1	2	1	blindfold	clockwise	practice	Guided	1	0.5	-0.25	18.54222	0.45337	-1.45	-1.05	0.801357774610792	0.0044109	-0.010988	0.015372
Trial1	2	1	blindfold	clockwise	practice	Guided	1	0.5	-0.25	18.56223	0.45337	-1.45	-1.05	0.801357774610792	0.0096526	0.014402	0.0030835
Trial1	2	1	blindfold	clockwise	practice	Guided	1	0.5	-0.25	18.58221	0.45337	-1.45	-1.05	0.801357774610792	-0.013086	-0.010991	0.010045
Trial1	2	1	blindfold	clockwise	practice	Guided	1	0.5	-0.25	18.60222	0.45337	-1.45	-1.05	0.801357774610792	0.010191	-0.002528	-0.0052963
Trial1	2	1	blindfold	clockwise	practice	Guided	1	0.5	-0.25	18.62222	0.45337	-1.45	-1.05	0.801357774610792	-0.034486	0.0059354	-0.0039475
Trial1	2	1	blindfold	clockwise	practice	Guided	1	0.5	-0.25	18.64221	0.45337	-1.45	-1.05	0.801357774610792	0.029565	0.010163	-0.029302
Trial1	2	1	blindfold	clockwise	practice	Guided	1	0.5	-0.25	18.66222	0.45337	-1.45	-1.05	0.801357774610792	0.0021147	0.010162	-0.018435
Trial1	2	1	blindfold	clockwise	practice	Guided	1	0.5	-0.25	18.68222	0.45337	-1.45	-1.05	0.801357774610792	-0.0062309	0.018624	-0.027386
Trial1	2	1	blindfold	clockwise	practice	Guided	1	0.5	-0.25	18.70222	0.45337	-1.45	-1.05	0.801357774610792	0.025808	-0.0025381	0.029379
Trial1	2	1	blindfold	clockwise	practice	Guided	1	0.5	-0.25	18.72221	0.45337	-1.45	-1.05	0.801357774610792	0.021903	0.0059249	0.02071
Trial1	2	1	blindfold	clockwise	practice	Guided	1	0.5	-0.25	18.74222	0.45338	-1.45	-1.05	0.801357190261412	0.0099172	0.0059229	-0.0011005
Trial1	2	1	blindfold	clockwise	practice	Guided	1	0.5	-0.25	18.76222	0.45338	-1.45	-1.05	0.801357190261412	0.011259	0.01015	-0.022056
Trial1	2	1	blindfold	clockwise	practice	Guided	1	0.5	-0.25	18.78221	0.45338	-1.45	-1.05	0.801357190261412	-0.025881	-0.019474	0.00082008
Trial1	2	1	blindfold	clockwise	practice	Guided	1	0.5	-0.25	18.80222	0.45338	-1.45	-1.05	0.801357190261412	0.0054718	-0.0067779	-0.0013812
Trial1	2	1	blindfold	clockwise	practice	Guided	1	0.5	-0.25	18.82222	0.45338	-1.45	-1.05	0.801357190261412	-0.035301	-0.019475	0.008633
Trial1	2	1	blindfold	clockwise	practice	Guided	1	0.5	-0.25	18.84222	0.45338	-1.45	-1.05	0.801357190261412	0.03238	-0.0025507	-0.029586
Trial1	2	1	blindfold	clockwise	practice	Guided	1	0.5	-0.25	18.86221	0.45338	-1.45	-1.05	0.801357190261412	-0.0054421	0.010144	-0.03996
Trial1	2	1	blindfold	clockwise	practice	Guided	1	0.5	-0.25	18.88222	0.45338	-1.45	-1.05	0.801357190261412	0.015419	0.0059127	-0.017581
Trial1	2	1	blindfold	clockwise	practice	Guided	1	0.5	-0.25	18.90222	0.45338	-1.45	-1.05	0.801357190261412	0.015416	0.010142	-0.017581
Trial1	2	1	blindfold	clockwise	practice	Guided	1	0.5	-0.25	18.92223	0.45338	-1.45	-1.05	0.801357190261412	0.0076069	0.022835	-0.034913
Trial1	2	1	blindfold	clockwise	practice	Guided	1	0.5	-0.25	18.94221	0.45339	-1.45	-1.05	0.801356609504314	-0.04649	0.010139	-0.025749
Trial1	2	1	blindfold	clockwise	practice	Guided	1	0.5	-0.25	18.96222	0.45338	-1.45	-1.05	0.801357190261412	0.014072	0.0016741	0.0033819
Trial1	2	1	blindfold	clockwise	practice	Guided	1	0.5	-0.25	18.98222	0.45339	-1.45	-1.05	0.801356609504314	0.00048077	0.0059039	0.0067205
Trial1	2	1	blindfold	clockwise	practice	Guided	1	0.5	-0.25	19.00221	0.45339	-1.45	-1.05	0.801356609504314	0.0085554	0.014365	0.019866
Trial1	2	1	blindfold	clockwise	practice	Guided	1	0.5	-0.25	19.02222	0.45339	-1.45	-1.05	0.801356609504314	0.014069	-0.0025644	0.003384
Trial1	2	1	blindfold	clockwise	practice	Guided	1	0.5	-0.25	19.04222	0.45339	-1.45	-1.05	0.801356609504314	0.041511	0.0016644	-0.0074832
Trial1	2	1	blindfold	clockwise	practice	Guided	1	0.5	-0.25	19.06223	0.45339	-1.45	-1.05	0.801356609504314	0.0023465	0.005895	-0.022615
Trial1	2	1	blindfold	clockwise	practice	Guided	1	0.5	-0.25	19.08221	0.45339	-1.45	-1.05	0.801356609504314	0.017153	0.018589	0.024629
Trial1	2	1	blindfold	clockwise	practice	Guided	1	0.5	-0.25	19.10222	0.4534	-1.45	-1.05	0.801356027138131	0.00046078	-0.0025715	0.0067254
Trial1	2	1	blindfold	clockwise	practice	Guided	1	0.5	-0.25	19.12222	0.4534	-1.45	-1.05	0.801356027138131	0.00046174	0.018585	0.0067256
Trial1	2	1	blindfold	clockwise	practice	Guided	1	0.5	-0.25	19.14221	0.4534	-1.45	-1.05	0.801356027138131	0.023201	0.043971	-0.00023226
Trial1	2	1	blindfold	clockwise	practice	Guided	1	0.5	-0.25	19.16222	0.4534	-1.45	-1.05	0.801356027138131	0.014049	-0.011044	0.0033906
Trial1	2	1	blindfold	clockwise	practice	Guided	1	0.5	-0.25	19.18222	0.4534	-1.45	-1.05	0.801356027138131	0.0085329	0.0058806	0.019874
Trial1	2	1	blindfold	clockwise	practice	Guided	1	0.5	-0.25	19.20222	0.4534	-1.45	-1.05	0.801356027138131	-0.036831	0.0016454	-0.037743
Trial1	2	1	blindfold	clockwise	practice	Guided	1	0.5	-0.25	19.22221	0.4534	-1.45	-1.05	0.801356027138131	0.0082577	0.027034	0.0031093
Trial1	2	1	blindfold	clockwise	practice	Guided	1	0.5	-0.25	19.24222	0.4534	-1.45	-1.05	0.801356027138131	0.019016	-0.0025936	-0.0047033
Trial1	2	1	blindfold	clockwise	practice	Guided	1	0.5	-0.25	19.26222	0.4534	-1.45	-1.05	0.801356027138131	0.015916	0.01433	-0.025946
Trial1	2	1	blindfold	clockwise	practice	Guided	1	0.5	-0.25	19.28221	0.4534	-1.45	-1.05	0.801356027138131	0.0051541	0.0058653	0.0028265
Trial1	2	1	blindfold	clockwise	practice	Guided	1	0.5	-0.25	19.30222	0.4534	-1.45	-1.05	0.801356027138131	0.010401	0.0058634	-0.0094611
Trial1	2	1	blindfold	clockwise	practice	Guided	1	0.5	-0.25	19.32222	0.45341	-1.45	-1.05	0.801355446629329	0.031797	0.018555	0.0045356
Trial1	2	1	blindfold	clockwise	practice	Guided	1	0.5	-0.25	19.34222	0.45341	-1.45	-1.05	0.801355446629329	0.00097406	0.0016222	-0.0016475
Trial1	2	1	blindfold	clockwise	practice	Guided	1	0.5	-0.25	19.36221	0.45341	-1.45	-1.05	0.801355446629329	-0.034553	0.0016207	-0.0039215
Trial1	2	1	blindfold	clockwise	practice	Guided	1	0.5	-0.25	19.38222	0.45341	-1.45	-1.05	0.801355446629329	-0.017328	-0.015307	0.0055994
Trial1	2	1	blindfold	clockwise	practice	Guided	1	0.5	-0.25	19.40222	0.45341	-1.45	-1.05	0.801355446629329	0.046456	-0.0068461	-0.015566
Trial1	2	1	blindfold	clockwise	practice	Guided	1	0.5	-0.25	19.42223	0.45341	-1.45	-1.05	0.801355446629329	-0.016792	-0.019541	-0.028784
Trial1	2	1	blindfold	clockwise	practice	Guided	1	0.5	-0.25	19.44221	0.45341	-1.45	-1.05	0.801355446629329	-0.00010535	0.0016148	0.015127
Trial1	2	1	blindfold	clockwise	practice	Guided	1	0.5	-0.25	19.46222	0.45341	-1.45	-1.05	0.801355446629329	-0.030119	-0.049169	-0.0036304
Trial1	2	1	blindfold	clockwise	practice	Guided	1	0.5	-0.25	19.48222	0.45341	-1.45	-1.05	0.801355446629329	0.010922	0.035464	-0.017836
Trial1	2	1	blindfold	clockwise	practice	Guided	1	0.5	-0.25	19.50221	0.45341	-1.45	-1.05	0.801355446629329	0.028147	0.0016085	-0.0083126
Trial1	2	1	blindfold	clockwise	practice	Guided	1	0.5	-0.25	19.52222	0.45342	-1.45	-1.05	0.80135486624449	0.019262	-0.019552	-0.005259
Trial1	2	1	blindfold	clockwise	practice	Guided	1	0.5	-0.25	19.54222	0.45342	-1.45	-1.05	0.80135486624449	-0.01371	-0.015325	0.018468
Trial1	2	1	blindfold	clockwise	practice	Guided	1	0.5	-0.25	19.56223	0.45342	-1.45	-1.05	0.80135486624449	0.029747	-0.0068625	-0.033459
Trial1	2	1	blindfold	clockwise	practice	Guided	1	0.5	-0.25	19.58221	0.45342	-1.45	-1.05	0.80135486624449	-0.00012398	0.010063	0.015133
Trial1	2	1	blindfold	clockwise	practice	Guided	1	0.5	-0.25	19.60222	0.45342	-1.45	-1.05	0.80135486624449	0.027056	0.0015975	0.0084576
Trial1	2	1	blindfold	clockwise	practice	Guided	1	0.5	-0.25	19.62222	0.45342	-1.45	-1.05	0.80135486624449	0.0067286	0.0058283	-0.0016323
Trial1	2	1	blindfold	clockwise	practice	Guided	1	0.5	-0.25	19.64221	0.45342	-1.45	-1.05	0.80135486624449	0.018439	-0.0068703	-0.0097274
Trial1	2	1	blindfold	clockwise	practice	Guided	1	0.5	-0.25	19.66222	0.45343	-1.45	-1.05	0.801354284251679	-0.012382	0.0015916	-0.0024792
Trial1	2	1	blindfold	clockwise	practice	Guided	1	0.5	-0.25	19.68222	0.45343	-1.45	-1.05	0.801354284251679	0.026513	0.0058224	0.016847
Trial1	2	1	blindfold	clockwise	practice	Guided	1	0.5	-0.25	19.70222	0.45343	-1.45	-1.05	0.801354284251679	0.0059161	0.010053	-0.010292
Trial1	2	1	blindfold	clockwise	practice	Guided	1	0.5	-0.25	19.72221	0.45343	-1.45	-1.05	0.801354284251679	0.027847	0.018514	0.012373
Trial1	2	1	blindfold	clockwise	practice	Guided	1	0.5	-0.25	19.74222	0.45343	-1.45	-1.05	0.801354284251679	0.019495	0.010046	-0.01583
Trial1	2	1	blindfold	clockwise	practice	Guided	1	0.5	-0.25	19.76222	0.45344	-1.45	-1.05	0.801353704115139	-0.043755	0.018509	-0.0002741
Trial1	2	1	blindfold	clockwise	practice	Guided	1	0.5	-0.25	19.78221	0.45344	-1.45	-1.05	0.801353704115139	0.015584	0.018507	-0.021722
Trial1	2	1	blindfold	clockwise	practice	Guided	1	0.5	-0.25	19.80222	0.45344	-1.45	-1.05	0.801353704115139	0.0053598	-0.019584	-0.001334
Trial1	2	1	blindfold	clockwise	practice	Guided	1	0.5	-0.25	19.82222	0.45344	-1.45	-1.05	0.801353704115139	0.00091801	0.018502	-0.0016165
Trial1	2	1	blindfold	clockwise	practice	Guided	1	0.5	-0.25	19.84222	0.45344	-1.45	-1.05	0.801353704115139	-0.012675	0.018496	0.0017214
Trial1	2	1	blindfold	clockwise	practice	Guided	1	0.5	-0.25	19.86221	0.45344	-1.45	-1.05	0.801353704115139	-0.021018	-0.0026647	-0.0072301
Trial1	2	1	blindfold	clockwise	practice	Guided	1	0.5	-0.25	19.88222	0.45344	-1.45	-1.05	0.801353704115139	-0.012675	-0.0068986	0.0017213
Trial1	2	1	blindfold	clockwise	practice	Guided	1	0.5	-0.25	19.90222	0.45344	-1.45	-1.05	0.801353704115139	0.036978	0.0057962	-0.0077239
Trial1	2	1	blindfold	clockwise	practice	Guided	1	0.5	-0.25	19.92223	0.45344	-1.45	-1.05	0.801353704115139	0.038051	0.022724	-0.024489
Trial1	2	1	blindfold	clockwise	practice	Guided	1	0.5	-0.25	19.94221	0.45344	-1.45	-1.05	0.801353704115139	0.031186	0.0015617	0.012951
Trial1	2	1	blindfold	clockwise	practice	Guided	1	0.5	-0.25	19.96222	0.45345	-1.45	-1.05	0.801353120640174	0.00036604	-0.011136	0.0067672
Trial1	2	1	blindfold	clockwise	practice	Guided	1	0.5	-0.25	19.98222	0.45345	-1.45	-1.05	0.801353120640174	0.018933	0.026949	-0.0046691
Trial1	2	1	blindfold	clockwise	practice	Guided	1	0.5	-0.25	20.00221	0.45345	-1.45	-1.05	0.801353120640174	0.018124	0.018483	0.0079043
Trial1	2	1	blindfold	clockwise	practice	Guided	1	0.5	-0.25	20.02222	0.45345	-1.45	-1.05	0.801353120640174	-0.0022016	0.0015543	-0.022858
Trial1	2	1	blindfold	clockwise	practice	Guided	1	0.5	-0.25	20.04222	0.45345	-1.45	-1.05	0.801353120640174	0.0025084	0.0057836	-0.026763
Trial1	2	1	blindfold	clockwise	practice	Guided	1	0.5	-0.25	20.06223	0.45345	-1.45	-1.05	0.801353120640174	0.022295	0.0015505	0.012382
Trial1	2	1	blindfold	clockwise	practice	Guided	1	0.5	-0.25	20.08221	0.45345	-1.45	-1.05	0.801353120640174	-0.02763	0.0057817	0.026017
Trial1	2	1	blindfold	clockwise	practice	Guided	1	0.5	-0.25	20.10222	0.45345	-1.45	-1.05	0.801353120640174	0.020946	-0.011146	0.033339
Trial1	2	1	blindfold	clockwise	practice	Guided	1	0.5	-0.25	20.12222	0.45345	-1.45	-1.05	0.801353120640174	0.032243	0.01001	-0.0038142
Trial1	2	1	blindfold	clockwise	practice	Guided	1	0.5	-0.25	20.14221	0.45346	-1.45	-1.05	0.801352542483126	-0.020248	0.0015457	-0.019803
Trial1	2	1	blindfold	clockwise	practice	Guided	1	0.5	-0.25	20.16222	0.45346	-1.45	-1.05	0.801352542483126	0.022815	0.010007	0.0039994
Trial1	2	1	blindfold	clockwise	practice	Guided	1	0.5	-0.25	20.18222	0.45346	-1.45	-1.05	0.801352542483126	0.029548	0.022703	0.038098
Trial1	2	1	blindfold	clockwise	practice	Guided	1	0.5	-0.25	20.20222	0.45346	-1.45	-1.05	0.801352542483126	-0.024961	0.0057753	-0.015897
Trial1	2	1	blindfold	clockwise	practice	Guided	1	0.5	-0.25	20.22221	0.45346	-1.45	-1.05	0.801352542483126	0.03277	-0.011154	-0.012198
Trial1	2	1	blindfold	clockwise	practice	Guided	1	0.5	-0.25	20.24222	0.45346	-1.45	-1.05	0.801352542483126	0.022002	-0.0069254	0.0073387
Trial1	2	1	blindfold	clockwise	practice	Guided	1	0.5	-0.25	20.26222	0.45346	-1.45	-1.05	0.801352542483126	0.0069226	0.001536	-0.026476
Trial1	2	1	blindfold	clockwise	practice	Guided	1	0.5	-0.25	20.28221	0.45346	-1.45	-1.05	0.801352542483126	-0.052955	-0.028088	-0.0030352
Trial1	2	1	blindfold	clockwise	practice	Guided	1	0.5	-0.25	20.30222	0.45346	-1.45	-1.05	0.801352542483126	0.0086787	0.022694	-0.0099944
Trial1	2	1	blindfold	clockwise	practice	Guided	1	0.5	-0.25	20.32222	0.45346	-1.45	-1.05	0.801352542483126	0.022806	-0.0069297	0.0040038
Trial1	2	1	blindfold	clockwise	practice	Guided	1	0.5	-0.25	20.34222	0.45346	-1.45	-1.05	0.801352542483126	0.031148	0.0057632	0.012959
Trial1	2	1	blindfold	clockwise	practice	Guided	1	0.5	-0.25	20.36221	0.45347	-1.45	-1.05	0.801351959257943	0.0094804	0.014228	0.0031555
Trial1	2	1	blindfold	clockwise	practice	Guided	1	0.5	-0.25	20.38222	0.45347	-1.45	-1.05	0.801351959257943	-0.019729	0.009995	-0.028176
Trial1	2	1	blindfold	clockwise	practice	Guided	1	0.5	-0.25	20.40222	0.45347	-1.45	-1.05	0.801351959257943	0.014185	0.0015311	-0.0007478
Trial1	2	1	blindfold	clockwise	practice	Guided	1	0.5	-0.25	20.42223	0.45347	-1.45	-1.05	0.801351959257943	0.0011302	-0.006933	-0.005793
Trial1	2	1	blindfold	clockwise	practice	Guided	1	0.5	-0.25	20.44221	0.45347	-1.45	-1.05	0.801351959257943	0.0024671	-0.015399	-0.026748
Trial1	2	1	blindfold	clockwise	practice	Guided	1	0.5	-0.25	20.46222	0.45347	-1.45	-1.05	0.801351959257943	-0.030234	-0.019631	-0.0035904
Trial1	2	1	blindfold	clockwise	practice	Guided	1	0.5	-0.25	20.48222	0.45347	-1.45	-1.05	0.801351959257943	-0.018936	-0.006937	-0.040741
Trial1	2	1	blindfold	clockwise	practice	Guided	1	0.5	-0.25	20.50221	0.45348	-1.45	-1.05	0.801351379618372	4.369E-05	0.0015256	0.01098
Trial1	2	1	blindfold	clockwise	practice	Guided	1	0.5	-0.25	20.52222	0.45348	-1.45	-1.05	0.801351379618372	0.0024612	0.014219	-0.022265
Trial1	2	1	blindfold	clockwise	practice	Guided	1	0.5	-0.25	20.54222	0.45348	-1.45	-1.05	0.801351379618372	0.019953	0.0099836	-0.021412
Trial1	2	1	blindfold	clockwise	practice	Guided	1	0.5	-0.25	20.56223	0.45348	-1.45	-1.05	0.801351379618372	-0.019748	-0.028104	-0.028164
Trial1	2	1	blindfold	clockwise	practice	Guided	1	0.5	-0.25	20.58221	0.45348	-1.45	-1.05	0.801351379618372	0.01053	-0.0027142	-0.013596
Trial1	2	1	blindfold	clockwise	practice	Guided	1	0.5	-0.25	20.60222	0.45348	-1.45	-1.05	0.801351379618372	0.031926	0.0015171	-0.01189
Trial1	2	1	blindfold	clockwise	practice	Guided	1	0.5	-0.25	20.62222	0.45348	-1.45	-1.05	0.801351379618372	-0.016658	-0.0027162	-0.0069201
Trial1	2	1	blindfold	clockwise	practice	Guided	1	0.5	-0.25	20.64221	0.45348	-1.45	-1.05	0.801351379618372	-0.011948	-0.0027189	-0.010826
Trial1	2	1	blindfold	clockwise	practice	Guided	1	0.5	-0.25	20.66222	0.45348	-1.45	-1.05	0.801351379618372	0.048615	-0.0069506	0.00097126
Trial1	2	1	blindfold	clockwise	practice	Guided	1	0.5	-0.25	20.68222	0.45348	-1.45	-1.05	0.801351379618372	-0.0072395	-0.015414	-0.018924
Trial1	2	1	blindfold	clockwise	practice	Guided	1	0.5	-0.25	20.70222	0.45348	-1.45	-1.05	0.801351379618372	0.00056686	0.0269	0.0026025
Trial1	2	1	blindfold	clockwise	practice	Guided	1	0.5	-0.25	20.72221	0.45348	-1.45	-1.05	0.801351379618372	-0.0036056	0.014204	-0.0018741
Trial1	2	1	blindfold	clockwise	practice	Guided	1	0.5	-0.25	20.74222	0.45348	-1.45	-1.05	0.801351379618372	0.020478	0.0015073	-0.02979
Trial1	2	1	blindfold	clockwise	practice	Guided	1	0.5	-0.25	20.76222	0.45349	-1.45	-1.05	0.801350800102766	-0.0025343	0.0015037	-0.018638
Trial1	2	1	blindfold	clockwise	practice	Guided	1	0.5	-0.25	20.78221	0.45349	-1.45	-1.05	0.801350800102766	0.020205	0.0015018	-0.025597
Trial1	2	1	blindfold	clockwise	practice	Guided	1	0.5	-0.25	20.80222	0.45349	-1.45	-1.05	0.801350800102766	0.050216	0.001501	-0.0068375
Trial1	2	1	blindfold	clockwise	practice	Guided	1	0.5	-0.25	20.82222	0.45349	-1.45	-1.05	0.801350800102766	-0.016129	0.02689	-0.015298
Trial1	2	1	blindfold	clockwise	practice	Guided	1	0.5	-0.25	20.84222	0.45349	-1.45	-1.05	0.801350800102766	-0.0041517	0.018425	0.0079345
Trial1	2	1	blindfold	clockwise	practice	Guided	1	0.5	-0.25	20.86221	0.45349	-1.45	-1.05	0.801350800102766	-0.021113	-0.0069667	-0.0071994
Trial1	2	1	blindfold	clockwise	practice	Guided	1	0.5	-0.25	20.88222	0.45349	-1.45	-1.05	0.801350800102766	-0.011699	0.0057296	-0.015013
Trial1	2	1	blindfold	clockwise	practice	Guided	1	0.5	-0.25	20.90222	0.45349	-1.45	-1.05	0.801350800102766	0.0094326	0.0014941	0.0031754
Trial1	2	1	blindfold	clockwise	practice	Guided	1	0.5	-0.25	20.92223	0.45349	-1.45	-1.05	0.801350800102766	-0.024752	0.0057259	0.011767
Trial1	2	1	blindfold	clockwise	practice	Guided	1	0.5	-0.25	20.94221	0.45349	-1.45	-1.05	0.801350800102766	-0.021384	0.0014899	-0.0030029
Trial1	2	1	blindfold	clockwise	practice	Guided	1	0.5	-0.25	20.96222	0.45349	-1.45	-1.05	0.801350800102766	-0.020579	-0.01544	0.010995
Trial1	2	1	blindfold	clockwise	practice	Guided	1	0.5	-0.25	20.98222	0.45349	-1.45	-1.05	0.801350800102766	0.021951	0.022645	-0.0088236
Trial1	2	1	blindfold	clockwise	practice	Guided	1	0.5	-0.25	21.00221	0.45349	-1.45	-1.05	0.801350800102766	0.032714	0.0099463	-0.012161
Trial1	2	1	blindfold	clockwise	practice	Guided	1	0.5	-0.25	21.02222	0.45349	-1.45	-1.05	0.801350800102766	0.00028601	0.031105	0.006803
Trial1	2	1	blindfold	clockwise	practice	Guided	1	0.5	-0.25	21.04222	0.45349	-1.45	-1.05	0.801350800102766	0.041596	0.0014783	-0.01159
Trial1	2	1	blindfold	clockwise	practice	Guided	1	0.5	-0.25	21.06223	0.45349	-1.45	-1.05	0.801350800102766	-0.028922	0.031098	-0.024526
Trial1	2	1	blindfold	clockwise	practice	Guided	1	0.5	-0.25	21.08221	0.45349	-1.45	-1.05	0.801350800102766	-0.014115	0.0057057	0.016612
Trial1	2	1	blindfold	clockwise	practice	Guided	1	0.5	-0.25	21.10222	0.45349	-1.45	-1.05	0.801350800102766	-0.031074	0.035327	0.0090062
Trial1	2	1	blindfold	clockwise	practice	Guided	1	0.5	-0.25	21.12222	0.45349	-1.45	-1.05	0.801350800102766	0.0078186	-0.015456	0.028333
Trial1	2	1	blindfold	clockwise	practice	Guided	1	0.5	-0.25	21.14221	0.4535	-1.45	-1.05	0.801350218981785	0.028265	-0.0069961	-0.012441
Trial1	2	1	blindfold	clockwise	practice	Guided	1	0.5	-0.25	21.16222	0.4535	-1.45	-1.05	0.801350218981785	0.037951	0.0099311	-0.024447
Trial1	2	1	blindfold	clockwise	practice	Guided	1	0.5	-0.25	21.18222	0.4535	-1.45	-1.05	0.801350218981785	-0.00053043	-0.028156	0.0026188
Trial1	2	1	blindfold	clockwise	practice	Guided	1	0.5	-0.25	21.20222	0.45349	-1.45	-1.05	0.801350800102766	-0.0030882	-0.0069991	-0.010238
Trial1	2	1	blindfold	clockwise	practice	Guided	1	0.5	-0.25	21.22221	0.4535	-1.45	-1.05	0.801350218981785	-0.021123	0.026854	-0.0071849
Trial1	2	1	blindfold	clockwise	practice	Guided	1	0.5	-0.25	21.24222	0.4535	-1.45	-1.05	0.801350218981785	-0.029735	0.02685	-0.011943
Trial1	2	1	blindfold	clockwise	practice	Guided	1	0.5	-0.25	21.26222	0.4535	-1.45	-1.05	0.801350218981785	-0.025296	0.0099195	-0.011656
Trial1	2	1	blindfold	clockwise	practice	Guided	1	0.5	-0.25	21.28221	0.4535	-1.45	-1.05	0.801350218981785	-0.013049	0.0014549	0.0059631
Trial1	2	1	blindfold	clockwise	practice	Guided	1	0.5	-0.25	21.30222	0.4535	-1.45	-1.05	0.801350218981785	-0.022473	0.0014518	0.013777
Trial1	2	1	blindfold	clockwise	practice	Guided	1	0.5	-0.25	21.32222	0.4535	-1.45	-1.05	0.801350218981785	0.016688	0.022609	0.016623
Trial1	2	1	blindfold	clockwise	practice	Guided	1	0.5	-0.25	21.34222	0.4535	-1.45	-1.05	0.801350218981785	0.031084	0.022605	0.012999
Trial1	2	1	blindfold	clockwise	practice	Guided	1	0.5	-0.25	21.36221	0.4535	-1.45	-1.05	0.801350218981785	0.008611	-0.0070195	-0.014425
Trial1	2	1	blindfold	clockwise	practice	Guided	1	0.5	-0.25	21.38222	0.4535	-1.45	-1.05	0.801350218981785	0.0010707	0.009905	-0.0057559
Trial1	2	1	blindfold	clockwise	practice	Guided	1	0.5	-0.25	21.40222	0.4535	-1.45	-1.05	0.801350218981785	0.040505	-0.0070246	0.0051896
Trial1	2	1	blindfold	clockwise	practice	Guided	1	0.5	-0.25	21.42223	0.4535	-1.45	-1.05	0.801350218981785	0.0044392	0.0056676	0.011296
Trial1	2	1	blindfold	clockwise	practice	Guided	1	0.5	-0.25	21.44221	0.4535	-1.45	-1.05	0.801350218981785	0.017492	0.0014307	0.016344
Trial1	2	1	blindfold	clockwise	practice	Guided	1	0.5	-0.25	21.46222	0.4535	-1.45	-1.05	0.801350218981785	0.013855	0.0014287	-0.012426
Trial1	2	1	blindfold	clockwise	practice	Guided	1	0.5	-0.25	21.48222	0.4535	-1.45	-1.05	0.801350218981785	0.036327	0.0098888	0.00071883
Trial1	2	1	blindfold	clockwise	practice	Guided	1	0.5	-0.25	21.50221	0.4535	-1.45	-1.05	0.801350218981785	0.0057764	-0.002807	-0.0096539
Trial1	2	1	blindfold	clockwise	practice	Guided	1	0.5	-0.25	21.52222	0.4535	-1.45	-1.05	0.801350218981785	0.0038951	-0.0028108	0.019971
Trial1	2	1	blindfold	clockwise	practice	Guided	1	0.5	-0.25	21.54222	0.45351	-1.45	-1.05	0.801349639714481	-0.0047233	0.001416	0.014929
Trial1	2	1	blindfold	clockwise	practice	Guided	1	0.5	-0.25	21.56223	0.45351	-1.45	-1.05	0.801349639714481	-0.0083589	0.022573	0.0020716
Trial1	2	1	blindfold	clockwise	practice	Guided	1	0.5	-0.25	21.58221	0.45351	-1.45	-1.05	0.801349639714481	-0.014823	0.0014117	-0.036219
Trial1	2	1	blindfold	clockwise	practice	Guided	1	0.5	-0.25	21.60222	0.45351	-1.45	-1.05	0.801349639714481	0.035515	-0.0070546	0.013301
Trial1	2	1	blindfold	clockwise	practice	Guided	1	0.5	-0.25	21.62222	0.45351	-1.45	-1.05	0.801349639714481	-0.0033804	0.005639	-0.006022
Trial1	2	1	blindfold	clockwise	practice	Guided	1	0.5	-0.25	21.64221	0.45351	-1.45	-1.05	0.801349639714481	-0.007826	0.0098657	-0.0063039
Trial1	2	1	blindfold	clockwise	practice	Guided	1	0.5	-0.25	21.66222	0.45351	-1.45	-1.05	0.801349639714481	0.004689	0.026789	0.0071238
Trial1	2	1	blindfold	clockwise	practice	Guided	1	0.5	-0.25	21.68222	0.45351	-1.45	-1.05	0.801349639714481	-0.0083671	0.014091	0.0020781
Trial1	2	1	blindfold	clockwise	practice	Guided	1	0.5	-0.25	21.70222	0.45351	-1.45	-1.05	0.801349639714481	0.049899	0.03948	-0.0026054
Trial1	2	1	blindfold	clockwise	practice	Guided	1	0.5	-0.25	21.72221	0.45351	-1.45	-1.05	0.801349639714481	-0.007832	0.0013919	-0.0063029
Trial1	2	1	blindfold	clockwise	practice	Guided	1	0.5	-0.25	21.74222	0.45351	-1.45	-1.05	0.801349639714481	0.052187	-0.011307	0.0054968
Trial1	2	1	blindfold	clockwise	practice	Guided	1	0.5	-0.25	21.76222	0.45351	-1.45	-1.05	0.801349639714481	-0.038118	0.0098502	-0.020866
Trial1	2	1	blindfold	clockwise	practice	Guided	1	0.5	-0.25	21.78221	0.45351	-1.45	-1.05	0.801349639714481	0.014904	-0.0028475	-0.038976
Trial1	2	1	blindfold	clockwise	practice	Guided	1	0.5	-0.25	21.80222	0.45352	-1.45	-1.05	0.801349058842543	-0.00083926	0.0056141	0.023612
Trial1	2	1	blindfold	clockwise	practice	Guided	1	0.5	-0.25	21.82222	0.45352	-1.45	-1.05	0.801349058842543	0.022974	0.0098431	-0.0001144
Trial1	2	1	blindfold	clockwise	practice	Guided	1	0.5	-0.25	21.84222	0.45352	-1.45	-1.05	0.801349058842543	-0.0081112	-0.011317	-0.0021064
Trial1	2	1	blindfold	clockwise	practice	Guided	1	0.5	-0.25	21.86221	0.45352	-1.45	-1.05	0.801349058842543	-0.0075757	-0.019781	-0.010488
Trial1	2	1	blindfold	clockwise	practice	Guided	1	0.5	-0.25	21.88222	0.45352	-1.45	-1.05	0.801349058842543	-0.0050167	-0.015551	-0.002104
Trial1	2	1	blindfold	clockwise	practice	Guided	1	0.5	-0.25	21.90222	0.45352	-1.45	-1.05	0.801349058842543	-0.0031373	0.030998	-0.010204
Trial1	2	1	blindfold	clockwise	practice	Guided	1	0.5	-0.25	21.92223	0.45352	-1.45	-1.05	0.801349058842543	0.0052034	0.0056046	-0.0012518
Trial1	2	1	blindfold	clockwise	practice	Guided	1	0.5	-0.25	21.94221	0.45352	-1.45	-1.05	0.801349058842543	0.034674	-0.0028625	0.025891
Trial1	2	1	blindfold	clockwise	practice	Guided	1	0.5	-0.25	21.96222	0.45352	-1.45	-1.05	0.801349058842543	-0.0026093	-0.011329	-0.018584
Trial1	2	1	blindfold	clockwise	practice	Guided	1	0.5	-0.25	21.98222	0.45352	-1.45	-1.05	0.801349058842543	-0.044458	0.0055983	0.0054264
Trial1	2	1	blindfold	clockwise	practice	Guided	1	0.5	-0.25	22.00221	0.45353	-1.45	-1.05	0.801348479823543	0.034525	0.026756	-0.041458
Trial1	2	1	blindfold	clockwise	practice	Guided	1	0.5	-0.25	22.02222	0.45353	-1.45	-1.05	0.801348479823543	0.022685	0.01829	0.0040783
Trial1	2	1	blindfold	clockwise	practice	Guided	1	0.5	-0.25	22.04222	0.45353	-1.45	-1.05	0.801348479823543	0.018511	-0.0071007	-0.021355
Trial1	2	1	blindfold	clockwise	practice	Guided	1	0.5	-0.25	22.06223	0.45353	-1.45	-1.05	0.801348479823543	0.015142	0.0098233	-0.017448
Trial1	2	1	blindfold	clockwise	practice	Guided	1	0.5	-0.25	22.08221	0.45353	-1.45	-1.05	0.801348479823543	-0.017827	0.0013598	0.0099012
Trial1	2	1	blindfold	clockwise	practice	Guided	1	0.5	-0.25	22.10222	0.45353	-1.45	-1.05	0.801348479823543	-0.027656	-0.0028729	-0.045441
Trial1	2	1	blindfold	clockwise	practice	Guided	1	0.5	-0.25	22.12222	0.45353	-1.45	-1.05	0.801348479823543	0.011771	0.0013581	-0.034497
Trial1	2	1	blindfold	clockwise	practice	Guided	1	0.5	-0.25	22.14221	0.45354	-1.45	-1.05	0.801347897472791	-0.015952	0.0098176	-0.014108
Trial1	2	1	blindfold	clockwise	practice	Guided	1	0.5	-0.25	22.16222	0.45354	-1.45	-1.05	0.801347897472791	-0.0053171	-0.019808	-0.0023857
Trial1	2	1	blindfold	clockwise	practice	Guided	1	0.5	-0.25	22.18222	0.45354	-1.45	-1.05	0.801347897472791	-0.0062701	0.0055801	-0.031439
Trial1	2	1	blindfold	clockwise	practice	Guided	1	0.5	-0.25	22.20222	0.45354	-1.45	-1.05	0.801347897472791	0.027375	-0.011347	0.00017887
Trial1	2	1	blindfold	clockwise	practice	Guided	1	0.5	-0.25	22.22221	0.45354	-1.45	-1.05	0.801347897472791	-0.020939	0.026738	-0.011335
Trial1	2	1	blindfold	clockwise	practice	Guided	1	0.5	-0.25	22.24222	0.45354	-1.45	-1.05	0.801347897472791	-0.018381	0.0352	0.018289
Trial1	2	1	blindfold	clockwise	practice	Guided	1	0.5	-0.25	22.26222	0.45354	-1.45	-1.05	0.801347897472791	-0.02431	0.026735	-0.028385
Trial1	2	1	blindfold	clockwise	practice	Guided	1	0.5	-0.25	22.28221	0.45354	-1.45	-1.05	0.801347897472791	0.022388	0.022503	0.012756
Trial1	2	1	blindfold	clockwise	practice	Guided	1	0.5	-0.25	22.30222	0.45354	-1.45	-1.05	0.801347897472791	0.00045133	0.0055758	0.0026645
Trial1	2	1	blindfold	clockwise	practice	Guided	1	0.5	-0.25	22.32222	0.45355	-1.45	-1.05	0.801347320429952	-0.01651	0.022501	-0.011049
Trial1	2	1	blindfold	clockwise	practice	Guided	1	0.5	-0.25	22.34222	0.45355	-1.45	-1.05	0.801347320429952	0.015911	0.030962	-0.030012
Trial1	2	1	blindfold	clockwise	practice	Guided	1	0.5	-0.25	22.36221	0.45355	-1.45	-1.05	0.801347320429952	0.027083	-0.0071279	0.0043742
Trial1	2	1	blindfold	clockwise	practice	Guided	1	0.5	-0.25	22.38222	0.45355	-1.45	-1.05	0.801347320429952	0.0098556	-0.015595	-0.0051481
Trial1	2	1	blindfold	clockwise	practice	Guided	1	0.5	-0.25	22.40222	0.45355	-1.45	-1.05	0.801347320429952	0.031254	0.0055639	0.0088503
Trial1	2	1	blindfold	clockwise	practice	Guided	1	0.5	-0.25	22.42223	0.45355	-1.45	-1.05	0.801347320429952	-0.020694	-0.0071323	0.0060042
Trial1	2	1	blindfold	clockwise	practice	Guided	1	0.5	-0.25	22.44221	0.45356	-1.45	-1.05	0.801346738328988	0.00096692	0.018259	-0.0057155
Trial1	2	1	blindfold	clockwise	practice	Guided	1	0.5	-0.25	22.46222	0.45356	-1.45	-1.05	0.801346738328988	-0.012087	0.0097947	-0.010761
Trial1	2	1	blindfold	clockwise	practice	Guided	1	0.5	-0.25	22.48222	0.45356	-1.45	-1.05	0.801346738328988	0.00069962	0.026716	-0.0015236
Trial1	2	1	blindfold	clockwise	practice	Guided	1	0.5	-0.25	22.50221	0.45356	-1.45	-1.05	0.801346738328988	-0.0037415	-0.0071398	-0.0018078
Trial1	2	1	blindfold	clockwise	practice	Guided	1	0.5	-0.25	22.52222	0.45356	-1.45	-1.05	0.801346738328988	0.0059453	0.0055534	0.0054367
Trial1	2	1	blindfold	clockwise	practice	Guided	1	0.5	-0.25	22.54222	0.45356	-1.45	-1.05	0.801346738328988	0.022095	-0.015609	-0.0045768
Trial1	2	1	blindfold	clockwise	practice	Guided	1	0.5	-0.25	22.56223	0.45356	-1.45	-1.05	0.801346738328988	0.0051334	0.022474	-0.0012389
Trial1	2	1	blindfold	clockwise	practice	Guided	1	0.5	-0.25	22.58221	0.45356	-1.45	-1.05	0.801346738328988	-0.013705	0.01824	-0.010191
Trial1	2	1	blindfold	clockwise	practice	Guided	1	0.5	-0.25	22.60222	0.45356	-1.45	-1.05	0.801346738328988	-0.035102	0.018238	0.00039167
Trial1	2	1	blindfold	clockwise	practice	Guided	1	0.5	-0.25	22.62222	0.45356	-1.45	-1.05	0.801346738328988	0.009306	0.014005	0.0032371
Trial1	2	1	blindfold	clockwise	practice	Guided	1	0.5	-0.25	22.64221	0.45356	-1.45	-1.05	0.801346738328988	-0.007384	0.0013062	-0.014667
Trial1	2	1	blindfold	clockwise	practice	Guided	1	0.5	-0.25	22.66222	0.45356	-1.45	-1.05	0.801346738328988	0.0098425	0.043623	-0.0051464
Trial1	2	1	blindfold	clockwise	practice	Guided	1	0.5	-0.25	22.68222	0.45356	-1.45	-1.05	0.801346738328988	-0.013167	0.0013029	0.014103
Trial1	2	1	blindfold	clockwise	practice	Guided	1	0.5	-0.25	22.70222	0.45356	-1.45	-1.05	0.801346738328988	-0.025147	0.0055327	0.0062888
Trial1	2	1	blindfold	clockwise	practice	Guided	1	0.5	-0.25	22.72221	0.45356	-1.45	-1.05	0.801346738328988	0.037562	0.013994	-0.020205
Trial1	2	1	blindfold	clockwise	practice	Guided	1	0.5	-0.25	22.74222	0.45356	-1.45	-1.05	0.801346738328988	0.005936	0.01399	-0.013814
Trial1	2	1	blindfold	clockwise	practice	Guided	1	0.5	-0.25	22.76222	0.45356	-1.45	-1.05	0.801346738328988	-0.030129	0.035149	-0.0077071
Trial1	2	1	blindfold	clockwise	practice	Guided	1	0.5	-0.25	22.78221	0.45356	-1.45	-1.04993	0.801276880091429	0.109579	-0.252609	0.178002
Trial1	2	1	blindfold	clockwise	practice	Guided	1	0.5	-0.25	22.80222	0.45358	-1.45013	-1.04986	0.801205864752576	0.083351	-0.637681	0.378227
Trial1	2	1	blindfold	clockwise	practice	Guided	1	0.5	-0.25	22.82222	0.45361	-1.4503	-1.04976	0.801104277766702	0.118473	-0.87043	0.56267
Trial1	2	1	blindfold	clockwise	practice	Guided	1	0.5	-0.25	22.84222	0.45365	-1.45044	-1.04974	0.801082088163708	0.041983	-1.145497	0.813219
Trial1	2	1	blindfold	clockwise	practice	Guided	1	0.5	-0.25	22.86221	0.45365	-1.4505	-1.04973	0.801072091358837	-0.036371	-0.997384	0.782946
Trial1	2	1	blindfold	clockwise	practice	Guided	1	0.5	-0.25	22.88222	0.45365	-1.45048	-1.04972	0.801061975544812	-0.089264	-0.743476	0.703801
Trial1	2	1	blindfold	clockwise	practice	Guided	1	0.5	-0.25	22.90222	0.45364	-1.45043	-1.04973	0.80107267080661	-0.149015	-0.722317	0.523208
Trial1	2	1	blindfold	clockwise	practice	Guided	1	0.5	-0.25	22.92223	0.45364	-1.45041	-1.04973	0.80107267080661	-0.188009	-0.624986	0.436448
Trial1	2	1	blindfold	clockwise	practice	Guided	1	0.5	-0.25	22.94221	0.45363	-1.45031	-1.04973	0.801073246928929	-0.01301	-0.58264	0.489541
Trial1	2	1	blindfold	clockwise	practice	Guided	1	0.5	-0.25	22.96222	0.45363	-1.45031	-1.04975	0.801093121500832	0.120205	-0.53609	0.498027
Trial1	2	1	blindfold	clockwise	practice	Guided	1	0.5	-0.25	22.98222	0.45365	-1.45028	-1.04979	0.801131953184738	0.128898	-0.413272	0.43115
Trial1	2	1	blindfold	clockwise	practice	Guided	1	0.5	-0.25	23.00221	0.45371	-1.45023	-1.04984	0.801178349790873	0.181706	-0.400472	0.23244
Trial1	2	1	blindfold	clockwise	practice	Guided	1	0.5	-0.25	23.02222	0.45384	-1.45021	-1.04995	0.801280695074524	0.200348	-0.366499	0.149408
Trial1	2	1	blindfold	clockwise	practice	Guided	1	0.5	-0.25	23.04222	0.45413	-1.4501	-1.05001	0.801323906414925	0.059783	-0.154805	-0.023766
Trial1	2	1	blindfold	clockwise	practice	Guided	1	0.5	-0.25	23.06223	0.45429	-1.45008	-1.05001	0.801314764697461	0.139156	-0.180142	-0.010244
Trial1	2	1	blindfold	clockwise	practice	Guided	1	0.5	-0.25	23.08221	0.45451	-1.45009	-1.04997	0.80126237272863	0.228056	-0.120852	0.0628
Trial1	2	1	blindfold	clockwise	practice	Guided	1	0.5	-0.25	23.10222	0.45489	-1.45006	-1.04989	0.801161027442223	0.353378	-0.044657	0.192895
Trial1	2	1	blindfold	clockwise	practice	Guided	1	0.5	-0.25	23.12222	0.45558	-1.45001	-1.04986	0.801092475732003	0.422324	0.073819	0.277901
Trial1	2	1	blindfold	clockwise	practice	Guided	1	0.5	-0.25	23.14221	0.45783	-1.44995	-1.04987	0.80098086744687	0.204169	-0.201281	0.288389
Trial1	2	1	blindfold	clockwise	practice	Guided	1	0.5	-0.25	23.16222	0.45919	-1.45007	-1.04988	0.800920416787531	0.180669	-0.273159	0.232437
Trial1	2	1	blindfold	clockwise	practice	Guided	1	0.5	-0.25	23.18222	0.46063	-1.45015	-1.04991	0.800878220406786	0.173593	-0.387322	0.213189
Trial1	2	1	blindfold	clockwise	practice	Guided	1	0.5	-0.25	23.20222	0.4621	-1.45021	-1.04998	0.800877321256244	0.256574	-0.55651	0.02663
Trial1	2	1	blindfold	clockwise	practice	Guided	1	0.5	-0.25	23.22221	0.46354	-1.45027	-1.05011	0.800940270288898	0.177025	-0.535351	-0.121617
Trial1	2	1	blindfold	clockwise	practice	Guided	1	0.5	-0.25	23.24222	0.46642	-1.45023	-1.05013	0.800834344349707	-0.057804	-0.353211	-0.280015
Trial1	2	1	blindfold	clockwise	practice	Guided	1	0.5	-0.25	23.26222	0.46761	-1.45019	-1.05012	0.80077532436453	-0.137646	-0.32772	-0.217885
Trial1	2	1	blindfold	clockwise	practice	Guided	1	0.5	-0.25	23.28221	0.46849	-1.45016	-1.05008	0.800700189211868	-0.129526	-0.217615	-0.137344
Trial1	2	1	blindfold	clockwise	practice	Guided	1	0.5	-0.25	23.30222	0.46915	-1.45013	-1.05004	0.800634583403487	-0.064555	-0.23871	-0.040424
Trial1	2	1	blindfold	clockwise	practice	Guided	1	0.5	-0.25	23.32222	0.46967	-1.45013	-1.05002	0.800594701832495	-0.113648	-0.319029	-0.039463
Trial1	2	1	blindfold	clockwise	practice	Guided	1	0.5	-0.25	23.34222	0.46993	-1.45016	-1.05001	0.800574887718626	-0.343306	-0.373864	-0.0042051
Trial1	2	1	blindfold	clockwise	practice	Guided	1	0.5	-0.25	23.36221	0.46965	-1.45018	-1.05	0.80057544690416	-0.427564	-0.416067	-0.0098056
Trial1	2	1	blindfold	clockwise	practice	Guided	1	0.5	-0.25	23.38222	0.46907	-1.45021	-1.04999	0.800587637867493	-0.465257	-0.441337	0.021362
Trial1	2	1	blindfold	clockwise	practice	Guided	1	0.5	-0.25	23.40222	0.4682	-1.45023	-1.04995	0.80058181868954	-0.328619	-0.530127	0.114631
Trial1	2	1	blindfold	clockwise	practice	Guided	1	0.5	-0.25	23.42223	0.46721	-1.45026	-1.04978	0.800451904064112	-0.033247	-0.572445	0.302521
Trial1	2	1	blindfold	clockwise	practice	Guided	1	0.5	-0.25	23.44221	0.46568	-1.45026	-1.04973	0.800466136088542	-0.093572	-0.46233	0.542532
Trial1	2	1	blindfold	clockwise	practice	Guided	1	0.5	-0.25	23.46222	0.46513	-1.45024	-1.04966	0.800419878804511	-0.481096	-0.538407	0.672211
Trial1	2	1	blindfold	clockwise	practice	Guided	1	0.5	-0.25	23.48222	0.46432	-1.45031	-1.04954	0.800335649371198	-1.193736	-1.253581	1.000704
Trial1	2	1	blindfold	clockwise	practice	Guided	1	0.5	-0.25	23.50221	0.46276	-1.45065	-1.04949	0.800356818913058	-1.931351	-2.535817	1.100036
Trial1	2	1	blindfold	clockwise	practice	Guided	1	0.5	-0.25	23.52222	0.46007	-1.45117	-1.04974	0.800736281834737	-2.005858	-3.162123	0.881233
Trial1	2	1	blindfold	clockwise	practice	Guided	1	0.5	-0.25	23.54222	0.45284	-1.45153	-1.0499	0.801288944595981	-0.827761	-2.692393	0.116805
Trial1	2	1	blindfold	clockwise	practice	Guided	1	0.5	-0.25	23.56223	0.4491	-1.4514	-1.05001	0.801627567378655	-0.313396	-2.603526	0.023599
Trial1	2	1	blindfold	clockwise	practice	Guided	1	0.5	-0.25	23.58221	0.44573	-1.45131	-1.05005	0.801888561108218	0.084818	-2.42579	-0.0268
Trial1	2	1	blindfold	clockwise	practice	Guided	1	0.5	-0.25	23.60222	0.44299	-1.45122	-1.05007	0.802098634982218	0.213867	-2.463876	-0.136676
Trial1	2	1	blindfold	clockwise	practice	Guided	1	0.5	-0.25	23.62222	0.44116	-1.45124	-1.05007	0.802230779502171	0.032463	-2.80242	-0.184384
Trial1	2	1	blindfold	clockwise	practice	Guided	1	0.5	-0.25	23.64221	0.43932	-1.45144	-1.05004	0.802337882987608	-0.676788	-2.654307	-0.082536
Trial1	2	1	blindfold	clockwise	practice	Guided	1	0.5	-0.25	23.66222	0.43872	-1.45133	-1.04993	0.802273773179298	-0.674617	-2.108405	0.170112
Trial1	2	1	blindfold	clockwise	practice	Guided	1	0.5	-0.25	23.68222	0.43808	-1.45112	-1.04978	0.802173394462918	-0.436377	-1.913742	0.571984
Trial1	2	1	blindfold	clockwise	practice	Guided	1	0.5	-0.25	23.70222	0.43753	-1.45099	-1.04968	0.802116321533106	-0.18322	-2.1211	0.864893
Trial1	2	1	blindfold	clockwise	practice	Guided	1	0.5	-0.25	23.72221	0.43733	-1.45104	-1.04965	0.802101973961583	-0.04364	-2.463876	0.928729
Trial1	2	1	blindfold	clockwise	practice	Guided	1	0.5	-0.25	23.74222	0.43731	-1.45142	-1.04962	0.802073706646715	-0.367425	-3.246759	1.119125
Trial1	2	1	blindfold	clockwise	practice	Guided	1	0.5	-0.25	23.76222	0.43729	-1.45153	-1.04958	0.802035338181091	-0.49467	-2.971692	1.376371
Trial1	2	1	blindfold	clockwise	practice	Guided	1	0.5	-0.25	23.78221	0.43725	-1.4515	-1.04946	0.801918911747748	-0.661643	-2.760102	1.69849
Trial1	2	1	blindfold	clockwise	practice	Guided	1	0.5	-0.25	23.80222	0.43712	-1.45143	-1.0493	0.801769487126545	-0.810134	-2.785493	1.937601
Trial1	2	1	blindfold	clockwise	practice	Guided	1	0.5	-0.25	23.82222	0.43689	-1.45142	-1.04904	0.80152848943094	-0.884152	-2.94207	2.126623
Trial1	2	1	blindfold	clockwise	practice	Guided	1	0.5	-0.25	23.84222	0.43639	-1.45153	-1.04897	0.801498138444228	-0.847489	-3.191746	2.402459
Trial1	2	1	blindfold	clockwise	practice	Guided	1	0.5	-0.25	23.86221	0.43625	-1.45157	-1.04894	0.801479316869715	-0.77398	-3.191746	2.512195
Trial1	2	1	blindfold	clockwise	practice	Guided	1	0.5	-0.25	23.88222	0.43622	-1.45158	-1.04892	0.801461859695444	-0.684036	-3.229832	2.572447
Trial1	2	1	blindfold	clockwise	practice	Guided	1	0.5	-0.25	23.90222	0.4362	-1.45158	-1.0489	0.80144348534898	-0.453502	-3.276382	2.59507
Trial1	2	1	blindfold	clockwise	practice	Guided	1	0.5	-0.25	23.92223	0.43618	-1.45159	-1.04887	0.801415134546531	-0.304281	-3.466813	2.562187
Trial1	2	1	blindfold	clockwise	practice	Guided	1	0.5	-0.25	23.94221	0.43617	-1.45167	-1.04886	0.801406069093663	-0.032357	-3.606462	2.490578
Trial1	2	1	blindfold	clockwise	practice	Guided	1	0.5	-0.25	23.96222	0.43617	-1.45169	-1.04884	0.801386105559119	-0.118015	-3.517594	2.577874
Trial1	2	1	blindfold	clockwise	practice	Guided	1	0.5	-0.25	23.98222	0.43617	-1.45169	-1.04882	0.80136614202775	-0.148636	-3.542985	2.857921
Trial1	2	1	blindfold	clockwise	practice	Guided	1	0.5	-0.25	24.00221	0.43616	-1.4517	-1.04878	0.801327010298889	-0.245992	-3.462581	2.990785
Trial1	2	1	blindfold	clockwise	practice	Guided	1	0.5	-0.25	24.02222	0.43615	-1.4517	-1.0487	0.801248073042146	-0.305153	-3.306004	3.155458
Trial1	2	1	blindfold	clockwise	practice	Guided	1	0.5	-0.25	24.04222	0.43612	-1.45165	-1.04863	0.801180709651226	-0.547772	-2.980156	3.477145
Trial1	2	1	blindfold	clockwise	practice	Guided	1	0.5	-0.25	24.06223	0.43609	-1.45161	-1.04857	0.801123213043576	-0.472343	-2.975924	3.629072
Trial1	2	1	blindfold	clockwise	practice	Guided	1	0.5	-0.25	24.08221	0.43607	-1.45159	-1.04852	0.801075019201347	-0.476327	-3.043633	3.767691
Trial1	2	1	blindfold	clockwise	practice	Guided	1	0.5	-0.25	24.10222	0.43606	-1.45159	-1.04848	0.801036010708139	-0.33988	-3.246759	3.797138
Trial1	2	1	blindfold	clockwise	practice	Guided	1	0.5	-0.25	24.12222	0.43605	-1.45159	-1.04844	0.800996881223325	-0.210078	-3.310236	3.726794
Trial1	2	1	blindfold	clockwise	practice	Guided	1	0.5	-0.25	24.14221	0.43604	-1.45161	-1.04843	0.800987696765035	0.035709	-3.640317	3.344776
Trial1	2	1	blindfold	clockwise	practice	Guided	1	0.5	-0.25	24.16222	0.43605	-1.45166	-1.04843	0.800986899608245	0.130352	-3.911152	3.182288
Trial1	2	1	blindfold	clockwise	practice	Guided	1	0.5	-0.25	24.18222	0.43605	-1.45177	-1.04843	0.800986899608245	0.087658	-4.088887	3.150202
Trial1	2	1	blindfold	clockwise	practice	Guided	1	0.5	-0.25	24.20222	0.43606	-1.45185	-1.04842	0.80097612095089	-0.014773	-4.105815	3.219636
Trial1	2	1	blindfold	clockwise	practice	Guided	1	0.5	-0.25	24.22221	0.43605	-1.45188	-1.0484	0.800957073596513	-0.207545	-4.042338	3.308751
Trial1	2	1	blindfold	clockwise	practice	Guided	1	0.5	-0.25	24.24222	0.43603	-1.45192	-1.04838	0.800938707290134	-0.554268	-4.270855	3.510414
Trial1	2	1	blindfold	clockwise	practice	Guided	1	0.5	-0.25	24.26222	0.43601	-1.45197	-1.04837	0.800930323132357	-0.707494	-4.351259	3.538847
Trial1	2	1	blindfold	clockwise	practice	Guided	1	0.5	-0.25	24.28221	0.43597	-1.45202	-1.04835	0.800913675254706	-0.778773	-4.431663	3.538663
Trial1	2	1	blindfold	clockwise	practice	Guided	1	0.5	-0.25	24.30222	0.43594	-1.45205	-1.04834	0.800905974747671	-0.759664	-4.461286	3.590336
Trial1	2	1	blindfold	clockwise	practice	Guided	1	0.5	-0.25	24.32222	0.43591	-1.45209	-1.04832	0.800888531606502	-0.773506	-4.520531	3.578307
Trial1	2	1	blindfold	clockwise	practice	Guided	1	0.5	-0.25	24.34222	0.43586	-1.45216	-1.04832	0.800892532616868	-0.589718	-4.736353	3.440906
Trial1	2	1	blindfold	clockwise	practice	Guided	1	0.5	-0.25	24.36221	0.43584	-1.4522	-1.04832	0.800894134366185	-0.494822	-4.770207	3.34997
Trial1	2	1	blindfold	clockwise	practice	Guided	1	0.5	-0.25	24.38222	0.43583	-1.45223	-1.04833	0.800904799181775	-0.483047	-4.749048	3.232875
Trial1	2	1	blindfold	clockwise	practice	Guided	1	0.5	-0.25	24.40222	0.43581	-1.45225	-1.04834	0.80091638063519	-0.527143	-4.816757	3.15442
Trial1	2	1	blindfold	clockwise	practice	Guided	1	0.5	-0.25	24.42223	0.43579	-1.45227	-1.04836	0.80093794867207	-0.50252	-4.842148	3.118064
Trial1	2	1	blindfold	clockwise	practice	Guided	1	0.5	-0.25	24.44221	0.43576	-1.4523	-1.04836	0.80094035516278	-0.516175	-4.782903	3.131288
Trial1	2	1	blindfold	clockwise	practice	Guided	1	0.5	-0.25	24.46222	0.43575	-1.45231	-1.04837	0.80095113729114	-0.520787	-4.804062	3.129563
Trial1	2	1	blindfold	clockwise	practice	Guided	1	0.5	-0.25	24.48222	0.43573	-1.45232	-1.04838	0.800962725352113	-0.485164	-4.884466	3.131756
Trial1	2	1	blindfold	clockwise	practice	Guided	1	0.5	-0.25	24.50221	0.43572	-1.45233	-1.04838	0.800963524130149	-0.478803	-4.969102	3.102695
Trial1	2	1	blindfold	clockwise	practice	Guided	1	0.5	-0.25	24.52222	0.43571	-1.45234	-1.04838	0.800964330207406	-0.50294	-4.842148	3.206408
Trial1	2	1	blindfold	clockwise	practice	Guided	1	0.5	-0.25	24.54222	0.43568	-1.45234	-1.04838	0.80096673722383	-0.581042	-4.49514	3.319422
Trial1	2	1	blindfold	clockwise	practice	Guided	1	0.5	-0.25	24.56223	0.43566	-1.45233	-1.04837	0.800958362097799	-0.625088	-4.49514	3.312503
Trial1	2	1	blindfold	clockwise	practice	Guided	1	0.5	-0.25	24.58221	0.43564	-1.45233	-1.04837	0.800959971103627	-0.707201	-4.567081	3.346417
Trial1	2	1	blindfold	clockwise	practice	Guided	1	0.5	-0.25	24.60222	0.43562	-1.45232	-1.04837	0.800961578211515	-0.68806	-4.613631	3.315711
Trial1	2	1	blindfold	clockwise	practice	Guided	1	0.5	-0.25	24.62222	0.43561	-1.45232	-1.04836	0.800952399583374	-0.669126	-4.609399	3.3098
Trial1	2	1	blindfold	clockwise	practice	Guided	1	0.5	-0.25	24.64221	0.43557	-1.45232	-1.04836	0.800955615822653	-0.65948	-4.664412	3.301978
Trial1	2	1	blindfold	clockwise	practice	Guided	1	0.5	-0.25	24.66222	0.43555	-1.45232	-1.04836	0.800957227084436	-0.659333	-4.681339	3.30199
Trial1	2	1	blindfold	clockwise	practice	Guided	1	0.5	-0.25	24.68222	0.43554	-1.45233	-1.04836	0.800958028104996	-0.661072	-4.70673	3.282131
Trial1	2	1	blindfold	clockwise	practice	Guided	1	0.5	-0.25	24.70222	0.43552	-1.45233	-1.04836	0.800959640111574	-0.675835	-4.668644	3.284143
Trial1	2	1	blindfold	clockwise	practice	Guided	1	0.5	-0.25	24.72221	0.4355	-1.45233	-1.04836	0.800961250215735	-0.755747	-4.596703	3.279226
Trial1	2	1	blindfold	clockwise	practice	Guided	1	0.5	-0.25	24.74222	0.43545	-1.45232	-1.04836	0.800965276445376	-0.798846	-4.626326	3.255539
Trial1	2	1	blindfold	clockwise	practice	Guided	1	0.5	-0.25	24.76222	0.43543	-1.45232	-1.04837	0.800976871677385	-0.78661	-4.643253	3.206601
Trial1	2	1	blindfold	clockwise	practice	Guided	1	0.5	-0.25	24.78221	0.43541	-1.45232	-1.04837	0.800978483993938	-0.78664	-4.672876	3.130057
Trial1	2	1	blindfold	clockwise	practice	Guided	1	0.5	-0.25	24.80222	0.43538	-1.45232	-1.04838	0.800990883136818	-0.785093	-4.677108	3.104904
Trial1	2	1	blindfold	clockwise	practice	Guided	1	0.5	-0.25	24.82222	0.43536	-1.45233	-1.0484	0.801012458515547	-0.720847	-4.702498	3.075193
Trial1	2	1	blindfold	clockwise	practice	Guided	1	0.5	-0.25	24.84222	0.43532	-1.45233	-1.04841	0.801025670284018	-0.708316	-4.694035	3.017057
Trial1	2	1	blindfold	clockwise	practice	Guided	1	0.5	-0.25	24.86221	0.43529	-1.45233	-1.04842	0.801037953746155	-0.674625	-4.70673	2.97705
Trial1	2	1	blindfold	clockwise	practice	Guided	1	0.5	-0.25	24.88222	0.43527	-1.45234	-1.04843	0.8010495502679	-0.712944	-4.744816	3.020985
Trial1	2	1	blindfold	clockwise	practice	Guided	1	0.5	-0.25	24.90222	0.43525	-1.45234	-1.04843	0.801051168840824	-0.718729	-4.719426	2.970134
Trial1	2	1	blindfold	clockwise	practice	Guided	1	0.5	-0.25	24.92223	0.43523	-1.45234	-1.04844	0.801062766295589	-0.744521	-4.736353	3.027464
Trial1	2	1	blindfold	clockwise	practice	Guided	1	0.5	-0.25	24.94221	0.43518	-1.45234	-1.04844	0.801066808860844	-0.757761	-4.651717	3.098189
Trial1	2	1	blindfold	clockwise	practice	Guided	1	0.5	-0.25	24.96222	0.43516	-1.45234	-1.04844	0.801068429649023	-0.765613	-4.651717	3.080875
Trial1	2	1	blindfold	clockwise	practice	Guided	1	0.5	-0.25	24.98222	0.43514	-1.45234	-1.04844	0.801070048521616	-0.736815	-4.630558	3.120521
Trial1	2	1	blindfold	clockwise	practice	Guided	1	0.5	-0.25	25.00221	0.43511	-1.45234	-1.04844	0.801072476553315	-0.704177	-4.613631	3.09728
Trial1	2	1	blindfold	clockwise	practice	Guided	1	0.5	-0.25	25.02222	0.43509	-1.45233	-1.04844	0.801074096665351	-0.651884	-4.626326	3.125437
Trial1	2	1	blindfold	clockwise	practice	Guided	1	0.5	-0.25	25.04222	0.43506	-1.45233	-1.04844	0.801076528971231	-0.703139	-4.643253	3.084724
Trial1	2	1	blindfold	clockwise	practice	Guided	1	0.5	-0.25	25.06223	0.43504	-1.45233	-1.04845	0.80108813092669	-0.65519	-4.639021	3.104503
Trial1	2	1	blindfold	clockwise	practice	Guided	1	0.5	-0.25	25.08221	0.43502	-1.45233	-1.04845	0.801089752754597	-0.632344	-4.655949	3.097492
Trial1	2	1	blindfold	clockwise	practice	Guided	1	0.5	-0.25	25.10222	0.43501	-1.45233	-1.04845	0.80109056264563	-0.607155	-4.630558	3.052757
Trial1	2	1	blindfold	clockwise	practice	Guided	1	0.5	-0.25	25.12222	0.43499	-1.45233	-1.04846	0.801102168189071	-0.594744	-4.622094	3.070351
Trial1	2	1	blindfold	clockwise	practice	Guided	1	0.5	-0.25	25.14221	0.43496	-1.45232	-1.04846	0.801104601736949	-0.551165	-4.63479	3.018329
Trial1	2	1	blindfold	clockwise	practice	Guided	1	0.5	-0.25	25.16222	0.43494	-1.45232	-1.04846	0.801106225528221	-0.581383	-4.639021	3.003849
Trial1	2	1	blindfold	clockwise	practice	Guided	1	0.5	-0.25	25.18222	0.43493	-1.45232	-1.04846	0.801107038820163	-0.53294	-4.622094	3.015241
Trial1	2	1	blindfold	clockwise	practice	Guided	1	0.5	-0.25	25.20222	0.43491	-1.45232	-1.04846	0.801108663355632	-0.56599	-4.584008	3.048063
Trial1	2	1	blindfold	clockwise	practice	Guided	1	0.5	-0.25	25.22221	0.4349	-1.45232	-1.04846	0.801109477020225	-0.561701	-4.579776	3.051345
Trial1	2	1	blindfold	clockwise	practice	Guided	1	0.5	-0.25	25.24222	0.43487	-1.45232	-1.04846	0.80111191391421	-0.6074	-4.626326	3.073788
Trial1	2	1	blindfold	clockwise	practice	Guided	1	0.5	-0.25	25.26222	0.43485	-1.45232	-1.04846	0.801113539937312	-0.677822	-4.626326	3.061045
Trial1	2	1	blindfold	clockwise	practice	Guided	1	0.5	-0.25	25.28221	0.43483	-1.45231	-1.04846	0.801115166456286	-0.683926	-4.622094	3.11109
Trial1	2	1	blindfold	clockwise	practice	Guided	1	0.5	-0.25	25.30222	0.43481	-1.45231	-1.04846	0.80111679589626	-0.697964	-4.617862	3.101891
Trial1	2	1	blindfold	clockwise	practice	Guided	1	0.5	-0.25	25.32222	0.43479	-1.45232	-1.04845	0.801108443056682	-0.660252	-4.66018	3.142079
Trial1	2	1	blindfold	clockwise	practice	Guided	1	0.5	-0.25	25.34222	0.43475	-1.45232	-1.04845	0.801111699607732	-0.736224	-4.575544	3.145833
Trial1	2	1	blindfold	clockwise	practice	Guided	1	0.5	-0.25	25.36221	0.43473	-1.45231	-1.04845	0.801113326198935	-0.722899	-4.562849	3.146651
Trial1	2	1	blindfold	clockwise	practice	Guided	1	0.5	-0.25	25.38222	0.4347	-1.45231	-1.04845	0.801115774300384	-0.809323	-4.584008	3.175011
Trial1	2	1	blindfold	clockwise	practice	Guided	1	0.5	-0.25	25.40222	0.43468	-1.45231	-1.04844	0.801107424321165	-0.776172	-4.584008	3.143384
Trial1	2	1	blindfold	clockwise	practice	Guided	1	0.5	-0.25	25.42223	0.43465	-1.45231	-1.04844	0.801109869454812	-0.789462	-4.571313	3.142573
Trial1	2	1	blindfold	clockwise	practice	Guided	1	0.5	-0.25	25.44221	0.43461	-1.45231	-1.04844	0.801113135421074	-0.695142	-4.639021	3.131533
Trial1	2	1	blindfold	clockwise	practice	Guided	1	0.5	-0.25	25.46222	0.43459	-1.45231	-1.04844	0.801114767932425	-0.675221	-4.655949	3.099097
Trial1	2	1	blindfold	clockwise	practice	Guided	1	0.5	-0.25	25.48222	0.43457	-1.45231	-1.04844	0.80111639850556	-0.683732	-4.664412	3.094367
Trial1	2	1	blindfold	clockwise	practice	Guided	1	0.5	-0.25	25.50221	0.43455	-1.45231	-1.04844	0.801118032007859	-0.66175	-4.66018	3.02839
Trial1	2	1	blindfold	clockwise	practice	Guided	1	0.5	-0.25	25.52222	0.43454	-1.45231	-1.04845	0.801128832693885	-0.684904	-4.643253	3.0438
Trial1	2	1	blindfold	clockwise	practice	Guided	1	0.5	-0.25	25.54222	0.4345	-1.45231	-1.04845	0.801132099206706	-0.654315	-4.643253	3.058306
Trial1	2	1	blindfold	clockwise	practice	Guided	1	0.5	-0.25	25.56223	0.43448	-1.45232	-1.04845	0.801133734424425	-0.639066	-4.66018	3.029786
Trial1	2	1	blindfold	clockwise	practice	Guided	1	0.5	-0.25	25.58221	0.43447	-1.45232	-1.04846	0.801144533463834	-0.64361	-4.681339	3.033719
Trial1	2	1	blindfold	clockwise	practice	Guided	1	0.5	-0.25	25.60222	0.43445	-1.45232	-1.04846	0.801146171843709	-0.610076	-4.70673	2.997906
Trial1	2	1	blindfold	clockwise	practice	Guided	1	0.5	-0.25	25.62222	0.43443	-1.45232	-1.04847	0.801157785828352	-0.611826	-4.736353	2.95572
Trial1	2	1	blindfold	clockwise	practice	Guided	1	0.5	-0.25	25.64221	0.4344	-1.45233	-1.04848	0.801170222559467	-0.5528	-4.732121	2.942515
Trial1	2	1	blindfold	clockwise	practice	Guided	1	0.5	-0.25	25.66222	0.43438	-1.45233	-1.04848	0.801171860195803	-0.602315	-4.736353	2.934786
Trial1	2	1	blindfold	clockwise	practice	Guided	1	0.5	-0.25	25.68222	0.43437	-1.45234	-1.04849	0.801182657905542	-0.599114	-4.749048	2.901801
Trial1	2	1	blindfold	clockwise	practice	Guided	1	0.5	-0.25	25.70222	0.43435	-1.45234	-1.04849	0.801184296264781	-0.603667	-4.715194	2.905733
Trial1	2	1	blindfold	clockwise	practice	Guided	1	0.5	-0.25	25.72221	0.43434	-1.45234	-1.0485	0.801195096748046	-0.634894	-4.740585	2.908025
Trial1	2	1	blindfold	clockwise	practice	Guided	1	0.5	-0.25	25.74222	0.43432	-1.45234	-1.0485	0.801196735830903	-0.686466	-4.719426	2.951147
Trial1	2	1	blindfold	clockwise	practice	Guided	1	0.5	-0.25	25.76222	0.43428	-1.45235	-1.0485	0.801200015483915	-0.663219	-4.723657	2.939954
Trial1	2	1	blindfold	clockwise	practice	Guided	1	0.5	-0.25	25.78221	0.43427	-1.45235	-1.04851	0.801210695502978	-0.650276	-4.698267	2.949164
Trial1	2	1	blindfold	clockwise	practice	Guided	1	0.5	-0.25	25.80222	0.43425	-1.45235	-1.04851	0.801212338746114	-0.623245	-4.715194	2.946614
Trial1	2	1	blindfold	clockwise	practice	Guided	1	0.5	-0.25	25.82222	0.43423	-1.45235	-1.04852	0.801223959825885	-0.642479	-4.715194	2.899151
Trial1	2	1	blindfold	clockwise	practice	Guided	1	0.5	-0.25	25.84222	0.4342	-1.45235	-1.04852	0.801226423889409	-0.614549	-4.702498	2.884033
Trial1	2	1	blindfold	clockwise	practice	Guided	1	0.5	-0.25	25.86221	0.43418	-1.45235	-1.04852	0.801228063954408	-0.649422	-4.668644	2.873482
Trial1	2	1	blindfold	clockwise	practice	Guided	1	0.5	-0.25	25.88222	0.43416	-1.45235	-1.04853	0.801239689126643	-0.62188	-4.677108	2.862548
Trial1	2	1	blindfold	clockwise	practice	Guided	1	0.5	-0.25	25.90222	0.43415	-1.45235	-1.04853	0.801240512031441	-0.602194	-4.702498	2.8343
Trial1	2	1	blindfold	clockwise	practice	Guided	1	0.5	-0.25	25.92223	0.43413	-1.45235	-1.04854	0.801252135449061	-0.550068	-4.702498	2.858537
Trial1	2	1	blindfold	clockwise	practice	Guided	1	0.5	-0.25	25.94221	0.4341	-1.45235	-1.04854	0.80125460072093	-0.560776	-4.761744	2.891547
Trial1	2	1	blindfold	clockwise	practice	Guided	1	0.5	-0.25	25.96222	0.43409	-1.45236	-1.04854	0.801255421908665	-0.543681	-4.791366	2.905219
Trial1	2	1	blindfold	clockwise	practice	Guided	1	0.5	-0.25	25.98222	0.43408	-1.45236	-1.04854	0.801256245671818	-0.569455	-4.770207	2.891014
Trial1	2	1	blindfold	clockwise	practice	Guided	1	0.5	-0.25	26.00221	0.43406	-1.45236	-1.04854	0.801257893571012	-0.549003	-4.761744	2.86723
Trial1	2	1	blindfold	clockwise	practice	Guided	1	0.5	-0.25	26.02222	0.43404	-1.45236	-1.04855	0.801269516654537	-0.648889	-4.770207	2.881939
Trial1	2	1	blindfold	clockwise	practice	Guided	1	0.5	-0.25	26.04222	0.43401	-1.45237	-1.04855	0.801271987693867	-0.605814	-4.812525	2.859257
Trial1	2	1	blindfold	clockwise	practice	Guided	1	0.5	-0.25	26.06223	0.43399	-1.45237	-1.04856	0.801283614398649	-0.618502	-4.859075	2.829103
Trial1	2	1	blindfold	clockwise	practice	Guided	1	0.5	-0.25	26.08221	0.43397	-1.45238	-1.04856	0.801285264491075	-0.622302	-4.854843	2.820454
Trial1	2	1	blindfold	clockwise	practice	Guided	1	0.5	-0.25	26.10222	0.43396	-1.45238	-1.04856	0.801286087267487	-0.646775	-4.816757	2.785291
Trial1	2	1	blindfold	clockwise	practice	Guided	1	0.5	-0.25	26.12222	0.43394	-1.45239	-1.04857	0.80129759633735	-0.686376	-4.87177	2.777838
Trial1	2	1	blindfold	clockwise	practice	Guided	1	0.5	-0.25	26.14221	0.4339	-1.4524	-1.04858	0.801310992800355	-0.701731	-4.867539	2.739847
Trial1	2	1	blindfold	clockwise	practice	Guided	1	0.5	-0.25	26.16222	0.43387	-1.4524	-1.04858	0.801313468955511	-0.711349	-4.84638	2.751885
Trial1	2	1	blindfold	clockwise	practice	Guided	1	0.5	-0.25	26.18222	0.43385	-1.4524	-1.04859	0.801325098927859	-0.731245	-4.854843	2.712795
Trial1	2	1	blindfold	clockwise	practice	Guided	1	0.5	-0.25	26.20222	0.43383	-1.45241	-1.04859	0.801326749973148	-0.751044	-4.867539	2.745249
Trial1	2	1	blindfold	clockwise	practice	Guided	1	0.5	-0.25	26.22221	0.43381	-1.45241	-1.0486	0.801338259612358	-0.728065	-4.892929	2.734034
Trial1	2	1	blindfold	clockwise	practice	Guided	1	0.5	-0.25	26.24222	0.43376	-1.45242	-1.0486	0.801342394275638	-0.735641	-4.876002	2.712535
Trial1	2	1	blindfold	clockwise	practice	Guided	1	0.5	-0.25	26.26222	0.43373	-1.45242	-1.04861	0.801354852393063	-0.721545	-4.897161	2.700775
Trial1	2	1	blindfold	clockwise	practice	Guided	1	0.5	-0.25	26.28221	0.43371	-1.45242	-1.04861	0.801356508836496	-0.735972	-4.914088	2.645189
Trial1	2	1	blindfold	clockwise	practice	Guided	1	0.5	-0.25	26.30222	0.43369	-1.45243	-1.04862	0.801368142550969	-0.703313	-4.931016	2.621947
Trial1	2	1	blindfold	clockwise	practice	Guided	1	0.5	-0.25	26.32222	0.43366	-1.45243	-1.04863	0.801380603137405	-0.707241	-4.947943	2.625867
Trial1	2	1	blindfold	clockwise	practice	Guided	1	0.5	-0.25	26.34222	0.43362	-1.45245	-1.04864	0.801393896614845	-0.691068	-4.977565	2.568
Trial1	2	1	blindfold	clockwise	practice	Guided	1	0.5	-0.25	26.36221	0.43359	-1.45245	-1.04865	0.801406359670044	-0.719003	-5.007188	2.587328
Trial1	2	1	blindfold	clockwise	practice	Guided	1	0.5	-0.25	26.38222	0.43357	-1.45246	-1.04866	0.801417996155234	-0.729481	-5.019883	2.540404
Trial1	2	1	blindfold	clockwise	practice	Guided	1	0.5	-0.25	26.40222	0.43354	-1.45247	-1.04866	0.801420481865954	-0.800291	-5.007188	2.531859
Trial1	2	1	blindfold	clockwise	practice	Guided	1	0.5	-0.25	26.42223	0.43352	-1.45247	-1.04868	0.801442098588095	-0.721937	-5.024115	2.490377
Trial1	2	1	blindfold	clockwise	practice	Guided	1	0.5	-0.25	26.44221	0.43347	-1.45249	-1.04869	0.801456108569345	-0.68954	-5.066433	2.471326
Trial1	2	1	blindfold	clockwise	practice	Guided	1	0.5	-0.25	26.46222	0.43344	-1.4525	-1.04869	0.801458602852268	-0.65767	-5.146837	2.460654
Trial1	2	1	blindfold	clockwise	practice	Guided	1	0.5	-0.25	26.48222	0.43342	-1.45251	-1.0487	0.801470240345392	-0.696276	-5.125678	2.508784
Trial1	2	1	blindfold	clockwise	practice	Guided	1	0.5	-0.25	26.50221	0.4334	-1.45251	-1.0487	0.801471901820226	-0.718977	-5.08336	2.515815
Trial1	2	1	blindfold	clockwise	practice	Guided	1	0.5	-0.25	26.52222	0.43338	-1.45252	-1.04871	0.801483542718207	-0.714535	-5.053738	2.516087
Trial1	2	1	blindfold	clockwise	practice	Guided	1	0.5	-0.25	26.54222	0.43332	-1.45252	-1.04871	0.801488534019516	-0.809329	-5.036811	2.534991
Trial1	2	1	blindfold	clockwise	practice	Guided	1	0.5	-0.25	26.56223	0.43329	-1.45252	-1.04871	0.801491028863586	-0.782914	-5.024115	2.541366
Trial1	2	1	blindfold	clockwise	practice	Guided	1	0.5	-0.25	26.58221	0.43327	-1.45252	-1.04871	0.801492693538788	-0.75729	-5.053738	2.559766
Trial1	2	1	blindfold	clockwise	practice	Guided	1	0.5	-0.25	26.60222	0.43324	-1.45252	-1.04871	0.801495192721795	-0.774287	-5.066433	2.546102
Trial1	2	1	blindfold	clockwise	practice	Guided	1	0.5	-0.25	26.62222	0.43321	-1.45252	-1.04872	0.801507671773057	-0.73506	-5.062201	2.561131
Trial1	2	1	blindfold	clockwise	practice	Guided	1	0.5	-0.25	26.64221	0.43317	-1.45253	-1.04872	0.801511003057772	-0.710521	-5.08336	2.524767
Trial1	2	1	blindfold	clockwise	practice	Guided	1	0.5	-0.25	26.66222	0.43314	-1.45253	-1.04872	0.801513508413504	-0.689163	-5.096056	2.467164
Trial1	2	1	blindfold	clockwise	practice	Guided	1	0.5	-0.25	26.68222	0.43312	-1.45253	-1.04873	0.801525155444821	-0.694631	-5.074897	2.483661
Trial1	2	1	blindfold	clockwise	practice	Guided	1	0.5	-0.25	26.70222	0.4331	-1.45253	-1.04873	0.801526821803574	-0.709803	-5.112983	2.440659
Trial1	2	1	blindfold	clockwise	practice	Guided	1	0.5	-0.25	26.72221	0.43308	-1.45254	-1.04874	0.801538469763609	-0.654707	-5.142606	2.414575
Trial1	2	1	blindfold	clockwise	practice	Guided	1	0.5	-0.25	26.74222	0.43303	-1.45254	-1.04874	0.801542646476484	-0.694816	-5.142606	2.487867
Trial1	2	1	blindfold	clockwise	practice	Guided	1	0.5	-0.25	26.76222	0.43301	-1.45254	-1.04874	0.801544317530992	-0.720441	-5.108751	2.469467
Trial1	2	1	blindfold	clockwise	practice	Guided	1	0.5	-0.25	26.78221	0.43298	-1.45254	-1.04874	0.8015468262876	-0.752025	-5.074897	2.477858
Trial1	2	1	blindfold	clockwise	practice	Guided	1	0.5	-0.25	26.80222	0.43295	-1.45254	-1.04875	0.801559195853216	-0.769022	-5.091824	2.462293
Trial1	2	1	blindfold	clockwise	practice	Guided	1	0.5	-0.25	26.82222	0.43293	-1.45254	-1.04875	0.801560868869544	-0.752281	-5.053738	2.480148
Trial1	2	1	blindfold	clockwise	practice	Guided	1	0.5	-0.25	26.84222	0.43287	-1.45254	-1.04875	0.801565888395024	-0.753542	-5.05797	2.496652
Trial1	2	1	blindfold	clockwise	practice	Guided	1	0.5	-0.25	26.86221	0.43284	-1.45253	-1.04875	0.801568404822075	-0.748054	-5.049506	2.484625
Trial1	2	1	blindfold	clockwise	practice	Guided	1	0.5	-0.25	26.88222	0.43282	-1.45253	-1.04875	0.801570080563442	-0.76659	-5.041042	2.496115
Trial1	2	1	blindfold	clockwise	practice	Guided	1	0.5	-0.25	26.90222	0.43279	-1.45253	-1.04875	0.801572596353766	-0.717197	-5.05797	2.494645
Trial1	2	1	blindfold	clockwise	practice	Guided	1	0.5	-0.25	26.92223	0.43277	-1.45253	-1.04875	0.801574273333958	-0.746667	-5.007188	2.492201
Trial1	2	1	blindfold	clockwise	practice	Guided	1	0.5	-0.25	26.94221	0.43272	-1.45252	-1.04875	0.801578466700985	-0.77825	-4.956406	2.541699
Trial1	2	1	blindfold	clockwise	practice	Guided	1	0.5	-0.25	26.96222	0.43269	-1.45251	-1.04874	0.801571124280701	-0.797277	-4.981797	2.56158
Trial1	2	1	blindfold	clockwise	practice	Guided	1	0.5	-0.25	26.98222	0.43266	-1.45251	-1.04874	0.801573647437437	-0.783695	-4.998724	2.528857
Trial1	2	1	blindfold	clockwise	practice	Guided	1	0.5	-0.25	27.00221	0.43263	-1.45251	-1.04874	0.801576166702483	-0.795974	-4.981797	2.540626
Trial1	2	1	blindfold	clockwise	practice	Guided	1	0.5	-0.25	27.02222	0.4326	-1.4525	-1.04873	0.801568708962535	-0.775815	-4.939479	2.575521
Trial1	2	1	blindfold	clockwise	practice	Guided	1	0.5	-0.25	27.04222	0.43254	-1.45249	-1.04873	0.80157375813894	-0.826189	-4.952175	2.597694
Trial1	2	1	blindfold	clockwise	practice	Guided	1	0.5	-0.25	27.06223	0.43251	-1.45249	-1.04873	0.801576281891372	-0.839236	-4.96487	2.592695
Trial1	2	1	blindfold	clockwise	practice	Guided	1	0.5	-0.25	27.08221	0.43248	-1.45249	-1.04873	0.801578809267592	-0.818652	-4.952175	2.547667
Trial1	2	1	blindfold	clockwise	practice	Guided	1	0.5	-0.25	27.10222	0.43245	-1.45249	-1.04873	0.801581337759442	-0.801375	-4.969102	2.557143
Trial1	2	1	blindfold	clockwise	practice	Guided	1	0.5	-0.25	27.12222	0.43243	-1.45248	-1.04873	0.80158302571527	-0.797958	-4.956406	2.574184
Trial1	2	1	blindfold	clockwise	practice	Guided	1	0.5	-0.25	27.14221	0.43237	-1.45248	-1.04873	0.801588082505926	-0.800073	-4.973334	2.536189
Trial1	2	1	blindfold	clockwise	practice	Guided	1	0.5	-0.25	27.16222	0.43234	-1.45248	-1.04873	0.801590612571325	-0.809447	-4.960638	2.544038
Trial1	2	1	blindfold	clockwise	practice	Guided	1	0.5	-0.25	27.18222	0.43231	-1.45248	-1.04872	0.801583170970028	-0.823797	-4.947943	2.559993
Trial1	2	1	blindfold	clockwise	practice	Guided	1	0.5	-0.25	27.20222	0.43228	-1.45248	-1.04872	0.801585703295885	-0.855657	-4.939479	2.57067
Trial1	2	1	blindfold	clockwise	practice	Guided	1	0.5	-0.25	27.22221	0.43225	-1.45247	-1.04872	0.801588236735101	-0.825567	-4.892929	2.589345
Trial1	2	1	blindfold	clockwise	practice	Guided	1	0.5	-0.25	27.24222	0.43219	-1.45247	-1.04872	0.801593311995765	-0.822895	-4.960638	2.594629
Trial1	2	1	blindfold	clockwise	practice	Guided	1	0.5	-0.25	27.26222	0.43216	-1.45247	-1.04871	0.801585871122573	-0.830755	-4.977565	2.601657
Trial1	2	1	blindfold	clockwise	practice	Guided	1	0.5	-0.25	27.28221	0.43213	-1.45247	-1.04871	0.801588414095613	-0.858919	-4.994493	2.625191
Trial1	2	1	blindfold	clockwise	practice	Guided	1	0.5	-0.25	27.30222	0.43209	-1.45248	-1.04871	0.80159179889059	-0.949033	-4.973334	2.640728
Trial1	2	1	blindfold	clockwise	practice	Guided	1	0.5	-0.25	27.32222	0.43206	-1.45248	-1.0487	0.801584364394144	-0.889385	-4.947943	2.686454
Trial1	2	1	blindfold	clockwise	practice	Guided	1	0.5	-0.25	27.34222	0.43199	-1.45247	-1.0487	0.801590300908099	-0.950757	-4.909857	2.670098
Trial1	2	1	blindfold	clockwise	practice	Guided	1	0.5	-0.25	27.36221	0.43195	-1.45247	-1.04869	0.801583715242852	-1.032755	-4.922552	2.698756
Trial1	2	1	blindfold	clockwise	practice	Guided	1	0.5	-0.25	27.38222	0.43191	-1.45247	-1.04869	0.801587114092354	-1.026406	-4.884466	2.741229
Trial1	2	1	blindfold	clockwise	practice	Guided	1	0.5	-0.25	27.40222	0.43187	-1.45246	-1.04868	0.801580656358092	-1.049638	-4.884466	2.727297
Trial1	2	1	blindfold	clockwise	practice	Guided	1	0.5	-0.25	27.42223	0.43183	-1.45246	-1.04867	0.801573960603101	-1.024849	-4.901393	2.732311
Trial1	2	1	blindfold	clockwise	practice	Guided	1	0.5	-0.25	27.44221	0.43175	-1.45246	-1.04867	0.801580767281971	-0.936852	-4.876002	2.66255
Trial1	2	1	blindfold	clockwise	practice	Guided	1	0.5	-0.25	27.46222	0.43172	-1.45246	-1.04867	0.801583320560226	-0.888226	-4.926784	2.66973
Trial1	2	1	blindfold	clockwise	practice	Guided	1	0.5	-0.25	27.48222	0.43168	-1.45246	-1.04868	0.801596824275439	-0.894809	-4.947943	2.631459
Trial1	2	1	blindfold	clockwise	practice	Guided	1	0.5	-0.25	27.50221	0.43165	-1.45246	-1.04868	0.801599385202072	-0.872162	-4.952175	2.552898
Trial1	2	1	blindfold	clockwise	practice	Guided	1	0.5	-0.25	27.52222	0.43162	-1.45247	-1.0487	0.801621777549575	-0.925047	-5.01142	2.469724
Trial1	2	1	blindfold	clockwise	practice	Guided	1	0.5	-0.25	27.54222	0.43154	-1.45248	-1.04871	0.801638581773381	-1.024002	-5.032579	2.484744
Trial1	2	1	blindfold	clockwise	practice	Guided	1	0.5	-0.25	27.56223	0.4315	-1.45249	-1.04871	0.801641998315226	-1.120677	-5.049506	2.462027
Trial1	2	1	blindfold	clockwise	practice	Guided	1	0.5	-0.25	27.58221	0.43145	-1.4525	-1.04872	0.801656249955116	-1.145028	-5.053738	2.422672
Trial1	2	1	blindfold	clockwise	practice	Guided	1	0.5	-0.25	27.60222	0.4314	-1.4525	-1.04873	0.801670504586251	-1.116824	-5.032579	2.41173
Trial1	2	1	blindfold	clockwise	practice	Guided	1	0.5	-0.25	27.62222	0.43136	-1.45251	-1.04874	0.80168390478592	-1.154381	-5.062201	2.430535
Trial1	2	1	blindfold	clockwise	practice	Guided	1	0.5	-0.25	27.64221	0.43126	-1.45252	-1.04875	0.801702332309932	-1.100137	-5.117215	2.345485
Trial1	2	1	blindfold	clockwise	practice	Guided	1	0.5	-0.25	27.66222	0.43121	-1.45253	-1.04876	0.801716598348204	-1.132076	-5.155301	2.284638
Trial1	2	1	blindfold	clockwise	practice	Guided	1	0.5	-0.25	27.68222	0.43117	-1.45254	-1.04877	0.801730123840978	-1.122918	-5.17646	2.278428
Trial1	2	1	blindfold	clockwise	practice	Guided	1	0.5	-0.25	27.70222	0.43112	-1.45255	-1.04878	0.801744279040243	-1.143064	-5.184924	2.246116
Trial1	2	1	blindfold	clockwise	practice	Guided	1	0.5	-0.25	27.72221	0.43107	-1.45256	-1.0488	0.801768527382817	-1.107256	-5.155301	2.244097
Trial1	2	1	blindfold	clockwise	practice	Guided	1	0.5	-0.25	27.74222	0.43097	-1.45256	-1.0488	0.801777129680109	-1.183513	-5.117215	2.252085
Trial1	2	1	blindfold	clockwise	practice	Guided	1	0.5	-0.25	27.76222	0.43092	-1.45256	-1.04881	0.801791413098878	-1.198606	-5.087592	2.28063
Trial1	2	1	blindfold	clockwise	practice	Guided	1	0.5	-0.25	27.78221	0.43087	-1.45256	-1.04881	0.801795723214928	-1.22105	-5.104519	2.28348
Trial1	2	1	blindfold	clockwise	practice	Guided	1	0.5	-0.25	27.80222	0.43081	-1.45256	-1.04881	0.801800897897662	-1.271677	-5.117215	2.309863
Trial1	2	1	blindfold	clockwise	practice	Guided	1	0.5	-0.25	27.82222	0.43076	-1.45256	-1.04881	0.801805212249826	-1.276099	-5.121447	2.309603
Trial1	2	1	blindfold	clockwise	practice	Guided	1	0.5	-0.25	27.84222	0.4307	-1.45256	-1.04882	0.801820373784948	-1.282307	-5.108751	2.338689
Trial1	2	1	blindfold	clockwise	practice	Guided	1	0.5	-0.25	27.86221	0.43059	-1.45255	-1.04882	0.801829891002151	-1.290386	-5.104519	2.356831
Trial1	2	1	blindfold	clockwise	practice	Guided	1	0.5	-0.25	27.88222	0.43054	-1.45255	-1.04882	0.801834218912865	-1.321204	-5.117215	2.332368
Trial1	2	1	blindfold	clockwise	practice	Guided	1	0.5	-0.25	27.90222	0.43048	-1.45256	-1.04882	0.801839418037213	-1.324096	-5.167996	2.294109
Trial1	2	1	blindfold	clockwise	practice	Guided	1	0.5	-0.25	27.92223	0.43042	-1.45256	-1.04883	0.801854597425318	-1.31989	-5.17646	2.298582
Trial1	2	1	blindfold	clockwise	practice	Guided	1	0.5	-0.25	27.94221	0.4303	-1.45257	-1.04883	0.80186502040827	-1.359592	-5.17646	2.291971
Trial1	2	1	blindfold	clockwise	practice	Guided	1	0.5	-0.25	27.96222	0.43024	-1.45257	-1.04883	0.801870237288413	-1.372133	-5.193387	2.278596
Trial1	2	1	blindfold	clockwise	practice	Guided	1	0.5	-0.25	27.98222	0.43018	-1.45258	-1.04883	0.801875461217819	-1.377065	-5.184924	2.286722
Trial1	2	1	blindfold	clockwise	practice	Guided	1	0.5	-0.25	28.00221	0.43012	-1.45259	-1.04884	0.80189066249417	-1.369417	-5.17646	2.308246
Trial1	2	1	blindfold	clockwise	practice	Guided	1	0.5	-0.25	28.02222	0.43006	-1.45259	-1.04884	0.801895892674248	-1.409628	-5.180692	2.310022
Trial1	2	1	blindfold	clockwise	practice	Guided	1	0.5	-0.25	28.04222	0.42993	-1.45259	-1.04884	0.801907238708725	-1.425574	-5.180692	2.27962
Trial1	2	1	blindfold	clockwise	practice	Guided	1	0.5	-0.25	28.06223	0.42987	-1.45259	-1.04884	0.80191248559815	-1.399178	-5.244169	2.284082
Trial1	2	1	blindfold	clockwise	practice	Guided	1	0.5	-0.25	28.08221	0.4298	-1.4526	-1.04885	0.801928467251541	-1.396339	-5.273791	2.23934
Trial1	2	1	blindfold	clockwise	practice	Guided	1	0.5	-0.25	28.10222	0.42968	-1.45263	-1.04885	0.801938979448155	-1.37728	-5.337268	2.227584
Trial1	2	1	blindfold	clockwise	practice	Guided	1	0.5	-0.25	28.12222	0.42968	-1.45263	-1.04886	0.80194907320713	-1.366087	-5.396514	2.182289
Trial1	2	1	blindfold	clockwise	practice	Guided	1	0.5	-0.25	28.14221	0.42955	-1.45266	-1.04886	0.801960485305862	-1.38687	-5.409209	2.231542
Trial1	2	1	blindfold	clockwise	practice	Guided	1	0.5	-0.25	28.16222	0.42949	-1.45267	-1.04886	0.801965760290363	-1.394972	-5.409209	2.238051
Trial1	2	1	blindfold	clockwise	practice	Guided	1	0.5	-0.25	28.18222	0.42942	-1.45268	-1.04887	0.801981771680321	-1.47021	-5.38805	2.209676
Trial1	2	1	blindfold	clockwise	practice	Guided	1	0.5	-0.25	28.20222	0.42936	-1.45268	-1.04887	0.801987053629006	-1.500757	-5.3415	2.19943
Trial1	2	1	blindfold	clockwise	practice	Guided	1	0.5	-0.25	28.22221	0.42929	-1.45268	-1.04887	0.801993222844175	-1.478021	-5.349964	2.192405
Trial1	2	1	blindfold	clockwise	practice	Guided	1	0.5	-0.25	28.24222	0.42915	-1.45268	-1.04887	0.802005576831391	-1.481542	-5.354196	2.251123
Trial1	2	1	blindfold	clockwise	practice	Guided	1	0.5	-0.25	28.26222	0.42908	-1.45268	-1.04887	0.802011764233345	-1.495103	-5.328805	2.264789
Trial1	2	1	blindfold	clockwise	practice	Guided	1	0.5	-0.25	28.28221	0.42901	-1.45267	-1.04887	0.80201796033607	-1.454599	-5.303414	2.248571
Trial1	2	1	blindfold	clockwise	practice	Guided	1	0.5	-0.25	28.30222	0.42895	-1.45267	-1.04888	0.802033244286754	-1.42615	-5.320341	2.220852
Trial1	2	1	blindfold	clockwise	practice	Guided	1	0.5	-0.25	28.32222	0.42888	-1.45267	-1.04888	0.802039448932471	-1.445546	-5.3415	2.182326
Trial1	2	1	blindfold	clockwise	practice	Guided	1	0.5	-0.25	28.34222	0.42875	-1.45268	-1.04889	0.802060963433393	-1.408941	-5.396514	2.158823
Trial1	2	1	blindfold	clockwise	practice	Guided	1	0.5	-0.25	28.36221	0.42869	-1.45268	-1.04889	0.802066292326016	-1.463874	-5.3415	2.147222
Trial1	2	1	blindfold	clockwise	practice	Guided	1	0.5	-0.25	28.38222	0.42862	-1.45268	-1.0489	0.8020824932569	-1.463602	-5.337268	2.105042
Trial1	2	1	blindfold	clockwise	practice	Guided	1	0.5	-0.25	28.40222	0.42855	-1.45267	-1.0489	0.802088728978666	-1.414724	-5.371123	2.108013
Trial1	2	1	blindfold	clockwise	practice	Guided	1	0.5	-0.25	28.42223	0.42849	-1.45268	-1.04891	0.802104046343678	-1.428032	-5.451527	2.107218
Trial1	2	1	blindfold	clockwise	practice	Guided	1	0.5	-0.25	28.44221	0.42836	-1.4527	-1.04891	0.802115649144448	-1.446017	-5.4346	2.110359
Trial1	2	1	blindfold	clockwise	practice	Guided	1	0.5	-0.25	28.46222	0.42829	-1.4527	-1.04892	0.802131875467445	-1.368965	-5.417673	2.089787
Trial1	2	1	blindfold	clockwise	practice	Guided	1	0.5	-0.25	28.48222	0.42823	-1.45271	-1.04892	0.802137240939617	-1.368948	-5.426136	2.089798
Trial1	2	1	blindfold	clockwise	practice	Guided	1	0.5	-0.25	28.50221	0.42816	-1.45271	-1.04893	0.802153364896477	-1.367408	-5.451527	2.064656
Trial1	2	1	blindfold	clockwise	practice	Guided	1	0.5	-0.25	28.52222	0.4281	-1.45271	-1.04893	0.802158739949447	-1.412824	-5.447295	2.07875
Trial1	2	1	blindfold	clockwise	practice	Guided	1	0.5	-0.25	28.54222	0.42804	-1.45272	-1.04894	0.802174092660842	-1.374229	-5.426136	2.030603
Trial1	2	1	blindfold	clockwise	practice	Guided	1	0.5	-0.25	28.56223	0.42792	-1.45273	-1.04894	0.80218486756366	-1.313782	-5.476918	2.064538
Trial1	2	1	blindfold	clockwise	practice	Guided	1	0.5	-0.25	28.58221	0.42786	-1.45274	-1.04895	0.802200352087948	-1.339656	-5.540395	2.049555
Trial1	2	1	blindfold	clockwise	practice	Guided	1	0.5	-0.25	28.60222	0.42779	-1.45275	-1.04895	0.802206650563254	-1.357389	-5.527699	2.048504
Trial1	2	1	blindfold	clockwise	practice	Guided	1	0.5	-0.25	28.62222	0.42773	-1.45275	-1.04896	0.802221904382662	-1.433137	-5.536163	2.048145
Trial1	2	1	blindfold	clockwise	practice	Guided	1	0.5	-0.25	28.64221	0.4276	-1.45276	-1.04896	0.802233628659294	-1.408867	-5.574249	2.015972
Trial1	2	1	blindfold	clockwise	practice	Guided	1	0.5	-0.25	28.66222	0.42753	-1.45277	-1.04896	0.802239949561258	-1.445398	-5.59964	2.04238
Trial1	2	1	blindfold	clockwise	practice	Guided	1	0.5	-0.25	28.68222	0.42746	-1.45278	-1.04896	0.802246273827497	-1.443217	-5.582713	2.068619
Trial1	2	1	blindfold	clockwise	practice	Guided	1	0.5	-0.25	28.70222	0.4274	-1.45278	-1.04896	0.802251703298228	-1.444719	-5.540395	2.093786
Trial1	2	1	blindfold	clockwise	practice	Guided	1	0.5	-0.25	28.72221	0.42733	-1.45277	-1.04896	0.802258041510233	-1.44546	-5.493845	2.106375
Trial1	2	1	blindfold	clockwise	practice	Guided	1	0.5	-0.25	28.74222	0.42726	-1.45276	-1.04895	0.802254532163869	-1.464728	-5.485381	2.130469
Trial1	2	1	blindfold	clockwise	practice	Guided	1	0.5	-0.25	28.76222	0.42713	-1.45276	-1.04895	0.802266326732003	-1.482966	-5.48115	2.137806
Trial1	2	1	blindfold	clockwise	practice	Guided	1	0.5	-0.25	28.78221	0.42706	-1.45275	-1.04895	0.802272688386646	-1.446148	-5.493845	2.119001
Trial1	2	1	blindfold	clockwise	practice	Guided	1	0.5	-0.25	28.80222	0.42699	-1.45276	-1.04895	0.802279053387324	-1.520884	-5.50654	2.101881
Trial1	2	1	blindfold	clockwise	practice	Guided	1	0.5	-0.25	28.82222	0.42692	-1.45276	-1.04895	0.802285429870215	-1.47224	-5.523468	2.129204
Trial1	2	1	blindfold	clockwise	practice	Guided	1	0.5	-0.25	28.84222	0.42679	-1.45275	-1.04895	0.802297281779359	-1.456856	-5.476918	2.076335
Trial1	2	1	blindfold	clockwise	practice	Guided	1	0.5	-0.25	28.86221	0.42672	-1.45275	-1.04895	0.802303670134755	-1.456333	-5.519236	2.067963
Trial1	2	1	blindfold	clockwise	practice	Guided	1	0.5	-0.25	28.88222	0.42665	-1.45276	-1.04896	0.802319920202013	-1.485135	-5.536163	2.028369
Trial1	2	1	blindfold	clockwise	practice	Guided	1	0.5	-0.25	28.90222	0.42658	-1.45276	-1.04896	0.802326323312988	-1.48436	-5.565786	2.014022
Trial1	2	1	blindfold	clockwise	practice	Guided	1	0.5	-0.25	28.92223	0.42652	-1.45277	-1.04897	0.802341789572593	-1.463526	-5.59964	1.966591
Trial1	2	1	blindfold	clockwise	practice	Guided	1	0.5	-0.25	28.94221	0.42638	-1.4528	-1.04898	0.802364592797519	-1.468337	-5.663117	1.899003
Trial1	2	1	blindfold	clockwise	practice	Guided	1	0.5	-0.25	28.96222	0.42631	-1.45281	-1.04899	0.802380990370819	-1.485836	-5.709667	1.88171
Trial1	2	1	blindfold	clockwise	practice	Guided	1	0.5	-0.25	28.98222	0.42624	-1.45282	-1.04899	0.802387422659611	-1.499651	-5.675812	1.901348
Trial1	2	1	blindfold	clockwise	practice	Guided	1	0.5	-0.25	29.00221	0.42617	-1.45282	-1.049	0.802403832106609	-1.473235	-5.658885	1.907157
Trial1	2	1	blindfold	clockwise	practice	Guided	1	0.5	-0.25	29.02222	0.4261	-1.45282	-1.049	0.802410273682753	-1.500107	-5.654653	1.90977
Trial1	2	1	blindfold	clockwise	practice	Guided	1	0.5	-0.25	29.04222	0.42603	-1.45283	-1.04901	0.802426694999741	-1.469502	-5.739289	1.920039
Trial1	2	1	blindfold	clockwise	practice	Guided	1	0.5	-0.25	29.06223	0.42589	-1.45285	-1.04902	0.802449581785194	-1.55084	-5.730826	1.864677
Trial1	2	1	blindfold	clockwise	practice	Guided	1	0.5	-0.25	29.08221	0.42582	-1.45285	-1.04902	0.802456050162416	-1.550304	-5.667349	1.862114
Trial1	2	1	blindfold	clockwise	practice	Guided	1	0.5	-0.25	29.10222	0.42574	-1.45284	-1.04903	0.802473303104283	-1.58113	-5.641958	1.850269
Trial1	2	1	blindfold	clockwise	practice	Guided	1	0.5	-0.25	29.12222	0.42567	-1.45284	-1.04903	0.802479784377969	-1.541136	-5.696971	1.852687
Trial1	2	1	blindfold	clockwise	practice	Guided	1	0.5	-0.25	29.14221	0.4256	-1.45284	-1.04904	0.802496360854341	-1.483123	-5.658885	1.851979
Trial1	2	1	blindfold	clockwise	practice	Guided	1	0.5	-0.25	29.16222	0.42546	-1.45284	-1.04904	0.802509350742952	-1.450974	-5.663117	1.837116
Trial1	2	1	blindfold	clockwise	practice	Guided	1	0.5	-0.25	29.18222	0.42539	-1.45284	-1.04905	0.802525707668093	-1.4663	-5.671581	1.87307
Trial1	2	1	blindfold	clockwise	practice	Guided	1	0.5	-0.25	29.20222	0.42532	-1.45284	-1.04905	0.802532219049261	-1.481533	-5.64619	1.826887
Trial1	2	1	blindfold	clockwise	practice	Guided	1	0.5	-0.25	29.22221	0.42525	-1.45284	-1.04905	0.802538736484211	-1.433411	-5.658885	1.805938
Trial1	2	1	blindfold	clockwise	practice	Guided	1	0.5	-0.25	29.24222	0.42518	-1.45283	-1.04906	0.80255522716361	-1.491393	-5.663117	1.843149
Trial1	2	1	blindfold	clockwise	practice	Guided	1	0.5	-0.25	29.26222	0.42504	-1.45283	-1.04907	0.802578261941654	-1.474763	-5.633494	1.790806
Trial1	2	1	blindfold	clockwise	practice	Guided	1	0.5	-0.25	29.28221	0.42497	-1.45282	-1.04907	0.802584800639069	-1.445416	-5.688508	1.82935
Trial1	2	1	blindfold	clockwise	practice	Guided	1	0.5	-0.25	29.30222	0.42491	-1.45283	-1.04907	0.802590414033641	-1.42393	-5.680044	1.834634
Trial1	2	1	blindfold	clockwise	practice	Guided	1	0.5	-0.25	29.32222	0.42484	-1.45283	-1.04907	0.802596966757006	-1.427099	-5.658885	1.818409
Trial1	2	1	blindfold	clockwise	practice	Guided	1	0.5	-0.25	29.34222	0.42477	-1.45283	-1.04907	0.802603525532991	-1.437225	-5.64619	1.802379
Trial1	2	1	blindfold	clockwise	practice	Guided	1	0.5	-0.25	29.36221	0.42463	-1.45282	-1.04907	0.802616658443627	-1.47776	-5.586945	1.9156
Trial1	2	1	blindfold	clockwise	practice	Guided	1	0.5	-0.25	29.38222	0.42456	-1.4528	-1.04906	0.802613266124622	-1.533043	-5.498077	1.956414
Trial1	2	1	blindfold	clockwise	practice	Guided	1	0.5	-0.25	29.40222	0.42448	-1.45279	-1.04906	0.802620791322347	-1.582726	-5.468454	2.031359
Trial1	2	1	blindfold	clockwise	practice	Guided	1	0.5	-0.25	29.42223	0.42441	-1.45277	-1.04905	0.802617412231168	-1.589665	-5.459991	2.073031
Trial1	2	1	blindfold	clockwise	practice	Guided	1	0.5	-0.25	29.44221	0.42433	-1.45275	-1.04905	0.802624949537331	-1.49955	-5.476918	2.057408
Trial1	2	1	blindfold	clockwise	practice	Guided	1	0.5	-0.25	29.46222	0.42421	-1.45279	-1.04905	0.80263627312477	-1.208532	-5.878939	1.805353
Trial1	2	1	blindfold	clockwise	practice	Guided	1	0.5	-0.25	29.48222	0.42416	-1.45285	-1.04906	0.802650962734067	-0.999003	-5.984734	1.813939
Trial1	2	1	blindfold	clockwise	practice	Guided	1	0.5	-0.25	29.50221	0.42411	-1.45292	-1.04907	0.80266565812913	-0.769601	-6.14131	1.705674
Trial1	2	1	blindfold	clockwise	practice	Guided	1	0.5	-0.25	29.52222	0.42408	-1.45297	-1.04908	0.802678462012921	-0.67748	-6.225946	1.647849
Trial1	2	1	blindfold	clockwise	practice	Guided	1	0.5	-0.25	29.54222	0.42405	-1.45302	-1.04909	0.802691266937213	-0.744348	-6.314814	1.656707
Trial1	2	1	blindfold	clockwise	practice	Guided	1	0.5	-0.25	29.56223	0.42397	-1.45308	-1.04907	0.802678907945795	-1.106192	-6.162469	1.95826
Trial1	2	1	blindfold	clockwise	practice	Guided	1	0.5	-0.25	29.58221	0.42391	-1.45307	-1.04905	0.80266465566355	-1.438631	-5.942416	2.233657
Trial1	2	1	blindfold	clockwise	practice	Guided	1	0.5	-0.25	29.60222	0.42383	-1.45302	-1.04898	0.802602582311283	-1.797696	-5.726594	2.498297
Trial1	2	1	blindfold	clockwise	practice	Guided	1	0.5	-0.25	29.62222	0.42358	-1.45293	-1.04884	0.802487032154509	-2.04711	-5.578481	2.719035
Trial1	2	1	blindfold	clockwise	practice	Guided	1	0.5	-0.25	29.64221	0.42292	-1.45282	-1.04861	0.802321142392805	-2.139063	-5.4346	2.919901
Trial1	2	1	blindfold	clockwise	practice	Guided	1	0.5	-0.25	29.66222	0.42029	-1.4527	-1.04857	0.802538222511491	-1.961059	-5.55309	2.943806
Trial1	2	1	blindfold	clockwise	practice	Guided	1	0.5	-0.25	29.68222	0.41862	-1.45275	-1.04861	0.802745659190296	-1.762631	-5.684276	2.766633
Trial1	2	1	blindfold	clockwise	practice	Guided	1	0.5	-0.25	29.70222	0.41676	-1.45282	-1.04867	0.802995991216501	-1.775275	-5.675812	2.614819
Trial1	2	1	blindfold	clockwise	practice	Guided	1	0.5	-0.25	29.72221	0.41507	-1.45284	-1.04876	0.803262437046917	-1.746296	-5.650422	2.504649
Trial1	2	1	blindfold	clockwise	practice	Guided	1	0.5	-0.25	29.74222	0.41146	-1.45284	-1.04878	0.803672051473391	-1.757386	-5.705435	2.419362
Trial1	2	1	blindfold	clockwise	practice	Guided	1	0.5	-0.25	29.76222	0.40964	-1.45285	-1.04878	0.803874591364159	-1.761214	-5.69274	2.419551
Trial1	2	1	blindfold	clockwise	practice	Guided	1	0.5	-0.25	29.78221	0.40778	-1.45284	-1.04878	0.804085792404237	-1.803219	-5.654653	2.463834
Trial1	2	1	blindfold	clockwise	practice	Guided	1	0.5	-0.25	29.80222	0.40577	-1.45284	-1.04878	0.804318798364932	-1.773973	-5.663117	2.432305
Trial1	2	1	blindfold	clockwise	practice	Guided	1	0.5	-0.25	29.82222	0.40389	-1.45283	-1.04879	0.804551153416933	-1.786403	-5.64619	2.427832
Trial1	2	1	blindfold	clockwise	practice	Guided	1	0.5	-0.25	29.84222	0.39988	-1.45281	-1.04879	0.805040026953443	-1.742449	-5.603872	2.464931
Trial1	2	1	blindfold	clockwise	practice	Guided	1	0.5	-0.25	29.86221	0.39776	-1.4528	-1.04879	0.805306429763755	-1.725307	-5.616567	2.411697
Trial1	2	1	blindfold	clockwise	practice	Guided	1	0.5	-0.25	29.88222	0.39562	-1.45279	-1.04879	0.805580914364505	-1.719446	-5.523468	2.399876
Trial1	2	1	blindfold	clockwise	practice	Guided	1	0.5	-0.25	29.90222	0.39358	-1.45277	-1.0488	0.805857703845757	-1.672966	-5.443063	2.377651
Trial1	2	1	blindfold	clockwise	practice	Guided	1	0.5	-0.25	29.92223	0.3914	-1.45274	-1.04883	0.806178254818255	-1.59344	-5.426136	2.32364
Trial1	2	1	blindfold	clockwise	practice	Guided	1	0.5	-0.25	29.94221	0.38936	-1.45272	-1.04892	0.806544747768123	-1.387731	-5.447295	2.242845
Trial1	2	1	blindfold	clockwise	practice	Guided	1	0.5	-0.25	29.96222	0.38606	-1.45276	-1.04897	0.807053504509988	-1.095665	-5.654653	1.956541
Trial1	2	1	blindfold	clockwise	practice	Guided	1	0.5	-0.25	29.98222	0.38513	-1.4528	-1.04901	0.807224971238515	-1.01087	-5.71813	1.89273
Trial1	2	1	blindfold	clockwise	practice	Guided	1	0.5	-0.25	30.00221	0.38478	-1.45284	-1.04901	0.80727485542066	-0.980906	-5.713899	1.836734
Trial1	2	1	blindfold	clockwise	practice	Guided	1	0.5	-0.25	30.02222	0.38473	-1.45285	-1.04901	0.807281994477927	-1.018733	-5.688508	1.876741
Trial1	2	1	blindfold	clockwise	practice	Guided	1	0.5	-0.25	30.04222	0.38465	-1.45283	-1.04901	0.807293419875011	-0.818744	-5.531931	2.081018
Trial1	2	1	blindfold	clockwise	practice	Guided	1	0.5	-0.25	30.06223	0.38462	-1.45281	-1.04901	0.807297704270853	-0.771331	-5.570017	2.029643
Trial1	2	1	blindfold	clockwise	practice	Guided	1	0.5	-0.25	30.08221	0.38459	-1.45281	-1.04902	0.807311904748012	-0.724946	-5.680044	1.875202
Trial1	2	1	blindfold	clockwise	practice	Guided	1	0.5	-0.25	30.10222	0.38457	-1.45282	-1.04902	0.80731476373098	-0.681994	-5.730826	1.831966
Trial1	2	1	blindfold	clockwise	practice	Guided	1	0.5	-0.25	30.12222	0.38454	-1.45283	-1.04903	0.807328847907356	-0.645292	-5.76468	1.812933
Trial1	2	1	blindfold	clockwise	practice	Guided	1	0.5	-0.25	30.14221	0.38452	-1.45284	-1.04903	0.807331708069014	-0.679812	-5.777376	1.874151
Trial1	2	1	blindfold	clockwise	practice	Guided	1	0.5	-0.25	30.16222	0.38447	-1.45286	-1.04903	0.807338862728225	-0.691188	-5.798535	1.935858
Trial1	2	1	blindfold	clockwise	practice	Guided	1	0.5	-0.25	30.18222	0.38444	-1.45286	-1.04903	0.807343153567535	-0.664982	-5.785839	1.929159
Trial1	2	1	blindfold	clockwise	practice	Guided	1	0.5	-0.25	30.20222	0.38441	-1.45287	-1.04903	0.807347449764275	-0.681374	-5.777376	1.903519
Trial1	2	1	blindfold	clockwise	practice	Guided	1	0.5	-0.25	30.22221	0.38439	-1.45287	-1.04903	0.807350313079963	-0.674081	-5.747753	1.904002
Trial1	2	1	blindfold	clockwise	practice	Guided	1	0.5	-0.25	30.24222	0.38436	-1.45288	-1.04904	0.80736463940884	-0.623138	-5.768912	1.898272
Trial1	2	1	blindfold	clockwise	practice	Guided	1	0.5	-0.25	30.26222	0.38432	-1.45288	-1.04904	0.807370368880702	-0.511428	-5.760448	1.896408
Trial1	2	1	blindfold	clockwise	practice	Guided	1	0.5	-0.25	30.28221	0.38431	-1.45288	-1.04904	0.807371799416661	-0.403097	-5.798535	1.857756
Trial1	2	1	blindfold	clockwise	practice	Guided	1	0.5	-0.25	30.30222	0.3843	-1.45288	-1.04905	0.80738302232293	-0.369185	-5.849316	1.823727
Trial1	2	1	blindfold	clockwise	practice	Guided	1	0.5	-0.25	30.32222	0.38429	-1.45289	-1.04905	0.807384461625596	-0.309189	-5.870475	1.869045
Trial1	2	1	blindfold	clockwise	practice	Guided	1	0.5	-0.25	30.34222	0.38428	-1.45289	-1.04904	0.807376096021589	-0.326332	-5.840853	1.935426
Trial1	2	1	blindfold	clockwise	practice	Guided	1	0.5	-0.25	30.36221	0.38427	-1.45289	-1.04903	0.807367507434215	-0.391469	-5.76468	2.04505
Trial1	2	1	blindfold	clockwise	practice	Guided	1	0.5	-0.25	30.38222	0.38425	-1.45289	-1.04902	0.807360581989283	-0.451866	-5.684276	2.13467
Trial1	2	1	blindfold	clockwise	practice	Guided	1	0.5	-0.25	30.40222	0.38424	-1.45288	-1.04901	0.807352103293219	-0.475124	-5.616567	2.141858
Trial1	2	1	blindfold	clockwise	practice	Guided	1	0.5	-0.25	30.42223	0.38422	-1.45287	-1.049	0.807345060725646	-0.486637	-5.565786	2.191707
Trial1	2	1	blindfold	clockwise	practice	Guided	1	0.5	-0.25	30.44221	0.38421	-1.45286	-1.04899	0.807336582485734	-0.458953	-5.510772	2.176387
Trial1	2	1	blindfold	clockwise	practice	Guided	1	0.5	-0.25	30.46222	0.38418	-1.45283	-1.049	0.807350801546232	-0.206826	-5.472686	1.967137
Trial1	2	1	blindfold	clockwise	practice	Guided	1	0.5	-0.25	30.48222	0.38418	-1.45282	-1.04901	0.807360711553062	0.030369	-5.472686	1.866437
Trial1	2	1	blindfold	clockwise	practice	Guided	1	0.5	-0.25	30.50221	0.38419	-1.45282	-1.04902	0.807369180866744	0.237091	-5.582713	1.751466
Trial1	2	1	blindfold	clockwise	practice	Guided	1	0.5	-0.25	30.52222	0.38419	-1.45282	-1.04903	0.807378972919811	0.370629	-5.637726	1.679009
Trial1	2	1	blindfold	clockwise	practice	Guided	1	0.5	-0.25	30.54222	0.38421	-1.45282	-1.04907	0.807415745037496	0.590732	-5.684276	1.556135
Trial1	2	1	blindfold	clockwise	practice	Guided	1	0.5	-0.25	30.56223	0.38426	-1.45283	-1.04909	0.807428399563807	0.681073	-5.722362	1.439575
Trial1	2	1	blindfold	clockwise	practice	Guided	1	0.5	-0.25	30.58221	0.38429	-1.45283	-1.0491	0.807434012716927	0.679708	-5.735058	1.476838
Trial1	2	1	blindfold	clockwise	practice	Guided	1	0.5	-0.25	30.60222	0.38431	-1.45284	-1.04912	0.807450845496341	0.633454	-5.722362	1.507978
Trial1	2	1	blindfold	clockwise	practice	Guided	1	0.5	-0.25	30.62222	0.38434	-1.45284	-1.04913	0.807456460721319	0.605428	-5.650422	1.531695
Trial1	2	1	blindfold	clockwise	practice	Guided	1	0.5	-0.25	30.64221	0.38436	-1.45283	-1.04914	0.807463506900164	0.585151	-5.595408	1.576863
Trial1	2	1	blindfold	clockwise	practice	Guided	1	0.5	-0.25	30.66222	0.3844	-1.45282	-1.04915	0.807467686233035	0.640735	-5.641958	1.537822
Trial1	2	1	blindfold	clockwise	practice	Guided	1	0.5	-0.25	30.68222	0.38443	-1.45283	-1.04916	0.807473305055214	0.672977	-5.654653	1.505959
Trial1	2	1	blindfold	clockwise	practice	Guided	1	0.5	-0.25	30.70222	0.38445	-1.45283	-1.04917	0.807480353688546	0.652807	-5.654653	1.479591
Trial1	2	1	blindfold	clockwise	practice	Guided	1	0.5	-0.25	30.72221	0.38448	-1.45282	-1.04918	0.807485970263025	0.661012	-5.595408	1.492654
Trial1	2	1	blindfold	clockwise	practice	Guided	1	0.5	-0.25	30.74222	0.38451	-1.45281	-1.04919	0.807491588037991	0.662592	-5.523468	1.463303
Trial1	2	1	blindfold	clockwise	practice	Guided	1	0.5	-0.25	30.76222	0.38456	-1.45278	-1.04919	0.807484441471365	0.514244	-5.404977	1.568825
Trial1	2	1	blindfold	clockwise	practice	Guided	1	0.5	-0.25	30.78221	0.38458	-1.45276	-1.04919	0.807481578581281	0.418182	-5.290719	1.62619
Trial1	2	1	blindfold	clockwise	practice	Guided	1	0.5	-0.25	30.80222	0.38459	-1.45273	-1.04919	0.807480151578231	0.264026	-5.252632	1.660406
Trial1	2	1	blindfold	clockwise	practice	Guided	1	0.5	-0.25	30.82222	0.3846	-1.45271	-1.04919	0.80747872043693	0.15229	-5.307646	1.582835
Trial1	2	1	blindfold	clockwise	practice	Guided	1	0.5	-0.25	30.84222	0.3846	-1.45271	-1.04921	0.807498424040471	0.022245	-5.38805	1.432765
Trial1	2	1	blindfold	clockwise	practice	Guided	1	0.5	-0.25	30.86221	0.38459	-1.45271	-1.04922	0.80750976592767	-0.145359	-5.464222	1.31851
Trial1	2	1	blindfold	clockwise	practice	Guided	1	0.5	-0.25	30.88222	0.38459	-1.45271	-1.04922	0.80750976592767	-0.156612	-5.50654	1.444085
Trial1	2	1	blindfold	clockwise	practice	Guided	1	0.5	-0.25	30.90222	0.38459	-1.45272	-1.04923	0.807519676711026	-0.250346	-5.561554	1.447408
Trial1	2	1	blindfold	clockwise	practice	Guided	1	0.5	-0.25	30.92223	0.38458	-1.45273	-1.04923	0.80752110364423	-0.246766	-5.696971	1.464427
Trial1	2	1	blindfold	clockwise	practice	Guided	1	0.5	-0.25	30.94221	0.38456	-1.45276	-1.04924	0.807533877127432	-0.375101	-5.726594	1.449046
Trial1	2	1	blindfold	clockwise	practice	Guided	1	0.5	-0.25	30.96222	0.38453	-1.4528	-1.04925	0.807548074272209	-0.497055	-5.768912	1.400363
Trial1	2	1	blindfold	clockwise	practice	Guided	1	0.5	-0.25	30.98222	0.38451	-1.45283	-1.04925	0.807550933904646	-0.485196	-5.912793	1.43045
Trial1	2	1	blindfold	clockwise	practice	Guided	1	0.5	-0.25	31.00221	0.38448	-1.45287	-1.04925	0.807555226394394	-0.553549	-5.97627	1.460388
Trial1	2	1	blindfold	clockwise	practice	Guided	1	0.5	-0.25	31.02222	0.38446	-1.45292	-1.04925	0.807558082975931	-0.629495	-6.010125	1.464677
Trial1	2	1	blindfold	clockwise	practice	Guided	1	0.5	-0.25	31.04222	0.38443	-1.45294	-1.04924	0.807552471042409	-0.753567	-5.917025	1.533651
Trial1	2	1	blindfold	clockwise	practice	Guided	1	0.5	-0.25	31.06223	0.38435	-1.45292	-1.04922	0.807544101600425	-1.005465	-5.641958	1.822819
Trial1	2	1	blindfold	clockwise	practice	Guided	1	0.5	-0.25	31.08221	0.3843	-1.45288	-1.04921	0.807541350363398	-1.083054	-5.578481	1.846535
Trial1	2	1	blindfold	clockwise	practice	Guided	1	0.5	-0.25	31.10222	0.38425	-1.45284	-1.04921	0.807548521058886	-1.125769	-5.561554	1.740585
Trial1	2	1	blindfold	clockwise	practice	Guided	1	0.5	-0.25	31.12222	0.3842	-1.45282	-1.04921	0.807555690517657	-1.033602	-5.59964	1.602578
Trial1	2	1	blindfold	clockwise	practice	Guided	1	0.5	-0.25	31.14221	0.38415	-1.45282	-1.04924	0.807592588764735	-0.944273	-5.650422	1.434981
Trial1	2	1	blindfold	clockwise	practice	Guided	1	0.5	-0.25	31.16222	0.38408	-1.45286	-1.04926	0.807622453907534	-0.642126	-5.967807	1.123305
Trial1	2	1	blindfold	clockwise	practice	Guided	1	0.5	-0.25	31.18222	0.38405	-1.4529	-1.04928	0.807646577408897	-0.571806	-6.039747	1.056842
Trial1	2	1	blindfold	clockwise	practice	Guided	1	0.5	-0.25	31.20222	0.38402	-1.45293	-1.04929	0.807660682585501	-0.670107	-5.933952	1.147039
Trial1	2	1	blindfold	clockwise	practice	Guided	1	0.5	-0.25	31.22221	0.38399	-1.45293	-1.04929	0.807664988419996	-0.906722	-5.747753	1.319282
Trial1	2	1	blindfold	clockwise	practice	Guided	1	0.5	-0.25	31.24222	0.38394	-1.4529	-1.04927	0.807652467323936	-1.211781	-5.523468	1.521486
Trial1	2	1	blindfold	clockwise	practice	Guided	1	0.5	-0.25	31.26222	0.38376	-1.45279	-1.04924	0.807648625917201	-1.777389	-5.426136	1.680158
Trial1	2	1	blindfold	clockwise	practice	Guided	1	0.5	-0.25	31.28221	0.38344	-1.45275	-1.0492	0.807655229105783	-1.98115	-5.451527	1.740687
Trial1	2	1	blindfold	clockwise	practice	Guided	1	0.5	-0.25	31.30222	0.38272	-1.45272	-1.04918	0.807739637240293	-2.015614	-5.489613	1.722191
Trial1	2	1	blindfold	clockwise	practice	Guided	1	0.5	-0.25	31.32222	0.38162	-1.45275	-1.0492	0.807919896696806	-1.923891	-5.658885	1.601487
Trial1	2	1	blindfold	clockwise	practice	Guided	1	0.5	-0.25	31.34222	0.38024	-1.45282	-1.04932	0.808241849032882	-1.783697	-5.878939	1.398842
Trial1	2	1	blindfold	clockwise	practice	Guided	1	0.5	-0.25	31.36221	0.37727	-1.45301	-1.04936	0.808726854700666	-1.603765	-6.111688	1.211443
Trial1	2	1	blindfold	clockwise	practice	Guided	1	0.5	-0.25	31.38222	0.37588	-1.45305	-1.04935	0.808929065717487	-1.669505	-6.065138	1.280002
Trial1	2	1	blindfold	clockwise	practice	Guided	1	0.5	-0.25	31.40222	0.37448	-1.45304	-1.04934	0.809135167454087	-1.709031	-5.980502	1.3579
Trial1	2	1	blindfold	clockwise	practice	Guided	1	0.5	-0.25	31.42223	0.37315	-1.45301	-1.04932	0.809322778157123	-1.706078	-6.014356	1.392035
Trial1	2	1	blindfold	clockwise	practice	Guided	1	0.5	-0.25	31.44221	0.3717	-1.45301	-1.04932	0.809551312353207	-1.679846	-6.086297	1.322232
Trial1	2	1	blindfold	clockwise	practice	Guided	1	0.5	-0.25	31.46222	0.36899	-1.4531	-1.04932	0.809985218078184	-1.596654	-6.259801	1.360825
Trial1	2	1	blindfold	clockwise	practice	Guided	1	0.5	-0.25	31.48222	0.36784	-1.45313	-1.04932	0.810172020111758	-1.592186	-6.259801	1.365534
Trial1	2	1	blindfold	clockwise	practice	Guided	1	0.5	-0.25	31.50221	0.36678	-1.45314	-1.04931	0.81033572760773	-1.682837	-6.247105	1.398896
Trial1	2	1	blindfold	clockwise	practice	Guided	1	0.5	-0.25	31.52222	0.36579	-1.45313	-1.0493	0.810489198078383	-1.745069	-6.238642	1.39386
Trial1	2	1	blindfold	clockwise	practice	Guided	1	0.5	-0.25	31.54222	0.36479	-1.45312	-1.04927	0.810625889728281	-1.77218	-6.209019	1.411582
Trial1	2	1	blindfold	clockwise	practice	Guided	1	0.5	-0.25	31.56223	0.3625	-1.45309	-1.04924	0.810981394040896	-1.993847	-6.170933	1.57321
Trial1	2	1	blindfold	clockwise	practice	Guided	1	0.5	-0.25	31.58221	0.3611	-1.45308	-1.04921	0.811190335996594	-2.067856	-6.128615	1.632892
Trial1	2	1	blindfold	clockwise	practice	Guided	1	0.5	-0.25	31.60222	0.3594	-1.45306	-1.04917	0.811443826566651	-2.230003	-6.02282	1.675618
Trial1	2	1	blindfold	clockwise	practice	Guided	1	0.5	-0.25	31.62222	0.35719	-1.45302	-1.04915	0.811809952546859	-2.360056	-5.895866	1.702908
Trial1	2	1	blindfold	clockwise	practice	Guided	1	0.5	-0.25	31.64221	0.35447	-1.45297	-1.04916	0.812302707192248	-2.475817	-5.891634	1.715251
Trial1	2	1	blindfold	clockwise	practice	Guided	1	0.5	-0.25	31.66222	0.34704	-1.45294	-1.04919	0.813696189873119	-2.20903	-5.967807	1.583655
Trial1	2	1	blindfold	clockwise	practice	Guided	1	0.5	-0.25	31.68222	0.34263	-1.45297	-1.04919	0.814536705319147	-2.083374	-6.056674	1.494338
Trial1	2	1	blindfold	clockwise	practice	Guided	1	0.5	-0.25	31.70222	0.33798	-1.45303	-1.04933	0.815585012565207	-1.801794	-6.166701	1.311535
Trial1	2	1	blindfold	clockwise	practice	Guided	1	0.5	-0.25	31.72221	0.33302	-1.45308	-1.04939	0.816643505734082	-1.688505	-6.23441	1.196103
Trial1	2	1	blindfold	clockwise	practice	Guided	1	0.5	-0.25	31.74222	0.32857	-1.45311	-1.04945	0.817623640617126	-1.656794	-6.230178	1.093909
Trial1	2	1	blindfold	clockwise	practice	Guided	1	0.5	-0.25	31.76222	0.31971	-1.45314	-1.04945	0.81952709160498	-1.441106	-6.255569	1.096796
Trial1	2	1	blindfold	clockwise	practice	Guided	1	0.5	-0.25	31.78221	0.31566	-1.45314	-1.04944	0.82041793695655	-1.294695	-6.289423	1.125151
Trial1	2	1	blindfold	clockwise	practice	Guided	1	0.5	-0.25	31.80222	0.31229	-1.45315	-1.04945	0.821191338796933	-1.105759	-6.28096	1.096249
Trial1	2	1	blindfold	clockwise	practice	Guided	1	0.5	-0.25	31.82222	0.30929	-1.45315	-1.04947	0.821901760957874	-1.014906	-6.369828	1.067037
Trial1	2	1	blindfold	clockwise	practice	Guided	1	0.5	-0.25	31.84222	0.30707	-1.45318	-1.04948	0.82242944899008	-1.017927	-6.437536	1.041986
Trial1	2	1	blindfold	clockwise	practice	Guided	1	0.5	-0.25	31.86221	0.30477	-1.45326	-1.04948	0.82297203134299	-1.013335	-6.509477	1.046692
Trial1	2	1	blindfold	clockwise	practice	Guided	1	0.5	-0.25	31.88222	0.30464	-1.45326	-1.04948	0.823002879817463	-1.032905	-6.526404	1.087906
Trial1	2	1	blindfold	clockwise	practice	Guided	1	0.5	-0.25	31.90222	0.3046	-1.45326	-1.04948	0.823012374465593	-0.925843	-6.509477	1.0841
Trial1	2	1	blindfold	clockwise	practice	Guided	1	0.5	-0.25	31.92223	0.30456	-1.45327	-1.04948	0.823021870947732	-0.678244	-6.598345	1.02328
Trial1	2	1	blindfold	clockwise	practice	Guided	1	0.5	-0.25	31.94221	0.30453	-1.45328	-1.04949	0.823038725120641	-0.532722	-6.712603	0.953867
Trial1	2	1	blindfold	clockwise	practice	Guided	1	0.5	-0.25	31.96222	0.30449	-1.45336	-1.0495	0.823057951663896	-0.365408	-6.924193	0.797109
Trial1	2	1	blindfold	clockwise	practice	Guided	1	0.5	-0.25	31.98222	0.30447	-1.45339	-1.04951	0.823072428999472	-0.371204	-6.898803	0.830491
Trial1	2	1	blindfold	clockwise	practice	Guided	1	0.5	-0.25	32.00221	0.30446	-1.4534	-1.04951	0.823074807894174	-0.328994	-6.860716	0.886957
Trial1	2	1	blindfold	clockwise	practice	Guided	1	0.5	-0.25	32.02222	0.30445	-1.4534	-1.04952	0.823086906688077	-0.369815	-6.835326	0.898215
Trial1	2	1	blindfold	clockwise	practice	Guided	1	0.5	-0.25	32.04222	0.30444	-1.45341	-1.04953	0.823099012627789	-0.23102	-6.873412	0.891165
Trial1	2	1	blindfold	clockwise	practice	Guided	1	0.5	-0.25	32.06223	0.30443	-1.45342	-1.04953	0.823101384729691	0.013788	-7.029988	0.792372
Trial1	2	1	blindfold	clockwise	practice	Guided	1	0.5	-0.25	32.08221	0.30443	-1.45345	-1.04955	0.823120838381398	0.190378	-7.068075	0.724283
Trial1	2	1	blindfold	clockwise	practice	Guided	1	0.5	-0.25	32.10222	0.30445	-1.45348	-1.04956	0.82312581421607	0.36764	-7.072306	0.631015
Trial1	2	1	blindfold	clockwise	practice	Guided	1	0.5	-0.25	32.12222	0.30447	-1.4535	-1.04957	0.823130674831175	0.4595	-7.140015	0.571884
Trial1	2	1	blindfold	clockwise	practice	Guided	1	0.5	-0.25	32.14221	0.30449	-1.45352	-1.0496	0.823155105877317	0.535961	-7.17387	0.532403
Trial1	2	1	blindfold	clockwise	practice	Guided	1	0.5	-0.25	32.16222	0.30454	-1.45356	-1.04962	0.82316268405768	0.56997	-7.17387	0.488221
Trial1	2	1	blindfold	clockwise	practice	Guided	1	0.5	-0.25	32.18222	0.30457	-1.45356	-1.04963	0.823165177027714	0.699627	-7.106161	0.476841
Trial1	2	1	blindfold	clockwise	practice	Guided	1	0.5	-0.25	32.20222	0.3046	-1.45356	-1.04964	0.823167895730825	0.748353	-7.085002	0.483019
Trial1	2	1	blindfold	clockwise	practice	Guided	1	0.5	-0.25	32.22221	0.30464	-1.45356	-1.04966	0.823177742054166	0.879271	-7.161174	0.442281
Trial1	2	1	blindfold	clockwise	practice	Guided	1	0.5	-0.25	32.24222	0.30469	-1.45357	-1.04969	0.823195058251856	1.051643	-7.254274	0.371046
Trial1	2	1	blindfold	clockwise	practice	Guided	1	0.5	-0.25	32.26222	0.30481	-1.45364	-1.04972	0.823195667453225	1.372948	-7.415082	0.147982
Trial1	2	1	blindfold	clockwise	practice	Guided	1	0.5	-0.25	32.28221	0.30489	-1.45368	-1.04974	0.823196269864373	1.463187	-7.465864	0.017332
Trial1	2	1	blindfold	clockwise	practice	Guided	1	0.5	-0.25	32.30222	0.30497	-1.45371	-1.04977	0.823206384470317	1.576317	-7.512414	-0.024002
Trial1	2	1	blindfold	clockwise	practice	Guided	1	0.5	-0.25	32.32222	0.30506	-1.45373	-1.04979	0.823204523555715	1.693713	-7.512414	-0.06095
Trial1	2	1	blindfold	clockwise	practice	Guided	1	0.5	-0.25	32.34222	0.30515	-1.45375	-1.04983	0.823222015212963	1.769113	-7.520877	-0.05341
Trial1	2	1	blindfold	clockwise	practice	Guided	1	0.5	-0.25	32.36221	0.30535	-1.45376	-1.04985	0.823194158179874	1.942863	-7.537804	-0.054209
Trial1	2	1	blindfold	clockwise	practice	Guided	1	0.5	-0.25	32.38222	0.30547	-1.45376	-1.04988	0.823194985227948	1.966176	-7.542036	-0.078356
Trial1	2	1	blindfold	clockwise	practice	Guided	1	0.5	-0.25	32.40222	0.30565	-1.45377	-1.04991	0.823181542021233	1.979513	-7.5505	-0.077685
Trial1	2	1	blindfold	clockwise	practice	Guided	1	0.5	-0.25	32.42223	0.3059	-1.45377	-1.04993	0.823142013469368	1.87209	-7.529341	-0.065392
Trial1	2	1	blindfold	clockwise	practice	Guided	1	0.5	-0.25	32.44221	0.3061	-1.45376	-1.04994	0.82310460662962	1.743622	-7.436241	0.021642
Trial1	2	1	blindfold	clockwise	practice	Guided	1	0.5	-0.25	32.46222	0.30629	-1.45368	-1.04994	0.823059871156828	1.572141	-7.266969	0.073148
Trial1	2	1	blindfold	clockwise	practice	Guided	1	0.5	-0.25	32.48222	0.30638	-1.45365	-1.04994	0.823038693283508	1.586384	-7.262737	0.052756
Trial1	2	1	blindfold	clockwise	practice	Guided	1	0.5	-0.25	32.50221	0.30646	-1.45364	-1.04995	0.823029612200883	1.60326	-7.288128	0.074729
Trial1	2	1	blindfold	clockwise	practice	Guided	1	0.5	-0.25	32.52222	0.30656	-1.45365	-1.04995	0.82300609848184	1.613057	-7.330446	0.053973
Trial1	2	1	blindfold	clockwise	practice	Guided	1	0.5	-0.25	32.54222	0.30665	-1.45366	-1.04996	0.822994682061913	1.776554	-7.355837	-0.018794
Trial1	2	1	blindfold	clockwise	practice	Guided	1	0.5	-0.25	32.56223	0.30685	-1.4537	-1.04997	0.822957451164695	1.867103	-7.491255	-0.052608
Trial1	2	1	blindfold	clockwise	practice	Guided	1	0.5	-0.25	32.58221	0.30695	-1.45373	-1.04997	0.82293398977711	1.922086	-7.440473	-0.088001
Trial1	2	1	blindfold	clockwise	practice	Guided	1	0.5	-0.25	32.60222	0.30706	-1.45373	-1.04998	0.822917926476378	1.870275	-7.432009	-0.02291
Trial1	2	1	blindfold	clockwise	practice	Guided	1	0.5	-0.25	32.62222	0.30717	-1.45371	-1.04998	0.82289214291635	1.836972	-7.334678	0.026151
Trial1	2	1	blindfold	clockwise	practice	Guided	1	0.5	-0.25	32.64221	0.30727	-1.45368	-1.04998	0.822868711568192	1.827534	-7.296592	0.038381
Trial1	2	1	blindfold	clockwise	practice	Guided	1	0.5	-0.25	32.66222	0.30747	-1.45364	-1.04998	0.82282189728886	1.821085	-7.271201	0.080035
Trial1	2	1	blindfold	clockwise	practice	Guided	1	0.5	-0.25	32.68222	0.30757	-1.45364	-1.04998	0.822798500406062	1.808475	-7.300824	0.06708
Trial1	2	1	blindfold	clockwise	practice	Guided	1	0.5	-0.25	32.70222	0.30766	-1.45365	-1.04998	0.822777462791381	1.800674	-7.343142	0.037355
Trial1	2	1	blindfold	clockwise	practice	Guided	1	0.5	-0.25	32.72221	0.30776	-1.45367	-1.04998	0.82275408774075	1.773634	-7.406619	0.058377
Trial1	2	1	blindfold	clockwise	practice	Guided	1	0.5	-0.25	32.74222	0.30785	-1.45369	-1.04998	0.822733062807144	1.718934	-7.465864	-0.024984
Trial1	2	1	blindfold	clockwise	practice	Guided	1	0.5	-0.25	32.76222	0.30803	-1.45376	-1.04999	0.822700662099985	1.532937	-7.605513	-0.049774
Trial1	2	1	blindfold	clockwise	practice	Guided	1	0.5	-0.25	32.78221	0.30811	-1.45379	-1.04999	0.822682000943578	1.476598	-7.626672	-0.085803
Trial1	2	1	blindfold	clockwise	practice	Guided	1	0.5	-0.25	32.80222	0.30819	-1.45381	-1.05	0.822673077792416	1.345482	-7.647831	-0.040996
Trial1	2	1	blindfold	clockwise	practice	Guided	1	0.5	-0.25	32.82222	0.30826	-1.45382	-1.05	0.822656765417304	1.247308	-7.702845	-0.036817
Trial1	2	1	blindfold	clockwise	practice	Guided	1	0.5	-0.25	32.84222	0.30833	-1.45384	-1.05001	0.822650189719741	1.227085	-7.736699	-0.083897
Trial1	2	1	blindfold	clockwise	practice	Guided	1	0.5	-0.25	32.86221	0.30845	-1.45388	-1.05001	0.822622242780947	1.139627	-7.779017	-0.112848
Trial1	2	1	blindfold	clockwise	practice	Guided	1	0.5	-0.25	32.88222	0.30852	-1.45389	-1.05001	0.822605944574867	1.161308	-7.774785	-0.107628
Trial1	2	1	blindfold	clockwise	practice	Guided	1	0.5	-0.25	32.90222	0.30858	-1.4539	-1.05001	0.822591975205884	1.128543	-7.774785	-0.071173
Trial1	2	1	blindfold	clockwise	practice	Guided	1	0.5	-0.25	32.92223	0.30864	-1.45389	-1.05001	0.822578016912391	1.11746	-7.766322	-0.017546
Trial1	2	1	blindfold	clockwise	practice	Guided	1	0.5	-0.25	32.94221	0.3087	-1.45389	-1.05001	0.822564062757439	1.098033	-7.783249	0.015851
Trial1	2	1	blindfold	clockwise	practice	Guided	1	0.5	-0.25	32.96222	0.30881	-1.45389	-1.05001	0.822538487425826	1.046143	-7.736699	-0.019988
Trial1	2	1	blindfold	clockwise	practice	Guided	1	0.5	-0.25	32.98222	0.30887	-1.45388	-1.05002	0.8225342775604	1.069285	-7.80864	-0.039964
Trial1	2	1	blindfold	clockwise	practice	Guided	1	0.5	-0.25	33.00221	0.30893	-1.45389	-1.05002	0.822520339439934	1.039808	-7.783249	-0.079047
Trial1	2	1	blindfold	clockwise	practice	Guided	1	0.5	-0.25	33.02222	0.30898	-1.45388	-1.05002	0.822508730962323	1.026105	-7.76209	-0.0712
Trial1	2	1	blindfold	clockwise	practice	Guided	1	0.5	-0.25	33.04222	0.30904	-1.45388	-1.05002	0.822494793510845	1.078905	-7.766322	-0.05625
Trial1	2	1	blindfold	clockwise	practice	Guided	1	0.5	-0.25	33.06223	0.30915	-1.45389	-1.05002	0.822469268415679	1.047966	-7.817103	-0.061727
Trial1	2	1	blindfold	clockwise	practice	Guided	1	0.5	-0.25	33.08221	0.30921	-1.4539	-1.05002	0.822455342701324	1.038159	-7.812871	-0.041095
Trial1	2	1	blindfold	clockwise	practice	Guided	1	0.5	-0.25	33.10222	0.30926	-1.45391	-1.05002	0.822443743409279	0.981461	-7.76209	-0.068756
Trial1	2	1	blindfold	clockwise	practice	Guided	1	0.5	-0.25	33.12222	0.30931	-1.4539	-1.05002	0.822432153904413	0.940533	-7.757858	-0.049487
Trial1	2	1	blindfold	clockwise	practice	Guided	1	0.5	-0.25	33.14221	0.30936	-1.45389	-1.05002	0.822420560365137	0.935538	-7.753626	-0.037063
Trial1	2	1	blindfold	clockwise	practice	Guided	1	0.5	-0.25	33.16222	0.30946	-1.45389	-1.05002	0.822397388823834	0.880356	-7.766322	0.0026142
Trial1	2	1	blindfold	clockwise	practice	Guided	1	0.5	-0.25	33.18222	0.30951	-1.45389	-1.05002	0.822385803915482	0.897955	-7.791712	0.0076029
Trial1	2	1	blindfold	clockwise	practice	Guided	1	0.5	-0.25	33.20222	0.30956	-1.45389	-1.05001	0.822364480502683	0.869998	-7.76209	0.035824
Trial1	2	1	blindfold	clockwise	practice	Guided	1	0.5	-0.25	33.22221	0.30961	-1.45388	-1.05001	0.822352901212867	0.89296	-7.783249	0.0034323
Trial1	2	1	blindfold	clockwise	practice	Guided	1	0.5	-0.25	33.24222	0.30966	-1.45389	-1.05001	0.822341324801113	0.956482	-7.795944	-0.0066175
Trial1	2	1	blindfold	clockwise	practice	Guided	1	0.5	-0.25	33.26222	0.30976	-1.4539	-1.05001	0.822318187506925	1.000573	-7.774785	0.0037404
Trial1	2	1	blindfold	clockwise	practice	Guided	1	0.5	-0.25	33.28221	0.30981	-1.45389	-1.05	0.822296877667227	1.02986	-7.753626	0.047071
Trial1	2	1	blindfold	clockwise	practice	Guided	1	0.5	-0.25	33.30222	0.30987	-1.45388	-1.05	0.822283004102817	0.995027	-7.736699	0.028746
Trial1	2	1	blindfold	clockwise	practice	Guided	1	0.5	-0.25	33.32222	0.30993	-1.45388	-1.05001	0.822278877071135	1.025001	-7.732467	-0.045593
Trial1	2	1	blindfold	clockwise	practice	Guided	1	0.5	-0.25	33.34222	0.30999	-1.45387	-1.05001	0.822265011957	1.096683	-7.71554	-0.055035
Trial1	2	1	blindfold	clockwise	practice	Guided	1	0.5	-0.25	33.36221	0.31009	-1.45387	-1.05001	0.822241905757483	1.072618	-7.685917	-0.013989
Trial1	2	1	blindfold	clockwise	practice	Guided	1	0.5	-0.25	33.38222	0.31015	-1.45385	-1.05001	0.82222805169459	1.063176	-7.681686	-0.010545
Trial1	2	1	blindfold	clockwise	practice	Guided	1	0.5	-0.25	33.40222	0.31021	-1.45384	-1.05001	0.822214194896316	1.051123	-7.652063	-0.031697
Trial1	2	1	blindfold	clockwise	practice	Guided	1	0.5	-0.25	33.42223	0.31026	-1.45383	-1.05001	0.822202659903131	0.988882	-7.677454	-0.034391
Trial1	2	1	blindfold	clockwise	practice	Guided	1	0.5	-0.25	33.44221	0.31032	-1.45384	-1.05001	0.822188817582656	1.082242	-7.71554	-0.030273
Trial1	2	1	blindfold	clockwise	practice	Guided	1	0.5	-0.25	33.46222	0.31044	-1.45384	-1.05001	0.822161138503863	1.09521	-7.664758	-0.021238
Trial1	2	1	blindfold	clockwise	practice	Guided	1	0.5	-0.25	33.48222	0.3105	-1.45383	-1.05001	0.822147308619338	1.062436	-7.652063	0.015184
Trial1	2	1	blindfold	clockwise	practice	Guided	1	0.5	-0.25	33.50221	0.31055	-1.45383	-1.05	0.822126039362616	1.132649	-7.677454	0.039291
Trial1	2	1	blindfold	clockwise	practice	Guided	1	0.5	-0.25	33.52222	0.31061	-1.45383	-1.05	0.822112216914708	1.020586	-7.647831	0.055412
Trial1	2	1	blindfold	clockwise	practice	Guided	1	0.5	-0.25	33.54222	0.31067	-1.45384	-1.05	0.822098391748773	1.043549	-7.685917	0.039609
Trial1	2	1	blindfold	clockwise	practice	Guided	1	0.5	-0.25	33.56223	0.31078	-1.45386	-1.05	0.822073072395368	1.003353	-7.791712	0.042066
Trial1	2	1	blindfold	clockwise	practice	Guided	1	0.5	-0.25	33.58221	0.31083	-1.45388	-1.05	0.822061563216139	0.987225	-7.804408	0.0035351
Trial1	2	1	blindfold	clockwise	practice	Guided	1	0.5	-0.25	33.60222	0.31089	-1.45389	-1.05	0.822047753261683	1.000562	-7.787481	0.0041391
Trial1	2	1	blindfold	clockwise	practice	Guided	1	0.5	-0.25	33.62222	0.31094	-1.4539	-1.05	0.822036257275845	0.939057	-7.76209	-0.0136
Trial1	2	1	blindfold	clockwise	practice	Guided	1	0.5	-0.25	33.64221	0.31099	-1.45389	-1.05	0.822024764167892	0.937585	-7.740931	-0.0023627
Trial1	2	1	blindfold	clockwise	practice	Guided	1	0.5	-0.25	33.66222	0.31109	-1.45388	-1.05	0.822001772887957	0.929428	-7.770553	-0.012472
Trial1	2	1	blindfold	clockwise	practice	Guided	1	0.5	-0.25	33.68222	0.31114	-1.45389	-1.05	0.821990281570449	0.934978	-7.749394	-0.023868
Trial1	2	1	blindfold	clockwise	practice	Guided	1	0.5	-0.25	33.70222	0.31119	-1.45388	-1.05	0.821978793134742	0.955918	-7.71554	0.0064863
Trial1	2	1	blindfold	clockwise	practice	Guided	1	0.5	-0.25	33.72221	0.31124	-1.45386	-1.05	0.821967314424887	0.968702	-7.681686	0.019674
Trial1	2	1	blindfold	clockwise	practice	Guided	1	0.5	-0.25	33.74222	0.3113	-1.45385	-1.05	0.821953539667713	0.987405	-7.719772	-0.00050277
Trial1	2	1	blindfold	clockwise	practice	Guided	1	0.5	-0.25	33.76222	0.3114	-1.45386	-1.05	0.821930584118262	0.97796	-7.71554	0.011741
Trial1	2	1	blindfold	clockwise	practice	Guided	1	0.5	-0.25	33.78221	0.31145	-1.45385	-1.05	0.82191911066712	0.979986	-7.656295	-0.034388
Trial1	2	1	blindfold	clockwise	practice	Guided	1	0.5	-0.25	33.80222	0.31151	-1.45384	-1.05	0.821905350431519	1.006107	-7.660527	-0.0206
Trial1	2	1	blindfold	clockwise	practice	Guided	1	0.5	-0.25	33.82222	0.31156	-1.45383	-1.05	0.821893883321115	1.018521	-7.656295	0.00098588
Trial1	2	1	blindfold	clockwise	practice	Guided	1	0.5	-0.25	33.84222	0.31161	-1.45383	-1.05001	0.821892172898476	0.989797	-7.685917	-0.054897
Trial1	2	1	blindfold	clockwise	practice	Guided	1	0.5	-0.25	33.86221	0.31172	-1.45384	-1.05001	0.821866959310154	0.992951	-7.681686	-0.025272
Trial1	2	1	blindfold	clockwise	practice	Guided	1	0.5	-0.25	33.88222	0.31177	-1.45384	-1.05001	0.821855511268852	0.934787	-7.664758	-0.019396
Trial1	2	1	blindfold	clockwise	practice	Guided	1	0.5	-0.25	33.90222	0.31182	-1.45383	-1.05	0.821834311739124	0.907375	-7.647831	-0.0037669
Trial1	2	1	blindfold	clockwise	practice	Guided	1	0.5	-0.25	33.92223	0.31187	-1.45382	-1.05	0.821822862501369	0.869594	-7.584354	0.045037
Trial1	2	1	blindfold	clockwise	practice	Guided	1	0.5	-0.25	33.94221	0.31191	-1.45381	-1.05	0.821813707915689	0.848657	-7.59705	0.014693
Trial1	2	1	blindfold	clockwise	practice	Guided	1	0.5	-0.25	33.96222	0.312	-1.4538	-1.05	0.821793120250654	0.809014	-7.567427	0.004567
Trial1	2	1	blindfold	clockwise	practice	Guided	1	0.5	-0.25	33.98222	0.31205	-1.4538	-1.05	0.821781674575094	0.884591	-7.630904	0.0079091
Trial1	2	1	blindfold	clockwise	practice	Guided	1	0.5	-0.25	34.00221	0.3121	-1.4538	-1.05	0.821770245415732	0.887928	-7.613977	0.019917
Trial1	2	1	blindfold	clockwise	practice	Guided	1	0.5	-0.25	34.02222	0.31215	-1.45381	-1.05	0.821758812324385	0.897373	-7.601281	0.02032
Trial1	2	1	blindfold	clockwise	practice	Guided	1	0.5	-0.25	34.04222	0.31219	-1.45381	-1.04999	0.821739922110488	0.819579	-7.605513	0.068132
Trial1	2	1	blindfold	clockwise	practice	Guided	1	0.5	-0.25	34.06223	0.31228	-1.4538	-1.04999	0.82171935644601	0.784198	-7.563195	0.062372
Trial1	2	1	blindfold	clockwise	practice	Guided	1	0.5	-0.25	34.08221	0.31232	-1.45379	-1.04999	0.821710220662458	0.763263	-7.580122	0.037392
Trial1	2	1	blindfold	clockwise	practice	Guided	1	0.5	-0.25	34.10222	0.31236	-1.45379	-1.04999	0.821701086723999	0.80235	-7.558963	0.054759
Trial1	2	1	blindfold	clockwise	practice	Guided	1	0.5	-0.25	34.12222	0.3124	-1.45379	-1.04998	0.82168232158673	0.769752	-7.592818	0.086948
Trial1	2	1	blindfold	clockwise	practice	Guided	1	0.5	-0.25	34.14221	0.31245	-1.45379	-1.04998	0.821670905529888	0.814394	-7.588586	0.084697
Trial1	2	1	blindfold	clockwise	practice	Guided	1	0.5	-0.25	34.16222	0.31253	-1.45379	-1.04997	0.821642901829178	0.801057	-7.601281	0.084088
Trial1	2	1	blindfold	clockwise	practice	Guided	1	0.5	-0.25	34.18222	0.31257	-1.45379	-1.04997	0.821633770565441	0.751231	-7.609745	0.102892
Trial1	2	1	blindfold	clockwise	practice	Guided	1	0.5	-0.25	34.20222	0.31261	-1.4538	-1.04997	0.821624647947061	0.724742	-7.588586	0.097503
Trial1	2	1	blindfold	clockwise	practice	Guided	1	0.5	-0.25	34.22221	0.31265	-1.4538	-1.04996	0.821605770609518	0.700848	-7.605513	0.134268
Trial1	2	1	blindfold	clockwise	practice	Guided	1	0.5	-0.25	34.24222	0.31269	-1.4538	-1.04996	0.821596658369937	0.736415	-7.609745	0.135802
Trial1	2	1	blindfold	clockwise	practice	Guided	1	0.5	-0.25	34.26222	0.31276	-1.45379	-1.04995	0.821570951043138	0.686588	-7.554732	0.154567
Trial1	2	1	blindfold	clockwise	practice	Guided	1	0.5	-0.25	34.28221	0.3128	-1.45378	-1.04995	0.821561836976165	0.684739	-7.571659	0.195308
Trial1	2	1	blindfold	clockwise	practice	Guided	1	0.5	-0.25	34.30222	0.31283	-1.45378	-1.04994	0.821545255789073	0.701597	-7.567427	0.218208
Trial1	2	1	blindfold	clockwise	practice	Guided	1	0.5	-0.25	34.32222	0.31287	-1.45378	-1.04994	0.821536138055271	0.701599	-7.567427	0.218158
Trial1	2	1	blindfold	clockwise	practice	Guided	1	0.5	-0.25	34.34222	0.3129	-1.45378	-1.04993	0.821519559026377	0.705304	-7.571659	0.235088
Trial1	2	1	blindfold	clockwise	practice	Guided	1	0.5	-0.25	34.36221	0.31297	-1.45378	-1.04992	0.82149398362628	0.659184	-7.537804	0.269202
Trial1	2	1	blindfold	clockwise	practice	Guided	1	0.5	-0.25	34.38222	0.313	-1.45378	-1.04991	0.821477277990626	0.586943	-7.525109	0.292741
Trial1	2	1	blindfold	clockwise	practice	Guided	1	0.5	-0.25	34.40222	0.31303	-1.45377	-1.0499	0.821460702885652	0.547306	-7.525109	0.383396
Trial1	2	1	blindfold	clockwise	practice	Guided	1	0.5	-0.25	34.42223	0.31306	-1.45377	-1.04989	0.821444244743856	0.473579	-7.491255	0.426111
Trial1	2	1	blindfold	clockwise	practice	Guided	1	0.5	-0.25	34.44221	0.31308	-1.45375	-1.04986	0.821410441456141	0.431048	-7.461632	0.491547
Trial1	2	1	blindfold	clockwise	practice	Guided	1	0.5	-0.25	34.46222	0.31312	-1.4537	-1.04985	0.821391583438222	0.35654	-7.326214	0.559633
Trial1	2	1	blindfold	clockwise	practice	Guided	1	0.5	-0.25	34.48222	0.31314	-1.45369	-1.04984	0.821377282925933	0.303646	-7.313519	0.561468
Trial1	2	1	blindfold	clockwise	practice	Guided	1	0.5	-0.25	34.50221	0.31315	-1.45368	-1.04982	0.821355625727861	0.314106	-7.305055	0.608208
Trial1	2	1	blindfold	clockwise	practice	Guided	1	0.5	-0.25	34.52222	0.31317	-1.45367	-1.04981	0.821341209600014	0.339563	-7.228883	0.634557
Trial1	2	1	blindfold	clockwise	practice	Guided	1	0.5	-0.25	34.54222	0.31318	-1.45364	-1.04979	0.821319538985468	0.340943	-7.17387	0.600988
Trial1	2	1	blindfold	clockwise	practice	Guided	1	0.5	-0.25	34.56223	0.31321	-1.45361	-1.04979	0.821312719899161	0.315387	-7.165406	0.570431
Trial1	2	1	blindfold	clockwise	practice	Guided	1	0.5	-0.25	34.58221	0.31323	-1.4536	-1.04978	0.821298420936212	0.337148	-7.140015	0.574822
Trial1	2	1	blindfold	clockwise	practice	Guided	1	0.5	-0.25	34.60222	0.31324	-1.45359	-1.04978	0.821296150600814	0.295007	-7.093465	0.536269
Trial1	2	1	blindfold	clockwise	practice	Guided	1	0.5	-0.25	34.62222	0.31325	-1.45358	-1.04978	0.821293873603899	0.364564	-7.131552	0.459024
Trial1	2	1	blindfold	clockwise	practice	Guided	1	0.5	-0.25	34.64221	0.31327	-1.45357	-1.04978	0.821289319957403	0.374279	-7.152711	0.438314
Trial1	2	1	blindfold	clockwise	practice	Guided	1	0.5	-0.25	34.66222	0.31331	-1.45359	-1.04978	0.821280234377387	0.439068	-7.305055	0.377902
Trial1	2	1	blindfold	clockwise	practice	Guided	1	0.5	-0.25	34.68222	0.31333	-1.45362	-1.04978	0.821275688892051	0.490452	-7.300824	0.422107
Trial1	2	1	blindfold	clockwise	practice	Guided	1	0.5	-0.25	34.70222	0.31336	-1.45364	-1.04978	0.821268874916265	0.407357	-7.330446	0.384704
Trial1	2	1	blindfold	clockwise	practice	Guided	1	0.5	-0.25	34.72221	0.31338	-1.45365	-1.04978	0.821264323812876	0.419463	-7.406619	0.410357
Trial1	2	1	blindfold	clockwise	practice	Guided	1	0.5	-0.25	34.74222	0.3134	-1.45367	-1.04977	0.821250028268689	0.290799	-7.4574	0.497039
Trial1	2	1	blindfold	clockwise	practice	Guided	1	0.5	-0.25	34.76222	0.31342	-1.4537	-1.04976	0.821235733084694	0.16376	-7.38546	0.646933
Trial1	2	1	blindfold	clockwise	practice	Guided	1	0.5	-0.25	34.78221	0.31342	-1.45369	-1.04975	0.821225981367948	0.052209	-7.296592	0.751309
Trial1	2	1	blindfold	clockwise	practice	Guided	1	0.5	-0.25	34.80222	0.31342	-1.45368	-1.04974	0.821216345749259	0.014591	-7.254274	0.795891
Trial1	2	1	blindfold	clockwise	practice	Guided	1	0.5	-0.25	34.82222	0.31342	-1.45367	-1.04973	0.821206594045044	0.0012497	-7.24581	0.795301
Trial1	2	1	blindfold	clockwise	practice	Guided	1	0.5	-0.25	34.84222	0.31342	-1.45366	-1.04971	0.821187090655522	0.0056902	-7.300824	0.795498
Trial1	2	1	blindfold	clockwise	practice	Guided	1	0.5	-0.25	34.86221	0.31342	-1.45366	-1.0497	0.821177338970217	0.06937	-7.347373	0.76468
Trial1	2	1	blindfold	clockwise	practice	Guided	1	0.5	-0.25	34.88222	0.31342	-1.45367	-1.0497	0.821177338970217	0.107679	-7.398155	0.703312
Trial1	2	1	blindfold	clockwise	practice	Guided	1	0.5	-0.25	34.90222	0.31343	-1.45367	-1.0497	0.821175070609939	0.142269	-7.38546	0.725861
Trial1	2	1	blindfold	clockwise	practice	Guided	1	0.5	-0.25	34.92223	0.31343	-1.45367	-1.04969	0.821165318903999	0.093694	-7.33891	0.699701
Trial1	2	1	blindfold	clockwise	practice	Guided	1	0.5	-0.25	34.94221	0.31343	-1.45367	-1.04968	0.821155567204363	0.085322	-7.330446	0.702323
Trial1	2	1	blindfold	clockwise	practice	Guided	1	0.5	-0.25	34.96222	0.31344	-1.45367	-1.04968	0.821153292134458	0.03303	-7.444705	0.775686
Trial1	2	1	blindfold	clockwise	practice	Guided	1	0.5	-0.25	34.98222	0.31344	-1.45368	-1.04967	0.821143540414107	-0.010326	-7.415082	0.748544
Trial1	2	1	blindfold	clockwise	practice	Guided	1	0.5	-0.25	35.00221	0.31344	-1.45368	-1.04967	0.821143540414107	-0.0090358	-7.444705	0.719173
Trial1	2	1	blindfold	clockwise	practice	Guided	1	0.5	-0.25	35.02222	0.31344	-1.45368	-1.04967	0.821143540414107	-0.041448	-7.402387	0.64627
Trial1	2	1	blindfold	clockwise	practice	Guided	1	0.5	-0.25	35.04222	0.31343	-1.45368	-1.04967	0.82114581551103	-0.107011	-7.41085	0.618147
Trial1	2	1	blindfold	clockwise	practice	Guided	1	0.5	-0.25	35.06223	0.31343	-1.4537	-1.04968	0.821155567204363	-0.062534	-7.525109	0.620114
Trial1	2	1	blindfold	clockwise	practice	Guided	1	0.5	-0.25	35.08221	0.31343	-1.45371	-1.04968	0.821155567204363	-0.026034	-7.525109	0.609884
Trial1	2	1	blindfold	clockwise	practice	Guided	1	0.5	-0.25	35.10222	0.31343	-1.45372	-1.04968	0.821155567204363	-0.051589	-7.50395	0.574352
Trial1	2	1	blindfold	clockwise	practice	Guided	1	0.5	-0.25	35.12222	0.31342	-1.45372	-1.04968	0.821157835618517	-0.073811	-7.571659	0.57337
Trial1	2	1	blindfold	clockwise	practice	Guided	1	0.5	-0.25	35.14221	0.31342	-1.45373	-1.04969	0.821167587291215	-0.069536	-7.571659	0.577763
Trial1	2	1	blindfold	clockwise	practice	Guided	1	0.5	-0.25	35.16222	0.31341	-1.45374	-1.04969	0.821169855793547	-0.20026	-7.508182	0.58826
Trial1	2	1	blindfold	clockwise	practice	Guided	1	0.5	-0.25	35.18222	0.31341	-1.45375	-1.04969	0.821169855793547	-0.238365	-7.520877	0.671198
Trial1	2	1	blindfold	clockwise	practice	Guided	1	0.5	-0.25	35.20222	0.3134	-1.45375	-1.04968	0.821162379564423	-0.292944	-7.495486	0.698214
Trial1	2	1	blindfold	clockwise	practice	Guided	1	0.5	-0.25	35.22221	0.31338	-1.45375	-1.04968	0.821166923972168	-0.323988	-7.474327	0.696842
Trial1	2	1	blindfold	clockwise	practice	Guided	1	0.5	-0.25	35.24222	0.31337	-1.45375	-1.04968	0.821169199735867	-0.331496	-7.520877	0.667081
Trial1	2	1	blindfold	clockwise	practice	Guided	1	0.5	-0.25	35.26222	0.31334	-1.45377	-1.04968	0.821176014173144	-0.366711	-7.652063	0.66132
Trial1	2	1	blindfold	clockwise	practice	Guided	1	0.5	-0.25	35.28221	0.31333	-1.45379	-1.04968	0.821178290399353	-0.334944	-7.660527	0.625526
Trial1	2	1	blindfold	clockwise	practice	Guided	1	0.5	-0.25	35.30222	0.31331	-1.4538	-1.04968	0.821182836423818	-0.368749	-7.62244	0.610781
Trial1	2	1	blindfold	clockwise	practice	Guided	1	0.5	-0.25	35.32222	0.3133	-1.4538	-1.04969	0.821194857570244	-0.37921	-7.613977	0.547257
Trial1	2	1	blindfold	clockwise	practice	Guided	1	0.5	-0.25	35.34222	0.31328	-1.45381	-1.04969	0.821199411009374	-0.396146	-7.677454	0.529692
Trial1	2	1	blindfold	clockwise	practice	Guided	1	0.5	-0.25	35.36221	0.31324	-1.45382	-1.04969	0.821208505721777	-0.371673	-7.685917	0.585427
Trial1	2	1	blindfold	clockwise	practice	Guided	1	0.5	-0.25	35.38222	0.31322	-1.45382	-1.04969	0.821213053770641	-0.414159	-7.592818	0.62825
Trial1	2	1	blindfold	clockwise	practice	Guided	1	0.5	-0.25	35.40222	0.3132	-1.45381	-1.04969	0.821217602281271	-0.560565	-7.588586	0.607542
Trial1	2	1	blindfold	clockwise	practice	Guided	1	0.5	-0.25	35.42223	0.31318	-1.4538	-1.04969	0.821222144473921	-0.626508	-7.588586	0.598041
Trial1	2	1	blindfold	clockwise	practice	Guided	1	0.5	-0.25	35.44221	0.31314	-1.4538	-1.04969	0.821231250583672	-0.704495	-7.580122	0.663211
Trial1	2	1	blindfold	clockwise	practice	Guided	1	0.5	-0.25	35.46222	0.31307	-1.45378	-1.04969	0.821247182247115	-0.838601	-7.474327	0.674107
Trial1	2	1	blindfold	clockwise	practice	Guided	1	0.5	-0.25	35.48222	0.31302	-1.45376	-1.04968	0.821248809062621	-0.942693	-7.423546	0.711563
Trial1	2	1	blindfold	clockwise	practice	Guided	1	0.5	-0.25	35.50221	0.31298	-1.45373	-1.04968	0.821257922674838	-0.938242	-7.398155	0.723177
Trial1	2	1	blindfold	clockwise	practice	Guided	1	0.5	-0.25	35.52222	0.31292	-1.45372	-1.04967	0.821261842850871	-1.014923	-7.461632	0.733614
Trial1	2	1	blindfold	clockwise	practice	Guided	1	0.5	-0.25	35.54222	0.31287	-1.45372	-1.04967	0.821273229185501	-1.023994	-7.436241	0.737426
Trial1	2	1	blindfold	clockwise	practice	Guided	1	0.5	-0.25	35.56223	0.31276	-1.45372	-1.04967	0.821298300142511	-1.053053	-7.495486	0.689933
Trial1	2	1	blindfold	clockwise	practice	Guided	1	0.5	-0.25	35.58221	0.31271	-1.45374	-1.04967	0.821309702502844	-1.031748	-7.571659	0.611004
Trial1	2	1	blindfold	clockwise	practice	Guided	1	0.5	-0.25	35.60222	0.31266	-1.45377	-1.04968	0.821330850564139	-0.985626	-7.681686	0.575201
Trial1	2	1	blindfold	clockwise	practice	Guided	1	0.5	-0.25	35.62222	0.31261	-1.4538	-1.04969	0.821352008043488	-0.910604	-7.736699	0.501243
Trial1	2	1	blindfold	clockwise	practice	Guided	1	0.5	-0.25	35.64221	0.31257	-1.45385	-1.0497	0.821370883071132	-0.873184	-7.804408	0.449815
Trial1	2	1	blindfold	clockwise	practice	Guided	1	0.5	-0.25	35.66222	0.31248	-1.4539	-1.0497	0.82139142568343	-0.811679	-7.88058	0.469317
Trial1	2	1	blindfold	clockwise	practice	Guided	1	0.5	-0.25	35.68222	0.31244	-1.45392	-1.04971	0.821410306257007	-0.833346	-7.893276	0.455704
Trial1	2	1	blindfold	clockwise	practice	Guided	1	0.5	-0.25	35.70222	0.3124	-1.45393	-1.04972	0.821429079213554	-0.873536	-7.872117	0.458099
Trial1	2	1	blindfold	clockwise	practice	Guided	1	0.5	-0.25	35.72221	0.31235	-1.45393	-1.04972	0.821440494867599	-0.918173	-7.859421	0.460315
Trial1	2	1	blindfold	clockwise	practice	Guided	1	0.5	-0.25	35.74222	0.31231	-1.45393	-1.04973	0.821459503750567	-0.975776	-7.838262	0.453545
Trial1	2	1	blindfold	clockwise	practice	Guided	1	0.5	-0.25	35.76222	0.31221	-1.45395	-1.04973	0.821482354859338	-0.918529	-7.901739	0.468592
Trial1	2	1	blindfold	clockwise	practice	Guided	1	0.5	-0.25	35.78221	0.31216	-1.45396	-1.04974	0.821503536441318	-0.90426	-7.842494	0.44811
Trial1	2	1	blindfold	clockwise	practice	Guided	1	0.5	-0.25	35.80222	0.31212	-1.45394	-1.04974	0.82151268231324	-0.876469	-7.838262	0.424007
Trial1	2	1	blindfold	clockwise	practice	Guided	1	0.5	-0.25	35.82222	0.31207	-1.45394	-1.04975	0.821533745848225	-0.877568	-7.863653	0.449062
Trial1	2	1	blindfold	clockwise	practice	Guided	1	0.5	-0.25	35.84222	0.31202	-1.45393	-1.04976	0.821554934868594	-0.932217	-7.88058	0.375067
Trial1	2	1	blindfold	clockwise	practice	Guided	1	0.5	-0.25	35.86221	0.31192	-1.45393	-1.04976	0.821577825436005	-1.101137	-7.80864	0.367413
Trial1	2	1	blindfold	clockwise	practice	Guided	1	0.5	-0.25	35.88222	0.31186	-1.45391	-1.04976	0.821591561219842	-1.209098	-7.745163	0.492931
Trial1	2	1	blindfold	clockwise	practice	Guided	1	0.5	-0.25	35.90222	0.31179	-1.45389	-1.04976	0.821607594960699	-1.349863	-7.71554	0.554017
Trial1	2	1	blindfold	clockwise	practice	Guided	1	0.5	-0.25	35.92223	0.31171	-1.45387	-1.04975	0.821616175168291	-1.617707	-7.66899	0.567478
Trial1	2	1	blindfold	clockwise	practice	Guided	1	0.5	-0.25	35.94221	0.31163	-1.45384	-1.04972	0.821605269491566	-1.800689	-7.567427	0.677178
Trial1	2	1	blindfold	clockwise	practice	Guided	1	0.5	-0.25	35.96222	0.31134	-1.45374	-1.04967	0.8216231937635	-2.20481	-7.347373	0.85288
Trial1	2	1	blindfold	clockwise	practice	Guided	1	0.5	-0.25	35.98222	0.31091	-1.45369	-1.04963	0.821683054213121	-2.35051	-7.351605	0.926516
Trial1	2	1	blindfold	clockwise	practice	Guided	1	0.5	-0.25	36.00221	0.31009	-1.45369	-1.04961	0.821852777633234	-2.314884	-7.470096	0.827431
Trial1	2	1	blindfold	clockwise	practice	Guided	1	0.5	-0.25	36.02222	0.30902	-1.45373	-1.04964	0.822129904754572	-2.308718	-7.563195	0.690091
Trial1	2	1	blindfold	clockwise	practice	Guided	1	0.5	-0.25	36.04222	0.30761	-1.45379	-1.04974	0.822555833598344	-2.235345	-7.732467	0.541619
Trial1	2	1	blindfold	clockwise	practice	Guided	1	0.5	-0.25	36.06223	0.30437	-1.45396	-1.04978	0.823358469096912	-2.228797	-8.02023	0.39565
Trial1	2	1	blindfold	clockwise	practice	Guided	1	0.5	-0.25	36.08221	0.30247	-1.45401	-1.0498	0.82383141647963	-2.35708	-7.977912	0.378034
Trial1	2	1	blindfold	clockwise	practice	Guided	1	0.5	-0.25	36.10222	0.3004	-1.454	-1.0498	0.824330192192566	-2.451571	-7.905971	0.404086
Trial1	2	1	blindfold	clockwise	practice	Guided	1	0.5	-0.25	36.12222	0.29799	-1.45397	-1.04979	0.824907343954087	-2.616643	-7.931362	0.414773
Trial1	2	1	blindfold	clockwise	practice	Guided	1	0.5	-0.25	36.14221	0.29503	-1.45397	-1.04976	0.825608099418426	-2.735392	-7.982143	0.490758
Trial1	2	1	blindfold	clockwise	practice	Guided	1	0.5	-0.25	36.16222	0.28759	-1.45398	-1.04976	0.827486580788972	-2.769932	-7.914435	0.47962
Trial1	2	1	blindfold	clockwise	practice	Guided	1	0.5	-0.25	36.18222	0.28284	-1.45397	-1.04977	0.828728247853795	-2.836311	-7.977912	0.478789
Trial1	2	1	blindfold	clockwise	practice	Guided	1	0.5	-0.25	36.20222	0.27762	-1.45398	-1.04978	0.830121037040547	-2.932614	-7.999071	0.447795
Trial1	2	1	blindfold	clockwise	practice	Guided	1	0.5	-0.25	36.22221	0.27155	-1.454	-1.04979	0.831777305732814	-2.998307	-7.994839	0.430836
Trial1	2	1	blindfold	clockwise	practice	Guided	1	0.5	-0.25	36.24222	0.26494	-1.45399	-1.04977	0.833597778101222	-3.032995	-7.952521	0.449275
Trial1	2	1	blindfold	clockwise	practice	Guided	1	0.5	-0.25	36.26222	0.24922	-1.45395	-1.04977	0.838166247291811	-3.20669	-7.859421	0.453943
Trial1	2	1	blindfold	clockwise	practice	Guided	1	0.5	-0.25	36.28221	0.24001	-1.45394	-1.04978	0.840977325560135	-3.196763	-7.944057	0.445913
Trial1	2	1	blindfold	clockwise	practice	Guided	1	0.5	-0.25	36.30222	0.22928	-1.45397	-1.0498	0.844375166884582	-3.274402	-8.066779	0.393374
Trial1	2	1	blindfold	clockwise	practice	Guided	1	0.5	-0.25	36.32222	0.21856	-1.45402	-1.04983	0.847901192690649	-3.440338	-8.071011	0.313471
Trial1	2	1	blindfold	clockwise	practice	Guided	1	0.5	-0.25	36.34222	0.20578	-1.45403	-1.04988	0.852275464579589	-3.46933	-7.960984	0.263967
Trial1	2	1	blindfold	clockwise	practice	Guided	1	0.5	-0.25	36.36221	0.17829	-1.45397	-1.04987	0.862142312601294	-3.498675	-7.965216	0.247086
Trial1	2	1	blindfold	clockwise	practice	Guided	1	0.5	-0.25	36.38222	0.1624	-1.45395	-1.04987	0.868196864027733	-3.508268	-7.999071	0.309058
Trial1	2	1	blindfold	clockwise	practice	Guided	1	0.5	-0.25	36.40222	0.14596	-1.45399	-1.04993	0.874775563572132	-3.297352	-8.142952	0.052734
Trial1	2	1	blindfold	clockwise	practice	Guided	1	0.5	-0.25	36.42221	0.12919	-1.45407	-1.04997	0.881732446835452	-3.39118	-8.291065	0.088408
Trial1	2	1	blindfold	clockwise	practice	Guided	1	0.5	-0.25	36.44221	0.11056	-1.45412	-1.05004	0.889790720262476	-3.250663	-8.09217	-0.051725
Trial1	2	1	blindfold	clockwise	practice	Guided	1	0.5	-0.25	36.46222	0.072113	-1.45403	-1.05004	0.907276858027623	-3.250393	-8.100634	-0.113756
Trial1	2	1	blindfold	clockwise	practice	Guided	1	0.5	-0.25	36.48222	0.051149	-1.45403	-1.05003	0.917341381633273	-3.19284	-8.024461	-0.05803
Trial1	2	1	blindfold	clockwise	practice	Guided	1	0.5	-0.25	36.50221	0.029489	-1.45403	-1.05002	0.928123143365746	-2.97049	-8.134488	-0.063851
Trial1	2	1	blindfold	clockwise	practice	Guided	1	0.5	-0.25	36.52222	0.0079389	-1.45404	-1.05003	0.939240180089066	-2.939503	-8.011766	-0.079676
Trial1	2	1	blindfold	clockwise	practice	Guided	1	0.5	-0.25	36.54222	-0.014655	-1.45399	-1.05002	0.951263231799889	-2.721757	-7.787481	-0.104688
Trial1	2	1	blindfold	clockwise	practice	Guided	1	0.5	-0.25	36.56223	-0.059269	-1.45384	-1.04997	0.9760808697751	-2.440517	-7.630904	0.086879
Trial1	2	1	blindfold	clockwise	practice	Guided	1	0.5	-0.25	36.58221	-0.08178	-1.45382	-1.04997	0.989151161513461	-2.392124	-7.677454	0.048243
Trial1	2	1	blindfold	clockwise	practice	Guided	1	0.5	-0.25	36.60222	-0.10507	-1.45384	-1.04996	1.00301830884874	-2.476327	-7.66899	0.048424
Trial1	2	1	blindfold	clockwise	practice	Guided	1	0.5	-0.25	36.62222	-0.12715	-1.45383	-1.04987	1.01641977599062	-2.605356	-7.533573	0.293889
Trial1	2	1	blindfold	clockwise	practice	Guided	1	0.5	-0.25	36.64221	-0.15087	-1.45376	-1.04971	1.03110033044912	-2.651817	-7.300824	0.576822
Trial1	2	1	blindfold	clockwise	practice	Guided	1	0.5	-0.25	36.66222	-0.19808	-1.4536	-1.04969	1.06151768713956	-2.877459	-7.326214	0.663813
Trial1	2	1	blindfold	clockwise	practice	Guided	1	0.5	-0.25	36.68222	-0.22237	-1.45364	-1.0497	1.07765418376648	-2.725786	-7.300824	0.610175
Trial1	2	1	blindfold	clockwise	practice	Guided	1	0.5	-0.25	36.70222	-0.24853	-1.45366	-1.0497	1.09536171484493	-2.798613	-7.288128	0.639223
Trial1	2	1	blindfold	clockwise	practice	Guided	1	0.5	-0.25	36.72221	-0.27272	-1.45365	-1.04973	1.11205412875795	-2.355376	-7.271201	0.57401
Trial1	2	1	blindfold	clockwise	practice	Guided	1	0.5	-0.25	36.74222	-0.29919	-1.45365	-1.04968	1.13057187881798	-2.01911	-7.423546	0.445542
Trial1	2	1	blindfold	clockwise	practice	Guided	1	0.5	-0.25	36.76222	-0.30556	-1.45368	-1.04932	1.1348300914471	-6.951646	-7.195029	1.112592
Trial1	2	1	blindfold	clockwise	practice	Guided	1	0.5	-0.25	36.78221	-0.30455	-1.45353	-1.04835	1.13343000010828	-9.319366	-5.862012	2.896821
Trial1	2	1	blindfold	clockwise	practice	Guided	1	0.5	-0.25	36.80222	-0.30456	-1.45305	-1.04587	1.13169163828993	-8.488901	-3.834979	3.868951
Trial1	2	1	blindfold	clockwise	practice	Guided	1	0.5	-0.25	36.82222	-0.30417	-1.45229	-1.04152	1.12835868347679	-5.738981	-3.826516	3.606022
Trial1	2	1	blindfold	clockwise	practice	Guided	1	0.5	-0.25	36.84222	-0.30309	-1.45214	-1.03268	1.12140159919221	-3.610513	-6.403682	2.534411
Trial1	2	1	blindfold	clockwise	practice	Guided	1	0.5	-0.25	36.86221	-0.30128	-1.45445	-1.03077	1.1187723259294	-1.091363	-10.69473	0.574696
Trial1	2	1	blindfold	clockwise	practice	Guided	1	0.5	-0.25	36.88222	-0.30085	-1.45523	-1.03061	1.11835264867701	-0.750975	-10.14459	0.618822
Trial1	2	1	blindfold	clockwise	practice	Guided	1	0.5	-0.25	36.90222	-0.30078	-1.45514	-1.03058	1.11828163288536	-1.245572	-8.921603	0.303737
Trial1	2	1	blindfold	clockwise	practice	Guided	1	0.5	-0.25	36.92221	-0.30078	-1.45466	-1.03053	1.11824668519333	-1.737245	-8.151415	0.677945
Trial1	2	1	blindfold	clockwise	practice	Guided	1	0.5	-0.25	36.94221	-0.30081	-1.45422	-1.03032	1.11812166096983	-2.574431	-7.939825	1.09651
Trial1	2	1	blindfold	clockwise	practice	Guided	1	0.5	-0.25	36.96222	-0.30099	-1.45395	-1.02975	1.11785287524779	-3.658478	-7.275433	2.294055
Trial1	2	1	blindfold	clockwise	practice	Guided	1	0.5	-0.25	36.98222	-0.30126	-1.45371	-1.02858	1.11723064666929	-3.700704	-6.759153	2.662654
Trial1	2	1	blindfold	clockwise	practice	Guided	1	0.5	-0.25	37.00221	-0.30152	-1.45348	-1.02674	1.11613585729092	-3.412185	-6.907266	2.843765
Trial1	2	1	blindfold	clockwise	practice	Guided	1	0.5	-0.25	37.02222	-0.30159	-1.45346	-1.02421	1.1144270314041	-2.959515	-7.254274	2.803348
Trial1	2	1	blindfold	clockwise	practice	Guided	1	0.5	-0.25	37.04222	-0.3015	-1.4536	-1.01794	1.11001530028144	-2.619002	-7.609745	2.642366
Trial1	2	1	blindfold	clockwise	practice	Guided	1	0.5	-0.25	37.06223	-0.30127	-1.45391	-1.0141	1.10719580477915	-2.436309	-7.673222	2.848182
Trial1	2	1	blindfold	clockwise	practice	Guided	1	0.5	-0.25	37.08221	-0.30125	-1.45386	-1.00904	1.10369527070715	-2.589422	-7.495486	3.426593
Trial1	2	1	blindfold	clockwise	practice	Guided	1	0.5	-0.25	37.10222	-0.30129	-1.45375	-1.00264	1.09933282306294	-2.709682	-7.266969	3.835485
Trial1	2	1	blindfold	clockwise	practice	Guided	1	0.5	-0.25	37.12222	-0.30135	-1.45362	-0.99438	1.09373826797686	-2.841938	-7.008829	4.274361
Trial1	2	1	blindfold	clockwise	practice	Guided	1	0.5	-0.25	37.14221	-0.30143	-1.45352	-0.97112	1.07810207226571	-3.013314	-6.907266	4.630895
Trial1	2	1	blindfold	clockwise	practice	Guided	1	0.5	-0.25	37.16222	-0.30145	-1.45339	-0.95542	1.06767950521224	-2.670595	-6.632199	4.876038
Trial1	2	1	blindfold	clockwise	practice	Guided	1	0.5	-0.25	37.18222	-0.30136	-1.45331	-0.93799	1.05617617893748	-2.54206	-6.632199	4.585895
Trial1	2	1	blindfold	clockwise	practice	Guided	1	0.5	-0.25	37.20222	-0.30125	-1.45333	-0.91868	1.04361602659818	-2.222165	-6.864948	4.252654
Trial1	2	1	blindfold	clockwise	practice	Guided	1	0.5	-0.25	37.22221	-0.3011	-1.45343	-0.89718	1.02985585860073	-1.834142	-7.038452	3.905925
Trial1	2	1	blindfold	clockwise	practice	Guided	1	0.5	-0.25	37.24222	-0.30094	-1.45351	-0.85193	1.00191049821865	-1.629107	-7.33891	3.840384
Trial1	2	1	blindfold	clockwise	practice	Guided	1	0.5	-0.25	37.26222	-0.30076	-1.45368	-0.82757	0.987321481811345	-1.493881	-7.17387	2.947782
Trial1	2	1	blindfold	clockwise	practice	Guided	1	0.5	-0.25	37.28221	-0.30077	-1.45365	-0.80354	0.973467560059151	-1.712696	-7.228883	2.823233
Trial1	2	1	blindfold	clockwise	practice	Guided	1	0.5	-0.25	37.30222	-0.30083	-1.4536	-0.77877	0.959649092418985	-1.802247	-7.017293	2.301992
Trial1	2	1	blindfold	clockwise	practice	Guided	1	0.5	-0.25	37.32222	-0.30092	-1.45358	-0.75416	0.946387926024217	-1.929173	-7.085002	2.144033
Trial1	2	1	blindfold	clockwise	practice	Guided	1	0.5	-0.25	37.34222	-0.30096	-1.45357	-0.70688	0.922104274529021	-2.007973	-7.182333	2.265661
Trial1	2	1	blindfold	clockwise	practice	Guided	1	0.5	-0.25	37.36221	-0.30102	-1.45355	-0.68309	0.910604200363151	-2.09873	-7.021525	1.846152
Trial1	2	1	blindfold	clockwise	practice	Guided	1	0.5	-0.25	37.38222	-0.30101	-1.45355	-0.66058	0.900107194188262	-2.000975	-7.41085	1.80804
Trial1	2	1	blindfold	clockwise	practice	Guided	1	0.5	-0.25	37.40222	-0.30099	-1.45366	-0.63873	0.890334773733174	-1.857653	-7.368532	1.818695
Trial1	2	1	blindfold	clockwise	practice	Guided	1	0.5	-0.25	37.42221	-0.30098	-1.45369	-0.61685	0.880992564769139	-2.1052	-7.182333	1.85547
Trial1	2	1	blindfold	clockwise	practice	Guided	1	0.5	-0.25	37.44221	-0.301	-1.45361	-0.57587	0.864749836390843	-2.181479	-7.33891	1.934973
Trial1	2	1	blindfold	clockwise	practice	Guided	1	0.5	-0.25	37.46222	-0.30108	-1.45369	-0.55598	0.857527193865949	-2.246042	-7.351605	2.068956
Trial1	2	1	blindfold	clockwise	practice	Guided	1	0.5	-0.25	37.48222	-0.30111	-1.45365	-0.53563	0.850506743683406	-2.261583	-6.979207	2.305442
Trial1	2	1	blindfold	clockwise	practice	Guided	1	0.5	-0.25	37.50221	-0.30117	-1.45352	-0.51603	0.84418322856158	-2.363815	-7.106161	2.398855
Trial1	2	1	blindfold	clockwise	practice	Guided	1	0.5	-0.25	37.52222	-0.30119	-1.45355	-0.49648	0.838246859499132	-2.349804	-7.41085	2.430259
Trial1	2	1	blindfold	clockwise	practice	Guided	1	0.5	-0.25	37.54222	-0.30118	-1.45362	-0.45626	0.827304409727986	-2.349703	-7.106161	2.592298
Trial1	2	1	blindfold	clockwise	practice	Guided	1	0.5	-0.25	37.56223	-0.30116	-1.45352	-0.43593	0.82245199263407	-2.19517	-7.013061	2.746333
Trial1	2	1	blindfold	clockwise	practice	Guided	1	0.5	-0.25	37.58221	-0.30112	-1.4535	-0.41472	0.817878935566596	-2.103147	-7.059611	2.791977
Trial1	2	1	blindfold	clockwise	practice	Guided	1	0.5	-0.25	37.60222	-0.30108	-1.45354	-0.39457	0.814020657492206	-2.057832	-7.258506	2.706049
Trial1	2	1	blindfold	clockwise	practice	Guided	1	0.5	-0.25	37.62222	-0.30105	-1.45359	-0.37299	0.810436707805113	-2.05635	-7.19926	2.634832
Trial1	2	1	blindfold	clockwise	practice	Guided	1	0.5	-0.25	37.64221	-0.30105	-1.45365	-0.32996	0.805030877693924	-2.073032	-7.360069	2.837802
Trial1	2	1	blindfold	clockwise	practice	Guided	1	0.5	-0.25	37.66222	-0.30107	-1.45355	-0.30743	0.80312599088236	-2.145961	-7.224651	2.669497
Trial1	2	1	blindfold	clockwise	practice	Guided	1	0.5	-0.25	37.68222	-0.30108	-1.45361	-0.28571	0.801875521848018	-2.154954	-7.402387	2.216317
Trial1	2	1	blindfold	clockwise	practice	Guided	1	0.5	-0.25	37.70222	-0.30108	-1.45368	-0.26414	0.801204772715382	-2.052569	-7.453168	2.485067
Trial1	2	1	blindfold	clockwise	practice	Guided	1	0.5	-0.25	37.72221	-0.30105	-1.45369	-0.24191	0.801090857789967	-2.02775	-7.321983	2.44214
Trial1	2	1	blindfold	clockwise	practice	Guided	1	0.5	-0.25	37.74222	-0.30102	-1.45365	-0.19818	0.802694429111498	-1.942697	-7.241578	2.530864
Trial1	2	1	blindfold	clockwise	practice	Guided	1	0.5	-0.25	37.76222	-0.30098	-1.45375	-0.17726	0.804276114926096	-1.996263	-7.656295	1.781483
Trial1	2	1	blindfold	clockwise	practice	Guided	1	0.5	-0.25	37.78221	-0.30098	-1.45385	-0.15649	0.806419917635374	-1.920783	-7.757858	1.769763
Trial1	2	1	blindfold	clockwise	practice	Guided	1	0.5	-0.25	37.80222	-0.30095	-1.45388	-0.13715	0.808860933142632	-1.805365	-7.690149	1.755987
Trial1	2	1	blindfold	clockwise	practice	Guided	1	0.5	-0.25	37.82222	-0.30093	-1.45389	-0.11818	0.811705221678443	-1.755795	-7.948289	1.581423
Trial1	2	1	blindfold	clockwise	practice	Guided	1	0.5	-0.25	37.84222	-0.30089	-1.45395	-0.084881	0.817734109637577	-1.794578	-8.037157	1.243004
Trial1	2	1	blindfold	clockwise	practice	Guided	1	0.5	-0.25	37.86221	-0.30085	-1.45404	-0.070144	0.820797728075276	-1.601821	-8.041389	1.093326
Trial1	2	1	blindfold	clockwise	practice	Guided	1	0.5	-0.25	37.88222	-0.30081	-1.45401	-0.056449	0.823868109605045	-1.497573	-7.986375	0.846226
Trial1	2	1	blindfold	clockwise	practice	Guided	1	0.5	-0.25	37.90222	-0.30076	-1.45403	-0.044649	0.82667140498249	-1.433388	-8.25721	0.881012
Trial1	2	1	blindfold	clockwise	practice	Guided	1	0.5	-0.25	37.92221	-0.30072	-1.4541	-0.034587	0.829189537517937	-1.302529	-8.30376	0.868311
Trial1	2	1	blindfold	clockwise	practice	Guided	1	0.5	-0.25	37.94221	-0.30068	-1.45416	-0.017913	0.833638324512804	-1.336964	-8.413787	0.935307
Trial1	2	1	blindfold	clockwise	practice	Guided	1	0.5	-0.25	37.96222	-0.30062	-1.45418	-0.011936	0.835264530600461	-1.12493	-8.418019	0.617859
Trial1	2	1	blindfold	clockwise	practice	Guided	1	0.5	-0.25	37.98222	-0.30058	-1.45421	-0.0077219	0.836437090280317	-1.059714	-8.481496	0.597759
Trial1	2	1	blindfold	clockwise	practice	Guided	1	0.5	-0.25	38.00221	-0.30054	-1.45422	-0.0050347	0.837181157281433	-0.957051	-8.413787	0.601045
Trial1	2	1	blindfold	clockwise	practice	Guided	1	0.5	-0.25	38.02222	-0.30049	-1.45423	-0.0037285	0.837516494711706	-0.730201	-8.566132	0.794353
Trial1	2	1	blindfold	clockwise	practice	Guided	1	0.5	-0.25	38.04222	-0.30042	-1.45425	-0.0035102	0.837513806401153	-0.649576	-8.401092	0.867353
Trial1	2	1	blindfold	clockwise	practice	Guided	1	0.5	-0.25	38.06223	-0.30038	-1.45423	-0.0034753	0.837485855722899	-0.151261	-8.616913	0.76239
Trial1	2	1	blindfold	clockwise	practice	Guided	1	0.5	-0.25	38.08221	-0.30035	-1.45427	-0.0034421	0.83746697670348	0.183795	-8.638072	0.612289
Trial1	2	1	blindfold	clockwise	practice	Guided	1	0.5	-0.25	38.10222	-0.3003	-1.45428	-0.0034015	0.83743113961089	0.57629	-8.489959	0.700567
Trial1	2	1	blindfold	clockwise	practice	Guided	1	0.5	-0.25	38.12222	-0.30023	-1.45425	-0.0033512	0.837379052567971	1.097098	-8.316456	0.867817
Trial1	2	1	blindfold	clockwise	practice	Guided	1	0.5	-0.25	38.14221	-0.30015	-1.45419	-0.0031575	0.837359663381371	1.600332	-8.307992	1.04017
Trial1	2	1	blindfold	clockwise	practice	Guided	1	0.5	-0.25	38.16222	-0.2998	-1.45413	-0.0030151	0.837067258031898	2.671791	-8.130256	1.17139
Trial1	2	1	blindfold	clockwise	practice	Guided	1	0.5	-0.25	38.18222	-0.29958	-1.45408	-0.0028328	0.836910875506835	3.044608	-7.893276	1.320991
Trial1	2	1	blindfold	clockwise	practice	Guided	1	0.5	-0.25	38.20222	-0.29932	-1.45398	-0.0026365	0.83672046445255	3.531262	-7.656295	1.343074
Trial1	2	1	blindfold	clockwise	practice	Guided	1	0.5	-0.25	38.22221	-0.29905	-1.4539	-0.0024641	0.836513556098726	4.108118	-7.656295	1.297568
Trial1	2	1	blindfold	clockwise	practice	Guided	1	0.5	-0.25	38.24222	-0.29877	-1.45385	-0.0022698	0.836303641982815	4.695805	-7.677454	1.201087
Trial1	2	1	blindfold	clockwise	practice	Guided	1	0.5	-0.25	38.26222	-0.29832	-1.45388	-0.0022234	0.835887587299428	5.593416	-7.982143	0.892547
Trial1	2	1	blindfold	clockwise	practice	Guided	1	0.5	-0.25	38.28221	-0.29813	-1.4539	-0.0022023	0.83571236585558	6.055914	-7.990607	0.69215
Trial1	2	1	blindfold	clockwise	practice	Guided	1	0.5	-0.25	38.30222	-0.29796	-1.45391	-0.0021822	0.835556009219454	6.388025	-7.97368	0.564187
Trial1	2	1	blindfold	clockwise	practice	Guided	1	0.5	-0.25	38.32222	-0.2978	-1.45392	-0.0021556	0.835411092709063	6.649714	-8.066779	0.717511
Trial1	2	1	blindfold	clockwise	practice	Guided	1	0.5	-0.25	38.34222	-0.29767	-1.45393	-0.0020802	0.835309324083142	6.915576	-8.058316	0.95674
Trial1	2	1	blindfold	clockwise	practice	Guided	1	0.5	-0.25	38.36221	-0.29738	-1.45394	-0.0020366	0.835045335674916	7.470831	-7.71554	1.013482
Trial1	2	1	blindfold	clockwise	practice	Guided	1	0.5	-0.25	38.38222	-0.29721	-1.45392	-0.0019614	0.834905321734831	7.871367	-7.461632	1.094724
Trial1	2	1	blindfold	clockwise	practice	Guided	1	0.5	-0.25	38.40222	-0.29702	-1.45388	-0.0018768	0.83474908304564	8.233921	-7.321983	1.308243
Trial1	2	1	blindfold	clockwise	practice	Guided	1	0.5	-0.25	38.42221	-0.29679	-1.45383	-0.0018229	0.834545494941413	8.652978	-7.372764	1.224614
Trial1	2	1	blindfold	clockwise	practice	Guided	1	0.5	-0.25	38.44221	-0.2966	-1.45382	-0.0017516	0.834385284414672	9.030651	-7.393923	1.025325
Trial1	2	1	blindfold	clockwise	practice	Guided	1	0.5	-0.25	38.46222	-0.2963	-1.45378	-0.0017072	0.834112099769963	9.537752	-7.059611	1.189854
Trial1	2	1	blindfold	clockwise	practice	Guided	1	0.5	-0.25	38.48222	-0.29614	-1.45375	-0.0016545	0.833975037783221	10.00552	-6.754921	1.099531
Trial1	2	1	blindfold	clockwise	practice	Guided	1	0.5	-0.25	38.50221	-0.29591	-1.45369	-0.0016144	0.833767435011698	10.53961	-6.644895	0.909484
Trial1	2	1	blindfold	clockwise	practice	Guided	1	0.5	-0.25	38.52222	-0.29564	-1.45365	-0.0015808	0.833519703062823	11.10867	-6.687213	0.857567
Trial1	2	1	blindfold	clockwise	practice	Guided	1	0.5	-0.25	38.54222	-0.29534	-1.45363	-0.001554	0.833241341387326	11.89021	-7.008829	0.669849
Trial1	2	1	blindfold	clockwise	practice	Guided	1	0.5	-0.25	38.56223	-0.2946	-1.45362	-0.0015729	0.832529398750195	13.60364	-7.101929	-0.193815
Trial1	2	1	blindfold	clockwise	practice	Guided	1	0.5	-0.25	38.58221	-0.29415	-1.45362	-0.0016071	0.832089686923314	14.35192	-7.228883	-0.650089
Trial1	2	1	blindfold	clockwise	practice	Guided	1	0.5	-0.25	38.60222	-0.29374	-1.45363	-0.0016517	0.831685080146786	15.26716	-7.639368	-0.857733
Trial1	2	1	blindfold	clockwise	practice	Guided	1	0.5	-0.25	38.62222	-0.2933	-1.45365	-0.0017141	0.831246523323826	16.26722	-7.952521	-1.169726
Trial1	2	1	blindfold	clockwise	practice	Guided	1	0.5	-0.25	38.64221	-0.29284	-1.45368	-0.0018727	0.830760151262459	17.0941	-7.749394	-1.609545
Trial1	2	1	blindfold	clockwise	practice	Guided	1	0.5	-0.25	38.66222	-0.29198	-1.45368	-0.0019564	0.829914420461363	18.73571	-7.317751	-1.839092
Trial1	2	1	blindfold	clockwise	practice	Guided	1	0.5	-0.25	38.68222	-0.29157	-1.45369	-0.0020447	0.829496780054637	19.4498	-7.630904	-1.917606
Trial1	2	1	blindfold	clockwise	practice	Guided	1	0.5	-0.25	38.70222	-0.29122	-1.4537	-0.0021442	0.829133041639671	20.18292	-7.512414	-2.222651
Trial1	2	1	blindfold	clockwise	practice	Guided	1	0.5	-0.25	38.72221	-0.29084	-1.4537	-0.0022301	0.828744730758678	20.92455	-6.958048	-2.189839
Trial1	2	1	blindfold	clockwise	practice	Guided	1	0.5	-0.25	38.74222	-0.29046	-1.45367	-0.0023853	0.82833573102697	21.61345	-6.640663	-1.759828
Trial1	2	1	blindfold	clockwise	practice	Guided	1	0.5	-0.25	38.76222	-0.28963	-1.45361	-0.0024672	0.827519194520526	23.57446	-6.636431	-1.83919
Trial1	2	1	blindfold	clockwise	practice	Guided	1	0.5	-0.25	38.78221	-0.28913	-1.45357	-0.0025456	0.827018645810116	24.50628	-6.149774	-1.642376
Trial1	2	1	blindfold	clockwise	practice	Guided	1	0.5	-0.25	38.80222	-0.28865	-1.45351	-0.0026462	0.826530540560441	25.5503	-5.836621	-1.88852
Trial1	2	1	blindfold	clockwise	practice	Guided	1	0.5	-0.25	38.82222	-0.2881	-1.45346	-0.0028027	0.825958910432552	26.97904	-6.043979	-2.52024
Trial1	2	1	blindfold	clockwise	practice	Guided	1	0.5	-0.25	38.84222	-0.28738	-1.45343	-0.0038108	0.824970517825629	28.59491	-6.636431	-3.429553
Trial1	2	1	blindfold	clockwise	practice	Guided	1	0.5	-0.25	38.86221	-0.28555	-1.45347	-0.0046621	0.822969917353422	32.50543	-7.203492	-4.304872
Trial1	2	1	blindfold	clockwise	practice	Guided	1	0.5	-0.25	38.88222	-0.28449	-1.45351	-0.0058125	0.821615557989146	34.74892	-7.283896	-4.914908
Trial1	2	1	blindfold	clockwise	practice	Guided	1	0.5	-0.25	38.90222	-0.28338	-1.45355	-0.0071836	0.820148786012417	36.54147	-7.140015	-5.278458
Trial1	2	1	blindfold	clockwise	practice	Guided	1	0.5	-0.25	38.92221	-0.28239	-1.45354	-0.008568	0.81879394248692	37.83728	-6.712603	-5.106607
Trial1	2	1	blindfold	clockwise	practice	Guided	1	0.5	-0.25	38.94221	-0.28155	-1.45345	-0.011117	0.817242633099543	38.91374	-6.543331	-5.244978
Trial1	2	1	blindfold	clockwise	practice	Guided	1	0.5	-0.25	38.96222	-0.28054	-1.45339	-0.012958	0.815739928958426	40.22884	-6.653358	-6.187244
Trial1	2	1	blindfold	clockwise	practice	Guided	1	0.5	-0.25	38.98222	-0.28011	-1.45333	-0.015185	0.814683802827302	41.08495	-6.166701	-6.180824
Trial1	2	1	blindfold	clockwise	practice	Guided	1	0.5	-0.25	39.00221	-0.27966	-1.45323	-0.017897	0.813474951613714	42.03867	-6.204787	-6.372545
Trial1	2	1	blindfold	clockwise	practice	Guided	1	0.5	-0.25	39.02222	-0.27912	-1.45321	-0.02151	0.811933279980454	43.56533	-6.653358	-6.982548
Trial1	2	1	blindfold	clockwise	practice	Guided	1	0.5	-0.25	39.04222	-0.27843	-1.45331	-0.030981	0.808654815204682	44.90989	-7.055379	-7.28742
Trial1	2	1	blindfold	clockwise	practice	Guided	1	0.5	-0.25	39.06223	-0.27714	-1.45354	-0.036659	0.805891399458047	46.86757	-7.415082	-7.002253
Trial1	2	1	blindfold	clockwise	practice	Guided	1	0.5	-0.25	39.08221	-0.27665	-1.45368	-0.04282	0.803808928273987	47.58357	-8.041389	-7.622072
Trial1	2	1	blindfold	clockwise	practice	Guided	1	0.5	-0.25	39.10222	-0.27627	-1.45386	-0.04973	0.801687713165364	47.9716	-7.567427	-7.625812
Trial1	2	1	blindfold	clockwise	practice	Guided	1	0.5	-0.25	39.12222	-0.27602	-1.45375	-0.056442	0.799794801773481	48.37912	-6.632199	-6.712472
Trial1	2	1	blindfold	clockwise	practice	Guided	1	0.5	-0.25	39.14221	-0.27589	-1.45346	-0.067942	0.796963233669292	48.18093	-6.471391	-5.892436
Trial1	2	1	blindfold	clockwise	practice	Guided	1	0.5	-0.25	39.16222	-0.27566	-1.45335	-0.07201099	0.795819410783942	49.40324	-6.048211	-5.181553
Trial1	2	1	blindfold	clockwise	practice	Guided	1	0.5	-0.25	39.18222	-0.27535	-1.45305	-0.073389	0.795210081850792	50.22208	-4.49514	-3.480764
Trial1	2	1	blindfold	clockwise	practice	Guided	1	0.5	-0.25	39.20222	-0.27501	-1.45277	-0.073423	0.794871009512015	51.38348	-4.300477	-2.008668
Trial1	2	1	blindfold	clockwise	practice	Guided	1	0.5	-0.25	39.22221	-0.27478	-1.45272	-0.073352	0.794662552168868	52.38034	-4.600935	0.516135
Trial1	2	1	blindfold	clockwise	practice	Guided	1	0.5	-0.25	39.24222	-0.27455	-1.45267	-0.073008	0.794514855842423	52.46348	-3.703794	3.032084
Trial1	2	1	blindfold	clockwise	practice	Guided	1	0.5	-0.25	39.26222	-0.27436	-1.45247	-0.072798	0.79437646019882	50.37741	-3.217137	4.868799
Trial1	2	1	blindfold	clockwise	practice	Guided	1	0.5	-0.25	39.28221	-0.2744	-1.45239	-0.07259	0.794461868985478	48.68047	-3.43719	4.874435
Trial1	2	1	blindfold	clockwise	practice	Guided	1	0.5	-0.25	39.30222	-0.27458	-1.45231	-0.072391	0.794681782174734	47.48667	-2.768566	4.483022
Trial1	2	1	blindfold	clockwise	practice	Guided	1	0.5	-0.25	39.32222	-0.27486	-1.45222	-0.072228	0.794991129162095	47.25587	-2.738943	3.96467
Trial1	2	1	blindfold	clockwise	practice	Guided	1	0.5	-0.25	39.34222	-0.27515	-1.45216	-0.072128	0.79529615443947	47.50461	-3.763039	2.72019
Trial1	2	1	blindfold	clockwise	practice	Guided	1	0.5	-0.25	39.36221	-0.27555	-1.45224	-0.072158	0.795679326807544	47.42655	-6.302119	-0.468157
Trial1	2	1	blindfold	clockwise	practice	Guided	1	0.5	-0.25	39.38222	-0.27576	-1.45234	-0.072187	0.795877523952982	46.26423	-6.437536	-0.853346
Trial1	2	1	blindfold	clockwise	practice	Guided	1	0.5	-0.25	39.40222	-0.27623	-1.4524	-0.072174	0.796338565860357	44.29921	-5.641958	-0.181068
Trial1	2	1	blindfold	clockwise	practice	Guided	1	0.5	-0.25	39.42221	-0.27706	-1.45242	-0.072124	0.797158779240312	42.6716	-5.159533	0.698511
Trial1	2	1	blindfold	clockwise	practice	Guided	1	0.5	-0.25	39.44221	-0.27802	-1.45245	-0.071956	0.798132055075092	40.52579	-5.591176	1.147
Trial1	2	1	blindfold	clockwise	practice	Guided	1	0.5	-0.25	39.46222	-0.27983	-1.45249	-0.071818	0.799927288636059	37.93078	-4.774439	2.417323
Trial1	2	1	blindfold	clockwise	practice	Guided	1	0.5	-0.25	39.48222	-0.28043	-1.45248	-0.07168	0.800542934265903	37.05145	-4.854843	2.953318
Trial1	2	1	blindfold	clockwise	practice	Guided	1	0.5	-0.25	39.50221	-0.2808	-1.4525	-0.071568	0.80092858361047	37.08843	-5.836621	2.87637
Trial1	2	1	blindfold	clockwise	practice	Guided	1	0.5	-0.25	39.52222	-0.28094	-1.45255	-0.071473	0.801086241668949	37.04227	-6.293655	2.742722
Trial1	2	1	blindfold	clockwise	practice	Guided	1	0.5	-0.25	39.54222	-0.28103	-1.4526	-0.071212	0.801232181251261	36.62408	-5.993197	2.850489
Trial1	2	1	blindfold	clockwise	practice	Guided	1	0.5	-0.25	39.56223	-0.28141	-1.45266	-0.071061	0.801636277068156	35.35381	-6.052443	3.312375
Trial1	2	1	blindfold	clockwise	practice	Guided	1	0.5	-0.25	39.58221	-0.28169	-1.4527	-0.070916	0.801941605446581	34.86446	-6.247105	3.313082
Trial1	2	1	blindfold	clockwise	practice	Guided	1	0.5	-0.25	39.60222	-0.28194	-1.45274	-0.070763	0.802219446279729	34.32864	-6.225946	3.380443
Trial1	2	1	blindfold	clockwise	practice	Guided	1	0.5	-0.25	39.62222	-0.28221	-1.45278	-0.070601	0.802518830264616	33.72227	-6.348669	3.580082
Trial1	2	1	blindfold	clockwise	practice	Guided	1	0.5	-0.25	39.64221	-0.28249	-1.45282	-0.070343	0.802849433996559	33.33808	-6.534868	3.535489
Trial1	2	1	blindfold	clockwise	practice	Guided	1	0.5	-0.25	39.66222	-0.2828	-1.45293	-0.070241	0.803174401556572	33.17635	-7.093465	3.017485
Trial1	2	1	blindfold	clockwise	practice	Guided	1	0.5	-0.25	39.68222	-0.2829	-1.45299	-0.070144	0.803293595337346	32.75422	-7.228883	2.755563
Trial1	2	1	blindfold	clockwise	practice	Guided	1	0.5	-0.25	39.70222	-0.28303	-1.45305	-0.070037	0.803444252885176	32.24435	-7.135783	2.711917
Trial1	2	1	blindfold	clockwise	practice	Guided	1	0.5	-0.25	39.72221	-0.28321	-1.45309	-0.069898	0.803650824962299	31.63725	-6.932657	2.864394
Trial1	2	1	blindfold	clockwise	practice	Guided	1	0.5	-0.25	39.74222	-0.28348	-1.45313	-0.06874	0.804174188703836	30.88474	-6.82263	3.537778
Trial1	2	1	blindfold	clockwise	practice	Guided	1	0.5	-0.25	39.76222	-0.28448	-1.45314	-0.065335	0.805921858476914	28.0531	-5.688508	7.060675
Trial1	2	1	blindfold	clockwise	practice	Guided	1	0.5	-0.25	39.78221	-0.28552	-1.45291	-0.056887	0.80890931567044	26.20264	-4.562849	9.317562
Trial1	2	1	blindfold	clockwise	practice	Guided	1	0.5	-0.25	39.80222	-0.28671	-1.45246	-0.041815	0.813789658557327	24.06946	-4.224305	10.69218
Trial1	2	1	blindfold	clockwise	practice	Guided	1	0.5	-0.25	39.82222	-0.28789	-1.45215	-0.020776	0.820557323514627	22.05174	-3.86037	11.35211
Trial1	2	1	blindfold	clockwise	practice	Guided	1	0.5	-0.25	39.84222	-0.28885	-1.45192	0.04558	0.842408376982098	20.67906	-3.018242	11.6349
Trial1	2	1	blindfold	clockwise	practice	Guided	1	0.5	-0.25	39.86221	-0.29008	-1.45165	0.088889	0.859693045648151	19.80002	-4.181987	9.827738
Trial1	2	1	blindfold	clockwise	practice	Guided	1	0.5	-0.25	39.88222	-0.29016	-1.45196	0.13496	0.878946542423172	19.75081	-4.203146	8.354217
Trial1	2	1	blindfold	clockwise	practice	Guided	1	0.5	-0.25	39.90222	-0.29019	-1.4521	0.1827	0.900904851222398	19.31881	-4.215841	5.508646
Trial1	2	1	blindfold	clockwise	practice	Guided	1	0.5	-0.25	39.92221	-0.29028	-1.45227	0.23165	0.92548864545078	19.14307	-5.55309	3.72604
Trial1	2	1	blindfold	clockwise	practice	Guided	1	0.5	-0.25	39.94221	-0.2905	-1.4526	0.32096	0.975133596689955	18.00415	-5.379586	2.046648
Trial1	2	1	blindfold	clockwise	practice	Guided	1	0.5	-0.25	39.96222	-0.29148	-1.45301	0.3628	1.00098173836976	15.61603	-6.052443	0.874406
[truncated: 14,539 more rows]
