# Supplementary material for: Assessing kinesthetic proprioceptive function of the upper limb: a novel dynamic movement reproduction task using a robotic arm
Source: PeerJ. 2021 May 3;9:e11301. doi: 10.7717/peerj.11301 (PMC8101453; doi:10.7717/peerj.11301)
Supplement: Supplemental Information 2 [file peerj-09-11301-s002.zip › DMR raw data_Study 2_part 1/HMData_PP022_2019-10-02-09-45-07.txt]

Trial1	1	1	noBlindfold	counterclockwise	practice	Guided	1	-0.5	-0.5	0	-0.54994	-1.45	-1.3	0.801557188422396	0.018769	-0.0042017	0.0085648
Trial1	1	1	noBlindfold	counterclockwise	practice	Guided	1	-0.5	-0.5	0.0001220703	-0.54994	-1.45	-1.3	0.801557188422396	-0.0094385	-0.0041982	-0.010362
Trial1	1	1	noBlindfold	counterclockwise	practice	Guided	1	-0.5	-0.5	0.02011108	-0.54994	-1.45	-1.3	0.801557188422396	-0.0094385	-0.0041982	-0.010362
Trial1	1	1	noBlindfold	counterclockwise	practice	Guided	1	-0.5	-0.5	0.04011536	-0.54994	-1.45	-1.3	0.801557188422396	-0.00024777	-0.012667	-0.0068464
Trial1	1	1	noBlindfold	counterclockwise	practice	Guided	1	-0.5	-0.5	0.06011963	-0.54994	-1.45	-1.3	0.801557188422396	-0.01293	0.008494	0.002537
Trial1	1	1	noBlindfold	counterclockwise	practice	Guided	1	-0.5	-0.5	0.08010864	-0.54994	-1.45	-1.3	0.801557188422396	-0.003422	0.012724	0.010243
Trial1	1	1	noBlindfold	counterclockwise	practice	Guided	1	-0.5	-0.5	0.1001129	-0.54994	-1.45	-1.3	0.801557188422396	-0.0043739	-0.0084379	-0.0023231
Trial1	1	1	noBlindfold	counterclockwise	practice	Guided	1	-0.5	-0.5	0.1201172	-0.54994	-1.45	-1.3	0.801557188422396	-0.013566	0.0042627	-0.0058387
Trial1	1	1	noBlindfold	counterclockwise	practice	Guided	1	-0.5	-0.5	0.1401215	-0.54994	-1.45	-1.3	0.801557188422396	0.045065	-0.01267	0.0023658
Trial1	1	1	noBlindfold	counterclockwise	practice	Guided	1	-0.5	-0.5	0.1601105	-0.54994	-1.45	-1.3	0.801557188422396	-0.0040652	-0.021132	0.0018683
Trial1	1	1	noBlindfold	counterclockwise	practice	Guided	1	-0.5	-0.5	0.1801147	-0.54994	-1.45	-1.3	0.801557188422396	0.0054427	0.033882	0.0095727
Trial1	1	1	noBlindfold	counterclockwise	practice	Guided	1	-0.5	-0.5	0.200119	-0.54994	-1.45	-1.3	0.801557188422396	0.0041742	2.4384E-05	-0.0071807
Trial1	1	1	noBlindfold	counterclockwise	practice	Guided	1	-0.5	-0.5	0.2201233	-0.54993	-1.45	-1.3	0.801556564601454	-0.036083	-0.025364	-0.0083475
Trial1	1	1	noBlindfold	counterclockwise	practice	Guided	1	-0.5	-0.5	0.2401123	-0.54993	-1.45	-1.3	0.801556564601454	0.0095575	0.016951	0.0050502
Trial1	1	1	noBlindfold	counterclockwise	practice	Guided	1	-0.5	-0.5	0.2601166	-0.54993	-1.45	-1.3	0.801556564601454	-0.0081924	-0.021137	0.0063939
Trial1	1	1	noBlindfold	counterclockwise	practice	Guided	1	-0.5	-0.5	0.2801208	-0.54993	-1.45	-1.3	0.801556564601454	0.052347	0.021183	-0.019242
Trial1	1	1	noBlindfold	counterclockwise	practice	Guided	1	-0.5	-0.5	0.3001099	-0.54993	-1.45	-1.3	0.801556564601454	-0.0085111	0.012715	0.0022059
Trial1	1	1	noBlindfold	counterclockwise	practice	Guided	1	-0.5	-0.5	0.3201141	-0.54993	-1.45	-1.3	0.801556564601454	-0.026263	-0.0084452	0.0035467
Trial1	1	1	noBlindfold	counterclockwise	practice	Guided	1	-0.5	-0.5	0.3401184	-0.54993	-1.45	-1.3	0.801556564601454	0.014302	0.0042535	0.038222
Trial1	1	1	noBlindfold	counterclockwise	practice	Guided	1	-0.5	-0.5	0.3601227	-0.54993	-1.45	-1.3	0.801556564601454	0.0066936	-0.0042134	0.026328
Trial1	1	1	noBlindfold	counterclockwise	practice	Guided	1	-0.5	-0.5	0.3801117	-0.54993	-1.45	-1.3	0.801556564601454	-0.0085196	-0.025369	0.0022051
Trial1	1	1	noBlindfold	counterclockwise	practice	Guided	1	-0.5	-0.5	0.400116	-0.54993	-1.45	-1.3	0.801556564601454	-0.00059676	0.0084839	-0.011029
Trial1	1	1	noBlindfold	counterclockwise	practice	Guided	1	-0.5	-0.5	0.4201202	-0.54992	-1.45	-1.3	0.801555944617232	0.021271	0.0084816	-0.016894
Trial1	1	1	noBlindfold	counterclockwise	practice	Guided	1	-0.5	-0.5	0.4401093	-0.54992	-1.45	-1.3	0.801555944617232	0.026336	-0.004212	-0.0088525
Trial1	1	1	noBlindfold	counterclockwise	practice	Guided	1	-0.5	-0.5	0.4601135	-0.54992	-1.45	-1.3	0.801555944617232	-0.012338	-0.0042164	0.010918
Trial1	1	1	noBlindfold	counterclockwise	practice	Guided	1	-0.5	-0.5	0.4801178	-0.54992	-1.45	-1.3	0.801555944617232	-0.0056813	-0.021142	-0.019069
Trial1	1	1	noBlindfold	counterclockwise	practice	Guided	1	-0.5	-0.5	0.5001221	-0.54992	-1.45	-1.3	0.801555944617232	0.054219	0.025409	0.0058862
Trial1	1	1	noBlindfold	counterclockwise	practice	Guided	1	-0.5	-0.5	0.5201111	-0.54992	-1.45	-1.3	0.801555944617232	0.0098456	0.008477	0.0092415
Trial1	1	1	noBlindfold	counterclockwise	practice	Guided	1	-0.5	-0.5	0.5401154	-0.54992	-1.45	-1.3	0.801555944617232	0.022839	0.038102	0.0040464
Trial1	1	1	noBlindfold	counterclockwise	practice	Guided	1	-0.5	-0.5	0.5601196	-0.54991	-1.45	-1.3	0.801555321044771	0.022202	0.025403	-0.0029867
Trial1	1	1	noBlindfold	counterclockwise	practice	Guided	1	-0.5	-0.5	0.5801086	-0.54991	-1.45	-1.3	0.801555321044771	-0.020269	-0.0084495	-0.034812
Trial1	1	1	noBlindfold	counterclockwise	practice	Guided	1	-0.5	-0.5	0.6001129	-0.54991	-1.45	-1.3	0.801555321044771	-0.0041071	0.016943	0.0018744
Trial1	1	1	noBlindfold	counterclockwise	practice	Guided	1	-0.5	-0.5	0.6201172	-0.54991	-1.45	-1.3	0.801555321044771	-0.012666	0.0084768	0.0067337
Trial1	1	1	noBlindfold	counterclockwise	practice	Guided	1	-0.5	-0.5	0.6401215	-0.54991	-1.45	-1.3	0.801555321044771	0.0047691	0.01271	0.00053226
Trial1	1	1	noBlindfold	counterclockwise	practice	Guided	1	-0.5	-0.5	0.6601105	-0.54991	-1.45	-1.3	0.801555321044771	0.010474	0.025402	0.017621
Trial1	1	1	noBlindfold	counterclockwise	practice	Guided	1	-0.5	-0.5	0.6801147	-0.54991	-1.45	-1.3	0.801555321044771	-0.0060079	0.021172	-0.023254
Trial1	1	1	noBlindfold	counterclockwise	practice	Guided	1	-0.5	-0.5	0.700119	-0.54991	-1.45	-1.3	0.801555321044771	0.03234	1.5452E-05	-0.011696
Trial1	1	1	noBlindfold	counterclockwise	practice	Guided	1	-0.5	-0.5	0.7201233	-0.54991	-1.45	-1.3	0.801555321044771	0.015546	0.021172	-0.033307
Trial1	1	1	noBlindfold	counterclockwise	practice	Guided	1	-0.5	-0.5	0.7401123	-0.54991	-1.45	-1.3	0.801555321044771	-0.017106	-0.038076	0.022147
Trial1	1	1	noBlindfold	counterclockwise	practice	Guided	1	-0.5	-0.5	0.7601166	-0.54991	-1.45	-1.3	0.801555321044771	0.00095744	0.012703	0.0018774
Trial1	1	1	noBlindfold	counterclockwise	practice	Guided	1	-0.5	-0.5	0.7801208	-0.54991	-1.45	-1.3	0.801555321044771	-0.00062889	5.7394E-06	-0.011022
Trial1	1	1	noBlindfold	counterclockwise	practice	Guided	1	-0.5	-0.5	0.8001099	-0.54991	-1.45	-1.3	0.801555321044771	0.036768	0.016935	0.011424
Trial1	1	1	noBlindfold	counterclockwise	practice	Guided	1	-0.5	-0.5	0.8201141	-0.54991	-1.45	-1.3	0.801555321044771	0.0072871	-0.0084582	0.034712
Trial1	1	1	noBlindfold	counterclockwise	practice	Guided	1	-0.5	-0.5	0.8401184	-0.5499	-1.45	-1.3	0.801554697596921	0.030426	0.0127	-0.013369
Trial1	1	1	noBlindfold	counterclockwise	practice	Guided	1	-0.5	-0.5	0.8601227	-0.5499	-1.45	-1.3	0.801554697596921	0.04405	0.0042375	-0.010186
Trial1	1	1	noBlindfold	counterclockwise	practice	Guided	1	-0.5	-0.5	0.8801117	-0.5499	-1.45	-1.3	0.801554697596921	-0.0073033	4.6011E-06	0.018967
Trial1	1	1	noBlindfold	counterclockwise	practice	Guided	1	-0.5	-0.5	0.900116	-0.5499	-1.45	-1.3	0.801554697596921	0.0060076	-0.025383	-0.0056621
Trial1	1	1	noBlindfold	counterclockwise	practice	Guided	1	-0.5	-0.5	0.9201202	-0.5499	-1.45	-1.3	0.801554697596921	-0.025372	-0.0042248	0.01612
Trial1	1	1	noBlindfold	counterclockwise	practice	Guided	1	-0.5	-0.5	0.9401093	-0.5499	-1.45	-1.3	0.801554697596921	-0.00096573	-0.025386	-0.011693
Trial1	1	1	noBlindfold	counterclockwise	practice	Guided	1	-0.5	-0.5	0.9601135	-0.54989	-1.45	-1.3	0.801554074273683	0.0079024	0.0084681	-0.015879
Trial1	1	1	noBlindfold	counterclockwise	practice	Guided	1	-0.5	-0.5	0.9801178	-0.54989	-1.45	-1.3	0.801554074273683	0.02343	0.02116	0.012428
Trial1	1	1	noBlindfold	counterclockwise	practice	Guided	1	-0.5	-0.5	1.000122	-0.54989	-1.45	-1.3	0.801554074273683	0.024695	0.016928	0.029181
Trial1	1	1	noBlindfold	counterclockwise	practice	Guided	1	-0.5	-0.5	1.020111	-0.54989	-1.45	-1.3	0.801554074273683	0.00028908	0.0084645	0.001543
Trial1	1	1	noBlindfold	counterclockwise	practice	Guided	1	-0.5	-0.5	1.040115	-0.54989	-1.45	-1.3	0.801554074273683	0.0031369	-0.012698	-0.019731
Trial1	1	1	noBlindfold	counterclockwise	practice	Guided	1	-0.5	-0.5	1.06012	-0.54989	-1.45	-1.3	0.801554074273683	0.018033	0.0042315	0.00020459
Trial1	1	1	noBlindfold	counterclockwise	practice	Guided	1	-0.5	-0.5	1.080109	-0.54988	-1.45	-1.3	0.801553454784204	0.0050357	0.016926	0.0053969
Trial1	1	1	noBlindfold	counterclockwise	practice	Guided	1	-0.5	-0.5	1.100113	-0.54988	-1.45	-1.3	0.801553454784204	0.047191	0.0042309	-0.027272
Trial1	1	1	noBlindfold	counterclockwise	practice	Guided	1	-0.5	-0.5	1.120117	-0.54988	-1.45	-1.3	0.801553454784204	0.022463	-0.012697	-0.00012912
Trial1	1	1	noBlindfold	counterclockwise	practice	Guided	1	-0.5	-0.5	1.140121	-0.54988	-1.45	-1.3	0.801553454784204	0.0056609	0.0084591	0.013776
Trial1	1	1	noBlindfold	counterclockwise	practice	Guided	1	-0.5	-0.5	1.16011	-0.54988	-1.45	-1.3	0.801553454784204	-0.0016298	-3.0899E-06	-0.023578
Trial1	1	1	noBlindfold	counterclockwise	practice	Guided	1	-0.5	-0.5	1.180115	-0.54988	-1.45	-1.3	0.801553454784204	0.029114	0.016921	-0.030114
Trial1	1	1	noBlindfold	counterclockwise	practice	Guided	1	-0.5	-0.5	1.200119	-0.54988	-1.45	-1.3	0.801553454784204	0.017383	0.0042227	-0.0081664
Trial1	1	1	noBlindfold	counterclockwise	practice	Guided	1	-0.5	-0.5	1.220123	-0.54987	-1.45	-1.3	0.801552831709448	0.035762	0.0084564	-0.0011294
Trial1	1	1	noBlindfold	counterclockwise	practice	Guided	1	-0.5	-0.5	1.240112	-0.54987	-1.45	-1.3	0.801552831709448	0.0078699	0.0084565	-0.015868
Trial1	1	1	noBlindfold	counterclockwise	practice	Guided	1	-0.5	-0.5	1.260117	-0.54987	-1.45	-1.3	0.801552831709448	-0.018756	0.025383	-0.0051423
Trial1	1	1	noBlindfold	counterclockwise	practice	Guided	1	-0.5	-0.5	1.280121	-0.54987	-1.45	-1.3	0.801552831709448	-0.0098829	0.025383	-0.014523
Trial1	1	1	noBlindfold	counterclockwise	practice	Guided	1	-0.5	-0.5	1.30011	-0.54987	-1.45	-1.3	0.801552831709448	-0.0054473	0.016916	-0.014857
Trial1	1	1	noBlindfold	counterclockwise	practice	Guided	1	-0.5	-0.5	1.320114	-0.54987	-1.45	-1.3	0.801552831709448	-0.00038452	0.029612	0.052151
Trial1	1	1	noBlindfold	counterclockwise	practice	Guided	1	-0.5	-0.5	1.340118	-0.54987	-1.45	-1.3	0.801552831709448	-0.034931	-0.012707	0.00843
Trial1	1	1	noBlindfold	counterclockwise	practice	Guided	1	-0.5	-0.5	1.360123	-0.54987	-1.45	-1.3	0.801552831709448	0.0081742	-0.0084782	-0.011678
Trial1	1	1	noBlindfold	counterclockwise	practice	Guided	1	-0.5	-0.5	1.380112	-0.54987	-1.45	-1.3	0.801552831709448	0.034165	-0.0042454	-0.022063
Trial1	1	1	noBlindfold	counterclockwise	practice	Guided	1	-0.5	-0.5	1.400116	-0.54987	-1.45	-1.3	0.801552831709448	0.00088117	0.01268	0.0099382
Trial1	1	1	noBlindfold	counterclockwise	practice	Guided	1	-0.5	-0.5	1.42012	-0.54986	-1.45	-1.3	0.801552208759305	-0.029865	0.016911	0.016475
Trial1	1	1	noBlindfold	counterclockwise	practice	Guided	1	-0.5	-0.5	1.440109	-0.54986	-1.45	-1.3	0.801552208759305	-0.014017	-1.4046E-05	-0.009993
Trial1	1	1	noBlindfold	counterclockwise	practice	Guided	1	-0.5	-0.5	1.460114	-0.54986	-1.45	-1.3	0.801552208759305	0.0053107	0.012678	0.0096063
Trial1	1	1	noBlindfold	counterclockwise	practice	Guided	1	-0.5	-0.5	1.480118	-0.54986	-1.45	-1.3	0.801552208759305	0.0049917	0.004215	0.0054159
Trial1	1	1	noBlindfold	counterclockwise	practice	Guided	1	-0.5	-0.5	1.500122	-0.54986	-1.45	-1.3	0.801552208759305	0.026543	0.01691	-0.0046397
Trial1	1	1	noBlindfold	counterclockwise	practice	Guided	1	-0.5	-0.5	1.520111	-0.54986	-1.45	-1.3	0.801552208759305	0.019565	-1.9524E-05	0.021161
Trial1	1	1	noBlindfold	counterclockwise	practice	Guided	1	-0.5	-0.5	1.540115	-0.54986	-1.45	-1.3	0.801552208759305	0.01386	0.0084433	0.0047472
Trial1	1	1	noBlindfold	counterclockwise	practice	Guided	1	-0.5	-0.5	1.56012	-0.54985	-1.45	-1.3	0.801551585933776	-9.0067E-05	-0.016951	-0.0026237
Trial1	1	1	noBlindfold	counterclockwise	practice	Guided	1	-0.5	-0.5	1.580109	-0.54985	-1.45	-1.3	0.801551585933776	-0.0054773	-0.0042548	-0.01485
Trial1	1	1	noBlindfold	counterclockwise	practice	Guided	1	-0.5	-0.5	1.600113	-0.54985	-1.45	-1.3	0.801551585933776	-0.023545	0.0084407	-0.017698
Trial1	1	1	noBlindfold	counterclockwise	practice	Guided	1	-0.5	-0.5	1.620117	-0.54985	-1.45	-1.3	0.801551585933776	0.042057	-0.0042562	0.023677
Trial1	1	1	noBlindfold	counterclockwise	practice	Guided	1	-0.5	-0.5	1.640121	-0.54985	-1.45	-1.3	0.801551585933776	-0.0064317	0.016905	-0.027413
Trial1	1	1	noBlindfold	counterclockwise	practice	Guided	1	-0.5	-0.5	1.66011	-0.54985	-1.45	-1.3	0.801551585933776	0.0030693	-0.008488	-0.020043
Trial1	1	1	noBlindfold	counterclockwise	practice	Guided	1	-0.5	-0.5	1.680115	-0.54985	-1.45	-1.3	0.801551585933776	-0.0058063	-0.01272	-0.015854
Trial1	1	1	noBlindfold	counterclockwise	practice	Guided	1	-0.5	-0.5	1.700119	-0.54985	-1.45	-1.3	0.801551585933776	0.011941	0.025367	-0.020378
Trial1	1	1	noBlindfold	counterclockwise	practice	Guided	1	-0.5	-0.5	1.720123	-0.54984	-1.45	-1.3	0.801550963232859	-0.00074098	-0.021185	-0.010995
Trial1	1	1	noBlindfold	counterclockwise	practice	Guided	1	-0.5	-0.5	1.740112	-0.54984	-1.45	-1.3	0.801550963232859	0.010353	0.0042084	-0.015516
Trial1	1	1	noBlindfold	counterclockwise	practice	Guided	1	-0.5	-0.5	1.760117	-0.54984	-1.45	-1.3	0.801550963232859	0.0040039	-0.0042567	-0.0032857
Trial1	1	1	noBlindfold	counterclockwise	practice	Guided	1	-0.5	-0.5	1.780121	-0.54984	-1.45	-1.3	0.801550963232859	0.0033682	-0.0042574	-0.015516
Trial1	1	1	noBlindfold	counterclockwise	practice	Guided	1	-0.5	-0.5	1.80011	-0.54984	-1.45	-1.3	0.801550963232859	0.010654	-0.0042582	0.02184
Trial1	1	1	noBlindfold	counterclockwise	practice	Guided	1	-0.5	-0.5	1.820114	-0.54984	-1.45	-1.3	0.801550963232859	-0.034038	0.0042044	0.021008
Trial1	1	1	noBlindfold	counterclockwise	practice	Guided	1	-0.5	-0.5	1.840118	-0.54984	-1.45	-1.3	0.801550963232859	0.033162	0.016899	-0.034613
Trial1	1	1	noBlindfold	counterclockwise	practice	Guided	1	-0.5	-0.5	1.860123	-0.54983	-1.45	-1.3	0.801550344361999	0.019838	0.016896	0.025364
Trial1	1	1	noBlindfold	counterclockwise	practice	Guided	1	-0.5	-0.5	1.880112	-0.54983	-1.45	-1.3	0.801550344361999	0.022692	-0.012728	0.0040884
Trial1	1	1	noBlindfold	counterclockwise	practice	Guided	1	-0.5	-0.5	1.900116	-0.54983	-1.45	-1.3	0.801550344361999	0.0046252	-0.012729	0.0012397
Trial1	1	1	noBlindfold	counterclockwise	practice	Guided	1	-0.5	-0.5	1.92012	-0.54983	-1.45	-1.3	0.801550344361999	-0.0077392	0.021122	-0.0099822
Trial1	1	1	noBlindfold	counterclockwise	practice	Guided	1	-0.5	-0.5	1.940109	-0.54983	-1.45	-1.3	0.801550344361999	-0.032774	-0.0085016	-0.027069
Trial1	1	1	noBlindfold	counterclockwise	practice	Guided	1	-0.5	-0.5	1.960114	-0.54983	-1.45	-1.3	0.801550344361999	-0.012176	0.012656	0.015148
Trial1	1	1	noBlindfold	counterclockwise	practice	Guided	1	-0.5	-0.5	1.980118	-0.54983	-1.45	-1.3	0.801550344361999	-0.0010803	0.0084234	-0.015175
Trial1	1	1	noBlindfold	counterclockwise	practice	Guided	1	-0.5	-0.5	2.000122	-0.54983	-1.45	-1.3	0.801550344361999	0.002084	-0.0042739	0.026705
Trial1	1	1	noBlindfold	counterclockwise	practice	Guided	1	-0.5	-0.5	2.020111	-0.54983	-1.45	-1.3	0.801550344361999	-0.0042542	0.0084204	0.0019122
Trial1	1	1	noBlindfold	counterclockwise	practice	Guided	1	-0.5	-0.5	2.040115	-0.54983	-1.45	-1.3	0.801550344361999	-0.01662	-0.03813	0.015483
Trial1	1	1	noBlindfold	counterclockwise	practice	Guided	1	-0.5	-0.5	2.06012	-0.54983	-1.45	-1.3	0.801550344361999	-0.014086	0.0084213	-0.0099805
Trial1	1	1	noBlindfold	counterclockwise	practice	Guided	1	-0.5	-0.5	2.080109	-0.54982	-1.45	-1.3	0.801549721909568	0.030287	0.025348	-0.013334
Trial1	1	1	noBlindfold	counterclockwise	practice	Guided	1	-0.5	-0.5	2.100113	-0.54982	-1.45	-1.3	0.801549721909568	0.012853	0.012651	-0.02489
Trial1	1	1	noBlindfold	counterclockwise	practice	Guided	1	-0.5	-0.5	2.120117	-0.54982	-1.45	-1.3	0.801549721909568	0.0052386	0.004186	0.0096204
Trial1	1	1	noBlindfold	counterclockwise	practice	Guided	1	-0.5	-0.5	2.140121	-0.54982	-1.45	-1.3	0.801549721909568	0.003654	-0.0042803	-0.005793
Trial1	1	1	noBlindfold	counterclockwise	practice	Guided	1	-0.5	-0.5	2.16011	-0.54982	-1.45	-1.3	0.801549721909568	0.0071329	-0.016978	-0.0074687
Trial1	1	1	noBlindfold	counterclockwise	practice	Guided	1	-0.5	-0.5	2.180115	-0.54982	-1.45	-1.3	0.801549721909568	0.0096711	0.012643	0.0092837
Trial1	1	1	noBlindfold	counterclockwise	practice	Guided	1	-0.5	-0.5	2.200119	-0.54982	-1.45	-1.3	0.801549721909568	0.032487	-0.02121	0.015983
Trial1	1	1	noBlindfold	counterclockwise	practice	Guided	1	-0.5	-0.5	2.220123	-0.54982	-1.45	-1.3	0.801549721909568	0.0083998	-0.0085147	-0.0074676
Trial1	1	1	noBlindfold	counterclockwise	practice	Guided	1	-0.5	-0.5	2.240112	-0.54981	-1.45	-1.3	0.801549099581751	0.015683	-0.0085148	0.029889
Trial1	1	1	noBlindfold	counterclockwise	practice	Guided	1	-0.5	-0.5	2.260117	-0.54981	-1.45	-1.3	0.801549099581751	0.033753	0.0338	-0.026234
Trial1	1	1	noBlindfold	counterclockwise	practice	Guided	1	-0.5	-0.5	2.280121	-0.54981	-1.45	-1.3	0.801549099581751	0.0099768	-0.02968	0.01347
Trial1	1	1	noBlindfold	counterclockwise	practice	Guided	1	-0.5	-0.5	2.30011	-0.54981	-1.45	-1.3	0.801549099581751	0.022024	-0.0042878	-0.0042875
Trial1	1	1	noBlindfold	counterclockwise	practice	Guided	1	-0.5	-0.5	2.320114	-0.54981	-1.45	-1.3	0.801549099581751	0.00015263	0.033799	0.0015777
Trial1	1	1	noBlindfold	counterclockwise	practice	Guided	1	-0.5	-0.5	2.340118	-0.54981	-1.45	-1.3	0.801549099581751	0.022972	-0.012753	0.0082754
Trial1	1	1	noBlindfold	counterclockwise	practice	Guided	1	-0.5	-0.5	2.360123	-0.54981	-1.45	-1.3	0.801549099581751	-0.0014363	0.021099	-0.019364
Trial1	1	1	noBlindfold	counterclockwise	practice	Guided	1	-0.5	-0.5	2.380112	-0.54981	-1.45	-1.3	0.801549099581751	0.015354	0.016867	0.0257
Trial1	1	1	noBlindfold	counterclockwise	practice	Guided	1	-0.5	-0.5	2.400116	-0.54981	-1.45	-1.3	0.801549099581751	-0.01222	0.012634	0.015146
Trial1	1	1	noBlindfold	counterclockwise	practice	Guided	1	-0.5	-0.5	2.42012	-0.54981	-1.45	-1.3	0.801549099581751	0.010599	0.016864	0.021848
Trial1	1	1	noBlindfold	counterclockwise	practice	Guided	1	-0.5	-0.5	2.440109	-0.54981	-1.45	-1.3	0.801549099581751	0.040077	0.0041675	-0.0078048
Trial1	1	1	noBlindfold	counterclockwise	practice	Guided	1	-0.5	-0.5	2.460114	-0.5498	-1.45	-1.3	0.801548477378549	-0.010005	0.016859	-0.014505
Trial1	1	1	noBlindfold	counterclockwise	practice	Guided	1	-0.5	-0.5	2.480118	-0.5498	-1.45	-1.3	0.801548477378549	0.034685	0.033786	-0.013669
Trial1	1	1	noBlindfold	counterclockwise	practice	Guided	1	-0.5	-0.5	2.500122	-0.5498	-1.45	-1.3	0.801548477378549	0.020738	-6.8995E-05	-0.021038
Trial1	1	1	noBlindfold	counterclockwise	practice	Guided	1	-0.5	-0.5	2.520111	-0.5498	-1.45	-1.3	0.801548477378549	0.015981	0.016857	-0.024889
Trial1	1	1	noBlindfold	counterclockwise	practice	Guided	1	-0.5	-0.5	2.540115	-0.5498	-1.45	-1.3	0.801548477378549	-0.028078	0.016857	-0.01567
Trial1	1	1	noBlindfold	counterclockwise	practice	Guided	1	-0.5	-0.5	2.56012	-0.5498	-1.45	-1.3	0.801548477378549	0.0083668	-7.0327E-05	-0.0074645
Trial1	1	1	noBlindfold	counterclockwise	practice	Guided	1	-0.5	-0.5	2.580109	-0.5498	-1.45	-1.3	0.801548477378549	0.00075729	0.012625	0.0099599
Trial1	1	1	noBlindfold	counterclockwise	practice	Guided	1	-0.5	-0.5	2.600113	-0.5498	-1.45	-1.3	0.801548477378549	0.0001222	0.00416	0.0015826
Trial1	1	1	noBlindfold	counterclockwise	practice	Guided	1	-0.5	-0.5	2.620117	-0.54979	-1.45	-1.3	0.801547859002442	0.06161	0.008392	-0.011487
Trial1	1	1	noBlindfold	counterclockwise	practice	Guided	1	-0.5	-0.5	2.640121	-0.54979	-1.45	-1.3	0.801547859002442	0.0077259	0.033781	-0.015838
Trial1	1	1	noBlindfold	counterclockwise	practice	Guided	1	-0.5	-0.5	2.66011	-0.54979	-1.45	-1.3	0.801547859002442	-0.053452	-0.017002	0.0014213
Trial1	1	1	noBlindfold	counterclockwise	practice	Guided	1	-0.5	-0.5	2.680115	-0.54979	-1.45	-1.3	0.801547859002442	0.0048647	0.012617	0.0054379
Trial1	1	1	noBlindfold	counterclockwise	practice	Guided	1	-0.5	-0.5	2.700119	-0.54979	-1.45	-1.3	0.801547859002442	-0.016058	0.0041515	0.023866
Trial1	1	1	noBlindfold	counterclockwise	practice	Guided	1	-0.5	-0.5	2.720123	-0.54979	-1.45	-1.3	0.801547859002442	0.0013731	0.0083814	0.018338
Trial1	1	1	noBlindfold	counterclockwise	practice	Guided	1	-0.5	-0.5	2.740112	-0.54979	-1.45	-1.3	0.801547859002442	-0.0002132	0.025308	-0.0026007
Trial1	1	1	noBlindfold	counterclockwise	practice	Guided	1	-0.5	-0.5	2.760117	-0.54978	-1.45	-1.3	0.801547237047727	0.013094	0.01684	-0.003605
Trial1	1	1	noBlindfold	counterclockwise	practice	Guided	1	-0.5	-0.5	2.780121	-0.54978	-1.45	-1.3	0.801547237047727	0.026088	0.01684	-0.0087988
Trial1	1	1	noBlindfold	counterclockwise	practice	Guided	1	-0.5	-0.5	2.80011	-0.54978	-1.45	-1.3	0.801547237047727	0.030522	-0.0085514	-0.0091349
Trial1	1	1	noBlindfold	counterclockwise	practice	Guided	1	-0.5	-0.5	2.820114	-0.54978	-1.45	-1.3	0.801547237047727	0.044467	-9.0451E-05	-0.0017654
Trial1	1	1	noBlindfold	counterclockwise	practice	Guided	1	-0.5	-0.5	2.840118	-0.54978	-1.45	-1.3	0.801547237047727	0.012136	-0.0043218	-0.016169
Trial1	1	1	noBlindfold	counterclockwise	practice	Guided	1	-0.5	-0.5	2.860123	-0.54978	-1.45	-1.3	0.801547237047727	0.058404	0.0041404	0.0056068
Trial1	1	1	noBlindfold	counterclockwise	practice	Guided	1	-0.5	-0.5	2.880112	-0.54977	-1.45	-1.3	0.801546615217628	-0.0075216	-0.0085569	-0.039956
Trial1	1	1	noBlindfold	counterclockwise	practice	Guided	1	-0.5	-0.5	2.900116	-0.54977	-1.45	-1.3	0.801546615217628	0.011171	0.012603	0.030236
Trial1	1	1	noBlindfold	counterclockwise	practice	Guided	1	-0.5	-0.5	2.92012	-0.54977	-1.45	-1.3	0.801546615217628	0.040648	-9.2804E-05	0.0069491
Trial1	1	1	noBlindfold	counterclockwise	practice	Guided	1	-0.5	-0.5	2.940109	-0.54977	-1.45	-1.3	0.801546615217628	-0.0072146	0.004138	0.023201
Trial1	1	1	noBlindfold	counterclockwise	practice	Guided	1	-0.5	-0.5	2.960114	-0.54977	-1.45	-1.3	0.801546615217628	-0.04588	-9.6745E-05	-0.015996
Trial1	1	1	noBlindfold	counterclockwise	practice	Guided	1	-0.5	-0.5	2.980118	-0.54977	-1.45	-1.3	0.801546615217628	0.040328	-0.012793	0.002764
Trial1	1	1	noBlindfold	counterclockwise	practice	Guided	1	-0.5	-0.5	3.000122	-0.54977	-1.45	-1.3	0.801546615217628	0.00070428	0.004135	0.0099685
Trial1	1	1	noBlindfold	counterclockwise	practice	Guided	1	-0.5	-0.5	3.020111	-0.54977	-1.45	-1.3	0.801546615217628	0.0045061	0.012596	0.0012585
Trial1	1	1	noBlindfold	counterclockwise	practice	Guided	1	-0.5	-0.5	3.040115	-0.54976	-1.45	-1.3	0.801545993512145	0.01718	0.021057	-0.0081229
Trial1	1	1	noBlindfold	counterclockwise	practice	Guided	1	-0.5	-0.5	3.06012	-0.54976	-1.45	-1.3	0.801545993512145	0.0029162	-0.00010028	-0.01968
Trial1	1	1	noBlindfold	counterclockwise	practice	Guided	1	-0.5	-0.5	3.080109	-0.54976	-1.45	-1.3	0.801545993512145	0.088172	0.016826	-0.013488
Trial1	1	1	noBlindfold	counterclockwise	practice	Guided	1	-0.5	-0.5	3.100113	-0.54976	-1.45	-1.3	0.801545993512145	0.026047	-0.0043337	-0.0087943
Trial1	1	1	noBlindfold	counterclockwise	practice	Guided	1	-0.5	-0.5	3.120117	-0.54976	-1.45	-1.3	0.801545993512145	0.048864	-0.00010351	-0.0020963
Trial1	1	1	noBlindfold	counterclockwise	practice	Guided	1	-0.5	-0.5	3.140121	-0.54976	-1.45	-1.3	0.801545993512145	0.010825	-0.012801	0.026051
Trial1	1	1	noBlindfold	counterclockwise	practice	Guided	1	-0.5	-0.5	3.16011	-0.54976	-1.45	-1.3	0.801545993512145	-0.0078748	0.0083606	0.014825
Trial1	1	1	noBlindfold	counterclockwise	practice	Guided	1	-0.5	-0.5	3.180115	-0.54976	-1.45	-1.3	0.801545993512145	-0.0078754	-0.00010654	0.014827
Trial1	1	1	noBlindfold	counterclockwise	practice	Guided	1	-0.5	-0.5	3.200119	-0.54975	-1.45	-1.3	0.801545371931277	-0.035765	0.012588	8.4129E-05
Trial1	1	1	noBlindfold	counterclockwise	practice	Guided	1	-0.5	-0.5	3.220123	-0.54975	-1.45	-1.3	0.801545371931277	0.032693	0.021049	0.020182
Trial1	1	1	noBlindfold	counterclockwise	practice	Guided	1	-0.5	-0.5	3.240112	-0.54976	-1.45	-1.3	0.801545993512145	0.013678	0.0041217	0.0047713
Trial1	1	1	noBlindfold	counterclockwise	practice	Guided	1	-0.5	-0.5	3.260117	-0.54975	-1.45	-1.3	0.801545371931277	-0.0062898	0.021047	-0.023199
Trial1	1	1	noBlindfold	counterclockwise	practice	Guided	1	-0.5	-0.5	3.280121	-0.54975	-1.45	-1.3	0.801545371931277	0.0041649	0.0083493	-0.0029292
Trial1	1	1	noBlindfold	counterclockwise	practice	Guided	1	-0.5	-0.5	3.30011	-0.54975	-1.45	-1.3	0.801545371931277	-0.0097801	-0.017041	-0.010299
Trial1	1	1	noBlindfold	counterclockwise	practice	Guided	1	-0.5	-0.5	3.320114	-0.54975	-1.45	-1.3	0.801545371931277	-0.0062944	-0.012812	-0.023197
Trial1	1	1	noBlindfold	counterclockwise	practice	Guided	1	-0.5	-0.5	3.340118	-0.54975	-1.45	-1.3	0.801545371931277	0.038077	0.01681	-0.02655
Trial1	1	1	noBlindfold	counterclockwise	practice	Guided	1	-0.5	-0.5	3.360123	-0.54975	-1.45	-1.3	0.801545371931277	-0.012962	-0.00012019	0.0067954
Trial1	1	1	noBlindfold	counterclockwise	practice	Guided	1	-0.5	-0.5	3.380112	-0.54975	-1.45	-1.3	0.801545371931277	-0.018032	0.0083426	-0.0012488
Trial1	1	1	noBlindfold	counterclockwise	practice	Guided	1	-0.5	-0.5	3.400116	-0.54975	-1.45	-1.3	0.801545371931277	0.014932	-0.0043528	-0.037434
Trial1	1	1	noBlindfold	counterclockwise	practice	Guided	1	-0.5	-0.5	3.42012	-0.54974	-1.45	-1.3	0.801544754173801	-0.00091911	0.0041115	-0.010964
Trial1	1	1	noBlindfold	counterclockwise	practice	Guided	1	-0.5	-0.5	3.440109	-0.54975	-1.45	-1.3	0.801545371931277	0.062471	0.012573	0.0010946
Trial1	1	1	noBlindfold	counterclockwise	practice	Guided	1	-0.5	-0.5	3.460114	-0.54974	-1.45	-1.3	0.801544754173801	-0.010432	-0.0043602	-0.018669
Trial1	1	1	noBlindfold	counterclockwise	practice	Guided	1	-0.5	-0.5	3.480118	-0.54974	-1.45	-1.3	0.801544754173801	0.010164	-0.0001275	0.017683
Trial1	1	1	noBlindfold	counterclockwise	practice	Guided	1	-0.5	-0.5	3.500122	-0.54974	-1.45	-1.3	0.801544754173801	1.8723E-05	-0.012824	0.0016006
Trial1	1	1	noBlindfold	counterclockwise	practice	Guided	1	-0.5	-0.5	3.520111	-0.54974	-1.45	-1.3	0.801544754173801	0.013964	0.0041025	0.008971
Trial1	1	1	noBlindfold	counterclockwise	practice	Guided	1	-0.5	-0.5	3.540115	-0.54974	-1.45	-1.3	0.801544754173801	0.0031881	-0.00013081	-0.015485
Trial1	1	1	noBlindfold	counterclockwise	practice	Guided	1	-0.5	-0.5	3.56012	-0.54974	-1.45	-1.3	0.801544754173801	0.013327	-0.00013381	0.00059736
Trial1	1	1	noBlindfold	counterclockwise	practice	Guided	1	-0.5	-0.5	3.580109	-0.54974	-1.45	-1.3	0.801544754173801	0.00032894	-0.00013401	-0.0042607
Trial1	1	1	noBlindfold	counterclockwise	practice	Guided	1	-0.5	-0.5	3.600113	-0.54973	-1.45	-1.3	0.801544132841425	0.0279	0.042183	0.016346
Trial1	1	1	noBlindfold	counterclockwise	practice	Guided	1	-0.5	-0.5	3.620117	-0.54973	-1.45	-1.3	0.801544132841425	-0.017107	-0.0001368	0.011323
Trial1	1	1	noBlindfold	counterclockwise	practice	Guided	1	-0.5	-0.5	3.640121	-0.54973	-1.45	-1.3	0.801544132841425	0.010149	0.01256	0.017687
Trial1	1	1	noBlindfold	counterclockwise	practice	Guided	1	-0.5	-0.5	3.66011	-0.54973	-1.45	-1.3	0.801544132841425	-0.0050612	-0.00013591	-0.0064354
Trial1	1	1	noBlindfold	counterclockwise	practice	Guided	1	-0.5	-0.5	3.680115	-0.54973	-1.45	-1.3	0.801544132841425	0.037731	0.0083296	-0.030727
Trial1	1	1	noBlindfold	counterclockwise	practice	Guided	1	-0.5	-0.5	3.700119	-0.54973	-1.45	-1.3	0.801544132841425	-0.0088644	-0.0085996	-0.0057622
Trial1	1	1	noBlindfold	counterclockwise	practice	Guided	1	-0.5	-0.5	3.720123	-0.54973	-1.45	-1.3	0.801544132841425	-0.031684	-0.021297	-0.0071014
Trial1	1	1	noBlindfold	counterclockwise	practice	Guided	1	-0.5	-0.5	3.740112	-0.54973	-1.45	-1.3	0.801544132841425	0.011738	0.012559	-0.016147
Trial1	1	1	noBlindfold	counterclockwise	practice	Guided	1	-0.5	-0.5	3.760117	-0.54973	-1.45	-1.3	0.801544132841425	-0.028203	-0.012835	-0.017317
Trial1	1	1	noBlindfold	counterclockwise	practice	Guided	1	-0.5	-0.5	3.780121	-0.54973	-1.45	-1.3	0.801544132841425	0.02726	-0.0086047	0.0079734
Trial1	1	1	noBlindfold	counterclockwise	practice	Guided	1	-0.5	-0.5	3.80011	-0.54973	-1.45	-1.3	0.801544132841425	-0.013943	0.021017	-0.0057601
Trial1	1	1	noBlindfold	counterclockwise	practice	Guided	1	-0.5	-0.5	3.820114	-0.54973	-1.45	-1.3	0.801544132841425	0.0079233	-0.0086071	-0.011624
Trial1	1	1	noBlindfold	counterclockwise	practice	Guided	1	-0.5	-0.5	3.840118	-0.54973	-1.45	-1.3	0.801544132841425	0.026304	0.016782	-0.0045872
Trial1	1	1	noBlindfold	counterclockwise	practice	Guided	1	-0.5	-0.5	3.860123	-0.54972	-1.45	-1.3	0.801543511633665	0.028524	0.0083162	-0.034241
Trial1	1	1	noBlindfold	counterclockwise	practice	Guided	1	-0.5	-0.5	3.880112	-0.54972	-1.45	-1.3	0.801543511633665	-0.018391	-0.029771	-0.0054244
Trial1	1	1	noBlindfold	counterclockwise	practice	Guided	1	-0.5	-0.5	3.900116	-0.54972	-1.45	-1.3	0.801543511633665	-0.0079373	-0.00014692	0.014849
Trial1	1	1	noBlindfold	counterclockwise	practice	Guided	1	-0.5	-0.5	3.92012	-0.54972	-1.45	-1.3	0.801543511633665	0.003474	-0.0043791	-0.011286
Trial1	1	1	noBlindfold	counterclockwise	practice	Guided	1	-0.5	-0.5	3.940109	-0.54972	-1.45	-1.3	0.801543511633665	0.013295	0.0083138	-0.019663
Trial1	1	1	noBlindfold	counterclockwise	practice	Guided	1	-0.5	-0.5	3.960114	-0.54971	-1.45	-1.3	0.801542890550522	0.029772	0.0040807	-0.017485
Trial1	1	1	noBlindfold	counterclockwise	practice	Guided	1	-0.5	-0.5	3.980118	-0.54971	-1.45	-1.3	0.801542890550522	0.012023	-0.012847	-0.016142
Trial1	1	1	noBlindfold	counterclockwise	practice	Guided	1	-0.5	-0.5	4.000122	-0.54971	-1.45	-1.3	0.801542890550522	0.0063126	0.008311	-0.00056024
Trial1	1	1	noBlindfold	counterclockwise	practice	Guided	1	-0.5	-0.5	4.020111	-0.54971	-1.45	-1.3	0.801542890550522	-0.0057272	0.025235	-0.0148
Trial1	1	1	noBlindfold	counterclockwise	practice	Guided	1	-0.5	-0.5	4.040115	-0.54971	-1.45	-1.3	0.801542890550522	0.025965	-0.0043891	0.00027478
Trial1	1	1	noBlindfold	counterclockwise	practice	Guided	1	-0.5	-0.5	4.06012	-0.54971	-1.45	-1.3	0.801542890550522	0.029763	0.021	-0.017483
Trial1	1	1	noBlindfold	counterclockwise	practice	Guided	1	-0.5	-0.5	4.080109	-0.54971	-1.45	-1.3	0.801542890550522	0.015816	0.008302	-0.024852
Trial1	1	1	noBlindfold	counterclockwise	practice	Guided	1	-0.5	-0.5	4.100113	-0.54971	-1.45	-1.3	0.801542890550522	-0.0032067	-0.00016214	0.018704
Trial1	1	1	noBlindfold	counterclockwise	practice	Guided	1	-0.5	-0.5	4.120117	-0.54971	-1.45	-1.3	0.801542890550522	-0.0019342	-0.0086246	-0.023511
Trial1	1	1	noBlindfold	counterclockwise	practice	Guided	1	-0.5	-0.5	4.140121	-0.54971	-1.45	-1.3	0.801542890550522	0.036726	-0.017089	0.015689
Trial1	1	1	noBlindfold	counterclockwise	practice	Guided	1	-0.5	-0.5	4.16011	-0.54971	-1.45	-1.3	0.801542890550522	0.030705	-0.00016383	-0.0049153
Trial1	1	1	noBlindfold	counterclockwise	practice	Guided	1	-0.5	-0.5	4.180115	-0.5497	-1.45	-1.3	0.801542273287809	0.021511	0.016762	-0.0084318
Trial1	1	1	noBlindfold	counterclockwise	practice	Guided	1	-0.5	-0.5	4.200119	-0.5497	-1.45	-1.3	0.801542273287809	0.044647	-0.01286	0.0024537
Trial1	1	1	noBlindfold	counterclockwise	practice	Guided	1	-0.5	-0.5	4.220123	-0.5497	-1.45	-1.3	0.801542273287809	0.010095	-0.0043966	0.017703
Trial1	1	1	noBlindfold	counterclockwise	practice	Guided	1	-0.5	-0.5	4.240112	-0.5497	-1.45	-1.3	0.801542273287809	0.0078767	-0.0086285	-0.011613
Trial1	1	1	noBlindfold	counterclockwise	practice	Guided	1	-0.5	-0.5	4.260117	-0.5497	-1.45	-1.3	0.801542273287809	-0.00036868	0.0040648	-0.0025657
Trial1	1	1	noBlindfold	counterclockwise	practice	Guided	1	-0.5	-0.5	4.280121	-0.5497	-1.45	-1.3	0.801542273287809	0.016114	-0.017094	-0.02066
Trial1	1	1	noBlindfold	counterclockwise	practice	Guided	1	-0.5	-0.5	4.30011	-0.5497	-1.45	-1.3	0.801542273287809	0.035759	0.0082964	0.0031278
Trial1	1	1	noBlindfold	counterclockwise	practice	Guided	1	-0.5	-0.5	4.320114	-0.54969	-1.45	-1.3	0.801541652453159	0.017056	-0.00016641	-0.0080943
Trial1	1	1	noBlindfold	counterclockwise	practice	Guided	1	-0.5	-0.5	4.340118	-0.54969	-1.45	-1.3	0.801541652453159	0.026561	0.0040642	-0.00038875
Trial1	1	1	noBlindfold	counterclockwise	practice	Guided	1	-0.5	-0.5	4.360123	-0.54969	-1.45	-1.3	0.801541652453159	0.016417	0.020991	-0.016468
Trial1	1	1	noBlindfold	counterclockwise	practice	Guided	1	-0.5	-0.5	4.380112	-0.54969	-1.45	-1.3	0.801541652453159	0.030676	0.016758	-0.0049087
Trial1	1	1	noBlindfold	counterclockwise	practice	Guided	1	-0.5	-0.5	4.400116	-0.54969	-1.45	-1.3	0.801541652453159	-0.0010199	0.0040615	-0.011608
Trial1	1	1	noBlindfold	counterclockwise	practice	Guided	1	-0.5	-0.5	4.42012	-0.54969	-1.45	-1.3	0.801541652453159	0.021481	0.012525	-0.0084239
Trial1	1	1	noBlindfold	counterclockwise	practice	Guided	1	-0.5	-0.5	4.440109	-0.54969	-1.45	-1.3	0.801541652453159	0.050644	0.0082933	-0.035899
Trial1	1	1	noBlindfold	counterclockwise	practice	Guided	1	-0.5	-0.5	4.460114	-0.54969	-1.45	-1.3	0.801541652453159	-0.023528	0.012525	-0.013444
Trial1	1	1	noBlindfold	counterclockwise	practice	Guided	1	-0.5	-0.5	4.480118	-0.54968	-1.45	-1.3	0.801541031743127	-0.026384	0.033684	-0.0025558
Trial1	1	1	noBlindfold	counterclockwise	practice	Guided	1	-0.5	-0.5	4.500122	-0.54968	-1.45	-1.3	0.801541031743127	0.0024604	-0.0086364	-0.0018864
Trial1	1	1	noBlindfold	counterclockwise	practice	Guided	1	-0.5	-0.5	4.520111	-0.54968	-1.45	-1.3	0.801541031743127	-0.05079	0.01252	-0.01981
Trial1	1	1	noBlindfold	counterclockwise	practice	Guided	1	-0.5	-0.5	4.540115	-0.54968	-1.45	-1.3	0.801541031743127	-0.011165	0.008285	0.0039786
Trial1	1	1	noBlindfold	counterclockwise	practice	Guided	1	-0.5	-0.5	4.56012	-0.54968	-1.45	-1.3	0.801541031743127	0.0075313	-0.017105	0.0038094
Trial1	1	1	noBlindfold	counterclockwise	practice	Guided	1	-0.5	-0.5	4.580109	-0.54968	-1.45	-1.3	0.801541031743127	0.022423	0.0082841	0.0041446
Trial1	1	1	noBlindfold	counterclockwise	practice	Guided	1	-0.5	-0.5	4.600113	-0.54968	-1.45	-1.3	0.801541031743127	0.0037206	0.0082831	-0.0070773
Trial1	1	1	noBlindfold	counterclockwise	practice	Guided	1	-0.5	-0.5	4.620117	-0.54968	-1.45	-1.3	0.801541031743127	-0.0086439	0.025208	0.0064934
Trial1	1	1	noBlindfold	counterclockwise	practice	Guided	1	-0.5	-0.5	4.640121	-0.54968	-1.45	-1.3	0.801541031743127	0.027487	-0.01711	0.012187
Trial1	1	1	noBlindfold	counterclockwise	practice	Guided	1	-0.5	-0.5	4.66011	-0.54968	-1.45	-1.3	0.801541031743127	0.032237	0.016741	0.016038
Trial1	1	1	noBlindfold	counterclockwise	practice	Guided	1	-0.5	-0.5	4.680115	-0.54968	-1.45	-1.3	0.801541031743127	-0.023542	-0.00018484	-0.013444
Trial1	1	1	noBlindfold	counterclockwise	practice	Guided	1	-0.5	-0.5	4.700119	-0.54968	-1.45	-1.3	0.801541031743127	-0.0023127	-0.025576	0.031285
Trial1	1	1	noBlindfold	counterclockwise	practice	Guided	1	-0.5	-0.5	4.720123	-0.54968	-1.45	-1.3	0.801541031743127	-9.1827E-05	0.016742	0.001633
Trial1	1	1	noBlindfold	counterclockwise	practice	Guided	1	-0.5	-0.5	4.740112	-0.54967	-1.45	-1.3	0.801540411157713	0.0090971	0.008278	0.0051507
Trial1	1	1	noBlindfold	counterclockwise	practice	Guided	1	-0.5	-0.5	4.760117	-0.54967	-1.45	-1.3	0.801540411157713	0.00021783	-0.0086543	0.0058219
Trial1	1	1	noBlindfold	counterclockwise	practice	Guided	1	-0.5	-0.5	4.780121	-0.54967	-1.45	-1.3	0.801540411157713	0.044271	-0.012884	-0.0017183
Trial1	1	1	noBlindfold	counterclockwise	practice	Guided	1	-0.5	-0.5	4.80011	-0.54967	-1.45	-1.3	0.801540411157713	0.01701	0.0040425	-0.0080833
Trial1	1	1	noBlindfold	counterclockwise	practice	Guided	1	-0.5	-0.5	4.820114	-0.54967	-1.45	-1.3	0.801540411157713	-0.0089824	-0.00019148	0.0023051
Trial1	1	1	noBlindfold	counterclockwise	practice	Guided	1	-0.5	-0.5	4.840118	-0.54967	-1.45	-1.3	0.801540411157713	0.01511	-0.012887	-0.021318
Trial1	1	1	noBlindfold	counterclockwise	practice	Guided	1	-0.5	-0.5	4.860123	-0.54966	-1.45	-1.3	0.801539790696918	0.025563	-0.012888	-0.01294
Trial1	1	1	noBlindfold	counterclockwise	practice	Guided	1	-0.5	-0.5	4.880112	-0.54966	-1.45	-1.3	0.801539790696918	0.0052714	-0.0044237	0.013866
Trial1	1	1	noBlindfold	counterclockwise	practice	Guided	1	-0.5	-0.5	4.900116	-0.54966	-1.45	-1.3	0.801539790696918	0.025557	-0.0086562	-0.015786
Trial1	1	1	noBlindfold	counterclockwise	practice	Guided	1	-0.5	-0.5	4.92012	-0.54966	-1.45	-1.3	0.801539790696918	0.01668	-0.01712	0.011017
Trial1	1	1	noBlindfold	counterclockwise	practice	Guided	1	-0.5	-0.5	4.940109	-0.54966	-1.45	-1.3	0.801539790696918	0.01826	-0.0086568	0.0044842
Trial1	1	1	noBlindfold	counterclockwise	practice	Guided	1	-0.5	-0.5	4.960114	-0.54966	-1.45	-1.3	0.801539790696918	-0.013121	0.0040354	0.0068285
Trial1	1	1	noBlindfold	counterclockwise	practice	Guided	1	-0.5	-0.5	4.980118	-0.54966	-1.45	-1.3	0.801539790696918	0.02713	0.03789	0.0079986
Trial1	1	1	noBlindfold	counterclockwise	practice	Guided	1	-0.5	-0.5	5.000122	-0.54965	-1.45	-1.3	0.80153917405285	-0.012492	-0.0044294	0.015204
Trial1	1	1	noBlindfold	counterclockwise	practice	Guided	1	-0.5	-0.5	5.020111	-0.54965	-1.45	-1.3	0.80153917405285	-0.0033013	0.0040315	0.018723
Trial1	1	1	noBlindfold	counterclockwise	practice	Guided	1	-0.5	-0.5	5.040115	-0.54965	-1.45	-1.3	0.80153917405285	-0.0039361	-0.00019907	0.010347
Trial1	1	1	noBlindfold	counterclockwise	practice	Guided	1	-0.5	-0.5	5.06012	-0.54965	-1.45	-1.3	0.80153917405285	0.014443	0.012494	0.017385
Trial1	1	1	noBlindfold	counterclockwise	practice	Guided	1	-0.5	-0.5	5.080109	-0.54965	-1.45	-1.3	0.80153917405285	0.01603	-0.0044352	-0.020644
Trial1	1	1	noBlindfold	counterclockwise	practice	Guided	1	-0.5	-0.5	5.100113	-0.54965	-1.45	-1.3	0.80153917405285	-0.001405	-0.0044349	-0.015115
Trial1	1	1	noBlindfold	counterclockwise	practice	Guided	1	-0.5	-0.5	5.120117	-0.54965	-1.45	-1.3	0.80153917405285	0.045192	-0.00867	-0.04812
Trial1	1	1	noBlindfold	counterclockwise	practice	Guided	1	-0.5	-0.5	5.140121	-0.54965	-1.45	-1.3	0.80153917405285	0.0049271	-0.0086707	0.0096798
Trial1	1	1	noBlindfold	counterclockwise	practice	Guided	1	-0.5	-0.5	5.16011	-0.54965	-1.45	-1.3	0.80153917405285	0.0046103	-0.017135	0.0054923
Trial1	1	1	noBlindfold	counterclockwise	practice	Guided	1	-0.5	-0.5	5.180115	-0.54965	-1.45	-1.3	0.80153917405285	0.044861	0.0082538	-0.0059022
Trial1	1	1	noBlindfold	counterclockwise	practice	Guided	1	-0.5	-0.5	5.200119	-0.54964	-1.45	-1.3	0.801538553840551	-0.0048997	0.016717	0.00046857
Trial1	1	1	noBlindfold	counterclockwise	practice	Guided	1	-0.5	-0.5	5.220123	-0.54964	-1.45	-1.3	0.801538553840551	-0.0039531	0.016716	0.010353
Trial1	1	1	noBlindfold	counterclockwise	practice	Guided	1	-0.5	-0.5	5.240112	-0.54964	-1.45	-1.3	0.801538553840551	-0.013464	-0.01714	0.0026473
Trial1	1	1	noBlindfold	counterclockwise	practice	Guided	1	-0.5	-0.5	5.260117	-0.54964	-1.45	-1.3	0.801538553840551	0.0036504	-0.00021459	-0.00707
Trial1	1	1	noBlindfold	counterclockwise	practice	Guided	1	-0.5	-0.5	5.280121	-0.54964	-1.45	-1.3	0.801538553840551	-0.022974	-0.0086788	-0.0032186
Trial1	1	1	noBlindfold	counterclockwise	practice	Guided	1	-0.5	-0.5	5.30011	-0.54964	-1.45	-1.3	0.801538553840551	-0.016958	-0.0086793	0.015545
Trial1	1	1	noBlindfold	counterclockwise	practice	Guided	1	-0.5	-0.5	5.320114	-0.54964	-1.45	-1.3	0.801538553840551	0.035338	0.012479	-0.0010413
Trial1	1	1	noBlindfold	counterclockwise	practice	Guided	1	-0.5	-0.5	5.340118	-0.54964	-1.45	-1.3	0.801538553840551	0.0049071	-0.012915	0.015711
Trial1	1	1	noBlindfold	counterclockwise	practice	Guided	1	-0.5	-0.5	5.360123	-0.54963	-1.45	-1.3	0.801537933752871	0.078439	0.02094	-0.021145
Trial1	1	1	noBlindfold	counterclockwise	practice	Guided	1	-0.5	-0.5	5.380112	-0.54963	-1.45	-1.3	0.801537933752871	-0.026793	-0.021379	0.0036532
Trial1	1	1	noBlindfold	counterclockwise	practice	Guided	1	-0.5	-0.5	5.400116	-0.54963	-1.45	-1.3	0.801537933752871	-0.021723	-0.0002201	0.011694
Trial1	1	1	noBlindfold	counterclockwise	practice	Guided	1	-0.5	-0.5	5.42012	-0.54963	-1.45	-1.3	0.801537933752871	0.031525	0.0040107	0.0076714
Trial1	1	1	noBlindfold	counterclockwise	practice	Guided	1	-0.5	-0.5	5.440109	-0.54963	-1.45	-1.3	0.801537933752871	0.025503	0.0082408	-0.012934
Trial1	1	1	noBlindfold	counterclockwise	practice	Guided	1	-0.5	-0.5	5.460114	-0.54963	-1.45	-1.3	0.801537933752871	0.0093273	-0.004455	0.0093493
Trial1	1	1	noBlindfold	counterclockwise	practice	Guided	1	-0.5	-0.5	5.480118	-0.54963	-1.45	-1.3	0.801537933752871	-0.0081071	0.004009	0.014877
Trial1	1	1	noBlindfold	counterclockwise	practice	Guided	1	-0.5	-0.5	5.500122	-0.54962	-1.45	-1.3	0.801537317479698	-0.011281	-0.0044574	0.031965
Trial1	1	1	noBlindfold	counterclockwise	practice	Guided	1	-0.5	-0.5	5.520111	-0.54962	-1.45	-1.3	0.801537317479698	0.020738	0.016702	-0.016785
Trial1	1	1	noBlindfold	counterclockwise	practice	Guided	1	-0.5	-0.5	5.540115	-0.54962	-1.45	-1.3	0.801537317479698	-0.023005	-0.0086881	-0.0050571
Trial1	1	1	noBlindfold	counterclockwise	practice	Guided	1	-0.5	-0.5	5.56012	-0.54962	-1.45	-1.3	0.801537317479698	-0.041073	0.025164	0.010691
Trial1	1	1	noBlindfold	counterclockwise	practice	Guided	1	-0.5	-0.5	5.580109	-0.54962	-1.45	-1.3	0.801537317479698	-0.02618	-0.0086909	0.012031
Trial1	1	1	noBlindfold	counterclockwise	practice	Guided	1	-0.5	-0.5	5.600113	-0.54962	-1.45	-1.3	0.801537317479698	0.022314	0.012468	0.0041561
Trial1	1	1	noBlindfold	counterclockwise	practice	Guided	1	-0.5	-0.5	5.620117	-0.54962	-1.45	-1.3	0.801537317479698	0.024854	0.0040031	-0.021308
Trial1	1	1	noBlindfold	counterclockwise	practice	Guided	1	-0.5	-0.5	5.640121	-0.54962	-1.45	-1.3	0.801537317479698	0.026118	0.0040026	-0.0045569
Trial1	1	1	noBlindfold	counterclockwise	practice	Guided	1	-0.5	-0.5	5.66011	-0.54962	-1.45	-1.3	0.801537317479698	0.0070989	-0.012927	-0.019965
Trial1	1	1	noBlindfold	counterclockwise	practice	Guided	1	-0.5	-0.5	5.680115	-0.54962	-1.45	-1.3	0.801537317479698	0.016608	0.0040022	-0.012259
Trial1	1	1	noBlindfold	counterclockwise	practice	Guided	1	-0.5	-0.5	5.700119	-0.54962	-1.45	-1.3	0.801537317479698	-0.00019584	-0.02139	0.0016469
Trial1	1	1	noBlindfold	counterclockwise	practice	Guided	1	-0.5	-0.5	5.720123	-0.54962	-1.45	-1.3	0.801537317479698	-0.045519	-0.0086945	-0.0075649
Trial1	1	1	noBlindfold	counterclockwise	practice	Guided	1	-0.5	-0.5	5.740112	-0.54962	-1.45	-1.3	0.801537317479698	0.00075408	0.012464	0.014211
Trial1	1	1	noBlindfold	counterclockwise	practice	Guided	1	-0.5	-0.5	5.760117	-0.54962	-1.45	-1.3	0.801537317479698	0.0077278	0.012461	-0.011586
Trial1	1	1	noBlindfold	counterclockwise	practice	Guided	1	-0.5	-0.5	5.780121	-0.54962	-1.45	-1.3	0.801537317479698	-0.023019	0.01246	-0.0050493
Trial1	1	1	noBlindfold	counterclockwise	practice	Guided	1	-0.5	-0.5	5.80011	-0.54962	-1.45	-1.3	0.801537317479698	-0.019214	-0.0086999	-0.013759
Trial1	1	1	noBlindfold	counterclockwise	practice	Guided	1	-0.5	-0.5	5.820114	-0.54962	-1.45	-1.3	0.801537317479698	0.00011644	-0.0044686	0.0058389
Trial1	1	1	noBlindfold	counterclockwise	practice	Guided	1	-0.5	-0.5	5.840118	-0.54961	-1.45	-1.3	0.801536697640516	-0.0081256	0.012458	-0.0042131
Trial1	1	1	noBlindfold	counterclockwise	practice	Guided	1	-0.5	-0.5	5.860123	-0.54961	-1.45	-1.3	0.801536697640516	0.061288	0.0082237	-0.01142
Trial1	1	1	noBlindfold	counterclockwise	practice	Guided	1	-0.5	-0.5	5.880112	-0.54961	-1.45	-1.3	0.801536697640516	0.0051817	-0.00023994	0.013878
Trial1	1	1	noBlindfold	counterclockwise	practice	Guided	1	-0.5	-0.5	5.900116	-0.54961	-1.45	-1.3	0.801536697640516	0.0070842	-0.012936	-0.019961
Trial1	1	1	noBlindfold	counterclockwise	practice	Guided	1	-0.5	-0.5	5.92012	-0.54961	-1.45	-1.3	0.801536697640516	-0.0062295	-0.0044732	-0.018954
Trial1	1	1	noBlindfold	counterclockwise	practice	Guided	1	-0.5	-0.5	5.940109	-0.54961	-1.45	-1.3	0.801536697640516	0.034972	-0.0044729	-0.005218
Trial1	1	1	noBlindfold	counterclockwise	practice	Guided	1	-0.5	-0.5	5.960114	-0.54961	-1.45	-1.3	0.801536697640516	-0.00021488	0.016685	0.0016524
Trial1	1	1	noBlindfold	counterclockwise	practice	Guided	1	-0.5	-0.5	5.980118	-0.54961	-1.45	-1.3	0.801536697640516	-0.0078262	0.020917	0.019077
Trial1	1	1	noBlindfold	counterclockwise	practice	Guided	1	-0.5	-0.5	6.000122	-0.5496	-1.45	-1.3	0.801536077925954	-0.032545	0.016684	-0.015099
Trial1	1	1	noBlindfold	counterclockwise	practice	Guided	1	-0.5	-0.5	6.020111	-0.5496	-1.45	-1.3	0.801536077925954	0.043839	0.0082208	-0.0035394
Trial1	1	1	noBlindfold	counterclockwise	practice	Guided	1	-0.5	-0.5	6.040115	-0.5496	-1.45	-1.3	0.801536077925954	-0.03825	-0.0087068	-0.01208
Trial1	1	1	noBlindfold	counterclockwise	practice	Guided	1	-0.5	-0.5	6.06012	-0.5496	-1.45	-1.3	0.801536077925954	0.035273	0.0039881	-0.001028
Trial1	1	1	noBlindfold	counterclockwise	practice	Guided	1	-0.5	-0.5	6.080109	-0.5496	-1.45	-1.3	0.801536077925954	-0.0049829	0.020914	-0.002197
Trial1	1	1	noBlindfold	counterclockwise	practice	Guided	1	-0.5	-0.5	6.100113	-0.5496	-1.45	-1.3	0.801536077925954	-0.022418	-0.00024658	0.0033321
Trial1	1	1	noBlindfold	counterclockwise	practice	Guided	1	-0.5	-0.5	6.120117	-0.5496	-1.45	-1.3	0.801536077925954	0.01625	-0.0044802	-0.0080585
Trial1	1	1	noBlindfold	counterclockwise	practice	Guided	1	-0.5	-0.5	6.140121	-0.54959	-1.45	-1.3	0.801535458336013	0.025123	0.0082181	-0.017106
Trial1	1	1	noBlindfold	counterclockwise	practice	Guided	1	-0.5	-0.5	6.16011	-0.54959	-1.45	-1.3	0.801535458336013	0.011807	-0.0341	-0.016094
Trial1	1	1	noBlindfold	counterclockwise	practice	Guided	1	-0.5	-0.5	6.180115	-0.54959	-1.45	-1.3	0.801535458336013	0.023527	0.0082186	0.020927
Trial1	1	1	noBlindfold	counterclockwise	practice	Guided	1	-0.5	-0.5	6.200119	-0.54959	-1.45	-1.3	0.801535458336013	-0.011332	0.0082182	-0.026983
Trial1	1	1	noBlindfold	counterclockwise	practice	Guided	1	-0.5	-0.5	6.220123	-0.54959	-1.45	-1.3	0.801535458336013	0.031449	0.0039846	0.0076924
Trial1	1	1	noBlindfold	counterclockwise	practice	Guided	1	-0.5	-0.5	6.240112	-0.54959	-1.45	-1.3	0.801535458336013	0.010212	-0.012945	0.0061869
Trial1	1	1	noBlindfold	counterclockwise	practice	Guided	1	-0.5	-0.5	6.260117	-0.54959	-1.45	-1.3	0.801535458336013	-0.01293	-0.017178	0.011045
Trial1	1	1	noBlindfold	counterclockwise	practice	Guided	1	-0.5	-0.5	6.280121	-0.54959	-1.45	-1.3	0.801535458336013	-0.00025176	-0.0044826	0.001664
Trial1	1	1	noBlindfold	counterclockwise	practice	Guided	1	-0.5	-0.5	6.30011	-0.54959	-1.45	-1.3	0.801535458336013	0.069164	-0.0087147	-0.024637
Trial1	1	1	noBlindfold	counterclockwise	practice	Guided	1	-0.5	-0.5	6.320114	-0.54958	-1.45	-1.3	0.801534838870692	0.0044994	0.016674	0.0055222
Trial1	1	1	noBlindfold	counterclockwise	practice	Guided	1	-0.5	-0.5	6.340118	-0.54958	-1.45	-1.3	0.801534838870692	0.030175	-0.0087171	0.014568
Trial1	1	1	noBlindfold	counterclockwise	practice	Guided	1	-0.5	-0.5	6.360123	-0.54958	-1.45	-1.3	0.801534838870692	0.053939	0.016671	0.010211
Trial1	1	1	noBlindfold	counterclockwise	practice	Guided	1	-0.5	-0.5	6.380112	-0.54958	-1.45	-1.3	0.801534838870692	0.021294	-0.017184	-0.0083839
Trial1	1	1	noBlindfold	counterclockwise	practice	Guided	1	-0.5	-0.5	6.400116	-0.54958	-1.45	-1.3	0.801534838870692	0.0032275	0.012439	-0.01123
Trial1	1	1	noBlindfold	counterclockwise	practice	Guided	1	-0.5	-0.5	6.42012	-0.54958	-1.45	-1.3	0.801534838870692	-0.0021595	-0.017184	-0.023459
Trial1	1	1	noBlindfold	counterclockwise	practice	Guided	1	-0.5	-0.5	6.440109	-0.54958	-1.45	-1.3	0.801534838870692	-0.001528	0.0082078	-0.015082
Trial1	1	1	noBlindfold	counterclockwise	practice	Guided	1	-0.5	-0.5	6.460114	-0.54958	-1.45	-1.3	0.801534838870692	-0.0040714	-0.0087206	0.010382
Trial1	1	1	noBlindfold	counterclockwise	practice	Guided	1	-0.5	-0.5	6.480118	-0.54958	-1.45	-1.3	0.801534838870692	-0.0040735	-0.017185	0.010382
Trial1	1	1	noBlindfold	counterclockwise	practice	Guided	1	-0.5	-0.5	6.500122	-0.54957	-1.45	-1.3	0.801534219529992	-0.0094631	0.025134	-0.0018463
Trial1	1	1	noBlindfold	counterclockwise	practice	Guided	1	-0.5	-0.5	6.520111	-0.54957	-1.45	-1.3	0.801534219529992	0.033328	-0.0044886	-0.026139
Trial1	1	1	noBlindfold	counterclockwise	practice	Guided	1	-0.5	-0.5	6.540115	-0.54957	-1.45	-1.3	0.801534219529992	0.0073321	-0.017185	-0.015752
Trial1	1	1	noBlindfold	counterclockwise	practice	Guided	1	-0.5	-0.5	6.56012	-0.54957	-1.45	-1.3	0.801534219529992	0.022541	0.01667	0.0083707
Trial1	1	1	noBlindfold	counterclockwise	practice	Guided	1	-0.5	-0.5	6.580109	-0.54957	-1.45	-1.3	0.801534219529992	0.014929	-0.021417	0.021271
Trial1	1	1	noBlindfold	counterclockwise	practice	Guided	1	-0.5	-0.5	6.600113	-0.54957	-1.45	-1.3	0.801534219529992	-0.0075736	-0.012953	0.023282
Trial1	1	1	noBlindfold	counterclockwise	practice	Guided	1	-0.5	-0.5	6.620117	-0.54957	-1.45	-1.3	0.801534219529992	0.0009834199	0.0082062	0.013565
Trial1	1	1	noBlindfold	counterclockwise	practice	Guided	1	-0.5	-0.5	6.640121	-0.54957	-1.45	-1.3	0.801534219529992	0.031093	-0.0087201	0.0035115
Trial1	1	1	noBlindfold	counterclockwise	practice	Guided	1	-0.5	-0.5	6.66011	-0.54956	-1.45	-1.3	0.801533603999355	0.016512	-0.012954	-0.012234
Trial1	1	1	noBlindfold	counterclockwise	practice	Guided	1	-0.5	-0.5	6.680115	-0.54956	-1.45	-1.3	0.801533603999355	0.00034183	-0.0087228	0.010048
Trial1	1	1	noBlindfold	counterclockwise	practice	Guided	1	-0.5	-0.5	6.700119	-0.54956	-1.45	-1.3	0.801533603999355	0.021261	0.0039737	-0.0083801
Trial1	1	1	noBlindfold	counterclockwise	practice	Guided	1	-0.5	-0.5	6.720123	-0.54956	-1.45	-1.3	0.801533603999355	0.023473	0.012437	0.0083717
Trial1	1	1	noBlindfold	counterclockwise	practice	Guided	1	-0.5	-0.5	6.740112	-0.54956	-1.45	-1.3	0.801533603999355	0.025378	0.012432	-0.012905
Trial1	1	1	noBlindfold	counterclockwise	practice	Guided	1	-0.5	-0.5	6.760117	-0.54956	-1.45	-1.3	0.801533603999355	-0.0085435	-0.021427	0.010717
Trial1	1	1	noBlindfold	counterclockwise	practice	Guided	1	-0.5	-0.5	6.780121	-0.54956	-1.45	-1.3	0.801533603999355	0.013012	-0.017196	0.0065286
Trial1	1	1	noBlindfold	counterclockwise	practice	Guided	1	-0.5	-0.5	6.80011	-0.54956	-1.45	-1.3	0.801533603999355	0.0047689	-0.012965	0.0097139
Trial1	1	1	noBlindfold	counterclockwise	practice	Guided	1	-0.5	-0.5	6.820114	-0.54956	-1.45	-1.3	0.801533603999355	-0.00061902	0.02089	-0.026971
Trial1	1	1	noBlindfold	counterclockwise	practice	Guided	1	-0.5	-0.5	6.840118	-0.54956	-1.45	-1.3	0.801533603999355	0.030757	-0.021427	-0.000672
Trial1	1	1	noBlindfold	counterclockwise	practice	Guided	1	-0.5	-0.5	6.860123	-0.54956	-1.45	-1.3	0.801533603999355	-0.027877	0.029352	-0.0088811
Trial1	1	1	noBlindfold	counterclockwise	practice	Guided	1	-0.5	-0.5	6.880112	-0.54955	-1.45	-1.3	0.801532984907157	-0.00062133	0.012425	-0.0025166
Trial1	1	1	noBlindfold	counterclockwise	practice	Guided	1	-0.5	-0.5	6.900116	-0.54955	-1.45	-1.3	0.801532984907157	0.018075	0.025116	-0.008046
Trial1	1	1	noBlindfold	counterclockwise	practice	Guided	1	-0.5	-0.5	6.92012	-0.54955	-1.45	-1.3	0.801532984907157	0.034558	0.012421	-0.009385
Trial1	1	1	noBlindfold	counterclockwise	practice	Guided	1	-0.5	-0.5	6.940109	-0.54955	-1.45	-1.3	0.801532984907157	0.047554	-0.021432	-0.014579
Trial1	1	1	noBlindfold	counterclockwise	practice	Guided	1	-0.5	-0.5	6.960114	-0.54955	-1.45	-1.3	0.801532984907157	0.018706	0.0081893	0.016079
Trial1	1	1	noBlindfold	counterclockwise	practice	Guided	1	-0.5	-0.5	6.980118	-0.54955	-1.45	-1.3	0.801532984907157	0.013947	0.016653	0.013232
Trial1	1	1	noBlindfold	counterclockwise	practice	Guided	1	-0.5	-0.5	7.000122	-0.54955	-1.45	-1.3	0.801532984907157	0.036766	-0.021436	0.019934
Trial1	1	1	noBlindfold	counterclockwise	practice	Guided	1	-0.5	-0.5	7.020111	-0.54955	-1.45	-1.3	0.801532984907157	0.0069765	0.025113	-0.019936
Trial1	1	1	noBlindfold	counterclockwise	practice	Guided	1	-0.5	-0.5	7.040115	-0.54955	-1.45	-1.3	0.801532984907157	-0.017435	0.042038	0.011391
Trial1	1	1	noBlindfold	counterclockwise	practice	Guided	1	-0.5	-0.5	7.06012	-0.54955	-1.45	-1.3	0.801532984907157	-0.045644	0.0039502	-0.007534
Trial1	1	1	noBlindfold	counterclockwise	practice	Guided	1	-0.5	-0.5	7.080109	-0.54954	-1.45	-1.3	0.801532365939581	0.0098165	-0.02144	0.017761
Trial1	1	1	noBlindfold	counterclockwise	practice	Guided	1	-0.5	-0.5	7.100113	-0.54954	-1.45	-1.3	0.801532365939581	0.0069672	0.0039523	-0.019932
Trial1	1	1	noBlindfold	counterclockwise	practice	Guided	1	-0.5	-0.5	7.120117	-0.54954	-1.45	-1.3	0.801532365939581	0.0037941	0.020878	-0.0028451
Trial1	1	1	noBlindfold	counterclockwise	practice	Guided	1	-0.5	-0.5	7.140121	-0.54954	-1.45	-1.3	0.801532365939581	-0.0050829	-0.017209	-0.0021738
Trial1	1	1	noBlindfold	counterclockwise	practice	Guided	1	-0.5	-0.5	7.16011	-0.54954	-1.45	-1.3	0.801532365939581	-0.042803	0.0039476	0.030162
Trial1	1	1	noBlindfold	counterclockwise	practice	Guided	1	-0.5	-0.5	7.180115	-0.54954	-1.45	-1.3	0.801532365939581	0.012668	0.0039468	-0.003512
Trial1	1	1	noBlindfold	counterclockwise	practice	Guided	1	-0.5	-0.5	7.200119	-0.54954	-1.45	-1.3	0.801532365939581	-0.017446	0.016641	0.011398
Trial1	1	1	noBlindfold	counterclockwise	practice	Guided	1	-0.5	-0.5	7.220123	-0.54954	-1.45	-1.3	0.801532365939581	0.017418	-0.01298	0.00034308
Trial1	1	1	noBlindfold	counterclockwise	practice	Guided	1	-0.5	-0.5	7.240112	-0.54954	-1.45	-1.3	0.801532365939581	0.025341	-0.034138	0.0055372
Trial1	1	1	noBlindfold	counterclockwise	practice	Guided	1	-0.5	-0.5	7.260117	-0.54954	-1.45	-1.3	0.801532365939581	-0.00096647	0.0081786	-0.0066894
Trial1	1	1	noBlindfold	counterclockwise	practice	Guided	1	-0.5	-0.5	7.280121	-0.54954	-1.45	-1.3	0.801532365939581	0.0072741	-0.00028717	-0.015734
Trial1	1	1	noBlindfold	counterclockwise	practice	Guided	1	-0.5	-0.5	7.30011	-0.54954	-1.45	-1.3	0.801532365939581	0.026921	-0.02568	0.011071
Trial1	1	1	noBlindfold	counterclockwise	practice	Guided	1	-0.5	-0.5	7.320114	-0.54954	-1.45	-1.3	0.801532365939581	-0.012386	0.029333	0.019446
Trial1	1	1	noBlindfold	counterclockwise	practice	Guided	1	-0.5	-0.5	7.340118	-0.54954	-1.45	-1.3	0.801532365939581	-0.021577	-0.00028992	-0.012551
Trial1	1	1	noBlindfold	counterclockwise	practice	Guided	1	-0.5	-0.5	7.360123	-0.54954	-1.45	-1.3	0.801532365939581	-0.032348	0.025099	-0.0085296
Trial1	1	1	noBlindfold	counterclockwise	practice	Guided	1	-0.5	-0.5	7.380112	-0.54954	-1.45	-1.3	0.801532365939581	-0.022843	-0.012988	-0.00082351
Trial1	1	1	noBlindfold	counterclockwise	practice	Guided	1	-0.5	-0.5	7.400116	-0.54953	-1.45	-1.3	0.801531750779847	0.0056847	-0.021453	-0.036674
Trial1	1	1	noBlindfold	counterclockwise	practice	Guided	1	-0.5	-0.5	7.42012	-0.54953	-1.45	-1.3	0.801531750779847	0.013915	0.020865	0.013248
Trial1	1	1	noBlindfold	counterclockwise	practice	Guided	1	-0.5	-0.5	7.440109	-0.54953	-1.45	-1.3	0.801531750779847	0.0040886	0.0039358	0.0013561
Trial1	1	1	noBlindfold	counterclockwise	practice	Guided	1	-0.5	-0.5	7.460114	-0.54953	-1.45	-1.3	0.801531750779847	0.016448	0.0039336	-0.012213
Trial1	1	1	noBlindfold	counterclockwise	practice	Guided	1	-0.5	-0.5	7.480118	-0.54953	-1.45	-1.3	0.801531750779847	0.013599	-0.025692	-0.049906
Trial1	1	1	noBlindfold	counterclockwise	practice	Guided	1	-0.5	-0.5	7.500122	-0.54953	-1.45	-1.3	0.801531750779847	0.017713	0.02509	0.0045396
Trial1	1	1	noBlindfold	counterclockwise	practice	Guided	1	-0.5	-0.5	7.520111	-0.54953	-1.45	-1.3	0.801531750779847	0.0078859	0.0039315	-0.0073521
Trial1	1	1	noBlindfold	counterclockwise	practice	Guided	1	-0.5	-0.5	7.540115	-0.54953	-1.45	-1.3	0.801531750779847	-0.018739	-0.0003004	1.9009E-05
Trial1	1	1	noBlindfold	counterclockwise	practice	Guided	1	-0.5	-0.5	7.56012	-0.54952	-1.45	-1.3	0.801531132060773	0.041157	-0.0045348	0.019623
Trial1	1	1	noBlindfold	counterclockwise	practice	Guided	1	-0.5	-0.5	7.580109	-0.54952	-1.45	-1.3	0.801531132060773	0.0043895	0.0081598	0.0055516
Trial1	1	1	noBlindfold	counterclockwise	practice	Guided	1	-0.5	-0.5	7.600113	-0.54952	-1.45	-1.3	0.801531132060773	-0.0025825	0.012392	-0.027617
Trial1	1	1	noBlindfold	counterclockwise	practice	Guided	1	-0.5	-0.5	7.620117	-0.54952	-1.45	-1.3	0.801531132060773	-0.0038512	-0.017231	-0.044369
Trial1	1	1	noBlindfold	counterclockwise	practice	Guided	1	-0.5	-0.5	7.640121	-0.54952	-1.45	-1.3	0.801531132060773	0.036076	0.0039282	0.016107
Trial1	1	1	noBlindfold	counterclockwise	practice	Guided	1	-0.5	-0.5	7.66011	-0.54952	-1.45	-1.3	0.801531132060773	0.016111	0.0039267	-0.016393
Trial1	1	1	noBlindfold	counterclockwise	practice	Guided	1	-0.5	-0.5	7.680115	-0.54952	-1.45	-1.3	0.801531132060773	-0.003545	-0.0045385	0.018787
Trial1	1	1	noBlindfold	counterclockwise	practice	Guided	1	-0.5	-0.5	7.700119	-0.54952	-1.45	-1.3	0.801531132060773	-0.029214	-0.034161	-0.025606
Trial1	1	1	noBlindfold	counterclockwise	practice	Guided	1	-0.5	-0.5	7.720123	-0.54952	-1.45	-1.3	0.801531132060773	0.018965	0.0039253	-0.037668
Trial1	1	1	noBlindfold	counterclockwise	practice	Guided	1	-0.5	-0.5	7.740112	-0.54951	-1.45	-1.3	0.801530513466322	-0.012109	-0.00030654	-0.0028226
Trial1	1	1	noBlindfold	counterclockwise	practice	Guided	1	-0.5	-0.5	7.760117	-0.54951	-1.45	-1.3	0.801530513466322	0.046216	0.012385	-0.031304
Trial1	1	1	noBlindfold	counterclockwise	practice	Guided	1	-0.5	-0.5	7.780121	-0.54951	-1.45	-1.3	0.801530513466322	0.034485	0.012385	-0.0093562
Trial1	1	1	noBlindfold	counterclockwise	practice	Guided	1	-0.5	-0.5	7.80011	-0.54951	-1.45	-1.3	0.801530513466322	0.0050009	-0.017236	0.0038787
Trial1	1	1	noBlindfold	counterclockwise	practice	Guided	1	-0.5	-0.5	7.820114	-0.54951	-1.45	-1.3	0.801530513466322	0.0011944	-0.0045399	0.02264
Trial1	1	1	noBlindfold	counterclockwise	practice	Guided	1	-0.5	-0.5	7.840118	-0.54951	-1.45	-1.3	0.801530513466322	0.0097505	-0.00030677	0.017782
Trial1	1	1	noBlindfold	counterclockwise	practice	Guided	1	-0.5	-0.5	7.860123	-0.54951	-1.45	-1.3	0.801530513466322	0.010706	-0.017235	-0.028619
Trial1	1	1	noBlindfold	counterclockwise	practice	Guided	1	-0.5	-0.5	7.880112	-0.5495	-1.45	-1.3	0.801529894996495	0.028128	0.0039226	-0.011196
Trial1	1	1	noBlindfold	counterclockwise	practice	Guided	1	-0.5	-0.5	7.900116	-0.5495	-1.45	-1.3	0.801529894996495	0.015454	-0.025699	-0.024765
Trial1	1	1	noBlindfold	counterclockwise	practice	Guided	1	-0.5	-0.5	7.92012	-0.5495	-1.45	-1.3	0.801529894996495	0.013546	-0.004541	0.009074
Trial1	1	1	noBlindfold	counterclockwise	practice	Guided	1	-0.5	-0.5	7.940109	-0.5495	-1.45	-1.3	0.801529894996495	-0.011493	-0.008774	-0.030796
Trial1	1	1	noBlindfold	counterclockwise	practice	Guided	1	-0.5	-0.5	7.960114	-0.5495	-1.45	-1.3	0.801529894996495	0.021145	-0.004542	-0.0083494
Trial1	1	1	noBlindfold	counterclockwise	practice	Guided	1	-0.5	-0.5	7.980118	-0.54949	-1.45	-1.3	0.801529276651291	0.029384	-0.0045423	-0.017395
Trial1	1	1	noBlindfold	counterclockwise	practice	Guided	1	-0.5	-0.5	8.000122	-0.54949	-1.45	-1.3	0.801529276651291	-0.032741	0.02931	-0.012703
Trial1	1	1	noBlindfold	counterclockwise	practice	Guided	1	-0.5	-0.5	8.020111	-0.54949	-1.45	-1.3	0.801529276651291	0.020506	0.012382	-0.016724
Trial1	1	1	noBlindfold	counterclockwise	practice	Guided	1	-0.5	-0.5	8.040115	-0.54949	-1.45	-1.3	0.801529276651291	0.013844	0.03354	0.013264
Trial1	1	1	noBlindfold	counterclockwise	practice	Guided	1	-0.5	-0.5	8.06012	-0.54949	-1.45	-1.3	0.801529276651291	-0.0077149	0.03777	0.023316
Trial1	1	1	noBlindfold	counterclockwise	practice	Guided	1	-0.5	-0.5	8.080109	-0.54949	-1.45	-1.3	0.801529276651291	0.012575	0.025073	-0.0034876
Trial1	1	1	noBlindfold	counterclockwise	practice	Guided	1	-0.5	-0.5	8.100113	-0.54949	-1.45	-1.3	0.801529276651291	-0.026413	0.012376	0.012095
Trial1	1	1	noBlindfold	counterclockwise	practice	Guided	1	-0.5	-0.5	8.120117	-0.54949	-1.45	-1.3	0.801529276651291	-0.004543	-0.008782	0.0062312
Trial1	1	1	noBlindfold	counterclockwise	practice	Guided	1	-0.5	-0.5	8.140121	-0.54949	-1.45	-1.3	0.801529276651291	-0.005176	0.016608	0.014275
Trial1	1	1	noBlindfold	counterclockwise	practice	Guided	1	-0.5	-0.5	8.16011	-0.54949	-1.45	-1.3	0.801529276651291	0.030637	0.0081444	-0.00063545
Trial1	1	1	noBlindfold	counterclockwise	practice	Guided	1	-0.5	-0.5	8.180115	-0.54949	-1.45	-1.3	0.801529276651291	0.0014831	-0.0045529	-0.032129
Trial1	1	1	noBlindfold	counterclockwise	practice	Guided	1	-0.5	-0.5	8.200119	-0.54949	-1.45	-1.3	0.801529276651291	0.014152	0.029302	0.017459
Trial1	1	1	noBlindfold	counterclockwise	practice	Guided	1	-0.5	-0.5	8.220123	-0.54949	-1.45	-1.3	0.801529276651291	-0.028316	-0.0045518	-0.013028
Trial1	1	1	noBlindfold	counterclockwise	practice	Guided	1	-0.5	-0.5	8.240112	-0.54949	-1.45	-1.3	0.801529276651291	0.022077	0.016608	0.004227
Trial1	1	1	noBlindfold	counterclockwise	practice	Guided	1	-0.5	-0.5	8.260117	-0.54948	-1.45	-1.3	0.80152865843071	0.022072	0.0081442	0.0042286
Trial1	1	1	noBlindfold	counterclockwise	practice	Guided	1	-0.5	-0.5	8.280121	-0.54948	-1.45	-1.3	0.80152865843071	-0.021671	0.0081428	0.015956
Trial1	1	1	noBlindfold	counterclockwise	practice	Guided	1	-0.5	-0.5	8.30011	-0.54948	-1.45	-1.3	0.80152865843071	0.035698	-0.0087846	0.0074102
Trial1	1	1	noBlindfold	counterclockwise	practice	Guided	1	-0.5	-0.5	8.320114	-0.54948	-1.45	-1.3	0.80152865843071	-0.051461	0.02507	-0.023914
Trial1	1	1	noBlindfold	counterclockwise	practice	Guided	1	-0.5	-0.5	8.340118	-0.54948	-1.45	-1.3	0.80152865843071	-0.028646	-0.0087868	-0.017212
Trial1	1	1	noBlindfold	counterclockwise	practice	Guided	1	-0.5	-0.5	8.360123	-0.54948	-1.45	-1.3	0.80152865843071	0.032201	0.016603	-0.0041466
Trial1	1	1	noBlindfold	counterclockwise	practice	Guided	1	-0.5	-0.5	8.380112	-0.54948	-1.45	-1.3	0.80152865843071	0.012869	-0.00032693	0.00071121
Trial1	1	1	noBlindfold	counterclockwise	practice	Guided	1	-0.5	-0.5	8.400116	-0.54948	-1.45	-1.3	0.80152865843071	0.011287	-0.021488	-0.020228
Trial1	1	1	noBlindfold	counterclockwise	practice	Guided	1	-0.5	-0.5	8.42012	-0.54948	-1.45	-1.3	0.80152865843071	0.013816	-0.021488	0.013277
Trial1	1	1	noBlindfold	counterclockwise	practice	Guided	1	-0.5	-0.5	8.440109	-0.54948	-1.45	-1.3	0.80152865843071	-0.024855	-0.008793	0.033047
Trial1	1	1	noBlindfold	counterclockwise	practice	Guided	1	-0.5	-0.5	8.460114	-0.54947	-1.45	-1.3	0.801528044013527	0.044243	0.0081326	-0.016036
Trial1	1	1	noBlindfold	counterclockwise	practice	Guided	1	-0.5	-0.5	8.480118	-0.54947	-1.45	-1.3	0.801528044013527	-0.018514	-0.017257	-0.0011242
Trial1	1	1	noBlindfold	counterclockwise	practice	Guided	1	-0.5	-0.5	8.500122	-0.54947	-1.45	-1.3	0.801528044013527	-0.0096402	-0.021488	-0.0017945
Trial1	1	1	noBlindfold	counterclockwise	practice	Guided	1	-0.5	-0.5	8.520111	-0.54947	-1.45	-1.3	0.801528044013527	-0.0036218	-0.000331	0.01881
Trial1	1	1	noBlindfold	counterclockwise	practice	Guided	1	-0.5	-0.5	8.540115	-0.54947	-1.45	-1.3	0.801528044013527	-0.0045729	-0.013027	-0.0095022
Trial1	1	1	noBlindfold	counterclockwise	practice	Guided	1	-0.5	-0.5	8.56012	-0.54947	-1.45	-1.3	0.801528044013527	-0.0052083	-0.0045637	-0.0021304
Trial1	1	1	noBlindfold	counterclockwise	practice	Guided	1	-0.5	-0.5	8.580109	-0.54947	-1.45	-1.3	0.801528044013527	0.040744	0.0081333	0.01546
Trial1	1	1	noBlindfold	counterclockwise	practice	Guided	1	-0.5	-0.5	8.600113	-0.54947	-1.45	-1.3	0.801528044013527	0.030602	-0.00032962	-0.00062415
Trial1	1	1	noBlindfold	counterclockwise	practice	Guided	1	-0.5	-0.5	8.620117	-0.54947	-1.45	-1.3	0.801528044013527	0.0087315	0.02083	0.0052375
Trial1	1	1	noBlindfold	counterclockwise	practice	Guided	1	-0.5	-0.5	8.640121	-0.54947	-1.45	-1.3	0.801528044013527	0.039791	-0.02572	0.0013825
Trial1	1	1	noBlindfold	counterclockwise	practice	Guided	1	-0.5	-0.5	8.66011	-0.54946	-1.45	-1.3	0.801527426041453	0.0084094	0.016598	0.0010452
Trial1	1	1	noBlindfold	counterclockwise	practice	Guided	1	-0.5	-0.5	8.680115	-0.54946	-1.45	-1.3	0.801527426041453	0.0084084	0.0081329	0.0010442
Trial1	1	1	noBlindfold	counterclockwise	practice	Guided	1	-0.5	-0.5	8.700119	-0.54946	-1.45	-1.3	0.801527426041453	-0.013464	0.020828	0.0069085
Trial1	1	1	noBlindfold	counterclockwise	practice	Guided	1	-0.5	-0.5	8.720123	-0.54946	-1.45	-1.3	0.801527426041453	-0.006804	-0.013025	-0.023077
Trial1	1	1	noBlindfold	counterclockwise	practice	Guided	1	-0.5	-0.5	8.740112	-0.54946	-1.45	-1.3	0.801527426041453	-0.00047181	-0.013026	0.0017165
Trial1	1	1	noBlindfold	counterclockwise	practice	Guided	1	-0.5	-0.5	8.760117	-0.54946	-1.45	-1.3	0.801527426041453	0.0004753	0.016593	0.014281
Trial1	1	1	noBlindfold	counterclockwise	practice	Guided	1	-0.5	-0.5	8.780121	-0.54946	-1.45	-1.3	0.801527426041453	0.004594	-0.0087967	0.0097597
Trial1	1	1	noBlindfold	counterclockwise	practice	Guided	1	-0.5	-0.5	8.80011	-0.54946	-1.45	-1.3	0.801527426041453	0.011885	-0.017261	-0.01185
Trial1	1	1	noBlindfold	counterclockwise	practice	Guided	1	-0.5	-0.5	8.820114	-0.54946	-1.45	-1.3	0.801527426041453	0.044526	-0.01303	-0.0017981
Trial1	1	1	noBlindfold	counterclockwise	practice	Guided	1	-0.5	-0.5	8.840118	-0.54945	-1.45	-1.3	0.801526808194003	0.0042718	0.016593	0.0055723
Trial1	1	1	noBlindfold	counterclockwise	practice	Guided	1	-0.5	-0.5	8.860123	-0.54945	-1.45	-1.3	0.801526808194003	0.030577	-0.029956	-0.00062793
Trial1	1	1	noBlindfold	counterclockwise	practice	Guided	1	-0.5	-0.5	8.880112	-0.54945	-1.45	-1.3	0.801526808194003	-0.013167	0.003899	-0.01051
Trial1	1	1	noBlindfold	counterclockwise	practice	Guided	1	-0.5	-0.5	8.900116	-0.54945	-1.45	-1.3	0.801526808194003	0.0052109	-0.013029	0.018135
Trial1	1	1	noBlindfold	counterclockwise	practice	Guided	1	-0.5	-0.5	8.92012	-0.54945	-1.45	-1.3	0.801526808194003	0.0055244	-0.0087974	0.022323
Trial1	1	1	noBlindfold	counterclockwise	practice	Guided	1	-0.5	-0.5	8.940109	-0.54945	-1.45	-1.3	0.801526808194003	-0.018561	-0.017261	-0.0011297
Trial1	1	1	noBlindfold	counterclockwise	practice	Guided	1	-0.5	-0.5	8.960114	-0.54945	-1.45	-1.3	0.801526808194003	0.0058465	0.0081295	-0.032456
Trial1	1	1	noBlindfold	counterclockwise	practice	Guided	1	-0.5	-0.5	8.980118	-0.54944	-1.45	-1.3	0.801526194147731	-0.030612	0.01659	0.021825
Trial1	1	1	noBlindfold	counterclockwise	practice	Guided	1	-0.5	-0.5	9.000122	-0.54944	-1.45	-1.3	0.801526194147731	0.002986	-0.013033	-0.011178
Trial1	1	1	noBlindfold	counterclockwise	practice	Guided	1	-0.5	-0.5	9.020111	-0.54944	-1.45	-1.3	0.801526194147731	-0.0046257	-0.00033866	0.0062453
Trial1	1	1	noBlindfold	counterclockwise	practice	Guided	1	-0.5	-0.5	9.040115	-0.54944	-1.45	-1.3	0.801526194147731	-0.011594	0.016589	-0.026923
Trial1	1	1	noBlindfold	counterclockwise	practice	Guided	1	-0.5	-0.5	9.06012	-0.54944	-1.45	-1.3	0.801526194147731	0.0074164	-0.004571	-0.011512
Trial1	1	1	noBlindfold	counterclockwise	practice	Guided	1	-0.5	-0.5	9.080109	-0.54944	-1.45	-1.3	0.801526194147731	-0.0024185	-0.013034	0.035563
Trial1	1	1	noBlindfold	counterclockwise	practice	Guided	1	-0.5	-0.5	9.100113	-0.54944	-1.45	-1.3	0.801526194147731	0.022307	-0.0088016	0.008426
Trial1	1	1	noBlindfold	counterclockwise	practice	Guided	1	-0.5	-0.5	9.120117	-0.54944	-1.45	-1.3	0.801526194147731	-0.0052654	-0.00457	-0.0021272
Trial1	1	1	noBlindfold	counterclockwise	practice	Guided	1	-0.5	-0.5	9.140121	-0.54944	-1.45	-1.3	0.801526194147731	-0.014774	0.0081253	-0.009834
Trial1	1	1	noBlindfold	counterclockwise	practice	Guided	1	-0.5	-0.5	9.16011	-0.54943	-1.45	-1.3	0.80152557654879	-0.038557	0.025052	0.02987
Trial1	1	1	noBlindfold	counterclockwise	practice	Guided	1	-0.5	-0.5	9.180115	-0.54943	-1.45	-1.3	0.80152557654879	0.001063	-0.021497	0.022666
Trial1	1	1	noBlindfold	counterclockwise	practice	Guided	1	-0.5	-0.5	9.200119	-0.54943	-1.45	-1.3	0.80152557654879	-0.002743	-0.00033939	0.031376
Trial1	1	1	noBlindfold	counterclockwise	practice	Guided	1	-0.5	-0.5	9.220123	-0.54943	-1.45	-1.3	0.80152557654879	0.030541	-0.0045709	-0.00062171
Trial1	1	1	noBlindfold	counterclockwise	practice	Guided	1	-0.5	-0.5	9.240112	-0.54943	-1.45	-1.3	0.80152557654879	-0.006222	0.0038907	-0.014694
Trial1	1	1	noBlindfold	counterclockwise	practice	Guided	1	-0.5	-0.5	9.260117	-0.54943	-1.45	-1.3	0.80152557654879	0.031489	0.0038873	0.011944
Trial1	1	1	noBlindfold	counterclockwise	practice	Guided	1	-0.5	-0.5	9.280121	-0.54943	-1.45	-1.3	0.80152557654879	0.017543	-0.03843	0.0045722
Trial1	1	1	noBlindfold	counterclockwise	practice	Guided	1	-0.5	-0.5	9.30011	-0.54943	-1.45	-1.3	0.80152557654879	-0.0055955	-0.013038	-0.0063156
Trial1	1	1	noBlindfold	counterclockwise	practice	Guided	1	-0.5	-0.5	9.320114	-0.54943	-1.45	-1.3	0.80152557654879	0.045745	-0.00034346	0.023502
Trial1	1	1	noBlindfold	counterclockwise	practice	Guided	1	-0.5	-0.5	9.340118	-0.54943	-1.45	-1.3	0.80152557654879	-0.013838	0.0081184	0.0027303
Trial1	1	1	noBlindfold	counterclockwise	practice	Guided	1	-0.5	-0.5	9.360123	-0.54943	-1.45	-1.3	0.80152557654879	0.022288	0.01235	0.0084257
Trial1	1	1	noBlindfold	counterclockwise	practice	Guided	1	-0.5	-0.5	9.380112	-0.54942	-1.45	-1.3	0.801524959074474	0.010237	-0.017272	0.026183
Trial1	1	1	noBlindfold	counterclockwise	practice	Guided	1	-0.5	-0.5	9.400116	-0.54942	-1.45	-1.3	0.801524959074474	0.025772	0.0038873	-0.0044753
Trial1	1	1	noBlindfold	counterclockwise	practice	Guided	1	-0.5	-0.5	9.42012	-0.54942	-1.45	-1.3	0.801524959074474	-0.015434	0.0038854	-0.018211
Trial1	1	1	noBlindfold	counterclockwise	practice	Guided	1	-0.5	-0.5	9.440109	-0.54942	-1.45	-1.3	0.801524959074474	-0.014488	0.020812	0.0069183
Trial1	1	1	noBlindfold	counterclockwise	practice	Guided	1	-0.5	-0.5	9.460114	-0.54942	-1.45	-1.3	0.801524959074474	-0.0056161	0.0081147	-0.006313
Trial1	1	1	noBlindfold	counterclockwise	practice	Guided	1	-0.5	-0.5	9.480118	-0.54942	-1.45	-1.3	0.801524959074474	-0.018298	0.0081128	0.0030671
Trial1	1	1	noBlindfold	counterclockwise	practice	Guided	1	-0.5	-0.5	9.500122	-0.54942	-1.45	-1.3	0.801524959074474	0.015302	-0.021509	-0.024744
Trial1	1	1	noBlindfold	counterclockwise	practice	Guided	1	-0.5	-0.5	9.520111	-0.54942	-1.45	-1.3	0.801524959074474	0.0067437	-0.029975	-0.019886
Trial1	1	1	noBlindfold	counterclockwise	practice	Guided	1	-0.5	-0.5	9.540115	-0.54941	-1.45	-1.3	0.801524341724783	-0.032562	0.033503	-0.0084947
Trial1	1	1	noBlindfold	counterclockwise	practice	Guided	1	-0.5	-0.5	9.56012	-0.54941	-1.45	-1.3	0.801524341724783	-0.015129	-0.0003528	-0.014023
Trial1	1	1	noBlindfold	counterclockwise	practice	Guided	1	-0.5	-0.5	9.580109	-0.54942	-1.45	-1.3	0.801524959074474	-0.0015	-0.01305	-0.010841
Trial1	1	1	noBlindfold	counterclockwise	practice	Guided	1	-0.5	-0.5	9.600113	-0.54941	-1.45	-1.3	0.801524341724783	-0.03193	0.016573	-0.00011768
Trial1	1	1	noBlindfold	counterclockwise	practice	Guided	1	-0.5	-0.5	9.620117	-0.54941	-1.45	-1.3	0.801524341724783	0.0035665	0.033499	-0.0027989
Trial1	1	1	noBlindfold	counterclockwise	practice	Guided	1	-0.5	-0.5	9.640121	-0.54941	-1.45	-1.3	0.801524341724783	-0.014497	0.0081064	0.0089301
Trial1	1	1	noBlindfold	counterclockwise	practice	Guided	1	-0.5	-0.5	9.66011	-0.54941	-1.45	-1.3	0.801524341724783	-0.0068904	0.008103	-0.023066
Trial1	1	1	noBlindfold	counterclockwise	practice	Guided	1	-0.5	-0.5	9.680115	-0.54941	-1.45	-1.3	0.801524341724783	-0.027496	-0.00036028	-0.00044879
Trial1	1	1	noBlindfold	counterclockwise	practice	Guided	1	-0.5	-0.5	9.700119	-0.54941	-1.45	-1.3	0.801524341724783	0.0041984	0.020798	0.0055826
Trial1	1	1	noBlindfold	counterclockwise	practice	Guided	1	-0.5	-0.5	9.720123	-0.54941	-1.45	-1.3	0.801524341724783	0.0041954	0.0038677	0.0055835
Trial1	1	1	noBlindfold	counterclockwise	practice	Guided	1	-0.5	-0.5	9.740112	-0.54941	-1.45	-1.3	0.801524341724783	0.019099	-0.013061	-0.033448
Trial1	1	1	noBlindfold	counterclockwise	practice	Guided	1	-0.5	-0.5	9.760117	-0.54941	-1.45	-1.3	0.801524341724783	0.017507	0.025025	0.0045798
Trial1	1	1	noBlindfold	counterclockwise	practice	Guided	1	-0.5	-0.5	9.780121	-0.54941	-1.45	-1.3	0.801524341724783	0.0045087	-0.00036648	0.0097731
Trial1	1	1	noBlindfold	counterclockwise	practice	Guided	1	-0.5	-0.5	9.80011	-0.54941	-1.45	-1.3	0.801524341724783	0.016551	0.020791	-0.0079838
Trial1	1	1	noBlindfold	counterclockwise	practice	Guided	1	-0.5	-0.5	9.820114	-0.5494	-1.45	-1.3	0.801523724499719	0.004816	-0.008831	0.013962
Trial1	1	1	noBlindfold	counterclockwise	practice	Guided	1	-0.5	-0.5	9.840118	-0.5494	-1.45	-1.3	0.801523724499719	0.01686	0.025024	-0.003793
Trial1	1	1	noBlindfold	counterclockwise	practice	Guided	1	-0.5	-0.5	9.860123	-0.5494	-1.45	-1.3	0.801523724499719	0.017488	-0.0046007	0.0045835
Trial1	1	1	noBlindfold	counterclockwise	practice	Guided	1	-0.5	-0.5	9.880112	-0.5494	-1.45	-1.3	0.801523724499719	0.0057549	0.029254	0.026529
Trial1	1	1	noBlindfold	counterclockwise	practice	Guided	1	-0.5	-0.5	9.900116	-0.5494	-1.45	-1.3	0.801523724499719	0.023187	0.003862	0.021001
Trial1	1	1	noBlindfold	counterclockwise	practice	Guided	1	-0.5	-0.5	9.92012	-0.5494	-1.45	-1.3	0.801523724499719	0.035232	0.00386	0.0032444
Trial1	1	1	noBlindfold	counterclockwise	practice	Guided	1	-0.5	-0.5	9.940109	-0.5494	-1.45	-1.3	0.801523724499719	0.020019	-0.00037141	-0.020878
Trial1	1	1	noBlindfold	counterclockwise	practice	Guided	1	-0.5	-0.5	9.960114	-0.54939	-1.45	-1.3	0.801523111072129	-0.0053425	0.0038624	-0.0021137
Trial1	1	1	noBlindfold	counterclockwise	practice	Guided	1	-0.5	-0.5	9.980118	-0.54939	-1.45	-1.3	0.801523111072129	-0.0097798	-0.013066	-0.0017815
Trial1	1	1	noBlindfold	counterclockwise	practice	Guided	1	-0.5	-0.5	10.00012	-0.54939	-1.45	-1.3	0.801523111072129	-0.019606	-0.00037121	-0.013675
Trial1	1	1	noBlindfold	counterclockwise	practice	Guided	1	-0.5	-0.5	10.02011	-0.54939	-1.45	-1.3	0.801523111072129	-0.012324	0.0038611	0.0091089
Trial1	1	1	noBlindfold	counterclockwise	practice	Guided	1	-0.5	-0.5	10.04012	-0.54939	-1.45	-1.3	0.801523111072129	-0.018027	0.016553	0.0072677
Trial1	1	1	noBlindfold	counterclockwise	practice	Guided	1	-0.5	-0.5	10.06012	-0.54939	-1.45	-1.3	0.801523111072129	-0.0037701	-0.025768	0.018826
Trial1	1	1	noBlindfold	counterclockwise	practice	Guided	1	-0.5	-0.5	10.08011	-0.54939	-1.45	-1.3	0.801523111072129	0.018098	-0.00037733	0.012963
Trial1	1	1	noBlindfold	counterclockwise	practice	Guided	1	-0.5	-0.5	10.10011	-0.54939	-1.45	-1.3	0.801523111072129	-0.040854	0.025014	0.00056569
Trial1	1	1	noBlindfold	counterclockwise	practice	Guided	1	-0.5	-0.5	10.12012	-0.54939	-1.45	-1.3	0.801523111072129	0.0041521	-0.021537	0.0055916
Trial1	1	1	noBlindfold	counterclockwise	practice	Guided	1	-0.5	-0.5	10.14012	-0.54939	-1.45	-1.3	0.801523111072129	0.019685	0.0038531	-0.0073077
Trial1	1	1	noBlindfold	counterclockwise	practice	Guided	1	-0.5	-0.5	10.16011	-0.54938	-1.45	-1.3	0.801522494095575	0.0073192	-0.0046145	-0.011495
Trial1	1	1	noBlindfold	counterclockwise	practice	Guided	1	-0.5	-0.5	10.18011	-0.54938	-1.45	-1.3	0.801522494095575	0.012387	-0.0088442	-0.0034524
Trial1	1	1	noBlindfold	counterclockwise	practice	Guided	1	-0.5	-0.5	10.20012	-0.54938	-1.45	-1.3	0.801522494095575	0.021262	0.016545	-0.0041221
Trial1	1	1	noBlindfold	counterclockwise	practice	Guided	1	-0.5	-0.5	10.22012	-0.54938	-1.45	-1.3	0.801522494095575	0.0044566	-0.0046173	0.0097815
Trial1	1	1	noBlindfold	counterclockwise	practice	Guided	1	-0.5	-0.5	10.24011	-0.54938	-1.45	-1.3	0.801522494095575	-0.028191	0.0038458	-0.0088146
Trial1	1	1	noBlindfold	counterclockwise	practice	Guided	1	-0.5	-0.5	10.26012	-0.54938	-1.45	-1.3	0.801522494095575	0.013328	0.025001	0.0091106
Trial1	1	1	noBlindfold	counterclockwise	practice	Guided	1	-0.5	-0.5	10.28012	-0.54938	-1.45	-1.3	0.801522494095575	0.034247	-0.0046226	-0.009316
Trial1	1	1	noBlindfold	counterclockwise	practice	Guided	1	-0.5	-0.5	10.30011	-0.54938	-1.45	-1.3	0.801522494095575	-0.019318	-0.013088	-0.009482
Trial1	1	1	noBlindfold	counterclockwise	practice	Guided	1	-0.5	-0.5	10.32011	-0.54938	-1.45	-1.3	0.801522494095575	0.017446	0.0038385	0.0045919
Trial1	1	1	noBlindfold	counterclockwise	practice	Guided	1	-0.5	-0.5	10.34012	-0.54938	-1.45	-1.3	0.801522494095575	-0.01584	-0.0046257	0.036588
Trial1	1	1	noBlindfold	counterclockwise	practice	Guided	1	-0.5	-0.5	10.36012	-0.54937	-1.45	-1.3	0.801521877243648	-0.029147	-0.017323	-0.021375
Trial1	1	1	noBlindfold	counterclockwise	practice	Guided	1	-0.5	-0.5	10.38011	-0.54937	-1.45	-1.3	0.801521877243648	0.011735	0.0080668	-0.011827
Trial1	1	1	noBlindfold	counterclockwise	practice	Guided	1	-0.5	-0.5	10.40012	-0.54937	-1.45	-1.3	0.801521877243648	0.014907	0.012298	-0.028912
Trial1	1	1	noBlindfold	counterclockwise	practice	Guided	1	-0.5	-0.5	10.42012	-0.54937	-1.45	-1.3	0.801521877243648	0.0091944	-0.0046288	0.013639
Trial1	1	1	noBlindfold	counterclockwise	practice	Guided	1	-0.5	-0.5	10.44011	-0.54937	-1.45	-1.3	0.801521877243648	-0.0057002	-0.0046293	-0.0062942
Trial1	1	1	noBlindfold	counterclockwise	practice	Guided	1	-0.5	-0.5	10.46011	-0.54937	-1.45	-1.3	0.801521877243648	0.074485	0.024997	-0.0081344
Trial1	1	1	noBlindfold	counterclockwise	practice	Guided	1	-0.5	-0.5	10.48012	-0.54937	-1.45	-1.3	0.801521877243648	-0.0069785	0.0080696	0.035926
Trial1	1	1	noBlindfold	counterclockwise	practice	Guided	1	-0.5	-0.5	10.50012	-0.54937	-1.45	-1.3	0.801521877243648	0.0066579	-0.025784	-0.019859
Trial1	1	1	noBlindfold	counterclockwise	practice	Guided	1	-0.5	-0.5	10.52011	-0.54937	-1.45	-1.3	0.801521877243648	-0.0025361	0.012301	-0.023375
Trial1	1	1	noBlindfold	counterclockwise	practice	Guided	1	-0.5	-0.5	10.54012	-0.54936	-1.45	-1.3	0.801521260516349	0.0009406	-0.01309	0.022694
Trial1	1	1	noBlindfold	counterclockwise	practice	Guided	1	-0.5	-0.5	10.56012	-0.54936	-1.45	-1.3	0.801521260516349	0.014573	0.01653	-0.033089
Trial1	1	1	noBlindfold	counterclockwise	practice	Guided	1	-0.5	-0.5	10.58011	-0.54936	-1.45	-1.3	0.801521260516349	0.0022075	0.037687	-0.019519
Trial1	1	1	noBlindfold	counterclockwise	practice	Guided	1	-0.5	-0.5	10.60011	-0.54936	-1.45	-1.3	0.801521260516349	0.012344	0.012297	-0.018176
Trial1	1	1	noBlindfold	counterclockwise	practice	Guided	1	-0.5	-0.5	10.62012	-0.54936	-1.45	-1.3	0.801521260516349	-0.0047741	0.0080651	0.0062831
Trial1	1	1	noBlindfold	counterclockwise	practice	Guided	1	-0.5	-0.5	10.64012	-0.54936	-1.45	-1.3	0.801521260516349	0.017094	0.0038325	0.00041821
Trial1	1	1	noBlindfold	counterclockwise	practice	Guided	1	-0.5	-0.5	10.66011	-0.54936	-1.45	-1.3	0.801521260516349	-0.014286	0.0038297	-0.0014251
Trial1	1	1	noBlindfold	counterclockwise	practice	Guided	1	-0.5	-0.5	10.68011	-0.54935	-1.45	-1.3	0.801520647583562	0.012022	0.00383	-0.0076251
Trial1	1	1	noBlindfold	counterclockwise	practice	Guided	1	-0.5	-0.5	10.70012	-0.54935	-1.45	-1.3	0.801520647583562	0.030401	-0.013097	-0.00059027
Trial1	1	1	noBlindfold	counterclockwise	practice	Guided	1	-0.5	-0.5	10.72012	-0.54935	-1.45	-1.3	0.801520647583562	-0.006365	0.012293	-0.014663
Trial1	1	1	noBlindfold	counterclockwise	practice	Guided	1	-0.5	-0.5	10.74011	-0.54935	-1.45	-1.3	0.801520647583562	0.024686	0.0038295	0.04196
Trial1	1	1	noBlindfold	counterclockwise	practice	Guided	1	-0.5	-0.5	10.76012	-0.54935	-1.45	-1.3	0.801520647583562	0.0031404	-0.0088662	-0.0069568
Trial1	1	1	noBlindfold	counterclockwise	practice	Guided	1	-0.5	-0.5	10.78012	-0.54935	-1.45	-1.3	0.801520647583562	-0.0012995	0.024989	-0.0066215
Trial1	1	1	noBlindfold	counterclockwise	practice	Guided	1	-0.5	-0.5	10.80011	-0.54935	-1.45	-1.3	0.801520647583562	-0.03585	0.0080614	0.0086248
Trial1	1	1	noBlindfold	counterclockwise	practice	Guided	1	-0.5	-0.5	10.82011	-0.54935	-1.45	-1.3	0.801520647583562	0.038634	0.020756	-0.009634
Trial1	1	1	noBlindfold	counterclockwise	practice	Guided	1	-0.5	-0.5	10.84012	-0.54935	-1.45	-1.3	0.801520647583562	0.011374	0.0080591	-0.016001
Trial1	1	1	noBlindfold	counterclockwise	practice	Guided	1	-0.5	-0.5	10.86012	-0.54935	-1.45	-1.3	0.801520647583562	-0.017475	-0.0046375	0.015661
Trial1	1	1	noBlindfold	counterclockwise	practice	Guided	1	-0.5	-0.5	10.88011	-0.54935	-1.45	-1.3	0.801520647583562	0.022145	0.03768	0.0084558
Trial1	1	1	noBlindfold	counterclockwise	practice	Guided	1	-0.5	-0.5	10.90012	-0.54934	-1.45	-1.3	0.801520031104775	0.026264	-0.004639	0.0039327
Trial1	1	1	noBlindfold	counterclockwise	practice	Guided	1	-0.5	-0.5	10.92012	-0.54934	-1.45	-1.3	0.801520031104775	-0.0054323	-0.0046408	-0.014661
Trial1	1	1	noBlindfold	counterclockwise	practice	Guided	1	-0.5	-0.5	10.94011	-0.54934	-1.45	-1.3	0.801520031104775	0.0091447	0.037675	0.013651
Trial1	1	1	noBlindfold	counterclockwise	practice	Guided	1	-0.5	-0.5	10.96011	-0.54934	-1.45	-1.3	0.801520031104775	0.0078758	0.024976	-0.032416
Trial1	1	1	noBlindfold	counterclockwise	practice	Guided	1	-0.5	-0.5	10.98012	-0.54934	-1.45	-1.3	0.801520031104775	-0.015575	0.0080479	-0.018176
Trial1	1	1	noBlindfold	counterclockwise	practice	Guided	1	-0.5	-0.5	11.00012	-0.54934	-1.45	-1.3	0.801520031104775	0.022452	-0.0046477	0.012649
Trial1	1	1	noBlindfold	counterclockwise	practice	Guided	1	-0.5	-0.5	11.02011	-0.54934	-1.45	-1.3	0.801520031104775	-0.0010025	0.024975	-0.0024289
Trial1	1	1	noBlindfold	counterclockwise	practice	Guided	1	-0.5	-0.5	11.04012	-0.54934	-1.45	-1.3	0.801520031104775	-0.0048065	-0.017344	0.0062823
Trial1	1	1	noBlindfold	counterclockwise	practice	Guided	1	-0.5	-0.5	11.06012	-0.54934	-1.45	-1.3	0.801520031104775	0.0040683	-0.0046484	0.0056146
Trial1	1	1	noBlindfold	counterclockwise	practice	Guided	1	-0.5	-0.5	11.08011	-0.54934	-1.45	-1.3	0.801520031104775	0.05795	0.012277	0.0099677
Trial1	1	1	noBlindfold	counterclockwise	practice	Guided	1	-0.5	-0.5	11.10011	-0.54934	-1.45	-1.3	0.801520031104775	-0.014313	-0.008884	0.00075494
Trial1	1	1	noBlindfold	counterclockwise	practice	Guided	1	-0.5	-0.5	11.12012	-0.54934	-1.45	-1.3	0.801520031104775	0.026254	0.012274	0.0067836
Trial1	1	1	noBlindfold	counterclockwise	practice	Guided	1	-0.5	-0.5	11.14012	-0.54934	-1.45	-1.3	0.801520031104775	0.030373	0.00804	-0.0005873
Trial1	1	1	noBlindfold	counterclockwise	practice	Guided	1	-0.5	-0.5	11.16011	-0.54933	-1.45	-1.3	0.801519414750617	-0.00069577	0.0038073	0.0017583
Trial1	1	1	noBlindfold	counterclockwise	practice	Guided	1	-0.5	-0.5	11.18011	-0.54933	-1.45	-1.3	0.801519414750617	-0.0038695	-0.00042574	0.018847
Trial1	1	1	noBlindfold	counterclockwise	practice	Guided	1	-0.5	-0.5	11.20012	-0.54933	-1.45	-1.3	0.801519414750617	0.054446	-0.0088902	0.022867
Trial1	1	1	noBlindfold	counterclockwise	practice	Guided	1	-0.5	-0.5	11.22012	-0.54933	-1.45	-1.3	0.801519414750617	0.00024759	-0.013122	0.014322
Trial1	1	1	noBlindfold	counterclockwise	practice	Guided	1	-0.5	-0.5	11.24011	-0.54933	-1.45	-1.3	0.801519414750617	0.0037367	-0.013122	0.0014245
Trial1	1	1	noBlindfold	counterclockwise	practice	Guided	1	-0.5	-0.5	11.26012	-0.54933	-1.45	-1.3	0.801519414750617	0.030362	0.0080351	-0.00058446
Trial1	1	1	noBlindfold	counterclockwise	practice	Guided	1	-0.5	-0.5	11.28012	-0.54933	-1.45	-1.3	0.801519414750617	-0.0054558	0.0080362	-0.0020913
Trial1	1	1	noBlindfold	counterclockwise	practice	Guided	1	-0.5	-0.5	11.30011	-0.54933	-1.45	-1.3	0.801519414750617	0.048423	-0.00042846	0.0022643
Trial1	1	1	noBlindfold	counterclockwise	practice	Guided	1	-0.5	-0.5	11.32011	-0.54933	-1.45	-1.3	0.801519414750617	-0.023206	0.012267	-0.0024268
Trial1	1	1	noBlindfold	counterclockwise	practice	Guided	1	-0.5	-0.5	11.34012	-0.54933	-1.45	-1.3	0.801519414750617	0.0043658	-0.017356	0.0098032
Trial1	1	1	noBlindfold	counterclockwise	practice	Guided	1	-0.5	-0.5	11.36012	-0.54933	-1.45	-1.3	0.801519414750617	-0.0013386	0.0038011	-0.0066137
Trial1	1	1	noBlindfold	counterclockwise	practice	Guided	1	-0.5	-0.5	11.38011	-0.54933	-1.45	-1.3	0.801519414750617	-0.0086343	0.020727	0.014996
Trial1	1	1	noBlindfold	counterclockwise	practice	Guided	1	-0.5	-0.5	11.40012	-0.54933	-1.45	-1.3	0.801519414750617	0.053805	0.0037998	0.014495
Trial1	1	1	noBlindfold	counterclockwise	practice	Guided	1	-0.5	-0.5	11.42012	-0.54932	-1.45	-1.3	0.801518798521087	0.056023	-0.0046641	-0.0103
Trial1	1	1	noBlindfold	counterclockwise	practice	Guided	1	-0.5	-0.5	11.44011	-0.54932	-1.45	-1.3	0.801518798521087	0.012594	-0.0046652	0.00075982
Trial1	1	1	noBlindfold	counterclockwise	practice	Guided	1	-0.5	-0.5	11.46011	-0.54932	-1.45	-1.3	0.801518798521087	-0.049215	0.03342	0.0096367
Trial1	1	1	noBlindfold	counterclockwise	practice	Guided	1	-0.5	-0.5	11.48012	-0.54932	-1.45	-1.3	0.801518798521087	0.0043469	-0.030056	0.0098034
Trial1	1	1	noBlindfold	counterclockwise	practice	Guided	1	-0.5	-0.5	11.50012	-0.54932	-1.45	-1.3	0.801518798521087	0.0065687	0.0037976	-0.019848
Trial1	1	1	noBlindfold	counterclockwise	practice	Guided	1	-0.5	-0.5	11.52011	-0.54932	-1.45	-1.3	0.801518798521087	0.011636	0.016495	0.0079605
Trial1	1	1	noBlindfold	counterclockwise	practice	Guided	1	-0.5	-0.5	11.54012	-0.54931	-1.45	-1.3	0.801518182416185	-0.0051656	-0.0046636	-0.0062773
Trial1	1	1	noBlindfold	counterclockwise	practice	Guided	1	-0.5	-0.5	11.56012	-0.54931	-1.45	-1.3	0.801518182416185	0.0027578	-0.00043011	-0.011135
Trial1	1	1	noBlindfold	counterclockwise	practice	Guided	1	-0.5	-0.5	11.58011	-0.54931	-1.45	-1.3	0.801518182416185	0.00053542	0.016495	0.018518
Trial1	1	1	noBlindfold	counterclockwise	practice	Guided	1	-0.5	-0.5	11.60011	-0.54931	-1.45	-1.3	0.801518182416185	0.0094083	-0.0088979	-0.004934
Trial1	1	1	noBlindfold	counterclockwise	practice	Guided	1	-0.5	-0.5	11.62012	-0.54931	-1.45	-1.3	0.801518182416185	0.0033919	0.012262	-0.0027579
Trial1	1	1	noBlindfold	counterclockwise	practice	Guided	1	-0.5	-0.5	11.64012	-0.54931	-1.45	-1.3	0.801518182416185	0.01512	0.0080292	-0.024701
Trial1	1	1	noBlindfold	counterclockwise	practice	Guided	1	-0.5	-0.5	11.66011	-0.54931	-1.45	-1.3	0.801518182416185	0.0087735	-0.013131	0.0094729
Trial1	1	1	noBlindfold	counterclockwise	practice	Guided	1	-0.5	-0.5	11.68011	-0.54931	-1.45	-1.3	0.801518182416185	0.029377	-0.00043512	-0.013143
Trial1	1	1	noBlindfold	counterclockwise	practice	Guided	1	-0.5	-0.5	11.70012	-0.54931	-1.45	-1.3	0.801518182416185	0.030322	-0.0046659	-0.00057924
Trial1	1	1	noBlindfold	counterclockwise	practice	Guided	1	-0.5	-0.5	11.72012	-0.54931	-1.45	-1.3	0.801518182416185	0.0081313	0.0080275	0.0010968
Trial1	1	1	noBlindfold	counterclockwise	practice	Guided	1	-0.5	-0.5	11.74011	-0.54931	-1.45	-1.3	0.801518182416185	-0.0007453	-0.00043539	0.001767
Trial1	1	1	noBlindfold	counterclockwise	practice	Guided	1	-0.5	-0.5	11.76012	-0.5493	-1.45	-1.3	0.801517570102093	0.0040035	0.041881	0.0056195
Trial1	1	1	noBlindfold	counterclockwise	practice	Guided	1	-0.5	-0.5	11.78012	-0.5493	-1.45	-1.3	0.801517570102093	0.020169	0.0037932	-0.016661
Trial1	1	1	noBlindfold	counterclockwise	practice	Guided	1	-0.5	-0.5	11.80011	-0.5493	-1.45	-1.3	0.801517570102093	0.016364	-0.00043737	-0.0079485
Trial1	1	1	noBlindfold	counterclockwise	practice	Guided	1	-0.5	-0.5	11.82011	-0.5493	-1.45	-1.3	0.801517570102093	0.0068561	-0.0089018	-0.015654
Trial1	1	1	noBlindfold	counterclockwise	practice	Guided	1	-0.5	-0.5	11.84012	-0.5493	-1.45	-1.3	0.801517570102093	-0.015332	-0.021598	-0.013977
Trial1	1	1	noBlindfold	counterclockwise	practice	Guided	1	-0.5	-0.5	11.86012	-0.5493	-1.45	-1.3	0.801517570102093	0.017306	-0.0004415	0.0046185
Trial1	1	1	noBlindfold	counterclockwise	practice	Guided	1	-0.5	-0.5	11.88011	-0.5493	-1.45	-1.3	0.801517570102093	-0.028334	-0.0089059	-0.0087831
Trial1	1	1	noBlindfold	counterclockwise	practice	Guided	1	-0.5	-0.5	11.90012	-0.5493	-1.45	-1.3	0.801517570102093	0.026811	-0.0089057	0.012326
Trial1	1	1	noBlindfold	counterclockwise	practice	Guided	1	-0.5	-0.5	11.92012	-0.54929	-1.45	-1.3	0.801516954245708	0.0049378	0.016484	0.018191
Trial1	1	1	noBlindfold	counterclockwise	practice	Guided	1	-0.5	-0.5	11.94011	-0.54929	-1.45	-1.3	0.801516954245708	-0.023902	0.0037887	0.012831
Trial1	1	1	noBlindfold	counterclockwise	practice	Guided	1	-0.5	-0.5	11.96011	-0.54929	-1.45	-1.3	0.801516954245708	-0.022644	-0.0089097	0.007641
Trial1	1	1	noBlindfold	counterclockwise	practice	Guided	1	-0.5	-0.5	11.98012	-0.54929	-1.45	-1.3	0.801516954245708	0.020145	-0.0089121	-0.016649
Trial1	1	1	noBlindfold	counterclockwise	practice	Guided	1	-0.5	-0.5	12.00012	-0.54929	-1.45	-1.3	0.801516954245708	0.0042914	-0.013146	0.0098198
Trial1	1	1	noBlindfold	counterclockwise	practice	Guided	1	-0.5	-0.5	12.02011	-0.54929	-1.45	-1.3	0.801516954245708	0.0011268	0.008014	-0.03206
Trial1	1	1	noBlindfold	counterclockwise	practice	Guided	1	-0.5	-0.5	12.04012	-0.54928	-1.45	-1.3	0.801516338513952	0.016018	0.012246	-0.016983
Trial1	1	1	noBlindfold	counterclockwise	practice	Guided	1	-0.5	-0.5	12.06012	-0.54928	-1.45	-1.3	0.801516338513952	0.0036528	0.0037806	0.0014448
Trial1	1	1	noBlindfold	counterclockwise	practice	Guided	1	-0.5	-0.5	12.08011	-0.54928	-1.45	-1.3	0.801516338513952	-0.018852	0.024937	-0.0010699
Trial1	1	1	noBlindfold	counterclockwise	practice	Guided	1	-0.5	-0.5	12.10011	-0.54928	-1.45	-1.3	0.801516338513952	0.015382	0.029168	-0.020503
Trial1	1	1	noBlindfold	counterclockwise	practice	Guided	1	-0.5	-0.5	12.12012	-0.54928	-1.45	-1.3	0.801516338513952	0.021713	0.024935	0.0042888
Trial1	1	1	noBlindfold	counterclockwise	practice	Guided	1	-0.5	-0.5	12.14012	-0.54928	-1.45	-1.3	0.801516338513952	-0.011573	-0.030079	0.019197
Trial1	1	1	noBlindfold	counterclockwise	practice	Guided	1	-0.5	-0.5	12.16011	-0.54928	-1.45	-1.3	0.801516338513952	0.040419	-0.0004529	-0.043457
Trial1	1	1	noBlindfold	counterclockwise	practice	Guided	1	-0.5	-0.5	12.18011	-0.54928	-1.45	-1.3	0.801516338513952	-0.0014281	-0.00045391	-0.0065994
Trial1	1	1	noBlindfold	counterclockwise	practice	Guided	1	-0.5	-0.5	12.20012	-0.54928	-1.45	-1.3	0.801516338513952	0.034385	0.0037781	-0.0050916
Trial1	1	1	noBlindfold	counterclockwise	practice	Guided	1	-0.5	-0.5	12.22012	-0.54928	-1.45	-1.3	0.801516338513952	0.022654	-0.017382	0.016856
Trial1	1	1	noBlindfold	counterclockwise	practice	Guided	1	-0.5	-0.5	12.24011	-0.54927	-1.45	-1.3	0.801515722906826	0.02265	0.0037752	0.016855
Trial1	1	1	noBlindfold	counterclockwise	practice	Guided	1	-0.5	-0.5	12.26012	-0.54927	-1.45	-1.3	0.801515722906826	0.05593	-0.025849	-0.015144
Trial1	1	1	noBlindfold	counterclockwise	practice	Guided	1	-0.5	-0.5	12.28012	-0.54927	-1.45	-1.3	0.801515722906826	0.0096588	0.033395	-0.036923
Trial1	1	1	noBlindfold	counterclockwise	practice	Guided	1	-0.5	-0.5	12.30011	-0.54927	-1.45	-1.3	0.801515722906826	0.059721	0.0080034	0.026569
Trial1	1	1	noBlindfold	counterclockwise	practice	Guided	1	-0.5	-0.5	12.32011	-0.54927	-1.45	-1.3	0.801515722906826	-0.0055649	-0.0046942	-0.0040886
Trial1	1	1	noBlindfold	counterclockwise	practice	Guided	1	-0.5	-0.5	12.34012	-0.54927	-1.45	-1.3	0.801515722906826	0.006796	0.016464	-0.015648
Trial1	1	1	noBlindfold	counterclockwise	practice	Guided	1	-0.5	-0.5	12.36012	-0.54927	-1.45	-1.3	0.801515722906826	-0.010325	0.0037678	-0.0059316
Trial1	1	1	noBlindfold	counterclockwise	practice	Guided	1	-0.5	-0.5	12.38011	-0.54927	-1.45	-1.3	0.801515722906826	0.02137	-0.0046942	0.00010021
Trial1	1	1	noBlindfold	counterclockwise	practice	Guided	1	-0.5	-0.5	12.40012	-0.54926	-1.45	-1.3	0.801515111087547	-0.0017667	0.0080006	-0.010789
Trial1	1	1	noBlindfold	counterclockwise	practice	Guided	1	-0.5	-0.5	12.42012	-0.54926	-1.45	-1.3	0.801515111087547	0.035312	0.016466	0.0074719
Trial1	1	1	noBlindfold	counterclockwise	practice	Guided	1	-0.5	-0.5	12.44011	-0.54926	-1.45	-1.3	0.801515111087547	0.030872	-0.0046941	0.0078065
Trial1	1	1	noBlindfold	counterclockwise	practice	Guided	1	-0.5	-0.5	12.46011	-0.54926	-1.45	-1.3	0.801515111087547	0.0064732	-0.00046151	-0.019836
Trial1	1	1	noBlindfold	counterclockwise	practice	Guided	1	-0.5	-0.5	12.48012	-0.54926	-1.45	-1.3	0.801515111087547	0.037531	-0.017389	-0.021176
Trial1	1	1	noBlindfold	counterclockwise	practice	Guided	1	-0.5	-0.5	12.50012	-0.54926	-1.45	-1.3	0.801515111087547	-0.0030412	0.02916	-0.024023
Trial1	1	1	noBlindfold	counterclockwise	practice	Guided	1	-0.5	-0.5	12.52011	-0.54926	-1.45	-1.3	0.801515111087547	0.015654	0.024929	-0.0037506
Trial1	1	1	noBlindfold	counterclockwise	practice	Guided	1	-0.5	-0.5	12.54012	-0.54926	-1.45	-1.3	0.801515111087547	-0.018268	-0.0089292	0.0098202
Trial1	1	1	noBlindfold	counterclockwise	practice	Guided	1	-0.5	-0.5	12.56012	-0.54925	-1.45	-1.3	0.801514495728939	0.034662	0.0079986	-0.00090044
Trial1	1	1	noBlindfold	counterclockwise	practice	Guided	1	-0.5	-0.5	12.58011	-0.54925	-1.45	-1.3	0.801514495728939	0.034028	-0.017395	-0.0092749
Trial1	1	1	noBlindfold	counterclockwise	practice	Guided	1	-0.5	-0.5	12.60011	-0.54925	-1.45	-1.3	0.801514495728939	-0.01859	-0.00046838	-0.021169
Trial1	1	1	noBlindfold	counterclockwise	practice	Guided	1	-0.5	-0.5	12.62012	-0.54925	-1.45	-1.3	0.801514495728939	0.015328	-0.021626	-0.020499
Trial1	1	1	noBlindfold	counterclockwise	practice	Guided	1	-0.5	-0.5	12.64012	-0.54925	-1.45	-1.3	0.801514495728939	-0.045848	-0.0047007	0.0098225
Trial1	1	1	noBlindfold	counterclockwise	practice	Guided	1	-0.5	-0.5	12.66011	-0.54925	-1.45	-1.3	0.801514495728939	0.035917	0.016458	0.015854
Trial1	1	1	noBlindfold	counterclockwise	practice	Guided	1	-0.5	-0.5	12.68011	-0.54925	-1.45	-1.3	0.801514495728939	0.023869	0.0037603	0.033611
Trial1	1	1	noBlindfold	counterclockwise	practice	Guided	1	-0.5	-0.5	12.70012	-0.54925	-1.45	-1.3	0.801514495728939	-0.00021809	0.0037586	0.010159
Trial1	1	1	noBlindfold	counterclockwise	practice	Guided	1	-0.5	-0.5	12.72012	-0.54924	-1.45	-1.3	0.801513880494962	-0.0059233	0.02915	-0.008101
Trial1	1	1	noBlindfold	counterclockwise	practice	Guided	1	-0.5	-0.5	12.74011	-0.54924	-1.45	-1.3	0.801513880494962	-0.0094141	-0.0089399	0.006642
Trial1	1	1	noBlindfold	counterclockwise	practice	Guided	1	-0.5	-0.5	12.76012	-0.54924	-1.45	-1.3	0.801513880494962	0.013718	0.046073	0.030095
Trial1	1	1	noBlindfold	counterclockwise	practice	Guided	1	-0.5	-0.5	12.78012	-0.54924	-1.45	-1.3	0.801513880494962	0.0013637	-0.00047906	-0.027868
Trial1	1	1	noBlindfold	counterclockwise	practice	Guided	1	-0.5	-0.5	12.80011	-0.54924	-1.45	-1.3	0.801513880494962	0.019747	-0.00047953	-0.02083
Trial1	1	1	noBlindfold	counterclockwise	practice	Guided	1	-0.5	-0.5	12.82011	-0.54924	-1.45	-1.3	0.801513880494962	-0.013541	-0.038567	0.021051
Trial1	1	1	noBlindfold	counterclockwise	practice	Guided	1	-0.5	-0.5	12.84012	-0.54924	-1.45	-1.3	0.801513880494962	0.016569	0.016446	-0.0037417
Trial1	1	1	noBlindfold	counterclockwise	practice	Guided	1	-0.5	-0.5	12.86012	-0.54924	-1.45	-1.3	0.801513880494962	-0.014496	0.012215	0.023732
Trial1	1	1	noBlindfold	counterclockwise	practice	Guided	1	-0.5	-0.5	12.88011	-0.54924	-1.45	-1.3	0.801513880494962	0.003253	-0.0047115	-0.0027321
Trial1	1	1	noBlindfold	counterclockwise	practice	Guided	1	-0.5	-0.5	12.90012	-0.54924	-1.45	-1.3	0.801513880494962	-0.01767	-0.0047125	0.015695
Trial1	1	1	noBlindfold	counterclockwise	practice	Guided	1	-0.5	-0.5	12.92012	-0.54924	-1.45	-1.3	0.801513880494962	0.030194	0.0037508	-0.00055509
Trial1	1	1	noBlindfold	counterclockwise	practice	Guided	1	-0.5	-0.5	12.94011	-0.54924	-1.45	-1.3	0.801513880494962	-0.00086753	0.0079797	0.0021262
Trial1	1	1	noBlindfold	counterclockwise	practice	Guided	1	-0.5	-0.5	12.96011	-0.54924	-1.45	-1.3	0.801513880494962	0.0023037	0.029139	-0.015298
Trial1	1	1	noBlindfold	counterclockwise	practice	Guided	1	-0.5	-0.5	12.98012	-0.54924	-1.45	-1.3	0.801513880494962	-0.0087962	-0.0089485	0.015024
Trial1	1	1	noBlindfold	counterclockwise	practice	Guided	1	-0.5	-0.5	13.00012	-0.54923	-1.45	-1.3	0.801513269046612	0.017194	-0.017413	0.0046381
Trial1	1	1	noBlindfold	counterclockwise	practice	Guided	1	-0.5	-0.5	13.02011	-0.54923	-1.45	-1.3	0.801513269046612	0.017507	-0.00048671	0.0088284
Trial1	1	1	noBlindfold	counterclockwise	practice	Guided	1	-0.5	-0.5	13.04012	-0.54923	-1.45	-1.3	0.801513269046612	-0.010064	0.0079759	-0.018479
Trial1	1	1	noBlindfold	counterclockwise	practice	Guided	1	-0.5	-0.5	13.06012	-0.54923	-1.45	-1.3	0.801513269046612	0.033358	-0.00048983	-0.017642
Trial1	1	1	noBlindfold	counterclockwise	practice	Guided	1	-0.5	-0.5	13.08011	-0.54923	-1.45	-1.3	0.801513269046612	0.014017	0.020669	0.021727
Trial1	1	1	noBlindfold	counterclockwise	practice	Guided	1	-0.5	-0.5	13.10011	-0.54923	-1.45	-1.3	0.801513269046612	0.014974	-0.0047226	-0.024679
Trial1	1	1	noBlindfold	counterclockwise	practice	Guided	1	-0.5	-0.5	13.12012	-0.54923	-1.45	-1.3	0.801513269046612	-0.024015	-0.00049221	-0.0090993
Trial1	1	1	noBlindfold	counterclockwise	practice	Guided	1	-0.5	-0.5	13.14012	-0.54923	-1.45	-1.3	0.801513269046612	-0.019895	-0.021652	-0.013621
Trial1	1	1	noBlindfold	counterclockwise	practice	Guided	1	-0.5	-0.5	13.16011	-0.54923	-1.45	-1.3	0.801513269046612	-0.010075	-0.00049483	-0.0017244
Trial1	1	1	noBlindfold	counterclockwise	practice	Guided	1	-0.5	-0.5	13.18011	-0.54923	-1.45	-1.3	0.801513269046612	-0.013883	0.012198	0.0069887
Trial1	1	1	noBlindfold	counterclockwise	practice	Guided	1	-0.5	-0.5	13.20012	-0.54923	-1.45	-1.3	0.801513269046612	0.0044982	-0.0089627	-0.011438
Trial1	1	1	noBlindfold	counterclockwise	practice	Guided	1	-0.5	-0.5	13.22012	-0.54923	-1.45	-1.3	0.801513269046612	-0.0059582	-0.013196	-0.0062458
Trial1	1	1	noBlindfold	counterclockwise	practice	Guided	1	-0.5	-0.5	13.24011	-0.54922	-1.45	-1.3	0.8015126504009	-0.0018387	-0.025893	-0.010768
Trial1	1	1	noBlindfold	counterclockwise	practice	Guided	1	-0.5	-0.5	13.26012	-0.54922	-1.45	-1.3	0.8015126504009	-0.00057803	0.016426	0.0059834
Trial1	1	1	noBlindfold	counterclockwise	practice	Guided	1	-0.5	-0.5	13.28012	-0.54922	-1.45	-1.3	0.8015126504009	0.020027	0.016425	-0.00071785
Trial1	1	1	noBlindfold	counterclockwise	practice	Guided	1	-0.5	-0.5	13.30011	-0.54922	-1.45	-1.3	0.8015126504009	-0.00089698	0.0037287	0.001797
Trial1	1	1	noBlindfold	counterclockwise	practice	Guided	1	-0.5	-0.5	13.32011	-0.54922	-1.45	-1.3	0.8015126504009	-0.0062834	-0.0047369	-0.0168
Trial1	1	1	noBlindfold	counterclockwise	practice	Guided	1	-0.5	-0.5	13.34012	-0.54922	-1.45	-1.3	0.8015126504009	-0.0053372	-0.00050804	0.0021312
Trial1	1	1	noBlindfold	counterclockwise	practice	Guided	1	-0.5	-0.5	13.36012	-0.54922	-1.45	-1.3	0.8015126504009	-0.0015371	0.01642	-0.0033966
Trial1	1	1	noBlindfold	counterclockwise	practice	Guided	1	-0.5	-0.5	13.38011	-0.54922	-1.45	-1.3	0.8015126504009	-0.014218	0.012187	0.002801
Trial1	1	1	noBlindfold	counterclockwise	practice	Guided	1	-0.5	-0.5	13.40012	-0.54922	-1.45	-1.3	0.8015126504009	0.012721	0.0079537	0.0049793
Trial1	1	1	noBlindfold	counterclockwise	practice	Guided	1	-0.5	-0.5	13.42012	-0.54921	-1.45	-1.3	0.801512039200329	0.035537	-0.013207	0.014026
Trial1	1	1	noBlindfold	counterclockwise	practice	Guided	1	-0.5	-0.5	13.44011	-0.54921	-1.45	-1.3	0.801512039200329	-0.01708	0.0079495	0.024079
Trial1	1	1	noBlindfold	counterclockwise	practice	Guided	1	-0.5	-0.5	13.46011	-0.54921	-1.45	-1.3	0.801512039200329	-0.0059834	-0.00051367	-0.0062438
Trial1	1	1	noBlindfold	counterclockwise	practice	Guided	1	-0.5	-0.5	13.48012	-0.54921	-1.45	-1.3	0.801512039200329	0.021905	-0.00051561	0.0084998
Trial1	1	1	noBlindfold	counterclockwise	practice	Guided	1	-0.5	-0.5	13.50012	-0.54921	-1.45	-1.3	0.801512039200329	0.044722	0.016412	0.0054851
Trial1	1	1	noBlindfold	counterclockwise	practice	Guided	1	-0.5	-0.5	13.52011	-0.54921	-1.45	-1.3	0.801512039200329	-0.0037744	-0.00051687	0.023071
Trial1	1	1	noBlindfold	counterclockwise	practice	Guided	1	-0.5	-0.5	13.54012	-0.54921	-1.45	-1.3	0.801512039200329	-0.02374	0.0037135	-0.0049064
Trial1	1	1	noBlindfold	counterclockwise	practice	Guided	1	-0.5	-0.5	13.56012	-0.54921	-1.45	-1.3	0.801512039200329	0.002251	-0.0047521	-0.015293
Trial1	1	1	noBlindfold	counterclockwise	practice	Guided	1	-0.5	-0.5	13.58011	-0.54921	-1.45	-1.3	0.801512039200329	0.010492	0.0079404	-0.024338
Trial1	1	1	noBlindfold	counterclockwise	practice	Guided	1	-0.5	-0.5	13.60011	-0.54921	-1.45	-1.3	0.801512039200329	0.0022487	0.012171	-0.015292
Trial1	1	1	noBlindfold	counterclockwise	practice	Guided	1	-0.5	-0.5	13.62012	-0.5492	-1.45	-1.3	0.801511424464135	0.022211	0.01217	0.027593
Trial1	1	1	noBlindfold	counterclockwise	practice	Guided	1	-0.5	-0.5	13.64012	-0.5492	-1.45	-1.3	0.801511424464135	0.021261	-0.0047581	-0.0064113
Trial1	1	1	noBlindfold	counterclockwise	practice	Guided	1	-0.5	-0.5	13.66011	-0.5492	-1.45	-1.3	0.801511424464135	0.033934	-0.017452	-0.0092622
Trial1	1	1	noBlindfold	counterclockwise	practice	Guided	1	-0.5	-0.5	13.68011	-0.5492	-1.45	-1.3	0.801511424464135	0.016499	0.020631	-0.0037342
Trial1	1	1	noBlindfold	counterclockwise	practice	Guided	1	-0.5	-0.5	13.70012	-0.5492	-1.45	-1.3	0.801511424464135	0.0044507	0.0079336	0.014023
Trial1	1	1	noBlindfold	counterclockwise	practice	Guided	1	-0.5	-0.5	13.72012	-0.5492	-1.45	-1.3	0.801511424464135	0.013953	0.02486	0.021731
Trial1	1	1	noBlindfold	counterclockwise	practice	Guided	1	-0.5	-0.5	13.74011	-0.5492	-1.45	-1.3	0.801511424464135	0.033925	-0.00053029	-0.0092595
Trial1	1	1	noBlindfold	counterclockwise	practice	Guided	1	-0.5	-0.5	13.76012	-0.54919	-1.45	-1.3	0.801510809852573	-0.0034857	0.0037007	0.027261
Trial1	1	1	noBlindfold	counterclockwise	practice	Guided	1	-0.5	-0.5	13.78012	-0.54919	-1.45	-1.3	0.801510809852573	0.0034912	0.037553	-0.028524
Trial1	1	1	noBlindfold	counterclockwise	practice	Guided	1	-0.5	-0.5	13.80011	-0.54919	-1.45	-1.3	0.801510809852573	0.039621	0.0079291	0.0071596
Trial1	1	1	noBlindfold	counterclockwise	practice	Guided	1	-0.5	-0.5	13.82011	-0.54919	-1.45	-1.3	0.801510809852573	-0.019329	-0.017463	-0.0052391
Trial1	1	1	noBlindfold	counterclockwise	practice	Guided	1	-0.5	-0.5	13.84012	-0.54919	-1.45	-1.3	0.801510809852573	0.0082445	0.012159	0.0053152
Trial1	1	1	noBlindfold	counterclockwise	practice	Guided	1	-0.5	-0.5	13.86012	-0.54919	-1.45	-1.3	0.801510809852573	-0.0041218	0.01639	0.0071572
Trial1	1	1	noBlindfold	counterclockwise	practice	Guided	1	-0.5	-0.5	13.88011	-0.54919	-1.45	-1.3	0.801510809852573	0.024407	-0.004771	-0.016966
Trial1	1	1	noBlindfold	counterclockwise	practice	Guided	1	-0.5	-0.5	13.90012	-0.54919	-1.45	-1.3	0.801510809852573	0.0079222	0.012156	-0.015626
Trial1	1	1	noBlindfold	counterclockwise	practice	Guided	1	-0.5	-0.5	13.92012	-0.54919	-1.45	-1.3	0.801510809852573	-0.022509	-0.00053972	0.015365
Trial1	1	1	noBlindfold	counterclockwise	practice	Guided	1	-0.5	-0.5	13.94011	-0.54919	-1.45	-1.3	0.801510809852573	0.012673	-0.0005413	0.0049806
Trial1	1	1	noBlindfold	counterclockwise	practice	Guided	1	-0.5	-0.5	13.96011	-0.54919	-1.45	-1.3	0.801510809852573	-0.01681	0.012154	0.028263
Trial1	1	1	noBlindfold	counterclockwise	practice	Guided	1	-0.5	-0.5	13.98012	-0.54919	-1.45	-1.3	0.801510809852573	0.016159	-0.017467	-0.0079223
Trial1	1	1	noBlindfold	counterclockwise	practice	Guided	1	-0.5	-0.5	14.00012	-0.54919	-1.45	-1.3	0.801510809852573	0.013301	0.00369	0.013353
Trial1	1	1	noBlindfold	counterclockwise	practice	Guided	1	-0.5	-0.5	14.02011	-0.54918	-1.45	-1.3	0.801510195365643	-0.010784	0.0079183	-0.0101
Trial1	1	1	noBlindfold	counterclockwise	practice	Guided	1	-0.5	-0.5	14.04012	-0.54918	-1.45	-1.3	0.801510195365643	0.016156	-0.0090106	-0.0079205
Trial1	1	1	noBlindfold	counterclockwise	practice	Guided	1	-0.5	-0.5	14.06012	-0.54918	-1.45	-1.3	0.801510195365643	0.012031	-0.00054704	-0.0033959
Trial1	1	1	noBlindfold	counterclockwise	practice	Guided	1	-0.5	-0.5	14.08011	-0.54918	-1.45	-1.3	0.801510195365643	0.044987	0.016382	0.019388
Trial1	1	1	noBlindfold	counterclockwise	practice	Guided	1	-0.5	-0.5	14.10011	-0.54918	-1.45	-1.3	0.801510195365643	-0.011425	0.0079176	-0.018474
Trial1	1	1	noBlindfold	counterclockwise	practice	Guided	1	-0.5	-0.5	14.12012	-0.54918	-1.45	-1.3	0.801510195365643	0.044034	0.012148	0.0068238
Trial1	1	1	noBlindfold	counterclockwise	practice	Guided	1	-0.5	-0.5	14.14012	-0.54918	-1.45	-1.3	0.801510195365643	-0.022845	-0.025939	0.0076617
Trial1	1	1	noBlindfold	counterclockwise	practice	Guided	1	-0.5	-0.5	14.16011	-0.54918	-1.45	-1.3	0.801510195365643	-0.0066781	0.0036831	-0.014618
Trial1	1	1	noBlindfold	counterclockwise	practice	Guided	1	-0.5	-0.5	14.18011	-0.54918	-1.45	-1.3	0.801510195365643	0.025649	-0.009012	-0.0002094
Trial1	1	1	noBlindfold	counterclockwise	practice	Guided	1	-0.5	-0.5	14.20012	-0.54918	-1.45	-1.3	0.801510195365643	-0.031724	-0.0047826	0.0083333
Trial1	1	1	noBlindfold	counterclockwise	practice	Guided	1	-0.5	-0.5	14.22012	-0.54917	-1.45	-1.3	0.801509584659895	-0.0057328	0.012145	-0.002052
Trial1	1	1	noBlindfold	counterclockwise	practice	Guided	1	-0.5	-0.5	14.24011	-0.54917	-1.45	-1.3	0.801509584659895	-0.0060522	-0.013249	-0.006239
Trial1	1	1	noBlindfold	counterclockwise	practice	Guided	1	-0.5	-0.5	14.26012	-0.54917	-1.45	-1.3	0.801509584659895	0.012959	0.0079077	0.0091727
Trial1	1	1	noBlindfold	counterclockwise	practice	Guided	1	-0.5	-0.5	14.28012	-0.54917	-1.45	-1.3	0.801509584659895	0.036094	-0.004788	0.020061
Trial1	1	1	noBlindfold	counterclockwise	practice	Guided	1	-0.5	-0.5	14.30011	-0.54917	-1.45	-1.3	0.801509584659895	-0.01493	0.012136	-0.0055728
Trial1	1	1	noBlindfold	counterclockwise	practice	Guided	1	-0.5	-0.5	14.32011	-0.54917	-1.45	-1.3	0.801509584659895	-0.018104	0.0079038	0.011514
Trial1	1	1	noBlindfold	counterclockwise	practice	Guided	1	-0.5	-0.5	14.34012	-0.54917	-1.45	-1.3	0.801509584659895	0.0075737	0.016367	-0.0030567
Trial1	1	1	noBlindfold	counterclockwise	practice	Guided	1	-0.5	-0.5	14.36012	-0.54917	-1.45	-1.3	0.801509584659895	0.015814	0.012133	-0.012104
Trial1	1	1	noBlindfold	counterclockwise	practice	Guided	1	-0.5	-0.5	14.38011	-0.54917	-1.45	-1.3	0.801509584659895	0.020882	-0.013259	-0.0040626
Trial1	1	1	noBlindfold	counterclockwise	practice	Guided	1	-0.5	-0.5	14.40012	-0.54917	-1.45	-1.3	0.801509584659895	-0.032684	0.0036684	-0.0042312
Trial1	1	1	noBlindfold	counterclockwise	practice	Guided	1	-0.5	-0.5	14.42012	-0.54917	-1.45	-1.3	0.801509584659895	0.015494	0.003667	-0.016292
Trial1	1	1	noBlindfold	counterclockwise	practice	Guided	1	-0.5	-0.5	14.44011	-0.54917	-1.45	-1.3	0.801509584659895	-0.010499	-0.021725	0.006325
Trial1	1	1	noBlindfold	counterclockwise	practice	Guided	1	-0.5	-0.5	14.46011	-0.54917	-1.45	-1.3	0.801509584659895	-0.0124	0.012126	-0.028855
Trial1	1	1	noBlindfold	counterclockwise	practice	Guided	1	-0.5	-0.5	14.48012	-0.54917	-1.45	-1.3	0.801509584659895	-0.0092398	-0.013265	0.01085
Trial1	1	1	noBlindfold	counterclockwise	practice	Guided	1	-0.5	-0.5	14.50012	-0.54917	-1.45	-1.3	0.801509584659895	-0.015888	0.0036615	0.0076669
Trial1	1	1	noBlindfold	counterclockwise	practice	Guided	1	-0.5	-0.5	14.52011	-0.54916	-1.45	-1.3	0.801508970421489	0.023085	0.016355	0.025256
Trial1	1	1	noBlindfold	counterclockwise	practice	Guided	1	-0.5	-0.5	14.54012	-0.54916	-1.45	-1.3	0.801508970421489	-0.02731	0.024818	0.0080012
Trial1	1	1	noBlindfold	counterclockwise	practice	Guided	1	-0.5	-0.5	14.56012	-0.54916	-1.45	-1.3	0.801508970421489	-0.018436	-0.0005755	0.0073328
Trial1	1	1	noBlindfold	counterclockwise	practice	Guided	1	-0.5	-0.5	14.58011	-0.54916	-1.45	-1.3	0.801508970421489	-0.010509	0.012119	-0.0059015
Trial1	1	1	noBlindfold	counterclockwise	practice	Guided	1	-0.5	-0.5	14.60011	-0.54916	-1.45	-1.3	0.801508970421489	0.038615	0.020582	-0.0053981
Trial1	1	1	noBlindfold	counterclockwise	practice	Guided	1	-0.5	-0.5	14.62012	-0.54916	-1.45	-1.3	0.801508970421489	0.018641	0.029043	0.025594
Trial1	1	1	noBlindfold	counterclockwise	practice	Guided	1	-0.5	-0.5	14.64012	-0.54916	-1.45	-1.3	0.801508970421489	-0.0092485	-0.0090436	0.0066642
Trial1	1	1	noBlindfold	counterclockwise	practice	Guided	1	-0.5	-0.5	14.66011	-0.54916	-1.45	-1.3	0.801508970421489	0.0024832	0.016346	0.0088401
Trial1	1	1	noBlindfold	counterclockwise	practice	Guided	1	-0.5	-0.5	14.68011	-0.54916	-1.45	-1.3	0.801508970421489	-0.032386	-0.0090451	-3.991E-05
Trial1	1	1	noBlindfold	counterclockwise	practice	Guided	1	-0.5	-0.5	14.70012	-0.54916	-1.45	-1.3	0.801508970421489	0.024034	-0.013277	-0.021146
Trial1	1	1	noBlindfold	counterclockwise	practice	Guided	1	-0.5	-0.5	14.72012	-0.54916	-1.45	-1.3	0.801508970421489	-0.018761	0.0036493	0.0031444
Trial1	1	1	noBlindfold	counterclockwise	practice	Guided	1	-0.5	-0.5	14.74011	-0.54916	-1.45	-1.3	0.801508970421489	0.0088106	-0.025973	0.013699
Trial1	1	1	noBlindfold	counterclockwise	practice	Guided	1	-0.5	-0.5	14.76012	-0.54915	-1.45	-1.3	0.801508356307716	0.016102	-0.0090454	-0.0079075
Trial1	1	1	noBlindfold	counterclockwise	practice	Guided	1	-0.5	-0.5	14.78012	-0.54915	-1.45	-1.3	0.801508356307716	0.034798	0.0036485	0.0033164
Trial1	1	1	noBlindfold	counterclockwise	practice	Guided	1	-0.5	-0.5	14.80011	-0.54915	-1.45	-1.3	0.801508356307716	-0.010524	0.016343	-0.0059001
Trial1	1	1	noBlindfold	counterclockwise	practice	Guided	1	-0.5	-0.5	14.82011	-0.54915	-1.45	-1.3	0.801508356307716	0.020851	0.016342	-0.0040561
Trial1	1	1	noBlindfold	counterclockwise	practice	Guided	1	-0.5	-0.5	14.84012	-0.54915	-1.45	-1.3	0.801508356307716	-0.0098943	-0.0090509	0.0024757
Trial1	1	1	noBlindfold	counterclockwise	practice	Guided	1	-0.5	-0.5	14.86012	-0.54915	-1.45	-1.3	0.801508356307716	-0.014018	0.024802	0.0070001
Trial1	1	1	noBlindfold	counterclockwise	practice	Guided	1	-0.5	-0.5	14.88011	-0.54915	-1.45	-1.3	0.801508356307716	-0.016875	0.024801	0.028273
Trial1	1	1	noBlindfold	counterclockwise	practice	Guided	1	-0.5	-0.5	14.90012	-0.54915	-1.45	-1.3	0.801508356307716	0.034159	-0.013289	-0.0050624
Trial1	1	1	noBlindfold	counterclockwise	practice	Guided	1	-0.5	-0.5	14.92012	-0.54915	-1.45	-1.3	0.801508356307716	0.021793	-0.017521	0.0085066
Trial1	1	1	noBlindfold	counterclockwise	practice	Guided	1	-0.5	-0.5	14.94011	-0.54915	-1.45	-1.3	0.801508356307716	0.01355	0.0036374	0.017553
Trial1	1	1	noBlindfold	counterclockwise	practice	Guided	1	-0.5	-0.5	14.96011	-0.54915	-1.45	-1.3	0.801508356307716	0.0084807	-0.0090613	0.0095113
Trial1	1	1	noBlindfold	counterclockwise	practice	Guided	1	-0.5	-0.5	14.98012	-0.54915	-1.45	-1.3	0.801508356307716	-0.027652	-0.013293	0.0038155
Trial1	1	1	noBlindfold	counterclockwise	practice	Guided	1	-0.5	-0.5	15.00012	-0.54915	-1.45	-1.3	0.801508356307716	-0.027967	-0.00059979	-0.00037404
Trial1	1	1	noBlindfold	counterclockwise	practice	Guided	1	-0.5	-0.5	15.02011	-0.54915	-1.45	-1.3	0.801508356307716	-0.013392	0.0036335	0.015376
Trial1	1	1	noBlindfold	counterclockwise	practice	Guided	1	-0.5	-0.5	15.04012	-0.54915	-1.45	-1.3	0.801508356307716	-0.0035567	0.012095	-0.022987
Trial1	1	1	noBlindfold	counterclockwise	practice	Guided	1	-0.5	-0.5	15.06012	-0.54914	-1.45	-1.3	0.801507745972905	-0.018783	0.020556	0.0031466
Trial1	1	1	noBlindfold	counterclockwise	practice	Guided	1	-0.5	-0.5	15.08011	-0.54914	-1.45	-1.3	0.801507745972905	0.006892	-0.00060608	-0.011427
Trial1	1	1	noBlindfold	counterclockwise	practice	Guided	1	-0.5	-0.5	15.10011	-0.54914	-1.45	-1.3	0.801507745972905	0.0024536	0.016321	-0.011093
Trial1	1	1	noBlindfold	counterclockwise	practice	Guided	1	-0.5	-0.5	15.12012	-0.54914	-1.45	-1.3	0.801507745972905	0.020517	-0.00060571	-0.0082429
Trial1	1	1	noBlindfold	counterclockwise	practice	Guided	1	-0.5	-0.5	15.14012	-0.54914	-1.45	-1.3	0.801507745972905	0.011639	0.024784	-0.0075714
Trial1	1	1	noBlindfold	counterclockwise	practice	Guided	1	-0.5	-0.5	15.16011	-0.54914	-1.45	-1.3	0.801507745972905	-0.024495	-0.00484	-0.013268
Trial1	1	1	noBlindfold	counterclockwise	practice	Guided	1	-0.5	-0.5	15.18011	-0.54914	-1.45	-1.3	0.801507745972905	-0.028938	-0.00061021	-0.012931
Trial1	1	1	noBlindfold	counterclockwise	practice	Guided	1	-0.5	-0.5	15.20012	-0.54914	-1.45	-1.3	0.801507745972905	-0.015626	0.033245	-0.013936
Trial1	1	1	noBlindfold	counterclockwise	practice	Guided	1	-0.5	-0.5	15.22012	-0.54914	-1.45	-1.3	0.801507745972905	0.020189	-0.030234	-0.012426
Trial1	1	1	noBlindfold	counterclockwise	practice	Guided	1	-0.5	-0.5	15.24011	-0.54913	-1.45	-1.3	0.80150712845407	0.01575	-0.0048435	-0.012092
Trial1	1	1	noBlindfold	counterclockwise	practice	Guided	1	-0.5	-0.5	15.26012	-0.54913	-1.45	-1.3	0.80150712845407	0.0021168	-0.0090749	-0.015277
Trial1	1	1	noBlindfold	counterclockwise	practice	Guided	1	-0.5	-0.5	15.28012	-0.54913	-1.45	-1.3	0.80150712845407	0.0068549	0.016316	0.047546
Trial1	1	1	noBlindfold	counterclockwise	practice	Guided	1	-0.5	-0.5	15.30011	-0.54913	-1.45	-1.3	0.80150712845407	-0.019128	0.012082	-0.0010388
Trial1	1	1	noBlindfold	counterclockwise	practice	Guided	1	-0.5	-0.5	15.32011	-0.54913	-1.45	-1.3	0.80150712845407	0.011618	-0.026003	-0.0075733
Trial1	1	1	noBlindfold	counterclockwise	practice	Guided	1	-0.5	-0.5	15.34012	-0.54913	-1.45	-1.3	0.80150712845407	0.025242	0.033241	-0.0043912
Trial1	1	1	noBlindfold	counterclockwise	practice	Guided	1	-0.5	-0.5	15.36012	-0.54912	-1.45	-1.3	0.801506518367043	-0.029907	0.012079	-0.025501
Trial1	1	1	noBlindfold	counterclockwise	practice	Guided	1	-0.5	-0.5	15.38011	-0.54912	-1.45	-1.3	0.801506518367043	0.01731	0.024773	0.0088425
Trial1	1	1	noBlindfold	counterclockwise	practice	Guided	1	-0.5	-0.5	15.40012	-0.54912	-1.45	-1.3	0.801506518367043	0.016045	0.012077	-0.0079096
Trial1	1	1	noBlindfold	counterclockwise	practice	Guided	1	-0.5	-0.5	15.42012	-0.54912	-1.45	-1.3	0.801506518367043	0.029358	-0.0048494	-0.008915
Trial1	1	1	noBlindfold	counterclockwise	practice	Guided	1	-0.5	-0.5	15.44011	-0.54912	-1.45	-1.3	0.801506518367043	0.021116	-0.00061768	0.00013045
Trial1	1	1	noBlindfold	counterclockwise	practice	Guided	1	-0.5	-0.5	15.46011	-0.54912	-1.45	-1.3	0.801506518367043	-0.0093163	-0.013314	0.01085
Trial1	1	1	noBlindfold	counterclockwise	practice	Guided	1	-0.5	-0.5	15.48012	-0.54912	-1.45	-1.3	0.801506518367043	-0.011849	-0.0048541	-0.022653
Trial1	1	1	noBlindfold	counterclockwise	practice	Guided	1	-0.5	-0.5	15.50012	-0.54912	-1.45	-1.3	0.801506518367043	0.023637	0.020538	0.033633
Trial1	1	1	noBlindfold	counterclockwise	practice	Guided	1	-0.5	-0.5	15.52011	-0.54912	-1.45	-1.3	0.801506518367043	0.020474	0.037463	-0.0082472
Trial1	1	1	noBlindfold	counterclockwise	practice	Guided	1	-0.5	-0.5	15.54012	-0.54912	-1.45	-1.3	0.801506518367043	0.018248	0.0036074	0.021406
Trial1	1	1	noBlindfold	counterclockwise	practice	Guided	1	-0.5	-0.5	15.56012	-0.54911	-1.45	-1.3	0.801505904751064	0.042971	0.0078387	-0.0057315
Trial1	1	1	noBlindfold	counterclockwise	practice	Guided	1	-0.5	-0.5	15.58011	-0.54911	-1.45	-1.3	0.801505904751064	0.025537	-0.00062621	-0.00020454
Trial1	1	1	noBlindfold	counterclockwise	practice	Guided	1	-0.5	-0.5	15.60011	-0.54911	-1.45	-1.3	0.801505904751064	-0.004259	-0.026018	0.018893
Trial1	1	1	noBlindfold	counterclockwise	practice	Guided	1	-0.5	-0.5	15.62012	-0.54911	-1.45	-1.3	0.801505904751064	-0.0020363	0.0078363	-0.010758
Trial1	1	1	noBlindfold	counterclockwise	practice	Guided	1	-0.5	-0.5	15.64012	-0.54911	-1.45	-1.3	0.801505904751064	0.012537	0.016301	0.0049907
Trial1	1	1	noBlindfold	counterclockwise	practice	Guided	1	-0.5	-0.5	15.66011	-0.54911	-1.45	-1.3	0.801505904751064	-0.010922	0.012068	-0.010086
Trial1	1	1	noBlindfold	counterclockwise	practice	Guided	1	-0.5	-0.5	15.68011	-0.54911	-1.45	-1.3	0.801505904751064	0.01823	0.033228	0.021411
Trial1	1	1	noBlindfold	counterclockwise	practice	Guided	1	-0.5	-0.5	15.70012	-0.54911	-1.45	-1.3	0.801505904751064	0.01221	-0.021787	0.00080406
Trial1	1	1	noBlindfold	counterclockwise	practice	Guided	1	-0.5	-0.5	15.72012	-0.54911	-1.45	-1.3	0.801505904751064	0.016963	-0.0048611	0.0046592
Trial1	1	1	noBlindfold	counterclockwise	practice	Guided	1	-0.5	-0.5	15.74011	-0.54911	-1.45	-1.3	0.801505904751064	-0.020116	-0.0048629	-0.013603
Trial1	1	1	noBlindfold	counterclockwise	practice	Guided	1	-0.5	-0.5	15.76012	-0.54911	-1.45	-1.3	0.801505904751064	-0.0055375	-0.0090996	0.0021462
Trial1	1	1	noBlindfold	counterclockwise	practice	Guided	1	-0.5	-0.5	15.78012	-0.54911	-1.45	-1.3	0.801505904751064	0.0065077	0.020525	-0.01561
Trial1	1	1	noBlindfold	counterclockwise	practice	Guided	1	-0.5	-0.5	15.80011	-0.54911	-1.45	-1.3	0.801505904751064	-0.016313	0.01206	-0.022311
Trial1	1	1	noBlindfold	counterclockwise	practice	Guided	1	-0.5	-0.5	15.82011	-0.5491	-1.45	-1.3	0.801505291259719	0.023624	0.0035973	-0.025325
Trial1	1	1	noBlindfold	counterclockwise	practice	Guided	1	-0.5	-0.5	15.84012	-0.5491	-1.45	-1.3	0.801505291259719	0.040096	0.0078297	0.01555
Trial1	1	1	noBlindfold	counterclockwise	practice	Guided	1	-0.5	-0.5	15.86012	-0.5491	-1.45	-1.3	0.801505291259719	0.0023818	0.020521	-0.011086
Trial1	1	1	noBlindfold	counterclockwise	practice	Guided	1	-0.5	-0.5	15.88011	-0.5491	-1.45	-1.3	0.801505291259719	-0.0087172	-0.021798	0.019235
Trial1	1	1	noBlindfold	counterclockwise	practice	Guided	1	-0.5	-0.5	15.90012	-0.5491	-1.45	-1.3	0.801505291259719	-0.015369	0.024751	-0.0097473
Trial1	1	1	noBlindfold	counterclockwise	practice	Guided	1	-0.5	-0.5	15.92012	-0.5491	-1.45	-1.3	0.801505291259719	-0.019808	0.020519	-0.0094106
Trial1	1	1	noBlindfold	counterclockwise	practice	Guided	1	-0.5	-0.5	15.94011	-0.5491	-1.45	-1.3	0.801505291259719	0.011885	-0.017566	-0.0033785
Trial1	1	1	noBlindfold	counterclockwise	practice	Guided	1	-0.5	-0.5	15.96011	-0.5491	-1.45	-1.3	0.801505291259719	0.017583	-0.026032	0.013037
Trial1	1	1	noBlindfold	counterclockwise	practice	Guided	1	-0.5	-0.5	15.98012	-0.5491	-1.45	-1.3	0.801505291259719	0.026139	-0.01757	0.0081784
Trial1	1	1	noBlindfold	counterclockwise	practice	Guided	1	-0.5	-0.5	16.00012	-0.5491	-1.45	-1.3	0.801505291259719	-0.020765	-0.00064371	-0.021977
Trial1	1	1	noBlindfold	counterclockwise	practice	Guided	1	-0.5	-0.5	16.02011	-0.5491	-1.45	-1.3	0.801505291259719	0.01568	0.020513	-0.012095
Trial1	1	1	noBlindfold	counterclockwise	practice	Guided	1	-0.5	-0.5	16.04012	-0.54909	-1.45	-1.3	0.801504677893009	0.016943	-0.0048794	-0.010418
Trial1	1	1	noBlindfold	counterclockwise	practice	Guided	1	-0.5	-0.5	16.06012	-0.54909	-1.45	-1.3	0.801504677893009	0.025815	0.0078141	0.0039905
Trial1	1	1	noBlindfold	counterclockwise	practice	Guided	1	-0.5	-0.5	16.08011	-0.54909	-1.45	-1.3	0.801504677893009	0.0014135	0.012045	-0.023651
Trial1	1	1	noBlindfold	counterclockwise	practice	Guided	1	-0.5	-0.5	16.10011	-0.54909	-1.45	-1.3	0.801504677893009	0.02106	-0.013346	0.00013701
Trial1	1	1	noBlindfold	counterclockwise	practice	Guided	1	-0.5	-0.5	16.12012	-0.54909	-1.45	-1.3	0.801504677893009	-0.014125	0.0035815	0.0070048
Trial1	1	1	noBlindfold	counterclockwise	practice	Guided	1	-0.5	-0.5	16.14012	-0.54909	-1.45	-1.3	0.801504677893009	0.0080597	0.0078126	0.0053323
Trial1	1	1	noBlindfold	counterclockwise	practice	Guided	1	-0.5	-0.5	16.16011	-0.54909	-1.45	-1.3	0.801504677893009	-0.01127	0.0035804	-0.025494
Trial1	1	1	noBlindfold	counterclockwise	practice	Guided	1	-0.5	-0.5	16.18011	-0.54909	-1.45	-1.3	0.801504677893009	-0.0058862	-0.0091158	-0.0020396
Trial1	1	1	noBlindfold	counterclockwise	practice	Guided	1	-0.5	-0.5	16.20012	-0.54909	-1.45	-1.3	0.801504677893009	0.0096381	0.028969	0.026272
Trial1	1	1	noBlindfold	counterclockwise	practice	Guided	1	-0.5	-0.5	16.22012	-0.54909	-1.45	-1.3	0.801504677893009	-0.030616	0.012041	0.025096
Trial1	1	1	noBlindfold	counterclockwise	practice	Guided	1	-0.5	-0.5	16.24011	-0.54909	-1.45	-1.3	0.801504677893009	0.014718	-0.004887	-0.024657
Trial1	1	1	noBlindfold	counterclockwise	practice	Guided	1	-0.5	-0.5	16.26012	-0.54909	-1.45	-1.3	0.801504677893009	0.021682	-0.013353	0.0085139
Trial1	1	1	noBlindfold	counterclockwise	practice	Guided	1	-0.5	-0.5	16.28012	-0.54909	-1.45	-1.3	0.801504677893009	-0.0030357	-0.004891	-0.023315
Trial1	1	1	noBlindfold	counterclockwise	practice	Guided	1	-0.5	-0.5	16.30011	-0.54908	-1.45	-1.3	0.801504068300815	0.01661	0.0035713	0.01438
Trial1	1	1	noBlindfold	counterclockwise	practice	Guided	1	-0.5	-0.5	16.32011	-0.54908	-1.45	-1.3	0.801504068300815	0.017557	0.020499	0.01505
Trial1	1	1	noBlindfold	counterclockwise	practice	Guided	1	-0.5	-0.5	16.34012	-0.54908	-1.45	-1.3	0.801504068300815	0.0039283	0.020498	0.009857
Trial1	1	1	noBlindfold	counterclockwise	practice	Guided	1	-0.5	-0.5	16.36012	-0.54908	-1.45	-1.3	0.801504068300815	-0.012556	0.0035706	0.027949
Trial1	1	1	noBlindfold	counterclockwise	practice	Guided	1	-0.5	-0.5	16.38011	-0.54908	-1.45	-1.3	0.801504068300815	-0.0017873	0.0077986	0.052407
Trial1	1	1	noBlindfold	counterclockwise	practice	Guided	1	-0.5	-0.5	16.40012	-0.54908	-1.45	-1.3	0.801504068300815	-0.010019	0.0035671	0.0060046
Trial1	1	1	noBlindfold	counterclockwise	practice	Guided	1	-0.5	-0.5	16.42012	-0.54908	-1.45	-1.3	0.801504068300815	0.0023439	-0.017592	-0.011082
Trial1	1	1	noBlindfold	counterclockwise	practice	Guided	1	-0.5	-0.5	16.44011	-0.54908	-1.45	-1.3	0.801504068300815	0.0026603	0.020493	-0.0068946
Trial1	1	1	noBlindfold	counterclockwise	practice	Guided	1	-0.5	-0.5	16.46011	-0.54908	-1.45	-1.3	0.801504068300815	-0.012878	0.020493	0.0018185
Trial1	1	1	noBlindfold	counterclockwise	practice	Guided	1	-0.5	-0.5	16.48012	-0.54908	-1.45	-1.3	0.801504068300815	-0.0055846	0.0077959	0.0029954
Trial1	1	1	noBlindfold	counterclockwise	practice	Guided	1	-0.5	-0.5	16.50012	-0.54908	-1.45	-1.3	0.801504068300815	-0.0074928	0.0077963	0.035996
Trial1	1	1	noBlindfold	counterclockwise	practice	Guided	1	-0.5	-0.5	16.52011	-0.54908	-1.45	-1.3	0.801504068300815	0.008673	0.003562	0.013715
Trial1	1	1	noBlindfold	counterclockwise	practice	Guided	1	-0.5	-0.5	16.54012	-0.54908	-1.45	-1.3	0.801504068300815	0.017547	0.0077915	0.013044
Trial1	1	1	noBlindfold	counterclockwise	practice	Guided	1	-0.5	-0.5	16.56012	-0.54908	-1.45	-1.3	0.801504068300815	0.034342	0.0077918	-0.00085675
Trial1	1	1	noBlindfold	counterclockwise	practice	Guided	1	-0.5	-0.5	16.58011	-0.54907	-1.45	-1.3	0.801503455182634	0.04004	-0.00067323	0.015562
Trial1	1	1	noBlindfold	counterclockwise	practice	Guided	1	-0.5	-0.5	16.60011	-0.54907	-1.45	-1.3	0.801503455182634	-0.0094053	0.045876	0.01087
Trial1	1	1	noBlindfold	counterclockwise	practice	Guided	1	-0.5	-0.5	16.62012	-0.54907	-1.45	-1.3	0.801503455182634	0.0083412	-0.013371	-0.011408
Trial1	1	1	noBlindfold	counterclockwise	practice	Guided	1	-0.5	-0.5	16.64012	-0.54907	-1.45	-1.3	0.801503455182634	0.006444	0.016251	-0.015596
Trial1	1	1	noBlindfold	counterclockwise	practice	Guided	1	-0.5	-0.5	16.66011	-0.54907	-1.45	-1.3	0.801503455182634	0.0070737	-0.02607	-0.0072191
Trial1	1	1	noBlindfold	counterclockwise	practice	Guided	1	-0.5	-0.5	16.68011	-0.54907	-1.45	-1.3	0.801503455182634	-0.023673	-0.0091442	-0.00068595
Trial1	1	1	noBlindfold	counterclockwise	practice	Guided	1	-0.5	-0.5	16.70012	-0.54907	-1.45	-1.3	0.801503455182634	0.016894	0.0035521	0.0046766
Trial1	1	1	noBlindfold	counterclockwise	practice	Guided	1	-0.5	-0.5	16.72012	-0.54907	-1.45	-1.3	0.801503455182634	-0.0024383	0.0077826	-0.014923
Trial1	1	1	noBlindfold	counterclockwise	practice	Guided	1	-0.5	-0.5	16.74011	-0.54907	-1.45	-1.3	0.801503455182634	-0.00085669	0.0077835	-0.010065
Trial1	1	1	noBlindfold	counterclockwise	practice	Guided	1	-0.5	-0.5	16.76012	-0.54907	-1.45	-1.3	0.801503455182634	0.010558	0.0077782	-0.020113
Trial1	1	1	noBlindfold	counterclockwise	practice	Guided	1	-0.5	-0.5	16.78012	-0.54907	-1.45	-1.3	0.801503455182634	0.021645	0.024704	0.0085332
Trial1	1	1	noBlindfold	counterclockwise	practice	Guided	1	-0.5	-0.5	16.80011	-0.54907	-1.45	-1.3	0.801503455182634	-0.0030829	0.012007	0.03567
Trial1	1	1	noBlindfold	counterclockwise	practice	Guided	1	-0.5	-0.5	16.82011	-0.54907	-1.45	-1.3	0.801503455182634	-0.040796	0.012005	0.012216
Trial1	1	1	noBlindfold	counterclockwise	practice	Guided	1	-0.5	-0.5	16.84012	-0.54906	-1.45	-1.3	0.801502842189088	0.0070652	-0.01762	-0.0072164
Trial1	1	1	noBlindfold	counterclockwise	practice	Guided	1	-0.5	-0.5	16.86012	-0.54906	-1.45	-1.3	0.801502842189088	-0.0018095	-0.0049261	-0.0065472
Trial1	1	1	noBlindfold	counterclockwise	practice	Guided	1	-0.5	-0.5	16.88011	-0.54906	-1.45	-1.3	0.801502842189088	0.014676	0.012002	-0.024638
Trial1	1	1	noBlindfold	counterclockwise	practice	Guided	1	-0.5	-0.5	16.90012	-0.54906	-1.45	-1.3	0.801502842189088	-0.0030875	0.016232	0.035669
Trial1	1	1	noBlindfold	counterclockwise	practice	Guided	1	-0.5	-0.5	16.92012	-0.54906	-1.45	-1.3	0.801502842189088	0.0089582	-0.017622	0.017913
Trial1	1	1	noBlindfold	counterclockwise	practice	Guided	1	-0.5	-0.5	16.94011	-0.54906	-1.45	-1.3	0.801502842189088	-0.0040399	-0.030316	0.011717
Trial1	1	1	noBlindfold	counterclockwise	practice	Guided	1	-0.5	-0.5	16.96011	-0.54906	-1.45	-1.3	0.801502842189088	0.026712	0.024697	-0.042394
Trial1	1	1	noBlindfold	counterclockwise	practice	Guided	1	-0.5	-0.5	16.98012	-0.54906	-1.45	-1.3	0.801502842189088	0.0054725	-0.00069469	-0.028154
Trial1	1	1	noBlindfold	counterclockwise	practice	Guided	1	-0.5	-0.5	17.00012	-0.54906	-1.45	-1.3	0.801502842189088	0.027659	0.041621	-0.029827
Trial1	1	1	noBlindfold	counterclockwise	practice	Guided	1	-0.5	-0.5	17.02011	-0.54906	-1.45	-1.3	0.801502842189088	-0.027182	0.0035337	0.01222
Trial1	1	1	noBlindfold	counterclockwise	practice	Guided	1	-0.5	-0.5	17.04012	-0.54906	-1.45	-1.3	0.801502842189088	0.013703	0.016229	-0.011735
Trial1	1	1	noBlindfold	counterclockwise	practice	Guided	1	-0.5	-0.5	17.06012	-0.54906	-1.45	-1.3	0.801502842189088	-0.019569	0.016227	-0.0052028
Trial1	1	1	noBlindfold	counterclockwise	practice	Guided	1	-0.5	-0.5	17.08011	-0.54906	-1.45	-1.3	0.801502842189088	0.0080012	0.0035314	0.0053532
Trial1	1	1	noBlindfold	counterclockwise	practice	Guided	1	-0.5	-0.5	17.10011	-0.54906	-1.45	-1.3	0.801502842189088	0.020362	0.028919	-0.0082155
Trial1	1	1	noBlindfold	counterclockwise	practice	Guided	1	-0.5	-0.5	17.12012	-0.54905	-1.45	-1.3	0.801502232967839	0.024481	-0.00070427	-0.012737
Trial1	1	1	noBlindfold	counterclockwise	practice	Guided	1	-0.5	-0.5	17.14012	-0.54905	-1.45	-1.3	0.801502232967839	0.012115	0.028917	0.0078688
Trial1	1	1	noBlindfold	counterclockwise	practice	Guided	1	-0.5	-0.5	17.16011	-0.54905	-1.45	-1.3	0.801502232967839	-0.00057024	-0.026099	0.01021
Trial1	1	1	noBlindfold	counterclockwise	practice	Guided	1	-0.5	-0.5	17.18011	-0.54905	-1.45	-1.3	0.801502232967839	-0.005011	-0.026099	0.010544
Trial1	1	1	noBlindfold	counterclockwise	practice	Guided	1	-0.5	-0.5	17.20012	-0.54905	-1.45	-1.3	0.801502232967839	0.0041796	0.0035227	0.014062
Trial1	1	1	noBlindfold	counterclockwise	practice	Guided	1	-0.5	-0.5	17.22012	-0.54905	-1.45	-1.3	0.801502232967839	0.01084	0.020449	-0.015924
Trial1	1	1	noBlindfold	counterclockwise	practice	Guided	1	-0.5	-0.5	17.24011	-0.54905	-1.45	-1.3	0.801502232967839	0.015275	0.011985	-0.016258
Trial1	1	1	noBlindfold	counterclockwise	practice	Guided	1	-0.5	-0.5	17.26012	-0.54905	-1.45	-1.3	0.801502232967839	0.016539	-0.0091712	0.00049746
Trial1	1	1	noBlindfold	counterclockwise	practice	Guided	1	-0.5	-0.5	17.28012	-0.54905	-1.45	-1.3	0.801502232967839	-0.029731	0.024684	-0.021281
Trial1	1	1	noBlindfold	counterclockwise	practice	Guided	1	-0.5	-0.5	17.30011	-0.54905	-1.45	-1.3	0.801502232967839	-0.029731	0.024684	-0.021281
Trial1	1	1	noBlindfold	counterclockwise	practice	Guided	1	-0.5	-0.5	17.32011	-0.54905	-1.45	-1.3	0.801502232967839	0.0010044	0.01199	0.031157
Trial1	1	1	noBlindfold	counterclockwise	practice	Guided	1	-0.5	-0.5	17.34012	-0.54905	-1.45	-1.29998	0.801482243345664	-0.023079	-0.013401	0.0077023
Trial1	1	1	noBlindfold	counterclockwise	practice	Guided	1	-0.5	-0.5	17.36012	-0.54905	-1.45003	-1.29995	0.80145237790174	-0.030394	-0.178398	0.147214
Trial1	1	1	noBlindfold	counterclockwise	practice	Guided	1	-0.5	-0.5	17.38011	-0.54907	-1.45007	-1.2999	0.801403626228547	-0.110909	-0.301056	0.262745
Trial1	1	1	noBlindfold	counterclockwise	practice	Guided	1	-0.5	-0.5	17.40012	-0.54911	-1.45013	-1.29985	0.801356221287825	-0.107742	-0.436365	0.422465
Trial1	1	1	noBlindfold	counterclockwise	practice	Guided	1	-0.5	-0.5	17.42012	-0.54916	-1.45019	-1.29982	0.801329303371527	-0.159375	-0.52513	0.447305
Trial1	1	1	noBlindfold	counterclockwise	practice	Guided	1	-0.5	-0.5	17.44011	-0.54921	-1.45022	-1.29983	0.801342367519448	-0.071529	-0.453076	0.374485
Trial1	1	1	noBlindfold	counterclockwise	practice	Guided	1	-0.5	-0.5	17.46011	-0.54922	-1.4502	-1.29984	0.801353092507523	-0.0093257	-0.249763	0.246163
Trial1	1	1	noBlindfold	counterclockwise	practice	Guided	1	-0.5	-0.5	17.48012	-0.54922	-1.45016	-1.29985	0.801362968197655	-0.028329	-0.148142	0.230681
Trial1	1	1	noBlindfold	counterclockwise	practice	Guided	1	-0.5	-0.5	17.50012	-0.54922	-1.45012	-1.29988	0.801392952223532	0.047434	-0.093089	0.170148
Trial1	1	1	noBlindfold	counterclockwise	practice	Guided	1	-0.5	-0.5	17.52011	-0.54921	-1.45008	-1.2999	0.801412211315521	0.049331	-0.059214	0.13626
Trial1	1	1	noBlindfold	counterclockwise	practice	Guided	1	-0.5	-0.5	17.54012	-0.54919	-1.45005	-1.29993	0.801441084900978	0.09718	-0.021116	0.119975
Trial1	1	1	noBlindfold	counterclockwise	practice	Guided	1	-0.5	-0.5	17.56012	-0.54905	-1.44998	-1.29993	0.801432507270052	0.134841	0.114282	0.146538
Trial1	1	1	noBlindfold	counterclockwise	practice	Guided	1	-0.5	-0.5	17.58011	-0.54892	-1.44995	-1.29992	0.801414443996898	0.079021	0.126942	0.165927
Trial1	1	1	noBlindfold	counterclockwise	practice	Guided	1	-0.5	-0.5	17.60011	-0.54877	-1.44993	-1.29992	0.801405303788357	0.027972	0.21576	0.150299
Trial1	1	1	noBlindfold	counterclockwise	practice	Guided	1	-0.5	-0.5	17.62012	-0.54866	-1.4499	-1.29992	0.801398618979326	0.010212	0.270708	0.151594
Trial1	1	1	noBlindfold	counterclockwise	practice	Guided	1	-0.5	-0.5	17.64012	-0.54863	-1.44988	-1.29993	0.801406909616559	-0.071866	0.232547	0.128263
Trial1	1	1	noBlindfold	counterclockwise	practice	Guided	1	-0.5	-0.5	17.66011	-0.54868	-1.44988	-1.29992	0.801399831635132	-0.083851	0.228177	0.144608
Trial1	1	1	noBlindfold	counterclockwise	practice	Guided	1	-0.5	-0.5	17.68011	-0.54871	-1.44988	-1.29992	0.801401653359641	0.021383	0.249265	0.180083
Trial1	1	1	noBlindfold	counterclockwise	practice	Guided	1	-0.5	-0.5	17.70012	-0.5487	-1.44987	-1.29992	0.801401044786611	0.115182	0.274585	0.181383
Trial1	1	1	noBlindfold	counterclockwise	practice	Guided	1	-0.5	-0.5	17.72012	-0.54867	-1.44986	-1.29991	0.801389228338785	0.24825	0.354895	0.166768
Trial1	1	1	noBlindfold	counterclockwise	practice	Guided	1	-0.5	-0.5	17.74011	-0.54853	-1.44984	-1.29989	0.801360865940527	0.277961	0.363263	0.211106
Trial1	1	1	noBlindfold	counterclockwise	practice	Guided	1	-0.5	-0.5	17.76012	-0.54795	-1.44985	-1.2999	0.80133583002728	0.103815	0.214991	0.21148
Trial1	1	1	noBlindfold	counterclockwise	practice	Guided	1	-0.5	-0.5	17.78012	-0.54763	-1.44989	-1.29992	0.801336736375678	0.0055623	0.147234	0.151443
Trial1	1	1	noBlindfold	counterclockwise	practice	Guided	1	-0.5	-0.5	17.80011	-0.54737	-1.44993	-1.29995	0.801351312950993	0.0024067	0.079497	0.109531
Trial1	1	1	noBlindfold	counterclockwise	practice	Guided	1	-0.5	-0.5	17.82011	-0.54719	-1.44996	-1.29995	0.801340692460743	-0.0036036	0.020234	0.088897
Trial1	1	1	noBlindfold	counterclockwise	practice	Guided	1	-0.5	-0.5	17.84012	-0.54706	-1.44998	-1.29995	0.801333047555353	0.008106	-0.0093913	0.125896
Trial1	1	1	noBlindfold	counterclockwise	practice	Guided	1	-0.5	-0.5	17.86012	-0.54685	-1.45002	-1.29995	0.801320743024753	0.071796	-0.022074	0.083138
Trial1	1	1	noBlindfold	counterclockwise	practice	Guided	1	-0.5	-0.5	17.88011	-0.5467	-1.45001	-1.29997	0.801331978785811	0.112366	-0.017838	0.029525
Trial1	1	1	noBlindfold	counterclockwise	practice	Guided	1	-0.5	-0.5	17.90012	-0.5465	-1.45	-1.29999	0.801340224003814	0.108218	0.020244	0.034042
Trial1	1	1	noBlindfold	counterclockwise	practice	Guided	1	-0.5	-0.5	17.92012	-0.54625	-1.44999	-1.3	0.80133575040855	0.083804	0.045626	0.0063913
Trial1	1	1	noBlindfold	counterclockwise	practice	Guided	1	-0.5	-0.5	17.94011	-0.54599	-1.44999	-1.30001	0.801330783594171	0.106009	0.032927	-0.054239
Trial1	1	1	noBlindfold	counterclockwise	practice	Guided	1	-0.5	-0.5	17.96011	-0.54532	-1.44998	-1.3	0.80128261168436	0.062175	0.037141	0.016456
Trial1	1	1	noBlindfold	counterclockwise	practice	Guided	1	-0.5	-0.5	17.98012	-0.54494	-1.44999	-1.29999	0.801251212300157	0.109711	-0.0094112	-0.0039539
Trial1	1	1	noBlindfold	counterclockwise	practice	Guided	1	-0.5	-0.5	18.00012	-0.54455	-1.45	-1.29998	0.801219435171462	0.078264	0.02021	0.053149
Trial1	1	1	noBlindfold	counterclockwise	practice	Guided	1	-0.5	-0.5	18.02011	-0.54409	-1.44999	-1.29998	0.801193991255994	0.088362	0.075214	0.069229
Trial1	1	1	noBlindfold	counterclockwise	practice	Guided	1	-0.5	-0.5	18.04012	-0.54358	-1.44998	-1.3	0.801186083082674	0.104511	0.075198	0.046958
Trial1	1	1	noBlindfold	counterclockwise	practice	Guided	1	-0.5	-0.5	18.06012	-0.54245	-1.44996	-1.3	0.801125412854307	0.101009	0.104773	0.00090045
Trial1	1	1	noBlindfold	counterclockwise	practice	Guided	1	-0.5	-0.5	18.08011	-0.54182	-1.44995	-1.3	0.801092276359594	0.060732	0.121669	-0.00030662
Trial1	1	1	noBlindfold	counterclockwise	practice	Guided	1	-0.5	-0.5	18.10011	-0.54118	-1.44995	-1.3	0.801059122230913	0.037203	0.163956	0.043563
Trial1	1	1	noBlindfold	counterclockwise	practice	Guided	1	-0.5	-0.5	18.12012	-0.54056	-1.44994	-1.3	0.801027488842693	0.076889	0.138527	-0.021898
Trial1	1	1	noBlindfold	counterclockwise	practice	Guided	1	-0.5	-0.5	18.14012	-0.53995	-1.44993	-1.3	0.800996833487872	0.059429	0.117329	-0.017043
Trial1	1	1	noBlindfold	counterclockwise	practice	Guided	1	-0.5	-0.5	18.16011	-0.53871	-1.44993	-1.29998	0.800915941037079	0.063423	0.121484	0.020003
Trial1	1	1	noBlindfold	counterclockwise	practice	Guided	1	-0.5	-0.5	18.18011	-0.53807	-1.44993	-1.29997	0.800875381572753	0.08074	0.117214	0.090871
Trial1	1	1	noBlindfold	counterclockwise	practice	Guided	1	-0.5	-0.5	18.20012	-0.5375	-1.44994	-1.29995	0.800828483563189	0.069255	0.125646	0.11697
Trial1	1	1	noBlindfold	counterclockwise	practice	Guided	1	-0.5	-0.5	18.22012	-0.53687	-1.44994	-1.29993	0.800779342306805	0.068183	0.142536	0.163344
Trial1	1	1	noBlindfold	counterclockwise	practice	Guided	1	-0.5	-0.5	18.24011	-0.53624	-1.44993	-1.29987	0.80069056187236	0.061737	0.117106	0.205842
Trial1	1	1	noBlindfold	counterclockwise	practice	Guided	1	-0.5	-0.5	18.26012	-0.53509	-1.44994	-1.29986	0.800629334166836	0.037697	0.138203	0.295955
Trial1	1	1	noBlindfold	counterclockwise	practice	Guided	1	-0.5	-0.5	18.28012	-0.53458	-1.44993	-1.29985	0.800597138153149	0.025897	0.180479	0.317797
Trial1	1	1	noBlindfold	counterclockwise	practice	Guided	1	-0.5	-0.5	18.30011	-0.53417	-1.44992	-1.29985	0.800579535591498	-0.014986	0.180432	0.308084
Trial1	1	1	noBlindfold	counterclockwise	practice	Guided	1	-0.5	-0.5	18.32011	-0.53388	-1.44991	-1.29986	0.800577213428562	-0.039023	0.188847	0.2845
Trial1	1	1	noBlindfold	counterclockwise	practice	Guided	1	-0.5	-0.5	18.34012	-0.53374	-1.44991	-1.29986	0.800571300446816	-0.082772	0.180336	0.296054
Trial1	1	1	noBlindfold	counterclockwise	practice	Guided	1	-0.5	-0.5	18.36012	-0.53374	-1.44992	-1.29985	0.800561295763574	-0.031462	0.116787	0.325817
Trial1	1	1	noBlindfold	counterclockwise	practice	Guided	1	-0.5	-0.5	18.38011	-0.53374	-1.44992	-1.29985	0.800561295763574	-0.01339	0.074444	0.328613
Trial1	1	1	noBlindfold	counterclockwise	practice	Guided	1	-0.5	-0.5	18.40012	-0.53374	-1.44993	-1.29985	0.800561295763574	-0.104596	0.061726	0.301529
Trial1	1	1	noBlindfold	counterclockwise	practice	Guided	1	-0.5	-0.5	18.42012	-0.53374	-1.44993	-1.29986	0.800571300446816	-0.029312	0.125176	0.232759
Trial1	1	1	noBlindfold	counterclockwise	practice	Guided	1	-0.5	-0.5	18.44011	-0.53374	-1.44993	-1.29986	0.800571300446816	0.020125	0.125147	0.237485
Trial1	1	1	noBlindfold	counterclockwise	practice	Guided	1	-0.5	-0.5	18.46011	-0.53374	-1.44994	-1.29985	0.800561295763574	-0.02866	0.065856	0.363028
Trial1	1	1	noBlindfold	counterclockwise	practice	Guided	1	-0.5	-0.5	18.48012	-0.53375	-1.44994	-1.29985	0.800561717852537	-0.079005	0.027756	0.345573
Trial1	1	1	noBlindfold	counterclockwise	practice	Guided	1	-0.5	-0.5	18.50012	-0.53375	-1.44995	-1.29985	0.800561717852537	-0.032939	0.036205	0.313232
Trial1	1	1	noBlindfold	counterclockwise	practice	Guided	1	-0.5	-0.5	18.52011	-0.53375	-1.44995	-1.29985	0.800561717852537	0.0012033	0.074273	0.343721
Trial1	1	1	noBlindfold	counterclockwise	practice	Guided	1	-0.5	-0.5	18.54012	-0.53375	-1.44995	-1.2998	0.800511694466041	0.092103	0.078482	0.369323
Trial1	1	1	noBlindfold	counterclockwise	practice	Guided	1	-0.5	-0.5	18.56012	-0.53366	-1.44997	-1.29978	0.800488014597972	0.193834	0.027671	0.476642
Trial1	1	1	noBlindfold	counterclockwise	practice	Guided	1	-0.5	-0.5	18.58011	-0.53351	-1.44998	-1.29977	0.800471715381589	0.186755	0.014966	0.465269
Trial1	1	1	noBlindfold	counterclockwise	practice	Guided	1	-0.5	-0.5	18.60011	-0.53329	-1.44998	-1.29977	0.800462535719033	0.133572	0.027652	0.447136
Trial1	1	1	noBlindfold	counterclockwise	practice	Guided	1	-0.5	-0.5	18.62012	-0.53303	-1.44999	-1.29979	0.80047177517467	0.060361	0.014953	0.422911
Trial1	1	1	noBlindfold	counterclockwise	practice	Guided	1	-0.5	-0.5	18.64012	-0.53274	-1.45	-1.29979	0.800459862266118	0.113572	-0.023132	0.406652
Trial1	1	1	noBlindfold	counterclockwise	practice	Guided	1	-0.5	-0.5	18.66011	-0.532	-1.45002	-1.29979	0.800429936994558	0.217347	-0.0061891	0.436338
Trial1	1	1	noBlindfold	counterclockwise	practice	Guided	1	-0.5	-0.5	18.68011	-0.53149	-1.45001	-1.2998	0.800419595425643	0.187571	-0.014654	0.396295
Trial1	1	1	noBlindfold	counterclockwise	practice	Guided	1	-0.5	-0.5	18.70012	-0.53086	-1.44999	-1.2998	0.80039505911649	0.149235	0.014967	0.361094
Trial1	1	1	noBlindfold	counterclockwise	practice	Guided	1	-0.5	-0.5	18.72012	-0.53022	-1.45	-1.2998	0.800370639738919	0.10049	-0.014651	0.427716
Trial1	1	1	noBlindfold	counterclockwise	practice	Guided	1	-0.5	-0.5	18.74011	-0.52954	-1.45001	-1.29979	0.800335364356732	0.109924	-0.031572	0.435338
Trial1	1	1	noBlindfold	counterclockwise	practice	Guided	1	-0.5	-0.5	18.76012	-0.5282	-1.45001	-1.29981	0.800306922480366	0.13629	0.0065194	0.37841
Trial1	1	1	noBlindfold	counterclockwise	practice	Guided	1	-0.5	-0.5	18.78012	-0.52752	-1.44999	-1.29982	0.800293256833568	0.062479	-0.0061818	0.337391
Trial1	1	1	noBlindfold	counterclockwise	practice	Guided	1	-0.5	-0.5	18.80011	-0.52684	-1.44999	-1.29982	0.80027016297861	0.033801	0.0065121	0.373058
Trial1	1	1	noBlindfold	counterclockwise	practice	Guided	1	-0.5	-0.5	18.82011	-0.52625	-1.45	-1.29981	0.800240583330975	0.0039149	-0.023106	0.375857
Trial1	1	1	noBlindfold	counterclockwise	practice	Guided	1	-0.5	-0.5	18.84012	-0.52571	-1.45001	-1.29981	0.800223051326935	0.031926	-0.040026	0.347723
Trial1	1	1	noBlindfold	counterclockwise	practice	Guided	1	-0.5	-0.5	18.86012	-0.52483	-1.45001	-1.29982	0.800205270273159	0.04579	0.019226	0.354935
Trial1	1	1	noBlindfold	counterclockwise	practice	Guided	1	-0.5	-0.5	18.88011	-0.52445	-1.44999	-1.29982	0.800193569820683	0.055238	0.082691	0.362576
Trial1	1	1	noBlindfold	counterclockwise	practice	Guided	1	-0.5	-0.5	18.90012	-0.52413	-1.44997	-1.29982	0.80018385558759	0.08244	0.07421	0.368945
Trial1	1	1	noBlindfold	counterclockwise	practice	Guided	1	-0.5	-0.5	18.92012	-0.5238	-1.44997	-1.29982	0.800173973094124	0.06495	0.086885	0.374311
Trial1	1	1	noBlindfold	counterclockwise	practice	Guided	1	-0.5	-0.5	18.94011	-0.52348	-1.44996	-1.29983	0.800174527847512	0.031428	0.07417	0.342937
Trial1	1	1	noBlindfold	counterclockwise	practice	Guided	1	-0.5	-0.5	18.96011	-0.52288	-1.44997	-1.29984	0.800167275660116	0.106821	0.086827	0.337327
Trial1	1	1	noBlindfold	counterclockwise	practice	Guided	1	-0.5	-0.5	18.98012	-0.52264	-1.44996	-1.29983	0.800150319530775	0.074829	0.065646	0.326905
Trial1	1	1	noBlindfold	counterclockwise	practice	Guided	1	-0.5	-0.5	19.00012	-0.52245	-1.44996	-1.29984	0.800155094334073	-0.044425	0.057165	0.338339
Trial1	1	1	noBlindfold	counterclockwise	practice	Guided	1	-0.5	-0.5	19.02011	-0.52232	-1.44997	-1.29985	0.80016134972002	-0.0033594	0.078304	0.290573
Trial1	1	1	noBlindfold	counterclockwise	practice	Guided	1	-0.5	-0.5	19.04012	-0.52225	-1.44996	-1.29988	0.800189428309569	0.032969	0.129059	0.241226
Trial1	1	1	noBlindfold	counterclockwise	practice	Guided	1	-0.5	-0.5	19.06012	-0.5222	-1.44994	-1.2999	0.800207939633215	0.054156	0.120525	0.163799
Trial1	1	1	noBlindfold	counterclockwise	practice	Guided	1	-0.5	-0.5	19.08011	-0.52217	-1.44994	-1.2999	0.800207108434528	0.093245	0.141644	0.211473
Trial1	1	1	noBlindfold	counterclockwise	practice	Guided	1	-0.5	-0.5	19.10011	-0.52211	-1.44993	-1.29989	0.80019555716416	0.164831	0.128913	0.214699
Trial1	1	1	noBlindfold	counterclockwise	practice	Guided	1	-0.5	-0.5	19.12012	-0.52201	-1.44993	-1.29989	0.800192799878708	0.201196	0.200814	0.252659
Trial1	1	1	noBlindfold	counterclockwise	practice	Guided	1	-0.5	-0.5	19.14012	-0.52184	-1.44992	-1.29993	0.800228181538266	0.187757	0.238843	0.162403
Trial1	1	1	noBlindfold	counterclockwise	practice	Guided	1	-0.5	-0.5	19.16011	-0.5214	-1.44989	-1.29992	0.800206166242324	0.081156	0.187944	0.16998
Trial1	1	1	noBlindfold	counterclockwise	practice	Guided	1	-0.5	-0.5	19.18011	-0.52117	-1.4499	-1.29989	0.800170136911016	0.117293	0.158273	0.212516
Trial1	1	1	noBlindfold	counterclockwise	practice	Guided	1	-0.5	-0.5	19.20012	-0.52092	-1.4499	-1.29987	0.800143541872739	0.124088	0.225926	0.27205
Trial1	1	1	noBlindfold	counterclockwise	practice	Guided	1	-0.5	-0.5	19.22012	-0.52065	-1.44989	-1.29987	0.80013652791672	0.106591	0.276638	0.277438
Trial1	1	1	noBlindfold	counterclockwise	practice	Guided	1	-0.5	-0.5	19.24011	-0.52041	-1.44987	-1.2999	0.800160281019238	0.078971	0.310412	0.203556
Trial1	1	1	noBlindfold	counterclockwise	practice	Guided	1	-0.5	-0.5	19.26012	-0.52011	-1.44984	-1.29992	0.800172706086134	0.09188	0.297537	0.135161
Trial1	1	1	noBlindfold	counterclockwise	practice	Guided	1	-0.5	-0.5	19.28012	-0.52	-1.44984	-1.29993	0.800180077982355	0.103967	0.288991	0.117416
Trial1	1	1	noBlindfold	counterclockwise	practice	Guided	1	-0.5	-0.5	19.30011	-0.51991	-1.44986	-1.29992	0.800167703821658	0.086534	0.225444	0.185991
Trial1	1	1	noBlindfold	counterclockwise	practice	Guided	1	-0.5	-0.5	19.32011	-0.51983	-1.44988	-1.29991	0.800155706994899	0.119073	0.204224	0.204666
Trial1	1	1	noBlindfold	counterclockwise	practice	Guided	1	-0.5	-0.5	19.34012	-0.51973	-1.44989	-1.29989	0.800133332666265	0.155143	0.242248	0.210451
Trial1	1	1	noBlindfold	counterclockwise	practice	Guided	1	-0.5	-0.5	19.36012	-0.51944	-1.44988	-1.29987	0.800106213585558	0.134946	0.229423	0.241239
Trial1	1	1	noBlindfold	counterclockwise	practice	Guided	1	-0.5	-0.5	19.38011	-0.51924	-1.44988	-1.29987	0.800101379849217	0.1151	0.309753	0.293974
Trial1	1	1	noBlindfold	counterclockwise	practice	Guided	1	-0.5	-0.5	19.40012	-0.51904	-1.44985	-1.29987	0.800096594646012	0.132511	0.394295	0.270734
Trial1	1	1	noBlindfold	counterclockwise	practice	Guided	1	-0.5	-0.5	19.42012	-0.51883	-1.44982	-1.29987	0.800091625098269	0.146074	0.4238	0.273904
Trial1	1	1	noBlindfold	counterclockwise	practice	Guided	1	-0.5	-0.5	19.44011	-0.51863	-1.4498	-1.29985	0.800066922005082	0.102237	0.402528	0.285383
Trial1	1	1	noBlindfold	counterclockwise	practice	Guided	1	-0.5	-0.5	19.46011	-0.51837	-1.44981	-1.29984	0.800051018318107	0.175313	0.347311	0.372641
Trial1	1	1	noBlindfold	counterclockwise	practice	Guided	1	-0.5	-0.5	19.48012	-0.51827	-1.44982	-1.29983	0.800038597930715	0.162848	0.414915	0.386693
Trial1	1	1	noBlindfold	counterclockwise	practice	Guided	1	-0.5	-0.5	19.50012	-0.51818	-1.4498	-1.29984	0.800046677817383	0.158322	0.423262	0.323124
Trial1	1	1	noBlindfold	counterclockwise	practice	Guided	1	-0.5	-0.5	19.52011	-0.5181	-1.4498	-1.29984	0.800044864158951	0.149694	0.410452	0.32786
Trial1	1	1	noBlindfold	counterclockwise	practice	Guided	1	-0.5	-0.5	19.54012	-0.51801	-1.44979	-1.29984	0.800042833012318	0.183067	0.401875	0.295922
Trial1	1	1	noBlindfold	counterclockwise	practice	Guided	1	-0.5	-0.5	19.56012	-0.51781	-1.4498	-1.29985	0.800048246914714	0.21342	0.414343	0.285163
Trial1	1	1	noBlindfold	counterclockwise	practice	Guided	1	-0.5	-0.5	19.58011	-0.51764	-1.4498	-1.29986	0.80005449188579	0.237635	0.346534	0.312839
Trial1	1	1	noBlindfold	counterclockwise	practice	Guided	1	-0.5	-0.5	19.60011	-0.51739	-1.44982	-1.29985	0.800039007983407	0.222752	0.329513	0.292769
Trial1	1	1	noBlindfold	counterclockwise	practice	Guided	1	-0.5	-0.5	19.62012	-0.51706	-1.44983	-1.29985	0.800031903592257	0.213796	0.371736	0.293322
Trial1	1	1	noBlindfold	counterclockwise	practice	Guided	1	-0.5	-0.5	19.64012	-0.51668	-1.44982	-1.29987	0.800043912591802	0.225552	0.38433	0.27136
Trial1	1	1	noBlindfold	counterclockwise	practice	Guided	1	-0.5	-0.5	19.66011	-0.51579	-1.4498	-1.29987	0.800025851612577	0.136635	0.405263	0.277537
Trial1	1	1	noBlindfold	counterclockwise	practice	Guided	1	-0.5	-0.5	19.68011	-0.51531	-1.4498	-1.29985	0.799996498447943	0.224465	0.375531	0.321764
Trial1	1	1	noBlindfold	counterclockwise	practice	Guided	1	-0.5	-0.5	19.70012	-0.51477	-1.44981	-1.29984	0.799976454428357	0.215502	0.320418	0.322321
Trial1	1	1	noBlindfold	counterclockwise	practice	Guided	1	-0.5	-0.5	19.72012	-0.51425	-1.44983	-1.29983	0.799956890493155	0.131094	0.354181	0.328207
Trial1	1	1	noBlindfold	counterclockwise	practice	Guided	1	-0.5	-0.5	19.74011	-0.51373	-1.44983	-1.29984	0.799957927916968	0.117724	0.345621	0.329066
Trial1	1	1	noBlindfold	counterclockwise	practice	Guided	1	-0.5	-0.5	19.76012	-0.51283	-1.44982	-1.29983	0.799932855033893	0.108155	0.345418	0.321157
Trial1	1	1	noBlindfold	counterclockwise	practice	Guided	1	-0.5	-0.5	19.78012	-0.51245	-1.44983	-1.29983	0.799926850844023	0.091239	0.281852	0.334883
Trial1	1	1	noBlindfold	counterclockwise	practice	Guided	1	-0.5	-0.5	19.80011	-0.5121	-1.44985	-1.29983	0.799921480054333	0.107771	0.294471	0.316783
Trial1	1	1	noBlindfold	counterclockwise	practice	Guided	1	-0.5	-0.5	19.82011	-0.5118	-1.44986	-1.29984	0.799927130190894	0.137621	0.336706	0.297754
Trial1	1	1	noBlindfold	counterclockwise	practice	Guided	1	-0.5	-0.5	19.84012	-0.51151	-1.44985	-1.29983	0.799912773456728	0.075134	0.336614	0.317557
Trial1	1	1	noBlindfold	counterclockwise	practice	Guided	1	-0.5	-0.5	19.86012	-0.51109	-1.44985	-1.29982	0.799896828018232	0.024435	0.277206	0.402274
Trial1	1	1	noBlindfold	counterclockwise	practice	Guided	1	-0.5	-0.5	19.88011	-0.51099	-1.44985	-1.29983	0.799905459422278	0.018527	0.294048	0.318381
Trial1	1	1	noBlindfold	counterclockwise	practice	Guided	1	-0.5	-0.5	19.90012	-0.51097	-1.44985	-1.29983	0.799905185335628	0.034209	0.348974	0.287726
Trial1	1	1	noBlindfold	counterclockwise	practice	Guided	1	-0.5	-0.5	19.92012	-0.51097	-1.44985	-1.29983	0.799905185335628	0.039808	0.378493	0.315417
Trial1	1	1	noBlindfold	counterclockwise	practice	Guided	1	-0.5	-0.5	19.94011	-0.51097	-1.44984	-1.29983	0.799905185335628	0.082688	0.319158	0.343097
Trial1	1	1	noBlindfold	counterclockwise	practice	Guided	1	-0.5	-0.5	19.96011	-0.51097	-1.44985	-1.29983	0.799905185335628	0.018443	0.259764	0.381085
Trial1	1	1	noBlindfold	counterclockwise	practice	Guided	1	-0.5	-0.5	19.98012	-0.51097	-1.44985	-1.29983	0.799905185335628	0.019054	0.289308	0.326206
Trial1	1	1	noBlindfold	counterclockwise	practice	Guided	1	-0.5	-0.5	20.00012	-0.51097	-1.44985	-1.29983	0.799905185335628	-0.064396	0.310379	0.345546
Trial1	1	1	noBlindfold	counterclockwise	practice	Guided	1	-0.5	-0.5	20.02011	-0.51097	-1.44985	-1.29984	0.799915317172334	-0.126199	0.251055	0.289926
Trial1	1	1	noBlindfold	counterclockwise	practice	Guided	1	-0.5	-0.5	20.04012	-0.51099	-1.44986	-1.29987	0.799945509963206	-0.178517	0.200212	0.243005
Trial1	1	1	noBlindfold	counterclockwise	practice	Guided	1	-0.5	-0.5	20.06012	-0.51123	-1.44991	-1.29987	0.799948843564231	-0.224887	0.162029	0.279811
Trial1	1	1	noBlindfold	counterclockwise	practice	Guided	1	-0.5	-0.5	20.08011	-0.51149	-1.44992	-1.29987	0.799952535723982	-0.190497	0.161986	0.260483
Trial1	1	1	noBlindfold	counterclockwise	practice	Guided	1	-0.5	-0.5	20.10011	-0.5118	-1.44992	-1.29988	0.799967060957898	-0.116454	0.174636	0.235106
Trial1	1	1	noBlindfold	counterclockwise	practice	Guided	1	-0.5	-0.5	20.12012	-0.51216	-1.44991	-1.29989	0.799982464764372	-0.045092	0.221126	0.233309
Trial1	1	1	noBlindfold	counterclockwise	practice	Guided	1	-0.5	-0.5	20.14012	-0.51247	-1.44989	-1.29994	0.800037298795963	-0.091792	0.208368	0.139712
Trial1	1	1	noBlindfold	counterclockwise	practice	Guided	1	-0.5	-0.5	20.16011	-0.51308	-1.44992	-1.29995	0.800056932174786	-0.202974	0.102486	0.08045
Trial1	1	1	noBlindfold	counterclockwise	practice	Guided	1	-0.5	-0.5	20.18011	-0.5135	-1.44995	-1.29996	0.800073921625575	-0.209126	0.077071	0.055304
Trial1	1	1	noBlindfold	counterclockwise	practice	Guided	1	-0.5	-0.5	20.20012	-0.51403	-1.44996	-1.29996	0.800083039100333	-0.160242	0.098206	0.063163
Trial1	1	1	noBlindfold	counterclockwise	practice	Guided	1	-0.5	-0.5	20.22012	-0.51465	-1.44995	-1.29996	0.80009415149159	-0.099234	0.170112	0.093843
Trial1	1	1	noBlindfold	counterclockwise	practice	Guided	1	-0.5	-0.5	20.24011	-0.51529	-1.44993	-1.29998	0.800126030961132	0.031001	0.182764	0.105661
Trial1	1	1	noBlindfold	counterclockwise	practice	Guided	1	-0.5	-0.5	20.26012	-0.51641	-1.44994	-1.29998	0.800148216599848	-0.100368	0.05575	0.077063
Trial1	1	1	noBlindfold	counterclockwise	practice	Guided	1	-0.5	-0.5	20.28012	-0.51696	-1.44998	-1.29998	0.800159684733362	-0.121957	0.00073545	-0.0087105
Trial1	1	1	noBlindfold	counterclockwise	practice	Guided	1	-0.5	-0.5	20.30011	-0.51758	-1.45001	-1.29999	0.800183077501922	-0.147959	-0.0034939	0.034135
Trial1	1	1	noBlindfold	counterclockwise	practice	Guided	1	-0.5	-0.5	20.32011	-0.51824	-1.45001	-1.29999	0.800197849763343	-0.058559	0.017662	0.036198
Trial1	1	1	noBlindfold	counterclockwise	practice	Guided	1	-0.5	-0.5	20.34012	-0.51896	-1.44998	-1.3	0.80022459676727	0.037906	0.055736	0.012477
Trial1	1	1	noBlindfold	counterclockwise	practice	Guided	1	-0.5	-0.5	20.36012	-0.52014	-1.44996	-1.30001	0.800263434639619	-0.040541	0.110709	-0.024026
Trial1	1	1	noBlindfold	counterclockwise	practice	Guided	1	-0.5	-0.5	20.38011	-0.52069	-1.44995	-1.30002	0.800287595424827	-0.119517	0.110679	-0.0057271
Trial1	1	1	noBlindfold	counterclockwise	practice	Guided	1	-0.5	-0.5	20.40012	-0.52125	-1.44994	-1.30002	0.800302268650551	-0.086685	0.131801	-0.045956
Trial1	1	1	noBlindfold	counterclockwise	practice	Guided	1	-0.5	-0.5	20.42012	-0.52184	-1.44994	-1.30002	0.800318151029426	-0.146391	0.144465	-0.0079692
Trial1	1	1	noBlindfold	counterclockwise	practice	Guided	1	-0.5	-0.5	20.44011	-0.5225	-1.44994	-1.30002	0.80033643551854	-0.082184	0.123274	-0.046242
Trial1	1	1	noBlindfold	counterclockwise	practice	Guided	1	-0.5	-0.5	20.46011	-0.52384	-1.44994	-1.30003	0.800385117225394	-0.029498	0.11897	-0.058419
Trial1	1	1	noBlindfold	counterclockwise	practice	Guided	1	-0.5	-0.5	20.48012	-0.52448	-1.44994	-1.30004	0.800414443833854	-0.057031	0.080855	-0.069044
Trial1	1	1	noBlindfold	counterclockwise	practice	Guided	1	-0.5	-0.5	20.50012	-0.52509	-1.44996	-1.30004	0.80043333218669	-0.086877	0.03006	-0.050017
Trial1	1	1	noBlindfold	counterclockwise	practice	Guided	1	-0.5	-0.5	20.52011	-0.5257	-1.44998	-1.30004	0.80045268494666	-0.110863	0.046977	-0.073522
Trial1	1	1	noBlindfold	counterclockwise	practice	Guided	1	-0.5	-0.5	20.54012	-0.52639	-1.44998	-1.30004	0.80047513713375	-0.129803	0.093512	-0.088962
Trial1	1	1	noBlindfold	counterclockwise	practice	Guided	1	-0.5	-0.5	20.56012	-0.52786	-1.44997	-1.30005	0.800534954677816	-0.095792	0.029995	-0.112409
Trial1	1	1	noBlindfold	counterclockwise	practice	Guided	1	-0.5	-0.5	20.58011	-0.52852	-1.44997	-1.30006	0.800568202841049	-0.034568	0.046912	-0.129451
Trial1	1	1	noBlindfold	counterclockwise	practice	Guided	1	-0.5	-0.5	20.60011	-0.52918	-1.44998	-1.30006	0.800591986916321	0.015163	0.046899	-0.120396
Trial1	1	1	noBlindfold	counterclockwise	practice	Guided	1	-0.5	-0.5	20.62012	-0.52982	-1.44998	-1.30007	0.800625574814172	0.039646	0.076505	-0.151626
Trial1	1	1	noBlindfold	counterclockwise	practice	Guided	1	-0.5	-0.5	20.64012	-0.53037	-1.44996	-1.30008	0.800656137120843	0.0147	0.09764	-0.187671
Trial1	1	1	noBlindfold	counterclockwise	practice	Guided	1	-0.5	-0.5	20.66011	-0.53132	-1.44995	-1.30008	0.80069273620476	-0.056783	0.076427	-0.127617
Trial1	1	1	noBlindfold	counterclockwise	practice	Guided	1	-0.5	-0.5	20.68011	-0.53175	-1.44995	-1.30008	0.80070966859954	-0.066879	0.072164	-0.143677
Trial1	1	1	noBlindfold	counterclockwise	practice	Guided	1	-0.5	-0.5	20.70012	-0.53215	-1.44994	-1.3001	0.800745642940306	-0.094269	0.139836	-0.213207
Trial1	1	1	noBlindfold	counterclockwise	practice	Guided	1	-0.5	-0.5	20.72012	-0.53254	-1.44993	-1.30013	0.800791411956021	-0.104211	0.144024	-0.258887
Trial1	1	1	noBlindfold	counterclockwise	practice	Guided	1	-0.5	-0.5	20.74011	-0.53291	-1.44993	-1.30015	0.800826541024614	-0.104197	0.152449	-0.288126
Trial1	1	1	noBlindfold	counterclockwise	practice	Guided	1	-0.5	-0.5	20.76012	-0.53368	-1.44993	-1.30017	0.800878442932068	-0.12055	0.118521	-0.328857
Trial1	1	1	noBlindfold	counterclockwise	practice	Guided	1	-0.5	-0.5	20.78012	-0.53412	-1.44993	-1.3002	0.800927083314994	-0.179007	0.173495	-0.396047
Trial1	1	1	noBlindfold	counterclockwise	practice	Guided	1	-0.5	-0.5	20.80011	-0.5346	-1.44991	-1.30024	0.800987689394453	-0.185145	0.228449	-0.463929
Trial1	1	1	noBlindfold	counterclockwise	practice	Guided	1	-0.5	-0.5	20.82011	-0.53512	-1.44988	-1.30027	0.801040215082445	-0.1489	0.283388	-0.532888
Trial1	1	1	noBlindfold	counterclockwise	practice	Guided	1	-0.5	-0.5	20.84012	-0.53562	-1.44986	-1.30029	0.801082178977441	-0.164373	0.25792	-0.561222
Trial1	1	1	noBlindfold	counterclockwise	practice	Guided	1	-0.5	-0.5	20.86012	-0.53657	-1.44993	-1.3003	0.801135225778972	-0.103513	-0.0087572	-0.58254
Trial1	1	1	noBlindfold	counterclockwise	practice	Guided	1	-0.5	-0.5	20.88011	-0.53699	-1.45	-1.3003	0.801154509258204	-0.079383	-0.101841	-0.618009
Trial1	1	1	noBlindfold	counterclockwise	practice	Guided	1	-0.5	-0.5	20.90012	-0.5374	-1.45006	-1.3003	0.801173542190917	-0.148541	-0.165278	-0.587631
Trial1	1	1	noBlindfold	counterclockwise	practice	Guided	1	-0.5	-0.5	20.92012	-0.5378	-1.45008	-1.3003	0.801192314756222	-0.164339	-0.110225	-0.593453
Trial1	1	1	noBlindfold	counterclockwise	practice	Guided	1	-0.5	-0.5	20.94011	-0.53822	-1.45006	-1.30031	0.801222121951426	-0.145977	-0.067883	-0.613076
Trial1	1	1	noBlindfold	counterclockwise	practice	Guided	1	-0.5	-0.5	20.96011	-0.53915	-1.45003	-1.3003	0.801257141393902	-0.136197	-0.08054	-0.601154
Trial1	1	1	noBlindfold	counterclockwise	practice	Guided	1	-0.5	-0.5	20.98012	-0.53963	-1.45004	-1.30031	0.801290620040004	-0.106387	-0.12706	-0.609853
Trial1	1	1	noBlindfold	counterclockwise	practice	Guided	1	-0.5	-0.5	21.00012	-0.54012	-1.45006	-1.30031	0.801315004255583	-0.168213	-0.169339	-0.611401
Trial1	1	1	noBlindfold	counterclockwise	practice	Guided	1	-0.5	-0.5	21.02011	-0.54065	-1.45007	-1.30031	0.801341715198346	-0.172668	-0.135448	-0.611059
Trial1	1	1	noBlindfold	counterclockwise	practice	Guided	1	-0.5	-0.5	21.04012	-0.54118	-1.45006	-1.30031	0.801368775782083	-0.095303	-0.063479	-0.650498
Trial1	1	1	noBlindfold	counterclockwise	practice	Guided	1	-0.5	-0.5	21.06012	-0.54222	-1.45002	-1.30031	0.801422890424029	0.0041211	-0.0084498	-0.641889
Trial1	1	1	noBlindfold	counterclockwise	practice	Guided	1	-0.5	-0.5	21.08011	-0.54261	-1.45001	-1.3003	0.801433650018503	0.042706	-0.05076	-0.593394
Trial1	1	1	noBlindfold	counterclockwise	practice	Guided	1	-0.5	-0.5	21.10011	-0.54289	-1.45001	-1.30029	0.801438346322981	0.121838	-0.021128	-0.548764
Trial1	1	1	noBlindfold	counterclockwise	practice	Guided	1	-0.5	-0.5	21.12012	-0.54301	-1.45001	-1.30029	0.80144477957581	0.076164	-0.0084282	-0.562204
Trial1	1	1	noBlindfold	counterclockwise	practice	Guided	1	-0.5	-0.5	21.14012	-0.543	-1.45001	-1.30028	0.80143436213428	0.056182	-0.025352	-0.566059
Trial1	1	1	noBlindfold	counterclockwise	practice	Guided	1	-0.5	-0.5	21.16011	-0.54295	-1.45002	-1.30026	0.80141168217617	0.225281	-0.071868	-0.535415
Trial1	1	1	noBlindfold	counterclockwise	practice	Guided	1	-0.5	-0.5	21.18013	-0.54279	-1.45003	-1.30024	0.801383244814419	0.279654	-0.105699	-0.461907
Trial1	1	1	noBlindfold	counterclockwise	practice	Guided	1	-0.5	-0.5	21.20012	-0.54247	-1.45005	-1.30024	0.801366221149473	0.376565	-0.147982	-0.455951
Trial1	1	1	noBlindfold	counterclockwise	practice	Guided	1	-0.5	-0.5	21.22011	-0.54191	-1.45005	-1.30024	0.801336738723181	0.317244	-0.071785	-0.495568
Trial1	1	1	noBlindfold	counterclockwise	practice	Guided	1	-0.5	-0.5	21.24013	-0.54115	-1.45004	-1.30025	0.80130735253761	0.177097	-0.08869	-0.459692
Trial1	1	1	noBlindfold	counterclockwise	practice	Guided	1	-0.5	-0.5	21.26012	-0.53947	-1.45009	-1.30024	0.801212832884218	0.169895	-0.270556	-0.496796
Trial1	1	1	noBlindfold	counterclockwise	practice	Guided	1	-0.5	-0.5	21.28011	-0.53863	-1.45012	-1.30022	0.801151887123293	0.290548	-0.287408	-0.422089
Trial1	1	1	noBlindfold	counterclockwise	practice	Guided	1	-0.5	-0.5	21.30013	-0.53763	-1.45014	-1.30019	0.801074281952136	0.429521	-0.283098	-0.379951
Trial1	1	1	noBlindfold	counterclockwise	practice	Guided	1	-0.5	-0.5	21.32011	-0.53635	-1.45015	-1.30016	0.800985167671836	0.4373	-0.291477	-0.318186
Trial1	1	1	noBlindfold	counterclockwise	practice	Guided	1	-0.5	-0.5	21.3401	-0.53484	-1.45015	-1.30013	0.800888167655859	0.359831	-0.325246	-0.278632
Trial1	1	1	noBlindfold	counterclockwise	practice	Guided	1	-0.5	-0.5	21.36012	-0.53132	-1.4502	-1.30013	0.800742765790282	0.234622	-0.464669	-0.2818
Trial1	1	1	noBlindfold	counterclockwise	practice	Guided	1	-0.5	-0.5	21.38011	-0.52954	-1.45023	-1.30013	0.800675117686948	0.242117	-0.456076	-0.240098
Trial1	1	1	noBlindfold	counterclockwise	practice	Guided	1	-0.5	-0.5	21.4001	-0.52764	-1.45023	-1.30011	0.800587374130759	0.339249	-0.430555	-0.251248
Trial1	1	1	noBlindfold	counterclockwise	practice	Guided	1	-0.5	-0.5	21.42012	-0.52569	-1.45022	-1.3001	0.800512294890329	0.361402	-0.358504	-0.193736
Trial1	1	1	noBlindfold	counterclockwise	practice	Guided	1	-0.5	-0.5	21.44011	-0.52367	-1.45019	-1.30008	0.800429998768681	0.347743	-0.252622	-0.196814
Trial1	1	1	noBlindfold	counterclockwise	practice	Guided	1	-0.5	-0.5	21.46013	-0.51901	-1.45009	-1.30007	0.80029585847544	0.174361	-0.11287	-0.125179
Trial1	1	1	noBlindfold	counterclockwise	practice	Guided	1	-0.5	-0.5	21.48012	-0.51652	-1.45006	-1.30006	0.800230572305605	0.118413	-0.087454	-0.159004
Trial1	1	1	noBlindfold	counterclockwise	practice	Guided	1	-0.5	-0.5	21.50011	-0.51406	-1.45003	-1.30006	0.800183567599441	0.08825	0.0056563	-0.144164
Trial1	1	1	noBlindfold	counterclockwise	practice	Guided	1	-0.5	-0.5	21.52013	-0.51151	-1.44999	-1.30004	0.800122798484846	0.132643	0.09028	-0.084071
Trial1	1	1	noBlindfold	counterclockwise	practice	Guided	1	-0.5	-0.5	21.54012	-0.5091	-1.44995	-1.29999	0.800041694189451	0.142649	0.183338	-0.0047149
Trial1	1	1	noBlindfold	counterclockwise	practice	Guided	1	-0.5	-0.5	21.5601	-0.50399	-1.4499	-1.29998	0.799989875378645	0.113247	0.157833	0.022677
Trial1	1	1	noBlindfold	counterclockwise	practice	Guided	1	-0.5	-0.5	21.58012	-0.50154	-1.44992	-1.29997	0.799971513098787	0.039776	0.102789	0.057234
Trial1	1	1	noBlindfold	counterclockwise	practice	Guided	1	-0.5	-0.5	21.60011	-0.49916	-1.44996	-1.29998	0.799980366175257	-0.019112	0.022371	0.044434
Trial1	1	1	noBlindfold	counterclockwise	practice	Guided	1	-0.5	-0.5	21.6201	-0.49686	-1.44999	-1.29999	0.799996101049499	-0.079983	0.018136	0.0052523
Trial1	1	1	noBlindfold	counterclockwise	practice	Guided	1	-0.5	-0.5	21.64012	-0.49468	-1.45	-1.30001	0.800027654564283	-0.086681	0.085833	-0.030971
Trial1	1	1	noBlindfold	counterclockwise	practice	Guided	1	-0.5	-0.5	21.66011	-0.49077	-1.44993	-1.30001	0.800063208884011	-0.05052	0.216937	-0.025029
Trial1	1	1	noBlindfold	counterclockwise	practice	Guided	1	-0.5	-0.5	21.68013	-0.48908	-1.4499	-1.30001	0.800084490742125	-0.029139	0.288809	-0.039394
Trial1	1	1	noBlindfold	counterclockwise	practice	Guided	1	-0.5	-0.5	21.70012	-0.48757	-1.44986	-1.30001	0.800106524155968	-0.034349	0.267566	0.015978
Trial1	1	1	noBlindfold	counterclockwise	practice	Guided	1	-0.5	-0.5	21.72011	-0.48513	-1.44986	-1.30001	0.800148150633543	-0.140082	0.297036	-0.031691
Trial1	1	1	noBlindfold	counterclockwise	practice	Guided	1	-0.5	-0.5	21.74013	-0.48513	-1.44986	-1.30001	0.800148150633543	-0.140082	0.297036	-0.031691
Trial1	1	1	noBlindfold	counterclockwise	practice	Guided	1	-0.5	-0.5	21.76012	-0.48317	-1.44986	-1.30006	0.800237031441535	-0.140082	0.297036	-0.031691
Trial1	1	1	noBlindfold	counterclockwise	practice	Guided	1	-0.5	-0.5	21.78011	-0.48316	-1.44989	-1.30004	0.800217219376798	-0.220415	0.127564	-0.102066
Trial1	1	1	noBlindfold	counterclockwise	practice	Guided	1	-0.5	-0.5	21.80013	-0.48306	-1.44992	-1.30003	0.800209318436337	-0.215064	0.106368	-0.02243
Trial1	1	1	noBlindfold	counterclockwise	practice	Guided	1	-0.5	-0.5	21.82011	-0.48314	-1.44994	-1.30001	0.8001876057568	-0.169496	0.089415	-0.0203
Trial1	1	1	noBlindfold	counterclockwise	practice	Guided	1	-0.5	-0.5	21.8401	-0.48335	-1.44995	-1.30001	0.800183208861139	-0.224935	0.123241	0.028751
Trial1	1	1	noBlindfold	counterclockwise	practice	Guided	1	-0.5	-0.5	21.86012	-0.4842	-1.44995	-1.3	0.800155962098607	-0.226483	0.038553	0.0051593
Trial1	1	1	noBlindfold	counterclockwise	practice	Guided	1	-0.5	-0.5	21.88011	-0.48482	-1.44997	-1.3	0.800143959456509	-0.1762	0.047008	0.025541
Trial1	1	1	noBlindfold	counterclockwise	practice	Guided	1	-0.5	-0.5	21.9001	-0.48551	-1.44998	-1.30001	0.800141178715353	-0.076843	0.017375	-0.044996
Trial1	1	1	noBlindfold	counterclockwise	practice	Guided	1	-0.5	-0.5	21.92012	-0.48623	-1.44998	-1.30003	0.80014848814333	-0.072711	0.030059	-0.099156
Trial1	1	1	noBlindfold	counterclockwise	practice	Guided	1	-0.5	-0.5	21.94011	-0.48699	-1.44998	-1.30003	0.800135770068006	-0.13485	0.051204	-0.097371
Trial1	1	1	noBlindfold	counterclockwise	practice	Guided	1	-0.5	-0.5	21.96013	-0.48868	-1.44999	-1.30001	0.800090049818784	-0.131344	-0.0080564	0.022729
Trial1	1	1	noBlindfold	counterclockwise	practice	Guided	1	-0.5	-0.5	21.98012	-0.48967	-1.44999	-1.29999	0.800056629748664	-0.037233	0.085034	0.029036
Trial1	1	1	noBlindfold	counterclockwise	practice	Guided	1	-0.5	-0.5	22.00011	-0.49059	-1.44997	-1.30001	0.800065305783748	0.079247	0.110396	-0.0047872
Trial1	1	1	noBlindfold	counterclockwise	practice	Guided	1	-0.5	-0.5	22.02013	-0.49137	-1.44995	-1.30004	0.800086551099437	0.145158	0.055355	-0.109552
Trial1	1	1	noBlindfold	counterclockwise	practice	Guided	1	-0.5	-0.5	22.04012	-0.492	-1.44996	-1.30006	0.800100029959133	0.041123	-0.037752	-0.064616
Trial1	1	1	noBlindfold	counterclockwise	practice	Guided	1	-0.5	-0.5	22.0601	-0.49306	-1.45005	-1.30007	0.800100146230905	-0.035875	-0.130801	-0.147735
Trial1	1	1	noBlindfold	counterclockwise	practice	Guided	1	-0.5	-0.5	22.08012	-0.49352	-1.45006	-1.30008	0.800106182523392	-0.0017833	-0.147692	-0.163575
Trial1	1	1	noBlindfold	counterclockwise	practice	Guided	1	-0.5	-0.5	22.10011	-0.49388	-1.45007	-1.30007	0.800093454186388	0.072363	-0.151886	-0.12974
Trial1	1	1	noBlindfold	counterclockwise	practice	Guided	1	-0.5	-0.5	22.1201	-0.4941	-1.45007	-1.30007	0.800091801395297	0.052303	-0.134917	-0.175198
Trial1	1	1	noBlindfold	counterclockwise	practice	Guided	1	-0.5	-0.5	22.14012	-0.49419	-1.45007	-1.30006	0.800081129445419	0.032362	-0.079869	-0.126956
Trial1	1	1	noBlindfold	counterclockwise	practice	Guided	1	-0.5	-0.5	22.16011	-0.49418	-1.45006	-1.30006	0.800081202224239	0.049816	-0.143296	-0.132288
Trial1	1	1	noBlindfold	counterclockwise	practice	Guided	1	-0.5	-0.5	22.18013	-0.49418	-1.45006	-1.30006	0.800081202224239	0.016567	-0.126335	-0.084656
Trial1	1	1	noBlindfold	counterclockwise	practice	Guided	1	-0.5	-0.5	22.20012	-0.49418	-1.45006	-1.30006	0.800081202224239	0.040749	-0.109379	-0.068477
Trial1	1	1	noBlindfold	counterclockwise	practice	Guided	1	-0.5	-0.5	22.22011	-0.49418	-1.45005	-1.30005	0.800071188908858	0.032145	-0.041649	-0.063667
Trial1	1	1	noBlindfold	counterclockwise	practice	Guided	1	-0.5	-0.5	22.24013	-0.49417	-1.45004	-1.30003	0.800051234967822	-0.010546	-0.050103	-0.035495
Trial1	1	1	noBlindfold	counterclockwise	practice	Guided	1	-0.5	-0.5	22.26012	-0.49419	-1.45002	-1.30002	0.800041195386437	-0.044907	-0.0077712	-0.0163
Trial1	1	1	noBlindfold	counterclockwise	practice	Guided	1	-0.5	-0.5	22.28011	-0.49422	-1.45001	-1.30002	0.800040978221659	-0.076822	0.047239	-0.047402
Trial1	1	1	noBlindfold	counterclockwise	practice	Guided	1	-0.5	-0.5	22.30013	-0.49428	-1.44999	-1.30001	0.800030414305735	-0.0029247	0.042997	0.010331
Trial1	1	1	noBlindfold	counterclockwise	practice	Guided	1	-0.5	-0.5	22.32011	-0.49432	-1.44998	-1.3	0.800020116238201	-0.0023524	0.030289	0.018709
Trial1	1	1	noBlindfold	counterclockwise	practice	Guided	1	-0.5	-0.5	22.3401	-0.49432	-1.44998	-1.29999	0.800010102910267	0.020405	-0.012032	0.025576
Trial1	1	1	noBlindfold	counterclockwise	practice	Guided	1	-0.5	-0.5	22.36012	-0.49423	-1.45	-1.29999	0.800010746558987	0.099424	-0.037418	0.0075599
Trial1	1	1	noBlindfold	counterclockwise	practice	Guided	1	-0.5	-0.5	22.38011	-0.4941	-1.45001	-1.3	0.800021708239051	0.149652	-0.03741	0.02519
Trial1	1	1	noBlindfold	counterclockwise	practice	Guided	1	-0.5	-0.5	22.4001	-0.49388	-1.45002	-1.29999	0.80001334788763	0.148474	-0.050092	0.0084297
Trial1	1	1	noBlindfold	counterclockwise	practice	Guided	1	-0.5	-0.5	22.42012	-0.4936	-1.45003	-1.29999	0.800015538561351	0.193399	-0.079696	0.013789
Trial1	1	1	noBlindfold	counterclockwise	practice	Guided	1	-0.5	-0.5	22.44011	-0.4932	-1.45003	-1.3	0.800028851761164	0.178893	-0.020437	-0.0020652
Trial1	1	1	noBlindfold	counterclockwise	practice	Guided	1	-0.5	-0.5	22.46013	-0.49213	-1.45002	-1.30001	0.800048675222202	0.078317	-0.016184	-0.03912
Trial1	1	1	noBlindfold	counterclockwise	practice	Guided	1	-0.5	-0.5	22.48012	-0.49153	-1.45001	-1.30001	0.800054802131816	0.147722	-0.0077148	9.8114E-05
Trial1	1	1	noBlindfold	counterclockwise	practice	Guided	1	-0.5	-0.5	22.50011	-0.49089	-1.45001	-1.3	0.800051820742663	0.149382	-0.0077117	0.025257
Trial1	1	1	noBlindfold	counterclockwise	practice	Guided	1	-0.5	-0.5	22.52013	-0.49015	-1.45001	-1.3	0.800060589027442	0.121291	-0.0077091	0.0061141
Trial1	1	1	noBlindfold	counterclockwise	practice	Guided	1	-0.5	-0.5	22.54012	-0.48932	-1.45	-1.30001	0.800081250699843	0.097933	0.01768	-0.0091401
Trial1	1	1	noBlindfold	counterclockwise	practice	Guided	1	-0.5	-0.5	22.5601	-0.48764	-1.44998	-1.30001	0.800105439651304	0.042098	0.013429	-0.043253
Trial1	1	1	noBlindfold	counterclockwise	practice	Guided	1	-0.5	-0.5	22.58012	-0.48682	-1.44998	-1.30001	0.800118527225088	-0.013655	0.047273	-0.010041
Trial1	1	1	noBlindfold	counterclockwise	practice	Guided	1	-0.5	-0.5	22.60011	-0.48605	-1.44998	-1.30001	0.800131582050089	-0.0011745	0.0049449	-0.023499
Trial1	1	1	noBlindfold	counterclockwise	practice	Guided	1	-0.5	-0.5	22.6201	-0.48537	-1.44999	-1.30001	0.800143725925077	0.0029859	0.017634	-0.02798
Trial1	1	1	noBlindfold	counterclockwise	practice	Guided	1	-0.5	-0.5	22.64012	-0.48469	-1.44999	-1.30001	0.800156448021836	-0.00061545	0.0091626	-0.015107
Trial1	1	1	noBlindfold	counterclockwise	practice	Guided	1	-0.5	-0.5	22.66011	-0.48351	-1.44999	-1.30001	0.800179895436146	-0.044999	0.038773	-0.012147
Trial1	1	1	noBlindfold	counterclockwise	practice	Guided	1	-0.5	-0.5	22.68013	-0.48306	-1.44999	-1.30001	0.800189295763854	-0.046652	0.047228	-0.03729
Trial1	1	1	noBlindfold	counterclockwise	practice	Guided	1	-0.5	-0.5	22.70012	-0.4827	-1.44998	-1.3	0.800186986924074	-0.0030598	0.055677	0.01454
Trial1	1	1	noBlindfold	counterclockwise	practice	Guided	1	-0.5	-0.5	22.72011	-0.4824	-1.44997	-1.3	0.800193528905789	0.00054992	0.038735	0.0016729
Trial1	1	1	noBlindfold	counterclockwise	practice	Guided	1	-0.5	-0.5	22.74013	-0.48216	-1.44997	-1.29999	0.800188832468719	0.0024895	0.068341	0.031004
Trial1	1	1	noBlindfold	counterclockwise	practice	Guided	1	-0.5	-0.5	22.76012	-0.48172	-1.44997	-1.3	0.800208774063105	0.031052	0.042919	-0.0087785
Trial1	1	1	noBlindfold	counterclockwise	practice	Guided	1	-0.5	-0.5	22.78011	-0.48153	-1.44998	-1.29999	0.800203125827125	0.01634	0.034444	0.038495
Trial1	1	1	noBlindfold	counterclockwise	practice	Guided	1	-0.5	-0.5	22.80013	-0.48136	-1.44998	-1.29999	0.800207068270029	0.016887	0.025969	0.046872
Trial1	1	1	noBlindfold	counterclockwise	practice	Guided	1	-0.5	-0.5	22.82011	-0.48121	-1.44998	-1.29998	0.800200564784537	-0.014479	-0.0036592	0.044726
Trial1	1	1	noBlindfold	counterclockwise	practice	Guided	1	-0.5	-0.5	22.8401	-0.48108	-1.44999	-1.29997	0.800193736990489	0.062382	0.013266	0.078024
Trial1	1	1	noBlindfold	counterclockwise	practice	Guided	1	-0.5	-0.5	22.86012	-0.48079	-1.45	-1.29997	0.800200646505108	0.0040731	0.017496	0.056071
Trial1	1	1	noBlindfold	counterclockwise	practice	Guided	1	-0.5	-0.5	22.88011	-0.48063	-1.45	-1.29997	0.800204503740432	0.017381	-0.0036611	0.054588
Trial1	1	1	noBlindfold	counterclockwise	practice	Guided	1	-0.5	-0.5	22.9001	-0.48047	-1.45	-1.29997	0.800208392224937	0.0079361	0.0090352	0.047366
Trial1	1	1	noBlindfold	counterclockwise	practice	Guided	1	-0.5	-0.5	22.92012	-0.48035	-1.45	-1.29998	0.800221221684125	0.037904	-0.024817	0.028537
Trial1	1	1	noBlindfold	counterclockwise	practice	Guided	1	-0.5	-0.5	22.94011	-0.48021	-1.45001	-1.29997	0.800214779922655	0.099778	-0.024812	0.03368
Trial1	1	1	noBlindfold	counterclockwise	practice	Guided	1	-0.5	-0.5	22.96013	-0.47983	-1.45001	-1.29996	0.800214258405719	0.150757	-0.037501	0.117847
Trial1	1	1	noBlindfold	counterclockwise	practice	Guided	1	-0.5	-0.5	22.98012	-0.47954	-1.45001	-1.29995	0.80021160969445	0.100218	-0.0036427	0.095902
Trial1	1	1	noBlindfold	counterclockwise	practice	Guided	1	-0.5	-0.5	23.00011	-0.47919	-1.45	-1.29995	0.800220634258206	0.117946	0.021747	0.09471
Trial1	1	1	noBlindfold	counterclockwise	practice	Guided	1	-0.5	-0.5	23.02013	-0.47879	-1.44999	-1.29995	0.800231137251386	0.10016	-0.0078799	0.085334
Trial1	1	1	noBlindfold	counterclockwise	practice	Guided	1	-0.5	-0.5	23.04012	-0.47839	-1.44999	-1.29993	0.800221937782202	0.084028	0.021738	0.122151
Trial1	1	1	noBlindfold	counterclockwise	practice	Guided	1	-0.5	-0.5	23.0601	-0.47749	-1.45001	-1.29991	0.80022660961678	0.110014	-0.033269	0.179295
Trial1	1	1	noBlindfold	counterclockwise	practice	Guided	1	-0.5	-0.5	23.08012	-0.47698	-1.45002	-1.29991	0.800241119120791	0.133545	-0.062877	0.19875
Trial1	1	1	noBlindfold	counterclockwise	practice	Guided	1	-0.5	-0.5	23.10011	-0.47642	-1.45003	-1.29991	0.800257423637497	0.123237	-0.041702	0.178335
Trial1	1	1	noBlindfold	counterclockwise	practice	Guided	1	-0.5	-0.5	23.1201	-0.4758	-1.45003	-1.29991	0.800275931555142	0.176743	-0.020529	0.179
Trial1	1	1	noBlindfold	counterclockwise	practice	Guided	1	-0.5	-0.5	23.14012	-0.4751	-1.45003	-1.29991	0.800297405008825	0.139785	-0.028979	0.160337
Trial1	1	1	noBlindfold	counterclockwise	practice	Guided	1	-0.5	-0.5	23.16011	-0.47348	-1.45003	-1.2999	0.800339439426211	0.128816	-0.117808	0.19885
Trial1	1	1	noBlindfold	counterclockwise	practice	Guided	1	-0.5	-0.5	23.18013	-0.47266	-1.45005	-1.2999	0.800367029862023	0.159852	-0.105083	0.196788
Trial1	1	1	noBlindfold	counterclockwise	practice	Guided	1	-0.5	-0.5	23.20012	-0.4718	-1.45005	-1.2999	0.80039686855847	0.082674	-0.105052	0.19717
Trial1	1	1	noBlindfold	counterclockwise	practice	Guided	1	-0.5	-0.5	23.22011	-0.47095	-1.45005	-1.2999	0.800427266674765	0.116421	-0.143109	0.216359
Trial1	1	1	noBlindfold	counterclockwise	practice	Guided	1	-0.5	-0.5	23.24013	-0.47006	-1.45006	-1.29989	0.800450174838476	0.10169	-0.126149	0.196221
Trial1	1	1	noBlindfold	counterclockwise	practice	Guided	1	-0.5	-0.5	23.26012	-0.46837	-1.45006	-1.29989	0.800515168968375	-0.0033426	-0.071071	0.228138
Trial1	1	1	noBlindfold	counterclockwise	practice	Guided	1	-0.5	-0.5	23.28011	-0.46762	-1.45005	-1.29989	0.800545152800431	0.013851	-0.083742	0.218554
Trial1	1	1	noBlindfold	counterclockwise	practice	Guided	1	-0.5	-0.5	23.30013	-0.46692	-1.45003	-1.29989	0.800573772628657	0.041548	-0.016022	0.254791
Trial1	1	1	noBlindfold	counterclockwise	practice	Guided	1	-0.5	-0.5	23.32011	-0.46623	-1.45001	-1.29989	0.800602581076539	0.054027	0.026296	0.220063
Trial1	1	1	noBlindfold	counterclockwise	practice	Guided	1	-0.5	-0.5	23.3401	-0.46558	-1.44999	-1.29989	0.800630261467414	0.048749	0.034754	0.207717
Trial1	1	1	noBlindfold	counterclockwise	practice	Guided	1	-0.5	-0.5	23.36012	-0.46438	-1.45	-1.29989	0.800682746667173	0.015315	0.0093599	0.243402
Trial1	1	1	noBlindfold	counterclockwise	practice	Guided	1	-0.5	-0.5	23.38011	-0.46384	-1.45	-1.29989	0.800706952193011	0.068468	0.0051256	0.168405
Trial1	1	1	noBlindfold	counterclockwise	practice	Guided	1	-0.5	-0.5	23.4001	-0.46324	-1.45	-1.29989	0.800734273044184	0.059113	-0.0033344	0.232074
Trial1	1	1	noBlindfold	counterclockwise	practice	Guided	1	-0.5	-0.5	23.42012	-0.46268	-1.45001	-1.29989	0.800760176181516	0.055436	-0.016026	0.228111
Trial1	1	1	noBlindfold	counterclockwise	practice	Guided	1	-0.5	-0.5	23.44011	-0.4621	-1.45001	-1.29991	0.800807304733085	0.093765	0.0093673	0.218545
Trial1	1	1	noBlindfold	counterclockwise	practice	Guided	1	-0.5	-0.5	23.46013	-0.46083	-1.44999	-1.29992	0.80087841504307	0.116325	0.051675	0.152485
Trial1	1	1	noBlindfold	counterclockwise	practice	Guided	1	-0.5	-0.5	23.48012	-0.46012	-1.44997	-1.29992	0.800913454761103	0.098241	0.06012	0.149385
Trial1	1	1	noBlindfold	counterclockwise	practice	Guided	1	-0.5	-0.5	23.50011	-0.45934	-1.44996	-1.29992	0.800952673099444	0.147042	0.093949	0.146262
Trial1	1	1	noBlindfold	counterclockwise	practice	Guided	1	-0.5	-0.5	23.52013	-0.45854	-1.44995	-1.29992	0.800993682393785	0.136308	0.123546	0.188988
Trial1	1	1	noBlindfold	counterclockwise	practice	Guided	1	-0.5	-0.5	23.54012	-0.45767	-1.44995	-1.29992	0.801039183265595	0.140955	0.081199	0.192869
Trial1	1	1	noBlindfold	counterclockwise	practice	Guided	1	-0.5	-0.5	23.5601	-0.45577	-1.44995	-1.29992	0.801141834214421	0.192271	0.093837	0.160137
Trial1	1	1	noBlindfold	counterclockwise	practice	Guided	1	-0.5	-0.5	23.58012	-0.45472	-1.44994	-1.29992	0.801200490688685	0.182005	0.1065	0.139716
Trial1	1	1	noBlindfold	counterclockwise	practice	Guided	1	-0.5	-0.5	23.60011	-0.4536	-1.44995	-1.29992	0.801264568042974	0.178798	0.081081	0.161769
Trial1	1	1	noBlindfold	counterclockwise	practice	Guided	1	-0.5	-0.5	23.6201	-0.45239	-1.44995	-1.29992	0.801335546246705	0.206152	0.110675	0.171838
Trial1	1	1	noBlindfold	counterclockwise	practice	Guided	1	-0.5	-0.5	23.64012	-0.45101	-1.44995	-1.29992	0.801418720331368	0.232702	0.097948	0.130796
Trial1	1	1	noBlindfold	counterclockwise	practice	Guided	1	-0.5	-0.5	23.66011	-0.44797	-1.44994	-1.29991	0.801600304137112	0.294148	0.123274	0.157966
Trial1	1	1	noBlindfold	counterclockwise	practice	Guided	1	-0.5	-0.5	23.68013	-0.44626	-1.44994	-1.29991	0.801713112048615	0.323252	0.127471	0.198268
Trial1	1	1	noBlindfold	counterclockwise	practice	Guided	1	-0.5	-0.5	23.70012	-0.44426	-1.44994	-1.29991	0.80184965826617	0.348217	0.135898	0.159761
Trial1	1	1	noBlindfold	counterclockwise	practice	Guided	1	-0.5	-0.5	23.72011	-0.44211	-1.44993	-1.29991	0.80200198182867	0.309124	0.127396	0.197669
Trial1	1	1	noBlindfold	counterclockwise	practice	Guided	1	-0.5	-0.5	23.74013	-0.43981	-1.44993	-1.29991	0.802171279810719	0.307969	0.118899	0.174053
Trial1	1	1	noBlindfold	counterclockwise	practice	Guided	1	-0.5	-0.5	23.76012	-0.4346	-1.44994	-1.29991	0.802579022630926	0.297806	0.144226	0.157926
Trial1	1	1	noBlindfold	counterclockwise	practice	Guided	1	-0.5	-0.5	23.78011	-0.43185	-1.44993	-1.29992	0.802817769723634	0.351964	0.161112	0.171586
Trial1	1	1	noBlindfold	counterclockwise	practice	Guided	1	-0.5	-0.5	23.80013	-0.42885	-1.44992	-1.29992	0.80307799494817	0.332795	0.165297	0.151776
Trial1	1	1	noBlindfold	counterclockwise	practice	Guided	1	-0.5	-0.5	23.82011	-0.42588	-1.44991	-1.29992	0.803346577529517	0.289463	0.161017	0.181193
Trial1	1	1	noBlindfold	counterclockwise	practice	Guided	1	-0.5	-0.5	23.8401	-0.42263	-1.44991	-1.2999	0.803633014631846	0.272276	0.160972	0.189121
Trial1	1	1	noBlindfold	counterclockwise	practice	Guided	1	-0.5	-0.5	23.86012	-0.4159	-1.44992	-1.29989	0.804299001981036	0.248426	0.135498	0.245305
Trial1	1	1	noBlindfold	counterclockwise	practice	Guided	1	-0.5	-0.5	23.88011	-0.41258	-1.44992	-1.29989	0.80465292662861	0.265071	0.186235	0.227576
Trial1	1	1	noBlindfold	counterclockwise	practice	Guided	1	-0.5	-0.5	23.9001	-0.40909	-1.44992	-1.29989	0.805039570166036	0.268869	0.203114	0.219
Trial1	1	1	noBlindfold	counterclockwise	practice	Guided	1	-0.5	-0.5	23.92012	-0.40528	-1.44991	-1.29989	0.805478713429215	0.22284	0.173436	0.194911
Trial1	1	1	noBlindfold	counterclockwise	practice	Guided	1	-0.5	-0.5	23.94011	-0.40172	-1.44991	-1.29989	0.805905105537345	0.251659	0.211471	0.236909
Trial1	1	1	noBlindfold	counterclockwise	practice	Guided	1	-0.5	-0.5	23.96013	-0.39396	-1.44991	-1.29988	0.806878268774847	0.229741	0.14789	0.250349
Trial1	1	1	noBlindfold	counterclockwise	practice	Guided	1	-0.5	-0.5	23.98012	-0.39022	-1.44991	-1.29988	0.80737829436048	0.238213	0.190162	0.246213
Trial1	1	1	noBlindfold	counterclockwise	practice	Guided	1	-0.5	-0.5	24.00011	-0.3862	-1.44991	-1.29988	0.807934714662764	0.222896	0.211266	0.213435
Trial1	1	1	noBlindfold	counterclockwise	practice	Guided	1	-0.5	-0.5	24.02013	-0.38224	-1.4499	-1.29988	0.808501995694729	0.263812	0.194286	0.232359
Trial1	1	1	noBlindfold	counterclockwise	practice	Guided	1	-0.5	-0.5	24.04012	-0.37821	-1.4499	-1.29987	0.80908890053988	0.243578	0.206925	0.275538
Trial1	1	1	noBlindfold	counterclockwise	practice	Guided	1	-0.5	-0.5	24.0601	-0.36967	-1.4499	-1.29986	0.810408490056737	0.299823	0.215272	0.251748
Trial1	1	1	noBlindfold	counterclockwise	practice	Guided	1	-0.5	-0.5	24.08012	-0.36553	-1.4499	-1.29986	0.81108458604268	0.252188	0.206752	0.283673
Trial1	1	1	noBlindfold	counterclockwise	practice	Guided	1	-0.5	-0.5	24.10011	-0.36093	-1.44989	-1.29987	0.811869759060201	0.308675	0.202458	0.259901
Trial1	1	1	noBlindfold	counterclockwise	practice	Guided	1	-0.5	-0.5	24.1201	-0.3565	-1.4499	-1.29988	0.812650176210745	0.278148	0.206637	0.278331
Trial1	1	1	noBlindfold	counterclockwise	practice	Guided	1	-0.5	-0.5	24.14012	-0.35198	-1.4499	-1.29988	0.813460496280882	0.311421	0.176962	0.234762
Trial1	1	1	noBlindfold	counterclockwise	practice	Guided	1	-0.5	-0.5	24.16011	-0.34246	-1.44991	-1.29987	0.815236707442142	0.316766	0.134549	0.264188
Trial1	1	1	noBlindfold	counterclockwise	practice	Guided	1	-0.5	-0.5	24.18013	-0.33775	-1.44992	-1.29987	0.816159969844297	0.271679	0.159899	0.257989
Trial1	1	1	noBlindfold	counterclockwise	practice	Guided	1	-0.5	-0.5	24.20012	-0.32768	-1.44993	-1.29988	0.818231167873617	0.226009	0.126004	0.23917
Trial1	1	1	noBlindfold	counterclockwise	practice	Guided	1	-0.5	-0.5	24.22011	-0.32768	-1.44992	-1.29989	0.818240956873895	0.230246	0.197895	0.239054
Trial1	1	1	noBlindfold	counterclockwise	practice	Guided	1	-0.5	-0.5	24.24013	-0.3227	-1.4499	-1.29992	0.819333411499829	0.240179	0.286697	0.167248
Trial1	1	1	noBlindfold	counterclockwise	practice	Guided	1	-0.5	-0.5	24.26012	-0.3123	-1.44986	-1.29991	0.821636913888573	0.324613	0.25269	0.169197
Trial1	1	1	noBlindfold	counterclockwise	practice	Guided	1	-0.5	-0.5	24.28011	-0.30696	-1.44987	-1.29989	0.822853883436743	0.374904	0.227229	0.208121
Trial1	1	1	noBlindfold	counterclockwise	practice	Guided	1	-0.5	-0.5	24.30013	-0.30149	-1.44988	-1.29989	0.824154290680404	0.310235	0.214471	0.26566
Trial1	1	1	noBlindfold	counterclockwise	practice	Guided	1	-0.5	-0.5	24.32011	-0.29641	-1.44988	-1.29988	0.825382910667457	0.308597	0.227104	0.245376
Trial1	1	1	noBlindfold	counterclockwise	practice	Guided	1	-0.5	-0.5	24.3401	-0.29078	-1.44988	-1.29989	0.826799300539604	0.281489	0.218574	0.23054
Trial1	1	1	noBlindfold	counterclockwise	practice	Guided	1	-0.5	-0.5	24.36012	-0.27952	-1.44988	-1.29989	0.829720137428055	0.321165	0.256533	0.232257
Trial1	1	1	noBlindfold	counterclockwise	practice	Guided	1	-0.5	-0.5	24.38011	-0.27398	-1.44987	-1.29989	0.831209433546388	0.413154	0.307238	0.199535
Trial1	1	1	noBlindfold	counterclockwise	practice	Guided	1	-0.5	-0.5	24.4001	-0.26793	-1.44986	-1.29987	0.832855644171165	0.432989	0.281767	0.262106
Trial1	1	1	noBlindfold	counterclockwise	practice	Guided	1	-0.5	-0.5	24.42012	-0.26154	-1.44986	-1.29985	0.834639548198412	0.367773	0.260536	0.315172
Trial1	1	1	noBlindfold	counterclockwise	practice	Guided	1	-0.5	-0.5	24.44011	-0.25579	-1.44987	-1.29981	0.836262192680716	0.315693	0.209691	0.37571
Trial1	1	1	noBlindfold	counterclockwise	practice	Guided	1	-0.5	-0.5	24.46013	-0.24316	-1.4499	-1.29981	0.840037330654737	0.293924	0.20112	0.402299
Trial1	1	1	noBlindfold	counterclockwise	practice	Guided	1	-0.5	-0.5	24.48012	-0.23683	-1.4499	-1.29981	0.84199428703973	0.306285	0.256073	0.385224
Trial1	1	1	noBlindfold	counterclockwise	practice	Guided	1	-0.5	-0.5	24.50011	-0.23024	-1.44989	-1.29981	0.844077238665049	0.28427	0.256005	0.407655
Trial1	1	1	noBlindfold	counterclockwise	practice	Guided	1	-0.5	-0.5	24.52013	-0.22378	-1.44988	-1.29981	0.846163944920162	0.314448	0.281325	0.38948
Trial1	1	1	noBlindfold	counterclockwise	practice	Guided	1	-0.5	-0.5	24.54012	-0.21728	-1.44987	-1.29979	0.848289267790165	0.242353	0.238934	0.374995
Trial1	1	1	noBlindfold	counterclockwise	practice	Guided	1	-0.5	-0.5	24.5601	-0.20388	-1.44988	-1.29978	0.852839447009588	0.239214	0.230336	0.450889
Trial1	1	1	noBlindfold	counterclockwise	practice	Guided	1	-0.5	-0.5	24.58012	-0.1976	-1.44988	-1.29978	0.855040251112436	0.242745	0.272587	0.434067
Trial1	1	1	noBlindfold	counterclockwise	practice	Guided	1	-0.5	-0.5	24.60011	-0.19114	-1.44987	-1.29978	0.857346230593293	0.224733	0.297902	0.443028
Trial1	1	1	noBlindfold	counterclockwise	practice	Guided	1	-0.5	-0.5	24.6201	-0.18451	-1.44986	-1.29977	0.859747633800446	0.229032	0.293589	0.455815
Trial1	1	1	noBlindfold	counterclockwise	practice	Guided	1	-0.5	-0.5	24.64012	-0.1779	-1.44985	-1.29975	0.862176667152561	0.211688	0.306197	0.493892
Trial1	1	1	noBlindfold	counterclockwise	practice	Guided	1	-0.5	-0.5	24.66011	-0.16495	-1.44983	-1.29975	0.867097860433765	0.250536	0.344094	0.484873
Trial1	1	1	noBlindfold	counterclockwise	practice	Guided	1	-0.5	-0.5	24.68013	-0.15885	-1.44982	-1.29974	0.869463818528689	0.23756	0.360927	0.523133
Trial1	1	1	noBlindfold	counterclockwise	practice	Guided	1	-0.5	-0.5	24.70012	-0.15243	-1.44983	-1.29973	0.871993628713284	0.196905	0.365059	0.519993
Trial1	1	1	noBlindfold	counterclockwise	practice	Guided	1	-0.5	-0.5	24.72011	-0.14626	-1.44982	-1.29973	0.874471254245125	0.214894	0.377655	0.553386
Trial1	1	1	noBlindfold	counterclockwise	practice	Guided	1	-0.5	-0.5	24.74013	-0.14018	-1.44982	-1.29972	0.876939218865945	0.165029	0.331008	0.52049
Trial1	1	1	noBlindfold	counterclockwise	practice	Guided	1	-0.5	-0.5	24.76012	-0.12798	-1.44983	-1.2997	0.881997171069737	0.143848	0.330818	0.647575
Trial1	1	1	noBlindfold	counterclockwise	practice	Guided	1	-0.5	-0.5	24.78011	-0.12224	-1.44983	-1.29968	0.884415463305884	0.178896	0.347654	0.647081
Trial1	1	1	noBlindfold	counterclockwise	practice	Guided	1	-0.5	-0.5	24.80013	-0.11659	-1.44983	-1.29967	0.886834429918386	0.152174	0.360251	0.681255
Trial1	1	1	noBlindfold	counterclockwise	practice	Guided	1	-0.5	-0.5	24.82011	-0.11104	-1.44982	-1.29967	0.889247976165386	0.213709	0.427854	0.667807
Trial1	1	1	noBlindfold	counterclockwise	practice	Guided	1	-0.5	-0.5	24.8401	-0.1054	-1.4498	-1.29969	0.891747310845353	0.230182	0.470053	0.609375
Trial1	1	1	noBlindfold	counterclockwise	practice	Guided	1	-0.5	-0.5	24.86012	-0.094591	-1.44977	-1.29969	0.896582716260712	0.23814	0.44441	0.621738
Trial1	1	1	noBlindfold	counterclockwise	practice	Guided	1	-0.5	-0.5	24.88011	-0.089254	-1.44977	-1.29968	0.898999650074121	0.2156	0.456981	0.638985
Trial1	1	1	noBlindfold	counterclockwise	practice	Guided	1	-0.5	-0.5	24.9001	-0.084456	-1.44978	-1.29966	0.901184261284833	0.188747	0.406084	0.668851
Trial1	1	1	noBlindfold	counterclockwise	practice	Guided	1	-0.5	-0.5	24.92012	-0.079134	-1.44979	-1.29966	0.903650619514231	0.197491	0.401736	0.702484
Trial1	1	1	noBlindfold	counterclockwise	practice	Guided	1	-0.5	-0.5	24.94011	-0.074353	-1.4498	-1.29967	0.905895935200847	0.169869	0.367781	0.665101
Trial1	1	1	noBlindfold	counterclockwise	practice	Guided	1	-0.5	-0.5	24.96013	-0.064565	-1.44981	-1.29968	0.910544743777078	0.235423	0.401417	0.643721
Trial1	1	1	noBlindfold	counterclockwise	practice	Guided	1	-0.5	-0.5	24.98012	-0.0598	-1.4498	-1.29968	0.91283302669112	0.314831	0.397071	0.617991
Trial1	1	1	noBlindfold	counterclockwise	practice	Guided	1	-0.5	-0.5	25.00011	-0.054889	-1.44979	-1.2997	0.915228892818777	0.278427	0.409648	0.580688
Trial1	1	1	noBlindfold	counterclockwise	practice	Guided	1	-0.5	-0.5	25.02013	-0.050136	-1.44979	-1.2997	0.917549858779775	0.215839	0.434922	0.602311
Trial1	1	1	noBlindfold	counterclockwise	practice	Guided	1	-0.5	-0.5	25.04012	-0.045436	-1.44979	-1.29968	0.91984592282005	0.18001	0.422111	0.636282
Trial1	1	1	noBlindfold	counterclockwise	practice	Guided	1	-0.5	-0.5	25.0601	-0.036158	-1.4498	-1.29968	0.924466059654991	0.174505	0.43881	0.607133
Trial1	1	1	noBlindfold	counterclockwise	practice	Guided	1	-0.5	-0.5	25.08012	-0.031723	-1.44979	-1.29968	0.926699218928778	0.205329	0.438691	0.628097
Trial1	1	1	noBlindfold	counterclockwise	practice	Guided	1	-0.5	-0.5	25.10011	-0.027404	-1.44978	-1.29968	0.928889161194298	0.133835	0.480886	0.653702
Trial1	1	1	noBlindfold	counterclockwise	practice	Guided	1	-0.5	-0.5	25.1201	-0.023123	-1.44977	-1.29966	0.931057424359716	0.048974	0.455365	0.645671
Trial1	1	1	noBlindfold	counterclockwise	practice	Guided	1	-0.5	-0.5	25.14012	-0.019187	-1.44976	-1.29966	0.933079522580284	-0.027045	0.476405	0.708878
Trial1	1	1	noBlindfold	counterclockwise	practice	Guided	1	-0.5	-0.5	25.16011	-0.011997	-1.44976	-1.29966	0.936804772540247	-0.138934	0.459237	0.6839
Trial1	1	1	noBlindfold	counterclockwise	practice	Guided	1	-0.5	-0.5	25.18013	-0.0091307	-1.44975	-1.29966	0.938301084016398	-0.152533	0.543837	0.671266
Trial1	1	1	noBlindfold	counterclockwise	practice	Guided	1	-0.5	-0.5	25.20012	-0.0064811	-1.44974	-1.29966	0.939689927015146	-0.188302	0.556532	0.692253
Trial1	1	1	noBlindfold	counterclockwise	practice	Guided	1	-0.5	-0.5	25.22011	-0.0043257	-1.44972	-1.29967	0.940832126473675	-0.179567	0.556532	0.671191
Trial1	1	1	noBlindfold	counterclockwise	practice	Guided	1	-0.5	-0.5	25.24013	-0.0026211	-1.44971	-1.29967	0.941731303839466	-0.29536	0.569228	0.667027
Trial1	1	1	noBlindfold	counterclockwise	practice	Guided	1	-0.5	-0.5	25.26012	-0.00071191	-1.44972	-1.29966	0.942732650834079	-0.353207	0.564996	0.675365
Trial1	1	1	noBlindfold	counterclockwise	practice	Guided	1	-0.5	-0.5	25.28011	-0.00055662	-1.44971	-1.29966	0.942814904403443	-0.321967	0.603082	0.721545
Trial1	1	1	noBlindfold	counterclockwise	practice	Guided	1	-0.5	-0.5	25.30013	-0.00061703	-1.4497	-1.29966	0.942782904416232	-0.330783	0.653864	0.700548
Trial1	1	1	noBlindfold	counterclockwise	practice	Guided	1	-0.5	-0.5	25.32011	-0.00075113	-1.44969	-1.29965	0.942703385766497	-0.348482	0.6454	0.704754
Trial1	1	1	noBlindfold	counterclockwise	practice	Guided	1	-0.5	-0.5	25.3401	-0.0010034	-1.44967	-1.29964	0.94256121329083	-0.5041	0.687718	0.70901
Trial1	1	1	noBlindfold	counterclockwise	practice	Guided	1	-0.5	-0.5	25.36012	-0.0022302	-1.44963	-1.29963	0.941903813269412	-0.677573	0.76389	0.704947
Trial1	1	1	noBlindfold	counterclockwise	practice	Guided	1	-0.5	-0.5	25.38011	-0.0032299	-1.4496	-1.29963	0.941375882349064	-0.668534	0.865454	0.726061
Trial1	1	1	noBlindfold	counterclockwise	practice	Guided	1	-0.5	-0.5	25.4001	-0.0046336	-1.44958	-1.29965	0.940653023004177	-0.663966	0.878149	0.684199
Trial1	1	1	noBlindfold	counterclockwise	practice	Guided	1	-0.5	-0.5	25.42012	-0.0062004	-1.44957	-1.29965	0.939828858948524	-0.74389	0.890844	0.718032
Trial1	1	1	noBlindfold	counterclockwise	practice	Guided	1	-0.5	-0.5	25.44011	-0.0082359	-1.44957	-1.29966	0.938769505504311	-0.859395	0.81044	0.693217
Trial1	1	1	noBlindfold	counterclockwise	practice	Guided	1	-0.5	-0.5	25.46013	-0.013723	-1.44957	-1.29969	0.935932385341714	-0.925808	0.869685	0.614183
Trial1	1	1	noBlindfold	counterclockwise	practice	Guided	1	-0.5	-0.5	25.48012	-0.017075	-1.44957	-1.2997	0.934203767966328	-0.823151	0.869685	0.618565
Trial1	1	1	noBlindfold	counterclockwise	practice	Guided	1	-0.5	-0.5	25.50011	-0.021099	-1.44957	-1.2997	0.932129976581685	-0.787271	0.844295	0.597913
Trial1	1	1	noBlindfold	counterclockwise	practice	Guided	1	-0.5	-0.5	25.52013	-0.025433	-1.44958	-1.2997	0.929910728026007	-0.9471	0.844295	0.603013
Trial1	1	1	noBlindfold	counterclockwise	practice	Guided	1	-0.5	-0.5	25.54012	-0.030263	-1.44958	-1.29973	0.927480905629685	-1.044661	0.895076	0.600007
Trial1	1	1	noBlindfold	counterclockwise	practice	Guided	1	-0.5	-0.5	25.5601	-0.041938	-1.44954	-1.29974	0.921631593946476	-1.10649	0.992408	0.513837
Trial1	1	1	noBlindfold	counterclockwise	practice	Guided	1	-0.5	-0.5	25.58012	-0.048608	-1.44951	-1.29975	0.918343586223982	-1.021617	1.009335	0.497532
Trial1	1	1	noBlindfold	counterclockwise	practice	Guided	1	-0.5	-0.5	25.60011	-0.056216	-1.4495	-1.29975	0.914628035434637	-0.874095	0.983944	0.514045
Trial1	1	1	noBlindfold	counterclockwise	practice	Guided	1	-0.5	-0.5	25.6201	-0.063557	-1.4495	-1.29976	0.911097533670959	-0.887031	1.005103	0.502372
Trial1	1	1	noBlindfold	counterclockwise	practice	Guided	1	-0.5	-0.5	25.64012	-0.071747	-1.44949	-1.29976	0.907202765004432	-0.980005	1.030494	0.495422
Trial1	1	1	noBlindfold	counterclockwise	practice	Guided	1	-0.5	-0.5	25.66011	-0.088935	-1.44949	-1.29976	0.899216689530121	-0.965533	0.958553	0.489033
Trial1	1	1	noBlindfold	counterclockwise	practice	Guided	1	-0.5	-0.5	25.68013	-0.098116	-1.44951	-1.29975	0.895048020465723	-0.737938	0.924699	0.495652
Trial1	1	1	noBlindfold	counterclockwise	practice	Guided	1	-0.5	-0.5	25.70012	-0.10815	-1.44953	-1.29975	0.890587797020818	-0.718914	0.95009	0.534057
Trial1	1	1	noBlindfold	counterclockwise	practice	Guided	1	-0.5	-0.5	25.72011	-0.11753	-1.44953	-1.29973	0.88648253261481	-0.633593	0.983944	0.537804
Trial1	1	1	noBlindfold	counterclockwise	practice	Guided	1	-0.5	-0.5	25.74013	-0.12731	-1.44951	-1.29974	0.882316179142626	-0.552864	1.055885	0.528887
Trial1	1	1	noBlindfold	counterclockwise	practice	Guided	1	-0.5	-0.5	25.76012	-0.14734	-1.44948	-1.29973	0.874034929508001	-0.667069	1.034726	0.52434
Trial1	1	1	noBlindfold	counterclockwise	practice	Guided	1	-0.5	-0.5	25.78011	-0.15729	-1.44948	-1.29971	0.870049582907083	-0.620759	1.030494	0.587101
Trial1	1	1	noBlindfold	counterclockwise	practice	Guided	1	-0.5	-0.5	25.80013	-0.16764	-1.44948	-1.29971	0.866025005303757	-0.646139	1.055885	0.609586
Trial1	1	1	noBlindfold	counterclockwise	practice	Guided	1	-0.5	-0.5	25.82011	-0.17779	-1.44947	-1.29973	0.862199086988934	-0.549059	1.127825	0.524421
Trial1	1	1	noBlindfold	counterclockwise	practice	Guided	1	-0.5	-0.5	25.8401	-0.18794	-1.44945	-1.29975	0.858476352941232	-0.500759	1.127825	0.485739
Trial1	1	1	noBlindfold	counterclockwise	practice	Guided	1	-0.5	-0.5	25.86012	-0.20865	-1.44946	-1.29974	0.851157339462566	-0.467525	0.983944	0.52624
Trial1	1	1	noBlindfold	counterclockwise	practice	Guided	1	-0.5	-0.5	25.88011	-0.21859	-1.4495	-1.29974	0.847806340841294	-0.404079	0.971249	0.514179
Trial1	1	1	noBlindfold	counterclockwise	practice	Guided	1	-0.5	-0.5	25.9001	-0.22874	-1.44952	-1.29975	0.84450115331188	-0.408495	0.992408	0.489597
Trial1	1	1	noBlindfold	counterclockwise	practice	Guided	1	-0.5	-0.5	25.92012	-0.23851	-1.44951	-1.29977	0.84143274855773	-0.36063	1.013567	0.433817
Trial1	1	1	noBlindfold	counterclockwise	practice	Guided	1	-0.5	-0.5	25.94011	-0.24786	-1.4495	-1.29978	0.838583718913017	-0.345755	1.017798	0.458902
Trial1	1	1	noBlindfold	counterclockwise	practice	Guided	1	-0.5	-0.5	25.96013	-0.26696	-1.4495	-1.29981	0.833068768095014	-0.303149	1.017798	0.369786
Trial1	1	1	noBlindfold	counterclockwise	practice	Guided	1	-0.5	-0.5	25.98012	-0.27636	-1.44949	-1.29985	0.830526850290093	-0.275138	1.030494	0.272374
Trial1	1	1	noBlindfold	counterclockwise	practice	Guided	1	-0.5	-0.5	26.00011	-0.2853	-1.44948	-1.29989	0.828202978747721	-0.313446	1.072812	0.194293
Trial1	1	1	noBlindfold	counterclockwise	practice	Guided	1	-0.5	-0.5	26.02013	-0.29407	-1.44947	-1.2999	0.825982487609531	-0.245414	1.017798	0.217091
Trial1	1	1	noBlindfold	counterclockwise	practice	Guided	1	-0.5	-0.5	26.04012	-0.30293	-1.44948	-1.2999	0.82381824031517	-0.245955	0.988176	0.196343
Trial1	1	1	noBlindfold	counterclockwise	practice	Guided	1	-0.5	-0.5	26.0601	-0.3195	-1.44951	-1.29991	0.820022059003057	-0.162782	0.97548	0.151116
Trial1	1	1	noBlindfold	counterclockwise	practice	Guided	1	-0.5	-0.5	26.08012	-0.32765	-1.44951	-1.29992	0.818276521641562	-0.168343	1.000871	0.122082
Trial1	1	1	noBlindfold	counterclockwise	practice	Guided	1	-0.5	-0.5	26.10011	-0.33506	-1.44952	-1.29991	0.816738103956821	-0.170494	0.983944	0.168572
Trial1	1	1	noBlindfold	counterclockwise	practice	Guided	1	-0.5	-0.5	26.1201	-0.34267	-1.44953	-1.2999	0.815225507876549	-0.177188	0.941626	0.211067
Trial1	1	1	noBlindfold	counterclockwise	practice	Guided	1	-0.5	-0.5	26.14012	-0.34981	-1.44953	-1.29991	0.813887560920734	-0.14705	0.979712	0.184511
Trial1	1	1	noBlindfold	counterclockwise	practice	Guided	1	-0.5	-0.5	26.16011	-0.36341	-1.44952	-1.29992	0.811497859641365	0.051856	1.000871	0.145324
Trial1	1	1	noBlindfold	counterclockwise	practice	Guided	1	-0.5	-0.5	26.18013	-0.36971	-1.44951	-1.29994	0.810481130512326	0.154598	1.000871	0.148427
Trial1	1	1	noBlindfold	counterclockwise	practice	Guided	1	-0.5	-0.5	26.20012	-0.37534	-1.44951	-1.29994	0.809595144351711	0.157597	0.971249	0.118688
Trial1	1	1	noBlindfold	counterclockwise	practice	Guided	1	-0.5	-0.5	26.22011	-0.38048	-1.44952	-1.29994	0.808819640487746	0.15407	0.865454	0.115983
Trial1	1	1	noBlindfold	counterclockwise	practice	Guided	1	-0.5	-0.5	26.24013	-0.38514	-1.44956	-1.29995	0.808153962738841	0.263639	0.831599	0.100182
Trial1	1	1	noBlindfold	counterclockwise	practice	Guided	1	-0.5	-0.5	26.26012	-0.3931	-1.44962	-1.29997	0.807080947104114	0.38037	0.793513	0.056677
Trial1	1	1	noBlindfold	counterclockwise	practice	Guided	1	-0.5	-0.5	26.28011	-0.39596	-1.44962	-1.29997	0.806707119902833	0.430518	0.759659	0.056968
Trial1	1	1	noBlindfold	counterclockwise	practice	Guided	1	-0.5	-0.5	26.30013	-0.39834	-1.44962	-1.29997	0.806403626254939	0.426887	0.759659	0.073838
Trial1	1	1	noBlindfold	counterclockwise	practice	Guided	1	-0.5	-0.5	26.32011	-0.40109	-1.44964	-1.29997	0.806061556662785	0.463873	0.696182	0.021105
Trial1	1	1	noBlindfold	counterclockwise	practice	Guided	1	-0.5	-0.5	26.3401	-0.40109	-1.44964	-1.29997	0.806061556662785	0.463873	0.696182	0.021105
Trial1	1	1	noBlindfold	counterclockwise	practice	Guided	1	-0.5	-0.5	26.36012	-0.40101	-1.44964	-1.3	0.806101078269066	0.463873	0.696182	0.021105
Trial1	1	1	noBlindfold	counterclockwise	practice	Guided	1	-0.5	-0.5	26.38011	-0.40099	-1.4496	-1.30001	0.806113471970419	0.630732	0.852758	-0.021808
Trial1	1	1	noBlindfold	counterclockwise	practice	Guided	1	-0.5	-0.5	26.4001	-0.40017	-1.44958	-1.29999	0.806194719249899	0.682154	0.840063	0.021648
Trial1	1	1	noBlindfold	counterclockwise	practice	Guided	1	-0.5	-0.5	26.42012	-0.39895	-1.44958	-1.29997	0.806326950141055	0.618266	0.780818	0.075756
Trial1	1	1	noBlindfold	counterclockwise	practice	Guided	1	-0.5	-0.5	26.44011	-0.39737	-1.4496	-1.29995	0.806506616847789	0.583618	0.742731	0.094584
Trial1	1	1	noBlindfold	counterclockwise	practice	Guided	1	-0.5	-0.5	26.46013	-0.39351	-1.44966	-1.29997	0.807026745102298	0.560978	0.683486	0.0077443
Trial1	1	1	noBlindfold	counterclockwise	practice	Guided	1	-0.5	-0.5	26.48012	-0.39115	-1.44966	-1.29999	0.807361272960899	0.625895	0.742731	0.05489
Trial1	1	1	noBlindfold	counterclockwise	practice	Guided	1	-0.5	-0.5	26.50011	-0.38835	-1.44963	-1.29998	0.807733620036511	0.68207	0.797745	0.022676
Trial1	1	1	noBlindfold	counterclockwise	practice	Guided	1	-0.5	-0.5	26.52013	-0.38525	-1.44961	-1.29997	0.808158160362853	0.634068	0.759659	0.0348
Trial1	1	1	noBlindfold	counterclockwise	practice	Guided	1	-0.5	-0.5	26.54012	-0.38159	-1.44962	-1.29994	0.808656357436712	0.647341	0.708877	0.126001
Trial1	1	1	noBlindfold	counterclockwise	practice	Guided	1	-0.5	-0.5	26.5601	-0.3739	-1.44966	-1.29993	0.809808229706763	0.643622	0.653864	0.143603
Trial1	1	1	noBlindfold	counterclockwise	practice	Guided	1	-0.5	-0.5	26.58012	-0.36955	-1.44967	-1.29994	0.810506868310674	0.607554	0.683486	0.113317
Trial1	1	1	noBlindfold	counterclockwise	practice	Guided	1	-0.5	-0.5	26.60011	-0.36473	-1.44966	-1.29994	0.811296586432746	0.654664	0.742731	0.101709
Trial1	1	1	noBlindfold	counterclockwise	practice	Guided	1	-0.5	-0.5	26.6201	-0.35955	-1.44964	-1.29994	0.812176323901343	0.7191	0.725804	0.145181
Trial1	1	1	noBlindfold	counterclockwise	practice	Guided	1	-0.5	-0.5	26.64012	-0.35435	-1.44964	-1.29992	0.813071877523492	0.684047	0.69195	0.154617
Trial1	1	1	noBlindfold	counterclockwise	practice	Guided	1	-0.5	-0.5	26.66011	-0.34249	-1.44964	-1.29992	0.815279916122644	0.7632	0.7385	0.144623
Trial1	1	1	noBlindfold	counterclockwise	practice	Guided	1	-0.5	-0.5	26.68013	-0.33594	-1.44963	-1.29993	0.816580578050196	0.747404	0.755427	0.095506
Trial1	1	1	noBlindfold	counterclockwise	practice	Guided	1	-0.5	-0.5	26.70012	-0.32921	-1.44962	-1.29994	0.817969069097	0.752901	0.76389	0.121126
Trial1	1	1	noBlindfold	counterclockwise	practice	Guided	1	-0.5	-0.5	26.72011	-0.32213	-1.44961	-1.29994	0.819476611747781	0.685165	0.772354	0.103805
Trial1	1	1	noBlindfold	counterclockwise	practice	Guided	1	-0.5	-0.5	26.74013	-0.31475	-1.44962	-1.29995	0.821119701972817	0.618916	0.675023	0.119942
Trial1	1	1	noBlindfold	counterclockwise	practice	Guided	1	-0.5	-0.5	26.76012	-0.29883	-1.44967	-1.29995	0.824857185319674	0.519093	0.641168	0.085988
Trial1	1	1	noBlindfold	counterclockwise	practice	Guided	1	-0.5	-0.5	26.78011	-0.29108	-1.44967	-1.29996	0.826791144337144	0.521887	0.69195	0.04585
Trial1	1	1	noBlindfold	counterclockwise	practice	Guided	1	-0.5	-0.5	26.80013	-0.28245	-1.44966	-1.29997	0.829023556228781	0.495421	0.708877	0.055859
Trial1	1	1	noBlindfold	counterclockwise	practice	Guided	1	-0.5	-0.5	26.82011	-0.27417	-1.44966	-1.29995	0.831215490773821	0.46128	0.611546	0.099709
Trial1	1	1	noBlindfold	counterclockwise	practice	Guided	1	-0.5	-0.5	26.8401	-0.26578	-1.44968	-1.29991	0.833495611574128	0.499727	0.624241	0.163481
Trial1	1	1	noBlindfold	counterclockwise	practice	Guided	1	-0.5	-0.5	26.86012	-0.24847	-1.44969	-1.2999	0.83851490377713	0.402072	0.590387	0.212469
Trial1	1	1	noBlindfold	counterclockwise	practice	Guided	1	-0.5	-0.5	26.88011	-0.24012	-1.4497	-1.29989	0.841047974811441	0.392683	0.573459	0.234885
Trial1	1	1	noBlindfold	counterclockwise	practice	Guided	1	-0.5	-0.5	26.9001	-0.2312	-1.44971	-1.29988	0.843837366845772	0.41104	0.548069	0.238194
Trial1	1	1	noBlindfold	counterclockwise	practice	Guided	1	-0.5	-0.5	26.92012	-0.22223	-1.44971	-1.29987	0.846727948936787	0.388147	0.607314	0.230914
Trial1	1	1	noBlindfold	counterclockwise	practice	Guided	1	-0.5	-0.5	26.94011	-0.21375	-1.44972	-1.29985	0.849528729073976	0.420266	0.52691	0.276558
Trial1	1	1	noBlindfold	counterclockwise	practice	Guided	1	-0.5	-0.5	26.96013	-0.19558	-1.44974	-1.29984	0.855812897694242	0.318638	0.493023	0.338976
Trial1	1	1	noBlindfold	counterclockwise	practice	Guided	1	-0.5	-0.5	26.98012	-0.18699	-1.44975	-1.29983	0.85889651837479	0.335712	0.450586	0.330409
Trial1	1	1	noBlindfold	counterclockwise	practice	Guided	1	-0.5	-0.5	27.00011	-0.17761	-1.44977	-1.29983	0.862359136336895	0.308832	0.437763	0.343982
Trial1	1	1	noBlindfold	counterclockwise	practice	Guided	1	-0.5	-0.5	27.02013	-0.16877	-1.44977	-1.29984	0.865712132508201	0.289927	0.479951	0.319501
Trial1	1	1	noBlindfold	counterclockwise	practice	Guided	1	-0.5	-0.5	27.04012	-0.16024	-1.44976	-1.29983	0.869002201392157	0.334146	0.45448	0.327165
Trial1	1	1	noBlindfold	counterclockwise	practice	Guided	1	-0.5	-0.5	27.0601	-0.14251	-1.44975	-1.29983	0.87608622122912	0.280051	0.534768	0.341436
Trial1	1	1	noBlindfold	counterclockwise	practice	Guided	1	-0.5	-0.5	27.08012	-0.13385	-1.44973	-1.29984	0.879664709531946	0.310232	0.665954	0.315908
Trial1	1	1	noBlindfold	counterclockwise	practice	Guided	1	-0.5	-0.5	27.10011	-0.12498	-1.44969	-1.29984	0.883393557725899	0.359063	0.687113	0.336339
Trial1	1	1	noBlindfold	counterclockwise	practice	Guided	1	-0.5	-0.5	27.1201	-0.1164	-1.44968	-1.29983	0.887060833353998	0.367742	0.623636	0.366564
Trial1	1	1	noBlindfold	counterclockwise	practice	Guided	1	-0.5	-0.5	27.14012	-0.10784	-1.44969	-1.29979	0.8907600956822	0.372118	0.585549	0.382987
Trial1	1	1	noBlindfold	counterclockwise	practice	Guided	1	-0.5	-0.5	27.16011	-0.090267	-1.44971	-1.2998	0.898644003994913	0.362272	0.602477	0.39635
Trial1	1	1	noBlindfold	counterclockwise	practice	Guided	1	-0.5	-0.5	27.18013	-0.082024	-1.44969	-1.29982	0.902449933552405	0.40157	0.70404	0.379403
Trial1	1	1	noBlindfold	counterclockwise	practice	Guided	1	-0.5	-0.5	27.20012	-0.073004	-1.44966	-1.29984	0.906680626205079	0.40906	0.712503	0.299921
Trial1	1	1	noBlindfold	counterclockwise	practice	Guided	1	-0.5	-0.5	27.22011	-0.064772	-1.44964	-1.29983	0.910577495109815	0.368841	0.699808	0.330058
Trial1	1	1	noBlindfold	counterclockwise	practice	Guided	1	-0.5	-0.5	27.24013	-0.05578	-1.44965	-1.2998	0.914883226517464	0.404257	0.695576	0.37212
Trial1	1	1	noBlindfold	counterclockwise	practice	Guided	1	-0.5	-0.5	27.26012	-0.039074	-1.44966	-1.29979	0.923101759163012	0.345753	0.70404	0.448754
Trial1	1	1	noBlindfold	counterclockwise	practice	Guided	1	-0.5	-0.5	27.28011	-0.030056	-1.44966	-1.29978	0.927628928852398	0.438555	0.636331	0.448629
Trial1	1	1	noBlindfold	counterclockwise	practice	Guided	1	-0.5	-0.5	27.30013	-0.02178	-1.44968	-1.29977	0.931840338523645	0.446883	0.606708	0.469982
Trial1	1	1	noBlindfold	counterclockwise	practice	Guided	1	-0.5	-0.5	27.32011	-0.012938	-1.44969	-1.29975	0.936391797477966	0.375038	0.619404	0.487355
Trial1	1	1	noBlindfold	counterclockwise	practice	Guided	1	-0.5	-0.5	27.3401	-0.0043104	-1.4497	-1.29974	0.940899664106941	0.503383	0.606708	0.49605
Trial1	1	1	noBlindfold	counterclockwise	practice	Guided	1	-0.5	-0.5	27.36012	0.013065	-1.44971	-1.29973	0.950159816777355	0.390679	0.555927	0.53905
Trial1	1	1	noBlindfold	counterclockwise	practice	Guided	1	-0.5	-0.5	27.38011	0.021778	-1.44972	-1.29972	0.954884415925223	0.318717	0.530536	0.539332
Trial1	1	1	noBlindfold	counterclockwise	practice	Guided	1	-0.5	-0.5	27.4001	0.030754	-1.44973	-1.29973	0.959826958692394	0.353353	0.551695	0.59026
Trial1	1	1	noBlindfold	counterclockwise	practice	Guided	1	-0.5	-0.5	27.42012	0.039483	-1.44973	-1.29974	0.964689540453828	0.455398	0.5263	0.494587
Trial1	1	1	noBlindfold	counterclockwise	practice	Guided	1	-0.5	-0.5	27.44011	0.048258	-1.44972	-1.29974	0.96962406956404	0.454573	0.606704	0.50766
Trial1	1	1	noBlindfold	counterclockwise	practice	Guided	1	-0.5	-0.5	27.46013	0.066183	-1.44972	-1.29974	0.979871006301318	0.288138	0.50936	0.545085
Trial1	1	1	noBlindfold	counterclockwise	practice	Guided	1	-0.5	-0.5	27.48012	0.075224	-1.44974	-1.29974	0.985122655097846	0.207878	0.483889	0.481784
Trial1	1	1	noBlindfold	counterclockwise	practice	Guided	1	-0.5	-0.5	27.50011	0.083851	-1.44975	-1.29976	0.99020109848001	0.064769	0.479596	0.492782
Trial1	1	1	noBlindfold	counterclockwise	practice	Guided	1	-0.5	-0.5	27.52013	0.092746	-1.44975	-1.29976	0.99547177183361	0.011146	0.509159	0.462667
Trial1	1	1	noBlindfold	counterclockwise	practice	Guided	1	-0.5	-0.5	27.54012	0.10037	-1.44975	-1.29975	1.00002217401371	0.036939	0.500667	0.492338
Trial1	1	1	noBlindfold	counterclockwise	practice	Guided	1	-0.5	-0.5	27.5601	0.11585	-1.44973	-1.29975	1.00939161395662	-0.071011	0.564131	0.499071
Trial1	1	1	noBlindfold	counterclockwise	practice	Guided	1	-0.5	-0.5	27.58012	0.12289	-1.44972	-1.29976	1.01371010121186	-0.075422	0.551436	0.481517
Trial1	1	1	noBlindfold	counterclockwise	practice	Guided	1	-0.5	-0.5	27.60011	0.12972	-1.44971	-1.29977	1.01792894177082	-0.133963	0.640304	0.485014
Trial1	1	1	noBlindfold	counterclockwise	practice	Guided	1	-0.5	-0.5	27.6201	0.13608	-1.4497	-1.29977	1.02187563402591	-0.236192	0.564131	0.4577
Trial1	1	1	noBlindfold	counterclockwise	practice	Guided	1	-0.5	-0.5	27.64012	0.14157	-1.44971	-1.29976	1.0252942455575	-0.330398	0.564123	0.480803
Trial1	1	1	noBlindfold	counterclockwise	practice	Guided	1	-0.5	-0.5	27.66011	0.15129	-1.44972	-1.29977	1.03141199938971	-0.45566	0.551428	0.490175
Trial1	1	1	noBlindfold	counterclockwise	practice	Guided	1	-0.5	-0.5	27.68013	0.15513	-1.44972	-1.29977	1.03384107315578	-0.401169	0.610673	0.411178
Trial1	1	1	noBlindfold	counterclockwise	practice	Guided	1	-0.5	-0.5	27.70012	0.15839	-1.44971	-1.29977	1.0359099488582	-0.45962	0.602209	0.455804
Trial1	1	1	noBlindfold	counterclockwise	practice	Guided	1	-0.5	-0.5	27.72011	0.16094	-1.4497	-1.29977	1.03753251582095	-0.508701	0.576818	0.501029
Trial1	1	1	noBlindfold	counterclockwise	practice	Guided	1	-0.5	-0.5	27.74013	0.16267	-1.44971	-1.29978	1.03864315191379	-0.441585	0.50911	0.443086
Trial1	1	1	noBlindfold	counterclockwise	practice	Guided	1	-0.5	-0.5	27.76012	0.16426	-1.44974	-1.29979	1.03966601910842	-0.538336	0.479475	0.390174
Trial1	1	1	noBlindfold	counterclockwise	practice	Guided	1	-0.5	-0.5	27.78011	0.16416	-1.44974	-1.29981	1.03961744492787	-0.559717	0.462487	0.340081
Trial1	1	1	noBlindfold	counterclockwise	practice	Guided	1	-0.5	-0.5	27.80013	0.16371	-1.44975	-1.29983	1.03934543166526	-0.643588	0.479292	0.342107
Trial1	1	1	noBlindfold	counterclockwise	practice	Guided	1	-0.5	-0.5	27.82011	0.16288	-1.44977	-1.29984	1.03882339839181	-0.724211	0.470702	0.343767
Trial1	1	1	noBlindfold	counterclockwise	practice	Guided	1	-0.5	-0.5	27.8401	0.1616	-1.44978	-1.29986	1.03802243340298	-0.643133	0.419801	0.3036
Trial1	1	1	noBlindfold	counterclockwise	practice	Guided	1	-0.5	-0.5	27.86012	0.1579	-1.44981	-1.29988	1.0356835791726	-0.508203	0.309565	0.247871
Trial1	1	1	noBlindfold	counterclockwise	practice	Guided	1	-0.5	-0.5	27.88011	0.15551	-1.44984	-1.29989	1.03417475783583	-0.582485	0.279859	0.208413
Trial1	1	1	noBlindfold	counterclockwise	practice	Guided	1	-0.5	-0.5	27.9001	0.15293	-1.44986	-1.2999	1.03254903050961	-0.569504	0.241704	0.209028
Trial1	1	1	noBlindfold	counterclockwise	practice	Guided	1	-0.5	-0.5	27.92012	0.14978	-1.44988	-1.2999	1.03056002365117	-0.640772	0.212017	0.220436
Trial1	1	1	noBlindfold	counterclockwise	practice	Guided	1	-0.5	-0.5	27.94011	0.14628	-1.44989	-1.29991	1.02836460136363	-0.63555	0.195033	0.182904
Trial1	1	1	noBlindfold	counterclockwise	practice	Guided	1	-0.5	-0.5	27.96013	0.13798	-1.44991	-1.29993	1.02318455682364	-0.513937	0.152619	0.118577
Trial1	1	1	noBlindfold	counterclockwise	practice	Guided	1	-0.5	-0.5	27.98012	0.13339	-1.44992	-1.29994	1.02033674026123	-0.540308	0.161041	0.105792
Trial1	1	1	noBlindfold	counterclockwise	practice	Guided	1	-0.5	-0.5	28.00011	0.12816	-1.44993	-1.29995	1.01710618605251	-0.593448	0.144076	0.09681
Trial1	1	1	noBlindfold	counterclockwise	practice	Guided	1	-0.5	-0.5	28.02013	0.12305	-1.44994	-1.29995	1.01395823720806	-0.51816	0.114421	0.123646
Trial1	1	1	noBlindfold	counterclockwise	practice	Guided	1	-0.5	-0.5	28.04012	0.11709	-1.44994	-1.29995	1.01030692291943	-0.504299	0.127085	0.099054
Trial1	1	1	noBlindfold	counterclockwise	practice	Guided	1	-0.5	-0.5	28.0601	0.1052	-1.44994	-1.29995	1.00308875401324	-0.374525	0.122789	0.076456
Trial1	1	1	noBlindfold	counterclockwise	practice	Guided	1	-0.5	-0.5	28.08012	0.098692	-1.44993	-1.29995	0.999175719809544	-0.347606	0.173526	0.072927
Trial1	1	1	noBlindfold	counterclockwise	practice	Guided	1	-0.5	-0.5	28.10011	0.092437	-1.44991	-1.29995	0.995440408151052	-0.396704	0.220025	0.08534
Trial1	1	1	noBlindfold	counterclockwise	practice	Guided	1	-0.5	-0.5	28.1201	0.085405	-1.4499	-1.29994	0.991263432138295	-0.517016	0.258047	0.13034
Trial1	1	1	noBlindfold	counterclockwise	practice	Guided	1	-0.5	-0.5	28.14012	0.078738	-1.44988	-1.29991	0.987316360447745	-0.592675	0.304526	0.146787
Trial1	1	1	noBlindfold	counterclockwise	practice	Guided	1	-0.5	-0.5	28.16011	0.06392	-1.44984	-1.2999	0.978695903796734	-0.597216	0.350899	0.194049
Trial1	1	1	noBlindfold	counterclockwise	practice	Guided	1	-0.5	-0.5	28.18013	0.055941	-1.44982	-1.2999	0.974120271473389	-0.610261	0.367722	0.181938
Trial1	1	1	noBlindfold	counterclockwise	practice	Guided	1	-0.5	-0.5	28.20012	0.047887	-1.44982	-1.29989	0.969538160322877	-0.641369	0.38878	0.207553
Trial1	1	1	noBlindfold	counterclockwise	practice	Guided	1	-0.5	-0.5	28.22011	0.039532	-1.44981	-1.29989	0.964841362858056	-0.614558	0.350592	0.233574
Trial1	1	1	noBlindfold	counterclockwise	practice	Guided	1	-0.5	-0.5	28.24013	0.030907	-1.44981	-1.29989	0.960044957464912	-0.592095	0.363184	0.251121
Trial1	1	1	noBlindfold	counterclockwise	practice	Guided	1	-0.5	-0.5	28.26012	0.012824	-1.44981	-1.2999	0.95017280638861	-0.333137	0.333353	0.20245
Trial1	1	1	noBlindfold	counterclockwise	practice	Guided	1	-0.5	-0.5	28.28011	0.0037952	-1.44982	-1.29991	0.945338844311488	-0.301641	0.388268	0.186026
Trial1	1	1	noBlindfold	counterclockwise	practice	Guided	1	-0.5	-0.5	28.30013	-0.0054916	-1.44982	-1.29991	0.940422503323214	-0.216798	0.371233	0.173668
Trial1	1	1	noBlindfold	counterclockwise	practice	Guided	1	-0.5	-0.5	28.32011	-0.014714	-1.44981	-1.2999	0.935597353694411	-0.185284	0.41344	0.215808
Trial1	1	1	noBlindfold	counterclockwise	practice	Guided	1	-0.5	-0.5	28.3401	-0.023292	-1.44979	-1.29987	0.931151199102944	-0.189364	0.464099	0.232789
Trial1	1	1	noBlindfold	counterclockwise	practice	Guided	1	-0.5	-0.5	28.36012	-0.040592	-1.44974	-1.29985	0.922396721762637	-0.045875	0.607909	0.320464
Trial1	1	1	noBlindfold	counterclockwise	practice	Guided	1	-0.5	-0.5	28.38011	-0.048691	-1.44971	-1.29983	0.91837235230223	-0.031953	0.713704	0.345779
Trial1	1	1	noBlindfold	counterclockwise	practice	Guided	1	-0.5	-0.5	28.4001	-0.056707	-1.44966	-1.2998	0.914433481734102	0.044466	0.747558	0.395256
Trial1	1	1	noBlindfold	counterclockwise	practice	Guided	1	-0.5	-0.5	28.42012	-0.06436101	-1.44962	-1.29978	0.910730146285376	-0.123753	0.840658	0.438298
Trial1	1	1	noBlindfold	counterclockwise	practice	Guided	1	-0.5	-0.5	28.44011	-0.071243	-1.44959	-1.29969	0.907379012113297	-0.0376	0.861817	0.563802
Trial1	1	1	noBlindfold	counterclockwise	practice	Guided	1	-0.5	-0.5	28.46013	-0.084647	-1.44952	-1.29965	0.90108731767596	-0.13265	1.107261	0.712021
Trial1	1	1	noBlindfold	counterclockwise	practice	Guided	1	-0.5	-0.5	28.48012	-0.090748	-1.44945	-1.29963	0.898273466973935	-0.198346	1.242679	0.746622
Trial1	1	1	noBlindfold	counterclockwise	practice	Guided	1	-0.5	-0.5	28.50011	-0.096535	-1.44938	-1.29963	0.895651730360066	-0.206931	1.348474	0.721649
Trial1	1	1	noBlindfold	counterclockwise	practice	Guided	1	-0.5	-0.5	28.52013	-0.10219	-1.44933	-1.29964	0.893127554123706	-0.29097	1.361169	0.71461
Trial1	1	1	noBlindfold	counterclockwise	practice	Guided	1	-0.5	-0.5	28.54012	-0.10744	-1.44932	-1.29967	0.890828511100888	-0.352833	1.310388	0.703153
Trial1	1	1	noBlindfold	counterclockwise	practice	Guided	1	-0.5	-0.5	28.5601	-0.11777	-1.44936	-1.29973	0.886379015872539	-0.439082	1.259606	0.524463
Trial1	1	1	noBlindfold	counterclockwise	practice	Guided	1	-0.5	-0.5	28.58012	-0.12275	-1.44937	-1.29978	0.884288204946774	-0.427201	1.162275	0.444691
Trial1	1	1	noBlindfold	counterclockwise	practice	Guided	1	-0.5	-0.5	28.60011	-0.12785	-1.44942	-1.2998	0.882142582606738	-0.440294	1.031089	0.403044
Trial1	1	1	noBlindfold	counterclockwise	practice	Guided	1	-0.5	-0.5	28.6201	-0.13282	-1.44948	-1.29982	0.880075623083052	-0.431936	0.96338	0.352675
Trial1	1	1	noBlindfold	counterclockwise	practice	Guided	1	-0.5	-0.5	28.64012	-0.13785	-1.44952	-1.29989	0.878052788674819	-0.450982	0.993003	0.269241
Trial1	1	1	noBlindfold	counterclockwise	practice	Guided	1	-0.5	-0.5	28.66011	-0.14822	-1.44948	-1.29991	0.87384500543753	-0.483821	1.090334	0.157035
Trial1	1	1	noBlindfold	counterclockwise	practice	Guided	1	-0.5	-0.5	28.68013	-0.1534	-1.44946	-1.29993	0.871791096107508	-0.532839	1.022625	0.15416
Trial1	1	1	noBlindfold	counterclockwise	practice	Guided	1	-0.5	-0.5	28.70012	-0.15884	-1.44948	-1.29994	0.869651840429329	-0.555889	0.976075	0.104632
Trial1	1	1	noBlindfold	counterclockwise	practice	Guided	1	-0.5	-0.5	28.72011	-0.16426	-1.4495	-1.29995	0.867549051007712	-0.551553	0.96338	0.096521
Trial1	1	1	noBlindfold	counterclockwise	practice	Guided	1	-0.5	-0.5	28.74013	-0.17001	-1.44952	-1.30001	0.865395484923212	-0.504007	0.997234	0.032802
Trial1	1	1	noBlindfold	counterclockwise	practice	Guided	1	-0.5	-0.5	28.76012	-0.18173	-1.4495	-1.30002	0.861004035892921	-0.577204	0.993003	-0.048572
Trial1	1	1	noBlindfold	counterclockwise	practice	Guided	1	-0.5	-0.5	28.78011	-0.18752	-1.4495	-1.30003	0.858889831027314	-0.58581	0.950685	-0.026638
Trial1	1	1	noBlindfold	counterclockwise	practice	Guided	1	-0.5	-0.5	28.80013	-0.19401	-1.44951	-1.30002	0.856540737915282	-0.639782	0.967612	-0.054305
Trial1	1	1	noBlindfold	counterclockwise	practice	Guided	1	-0.5	-0.5	28.82011	-0.20013	-1.44952	-1.30001	0.854364063541392	-0.599213	0.96338	-0.020902
Trial1	1	1	noBlindfold	counterclockwise	practice	Guided	1	-0.5	-0.5	28.8401	-0.20661	-1.44953	-1.30003	0.852130087081968	-0.53276	0.96338	-0.043603
Trial1	1	1	noBlindfold	counterclockwise	practice	Guided	1	-0.5	-0.5	28.86012	-0.22008	-1.44954	-1.30004	0.847596140187903	-0.351553	0.840658	-0.09011
Trial1	1	1	noBlindfold	counterclockwise	practice	Guided	1	-0.5	-0.5	28.88011	-0.22674	-1.44957	-1.30004	0.845420036657596	-0.266638	0.777181	-0.105015
Trial1	1	1	noBlindfold	counterclockwise	practice	Guided	1	-0.5	-0.5	28.9001	-0.23355	-1.44961	-1.30004	0.843243509436729	-0.257334	0.734863	-0.067241
Trial1	1	1	noBlindfold	counterclockwise	practice	Guided	1	-0.5	-0.5	28.92012	-0.23986	-1.44964	-1.30002	0.841252030502629	-0.131843	0.675618	-0.041739
Trial1	1	1	noBlindfold	counterclockwise	practice	Guided	1	-0.5	-0.5	28.94011	-0.24637	-1.44966	-1.30002	0.839261779106582	0.014619	0.637531	-0.054993
Trial1	1	1	noBlindfold	counterclockwise	practice	Guided	1	-0.5	-0.5	28.96013	-0.25831	-1.44969	-1.3	0.835711654910345	0.16808	0.599445	0.0067729
Trial1	1	1	noBlindfold	counterclockwise	practice	Guided	1	-0.5	-0.5	28.98012	-0.2636	-1.4497	-1.29999	0.834187548430498	0.20023	0.582518	0.0349
Trial1	1	1	noBlindfold	counterclockwise	practice	Guided	1	-0.5	-0.5	29.00011	-0.2686	-1.44972	-1.29998	0.832774779194237	0.22351	0.565591	0.0633
Trial1	1	1	noBlindfold	counterclockwise	practice	Guided	1	-0.5	-0.5	29.02013	-0.27285	-1.44973	-1.29998	0.831603872077478	0.315746	0.578286	0.017684
Trial1	1	1	noBlindfold	counterclockwise	practice	Guided	1	-0.5	-0.5	29.04012	-0.27685	-1.44973	-1.29996	0.83050102845525	0.360784	0.489406	0.066506
Trial1	1	1	noBlindfold	counterclockwise	practice	Guided	1	-0.5	-0.5	29.0601	-0.28326	-1.44975	-1.29995	0.828792037348903	0.404417	0.485061	0.139782
Trial1	1	1	noBlindfold	counterclockwise	practice	Guided	1	-0.5	-0.5	29.08012	-0.28549	-1.44974	-1.29994	0.82820209842046	0.413077	0.540062	0.135076
Trial1	1	1	noBlindfold	counterclockwise	practice	Guided	1	-0.5	-0.5	29.10011	-0.28724	-1.44974	-1.29993	0.827740887094168	0.427824	0.510435	0.172179
Trial1	1	1	noBlindfold	counterclockwise	practice	Guided	1	-0.5	-0.5	29.1201	-0.28832	-1.44974	-1.29992	0.827454148172164	0.458378	0.523131	0.158251
Trial1	1	1	noBlindfold	counterclockwise	practice	Guided	1	-0.5	-0.5	29.14012	-0.28877	-1.44973	-1.29992	0.827339146938186	0.510844	0.49774	0.135062
Trial1	1	1	noBlindfold	counterclockwise	practice	Guided	1	-0.5	-0.5	29.16011	-0.28826	-1.44973	-1.29992	0.82746949742612	0.613735	0.535822	0.147687
Trial1	1	1	noBlindfold	counterclockwise	practice	Guided	1	-0.5	-0.5	29.18013	-0.28749	-1.44973	-1.29992	0.827666867016782	0.658858	0.57814	0.162689
Trial1	1	1	noBlindfold	counterclockwise	practice	Guided	1	-0.5	-0.5	29.20012	-0.28625	-1.44973	-1.29992	0.827986117973733	0.586518	0.561213	0.136204
Trial1	1	1	noBlindfold	counterclockwise	practice	Guided	1	-0.5	-0.5	29.22011	-0.28468	-1.44972	-1.29992	0.82839280875144	0.560958	0.561213	0.136996
Trial1	1	1	noBlindfold	counterclockwise	practice	Guided	1	-0.5	-0.5	29.24013	-0.28278	-1.44973	-1.29991	0.828879037635218	0.596154	0.501963	0.16562
Trial1	1	1	noBlindfold	counterclockwise	practice	Guided	1	-0.5	-0.5	29.26012	-0.27771	-1.44974	-1.29991	0.830222124018805	0.762982	0.552696	0.214009
Trial1	1	1	noBlindfold	counterclockwise	practice	Guided	1	-0.5	-0.5	29.28011	-0.27452	-1.44973	-1.29991	0.831081925223654	0.810371	0.599246	0.174655
Trial1	1	1	noBlindfold	counterclockwise	practice	Guided	1	-0.5	-0.5	29.30013	-0.27081	-1.44971	-1.2999	0.832086509672591	0.789454	0.561159	0.213622
Trial1	1	1	noBlindfold	counterclockwise	practice	Guided	1	-0.5	-0.5	29.32011	-0.26662	-1.44972	-1.29989	0.833240848633659	0.749462	0.527301	0.219672
Trial1	1	1	noBlindfold	counterclockwise	practice	Guided	1	-0.5	-0.5	29.3401	-0.26199	-1.44974	-1.29985	0.834511088446557	0.707123	0.434108	0.284646
Trial1	1	1	noBlindfold	counterclockwise	practice	Guided	1	-0.5	-0.5	29.36012	-0.25129	-1.44978	-1.29986	0.837635175895455	0.835089	0.488875	0.264239
Trial1	1	1	noBlindfold	counterclockwise	practice	Guided	1	-0.5	-0.5	29.38011	-0.2453	-1.44976	-1.29989	0.839461834050699	0.845653	0.53538	0.188844
Trial1	1	1	noBlindfold	counterclockwise	practice	Guided	1	-0.5	-0.5	29.4001	-0.23861	-1.44974	-1.29992	0.841544223093983	0.796691	0.552294	0.195377
Trial1	1	1	noBlindfold	counterclockwise	practice	Guided	1	-0.5	-0.5	29.42012	-0.23164	-1.44973	-1.29992	0.843735166196173	0.729119	0.522668	0.177216
Trial1	1	1	noBlindfold	counterclockwise	practice	Guided	1	-0.5	-0.5	29.44011	-0.22406	-1.44974	-1.29988	0.846138843798594	0.65345	0.416755	0.18445
Trial1	1	1	noBlindfold	counterclockwise	practice	Guided	1	-0.5	-0.5	29.46013	-0.20864	-1.4498	-1.29986	0.85127355464379	0.598739	0.40384	0.309113
Trial1	1	1	noBlindfold	counterclockwise	practice	Guided	1	-0.5	-0.5	29.48012	-0.20011	-1.44979	-1.29983	0.854202537337662	0.567586	0.437572	0.319203
Trial1	1	1	noBlindfold	counterclockwise	practice	Guided	1	-0.5	-0.5	29.50011	-0.19105	-1.44978	-1.2998	0.857397228962228	0.569747	0.50092	0.42032
Trial1	1	1	noBlindfold	counterclockwise	practice	Guided	1	-0.5	-0.5	29.52013	-0.18255	-1.44977	-1.29976	0.860459607325008	0.597411	0.500837	0.508358
Trial1	1	1	noBlindfold	counterclockwise	practice	Guided	1	-0.5	-0.5	29.54012	-0.1733	-1.44975	-1.29969	0.863850102988869	0.612289	0.547383	0.567559
Trial1	1	1	noBlindfold	counterclockwise	practice	Guided	1	-0.5	-0.5	29.5601	-0.15462	-1.44973	-1.29966	0.871058898255709	0.390021	0.505052	0.670294
Trial1	1	1	noBlindfold	counterclockwise	practice	Guided	1	-0.5	-0.5	29.58012	-0.14566	-1.44974	-1.29962	0.874613538886358	0.288328	0.48807	0.727265
Trial1	1	1	noBlindfold	counterclockwise	practice	Guided	1	-0.5	-0.5	29.60011	-0.1365	-1.44975	-1.29953	0.878282709071595	0.161727	0.509176	0.919417
Trial1	1	1	noBlindfold	counterclockwise	practice	Guided	1	-0.5	-0.5	29.6201	-0.12707	-1.44974	-1.29941	0.882118537248711	-0.113599	0.631898	1.226856
Trial1	1	1	noBlindfold	counterclockwise	practice	Guided	1	-0.5	-0.5	29.64012	-0.11895	-1.4497	-1.29929	0.885473716529236	-0.246255	0.729229	1.405393
Trial1	1	1	noBlindfold	counterclockwise	practice	Guided	1	-0.5	-0.5	29.66011	-0.10395	-1.44959	-1.29931	0.892049344953854	-0.031879	0.856183	1.326382
Trial1	1	1	noBlindfold	counterclockwise	practice	Guided	1	-0.5	-0.5	29.68013	-0.097233	-1.44957	-1.29933	0.895069662679369	0.006881	0.788475	1.338148
Trial1	1	1	noBlindfold	counterclockwise	practice	Guided	1	-0.5	-0.5	29.70012	-0.09115501	-1.44961	-1.29932	0.897812153168496	0.041708	0.648825	1.362896
Trial1	1	1	noBlindfold	counterclockwise	practice	Guided	1	-0.5	-0.5	29.72011	-0.085426	-1.44966	-1.29931	0.900426579829614	-0.025843	0.547262	1.380527
Trial1	1	1	noBlindfold	counterclockwise	practice	Guided	1	-0.5	-0.5	29.74013	-0.079896	-1.44973	-1.29928	0.902959451982186	-0.11987	0.500644	1.448705
Trial1	1	1	noBlindfold	counterclockwise	practice	Guided	1	-0.5	-0.5	29.76012	-0.070764	-1.44976	-1.29929	0.907253077840053	-0.3399	0.559694	1.396175
Trial1	1	1	noBlindfold	counterclockwise	practice	Guided	1	-0.5	-0.5	29.78011	-0.06696	-1.44974	-1.29931	0.909076492101626	-0.336405	0.606243	1.362352
Trial1	1	1	noBlindfold	counterclockwise	practice	Guided	1	-0.5	-0.5	29.80013	-0.06385	-1.44971	-1.29931	0.910562050891367	-0.31476	0.648561	1.349406
Trial1	1	1	noBlindfold	counterclockwise	practice	Guided	1	-0.5	-0.5	29.82011	-0.061453	-1.44968	-1.2993	0.911703943548439	-0.198807	0.690879	1.415502
Trial1	1	1	noBlindfold	counterclockwise	practice	Guided	1	-0.5	-0.5	29.8401	-0.059545	-1.44966	-1.29931	0.912631927028567	-0.199065	0.64433	1.423847
Trial1	1	1	noBlindfold	counterclockwise	practice	Guided	1	-0.5	-0.5	29.86012	-0.057412	-1.4497	-1.29935	0.913698308394947	-0.347405	0.517376	1.277981
Trial1	1	1	noBlindfold	counterclockwise	practice	Guided	1	-0.5	-0.5	29.88011	-0.057168	-1.44973	-1.29937	0.913833936968438	-0.294775	0.517347	1.17674
Trial1	1	1	noBlindfold	counterclockwise	practice	Guided	1	-0.5	-0.5	29.9001	-0.057198	-1.44973	-1.29938	0.913828265398915	-0.255052	0.517299	1.126017
Trial1	1	1	noBlindfold	counterclockwise	practice	Guided	1	-0.5	-0.5	29.92012	-0.057219	-1.44974	-1.29938	0.91381808833976	-0.187866	0.51723	1.180399
Trial1	1	1	noBlindfold	counterclockwise	practice	Guided	1	-0.5	-0.5	29.94011	-0.057223	-1.44974	-1.29939	0.913824911132006	-0.200959	0.474791	1.196982
Trial1	1	1	noBlindfold	counterclockwise	practice	Guided	1	-0.5	-0.5	29.96013	-0.057233	-1.44974	-1.29939	0.913820066498356	-0.179035	0.491457	1.138003
Trial1	1	1	noBlindfold	counterclockwise	practice	Guided	1	-0.5	-0.5	29.98012	-0.057237	-1.44974	-1.2994	0.913826887641821	-0.121381	0.521027	1.112336
Trial1	1	1	noBlindfold	counterclockwise	practice	Guided	1	-0.5	-0.5	30.00011	-0.057239	-1.44974	-1.2994	0.913825916575181	-0.076917	0.53795	1.103576
Trial1	1	1	noBlindfold	counterclockwise	practice	Guided	1	-0.5	-0.5	30.02013	-0.057241	-1.44974	-1.2994	0.913824949121799	-0.076859	0.52525	1.107775
Trial1	1	1	noBlindfold	counterclockwise	practice	Guided	1	-0.5	-0.5	30.04012	-0.057243	-1.44974	-1.2994	0.913823979866814	-0.111685	0.495603	1.20046
Trial1	1	1	noBlindfold	counterclockwise	practice	Guided	1	-0.5	-0.5	30.0601	-0.057247	-1.44974	-1.2994	0.913822041366899	-0.071074	0.525197	1.263134
Trial1	1	1	noBlindfold	counterclockwise	practice	Guided	1	-0.5	-0.5	30.08012	-0.05725	-1.44974	-1.29939	0.913811828647361	-0.164114	0.546356	1.310088
Trial1	1	1	noBlindfold	counterclockwise	practice	Guided	1	-0.5	-0.5	30.10011	-0.057254	-1.44974	-1.29936	0.913783506701593	-0.167735	0.516725	1.410632
Trial1	1	1	noBlindfold	counterclockwise	practice	Guided	1	-0.5	-0.5	30.1201	-0.057264	-1.44974	-1.29929	0.913717553266618	-0.210719	0.563258	1.587674
Trial1	1	1	noBlindfold	counterclockwise	practice	Guided	1	-0.5	-0.5	30.14012	-0.057287	-1.44974	-1.29915	0.913583880610175	-0.236097	0.559026	1.743284
Trial1	1	1	noBlindfold	counterclockwise	practice	Guided	1	-0.5	-0.5	30.16011	-0.057353	-1.44972	-1.29906	0.91347316795803	-0.22028	0.618271	2.028768
Trial1	1	1	noBlindfold	counterclockwise	practice	Guided	1	-0.5	-0.5	30.18013	-0.057386	-1.44971	-1.29896	0.913369686586843	-0.218133	0.715603	2.284959
Trial1	1	1	noBlindfold	counterclockwise	practice	Guided	1	-0.5	-0.5	30.20012	-0.05742	-1.44969	-1.29887	0.913274482796088	-0.229874	0.749457	2.47406
Trial1	1	1	noBlindfold	counterclockwise	practice	Guided	1	-0.5	-0.5	30.22011	-0.05744	-1.44968	-1.29881	0.913212341102858	-0.215678	0.838325	2.570548
Trial1	1	1	noBlindfold	counterclockwise	practice	Guided	1	-0.5	-0.5	30.24013	-0.05745	-1.44967	-1.29868	0.91309383337717	-0.241338	0.804471	2.688362
Trial1	1	1	noBlindfold	counterclockwise	practice	Guided	1	-0.5	-0.5	30.26012	-0.057474	-1.44966	-1.29862	0.913029649058641	-0.265386	0.812934	2.990972
Trial1	1	1	noBlindfold	counterclockwise	practice	Guided	1	-0.5	-0.5	30.28011	-0.057486	-1.44965	-1.29857	0.912980145494715	-0.269417	0.787543	3.033006
Trial1	1	1	noBlindfold	counterclockwise	practice	Guided	1	-0.5	-0.5	30.30013	-0.057501	-1.44964	-1.29855	0.9129554592868	-0.259668	0.906034	3.121132
Trial1	1	1	noBlindfold	counterclockwise	practice	Guided	1	-0.5	-0.5	30.32011	-0.057508	-1.44963	-1.2985	0.912908274805601	-0.276522	0.910266	3.230472
Trial1	1	1	noBlindfold	counterclockwise	practice	Guided	1	-0.5	-0.5	30.3401	-0.05752	-1.44963	-1.29842	0.9128323881724	-0.244409	0.961047	3.339415
Trial1	1	1	noBlindfold	counterclockwise	practice	Guided	1	-0.5	-0.5	30.36012	-0.057539	-1.44961	-1.2984	0.912805766034016	-0.238858	0.956815	3.456974
Trial1	1	1	noBlindfold	counterclockwise	practice	Guided	1	-0.5	-0.5	30.38011	-0.057549	-1.4496	-1.29837	0.912774748086645	-0.309979	0.961047	3.453355
Trial1	1	1	noBlindfold	counterclockwise	practice	Guided	1	-0.5	-0.5	30.4001	-0.057559	-1.44959	-1.29835	0.912752280128413	-0.278236	0.948352	3.516098
Trial1	1	1	noBlindfold	counterclockwise	practice	Guided	1	-0.5	-0.5	30.42012	-0.057569	-1.44959	-1.29835	0.912747431676462	-0.278589	0.89757	3.4615
Trial1	1	1	noBlindfold	counterclockwise	practice	Guided	1	-0.5	-0.5	30.44011	-0.057577	-1.44959	-1.29835	0.912743552975279	-0.275008	0.842557	3.331412
Trial1	1	1	noBlindfold	counterclockwise	practice	Guided	1	-0.5	-0.5	30.46013	-0.057589	-1.44958	-1.29835	0.912737736829813	-0.21318	0.931425	3.263563
Trial1	1	1	noBlindfold	counterclockwise	practice	Guided	1	-0.5	-0.5	30.48012	-0.057593	-1.44958	-1.29836	0.912744451941446	-0.138268	0.867948	3.166349
Trial1	1	1	noBlindfold	counterclockwise	practice	Guided	1	-0.5	-0.5	30.50011	-0.057596	-1.44958	-1.29838	0.912760620118563	-0.130249	0.842557	3.05288
Trial1	1	1	noBlindfold	counterclockwise	practice	Guided	1	-0.5	-0.5	30.52013	-0.0576	-1.44958	-1.2984	0.912776200302791	-0.139855	0.821398	2.960555
Trial1	1	1	noBlindfold	counterclockwise	practice	Guided	1	-0.5	-0.5	30.54012	-0.057606	-1.44958	-1.29848	0.912843260712001	-0.140728	0.859484	2.847159
Trial1	1	1	noBlindfold	counterclockwise	practice	Guided	1	-0.5	-0.5	30.5601	-0.057621	-1.44958	-1.29852	0.912870921087516	-0.208286	0.829861	2.734305
Trial1	1	1	noBlindfold	counterclockwise	practice	Guided	1	-0.5	-0.5	30.58012	-0.05763	-1.44958	-1.29854	0.912883975675562	-0.212979	0.834093	2.696542
Trial1	1	1	noBlindfold	counterclockwise	practice	Guided	1	-0.5	-0.5	30.60011	-0.057637	-1.44958	-1.29856	0.912898204918045	-0.190975	0.829861	2.658562
Trial1	1	1	noBlindfold	counterclockwise	practice	Guided	1	-0.5	-0.5	30.6201	-0.057642	-1.44958	-1.29859	0.912921958324524	-0.129323	0.846789	2.569858
Trial1	1	1	noBlindfold	counterclockwise	practice	Guided	1	-0.5	-0.5	30.64012	-0.057648	-1.44958	-1.29864	0.912962846512009	-0.13886	0.846789	2.486078
Trial1	1	1	noBlindfold	counterclockwise	practice	Guided	1	-0.5	-0.5	30.66011	-0.05766	-1.44958	-1.29864	0.912957032696759	-0.177634	0.719835	2.629054
Trial1	1	1	noBlindfold	counterclockwise	practice	Guided	1	-0.5	-0.5	30.68013	-0.057665	-1.44959	-1.29864	0.912954612264706	-0.181583	0.736762	2.683688
Trial1	1	1	noBlindfold	counterclockwise	practice	Guided	1	-0.5	-0.5	30.70012	-0.057669	-1.44959	-1.29864	0.912952673768214	-0.114373	0.724066	2.733541
Trial1	1	1	noBlindfold	counterclockwise	practice	Guided	1	-0.5	-0.5	30.72011	-0.057672	-1.4496	-1.29864	0.912951219002193	-0.114503	0.715603	2.712542
Trial1	1	1	noBlindfold	counterclockwise	practice	Guided	1	-0.5	-0.5	30.74013	-0.057675	-1.4496	-1.29863	0.912941006274063	-0.150035	0.762153	2.720942
Trial1	1	1	noBlindfold	counterclockwise	practice	Guided	1	-0.5	-0.5	30.76012	-0.057681	-1.4496	-1.29862	0.912929340585008	-0.170177	0.821398	2.960806
Trial1	1	1	noBlindfold	counterclockwise	practice	Guided	1	-0.5	-0.5	30.78011	-0.057685	-1.4496	-1.29861	0.912918642335486	-0.165683	0.770616	2.960769
Trial1	1	1	noBlindfold	counterclockwise	practice	Guided	1	-0.5	-0.5	30.80013	-0.057689	-1.4496	-1.2986	0.912907945892898	-0.16101	0.796007	2.981731
Trial1	1	1	noBlindfold	counterclockwise	practice	Guided	1	-0.5	-0.5	30.82011	-0.057693	-1.4496	-1.29859	0.912897247647384	-0.174036	0.757921	3.015439
Trial1	1	1	noBlindfold	counterclockwise	practice	Guided	1	-0.5	-0.5	30.8401	-0.057697	-1.4496	-1.29853	0.912842855332076	-0.159887	0.770616	3.090818
Trial1	1	1	noBlindfold	counterclockwise	practice	Guided	1	-0.5	-0.5	30.86012	-0.057708	-1.44961	-1.29848	0.912793829644204	-0.14062	0.766384	3.275575
Trial1	1	1	noBlindfold	counterclockwise	practice	Guided	1	-0.5	-0.5	30.88011	-0.057708	-1.44961	-1.29848	0.912793829644204	-0.14062	0.766384	3.275575
Trial1	1	1	noBlindfold	counterclockwise	practice	Guided	1	-0.5	-0.5	30.9001	-0.057716	-1.44961	-1.29839	0.912711223391142	-0.188822	0.719835	3.359971
Trial1	1	1	noBlindfold	counterclockwise	practice	Guided	1	-0.5	-0.5	30.92012	-0.057734	-1.44961	-1.29834	0.912658705785446	-0.200644	0.796007	3.532273
Trial1	1	1	noBlindfold	counterclockwise	practice	Guided	1	-0.5	-0.5	30.94011	-0.057743	-1.44961	-1.29819	0.912523268310498	-0.154737	0.829861	3.695704
Trial1	1	1	noBlindfold	counterclockwise	practice	Guided	1	-0.5	-0.5	30.96013	-0.057762	-1.4496	-1.2981	0.912435230299442	-0.191847	0.867948	4.040455
Trial1	1	1	noBlindfold	counterclockwise	practice	Guided	1	-0.5	-0.5	30.98012	-0.057772	-1.4496	-1.29801	0.912351762346399	-0.198998	0.867948	4.225321
Trial1	1	1	noBlindfold	counterclockwise	practice	Guided	1	-0.5	-0.5	31.00011	-0.057782	-1.44959	-1.29793	0.912276847436536	-0.215768	0.863716	4.364025
Trial1	1	1	noBlindfold	counterclockwise	practice	Guided	1	-0.5	-0.5	31.02013	-0.057794	-1.44959	-1.29784	0.912192309721197	-0.276438	0.855252	4.549329
Trial1	1	1	noBlindfold	counterclockwise	practice	Guided	1	-0.5	-0.5	31.04012	-0.057808	-1.44959	-1.29755	0.911931960872567	-0.292014	0.965279	4.805667
Trial1	1	1	noBlindfold	counterclockwise	practice	Guided	1	-0.5	-0.5	31.0601	-0.057839	-1.44957	-1.2974	0.911785667849164	-0.264285	1.028756	5.452262
Trial1	1	1	noBlindfold	counterclockwise	practice	Guided	1	-0.5	-0.5	31.08012	-0.057855	-1.44956	-1.2973	0.911690440133746	-0.338026	1.113392	5.667076
Trial1	1	1	noBlindfold	counterclockwise	practice	Guided	1	-0.5	-0.5	31.10011	-0.057873	-1.44955	-1.29725	0.911637926333298	-0.404037	1.113392	5.743
Trial1	1	1	noBlindfold	counterclockwise	practice	Guided	1	-0.5	-0.5	31.1201	-0.05789	-1.44954	-1.29717	0.91155983240481	-0.37181	1.138783	5.860559
Trial1	1	1	noBlindfold	counterclockwise	practice	Guided	1	-0.5	-0.5	31.14012	-0.057907	-1.44953	-1.29695	0.911359147274629	-0.351309	1.15571	6.175402
Trial1	1	1	noBlindfold	counterclockwise	practice	Guided	1	-0.5	-0.5	31.16011	-0.057942	-1.44951	-1.29686	0.91126346345964	-0.378799	1.147246	6.595641
Trial1	1	1	noBlindfold	counterclockwise	practice	Guided	1	-0.5	-0.5	31.18013	-0.057959	-1.4495	-1.29681	0.911211541323117	-0.324642	1.231882	6.666603
Trial1	1	1	noBlindfold	counterclockwise	practice	Guided	1	-0.5	-0.5	31.20012	-0.057973	-1.44949	-1.29678	0.911178478942203	-0.30211	1.253041	6.687419
Trial1	1	1	noBlindfold	counterclockwise	practice	Guided	1	-0.5	-0.5	31.22011	-0.057985	-1.44948	-1.29671	0.911111467880705	-0.363196	1.303823	6.822324
Trial1	1	1	noBlindfold	counterclockwise	practice	Guided	1	-0.5	-0.5	31.24013	-0.058002	-1.44947	-1.29641	0.910840854054028	-0.386959	1.32075	7.158534
Trial1	1	1	noBlindfold	counterclockwise	practice	Guided	1	-0.5	-0.5	31.26012	-0.058043	-1.44945	-1.29631	0.910733508579441	-0.471195	1.299591	7.705212
Trial1	1	1	noBlindfold	counterclockwise	practice	Guided	1	-0.5	-0.5	31.28011	-0.058063	-1.44944	-1.29628	0.910697640317712	-0.462221	1.430777	7.709375
Trial1	1	1	noBlindfold	counterclockwise	practice	Guided	1	-0.5	-0.5	31.30013	-0.058081	-1.44942	-1.29621	0.9106277210189	-0.447899	1.553499	7.822661
Trial1	1	1	noBlindfold	counterclockwise	practice	Guided	1	-0.5	-0.5	31.32011	-0.0581	-1.4494	-1.29606	0.910487275905549	-0.417329	1.663526	8.280229
Trial1	1	1	noBlindfold	counterclockwise	practice	Guided	1	-0.5	-0.5	31.3401	-0.05812	-1.44937	-1.29568	0.910145306777281	-0.395951	1.739698	8.700068
Trial1	1	1	noBlindfold	counterclockwise	practice	Guided	1	-0.5	-0.5	31.36012	-0.058152	-1.44933	-1.29559	0.910051086948103	-0.280381	1.875116	9.198934
Trial1	1	1	noBlindfold	counterclockwise	practice	Guided	1	-0.5	-0.5	31.38011	-0.058164	-1.4493	-1.29554	0.910001699011298	-0.253031	1.934361	9.274641
Trial1	1	1	noBlindfold	counterclockwise	practice	Guided	1	-0.5	-0.5	31.4001	-0.058174	-1.44927	-1.29549	0.90995307418079	-0.296209	1.925898	9.404875
Trial1	1	1	noBlindfold	counterclockwise	practice	Guided	1	-0.5	-0.5	31.42012	-0.058186	-1.44925	-1.29535	0.909824902652822	-0.302241	1.90897	9.740936
Trial1	1	1	noBlindfold	counterclockwise	practice	Guided	1	-0.5	-0.5	31.44011	-0.058201	-1.44923	-1.29505	0.909555225917348	-0.281043	1.972447	10.13978
Trial1	1	1	noBlindfold	counterclockwise	practice	Guided	1	-0.5	-0.5	31.46013	-0.058229	-1.44919	-1.29499	0.909489314678313	-0.349484	2.145951	10.43855
Trial1	1	1	noBlindfold	counterclockwise	practice	Guided	1	-0.5	-0.5	31.48012	-0.058242	-1.44916	-1.29496	0.909456638328946	-0.317665	2.21366	10.50549
Trial1	1	1	noBlindfold	counterclockwise	practice	Guided	1	-0.5	-0.5	31.50011	-0.058253	-1.44914	-1.29493	0.90942514211189	-0.374731	2.129024	10.58576
Trial1	1	1	noBlindfold	counterclockwise	practice	Guided	1	-0.5	-0.5	31.52013	-0.058266	-1.44912	-1.2949	0.90939267238432	-0.432089	2.018997	10.62404
Trial1	1	1	noBlindfold	counterclockwise	practice	Guided	1	-0.5	-0.5	31.54012	-0.05828	-1.44911	-1.29481	0.909307199221011	-0.516013	1.951288	10.70034
Trial1	1	1	noBlindfold	counterclockwise	practice	Guided	1	-0.5	-0.5	31.5601	-0.058321	-1.44909	-1.29476	0.909243520498784	-0.580543	2.014765	10.96968
Trial1	1	1	noBlindfold	counterclockwise	practice	Guided	1	-0.5	-0.5	31.58012	-0.058342	-1.44908	-1.29473	0.909207061406953	-0.5849	2.010534	10.96972
Trial1	1	1	noBlindfold	counterclockwise	practice	Guided	1	-0.5	-0.5	31.60011	-0.058359	-1.44908	-1.29471	0.909181401025132	-0.522498	1.951288	10.98181
Trial1	1	1	noBlindfold	counterclockwise	practice	Guided	1	-0.5	-0.5	31.6201	-0.058373	-1.44907	-1.2947	0.909165849633715	-0.474451	1.913202	10.88492
Trial1	1	1	noBlindfold	counterclockwise	practice	Guided	1	-0.5	-0.5	31.64012	-0.058385	-1.44907	-1.29466	0.90912500787937	-0.420482	1.985143	10.93896
Trial1	1	1	noBlindfold	counterclockwise	practice	Guided	1	-0.5	-0.5	31.66011	-0.058405	-1.44905	-1.29464	0.909097892625948	-0.369433	2.133256	11.15275
Trial1	1	1	noBlindfold	counterclockwise	practice	Guided	1	-0.5	-0.5	31.68013	-0.058416	-1.44904	-1.29458	0.909040032133608	-0.416763	2.184037	11.33795
Trial1	1	1	noBlindfold	counterclockwise	practice	Guided	1	-0.5	-0.5	31.70012	-0.058431	-1.44903	-1.2945	0.908962723193807	-0.472928	2.158647	11.54002
Trial1	1	1	noBlindfold	counterclockwise	practice	Guided	1	-0.5	-0.5	31.72011	-0.058451	-1.44902	-1.29443	0.908891947114552	-0.511866	2.184037	11.67475
Trial1	1	1	noBlindfold	counterclockwise	practice	Guided	1	-0.5	-0.5	31.74013	-0.058473	-1.44901	-1.29435	0.908811344642187	-0.542286	2.239051	11.7632
Trial1	1	1	noBlindfold	counterclockwise	practice	Guided	1	-0.5	-0.5	31.76012	-0.058511	-1.44898	-1.29433	0.908775480191212	-0.600208	2.285601	11.74269
Trial1	1	1	noBlindfold	counterclockwise	practice	Guided	1	-0.5	-0.5	31.78011	-0.058527	-1.44897	-1.29432	0.908758748155206	-0.61398	2.239051	11.6798
Trial1	1	1	noBlindfold	counterclockwise	practice	Guided	1	-0.5	-0.5	31.80013	-0.058544	-1.44896	-1.29431	0.90874184199212	-0.636577	2.226355	11.63799
Trial1	1	1	noBlindfold	counterclockwise	practice	Guided	1	-0.5	-0.5	31.82011	-0.058562	-1.44896	-1.2943	0.908724343132126	-0.65049	2.205196	11.55831
Trial1	1	1	noBlindfold	counterclockwise	practice	Guided	1	-0.5	-0.5	31.8401	-0.058579	-1.44895	-1.29433	0.908742450211084	-0.652266	2.239051	11.34412
Trial1	1	1	noBlindfold	counterclockwise	practice	Guided	1	-0.5	-0.5	31.86012	-0.058617	-1.44893	-1.29435	0.90874139343487	-0.740051	2.442177	10.95423
Trial1	1	1	noBlindfold	counterclockwise	practice	Guided	1	-0.5	-0.5	31.88011	-0.058637	-1.44891	-1.29437	0.908749081113791	-0.736263	2.531045	10.8744
Trial1	1	1	noBlindfold	counterclockwise	practice	Guided	1	-0.5	-0.5	31.9001	-0.058656	-1.4489	-1.29439	0.90875736048837	-0.696366	2.581827	10.84467
Trial1	1	1	noBlindfold	counterclockwise	practice	Guided	1	-0.5	-0.5	31.92012	-0.058674	-1.44888	-1.2944	0.908757371978604	-0.607195	2.645304	10.86493
Trial1	1	1	noBlindfold	counterclockwise	practice	Guided	1	-0.5	-0.5	31.94011	-0.058689	-1.44886	-1.29442	0.908767593823708	-0.558107	2.734171	10.87322
Trial1	1	1	noBlindfold	counterclockwise	practice	Guided	1	-0.5	-0.5	31.96013	-0.058718	-1.44882	-1.29443	0.90876226804255	-0.485248	2.852662	11.06973
Trial1	1	1	noBlindfold	counterclockwise	practice	Guided	1	-0.5	-0.5	31.98012	-0.05873	-1.44879	-1.29443	0.908756439673091	-0.368977	2.962689	11.13597
Trial1	1	1	noBlindfold	counterclockwise	practice	Guided	1	-0.5	-0.5	32.00011	-0.05874	-1.44877	-1.29442	0.90874282893897	-0.386554	3.01347	11.15711
Trial1	1	1	noBlindfold	counterclockwise	practice	Guided	1	-0.5	-0.5	32.02013	-0.058751	-1.44874	-1.29441	0.908728735250233	-0.38975	3.01347	11.29574
Trial1	1	1	noBlindfold	counterclockwise	practice	Guided	1	-0.5	-0.5	32.04012	-0.058761	-1.44871	-1.29438	0.908697616834413	-0.357455	3.098106	11.41728
Trial1	1	1	noBlindfold	counterclockwise	practice	Guided	1	-0.5	-0.5	32.0601	-0.058779	-1.44867	-1.29436	0.908671472794341	-0.333056	3.161583	11.6185
Trial1	1	1	noBlindfold	counterclockwise	practice	Guided	1	-0.5	-0.5	32.08012	-0.058788	-1.44865	-1.29435	0.908658348683068	-0.337145	3.136192	11.66496
Trial1	1	1	noBlindfold	counterclockwise	practice	Guided	1	-0.5	-0.5	32.10011	-0.058796	-1.44863	-1.29434	0.908645711164686	-0.355838	3.10657	11.54328
Trial1	1	1	noBlindfold	counterclockwise	practice	Guided	1	-0.5	-0.5	32.1201	-0.058805	-1.44861	-1.29433	0.90863268947476	-0.302464	3.047325	11.48842
Trial1	1	1	noBlindfold	counterclockwise	practice	Guided	1	-0.5	-0.5	32.14012	-0.058813	-1.4486	-1.29433	0.908628805902606	-0.285216	2.920371	11.44608
Trial1	1	1	noBlindfold	counterclockwise	practice	Guided	1	-0.5	-0.5	32.16011	-0.058828	-1.4486	-1.29434	0.908630173486972	-0.317938	2.780721	11.21955
Trial1	1	1	noBlindfold	counterclockwise	practice	Guided	1	-0.5	-0.5	32.18013	-0.058837	-1.4486	-1.29436	0.908643309970631	-0.342165	2.751099	10.96775
Trial1	1	1	noBlindfold	counterclockwise	practice	Guided	1	-0.5	-0.5	32.20012	-0.058847	-1.4486	-1.29438	0.908655861481758	-0.361481	2.734171	10.7705
Trial1	1	1	noBlindfold	counterclockwise	practice	Guided	1	-0.5	-0.5	32.22011	-0.058856	-1.44861	-1.29442	0.908686507373841	-0.371871	2.662231	10.57738
Trial1	1	1	noBlindfold	counterclockwise	practice	Guided	1	-0.5	-0.5	32.24013	-0.058866	-1.44861	-1.29458	0.908821520856666	-0.373738	2.569131	10.34226
Trial1	1	1	noBlindfold	counterclockwise	practice	Guided	1	-0.5	-0.5	32.26012	-0.058892	-1.44863	-1.29467	0.908887591255342	-0.323629	2.547972	9.913355
Trial1	1	1	noBlindfold	counterclockwise	practice	Guided	1	-0.5	-0.5	32.28011	-0.058904	-1.44864	-1.29474	0.908942950986324	-0.297768	2.569131	9.799736
Trial1	1	1	noBlindfold	counterclockwise	practice	Guided	1	-0.5	-0.5	32.30013	-0.058914	-1.44865	-1.2948	0.908990632191555	-0.271481	2.488727	9.728118
Trial1	1	1	noBlindfold	counterclockwise	practice	Guided	1	-0.5	-0.5	32.32011	-0.058923	-1.44866	-1.29483	0.909012427771897	-0.320818	2.382932	9.669727
Trial1	1	1	noBlindfold	counterclockwise	practice	Guided	1	-0.5	-0.5	32.3401	-0.058931	-1.44868	-1.29489	0.909061080298235	-0.312027	2.353309	9.644527
Trial1	1	1	noBlindfold	counterclockwise	practice	Guided	1	-0.5	-0.5	32.36012	-0.058947	-1.44869	-1.2949	0.909062073317583	-0.314471	2.594522	9.850284
Trial1	1	1	noBlindfold	counterclockwise	practice	Guided	1	-0.5	-0.5	32.38011	-0.058955	-1.44869	-1.29491	0.909066844692902	-0.318286	2.679158	9.913243
Trial1	1	1	noBlindfold	counterclockwise	practice	Guided	1	-0.5	-0.5	32.4001	-0.058963	-1.44869	-1.29493	0.909080474846397	-0.251813	2.615681	9.888006
Trial1	1	1	noBlindfold	counterclockwise	practice	Guided	1	-0.5	-0.5	32.42012	-0.058971	-1.44869	-1.29494	0.909085349025589	-0.292072	2.573363	9.829096
Trial1	1	1	noBlindfold	counterclockwise	practice	Guided	1	-0.5	-0.5	32.44011	-0.058979	-1.44869	-1.29496	0.909098877269157	-0.331978	2.535277	9.833629
Trial1	1	1	noBlindfold	counterclockwise	practice	Guided	1	-0.5	-0.5	32.46013	-0.058996	-1.4487	-1.29497	0.909099489984587	-0.388935	2.547972	9.913907
Trial1	1	1	noBlindfold	counterclockwise	practice	Guided	1	-0.5	-0.5	32.48012	-0.059006	-1.4487	-1.29498	0.909103397999262	-0.42528	2.573363	9.838532
Trial1	1	1	noBlindfold	counterclockwise	practice	Guided	1	-0.5	-0.5	32.50011	-0.059019	-1.4487	-1.295	0.909114604575301	-0.470923	2.59029	9.666787
Trial1	1	1	noBlindfold	counterclockwise	practice	Guided	1	-0.5	-0.5	32.52013	-0.059033	-1.4487	-1.29502	0.909125223134179	-0.520397	2.569131	9.604198
Trial1	1	1	noBlindfold	counterclockwise	practice	Guided	1	-0.5	-0.5	32.54012	-0.059048	-1.4487	-1.29506	0.909152976059106	-0.582976	2.492959	9.545697
Trial1	1	1	noBlindfold	counterclockwise	practice	Guided	1	-0.5	-0.5	32.5601	-0.05908	-1.44872	-1.29508	0.909154970150513	-0.633353	2.476032	9.39094
Trial1	1	1	noBlindfold	counterclockwise	practice	Guided	1	-0.5	-0.5	32.58012	-0.059097	-1.44872	-1.29511	0.909172892093897	-0.660824	2.467568	9.298766
Trial1	1	1	noBlindfold	counterclockwise	practice	Guided	1	-0.5	-0.5	32.60011	-0.059115	-1.44872	-1.29513	0.909181677661223	-0.701083	2.505654	9.273902
Trial1	1	1	noBlindfold	counterclockwise	practice	Guided	1	-0.5	-0.5	32.6201	-0.059134	-1.44872	-1.29515	0.909189979827613	-0.651784	2.51835	9.315491
Trial1	1	1	noBlindfold	counterclockwise	practice	Guided	1	-0.5	-0.5	32.64012	-0.059154	-1.44873	-1.29518	0.909206554595153	-0.713898	2.560668	9.337129
Trial1	1	1	noBlindfold	counterclockwise	practice	Guided	1	-0.5	-0.5	32.66011	-0.059187	-1.44872	-1.29518	0.909190555047264	-0.552684	2.577595	9.449073
Trial1	1	1	noBlindfold	counterclockwise	practice	Guided	1	-0.5	-0.5	32.68013	-0.0592	-1.44872	-1.29519	0.909192905282469	-0.499206	2.628376	9.44863
Trial1	1	1	noBlindfold	counterclockwise	practice	Guided	1	-0.5	-0.5	32.70012	-0.059213	-1.44872	-1.2952	0.909195360067957	-0.455372	2.586058	9.36846
Trial1	1	1	noBlindfold	counterclockwise	practice	Guided	1	-0.5	-0.5	32.72011	-0.059224	-1.44872	-1.29521	0.909198786772614	-0.446549	2.556436	9.355786
Trial1	1	1	noBlindfold	counterclockwise	practice	Guided	1	-0.5	-0.5	32.74013	-0.059235	-1.44872	-1.29523	0.909210865876917	-0.42858	2.594522	9.38931
Trial1	1	1	noBlindfold	counterclockwise	practice	Guided	1	-0.5	-0.5	32.76012	-0.059255	-1.44872	-1.29523	0.909201171775109	-0.373799	2.657999	9.506382
Trial1	1	1	noBlindfold	counterclockwise	practice	Guided	1	-0.5	-0.5	32.78011	-0.059264	-1.44871	-1.29523	0.909196807010884	-0.338402	2.713012	9.468284
Trial1	1	1	noBlindfold	counterclockwise	practice	Guided	1	-0.5	-0.5	32.80013	-0.059271	-1.4487	-1.29524	0.909202276547685	-0.272613	2.759562	9.354552
Trial1	1	1	noBlindfold	counterclockwise	practice	Guided	1	-0.5	-0.5	32.82011	-0.059277	-1.4487	-1.29525	0.909208125896517	-0.268556	2.696085	9.274495
Trial1	1	1	noBlindfold	counterclockwise	practice	Guided	1	-0.5	-0.5	32.8401	-0.059284	-1.4487	-1.29528	0.909230904323229	-0.237881	2.611449	9.215323
Trial1	1	1	noBlindfold	counterclockwise	practice	Guided	1	-0.5	-0.5	32.86012	-0.059296	-1.4487	-1.2953	0.909242605621691	-0.234808	2.54374	9.022203
Trial1	1	1	noBlindfold	counterclockwise	practice	Guided	1	-0.5	-0.5	32.88011	-0.059303	-1.4487	-1.29532	0.90925662615842	-0.230482	2.598754	8.996966
Trial1	1	1	noBlindfold	counterclockwise	practice	Guided	1	-0.5	-0.5	32.9001	-0.059309	-1.4487	-1.29534	0.909271339390928	-0.217469	2.560668	8.946455
Trial1	1	1	noBlindfold	counterclockwise	practice	Guided	1	-0.5	-0.5	32.92012	-0.059315	-1.4487	-1.29537	0.909294605105846	-0.25001	2.526813	8.770322
Trial1	1	1	noBlindfold	counterclockwise	practice	Guided	1	-0.5	-0.5	32.94011	-0.059322	-1.44871	-1.29545	0.909361181422693	-0.25535	2.416786	8.652763
Trial1	1	1	noBlindfold	counterclockwise	practice	Guided	1	-0.5	-0.5	32.96013	-0.05934	-1.44873	-1.29551	0.909404910496393	-0.297868	2.33215	8.325511
Trial1	1	1	noBlindfold	counterclockwise	practice	Guided	1	-0.5	-0.5	32.98012	-0.059351	-1.44874	-1.29558	0.909460794811233	-0.214239	2.315223	8.203004
Trial1	1	1	noBlindfold	counterclockwise	practice	Guided	1	-0.5	-0.5	33.00011	-0.05936	-1.44875	-1.29566	0.909526511004361	-0.273658	2.264442	8.006096
Trial1	1	1	noBlindfold	counterclockwise	practice	Guided	1	-0.5	-0.5	33.02013	-0.059369	-1.44876	-1.29576	0.909609543268214	-0.225966	2.175574	7.84609
Trial1	1	1	noBlindfold	counterclockwise	practice	Guided	1	-0.5	-0.5	33.04012	-0.059378	-1.44878	-1.2959	0.909727831805602	-0.227326	2.116329	7.703295
Trial1	1	1	noBlindfold	counterclockwise	practice	Guided	1	-0.5	-0.5	33.0601	-0.059397	-1.44881	-1.29593	0.909744806139646	-0.188024	2.09517	7.568749
Trial1	1	1	noBlindfold	counterclockwise	practice	Guided	1	-0.5	-0.5	33.08012	-0.059402	-1.44882	-1.29596	0.909768565045049	-0.19693	2.086706	7.547638
Trial1	1	1	noBlindfold	counterclockwise	practice	Guided	1	-0.5	-0.5	33.10011	-0.059407	-1.44884	-1.29599	0.909792425031195	-0.188526	2.086706	7.480365
Trial1	1	1	noBlindfold	counterclockwise	practice	Guided	1	-0.5	-0.5	33.1201	-0.059411	-1.44885	-1.29602	0.909816770690287	-0.20697	2.09517	7.396517
Trial1	1	1	noBlindfold	counterclockwise	practice	Guided	1	-0.5	-0.5	33.14012	-0.059416	-1.44886	-1.2961	0.90988433535636	-0.176464	2.099401	7.291147
Trial1	1	1	noBlindfold	counterclockwise	practice	Guided	1	-0.5	-0.5	33.16011	-0.059428	-1.44888	-1.29614	0.909913466697116	-0.208805	1.938593	7.178273
Trial1	1	1	noBlindfold	counterclockwise	practice	Guided	1	-0.5	-0.5	33.18013	-0.059436	-1.44889	-1.29618	0.909944638639808	-0.2316	1.887811	7.077513
Trial1	1	1	noBlindfold	counterclockwise	practice	Guided	1	-0.5	-0.5	33.20012	-0.059445	-1.44891	-1.29622	0.909975223686534	-0.285397	1.862421	7.019163
Trial1	1	1	noBlindfold	counterclockwise	practice	Guided	1	-0.5	-0.5	33.22011	-0.059454	-1.44892	-1.29627	0.91001467760784	-0.295153	1.896275	6.905841
Trial1	1	1	noBlindfold	counterclockwise	practice	Guided	1	-0.5	-0.5	33.24013	-0.059464	-1.44893	-1.29633	0.910062303602261	-0.29537	1.938593	6.868041
Trial1	1	1	noBlindfold	counterclockwise	practice	Guided	1	-0.5	-0.5	33.26012	-0.059481	-1.44895	-1.29635	0.910071599756032	-0.282369	1.913202	6.796532
Trial1	1	1	noBlindfold	counterclockwise	practice	Guided	1	-0.5	-0.5	33.28011	-0.05949	-1.44896	-1.2964	0.910110950891888	-0.287667	1.930129	6.683173
Trial1	1	1	noBlindfold	counterclockwise	practice	Guided	1	-0.5	-0.5	33.30013	-0.0595	-1.44897	-1.29645	0.910149922469132	-0.315144	1.917434	6.5784
Trial1	1	1	noBlindfold	counterclockwise	practice	Guided	1	-0.5	-0.5	33.32011	-0.059512	-1.44897	-1.29652	0.910205350286421	-0.316433	1.917434	6.406208
Trial1	1	1	noBlindfold	counterclockwise	practice	Guided	1	-0.5	-0.5	33.3401	-0.059525	-1.44898	-1.29663	0.910295349825729	-0.339167	1.934361	6.334997
Trial1	1	1	noBlindfold	counterclockwise	practice	Guided	1	-0.5	-0.5	33.36012	-0.05955	-1.44899	-1.2967	0.910344492510425	-0.363392	1.815871	6.074792
Trial1	1	1	noBlindfold	counterclockwise	practice	Guided	1	-0.5	-0.5	33.38011	-0.059566	-1.449	-1.29677	0.910397992755663	-0.41321	1.820103	5.957607
Trial1	1	1	noBlindfold	counterclockwise	practice	Guided	1	-0.5	-0.5	33.4001	-0.059582	-1.44901	-1.29682	0.910434071848461	-0.489337	1.870884	5.88265
Trial1	1	1	noBlindfold	counterclockwise	practice	Guided	1	-0.5	-0.5	33.42012	-0.059601	-1.44901	-1.29686	0.910459833462043	-0.561065	1.934361	5.820252
Trial1	1	1	noBlindfold	counterclockwise	practice	Guided	1	-0.5	-0.5	33.44011	-0.05962	-1.44902	-1.29695	0.910529416802774	-0.593028	1.892043	5.723918
Trial1	1	1	noBlindfold	counterclockwise	practice	Guided	1	-0.5	-0.5	33.46013	-0.059663	-1.44903	-1.297	0.910552443773654	-0.670469	1.807407	5.506169
Trial1	1	1	noBlindfold	counterclockwise	practice	Guided	1	-0.5	-0.5	33.48012	-0.059689	-1.44903	-1.29705	0.910583591871501	-0.688906	1.815871	5.430722
Trial1	1	1	noBlindfold	counterclockwise	practice	Guided	1	-0.5	-0.5	33.50011	-0.059713	-1.44904	-1.29709	0.910607048682769	-0.707333	1.765089	5.351081
Trial1	1	1	noBlindfold	counterclockwise	practice	Guided	1	-0.5	-0.5	33.52013	-0.059738	-1.44905	-1.29714	0.91063868215631	-0.698859	1.748162	5.300795
Trial1	1	1	noBlindfold	counterclockwise	practice	Guided	1	-0.5	-0.5	33.54012	-0.059763	-1.44905	-1.29719	0.910670424112427	-0.703912	1.777785	5.229247
Trial1	1	1	noBlindfold	counterclockwise	practice	Guided	1	-0.5	-0.5	33.5601	-0.059806	-1.44906	-1.29722	0.910675832768196	-0.619605	1.773553	5.19494
Trial1	1	1	noBlindfold	counterclockwise	practice	Guided	1	-0.5	-0.5	33.58012	-0.059824	-1.44907	-1.29724	0.910684666052852	-0.615679	1.777785	5.12771
Trial1	1	1	noBlindfold	counterclockwise	practice	Guided	1	-0.5	-0.5	33.60011	-0.059843	-1.44907	-1.29728	0.910710548403948	-0.585277	1.752394	5.03925
Trial1	1	1	noBlindfold	counterclockwise	practice	Guided	1	-0.5	-0.5	33.6201	-0.05986	-1.44908	-1.29732	0.91073729280149	-0.523761	1.760857	4.946326
Trial1	1	1	noBlindfold	counterclockwise	practice	Guided	1	-0.5	-0.5	33.64012	-0.059879	-1.44908	-1.29739	0.910789373911263	-0.466695	1.714308	4.828579
Trial1	1	1	noBlindfold	counterclockwise	practice	Guided	1	-0.5	-0.5	33.66011	-0.059911	-1.4491	-1.29744	0.910817641662627	-0.521588	1.62544	4.673298
Trial1	1	1	noBlindfold	counterclockwise	practice	Guided	1	-0.5	-0.5	33.68013	-0.05993	-1.44911	-1.2975	0.910861061873946	-0.536	1.612744	4.54322
Trial1	1	1	noBlindfold	counterclockwise	practice	Guided	1	-0.5	-0.5	33.70012	-0.059951	-1.44911	-1.29756	0.910903418982493	-0.54134	1.646599	4.438261
Trial1	1	1	noBlindfold	counterclockwise	practice	Guided	1	-0.5	-0.5	33.72011	-0.059973	-1.44912	-1.29762	0.91094529269224	-0.586656	1.659294	4.342042
Trial1	1	1	noBlindfold	counterclockwise	practice	Guided	1	-0.5	-0.5	33.74013	-0.059994	-1.44912	-1.29772	0.91102272737834	-0.55636	1.655062	4.25351
Trial1	1	1	noBlindfold	counterclockwise	practice	Guided	1	-0.5	-0.5	33.76012	-0.060035	-1.44914	-1.29778	0.911055536459235	-0.513822	1.494254	4.001222
Trial1	1	1	noBlindfold	counterclockwise	practice	Guided	1	-0.5	-0.5	33.78011	-0.060056	-1.44915	-1.29785	0.911106670590077	-0.501399	1.473095	3.891912
Trial1	1	1	noBlindfold	counterclockwise	practice	Guided	1	-0.5	-0.5	33.80013	-0.060076	-1.44916	-1.29791	0.911149626851924	-0.431595	1.405386	3.723314
Trial1	1	1	noBlindfold	counterclockwise	practice	Guided	1	-0.5	-0.5	33.82011	-0.060095	-1.44918	-1.29796	0.911184195585554	-0.503231	1.312287	3.66092
Trial1	1	1	noBlindfold	counterclockwise	practice	Guided	1	-0.5	-0.5	33.8401	-0.060113	-1.44919	-1.29802	0.911228019414936	-0.454613	1.303823	3.605909
Trial1	1	1	noBlindfold	counterclockwise	practice	Guided	1	-0.5	-0.5	33.86012	-0.060145	-1.44922	-1.29805	0.911238776756898	-0.508265	1.346141	3.559937
Trial1	1	1	noBlindfold	counterclockwise	practice	Guided	1	-0.5	-0.5	33.88011	-0.06016	-1.44923	-1.29808	0.911257843287947	-0.455482	1.41385	3.475716
Trial1	1	1	noBlindfold	counterclockwise	practice	Guided	1	-0.5	-0.5	33.9001	-0.060175	-1.44923	-1.29811	0.911276914253466	-0.438147	1.384227	3.408366
Trial1	1	1	noBlindfold	counterclockwise	practice	Guided	1	-0.5	-0.5	33.92012	-0.06019	-1.44924	-1.29813	0.911287215879221	-0.473967	1.324982	3.370869
Trial1	1	1	noBlindfold	counterclockwise	practice	Guided	1	-0.5	-0.5	33.94011	-0.060204	-1.44925	-1.29817	0.91131543430335	-0.433777	1.295359	3.374841
Trial1	1	1	noBlindfold	counterclockwise	practice	Guided	1	-0.5	-0.5	33.96013	-0.060226	-1.44927	-1.29819	0.911322463796992	-0.425172	1.20226	3.278095
Trial1	1	1	noBlindfold	counterclockwise	practice	Guided	1	-0.5	-0.5	33.98012	-0.06024	-1.44928	-1.29822	0.911341917270539	-0.443542	1.185333	3.22781
Trial1	1	1	noBlindfold	counterclockwise	practice	Guided	1	-0.5	-0.5	34.00011	-0.060259	-1.4493	-1.29826	0.911367726487825	-0.506538	1.159942	3.140143
Trial1	1	1	noBlindfold	counterclockwise	practice	Guided	1	-0.5	-0.5	34.02013	-0.060286	-1.44931	-1.29829	0.911381011623627	-0.519979	1.151478	3.127656
Trial1	1	1	noBlindfold	counterclockwise	practice	Guided	1	-0.5	-0.5	34.04012	-0.06031	-1.44933	-1.29834	0.911413184954484	-0.484369	1.164174	3.123158
Trial1	1	1	noBlindfold	counterclockwise	practice	Guided	1	-0.5	-0.5	34.0601	-0.06034	-1.44935	-1.29837	0.911425131381706	-0.43655	1.058379	2.971549
Trial1	1	1	noBlindfold	counterclockwise	practice	Guided	1	-0.5	-0.5	34.08012	-0.060365	-1.44937	-1.29841	0.911447949477406	-0.423766	0.99067	2.891637
Trial1	1	1	noBlindfold	counterclockwise	practice	Guided	1	-0.5	-0.5	34.10011	-0.060398	-1.44939	-1.29845	0.911467118914877	-0.512766	0.982206	2.883995
Trial1	1	1	noBlindfold	counterclockwise	practice	Guided	1	-0.5	-0.5	34.1201	-0.060441	-1.44941	-1.29849	0.911481469031409	-0.584397	1.016061	2.830009
Trial1	1	1	noBlindfold	counterclockwise	practice	Guided	1	-0.5	-0.5	34.14012	-0.060518	-1.44944	-1.29855	0.911496973792512	-0.619971	1.020292	2.830319
Trial1	1	1	noBlindfold	counterclockwise	practice	Guided	1	-0.5	-0.5	34.16011	-0.060837	-1.44946	-1.29858	0.91136942950747	-0.691157	1.079538	2.818357
Trial1	1	1	noBlindfold	counterclockwise	practice	Guided	1	-0.5	-0.5	34.18013	-0.06118	-1.44946	-1.29861	0.911230421148049	-0.749284	1.066842	2.772687
Trial1	1	1	noBlindfold	counterclockwise	practice	Guided	1	-0.5	-0.5	34.20012	-0.061699	-1.44946	-1.29863	0.910998157414607	-0.745039	1.049915	2.722313
Trial1	1	1	noBlindfold	counterclockwise	practice	Guided	1	-0.5	-0.5	34.22011	-0.062348	-1.44946	-1.29863	0.910686086445941	-0.758084	1.054147	2.730894
Trial1	1	1	noBlindfold	counterclockwise	practice	Guided	1	-0.5	-0.5	34.24013	-0.06322	-1.44947	-1.29865	0.910284917708856	-0.811346	1.049915	2.710461
Trial1	1	1	noBlindfold	counterclockwise	practice	Guided	1	-0.5	-0.5	34.26012	-0.06567	-1.44949	-1.29868	0.909138273148079	-0.900539	1.011829	2.598141
Trial1	1	1	noBlindfold	counterclockwise	practice	Guided	1	-0.5	-0.5	34.28011	-0.067347	-1.44949	-1.29869	0.908347001434834	-0.806517	1.041451	2.59327
Trial1	1	1	noBlindfold	counterclockwise	practice	Guided	1	-0.5	-0.5	34.30013	-0.069164	-1.44948	-1.29869	0.90748295466163	-0.863398	1.06261	2.623443
Trial1	1	1	noBlindfold	counterclockwise	practice	Guided	1	-0.5	-0.5	34.32011	-0.071258	-1.44947	-1.29869	0.906490681792003	-0.800178	1.075306	2.639866
Trial1	1	1	noBlindfold	counterclockwise	practice	Guided	1	-0.5	-0.5	34.3401	-0.073626	-1.44945	-1.29869	0.905373097224016	-0.81754	1.10916	2.59428
Trial1	1	1	noBlindfold	counterclockwise	practice	Guided	1	-0.5	-0.5	34.36012	-0.078789	-1.44944	-1.29868	0.902944383464522	-0.735037	1.096465	2.652596
Trial1	1	1	noBlindfold	counterclockwise	practice	Guided	1	-0.5	-0.5	34.38011	-0.081623	-1.44945	-1.29869	0.901634607924954	-0.645564	1.088001	2.601473
Trial1	1	1	noBlindfold	counterclockwise	practice	Guided	1	-0.5	-0.5	34.4001	-0.08449399	-1.44946	-1.29872	0.900332545159546	-0.623126	1.079538	2.530066
Trial1	1	1	noBlindfold	counterclockwise	practice	Guided	1	-0.5	-0.5	34.42012	-0.087383	-1.44947	-1.29874	0.899020812587422	-0.644555	1.088001	2.52217
Trial1	1	1	noBlindfold	counterclockwise	practice	Guided	1	-0.5	-0.5	34.44011	-0.090131	-1.44947	-1.29876	0.897780722266147	-0.608029	1.011829	2.517773
Trial1	1	1	noBlindfold	counterclockwise	practice	Guided	1	-0.5	-0.5	34.46013	-0.095938	-1.44949	-1.29878	0.895162294663561	-0.660432	1.007597	2.443378
Trial1	1	1	noBlindfold	counterclockwise	practice	Guided	1	-0.5	-0.5	34.48012	-0.099122	-1.44949	-1.2988	0.893747500860821	-0.628715	1.071074	2.409631
Trial1	1	1	noBlindfold	counterclockwise	practice	Guided	1	-0.5	-0.5	34.50011	-0.10206	-1.44947	-1.29882	0.892451386590392	-0.55712	1.104928	2.366883
Trial1	1	1	noBlindfold	counterclockwise	practice	Guided	1	-0.5	-0.5	34.52013	-0.10514	-1.44945	-1.29883	0.891091375630303	-0.467619	1.117624	2.332218
Trial1	1	1	noBlindfold	counterclockwise	practice	Guided	1	-0.5	-0.5	34.54012	-0.10806	-1.44944	-1.29888	0.889846158548732	-0.529995	1.117624	2.266149
Trial1	1	1	noBlindfold	counterclockwise	practice	Guided	1	-0.5	-0.5	34.5601	-0.11391	-1.44946	-1.29891	0.887311964761907	-0.64982	1.049915	2.171891
Trial1	1	1	noBlindfold	counterclockwise	practice	Guided	1	-0.5	-0.5	34.58012	-0.11694	-1.44947	-1.29893	0.886015906936494	-0.600727	1.045683	2.125176
Trial1	1	1	noBlindfold	counterclockwise	practice	Guided	1	-0.5	-0.5	34.60011	-0.11995	-1.44946	-1.29893	0.8847187283456	-0.634916	1.092233	2.159603
Trial1	1	1	noBlindfold	counterclockwise	practice	Guided	1	-0.5	-0.5	34.6201	-0.12309	-1.44946	-1.29892	0.883365367097221	-0.557824	1.083769	2.167134
Trial1	1	1	noBlindfold	counterclockwise	practice	Guided	1	-0.5	-0.5	34.64012	-0.12604	-1.44946	-1.29896	0.882146880318707	-0.544891	1.138783	2.116573
Trial1	1	1	noBlindfold	counterclockwise	practice	Guided	1	-0.5	-0.5	34.66011	-0.13208	-1.44943	-1.29898	0.879621600665592	-0.527052	1.147246	2.023666
Trial1	1	1	noBlindfold	counterclockwise	practice	Guided	1	-0.5	-0.5	34.68013	-0.135	-1.44942	-1.299	0.878422361515689	-0.633221	1.130319	2.013931
Trial1	1	1	noBlindfold	counterclockwise	practice	Guided	1	-0.5	-0.5	34.70012	-0.13795	-1.44943	-1.299	0.87720068932257	-0.637254	1.088001	1.993277
Trial1	1	1	noBlindfold	counterclockwise	practice	Guided	1	-0.5	-0.5	34.72011	-0.14095	-1.44945	-1.299	0.875966754906591	-0.569426	1.10916	2.004838
Trial1	1	1	noBlindfold	counterclockwise	practice	Guided	1	-0.5	-0.5	34.74013	-0.14406	-1.44945	-1.29901	0.874705850256004	-0.431075	1.092233	1.981323
Trial1	1	1	noBlindfold	counterclockwise	practice	Guided	1	-0.5	-0.5	34.76012	-0.14973	-1.44944	-1.29901	0.872413959358346	-0.420309	1.117624	1.985668
Trial1	1	1	noBlindfold	counterclockwise	practice	Guided	1	-0.5	-0.5	34.78011	-0.15242	-1.44945	-1.29901	0.871337419345936	-0.468581	1.113392	1.978458
Trial1	1	1	noBlindfold	counterclockwise	practice	Guided	1	-0.5	-0.5	34.80013	-0.15496	-1.44945	-1.29902	0.870336515861806	-0.477194	1.15571	1.95782
Trial1	1	1	noBlindfold	counterclockwise	practice	Guided	1	-0.5	-0.5	34.82011	-0.1575	-1.44943	-1.29901	0.869323468130228	-0.449814	1.189564	1.957394
Trial1	1	1	noBlindfold	counterclockwise	practice	Guided	1	-0.5	-0.5	34.8401	-0.15987	-1.44941	-1.29896	0.868346389529539	-0.42441	1.206492	2.049028
Trial1	1	1	noBlindfold	counterclockwise	practice	Guided	1	-0.5	-0.5	34.86012	-0.16415	-1.44942	-1.29895	0.866669635084229	-0.337976	1.147246	2.085537
Trial1	1	1	noBlindfold	counterclockwise	practice	Guided	1	-0.5	-0.5	34.88011	-0.16603	-1.44943	-1.29896	0.865952072711852	-0.338308	1.126087	2.043631
Trial1	1	1	noBlindfold	counterclockwise	practice	Guided	1	-0.5	-0.5	34.9001	-0.16766	-1.44943	-1.29897	0.865333988925288	-0.359393	1.138783	2.069415
Trial1	1	1	noBlindfold	counterclockwise	practice	Guided	1	-0.5	-0.5	34.92012	-0.16911	-1.44944	-1.29895	0.864759634599373	-0.380215	1.134551	2.107796
Trial1	1	1	noBlindfold	counterclockwise	practice	Guided	1	-0.5	-0.5	34.94011	-0.17045	-1.44944	-1.29891	0.864210757651194	-0.369698	1.138783	2.157833
Trial1	1	1	noBlindfold	counterclockwise	practice	Guided	1	-0.5	-0.5	34.96013	-0.17249	-1.44943	-1.29893	0.863453544047749	-0.280322	1.143015	2.135022
Trial1	1	1	noBlindfold	counterclockwise	practice	Guided	1	-0.5	-0.5	34.98012	-0.17313	-1.44943	-1.29895	0.863229417282055	-0.25487	1.104928	2.071422
Trial1	1	1	noBlindfold	counterclockwise	practice	Guided	1	-0.5	-0.5	35.00011	-0.17352	-1.44944	-1.29895	0.863081818144515	-0.240933	1.066842	2.087907
Trial1	1	1	noBlindfold	counterclockwise	practice	Guided	1	-0.5	-0.5	35.02013	-0.17367	-1.44946	-1.29894	0.863015930559828	-0.185495	1.049915	2.162205
Trial1	1	1	noBlindfold	counterclockwise	practice	Guided	1	-0.5	-0.5	35.04012	-0.17368	-1.44946	-1.29894	0.863012144200104	-0.181583	1.049915	2.141103
Trial1	1	1	noBlindfold	counterclockwise	practice	Guided	1	-0.5	-0.5	35.0601	-0.17368	-1.44946	-1.29894	0.863012144200104	-0.022542	1.071074	2.086863
Trial1	1	1	noBlindfold	counterclockwise	practice	Guided	1	-0.5	-0.5	35.08012	-0.17368	-1.44946	-1.29894	0.863012144200104	0.112735	1.028756	2.142329
Trial1	1	1	noBlindfold	counterclockwise	practice	Guided	1	-0.5	-0.5	35.10011	-0.17368	-1.44946	-1.29894	0.863012144200104	0.258894	0.956815	2.130508
Trial1	1	1	noBlindfold	counterclockwise	practice	Guided	1	-0.5	-0.5	35.1201	-0.17367	-1.44947	-1.29894	0.863015930559828	0.356393	0.965279	2.11556
Trial1	1	1	noBlindfold	counterclockwise	practice	Guided	1	-0.5	-0.5	35.14012	-0.17366	-1.44947	-1.29896	0.863038141193198	0.474392	0.977974	2.028697
Trial1	1	1	noBlindfold	counterclockwise	practice	Guided	1	-0.5	-0.5	35.16011	-0.17361	-1.44949	-1.29898	0.863075586228718	0.575162	0.910266	1.971658
Trial1	1	1	noBlindfold	counterclockwise	practice	Guided	1	-0.5	-0.5	35.18013	-0.17348	-1.44951	-1.29898	0.863124755965986	0.70154	0.931425	2.04424
Trial1	1	1	noBlindfold	counterclockwise	practice	Guided	1	-0.5	-0.5	35.20012	-0.17314	-1.44952	-1.29896	0.863234899215789	0.858641	0.99067	2.099285
Trial1	1	1	noBlindfold	counterclockwise	practice	Guided	1	-0.5	-0.5	35.22011	-0.17247	-1.44951	-1.29895	0.863479549448369	0.965102	1.045683	2.088369
Trial1	1	1	noBlindfold	counterclockwise	practice	Guided	1	-0.5	-0.5	35.24013	-0.17136	-1.4495	-1.29895	0.863901199550368	0.974393	0.99067	2.121936
Trial1	1	1	noBlindfold	counterclockwise	practice	Guided	1	-0.5	-0.5	35.26012	-0.16788	-1.44953	-1.29895	0.865231026313195	1.016594	0.961047	2.075837
Trial1	1	1	noBlindfold	counterclockwise	practice	Guided	1	-0.5	-0.5	35.28011	-0.16543	-1.44952	-1.29895	0.866174417900466	1.221099	1.06261	2.09188
Trial1	1	1	noBlindfold	counterclockwise	practice	Guided	1	-0.5	-0.5	35.30013	-0.16235	-1.44948	-1.29893	0.867350417254635	1.386483	1.121856	2.160039
Trial1	1	1	noBlindfold	counterclockwise	practice	Guided	1	-0.5	-0.5	35.32011	-0.15437	-1.44946	-1.29893	0.870487974161902	1.351576	0.94412	2.112129
Trial1	1	1	noBlindfold	counterclockwise	practice	Guided	1	-0.5	-0.5	35.3401	-0.15437	-1.44946	-1.29893	0.870487974161902	1.351576	0.94412	2.112129
Trial1	1	1	noBlindfold	counterclockwise	practice	Guided	1	-0.5	-0.5	35.36012	-0.13763	-1.44946	-1.29896	0.877296444085627	1.351576	0.94412	2.112129
Trial1	1	1	noBlindfold	counterclockwise	practice	Guided	1	-0.5	-0.5	35.38011	-0.13742	-1.44956	-1.29896	0.87738320692969	1.21707	0.901802	2.071247
Trial1	1	1	noBlindfold	counterclockwise	practice	Guided	1	-0.5	-0.5	35.4001	-0.12932	-1.44956	-1.29896	0.880761431973078	1.152029	0.89757	2.048521
Trial1	1	1	noBlindfold	counterclockwise	practice	Guided	1	-0.5	-0.5	35.42012	-0.12197	-1.44954	-1.29896	0.883879922229768	1.119443	1.020292	2.104168
Trial1	1	1	noBlindfold	counterclockwise	practice	Guided	1	-0.5	-0.5	35.44011	-0.11394	-1.44949	-1.29892	0.88730803337446	1.126825	1.168405	2.131211
Trial1	1	1	noBlindfold	counterclockwise	practice	Guided	1	-0.5	-0.5	35.46013	-0.09667	-1.44941	-1.2989	0.89493917118658	1.060381	1.126087	2.210197
Trial1	1	1	noBlindfold	counterclockwise	practice	Guided	1	-0.5	-0.5	35.48012	-0.086995	-1.44943	-1.29889	0.899332171699256	1.057676	1.06261	2.219942
Trial1	1	1	noBlindfold	counterclockwise	practice	Guided	1	-0.5	-0.5	35.50011	-0.077863	-1.44945	-1.2989	0.90357107032016	0.934105	1.130319	2.172228
Trial1	1	1	noBlindfold	counterclockwise	practice	Guided	1	-0.5	-0.5	35.52013	-0.068219	-1.44944	-1.29893	0.908143191497839	0.846168	1.147246	2.12389
Trial1	1	1	noBlindfold	counterclockwise	practice	Guided	1	-0.5	-0.5	35.54012	-0.058156	-1.44942	-1.29891	0.912952985652999	0.714141	1.198028	2.113499
Trial1	1	1	noBlindfold	counterclockwise	practice	Guided	1	-0.5	-0.5	35.5601	-0.038452	-1.44938	-1.29886	0.922607160827771	0.504578	1.265737	2.267745
Trial1	1	1	noBlindfold	counterclockwise	practice	Guided	1	-0.5	-0.5	35.58012	-0.029021	-1.44937	-1.29881	0.927317983416831	0.506454	1.299591	2.39019
Trial1	1	1	noBlindfold	counterclockwise	practice	Guided	1	-0.5	-0.5	35.60011	-0.019816	-1.44935	-1.2988	0.93201829404494	0.539068	1.324982	2.407516
Trial1	1	1	noBlindfold	counterclockwise	practice	Guided	1	-0.5	-0.5	35.6201	-0.010832	-1.44934	-1.29882	0.936695555959445	0.535936	1.3673	2.35359
Trial1	1	1	noBlindfold	counterclockwise	practice	Guided	1	-0.5	-0.5	35.64012	-0.0018275	-1.44932	-1.29882	0.941429270705924	0.403941	1.350373	2.320705
Trial1	1	1	noBlindfold	counterclockwise	practice	Guided	1	-0.5	-0.5	35.66011	0.014709	-1.44932	-1.2988	0.950266689810343	0.340444	1.405386	2.447508
Trial1	1	1	noBlindfold	counterclockwise	practice	Guided	1	-0.5	-0.5	35.68013	0.022627	-1.44931	-1.29879	0.95457027600271	0.404565	1.358836	2.39347
Trial1	1	1	noBlindfold	counterclockwise	practice	Guided	1	-0.5	-0.5	35.70012	0.029916	-1.44931	-1.29879	0.958580406461247	0.468696	1.341909	2.423398
Trial1	1	1	noBlindfold	counterclockwise	practice	Guided	1	-0.5	-0.5	35.72011	0.03709	-1.44933	-1.29878	0.96255654350782	0.510728	1.341909	2.428536
Trial1	1	1	noBlindfold	counterclockwise	practice	Guided	1	-0.5	-0.5	35.74013	0.043811	-1.44933	-1.29876	0.966306386471165	0.561459	1.358836	2.492175
Trial1	1	1	noBlindfold	counterclockwise	practice	Guided	1	-0.5	-0.5	35.76012	0.056724	-1.4493	-1.29877	0.973640099441149	0.526063	1.379995	2.467737
Trial1	1	1	noBlindfold	counterclockwise	practice	Guided	1	-0.5	-0.5	35.78011	0.063079	-1.4493	-1.29879	0.977304143394795	0.488585	1.358836	2.434247
Trial1	1	1	noBlindfold	counterclockwise	practice	Guided	1	-0.5	-0.5	35.80013	0.069037	-1.44931	-1.2988	0.980757121574913	0.495709	1.341909	2.409576
Trial1	1	1	noBlindfold	counterclockwise	practice	Guided	1	-0.5	-0.5	35.82011	0.074817	-1.44932	-1.29879	0.984113821962587	0.591288	1.358836	2.452941
Trial1	1	1	noBlindfold	counterclockwise	practice	Guided	1	-0.5	-0.5	35.8401	0.080649	-1.44931	-1.29881	0.987547811941185	0.651932	1.447704	2.4205
Trial1	1	1	noBlindfold	counterclockwise	practice	Guided	1	-0.5	-0.5	35.86012	0.091856	-1.44931	-1.29882	0.994186481496753	0.831352	1.401154	2.369144
Trial1	1	1	noBlindfold	counterclockwise	practice	Guided	1	-0.5	-0.5	35.88011	0.09772	-1.4493	-1.29882	0.997688542053834	0.84745	1.451936	2.357432
Trial1	1	1	noBlindfold	counterclockwise	practice	Guided	1	-0.5	-0.5	35.9001	0.10367	-1.44928	-1.29883	1.00127263107021	0.832166	1.481559	2.36212
Trial1	1	1	noBlindfold	counterclockwise	practice	Guided	1	-0.5	-0.5	35.92012	0.10948	-1.44926	-1.29888	1.00482589869312	0.71648	1.4604	2.226725
Trial1	1	1	noBlindfold	counterclockwise	practice	Guided	1	-0.5	-0.5	35.94011	0.11529	-1.44926	-1.29895	1.00841599046504	0.729492	1.48579	2.135113
Trial1	1	1	noBlindfold	counterclockwise	practice	Guided	1	-0.5	-0.5	35.96013	0.12708	-1.44927	-1.29897	1.01566842702285	0.767775	1.41385	2.040379
Trial1	1	1	noBlindfold	counterclockwise	practice	Guided	1	-0.5	-0.5	35.98012	0.13293	-1.44928	-1.29897	1.01929064295777	0.730481	1.435009	2.04455
Trial1	1	1	noBlindfold	counterclockwise	practice	Guided	1	-0.5	-0.5	36.00011	0.13899	-1.44928	-1.29898	1.02307245910565	0.684258	1.477327	2.044332
Trial1	1	1	noBlindfold	counterclockwise	practice	Guided	1	-0.5	-0.5	36.02013	0.14468	-1.44926	-1.299	1.02665143170331	0.683322	1.536572	1.990605
Trial1	1	1	noBlindfold	counterclockwise	practice	Guided	1	-0.5	-0.5	36.04012	0.15106	-1.44924	-1.299	1.03066967201308	0.757939	1.540804	1.979799
Trial1	1	1	noBlindfold	counterclockwise	practice	Guided	1	-0.5	-0.5	36.0601	0.16269	-1.44926	-1.29901	1.03806313674229	0.772532	1.439241	1.981414
Trial1	1	1	noBlindfold	counterclockwise	practice	Guided	1	-0.5	-0.5	36.08012	0.16851	-1.44928	-1.29904	1.04181124713504	0.745062	1.430777	1.947815
Trial1	1	1	noBlindfold	counterclockwise	practice	Guided	1	-0.5	-0.5	36.10011	0.17472	-1.44928	-1.29908	1.04583735001832	0.706208	1.515413	1.82575
Trial1	1	1	noBlindfold	counterclockwise	practice	Guided	1	-0.5	-0.5	36.1201	0.1807	-1.44926	-1.29913	1.0497433843253	0.680309	1.515413	1.733292
Trial1	1	1	noBlindfold	counterclockwise	practice	Guided	1	-0.5	-0.5	36.14012	0.18684	-1.44924	-1.29916	1.05375798644078	0.653015	1.447704	1.699596
Trial1	1	1	noBlindfold	counterclockwise	practice	Guided	1	-0.5	-0.5	36.16011	0.19879	-1.44927	-1.29916	1.06158568848702	0.721638	1.456168	1.694183
Trial1	1	1	noBlindfold	counterclockwise	practice	Guided	1	-0.5	-0.5	36.18013	0.20502	-1.44928	-1.29918	1.06571183970165	0.756798	1.422313	1.658017
Trial1	1	1	noBlindfold	counterclockwise	practice	Guided	1	-0.5	-0.5	36.20012	0.21117	-1.4493	-1.2992	1.06980535874007	0.779602	1.341909	1.592103
Trial1	1	1	noBlindfold	counterclockwise	practice	Guided	1	-0.5	-0.5	36.22011	0.21743	-1.44933	-1.29921	1.07398442120211	0.76995	1.316518	1.571522
Trial1	1	1	noBlindfold	counterclockwise	practice	Guided	1	-0.5	-0.5	36.24013	0.22401	-1.44935	-1.29925	1.07842062285231	0.729032	1.303823	1.563114
Trial1	1	1	noBlindfold	counterclockwise	practice	Guided	1	-0.5	-0.5	36.26012	0.23702	-1.44933	-1.29929	1.08722723533106	0.508048	1.426545	1.418207
Trial1	1	1	noBlindfold	counterclockwise	practice	Guided	1	-0.5	-0.5	36.28011	0.24361	-1.4493	-1.2993	1.09171261482248	0.377994	1.464631	1.405995
Trial1	1	1	noBlindfold	counterclockwise	practice	Guided	1	-0.5	-0.5	36.30013	0.24996	-1.44928	-1.2993	1.09604771629404	0.394078	1.456168	1.4195
Trial1	1	1	noBlindfold	counterclockwise	practice	Guided	1	-0.5	-0.5	36.32011	0.25585	-1.44927	-1.29928	1.1000716371623	0.347886	1.477327	1.430866
Trial1	1	1	noBlindfold	counterclockwise	practice	Guided	1	-0.5	-0.5	36.3401	0.26151	-1.44926	-1.29928	1.10396823345659	0.442963	1.396923	1.467552
Trial1	1	1	noBlindfold	counterclockwise	practice	Guided	1	-0.5	-0.5	36.36012	0.27281	-1.44932	-1.2993	1.11180748241841	0.331103	1.341909	1.422777
Trial1	1	1	noBlindfold	counterclockwise	practice	Guided	1	-0.5	-0.5	36.38011	0.27737	-1.44932	-1.29931	1.11498901614071	0.367762	1.41385	1.369756
Trial1	1	1	noBlindfold	counterclockwise	practice	Guided	1	-0.5	-0.5	36.4001	0.28234	-1.4493	-1.29931	1.11845978319783	0.352079	1.481559	1.403063
Trial1	1	1	noBlindfold	counterclockwise	practice	Guided	1	-0.5	-0.5	36.42012	0.2868	-1.44928	-1.2993	1.12157694548443	0.356526	1.439241	1.378272
Trial1	1	1	noBlindfold	counterclockwise	practice	Guided	1	-0.5	-0.5	36.44011	0.29125	-1.44927	-1.29932	1.12471728975675	0.253865	1.422313	1.361832
Trial1	1	1	noBlindfold	counterclockwise	practice	Guided	1	-0.5	-0.5	36.46013	0.29901	-1.44929	-1.29899	1.12995665041733	0.150492	1.409618	1.345349
Trial1	1	1	noBlindfold	counterclockwise	practice	Guided	1	-0.5	-0.5	36.48012	0.30106	-1.4493	-1.29788	1.13062352120329	0.175124	1.324982	1.355249
Trial1	1	1	noBlindfold	counterclockwise	practice	Guided	1	-0.5	-0.5	36.50011	0.30069	-1.44932	-1.29617	1.12915505202025	0.395868	1.324982	1.21256
Trial1	1	1	noBlindfold	counterclockwise	practice	Guided	1	-0.5	-0.5	36.52013	0.30033	-1.44934	-1.29396	1.12734232318585	0.416258	1.231882	0.713168
Trial1	1	1	noBlindfold	counterclockwise	practice	Guided	1	-0.5	-0.5	36.54012	0.30019	-1.44941	-1.28841	1.12334068096823	0.22306	0.906034	0.860771
Trial1	1	1	noBlindfold	counterclockwise	practice	Guided	1	-0.5	-0.5	36.5601	0.29988	-1.44953	-1.2851	1.12079881994722	-0.493649	0.889107	0.638078
Trial1	1	1	noBlindfold	counterclockwise	practice	Guided	1	-0.5	-0.5	36.58012	0.29975	-1.44953	-1.2818	1.11839677770818	-0.650419	1.075306	0.524259
Trial1	1	1	noBlindfold	counterclockwise	practice	Guided	1	-0.5	-0.5	36.60011	0.29969	-1.44946	-1.27837	1.11595878127701	-0.705818	1.308055	0.490687
Trial1	1	1	noBlindfold	counterclockwise	practice	Guided	1	-0.5	-0.5	36.6201	0.29967	-1.44937	-1.27502	1.1136103209589	-0.60168	1.223419	0.557961
Trial1	1	1	noBlindfold	counterclockwise	practice	Guided	1	-0.5	-0.5	36.64012	0.29968	-1.44939	-1.26815	1.10884744500896	-0.573805	1.126087	0.529663
Trial1	1	1	noBlindfold	counterclockwise	practice	Guided	1	-0.5	-0.5	36.66011	0.29967	-1.44948	-1.26478	1.10650831118959	-0.826864	1.011829	0.292163
Trial1	1	1	noBlindfold	counterclockwise	practice	Guided	1	-0.5	-0.5	36.68013	0.29961	-1.4495	-1.2615	1.10420033773117	-0.925867	1.024524	0.191377
Trial1	1	1	noBlindfold	counterclockwise	practice	Guided	1	-0.5	-0.5	36.70012	0.29954	-1.44951	-1.25842	1.10202770695726	-0.988803	0.94412	0.222301
Trial1	1	1	noBlindfold	counterclockwise	practice	Guided	1	-0.5	-0.5	36.72011	0.2995	-1.44953	-1.25565	1.10009418684203	-1.006738	0.927193	0.141028
Trial1	1	1	noBlindfold	counterclockwise	practice	Guided	1	-0.5	-0.5	36.74013	0.2995	-1.44955	-1.25075	1.09673411207102	-0.915407	0.969511	0.061195
Trial1	1	1	noBlindfold	counterclockwise	practice	Guided	1	-0.5	-0.5	36.76012	0.29955	-1.44951	-1.24862	1.0953137229451	-0.874938	1.03722	0.26867
Trial1	1	1	noBlindfold	counterclockwise	practice	Guided	1	-0.5	-0.5	36.78011	0.29955	-1.44947	-1.24655	1.09389992510414	-0.93019	1.151478	0.312549
Trial1	1	1	noBlindfold	counterclockwise	practice	Guided	1	-0.5	-0.5	36.80013	0.29953	-1.44945	-1.24461	1.09256229945839	-1.063611	1.193796	0.416234
Trial1	1	1	noBlindfold	counterclockwise	practice	Guided	1	-0.5	-0.5	36.82011	0.29948	-1.44943	-1.24248	1.09107509618935	-1.1565	1.176869	0.509084
Trial1	1	1	noBlindfold	counterclockwise	practice	Guided	1	-0.5	-0.5	36.8401	0.29943	-1.44941	-1.23815	1.08809639671997	-1.231056	1.206492	0.498672
Trial1	1	1	noBlindfold	counterclockwise	practice	Guided	1	-0.5	-0.5	36.86012	0.2994	-1.44938	-1.23592	1.08656271754108	-1.208013	1.265737	0.569977
Trial1	1	1	noBlindfold	counterclockwise	practice	Guided	1	-0.5	-0.5	36.88011	0.2994	-1.44937	-1.23344	1.08488454800142	-1.146202	1.214955	0.799491
Trial1	1	1	noBlindfold	counterclockwise	practice	Guided	1	-0.5	-0.5	36.9001	0.29941	-1.44938	-1.23056	1.08294705898203	-1.157864	1.176869	0.866258
Trial1	1	1	noBlindfold	counterclockwise	practice	Guided	1	-0.5	-0.5	36.92012	0.29941	-1.44939	-1.22741	1.08082448769608	-1.267653	1.269969	0.828093
Trial1	1	1	noBlindfold	counterclockwise	practice	Guided	1	-0.5	-0.5	36.94011	0.29936	-1.44937	-1.21931	1.07535266868768	-1.39669	1.2742	1.01636
Trial1	1	1	noBlindfold	counterclockwise	practice	Guided	1	-0.5	-0.5	36.96013	0.29927	-1.44933	-1.21397	1.07172094932943	-1.451581	1.375764	1.72423
Trial1	1	1	noBlindfold	counterclockwise	practice	Guided	1	-0.5	-0.5	36.98012	0.29927	-1.44931	-1.20756	1.06746137225851	-1.432868	1.447704	1.792973
Trial1	1	1	noBlindfold	counterclockwise	practice	Guided	1	-0.5	-0.5	37.00011	0.29928	-1.44929	-1.20018	1.06259140182685	-1.343501	1.384227	1.800046
Trial1	1	1	noBlindfold	counterclockwise	practice	Guided	1	-0.5	-0.5	37.02013	0.29934	-1.44928	-1.1917	1.05706826447459	-1.149853	1.312287	1.530547
Trial1	1	1	noBlindfold	counterclockwise	practice	Guided	1	-0.5	-0.5	37.04012	0.29941	-1.4493	-1.17291	1.0449230399934	-1.06102	1.286896	1.534158
Trial1	1	1	noBlindfold	counterclockwise	practice	Guided	1	-0.5	-0.5	37.0601	0.29951	-1.44941	-1.16238	1.03825020179931	-0.948336	1.066842	1.067904
Trial1	1	1	noBlindfold	counterclockwise	practice	Guided	1	-0.5	-0.5	37.08012	0.29952	-1.44945	-1.15193	1.03162248291511	-1.02276	1.024524	0.820946
Trial1	1	1	noBlindfold	counterclockwise	practice	Guided	1	-0.5	-0.5	37.10011	0.29951	-1.44947	-1.14076	1.02459245717184	-0.997332	1.079538	0.636994
Trial1	1	1	noBlindfold	counterclockwise	practice	Guided	1	-0.5	-0.5	37.1201	0.29948	-1.44949	-1.13059	1.01823963609139	-1.100482	0.973743	0.439253
Trial1	1	1	noBlindfold	counterclockwise	practice	Guided	1	-0.5	-0.5	37.14012	0.29946	-1.44952	-1.10979	1.00547505501537	-1.178013	0.859484	0.511529
Trial1	1	1	noBlindfold	counterclockwise	practice	Guided	1	-0.5	-0.5	37.16011	0.29936	-1.44948	-1.09995	0.99945803838877	-1.296754	1.020292	0.338149
Trial1	1	1	noBlindfold	counterclockwise	practice	Guided	1	-0.5	-0.5	37.18013	0.29933	-1.44949	-1.08998	0.993481177686104	-1.377149	0.918729	0.343029
Trial1	1	1	noBlindfold	counterclockwise	practice	Guided	1	-0.5	-0.5	37.20012	0.2993	-1.4495	-1.08048	0.987844862775106	-1.550514	1.016061	0.440681
Trial1	1	1	noBlindfold	counterclockwise	practice	Guided	1	-0.5	-0.5	37.22011	0.29926	-1.4495	-1.07113	0.982347146220328	-1.444885	1.024524	0.470197
Trial1	1	1	noBlindfold	counterclockwise	practice	Guided	1	-0.5	-0.5	37.24013	0.29925	-1.44949	-1.05309	0.971961467891882	-1.564425	1.198028	0.452399
Trial1	1	1	noBlindfold	counterclockwise	practice	Guided	1	-0.5	-0.5	37.26012	0.29922	-1.44944	-1.04399	0.966787328772874	-1.503081	1.104928	0.580788
Trial1	1	1	noBlindfold	counterclockwise	practice	Guided	1	-0.5	-0.5	37.28011	0.29922	-1.44945	-1.03527	0.961907765033331	-1.571417	1.189564	0.510555
Trial1	1	1	noBlindfold	counterclockwise	practice	Guided	1	-0.5	-0.5	37.30013	0.29922	-1.44943	-1.0266	0.957110320183084	-1.509199	1.151478	0.513103
Trial1	1	1	noBlindfold	counterclockwise	practice	Guided	1	-0.5	-0.5	37.32011	0.29924	-1.4494	-1.01771	0.952264763651146	-1.500509	1.358836	0.62268
Trial1	1	1	noBlindfold	counterclockwise	practice	Guided	1	-0.5	-0.5	37.3401	0.29925	-1.44932	-1.00013	0.94283118712787	-1.449862	1.426545	0.687796
Trial1	1	1	noBlindfold	counterclockwise	practice	Guided	1	-0.5	-0.5	37.36012	0.29927	-1.44931	-0.99118	0.938131299121024	-1.49602	1.3673	0.94498
Trial1	1	1	noBlindfold	counterclockwise	practice	Guided	1	-0.5	-0.5	37.38011	0.29925	-1.44929	-0.98219	0.933438686653993	-1.578025	1.388459	0.766203
Trial1	1	1	noBlindfold	counterclockwise	practice	Guided	1	-0.5	-0.5	37.4001	0.29923	-1.4493	-0.97313	0.928773678262067	-1.605461	1.341909	0.781758
Trial1	1	1	noBlindfold	counterclockwise	practice	Guided	1	-0.5	-0.5	37.42012	0.29921	-1.4493	-0.96372	0.923998324421065	-1.629498	1.401154	0.717582
Trial1	1	1	noBlindfold	counterclockwise	practice	Guided	1	-0.5	-0.5	37.44011	0.29919	-1.44931	-0.94408	0.914282079849931	-1.52914	1.350373	0.974017
Trial1	1	1	noBlindfold	counterclockwise	practice	Guided	1	-0.5	-0.5	37.46013	0.29922	-1.44934	-0.93447	0.909679493363618	-1.543312	1.477327	0.990049
Trial1	1	1	noBlindfold	counterclockwise	practice	Guided	1	-0.5	-0.5	37.48012	0.29923	-1.44929	-0.92415	0.904804826601875	-1.500964	1.490022	0.83203
Trial1	1	1	noBlindfold	counterclockwise	practice	Guided	1	-0.5	-0.5	37.50011	0.29924	-1.44926	-0.91396	0.900081902725429	-1.597509	1.451936	1.004346
Trial1	1	1	noBlindfold	counterclockwise	practice	Guided	1	-0.5	-0.5	37.52013	0.29922	-1.44927	-0.90328	0.895202421759293	-1.640163	1.324982	0.935583
Trial1	1	1	noBlindfold	counterclockwise	practice	Guided	1	-0.5	-0.5	37.54012	0.29919	-1.44932	-0.88223	0.88589191526039	-1.70336	1.278432	0.873471
Trial1	1	1	noBlindfold	counterclockwise	practice	Guided	1	-0.5	-0.5	37.5601	0.29908	-1.44931	-0.87178	0.881333747088715	-1.947263	1.316518	0.633828
Trial1	1	1	noBlindfold	counterclockwise	practice	Guided	1	-0.5	-0.5	37.58012	0.29902	-1.44933	-0.86139	0.876946792222772	-2.1343	1.244578	0.741042
Trial1	1	1	noBlindfold	counterclockwise	practice	Guided	1	-0.5	-0.5	37.60011	0.29892	-1.44935	-0.85087	0.872572599542753	-2.439908	1.316518	0.597399
Trial1	1	1	noBlindfold	counterclockwise	practice	Guided	1	-0.5	-0.5	37.6201	0.29879	-1.44935	-0.8411599	0.868594025485791	-2.689081	1.236114	0.590702
Trial1	1	1	noBlindfold	counterclockwise	practice	Guided	1	-0.5	-0.5	37.64012	0.29868	-1.44935	-0.82177	0.861060774173866	-2.85569	1.333446	0.528662
Trial1	1	1	noBlindfold	counterclockwise	practice	Guided	1	-0.5	-0.5	37.66011	0.29849	-1.44931	-0.81238	0.857419112802767	-3.081496	1.388459	0.598452
Trial1	1	1	noBlindfold	counterclockwise	practice	Guided	1	-0.5	-0.5	37.68013	0.29846	-1.4493	-0.80353	0.854206549813243	-3.05748	1.494254	0.563797
Trial1	1	1	noBlindfold	counterclockwise	practice	Guided	1	-0.5	-0.5	37.70012	0.29846	-1.44928	-0.79452	0.851046664283428	-3.044978	1.439241	0.780454
Trial1	1	1	noBlindfold	counterclockwise	practice	Guided	1	-0.5	-0.5	37.72011	0.29846	-1.44927	-0.7859	0.848102110873126	-3.165469	1.549267	0.682552
Trial1	1	1	noBlindfold	counterclockwise	practice	Guided	1	-0.5	-0.5	37.74013	0.29844	-1.44925	-0.76881	0.842475639514224	-3.154966	1.350373	0.644989
Trial1	1	1	noBlindfold	counterclockwise	practice	Guided	1	-0.5	-0.5	37.76012	0.29837	-1.4493	-0.76042	0.839769742768666	-3.395464	1.536572	0.642569
Trial1	1	1	noBlindfold	counterclockwise	practice	Guided	1	-0.5	-0.5	37.78011	0.29832	-1.44925	-0.7528	0.837390398216354	-3.367907	1.490022	0.622558
Trial1	1	1	noBlindfold	counterclockwise	practice	Guided	1	-0.5	-0.5	37.80013	0.29832	-1.44924	-0.74517	0.835118639832236	-3.314199	1.511181	0.717237
Trial1	1	1	noBlindfold	counterclockwise	practice	Guided	1	-0.5	-0.5	37.82011	0.29833	-1.44925	-0.7376	0.83293731864651	-3.245537	1.502718	0.572947
Trial1	1	1	noBlindfold	counterclockwise	practice	Guided	1	-0.5	-0.5	37.8401	0.29838	-1.44928	-0.7235	0.829073495158225	-3.13536	1.379995	0.497757
Trial1	1	1	noBlindfold	counterclockwise	practice	Guided	1	-0.5	-0.5	37.86012	0.29836	-1.44927	-0.71708	0.82734663021916	-3.485689	1.502718	0.46099
Trial1	1	1	noBlindfold	counterclockwise	practice	Guided	1	-0.5	-0.5	37.88011	0.29829	-1.44923	-0.71091	0.825681498391331	-3.599065	1.498486	0.405432
Trial1	1	1	noBlindfold	counterclockwise	practice	Guided	1	-0.5	-0.5	37.9001	0.29822	-1.44924	-0.7052701	0.824191075419105	-3.627795	1.396923	0.551184
Trial1	1	1	noBlindfold	counterclockwise	practice	Guided	1	-0.5	-0.5	37.92012	0.29817	-1.44928	-0.69987	0.822814294020482	-3.677458	1.388459	0.565683
Trial1	1	1	noBlindfold	counterclockwise	practice	Guided	1	-0.5	-0.5	37.94011	0.29816	-1.44932	-0.68988	0.820435118664264	-3.673031	1.32075	0.5354
Trial1	1	1	noBlindfold	counterclockwise	practice	Guided	1	-0.5	-0.5	37.96013	0.29819	-1.44928	-0.68551	0.819463986373291	-3.588214	1.447704	0.45996
Trial1	1	1	noBlindfold	counterclockwise	practice	Guided	1	-0.5	-0.5	37.98012	0.2982	-1.44928	-0.68131	0.818533184026443	-3.671037	1.346141	0.519258
Trial1	1	1	noBlindfold	counterclockwise	practice	Guided	1	-0.5	-0.5	38.00011	0.29816	-1.44932	-0.67744	0.817645604646003	-3.837006	1.291128	0.444536
Trial1	1	1	noBlindfold	counterclockwise	practice	Guided	1	-0.5	-0.5	38.02013	0.2981	-1.44935	-0.67426	0.81690278254821	-3.936097	1.316518	0.372404
Trial1	1	1	noBlindfold	counterclockwise	practice	Guided	1	-0.5	-0.5	38.04012	0.29804	-1.44936	-0.67116	0.816188449683316	-4.004247	1.291128	0.298217
Trial1	1	1	noBlindfold	counterclockwise	practice	Guided	1	-0.5	-0.5	38.0601	0.29801	-1.44935	-0.66672	0.815239533016392	-3.987556	1.324982	0.223101
Trial1	1	1	noBlindfold	counterclockwise	practice	Guided	1	-0.5	-0.5	38.08012	0.29799	-1.44934	-0.6651599	0.814902348138385	-4.06537	1.291128	0.269809
Trial1	1	1	noBlindfold	counterclockwise	practice	Guided	1	-0.5	-0.5	38.10011	0.29798	-1.44935	-0.66403	0.814664283974719	-4.136125	1.303823	0.246342
Trial1	1	1	noBlindfold	counterclockwise	practice	Guided	1	-0.5	-0.5	38.1201	0.29795	-1.44934	-0.66344	0.814516317730248	-4.216141	1.333446	0.248241
Trial1	1	1	noBlindfold	counterclockwise	practice	Guided	1	-0.5	-0.5	38.14012	0.29791	-1.44934	-0.66331	0.814451059993381	-4.306167	1.316518	0.276155
Trial1	1	1	noBlindfold	counterclockwise	practice	Guided	1	-0.5	-0.5	38.16011	0.29788	-1.44934	-0.66331	0.814421658582702	-4.427806	1.159942	0.105977
Trial1	1	1	noBlindfold	counterclockwise	practice	Guided	1	-0.5	-0.5	38.18013	0.29787	-1.44935	-0.6633	0.814409881623826	-4.58228	1.083769	0.073812
Trial1	1	1	noBlindfold	counterclockwise	practice	Guided	1	-0.5	-0.5	38.20012	0.29785	-1.44936	-0.66331	0.814392286413455	-4.67691	1.083769	-0.0099245
Trial1	1	1	noBlindfold	counterclockwise	practice	Guided	1	-0.5	-0.5	38.22011	0.29781	-1.44937	-0.66331	0.814353104125564	-4.915665	1.117624	-0.039609
Trial1	1	1	noBlindfold	counterclockwise	practice	Guided	1	-0.5	-0.5	38.24013	0.2977	-1.44937	-0.66331	0.814245309446091	-5.275228	1.219187	0.030217
Trial1	1	1	noBlindfold	counterclockwise	practice	Guided	1	-0.5	-0.5	38.26012	0.29734	-1.44937	-0.66331	0.813892645172487	-6.031505	1.24881	-0.091761
Trial1	1	1	noBlindfold	counterclockwise	practice	Guided	1	-0.5	-0.5	38.28011	0.29717	-1.44937	-0.6633199	0.813728108444466	-6.375121	1.316518	-0.067627
Trial1	1	1	noBlindfold	counterclockwise	practice	Guided	1	-0.5	-0.5	38.30013	0.297	-1.44937	-0.6633199	0.81356154659796	-6.657804	1.443472	-0.031085
Trial1	1	1	noBlindfold	counterclockwise	practice	Guided	1	-0.5	-0.5	38.32011	0.29685	-1.44936	-0.66331	0.813412606963078	-6.987169	1.587354	0.063928
Trial1	1	1	noBlindfold	counterclockwise	practice	Guided	1	-0.5	-0.5	38.3401	0.2967	-1.44934	-0.6633	0.813263667837986	-7.377091	1.638135	0.086718
Trial1	1	1	noBlindfold	counterclockwise	practice	Guided	1	-0.5	-0.5	38.36012	0.29632	-1.4493	-0.66328	0.812887366673883	-8.108211	1.798944	0.233537
Trial1	1	1	noBlindfold	counterclockwise	practice	Guided	1	-0.5	-0.5	38.38011	0.29617	-1.44928	-0.66326	0.812736417922095	-8.181565	1.887811	0.381849
Trial1	1	1	noBlindfold	counterclockwise	practice	Guided	1	-0.5	-0.5	38.4001	0.2961	-1.44926	-0.66325	0.812665868910187	-8.19657	2.023229	0.519991
Trial1	1	1	noBlindfold	counterclockwise	practice	Guided	1	-0.5	-0.5	38.42012	0.29608	-1.44923	-0.6632299	0.81264221507382	-8.192494	2.082474	0.629546
Trial1	1	1	noBlindfold	counterclockwise	practice	Guided	1	-0.5	-0.5	38.44011	0.29606	-1.44921	-0.6632	0.812616615533882	-8.303082	2.133256	0.722125
Trial1	1	1	noBlindfold	counterclockwise	practice	Guided	1	-0.5	-0.5	38.46013	0.29602	-1.44918	-0.66315	0.812567393416696	-8.437564	2.175574	0.732232
Trial1	1	1	noBlindfold	counterclockwise	practice	Guided	1	-0.5	-0.5	38.48012	0.29593	-1.44914	-0.66312	0.812473203619592	-8.619644	2.027461	0.720057
Trial1	1	1	noBlindfold	counterclockwise	practice	Guided	1	-0.5	-0.5	38.50011	0.29589	-1.44913	-0.6631	0.812430002491853	-8.580739	1.942825	0.747073
Trial1	1	1	noBlindfold	counterclockwise	practice	Guided	1	-0.5	-0.5	38.52013	0.29587	-1.44911	-0.66307	0.812404393763099	-8.618706	2.162878	0.800122
Trial1	1	1	noBlindfold	counterclockwise	practice	Guided	1	-0.5	-0.5	38.54012	0.29585	-1.44909	-0.66301	0.812372757344129	-8.656494	2.416786	0.848903
Trial1	1	1	noBlindfold	counterclockwise	practice	Guided	1	-0.5	-0.5	38.5601	0.2958	-1.44904	-0.66298	0.812317750401474	-8.721133	2.30676	1.001674
Trial1	1	1	noBlindfold	counterclockwise	practice	Guided	1	-0.5	-0.5	38.58012	0.29578	-1.44902	-0.66295	0.812292132821068	-8.519771	2.133256	1.082103
Trial1	1	1	noBlindfold	counterclockwise	practice	Guided	1	-0.5	-0.5	38.60011	0.29579	-1.44901	-0.6629	0.812291912526617	-8.188012	2.158647	1.13458
Trial1	1	1	noBlindfold	counterclockwise	practice	Guided	1	-0.5	-0.5	38.6201	0.29582	-1.449	-0.6628	0.812301245501352	-7.829207	2.298296	1.268545
Trial1	1	1	noBlindfold	counterclockwise	practice	Guided	1	-0.5	-0.5	38.64012	0.29591	-1.44897	-0.6623	0.812289367369456	-7.57006	2.374468	1.353685
Trial1	1	1	noBlindfold	counterclockwise	practice	Guided	1	-0.5	-0.5	38.66011	0.2961	-1.44891	-0.66186	0.812387787871495	-7.681213	2.179806	1.459575
Trial1	1	1	noBlindfold	counterclockwise	practice	Guided	1	-0.5	-0.5	38.68013	0.29612	-1.44891	-0.66118	0.812272142747558	-7.782535	2.141719	1.635879
Trial1	1	1	noBlindfold	counterclockwise	practice	Guided	1	-0.5	-0.5	38.70012	0.29612	-1.44891	-0.66014	0.812066406009297	-7.820152	2.277137	1.781296
Trial1	1	1	noBlindfold	counterclockwise	practice	Guided	1	-0.5	-0.5	38.72011	0.29611	-1.44888	-0.6588	0.811793434713496	-7.829599	2.302528	1.676202
Trial1	1	1	noBlindfold	counterclockwise	practice	Guided	1	-0.5	-0.5	38.74013	0.29611	-1.44887	-0.65523	0.811102636680952	-7.774784	2.112097	1.762213
Trial1	1	1	noBlindfold	counterclockwise	practice	Guided	1	-0.5	-0.5	38.76012	0.29603	-1.449	-0.65301	0.810602151347087	-8.233282	1.765089	1.552577
Trial1	1	1	noBlindfold	counterclockwise	practice	Guided	1	-0.5	-0.5	38.78011	0.29589	-1.44909	-0.65079	0.810048475372901	-8.67934	1.705844	1.465531
Trial1	1	1	noBlindfold	counterclockwise	practice	Guided	1	-0.5	-0.5	38.80013	0.29571	-1.44913	-0.64845	0.809439193223951	-8.972939	1.748162	1.456761
Trial1	1	1	noBlindfold	counterclockwise	practice	Guided	1	-0.5	-0.5	38.82011	0.29553	-1.44914	-0.64608	0.808830846711023	-9.27098	1.752394	1.346897
Trial1	1	1	noBlindfold	counterclockwise	practice	Guided	1	-0.5	-0.5	38.8401	0.29538	-1.44914	-0.64148	0.807865048764166	-9.553281	1.727003	1.384872
Trial1	1	1	noBlindfold	counterclockwise	practice	Guided	1	-0.5	-0.5	38.86012	0.29512	-1.44913	-0.6392	0.807212765001829	-9.991	1.79048	1.512673
Trial1	1	1	noBlindfold	counterclockwise	practice	Guided	1	-0.5	-0.5	38.88011	0.29503	-1.44911	-0.63696	0.806740807709824	-9.979142	1.760857	1.445931
Trial1	1	1	noBlindfold	counterclockwise	practice	Guided	1	-0.5	-0.5	38.9001	0.29502	-1.44913	-0.63469	0.806348693342456	-9.834656	1.642367	1.401867
Trial1	1	1	noBlindfold	counterclockwise	practice	Guided	1	-0.5	-0.5	38.92012	0.29507	-1.44918	-0.63272	0.806071268400033	-9.563837	1.523877	1.321344
Trial1	1	1	noBlindfold	counterclockwise	practice	Guided	1	-0.5	-0.5	38.94011	0.29517	-1.44922	-0.62913	0.805586681764908	-9.378975	1.536572	1.169678
Trial1	1	1	noBlindfold	counterclockwise	practice	Guided	1	-0.5	-0.5	38.96013	0.29532	-1.44923	-0.6276	0.805490951374643	-9.261664	1.519645	1.232785
Trial1	1	1	noBlindfold	counterclockwise	practice	Guided	1	-0.5	-0.5	38.98012	0.29537	-1.44923	-0.62625	0.805327550804642	-9.08531	1.506949	1.173331
Trial1	1	1	noBlindfold	counterclockwise	practice	Guided	1	-0.5	-0.5	39.00011	0.29543	-1.44924	-0.62499	0.805190281186946	-8.966047	1.490022	1.296254
Trial1	1	1	noBlindfold	counterclockwise	practice	Guided	1	-0.5	-0.5	39.02013	0.2955	-1.44924	-0.62354	0.805035618217015	-8.768104	1.621208	1.452268
Trial1	1	1	noBlindfold	counterclockwise	practice	Guided	1	-0.5	-0.5	39.04012	0.29559	-1.4492	-0.61966	0.804538332137702	-8.596309	1.862421	1.694634
Trial1	1	1	noBlindfold	counterclockwise	practice	Guided	1	-0.5	-0.5	39.0601	0.2958	-1.44901	-0.6172	0.804383916212946	-8.160784	2.112097	1.814313
Trial1	1	1	noBlindfold	counterclockwise	practice	Guided	1	-0.5	-0.5	39.08012	0.2959	-1.44897	-0.61449	0.80409249684473	-8.086342	1.892043	1.741743
Trial1	1	1	noBlindfold	counterclockwise	practice	Guided	1	-0.5	-0.5	39.10011	0.29596	-1.44903	-0.61116	0.803684563310147	-7.915827	1.701612	1.913155
Trial1	1	1	noBlindfold	counterclockwise	practice	Guided	1	-0.5	-0.5	39.1201	0.29604	-1.44911	-0.60727	0.803235041982849	-7.656964	1.739698	2.006131
Trial1	1	1	noBlindfold	counterclockwise	practice	Guided	1	-0.5	-0.5	39.14012	0.29617	-1.44913	-0.59714	0.802074089657838	-7.354078	1.752394	2.097226
Trial1	1	1	noBlindfold	counterclockwise	practice	Guided	1	-0.5	-0.5	39.16011	0.29646	-1.44908	-0.5912	0.801664502619314	-6.752736	1.921666	1.89207
Trial1	1	1	noBlindfold	counterclockwise	practice	Guided	1	-0.5	-0.5	39.18013	0.29661	-1.44906	-0.58476	0.801106577086025	-6.531839	1.892043	1.808513
Trial1	1	1	noBlindfold	counterclockwise	practice	Guided	1	-0.5	-0.5	39.20012	0.29671	-1.44907	-0.57793	0.800512290811637	-6.444205	1.722771	1.66126
Trial1	1	1	noBlindfold	counterclockwise	practice	Guided	1	-0.5	-0.5	39.22011	0.29678	-1.44915	-0.57072	0.799912285906977	-6.29068	1.451936	1.613221
Trial1	1	1	noBlindfold	counterclockwise	practice	Guided	1	-0.5	-0.5	39.24013	0.29685	-1.44923	-0.55498	0.798744461069041	-6.109863	1.481559	1.441015
Trial1	1	1	noBlindfold	counterclockwise	practice	Guided	1	-0.5	-0.5	39.26012	0.29707	-1.44925	-0.547	0.79845449376964	-5.538523	1.48579	1.322025
Trial1	1	1	noBlindfold	counterclockwise	practice	Guided	1	-0.5	-0.5	39.28011	0.29721	-1.44927	-0.53877	0.798152155694282	-5.33907	1.443472	1.439879
Trial1	1	1	noBlindfold	counterclockwise	practice	Guided	1	-0.5	-0.5	39.30013	0.29732	-1.44928	-0.53038	0.797898577918654	-5.177468	1.447704	1.114734
Trial1	1	1	noBlindfold	counterclockwise	practice	Guided	1	-0.5	-0.5	39.32011	0.29739	-1.44926	-0.52185	0.797689293428495	-5.135293	1.506949	1.263447
Trial1	1	1	noBlindfold	counterclockwise	practice	Guided	1	-0.5	-0.5	39.3401	0.29741	-1.44928	-0.51265	0.797510344093452	-5.163943	1.350373	1.270325
Trial1	1	1	noBlindfold	counterclockwise	practice	Guided	1	-0.5	-0.5	39.36012	0.29742	-1.44932	-0.4953	0.797433845898304	-5.069542	1.198028	0.98826
Trial1	1	1	noBlindfold	counterclockwise	practice	Guided	1	-0.5	-0.5	39.38011	0.29752	-1.44945	-0.48637	0.797636445031422	-4.797543	1.164174	0.978988
Trial1	1	1	noBlindfold	counterclockwise	practice	Guided	1	-0.5	-0.5	39.4001	0.29759	-1.44945	-0.47798	0.797893895081658	-4.728265	1.227651	0.922886
Trial1	1	1	noBlindfold	counterclockwise	practice	Guided	1	-0.5	-0.5	39.42012	0.29764	-1.44943	-0.46843	0.798264510620296	-4.669125	1.134551	1.089242
Trial1	1	1	noBlindfold	counterclockwise	practice	Guided	1	-0.5	-0.5	39.44011	0.29766	-1.44943	-0.45112	0.799156255163346	-4.668018	1.240346	1.160455
Trial1	1	1	noBlindfold	counterclockwise	practice	Guided	1	-0.5	-0.5	39.46013	0.29771	-1.44946	-0.44152	0.799850710876519	-4.506233	0.821398	0.931884
Trial1	1	1	noBlindfold	counterclockwise	practice	Guided	1	-0.5	-0.5	39.48012	0.29775	-1.44955	-0.4323	0.800617478092013	-4.428611	0.770616	0.985528
Trial1	1	1	noBlindfold	counterclockwise	practice	Guided	1	-0.5	-0.5	39.50011	0.29779	-1.44961	-0.42299	0.801498228671261	-4.211441	0.698676	0.91114
Trial1	1	1	noBlindfold	counterclockwise	practice	Guided	1	-0.5	-0.5	39.52013	0.29785	-1.44964	-0.41354	0.802521011257006	-4.16416	0.707139	0.946638
Trial1	1	1	noBlindfold	counterclockwise	practice	Guided	1	-0.5	-0.5	39.54012	0.2979	-1.44963	-0.39404	0.804904909782805	-4.082287	0.829861	0.908027
Trial1	1	1	noBlindfold	counterclockwise	practice	Guided	1	-0.5	-0.5	39.5601	0.298	-1.44961	-0.38424	0.806352522054486	-3.919313	0.681748	0.944397
Trial1	1	1	noBlindfold	counterclockwise	practice	Guided	1	-0.5	-0.5	39.58012	0.29805	-1.44965	-0.37432	0.807885691541525	-3.882265	0.664821	0.912186
Trial1	1	1	noBlindfold	counterclockwise	practice	Guided	1	-0.5	-0.5	39.60011	0.29809	-1.44969	-0.3643	0.809544410179079	-3.759541	0.470158	0.762032
Trial1	1	1	noBlindfold	counterclockwise	practice	Guided	1	-0.5	-0.5	39.6201	0.29812	-1.44971	-0.35416	0.811335240006031	-3.755804	0.622491	0.871178
Trial1	1	1	noBlindfold	counterclockwise	practice	Guided	1	-0.5	-0.5	39.64012	0.29812	-1.44969	-0.33315	0.81537383569558	-3.698605	0.635187	0.789504
Trial1	1	1	noBlindfold	counterclockwise	practice	Guided	1	-0.5	-0.5	39.66011	0.29814	-1.44976	-0.3228	0.817574020465625	-3.73468	0.436134	0.795667
Trial1	1	1	noBlindfold	counterclockwise	practice	Guided	1	-0.5	-0.5	39.68013	0.29812	-1.44978	-0.31234	0.819885265194879	-3.758146	0.486805	0.790978
Trial1	1	1	noBlindfold	counterclockwise	practice	Guided	1	-0.5	-0.5	39.70012	0.29812	-1.44978	-0.30178	0.822366550515673	-3.798302	0.622158	0.914049
Trial1	1	1	noBlindfold	counterclockwise	practice	Guided	1	-0.5	-0.5	39.72011	0.29811	-1.44973	-0.29086	0.825057044084413	-3.763016	0.43172	0.730418
Trial1	1	1	noBlindfold	counterclockwise	practice	Guided	1	-0.5	-0.5	39.74013	0.29814	-1.44976	-0.26931	0.830810038376792	-3.625186	0.2412	0.829102
Trial1	1	1	noBlindfold	counterclockwise	practice	Guided	1	-0.5	-0.5	39.76012	0.2982	-1.44987	-0.25817	0.834029377586109	-3.519808	0.202977	0.669437
Trial1	1	1	noBlindfold	counterclockwise	practice	Guided	1	-0.5	-0.5	39.78011	0.29824	-1.44988	-0.24707	0.837353381021278	-3.477274	0.397558	0.616497
Trial1	1	1	noBlindfold	counterclockwise	practice	Guided	1	-0.5	-0.5	39.80013	0.29828	-1.44984	-0.23664	0.840600650502175	-3.347619	0.262045	0.605571
Trial1	1	1	noBlindfold	counterclockwise	practice	Guided	1	-0.5	-0.5	39.82011	0.29831	-1.44986	-0.22552	0.844178948774547	-3.415947	0.26198	0.695017
Trial1	1	1	noBlindfold	counterclockwise	practice	Guided	1	-0.5	-0.5	39.8401	0.2983	-1.44987	-0.2036	0.851549085091658	-3.457498	0.160344	0.477806
Trial1	1	1	noBlindfold	counterclockwise	practice	Guided	1	-0.5	-0.5	39.86012	0.29826	-1.44994	-0.19308	0.855230328265221	-3.468043	0.143353	0.602864
Trial1	1	1	noBlindfold	counterclockwise	practice	Guided	1	-0.5	-0.5	39.88011	0.29826	-1.44996	-0.18101	0.859635770257936	-3.476915	-0.072478	0.879666
Trial1	1	1	noBlindfold	counterclockwise	practice	Guided	1	-0.5	-0.5	39.9001	0.29828	-1.45001	-0.16997	0.863811759934126	-3.461433	0.0841	0.926342
Trial1	1	1	noBlindfold	counterclockwise	practice	Guided	1	-0.5	-0.5	39.92012	0.29829	-1.45	-0.14786	0.872507578777675	-3.400681	-0.072483	1.050944
Trial1	1	1	noBlindfold	counterclockwise	practice	Guided	1	-0.5	-0.5	39.94011	0.29826	-1.44999	-0.1334	0.878415959505096	-3.538657	0.029079	1.043689
Trial1	1	1	noBlindfold	counterclockwise	practice	Guided	1	-0.5	-0.5	39.96013	0.29822	-1.45001	-0.11993	0.884086161041214	-3.549497	-0.11478	1.173163
[truncated: 18,081 more rows]
