# Supplementary material for: Assessing kinesthetic proprioceptive function of the upper limb: a novel dynamic movement reproduction task using a robotic arm
Source: PeerJ. 2021 May 3;9:e11301. doi: 10.7717/peerj.11301 (PMC8101453; doi:10.7717/peerj.11301)
Supplement: Supplemental Information 2 [file peerj-09-11301-s002.zip › DMR raw data_Study 2_part 1/HMData_PP023_2019-10-02-11-35-08.txt]

Trial1	2	1	blindfold	counterclockwise	practice	Guided	1	0.5	-0.25	0	0.45003	-1.45	-1.05	0.801559058774977	-0.012493	0.0020347	-0.050159
Trial1	2	1	blindfold	counterclockwise	practice	Guided	1	0.5	-0.25	0.01261902	0.45003	-1.45	-1.05	0.801559058774977	0.012553	-0.023359	-0.023315
Trial1	2	1	blindfold	counterclockwise	practice	Guided	1	0.5	-0.25	0.03262329	0.45003	-1.45	-1.05	0.801559058774977	-0.0068108	-0.014896	0.00070398
Trial1	2	1	blindfold	counterclockwise	practice	Guided	1	0.5	-0.25	0.05262756	0.45003	-1.45	-1.05	0.801559058774977	0.0067784	0.023194	-0.0026406
Trial1	2	1	blindfold	counterclockwise	practice	Guided	1	0.5	-0.25	0.07263184	0.45003	-1.45	-1.05	0.801559058774977	0.0062412	0.010496	0.0057429
Trial1	2	1	blindfold	counterclockwise	practice	Guided	1	0.5	-0.25	0.09262085	0.45003	-1.45	-1.05	0.801559058774977	0.019828	0.023193	0.0023974
Trial1	2	1	blindfold	counterclockwise	practice	Guided	1	0.5	-0.25	0.1126251	0.45003	-1.45	-1.05	0.801559058774977	-0.019342	0.014726	-0.012718
Trial1	2	1	blindfold	counterclockwise	practice	Guided	1	0.5	-0.25	0.1326294	0.45003	-1.45	-1.05	0.801559058774977	-0.0029098	-0.044521	0.0093703
Trial1	2	1	blindfold	counterclockwise	practice	Guided	1	0.5	-0.25	0.1526184	0.45003	-1.45	-1.05	0.801559058774977	-0.0036186	0.010496	-0.049595
Trial1	2	1	blindfold	counterclockwise	practice	Guided	1	0.5	-0.25	0.1726227	0.45003	-1.45	-1.05	0.801559058774977	0.012013	0.018956	-0.014932
Trial1	2	1	blindfold	counterclockwise	practice	Guided	1	0.5	-0.25	0.192627	0.45003	-1.45	-1.05	0.801559058774977	0.027111	-0.014899	0.028114
Trial1	2	1	blindfold	counterclockwise	practice	Guided	1	0.5	-0.25	0.2126312	0.45004	-1.45	-1.05	0.801558436438111	0.042831	0.027419	-0.0087641
Trial1	2	1	blindfold	counterclockwise	practice	Guided	1	0.5	-0.25	0.2326202	0.45004	-1.45	-1.05	0.801558436438111	0.0025936	-0.010668	-0.0071143
Trial1	2	1	blindfold	counterclockwise	practice	Guided	1	0.5	-0.25	0.2526245	0.45004	-1.45	-1.05	0.801558436438111	-0.028493	0.023188	-0.0090917
Trial1	2	1	blindfold	counterclockwise	practice	Guided	1	0.5	-0.25	0.2726288	0.45004	-1.45	-1.05	0.801558436438111	0.0078335	0.023186	-0.019408
Trial1	2	1	blindfold	counterclockwise	practice	Guided	1	0.5	-0.25	0.2926178	0.45004	-1.45	-1.05	0.801558436438111	-0.016506	-0.010668	0.012712
Trial1	2	1	blindfold	counterclockwise	practice	Guided	1	0.5	-0.25	0.3126221	0.45004	-1.45	-1.05	0.801558436438111	0.0023204	-0.0022046	-0.0079622
Trial1	2	1	blindfold	counterclockwise	practice	Guided	1	0.5	-0.25	0.3326263	0.45004	-1.45	-1.05	0.801558436438111	0.010402	-0.023364	0.010215
Trial1	2	1	blindfold	counterclockwise	practice	Guided	1	0.5	-0.25	0.3526306	0.45004	-1.45	-1.05	0.801558436438111	0.002055	-0.027594	0.0060241
Trial1	2	1	blindfold	counterclockwise	practice	Guided	1	0.5	-0.25	0.3726196	0.45004	-1.45	-1.05	0.801558436438111	0.0295	-0.0022038	-0.00094642
Trial1	2	1	blindfold	counterclockwise	practice	Guided	1	0.5	-0.25	0.3926239	0.45004	-1.45	-1.05	0.801558436438111	-0.018555	0.0062624	-0.025293
Trial1	2	1	blindfold	counterclockwise	practice	Guided	1	0.5	-0.25	0.4126282	0.45004	-1.45	-1.05	0.801558436438111	-0.026459	-0.010667	0.020531
Trial1	2	1	blindfold	counterclockwise	practice	Guided	1	0.5	-0.25	0.4326172	0.45004	-1.45	-1.05	0.801558436438111	0.019283	-0.010667	0.010781
Trial1	2	1	blindfold	counterclockwise	practice	Guided	1	0.5	-0.25	0.4526215	0.45004	-1.45	-1.05	0.801558436438111	0.028166	-0.0022004	0.011347
Trial1	2	1	blindfold	counterclockwise	practice	Guided	1	0.5	-0.25	0.4726257	0.45004	-1.45	-1.05	0.801558436438111	-0.0086971	0.018957	0.0090881
Trial1	2	1	blindfold	counterclockwise	practice	Guided	1	0.5	-0.25	0.49263	0.45004	-1.45	-1.05	0.801558436438111	-0.047598	0.010492	0.010737
Trial1	2	1	blindfold	counterclockwise	practice	Guided	1	0.5	-0.25	0.512619	0.45004	-1.45	-1.05	0.801558436438111	0.014578	-0.010668	0.014689
Trial1	2	1	blindfold	counterclockwise	practice	Guided	1	0.5	-0.25	0.5326233	0.45004	-1.45	-1.05	0.801558436438111	0.01067	0.0020259	0.0060254
Trial1	2	1	blindfold	counterclockwise	practice	Guided	1	0.5	-0.25	0.5526276	0.45004	-1.45	-1.05	0.801558436438111	-0.013845	-0.01067	-0.029202
Trial1	2	1	blindfold	counterclockwise	practice	Guided	1	0.5	-0.25	0.5726318	0.45004	-1.45	-1.05	0.801558436438111	-0.028237	-0.023365	-0.0079614
Trial1	2	1	blindfold	counterclockwise	practice	Guided	1	0.5	-0.25	0.5926208	0.45004	-1.45	-1.05	0.801558436438111	0.020883	-0.014898	-0.014367
Trial1	2	1	blindfold	counterclockwise	practice	Guided	1	0.5	-0.25	0.6126251	0.45004	-1.45	-1.05	0.801558436438111	0.023725	0.014725	0.011068
Trial1	2	1	blindfold	counterclockwise	practice	Guided	1	0.5	-0.25	0.6326294	0.45004	-1.45	-1.05	0.801558436438111	-0.031079	-0.010666	-0.03871
Trial1	2	1	blindfold	counterclockwise	practice	Guided	1	0.5	-0.25	0.6526184	0.45004	-1.45	-1.05	0.801558436438111	0.0086244	0.0062616	-0.022183
Trial1	2	1	blindfold	counterclockwise	practice	Guided	1	0.5	-0.25	0.6726227	0.45004	-1.45	-1.05	0.801558436438111	0.0038256	0.0062595	0.035088
Trial1	2	1	blindfold	counterclockwise	practice	Guided	1	0.5	-0.25	0.692627	0.45005	-1.45	-1.05	0.801557812367948	0.014567	-0.027593	0.014696
Trial1	2	1	blindfold	counterclockwise	practice	Guided	1	0.5	-0.25	0.7126312	0.45005	-1.45	-1.05	0.801557812367948	0.032861	-0.010664	0.0074413
Trial1	2	1	blindfold	counterclockwise	practice	Guided	1	0.5	-0.25	0.7326202	0.45005	-1.45	-1.05	0.801557812367948	0.020336	-0.0064321	-0.024721
Trial1	2	1	blindfold	counterclockwise	practice	Guided	1	0.5	-0.25	0.7526245	0.45005	-1.45	-1.05	0.801557812367948	-0.018123	-0.023358	0.03787
Trial1	2	1	blindfold	counterclockwise	practice	Guided	1	0.5	-0.25	0.7726288	0.45005	-1.45	-1.05	0.801557812367948	-0.01235	0.010498	0.017194
Trial1	2	1	blindfold	counterclockwise	practice	Guided	1	0.5	-0.25	0.7926178	0.45005	-1.45	-1.05	0.801557812367948	-0.028781	-0.0064317	-0.0048911
Trial1	2	1	blindfold	counterclockwise	practice	Guided	1	0.5	-0.25	0.8126221	0.45005	-1.45	-1.05	0.801557812367948	0.010925	0.0062642	0.0018418
Trial1	2	1	blindfold	counterclockwise	practice	Guided	1	0.5	-0.25	0.8326263	0.45005	-1.45	-1.05	0.801557812367948	0.081447	0.010496	0.014744
Trial1	2	1	blindfold	counterclockwise	practice	Guided	1	0.5	-0.25	0.8526306	0.45005	-1.45	-1.05	0.801557812367948	-0.015721	0.023191	0.00014842
Trial1	2	1	blindfold	counterclockwise	practice	Guided	1	0.5	-0.25	0.8726196	0.45005	-1.45	-1.05	0.801557812367948	-0.012612	0.010495	0.021389
Trial1	2	1	blindfold	counterclockwise	practice	Guided	1	0.5	-0.25	0.8926239	0.45005	-1.45	-1.05	0.801557812367948	-0.0068382	0.0062652	0.00071575
Trial1	2	1	blindfold	counterclockwise	practice	Guided	1	0.5	-0.25	0.9126282	0.45005	-1.45	-1.05	0.801557812367948	0.0015128	0.014729	0.009664
Trial1	2	1	blindfold	counterclockwise	practice	Guided	1	0.5	-0.25	0.9326172	0.45004	-1.45	-1.05	0.801558436438111	0.025053	-0.010662	-0.0098815
Trial1	2	1	blindfold	counterclockwise	practice	Guided	1	0.5	-0.25	0.9526215	0.45004	-1.45	-1.05	0.801558436438111	0.021411	0.0062668	-0.018545
Trial1	2	1	blindfold	counterclockwise	practice	Guided	1	0.5	-0.25	0.9726257	0.45004	-1.45	-1.05	0.801558436438111	-0.0060326	0.027423	-0.011857
Trial1	2	1	blindfold	counterclockwise	practice	Guided	1	0.5	-0.25	0.99263	0.45004	-1.45	-1.05	0.801558436438111	0.040951	0.0062619	0.020593
Trial1	2	1	blindfold	counterclockwise	practice	Guided	1	0.5	-0.25	1.012619	0.45005	-1.45	-1.05	0.801557812367948	0.023184	0.014724	0.019463
Trial1	2	1	blindfold	counterclockwise	practice	Guided	1	0.5	-0.25	1.032623	0.45005	-1.45	-1.05	0.801557812367948	-0.011013	0.010492	-0.0037558
Trial1	2	1	blindfold	counterclockwise	practice	Guided	1	0.5	-0.25	1.052628	0.45005	-1.45	-1.05	0.801557812367948	0.036505	-0.01913	0.031751
Trial1	2	1	blindfold	counterclockwise	practice	Guided	1	0.5	-0.25	1.072632	0.45005	-1.45	-1.05	0.801557812367948	-0.016256	0.018955	0.0037784
Trial1	2	1	blindfold	counterclockwise	practice	Guided	1	0.5	-0.25	1.092621	0.45005	-1.45	-1.05	0.801557812367948	0.032599	-0.010665	0.014701
Trial1	2	1	blindfold	counterclockwise	practice	Guided	1	0.5	-0.25	1.112625	0.45004	-1.45	-1.05	0.801558436438111	0.017769	-0.0064339	-0.035597
Trial1	2	1	blindfold	counterclockwise	practice	Guided	1	0.5	-0.25	1.132629	0.45004	-1.45	-1.05	0.801558436438111	0.0056888	0.018957	0.014137
Trial1	2	1	blindfold	counterclockwise	practice	Guided	1	0.5	-0.25	1.152618	0.45004	-1.45	-1.05	0.801558436438111	-0.002927	-0.0064342	0.029493
Trial1	2	1	blindfold	counterclockwise	practice	Guided	1	0.5	-0.25	1.172623	0.45004	-1.45	-1.05	0.801558436438111	0.011728	-0.0064329	-0.010729
Trial1	2	1	blindfold	counterclockwise	practice	Guided	1	0.5	-0.25	1.192627	0.45005	-1.45	-1.05	0.801557812367948	-0.023536	-0.0021984	-0.01718
Trial1	2	1	blindfold	counterclockwise	practice	Guided	1	0.5	-0.25	1.212631	0.45005	-1.45	-1.05	0.801557812367948	-0.002129	0.0062668	-0.0031914
Trial1	2	1	blindfold	counterclockwise	practice	Guided	1	0.5	-0.25	1.23262	0.45005	-1.45	-1.05	0.801557812367948	-0.0079045	0.002034	0.017484
Trial1	2	1	blindfold	counterclockwise	practice	Guided	1	0.5	-0.25	1.252625	0.45005	-1.45	-1.05	0.801557812367948	0.020874	-0.0021975	-0.014356
Trial1	2	1	blindfold	counterclockwise	practice	Guided	1	0.5	-0.25	1.272629	0.45005	-1.45	-1.05	0.801557812367948	-0.0063062	0.010498	-0.0076666
Trial1	2	1	blindfold	counterclockwise	practice	Guided	1	0.5	-0.25	1.292618	0.45005	-1.45	-1.05	0.801557812367948	0.028953	-0.019124	-0.0012171
Trial1	2	1	blindfold	counterclockwise	practice	Guided	1	0.5	-0.25	1.312622	0.45005	-1.45	-1.05	0.801557812367948	0.020338	0.010499	0.0024108
Trial1	2	1	blindfold	counterclockwise	practice	Guided	1	0.5	-0.25	1.332626	0.45005	-1.45	-1.05	0.801557812367948	-0.0071089	0.01473	0.0049085
Trial1	2	1	blindfold	counterclockwise	practice	Guided	1	0.5	-0.25	1.352631	0.45005	-1.45	-1.05	0.801557812367948	-0.017057	-0.014891	0.021111
Trial1	2	1	blindfold	counterclockwise	practice	Guided	1	0.5	-0.25	1.37262	0.45005	-1.45	-1.05	0.801557812367948	-0.0026666	-0.0021942	-0.010444
Trial1	2	1	blindfold	counterclockwise	practice	Guided	1	0.5	-0.25	1.392624	0.45005	-1.45	-1.05	0.801557812367948	-0.03349	-0.010658	-0.00097664
Trial1	2	1	blindfold	counterclockwise	practice	Guided	1	0.5	-0.25	1.412628	0.45005	-1.45	-1.05	0.801557812367948	-0.015993	0.014734	0.0043445
Trial1	2	1	blindfold	counterclockwise	practice	Guided	1	0.5	-0.25	1.432617	0.45005	-1.45	-1.05	0.801557812367948	-0.01937	-0.0021956	-0.012705
Trial1	2	1	blindfold	counterclockwise	practice	Guided	1	0.5	-0.25	1.452621	0.45005	-1.45	-1.05	0.801557812367948	0.0056767	-0.0021967	0.014138
Trial1	2	1	blindfold	counterclockwise	practice	Guided	1	0.5	-0.25	1.472626	0.45005	-1.45	-1.05	0.801557812367948	0.010651	0.0020352	0.0060381
Trial1	2	1	blindfold	counterclockwise	practice	Guided	1	0.5	-0.25	1.49263	0.45005	-1.45	-1.05	0.801557812367948	0.010916	0.014728	0.0018492
Trial1	2	1	blindfold	counterclockwise	practice	Guided	1	0.5	-0.25	1.512619	0.45005	-1.45	-1.05	0.801557812367948	-0.03403	-0.0064304	0.012164
Trial1	2	1	blindfold	counterclockwise	practice	Guided	1	0.5	-0.25	1.532623	0.45005	-1.45	-1.05	0.801557812367948	0.029479	0.010497	-0.00064914
Trial1	2	1	blindfold	counterclockwise	practice	Guided	1	0.5	-0.25	1.552628	0.45005	-1.45	-1.05	0.801557812367948	0.034187	-0.027591	-0.013504
Trial1	2	1	blindfold	counterclockwise	practice	Guided	1	0.5	-0.25	1.572632	0.45005	-1.45	-1.05	0.801557812367948	0.028148	0.0020352	0.011364
Trial1	2	1	blindfold	counterclockwise	practice	Guided	1	0.5	-0.25	1.592621	0.45005	-1.45	-1.05	0.801557812367948	-0.0032078	-0.023354	0.027286
Trial1	2	1	blindfold	counterclockwise	practice	Guided	1	0.5	-0.25	1.612625	0.45005	-1.45	-1.05	0.801557812367948	0.023971	-0.010657	0.0068916
Trial1	2	1	blindfold	counterclockwise	practice	Guided	1	0.5	-0.25	1.632629	0.45005	-1.45	-1.05	0.801557812367948	-0.020174	-0.031817	-0.00012349
Trial1	2	1	blindfold	counterclockwise	practice	Guided	1	0.5	-0.25	1.652618	0.45005	-1.45	-1.05	0.801557812367948	-0.002144	-0.0021918	-0.0031877
Trial1	2	1	blindfold	counterclockwise	practice	Guided	1	0.5	-0.25	1.672623	0.45005	-1.45	-1.05	0.801557812367948	-0.020974	-0.023349	0.018334
Trial1	2	1	blindfold	counterclockwise	practice	Guided	1	0.5	-0.25	1.692627	0.45005	-1.45	-1.05	0.801557812367948	0.041465	-0.019116	0.012209
Trial1	2	1	blindfold	counterclockwise	practice	Guided	1	0.5	-0.25	1.712631	0.45006	-1.45	-1.05	0.801557188422396	0.012507	-0.019114	-0.023301
Trial1	2	1	blindfold	counterclockwise	practice	Guided	1	0.5	-0.25	1.73262	0.45006	-1.45	-1.05	0.801557188422396	0.0036237	-0.019114	-0.023867
Trial1	2	1	blindfold	counterclockwise	practice	Guided	1	0.5	-0.25	1.752625	0.45006	-1.45	-1.05	0.801557188422396	-0.046028	0.010509	0.018287
Trial1	2	1	blindfold	counterclockwise	practice	Guided	1	0.5	-0.25	1.772629	0.45006	-1.45	-1.05	0.801557188422396	-0.006327	0.0020416	-0.0076658
Trial1	2	1	blindfold	counterclockwise	practice	Guided	1	0.5	-0.25	1.792618	0.45006	-1.45	-1.05	0.801557188422396	0.0051288	-0.0021884	0.022522
Trial1	2	1	blindfold	counterclockwise	practice	Guided	1	0.5	-0.25	1.812622	0.45006	-1.45	-1.05	0.801557188422396	-0.024358	0.010508	-0.0046048
Trial1	2	1	blindfold	counterclockwise	practice	Guided	1	0.5	-0.25	1.832626	0.45006	-1.45	-1.05	0.801557188422396	0.019522	-0.0021884	0.0066036
Trial1	2	1	blindfold	counterclockwise	practice	Guided	1	0.5	-0.25	1.852631	0.45006	-1.45	-1.05	0.801557188422396	-0.0113	0.014739	0.00043524
Trial1	2	1	blindfold	counterclockwise	practice	Guided	1	0.5	-0.25	1.87262	0.45006	-1.45	-1.05	0.801557188422396	-0.0021517	0.0020439	-0.0031889
Trial1	2	1	blindfold	counterclockwise	practice	Guided	1	0.5	-0.25	1.892624	0.45006	-1.45	-1.05	0.801557188422396	0.0028258	0.010509	-0.011288
Trial1	2	1	blindfold	counterclockwise	practice	Guided	1	0.5	-0.25	1.912628	0.45006	-1.45	-1.05	0.801557188422396	0.0064658	0.014741	0.0015695
Trial1	2	1	blindfold	counterclockwise	practice	Guided	1	0.5	-0.25	1.932617	0.45006	-1.45	-1.05	0.801557188422396	0.02947	0.0020465	-0.0095952
Trial1	2	1	blindfold	counterclockwise	practice	Guided	1	0.5	-0.25	1.952621	0.45006	-1.45	-1.05	0.801557188422396	-0.0060604	-0.019112	-0.0076606
Trial1	2	1	blindfold	counterclockwise	practice	Guided	1	0.5	-0.25	1.972626	0.45006	-1.45	-1.05	0.801557188422396	0.023964	-0.010648	0.0068915
Trial1	2	1	blindfold	counterclockwise	practice	Guided	1	0.5	-0.25	1.99263	0.45006	-1.45	-1.05	0.801557188422396	0.027872	0.018973	0.015559
Trial1	2	1	blindfold	counterclockwise	practice	Guided	1	0.5	-0.25	2.012619	0.45006	-1.45	-1.05	0.801557188422396	-0.0024182	-0.019115	0.001006
Trial1	2	1	blindfold	counterclockwise	practice	Guided	1	0.5	-0.25	2.032623	0.45006	-1.45	-1.05	0.801557188422396	0.0067284	0.014739	-0.0026197
Trial1	2	1	blindfold	counterclockwise	practice	Guided	1	0.5	-0.25	2.052628	0.45006	-1.45	-1.05	0.801557188422396	-0.025159	-0.014884	0.0079792
Trial1	2	1	blindfold	counterclockwise	practice	Guided	1	0.5	-0.25	2.072632	0.45006	-1.45	-1.05	0.801557188422396	0.011701	-0.027579	-0.01072
Trial1	2	1	blindfold	counterclockwise	practice	Guided	1	0.5	-0.25	2.092621	0.45006	-1.45	-1.05	0.801557188422396	-0.0079295	0.023202	0.017489
Trial1	2	1	blindfold	counterclockwise	practice	Guided	1	0.5	-0.25	2.112625	0.45006	-1.45	-1.05	0.801557188422396	-0.0018902	0.0062743	-0.0073769
Trial1	2	1	blindfold	counterclockwise	practice	Guided	1	0.5	-0.25	2.132629	0.45006	-1.45	-1.05	0.801557188422396	-0.0084587	0.0062732	0.025873
Trial1	2	1	blindfold	counterclockwise	practice	Guided	1	0.5	-0.25	2.152618	0.45006	-1.45	-1.05	0.801557188422396	0.0030844	0.0020413	-0.015478
Trial1	2	1	blindfold	counterclockwise	practice	Guided	1	0.5	-0.25	2.172623	0.45006	-1.45	-1.05	0.801557188422396	0.0006866	-0.010655	0.022245
Trial1	2	1	blindfold	counterclockwise	practice	Guided	1	0.5	-0.25	2.192627	0.45006	-1.45	-1.05	0.801557188422396	-0.021519	0.0062712	0.020836
Trial1	2	1	blindfold	counterclockwise	practice	Guided	1	0.5	-0.25	2.212631	0.45006	-1.45	-1.05	0.801557188422396	0.060017	-0.0021922	0.0063272
Trial1	2	1	blindfold	counterclockwise	practice	Guided	1	0.5	-0.25	2.23262	0.45007	-1.45	-1.05	0.801556564601454	0.037273	-0.0021921	0.0077416
Trial1	2	1	blindfold	counterclockwise	practice	Guided	1	0.5	-0.25	2.252625	0.45007	-1.45	-1.05	0.801556564601454	-0.0013648	0.010504	-0.0026188
Trial1	2	1	blindfold	counterclockwise	practice	Guided	1	0.5	-0.25	2.272629	0.45007	-1.45	-1.05	0.801556564601454	0.0022757	-0.01489	0.0088264
Trial1	2	1	blindfold	counterclockwise	practice	Guided	1	0.5	-0.25	2.292618	0.45007	-1.45	-1.05	0.801556564601454	-0.0071399	0.010501	0.0049148
Trial1	2	1	blindfold	counterclockwise	practice	Guided	1	0.5	-0.25	2.312622	0.45007	-1.45	-1.05	0.801556564601454	-0.011848	0.018964	0.0088253
Trial1	2	1	blindfold	counterclockwise	practice	Guided	1	0.5	-0.25	2.332626	0.45007	-1.45	-1.05	0.801556564601454	-0.013624	-0.023352	-0.033371
Trial1	2	1	blindfold	counterclockwise	practice	Guided	1	0.5	-0.25	2.352631	0.45007	-1.45	-1.05	0.801556564601454	0.0022722	-0.0021934	-0.0028993
Trial1	2	1	blindfold	counterclockwise	practice	Guided	1	0.5	-0.25	2.37262	0.45007	-1.45	-1.05	0.801556564601454	0.023681	-0.0021933	0.011086
Trial1	2	1	blindfold	counterclockwise	practice	Guided	1	0.5	-0.25	2.392624	0.45007	-1.45	-1.05	0.801556564601454	-0.051287	0.014731	-0.0020976
Trial1	2	1	blindfold	counterclockwise	practice	Guided	1	0.5	-0.25	2.412628	0.45007	-1.45	-1.05	0.801556564601454	-0.0037652	-0.010659	0.021967
Trial1	2	1	blindfold	counterclockwise	practice	Guided	1	0.5	-0.25	2.432617	0.45007	-1.45	-1.05	0.801556564601454	-0.01469	0.010501	-0.038408
Trial1	2	1	blindfold	counterclockwise	practice	Guided	1	0.5	-0.25	2.452621	0.45007	-1.45	-1.05	0.801556564601454	0.032563	0.0062667	0.011652
Trial1	2	1	blindfold	counterclockwise	practice	Guided	1	0.5	-0.25	2.472626	0.45007	-1.45	-1.05	0.801556564601454	-0.016287	-0.014892	0.0085451
Trial1	2	1	blindfold	counterclockwise	practice	Guided	1	0.5	-0.25	2.49263	0.45007	-1.45	-1.05	0.801556564601454	0.019776	0.010498	0.0024213
Trial1	2	1	blindfold	counterclockwise	practice	Guided	1	0.5	-0.25	2.512619	0.45007	-1.45	-1.05	0.801556564601454	0.023148	0.0020341	0.019469
Trial1	2	1	blindfold	counterclockwise	practice	Guided	1	0.5	-0.25	2.532623	0.45007	-1.45	-1.05	0.801556564601454	0.045352	0.0020338	0.020883
Trial1	2	1	blindfold	counterclockwise	practice	Guided	1	0.5	-0.25	2.552628	0.45007	-1.45	-1.05	0.801556564601454	-0.0068736	-0.014892	0.0007271
Trial1	2	1	blindfold	counterclockwise	practice	Guided	1	0.5	-0.25	2.572632	0.45007	-1.45	-1.05	0.801556564601454	0.028389	-0.019123	0.0071798
Trial1	2	1	blindfold	counterclockwise	practice	Guided	1	0.5	-0.25	2.592621	0.45007	-1.45	-1.05	0.801556564601454	-0.037698	0.0062674	0.0040741
Trial1	2	1	blindfold	counterclockwise	practice	Guided	1	0.5	-0.25	2.612625	0.45007	-1.45	-1.05	0.801556564601454	-0.0068761	0.018962	0.00072957
Trial1	2	1	blindfold	counterclockwise	practice	Guided	1	0.5	-0.25	2.632629	0.45007	-1.45	-1.05	0.801556564601454	0.017995	-0.0064306	-0.039773
Trial1	2	1	blindfold	counterclockwise	practice	Guided	1	0.5	-0.25	2.652618	0.45007	-1.45	-1.05	0.801556564601454	0.033357	0.0020327	0.006337
Trial1	2	1	blindfold	counterclockwise	practice	Guided	1	0.5	-0.25	2.672623	0.45007	-1.45	-1.05	0.801556564601454	-0.038499	0.010497	0.0071394
Trial1	2	1	blindfold	counterclockwise	practice	Guided	1	0.5	-0.25	2.692627	0.45007	-1.45	-1.05	0.801556564601454	-0.017095	-0.010664	0.021125
Trial1	2	1	blindfold	counterclockwise	practice	Guided	1	0.5	-0.25	2.712631	0.45007	-1.45	-1.05	0.801556564601454	0.023142	-0.014895	0.019475
Trial1	2	1	blindfold	counterclockwise	practice	Guided	1	0.5	-0.25	2.73262	0.45007	-1.45	-1.05	0.801556564601454	0.00093578	0.018958	0.018062
Trial1	2	1	blindfold	counterclockwise	practice	Guided	1	0.5	-0.25	2.752625	0.45007	-1.45	-1.05	0.801556564601454	-0.01683	0.0020324	0.016933
Trial1	2	1	blindfold	counterclockwise	practice	Guided	1	0.5	-0.25	2.772629	0.45007	-1.45	-1.05	0.801556564601454	0.024738	0.0020318	-0.0056758
Trial1	2	1	blindfold	counterclockwise	practice	Guided	1	0.5	-0.25	2.792618	0.45007	-1.45	-1.05	0.801556564601454	0.0053737	-0.023359	0.018342
Trial1	2	1	blindfold	counterclockwise	practice	Guided	1	0.5	-0.25	2.812622	0.45007	-1.45	-1.05	0.801556564601454	0.025804	-0.0064311	-0.022444
Trial1	2	1	blindfold	counterclockwise	practice	Guided	1	0.5	-0.25	2.832626	0.45007	-1.45	-1.05	0.801556564601454	-0.038503	-0.006431	0.0071355
Trial1	2	1	blindfold	counterclockwise	practice	Guided	1	0.5	-0.25	2.852631	0.45007	-1.45	-1.05	0.801556564601454	-0.028822	-0.0021994	0.0065711
Trial1	2	1	blindfold	counterclockwise	practice	Guided	1	0.5	-0.25	2.87262	0.45007	-1.45	-1.05	0.801556564601454	-0.026157	0.010497	-0.045093
Trial1	2	1	blindfold	counterclockwise	practice	Guided	1	0.5	-0.25	2.892624	0.45007	-1.45	-1.05	0.801556564601454	0.020562	0.010492	-0.0017659
Trial1	2	1	blindfold	counterclockwise	practice	Guided	1	0.5	-0.25	2.912628	0.45007	-1.45	-1.05	0.801556564601454	0.038059	-0.0064358	-0.0048285
Trial1	2	1	blindfold	counterclockwise	practice	Guided	1	0.5	-0.25	2.932617	0.45007	-1.45	-1.05	0.801556564601454	-0.0027128	0.0020274	0.0052051
Trial1	2	1	blindfold	counterclockwise	practice	Guided	1	0.5	-0.25	2.952621	0.45008	-1.45	-1.05	0.801555942761177	0.037519	0.0062589	0.0035558
Trial1	2	1	blindfold	counterclockwise	practice	Guided	1	0.5	-0.25	2.972626	0.45008	-1.45	-1.05	0.801555942761177	0.010338	-0.0064371	-0.0051089
Trial1	2	1	blindfold	counterclockwise	practice	Guided	1	0.5	-0.25	2.99263	0.45008	-1.45	-1.05	0.801555942761177	0.033606	-0.010668	-0.005111
Trial1	2	1	blindfold	counterclockwise	practice	Guided	1	0.5	-0.25	3.012619	0.45008	-1.45	-1.05	0.801555942761177	-0.01658	-0.048753	0.012742
Trial1	2	1	blindfold	counterclockwise	practice	Guided	1	0.5	-0.25	3.032623	0.45008	-1.45	-1.05	0.801555942761177	-0.028836	0.014723	-0.0040238
Trial1	2	1	blindfold	counterclockwise	practice	Guided	1	0.5	-0.25	3.052628	0.45008	-1.45	-1.05	0.801555942761177	0.0019818	0.023185	0.0012977
Trial1	2	1	blindfold	counterclockwise	practice	Guided	1	0.5	-0.25	3.072632	0.45008	-1.45	-1.05	0.801555942761177	0.024453	0.0020258	-0.0034575
Trial1	2	1	blindfold	counterclockwise	practice	Guided	1	0.5	-0.25	3.092621	0.45008	-1.45	-1.05	0.801555942761177	0.0019805	0.006255	0.0012976
Trial1	2	1	blindfold	counterclockwise	practice	Guided	1	0.5	-0.25	3.112625	0.45008	-1.45	-1.05	0.801555942761177	0.014768	0.010486	0.010526
Trial1	2	1	blindfold	counterclockwise	practice	Guided	1	0.5	-0.25	3.132629	0.45009	-1.45	-1.05	0.801555321044771	0.010853	-0.040295	-0.004591
Trial1	2	1	blindfold	counterclockwise	practice	Guided	1	0.5	-0.25	3.152618	0.45009	-1.45	-1.05	0.801555321044771	-0.020233	0.0062556	-0.00011764
Trial1	2	1	blindfold	counterclockwise	practice	Guided	1	0.5	-0.25	3.172623	0.45009	-1.45	-1.05	0.801555321044771	0.023911	-0.0064391	-0.0062432
Trial1	2	1	blindfold	counterclockwise	practice	Guided	1	0.5	-0.25	3.192627	0.45009	-1.45	-1.05	0.801555321044771	-0.0063785	0.010488	-0.0076559
Trial1	2	1	blindfold	counterclockwise	practice	Guided	1	0.5	-0.25	3.212631	0.45009	-1.45	-1.05	0.801555321044771	-0.018366	-0.014903	-0.02946
Trial1	2	1	blindfold	counterclockwise	practice	Guided	1	0.5	-0.25	3.23262	0.45009	-1.45	-1.05	0.801555321044771	0.033593	-0.01067	-0.023008
Trial1	2	1	blindfold	counterclockwise	practice	Guided	1	0.5	-0.25	3.252625	0.45009	-1.45	-1.05	0.801555321044771	0.0053461	0.027417	0.018342
Trial1	2	1	blindfold	counterclockwise	practice	Guided	1	0.5	-0.25	3.272629	0.45009	-1.45	-1.05	0.801555321044771	0.01032	0.0020252	0.010241
Trial1	2	1	blindfold	counterclockwise	practice	Guided	1	0.5	-0.25	3.292618	0.45009	-1.45	-1.05	0.801555321044771	0.012984	0.0020258	-0.041189
Trial1	2	1	blindfold	counterclockwise	practice	Guided	1	0.5	-0.25	3.312622	0.45009	-1.45	-1.05	0.801555321044771	-0.0016734	0.0020242	-0.011568
Trial1	2	1	blindfold	counterclockwise	practice	Guided	1	0.5	-0.25	3.332626	0.45009	-1.45	-1.05	0.801555321044771	-0.0024736	0.010488	0.0010055
Trial1	2	1	blindfold	counterclockwise	practice	Guided	1	0.5	-0.25	3.352631	0.45009	-1.45	-1.05	0.801555321044771	-0.0095817	0.023181	0.042638
Trial1	2	1	blindfold	counterclockwise	practice	Guided	1	0.5	-0.25	3.37262	0.45009	-1.45	-1.05	0.801555321044771	-0.061275	-0.010674	-0.014394
Trial1	2	1	blindfold	counterclockwise	practice	Guided	1	0.5	-0.25	3.392624	0.45009	-1.45	-1.05	0.801555321044771	0.0066731	0.0062546	-0.0026231
Trial1	2	1	blindfold	counterclockwise	practice	Guided	1	0.5	-0.25	3.412628	0.45009	-1.45	-1.05	0.801555321044771	0.0024974	0.027414	-0.007099
Trial1	2	1	blindfold	counterclockwise	practice	Guided	1	0.5	-0.25	3.432617	0.45009	-1.45	-1.05	0.801555321044771	0.033848	0.0062557	-0.0093126
Trial1	2	1	blindfold	counterclockwise	practice	Guided	1	0.5	-0.25	3.452621	0.45009	-1.45	-1.05	0.801555321044771	-0.014735	-0.010672	-0.016609
Trial1	2	1	blindfold	counterclockwise	practice	Guided	1	0.5	-0.25	3.472626	0.45009	-1.45	-1.05	0.801555321044771	-0.02495	-0.010672	0.0037845
Trial1	2	1	blindfold	counterclockwise	practice	Guided	1	0.5	-0.25	3.49263	0.45009	-1.45	-1.05	0.801555321044771	0.037491	-0.0022062	-0.0051167
Trial1	2	1	blindfold	counterclockwise	practice	Guided	1	0.5	-0.25	3.512619	0.45009	-1.45	-1.05	0.801555321044771	-0.0077193	-0.019134	0.013299
Trial1	2	1	blindfold	counterclockwise	practice	Guided	1	0.5	-0.25	3.532623	0.45009	-1.45	-1.05	0.801555321044771	-0.018643	-0.01067	0.0012868
Trial1	2	1	blindfold	counterclockwise	practice	Guided	1	0.5	-0.25	3.552628	0.45009	-1.45	-1.05	0.801555321044771	-0.01607	0.014721	0.00435
Trial1	2	1	blindfold	counterclockwise	practice	Guided	1	0.5	-0.25	3.572632	0.45009	-1.45	-1.05	0.801555321044771	-0.015804	-0.014902	0.00015672
Trial1	2	1	blindfold	counterclockwise	practice	Guided	1	0.5	-0.25	3.592621	0.4501	-1.45	-1.05	0.801554697596921	0.015277	0.031647	0.029499
Trial1	2	1	blindfold	counterclockwise	practice	Guided	1	0.5	-0.25	3.612625	0.4501	-1.45	-1.05	0.801554697596921	0.024161	-0.0064398	0.0026999
Trial1	2	1	blindfold	counterclockwise	practice	Guided	1	0.5	-0.25	3.632629	0.4501	-1.45	-1.05	0.801554697596921	0.015814	-0.019135	0.0012878
Trial1	2	1	blindfold	counterclockwise	practice	Guided	1	0.5	-0.25	3.652618	0.4501	-1.45	-1.05	0.801554697596921	0.039618	0.018952	-0.029984
Trial1	2	1	blindfold	counterclockwise	practice	Guided	1	0.5	-0.25	3.672623	0.4501	-1.45	-1.05	0.801554697596921	-0.013234	-0.0022086	0.029783
Trial1	2	1	blindfold	counterclockwise	practice	Guided	1	0.5	-0.25	3.692627	0.4501	-1.45	-1.05	0.801554697596921	0.010839	0.0062568	0.0018548
Trial1	2	1	blindfold	counterclockwise	practice	Guided	1	0.5	-0.25	3.712631	0.4501	-1.45	-1.05	0.801554697596921	0.00089009	-0.0064396	0.018056
Trial1	2	1	blindfold	counterclockwise	practice	Guided	1	0.5	-0.25	3.73262	0.4501	-1.45	-1.05	0.801554697596921	0.015545	-0.010671	-0.002053
Trial1	2	1	blindfold	counterclockwise	practice	Guided	1	0.5	-0.25	3.752625	0.4501	-1.45	-1.05	0.801554697596921	0.061287	0.018953	-0.020186
Trial1	2	1	blindfold	counterclockwise	practice	Guided	1	0.5	-0.25	3.772629	0.4501	-1.45	-1.05	0.801554697596921	0.034109	-0.006439	-0.013495
Trial1	2	1	blindfold	counterclockwise	practice	Guided	1	0.5	-0.25	3.792618	0.4501	-1.45	-1.05	0.801554697596921	0.015279	-0.0022072	0.021687
Trial1	2	1	blindfold	counterclockwise	practice	Guided	1	0.5	-0.25	3.812622	0.4501	-1.45	-1.05	0.801554697596921	0.0461	-0.01067	0.0083112
Trial1	2	1	blindfold	counterclockwise	practice	Guided	1	0.5	-0.25	3.832626	0.4501	-1.45	-1.05	0.801554697596921	0.013945	-0.0064403	0.0231
Trial1	2	1	blindfold	counterclockwise	practice	Guided	1	0.5	-0.25	3.852631	0.4501	-1.45	-1.05	0.801554697596921	-0.012166	0.0020228	-0.0079343
Trial1	2	1	blindfold	counterclockwise	practice	Guided	1	0.5	-0.25	3.87262	0.4501	-1.45	-1.05	0.801554697596921	0.0024895	0.0062537	-0.0070867
Trial1	2	1	blindfold	counterclockwise	practice	Guided	1	0.5	-0.25	3.892624	0.4501	-1.45	-1.05	0.801554697596921	-0.0066591	-0.019134	-0.0034615
Trial1	2	1	blindfold	counterclockwise	practice	Guided	1	0.5	-0.25	3.912628	0.4501	-1.45	-1.05	0.801554697596921	0.039085	0.0062566	-0.021594
Trial1	2	1	blindfold	counterclockwise	practice	Guided	1	0.5	-0.25	3.932617	0.4501	-1.45	-1.05	0.801554697596921	-0.016604	-0.019133	0.01274
Trial1	2	1	blindfold	counterclockwise	practice	Guided	1	0.5	-0.25	3.952621	0.4501	-1.45	-1.05	0.801554697596921	0.0050661	0.0062587	0.022536
Trial1	2	1	blindfold	counterclockwise	practice	Guided	1	0.5	-0.25	3.972626	0.4501	-1.45	-1.05	0.801554697596921	0.0022247	0.0020278	-0.0028928
Trial1	2	1	blindfold	counterclockwise	practice	Guided	1	0.5	-0.25	3.99263	0.4501	-1.45	-1.05	0.801554697596921	0.001686	-0.023363	0.0054895
Trial1	2	1	blindfold	counterclockwise	practice	Guided	1	0.5	-0.25	4.012619	0.4501	-1.45	-1.05	0.801554697596921	-0.014744	0.0020283	-0.016597
Trial1	2	1	blindfold	counterclockwise	practice	Guided	1	0.5	-0.25	4.032623	0.4501	-1.45	-1.05	0.801554697596921	-0.011634	0.014722	0.0046435
Trial1	2	1	blindfold	counterclockwise	practice	Guided	1	0.5	-0.25	4.052628	0.4501	-1.45	-1.05	0.801554697596921	0.010571	-0.0022065	0.0060544
Trial1	2	1	blindfold	counterclockwise	practice	Guided	1	0.5	-0.25	4.072632	0.4501	-1.45	-1.05	0.801554697596921	-0.0074612	-0.027597	0.0091155
Trial1	2	1	blindfold	counterclockwise	practice	Guided	1	0.5	-0.25	4.092621	0.4501	-1.45	-1.05	0.801554697596921	0.033307	-0.01067	-0.00091517
Trial1	2	1	blindfold	counterclockwise	practice	Guided	1	0.5	-0.25	4.112625	0.4501	-1.45	-1.05	0.801554697596921	-0.021056	0.0062577	0.012461
Trial1	2	1	blindfold	counterclockwise	practice	Guided	1	0.5	-0.25	4.132629	0.4501	-1.45	-1.05	0.801554697596921	0.0079884	-0.014902	-0.024979
Trial1	2	1	blindfold	counterclockwise	practice	Guided	1	0.5	-0.25	4.152618	0.4501	-1.45	-1.05	0.801554697596921	0.0066584	-0.0022072	-0.0026078
Trial1	2	1	blindfold	counterclockwise	practice	Guided	1	0.5	-0.25	4.172623	0.4501	-1.45	-1.05	0.801554697596921	0.0030163	-0.002208	-0.015466
Trial1	2	1	blindfold	counterclockwise	practice	Guided	1	0.5	-0.25	4.192627	0.4501	-1.45	-1.05	0.801554697596921	0.026996	0.0020269	0.028946
Trial1	2	1	blindfold	counterclockwise	practice	Guided	1	0.5	-0.25	4.212631	0.4501	-1.45	-1.05	0.801554697596921	0.0038162	-0.014898	-0.02804
Trial1	2	1	blindfold	counterclockwise	practice	Guided	1	0.5	-0.25	4.23262	0.4501	-1.45	-1.05	0.801554697596921	-0.011905	-0.0149	0.0088366
Trial1	2	1	blindfold	counterclockwise	practice	Guided	1	0.5	-0.25	4.252625	0.4501	-1.45	-1.05	0.801554697596921	0.0103	0.0020274	0.010249
Trial1	2	1	blindfold	counterclockwise	practice	Guided	1	0.5	-0.25	4.272629	0.4501	-1.45	-1.05	0.801554697596921	0.051601	-0.0022057	-0.0081673
Trial1	2	1	blindfold	counterclockwise	practice	Guided	1	0.5	-0.25	4.292618	0.4501	-1.45	-1.05	0.801554697596921	-0.0016934	0.0062582	-0.0026077
Trial1	2	1	blindfold	counterclockwise	practice	Guided	1	0.5	-0.25	4.312622	0.4501	-1.45	-1.05	0.801554697596921	0.019441	0.0062562	0.006622
Trial1	2	1	blindfold	counterclockwise	practice	Guided	1	0.5	-0.25	4.332626	0.4501	-1.45	-1.05	0.801554697596921	-0.0030308	0.01472	0.0094016
Trial1	2	1	blindfold	counterclockwise	practice	Guided	1	0.5	-0.25	4.352631	0.4501	-1.45	-1.05	0.801554697596921	0.011091	0.01472	-0.0023259
Trial1	2	1	blindfold	counterclockwise	practice	Guided	1	0.5	-0.25	4.37262	0.45011	-1.45	-1.05	0.801554076128627	0.022015	0.0062532	0.036244
Trial1	2	1	blindfold	counterclockwise	practice	Guided	1	0.5	-0.25	4.392624	0.45011	-1.45	-1.05	0.801554076128627	0.019972	0.02318	-0.0017611
Trial1	2	1	blindfold	counterclockwise	practice	Guided	1	0.5	-0.25	4.412628	0.45011	-1.45	-1.05	0.801554076128627	0.0071794	0.0020182	-0.014619
Trial1	2	1	blindfold	counterclockwise	practice	Guided	1	0.5	-0.25	4.432617	0.45011	-1.45	-1.05	0.801554076128627	0.041641	-0.014908	0.0080343
Trial1	2	1	blindfold	counterclockwise	practice	Guided	1	0.5	-0.25	4.452621	0.45011	-1.45	-1.05	0.801554076128627	0.0066426	0.0020156	-0.0026077
Trial1	2	1	blindfold	counterclockwise	practice	Guided	1	0.5	-0.25	4.472626	0.45011	-1.45	-1.05	0.801554076128627	-0.037769	0.0020145	-0.0054323
Trial1	2	1	blindfold	counterclockwise	practice	Guided	1	0.5	-0.25	4.49263	0.45011	-1.45	-1.05	0.801554076128627	-0.020536	-0.019147	-0.008776
Trial1	2	1	blindfold	counterclockwise	practice	Guided	1	0.5	-0.25	4.512619	0.45011	-1.45	-1.05	0.801554076128627	0.024139	-0.0022189	0.0027135
Trial1	2	1	blindfold	counterclockwise	practice	Guided	1	0.5	-0.25	4.532623	0.45011	-1.45	-1.05	0.801554076128627	0.021298	0.023173	-0.022717
Trial1	2	1	blindfold	counterclockwise	practice	Guided	1	0.5	-0.25	4.552628	0.45011	-1.45	-1.05	0.801554076128627	0.0011331	0.002013	0.048823
Trial1	2	1	blindfold	counterclockwise	practice	Guided	1	0.5	-0.25	4.572632	0.45011	-1.45	-1.05	0.801554076128627	-0.03937	-0.0064503	0.019717
Trial1	2	1	blindfold	counterclockwise	practice	Guided	1	0.5	-0.25	4.592621	0.45011	-1.45	-1.05	0.801554076128627	-0.0074835	-0.0022175	0.0091192
Trial1	2	1	blindfold	counterclockwise	practice	Guided	1	0.5	-0.25	4.612625	0.45011	-1.45	-1.05	0.801554076128627	-0.0022447	0.018939	-0.0031729
Trial1	2	1	blindfold	counterclockwise	practice	Guided	1	0.5	-0.25	4.632629	0.45011	-1.45	-1.05	0.801554076128627	0.040831	0.006241	0.02061
Trial1	2	1	blindfold	counterclockwise	practice	Guided	1	0.5	-0.25	4.652618	0.45012	-1.45	-1.05	0.80155345292963	-0.011133	0.018937	-0.0037363
Trial1	2	1	blindfold	counterclockwise	practice	Guided	1	0.5	-0.25	4.672623	0.45012	-1.45	-1.05	0.80155345292963	-0.024457	0.014705	-0.0045861
Trial1	2	1	blindfold	counterclockwise	practice	Guided	1	0.5	-0.25	4.692627	0.45012	-1.45	-1.05	0.80155345292963	-0.0114	-0.002221	0.00045417
Trial1	2	1	blindfold	counterclockwise	practice	Guided	1	0.5	-0.25	4.712631	0.45012	-1.45	-1.05	0.80155345292963	0.001923	0.0020092	0.0013026
Trial1	2	1	blindfold	counterclockwise	practice	Guided	1	0.5	-0.25	4.73262	0.45012	-1.45	-1.05	0.80155345292963	0.020749	0.010473	-0.025779
Trial1	2	1	blindfold	counterclockwise	practice	Guided	1	0.5	-0.25	4.752625	0.45012	-1.45	-1.05	0.80155345292963	0.023854	0.014705	0.0069085
Trial1	2	1	blindfold	counterclockwise	practice	Guided	1	0.5	-0.25	4.772629	0.45012	-1.45	-1.05	0.80155345292963	-0.0022612	0.014704	-0.0031664
Trial1	2	1	blindfold	counterclockwise	practice	Guided	1	0.5	-0.25	4.792618	0.45012	-1.45	-1.05	0.80155345292963	0.0019093	0.014706	0.0013068
Trial1	2	1	blindfold	counterclockwise	practice	Guided	1	0.5	-0.25	4.812622	0.45013	-1.45	-1.05	0.801552831709448	0.032194	0.018936	0.015294
Trial1	2	1	blindfold	counterclockwise	practice	Guided	1	0.5	-0.25	4.832626	0.45013	-1.45	-1.05	0.801552831709448	0.033527	-0.014918	-0.0050972
Trial1	2	1	blindfold	counterclockwise	practice	Guided	1	0.5	-0.25	4.852631	0.45012	-1.45	-1.05	0.80155345292963	-0.0022665	0.010474	-0.0031664
Trial1	2	1	blindfold	counterclockwise	practice	Guided	1	0.5	-0.25	4.87262	0.45012	-1.45	-1.05	0.80155345292963	-0.021095	0.0020093	0.01247
Trial1	2	1	blindfold	counterclockwise	practice	Guided	1	0.5	-0.25	4.892624	0.45012	-1.45	-1.05	0.80155345292963	0.0021781	0.0020084	0.018355
Trial1	2	1	blindfold	counterclockwise	practice	Guided	1	0.5	-0.25	4.912628	0.45012	-1.45	-1.05	0.80155345292963	-0.0083042	-0.031846	0.006347
Trial1	2	1	blindfold	counterclockwise	practice	Guided	1	0.5	-0.25	4.932617	0.45012	-1.45	-1.05	0.80155345292963	0.010526	-0.0022246	0.0060639
Trial1	2	1	blindfold	counterclockwise	practice	Guided	1	0.5	-0.25	4.952621	0.45012	-1.45	-1.05	0.80155345292963	-0.002534	0.018934	0.0010261
Trial1	2	1	blindfold	counterclockwise	practice	Guided	1	0.5	-0.25	4.972626	0.45012	-1.45	-1.05	0.80155345292963	-0.0083055	0.0020065	0.0044144
Trial1	2	1	blindfold	counterclockwise	practice	Guided	1	0.5	-0.25	4.99263	0.45013	-1.45	-1.05	0.801552831709448	0.0066132	0.0062353	-0.018284
Trial1	2	1	blindfold	counterclockwise	practice	Guided	1	0.5	-0.25	5.012619	0.45013	-1.45	-1.05	0.801552831709448	0.0029705	-0.014923	-0.015458
Trial1	2	1	blindfold	counterclockwise	practice	Guided	1	0.5	-0.25	5.032623	0.45013	-1.45	-1.05	0.801552831709448	-0.0030718	-0.01069	0.0094106
Trial1	2	1	blindfold	counterclockwise	practice	Guided	1	0.5	-0.25	5.052628	0.45013	-1.45	-1.05	0.801552831709448	0.0016329	-0.0064585	0.0055005
Trial1	2	1	blindfold	counterclockwise	practice	Guided	1	0.5	-0.25	5.072632	0.45013	-1.45	-1.05	0.801552831709448	-0.041709	0.044321	-0.014089
Trial1	2	1	blindfold	counterclockwise	practice	Guided	1	0.5	-0.25	5.092621	0.45013	-1.45	-1.05	0.801552831709448	-0.042239	-0.0022279	-0.005705
Trial1	2	1	blindfold	counterclockwise	practice	Guided	1	0.5	-0.25	5.112625	0.45013	-1.45	-1.05	0.801552831709448	0.026684	0.0020023	0.032345
Trial1	2	1	blindfold	counterclockwise	practice	Guided	1	0.5	-0.25	5.132629	0.45013	-1.45	-1.05	0.801552831709448	0.055197	0.0062362	0.0046986
Trial1	2	1	blindfold	counterclockwise	practice	Guided	1	0.5	-0.25	5.152618	0.45013	-1.45	-1.05	0.801552831709448	-0.014798	-0.019156	-0.016585
Trial1	2	1	blindfold	counterclockwise	practice	Guided	1	0.5	-0.25	5.172623	0.45013	-1.45	-1.05	0.801552831709448	0.025969	-0.010691	-0.026616
Trial1	2	1	blindfold	counterclockwise	practice	Guided	1	0.5	-0.25	5.192627	0.45013	-1.45	-1.05	0.801552831709448	-0.052467	0.010469	0.014689
Trial1	2	1	blindfold	counterclockwise	practice	Guided	1	0.5	-0.25	5.212631	0.45013	-1.45	-1.05	0.801552831709448	0.046304	0.0020043	0.0041363
Trial1	2	1	blindfold	counterclockwise	practice	Guided	1	0.5	-0.25	5.23262	0.45014	-1.45	-1.05	0.801552208759305	0.014945	0.010469	0.0063518
Trial1	2	1	blindfold	counterclockwise	practice	Guided	1	0.5	-0.25	5.252625	0.45014	-1.45	-1.05	0.801552208759305	-0.016413	0.0062377	0.0085664
Trial1	2	1	blindfold	counterclockwise	practice	Guided	1	0.5	-0.25	5.272629	0.45014	-1.45	-1.05	0.801552208759305	0.0065944	0.035861	0.01417
Trial1	2	1	blindfold	counterclockwise	practice	Guided	1	0.5	-0.25	5.292618	0.45014	-1.45	-1.05	0.801552208759305	-0.055311	0.018933	-0.010739
Trial1	2	1	blindfold	counterclockwise	practice	Guided	1	0.5	-0.25	5.312622	0.45014	-1.45	-1.05	0.801552208759305	0.024625	0.014701	-0.0056575
Trial1	2	1	blindfold	counterclockwise	practice	Guided	1	0.5	-0.25	5.332626	0.45014	-1.45	-1.05	0.801552208759305	0.053307	-0.031848	0.013365
Trial1	2	1	blindfold	counterclockwise	practice	Guided	1	0.5	-0.25	5.352631	0.45014	-1.45	-1.05	0.801552208759305	-0.0070066	-0.023382	0.0007438
Trial1	2	1	blindfold	counterclockwise	practice	Guided	1	0.5	-0.25	5.37262	0.45014	-1.45	-1.05	0.801552208759305	-0.036763	0.0020089	-0.01268
Trial1	2	1	blindfold	counterclockwise	practice	Guided	1	0.5	-0.25	5.392624	0.45015	-1.45	-1.05	0.801551585933776	0.0052387	0.0062408	0.014442
Trial1	2	1	blindfold	counterclockwise	practice	Guided	1	0.5	-0.25	5.412628	0.45016	-1.45	-1.05	0.801550966939044	0.0073635	-0.01915	-0.015182
Trial1	2	1	blindfold	counterclockwise	practice	Guided	1	0.5	-0.25	5.432617	0.45016	-1.45	-1.05	0.801550966939044	0.041019	-0.0064534	0.016417
Trial1	2	1	blindfold	counterclockwise	practice	Guided	1	0.5	-0.25	5.452621	0.45017	-1.45	-1.04999	0.801540348297857	0.02875	-0.053001	-0.0012003
Trial1	2	1	blindfold	counterclockwise	practice	Guided	1	0.5	-0.25	5.472626	0.4502	-1.45	-1.05	0.801548479230159	0.0083086	-0.010683	0.039582
Trial1	2	1	blindfold	counterclockwise	practice	Guided	1	0.5	-0.25	5.49263	0.45023	-1.45	-1.05	0.801546615217628	-0.0028925	0.0062454	0.0051994
Trial1	2	1	blindfold	counterclockwise	practice	Guided	1	0.5	-0.25	5.512619	0.45023	-1.45	-1.05	0.801546615217628	0.024283	0.014709	-0.0014901
Trial1	2	1	blindfold	counterclockwise	practice	Guided	1	0.5	-0.25	5.532623	0.45023	-1.45	-1.05	0.801546615217628	0.023215	-0.0064484	0.015275
Trial1	2	1	blindfold	counterclockwise	practice	Guided	1	0.5	-0.25	5.552628	0.45023	-1.45	-1.05	0.801546615217628	0.024277	0.006245	-0.0014912
Trial1	2	1	blindfold	counterclockwise	practice	Guided	1	0.5	-0.25	5.572632	0.45024	-1.45	-1.05	0.801545993512145	0.011213	0.010477	-0.006528
Trial1	2	1	blindfold	counterclockwise	practice	Guided	1	0.5	-0.25	5.592621	0.45024	-1.45	-1.05	0.801545993512145	0.026396	0.057029	-0.035018
Trial1	2	1	blindfold	counterclockwise	practice	Guided	1	0.5	-0.25	5.612625	0.45025	-1.45	-1.05	0.801545375630795	-0.0034551	-0.0064492	0.013587
Trial1	2	1	blindfold	counterclockwise	practice	Guided	1	0.5	-0.25	5.632629	0.45025	-1.45	-1.05	0.801545375630795	0.023188	-0.006449	-0.0014837
Trial1	2	1	blindfold	counterclockwise	practice	Guided	1	0.5	-0.25	5.652618	0.45025	-1.45	-1.05	0.801545375630795	0.016174	-0.0022166	-0.014619
Trial1	2	1	blindfold	counterclockwise	practice	Guided	1	0.5	-0.25	5.672623	0.45025	-1.45	-1.05	0.801545375630795	0.0028437	-0.014913	-0.015464
Trial1	2	1	blindfold	counterclockwise	practice	Guided	1	0.5	-0.25	5.692627	0.45026	-1.45	-1.05	0.801544752324413	0.010387	-0.019145	0.0060593
Trial1	2	1	blindfold	counterclockwise	practice	Guided	1	0.5	-0.25	5.712631	0.45026	-1.45	-1.05	0.801544752324413	-0.025941	0.0020136	0.016373
Trial1	2	1	blindfold	counterclockwise	practice	Guided	1	0.5	-0.25	5.73262	0.45025	-1.45	-1.05	0.801545375630795	-0.032419	-0.0022181	-0.021915
Trial1	2	1	blindfold	counterclockwise	practice	Guided	1	0.5	-0.25	5.752625	0.45025	-1.45	-1.05	0.801545375630795	0.013234	-0.010681	0.012182
Trial1	2	1	blindfold	counterclockwise	practice	Guided	1	0.5	-0.25	5.772629	0.45025	-1.45	-1.05	0.801545375630795	-0.0031917	-0.010681	0.0094005
Trial1	2	1	blindfold	counterclockwise	practice	Guided	1	0.5	-0.25	5.792618	0.45025	-1.45	-1.05	0.801545375630795	-0.015986	0.023175	0.00017155
Trial1	2	1	blindfold	counterclockwise	practice	Guided	1	0.5	-0.25	5.812622	0.45026	-1.45	-1.05	0.801544752324413	-0.0084421	0.0062472	0.021695
Trial1	2	1	blindfold	counterclockwise	practice	Guided	1	0.5	-0.25	5.832626	0.45026	-1.45	-1.05	0.801544752324413	-0.015993	-0.019144	0.00017243
Trial1	2	1	blindfold	counterclockwise	practice	Guided	1	0.5	-0.25	5.852631	0.45026	-1.45	-1.05	0.801544752324413	-0.0079123	0.01048	0.013313
Trial1	2	1	blindfold	counterclockwise	practice	Guided	1	0.5	-0.25	5.87262	0.45026	-1.45	-1.05	0.801544752324413	0.033388	0.0062475	0.032904
Trial1	2	1	blindfold	counterclockwise	practice	Guided	1	0.5	-0.25	5.892624	0.45026	-1.45	-1.05	0.801544752324413	-0.019635	0.023172	-0.012683
Trial1	2	1	blindfold	counterclockwise	practice	Guided	1	0.5	-0.25	5.912628	0.45026	-1.45	-1.05	0.801544752324413	0.002835	0.014708	-0.015462
Trial1	2	1	blindfold	counterclockwise	practice	Guided	1	0.5	-0.25	5.932617	0.45026	-1.45	-1.05	0.801544752324413	0.0056792	0.031633	0.009971
Trial1	2	1	blindfold	counterclockwise	practice	Guided	1	0.5	-0.25	5.952621	0.45026	-1.45	-1.05	0.801544752324413	-0.02541	0.0020116	0.02198
Trial1	2	1	blindfold	counterclockwise	practice	Guided	1	0.5	-0.25	5.972626	0.45026	-1.45	-1.05	0.801544752324413	-0.015992	-0.019148	0.015858
Trial1	2	1	blindfold	counterclockwise	practice	Guided	1	0.5	-0.25	5.99263	0.45026	-1.45	-1.05	0.801544752324413	0.042542	0.00201	-0.0087233
Trial1	2	1	blindfold	counterclockwise	practice	Guided	1	0.5	-0.25	6.012619	0.45026	-1.45	-1.05	0.801544752324413	0.028949	-0.0064515	-0.0053779
Trial1	2	1	blindfold	counterclockwise	practice	Guided	1	0.5	-0.25	6.032623	0.45026	-1.45	-1.05	0.801544752324413	0.028417	-0.0022194	0.0021595
Trial1	2	1	blindfold	counterclockwise	practice	Guided	1	0.5	-0.25	6.052628	0.45026	-1.45	-1.05	0.801544752324413	0.0023026	-0.010682	-0.011544
Trial1	2	1	blindfold	counterclockwise	practice	Guided	1	0.5	-0.25	6.072632	0.45026	-1.45	-1.05	0.801544752324413	0.0020324	0.010475	0.015302
Trial1	2	1	blindfold	counterclockwise	practice	Guided	1	0.5	-0.25	6.092621	0.45026	-1.45	-1.05	0.801544752324413	0.041201	-0.0064509	0.01224
Trial1	2	1	blindfold	counterclockwise	practice	Guided	1	0.5	-0.25	6.112625	0.45026	-1.45	-1.05	0.801544752324413	-0.0029427	-0.010683	0.0052218
Trial1	2	1	blindfold	counterclockwise	practice	Guided	1	0.5	-0.25	6.132629	0.45026	-1.45	-1.05	0.801544752324413	-0.011825	0.010473	0.0046555
Trial1	2	1	blindfold	counterclockwise	practice	Guided	1	0.5	-0.25	6.152618	0.45026	-1.45	-1.05	0.801544752324413	-0.0065848	-0.010686	-0.0076355
Trial1	2	1	blindfold	counterclockwise	practice	Guided	1	0.5	-0.25	6.172623	0.45026	-1.45	-1.05	0.801544752324413	-0.012891	0.006242	0.021422
Trial1	2	1	blindfold	counterclockwise	practice	Guided	1	0.5	-0.25	6.192627	0.45026	-1.45	-1.05	0.801544752324413	0.01509	0.018939	0.0021574
Trial1	2	1	blindfold	counterclockwise	practice	Guided	1	0.5	-0.25	6.212631	0.45026	-1.45	-1.05	0.801544752324413	0.059498	0.010475	0.0049844
Trial1	2	1	blindfold	counterclockwise	practice	Guided	1	0.5	-0.25	6.23262	0.45026	-1.45	-1.05	0.801544752324413	-0.019111	0.010475	-0.021059
Trial1	2	1	blindfold	counterclockwise	practice	Guided	1	0.5	-0.25	6.252625	0.45026	-1.45	-1.05	0.801544752324413	-0.02515	-0.014915	0.0038093
Trial1	2	1	blindfold	counterclockwise	practice	Guided	1	0.5	-0.25	6.272629	0.45026	-1.45	-1.05	0.801544752324413	0.0095807	0.010476	0.01695
Trial1	2	1	blindfold	counterclockwise	practice	Guided	1	0.5	-0.25	6.292618	0.45026	-1.45	-1.05	0.801544752324413	-0.032961	0.0020077	-0.013523
Trial1	2	1	blindfold	counterclockwise	practice	Guided	1	0.5	-0.25	6.312622	0.45026	-1.45	-1.05	0.801544752324413	0.0015015	-0.0022247	0.0055043
Trial1	2	1	blindfold	counterclockwise	practice	Guided	1	0.5	-0.25	6.332626	0.45026	-1.45	-1.05	0.801544752324413	-0.021237	-0.01492	0.012475
Trial1	2	1	blindfold	counterclockwise	practice	Guided	1	0.5	-0.25	6.352631	0.45026	-1.45	-1.05	0.801544752324413	0.041733	-0.023383	0.0038565
Trial1	2	1	blindfold	counterclockwise	practice	Guided	1	0.5	-0.25	6.37262	0.45026	-1.45	-1.05	0.801544752324413	0.0064687	-0.014918	-0.0025956
Trial1	2	1	blindfold	counterclockwise	practice	Guided	1	0.5	-0.25	6.392624	0.45026	-1.45	-1.05	0.801544752324413	-0.04709	-0.0064543	-0.0017945
Trial1	2	1	blindfold	counterclockwise	practice	Guided	1	0.5	-0.25	6.412628	0.45026	-1.45	-1.05	0.801544752324413	0.045905	0.010474	0.0083312
Trial1	2	1	blindfold	counterclockwise	practice	Guided	1	0.5	-0.25	6.432617	0.45026	-1.45	-1.05	0.801544752324413	0.028941	0.0020101	-0.0053751
Trial1	2	1	blindfold	counterclockwise	practice	Guided	1	0.5	-0.25	6.452621	0.45026	-1.45	-1.05	0.801544752324413	-0.013603	-0.0022222	-0.037542
Trial1	2	1	blindfold	counterclockwise	practice	Guided	1	0.5	-0.25	6.472626	0.45026	-1.45	-1.05	0.801544752324413	0.0017598	0.014706	0.0013127
Trial1	2	1	blindfold	counterclockwise	practice	Guided	1	0.5	-0.25	6.49263	0.45026	-1.45	-1.05	0.801544752324413	0.0014953	0.0062414	0.0055025
Trial1	2	1	blindfold	counterclockwise	practice	Guided	1	0.5	-0.25	6.512619	0.45026	-1.45	-1.05	0.801544752324413	0.051678	-0.010684	0.002159
Trial1	2	1	blindfold	counterclockwise	practice	Guided	1	0.5	-0.25	6.532623	0.45026	-1.45	-1.05	0.801544752324413	-0.015205	-0.0064531	-0.012393
Trial1	2	1	blindfold	counterclockwise	practice	Guided	1	0.5	-0.25	6.552628	0.45027	-1.45	-1.05	0.801544132841425	0.047234	-0.0064515	-0.012629
Trial1	2	1	blindfold	counterclockwise	practice	Guided	1	0.5	-0.25	6.572632	0.45027	-1.45	-1.05	0.801544132841425	0.0064663	-0.023378	-0.0025964
Trial1	2	1	blindfold	counterclockwise	practice	Guided	1	0.5	-0.25	6.592621	0.45026	-1.45	-1.05	0.801544752324413	0.046706	-0.0022187	-0.0042405
Trial1	2	1	blindfold	counterclockwise	practice	Guided	1	0.5	-0.25	6.612625	0.45026	-1.45	-1.05	0.801544752324413	0.032581	0.018942	0.010832
Trial1	2	1	blindfold	counterclockwise	practice	Guided	1	0.5	-0.25	6.632629	0.45027	-1.45	-1.05	0.801544132841425	-0.017073	0.031635	0.016954
Trial1	2	1	blindfold	counterclockwise	practice	Guided	1	0.5	-0.25	6.652618	0.45026	-1.45	-1.05	0.801544752324413	0.032846	0.035868	-0.01851
Trial1	2	1	blindfold	counterclockwise	practice	Guided	1	0.5	-0.25	6.672623	0.45027	-1.45	-1.05	0.801544132841425	0.0093065	-0.019146	0.022843
Trial1	2	1	blindfold	counterclockwise	practice	Guided	1	0.5	-0.25	6.692627	0.45027	-1.45	-1.05	0.801544132841425	-0.014943	-0.0064515	-0.016575
Trial1	2	1	blindfold	counterclockwise	practice	Guided	1	0.5	-0.25	6.712631	0.45027	-1.45	-1.05	0.801544132841425	-0.020182	-0.0022208	-0.0042819
Trial1	2	1	blindfold	counterclockwise	practice	Guided	1	0.5	-0.25	6.73262	0.45027	-1.45	-1.05	0.801544132841425	0.022625	-0.0064533	0.023694
Trial1	2	1	blindfold	counterclockwise	practice	Guided	1	0.5	-0.25	6.752625	0.45027	-1.45	-1.05	0.801544132841425	-0.039016	0.010478	0.011355
Trial1	2	1	blindfold	counterclockwise	practice	Guided	1	0.5	-0.25	6.772629	0.45027	-1.45	-1.05	0.801544132841425	-0.0073938	-0.0064497	0.0049502
Trial1	2	1	blindfold	counterclockwise	practice	Guided	1	0.5	-0.25	6.792618	0.45027	-1.45	-1.05	0.801544132841425	-0.0029534	0.0062462	0.0052317
Trial1	2	1	blindfold	counterclockwise	practice	Guided	1	0.5	-0.25	6.812622	0.45027	-1.45	-1.05	0.801544132841425	0.013741	0.0020157	0.023127
Trial1	2	1	blindfold	counterclockwise	practice	Guided	1	0.5	-0.25	6.832626	0.45027	-1.45	-1.05	0.801544132841425	0.012232	-0.014912	-0.023261
Trial1	2	1	blindfold	counterclockwise	practice	Guided	1	0.5	-0.25	6.852631	0.45027	-1.45	-1.05	0.801544132841425	-0.0095329	-0.0022172	0.018935
Trial1	2	1	blindfold	counterclockwise	practice	Guided	1	0.5	-0.25	6.87262	0.45027	-1.45	-1.05	0.801544132841425	0.022621	0.0020135	0.026472
Trial1	2	1	blindfold	counterclockwise	practice	Guided	1	0.5	-0.25	6.892624	0.45027	-1.45	-1.05	0.801544132841425	0.012232	-0.010685	-0.02326
Trial1	2	1	blindfold	counterclockwise	practice	Guided	1	0.5	-0.25	6.912628	0.45027	-1.45	-1.05	0.801544132841425	-0.032712	0.0062428	-0.017701
Trial1	2	1	blindfold	counterclockwise	practice	Guided	1	0.5	-0.25	6.932617	0.45027	-1.45	-1.05	0.801544132841425	-0.0021578	-0.019148	-0.0073391
Trial1	2	1	blindfold	counterclockwise	practice	Guided	1	0.5	-0.25	6.952621	0.45027	-1.45	-1.05	0.801544132841425	0.0014792	0.018939	0.0055167
Trial1	2	1	blindfold	counterclockwise	practice	Guided	1	0.5	-0.25	6.972626	0.45027	-1.45	-1.05	0.801544132841425	0.037009	0.023169	0.0077762
Trial1	2	1	blindfold	counterclockwise	practice	Guided	1	0.5	-0.25	6.99263	0.45028	-1.45	-1.05	0.801543511633665	-0.034054	0.002007	0.0032589
Trial1	2	1	blindfold	counterclockwise	practice	Guided	1	0.5	-0.25	7.012619	0.45027	-1.45	-1.05	0.801544132841425	0.011423	-0.0064566	-0.010684
Trial1	2	1	blindfold	counterclockwise	practice	Guided	1	0.5	-0.25	7.032623	0.45028	-1.45	-1.05	0.801543511633665	0.019503	-0.023385	0.0024585
Trial1	2	1	blindfold	counterclockwise	practice	Guided	1	0.5	-0.25	7.052628	0.45028	-1.45	-1.05	0.801543511633665	-0.029881	0.0062383	0.0077363
Trial1	2	1	blindfold	counterclockwise	practice	Guided	1	0.5	-0.25	7.072632	0.45028	-1.45	-1.05	0.801543511633665	-0.011587	0.01047	0.00048293
Trial1	2	1	blindfold	counterclockwise	practice	Guided	1	0.5	-0.25	7.092621	0.45028	-1.45	-1.05	0.801543511633665	-0.0079449	0.018933	0.013339
Trial1	2	1	blindfold	counterclockwise	practice	Guided	1	0.5	-0.25	7.112625	0.45028	-1.45	-1.05	0.801543511633665	0.01142	0.0020032	-0.010681
Trial1	2	1	blindfold	counterclockwise	practice	Guided	1	0.5	-0.25	7.132629	0.45028	-1.45	-1.05	0.801543511633665	0.0053796	-0.014924	0.014187
Trial1	2	1	blindfold	counterclockwise	practice	Guided	1	0.5	-0.25	7.152618	0.45028	-1.45	-1.05	0.801543511633665	0.0069819	0.0062338	-0.010964
Trial1	2	1	blindfold	counterclockwise	practice	Guided	1	0.5	-0.25	7.172623	0.45028	-1.45	-1.05	0.801543511633665	-0.0042098	-0.014926	-0.021045
Trial1	2	1	blindfold	counterclockwise	practice	Guided	1	0.5	-0.25	7.192627	0.45028	-1.45	-1.05	0.801543511633665	0.0067115	0.018925	-0.0067725
Trial1	2	1	blindfold	counterclockwise	practice	Guided	1	0.5	-0.25	7.212631	0.45028	-1.45	-1.05	0.801543511633665	0.050051	-0.014927	0.012816
Trial1	2	1	blindfold	counterclockwise	practice	Guided	1	0.5	-0.25	7.23262	0.45028	-1.45	-1.05	0.801543511633665	0.019762	-0.027621	-0.0017359
Trial1	2	1	blindfold	counterclockwise	practice	Guided	1	0.5	-0.25	7.252625	0.45028	-1.45	-1.05	0.801543511633665	0.014783	0.027393	0.031512
Trial1	2	1	blindfold	counterclockwise	practice	Guided	1	0.5	-0.25	7.272629	0.45028	-1.45	-1.05	0.801543511633665	0.019222	-0.014923	0.0066434
Trial1	2	1	blindfold	counterclockwise	practice	Guided	1	0.5	-0.25	7.292618	0.45029	-1.45	-1.05	0.801542892398799	0.027295	-0.019148	0.019782
Trial1	2	1	blindfold	counterclockwise	practice	Guided	1	0.5	-0.25	7.312622	0.45029	-1.45	-1.05	0.801542892398799	0.0025102	-0.0064513	-0.011256
Trial1	2	1	blindfold	counterclockwise	practice	Guided	1	0.5	-0.25	7.332626	0.45029	-1.45	-1.05	0.801542892398799	0.0058818	-0.014911	0.0057953
Trial1	2	1	blindfold	counterclockwise	practice	Guided	1	0.5	-0.25	7.352631	0.4503	-1.45	-1.05	0.801542271439902	0.01476	-0.010675	0.0063582
Trial1	2	1	blindfold	counterclockwise	practice	Guided	1	0.5	-0.25	7.37262	0.4503	-1.45	-1.05	0.801542271439902	0.024437	-0.014904	-0.0056508
Trial1	2	1	blindfold	counterclockwise	practice	Guided	1	0.5	-0.25	7.392624	0.4503	-1.45001	-1.05	0.801542271439902	0.029401	0.010495	-0.013753
Trial1	2	1	blindfold	counterclockwise	practice	Guided	1	0.5	-0.25	7.412628	0.45031	-1.45001	-1.05	0.801541652453159	0.046892	-0.027587	-0.0084302
Trial1	2	1	blindfold	counterclockwise	practice	Guided	1	0.5	-0.25	7.432617	0.45031	-1.45001	-1.05	0.801541652453159	0.041641	-0.019118	0.00052023
Trial1	2	1	blindfold	counterclockwise	practice	Guided	1	0.5	-0.25	7.452621	0.45032	-1.45001	-1.05	0.801541033590294	0.070412	0.0062742	-0.027406
Trial1	2	1	blindfold	counterclockwise	practice	Guided	1	0.5	-0.25	7.472626	0.45033	-1.45001	-1.05001	0.801550405493447	0.09207	-0.023345	-0.019586
Trial1	2	1	blindfold	counterclockwise	practice	Guided	1	0.5	-0.25	7.49263	0.4504	-1.45001	-1.05001	0.801546072315718	0.039556	-0.014873	-0.034128
Trial1	2	1	blindfold	counterclockwise	practice	Guided	1	0.5	-0.25	7.512619	0.45044	-1.45001	-1.05001	0.801543596577268	0.062277	-0.040255	-0.041091
Trial1	2	1	blindfold	counterclockwise	practice	Guided	1	0.5	-0.25	7.532623	0.45051	-1.45002	-1.05001	0.801539271125859	0.110573	-0.040243	-0.029591
Trial1	2	1	blindfold	counterclockwise	practice	Guided	1	0.5	-0.25	7.552628	0.45061	-1.45002	-1.05001	0.801533105623577	0.033453	-0.048699	-0.0092379
Trial1	2	1	blindfold	counterclockwise	practice	Guided	1	0.5	-0.25	7.572632	0.45073	-1.45001	-1.05002	0.801535714026381	-0.014605	-0.061387	-0.024914
Trial1	2	1	blindfold	counterclockwise	practice	Guided	1	0.5	-0.25	7.592621	0.45091	-1.45002	-1.05001	0.8015146744996	0.078103	-0.044439	-0.010572
Trial1	2	1	blindfold	counterclockwise	practice	Guided	1	0.5	-0.25	7.612625	0.45103	-1.45002	-1.05001	0.801507334832959	0.118043	-0.061357	-0.0080171
Trial1	2	1	blindfold	counterclockwise	practice	Guided	1	0.5	-0.25	7.632629	0.45122	-1.45002	-1.05001	0.801495747570039	0.080181	-0.052884	-0.044088
Trial1	2	1	blindfold	counterclockwise	practice	Guided	1	0.5	-0.25	7.652618	0.45144	-1.45002	-1.05002	0.801492385132834	0.080169	-0.027485	-0.044076
Trial1	2	1	blindfold	counterclockwise	practice	Guided	1	0.5	-0.25	7.672623	0.45164	-1.45001	-1.05001	0.801470295256343	-0.045251	-0.048636	-0.035233
Trial1	2	1	blindfold	counterclockwise	practice	Guided	1	0.5	-0.25	7.692627	0.45192	-1.45001	-1.05001	0.801453449474368	0.02056	-0.014767	-0.018392
Trial1	2	1	blindfold	counterclockwise	practice	Guided	1	0.5	-0.25	7.712631	0.45203	-1.45001	-1.05001	0.801446857963317	0.068601	-0.0062979	-0.0094367
Trial1	2	1	blindfold	counterclockwise	practice	Guided	1	0.5	-0.25	7.73262	0.45214	-1.45001	-1.05	0.801430285786927	0.044778	0.010631	0.02104
Trial1	2	1	blindfold	counterclockwise	practice	Guided	1	0.5	-0.25	7.752625	0.45225	-1.45	-1.05	0.801423726057493	-0.010285	0.002169	-0.024562
Trial1	2	1	blindfold	counterclockwise	practice	Guided	1	0.5	-0.25	7.772629	0.45234	-1.45	-1.05	0.801418368579072	-0.03302	-0.010526	-0.017597
Trial1	2	1	blindfold	counterclockwise	practice	Guided	1	0.5	-0.25	7.792618	0.45237	-1.45	-1.05	0.801416582629519	0.015042	0.010632	-0.0019021
Trial1	2	1	blindfold	counterclockwise	practice	Guided	1	0.5	-0.25	7.812622	0.45237	-1.45	-1.05	0.801416582629519	0.055272	0.010631	-0.0035389
Trial1	2	1	blindfold	counterclockwise	practice	Guided	1	0.5	-0.25	7.832626	0.45239	-1.45	-1.05	0.801415394390343	0.038833	0.010632	-0.025633
Trial1	2	1	blindfold	counterclockwise	practice	Guided	1	0.5	-0.25	7.852631	0.45242	-1.45	-1.05	0.801413613848557	-0.024955	0.0021703	-0.00026588
Trial1	2	1	blindfold	counterclockwise	practice	Guided	1	0.5	-0.25	7.87262	0.45243	-1.45	-1.05	0.80141302117266	-0.068829	-0.031683	-0.015677
Trial1	2	1	blindfold	counterclockwise	practice	Guided	1	0.5	-0.25	7.892624	0.45242	-1.45	-1.05	0.801413613848557	0.028353	-0.010524	-0.0010488
Trial1	2	1	blindfold	counterclockwise	practice	Guided	1	0.5	-0.25	7.912628	0.45242	-1.45	-1.05	0.801413613848557	0.015567	-0.018988	-0.010284
Trial1	2	1	blindfold	counterclockwise	practice	Guided	1	0.5	-0.25	7.932617	0.45242	-1.45	-1.05	0.801413613848557	0.05392	-0.0020612	0.017419
Trial1	2	1	blindfold	counterclockwise	practice	Guided	1	0.5	-0.25	7.952621	0.45244	-1.45	-1.05	0.801412425083448	0.0247	0.019096	-0.013907
Trial1	2	1	blindfold	counterclockwise	practice	Guided	1	0.5	-0.25	7.972626	0.45244	-1.45	-1.05	0.801412425083448	0.0069333	0.010632	-0.01504
Trial1	2	1	blindfold	counterclockwise	practice	Guided	1	0.5	-0.25	7.99263	0.45244	-1.45	-1.05	0.801412425083448	0.0097758	-0.006293	0.010391
Trial1	2	1	blindfold	counterclockwise	practice	Guided	1	0.5	-0.25	8.012619	0.45243	-1.45	-1.05	0.80141302117266	-0.01472	0.010634	-0.024845
Trial1	2	1	blindfold	counterclockwise	practice	Guided	1	0.5	-0.25	8.032623	0.45243	-1.45	-1.05	0.80141302117266	0.012726	-0.0062937	-0.035715
Trial1	2	1	blindfold	counterclockwise	practice	Guided	1	0.5	-0.25	8.052628	0.45244	-1.45	-1.05	0.801412425083448	0.058355	0.010633	0.011528
Trial1	2	1	blindfold	counterclockwise	practice	Guided	1	0.5	-0.25	8.072632	0.45244	-1.45	-1.05	0.801412425083448	-0.023617	-0.0062913	-0.025411
Trial1	2	1	blindfold	counterclockwise	practice	Guided	1	0.5	-0.25	8.092621	0.45243	-1.45	-1.05	0.80141302117266	-0.0053088	0.0021723	-0.032657
Trial1	2	1	blindfold	counterclockwise	practice	Guided	1	0.5	-0.25	8.112625	0.45243	-1.45	-1.05	0.80141302117266	-0.0077154	0.010637	0.0050641
Trial1	2	1	blindfold	counterclockwise	practice	Guided	1	0.5	-0.25	8.132629	0.45243	-1.45	-1.05	0.80141302117266	0.013954	0.0064039	0.014869
Trial1	2	1	blindfold	counterclockwise	practice	Guided	1	0.5	-0.25	8.152618	0.45243	-1.45	-1.05	0.80141302117266	0.027271	0.0064038	0.023535
Trial1	2	1	blindfold	counterclockwise	practice	Guided	1	0.5	-0.25	8.172623	0.45244	-1.45	-1.05	0.801412425083448	-0.022389	-0.018989	0.025171
Trial1	2	1	blindfold	counterclockwise	practice	Guided	1	0.5	-0.25	8.192627	0.45244	-1.45	-1.05	0.801412425083448	-0.016605	0.01063	0.004499
Trial1	2	1	blindfold	counterclockwise	practice	Guided	1	0.5	-0.25	8.212631	0.45243	-1.45	-1.05	0.80141302117266	-0.024677	-0.01476	-0.0086431
Trial1	2	1	blindfold	counterclockwise	practice	Guided	1	0.5	-0.25	8.23262	0.45243	-1.45	-1.05	0.80141302117266	0.02027	0.002169	-0.014186
Trial1	2	1	blindfold	counterclockwise	practice	Guided	1	0.5	-0.25	8.252625	0.45244	-1.45	-1.05	0.801412425083448	0.033048	-0.0020631	-0.0049545
Trial1	2	1	blindfold	counterclockwise	practice	Guided	1	0.5	-0.25	8.272629	0.45244	-1.45	-1.05	0.801412425083448	0.0032963	0.0021687	-0.027898
Trial1	2	1	blindfold	counterclockwise	practice	Guided	1	0.5	-0.25	8.292618	0.45244	-1.45	-1.05	0.801412425083448	0.0019564	0.0021666	-0.0069416
Trial1	2	1	blindfold	counterclockwise	practice	Guided	1	0.5	-0.25	8.312622	0.45244	-1.45	-1.05	0.801412425083448	-0.042717	0.0021674	-0.0055882
Trial1	2	1	blindfold	counterclockwise	practice	Guided	1	0.5	-0.25	8.332626	0.45244	-1.45	-1.05	0.801412425083448	0.012872	0.0021655	0.031635
Trial1	2	1	blindfold	counterclockwise	practice	Guided	1	0.5	-0.25	8.352631	0.45244	-1.45	-1.05	0.801412425083448	0.024697	0.014861	-0.013905
Trial1	2	1	blindfold	counterclockwise	practice	Guided	1	0.5	-0.25	8.37262	0.45244	-1.45	-1.05	0.801412425083448	0.060222	-0.018996	-0.011633
Trial1	2	1	blindfold	counterclockwise	practice	Guided	1	0.5	-0.25	8.392624	0.45244	-1.45	-1.05	0.801412425083448	-0.02699	0.0021645	-0.042459
Trial1	2	1	blindfold	counterclockwise	practice	Guided	1	0.5	-0.25	8.412628	0.45244	-1.45	-1.05	0.801412425083448	-0.034108	0.019094	-0.00082591
Trial1	2	1	blindfold	counterclockwise	practice	Guided	1	0.5	-0.25	8.432617	0.45244	-1.45	-1.05	0.801412425083448	0.019453	-0.018994	-0.0016095
Trial1	2	1	blindfold	counterclockwise	practice	Guided	1	0.5	-0.25	8.452621	0.45244	-1.45	-1.05	0.801412425083448	0.0050593	-0.0020665	0.014306
Trial1	2	1	blindfold	counterclockwise	practice	Guided	1	0.5	-0.25	8.472626	0.45244	-1.45	-1.05	0.801412425083448	0.045827	-0.0062972	-0.0058001
Trial1	2	1	blindfold	counterclockwise	practice	Guided	1	0.5	-0.25	8.49263	0.45245	-1.45	-1.05	0.801411834424421	0.0030195	0.019092	-0.023702
Trial1	2	1	blindfold	counterclockwise	practice	Guided	1	0.5	-0.25	8.512619	0.45245	-1.45	-1.05	0.801411834424421	-0.012711	-0.010532	0.013169
Trial1	2	1	blindfold	counterclockwise	practice	Guided	1	0.5	-0.25	8.532623	0.45244	-1.45	-1.05	0.801412425083448	-0.021856	-0.0062996	0.016792
Trial1	2	1	blindfold	counterclockwise	practice	Guided	1	0.5	-0.25	8.552628	0.45244	-1.45	-1.05	0.801412425083448	0.0103	0.0063945	0.0034327
Trial1	2	1	blindfold	counterclockwise	practice	Guided	1	0.5	-0.25	8.572632	0.45245	-1.45	-1.05	0.801411834424421	0.044596	-0.0020699	0.0076249
Trial1	2	1	blindfold	counterclockwise	practice	Guided	1	0.5	-0.25	8.592621	0.45245	-1.45	-1.05	0.801411834424421	-0.0035692	-0.010534	0.0095465
Trial1	2	1	blindfold	counterclockwise	practice	Guided	1	0.5	-0.25	8.612625	0.45245	-1.45	-1.05	0.801411834424421	0.0077268	0.014856	-0.027608
Trial1	2	1	blindfold	counterclockwise	practice	Guided	1	0.5	-0.25	8.632629	0.45245	-1.45	-1.05	0.801411834424421	0.019715	-0.014767	-0.0057979
Trial1	2	1	blindfold	counterclockwise	practice	Guided	1	0.5	-0.25	8.652618	0.45245	-1.45	-1.05	0.801411834424421	0.032231	-0.014767	0.0076279
Trial1	2	1	blindfold	counterclockwise	practice	Guided	1	0.5	-0.25	8.672623	0.45245	-1.45	-1.05	0.801411834424421	0.011096	0.0021619	-0.010557
Trial1	2	1	blindfold	counterclockwise	practice	Guided	1	0.5	-0.25	8.692627	0.45245	-1.45	-1.05	0.801411834424421	-0.024169	-0.023229	-0.017018
Trial1	2	1	blindfold	counterclockwise	practice	Guided	1	0.5	-0.25	8.712631	0.45245	-1.45	-1.05	0.801411834424421	0.018365	-0.023229	0.015159
Trial1	2	1	blindfold	counterclockwise	practice	Guided	1	0.5	-0.25	8.73262	0.45245	-1.45	-1.05	0.801411834424421	-0.019992	-0.002071	-0.012544
Trial1	2	1	blindfold	counterclockwise	practice	Guided	1	0.5	-0.25	8.752625	0.45245	-1.45	-1.05	0.801411834424421	-0.0074729	0.014857	0.0028689
Trial1	2	1	blindfold	counterclockwise	practice	Guided	1	0.5	-0.25	8.772629	0.45245	-1.45	-1.05	0.801411834424421	-0.016086	-0.010533	-0.0038788
Trial1	2	1	blindfold	counterclockwise	practice	Guided	1	0.5	-0.25	8.792618	0.45245	-1.45	-1.05	0.801411834424421	0.038007	0.0063929	-0.013044
Trial1	2	1	blindfold	counterclockwise	practice	Guided	1	0.5	-0.25	8.812622	0.45245	-1.45	-1.05	0.801411834424421	0.0050465	-0.02323	0.014308
Trial1	2	1	blindfold	counterclockwise	practice	Guided	1	0.5	-0.25	8.832626	0.45245	-1.45	-1.05	0.801411834424421	-0.046101	0.0021622	-0.02263
Trial1	2	1	blindfold	counterclockwise	practice	Guided	1	0.5	-0.25	8.852631	0.45245	-1.45	-1.05	0.801411834424421	0.031961	0.0021645	0.011822
Trial1	2	1	blindfold	counterclockwise	practice	Guided	1	0.5	-0.25	8.87262	0.45245	-1.45	-1.05	0.801411834424421	0.015266	-0.023223	-0.0080008
Trial1	2	1	blindfold	counterclockwise	practice	Guided	1	0.5	-0.25	8.892624	0.45245	-1.45	-1.05	0.801411834424421	0.022115	-0.010529	-0.043518
Trial1	2	1	blindfold	counterclockwise	practice	Guided	1	0.5	-0.25	8.912628	0.45245	-1.45	-1.05	0.801411834424421	0.029116	0.0063989	-0.013608
Trial1	2	1	blindfold	counterclockwise	practice	Guided	1	0.5	-0.25	8.932617	0.45246	-1.45	-1.05	0.801411238584936	-0.016365	-0.0020652	0.00032045
Trial1	2	1	blindfold	counterclockwise	practice	Guided	1	0.5	-0.25	8.952621	0.45245	-1.45	-1.05	0.801411834424421	0.0013986	-0.0062958	0.0014559
Trial1	2	1	blindfold	counterclockwise	practice	Guided	1	0.5	-0.25	8.972626	0.45245	-1.45	-1.05	0.801411834424421	0.036928	-0.0062952	0.0037256
Trial1	2	1	blindfold	counterclockwise	practice	Guided	1	0.5	-0.25	8.99263	0.45246	-1.45	-1.05	0.801411238584936	-0.021881	0.027561	0.026601
Trial1	2	1	blindfold	counterclockwise	practice	Guided	1	0.5	-0.25	9.012619	0.45246	-1.45	-1.05	0.801411238584936	0.027505	-0.0020645	0.011539
Trial1	2	1	blindfold	counterclockwise	practice	Guided	1	0.5	-0.25	9.032623	0.45246	-1.45	-1.05	0.801411238584936	0.018621	-0.01476	0.010971
Trial1	2	1	blindfold	counterclockwise	practice	Guided	1	0.5	-0.25	9.052628	0.45246	-1.45	-1.05	0.801411238584936	-0.020811	-0.0020651	3.1236E-05
Trial1	2	1	blindfold	counterclockwise	practice	Guided	1	0.5	-0.25	9.072632	0.45246	-1.45	-1.05	0.801411238584936	0.027236	0.0021676	0.015727
Trial1	2	1	blindfold	counterclockwise	practice	Guided	1	0.5	-0.25	9.092621	0.45246	-1.45	-1.05	0.801411238584936	0.0069076	0.027557	-0.015033
Trial1	2	1	blindfold	counterclockwise	practice	Guided	1	0.5	-0.25	9.112625	0.45246	-1.45	-1.05	0.801411238584936	0.0097401	-0.014763	0.010401
Trial1	2	1	blindfold	counterclockwise	practice	Guided	1	0.5	-0.25	9.132629	0.45246	-1.45	-1.05	0.801411238584936	0.010005	-0.0062985	0.022407
Trial1	2	1	blindfold	counterclockwise	practice	Guided	1	0.5	-0.25	9.152618	0.45246	-1.45	-1.05	0.801411238584936	0.019688	0.0063976	-0.0021746
Trial1	2	1	blindfold	counterclockwise	practice	Guided	1	0.5	-0.25	9.172623	0.45246	-1.45	-1.05	0.801411238584936	0.010539	-0.0062991	-0.0021745
Trial1	2	1	blindfold	counterclockwise	practice	Guided	1	0.5	-0.25	9.192627	0.45246	-1.45	-1.05	0.801411238584936	0.024662	0.0063946	-0.013896
Trial1	2	1	blindfold	counterclockwise	practice	Guided	1	0.5	-0.25	9.212631	0.45246	-1.45	-1.05	0.801411238584936	-0.0064222	0.0063949	-0.015882
Trial1	2	1	blindfold	counterclockwise	practice	Guided	1	0.5	-0.25	9.23262	0.45246	-1.45	-1.05	0.801411238584936	-0.002791	-0.018995	-0.0030241
Trial1	2	1	blindfold	counterclockwise	practice	Guided	1	0.5	-0.25	9.252625	0.45246	-1.45	-1.05	0.801411238584936	0.0024543	0.010627	-0.015316
Trial1	2	1	blindfold	counterclockwise	practice	Guided	1	0.5	-0.25	9.272629	0.45246	-1.45	-1.05	0.801411238584936	0.00084815	0.010624	0.009832
Trial1	2	1	blindfold	counterclockwise	practice	Guided	1	0.5	-0.25	9.292618	0.45246	-1.45	-1.05	0.801411238584936	0.0322	0.036017	0.0076303
Trial1	2	1	blindfold	counterclockwise	practice	Guided	1	0.5	-0.25	9.312622	0.45247	-1.45	-1.05	0.801410646405898	0.016309	-0.0063014	-0.039896
Trial1	2	1	blindfold	counterclockwise	practice	Guided	1	0.5	-0.25	9.332626	0.45247	-1.45	-1.05	0.801410646405898	0.021167	0.031785	0.040594
Trial1	2	1	blindfold	counterclockwise	practice	Guided	1	0.5	-0.25	9.352631	0.45247	-1.45	-1.05	0.801410646405898	0.016302	0.014858	-0.022846
Trial1	2	1	blindfold	counterclockwise	practice	Guided	1	0.5	-0.25	9.37262	0.45247	-1.45	-1.05	0.801410646405898	-0.034152	-0.010534	-0.00081819
Trial1	2	1	blindfold	counterclockwise	practice	Guided	1	0.5	-0.25	9.392624	0.45247	-1.45	-1.05	0.801410646405898	-0.03025	0.019088	0.0078489
Trial1	2	1	blindfold	counterclockwise	practice	Guided	1	0.5	-0.25	9.412628	0.45247	-1.45	-1.05	0.801410646405898	-0.0022642	-0.027462	-0.0060784
Trial1	2	1	blindfold	counterclockwise	practice	Guided	1	0.5	-0.25	9.432617	0.45247	-1.45	-1.05	0.801410646405898	0.0013689	0.014856	0.0014546
Trial1	2	1	blindfold	counterclockwise	practice	Guided	1	0.5	-0.25	9.452621	0.45247	-1.45	-1.05	0.801410646405898	0.0086424	-0.010533	0.027169
Trial1	2	1	blindfold	counterclockwise	practice	Guided	1	0.5	-0.25	9.472626	0.45247	-1.45	-1.05	0.801410646405898	-0.033622	0.014857	-0.0092006
Trial1	2	1	blindfold	counterclockwise	practice	Guided	1	0.5	-0.25	9.49263	0.45247	-1.45	-1.05	0.801410646405898	0.020203	0.0063923	-0.0018893
Trial1	2	1	blindfold	counterclockwise	practice	Guided	1	0.5	-0.25	9.512619	0.45247	-1.45	-1.05	0.801410646405898	0.0013671	-0.019	0.0014502
Trial1	2	1	blindfold	counterclockwise	practice	Guided	1	0.5	-0.25	9.532623	0.45247	-1.45	-1.05	0.801410646405898	0.028279	0.023317	-0.0010392
Trial1	2	1	blindfold	counterclockwise	practice	Guided	1	0.5	-0.25	9.552628	0.45248	-1.45	-1.05	0.801410052583656	0.0016322	-0.027464	-0.0027438
Trial1	2	1	blindfold	counterclockwise	practice	Guided	1	0.5	-0.25	9.572632	0.45247	-1.45	-1.05	0.801410646405898	-0.020035	0.006389	-0.012548
Trial1	2	1	blindfold	counterclockwise	practice	Guided	1	0.5	-0.25	9.592621	0.45247	-1.45	-1.05	0.801410646405898	0.009981	-0.014769	0.0062054
Trial1	2	1	blindfold	counterclockwise	practice	Guided	1	0.5	-0.25	9.612625	0.45247	-1.45	-1.05	0.801410646405898	0.064341	0.014853	-0.0071546
Trial1	2	1	blindfold	counterclockwise	practice	Guided	1	0.5	-0.25	9.632629	0.45247	-1.45	-1.05	0.801410646405898	-0.028918	-0.0063062	-0.013117
Trial1	2	1	blindfold	counterclockwise	practice	Guided	1	0.5	-0.25	9.652618	0.45247	-1.45	-1.05	0.801410646405898	0.035019	0.0021566	0.033054
Trial1	2	1	blindfold	counterclockwise	practice	Guided	1	0.5	-0.25	9.672623	0.45247	-1.45	-1.05	0.801410646405898	0.011052	-0.0063063	-0.010566
Trial1	2	1	blindfold	counterclockwise	practice	Guided	1	0.5	-0.25	9.692627	0.45248	-1.45	-1.05	0.801410052583656	0.027739	0.0021575	0.0073351
Trial1	2	1	blindfold	counterclockwise	practice	Guided	1	0.5	-0.25	9.712631	0.45248	-1.45	-1.05	0.801410052583656	0.0010934	-0.010536	0.0056327
Trial1	2	1	blindfold	counterclockwise	practice	Guided	1	0.5	-0.25	9.73262	0.45248	-1.45	-1.05	0.801410052583656	-0.022453	-0.035927	0.025168
Trial1	2	1	blindfold	counterclockwise	practice	Guided	1	0.5	-0.25	9.752625	0.45248	-1.45	-1.05	0.801410052583656	0.045769	-0.010537	0.0042754
Trial1	2	1	blindfold	counterclockwise	practice	Guided	1	0.5	-0.25	9.772629	0.45248	-1.45	-1.05	0.801410052583656	-0.035778	0.019087	0.024313
Trial1	2	1	blindfold	counterclockwise	practice	Guided	1	0.5	-0.25	9.792618	0.45248	-1.45	-1.05	0.801410052583656	0.034045	-0.0063037	-0.021727
Trial1	2	1	blindfold	counterclockwise	practice	Guided	1	0.5	-0.25	9.812622	0.45248	-1.45	-1.05	0.801410052583656	-0.010634	-0.014767	-0.011707
Trial1	2	1	blindfold	counterclockwise	practice	Guided	1	0.5	-0.25	9.832626	0.45248	-1.45	-1.05	0.801410052583656	0.0031133	-0.010534	0.043633
Trial1	2	1	blindfold	counterclockwise	practice	Guided	1	0.5	-0.25	9.852631	0.45248	-1.45	-1.05	0.801410052583656	-0.020585	0.0063919	-0.0041764
Trial1	2	1	blindfold	counterclockwise	practice	Guided	1	0.5	-0.25	9.87262	0.45248	-1.45	-1.05	0.801410052583656	0.00162	0.014856	-0.0027561
Trial1	2	1	blindfold	counterclockwise	practice	Guided	1	0.5	-0.25	9.892624	0.45249	-1.45	-1.05	0.801409460652864	-0.025303	0.0063934	-0.00026619
Trial1	2	1	blindfold	counterclockwise	practice	Guided	1	0.5	-0.25	9.912628	0.45249	-1.45	-1.05	0.801409460652864	0.015464	0.0063934	-0.010287
Trial1	2	1	blindfold	counterclockwise	practice	Guided	1	0.5	-0.25	9.932617	0.45249	-1.45	-1.05	0.801409460652864	0.0099506	0.023321	0.0061931
Trial1	2	1	blindfold	counterclockwise	practice	Guided	1	0.5	-0.25	9.952621	0.45249	-1.45	-1.05	0.801409460652864	-0.0036387	-0.010535	0.0095315
Trial1	2	1	blindfold	counterclockwise	practice	Guided	1	0.5	-0.25	9.972626	0.45249	-1.45	-1.05	0.801409460652864	0.033228	0.010623	-0.027055
Trial1	2	1	blindfold	counterclockwise	practice	Guided	1	0.5	-0.25	9.99263	0.45249	-1.45	-1.05	0.801409460652864	-0.0025748	-0.0063062	-0.0072354
Trial1	2	1	blindfold	counterclockwise	practice	Guided	1	0.5	-0.25	10.01262	0.4525	-1.45	-1.05	0.801408868846011	-0.00081465	-0.010539	0.034963
Trial1	2	1	blindfold	counterclockwise	practice	Guided	1	0.5	-0.25	10.03262	0.4525	-1.45	-1.05	0.801408868846011	0.001862	0.0021544	-0.0038949
Trial1	2	1	blindfold	counterclockwise	practice	Guided	1	0.5	-0.25	10.05263	0.4525	-1.45	-1.05	0.801408868846011	-0.012265	-0.014773	0.0047719
Trial1	2	1	blindfold	counterclockwise	practice	Guided	1	0.5	-0.25	10.07263	0.4525	-1.45	-1.05	0.801408868846011	-0.038109	0.057166	-0.0095069
Trial1	2	1	blindfold	counterclockwise	practice	Guided	1	0.5	-0.25	10.09262	0.4525	-1.45	-1.05	0.801408868846011	0.02904	0.014847	-0.01363
Trial1	2	1	blindfold	counterclockwise	practice	Guided	1	0.5	-0.25	10.11263	0.4525	-1.45	-1.05	0.801408868846011	0.014646	0.019078	0.0022847
Trial1	2	1	blindfold	counterclockwise	practice	Guided	1	0.5	-0.25	10.13263	0.4525	-1.45	-1.05	0.801408868846011	0.016521	-0.014778	-0.027055
Trial1	2	1	blindfold	counterclockwise	practice	Guided	1	0.5	-0.25	10.15262	0.4525	-1.45	-1.05	0.801408868846011	0.022724	-0.014776	0.015429
Trial1	2	1	blindfold	counterclockwise	practice	Guided	1	0.5	-0.25	10.17262	0.4525	-1.45	-1.05	0.801408868846011	0.023259	-0.0020814	0.007046
Trial1	2	1	blindfold	counterclockwise	practice	Guided	1	0.5	-0.25	10.19263	0.4525	-1.45	-1.05	0.801408868846011	-0.019813	0.0063799	-0.016751
Trial1	2	1	blindfold	counterclockwise	practice	Guided	1	0.5	-0.25	10.21263	0.4525	-1.45	-1.05	0.801408868846011	-0.030571	-0.01901	0.012022
Trial1	2	1	blindfold	counterclockwise	practice	Guided	1	0.5	-0.25	10.23262	0.4525	-1.45	-1.05	0.801408868846011	0.042358	-0.010547	-0.012776
Trial1	2	1	blindfold	counterclockwise	practice	Guided	1	0.5	-0.25	10.25262	0.4525	-1.45	-1.05	0.801408868846011	0.049899	0.0021495	0.0087511
Trial1	2	1	blindfold	counterclockwise	practice	Guided	1	0.5	-0.25	10.27263	0.4525	-1.45	-1.05	0.801408868846011	0.018811	0.0021487	0.013727
Trial1	2	1	blindfold	counterclockwise	practice	Guided	1	0.5	-0.25	10.29262	0.4525	-1.45	-1.05	0.801408868846011	-0.0020522	0.0021494	-0.015613
Trial1	2	1	blindfold	counterclockwise	practice	Guided	1	0.5	-0.25	10.31262	0.4525	-1.45	-1.05	0.801408868846011	-0.025061	0.002151	-0.0044572
Trial1	2	1	blindfold	counterclockwise	practice	Guided	1	0.5	-0.25	10.33263	0.4525	-1.45	-1.05	0.801408868846011	0.046799	0.02754	-0.012488
Trial1	2	1	blindfold	counterclockwise	practice	Guided	1	0.5	-0.25	10.35263	0.45251	-1.45	-1.05	0.801408275397065	-0.01094	0.02754	-0.0049591
Trial1	2	1	blindfold	counterclockwise	practice	Guided	1	0.5	-0.25	10.37262	0.45251	-1.45	-1.05	0.801408275397065	0.062138	0.0021489	0.026367
Trial1	2	1	blindfold	counterclockwise	practice	Guided	1	0.5	-0.25	10.39262	0.45252	-1.45	-1.05	0.80140768383846	-0.058735	0.014846	-0.036069
Trial1	2	1	blindfold	counterclockwise	practice	Guided	1	0.5	-0.25	10.41263	0.45252	-1.45	-1.05	0.80140768383846	0.011785	-0.02324	-0.023141
Trial1	2	1	blindfold	counterclockwise	practice	Guided	1	0.5	-0.25	10.43262	0.45252	-1.45	-1.05	0.80140768383846	-0.0020768	0.014847	-0.015608
Trial1	2	1	blindfold	counterclockwise	practice	Guided	1	0.5	-0.25	10.45262	0.45252	-1.45	-1.05	0.80140768383846	-0.054563	-0.010546	-0.031588
Trial1	2	1	blindfold	counterclockwise	practice	Guided	1	0.5	-0.25	10.47263	0.45252	-1.45	-1.05	0.80140768383846	0.014617	-0.010545	0.0022958
Trial1	2	1	blindfold	counterclockwise	practice	Guided	1	0.5	-0.25	10.49263	0.45252	-1.45	-1.05	0.80140768383846	0.01488	0.023311	-0.0018965
Trial1	2	1	blindfold	counterclockwise	practice	Guided	1	0.5	-0.25	10.51262	0.45252	-1.45	-1.05	0.80140768383846	-0.031139	-0.023239	0.020415
Trial1	2	1	blindfold	counterclockwise	practice	Guided	1	0.5	-0.25	10.53262	0.45252	-1.45	-1.05	0.80140768383846	0.0020907	0.0063839	-0.01113
Trial1	2	1	blindfold	counterclockwise	practice	Guided	1	0.5	-0.25	10.55263	0.45252	-1.45	-1.05	0.80140768383846	0.037081	-0.014775	0.024388
Trial1	2	1	blindfold	counterclockwise	practice	Guided	1	0.5	-0.25	10.57263	0.45252	-1.45	-1.05	0.80140768383846	0.010701	-0.014775	-0.006371
Trial1	2	1	blindfold	counterclockwise	practice	Guided	1	0.5	-0.25	10.59262	0.45252	-1.45	-1.05	0.80140768383846	0.019856	0.02331	-0.0099952
Trial1	2	1	blindfold	counterclockwise	practice	Guided	1	0.5	-0.25	10.61263	0.45252	-1.45	-1.05	0.80140768383846	0.014611	-0.019011	0.002294
Trial1	2	1	blindfold	counterclockwise	practice	Guided	1	0.5	-0.25	10.63263	0.45252	-1.45	-1.05	0.80140768383846	-0.0065231	0.023308	-0.015892
Trial1	2	1	blindfold	counterclockwise	practice	Guided	1	0.5	-0.25	10.65262	0.45252	-1.45	-1.05	0.80140768383846	-0.012839	0.006383	0.025736
Trial1	2	1	blindfold	counterclockwise	practice	Guided	1	0.5	-0.25	10.67262	0.45252	-1.45	-1.05	0.80140768383846	-0.0044908	0.014847	-0.011421
Trial1	2	1	blindfold	counterclockwise	practice	Guided	1	0.5	-0.25	10.69263	0.45252	-1.45	-1.05	0.80140768383846	-0.0081238	0.0021523	-0.027331
Trial1	2	1	blindfold	counterclockwise	practice	Guided	1	0.5	-0.25	10.71263	0.45251	-1.45	-1.05	0.801408275397065	-0.016195	0.0021545	-0.0038869
Trial1	2	1	blindfold	counterclockwise	practice	Guided	1	0.5	-0.25	10.73262	0.45251	-1.45	-1.05	0.801408275397065	0.019604	0.010616	-0.0058062
Trial1	2	1	blindfold	counterclockwise	practice	Guided	1	0.5	-0.25	10.75262	0.45251	-1.45	-1.05	0.801408275397065	0.027676	0.0063856	0.0073365
Trial1	2	1	blindfold	counterclockwise	practice	Guided	1	0.5	-0.25	10.77263	0.45251	-1.45	-1.05	0.801408275397065	-0.025346	0.0063866	-0.0002635
Trial1	2	1	blindfold	counterclockwise	practice	Guided	1	0.5	-0.25	10.79262	0.45252	-1.45	-1.05	0.80140768383846	0.019061	0.010615	0.0025761
Trial1	2	1	blindfold	counterclockwise	practice	Guided	1	0.5	-0.25	10.81262	0.45251	-1.45	-1.05	0.801408275397065	-0.047551	-0.0020817	-0.0016841
Trial1	2	1	blindfold	counterclockwise	practice	Guided	1	0.5	-0.25	10.83263	0.45251	-1.45	-1.05	0.801408275397065	0.0023759	0.0063806	0.012024
Trial1	2	1	blindfold	counterclockwise	practice	Guided	1	0.5	-0.25	10.85263	0.45251	-1.45	-1.05	0.801408275397065	-0.008111	-0.0020847	0.0092524
Trial1	2	1	blindfold	counterclockwise	practice	Guided	1	0.5	-0.25	10.87262	0.45251	-1.45	-1.05	0.801408275397065	0.04464	0.0063793	0.021042
Trial1	2	1	blindfold	counterclockwise	practice	Guided	1	0.5	-0.25	10.89262	0.45252	-1.45	-1.05	0.80140768383846	-0.034498	0.0021465	0.0033571
Trial1	2	1	blindfold	counterclockwise	practice	Guided	1	0.5	-0.25	10.91263	0.45252	-1.45	-1.05	0.80140768383846	0.011518	0.010609	-0.018953
Trial1	2	1	blindfold	counterclockwise	practice	Guided	1	0.5	-0.25	10.93262	0.45252	-1.45	-1.05	0.80140768383846	-0.015398	0.010608	-0.0055948
Trial1	2	1	blindfold	counterclockwise	practice	Guided	1	0.5	-0.25	10.95262	0.45252	-1.45	-1.05	0.80140768383846	0.022159	0.023303	0.023814
Trial1	2	1	blindfold	counterclockwise	practice	Guided	1	0.5	-0.25	10.97263	0.45252	-1.45	-1.05	0.80140768383846	0.002633	0.010606	-0.019521
Trial1	2	1	blindfold	counterclockwise	practice	Guided	1	0.5	-0.25	10.99263	0.45252	-1.45	-1.05	0.80140768383846	0.046237	-0.010551	-0.0041048
Trial1	2	1	blindfold	counterclockwise	practice	Guided	1	0.5	-0.25	11.01262	0.45252	-1.45	-1.05	0.80140768383846	-0.024281	0.023302	-0.01703
Trial1	2	1	blindfold	counterclockwise	practice	Guided	1	0.5	-0.25	11.03262	0.45252	-1.45	-1.05	0.80140768383846	0.03602	0.031765	0.016288
Trial1	2	1	blindfold	counterclockwise	practice	Guided	1	0.5	-0.25	11.05263	0.45252	-1.45	-1.05	0.80140768383846	-0.038942	-0.0020889	0.0011586
Trial1	2	1	blindfold	counterclockwise	practice	Guided	1	0.5	-0.25	11.07263	0.45252	-1.45	-1.05	0.80140768383846	0.019059	0.023302	0.0025761
Trial1	2	1	blindfold	counterclockwise	practice	Guided	1	0.5	-0.25	11.09262	0.45252	-1.45	-1.05	0.80140768383846	-0.029794	-0.0063219	-0.00083064
Trial1	2	1	blindfold	counterclockwise	practice	Guided	1	0.5	-0.25	11.11263	0.45252	-1.45	-1.05	0.80140768383846	0.011933	-0.027481	0.044207
Trial1	2	1	blindfold	counterclockwise	practice	Guided	1	0.5	-0.25	11.13263	0.45252	-1.45	-1.05	0.80140768383846	0.011243	0.0021414	-0.014756
Trial1	2	1	blindfold	counterclockwise	practice	Guided	1	0.5	-0.25	11.15262	0.45252	-1.45	-1.05	0.80140768383846	0.014609	0.023301	0.002295
Trial1	2	1	blindfold	counterclockwise	practice	Guided	1	0.5	-0.25	11.17262	0.45252	-1.45	-1.05	0.80140768383846	0.02483	-0.0063237	-0.018095
Trial1	2	1	blindfold	counterclockwise	practice	Guided	1	0.5	-0.25	11.19263	0.45252	-1.45	-1.05	0.80140768383846	0.0065289	-0.019022	-0.010849
Trial1	2	1	blindfold	counterclockwise	practice	Guided	1	0.5	-0.25	11.21263	0.45252	-1.45	-1.05	0.80140768383846	0.0057249	0.010601	0.0017266
Trial1	2	1	blindfold	counterclockwise	practice	Guided	1	0.5	-0.25	11.23262	0.45252	-1.45	-1.05	0.80140768383846	0.014336	-0.0063262	0.006486
Trial1	2	1	blindfold	counterclockwise	practice	Guided	1	0.5	-0.25	11.25262	0.45252	-1.45	-1.05	0.80140768383846	0.020119	-0.027484	-0.014189
Trial1	2	1	blindfold	counterclockwise	practice	Guided	1	0.5	-0.25	11.27263	0.45252	-1.45	-1.05	0.80140768383846	-0.010427	-0.031715	-0.02456
Trial1	2	1	blindfold	counterclockwise	practice	Guided	1	0.5	-0.25	11.29262	0.45252	-1.45	-1.05	0.80140768383846	-0.028456	-0.0063265	-0.021502
Trial1	2	1	blindfold	counterclockwise	practice	Guided	1	0.5	-0.25	11.31262	0.45252	-1.45	-1.05	0.80140768383846	-0.043648	0.010603	0.0069868
Trial1	2	1	blindfold	counterclockwise	practice	Guided	1	0.5	-0.25	11.33263	0.45252	-1.45	-1.05	0.80140768383846	-0.0078536	-0.014787	0.0050671
Trial1	2	1	blindfold	counterclockwise	practice	Guided	1	0.5	-0.25	11.35263	0.45252	-1.45	-1.05	0.80140768383846	0.0007584	-0.010555	0.0098268
Trial1	2	1	blindfold	counterclockwise	practice	Guided	1	0.5	-0.25	11.37262	0.45252	-1.45	-1.05	0.80140768383846	-0.0089262	0.014838	0.021833
Trial1	2	1	blindfold	counterclockwise	practice	Guided	1	0.5	-0.25	11.39262	0.45252	-1.45	-1.05	0.80140768383846	-0.021717	0.010607	0.013733
Trial1	2	1	blindfold	counterclockwise	practice	Guided	1	0.5	-0.25	11.41263	0.45252	-1.45	-1.05	0.80140768383846	0.034254	-0.010552	-0.02591
Trial1	2	1	blindfold	counterclockwise	practice	Guided	1	0.5	-0.25	11.43262	0.45252	-1.45	-1.05	0.80140768383846	0.023764	-0.010552	-0.0013279
Trial1	2	1	blindfold	counterclockwise	practice	Guided	1	0.5	-0.25	11.45262	0.45252	-1.45	-1.05	0.80140768383846	-0.031135	0.002142	0.020414
Trial1	2	1	blindfold	counterclockwise	practice	Guided	1	0.5	-0.25	11.47263	0.45252	-1.45	-1.05	0.80140768383846	-0.0034176	-0.010552	0.005349
Trial1	2	1	blindfold	counterclockwise	practice	Guided	1	0.5	-0.25	11.49263	0.45252	-1.45	-1.05	0.80140768383846	0.028478	0.002146	-0.005239
Trial1	2	1	blindfold	counterclockwise	practice	Guided	1	0.5	-0.25	11.51262	0.45252	-1.45	-1.05	0.80140768383846	-0.020372	0.023305	-0.0083635
Trial1	2	1	blindfold	counterclockwise	practice	Guided	1	0.5	-0.25	11.53262	0.45252	-1.45	-1.05	0.80140768383846	0.00076144	0.019072	0.0098201
Trial1	2	1	blindfold	counterclockwise	practice	Guided	1	0.5	-0.25	11.55263	0.45251	-1.45	-1.05	0.801408275397065	0.0052016	0.0021433	0.010102
Trial1	2	1	blindfold	counterclockwise	practice	Guided	1	0.5	-0.25	11.57263	0.45252	-1.45	-1.05	0.80140768383846	-0.0075863	-0.0063213	0.0008635
Trial1	2	1	blindfold	counterclockwise	practice	Guided	1	0.5	-0.25	11.59262	0.45251	-1.45	-1.05	0.801408275397065	0.0018346	0.014839	-0.0069578
Trial1	2	1	blindfold	counterclockwise	practice	Guided	1	0.5	-0.25	11.61263	0.45252	-1.45	-1.05	0.80140768383846	-0.047286	0.010609	0.039146
Trial1	2	1	blindfold	counterclockwise	practice	Guided	1	0.5	-0.25	11.63263	0.45252	-1.45	-1.05	0.80140768383846	0.039923	0.0063744	0.024933
Trial1	2	1	blindfold	counterclockwise	practice	Guided	1	0.5	-0.25	11.65262	0.45252	-1.45	-1.04999	0.801397687847947	-0.016736	0.006375	0.0044731
Trial1	2	1	blindfold	counterclockwise	practice	Guided	1	0.5	-0.25	11.67262	0.45251	-1.45	-1.04999	0.801398279413931	0.023502	-0.02748	0.0028326
Trial1	2	1	blindfold	counterclockwise	practice	Guided	1	0.5	-0.25	11.69263	0.45251	-1.45	-1.05	0.801408275397065	-0.024276	-0.0020901	0.0070186
Trial1	2	1	blindfold	counterclockwise	practice	Guided	1	0.5	-0.25	11.71263	0.45251	-1.45	-1.05	0.801408275397065	-0.020903	-0.0063215	-1.3594E-05
Trial1	2	1	blindfold	counterclockwise	practice	Guided	1	0.5	-0.25	11.73262	0.45251	-1.45	-1.05	0.801408275397065	-0.00057146	0.010603	0.030746
Trial1	2	1	blindfold	counterclockwise	practice	Guided	1	0.5	-0.25	11.75262	0.45251	-1.45	-1.05	0.801408275397065	-0.029781	0.010604	-0.00058347
Trial1	2	1	blindfold	counterclockwise	practice	Guided	1	0.5	-0.25	11.77263	0.45251	-1.45	-1.05	0.801408275397065	0.014363	0.010605	0.0064456
Trial1	2	1	blindfold	counterclockwise	practice	Guided	1	0.5	-0.25	11.79262	0.45251	-1.45	-1.05	0.801408275397065	-0.0033996	0.0063726	0.027684
Trial1	2	1	blindfold	counterclockwise	practice	Guided	1	0.5	-0.25	11.81262	0.45251	-1.45	-1.05	0.801408275397065	0.0084313	0.010602	-0.040231
Trial1	2	1	blindfold	counterclockwise	practice	Guided	1	0.5	-0.25	11.83263	0.45251	-1.45	-1.05	0.801408275397065	-0.0036648	0.0063686	0.0094966
Trial1	2	1	blindfold	counterclockwise	practice	Guided	1	0.5	-0.25	11.85263	0.45251	-1.45	-1.05	0.801408275397065	0.0093883	-0.014793	0.01454
Trial1	2	1	blindfold	counterclockwise	practice	Guided	1	0.5	-0.25	11.87262	0.45251	-1.45	-1.05	0.801408275397065	-0.011207	-0.0063299	-0.012029
Trial1	2	1	blindfold	counterclockwise	practice	Guided	1	0.5	-0.25	11.89262	0.45251	-1.45	-1.05	0.801408275397065	0.019075	0.0021324	0.0022486
Trial1	2	1	blindfold	counterclockwise	practice	Guided	1	0.5	-0.25	11.91263	0.45251	-1.45	-1.05	0.801408275397065	0.0054852	-0.0063307	0.0058721
Trial1	2	1	blindfold	counterclockwise	practice	Guided	1	0.5	-0.25	11.93262	0.45251	-1.45	-1.05	0.801408275397065	0.0015777	-0.010563	-0.0027929
Trial1	2	1	blindfold	counterclockwise	practice	Guided	1	0.5	-0.25	11.95262	0.45251	-1.45	-1.05	0.801408275397065	0.0018466	0.010595	-0.0069854
Trial1	2	1	blindfold	counterclockwise	practice	Guided	1	0.5	-0.25	11.97263	0.45251	-1.45	-1.05	0.801408275397065	-0.010136	0.010593	-0.028796
Trial1	2	1	blindfold	counterclockwise	practice	Guided	1	0.5	-0.25	11.99263	0.45251	-1.45	-1.05	0.801408275397065	-0.0083707	-0.002105	0.013405
Trial1	2	1	blindfold	counterclockwise	practice	Guided	1	0.5	-0.25	12.01262	0.45251	-1.45	-1.05	0.801408275397065	0.014638	-0.006338	0.0022482
Trial1	2	1	blindfold	counterclockwise	practice	Guided	1	0.5	-0.25	12.03262	0.4525	-1.45	-1.05	0.801408868846011	-0.047801	0.0021262	0.0024656
Trial1	2	1	blindfold	counterclockwise	practice	Guided	1	0.5	-0.25	12.05263	0.4525	-1.45	-1.05	0.801408868846011	-0.017787	-0.002106	0.012837
Trial1	2	1	blindfold	counterclockwise	practice	Guided	1	0.5	-0.25	12.07263	0.4525	-1.45	-1.05	0.801408868846011	-0.0070255	0.01059	-0.0075527
Trial1	2	1	blindfold	counterclockwise	practice	Guided	1	0.5	-0.25	12.09262	0.4525	-1.45	-1.05	0.801408868846011	-0.017249	-0.0021025	0.012837
Trial1	2	1	blindfold	counterclockwise	practice	Guided	1	0.5	-0.25	12.11263	0.4525	-1.45	-1.05	0.801408868846011	0.01154	0.023289	0.0033825
Trial1	2	1	blindfold	counterclockwise	practice	Guided	1	0.5	-0.25	12.13263	0.4525	-1.45	-1.05	0.801408868846011	-0.013079	0.0021304	0.01731
Trial1	2	1	blindfold	counterclockwise	practice	Guided	1	0.5	-0.25	12.15262	0.4525	-1.45	-1.05	0.801408868846011	-0.063001	0.014825	0.030953
Trial1	2	1	blindfold	counterclockwise	practice	Guided	1	0.5	-0.25	12.17262	0.4525	-1.45	-1.05	0.801408868846011	0.027694	0.023287	0.0072905
Trial1	2	1	blindfold	counterclockwise	practice	Guided	1	0.5	-0.25	12.19263	0.4525	-1.45	-1.05	0.801408868846011	0.027158	-0.0021026	0.015671
Trial1	2	1	blindfold	counterclockwise	practice	Guided	1	0.5	-0.25	12.21263	0.45251	-1.45	-1.05	0.801408275397065	0.022178	-0.010567	0.023771
Trial1	2	1	blindfold	counterclockwise	practice	Guided	1	0.5	-0.25	12.23262	0.45251	-1.45	-1.05	0.801408275397065	-0.043365	-0.0021027	0.0027444
Trial1	2	1	blindfold	counterclockwise	practice	Guided	1	0.5	-0.25	12.25262	0.45251	-1.45	-1.05	0.801408275397065	0.0068273	-0.0063343	-0.015088
Trial1	2	1	blindfold	counterclockwise	practice	Guided	1	0.5	-0.25	12.27263	0.45251	-1.45	-1.05	0.801408275397065	-0.0073009	-0.019028	-0.0033668
Trial1	2	1	blindfold	counterclockwise	practice	Guided	1	0.5	-0.25	12.29262	0.4525	-1.45	-1.05	0.801408868846011	-0.0044657	-0.023258	0.022069
Trial1	2	1	blindfold	counterclockwise	practice	Guided	1	0.5	-0.25	12.31262	0.45251	-1.45	-1.05	0.801408275397065	0.0070946	0.019061	-0.019276
Trial1	2	1	blindfold	counterclockwise	practice	Guided	1	0.5	-0.25	12.33263	0.45251	-1.45	-1.05	0.801408275397065	0.010728	-0.019025	-0.0064183
Trial1	2	1	blindfold	counterclockwise	practice	Guided	1	0.5	-0.25	12.35263	0.45251	-1.45	-1.05	0.801408275397065	-0.012016	0.0021338	0.0033849
Trial1	2	1	blindfold	counterclockwise	practice	Guided	1	0.5	-0.25	12.37262	0.45251	-1.45	-1.05	0.801408275397065	0.044644	0.023291	0.021003
Trial1	2	1	blindfold	counterclockwise	practice	Guided	1	0.5	-0.25	12.39262	0.45251	-1.45	-1.05	0.801408275397065	-0.0067707	0.023291	-0.011745
Trial1	2	1	blindfold	counterclockwise	practice	Guided	1	0.5	-0.25	12.41263	0.45251	-1.45	-1.05	0.801408275397065	0.017733	0.010594	0.023489
Trial1	2	1	blindfold	counterclockwise	practice	Guided	1	0.5	-0.25	12.43262	0.45251	-1.45	-1.05	0.801408275397065	0.010194	-0.0021012	0.0019644
Trial1	2	1	blindfold	counterclockwise	practice	Guided	1	0.5	-0.25	12.45262	0.45251	-1.45	-1.05	0.801408275397065	-0.016985	-0.0063329	0.0086423
Trial1	2	1	blindfold	counterclockwise	practice	Guided	1	0.5	-0.25	12.47263	0.45251	-1.45	-1.05	0.801408275397065	0.028762	0.031752	0.0044498
Trial1	2	1	blindfold	counterclockwise	practice	Guided	1	0.5	-0.25	12.49263	0.45251	-1.45	-1.05	0.801408275397065	0.024854	-0.010564	-0.012533
Trial1	2	1	blindfold	counterclockwise	practice	Guided	1	0.5	-0.25	12.51262	0.45251	-1.45	-1.05	0.801408275397065	0.015434	0.014826	-0.0126
Trial1	2	1	blindfold	counterclockwise	practice	Guided	1	0.5	-0.25	12.53262	0.45251	-1.45	-1.05	0.801408275397065	-0.011211	0.014826	-0.01203
Trial1	2	1	blindfold	counterclockwise	practice	Guided	1	0.5	-0.25	12.55263	0.45251	-1.45	-1.05	0.801408275397065	-0.046469	0.0063627	-0.018209
Trial1	2	1	blindfold	counterclockwise	practice	Guided	1	0.5	-0.25	12.57263	0.45251	-1.45	-1.05	0.801408275397065	-0.029507	-0.010563	-0.0047817
Trial1	2	1	blindfold	counterclockwise	practice	Guided	1	0.5	-0.25	12.59262	0.45251	-1.45	-1.05	0.801408275397065	0.028226	0.0021324	-0.0010907
Trial1	2	1	blindfold	counterclockwise	practice	Guided	1	0.5	-0.25	12.61263	0.45251	-1.45	-1.05	0.801408275397065	0.036566	0.014828	0.0078597
Trial1	2	1	blindfold	counterclockwise	practice	Guided	1	0.5	-0.25	12.63263	0.45251	-1.45	-1.05	0.801408275397065	0.0091159	-0.014795	0.018729
Trial1	2	1	blindfold	counterclockwise	practice	Guided	1	0.5	-0.25	12.65262	0.45251	-1.45	-1.05	0.801408275397065	0.0099237	-0.023259	0.0061554
Trial1	2	1	blindfold	counterclockwise	practice	Guided	1	0.5	-0.25	12.67262	0.45251	-1.45	-1.05	0.801408275397065	0.022706	0.0021327	0.015393
Trial1	2	1	blindfold	counterclockwise	practice	Guided	1	0.5	-0.25	12.69263	0.45251	-1.45	-1.05	0.801408275397065	-0.0028704	-0.0020988	-0.0030759
Trial1	2	1	blindfold	counterclockwise	practice	Guided	1	0.5	-0.25	12.71263	0.45251	-1.45	-1.05	0.801408275397065	-0.0059705	-0.002099	-0.024316
Trial1	2	1	blindfold	counterclockwise	practice	Guided	1	0.5	-0.25	12.73262	0.45251	-1.45	-1.05	0.801408275397065	0.015427	-0.019027	-0.024314
Trial1	2	1	blindfold	counterclockwise	practice	Guided	1	0.5	-0.25	12.75262	0.45252	-1.45	-1.05	0.80140768383846	0.020401	0.010594	-0.018422
Trial1	2	1	blindfold	counterclockwise	practice	Guided	1	0.5	-0.25	12.77263	0.45252	-1.45	-1.05	0.80140768383846	-0.045143	-0.010565	-0.03831
Trial1	2	1	blindfold	counterclockwise	practice	Guided	1	0.5	-0.25	12.79262	0.45251	-1.45	-1.05	0.801408275397065	0.0060076	-0.0063346	-0.0030742
Trial1	2	1	blindfold	counterclockwise	practice	Guided	1	0.5	-0.25	12.81262	0.45251	-1.45	-1.05	0.801408275397065	-0.046748	0.00213	-0.014296
Trial1	2	1	blindfold	counterclockwise	practice	Guided	1	0.5	-0.25	12.83263	0.45252	-1.45	-1.05	0.80140768383846	-0.0039484	-0.0021019	0.013692
Trial1	2	1	blindfold	counterclockwise	practice	Guided	1	0.5	-0.25	12.85263	0.45252	-1.45	-1.05	0.80140768383846	0.0068107	-0.0021022	-0.01508
Trial1	2	1	blindfold	counterclockwise	practice	Guided	1	0.5	-0.25	12.87262	0.45251	-1.45	-1.05	0.801408275397065	0.014354	0.0021306	0.0064456
Trial1	2	1	blindfold	counterclockwise	practice	Guided	1	0.5	-0.25	12.89262	0.45251	-1.45	-1.05	0.801408275397065	0.014087	-0.027493	0.010637
Trial1	2	1	blindfold	counterclockwise	practice	Guided	1	0.5	-0.25	12.91263	0.45251	-1.45	-1.05	0.801408275397065	0.05593	0.02329	-0.016148
Trial1	2	1	blindfold	counterclockwise	practice	Guided	1	0.5	-0.25	12.93262	0.45252	-1.45	-1.05	0.80140768383846	0.0029049	0.0021325	-0.023745
Trial1	2	1	blindfold	counterclockwise	practice	Guided	1	0.5	-0.25	12.95262	0.45252	-1.45	-1.05	0.80140768383846	-0.029789	0.027523	-0.00058286
Trial1	2	1	blindfold	counterclockwise	practice	Guided	1	0.5	-0.25	12.97263	0.45251	-1.45	-1.05	0.801408275397065	-0.011488	-0.019026	-0.0078312
Trial1	2	1	blindfold	counterclockwise	practice	Guided	1	0.5	-0.25	12.99263	0.45251	-1.45	-1.05	0.801408275397065	-0.0031404	0.002132	0.0011201
Trial1	2	1	blindfold	counterclockwise	practice	Guided	1	0.5	-0.25	13.01262	0.45251	-1.45	-1.05	0.801408275397065	-0.0083879	0.0063643	0.01341
Trial1	2	1	blindfold	counterclockwise	practice	Guided	1	0.5	-0.25	13.03262	0.45252	-1.45	-1.05	0.80140768383846	-0.01486	-0.014797	-0.02488
Trial1	2	1	blindfold	counterclockwise	practice	Guided	1	0.5	-0.25	13.05263	0.45252	-1.45	-1.05	0.80140768383846	0.02794	-0.010564	-0.0010835
Trial1	2	1	blindfold	counterclockwise	practice	Guided	1	0.5	-0.25	13.07263	0.45252	-1.45	-1.05	0.80140768383846	-0.042848	0.0021311	-0.0056263
Trial1	2	1	blindfold	counterclockwise	practice	Guided	1	0.5	-0.25	13.09262	0.45252	-1.45	-1.05	0.80140768383846	0.0046663	-0.019029	0.018454
Trial1	2	1	blindfold	counterclockwise	practice	Guided	1	0.5	-0.25	13.11263	0.45251	-1.45	-1.05	0.801408275397065	0.0068121	-0.0021022	-0.015075
Trial1	2	1	blindfold	counterclockwise	practice	Guided	1	0.5	-0.25	13.13263	0.45252	-1.45	-1.05	0.80140768383846	0.015156	-0.014798	-0.010316
Trial1	2	1	blindfold	counterclockwise	practice	Guided	1	0.5	-0.25	13.15262	0.45252	-1.45	-1.05	0.80140768383846	-0.015931	0.023289	-0.0081109
Trial1	2	1	blindfold	counterclockwise	practice	Guided	1	0.5	-0.25	13.17262	0.45252	-1.45	-1.05	0.80140768383846	0.015152	0.035984	-0.0061241
Trial1	2	1	blindfold	counterclockwise	practice	Guided	1	0.5	-0.25	13.19263	0.45252	-1.45	-1.05	0.80140768383846	0.029275	-0.0063364	-0.017847
Trial1	2	1	blindfold	counterclockwise	practice	Guided	1	0.5	-0.25	13.21263	0.45252	-1.45	-1.05	0.80140768383846	-0.015669	0.014821	-0.0081113
Trial1	2	1	blindfold	counterclockwise	practice	Guided	1	0.5	-0.25	13.23262	0.45252	-1.45	-1.05	0.80140768383846	0.036014	0.0063573	0.016252
Trial1	2	1	blindfold	counterclockwise	practice	Guided	1	0.5	-0.25	13.25262	0.45252	-1.45	-1.05	0.80140768383846	0.015147	0.0063542	-0.0061249
Trial1	2	1	blindfold	counterclockwise	practice	Guided	1	0.5	-0.25	13.27263	0.45252	-1.45	-1.05	0.80140768383846	0.037888	-0.027498	-0.013086
Trial1	2	1	blindfold	counterclockwise	practice	Guided	1	0.5	-0.25	13.29262	0.45252	-1.45	-1.05	0.80140768383846	-0.030334	-0.01057	0.0078071
Trial1	2	1	blindfold	counterclockwise	practice	Guided	1	0.5	-0.25	13.31262	0.45252	-1.45	-1.05	0.80140768383846	-0.0018137	0.023283	-0.042207
Trial1	2	1	blindfold	counterclockwise	practice	Guided	1	0.5	-0.25	13.33263	0.45252	-1.45	-1.05	0.80140768383846	-0.028194	0.014818	-0.025724
Trial1	2	1	blindfold	counterclockwise	practice	Guided	1	0.5	-0.25	13.35263	0.45252	-1.45	-1.05	0.80140768383846	0.032642	-0.019038	-0.00079135
Trial1	2	1	blindfold	counterclockwise	practice	Guided	1	0.5	-0.25	13.37262	0.45252	-1.45	-1.05	0.80140768383846	-0.012303	0.010585	0.0016958
Trial1	2	1	blindfold	counterclockwise	practice	Guided	1	0.5	-0.25	13.39262	0.45252	-1.45	-1.05	0.80140768383846	-0.0007396	-0.010573	-0.036593
Trial1	2	1	blindfold	counterclockwise	practice	Guided	1	0.5	-0.25	13.41263	0.45252	-1.45	-1.05	0.80140768383846	0.0068	0.014817	-0.017271
Trial1	2	1	blindfold	counterclockwise	practice	Guided	1	0.5	-0.25	13.43262	0.45252	-1.45	-1.05	0.80140768383846	-0.025898	0.01905	0.0080937
Trial1	2	1	blindfold	counterclockwise	practice	Guided	1	0.5	-0.25	13.45262	0.45252	-1.45	-1.05	0.80140768383846	0.0028922	0.006356	-0.023735
Trial1	2	1	blindfold	counterclockwise	practice	Guided	1	0.5	-0.25	13.47263	0.45252	-1.45	-1.05	0.80140768383846	0.0012832	-0.010572	-0.027928
Trial1	2	1	blindfold	counterclockwise	practice	Guided	1	0.5	-0.25	13.49263	0.45252	-1.45	-1.05	0.80140768383846	-0.053077	-0.0021087	0.014771
Trial1	2	1	blindfold	counterclockwise	practice	Guided	1	0.5	-0.25	13.51262	0.45252	-1.45	-1.05	0.80140768383846	0.015143	-0.0021081	-0.0061224
Trial1	2	1	blindfold	counterclockwise	practice	Guided	1	0.5	-0.25	13.53262	0.45252	-1.45	-1.05	0.80140768383846	-0.0010139	0.010586	-0.032406
Trial1	2	1	blindfold	counterclockwise	practice	Guided	1	0.5	-0.25	13.55263	0.45252	-1.45	-1.05	0.80140768383846	0.015943	0.031743	-0.018696
Trial1	2	1	blindfold	counterclockwise	practice	Guided	1	0.5	-0.25	13.57263	0.45253	-1.45	-1.05	0.801407088873213	-0.0028932	-0.0063446	-0.0030655
Trial1	2	1	blindfold	counterclockwise	practice	Guided	1	0.5	-0.25	13.59262	0.45253	-1.45	-1.05	0.801407088873213	0.0046462	0.0063505	0.01846
Trial1	2	1	blindfold	counterclockwise	practice	Guided	1	0.5	-0.25	13.61263	0.45253	-1.45	-1.05	0.801407088873213	-0.025637	0.0021192	0.0038972
Trial1	2	1	blindfold	counterclockwise	practice	Guided	1	0.5	-0.25	13.63263	0.45253	-1.45	-1.05	0.801407088873213	-0.025639	-0.0063439	0.0038976
Trial1	2	1	blindfold	counterclockwise	practice	Guided	1	0.5	-0.25	13.65262	0.45253	-1.45	-1.05	0.801407088873213	0.033164	0.027512	0.0016932
Trial1	2	1	blindfold	counterclockwise	practice	Guided	1	0.5	-0.25	13.67262	0.45253	-1.45	-1.05	0.801407088873213	-0.0084162	-0.0021113	0.030465
Trial1	2	1	blindfold	counterclockwise	practice	Guided	1	0.5	-0.25	13.69263	0.45253	-1.45	-1.05	0.801407088873213	0.018761	-0.0063405	0.0067366
Trial1	2	1	blindfold	counterclockwise	practice	Guided	1	0.5	-0.25	13.71263	0.45254	-1.45	-1.05	0.801406499328147	0.0070412	0.0063563	-0.019264
Trial1	2	1	blindfold	counterclockwise	practice	Guided	1	0.5	-0.25	13.73262	0.45254	-1.45	-1.05	0.801406499328147	-0.00035003	-0.010569	0.026559
Trial1	2	1	blindfold	counterclockwise	practice	Guided	1	0.5	-0.25	13.75262	0.45254	-1.45	-1.05	0.801406499328147	-0.016506	0.0021259	-0.01983
Trial1	2	1	blindfold	counterclockwise	practice	Guided	1	0.5	-0.25	13.77263	0.45254	-1.45	-1.05	0.801406499328147	0.02293	-0.023267	0.005883
Trial1	2	1	blindfold	counterclockwise	practice	Guided	1	0.5	-0.25	13.79262	0.45254	-1.45	-1.05	0.801406499328147	-0.052836	-0.0063396	0.010575
Trial1	2	1	blindfold	counterclockwise	practice	Guided	1	0.5	-0.25	13.81262	0.45254	-1.45	-1.05	0.801406499328147	0.049841	-0.0021064	0.0031093
Trial1	2	1	blindfold	counterclockwise	practice	Guided	1	0.5	-0.25	13.83263	0.45254	-1.45	-1.05	0.801406499328147	0.032877	-0.0063371	-0.0049902
Trial1	2	1	blindfold	counterclockwise	practice	Guided	1	0.5	-0.25	13.85263	0.45254	-1.45	-1.05	0.801406499328147	-0.047596	0.006358	0.014547
Trial1	2	1	blindfold	counterclockwise	practice	Guided	1	0.5	-0.25	13.87262	0.45254	-1.45	-1.05	0.801406499328147	-0.017314	0.0021264	0.012842
Trial1	2	1	blindfold	counterclockwise	practice	Guided	1	0.5	-0.25	13.89262	0.45254	-1.45	-1.05	0.801406499328147	0.0056935	-0.04019	0.0016885
Trial1	2	1	blindfold	counterclockwise	practice	Guided	1	0.5	-0.25	13.91263	0.45254	-1.45	-1.05	0.801406499328147	-0.016783	0.035981	0.0044602
Trial1	2	1	blindfold	counterclockwise	practice	Guided	1	0.5	-0.25	13.93262	0.45254	-1.45	-1.05	0.801406499328147	0.054274	-0.0063394	0.0090054
Trial1	2	1	blindfold	counterclockwise	practice	Guided	1	0.5	-0.25	13.95262	0.45254	-1.45	-1.05	0.801406499328147	0.0095974	-0.0021081	0.010358
Trial1	2	1	blindfold	counterclockwise	practice	Guided	1	0.5	-0.25	13.97263	0.45254	-1.45	-1.05	0.801406499328147	-0.0039945	0.01905	0.013699
Trial1	2	1	blindfold	counterclockwise	practice	Guided	1	0.5	-0.25	13.99263	0.45254	-1.45	-1.05	0.801406499328147	-0.037911	0.02751	-0.01372
Trial1	2	1	blindfold	counterclockwise	practice	Guided	1	0.5	-0.25	14.01262	0.45254	-1.45	-1.05	0.801406499328147	0.021851	0.010582	0.02798
Trial1	2	1	blindfold	counterclockwise	practice	Guided	1	0.5	-0.25	14.03262	0.45254	-1.45	-1.05	0.801406499328147	0.040951	0.023276	0.0081582
Trial1	2	1	blindfold	counterclockwise	practice	Guided	1	0.5	-0.25	14.05263	0.45255	-1.45	-1.05	0.801405904612632	-0.02096	0.014812	-9.9431E-06
Trial1	2	1	blindfold	counterclockwise	practice	Guided	1	0.5	-0.25	14.07263	0.45255	-1.45	-1.05	0.801405904612632	0.0017785	0.019045	-0.0069716
Trial1	2	1	blindfold	counterclockwise	practice	Guided	1	0.5	-0.25	14.09262	0.45255	-1.45	-1.05	0.801405904612632	-0.0031976	0.0021155	0.0011263
Trial1	2	1	blindfold	counterclockwise	practice	Guided	1	0.5	-0.25	14.11263	0.45255	-1.45	-1.05	0.801405904612632	0.032597	-0.010579	-0.00079438
Trial1	2	1	blindfold	counterclockwise	practice	Guided	1	0.5	-0.25	14.13263	0.45255	-1.45	-1.05	0.801405904612632	0.014562	-0.0021159	0.0022612
Trial1	2	1	blindfold	counterclockwise	practice	Guided	1	0.5	-0.25	14.15262	0.45255	-1.45	-1.05	0.801405904612632	0.0054105	-0.019044	0.0011237
Trial1	2	1	blindfold	counterclockwise	practice	Guided	1	0.5	-0.25	14.17262	0.45255	-1.45	-1.05	0.801405904612632	-0.00684	0.019043	-0.011734
Trial1	2	1	blindfold	counterclockwise	practice	Guided	1	0.5	-0.25	14.19263	0.45255	-1.45	-1.05	0.801405904612632	0.0090557	-0.0063502	0.018743
Trial1	2	1	blindfold	counterclockwise	practice	Guided	1	0.5	-0.25	14.21263	0.45254	-1.45	-1.05	0.801406499328147	-0.0029239	0.035968	-0.0030658
Trial1	2	1	blindfold	counterclockwise	practice	Guided	1	0.5	-0.25	14.23262	0.45254	-1.45	-1.05	0.801406499328147	-0.0099258	0.006344	-0.032972
Trial1	2	1	blindfold	counterclockwise	practice	Guided	1	0.5	-0.25	14.25262	0.45254	-1.45	-1.05	0.801406499328147	0.015113	-0.0021188	-0.0061204
Trial1	2	1	blindfold	counterclockwise	practice	Guided	1	0.5	-0.25	14.27263	0.45254	-1.45	-1.05	0.801406499328147	0.002862	-0.014816	-0.023737
Trial1	2	1	blindfold	counterclockwise	practice	Guided	1	0.5	-0.25	14.29262	0.45254	-1.45	-1.05	0.801406499328147	-0.035077	0.0021133	0.011713
Trial1	2	1	blindfold	counterclockwise	practice	Guided	1	0.5	-0.25	14.31262	0.45254	-1.45	-1.05	0.801406499328147	-0.015171	0.0021135	-0.020684
Trial1	2	1	blindfold	counterclockwise	practice	Guided	1	0.5	-0.25	14.33263	0.45254	-1.45	-1.05	0.801406499328147	-0.041011	-0.010583	-0.03496
Trial1	2	1	blindfold	counterclockwise	practice	Guided	1	0.5	-0.25	14.35263	0.45254	-1.45	-1.05	0.801406499328147	-0.042082	-0.010583	-0.018192
Trial1	2	1	blindfold	counterclockwise	practice	Guided	1	0.5	-0.25	14.37262	0.45254	-1.45	-1.05	0.801406499328147	-0.010728	-0.0063502	-0.020396
Trial1	2	1	blindfold	counterclockwise	practice	Guided	1	0.5	-0.25	14.39262	0.45254	-1.45	-1.05	0.801406499328147	-0.013412	-0.023277	0.021518
Trial1	2	1	blindfold	counterclockwise	practice	Guided	1	0.5	-0.25	14.41263	0.45254	-1.45	-1.05	0.801406499328147	-0.011267	-0.0021189	-0.012011
Trial1	2	1	blindfold	counterclockwise	practice	Guided	1	0.5	-0.25	14.43262	0.45254	-1.45	-1.05	0.801406499328147	0.019551	-0.0021197	-0.0058313
Trial1	2	1	blindfold	counterclockwise	practice	Guided	1	0.5	-0.25	14.45262	0.45254	-1.45	-1.05	0.801406499328147	-0.0023886	-0.035972	-0.010024
Trial1	2	1	blindfold	counterclockwise	practice	Guided	1	0.5	-0.25	14.47263	0.45254	-1.45	-1.05	0.801406499328147	-0.0014267	-0.014814	0.04333
Trial1	2	1	blindfold	counterclockwise	practice	Guided	1	0.5	-0.25	14.49263	0.45254	-1.45	-1.05	0.801406499328147	0.027363	0.027504	0.011503
Trial1	2	1	blindfold	counterclockwise	practice	Guided	1	0.5	-0.25	14.51262	0.45254	-1.45	-1.05	0.801406499328147	0.0073004	-0.014814	-0.023447
Trial1	2	1	blindfold	counterclockwise	practice	Guided	1	0.5	-0.25	14.53262	0.45254	-1.45	-1.05	0.801406499328147	-0.014638	-0.014814	-0.029058
Trial1	2	1	blindfold	counterclockwise	practice	Guided	1	0.5	-0.25	14.55263	0.45254	-1.45	-1.05	0.801406499328147	-0.006829	-0.019046	-0.011724
Trial1	2	1	blindfold	counterclockwise	practice	Guided	1	0.5	-0.25	14.57263	0.45254	-1.45	-1.05	0.801406499328147	0.032334	0.014809	0.0034072
Trial1	2	1	blindfold	counterclockwise	practice	Guided	1	0.5	-0.25	14.59262	0.45254	-1.45	-1.05	0.801406499328147	-0.011808	0.0021131	-0.0036255
Trial1	2	1	blindfold	counterclockwise	practice	Guided	1	0.5	-0.25	14.61263	0.45255	-1.45	-1.05	0.801405904612632	0.0025823	0.014807	-0.019537
Trial1	2	1	blindfold	counterclockwise	practice	Guided	1	0.5	-0.25	14.63263	0.45255	-1.45	-1.05	0.801405904612632	0.0054125	0.0063435	0.0058961
Trial1	2	1	blindfold	counterclockwise	practice	Guided	1	0.5	-0.25	14.65262	0.45255	-1.45	-1.05	0.801405904612632	0.014029	0.010573	0.010654
Trial1	2	1	blindfold	counterclockwise	practice	Guided	1	0.5	-0.25	14.67262	0.45255	-1.45	-1.05	0.801405904612632	0.040675	0.027496	0.012357
Trial1	2	1	blindfold	counterclockwise	practice	Guided	1	0.5	-0.25	14.69263	0.45255	-1.45	-1.05	0.801405904612632	-0.0023913	0.0021026	-0.011441
Trial1	2	1	blindfold	counterclockwise	practice	Guided	1	0.5	-0.25	14.71263	0.45255	-1.45	-1.05	0.801405904612632	-0.0023913	0.0021026	-0.011441
Trial1	2	1	blindfold	counterclockwise	practice	Guided	1	0.5	-0.25	14.73262	0.45255	-1.45	-1.05	0.801405904612632	0.032062	0.0021027	0.0075946
Trial1	2	1	blindfold	counterclockwise	practice	Guided	1	0.5	-0.25	14.75262	0.45255	-1.45	-1.05	0.801405904612632	0.014296	-0.019055	0.0064591
Trial1	2	1	blindfold	counterclockwise	practice	Guided	1	0.5	-0.25	14.77263	0.45255	-1.45	-1.05	0.801405904612632	0.019273	-0.035982	-0.0016399
Trial1	2	1	blindfold	counterclockwise	practice	Guided	1	0.5	-0.25	14.79262	0.45255	-1.45	-1.05	0.801405904612632	0.028146	0.0063364	-0.0010712
Trial1	2	1	blindfold	counterclockwise	practice	Guided	1	0.5	-0.25	14.81262	0.45255	-1.45	-1.05	0.801405904612632	0.0040701	-0.0021272	0.026851
Trial1	2	1	blindfold	counterclockwise	practice	Guided	1	0.5	-0.25	14.83263	0.45255	-1.45	-1.05	0.801405904612632	0.019536	0.0021055	-0.0058295
Trial1	2	1	blindfold	counterclockwise	practice	Guided	1	0.5	-0.25	14.85263	0.45255	-1.45	-1.05	0.801405904612632	-0.015451	0.031727	-0.016482
Trial1	2	1	blindfold	counterclockwise	practice	Guided	1	0.5	-0.25	14.87262	0.45255	-1.45	-1.05	0.801405904612632	0.011731	-0.027517	-0.023161
Trial1	2	1	blindfold	counterclockwise	practice	Guided	1	0.5	-0.25	14.89262	0.45255	-1.45	-1.05	0.801405904612632	-0.017065	-0.010592	0.00867
Trial1	2	1	blindfold	counterclockwise	practice	Guided	1	0.5	-0.25	14.91263	0.45255	-1.45	-1.05	0.801405904612632	0.0054111	-0.027519	0.0058973
Trial1	2	1	blindfold	counterclockwise	practice	Guided	1	0.5	-0.25	14.93262	0.45255	-1.45	-1.05	0.801405904612632	0.037837	0.04019	-0.013073
Trial1	2	1	blindfold	counterclockwise	practice	Guided	1	0.5	-0.25	14.95262	0.45255	-1.45	-1.05	0.801405904612632	0.01402	-0.0021302	0.010655
Trial1	2	1	blindfold	counterclockwise	practice	Guided	1	0.5	-0.25	14.97263	0.45256	-1.45	-1.05	0.801405313550896	0.0098424	0.02326	0.0061793
Trial1	2	1	blindfold	counterclockwise	practice	Guided	1	0.5	-0.25	14.99263	0.45256	-1.45	-1.05	0.801405313550896	-0.020981	-0.0021312	6.2203E-07
Trial1	2	1	blindfold	counterclockwise	practice	Guided	1	0.5	-0.25	15.01262	0.45256	-1.45	-1.05	0.801405313550896	0.037023	-0.023289	0.004546
Trial1	2	1	blindfold	counterclockwise	practice	Guided	1	0.5	-0.25	15.03262	0.45256	-1.45	-1.05	0.801405313550896	-0.01183	-0.0021297	-0.0016323
Trial1	2	1	blindfold	counterclockwise	practice	Guided	1	0.5	-0.25	15.05263	0.45256	-1.45	-1.05	0.801405313550896	0.050345	-0.0021289	-0.020884
Trial1	2	1	blindfold	counterclockwise	practice	Guided	1	0.5	-0.25	15.07263	0.45256	-1.45	-1.05	0.801405313550896	-0.0063196	0.027494	-0.020101
Trial1	2	1	blindfold	counterclockwise	practice	Guided	1	0.5	-0.25	15.09262	0.45256	-1.45	-1.05	0.801405313550896	0.0090251	0.023257	0.01876
Trial1	2	1	blindfold	counterclockwise	practice	Guided	1	0.5	-0.25	15.11263	0.45257	-1.45	-1.05	0.8014047226131	-0.016018	-0.0021332	-0.0080933
Trial1	2	1	blindfold	counterclockwise	practice	Guided	1	0.5	-0.25	15.13263	0.45257	-1.45	-1.05	0.8014047226131	-0.017362	-0.023294	0.012864
Trial1	2	1	blindfold	counterclockwise	practice	Guided	1	0.5	-0.25	15.15262	0.45257	-1.45	-1.05	0.8014047226131	0.027319	0.010564	-0.0097289
Trial1	2	1	blindfold	counterclockwise	practice	Guided	1	0.5	-0.25	15.17262	0.45257	-1.45	-1.05	0.8014047226131	-0.011576	0.0021009	-0.0078097
Trial1	2	1	blindfold	counterclockwise	practice	Guided	1	0.5	-0.25	15.19263	0.45257	-1.45	-1.05	0.8014047226131	-0.020461	-0.027522	-0.0083797
Trial1	2	1	blindfold	counterclockwise	practice	Guided	1	0.5	-0.25	15.21263	0.45257	-1.45	-1.05	0.8014047226131	-0.018703	0.0063339	0.033817
Trial1	2	1	blindfold	counterclockwise	practice	Guided	1	0.5	-0.25	15.23262	0.45257	-1.45	-1.05	0.8014047226131	0.032294	-0.0021299	0.0034102
Trial1	2	1	blindfold	counterclockwise	practice	Guided	1	0.5	-0.25	15.25262	0.45257	-1.45	-1.05	0.8014047226131	-0.02934	0.0063325	-0.0089469
Trial1	2	1	blindfold	counterclockwise	practice	Guided	1	0.5	-0.25	15.27263	0.45257	-1.45	-1.05	0.8014047226131	0.012772	0.014796	-0.039923
Trial1	2	1	blindfold	counterclockwise	practice	Guided	1	0.5	-0.25	15.29262	0.45257	-1.45	-1.05	0.8014047226131	-0.0079424	0.019029	0.018192
Trial1	2	1	blindfold	counterclockwise	practice	Guided	1	0.5	-0.25	15.31262	0.45257	-1.45	-1.05	0.8014047226131	0.032029	-0.010593	0.0076069
Trial1	2	1	blindfold	counterclockwise	practice	Guided	1	0.5	-0.25	15.33263	0.45257	-1.45	-1.05	0.8014047226131	0.0017429	0.0063365	-0.0069548
Trial1	2	1	blindfold	counterclockwise	practice	Guided	1	0.5	-0.25	15.35263	0.45257	-1.45	-1.05	0.8014047226131	0.022341	0.023264	0.019614
Trial1	2	1	blindfold	counterclockwise	practice	Guided	1	0.5	-0.25	15.37262	0.45257	-1.45	-1.05	0.8014047226131	0.015597	0.014799	-0.014487
Trial1	2	1	blindfold	counterclockwise	practice	Guided	1	0.5	-0.25	15.39262	0.45257	-1.45	-1.05	0.8014047226131	-0.028819	-0.0021308	-0.017325
Trial1	2	1	blindfold	counterclockwise	practice	Guided	1	0.5	-0.25	15.41263	0.45257	-1.45	-1.05	0.8014047226131	-0.011323	-0.0021299	-0.011999
Trial1	2	1	blindfold	counterclockwise	practice	Guided	1	0.5	-0.25	15.43262	0.45258	-1.45	-1.05	0.801404130035807	-0.016836	-0.019059	0.0044835
Trial1	2	1	blindfold	counterclockwise	practice	Guided	1	0.5	-0.25	15.45262	0.45258	-1.45	-1.05	0.801404130035807	0.032282	-0.0063639	0.0034174
Trial1	2	1	blindfold	counterclockwise	practice	Guided	1	0.5	-0.25	15.47263	0.45257	-1.45	-1.05	0.8014047226131	0.027575	0.014794	0.0073254
Trial1	2	1	blindfold	counterclockwise	practice	Guided	1	0.5	-0.25	15.49263	0.45257	-1.45	-1.05	0.8014047226131	-0.029352	0.010558	-0.0089416
Trial1	2	1	blindfold	counterclockwise	practice	Guided	1	0.5	-0.25	15.51262	0.45257	-1.45	-1.05	0.8014047226131	-0.0060745	0.0063264	-0.024288
Trial1	2	1	blindfold	counterclockwise	practice	Guided	1	0.5	-0.25	15.53262	0.45257	-1.45	-1.05	0.8014047226131	-0.0071457	-0.014831	-0.0075198
Trial1	2	1	blindfold	counterclockwise	practice	Guided	1	0.5	-0.25	15.55263	0.45257	-1.45	-1.05	0.8014047226131	0.019768	0.023255	-0.010008
Trial1	2	1	blindfold	counterclockwise	practice	Guided	1	0.5	-0.25	15.57263	0.45257	-1.45	-1.05	0.8014047226131	0.023401	-0.023295	0.0028506
Trial1	2	1	blindfold	counterclockwise	practice	Guided	1	0.5	-0.25	15.59262	0.45257	-1.45	-1.05	0.8014047226131	-0.010518	-0.010601	-0.024564
Trial1	2	1	blindfold	counterclockwise	practice	Guided	1	0.5	-0.25	15.61263	0.45258	-1.45	-1.05	0.801404130035807	-0.0012165	0.0020936	0.0081848
Trial1	2	1	blindfold	counterclockwise	practice	Guided	1	0.5	-0.25	15.63263	0.45258	-1.45	-1.05	0.801404130035807	-0.02235	-0.014835	0.020974
Trial1	2	1	blindfold	counterclockwise	practice	Guided	1	0.5	-0.25	15.65262	0.45258	-1.45	-1.05	0.801404130035807	-0.020741	0.014786	-0.0041746
Trial1	2	1	blindfold	counterclockwise	practice	Guided	1	0.5	-0.25	15.67262	0.45258	-1.45	-1.05	0.801404130035807	0.013443	0.02325	0.019055
Trial1	2	1	blindfold	counterclockwise	practice	Guided	1	0.5	-0.25	15.69263	0.45258	-1.45	-1.05	0.801404130035807	-0.024647	0.023251	-0.012839
Trial1	2	1	blindfold	counterclockwise	practice	Guided	1	0.5	-0.25	15.71263	0.45257	-1.45	-1.05	0.8014047226131	0.013716	-0.014835	0.014865
Trial1	2	1	blindfold	counterclockwise	practice	Guided	1	0.5	-0.25	15.73262	0.45257	-1.45	-1.05	0.8014047226131	-0.034063	-0.010605	-0.0030358
Trial1	2	1	blindfold	counterclockwise	practice	Guided	1	0.5	-0.25	15.75262	0.45257	-1.45	-1.05	0.8014047226131	0.027039	0.023246	0.01877
Trial1	2	1	blindfold	counterclockwise	practice	Guided	1	0.5	-0.25	15.77263	0.45257	-1.45	-1.05	0.8014047226131	0.014789	0.019013	-0.0019046
Trial1	2	1	blindfold	counterclockwise	practice	Guided	1	0.5	-0.25	15.79262	0.45257	-1.45	-1.05	0.8014047226131	-0.017101	-0.0063792	0.0086825
Trial1	2	1	blindfold	counterclockwise	practice	Guided	1	0.5	-0.25	15.81262	0.45258	-1.45	-1.05	0.801404130035807	0.018959	-0.01061	0.0050598
Trial1	2	1	blindfold	counterclockwise	practice	Guided	1	0.5	-0.25	15.83263	0.45257	-1.45	-1.05	0.8014047226131	0.019765	0.010548	-0.011423
Trial1	2	1	blindfold	counterclockwise	practice	Guided	1	0.5	-0.25	15.85263	0.45258	-1.45	-1.05	0.801404130035807	-0.011324	0.0020842	-0.011992
Trial1	2	1	blindfold	counterclockwise	practice	Guided	1	0.5	-0.25	15.87262	0.45258	-1.45	-1.05	0.801404130035807	-0.030427	-0.0021466	0.007828
Trial1	2	1	blindfold	counterclockwise	practice	Guided	1	0.5	-0.25	15.89262	0.45258	-1.45	-1.05	0.801404130035807	0.034694	0.027477	-0.034303
Trial1	2	1	blindfold	counterclockwise	practice	Guided	1	0.5	-0.25	15.91263	0.45258	-1.45	-1.05	0.801404130035807	-0.039308	0.014783	0.0072605
Trial1	2	1	blindfold	counterclockwise	practice	Guided	1	0.5	-0.25	15.93262	0.45257	-1.45	-1.05	0.8014047226131	0.024747	0.03171	-0.018103
Trial1	2	1	blindfold	counterclockwise	practice	Guided	1	0.5	-0.25	15.95262	0.45257	-1.45	-1.05	0.8014047226131	-0.0097062	-0.010608	-0.03714
Trial1	2	1	blindfold	counterclockwise	practice	Guided	1	0.5	-0.25	15.97263	0.45257	-1.45	-1.05	0.8014047226131	0.015866	-0.010609	-0.018669
Trial1	2	1	blindfold	counterclockwise	practice	Guided	1	0.5	-0.25	15.99263	0.45257	-1.45	-1.05	0.8014047226131	-0.0092877	-0.01061	0.026018
Trial1	2	1	blindfold	counterclockwise	practice	Guided	1	0.5	-0.25	16.01262	0.45257	-1.45	-1.05	0.8014047226131	0.0087428	-0.019073	0.022962
Trial1	2	1	blindfold	counterclockwise	practice	Guided	1	0.5	-0.25	16.03262	0.45257	-1.45	-1.05	0.8014047226131	0.036458	0.027478	0.0078996
Trial1	2	1	blindfold	counterclockwise	practice	Guided	1	0.5	-0.25	16.05263	0.45258	-1.45	-1.05	0.801404130035807	-0.0066178	-0.010611	0.013725
Trial1	2	1	blindfold	counterclockwise	practice	Guided	1	0.5	-0.25	16.07263	0.45258	-1.45	-1.05	0.801404130035807	0.028104	-0.0021475	-0.0010554
Trial1	2	1	blindfold	counterclockwise	practice	Guided	1	0.5	-0.25	16.09262	0.45258	-1.45	-1.05	0.801404130035807	0.017883	0.019008	0.019333
Trial1	2	1	blindfold	counterclockwise	practice	Guided	1	0.5	-0.25	16.11263	0.45258	-1.45	-1.05	0.801404130035807	-0.032727	0.0020783	-0.02599
Trial1	2	1	blindfold	counterclockwise	practice	Guided	1	0.5	-0.25	16.13263	0.45258	-1.45	-1.05	0.801404130035807	-0.038511	-0.014849	-0.0066678
Trial1	2	1	blindfold	counterclockwise	practice	Guided	1	0.5	-0.25	16.15262	0.45258	-1.45	-1.05	0.801404130035807	0.019755	-0.048703	-0.010291
Trial1	2	1	blindfold	counterclockwise	practice	Guided	1	0.5	-0.25	16.17262	0.45258	-1.45	-1.05	0.801404130035807	0.037251	-0.010617	-0.0046784
Trial1	2	1	blindfold	counterclockwise	practice	Guided	1	0.5	-0.25	16.19263	0.45258	-1.45	-1.05	0.801404130035807	0.0064272	-0.027547	-0.010859
Trial1	2	1	blindfold	counterclockwise	practice	Guided	1	0.5	-0.25	16.21263	0.45258	-1.45	-1.05	0.801404130035807	-0.007968	0.0063081	0.0050548
Trial1	2	1	blindfold	counterclockwise	practice	Guided	1	0.5	-0.25	16.23262	0.45258	-1.45	-1.05	0.801404130035807	-0.038246	-0.0021557	-0.0095072
Trial1	2	1	blindfold	counterclockwise	practice	Guided	1	0.5	-0.25	16.25262	0.45258	-1.45	-1.05	0.801404130035807	-0.027068	0.0020764	0.024876
Trial1	2	1	blindfold	counterclockwise	practice	Guided	1	0.5	-0.25	16.27263	0.45258	-1.45	-1.05	0.801404130035807	0.048697	-0.010618	0.025515
Trial1	2	1	blindfold	counterclockwise	practice	Guided	1	0.5	-0.25	16.29262	0.45258	-1.45	-1.05	0.801404130035807	-0.0055547	0.023236	-0.032665
Trial1	2	1	blindfold	counterclockwise	practice	Guided	1	0.5	-0.25	16.31262	0.45258	-1.45	-1.05	0.801404130035807	0.0022561	-0.0021552	-0.027906
Trial1	2	1	blindfold	counterclockwise	practice	Guided	1	0.5	-0.25	16.33263	0.45258	-1.45	-1.05	0.801404130035807	-0.011605	-0.019084	-0.0077994
Trial1	2	1	blindfold	counterclockwise	practice	Guided	1	0.5	-0.25	16.35263	0.45258	-1.45	-1.05	0.801404130035807	-0.029903	0.010539	-0.00055291
Trial1	2	1	blindfold	counterclockwise	practice	Guided	1	0.5	-0.25	16.37262	0.45258	-1.45	-1.05	0.801404130035807	-0.047666	0.010537	-0.0016899
Trial1	2	1	blindfold	counterclockwise	practice	Guided	1	0.5	-0.25	16.39262	0.45258	-1.45	-1.05	0.801404130035807	-0.025189	-0.019085	-0.0044639
Trial1	2	1	blindfold	counterclockwise	practice	Guided	1	0.5	-0.25	16.41263	0.45258	-1.45	-1.05	0.801404130035807	-0.026529	0.023233	0.020965
Trial1	2	1	blindfold	counterclockwise	practice	Guided	1	0.5	-0.25	16.43262	0.45258	-1.45	-1.05	0.801404130035807	-0.0043265	0.0063059	0.01791
Trial1	2	1	blindfold	counterclockwise	practice	Guided	1	0.5	-0.25	16.45262	0.45258	-1.45	-1.05	0.801404130035807	-0.0035273	-0.023316	0.0053353
Trial1	2	1	blindfold	counterclockwise	practice	Guided	1	0.5	-0.25	16.47263	0.45258	-1.45	-1.05	0.801404130035807	0.015309	0.01477	-0.010294
Trial1	2	1	blindfold	counterclockwise	practice	Guided	1	0.5	-0.25	16.49263	0.45258	-1.45	-1.05	0.801404130035807	0.063357	0.019001	0.010382
Trial1	2	1	blindfold	counterclockwise	practice	Guided	1	0.5	-0.25	16.51262	0.45258	-1.45	-1.05	0.801404130035807	-0.0045984	0.0063044	0.022106
Trial1	2	1	blindfold	counterclockwise	practice	Guided	1	0.5	-0.25	16.53262	0.45258	-1.45	-1.05	0.801404130035807	0.016113	0.023231	-0.022864
Trial1	2	1	blindfold	counterclockwise	practice	Guided	1	0.5	-0.25	16.55263	0.45258	-1.45	-1.05	0.801404130035807	0.015039	0.014766	-0.0060979
Trial1	2	1	blindfold	counterclockwise	practice	Guided	1	0.5	-0.25	16.57263	0.45258	-1.45	-1.05	0.801404130035807	0.0095265	0.0020714	0.010385
Trial1	2	1	blindfold	counterclockwise	practice	Guided	1	0.5	-0.25	16.59262	0.45258	-1.45	-1.05	0.801404130035807	0.0053541	-0.0063944	0.0061922
Trial1	2	1	blindfold	counterclockwise	practice	Guided	1	0.5	-0.25	16.61263	0.45258	-1.45	-1.05	0.801404130035807	0.014504	0.010532	0.0022857
Trial1	2	1	blindfold	counterclockwise	practice	Guided	1	0.5	-0.25	16.63263	0.45258	-1.45	-1.05	0.801404130035807	0.032533	0.0020674	-0.00076982
Trial1	2	1	blindfold	counterclockwise	practice	Guided	1	0.5	-0.25	16.65262	0.45259	-1.45	-1.05	0.801403539346263	0.0069579	-0.0021653	-0.019241
Trial1	2	1	blindfold	counterclockwise	practice	Guided	1	0.5	-0.25	16.67262	0.45259	-1.45	-1.05	0.801403539346263	-0.0068987	-0.027557	-0.011709
Trial1	2	1	blindfold	counterclockwise	practice	Guided	1	0.5	-0.25	16.69263	0.45259	-1.45	-1.05	0.801403539346263	0.059178	0.0062941	0.00093556
Trial1	2	1	blindfold	counterclockwise	practice	Guided	1	0.5	-0.25	16.71263	0.45259	-1.45	-1.05	0.801403539346263	0.071961	0.0020608	0.010172
Trial1	2	1	blindfold	counterclockwise	practice	Guided	1	0.5	-0.25	16.73262	0.45259	-1.45	-1.05	0.801403539346263	0.015031	-0.0191	-0.0060941
Trial1	2	1	blindfold	counterclockwise	practice	Guided	1	0.5	-0.25	16.75262	0.45259	-1.45	-1.05	0.801403539346263	-0.053191	0.0062916	0.014794
Trial1	2	1	blindfold	counterclockwise	practice	Guided	1	0.5	-0.25	16.77263	0.45259	-1.45	-1.05	0.801403539346263	-0.0035336	0.014755	0.0053451
Trial1	2	1	blindfold	counterclockwise	practice	Guided	1	0.5	-0.25	16.79262	0.45259	-1.45	-1.05	0.801403539346263	-0.03018	-0.014868	0.01316
Trial1	2	1	blindfold	counterclockwise	practice	Guided	1	0.5	-0.25	16.81262	0.45259	-1.45	-1.05	0.801403539346263	0.00090315	0.0020596	0.0056308
Trial1	2	1	blindfold	counterclockwise	practice	Guided	1	0.5	-0.25	16.83263	0.45259	-1.45	-1.05	0.801403539346263	-0.0035352	0.010523	0.0053451
Trial1	2	1	blindfold	counterclockwise	practice	Guided	1	0.5	-0.25	16.85263	0.45259	-1.45	-1.05	0.801403539346263	0.037774	0.023219	-0.013055
Trial1	2	1	blindfold	counterclockwise	practice	Guided	1	0.5	-0.25	16.87262	0.45259	-1.45	-1.05	0.801403539346263	0.010592	-0.0021735	-0.0063767
Trial1	2	1	blindfold	counterclockwise	practice	Guided	1	0.5	-0.25	16.89262	0.45259	-1.45	-1.05	0.801403539346263	-0.010808	0.00629	-0.02037
Trial1	2	1	blindfold	counterclockwise	practice	Guided	1	0.5	-0.25	16.91263	0.45259	-1.45	-1.05	0.801403539346263	-0.02547	0.0020556	-0.00026538
Trial1	2	1	blindfold	counterclockwise	practice	Guided	1	0.5	-0.25	16.93262	0.45259	-1.45	-1.05	0.801403539346263	0.03226	-0.010641	0.0034264
Trial1	2	1	blindfold	counterclockwise	practice	Guided	1	0.5	-0.25	16.95262	0.45259	-1.45	-1.05	0.801403539346263	-0.032057	0.010517	0.032981
Trial1	2	1	blindfold	counterclockwise	practice	Guided	1	0.5	-0.25	16.97263	0.45259	-1.45	-1.05	0.801403539346263	-0.0082444	0.0062853	0.0092513
Trial1	2	1	blindfold	counterclockwise	practice	Guided	1	0.5	-0.25	16.99263	0.45259	-1.45	-1.05	0.801403539346263	0.0050781	-0.023338	0.010104
Trial1	2	1	blindfold	counterclockwise	practice	Guided	1	0.5	-0.25	17.01262	0.45259	-1.45	-1.05	0.801403539346263	-0.0027298	0.0062842	-0.0072303
Trial1	2	1	blindfold	counterclockwise	practice	Guided	1	0.5	-0.25	17.03262	0.45259	-1.45	-1.05	0.801403539346263	-0.0058317	0.023211	-0.028472
Trial1	2	1	blindfold	counterclockwise	practice	Guided	1	0.5	-0.25	17.05263	0.45259	-1.45	-1.05	0.801403539346263	-0.035425	0.0020503	0.015931
Trial1	2	1	blindfold	counterclockwise	practice	Guided	1	0.5	-0.25	17.07263	0.45259	-1.45	-1.05	0.801403539346263	-0.0221	0.018976	0.016783
Trial1	2	1	blindfold	counterclockwise	practice	Guided	1	0.5	-0.25	17.09262	0.45259	-1.45	-1.05	0.801403539346263	-0.029376	0.014744	-0.0089368
Trial1	2	1	blindfold	counterclockwise	practice	Guided	1	0.5	-0.25	17.11263	0.45259	-1.45	-1.05	0.801403539346263	0.036704	0.0020463	0.0037057
Trial1	2	1	blindfold	counterclockwise	practice	Guided	1	0.5	-0.25	17.13263	0.45259	-1.45	-1.05	0.801403539346263	0.013966	-0.01065	0.010671
Trial1	2	1	blindfold	counterclockwise	practice	Guided	1	0.5	-0.25	17.15262	0.45259	-1.45	-1.05	0.801403539346263	0.011399	-0.019113	-0.018954
Trial1	2	1	blindfold	counterclockwise	practice	Guided	1	0.5	-0.25	17.17262	0.45259	-1.45	-1.05	0.801403539346263	-0.0087775	-0.010649	0.017635
Trial1	2	1	blindfold	counterclockwise	practice	Guided	1	0.5	-0.25	17.19263	0.45259	-1.45	-1.05	0.801403539346263	-0.0030015	-0.023348	-0.00304
Trial1	2	1	blindfold	counterclockwise	practice	Guided	1	0.5	-0.25	17.21263	0.45259	-1.45	-1.05	0.801403539346263	0.0089806	-0.014886	0.01877
Trial1	2	1	blindfold	counterclockwise	practice	Guided	1	0.5	-0.25	17.23262	0.45259	-1.45	-1.05	0.801403539346263	-0.016058	-0.0021902	-0.0080832
Trial1	2	1	blindfold	counterclockwise	practice	Guided	1	0.5	-0.25	17.25262	0.45259	-1.45	-1.05	0.801403539346263	-0.038799	0.0020406	-0.0011186
Trial1	2	1	blindfold	counterclockwise	practice	Guided	1	0.5	-0.25	17.27263	0.45259	-1.45	-1.05	0.801403539346263	0.022571	-0.019118	0.015432
Trial1	2	1	blindfold	counterclockwise	practice	Guided	1	0.5	-0.25	17.29262	0.45259	-1.45	-1.05	0.801403539346263	0.006151	-0.00219	-0.0066602
Trial1	2	1	blindfold	counterclockwise	practice	Guided	1	0.5	-0.25	17.31262	0.45259	-1.45	-1.05	0.801403539346263	-0.0019266	0.010506	-0.0072289
Trial1	2	1	blindfold	counterclockwise	practice	Guided	1	0.5	-0.25	17.33263	0.45259	-1.45	-1.05	0.801403539346263	0.018132	-0.040276	0.01515
Trial1	2	1	blindfold	counterclockwise	practice	Guided	1	0.5	-0.25	17.35263	0.45259	-1.45	-1.05	0.801403539346263	0.033332	0.010505	-0.013339
Trial1	2	1	blindfold	counterclockwise	practice	Guided	1	0.5	-0.25	17.37262	0.45259	-1.45	-1.05	0.801403539346263	0.011393	-0.010655	-0.018948
Trial1	2	1	blindfold	counterclockwise	practice	Guided	1	0.5	-0.25	17.39262	0.45259	-1.45	-1.05	0.801403539346263	0.010317	0.0020417	0.0028618
Trial1	2	1	blindfold	counterclockwise	practice	Guided	1	0.5	-0.25	17.41263	0.45259	-1.45	-1.05	0.801403539346263	-0.011618	0.0020436	0.0095417
Trial1	2	1	blindfold	counterclockwise	practice	Guided	1	0.5	-0.25	17.43262	0.45259	-1.45	-1.05	0.801403539346263	-0.012424	-0.0021899	0.0047798
Trial1	2	1	blindfold	counterclockwise	practice	Guided	1	0.5	-0.25	17.45262	0.45259	-1.45	-1.05	0.801403539346263	0.0050704	-0.010653	0.010106
Trial1	2	1	blindfold	counterclockwise	practice	Guided	1	0.5	-0.25	17.47263	0.45259	-1.45	-1.05	0.801403539346263	0.0027726	0.010506	-0.023711
Trial1	2	1	blindfold	counterclockwise	practice	Guided	1	0.5	-0.25	17.49263	0.45259	-1.45	-1.05	0.801403539346263	-0.011623	0.014738	-0.0077979
Trial1	2	1	blindfold	counterclockwise	practice	Guided	1	0.5	-0.25	17.51262	0.45259	-1.45	-1.05	0.801403539346263	-0.035166	-0.010653	0.0025055
Trial1	2	1	blindfold	counterclockwise	practice	Guided	1	0.5	-0.25	17.53262	0.45259	-1.45	-1.05	0.801403539346263	0.0383	0.010504	-0.015044
Trial1	2	1	blindfold	counterclockwise	practice	Guided	1	0.5	-0.25	17.55263	0.45259	-1.45	-1.05	0.801403539346263	0.0095095	0.0062723	0.010389
Trial1	2	1	blindfold	counterclockwise	practice	Guided	1	0.5	-0.25	17.57263	0.45259	-1.45	-1.05	0.801403539346263	0.01395	-0.014887	0.010674
Trial1	2	1	blindfold	counterclockwise	practice	Guided	1	0.5	-0.25	17.59262	0.45259	-1.45	-1.05	0.801403539346263	-0.017672	0.0062694	0.017069
Trial1	2	1	blindfold	counterclockwise	practice	Guided	1	0.5	-0.25	17.61263	0.45259	-1.45	-1.05	0.801403539346263	-0.0077166	-0.0021937	0.00087123
Trial1	2	1	blindfold	counterclockwise	practice	Guided	1	0.5	-0.25	17.63263	0.45259	-1.45	-1.05	0.801403539346263	0.0056077	0.0062693	0.0017223
Trial1	2	1	blindfold	counterclockwise	practice	Guided	1	0.5	-0.25	17.65262	0.45259	-1.45	-1.05	0.801403539346263	0.018929	-0.023353	0.0025746
Trial1	2	1	blindfold	counterclockwise	practice	Guided	1	0.5	-0.25	17.67262	0.45259	-1.45	-1.05	0.801403539346263	-0.0038131	0.014733	0.0050629
Trial1	2	1	blindfold	counterclockwise	practice	Guided	1	0.5	-0.25	17.69263	0.45259	-1.45	-1.05	0.801403539346263	-0.025213	0.023196	-0.0044572
Trial1	2	1	blindfold	counterclockwise	practice	Guided	1	0.5	-0.25	17.71263	0.4526	-1.45	-1.05	0.801402947017964	-0.013233	0.040122	0.0047787
Trial1	2	1	blindfold	counterclockwise	practice	Guided	1	0.5	-0.25	17.73262	0.4526	-1.45	-1.05	0.801402947017964	0.0014299	-0.01066	-0.002749
Trial1	2	1	blindfold	counterclockwise	practice	Guided	1	0.5	-0.25	17.75262	0.45259	-1.45	-1.05	0.801403539346263	0.0017014	-0.014892	-0.0069404
Trial1	2	1	blindfold	counterclockwise	practice	Guided	1	0.5	-0.25	17.77263	0.45259	-1.45	-1.05	0.801403539346263	0.041668	0.010499	-0.0043844
Trial1	2	1	blindfold	counterclockwise	practice	Guided	1	0.5	-0.25	17.79262	0.4526	-1.45	-1.05	0.801402947017964	-0.0095989	0.010498	0.030215
Trial1	2	1	blindfold	counterclockwise	practice	Guided	1	0.5	-0.25	17.81262	0.4526	-1.45	-1.05	0.801402947017964	0.0084306	-0.010662	0.02716
Trial1	2	1	blindfold	counterclockwise	practice	Guided	1	0.5	-0.25	17.83263	0.4526	-1.45	-1.05	0.801402947017964	-0.020782	0.023195	-0.0041658
Trial1	2	1	blindfold	counterclockwise	practice	Guided	1	0.5	-0.25	17.85263	0.4526	-1.45	-1.05	0.801402947017964	-0.007996	0.018963	0.0050714
Trial1	2	1	blindfold	counterclockwise	practice	Guided	1	0.5	-0.25	17.87262	0.4526	-1.45	-1.05	0.801402947017964	-0.012974	0.014731	0.0067748
Trial1	2	1	blindfold	counterclockwise	practice	Guided	1	0.5	-0.25	17.89262	0.4526	-1.45	-1.05	0.801402947017964	0.024426	-0.002199	0.011251
Trial1	2	1	blindfold	counterclockwise	practice	Guided	1	0.5	-0.25	17.91263	0.4526	-1.45	-1.05	0.801402947017964	-0.0032909	-0.01066	0.0014471
Trial1	2	1	blindfold	counterclockwise	practice	Guided	1	0.5	-0.25	17.93262	0.4526	-1.45	-1.05	0.801402947017964	0.010835	0.01473	-0.01056
Trial1	2	1	blindfold	counterclockwise	practice	Guided	1	0.5	-0.25	17.95262	0.4526	-1.45	-1.05	0.801402947017964	-0.011908	-0.023357	-0.0035974
Trial1	2	1	blindfold	counterclockwise	practice	Guided	1	0.5	-0.25	17.97263	0.4526	-1.45	-1.05	0.801402947017964	-0.033308	-0.019125	-0.010061
Trial1	2	1	blindfold	counterclockwise	practice	Guided	1	0.5	-0.25	17.99263	0.4526	-1.45	-1.05	0.801402947017964	-0.039355	-0.01489	0.007273
Trial1	2	1	blindfold	counterclockwise	practice	Guided	1	0.5	-0.25	18.01262	0.4526	-1.45	-1.05	0.801402947017964	-0.027255	0.0020373	-0.042457
Trial1	2	1	blindfold	counterclockwise	practice	Guided	1	0.5	-0.25	18.03262	0.4526	-1.45	-1.05	0.801402947017964	-0.0016818	0.0105	-0.023986
Trial1	2	1	blindfold	counterclockwise	practice	Guided	1	0.5	-0.25	18.05263	0.4526	-1.45	-1.05	0.801402947017964	-0.019714	0.035888	-0.020929
Trial1	2	1	blindfold	counterclockwise	practice	Guided	1	0.5	-0.25	18.07263	0.4526	-1.45	-1.05	0.801402947017964	0.01474	0.014729	-0.0018901
Trial1	2	1	blindfold	counterclockwise	practice	Guided	1	0.5	-0.25	18.09262	0.4526	-1.45	-1.05	0.801402947017964	0.041115	0.006263	0.00038288
Trial1	2	1	blindfold	counterclockwise	practice	Guided	1	0.5	-0.25	18.11263	0.45261	-1.45	-1.05	0.801402356576672	0.018372	-0.0064314	0.010968
Trial1	2	1	blindfold	counterclockwise	practice	Guided	1	0.5	-0.25	18.13263	0.4526	-1.45	-1.05	0.801402947017964	-0.034111	0.0062648	-0.0092053
Trial1	2	1	blindfold	counterclockwise	practice	Guided	1	0.5	-0.25	18.15262	0.4526	-1.45	-1.05	0.801402947017964	0.050267	0.0062633	0.00038247
Trial1	2	1	blindfold	counterclockwise	practice	Guided	1	0.5	-0.25	18.17262	0.45261	-1.45	-1.05	0.801402356576672	-0.021863	-0.023362	-0.0080698
Trial1	2	1	blindfold	counterclockwise	practice	Guided	1	0.5	-0.25	18.19263	0.45261	-1.45	-1.05	0.801402356576672	-0.035454	-0.0064329	0.015941
Trial1	2	1	blindfold	counterclockwise	practice	Guided	1	0.5	-0.25	18.21263	0.4526	-1.45	-1.05	0.801402947017964	-0.014473	0.040117	-0.03322
Trial1	2	1	blindfold	counterclockwise	practice	Guided	1	0.5	-0.25	18.23262	0.4526	-1.45	-1.05	0.801402947017964	0.019447	0.0020297	-0.022564
Trial1	2	1	blindfold	counterclockwise	practice	Guided	1	0.5	-0.25	18.25262	0.4526	-1.45	-1.05	0.801402947017964	-0.018915	0.014727	-0.0335
Trial1	2	1	blindfold	counterclockwise	practice	Guided	1	0.5	-0.25	18.27263	0.45261	-1.45	-1.05	0.801402356576672	-0.021596	0.0020305	0.0084154
Trial1	2	1	blindfold	counterclockwise	practice	Guided	1	0.5	-0.25	18.29262	0.4526	-1.45	-1.05	0.801402947017964	0.0092254	0.0020276	0.014595
Trial1	2	1	blindfold	counterclockwise	practice	Guided	1	0.5	-0.25	18.31262	0.45261	-1.45	-1.05	0.801402356576672	0.041381	0.002028	-0.00018321
Trial1	2	1	blindfold	counterclockwise	practice	Guided	1	0.5	-0.25	18.33263	0.45261	-1.45	-1.05	0.801402356576672	0.0053152	-0.010668	0.0059277
Trial1	2	1	blindfold	counterclockwise	practice	Guided	1	0.5	-0.25	18.35263	0.45261	-1.45	-1.05	0.801402356576672	-0.014482	-0.0149	-0.029026
Trial1	2	1	blindfold	counterclockwise	practice	Guided	1	0.5	-0.25	18.37262	0.45261	-1.45	-1.05	0.801402356576672	-0.046373	0.0020279	-0.022628
Trial1	2	1	blindfold	counterclockwise	practice	Guided	1	0.5	-0.25	18.39262	0.45261	-1.45	-1.05	0.801402356576672	-0.014865	0.027417	0.042514
Trial1	2	1	blindfold	counterclockwise	practice	Guided	1	0.5	-0.25	18.41263	0.45261	-1.45	-1.05	0.801402356576672	-0.042469	-0.023366	-0.013963
Trial1	2	1	blindfold	counterclockwise	practice	Guided	1	0.5	-0.25	18.43262	0.45261	-1.45	-1.05	0.801402356576672	0.0053078	0.0020256	0.0059258
Trial1	2	1	blindfold	counterclockwise	practice	Guided	1	0.5	-0.25	18.45262	0.45261	-1.45	-1.05	0.801402356576672	-0.00020374	0.023184	0.022409
Trial1	2	1	blindfold	counterclockwise	practice	Guided	1	0.5	-0.25	18.47263	0.45261	-1.45	-1.05	0.801402356576672	0.0011355	0.010487	0.0014518
Trial1	2	1	blindfold	counterclockwise	practice	Guided	1	0.5	-0.25	18.49263	0.45261	-1.45	-1.05	0.801402356576672	0.0022065	-0.0064388	-0.015311
Trial1	2	1	blindfold	counterclockwise	practice	Guided	1	0.5	-0.25	18.51262	0.45261	-1.45	-1.05	0.801402356576672	0.052817	0.018951	0.030013
Trial1	2	1	blindfold	counterclockwise	practice	Guided	1	0.5	-0.25	18.53262	0.45261	-1.45	-1.05	0.801402356576672	-0.026319	0.027412	-0.022842
Trial1	2	1	blindfold	counterclockwise	practice	Guided	1	0.5	-0.25	18.55263	0.45261	-1.45	-1.05	0.801402356576672	-0.022148	0.031642	0.016801
Trial1	2	1	blindfold	counterclockwise	practice	Guided	1	0.5	-0.25	18.57263	0.45262	-1.45	-1.05	0.801401762735413	-0.00722	-0.0022126	-0.0074957
Trial1	2	1	blindfold	counterclockwise	practice	Guided	1	0.5	-0.25	18.59262	0.45262	-1.45	-1.05	0.801401762735413	0.026701	-0.027603	0.019925
Trial1	2	1	blindfold	counterclockwise	practice	Guided	1	0.5	-0.25	18.61263	0.45262	-1.45	-1.05	0.801401762735413	-0.034667	-0.0022095	0.0033729
Trial1	2	1	blindfold	counterclockwise	practice	Guided	1	0.5	-0.25	18.63263	0.45261	-1.45	-1.05	0.801402356576672	-0.028884	-0.014906	-0.0173
Trial1	2	1	blindfold	counterclockwise	practice	Guided	1	0.5	-0.25	18.65262	0.45262	-1.45	-1.05	0.801401762735413	0.045269	-0.0022119	0.0084832
Trial1	2	1	blindfold	counterclockwise	practice	Guided	1	0.5	-0.25	18.67262	0.45261	-1.45	-1.05	0.801402356576672	0.056028	0.014716	-0.020289
Trial1	2	1	blindfold	counterclockwise	practice	Guided	1	0.5	-0.25	18.69263	0.45262	-1.45	-1.05	0.801401762735413	0.033014	0.023177	-0.009133
Trial1	2	1	blindfold	counterclockwise	practice	Guided	1	0.5	-0.25	18.71263	0.45262	-1.45	-1.05	0.801401762735413	-0.0017107	-0.036069	-0.023977
Trial1	2	1	blindfold	counterclockwise	practice	Guided	1	0.5	-0.25	18.73262	0.45262	-1.45	-1.05	0.801401762735413	-0.00075637	-0.0064472	0.030796
Trial1	2	1	blindfold	counterclockwise	practice	Guided	1	0.5	-0.25	18.75262	0.45262	-1.45	-1.05	0.801401762735413	0.0052934	-0.0064492	0.0059328
Trial1	2	1	blindfold	counterclockwise	practice	Guided	1	0.5	-0.25	18.77263	0.45262	-1.45	-1.05	0.801401762735413	-0.0030518	-0.01068	-0.0030187
Trial1	2	1	blindfold	counterclockwise	practice	Guided	1	0.5	-0.25	18.79262	0.45262	-1.45	-1.05	0.801401762735413	0.06019	0.014711	-0.015808
Trial1	2	1	blindfold	counterclockwise	practice	Guided	1	0.5	-0.25	18.81262	0.45262	-1.45	-1.05	0.801401762735413	-0.0064262	-0.01068	-0.041308
Trial1	2	1	blindfold	counterclockwise	practice	Guided	1	0.5	-0.25	18.83263	0.45262	-1.45	-1.05	0.801401762735413	0.00057964	0.023173	-0.0033003
Trial1	2	1	blindfold	counterclockwise	practice	Guided	1	0.5	-0.25	18.85263	0.45262	-1.45	-1.05	0.801401762735413	0.0091924	0.010475	0.014602
Trial1	2	1	blindfold	counterclockwise	practice	Guided	1	0.5	-0.25	18.87262	0.45262	-1.45	-1.05	0.801401762735413	0.02776	-0.02338	0.0031648
Trial1	2	1	blindfold	counterclockwise	practice	Guided	1	0.5	-0.25	18.89262	0.45262	-1.45	-1.05	0.801401762735413	-0.0025216	-0.002223	-0.011397
Trial1	2	1	blindfold	counterclockwise	practice	Guided	1	0.5	-0.25	18.91263	0.45262	-1.45	-1.05	0.801401762735413	0.033271	-0.014919	-0.013314
Trial1	2	1	blindfold	counterclockwise	practice	Guided	1	0.5	-0.25	18.93262	0.45262	-1.45	-1.05	0.801401762735413	0.0079642	0.014702	-0.035975
Trial1	2	1	blindfold	counterclockwise	practice	Guided	1	0.5	-0.25	18.95262	0.45262	-1.45	-1.05	0.801401762735413	0.013898	-0.014921	-0.0063495
Trial1	2	1	blindfold	counterclockwise	practice	Guided	1	0.5	-0.25	18.97263	0.45263	-1.45	-1.05	0.80140117430433	0.00057271	-0.006457	0.0098485
Trial1	2	1	blindfold	counterclockwise	practice	Guided	1	0.5	-0.25	18.99263	0.45263	-1.45	-1.05	0.80140117430433	0.0011072	-0.0022262	0.0014668
Trial1	2	1	blindfold	counterclockwise	practice	Guided	1	0.5	-0.25	19.01262	0.45263	-1.45	-1.05	0.80140117430433	0.035563	0.0062365	0.020503
Trial1	2	1	blindfold	counterclockwise	practice	Guided	1	0.5	-0.25	19.03262	0.45263	-1.45	-1.05	0.80140117430433	0.032192	0.018933	0.0034536
Trial1	2	1	blindfold	counterclockwise	practice	Guided	1	0.5	-0.25	19.05263	0.45263	-1.45	-1.05	0.80140117430433	0.0052783	0.0062383	0.0084976
Trial1	2	1	blindfold	counterclockwise	practice	Guided	1	0.5	-0.25	19.07263	0.45263	-1.45	-1.05	0.80140117430433	-0.0053679	-0.0064563	-0.036825
Trial1	2	1	blindfold	counterclockwise	practice	Guided	1	0.5	-0.25	19.09262	0.45263	-1.45	-1.05	0.80140117430433	-0.034697	0.0062393	0.0033847
Trial1	2	1	blindfold	counterclockwise	practice	Guided	1	0.5	-0.25	19.11263	0.45263	-1.45	-1.05	0.80140117430433	-0.0030742	-0.0022252	0.0056558
Trial1	2	1	blindfold	counterclockwise	practice	Guided	1	0.5	-0.25	19.13263	0.45263	-1.45	-1.05	0.80140117430433	0.032452	0.0062381	-0.00074087
Trial1	2	1	blindfold	counterclockwise	practice	Guided	1	0.5	-0.25	19.15262	0.45263	-1.45	-1.05	0.80140117430433	-0.035504	0.014702	0.015954
Trial1	2	1	blindfold	counterclockwise	practice	Guided	1	0.5	-0.25	19.17262	0.45263	-1.45	-1.05	0.80140117430433	-0.021648	0.010469	0.0084237
Trial1	2	1	blindfold	counterclockwise	practice	Guided	1	0.5	-0.25	19.19263	0.45264	-1.45	-1.05	0.801400582474021	-0.024749	0.010469	-0.012818
Trial1	2	1	blindfold	counterclockwise	practice	Guided	1	0.5	-0.25	19.21263	0.45263	-1.45	-1.05	0.80140117430433	-0.0080549	0.027396	0.005083
Trial1	2	1	blindfold	counterclockwise	practice	Guided	1	0.5	-0.25	19.23262	0.45263	-1.45	-1.05	0.80140117430433	-0.022449	0.018932	-0.0089114
Trial1	2	1	blindfold	counterclockwise	practice	Guided	1	0.5	-0.25	19.25262	0.45263	-1.45	-1.05	0.80140117430433	0.023031	-0.0064582	-0.017511
Trial1	2	1	blindfold	counterclockwise	practice	Guided	1	0.5	-0.25	19.27263	0.45264	-1.45	-1.05	0.801400582474021	0.054651	-0.0064581	0.00067689
Trial1	2	1	blindfold	counterclockwise	practice	Guided	1	0.5	-0.25	19.29262	0.45264	-1.45	-1.05	0.801400582474021	0.055183	0.0062376	-0.0077058
Trial1	2	1	blindfold	counterclockwise	practice	Guided	1	0.5	-0.25	19.31262	0.45264	-1.45	-1.05	0.801400582474021	0.0029616	-0.023386	-0.015872
Trial1	2	1	blindfold	counterclockwise	practice	Guided	1	0.5	-0.25	19.33263	0.45264	-1.45	-1.05	0.801400582474021	-0.0036223	-0.0064563	0.0053702
Trial1	2	1	blindfold	counterclockwise	practice	Guided	1	0.5	-0.25	19.35263	0.45264	-1.45	-1.05	0.801400582474021	-0.012235	0.010471	0.00061268
Trial1	2	1	blindfold	counterclockwise	practice	Guided	1	0.5	-0.25	19.37262	0.45264	-1.45	-1.05	0.801400582474021	0.0016245	-0.014921	0.0098476
Trial1	2	1	blindfold	counterclockwise	practice	Guided	1	0.5	-0.25	19.39262	0.45264	-1.45	-1.05	0.801400582474021	0.020458	0.023161	-0.022547
Trial1	2	1	blindfold	counterclockwise	practice	Guided	1	0.5	-0.25	19.41263	0.45264	-1.45	-1.05	0.801400582474021	0.00054787	0.0020002	0.0098511
Trial1	2	1	blindfold	counterclockwise	practice	Guided	1	0.5	-0.25	19.43262	0.45264	-1.45	-1.05	0.801400582474021	-0.0038928	0.010464	0.0075786
Trial1	2	1	blindfold	counterclockwise	practice	Guided	1	0.5	-0.25	19.45262	0.45264	-1.45	-1.05	0.801400582474021	0.023557	-0.0022322	0.017381
Trial1	2	1	blindfold	counterclockwise	practice	Guided	1	0.5	-0.25	19.47263	0.45264	-1.45	-1.05	0.801400582474021	0.023018	-0.0022327	0.026616
Trial1	2	1	blindfold	counterclockwise	practice	Guided	1	0.5	-0.25	19.49263	0.45264	-1.45	-1.05	0.801400582474021	-0.018294	-0.0022305	0.021571
Trial1	2	1	blindfold	counterclockwise	practice	Guided	1	0.5	-0.25	19.51262	0.45264	-1.45	-1.05	0.801400582474021	0.014667	0.0062321	-0.0018729
Trial1	2	1	blindfold	counterclockwise	practice	Guided	1	0.5	-0.25	19.53262	0.45265	-1.45	-1.05	0.801399990768395	-0.010639	0.010463	-0.024533
Trial1	2	1	blindfold	counterclockwise	practice	Guided	1	0.5	-0.25	19.55263	0.45265	-1.45	-1.05	0.801399990768395	0.027987	0.014693	-0.0010187
Trial1	2	1	blindfold	counterclockwise	practice	Guided	1	0.5	-0.25	19.57263	0.45265	-1.45	-1.05	0.801399990768395	0.013857	0.014691	0.010702
Trial1	2	1	blindfold	counterclockwise	practice	Guided	1	0.5	-0.25	19.59262	0.45265	-1.45	-1.05	0.801399990768395	0.0055087	-0.014934	0.0017524
Trial1	2	1	blindfold	counterclockwise	practice	Guided	1	0.5	-0.25	19.61263	0.45265	-1.45	-1.05	0.801399990768395	0.026373	-0.0064702	0.024128
Trial1	2	1	blindfold	counterclockwise	practice	Guided	1	0.5	-0.25	19.63263	0.45265	-1.45	-1.05	0.801399990768395	0.020172	0.0019932	0.010986
Trial1	2	1	blindfold	counterclockwise	practice	Guided	1	0.5	-0.25	19.65262	0.45265	-1.45	-1.05	0.801399990768395	0.038473	0.014688	-0.025599
Trial1	2	1	blindfold	counterclockwise	practice	Guided	1	0.5	-0.25	19.67262	0.45265	-1.45	-1.05	0.801399990768395	0.010753	-0.010702	-0.010537
Trial1	2	1	blindfold	counterclockwise	practice	Guided	1	0.5	-0.25	19.69263	0.45265	-1.45	-1.05	0.801399990768395	0.04077	-0.0064731	0.0082168
Trial1	2	1	blindfold	counterclockwise	practice	Guided	1	0.5	-0.25	19.71263	0.45265	-1.45	-1.05	0.801399990768395	-0.048318	0.018917	0.0067289
Trial1	2	1	blindfold	counterclockwise	practice	Guided	1	0.5	-0.25	19.73262	0.45265	-1.45	-1.05	0.801399990768395	0.0041707	-0.006475	0.02271
Trial1	2	1	blindfold	counterclockwise	practice	Guided	1	0.5	-0.25	19.75262	0.45265	-1.45	-1.05	0.801399990768395	-0.020871	0.023147	-0.0041414
Trial1	2	1	blindfold	counterclockwise	practice	Guided	1	0.5	-0.25	19.77263	0.45265	-1.45	-1.05	0.801399990768395	-0.011719	-0.014941	-0.0077642
Trial1	2	1	blindfold	counterclockwise	practice	Guided	1	0.5	-0.25	19.79262	0.45265	-1.45	-1.05	0.801399990768395	-0.011449	-0.002245	-0.011956
Trial1	2	1	blindfold	counterclockwise	practice	Guided	1	0.5	-0.25	19.81262	0.45265	-1.45	-1.05	0.801399990768395	-0.012523	0.0062169	0.0048111
Trial1	2	1	blindfold	counterclockwise	practice	Guided	1	0.5	-0.25	19.83263	0.45265	-1.45	-1.05	0.801399990768395	-0.016159	0.023145	-0.0080478
Trial1	2	1	blindfold	counterclockwise	practice	Guided	1	0.5	-0.25	19.85263	0.45265	-1.45	-1.05	0.801399990768395	-0.012522	0.0019861	0.0048106
Trial1	2	1	blindfold	counterclockwise	practice	Guided	1	0.5	-0.25	19.87262	0.45265	-1.45	-1.05	0.801399990768395	0.031887	-0.014942	0.0076508
Trial1	2	1	blindfold	counterclockwise	practice	Guided	1	0.5	-0.25	19.89262	0.45265	-1.45	-1.05	0.801399990768395	-0.048316	0.0019875	0.0067294
Trial1	2	1	blindfold	counterclockwise	practice	Guided	1	0.5	-0.25	19.91263	0.45265	-1.45	-1.05	0.801399990768395	0.00417	-0.0064788	0.022711
Trial1	2	1	blindfold	counterclockwise	practice	Guided	1	0.5	-0.25	19.93262	0.45265	-1.45	-1.05	0.801399990768395	0.041574	-0.0064791	-0.004356
Trial1	2	1	blindfold	counterclockwise	practice	Guided	1	0.5	-0.25	19.95262	0.45265	-1.45	-1.05	0.801399990768395	0.054358	0.0019834	0.0048792
Trial1	2	1	blindfold	counterclockwise	practice	Guided	1	0.5	-0.25	19.97263	0.45265	-1.45	-1.05	0.801399990768395	-0.012257	0.01891	0.00061831
Trial1	2	1	blindfold	counterclockwise	practice	Guided	1	0.5	-0.25	19.99263	0.45265	-1.45	-1.05	0.801399990768395	0.0065754	-0.0064818	-0.015012
Trial1	2	1	blindfold	counterclockwise	practice	Guided	1	0.5	-0.25	20.01262	0.45265	-1.45	-1.05	0.801399990768395	-0.030292	-0.0022496	0.0036725
Trial1	2	1	blindfold	counterclockwise	practice	Guided	1	0.5	-0.25	20.03262	0.45265	-1.45	-1.05	0.801399990768395	-0.0047213	-0.014944	0.022143
Trial1	2	1	blindfold	counterclockwise	practice	Guided	1	0.5	-0.25	20.05263	0.45265	-1.45	-1.05	0.801399990768395	-0.062184	-0.014946	0.014258
Trial1	2	1	blindfold	counterclockwise	practice	Guided	1	0.5	-0.25	20.07263	0.45265	-1.45	-1.05	0.801399990768395	0.0068419	-0.0064834	-0.019204
Trial1	2	1	blindfold	counterclockwise	practice	Guided	1	0.5	-0.25	20.09262	0.45265	-1.45	-1.05	0.801399990768395	0.03659	0.006211	0.00033246
Trial1	2	1	blindfold	counterclockwise	practice	Guided	1	0.5	-0.25	20.11263	0.45265	-1.45	-1.05	0.801399990768395	-0.016702	-0.0064829	0.00033184
Trial1	2	1	blindfold	counterclockwise	practice	Guided	1	0.5	-0.25	20.13263	0.45265	-1.45	-1.05	0.801399990768395	0.010479	-0.02341	-0.0063484
Trial1	2	1	blindfold	counterclockwise	practice	Guided	1	0.5	-0.25	20.15262	0.45265	-1.45	-1.05	0.801399990768395	0.0065783	0.010444	-0.015015
Trial1	2	1	blindfold	counterclockwise	practice	Guided	1	0.5	-0.25	20.17262	0.45265	-1.45	-1.05	0.801399990768395	-0.0041824	-0.04457	0.013756
Trial1	2	1	blindfold	counterclockwise	practice	Guided	1	0.5	-0.25	20.19263	0.45265	-1.45	-1.05	0.801399990768395	0.026636	-0.0022498	0.019936
Trial1	2	1	blindfold	counterclockwise	practice	Guided	1	0.5	-0.25	20.21263	0.45265	-1.45	-1.05	0.801399990768395	0.0018671	-0.019176	-0.011107
Trial1	2	1	blindfold	counterclockwise	practice	Guided	1	0.5	-0.25	20.23262	0.45265	-1.45	-1.05	0.801399990768395	0.0055019	0.010446	0.0017507
Trial1	2	1	blindfold	counterclockwise	practice	Guided	1	0.5	-0.25	20.25262	0.45265	-1.45	-1.05	0.801399990768395	-0.017776	0.0062129	0.017095
Trial1	2	1	blindfold	counterclockwise	practice	Guided	1	0.5	-0.25	20.27263	0.45265	-1.45	-1.05	0.801399990768395	-0.003649	-0.010715	0.0053748
Trial1	2	1	blindfold	counterclockwise	practice	Guided	1	0.5	-0.25	20.29262	0.45265	-1.45	-1.05	0.801399990768395	-0.043618	0.010443	0.0028211
Trial1	2	1	blindfold	counterclockwise	practice	Guided	1	0.5	-0.25	20.31262	0.45265	-1.45	-1.05	0.801399990768395	0.022995	0.040065	-0.018064
Trial1	2	1	blindfold	counterclockwise	practice	Guided	1	0.5	-0.25	20.33263	0.45266	-1.45	-1.05	0.801399400947926	-0.021148	-0.023412	5.0466E-05
Trial1	2	1	blindfold	counterclockwise	practice	Guided	1	0.5	-0.25	20.35263	0.45266	-1.45	-1.05	0.801399400947926	-0.02088	0.0062093	-0.0032903
Trial1	2	1	blindfold	counterclockwise	practice	Guided	1	0.5	-0.25	20.37262	0.45266	-1.45	-1.05	0.801399400947926	0.0054982	0.035832	0.0017531
Trial1	2	1	blindfold	counterclockwise	practice	Guided	1	0.5	-0.25	20.39262	0.45265	-1.45	-1.05	0.801399990768395	-0.026926	0.018904	0.02072
Trial1	2	1	blindfold	counterclockwise	practice	Guided	1	0.5	-0.25	20.41263	0.45265	-1.45	-1.05	0.801399990768395	0.0099425	-0.040342	0.018233
Trial1	2	1	blindfold	counterclockwise	practice	Guided	1	0.5	-0.25	20.43262	0.45265	-1.45	-1.05	0.801399990768395	0.0046984	-0.014952	0.014326
Trial1	2	1	blindfold	counterclockwise	practice	Guided	1	0.5	-0.25	20.45262	0.45265	-1.45	-1.05	0.801399990768395	-0.010921	0.0062067	-0.020341
Trial1	2	1	blindfold	counterclockwise	practice	Guided	1	0.5	-0.25	20.47263	0.45266	-1.45	-1.05	0.801399400947926	0.0060352	0.0019757	-0.0066302
Trial1	2	1	blindfold	counterclockwise	practice	Guided	1	0.5	-0.25	20.49263	0.45266	-1.45	-1.05	0.801399400947926	-0.0078266	0.018905	0.00090212
Trial1	2	1	blindfold	counterclockwise	practice	Guided	1	0.5	-0.25	20.51262	0.45266	-1.45	-1.05	0.801399400947926	0.0044242	-0.0064883	0.018519
Trial1	2	1	blindfold	counterclockwise	practice	Guided	1	0.5	-0.25	20.53262	0.45266	-1.45	-1.05	0.801399400947926	0.027701	0.01467	0.0031744
Trial1	2	1	blindfold	counterclockwise	practice	Guided	1	0.5	-0.25	20.55263	0.45266	-1.45	-1.05	0.801399400947926	-0.019807	0.0062072	-0.020906
Trial1	2	1	blindfold	counterclockwise	practice	Guided	1	0.5	-0.25	20.57263	0.45266	-1.45	-1.05	0.801399400947926	0.0068386	0.01467	-0.0192
Trial1	2	1	blindfold	counterclockwise	practice	Guided	1	0.5	-0.25	20.59262	0.45266	-1.45	-1.05	0.801399400947926	0.0088669	-0.019184	0.018808
Trial1	2	1	blindfold	counterclockwise	practice	Guided	1	0.5	-0.25	20.61263	0.45266	-1.45	-1.05	0.801399400947926	-0.04052	-0.014951	0.024067
Trial1	2	1	blindfold	counterclockwise	practice	Guided	1	0.5	-0.25	20.63263	0.45266	-1.45	-1.05	0.801399400947926	-0.0031163	0.018903	-0.0030021
Trial1	2	1	blindfold	counterclockwise	practice	Guided	1	0.5	-0.25	20.65262	0.45266	-1.45	-1.05	0.801399400947926	0.016522	0.0019753	-0.031206
Trial1	2	1	blindfold	counterclockwise	practice	Guided	1	0.5	-0.25	20.67262	0.45266	-1.45	-1.05	0.801399400947926	0.0096651	-0.014952	0.0062326
Trial1	2	1	blindfold	counterclockwise	practice	Guided	1	0.5	-0.25	20.69263	0.45266	-1.45	-1.05	0.801399400947926	0.0013154	-0.0022552	-0.0027165
Trial1	2	1	blindfold	counterclockwise	practice	Guided	1	0.5	-0.25	20.71263	0.45266	-1.45	-1.05	0.801399400947926	-0.037046	-0.031876	-0.030419
Trial1	2	1	blindfold	counterclockwise	practice	Guided	1	0.5	-0.25	20.73262	0.45266	-1.45	-1.05	0.801399400947926	-0.0078385	-0.010718	0.00090904
Trial1	2	1	blindfold	counterclockwise	practice	Guided	1	0.5	-0.25	20.75262	0.45266	-1.45	-1.05	0.801399400947926	-0.022769	-0.01495	0.015685
Trial1	2	1	blindfold	counterclockwise	practice	Guided	1	0.5	-0.25	20.77263	0.45266	-1.45	-1.05	0.801399400947926	-0.0023258	0.001975	-0.015575
Trial1	2	1	blindfold	counterclockwise	practice	Guided	1	0.5	-0.25	20.79262	0.45266	-1.45	-1.05	0.801399400947926	0.0065561	0.023132	-0.015004
Trial1	2	1	blindfold	counterclockwise	practice	Guided	1	0.5	-0.25	20.81262	0.45266	-1.45	-1.05	0.801399400947926	0.028764	-0.0064906	0.0092941
Trial1	2	1	blindfold	counterclockwise	practice	Guided	1	0.5	-0.25	20.83263	0.45266	-1.45	-1.05	0.801399400947926	0.0010475	-0.014955	0.001479
Trial1	2	1	blindfold	counterclockwise	practice	Guided	1	0.5	-0.25	20.85263	0.45266	-1.45	-1.05	0.801399400947926	0.01961	-0.040345	0.0048168
Trial1	2	1	blindfold	counterclockwise	practice	Guided	1	0.5	-0.25	20.87262	0.45266	-1.45	-1.05	0.801399400947926	-0.010403	0.0062043	-0.028712
Trial1	2	1	blindfold	counterclockwise	practice	Guided	1	0.5	-0.25	20.89262	0.45266	-1.45	-1.05	0.801399400947926	0.0021187	-0.002259	-0.015285
Trial1	2	1	blindfold	counterclockwise	practice	Guided	1	0.5	-0.25	20.91263	0.45266	-1.45	-1.05	0.801399400947926	-0.035554	0.027364	0.015974
Trial1	2	1	blindfold	counterclockwise	practice	Guided	1	0.5	-0.25	20.93262	0.45266	-1.45	-1.05	0.801399400947926	-0.012009	0.010436	0.022151
Trial1	2	1	blindfold	counterclockwise	practice	Guided	1	0.5	-0.25	20.95262	0.45266	-1.45	-1.05	0.801399400947926	-0.012812	-0.0064929	-0.0047025
Trial1	2	1	blindfold	counterclockwise	practice	Guided	1	0.5	-0.25	20.97263	0.45266	-1.45	-1.05	0.801399400947926	-0.025868	0.0019703	0.0039644
Trial1	2	1	blindfold	counterclockwise	practice	Guided	1	0.5	-0.25	20.99263	0.45266	-1.45	-1.05	0.801399400947926	0.041815	0.018899	-0.023672
Trial1	2	1	blindfold	counterclockwise	practice	Guided	1	0.5	-0.25	21.01262	0.45266	-1.45	-1.05	0.801399400947926	0.029984	0.010436	0.036997
Trial1	2	1	blindfold	counterclockwise	practice	Guided	1	0.5	-0.25	21.03262	0.45267	-1.45	-1.05	0.801398809491297	0.027684	0.0019724	0.0031802
Trial1	2	1	blindfold	counterclockwise	practice	Guided	1	0.5	-0.25	21.05263	0.45267	-1.45	-1.05	0.801398809491297	-0.013089	0.0062052	0.013198
Trial1	2	1	blindfold	counterclockwise	practice	Guided	1	0.5	-0.25	21.07263	0.45267	-1.45	-1.05	0.801398809491297	-0.030316	0.027364	0.0036795
Trial1	2	1	blindfold	counterclockwise	practice	Guided	1	0.5	-0.25	21.09262	0.45267	-1.45	-1.05	0.801398809491297	0.013016	0.031594	0.023285
Trial1	2	1	blindfold	counterclockwise	practice	Guided	1	0.5	-0.25	21.11263	0.45267	-1.45	-1.05	0.801398809491297	-0.039473	-0.014957	0.0073017
Trial1	2	1	blindfold	counterclockwise	practice	Guided	1	0.5	-0.25	21.13263	0.45267	-1.45	-1.05	0.801398809491297	-0.021441	0.014664	0.0042462
Trial1	2	1	blindfold	counterclockwise	practice	Guided	1	0.5	-0.25	21.15262	0.45267	-1.45	-1.05	0.801398809491297	-0.0083875	-0.027657	0.0092935
Trial1	2	1	blindfold	counterclockwise	practice	Guided	1	0.5	-0.25	21.17262	0.45267	-1.45	-1.05	0.801398809491297	-0.0097253	0.0019677	0.030251
Trial1	2	1	blindfold	counterclockwise	practice	Guided	1	0.5	-0.25	21.19263	0.45267	-1.45	-1.05	0.801398809491297	-0.023468	0.027358	-0.033755
Trial1	2	1	blindfold	counterclockwise	practice	Guided	1	0.5	-0.25	21.21263	0.45267	-1.45	-1.05	0.801398809491297	0.0026418	-0.010729	-0.023666
Trial1	2	1	blindfold	counterclockwise	practice	Guided	1	0.5	-0.25	21.23262	0.45267	-1.45	-1.05	0.801398809491297	0.050955	0.014663	-0.012157
Trial1	2	1	blindfold	counterclockwise	practice	Guided	1	0.5	-0.25	21.25262	0.45267	-1.45	-1.05	0.801398809491297	-0.033959	0.010432	-0.0091718
Trial1	2	1	blindfold	counterclockwise	practice	Guided	1	0.5	-0.25	21.27263	0.45267	-1.45	-1.05	0.801398809491297	0.045441	-0.0064955	0.0043233
Trial1	2	1	blindfold	counterclockwise	practice	Guided	1	0.5	-0.25	21.29262	0.45267	-1.45	-1.05	0.801398809491297	-0.038405	0.018893	-0.0094558
Trial1	2	1	blindfold	counterclockwise	practice	Guided	1	0.5	-0.25	21.31262	0.45267	-1.45	-1.05	0.801398809491297	-0.016469	0.023125	-0.0038446
Trial1	2	1	blindfold	counterclockwise	practice	Guided	1	0.5	-0.25	21.33263	0.45267	-1.45	-1.05	0.801398809491297	0.016496	-0.010729	-0.031199
Trial1	2	1	blindfold	counterclockwise	practice	Guided	1	0.5	-0.25	21.35263	0.45267	-1.45	-1.05	0.801398809491297	0.030774	-0.01496	0.024427
Trial1	2	1	blindfold	counterclockwise	practice	Guided	1	0.5	-0.25	21.37262	0.45267	-1.45	-1.05	0.801398809491297	-0.061147	0.0062018	-0.0024933
Trial1	2	1	blindfold	counterclockwise	practice	Guided	1	0.5	-0.25	21.39262	0.45268	-1.45	-1.05	0.801398219919084	0.031839	-0.0064924	0.014341
Trial1	2	1	blindfold	counterclockwise	practice	Guided	1	0.5	-0.25	21.41263	0.45268	-1.45	-1.05	0.801398219919084	-0.0089344	0.0019727	0.017679
Trial1	2	1	blindfold	counterclockwise	practice	Guided	1	0.5	-0.25	21.43262	0.45268	-1.45	-1.05	0.801398219919084	-0.0018132	-0.0064919	-0.023951
Trial1	2	1	blindfold	counterclockwise	practice	Guided	1	0.5	-0.25	21.45262	0.45268	-1.45	-1.05	0.801398219919084	0.0051893	0.010438	0.0059558
Trial1	2	1	blindfold	counterclockwise	practice	Guided	1	0.5	-0.25	21.47263	0.45268	-1.45	-1.05	0.801398219919084	0.00074739	0.031597	0.0056709
Trial1	2	1	blindfold	counterclockwise	practice	Guided	1	0.5	-0.25	21.49263	0.45268	-1.45	-1.05	0.801398219919084	0.025786	0.0019744	0.047088
Trial1	2	1	blindfold	counterclockwise	practice	Guided	1	0.5	-0.25	21.51262	0.45268	-1.45	-1.05	0.801398219919084	0.014339	-0.014953	0.0023339
Trial1	2	1	blindfold	counterclockwise	practice	Guided	1	0.5	-0.25	21.53262	0.45268	-1.45	-1.05	0.801398219919084	0.02659	-0.0022586	0.019953
Trial1	2	1	blindfold	counterclockwise	practice	Guided	1	0.5	-0.25	21.55263	0.45268	-1.45	-1.05	0.801398219919084	0.009365	0.014669	0.010433
Trial1	2	1	blindfold	counterclockwise	practice	Guided	1	0.5	-0.25	21.57263	0.45268	-1.45	-1.05	0.801398219919084	0.0049219	-0.023418	0.010151
Trial1	2	1	blindfold	counterclockwise	practice	Guided	1	0.5	-0.25	21.59262	0.45268	-1.45	-1.05	0.801398219919084	0.036542	-0.0064897	0.0037529
Trial1	2	1	blindfold	counterclockwise	practice	Guided	1	0.5	-0.25	21.61263	0.45268	-1.45	-1.05	0.801398219919084	-0.026169	0.010438	0.0081602
Trial1	2	1	blindfold	counterclockwise	practice	Guided	1	0.5	-0.25	21.63263	0.45268	-1.45	-1.05	0.801398219919084	-0.020653	-0.014952	-0.040149
Trial1	2	1	blindfold	counterclockwise	practice	Guided	1	0.5	-0.25	21.65262	0.45268	-1.45	-1.05	0.801398219919084	-0.052545	0.010439	0.0022653
Trial1	2	1	blindfold	counterclockwise	practice	Guided	1	0.5	-0.25	21.67262	0.45268	-1.45	-1.05	0.801398219919084	-0.012575	0.0062081	0.0048201
Trial1	2	1	blindfold	counterclockwise	practice	Guided	1	0.5	-0.25	21.69263	0.45268	-1.45	-1.05	0.801398219919084	0.04232	-0.0022559	-0.016921
Trial1	2	1	blindfold	counterclockwise	practice	Guided	1	0.5	-0.25	21.71263	0.45268	-1.45	-1.05	0.801398219919084	-0.017826	0.0062079	0.01711
Trial1	2	1	blindfold	counterclockwise	practice	Guided	1	0.5	-0.25	21.73262	0.45268	-1.45	-1.05	0.801398219919084	-0.018097	0.0019752	0.01519
Trial1	2	1	blindfold	counterclockwise	practice	Guided	1	0.5	-0.25	21.75262	0.45268	-1.45	-1.05	0.801398219919084	0.01931	0.0019749	-0.005769
Trial1	2	1	blindfold	counterclockwise	practice	Guided	1	0.5	-0.25	21.77263	0.45268	-1.45	-1.05	0.801398219919084	-0.025905	-0.0022571	5.7896E-05
Trial1	2	1	blindfold	counterclockwise	practice	Guided	1	0.5	-0.25	21.79262	0.45268	-1.45	-1.05	0.801398219919084	0.01931	0.014669	-0.0057714
Trial1	2	1	blindfold	counterclockwise	practice	Guided	1	0.5	-0.25	21.81262	0.45268	-1.45	-1.05	0.801398219919084	-0.0031629	0.0062065	-0.0030008
Trial1	2	1	blindfold	counterclockwise	practice	Guided	1	0.5	-0.25	21.83263	0.45268	-1.45	-1.05	0.801398219919084	0.037073	-0.0022579	-0.0046352
Trial1	2	1	blindfold	counterclockwise	practice	Guided	1	0.5	-0.25	21.85263	0.45268	-1.45	-1.05	0.801398219919084	0.028725	0.0189	-0.013585
Trial1	2	1	blindfold	counterclockwise	practice	Guided	1	0.5	-0.25	21.87262	0.45269	-1.45	-1.05	0.801397628711454	-0.016222	0.027365	0.012914
Trial1	2	1	blindfold	counterclockwise	practice	Guided	1	0.5	-0.25	21.89262	0.45269	-1.45	-1.05	0.801397628711454	0.00073558	-0.019182	0.0056666
Trial1	2	1	blindfold	counterclockwise	practice	Guided	1	0.5	-0.25	21.91263	0.45269	-1.45	-1.05	0.801397628711454	-0.01232	0.031598	0.00062158
Trial1	2	1	blindfold	counterclockwise	practice	Guided	1	0.5	-0.25	21.93262	0.45269	-1.45	-1.05	0.801397628711454	-0.0084156	-0.019184	0.014332
Trial1	2	1	blindfold	counterclockwise	practice	Guided	1	0.5	-0.25	21.95262	0.45269	-1.45	-1.05	0.801397628711454	0.027916	0.010438	-0.0010139
Trial1	2	1	blindfold	counterclockwise	practice	Guided	1	0.5	-0.25	21.97263	0.45269	-1.45	-1.05	0.801397628711454	0.01823	0.010437	0.010991
Trial1	2	1	blindfold	counterclockwise	practice	Guided	1	0.5	-0.25	21.99263	0.45269	-1.45	-1.05	0.801397628711454	-0.02377	0.006201	-0.021189
Trial1	2	1	blindfold	counterclockwise	practice	Guided	1	0.5	-0.25	22.01262	0.45269	-1.45	-1.05	0.801397628711454	-0.053632	-0.010727	0.019022
Trial1	2	1	blindfold	counterclockwise	practice	Guided	1	0.5	-0.25	22.03262	0.45269	-1.45	-1.05	0.801397628711454	-0.034527	0.0019698	-0.0007995
Trial1	2	1	blindfold	counterclockwise	practice	Guided	1	0.5	-0.25	22.05263	0.45269	-1.45	-1.05	0.801397628711454	-0.021473	0.0019691	0.030527
Trial1	2	1	blindfold	counterclockwise	practice	Guided	1	0.5	-0.25	22.07263	0.45269	-1.45	-1.05	0.801397628711454	-0.029012	-0.0022617	-0.017284
Trial1	2	1	blindfold	counterclockwise	practice	Guided	1	0.5	-0.25	22.09262	0.45269	-1.45	-1.05	0.801397628711454	-0.020932	0.0062034	-0.0041426
Trial1	2	1	blindfold	counterclockwise	practice	Guided	1	0.5	-0.25	22.11263	0.45269	-1.45	-1.05	0.801397628711454	0.028186	-0.0022618	-0.0052112
Trial1	2	1	blindfold	counterclockwise	practice	Guided	1	0.5	-0.25	22.13263	0.45269	-1.45	-1.05	0.801397628711454	0.00020011	0.0019683	0.014042
Trial1	2	1	blindfold	counterclockwise	practice	Guided	1	0.5	-0.25	22.15262	0.45269	-1.45	-1.05	0.801397628711454	-0.037893	-0.0064959	-0.017855
Trial1	2	1	blindfold	counterclockwise	practice	Guided	1	0.5	-0.25	22.17262	0.45269	-1.45	-1.05	0.801397628711454	-0.028859	0.0019669	0.05006
Trial1	2	1	blindfold	counterclockwise	practice	Guided	1	0.5	-0.25	22.19263	0.45269	-1.45	-1.05	0.801397628711454	-0.017298	-0.027656	0.0087133
Trial1	2	1	blindfold	counterclockwise	practice	Guided	1	0.5	-0.25	22.21263	0.45269	-1.45	-1.05	0.801397628711454	0.032088	0.03582	0.0034548
Trial1	2	1	blindfold	counterclockwise	practice	Guided	1	0.5	-0.25	22.23262	0.45269	-1.45	-1.05	0.801397628711454	-0.020129	-0.014962	0.0025335
Trial1	2	1	blindfold	counterclockwise	practice	Guided	1	0.5	-0.25	22.25262	0.45269	-1.45	-1.05	0.801397628711454	-0.022008	-0.002265	0.012623
Trial1	2	1	blindfold	counterclockwise	practice	Guided	1	0.5	-0.25	22.27263	0.45269	-1.45	-1.05	0.801397628711454	0.012028	-0.0022662	-0.031494
Trial1	2	1	blindfold	counterclockwise	practice	Guided	1	0.5	-0.25	22.29262	0.45269	-1.45	-1.05	0.801397628711454	0.014055	0.027354	0.0065127
Trial1	2	1	blindfold	counterclockwise	practice	Guided	1	0.5	-0.25	22.31262	0.45269	-1.45	-1.05	0.801397628711454	0.00073196	0.0061967	0.0056608
Trial1	2	1	blindfold	counterclockwise	practice	Guided	1	0.5	-0.25	22.33263	0.45269	-1.45	-1.05	0.801397628711454	0.04851	-0.014963	0.025553
Trial1	2	1	blindfold	counterclockwise	practice	Guided	1	0.5	-0.25	22.35263	0.45269	-1.45	-1.05	0.801397628711454	-0.020667	-0.023426	-0.0083302
Trial1	2	1	blindfold	counterclockwise	practice	Guided	1	0.5	-0.25	22.37262	0.45269	-1.45	-1.05	0.801397628711454	0.0051723	-0.0022648	0.0059479
Trial1	2	1	blindfold	counterclockwise	practice	Guided	1	0.5	-0.25	22.39262	0.45269	-1.45	-1.05	0.801397628711454	0.064509	0.0019671	-0.015508
Trial1	2	1	blindfold	counterclockwise	practice	Guided	1	0.5	-0.25	22.41263	0.45269	-1.45	-1.05	0.801397628711454	-0.022015	0.031588	0.012626
Trial1	2	1	blindfold	counterclockwise	practice	Guided	1	0.5	-0.25	22.43262	0.45269	-1.45	-1.05	0.801397628711454	-0.041	-0.010731	-0.03909
Trial1	2	1	blindfold	counterclockwise	practice	Guided	1	0.5	-0.25	22.45262	0.45269	-1.45	-1.05	0.801397628711454	-0.04234	0.010428	-0.018131
Trial1	2	1	blindfold	counterclockwise	practice	Guided	1	0.5	-0.25	22.47263	0.45269	-1.45	-1.05	0.801397628711454	-0.050682	-0.019194	-0.02708
Trial1	2	1	blindfold	counterclockwise	practice	Guided	1	0.5	-0.25	22.49263	0.45269	-1.45	-1.05	0.801397628711454	-0.0039784	-0.014963	0.009859
Trial1	2	1	blindfold	counterclockwise	practice	Guided	1	0.5	-0.25	22.51262	0.45269	-1.45	-1.05	0.801397628711454	0.051455	0.0061973	-0.020548
Trial1	2	1	blindfold	counterclockwise	practice	Guided	1	0.5	-0.25	22.53262	0.45269	-1.45	-1.05	0.801397628711454	-0.0092269	0.010428	0.021864
Trial1	2	1	blindfold	counterclockwise	practice	Guided	1	0.5	-0.25	22.55263	0.45269	-1.45	-1.05	0.801397628711454	-0.01045	-0.03189	-0.028717
Trial1	2	1	blindfold	counterclockwise	practice	Guided	1	0.5	-0.25	22.57263	0.45269	-1.45	-1.05	0.801397628711454	-0.0029109	-0.0022681	0.010425
Trial1	2	1	blindfold	counterclockwise	practice	Guided	1	0.5	-0.25	22.59262	0.45269	-1.45	-1.05	0.801397628711454	-0.038978	0.018888	-0.0088959
Trial1	2	1	blindfold	counterclockwise	practice	Guided	1	0.5	-0.25	22.61263	0.45269	-1.45	-1.05	0.801397628711454	0.019022	0.014653	-0.0015823
Trial1	2	1	blindfold	counterclockwise	practice	Guided	1	0.5	-0.25	22.63263	0.4527	-1.45	-1.05	0.801397039387499	0.019823	0.010423	-0.014158
Trial1	2	1	blindfold	counterclockwise	practice	Guided	1	0.5	-0.25	22.65262	0.4527	-1.45	-1.05	0.801397039387499	-0.0073598	-0.010736	-0.0074791
Trial1	2	1	blindfold	counterclockwise	practice	Guided	1	0.5	-0.25	22.67262	0.4527	-1.45	-1.05	0.801397039387499	0.0017923	-0.0065045	-0.011104
Trial1	2	1	blindfold	counterclockwise	practice	Guided	1	0.5	-0.25	22.69263	0.45269	-1.45	-1.05	0.801397628711454	0.0043569	0.018888	0.018524
Trial1	2	1	blindfold	counterclockwise	practice	Guided	1	0.5	-0.25	22.71263	0.45269	-1.45	-1.05	0.801397628711454	0.02239	-0.014967	0.017387
Trial1	2	1	blindfold	counterclockwise	practice	Guided	1	0.5	-0.25	22.73262	0.45269	-1.45	-1.05	0.801397628711454	0.00018626	0.0019611	0.014046
Trial1	2	1	blindfold	counterclockwise	practice	Guided	1	0.5	-0.25	22.75262	0.45269	-1.45	-1.05	0.801397628711454	0.0012577	0.010423	-0.0027176
Trial1	2	1	blindfold	counterclockwise	practice	Guided	1	0.5	-0.25	22.77263	0.45269	-1.45	-1.05	0.801397628711454	0.023042	-0.0065041	-0.064452
Trial1	2	1	blindfold	counterclockwise	practice	Guided	1	0.5	-0.25	22.79262	0.45269	-1.45	-1.05	0.801397628711454	0.00072112	-0.0022736	0.0068014
Trial1	2	1	blindfold	counterclockwise	practice	Guided	1	0.5	-0.25	22.81262	0.45269	-1.45	-1.05	0.801397628711454	-0.013135	-0.010736	0.013197
Trial1	2	1	blindfold	counterclockwise	practice	Guided	1	0.5	-0.25	22.83263	0.45269	-1.45	-1.05	0.801397628711454	-0.0039877	0.010422	0.0095748
Trial1	2	1	blindfold	counterclockwise	practice	Guided	1	0.5	-0.25	22.85263	0.4527	-1.45	-1.05	0.801397039387499	0.022387	-0.014968	0.015471
Trial1	2	1	blindfold	counterclockwise	practice	Guided	1	0.5	-0.25	22.87262	0.4527	-1.45	-1.05	0.801397039387499	0.0070318	-0.023433	-0.023389
Trial1	2	1	blindfold	counterclockwise	practice	Guided	1	0.5	-0.25	22.89262	0.4527	-1.45	-1.05	0.801397039387499	-0.013681	-0.002271	0.021583
Trial1	2	1	blindfold	counterclockwise	practice	Guided	1	0.5	-0.25	22.91263	0.4527	-1.45	-1.05	0.801397039387499	-0.009931	-0.0065039	-0.037096
Trial1	2	1	blindfold	counterclockwise	practice	Guided	1	0.5	-0.25	22.93262	0.4527	-1.45	-1.05	0.801397039387499	-0.027966	-0.0065055	-0.034039
Trial1	2	1	blindfold	counterclockwise	practice	Guided	1	0.5	-0.25	22.95262	0.4527	-1.45	-1.05	0.801397039387499	-0.0076373	-0.0065067	-0.0032773
Trial1	2	1	blindfold	counterclockwise	practice	Guided	1	0.5	-0.25	22.97263	0.4527	-1.45	-1.05	0.801397039387499	-9.8935E-05	-0.019203	0.018247
Trial1	2	1	blindfold	counterclockwise	practice	Guided	1	0.5	-0.25	22.99263	0.4527	-1.45	-1.05	0.801397039387499	0.0015101	-0.0065113	-0.0068999
Trial1	2	1	blindfold	counterclockwise	practice	Guided	1	0.5	-0.25	23.01262	0.45271	-1.45	-1.05	0.801396446670249	0.0098514	0.010415	0.0020507
Trial1	2	1	blindfold	counterclockwise	practice	Guided	1	0.5	-0.25	23.03262	0.45271	-1.45	-1.05	0.801396446670249	0.037032	0.0061833	0.020521
Trial1	2	1	blindfold	counterclockwise	practice	Guided	1	0.5	-0.25	23.05263	0.45271	-1.45	-1.05	0.801396446670249	0.019001	-0.0022796	-0.001573
Trial1	2	1	blindfold	counterclockwise	practice	Guided	1	0.5	-0.25	23.07263	0.45271	-1.45	-1.05	0.801396446670249	0.032593	0.014646	-0.0049107
Trial1	2	1	blindfold	counterclockwise	practice	Guided	1	0.5	-0.25	23.09262	0.45271	-1.45	-1.05	0.801396446670249	0.0046086	0.0061839	0.014339
Trial1	2	1	blindfold	counterclockwise	practice	Guided	1	0.5	-0.25	23.11263	0.45271	-1.45	-1.05	0.801396446670249	0.037033	0.010416	-0.0046332
Trial1	2	1	blindfold	counterclockwise	practice	Guided	1	0.5	-0.25	23.13263	0.45271	-1.45	-1.05	0.801396446670249	0.023441	0.0061823	0.015473
Trial1	2	1	blindfold	counterclockwise	practice	Guided	1	0.5	-0.25	23.15262	0.45271	-1.45	-1.05	0.801396446670249	-0.043175	0.0019515	0.0042503
Trial1	2	1	blindfold	counterclockwise	practice	Guided	1	0.5	-0.25	23.17262	0.45271	-1.45	-1.05	0.801396446670249	0.0017706	0.010416	-0.011093
Trial1	2	1	blindfold	counterclockwise	practice	Guided	1	0.5	-0.25	23.19263	0.45271	-1.45	-1.05	0.801396446670249	-0.015726	0.0019517	-0.016416
Trial1	2	1	blindfold	counterclockwise	practice	Guided	1	0.5	-0.25	23.21263	0.45271	-1.45	-1.05	0.801396446670249	-0.056501	-0.010743	-0.0063956
Trial1	2	1	blindfold	counterclockwise	practice	Guided	1	0.5	-0.25	23.23262	0.45271	-1.45	-1.05	0.801396446670249	-0.0037466	-0.0065113	0.005681
Trial1	2	1	blindfold	counterclockwise	practice	Guided	1	0.5	-0.25	23.25262	0.45271	-1.45	-1.05	0.801396446670249	0.054253	0.023113	0.0048991
Trial1	2	1	blindfold	counterclockwise	practice	Guided	1	0.5	-0.25	23.27263	0.45271	-1.45	-1.05	0.801396446670249	-0.0071168	0.0061833	-0.011651
Trial1	2	1	blindfold	counterclockwise	practice	Guided	1	0.5	-0.25	23.29262	0.45271	-1.45	-1.05	0.801396446670249	0.0023029	0.014645	-0.019463
Trial1	2	1	blindfold	counterclockwise	practice	Guided	1	0.5	-0.25	23.31262	0.45271	-1.45	-1.05	0.801396446670249	-0.0076535	0.018876	-0.0032656
Trial1	2	1	blindfold	counterclockwise	practice	Guided	1	0.5	-0.25	23.33263	0.45271	-1.45	-1.05	0.801396446670249	-0.0045537	-0.0022846	0.017977
Trial1	2	1	blindfold	counterclockwise	practice	Guided	1	0.5	-0.25	23.35263	0.45271	-1.45	-1.05	0.801396446670249	0.018724	0.014641	0.0026316
Trial1	2	1	blindfold	counterclockwise	practice	Guided	1	0.5	-0.25	23.37262	0.45271	-1.45	-1.05	0.801396446670249	-0.020708	-0.0022845	-0.0083079
Trial1	2	1	blindfold	counterclockwise	practice	Guided	1	0.5	-0.25	23.39262	0.45271	-1.45	-1.05	0.801396446670249	-0.048963	-0.0022844	0.015138
Trial1	2	1	blindfold	counterclockwise	practice	Guided	1	0.5	-0.25	23.41263	0.45271	-1.45	-1.05	0.801396446670249	-0.0073861	-0.0022839	-0.0074538
Trial1	2	1	blindfold	counterclockwise	practice	Guided	1	0.5	-0.25	23.43262	0.45271	-1.45	-1.05	0.801396446670249	0.025194	-0.0022835	0.040927
Trial1	2	1	blindfold	counterclockwise	practice	Guided	1	0.5	-0.25	23.45262	0.45271	-1.45	-1.05	0.801396446670249	-0.053403	-0.0022854	0.014855
Trial1	2	1	blindfold	counterclockwise	practice	Guided	1	0.5	-0.25	23.47263	0.45271	-1.45	-1.05	0.801396446670249	0.032852	-0.023446	-0.0090902
Trial1	2	1	blindfold	counterclockwise	practice	Guided	1	0.5	-0.25	23.49263	0.45271	-1.45	-1.05	0.801396446670249	0.020066	0.010412	-0.018327
Trial1	2	1	blindfold	counterclockwise	practice	Guided	1	0.5	-0.25	23.51262	0.45271	-1.45	-1.05	0.801396446670249	0.029902	-0.019211	0.03673
Trial1	2	1	blindfold	counterclockwise	practice	Guided	1	0.5	-0.25	23.53262	0.45271	-1.45	-1.05	0.801396446670249	0.0093053	0.031571	0.010443
Trial1	2	1	blindfold	counterclockwise	practice	Guided	1	0.5	-0.25	23.55263	0.45271	-1.45	-1.05	0.801396446670249	0.025038	0.0061794	-0.026427
Trial1	2	1	blindfold	counterclockwise	practice	Guided	1	0.5	-0.25	23.57263	0.45271	-1.45	-1.05	0.801396446670249	-0.025422	-0.010748	-0.0044027
Trial1	2	1	blindfold	counterclockwise	practice	Guided	1	0.5	-0.25	23.59262	0.45272	-1.45	-1.05	0.801395859353172	-0.045754	0.0061787	-0.01641
Trial1	2	1	blindfold	counterclockwise	practice	Guided	1	0.5	-0.25	23.61263	0.45272	-1.45	-1.05	0.801395859353172	0.01305	0.01041	-0.048236
Trial1	2	1	blindfold	counterclockwise	practice	Guided	1	0.5	-0.25	23.63263	0.45272	-1.45	-1.05	0.801395859353172	0.011978	-0.0022854	-0.031469
Trial1	2	1	blindfold	counterclockwise	practice	Guided	1	0.5	-0.25	23.65262	0.45272	-1.45	-1.05	0.801395859353172	-0.026768	0.0061781	0.016558
Trial1	2	1	blindfold	counterclockwise	practice	Guided	1	0.5	-0.25	23.67262	0.45272	-1.45	-1.05	0.801395859353172	-0.026766	-0.010748	0.01656
Trial1	2	1	blindfold	counterclockwise	practice	Guided	1	0.5	-0.25	23.69263	0.45272	-1.45	-1.05	0.801395859353172	0.042262	-0.01498	-0.016899
Trial1	2	1	blindfold	counterclockwise	practice	Guided	1	0.5	-0.25	23.71263	0.45272	-1.45	-1.05	0.801395859353172	0.023157	-0.0065171	0.0029215
Trial1	2	1	blindfold	counterclockwise	practice	Guided	1	0.5	-0.25	23.73262	0.45272	-1.45	-1.05	0.801395859353172	-0.027033	0.018875	0.020752
Trial1	2	1	blindfold	counterclockwise	practice	Guided	1	0.5	-0.25	23.75262	0.45272	-1.45	-1.05	0.801395859353172	-0.020446	0.018874	-0.012495
Trial1	2	1	blindfold	counterclockwise	practice	Guided	1	0.5	-0.25	23.77263	0.45272	-1.45	-1.05	0.801395859353172	-0.010763	-0.019211	-0.024501
Trial1	2	1	blindfold	counterclockwise	practice	Guided	1	0.5	-0.25	23.79262	0.45272	-1.45	-1.05	0.801395859353172	0.0092983	0.0019461	0.010448
Trial1	2	1	blindfold	counterclockwise	practice	Guided	1	0.5	-0.25	23.81262	0.45272	-1.45	-1.05	0.801395859353172	0.015618	-0.0022856	-0.018607
Trial1	2	1	blindfold	counterclockwise	practice	Guided	1	0.5	-0.25	23.83263	0.45272	-1.45	-1.05	0.801395859353172	-0.0026824	-0.010747	7.7365E-05
Trial1	2	1	blindfold	counterclockwise	practice	Guided	1	0.5	-0.25	23.85263	0.45272	-1.45	-1.05	0.801395859353172	0.0028296	-0.014978	-0.027843
Trial1	2	1	blindfold	counterclockwise	practice	Guided	1	0.5	-0.25	23.87262	0.45272	-1.45	-1.05	0.801395859353172	-0.0081989	0.0061792	0.005119
Trial1	2	1	blindfold	counterclockwise	practice	Guided	1	0.5	-0.25	23.89262	0.45272	-1.45	-1.05	0.801395859353172	-0.002686	0.0019475	-0.011364
Trial1	2	1	blindfold	counterclockwise	practice	Guided	1	0.5	-0.25	23.91263	0.45272	-1.45	-1.05	0.801395859353172	-0.012371	0.01041	0.00064262
Trial1	2	1	blindfold	counterclockwise	practice	Guided	1	0.5	-0.25	23.93262	0.45272	-1.45	-1.05	0.801395859353172	0.0093004	0.0019483	0.010446
Trial1	2	1	blindfold	counterclockwise	practice	Guided	1	0.5	-0.25	23.95262	0.45271	-1.45	-1.05	0.801396446670249	-0.016	-0.010746	-0.012214
Trial1	2	1	blindfold	counterclockwise	practice	Guided	1	0.5	-0.25	23.97263	0.45271	-1.45	-1.05	0.801396446670249	-0.0042854	0.02734	0.013787
Trial1	2	1	blindfold	counterclockwise	practice	Guided	1	0.5	-0.25	23.99263	0.45271	-1.45	-1.05	0.801396446670249	-0.025418	0.00618	-0.008306
Trial1	2	1	blindfold	counterclockwise	practice	Guided	1	0.5	-0.25	24.01262	0.45271	-1.45	-1.05	0.801396446670249	-0.012635	-0.0022827	0.0048367
Trial1	2	1	blindfold	counterclockwise	practice	Guided	1	0.5	-0.25	24.03262	0.45271	-1.45	-1.05	0.801396446670249	-0.023271	0.02734	-0.03793
Trial1	2	1	blindfold	counterclockwise	practice	Guided	1	0.5	-0.25	24.05263	0.45271	-1.45	-1.05	0.801396446670249	0.05008	-0.014978	-0.0018412
Trial1	2	1	blindfold	counterclockwise	practice	Guided	1	0.5	-0.25	24.07263	0.45271	-1.45	-1.05	0.801396446670249	0.027603	0.027342	0.0032017
Trial1	2	1	blindfold	counterclockwise	practice	Guided	1	0.5	-0.25	24.09262	0.45271	-1.45	-1.05	0.801396446670249	0.04751	0.031572	-0.029191
Trial1	2	1	blindfold	counterclockwise	practice	Guided	1	0.5	-0.25	24.11263	0.45272	-1.45	-1.05	0.801395859353172	-0.027032	-0.023441	0.020752
Trial1	2	1	blindfold	counterclockwise	practice	Guided	1	0.5	-0.25	24.13263	0.45272	-1.45	-1.05	0.801395859353172	-0.053678	0.0019496	0.019046
Trial1	2	1	blindfold	counterclockwise	practice	Guided	1	0.5	-0.25	24.15262	0.45271	-1.45	-1.05	0.801396446670249	0.0020272	0.0061806	-0.015268
Trial1	2	1	blindfold	counterclockwise	practice	Guided	1	0.5	-0.25	24.17262	0.45271	-1.45	-1.05	0.801396446670249	-0.003754	-0.0022818	0.014924
Trial1	2	1	blindfold	counterclockwise	practice	Guided	1	0.5	-0.25	24.19263	0.45271	-1.45	-1.05	0.801396446670249	-0.0026794	-0.0022843	-0.01136
Trial1	2	1	blindfold	counterclockwise	practice	Guided	1	0.5	-0.25	24.21263	0.45271	-1.45	-1.05	0.801396446670249	-0.037135	0.010411	-0.030399
Trial1	2	1	blindfold	counterclockwise	practice	Guided	1	0.5	-0.25	24.23262	0.45271	-1.45	-1.05	0.801396446670249	0.015619	0.014642	-0.018609
Trial1	2	1	blindfold	counterclockwise	practice	Guided	1	0.5	-0.25	24.25262	0.45271	-1.45	-1.05	0.801396446670249	0.028673	0.023107	-0.013564
Trial1	2	1	blindfold	counterclockwise	practice	Guided	1	0.5	-0.25	24.27263	0.45271	-1.45	-1.05	0.801396446670249	-0.010492	0.023106	-0.028695
Trial1	2	1	blindfold	counterclockwise	practice	Guided	1	0.5	-0.25	24.29262	0.45272	-1.45	-1.05	0.801395859353172	0.00041397	-0.0022849	0.027213
Trial1	2	1	blindfold	counterclockwise	practice	Guided	1	0.5	-0.25	24.31262	0.45272	-1.45	-1.05	0.801395859353172	0.049264	-0.01075	0.013005
Trial1	2	1	blindfold	counterclockwise	practice	Guided	1	0.5	-0.25	24.33263	0.45272	-1.45	-1.05	0.801395859353172	-0.026501	-0.0065161	0.012366
Trial1	2	1	blindfold	counterclockwise	practice	Guided	1	0.5	-0.25	24.35263	0.45272	-1.45	-1.05	0.801395859353172	0.032837	0.031568	-0.017756
Trial1	2	1	blindfold	counterclockwise	practice	Guided	1	0.5	-0.25	24.37262	0.45272	-1.45	-1.05	0.801395859353172	0.0017528	0.0061749	-0.011076
Trial1	2	1	blindfold	counterclockwise	practice	Guided	1	0.5	-0.25	24.39262	0.45272	-1.45	-1.05	0.801395859353172	0.010903	0.018869	-0.014699
Trial1	2	1	blindfold	counterclockwise	practice	Guided	1	0.5	-0.25	24.41263	0.45272	-1.45	-1.05	0.801395859353172	0.0101	-0.0022891	-0.0021243
Trial1	2	1	blindfold	counterclockwise	practice	Guided	1	0.5	-0.25	24.43262	0.45272	-1.45	-1.05	0.801395859353172	-0.030942	-0.023447	0.0087441
Trial1	2	1	blindfold	counterclockwise	practice	Guided	1	0.5	-0.25	24.45262	0.45272	-1.45	-1.05	0.801395859353172	0.031495	0.014639	0.01187
Trial1	2	1	blindfold	counterclockwise	practice	Guided	1	0.5	-0.25	24.47263	0.45272	-1.45	-1.05	0.801395859353172	-0.029068	0.010406	-0.017257
Trial1	2	1	blindfold	counterclockwise	practice	Guided	1	0.5	-0.25	24.49263	0.45272	-1.45	-1.05	0.801395859353172	0.036476	-0.0022878	0.017198
Trial1	2	1	blindfold	counterclockwise	practice	Guided	1	0.5	-0.25	24.51262	0.45272	-1.45	-1.05	0.801395859353172	-0.024895	-0.00652	-0.01278
Trial1	2	1	blindfold	counterclockwise	practice	Guided	1	0.5	-0.25	24.53262	0.45272	-1.45	-1.05	0.801395859353172	0.0048559	0.023102	-0.010791
Trial1	2	1	blindfold	counterclockwise	practice	Guided	1	0.5	-0.25	24.55263	0.45272	-1.45	-1.05	0.801395859353172	-0.0053657	0.0061748	0.030553
Trial1	2	1	blindfold	counterclockwise	practice	Guided	1	0.5	-0.25	24.57263	0.45272	-1.45	-1.05	0.801395859353172	-0.011031	-0.0065213	-0.028697
Trial1	2	1	blindfold	counterclockwise	practice	Guided	1	0.5	-0.25	24.59262	0.45272	-1.45	-1.05	0.801395859353172	-0.034846	0.010405	-0.0038313
Trial1	2	1	blindfold	counterclockwise	practice	Guided	1	0.5	-0.25	24.61263	0.45272	-1.45	-1.05	0.801395859353172	-0.0021494	0.0019418	-0.019745
Trial1	2	1	blindfold	counterclockwise	practice	Guided	1	0.5	-0.25	24.63263	0.45272	-1.45	-1.05	0.801395859353172	0.022081	-0.0065205	0.019682
Trial1	2	1	blindfold	counterclockwise	practice	Guided	1	0.5	-0.25	24.65262	0.45272	-1.45	-1.05	0.801395859353172	0.0014851	0.010406	-0.0068891
Trial1	2	1	blindfold	counterclockwise	practice	Guided	1	0.5	-0.25	24.67262	0.45272	-1.45	-1.05	0.801395859353172	-0.011304	-0.0065213	-0.016123
Trial1	2	1	blindfold	counterclockwise	practice	Guided	1	0.5	-0.25	24.69263	0.45272	-1.45	-1.05	0.801395859353172	-0.0092775	0.018871	0.021885
Trial1	2	1	blindfold	counterclockwise	practice	Guided	1	0.5	-0.25	24.71263	0.45272	-1.45	-1.05	0.801395859353172	-0.0026938	0.0019445	-0.011364
Trial1	2	1	blindfold	counterclockwise	practice	Guided	1	0.5	-0.25	24.73262	0.45272	-1.45	-1.05	0.801395859353172	0.058944	-0.0022875	0.00099531
Trial1	2	1	blindfold	counterclockwise	practice	Guided	1	0.5	-0.25	24.75262	0.45272	-1.45	-1.05	0.801395859353172	0.018971	0.001942	-0.0015622
Trial1	2	1	blindfold	counterclockwise	practice	Guided	1	0.5	-0.25	24.77263	0.45273	-1.45	-1.05	0.801395268643541	-0.0051124	0.014638	0.026357
Trial1	2	1	blindfold	counterclockwise	practice	Guided	1	0.5	-0.25	24.79262	0.45273	-1.45	-1.05	0.801395268643541	0.0012047	-0.0065187	-0.0026989
Trial1	2	1	blindfold	counterclockwise	practice	Guided	1	0.5	-0.25	24.81262	0.45273	-1.45	-1.05	0.801395268643541	0.03229	0.018871	-0.00071187
Trial1	2	1	blindfold	counterclockwise	practice	Guided	1	0.5	-0.25	24.83263	0.45273	-1.45	-1.05	0.801395268643541	-0.00013507	-0.014984	0.018259
Trial1	2	1	blindfold	counterclockwise	practice	Guided	1	0.5	-0.25	24.85263	0.45272	-1.45	-1.05	0.801395859353172	0.01721	0.010405	-0.0074559
Trial1	2	1	blindfold	counterclockwise	practice	Guided	1	0.5	-0.25	24.87262	0.45272	-1.45	-1.05	0.801395859353172	0.017629	0.010404	0.019398
Trial1	2	1	blindfold	counterclockwise	practice	Guided	1	0.5	-0.25	24.89262	0.45273	-1.45	-1.05	0.801395268643541	0.015599	0.0019415	-0.018612
Trial1	2	1	blindfold	counterclockwise	practice	Guided	1	0.5	-0.25	24.91263	0.45273	-1.45	-1.05	0.801395268643541	-0.0014804	0.027334	0.039216
Trial1	2	1	blindfold	counterclockwise	practice	Guided	1	0.5	-0.25	24.93262	0.45273	-1.45	-1.05	0.801395268643541	0.037801	-0.014984	-0.017192
Trial1	2	1	blindfold	counterclockwise	practice	Guided	1	0.5	-0.25	24.95262	0.45273	-1.45	-1.05	0.801395268643541	-0.0074142	-0.0022887	-0.007459
Trial1	2	1	blindfold	counterclockwise	practice	Guided	1	0.5	-0.25	24.97263	0.45273	-1.45	-1.05	0.801395268643541	0.0084753	-0.014982	0.023018
Trial1	2	1	blindfold	counterclockwise	practice	Guided	1	0.5	-0.25	24.99263	0.45273	-1.45	-1.05	0.801395268643541	0.018694	0.014639	0.0026267
Trial1	2	1	blindfold	counterclockwise	practice	Guided	1	0.5	-0.25	25.01262	0.45273	-1.45	-1.05	0.801395268643541	0.049514	-0.0022893	0.0088092
Trial1	2	1	blindfold	counterclockwise	practice	Guided	1	0.5	-0.25	25.03262	0.45273	-1.45	-1.05	0.801395268643541	-0.032723	-0.023448	-0.030118
Trial1	2	1	blindfold	counterclockwise	practice	Guided	1	0.5	-0.25	25.05263	0.45273	-1.45	-1.05	0.801395268643541	-0.013735	-0.014987	0.0216
Trial1	2	1	blindfold	counterclockwise	practice	Guided	1	0.5	-0.25	25.07263	0.45273	-1.45	-1.05	0.801395268643541	0.00012731	0.014636	0.01407
Trial1	2	1	blindfold	counterclockwise	practice	Guided	1	0.5	-0.25	25.09262	0.45273	-1.45	-1.05	0.801395268643541	0.019234	0.0019411	0.023306
Trial1	2	1	blindfold	counterclockwise	practice	Guided	1	0.5	-0.25	25.11263	0.45273	-1.45	-1.05	0.801395268643541	0.027311	-0.0022906	0.0073912
Trial1	2	1	blindfold	counterclockwise	practice	Guided	1	0.5	-0.25	25.13263	0.45273	-1.45	-1.05	0.801395268643541	0.0051042	-0.019217	0.005972
Trial1	2	1	blindfold	counterclockwise	practice	Guided	1	0.5	-0.25	25.15262	0.45273	-1.45	-1.05	0.801395268643541	0.032551	0.040029	-0.0048982
Trial1	2	1	blindfold	counterclockwise	practice	Guided	1	0.5	-0.25	25.17262	0.45273	-1.45	-1.05	0.801395268643541	0.0095437	-0.0022893	-0.026707
Trial1	2	1	blindfold	counterclockwise	practice	Guided	1	0.5	-0.25	25.19263	0.45273	-1.45	-1.05	0.801395268643541	-0.010101	0.014637	0.034459
Trial1	2	1	blindfold	counterclockwise	practice	Guided	1	0.5	-0.25	25.21263	0.45273	-1.45	-1.05	0.801395268643541	-0.0040531	-0.0022905	0.0095958
Trial1	2	1	blindfold	counterclockwise	practice	Guided	1	0.5	-0.25	25.23262	0.45273	-1.45	-1.05	0.801395268643541	-0.01213	-0.014985	-0.0035481
Trial1	2	1	blindfold	counterclockwise	practice	Guided	1	0.5	-0.25	25.25262	0.45273	-1.45	-1.05	0.801395268643541	-0.0071524	-0.010754	-0.011647
Trial1	2	1	blindfold	counterclockwise	practice	Guided	1	0.5	-0.25	25.27263	0.45273	-1.45	-1.05	0.801395268643541	0.009806	-0.014985	0.0020637
Trial1	2	1	blindfold	counterclockwise	practice	Guided	1	0.5	-0.25	25.29262	0.45273	-1.45	-1.05	0.801395268643541	0.014512	-0.014984	-0.001844
Trial1	2	1	blindfold	counterclockwise	practice	Guided	1	0.5	-0.25	25.31262	0.45273	-1.45	-1.05	0.801395268643541	0.0095358	-0.023448	0.0062537
Trial1	2	1	blindfold	counterclockwise	practice	Guided	1	0.5	-0.25	25.33263	0.45273	-1.45	-1.05	0.801395268643541	0.0075087	-0.027678	0.0084581
Trial1	2	1	blindfold	counterclockwise	practice	Guided	1	0.5	-0.25	25.35263	0.45273	-1.45	-1.05	0.801395268643541	0.007661	0.0061783	0.035595
Trial1	2	1	blindfold	counterclockwise	practice	Guided	1	0.5	-0.25	25.37262	0.45273	-1.45	-1.05	0.801395268643541	-0.002178	-0.023443	-0.019745
Trial1	2	1	blindfold	counterclockwise	practice	Guided	1	0.5	-0.25	25.39262	0.45273	-1.45	-1.05	0.801395268643541	-0.021551	-0.014977	0.0042694
Trial1	2	1	blindfold	counterclockwise	practice	Guided	1	0.5	-0.25	25.41263	0.45273	-1.45	-1.05	0.801395268643541	-0.006085	0.0019497	-0.028411
Trial1	2	1	blindfold	counterclockwise	practice	Guided	1	0.5	-0.25	25.43262	0.45274	-1.45	-1.05	0.801394678058597	-0.0066259	0.027341	-0.020029
Trial1	2	1	blindfold	counterclockwise	practice	Guided	1	0.5	-0.25	25.45262	0.45274	-1.45	-1.05	0.801394678058597	-0.020487	0.014646	-0.012498
Trial1	2	1	blindfold	counterclockwise	practice	Guided	1	0.5	-0.25	25.47263	0.45274	-1.45	-1.05	0.801394678058597	0.023921	0.010415	-0.0096576
Trial1	2	1	blindfold	counterclockwise	practice	Guided	1	0.5	-0.25	25.49263	0.45274	-1.45	-1.05	0.801394678058597	0.01504	-0.0022805	-0.010225
Trial1	2	1	blindfold	counterclockwise	practice	Guided	1	0.5	-0.25	25.51262	0.45274	-1.45	-1.05	0.801394678058597	0.021238	-0.019206	0.032257
Trial1	2	1	blindfold	counterclockwise	practice	Guided	1	0.5	-0.25	25.53262	0.45274	-1.45	-1.05	0.801394678058597	0.010594	0.018878	-0.01051
Trial1	2	1	blindfold	counterclockwise	practice	Guided	1	0.5	-0.25	25.55263	0.45274	-1.45	-1.05	0.801394678058597	-0.012954	-0.0065119	0.0090266
Trial1	2	1	blindfold	counterclockwise	practice	Guided	1	0.5	-0.25	25.57263	0.45274	-1.45	-1.05	0.801394678058597	0.010053	-0.0022807	-0.0021274
Trial1	2	1	blindfold	counterclockwise	practice	Guided	1	0.5	-0.25	25.59262	0.45275	-1.45	-1.05	0.801394089355476	0.0064161	-0.019208	-0.014989
Trial1	2	1	blindfold	counterclockwise	practice	Guided	1	0.5	-0.25	25.61263	0.45275	-1.45	-1.05	0.801394089355476	-0.0038068	0.023108	0.0053993
Trial1	2	1	blindfold	counterclockwise	practice	Guided	1	0.5	-0.25	25.63263	0.45275	-1.45	-1.05	0.801394089355476	-0.015522	0.018876	-0.0206
Trial1	2	1	blindfold	counterclockwise	practice	Guided	1	0.5	-0.25	25.65262	0.45275	-1.45	-1.05	0.801394089355476	0.0081766	0.0019456	0.027211
Trial1	2	1	blindfold	counterclockwise	practice	Guided	1	0.5	-0.25	25.67262	0.45275	-1.45	-1.05	0.801394089355476	-0.03248	0.01041	-0.034311
Trial1	2	1	blindfold	counterclockwise	practice	Guided	1	0.5	-0.25	25.69263	0.45274	-1.45	-1.05	0.801394678058597	-0.048751	-0.0022872	0.010942
Trial1	2	1	blindfold	counterclockwise	practice	Guided	1	0.5	-0.25	25.71263	0.45275	-1.45	-1.05	0.801394089355476	0.035893	0.001943	0.011295
Trial1	2	1	blindfold	counterclockwise	practice	Guided	1	0.5	-0.25	25.73262	0.45275	-1.45	-1.05	0.801394089355476	0.0056065	-0.014983	-0.0024141
Trial1	2	1	blindfold	counterclockwise	practice	Guided	1	0.5	-0.25	25.75262	0.45275	-1.45	-1.05	0.801394089355476	0.010315	0.023103	-0.0063205
Trial1	2	1	blindfold	counterclockwise	practice	Guided	1	0.5	-0.25	25.77263	0.45275	-1.45	-1.05	0.801394089355476	0.015024	-0.014983	-0.010229
Trial1	2	1	blindfold	counterclockwise	practice	Guided	1	0.5	-0.25	25.79262	0.45275	-1.45	-1.05	0.801394089355476	-0.047418	0.010406	-0.024506
Trial1	2	1	blindfold	counterclockwise	practice	Guided	1	0.5	-0.25	25.81262	0.45275	-1.45	-1.05	0.801394089355476	-0.0066439	-0.0022902	-0.020032
Trial1	2	1	blindfold	counterclockwise	practice	Guided	1	0.5	-0.25	25.83263	0.45275	-1.45	-1.05	0.801394089355476	0.017859	0.027331	0.015205
Trial1	2	1	blindfold	counterclockwise	practice	Guided	1	0.5	-0.25	25.85263	0.45275	-1.45	-1.05	0.801394089355476	-0.0035422	-0.0022917	0.0034833
Trial1	2	1	blindfold	counterclockwise	practice	Guided	1	0.5	-0.25	25.87262	0.45275	-1.45	-1.05	0.801394089355476	0.001435	0.018867	-0.0068886
Trial1	2	1	blindfold	counterclockwise	practice	Guided	1	0.5	-0.25	25.89262	0.45275	-1.45	-1.05	0.801394089355476	-0.00017902	-0.01076	0.018258
Trial1	2	1	blindfold	counterclockwise	practice	Guided	1	0.5	-0.25	25.91263	0.45275	-1.45	-1.05	0.801394089355476	-0.0074518	0.010398	-0.0074593
Trial1	2	1	blindfold	counterclockwise	practice	Guided	1	0.5	-0.25	25.93262	0.45275	-1.45	-1.05	0.801394089355476	0.024971	0.006167	-0.026427
Trial1	2	1	blindfold	counterclockwise	practice	Guided	1	0.5	-0.25	25.95262	0.45275	-1.45	-1.05	0.801394089355476	0.021869	-0.019226	-0.047668
Trial1	2	1	blindfold	counterclockwise	practice	Guided	1	0.5	-0.25	25.97263	0.45276	-1.45	-1.05	0.801393499019534	0.037484	0.027324	-0.012998
Trial1	2	1	blindfold	counterclockwise	practice	Guided	1	0.5	-0.25	25.99263	0.45276	-1.45	-1.05	0.801393499019534	-0.044333	-0.0065334	-0.038216
Trial1	2	1	blindfold	counterclockwise	practice	Guided	1	0.5	-0.25	26.01262	0.45276	-1.45	-1.05	0.801393499019534	-0.025231	-0.0023007	-0.0085931
Trial1	2	1	blindfold	counterclockwise	practice	Guided	1	0.5	-0.25	26.03262	0.45276	-1.45	-1.05	0.801393499019534	0.0071955	-0.0065344	-0.027562
Trial1	2	1	blindfold	counterclockwise	practice	Guided	1	0.5	-0.25	26.05263	0.45276	-1.45	-1.05	0.801393499019534	-0.0009988199	0.014624	0.030834
Trial1	2	1	blindfold	counterclockwise	practice	Guided	1	0.5	-0.25	26.07263	0.45276	-1.45	-1.05	0.801393499019534	-0.010301	-0.010767	-0.032891
Trial1	2	1	blindfold	counterclockwise	practice	Guided	1	0.5	-0.25	26.09262	0.45276	-1.45	-1.05	0.801393499019534	-0.053756	-0.0065376	0.019042
Trial1	2	1	blindfold	counterclockwise	practice	Guided	1	0.5	-0.25	26.11263	0.45276	-1.45	-1.05	0.801393499019534	-0.0027601	0.0061585	-0.011365
Trial1	2	1	blindfold	counterclockwise	practice	Guided	1	0.5	-0.25	26.13263	0.45276	-1.45	-1.05	0.801393499019534	0.01661	-0.023465	-0.035379
Trial1	2	1	blindfold	counterclockwise	practice	Guided	1	0.5	-0.25	26.15262	0.45276	-1.45	-1.05	0.801393499019534	-0.00088288	-0.015002	-0.040707
Trial1	2	1	blindfold	counterclockwise	practice	Guided	1	0.5	-0.25	26.17262	0.45276	-1.45	-1.05	0.801393499019534	0.0014127	-0.015003	-0.0068905
Trial1	2	1	blindfold	counterclockwise	practice	Guided	1	0.5	-0.25	26.19263	0.45276	-1.45	-1.05	0.801393499019534	0.0053162	-0.010771	0.0017776
Trial1	2	1	blindfold	counterclockwise	practice	Guided	1	0.5	-0.25	26.21263	0.45276	-1.45	-1.05	0.801393499019534	-0.015011	0.010388	0.042839
Trial1	2	1	blindfold	counterclockwise	practice	Guided	1	0.5	-0.25	26.23262	0.45276	-1.45	-1.05	0.801393499019534	0.012591	-0.0023073	0.027493
Trial1	2	1	blindfold	counterclockwise	practice	Guided	1	0.5	-0.25	26.25262	0.45276	-1.45	-1.05	0.801393499019534	-0.0074675	0.023084	-0.0074596
Trial1	2	1	blindfold	counterclockwise	practice	Guided	1	0.5	-0.25	26.27263	0.45276	-1.45	-1.05	0.801393499019534	-0.017154	-0.01077	0.0045473
Trial1	2	1	blindfold	counterclockwise	practice	Guided	1	0.5	-0.25	26.29262	0.45276	-1.45	-1.05	0.801393499019534	0.013663	0.010388	0.010728
Trial1	2	1	blindfold	counterclockwise	practice	Guided	1	0.5	-0.25	26.31262	0.45276	-1.45	-1.05	0.801393499019534	0.0061214	-0.0023085	-0.010797
Trial1	2	1	blindfold	counterclockwise	practice	Guided	1	0.5	-0.25	26.33263	0.45276	-1.45	-1.05	0.801393499019534	0.027791	0.0061559	-0.00099211
Trial1	2	1	blindfold	counterclockwise	practice	Guided	1	0.5	-0.25	26.35263	0.45276	-1.45	-1.05	0.801393499019534	0.017298	-0.0065375	0.023589
Trial1	2	1	blindfold	counterclockwise	practice	Guided	1	0.5	-0.25	26.37262	0.45276	-1.45	-1.05	0.801393499019534	0.042183	-0.0023082	-0.016907
Trial1	2	1	blindfold	counterclockwise	practice	Guided	1	0.5	-0.25	26.39262	0.45276	-1.45	-1.05	0.801393499019534	-0.016357	-0.019236	-0.0080276
Trial1	2	1	blindfold	counterclockwise	practice	Guided	1	0.5	-0.25	26.41263	0.45276	-1.45	-1.05	0.801393499019534	0.064652	-0.0023088	-0.019679
Trial1	2	1	blindfold	counterclockwise	practice	Guided	1	0.5	-0.25	26.43262	0.45276	-1.45	-1.05	0.801393499019534	0.045816	0.035779	-0.0040472
Trial1	2	1	blindfold	counterclockwise	practice	Guided	1	0.5	-0.25	26.45262	0.45277	-1.45	-1.05	0.801392910564675	0.023341	0.010388	-0.0012758
Trial1	2	1	blindfold	counterclockwise	practice	Guided	1	0.5	-0.25	26.47263	0.45277	-1.45	-1.05	0.801392910564675	0.017559	0.018851	0.019397
Trial1	2	1	blindfold	counterclockwise	practice	Guided	1	0.5	-0.25	26.49263	0.45277	-1.45	-1.05	0.801392910564675	0.013653	-0.0023078	-0.0012767
Trial1	2	1	blindfold	counterclockwise	practice	Guided	1	0.5	-0.25	26.51262	0.45277	-1.45	-1.05	0.801392910564675	0.01055	-0.0023083	-0.010512
Trial1	2	1	blindfold	counterclockwise	practice	Guided	1	0.5	-0.25	26.53262	0.45277	-1.45	-1.05	0.801392910564675	-0.031023	0.0061555	-0.021168
Trial1	2	1	blindfold	counterclockwise	practice	Guided	1	0.5	-0.25	26.55263	0.45277	-1.45	-1.05	0.801392910564675	-0.016628	-0.019235	-0.032889
Trial1	2	1	blindfold	counterclockwise	practice	Guided	1	0.5	-0.25	26.57262	0.45277	-1.45	-1.05	0.801392910564675	0.028584	-0.0065402	-0.013567
Trial1	2	1	blindfold	counterclockwise	practice	Guided	1	0.5	-0.25	26.59262	0.45277	-1.45	-1.05	0.801392910564675	-0.02444	-0.010773	-0.021167
Trial1	2	1	blindfold	counterclockwise	practice	Guided	1	0.5	-0.25	26.61263	0.45277	-1.45	-1.05	0.801392910564675	-0.053766	0.018849	0.019042
Trial1	2	1	blindfold	counterclockwise	practice	Guided	1	0.5	-0.25	26.63263	0.45277	-1.45	-1.05	0.801392910564675	0.028582	-0.0065427	-0.0057506
Trial1	2	1	blindfold	counterclockwise	practice	Guided	1	0.5	-0.25	26.65262	0.45277	-1.45	-1.05	0.801392910564675	0.011888	0.014616	-0.031468
Trial1	2	1	blindfold	counterclockwise	practice	Guided	1	0.5	-0.25	26.67262	0.45277	-1.45	-1.05	0.801392910564675	0.015792	0.0019224	-0.022801
Trial1	2	1	blindfold	counterclockwise	practice	Guided	1	0.5	-0.25	26.69263	0.45277	-1.45	-1.05	0.801392910564675	-0.054573	0.0019234	0.031619
Trial1	2	1	blindfold	counterclockwise	practice	Guided	1	0.5	-0.25	26.71263	0.45277	-1.45	-1.05	0.801392910564675	-0.042204	0.010387	-0.0223
Trial1	2	1	blindfold	counterclockwise	practice	Guided	1	0.5	-0.25	26.73262	0.45277	-1.45	-1.05	0.801392910564675	0.044739	-0.0023074	0.012721
Trial1	2	1	blindfold	counterclockwise	practice	Guided	1	0.5	-0.25	26.75262	0.45277	-1.45	-1.05	0.801392910564675	0.014189	0.014619	0.0023482
Trial1	2	1	blindfold	counterclockwise	practice	Guided	1	0.5	-0.25	26.77263	0.45277	-1.45	-1.05	0.801392910564675	-0.040177	-0.023467	0.015704
Trial1	2	1	blindfold	counterclockwise	practice	Guided	1	0.5	-0.25	26.79262	0.45277	-1.45	-1.05	0.801392910564675	0.018893	0.01885	-0.001559
Trial1	2	1	blindfold	counterclockwise	practice	Guided	1	0.5	-0.25	26.81262	0.45277	-1.45	-1.05	0.801392910564675	0.016327	-0.015004	-0.031183
Trial1	2	1	blindfold	counterclockwise	practice	Guided	1	0.5	-0.25	26.83263	0.45277	-1.45	-1.05	0.801392910564675	0.009743	0.0061549	0.0020664
Trial1	2	1	blindfold	counterclockwise	practice	Guided	1	0.5	-0.25	26.85263	0.45277	-1.45	-1.05	0.801392910564675	0.026432	-0.010772	0.019969
Trial1	2	1	blindfold	counterclockwise	practice	Guided	1	0.5	-0.25	26.87262	0.45277	-1.45	-1.05	0.801392910564675	0.0061035	-0.015004	-0.010793
Trial1	2	1	blindfold	counterclockwise	practice	Guided	1	0.5	-0.25	26.89262	0.45277	-1.45	-1.05	0.801392910564675	0.038263	0.023082	-0.0080216
Trial1	2	1	blindfold	counterclockwise	practice	Guided	1	0.5	-0.25	26.91263	0.45277	-1.45	-1.05	0.801392910564675	-0.016905	0.010387	0.0003625
Trial1	2	1	blindfold	counterclockwise	practice	Guided	1	0.5	-0.25	26.93262	0.45277	-1.45	-1.05	0.801392910564675	0.011347	-0.00654	-0.02308
Trial1	2	1	blindfold	counterclockwise	practice	Guided	1	0.5	-0.25	26.95262	0.45277	-1.45	-1.05	0.801392910564675	-0.031303	-0.002308	0.016277
Trial1	2	1	blindfold	counterclockwise	practice	Guided	1	0.5	-0.25	26.97263	0.45277	-1.45	-1.05	0.801392910564675	-0.011931	0.0019247	0.0065443
Trial1	2	1	blindfold	counterclockwise	practice	Guided	1	0.5	-0.25	26.99263	0.45277	-1.45	-1.05	0.801392910564675	0.0044927	0.0061548	0.014359
Trial1	2	1	blindfold	counterclockwise	practice	Guided	1	0.5	-0.25	27.01262	0.45277	-1.45	-1.05	0.801392910564675	-0.038842	-0.0065401	-0.005247
Trial1	2	1	blindfold	counterclockwise	practice	Guided	1	0.5	-0.25	27.03262	0.45277	-1.45	-1.05	0.801392910564675	0.010279	0.0061553	-0.0063142
Trial1	2	1	blindfold	counterclockwise	practice	Guided	1	0.5	-0.25	27.05263	0.45277	-1.45	-1.05	0.801392910564675	-0.013534	0.010388	-0.028691
Trial1	2	1	blindfold	counterclockwise	practice	Guided	1	0.5	-0.25	27.07262	0.45277	-1.45	-1.05	0.801392910564675	0.0069105	0.010387	-0.023362
Trial1	2	1	blindfold	counterclockwise	practice	Guided	1	0.5	-0.25	27.09262	0.45277	-1.45	-1.05	0.801392910564675	-0.023373	-0.027698	-0.037927
Trial1	2	1	blindfold	counterclockwise	practice	Guided	1	0.5	-0.25	27.11263	0.45277	-1.45	-1.05	0.801392910564675	0.022796	0.014621	0.0071099
Trial1	2	1	blindfold	counterclockwise	practice	Guided	1	0.5	-0.25	27.13263	0.45277	-1.45	-1.05	0.801392910564675	-0.0027794	0.010391	-0.011362
Trial1	2	1	blindfold	counterclockwise	practice	Guided	1	0.5	-0.25	27.15262	0.45277	-1.45	-1.05	0.801392910564675	0.0011284	-0.019232	-0.002697
Trial1	2	1	blindfold	counterclockwise	practice	Guided	1	0.5	-0.25	27.17262	0.45277	-1.45	-1.05	0.801392910564675	-0.012996	-0.03193	-0.0032658
Trial1	2	1	blindfold	counterclockwise	practice	Guided	1	0.5	-0.25	27.19263	0.45277	-1.45	-1.05	0.801392910564675	0.0066445	0.031548	-0.019175
Trial1	2	1	blindfold	counterclockwise	practice	Guided	1	0.5	-0.25	27.21263	0.45277	-1.45	-1.05	0.801392910564675	-0.0074842	0.018852	-0.0065995
Trial1	2	1	blindfold	counterclockwise	practice	Guided	1	0.5	-0.25	27.23262	0.45277	-1.45	-1.05	0.801392910564675	0.0053023	-0.015001	0.0017832
Trial1	2	1	blindfold	counterclockwise	practice	Guided	1	0.5	-0.25	27.25262	0.45277	-1.45	-1.05	0.801392910564675	0.050782	0.027316	-0.012143
Trial1	2	1	blindfold	counterclockwise	practice	Guided	1	0.5	-0.25	27.27263	0.45277	-1.45	-1.05	0.801392910564675	5.5666E-05	0.010388	0.047036
Trial1	2	1	blindfold	counterclockwise	practice	Guided	1	0.5	-0.25	27.29262	0.45277	-1.45	-1.05	0.801392910564675	0.045001	-0.0065392	0.008533
Trial1	2	1	blindfold	counterclockwise	practice	Guided	1	0.5	-0.25	27.31262	0.45277	-1.45	-1.05	0.801392910564675	0.011085	-0.0065376	-0.04098
Trial1	2	1	blindfold	counterclockwise	practice	Guided	1	0.5	-0.25	27.33263	0.45277	-1.45	-1.05	0.801392910564675	0.03141	0.014621	0.011876
Trial1	2	1	blindfold	counterclockwise	practice	Guided	1	0.5	-0.25	27.35263	0.45277	-1.45	-1.05	0.801392910564675	-0.016637	-0.0065406	-0.0038228
Trial1	2	1	blindfold	counterclockwise	practice	Guided	1	0.5	-0.25	27.37262	0.45277	-1.45	-1.05	0.801392910564675	-0.0033138	0.01885	-0.0029688
Trial1	2	1	blindfold	counterclockwise	practice	Guided	1	0.5	-0.25	27.39262	0.45277	-1.45	-1.05	0.801392910564675	0.0089373	-0.0065414	0.014651
Trial1	2	1	blindfold	counterclockwise	practice	Guided	1	0.5	-0.25	27.41263	0.45277	-1.45	-1.05	0.801392910564675	-0.013803	-0.0065422	0.021614
Trial1	2	1	blindfold	counterclockwise	practice	Guided	1	0.5	-0.25	27.43262	0.45277	-1.45	-1.05	0.801392910564675	0.024286	0.0019225	0.053511
Trial1	2	1	blindfold	counterclockwise	practice	Guided	1	0.5	-0.25	27.45262	0.45277	-1.45	-1.05	0.801392910564675	-0.02376	0.010386	0.037809
Trial1	2	1	blindfold	counterclockwise	practice	Guided	1	0.5	-0.25	27.47263	0.45277	-1.45	-1.05	0.801392910564675	-0.02215	-0.015005	0.01266
Trial1	2	1	blindfold	counterclockwise	practice	Guided	1	0.5	-0.25	27.49263	0.45277	-1.45	-1.05	0.801392910564675	0.012304	-0.015006	0.031696
Trial1	2	1	blindfold	counterclockwise	practice	Guided	1	0.5	-0.25	27.51262	0.45277	-1.45	-1.05	0.801392910564675	0.0063729	0.0019212	-0.01498
Trial1	2	1	blindfold	counterclockwise	practice	Guided	1	0.5	-0.25	27.53262	0.45277	-1.45	-1.05	0.801392910564675	-0.017443	-0.0023121	0.0087495
Trial1	2	1	blindfold	counterclockwise	practice	Guided	1	0.5	-0.25	27.55263	0.45277	-1.45	-1.05	0.801392910564675	-0.024177	-0.0065433	-0.02535
Trial1	2	1	blindfold	counterclockwise	practice	Guided	1	0.5	-0.25	27.57262	0.45277	-1.45	-1.05	0.801392910564675	0.0086687	0.027311	0.018835
Trial1	2	1	blindfold	counterclockwise	practice	Guided	1	0.5	-0.25	27.59262	0.45277	-1.45	-1.05	0.801392910564675	-0.0038522	-0.010777	0.030271
Trial1	2	1	blindfold	counterclockwise	practice	Guided	1	0.5	-0.25	27.61263	0.45277	-1.45	-1.05	0.801392910564675	-0.003853	-0.0023143	0.005408
Trial1	2	1	blindfold	counterclockwise	practice	Guided	1	0.5	-0.25	27.63263	0.45277	-1.45	-1.05	0.801392910564675	-0.009368	-0.0023148	0.021892
Trial1	2	1	blindfold	counterclockwise	practice	Guided	1	0.5	-0.25	27.65262	0.45277	-1.45	-1.05	0.801392910564675	0.06249	0.01038	0.019404
Trial1	2	1	blindfold	counterclockwise	practice	Guided	1	0.5	-0.25	27.67262	0.45278	-1.45	-1.05	0.801392320477736	-0.016377	-0.0065482	-0.0080169
Trial1	2	1	blindfold	counterclockwise	practice	Guided	1	0.5	-0.25	27.69263	0.45277	-1.45	-1.05	0.801392910564675	-0.022687	0.01461	-0.011921
Trial1	2	1	blindfold	counterclockwise	practice	Guided	1	0.5	-0.25	27.71263	0.45277	-1.45	-1.05	0.801392910564675	0.022525	0.0019117	0.011308
Trial1	2	1	blindfold	counterclockwise	practice	Guided	1	0.5	-0.25	27.73262	0.45277	-1.45	-1.05	0.801392910564675	-0.013269	-0.0065503	0.013225
Trial1	2	1	blindfold	counterclockwise	practice	Guided	1	0.5	-0.25	27.75262	0.45277	-1.45	-1.05	0.801392910564675	-0.059708	-0.0065504	-0.027622
Trial1	2	1	blindfold	counterclockwise	practice	Guided	1	0.5	-0.25	27.77263	0.45277	-1.45	-1.05	0.801392910564675	0.026426	-0.0023188	0.019972
Trial1	2	1	blindfold	counterclockwise	practice	Guided	1	0.5	-0.25	27.79262	0.45277	-1.45	-1.05	0.801392910564675	-0.0066893	-0.0023165	-0.020022
Trial1	2	1	blindfold	counterclockwise	practice	Guided	1	0.5	-0.25	27.81262	0.45277	-1.45	-1.05	0.801392910564675	0.0026135	-0.0065467	0.043703
Trial1	2	1	blindfold	counterclockwise	practice	Guided	1	0.5	-0.25	27.83263	0.45277	-1.45	-1.05	0.801392910564675	0.0036866	0.048467	0.026937
Trial1	2	1	blindfold	counterclockwise	practice	Guided	1	0.5	-0.25	27.85263	0.45277	-1.45	-1.05	0.801392910564675	-0.022154	0.0061484	0.012658
Trial1	2	1	blindfold	counterclockwise	practice	Guided	1	0.5	-0.25	27.87262	0.45277	-1.45	-1.05	0.801392910564675	0.023062	0.027305	0.0029232
Trial1	2	1	blindfold	counterclockwise	practice	Guided	1	0.5	-0.25	27.89262	0.45277	-1.45	-1.05	0.801392910564675	-0.003052	0.01461	-0.0071634
Trial1	2	1	blindfold	counterclockwise	practice	Guided	1	0.5	-0.25	27.91263	0.45278	-1.45	-1.05	0.801392320477736	-0.039384	-0.010784	0.0031398
Trial1	2	1	blindfold	counterclockwise	practice	Guided	1	0.5	-0.25	27.93262	0.45277	-1.45	-1.05	0.801392910564675	0.0061015	-0.0023198	-0.00019831
Trial1	2	1	blindfold	counterclockwise	practice	Guided	1	0.5	-0.25	27.95262	0.45277	-1.45	-1.05	0.801392910564675	-0.0058801	-0.015015	-0.011069
Trial1	2	1	blindfold	counterclockwise	practice	Guided	1	0.5	-0.25	27.97263	0.45277	-1.45	-1.05	0.801392910564675	-0.013265	-0.010781	0.013229
Trial1	2	1	blindfold	counterclockwise	practice	Guided	1	0.5	-0.25	27.99263	0.45277	-1.45	-1.05	0.801392910564675	-0.0038464	0.010379	0.0054137
Trial1	2	1	blindfold	counterclockwise	practice	Guided	1	0.5	-0.25	28.01262	0.45277	-1.45	-1.05	0.801392910564675	0.045272	0.014611	0.039513
Trial1	2	1	blindfold	counterclockwise	practice	Guided	1	0.5	-0.25	28.03262	0.45277	-1.45	-1.05	0.801392910564675	0.00974	-0.015012	0.0020742
Trial1	2	1	blindfold	counterclockwise	practice	Guided	1	0.5	-0.25	28.05263	0.45277	-1.45	-1.05	0.801392910564675	0.022526	0.0019147	0.011309
Trial1	2	1	blindfold	counterclockwise	practice	Guided	1	0.5	-0.25	28.07262	0.45277	-1.45	-1.05	0.801392910564675	-0.0088302	-0.0065471	-0.018315
Trial1	2	1	blindfold	counterclockwise	practice	Guided	1	0.5	-0.25	28.09262	0.45278	-1.45	-1.05	0.801392320477736	0.047137	-0.0065462	-0.024994
Trial1	2	1	blindfold	counterclockwise	practice	Guided	1	0.5	-0.25	28.11263	0.45278	-1.45	-1.05	0.801392320477736	-0.028361	0.006148	-0.029824
Trial1	2	1	blindfold	counterclockwise	practice	Guided	1	0.5	-0.25	28.13263	0.45278	-1.45	-1.05	0.801392320477736	-0.028361	0.006148	-0.029824
Trial1	2	1	blindfold	counterclockwise	practice	Guided	1	0.5	-0.25	28.15262	0.45278	-1.45	-1.05	0.801392320477736	-0.0040116	0.010379	-0.061935
Trial1	2	1	blindfold	counterclockwise	practice	Guided	1	0.5	-0.25	28.17262	0.45278	-1.45	-1.05	0.801392320477736	-0.00076294	0.031537	0.026652
Trial1	2	1	blindfold	counterclockwise	practice	Guided	1	0.5	-0.25	28.19263	0.45278	-1.45	-1.05	0.801392320477736	0.035299	-0.0023186	0.020541
Trial1	2	1	blindfold	counterclockwise	practice	Guided	1	0.5	-0.25	28.21263	0.45278	-1.45	-1.05	0.801392320477736	0.008383	0.0061447	0.023029
Trial1	2	1	blindfold	counterclockwise	practice	Guided	1	0.5	-0.25	28.23262	0.45278	-1.45	-1.05	0.801392320477736	-0.045445	-0.040405	0.028002
Trial1	2	1	blindfold	counterclockwise	practice	Guided	1	0.5	-0.25	28.25262	0.45278	-1.45	-1.05	0.801392320477736	-0.037252	0.010378	-0.030393
Trial1	2	1	blindfold	counterclockwise	practice	Guided	1	0.5	-0.25	28.27263	0.45278	-1.45	-1.05	0.801392320477736	0.0071565	0.0019141	-0.02755
Trial1	2	1	blindfold	counterclockwise	practice	Guided	1	0.5	-0.25	28.29262	0.45279	-1.45	-1.05	0.80139173227114	0.027479	0.0019136	0.0032087
Trial1	2	1	blindfold	counterclockwise	practice	Guided	1	0.5	-0.25	28.31262	0.45279	-1.45	-1.05	0.80139173227114	-0.026615	0.0019128	0.012372
Trial1	2	1	blindfold	counterclockwise	practice	Guided	1	0.5	-0.25	28.33263	0.45279	-1.45	-1.05	0.80139173227114	0.013351	0.014607	0.021111
Trial1	2	1	blindfold	counterclockwise	practice	Guided	1	0.5	-0.25	28.35263	0.45279	-1.45	-1.05	0.80139173227114	-0.0075124	0.014606	0.011806
Trial1	2	1	blindfold	counterclockwise	practice	Guided	1	0.5	-0.25	28.37262	0.45279	-1.45	-1.05	0.80139173227114	-0.036305	-0.006555	0.024381
Trial1	2	1	blindfold	counterclockwise	practice	Guided	1	0.5	-0.25	28.39262	0.45279	-1.45	-1.05	0.80139173227114	0.0023197	-0.0023247	0.047893
Trial1	2	1	blindfold	counterclockwise	practice	Guided	1	0.5	-0.25	28.41263	0.45279	-1.45	-1.05	0.80139173227114	-0.017741	-0.006556	0.012938
Trial1	2	1	blindfold	counterclockwise	practice	Guided	1	0.5	-0.25	28.43262	0.45279	-1.45	-1.05	0.80139173227114	-0.017473	0.0061369	0.0037027
Trial1	2	1	blindfold	counterclockwise	practice	Guided	1	0.5	-0.25	28.45262	0.45279	-1.45	-1.05	0.80139173227114	0.020469	-0.002329	-0.026703
Trial1	2	1	blindfold	counterclockwise	practice	Guided	1	0.5	-0.25	28.47263	0.45279	-1.45	-1.05	0.80139173227114	-0.030524	-0.023487	0.0037031
Trial1	2	1	blindfold	counterclockwise	practice	Guided	1	0.5	-0.25	28.49263	0.45278	-1.45	-1.05	0.801392320477736	0.049149	0.0061375	0.013009
Trial1	2	1	blindfold	counterclockwise	practice	Guided	1	0.5	-0.25	28.51262	0.45279	-1.45	-1.05	0.80139173227114	-0.025811	-0.053106	-0.00020327
Trial1	2	1	blindfold	counterclockwise	practice	Guided	1	0.5	-0.25	28.53262	0.45279	-1.45	-1.05	0.80139173227114	0.0044708	0.010372	0.0031367
Trial1	2	1	blindfold	counterclockwise	practice	Guided	1	0.5	-0.25	28.55263	0.45279	-1.45	-1.05	0.80139173227114	0.032726	-0.01925	-0.0090828
Trial1	2	1	blindfold	counterclockwise	practice	Guided	1	0.5	-0.25	28.57262	0.45279	-1.45	-1.05	0.80139173227114	-0.0075099	-0.0065544	-0.0074489
Trial1	2	1	blindfold	counterclockwise	practice	Guided	1	0.5	-0.25	28.59262	0.45279	-1.45	-1.05	0.80139173227114	0.041338	-0.010787	-0.0043229
Trial1	2	1	blindfold	counterclockwise	practice	Guided	1	0.5	-0.25	28.61263	0.45279	-1.45	-1.05	0.80139173227114	-0.036302	-0.010789	0.024378
Trial1	2	1	blindfold	counterclockwise	practice	Guided	1	0.5	-0.25	28.63263	0.45279	-1.45	-1.05	0.80139173227114	-0.02164	0.023066	0.0020715
Trial1	2	1	blindfold	counterclockwise	practice	Guided	1	0.5	-0.25	28.65262	0.45279	-1.45	-1.05	0.80139173227114	-0.021908	-0.0065569	0.0084655
Trial1	2	1	blindfold	counterclockwise	practice	Guided	1	0.5	-0.25	28.67262	0.45278	-1.45	-1.05	0.801392320477736	0.028287	-0.044643	-0.0093668
Trial1	2	1	blindfold	counterclockwise	practice	Guided	1	0.5	-0.25	28.69263	0.45278	-1.45	-1.05	0.801392320477736	-0.0096528	0.010369	0.026083
Trial1	2	1	blindfold	counterclockwise	practice	Guided	1	0.5	-0.25	28.71263	0.45278	-1.45	-1.05	0.801392320477736	-0.00050457	-0.002325	0.022456
Trial1	2	1	blindfold	counterclockwise	practice	Guided	1	0.5	-0.25	28.73262	0.45279	-1.45	-1.05	0.80139173227114	0.015229	-0.01502	0.015493
Trial1	2	1	blindfold	counterclockwise	practice	Guided	1	0.5	-0.25	28.75262	0.45279	-1.45	-1.05	0.80139173227114	0.024916	0.0061384	-0.02642
Trial1	2	1	blindfold	counterclockwise	practice	Guided	1	0.5	-0.25	28.77263	0.45279	-1.45	-1.05	0.80139173227114	0.027479	-0.0023268	-0.001839
Trial1	2	1	blindfold	counterclockwise	practice	Guided	1	0.5	-0.25	28.79262	0.45279	-1.45	-1.05	0.80139173227114	-0.011416	-0.019257	-0.016117
Trial1	2	1	blindfold	counterclockwise	practice	Guided	1	0.5	-0.25	28.81262	0.45279	-1.45	-1.05	0.80139173227114	0.022502	-0.0023291	0.011306
Trial1	2	1	blindfold	counterclockwise	practice	Guided	1	0.5	-0.25	28.83263	0.45279	-1.45	-1.05	0.80139173227114	0.0063431	0.018831	-0.014979
Trial1	2	1	blindfold	counterclockwise	practice	Guided	1	0.5	-0.25	28.85263	0.45279	-1.45	-1.05	0.80139173227114	-0.040213	-0.031952	0.015712
Trial1	2	1	blindfold	counterclockwise	practice	Guided	1	0.5	-0.25	28.87262	0.45279	-1.45	-1.05	0.80139173227114	0.012275	0.0019051	0.031693
Trial1	2	1	blindfold	counterclockwise	practice	Guided	1	0.5	-0.25	28.89262	0.45279	-1.45	-1.05	0.80139173227114	0.021419	-0.0065622	0.02807
Trial1	2	1	blindfold	counterclockwise	practice	Guided	1	0.5	-0.25	28.91263	0.45279	-1.45	-1.05	0.80139173227114	-0.016937	0.010365	0.00036488
Trial1	2	1	blindfold	counterclockwise	practice	Guided	1	0.5	-0.25	28.93262	0.45279	-1.45	-1.05	0.80139173227114	-0.013835	0.027291	0.021606
Trial1	2	1	blindfold	counterclockwise	practice	Guided	1	0.5	-0.25	28.95262	0.45279	-1.45	-1.05	0.80139173227114	-0.0045694	-0.002332	-0.053557
Trial1	2	1	blindfold	counterclockwise	practice	Guided	1	0.5	-0.25	28.97263	0.45279	-1.45	-1.05	0.80139173227114	0.015758	0.010365	-0.022797
Trial1	2	1	blindfold	counterclockwise	practice	Guided	1	0.5	-0.25	28.99263	0.45279	-1.45	-1.05	0.80139173227114	-0.0075227	-0.0065657	-0.0077361
Trial1	2	1	blindfold	counterclockwise	practice	Guided	1	0.5	-0.25	29.01262	0.45279	-1.45	-1.05	0.80139173227114	0.019657	0.0018967	-0.01413
Trial1	2	1	blindfold	counterclockwise	practice	Guided	1	0.5	-0.25	29.03262	0.4528	-1.45	-1.05	0.80139114418849	-0.0026685	0.01036	0.055986
Trial1	2	1	blindfold	counterclockwise	practice	Guided	1	0.5	-0.25	29.05263	0.4528	-1.45	-1.05	0.80139114418849	0.031366	0.010361	0.011869
Trial1	2	1	blindfold	counterclockwise	practice	Guided	1	0.5	-0.25	29.07262	0.4528	-1.45	-1.05	0.80139114418849	0.00027801	0.00613	0.0098821
Trial1	2	1	blindfold	counterclockwise	practice	Guided	1	0.5	-0.25	29.09262	0.4528	-1.45	-1.05	0.80139114418849	-0.0012112	0.031519	-0.036512
Trial1	2	1	blindfold	counterclockwise	practice	Guided	1	0.5	-0.25	29.11263	0.4528	-1.45	-1.05	0.80139114418849	-0.00052676	0.010361	0.022453
Trial1	2	1	blindfold	counterclockwise	practice	Guided	1	0.5	-0.25	29.13263	0.4528	-1.45	-1.05	0.80139114418849	0.010496	0.023058	-0.020314
Trial1	2	1	blindfold	counterclockwise	practice	Guided	1	0.5	-0.25	29.15262	0.4528	-1.45	-1.05	0.80139114418849	0.015204	0.01036	-0.014418
Trial1	2	1	blindfold	counterclockwise	practice	Guided	1	0.5	-0.25	29.17262	0.4528	-1.45	-1.05	0.80139114418849	-0.020591	-0.027728	-0.012498
Trial1	2	1	blindfold	counterclockwise	practice	Guided	1	0.5	-0.25	29.19263	0.4528	-1.45	-1.05	0.80139114418849	0.03553	-0.019268	0.016346
Trial1	2	1	blindfold	counterclockwise	practice	Guided	1	0.5	-0.25	29.21263	0.4528	-1.45	-1.05	0.80139114418849	-0.0044389	-0.0065722	0.013789
Trial1	2	1	blindfold	counterclockwise	practice	Guided	1	0.5	-0.25	29.23262	0.4528	-1.45	-1.05	0.80139114418849	-0.017226	-0.0023401	0.0045508
Trial1	2	1	blindfold	counterclockwise	practice	Guided	1	0.5	-0.25	29.25262	0.4528	-1.45	-1.05	0.80139114418849	-0.033112	0.018818	-0.025924
Trial1	2	1	blindfold	counterclockwise	practice	Guided	1	0.5	-0.25	29.27263	0.4528	-1.45	-1.05	0.80139114418849	0.041849	0.006124	-0.012711
Trial1	2	1	blindfold	counterclockwise	practice	Guided	1	0.5	-0.25	29.29262	0.4528	-1.45	-1.05	0.80139114418849	0.018837	0.0018912	-0.0015552
Trial1	2	1	blindfold	counterclockwise	practice	Guided	1	0.5	-0.25	29.31262	0.4528	-1.45	-1.05	0.80139114418849	0.029863	0.0061226	-0.034521
Trial1	2	1	blindfold	counterclockwise	practice	Guided	1	0.5	-0.25	29.33263	0.4528	-1.45	-1.05	0.80139114418849	-0.0086153	0.014584	0.010732
Trial1	2	1	blindfold	counterclockwise	practice	Guided	1	0.5	-0.25	29.35263	0.4528	-1.45	-1.05	0.80139114418849	-0.029746	-0.0023426	-0.0088734
Trial1	2	1	blindfold	counterclockwise	practice	Guided	1	0.5	-0.25	29.37262	0.4528	-1.45	-1.05	0.80139114418849	0.042649	0.010354	-0.025285
Trial1	2	1	blindfold	counterclockwise	practice	Guided	1	0.5	-0.25	29.39262	0.4528	-1.45	-1.05	0.80139114418849	0.018835	-0.0065728	0.02025
Trial1	2	1	blindfold	counterclockwise	practice	Guided	1	0.5	-0.25	29.41263	0.4528	-1.45	-1.05	0.80139114418849	-0.0031009	-0.019266	-0.007172
Trial1	2	1	blindfold	counterclockwise	practice	Guided	1	0.5	-0.25	29.43262	0.4528	-1.45	-1.05	0.80139114418849	-0.024769	0.027282	-0.016976
Trial1	2	1	blindfold	counterclockwise	practice	Guided	1	0.5	-0.25	29.45262	0.4528	-1.45	-1.05	0.80139114418849	-0.017764	-0.015036	0.01293
Trial1	2	1	blindfold	counterclockwise	practice	Guided	1	0.5	-0.25	29.47263	0.4528	-1.45	-1.05	0.80139114418849	-0.0055121	-0.010804	0.030549
Trial1	2	1	blindfold	counterclockwise	practice	Guided	1	0.5	-0.25	29.49263	0.4528	-1.45	-1.05	0.80139114418849	0.019106	0.010356	-0.0057548
Trial1	2	1	blindfold	counterclockwise	practice	Guided	1	0.5	-0.25	29.51262	0.4528	-1.45	-1.05	0.80139114418849	-0.023278	0.0018922	-0.0010662
Trial1	2	1	blindfold	counterclockwise	practice	Guided	1	0.5	-0.25	29.53262	0.4528	-1.45	-1.05	0.80139114418849	-0.0052481	0.01882	0.026354
Trial1	2	1	blindfold	counterclockwise	practice	Guided	1	0.5	-0.25	29.55263	0.45281	-1.45	-1.05	0.801390554474872	-0.0047132	-0.010804	0.01797
Trial1	2	1	blindfold	counterclockwise	practice	Guided	1	0.5	-0.25	29.57262	0.45281	-1.45	-1.05	0.801390554474872	-0.019796	0.0018892	-0.025081
Trial1	2	1	blindfold	counterclockwise	practice	Guided	1	0.5	-0.25	29.59262	0.4528	-1.45	-1.05	0.80139114418849	-0.0021468	0.0018869	0.047594
Trial1	2	1	blindfold	counterclockwise	practice	Guided	1	0.5	-0.25	29.61263	0.4528	-1.45	-1.05	0.80139114418849	0.022472	0.014582	0.011292
Trial1	2	1	blindfold	counterclockwise	practice	Guided	1	0.5	-0.25	29.63263	0.45281	-1.45	-1.05	0.801390554474872	0.0044342	-0.019273	0.014345
Trial1	2	1	blindfold	counterclockwise	practice	Guided	1	0.5	-0.25	29.65262	0.45281	-1.45	-1.05	0.801390554474872	0.014927	-0.0065785	-0.010236
Trial1	2	1	blindfold	counterclockwise	practice	Guided	1	0.5	-0.25	29.67262	0.45281	-1.45	-1.05	0.801390554474872	0.010752	-0.023506	-0.014712
Trial1	2	1	blindfold	counterclockwise	practice	Guided	1	0.5	-0.25	29.69263	0.45281	-1.45	-1.05	0.801390554474872	-0.021948	0.010349	-0.02338
Trial1	2	1	blindfold	counterclockwise	practice	Guided	1	0.5	-0.25	29.71263	0.45281	-1.45	-1.05	0.801390554474872	-0.0049824	0.0061152	0.0056775
Trial1	2	1	blindfold	counterclockwise	practice	Guided	1	0.5	-0.25	29.73262	0.45281	-1.45	-1.05	0.801390554474872	0.0060413	-0.027738	-0.0074653
Trial1	2	1	blindfold	counterclockwise	practice	Guided	1	0.5	-0.25	29.75262	0.45281	-1.45	-1.05	0.801390554474872	0.036855	0.010349	-0.0046252
Trial1	2	1	blindfold	counterclockwise	practice	Guided	1	0.5	-0.25	29.77263	0.45281	-1.45	-1.05	0.801390554474872	-0.00070518	0.0018852	-0.044906
Trial1	2	1	blindfold	counterclockwise	practice	Guided	1	0.5	-0.25	29.79262	0.45281	-1.45	-1.05	0.801390554474872	-0.038637	-0.0065809	-0.0094572
Trial1	2	1	blindfold	counterclockwise	practice	Guided	1	0.5	-0.25	29.81262	0.45281	-1.45	-1.05	0.801390554474872	0.028515	-0.0065819	-0.013578
Trial1	2	1	blindfold	counterclockwise	practice	Guided	1	0.5	-0.25	29.83263	0.45281	-1.45	-1.05	0.801390554474872	-0.0039111	-0.0065804	0.0053896
Trial1	2	1	blindfold	counterclockwise	practice	Guided	1	0.5	-0.25	29.85263	0.45281	-1.45	-1.05	0.801390554474872	0.011972	0.0061136	0.035865
Trial1	2	1	blindfold	counterclockwise	practice	Guided	1	0.5	-0.25	29.87262	0.45281	-1.45	-1.05	0.801390554474872	-0.0033796	-0.015048	-0.0029944
Trial1	2	1	blindfold	counterclockwise	practice	Guided	1	0.5	-0.25	29.89262	0.45281	-1.45	-1.05	0.801390554474872	0.030802	-0.010818	0.0070936
Trial1	2	1	blindfold	counterclockwise	practice	Guided	1	0.5	-0.25	29.91263	0.45282	-1.45	-1.05	0.801389964885943	-0.020886	0.0018784	-0.0083213
Trial1	2	1	blindfold	counterclockwise	practice	Guided	1	0.5	-0.25	29.93262	0.45282	-1.45	-1.05	0.801389964885943	0.021378	0.010342	0.028053
Trial1	2	1	blindfold	counterclockwise	practice	Guided	1	0.5	-0.25	29.95262	0.45282	-1.45	-1.05	0.801389964885943	0.0046858	-0.0023537	0.01015
Trial1	2	1	blindfold	counterclockwise	practice	Guided	1	0.5	-0.25	29.97263	0.45282	-1.45	-1.05	0.801389964885943	-0.030572	-0.015048	0.0036879
Trial1	2	1	blindfold	counterclockwise	practice	Guided	1	0.5	-0.25	29.99263	0.45282	-1.45	-1.05	0.801389964885943	0.00051139	-0.0065845	0.0056786
Trial1	2	1	blindfold	counterclockwise	practice	Guided	1	0.5	-0.25	30.01262	0.45282	-1.45	-1.05	0.801389964885943	0.019614	0.0018783	-0.014144
Trial1	2	1	blindfold	counterclockwise	practice	Guided	1	0.5	-0.25	30.03262	0.45282	-1.45	-1.05	0.801389964885943	0.0002442	-0.01505	0.0098689
Trial1	2	1	blindfold	counterclockwise	practice	Guided	1	0.5	-0.25	30.05263	0.45281	-1.45	-1.05	0.801390554474872	-0.021955	-0.019282	0.0084481
Trial1	2	1	blindfold	counterclockwise	practice	Guided	1	0.5	-0.25	30.07262	0.45282	-1.45	-1.05	0.801389964885943	-0.010125	-0.031979	-0.029277
Trial1	2	1	blindfold	counterclockwise	practice	Guided	1	0.5	-0.25	30.09262	0.45282	-1.45	-1.05	0.801389964885943	0.052465	-0.0065877	0.030041
Trial1	2	1	blindfold	counterclockwise	practice	Guided	1	0.5	-0.25	30.11263	0.45282	-1.45	-1.05	0.801389964885943	0.026617	0.0018746	0.01576
Trial1	2	1	blindfold	counterclockwise	practice	Guided	1	0.5	-0.25	30.13263	0.45282	-1.45	-1.05	0.801389964885943	0.041017	0.014571	0.017112
Trial1	2	1	blindfold	counterclockwise	practice	Guided	1	0.5	-0.25	30.15262	0.45282	-1.45	-1.05	0.801389964885943	0.0096591	-0.0023561	0.0020522
Trial1	2	1	blindfold	counterclockwise	practice	Guided	1	0.5	-0.25	30.17262	0.45282	-1.45	-1.05	0.801389964885943	-0.002059	0.027265	-0.02395
Trial1	2	1	blindfold	counterclockwise	practice	Guided	1	0.5	-0.25	30.19263	0.45282	-1.45	-1.05	0.801389964885943	-0.016456	-0.015054	0.011501
Trial1	2	1	blindfold	counterclockwise	practice	Guided	1	0.5	-0.25	30.21263	0.45282	-1.45	-1.05	0.801389964885943	-0.012283	0.0018734	-0.0035584
Trial1	2	1	blindfold	counterclockwise	practice	Guided	1	0.5	-0.25	30.23262	0.45282	-1.45	-1.05	0.801389964885943	0.0065515	0.0018727	-0.019187
Trial1	2	1	blindfold	counterclockwise	practice	Guided	1	0.5	-0.25	30.25262	0.45282	-1.45	-1.05	0.801389964885943	-0.038929	-0.0065911	0.0051094
Trial1	2	1	blindfold	counterclockwise	practice	Guided	1	0.5	-0.25	30.27263	0.45282	-1.45	-1.05	0.801389964885943	0.0099258	0.010337	-0.0021354
Trial1	2	1	blindfold	counterclockwise	practice	Guided	1	0.5	-0.25	30.29262	0.45282	-1.45	-1.05	0.801389964885943	0.0041442	0.018799	0.018537
Trial1	2	1	blindfold	counterclockwise	practice	Guided	1	0.5	-0.25	30.31262	0.45282	-1.45	-1.05	0.801389964885943	0.026347	0.018797	0.012355
Trial1	2	1	blindfold	counterclockwise	practice	Guided	1	0.5	-0.25	30.33263	0.45282	-1.45	-1.05	0.801389964885943	-0.0031354	0.035724	-0.0071815
Trial1	2	1	blindfold	counterclockwise	practice	Guided	1	0.5	-0.25	30.35263	0.45283	-1.45	-1.05	0.801389375421702	-0.044713	-0.036219	0.015411
Trial1	2	1	blindfold	counterclockwise	practice	Guided	1	0.5	-0.25	30.37262	0.45282	-1.45	-1.05	0.801389964885943	0.014092	-0.01506	0.0023379
Trial1	2	1	blindfold	counterclockwise	practice	Guided	1	0.5	-0.25	30.39262	0.45282	-1.45	-1.05	0.801389964885943	0.033198	-0.0023662	-0.017482
Trial1	2	1	blindfold	counterclockwise	practice	Guided	1	0.5	-0.25	30.41263	0.45282	-1.45	-1.05	0.801389964885943	0.0007702	-0.0023686	0.0014863
Trial1	2	1	blindfold	counterclockwise	practice	Guided	1	0.5	-0.25	30.43262	0.45282	-1.45	-1.05	0.801389964885943	0.02405	0.006095	-0.013857
Trial1	2	1	blindfold	counterclockwise	practice	Guided	1	0.5	-0.25	30.45262	0.45282	-1.45	-1.05	0.801389964885943	0.026342	0.027254	0.019958
Trial1	2	1	blindfold	counterclockwise	practice	Guided	1	0.5	-0.25	30.47263	0.45283	-1.45	-1.05	0.801389375421702	0.019334	-0.0023698	0.015481
Trial1	2	1	blindfold	counterclockwise	practice	Guided	1	0.5	-0.25	30.49263	0.45283	-1.45	-1.05	0.801389375421702	-0.02749	-0.015066	0.024932
Trial1	2	1	blindfold	counterclockwise	practice	Guided	1	0.5	-0.25	30.51262	0.45283	-1.45	-1.05	0.801389375421702	-0.017536	0.018785	0.0087325
Trial1	2	1	blindfold	counterclockwise	practice	Guided	1	0.5	-0.25	30.53262	0.45283	-1.45	-1.05	0.801389375421702	-0.012561	0.0018573	0.00063366
Trial1	2	1	blindfold	counterclockwise	practice	Guided	1	0.5	-0.25	30.55263	0.45283	-1.45	-1.05	0.801389375421702	0.06347	0.018787	-0.0029182
Trial1	2	1	blindfold	counterclockwise	practice	Guided	1	0.5	-0.25	30.57262	0.45283	-1.45	-1.05	0.801389375421702	0.021203	-0.0023736	-0.039286
Trial1	2	1	blindfold	counterclockwise	practice	Guided	1	0.5	-0.25	30.59262	0.45283	-1.45	-1.05	0.801389375421702	-0.013366	-0.015069	0.013217
Trial1	2	1	blindfold	counterclockwise	practice	Guided	1	0.5	-0.25	30.61263	0.45283	-1.45	-1.05	0.801389375421702	-0.038938	-0.019304	-0.00099189
Trial1	2	1	blindfold	counterclockwise	practice	Guided	1	0.5	-0.25	30.63263	0.45283	-1.45	-1.05	0.801389375421702	0.055659	0.031479	-0.0034797
Trial1	2	1	blindfold	counterclockwise	practice	Guided	1	0.5	-0.25	30.65262	0.45283	-1.45	-1.05	0.801389375421702	0.0062699	0.01032	-0.014988
Trial1	2	1	blindfold	counterclockwise	practice	Guided	1	0.5	-0.25	30.67262	0.45283	-1.45	-1.05	0.801389375421702	0.0082966	-0.015072	0.023019
Trial1	2	1	blindfold	counterclockwise	practice	Guided	1	0.5	-0.25	30.69263	0.45283	-1.45	-1.05	0.801389375421702	-0.0023391	-0.0023772	-0.019749
Trial1	2	1	blindfold	counterclockwise	practice	Guided	1	0.5	-0.25	30.71263	0.45283	-1.45	-1.05	0.801389375421702	-0.0028724	0.014548	-0.018896
Trial1	2	1	blindfold	counterclockwise	practice	Guided	1	0.5	-0.25	30.73262	0.45283	-1.45	-1.05	0.801389375421702	-0.01175	-0.023541	-0.011932
Trial1	2	1	blindfold	counterclockwise	practice	Guided	1	0.5	-0.25	30.75262	0.45283	-1.45	-1.05	0.801389375421702	-0.017264	-0.015076	0.0045504
Trial1	2	1	blindfold	counterclockwise	practice	Guided	1	0.5	-0.25	30.77263	0.45283	-1.45	-1.05	0.801389375421702	-0.040542	0.018778	0.015136
Trial1	2	1	blindfold	counterclockwise	practice	Guided	1	0.5	-0.25	30.79262	0.45282	-1.45	-1.05	0.801389964885943	0.036028	0.0018502	0.0079576
Trial1	2	1	blindfold	counterclockwise	practice	Guided	1	0.5	-0.25	30.81262	0.45283	-1.45	-1.05	0.801389375421702	0.035488	-0.0066131	0.0079587
Trial1	2	1	blindfold	counterclockwise	practice	Guided	1	0.5	-0.25	30.83263	0.45283	-1.45	-1.05	0.801389375421702	-0.067196	0.010314	0.018189
Trial1	2	1	blindfold	counterclockwise	practice	Guided	1	0.5	-0.25	30.85263	0.45283	-1.45	-1.05	0.801389375421702	0.001835	0.0060828	-0.015274
Trial1	2	1	blindfold	counterclockwise	practice	Guided	1	0.5	-0.25	30.87262	0.45283	-1.45	-1.05	0.801389375421702	-0.012295	-0.006614	-0.0035516
Trial1	2	1	blindfold	counterclockwise	practice	Guided	1	0.5	-0.25	30.89262	0.45283	-1.45	-1.05	0.801389375421702	-0.022932	-0.010846	-0.046318
Trial1	2	1	blindfold	counterclockwise	practice	Guided	1	0.5	-0.25	30.91263	0.45283	-1.45	-1.05	0.801389375421702	0.033454	-0.010848	-0.00099361
Trial1	2	1	blindfold	counterclockwise	practice	Guided	1	0.5	-0.25	30.93262	0.45283	-1.45	-1.05	0.801389375421702	-0.036647	-0.015078	0.02856
Trial1	2	1	blindfold	counterclockwise	practice	Guided	1	0.5	-0.25	30.95262	0.45283	-1.45	-1.05	0.801389375421702	0.0099061	-0.0066148	-0.0021322
Trial1	2	1	blindfold	counterclockwise	practice	Guided	1	0.5	-0.25	30.97263	0.45283	-1.45	-1.05	0.801389375421702	0.0057357	-0.0023834	-0.0066085
Trial1	2	1	blindfold	counterclockwise	practice	Guided	1	0.5	-0.25	30.99263	0.45283	-1.45	-1.05	0.801389375421702	0.0065389	-0.01931	-0.019186
Trial1	2	1	blindfold	counterclockwise	practice	Guided	1	0.5	-0.25	31.01262	0.45283	-1.45	-1.05	0.801389375421702	0.023767	-0.0066148	-0.009664
Trial1	2	1	blindfold	counterclockwise	practice	Guided	1	0.5	-0.25	31.03262	0.45283	-1.45	-1.05	0.801389375421702	0.0057347	-0.010845	-0.0066112
Trial1	2	1	blindfold	counterclockwise	practice	Guided	1	0.5	-0.25	31.05263	0.45283	-1.45	-1.05	0.801389375421702	-0.088061	0.018777	0.0034052
Trial1	2	1	blindfold	counterclockwise	practice	Guided	1	0.5	-0.25	31.07262	0.45283	-1.45	-1.05	0.801389375421702	-0.0078529	0.044167	-0.0032706
Trial1	2	1	blindfold	counterclockwise	practice	Guided	1	0.5	-0.25	31.09262	0.45283	-1.45	-1.05	0.801389375421702	-0.025883	0.0060812	-0.00021296
Trial1	2	1	blindfold	counterclockwise	practice	Guided	1	0.5	-0.25	31.11263	0.45283	-1.45	-1.05	0.801389375421702	0.032383	0.023007	-0.0049022
Trial1	2	1	blindfold	counterclockwise	practice	Guided	1	0.5	-0.25	31.13263	0.45283	-1.45	-1.05	0.801389375421702	0.0082999	-0.0023835	0.023018
Trial1	2	1	blindfold	counterclockwise	practice	Guided	1	0.5	-0.25	31.15262	0.45283	-1.45	-1.05	0.801389375421702	0.015156	-0.032005	-0.01442
Trial1	2	1	blindfold	counterclockwise	practice	Guided	1	0.5	-0.25	31.17262	0.45283	-1.45	-1.05	0.801389375421702	-0.013641	0.010314	0.017405
Trial1	2	1	blindfold	counterclockwise	practice	Guided	1	0.5	-0.25	31.19263	0.45283	-1.45	-1.05	0.801389375421702	0.0065355	-0.006612	-0.019182
Trial1	2	1	blindfold	counterclockwise	practice	Guided	1	0.5	-0.25	31.21263	0.45283	-1.45	-1.05	0.801389375421702	0.0062668	-0.023539	-0.01499
Trial1	2	1	blindfold	counterclockwise	practice	Guided	1	0.5	-0.25	31.23262	0.45283	-1.45	-1.05	0.801389375421702	-0.037605	-0.032002	-0.026212
Trial1	2	1	blindfold	counterclockwise	practice	Guided	1	0.5	-0.25	31.25262	0.45283	-1.45	-1.05	0.801389375421702	0.023225	0.023011	-0.0012764
Trial1	2	1	blindfold	counterclockwise	practice	Guided	1	0.5	-0.25	31.27263	0.45284	-1.45	-1.05	0.801388787835952	0.0096315	-0.0023805	0.0020628
Trial1	2	1	blindfold	counterclockwise	practice	Guided	1	0.5	-0.25	31.29262	0.45284	-1.45	-1.05	0.801388787835952	-0.0058376	0.023008	0.034742
Trial1	2	1	blindfold	counterclockwise	practice	Guided	1	0.5	-0.25	31.31262	0.45284	-1.45	-1.05	0.801388787835952	0.012997	0.0060816	0.019112
Trial1	2	1	blindfold	counterclockwise	practice	Guided	1	0.5	-0.25	31.33263	0.45284	-1.45	-1.05	0.801388787835952	-0.011237	0.010312	-0.02003
Trial1	2	1	blindfold	counterclockwise	practice	Guided	1	0.5	-0.25	31.35263	0.45284	-1.45	-1.05	0.801388787835952	0.0015487	-0.0023836	7.5561E-05
Trial1	2	1	blindfold	counterclockwise	practice	Guided	1	0.5	-0.25	31.37262	0.45284	-1.45	-1.05	0.801388787835952	0.038147	0.014544	-0.02557
Trial1	2	1	blindfold	counterclockwise	practice	Guided	1	0.5	-0.25	31.39262	0.45284	-1.45	-1.05	0.801388787835952	-6.4751E-05	-0.01085	0.014072
Trial1	2	1	blindfold	counterclockwise	practice	Guided	1	0.5	-0.25	31.41263	0.45284	-1.45	-1.05	0.801388787835952	-0.0068022	0.014542	-0.018607
Trial1	2	1	blindfold	counterclockwise	practice	Guided	1	0.5	-0.25	31.43262	0.45284	-1.45	-1.05	0.801388787835952	0.022672	-0.0066178	0.0043397
Trial1	2	1	blindfold	counterclockwise	practice	Guided	1	0.5	-0.25	31.45262	0.45285	-1.45	-1.05	0.801388198620719	0.0041014	-0.027775	0.018548
Trial1	2	1	blindfold	counterclockwise	practice	Guided	1	0.5	-0.25	31.47263	0.45285	-1.45	-1.05	0.801388198620719	-0.0037099	-0.010846	0.0012135
Trial1	2	1	blindfold	counterclockwise	practice	Guided	1	0.5	-0.25	31.49263	0.45284	-1.45	-1.05	0.801388787835952	0.014058	-0.0066125	0.0023491
Trial1	2	1	blindfold	counterclockwise	practice	Guided	1	0.5	-0.25	31.51262	0.45284	-1.45	-1.05	0.801388787835952	-0.006807	0.035704	-0.011931
Trial1	2	1	blindfold	counterclockwise	practice	Guided	1	0.5	-0.25	31.53262	0.45285	-1.45	-1.05	0.801388198620719	-0.037627	0.0060804	-0.026208
Trial1	2	1	blindfold	counterclockwise	practice	Guided	1	0.5	-0.25	31.55263	0.45285	-1.45	-1.05	0.801388198620719	0.011487	0.0060813	-0.027274
Trial1	2	1	blindfold	counterclockwise	practice	Guided	1	0.5	-0.25	31.57262	0.45285	-1.45	-1.05	0.801388198620719	-0.0094972	-0.0066146	0.021886
Trial1	2	1	blindfold	counterclockwise	practice	Guided	1	0.5	-0.25	31.59262	0.45285	-1.45	-1.05	0.801388198620719	0.024005	0.0060821	-0.01385
Trial1	2	1	blindfold	counterclockwise	practice	Guided	1	0.5	-0.25	31.61263	0.45285	-1.45	-1.05	0.801388198620719	-0.026454	0.014546	0.0081718
Trial1	2	1	blindfold	counterclockwise	practice	Guided	1	0.5	-0.25	31.63263	0.45285	-1.45	-1.05	0.801388198620719	0.010145	-0.010846	-0.0063205
Trial1	2	1	blindfold	counterclockwise	practice	Guided	1	0.5	-0.25	31.65262	0.45285	-1.45	-1.05	0.801388198620719	0.010145	-0.0066145	-0.0063198
Trial1	2	1	blindfold	counterclockwise	practice	Guided	1	0.5	-0.25	31.67262	0.45285	-1.45	-1.05	0.801388198620719	0.036255	-0.015078	0.0037674
Trial1	2	1	blindfold	counterclockwise	practice	Guided	1	0.5	-0.25	31.69263	0.45285	-1.45	-1.05	0.801388198620719	0.0023394	0.0018476	-0.023655
Trial1	2	1	blindfold	counterclockwise	practice	Guided	1	0.5	-0.25	31.71263	0.45285	-1.45	-1.05	0.801388198620719	-0.010445	-0.023543	-0.032891
Trial1	2	1	blindfold	counterclockwise	practice	Guided	1	0.5	-0.25	31.73262	0.45285	-1.45	-1.05	0.801388198620719	-0.01703	-0.010848	0.00035789
Trial1	2	1	blindfold	counterclockwise	practice	Guided	1	0.5	-0.25	31.75262	0.45284	-1.45	-1.05	0.801388787835952	0.014864	0.014543	-0.010229
Trial1	2	1	blindfold	counterclockwise	practice	Guided	1	0.5	-0.25	31.77263	0.45284	-1.45	-1.05	0.801388787835952	-0.016758	0.0060769	-0.0038346
Trial1	2	1	blindfold	counterclockwise	practice	Guided	1	0.5	-0.25	31.79262	0.45284	-1.45	-1.05	0.801388787835952	0.028991	0.01454	-0.021948
Trial1	2	1	blindfold	counterclockwise	practice	Guided	1	0.5	-0.25	31.81262	0.45284	-1.45	-1.05	0.801388787835952	0.027117	0.010307	0.0073911
Trial1	2	1	blindfold	counterclockwise	practice	Guided	1	0.5	-0.25	31.83263	0.45284	-1.45	-1.05	0.801388787835952	0.037601	-0.0023867	-0.017189
Trial1	2	1	blindfold	counterclockwise	practice	Guided	1	0.5	-0.25	31.85263	0.45285	-1.45	-1.05	0.801388198620719	-0.029817	0.018772	-0.0088745
Trial1	2	1	blindfold	counterclockwise	practice	Guided	1	0.5	-0.25	31.87262	0.45285	-1.45	-1.05	0.801388198620719	0.01796	-0.019314	0.011017
Trial1	2	1	blindfold	counterclockwise	practice	Guided	1	0.5	-0.25	31.89262	0.45285	-1.45	-1.05	0.801388198620719	0.018497	0.010309	0.0026353
Trial1	2	1	blindfold	counterclockwise	practice	Guided	1	0.5	-0.25	31.91263	0.45285	-1.45	-1.05	0.801388198620719	0.040697	0.0060769	0.0040554
Trial1	2	1	blindfold	counterclockwise	practice	Guided	1	0.5	-0.25	31.93262	0.45285	-1.45	-1.05	0.801388198620719	-0.0031755	-0.015081	0.018547
Trial1	2	1	blindfold	counterclockwise	practice	Guided	1	0.5	-0.25	31.95262	0.45285	-1.45	-1.05	0.801388198620719	-0.020404	0.0060764	-0.016688
Trial1	2	1	blindfold	counterclockwise	practice	Guided	1	0.5	-0.25	31.97263	0.45285	-1.45	-1.05	0.801388198620719	-0.0089536	0.01454	0.013504
Trial1	2	1	blindfold	counterclockwise	practice	Guided	1	0.5	-0.25	31.99263	0.45285	-1.45	-1.05	0.801388198620719	0.014056	-0.027778	0.002352
Trial1	2	1	blindfold	counterclockwise	practice	Guided	1	0.5	-0.25	32.01262	0.45285	-1.45	-1.05	0.801388198620719	-0.053096	-0.015084	0.0064721
Trial1	2	1	blindfold	counterclockwise	practice	Guided	1	0.5	-0.25	32.03262	0.45285	-1.45	-1.05	0.801388198620719	0.0020724	-0.010854	-0.019459
Trial1	2	1	blindfold	counterclockwise	practice	Guided	1	0.5	-0.25	32.05263	0.45285	-1.45	-1.05	0.801388198620719	-0.0073459	0.010305	-0.011641
Trial1	2	1	blindfold	counterclockwise	practice	Guided	1	0.5	-0.25	32.07262	0.45284	-1.45	-1.05	0.801388787835952	0.018768	-0.010854	-0.0015529
Trial1	2	1	blindfold	counterclockwise	practice	Guided	1	0.5	-0.25	32.09262	0.45284	-1.45	-1.05	0.801388787835952	0.04702	-0.0066245	-0.024996
Trial1	2	1	blindfold	counterclockwise	practice	Guided	1	0.5	-0.25	32.11263	0.45285	-1.45	-1.05	0.801388198620719	0.017423	-0.0066251	0.019406
Trial1	2	1	blindfold	counterclockwise	practice	Guided	1	0.5	-0.25	32.13263	0.45285	-1.45	-1.05	0.801388198620719	-0.029818	-0.015088	-0.0088673
Trial1	2	1	blindfold	counterclockwise	practice	Guided	1	0.5	-0.25	32.15262	0.45284	-1.45	-1.05	0.801388787835952	0.016621	0.010303	0.031982
Trial1	2	1	blindfold	counterclockwise	practice	Guided	1	0.5	-0.25	32.17262	0.45285	-1.45	-1.05	0.801388198620719	0.045674	0.0060731	-0.0040373
Trial1	2	1	blindfold	counterclockwise	practice	Guided	1	0.5	-0.25	32.19263	0.45285	-1.45	-1.05	0.801388198620719	0.039083	0.010304	0.029209
Trial1	2	1	blindfold	counterclockwise	practice	Guided	1	0.5	-0.25	32.21263	0.45285	-1.45	-1.05	0.801388198620719	-0.01838	-0.019318	0.021324
Trial1	2	1	blindfold	counterclockwise	practice	Guided	1	0.5	-0.25	32.23262	0.45285	-1.45	-1.05	0.801388198620719	-0.017305	0.001842	0.0045594
Trial1	2	1	blindfold	counterclockwise	practice	Guided	1	0.5	-0.25	32.25262	0.45285	-1.45	-1.05	0.801388198620719	0.035717	0.027231	0.01216
Trial1	2	1	blindfold	counterclockwise	practice	Guided	1	0.5	-0.25	32.27263	0.45285	-1.45	-1.05	0.801388198620719	0.01068	0.0060722	-0.014695
Trial1	2	1	blindfold	counterclockwise	practice	Guided	1	0.5	-0.25	32.29262	0.45285	-1.45	-1.05	0.801388198620719	0.013778	0.022999	0.0065478
Trial1	2	1	blindfold	counterclockwise	practice	Guided	1	0.5	-0.25	32.31262	0.45285	-1.45	-1.05	0.801388198620719	0.034907	-0.006625	0.024734
Trial1	2	1	blindfold	counterclockwise	practice	Guided	1	0.5	-0.25	32.33263	0.45285	-1.45	-1.05	0.801388198620719	-0.017311	0.010302	0.026367
Trial1	2	1	blindfold	counterclockwise	practice	Guided	1	0.5	-0.25	32.35263	0.45285	-1.45	-1.05	0.801388198620719	-0.030097	-0.019321	-0.0046779
Trial1	2	1	blindfold	counterclockwise	practice	Guided	1	0.5	-0.25	32.37262	0.45285	-1.45	-1.05	0.801388198620719	0.0098669	0.010302	-0.0021217
Trial1	2	1	blindfold	counterclockwise	practice	Guided	1	0.5	-0.25	32.39262	0.45286	-1.45	-1.05	0.801387611283236	0.026556	-0.010859	0.015783
Trial1	2	1	blindfold	counterclockwise	practice	Guided	1	0.5	-0.25	32.41263	0.45285	-1.45	-1.05	0.801388198620719	-0.008432	0.022996	0.0051273
Trial1	2	1	blindfold	counterclockwise	practice	Guided	1	0.5	-0.25	32.43262	0.45286	-1.45	-1.05	0.801387611283236	0.023994	-0.006626	-0.013843
Trial1	2	1	blindfold	counterclockwise	practice	Guided	1	0.5	-0.25	32.45262	0.45285	-1.45	-1.05	0.801388198620719	0.026559	-0.019321	0.01578
Trial1	2	1	blindfold	counterclockwise	practice	Guided	1	0.5	-0.25	32.47263	0.45285	-1.45	-1.05	0.801388198620719	-8.6343E-05	0.0018401	0.014075
Trial1	2	1	blindfold	counterclockwise	practice	Guided	1	0.5	-0.25	32.49263	0.45285	-1.45	-1.05	0.801388198620719	-0.014626	0.010303	-0.03736
Trial1	2	1	blindfold	counterclockwise	practice	Guided	1	0.5	-0.25	32.51262	0.45285	-1.45	-1.05	0.801388198620719	0.023733	0.001837	-0.0096515
Trial1	2	1	blindfold	counterclockwise	practice	Guided	1	0.5	-0.25	32.53262	0.45285	-1.45	-1.05	0.801388198620719	-0.0023775	0.0060683	-0.019738
Trial1	2	1	blindfold	counterclockwise	practice	Guided	1	0.5	-0.25	32.55263	0.45285	-1.45	-1.05	0.801388198620719	0.0048909	-0.01086	0.0059797
Trial1	2	1	blindfold	counterclockwise	practice	Guided	1	0.5	-0.25	32.57262	0.45285	-1.45	-1.05	0.801388198620719	-0.021484	-0.019322	8.3603E-05
Trial1	2	1	blindfold	counterclockwise	practice	Guided	1	0.5	-0.25	32.59262	0.45285	-1.45	-1.05	0.801388198620719	-0.055941	0.010301	-0.018955
Trial1	2	1	blindfold	counterclockwise	practice	Guided	1	0.5	-0.25	32.61263	0.45285	-1.45	-1.05	0.801388198620719	0.0015218	0.0060684	0.0098889
Trial1	2	1	blindfold	counterclockwise	practice	Guided	1	0.5	-0.25	32.63263	0.45285	-1.45	-1.05	0.801388198620719	0.040418	-0.019322	0.0062657
Trial1	2	1	blindfold	counterclockwise	practice	Guided	1	0.5	-0.25	32.65262	0.45285	-1.45	-1.05	0.801388198620719	0.040418	-0.019322	0.0062657
Trial1	2	1	blindfold	counterclockwise	practice	Guided	1	0.5	-0.25	32.67262	0.45285	-1.45	-1.05	0.801388198620719	0.005429	0.0018385	-0.0024016
Trial1	2	1	blindfold	counterclockwise	practice	Guided	1	0.5	-0.25	32.69263	0.45285	-1.45	-1.05	0.801388198620719	-0.062525	-0.027784	0.014293
Trial1	2	1	blindfold	counterclockwise	practice	Guided	1	0.5	-0.25	32.71263	0.45285	-1.45	-1.05	0.801388198620719	0.019558	0.022998	-0.014123
Trial1	2	1	blindfold	counterclockwise	practice	Guided	1	0.5	-0.25	32.73262	0.45285	-1.45	-1.05	0.801388198620719	-0.037909	0.010302	-0.031741
Trial1	2	1	blindfold	counterclockwise	practice	Guided	1	0.5	-0.25	32.75262	0.45285	-1.45	-1.05	0.801388198620719	-0.020949	0.010302	-0.0082954
Trial1	2	1	blindfold	counterclockwise	practice	Guided	1	0.5	-0.25	32.77263	0.45285	-1.45	-1.05	0.801388198620719	0.014579	-0.023552	-0.0060215
Trial1	2	1	blindfold	counterclockwise	practice	Guided	1	0.5	-0.25	32.79262	0.45285	-1.45	-1.05	0.801388198620719	0.044054	-0.019319	0.021116
Trial1	2	1	blindfold	counterclockwise	practice	Guided	1	0.5	-0.25	32.81262	0.45285	-1.45	-1.05	0.801388198620719	0.012702	0.0103	0.023316
Trial1	2	1	blindfold	counterclockwise	practice	Guided	1	0.5	-0.25	32.83263	0.45285	-1.45	-1.05	0.801388198620719	0.015384	0.0060676	-0.018598
Trial1	2	1	blindfold	counterclockwise	practice	Guided	1	0.5	-0.25	32.85263	0.45285	-1.45	-1.05	0.801388198620719	0.026559	0.0060674	0.015787
Trial1	2	1	blindfold	counterclockwise	practice	Guided	1	0.5	-0.25	32.87262	0.45286	-1.45	-1.05	0.801387611283236	-0.021488	0.018763	8.6848E-05
Trial1	2	1	blindfold	counterclockwise	practice	Guided	1	0.5	-0.25	32.89262	0.45285	-1.45	-1.05	0.801388198620719	-0.032514	0.0018351	0.026087
Trial1	2	1	blindfold	counterclockwise	practice	Guided	1	0.5	-0.25	32.91263	0.45286	-1.45	-1.05	0.801387611283236	-0.0073619	0.027224	-0.011634
Trial1	2	1	blindfold	counterclockwise	practice	Guided	1	0.5	-0.25	32.93262	0.45285	-1.45	-1.05	0.801388198620719	0.043249	-0.032019	0.033689
Trial1	2	1	blindfold	counterclockwise	practice	Guided	1	0.5	-0.25	32.95262	0.45286	-1.45	-1.05	0.801387611283236	-0.0037263	0.014531	0.0012236
Trial1	2	1	blindfold	counterclockwise	practice	Guided	1	0.5	-0.25	32.97263	0.45286	-1.45	-1.05	0.801387611283236	0.010399	-0.0066275	-0.010499
Trial1	2	1	blindfold	counterclockwise	practice	Guided	1	0.5	-0.25	32.99263	0.45286	-1.45	-1.05	0.801387611283236	0.0085226	0.0060664	0.018843
Trial1	2	1	blindfold	counterclockwise	practice	Guided	1	0.5	-0.25	33.01262	0.45286	-1.45	-1.05	0.801387611283236	-0.011535	0.014529	-0.016107
Trial1	2	1	blindfold	counterclockwise	practice	Guided	1	0.5	-0.25	33.03262	0.45286	-1.45	-1.05	0.801387611283236	-9.1275E-05	0.0060656	0.014085
Trial1	2	1	blindfold	counterclockwise	practice	Guided	1	0.5	-0.25	33.05263	0.45286	-1.45	-1.05	0.801387611283236	-0.00035765	-0.015095	0.018276
Trial1	2	1	blindfold	counterclockwise	practice	Guided	1	0.5	-0.25	33.07262	0.45285	-1.45	-1.05	0.801388198620719	-0.0037238	0.010294	0.0012245
Trial1	2	1	blindfold	counterclockwise	practice	Guided	1	0.5	-0.25	33.09262	0.45286	-1.45	-1.05	0.801387611283236	-0.012876	-0.0024006	0.0048494
Trial1	2	1	blindfold	counterclockwise	practice	Guided	1	0.5	-0.25	33.11263	0.45285	-1.45	-1.05	0.801388198620719	0.0064992	0.0060637	-0.019163
Trial1	2	1	blindfold	counterclockwise	practice	Guided	1	0.5	-0.25	33.13263	0.45286	-1.45	-1.05	0.801387611283236	-0.0026538	0.010296	-0.015542
Trial1	2	1	blindfold	counterclockwise	practice	Guided	1	0.5	-0.25	33.15262	0.45286	-1.45	-1.05	0.801387611283236	0.00071272	-0.010864	0.001507
Trial1	2	1	blindfold	counterclockwise	practice	Guided	1	0.5	-0.25	33.17262	0.45286	-1.45	-1.05	0.801387611283236	0.010128	0.0018309	-0.0063065
Trial1	2	1	blindfold	counterclockwise	practice	Guided	1	0.5	-0.25	33.19263	0.45286	-1.45	-1.05	0.801387611283236	0.023717	-0.0024029	-0.0096467
Trial1	2	1	blindfold	counterclockwise	practice	Guided	1	0.5	-0.25	33.21263	0.45286	-1.45	-1.05	0.801387611283236	-0.027817	-0.0024029	0.029142
Trial1	2	1	blindfold	counterclockwise	practice	Guided	1	0.5	-0.25	33.23262	0.45286	-1.45	-1.05	0.801387611283236	-0.0076395	-0.010867	-0.0074463
Trial1	2	1	blindfold	counterclockwise	practice	Guided	1	0.5	-0.25	33.25262	0.45286	-1.45	-1.05	0.801387611283236	0.0046078	0.010292	0.01017
Trial1	2	1	blindfold	counterclockwise	practice	Guided	1	0.5	-0.25	33.27263	0.45286	-1.45	-1.05	0.801387611283236	0.0090501	-0.023564	0.010454
Trial1	2	1	blindfold	counterclockwise	practice	Guided	1	0.5	-0.25	33.29262	0.45286	-1.45	-1.05	0.801387611283236	0.040135	0.010291	0.012443
Trial1	2	1	blindfold	counterclockwise	practice	Guided	1	0.5	-0.25	33.31262	0.45286	-1.45	-1.05	0.801387611283236	-0.0042743	-0.0066376	-0.023362
Trial1	2	1	blindfold	counterclockwise	practice	Guided	1	0.5	-0.25	33.33263	0.45286	-1.45	-1.05	0.801387611283236	0.038108	-0.01087	-0.025563
Trial1	2	1	blindfold	counterclockwise	practice	Guided	1	0.5	-0.25	33.35263	0.45286	-1.45	-1.05	0.801387611283236	0.049287	0.031448	0.0088192
Trial1	2	1	blindfold	counterclockwise	practice	Guided	1	0.5	-0.25	33.37262	0.45286	-1.45	-1.05	0.801387611283236	-0.00063844	0.010288	0.048462
Trial1	2	1	blindfold	counterclockwise	practice	Guided	1	0.5	-0.25	33.39262	0.45286	-1.45	-1.05	0.801387611283236	-0.012083	0.0060551	-0.0077319
Trial1	2	1	blindfold	counterclockwise	practice	Guided	1	0.5	-0.25	33.41263	0.45286	-1.45	-1.05	0.801387611283236	0.03462	0.01875	0.016349
Trial1	2	1	blindfold	counterclockwise	practice	Guided	1	0.5	-0.25	33.43262	0.45287	-1.45	-1.05	0.801387024069701	0.042005	-0.010873	-0.016898
Trial1	2	1	blindfold	counterclockwise	practice	Guided	1	0.5	-0.25	33.45262	0.45287	-1.45	-1.05	0.801387024069701	-0.011557	0.0018214	0.0012191
Trial1	2	1	blindfold	counterclockwise	practice	Guided	1	0.5	-0.25	33.47263	0.45287	-1.45	-1.05	0.801387024069701	0.0268	-0.0066453	0.011593
Trial1	2	1	blindfold	counterclockwise	practice	Guided	1	0.5	-0.25	33.49263	0.45287	-1.45	-1.05	0.801387024069701	-0.011561	0.006049	-0.016114
Trial1	2	1	blindfold	counterclockwise	practice	Guided	1	0.5	-0.25	33.51262	0.45287	-1.45	-1.05	0.801387024069701	-0.022324	0.010279	0.01294
Trial1	2	1	blindfold	counterclockwise	practice	Guided	1	0.5	-0.25	33.53262	0.45287	-1.45	-1.05	0.801387024069701	0.018182	0.0018133	0.0078942
Trial1	2	1	blindfold	counterclockwise	practice	Guided	1	0.5	-0.25	33.55263	0.45287	-1.45	-1.05	0.801387024069701	0.031503	-0.010883	0.0076796
Trial1	2	1	blindfold	counterclockwise	practice	Guided	1	0.5	-0.25	33.57262	0.45287	-1.45	-1.05	0.801387024069701	-0.0076608	0.039901	-0.0074496
Trial1	2	1	blindfold	counterclockwise	practice	Guided	1	0.5	-0.25	33.59262	0.45288	-1.45	-1.05	0.801386435227794	-0.0098099	-0.0066504	0.026079
Trial1	2	1	blindfold	counterclockwise	practice	Guided	1	0.5	-0.25	33.61263	0.45288	-1.45	-1.05	0.801386435227794	-0.022865	-0.023578	0.021034
Trial1	2	1	blindfold	counterclockwise	practice	Guided	1	0.5	-0.25	33.63263	0.45288	-1.45	-1.05	0.801386435227794	-0.01318	-0.010883	-0.015553
Trial1	2	1	blindfold	counterclockwise	practice	Guided	1	0.5	-0.25	33.65262	0.45288	-1.45	-1.05	0.801386435227794	-0.0051037	0.0060424	0.023308
Trial1	2	1	blindfold	counterclockwise	practice	Guided	1	0.5	-0.25	33.67262	0.45288	-1.45	-1.05	0.801386435227794	0.023952	-0.010888	-0.013846
Trial1	2	1	blindfold	counterclockwise	practice	Guided	1	0.5	-0.25	33.69263	0.45288	-1.45	-1.05	0.801386435227794	-0.029603	0.0018052	-0.013063
Trial1	2	1	blindfold	counterclockwise	practice	Guided	1	0.5	-0.25	33.71263	0.45288	-1.45	-1.05	0.801386435227794	-0.026502	0.014502	0.0071115
Trial1	2	1	blindfold	counterclockwise	practice	Guided	1	0.5	-0.25	33.73262	0.45288	-1.45	-1.05	0.801386435227794	0.0092938	-0.0066584	-0.0057458
Trial1	2	1	blindfold	counterclockwise	practice	Guided	1	0.5	-0.25	33.75262	0.45288	-1.45	-1.05	0.801386435227794	-0.017891	0.001804	0.012937
Trial1	2	1	blindfold	counterclockwise	practice	Guided	1	0.5	-0.25	33.77263	0.45288	-1.45	-1.05	0.801386435227794	0.023686	-0.010891	-0.0096544
Trial1	2	1	blindfold	counterclockwise	practice	Guided	1	0.5	-0.25	33.79262	0.45288	-1.45	-1.05	0.801386435227794	0.0022846	0.018731	-0.02365
Trial1	2	1	blindfold	counterclockwise	practice	Guided	1	0.5	-0.25	33.81262	0.45288	-1.45	-1.05	0.801386435227794	-0.036195	-0.0066581	0.020181
Trial1	2	1	blindfold	counterclockwise	practice	Guided	1	0.5	-0.25	33.83263	0.45288	-1.45	-1.05	0.801386435227794	-0.018433	-0.010892	0.021316
Trial1	2	1	blindfold	counterclockwise	practice	Guided	1	0.5	-0.25	33.85263	0.45288	-1.45	-1.05	0.801386435227794	-0.043733	0.010266	-0.0013451
Trial1	2	1	blindfold	counterclockwise	practice	Guided	1	0.5	-0.25	33.87262	0.45288	-1.45	-1.05	0.801386435227794	0.038887	0.0018037	-0.038144
Trial1	2	1	blindfold	counterclockwise	practice	Guided	1	0.5	-0.25	33.89262	0.45288	-1.45	-1.05	0.801386435227794	-0.000402	0.018731	0.018263
Trial1	2	1	blindfold	counterclockwise	practice	Guided	1	0.5	-0.25	33.91263	0.45288	-1.45	-1.05	0.801386435227794	-0.016555	0.018734	-0.0080237
Trial1	2	1	blindfold	counterclockwise	practice	Guided	1	0.5	-0.25	33.93262	0.45288	-1.45	-1.05	0.801386435227794	-0.016559	0.0145	-0.0080242
Trial1	2	1	blindfold	counterclockwise	practice	Guided	1	0.5	-0.25	33.95262	0.45288	-1.45	-1.05	0.801386435227794	0.025702	0.0060365	0.030269
Trial1	2	1	blindfold	counterclockwise	practice	Guided	1	0.5	-0.25	33.97263	0.45288	-1.45	-1.05	0.801386435227794	-0.0027037	0.0060378	-0.015554
Trial1	2	1	blindfold	counterclockwise	practice	Guided	1	0.5	-0.25	33.99263	0.45289	-1.45	-1.05	0.801385848262528	-0.0035122	-0.0066597	0.0095932
Trial1	2	1	blindfold	counterclockwise	practice	Guided	1	0.5	-0.25	34.01262	0.45289	-1.45	-1.05	0.801385848262528	0.013984	0.010269	0.023587
Trial1	2	1	blindfold	counterclockwise	practice	Guided	1	0.5	-0.25	34.03262	0.45289	-1.45	-1.05	0.801385848262528	-0.022079	0.0060368	0.0084544
Trial1	2	1	blindfold	counterclockwise	practice	Guided	1	0.5	-0.25	34.05263	0.45289	-1.45	-1.05	0.801385848262528	-0.012395	0.0018042	-0.0035514
Trial1	2	1	blindfold	counterclockwise	practice	Guided	1	0.5	-0.25	34.07262	0.45289	-1.45	-1.05	0.801385848262528	0.0048338	0.022963	0.005967
Trial1	2	1	blindfold	counterclockwise	practice	Guided	1	0.5	-0.25	34.09262	0.45289	-1.45	-1.05	0.801385848262528	-0.016567	0.031425	-0.0080266
Trial1	2	1	blindfold	counterclockwise	practice	Guided	1	0.5	-0.25	34.11263	0.45289	-1.45	-1.05	0.801385848262528	0.019493	-0.019359	-0.014136
Trial1	2	1	blindfold	counterclockwise	practice	Guided	1	0.5	-0.25	34.13263	0.45289	-1.45	-1.05	0.801385848262528	-0.0043231	-0.019359	0.0095921
Trial1	2	1	blindfold	counterclockwise	practice	Guided	1	0.5	-0.25	34.15262	0.45289	-1.45	-1.05	0.801385848262528	0.023395	0.03142	-0.0054703
Trial1	2	1	blindfold	counterclockwise	practice	Guided	1	0.5	-0.25	34.17262	0.45289	-1.45	-1.05	0.801385848262528	0.0084622	0.03142	0.018827
Trial1	2	1	blindfold	counterclockwise	practice	Guided	1	0.5	-0.25	34.19263	0.45289	-1.45	-1.05	0.801385848262528	0.020564	0.027186	-0.030905
Trial1	2	1	blindfold	counterclockwise	practice	Guided	1	0.5	-0.25	34.21263	0.45289	-1.45	-1.05	0.801385848262528	0.0019955	0.027186	-0.019466
Trial1	2	1	blindfold	counterclockwise	practice	Guided	1	0.5	-0.25	34.23262	0.45289	-1.45	-1.05	0.801385848262528	-0.023158	0.006026	0.025219
Trial1	2	1	blindfold	counterclockwise	practice	Guided	1	0.5	-0.25	34.25262	0.45289	-1.45	-1.05	0.801385848262528	0.0048293	-0.023598	0.0059665
Trial1	2	1	blindfold	counterclockwise	practice	Guided	1	0.5	-0.25	34.27263	0.45289	-1.45	-1.05	0.801385848262528	-0.016036	0.0060233	-0.01641
Trial1	2	1	blindfold	counterclockwise	practice	Guided	1	0.5	-0.25	34.29262	0.45289	-1.45	-1.05	0.801385848262528	-0.012131	-0.015137	-0.0077434
Trial1	2	1	blindfold	counterclockwise	practice	Guided	1	0.5	-0.25	34.31262	0.45289	-1.45	-1.05	0.801385848262528	0.018151	0.0017905	-0.020883
Trial1	2	1	blindfold	counterclockwise	practice	Guided	1	0.5	-0.25	34.33263	0.45289	-1.45	-1.05	0.801385848262528	0.032008	-0.0236	-0.00070757
Trial1	2	1	blindfold	counterclockwise	practice	Guided	1	0.5	-0.25	34.35263	0.45289	-1.45	-1.05	0.801385848262528	-0.011867	-0.0024409	-0.011932
Trial1	2	1	blindfold	counterclockwise	practice	Guided	1	0.5	-0.25	34.37262	0.45289	-1.45	-1.05	0.801385848262528	0.0053594	0.010254	0.0090249
Trial1	2	1	blindfold	counterclockwise	practice	Guided	1	0.5	-0.25	34.39262	0.45289	-1.45	-1.05	0.801385848262528	0.029708	0.0017887	-0.034523
Trial1	2	1	blindfold	counterclockwise	practice	Guided	1	0.5	-0.25	34.41263	0.4529	-1.45	-1.05	0.801385259669631	0.0064257	0.014484	-0.019177
Trial1	2	1	blindfold	counterclockwise	practice	Guided	1	0.5	-0.25	34.43262	0.4529	-1.45	-1.05	0.801385259669631	0.055811	-0.010906	-0.024433
Trial1	2	1	blindfold	counterclockwise	practice	Guided	1	0.5	-0.25	34.45262	0.4529	-1.45	-1.05	0.801385259669631	0.012354	-0.0024425	0.0275
Trial1	2	1	blindfold	counterclockwise	practice	Guided	1	0.5	-0.25	34.47263	0.4529	-1.45	-1.05	0.801385259669631	0.0076447	-0.015138	0.035598
Trial1	2	1	blindfold	counterclockwise	practice	Guided	1	0.5	-0.25	34.49263	0.4529	-1.45	-1.05	0.801385259669631	-0.037986	-0.048994	-0.022018
Trial1	2	1	blindfold	counterclockwise	practice	Guided	1	0.5	-0.25	34.51262	0.4529	-1.45	-1.05	0.801385259669631	-0.012953	-0.027832	-0.015552
Trial1	2	1	blindfold	counterclockwise	practice	Guided	1	0.5	-0.25	34.53262	0.4529	-1.45	-1.05	0.801385259669631	-0.030718	-0.027832	0.0037005
Trial1	2	1	blindfold	counterclockwise	practice	Guided	1	0.5	-0.25	34.55263	0.4529	-1.45	-1.05	0.801385259669631	0.015567	-0.010906	-0.022798
Trial1	2	1	blindfold	counterclockwise	practice	Guided	1	0.5	-0.25	34.57262	0.4529	-1.45	-1.05	0.801385259669631	0.016253	-0.010906	0.036165
Trial1	2	1	blindfold	counterclockwise	practice	Guided	1	0.5	-0.25	34.59262	0.4529	-1.45	-1.05	0.801385259669631	-0.017665	0.010253	0.0087451
Trial1	2	1	blindfold	counterclockwise	practice	Guided	1	0.5	-0.25	34.61263	0.4529	-1.45	-1.05	0.801385259669631	0.035896	-0.0024461	0.0079658
Trial1	2	1	blindfold	counterclockwise	practice	Guided	1	0.5	-0.25	34.63263	0.4529	-1.45	-1.05	0.801385259669631	-0.036918	0.01025	-0.038779
Trial1	2	1	blindfold	counterclockwise	practice	Guided	1	0.5	-0.25	34.65262	0.4529	-1.45	-1.05	0.801385259669631	0.022303	0.0017863	0.011306
Trial1	2	1	blindfold	counterclockwise	practice	Guided	1	0.5	-0.25	34.67262	0.4529	-1.45	-1.05	0.801385259669631	-0.02601	0.027177	-0.00020433
Trial1	2	1	blindfold	counterclockwise	practice	Guided	1	0.5	-0.25	34.69263	0.4529	-1.45	-1.05	0.801385259669631	-0.036229	0.014481	0.020185
Trial1	2	1	blindfold	counterclockwise	practice	Guided	1	0.5	-0.25	34.71263	0.4529	-1.45	-1.05	0.801385259669631	-0.014291	-0.015143	0.025799
Trial1	2	1	blindfold	counterclockwise	practice	Guided	1	0.5	-0.25	34.73262	0.4529	-1.45	-1.05	0.801385259669631	0.01894	0.0060158	-0.020023
Trial1	2	1	blindfold	counterclockwise	practice	Guided	1	0.5	-0.25	34.75262	0.4529	-1.45	-1.05	0.801385259669631	-0.042161	0.0017836	-0.026486
Trial1	2	1	blindfold	counterclockwise	practice	Guided	1	0.5	-0.25	34.77263	0.4529	-1.45	-1.05	0.801385259669631	-0.021297	-0.0066806	-0.0041112
Trial1	2	1	blindfold	counterclockwise	practice	Guided	1	0.5	-0.25	34.79262	0.4529	-1.45	-1.05	0.801385259669631	-0.038528	-0.019374	-0.01363
Trial1	2	1	blindfold	counterclockwise	practice	Guided	1	0.5	-0.25	34.81262	0.4529	-1.45	-1.05	0.801385259669631	0.027281	0.0060164	0.0032056
Trial1	2	1	blindfold	counterclockwise	practice	Guided	1	0.5	-0.25	34.83263	0.4529	-1.45	-1.05	0.801385259669631	-0.045119	-0.0066797	0.017982
Trial1	2	1	blindfold	counterclockwise	practice	Guided	1	0.5	-0.25	34.85263	0.4529	-1.45	-1.05	0.801385259669631	-0.0020511	-0.0066771	0.043415
Trial1	2	1	blindfold	counterclockwise	practice	Guided	1	0.5	-0.25	34.87262	0.4529	-1.45	-1.05	0.801385259669631	0.022299	-0.01514	0.011302
Trial1	2	1	blindfold	counterclockwise	practice	Guided	1	0.5	-0.25	34.89262	0.45291	-1.45	-1.05	0.801384671201426	0.027005	-0.0066766	0.0073947
Trial1	2	1	blindfold	counterclockwise	practice	Guided	1	0.5	-0.25	34.91263	0.45291	-1.45	-1.05	0.801384671201426	-0.040416	-0.0024462	0.015707
Trial1	2	1	blindfold	counterclockwise	practice	Guided	1	0.5	-0.25	34.93262	0.45291	-1.45	-1.05	0.801384671201426	-0.021579	-0.0066788	-0.013919
Trial1	2	1	blindfold	counterclockwise	practice	Guided	1	0.5	-0.25	34.95262	0.45291	-1.45	-1.05	0.801384671201426	0.013144	0.048334	0.014925
Trial1	2	1	blindfold	counterclockwise	practice	Guided	1	0.5	-0.25	34.97263	0.45291	-1.45	-1.05	0.801384671201426	0.018123	-0.015144	0.0068274
Trial1	2	1	blindfold	counterclockwise	practice	Guided	1	0.5	-0.25	34.99263	0.45291	-1.45	-1.05	0.801384671201426	-0.0051564	-0.0024475	0.022171
Trial1	2	1	blindfold	counterclockwise	practice	Guided	1	0.5	-0.25	35.01262	0.45291	-1.45	-1.05	0.801384671201426	-0.034099	-0.0024504	-0.013346
Trial1	2	1	blindfold	counterclockwise	practice	Guided	1	0.5	-0.25	35.03262	0.45291	-1.45	-1.05	0.801384671201426	0.0022346	-0.027841	-0.023646
Trial1	2	1	blindfold	counterclockwise	practice	Guided	1	0.5	-0.25	35.05263	0.45291	-1.45	-1.05	0.801384671201426	0.0095103	-0.010915	0.0020718
Trial1	2	1	blindfold	counterclockwise	practice	Guided	1	0.5	-0.25	35.07262	0.45291	-1.45	-1.05	0.801384671201426	0.032785	-0.01938	-0.013272
Trial1	2	1	blindfold	counterclockwise	practice	Guided	1	0.5	-0.25	35.09262	0.45291	-1.45	-1.05	0.801384671201426	0.026199	0.018706	0.019976
Trial1	2	1	blindfold	counterclockwise	practice	Guided	1	0.5	-0.25	35.11263	0.45291	-1.45	-1.05	0.801384671201426	-0.0098653	-0.015148	0.026086
Trial1	2	1	blindfold	counterclockwise	practice	Guided	1	0.5	-0.25	35.13263	0.45291	-1.45	-1.05	0.801384671201426	0.015824	-0.01938	-0.026981
Trial1	2	1	blindfold	counterclockwise	practice	Guided	1	0.5	-0.25	35.15262	0.45291	-1.45	-1.05	0.801384671201426	-0.011358	-0.01938	-0.020305
Trial1	2	1	blindfold	counterclockwise	practice	Guided	1	0.5	-0.25	35.17262	0.45291	-1.45	-1.05	0.801384671201426	-0.030999	-0.0024521	0.0079
Trial1	2	1	blindfold	counterclockwise	practice	Guided	1	0.5	-0.25	35.19263	0.45291	-1.45	-1.05	0.801384671201426	-0.0054294	0.0060081	0.02637
Trial1	2	1	blindfold	counterclockwise	practice	Guided	1	0.5	-0.25	35.21263	0.45291	-1.45	-1.05	0.801384671201426	0.019455	0.018705	-0.014126
Trial1	2	1	blindfold	counterclockwise	practice	Guided	1	0.5	-0.25	35.23262	0.45291	-1.45	-1.05	0.801384671201426	-0.012703	-0.0024569	0.021892
Trial1	2	1	blindfold	counterclockwise	practice	Guided	1	0.5	-0.25	35.25262	0.45291	-1.45	-1.05	0.801384671201426	-0.022389	0.01447	0.012659
Trial1	2	1	blindfold	counterclockwise	practice	Guided	1	0.5	-0.25	35.27263	0.45291	-1.45	-1.05	0.801384671201426	-0.013776	-0.0066878	0.01742
Trial1	2	1	blindfold	counterclockwise	practice	Guided	1	0.5	-0.25	35.29262	0.45291	-1.45	-1.05	0.801384671201426	-0.040691	-0.01092	0.019908
Trial1	2	1	blindfold	counterclockwise	practice	Guided	1	0.5	-0.25	35.31262	0.45291	-1.45	-1.05	0.801384671201426	-0.056846	-0.0024567	0.0081871
Trial1	2	1	blindfold	counterclockwise	practice	Guided	1	0.5	-0.25	35.33263	0.45291	-1.45	-1.05	0.801384671201426	0.0016905	-0.015152	0.00065752
Trial1	2	1	blindfold	counterclockwise	practice	Guided	1	0.5	-0.25	35.35263	0.45291	-1.45	-1.05	0.801384671201426	0.00088658	0.018702	-0.0026826
Trial1	2	1	blindfold	counterclockwise	practice	Guided	1	0.5	-0.25	35.37262	0.45291	-1.45	-1.05	0.801384671201426	0.014478	-0.002458	-0.0060234
Trial1	2	1	blindfold	counterclockwise	practice	Guided	1	0.5	-0.25	35.39262	0.45291	-1.45	-1.05	0.801384671201426	0.02336	0.0017751	-0.0054552
Trial1	2	1	blindfold	counterclockwise	practice	Guided	1	0.5	-0.25	35.41263	0.45291	-1.45	-1.05	0.801384671201426	0.035879	-0.01515	0.0079734
Trial1	2	1	blindfold	counterclockwise	practice	Guided	1	0.5	-0.25	35.43262	0.45291	-1.45	-1.05	0.801384671201426	0.062527	-0.01515	-0.011351
Trial1	2	1	blindfold	counterclockwise	practice	Guided	1	0.5	-0.25	35.45262	0.45291	-1.45	-1.05	0.801384671201426	-0.010555	0.010242	-0.032876
Trial1	2	1	blindfold	counterclockwise	practice	Guided	1	0.5	-0.25	35.47263	0.45291	-1.45	-1.05	0.801384671201426	-0.010558	-0.010917	-0.032876
Trial1	2	1	blindfold	counterclockwise	practice	Guided	1	0.5	-0.25	35.49263	0.45291	-1.45	-1.05	0.801384671201426	0.02202	-0.0066828	0.015504
Trial1	2	1	blindfold	counterclockwise	practice	Guided	1	0.5	-0.25	35.51262	0.45291	-1.45	-1.05	0.801384671201426	-0.017681	0.014475	0.0087554
Trial1	2	1	blindfold	counterclockwise	practice	Guided	1	0.5	-0.25	35.53262	0.45291	-1.45	-1.05	0.801384671201426	-0.039886	0.0060104	0.0073345
Trial1	2	1	blindfold	counterclockwise	practice	Guided	1	0.5	-0.25	35.55263	0.45291	-1.45	-1.05	0.801384671201426	-0.019976	0.0017792	-0.025061
Trial1	2	1	blindfold	counterclockwise	practice	Guided	1	0.5	-0.25	35.57262	0.45291	-1.45	-1.05	0.801384671201426	0.037756	0.02717	-0.021366
Trial1	2	1	blindfold	counterclockwise	practice	Guided	1	0.5	-0.25	35.59262	0.45291	-1.45	-1.05	0.801384671201426	0.041122	0.010243	-0.00012342
Trial1	2	1	blindfold	counterclockwise	practice	Guided	1	0.5	-0.25	35.61263	0.45291	-1.45	-1.05	0.801384671201426	0.017847	0.0017791	0.01103
Trial1	2	1	blindfold	counterclockwise	practice	Guided	1	0.5	-0.25	35.63263	0.45291	-1.45	-1.05	0.801384671201426	0.013137	0.0060109	0.014938
Trial1	2	1	blindfold	counterclockwise	practice	Guided	1	0.5	-0.25	35.65262	0.45291	-1.45	-1.05	0.801384671201426	-0.0030165	0.0017783	-0.011347
Trial1	2	1	blindfold	counterclockwise	practice	Guided	1	0.5	-0.25	35.67262	0.45291	-1.45	-1.05	0.801384671201426	0.026993	-0.023613	0.0074085
Trial1	2	1	blindfold	counterclockwise	practice	Guided	1	0.5	-0.25	35.69263	0.45292	-1.45	-1.05	0.801384082857911	-0.071247	0.02717	0.009538
Trial1	2	1	blindfold	counterclockwise	practice	Guided	1	0.5	-0.25	35.71263	0.45292	-1.45	-1.05	0.801384082857911	0.0092265	0.0017784	0.0062708
Trial1	2	1	blindfold	counterclockwise	practice	Guided	1	0.5	-0.25	35.73262	0.45292	-1.45	-1.05	0.801384082857911	0.0011426	-0.01515	-0.023354
Trial1	2	1	blindfold	counterclockwise	practice	Guided	1	0.5	-0.25	35.75262	0.45292	-1.45	-1.05	0.801384082857911	0.014999	-0.010917	-0.014402
Trial1	2	1	blindfold	counterclockwise	practice	Guided	1	0.5	-0.25	35.77263	0.45292	-1.45	-1.05	0.801384082857911	-0.047712	-0.023614	-0.0099985
Trial1	2	1	blindfold	counterclockwise	practice	Guided	1	0.5	-0.25	35.79262	0.45292	-1.45	-1.05	0.801384082857911	-0.012185	-0.0024548	-0.0096437
Trial1	2	1	blindfold	counterclockwise	practice	Guided	1	0.5	-0.25	35.81262	0.45292	-1.45	-1.05	0.801384082857911	0.0063904	0.027166	-0.019164
Trial1	2	1	blindfold	counterclockwise	practice	Guided	1	0.5	-0.25	35.83263	0.45292	-1.45	-1.05	0.801384082857911	-0.0046421	0.0017755	-0.011347
Trial1	2	1	blindfold	counterclockwise	practice	Guided	1	0.5	-0.25	35.85263	0.45292	-1.45	-1.05	0.801384082857911	0.010827	0.022934	-0.018876
Trial1	2	1	blindfold	counterclockwise	practice	Guided	1	0.5	-0.25	35.87262	0.45292	-1.45	-1.05	0.801384082857911	-0.021335	0.022933	0.016003
Trial1	2	1	blindfold	counterclockwise	practice	Guided	1	0.5	-0.25	35.89262	0.45292	-1.45	-1.05	0.801384082857911	-0.0012734	0.0017737	0.030853
Trial1	2	1	blindfold	counterclockwise	practice	Guided	1	0.5	-0.25	35.91263	0.45292	-1.45	-1.05	0.801384082857911	0.0027516	0.0060064	-0.03202
Trial1	2	1	blindfold	counterclockwise	practice	Guided	1	0.5	-0.25	35.93262	0.45292	-1.45	-1.05	0.801384082857911	-0.030483	-0.049008	-0.00047734
Trial1	2	1	blindfold	counterclockwise	practice	Guided	1	0.5	-0.25	35.95262	0.45292	-1.45	-1.05	0.801384082857911	0.014731	0.010237	-0.010211
Trial1	2	1	blindfold	counterclockwise	practice	Guided	1	0.5	-0.25	35.97263	0.45292	-1.45	-1.05	0.801384082857911	0.022006	0.0060059	0.015506
Trial1	2	1	blindfold	counterclockwise	practice	Guided	1	0.5	-0.25	35.99263	0.45292	-1.45	-1.05	0.801384082857911	0.017026	-0.015153	0.023605
Trial1	2	1	blindfold	counterclockwise	practice	Guided	1	0.5	-0.25	36.01262	0.45293	-1.45	-1.05	0.801383496389554	0.0058398	0.0060074	-0.010781
Trial1	2	1	blindfold	counterclockwise	practice	Guided	1	0.5	-0.25	36.03262	0.45293	-1.45	-1.05	0.801383496389554	0.045	0.027167	0.0043507
Trial1	2	1	blindfold	counterclockwise	practice	Guided	1	0.5	-0.25	36.05263	0.45293	-1.45	-1.05	0.801383496389554	-0.0041168	-0.015151	0.0054156
Trial1	2	1	blindfold	counterclockwise	practice	Guided	1	0.5	-0.25	36.07262	0.45293	-1.45	-1.05	0.801383496389554	-0.020007	-0.0024565	0.012946
Trial1	2	1	blindfold	counterclockwise	practice	Guided	1	0.5	-0.25	36.09262	0.45293	-1.45	-1.05	0.801383496389554	0.0050295	0.0060092	0.0017938
Trial1	2	1	blindfold	counterclockwise	practice	Guided	1	0.5	-0.25	36.11263	0.45293	-1.45	-1.05	0.801383496389554	0.0047603	0.014473	0.0059868
Trial1	2	1	blindfold	counterclockwise	practice	Guided	1	0.5	-0.25	36.13263	0.45293	-1.45	-1.05	0.801383496389554	-0.030233	0.010239	-0.0046687
Trial1	2	1	blindfold	counterclockwise	practice	Guided	1	0.5	-0.25	36.15262	0.45293	-1.45	-1.05	0.801383496389554	-0.0035864	0.0017765	-0.0043845
Trial1	2	1	blindfold	counterclockwise	practice	Guided	1	0.5	-0.25	36.17262	0.45293	-1.45	-1.05	0.801383496389554	0.034083	0.01024	-0.034222
Trial1	2	1	blindfold	counterclockwise	practice	Guided	1	0.5	-0.25	36.19263	0.45293	-1.45	-1.05	0.801383496389554	-0.0080307	0.022934	-0.0032479
Trial1	2	1	blindfold	counterclockwise	practice	Guided	1	0.5	-0.25	36.21263	0.45294	-1.45	-1.05	0.801382908295051	0.00368	-0.0066942	0.022755
Trial1	2	1	blindfold	counterclockwise	practice	Guided	1	0.5	-0.25	36.23262	0.45294	-1.45	-1.05	0.801382908295051	0.0047527	-0.010926	0.0059895
Trial1	2	1	blindfold	counterclockwise	practice	Guided	1	0.5	-0.25	36.25262	0.45294	-1.45	-1.05	0.801382908295051	0.013902	-0.0066966	0.002367
Trial1	2	1	blindfold	counterclockwise	practice	Guided	1	0.5	-0.25	36.27263	0.45294	-1.45	-1.05	0.801382908295051	-0.021088	-0.010928	-0.0082906
Trial1	2	1	blindfold	counterclockwise	practice	Guided	1	0.5	-0.25	36.29262	0.45294	-1.45	-1.05	0.801382908295051	0.022514	0.022928	0.0071244
Trial1	2	1	blindfold	counterclockwise	practice	Guided	1	0.5	-0.25	36.31262	0.45294	-1.45	-1.05	0.801382908295051	0.022515	0.01023	0.0071238
Trial1	2	1	blindfold	counterclockwise	practice	Guided	1	0.5	-0.25	36.33263	0.45294	-1.45	-1.05	0.801382908295051	-0.013282	-0.01516	0.009041
Trial1	2	1	blindfold	counterclockwise	practice	Guided	1	0.5	-0.25	36.35263	0.45294	-1.45	-1.05	0.801382908295051	0.0139	-0.01939	0.0023621
Trial1	2	1	blindfold	counterclockwise	practice	Guided	1	0.5	-0.25	36.37262	0.45294	-1.45	-1.05	0.801382908295051	0.0032611	0.022926	-0.040403
Trial1	2	1	blindfold	counterclockwise	practice	Guided	1	0.5	-0.25	36.39262	0.45294	-1.45	-1.05	0.801382908295051	0.01107	0.0017649	-0.023067
Trial1	2	1	blindfold	counterclockwise	practice	Guided	1	0.5	-0.25	36.41263	0.45294	-1.45	-1.05	0.801382908295051	-0.0083053	0.01446	0.00094423
Trial1	2	1	blindfold	counterclockwise	practice	Guided	1	0.5	-0.25	36.43262	0.45294	-1.45	-1.05	0.801382908295051	0.05467	0.0059977	-0.0076527
Trial1	2	1	blindfold	counterclockwise	practice	Guided	1	0.5	-0.25	36.45262	0.45294	-1.45	-1.05	0.801382908295051	-0.030246	0.014459	-0.0046695
Trial1	2	1	blindfold	counterclockwise	practice	Guided	1	0.5	-0.25	36.47263	0.45294	-1.45	-1.05	0.801382908295051	0.00057288	0.014458	0.001513
Trial1	2	1	blindfold	counterclockwise	practice	Guided	1	0.5	-0.25	36.49263	0.45294	-1.45	-1.05	0.801382908295051	-0.0027969	0.014458	-0.015537
Trial1	2	1	blindfold	counterclockwise	practice	Guided	1	0.5	-0.25	36.51262	0.45294	-1.45	-1.05	0.801382908295051	0.010256	0.018689	-0.010493
Trial1	2	1	blindfold	counterclockwise	practice	Guided	1	0.5	-0.25	36.53262	0.45294	-1.45	-1.05	0.801382908295051	0.018597	0.027152	-0.0015438
Trial1	2	1	blindfold	counterclockwise	practice	Guided	1	0.5	-0.25	36.55263	0.45294	-1.45	-1.05	0.801382908295051	0.041874	0.010224	-0.016887
Trial1	2	1	blindfold	counterclockwise	practice	Guided	1	0.5	-0.25	36.57262	0.45294	-1.45	-1.05	0.801382908295051	0.006883	-0.015168	-0.027545
Trial1	2	1	blindfold	counterclockwise	practice	Guided	1	0.5	-0.25	36.59262	0.45294	-1.45	-1.05	0.801382908295051	-0.008049	-0.0067041	-0.0032493
Trial1	2	1	blindfold	counterclockwise	practice	Guided	1	0.5	-0.25	36.61263	0.45294	-1.45	-1.05	0.801382908295051	-0.0036078	-0.01517	0.0012259
Trial1	2	1	blindfold	counterclockwise	practice	Guided	1	0.5	-0.25	36.63263	0.45294	-1.45	-1.05	0.801382908295051	-0.055557	-0.010938	-0.027331
Trial1	2	1	blindfold	counterclockwise	practice	Guided	1	0.5	-0.25	36.65262	0.45295	-1.45	-1.05	0.801382322074966	0.026942	-0.0067057	0.0074081
Trial1	2	1	blindfold	counterclockwise	practice	Guided	1	0.5	-0.25	36.67262	0.45294	-1.45	-1.05	0.801382908295051	-0.012489	0.0017577	0.0079044
Trial1	2	1	blindfold	counterclockwise	practice	Guided	1	0.5	-0.25	36.69263	0.45294	-1.45	-1.05	0.801382908295051	0.013889	-0.0024746	0.0023641
Trial1	2	1	blindfold	counterclockwise	practice	Guided	1	0.5	-0.25	36.71263	0.45294	-1.45	-1.05	0.801382908295051	0.011056	0.010222	-0.0021106
Trial1	2	1	blindfold	counterclockwise	practice	Guided	1	0.5	-0.25	36.73262	0.45295	-1.45	-1.05	0.801382322074966	0.012395	0.010223	-0.044023
Trial1	2	1	blindfold	counterclockwise	practice	Guided	1	0.5	-0.25	36.75262	0.45295	-1.45	-1.05	0.801382322074966	0.015226	0.010221	-0.018588
Trial1	2	1	blindfold	counterclockwise	practice	Guided	1	0.5	-0.25	36.77263	0.45295	-1.45	-1.05	0.801382322074966	0.01132	-0.0024744	0.0062786
Trial1	2	1	blindfold	counterclockwise	practice	Guided	1	0.5	-0.25	36.79262	0.45295	-1.45	-1.05	0.801382322074966	0.014689	-0.010937	-0.010201
Trial1	2	1	blindfold	counterclockwise	practice	Guided	1	0.5	-0.25	36.81262	0.45295	-1.45	-1.05	0.801382322074966	0.0039303	-0.010937	0.0020887
Trial1	2	1	blindfold	counterclockwise	practice	Guided	1	0.5	-0.25	36.83263	0.45295	-1.45	-1.05	0.801382322074966	0.013348	-0.019401	0.010754
Trial1	2	1	blindfold	counterclockwise	practice	Guided	1	0.5	-0.25	36.85263	0.45295	-1.45	-1.05	0.801382322074966	0.0050018	-0.010936	0.0018032
Trial1	2	1	blindfold	counterclockwise	practice	Guided	1	0.5	-0.25	36.87262	0.45295	-1.45	-1.05	0.801382322074966	0.014153	-0.0067054	-0.0018203
Trial1	2	1	blindfold	counterclockwise	practice	Guided	1	0.5	-0.25	36.89262	0.45295	-1.45	-1.05	0.801382322074966	0.01415	-0.0024708	-0.0018214
Trial1	2	1	blindfold	counterclockwise	practice	Guided	1	0.5	-0.25	36.91263	0.45295	-1.45	-1.05	0.801382322074966	0.018592	0.010224	0.01743
Trial1	2	1	blindfold	counterclockwise	practice	Guided	1	0.5	-0.25	36.93262	0.45295	-1.45	-1.05	0.801382322074966	0.009172	-0.002472	0.0062745
Trial1	2	1	blindfold	counterclockwise	practice	Guided	1	0.5	-0.25	36.95262	0.45295	-1.45	-1.05	0.801382322074966	-0.0038821	-0.0067028	0.0012305
Trial1	2	1	blindfold	counterclockwise	practice	Guided	1	0.5	-0.25	36.97263	0.45295	-1.45	-1.05	0.801382322074966	-0.039137	-0.0024726	-0.0052339
Trial1	2	1	blindfold	counterclockwise	practice	Guided	1	0.5	-0.25	36.99263	0.45295	-1.45	-1.05	0.801382322074966	-0.042772	0.010222	-0.018092
Trial1	2	1	blindfold	counterclockwise	practice	Guided	1	0.5	-0.25	37.01262	0.45294	-1.45	-1.05	0.801382908295051	-0.0049472	0.0017591	0.017996
Trial1	2	1	blindfold	counterclockwise	practice	Guided	1	0.5	-0.25	37.03262	0.45294	-1.45	-1.05	0.801382908295051	0.00056473	-0.019399	0.0015145
Trial1	2	1	blindfold	counterclockwise	practice	Guided	1	0.5	-0.25	37.05263	0.45295	-1.45	-1.05	0.801382322074966	-0.021372	-0.010934	-0.0040978
Trial1	2	1	blindfold	counterclockwise	practice	Guided	1	0.5	-0.25	37.07262	0.45295	-1.45	-1.05	0.801382322074966	-0.027155	-0.006704	-0.015821
Trial1	2	1	blindfold	counterclockwise	practice	Guided	1	0.5	-0.25	37.09262	0.45295	-1.45	-1.05	0.801382322074966	0.022232	0.0059919	0.011318
Trial1	2	1	blindfold	counterclockwise	practice	Guided	1	0.5	-0.25	37.11263	0.45295	-1.45	-1.05	0.801382322074966	0.022232	0.0059919	0.011318
Trial1	2	1	blindfold	counterclockwise	practice	Guided	1	0.5	-0.25	37.13263	0.45294	-1.45	-1.05	0.801382908295051	0.014693	-0.0067031	-0.010209
Trial1	2	1	blindfold	counterclockwise	practice	Guided	1	0.5	-0.25	37.15262	0.45295	-1.45	-1.05	0.801382322074966	-0.036038	0.014456	0.016006
Trial1	2	1	blindfold	counterclockwise	practice	Guided	1	0.5	-0.25	37.17262	0.45295	-1.45	-1.05	0.801382322074966	-0.0085862	0.022919	0.0051372
Trial1	2	1	blindfold	counterclockwise	practice	Guided	1	0.5	-0.25	37.19263	0.45295	-1.45	-1.05	0.801382322074966	-0.0075132	-0.015167	-0.011627
Trial1	2	1	blindfold	counterclockwise	practice	Guided	1	0.5	-0.25	37.21263	0.45295	-1.45	-1.05	0.801382322074966	0.012006	0.010225	0.031708
Trial1	2	1	blindfold	counterclockwise	practice	Guided	1	0.5	-0.25	37.23262	0.45295	-1.45	-1.05	0.801382322074966	0.022494	-0.0024695	0.0071272
Trial1	2	1	blindfold	counterclockwise	practice	Guided	1	0.5	-0.25	37.25262	0.45295	-1.45	-1.05	0.801382322074966	0.0088983	0.0059927	0.010466
Trial1	2	1	blindfold	counterclockwise	practice	Guided	1	0.5	-0.25	37.27263	0.45295	-1.45	-1.05	0.801382322074966	-0.025289	0.018688	-0.012765
Trial1	2	1	blindfold	counterclockwise	practice	Guided	1	0.5	-0.25	37.29262	0.45295	-1.45	-1.05	0.801382322074966	-0.0117	-0.0024723	-0.016104
Trial1	2	1	blindfold	counterclockwise	practice	Guided	1	0.5	-0.25	37.31262	0.45296	-1.45	-1.05	0.801381735978832	0.004182	-0.019401	0.014373
Trial1	2	1	blindfold	counterclockwise	practice	Guided	1	0.5	-0.25	37.33263	0.45296	-1.45	-1.05	0.801381735978832	0.043732	0.014452	-0.046226
Trial1	2	1	blindfold	counterclockwise	practice	Guided	1	0.5	-0.25	37.35263	0.45296	-1.45	-1.05	0.801381735978832	0.013057	-0.0024755	0.01494
Trial1	2	1	blindfold	counterclockwise	practice	Guided	1	0.5	-0.25	37.37262	0.45296	-1.45	-1.05	0.801381735978832	-0.0052466	0.0017562	0.022185
Trial1	2	1	blindfold	counterclockwise	practice	Guided	1	0.5	-0.25	37.39262	0.45296	-1.45	-1.05	0.801381735978832	0.0055104	0.0059862	-0.0065869
Trial1	2	1	blindfold	counterclockwise	practice	Guided	1	0.5	-0.25	37.41263	0.45297	-1.45	-1.05	0.801381148257663	0.013045	-0.010944	0.014939
Trial1	2	1	blindfold	counterclockwise	practice	Guided	1	0.5	-0.25	37.43262	0.45297	-1.45	-1.05	0.801381148257663	-0.049126	-0.0024834	0.010961
Trial1	2	1	blindfold	counterclockwise	practice	Guided	1	0.5	-0.25	37.45262	0.45297	-1.45	-1.05	0.801381148257663	-0.026115	-0.01518	-0.00019165
Trial1	2	1	blindfold	counterclockwise	practice	Guided	1	0.5	-0.25	37.47263	0.45297	-1.45	-1.05	0.801381148257663	0.023269	0.014444	-0.0054479
Trial1	2	1	blindfold	counterclockwise	practice	Guided	1	0.5	-0.25	37.49263	0.45297	-1.45	-1.05	0.801381148257663	-0.022213	0.018674	0.0084765
Trial1	2	1	blindfold	counterclockwise	practice	Guided	1	0.5	-0.25	37.51262	0.45297	-1.45	-1.05	0.801381148257663	0.021387	-0.0067183	0.025812
Trial1	2	1	blindfold	counterclockwise	practice	Guided	1	0.5	-0.25	37.53262	0.45297	-1.45	-1.05	0.801381148257663	-0.0033827	-0.019414	-0.0054445
Trial1	2	1	blindfold	counterclockwise	practice	Guided	1	0.5	-0.25	37.55263	0.45297	-1.45	-1.05	0.801381148257663	-0.0311	-0.023647	0.0079096
Trial1	2	1	blindfold	counterclockwise	practice	Guided	1	0.5	-0.25	37.57262	0.45297	-1.45	-1.05	0.801381148257663	0.032145	-0.010951	-0.004878
Trial1	2	1	blindfold	counterclockwise	practice	Guided	1	0.5	-0.25	37.59262	0.45297	-1.45	-1.05	0.801381148257663	0.03134	0.0017436	0.014091
Trial1	2	1	blindfold	counterclockwise	practice	Guided	1	0.5	-0.25	37.61263	0.45297	-1.45	-1.05	0.801381148257663	0.018548	-0.015185	-0.0015348
Trial1	2	1	blindfold	counterclockwise	practice	Guided	1	0.5	-0.25	37.63263	0.45297	-1.45	-1.05	0.801381148257663	-0.00028942	0.010205	0.014094
Trial1	2	1	blindfold	counterclockwise	practice	Guided	1	0.5	-0.25	37.65262	0.45297	-1.45	-1.05	0.801381148257663	-0.031106	0.014438	0.0079144
Trial1	2	1	blindfold	counterclockwise	practice	Guided	1	0.5	-0.25	37.67262	0.45297	-1.45	-1.05	0.801381148257663	-0.01698	-0.0024902	-0.0038078
Trial1	2	1	blindfold	counterclockwise	practice	Guided	1	0.5	-0.25	37.69263	0.45297	-1.45	-1.05	0.801381148257663	0.019082	0.0059721	-0.0099166
Trial1	2	1	blindfold	counterclockwise	practice	Guided	1	0.5	-0.25	37.71263	0.45297	-1.45	-1.05	0.801381148257663	0.01357	0.039826	0.0065659
Trial1	2	1	blindfold	counterclockwise	practice	Guided	1	0.5	-0.25	37.73262	0.45297	-1.45	-1.05	0.801381148257663	-0.0080948	-0.015188	-0.017801
Trial1	2	1	blindfold	counterclockwise	practice	Guided	1	0.5	-0.25	37.75262	0.45297	-1.45	-1.05	0.801381148257663	-0.014141	-0.0024917	0.021629
Trial1	2	1	blindfold	counterclockwise	practice	Guided	1	0.5	-0.25	37.77263	0.45297	-1.45	-1.05	0.801381148257663	-0.026121	0.027129	-0.00018262
Trial1	2	1	blindfold	counterclockwise	practice	Guided	1	0.5	-0.25	37.79262	0.45297	-1.45	-1.05	0.801381148257663	-0.012258	0.027127	-0.0077125
Trial1	2	1	blindfold	counterclockwise	practice	Guided	1	0.5	-0.25	37.81262	0.45297	-1.45	-1.05	0.801381148257663	0.025834	-0.010963	0.024185
Trial1	2	1	blindfold	counterclockwise	practice	Guided	1	0.5	-0.25	37.83263	0.45297	-1.45	-1.05	0.801381148257663	0.019631	-0.010965	-0.0183
Trial1	2	1	blindfold	counterclockwise	practice	Guided	1	0.5	-0.25	37.85263	0.45297	-1.45	-1.05	0.801381148257663	-0.02612	0.02289	-0.00018591
Trial1	2	1	blindfold	counterclockwise	practice	Guided	1	0.5	-0.25	37.87262	0.45297	-1.45	-1.05	0.801381148257663	0.0049695	-0.0067314	0.001803
Trial1	2	1	blindfold	counterclockwise	practice	Guided	1	0.5	-0.25	37.89262	0.45296	-1.45	-1.05	0.801381735978832	0.0083405	-0.010965	0.018852
Trial1	2	1	blindfold	counterclockwise	practice	Guided	1	0.5	-0.25	37.91263	0.45296	-1.45	-1.05	0.801381735978832	0.024077	-0.015196	-0.018017
Trial1	2	1	blindfold	counterclockwise	practice	Guided	1	0.5	-0.25	37.93262	0.45297	-1.45	-1.05	0.801381148257663	-0.049125	-0.0025016	0.033061
Trial1	2	1	blindfold	counterclockwise	practice	Guided	1	0.5	-0.25	37.95262	0.45297	-1.45	-1.05	0.801381148257663	-0.02922	0.014428	-0.021426
Trial1	2	1	blindfold	counterclockwise	practice	Guided	1	0.5	-0.25	37.97263	0.45297	-1.45	-1.05	0.801381148257663	-0.022751	0.0059647	0.016865
Trial1	2	1	blindfold	counterclockwise	practice	Guided	1	0.5	-0.25	37.99263	0.45297	-1.45	-1.05	0.801381148257663	-0.035804	-0.010962	0.01182
Trial1	2	1	blindfold	counterclockwise	practice	Guided	1	0.5	-0.25	38.01262	0.45296	-1.45	-1.05	0.801381735978832	0.004704	-0.019427	0.0059944
Trial1	2	1	blindfold	counterclockwise	practice	Guided	1	0.5	-0.25	38.03262	0.45297	-1.45	-1.05	0.801381148257663	-0.0094259	0.027123	0.00038172
Trial1	2	1	blindfold	counterclockwise	practice	Guided	1	0.5	-0.25	38.05263	0.45297	-1.45	-1.05	0.801381148257663	0.012093	-0.0067325	-0.019154
Trial1	2	1	blindfold	counterclockwise	practice	Guided	1	0.5	-0.25	38.07262	0.45297	-1.45	-1.05	0.801381148257663	-0.013329	0.010195	0.0090487
Trial1	2	1	blindfold	counterclockwise	practice	Guided	1	0.5	-0.25	38.09262	0.45297	-1.45	-1.05	0.801381148257663	0.013046	0.010195	0.014946
Trial1	2	1	blindfold	counterclockwise	practice	Guided	1	0.5	-0.25	38.11263	0.45297	-1.45	-1.05	0.801381148257663	0.0018703	-0.02366	-0.019435
Trial1	2	1	blindfold	counterclockwise	practice	Guided	1	0.5	-0.25	38.13263	0.45296	-1.45	-1.05	0.801381735978832	0.027713	0.010196	-0.005154
Trial1	2	1	blindfold	counterclockwise	practice	Guided	1	0.5	-0.25	38.15262	0.45296	-1.45	-1.05	0.801381735978832	-0.018037	-0.0024994	0.01296
Trial1	2	1	blindfold	counterclockwise	practice	Guided	1	0.5	-0.25	38.17262	0.45297	-1.45	-1.05	0.801381148257663	-0.007278	0.0017302	-0.01581
Trial1	2	1	blindfold	counterclockwise	practice	Guided	1	0.5	-0.25	38.19263	0.45297	-1.45	-1.05	0.801381148257663	0.0049689	-0.019429	0.0018095
Trial1	2	1	blindfold	counterclockwise	practice	Guided	1	0.5	-0.25	38.21263	0.45297	-1.45	-1.05	0.801381148257663	-0.0094271	-0.0024989	0.017726
Trial1	2	1	blindfold	counterclockwise	practice	Guided	1	0.5	-0.25	38.23262	0.45297	-1.45	-1.05	0.801381148257663	0.0088702	-0.0024985	0.010478
Trial1	2	1	blindfold	counterclockwise	practice	Guided	1	0.5	-0.25	38.25262	0.45297	-1.45	-1.05	0.801381148257663	0.0063079	0.010197	-0.019147
Trial1	2	1	blindfold	counterclockwise	practice	Guided	1	0.5	-0.25	38.27263	0.45297	-1.45	-1.05	0.801381148257663	-0.00027999	0.014427	0.014101
Trial1	2	1	blindfold	counterclockwise	practice	Guided	1	0.5	-0.25	38.29262	0.45297	-1.45	-1.05	0.801381148257663	0.01465	-0.010965	-0.010195
Trial1	2	1	blindfold	counterclockwise	practice	Guided	1	0.5	-0.25	38.31262	0.45297	-1.45	-1.05	0.801381148257663	0.039416	-0.006734	0.0040853
Trial1	2	1	blindfold	counterclockwise	practice	Guided	1	0.5	-0.25	38.33263	0.45297	-1.45	-1.05	0.801381148257663	0.014109	0.022889	-0.0018115
Trial1	2	1	blindfold	counterclockwise	practice	Guided	1	0.5	-0.25	38.35263	0.45297	-1.45	-1.05	0.801381148257663	-0.033136	0.001731	-0.030085
Trial1	2	1	blindfold	counterclockwise	practice	Guided	1	0.5	-0.25	38.37262	0.45298	-1.45	-1.05	0.801380562409802	0.012761	-0.027894	0.019145
Trial1	2	1	blindfold	counterclockwise	practice	Guided	1	0.5	-0.25	38.39262	0.45298	-1.45	-1.05	0.801380562409802	0.018273	-0.002505	0.0026624
Trial1	2	1	blindfold	counterclockwise	practice	Guided	1	0.5	-0.25	38.41263	0.45298	-1.45	-1.05	0.801380562409802	0.010729	-0.019433	-0.018863
Trial1	2	1	blindfold	counterclockwise	practice	Guided	1	0.5	-0.25	38.43262	0.45298	-1.45	-1.05	0.801380562409802	0.0065539	0.022883	-0.023338
Trial1	2	1	blindfold	counterclockwise	practice	Guided	1	0.5	-0.25	38.45262	0.45298	-1.45	-1.05	0.801380562409802	0.0049433	0.031347	0.001812
Trial1	2	1	blindfold	counterclockwise	practice	Guided	1	0.5	-0.25	38.47263	0.45298	-1.45	-1.05	0.801380562409802	-0.0099898	0.0017236	0.026105
Trial1	2	1	blindfold	counterclockwise	practice	Guided	1	0.5	-0.25	38.49263	0.45298	-1.45	-1.05	0.801380562409802	-0.021704	0.0017225	0.00010407
Trial1	2	1	blindfold	counterclockwise	practice	Guided	1	0.5	-0.25	38.51262	0.45298	-1.45	-1.05	0.801380562409802	0.065504	-0.0025085	0.030938
Trial1	2	1	blindfold	counterclockwise	practice	Guided	1	0.5	-0.25	38.53262	0.45298	-1.45	-1.05	0.801380562409802	-0.03947	0.014417	-0.0010342
Trial1	2	1	blindfold	counterclockwise	practice	Guided	1	0.5	-0.25	38.55263	0.45298	-1.45	-1.05	0.801380562409802	-0.0026024	0.014417	-0.019718
Trial1	2	1	blindfold	counterclockwise	practice	Guided	1	0.5	-0.25	38.57262	0.45298	-1.45	-1.05	0.801380562409802	0.020408	-0.0025129	-0.030871
Trial1	2	1	blindfold	counterclockwise	practice	Guided	1	0.5	-0.25	38.59262	0.45298	-1.45	-1.05	0.801380562409802	-0.037712	0.027109	0.041164
Trial1	2	1	blindfold	counterclockwise	practice	Guided	1	0.5	-0.25	38.61263	0.45298	-1.45	-1.05	0.801380562409802	-0.0039425	-0.002513	0.0012385
Trial1	2	1	blindfold	counterclockwise	practice	Guided	1	0.5	-0.25	38.63263	0.45299	-1.45	-1.05	0.801379974937649	-0.017268	0.010181	0.00038631
Trial1	2	1	blindfold	counterclockwise	practice	Guided	1	0.5	-0.25	38.65262	0.45298	-1.45	-1.05	0.801380562409802	0.039392	-0.010977	0.020846
Trial1	2	1	blindfold	counterclockwise	practice	Guided	1	0.5	-0.25	38.67262	0.45299	-1.45	-1.05	0.801379974937649	-0.013366	0.0059533	0.0090512
Trial1	2	1	blindfold	counterclockwise	practice	Guided	1	0.5	-0.25	38.69263	0.45299	-1.45	-1.05	0.801379974937649	-0.01095	-0.0025127	-0.02867
Trial1	2	1	blindfold	counterclockwise	practice	Guided	1	0.5	-0.25	38.71263	0.45299	-1.45	-1.05	0.801379974937649	0.0057386	-0.0067441	-0.010768
Trial1	2	1	blindfold	counterclockwise	practice	Guided	1	0.5	-0.25	38.73262	0.45299	-1.45	-1.05	0.801379974937649	-0.013366	0.010182	0.0090535
Trial1	2	1	blindfold	counterclockwise	practice	Guided	1	0.5	-0.25	38.75262	0.45299	-1.45	-1.05	0.801379974937649	0.022965	-0.015206	-0.0012465
Trial1	2	1	blindfold	counterclockwise	practice	Guided	1	0.5	-0.25	38.77263	0.45299	-1.45	-1.05	0.801379974937649	0.018254	0.0017207	0.0026633
Trial1	2	1	blindfold	counterclockwise	practice	Guided	1	0.5	-0.25	38.79262	0.45299	-1.45	-1.05	0.801379974937649	0.005199	0.010183	-0.0023807
Trial1	2	1	blindfold	counterclockwise	practice	Guided	1	0.5	-0.25	38.81262	0.45299	-1.45	-1.05	0.801379974937649	0.0093696	-0.015208	0.002095
Trial1	2	1	blindfold	counterclockwise	practice	Guided	1	0.5	-0.25	38.83263	0.45299	-1.45	-1.05	0.801379974937649	-0.013106	0.014412	0.016305
Trial1	2	1	blindfold	counterclockwise	practice	Guided	1	0.5	-0.25	38.85263	0.45299	-1.45	-1.05	0.801379974937649	0.010438	-0.023673	0.017512
Trial1	2	1	blindfold	counterclockwise	practice	Guided	1	0.5	-0.25	38.87262	0.45299	-1.45	-1.05	0.801379974937649	-0.00058972	0.0017176	0.018294
Trial1	2	1	blindfold	counterclockwise	practice	Guided	1	0.5	-0.25	38.89262	0.45299	-1.45	-1.05	0.801379974937649	0.02376	0.0017158	-0.013816
Trial1	2	1	blindfold	counterclockwise	practice	Guided	1	0.5	-0.25	38.91263	0.453	-1.45	-1.05	0.801379387590189	0.0046479	0.0059467	0.0060052
Trial1	2	1	blindfold	counterclockwise	practice	Guided	1	0.5	-0.25	38.93262	0.453	-1.45	-1.05	0.801379387590189	-0.0092121	-0.0067517	0.013536
Trial1	2	1	blindfold	counterclockwise	practice	Guided	1	0.5	-0.25	38.95262	0.453	-1.45	-1.05	0.801379387590189	0.017704	-0.0025166	0.019431
Trial1	2	1	blindfold	counterclockwise	practice	Guided	1	0.5	-0.25	38.97263	0.453	-1.45	-1.05	0.801379387590189	-0.055645	0.01018	-0.027314
Trial1	2	1	blindfold	counterclockwise	practice	Guided	1	0.5	-0.25	38.99263	0.453	-1.45	-1.05	0.801379387590189	-0.021458	0.035569	-0.0040817
Trial1	2	1	blindfold	counterclockwise	practice	Guided	1	0.5	-0.25	39.01262	0.453	-1.45	-1.05	0.801379387590189	-0.0084096	0.0017143	0.00096317
Trial1	2	1	blindfold	counterclockwise	practice	Guided	1	0.5	-0.25	39.03262	0.453	-1.45	-1.05	0.801379387590189	0.022677	0.005943	0.0029533
Trial1	2	1	blindfold	counterclockwise	practice	Guided	1	0.5	-0.25	39.05263	0.453	-1.45	-1.05	0.801379387590189	0.053498	0.018638	0.0091344
Trial1	2	1	blindfold	counterclockwise	practice	Guided	1	0.5	-0.25	39.07262	0.453	-1.45	-1.05	0.801379387590189	0.0030368	-0.010986	0.031155
Trial1	2	1	blindfold	counterclockwise	practice	Guided	1	0.5	-0.25	39.09262	0.453	-1.45	-1.05	0.801379387590189	0.009356	0.018636	0.0020987
Trial1	2	1	blindfold	counterclockwise	practice	Guided	1	0.5	-0.25	39.11263	0.453	-1.45	-1.05	0.801379387590189	0.01192	0.001707	0.0071456
Trial1	2	1	blindfold	counterclockwise	practice	Guided	1	0.5	-0.25	39.13263	0.453	-1.45	-1.05	0.801379387590189	-0.030342	0.0059385	-0.0046473
Trial1	2	1	blindfold	counterclockwise	practice	Guided	1	0.5	-0.25	39.15262	0.453	-1.45	-1.05	0.801379387590189	0.0098931	-0.015222	-0.0062807
Trial1	2	1	blindfold	counterclockwise	practice	Guided	1	0.5	-0.25	39.17262	0.453	-1.45	-1.05	0.801379387590189	0.0067929	-0.010991	-0.027522
Trial1	2	1	blindfold	counterclockwise	practice	Guided	1	0.5	-0.25	39.19263	0.453	-1.45	-1.05	0.801379387590189	0.00020725	0.0144	0.0057276
Trial1	2	1	blindfold	counterclockwise	practice	Guided	1	0.5	-0.25	39.21263	0.453	-1.45	-1.05	0.801379387590189	-0.021999	-0.0067616	0.0043066
Trial1	2	1	blindfold	counterclockwise	practice	Guided	1	0.5	-0.25	39.23262	0.453	-1.45	-1.05	0.801379387590189	0.0080135	0.014397	0.023061
Trial1	2	1	blindfold	counterclockwise	practice	Guided	1	0.5	-0.25	39.25262	0.453	-1.45	-1.05	0.801379387590189	-0.0050393	-0.023688	0.018017
Trial1	2	1	blindfold	counterclockwise	practice	Guided	1	0.5	-0.25	39.27263	0.453	-1.45	-1.05	0.801379387590189	-0.042862	0.0059356	-0.018073
Trial1	2	1	blindfold	counterclockwise	practice	Guided	1	0.5	-0.25	39.29262	0.453	-1.45	-1.05	0.801379387590189	-0.0026286	0.0017046	-0.019706
Trial1	2	1	blindfold	counterclockwise	practice	Guided	1	0.5	-0.25	39.31262	0.453	-1.45	-1.05	0.801379387590189	-0.029541	0.022862	-0.01722
Trial1	2	1	blindfold	counterclockwise	practice	Guided	1	0.5	-0.25	39.33263	0.453	-1.45	-1.05	0.801379387590189	0.02658	-0.027922	0.011624
Trial1	2	1	blindfold	counterclockwise	practice	Guided	1	0.5	-0.25	39.35263	0.453	-1.45	-1.05	0.801379387590189	0.022408	0.010164	0.0071495
Trial1	2	1	blindfold	counterclockwise	practice	Guided	1	0.5	-0.25	39.37262	0.453	-1.45	-1.05	0.801379387590189	0.0093528	-0.010996	0.0021047
Trial1	2	1	blindfold	counterclockwise	practice	Guided	1	0.5	-0.25	39.39262	0.453	-1.45	-1.05	0.801379387590189	0.0057144	-0.0067645	-0.010753
Trial1	2	1	blindfold	counterclockwise	practice	Guided	1	0.5	-0.25	39.41263	0.453	-1.45	-1.05	0.801379387590189	0.017159	-0.01946	0.01944
Trial1	2	1	blindfold	counterclockwise	practice	Guided	1	0.5	-0.25	39.43262	0.453	-1.45	-1.05	0.801379387590189	0.026844	0.010163	0.0074337
Trial1	2	1	blindfold	counterclockwise	practice	Guided	1	0.5	-0.25	39.45262	0.453	-1.45	-1.05	0.801379387590189	0.031013	0.0016971	0.011907
Trial1	2	1	blindfold	counterclockwise	practice	Guided	1	0.5	-0.25	39.47263	0.45301	-1.45	-1.05	0.801378800367422	0.0093404	0.0016971	0.0021025
Trial1	2	1	blindfold	counterclockwise	practice	Guided	1	0.5	-0.25	39.49263	0.45301	-1.45	-1.05	0.801378800367422	-0.025114	-0.010998	-0.0046456
Trial1	2	1	blindfold	counterclockwise	practice	Guided	1	0.5	-0.25	39.51262	0.45301	-1.45	-1.05	0.801378800367422	0.00098617	-0.032159	-0.0068491
Trial1	2	1	blindfold	counterclockwise	practice	Guided	1	0.5	-0.25	39.53262	0.45301	-1.45	-1.05	0.801378800367422	0.0046208	0.0059267	0.0060089
Trial1	2	1	blindfold	counterclockwise	practice	Guided	1	0.5	-0.25	39.55263	0.45301	-1.45	-1.05	0.801378800367422	0.0038186	0.01439	0.018582
Trial1	2	1	blindfold	counterclockwise	practice	Guided	1	0.5	-0.25	39.57262	0.45301	-1.45	-1.05	0.801378800367422	0.0093318	0.018621	0.011336
Trial1	2	1	blindfold	counterclockwise	practice	Guided	1	0.5	-0.25	39.59262	0.45301	-1.45	-1.05	0.801378800367422	-0.0061386	0.014388	0.025542
Trial1	2	1	blindfold	counterclockwise	practice	Guided	1	0.5	-0.25	39.61263	0.45302	-1.45	-1.05	0.80137821501648	0.028963	0.0016933	-0.026102
Trial1	2	1	blindfold	counterclockwise	practice	Guided	1	0.5	-0.25	39.63263	0.45302	-1.45	-1.05	0.80137821501648	-0.0084441	-0.015232	0.00096437
Trial1	2	1	blindfold	counterclockwise	practice	Guided	1	0.5	-0.25	39.65262	0.45302	-1.45	-1.05	0.80137821501648	0.0046092	0.018623	0.0060091
Trial1	2	1	blindfold	counterclockwise	practice	Guided	1	0.5	-0.25	39.67262	0.45302	-1.45	-1.05	0.80137821501648	0.013488	-0.011001	0.0065795
Trial1	2	1	blindfold	counterclockwise	practice	Guided	1	0.5	-0.25	39.69263	0.45302	-1.45	-1.05	0.80137821501648	-0.034288	-0.0025393	-0.013313
Trial1	2	1	blindfold	counterclockwise	practice	Guided	1	0.5	-0.25	39.71263	0.45302	-1.45	-1.05	0.80137821501648	-0.0042683	-0.027933	0.0054419
Trial1	2	1	blindfold	counterclockwise	practice	Guided	1	0.5	-0.25	39.73262	0.45302	-1.45	-1.05	0.80137821501648	-0.0092485	-0.0067739	0.0021022
Trial1	2	1	blindfold	counterclockwise	practice	Guided	1	0.5	-0.25	39.75262	0.45302	-1.45	-1.05	0.80137821501648	-0.01491	-0.015237	-0.037329
Trial1	2	1	blindfold	counterclockwise	practice	Guided	1	0.5	-0.25	39.77263	0.45302	-1.45	-1.05	0.80137821501648	0.032868	0.0016881	-0.017434
Trial1	2	1	blindfold	counterclockwise	practice	Guided	1	0.5	-0.25	39.79262	0.45302	-1.45	-1.05	0.80137821501648	0.0079796	-0.0025428	0.023058
Trial1	2	1	blindfold	counterclockwise	practice	Guided	1	0.5	-0.25	39.81262	0.45301	-1.45	-1.05	0.801378800367422	0.030996	-0.0067739	0.011902
Trial1	2	1	blindfold	counterclockwise	practice	Guided	1	0.5	-0.25	39.83263	0.45301	-1.45	-1.05	0.801378800367422	-0.01678	-0.0025418	-0.007991
Trial1	2	1	blindfold	counterclockwise	practice	Guided	1	0.5	-0.25	39.85263	0.45302	-1.45	-1.05	0.80137821501648	0.0090589	-0.015238	0.006288
Trial1	2	1	blindfold	counterclockwise	practice	Guided	1	0.5	-0.25	39.87262	0.45302	-1.45	-1.05	0.80137821501648	-0.011806	0.014384	-0.01609
Trial1	2	1	blindfold	counterclockwise	practice	Guided	1	0.5	-0.25	39.89262	0.45302	-1.45	-1.05	0.80137821501648	0.0174	0.0016868	0.015238
Trial1	2	1	blindfold	counterclockwise	practice	Guided	1	0.5	-0.25	39.91263	0.45302	-1.45	-1.05	0.80137821501648	-0.0048034	0.014383	0.013814
Trial1	2	1	blindfold	counterclockwise	practice	Guided	1	0.5	-0.25	39.93262	0.45302	-1.45	-1.05	0.80137821501648	0.017672	0.0059189	0.011044
Trial1	2	1	blindfold	counterclockwise	practice	Guided	1	0.5	-0.25	39.95262	0.45302	-1.45	-1.05	0.80137821501648	0.016327	-0.019471	0.032
Trial1	2	1	blindfold	counterclockwise	practice	Guided	1	0.5	-0.25	39.97263	0.45302	-1.45	-1.05	0.80137821501648	0.023986	-0.0067753	-0.010199
[truncated: 13,348 more rows]
