# Supplementary material for: Assessing kinesthetic proprioceptive function of the upper limb: a novel dynamic movement reproduction task using a robotic arm
Source: PeerJ. 2021 May 3;9:e11301. doi: 10.7717/peerj.11301 (PMC8101453; doi:10.7717/peerj.11301)
Supplement: Supplemental Information 2 [file peerj-09-11301-s002.zip › DMR raw data_Study 2_part 1/HMData_PP024_2019-10-07-10-07-07.txt]

Trial1	2	1	blindfold	counterclockwise	practice	Guided	1	0.5	-0.25	0	0.45004	-1.45	-1.05	0.801558436438111	-0.01861	-0.012512	-0.012308
Trial1	2	1	blindfold	counterclockwise	practice	Guided	1	0.5	-0.25	0.003875732	0.45004	-1.45	-1.05	0.801558436438111	0.019759	0.025577	0.015383
Trial1	2	1	blindfold	counterclockwise	practice	Guided	1	0.5	-0.25	0.02388	0.45004	-1.45	-1.05	0.801558436438111	0.017178	-0.037903	-0.014239
Trial1	2	1	blindfold	counterclockwise	practice	Guided	1	0.5	-0.25	0.04388428	0.45004	-1.45	-1.05	0.801558436438111	-0.010802	-0.01251	0.0044605
Trial1	2	1	blindfold	counterclockwise	practice	Guided	1	0.5	-0.25	0.06387329	0.45004	-1.45	-1.05	0.801558436438111	-0.0058287	0.042502	-0.0030757
Trial1	2	1	blindfold	counterclockwise	practice	Guided	1	0.5	-0.25	0.08387756	0.45004	-1.45	-1.05	0.801558436438111	-0.0044972	0.00018317	-0.015932
Trial1	2	1	blindfold	counterclockwise	practice	Guided	1	0.5	-0.25	0.1038818	0.45004	-1.45	-1.05	0.801558436438111	-0.018089	-0.0082806	-0.020687
Trial1	2	1	blindfold	counterclockwise	practice	Guided	1	0.5	-0.25	0.1238708	0.45004	-1.45	-1.05	0.801558436438111	0.0072209	-0.012515	0.027114
Trial1	2	1	blindfold	counterclockwise	practice	Guided	1	0.5	-0.25	0.1438751	0.45004	-1.45	-1.05	0.801558436438111	-0.013656	-0.004049	-0.020403
Trial1	2	1	blindfold	counterclockwise	practice	Guided	1	0.5	-0.25	0.1638794	0.45005	-1.45	-1.05	0.801557812367948	-0.0090381	0.025573	0.047224
Trial1	2	1	blindfold	counterclockwise	practice	Guided	1	0.5	-0.25	0.1838837	0.45005	-1.45	-1.05	0.801557812367948	-0.0021996	0.01711	0.0097835
Trial1	2	1	blindfold	counterclockwise	practice	Guided	1	0.5	-0.25	0.2038727	0.45005	-1.45	-1.05	0.801557812367948	-0.011615	0.00018613	0.017601
Trial1	2	1	blindfold	counterclockwise	practice	Guided	1	0.5	-0.25	0.223877	0.45005	-1.45	-1.05	0.801557812367948	-0.00060287	0.0086459	-0.01537
Trial1	2	1	blindfold	counterclockwise	practice	Guided	1	0.5	-0.25	0.2438812	0.45005	-1.45	-1.05	0.801557812367948	-0.005576	-0.012512	-0.0072702
Trial1	2	1	blindfold	counterclockwise	practice	Guided	1	0.5	-0.25	0.2638702	0.45005	-1.45	-1.05	0.801557812367948	0.0072134	0.029805	0.0019598
Trial1	2	1	blindfold	counterclockwise	practice	Guided	1	0.5	-0.25	0.2838745	0.45005	-1.45	-1.05	0.801557812367948	0.0088123	0.012876	-0.02319
Trial1	2	1	blindfold	counterclockwise	practice	Guided	1	0.5	-0.25	0.3038788	0.45005	-1.45	-1.05	0.801557812367948	0.024712	0.00017902	0.0072821
Trial1	2	1	blindfold	counterclockwise	practice	Guided	1	0.5	-0.25	0.3238831	0.45005	-1.45	-1.05	0.801557812367948	0.0072123	-0.016752	0.0019606
Trial1	2	1	blindfold	counterclockwise	practice	Guided	1	0.5	-0.25	0.3438721	0.45005	-1.45	-1.05	0.801557812367948	0.012984	-0.004057	-0.018713
Trial1	2	1	blindfold	counterclockwise	practice	Guided	1	0.5	-0.25	0.3638763	0.45005	-1.45	-1.05	0.801557812367948	0.0072092	0.0044059	0.0019613
Trial1	2	1	blindfold	counterclockwise	practice	Guided	1	0.5	-0.25	0.3838806	0.45005	-1.45	-1.05	0.801557812367948	-0.0092229	0.012869	-0.020125
Trial1	2	1	blindfold	counterclockwise	practice	Guided	1	0.5	-0.25	0.4038849	0.45005	-1.45	-1.05	0.801557812367948	0.0088092	-0.0040602	-0.023186
Trial1	2	1	blindfold	counterclockwise	practice	Guided	1	0.5	-0.25	0.4238739	0.45005	-1.45	-1.05	0.801557812367948	-0.0074459	0.046717	-0.0016616
Trial1	2	1	blindfold	counterclockwise	practice	Guided	1	0.5	-0.25	0.4438782	0.45005	-1.45	-1.05	0.801557812367948	-0.0058486	-0.025222	-0.0030791
Trial1	2	1	blindfold	counterclockwise	practice	Guided	1	0.5	-0.25	0.4638824	0.45005	-1.45	-1.05	0.801557812367948	0.0072082	0.025558	0.0019615
Trial1	2	1	blindfold	counterclockwise	practice	Guided	1	0.5	-0.25	0.4838715	0.45005	-1.45	-1.05	0.801557812367948	0.015822	0.00016569	-0.0055731
Trial1	2	1	blindfold	counterclockwise	practice	Guided	1	0.5	-0.25	0.5038757	0.45005	-1.45	-1.05	0.801557812367948	-0.01891	0.012863	-0.0081114
Trial1	2	1	blindfold	counterclockwise	practice	Guided	1	0.5	-0.25	0.52388	0.45005	-1.45	-1.05	0.801557812367948	0.011376	0.00016351	0.0064419
Trial1	2	1	blindfold	counterclockwise	practice	Guided	1	0.5	-0.25	0.5438843	0.45005	-1.45	-1.05	0.801557812367948	0.014482	-0.02946	0.027681
Trial1	2	1	blindfold	counterclockwise	practice	Guided	1	0.5	-0.25	0.5638733	0.45006	-1.45	-1.05	0.801557188422396	-0.0089667	0.025551	-0.020402
Trial1	2	1	blindfold	counterclockwise	practice	Guided	1	0.5	-0.25	0.5838776	0.45005	-1.45	-1.05	0.801557812367948	-0.03277	-0.01677	-0.016492
Trial1	2	1	blindfold	counterclockwise	practice	Guided	1	0.5	-0.25	0.6038818	0.45006	-1.45	-1.05	0.801557188422396	0.0014247	-0.020998	0.022641
Trial1	2	1	blindfold	counterclockwise	practice	Guided	1	0.5	-0.25	0.6238708	0.45006	-1.45	-1.05	0.801557188422396	-0.0014187	0.012851	0.0053117
Trial1	2	1	blindfold	counterclockwise	practice	Guided	1	0.5	-0.25	0.6438751	0.45006	-1.45	-1.05	0.801557188422396	0.04299	-0.037929	3.8804E-05
Trial1	2	1	blindfold	counterclockwise	practice	Guided	1	0.5	-0.25	0.6638794	0.45006	-1.45	-1.05	0.801557188422396	-0.0019554	-0.016772	0.0008429
Trial1	2	1	blindfold	counterclockwise	practice	Guided	1	0.5	-0.25	0.6838837	0.45006	-1.45	-1.05	0.801557188422396	0.0019508	-0.016775	0.014264
Trial1	2	1	blindfold	counterclockwise	practice	Guided	1	0.5	-0.25	0.7038727	0.45006	-1.45	-1.05	0.801557188422396	0.0011492	0.01708	0.026838
Trial1	2	1	blindfold	counterclockwise	practice	Guided	1	0.5	-0.25	0.723877	0.45006	-1.45	-1.05	0.801557188422396	0.0039921	-0.029472	0.052271
Trial1	2	1	blindfold	counterclockwise	practice	Guided	1	0.5	-0.25	0.7438812	0.45006	-1.45	-1.05	0.801557188422396	0.012162	0.0043819	-0.0061305
Trial1	2	1	blindfold	counterclockwise	practice	Guided	1	0.5	-0.25	0.7638702	0.45006	-1.45	-1.05	0.801557188422396	-0.013152	0.025538	-0.028783
Trial1	2	1	blindfold	counterclockwise	practice	Guided	1	0.5	-0.25	0.7838745	0.45006	-1.45	-1.05	0.801557188422396	0.011629	-0.0083124	0.0022537
Trial1	2	1	blindfold	counterclockwise	practice	Guided	1	0.5	-0.25	0.8038788	0.45006	-1.45	-1.05	0.801557188422396	0.016603	-0.016777	-0.0058471
Trial1	2	1	blindfold	counterclockwise	practice	Guided	1	0.5	-0.25	0.8238831	0.45006	-1.45	-1.05	0.801557188422396	0.014203	0.050924	0.031875
Trial1	2	1	blindfold	counterclockwise	practice	Guided	1	0.5	-0.25	0.8438721	0.45006	-1.45	-1.05	0.801557188422396	0.014024	0.050919	-0.035474
Trial1	2	1	blindfold	counterclockwise	practice	Guided	1	0.5	-0.25	0.8638763	0.45006	-1.45	-1.05	0.801557188422396	-0.015021	-0.016793	0.0047497
Trial1	2	1	blindfold	counterclockwise	practice	Guided	1	0.5	-0.25	0.8838806	0.45006	-1.45	-1.05	0.801557188422396	0.0022089	-0.037951	0.010071
Trial1	2	1	blindfold	counterclockwise	practice	Guided	1	0.5	-0.25	0.9038849	0.45006	-1.45	-1.05	0.801557188422396	-0.018664	0.038225	-0.012298
Trial1	2	1	blindfold	counterclockwise	practice	Guided	1	0.5	-0.25	0.9238739	0.45006	-1.45	-1.05	0.801557188422396	0.00060765	-0.0083227	0.03522
Trial1	2	1	blindfold	counterclockwise	practice	Guided	1	0.5	-0.25	0.9438782	0.45007	-1.45	-1.05	0.801556564601454	0.0019405	-0.012553	0.014262
Trial1	2	1	blindfold	counterclockwise	practice	Guided	1	0.5	-0.25	0.9638824	0.45007	-1.45	-1.05	0.801556564601454	0.021568	0.012837	-0.0027871
Trial1	2	1	blindfold	counterclockwise	practice	Guided	1	0.5	-0.25	0.9838715	0.45007	-1.45	-1.05	0.801556564601454	0.019166	-0.012556	0.027684
Trial1	2	1	blindfold	counterclockwise	practice	Guided	1	0.5	-0.25	1.003876	0.45007	-1.45	-1.05	0.801556564601454	-0.027022	0.0086047	-0.021249
Trial1	2	1	blindfold	counterclockwise	practice	Guided	1	0.5	-0.25	1.02388	0.45007	-1.45	-1.05	0.801556564601454	0.0055766	-0.012555	0.027118
Trial1	2	1	blindfold	counterclockwise	practice	Guided	1	0.5	-0.25	1.043884	0.45007	-1.45	-1.05	0.801556564601454	0.0012232	0.021301	-0.058123
Trial1	2	1	blindfold	counterclockwise	practice	Guided	1	0.5	-0.25	1.063873	0.45007	-1.45	-1.05	0.801556564601454	0.011612	-0.021018	0.0067271
Trial1	2	1	blindfold	counterclockwise	practice	Guided	1	0.5	-0.25	1.083878	0.45007	-1.45	-1.05	0.801556564601454	0.018451	-0.0083252	-0.030995
Trial1	2	1	blindfold	counterclockwise	practice	Guided	1	0.5	-0.25	1.103882	0.45007	-1.45	-1.05	0.801556564601454	-0.010595	-0.021017	0.0008436
Trial1	2	1	blindfold	counterclockwise	practice	Guided	1	0.5	-0.25	1.123871	0.45007	-1.45	-1.05	0.801556564601454	-0.016638	-0.008325	0.02571
Trial1	2	1	blindfold	counterclockwise	practice	Guided	1	0.5	-0.25	1.143875	0.45007	-1.45	-1.05	0.801556564601454	-0.0097995	0.021299	0.018173
Trial1	2	1	blindfold	counterclockwise	practice	Guided	1	0.5	-0.25	1.163879	0.45007	-1.45	-1.05	0.801556564601454	-0.018149	0.017067	-0.0081045
Trial1	2	1	blindfold	counterclockwise	practice	Guided	1	0.5	-0.25	1.183884	0.45008	-1.45	-1.05	0.801555942761177	0.0021891	-0.0040946	0.010075
Trial1	2	1	blindfold	counterclockwise	practice	Guided	1	0.5	-0.25	1.203873	0.45007	-1.45	-1.05	0.801556564601454	0.00068029	0.0043689	-0.036314
Trial1	2	1	blindfold	counterclockwise	practice	Guided	1	0.5	-0.25	1.223877	0.45008	-1.45	-1.05	0.801555942761177	-0.01895	-0.016792	-0.0081027
Trial1	2	1	blindfold	counterclockwise	practice	Guided	1	0.5	-0.25	1.243881	0.45008	-1.45	-1.05	0.801555942761177	0.0012093	0.0001349	-0.044697
Trial1	2	1	blindfold	counterclockwise	practice	Guided	1	0.5	-0.25	1.26387	0.45008	-1.45	-1.05	0.801555942761177	0.021284	0.055146	0.0044711
Trial1	2	1	blindfold	counterclockwise	practice	Guided	1	0.5	-0.25	1.283875	0.45008	-1.45	-1.05	0.801555942761177	0.001653	-0.0041004	0.018457
Trial1	2	1	blindfold	counterclockwise	practice	Guided	1	0.5	-0.25	1.303879	0.45008	-1.45	-1.05	0.801555942761177	0.017642	0.012824	-0.022611
Trial1	2	1	blindfold	counterclockwise	practice	Guided	1	0.5	-0.25	1.323883	0.45008	-1.45	-1.05	0.801555942761177	-0.016911	0.033983	0.0299
Trial1	2	1	blindfold	counterclockwise	practice	Guided	1	0.5	-0.25	1.343872	0.45008	-1.45	-1.05	0.801555942761177	-0.030678	0.033982	-0.0025024
Trial1	2	1	blindfold	counterclockwise	practice	Guided	1	0.5	-0.25	1.363876	0.45008	-1.45	-1.05	0.801555942761177	-0.025263	0.017054	0.022365
Trial1	2	1	blindfold	counterclockwise	practice	Guided	1	0.5	-0.25	1.383881	0.45008	-1.45	-1.05	0.801555942761177	-0.010875	-0.0083375	0.0050323
Trial1	2	1	blindfold	counterclockwise	practice	Guided	1	0.5	-0.25	1.403885	0.45008	-1.45	-1.05	0.801555942761177	-0.018426	0.033983	-0.01649
Trial1	2	1	blindfold	counterclockwise	practice	Guided	1	0.5	-0.25	1.423874	0.45008	-1.45	-1.05	0.801555942761177	0.026251	0.033984	-0.017858
Trial1	2	1	blindfold	counterclockwise	practice	Guided	1	0.5	-0.25	1.443878	0.45008	-1.45	-1.05	0.801555942761177	-0.006437	-0.0083377	0.0053179
Trial1	2	1	blindfold	counterclockwise	practice	Guided	1	0.5	-0.25	1.463882	0.45008	-1.45	-1.05	0.801555942761177	0.011858	0.033976	-0.0019364
Trial1	2	1	blindfold	counterclockwise	practice	Guided	1	0.5	-0.25	1.483871	0.45008	-1.45	-1.05	0.801555942761177	0.0076828	-0.0083425	-0.0064104
Trial1	2	1	blindfold	counterclockwise	practice	Guided	1	0.5	-0.25	1.503876	0.45008	-1.45	-1.05	0.801555942761177	0.015498	0.0085859	0.010922
Trial1	2	1	blindfold	counterclockwise	practice	Guided	1	0.5	-0.25	1.52388	0.45008	-1.45	-1.05	0.801555942761177	0.026242	0.021277	-0.017854
Trial1	2	1	blindfold	counterclockwise	practice	Guided	1	0.5	-0.25	1.543884	0.45009	-1.45	-1.05	0.801555321044771	-0.0077781	0.0085813	0.026274
Trial1	2	1	blindfold	counterclockwise	practice	Guided	1	0.5	-0.25	1.563873	0.45009	-1.45	-1.05	0.801555321044771	-0.01089	0.025505	-0.021247
Trial1	2	1	blindfold	counterclockwise	practice	Guided	1	0.5	-0.25	1.583878	0.45009	-1.45	-1.05	0.801555321044771	-0.002541	0.0085781	0.01398
Trial1	2	1	blindfold	counterclockwise	practice	Guided	1	0.5	-0.25	1.603882	0.45009	-1.45	-1.05	0.801555321044771	-0.027855	-0.0083487	-0.0086721
Trial1	2	1	blindfold	counterclockwise	practice	Guided	1	0.5	-0.25	1.623871	0.45009	-1.45	-1.05	0.801555321044771	0.006873	0.025507	0.0061618
Trial1	2	1	blindfold	counterclockwise	practice	Guided	1	0.5	-0.25	1.643875	0.45009	-1.45	-1.05	0.801555321044771	-0.0014792	0.0085805	-0.0027872
Trial1	2	1	blindfold	counterclockwise	practice	Guided	1	0.5	-0.25	1.663879	0.45009	-1.45	-1.05	0.801555321044771	-0.009828	-0.016811	-0.01089
Trial1	2	1	blindfold	counterclockwise	practice	Guided	1	0.5	-0.25	1.683884	0.45009	-1.45	-1.05	0.801555321044771	-0.018976	0.021275	-0.0081114
Trial1	2	1	blindfold	counterclockwise	practice	Guided	1	0.5	-0.25	1.703873	0.45009	-1.45	-1.05	0.801555321044771	-0.013735	0.017043	-0.020402
Trial1	2	1	blindfold	counterclockwise	practice	Guided	1	0.5	-0.25	1.723877	0.45009	-1.45	-1.05	0.801555321044771	0.010513	0.033969	0.019011
Trial1	2	1	blindfold	counterclockwise	practice	Guided	1	0.5	-0.25	1.743881	0.45009	-1.45	-1.05	0.801555321044771	-0.0051183	0.029735	-0.01565
Trial1	2	1	blindfold	counterclockwise	practice	Guided	1	0.5	-0.25	1.76387	0.45009	-1.45	-1.05	0.801555321044771	-0.0025446	0.033965	-0.039103
Trial1	2	1	blindfold	counterclockwise	practice	Guided	1	0.5	-0.25	1.783875	0.45009	-1.45	-1.05	0.801555321044771	0.011045	0.042427	0.010632
Trial1	2	1	blindfold	counterclockwise	practice	Guided	1	0.5	-0.25	1.803879	0.45009	-1.45	-1.05	0.801555321044771	0.0013597	0.025499	0.022643
Trial1	2	1	blindfold	counterclockwise	practice	Guided	1	0.5	-0.25	1.823883	0.45009	-1.45	-1.05	0.801555321044771	-0.010363	0.017032	-0.0033509
Trial1	2	1	blindfold	counterclockwise	practice	Guided	1	0.5	-0.25	1.843872	0.45009	-1.45	-1.05	0.801555321044771	-0.011165	0.0085695	0.0092277
Trial1	2	1	blindfold	counterclockwise	practice	Guided	1	0.5	-0.25	1.863876	0.45009	-1.45	-1.05	0.801555321044771	0.010506	0.029729	0.0086663
Trial1	2	1	blindfold	counterclockwise	practice	Guided	1	0.5	-0.25	1.883881	0.45009	-1.45	-1.05	0.801555321044771	0.020187	-0.012592	0.014831
Trial1	2	1	blindfold	counterclockwise	practice	Guided	1	0.5	-0.25	1.903885	0.45009	-1.45	-1.05	0.801555321044771	-0.010632	0.0085667	0.00084374
Trial1	2	1	blindfold	counterclockwise	practice	Guided	1	0.5	-0.25	1.923874	0.45009	-1.45	-1.05	0.801555321044771	0.017077	0.0043353	-0.034616
Trial1	2	1	blindfold	counterclockwise	practice	Guided	1	0.5	-0.25	1.943878	0.4501	-1.45	-1.05	0.801554697596921	-0.014546	-0.016825	-0.036028
Trial1	2	1	blindfold	counterclockwise	practice	Guided	1	0.5	-0.25	1.963882	0.4501	-1.45	-1.05	0.801554697596921	0.027023	0.01703	-0.014786
Trial1	2	1	blindfold	counterclockwise	practice	Guided	1	0.5	-0.25	1.983871	0.4501	-1.45	-1.05	0.801554697596921	0.004991	-0.042215	-0.0024934
Trial1	2	1	blindfold	counterclockwise	practice	Guided	1	0.5	-0.25	2.003876	0.4501	-1.45	-1.05	0.801554697596921	0.017338	0.025492	-0.018413
Trial1	2	1	blindfold	counterclockwise	practice	Guided	1	0.5	-0.25	2.02388	0.4501	-1.45	-1.05	0.801554697596921	-0.0061973	-0.0041339	0.0011324
Trial1	2	1	blindfold	counterclockwise	practice	Guided	1	0.5	-0.25	2.043884	0.4501	-1.45	-1.05	0.801554697596921	-0.02343	0.017024	-0.0083837
Trial1	2	1	blindfold	counterclockwise	practice	Guided	1	0.5	-0.25	2.063873	0.4501	-1.45	-1.05	0.801554697596921	0.012897	0.038181	-0.0162
Trial1	2	1	blindfold	counterclockwise	practice	Guided	1	0.5	-0.25	2.083878	0.4501	-1.45	-1.05	0.801554697596921	-0.0048682	0.0043249	-0.01954
Trial1	2	1	blindfold	counterclockwise	practice	Guided	1	0.5	-0.25	2.103882	0.4501	-1.45	-1.05	0.801554697596921	0.019111	-0.025299	-0.010308
Trial1	2	1	blindfold	counterclockwise	practice	Guided	1	0.5	-0.25	2.123871	0.4501	-1.45	-1.05	0.801554697596921	0.029324	-0.016838	0.0033944
Trial1	2	1	blindfold	counterclockwise	practice	Guided	1	0.5	-0.25	2.143875	0.4501	-1.45	-1.05	0.801554697596921	-0.023969	0.042406	0.017902
Trial1	2	1	blindfold	counterclockwise	practice	Guided	1	0.5	-0.25	2.163879	0.4501	-1.45	-1.05	0.801554697596921	0.011824	0.017015	-0.015346
Trial1	2	1	blindfold	counterclockwise	practice	Guided	1	0.5	-0.25	2.183884	0.4501	-1.45	-1.05	0.801554697596921	-0.0036308	-0.021074	0.004764
Trial1	2	1	blindfold	counterclockwise	practice	Guided	1	0.5	-0.25	2.203873	0.4501	-1.45	-1.05	0.801554697596921	0.019107	0.01701	0.023789
Trial1	2	1	blindfold	counterclockwise	practice	Guided	1	0.5	-0.25	2.223877	0.4501	-1.45	-1.05	0.801554697596921	0.030919	-0.0041483	-0.021754
Trial1	2	1	blindfold	counterclockwise	practice	Guided	1	0.5	-0.25	2.243881	0.4501	-1.45	-1.05	0.801554697596921	0.034027	-0.0083818	-0.0019261
Trial1	2	1	blindfold	counterclockwise	practice	Guided	1	0.5	-0.25	2.26387	0.4501	-1.45	-1.05	0.801554697596921	-0.018469	0.02547	-0.022318
Trial1	2	1	blindfold	counterclockwise	practice	Guided	1	0.5	-0.25	2.283875	0.4501	-1.45	-1.05	0.801554697596921	-0.030728	-0.021079	-0.024578
Trial1	2	1	blindfold	counterclockwise	practice	Guided	1	0.5	-0.25	2.303879	0.4501	-1.45	-1.05	0.801554697596921	-0.0062143	0.0085422	0.0011373
Trial1	2	1	blindfold	counterclockwise	practice	Guided	1	0.5	-0.25	2.323883	0.45011	-1.45	-1.05	0.801554076128627	0.0018634	0.042393	0.014275
Trial1	2	1	blindfold	counterclockwise	practice	Guided	1	0.5	-0.25	2.343872	0.45011	-1.45	-1.05	0.801554076128627	-0.00071263	0.0043052	-0.015347
Trial1	2	1	blindfold	counterclockwise	practice	Guided	1	0.5	-0.25	2.363876	0.45011	-1.45	-1.05	0.801554076128627	-0.00071415	-0.016856	-0.015348
Trial1	2	1	blindfold	counterclockwise	practice	Guided	1	0.5	-0.25	2.383881	0.45011	-1.45	-1.05	0.801554076128627	0.020958	0.0043027	-0.0055526
Trial1	2	1	blindfold	counterclockwise	practice	Guided	1	0.5	-0.25	2.403885	0.45011	-1.45	-1.05	0.801554076128627	0.0047922	7.2014E-05	-0.03183
Trial1	2	1	blindfold	counterclockwise	practice	Guided	1	0.5	-0.25	2.423874	0.45011	-1.45	-1.05	0.801554076128627	0.00061773	0.021227	-0.0363
Trial1	2	1	blindfold	counterclockwise	practice	Guided	1	0.5	-0.25	2.443878	0.45011	-1.45	-1.05	0.801554076128627	0.022825	-0.0083958	-0.030694
Trial1	2	1	blindfold	counterclockwise	practice	Guided	1	0.5	-0.25	2.463882	0.45011	-1.45	-1.05	0.801554076128627	0.024865	0.016994	0.0031213
Trial1	2	1	blindfold	counterclockwise	practice	Guided	1	0.5	-0.25	2.483871	0.45011	-1.45	-1.05	0.801554076128627	-0.0017848	0.016993	0.001428
Trial1	2	1	blindfold	counterclockwise	practice	Guided	1	0.5	-0.25	2.503876	0.45011	-1.45	-1.05	0.801554076128627	0.037474	0.029686	-0.054994
Trial1	2	1	blindfold	counterclockwise	practice	Guided	1	0.5	-0.25	2.52388	0.45011	-1.45	-1.05	0.801554076128627	0.01491	-0.016868	0.019326
Trial1	2	1	blindfold	counterclockwise	practice	Guided	1	0.5	-0.25	2.543884	0.45011	-1.45	-1.05	0.801554076128627	0.021216	-0.0041738	-0.009731
Trial1	2	1	blindfold	counterclockwise	practice	Guided	1	0.5	-0.25	2.563873	0.45011	-1.45	-1.05	0.801554076128627	0.0084256	-0.0084066	-0.018958
Trial1	2	1	blindfold	counterclockwise	practice	Guided	1	0.5	-0.25	2.583878	0.45011	-1.45	-1.05	0.801554076128627	0.013664	5.8241E-05	-0.031247
Trial1	2	1	blindfold	counterclockwise	practice	Guided	1	0.5	-0.25	2.603882	0.45011	-1.45	-1.05	0.801554076128627	0.017038	-0.0041775	0.0070427
Trial1	2	1	blindfold	counterclockwise	practice	Guided	1	0.5	-0.25	2.623871	0.45012	-1.45	-1.05	0.80155345292963	0.036573	0.0042835	0.029131
Trial1	2	1	blindfold	counterclockwise	practice	Guided	1	0.5	-0.25	2.643875	0.45012	-1.45	-1.05	0.80155345292963	0.025648	5.194E-05	-0.0094395
Trial1	2	1	blindfold	counterclockwise	practice	Guided	1	0.5	-0.25	2.663879	0.45012	-1.45	-1.05	0.80155345292963	0.015698	0.0042821	0.0067638
Trial1	2	1	blindfold	counterclockwise	practice	Guided	1	0.5	-0.25	2.683884	0.45012	-1.45	-1.05	0.80155345292963	-0.0075738	0.029674	0.022118
Trial1	2	1	blindfold	counterclockwise	practice	Guided	1	0.5	-0.25	2.703873	0.45012	-1.45	-1.05	0.80155345292963	-0.012994	-0.0084141	-0.032938
Trial1	2	1	blindfold	counterclockwise	practice	Guided	1	0.5	-0.25	2.723877	0.45012	-1.45	-1.05	0.80155345292963	0.01596	-0.0041872	0.0025705
Trial1	2	1	blindfold	counterclockwise	practice	Guided	1	0.5	-0.25	2.743881	0.45012	-1.45	-1.05	0.80155345292963	0.031145	0.0085065	-0.039345
Trial1	2	1	blindfold	counterclockwise	practice	Guided	1	0.5	-0.25	2.76387	0.45012	-1.45	-1.05	0.80155345292963	-0.024548	0.033898	0.0084134
Trial1	2	1	blindfold	counterclockwise	practice	Guided	1	0.5	-0.25	2.783875	0.45012	-1.45	-1.05	0.80155345292963	-0.010692	0.016971	0.00087554
Trial1	2	1	blindfold	counterclockwise	practice	Guided	1	0.5	-0.25	2.803879	0.45012	-1.45	-1.05	0.80155345292963	-0.00047779	0.004275	-0.019515
Trial1	2	1	blindfold	counterclockwise	practice	Guided	1	0.5	-0.25	2.823883	0.45013	-1.45	-1.05	0.801552831709448	0.020927	-0.016885	-0.005528
Trial1	2	1	blindfold	counterclockwise	practice	Guided	1	0.5	-0.25	2.843872	0.45012	-1.45	-1.05	0.80155345292963	-0.0093591	0.0042745	-0.02008
Trial1	2	1	blindfold	counterclockwise	practice	Guided	1	0.5	-0.25	2.863876	0.45013	-1.45	-1.05	0.801552831709448	0.038158	0.050824	0.0039849
Trial1	2	1	blindfold	counterclockwise	practice	Guided	1	0.5	-0.25	2.883881	0.45013	-1.45	-1.05	0.801552831709448	-0.0051904	-0.0084211	0.015995
Trial1	2	1	blindfold	counterclockwise	practice	Guided	1	0.5	-0.25	2.903885	0.45013	-1.45	-1.05	0.801552831709448	0.028472	0.0042723	-0.0063732
Trial1	2	1	blindfold	counterclockwise	practice	Guided	1	0.5	-0.25	2.923874	0.45013	-1.45	-1.05	0.801552831709448	0.013638	0.016966	-0.032086
Trial1	2	1	blindfold	counterclockwise	practice	Guided	1	0.5	-0.25	2.943878	0.45013	-1.45	-1.05	0.801552831709448	0.015413	-0.042279	0.010961
Trial1	2	1	blindfold	counterclockwise	practice	Guided	1	0.5	-0.25	2.963882	0.45013	-1.45	-1.05	0.801552831709448	-0.005461	-0.004193	-0.011412
Trial1	2	1	blindfold	counterclockwise	practice	Guided	1	0.5	-0.25	2.983871	0.45013	-1.45	-1.05	0.801552831709448	0.0059937	0.021197	0.018775
Trial1	2	1	blindfold	counterclockwise	practice	Guided	1	0.5	-0.25	3.003876	0.45013	-1.45	-1.05	0.801552831709448	0.0098999	-0.0041941	-0.0002071
Trial1	2	1	blindfold	counterclockwise	practice	Guided	1	0.5	-0.25	3.02388	0.45013	-1.45	-1.05	0.801552831709448	-0.0075978	0.0042659	0.022126
Trial1	2	1	blindfold	counterclockwise	practice	Guided	1	0.5	-0.25	3.043884	0.45013	-1.45	-1.05	0.801552831709448	-0.0018242	0.055046	0.0014482
Trial1	2	1	blindfold	counterclockwise	practice	Guided	1	0.5	-0.25	3.063873	0.45013	-1.45	-1.05	0.801552831709448	-0.010439	-0.0084322	0.018498
Trial1	2	1	blindfold	counterclockwise	practice	Guided	1	0.5	-0.25	3.083878	0.45013	-1.45	-1.05	0.801552831709448	0.0075922	0.033886	-0.019792
Trial1	2	1	blindfold	counterclockwise	practice	Guided	1	0.5	-0.25	3.103882	0.45013	-1.45	-1.05	0.801552831709448	0.002618	0.033884	-0.0063697
Trial1	2	1	blindfold	counterclockwise	practice	Guided	1	0.5	-0.25	3.123871	0.45013	-1.45	-1.05	0.801552831709448	0.0091878	-0.012669	-0.031519
Trial1	2	1	blindfold	counterclockwise	practice	Guided	1	0.5	-0.25	3.143875	0.45013	-1.45	-1.05	0.801552831709448	-0.011506	-0.0084388	0.013458
Trial1	2	1	blindfold	counterclockwise	practice	Guided	1	0.5	-0.25	3.163879	0.45013	-1.45	-1.05	0.801552831709448	0.015939	-0.033831	0.0025777
Trial1	2	1	blindfold	counterclockwise	practice	Guided	1	0.5	-0.25	3.183884	0.45013	-1.45	-1.05	0.801552831709448	0.011764	0.012719	-0.0018974
Trial1	2	1	blindfold	counterclockwise	practice	Guided	1	0.5	-0.25	3.203873	0.45013	-1.45	-1.05	0.801552831709448	0.011495	0.046572	0.0022947
Trial1	2	1	blindfold	counterclockwise	practice	Guided	1	0.5	-0.25	3.223877	0.45013	-1.45	-1.05	0.801552831709448	-0.0018288	0.029645	0.0014442
Trial1	2	1	blindfold	counterclockwise	practice	Guided	1	0.5	-0.25	3.243881	0.45014	-1.45	-1.05	0.801552208759305	0.015934	-0.0084418	0.0025735
Trial1	2	1	blindfold	counterclockwise	practice	Guided	1	0.5	-0.25	3.26387	0.45014	-1.45	-1.05	0.801552208759305	-0.017728	0.0042522	-0.017582
Trial1	2	1	blindfold	counterclockwise	practice	Guided	1	0.5	-0.25	3.283875	0.45014	-1.45	-1.05	0.801552208759305	0.0039437	1.9434E-05	-0.019513
Trial1	2	1	blindfold	counterclockwise	practice	Guided	1	0.5	-0.25	3.303879	0.45014	-1.45	-1.05	0.801552208759305	0.032098	-0.0084435	0.028855
Trial1	2	1	blindfold	counterclockwise	practice	Guided	1	0.5	-0.25	3.323883	0.45014	-1.45	-1.05	0.801552208759305	-0.0052042	0.021178	-0.0075016
Trial1	2	1	blindfold	counterclockwise	practice	Guided	1	0.5	-0.25	3.343872	0.45014	-1.45	-1.05	0.801552208759305	0.02144	0.0084804	0.0053543
Trial1	2	1	blindfold	counterclockwise	practice	Guided	1	0.5	-0.25	3.363876	0.45014	-1.45	-1.05	0.801552208759305	-0.038429	0.025407	0.015956
Trial1	2	1	blindfold	counterclockwise	practice	Guided	1	0.5	-0.25	3.383881	0.45014	-1.45	-1.05	0.801552208759305	0.026943	-0.012679	-0.030386
Trial1	2	1	blindfold	counterclockwise	practice	Guided	1	0.5	-0.25	3.403885	0.45014	-1.45	-1.05	0.801552208759305	0.010154	-0.012682	0.023258
Trial1	2	1	blindfold	counterclockwise	practice	Guided	1	0.5	-0.25	3.423874	0.45014	-1.45	-1.05	0.801552208759305	-0.027419	0.033866	-0.0086254
Trial1	2	1	blindfold	counterclockwise	practice	Guided	1	0.5	-0.25	3.443878	0.45014	-1.45	-1.05	0.801552208759305	0.0023368	0.012703	0.0059278
Trial1	2	1	blindfold	counterclockwise	practice	Guided	1	0.5	-0.25	3.463882	0.45014	-1.45	-1.05	0.801552208759305	0.0054439	0.055018	0.027165
Trial1	2	1	blindfold	counterclockwise	practice	Guided	1	0.5	-0.25	3.483871	0.45014	-1.45	-1.05	0.801552208759305	0.007309	-0.0084585	-0.0021778
Trial1	2	1	blindfold	counterclockwise	practice	Guided	1	0.5	-0.25	3.503876	0.45014	-1.45	-1.05	0.801552208759305	0.014324	-0.0084583	0.048967
Trial1	2	1	blindfold	counterclockwise	practice	Guided	1	0.5	-0.25	3.52388	0.45014	-1.45	-1.05	0.801552208759305	-0.0080596	0.012701	-0.04103
Trial1	2	1	blindfold	counterclockwise	practice	Guided	1	0.5	-0.25	3.543884	0.45014	-1.45	-1.05	0.801552208759305	0.021962	0.012701	-0.022285
Trial1	2	1	blindfold	counterclockwise	practice	Guided	1	0.5	-0.25	3.563873	0.45014	-1.45	-1.05	0.801552208759305	0.0073043	-0.0042272	-0.0021675
Trial1	2	1	blindfold	counterclockwise	practice	Guided	1	0.5	-0.25	3.583878	0.45014	-1.45	-1.05	0.801552208759305	0.0041947	-0.0042256	-0.023404
Trial1	2	1	blindfold	counterclockwise	practice	Guided	1	0.5	-0.25	3.603882	0.45014	-1.45	-1.05	0.801552208759305	-0.00522	-0.025386	-0.015587
Trial1	2	1	blindfold	counterclockwise	practice	Guided	1	0.5	-0.25	3.623871	0.45015	-1.45	-1.05	0.801551585933776	-0.0099316	0.012697	-0.010829
Trial1	2	1	blindfold	counterclockwise	practice	Guided	1	0.5	-0.25	3.643875	0.45015	-1.45	-1.05	0.801551585933776	0.0044559	0.016929	-0.027592
Trial1	2	1	blindfold	counterclockwise	practice	Guided	1	0.5	-0.25	3.663879	0.45015	-1.45	-1.05	0.801551585933776	-0.027163	0.02116	-0.021182
Trial1	2	1	blindfold	counterclockwise	practice	Guided	1	0.5	-0.25	3.683884	0.45015	-1.45	-1.05	0.801551585933776	-0.020147	-0.021159	0.0087262
Trial1	2	1	blindfold	counterclockwise	practice	Guided	1	0.5	-0.25	3.703873	0.45015	-1.45	-1.05	0.801551585933776	0.012271	0.016926	-0.010253
Trial1	2	1	blindfold	counterclockwise	practice	Guided	1	0.5	-0.25	3.723877	0.45015	-1.45	-1.05	0.801551585933776	0.0072956	0.021157	0.023282
Trial1	2	1	blindfold	counterclockwise	practice	Guided	1	0.5	-0.25	3.743881	0.45015	-1.45	-1.05	0.801551585933776	0.0023221	-0.0084682	-0.0071924
Trial1	2	1	blindfold	counterclockwise	practice	Guided	1	0.5	-0.25	3.76387	0.45015	-1.45	-1.05	0.801551585933776	-0.0062923	0.0042267	0.0011922
Trial1	2	1	blindfold	counterclockwise	practice	Guided	1	0.5	-0.25	3.783875	0.45015	-1.45	-1.05	0.801551585933776	0.0096964	0.0042263	-0.039873
Trial1	2	1	blindfold	counterclockwise	practice	Guided	1	0.5	-0.25	3.803879	0.45015	-1.45	-1.05	0.801551585933776	-0.012067	-0.0042369	-0.011657
Trial1	2	1	blindfold	counterclockwise	practice	Guided	1	0.5	-0.25	3.823883	0.45015	-1.45	-1.05	0.801551585933776	0.0093372	0.029615	0.035862
Trial1	2	1	blindfold	counterclockwise	practice	Guided	1	0.5	-0.25	3.843872	0.45015	-1.45	-1.05	0.801551585933776	0.017774	0.0042181	-0.02673
Trial1	2	1	blindfold	counterclockwise	practice	Guided	1	0.5	-0.25	3.863876	0.45015	-1.45	-1.05	0.801551585933776	-0.0096736	0.042305	-0.015848
Trial1	2	1	blindfold	counterclockwise	practice	Guided	1	0.5	-0.25	3.883881	0.45015	-1.45	-1.05	0.801551585933776	-0.023796	0.01268	-0.023381
Trial1	2	1	blindfold	counterclockwise	practice	Guided	1	0.5	-0.25	3.903885	0.45015	-1.45	-1.05	0.801551585933776	0.049925	0.012676	-0.041515
Trial1	2	1	blindfold	counterclockwise	practice	Guided	1	0.5	-0.25	3.923874	0.45015	-1.45	-1.05	0.801551585933776	0.00782	0.021135	-0.010523
Trial1	2	1	blindfold	counterclockwise	practice	Guided	1	0.5	-0.25	3.943878	0.45015	-1.45	-1.05	0.801551585933776	-0.0021297	0.042292	0.0056794
Trial1	2	1	blindfold	counterclockwise	practice	Guided	1	0.5	-0.25	3.963882	0.45015	-1.45	-1.05	0.801551585933776	-0.019095	0.0084371	-0.0080245
Trial1	2	1	blindfold	counterclockwise	practice	Guided	1	0.5	-0.25	3.983871	0.45015	-1.45	-1.05	0.801551585933776	-0.0088793	0.038058	-0.028416
Trial1	2	1	blindfold	counterclockwise	practice	Guided	1	0.5	-0.25	4.003876	0.45015	-1.45	-1.05	0.801551585933776	-0.0076357	-0.0042623	0.022164
Trial1	2	1	blindfold	counterclockwise	practice	Guided	1	0.5	-0.25	4.02388	0.45015	-1.45	-1.05	0.801551585933776	0.033665	-0.01273	0.0037503
Trial1	2	1	blindfold	counterclockwise	practice	Guided	1	0.5	-0.25	4.043884	0.45015	-1.45	-1.05	0.801551585933776	-0.017321	-0.042354	0.034177
Trial1	2	1	blindfold	counterclockwise	practice	Guided	1	0.5	-0.25	4.063873	0.45015	-1.45	-1.05	0.801551585933776	-0.007107	0.046514	0.013783
Trial1	2	1	blindfold	counterclockwise	practice	Guided	1	0.5	-0.25	4.083878	0.45016	-1.45	-1.05	0.801550966939044	0.014565	-0.012734	-0.0088229
Trial1	2	1	blindfold	counterclockwise	practice	Guided	1	0.5	-0.25	4.103882	0.45016	-1.45	-1.05	0.801550966939044	0.03446	-0.012734	-0.0088229
Trial1	2	1	blindfold	counterclockwise	practice	Guided	1	0.5	-0.25	4.123871	0.45016	-1.45	-1.05	0.801550966939044	0.03446	0.04228	-0.0088229
Trial1	2	1	blindfold	counterclockwise	practice	Guided	1	0.5	-0.25	4.143875	0.45016	-1.45	-1.05	0.801550966939044	0.03446	0.04228	-0.0088229
Trial1	2	1	blindfold	counterclockwise	practice	Guided	1	0.5	-0.25	4.163879	0.45016	-1.45	-1.05	0.801550966939044	0.03028	0.0084242	-0.0091039
Trial1	2	1	blindfold	counterclockwise	practice	Guided	1	0.5	-0.25	4.183884	0.45016	-1.45	-1.05	0.801550966939044	-0.036608	-0.016968	-0.013341
Trial1	2	1	blindfold	counterclockwise	practice	Guided	1	0.5	-0.25	4.203873	0.45016	-1.45	-1.05	0.801550966939044	-0.0081857	0.008422	0.030552
Trial1	2	1	blindfold	counterclockwise	practice	Guided	1	0.5	-0.25	4.223877	0.45016	-1.45	-1.05	0.801550966939044	-0.005254	0.016884	-0.015555
Trial1	2	1	blindfold	counterclockwise	practice	Guided	1	0.5	-0.25	4.243881	0.45016	-1.45	-1.05	0.801550966939044	-0.00081355	-0.0042741	-0.015274
Trial1	2	1	blindfold	counterclockwise	practice	Guided	1	0.5	-0.25	4.26387	0.45016	-1.45	-1.05	0.801550966939044	-0.013872	-0.021203	-0.015274
Trial1	2	1	blindfold	counterclockwise	practice	Guided	1	0.5	-0.25	4.283875	0.45016	-1.45	-1.05	0.801550966939044	0.0030924	0.029579	-0.0066111
Trial1	2	1	blindfold	counterclockwise	practice	Guided	1	0.5	-0.25	4.303879	0.45016	-1.45	-1.05	0.801550966939044	-0.017516	-0.016971	-0.03317
Trial1	2	1	blindfold	counterclockwise	practice	Guided	1	0.5	-0.25	4.323883	0.45017	-1.45	-1.05	0.801550342509277	0.00024544	0.029574	-0.032037
Trial1	2	1	blindfold	counterclockwise	practice	Guided	1	0.5	-0.25	4.343872	0.45017	-1.45	-1.05	0.801550342509277	0.0038839	-4.87E-05	-0.01918
Trial1	2	1	blindfold	counterclockwise	practice	Guided	1	0.5	-0.25	4.363876	0.45017	-1.45	-1.05	0.801550342509277	0.010632	-0.0085129	0.014917
Trial1	2	1	blindfold	counterclockwise	practice	Guided	1	0.5	-0.25	4.383881	0.45017	-1.45	-1.05	0.801550342509277	0.017914	-0.038134	0.040632
Trial1	2	1	blindfold	counterclockwise	practice	Guided	1	0.5	-0.25	4.403885	0.45017	-1.45	-1.05	0.801550342509277	0.012232	0.012649	-0.010231
Trial1	2	1	blindfold	counterclockwise	practice	Guided	1	0.5	-0.25	4.423874	0.45017	-1.45	-1.05	0.801550342509277	0.013564	0.012645	-0.031188
Trial1	2	1	blindfold	counterclockwise	practice	Guided	1	0.5	-0.25	4.443878	0.45017	-1.45	-1.05	0.801550342509277	-0.017083	0.0338	0.029992
Trial1	2	1	blindfold	counterclockwise	practice	Guided	1	0.5	-0.25	4.463882	0.45017	-1.45	-1.05	0.801550342509277	0.0004159	0.059191	0.035312
Trial1	2	1	blindfold	counterclockwise	practice	Guided	1	0.5	-0.25	4.483871	0.45017	-1.45	-1.05	0.801550342509277	0.025286	-0.03814	-0.0051952
Trial1	2	1	blindfold	counterclockwise	practice	Guided	1	0.5	-0.25	4.503876	0.45017	-1.45	-1.05	0.801550342509277	-0.030406	0.012642	0.029141
Trial1	2	1	blindfold	counterclockwise	practice	Guided	1	0.5	-0.25	4.52388	0.45017	-1.45	-1.05	0.801550342509277	-0.002694	-0.004285	0.01407
Trial1	2	1	blindfold	counterclockwise	practice	Guided	1	0.5	-0.25	4.543884	0.45017	-1.45	-1.05	0.801550342509277	0.029193	-0.0042861	0.003471
Trial1	2	1	blindfold	counterclockwise	practice	Guided	1	0.5	-0.25	4.563873	0.45017	-1.45	-1.05	0.801550342509277	0.011425	0.021103	0.0020585
Trial1	2	1	blindfold	counterclockwise	practice	Guided	1	0.5	-0.25	4.583878	0.45017	-1.45	-1.05	0.801550342509277	0.007782	-0.0085186	-0.010515
Trial1	2	1	blindfold	counterclockwise	practice	Guided	1	0.5	-0.25	4.603882	0.45017	-1.45	-1.05	0.801550342509277	-0.024106	-0.012751	8.3865E-05
Trial1	2	1	blindfold	counterclockwise	practice	Guided	1	0.5	-0.25	4.623871	0.45017	-1.45	-1.05	0.801550342509277	-0.015491	0.012641	0.0048398
Trial1	2	1	blindfold	counterclockwise	practice	Guided	1	0.5	-0.25	4.643875	0.45017	-1.45	-1.05	0.801550342509277	0.002273	-5.6794E-05	0.0056879
Trial1	2	1	blindfold	counterclockwise	practice	Guided	1	0.5	-0.25	4.663879	0.45017	-1.45	-1.05	0.801550342509277	0.02972	0.021102	-0.0049096
Trial1	2	1	blindfold	counterclockwise	practice	Guided	1	0.5	-0.25	4.683884	0.45017	-1.45	-1.05	0.801550342509277	0.013287	-0.046607	-0.026996
Trial1	2	1	blindfold	counterclockwise	practice	Guided	1	0.5	-0.25	4.703873	0.45018	-1.45	-1.05	0.801549721909568	0.023943	0.012639	0.015768
Trial1	2	1	blindfold	counterclockwise	practice	Guided	1	0.5	-0.25	4.723877	0.45018	-1.45	-1.05	0.801549721909568	0.0072411	-5.5058E-05	-0.0024075
Trial1	2	1	blindfold	counterclockwise	practice	Guided	1	0.5	-0.25	4.743881	0.45018	-1.45	-1.05	0.801549721909568	-0.0052853	0.0041749	-0.015546
Trial1	2	1	blindfold	counterclockwise	practice	Guided	1	0.5	-0.25	4.76387	0.45018	-1.45	-1.05	0.801549721909568	0.011679	-0.016986	-0.0018407
Trial1	2	1	blindfold	counterclockwise	practice	Guided	1	0.5	-0.25	4.783875	0.45018	-1.45	-1.05	0.801549721909568	0.010879	0.012637	0.010731
Trial1	2	1	blindfold	counterclockwise	practice	Guided	1	0.5	-0.25	4.803879	0.45018	-1.45	-1.05	0.801549721909568	0.00075451	0.033794	-0.040416
Trial1	2	1	blindfold	counterclockwise	practice	Guided	1	0.5	-0.25	4.823883	0.45018	-1.45	-1.05	0.801549721909568	0.0030564	-0.021224	-0.0066
Trial1	2	1	blindfold	counterclockwise	practice	Guided	1	0.5	-0.25	4.843872	0.45018	-1.45	-1.05	0.801549721909568	0.0049231	0.021093	-0.035944
Trial1	2	1	blindfold	counterclockwise	practice	Guided	1	0.5	-0.25	4.863876	0.45018	-1.45	-1.05	0.801549721909568	0.010873	-0.02969	0.022739
Trial1	2	1	blindfold	counterclockwise	practice	Guided	1	0.5	-0.25	4.883881	0.45018	-1.45	-1.05	0.801549721909568	0.016912	0.033787	-0.014139
Trial1	2	1	blindfold	counterclockwise	practice	Guided	1	0.5	-0.25	4.903885	0.45018	-1.45	-1.05	0.801549721909568	-0.0052934	0.016858	-0.015551
Trial1	2	1	blindfold	counterclockwise	practice	Guided	1	0.5	-0.25	4.923874	0.45018	-1.45	-1.05	0.801549721909568	0.013001	0.042248	-0.0026916
Trial1	2	1	blindfold	counterclockwise	practice	Guided	1	0.5	-0.25	4.943878	0.45019	-1.45	-1.05	0.801549099581751	-0.0082297	0.0083932	0.030556
Trial1	2	1	blindfold	counterclockwise	practice	Guided	1	0.5	-0.25	4.963882	0.45019	-1.45	-1.05	0.801549099581751	0.0074911	-0.016999	-0.0063163
Trial1	2	1	blindfold	counterclockwise	practice	Guided	1	0.5	-0.25	4.983871	0.45019	-1.45	-1.05	0.801549099581751	0.010329	0.008391	0.019114
Trial1	2	1	blindfold	counterclockwise	practice	Guided	1	0.5	-0.25	5.003876	0.45019	-1.45	-1.05	0.801549099581751	-0.0058388	0.029549	-0.019456
Trial1	2	1	blindfold	counterclockwise	practice	Guided	1	0.5	-0.25	5.02388	0.45019	-1.45	-1.05	0.801549099581751	-0.010016	-0.017005	-0.011633
Trial1	2	1	blindfold	counterclockwise	practice	Guided	1	0.5	-0.25	5.043884	0.45019	-1.45	-1.05	0.801549099581751	-0.0030028	-0.021235	0.018272
Trial1	2	1	blindfold	counterclockwise	practice	Guided	1	0.5	-0.25	5.063873	0.45019	-1.45	-1.05	0.801549099581751	-0.0016716	0.0041548	-0.0026854
Trial1	2	1	blindfold	counterclockwise	practice	Guided	1	0.5	-0.25	5.083878	0.4502	-1.45	-1.05	0.801548479230159	0.013691	-0.0085386	0.036169
Trial1	2	1	blindfold	counterclockwise	practice	Guided	1	0.5	-0.25	5.103882	0.4502	-1.45	-1.05	0.801548479230159	0.0022324	0.016849	0.0059807
Trial1	2	1	blindfold	counterclockwise	practice	Guided	1	0.5	-0.25	5.123871	0.4502	-1.45	-1.05	0.801548479230159	0.0085365	-0.012775	-0.005744
Trial1	2	1	blindfold	counterclockwise	practice	Guided	1	0.5	-0.25	5.143875	0.4502	-1.45	-1.05	0.801548479230159	-0.025484	-7.7778E-05	0.01908
Trial1	2	1	blindfold	counterclockwise	practice	Guided	1	0.5	-0.25	5.163879	0.4502	-1.45	-1.05	0.801548479230159	-0.016603	0.0041539	0.021622
Trial1	2	1	blindfold	counterclockwise	practice	Guided	1	0.5	-0.25	5.183884	0.4502	-1.45	-1.05	0.801548479230159	-0.0074545	-0.0043113	0.017996
Trial1	2	1	blindfold	counterclockwise	practice	Guided	1	0.5	-0.25	5.203873	0.4502	-1.45	-1.05	0.801548479230159	0.041928	-0.0043119	-0.017751
Trial1	2	1	blindfold	counterclockwise	practice	Guided	1	0.5	-0.25	5.223877	0.4502	-1.45	-1.05	0.801548479230159	-0.02469	0.025307	0.0084831
Trial1	2	1	blindfold	counterclockwise	practice	Guided	1	0.5	-0.25	5.243881	0.4502	-1.45	-1.05	0.801548479230159	-0.01137	-0.017013	0.0093317
Trial1	2	1	blindfold	counterclockwise	practice	Guided	1	0.5	-0.25	5.26387	0.4502	-1.45	-1.05	0.801548479230159	-0.003556	0.004147	0.026663
Trial1	2	1	blindfold	counterclockwise	practice	Guided	1	0.5	-0.25	5.283875	0.45021	-1.45	-1.05	0.801547857151201	0.015807	0.029534	0.0026429
Trial1	2	1	blindfold	counterclockwise	practice	Guided	1	0.5	-0.25	5.303879	0.45021	-1.45	-1.05	0.801547857151201	-0.011107	0.02107	0.0051396
Trial1	2	1	blindfold	counterclockwise	practice	Guided	1	0.5	-0.25	5.323883	0.45021	-1.45	-1.05	0.801547857151201	-0.025766	0.016837	0.025249
Trial1	2	1	blindfold	counterclockwise	practice	Guided	1	0.5	-0.25	5.343872	0.45021	-1.45	-1.05	0.801547857151201	-0.013954	-0.0085528	-0.020291
Trial1	2	1	blindfold	counterclockwise	practice	Guided	1	0.5	-0.25	5.363876	0.45021	-1.45	-1.05	0.801547857151201	0.0071842	0.016838	-0.0021115
Trial1	2	1	blindfold	counterclockwise	practice	Guided	1	0.5	-0.25	5.383881	0.45021	-1.45	-1.05	0.801547857151201	0.034097	-0.0043231	-0.0046095
Trial1	2	1	blindfold	counterclockwise	practice	Guided	1	0.5	-0.25	5.403885	0.45021	-1.45	-1.05	0.801547857151201	0.018197	0.025298	-0.03508
Trial1	2	1	blindfold	counterclockwise	practice	Guided	1	0.5	-0.25	5.423874	0.45021	-1.45	-1.05	0.801547857151201	-0.0053443	-0.01279	-0.015531
Trial1	2	1	blindfold	counterclockwise	practice	Guided	1	0.5	-0.25	5.443878	0.45021	-1.45	-1.05	0.801547857151201	0.0019382	-0.0085572	0.010185
Trial1	2	1	blindfold	counterclockwise	practice	Guided	1	0.5	-0.25	5.463882	0.45021	-1.45	-1.05	0.801547857151201	0.017393	-9.188E-05	-0.022503
Trial1	2	1	blindfold	counterclockwise	practice	Guided	1	0.5	-0.25	5.483871	0.45021	-1.45	-1.05	0.801547857151201	0.007445	0.00414	-0.0063005
Trial1	2	1	blindfold	counterclockwise	practice	Guided	1	0.5	-0.25	5.503876	0.45021	-1.45	-1.05	0.801547857151201	-0.0050804	0.042226	-0.01972
Trial1	2	1	blindfold	counterclockwise	practice	Guided	1	0.5	-0.25	5.52388	0.45021	-1.45	-1.05	0.801547857151201	0.0081493	0.025292	0.052665
Trial1	2	1	blindfold	counterclockwise	practice	Guided	1	0.5	-0.25	5.543884	0.45022	-1.45	-1.05	0.801547237047727	-0.032529	-9.9401E-05	0.022478
Trial1	2	1	blindfold	counterclockwise	practice	Guided	1	0.5	-0.25	5.563873	0.45022	-1.45	-1.05	0.801547237047727	-0.0066835	-0.021258	-0.03507
Trial1	2	1	blindfold	counterclockwise	practice	Guided	1	0.5	-0.25	5.583878	0.45021	-1.45	-1.05	0.801547857151201	0.0019332	-0.021259	0.010189
Trial1	2	1	blindfold	counterclockwise	practice	Guided	1	0.5	-0.25	5.603882	0.45022	-1.45	-1.05	0.801547237047727	0.0077071	-0.038186	-0.010487
Trial1	2	1	blindfold	counterclockwise	practice	Guided	1	0.5	-0.25	5.623871	0.45022	-1.45	-1.05	0.801547237047727	-0.025513	0.0041319	0.021066
Trial1	2	1	blindfold	counterclockwise	practice	Guided	1	0.5	-0.25	5.643875	0.45021	-1.45	-1.05	0.801547857151201	-0.014496	-0.02549	-0.028666
Trial1	2	1	blindfold	counterclockwise	practice	Guided	1	0.5	-0.25	5.663879	0.45021	-1.45	-1.05	0.801547857151201	0.016058	-0.033952	-0.0015389
Trial1	2	1	blindfold	counterclockwise	practice	Guided	1	0.5	-0.25	5.683884	0.45021	-1.45	-1.04995	0.801498004923033	0.0069102	0.0083651	0.0020895
Trial1	2	1	blindfold	counterclockwise	practice	Guided	1	0.5	-0.25	5.703873	0.45019	-1.45007	-1.04993	0.801479258982329	0.049382	-0.275117	0.105721
Trial1	2	1	blindfold	counterclockwise	practice	Guided	1	0.5	-0.25	5.723877	0.45017	-1.45014	-1.04993	0.801480502018163	0.042547	-0.329959	0.143061
Trial1	2	1	blindfold	counterclockwise	practice	Guided	1	0.5	-0.25	5.743881	0.45018	-1.45016	-1.04995	0.801499869797386	0.184719	-0.511825	0.09226
Trial1	2	1	blindfold	counterclockwise	practice	Guided	1	0.5	-0.25	5.76387	0.45025	-1.4502	-1.05	0.801545375630795	0.292215	-0.401714	-0.068342
Trial1	2	1	blindfold	counterclockwise	practice	Guided	1	0.5	-0.25	5.783875	0.45048	-1.45019	-1.05004	0.801571109869371	0.350658	-0.249282	-0.077227
Trial1	2	1	blindfold	counterclockwise	practice	Guided	1	0.5	-0.25	5.803879	0.45088	-1.45015	-1.05001	0.801516513125395	0.18022	-0.257673	-0.062785
Trial1	2	1	blindfold	counterclockwise	practice	Guided	1	0.5	-0.25	5.823883	0.4518	-1.45002	-1.04999	0.80144066727587	-0.048676	0.076664	-0.03948
Trial1	2	1	blindfold	counterclockwise	practice	Guided	1	0.5	-0.25	5.843872	0.45213	-1.44995	-1.05	0.801430883842535	-0.023891	-0.067218	-0.0084388
Trial1	2	1	blindfold	counterclockwise	practice	Guided	1	0.5	-0.25	5.863876	0.4524	-1.45001	-1.05	0.801414801342267	0.056846	0.025898	-0.016471
Trial1	2	1	blindfold	counterclockwise	practice	Guided	1	0.5	-0.25	5.883881	0.45266	-1.45001	-1.05	0.801399400947926	0.077426	0.068202	0.010663
Trial1	2	1	blindfold	counterclockwise	practice	Guided	1	0.5	-0.25	5.903885	0.45294	-1.44999	-1.05	0.801382908295051	0.04376	-0.062985	-0.020946
Trial1	2	1	blindfold	counterclockwise	practice	Guided	1	0.5	-0.25	5.923874	0.45341	-1.44999	-1.05	0.801355446629329	-0.046924	0.068195	0.0027086
Trial1	2	1	blindfold	counterclockwise	practice	Guided	1	0.5	-0.25	5.943878	0.45352	-1.44998	-1.05	0.801349058842543	-0.031177	-0.054526	-0.033023
Trial1	2	1	blindfold	counterclockwise	practice	Guided	1	0.5	-0.25	5.963882	0.4536	-1.45001	-1.05	0.801344423259074	0.042438	0.025888	1.985E-05
Trial1	2	1	blindfold	counterclockwise	practice	Guided	1	0.5	-0.25	5.983871	0.45366	-1.45	-1.05	0.801340950070293	0.057089	0.025875	-0.020086
Trial1	2	1	blindfold	counterclockwise	practice	Guided	1	0.5	-0.25	6.003876	0.45374	-1.44999	-1.05	0.801336328415853	0.053978	-0.062992	-0.041327
Trial1	2	1	blindfold	counterclockwise	practice	Guided	1	0.5	-0.25	6.02388	0.45382	-1.45001	-1.05	0.801331714719352	-0.02784	0.034349	-0.017112
Trial1	2	1	blindfold	counterclockwise	practice	Guided	1	0.5	-0.25	6.043884	0.45383	-1.44999	-1.05	0.801331137708284	-0.013692	-0.062999	-0.02883
Trial1	2	1	blindfold	counterclockwise	practice	Guided	1	0.5	-0.25	6.063873	0.45383	-1.45	-1.05	0.801331137708284	0.052384	0.017415	-0.016173
Trial1	2	1	blindfold	counterclockwise	practice	Guided	1	0.5	-0.25	6.083878	0.45383	-1.45	-1.05	0.801331137708284	0.03932	0.03856	-0.021219
Trial1	2	1	blindfold	counterclockwise	practice	Guided	1	0.5	-0.25	6.103882	0.45386	-1.44999	-1.05	0.801329409139375	0.025447	-0.071469	-0.013691
Trial1	2	1	blindfold	counterclockwise	practice	Guided	1	0.5	-0.25	6.123871	0.45388	-1.45001	-1.05	0.801328259669457	0.020734	-0.0037488	-0.0097835
Trial1	2	1	blindfold	counterclockwise	practice	Guided	1	0.5	-0.25	6.143875	0.45386	-1.44999	-1.05	0.801329409139375	-0.026883	-0.037615	-0.0006267
Trial1	2	1	blindfold	counterclockwise	practice	Guided	1	0.5	-0.25	6.163879	0.45385	-1.45001	-1.05	0.801329985776664	0.0027226	0.030103	-0.020444
Trial1	2	1	blindfold	counterclockwise	practice	Guided	1	0.5	-0.25	6.183884	0.45385	-1.45	-1.05	0.801329985776664	-0.0058959	0.042788	-0.011491
Trial1	2	1	blindfold	counterclockwise	practice	Guided	1	0.5	-0.25	6.203873	0.45385	-1.44999	-1.05	0.801329985776664	0.038237	-0.054546	-0.0044525
Trial1	2	1	blindfold	counterclockwise	practice	Guided	1	0.5	-0.25	6.223877	0.45386	-1.45	-1.05	0.801329409139375	-0.023936	0.097803	-0.0084411
Trial1	2	1	blindfold	counterclockwise	practice	Guided	1	0.5	-0.25	6.243881	0.45386	-1.45	-1.05	0.801329409139375	-0.024468	-0.067242	-5.8159E-05
Trial1	2	1	blindfold	counterclockwise	practice	Guided	1	0.5	-0.25	6.26387	0.45385	-1.45	-1.05	0.801329985776664	-0.015583	-0.016451	0.00050904
Trial1	2	1	blindfold	counterclockwise	practice	Guided	1	0.5	-0.25	6.283875	0.45385	-1.45	-1.05	0.801329985776664	0.028286	0.076639	0.0165
Trial1	2	1	blindfold	counterclockwise	practice	Guided	1	0.5	-0.25	6.303879	0.45386	-1.44999	-1.05	0.801329409139375	0.024375	0.00046263	0.0030722
Trial1	2	1	blindfold	counterclockwise	practice	Guided	1	0.5	-0.25	6.323883	0.45387	-1.45	-1.05	0.801328834342428	0.0083592	-0.02915	0.04413
Trial1	2	1	blindfold	counterclockwise	practice	Guided	1	0.5	-0.25	6.343872	0.45386	-1.45	-1.05	0.801329409139375	-0.023397	-0.0079991	-0.049792
Trial1	2	1	blindfold	counterclockwise	practice	Guided	1	0.5	-0.25	6.363876	0.45386	-1.45	-1.05	0.801329409139375	0.011595	-0.037612	-0.014268
Trial1	2	1	blindfold	counterclockwise	practice	Guided	1	0.5	-0.25	6.383881	0.45386	-1.45	-1.05	0.801329409139375	0.028012	0.021627	0.015925
Trial1	2	1	blindfold	counterclockwise	practice	Guided	1	0.5	-0.25	6.403885	0.45387	-1.45	-1.05	0.801328834342428	0.018854	-0.050317	0.019545
Trial1	2	1	blindfold	counterclockwise	practice	Guided	1	0.5	-0.25	6.423874	0.45387	-1.45	-1.05	0.801328834342428	-0.0095485	0.017393	-0.024364
Trial1	2	1	blindfold	counterclockwise	practice	Guided	1	0.5	-0.25	6.443878	0.45387	-1.45	-1.05	0.801328834342428	-0.027846	-0.054553	-0.017118
Trial1	2	1	blindfold	counterclockwise	practice	Guided	1	0.5	-0.25	6.463882	0.45387	-1.45	-1.05	0.801328834342428	0.0095659	-0.016459	-0.044181
Trial1	2	1	blindfold	counterclockwise	practice	Guided	1	0.5	-0.25	6.483871	0.45387	-1.45	-1.05	0.801328834342428	0.010512	0.03855	0.010594
Trial1	2	1	blindfold	counterclockwise	practice	Guided	1	0.5	-0.25	6.503876	0.45387	-1.45	-1.05	0.801328834342428	-0.0061831	-0.0037728	-0.0073112
Trial1	2	1	blindfold	counterclockwise	practice	Guided	1	0.5	-0.25	6.52388	0.45387	-1.45	-1.05	0.801328834342428	0.0099639	-0.020694	0.018976
Trial1	2	1	blindfold	counterclockwise	practice	Guided	1	0.5	-0.25	6.543884	0.45387	-1.45	-1.05	0.801328834342428	-0.019506	-0.033399	-0.0081656
Trial1	2	1	blindfold	counterclockwise	practice	Guided	1	0.5	-0.25	6.563873	0.45387	-1.45	-1.05	0.801328834342428	0.013067	-0.033389	0.040218
Trial1	2	1	blindfold	counterclockwise	practice	Guided	1	0.5	-0.25	6.583878	0.45387	-1.45	-1.05	0.801328834342428	0.0016246	0.013157	0.021458
Trial1	2	1	blindfold	counterclockwise	practice	Guided	1	0.5	-0.25	6.603882	0.45387	-1.45	-1.05	0.801328834342428	0.003502	0.013151	-0.023793
Trial1	2	1	blindfold	counterclockwise	practice	Guided	1	0.5	-0.25	6.623871	0.45388	-1.45	-1.05	0.801328259669457	0.038754	0.025846	-0.012848
Trial1	2	1	blindfold	counterclockwise	practice	Guided	1	0.5	-0.25	6.643875	0.45388	-1.45	-1.05	0.801328259669457	0.011842	0.013144	-0.010364
Trial1	2	1	blindfold	counterclockwise	practice	Guided	1	0.5	-0.25	6.663879	0.45387	-1.45	-1.05	0.801328834342428	-0.021123	-0.024936	0.016984
Trial1	2	1	blindfold	counterclockwise	practice	Guided	1	0.5	-0.25	6.683884	0.45387	-1.45	-1.05	0.801328834342428	0.015748	0.025842	-0.0016933
Trial1	2	1	blindfold	counterclockwise	practice	Guided	1	0.5	-0.25	6.703873	0.45388	-1.45	-1.05	0.801328259669457	0.023821	-0.0037858	0.01145
Trial1	2	1	blindfold	counterclockwise	practice	Guided	1	0.5	-0.25	6.723877	0.45388	-1.45	-1.05	0.801328259669457	-0.0051204	0.0089135	-0.024074
Trial1	2	1	blindfold	counterclockwise	practice	Guided	1	0.5	-0.25	6.743881	0.45388	-1.45	-1.05	0.801328259669457	-0.011174	-0.0037881	-0.028836
Trial1	2	1	blindfold	counterclockwise	practice	Guided	1	0.5	-0.25	6.76387	0.45388	-1.45	-1.05	0.801328259669457	0.0096877	-0.003782	0.023171
Trial1	2	1	blindfold	counterclockwise	practice	Guided	1	0.5	-0.25	6.783875	0.45388	-1.45	-1.05	0.801328259669457	0.012913	0.034302	-0.027126
Trial1	2	1	blindfold	counterclockwise	practice	Guided	1	0.5	-0.25	6.803879	0.45388	-1.45	-1.05	0.801328259669457	0.016814	-0.020719	-0.018457
Trial1	2	1	blindfold	counterclockwise	practice	Guided	1	0.5	-0.25	6.823883	0.45388	-1.45	-1.05	0.801328259669457	-0.0012226	-0.016482	-0.015405
Trial1	2	1	blindfold	counterclockwise	practice	Guided	1	0.5	-0.25	6.843872	0.45388	-1.44999	-1.05	0.801328259669457	0.005239	-0.024959	0.022887
Trial1	2	1	blindfold	counterclockwise	practice	Guided	1	0.5	-0.25	6.863876	0.45388	-1.45	-1.05	0.801328259669457	-0.0022953	-0.033414	0.00079182
Trial1	2	1	blindfold	counterclockwise	practice	Guided	1	0.5	-0.25	6.883881	0.45388	-1.45	-1.05	0.801328259669457	-0.0072734	0.021597	0.0094603
Trial1	2	1	blindfold	counterclockwise	practice	Guided	1	0.5	-0.25	6.903885	0.45388	-1.45	-1.05	0.801328259669457	0.048167	0.034284	0.00307
Trial1	2	1	blindfold	counterclockwise	practice	Guided	1	0.5	-0.25	6.923874	0.45388	-1.45	-1.05	0.801328259669457	0.0063116	-0.01226	0.0061262
Trial1	2	1	blindfold	counterclockwise	practice	Guided	1	0.5	-0.25	6.943878	0.45389	-1.45	-1.05	0.801327683405577	0.0079221	-0.024963	-0.019023
Trial1	2	1	blindfold	counterclockwise	practice	Guided	1	0.5	-0.25	6.963882	0.45388	-1.45	-1.05	0.801328259669457	0.00011704	-0.029191	-0.027689
Trial1	2	1	blindfold	counterclockwise	practice	Guided	1	0.5	-0.25	6.983871	0.45388	-1.45	-1.05	0.801328259669457	-0.0044537	0.0046615	0.034897
Trial1	2	1	blindfold	counterclockwise	practice	Guided	1	0.5	-0.25	7.003876	0.45389	-1.45	-1.05	0.801327683405577	-0.02168	0.021584	0.025376
Trial1	2	1	blindfold	counterclockwise	practice	Guided	1	0.5	-0.25	7.02388	0.45389	-1.45	-1.05	0.801327683405577	0.011015	-0.012267	0.0022212
Trial1	2	1	blindfold	counterclockwise	practice	Guided	1	0.5	-0.25	7.043884	0.45389	-1.45	-1.05	0.801327683405577	-0.0067505	-0.016507	0.0010834
Trial1	2	1	blindfold	counterclockwise	practice	Guided	1	0.5	-0.25	7.063873	0.45389	-1.45	-1.05	0.801327683405577	0.0091342	-0.016502	0.031561
Trial1	2	1	blindfold	counterclockwise	practice	Guided	1	0.5	-0.25	7.083878	0.45389	-1.45	-1.05	0.801327683405577	-0.020071	-0.0080396	0.00022768
Trial1	2	1	blindfold	counterclockwise	practice	Guided	1	0.5	-0.25	7.103882	0.45389	-1.45	-1.05	0.801327683405577	0.0084539	0.030042	-0.018733
Trial1	2	1	blindfold	counterclockwise	practice	Guided	1	0.5	-0.25	7.123871	0.45389	-1.45	-1.05	0.801327683405577	-0.0017746	0.034274	-0.007015
Trial1	2	1	blindfold	counterclockwise	practice	Guided	1	0.5	-0.25	7.143875	0.45389	-1.45	-1.05	0.801327683405577	-0.0056782	0.030035	-0.015681
Trial1	2	1	blindfold	counterclockwise	practice	Guided	1	0.5	-0.25	7.163879	0.45389	-1.45	-1.05	0.801327683405577	0.0029354	-0.054597	-0.010919
Trial1	2	1	blindfold	counterclockwise	practice	Guided	1	0.5	-0.25	7.183884	0.45389	-1.45	-1.05	0.801327683405577	-0.0039244	0.059662	0.026519
Trial1	2	1	blindfold	counterclockwise	practice	Guided	1	0.5	-0.25	7.203873	0.45389	-1.45	-1.05	0.801327683405577	0.040343	0.013106	-0.037982
Trial1	2	1	blindfold	counterclockwise	practice	Guided	1	0.5	-0.25	7.223877	0.45389	-1.45	-1.05	0.801327683405577	0.024061	0.004645	0.0069856
Trial1	2	1	blindfold	counterclockwise	practice	Guided	1	0.5	-0.25	7.243881	0.45389	-1.45	-1.05	0.801327683405577	-0.016715	0.046959	-0.011492
Trial1	2	1	blindfold	counterclockwise	practice	Guided	1	0.5	-0.25	7.26387	0.45389	-1.45	-1.05	0.801327683405577	-0.001511	0.0088746	-0.010353
Trial1	2	1	blindfold	counterclockwise	practice	Guided	1	0.5	-0.25	7.283875	0.45389	-1.45	-1.05	0.801327683405577	0.015984	0.0088718	-0.005878
Trial1	2	1	blindfold	counterclockwise	practice	Guided	1	0.5	-0.25	7.303879	0.45389	-1.45	-1.05	0.801327683405577	0.024326	0.0004066	0.0030748
Trial1	2	1	blindfold	counterclockwise	practice	Guided	1	0.5	-0.25	7.323883	0.45389	-1.45	-1.05	0.801327683405577	0.023517	-0.024979	0.015652
Trial1	2	1	blindfold	counterclockwise	practice	Guided	1	0.5	-0.25	7.343872	0.4539	-1.45	-1.05	0.801327108980929	0.0039997	0.0004083	-0.027683
Trial1	2	1	blindfold	counterclockwise	practice	Guided	1	0.5	-0.25	7.363876	0.4539	-1.45	-1.05	0.801327108980929	-0.010398	0.013107	-0.01177
Trial1	2	1	blindfold	counterclockwise	practice	Guided	1	0.5	-0.25	7.383881	0.45389	-1.45	-1.05	0.801327683405577	-0.01874	0.00041047	-0.020722
Trial1	2	1	blindfold	counterclockwise	practice	Guided	1	0.5	-0.25	7.403885	0.45389	-1.45	-1.05	0.801327683405577	0.01181	-0.0038247	-0.010343
Trial1	2	1	blindfold	counterclockwise	practice	Guided	1	0.5	-0.25	7.423874	0.45389	-1.45	-1.05	0.801327683405577	0.0037317	-0.020749	-0.018727
Trial1	2	1	blindfold	counterclockwise	practice	Guided	1	0.5	-0.25	7.443878	0.4539	-1.45	-1.05	0.801327108980929	0.025931	-0.0080611	-0.022061
Trial1	2	1	blindfold	counterclockwise	practice	Guided	1	0.5	-0.25	7.463882	0.4539	-1.45	-1.05	0.801327108980929	0.0029183	-0.012291	-0.010911
Trial1	2	1	blindfold	counterclockwise	practice	Guided	1	0.5	-0.25	7.483871	0.4539	-1.45	-1.05	0.801327108980929	0.0026512	0.017333	-0.0067196
Trial1	2	1	blindfold	counterclockwise	practice	Guided	1	0.5	-0.25	7.503876	0.4539	-1.45	-1.05	0.801327108980929	0.011263	0.025791	-0.0019588
Trial1	2	1	blindfold	counterclockwise	practice	Guided	1	0.5	-0.25	7.52388	0.4539	-1.45	-1.05	0.801327108980929	0.016509	-0.0080606	-0.014246
Trial1	2	1	blindfold	counterclockwise	practice	Guided	1	0.5	-0.25	7.543884	0.4539	-1.45	-1.05	0.801327108980929	0.0054747	0.021559	0.018714
Trial1	2	1	blindfold	counterclockwise	practice	Guided	1	0.5	-0.25	7.563873	0.4539	-1.45	-1.05	0.801327108980929	-0.024804	-0.0080621	0.016721
Trial1	2	1	blindfold	counterclockwise	practice	Guided	1	0.5	-0.25	7.583878	0.4539	-1.45	-1.05	0.801327108980929	0.012874	0.01733	-0.027104
Trial1	2	1	blindfold	counterclockwise	practice	Guided	1	0.5	-0.25	7.603882	0.4539	-1.45	-1.05	0.801327108980929	0.025658	0.02579	-0.017864
Trial1	2	1	blindfold	counterclockwise	practice	Guided	1	0.5	-0.25	7.623871	0.4539	-1.45	-1.05	0.801327108980929	-0.0067737	0.00039942	0.0010979
Trial1	2	1	blindfold	counterclockwise	practice	Guided	1	0.5	-0.25	7.643875	0.4539	-1.45	-1.05	0.801327108980929	0.028747	-0.029229	0.003374
Trial1	2	1	blindfold	counterclockwise	practice	Guided	1	0.5	-0.25	7.663879	0.4539	-1.45	-1.05	0.801327108980929	0.017575	-0.05462	-0.031011
Trial1	2	1	blindfold	counterclockwise	practice	Guided	1	0.5	-0.25	7.683884	0.4539	-1.45	-1.05	0.801327108980929	-0.0093393	0.021553	-0.028525
Trial1	2	1	blindfold	counterclockwise	practice	Guided	1	0.5	-0.25	7.703873	0.45391	-1.45	-1.05	0.801326532966113	-0.0090714	-0.016538	-0.032717
Trial1	2	1	blindfold	counterclockwise	practice	Guided	1	0.5	-0.25	7.723877	0.4539	-1.45	-1.05	0.801327108980929	-0.0096084	-0.0038396	-0.023193
Trial1	2	1	blindfold	counterclockwise	practice	Guided	1	0.5	-0.25	7.743881	0.4539	-1.45	-1.05	0.801327108980929	-0.015661	0.05117	0.017297
Trial1	2	1	blindfold	counterclockwise	practice	Guided	1	0.5	-0.25	7.76387	0.4539	-1.45	-1.05	0.801327108980929	-0.010684	-0.012308	-0.0075658
Trial1	2	1	blindfold	counterclockwise	practice	Guided	1	0.5	-0.25	7.783875	0.45391	-1.45	-1.05	0.801326532966113	0.025917	-0.0080751	-0.02205
Trial1	2	1	blindfold	counterclockwise	practice	Guided	1	0.5	-0.25	7.803879	0.45391	-1.45	-1.05	0.801326532966113	-0.014449	0.0046176	0.051114
Trial1	2	1	blindfold	counterclockwise	practice	Guided	1	0.5	-0.25	7.823883	0.45391	-1.45	-1.05	0.801326532966113	0.040721	-0.01654	4.3034E-05
Trial1	2	1	blindfold	counterclockwise	practice	Guided	1	0.5	-0.25	7.843872	0.45391	-1.45	-1.05	0.801326532966113	-0.010151	0.03424	-0.015948
Trial1	2	1	blindfold	counterclockwise	practice	Guided	1	0.5	-0.25	7.863876	0.45391	-1.45	-1.05	0.801326532966113	-0.0031529	-0.016541	0.013961
Trial1	2	1	blindfold	counterclockwise	practice	Guided	1	0.5	-0.25	7.883881	0.45391	-1.45	-1.05	0.801326532966113	-0.0018119	0.025776	-0.0069986
Trial1	2	1	blindfold	counterclockwise	practice	Guided	1	0.5	-0.25	7.903885	0.45391	-1.45	-1.05	0.801326532966113	0.0042424	-0.020777	-0.031861
Trial1	2	1	blindfold	counterclockwise	practice	Guided	1	0.5	-0.25	7.923874	0.45391	-1.45	-1.05	0.801326532966113	0.024028	-0.033471	0.0072859
Trial1	2	1	blindfold	counterclockwise	practice	Guided	1	0.5	-0.25	7.943878	0.45391	-1.45	-1.05	0.801326532966113	-0.0010044	0.055392	-0.034622
Trial1	2	1	blindfold	counterclockwise	practice	Guided	1	0.5	-0.25	7.963882	0.45391	-1.45	-1.05	0.801326532966113	0.012588	0.021536	-0.035763
Trial1	2	1	blindfold	counterclockwise	practice	Guided	1	0.5	-0.25	7.983871	0.45391	-1.45	-1.05	0.801326532966113	-0.033432	-0.03771	-0.00059979
Trial1	2	1	blindfold	counterclockwise	practice	Guided	1	0.5	-0.25	8.003876	0.45391	-1.45	-1.05	0.801326532966113	-0.032356	0.021533	-0.017369
Trial1	2	1	blindfold	counterclockwise	practice	Guided	1	0.5	-0.25	8.02388	0.45391	-1.45	-1.05	0.801326532966113	-0.0070555	-0.0038598	0.0052966
Trial1	2	1	blindfold	counterclockwise	practice	Guided	1	0.5	-0.25	8.043884	0.45391	-1.45	-1.05	0.801326532966113	0.028204	0.0003693	0.011769
Trial1	2	1	blindfold	counterclockwise	practice	Guided	1	0.5	-0.25	8.063873	0.45391	-1.45	-1.05	0.801326532966113	-0.030335	-0.016559	0.020643
Trial1	2	1	blindfold	counterclockwise	practice	Guided	1	0.5	-0.25	8.083878	0.45391	-1.45	-1.05	0.801326532966113	-0.011765	0.0088322	0.0092088
Trial1	2	1	blindfold	counterclockwise	practice	Guided	1	0.5	-0.25	8.103882	0.45391	-1.45	-1.05	0.801326532966113	0.024569	0.025758	-0.0010868
Trial1	2	1	blindfold	counterclockwise	practice	Guided	1	0.5	-0.25	8.123871	0.45391	-1.45	-1.05	0.801326532966113	0.0031685	-0.033488	-0.015083
Trial1	2	1	blindfold	counterclockwise	practice	Guided	1	0.5	-0.25	8.143875	0.45391	-1.45	-1.05	0.801326532966113	-0.0036971	0.025754	0.022354
Trial1	2	1	blindfold	counterclockwise	practice	Guided	1	0.5	-0.25	8.163879	0.45391	-1.45	-1.05	0.801326532966113	-0.0012773	0.013056	-0.01537
Trial1	2	1	blindfold	counterclockwise	practice	Guided	1	0.5	-0.25	8.183884	0.45391	-1.45	-1.05	0.801326532966113	-0.016212	0.029984	0.0089259
Trial1	2	1	blindfold	counterclockwise	practice	Guided	1	0.5	-0.25	8.203873	0.45391	-1.45	-1.05	0.801326532966113	-0.012578	0.059603	0.021788
Trial1	2	1	blindfold	counterclockwise	practice	Guided	1	0.5	-0.25	8.223877	0.45391	-1.45	-1.05	0.801326532966113	0.032365	-0.020801	0.016256
Trial1	2	1	blindfold	counterclockwise	practice	Guided	1	0.5	-0.25	8.243881	0.45391	-1.45	-1.05	0.801326532966113	-0.013529	-0.025033	-0.02041
Trial1	2	1	blindfold	counterclockwise	practice	Guided	1	0.5	-0.25	8.26387	0.45391	-1.45	-1.05	0.801326532966113	-0.029809	0.013051	0.01227
Trial1	2	1	blindfold	counterclockwise	practice	Guided	1	0.5	-0.25	8.283875	0.45391	-1.45	-1.05	0.801326532966113	-0.0089471	-0.025034	0.034651
Trial1	2	1	blindfold	counterclockwise	practice	Guided	1	0.5	-0.25	8.303879	0.45391	-1.45	-1.05	0.801326532966113	-0.0049152	-0.016572	-0.02822
Trial1	2	1	blindfold	counterclockwise	practice	Guided	1	0.5	-0.25	8.323883	0.45391	-1.45	-1.05	0.801326532966113	0.0078698	-0.012339	-0.018983
Trial1	2	1	blindfold	counterclockwise	practice	Guided	1	0.5	-0.25	8.343872	0.45392	-1.45	-1.05	0.801325957076015	-0.018509	0.0045847	-0.019551
Trial1	2	1	blindfold	counterclockwise	practice	Guided	1	0.5	-0.25	8.363876	0.45392	-1.45	-1.05	0.801325957076015	-0.015412	0.01728	-0.0036402
Trial1	2	1	blindfold	counterclockwise	practice	Guided	1	0.5	-0.25	8.383881	0.45391	-1.45	-1.05	0.801326532966113	0.0093523	0.034209	0.027407
Trial1	2	1	blindfold	counterclockwise	practice	Guided	1	0.5	-0.25	8.403885	0.45391	-1.45	-1.05	0.801326532966113	-0.0067988	0.00035395	0.0011181
Trial1	2	1	blindfold	counterclockwise	practice	Guided	1	0.5	-0.25	8.423874	0.45392	-1.45	-1.05	0.801325957076015	-0.0031658	-0.0081118	0.013977
Trial1	2	1	blindfold	counterclockwise	practice	Guided	1	0.5	-0.25	8.443878	0.45392	-1.45	-1.05	0.801325957076015	0.042853	0.034205	-0.0083231
Trial1	2	1	blindfold	counterclockwise	practice	Guided	1	0.5	-0.25	8.463882	0.45392	-1.45	-1.05	0.801325957076015	0.019033	-0.020813	0.015401
Trial1	2	1	blindfold	counterclockwise	practice	Guided	1	0.5	-0.25	8.483871	0.45392	-1.45	-1.05	0.801325957076015	-0.0034402	0.01304	0.01817
Trial1	2	1	blindfold	counterclockwise	practice	Guided	1	0.5	-0.25	8.503876	0.45392	-1.45	-1.05	0.801325957076015	0.0093464	0.042659	0.027411
Trial1	2	1	blindfold	counterclockwise	practice	Guided	1	0.5	-0.25	8.52388	0.45392	-1.45	-1.05	0.801325957076015	0.00019508	0.0045697	0.031033
Trial1	2	1	blindfold	counterclockwise	practice	Guided	1	0.5	-0.25	8.543884	0.45392	-1.45	-1.05	0.801325957076015	0.011493	0.017263	-0.0019281
Trial1	2	1	blindfold	counterclockwise	practice	Guided	1	0.5	-0.25	8.563873	0.45392	-1.45	-1.05	0.801325957076015	-0.02013	0.013029	0.00026826
Trial1	2	1	blindfold	counterclockwise	practice	Guided	1	0.5	-0.25	8.583878	0.45392	-1.45	-1.05	0.801325957076015	-0.011787	0.004567	0.0092217
Trial1	2	1	blindfold	counterclockwise	practice	Guided	1	0.5	-0.25	8.603882	0.45392	-1.45	-1.05	0.801325957076015	0.0062436	0.021493	0.00617
Trial1	2	1	blindfold	counterclockwise	practice	Guided	1	0.5	-0.25	8.623871	0.45392	-1.45	-1.05	0.801325957076015	0.012297	-0.033521	-0.018695
Trial1	2	1	blindfold	counterclockwise	practice	Guided	1	0.5	-0.25	8.643875	0.45392	-1.45	-1.05	0.801325957076015	-0.025383	0.0045629	0.012561
Trial1	2	1	blindfold	counterclockwise	practice	Guided	1	0.5	-0.25	8.663879	0.45392	-1.45	-1.05	0.801325957076015	-0.015964	0.017259	0.004746
Trial1	2	1	blindfold	counterclockwise	practice	Guided	1	0.5	-0.25	8.683884	0.45392	-1.45	-1.05	0.801325957076015	0.0051639	-0.016595	0.022935
Trial1	2	1	blindfold	counterclockwise	practice	Guided	1	0.5	-0.25	8.703873	0.45392	-1.45	-1.05	0.801325957076015	-0.0018385	-0.012366	-0.0069746
Trial1	2	1	blindfold	counterclockwise	practice	Guided	1	0.5	-0.25	8.723877	0.45393	-1.45	-1.05	0.801325381310636	-0.0068185	0.021489	0.0011253
Trial1	2	1	blindfold	counterclockwise	practice	Guided	1	0.5	-0.25	8.743881	0.45392	-1.45	-1.05	0.801325957076015	0.0056994	-0.02506	0.014552
Trial1	2	1	blindfold	counterclockwise	practice	Guided	1	0.5	-0.25	8.76387	0.45393	-1.45	-1.05	0.801325381310636	-0.011796	-0.0081338	0.0092219
Trial1	2	1	blindfold	counterclockwise	practice	Guided	1	0.5	-0.25	8.783875	0.45393	-1.45	-1.05	0.801325381310636	-0.010452	-0.016597	-0.011736
Trial1	2	1	blindfold	counterclockwise	practice	Guided	1	0.5	-0.25	8.803879	0.45392	-1.45	-1.05	0.801325957076015	-0.0037183	0.029951	0.022363
Trial1	2	1	blindfold	counterclockwise	practice	Guided	1	0.5	-0.25	8.823883	0.45392	-1.45	-1.05	0.801325957076015	0.022927	-0.033525	0.024073
Trial1	2	1	blindfold	counterclockwise	practice	Guided	1	0.5	-0.25	8.843872	0.45392	-1.45	-1.05	0.801325957076015	0.015121	0.025722	0.0067416
Trial1	2	1	blindfold	counterclockwise	practice	Guided	1	0.5	-0.25	8.863876	0.45392	-1.45	-1.05	0.801325957076015	0.015118	-0.0039018	0.0061713
Trial1	2	1	blindfold	counterclockwise	practice	Guided	1	0.5	-0.25	8.883881	0.45393	-1.45	-1.05	0.801325381310636	-0.033194	-0.016597	-0.0047738
Trial1	2	1	blindfold	counterclockwise	practice	Guided	1	0.5	-0.25	8.903885	0.45393	-1.45	-1.05	0.801325381310636	0.018213	-0.029294	0.027982
Trial1	2	1	blindfold	counterclockwise	practice	Guided	1	0.5	-0.25	8.923874	0.45393	-1.45	-1.05	0.801325381310636	0.0023314	0.0045598	-0.002497
Trial1	2	1	blindfold	counterclockwise	practice	Guided	1	0.5	-0.25	8.943878	0.45393	-1.45	-1.05	0.801325381310636	0.033144	0.042644	0.0036879
Trial1	2	1	blindfold	counterclockwise	practice	Guided	1	0.5	-0.25	8.963882	0.45393	-1.45	-1.05	0.801325381310636	0.0059607	0.0045565	0.010364
Trial1	2	1	blindfold	counterclockwise	practice	Guided	1	0.5	-0.25	8.983871	0.45393	-1.45	-1.05	0.801325381310636	-0.0073626	0.017253	0.0095108
Trial1	2	1	blindfold	counterclockwise	practice	Guided	1	0.5	-0.25	9.003876	0.45393	-1.45	-1.05	0.801325381310636	0.034217	0.034179	-0.013072
Trial1	2	1	blindfold	counterclockwise	practice	Guided	1	0.5	-0.25	9.02388	0.45393	-1.45	-1.05	0.801325381310636	-0.018268	0.013018	-0.029061
Trial1	2	1	blindfold	counterclockwise	practice	Guided	1	0.5	-0.25	9.043884	0.45393	-1.45	-1.05	0.801325381310636	0.017398	0.029945	0.040566
Trial1	2	1	blindfold	counterclockwise	practice	Guided	1	0.5	-0.25	9.063873	0.45393	-1.45	-1.05	0.801325381310636	0.0001695	0.00032475	0.01314
Trial1	2	1	blindfold	counterclockwise	practice	Guided	1	0.5	-0.25	9.083878	0.45393	-1.45	-1.05	0.801325381310636	-0.0079067	0.008787	0.017902
Trial1	2	1	blindfold	counterclockwise	practice	Guided	1	0.5	-0.25	9.103882	0.45393	-1.45	-1.05	0.801325381310636	-0.0068303	0.025714	0.0011363
Trial1	2	1	blindfold	counterclockwise	practice	Guided	1	0.5	-0.25	9.123871	0.45393	-1.45	-1.05	0.801325381310636	-0.00468	0.013017	-0.032397
Trial1	2	1	blindfold	counterclockwise	practice	Guided	1	0.5	-0.25	9.143875	0.45393	-1.45	-1.05	0.801325381310636	0.025599	0.0087822	-0.017829
Trial1	2	1	blindfold	counterclockwise	practice	Guided	1	0.5	-0.25	9.163879	0.45393	-1.45	-1.05	0.801325381310636	0.032865	-0.01661	0.0078905
Trial1	2	1	blindfold	counterclockwise	practice	Guided	1	0.5	-0.25	9.183884	0.45394	-1.45	-1.05	0.801324807383007	-0.0057625	0.021477	-0.010297
Trial1	2	1	blindfold	counterclockwise	practice	Guided	1	0.5	-0.25	9.203873	0.45394	-1.45	-1.05	0.801324807383007	0.015903	-0.020842	-0.005822
Trial1	2	1	blindfold	counterclockwise	practice	Guided	1	0.5	-0.25	9.223877	0.45394	-1.45	-1.05	0.801324807383007	-0.011011	-0.01238	-0.0033403
Trial1	2	1	blindfold	counterclockwise	practice	Guided	1	0.5	-0.25	9.243881	0.45394	-1.45	-1.05	0.801324807383007	-0.013837	0.017241	-0.028775
Trial1	2	1	blindfold	counterclockwise	practice	Guided	1	0.5	-0.25	9.26387	0.45394	-1.45	-1.05	0.801324807383007	-0.005085	-0.01238	0.043337
Trial1	2	1	blindfold	counterclockwise	practice	Guided	1	0.5	-0.25	9.283875	0.45394	-1.45	-1.05	0.801324807383007	0.0028514	-0.016614	-0.010867
Trial1	2	1	blindfold	counterclockwise	practice	Guided	1	0.5	-0.25	9.303879	0.45394	-1.45	-1.05	0.801324807383007	0.0017744	-0.0039211	0.0059002
Trial1	2	1	blindfold	counterclockwise	practice	Guided	1	0.5	-0.25	9.323883	0.45394	-1.45	-1.05	0.801324807383007	-0.011278	-0.0039215	0.033816
Trial1	2	1	blindfold	counterclockwise	practice	Guided	1	0.5	-0.25	9.343872	0.45394	-1.45	-1.05	0.801324807383007	-0.00024556	-0.033546	-0.032107
Trial1	2	1	blindfold	counterclockwise	practice	Guided	1	0.5	-0.25	9.363876	0.45394	-1.45	-1.05	0.801324807383007	0.029764	0.013003	-0.022585
Trial1	2	1	blindfold	counterclockwise	practice	Guided	1	0.5	-0.25	9.383881	0.45394	-1.45	-1.05	0.801324807383007	0.020881	0.038393	-0.013917
Trial1	2	1	blindfold	counterclockwise	practice	Guided	1	0.5	-0.25	9.403885	0.45394	-1.45	-1.05	0.801324807383007	0.0023116	0.025697	-0.03182
Trial1	2	1	blindfold	counterclockwise	practice	Guided	1	0.5	-0.25	9.423874	0.45394	-1.45	-1.05	0.801324807383007	-0.010474	-0.042013	-0.011717
Trial1	2	1	blindfold	counterclockwise	practice	Guided	1	0.5	-0.25	9.443878	0.45394	-1.45	-1.05	0.801324807383007	-0.0041524	-0.012391	-0.04077
Trial1	2	1	blindfold	counterclockwise	practice	Guided	1	0.5	-0.25	9.463882	0.45394	-1.45	-1.05	0.801324807383007	-0.027967	0.012995	-0.017044
Trial1	2	1	blindfold	counterclockwise	practice	Guided	1	0.5	-0.25	9.483871	0.45394	-1.45	-1.05	0.801324807383007	-0.013161	0.0045315	0.030204
Trial1	2	1	blindfold	counterclockwise	practice	Guided	1	0.5	-0.25	9.503876	0.45394	-1.45	-1.05	0.801324807383007	0.007559	0.042618	-0.015616
Trial1	2	1	blindfold	counterclockwise	practice	Guided	1	0.5	-0.25	9.52388	0.45394	-1.45	-1.05	0.801324807383007	0.0093101	-0.025092	0.026584
Trial1	2	1	blindfold	counterclockwise	practice	Guided	1	0.5	-0.25	9.543884	0.45394	-1.45	-1.05	0.801324807383007	0.0072872	-0.0081663	-0.01057
Trial1	2	1	blindfold	counterclockwise	practice	Guided	1	0.5	-0.25	9.563873	0.45394	-1.45	-1.05	0.801324807383007	-0.041563	0.05108	-0.0036122
Trial1	2	1	blindfold	counterclockwise	practice	Guided	1	0.5	-0.25	9.583878	0.45394	-1.45	-1.05	0.801324807383007	0.0033856	-0.029326	-0.019237
Trial1	2	1	blindfold	counterclockwise	practice	Guided	1	0.5	-0.25	9.603882	0.45394	-1.45	-1.05	0.801324807383007	0.011728	-0.020865	-0.027617
Trial1	2	1	blindfold	counterclockwise	practice	Guided	1	0.5	-0.25	9.623871	0.45394	-1.45	-1.05	0.801324807383007	-0.011017	-0.0039368	0.0092514
Trial1	2	1	blindfold	counterclockwise	practice	Guided	1	0.5	-0.25	9.643875	0.45394	-1.45	-1.05	0.801324807383007	-0.020169	0.021454	0.00029721
Trial1	2	1	blindfold	counterclockwise	practice	Guided	1	0.5	-0.25	9.663879	0.45394	-1.45	-1.05	0.801324807383007	0.014283	-0.0039378	0.018487
Trial1	2	1	blindfold	counterclockwise	practice	Guided	1	0.5	-0.25	9.683884	0.45394	-1.45	-1.05	0.801324807383007	0.016971	0.017223	-0.022574
Trial1	2	1	blindfold	counterclockwise	practice	Guided	1	0.5	-0.25	9.703873	0.45394	-1.45	-1.05	0.801324807383007	-0.023536	-0.0081694	-0.016754
Trial1	2	1	blindfold	counterclockwise	practice	Guided	1	0.5	-0.25	9.723877	0.45394	-1.45	-1.05	0.801324807383007	0.0080872	0.004527	-0.023142
Trial1	2	1	blindfold	counterclockwise	practice	Guided	1	0.5	-0.25	9.743881	0.45394	-1.45	-1.05	0.801324807383007	0.0059358	0.034152	0.010387
Trial1	2	1	blindfold	counterclockwise	practice	Guided	1	0.5	-0.25	9.76387	0.45394	-1.45	-1.05	0.801324807383007	0.020065	0.012991	-0.018951
Trial1	2	1	blindfold	counterclockwise	practice	Guided	1	0.5	-0.25	9.783875	0.45394	-1.45	-1.05	0.801324807383007	0.026388	0.029917	-0.030386
Trial1	2	1	blindfold	counterclockwise	practice	Guided	1	0.5	-0.25	9.803879	0.45394	-1.45	-1.05	0.801324807383007	0.029216	-0.016633	-0.0049507
Trial1	2	1	blindfold	counterclockwise	practice	Guided	1	0.5	-0.25	9.823883	0.45394	-1.45	-1.05	0.801324807383007	0.0080871	0.012987	-0.02314
Trial1	2	1	blindfold	counterclockwise	practice	Guided	1	0.5	-0.25	9.843872	0.45394	-1.45	-1.05	0.801324807383007	-0.011292	0.00029013	0.00087149
Trial1	2	1	blindfold	counterclockwise	practice	Guided	1	0.5	-0.25	9.863876	0.45394	-1.45	-1.05	0.801324807383007	-0.016272	0.0087526	0.0089702
Trial1	2	1	blindfold	counterclockwise	practice	Guided	1	0.5	-0.25	9.883881	0.45395	-1.45	-1.05	0.801324231866694	-0.001607	0.00028908	-0.011133
Trial1	2	1	blindfold	counterclockwise	practice	Guided	1	0.5	-0.25	9.903885	0.45394	-1.45	-1.05	0.801324807383007	0.00041672	-0.020869	0.026872
Trial1	2	1	blindfold	counterclockwise	practice	Guided	1	0.5	-0.25	9.923874	0.45394	-1.45	-1.05	0.801324807383007	-0.055964	-0.058948	0.0022123
Trial1	2	1	blindfold	counterclockwise	practice	Guided	1	0.5	-0.25	9.943878	0.4539	-1.45001	-1.05	0.801327108980929	-0.047592	-0.012378	0.011159
Trial1	2	1	blindfold	counterclockwise	practice	Guided	1	0.5	-0.25	9.963882	0.45387	-1.45001	-1.04999	0.801318837368313	-0.015152	-0.029298	-0.0078069
Trial1	2	1	blindfold	counterclockwise	practice	Guided	1	0.5	-0.25	9.983871	0.45384	-1.45001	-1.04999	0.801320563869357	-0.011242	-0.012366	0.00085624
Trial1	2	1	blindfold	counterclockwise	practice	Guided	1	0.5	-0.25	10.00388	0.45383	-1.45001	-1.04999	0.801321140762905	-0.0054563	-0.02083	-0.019818
Trial1	2	1	blindfold	counterclockwise	practice	Guided	1	0.5	-0.25	10.02388	0.45383	-1.45001	-1.04999	0.801321140762905	0.0018122	-0.016599	0.0067514
Trial1	2	1	blindfold	counterclockwise	practice	Guided	1	0.5	-0.25	10.04388	0.45383	-1.45	-1.04999	0.801321140762905	-0.019844	0.013024	-0.003915
Trial1	2	1	blindfold	counterclockwise	practice	Guided	1	0.5	-0.25	10.06387	0.45382	-1.45	-1.05	0.801331714719352	-0.038942	0.029949	0.015899
Trial1	2	1	blindfold	counterclockwise	practice	Guided	1	0.5	-0.25	10.08388	0.45381	-1.45	-1.05	0.801332291855136	-0.01014	-0.016602	-0.015923
Trial1	2	1	blindfold	counterclockwise	practice	Guided	1	0.5	-0.25	10.10388	0.45381	-1.45	-1.05	0.801332291855136	0.022701	0.0045547	0.028269
Trial1	2	1	blindfold	counterclockwise	practice	Guided	1	0.5	-0.25	10.12387	0.45381	-1.45	-1.05	0.801332291855136	0.02377	0.017249	0.023793
Trial1	2	1	blindfold	counterclockwise	practice	Guided	1	0.5	-0.25	10.14388	0.45382	-1.45	-1.05	0.801331714719352	-0.02562	-0.012373	0.016753
Trial1	2	1	blindfold	counterclockwise	practice	Guided	1	0.5	-0.25	10.16388	0.45381	-1.45	-1.05	0.801332291855136	-0.011488	-0.0039096	0.0050328
Trial1	2	1	blindfold	counterclockwise	practice	Guided	1	0.5	-0.25	10.18388	0.45381	-1.45	-1.05	0.801332291855136	-0.012023	-0.016606	0.013416
Trial1	2	1	blindfold	counterclockwise	practice	Guided	1	0.5	-0.25	10.20387	0.45381	-1.45	-1.05	0.801332291855136	0.019869	0.017243	0.0028351
Trial1	2	1	blindfold	counterclockwise	practice	Guided	1	0.5	-0.25	10.22388	0.45382	-1.45	-1.05	0.801331714719352	-0.0073192	0.00031407	0.0095098
Trial1	2	1	blindfold	counterclockwise	practice	Guided	1	0.5	-0.25	10.24388	0.45382	-1.45	-1.05	0.801331714719352	-0.0026129	0.029935	0.012277
Trial1	2	1	blindfold	counterclockwise	practice	Guided	1	0.5	-0.25	10.26387	0.45382	-1.45	-1.05	0.801331714719352	-0.024011	0.029936	-0.0083948
Trial1	2	1	blindfold	counterclockwise	practice	Guided	1	0.5	-0.25	10.28387	0.45382	-1.45	-1.05	0.801331714719352	-0.033965	-0.020847	0.0078011
Trial1	2	1	blindfold	counterclockwise	practice	Guided	1	0.5	-0.25	10.30388	0.45382	-1.45	-1.05	0.801331714719352	0.0047865	-0.025079	-0.040218
Trial1	2	1	blindfold	counterclockwise	practice	Guided	1	0.5	-0.25	10.32388	0.45382	-1.45	-1.05	0.801331714719352	-0.0020745	-0.016617	-0.0027788
Trial1	2	1	blindfold	counterclockwise	practice	Guided	1	0.5	-0.25	10.34387	0.45382	-1.45	-1.05	0.801331714719352	-0.0035598	-0.033545	-0.049169
Trial1	2	1	blindfold	counterclockwise	practice	Guided	1	0.5	-0.25	10.36388	0.45382	-1.45	-1.05	0.801331714719352	-0.023474	0.013001	-0.016774
Trial1	2	1	blindfold	counterclockwise	practice	Guided	1	0.5	-0.25	10.38388	0.45382	-1.45	-1.05	0.801331714719352	0.015958	-0.020854	0.0025554
Trial1	2	1	blindfold	counterclockwise	practice	Guided	1	0.5	-0.25	10.40388	0.45382	-1.45	-1.05	0.801331714719352	0.016227	0.029927	-0.010021
Trial1	2	1	blindfold	counterclockwise	practice	Guided	1	0.5	-0.25	10.42387	0.45382	-1.45	-1.05	0.801331714719352	0.02901	0.004535	-0.00078451
Trial1	2	1	blindfold	counterclockwise	practice	Guided	1	0.5	-0.25	10.44388	0.45382	-1.45	-1.05	0.801331714719352	-0.014864	0.042622	-0.012015
Trial1	2	1	blindfold	counterclockwise	practice	Guided	1	0.5	-0.25	10.46388	0.45382	-1.45	-1.05	0.801331714719352	-0.025088	0.029925	-0.025157
Trial1	2	1	blindfold	counterclockwise	practice	Guided	1	0.5	-0.25	10.48387	0.45382	-1.45	-1.05	0.801331714719352	0.0065358	-0.037787	0.0019831
Trial1	2	1	blindfold	counterclockwise	practice	Guided	1	0.5	-0.25	10.50388	0.45382	-1.45	-1.05	0.801331714719352	7.1356E-05	0.012994	-0.03631
Trial1	2	1	blindfold	counterclockwise	practice	Guided	1	0.5	-0.25	10.52388	0.45382	-1.45	-1.05	0.801331714719352	0.00075018	0.012995	0.022655
Trial1	2	1	blindfold	counterclockwise	practice	Guided	1	0.5	-0.25	10.54388	0.45382	-1.45	-1.05	0.801331714719352	0.016755	0.02569	-0.018405
Trial1	2	1	blindfold	counterclockwise	practice	Guided	1	0.5	-0.25	10.56387	0.45382	-1.45	-1.05	0.801331714719352	-0.0042332	-0.020863	0.030751
Trial1	2	1	blindfold	counterclockwise	practice	Guided	1	0.5	-0.25	10.58388	0.45382	-1.45	-1.05	0.801331714719352	0.013802	-0.029325	0.027696
Trial1	2	1	blindfold	counterclockwise	practice	Guided	1	0.5	-0.25	10.60388	0.45382	-1.45	-1.05	0.801331714719352	-0.0011325	0.046849	0.05199
Trial1	2	1	blindfold	counterclockwise	practice	Guided	1	0.5	-0.25	10.62387	0.45382	-1.45	-1.05	0.801331714719352	-0.0031572	0.0087601	0.022368
Trial1	2	1	blindfold	counterclockwise	practice	Guided	1	0.5	-0.25	10.64388	0.45382	-1.45	-1.05	0.801331714719352	0.010969	-0.016633	0.0022625
Trial1	2	1	blindfold	counterclockwise	practice	Guided	1	0.5	-0.25	10.66388	0.45382	-1.45	-1.05	0.801331714719352	0.020924	0.00029371	-0.013934
Trial1	2	1	blindfold	counterclockwise	practice	Guided	1	0.5	-0.25	10.68388	0.45383	-1.45	-1.05	0.801331137708284	-0.010969	-0.025098	-0.0033518
Trial1	2	1	blindfold	counterclockwise	practice	Guided	1	0.5	-0.25	10.70387	0.45382	-1.45	-1.05	0.801331714719352	-0.005451	0.012989	-0.019831
Trial1	2	1	blindfold	counterclockwise	practice	Guided	1	0.5	-0.25	10.72388	0.45382	-1.45	-1.05	0.801331714719352	-0.025096	0.021451	0.0083706
Trial1	2	1	blindfold	counterclockwise	practice	Guided	1	0.5	-0.25	10.74388	0.45383	-1.45	-1.05	0.801331137708284	-0.0041105	0.021447	-0.040791
Trial1	2	1	blindfold	counterclockwise	practice	Guided	1	0.5	-0.25	10.76387	0.45383	-1.45	-1.05	0.801331137708284	-0.011506	-0.0039457	0.0050301
Trial1	2	1	blindfold	counterclockwise	practice	Guided	1	0.5	-0.25	10.78387	0.45381	-1.45	-1.04999	0.801322294924156	-0.092769	0.012977	0.020859
Trial1	2	1	blindfold	counterclockwise	practice	Guided	1	0.5	-0.25	10.80388	0.45375	-1.44999	-1.04998	0.801315875643863	-0.169576	0.00027356	0.03697
Trial1	2	1	blindfold	counterclockwise	practice	Guided	1	0.5	-0.25	10.82388	0.4536	-1.44999	-1.04997	0.801314551930692	-0.192273	0.017193	0.024384
Trial1	2	1	blindfold	counterclockwise	practice	Guided	1	0.5	-0.25	10.84387	0.4529	-1.44999	-1.04997	0.801355389863468	-0.086126	0.012949	0.059103
Trial1	2	1	blindfold	counterclockwise	practice	Guided	1	0.5	-0.25	10.86388	0.45248	-1.44999	-1.04999	0.801400056622689	0.012231	-0.012448	-0.014573
Trial1	2	1	blindfold	counterclockwise	practice	Guided	1	0.5	-0.25	10.88388	0.4521	-1.44999	-1.05	0.801432675194925	0.0054823	0.017173	-0.046405
Trial1	2	1	blindfold	counterclockwise	practice	Guided	1	0.5	-0.25	10.90388	0.45179	-1.45	-1.05001	0.801461260466377	-0.020203	0.025635	0.0043982
Trial1	2	1	blindfold	counterclockwise	practice	Guided	1	0.5	-0.25	10.92387	0.45149	-1.45	-1.05	0.801469366390512	-0.044968	-0.0082218	-0.026642
Trial1	2	1	blindfold	counterclockwise	practice	Guided	1	0.5	-0.25	10.94388	0.45093	-1.45	-1.05	0.801503455182634	0.014272	-0.016683	0.023433
Trial1	2	1	blindfold	counterclockwise	practice	Guided	1	0.5	-0.25	10.96388	0.4507	-1.45	-1.05	0.801517570102093	0.010357	0.034096	0.014767
Trial1	2	1	blindfold	counterclockwise	practice	Guided	1	0.5	-0.25	10.98387	0.45054	-1.45	-1.05	0.801527426041453	0.016127	0.029862	-0.0059069
Trial1	2	1	blindfold	counterclockwise	practice	Guided	1	0.5	-0.25	11.00388	0.45042	-1.45	-1.05	0.801534838870692	-0.0079447	0.017167	0.022023
Trial1	2	1	blindfold	counterclockwise	practice	Guided	1	0.5	-0.25	11.02388	0.45032	-1.45	-1.05	0.801541033590294	-0.031385	0.0087051	-0.029687
Trial1	2	1	blindfold	counterclockwise	practice	Guided	1	0.5	-0.25	11.04388	0.45016	-1.45	-1.05	0.801550966939044	-0.01024	0.0087027	-0.01179
Trial1	2	1	blindfold	counterclockwise	practice	Guided	1	0.5	-0.25	11.06387	0.45013	-1.45	-1.05	0.801552831709448	-0.010245	0.0002359	-0.011791
Trial1	2	1	blindfold	counterclockwise	practice	Guided	1	0.5	-0.25	11.08388	0.45013	-1.45	-1.05	0.801552831709448	0.011959	-0.025152	-0.010378
Trial1	2	1	blindfold	counterclockwise	practice	Guided	1	0.5	-0.25	11.10388	0.45013	-1.45	-1.05	0.801552831709448	-0.020194	-0.003993	0.0044119
Trial1	2	1	blindfold	counterclockwise	practice	Guided	1	0.5	-0.25	11.12387	0.45013	-1.45	-1.05	0.801552831709448	-0.031116	-0.012458	-0.034159
Trial1	2	1	blindfold	counterclockwise	practice	Guided	1	0.5	-0.25	11.14388	0.45012	-1.45	-1.05	0.80155345292963	0.014005	0.0002318	0.036008
Trial1	2	1	blindfold	counterclockwise	practice	Guided	1	0.5	-0.25	11.16388	0.45013	-1.45	-1.05	0.801552831709448	0.0067173	0.034083	0.0019082
Trial1	2	1	blindfold	counterclockwise	practice	Guided	1	0.5	-0.25	11.18388	0.45013	-1.45	-1.05	0.801552831709448	0.020036	0.029849	0.0027554
Trial1	2	1	blindfold	counterclockwise	practice	Guided	1	0.5	-0.25	11.20387	0.45013	-1.45	-1.05	0.801552831709448	-0.043205	0.021385	0.015568
Trial1	2	1	blindfold	counterclockwise	practice	Guided	1	0.5	-0.25	11.22388	0.45013	-1.45	-1.05	0.801552831709448	-0.029077	-0.0082421	0.013354
Trial1	2	1	blindfold	counterclockwise	practice	Guided	1	0.5	-0.25	11.24388	0.45013	-1.45	-1.05	0.801552831709448	-0.015487	0.012916	-0.0022808
Trial1	2	1	blindfold	counterclockwise	practice	Guided	1	0.5	-0.25	11.26387	0.45013	-1.45	-1.05	0.801552831709448	-0.0058075	-0.020939	0.012507
Trial1	2	1	blindfold	counterclockwise	practice	Guided	1	0.5	-0.25	11.28387	0.45013	-1.45	-1.05	0.801552831709448	-0.0024371	0.0044499	0.0055332
Trial1	2	1	blindfold	counterclockwise	practice	Guided	1	0.5	-0.25	11.30388	0.45013	-1.45	-1.05	0.801552831709448	-0.0044799	0.046768	-0.032474
Trial1	2	1	blindfold	counterclockwise	practice	Guided	1	0.5	-0.25	11.32388	0.45013	-1.45	-1.05	0.801552831709448	0.0085784	0.0044494	-0.027435
Trial1	2	1	blindfold	counterclockwise	practice	Guided	1	0.5	-0.25	11.34387	0.45013	-1.45	-1.05	0.801552831709448	0.0028062	0.012912	0.002188
Trial1	2	1	blindfold	counterclockwise	practice	Guided	1	0.5	-0.25	11.36388	0.45013	-1.45	-1.05	0.801552831709448	0.024742	0.038301	-0.0011568
Trial1	2	1	blindfold	counterclockwise	practice	Guided	1	0.5	-0.25	11.38388	0.45013	-1.45	-1.05	0.801552831709448	0.03442	0.017142	-0.013166
Trial1	2	1	blindfold	counterclockwise	practice	Guided	1	0.5	-0.25	11.40388	0.45013	-1.45	-1.05	0.801552831709448	-0.0066168	-0.037872	0.0010554
Trial1	2	1	blindfold	counterclockwise	practice	Guided	1	0.5	-0.25	11.42387	0.45013	-1.45	-1.05	0.801552831709448	-0.014431	-0.0040179	-0.016276
Trial1	2	1	blindfold	counterclockwise	practice	Guided	1	0.5	-0.25	11.44388	0.45013	-1.45	-1.05	0.801552831709448	0.011151	0.055225	0.01363
Trial1	2	1	blindfold	counterclockwise	practice	Guided	1	0.5	-0.25	11.46388	0.45013	-1.45	-1.05	0.801552831709448	0.022874	-0.0040215	0.028184
Trial1	2	1	blindfold	counterclockwise	practice	Guided	1	0.5	-0.25	11.48387	0.45013	-1.45	-1.05	0.801552831709448	0.0093723	0.0002096	-0.040012
Trial1	2	1	blindfold	counterclockwise	practice	Guided	1	0.5	-0.25	11.50388	0.45013	-1.45	-1.05	0.801552831709448	-0.013635	-0.004022	-0.028847
Trial1	2	1	blindfold	counterclockwise	practice	Guided	1	0.5	-0.25	11.52388	0.45013	-1.45	-1.05	0.801552831709448	0.019494	0.012903	0.011134
Trial1	2	1	blindfold	counterclockwise	practice	Guided	1	0.5	-0.25	11.54388	0.45013	-1.45	-1.05	0.801552831709448	0.0025295	0.017135	-0.0025698
Trial1	2	1	blindfold	counterclockwise	practice	Guided	1	0.5	-0.25	11.56387	0.45014	-1.45	-1.05	0.801552208759305	-0.012663	0.012901	0.025924
Trial1	2	1	blindfold	counterclockwise	practice	Guided	1	0.5	-0.25	11.58388	0.45014	-1.45	-1.05	0.801552208759305	0.022596	-0.020952	0.032374
Trial1	2	1	blindfold	counterclockwise	practice	Guided	1	0.5	-0.25	11.60388	0.45014	-1.45	-1.05	0.801552208759305	-0.003519	0.017131	0.022297
Trial1	2	1	blindfold	counterclockwise	practice	Guided	1	0.5	-0.25	11.62387	0.45014	-1.45	-1.05	0.801552208759305	-0.0079587	-0.008262	0.022016
Trial1	2	1	blindfold	counterclockwise	practice	Guided	1	0.5	-0.25	11.64388	0.45013	-1.45	-1.05	0.801552831709448	-0.028821	0.025583	-0.00035821
Trial1	2	1	blindfold	counterclockwise	practice	Guided	1	0.5	-0.25	11.66388	0.45013	-1.44999	-1.05	0.801552831709448	-0.072956	0.050964	-0.0073736
Trial1	2	1	blindfold	counterclockwise	practice	Guided	1	0.5	-0.25	11.68388	0.45011	-1.44999	-1.05	0.801554076128627	-0.055445	0.017097	-0.0020523
Trial1	2	1	blindfold	counterclockwise	practice	Guided	1	0.5	-0.25	11.70387	0.45009	-1.44998	-1.05	0.801555321044771	-0.052055	0.055174	0.014998
Trial1	2	1	blindfold	counterclockwise	practice	Guided	1	0.5	-0.25	11.72388	0.45005	-1.44999	-1.04998	0.801537943109462	-0.112168	0.00015795	0.049045
Trial1	2	1	blindfold	counterclockwise	practice	Guided	1	0.5	-0.25	11.74388	0.44983	-1.45001	-1.04998	0.801551683124914	-0.066112	-0.046386	0.026696
Trial1	2	1	blindfold	counterclockwise	practice	Guided	1	0.5	-0.25	11.76387	0.44969	-1.45001	-1.04999	0.801570333630387	-0.043894	-0.037912	0.028101
Trial1	2	1	blindfold	counterclockwise	practice	Guided	1	0.5	-0.25	11.78387	0.44956	-1.45002	-1.04999	0.801578503349132	0.062691	0.017107	0.034866
Trial1	2	1	blindfold	counterclockwise	practice	Guided	1	0.5	-0.25	11.80388	0.4495	-1.45001	-1.04999	0.801582278760316	-0.015661	0.00018117	0.0046347
Trial1	2	1	blindfold	counterclockwise	practice	Guided	1	0.5	-0.25	11.82388	0.44949	-1.45	-1.04999	0.801582911559752	-0.0085601	-0.020976	-0.036997
Trial1	2	1	blindfold	counterclockwise	practice	Guided	1	0.5	-0.25	11.84387	0.44945	-1.45	-1.04999	0.801585430854985	-0.044412	-0.0040451	0.036473
Trial1	2	1	blindfold	counterclockwise	practice	Guided	1	0.5	-0.25	11.86388	0.44942	-1.45	-1.04999	0.801587325859988	0.027447	-0.016739	0.028406
Trial1	2	1	blindfold	counterclockwise	practice	Guided	1	0.5	-0.25	11.88388	0.44942	-1.45	-1.04999	0.801587325859988	0.041029	0.02135	0.025056
Trial1	2	1	blindfold	counterclockwise	practice	Guided	1	0.5	-0.25	11.90388	0.44943	-1.45	-1.05	0.801596685820519	0.010732	0.0086528	0.010506
Trial1	2	1	blindfold	counterclockwise	practice	Guided	1	0.5	-0.25	11.92387	0.44943	-1.45	-1.05	0.801596685820519	-0.018496	0.029808	-0.020809
Trial1	2	1	blindfold	counterclockwise	practice	Guided	1	0.5	-0.25	11.94388	0.44942	-1.45	-1.05	0.801597319485698	-0.042281	0.012879	0.0032119
Trial1	2	1	blindfold	counterclockwise	practice	Guided	1	0.5	-0.25	11.96388	0.44941	-1.45	-1.05	0.801597947633606	0.018833	-0.033674	0.023648
Trial1	2	1	blindfold	counterclockwise	practice	Guided	1	0.5	-0.25	11.98387	0.44942	-1.45	-1.05	0.801597319485698	0.019093	0.029805	0.019454
Trial1	2	1	blindfold	counterclockwise	practice	Guided	1	0.5	-0.25	12.00388	0.44942	-1.45	-1.05	0.801597319485698	0.0018527	0.034036	0.0099428
Trial1	2	1	blindfold	counterclockwise	practice	Guided	1	0.5	-0.25	12.02388	0.44942	-1.45	-1.05	0.801597319485698	-0.029953	-0.012516	-0.050994
Trial1	2	1	blindfold	counterclockwise	practice	Guided	1	0.5	-0.25	12.04388	0.44942	-1.45	-1.05	0.801597319485698	-0.020343	0.017102	0.0085391
Trial1	2	1	blindfold	counterclockwise	practice	Guided	1	0.5	-0.25	12.06387	0.44942	-1.45	-1.05	0.801597319485698	-0.010926	0.025562	0.00072209
Trial1	2	1	blindfold	counterclockwise	practice	Guided	1	0.5	-0.25	12.08388	0.44942	-1.45	-1.05	0.801597319485698	0.019091	0.042488	0.036793
Trial1	2	1	blindfold	counterclockwise	practice	Guided	1	0.5	-0.25	12.10388	0.44942	-1.45	-1.05	0.801597319485698	0.04706	0.017096	0.00019615
Trial1	2	1	blindfold	counterclockwise	practice	Guided	1	0.5	-0.25	12.12387	0.44943	-1.45	-1.05	0.801596685820519	-0.029509	0.025559	0.012169
Trial1	2	1	blindfold	counterclockwise	practice	Guided	1	0.5	-0.25	12.14388	0.44942	-1.45	-1.05	0.801597319485698	-0.025591	0.012863	0.020833
Trial1	2	1	blindfold	counterclockwise	practice	Guided	1	0.5	-0.25	12.16388	0.44942	-1.45	-1.05	0.801597319485698	-0.0128	-0.01253	0.030062
Trial1	2	1	blindfold	counterclockwise	practice	Guided	1	0.5	-0.25	12.18388	0.44942	-1.45	-1.05	0.801597319485698	0.022809	-0.0040658	-0.039219
Trial1	2	1	blindfold	counterclockwise	practice	Guided	1	0.5	-0.25	12.20387	0.44943	-1.45	-1.05	0.801596685820519	-0.0015307	0.021325	-0.0070985
Trial1	2	1	blindfold	counterclockwise	practice	Guided	1	0.5	-0.25	12.22388	0.44943	-1.45	-1.05	0.801596685820519	-0.0018034	-0.008299	0.0049138
Trial1	2	1	blindfold	counterclockwise	practice	Guided	1	0.5	-0.25	12.24388	0.44943	-1.45	-1.05	0.801596685820519	-0.017433	0.00016411	-0.016888
Trial1	2	1	blindfold	counterclockwise	practice	Guided	1	0.5	-0.25	12.26387	0.44943	-1.45	-1.05	0.801596685820519	0.001848	0.029784	-0.00040028
Trial1	2	1	blindfold	counterclockwise	practice	Guided	1	0.5	-0.25	12.28387	0.44943	-1.45	-1.05	0.801596685820519	0.014636	0.02555	0.019183
Trial1	2	1	blindfold	counterclockwise	practice	Guided	1	0.5	-0.25	12.30388	0.44943	-1.45	-1.05	0.801596685820519	0.033728	0.038245	-0.00064798
Trial1	2	1	blindfold	counterclockwise	practice	Guided	1	0.5	-0.25	12.32388	0.44943	-1.45	-1.05	0.801596685820519	0.011519	0.012851	-0.0020577
Trial1	2	1	blindfold	counterclockwise	practice	Guided	1	0.5	-0.25	12.34387	0.44942	-1.45	-1.05	0.801597319485698	-0.051707	0.0043832	0.010764
Trial1	2	1	blindfold	counterclockwise	practice	Guided	1	0.5	-0.25	12.36388	0.44941	-1.45	-1.05	0.801597947633606	-0.056403	0.021307	0.014674
Trial1	2	1	blindfold	counterclockwise	practice	Guided	1	0.5	-0.25	12.38388	0.44939	-1.45	-1.05	0.801599211825184	-0.01855	0.034	0.050744
Trial1	2	1	blindfold	counterclockwise	practice	Guided	1	0.5	-0.25	12.40388	0.44936	-1.44999	-1.05	0.801601105281545	0.0024138	0.033994	0.001573
Trial1	2	1	blindfold	counterclockwise	practice	Guided	1	0.5	-0.25	12.42387	0.44936	-1.44999	-1.05	0.801601105281545	0.014672	0.00013625	0.01918
Trial1	2	1	blindfold	counterclockwise	practice	Guided	1	0.5	-0.25	12.44388	0.44936	-1.44999	-1.05	0.801601105281545	0.0076518	-0.016793	-0.018257
Trial1	2	1	blindfold	counterclockwise	practice	Guided	1	0.5	-0.25	12.46388	0.44936	-1.45	-1.05	0.801601105281545	0.017068	0.04245	-0.018536
Trial1	2	1	blindfold	counterclockwise	practice	Guided	1	0.5	-0.25	12.48387	0.44936	-1.45	-1.05	0.801601105281545	0.011033	0.02129	0.0063305
Trial1	2	1	blindfold	counterclockwise	practice	Guided	1	0.5	-0.25	12.50388	0.44936	-1.45	-1.05	0.801601105281545	0.034037	0.042446	-0.0048344
Trial1	2	1	blindfold	counterclockwise	practice	Guided	1	0.5	-0.25	12.52388	0.44936	-1.45	-1.05	0.801601105281545	0.016269	0.021284	-0.022167
Trial1	2	1	blindfold	counterclockwise	practice	Guided	1	0.5	-0.25	12.54388	0.44936	-1.45	-1.05	0.801601105281545	-0.0025602	-0.046425	0.0096699
Trial1	2	1	blindfold	counterclockwise	practice	Guided	1	0.5	-0.25	12.56387	0.44936	-1.45	-1.05	0.801601105281545	-0.018461	-0.012571	-0.020799
Trial1	2	1	blindfold	counterclockwise	practice	Guided	1	0.5	-0.25	12.58388	0.44936	-1.45	-1.05	0.801601105281545	0.02986	-0.01257	-0.0093159
Trial1	2	1	blindfold	counterclockwise	practice	Guided	1	0.5	-0.25	12.60388	0.44936	-1.45	-1.05	0.801601105281545	0.01494	0.0043549	0.014988
Trial1	2	1	blindfold	counterclockwise	practice	Guided	1	0.5	-0.25	12.62387	0.44936	-1.45	-1.05	0.801601105281545	-0.029741	0.017047	0.016358
Trial1	2	1	blindfold	counterclockwise	practice	Guided	1	0.5	-0.25	12.64388	0.44936	-1.45	-1.05	0.801601105281545	-0.008338	0.017046	0.030345
Trial1	2	1	blindfold	counterclockwise	practice	Guided	1	0.5	-0.25	12.66388	0.44936	-1.45	-1.05	0.801601105281545	-0.014293	0.01281	-0.016327
Trial1	2	1	blindfold	counterclockwise	practice	Guided	1	0.5	-0.25	12.68388	0.44936	-1.45	-1.05	0.801601105281545	0.0081795	0.025503	-0.019111
Trial1	2	1	blindfold	counterclockwise	practice	Guided	1	0.5	-0.25	12.70387	0.44936	-1.44999	-1.05	0.801601105281545	-0.0064699	0.042424	0.00099958
Trial1	2	1	blindfold	counterclockwise	practice	Guided	1	0.5	-0.25	12.72388	0.44936	-1.44999	-1.04999	0.801591111703034	-0.048028	0.076268	0.023609
Trial1	2	1	blindfold	counterclockwise	practice	Guided	1	0.5	-0.25	12.74388	0.44933	-1.44998	-1.04999	0.801593010067588	-0.05218	0.0085344	0.019123
Trial1	2	1	blindfold	counterclockwise	practice	Guided	1	0.5	-0.25	12.76387	0.44931	-1.44998	-1.04999	0.801594274382316	-0.069664	0.042375	0.035316
Trial1	2	1	blindfold	counterclockwise	practice	Guided	1	0.5	-0.25	12.78387	0.44928	-1.44998	-1.04999	0.801596170843203	-0.042736	0.025441	0.011286
Trial1	2	1	blindfold	counterclockwise	practice	Guided	1	0.5	-0.25	12.80388	0.44924	-1.44998	-1.04999	0.801598704340364	-0.057376	0.063518	0.014907
Trial1	2	1	blindfold	counterclockwise	practice	Guided	1	0.5	-0.25	12.82388	0.4492	-1.44998	-1.04999	0.801601236050634	-0.030986	0.05504	0.037267
Trial1	2	1	blindfold	counterclockwise	practice	Guided	1	0.5	-0.25	12.84387	0.44913	-1.44998	-1.04999	0.801605675574135	-0.048193	6.6668E-06	-0.0057861
Trial1	2	1	blindfold	counterclockwise	practice	Guided	1	0.5	-0.25	12.86388	0.44908	-1.44998	-1.04999	0.801608850660819	-0.030415	0.042317	0.028867
Trial1	2	1	blindfold	counterclockwise	practice	Guided	1	0.5	-0.25	12.88388	0.44903	-1.44998	-1.04999	0.801612028854679	-0.052873	0.0042221	0.031646
Trial1	2	1	blindfold	counterclockwise	practice	Guided	1	0.5	-0.25	12.90388	0.44898	-1.44999	-1.04999	0.801615208258862	-0.056506	0.046531	0.018783
Trial1	2	1	blindfold	counterclockwise	practice	Guided	1	0.5	-0.25	12.92387	0.44892	-1.44999	-1.04999	0.80161903067882	-0.069545	-0.0084888	0.024626
Trial1	2	1	blindfold	counterclockwise	practice	Guided	1	0.5	-0.25	12.94388	0.44867	-1.44999	-1.04999	0.801634996701059	-0.084602	0.021127	-0.029306
Trial1	2	1	blindfold	counterclockwise	practice	Guided	1	0.5	-0.25	12.96388	0.44847	-1.44999	-1.04999	0.801647830000425	-0.06974	-0.004266	0.017922
Trial1	2	1	blindfold	counterclockwise	practice	Guided	1	0.5	-0.25	12.98387	0.44827	-1.45	-1.04999	0.801660711084233	-0.045734	0.025357	0.061523
Trial1	2	1	blindfold	counterclockwise	practice	Guided	1	0.5	-0.25	13.00388	0.44805	-1.45	-1.04999	0.801674935544299	-0.074416	-0.050817	0.021827
Trial1	2	1	blindfold	counterclockwise	practice	Guided	1	0.5	-0.25	13.02388	0.44781	-1.45	-1.05	0.801700517905095	-0.064984	-0.0042662	0.030211
Trial1	2	1	blindfold	counterclockwise	practice	Guided	1	0.5	-0.25	13.04388	0.44725	-1.45001	-1.05	0.801737167219123	-0.054481	-0.0042585	-0.010583
Trial1	2	1	blindfold	counterclockwise	practice	Guided	1	0.5	-0.25	13.06387	0.44697	-1.45	-1.05001	0.801765629571345	0.020223	0.033827	0.0067656
Trial1	2	1	blindfold	counterclockwise	practice	Guided	1	0.5	-0.25	13.08388	0.44674	-1.45	-1.05	0.801770882470872	-0.003046	0.016899	0.022133
Trial1	2	1	blindfold	counterclockwise	practice	Guided	1	0.5	-0.25	13.10388	0.44656	-1.45	-1.05	0.801782860013272	0.011861	-0.0084928	-0.0021762
Trial1	2	1	blindfold	counterclockwise	practice	Guided	1	0.5	-0.25	13.12387	0.44643	-1.45	-1.05	0.801791537030883	-0.0095534	0.04652	-0.016151
Trial1	2	1	blindfold	counterclockwise	practice	Guided	1	0.5	-0.25	13.14388	0.44623	-1.45	-1.05	0.801804924666439	-0.017637	-0.0084942	0.018225
Trial1	2	1	blindfold	counterclockwise	practice	Guided	1	0.5	-0.25	13.16388	0.44616	-1.45	-1.05	0.80180962237249	-0.00013633	0.016896	-0.023972
Trial1	2	1	blindfold	counterclockwise	practice	Guided	1	0.5	-0.25	13.18388	0.44613	-1.45	-1.05	0.801811636107523	0.051833	-0.0042636	0.00034637
Trial1	2	1	blindfold	counterclockwise	practice	Guided	1	0.5	-0.25	13.20387	0.44613	-1.45	-1.05	0.801811636107523	-0.0059063	-3.2321E-05	-0.0032942
Trial1	2	1	blindfold	counterclockwise	practice	Guided	1	0.5	-0.25	13.22388	0.44613	-1.45	-1.05	0.801811636107523	0.045057	-3.1642E-05	-0.033747
Trial1	2	1	blindfold	counterclockwise	practice	Guided	1	0.5	-0.25	13.24388	0.44613	-1.45	-1.05	0.801811636107523	-0.0095577	-0.0042644	-0.016145
Trial1	2	1	blindfold	counterclockwise	practice	Guided	1	0.5	-0.25	13.26387	0.44613	-1.45	-1.05	0.801811636107523	-0.0095577	-0.0042644	-0.016145
Trial1	2	1	blindfold	counterclockwise	practice	Guided	1	0.5	-0.25	13.28387	0.44613	-1.45	-1.05	0.801811636107523	0.0071524	0.0084283	0.0017414
Trial1	2	1	blindfold	counterclockwise	practice	Guided	1	0.5	-0.25	13.30388	0.44614	-1.45	-1.05	0.801810965405816	0.022055	-3.5122E-05	-0.022565
Trial1	2	1	blindfold	counterclockwise	practice	Guided	1	0.5	-0.25	13.32388	0.44614	-1.45	-1.05	0.801810965405816	0.0055599	0.0041959	0.026894
Trial1	2	1	blindfold	counterclockwise	practice	Guided	1	0.5	-0.25	13.34387	0.44614	-1.45	-1.05	0.801810965405816	-0.024736	-0.012732	0.012362
Trial1	2	1	blindfold	counterclockwise	practice	Guided	1	0.5	-0.25	13.36388	0.44614	-1.45	-1.05	0.801810965405816	0.012594	-0.025429	0.056798
Trial1	2	1	blindfold	counterclockwise	practice	Guided	1	0.5	-0.25	13.38388	0.44614	-1.45	-1.05	0.801810965405816	0.0042879	-0.02966	-0.023683
Trial1	2	1	blindfold	counterclockwise	practice	Guided	1	0.5	-0.25	13.40388	0.44614	-1.45	-1.05	0.801810965405816	-0.011418	0.0084256	0.013202
Trial1	2	1	blindfold	counterclockwise	practice	Guided	1	0.5	-0.25	13.42387	0.44614	-1.45	-1.05	0.801810965405816	-0.0064506	-0.0042707	-0.0167
Trial1	2	1	blindfold	counterclockwise	practice	Guided	1	0.5	-0.25	13.44388	0.44614	-1.45	-1.05	0.801810965405816	-0.022363	0.012658	-0.018091
Trial1	2	1	blindfold	counterclockwise	practice	Guided	1	0.5	-0.25	13.46388	0.44614	-1.45	-1.05	0.801810965405816	-0.0053902	0.029585	-0.011666
Trial1	2	1	blindfold	counterclockwise	practice	Guided	1	0.5	-0.25	13.48387	0.44614	-1.45	-1.05	0.801810965405816	0.014701	0.029582	0.02327
Trial1	2	1	blindfold	counterclockwise	practice	Guided	1	0.5	-0.25	13.50388	0.44614	-1.45	-1.05	0.801810965405816	-0.0020108	-0.0042753	0.0053835
Trial1	2	1	blindfold	counterclockwise	practice	Guided	1	0.5	-0.25	13.52388	0.44614	-1.45	-1.05	0.801810965405816	0.0095106	0.029579	-0.035975
Trial1	2	1	blindfold	counterclockwise	practice	Guided	1	0.5	-0.25	13.54388	0.44614	-1.45	-1.05	0.801810965405816	0.0021645	-0.042363	0.0098567
Trial1	2	1	blindfold	counterclockwise	practice	Guided	1	0.5	-0.25	13.56387	0.44614	-1.45	-1.05	0.801810965405816	0.0068697	-4.4714E-05	0.0059431
Trial1	2	1	blindfold	counterclockwise	practice	Guided	1	0.5	-0.25	13.58388	0.44614	-1.45	-1.05	0.801810965405816	-0.005927	0.033809	-0.0032782
Trial1	2	1	blindfold	counterclockwise	practice	Guided	1	0.5	-0.25	13.60388	0.44615	-1.45	-1.05	0.801810292826322	0.018653	0.021113	-0.039601
Trial1	2	1	blindfold	counterclockwise	practice	Guided	1	0.5	-0.25	13.62387	0.44615	-1.45	-1.05	0.801810292826322	0.029334	-0.012743	0.019362
Trial1	2	1	blindfold	counterclockwise	practice	Guided	1	0.5	-0.25	13.64388	0.44615	-1.45	-1.05	0.801810292826322	-0.02581	0.012645	0.054285
Trial1	2	1	blindfold	counterclockwise	practice	Guided	1	0.5	-0.25	13.66388	0.44615	-1.45	-1.05	0.801810292826322	-0.030249	0.033805	0.028854
Trial1	2	1	blindfold	counterclockwise	practice	Guided	1	0.5	-0.25	13.68388	0.44615	-1.45	-1.05	0.801810292826322	-0.038554	-4.8606E-05	-0.051628
Trial1	2	1	blindfold	counterclockwise	practice	Guided	1	0.5	-0.25	13.70387	0.44615	-1.45	-1.05	0.801810292826322	-0.0043461	-0.0042805	-0.028423
Trial1	2	1	blindfold	counterclockwise	practice	Guided	1	0.5	-0.25	13.72388	0.44615	-1.45	-1.05	0.801810292826322	-0.004876	0.012645	0.026071
Trial1	2	1	blindfold	counterclockwise	practice	Guided	1	0.5	-0.25	13.74388	0.44615	-1.45	-1.05	0.801810292826322	-0.037814	0.029573	0.0073487
Trial1	2	1	blindfold	counterclockwise	practice	Guided	1	0.5	-0.25	13.76387	0.44615	-1.45	-1.05	0.801810292826322	0.029331	0.025339	0.0031666
Trial1	2	1	blindfold	counterclockwise	practice	Guided	1	0.5	-0.25	13.78387	0.44615	-1.45	-1.05	0.801810292826322	0.02568	-0.042373	0.014906
Trial1	2	1	blindfold	counterclockwise	practice	Guided	1	0.5	-0.25	13.80388	0.44615	-1.45	-1.05	0.801810292826322	0.0047916	0.004179	-0.032043
Trial1	2	1	blindfold	counterclockwise	practice	Guided	1	0.5	-0.25	13.82388	0.44615	-1.45	-1.05	0.801810292826322	0.022555	-0.012749	-0.030927
Trial1	2	1	blindfold	counterclockwise	practice	Guided	1	0.5	-0.25	13.84387	0.44615	-1.45	-1.05	0.801810292826322	-0.0098561	-0.012752	-0.011925
Trial1	2	1	blindfold	counterclockwise	practice	Guided	1	0.5	-0.25	13.86388	0.44615	-1.45	-1.05	0.801810292826322	-0.011178	0.0084057	0.033625
Trial1	2	1	blindfold	counterclockwise	practice	Guided	1	0.5	-0.25	13.88388	0.44615	-1.45	-1.05	0.801810292826322	0.015205	0.025332	0.014908
Trial1	2	1	blindfold	counterclockwise	practice	Guided	1	0.5	-0.25	13.90388	0.44615	-1.45	-1.05	0.801810292826322	0.0089624	-0.0042927	-0.018908
Trial1	2	1	blindfold	counterclockwise	practice	Guided	1	0.5	-0.25	13.92387	0.44615	-1.45	-1.05	0.801810292826322	-0.007268	-0.0085248	0.017698
Trial1	2	1	blindfold	counterclockwise	practice	Guided	1	0.5	-0.25	13.94388	0.44616	-1.45	-1.05	0.80180962237249	-0.0098617	-0.025454	-0.011923
Trial1	2	1	blindfold	counterclockwise	practice	Guided	1	0.5	-0.25	13.96388	0.44616	-1.45	-1.05	0.80180962237249	0.011551	0.033792	-0.0063328
Trial1	2	1	blindfold	counterclockwise	practice	Guided	1	0.5	-0.25	13.98387	0.44615	-1.45	-1.05	0.801810292826322	-0.020328	-0.0042986	-0.017517
Trial1	2	1	blindfold	counterclockwise	practice	Guided	1	0.5	-0.25	14.00388	0.44615	-1.45	-1.05	0.801810292826322	-0.013028	-0.033922	0.021048
Trial1	2	1	blindfold	counterclockwise	practice	Guided	1	0.5	-0.25	14.02388	0.44615	-1.45	-1.05	0.801810292826322	-0.027618	0.0083938	-0.013047
Trial1	2	1	blindfold	counterclockwise	practice	Guided	1	0.5	-0.25	14.04388	0.44615	-1.45	-1.05	0.801810292826322	-0.016928	-0.0043104	-0.00018901
Trial1	2	1	blindfold	counterclockwise	practice	Guided	1	0.5	-0.25	14.06387	0.44614	-1.45	-1.05	0.801810965405816	-0.012432	0.0083819	0.025519
Trial1	2	1	blindfold	counterclockwise	practice	Guided	1	0.5	-0.25	14.08388	0.44614	-1.44999	-1.05	0.801810965405816	-0.028391	0.016841	-0.0099707
Trial1	2	1	blindfold	counterclockwise	practice	Guided	1	0.5	-0.25	14.10388	0.44614	-1.44999	-1.05	0.801810965405816	0.0021742	0.008373	0.024402
Trial1	2	1	blindfold	counterclockwise	practice	Guided	1	0.5	-0.25	14.12387	0.44614	-1.44999	-1.05	0.801810965405816	-0.0020003	0.004138	0.0051243
Trial1	2	1	blindfold	counterclockwise	practice	Guided	1	0.5	-0.25	14.14388	0.44613	-1.45	-1.05	0.801811636107523	0.0027085	-0.0043275	0.0014914
Trial1	2	1	blindfold	counterclockwise	practice	Guided	1	0.5	-0.25	14.16388	0.44613	-1.45	-1.05	0.801811636107523	0.012647	-0.0085601	-0.032602
Trial1	2	1	blindfold	counterclockwise	practice	Guided	1	0.5	-0.25	14.18388	0.44614	-1.45	-1.05	0.801810965405816	-0.0017335	0.016829	0.0012119
Trial1	2	1	blindfold	counterclockwise	practice	Guided	1	0.5	-0.25	14.20387	0.44614	-1.45	-1.05	0.801810965405816	-0.010615	-0.029722	0.00065169
Trial1	2	1	blindfold	counterclockwise	practice	Guided	1	0.5	-0.25	14.22388	0.44613	-1.45	-1.05	0.801811636107523	0.02074	-0.008568	0.0017674
Trial1	2	1	blindfold	counterclockwise	practice	Guided	1	0.5	-0.25	14.24388	0.44613	-1.45	-1.05	0.801811636107523	-0.0025238	0.021054	0.0048453
Trial1	2	1	blindfold	counterclockwise	practice	Guided	1	0.5	-0.25	14.26387	0.44613	-1.45	-1.05	0.801811636107523	0.0019177	-0.00010566	0.015189
Trial1	2	1	blindfold	counterclockwise	practice	Guided	1	0.5	-0.25	14.28387	0.44614	-1.45	-1.05	0.801810965405816	0.0027084	-0.042423	0.0014948
Trial1	2	1	blindfold	counterclockwise	practice	Guided	1	0.5	-0.25	14.30388	0.44614	-1.45	-1.05	0.801810965405816	0.013174	-0.017031	-0.023096
Trial1	2	1	blindfold	counterclockwise	practice	Guided	1	0.5	-0.25	14.32388	0.44614	-1.45	-1.05	0.801810965405816	0.020206	-0.00010586	0.0012174
Trial1	2	1	blindfold	counterclockwise	practice	Guided	1	0.5	-0.25	14.34387	0.44614	-1.45	-1.05	0.801810965405816	-0.023416	-0.0001045	-0.0085666
Trial1	2	1	blindfold	counterclockwise	practice	Guided	1	0.5	-0.25	14.36388	0.44614	-1.45	-1.05	0.801810965405816	-0.032562	0.0083607	-0.0049339
Trial1	2	1	blindfold	counterclockwise	practice	Guided	1	0.5	-0.25	14.38388	0.44614	-1.45	-1.05	0.801810965405816	0.022268	-0.025495	0.044812
Trial1	2	1	blindfold	counterclockwise	practice	Guided	1	0.5	-0.25	14.40388	0.44614	-1.45	-1.05	0.801810965405816	0.0097336	0.03375	0.015188
Trial1	2	1	blindfold	counterclockwise	practice	Guided	1	0.5	-0.25	14.42387	0.44614	-1.45	-1.05	0.801810965405816	0.024378	0.029516	0.011274
Trial1	2	1	blindfold	counterclockwise	practice	Guided	1	0.5	-0.25	14.44388	0.44614	-1.45	-1.05	0.801810965405816	0.0079328	-0.0043389	-0.013314
Trial1	2	1	blindfold	counterclockwise	practice	Guided	1	0.5	-0.25	14.46388	0.44614	-1.45	-1.05	0.801810965405816	0.025433	0.037979	-0.018064
Trial1	2	1	blindfold	counterclockwise	practice	Guided	1	0.5	-0.25	14.48387	0.44614	-1.45	-1.05	0.801810965405816	0.0021703	-0.00011036	0.0098769
Trial1	2	1	blindfold	counterclockwise	practice	Guided	1	0.5	-0.25	14.50388	0.44614	-1.45	-1.05	0.801810965405816	-0.0071909	0.016817	-0.05384
Trial1	2	1	blindfold	counterclockwise	practice	Guided	1	0.5	-0.25	14.52388	0.44614	-1.45	-1.05	0.801810965405816	-0.0004238	-0.042431	-0.019742
Trial1	2	1	blindfold	counterclockwise	practice	Guided	1	0.5	-0.25	14.54388	0.44614	-1.45	-1.05	0.801810965405816	-0.033101	0.016812	0.016027
Trial1	2	1	blindfold	counterclockwise	practice	Guided	1	0.5	-0.25	14.56387	0.44614	-1.45	-1.05	0.801810965405816	-0.018719	0.0083486	-0.012478
Trial1	2	1	blindfold	counterclockwise	practice	Guided	1	0.5	-0.25	14.58388	0.44614	-1.45	-1.05	0.801810965405816	0.016015	0.012578	0.002336
Trial1	2	1	blindfold	counterclockwise	practice	Guided	1	0.5	-0.25	14.60388	0.44614	-1.45	-1.05	0.801810965405816	-0.0064554	0.029505	0.0051274
Trial1	2	1	blindfold	counterclockwise	practice	Guided	1	0.5	-0.25	14.62387	0.44614	-1.45	-1.05	0.801810965405816	-0.0064557	0.029504	0.0051268
Trial1	2	1	blindfold	counterclockwise	practice	Guided	1	0.5	-0.25	14.64388	0.44615	-1.45	-1.05	0.801810292826322	0.01601	0.012573	0.0023377
Trial1	2	1	blindfold	counterclockwise	practice	Guided	1	0.5	-0.25	14.66388	0.44615	-1.45	-1.05	0.801810292826322	-0.014288	0.0083387	-0.049644
Trial1	2	1	blindfold	counterclockwise	practice	Guided	1	0.5	-0.25	14.68388	0.44615	-1.45	-1.05	0.801810292826322	-0.0041353	0.0083395	0.056551
Trial1	2	1	blindfold	counterclockwise	practice	Guided	1	0.5	-0.25	14.70387	0.44615	-1.45	-1.05	0.801810292826322	0.016009	0.046424	0.03028
Trial1	2	1	blindfold	counterclockwise	practice	Guided	1	0.5	-0.25	14.72388	0.44615	-1.45	-1.05	0.801810292826322	0.0010977	-0.0043595	0.026648
Trial1	2	1	blindfold	counterclockwise	practice	Guided	1	0.5	-0.25	14.74388	0.44615	-1.45	-1.05	0.801810292826322	0.022559	-0.017056	-0.015548
Trial1	2	1	blindfold	counterclockwise	practice	Guided	1	0.5	-0.25	14.76387	0.44615	-1.45	-1.05	0.801810292826322	0.016796	0.04219	-0.010232
Trial1	2	1	blindfold	counterclockwise	practice	Guided	1	0.5	-0.25	14.78387	0.44615	-1.45	-1.05	0.801810292826322	-0.0117	0.0083341	0.017431
Trial1	2	1	blindfold	counterclockwise	practice	Guided	1	0.5	-0.25	14.80388	0.44615	-1.45	-1.05	0.801810292826322	0.029327	-0.00012933	0.0031854
Trial1	2	1	blindfold	counterclockwise	practice	Guided	1	0.5	-0.25	14.82388	0.44615	-1.45	-1.05	0.801810292826322	0.012882	0.0041017	-0.018892
Trial1	2	1	blindfold	counterclockwise	practice	Guided	1	0.5	-0.25	14.84387	0.44615	-1.45	-1.05	0.801810292826322	0.034291	-0.0085935	-0.0049176
Trial1	2	1	blindfold	counterclockwise	practice	Guided	1	0.5	-0.25	14.86388	0.44615	-1.45	-1.05	0.801810292826322	-0.031798	-0.012823	-0.028956
Trial1	2	1	blindfold	counterclockwise	practice	Guided	1	0.5	-0.25	14.88388	0.44615	-1.45	-1.05	0.801810292826322	0.038204	0.021031	0.0037449
Trial1	2	1	blindfold	counterclockwise	practice	Guided	1	0.5	-0.25	14.90388	0.44615	-1.45	-1.05	0.801810292826322	-0.020854	0.012565	0.030289
Trial1	2	1	blindfold	counterclockwise	practice	Guided	1	0.5	-0.25	14.92387	0.44615	-1.45	-1.05	0.801810292826322	0.012084	0.0040994	-0.0063143
Trial1	2	1	blindfold	counterclockwise	practice	Guided	1	0.5	-0.25	14.94388	0.44616	-1.45	-1.05	0.80180962237249	-0.031586	-0.012831	0.039233
Trial1	2	1	blindfold	counterclockwise	practice	Guided	1	0.5	-0.25	14.96388	0.44615	-1.45	-1.05	0.801810292826322	0.0086998	0.01256	-0.023363
Trial1	2	1	blindfold	counterclockwise	practice	Guided	1	0.5	-0.25	14.98387	0.44616	-1.45	-1.05	0.80180962237249	0.0079053	-0.033989	-0.010786
Trial1	2	1	blindfold	counterclockwise	practice	Guided	1	0.5	-0.25	15.00388	0.44616	-1.45	-1.05	0.80180962237249	-0.0070069	0.016792	0.022185
Trial1	2	1	blindfold	counterclockwise	practice	Guided	1	0.5	-0.25	15.02388	0.44616	-1.45	-1.05	0.80180962237249	0.02096	-0.0043686	-0.001287
Trial1	2	1	blindfold	counterclockwise	practice	Guided	1	0.5	-0.25	15.04388	0.44616	-1.45	-1.05	0.80180962237249	-0.010394	0.0040974	-0.0035253
Trial1	2	1	blindfold	counterclockwise	practice	Guided	1	0.5	-0.25	15.06387	0.44616	-1.45	-1.05	0.80180962237249	-0.002039	0.021022	-0.0147
Trial1	2	1	blindfold	counterclockwise	practice	Guided	1	0.5	-0.25	15.08388	0.44616	-1.45	-1.05	0.80180962237249	-0.0062159	-0.0043698	0.026375
Trial1	2	1	blindfold	counterclockwise	practice	Guided	1	0.5	-0.25	15.10388	0.44616	-1.45	-1.05	0.80180962237249	0.021488	-0.00013797	-0.014141
Trial1	2	1	blindfold	counterclockwise	practice	Guided	1	0.5	-0.25	15.12387	0.44616	-1.45	-1.05	0.80180962237249	0.00054959	0.03795	0.035042
Trial1	2	1	blindfold	counterclockwise	practice	Guided	1	0.5	-0.25	15.14388	0.44616	-1.45	-1.05	0.80180962237249	-0.017694	-0.0086023	-0.029232
Trial1	2	1	blindfold	counterclockwise	practice	Guided	1	0.5	-0.25	15.16388	0.44616	-1.45	-1.05	0.80180962237249	-0.011454	0.0040917	-0.0043619
Trial1	2	1	blindfold	counterclockwise	practice	Guided	1	0.5	-0.25	15.18388	0.44616	-1.45	-1.05	0.80180962237249	-0.0078054	0.02525	0.026098
Trial1	2	1	blindfold	counterclockwise	practice	Guided	1	0.5	-0.25	15.20387	0.44616	-1.45	-1.05	0.80180962237249	0.039248	0.033712	-0.013022
Trial1	2	1	blindfold	counterclockwise	practice	Guided	1	0.5	-0.25	15.22388	0.44616	-1.45	-1.05	0.80180962237249	-0.018223	0.033712	-0.020853
Trial1	2	1	blindfold	counterclockwise	practice	Guided	1	0.5	-0.25	15.24388	0.44616	-1.45	-1.05	0.80180962237249	-0.0056972	0.0040895	-0.0074415
Trial1	2	1	blindfold	counterclockwise	practice	Guided	1	0.5	-0.25	15.26387	0.44616	-1.45	-1.05	0.80180962237249	-0.027111	0.012551	-0.021417
Trial1	2	1	blindfold	counterclockwise	practice	Guided	1	0.5	-0.25	15.28387	0.44616	-1.45	-1.05	0.80180962237249	-0.010932	-0.01284	0.0048525
Trial1	2	1	blindfold	counterclockwise	practice	Guided	1	0.5	-0.25	15.30388	0.44616	-1.45	-1.05	0.80180962237249	0.015978	-0.00014322	0.0023413
Trial1	2	1	blindfold	counterclockwise	practice	Guided	1	0.5	-0.25	15.32388	0.44617	-1.45	-1.05	0.80180895004161	-0.0062286	0.0083195	0.00093863
Trial1	2	1	blindfold	counterclockwise	practice	Guided	1	0.5	-0.25	15.34387	0.44617	-1.45	-1.05	0.80180895004161	-0.0090874	-0.0086095	-0.024496
Trial1	2	1	blindfold	counterclockwise	practice	Guided	1	0.5	-0.25	15.36388	0.44617	-1.45	-1.05	0.80180895004161	-0.023467	-0.025538	-0.0085665
Trial1	2	1	blindfold	counterclockwise	practice	Guided	1	0.5	-0.25	15.38388	0.44617	-1.45	-1.05	0.80180895004161	0.0060348	0.0083177	0.018546
Trial1	2	1	blindfold	counterclockwise	practice	Guided	1	0.5	-0.25	15.40388	0.44617	-1.45	-1.05	0.80180895004161	0.0076208	-0.021305	-0.0066012
Trial1	2	1	blindfold	counterclockwise	practice	Guided	1	0.5	-0.25	15.42387	0.44617	-1.45	-1.05	0.80180895004161	-0.01929	-0.00014724	-0.0040899
Trial1	2	1	blindfold	counterclockwise	practice	Guided	1	0.5	-0.25	15.44388	0.44616	-1.45	-1.05	0.80180962237249	-0.039428	0.021006	0.045654
Trial1	2	1	blindfold	counterclockwise	practice	Guided	1	0.5	-0.25	15.46388	0.44616	-1.45	-1.05	0.80180962237249	-0.0043676	0.0083072	-0.028399
Trial1	2	1	blindfold	counterclockwise	practice	Guided	1	0.5	-0.25	15.48387	0.44615	-1.45	-1.05	0.801810292826322	-0.032856	-0.012854	-0.00073539
Trial1	2	1	blindfold	counterclockwise	practice	Guided	1	0.5	-0.25	15.50388	0.44614	-1.45	-1.05	0.801810965405816	-0.012968	0.02946	-0.021138
Trial1	2	1	blindfold	counterclockwise	practice	Guided	1	0.5	-0.25	15.52388	0.44613	-1.44999	-1.05	0.801811636107523	-0.046958	0.025225	0.011
Trial1	2	1	blindfold	counterclockwise	practice	Guided	1	0.5	-0.25	15.54388	0.44613	-1.45	-1.05	0.801811636107523	4.404E-05	-0.0086297	0.043417
Trial1	2	1	blindfold	counterclockwise	practice	Guided	1	0.5	-0.25	15.56387	0.44613	-1.45	-1.05	0.801811636107523	0.0073908	-0.017092	-0.015271
Trial1	2	1	blindfold	counterclockwise	practice	Guided	1	0.5	-0.25	15.58388	0.44614	-1.45	-1.05	0.801810965405816	-0.0017578	-0.025557	0.0012175
Trial1	2	1	blindfold	counterclockwise	practice	Guided	1	0.5	-0.25	15.60388	0.44614	-1.45	-1.05	0.801810965405816	0.025946	-0.012861	-0.013868
Trial1	2	1	blindfold	counterclockwise	practice	Guided	1	0.5	-0.25	15.62387	0.44614	-1.45	-1.05	0.801810965405816	0.0084469	-0.017093	-0.016666
Trial1	2	1	blindfold	counterclockwise	practice	Guided	1	0.5	-0.25	15.64388	0.44614	-1.45	-1.05	0.801810965405816	-0.0014953	-0.029787	-0.0029705
Trial1	2	1	blindfold	counterclockwise	practice	Guided	1	0.5	-0.25	15.66388	0.44614	-1.45	-1.05	0.801810965405816	0.020973	0.029458	-0.0057638
Trial1	2	1	blindfold	counterclockwise	practice	Guided	1	0.5	-0.25	15.68388	0.44614	-1.45	-1.05	0.801810965405816	0.0097622	0.025224	-0.040137
Trial1	2	1	blindfold	counterclockwise	practice	Guided	1	0.5	-0.25	15.70387	0.44614	-1.45	-1.05	0.801810965405816	0.0021508	-0.012863	-0.017221
Trial1	2	1	blindfold	counterclockwise	practice	Guided	1	0.5	-0.25	15.72388	0.44614	-1.45	-1.05	0.801810965405816	-0.037028	-0.029793	-0.0052051
Trial1	2	1	blindfold	counterclockwise	practice	Guided	1	0.5	-0.25	15.74388	0.44614	-1.44999	-1.05	0.801810965405816	0.047612	0.042136	0.0043088
Trial1	2	1	blindfold	counterclockwise	practice	Guided	1	0.5	-0.25	15.76387	0.44615	-1.44999	-1.05001	0.801820283798099	0.021487	0.042127	0.011018
Trial1	2	1	blindfold	counterclockwise	practice	Guided	1	0.5	-0.25	15.78387	0.44615	-1.44999	-1.05001	0.801820283798099	0.031416	0.0040318	-0.030334
Trial1	2	1	blindfold	counterclockwise	practice	Guided	1	0.5	-0.25	15.80388	0.44615	-1.44999	-1.05	0.801810292826322	0.0089402	0.012494	-0.027539
Trial1	2	1	blindfold	counterclockwise	practice	Guided	1	0.5	-0.25	15.82388	0.44616	-1.44999	-1.05	0.80180962237249	0.028761	0.0040287	0.011583
Trial1	2	1	blindfold	counterclockwise	practice	Guided	1	0.5	-0.25	15.84387	0.44616	-1.44999	-1.05	0.80180962237249	-0.0022799	0.042111	-0.019158
Trial1	2	1	blindfold	counterclockwise	practice	Guided	1	0.5	-0.25	15.86388	0.44616	-1.45	-1.05	0.80180962237249	0.014905	0.033646	0.030023
Trial1	2	1	blindfold	counterclockwise	practice	Guided	1	0.5	-0.25	15.88388	0.44616	-1.45	-1.05	0.80180962237249	0.022516	-0.0086736	-0.03173
Trial1	2	1	blindfold	counterclockwise	practice	Guided	1	0.5	-0.25	15.90388	0.44616	-1.45	-1.05	0.80180962237249	-0.022954	-0.0086727	-0.016921
Trial1	2	1	blindfold	counterclockwise	practice	Guided	1	0.5	-0.25	15.92387	0.44616	-1.45	-1.05	0.80180962237249	0.015696	0.012487	0.0065588
Trial1	2	1	blindfold	counterclockwise	practice	Guided	1	0.5	-0.25	15.94388	0.44616	-1.45	-1.05	0.80180962237249	-0.02036	-0.0044385	0.014383
Trial1	2	1	blindfold	counterclockwise	practice	Guided	1	0.5	-0.25	15.96388	0.44616	-1.45	-1.05	0.80180962237249	-0.0085674	-0.012897	-0.03285
Trial1	2	1	blindfold	counterclockwise	practice	Guided	1	0.5	-0.25	15.98387	0.44616	-1.45	-1.05	0.80180962237249	-0.03209	0.0082646	-0.013293
Trial1	2	1	blindfold	counterclockwise	practice	Guided	1	0.5	-0.25	16.00388	0.44615	-1.45	-1.05	0.801810292826322	-0.016169	-0.0044256	-0.0079814
Trial1	2	1	blindfold	counterclockwise	practice	Guided	1	0.5	-0.25	16.02388	0.44615	-1.45	-1.05	0.801810292826322	-0.023507	-0.0086542	0.062991
Trial1	2	1	blindfold	counterclockwise	practice	Guided	1	0.5	-0.25	16.04388	0.44613	-1.45001	-1.05	0.801811636107523	-0.043315	-0.0086473	0.024705
Trial1	2	1	blindfold	counterclockwise	practice	Guided	1	0.5	-0.25	16.06387	0.44611	-1.45	-1.05	0.801812979885212	0.0053337	-0.034037	-0.027544
Trial1	2	1	blindfold	counterclockwise	practice	Guided	1	0.5	-0.25	16.08388	0.4461	-1.45	-1.05	0.801813652961933	-0.019244	-0.02134	-0.0085421
Trial1	2	1	blindfold	counterclockwise	practice	Guided	1	0.5	-0.25	16.10388	0.44609	-1.45	-1.05001	0.801824317084666	-0.011365	0.016743	-0.058278
Trial1	2	1	blindfold	counterclockwise	practice	Guided	1	0.5	-0.25	16.12387	0.44609	-1.45	-1.05001	0.801824317084666	-0.052122	0.033665	-0.048218
Trial1	2	1	blindfold	counterclockwise	practice	Guided	1	0.5	-0.25	16.14388	0.44606	-1.44999	-1.05001	0.80182633340038	-0.053946	0.020959	-0.018865
Trial1	2	1	blindfold	counterclockwise	practice	Guided	1	0.5	-0.25	16.16388	0.44602	-1.44999	-1.05001	0.801829024894808	-0.039813	-0.00020554	-0.047365
Trial1	2	1	blindfold	counterclockwise	practice	Guided	1	0.5	-0.25	16.18388	0.44597	-1.44999	-1.05001	0.801832393059557	-0.0555	0.016716	0.0062923
Trial1	2	1	blindfold	counterclockwise	practice	Guided	1	0.5	-0.25	16.20387	0.4459	-1.44999	-1.05	0.801827122541916	-0.035872	0.033639	-0.021928
Trial1	2	1	blindfold	counterclockwise	practice	Guided	1	0.5	-0.25	16.22388	0.44581	-1.44999	-1.05	0.80183320015555	-0.058329	0.025169	-0.019133
Trial1	2	1	blindfold	counterclockwise	practice	Guided	1	0.5	-0.25	16.24388	0.44564	-1.44999	-1.05	0.801844704611655	0.0091011	0.029392	-0.027509
Trial1	2	1	blindfold	counterclockwise	practice	Guided	1	0.5	-0.25	16.26387	0.44558	-1.44999	-1.05	0.801848775949414	0.045636	0.071706	0.010777
Trial1	2	1	blindfold	counterclockwise	practice	Guided	1	0.5	-0.25	16.28387	0.44557	-1.44999	-1.05	0.801849453591841	0.066027	-0.00024213	-0.011297
Trial1	2	1	blindfold	counterclockwise	practice	Guided	1	0.5	-0.25	16.30388	0.44558	-1.44999	-1.05001	0.801858766441701	0.0090745	0.046301	-0.027499
Trial1	2	1	blindfold	counterclockwise	practice	Guided	1	0.5	-0.25	16.32388	0.44558	-1.44999	-1.05001	0.801858766441701	0.0085449	0.0336	-0.019112
Trial1	2	1	blindfold	counterclockwise	practice	Guided	1	0.5	-0.25	16.34387	0.44559	-1.44999	-1.05001	0.80185808893145	0.066527	-0.012959	-0.019662
Trial1	2	1	blindfold	counterclockwise	practice	Guided	1	0.5	-0.25	16.36388	0.44563	-1.44999	-1.05001	0.801855376086276	0.053709	-0.017191	-0.028877
Trial1	2	1	blindfold	counterclockwise	practice	Guided	1	0.5	-0.25	16.38388	0.44569	-1.45	-1.05001	0.801851308523125	0.051318	-0.0087255	-0.0081928
Trial1	2	1	blindfold	counterclockwise	practice	Guided	1	0.5	-0.25	16.40388	0.44578	-1.45	-1.05001	0.801845217579138	0.037239	-0.02142	-0.050939
Trial1	2	1	blindfold	counterclockwise	practice	Guided	1	0.5	-0.25	16.42387	0.44584	-1.45	-1.05001	0.801841163207564	0.040359	0.012435	-0.029694
Trial1	2	1	blindfold	counterclockwise	practice	Guided	1	0.5	-0.25	16.44388	0.44592	-1.45	-1.05001	0.801835764329037	0.084488	0.016662	-0.022693
Trial1	2	1	blindfold	counterclockwise	practice	Guided	1	0.5	-0.25	16.46388	0.44599	-1.44999	-1.05001	0.801831045822574	0.112689	0.016653	-0.046158
Trial1	2	1	blindfold	counterclockwise	practice	Guided	1	0.5	-0.25	16.48387	0.44614	-1.44998	-1.05001	0.801820956369213	0.131957	0.037801	0.0013593
Trial1	2	1	blindfold	counterclockwise	practice	Guided	1	0.5	-0.25	16.50388	0.44637	-1.44998	-1.05001	0.801805540657468	0.078897	0.054712	-0.0061856
Trial1	2	1	blindfold	counterclockwise	practice	Guided	1	0.5	-0.25	16.52388	0.44663	-1.44997	-1.05001	0.801788190434281	0.033144	0.08855	0.011985
Trial1	2	1	blindfold	counterclockwise	practice	Guided	1	0.5	-0.25	16.54388	0.44712	-1.44998	-1.05001	0.801755722640067	0.085946	0.025053	-0.047788
Trial1	2	1	blindfold	counterclockwise	practice	Guided	1	0.5	-0.25	16.56387	0.44735	-1.44999	-1.05001	0.801740586799082	0.082754	0.025045	0.002524
Trial1	2	1	blindfold	counterclockwise	practice	Guided	1	0.5	-0.25	16.58388	0.4476	-1.44999	-1.05001	0.801724207439376	0.057153	0.046198	-0.015921
Trial1	2	1	blindfold	counterclockwise	practice	Guided	1	0.5	-0.25	16.60388	0.44786	-1.44999	-1.05001	0.801707256341954	0.022409	0.012333	-0.030732
Trial1	2	1	blindfold	counterclockwise	practice	Guided	1	0.5	-0.25	16.62387	0.44809	-1.44998	-1.05	0.801682339303798	-0.0076865	0.054642	0.02208
Trial1	2	1	blindfold	counterclockwise	practice	Guided	1	0.5	-0.25	16.64388	0.44846	-1.44998	-1.05	0.801658466600092	0.025512	0.0038379	0.010634
Trial1	2	1	blindfold	counterclockwise	practice	Guided	1	0.5	-0.25	16.66388	0.44863	-1.44998	-1.04999	0.801637560530077	0.037494	0.016526	0.012321
Trial1	2	1	blindfold	counterclockwise	practice	Guided	1	0.5	-0.25	16.68388	0.44881	-1.44999	-1.04999	0.801626045633118	0.041126	-0.030032	0.025175
Trial1	2	1	blindfold	counterclockwise	practice	Guided	1	0.5	-0.25	16.70387	0.44898	-1.44999	-1.04999	0.801615208258862	0.014207	-0.021569	0.006715
Trial1	2	1	blindfold	counterclockwise	practice	Guided	1	0.5	-0.25	16.72388	0.44912	-1.45	-1.05	0.801616304488571	-0.013953	0.0038212	-0.020412
Trial1	2	1	blindfold	counterclockwise	practice	Guided	1	0.5	-0.25	16.74388	0.44928	-1.45	-1.05	0.801606164358642	0.027799	-0.017337	0.024318
Trial1	2	1	blindfold	counterclockwise	practice	Guided	1	0.5	-0.25	16.76387	0.44933	-1.45	-1.05	0.801603003622432	0.017392	0.046139	-0.0080871
Trial1	2	1	blindfold	counterclockwise	practice	Guided	1	0.5	-0.25	16.78387	0.44938	-1.45	-1.05	0.801599842225882	-0.0006416	0.01228	-0.019568
Trial1	2	1	blindfold	counterclockwise	practice	Guided	1	0.5	-0.25	16.80388	0.4494	-1.44999	-1.05	0.801598581548337	-0.041669	0.067285	-0.005621
Trial1	2	1	blindfold	counterclockwise	practice	Guided	1	0.5	-0.25	16.82388	0.44938	-1.44999	-1.04999	0.801589848631624	-0.048218	0.071504	0.02791
Trial1	2	1	blindfold	counterclockwise	practice	Guided	1	0.5	-0.25	16.84387	0.44922	-1.44998	-1.04999	0.801599969003471	-0.062028	0.046083	0.035438
Trial1	2	1	blindfold	counterclockwise	practice	Guided	1	0.5	-0.25	16.86388	0.44911	-1.44997	-1.04998	0.801597070445741	-0.043982	0.088383	0.032084
Trial1	2	1	blindfold	counterclockwise	practice	Guided	1	0.5	-0.25	16.88388	0.449	-1.44997	-1.04998	0.801604061419875	-0.076382	0.062976	0.051341
Trial1	2	1	blindfold	counterclockwise	practice	Guided	1	0.5	-0.25	16.90388	0.44886	-1.44997	-1.04998	0.801612981457647	-0.086043	0.020643	0.06334
Trial1	2	1	blindfold	counterclockwise	practice	Guided	1	0.5	-0.25	16.92387	0.4487	-1.44998	-1.04997	0.801613210375087	-0.066474	0.029094	0.106655
Trial1	2	1	blindfold	counterclockwise	practice	Guided	1	0.5	-0.25	16.94388	0.44832	-1.44999	-1.04998	0.801647613806419	-0.021946	0.041776	0.037905
Trial1	2	1	blindfold	counterclockwise	practice	Guided	1	0.5	-0.25	16.96388	0.44813	-1.44999	-1.04998	0.801659882420863	-0.07629	0.0079185	0.051287
Trial1	2	1	blindfold	counterclockwise	practice	Guided	1	0.5	-0.25	16.98387	0.44792	-1.44999	-1.04998	0.801673498592377	-0.096882	-0.042866	0.024726
Trial1	2	1	blindfold	counterclockwise	practice	Guided	1	0.5	-0.25	17.00388	0.44768	-1.45	-1.04998	0.801689125627478	-0.103421	0.0079184	0.057973
Trial1	2	1	blindfold	counterclockwise	practice	Guided	1	0.5	-0.25	17.02388	0.44741	-1.45	-1.05	0.801726655407874	-0.046726	-0.00054539	0.078383
Trial1	2	1	blindfold	counterclockwise	practice	Guided	1	0.5	-0.25	17.04388	0.44688	-1.45	-1.05	0.801761595956947	0.046341	0.0036859	0.016923
Trial1	2	1	blindfold	counterclockwise	practice	Guided	1	0.5	-0.25	17.06387	0.44668	-1.45	-1.05	0.801774871835832	0.0024529	0.0036842	0.0057356
Trial1	2	1	blindfold	counterclockwise	practice	Guided	1	0.5	-0.25	17.08388	0.44653	-1.45	-1.05	0.801784862831912	-0.025253	0.016379	0.02082
Trial1	2	1	blindfold	counterclockwise	practice	Guided	1	0.5	-0.25	17.10388	0.44641	-1.45	-1.05	0.801792873360261	-0.016367	0.046003	0.021382
Trial1	2	1	blindfold	counterclockwise	practice	Guided	1	0.5	-0.25	17.12387	0.4463	-1.45	-1.05	0.801800235041091	-0.009013	0.029073	-0.024444
Trial1	2	1	blindfold	counterclockwise	practice	Guided	1	0.5	-0.25	17.14388	0.44615	-1.45	-1.05	0.801810292826322	0.015784	0.041768	-0.010748
Trial1	2	1	blindfold	counterclockwise	practice	Guided	1	0.5	-0.25	17.16388	0.44613	-1.45	-1.05	0.801811636107523	0.00086906	0.016374	0.030889
Trial1	2	1	blindfold	counterclockwise	practice	Guided	1	0.5	-0.25	17.18388	0.44613	-1.45	-1.05	0.801811636107523	-0.0025188	-0.025946	0.002385
Trial1	2	1	blindfold	counterclockwise	practice	Guided	1	0.5	-0.25	17.20387	0.44613	-1.45	-1.05	0.801811636107523	-0.010606	-0.030179	0.030047
Trial1	2	1	blindfold	counterclockwise	practice	Guided	1	0.5	-0.25	17.22388	0.44613	-1.45	-1.05	0.801811636107523	-0.02652	0.0079054	-0.029754
Trial1	2	1	blindfold	counterclockwise	practice	Guided	1	0.5	-0.25	17.24388	0.44613	-1.45	-1.05	0.801811636107523	-0.0017246	-0.00055943	0.0012713
Trial1	2	1	blindfold	counterclockwise	practice	Guided	1	0.5	-0.25	17.26387	0.44614	-1.45	-1.05	0.801810965405816	0.011594	-0.013258	0.0021104
Trial1	2	1	blindfold	counterclockwise	practice	Guided	1	0.5	-0.25	17.28387	0.44614	-1.45	-1.05	0.801810965405816	0.011854	0.0078984	-0.0020806
Trial1	2	1	blindfold	counterclockwise	practice	Guided	1	0.5	-0.25	17.30388	0.44614	-1.45	-1.05	0.801810965405816	0.014976	0.0036703	0.014685
Trial1	2	1	blindfold	counterclockwise	practice	Guided	1	0.5	-0.25	17.32388	0.44614	-1.45	-1.05	0.801810965405816	0.011594	0.05868	0.0021095
Trial1	2	1	blindfold	counterclockwise	practice	Guided	1	0.5	-0.25	17.34387	0.44614	-1.45	-1.05	0.801810965405816	-0.021558	0.016362	-0.037853
Trial1	2	1	blindfold	counterclockwise	practice	Guided	1	0.5	-0.25	17.36388	0.44614	-1.45	-1.05	0.801810965405816	0.0032378	0.016362	-0.0068332
Trial1	2	1	blindfold	counterclockwise	practice	Guided	1	0.5	-0.25	17.38388	0.44614	-1.45	-1.05	0.801810965405816	-0.020821	-0.017496	0.021109
Trial1	2	1	blindfold	counterclockwise	practice	Guided	1	0.5	-0.25	17.40388	0.44614	-1.45	-1.05	0.801810965405816	-0.018177	-0.021728	-0.020811
Trial1	2	1	blindfold	counterclockwise	practice	Guided	1	0.5	-0.25	17.42387	0.44614	-1.45	-1.05	0.801810965405816	-0.020026	-0.042886	0.0085332
Trial1	2	1	blindfold	counterclockwise	practice	Guided	1	0.5	-0.25	17.44388	0.44614	-1.45	-1.05	0.801810965405816	0.029618	0.020589	-0.021919
Trial1	2	1	blindfold	counterclockwise	practice	Guided	1	0.5	-0.25	17.46388	0.44614	-1.45	-1.05	0.801810965405816	0.041087	0.033282	0.029222
Trial1	2	1	blindfold	counterclockwise	practice	Guided	1	0.5	-0.25	17.48387	0.44614	-1.45	-1.05	0.801810965405816	0.0058173	0.012117	0.022793
Trial1	2	1	blindfold	counterclockwise	practice	Guided	1	0.5	-0.25	17.50388	0.44615	-1.44999	-1.05	0.801810292826322	0.012103	0.007879	-0.0054311
Trial1	2	1	blindfold	counterclockwise	practice	Guided	1	0.5	-0.25	17.52388	0.44615	-1.44999	-1.05	0.801810292826322	-0.0085765	0.045959	0.038721
Trial1	2	1	blindfold	counterclockwise	practice	Guided	1	0.5	-0.25	17.54388	0.44616	-1.44999	-1.05	0.80180962237249	0.026201	0.033244	-0.018002
Trial1	2	1	blindfold	counterclockwise	practice	Guided	1	0.5	-0.25	17.56387	0.44616	-1.44999	-1.05	0.80180962237249	0.022809	0.050164	-0.035046
Trial1	2	1	blindfold	counterclockwise	practice	Guided	1	0.5	-0.25	17.58388	0.44616	-1.44999	-1.05	0.80180962237249	0.030365	0.037463	-0.013525
Trial1	2	1	blindfold	counterclockwise	practice	Guided	1	0.5	-0.25	17.60388	0.44616	-1.44999	-1.05	0.80180962237249	0.015453	0.033228	-0.019393
Trial1	2	1	blindfold	counterclockwise	practice	Guided	1	0.5	-0.25	17.62387	0.44616	-1.44999	-1.05001	0.801819613352621	0.019151	-0.0006299	-0.047889
Trial1	2	1	blindfold	counterclockwise	practice	Guided	1	0.5	-0.25	17.64388	0.44616	-1.44999	-1.05001	0.801819613352621	0.017829	0.0078269	-0.026923
Trial1	2	1	blindfold	counterclockwise	practice	Guided	1	0.5	-0.25	17.66388	0.44617	-1.44999	-1.05001	0.80181894103012	-0.0090869	0.0035929	-0.024401
Trial1	2	1	blindfold	counterclockwise	practice	Guided	1	0.5	-0.25	17.68388	0.44617	-1.44999	-1.05001	0.80181894103012	0.02591	0.016285	-0.047589
Trial1	2	1	blindfold	counterclockwise	practice	Guided	1	0.5	-0.25	17.70387	0.44617	-1.44999	-1.05	0.80180895004161	0.027179	-0.0091074	0.036804
Trial1	2	1	blindfold	counterclockwise	practice	Guided	1	0.5	-0.25	17.72388	0.44617	-1.44999	-1.05	0.80180895004161	-0.032886	-0.021805	-0.00064967
Trial1	2	1	blindfold	counterclockwise	practice	Guided	1	0.5	-0.25	17.74388	0.44617	-1.44999	-1.05	0.80180895004161	-0.032886	-0.021805	-0.00064967
Trial1	2	1	blindfold	counterclockwise	practice	Guided	1	0.5	-0.25	17.76387	0.44617	-1.45	-1.05	0.80180895004161	-0.0025898	0.024746	0.013889
Trial1	2	1	blindfold	counterclockwise	practice	Guided	1	0.5	-0.25	17.78387	0.44617	-1.45	-1.05	0.80180895004161	0.026432	-0.013342	-0.022152
Trial1	2	1	blindfold	counterclockwise	practice	Guided	1	0.5	-0.25	17.80388	0.44617	-1.45	-1.05	0.80180895004161	0.0062876	-0.0048786	0.0016024
Trial1	2	1	blindfold	counterclockwise	practice	Guided	1	0.5	-0.25	17.82388	0.44617	-1.45	-1.05	0.80180895004161	0.041816	0.016281	0.016697
Trial1	2	1	blindfold	counterclockwise	practice	Guided	1	0.5	-0.25	17.84387	0.44617	-1.45	-1.05	0.80180895004161	0.0068127	-0.00065145	0.0060731
Trial1	2	1	blindfold	counterclockwise	practice	Guided	1	0.5	-0.25	17.86388	0.44617	-1.45	-1.05001	0.80181894103012	-0.030249	0.045896	-0.04255
Trial1	2	1	blindfold	counterclockwise	practice	Guided	1	0.5	-0.25	17.88388	0.44617	-1.44999	-1.05001	0.80181894103012	-0.032353	0.058576	-0.0090073
Trial1	2	1	blindfold	counterclockwise	practice	Guided	1	0.5	-0.25	17.90388	0.44614	-1.44998	-1.05001	0.801820956369213	-0.057926	0.045858	-0.027446
Trial1	2	1	blindfold	counterclockwise	practice	Guided	1	0.5	-0.25	17.92387	0.4461	-1.44996	-1.05001	0.801823643891842	-0.063668	0.066992	-0.0067614
Trial1	2	1	blindfold	counterclockwise	practice	Guided	1	0.5	-0.25	17.94388	0.44597	-1.44997	-1.05	0.801822402238665	-0.057655	0.033106	0.039631
Trial1	2	1	blindfold	counterclockwise	practice	Guided	1	0.5	-0.25	17.96388	0.44589	-1.44998	-1.05	0.80182779621839	-0.01424	0.0034786	-0.012063
Trial1	2	1	blindfold	counterclockwise	practice	Guided	1	0.5	-0.25	17.98387	0.44582	-1.44999	-1.04999	0.801822534793094	-0.01164	-0.026146	0.017554
Trial1	2	1	blindfold	counterclockwise	practice	Guided	1	0.5	-0.25	18.00388	0.44575	-1.45	-1.04999	0.80182726617752	-0.052397	-0.026146	0.011958
Trial1	2	1	blindfold	counterclockwise	practice	Guided	1	0.5	-0.25	18.02388	0.44569	-1.45	-1.05	0.801841317937917	-0.032508	-0.034605	-0.0048126
Trial1	2	1	blindfold	counterclockwise	practice	Guided	1	0.5	-0.25	18.04388	0.44556	-1.45001	-1.05001	0.801860125880088	0.0046173	-0.038831	-0.027719
Trial1	2	1	blindfold	counterclockwise	practice	Guided	1	0.5	-0.25	18.06387	0.44553	-1.45001	-1.05001	0.801862161922305	-0.0016688	0.011952	0.0013466
Trial1	2	1	blindfold	counterclockwise	practice	Guided	1	0.5	-0.25	18.08388	0.44552	-1.45	-1.05	0.801852851759377	-0.0029826	-0.0049789	0.01057
Trial1	2	1	blindfold	counterclockwise	practice	Guided	1	0.5	-0.25	18.10388	0.44551	-1.45	-1.05	0.801853530145685	-0.058602	0.028875	-0.037777
Trial1	2	1	blindfold	counterclockwise	practice	Guided	1	0.5	-0.25	18.12387	0.44551	-1.45	-1.05	0.801853530145685	0.0046314	0.007718	-0.027714
Trial1	2	1	blindfold	counterclockwise	practice	Guided	1	0.5	-0.25	18.14388	0.44552	-1.45	-1.05	0.801852851759377	0.019481	-0.043061	0.019512
Trial1	2	1	blindfold	counterclockwise	practice	Guided	1	0.5	-0.25	18.16388	0.44552	-1.45	-1.05	0.801852851759377	0.012971	0.016186	-0.0061984
Trial1	2	1	blindfold	counterclockwise	practice	Guided	1	0.5	-0.25	18.18388	0.44552	-1.45	-1.05	0.801852851759377	0.01192	-0.009205	-0.0020057
Trial1	2	1	blindfold	counterclockwise	practice	Guided	1	0.5	-0.25	18.20387	0.44552	-1.45	-1.05	0.801852851759377	-0.032754	0.011953	0.00051049
Trial1	2	1	blindfold	counterclockwise	practice	Guided	1	0.5	-0.25	18.22388	0.44552	-1.45	-1.05	0.801852851759377	0.0064268	-0.051523	0.014482
Trial1	2	1	blindfold	counterclockwise	practice	Guided	1	0.5	-0.25	18.24388	0.44552	-1.45	-1.05	0.801852851759377	0.023916	0.0034859	-0.022122
Trial1	2	1	blindfold	counterclockwise	practice	Guided	1	0.5	-0.25	18.26387	0.44553	-1.45	-1.05	0.801852171472323	-0.014471	-0.021904	-0.0078706
Trial1	2	1	blindfold	counterclockwise	practice	Guided	1	0.5	-0.25	18.28387	0.44552	-1.45	-1.05	0.801852851759377	-0.016316	0.024646	0.021472
Trial1	2	1	blindfold	counterclockwise	practice	Guided	1	0.5	-0.25	18.30388	0.44552	-1.45	-1.05	0.801852851759377	-0.019431	0.016183	0.0002339
Trial1	2	1	blindfold	counterclockwise	practice	Guided	1	0.5	-0.25	18.32388	0.44552	-1.45	-1.05	0.801852851759377	-0.020441	0.024644	-0.054534
Trial1	2	1	blindfold	counterclockwise	practice	Guided	1	0.5	-0.25	18.34387	0.44552	-1.45	-1.05	0.801852851759377	0.020269	-0.030369	0.0069478
Trial1	2	1	blindfold	counterclockwise	practice	Guided	1	0.5	-0.25	18.36388	0.44552	-1.45	-1.05	0.801852851759377	-0.0045774	0.011948	0.047469
Trial1	2	1	blindfold	counterclockwise	practice	Guided	1	0.5	-0.25	18.38388	0.44552	-1.45	-1.05	0.801852851759377	-0.0084455	0.0034845	-0.03273
Trial1	2	1	blindfold	counterclockwise	practice	Guided	1	0.5	-0.25	18.40388	0.44552	-1.45	-1.05	0.801852851759377	-0.033551	0.024643	0.011983
Trial1	2	1	blindfold	counterclockwise	practice	Guided	1	0.5	-0.25	18.42387	0.44552	-1.45	-1.05	0.801852851759377	0.015037	-0.021907	0.019249
Trial1	2	1	blindfold	counterclockwise	practice	Guided	1	0.5	-0.25	18.44388	0.44553	-1.44999	-1.05001	0.801862161922305	0.039074	0.054254	-0.0086913
Trial1	2	1	blindfold	counterclockwise	practice	Guided	1	0.5	-0.25	18.46388	0.44556	-1.44998	-1.05001	0.801860125880088	0.069926	0.071163	-0.074074
Trial1	2	1	blindfold	counterclockwise	practice	Guided	1	0.5	-0.25	18.48387	0.44559	-1.44997	-1.05002	0.801868079432754	0.061246	0.0923	-0.0072737
Trial1	2	1	blindfold	counterclockwise	practice	Guided	1	0.5	-0.25	18.50388	0.44564	-1.44996	-1.05002	0.801864685698255	0.071428	0.066888	-0.027664
Trial1	2	1	blindfold	counterclockwise	practice	Guided	1	0.5	-0.25	18.52388	0.4457	-1.44997	-1.05001	0.801850632376179	0.052067	0.037253	-0.003624
Trial1	2	1	blindfold	counterclockwise	practice	Guided	1	0.5	-0.25	18.54388	0.44582	-1.45	-1.05001	0.801842516182039	0.015203	0.020324	0.015108
Trial1	2	1	blindfold	counterclockwise	practice	Guided	1	0.5	-0.25	18.56387	0.44585	-1.45	-1.05	0.801830496187006	0.028791	0.024557	0.011755
Trial1	2	1	blindfold	counterclockwise	practice	Guided	1	0.5	-0.25	18.58388	0.44585	-1.45	-1.05	0.801830496187006	-0.0085404	-0.0093003	-0.044134
Trial1	2	1	blindfold	counterclockwise	practice	Guided	1	0.5	-0.25	18.60388	0.44585	-1.45	-1.05	0.801830496187006	-0.0028208	-0.00083836	0.017063
Trial1	2	1	blindfold	counterclockwise	practice	Guided	1	0.5	-0.25	18.62387	0.44585	-1.45	-1.05	0.801830496187006	0.018326	0.0033928	0.036345
Trial1	2	1	blindfold	counterclockwise	practice	Guided	1	0.5	-0.25	18.64388	0.44585	-1.45	-1.05	0.801830496187006	0.035078	-0.047389	-0.017306
Trial1	2	1	blindfold	counterclockwise	practice	Guided	1	0.5	-0.25	18.66388	0.44585	-1.45	-1.05	0.801830496187006	-0.011183	-0.0050695	0.0092441
Trial1	2	1	blindfold	counterclockwise	practice	Guided	1	0.5	-0.25	18.68388	0.44585	-1.45	-1.05	0.801830496187006	0.041052	-0.0050685	0.029371
Trial1	2	1	blindfold	counterclockwise	practice	Guided	1	0.5	-0.25	18.70387	0.44585	-1.45	-1.05	0.801830496187006	-0.0091251	-0.013533	0.048091
Trial1	2	1	blindfold	counterclockwise	practice	Guided	1	0.5	-0.25	18.72388	0.44586	-1.45	-1.05	0.801829822014816	-0.015902	0.011856	0.013153
Trial1	2	1	blindfold	counterclockwise	practice	Guided	1	0.5	-0.25	18.74388	0.44586	-1.45	-1.05	0.801829822014816	0.025387	-0.0093081	-0.0052838
Trial1	2	1	blindfold	counterclockwise	practice	Guided	1	0.5	-0.25	18.76387	0.44586	-1.45	-1.05	0.801829822014816	-0.032613	0.024546	-0.0047277
Trial1	2	1	blindfold	counterclockwise	practice	Guided	1	0.5	-0.25	18.78387	0.44586	-1.45	-1.05	0.801829822014816	0.015186	-0.017772	0.015114
Trial1	2	1	blindfold	counterclockwise	practice	Guided	1	0.5	-0.25	18.80388	0.44586	-1.45	-1.05	0.801829822014816	0.024859	0.016084	0.0028229
Trial1	2	1	blindfold	counterclockwise	practice	Guided	1	0.5	-0.25	18.82388	0.44586	-1.45	-1.05	0.801829822014816	0.030089	-0.043164	-0.0091932
Trial1	2	1	blindfold	counterclockwise	practice	Guided	1	0.5	-0.25	18.84387	0.44586	-1.45	-1.05	0.801829822014816	0.00471	0.020313	0.039711
Trial1	2	1	blindfold	counterclockwise	practice	Guided	1	0.5	-0.25	18.86388	0.44587	-1.45	-1.05	0.801829145954471	-0.00021406	-0.022008	-0.022602
Trial1	2	1	blindfold	counterclockwise	practice	Guided	1	0.5	-0.25	18.88388	0.44586	-1.45	-1.05	0.801829822014816	0.029076	-0.017778	-0.063954
Trial1	2	1	blindfold	counterclockwise	practice	Guided	1	0.5	-0.25	18.90388	0.44586	-1.45	-1.05	0.801829822014816	-0.039172	0.024541	0.028541
Trial1	2	1	blindfold	counterclockwise	practice	Guided	1	0.5	-0.25	18.92387	0.44586	-1.45	-1.05	0.801829822014816	0.0015924	-0.030474	0.018484
Trial1	2	1	blindfold	counterclockwise	practice	Guided	1	0.5	-0.25	18.94388	0.44587	-1.45	-1.05	0.801829145954471	0.018295	-0.030476	0.036368
Trial1	2	1	blindfold	counterclockwise	practice	Guided	1	0.5	-0.25	18.96388	0.44587	-1.45	-1.05	0.801829145954471	-0.0010071	-0.0050865	-0.011142
Trial1	2	1	blindfold	counterclockwise	practice	Guided	1	0.5	-0.25	18.98387	0.44587	-1.45	-1.05	0.801829145954471	-0.020886	0.04569	0.0095365
Trial1	2	1	blindfold	counterclockwise	practice	Guided	1	0.5	-0.25	19.00388	0.44587	-1.45	-1.05	0.801829145954471	0.012268	0.011836	0.043907
Trial1	2	1	blindfold	counterclockwise	practice	Guided	1	0.5	-0.25	19.02388	0.44587	-1.45	-1.05	0.801829145954471	0.030874	-0.00085971	-0.02176
Trial1	2	1	blindfold	counterclockwise	practice	Guided	1	0.5	-0.25	19.04388	0.44587	-1.45	-1.05	0.801829145954471	0.019872	-0.00086031	0.011214
Trial1	2	1	blindfold	counterclockwise	practice	Guided	1	0.5	-0.25	19.06387	0.44587	-1.45	-1.05	0.801829145954471	0.022774	0.028758	-0.034894
Trial1	2	1	blindfold	counterclockwise	practice	Guided	1	0.5	-0.25	19.08388	0.44588	-1.44999	-1.05	0.801828472030138	0.041803	0.104916	0.016809
Trial1	2	1	blindfold	counterclockwise	practice	Guided	1	0.5	-0.25	19.10388	0.44589	-1.44998	-1.05	0.80182779621839	0.018052	0.045652	-0.030974
Trial1	2	1	blindfold	counterclockwise	practice	Guided	1	0.5	-0.25	19.12387	0.44589	-1.44998	-1.05	0.80182779621839	0.017784	-0.0009106	-0.026781
Trial1	2	1	blindfold	counterclockwise	practice	Guided	1	0.5	-0.25	19.14388	0.44589	-1.44999	-1.05	0.80182779621839	0.012025	0.020247	-0.0061002
Trial1	2	1	blindfold	counterclockwise	practice	Guided	1	0.5	-0.25	19.16388	0.44589	-1.44999	-1.04999	0.801817805465276	-0.025083	-0.0093759	0.016813
Trial1	2	1	blindfold	counterclockwise	practice	Guided	1	0.5	-0.25	19.18388	0.44589	-1.45001	-1.04994	0.801767970645748	0.062054	-0.110923	0.190607
Trial1	2	1	blindfold	counterclockwise	practice	Guided	1	0.5	-0.25	19.20387	0.44593	-1.45004	-1.04992	0.801745409833449	0.120295	-0.136276	0.185805
Trial1	2	1	blindfold	counterclockwise	practice	Guided	1	0.5	-0.25	19.22388	0.44601	-1.45006	-1.04997	0.801789854606339	0.138069	-0.102379	0.115333
Trial1	2	1	blindfold	counterclockwise	practice	Guided	1	0.5	-0.25	19.24388	0.44627	-1.45006	-1.05001	0.801812234637562	-0.0016745	-0.0049884	-0.0029056
Trial1	2	1	blindfold	counterclockwise	practice	Guided	1	0.5	-0.25	19.26387	0.44637	-1.45003	-1.05001	0.801805540657468	-0.04349	0.01617	0.023914
Trial1	2	1	blindfold	counterclockwise	practice	Guided	1	0.5	-0.25	19.28387	0.44642	-1.44999	-1.05001	0.801802195334907	0.0077519	0.0076993	-0.010733
Trial1	2	1	blindfold	counterclockwise	practice	Guided	1	0.5	-0.25	19.30388	0.44642	-1.44999	-1.05001	0.801802195334907	0.0098641	-0.030378	-0.044264
Trial1	2	1	blindfold	counterclockwise	practice	Guided	1	0.5	-0.25	19.32388	0.44643	-1.45	-1.05001	0.80180152823637	0.01166	0.058484	-0.0020643
Trial1	2	1	blindfold	counterclockwise	practice	Guided	1	0.5	-0.25	19.34387	0.44642	-1.44997	-1.05001	0.801802195334907	-0.027509	0.071135	-0.017136
Trial1	2	1	blindfold	counterclockwise	practice	Guided	1	0.5	-0.25	19.36388	0.44642	-1.44997	-1.05001	0.801802195334907	0.015317	0.0965	-0.0028769
Trial1	2	1	blindfold	counterclockwise	practice	Guided	1	0.5	-0.25	19.38388	0.44642	-1.44997	-1.05001	0.801802195334907	0.019221	0.049927	0.019482
Trial1	2	1	blindfold	counterclockwise	practice	Guided	1	0.5	-0.25	19.40388	0.44644	-1.44997	-1.05	0.801790870047795	0.016877	0.0076018	-0.014334
Trial1	2	1	blindfold	counterclockwise	practice	Guided	1	0.5	-0.25	19.42387	0.44647	-1.44999	-1.04995	0.801739026629664	0.050542	0.028759	0.02144
Trial1	2	1	blindfold	counterclockwise	practice	Guided	1	0.5	-0.25	19.44388	0.44659	-1.45003	-1.04995	0.801731024545959	0.003671	-0.089698	0.084239
Trial1	2	1	blindfold	counterclockwise	practice	Guided	1	0.5	-0.25	19.46388	0.44662	-1.45004	-1.04996	0.801739019171004	0.0058323	-0.04736	0.018548
Trial1	2	1	blindfold	counterclockwise	practice	Guided	1	0.5	-0.25	19.48387	0.44663	-1.45002	-1.04998	0.801758335265748	0.018092	0.045739	0.036149
Trial1	2	1	blindfold	counterclockwise	practice	Guided	1	0.5	-0.25	19.50388	0.44665	-1.45001	-1.04999	0.80176687482507	0.042143	-0.051589	0.0082104
Trial1	2	1	blindfold	counterclockwise	practice	Guided	1	0.5	-0.25	19.52388	0.44667	-1.45001	-1.05	0.80177553584338	0.011311	0.054207	0.0020561
Trial1	2	1	blindfold	counterclockwise	practice	Guided	1	0.5	-0.25	19.54388	0.44667	-1.45001	-1.05	0.80177553584338	0.011311	0.054207	0.0020561
Trial1	2	1	blindfold	counterclockwise	practice	Guided	1	0.5	-0.25	19.56387	0.44668	-1.45	-1.05	0.801774871835832	-0.014278	-0.00080895	0.0073562
Trial1	2	1	blindfold	counterclockwise	practice	Guided	1	0.5	-0.25	19.58388	0.44667	-1.45	-1.05	0.80177553584338	-0.017123	-0.0092743	-0.041819
Trial1	2	1	blindfold	counterclockwise	practice	Guided	1	0.5	-0.25	19.60388	0.44667	-1.45	-1.05	0.80177553584338	0.018346	-0.013509	0.031959
Trial1	2	1	blindfold	counterclockwise	practice	Guided	1	0.5	-0.25	19.62387	0.44667	-1.45	-1.05	0.80177553584338	0.010513	-0.038902	0.014633
Trial1	2	1	blindfold	counterclockwise	practice	Guided	1	0.5	-0.25	19.64388	0.44668	-1.45	-1.05	0.801774871835832	-0.023172	-0.030443	-0.016951
Trial1	2	1	blindfold	counterclockwise	practice	Guided	1	0.5	-0.25	19.66388	0.44668	-1.45	-1.05	0.801774871835832	-0.041199	0.011873	-0.013881
Trial1	2	1	blindfold	counterclockwise	practice	Guided	1	0.5	-0.25	19.68388	0.44668	-1.44999	-1.05	0.801774871835832	0.01913	-0.00082893	0.019381
Trial1	2	1	blindfold	counterclockwise	practice	Guided	1	0.5	-0.25	19.70387	0.44668	-1.45	-1.05	0.801774871835832	0.029596	0.024562	-0.0052101
Trial1	2	1	blindfold	counterclockwise	practice	Guided	1	0.5	-0.25	19.72388	0.44669	-1.45	-1.05	0.801774207952053	0.029326	-0.0050621	-0.0010169
Trial1	2	1	blindfold	counterclockwise	practice	Guided	1	0.5	-0.25	19.74388	0.44669	-1.45	-1.05	0.801774207952053	-0.0012384	-0.026225	0.014069
Trial1	2	1	blindfold	counterclockwise	practice	Guided	1	0.5	-0.25	19.76387	0.44669	-1.45	-1.05	0.801774207952053	-0.040409	0.033023	-0.026459
Trial1	2	1	blindfold	counterclockwise	practice	Guided	1	0.5	-0.25	19.78387	0.44668	-1.45	-1.05	0.801774871835832	-0.01952	0.028787	-0.0041003
Trial1	2	1	blindfold	counterclockwise	practice	Guided	1	0.5	-0.25	19.80388	0.44668	-1.45	-1.05	0.801774871835832	-0.029196	-0.026224	-0.008574
Trial1	2	1	blindfold	counterclockwise	practice	Guided	1	0.5	-0.25	19.82388	0.44668	-1.45	-1.05	0.801774871835832	-0.0080532	0.024558	0.026082
Trial1	2	1	blindfold	counterclockwise	practice	Guided	1	0.5	-0.25	19.84387	0.44669	-1.45	-1.05	0.801774207952053	-0.013295	-0.030458	0.021047
Trial1	2	1	blindfold	counterclockwise	practice	Guided	1	0.5	-0.25	19.86388	0.44669	-1.45	-1.05	0.801774207952053	-0.03338	0.016092	0.0034404
Trial1	2	1	blindfold	counterclockwise	practice	Guided	1	0.5	-0.25	19.88388	0.44668	-1.45	-1.05	0.801774871835832	0.020183	0.0033926	0.0026098
Trial1	2	1	blindfold	counterclockwise	practice	Guided	1	0.5	-0.25	19.90388	0.44668	-1.45	-1.05	0.801774871835832	-0.016669	-0.013533	0.021325
Trial1	2	1	blindfold	counterclockwise	practice	Guided	1	0.5	-0.25	19.92387	0.44669	-1.45	-1.05	0.801774207952053	0.022294	-0.013533	-0.030926
Trial1	2	1	blindfold	counterclockwise	practice	Guided	1	0.5	-0.25	19.94388	0.44669	-1.45	-1.05	0.801774207952053	-0.024505	-0.030465	0.0039994
Trial1	2	1	blindfold	counterclockwise	practice	Guided	1	0.5	-0.25	19.96388	0.44669	-1.45	-1.05	0.801774207952053	-0.0064749	0.049943	0.027482
Trial1	2	1	blindfold	counterclockwise	practice	Guided	1	0.5	-0.25	19.98387	0.44669	-1.45	-1.05	0.801774207952053	-0.030794	0.020317	0.033059
Trial1	2	1	blindfold	counterclockwise	practice	Guided	1	0.5	-0.25	20.00388	0.44669	-1.45	-1.05	0.801774207952053	0.011295	-0.026232	0.0051197
Trial1	2	1	blindfold	counterclockwise	practice	Guided	1	0.5	-0.25	20.02388	0.44669	-1.45	-1.05	0.801774207952053	0.01388	0.041477	0.031671
Trial1	2	1	blindfold	counterclockwise	practice	Guided	1	0.5	-0.25	20.04388	0.44669	-1.45	-1.05	0.801774207952053	0.029049	0.0076161	0.0031717
Trial1	2	1	blindfold	counterclockwise	practice	Guided	1	0.5	-0.25	20.06387	0.44669	-1.45	-1.05	0.801774207952053	-0.021332	0.0033867	-0.0463
Trial1	2	1	blindfold	counterclockwise	practice	Guided	1	0.5	-0.25	20.08388	0.44669	-1.45	-1.05	0.801774207952053	-0.023177	0.028772	-0.016956
Trial1	2	1	blindfold	counterclockwise	practice	Guided	1	0.5	-0.25	20.10388	0.44668	-1.45	-1.05	0.801774871835832	-0.031785	0.016072	-0.021703
Trial1	2	1	blindfold	counterclockwise	practice	Guided	1	0.5	-0.25	20.12387	0.44667	-1.44999	-1.05	0.80177553584338	-0.04383	0.04992	0.028039
Trial1	2	1	blindfold	counterclockwise	practice	Guided	1	0.5	-0.25	20.14388	0.4466	-1.44998	-1.04999	0.801770205939919	-0.03909	0.024502	0.024124
Trial1	2	1	blindfold	counterclockwise	practice	Guided	1	0.5	-0.25	20.16388	0.44653	-1.44998	-1.04999	0.801774871543814	-0.065189	-0.00089447	0.014055
Trial1	2	1	blindfold	counterclockwise	practice	Guided	1	0.5	-0.25	20.18388	0.44643	-1.44999	-1.04999	0.801781545825955	-0.075636	0.045645	0.03864
Trial1	2	1	blindfold	counterclockwise	practice	Guided	1	0.5	-0.25	20.20387	0.4463	-1.44999	-1.04999	0.801790243944549	-0.059912	-0.00090885	0.0017547
Trial1	2	1	blindfold	counterclockwise	practice	Guided	1	0.5	-0.25	20.22388	0.44613	-1.44999	-1.04999	0.801801645153048	-0.082103	0.0075517	0.00035043
Trial1	2	1	blindfold	counterclockwise	practice	Guided	1	0.5	-0.25	20.24388	0.44582	-1.45	-1.04999	0.801822534793094	-0.021712	-0.00091542	-0.037931
Trial1	2	1	blindfold	counterclockwise	practice	Guided	1	0.5	-0.25	20.26387	0.44567	-1.45	-1.05	0.801842672639172	-0.042893	0.011782	0.01544
Trial1	2	1	blindfold	counterclockwise	practice	Guided	1	0.5	-0.25	20.28387	0.44549	-1.45	-1.05	0.801854889315455	-0.033468	0.016013	0.0076159
Trial1	2	1	blindfold	counterclockwise	practice	Guided	1	0.5	-0.25	20.30388	0.44531	-1.45	-1.05	0.801867146214016	0.0023367	-0.047461	0.00566
Trial1	2	1	blindfold	counterclockwise	practice	Guided	1	0.5	-0.25	20.32388	0.44514	-1.45	-1.05	0.801878758198419	0.016714	-0.0051427	-0.010268
Trial1	2	1	blindfold	counterclockwise	practice	Guided	1	0.5	-0.25	20.34387	0.44496	-1.45	-1.05	0.801891093298721	-0.0039638	0.03294	0.034726
Trial1	2	1	blindfold	counterclockwise	practice	Guided	1	0.5	-0.25	20.36388	0.44493	-1.45	-1.05	0.801893151694342	-0.033996	-0.0093776	0.016004
Trial1	2	1	blindfold	counterclockwise	practice	Guided	1	0.5	-0.25	20.38388	0.44491	-1.45	-1.05	0.801894527307778	-0.012837	0.0075487	0.028858
Trial1	2	1	blindfold	counterclockwise	practice	Guided	1	0.5	-0.25	20.40388	0.44491	-1.45	-1.05	0.801894527307778	-0.00052828	-0.0093797	-0.012781
Trial1	2	1	blindfold	counterclockwise	practice	Guided	1	0.5	-0.25	20.42387	0.44491	-1.45	-1.05	0.801894527307778	0.03786	0.011782	0.0078951
Trial1	2	1	blindfold	counterclockwise	practice	Guided	1	0.5	-0.25	20.44388	0.44492	-1.45	-1.05	0.801893839438834	0.018239	-0.017843	0.036122
Trial1	2	1	blindfold	counterclockwise	practice	Guided	1	0.5	-0.25	20.46388	0.44492	-1.45	-1.05	0.801893839438834	-0.0018604	-0.022075	0.0011934
Trial1	2	1	blindfold	counterclockwise	practice	Guided	1	0.5	-0.25	20.48387	0.44492	-1.45	-1.05	0.801893839438834	-0.018831	-0.022075	-0.0125
Trial1	2	1	blindfold	counterclockwise	practice	Guided	1	0.5	-0.25	20.50388	0.44491	-1.45	-1.05	0.801894527307778	-0.014651	-0.017842	-0.008026
Trial1	2	1	blindfold	counterclockwise	practice	Guided	1	0.5	-0.25	20.52388	0.44491	-1.45	-1.05	0.801894527307778	0.024002	-0.0051466	0.015445
Trial1	2	1	blindfold	counterclockwise	practice	Guided	1	0.5	-0.25	20.54388	0.44492	-1.45	-1.05	0.801893839438834	-0.018575	-0.026306	-0.016683
Trial1	2	1	blindfold	counterclockwise	practice	Guided	1	0.5	-0.25	20.56387	0.44492	-1.45	-1.05001	0.801903829369698	-0.0039337	-0.00090933	-0.036797
Trial1	2	1	blindfold	counterclockwise	practice	Guided	1	0.5	-0.25	20.58388	0.44492	-1.45	-1.05	0.801893839438834	-0.039984	-0.022068	-0.030643
Trial1	2	1	blindfold	counterclockwise	practice	Guided	1	0.5	-0.25	20.60388	0.44491	-1.45	-1.05	0.801894527307778	-0.020893	-0.047457	-0.050484
Trial1	2	1	blindfold	counterclockwise	practice	Guided	1	0.5	-0.25	20.62387	0.44491	-1.45	-1.05	0.801894527307778	-0.00078929	-0.005138	-0.015556
Trial1	2	1	blindfold	counterclockwise	practice	Guided	1	0.5	-0.25	20.64388	0.44491	-1.45	-1.05	0.801894527307778	0.00756	-0.0093707	-0.006613
Trial1	2	1	blindfold	counterclockwise	practice	Guided	1	0.5	-0.25	20.66388	0.44491	-1.45	-1.05	0.801894527307778	-0.033994	0.011787	0.016026
Trial1	2	1	blindfold	counterclockwise	practice	Guided	1	0.5	-0.25	20.68388	0.44491	-1.45	-1.05	0.801894527307778	-0.045472	-0.022068	-0.014151
Trial1	2	1	blindfold	counterclockwise	practice	Guided	1	0.5	-0.25	20.70387	0.44491	-1.45	-1.05	0.801894527307778	-0.010201	-0.022068	-0.0077228
Trial1	2	1	blindfold	counterclockwise	practice	Guided	1	0.5	-0.25	20.72388	0.44491	-1.45	-1.05	0.801894527307778	0.010688	0.024481	0.01463
Trial1	2	1	blindfold	counterclockwise	practice	Guided	1	0.5	-0.25	20.74388	0.44491	-1.45	-1.05	0.801894527307778	0.016175	0.016013	-0.0018578
Trial1	2	1	blindfold	counterclockwise	practice	Guided	1	0.5	-0.25	20.76387	0.44492	-1.45	-1.05	0.801893839438834	-0.013603	0.028704	-0.024768
Trial1	2	1	blindfold	counterclockwise	practice	Guided	1	0.5	-0.25	20.78387	0.44492	-1.44999	-1.05	0.801893839438834	0.0085986	0.049853	-0.023371
Trial1	2	1	blindfold	counterclockwise	practice	Guided	1	0.5	-0.25	20.80388	0.44492	-1.44999	-1.05	0.801893839438834	0.016423	0.020222	0.0062545
Trial1	2	1	blindfold	counterclockwise	practice	Guided	1	0.5	-0.25	20.82388	0.44492	-1.44999	-1.05	0.801893839438834	0.035987	0.028675	0.037271
Trial1	2	1	blindfold	counterclockwise	practice	Guided	1	0.5	-0.25	20.84387	0.44493	-1.44998	-1.05	0.801893151694342	0.024226	0.049809	0.011282
Trial1	2	1	blindfold	counterclockwise	practice	Guided	1	0.5	-0.25	20.86388	0.44494	-1.44998	-1.05	0.801892466120609	-0.0021606	0.0074783	-0.015544
Trial1	2	1	blindfold	counterclockwise	practice	Guided	1	0.5	-0.25	20.88388	0.44494	-1.44998	-1.05	0.801892466120609	-0.018607	0.028629	-0.016663
Trial1	2	1	blindfold	counterclockwise	practice	Guided	1	0.5	-0.25	20.90388	0.44493	-1.44998	-1.05	0.801893151694342	-0.038473	-0.047551	0.015757
Trial1	2	1	blindfold	counterclockwise	practice	Guided	1	0.5	-0.25	20.92387	0.44493	-1.44998	-1.05	0.801893151694342	-0.036132	-0.009471	0.046216
Trial1	2	1	blindfold	counterclockwise	practice	Guided	1	0.5	-0.25	20.94388	0.44492	-1.44999	-1.05	0.801893839438834	-0.0068374	0.07092	0.0093264
Trial1	2	1	blindfold	counterclockwise	practice	Guided	1	0.5	-0.25	20.96388	0.44492	-1.44999	-1.05	0.801893839438834	-0.015191	0.015903	0.00038394
Trial1	2	1	blindfold	counterclockwise	practice	Guided	1	0.5	-0.25	20.98387	0.44492	-1.44999	-1.05	0.801893839438834	-0.024332	0.037058	0.0040138
Trial1	2	1	blindfold	counterclockwise	practice	Guided	1	0.5	-0.25	21.00388	0.44492	-1.44999	-1.05	0.801893839438834	-0.039232	0.028593	0.016587
Trial1	2	1	blindfold	counterclockwise	practice	Guided	1	0.5	-0.25	21.02388	0.44491	-1.44999	-1.05	0.801894527307778	-0.025372	0.0032032	0.020772
Trial1	2	1	blindfold	counterclockwise	practice	Guided	1	0.5	-0.25	21.04388	0.4449	-1.45	-1.05	0.801895215301177	-0.0028899	0.0074367	-0.0027071
Trial1	2	1	blindfold	counterclockwise	practice	Guided	1	0.5	-0.25	21.06387	0.4449	-1.45	-1.05	0.801895215301177	-0.0052227	0.041293	-0.015839
Trial1	2	1	blindfold	counterclockwise	practice	Guided	1	0.5	-0.25	21.08388	0.4449	-1.45	-1.05	0.801895215301177	0.0054657	-0.0052573	0.026916
Trial1	2	1	blindfold	counterclockwise	practice	Guided	1	0.5	-0.25	21.10388	0.4449	-1.45	-1.05	0.801895215301177	0.017508	0.015901	-0.022826
Trial1	2	1	blindfold	counterclockwise	practice	Guided	1	0.5	-0.25	21.12387	0.4449	-1.45	-1.05	0.801895215301177	0.016716	0.0032044	-0.010249
Trial1	2	1	blindfold	counterclockwise	practice	Guided	1	0.5	-0.25	21.14388	0.4449	-1.45	-1.05	0.801895215301177	0.0036558	0.020128	-0.015276
Trial1	2	1	blindfold	counterclockwise	practice	Guided	1	0.5	-0.25	21.16388	0.4449	-1.45	-1.05	0.801895215301177	-0.0015735	-0.026423	-0.012203
Trial1	2	1	blindfold	counterclockwise	practice	Guided	1	0.5	-0.25	21.18388	0.4449	-1.45	-1.05	0.801895215301177	0.017773	-0.0010333	-0.027017
Trial1	2	1	blindfold	counterclockwise	practice	Guided	1	0.5	-0.25	21.20387	0.4449	-1.45	-1.05	0.801895215301177	-0.0078555	-0.022192	0.026083
Trial1	2	1	blindfold	counterclockwise	practice	Guided	1	0.5	-0.25	21.22388	0.4449	-1.45	-1.05	0.801895215301177	-0.022454	-0.030653	-0.025338
Trial1	2	1	blindfold	counterclockwise	practice	Guided	1	0.5	-0.25	21.24388	0.44489	-1.45	-1.05	0.801895901370874	-0.018304	0.015893	0.050677
Trial1	2	1	blindfold	counterclockwise	practice	Guided	1	0.5	-0.25	21.26387	0.44489	-1.45	-1.05	0.801895901370874	-0.0073112	-0.0052636	0.01854
Trial1	2	1	blindfold	counterclockwise	practice	Guided	1	0.5	-0.25	21.28387	0.44489	-1.45	-1.05	0.801895901370874	-0.0031303	0.02859	0.022169
Trial1	2	1	blindfold	counterclockwise	practice	Guided	1	0.5	-0.25	21.30388	0.44488	-1.45	-1.05	0.801896587564284	-0.0062513	-0.0010342	0.00092922
Trial1	2	1	blindfold	counterclockwise	practice	Guided	1	0.5	-0.25	21.32388	0.44488	-1.45	-1.05	0.801896587564284	0.018556	0.015893	0.031948
Trial1	2	1	blindfold	counterclockwise	practice	Guided	1	0.5	-0.25	21.34387	0.44488	-1.45	-1.05	0.801896587564284	-0.002329	-0.0010372	0.0095928
Trial1	2	1	blindfold	counterclockwise	practice	Guided	1	0.5	-0.25	21.36388	0.44488	-1.45	-1.05	0.801896587564284	0.011789	0.024352	-0.002149
Trial1	2	1	blindfold	counterclockwise	practice	Guided	1	0.5	-0.25	21.38388	0.44488	-1.45	-1.05	0.801896587564284	-0.037061	0.04551	-0.013603
Trial1	2	1	blindfold	counterclockwise	practice	Guided	1	0.5	-0.25	21.40387	0.44487	-1.45	-1.05	0.8018972759303	-0.036793	-0.0010407	0.0028841
Trial1	2	1	blindfold	counterclockwise	practice	Guided	1	0.5	-0.25	21.42387	0.44487	-1.45	-1.05	0.8018972759303	-0.027641	-0.017968	-0.042108
Trial1	2	1	blindfold	counterclockwise	practice	Guided	1	0.5	-0.25	21.44388	0.44486	-1.45	-1.05	0.801897962371505	-0.041477	-0.034897	-0.0054967
Trial1	2	1	blindfold	counterclockwise	practice	Guided	1	0.5	-0.25	21.46388	0.44486	-1.45	-1.05	0.801897962371505	-0.020053	0.0031921	-0.013041
Trial1	2	1	blindfold	counterclockwise	practice	Guided	1	0.5	-0.25	21.48387	0.44485	-1.45	-1.05	0.801898650986055	0.0047898	-0.013737	-0.032049
Trial1	2	1	blindfold	counterclockwise	practice	Guided	1	0.5	-0.25	21.50388	0.44485	-1.45	-1.05	0.801898650986055	0.023608	0.011654	-0.018912
Trial1	2	1	blindfold	counterclockwise	practice	Guided	1	0.5	-0.25	21.52388	0.44485	-1.45	-1.05	0.801898650986055	0.0087029	0.015886	-0.023379
Trial1	2	1	blindfold	counterclockwise	practice	Guided	1	0.5	-0.25	21.54388	0.44486	-1.45	-1.05	0.801897962371505	-0.0019932	0.0074206	-0.056631
Trial1	2	1	blindfold	counterclockwise	practice	Guided	1	0.5	-0.25	21.56387	0.44486	-1.45	-1.05	0.801897962371505	0.020174	-0.013739	0.023848
Trial1	2	1	blindfold	counterclockwise	practice	Guided	1	0.5	-0.25	21.58388	0.44486	-1.45	-1.05	0.801897962371505	-0.03602	-0.022199	0.049559
Trial1	2	1	blindfold	counterclockwise	practice	Guided	1	0.5	-0.25	21.60388	0.44486	-1.45	-1.05	0.801897962371505	-0.01408	-0.0052734	0.055141
Trial1	2	1	blindfold	counterclockwise	practice	Guided	1	0.5	-0.25	21.62387	0.44486	-1.45	-1.05	0.801897962371505	0.0034588	-0.0095056	-0.011093
Trial1	2	1	blindfold	counterclockwise	practice	Guided	1	0.5	-0.25	21.64388	0.44486	-1.45	-1.04999	0.801887972492594	-0.041246	-0.030665	0.05038
Trial1	2	1	blindfold	counterclockwise	practice	Guided	1	0.5	-0.25	21.66388	0.44485	-1.45	-1.04999	0.801888661115722	-0.023438	0.015884	-0.0085871
Trial1	2	1	blindfold	counterclockwise	practice	Guided	1	0.5	-0.25	21.68388	0.44485	-1.45	-1.04999	0.801888661115722	-0.028662	0.0074201	0.0037008
Trial1	2	1	blindfold	counterclockwise	practice	Guided	1	0.5	-0.25	21.70387	0.44485	-1.45	-1.04999	0.801888661115722	-0.025532	0.015882	0.024934
Trial1	2	1	blindfold	counterclockwise	practice	Guided	1	0.5	-0.25	21.72388	0.44484	-1.45	-1.04999	0.801889347813275	-0.02003	0.0074164	0.0084393
Trial1	2	1	blindfold	counterclockwise	practice	Guided	1	0.5	-0.25	21.74388	0.44484	-1.45	-1.04999	0.801889347813275	-0.0061709	0.079349	0.00088166
Trial1	2	1	blindfold	counterclockwise	practice	Guided	1	0.5	-0.25	21.76387	0.44484	-1.44999	-1.04999	0.801889347813275	-0.011661	-0.0095255	0.017366
Trial1	2	1	blindfold	counterclockwise	practice	Guided	1	0.5	-0.25	21.78387	0.44483	-1.44999	-1.04999	0.801890036684939	-0.012709	0.01586	0.034132
Trial1	2	1	blindfold	counterclockwise	practice	Guided	1	0.5	-0.25	21.80388	0.44483	-1.44999	-1.05	0.801900026538135	-0.029677	0.062402	0.02044
Trial1	2	1	blindfold	counterclockwise	practice	Guided	1	0.5	-0.25	21.82388	0.44483	-1.44999	-1.05	0.801900026538135	-0.036182	0.011611	-0.034331
Trial1	2	1	blindfold	counterclockwise	practice	Guided	1	0.5	-0.25	21.84387	0.44483	-1.44999	-1.05	0.801900026538135	-0.0050976	-0.026478	-0.015891
Trial1	2	1	blindfold	counterclockwise	practice	Guided	1	0.5	-0.25	21.86388	0.44483	-1.44999	-1.05	0.801900026538135	0.0055913	0.0073744	0.026863
Trial1	2	1	blindfold	counterclockwise	practice	Guided	1	0.5	-0.25	21.88388	0.44483	-1.44999	-1.05	0.801900026538135	0.0019738	0.0073712	-0.057526
Trial1	2	1	blindfold	counterclockwise	practice	Guided	1	0.5	-0.25	21.90387	0.44483	-1.44999	-1.05	0.801900026538135	-0.018426	0.045453	-0.012248
Trial1	2	1	blindfold	counterclockwise	practice	Guided	1	0.5	-0.25	21.92387	0.44483	-1.44999	-1.05	0.801900026538135	0.0037817	0.079292	-0.015317
Trial1	2	1	blindfold	counterclockwise	practice	Guided	1	0.5	-0.25	21.94388	0.44483	-1.44998	-1.05001	0.801910016391923	-0.032002	0.053868	-0.038501
Trial1	2	1	blindfold	counterclockwise	practice	Guided	1	0.5	-0.25	21.96388	0.44482	-1.44998	-1.05001	0.801910705370872	-0.066469	0.062312	-0.0016072
Trial1	2	1	blindfold	counterclockwise	practice	Guided	1	0.5	-0.25	21.98387	0.44481	-1.44997	-1.05001	0.801911390372097	-0.065696	0.049595	0.026625
Trial1	2	1	blindfold	counterclockwise	practice	Guided	1	0.5	-0.25	22.00388	0.44477	-1.44997	-1.05001	0.801914145974646	-0.096462	0.045347	-0.0052262
Trial1	2	1	blindfold	counterclockwise	practice	Guided	1	0.5	-0.25	22.02388	0.44467	-1.44997	-1.05004	0.801951009747868	-0.159394	0.04956	-0.042377
Trial1	2	1	blindfold	counterclockwise	practice	Guided	1	0.5	-0.25	22.04388	0.44426	-1.44995	-1.05005	0.801989390402905	-0.168437	0.108751	-0.110224
Trial1	2	1	blindfold	counterclockwise	practice	Guided	1	0.5	-0.25	22.06387	0.44395	-1.44995	-1.05006	0.802020985055786	-0.209155	0.108727	-0.114659
Trial1	2	1	blindfold	counterclockwise	practice	Guided	1	0.5	-0.25	22.08388	0.44352	-1.44995	-1.05006	0.802051151967604	-0.195518	0.104464	-0.103428
Trial1	2	1	blindfold	counterclockwise	practice	Guided	1	0.5	-0.25	22.10388	0.443	-1.44995	-1.05007	0.802097923318769	-0.193105	0.138289	-0.141108
Trial1	2	1	blindfold	counterclockwise	practice	Guided	1	0.5	-0.25	22.12387	0.44232	-1.44994	-1.0501	0.802176498442969	-0.179481	0.091707	-0.144407
Trial1	2	1	blindfold	counterclockwise	practice	Guided	1	0.5	-0.25	22.14388	0.44078	-1.44996	-1.05012	0.802308555611736	-0.174719	0.09589	-0.219704
Trial1	2	1	blindfold	counterclockwise	practice	Guided	1	0.5	-0.25	22.16388	0.43992	-1.44996	-1.05012	0.802372490511249	-0.151706	0.057787	-0.230816
Trial1	2	1	blindfold	counterclockwise	practice	Guided	1	0.5	-0.25	22.18388	0.43889	-1.44997	-1.05012	0.80245027196441	-0.178857	0.0027629	-0.223998
Trial1	2	1	blindfold	counterclockwise	practice	Guided	1	0.5	-0.25	22.20387	0.43788	-1.44999	-1.05013	0.802537803206156	-0.157162	0.0027584	-0.250226
Trial1	2	1	blindfold	counterclockwise	practice	Guided	1	0.5	-0.25	22.22388	0.43672	-1.45	-1.05013	0.802628427600613	-0.080148	-0.014168	-0.30607
Trial1	2	1	blindfold	counterclockwise	practice	Guided	1	0.5	-0.25	22.24388	0.43455	-1.45002	-1.05013	0.802802424388217	-0.159306	-0.018382	-0.246569
Trial1	2	1	blindfold	counterclockwise	practice	Guided	1	0.5	-0.25	22.26387	0.43338	-1.45002	-1.05015	0.802918616534816	-0.130945	-0.052225	-0.350999
Trial1	2	1	blindfold	counterclockwise	practice	Guided	1	0.5	-0.25	22.28387	0.43216	-1.45003	-1.05019	0.803060554423435	-0.145915	-0.128374	-0.398072
Trial1	2	1	blindfold	counterclockwise	practice	Guided	1	0.5	-0.25	22.30388	0.43099	-1.45004	-1.05022	0.803190168839261	-0.100867	-0.043713	-0.49612
Trial1	2	1	blindfold	counterclockwise	practice	Guided	1	0.5	-0.25	22.32388	0.42978	-1.45003	-1.05025	0.803324962562404	-0.02466	-0.014082	-0.487191
Trial1	2	1	blindfold	counterclockwise	practice	Guided	1	0.5	-0.25	22.34387	0.42762	-1.45001	-1.05025	0.803516654021459	-0.040532	-0.043695	-0.521635
Trial1	2	1	blindfold	counterclockwise	practice	Guided	1	0.5	-0.25	22.36388	0.42661	-1.45001	-1.05025	0.8036082634631	-0.082325	-0.022529	-0.494646
Trial1	2	1	blindfold	counterclockwise	practice	Guided	1	0.5	-0.25	22.38388	0.42561	-1.45001	-1.05025	0.803700207564191	-0.122842	-0.035214	-0.488566
Trial1	2	1	blindfold	counterclockwise	practice	Guided	1	0.5	-0.25	22.40387	0.42461	-1.45002	-1.05021	0.803753501958553	-0.185135	0.036738	-0.416429
Trial1	2	1	blindfold	counterclockwise	practice	Guided	1	0.5	-0.25	22.42387	0.42353	-1.45	-1.05013	0.803775896225226	-0.231384	0.083274	-0.313882
Trial1	2	1	blindfold	counterclockwise	practice	Guided	1	0.5	-0.25	22.44388	0.42104	-1.44993	-1.0501	0.803986836236	-0.229976	0.125516	-0.219835
Trial1	2	1	blindfold	counterclockwise	practice	Guided	1	0.5	-0.25	22.46388	0.41966	-1.44993	-1.05008	0.804103496608722	-0.298317	0.117014	-0.161853
Trial1	2	1	blindfold	counterclockwise	practice	Guided	1	0.5	-0.25	22.48387	0.41812	-1.44994	-1.05007	0.804248976150175	-0.312834	0.078902	-0.14157
Trial1	2	1	blindfold	counterclockwise	practice	Guided	1	0.5	-0.25	22.50388	0.41634	-1.44997	-1.05005	0.804412227369839	-0.355228	-0.098835	-0.101881
Trial1	2	1	blindfold	counterclockwise	practice	Guided	1	0.5	-0.25	22.52388	0.41439	-1.45003	-1.05003	0.804597453563857	-0.325788	-0.09458	-0.070603
Trial1	2	1	blindfold	counterclockwise	practice	Guided	1	0.5	-0.25	22.54388	0.40994	-1.45005	-1.05004	0.805093047440698	-0.25388	-0.09876	-0.078827
Trial1	2	1	blindfold	counterclockwise	practice	Guided	1	0.5	-0.25	22.56387	0.40702	-1.45004	-1.05007	0.80545475392982	-0.224143	-0.090268	-0.207393
Trial1	2	1	blindfold	counterclockwise	practice	Guided	1	0.5	-0.25	22.58388	0.40494	-1.45005	-1.05008	0.805707341857246	-0.292222	-0.128326	-0.185938
Trial1	2	1	blindfold	counterclockwise	practice	Guided	1	0.5	-0.25	22.60388	0.4021	-1.45007	-1.05008	0.806047342269826	-0.187976	-0.17483	-0.137787
Trial1	2	1	blindfold	counterclockwise	practice	Guided	1	0.5	-0.25	22.62387	0.39945	-1.45008	-1.0501	0.806393485020912	-0.148183	-0.208637	-0.211143
Trial1	2	1	blindfold	counterclockwise	practice	Guided	1	0.5	-0.25	22.64388	0.39412	-1.45015	-1.05011	0.807085226695482	-0.09403	-0.424297	-0.224731
Trial1	2	1	blindfold	counterclockwise	practice	Guided	1	0.5	-0.25	22.66388	0.39152	-1.4502	-1.05013	0.807450273481395	-0.149983	-0.424178	-0.261371
Trial1	2	1	blindfold	counterclockwise	practice	Guided	1	0.5	-0.25	22.68388	0.38892	-1.4502	-1.05013	0.807803686990042	-0.148887	-0.288657	-0.282204
Trial1	2	1	blindfold	counterclockwise	practice	Guided	1	0.5	-0.25	22.70387	0.38642	-1.45016	-1.0501	0.808121627474399	-0.128001	-0.25896	-0.17579
Trial1	2	1	blindfold	counterclockwise	practice	Guided	1	0.5	-0.25	22.72388	0.38379	-1.45014	-1.05009	0.808485438265412	-0.10273	-0.322358	-0.149095
Trial1	2	1	blindfold	counterclockwise	practice	Guided	1	0.5	-0.25	22.74388	0.3791	-1.45024	-1.05012	0.809202582389687	0.024129	-0.538058	-0.264125
Trial1	2	1	blindfold	counterclockwise	practice	Guided	1	0.5	-0.25	22.76387	0.37711	-1.45027	-1.05014	0.809521972738177	0.041844	-0.478772	-0.31415
Trial1	2	1	blindfold	counterclockwise	practice	Guided	1	0.5	-0.25	22.78387	0.37517	-1.45024	-1.05013	0.809808967059584	0.016859	-0.406717	-0.222273
Trial1	2	1	blindfold	counterclockwise	practice	Guided	1	0.5	-0.25	22.80388	0.37358	-1.45019	-1.05008	0.810006127988465	-0.0045052	-0.266984	-0.156052
Trial1	2	1	blindfold	counterclockwise	practice	Guided	1	0.5	-0.25	22.82388	0.37201	-1.45014	-1.05002	0.810193439591218	0.016576	-0.271142	-0.133884
Trial1	2	1	blindfold	counterclockwise	practice	Guided	1	0.5	-0.25	22.84387	0.36934	-1.45011	-1.05001	0.810609635071641	0.047977	-0.300637	0.045541
Trial1	2	1	blindfold	counterclockwise	practice	Guided	1	0.5	-0.25	22.86388	0.36818	-1.45011	-1.05001	0.810797419924547	0.041042	-0.228636	-0.0064129
Trial1	2	1	blindfold	counterclockwise	practice	Guided	1	0.5	-0.25	22.88388	0.36716	-1.45011	-1.05002	0.810973757384565	0.038104	-0.228571	-0.036689
Trial1	2	1	blindfold	counterclockwise	practice	Guided	1	0.5	-0.25	22.90387	0.36634	-1.45012	-1.05005	0.811138111163026	0.0020008	-0.266584	-0.099818
Trial1	2	1	blindfold	counterclockwise	practice	Guided	1	0.5	-0.25	22.92387	0.36564	-1.45014	-1.05015	0.811352386541255	0.099847	-0.300355	-0.20654
Trial1	2	1	blindfold	counterclockwise	practice	Guided	1	0.5	-0.25	22.94388	0.36492	-1.45019	-1.05018	0.811501427419241	0.236697	-0.499044	-0.438117
Trial1	2	1	blindfold	counterclockwise	practice	Guided	1	0.5	-0.25	22.96388	0.36496	-1.45022	-1.05021	0.811524397834822	0.24919	-0.494775	-0.504203
Trial1	2	1	blindfold	counterclockwise	practice	Guided	1	0.5	-0.25	22.98387	0.3651	-1.45024	-1.05022	0.81151099049891	0.290528	-0.435415	-0.443101
Trial1	2	1	blindfold	counterclockwise	practice	Guided	1	0.5	-0.25	23.00388	0.36532	-1.45022	-1.05022	0.811474443132913	0.298473	-0.405684	-0.425743
Trial1	2	1	blindfold	counterclockwise	practice	Guided	1	0.5	-0.25	23.02388	0.36567	-1.4502	-1.05022	0.811416427468513	0.265986	-0.464811	-0.402056
Trial1	2	1	blindfold	counterclockwise	practice	Guided	1	0.5	-0.25	23.04388	0.36663	-1.45024	-1.05021	0.811248175805425	0.224279	-0.485786	-0.458593
Trial1	2	1	blindfold	counterclockwise	practice	Guided	1	0.5	-0.25	23.06387	0.36712	-1.45026	-1.0502	0.811157888281795	0.199011	-0.502693	-0.396699
Trial1	2	1	blindfold	counterclockwise	practice	Guided	1	0.5	-0.25	23.08388	0.36767	-1.45025	-1.0502	0.81106796620681	0.291433	-0.485662	-0.416892
Trial1	2	1	blindfold	counterclockwise	practice	Guided	1	0.5	-0.25	23.10388	0.36823	-1.45024	-1.0502	0.810976784955863	0.347113	-0.426301	-0.427033
Trial1	2	1	blindfold	counterclockwise	practice	Guided	1	0.5	-0.25	23.12387	0.36892	-1.45023	-1.05023	0.810894605803853	0.317919	-0.489666	-0.461592
Trial1	2	1	blindfold	counterclockwise	practice	Guided	1	0.5	-0.25	23.14388	0.37058	-1.45027	-1.05023	0.810627926037177	0.136353	-0.523508	-0.483396
Trial1	2	1	blindfold	counterclockwise	practice	Guided	1	0.5	-0.25	23.16388	0.37131	-1.45027	-1.05021	0.810491924607552	0.176843	-0.438808	-0.405437
Trial1	2	1	blindfold	counterclockwise	practice	Guided	1	0.5	-0.25	23.18388	0.37207	-1.45023	-1.05018	0.810341932106803	0.162183	-0.413296	-0.405541
Trial1	2	1	blindfold	counterclockwise	practice	Guided	1	0.5	-0.25	23.20387	0.37275	-1.45021	-1.05016	0.810215196823409	0.166649	-0.387797	-0.293364
Trial1	2	1	blindfold	counterclockwise	practice	Guided	1	0.5	-0.25	23.22388	0.37349	-1.45021	-1.05015	0.810089414854784	0.127085	-0.451151	-0.306784
Trial1	2	1	blindfold	counterclockwise	practice	Guided	1	0.5	-0.25	23.24388	0.37467	-1.45025	-1.05015	0.809905976388406	0.080873	-0.506058	-0.275389
Trial1	2	1	blindfold	counterclockwise	practice	Guided	1	0.5	-0.25	23.26387	0.3751	-1.45027	-1.05014	0.809829532595298	0.117309	-0.548376	-0.290195
Trial1	2	1	blindfold	counterclockwise	practice	Guided	1	0.5	-0.25	23.28387	0.37543	-1.45027	-1.05015	0.809788718940144	0.202828	-0.55684	-0.298928
Trial1	2	1	blindfold	counterclockwise	practice	Guided	1	0.5	-0.25	23.30388	0.37575	-1.45028	-1.05017	0.809759224522254	0.256332	-0.590694	-0.391987
Trial1	2	1	blindfold	counterclockwise	practice	Guided	1	0.5	-0.25	23.32388	0.37609	-1.45028	-1.0502	0.809736813628103	0.275837	-0.527217	-0.424482
Trial1	2	1	blindfold	counterclockwise	practice	Guided	1	0.5	-0.25	23.34387	0.37686	-1.4503	-1.05019	0.809609439924652	0.181547	-0.620317	-0.424055
Trial1	2	1	blindfold	counterclockwise	practice	Guided	1	0.5	-0.25	23.36388	0.37717	-1.4503	-1.05019	0.809562351475946	0.159947	-0.624549	-0.341954
Trial1	2	1	blindfold	counterclockwise	practice	Guided	1	0.5	-0.25	23.38388	0.37747	-1.45031	-1.05019	0.809516890084666	0.174581	-0.662635	-0.363286
Trial1	2	1	blindfold	counterclockwise	practice	Guided	1	0.5	-0.25	23.40387	0.3777	-1.45033	-1.05018	0.809472207978558	0.230966	-0.688026	-0.337943
Trial1	2	1	blindfold	counterclockwise	practice	Guided	1	0.5	-0.25	23.42387	0.37794	-1.45034	-1.05018	0.80943598236887	0.259805	-0.679562	-0.378353
Trial1	2	1	blindfold	counterclockwise	practice	Guided	1	0.5	-0.25	23.44388	0.37836	-1.45035	-1.05018	0.809372753771772	0.199476	-0.72188	-0.335081
Trial1	2	1	blindfold	counterclockwise	practice	Guided	1	0.5	-0.25	23.46388	0.37851	-1.45036	-1.05016	0.809330542331996	0.162986	-0.743039	-0.317978
Trial1	2	1	blindfold	counterclockwise	practice	Guided	1	0.5	-0.25	23.48387	0.37862	-1.45035	-1.05014	0.809294118800981	0.21088	-0.666867	-0.211857
Trial1	2	1	blindfold	counterclockwise	practice	Guided	1	0.5	-0.25	23.50388	0.37868	-1.45034	-1.05013	0.80927534065011	0.211952	-0.709185	-0.195259
Trial1	2	1	blindfold	counterclockwise	practice	Guided	1	0.5	-0.25	23.52388	0.37873	-1.45035	-1.05013	0.809267845321363	0.22168	-0.704953	-0.253667
Trial1	2	1	blindfold	counterclockwise	practice	Guided	1	0.5	-0.25	23.54388	0.37878	-1.45036	-1.05013	0.809260353013461	0.203384	-0.730344	-0.330205
Trial1	2	1	blindfold	counterclockwise	practice	Guided	1	0.5	-0.25	23.56387	0.37879	-1.45037	-1.05013	0.809258853128885	0.237709	-0.776894	-0.231292
Trial1	2	1	blindfold	counterclockwise	practice	Guided	1	0.5	-0.25	23.58388	0.3788	-1.45037	-1.05014	0.809267140605862	0.276331	-0.713417	-0.279886
Trial1	2	1	blindfold	counterclockwise	practice	Guided	1	0.5	-0.25	23.60388	0.37884	-1.45037	-1.05015	0.809271170341757	0.319157	-0.776894	-0.332178
Trial1	2	1	blindfold	counterclockwise	practice	Guided	1	0.5	-0.25	23.62387	0.37892	-1.45037	-1.05015	0.809259198591565	0.282631	-0.764198	-0.317213
Trial1	2	1	blindfold	counterclockwise	practice	Guided	1	0.5	-0.25	23.64388	0.3792	-1.45038	-1.05015	0.809217353888187	0.249592	-0.755735	-0.263697
Trial1	2	1	blindfold	counterclockwise	practice	Guided	1	0.5	-0.25	23.66388	0.37933	-1.45038	-1.05014	0.809187938538094	0.226192	-0.755735	-0.265282
Trial1	2	1	blindfold	counterclockwise	practice	Guided	1	0.5	-0.25	23.68388	0.37946	-1.45038	-1.05014	0.809168558418223	0.211678	-0.704953	-0.24495
Trial1	2	1	blindfold	counterclockwise	practice	Guided	1	0.5	-0.25	23.70387	0.37956	-1.45036	-1.05014	0.809153669654691	0.235411	-0.637244	-0.273039
Trial1	2	1	blindfold	counterclockwise	practice	Guided	1	0.5	-0.25	23.72388	0.37965	-1.45033	-1.05012	0.80912059137863	0.174894	-0.628781	-0.230166
Trial1	2	1	blindfold	counterclockwise	practice	Guided	1	0.5	-0.25	23.74388	0.37978	-1.45033	-1.05012	0.809101265502532	0.148985	-0.683794	-0.159695
Trial1	2	1	blindfold	counterclockwise	practice	Guided	1	0.5	-0.25	23.76387	0.37978	-1.45033	-1.05012	0.809101265502532	0.162946	-0.64994	-0.171514
Trial1	2	1	blindfold	counterclockwise	practice	Guided	1	0.5	-0.25	23.78387	0.37979	-1.45033	-1.05011	0.809089875255699	0.221783	-0.726112	-0.189337
Trial1	2	1	blindfold	counterclockwise	practice	Guided	1	0.5	-0.25	23.80388	0.37982	-1.45035	-1.05011	0.809085421371465	0.305243	-0.781125	-0.185001
Trial1	2	1	blindfold	counterclockwise	practice	Guided	1	0.5	-0.25	23.82388	0.37989	-1.45037	-1.05009	0.809055216159864	0.282043	-0.785357	-0.19238
Trial1	2	1	blindfold	counterclockwise	practice	Guided	1	0.5	-0.25	23.84387	0.38018	-1.45038	-1.05008	0.809002314760798	0.304553	-0.72188	-0.168543
Trial1	2	1	blindfold	counterclockwise	practice	Guided	1	0.5	-0.25	23.86388	0.38042	-1.45036	-1.05008	0.808966799451802	0.289794	-0.696489	-0.134938
Trial1	2	1	blindfold	counterclockwise	practice	Guided	1	0.5	-0.25	23.88388	0.3807	-1.45036	-1.05007	0.80891567705057	0.299284	-0.717648	-0.146991
Trial1	2	1	blindfold	counterclockwise	practice	Guided	1	0.5	-0.25	23.90387	0.38104	-1.45037	-1.05007	0.808865601120707	0.287622	-0.743039	-0.097087
Trial1	2	1	blindfold	counterclockwise	practice	Guided	1	0.5	-0.25	23.92387	0.38139	-1.45036	-1.05008	0.808823988282275	0.258031	-0.696489	-0.128069
Trial1	2	1	blindfold	counterclockwise	practice	Guided	1	0.5	-0.25	23.94388	0.38225	-1.45035	-1.05009	0.808708231413192	0.262875	-0.743039	-0.220208
Trial1	2	1	blindfold	counterclockwise	practice	Guided	1	0.5	-0.25	23.96388	0.38269	-1.45036	-1.0501	0.808654308823539	0.230811	-0.709185	-0.205041
Trial1	2	1	blindfold	counterclockwise	practice	Guided	1	0.5	-0.25	23.98387	0.38315	-1.45037	-1.05009	0.80857767928848	0.228938	-0.755735	-0.171426
Trial1	2	1	blindfold	counterclockwise	practice	Guided	1	0.5	-0.25	24.00388	0.3836	-1.45037	-1.05007	0.808493068313857	0.265242	-0.726112	-0.110491
Trial1	2	1	blindfold	counterclockwise	practice	Guided	1	0.5	-0.25	24.02388	0.38407	-1.45036	-1.05006	0.808415623609573	0.248092	-0.709185	-0.115594
Trial1	2	1	blindfold	counterclockwise	practice	Guided	1	0.5	-0.25	24.04388	0.38497	-1.45037	-1.05007	0.808296962425658	0.240228	-0.789589	-0.136948
Trial1	2	1	blindfold	counterclockwise	practice	Guided	1	0.5	-0.25	24.06387	0.38543	-1.45039	-1.05008	0.808241421988035	0.235493	-0.810748	-0.119389
Trial1	2	1	blindfold	counterclockwise	practice	Guided	1	0.5	-0.25	24.08388	0.38591	-1.45039	-1.05009	0.808183434450971	0.269962	-0.759966	-0.194085
Trial1	2	1	blindfold	counterclockwise	practice	Guided	1	0.5	-0.25	24.10388	0.38639	-1.45039	-1.0501	0.808125841812385	0.284832	-0.819212	-0.222645
Trial1	2	1	blindfold	counterclockwise	practice	Guided	1	0.5	-0.25	24.12387	0.3869	-1.4504	-1.05008	0.808034356597947	0.287605	-0.810748	-0.192969
Trial1	2	1	blindfold	counterclockwise	practice	Guided	1	0.5	-0.25	24.14388	0.38793	-1.4504	-1.05007	0.807881033515948	0.195178	-0.802284	-0.134809
Trial1	2	1	blindfold	counterclockwise	practice	Guided	1	0.5	-0.25	24.16388	0.38844	-1.4504	-1.05007	0.807810442756808	0.19627	-0.776894	-0.155725
Trial1	2	1	blindfold	counterclockwise	practice	Guided	1	0.5	-0.25	24.18388	0.38894	-1.45039	-1.05007	0.807741544598107	0.173778	-0.751503	-0.152693
Trial1	2	1	blindfold	counterclockwise	practice	Guided	1	0.5	-0.25	24.20387	0.38937	-1.45038	-1.05007	0.807682535932855	0.150375	-0.726112	-0.17805
Trial1	2	1	blindfold	counterclockwise	practice	Guided	1	0.5	-0.25	24.22388	0.38974	-1.45037	-1.05007	0.807631939973782	0.14688	-0.688026	-0.069951
Trial1	2	1	blindfold	counterclockwise	practice	Guided	1	0.5	-0.25	24.24388	0.39024	-1.45038	-1.05009	0.807583554671998	0.226194	-0.899616	-0.216912
Trial1	2	1	blindfold	counterclockwise	practice	Guided	1	0.5	-0.25	24.26387	0.39045	-1.45043	-1.0501	0.807565076846246	0.237327	-0.916543	-0.25829
Trial1	2	1	blindfold	counterclockwise	practice	Guided	1	0.5	-0.25	24.28387	0.39063	-1.45044	-1.05011	0.807550481081976	0.253417	-0.882689	-0.227883
Trial1	2	1	blindfold	counterclockwise	practice	Guided	1	0.5	-0.25	24.30388	0.39078	-1.45044	-1.0501	0.807520376831725	0.231883	-0.882689	-0.165895
Trial1	2	1	blindfold	counterclockwise	practice	Guided	1	0.5	-0.25	24.32388	0.3909	-1.45043	-1.0501	0.807504153273852	0.226176	-0.891152	-0.220845
Trial1	2	1	blindfold	counterclockwise	practice	Guided	1	0.5	-0.25	24.34387	0.39102	-1.45046	-1.0501	0.807487951249429	0.23591	-0.946166	-0.157096
Trial1	2	1	blindfold	counterclockwise	practice	Guided	1	0.5	-0.25	24.36388	0.39103	-1.45046	-1.05009	0.807476559761492	0.274674	-0.912311	-0.133876
Trial1	2	1	blindfold	counterclockwise	practice	Guided	1	0.5	-0.25	24.38388	0.39104	-1.45046	-1.05009	0.807475212498578	0.232296	-0.853066	-0.094111
Trial1	2	1	blindfold	counterclockwise	practice	Guided	1	0.5	-0.25	24.40387	0.39106	-1.45044	-1.05009	0.807472514315557	0.2507	-0.810748	-0.128612
Trial1	2	1	blindfold	counterclockwise	practice	Guided	1	0.5	-0.25	24.42387	0.39107	-1.45044	-1.05008	0.807461245372998	0.182372	-0.806516	-0.079244
Trial1	2	1	blindfold	counterclockwise	practice	Guided	1	0.5	-0.25	24.44388	0.39108	-1.45043	-1.05008	0.807459890538475	0.208426	-0.895384	-0.133456
Trial1	2	1	blindfold	counterclockwise	practice	Guided	1	0.5	-0.25	24.46388	0.39109	-1.45044	-1.05008	0.807458547885811	0.226837	-0.925007	-0.161538
Trial1	2	1	blindfold	counterclockwise	practice	Guided	1	0.5	-0.25	24.48387	0.3911	-1.45045	-1.05008	0.807457193295495	0.252459	-0.93347	-0.223162
Trial1	2	1	blindfold	counterclockwise	practice	Guided	1	0.5	-0.25	24.50388	0.39113	-1.45046	-1.05008	0.807453150351875	0.305971	-0.93347	-0.144197
Trial1	2	1	blindfold	counterclockwise	practice	Guided	1	0.5	-0.25	24.52388	0.39118	-1.45046	-1.05008	0.807446413202529	0.318752	-0.878457	-0.135281
Trial1	2	1	blindfold	counterclockwise	practice	Guided	1	0.5	-0.25	24.54388	0.39128	-1.45046	-1.05009	0.807442858368808	0.227354	-0.929238	-0.257995
Trial1	2	1	blindfold	counterclockwise	practice	Guided	1	0.5	-0.25	24.56387	0.39129	-1.45046	-1.05009	0.807441514140983	0.157876	-0.895384	-0.21129
Trial1	2	1	blindfold	counterclockwise	practice	Guided	1	0.5	-0.25	24.58388	0.3913	-1.45046	-1.05009	0.807440170034366	0.168566	-0.827675	-0.244275
Trial1	2	1	blindfold	counterclockwise	practice	Guided	1	0.5	-0.25	24.60388	0.39131	-1.45044	-1.05009	0.807438822037243	0.198923	-0.810748	-0.242493
Trial1	2	1	blindfold	counterclockwise	practice	Guided	1	0.5	-0.25	24.62387	0.39132	-1.45044	-1.05011	0.807457323095314	0.247508	-0.844602	-0.22295
Trial1	2	1	blindfold	counterclockwise	practice	Guided	1	0.5	-0.25	24.64388	0.39139	-1.45042	-1.05012	0.807457826218717	0.302754	-0.819212	-0.257601
Trial1	2	1	blindfold	counterclockwise	practice	Guided	1	0.5	-0.25	24.66388	0.3915	-1.45041	-1.05013	0.807452960346417	0.299613	-0.827675	-0.282929
Trial1	2	1	blindfold	counterclockwise	practice	Guided	1	0.5	-0.25	24.68388	0.39164	-1.45042	-1.05013	0.807434158504517	0.308655	-0.895384	-0.286545
Trial1	2	1	blindfold	counterclockwise	practice	Guided	1	0.5	-0.25	24.70387	0.39182	-1.45044	-1.05013	0.807410020880683	0.242899	-0.920775	-0.226999
Trial1	2	1	blindfold	counterclockwise	practice	Guided	1	0.5	-0.25	24.72388	0.39199	-1.45045	-1.05012	0.807377342610439	0.284672	-0.903848	-0.258257
Trial1	2	1	blindfold	counterclockwise	practice	Guided	1	0.5	-0.25	24.74388	0.39231	-1.45045	-1.05011	0.807324669250111	0.276366	-0.916543	-0.191514
Trial1	2	1	blindfold	counterclockwise	practice	Guided	1	0.5	-0.25	24.76387	0.39247	-1.45044	-1.0501	0.80729353486896	0.240754	-0.848834	-0.193664
Trial1	2	1	blindfold	counterclockwise	practice	Guided	1	0.5	-0.25	24.78387	0.39262	-1.45043	-1.05008	0.807253602146071	0.222475	-0.781125	-0.14773
Trial1	2	1	blindfold	counterclockwise	practice	Guided	1	0.5	-0.25	24.80388	0.39275	-1.45041	-1.05005	0.80720666005182	0.246283	-0.764198	-0.038424
Trial1	2	1	blindfold	counterclockwise	practice	Guided	1	0.5	-0.25	24.82388	0.39287	-1.45039	-1.04999	0.807131177109466	0.241101	-0.700721	0.038304
Trial1	2	1	blindfold	counterclockwise	practice	Guided	1	0.5	-0.25	24.84387	0.3932	-1.45037	-1.04998	0.807077639139386	0.196309	-0.785357	0.040023
Trial1	2	1	blindfold	counterclockwise	practice	Guided	1	0.5	-0.25	24.86388	0.39334	-1.45039	-1.04999	0.807068931056795	0.192277	-0.823443	0.031378
Trial1	2	1	blindfold	counterclockwise	practice	Guided	1	0.5	-0.25	24.88388	0.39344	-1.4504	-1.05001	0.807075571055211	0.212076	-0.836139	-0.085291
Trial1	2	1	blindfold	counterclockwise	practice	Guided	1	0.5	-0.25	24.90387	0.3935	-1.45042	-1.05004	0.807097430407175	0.222054	-0.908079	-0.197985
Trial1	2	1	blindfold	counterclockwise	practice	Guided	1	0.5	-0.25	24.92387	0.39356	-1.45044	-1.05007	0.807119294744356	0.239982	-0.950397	-0.268715
Trial1	2	1	blindfold	counterclockwise	practice	Guided	1	0.5	-0.25	24.94388	0.39364	-1.45045	-1.05008	0.807118558003003	0.245236	-0.865761	-0.205191
Trial1	2	1	blindfold	counterclockwise	practice	Guided	1	0.5	-0.25	24.96388	0.39368	-1.45043	-1.05008	0.807113284649481	0.262004	-0.869993	-0.187377
Trial1	2	1	blindfold	counterclockwise	practice	Guided	1	0.5	-0.25	24.98387	0.39374	-1.45043	-1.05008	0.807105384161606	0.299569	-0.831907	-0.223089
Trial1	2	1	blindfold	counterclockwise	practice	Guided	1	0.5	-0.25	25.00388	0.39382	-1.45043	-1.05007	0.807085048621665	0.283607	-0.874225	-0.097733
Trial1	2	1	blindfold	counterclockwise	practice	Guided	1	0.5	-0.25	25.02388	0.39394	-1.45042	-1.05006	0.807059345548222	0.288902	-0.810748	-0.114223
Trial1	2	1	blindfold	counterclockwise	practice	Guided	1	0.5	-0.25	25.04388	0.39426	-1.45041	-1.05006	0.807017352695812	0.252284	-0.819212	-0.09935
Trial1	2	1	blindfold	counterclockwise	practice	Guided	1	0.5	-0.25	25.06387	0.39443	-1.45042	-1.05006	0.80699509301532	0.22205	-0.836139	-0.11782
Trial1	2	1	blindfold	counterclockwise	practice	Guided	1	0.5	-0.25	25.08388	0.39459	-1.45043	-1.05006	0.80697417649322	0.213568	-0.882689	-0.126664
Trial1	2	1	blindfold	counterclockwise	practice	Guided	1	0.5	-0.25	25.10388	0.39471	-1.45043	-1.05006	0.806958512483424	0.217717	-0.891152	-0.122181
Trial1	2	1	blindfold	counterclockwise	practice	Guided	1	0.5	-0.25	25.12387	0.39478	-1.45043	-1.05006	0.8069493812997	0.217896	-0.853066	-0.126337
Trial1	2	1	blindfold	counterclockwise	practice	Guided	1	0.5	-0.25	25.14388	0.39482	-1.45042	-1.05007	0.806954095425054	0.236956	-0.844602	-0.164
Trial1	2	1	blindfold	counterclockwise	practice	Guided	1	0.5	-0.25	25.16388	0.39483	-1.45042	-1.05007	0.806952794180364	0.255363	-0.789589	-0.179491
Trial1	2	1	blindfold	counterclockwise	practice	Guided	1	0.5	-0.25	25.18388	0.39484	-1.45042	-1.05007	0.806951489173329	0.260906	-0.869993	-0.157734
Trial1	2	1	blindfold	counterclockwise	practice	Guided	1	0.5	-0.25	25.20387	0.39486	-1.45041	-1.05007	0.806948887291792	0.286792	-0.844602	-0.164344
Trial1	2	1	blindfold	counterclockwise	practice	Guided	1	0.5	-0.25	25.22388	0.3949	-1.45041	-1.05006	0.806933745058446	0.283675	-0.827675	-0.075743
Trial1	2	1	blindfold	counterclockwise	practice	Guided	1	0.5	-0.25	25.24388	0.39503	-1.45042	-1.05005	0.806906891284109	0.258279	-0.878457	-0.060645
Trial1	2	1	blindfold	counterclockwise	practice	Guided	1	0.5	-0.25	25.26387	0.3951	-1.45043	-1.05003	0.806877933959899	0.214712	-0.836139	4.154E-05
Trial1	2	1	blindfold	counterclockwise	practice	Guided	1	0.5	-0.25	25.28387	0.39515	-1.45042	-1.05003	0.806871434040934	0.25908	-0.776894	0.0025215
Trial1	2	1	blindfold	counterclockwise	practice	Guided	1	0.5	-0.25	25.30388	0.39523	-1.4504	-1.05003	0.806861039734585	0.314899	-0.831907	-0.040622
Trial1	2	1	blindfold	counterclockwise	practice	Guided	1	0.5	-0.25	25.32388	0.39534	-1.45041	-1.05004	0.806856696531	0.315521	-0.899616	-0.083274
Trial1	2	1	blindfold	counterclockwise	practice	Guided	1	0.5	-0.25	25.34387	0.39572	-1.45044	-1.05004	0.806807492262228	0.290098	-0.869993	-0.079753
Trial1	2	1	blindfold	counterclockwise	practice	Guided	1	0.5	-0.25	25.36388	0.39594	-1.45043	-1.05003	0.806769160535319	0.296562	-0.836139	-0.037297
Trial1	2	1	blindfold	counterclockwise	practice	Guided	1	0.5	-0.25	25.38388	0.39623	-1.45042	-1.05002	0.80672187532007	0.321275	-0.823443	-0.082158
Trial1	2	1	blindfold	counterclockwise	practice	Guided	1	0.5	-0.25	25.40387	0.39655	-1.45041	-1.05002	0.806680773367917	0.319785	-0.793821	-0.034017
Trial1	2	1	blindfold	counterclockwise	practice	Guided	1	0.5	-0.25	25.42387	0.39694	-1.45041	-1.05002	0.806630852760267	0.281813	-0.853066	-0.017006
Trial1	2	1	blindfold	counterclockwise	practice	Guided	1	0.5	-0.25	25.44388	0.39784	-1.45042	-1.05003	0.806526290193138	0.311137	-0.869993	-0.061575
Trial1	2	1	blindfold	counterclockwise	practice	Guided	1	0.5	-0.25	25.46388	0.39834	-1.45043	-1.05001	0.806443242775014	0.267063	-0.848834	0.0033109
Trial1	2	1	blindfold	counterclockwise	practice	Guided	1	0.5	-0.25	25.48387	0.39885	-1.45043	-1.04997	0.806339490462063	0.276775	-0.869993	0.066976
Trial1	2	1	blindfold	counterclockwise	practice	Guided	1	0.5	-0.25	25.50388	0.39938	-1.45042	-1.04996	0.806263241031305	0.239264	-0.781125	0.09851
Trial1	2	1	blindfold	counterclockwise	practice	Guided	1	0.5	-0.25	25.52388	0.39985	-1.45041	-1.04993	0.806174911273581	0.228468	-0.76843	0.051629
Trial1	2	1	blindfold	counterclockwise	practice	Guided	1	0.5	-0.25	25.54388	0.40081	-1.45039	-1.04992	0.80604639642127	0.206949	-0.726112	0.193398
Trial1	2	1	blindfold	counterclockwise	practice	Guided	1	0.5	-0.25	25.56387	0.40123	-1.45037	-1.04991	0.805984763149791	0.194497	-0.717648	0.189168
Trial1	2	1	blindfold	counterclockwise	practice	Guided	1	0.5	-0.25	25.58388	0.40166	-1.45036	-1.04991	0.805932179313401	0.224332	-0.730344	0.19852
Trial1	2	1	blindfold	counterclockwise	practice	Guided	1	0.5	-0.25	25.60388	0.40206	-1.45037	-1.0499	0.805873532484792	0.230362	-0.751503	0.169377
Trial1	2	1	blindfold	counterclockwise	practice	Guided	1	0.5	-0.25	25.62387	0.40248	-1.45038	-1.0499	0.805822596081713	0.178556	-0.789589	0.216878
Trial1	2	1	blindfold	counterclockwise	practice	Guided	1	0.5	-0.25	25.64388	0.40315	-1.45038	-1.04991	0.805751730372903	0.225951	-0.781125	0.164804
Trial1	2	1	blindfold	counterclockwise	practice	Guided	1	0.5	-0.25	25.66388	0.40348	-1.45039	-1.0499	0.805702189927284	0.227211	-0.819212	0.219529
Trial1	2	1	blindfold	counterclockwise	practice	Guided	1	0.5	-0.25	25.68388	0.40381	-1.4504	-1.0499	0.805662723684402	0.249684	-0.76843	0.136632
Trial1	2	1	blindfold	counterclockwise	practice	Guided	1	0.5	-0.25	25.70387	0.40413	-1.45039	-1.0499	0.805624582247198	0.264982	-0.789589	0.158823
Trial1	2	1	blindfold	counterclockwise	practice	Guided	1	0.5	-0.25	25.72388	0.40445	-1.45039	-1.04992	0.805606566732236	0.256022	-0.785357	0.178989
Trial1	2	1	blindfold	counterclockwise	practice	Guided	1	0.5	-0.25	25.74388	0.40508	-1.4504	-1.04992	0.805532088693061	0.220097	-0.747271	0.181084
Trial1	2	1	blindfold	counterclockwise	practice	Guided	1	0.5	-0.25	25.76387	0.40535	-1.45039	-1.04992	0.805500316758295	0.19829	-0.726112	0.171391
Trial1	2	1	blindfold	counterclockwise	practice	Guided	1	0.5	-0.25	25.78387	0.40561	-1.45037	-1.04991	0.80545974100963	0.208914	-0.713417	0.218239
Trial1	2	1	blindfold	counterclockwise	practice	Guided	1	0.5	-0.25	25.80388	0.40586	-1.45036	-1.04991	0.805430487951968	0.243305	-0.709185	0.161269
Trial1	2	1	blindfold	counterclockwise	practice	Guided	1	0.5	-0.25	25.82388	0.40613	-1.45035	-1.04991	0.805398973498726	0.209491	-0.658403	0.205567
Trial1	2	1	blindfold	counterclockwise	practice	Guided	1	0.5	-0.25	25.84387	0.40658	-1.45035	-1.04991	0.805346647838637	0.215738	-0.785357	0.182983
Trial1	2	1	blindfold	counterclockwise	practice	Guided	1	0.5	-0.25	25.86388	0.40675	-1.45037	-1.04991	0.805326946459612	0.155521	-0.734576	0.210755
Trial1	2	1	blindfold	counterclockwise	practice	Guided	1	0.5	-0.25	25.88388	0.40688	-1.45038	-1.04991	0.805311900734505	0.199302	-0.764198	0.145916
Trial1	2	1	blindfold	counterclockwise	practice	Guided	1	0.5	-0.25	25.90387	0.40696	-1.45039	-1.04992	0.805312723680056	0.21353	-0.759966	0.129872
Trial1	2	1	blindfold	counterclockwise	practice	Guided	1	0.5	-0.25	25.92387	0.40704	-1.45038	-1.04992	0.805303482757662	0.243461	-0.802284	0.228314
Trial1	2	1	blindfold	counterclockwise	practice	Guided	1	0.5	-0.25	25.94388	0.40721	-1.45039	-1.04993	0.805293705894556	0.24249	-0.823443	0.165085
Trial1	2	1	blindfold	counterclockwise	practice	Guided	1	0.5	-0.25	25.96388	0.4073	-1.45041	-1.04993	0.805283340255651	0.226339	-0.798053	0.134677
Trial1	2	1	blindfold	counterclockwise	practice	Guided	1	0.5	-0.25	25.98387	0.40737	-1.45041	-1.04992	0.805265455880781	0.220626	-0.86153	0.15192
Trial1	2	1	blindfold	counterclockwise	practice	Guided	1	0.5	-0.25	26.00388	0.40741	-1.45041	-1.04992	0.805260856253016	0.255622	-0.840371	0.165732
Trial1	2	1	blindfold	counterclockwise	practice	Guided	1	0.5	-0.25	26.02388	0.40742	-1.45042	-1.04992	0.80525970836552	0.251601	-0.853066	0.157047
Trial1	2	1	blindfold	counterclockwise	practice	Guided	1	0.5	-0.25	26.04388	0.40744	-1.45041	-1.04992	0.805257406105729	0.213431	-0.755735	0.121113
Trial1	2	1	blindfold	counterclockwise	practice	Guided	1	0.5	-0.25	26.06387	0.40745	-1.4504	-1.04993	0.805266083965182	0.143748	-0.730344	0.091832
Trial1	2	1	blindfold	counterclockwise	practice	Guided	1	0.5	-0.25	26.08388	0.40746	-1.45039	-1.04993	0.805264936581367	0.146702	-0.700721	0.117218
Trial1	2	1	blindfold	counterclockwise	practice	Guided	1	0.5	-0.25	26.10388	0.40746	-1.45038	-1.04992	0.805255107762327	0.081091	-0.683794	0.1723
Trial1	2	1	blindfold	counterclockwise	practice	Guided	1	0.5	-0.25	26.12387	0.40747	-1.45036	-1.04992	0.805253957062134	0.089224	-0.654171	0.185335
Trial1	2	1	blindfold	counterclockwise	practice	Guided	1	0.5	-0.25	26.14388	0.40747	-1.45035	-1.04992	0.805253957062134	0.097817	-0.692258	0.189925
Trial1	2	1	blindfold	counterclockwise	practice	Guided	1	0.5	-0.25	26.16388	0.40748	-1.45035	-1.04992	0.805252809908973	0.103684	-0.662635	0.164971
Trial1	2	1	blindfold	counterclockwise	practice	Guided	1	0.5	-0.25	26.18388	0.40748	-1.45035	-1.04992	0.805252809908973	0.079416	-0.616085	0.121464
Trial1	2	1	blindfold	counterclockwise	practice	Guided	1	0.5	-0.25	26.20387	0.40748	-1.45034	-1.04992	0.805252809908973	0.095952	-0.688026	0.14265
Trial1	2	1	blindfold	counterclockwise	practice	Guided	1	0.5	-0.25	26.22388	0.40749	-1.45034	-1.04993	0.805261491739048	0.127018	-0.658403	0.145167
Trial1	2	1	blindfold	counterclockwise	practice	Guided	1	0.5	-0.25	26.24388	0.4075	-1.45034	-1.04993	0.805260341420799	0.171022	-0.751503	0.076132
Trial1	2	1	blindfold	counterclockwise	practice	Guided	1	0.5	-0.25	26.26387	0.40751	-1.45035	-1.04993	0.805259194648446	0.153448	-0.709185	0.070894
Trial1	2	1	blindfold	counterclockwise	practice	Guided	1	0.5	-0.25	26.28387	0.40751	-1.45035	-1.04993	0.805259194648446	0.147995	-0.671099	0.087395
Trial1	2	1	blindfold	counterclockwise	practice	Guided	1	0.5	-0.25	26.30388	0.40752	-1.45034	-1.04994	0.805267991900903	0.158523	-0.616085	0.058537
Trial1	2	1	blindfold	counterclockwise	practice	Guided	1	0.5	-0.25	26.32388	0.40753	-1.45034	-1.04994	0.805266841965129	0.160994	-0.616085	0.092318
Trial1	2	1	blindfold	counterclockwise	practice	Guided	1	0.5	-0.25	26.34387	0.40754	-1.45033	-1.04994	0.805265692152233	0.097758	-0.611853	0.105455
Trial1	2	1	blindfold	counterclockwise	practice	Guided	1	0.5	-0.25	26.36388	0.40754	-1.45033	-1.04994	0.805265692152233	0.124723	-0.641476	0.178745
Trial1	2	1	blindfold	counterclockwise	practice	Guided	1	0.5	-0.25	26.38388	0.40755	-1.45033	-1.04994	0.805264545883729	0.109331	-0.700721	0.135501
Trial1	2	1	blindfold	counterclockwise	practice	Guided	1	0.5	-0.25	26.40387	0.40755	-1.45034	-1.04994	0.805264545883729	0.135952	-0.688026	0.137003
Trial1	2	1	blindfold	counterclockwise	practice	Guided	1	0.5	-0.25	26.42387	0.40756	-1.45034	-1.04994	0.805263399737374	0.123791	-0.709185	0.143824
Trial1	2	1	blindfold	counterclockwise	practice	Guided	1	0.5	-0.25	26.44388	0.40757	-1.45034	-1.04994	0.805262250292383	0.150364	-0.726112	0.116702
Trial1	2	1	blindfold	counterclockwise	practice	Guided	1	0.5	-0.25	26.46388	0.40758	-1.45035	-1.04994	0.805261104390692	0.099422	-0.717648	0.071671
Trial1	2	1	blindfold	counterclockwise	practice	Guided	1	0.5	-0.25	26.48387	0.40758	-1.45035	-1.04994	0.805261104390692	0.131206	-0.717648	0.060855
Trial1	2	1	blindfold	counterclockwise	practice	Guided	1	0.5	-0.25	26.50388	0.40759	-1.45035	-1.04994	0.805259955191096	0.128511	-0.67533	0.106952
Trial1	2	1	blindfold	counterclockwise	practice	Guided	1	0.5	-0.25	26.52388	0.4076	-1.45035	-1.04994	0.80525880953407	0.145761	-0.641476	0.116332
Trial1	2	1	blindfold	counterclockwise	practice	Guided	1	0.5	-0.25	26.54388	0.40761	-1.45034	-1.04994	0.805257660579872	0.114936	-0.620317	0.186004
Trial1	2	1	blindfold	counterclockwise	practice	Guided	1	0.5	-0.25	26.56387	0.40761	-1.45033	-1.04994	0.805257660579872	0.074443	-0.624549	0.182888
Trial1	2	1	blindfold	counterclockwise	practice	Guided	1	0.5	-0.25	26.58388	0.40761	-1.45032	-1.04993	0.805247713126932	0.05018	-0.624549	0.148525
Trial1	2	1	blindfold	counterclockwise	practice	Guided	1	0.5	-0.25	26.60388	0.40762	-1.45032	-1.04993	0.805246564281424	0.078843	-0.582231	0.192196
Trial1	2	1	blindfold	counterclockwise	practice	Guided	1	0.5	-0.25	26.62387	0.40762	-1.4503	-1.04993	0.805246564281424	0.109434	-0.527217	0.202316
Trial1	2	1	blindfold	counterclockwise	practice	Guided	1	0.5	-0.25	26.64388	0.40763	-1.45029	-1.04992	0.805235593338838	0.104454	-0.573767	0.210332
Trial1	2	1	blindfold	counterclockwise	practice	Guided	1	0.5	-0.25	26.66388	0.40763	-1.45029	-1.04992	0.805235593338838	0.096743	-0.607622	0.18068
Trial1	2	1	blindfold	counterclockwise	practice	Guided	1	0.5	-0.25	26.68388	0.40764	-1.4503	-1.04992	0.805234441306035	0.120609	-0.586463	0.160689
Trial1	2	1	blindfold	counterclockwise	practice	Guided	1	0.5	-0.25	26.70387	0.40764	-1.4503	-1.04992	0.805234441306035	0.148437	-0.641476	0.152257
Trial1	2	1	blindfold	counterclockwise	practice	Guided	1	0.5	-0.25	26.72388	0.40765	-1.4503	-1.04993	0.805243125318015	0.134349	-0.624549	0.152984
Trial1	2	1	blindfold	counterclockwise	practice	Guided	1	0.5	-0.25	26.74388	0.40766	-1.4503	-1.04993	0.805241976963315	0.130214	-0.514522	0.030059
Trial1	2	1	blindfold	counterclockwise	practice	Guided	1	0.5	-0.25	26.76387	0.40767	-1.45029	-1.04994	0.805250779686618	0.156832	-0.556832	0.070087
Trial1	2	1	blindfold	counterclockwise	practice	Guided	1	0.5	-0.25	26.78387	0.40767	-1.45029	-1.04995	0.805260727226198	0.151044	-0.573759	0.015061
Trial1	2	1	blindfold	counterclockwise	practice	Guided	1	0.5	-0.25	26.80388	0.40768	-1.45029	-1.04995	0.805259579145271	0.129512	-0.624541	0.0012007
Trial1	2	1	blindfold	counterclockwise	practice	Guided	1	0.5	-0.25	26.82388	0.40769	-1.45029	-1.04996	0.805268382173126	0.129231	-0.577991	0.0053907
Trial1	2	1	blindfold	counterclockwise	practice	Guided	1	0.5	-0.25	26.84387	0.4077	-1.45028	-1.04996	0.805267234351782	0.141756	-0.522945	0.018736
Trial1	2	1	blindfold	counterclockwise	practice	Guided	1	0.5	-0.25	26.86388	0.4077	-1.45028	-1.04996	0.805267234351782	0.141756	-0.522945	0.018736
Trial1	2	1	blindfold	counterclockwise	practice	Guided	1	0.5	-0.25	26.88388	0.40771	-1.45027	-1.04997	0.805276034252853	0.144374	-0.518685	-0.015577
Trial1	2	1	blindfold	counterclockwise	practice	Guided	1	0.5	-0.25	26.90387	0.40772	-1.45026	-1.04997	0.805274893521813	0.12195	-0.45502	0.051249
Trial1	2	1	blindfold	counterclockwise	practice	Guided	1	0.5	-0.25	26.92387	0.40773	-1.45024	-1.04998	0.805283690297225	0.138376	-0.46334	0.0038467
Trial1	2	1	blindfold	counterclockwise	practice	Guided	1	0.5	-0.25	26.94388	0.40776	-1.45024	-1.04999	0.805290084836595	0.12449	-0.492743	0.0051393
Trial1	2	1	blindfold	counterclockwise	practice	Guided	1	0.5	-0.25	26.96388	0.40777	-1.45023	-1.04999	0.805288937916689	0.099972	-0.450308	-0.03413
Trial1	2	1	blindfold	counterclockwise	practice	Guided	1	0.5	-0.25	26.98387	0.40777	-1.45022	-1.04999	0.805288937916689	0.125148	-0.445964	-0.0074327
Trial1	2	1	blindfold	counterclockwise	practice	Guided	1	0.5	-0.25	27.00388	0.40778	-1.45022	-1.04999	0.805287794532571	0.089093	-0.445846	-0.0010886
Trial1	2	1	blindfold	counterclockwise	practice	Guided	1	0.5	-0.25	27.02388	0.40778	-1.45022	-1.04999	0.805287794532571	0.120883	-0.500752	-0.011871
Trial1	2	1	blindfold	counterclockwise	practice	Guided	1	0.5	-0.25	27.04388	0.40779	-1.45023	-1.04999	0.805286651270606	0.071572	-0.4286	0.077297
Trial1	2	1	blindfold	counterclockwise	practice	Guided	1	0.5	-0.25	27.06387	0.4078	-1.45023	-1.04999	0.805285501306446	0.08536	-0.407317	0.061786
Trial1	2	1	blindfold	counterclockwise	practice	Guided	1	0.5	-0.25	27.08388	0.4078	-1.45022	-1.04999	0.805285501306446	0.089785	-0.445294	0.068873
Trial1	2	1	blindfold	counterclockwise	practice	Guided	1	0.5	-0.25	27.10388	0.4078	-1.45022	-1.04999	0.805285501306446	0.055193	-0.432478	0.043185
Trial1	2	1	blindfold	counterclockwise	practice	Guided	1	0.5	-0.25	27.12387	0.4078	-1.45022	-1.04999	0.805285501306446	0.045327	-0.390048	0.029061
Trial1	2	1	blindfold	counterclockwise	practice	Guided	1	0.5	-0.25	27.14388	0.40781	-1.45022	-1.04999	0.805284361701328	0.071947	-0.449058	0.060956
Trial1	2	1	blindfold	counterclockwise	practice	Guided	1	0.5	-0.25	27.16388	0.40781	-1.45022	-1.04999	0.805284361701328	0.094858	-0.478572	0.049649
Trial1	2	1	blindfold	counterclockwise	practice	Guided	1	0.5	-0.25	27.18388	0.40782	-1.45023	-1.04999	0.805283211983303	0.118733	-0.474229	0.02157
Trial1	2	1	blindfold	counterclockwise	practice	Guided	1	0.5	-0.25	27.20387	0.40782	-1.45023	-1.04999	0.805283211983303	0.134685	-0.474099	-0.011715
Trial1	2	1	blindfold	counterclockwise	practice	Guided	1	0.5	-0.25	27.22388	0.40783	-1.45023	-1.04999	0.805282069211051	0.108479	-0.452809	-0.033698
Trial1	2	1	blindfold	counterclockwise	practice	Guided	1	0.5	-0.25	27.24388	0.40784	-1.45023	-1.05	0.805290870938566	0.137006	-0.456791	-0.065691
Trial1	2	1	blindfold	counterclockwise	practice	Guided	1	0.5	-0.25	27.26387	0.40784	-1.45023	-1.05	0.805290870938566	0.135524	-0.41435	-0.040517
Trial1	2	1	blindfold	counterclockwise	practice	Guided	1	0.5	-0.25	27.28387	0.40785	-1.45022	-1.05	0.805289728425105	0.120473	-0.405773	-0.007729
Trial1	2	1	blindfold	counterclockwise	practice	Guided	1	0.5	-0.25	27.30388	0.40785	-1.45021	-1.05001	0.805299676229173	0.117208	-0.359124	-0.029198
Trial1	2	1	blindfold	counterclockwise	practice	Guided	1	0.5	-0.25	27.32388	0.40787	-1.45019	-1.05002	0.805307336021369	0.134123	-0.320946	-0.095247
Trial1	2	1	blindfold	counterclockwise	practice	Guided	1	0.5	-0.25	27.34387	0.40792	-1.45017	-1.05003	0.805311564334108	0.132373	-0.295376	-0.06585
Trial1	2	1	blindfold	counterclockwise	practice	Guided	1	0.5	-0.25	27.36388	0.40795	-1.45016	-1.05003	0.805308136816727	0.110854	-0.291062	-0.054273
Trial1	2	1	blindfold	counterclockwise	practice	Guided	1	0.5	-0.25	27.38388	0.40797	-1.45015	-1.05004	0.805315799260316	0.075043	-0.278289	-0.077514
Trial1	2	1	blindfold	counterclockwise	practice	Guided	1	0.5	-0.25	27.40387	0.40798	-1.45014	-1.05004	0.805314651582702	0.07203	-0.295144	-0.102903
Trial1	2	1	blindfold	counterclockwise	practice	Guided	1	0.5	-0.25	27.42387	0.40798	-1.45014	-1.05004	0.805314651582702	0.089782	-0.248513	-0.131457
Trial1	2	1	blindfold	counterclockwise	practice	Guided	1	0.5	-0.25	27.44388	0.408	-1.45015	-1.05005	0.805322314834773	0.113867	-0.320284	-0.134047
Trial1	2	1	blindfold	counterclockwise	practice	Guided	1	0.5	-0.25	27.46388	0.40803	-1.45015	-1.05005	0.805318890342175	0.13822	-0.345584	-0.170472
Trial1	2	1	blindfold	counterclockwise	practice	Guided	1	0.5	-0.25	27.48387	0.40806	-1.45016	-1.05007	0.805335363170181	0.115006	-0.341259	-0.154938
Trial1	2	1	blindfold	counterclockwise	practice	Guided	1	0.5	-0.25	27.50388	0.4081	-1.45017	-1.05008	0.805340624544868	0.090251	-0.400404	-0.189966
Trial1	2	1	blindfold	counterclockwise	practice	Guided	1	0.5	-0.25	27.52388	0.40812	-1.45018	-1.05011	0.805368187426796	0.080759	-0.391826	-0.261945
Trial1	2	1	blindfold	counterclockwise	practice	Guided	1	0.5	-0.25	27.54388	0.40815	-1.45018	-1.05012	0.805374715841132	0.132462	-0.323919	-0.305091
Trial1	2	1	blindfold	counterclockwise	practice	Guided	1	0.5	-0.25	27.56387	0.40817	-1.45017	-1.05013	0.805382383736335	0.141799	-0.294208	-0.312885
Trial1	2	1	blindfold	counterclockwise	practice	Guided	1	0.5	-0.25	27.58388	0.4082	-1.45017	-1.05013	0.805378962429225	0.145965	-0.344898	-0.308349
Trial1	2	1	blindfold	counterclockwise	practice	Guided	1	0.5	-0.25	27.60388	0.40822	-1.45017	-1.05013	0.805376683303106	0.108217	-0.294027	-0.272577
Trial1	2	1	blindfold	counterclockwise	practice	Guided	1	0.5	-0.25	27.62387	0.40822	-1.45016	-1.05014	0.805386513217468	0.092836	-0.310868	-0.315447
Trial1	2	1	blindfold	counterclockwise	practice	Guided	1	0.5	-0.25	27.64388	0.40823	-1.45016	-1.05014	0.805385372154176	0.105618	-0.319168	-0.325291
Trial1	2	1	blindfold	counterclockwise	practice	Guided	1	0.5	-0.25	27.66388	0.40823	-1.45016	-1.05014	0.805385372154176	0.132481	-0.319087	-0.309204
Trial1	2	1	blindfold	counterclockwise	practice	Guided	1	0.5	-0.25	27.68388	0.40824	-1.45016	-1.05014	0.805384234609242	0.139877	-0.306306	-0.282933
Trial1	2	1	blindfold	counterclockwise	practice	Guided	1	0.5	-0.25	27.70387	0.40826	-1.45016	-1.05014	0.805381956491098	0.128294	-0.331613	-0.237246
Trial1	2	1	blindfold	counterclockwise	practice	Guided	1	0.5	-0.25	27.72388	0.40828	-1.45015	-1.05014	0.805379675469026	0.134635	-0.335761	-0.270463
Trial1	2	1	blindfold	counterclockwise	practice	Guided	1	0.5	-0.25	27.74388	0.40828	-1.45015	-1.05013	0.805369845471207	0.093476	-0.242492	-0.17594
Trial1	2	1	blindfold	counterclockwise	practice	Guided	1	0.5	-0.25	27.76387	0.40829	-1.45015	-1.05013	0.805368708524272	0.04951	-0.272038	-0.186836
Trial1	2	1	blindfold	counterclockwise	practice	Guided	1	0.5	-0.25	27.78387	0.40829	-1.45015	-1.05013	0.805368708524272	0.067982	-0.259262	-0.174461
Trial1	2	1	blindfold	counterclockwise	practice	Guided	1	0.5	-0.25	27.80388	0.40829	-1.45015	-1.05013	0.805368708524272	0.088389	-0.318425	-0.243375
Trial1	2	1	blindfold	counterclockwise	practice	Guided	1	0.5	-0.25	27.82388	0.40829	-1.45015	-1.05013	0.805368708524272	0.085463	-0.305649	-0.192997
Trial1	2	1	blindfold	counterclockwise	practice	Guided	1	0.5	-0.25	27.84387	0.4083	-1.45015	-1.05012	0.805357619848121	0.09024	-0.322403	-0.276726
Trial1	2	1	blindfold	counterclockwise	practice	Guided	1	0.5	-0.25	27.86388	0.4083	-1.45015	-1.05013	0.805367568306174	0.109189	-0.339242	-0.296598
Trial1	2	1	blindfold	counterclockwise	practice	Guided	1	0.5	-0.25	27.88388	0.40831	-1.45015	-1.05013	0.805366431603923	0.091876	-0.330693	-0.305928
Trial1	2	1	blindfold	counterclockwise	practice	Guided	1	0.5	-0.25	27.90387	0.40831	-1.45015	-1.05013	0.805366431603923	0.087166	-0.309446	-0.301909
Trial1	2	1	blindfold	counterclockwise	practice	Guided	1	0.5	-0.25	27.92387	0.40831	-1.45016	-1.05013	0.805366431603923	0.089406	-0.300887	-0.263837
Trial1	2	1	blindfold	counterclockwise	practice	Guided	1	0.5	-0.25	27.94388	0.40832	-1.45016	-1.05012	0.805355343145064	0.060622	-0.288009	-0.151793
Trial1	2	1	blindfold	counterclockwise	practice	Guided	1	0.5	-0.25	27.96388	0.40832	-1.45016	-1.05012	0.805355343145064	0.028694	-0.296391	-0.216689
Trial1	2	1	blindfold	counterclockwise	practice	Guided	1	0.5	-0.25	27.98387	0.40832	-1.45016	-1.05012	0.805355343145064	0.045725	-0.266684	-0.19755
Trial1	2	1	blindfold	counterclockwise	practice	Guided	1	0.5	-0.25	28.00388	0.40832	-1.45015	-1.05012	0.805355343145064	0.026738	-0.287765	-0.183032
Trial1	2	1	blindfold	counterclockwise	practice	Guided	1	0.5	-0.25	28.02388	0.40832	-1.45015	-1.05011	0.805345394660501	0.012436	-0.279229	-0.166987
Trial1	2	1	blindfold	counterclockwise	practice	Guided	1	0.5	-0.25	28.04388	0.40833	-1.45015	-1.05011	0.805344258174859	0.094794	-0.321394	-0.204209
Trial1	2	1	blindfold	counterclockwise	practice	Guided	1	0.5	-0.25	28.06387	0.40833	-1.45015	-1.05011	0.805344258174859	0.086368	-0.295919	-0.213051
Trial1	2	1	blindfold	counterclockwise	practice	Guided	1	0.5	-0.25	28.08388	0.40833	-1.45015	-1.05011	0.805344258174859	0.100488	-0.261988	-0.149081
Trial1	2	1	blindfold	counterclockwise	practice	Guided	1	0.5	-0.25	28.10388	0.40833	-1.45014	-1.0501	0.80533442811235	0.063718	-0.270384	-0.13012
Trial1	2	1	blindfold	counterclockwise	practice	Guided	1	0.5	-0.25	28.12387	0.40834	-1.45014	-1.0501	0.805333291735001	0.075485	-0.274546	-0.179884
Trial1	2	1	blindfold	counterclockwise	practice	Guided	1	0.5	-0.25	28.14388	0.40834	-1.45014	-1.0501	0.805333291735001	0.050818	-0.299779	-0.139149
Trial1	2	1	blindfold	counterclockwise	practice	Guided	1	0.5	-0.25	28.16388	0.40834	-1.45014	-1.0501	0.805333291735001	0.060891	-0.303924	-0.159558
Trial1	2	1	blindfold	counterclockwise	practice	Guided	1	0.5	-0.25	28.18388	0.40835	-1.45014	-1.0501	0.805332152088195	0.111672	-0.375783	-0.190237
Trial1	2	1	blindfold	counterclockwise	practice	Guided	1	0.5	-0.25	28.20387	0.40835	-1.45015	-1.05009	0.805322085129891	0.097107	-0.371454	-0.169993
Trial1	2	1	blindfold	counterclockwise	practice	Guided	1	0.5	-0.25	28.22388	0.40835	-1.45015	-1.05009	0.805322085129891	0.089646	-0.337506	-0.19562
Trial1	2	1	blindfold	counterclockwise	practice	Guided	1	0.5	-0.25	28.24388	0.40836	-1.45015	-1.05009	0.805320945591738	0.068438	-0.282319	-0.13786
Trial1	2	1	blindfold	counterclockwise	practice	Guided	1	0.5	-0.25	28.26387	0.40836	-1.45015	-1.05009	0.805320945591738	0.059777	-0.299167	-0.138338
Trial1	2	1	blindfold	counterclockwise	practice	Guided	1	0.5	-0.25	28.28387	0.40837	-1.45015	-1.05009	0.805319806176484	0.062992	-0.256773	-0.12126
Trial1	2	1	blindfold	counterclockwise	practice	Guided	1	0.5	-0.25	28.30388	0.40837	-1.45015	-1.05009	0.805319806176484	0.034293	-0.273629	-0.175983
Trial1	2	1	blindfold	counterclockwise	practice	Guided	1	0.5	-0.25	28.32388	0.40837	-1.45014	-1.05008	0.805309857626452	0.101245	-0.227011	-0.089517
Trial1	2	1	blindfold	counterclockwise	practice	Guided	1	0.5	-0.25	28.34387	0.40838	-1.45013	-1.05007	0.805298891583438	0.114038	-0.269192	-0.080304
Trial1	2	1	blindfold	counterclockwise	practice	Guided	1	0.5	-0.25	28.36388	0.4084	-1.45013	-1.05007	0.805296616700667	0.09503	-0.269119	-0.060334
Trial1	2	1	blindfold	counterclockwise	practice	Guided	1	0.5	-0.25	28.38388	0.40841	-1.45013	-1.05006	0.805285532534874	0.11123	-0.222499	-0.109856
Trial1	2	1	blindfold	counterclockwise	practice	Guided	1	0.5	-0.25	28.40387	0.40843	-1.45012	-1.05006	0.805283258358877	0.106519	-0.188583	-0.105893
Trial1	2	1	blindfold	counterclockwise	practice	Guided	1	0.5	-0.25	28.42387	0.40845	-1.45012	-1.05006	0.80528098128491	0.104466	-0.20545	-0.148043
Trial1	2	1	blindfold	counterclockwise	practice	Guided	1	0.5	-0.25	28.44388	0.4085	-1.45012	-1.05005	0.805265352182037	0.117099	-0.281494	-0.058905
Trial1	2	1	blindfold	counterclockwise	practice	Guided	1	0.5	-0.25	28.46388	0.40855	-1.45012	-1.05004	0.805249719233163	0.107457	-0.230648	-0.071209
Trial1	2	1	blindfold	counterclockwise	practice	Guided	1	0.5	-0.25	28.48387	0.40861	-1.45012	-1.05003	0.805232962809095	0.070681	-0.222123	-0.02789
Trial1	2	1	blindfold	counterclockwise	practice	Guided	1	0.5	-0.25	28.50388	0.40867	-1.45011	-1.05001	0.805206254905704	0.117107	-0.277072	0.016869
Trial1	2	1	blindfold	counterclockwise	practice	Guided	1	0.5	-0.25	28.52388	0.40873	-1.45012	-1.05001	0.805199455928159	0.123942	-0.247383	-0.024807
Trial1	2	1	blindfold	counterclockwise	practice	Guided	1	0.5	-0.25	28.54388	0.40893	-1.45013	-1.05001	0.805176806527825	0.154963	-0.272624	0.0063488
Trial1	2	1	blindfold	counterclockwise	practice	Guided	1	0.5	-0.25	28.56387	0.40907	-1.45014	-1.05002	0.80517093536879	0.097661	-0.293701	-0.034711
Trial1	2	1	blindfold	counterclockwise	practice	Guided	1	0.5	-0.25	28.58388	0.40921	-1.45014	-1.05002	0.805155135551354	0.076393	-0.272463	-0.039148
Trial1	2	1	blindfold	counterclockwise	practice	Guided	1	0.5	-0.25	28.60388	0.40933	-1.45014	-1.05002	0.805141611503075	0.087516	-0.255459	-0.014236
Trial1	2	1	blindfold	counterclockwise	practice	Guided	1	0.5	-0.25	28.62387	0.40945	-1.45014	-1.05001	0.805118158420451	0.137565	-0.272309	-0.032366
Trial1	2	1	blindfold	counterclockwise	practice	Guided	1	0.5	-0.25	28.64388	0.40967	-1.45014	-1.05001	0.805093445061851	0.066198	-0.284846	-0.032271
Trial1	2	1	blindfold	counterclockwise	practice	Guided	1	0.5	-0.25	28.66388	0.40971	-1.45014	-1.05001	0.805088958709069	0.040743	-0.255152	-0.054765
Trial1	2	1	blindfold	counterclockwise	practice	Guided	1	0.5	-0.25	28.68388	0.40973	-1.45014	-1.05001	0.805086712926795	0.083209	-0.238152	-0.01864
Trial1	2	1	blindfold	counterclockwise	practice	Guided	1	0.5	-0.25	28.70387	0.40973	-1.45014	-1.05001	0.805086712926795	0.131323	-0.310017	-0.0032317
Trial1	2	1	blindfold	counterclockwise	practice	Guided	1	0.5	-0.25	28.72388	0.40975	-1.45014	-1.05002	0.80509442144208	0.140415	-0.276081	-0.0069106
Trial1	2	1	blindfold	counterclockwise	practice	Guided	1	0.5	-0.25	28.74388	0.40988	-1.45014	-1.05002	0.805079862573651	0.114655	-0.263238	-0.02101
Trial1	2	1	blindfold	counterclockwise	practice	Guided	1	0.5	-0.25	28.76387	0.40999	-1.45013	-1.05003	0.80507750743622	0.126905	-0.280091	-0.083374
Trial1	2	1	blindfold	counterclockwise	practice	Guided	1	0.5	-0.25	28.78387	0.4101	-1.45013	-1.05002	0.805055265544018	0.087939	-0.191154	-0.026711
Trial1	2	1	blindfold	counterclockwise	practice	Guided	1	0.5	-0.25	28.80388	0.41021	-1.45012	-1.05002	0.805042985968925	0.090414	-0.186865	0.0047082
Trial1	2	1	blindfold	counterclockwise	practice	Guided	1	0.5	-0.25	28.82388	0.41033	-1.4501	-1.05003	0.805039563706311	0.119469	-0.182581	-0.041664
Trial1	2	1	blindfold	counterclockwise	practice	Guided	1	0.5	-0.25	28.84387	0.41066	-1.45011	-1.05004	0.805012828087848	0.098169	-0.2417	-0.051294
Trial1	2	1	blindfold	counterclockwise	practice	Guided	1	0.5	-0.25	28.86388	0.41082	-1.45012	-1.05003	0.804985134148687	0.087009	-0.237403	-0.05153
Trial1	2	1	blindfold	counterclockwise	practice	Guided	1	0.5	-0.25	28.88388	0.41096	-1.45012	-1.05002	0.804959682935101	0.046829	-0.220406	-0.019778
Trial1	2	1	blindfold	counterclockwise	practice	Guided	1	0.5	-0.25	28.90387	0.41107	-1.45011	-1.05001	0.804937570469905	0.087038	-0.22458	-0.014033
Trial1	2	1	blindfold	counterclockwise	practice	Guided	1	0.5	-0.25	28.92387	0.41116	-1.45011	-1.05001	0.804927631850586	0.082575	-0.194897	0.0095834
Trial1	2	1	blindfold	counterclockwise	practice	Guided	1	0.5	-0.25	28.94388	0.41131	-1.45011	-1.05	0.804901134780712	0.045533	-0.241323	0.013269
Trial1	2	1	blindfold	counterclockwise	practice	Guided	1	0.5	-0.25	28.96388	0.41136	-1.45011	-1.04999	0.804885676638719	0.074663	-0.215868	0.020037
Trial1	2	1	blindfold	counterclockwise	practice	Guided	1	0.5	-0.25	28.98387	0.41139	-1.45012	-1.04999	0.804882372163385	0.07811	-0.245427	0.061181
Trial1	2	1	blindfold	counterclockwise	practice	Guided	1	0.5	-0.25	29.00388	0.41143	-1.45012	-1.04999	0.804877970102161	0.096824	-0.262285	0.045429
Trial1	2	1	blindfold	counterclockwise	practice	Guided	1	0.5	-0.25	29.02388	0.41147	-1.45012	-1.05	0.804883522827145	0.116758	-0.27914	0.0084603
Trial1	2	1	blindfold	counterclockwise	practice	Guided	1	0.5	-0.25	29.04388	0.41161	-1.45015	-1.05001	0.804878087877821	0.178825	-0.300132	-0.04372
Trial1	2	1	blindfold	counterclockwise	practice	Guided	1	0.5	-0.25	29.06387	0.41173	-1.45016	-1.05002	0.804874873489136	0.12699	-0.321201	-0.022997
Trial1	2	1	blindfold	counterclockwise	practice	Guided	1	0.5	-0.25	29.08388	0.41187	-1.45016	-1.05001	0.804849577219108	0.124216	-0.312648	-0.045501
Trial1	2	1	blindfold	counterclockwise	practice	Guided	1	0.5	-0.25	29.10388	0.41203	-1.45015	-1.05001	0.804832075447339	0.132576	-0.223708	-0.03711
Trial1	2	1	blindfold	counterclockwise	practice	Guided	1	0.5	-0.25	29.12387	0.41224	-1.45013	-1.04999	0.804789239446066	0.126146	-0.215181	-0.0033047
Trial1	2	1	blindfold	counterclockwise	practice	Guided	1	0.5	-0.25	29.14388	0.41268	-1.4501	-1.04998	0.80473154466265	0.073568	-0.193914	0.017709
Trial1	2	1	blindfold	counterclockwise	practice	Guided	1	0.5	-0.25	29.16388	0.41289	-1.45009	-1.04997	0.804698825204872	0.046656	-0.134625	0.059367
Trial1	2	1	blindfold	counterclockwise	practice	Guided	1	0.5	-0.25	29.18388	0.41305	-1.45007	-1.04996	0.804671564774092	0.045418	-0.147285	0.080314
Trial1	2	1	blindfold	counterclockwise	practice	Guided	1	0.5	-0.25	29.20387	0.41321	-1.45006	-1.04996	0.804654296953441	0.054526	-0.138788	0.076617
Trial1	2	1	blindfold	counterclockwise	practice	Guided	1	0.5	-0.25	29.22388	0.41337	-1.45006	-1.04997	0.804647009516367	0.080141	-0.172603	0.040419
Trial1	2	1	blindfold	counterclockwise	practice	Guided	1	0.5	-0.25	29.24388	0.4137	-1.45008	-1.04998	0.8046215003993	0.076178	-0.117497	0.077872
Trial1	2	1	blindfold	counterclockwise	practice	Guided	1	0.5	-0.25	29.26387	0.41384	-1.45008	-1.04998	0.804606498665862	0.020616	-0.159772	0.046432
Trial1	2	1	blindfold	counterclockwise	practice	Guided	1	0.5	-0.25	29.28387	0.41396	-1.45008	-1.04997	0.804583703037313	0.033935	-0.155501	0.045902
Trial1	2	1	blindfold	counterclockwise	practice	Guided	1	0.5	-0.25	29.30388	0.41404	-1.45007	-1.04997	0.804575146744812	0.023811	-0.138538	0.066329
Trial1	2	1	blindfold	counterclockwise	practice	Guided	1	0.5	-0.25	29.32388	0.4141	-1.45006	-1.04997	0.804568742646942	0.015159	-0.1512	0.061597
Trial1	2	1	blindfold	counterclockwise	practice	Guided	1	0.5	-0.25	29.34387	0.41414	-1.45006	-1.04998	0.804574429981238	0.0074832	-0.138428	0.040351
Trial1	2	1	blindfold	counterclockwise	practice	Guided	1	0.5	-0.25	29.36388	0.41414	-1.45007	-1.04998	0.804574429981238	0.044238	-0.189161	0.021207
Trial1	2	1	blindfold	counterclockwise	practice	Guided	1	0.5	-0.25	29.38388	0.41415	-1.45008	-1.04999	0.804583199330104	0.066898	-0.21026	-0.06161
Trial1	2	1	blindfold	counterclockwise	practice	Guided	1	0.5	-0.25	29.40387	0.41416	-1.45009	-1.05001	0.804602043788052	0.097726	-0.172118	-0.055587
Trial1	2	1	blindfold	counterclockwise	practice	Guided	1	0.5	-0.25	29.42387	0.4142	-1.4501	-1.05001	0.804597777883826	0.102144	-0.256695	-0.038542
Trial1	2	1	blindfold	counterclockwise	practice	Guided	1	0.5	-0.25	29.44388	0.41431	-1.45012	-1.05001	0.804586058368595	0.065814	-0.231164	-0.041122
Trial1	2	1	blindfold	counterclockwise	practice	Guided	1	0.5	-0.25	29.46388	0.41434	-1.45012	-1.05001	0.804582859524163	0.03274	-0.214171	-0.013063
Trial1	2	1	blindfold	counterclockwise	practice	Guided	1	0.5	-0.25	29.48387	0.41434	-1.45011	-1.05001	0.804582859524163	0.037695	-0.1718	0.054541
Trial1	2	1	blindfold	counterclockwise	practice	Guided	1	0.5	-0.25	29.50388	0.41435	-1.4501	-1.05001	0.804581796661652	0.01177	-0.133666	0.040394
Trial1	2	1	blindfold	counterclockwise	practice	Guided	1	0.5	-0.25	29.52388	0.41435	-1.4501	-1.05	0.804571839981651	0.00042526	-0.197095	0.081789
Trial1	2	1	blindfold	counterclockwise	practice	Guided	1	0.5	-0.25	29.54388	0.41435	-1.4501	-1.05	0.804571839981651	0.01917	-0.264692	0.057644
Trial1	2	1	blindfold	counterclockwise	practice	Guided	1	0.5	-0.25	29.56387	0.41435	-1.4501	-1.05	0.804571839981651	0.034217	-0.230773	0.037445
Trial1	2	1	blindfold	counterclockwise	practice	Guided	1	0.5	-0.25	29.58388	0.41435	-1.45011	-1.05	0.804571839981651	-0.00083545	-0.234943	0.026968
Trial1	2	1	blindfold	counterclockwise	practice	Guided	1	0.5	-0.25	29.60388	0.41435	-1.4501	-1.05	0.804571839981651	0.03494	-0.22219	0.024848
Trial1	2	1	blindfold	counterclockwise	practice	Guided	1	0.5	-0.25	29.62387	0.41435	-1.4501	-1.05	0.804571839981651	0.049751	-0.251758	0.076196
Trial1	2	1	blindfold	counterclockwise	practice	Guided	1	0.5	-0.25	29.64388	0.41437	-1.45013	-1.05	0.804569711425923	0.100536	-0.251626	0.045513
Trial1	2	1	blindfold	counterclockwise	practice	Guided	1	0.5	-0.25	29.66388	0.41437	-1.45013	-1.05	0.804569711425923	0.095799	-0.315016	-0.026287
Trial1	2	1	blindfold	counterclockwise	practice	Guided	1	0.5	-0.25	29.68388	0.41438	-1.45015	-1.04999	0.804558692199995	0.079504	-0.357237	0.010923
Trial1	2	1	blindfold	counterclockwise	practice	Guided	1	0.5	-0.25	29.70387	0.41439	-1.45016	-1.04999	0.804557626630328	0.041495	-0.344444	0.063076
Trial1	2	1	blindfold	counterclockwise	practice	Guided	1	0.5	-0.25	29.72388	0.41439	-1.45016	-1.05	0.804567583361594	0.087863	-0.318957	0.032124
Trial1	2	1	blindfold	counterclockwise	practice	Guided	1	0.5	-0.25	29.74388	0.41439	-1.45017	-1.05	0.804567583361594	0.055725	-0.361071	-0.028638
Trial1	2	1	blindfold	counterclockwise	practice	Guided	1	0.5	-0.25	29.76387	0.4144	-1.45017	-1.05	0.80456652109908	0.062874	-0.382131	0.001236
Trial1	2	1	blindfold	counterclockwise	practice	Guided	1	0.5	-0.25	29.78387	0.4144	-1.45018	-1.05	0.80456652109908	0.050512	-0.339709	-0.016318
Trial1	2	1	blindfold	counterclockwise	practice	Guided	1	0.5	-0.25	29.80388	0.4144	-1.45018	-1.05	0.80456652109908	0.054199	-0.381929	-0.0034812
Trial1	2	1	blindfold	counterclockwise	practice	Guided	1	0.5	-0.25	29.82388	0.4144	-1.45018	-1.05	0.80456652109908	0.058379	-0.377593	0.0088357
Trial1	2	1	blindfold	counterclockwise	practice	Guided	1	0.5	-0.25	29.84387	0.41441	-1.45018	-1.05	0.804565455788668	0.061312	-0.398544	0.026384
Trial1	2	1	blindfold	counterclockwise	practice	Guided	1	0.5	-0.25	29.86388	0.41441	-1.45018	-1.05	0.804565455788668	0.083995	-0.394206	0.019296
Trial1	2	1	blindfold	counterclockwise	practice	Guided	1	0.5	-0.25	29.88388	0.41442	-1.45019	-1.05	0.804564390601474	0.062002	-0.368709	0.017992
Trial1	2	1	blindfold	counterclockwise	practice	Guided	1	0.5	-0.25	29.90387	0.41442	-1.45019	-1.05	0.804564390601474	0.078738	-0.372838	-0.04412
Trial1	2	1	blindfold	counterclockwise	practice	Guided	1	0.5	-0.25	29.92387	0.41442	-1.45019	-1.05	0.804564390601474	0.134251	-0.364265	-0.0030036
Trial1	2	1	blindfold	counterclockwise	practice	Guided	1	0.5	-0.25	29.94388	0.41443	-1.45019	-1.05	0.804563325537498	0.121851	-0.423291	-0.0035214
Trial1	2	1	blindfold	counterclockwise	practice	Guided	1	0.5	-0.25	29.96388	0.41444	-1.45019	-1.05	0.804562263766025	0.092469	-0.355476	0.024008
Trial1	2	1	blindfold	counterclockwise	practice	Guided	1	0.5	-0.25	29.98387	0.41444	-1.45019	-1.05	0.804562263766025	0.071949	-0.368069	-0.0066471
Trial1	2	1	blindfold	counterclockwise	practice	Guided	1	0.5	-0.25	30.00388	0.41445	-1.45018	-1.04999	0.804551245306802	0.068243	-0.389135	0.056231
Trial1	2	1	blindfold	counterclockwise	practice	Guided	1	0.5	-0.25	30.02388	0.41445	-1.45018	-1.04999	0.804551245306802	0.095366	-0.329795	0.049387
Trial1	2	1	blindfold	counterclockwise	practice	Guided	1	0.5	-0.25	30.04388	0.41445	-1.45017	-1.04998	0.804541407031405	0.022573	-0.287298	0.150249
Trial1	2	1	blindfold	counterclockwise	practice	Guided	1	0.5	-0.25	30.06387	0.41445	-1.45016	-1.04998	0.804541407031405	-0.01444	-0.274524	0.173287
Trial1	2	1	blindfold	counterclockwise	practice	Guided	1	0.5	-0.25	30.08388	0.41445	-1.45016	-1.04997	0.804531450223969	-0.0085254	-0.312526	0.156997
Trial1	2	1	blindfold	counterclockwise	practice	Guided	1	0.5	-0.25	30.10388	0.41445	-1.45016	-1.04996	0.804521493417943	0.015675	-0.270123	0.191793
Trial1	2	1	blindfold	counterclockwise	practice	Guided	1	0.5	-0.25	30.12387	0.41445	-1.45016	-1.04995	0.804511536613327	0.011745	-0.333515	0.258823
Trial1	2	1	blindfold	counterclockwise	practice	Guided	1	0.5	-0.25	30.14388	0.41446	-1.45016	-1.04995	0.804510471852548	0.042043	-0.358716	0.121659
Trial1	2	1	blindfold	counterclockwise	practice	Guided	1	0.5	-0.25	30.16388	0.41446	-1.45016	-1.04995	0.804510471852548	0.041048	-0.367082	0.138393
Trial1	2	1	blindfold	counterclockwise	practice	Guided	1	0.5	-0.25	30.18388	0.41446	-1.45017	-1.04995	0.804510471852548	0.049188	-0.345821	0.159579
Trial1	2	1	blindfold	counterclockwise	practice	Guided	1	0.5	-0.25	30.20387	0.41446	-1.45017	-1.04994	0.804500515036163	0.024759	-0.328801	0.187844
Trial1	2	1	blindfold	counterclockwise	practice	Guided	1	0.5	-0.25	30.22388	0.41446	-1.45017	-1.04994	0.804500515036163	0.021047	-0.277929	0.174955
Trial1	2	1	blindfold	counterclockwise	practice	Guided	1	0.5	-0.25	30.24388	0.41446	-1.45016	-1.04993	0.804490558221187	0.038554	-0.273541	0.180081
Trial1	2	1	blindfold	counterclockwise	practice	Guided	1	0.5	-0.25	30.26387	0.41446	-1.45015	-1.04993	0.804490558221187	0.028431	-0.243845	0.200468
Trial1	2	1	blindfold	counterclockwise	practice	Guided	1	0.5	-0.25	30.28387	0.41447	-1.45015	-1.04993	0.804489496725743	0.036564	-0.273398	0.213508
Trial1	2	1	blindfold	counterclockwise	practice	Guided	1	0.5	-0.25	30.30388	0.41447	-1.45015	-1.04993	0.804489496725743	0.042217	-0.311399	0.193002
Trial1	2	1	blindfold	counterclockwise	practice	Guided	1	0.5	-0.25	30.32388	0.41447	-1.45015	-1.04992	0.804479658432682	0.02517	-0.353632	0.179072
Trial1	2	1	blindfold	counterclockwise	practice	Guided	1	0.5	-0.25	30.34387	0.41447	-1.45015	-1.04992	0.804479658432682	0.065106	-0.340746	0.105593
Trial1	2	1	blindfold	counterclockwise	practice	Guided	1	0.5	-0.25	30.36388	0.41447	-1.45016	-1.04992	0.804479658432682	0.047593	-0.349112	0.17605
Trial1	2	1	blindfold	counterclockwise	practice	Guided	1	0.5	-0.25	30.38388	0.41448	-1.45016	-1.04992	0.804478593878624	0.032292	-0.332093	0.20064
Trial1	2	1	blindfold	counterclockwise	practice	Guided	1	0.5	-0.25	30.40387	0.41448	-1.45016	-1.04992	0.804478593878624	0.038935	-0.387008	0.17123
Trial1	2	1	blindfold	counterclockwise	practice	Guided	1	0.5	-0.25	30.42387	0.41448	-1.45016	-1.04992	0.804478593878624	0.029312	-0.378451	0.18324
Trial1	2	1	blindfold	counterclockwise	practice	Guided	1	0.5	-0.25	30.44388	0.41448	-1.45017	-1.04992	0.804478593878624	0.017695	-0.390932	0.153015
Trial1	2	1	blindfold	counterclockwise	practice	Guided	1	0.5	-0.25	30.46388	0.41448	-1.45018	-1.04992	0.804478593878624	0.018671	-0.420436	0.136203
Trial1	2	1	blindfold	counterclockwise	practice	Guided	1	0.5	-0.25	30.48387	0.41448	-1.45019	-1.04992	0.804478593878624	0.014954	-0.449939	0.104973
Trial1	2	1	blindfold	counterclockwise	practice	Guided	1	0.5	-0.25	30.50388	0.41448	-1.4502	-1.04992	0.804478593878624	0.068495	-0.445584	0.122233
Trial1	2	1	blindfold	counterclockwise	practice	Guided	1	0.5	-0.25	30.52388	0.41448	-1.45021	-1.04992	0.804478593878624	0.049	-0.44123	0.163079
Trial1	2	1	blindfold	counterclockwise	practice	Guided	1	0.5	-0.25	30.54388	0.41448	-1.45021	-1.04992	0.804478593878624	-0.034884	-0.440992	0.213052
Trial1	2	1	blindfold	counterclockwise	practice	Guided	1	0.5	-0.25	30.56387	0.41448	-1.4502	-1.04991	0.804468518506353	-0.035337	-0.364715	0.296841
Trial1	2	1	blindfold	counterclockwise	practice	Guided	1	0.5	-0.25	30.58388	0.41447	-1.45019	-1.04988	0.804439831139884	-0.090098	-0.275767	0.318791
Trial1	2	1	blindfold	counterclockwise	practice	Guided	1	0.5	-0.25	30.60388	0.41445	-1.45016	-1.04986	0.804422043968432	-0.075985	-0.241841	0.382628
Trial1	2	1	blindfold	counterclockwise	practice	Guided	1	0.5	-0.25	30.62387	0.41443	-1.45015	-1.04985	0.804414210991973	-0.080406	-0.322167	0.382265
Trial1	2	1	blindfold	counterclockwise	practice	Guided	1	0.5	-0.25	30.64388	0.41443	-1.45015	-1.04985	0.804414210991973	-0.015238	-0.300838	0.335391
Trial1	2	1	blindfold	counterclockwise	practice	Guided	1	0.5	-0.25	30.66388	0.41443	-1.45015	-1.04985	0.804414210991973	-0.014985	-0.283825	0.331103
Trial1	2	1	blindfold	counterclockwise	practice	Guided	1	0.5	-0.25	30.68388	0.41443	-1.45015	-1.04985	0.804414210991973	0.010909	-0.372604	0.269432
Trial1	2	1	blindfold	counterclockwise	practice	Guided	1	0.5	-0.25	30.70387	0.41443	-1.45015	-1.04985	0.804414210991973	0.0045017	-0.342879	0.302634
Trial1	2	1	blindfold	counterclockwise	practice	Guided	1	0.5	-0.25	30.72388	0.41443	-1.45016	-1.04985	0.804414210991973	0.0091809	-0.410477	0.298622
Trial1	2	1	blindfold	counterclockwise	practice	Guided	1	0.5	-0.25	30.74388	0.41443	-1.45017	-1.04985	0.804414210991973	-0.011075	-0.456809	0.297681
Trial1	2	1	blindfold	counterclockwise	practice	Guided	1	0.5	-0.25	30.76387	0.41443	-1.45018	-1.04985	0.804414210991973	0.0089039	-0.431297	0.226849
Trial1	2	1	blindfold	counterclockwise	practice	Guided	1	0.5	-0.25	30.78387	0.41443	-1.45019	-1.04985	0.804414210991973	-0.02143	-0.435406	0.28811
Trial1	2	1	blindfold	counterclockwise	practice	Guided	1	0.5	-0.25	30.80388	0.41443	-1.45019	-1.04985	0.804414210991973	-0.024862	-0.422594	0.346719
Trial1	2	1	blindfold	counterclockwise	practice	Guided	1	0.5	-0.25	30.82388	0.41443	-1.45019	-1.04984	0.804404254229134	-0.017197	-0.380162	0.368098
Trial1	2	1	blindfold	counterclockwise	practice	Guided	1	0.5	-0.25	30.84387	0.41443	-1.45019	-1.04984	0.804404254229134	-0.0394	-0.312254	0.366586
Trial1	2	1	blindfold	counterclockwise	practice	Guided	1	0.5	-0.25	30.86388	0.41443	-1.45018	-1.04984	0.804404254229134	-0.022113	-0.320636	0.375907
Trial1	2	1	blindfold	counterclockwise	practice	Guided	1	0.5	-0.25	30.88388	0.41443	-1.45018	-1.04984	0.804404254229134	-0.016191	-0.316323	0.346455
Trial1	2	1	blindfold	counterclockwise	practice	Guided	1	0.5	-0.25	30.90387	0.41443	-1.45018	-1.04983	0.804394297467705	-0.0045768	-0.337394	0.380926
Trial1	2	1	blindfold	counterclockwise	practice	Guided	1	0.5	-0.25	30.92387	0.41443	-1.45017	-1.04983	0.804394297467705	-0.0087695	-0.299216	0.376366
Trial1	2	1	blindfold	counterclockwise	practice	Guided	1	0.5	-0.25	30.94388	0.41443	-1.45017	-1.04983	0.804394297467705	0.013929	-0.303271	0.381385
Trial1	2	1	blindfold	counterclockwise	practice	Guided	1	0.5	-0.25	30.96388	0.41443	-1.45017	-1.04983	0.804394297467705	0.035375	-0.243945	0.307115
Trial1	2	1	blindfold	counterclockwise	practice	Guided	1	0.5	-0.25	30.98387	0.41443	-1.45016	-1.04983	0.804394297467705	0.026237	-0.265035	0.310707
Trial1	2	1	blindfold	counterclockwise	practice	Guided	1	0.5	-0.25	31.00388	0.41443	-1.45016	-1.04983	0.804394297467705	0.029447	-0.239575	0.331846
Trial1	2	1	blindfold	counterclockwise	practice	Guided	1	0.5	-0.25	31.02388	0.41443	-1.45015	-1.04984	0.804404254229134	0.051652	-0.256435	0.333061
Trial1	2	1	blindfold	counterclockwise	practice	Guided	1	0.5	-0.25	31.04388	0.41443	-1.45014	-1.04984	0.804404254229134	-0.0048754	-0.188599	0.308553
Trial1	2	1	blindfold	counterclockwise	practice	Guided	1	0.5	-0.25	31.06387	0.41443	-1.45014	-1.04984	0.804404254229134	-0.003891	-0.171611	0.291696
Trial1	2	1	blindfold	counterclockwise	practice	Guided	1	0.5	-0.25	31.08388	0.41443	-1.45014	-1.04984	0.804404254229134	-0.029803	-0.230795	0.277483
Trial1	2	1	blindfold	counterclockwise	practice	Guided	1	0.5	-0.25	31.10388	0.41443	-1.45013	-1.04984	0.804404254229134	-0.025598	-0.226503	0.281865
Trial1	2	1	blindfold	counterclockwise	practice	Guided	1	0.5	-0.25	31.12387	0.41443	-1.45013	-1.04985	0.804414210991973	-0.00067977	-0.25607	0.23697
Trial1	2	1	blindfold	counterclockwise	practice	Guided	1	0.5	-0.25	31.14388	0.41443	-1.45013	-1.04987	0.804434124521884	0.048151	-0.255933	0.163984
Trial1	2	1	blindfold	counterclockwise	practice	Guided	1	0.5	-0.25	31.16388	0.41443	-1.45013	-1.04988	0.804444081288955	0.055036	-0.28971	0.122272
Trial1	2	1	blindfold	counterclockwise	practice	Guided	1	0.5	-0.25	31.18388	0.41444	-1.45014	-1.0499	0.804462814391613	0.056003	-0.323481	0.105466
Trial1	2	1	blindfold	counterclockwise	practice	Guided	1	0.5	-0.25	31.20387	0.41445	-1.45014	-1.04991	0.804471709408954	0.074242	-0.268377	0.098093
Trial1	2	1	blindfold	counterclockwise	practice	Guided	1	0.5	-0.25	31.22388	0.41446	-1.45015	-1.04992	0.804480719941106	0.097168	-0.323301	0.086791
Trial1	2	1	blindfold	counterclockwise	practice	Guided	1	0.5	-0.25	31.24388	0.41447	-1.45015	-1.04992	0.804479658432682	0.091698	-0.310443	0.103248
Trial1	2	1	blindfold	counterclockwise	practice	Guided	1	0.5	-0.25	31.26387	0.41447	-1.45015	-1.04992	0.804479658432682	0.072677	-0.327284	0.123136
Trial1	2	1	blindfold	counterclockwise	practice	Guided	1	0.5	-0.25	31.28387	0.41448	-1.45015	-1.04992	0.804478593878624	0.084752	-0.335656	0.123615
Trial1	2	1	blindfold	counterclockwise	practice	Guided	1	0.5	-0.25	31.30388	0.41448	-1.45015	-1.04992	0.804478593878624	0.079058	-0.301717	0.165498
Trial1	2	1	blindfold	counterclockwise	practice	Guided	1	0.5	-0.25	31.32388	0.41448	-1.45015	-1.04992	0.804478593878624	0.065712	-0.246627	0.164664
Trial1	2	1	blindfold	counterclockwise	practice	Guided	1	0.5	-0.25	31.34387	0.41448	-1.45014	-1.04991	0.804468518506353	0.020554	-0.246496	0.250246
Trial1	2	1	blindfold	counterclockwise	practice	Guided	1	0.5	-0.25	31.36388	0.41449	-1.45012	-1.0499	0.804457500379804	-0.00089974	-0.157576	0.312024
Trial1	2	1	blindfold	counterclockwise	practice	Guided	1	0.5	-0.25	31.38388	0.41448	-1.45011	-1.04988	0.804438766533121	-0.021881	-0.161761	0.289677
Trial1	2	1	blindfold	counterclockwise	practice	Guided	1	0.5	-0.25	31.40387	0.41448	-1.4501	-1.04988	0.804438766533121	-0.022121	-0.182876	0.293779
Trial1	2	1	blindfold	counterclockwise	practice	Guided	1	0.5	-0.25	31.42387	0.41448	-1.4501	-1.04987	0.804428809700267	-0.014707	-0.212443	0.319367
Trial1	2	1	blindfold	counterclockwise	practice	Guided	1	0.5	-0.25	31.44388	0.41448	-1.45011	-1.04987	0.804428809700267	0.040796	-0.280008	0.296909
Trial1	2	1	blindfold	counterclockwise	practice	Guided	1	0.5	-0.25	31.46388	0.41448	-1.45011	-1.04987	0.804428809700267	0.069672	-0.279928	0.324066
Trial1	2	1	blindfold	counterclockwise	practice	Guided	1	0.5	-0.25	31.48387	0.41449	-1.45012	-1.04987	0.804427748371531	0.040278	-0.275618	0.292812
Trial1	2	1	blindfold	counterclockwise	practice	Guided	1	0.5	-0.25	31.50388	0.41449	-1.45012	-1.04987	0.804427748371531	0.023237	-0.26285	0.27911
Trial1	2	1	blindfold	counterclockwise	practice	Guided	1	0.5	-0.25	31.52388	0.41449	-1.45012	-1.04986	0.804417791526949	0.007208	-0.224701	0.324366
Trial1	2	1	blindfold	counterclockwise	practice	Guided	1	0.5	-0.25	31.54388	0.41449	-1.45012	-1.04986	0.804417791526949	0.0081902	-0.233039	0.29117
Trial1	2	1	blindfold	counterclockwise	practice	Guided	1	0.5	-0.25	31.56387	0.41449	-1.45012	-1.04986	0.804417791526949	0.013366	-0.258367	0.295016
Trial1	2	1	blindfold	counterclockwise	practice	Guided	1	0.5	-0.25	31.58388	0.41449	-1.45012	-1.04986	0.804417791526949	0.047401	-0.215987	0.24644
Trial1	2	1	blindfold	counterclockwise	practice	Guided	1	0.5	-0.25	31.60388	0.41449	-1.45012	-1.04986	0.804417791526949	0.037279	-0.207461	0.266804
Trial1	2	1	blindfold	counterclockwise	practice	Guided	1	0.5	-0.25	31.62387	0.41449	-1.45012	-1.04986	0.804417791526949	0.030593	-0.203173	0.228477
Trial1	2	1	blindfold	counterclockwise	practice	Guided	1	0.5	-0.25	31.64388	0.41449	-1.45011	-1.04987	0.804427748371531	0.035019	-0.156521	0.228599
Trial1	2	1	blindfold	counterclockwise	practice	Guided	1	0.5	-0.25	31.66388	0.41449	-1.45011	-1.04987	0.804427748371531	0.060901	-0.143779	0.166949
Trial1	2	1	blindfold	counterclockwise	practice	Guided	1	0.5	-0.25	31.68388	0.41449	-1.4501	-1.04987	0.804427748371531	0.035488	-0.156435	0.220104
Trial1	2	1	blindfold	counterclockwise	practice	Guided	1	0.5	-0.25	31.70387	0.4145	-1.4501	-1.04987	0.804426683997706	0.034005	-0.152157	0.245195
Trial1	2	1	blindfold	counterclockwise	practice	Guided	1	0.5	-0.25	31.72388	0.4145	-1.4501	-1.04987	0.804426683997706	0.038194	-0.177499	0.249577
Trial1	2	1	blindfold	counterclockwise	practice	Guided	1	0.5	-0.25	31.74388	0.4145	-1.45009	-1.04987	0.804426683997706	0.010548	-0.118168	0.264641
Trial1	2	1	blindfold	counterclockwise	practice	Guided	1	0.5	-0.25	31.76387	0.4145	-1.45009	-1.04987	0.804426683997706	0.00016396	-0.147754	0.213477
Trial1	2	1	blindfold	counterclockwise	practice	Guided	1	0.5	-0.25	31.78387	0.4145	-1.45009	-1.04989	0.804446597717444	0.021124	-0.16464	0.172273
Trial1	2	1	blindfold	counterclockwise	practice	Guided	1	0.5	-0.25	31.80388	0.4145	-1.45009	-1.04991	0.804466392908717	0.037636	-0.151898	0.106194
Trial1	2	1	blindfold	counterclockwise	practice	Guided	1	0.5	-0.25	31.82388	0.4145	-1.45009	-1.04995	0.804506220376284	0.066487	-0.194163	0.052967
Trial1	2	1	blindfold	counterclockwise	practice	Guided	1	0.5	-0.25	31.84387	0.41456	-1.4501	-1.04997	0.804519760747791	0.12171	-0.236366	0.039546
Trial1	2	1	blindfold	counterclockwise	practice	Guided	1	0.5	-0.25	31.86388	0.41462	-1.45011	-1.04998	0.804523345668307	0.135492	-0.215141	0.031932
Trial1	2	1	blindfold	counterclockwise	practice	Guided	1	0.5	-0.25	31.88388	0.41472	-1.45011	-1.04998	0.804512740719846	0.108068	-0.227777	0.042945
Trial1	2	1	blindfold	counterclockwise	practice	Guided	1	0.5	-0.25	31.90387	0.41485	-1.45011	-1.04998	0.804498971078766	0.093724	-0.231945	0.058924
Trial1	2	1	blindfold	counterclockwise	practice	Guided	1	0.5	-0.25	31.92387	0.415	-1.45011	-1.04996	0.804463194026967	0.084072	-0.214961	0.071752
Trial1	2	1	blindfold	counterclockwise	practice	Guided	1	0.5	-0.25	31.94388	0.41522	-1.45009	-1.04995	0.804430020565348	-0.006512	-0.125995	0.132017
Trial1	2	1	blindfold	counterclockwise	practice	Guided	1	0.5	-0.25	31.96388	0.41523	-1.45008	-1.04994	0.804419010597049	0.084065	-0.070952	0.146612
Trial1	2	1	blindfold	counterclockwise	practice	Guided	1	0.5	-0.25	31.98387	0.41525	-1.45007	-1.04992	0.804397103220021	0.080842	-0.11324	0.185602
Trial1	2	1	blindfold	counterclockwise	practice	Guided	1	0.5	-0.25	32.00388	0.41531	-1.45006	-1.04992	0.804390784762918	0.091174	-0.138594	0.177427
Trial1	2	1	blindfold	counterclockwise	practice	Guided	1	0.5	-0.25	32.02388	0.41537	-1.45007	-1.04992	0.804384467594945	0.047713	-0.130094	0.156187
Trial1	2	1	blindfold	counterclockwise	practice	Guided	1	0.5	-0.25	32.04388	0.4154	-1.45007	-1.04992	0.804381313806316	-0.054948	-0.121554	0.159274
Trial1	2	1	blindfold	counterclockwise	practice	Guided	1	0.5	-0.25	32.06387	0.4154	-1.45007	-1.04992	0.804381313806316	0.0191	-0.117292	0.208992
Trial1	2	1	blindfold	counterclockwise	practice	Guided	1	0.5	-0.25	32.08388	0.4154	-1.45006	-1.04991	0.804371237215536	-0.0055733	-0.108802	0.229373
Trial1	2	1	blindfold	counterclockwise	practice	Guided	1	0.5	-0.25	32.10388	0.4154	-1.45006	-1.04991	0.804371237215536	-0.0080409	-0.091844	0.271236
Trial1	2	1	blindfold	counterclockwise	practice	Guided	1	0.5	-0.25	32.12387	0.4154	-1.45006	-1.04991	0.804371237215536	0.017608	-0.167977	0.241023
Trial1	2	1	blindfold	counterclockwise	practice	Guided	1	0.5	-0.25	32.14388	0.4154	-1.45007	-1.04991	0.804371237215536	-0.005608	-0.163648	0.13927
Trial1	2	1	blindfold	counterclockwise	practice	Guided	1	0.5	-0.25	32.16388	0.4154	-1.45007	-1.04991	0.804371237215536	0.04301	-0.15514	0.160428
Trial1	2	1	blindfold	counterclockwise	practice	Guided	1	0.5	-0.25	32.18388	0.4154	-1.45007	-1.04991	0.804371237215536	0.007955	-0.188953	0.13523
Trial1	2	1	blindfold	counterclockwise	practice	Guided	1	0.5	-0.25	32.20387	0.4154	-1.45007	-1.04992	0.804381313806316	0.071874	-0.133896	0.199903
Trial1	2	1	blindfold	counterclockwise	practice	Guided	1	0.5	-0.25	32.22388	0.41541	-1.45007	-1.04993	0.804390103342438	0.067891	-0.163474	0.115494
Trial1	2	1	blindfold	counterclockwise	practice	Guided	1	0.5	-0.25	32.24388	0.41542	-1.45007	-1.04993	0.804389050371557	0.045644	-0.116852	0.114132
Trial1	2	1	blindfold	counterclockwise	practice	Guided	1	0.5	-0.25	32.26387	0.41542	-1.45007	-1.04993	0.804389050371557	0.01898	-0.070274	0.112532
Trial1	2	1	blindfold	counterclockwise	practice	Guided	1	0.5	-0.25	32.28387	0.41543	-1.45006	-1.04993	0.804387997523953	-0.00076066	-0.044862	0.144995
Trial1	2	1	blindfold	counterclockwise	practice	Guided	1	0.5	-0.25	32.30388	0.41542	-1.45005	-1.04993	0.804389050371557	-0.03605	-0.05331	0.138675
Trial1	2	1	blindfold	counterclockwise	practice	Guided	1	0.5	-0.25	32.32388	0.41542	-1.45005	-1.04993	0.804389050371557	-0.0022309	-0.078685	0.170071
Trial1	2	1	blindfold	counterclockwise	practice	Guided	1	0.5	-0.25	32.34387	0.41543	-1.45005	-1.04993	0.804387997523953	0.0041713	-0.082865	0.136712
Trial1	2	1	blindfold	counterclockwise	practice	Guided	1	0.5	-0.25	32.36388	0.41543	-1.45005	-1.04994	0.804397955608422	0.073746	-0.116689	0.102856
Trial1	2	1	blindfold	counterclockwise	practice	Guided	1	0.5	-0.25	32.38388	0.41544	-1.45005	-1.04994	0.804396902897129	0.073481	-0.150508	0.084754
Trial1	2	1	blindfold	counterclockwise	practice	Guided	1	0.5	-0.25	32.40387	0.41545	-1.45006	-1.04994	0.804395853441632	0.073215	-0.171626	0.098606
Trial1	2	1	blindfold	counterclockwise	practice	Guided	1	0.5	-0.25	32.42387	0.41546	-1.45006	-1.04994	0.80439480410868	0.055183	-0.175822	0.101728
Trial1	2	1	blindfold	counterclockwise	practice	Guided	1	0.5	-0.25	32.44388	0.41547	-1.45006	-1.04994	0.804393751766486	0.034666	-0.133436	0.071017
Trial1	2	1	blindfold	counterclockwise	practice	Guided	1	0.5	-0.25	32.46388	0.41547	-1.45006	-1.04995	0.804403709904374	0.070434	-0.184177	0.068885
Trial1	2	1	blindfold	counterclockwise	practice	Guided	1	0.5	-0.25	32.48387	0.41548	-1.45007	-1.04995	0.804402660829867	0.050182	-0.107961	0.109746
Trial1	2	1	blindfold	counterclockwise	practice	Guided	1	0.5	-0.25	32.50388	0.4155	-1.45007	-1.04995	0.804400559917836	0.085697	-0.14177	0.111803
Trial1	2	1	blindfold	counterclockwise	practice	Guided	1	0.5	-0.25	32.52388	0.41553	-1.45008	-1.04994	0.804387446561359	0.080982	-0.188272	0.115704
Trial1	2	1	blindfold	counterclockwise	practice	Guided	1	0.5	-0.25	32.54388	0.41558	-1.45009	-1.04994	0.804382199777608	0.06786	-0.150077	0.110661
Trial1	2	1	blindfold	counterclockwise	practice	Guided	1	0.5	-0.25	32.56387	0.41559	-1.45009	-1.04994	0.804381152040344	0.020961	-0.162727	0.149946
Trial1	2	1	blindfold	counterclockwise	practice	Guided	1	0.5	-0.25	32.58388	0.41559	-1.45009	-1.04994	0.804381152040344	0.064633	-0.10344	0.165089
Trial1	2	1	blindfold	counterclockwise	practice	Guided	1	0.5	-0.25	32.60388	0.41559	-1.45008	-1.04993	0.804371193747847	0.044142	-0.124564	0.21012
Trial1	2	1	blindfold	counterclockwise	practice	Guided	1	0.5	-0.25	32.62387	0.4156	-1.45008	-1.04992	0.8043603032402	0.096446	-0.145687	0.229963
Trial1	2	1	blindfold	counterclockwise	practice	Guided	1	0.5	-0.25	32.64388	0.41563	-1.45008	-1.04992	0.804357154803131	0.04136	-0.170992	0.180351
Trial1	2	1	blindfold	counterclockwise	practice	Guided	1	0.5	-0.25	32.66388	0.41563	-1.45008	-1.04992	0.804357154803131	0.059343	-0.183643	0.101433
Trial1	2	1	blindfold	counterclockwise	practice	Guided	1	0.5	-0.25	32.68388	0.41564	-1.45008	-1.04992	0.804356107653954	0.091416	-0.204755	0.162182
Trial1	2	1	blindfold	counterclockwise	practice	Guided	1	0.5	-0.25	32.70387	0.41564	-1.45008	-1.04992	0.804356107653954	0.078068	-0.221628	0.165292
Trial1	2	1	blindfold	counterclockwise	practice	Guided	1	0.5	-0.25	32.72388	0.41565	-1.45009	-1.04992	0.804355057502064	0.042757	-0.200405	0.147168
Trial1	2	1	blindfold	counterclockwise	practice	Guided	1	0.5	-0.25	32.74388	0.41565	-1.45011	-1.04992	0.804355057502064	0.05457	-0.31452	0.180884
Trial1	2	1	blindfold	counterclockwise	practice	Guided	1	0.5	-0.25	32.76387	0.41566	-1.45012	-1.04992	0.804354010598367	0.044935	-0.289044	0.192886
Trial1	2	1	blindfold	counterclockwise	practice	Guided	1	0.5	-0.25	32.78387	0.41566	-1.45013	-1.04991	0.80434393366554	0.043448	-0.276265	0.216939
Trial1	2	1	blindfold	counterclockwise	practice	Guided	1	0.5	-0.25	32.80388	0.41566	-1.45013	-1.04991	0.80434393366554	0.031849	-0.238105	0.263514
Trial1	2	1	blindfold	counterclockwise	practice	Guided	1	0.5	-0.25	32.82388	0.41566	-1.45013	-1.04991	0.80434393366554	0.0032076	-0.271889	0.219701
Trial1	2	1	blindfold	counterclockwise	practice	Guided	1	0.5	-0.25	32.84387	0.41566	-1.45013	-1.04991	0.80434393366554	0.0076368	-0.242129	0.219846
Trial1	2	1	blindfold	counterclockwise	practice	Guided	1	0.5	-0.25	32.86388	0.41566	-1.45013	-1.04991	0.80434393366554	0.071787	-0.242062	0.181512
Trial1	2	1	blindfold	counterclockwise	practice	Guided	1	0.5	-0.25	32.88388	0.41566	-1.45013	-1.04991	0.80434393366554	0.057197	-0.250458	0.118573
Trial1	2	1	blindfold	counterclockwise	practice	Guided	1	0.5	-0.25	32.90387	0.41567	-1.45013	-1.04992	0.804352960692691	0.117639	-0.280008	0.167261
Trial1	2	1	blindfold	counterclockwise	practice	Guided	1	0.5	-0.25	32.92387	0.41569	-1.45013	-1.04994	0.80437066578947	0.134619	-0.271471	0.105117
Trial1	2	1	blindfold	counterclockwise	practice	Guided	1	0.5	-0.25	32.94388	0.41591	-1.45014	-1.04995	0.804357591784466	0.190536	-0.262852	0.062068
Trial1	2	1	blindfold	counterclockwise	practice	Guided	1	0.5	-0.25	32.96388	0.4161	-1.45014	-1.04994	0.804327792909799	0.128054	-0.26277	0.138322
Trial1	2	1	blindfold	counterclockwise	practice	Guided	1	0.5	-0.25	32.98387	0.41631	-1.45014	-1.04993	0.804295956888605	0.073483	-0.254229	0.16424
Trial1	2	1	blindfold	counterclockwise	practice	Guided	1	0.5	-0.25	33.00388	0.41648	-1.45014	-1.04991	0.804258364329343	0.091228	-0.249924	0.157114
Trial1	2	1	blindfold	counterclockwise	practice	Guided	1	0.5	-0.25	33.02388	0.41664	-1.45013	-1.04987	0.804202043617117	0.103284	-0.296402	0.254533
Trial1	2	1	blindfold	counterclockwise	practice	Guided	1	0.5	-0.25	33.04388	0.41699	-1.45014	-1.04986	0.80415588267666	0.1027	-0.308936	0.262773
Trial1	2	1	blindfold	counterclockwise	practice	Guided	1	0.5	-0.25	33.06387	0.41716	-1.45014	-1.04985	0.804128392462513	0.052569	-0.300394	0.280782
Trial1	2	1	blindfold	counterclockwise	practice	Guided	1	0.5	-0.25	33.08388	0.41727	-1.45015	-1.04984	0.804107104335119	0.062909	-0.283385	0.331794
Trial1	2	1	blindfold	counterclockwise	practice	Guided	1	0.5	-0.25	33.10388	0.41731	-1.45015	-1.04984	0.804102990490864	0.069798	-0.291768	0.36969
Trial1	2	1	blindfold	counterclockwise	practice	Guided	1	0.5	-0.25	33.12387	0.41731	-1.45014	-1.04984	0.804102990490864	0.079399	-0.291692	0.353608
Trial1	2	1	blindfold	counterclockwise	practice	Guided	1	0.5	-0.25	33.14388	0.41732	-1.45015	-1.04984	0.804101963869514	0.119578	-0.304216	0.275851
Trial1	2	1	blindfold	counterclockwise	practice	Guided	1	0.5	-0.25	33.16388	0.41732	-1.45015	-1.04984	0.804101963869514	0.088454	-0.380295	0.27394
Trial1	2	1	blindfold	counterclockwise	practice	Guided	1	0.5	-0.25	33.18388	0.41733	-1.45015	-1.04984	0.804100934306822	0.120512	-0.363268	0.258928
Trial1	2	1	blindfold	counterclockwise	practice	Guided	1	0.5	-0.25	33.20387	0.41733	-1.45016	-1.04984	0.804100934306822	0.080746	-0.350473	0.328024
Trial1	2	1	blindfold	counterclockwise	practice	Guided	1	0.5	-0.25	33.22388	0.41733	-1.45016	-1.04984	0.804100934306822	0.074551	-0.303832	0.357018
Trial1	2	1	blindfold	counterclockwise	practice	Guided	1	0.5	-0.25	33.24388	0.41734	-1.45016	-1.04983	0.804089947401095	0.05452	-0.235966	0.393489
Trial1	2	1	blindfold	counterclockwise	practice	Guided	1	0.5	-0.25	33.26387	0.41734	-1.45015	-1.04982	0.804080105450086	0.015756	-0.235895	0.445779
Trial1	2	1	blindfold	counterclockwise	practice	Guided	1	0.5	-0.25	33.28387	0.41734	-1.45015	-1.04981	0.804070026344966	-0.004491	-0.2316	0.486533
Trial1	2	1	blindfold	counterclockwise	practice	Guided	1	0.5	-0.25	33.30388	0.41734	-1.45014	-1.04981	0.804070026344966	0.0085868	-0.244229	0.491378
Trial1	2	1	blindfold	counterclockwise	practice	Guided	1	0.5	-0.25	33.32388	0.41734	-1.45014	-1.0498	0.804060184396561	-0.0094325	-0.248399	0.494406
Trial1	2	1	blindfold	counterclockwise	practice	Guided	1	0.5	-0.25	33.34387	0.41734	-1.45014	-1.0498	0.804060184396561	0.09594	-0.214404	0.445686
Trial1	2	1	blindfold	counterclockwise	practice	Guided	1	0.5	-0.25	33.36388	0.41734	-1.45014	-1.04981	0.804070026344966	0.116402	-0.298961	0.399456
Trial1	2	1	blindfold	counterclockwise	practice	Guided	1	0.5	-0.25	33.38388	0.41735	-1.45014	-1.04981	0.804068996990419	0.147469	-0.303106	0.326507
Trial1	2	1	blindfold	counterclockwise	practice	Guided	1	0.5	-0.25	33.40387	0.41737	-1.45015	-1.04982	0.804077017795314	0.145201	-0.345331	0.330874
Trial1	2	1	blindfold	counterclockwise	practice	Guided	1	0.5	-0.25	33.42387	0.41742	-1.45016	-1.04984	0.804091686037609	0.156511	-0.349463	0.322658
Trial1	2	1	blindfold	counterclockwise	practice	Guided	1	0.5	-0.25	33.44388	0.4175	-1.45018	-1.04984	0.804083475080968	0.10806	-0.395811	0.311218
Trial1	2	1	blindfold	counterclockwise	practice	Guided	1	0.5	-0.25	33.46388	0.41752	-1.45018	-1.04983	0.804071462813015	0.104813	-0.311077	0.365629
Trial1	2	1	blindfold	counterclockwise	practice	Guided	1	0.5	-0.25	33.48387	0.41752	-1.45018	-1.04983	0.804071462813015	0.068252	-0.306753	0.455928
Trial1	2	1	blindfold	counterclockwise	practice	Guided	1	0.5	-0.25	33.50388	0.41752	-1.45017	-1.04982	0.80406162063575	0.076621	-0.268587	0.464713
Trial1	2	1	blindfold	counterclockwise	practice	Guided	1	0.5	-0.25	33.52388	0.41753	-1.45017	-1.04981	0.804050514162483	0.111638	-0.310826	0.512551
Trial1	2	1	blindfold	counterclockwise	practice	Guided	1	0.5	-0.25	33.54388	0.41754	-1.45016	-1.04981	0.804049487149449	0.078014	-0.306419	0.514924
Trial1	2	1	blindfold	counterclockwise	practice	Guided	1	0.5	-0.25	33.56387	0.41754	-1.45016	-1.0498	0.804039644949632	0.086875	-0.310566	0.527136
Trial1	2	1	blindfold	counterclockwise	practice	Guided	1	0.5	-0.25	33.58388	0.41754	-1.45016	-1.0498	0.804039644949632	0.108081	-0.289329	0.4576
Trial1	2	1	blindfold	counterclockwise	practice	Guided	1	0.5	-0.25	33.60388	0.41754	-1.45016	-1.0498	0.804039644949632	0.125077	-0.293475	0.471105
Trial1	2	1	blindfold	counterclockwise	practice	Guided	1	0.5	-0.25	33.62387	0.41755	-1.45016	-1.04978	0.804018702577124	0.123558	-0.293395	0.496138
Trial1	2	1	blindfold	counterclockwise	practice	Guided	1	0.5	-0.25	33.64388	0.41757	-1.45015	-1.04978	0.804016649090557	0.119777	-0.327089	0.483108
Trial1	2	1	blindfold	counterclockwise	practice	Guided	1	0.5	-0.25	33.66388	0.41758	-1.45015	-1.04978	0.804015622532377	0.070134	-0.314307	0.492693
Trial1	2	1	blindfold	counterclockwise	practice	Guided	1	0.5	-0.25	33.68388	0.41758	-1.45015	-1.04977	0.804005661704962	0.085169	-0.271906	0.464006
Trial1	2	1	blindfold	counterclockwise	practice	Guided	1	0.5	-0.25	33.70387	0.41758	-1.45015	-1.04977	0.804005661704962	0.010115	-0.267597	0.54439
Trial1	2	1	blindfold	counterclockwise	practice	Guided	1	0.5	-0.25	33.72388	0.41758	-1.45015	-1.04975	0.803985740054063	-0.0049587	-0.246371	0.555395
Trial1	2	1	blindfold	counterclockwise	practice	Guided	1	0.5	-0.25	33.74388	0.41759	-1.45014	-1.04975	0.803984716635932	-0.015599	-0.165844	0.584219
Trial1	2	1	blindfold	counterclockwise	practice	Guided	1	0.5	-0.25	33.76387	0.41759	-1.45014	-1.04975	0.803984716635932	0.037944	-0.2208	0.573474
Trial1	2	1	blindfold	counterclockwise	practice	Guided	1	0.5	-0.25	33.78387	0.41759	-1.45014	-1.04975	0.803984716635932	0.038668	-0.288447	0.570586
Trial1	2	1	blindfold	counterclockwise	practice	Guided	1	0.5	-0.25	33.80388	0.41759	-1.45013	-1.04975	0.803984716635932	0.090726	-0.24606	0.518933
Trial1	2	1	blindfold	counterclockwise	practice	Guided	1	0.5	-0.25	33.82388	0.41759	-1.45013	-1.04977	0.804004638312189	0.096885	-0.237529	0.413999
Trial1	2	1	blindfold	counterclockwise	practice	Guided	1	0.5	-0.25	33.84387	0.41761	-1.45014	-1.0498	0.804032471441054	0.131885	-0.322012	0.272811
Trial1	2	1	blindfold	counterclockwise	practice	Guided	1	0.5	-0.25	33.86388	0.41765	-1.45014	-1.04983	0.804058135256506	0.141716	-0.343082	0.260155
Trial1	2	1	blindfold	counterclockwise	practice	Guided	1	0.5	-0.25	33.88388	0.41772	-1.45016	-1.04985	0.804070890463518	0.193244	-0.342987	0.288902
Trial1	2	1	blindfold	counterclockwise	practice	Guided	1	0.5	-0.25	33.90387	0.41784	-1.45017	-1.04987	0.804078543768881	0.166539	-0.325958	0.211532
Trial1	2	1	blindfold	counterclockwise	practice	Guided	1	0.5	-0.25	33.92387	0.418	-1.45018	-1.04988	0.804072174398652	0.181529	-0.321631	0.258642
Trial1	2	1	blindfold	counterclockwise	practice	Guided	1	0.5	-0.25	33.94388	0.41839	-1.45016	-1.04988	0.804032493109485	0.202158	-0.291835	0.208993
Trial1	2	1	blindfold	counterclockwise	practice	Guided	1	0.5	-0.25	33.96388	0.41868	-1.45015	-1.04986	0.803983184518145	0.160857	-0.295985	0.303519
Trial1	2	1	blindfold	counterclockwise	practice	Guided	1	0.5	-0.25	33.98387	0.41898	-1.45014	-1.04983	0.803923009196302	0.140057	-0.270513	0.352697
Trial1	2	1	blindfold	counterclockwise	practice	Guided	1	0.5	-0.25	34.00388	0.41928	-1.45014	-1.04982	0.803882986989777	0.109409	-0.253512	0.333204
Trial1	2	1	blindfold	counterclockwise	practice	Guided	1	0.5	-0.25	34.02388	0.41957	-1.45013	-1.04981	0.803843839509708	0.119458	-0.232282	0.397568
Trial1	2	1	blindfold	counterclockwise	practice	Guided	1	0.5	-0.25	34.04388	0.4201	-1.45013	-1.0498	0.80378113066079	0.128488	-0.304082	0.419643
Trial1	2	1	blindfold	counterclockwise	practice	Guided	1	0.5	-0.25	34.06387	0.42036	-1.45012	-1.04979	0.80374536606442	0.131138	-0.215147	0.423192
Trial1	2	1	blindfold	counterclockwise	practice	Guided	1	0.5	-0.25	34.08388	0.42061	-1.45012	-1.04978	0.803710667274931	0.139478	-0.257397	0.431993
Trial1	2	1	blindfold	counterclockwise	practice	Guided	1	0.5	-0.25	34.10388	0.42084	-1.45013	-1.04978	0.803687979211209	0.082638	-0.282709	0.4874
Trial1	2	1	blindfold	counterclockwise	practice	Guided	1	0.5	-0.25	34.12387	0.42101	-1.45014	-1.04977	0.803661291288809	0.083851	-0.257241	0.46632
Trial1	2	1	blindfold	counterclockwise	practice	Guided	1	0.5	-0.25	34.14388	0.42116	-1.45015	-1.04977	0.803646559556798	0.087483	-0.295163	0.478912
Trial1	2	1	blindfold	counterclockwise	practice	Guided	1	0.5	-0.25	34.16388	0.42118	-1.45015	-1.04977	0.803644598006115	0.160018	-0.333165	0.457862
Trial1	2	1	blindfold	counterclockwise	practice	Guided	1	0.5	-0.25	34.18388	0.42119	-1.45015	-1.04977	0.803643618876875	0.170609	-0.303453	0.428921
Trial1	2	1	blindfold	counterclockwise	practice	Guided	1	0.5	-0.25	34.20387	0.42119	-1.45015	-1.04977	0.803643618876875	0.129092	-0.303365	0.494296
Trial1	2	1	blindfold	counterclockwise	practice	Guided	1	0.5	-0.25	34.22388	0.42119	-1.45015	-1.04977	0.803643618876875	0.115982	-0.290584	0.446461
Trial1	2	1	blindfold	counterclockwise	practice	Guided	1	0.5	-0.25	34.24388	0.4212	-1.45015	-1.04977	0.803642639870471	0.075199	-0.294659	0.438595
Trial1	2	1	blindfold	counterclockwise	practice	Guided	1	0.5	-0.25	34.26387	0.4212	-1.45015	-1.04977	0.803642639870471	0.08381	-0.226879	0.46101
Trial1	2	1	blindfold	counterclockwise	practice	Guided	1	0.5	-0.25	34.28387	0.4212	-1.45015	-1.04977	0.803642639870471	0.068467	-0.273363	0.49363
Trial1	2	1	blindfold	counterclockwise	practice	Guided	1	0.5	-0.25	34.30388	0.4212	-1.45014	-1.04977	0.803642639870471	0.094646	-0.31984	0.42774
Trial1	2	1	blindfold	counterclockwise	practice	Guided	1	0.5	-0.25	34.32388	0.42121	-1.45014	-1.04978	0.803651623404092	0.107699	-0.29437	0.432607
Trial1	2	1	blindfold	counterclockwise	practice	Guided	1	0.5	-0.25	34.34387	0.42121	-1.45014	-1.04978	0.803651623404092	0.134546	-0.328055	0.446534
Trial1	2	1	blindfold	counterclockwise	practice	Guided	1	0.5	-0.25	34.36388	0.42121	-1.45014	-1.04978	0.803651623404092	0.099227	-0.268732	0.423335
Trial1	2	1	blindfold	counterclockwise	practice	Guided	1	0.5	-0.25	34.38388	0.42122	-1.45014	-1.04978	0.803650641734414	0.161381	-0.310972	0.426924
Trial1	2	1	blindfold	counterclockwise	practice	Guided	1	0.5	-0.25	34.40387	0.42123	-1.45014	-1.04978	0.803649660188308	0.144569	-0.285501	0.408979
Trial1	2	1	blindfold	counterclockwise	practice	Guided	1	0.5	-0.25	34.42387	0.42124	-1.45014	-1.0498	0.80366861244113	0.128257	-0.268495	0.382657
Trial1	2	1	blindfold	counterclockwise	practice	Guided	1	0.5	-0.25	34.44388	0.42128	-1.45014	-1.04981	0.80367454071258	0.16671	-0.26834	0.334261
Trial1	2	1	blindfold	counterclockwise	practice	Guided	1	0.5	-0.25	34.46388	0.42131	-1.45014	-1.04983	0.803691532624895	0.13857	-0.280958	0.282013
Trial1	2	1	blindfold	counterclockwise	practice	Guided	1	0.5	-0.25	34.48387	0.42135	-1.45014	-1.04983	0.803687617700205	0.152808	-0.234331	0.341681
Trial1	2	1	blindfold	counterclockwise	practice	Guided	1	0.5	-0.25	34.50388	0.4214	-1.45014	-1.04984	0.803692690935996	0.120427	-0.263875	0.360702
Trial1	2	1	blindfold	counterclockwise	practice	Guided	1	0.5	-0.25	34.52388	0.42145	-1.45014	-1.04984	0.803687804650222	0.104614	-0.246875	0.326018
Trial1	2	1	blindfold	counterclockwise	practice	Guided	1	0.5	-0.25	34.54388	0.42149	-1.45013	-1.04984	0.803683893762125	0.102803	-0.255194	0.355197
Trial1	2	1	blindfold	counterclockwise	practice	Guided	1	0.5	-0.25	34.56387	0.4215	-1.45013	-1.04984	0.803682921442743	0.131668	-0.242434	0.318955
Trial1	2	1	blindfold	counterclockwise	practice	Guided	1	0.5	-0.25	34.58388	0.42152	-1.45013	-1.04984	0.803680965529426	0.132876	-0.250829	0.297638
Trial1	2	1	blindfold	counterclockwise	practice	Guided	1	0.5	-0.25	34.60388	0.42156	-1.45013	-1.04985	0.803687026775132	0.161236	-0.280378	0.270054
Trial1	2	1	blindfold	counterclockwise	practice	Guided	1	0.5	-0.25	34.62387	0.42161	-1.45013	-1.04985	0.803682147496632	0.12561	-0.259145	0.343588
Trial1	2	1	blindfold	counterclockwise	practice	Guided	1	0.5	-0.25	34.64388	0.42169	-1.45012	-1.04985	0.803674346481059	0.087063	-0.225155	0.315885
Trial1	2	1	blindfold	counterclockwise	practice	Guided	1	0.5	-0.25	34.66388	0.4217	-1.45012	-1.04985	0.803673373723717	0.113186	-0.242018	0.325773
Trial1	2	1	blindfold	counterclockwise	practice	Guided	1	0.5	-0.25	34.68388	0.42171	-1.45012	-1.04985	0.803672398186021	0.104269	-0.220789	0.325152
Trial1	2	1	blindfold	counterclockwise	practice	Guided	1	0.5	-0.25	34.70387	0.42172	-1.45012	-1.04985	0.803671425674743	0.141268	-0.199572	0.302033
Trial1	2	1	blindfold	counterclockwise	practice	Guided	1	0.5	-0.25	34.72388	0.42174	-1.45012	-1.04985	0.803669478118632	0.109641	-0.233364	0.30848
Trial1	2	1	blindfold	counterclockwise	practice	Guided	1	0.5	-0.25	34.74388	0.42175	-1.45012	-1.04985	0.803668505976268	0.109579	-0.203608	0.308309
Trial1	2	1	blindfold	counterclockwise	practice	Guided	1	0.5	-0.25	34.76387	0.42176	-1.45012	-1.04984	0.803657562140297	0.117187	-0.203546	0.329716
Trial1	2	1	blindfold	counterclockwise	practice	Guided	1	0.5	-0.25	34.78387	0.42176	-1.45012	-1.04984	0.803657562140297	0.103086	-0.190791	0.341406
Trial1	2	1	blindfold	counterclockwise	practice	Guided	1	0.5	-0.25	34.80388	0.42176	-1.45011	-1.04984	0.803657562140297	0.107501	-0.186507	0.341572
Trial1	2	1	blindfold	counterclockwise	practice	Guided	1	0.5	-0.25	34.82388	0.42177	-1.45011	-1.04984	0.803656593133351	0.076129	-0.173759	0.343816
Trial1	2	1	blindfold	counterclockwise	practice	Guided	1	0.5	-0.25	34.84387	0.42178	-1.45011	-1.04984	0.80365561554652	0.087654	-0.245579	0.3308
Trial1	2	1	blindfold	counterclockwise	practice	Guided	1	0.5	-0.25	34.86388	0.42178	-1.45011	-1.04984	0.80365561554652	0.085935	-0.296295	0.327311
Trial1	2	1	blindfold	counterclockwise	practice	Guided	1	0.5	-0.25	34.88388	0.42178	-1.45011	-1.04984	0.80365561554652	0.094799	-0.258137	0.327753
Trial1	2	1	blindfold	counterclockwise	practice	Guided	1	0.5	-0.25	34.90387	0.42179	-1.45011	-1.04984	0.803654643884611	0.106101	-0.262299	0.362004
Trial1	2	1	blindfold	counterclockwise	practice	Guided	1	0.5	-0.25	34.92387	0.42179	-1.45011	-1.04984	0.803654643884611	0.103878	-0.253767	0.323917
Trial1	2	1	blindfold	counterclockwise	practice	Guided	1	0.5	-0.25	34.94388	0.4218	-1.45012	-1.04984	0.803653669445622	0.112653	-0.274784	0.407853
Trial1	2	1	blindfold	counterclockwise	practice	Guided	1	0.5	-0.25	34.96388	0.4218	-1.45012	-1.04983	0.803643703384807	0.095608	-0.287404	0.386256
Trial1	2	1	blindfold	counterclockwise	practice	Guided	1	0.5	-0.25	34.98387	0.4218	-1.45012	-1.04983	0.803643703384807	0.139502	-0.270404	0.397179
Trial1	2	1	blindfold	counterclockwise	practice	Guided	1	0.5	-0.25	35.00388	0.42181	-1.45012	-1.04983	0.803642731956925	0.084223	-0.257634	0.351704
Trial1	2	1	blindfold	counterclockwise	practice	Guided	1	0.5	-0.25	35.02388	0.42181	-1.45012	-1.04983	0.803642731956925	0.090387	-0.257559	0.343481
Trial1	2	1	blindfold	counterclockwise	practice	Guided	1	0.5	-0.25	35.04388	0.42182	-1.45013	-1.04983	0.8036417606519	0.128308	-0.320884	0.358249
Trial1	2	1	blindfold	counterclockwise	practice	Guided	1	0.5	-0.25	35.06387	0.42183	-1.45013	-1.04982	0.803630939119047	0.149978	-0.291175	0.367855
Trial1	2	1	blindfold	counterclockwise	practice	Guided	1	0.5	-0.25	35.08388	0.42185	-1.45014	-1.04982	0.803628991303881	0.133169	-0.333403	0.349924
Trial1	2	1	blindfold	counterclockwise	practice	Guided	1	0.5	-0.25	35.10388	0.42188	-1.45015	-1.04981	0.803615991502574	0.143709	-0.354475	0.39673
Trial1	2	1	blindfold	counterclockwise	practice	Guided	1	0.5	-0.25	35.12387	0.42191	-1.45015	-1.04981	0.803613077572286	0.128842	-0.29937	0.420979
Trial1	2	1	blindfold	counterclockwise	practice	Guided	1	0.5	-0.25	35.14388	0.42192	-1.45015	-1.0498	0.80360225702128	0.094687	-0.235738	0.469201
Trial1	2	1	blindfold	counterclockwise	practice	Guided	1	0.5	-0.25	35.16388	0.42192	-1.45015	-1.0498	0.80360225702128	0.100848	-0.316068	0.464621
Trial1	2	1	blindfold	counterclockwise	practice	Guided	1	0.5	-0.25	35.18388	0.42193	-1.45015	-1.0498	0.803601287033955	0.098574	-0.273673	0.477624
Trial1	2	1	blindfold	counterclockwise	practice	Guided	1	0.5	-0.25	35.20387	0.42193	-1.45015	-1.04979	0.803591320821131	0.084969	-0.273592	0.463381
Trial1	2	1	blindfold	counterclockwise	practice	Guided	1	0.5	-0.25	35.22388	0.42193	-1.45015	-1.04979	0.803591320821131	0.09014	-0.260821	0.466923
Trial1	2	1	blindfold	counterclockwise	practice	Guided	1	0.5	-0.25	35.24388	0.42194	-1.45015	-1.04979	0.803590345154705	0.082461	-0.247978	0.446772
Trial1	2	1	blindfold	counterclockwise	practice	Guided	1	0.5	-0.25	35.26387	0.42194	-1.45014	-1.04978	0.803580378930958	0.10184	-0.260606	0.569903
Trial1	2	1	blindfold	counterclockwise	practice	Guided	1	0.5	-0.25	35.28387	0.42194	-1.45014	-1.04977	0.803570412708388	0.090978	-0.243618	0.527161
Trial1	2	1	blindfold	counterclockwise	practice	Guided	1	0.5	-0.25	35.30388	0.42195	-1.45013	-1.04977	0.803569445826121	0.084811	-0.213934	0.480479
Trial1	2	1	blindfold	counterclockwise	practice	Guided	1	0.5	-0.25	35.32388	0.42195	-1.45013	-1.04977	0.803569445826121	0.083785	-0.243496	0.475422
Trial1	2	1	blindfold	counterclockwise	practice	Guided	1	0.5	-0.25	35.34387	0.42196	-1.45013	-1.04976	0.803558504137589	0.133843	-0.205288	0.478948
Trial1	2	1	blindfold	counterclockwise	practice	Guided	1	0.5	-0.25	35.36388	0.42196	-1.45013	-1.04976	0.803558504137589	0.087893	-0.251768	0.501352
Trial1	2	1	blindfold	counterclockwise	practice	Guided	1	0.5	-0.25	35.38388	0.42196	-1.45013	-1.04976	0.803558504137589	0.10588	-0.277088	0.498924
Trial1	2	1	blindfold	counterclockwise	practice	Guided	1	0.5	-0.25	35.40387	0.42196	-1.45013	-1.04976	0.803558504137589	0.118424	-0.277012	0.511435
Trial1	2	1	blindfold	counterclockwise	practice	Guided	1	0.5	-0.25	35.42387	0.42197	-1.45013	-1.04976	0.803557534594733	0.094935	-0.247324	0.517892
Trial1	2	1	blindfold	counterclockwise	practice	Guided	1	0.5	-0.25	35.44388	0.42197	-1.45012	-1.04976	0.803557534594733	0.027009	-0.162576	0.502253
Trial1	2	1	blindfold	counterclockwise	practice	Guided	1	0.5	-0.25	35.46388	0.42197	-1.45012	-1.04975	0.803547568338403	0.053139	-0.19638	0.557805
Trial1	2	1	blindfold	counterclockwise	practice	Guided	1	0.5	-0.25	35.48387	0.42197	-1.45012	-1.04975	0.803547568338403	0.077073	-0.179405	0.517202
Trial1	2	1	blindfold	counterclockwise	practice	Guided	1	0.5	-0.25	35.50388	0.42198	-1.45011	-1.04975	0.803546598906396	0.092064	-0.175122	0.576955
Trial1	2	1	blindfold	counterclockwise	practice	Guided	1	0.5	-0.25	35.52388	0.42198	-1.45011	-1.04974	0.80353675128525	0.043421	-0.162371	0.557271
Trial1	2	1	blindfold	counterclockwise	practice	Guided	1	0.5	-0.25	35.54388	0.42198	-1.45011	-1.04973	0.803526785019235	0.021609	-0.170737	0.602592
Trial1	2	1	blindfold	counterclockwise	practice	Guided	1	0.5	-0.25	35.56387	0.42198	-1.45011	-1.04972	0.803516700108394	0.017143	-0.132607	0.635602
Trial1	2	1	blindfold	counterclockwise	practice	Guided	1	0.5	-0.25	35.58388	0.42198	-1.4501	-1.04971	0.803506852490735	-0.0021355	-0.145262	0.659698
Trial1	2	1	blindfold	counterclockwise	practice	Guided	1	0.5	-0.25	35.60388	0.42198	-1.4501	-1.0497	0.80349688622825	-0.030048	-0.174841	0.679071
Trial1	2	1	blindfold	counterclockwise	practice	Guided	1	0.5	-0.25	35.62387	0.42198	-1.4501	-1.04969	0.803486919966942	0.0015387	-0.18749	0.672539
Trial1	2	1	blindfold	counterclockwise	practice	Guided	1	0.5	-0.25	35.64388	0.42198	-1.4501	-1.04969	0.803486919966942	0.016342	-0.153544	0.648177
Trial1	2	1	blindfold	counterclockwise	practice	Guided	1	0.5	-0.25	35.66388	0.42198	-1.4501	-1.04969	0.803486919966942	0.0099447	-0.216967	0.605721
Trial1	2	1	blindfold	counterclockwise	practice	Guided	1	0.5	-0.25	35.68388	0.42198	-1.4501	-1.04969	0.803486919966942	0.0049896	-0.271925	0.618033
Trial1	2	1	blindfold	counterclockwise	practice	Guided	1	0.5	-0.25	35.70387	0.42198	-1.4501	-1.04969	0.803486919966942	-0.0059069	-0.170307	0.64685
Trial1	2	1	blindfold	counterclockwise	practice	Guided	1	0.5	-0.25	35.72388	0.42198	-1.4501	-1.04968	0.80347695370681	0.035059	-0.20411	0.632462
Trial1	2	1	blindfold	counterclockwise	practice	Guided	1	0.5	-0.25	35.74388	0.42198	-1.4501	-1.04968	0.80347695370681	0.034773	-0.212457	0.636653
Trial1	2	1	blindfold	counterclockwise	practice	Guided	1	0.5	-0.25	35.76387	0.42198	-1.4501	-1.04968	0.80347695370681	0.021932	-0.18701	0.627472
Trial1	2	1	blindfold	counterclockwise	practice	Guided	1	0.5	-0.25	35.78387	0.42198	-1.4501	-1.04968	0.80347695370681	0.011283	-0.220809	0.644242
Trial1	2	1	blindfold	counterclockwise	practice	Guided	1	0.5	-0.25	35.80388	0.42198	-1.4501	-1.04968	0.80347695370681	0.021901	-0.208059	0.627471
Trial1	2	1	blindfold	counterclockwise	practice	Guided	1	0.5	-0.25	35.82388	0.42198	-1.4501	-1.04968	0.80347695370681	0.013695	-0.178386	0.690093
Trial1	2	1	blindfold	counterclockwise	practice	Guided	1	0.5	-0.25	35.84387	0.42198	-1.4501	-1.04968	0.80347695370681	-0.024556	-0.148676	0.658361
Trial1	2	1	blindfold	counterclockwise	practice	Guided	1	0.5	-0.25	35.86388	0.42198	-1.45009	-1.04968	0.80347695370681	-0.00085575	-0.161327	0.634529
Trial1	2	1	blindfold	counterclockwise	practice	Guided	1	0.5	-0.25	35.88388	0.42198	-1.45009	-1.04968	0.80347695370681	-0.046281	-0.157051	0.649446
Trial1	2	1	blindfold	counterclockwise	practice	Guided	1	0.5	-0.25	35.90387	0.42198	-1.45009	-1.04967	0.803466987447855	-0.020874	-0.118926	0.671203
Trial1	2	1	blindfold	counterclockwise	practice	Guided	1	0.5	-0.25	35.92387	0.42198	-1.45009	-1.04967	0.803466987447855	-0.086807	-0.131558	0.744551
Trial1	2	1	blindfold	counterclockwise	practice	Guided	1	0.5	-0.25	35.94388	0.42198	-1.45009	-1.04967	0.803466987447855	-0.037635	-0.123055	0.653374
Trial1	2	1	blindfold	counterclockwise	practice	Guided	1	0.5	-0.25	35.96388	0.42198	-1.45008	-1.04967	0.803466987447855	-0.03445	-0.144177	0.674601
Trial1	2	1	blindfold	counterclockwise	practice	Guided	1	0.5	-0.25	35.98387	0.42198	-1.45008	-1.04967	0.803466987447855	-0.0068011	-0.169521	0.659419
Trial1	2	1	blindfold	counterclockwise	practice	Guided	1	0.5	-0.25	36.00388	0.42198	-1.45008	-1.04967	0.803466987447855	0.0023213	-0.216018	0.655756
Trial1	2	1	blindfold	counterclockwise	practice	Guided	1	0.5	-0.25	36.02388	0.42198	-1.45009	-1.04969	0.803486919966942	0.06699	-0.25827	0.617536
Trial1	2	1	blindfold	counterclockwise	practice	Guided	1	0.5	-0.25	36.04388	0.42198	-1.4501	-1.0497	0.80349688622825	0.049736	-0.283512	0.511374
Trial1	2	1	blindfold	counterclockwise	practice	Guided	1	0.5	-0.25	36.06387	0.42199	-1.45011	-1.0497	0.803495913965692	0.073172	-0.308818	0.512688
Trial1	2	1	blindfold	counterclockwise	practice	Guided	1	0.5	-0.25	36.08388	0.42199	-1.45012	-1.04971	0.803505880240237	0.051686	-0.372205	0.498757
Trial1	2	1	blindfold	counterclockwise	practice	Guided	1	0.5	-0.25	36.10388	0.422	-1.45013	-1.04971	0.803504911006407	0.12098	-0.325556	0.532266
Trial1	2	1	blindfold	counterclockwise	practice	Guided	1	0.5	-0.25	36.12387	0.422	-1.45014	-1.04972	0.80351475864786	0.068396	-0.346613	0.516469
Trial1	2	1	blindfold	counterclockwise	practice	Guided	1	0.5	-0.25	36.14388	0.42201	-1.45015	-1.04972	0.80351378665614	0.087106	-0.316798	0.500597
Trial1	2	1	blindfold	counterclockwise	practice	Guided	1	0.5	-0.25	36.16388	0.42201	-1.45015	-1.04972	0.80351378665614	0.07669	-0.320939	0.525208
Trial1	2	1	blindfold	counterclockwise	practice	Guided	1	0.5	-0.25	36.18388	0.42201	-1.45015	-1.04972	0.80351378665614	0.048007	-0.270076	0.557158
Trial1	2	1	blindfold	counterclockwise	practice	Guided	1	0.5	-0.25	36.20387	0.42201	-1.45015	-1.04972	0.80351378665614	0.074883	-0.286928	0.554545
Trial1	2	1	blindfold	counterclockwise	practice	Guided	1	0.5	-0.25	36.22388	0.42201	-1.45015	-1.04972	0.80351378665614	0.068474	-0.299545	0.512063
Trial1	2	1	blindfold	counterclockwise	practice	Guided	1	0.5	-0.25	36.24388	0.42202	-1.45015	-1.04972	0.803512817680317	0.053801	-0.240149	0.578877
Trial1	2	1	blindfold	counterclockwise	practice	Guided	1	0.5	-0.25	36.26387	0.42202	-1.45014	-1.04972	0.803512817680317	0.046645	-0.29086	0.578082
Trial1	2	1	blindfold	counterclockwise	practice	Guided	1	0.5	-0.25	36.28387	0.42202	-1.45014	-1.04972	0.803512817680317	0.042934	-0.256933	0.569431
Trial1	2	1	blindfold	counterclockwise	practice	Guided	1	0.5	-0.25	36.30388	0.42202	-1.45014	-1.04972	0.803512817680317	0.035973	-0.269557	0.606898
Trial1	2	1	blindfold	counterclockwise	practice	Guided	1	0.5	-0.25	36.32388	0.42202	-1.45014	-1.04971	0.803502970015075	0.00011431	-0.22294	0.606102
Trial1	2	1	blindfold	counterclockwise	practice	Guided	1	0.5	-0.25	36.34387	0.42202	-1.45014	-1.04971	0.803502970015075	-0.010683	-0.265123	0.566249
Trial1	2	1	blindfold	counterclockwise	practice	Guided	1	0.5	-0.25	36.36388	0.42202	-1.45014	-1.04971	0.803502970015075	0.0097676	-0.294667	0.596921
Trial1	2	1	blindfold	counterclockwise	practice	Guided	1	0.5	-0.25	36.38388	0.42202	-1.45014	-1.04971	0.803502970015075	0.033465	-0.281893	0.573088
Trial1	2	1	blindfold	counterclockwise	practice	Guided	1	0.5	-0.25	36.40387	0.42202	-1.45014	-1.04971	0.803502970015075	-0.025852	-0.294515	0.670532
Trial1	2	1	blindfold	counterclockwise	practice	Guided	1	0.5	-0.25	36.42387	0.42202	-1.45014	-1.0497	0.803493003704433	0.014363	-0.290208	0.669516
Trial1	2	1	blindfold	counterclockwise	practice	Guided	1	0.5	-0.25	36.44388	0.42202	-1.45014	-1.04969	0.803483037394967	0.011646	-0.25619	0.639107
Trial1	2	1	blindfold	counterclockwise	practice	Guided	1	0.5	-0.25	36.46388	0.42202	-1.45014	-1.04969	0.803483037394967	-0.025652	-0.289962	0.666336
Trial1	2	1	blindfold	counterclockwise	practice	Guided	1	0.5	-0.25	36.48387	0.42202	-1.45014	-1.04969	0.803483037394967	0.021007	-0.281423	0.624983
Trial1	2	1	blindfold	counterclockwise	practice	Guided	1	0.5	-0.25	36.50388	0.42202	-1.45014	-1.04969	0.803483037394967	-0.0066031	-0.294038	0.5707
Trial1	2	1	blindfold	counterclockwise	practice	Guided	1	0.5	-0.25	36.52388	0.42202	-1.45014	-1.0497	0.803493003704433	0.079778	-0.29819	0.542189
Trial1	2	1	blindfold	counterclockwise	practice	Guided	1	0.5	-0.25	36.54388	0.42202	-1.45014	-1.0497	0.803493003704433	0.102934	-0.323406	0.51809
Trial1	2	1	blindfold	counterclockwise	practice	Guided	1	0.5	-0.25	36.56387	0.42203	-1.45014	-1.0497	0.80349202904363	0.110784	-0.323311	0.542978
Trial1	2	1	blindfold	counterclockwise	practice	Guided	1	0.5	-0.25	36.58388	0.42203	-1.45014	-1.04971	0.803501995366361	0.077658	-0.289376	0.575673
Trial1	2	1	blindfold	counterclockwise	practice	Guided	1	0.5	-0.25	36.60388	0.42203	-1.45014	-1.04971	0.803501995366361	0.075178	-0.2766	0.541866
Trial1	2	1	blindfold	counterclockwise	practice	Guided	1	0.5	-0.25	36.62387	0.42203	-1.45014	-1.04971	0.803501995366361	0.101796	-0.268063	0.543452
Trial1	2	1	blindfold	counterclockwise	practice	Guided	1	0.5	-0.25	36.64388	0.42204	-1.45014	-1.04971	0.803501029516745	0.120496	-0.259452	0.492812
Trial1	2	1	blindfold	counterclockwise	practice	Guided	1	0.5	-0.25	36.66388	0.42204	-1.45014	-1.04972	0.803510877205769	0.086926	-0.272067	0.491952
Trial1	2	1	blindfold	counterclockwise	practice	Guided	1	0.5	-0.25	36.68388	0.42204	-1.45014	-1.04972	0.803510877205769	0.084145	-0.310072	0.538028
Trial1	2	1	blindfold	counterclockwise	practice	Guided	1	0.5	-0.25	36.70387	0.42205	-1.45014	-1.04972	0.80350990570778	0.114014	-0.33114	0.485043
Trial1	2	1	blindfold	counterclockwise	practice	Guided	1	0.5	-0.25	36.72388	0.42205	-1.45015	-1.04973	0.803519990703897	0.095966	-0.373361	0.488068
Trial1	2	1	blindfold	counterclockwise	practice	Guided	1	0.5	-0.25	36.74388	0.42205	-1.45015	-1.04973	0.803519990703897	0.082086	-0.318162	0.495426
Trial1	2	1	blindfold	counterclockwise	practice	Guided	1	0.5	-0.25	36.76387	0.42206	-1.45015	-1.04973	0.803519019341717	0.097139	-0.335001	0.46675
Trial1	2	1	blindfold	counterclockwise	practice	Guided	1	0.5	-0.25	36.78387	0.42206	-1.45015	-1.04974	0.80352898570405	0.051697	-0.381457	0.480748
Trial1	2	1	blindfold	counterclockwise	practice	Guided	1	0.5	-0.25	36.80388	0.42206	-1.45015	-1.04973	0.803519019341717	0.056813	-0.351733	0.544076
Trial1	2	1	blindfold	counterclockwise	practice	Guided	1	0.5	-0.25	36.82388	0.42206	-1.45016	-1.04973	0.803519019341717	0.071866	-0.317788	0.515517
Trial1	2	1	blindfold	counterclockwise	practice	Guided	1	0.5	-0.25	36.84387	0.42206	-1.45015	-1.04973	0.803519019341717	0.011579	-0.300701	0.553999
Trial1	2	1	blindfold	counterclockwise	practice	Guided	1	0.5	-0.25	36.86388	0.42206	-1.45015	-1.04973	0.803519019341717	0.013755	-0.228681	0.591995
Trial1	2	1	blindfold	counterclockwise	practice	Guided	1	0.5	-0.25	36.88388	0.42206	-1.45015	-1.04973	0.803519019341717	-0.017854	-0.266688	0.598526
Trial1	2	1	blindfold	counterclockwise	practice	Guided	1	0.5	-0.25	36.90387	0.42206	-1.45015	-1.04973	0.803519019341717	0.013972	-0.262383	0.587801
Trial1	2	1	blindfold	counterclockwise	practice	Guided	1	0.5	-0.25	36.92387	0.42206	-1.45015	-1.04972	0.803508934333408	0.031972	-0.283471	0.584667
Trial1	2	1	blindfold	counterclockwise	practice	Guided	1	0.5	-0.25	36.94388	0.42207	-1.45015	-1.04972	0.803507965973099	0.073907	-0.287544	0.553507
Trial1	2	1	blindfold	counterclockwise	practice	Guided	1	0.5	-0.25	36.96388	0.42207	-1.45015	-1.04972	0.803507965973099	0.047671	-0.317082	0.619262
Trial1	2	1	blindfold	counterclockwise	practice	Guided	1	0.5	-0.25	36.98387	0.42207	-1.45015	-1.04972	0.803507965973099	0.06297	-0.304304	0.611405
Trial1	2	1	blindfold	counterclockwise	practice	Guided	1	0.5	-0.25	37.00388	0.42207	-1.45015	-1.04972	0.803507965973099	0.065446	-0.287299	0.544555
Trial1	2	1	blindfold	counterclockwise	practice	Guided	1	0.5	-0.25	37.02388	0.42207	-1.45015	-1.04972	0.803507965973099	0.062231	-0.312612	0.523306
Trial1	2	1	blindfold	counterclockwise	practice	Guided	1	0.5	-0.25	37.04388	0.42207	-1.45015	-1.04972	0.803507965973099	0.046165	-0.27436	0.492875
Trial1	2	1	blindfold	counterclockwise	practice	Guided	1	0.5	-0.25	37.06387	0.42208	-1.45015	-1.04973	0.803517079878248	0.066605	-0.320827	0.523521
Trial1	2	1	blindfold	counterclockwise	practice	Guided	1	0.5	-0.25	37.08388	0.42208	-1.45015	-1.04973	0.803517079878248	0.097174	-0.333434	0.498859
Trial1	2	1	blindfold	counterclockwise	practice	Guided	1	0.5	-0.25	37.10388	0.42208	-1.45015	-1.04973	0.803517079878248	0.088016	-0.33334	0.519495
Trial1	2	1	blindfold	counterclockwise	practice	Guided	1	0.5	-0.25	37.12387	0.42208	-1.45015	-1.04973	0.803517079878248	0.096125	-0.303629	0.550369
Trial1	2	1	blindfold	counterclockwise	practice	Guided	1	0.5	-0.25	37.14388	0.42208	-1.45015	-1.04973	0.803517079878248	0.096313	-0.290773	0.546117
Trial1	2	1	blindfold	counterclockwise	practice	Guided	1	0.5	-0.25	37.16388	0.42209	-1.45015	-1.04973	0.803516111776224	0.075762	-0.273759	0.591174
Trial1	2	1	blindfold	counterclockwise	practice	Guided	1	0.5	-0.25	37.18388	0.42209	-1.45015	-1.04973	0.803516111776224	0.040946	-0.2906	0.576476
Trial1	2	1	blindfold	counterclockwise	practice	Guided	1	0.5	-0.25	37.20387	0.42209	-1.45015	-1.04973	0.803516111776224	0.061389	-0.252434	0.607146
Trial1	2	1	blindfold	counterclockwise	practice	Guided	1	0.5	-0.25	37.22388	0.42209	-1.45015	-1.04972	0.803506026731422	0.020948	-0.243896	0.537416
Trial1	2	1	blindfold	counterclockwise	practice	Guided	1	0.5	-0.25	37.24388	0.42209	-1.45015	-1.04972	0.803506026731422	0.022613	-0.269149	0.583797
Trial1	2	1	blindfold	counterclockwise	practice	Guided	1	0.5	-0.25	37.26387	0.42209	-1.45014	-1.04972	0.803506026731422	0.043365	-0.226766	0.534545
Trial1	2	1	blindfold	counterclockwise	practice	Guided	1	0.5	-0.25	37.28387	0.42209	-1.45014	-1.04973	0.803516111776224	0.03965	-0.235159	0.509388
Trial1	2	1	blindfold	counterclockwise	practice	Guided	1	0.5	-0.25	37.30388	0.42209	-1.45014	-1.04973	0.803516111776224	0.068284	-0.230856	0.489683
Trial1	2	1	blindfold	counterclockwise	practice	Guided	1	0.5	-0.25	37.32388	0.4221	-1.45014	-1.04973	0.803515140907778	0.06088	-0.251945	0.463878
Trial1	2	1	blindfold	counterclockwise	practice	Guided	1	0.5	-0.25	37.34387	0.4221	-1.45014	-1.04974	0.803525107318217	0.092675	-0.256035	0.452927
Trial1	2	1	blindfold	counterclockwise	practice	Guided	1	0.5	-0.25	37.36388	0.4221	-1.45014	-1.04975	0.803534955082065	0.087014	-0.323665	0.397772
Trial1	2	1	blindfold	counterclockwise	practice	Guided	1	0.5	-0.25	37.38388	0.42211	-1.45014	-1.04976	0.803543953674816	0.103253	-0.323579	0.398724
Trial1	2	1	blindfold	counterclockwise	practice	Guided	1	0.5	-0.25	37.40387	0.42212	-1.45015	-1.04977	0.803552952415626	0.091398	-0.399656	0.39782
Trial1	2	1	blindfold	counterclockwise	practice	Guided	1	0.5	-0.25	37.42387	0.42213	-1.45016	-1.04978	0.803561948416463	0.144918	-0.361465	0.396694
Trial1	2	1	blindfold	counterclockwise	practice	Guided	1	0.5	-0.25	37.44388	0.42216	-1.45017	-1.04979	0.803569007218603	0.126318	-0.399343	0.407998
Trial1	2	1	blindfold	counterclockwise	practice	Guided	1	0.5	-0.25	37.46388	0.42219	-1.45018	-1.0498	0.803576067204328	0.172441	-0.344222	0.381191
Trial1	2	1	blindfold	counterclockwise	practice	Guided	1	0.5	-0.25	37.48387	0.42223	-1.45018	-1.0498	0.803572195515868	0.143492	-0.369511	0.419351
Trial1	2	1	blindfold	counterclockwise	practice	Guided	1	0.5	-0.25	37.50388	0.42227	-1.45018	-1.0498	0.803568325799346	0.150389	-0.348246	0.37545
Trial1	2	1	blindfold	counterclockwise	practice	Guided	1	0.5	-0.25	37.52388	0.42229	-1.45018	-1.0498	0.803566391680571	0.111118	-0.369307	0.360387
Trial1	2	1	blindfold	counterclockwise	practice	Guided	1	0.5	-0.25	37.54388	0.42229	-1.45018	-1.04979	0.803556425034952	0.121816	-0.356408	0.486995
Trial1	2	1	blindfold	counterclockwise	practice	Guided	1	0.5	-0.25	37.56387	0.4223	-1.45018	-1.04979	0.803555459589317	0.140048	-0.347848	0.471159
Trial1	2	1	blindfold	counterclockwise	practice	Guided	1	0.5	-0.25	37.58388	0.42231	-1.45018	-1.04978	0.803544524716754	0.146639	-0.343527	0.52428
Trial1	2	1	blindfold	counterclockwise	practice	Guided	1	0.5	-0.25	37.60388	0.42232	-1.45017	-1.04977	0.803533589944961	0.087601	-0.33074	0.526823
Trial1	2	1	blindfold	counterclockwise	practice	Guided	1	0.5	-0.25	37.62387	0.42232	-1.45017	-1.04976	0.803523623266851	0.074427	-0.275644	0.597556
Trial1	2	1	blindfold	counterclockwise	practice	Guided	1	0.5	-0.25	37.64388	0.42233	-1.45016	-1.04975	0.803512688584992	0.091878	-0.296648	0.602805
Trial1	2	1	blindfold	counterclockwise	practice	Guided	1	0.5	-0.25	37.66388	0.42233	-1.45016	-1.04974	0.803502840548245	0.124628	-0.326189	0.651041
Trial1	2	1	blindfold	counterclockwise	practice	Guided	1	0.5	-0.25	37.68388	0.42234	-1.45016	-1.04973	0.803491908836941	0.140659	-0.330332	0.605715
Trial1	2	1	blindfold	counterclockwise	practice	Guided	1	0.5	-0.25	37.70387	0.42235	-1.45016	-1.04973	0.803490943935164	0.146051	-0.338699	0.589207
Trial1	2	1	blindfold	counterclockwise	practice	Guided	1	0.5	-0.25	37.72388	0.42236	-1.45017	-1.04973	0.803489976276529	0.181097	-0.355532	0.523713
Trial1	2	1	blindfold	counterclockwise	practice	Guided	1	0.5	-0.25	37.74388	0.42238	-1.45017	-1.04973	0.803488044209166	0.12888	-0.414567	0.575556
Trial1	2	1	blindfold	counterclockwise	practice	Guided	1	0.5	-0.25	37.76387	0.42238	-1.45017	-1.04972	0.803477958812067	0.086857	-0.372144	0.603311
Trial1	2	1	blindfold	counterclockwise	practice	Guided	1	0.5	-0.25	37.78387	0.42239	-1.45017	-1.04972	0.8034769943905	0.056474	-0.367816	0.614031
Trial1	2	1	blindfold	counterclockwise	practice	Guided	1	0.5	-0.25	37.80388	0.42239	-1.45017	-1.04972	0.8034769943905	0.07321	-0.355025	0.610102
Trial1	2	1	blindfold	counterclockwise	practice	Guided	1	0.5	-0.25	37.82388	0.42239	-1.45017	-1.04971	0.803467146286191	0.045026	-0.346462	0.633665
Trial1	2	1	blindfold	counterclockwise	practice	Guided	1	0.5	-0.25	37.84387	0.42239	-1.45017	-1.0497	0.803457179531182	0.107339	-0.333568	0.683224
Trial1	2	1	blindfold	counterclockwise	practice	Guided	1	0.5	-0.25	37.86388	0.42239	-1.45017	-1.04969	0.803447212777336	0.076217	-0.286935	0.707053
Trial1	2	1	blindfold	counterclockwise	practice	Guided	1	0.5	-0.25	37.88388	0.4224	-1.45017	-1.04968	0.803436278799818	0.049976	-0.320701	0.772807
Trial1	2	1	blindfold	counterclockwise	practice	Guided	1	0.5	-0.25	37.90387	0.4224	-1.45017	-1.04967	0.803426312036303	0.055642	-0.290993	0.758903
Trial1	2	1	blindfold	counterclockwise	practice	Guided	1	0.5	-0.25	37.92387	0.4224	-1.45017	-1.04966	0.803416345273953	0.034662	-0.286673	0.729819
Trial1	2	1	blindfold	counterclockwise	practice	Guided	1	0.5	-0.25	37.94388	0.4224	-1.45016	-1.04966	0.803416345273953	0.034382	-0.146898	0.721432
Trial1	2	1	blindfold	counterclockwise	practice	Guided	1	0.5	-0.25	37.96388	0.4224	-1.45015	-1.04966	0.803416345273953	0.029169	-0.206085	0.746321
Trial1	2	1	blindfold	counterclockwise	practice	Guided	1	0.5	-0.25	37.98387	0.4224	-1.45015	-1.04965	0.803406378512766	0.067625	-0.256799	0.7728
Trial1	2	1	blindfold	counterclockwise	practice	Guided	1	0.5	-0.25	38.00388	0.4224	-1.45015	-1.04965	0.803406378512766	0.083231	-0.299045	0.661189
Trial1	2	1	blindfold	counterclockwise	practice	Guided	1	0.5	-0.25	38.02388	0.42241	-1.45015	-1.04966	0.80341537814876	0.098276	-0.290506	0.632635
Trial1	2	1	blindfold	counterclockwise	practice	Guided	1	0.5	-0.25	38.04388	0.42241	-1.45015	-1.04966	0.80341537814876	0.077747	-0.341125	0.601958
Trial1	2	1	blindfold	counterclockwise	practice	Guided	1	0.5	-0.25	38.06387	0.42241	-1.45015	-1.04967	0.803425344923108	0.108307	-0.290258	0.612196
Trial1	2	1	blindfold	counterclockwise	practice	Guided	1	0.5	-0.25	38.08388	0.42241	-1.45015	-1.04967	0.803425344923108	0.097448	-0.277479	0.564751
Trial1	2	1	blindfold	counterclockwise	practice	Guided	1	0.5	-0.25	38.10388	0.42242	-1.45015	-1.04968	0.803434344721062	0.094658	-0.268936	0.61559
Trial1	2	1	blindfold	counterclockwise	practice	Guided	1	0.5	-0.25	38.12387	0.42242	-1.45015	-1.04968	0.803434344721062	0.043325	-0.268861	0.578867
Trial1	2	1	blindfold	counterclockwise	practice	Guided	1	0.5	-0.25	38.14388	0.42242	-1.45014	-1.04968	0.803434344721062	0.03608	-0.247559	0.62079
Trial1	2	1	blindfold	counterclockwise	practice	Guided	1	0.5	-0.25	38.16388	0.42242	-1.45014	-1.04968	0.803434344721062	0.04494	-0.230566	0.625246
Trial1	2	1	blindfold	counterclockwise	practice	Guided	1	0.5	-0.25	38.18388	0.42242	-1.45014	-1.04968	0.803434344721062	0.041724	-0.226267	0.607679
Trial1	2	1	blindfold	counterclockwise	practice	Guided	1	0.5	-0.25	38.20387	0.42242	-1.45014	-1.04968	0.803434344721062	0.085865	-0.255823	0.610858
Trial1	2	1	blindfold	counterclockwise	practice	Guided	1	0.5	-0.25	38.22388	0.42243	-1.45014	-1.04969	0.803443347545132	0.125121	-0.255756	0.550088
Trial1	2	1	blindfold	counterclockwise	practice	Guided	1	0.5	-0.25	38.24388	0.42243	-1.45014	-1.04969	0.803443347545132	0.169457	-0.268307	0.552721
Trial1	2	1	blindfold	counterclockwise	practice	Guided	1	0.5	-0.25	38.26387	0.42244	-1.45014	-1.0497	0.803452350517185	0.178042	-0.335932	0.557441
Trial1	2	1	blindfold	counterclockwise	practice	Guided	1	0.5	-0.25	38.28387	0.42247	-1.45014	-1.04971	0.80345942086459	0.162719	-0.344306	0.514436
Trial1	2	1	blindfold	counterclockwise	practice	Guided	1	0.5	-0.25	38.30388	0.4225	-1.45015	-1.04973	0.803476459284624	0.159473	-0.255351	0.493162
Trial1	2	1	blindfold	counterclockwise	practice	Guided	1	0.5	-0.25	38.32388	0.42254	-1.45015	-1.04975	0.803492417770626	0.143594	-0.289118	0.518229
Trial1	2	1	blindfold	counterclockwise	practice	Guided	1	0.5	-0.25	38.34387	0.42264	-1.45015	-1.04975	0.803482784793982	0.186476	-0.28049	0.477403
Trial1	2	1	blindfold	counterclockwise	practice	Guided	1	0.5	-0.25	38.36388	0.42271	-1.45016	-1.04976	0.803486014755028	0.163959	-0.377733	0.488789
Trial1	2	1	blindfold	counterclockwise	practice	Guided	1	0.5	-0.25	38.38388	0.4228	-1.45016	-1.04976	0.803477362059367	0.226838	-0.331095	0.467754
Trial1	2	1	blindfold	counterclockwise	practice	Guided	1	0.5	-0.25	38.40387	0.42295	-1.45016	-1.04976	0.803462961192075	0.231956	-0.305617	0.467374
Trial1	2	1	blindfold	counterclockwise	practice	Guided	1	0.5	-0.25	38.42387	0.42315	-1.45015	-1.04975	0.803433841245276	0.226942	-0.305534	0.475389
Trial1	2	1	blindfold	counterclockwise	practice	Guided	1	0.5	-0.25	38.44388	0.42363	-1.45014	-1.04974	0.803378221196429	0.147279	-0.288446	0.537792
Trial1	2	1	blindfold	counterclockwise	practice	Guided	1	0.5	-0.25	38.46388	0.42384	-1.45014	-1.04973	0.803348318305907	0.125262	-0.305294	0.532271
Trial1	2	1	blindfold	counterclockwise	practice	Guided	1	0.5	-0.25	38.48387	0.42404	-1.45015	-1.04974	0.803339350727843	0.1785	-0.330602	0.53546
Trial1	2	1	blindfold	counterclockwise	practice	Guided	1	0.5	-0.25	38.50388	0.42425	-1.45015	-1.04975	0.803329369997864	0.177251	-0.347439	0.480618
Trial1	2	1	blindfold	counterclockwise	practice	Guided	1	0.5	-0.25	38.52388	0.4245	-1.45017	-1.04977	0.803325775002862	0.200646	-0.372726	0.435177
Trial1	2	1	blindfold	counterclockwise	practice	Guided	1	0.5	-0.25	38.54388	0.42512	-1.4502	-1.04976	0.803257771218162	0.234502	-0.431751	0.4955
Trial1	2	1	blindfold	counterclockwise	practice	Guided	1	0.5	-0.25	38.56387	0.42548	-1.4502	-1.04975	0.803214320341427	0.232399	-0.393551	0.5284
Trial1	2	1	blindfold	counterclockwise	practice	Guided	1	0.5	-0.25	38.58388	0.42589	-1.4502	-1.04974	0.803166531389186	0.224583	-0.39767	0.575537
Trial1	2	1	blindfold	counterclockwise	practice	Guided	1	0.5	-0.25	38.60388	0.42631	-1.4502	-1.04974	0.803127888291354	0.220142	-0.380634	0.499487
Trial1	2	1	blindfold	counterclockwise	practice	Guided	1	0.5	-0.25	38.62387	0.42678	-1.45019	-1.04971	0.803054986368937	0.189852	-0.355136	0.556537
Trial1	2	1	blindfold	counterclockwise	practice	Guided	1	0.5	-0.25	38.64388	0.42776	-1.45017	-1.0497	0.802956251395423	0.150825	-0.291473	0.608911
Trial1	2	1	blindfold	counterclockwise	practice	Guided	1	0.5	-0.25	38.66388	0.42821	-1.45015	-1.04969	0.802905916266337	0.139825	-0.312548	0.607574
Trial1	2	1	blindfold	counterclockwise	practice	Guided	1	0.5	-0.25	38.68388	0.42862	-1.45015	-1.0497	0.802879335679828	0.138088	-0.346322	0.629347
Trial1	2	1	blindfold	counterclockwise	practice	Guided	1	0.5	-0.25	38.70387	0.42903	-1.45016	-1.04972	0.802862819344898	0.139779	-0.316609	0.566198
Trial1	2	1	blindfold	counterclockwise	practice	Guided	1	0.5	-0.25	38.72388	0.42943	-1.45016	-1.04976	0.802867458435112	0.125492	-0.312284	0.50638
Trial1	2	1	blindfold	counterclockwise	practice	Guided	1	0.5	-0.25	38.74388	0.43018	-1.45017	-1.04976	0.802801885121799	0.162922	-0.367116	0.466404
Trial1	2	1	blindfold	counterclockwise	practice	Guided	1	0.5	-0.25	38.76387	0.43054	-1.45017	-1.04977	0.802780630864056	0.171736	-0.375485	0.475207
Trial1	2	1	blindfold	counterclockwise	practice	Guided	1	0.5	-0.25	38.78387	0.4309	-1.45017	-1.04977	0.802749561209022	0.145267	-0.311913	0.456698
Trial1	2	1	blindfold	counterclockwise	practice	Guided	1	0.5	-0.25	38.80388	0.43125	-1.45016	-1.04977	0.802719509378168	0.175786	-0.30336	0.479427
Trial1	2	1	blindfold	counterclockwise	practice	Guided	1	0.5	-0.25	38.82388	0.43159	-1.45016	-1.04977	0.802690459847167	0.132839	-0.337121	0.451442
Trial1	2	1	blindfold	counterclockwise	practice	Guided	1	0.5	-0.25	38.84387	0.43213	-1.45019	-1.04977	0.802644621727633	0.137429	-0.408849	0.447287
Trial1	2	1	blindfold	counterclockwise	practice	Guided	1	0.5	-0.25	38.86388	0.43235	-1.4502	-1.04978	0.802636024277946	0.155656	-0.387577	0.439868
Trial1	2	1	blindfold	counterclockwise	practice	Guided	1	0.5	-0.25	38.88388	0.43254	-1.4502	-1.04979	0.802630011506485	0.152949	-0.353615	0.410138
Trial1	2	1	blindfold	counterclockwise	practice	Guided	1	0.5	-0.25	38.90387	0.43272	-1.45019	-1.04979	0.802614902278604	0.149478	-0.340817	0.391904
Trial1	2	1	blindfold	counterclockwise	practice	Guided	1	0.5	-0.25	38.92387	0.43288	-1.45019	-1.04979	0.802601507722486	0.166683	-0.370335	0.402351
Trial1	2	1	blindfold	counterclockwise	practice	Guided	1	0.5	-0.25	38.94388	0.43312	-1.45017	-1.04979	0.802581472776914	0.114924	-0.319365	0.445247
Trial1	2	1	blindfold	counterclockwise	practice	Guided	1	0.5	-0.25	38.96388	0.43319	-1.45017	-1.04979	0.802575639677944	0.111987	-0.323507	0.419706
Trial1	2	1	blindfold	counterclockwise	practice	Guided	1	0.5	-0.25	38.98387	0.43321	-1.45017	-1.04979	0.802573977736039	0.10153	-0.395354	0.444204
Trial1	2	1	blindfold	counterclockwise	practice	Guided	1	0.5	-0.25	39.00388	0.43322	-1.45017	-1.04979	0.802573144470316	0.096032	-0.336006	0.460585
Trial1	2	1	blindfold	counterclockwise	practice	Guided	1	0.5	-0.25	39.02388	0.43322	-1.45017	-1.04979	0.802573144470316	0.070891	-0.34437	0.43368
Trial1	2	1	blindfold	counterclockwise	practice	Guided	1	0.5	-0.25	39.04388	0.43322	-1.45017	-1.04979	0.802573144470316	0.089116	-0.280719	0.426143
Trial1	2	1	blindfold	counterclockwise	practice	Guided	1	0.5	-0.25	39.06387	0.43323	-1.45017	-1.04979	0.802572313808069	0.089682	-0.318717	0.489175
Trial1	2	1	blindfold	counterclockwise	practice	Guided	1	0.5	-0.25	39.08388	0.43323	-1.45017	-1.04979	0.802572313808069	0.099818	-0.293233	0.468624
Trial1	2	1	blindfold	counterclockwise	practice	Guided	1	0.5	-0.25	39.10388	0.43323	-1.45016	-1.04978	0.802562334942403	0.105004	-0.352397	0.456209
Trial1	2	1	blindfold	counterclockwise	practice	Guided	1	0.5	-0.25	39.12387	0.43323	-1.45016	-1.04978	0.802562334942403	0.104717	-0.318456	0.459462
Trial1	2	1	blindfold	counterclockwise	practice	Guided	1	0.5	-0.25	39.14388	0.43324	-1.45016	-1.04978	0.802561501914099	0.070415	-0.280189	0.436886
Trial1	2	1	blindfold	counterclockwise	practice	Guided	1	0.5	-0.25	39.16388	0.43324	-1.45016	-1.04978	0.802561501914099	0.043998	-0.318188	0.430942
Trial1	2	1	blindfold	counterclockwise	practice	Guided	1	0.5	-0.25	39.18388	0.43324	-1.45016	-1.04979	0.802571480790123	0.09147	-0.347723	0.373502
Trial1	2	1	blindfold	counterclockwise	practice	Guided	1	0.5	-0.25	39.20387	0.43324	-1.45016	-1.04979	0.802571480790123	0.0917	-0.373019	0.378952
Trial1	2	1	blindfold	counterclockwise	practice	Guided	1	0.5	-0.25	39.22388	0.43325	-1.45017	-1.04979	0.80257064789625	0.103971	-0.372914	0.391699
Trial1	2	1	blindfold	counterclockwise	practice	Guided	1	0.5	-0.25	39.24388	0.43325	-1.45017	-1.04979	0.80257064789625	0.081193	-0.360022	0.403247
Trial1	2	1	blindfold	counterclockwise	practice	Guided	1	0.5	-0.25	39.26387	0.43326	-1.45017	-1.04979	0.802569815126451	0.084067	-0.427621	0.428549
Trial1	2	1	blindfold	counterclockwise	practice	Guided	1	0.5	-0.25	39.28387	0.43326	-1.45017	-1.04979	0.802569815126451	0.103348	-0.410584	0.404367
Trial1	2	1	blindfold	counterclockwise	practice	Guided	1	0.5	-0.25	39.30388	0.43326	-1.45018	-1.04979	0.802569815126451	0.075214	-0.355461	0.49931
Trial1	2	1	blindfold	counterclockwise	practice	Guided	1	0.5	-0.25	39.32388	0.43326	-1.45018	-1.04979	0.802569815126451	0.066484	-0.355353	0.422908
Trial1	2	1	blindfold	counterclockwise	practice	Guided	1	0.5	-0.25	39.34387	0.43327	-1.45018	-1.04978	0.802559006051598	0.051331	-0.355158	0.451203
Trial1	2	1	blindfold	counterclockwise	practice	Guided	1	0.5	-0.25	39.36388	0.43327	-1.45018	-1.04978	0.802559006051598	0.085054	-0.35506	0.489083
Trial1	2	1	blindfold	counterclockwise	practice	Guided	1	0.5	-0.25	39.38388	0.43327	-1.45018	-1.04978	0.802559006051598	0.053436	-0.291494	0.488953
Trial1	2	1	blindfold	counterclockwise	practice	Guided	1	0.5	-0.25	39.40387	0.43327	-1.45017	-1.04978	0.802559006051598	0.024128	-0.249095	0.457581
Trial1	2	1	blindfold	counterclockwise	practice	Guided	1	0.5	-0.25	39.42387	0.43327	-1.45017	-1.04978	0.802559006051598	-0.0027807	-0.287111	0.460018
Trial1	2	1	blindfold	counterclockwise	practice	Guided	1	0.5	-0.25	39.44388	0.43327	-1.45016	-1.04977	0.802549027145405	-0.041061	-0.240423	0.57539
Trial1	2	1	blindfold	counterclockwise	practice	Guided	1	0.5	-0.25	39.46388	0.43327	-1.45015	-1.04977	0.802549027145405	-0.033027	-0.202277	0.516943
Trial1	2	1	blindfold	counterclockwise	practice	Guided	1	0.5	-0.25	39.48387	0.43327	-1.45014	-1.04977	0.802549027145405	0.00037174	-0.252997	0.481077
Trial1	2	1	blindfold	counterclockwise	practice	Guided	1	0.5	-0.25	39.50388	0.43327	-1.45014	-1.04977	0.802549027145405	-0.03986	-0.269856	0.48275
Trial1	2	1	blindfold	counterclockwise	practice	Guided	1	0.5	-0.25	39.52388	0.43327	-1.45014	-1.04977	0.802549027145405	-0.0080002	-0.282481	0.471996
Trial1	2	1	blindfold	counterclockwise	practice	Guided	1	0.5	-0.25	39.54388	0.43327	-1.45014	-1.04977	0.802549027145405	0.036665	-0.278102	0.470276
Trial1	2	1	blindfold	counterclockwise	practice	Guided	1	0.5	-0.25	39.56387	0.43327	-1.45014	-1.04977	0.802549027145405	0.012907	-0.252637	0.47828
Trial1	2	1	blindfold	counterclockwise	practice	Guided	1	0.5	-0.25	39.58388	0.43327	-1.45014	-1.04977	0.802549027145405	0.059442	-0.218711	0.534861
Trial1	2	1	blindfold	counterclockwise	practice	Guided	1	0.5	-0.25	39.60388	0.43327	-1.45014	-1.04976	0.802539048240076	0.05208	-0.235574	0.508794
Trial1	2	1	blindfold	counterclockwise	practice	Guided	1	0.5	-0.25	39.62387	0.43327	-1.45013	-1.04976	0.802539048240076	0.052577	-0.188969	0.500307
Trial1	2	1	blindfold	counterclockwise	practice	Guided	1	0.5	-0.25	39.64388	0.43327	-1.45013	-1.04976	0.802539048240076	0.014198	-0.188853	0.544176
Trial1	2	1	blindfold	counterclockwise	practice	Guided	1	0.5	-0.25	39.66388	0.43327	-1.45013	-1.04976	0.802539048240076	0.037338	-0.205727	0.457184
Trial1	2	1	blindfold	counterclockwise	practice	Guided	1	0.5	-0.25	39.68388	0.43327	-1.45012	-1.04976	0.802539048240076	0.067904	-0.176055	0.467363
Trial1	2	1	blindfold	counterclockwise	practice	Guided	1	0.5	-0.25	39.70387	0.43328	-1.45012	-1.04976	0.802538218164655	0.053281	-0.146388	0.487402
Trial1	2	1	blindfold	counterclockwise	practice	Guided	1	0.5	-0.25	39.72388	0.43328	-1.45011	-1.04976	0.802538218164655	0.073598	-0.222516	0.446457
Trial1	2	1	blindfold	counterclockwise	practice	Guided	1	0.5	-0.25	39.74388	0.43328	-1.45011	-1.04976	0.802538218164655	0.074928	-0.222404	0.496785
Trial1	2	1	blindfold	counterclockwise	practice	Guided	1	0.5	-0.25	39.76387	0.43328	-1.45011	-1.04976	0.802538218164655	0.050314	-0.222344	0.461499
Trial1	2	1	blindfold	counterclockwise	practice	Guided	1	0.5	-0.25	39.78387	0.43328	-1.45011	-1.04976	0.802538218164655	0.041239	-0.205362	0.536605
Trial1	2	1	blindfold	counterclockwise	practice	Guided	1	0.5	-0.25	39.80388	0.43328	-1.45011	-1.04975	0.802528239249868	0.027976	-0.129141	0.607322
Trial1	2	1	blindfold	counterclockwise	practice	Guided	1	0.5	-0.25	39.82388	0.43328	-1.45011	-1.04972	0.802498302510691	0.025058	-0.141793	0.581897
Trial1	2	1	blindfold	counterclockwise	practice	Guided	1	0.5	-0.25	39.84387	0.43328	-1.4501	-1.04971	0.802488442395917	-0.033388	-0.184026	0.662477
Trial1	2	1	blindfold	counterclockwise	practice	Guided	1	0.5	-0.25	39.86388	0.43328	-1.4501	-1.04971	0.802488442395917	-0.04415	-0.175515	0.619739
Trial1	2	1	blindfold	counterclockwise	practice	Guided	1	0.5	-0.25	39.88388	0.43328	-1.4501	-1.04971	0.802488442395917	-0.03057	-0.145844	0.647611
Trial1	2	1	blindfold	counterclockwise	practice	Guided	1	0.5	-0.25	39.90387	0.43328	-1.4501	-1.0497	0.802478463485439	-0.020664	-0.230434	0.621098
Trial1	2	1	blindfold	counterclockwise	practice	Guided	1	0.5	-0.25	39.92387	0.43328	-1.4501	-1.0497	0.802478463485439	-0.0023912	-0.213455	0.59284
Trial1	2	1	blindfold	counterclockwise	practice	Guided	1	0.5	-0.25	39.94388	0.43328	-1.4501	-1.0497	0.802478463485439	0.0017623	-0.192175	0.597302
Trial1	2	1	blindfold	counterclockwise	practice	Guided	1	0.5	-0.25	39.96388	0.43328	-1.4501	-1.0497	0.802478463485439	-0.017046	-0.192114	0.612983
[truncated: 20,858 more rows]
