# Supplementary material for: Assessing kinesthetic proprioceptive function of the upper limb: a novel dynamic movement reproduction task using a robotic arm
Source: PeerJ. 2021 May 3;9:e11301. doi: 10.7717/peerj.11301 (PMC8101453; doi:10.7717/peerj.11301)
Supplement: Supplemental Information 2 [file peerj-09-11301-s002.zip › DMR raw data_Study 2_part 1/HMData_PP025_2019-10-07-11-48-36.txt]

Trial1	1	1	noBlindfold	counterclockwise	practice	Guided	1	-0.5	-0.5	0	-0.55043	-1.45058	-1.29976	0.801348493225189	0.302231	-1.245755	0.611188
Trial1	1	1	noBlindfold	counterclockwise	practice	Guided	1	-0.5	-0.5	0.001358032	-0.55039	-1.45058	-1.29976	0.801345977294921	0.29549	-1.271145	0.582216
Trial1	1	1	noBlindfold	counterclockwise	practice	Guided	1	-0.5	-0.5	0.0213623	-0.55039	-1.45058	-1.29975	0.801335983531851	0.29549	-1.271145	0.582216
Trial1	1	1	noBlindfold	counterclockwise	practice	Guided	1	-0.5	-0.5	0.04136658	-0.55036	-1.4506	-1.29974	0.801323986042147	0.243374	-1.254218	0.615572
Trial1	1	1	noBlindfold	counterclockwise	practice	Guided	1	-0.5	-0.5	0.06135559	-0.55035	-1.45061	-1.29974	0.801323356790788	0.222092	-1.266914	0.616918
Trial1	1	1	noBlindfold	counterclockwise	practice	Guided	1	-0.5	-0.5	0.08135986	-0.55034	-1.45061	-1.29973	0.801312733862793	0.216655	-1.309232	0.605029
Trial1	1	1	noBlindfold	counterclockwise	practice	Guided	1	-0.5	-0.5	0.1013641	-0.55033	-1.45063	-1.29973	0.801312104852867	0.224528	-1.415027	0.591798
Trial1	1	1	noBlindfold	counterclockwise	practice	Guided	1	-0.5	-0.5	0.1213684	-0.55032	-1.45065	-1.29973	0.801311479710578	0.181694	-1.398099	0.616098
Trial1	1	1	noBlindfold	counterclockwise	practice	Guided	1	-0.5	-0.5	0.1413574	-0.55031	-1.45068	-1.29972	0.801300857124928	0.221224	-1.42349	0.608896
Trial1	1	1	noBlindfold	counterclockwise	practice	Guided	1	-0.5	-0.5	0.1613617	-0.5503	-1.45068	-1.29972	0.801300228480343	0.22529	-1.465808	0.614257
Trial1	1	1	noBlindfold	counterclockwise	practice	Guided	1	-0.5	-0.5	0.181366	-0.55029	-1.4507	-1.29972	0.801299599960401	0.24996	-1.51659	0.636208
Trial1	1	1	noBlindfold	counterclockwise	practice	Guided	1	-0.5	-0.5	0.201355	-0.55028	-1.45071	-1.29971	0.801289096692185	0.195715	-1.457345	0.62248
Trial1	1	1	noBlindfold	counterclockwise	practice	Guided	1	-0.5	-0.5	0.2213593	-0.55027	-1.45071	-1.29972	0.801298347033787	0.18997	-1.385404	0.61059
Trial1	1	1	noBlindfold	counterclockwise	practice	Guided	1	-0.5	-0.5	0.2413635	-0.55026	-1.4507	-1.29972	0.801297718887034	0.245975	-1.372709	0.526997
Trial1	1	1	noBlindfold	counterclockwise	practice	Guided	1	-0.5	-0.5	0.2613678	-0.55025	-1.4507	-1.29972	0.801297090864927	0.219614	-1.35155	0.533199
Trial1	1	1	noBlindfold	counterclockwise	practice	Guided	1	-0.5	-0.5	0.2813568	-0.55024	-1.4507	-1.29972	0.80129646670458	0.256957	-1.271145	0.496646
Trial1	1	1	noBlindfold	counterclockwise	practice	Guided	1	-0.5	-0.5	0.3013611	-0.55023	-1.45067	-1.29972	0.80129583893102	0.188121	-1.118801	0.531338
Trial1	1	1	noBlindfold	counterclockwise	practice	Guided	1	-0.5	-0.5	0.3213654	-0.55022	-1.45063	-1.29973	0.801305205176785	0.165262	-1.063787	0.524643
Trial1	1	1	noBlindfold	counterclockwise	practice	Guided	1	-0.5	-0.5	0.3413544	-0.55021	-1.45059	-1.29973	0.801304577660342	0.118281	-1.228827	0.494307
Trial1	1	1	noBlindfold	counterclockwise	practice	Guided	1	-0.5	-0.5	0.3613586	-0.5502	-1.4506	-1.29973	0.801303950268545	0.078007	-1.262682	0.552096
Trial1	1	1	noBlindfold	counterclockwise	practice	Guided	1	-0.5	-0.5	0.3813629	-0.5502	-1.4506	-1.29973	0.801303950268545	0.130293	-1.2119	0.541372
Trial1	1	1	noBlindfold	counterclockwise	practice	Guided	1	-0.5	-0.5	0.4013672	-0.5502	-1.4506	-1.29973	0.801303950268545	0.115695	-1.199205	0.460745
Trial1	1	1	noBlindfold	counterclockwise	practice	Guided	1	-0.5	-0.5	0.4213562	-0.5502	-1.4506	-1.29974	0.801313944179366	0.167321	-1.283841	0.435662
Trial1	1	1	noBlindfold	counterclockwise	practice	Guided	1	-0.5	-0.5	0.4413605	-0.55018	-1.45064	-1.29974	0.801312693517925	0.173568	-1.37694	0.460256
Trial1	1	1	noBlindfold	counterclockwise	practice	Guided	1	-0.5	-0.5	0.4613647	-0.55017	-1.45066	-1.29974	0.80131206650714	0.209644	-1.355781	0.465833
Trial1	1	1	noBlindfold	counterclockwise	practice	Guided	1	-0.5	-0.5	0.481369	-0.55016	-1.45066	-1.29974	0.801311439620999	0.223848	-1.338854	0.47729
Trial1	1	1	noBlindfold	counterclockwise	practice	Guided	1	-0.5	-0.5	0.501358	-0.55016	-1.45066	-1.29975	0.801321552539057	0.178155	-1.305	0.463803
Trial1	1	1	noBlindfold	counterclockwise	practice	Guided	1	-0.5	-0.5	0.5213623	-0.55015	-1.45066	-1.29975	0.801320929515778	0.190153	-1.249986	0.445948
Trial1	1	1	noBlindfold	counterclockwise	practice	Guided	1	-0.5	-0.5	0.5413666	-0.55014	-1.45065	-1.29976	0.801330296844723	0.168827	-1.300768	0.400998
Trial1	1	1	noBlindfold	counterclockwise	practice	Guided	1	-0.5	-0.5	0.5613556	-0.55013	-1.45065	-1.29976	0.801329670347494	0.197937	-1.347318	0.37342
Trial1	1	1	noBlindfold	counterclockwise	practice	Guided	1	-0.5	-0.5	0.5813599	-0.55013	-1.45065	-1.29977	0.801339545338628	0.13514	-1.271145	0.310678
Trial1	1	1	noBlindfold	counterclockwise	practice	Guided	1	-0.5	-0.5	0.6013641	-0.55012	-1.45065	-1.29978	0.801348912948989	0.133518	-1.233059	0.289653
Trial1	1	1	noBlindfold	counterclockwise	practice	Guided	1	-0.5	-0.5	0.6213684	-0.55012	-1.45065	-1.29978	0.801348912948989	0.144256	-1.313463	0.314028
Trial1	1	1	noBlindfold	counterclockwise	practice	Guided	1	-0.5	-0.5	0.6413574	-0.55011	-1.45065	-1.29979	0.801358280700101	0.039292	-1.368477	0.342832
Trial1	1	1	noBlindfold	counterclockwise	practice	Guided	1	-0.5	-0.5	0.6613617	-0.55011	-1.45065	-1.29979	0.801358280700101	-0.016496	-1.241523	0.372226
Trial1	1	1	noBlindfold	counterclockwise	practice	Guided	1	-0.5	-0.5	0.681366	-0.55012	-1.45064	-1.29979	0.801358906924708	-0.056421	-1.178046	0.375142
Trial1	1	1	noBlindfold	counterclockwise	practice	Guided	1	-0.5	-0.5	0.701355	-0.55012	-1.45064	-1.29979	0.801358906924708	-0.110604	-1.207668	0.425465
Trial1	1	1	noBlindfold	counterclockwise	practice	Guided	1	-0.5	-0.5	0.7213593	-0.55012	-1.45063	-1.29978	0.801348912948989	-0.159072	-1.228827	0.492189
Trial1	1	1	noBlindfold	counterclockwise	practice	Guided	1	-0.5	-0.5	0.7413635	-0.55013	-1.45063	-1.29978	0.801349539306045	-0.201129	-1.144191	0.524666
Trial1	1	1	noBlindfold	counterclockwise	practice	Guided	1	-0.5	-0.5	0.7613678	-0.55014	-1.45061	-1.29977	0.801340171828136	-0.204874	-1.072251	0.592308
Trial1	1	1	noBlindfold	counterclockwise	practice	Guided	1	-0.5	-0.5	0.7813568	-0.55015	-1.45058	-1.29976	0.801330923466593	-0.254881	-1.076483	0.697177
Trial1	1	1	noBlindfold	counterclockwise	practice	Guided	1	-0.5	-0.5	0.8013611	-0.55017	-1.45057	-1.29975	0.801322179417287	-0.260824	-1.123032	0.735534
Trial1	1	1	noBlindfold	counterclockwise	practice	Guided	1	-0.5	-0.5	0.8213654	-0.55017	-1.45057	-1.29973	0.8013020725729	-0.173907	-1.156887	0.762658
Trial1	1	1	noBlindfold	counterclockwise	practice	Guided	1	-0.5	-0.5	0.8413544	-0.55018	-1.45059	-1.29973	0.801302699591505	-0.019442	-1.203437	0.679376
Trial1	1	1	noBlindfold	counterclockwise	practice	Guided	1	-0.5	-0.5	0.8613586	-0.55018	-1.45059	-1.29972	0.801292705665576	0.043337	-1.169582	0.683053
Trial1	1	1	noBlindfold	counterclockwise	practice	Guided	1	-0.5	-0.5	0.8813629	-0.55018	-1.45059	-1.29971	0.801282830715438	0.092781	-1.16535	0.746706
Trial1	1	1	noBlindfold	counterclockwise	practice	Guided	1	-0.5	-0.5	0.9013672	-0.55018	-1.45059	-1.29971	0.801282830715438	0.085801	-1.178046	0.713537
Trial1	1	1	noBlindfold	counterclockwise	practice	Guided	1	-0.5	-0.5	0.9213562	-0.55018	-1.45059	-1.2997	0.801272836790484	0.078501	-1.114569	0.735149
Trial1	1	1	noBlindfold	counterclockwise	practice	Guided	1	-0.5	-0.5	0.9413605	-0.55018	-1.45057	-1.29969	0.801262842866022	0.0030732	-1.008774	0.740853
Trial1	1	1	noBlindfold	counterclockwise	practice	Guided	1	-0.5	-0.5	0.9613647	-0.55017	-1.45055	-1.29968	0.801252221884434	-0.00072271	-1.013006	0.808532
Trial1	1	1	noBlindfold	counterclockwise	practice	Guided	1	-0.5	-0.5	0.981369	-0.55017	-1.45055	-1.29967	0.801242227953132	0.037641	-1.004542	0.843539
Trial1	1	1	noBlindfold	counterclockwise	practice	Guided	1	-0.5	-0.5	1.001358	-0.55017	-1.45054	-1.29966	0.801232352997684	0.035753	-1.097642	0.826115
Trial1	1	1	noBlindfold	counterclockwise	practice	Guided	1	-0.5	-0.5	1.021362	-0.55017	-1.45055	-1.29965	0.801222359067357	0.034815	-1.09341	0.805845
Trial1	1	1	noBlindfold	counterclockwise	practice	Guided	1	-0.5	-0.5	1.041367	-0.55017	-1.45054	-1.29964	0.801212246162169	0.050359	-1.097642	0.893121
Trial1	1	1	noBlindfold	counterclockwise	practice	Guided	1	-0.5	-0.5	1.061356	-0.55017	-1.45054	-1.29964	0.801212246162169	0.036107	-1.059555	0.885751
Trial1	1	1	noBlindfold	counterclockwise	practice	Guided	1	-0.5	-0.5	1.08136	-0.55017	-1.45054	-1.29963	0.80120225223283	0.047211	-0.983383	0.831977
Trial1	1	1	noBlindfold	counterclockwise	practice	Guided	1	-0.5	-0.5	1.101364	-0.55017	-1.45053	-1.29962	0.801192258303981	0.060844	-0.957992	0.913388
Trial1	1	1	noBlindfold	counterclockwise	practice	Guided	1	-0.5	-0.5	1.121368	-0.55017	-1.45052	-1.29961	0.801182383350957	0.035812	-0.95376	0.936341
Trial1	1	1	noBlindfold	counterclockwise	practice	Guided	1	-0.5	-0.5	1.141357	-0.55017	-1.4505	-1.2996	0.801172389423084	0.037736	-0.843734	0.961467
Trial1	1	1	noBlindfold	counterclockwise	practice	Guided	1	-0.5	-0.5	1.161362	-0.55017	-1.45048	-1.29959	0.801162395495702	-0.020567	-0.818343	1.01642
Trial1	1	1	noBlindfold	counterclockwise	practice	Guided	1	-0.5	-0.5	1.181366	-0.55017	-1.45046	-1.29958	0.801152520544128	-0.0056387	-0.805647	0.977383
Trial1	1	1	noBlindfold	counterclockwise	practice	Guided	1	-0.5	-0.5	1.201355	-0.55017	-1.45046	-1.29958	0.801152520544128	-0.030017	-0.776025	0.949743
Trial1	1	1	noBlindfold	counterclockwise	practice	Guided	1	-0.5	-0.5	1.221359	-0.55017	-1.45045	-1.29957	0.801142526617721	0.014691	-0.776025	0.950574
Trial1	1	1	noBlindfold	counterclockwise	practice	Guided	1	-0.5	-0.5	1.241364	-0.55016	-1.45043	-1.29956	0.801131905665179	0.059706	-0.746402	1.07353
Trial1	1	1	noBlindfold	counterclockwise	practice	Guided	1	-0.5	-0.5	1.261368	-0.55016	-1.45042	-1.29955	0.801121792756539	0.080627	-0.712548	1.0551
Trial1	1	1	noBlindfold	counterclockwise	practice	Guided	1	-0.5	-0.5	1.281357	-0.55016	-1.45041	-1.29955	0.801121792756539	0.080946	-0.682925	1.00032
Trial1	1	1	noBlindfold	counterclockwise	practice	Guided	1	-0.5	-0.5	1.301361	-0.55016	-1.4504	-1.29954	0.801111798823789	0.123409	-0.695621	1.030805
Trial1	1	1	noBlindfold	counterclockwise	practice	Guided	1	-0.5	-0.5	1.321365	-0.55015	-1.45039	-1.29954	0.801111175637384	0.165233	-0.797184	1.027289
Trial1	1	1	noBlindfold	counterclockwise	practice	Guided	1	-0.5	-0.5	1.341354	-0.55014	-1.4504	-1.29954	0.801110548843629	0.24854	-0.822575	0.976353
Trial1	1	1	noBlindfold	counterclockwise	practice	Guided	1	-0.5	-0.5	1.361359	-0.55014	-1.4504	-1.29954	0.801110548843629	0.277017	-0.797184	0.939162
Trial1	1	1	noBlindfold	counterclockwise	practice	Guided	1	-0.5	-0.5	1.381363	-0.55013	-1.4504	-1.29953	0.801100047194537	0.289952	-0.83527	0.933971
Trial1	1	1	noBlindfold	counterclockwise	practice	Guided	1	-0.5	-0.5	1.401367	-0.55012	-1.4504	-1.29953	0.80109942064241	0.250906	-0.826806	1.008528
Trial1	1	1	noBlindfold	counterclockwise	practice	Guided	1	-0.5	-0.5	1.421356	-0.55011	-1.4504	-1.29952	0.801088800244142	0.231838	-0.814111	1.06013
Trial1	1	1	noBlindfold	counterclockwise	practice	Guided	1	-0.5	-0.5	1.44136	-0.5501	-1.45039	-1.29951	0.801078179955415	0.155073	-0.657534	1.100014
Trial1	1	1	noBlindfold	counterclockwise	practice	Guided	1	-0.5	-0.5	1.461365	-0.55009	-1.45039	-1.2995	0.801067563503254	0.176282	-0.721011	1.144743
Trial1	1	1	noBlindfold	counterclockwise	practice	Guided	1	-0.5	-0.5	1.481369	-0.55009	-1.45038	-1.29949	0.801057569518325	0.234249	-0.729475	1.203539
Trial1	1	1	noBlindfold	counterclockwise	practice	Guided	1	-0.5	-0.5	1.501358	-0.55007	-1.45038	-1.29946	0.801026335473497	0.336252	-0.589826	1.254794
Trial1	1	1	noBlindfold	counterclockwise	practice	Guided	1	-0.5	-0.5	1.521362	-0.55001	-1.45035	-1.29939	0.80095286927602	0.36661	-0.653303	1.304048
Trial1	1	1	noBlindfold	counterclockwise	practice	Guided	1	-0.5	-0.5	1.541367	-0.54969	-1.45031	-1.29937	0.800912844104503	0.442503	-0.547508	1.288642
Trial1	1	1	noBlindfold	counterclockwise	practice	Guided	1	-0.5	-0.5	1.561356	-0.54936	-1.45029	-1.29935	0.800872566052087	0.404659	-0.560199	1.338083
Trial1	1	1	noBlindfold	counterclockwise	practice	Guided	1	-0.5	-0.5	1.58136	-0.54896	-1.45027	-1.29932	0.800818031150014	0.272568	-0.513625	1.369124
Trial1	1	1	noBlindfold	counterclockwise	practice	Guided	1	-0.5	-0.5	1.601364	-0.54858	-1.45025	-1.2993	0.800775015052077	0.259786	-0.386581	1.399455
Trial1	1	1	noBlindfold	counterclockwise	practice	Guided	1	-0.5	-0.5	1.621368	-0.54826	-1.4502	-1.29928	0.800735554774454	0.253321	-0.208774	1.473522
Trial1	1	1	noBlindfold	counterclockwise	practice	Guided	1	-0.5	-0.5	1.641357	-0.54733	-1.45014	-1.29927	0.800670049019614	0.349681	-0.31865	1.431868
Trial1	1	1	noBlindfold	counterclockwise	practice	Guided	1	-0.5	-0.5	1.661362	-0.54675	-1.45015	-1.29927	0.800635972071623	0.330501	-0.272014	1.432232
Trial1	1	1	noBlindfold	counterclockwise	practice	Guided	1	-0.5	-0.5	1.681366	-0.54613	-1.45014	-1.29927	0.800600008412759	0.292262	-0.174616	1.460394
Trial1	1	1	noBlindfold	counterclockwise	practice	Guided	1	-0.5	-0.5	1.701355	-0.54542	-1.4501	-1.29923	0.800519541135379	0.228617	-0.098406	1.566266
Trial1	1	1	noBlindfold	counterclockwise	practice	Guided	1	-0.5	-0.5	1.721359	-0.54474	-1.45005	-1.29916	0.80041138232335	0.239765	-0.030684	1.658102
Trial1	1	1	noBlindfold	counterclockwise	practice	Guided	1	-0.5	-0.5	1.741364	-0.54329	-1.44995	-1.29916	0.8003316420093	0.280586	0.210473	1.671921
Trial1	1	1	noBlindfold	counterclockwise	practice	Guided	1	-0.5	-0.5	1.761368	-0.54261	-1.44991	-1.29914	0.800275148470916	0.257502	0.185026	1.724199
Trial1	1	1	noBlindfold	counterclockwise	practice	Guided	1	-0.5	-0.5	1.781357	-0.54187	-1.44989	-1.29911	0.800206208851514	0.253478	0.239973	1.732935
Trial1	1	1	noBlindfold	counterclockwise	practice	Guided	1	-0.5	-0.5	1.801361	-0.54121	-1.44988	-1.29908	0.800141826411956	0.228395	0.261063	1.848687
Trial1	1	1	noBlindfold	counterclockwise	practice	Guided	1	-0.5	-0.5	1.821365	-0.54059	-1.44986	-1.29904	0.800070368892426	0.236463	0.387926	1.868991
Trial1	1	1	noBlindfold	counterclockwise	practice	Guided	1	-0.5	-0.5	1.841354	-0.53959	-1.44976	-1.29902	0.800000257259737	0.250532	0.557099	2.007577
Trial1	1	1	noBlindfold	counterclockwise	practice	Guided	1	-0.5	-0.5	1.861359	-0.53926	-1.44972	-1.29899	0.799953988227357	0.227833	0.671358	2.059167
Trial1	1	1	noBlindfold	counterclockwise	practice	Guided	1	-0.5	-0.5	1.881363	-0.53926	-1.44972	-1.29899	0.799953988227357	0.227833	0.671358	2.059167
Trial1	1	1	noBlindfold	counterclockwise	practice	Guided	1	-0.5	-0.5	1.901367	-0.53907	-1.44968	-1.29897	0.799924684652266	0.261908	0.798312	2.077815
Trial1	1	1	noBlindfold	counterclockwise	practice	Guided	1	-0.5	-0.5	1.921356	-0.53902	-1.44964	-1.29896	0.799912242041316	0.230485	0.929497	2.096876
Trial1	1	1	noBlindfold	counterclockwise	practice	Guided	1	-0.5	-0.5	1.94136	-0.539	-1.44962	-1.29894	0.799891381084227	0.302771	1.022597	2.212518
Trial1	1	1	noBlindfold	counterclockwise	practice	Guided	1	-0.5	-0.5	1.961365	-0.53898	-1.44959	-1.2989	0.799850281984713	0.297397	1.234187	2.420302
Trial1	1	1	noBlindfold	counterclockwise	practice	Guided	1	-0.5	-0.5	1.981369	-0.53895	-1.4495	-1.29888	0.799828937108521	0.290663	1.411923	2.461532
Trial1	1	1	noBlindfold	counterclockwise	practice	Guided	1	-0.5	-0.5	2.001358	-0.53892	-1.44942	-1.29886	0.799807593282072	0.308603	1.492327	2.484779
Trial1	1	1	noBlindfold	counterclockwise	practice	Guided	1	-0.5	-0.5	2.021362	-0.53891	-1.44937	-1.29884	0.79978709972002	0.238727	1.610817	2.542848
Trial1	1	1	noBlindfold	counterclockwise	practice	Guided	1	-0.5	-0.5	2.041367	-0.53888	-1.44929	-1.29883	0.799775639945003	0.28904	1.754698	2.61044
Trial1	1	1	noBlindfold	counterclockwise	practice	Guided	1	-0.5	-0.5	2.061356	-0.53887	-1.44925	-1.29881	0.799755149717844	0.350201	1.830871	2.572332
Trial1	1	1	noBlindfold	counterclockwise	practice	Guided	1	-0.5	-0.5	2.08136	-0.53886	-1.44922	-1.29881	0.799754665993066	0.455297	1.873189	2.606663
Trial1	1	1	noBlindfold	counterclockwise	practice	Guided	1	-0.5	-0.5	2.101364	-0.53884	-1.44918	-1.29879	0.799733689596362	0.460599	1.974752	2.618905
Trial1	1	1	noBlindfold	counterclockwise	practice	Guided	1	-0.5	-0.5	2.121368	-0.53882	-1.44913	-1.29878	0.79972271542822	0.509736	2.131329	2.560516
Trial1	1	1	noBlindfold	counterclockwise	practice	Guided	1	-0.5	-0.5	2.141357	-0.53877	-1.44902	-1.29877	0.799710290579668	0.489007	2.266746	2.546079
Trial1	1	1	noBlindfold	counterclockwise	practice	Guided	1	-0.5	-0.5	2.161362	-0.53876	-1.44898	-1.29876	0.799699922440437	0.463143	2.381005	2.586082
Trial1	1	1	noBlindfold	counterclockwise	practice	Guided	1	-0.5	-0.5	2.181366	-0.53874	-1.44893	-1.29875	0.799688953074288	0.441319	2.541813	2.709526
Trial1	1	1	noBlindfold	counterclockwise	practice	Guided	1	-0.5	-0.5	2.201355	-0.53872	-1.44887	-1.29874	0.799677981295609	0.382641	2.617986	2.717335
Trial1	1	1	noBlindfold	counterclockwise	practice	Guided	1	-0.5	-0.5	2.221359	-0.5387	-1.44881	-1.29873	0.799666890923745	0.396591	2.787258	2.699273
Trial1	1	1	noBlindfold	counterclockwise	practice	Guided	1	-0.5	-0.5	2.241364	-0.53867	-1.44873	-1.29871	0.799645555883334	0.330662	2.918443	2.764165
Trial1	1	1	noBlindfold	counterclockwise	practice	Guided	1	-0.5	-0.5	2.261368	-0.53866	-1.44868	-1.2987	0.799635069829288	0.325761	3.036934	2.855332
Trial1	1	1	noBlindfold	counterclockwise	practice	Guided	1	-0.5	-0.5	2.281357	-0.53864	-1.44862	-1.29869	0.799624099943147	0.320671	3.176583	2.806058
Trial1	1	1	noBlindfold	counterclockwise	practice	Guided	1	-0.5	-0.5	2.301361	-0.53863	-1.44856	-1.29868	0.799613736184374	0.276266	3.201974	2.85156
Trial1	1	1	noBlindfold	counterclockwise	practice	Guided	1	-0.5	-0.5	2.321365	-0.53862	-1.44853	-1.29866	0.799593248695041	0.35519	3.248524	2.864373
Trial1	1	1	noBlindfold	counterclockwise	practice	Guided	1	-0.5	-0.5	2.341354	-0.53859	-1.44847	-1.29864	0.799571797357892	0.32704	3.409332	2.936243
Trial1	1	1	noBlindfold	counterclockwise	practice	Guided	1	-0.5	-0.5	2.361359	-0.53858	-1.44844	-1.29864	0.799571314131512	0.386558	3.506664	2.970656
Trial1	1	1	noBlindfold	counterclockwise	practice	Guided	1	-0.5	-0.5	2.381363	-0.53856	-1.4484	-1.29863	0.799560348999685	0.432009	3.540518	2.848452
Trial1	1	1	noBlindfold	counterclockwise	practice	Guided	1	-0.5	-0.5	2.401367	-0.53855	-1.44837	-1.29862	0.799549861333403	0.41317	3.612459	2.892642
Trial1	1	1	noBlindfold	counterclockwise	practice	Guided	1	-0.5	-0.5	2.421356	-0.53853	-1.44834	-1.2986	0.799528894962282	0.405695	3.637849	2.976745
Trial1	1	1	noBlindfold	counterclockwise	practice	Guided	1	-0.5	-0.5	2.44136	-0.5385	-1.44826	-1.29859	0.799517448742176	0.372541	3.887526	3.012893
Trial1	1	1	noBlindfold	counterclockwise	practice	Guided	1	-0.5	-0.5	2.461365	-0.53849	-1.44822	-1.29859	0.799516966610194	0.339676	3.951003	2.931097
Trial1	1	1	noBlindfold	counterclockwise	practice	Guided	1	-0.5	-0.5	2.481369	-0.53847	-1.44817	-1.29858	0.799506122679105	0.295271	3.984857	2.934384
Trial1	1	1	noBlindfold	counterclockwise	practice	Guided	1	-0.5	-0.5	2.501358	-0.53846	-1.44813	-1.29857	0.799495638928377	0.324946	4.08642	2.974303
Trial1	1	1	noBlindfold	counterclockwise	practice	Guided	1	-0.5	-0.5	2.521362	-0.53845	-1.44809	-1.29856	0.799485155291016	0.445559	4.247229	3.043129
Trial1	1	1	noBlindfold	counterclockwise	practice	Guided	1	-0.5	-0.5	2.541367	-0.5384	-1.44798	-1.29855	0.799472868828454	0.485977	4.386878	3.042401
Trial1	1	1	noBlindfold	counterclockwise	practice	Guided	1	-0.5	-0.5	2.561356	-0.53839	-1.44795	-1.29854	0.79946215061232	0.53283	4.43766	3.013666
Trial1	1	1	noBlindfold	counterclockwise	practice	Guided	1	-0.5	-0.5	2.58136	-0.53837	-1.44792	-1.29854	0.799461189161644	0.543887	4.484209	3.007513
Trial1	1	1	noBlindfold	counterclockwise	practice	Guided	1	-0.5	-0.5	2.601364	-0.53835	-1.44789	-1.29853	0.799450345231174	0.478042	4.573077	3.089487
Trial1	1	1	noBlindfold	counterclockwise	practice	Guided	1	-0.5	-0.5	2.621368	-0.53833	-1.44785	-1.29851	0.799429383499609	0.47912	4.640786	3.135565
Trial1	1	1	noBlindfold	counterclockwise	practice	Guided	1	-0.5	-0.5	2.641357	-0.5383	-1.44781	-1.2985	0.799418063554212	0.426974	4.657713	3.156271
Trial1	1	1	noBlindfold	counterclockwise	practice	Guided	1	-0.5	-0.5	2.661362	-0.53828	-1.44779	-1.29849	0.799407102212087	0.453444	4.831217	3.213272
Trial1	1	1	noBlindfold	counterclockwise	practice	Guided	1	-0.5	-0.5	2.681366	-0.53826	-1.44774	-1.29848	0.799396141346831	0.483177	5.008953	3.194228
Trial1	1	1	noBlindfold	counterclockwise	practice	Guided	1	-0.5	-0.5	2.701355	-0.53824	-1.44767	-1.29847	0.799385183809757	0.443909	5.080893	3.32769
Trial1	1	1	noBlindfold	counterclockwise	practice	Guided	1	-0.5	-0.5	2.721359	-0.53823	-1.44762	-1.29843	0.799344696367456	0.428796	5.110516	3.426001
Trial1	1	1	noBlindfold	counterclockwise	practice	Guided	1	-0.5	-0.5	2.741364	-0.53819	-1.44751	-1.29841	0.799322780261437	0.428472	5.546391	3.543291
Trial1	1	1	noBlindfold	counterclockwise	practice	Guided	1	-0.5	-0.5	2.761368	-0.53817	-1.4474	-1.29838	0.799291936259767	0.379532	5.736822	3.787295
Trial1	1	1	noBlindfold	counterclockwise	practice	Guided	1	-0.5	-0.5	2.781357	-0.53815	-1.4473	-1.29834	0.799250974294724	0.409032	5.994962	3.945149
Trial1	1	1	noBlindfold	counterclockwise	practice	Guided	1	-0.5	-0.5	2.801361	-0.53813	-1.44717	-1.2983	0.799210128966369	0.352325	6.333506	4.084112
Trial1	1	1	noBlindfold	counterclockwise	practice	Guided	1	-0.5	-0.5	2.821365	-0.53812	-1.44703	-1.29822	0.799129755744519	0.279259	6.562023	4.18217
Trial1	1	1	noBlindfold	counterclockwise	practice	Guided	1	-0.5	-0.5	2.841354	-0.5381	-1.44682	-1.29818	0.79908891096482	0.117312	6.968276	4.404726
Trial1	1	1	noBlindfold	counterclockwise	practice	Guided	1	-0.5	-0.5	2.861359	-0.5381	-1.44671	-1.29813	0.79903890000924	-0.0068642	7.327979	4.595006
Trial1	1	1	noBlindfold	counterclockwise	practice	Guided	1	-0.5	-0.5	2.881363	-0.5381	-1.44654	-1.29808	0.798988889060793	-0.021818	7.77655	4.692977
Trial1	1	1	noBlindfold	counterclockwise	practice	Guided	1	-0.5	-0.5	2.901367	-0.5381	-1.44633	-1.29803	0.798938997193142	0.022262	8.174339	4.925558
Trial1	1	1	noBlindfold	counterclockwise	practice	Guided	1	-0.5	-0.5	2.921356	-0.5381	-1.44613	-1.29792	0.798829092220959	0.022154	8.52981	5.043488
Trial1	1	1	noBlindfold	counterclockwise	practice	Guided	1	-0.5	-0.5	2.94136	-0.5381	-1.44579	-1.29788	0.798789083485581	0.019676	9.168812	5.103754
Trial1	1	1	noBlindfold	counterclockwise	practice	Guided	1	-0.5	-0.5	2.961365	-0.5381	-1.44565	-1.29783	0.798739310719972	-0.05947	9.312693	5.142179
Trial1	1	1	noBlindfold	counterclockwise	practice	Guided	1	-0.5	-0.5	2.981369	-0.5381	-1.44558	-1.29779	0.798699182921269	-0.113748	9.371938	5.251482
Trial1	1	1	noBlindfold	counterclockwise	practice	Guided	1	-0.5	-0.5	3.001358	-0.53811	-1.44553	-1.29775	0.798659771034309	-0.149971	9.566601	5.304699
Trial1	1	1	noBlindfold	counterclockwise	practice	Guided	1	-0.5	-0.5	3.021362	-0.53811	-1.44547	-1.29768	0.798589874899702	-0.104654	9.651237	5.310121
Trial1	1	1	noBlindfold	counterclockwise	practice	Guided	1	-0.5	-0.5	3.041367	-0.53812	-1.44539	-1.29765	0.798560465404684	-0.032127	9.600456	5.286787
Trial1	1	1	noBlindfold	counterclockwise	practice	Guided	1	-0.5	-0.5	3.061356	-0.53812	-1.44538	-1.29763	0.798540461075767	-0.041925	9.503124	5.132458
Trial1	1	1	noBlindfold	counterclockwise	practice	Guided	1	-0.5	-0.5	3.08136	-0.53812	-1.44537	-1.29762	0.798530339838359	0.022372	9.418488	5.035048
Trial1	1	1	noBlindfold	counterclockwise	practice	Guided	1	-0.5	-0.5	3.101364	-0.53812	-1.44537	-1.29762	0.798530339838359	0.031332	9.168812	4.853292
Trial1	1	1	noBlindfold	counterclockwise	practice	Guided	1	-0.5	-0.5	3.121368	-0.53812	-1.44538	-1.29766	0.798570348496178	0.042558	8.728705	4.675068
Trial1	1	1	noBlindfold	counterclockwise	practice	Guided	1	-0.5	-0.5	3.141357	-0.53811	-1.44564	-1.29769	0.798599757997955	0.156267	7.552264	4.005965
Trial1	1	1	noBlindfold	counterclockwise	practice	Guided	1	-0.5	-0.5	3.161362	-0.5381	-1.44594	-1.29774	0.798649291094873	0.190854	6.993667	3.809678
Trial1	1	1	noBlindfold	counterclockwise	practice	Guided	1	-0.5	-0.5	3.181366	-0.53809	-1.44627	-1.29779	0.798698705310375	0.2278	6.261565	3.524775
Trial1	1	1	noBlindfold	counterclockwise	practice	Guided	1	-0.5	-0.5	3.201355	-0.53808	-1.44662	-1.29786	0.798768243180399	0.264927	5.56755	3.129658
Trial1	1	1	noBlindfold	counterclockwise	practice	Guided	1	-0.5	-0.5	3.221359	-0.53806	-1.44696	-1.29814	0.79904699618265	0.275105	5.021648	2.732652
Trial1	1	1	noBlindfold	counterclockwise	practice	Guided	1	-0.5	-0.5	3.241364	-0.538	-1.44756	-1.29829	0.799193935122211	0.314325	3.963698	2.326617
Trial1	1	1	noBlindfold	counterclockwise	practice	Guided	1	-0.5	-0.5	3.261368	-0.53795	-1.44785	-1.29844	0.799341355040649	0.285371	3.400869	2.1939
Trial1	1	1	noBlindfold	counterclockwise	practice	Guided	1	-0.5	-0.5	3.281357	-0.53791	-1.44812	-1.29859	0.799489253792838	0.266637	2.939602	2.001558
Trial1	1	1	noBlindfold	counterclockwise	practice	Guided	1	-0.5	-0.5	3.301361	-0.53786	-1.44838	-1.29876	0.799656804921815	0.286593	2.537581	1.789509
Trial1	1	1	noBlindfold	counterclockwise	practice	Guided	1	-0.5	-0.5	3.321365	-0.53781	-1.44859	-1.29904	0.799934148361461	0.265755	2.296369	1.509542
Trial1	1	1	noBlindfold	counterclockwise	practice	Guided	1	-0.5	-0.5	3.341354	-0.5377	-1.44889	-1.29909	0.799978732112281	0.353537	1.826639	1.419882
Trial1	1	1	noBlindfold	counterclockwise	practice	Guided	1	-0.5	-0.5	3.361359	-0.53765	-1.44899	-1.29913	0.800016386906977	0.396696	1.648903	1.351814
Trial1	1	1	noBlindfold	counterclockwise	practice	Guided	1	-0.5	-0.5	3.381363	-0.53761	-1.4491	-1.29919	0.80007452074955	0.369787	1.348446	1.290631
Trial1	1	1	noBlindfold	counterclockwise	practice	Guided	1	-0.5	-0.5	3.401367	-0.53755	-1.44921	-1.29927	0.800151483698737	0.354941	1.213028	1.211713
Trial1	1	1	noBlindfold	counterclockwise	practice	Guided	1	-0.5	-0.5	3.421356	-0.53746	-1.44932	-1.29935	0.800227285849263	0.320813	1.115697	1.11316
Trial1	1	1	noBlindfold	counterclockwise	practice	Guided	1	-0.5	-0.5	3.44136	-0.53735	-1.44944	-1.29938	0.800252153486174	0.316027	0.95912	1.033593
Trial1	1	1	noBlindfold	counterclockwise	practice	Guided	1	-0.5	-0.5	3.461365	-0.53731	-1.44947	-1.29943	0.800300182198024	0.37282	0.870252	0.97456
Trial1	1	1	noBlindfold	counterclockwise	practice	Guided	1	-0.5	-0.5	3.481369	-0.5372	-1.44954	-1.29948	0.800345076693871	0.457952	0.65443	0.980913
Trial1	1	1	noBlindfold	counterclockwise	practice	Guided	1	-0.5	-0.5	3.501358	-0.53696	-1.44964	-1.29953	0.800383851519541	0.455144	0.417407	0.88427
Trial1	1	1	noBlindfold	counterclockwise	practice	Guided	1	-0.5	-0.5	3.521362	-0.53652	-1.44976	-1.29963	0.800463447233383	0.397396	0.23958	0.79929
Trial1	1	1	noBlindfold	counterclockwise	practice	Guided	1	-0.5	-0.5	3.541367	-0.53504	-1.44994	-1.29968	0.800447310448438	0.315406	0.074478	0.629336
Trial1	1	1	noBlindfold	counterclockwise	practice	Guided	1	-0.5	-0.5	3.561356	-0.53402	-1.44997	-1.29974	0.800463215547469	0.270828	0.010986	0.510511
Trial1	1	1	noBlindfold	counterclockwise	practice	Guided	1	-0.5	-0.5	3.58136	-0.53278	-1.45	-1.29979	0.800461499106901	0.302313	-0.137113	0.394431
Trial1	1	1	noBlindfold	counterclockwise	practice	Guided	1	-0.5	-0.5	3.601364	-0.53138	-1.45008	-1.29983	0.80044529417207	0.258243	-0.352863	0.342843
Trial1	1	1	noBlindfold	counterclockwise	practice	Guided	1	-0.5	-0.5	3.621368	-0.52993	-1.45019	-1.2999	0.80045968780536	0.274487	-0.619431	0.291578
Trial1	1	1	noBlindfold	counterclockwise	practice	Guided	1	-0.5	-0.5	3.641357	-0.52687	-1.45039	-1.29996	0.800411161020126	0.320569	-0.881802	0.047027
Trial1	1	1	noBlindfold	counterclockwise	practice	Guided	1	-0.5	-0.5	3.661362	-0.52533	-1.45045	-1.30003	0.800430883368245	0.306154	-0.928352	-0.022841
Trial1	1	1	noBlindfold	counterclockwise	practice	Guided	1	-0.5	-0.5	3.681366	-0.5238	-1.45047	-1.30006	0.800413954411468	0.303879	-0.966438	-0.127799
Trial1	1	1	noBlindfold	counterclockwise	practice	Guided	1	-0.5	-0.5	3.701355	-0.52223	-1.45049	-1.30006	0.800368809909073	0.300889	-1.042611	-0.106444
Trial1	1	1	noBlindfold	counterclockwise	practice	Guided	1	-0.5	-0.5	3.721359	-0.52075	-1.45052	-1.30005	0.800319059361191	0.276301	-1.072233	-0.075439
Trial1	1	1	noBlindfold	counterclockwise	practice	Guided	1	-0.5	-0.5	3.741364	-0.51787	-1.45048	-1.30004	0.800239557532842	0.308399	-0.847948	-0.123569
Trial1	1	1	noBlindfold	counterclockwise	practice	Guided	1	-0.5	-0.5	3.761368	-0.5165	-1.45044	-1.30002	0.800190232492263	0.230851	-0.860643	-0.021147
Trial1	1	1	noBlindfold	counterclockwise	practice	Guided	1	-0.5	-0.5	3.781357	-0.51504	-1.45043	-1.30002	0.800161459397786	0.186995	-0.915657	-0.0095693
Trial1	1	1	noBlindfold	counterclockwise	practice	Guided	1	-0.5	-0.5	3.801361	-0.5137	-1.45043	-1.30002	0.800137393534296	0.18043	-0.843716	-0.044929
Trial1	1	1	noBlindfold	counterclockwise	practice	Guided	1	-0.5	-0.5	3.821365	-0.51239	-1.45042	-1.30003	0.800125929041841	0.124466	-0.85218	-0.06082
Trial1	1	1	noBlindfold	counterclockwise	practice	Guided	1	-0.5	-0.5	3.841354	-0.51009	-1.45043	-1.30002	0.800083724537795	0.233268	-0.792934	-0.046331
Trial1	1	1	noBlindfold	counterclockwise	practice	Guided	1	-0.5	-0.5	3.861359	-0.50895	-1.45039	-1.3	0.800050014759883	0.155658	-0.644821	-0.0071807
Trial1	1	1	noBlindfold	counterclockwise	practice	Guided	1	-0.5	-0.5	3.881363	-0.50794	-1.45031	-1.3	0.800039353542124	0.139957	-0.39508	-0.039746
Trial1	1	1	noBlindfold	counterclockwise	practice	Guided	1	-0.5	-0.5	3.901367	-0.50688	-1.45022	-1.30002	0.800049681269908	0.203882	-0.378053	-0.082068
Trial1	1	1	noBlindfold	counterclockwise	practice	Guided	1	-0.5	-0.5	3.921356	-0.50583	-1.45019	-1.30005	0.800071261596745	0.122422	-0.530285	-0.034255
Trial1	1	1	noBlindfold	counterclockwise	practice	Guided	1	-0.5	-0.5	3.94136	-0.50396	-1.45034	-1.30006	0.800069834069034	0.202455	-0.826511	-0.166021
Trial1	1	1	noBlindfold	counterclockwise	practice	Guided	1	-0.5	-0.5	3.961365	-0.50317	-1.45039	-1.30008	0.800086221713093	0.292646	-0.72918	-0.154422
Trial1	1	1	noBlindfold	counterclockwise	practice	Guided	1	-0.5	-0.5	3.981369	-0.50233	-1.45037	-1.30011	0.800113494303276	0.379328	-0.63608	-0.186527
Trial1	1	1	noBlindfold	counterclockwise	practice	Guided	1	-0.5	-0.5	4.001358	-0.5013	-1.45032	-1.30011	0.800111157766906	0.479616	-0.466792	-0.218585
Trial1	1	1	noBlindfold	counterclockwise	practice	Guided	1	-0.5	-0.5	4.021362	-0.50011	-1.45024	-1.29988	0.79988003533878	0.540586	-0.305875	-0.082032
Trial1	1	1	noBlindfold	counterclockwise	practice	Guided	1	-0.5	-0.5	4.041367	-0.4968	-1.44995	-1.29977	0.79977639950916	0.141432	0.345804	0.51197
Trial1	1	1	noBlindfold	counterclockwise	practice	Guided	1	-0.5	-0.5	4.061356	-0.4952	-1.44982	-1.29968	0.799694400166837	0.021408	0.489575	0.650668
Trial1	1	1	noBlindfold	counterclockwise	practice	Guided	1	-0.5	-0.5	4.08136	-0.49373	-1.44974	-1.29965	0.799674653920782	-0.08457	0.675763	0.733634
Trial1	1	1	noBlindfold	counterclockwise	practice	Guided	1	-0.5	-0.5	4.101364	-0.49266	-1.44967	-1.29964	0.799673627092453	-0.114301	0.713849	0.756674
Trial1	1	1	noBlindfold	counterclockwise	practice	Guided	1	-0.5	-0.5	4.121368	-0.49192	-1.44965	-1.29966	0.799700906991591	0.087902	0.565736	0.713513
Trial1	1	1	noBlindfold	counterclockwise	practice	Guided	1	-0.5	-0.5	4.141357	-0.49084	-1.44976	-1.29969	0.799742467567184	0.348429	0.379408	0.611743
Trial1	1	1	noBlindfold	counterclockwise	practice	Guided	1	-0.5	-0.5	4.161362	-0.49017	-1.4498	-1.2997	0.799760435154175	0.387105	0.518944	0.590826
Trial1	1	1	noBlindfold	counterclockwise	practice	Guided	1	-0.5	-0.5	4.181366	-0.4893	-1.44976	-1.29969	0.799761588779474	0.348958	0.633198	0.624401
Trial1	1	1	noBlindfold	counterclockwise	practice	Guided	1	-0.5	-0.5	4.201355	-0.48839	-1.44969	-1.29965	0.799734350557717	0.228495	0.734761	0.758814
Trial1	1	1	noBlindfold	counterclockwise	practice	Guided	1	-0.5	-0.5	4.221359	-0.48753	-1.44964	-1.29961	0.799707248389562	0.224481	0.760152	0.742675
Trial1	1	1	noBlindfold	counterclockwise	practice	Guided	1	-0.5	-0.5	4.241364	-0.48597	-1.44963	-1.29962	0.799742987314368	0.303826	0.764384	0.75805
Trial1	1	1	noBlindfold	counterclockwise	practice	Guided	1	-0.5	-0.5	4.261368	-0.48519	-1.44962	-1.29962	0.799757051488898	0.359425	0.853252	0.724903
Trial1	1	1	noBlindfold	counterclockwise	practice	Guided	1	-0.5	-0.5	4.281357	-0.48434	-1.44958	-1.29961	0.799763350795415	0.404235	0.899802	0.797721
Trial1	1	1	noBlindfold	counterclockwise	practice	Guided	1	-0.5	-0.5	4.301361	-0.48341	-1.44955	-1.29959	0.799762078803167	0.49644	0.933656	0.779005
Trial1	1	1	noBlindfold	counterclockwise	practice	Guided	1	-0.5	-0.5	4.321365	-0.48248	-1.44953	-1.29959	0.799781911138943	0.442678	1.047915	0.84577
Trial1	1	1	noBlindfold	counterclockwise	practice	Guided	1	-0.5	-0.5	4.341354	-0.48046	-1.44947	-1.29957	0.799808808829671	0.417547	1.174869	0.877
Trial1	1	1	noBlindfold	counterclockwise	practice	Guided	1	-0.5	-0.5	4.361359	-0.47945	-1.44942	-1.29954	0.799803971330645	0.442008	1.331445	0.913321
Trial1	1	1	noBlindfold	counterclockwise	practice	Guided	1	-0.5	-0.5	4.381363	-0.47843	-1.44935	-1.2995	0.799790907168193	0.471705	1.407618	1.02927
Trial1	1	1	noBlindfold	counterclockwise	practice	Guided	1	-0.5	-0.5	4.401367	-0.47746	-1.44929	-1.29947	0.799787746721423	0.509999	1.57689	1.073109
Trial1	1	1	noBlindfold	counterclockwise	practice	Guided	1	-0.5	-0.5	4.421356	-0.4765	-1.44924	-1.29943	0.799775341204033	0.521633	1.610744	1.118706
Trial1	1	1	noBlindfold	counterclockwise	practice	Guided	1	-0.5	-0.5	4.44136	-0.47477	-1.44918	-1.29942	0.799818033940813	0.557144	1.665757	1.19225
Trial1	1	1	noBlindfold	counterclockwise	practice	Guided	1	-0.5	-0.5	4.461365	-0.47393	-1.44916	-1.29942	0.799844972373755	0.559674	1.712307	1.166889
Trial1	1	1	noBlindfold	counterclockwise	practice	Guided	1	-0.5	-0.5	4.481369	-0.47313	-1.44914	-1.2994	0.799851549803559	0.672445	1.805407	1.189067
Trial1	1	1	noBlindfold	counterclockwise	practice	Guided	1	-0.5	-0.5	4.501358	-0.4723	-1.4491	-1.29938	0.799859847393442	0.731319	1.936593	1.273694
Trial1	1	1	noBlindfold	counterclockwise	practice	Guided	1	-0.5	-0.5	4.521362	-0.47137	-1.44904	-1.29934	0.799852567061101	0.733603	2.080474	1.311507
Trial1	1	1	noBlindfold	counterclockwise	practice	Guided	1	-0.5	-0.5	4.541367	-0.46942	-1.44891	-1.29934	0.799924739176001	0.813181	2.194732	1.335878
Trial1	1	1	noBlindfold	counterclockwise	practice	Guided	1	-0.5	-0.5	4.561356	-0.46841	-1.44888	-1.29931	0.79993396945544	0.835898	2.262441	1.385147
Trial1	1	1	noBlindfold	counterclockwise	practice	Guided	1	-0.5	-0.5	4.58136	-0.46703	-1.44884	-1.29928	0.799959639779415	0.794486	2.545972	1.438438
Trial1	1	1	noBlindfold	counterclockwise	practice	Guided	1	-0.5	-0.5	4.601364	-0.46619	-1.44877	-1.29925	0.79996480458457	0.810724	2.711012	1.538556
Trial1	1	1	noBlindfold	counterclockwise	practice	Guided	1	-0.5	-0.5	4.621368	-0.4651	-1.44865	-1.29922	0.799981721772424	0.852215	2.909907	1.510689
Trial1	1	1	noBlindfold	counterclockwise	practice	Guided	1	-0.5	-0.5	4.641357	-0.46316	-1.44849	-1.29922	0.800068702983725	0.944364	3.168046	1.563942
Trial1	1	1	noBlindfold	counterclockwise	practice	Guided	1	-0.5	-0.5	4.661362	-0.46227	-1.44844	-1.29924	0.800130063080607	1.081468	3.193437	1.479588
Trial1	1	1	noBlindfold	counterclockwise	practice	Guided	1	-0.5	-0.5	4.681366	-0.46127	-1.4484	-1.29925	0.800187845465185	1.176591	3.252682	1.435803
Trial1	1	1	noBlindfold	counterclockwise	practice	Guided	1	-0.5	-0.5	4.701355	-0.46015	-1.44839	-1.29925	0.80024283526784	1.268699	3.214596	1.54494
Trial1	1	1	noBlindfold	counterclockwise	practice	Guided	1	-0.5	-0.5	4.721359	-0.45885	-1.44837	-1.29924	0.800298625117717	1.193396	3.299232	1.498236
Trial1	1	1	noBlindfold	counterclockwise	practice	Guided	1	-0.5	-0.5	4.741364	-0.45573	-1.44833	-1.29922	0.800445237462887	1.08935	3.43465	1.557088
Trial1	1	1	noBlindfold	counterclockwise	practice	Guided	1	-0.5	-0.5	4.761368	-0.45414	-1.44828	-1.29923	0.800544626531305	1.07491	3.460041	1.544192
Trial1	1	1	noBlindfold	counterclockwise	practice	Guided	1	-0.5	-0.5	4.781357	-0.45258	-1.44824	-1.29924	0.800645503637861	1.071687	3.578531	1.498327
Trial1	1	1	noBlindfold	counterclockwise	practice	Guided	1	-0.5	-0.5	4.801361	-0.45106	-1.44823	-1.29924	0.800736967080183	1.085214	3.502359	1.506111
Trial1	1	1	noBlindfold	counterclockwise	practice	Guided	1	-0.5	-0.5	4.821365	-0.44942	-1.44824	-1.29926	0.800858744300057	1.113123	3.485431	1.458316
Trial1	1	1	noBlindfold	counterclockwise	practice	Guided	1	-0.5	-0.5	4.841354	-0.44641	-1.44825	-1.29927	0.801064469623525	1.086652	3.50659	1.472981
Trial1	1	1	noBlindfold	counterclockwise	practice	Guided	1	-0.5	-0.5	4.861359	-0.44487	-1.44825	-1.29928	0.801178956958807	1.035686	3.493895	1.404926
Trial1	1	1	noBlindfold	counterclockwise	practice	Guided	1	-0.5	-0.5	4.881363	-0.44333	-1.44826	-1.29928	0.801286399284806	1.019266	3.468504	1.401756
Trial1	1	1	noBlindfold	counterclockwise	practice	Guided	1	-0.5	-0.5	4.901367	-0.44179	-1.44827	-1.29928	0.801396786564616	1.027731	3.561604	1.472979
Trial1	1	1	noBlindfold	counterclockwise	practice	Guided	1	-0.5	-0.5	4.921356	-0.44033	-1.44824	-1.29926	0.80148418701135	1.040516	3.586995	1.46818
Trial1	1	1	noBlindfold	counterclockwise	practice	Guided	1	-0.5	-0.5	4.94136	-0.43755	-1.44817	-1.29926	0.801695948977719	1.145137	3.705485	1.512744
Trial1	1	1	noBlindfold	counterclockwise	practice	Guided	1	-0.5	-0.5	4.961365	-0.43618	-1.44816	-1.29928	0.801823793987747	1.183238	3.608154	1.430901
Trial1	1	1	noBlindfold	counterclockwise	practice	Guided	1	-0.5	-0.5	4.981369	-0.43466	-1.44818	-1.2993	0.801966285160221	1.20737	3.548908	1.370566
Trial1	1	1	noBlindfold	counterclockwise	practice	Guided	1	-0.5	-0.5	5.001358	-0.43319	-1.4482	-1.29929	0.80207741229363	1.135563	3.675862	1.442404
Trial1	1	1	noBlindfold	counterclockwise	practice	Guided	1	-0.5	-0.5	5.021362	-0.43166	-1.44817	-1.29927	0.802186233056294	1.097034	3.819744	1.474358
Trial1	1	1	noBlindfold	counterclockwise	practice	Guided	1	-0.5	-0.5	5.041367	-0.42863	-1.44809	-1.29929	0.802470111162424	1.220286	3.697021	1.45911
Trial1	1	1	noBlindfold	counterclockwise	practice	Guided	1	-0.5	-0.5	5.061356	-0.42706	-1.44811	-1.29932	0.802641063549249	1.288106	3.785889	1.329148
Trial1	1	1	noBlindfold	counterclockwise	practice	Guided	1	-0.5	-0.5	5.08136	-0.42546	-1.44813	-1.29934	0.802807985190106	1.293717	3.71818	1.354339
Trial1	1	1	noBlindfold	counterclockwise	practice	Guided	1	-0.5	-0.5	5.101364	-0.42359	-1.44813	-1.29937	0.803013560854062	1.362084	3.760498	1.232831
Trial1	1	1	noBlindfold	counterclockwise	practice	Guided	1	-0.5	-0.5	5.121368	-0.42156	-1.44814	-1.29935	0.80318945147201	1.377246	3.76473	1.270187
Trial1	1	1	noBlindfold	counterclockwise	practice	Guided	1	-0.5	-0.5	5.141357	-0.41689	-1.44811	-1.29932	0.803629082594128	1.23281	3.832439	1.409745
Trial1	1	1	noBlindfold	counterclockwise	practice	Guided	1	-0.5	-0.5	5.161362	-0.41442	-1.44809	-1.29929	0.803858530169623	1.179031	3.823975	1.413192
Trial1	1	1	noBlindfold	counterclockwise	practice	Guided	1	-0.5	-0.5	5.181366	-0.41178	-1.44807	-1.2993	0.804153827116704	1.183696	3.866293	1.42593
Trial1	1	1	noBlindfold	counterclockwise	practice	Guided	1	-0.5	-0.5	5.201355	-0.40936	-1.44808	-1.29932	0.804442692552673	1.204224	3.790121	1.324168
Trial1	1	1	noBlindfold	counterclockwise	practice	Guided	1	-0.5	-0.5	5.221359	-0.40682	-1.44809	-1.2993	0.804713067972096	1.124718	3.853598	1.361119
Trial1	1	1	noBlindfold	counterclockwise	practice	Guided	1	-0.5	-0.5	5.241364	-0.40173	-1.44806	-1.29928	0.805298327543302	1.151564	3.963625	1.446046
Trial1	1	1	noBlindfold	counterclockwise	practice	Guided	1	-0.5	-0.5	5.261368	-0.39922	-1.44803	-1.29928	0.805608474443913	1.161344	3.993247	1.47111
Trial1	1	1	noBlindfold	counterclockwise	practice	Guided	1	-0.5	-0.5	5.281357	-0.39683	-1.44801	-1.2993	0.805930927350554	1.188067	3.950929	1.3985
Trial1	1	1	noBlindfold	counterclockwise	practice	Guided	1	-0.5	-0.5	5.301361	-0.39445	-1.44802	-1.29932	0.80625878915977	1.153769	3.849366	1.350255
Trial1	1	1	noBlindfold	counterclockwise	practice	Guided	1	-0.5	-0.5	5.321365	-0.39208	-1.44804	-1.29929	0.806542827444466	1.124279	3.925539	1.381643
Trial1	1	1	noBlindfold	counterclockwise	practice	Guided	1	-0.5	-0.5	5.341354	-0.38743	-1.44803	-1.29927	0.80715822400282	1.087877	3.980552	1.476768
Trial1	1	1	noBlindfold	counterclockwise	practice	Guided	1	-0.5	-0.5	5.361359	-0.38527	-1.44801	-1.29927	0.807462302179962	1.055418	3.895916	1.461982
Trial1	1	1	noBlindfold	counterclockwise	practice	Guided	1	-0.5	-0.5	5.381363	-0.38334	-1.44802	-1.29928	0.80774869791112	1.105926	3.925539	1.41331
Trial1	1	1	noBlindfold	counterclockwise	practice	Guided	1	-0.5	-0.5	5.401367	-0.38139	-1.44804	-1.29928	0.808032632055209	1.17711	3.895916	1.418245
Trial1	1	1	noBlindfold	counterclockwise	practice	Guided	1	-0.5	-0.5	5.421356	-0.37938	-1.44806	-1.29929	0.808340144352507	1.17759	3.878989	1.435351
Trial1	1	1	noBlindfold	counterclockwise	practice	Guided	1	-0.5	-0.5	5.44136	-0.37538	-1.44804	-1.2993	0.808956586413153	1.20379	3.874757	1.354698
Trial1	1	1	noBlindfold	counterclockwise	practice	Guided	1	-0.5	-0.5	5.461365	-0.37329	-1.44805	-1.2993	0.809281182732426	1.165366	3.878989	1.39483
Trial1	1	1	noBlindfold	counterclockwise	practice	Guided	1	-0.5	-0.5	5.481369	-0.37125	-1.44807	-1.29929	0.809593213201426	1.163093	3.853598	1.445727
Trial1	1	1	noBlindfold	counterclockwise	practice	Guided	1	-0.5	-0.5	5.501358	-0.36923	-1.44806	-1.29929	0.809916910390758	1.166067	3.917075	1.428812
Trial1	1	1	noBlindfold	counterclockwise	practice	Guided	1	-0.5	-0.5	5.521362	-0.36722	-1.44804	-1.2993	0.81025374655898	1.202284	3.97632	1.444355
Trial1	1	1	noBlindfold	counterclockwise	practice	Guided	1	-0.5	-0.5	5.541367	-0.36302	-1.44806	-1.29929	0.810942736097946	1.250353	3.802816	1.455166
Trial1	1	1	noBlindfold	counterclockwise	practice	Guided	1	-0.5	-0.5	5.561356	-0.36095	-1.44808	-1.29928	0.811284973387763	1.231755	3.866293	1.435436
Trial1	1	1	noBlindfold	counterclockwise	practice	Guided	1	-0.5	-0.5	5.58136	-0.35865	-1.44806	-1.29927	0.811672477550459	1.159363	3.959393	1.422555
Trial1	1	1	noBlindfold	counterclockwise	practice	Guided	1	-0.5	-0.5	5.601364	-0.35651	-1.44803	-1.29927	0.812047893447045	1.099369	3.946698	1.480506
Trial1	1	1	noBlindfold	counterclockwise	practice	Guided	1	-0.5	-0.5	5.621368	-0.35445	-1.44802	-1.29927	0.812414422519092	1.153149	3.862062	1.494961
Trial1	1	1	noBlindfold	counterclockwise	practice	Guided	1	-0.5	-0.5	5.641357	-0.35023	-1.44809	-1.29927	0.813181066443816	1.247228	3.802816	1.431532
Trial1	1	1	noBlindfold	counterclockwise	practice	Guided	1	-0.5	-0.5	5.661362	-0.34804	-1.4481	-1.29927	0.813587262449146	1.207592	3.832439	1.451264
Trial1	1	1	noBlindfold	counterclockwise	practice	Guided	1	-0.5	-0.5	5.681366	-0.34581	-1.44809	-1.29927	0.81400672265747	1.159841	3.874757	1.487533
Trial1	1	1	noBlindfold	counterclockwise	practice	Guided	1	-0.5	-0.5	5.701355	-0.3436	-1.44808	-1.29926	0.814418416544677	1.163262	3.862062	1.47507
Trial1	1	1	noBlindfold	counterclockwise	practice	Guided	1	-0.5	-0.5	5.721359	-0.34133	-1.44808	-1.29926	0.814857386858528	1.220623	3.807048	1.472687
Trial1	1	1	noBlindfold	counterclockwise	practice	Guided	1	-0.5	-0.5	5.741364	-0.3368	-1.44811	-1.29926	0.815751577508223	1.185476	3.781657	1.50449
Trial1	1	1	noBlindfold	counterclockwise	practice	Guided	1	-0.5	-0.5	5.761368	-0.33456	-1.44812	-1.29927	0.816212464839367	1.164324	3.773194	1.421555
Trial1	1	1	noBlindfold	counterclockwise	practice	Guided	1	-0.5	-0.5	5.781357	-0.33231	-1.44812	-1.29931	0.816710692683078	1.235241	3.663167	1.347319
Trial1	1	1	noBlindfold	counterclockwise	practice	Guided	1	-0.5	-0.5	5.801361	-0.32998	-1.44815	-1.29933	0.817211874519932	1.286065	3.595458	1.299138
Trial1	1	1	noBlindfold	counterclockwise	practice	Guided	1	-0.5	-0.5	5.821365	-0.32743	-1.44818	-1.29929	0.817707162199135	1.223085	3.654703	1.39491
Trial1	1	1	noBlindfold	counterclockwise	practice	Guided	1	-0.5	-0.5	5.841354	-0.32222	-1.44816	-1.29927	0.818802861295392	1.170025	3.760498	1.427539
Trial1	1	1	noBlindfold	counterclockwise	practice	Guided	1	-0.5	-0.5	5.861359	-0.3196	-1.44813	-1.29927	0.819375714462922	1.234184	3.688558	1.479741
Trial1	1	1	noBlindfold	counterclockwise	practice	Guided	1	-0.5	-0.5	5.881363	-0.31686	-1.44814	-1.29928	0.819993082806661	1.241229	3.658935	1.450451
Trial1	1	1	noBlindfold	counterclockwise	practice	Guided	1	-0.5	-0.5	5.901367	-0.31405	-1.44818	-1.2993	0.82064487801715	1.187326	3.595458	1.453233
Trial1	1	1	noBlindfold	counterclockwise	practice	Guided	1	-0.5	-0.5	5.921356	-0.31132	-1.4482	-1.29928	0.821248161916539	1.19867	3.629313	1.419544
Trial1	1	1	noBlindfold	counterclockwise	practice	Guided	1	-0.5	-0.5	5.94136	-0.30533	-1.44814	-1.29928	0.822645008078224	1.175121	3.752035	1.417247
Trial1	1	1	noBlindfold	counterclockwise	practice	Guided	1	-0.5	-0.5	5.961365	-0.30248	-1.44813	-1.29929	0.823333929199295	1.173495	3.684326	1.392546
Trial1	1	1	noBlindfold	counterclockwise	practice	Guided	1	-0.5	-0.5	5.981369	-0.29942	-1.44816	-1.29932	0.824102403358727	1.199895	3.633544	1.291024
Trial1	1	1	noBlindfold	counterclockwise	practice	Guided	1	-0.5	-0.5	6.001358	-0.29629	-1.44817	-1.29931	0.824860108467472	1.230301	3.747803	1.395365
Trial1	1	1	noBlindfold	counterclockwise	practice	Guided	1	-0.5	-0.5	6.021362	-0.29318	-1.44815	-1.29927	0.825594884574434	1.149821	3.735108	1.456625
Trial1	1	1	noBlindfold	counterclockwise	practice	Guided	1	-0.5	-0.5	6.041367	-0.28693	-1.44814	-1.29928	0.827192378314723	1.21239	3.709717	1.439607
Trial1	1	1	noBlindfold	counterclockwise	practice	Guided	1	-0.5	-0.5	6.061356	-0.2838	-1.44816	-1.2993	0.828023578566843	1.147393	3.688558	1.374703
Trial1	1	1	noBlindfold	counterclockwise	practice	Guided	1	-0.5	-0.5	6.08136	-0.28054	-1.44817	-1.29931	0.828890288036117	1.13754	3.667399	1.405645
Trial1	1	1	noBlindfold	counterclockwise	practice	Guided	1	-0.5	-0.5	6.101364	-0.27727	-1.44819	-1.2993	0.829752525534782	1.143008	3.675862	1.422755
Trial1	1	1	noBlindfold	counterclockwise	practice	Guided	1	-0.5	-0.5	6.121368	-0.27416	-1.44818	-1.29928	0.830573362366831	1.199079	3.726644	1.391692
Trial1	1	1	noBlindfold	counterclockwise	practice	Guided	1	-0.5	-0.5	6.141357	-0.26753	-1.44811	-1.29928	0.832400560639312	1.141699	3.815512	1.424282
Trial1	1	1	noBlindfold	counterclockwise	practice	Guided	1	-0.5	-0.5	6.161362	-0.26435	-1.4481	-1.2993	0.833313586300304	1.117464	3.781657	1.404619
Trial1	1	1	noBlindfold	counterclockwise	practice	Guided	1	-0.5	-0.5	6.181366	-0.26121	-1.44813	-1.29931	0.834216454621274	1.132225	3.658935	1.349726
Trial1	1	1	noBlindfold	counterclockwise	practice	Guided	1	-0.5	-0.5	6.201355	-0.25788	-1.44815	-1.29929	0.835156688839956	1.152103	3.64624	1.412731
Trial1	1	1	noBlindfold	counterclockwise	practice	Guided	1	-0.5	-0.5	6.221359	-0.25483	-1.44815	-1.29926	0.836017175036375	1.118867	3.81128	1.495463
Trial1	1	1	noBlindfold	counterclockwise	practice	Guided	1	-0.5	-0.5	6.241364	-0.24866	-1.44808	-1.29926	0.837847352407887	1.046897	3.81128	1.509268
Trial1	1	1	noBlindfold	counterclockwise	practice	Guided	1	-0.5	-0.5	6.261368	-0.24588	-1.44808	-1.29927	0.838695038075369	1.063397	3.790121	1.493198
Trial1	1	1	noBlindfold	counterclockwise	practice	Guided	1	-0.5	-0.5	6.281357	-0.24302	-1.4481	-1.29927	0.839566029456931	1.09613	3.76473	1.425265
Trial1	1	1	noBlindfold	counterclockwise	practice	Guided	1	-0.5	-0.5	6.301361	-0.24032	-1.44812	-1.29928	0.840405918325064	1.13925	3.773194	1.399002
Trial1	1	1	noBlindfold	counterclockwise	practice	Guided	1	-0.5	-0.5	6.321365	-0.23757	-1.44813	-1.29929	0.841269346241497	1.153324	3.735108	1.436758
Trial1	1	1	noBlindfold	counterclockwise	practice	Guided	1	-0.5	-0.5	6.341354	-0.23212	-1.44817	-1.29929	0.842985345133666	1.21501	3.608154	1.452452
Trial1	1	1	noBlindfold	counterclockwise	practice	Guided	1	-0.5	-0.5	6.361359	-0.22928	-1.44819	-1.29928	0.843882530191015	1.214735	3.64624	1.462276
Trial1	1	1	noBlindfold	counterclockwise	practice	Guided	1	-0.5	-0.5	6.381363	-0.2263	-1.44817	-1.29927	0.844833762228714	1.178677	3.760498	1.467114
Trial1	1	1	noBlindfold	counterclockwise	practice	Guided	1	-0.5	-0.5	6.401367	-0.22342	-1.44813	-1.29926	0.845761721217125	1.138334	3.768962	1.477205
Trial1	1	1	noBlindfold	counterclockwise	practice	Guided	1	-0.5	-0.5	6.421356	-0.22058	-1.44813	-1.29923	0.846666457390188	1.072562	3.747803	1.516912
Trial1	1	1	noBlindfold	counterclockwise	practice	Guided	1	-0.5	-0.5	6.44136	-0.21495	-1.44812	-1.29923	0.848541139454613	1.169515	3.819744	1.536364
Trial1	1	1	noBlindfold	counterclockwise	practice	Guided	1	-0.5	-0.5	6.461365	-0.21215	-1.4481	-1.29923	0.849485836800343	1.195851	3.76473	1.544433
Trial1	1	1	noBlindfold	counterclockwise	practice	Guided	1	-0.5	-0.5	6.481369	-0.20937	-1.44811	-1.29923	0.850431869385842	1.177821	3.722412	1.558008
Trial1	1	1	noBlindfold	counterclockwise	practice	Guided	1	-0.5	-0.5	6.501358	-0.20664	-1.44813	-1.29921	0.851350001520969	1.240288	3.730876	1.581816
Trial1	1	1	noBlindfold	counterclockwise	practice	Guided	1	-0.5	-0.5	6.521362	-0.20385	-1.44813	-1.2992	0.852306021644267	1.208258	3.735108	1.574811
Trial1	1	1	noBlindfold	counterclockwise	practice	Guided	1	-0.5	-0.5	6.541367	-0.19815	-1.44811	-1.29921	0.854312685497303	1.242029	3.752035	1.553795
Trial1	1	1	noBlindfold	counterclockwise	practice	Guided	1	-0.5	-0.5	6.561356	-0.19523	-1.44812	-1.29922	0.855358108061329	1.267787	3.705485	1.582674
Trial1	1	1	noBlindfold	counterclockwise	practice	Guided	1	-0.5	-0.5	6.58136	-0.19203	-1.44814	-1.2992	0.85648482473035	1.272351	3.705485	1.57077
Trial1	1	1	noBlindfold	counterclockwise	practice	Guided	1	-0.5	-0.5	6.601364	-0.18891	-1.44814	-1.29918	0.85759286601848	1.216258	3.790121	1.6652
Trial1	1	1	noBlindfold	counterclockwise	practice	Guided	1	-0.5	-0.5	6.621368	-0.18578	-1.44811	-1.29919	0.858742646646001	1.197866	3.878989	1.708148
Trial1	1	1	noBlindfold	counterclockwise	practice	Guided	1	-0.5	-0.5	6.641357	-0.17942	-1.44808	-1.29921	0.861108749525121	1.233395	3.735108	1.548679
Trial1	1	1	noBlindfold	counterclockwise	practice	Guided	1	-0.5	-0.5	6.661362	-0.17615	-1.44811	-1.29921	0.862331470368391	1.243454	3.76473	1.624582
Trial1	1	1	noBlindfold	counterclockwise	practice	Guided	1	-0.5	-0.5	6.681366	-0.17312	-1.44811	-1.2992	0.863464690823629	1.290622	3.866293	1.577727
Trial1	1	1	noBlindfold	counterclockwise	practice	Guided	1	-0.5	-0.5	6.701355	-0.16973	-1.44807	-1.29919	0.864744467990904	1.286384	3.984784	1.620453
Trial1	1	1	noBlindfold	counterclockwise	practice	Guided	1	-0.5	-0.5	6.721359	-0.16632	-1.44804	-1.29917	0.866034099472761	1.210027	3.934002	1.622773
Trial1	1	1	noBlindfold	counterclockwise	practice	Guided	1	-0.5	-0.5	6.741364	-0.15975	-1.44806	-1.29918	0.868595759758169	1.23148	3.883221	1.652748
Trial1	1	1	noBlindfold	counterclockwise	practice	Guided	1	-0.5	-0.5	6.761368	-0.15634	-1.44807	-1.2992	0.869955703590334	1.211262	3.862062	1.578136
Trial1	1	1	noBlindfold	counterclockwise	practice	Guided	1	-0.5	-0.5	6.781357	-0.15304	-1.44807	-1.29919	0.871255395383193	1.219719	3.832439	1.591087
Trial1	1	1	noBlindfold	counterclockwise	practice	Guided	1	-0.5	-0.5	6.801361	-0.14975	-1.44808	-1.29917	0.872552452845995	1.220663	3.845134	1.692402
Trial1	1	1	noBlindfold	counterclockwise	practice	Guided	1	-0.5	-0.5	6.821365	-0.14645	-1.44808	-1.29918	0.873891374843445	1.224433	3.92977	1.676084
Trial1	1	1	noBlindfold	counterclockwise	practice	Guided	1	-0.5	-0.5	6.841354	-0.1398	-1.44804	-1.2992	0.876621226465696	1.180983	3.874757	1.581398
Trial1	1	1	noBlindfold	counterclockwise	practice	Guided	1	-0.5	-0.5	6.861359	-0.13655	-1.44806	-1.29921	0.877970747954963	1.273865	3.773194	1.567706
Trial1	1	1	noBlindfold	counterclockwise	practice	Guided	1	-0.5	-0.5	6.881363	-0.13315	-1.44809	-1.29922	0.879392784618489	1.268288	3.802816	1.534299
Trial1	1	1	noBlindfold	counterclockwise	practice	Guided	1	-0.5	-0.5	6.901367	-0.12966	-1.4481	-1.29922	0.880854394027537	1.333994	3.819744	1.550824
Trial1	1	1	noBlindfold	counterclockwise	practice	Guided	1	-0.5	-0.5	6.921356	-0.12614	-1.4481	-1.2992	0.882321955665913	1.324407	3.802816	1.555834
Trial1	1	1	noBlindfold	counterclockwise	practice	Guided	1	-0.5	-0.5	6.94136	-0.11865	-1.4481	-1.29921	0.885530664479734	1.265373	3.878989	1.554008
Trial1	1	1	noBlindfold	counterclockwise	practice	Guided	1	-0.5	-0.5	6.961365	-0.11488	-1.44808	-1.29921	0.887160727427613	1.24212	3.912843	1.571752
Trial1	1	1	noBlindfold	counterclockwise	practice	Guided	1	-0.5	-0.5	6.981369	-0.11109	-1.44806	-1.29919	0.888794527276279	1.219827	3.845134	1.623142
Trial1	1	1	noBlindfold	counterclockwise	practice	Guided	1	-0.5	-0.5	7.001358	-0.1073	-1.44807	-1.29918	0.890450348071753	1.281958	3.845134	1.669046
Trial1	1	1	noBlindfold	counterclockwise	practice	Guided	1	-0.5	-0.5	7.021362	-0.10335	-1.44806	-1.29921	0.892226407424034	1.342312	3.934002	1.593206
Trial1	1	1	noBlindfold	counterclockwise	practice	Guided	1	-0.5	-0.5	7.041367	-0.095416	-1.44806	-1.29924	0.895808449402321	1.405945	3.760498	1.493013
Trial1	1	1	noBlindfold	counterclockwise	practice	Guided	1	-0.5	-0.5	7.061356	-0.091226	-1.44811	-1.29925	0.897717527408128	1.418245	3.713949	1.476829
Trial1	1	1	noBlindfold	counterclockwise	practice	Guided	1	-0.5	-0.5	7.08136	-0.086686	-1.44814	-1.29924	0.899784990411998	1.422355	3.815512	1.528084
Trial1	1	1	noBlindfold	counterclockwise	practice	Guided	1	-0.5	-0.5	7.101364	-0.081952	-1.44811	-1.29923	0.901960471410039	1.31463	3.862062	1.530181
Trial1	1	1	noBlindfold	counterclockwise	practice	Guided	1	-0.5	-0.5	7.121368	-0.077267	-1.44807	-1.29922	0.904132697660897	1.287637	3.870525	1.598545
Trial1	1	1	noBlindfold	counterclockwise	practice	Guided	1	-0.5	-0.5	7.141357	-0.067804	-1.44807	-1.29923	0.908604392170982	1.35616	3.815512	1.536535
Trial1	1	1	noBlindfold	counterclockwise	practice	Guided	1	-0.5	-0.5	7.161362	-0.062962	-1.44808	-1.29923	0.910917543431777	1.306283	3.853598	1.533744
Trial1	1	1	noBlindfold	counterclockwise	practice	Guided	1	-0.5	-0.5	7.181366	-0.057766	-1.44808	-1.29922	0.913413190768623	1.243271	3.878989	1.58966
Trial1	1	1	noBlindfold	counterclockwise	practice	Guided	1	-0.5	-0.5	7.201355	-0.053018	-1.44806	-1.29923	0.915730019438231	1.139176	3.921307	1.507304
Trial1	1	1	noBlindfold	counterclockwise	practice	Guided	1	-0.5	-0.5	7.221359	-0.048054	-1.44804	-1.29922	0.918154632620307	1.187215	3.912843	1.516213
Trial1	1	1	noBlindfold	counterclockwise	practice	Guided	1	-0.5	-0.5	7.241364	-0.038364	-1.44803	-1.29917	0.922919558999734	1.173064	3.955161	1.740358
Trial1	1	1	noBlindfold	counterclockwise	practice	Guided	1	-0.5	-0.5	7.261368	-0.033812	-1.44801	-1.29914	0.925178877625142	1.140845	4.005943	1.745445
Trial1	1	1	noBlindfold	counterclockwise	practice	Guided	1	-0.5	-0.5	7.281357	-0.029517	-1.44798	-1.29918	0.927384916799037	1.134807	4.035565	1.62436
Trial1	1	1	noBlindfold	counterclockwise	practice	Guided	1	-0.5	-0.5	7.301361	-0.02524	-1.44799	-1.29923	0.929605087767895	1.106779	3.895916	1.515904
Trial1	1	1	noBlindfold	counterclockwise	practice	Guided	1	-0.5	-0.5	7.321365	-0.021079	-1.44804	-1.29922	0.9317285380714	1.141373	3.768962	1.47441
Trial1	1	1	noBlindfold	counterclockwise	practice	Guided	1	-0.5	-0.5	7.341354	-0.012863	-1.44809	-1.29919	0.935952554308442	1.077781	3.963625	1.664848
Trial1	1	1	noBlindfold	counterclockwise	practice	Guided	1	-0.5	-0.5	7.361359	-0.0090196	-1.44803	-1.29917	0.937941613012269	1.090243	4.031334	1.665403
Trial1	1	1	noBlindfold	counterclockwise	practice	Guided	1	-0.5	-0.5	7.381363	-0.0052485	-1.44798	-1.29918	0.939929560044209	1.133898	3.97632	1.653304
Trial1	1	1	noBlindfold	counterclockwise	practice	Guided	1	-0.5	-0.5	7.401367	-0.001603	-1.44801	-1.2992	0.941870639900824	1.244323	3.81128	1.599195
Trial1	1	1	noBlindfold	counterclockwise	practice	Guided	1	-0.5	-0.5	7.421356	0.0019263	-1.44806	-1.29925	0.943785242416035	1.230199	3.773194	1.477996
Trial1	1	1	noBlindfold	counterclockwise	practice	Guided	1	-0.5	-0.5	7.44136	0.009187	-1.4481	-1.29925	0.94766659433058	1.202021	3.828207	1.466608
Trial1	1	1	noBlindfold	counterclockwise	practice	Guided	1	-0.5	-0.5	7.461365	0.012935	-1.44811	-1.29925	0.949685677961239	1.267995	3.688558	1.488318
Trial1	1	1	noBlindfold	counterclockwise	practice	Guided	1	-0.5	-0.5	7.481369	0.016525	-1.44813	-1.29925	0.951629470508851	1.253889	3.722412	1.476357
Trial1	1	1	noBlindfold	counterclockwise	practice	Guided	1	-0.5	-0.5	7.501358	0.020309	-1.44813	-1.29925	0.953688643095968	1.324309	3.730876	1.493962
Trial1	1	1	noBlindfold	counterclockwise	practice	Guided	1	-0.5	-0.5	7.521362	0.024321	-1.44813	-1.29923	0.955866660298122	1.274433	3.76473	1.53233
Trial1	1	1	noBlindfold	counterclockwise	practice	Guided	1	-0.5	-0.5	7.541367	0.0324	-1.44813	-1.29922	0.960313753620418	1.352758	3.709717	1.555065
Trial1	1	1	noBlindfold	counterclockwise	practice	Guided	1	-0.5	-0.5	7.561356	0.036605	-1.44813	-1.29922	0.962651375657287	1.253844	3.768962	1.572211
Trial1	1	1	noBlindfold	counterclockwise	practice	Guided	1	-0.5	-0.5	7.58136	0.041014	-1.44812	-1.29922	0.965115997950327	1.319607	3.752035	1.5859
Trial1	1	1	noBlindfold	counterclockwise	practice	Guided	1	-0.5	-0.5	7.601364	0.045382	-1.44812	-1.29922	0.967571326039324	1.323352	3.76473	1.57404
Trial1	1	1	noBlindfold	counterclockwise	practice	Guided	1	-0.5	-0.5	7.621368	0.049981	-1.44812	-1.29926	0.97020383818325	1.251742	3.71818	1.456904
Trial1	1	1	noBlindfold	counterclockwise	practice	Guided	1	-0.5	-0.5	7.641357	0.059455	-1.44815	-1.29927	0.975613803357104	1.383457	3.69279	1.442801
Trial1	1	1	noBlindfold	counterclockwise	practice	Guided	1	-0.5	-0.5	7.661362	0.063984	-1.44816	-1.29926	0.978209763172845	1.418106	3.654703	1.456511
Trial1	1	1	noBlindfold	counterclockwise	practice	Guided	1	-0.5	-0.5	7.681366	0.069148	-1.44817	-1.29925	0.981188067442198	1.407746	3.633544	1.499471
Trial1	1	1	noBlindfold	counterclockwise	practice	Guided	1	-0.5	-0.5	7.701355	0.074334	-1.44818	-1.29923	0.984189060695948	1.317709	3.658935	1.499566
Trial1	1	1	noBlindfold	counterclockwise	practice	Guided	1	-0.5	-0.5	7.721359	0.079659	-1.44817	-1.29921	0.987289873753001	1.328641	3.688558	1.622482
Trial1	1	1	noBlindfold	counterclockwise	practice	Guided	1	-0.5	-0.5	7.741364	0.09081499	-1.44814	-1.29922	0.993888877187851	1.349043	3.726644	1.574369
Trial1	1	1	noBlindfold	counterclockwise	practice	Guided	1	-0.5	-0.5	7.761368	0.09664	-1.44814	-1.29922	0.997362537905829	1.343667	3.658935	1.537553
Trial1	1	1	noBlindfold	counterclockwise	practice	Guided	1	-0.5	-0.5	7.781357	0.10242	-1.44816	-1.29922	1.00083095654305	1.329386	3.684326	1.530062
Trial1	1	1	noBlindfold	counterclockwise	practice	Guided	1	-0.5	-0.5	7.801361	0.10835	-1.44817	-1.29922	1.00441150359283	1.385299	3.71818	1.578192
Trial1	1	1	noBlindfold	counterclockwise	practice	Guided	1	-0.5	-0.5	7.821365	0.11444	-1.44815	-1.29918	1.00807987653366	1.387907	3.777426	1.613018
Trial1	1	1	noBlindfold	counterclockwise	practice	Guided	1	-0.5	-0.5	7.841354	0.12717	-1.44812	-1.29918	1.01588913550462	1.393572	3.798585	1.640773
Trial1	1	1	noBlindfold	counterclockwise	practice	Guided	1	-0.5	-0.5	7.861359	0.13358	-1.44811	-1.29919	1.0198668258503	1.353081	3.807048	1.586674
Trial1	1	1	noBlindfold	counterclockwise	practice	Guided	1	-0.5	-0.5	7.881363	0.14025	-1.44809	-1.2992	1.02403163614335	1.25736	3.828207	1.628165
Trial1	1	1	noBlindfold	counterclockwise	practice	Guided	1	-0.5	-0.5	7.901367	0.14673	-1.44809	-1.29921	1.02810332107955	1.190786	3.823975	1.548152
Trial1	1	1	noBlindfold	counterclockwise	practice	Guided	1	-0.5	-0.5	7.921356	0.15337	-1.44809	-1.29925	1.03232403870423	1.296247	3.794353	1.547247
Trial1	1	1	noBlindfold	counterclockwise	practice	Guided	1	-0.5	-0.5	7.94136	0.1664	-1.44813	-1.29926	1.04062738289218	1.380684	3.697021	1.433872
Trial1	1	1	noBlindfold	counterclockwise	practice	Guided	1	-0.5	-0.5	7.961365	0.17313	-1.44814	-1.29925	1.04494238004188	1.31942	3.781657	1.517975
Trial1	1	1	noBlindfold	counterclockwise	practice	Guided	1	-0.5	-0.5	7.981369	0.18016	-1.44812	-1.29924	1.04947709510245	1.273399	3.862062	1.547312
Trial1	1	1	noBlindfold	counterclockwise	practice	Guided	1	-0.5	-0.5	8.001358	0.18701	-1.44808	-1.29924	1.05392946333863	1.226733	3.908611	1.543961
Trial1	1	1	noBlindfold	counterclockwise	practice	Guided	1	-0.5	-0.5	8.021362	0.19401	-1.44806	-1.29926	1.05852079603106	1.195873	3.849366	1.488987
Trial1	1	1	noBlindfold	counterclockwise	practice	Guided	1	-0.5	-0.5	8.041367	0.20749	-1.44806	-1.29927	1.06741487416001	1.202348	3.946698	1.478867
Trial1	1	1	noBlindfold	counterclockwise	practice	Guided	1	-0.5	-0.5	8.061356	0.21417	-1.44803	-1.29927	1.07185408370408	1.222773	3.993247	1.497385
Trial1	1	1	noBlindfold	counterclockwise	practice	Guided	1	-0.5	-0.5	8.08136	0.22098	-1.44801	-1.29929	1.07641848067291	1.284141	3.963625	1.48361
Trial1	1	1	noBlindfold	counterclockwise	practice	Guided	1	-0.5	-0.5	8.101364	0.2276	-1.44803	-1.29932	1.08088584340531	1.372143	3.870525	1.332025
Trial1	1	1	noBlindfold	counterclockwise	practice	Guided	1	-0.5	-0.5	8.121368	0.23447	-1.44806	-1.2993	1.0855076151882	1.267534	3.912843	1.36363
Trial1	1	1	noBlindfold	counterclockwise	practice	Guided	1	-0.5	-0.5	8.141357	0.24771	-1.448	-1.29928	1.09449469258863	1.106398	4.14136	1.448866
Trial1	1	1	noBlindfold	counterclockwise	practice	Guided	1	-0.5	-0.5	8.161362	0.25409	-1.44795	-1.29927	1.09885583280915	1.14887	4.094811	1.472364
Trial1	1	1	noBlindfold	counterclockwise	practice	Guided	1	-0.5	-0.5	8.181366	0.2607	-1.44794	-1.29926	1.10339517200791	1.146396	4.128665	1.506944
Trial1	1	1	noBlindfold	counterclockwise	practice	Guided	1	-0.5	-0.5	8.201355	0.26661	-1.44794	-1.29926	1.10747788973087	1.200171	4.128665	1.462843
Trial1	1	1	noBlindfold	counterclockwise	practice	Guided	1	-0.5	-0.5	8.221359	0.27277	-1.44794	-1.29928	1.11176519883674	1.191308	4.196374	1.430758
Trial1	1	1	noBlindfold	counterclockwise	practice	Guided	1	-0.5	-0.5	8.241364	0.28439	-1.44792	-1.29928	1.11987324266636	1.197411	4.077883	1.445608
Trial1	1	1	noBlindfold	counterclockwise	practice	Guided	1	-0.5	-0.5	8.261368	0.29005	-1.44794	-1.29928	1.1238449208231	1.185454	4.086347	1.383042
Trial1	1	1	noBlindfold	counterclockwise	practice	Guided	1	-0.5	-0.5	8.281357	0.29559	-1.44796	-1.29923	1.12771094786864	1.114966	4.065188	1.435818
Trial1	1	1	noBlindfold	counterclockwise	practice	Guided	1	-0.5	-0.5	8.301361	0.30099	-1.44795	-1.29886	1.13126584892158	1.14883	4.196374	1.358191
Trial1	1	1	noBlindfold	counterclockwise	practice	Guided	1	-0.5	-0.5	8.321365	0.30168	-1.44793	-1.29786	1.13104882382499	1.799834	4.103274	1.334721
Trial1	1	1	noBlindfold	counterclockwise	practice	Guided	1	-0.5	-0.5	8.341354	0.30132	-1.44812	-1.29774	1.13070898145458	2.566231	3.299232	0.676821
Trial1	1	1	noBlindfold	counterclockwise	practice	Guided	1	-0.5	-0.5	8.361359	0.30131	-1.44826	-1.29772	1.13068777649161	2.441179	3.100338	0.360469
Trial1	1	1	noBlindfold	counterclockwise	practice	Guided	1	-0.5	-0.5	8.381363	0.30129	-1.44829	-1.29769	1.13065241026864	2.013071	3.405027	0.590755
Trial1	1	1	noBlindfold	counterclockwise	practice	Guided	1	-0.5	-0.5	8.401367	0.30126	-1.44827	-1.29761	1.13057470858251	1.784367	3.828207	0.850322
Trial1	1	1	noBlindfold	counterclockwise	practice	Guided	1	-0.5	-0.5	8.421356	0.30121	-1.44818	-1.29717	1.13022898883436	1.796585	4.149824	1.199709
Trial1	1	1	noBlindfold	counterclockwise	practice	Guided	1	-0.5	-0.5	8.44136	0.30112	-1.44799	-1.29692	1.12998887562167	2.280204	3.912843	1.244759
Trial1	1	1	noBlindfold	counterclockwise	practice	Guided	1	-0.5	-0.5	8.461365	0.30114	-1.44805	-1.29673	1.12986905224874	2.451957	3.540445	1.075237
Trial1	1	1	noBlindfold	counterclockwise	practice	Guided	1	-0.5	-0.5	8.481369	0.30117	-1.44816	-1.29667	1.12984794573016	2.507236	3.375405	0.921974
Trial1	1	1	noBlindfold	counterclockwise	practice	Guided	1	-0.5	-0.5	8.501358	0.30118	-1.44822	-1.29664	1.12983394862053	2.513576	3.409259	0.875995
Trial1	1	1	noBlindfold	counterclockwise	practice	Guided	1	-0.5	-0.5	8.521362	0.30118	-1.44823	-1.29655	1.12977048976664	2.417105	3.50659	0.943505
Trial1	1	1	noBlindfold	counterclockwise	practice	Guided	1	-0.5	-0.5	8.541367	0.30118	-1.44821	-1.29651	1.12974224963476	2.341489	3.658935	1.053891
Trial1	1	1	noBlindfold	counterclockwise	practice	Guided	1	-0.5	-0.5	8.561356	0.30118	-1.44819	-1.29646	1.12970703451856	2.258185	3.713949	1.13034
Trial1	1	1	noBlindfold	counterclockwise	practice	Guided	1	-0.5	-0.5	8.58136	0.30118	-1.44818	-1.29639	1.12965770160571	2.219688	3.722412	1.200221
Trial1	1	1	noBlindfold	counterclockwise	practice	Guided	1	-0.5	-0.5	8.601364	0.30117	-1.44816	-1.29629	1.12958009149339	2.197285	3.705485	1.203505
Trial1	1	1	noBlindfold	counterclockwise	practice	Guided	1	-0.5	-0.5	8.621368	0.30116	-1.44815	-1.29612	1.12945307584747	2.193183	3.747803	1.19493
Trial1	1	1	noBlindfold	counterclockwise	practice	Guided	1	-0.5	-0.5	8.641357	0.30114	-1.44813	-1.29602	1.12936849872335	2.237818	3.713949	1.184712
Trial1	1	1	noBlindfold	counterclockwise	practice	Guided	1	-0.5	-0.5	8.661362	0.30114	-1.44814	-1.29593	1.12930506312768	2.248432	3.722412	1.150958
Trial1	1	1	noBlindfold	counterclockwise	practice	Guided	1	-0.5	-0.5	8.681366	0.30114	-1.44814	-1.29588	1.12926977601455	2.195077	3.684326	1.148769
Trial1	1	1	noBlindfold	counterclockwise	practice	Guided	1	-0.5	-0.5	8.701355	0.30113	-1.44814	-1.29584	1.12923452703354	2.166372	3.637776	1.088723
Trial1	1	1	noBlindfold	counterclockwise	practice	Guided	1	-0.5	-0.5	8.721359	0.30113	-1.44815	-1.29575	1.12917109825926	2.135937	3.642008	1.074492
Trial1	1	1	noBlindfold	counterclockwise	practice	Guided	1	-0.5	-0.5	8.741364	0.30111	-1.44817	-1.2957	1.12912171076707	2.063764	3.620849	1.092922
Trial1	1	1	noBlindfold	counterclockwise	practice	Guided	1	-0.5	-0.5	8.761368	0.3011	-1.44817	-1.29565	1.12907932330196	2.038119	3.595458	1.066649
Trial1	1	1	noBlindfold	counterclockwise	practice	Guided	1	-0.5	-0.5	8.781357	0.30109	-1.44818	-1.2956	1.12903695770036	1.934134	3.510822	1.104419
Trial1	1	1	noBlindfold	counterclockwise	practice	Guided	1	-0.5	-0.5	8.801361	0.30108	-1.4482	-1.29556	1.12900171179896	1.893601	3.578531	1.115367
Trial1	1	1	noBlindfold	counterclockwise	practice	Guided	1	-0.5	-0.5	8.821365	0.30107	-1.44821	-1.29547	1.12893120793086	1.804017	3.502359	1.023229
Trial1	1	1	noBlindfold	counterclockwise	practice	Guided	1	-0.5	-0.5	8.841354	0.30103	-1.44824	-1.29542	1.12886754944218	1.607693	3.366941	1.029253
Trial1	1	1	noBlindfold	counterclockwise	practice	Guided	1	-0.5	-0.5	8.861359	0.30101	-1.44826	-1.29538	1.1288251995318	1.644984	3.333087	0.987471
Trial1	1	1	noBlindfold	counterclockwise	practice	Guided	1	-0.5	-0.5	8.881363	0.30099	-1.44828	-1.29534	1.12878289209647	1.588043	3.290769	0.964117
Trial1	1	1	noBlindfold	counterclockwise	practice	Guided	1	-0.5	-0.5	8.901367	0.30097	-1.44831	-1.2953	1.12874047969962	1.651159	3.22306	0.927794
Trial1	1	1	noBlindfold	counterclockwise	practice	Guided	1	-0.5	-0.5	8.921356	0.30096	-1.44833	-1.29521	1.12866996006957	1.615597	3.189205	0.944202
Trial1	1	1	noBlindfold	counterclockwise	practice	Guided	1	-0.5	-0.5	8.94136	0.30093	-1.44837	-1.29517	1.12862052636601	1.549083	3.125728	0.937258
Trial1	1	1	noBlindfold	counterclockwise	practice	Guided	1	-0.5	-0.5	8.961365	0.30092	-1.44839	-1.29512	1.12857814518738	1.509411	3.100338	0.927225
Trial1	1	1	noBlindfold	counterclockwise	practice	Guided	1	-0.5	-0.5	8.981369	0.3009	-1.44841	-1.29503	1.12850056582716	1.463056	3.087642	0.971563
Trial1	1	1	noBlindfold	counterclockwise	practice	Guided	1	-0.5	-0.5	9.001358	0.30087	-1.44842	-1.2949	1.12838772765353	1.445443	3.159583	0.983788
Trial1	1	1	noBlindfold	counterclockwise	practice	Guided	1	-0.5	-0.5	9.021362	0.30084	-1.44843	-1.29449	1.12807759743515	1.460476	3.134192	1.033599
Trial1	1	1	noBlindfold	counterclockwise	practice	Guided	1	-0.5	-0.5	9.041367	0.30078	-1.44848	-1.29426	1.12787303941227	1.40546	2.884516	0.855695
Trial1	1	1	noBlindfold	counterclockwise	practice	Guided	1	-0.5	-0.5	9.061356	0.30075	-1.44852	-1.29402	1.1276826908148	1.36731	2.867589	0.917184
Trial1	1	1	noBlindfold	counterclockwise	practice	Guided	1	-0.5	-0.5	9.08136	0.30072	-1.44855	-1.29374	1.12746430990582	1.192366	2.854893	0.947836
Trial1	1	1	noBlindfold	counterclockwise	practice	Guided	1	-0.5	-0.5	9.101364	0.30068	-1.44857	-1.29341	1.12720362338369	1.136284	2.837966	0.903321
Trial1	1	1	noBlindfold	counterclockwise	practice	Guided	1	-0.5	-0.5	9.121368	0.30063	-1.44858	-1.29278	1.12672472084162	1.031816	2.727939	0.844567
Trial1	1	1	noBlindfold	counterclockwise	practice	Guided	1	-0.5	-0.5	9.141357	0.30054	-1.44866	-1.29242	1.12640747302902	0.872617	2.579826	0.81702
Trial1	1	1	noBlindfold	counterclockwise	practice	Guided	1	-0.5	-0.5	9.161362	0.30049	-1.4487	-1.29206	1.12611868761481	0.807648	2.554435	0.772317
Trial1	1	1	noBlindfold	counterclockwise	practice	Guided	1	-0.5	-0.5	9.181366	0.30046	-1.44873	-1.29166	1.12581608099292	0.793106	2.469799	0.801146
Trial1	1	1	noBlindfold	counterclockwise	practice	Guided	1	-0.5	-0.5	9.201355	0.30043	-1.44875	-1.29129	1.12553450899654	0.753799	2.427481	0.673431
Trial1	1	1	noBlindfold	counterclockwise	practice	Guided	1	-0.5	-0.5	9.221359	0.30039	-1.44879	-1.29037	1.12485949229411	0.651341	2.338614	0.775976
Trial1	1	1	noBlindfold	counterclockwise	practice	Guided	1	-0.5	-0.5	9.241364	0.30029	-1.44883	-1.28985	1.1244230211532	0.388063	2.410554	0.683672
Trial1	1	1	noBlindfold	counterclockwise	practice	Guided	1	-0.5	-0.5	9.261368	0.30024	-1.44882	-1.28929	1.1239941465092	0.386067	2.444409	0.713222
Trial1	1	1	noBlindfold	counterclockwise	practice	Guided	1	-0.5	-0.5	9.281357	0.30021	-1.4488	-1.28866	1.12353046964249	0.35142	2.452872	0.728548
Trial1	1	1	noBlindfold	counterclockwise	practice	Guided	1	-0.5	-0.5	9.301361	0.30019	-1.4488	-1.28798	1.123038938292	0.348915	2.292064	0.753537
Trial1	1	1	noBlindfold	counterclockwise	practice	Guided	1	-0.5	-0.5	9.321365	0.30018	-1.44883	-1.28637	1.12190278172586	0.331031	2.292064	0.778166
Trial1	1	1	noBlindfold	counterclockwise	practice	Guided	1	-0.5	-0.5	9.341354	0.30017	-1.44885	-1.28567	1.12140503990647	0.364374	2.253978	0.594422
Trial1	1	1	noBlindfold	counterclockwise	practice	Guided	1	-0.5	-0.5	9.361359	0.30018	-1.44888	-1.28491	1.12087986171571	0.380671	2.122792	0.628721
Trial1	1	1	noBlindfold	counterclockwise	practice	Guided	1	-0.5	-0.5	9.381363	0.30018	-1.44891	-1.28415	1.12034782224497	0.335065	2.198964	0.664665
Trial1	1	1	noBlindfold	counterclockwise	practice	Guided	1	-0.5	-0.5	9.401367	0.30018	-1.4489	-1.28335	1.11978802529117	0.302641	2.241282	0.680172
Trial1	1	1	noBlindfold	counterclockwise	practice	Guided	1	-0.5	-0.5	9.421356	0.30018	-1.44888	-1.28162	1.11857850770625	0.378635	2.245514	0.670672
Trial1	1	1	noBlindfold	counterclockwise	practice	Guided	1	-0.5	-0.5	9.44136	0.30017	-1.44888	-1.28079	1.1179915094728	0.33327	2.2836	0.685633
Trial1	1	1	noBlindfold	counterclockwise	practice	Guided	1	-0.5	-0.5	9.461365	0.30016	-1.44887	-1.27981	1.11730020928883	0.30854	2.262441	0.743469
Trial1	1	1	noBlindfold	counterclockwise	practice	Guided	1	-0.5	-0.5	9.481369	0.30017	-1.44885	-1.27875	1.11656773608642	0.324156	2.419018	0.811701
Trial1	1	1	noBlindfold	counterclockwise	practice	Guided	1	-0.5	-0.5	9.501358	0.30017	-1.4488	-1.27751	1.11570324174453	0.367134	2.507886	0.829942
Trial1	1	1	noBlindfold	counterclockwise	practice	Guided	1	-0.5	-0.5	9.521362	0.30018	-1.44874	-1.27457	1.11366362970504	0.404108	2.63484	0.90292
Trial1	1	1	noBlindfold	counterclockwise	practice	Guided	1	-0.5	-0.5	9.541367	0.30017	-1.4486	-1.2728	1.11242609981196	0.286529	2.87182	1.041046
Trial1	1	1	noBlindfold	counterclockwise	practice	Guided	1	-0.5	-0.5	9.561356	0.30015	-1.44855	-1.27075	1.11098857738904	0.258724	3.049556	1.073523
Trial1	1	1	noBlindfold	counterclockwise	practice	Guided	1	-0.5	-0.5	9.58136	0.30012	-1.44849	-1.26855	1.10944182792129	0.185593	3.12996	1.095788
Trial1	1	1	noBlindfold	counterclockwise	practice	Guided	1	-0.5	-0.5	9.601364	0.3001	-1.44843	-1.26613	1.10775237412303	0.090255	3.214596	1.143227
Trial1	1	1	noBlindfold	counterclockwise	practice	Guided	1	-0.5	-0.5	9.621368	0.30007	-1.44839	-1.26066	1.10395449142858	0.09603	3.256914	1.125711
Trial1	1	1	noBlindfold	counterclockwise	practice	Guided	1	-0.5	-0.5	9.641357	0.30006	-1.44834	-1.25772	1.10192359021936	0.114202	3.43465	1.113852
Trial1	1	1	noBlindfold	counterclockwise	practice	Guided	1	-0.5	-0.5	9.661362	0.30005	-1.4483	-1.25458	1.09975953862604	0.046636	3.548908	1.022803
Trial1	1	1	noBlindfold	counterclockwise	practice	Guided	1	-0.5	-0.5	9.681366	0.30001	-1.44825	-1.25148	1.09760564801914	-0.074976	3.650472	1.055638
Trial1	1	1	noBlindfold	counterclockwise	practice	Guided	1	-0.5	-0.5	9.701355	0.29996	-1.4482	-1.24828	1.09538078306798	-0.166652	3.697021	1.153976
Trial1	1	1	noBlindfold	counterclockwise	practice	Guided	1	-0.5	-0.5	9.721359	0.29991	-1.44814	-1.24175	1.09089371053263	-0.392144	3.942466	1.055249
Trial1	1	1	noBlindfold	counterclockwise	practice	Guided	1	-0.5	-0.5	9.741364	0.29969	-1.44801	-1.23857	1.08857232969574	-0.797049	4.039797	1.101372
Trial1	1	1	noBlindfold	counterclockwise	practice	Guided	1	-0.5	-0.5	9.761368	0.29961	-1.44798	-1.23535	1.08633133789264	-0.949297	4.086347	1.200431
Trial1	1	1	noBlindfold	counterclockwise	practice	Guided	1	-0.5	-0.5	9.781357	0.29954	-1.44795	-1.2322	1.08414984624165	-0.999597	4.124433	1.231983
Trial1	1	1	noBlindfold	counterclockwise	practice	Guided	1	-0.5	-0.5	9.801361	0.2995	-1.44792	-1.22883	1.0818472033041	-1.063809	4.28101	1.384856
Trial1	1	1	noBlindfold	counterclockwise	practice	Guided	1	-0.5	-0.5	9.821365	0.29947	-1.44787	-1.22227	1.07741647604637	-1.164379	4.395268	1.338654
Trial1	1	1	noBlindfold	counterclockwise	practice	Guided	1	-0.5	-0.5	9.841354	0.29941	-1.44775	-1.21898	1.0751691363183	-1.271864	4.534918	1.476357
Trial1	1	1	noBlindfold	counterclockwise	practice	Guided	1	-0.5	-0.5	9.861359	0.29936	-1.4477	-1.21556	1.07284783468131	-1.429346	4.75074	1.466652
Trial1	1	1	noBlindfold	counterclockwise	practice	Guided	1	-0.5	-0.5	9.881363	0.2993	-1.44767	-1.21217	1.07054499302635	-1.566774	4.670335	1.591048
Trial1	1	1	noBlindfold	counterclockwise	practice	Guided	1	-0.5	-0.5	9.901367	0.29924	-1.44763	-1.2087	1.0681948992595	-1.635332	4.873462	1.490484
Trial1	1	1	noBlindfold	counterclockwise	practice	Guided	1	-0.5	-0.5	9.921356	0.29919	-1.44759	-1.20125	1.06322920809194	-1.655566	4.852303	1.578031
Trial1	1	1	noBlindfold	counterclockwise	practice	Guided	1	-0.5	-0.5	9.94136	0.2992	-1.44758	-1.19727	1.06061592490149	-1.519087	4.784594	1.693112
Trial1	1	1	noBlindfold	counterclockwise	practice	Guided	1	-0.5	-0.5	9.961365	0.29923	-1.4476	-1.19304	1.05786247698317	-1.446618	4.636481	1.696735
Trial1	1	1	noBlindfold	counterclockwise	practice	Guided	1	-0.5	-0.5	9.981369	0.29927	-1.44766	-1.18833	1.05481308243089	-1.36623	4.589931	1.582313
Trial1	1	1	noBlindfold	counterclockwise	practice	Guided	1	-0.5	-0.5	10.00136	0.29931	-1.4477	-1.18384	1.05191904131246	-1.282939	4.560309	1.55202
Trial1	1	1	noBlindfold	counterclockwise	practice	Guided	1	-0.5	-0.5	10.02136	0.29935	-1.44773	-1.17396	1.04555365900458	-1.238528	4.632249	1.499091
Trial1	1	1	noBlindfold	counterclockwise	practice	Guided	1	-0.5	-0.5	10.04137	0.29939	-1.4477	-1.16864	1.04216305164971	-1.186387	4.632249	1.645004
Trial1	1	1	noBlindfold	counterclockwise	practice	Guided	1	-0.5	-0.5	10.06136	0.29941	-1.4477	-1.16338	1.03881152523684	-1.167	4.619554	1.712291
Trial1	1	1	noBlindfold	counterclockwise	practice	Guided	1	-0.5	-0.5	10.08136	0.29943	-1.4477	-1.15747	1.03506286290207	-1.082232	4.594163	1.78747
Trial1	1	1	noBlindfold	counterclockwise	practice	Guided	1	-0.5	-0.5	10.10136	0.29946	-1.44769	-1.15142	1.03125374885206	-1.019695	4.742276	1.708812
Trial1	1	1	noBlindfold	counterclockwise	practice	Guided	1	-0.5	-0.5	10.12137	0.29948	-1.44766	-1.13806	1.02288258680295	-1.002078	4.695726	1.862428
Trial1	1	1	noBlindfold	counterclockwise	practice	Guided	1	-0.5	-0.5	10.14136	0.29948	-1.44761	-1.13085	1.01840074409177	-1.054552	4.818448	1.998421
Trial1	1	1	noBlindfold	counterclockwise	practice	Guided	1	-0.5	-0.5	10.16136	0.29947	-1.44756	-1.12289	1.01348124765623	-1.096144	5.093515	2.139577
Trial1	1	1	noBlindfold	counterclockwise	practice	Guided	1	-0.5	-0.5	10.18137	0.29946	-1.44748	-1.1147	1.00846037218733	-1.125972	5.152761	2.10465
Trial1	1	1	noBlindfold	counterclockwise	practice	Guided	1	-0.5	-0.5	10.20135	0.29944	-1.44744	-1.10609	1.00321955697256	-1.118631	5.063893	2.03345
Trial1	1	1	noBlindfold	counterclockwise	practice	Guided	1	-0.5	-0.5	10.22136	0.29944	-1.44746	-1.09653	0.99747302927412	-1.124656	5.165456	1.962429
Trial1	1	1	noBlindfold	counterclockwise	practice	Guided	1	-0.5	-0.5	10.24136	0.29944	-1.44744	-1.07795	0.986473776314064	-1.174459	5.17392	1.766163
Trial1	1	1	noBlindfold	counterclockwise	practice	Guided	1	-0.5	-0.5	10.26137	0.29944	-1.44746	-1.06853	0.980984519430962	-1.14607	5.135833	1.615902
Trial1	1	1	noBlindfold	counterclockwise	practice	Guided	1	-0.5	-0.5	10.28136	0.29942	-1.44745	-1.05912	0.975544689946967	-1.298732	5.195079	1.603905
Trial1	1	1	noBlindfold	counterclockwise	practice	Guided	1	-0.5	-0.5	10.30136	0.29939	-1.44743	-1.04968	0.970140427800886	-1.306445	5.144297	1.718891
Trial1	1	1	noBlindfold	counterclockwise	practice	Guided	1	-0.5	-0.5	10.32137	0.29935	-1.44743	-1.03099	0.959640972956589	-1.427157	5.279715	1.507755
Trial1	1	1	noBlindfold	counterclockwise	practice	Guided	1	-0.5	-0.5	10.34135	0.29924	-1.44737	-1.02202	0.954614806360789	-1.599442	5.279715	1.573375
Trial1	1	1	noBlindfold	counterclockwise	practice	Guided	1	-0.5	-0.5	10.36136	0.29919	-1.44736	-1.01303	0.949686470139843	-1.800132	5.559013	1.377681
Trial1	1	1	noBlindfold	counterclockwise	practice	Guided	1	-0.5	-0.5	10.38136	0.29912	-1.44728	-1.00452	0.945057224707579	-1.862792	5.529391	1.471495
Trial1	1	1	noBlindfold	counterclockwise	practice	Guided	1	-0.5	-0.5	10.40137	0.29908	-1.44727	-0.99611	0.94056042674911	-1.895038	5.440523	1.638699
Trial1	1	1	noBlindfold	counterclockwise	practice	Guided	1	-0.5	-0.5	10.42136	0.29906	-1.44728	-0.97955	0.93191473283504	-1.966971	5.520927	1.545177
Trial1	1	1	noBlindfold	counterclockwise	practice	Guided	1	-0.5	-0.5	10.44136	0.29904	-1.44731	-0.9715999	0.927831586482671	-1.871116	5.33896	1.571808
Trial1	1	1	noBlindfold	counterclockwise	practice	Guided	1	-0.5	-0.5	10.46136	0.29905	-1.44733	-0.96389	0.923945266114697	-1.920788	5.440523	1.481128
Trial1	1	1	noBlindfold	counterclockwise	practice	Guided	1	-0.5	-0.5	10.48137	0.29905	-1.4473	-0.95593	0.919974492971737	-1.88525	5.368582	1.379179
Trial1	1	1	noBlindfold	counterclockwise	practice	Guided	1	-0.5	-0.5	10.50136	0.29905	-1.44731	-0.9488	0.916461847991842	-1.974086	5.355887	1.474679
Trial1	1	1	noBlindfold	counterclockwise	practice	Guided	1	-0.5	-0.5	10.52136	0.29902	-1.44732	-0.93466	0.909594539982886	-1.995468	5.487073	1.421406
Trial1	1	1	noBlindfold	counterclockwise	practice	Guided	1	-0.5	-0.5	10.54137	0.29897	-1.44729	-0.92731	0.906061206837467	-2.11609	5.360119	1.665948
Trial1	1	1	noBlindfold	counterclockwise	practice	Guided	1	-0.5	-0.5	10.56136	0.29894	-1.44729	-0.92059	0.902884883354953	-2.247792	5.516695	1.723269
Trial1	1	1	noBlindfold	counterclockwise	practice	Guided	1	-0.5	-0.5	10.58136	0.2989	-1.44725	-0.91328	0.899467392379935	-2.279873	5.601331	1.742837
Trial1	1	1	noBlindfold	counterclockwise	practice	Guided	1	-0.5	-0.5	10.60136	0.29886	-1.44723	-0.90658	0.896373048839914	-2.320861	5.432059	1.766389
Trial1	1	1	noBlindfold	counterclockwise	practice	Guided	1	-0.5	-0.5	10.62137	0.29884	-1.44725	-0.89157	0.889647327176716	-2.399585	5.482841	1.872713
Trial1	1	1	noBlindfold	counterclockwise	practice	Guided	1	-0.5	-0.5	10.64136	0.2988	-1.44725	-0.88458	0.886556944253274	-2.326511	5.474377	1.88759
Trial1	1	1	noBlindfold	counterclockwise	practice	Guided	1	-0.5	-0.5	10.66136	0.29882	-1.44726	-0.87726	0.883424307528142	-2.328237	5.440523	1.925237
Trial1	1	1	noBlindfold	counterclockwise	practice	Guided	1	-0.5	-0.5	10.68137	0.29883	-1.44727	-0.8701	0.88039956768533	-2.3336	5.453218	1.880134
Trial1	1	1	noBlindfold	counterclockwise	practice	Guided	1	-0.5	-0.5	10.70135	0.29884	-1.4473	-0.86279	0.877360757909391	-2.221806	5.250092	1.66357
Trial1	1	1	noBlindfold	counterclockwise	practice	Guided	1	-0.5	-0.5	10.72136	0.29887	-1.44735	-0.84785	0.871316745359498	-2.195468	5.110443	1.589082
Trial1	1	1	noBlindfold	counterclockwise	practice	Guided	1	-0.5	-0.5	10.74136	0.29892	-1.44746	-0.84082	0.868580138819565	-2.1091	5.140065	1.585251
Trial1	1	1	noBlindfold	counterclockwise	practice	Guided	1	-0.5	-0.5	10.76137	0.29895	-1.44746	-0.83341	0.865727077892027	-2.001192	5.063893	1.560426
Trial1	1	1	noBlindfold	counterclockwise	practice	Guided	1	-0.5	-0.5	10.78136	0.299	-1.4475	-0.82621	0.863026054319654	-1.84915	4.864998	1.646802
Trial1	1	1	noBlindfold	counterclockwise	practice	Guided	1	-0.5	-0.5	10.80136	0.29906	-1.44756	-0.81893	0.860356431292442	-1.830733	4.86923	1.630683
Trial1	1	1	noBlindfold	counterclockwise	practice	Guided	1	-0.5	-0.5	10.82137	0.29909	-1.44757	-0.80366	0.854841647237508	-1.815581	4.941171	1.690125
Trial1	1	1	noBlindfold	counterclockwise	practice	Guided	1	-0.5	-0.5	10.84135	0.29912	-1.44757	-0.7957799	0.85210243730074	-1.787341	4.970793	1.872506
Trial1	1	1	noBlindfold	counterclockwise	practice	Guided	1	-0.5	-0.5	10.86136	0.29912	-1.44757	-0.78755	0.849280740039127	-1.787396	4.818448	1.955946
Trial1	1	1	noBlindfold	counterclockwise	practice	Guided	1	-0.5	-0.5	10.88136	0.29909	-1.44758	-0.77865	0.846280473303886	-1.883062	4.801521	2.002117
Trial1	1	1	noBlindfold	counterclockwise	practice	Guided	1	-0.5	-0.5	10.90137	0.29907	-1.44759	-0.76921	0.843200379380479	-1.909248	4.674567	2.190043
Trial1	1	1	noBlindfold	counterclockwise	practice	Guided	1	-0.5	-0.5	10.92136	0.29906	-1.44761	-0.75169	0.837761722794925	-1.858675	4.771899	1.948323
Trial1	1	1	noBlindfold	counterclockwise	practice	Guided	1	-0.5	-0.5	10.94136	0.29906	-1.44765	-0.73976	0.83425520094711	-1.850367	4.619554	1.956902
Trial1	1	1	noBlindfold	counterclockwise	practice	Guided	1	-0.5	-0.5	10.96136	0.29907	-1.44769	-0.72944	0.831357665224807	-1.84924	4.640713	1.792712
Trial1	1	1	noBlindfold	counterclockwise	practice	Guided	1	-0.5	-0.5	10.98137	0.29906	-1.44769	-0.7185799	0.828416596030369	-1.852324	4.475673	1.792586
Trial1	1	1	noBlindfold	counterclockwise	practice	Guided	1	-0.5	-0.5	11.00136	0.29908	-1.44776	-0.70743	0.825564066875409	-1.770966	4.374109	1.863319
Trial1	1	1	noBlindfold	counterclockwise	practice	Guided	1	-0.5	-0.5	11.02136	0.29911	-1.44781	-0.6850899	0.820265245348229	-1.723806	4.331791	1.600436
Trial1	1	1	noBlindfold	counterclockwise	practice	Guided	1	-0.5	-0.5	11.04137	0.29914	-1.44789	-0.6736	0.817778483212977	-1.747958	4.369878	1.614385
Trial1	1	1	noBlindfold	counterclockwise	practice	Guided	1	-0.5	-0.5	11.06136	0.29914	-1.44788	-0.66157	0.815309482186859	-1.664552	4.103274	1.653166
Trial1	1	1	noBlindfold	counterclockwise	practice	Guided	1	-0.5	-0.5	11.08136	0.29915	-1.44792	-0.64949	0.813011664365377	-1.753314	4.162519	1.451454
Trial1	1	1	noBlindfold	counterclockwise	practice	Guided	1	-0.5	-0.5	11.10136	0.29915	-1.44792	-0.63811	0.810996346341675	-1.680982	4.02287	1.425131
Trial1	1	1	noBlindfold	counterclockwise	practice	Guided	1	-0.5	-0.5	11.12137	0.29917	-1.44796	-0.61381	0.807233166788398	-1.590943	3.993247	1.549456
Trial1	1	1	noBlindfold	counterclockwise	practice	Guided	1	-0.5	-0.5	11.14136	0.29922	-1.44799	-0.60242	0.805755834323182	-1.510539	4.060956	1.390334
Trial1	1	1	noBlindfold	counterclockwise	practice	Guided	1	-0.5	-0.5	11.16136	0.29922	-1.44799	-0.59031	0.804306218817	-1.588475	3.946698	1.437175
Trial1	1	1	noBlindfold	counterclockwise	practice	Guided	1	-0.5	-0.5	11.18137	0.29922	-1.448	-0.57809	0.803025934557293	-1.525135	4.031334	1.511378
Trial1	1	1	noBlindfold	counterclockwise	practice	Guided	1	-0.5	-0.5	11.20135	0.29924	-1.44798	-0.56656	0.80200673078221	-1.499987	4.099042	1.445136
Trial1	1	1	noBlindfold	counterclockwise	practice	Guided	1	-0.5	-0.5	11.22136	0.29926	-1.44798	-0.54209	0.800367478307624	-1.424287	3.921307	1.493802
Trial1	1	1	noBlindfold	counterclockwise	practice	Guided	1	-0.5	-0.5	11.24136	0.29931	-1.44802	-0.52983	0.799866427440579	-1.308789	3.81128	1.541737
Trial1	1	1	noBlindfold	counterclockwise	practice	Guided	1	-0.5	-0.5	11.26137	0.29935	-1.44806	-0.51707	0.799532236247727	-1.195549	3.946698	1.522055
Trial1	1	1	noBlindfold	counterclockwise	practice	Guided	1	-0.5	-0.5	11.28136	0.29937	-1.44809	-0.50415	0.799380763470376	-1.189831	3.616617	1.52741
Trial1	1	1	noBlindfold	counterclockwise	practice	Guided	1	-0.5	-0.5	11.30136	0.29939	-1.44815	-0.49183	0.799431737079702	-1.13766	3.701253	1.379031
Trial1	1	1	noBlindfold	counterclockwise	practice	Guided	1	-0.5	-0.5	11.32137	0.29941	-1.4482	-0.46507	0.800172749623367	-1.120524	3.400795	1.656334
Trial1	1	1	noBlindfold	counterclockwise	practice	Guided	1	-0.5	-0.5	11.34135	0.29945	-1.44827	-0.45098	0.800951453326708	-1.093791	3.345782	1.717007
Trial1	1	1	noBlindfold	counterclockwise	practice	Guided	1	-0.5	-0.5	11.36136	0.29945	-1.4483	-0.43706	0.801923758672418	-1.072684	3.468504	1.518164
Trial1	1	1	noBlindfold	counterclockwise	practice	Guided	1	-0.5	-0.5	11.38136	0.29947	-1.44831	-0.42279	0.803189687226075	-0.967726	3.197669	1.653259
Trial1	1	1	noBlindfold	counterclockwise	practice	Guided	1	-0.5	-0.5	11.40137	0.2995	-1.44834	-0.40827	0.804745067920242	-0.962039	3.286537	1.494136
Trial1	1	1	noBlindfold	counterclockwise	practice	Guided	1	-0.5	-0.5	11.42136	0.29955	-1.44837	-0.37818	0.808777046254545	-0.779317	3.045324	1.329465
Trial1	1	1	noBlindfold	counterclockwise	practice	Guided	1	-0.5	-0.5	11.44136	0.29962	-1.44847	-0.36313	0.811249372530659	-0.725483	3.087642	1.276199
Trial1	1	1	noBlindfold	counterclockwise	practice	Guided	1	-0.5	-0.5	11.46136	0.29962	-1.44847	-0.3474	0.8140509231439	-0.769257	3.05802	1.485463
Trial1	1	1	noBlindfold	counterclockwise	practice	Guided	1	-0.5	-0.5	11.48137	0.29961	-1.44848	-0.3314	0.81719158832527	-0.834448	3.108801	1.351976
Trial1	1	1	noBlindfold	counterclockwise	practice	Guided	1	-0.5	-0.5	11.50136	0.2996	-1.44847	-0.31605	0.820486296249125	-0.855136	2.96492	1.598992
Trial1	1	1	noBlindfold	counterclockwise	practice	Guided	1	-0.5	-0.5	11.52136	0.2996	-1.4485	-0.28248	0.828658625734988	-0.763348	2.884516	1.443453
Trial1	1	1	noBlindfold	counterclockwise	practice	Guided	1	-0.5	-0.5	11.54137	0.29962	-1.44859	-0.26626	0.833082551075979	-0.721572	2.736403	1.588224
Trial1	1	1	noBlindfold	counterclockwise	practice	Guided	1	-0.5	-0.5	11.56136	0.29963	-1.44863	-0.24877	0.838167422772067	-0.77568	2.804112	1.316465
Trial1	1	1	noBlindfold	counterclockwise	practice	Guided	1	-0.5	-0.5	11.58136	0.29961	-1.44865	-0.23165	0.843438113710573	-0.891923	2.605217	1.134217
Trial1	1	1	noBlindfold	counterclockwise	practice	Guided	1	-0.5	-0.5	11.60136	0.29957	-1.44867	-0.21432	0.849073167800735	-0.906301	2.613681	1.321407
Trial1	1	1	noBlindfold	counterclockwise	practice	Guided	1	-0.5	-0.5	11.62137	0.29954	-1.44869	-0.17832	0.861824931918654	-1.037215	2.647535	1.370924
Trial1	1	1	noBlindfold	counterclockwise	practice	Guided	1	-0.5	-0.5	11.64136	0.29951	-1.44876	-0.16018	0.868731186415059	-0.883666	2.368236	1.504198
Trial1	1	1	noBlindfold	counterclockwise	practice	Guided	1	-0.5	-0.5	11.66136	0.29952	-1.44882	-0.1417	0.876134205381189	-1.011907	2.23705	1.296057
Trial1	1	1	noBlindfold	counterclockwise	practice	Guided	1	-0.5	-0.5	11.68137	0.29955	-1.44887	-0.1224	0.884229583844194	-0.950238	2.325918	1.174906
Trial1	1	1	noBlindfold	counterclockwise	practice	Guided	1	-0.5	-0.5	11.70135	0.29957	-1.44888	-0.10346	0.892499942892728	-0.70839	2.224355	1.184385
Trial1	1	1	noBlindfold	counterclockwise	practice	Guided	1	-0.5	-0.5	11.72136	0.29959	-1.44893	-0.083787	0.901430759735592	-0.759747	2.07201	1.228015
Trial1	1	1	noBlindfold	counterclockwise	practice	Guided	1	-0.5	-0.5	11.74136	0.29961	-1.44898	-0.045191	0.919906170877994	-0.746795	1.830798	1.232754
Trial1	1	1	noBlindfold	counterclockwise	practice	Guided	1	-0.5	-0.5	11.76137	0.2997	-1.44914	-0.025736	0.929756106964785	-0.471332	1.682685	0.699445
Trial1	1	1	noBlindfold	counterclockwise	practice	Guided	1	-0.5	-0.5	11.78136	0.2997	-1.44918	-0.0055432	0.940216785822328	-0.701268	1.640367	1.112721
Trial1	1	1	noBlindfold	counterclockwise	practice	Guided	1	-0.5	-0.5	11.80136	0.2997	-1.44919	0.014839	0.951093724667974	-0.548985	1.653062	0.914125
Trial1	1	1	noBlindfold	counterclockwise	practice	Guided	1	-0.5	-0.5	11.82137	0.29969	-1.44919	0.054637	0.973204146562436	-0.600995	1.64883	0.882017
Trial1	1	1	noBlindfold	counterclockwise	practice	Guided	1	-0.5	-0.5	11.84135	0.29971	-1.4493	0.074516	0.984685089410437	-0.437155	1.280664	0.364375
Trial1	1	1	noBlindfold	counterclockwise	practice	Guided	1	-0.5	-0.5	11.86136	0.29973	-1.44933	0.09482399	0.996686340349027	-0.410641	1.22565	0.811364
Trial1	1	1	noBlindfold	counterclockwise	practice	Guided	1	-0.5	-0.5	11.88136	0.29976	-1.44938	0.11431	1.00846061540532	-0.432041	1.157941	0.133748
Trial1	1	1	noBlindfold	counterclockwise	practice	Guided	1	-0.5	-0.5	11.90137	0.29981	-1.4494	0.13357	1.02034649476294	-0.158092	1.149478	0.134291
Trial1	1	1	noBlindfold	counterclockwise	practice	Guided	1	-0.5	-0.5	11.92136	0.29988	-1.44945	0.1723	1.04489009749008	-0.093627	0.980206	0.320909
Trial1	1	1	noBlindfold	counterclockwise	practice	Guided	1	-0.5	-0.5	11.94136	0.29991	-1.44958	0.19112	1.05712008539435	-0.20232	0.717834	0.215894
Trial1	1	1	noBlindfold	counterclockwise	practice	Guided	1	-0.5	-0.5	11.96136	0.29988	-1.44963	0.2104	1.06980193094574	-0.273675	0.654357	0.304646
Trial1	1	1	noBlindfold	counterclockwise	practice	Guided	1	-0.5	-0.5	11.98137	0.29983	-1.44963	0.22916	1.08231343954654	-0.470955	0.904033	0.761216
Trial1	1	1	noBlindfold	counterclockwise	practice	Guided	1	-0.5	-0.5	12.00136	0.2998	-1.44957	0.24815	1.09517509332352	-0.421451	0.874411	1.095033
Trial1	1	1	noBlindfold	counterclockwise	practice	Guided	1	-0.5	-0.5	12.02136	0.29982	-1.44954	0.28694	1.12204572930489	-0.153749	0.950583	0.57145
Trial1	1	1	noBlindfold	counterclockwise	practice	Guided	1	-0.5	-0.5	12.04137	0.29987	-1.4496	0.30422	1.13426709088957	-0.307328	0.620503	0.439479
Trial1	1	1	noBlindfold	counterclockwise	practice	Guided	1	-0.5	-0.5	12.06136	0.29987	-1.44964	0.30615	1.13563631720593	-0.190074	0.087289	1.772194
Trial1	1	1	noBlindfold	counterclockwise	practice	Guided	1	-0.5	-0.5	12.08136	0.29984	-1.44967	0.3046	1.1345153993737	-0.947165	1.894276	6.606975
Trial1	1	1	noBlindfold	counterclockwise	practice	Guided	1	-0.5	-0.5	12.10136	0.29929	-1.44899	0.30366	1.13346103174943	-2.78448	6.104917	7.145727
Trial1	1	1	noBlindfold	counterclockwise	practice	Guided	1	-0.5	-0.5	12.12137	0.29754	-1.4481	0.30196	1.13102161512725	-2.475665	0.548563	5.026081
Trial1	1	1	noBlindfold	counterclockwise	practice	Guided	1	-0.5	-0.5	12.14136	0.29074	-1.44923	0.30178	1.12610874847226	-1.240197	1.653026	3.640838
Trial1	1	1	noBlindfold	counterclockwise	practice	Guided	1	-0.5	-0.5	12.16136	0.28644	-1.44932	0.30169	1.12302926308826	0.503346	0.912461	3.581754
Trial1	1	1	noBlindfold	counterclockwise	practice	Guided	1	-0.5	-0.5	12.18137	0.28317	-1.44942	0.30144	1.12056295952332	0.323945	1.111355	2.65577
Trial1	1	1	noBlindfold	counterclockwise	practice	Guided	1	-0.5	-0.5	12.20135	0.28068	-1.44955	0.30135	1.118759617678	-0.128926	0.497688	2.645975
Trial1	1	1	noBlindfold	counterclockwise	practice	Guided	1	-0.5	-0.5	12.22136	0.27861	-1.4496	0.30156	1.11746674547668	-0.998231	1.339812	3.225996
Trial1	1	1	noBlindfold	counterclockwise	practice	Guided	1	-0.5	-0.5	12.24136	0.27629	-1.44939	0.30201	1.11617480844298	-0.935135	2.025364	3.885352
Trial1	1	1	noBlindfold	counterclockwise	practice	Guided	1	-0.5	-0.5	12.26137	0.27176	-1.44912	0.30194	1.11297854043866	-0.703743	1.246712	3.770799
Trial1	1	1	noBlindfold	counterclockwise	practice	Guided	1	-0.5	-0.5	12.28136	0.26961	-1.4493	0.30186	1.11143108026267	-0.898219	1.204394	3.673542
Trial1	1	1	noBlindfold	counterclockwise	practice	Guided	1	-0.5	-0.5	12.30136	0.26724	-1.44934	0.30186	1.10979127138181	-0.95781	1.644502	3.74254
Trial1	1	1	noBlindfold	counterclockwise	practice	Guided	1	-0.5	-0.5	12.32137	0.26484	-1.44925	0.30177	1.10806830637409	-0.784785	1.576793	3.696214
Trial1	1	1	noBlindfold	counterclockwise	practice	Guided	1	-0.5	-0.5	12.34135	0.26024	-1.44926	0.30173	1.10486917304491	-0.774469	1.513316	3.436503
Trial1	1	1	noBlindfold	counterclockwise	practice	Guided	1	-0.5	-0.5	12.36136	0.25793	-1.44923	0.30172	1.10327367568922	-0.886447	1.85186	3.48217
Trial1	1	1	noBlindfold	counterclockwise	practice	Guided	1	-0.5	-0.5	12.38136	0.25566	-1.44911	0.30169	1.10169365408625	-1.008956	2.076145	3.33987
Trial1	1	1	noBlindfold	counterclockwise	practice	Guided	1	-0.5	-0.5	12.40137	0.25327	-1.44899	0.30165	1.10002654331885	-0.967145	2.046523	3.25638
Trial1	1	1	noBlindfold	counterclockwise	practice	Guided	1	-0.5	-0.5	12.42136	0.25093	-1.44897	0.30162	1.09840362196641	-0.948755	1.97035	3.13762
Trial1	1	1	noBlindfold	counterclockwise	practice	Guided	1	-0.5	-0.5	12.44136	0.24607	-1.44899	0.30166	1.09511607655371	-1.068535	2.156549	3.328736
Trial1	1	1	noBlindfold	counterclockwise	practice	Guided	1	-0.5	-0.5	12.46136	0.24342	-1.44893	0.30169	1.0933344315858	-1.209859	2.342749	3.440853
Trial1	1	1	noBlindfold	counterclockwise	practice	Guided	1	-0.5	-0.5	12.48137	0.24067	-1.44883	0.3017	1.09147374035306	-1.228814	2.528948	3.402746
Trial1	1	1	noBlindfold	counterclockwise	practice	Guided	1	-0.5	-0.5	12.50136	0.23774	-1.44874	0.30172	1.08950229377652	-1.355821	2.672829	3.393835
Trial1	1	1	noBlindfold	counterclockwise	practice	Guided	1	-0.5	-0.5	12.52136	0.23446	-1.44868	0.30172	1.08728397109233	-1.339775	2.727842	3.483435
Trial1	1	1	noBlindfold	counterclockwise	practice	Guided	1	-0.5	-0.5	12.54137	0.22741	-1.44866	0.3017	1.08251936479375	-1.417229	2.588193	3.414612
Trial1	1	1	noBlindfold	counterclockwise	practice	Guided	1	-0.5	-0.5	12.56136	0.22347	-1.44867	0.30166	1.07984610109038	-1.488761	2.715147	3.257231
Trial1	1	1	noBlindfold	counterclockwise	practice	Guided	1	-0.5	-0.5	12.58136	0.21918	-1.44866	0.30162	1.07694684704448	-1.591186	2.761697	3.182336
Trial1	1	1	noBlindfold	counterclockwise	practice	Guided	1	-0.5	-0.5	12.60136	0.21433	-1.44864	0.30161	1.07370662299641	-1.646569	2.69822	3.211464
Trial1	1	1	noBlindfold	counterclockwise	practice	Guided	1	-0.5	-0.5	12.62137	0.20913	-1.44866	0.30161	1.07025413914398	-1.741674	2.617816	3.21357
Trial1	1	1	noBlindfold	counterclockwise	practice	Guided	1	-0.5	-0.5	12.64136	0.19682	-1.44869	0.30159	1.06212269571976	-1.794862	2.609352	3.152208
Trial1	1	1	noBlindfold	counterclockwise	practice	Guided	1	-0.5	-0.5	12.66136	0.18961	-1.44869	0.3016	1.0574140685679	-1.956885	2.583961	3.190974
Trial1	1	1	noBlindfold	counterclockwise	practice	Guided	1	-0.5	-0.5	12.68137	0.18211	-1.4487	0.30162	1.0525534107518	-1.959061	2.672829	3.256417
Trial1	1	1	noBlindfold	counterclockwise	practice	Guided	1	-0.5	-0.5	12.70135	0.17338	-1.44868	0.30164	1.04693233949894	-1.867377	2.736306	3.333406
Trial1	1	1	noBlindfold	counterclockwise	practice	Guided	1	-0.5	-0.5	12.72136	0.16431	-1.44864	0.30161	1.04109863507632	-1.738012	2.660134	3.205527
Trial1	1	1	noBlindfold	counterclockwise	practice	Guided	1	-0.5	-0.5	12.74136	0.15417	-1.44868	0.30152	1.03458817494656	-1.642017	2.385067	3.16052
Trial1	1	1	noBlindfold	counterclockwise	practice	Guided	1	-0.5	-0.5	12.76137	0.13393	-1.44881	0.3015	1.02189504359014	-1.689362	2.457007	3.005402
Trial1	1	1	noBlindfold	counterclockwise	practice	Guided	1	-0.5	-0.5	12.78136	0.12293	-1.44879	0.30153	1.01513158195093	-1.573983	2.490862	3.090841
Trial1	1	1	noBlindfold	counterclockwise	practice	Guided	1	-0.5	-0.5	12.80136	0.11118	-1.44877	0.30156	1.00798780278465	-1.563548	2.444312	3.127375
Trial1	1	1	noBlindfold	counterclockwise	practice	Guided	1	-0.5	-0.5	12.82137	0.099429	-1.44876	0.30159	1.00093039308038	-1.567292	2.414689	3.189601
Trial1	1	1	noBlindfold	counterclockwise	practice	Guided	1	-0.5	-0.5	12.84135	0.08694901	-1.44878	0.30156	0.993482533498107	-1.594933	2.389298	3.125276
Trial1	1	1	noBlindfold	counterclockwise	practice	Guided	1	-0.5	-0.5	12.86136	0.061221	-1.4488	0.30153	0.978478084268141	-1.455052	2.338517	3.020348
Trial1	1	1	noBlindfold	counterclockwise	practice	Guided	1	-0.5	-0.5	12.88136	0.048509	-1.44883	0.3015	0.97121797710218	-1.310136	2.27504	3.007972
Trial1	1	1	noBlindfold	counterclockwise	practice	Guided	1	-0.5	-0.5	12.90137	0.034807	-1.44886	0.30145	0.963504360500613	-1.387004	2.236954	2.930833
Trial1	1	1	noBlindfold	counterclockwise	practice	Guided	1	-0.5	-0.5	12.92136	0.020911	-1.44887	0.30145	0.955861075544936	-1.272716	2.270808	2.85057
Trial1	1	1	noBlindfold	counterclockwise	practice	Guided	1	-0.5	-0.5	12.94136	-0.0069006	-1.44887	0.30148	0.941019235144491	-1.187529	2.224258	2.957409
Trial1	1	1	noBlindfold	counterclockwise	practice	Guided	1	-0.5	-0.5	12.96136	-0.020318	-1.44888	0.30149	0.934066942961023	-1.216161	2.262344	2.981299
Trial1	1	1	noBlindfold	counterclockwise	practice	Guided	1	-0.5	-0.5	12.98137	-0.03422	-1.4489	0.30151	0.927021736248799	-1.159601	2.177708	3.034273
Trial1	1	1	noBlindfold	counterclockwise	practice	Guided	1	-0.5	-0.5	13.00136	-0.048599	-1.44892	0.3015	0.919872328115284	-1.156811	2.118463	3.003669
Trial1	1	1	noBlindfold	counterclockwise	practice	Guided	1	-0.5	-0.5	13.02136	-0.063034	-1.44894	0.30149	0.912866650255588	-1.24311	2.084609	2.953102
Trial1	1	1	noBlindfold	counterclockwise	practice	Guided	1	-0.5	-0.5	13.04137	-0.077109	-1.44895	0.30151	0.906231254464848	-1.084238	2.118463	2.970905
Trial1	1	1	noBlindfold	counterclockwise	practice	Guided	1	-0.5	-0.5	13.06136	-0.1052	-1.44899	0.30154	0.893495042626045	-1.005518	1.856092	3.071623
Trial1	1	1	noBlindfold	counterclockwise	practice	Guided	1	-0.5	-0.5	13.08136	-0.11913	-1.44903	0.30156	0.887445978968301	-0.979077	1.894178	3.128278
Trial1	1	1	noBlindfold	counterclockwise	practice	Guided	1	-0.5	-0.5	13.10136	-0.13342	-1.44904	0.30157	0.881416680948048	-1.046988	1.957655	3.135885
Trial1	1	1	noBlindfold	counterclockwise	practice	Guided	1	-0.5	-0.5	13.12137	-0.14724	-1.44902	0.30163	0.875814055855695	-1.016077	1.957655	3.168069
Trial1	1	1	noBlindfold	counterclockwise	practice	Guided	1	-0.5	-0.5	13.14136	-0.17505	-1.44902	0.30162	0.864978117438947	-0.95619	1.911105	3.212128
Trial1	1	1	noBlindfold	counterclockwise	practice	Guided	1	-0.5	-0.5	13.16136	-0.18902	-1.44901	0.30159	0.859799439753652	-1.055447	1.949191	3.169092
Trial1	1	1	noBlindfold	counterclockwise	practice	Guided	1	-0.5	-0.5	13.18137	-0.20248	-1.44904	0.30158	0.85501384358913	-0.91929	1.784151	3.134594
Trial1	1	1	noBlindfold	counterclockwise	practice	Guided	1	-0.5	-0.5	13.20135	-0.21627	-1.44911	0.30157	0.850304166262619	-0.899179	1.674124	3.143422
Trial1	1	1	noBlindfold	counterclockwise	practice	Guided	1	-0.5	-0.5	13.22136	-0.22921	-1.44914	0.30156	0.846064795944414	-0.884858	1.703747	3.098978
Trial1	1	1	noBlindfold	counterclockwise	practice	Guided	1	-0.5	-0.5	13.24136	-0.25599	-1.44916	0.30156	0.837877848997133	-0.957681	1.64027	3.126035
Trial1	1	1	noBlindfold	counterclockwise	practice	Guided	1	-0.5	-0.5	13.26137	-0.26907	-1.44918	0.30159	0.834191336704812	-1.010857	1.64027	3.183595
Trial1	1	1	noBlindfold	counterclockwise	practice	Guided	1	-0.5	-0.5	13.28136	-0.28261	-1.44917	0.30162	0.830573926496549	-1.085365	1.762992	3.244612
Trial1	1	1	noBlindfold	counterclockwise	practice	Guided	1	-0.5	-0.5	13.30136	-0.29583	-1.44912	0.30163	0.827221872093229	-1.110684	1.822237	3.299331
Trial1	1	1	noBlindfold	counterclockwise	practice	Guided	1	-0.5	-0.5	13.32137	-0.30908	-1.44911	0.30168	0.824100275950559	-1.093411	1.674124	3.229935
Trial1	1	1	noBlindfold	counterclockwise	practice	Guided	1	-0.5	-0.5	13.34135	-0.33611	-1.44923	0.30171	0.81829021313681	-1.049616	1.648733	3.493905
Trial1	1	1	noBlindfold	counterclockwise	practice	Guided	1	-0.5	-0.5	13.36136	-0.34951	-1.4492	0.30172	0.815721878835449	-1.095789	1.619111	3.479001
Trial1	1	1	noBlindfold	counterclockwise	practice	Guided	1	-0.5	-0.5	13.38136	-0.36342	-1.44918	0.30175	0.813300172935172	-1.285619	1.678356	3.452166
Trial1	1	1	noBlindfold	counterclockwise	practice	Guided	1	-0.5	-0.5	13.40137	-0.3771	-1.44917	0.30178	0.81114459702513	-1.407021	1.775687	3.585865
Trial1	1	1	noBlindfold	counterclockwise	practice	Guided	1	-0.5	-0.5	13.42136	-0.39103	-1.44914	0.30185	0.809220529982094	-1.267751	1.771456	3.601501
Trial1	1	1	noBlindfold	counterclockwise	practice	Guided	1	-0.5	-0.5	13.44136	-0.41949	-1.44919	0.30191	0.805941392068345	-1.426599	1.68682	3.814465
Trial1	1	1	noBlindfold	counterclockwise	practice	Guided	1	-0.5	-0.5	13.46136	-0.435	-1.44915	0.30193	0.80455993769336	-1.366983	1.860323	3.860577
Trial1	1	1	noBlindfold	counterclockwise	practice	Guided	1	-0.5	-0.5	13.48137	-0.44987	-1.4491	0.30192	0.803485344630876	-1.405271	1.771456	3.83445
Trial1	1	1	noBlindfold	counterclockwise	practice	Guided	1	-0.5	-0.5	13.50136	-0.465	-1.44909	0.30191	0.802673450810393	-1.43502	1.788383	3.841546
Trial1	1	1	noBlindfold	counterclockwise	practice	Guided	1	-0.5	-0.5	13.52136	-0.48088	-1.44911	0.30191	0.802137920549012	-1.459563	1.85186	3.852666
Trial1	1	1	noBlindfold	counterclockwise	practice	Guided	1	-0.5	-0.5	13.54137	-0.49701	-1.44907	0.3019	0.801905573600696	-1.243622	1.944959	3.804959
Trial1	1	1	noBlindfold	counterclockwise	practice	Guided	1	-0.5	-0.5	13.56136	-0.52847	-1.44909	0.30187	0.802375237345169	-1.140093	1.682588	3.787178
Trial1	1	1	noBlindfold	counterclockwise	practice	Guided	1	-0.5	-0.5	13.58136	-0.54424	-1.44912	0.30182	0.803039541842187	-1.192423	1.868787	3.602195
Trial1	1	1	noBlindfold	counterclockwise	practice	Guided	1	-0.5	-0.5	13.60136	-0.56003	-1.4491	0.30178	0.804024094137835	-1.072852	1.729138	3.535696
Trial1	1	1	noBlindfold	counterclockwise	practice	Guided	1	-0.5	-0.5	13.62137	-0.57582	-1.44911	0.30171	0.805287282389713	-1.109991	1.724906	3.518027
Trial1	1	1	noBlindfold	counterclockwise	practice	Guided	1	-0.5	-0.5	13.64136	-0.60831	-1.44919	0.30167	0.808953561956293	-1.083533	1.619111	3.295321
Trial1	1	1	noBlindfold	counterclockwise	practice	Guided	1	-0.5	-0.5	13.66136	-0.62455	-1.44919	0.30165	0.811267774241102	-1.102768	1.754528	3.242341
Trial1	1	1	noBlindfold	counterclockwise	practice	Guided	1	-0.5	-0.5	13.68137	-0.6403201	-1.44916	0.30165	0.813838081410613	-1.013942	1.669892	3.316771
Trial1	1	1	noBlindfold	counterclockwise	practice	Guided	1	-0.5	-0.5	13.70135	-0.65604	-1.44914	0.30167	0.816714943128153	-0.948568	1.716442	3.380671
Trial1	1	1	noBlindfold	counterclockwise	practice	Guided	1	-0.5	-0.5	13.72136	-0.6712	-1.44914	0.3016	0.819678002281298	-0.920625	1.682588	3.279378
Trial1	1	1	noBlindfold	counterclockwise	practice	Guided	1	-0.5	-0.5	13.74136	-0.70241	-1.44914	0.30158	0.826740779493717	-0.804591	1.796846	3.17473
Trial1	1	1	noBlindfold	counterclockwise	practice	Guided	1	-0.5	-0.5	13.76137	-0.71743	-1.44913	0.3016	0.830565095409936	-0.740671	1.678356	3.224925
Trial1	1	1	noBlindfold	counterclockwise	practice	Guided	1	-0.5	-0.5	13.78136	-0.73221	-1.44913	0.30161	0.834565788829787	-0.885771	1.784151	3.255037
Trial1	1	1	noBlindfold	counterclockwise	practice	Guided	1	-0.5	-0.5	13.80136	-0.7472	-1.44913	0.3016	0.838850654639631	-0.870096	1.619111	3.141974
Trial1	1	1	noBlindfold	counterclockwise	practice	Guided	1	-0.5	-0.5	13.82137	-0.76163	-1.44914	0.30157	0.843187238001622	-1.035403	1.860323	3.158832
Trial1	1	1	noBlindfold	counterclockwise	practice	Guided	1	-0.5	-0.5	13.84135	-0.79063	-1.44911	0.30158	0.852640781558903	-0.871872	1.648733	3.143074
Trial1	1	1	noBlindfold	counterclockwise	practice	Guided	1	-0.5	-0.5	13.86136	-0.8051	-1.44914	0.30159	0.857690217503763	-0.804874	1.691051	3.200755
Trial1	1	1	noBlindfold	counterclockwise	practice	Guided	1	-0.5	-0.5	13.88136	-0.81895	-1.44915	0.30158	0.862704825676954	-0.837905	1.707979	3.200098
Trial1	1	1	noBlindfold	counterclockwise	practice	Guided	1	-0.5	-0.5	13.90137	-0.83265	-1.44915	0.30157	0.867853955736664	-0.791173	1.636038	3.039293
Trial1	1	1	noBlindfold	counterclockwise	practice	Guided	1	-0.5	-0.5	13.92136	-0.84623	-1.44916	0.30157	0.873149297561803	-0.944018	1.657197	3.145587
Trial1	1	1	noBlindfold	counterclockwise	practice	Guided	1	-0.5	-0.5	13.94136	-0.87348	-1.44916	0.30156	0.88429954841262	-0.846957	1.597952	3.128849
Trial1	1	1	noBlindfold	counterclockwise	practice	Guided	1	-0.5	-0.5	13.96136	-0.88676	-1.44917	0.30159	0.890016750352821	-0.967107	1.526011	3.210102
Trial1	1	1	noBlindfold	counterclockwise	practice	Guided	1	-0.5	-0.5	13.98137	-0.90082	-1.44919	0.30165	0.896269680905541	-1.050223	1.716442	3.379786
Trial1	1	1	noBlindfold	counterclockwise	practice	Guided	1	-0.5	-0.5	14.00136	-0.91369	-1.44915	0.30171	0.902152082993521	-1.120201	1.809542	3.488197
Trial1	1	1	noBlindfold	counterclockwise	practice	Guided	1	-0.5	-0.5	14.02136	-0.92698	-1.4491	0.30169	0.908305461827068	-1.042533	1.801078	3.373476
Trial1	1	1	noBlindfold	counterclockwise	practice	Guided	1	-0.5	-0.5	14.04137	-0.95343	-1.44915	0.3017	0.92104378057043	-0.969643	1.707979	3.363777
Trial1	1	1	noBlindfold	counterclockwise	practice	Guided	1	-0.5	-0.5	14.06136	-0.96741	-1.44917	0.30172	0.928023181972929	-0.961319	1.71221	3.421377
Trial1	1	1	noBlindfold	counterclockwise	practice	Guided	1	-0.5	-0.5	14.08136	-0.98055	-1.44914	0.30175	0.934735985911164	-0.963018	1.71221	3.527346
Trial1	1	1	noBlindfold	counterclockwise	practice	Guided	1	-0.5	-0.5	14.10136	-0.9936	-1.44912	0.3018	0.941554125941756	-1.134141	1.826469	3.641814
Trial1	1	1	noBlindfold	counterclockwise	practice	Guided	1	-0.5	-0.5	14.12137	-1.00667	-1.4491	0.30186	0.948521983995846	-1.245029	1.932264	3.712311
Trial1	1	1	noBlindfold	counterclockwise	practice	Guided	1	-0.5	-0.5	14.14136	-1.02025	-1.44906	0.30189	0.955870150679474	-1.323043	2.033827	3.811809
Trial1	1	1	noBlindfold	counterclockwise	practice	Guided	1	-0.5	-0.5	14.16136	-1.04751	-1.449	0.30185	0.970943169724754	-1.34302	1.949191	3.649945
Trial1	1	1	noBlindfold	counterclockwise	practice	Guided	1	-0.5	-0.5	14.18137	-1.06085	-1.44904	0.30178	0.978470180794489	-1.328803	1.818005	3.527715
Trial1	1	1	noBlindfold	counterclockwise	practice	Guided	1	-0.5	-0.5	14.20135	-1.07524	-1.44907	0.30168	0.986707604208158	-1.275211	1.724906	3.338539
Trial1	1	1	noBlindfold	counterclockwise	practice	Guided	1	-0.5	-0.5	14.22136	-1.08978	-1.44913	0.30152	0.995125545606757	-1.079584	1.517548	3.18688
Trial1	1	1	noBlindfold	counterclockwise	practice	Guided	1	-0.5	-0.5	14.24136	-1.11813	-1.44921	0.30143	1.01211396696395	-0.922064	1.636038	2.809982
Trial1	1	1	noBlindfold	counterclockwise	practice	Guided	1	-0.5	-0.5	14.26137	-1.13225	-1.4492	0.30136	1.02074378194993	-0.849531	1.551402	2.716873
Trial1	1	1	noBlindfold	counterclockwise	practice	Guided	1	-0.5	-0.5	14.28136	-1.14621	-1.44924	0.30132	1.02941780979106	-0.717775	1.445607	2.67545
Trial1	1	1	noBlindfold	counterclockwise	practice	Guided	1	-0.5	-0.5	14.30136	-1.16078	-1.44928	0.30128	1.03859509514246	-0.537191	1.415984	2.551615
Trial1	1	1	noBlindfold	counterclockwise	practice	Guided	1	-0.5	-0.5	14.32137	-1.17429	-1.44931	0.30124	1.04721183119267	-0.622013	1.386362	2.442956
Trial1	1	1	noBlindfold	counterclockwise	practice	Guided	1	-0.5	-0.5	14.34135	-1.20069	-1.44932	0.30126	1.06441725766367	-0.796687	1.437143	2.514867
Trial1	1	1	noBlindfold	counterclockwise	practice	Guided	1	-0.5	-0.5	14.36136	-1.21412	-1.4493	0.30129	1.07332804428553	-0.872695	1.322885	2.626859
Trial1	1	1	noBlindfold	counterclockwise	practice	Guided	1	-0.5	-0.5	14.38136	-1.22674	-1.4493	0.3013	1.08177296690041	-0.844294	1.246712	2.668484
Trial1	1	1	noBlindfold	counterclockwise	practice	Guided	1	-0.5	-0.5	14.40137	-1.24013	-1.44933	0.30127	1.09079143986679	-0.900987	1.356739	2.572094
Trial1	1	1	noBlindfold	counterclockwise	practice	Guided	1	-0.5	-0.5	14.42136	-1.25317	-1.44933	0.3012	1.09963017102277	-0.786587	1.331348	2.42553
Trial1	1	1	noBlindfold	counterclockwise	practice	Guided	1	-0.5	-0.5	14.44136	-1.27993	-1.44936	0.30117	1.11810739788595	-0.572581	1.280567	2.379053
Trial1	1	1	noBlindfold	counterclockwise	practice	Guided	1	-0.5	-0.5	14.46136	-1.29233	-1.44935	0.30113	1.12676357006665	-0.646753	1.21709	2.152665
Trial1	1	1	noBlindfold	counterclockwise	practice	Guided	1	-0.5	-0.5	14.48137	-1.30339	-1.44937	0.30112	1.13456106457599	-0.73518	1.149381	1.961393
Trial1	1	1	noBlindfold	counterclockwise	practice	Guided	1	-0.5	-0.5	14.50136	-1.30363	-1.44937	0.30128	1.13484395105695	-3.540747	1.136686	2.677245
Trial1	1	1	noBlindfold	counterclockwise	practice	Guided	1	-0.5	-0.5	14.52136	-1.3026	-1.44932	0.30183	1.13450347764196	-5.204914	2.499325	4.559784
Trial1	1	1	noBlindfold	counterclockwise	practice	Guided	1	-0.5	-0.5	14.54137	-1.30256	-1.44898	0.30263	1.13504072037795	-5.209439	3.23989	6.275493
Trial1	1	1	noBlindfold	counterclockwise	practice	Guided	1	-0.5	-0.5	14.56136	-1.30243	-1.449	0.30261	1.13493470603526	-3.97905	0.709274	5.368976
Trial1	1	1	noBlindfold	counterclockwise	practice	Guided	1	-0.5	-0.5	14.58136	-1.30236	-1.4491	0.3026	1.13487815051156	-3.982425	1.534475	4.676065
Trial1	1	1	noBlindfold	counterclockwise	practice	Guided	1	-0.5	-0.5	14.60136	-1.30234	-1.44909	0.30258	1.13484984890625	-3.578038	2.258113	4.807519
Trial1	1	1	noBlindfold	counterclockwise	practice	Guided	1	-0.5	-0.5	14.62137	-1.30223	-1.44909	0.30215	1.13446807148107	-2.847113	1.606415	4.571136
Trial1	1	1	noBlindfold	counterclockwise	practice	Guided	1	-0.5	-0.5	14.64136	-1.30154	-1.44941	0.30178	1.13371845891748	-2.107649	0.654229	3.096061
Trial1	1	1	noBlindfold	counterclockwise	practice	Guided	1	-0.5	-0.5	14.66136	-1.3013	-1.44951	0.30157	1.13340021145428	-2.177598	1.043554	2.650915
Trial1	1	1	noBlindfold	counterclockwise	practice	Guided	1	-0.5	-0.5	14.68137	-1.30125	-1.4495	0.30141	1.13325173874036	-2.223414	1.145118	2.290847
Trial1	1	1	noBlindfold	counterclockwise	practice	Guided	1	-0.5	-0.5	14.70135	-1.30124	-1.4495	0.30128	1.13315273049857	-2.28953	0.743097	2.021611
Trial1	1	1	noBlindfold	counterclockwise	practice	Guided	1	-0.5	-0.5	14.72136	-1.30124	-1.44952	0.30104	1.13298303468353	-2.401061	0.607679	1.853232
Trial1	1	1	noBlindfold	counterclockwise	practice	Guided	1	-0.5	-0.5	14.74136	-1.30123	-1.44956	0.30092	1.13289118802283	-2.430641	0.46803	1.386559
Trial1	1	1	noBlindfold	counterclockwise	practice	Guided	1	-0.5	-0.5	14.76137	-1.30123	-1.44961	0.30077	1.13278515097598	-2.381416	0.319805	1.120562
Trial1	1	1	noBlindfold	counterclockwise	practice	Guided	1	-0.5	-0.5	14.78136	-1.30122	-1.44969	0.30064	1.13268617557867	-2.305155	0.277418	0.934988
Trial1	1	1	noBlindfold	counterclockwise	practice	Guided	1	-0.5	-0.5	14.80136	-1.30119	-1.44974	0.30051	1.13257295477142	-2.158969	0.298486	0.655904
Trial1	1	1	noBlindfold	counterclockwise	practice	Guided	1	-0.5	-0.5	14.82137	-1.30114	-1.44978	0.30038	1.13244582322589	-2.014809	0.171464	0.467796
Trial1	1	1	noBlindfold	counterclockwise	practice	Guided	1	-0.5	-0.5	14.84135	-1.30106	-1.44984	0.30014	1.13221955397585	-1.853024	0.04025	0.236945
Trial1	1	1	noBlindfold	counterclockwise	practice	Guided	1	-0.5	-0.5	14.86136	-1.30089	-1.44995	0.30007	1.13204979023735	-1.715781	0.112175	-0.061429
Trial1	1	1	noBlindfold	counterclockwise	practice	Guided	1	-0.5	-0.5	14.88136	-1.30087	-1.44994	0.29996	1.13195798667823	-1.812139	0.158686	-0.263396
Trial1	1	1	noBlindfold	counterclockwise	practice	Guided	1	-0.5	-0.5	14.90137	-1.30089	-1.44993	0.2997	1.13178832797969	-1.845815	0.145946	-0.410813
Trial1	1	1	noBlindfold	counterclockwise	practice	Guided	1	-0.5	-0.5	14.92136	-1.30091	-1.44993	0.29846	1.13092670145621	-1.878815	0.10782	-0.488867
Trial1	1	1	noBlindfold	counterclockwise	practice	Guided	1	-0.5	-0.5	14.94136	-1.30095	-1.44993	0.29735	1.13017168443856	-2.024749	0.069653	-0.714652
Trial1	1	1	noBlindfold	counterclockwise	practice	Guided	1	-0.5	-0.5	14.96136	-1.301	-1.44996	0.29584	1.12914228348153	-2.1018	-0.0022947	-0.632493
Trial1	1	1	noBlindfold	counterclockwise	practice	Guided	1	-0.5	-0.5	14.98137	-1.30106	-1.44997	0.29393	1.12783948200529	-2.31244	0.166955	-0.79559
Trial1	1	1	noBlindfold	counterclockwise	practice	Guided	1	-0.5	-0.5	15.00136	-1.30114	-1.44995	0.29147	1.12616613280608	-2.439884	0.07805	-0.874323
Trial1	1	1	noBlindfold	counterclockwise	practice	Guided	1	-0.5	-0.5	15.02136	-1.30122	-1.44996	0.28517	1.12180459162883	-2.519245	0.031496	-0.942542
Trial1	1	1	noBlindfold	counterclockwise	practice	Guided	1	-0.5	-0.5	15.04137	-1.30128	-1.44999	0.28101	1.11893980901023	-2.594094	-0.015072	-1.015264
Trial1	1	1	noBlindfold	counterclockwise	practice	Guided	1	-0.5	-0.5	15.06136	-1.30131	-1.44999	0.27624	1.11563719014591	-2.696381	-0.027772	-1.22185
Trial1	1	1	noBlindfold	counterclockwise	practice	Guided	1	-0.5	-0.5	15.08136	-1.30133	-1.45002	0.27092	1.11195664116572	-2.754479	-0.031983	-1.231052
Trial1	1	1	noBlindfold	counterclockwise	practice	Guided	1	-0.5	-0.5	15.10136	-1.30137	-1.45002	0.26457	1.10759243718645	-2.898017	-0.019286	-1.228605
Trial1	1	1	noBlindfold	counterclockwise	practice	Guided	1	-0.5	-0.5	15.12137	-1.30143	-1.45003	0.25059	1.09803249812976	-2.968704	-0.061579	-0.958987
Trial1	1	1	noBlindfold	counterclockwise	practice	Guided	1	-0.5	-0.5	15.14136	-1.30159	-1.4499	0.243	1.0929756015029	-3.322823	0.23877	-0.974842
Trial1	1	1	noBlindfold	counterclockwise	practice	Guided	1	-0.5	-0.5	15.16136	-1.30166	-1.44989	0.23559	1.08800336681103	-3.319808	0.060984	-0.903185
Trial1	1	1	noBlindfold	counterclockwise	practice	Guided	1	-0.5	-0.5	15.18137	-1.30167	-1.44992	0.22747	1.08253753953103	-3.379162	0.141361	-0.804518
Trial1	1	1	noBlindfold	counterclockwise	practice	Guided	1	-0.5	-0.5	15.20135	-1.30169	-1.44992	0.21916	1.07698566957985	-3.452784	0.230171	-0.728593
Trial1	1	1	noBlindfold	counterclockwise	practice	Guided	1	-0.5	-0.5	15.22136	-1.30173	-1.44989	0.20268	1.06608163494393	-3.409626	0.187778	-0.842599
Trial1	1	1	noBlindfold	counterclockwise	practice	Guided	1	-0.5	-0.5	15.24136	-1.30176	-1.44986	0.194	1.06040324340453	-3.631481	0.272259	-0.940994
Trial1	1	1	noBlindfold	counterclockwise	practice	Guided	1	-0.5	-0.5	15.26137	-1.30179	-1.44986	0.18478	1.05441493405398	-3.655639	0.208718	-0.871522
Trial1	1	1	noBlindfold	counterclockwise	practice	Guided	1	-0.5	-0.5	15.28136	-1.30182	-1.44988	0.17549	1.04842840739653	-3.665346	0.416005	-0.914142
Trial1	1	1	noBlindfold	counterclockwise	practice	Guided	1	-0.5	-0.5	15.30136	-1.30184	-1.44982	0.16546	1.04200974116678	-3.673027	0.640232	-1.236385
Trial1	1	1	noBlindfold	counterclockwise	practice	Guided	1	-0.5	-0.5	15.32137	-1.30184	-1.44975	0.1548	1.03523443666437	-3.651111	0.310086	-1.34583
Trial1	1	1	noBlindfold	counterclockwise	practice	Guided	1	-0.5	-0.5	15.34135	-1.30182	-1.44983	0.13158	1.02069028917872	-3.631851	0.288868	-1.438569
Trial1	1	1	noBlindfold	counterclockwise	practice	Guided	1	-0.5	-0.5	15.36136	-1.30187	-1.44982	0.11953	1.01331786236443	-3.796577	0.275963	-1.438132
Trial1	1	1	noBlindfold	counterclockwise	practice	Guided	1	-0.5	-0.5	15.38136	-1.30191	-1.44981	0.10605	1.00516472655095	-3.931138	0.529782	-1.556046
Trial1	1	1	noBlindfold	counterclockwise	practice	Guided	1	-0.5	-0.5	15.40137	-1.30193	-1.44978	0.09233101	0.996969241176315	-3.836904	0.38581	-1.320437
Trial1	1	1	noBlindfold	counterclockwise	practice	Guided	1	-0.5	-0.5	15.42136	-1.30195	-1.44977	0.062595	0.979610685367354	-3.966208	0.512661	-1.560372
Trial1	1	1	noBlindfold	counterclockwise	practice	Guided	1	-0.5	-0.5	15.44136	-1.30203	-1.44984	0.047001	0.97080490470605	-4.279409	0.465939	-1.603616
Trial1	1	1	noBlindfold	counterclockwise	practice	Guided	1	-0.5	-0.5	15.46136	-1.30211	-1.44982	0.030959	0.961924030923337	-4.290892	0.321951	-1.271336
Trial1	1	1	noBlindfold	counterclockwise	practice	Guided	1	-0.5	-0.5	15.48137	-1.30217	-1.44978	0.014113	0.952779590253152	-4.546188	0.719686	-1.278006
Trial1	1	1	noBlindfold	counterclockwise	practice	Guided	1	-0.5	-0.5	15.50136	-1.30222	-1.44972	-0.0029436	0.943727598866197	-4.310879	0.512324	-1.060876
Trial1	1	1	noBlindfold	counterclockwise	practice	Guided	1	-0.5	-0.5	15.52136	-1.30219	-1.44973	-0.019773	0.934947421224869	-4.270253	0.453008	-1.257098
Trial1	1	1	noBlindfold	counterclockwise	practice	Guided	1	-0.5	-0.5	15.54137	-1.30215	-1.44978	-0.054751	0.917437360854962	-4.178009	0.270942	-1.425386
Trial1	1	1	noBlindfold	counterclockwise	practice	Guided	1	-0.5	-0.5	15.56136	-1.30206	-1.44985	-0.072832	0.908720393724662	-4.169999	0.346947	-1.105281
Trial1	1	1	noBlindfold	counterclockwise	practice	Guided	1	-0.5	-0.5	15.58136	-1.30208	-1.44985	-0.091731	0.900008867578539	-4.273121	0.274925	-1.314446
Trial1	1	1	noBlindfold	counterclockwise	practice	Guided	1	-0.5	-0.5	15.60136	-1.30211	-1.44984	-0.11024	0.891792151932049	-4.394253	0.351003	-1.165196
Trial1	1	1	noBlindfold	counterclockwise	practice	Guided	1	-0.5	-0.5	15.62137	-1.30219	-1.44983	-0.14792	0.87605310218771	-4.59984	0.444002	-1.132443
Trial1	1	1	noBlindfold	counterclockwise	practice	Guided	1	-0.5	-0.5	15.64136	-1.30231	-1.44977	-0.16692	0.86870225744295	-4.805617	0.354971	-1.021277
Trial1	1	1	noBlindfold	counterclockwise	practice	Guided	1	-0.5	-0.5	15.66136	-1.30236	-1.44981	-0.1847	0.862088014476775	-4.8312	0.198307	-0.846911
Trial1	1	1	noBlindfold	counterclockwise	practice	Guided	1	-0.5	-0.5	15.68137	-1.30238	-1.44985	-0.20299	0.855586666225122	-4.727266	0.443677	-0.682679
Trial1	1	1	noBlindfold	counterclockwise	practice	Guided	1	-0.5	-0.5	15.70135	-1.30239	-1.44984	-0.22176	0.849262728621323	-4.747528	0.312398	-0.827057
Trial1	1	1	noBlindfold	counterclockwise	practice	Guided	1	-0.5	-0.5	15.72136	-1.30235	-1.44985	-0.2405	0.843270923033549	-4.589368	0.384258	-0.858701
Trial1	1	1	noBlindfold	counterclockwise	practice	Guided	1	-0.5	-0.5	15.74136	-1.30231	-1.44986	-0.27717	0.832679126520927	-4.708108	0.075269	-1.171292
Trial1	1	1	noBlindfold	counterclockwise	practice	Guided	1	-0.5	-0.5	15.76137	-1.30228	-1.44995	-0.29642	0.827706427445716	-4.450344	0.202164	-1.058534
Trial1	1	1	noBlindfold	counterclockwise	practice	Guided	1	-0.5	-0.5	15.78136	-1.30228	-1.44992	-0.31531	0.823263938516808	-4.529774	0.2698	-1.074544
Trial1	1	1	noBlindfold	counterclockwise	practice	Guided	1	-0.5	-0.5	15.80136	-1.30232	-1.44988	-0.3348	0.819151040036592	-4.794464	0.282432	-0.953826
Trial1	1	1	noBlindfold	counterclockwise	practice	Guided	1	-0.5	-0.5	15.82137	-1.30238	-1.44986	-0.37351	0.812288944161439	-4.953949	0.413523	-0.829503
Trial1	1	1	noBlindfold	counterclockwise	practice	Guided	1	-0.5	-0.5	15.84135	-1.30247	-1.4498	-0.39094	0.809846980681192	-5.02373	0.421789	-0.803624
Trial1	1	1	noBlindfold	counterclockwise	practice	Guided	1	-0.5	-0.5	15.86136	-1.30249	-1.4498	-0.40927	0.807602704669965	-5.142869	0.320119	-0.880663
Trial1	1	1	noBlindfold	counterclockwise	practice	Guided	1	-0.5	-0.5	15.88136	-1.3025	-1.4498	-0.42799	0.805724336802563	-5.030832	0.269244	-1.004728
Trial1	1	1	noBlindfold	counterclockwise	practice	Guided	1	-0.5	-0.5	15.90137	-1.30246	-1.44986	-0.44619	0.804262081581339	-4.679422	0.290348	-0.800198
Trial1	1	1	noBlindfold	counterclockwise	practice	Guided	1	-0.5	-0.5	15.92136	-1.30239	-1.44988	-0.46505	0.803150783260151	-4.686347	0.201408	-1.041324
Trial1	1	1	noBlindfold	counterclockwise	practice	Guided	1	-0.5	-0.5	15.94136	-1.30237	-1.44988	-0.50191	0.802372225458057	-4.684137	0.353682	-0.765734
Trial1	1	1	noBlindfold	counterclockwise	practice	Guided	1	-0.5	-0.5	15.96136	-1.30237	-1.44985	-0.52047	0.802631024845391	-4.812103	0.099616	-1.096312
Trial1	1	1	noBlindfold	counterclockwise	practice	Guided	1	-0.5	-0.5	15.98137	-1.30239	-1.4499	-0.53966	0.803369524411861	-4.962726	0.179978	-0.970242
Trial1	1	1	noBlindfold	counterclockwise	practice	Guided	1	-0.5	-0.5	16.00136	-1.30245	-1.44989	-0.55837	0.804570049808514	-5.118359	0.370329	-1.164572
Trial1	1	1	noBlindfold	counterclockwise	practice	Guided	1	-0.5	-0.5	16.02136	-1.3025	-1.44982	-0.57713	0.806198050137402	-5.096757	0.425242	-1.279734
Trial1	1	1	noBlindfold	counterclockwise	practice	Guided	1	-0.5	-0.5	16.04137	-1.30251	-1.44978	-0.6155	0.810778996419485	-5.091259	0.323583	-0.948307
Trial1	1	1	noBlindfold	counterclockwise	practice	Guided	1	-0.5	-0.5	16.06136	-1.30249	-1.44984	-0.63398	0.813597470250642	-4.85771	0.171073	-0.899225
Trial1	1	1	noBlindfold	counterclockwise	practice	Guided	1	-0.5	-0.5	16.08136	-1.30245	-1.44989	-0.65253	0.816817786274979	-4.867817	0.340283	-1.129708
Trial1	1	1	noBlindfold	counterclockwise	practice	Guided	1	-0.5	-0.5	16.10136	-1.30245	-1.44983	-0.67114	0.820496687139751	-4.890584	0.501019	-1.079513
Trial1	1	1	noBlindfold	counterclockwise	practice	Guided	1	-0.5	-0.5	16.12137	-1.30247	-1.44977	-0.70905	0.829252647387679	-5.053807	0.433244	-0.933354
Trial1	1	1	noBlindfold	counterclockwise	practice	Guided	1	-0.5	-0.5	16.14136	-1.30252	-1.44985	-0.72793	0.83426045002142	-5.025615	0.251119	-1.137645
Trial1	1	1	noBlindfold	counterclockwise	practice	Guided	1	-0.5	-0.5	16.16136	-1.30252	-1.44985	-0.74699	0.839668060800372	-5.143017	0.471068	-1.164509
Trial1	1	1	noBlindfold	counterclockwise	practice	Guided	1	-0.5	-0.5	16.18137	-1.30252	-1.44976	-0.76618	0.84551181078159	-5.199244	0.585315	-1.250415
Trial1	1	1	noBlindfold	counterclockwise	practice	Guided	1	-0.5	-0.5	16.20135	-1.30252	-1.44974	-0.78553	0.851801487266916	-4.990422	0.352485	-1.105115
Trial1	1	1	noBlindfold	counterclockwise	practice	Guided	1	-0.5	-0.5	16.22136	-1.30248	-1.44982	-0.82598	0.866162275500866	-4.806599	0.25086	-0.973632
Trial1	1	1	noBlindfold	counterclockwise	practice	Guided	1	-0.5	-0.5	16.24136	-1.30248	-1.44978	-0.8458	0.87381448262453	-4.949026	0.496159	-1.034899
Trial1	1	1	noBlindfold	counterclockwise	practice	Guided	1	-0.5	-0.5	16.26137	-1.3025	-1.44977	-0.86575	0.881917988601815	-5.037261	0.297175	-1.311725
Trial1	1	1	noBlindfold	counterclockwise	practice	Guided	1	-0.5	-0.5	16.28136	-1.30252	-1.4498	-0.8858	0.89043812384206	-5.09504	0.424039	-0.978354
Trial1	1	1	noBlindfold	counterclockwise	practice	Guided	1	-0.5	-0.5	16.30136	-1.30256	-1.44978	-0.90645	0.899613326840539	-5.32001	0.534031	-1.097153
Trial1	1	1	noBlindfold	counterclockwise	practice	Guided	1	-0.5	-0.5	16.32137	-1.30261	-1.44974	-0.94631	0.918354795613626	-5.070937	0.453578	-0.885437
Trial1	1	1	noBlindfold	counterclockwise	practice	Guided	1	-0.5	-0.5	16.34135	-1.30259	-1.44976	-0.9668	0.92846816624835	-5.260439	0.639633	-1.037783
Trial1	1	1	noBlindfold	counterclockwise	practice	Guided	1	-0.5	-0.5	16.36136	-1.3026	-1.44973	-0.98664	0.938608155022269	-5.236534	0.622676	-1.011834
Trial1	1	1	noBlindfold	counterclockwise	practice	Guided	1	-0.5	-0.5	16.38136	-1.30263	-1.44974	-1.00703	0.94936519008841	-5.325573	0.609932	-0.91241
Trial1	1	1	noBlindfold	counterclockwise	practice	Guided	1	-0.5	-0.5	16.40137	-1.30269	-1.44971	-1.02674	0.960086591421173	-5.455657	0.749574	-0.813824
Trial1	1	1	noBlindfold	counterclockwise	practice	Guided	1	-0.5	-0.5	16.42136	-1.30272	-1.44965	-1.06623	0.982331914343654	-5.442172	0.804587	-0.989804
Trial1	1	1	noBlindfold	counterclockwise	practice	Guided	1	-0.5	-0.5	16.44136	-1.30273	-1.44963	-1.08539	0.993507329877626	-5.354231	0.521044	-0.989895
Trial1	1	1	noBlindfold	counterclockwise	practice	Guided	1	-0.5	-0.5	16.46136	-1.30274	-1.44968	-1.10494	1.00515866625092	-5.594266	0.77072	-0.824434
Trial1	1	1	noBlindfold	counterclockwise	practice	Guided	1	-0.5	-0.5	16.48137	-1.30277	-1.44966	-1.12375	1.01661376055044	-5.469425	0.639535	-0.826218
Trial1	1	1	noBlindfold	counterclockwise	practice	Guided	1	-0.5	-0.5	16.50136	-1.30278	-1.44966	-1.14238	1.02815749929338	-5.492153	0.753793	-0.972748
Trial1	1	1	noBlindfold	counterclockwise	practice	Guided	1	-0.5	-0.5	16.52136	-1.30278	-1.44964	-1.17882	1.05130984559183	-5.647444	0.829966	-0.758327
Trial1	1	1	noBlindfold	counterclockwise	practice	Guided	1	-0.5	-0.5	16.54137	-1.3028	-1.44954	-1.1972	1.06328532978128	-5.604715	0.796111	-1.012713
Trial1	1	1	noBlindfold	counterclockwise	practice	Guided	1	-0.5	-0.5	16.56136	-1.30277	-1.44959	-1.21483	1.07490526481241	-5.573189	0.563362	-0.885961
Trial1	1	1	noBlindfold	counterclockwise	practice	Guided	1	-0.5	-0.5	16.58136	-1.30275	-1.44965	-1.23223	1.0865395738454	-5.459161	0.808807	-0.785232
Trial1	1	1	noBlindfold	counterclockwise	practice	Guided	1	-0.5	-0.5	16.60136	-1.30273	-1.4496	-1.24948	1.09822387495625	-5.434504	1.062715	-0.909916
Trial1	1	1	noBlindfold	counterclockwise	practice	Guided	1	-0.5	-0.5	16.62137	-1.30272	-1.44953	-1.2677	1.11073080332071	-5.323999	0.741098	-0.985708
Trial1	1	1	noBlindfold	counterclockwise	practice	Guided	1	-0.5	-0.5	16.64136	-1.30267	-1.44959	-1.30185	1.13456709475045	-5.276632	0.550667	-1.166076
Trial1	1	1	noBlindfold	counterclockwise	practice	Guided	1	-0.5	-0.5	16.66136	-1.30265	-1.44969	-1.30595	1.13745429178908	-5.366281	0.753774	-1.19693
Trial1	1	1	noBlindfold	counterclockwise	practice	Guided	1	-0.5	-0.5	16.68137	-1.30267	-1.44966	-1.30391	1.13602396433312	-5.116908	0.326349	-4.207215
Trial1	1	1	noBlindfold	counterclockwise	practice	Guided	1	-0.5	-0.5	16.70135	-1.30256	-1.4498	-1.30205	1.13463072988596	-3.750406	-1.535639	-3.440037
Trial1	1	1	noBlindfold	counterclockwise	practice	Guided	1	-0.5	-0.5	16.72136	-1.30204	-1.45053	-1.30152	1.1338882733682	-2.478322	-0.693511	-2.391486
Trial1	1	1	noBlindfold	counterclockwise	practice	Guided	1	-0.5	-0.5	16.74136	-1.30163	-1.45037	-1.3016	1.13365480467703	-3.471338	0.821471	-3.071154
Trial1	1	1	noBlindfold	counterclockwise	practice	Guided	1	-0.5	-0.5	16.76137	-1.3016	-1.45014	-1.3017	1.13370428708407	-3.075757	-1.057452	-3.940192
Trial1	1	1	noBlindfold	counterclockwise	practice	Guided	1	-0.5	-0.5	16.78136	-1.30159	-1.45023	-1.30169	1.13369029433039	-3.455372	-0.723139	-3.458578
Trial1	1	1	noBlindfold	counterclockwise	practice	Guided	1	-0.5	-0.5	16.80136	-1.30163	-1.45023	-1.30165	1.13369012362447	-3.982359	-0.583444	-2.895616
Trial1	1	1	noBlindfold	counterclockwise	practice	Guided	1	-0.5	-0.5	16.82137	-1.30175	-1.45022	-1.30159	1.13373261319554	-4.288514	0.085222	-2.959992
Trial1	1	1	noBlindfold	counterclockwise	practice	Guided	1	-0.5	-0.5	16.84135	-1.30187	-1.45018	-1.30147	1.13373264287481	-4.254863	-0.308312	-2.543625
Trial1	1	1	noBlindfold	counterclockwise	practice	Guided	1	-0.5	-0.5	16.86136	-1.30195	-1.4502	-1.30144	1.13376806828784	-4.171312	-0.693339	-2.356859
Trial1	1	1	noBlindfold	counterclockwise	practice	Guided	1	-0.5	-0.5	16.88136	-1.30196	-1.45021	-1.30143	1.13376798855996	-4.031322	-0.460578	-2.494528
Trial1	1	1	noBlindfold	counterclockwise	practice	Guided	1	-0.5	-0.5	16.90137	-1.30196	-1.45021	-1.30142	1.13376091025245	-3.779951	-0.451994	-2.410936
Trial1	1	1	noBlindfold	counterclockwise	practice	Guided	1	-0.5	-0.5	16.92136	-1.30195	-1.45021	-1.30143	1.13376098989239	-3.581606	-0.59581	-2.595506
Trial1	1	1	noBlindfold	counterclockwise	practice	Guided	1	-0.5	-0.5	16.94136	-1.30182	-1.45023	-1.30145	1.13368315735361	-2.744141	-0.705837	-3.1321
Trial1	1	1	noBlindfold	counterclockwise	practice	Guided	1	-0.5	-0.5	16.96136	-1.30161	-1.45024	-1.30153	1.13359116414784	-2.319551	-0.616969	-3.375477
Trial1	1	1	noBlindfold	counterclockwise	practice	Guided	1	-0.5	-0.5	16.98137	-1.30138	-1.45027	-1.30164	1.13350629390651	-1.774388	-0.718533	-3.613616
Trial1	1	1	noBlindfold	counterclockwise	practice	Guided	1	-0.5	-0.5	17.00136	-1.30114	-1.45029	-1.30176	1.13342156428164	-1.16779	-0.731228	-3.831406
Trial1	1	1	noBlindfold	counterclockwise	practice	Guided	1	-0.5	-0.5	17.02136	-1.30087	-1.45032	-1.30184	1.13328732288308	-0.700907	-0.693142	-3.856471
Trial1	1	1	noBlindfold	counterclockwise	practice	Guided	1	-0.5	-0.5	17.04137	-1.30064	-1.45033	-1.302	1.13323804304112	-0.381557	-0.726996	-3.917707
Trial1	1	1	noBlindfold	counterclockwise	practice	Guided	1	-0.5	-0.5	17.06136	-1.30026	-1.45034	-1.30215	1.13307573633164	0.507247	-0.655056	-4.511335
Trial1	1	1	noBlindfold	counterclockwise	practice	Guided	1	-0.5	-0.5	17.08136	-1.30004	-1.45034	-1.30225	1.13299122639833	0.846816	-0.756619	-4.635824
Trial1	1	1	noBlindfold	counterclockwise	practice	Guided	1	-0.5	-0.5	17.10136	-1.29964	-1.45037	-1.30233	1.13276541719164	1.098976	-0.938586	-4.685985
Trial1	1	1	noBlindfold	counterclockwise	practice	Guided	1	-0.5	-0.5	17.12137	-1.29886	-1.45044	-1.30241	1.13227179875445	1.258418	-1.031686	-4.892294
Trial1	1	1	noBlindfold	counterclockwise	practice	Guided	1	-0.5	-0.5	17.14136	-1.29761	-1.45048	-1.30244	1.13141134091123	1.305851	-0.870877	-4.934538
Trial1	1	1	noBlindfold	counterclockwise	practice	Guided	1	-0.5	-0.5	17.16136	-1.29379	-1.45038	-1.30241	1.12870046332897	1.243555	-0.608506	-4.750577
Trial1	1	1	noBlindfold	counterclockwise	practice	Guided	1	-0.5	-0.5	17.18137	-1.29118	-1.45032	-1.30243	1.12688046652894	1.153075	-0.608506	-4.952522
Trial1	1	1	noBlindfold	counterclockwise	practice	Guided	1	-0.5	-0.5	17.20135	-1.28816	-1.4503	-1.30239	1.12473366257326	1.107465	-0.608506	-4.766004
Trial1	1	1	noBlindfold	counterclockwise	practice	Guided	1	-0.5	-0.5	17.22136	-1.28469	-1.45029	-1.30228	1.12222615734583	0.968604	-0.536557	-4.457732
Trial1	1	1	noBlindfold	counterclockwise	practice	Guided	1	-0.5	-0.5	17.24136	-1.28097	-1.45025	-1.30224	1.11959954704892	0.819492	-0.354496	-4.366721
Trial1	1	1	noBlindfold	counterclockwise	practice	Guided	1	-0.5	-0.5	17.26137	-1.27329	-1.45017	-1.30222	1.11424153538677	0.686916	-0.477025	-4.50396
Trial1	1	1	noBlindfold	counterclockwise	practice	Guided	1	-0.5	-0.5	17.28136	-1.26924	-1.45021	-1.30215	1.11138412254285	0.706138	-0.46849	-4.225164
Trial1	1	1	noBlindfold	counterclockwise	practice	Guided	1	-0.5	-0.5	17.30136	-1.26541	-1.45022	-1.30213	1.10872235970827	0.641867	-0.282185	-4.196493
Trial1	1	1	noBlindfold	counterclockwise	practice	Guided	1	-0.5	-0.5	17.32137	-1.26128	-1.45017	-1.30215	1.10588967339372	0.749233	-0.345582	-4.367443
Trial1	1	1	noBlindfold	counterclockwise	practice	Guided	1	-0.5	-0.5	17.34135	-1.25702	-1.45018	-1.30214	1.10295414722389	0.839171	-0.485127	-4.32684
Trial1	1	1	noBlindfold	counterclockwise	practice	Guided	1	-0.5	-0.5	17.36136	-1.24824	-1.45023	-1.30216	1.0969611633188	0.762408	-0.434168	-4.33303
Trial1	1	1	noBlindfold	counterclockwise	practice	Guided	1	-0.5	-0.5	17.38136	-1.24363	-1.4502	-1.30215	1.09381447998017	0.857613	-0.472145	-4.286239
Trial1	1	1	noBlindfold	counterclockwise	practice	Guided	1	-0.5	-0.5	17.40137	-1.23884	-1.45021	-1.30213	1.09054904712532	0.993861	-0.480493	-4.274556
Trial1	1	1	noBlindfold	counterclockwise	practice	Guided	1	-0.5	-0.5	17.42136	-1.23376	-1.45023	-1.3021	1.08709155794498	1.093692	-0.565025	-4.237091
Trial1	1	1	noBlindfold	counterclockwise	practice	Guided	1	-0.5	-0.5	17.44136	-1.22812	-1.45027	-1.30207	1.08327059545907	1.269656	-0.67082	-4.014093
Trial1	1	1	noBlindfold	counterclockwise	practice	Guided	1	-0.5	-0.5	17.46136	-1.21506	-1.45031	-1.30213	1.07458061572785	1.594255	-0.662356	-4.324653
Trial1	1	1	noBlindfold	counterclockwise	practice	Guided	1	-0.5	-0.5	17.48137	-1.20782	-1.45033	-1.3022	1.06982896284988	1.701501	-0.700442	-4.382662
Trial1	1	1	noBlindfold	counterclockwise	practice	Guided	1	-0.5	-0.5	17.50136	-1.19952	-1.45034	-1.3022	1.06435567103446	1.695151	-0.679283	-4.421493
Trial1	1	1	noBlindfold	counterclockwise	practice	Guided	1	-0.5	-0.5	17.52136	-1.19038	-1.45034	-1.30217	1.05834837514783	1.682326	-0.539634	-4.310058
Trial1	1	1	noBlindfold	counterclockwise	practice	Guided	1	-0.5	-0.5	17.54137	-1.17979	-1.4503	-1.30217	1.05147098937621	1.799876	-0.565025	-4.340005
Trial1	1	1	noBlindfold	counterclockwise	practice	Guided	1	-0.5	-0.5	17.56136	-1.15706	-1.45031	-1.30218	1.03692842477122	1.708782	-0.641197	-4.427003
Trial1	1	1	noBlindfold	counterclockwise	practice	Guided	1	-0.5	-0.5	17.58136	-1.1445	-1.45031	-1.30216	1.02899998895157	1.616646	-0.459217	-4.340519
Trial1	1	1	noBlindfold	counterclockwise	practice	Guided	1	-0.5	-0.5	17.60136	-1.13084	-1.45026	-1.30213	1.02047630424381	1.559774	-0.446399	-4.204206
Trial1	1	1	noBlindfold	counterclockwise	practice	Guided	1	-0.5	-0.5	17.62137	-1.11693	-1.45021	-1.30209	1.01190458533644	1.426103	-0.484372	-4.163917
Trial1	1	1	noBlindfold	counterclockwise	practice	Guided	1	-0.5	-0.5	17.64136	-1.102	-1.45022	-1.30208	1.00286408879044	1.286141	-0.552027	-4.090653
Trial1	1	1	noBlindfold	counterclockwise	practice	Guided	1	-0.5	-0.5	17.66136	-1.07242	-1.45026	-1.30202	0.985342916834828	1.073248	-0.526612	-4.022115
Trial1	1	1	noBlindfold	counterclockwise	practice	Guided	1	-0.5	-0.5	17.68137	-1.05612	-1.45025	-1.30194	0.975898151977891	1.01326	-0.441857	-3.810413
Trial1	1	1	noBlindfold	counterclockwise	practice	Guided	1	-0.5	-0.5	17.70135	-1.04056	-1.45022	-1.30193	0.967107422742297	0.985424	-0.420577	-3.883286
Trial1	1	1	noBlindfold	counterclockwise	practice	Guided	1	-0.5	-0.5	17.72136	-1.02482	-1.45021	-1.30198	0.958440374414129	0.862943	-0.437391	-3.998988
Trial1	1	1	noBlindfold	counterclockwise	practice	Guided	1	-0.5	-0.5	17.74136	-1.0085	-1.45023	-1.30195	0.949576846729894	0.817017	-0.551574	-3.968409
Trial1	1	1	noBlindfold	counterclockwise	practice	Guided	1	-0.5	-0.5	17.76137	-0.97672	-1.45028	-1.30194	0.932936032826529	0.784336	-0.462684	-3.835221
Trial1	1	1	noBlindfold	counterclockwise	practice	Guided	1	-0.5	-0.5	17.78136	-0.96028	-1.45025	-1.30198	0.924678122229531	0.861602	-0.318706	-3.990897
Trial1	1	1	noBlindfold	counterclockwise	practice	Guided	1	-0.5	-0.5	17.80136	-0.94415	-1.4502	-1.302	0.916773321557066	0.875263	-0.331301	-4.019328
Trial1	1	1	noBlindfold	counterclockwise	practice	Guided	1	-0.5	-0.5	17.82137	-0.92781	-1.45019	-1.30199	0.908960625779034	0.912221	-0.314271	-4.00826
Trial1	1	1	noBlindfold	counterclockwise	practice	Guided	1	-0.5	-0.5	17.84135	-0.91076	-1.45019	-1.30199	0.901061499761578	1.175983	-0.335326	-3.906796
Trial1	1	1	noBlindfold	counterclockwise	practice	Guided	1	-0.5	-0.5	17.86136	-0.8767	-1.45017	-1.30199	0.886053547898147	1.285614	-0.301287	-4.073006
Trial1	1	1	noBlindfold	counterclockwise	practice	Guided	1	-0.5	-0.5	17.88136	-0.85926	-1.45014	-1.30199	0.878780821810616	1.204324	-0.284288	-4.042348
Trial1	1	1	noBlindfold	counterclockwise	practice	Guided	1	-0.5	-0.5	17.90137	-0.84156	-1.45014	-1.302	0.871703683152015	1.324274	-0.368842	-3.951153
Trial1	1	1	noBlindfold	counterclockwise	practice	Guided	1	-0.5	-0.5	17.92136	-0.8223801	-1.45016	-1.30204	0.864405708603276	1.275286	-0.444908	-4.101232
Trial1	1	1	noBlindfold	counterclockwise	practice	Guided	1	-0.5	-0.5	17.94136	-0.80446	-1.4502	-1.30208	0.857920898350757	1.302736	-0.529433	-4.061994
Trial1	1	1	noBlindfold	counterclockwise	practice	Guided	1	-0.5	-0.5	17.96136	-0.76504	-1.45021	-1.30205	0.844707390797193	1.466944	-0.389554	-4.05747
Trial1	1	1	noBlindfold	counterclockwise	practice	Guided	1	-0.5	-0.5	17.98137	-0.74511	-1.45023	-1.30201	0.838629145752413	1.675932	-0.524903	-4.00179
Trial1	1	1	noBlindfold	counterclockwise	practice	Guided	1	-0.5	-0.5	18.00136	-0.72516	-1.45026	-1.30199	0.832997622182366	1.594809	-0.579916	-4.021877
Trial1	1	1	noBlindfold	counterclockwise	practice	Guided	1	-0.5	-0.5	18.02136	-0.704	-1.45031	-1.30202	0.827557855754521	1.577327	-0.601075	-4.08621
Trial1	1	1	noBlindfold	counterclockwise	practice	Guided	1	-0.5	-0.5	18.04137	-0.6810099	-1.45029	-1.30209	0.822260820239865	1.490656	-0.410585	-4.093053
Trial1	1	1	noBlindfold	counterclockwise	practice	Guided	1	-0.5	-0.5	18.06136	-0.636	-1.4502	-1.30207	0.813518487628313	1.951144	-0.609327	-4.119293
Trial1	1	1	noBlindfold	counterclockwise	practice	Guided	1	-0.5	-0.5	18.08136	-0.61232	-1.4503	-1.30202	0.809846769396149	2.098103	-0.837844	-4.000403
Trial1	1	1	noBlindfold	counterclockwise	practice	Guided	1	-0.5	-0.5	18.10136	-0.58775	-1.4504	-1.30203	0.806816047222962	2.1606	-0.787063	-4.011759
Trial1	1	1	noBlindfold	counterclockwise	practice	Free	1	-0.5	-0.5	0	-0.53681	-1.45038	-1.30026	0.801106087291447	1.202604	-0.884314	-0.584946
Trial1	1	1	noBlindfold	counterclockwise	practice	Free	1	-0.5	-0.5	0.00579834	-0.53681	-1.45041	-1.30028	0.801126093299651	1.256699	-0.901241	-0.681675
Trial1	1	1	noBlindfold	counterclockwise	practice	Free	1	-0.5	-0.5	0.02580261	-0.53681	-1.45041	-1.3005	0.801345921292733	1.278691	-0.846228	-0.763224
Trial1	1	1	noBlindfold	counterclockwise	practice	Free	1	-0.5	-0.5	0.04579163	-0.53644	-1.45043	-1.30123	0.802058292470851	1.216869	-0.935095	-0.754451
Trial1	1	1	noBlindfold	counterclockwise	practice	Free	1	-0.5	-0.5	0.0657959	-0.53518	-1.45046	-1.30238	0.803150822796024	1.152678	-0.96895	-0.475819
Trial1	1	1	noBlindfold	counterclockwise	practice	Free	1	-0.5	-0.5	0.08580017	-0.53302	-1.45046	-1.30377	0.80444791499559	0.720972	-0.740433	-0.523612
Trial1	1	1	noBlindfold	counterclockwise	practice	Free	1	-0.5	-0.5	0.1058044	-0.53062	-1.4504	-1.30723	0.807810527976956	0.32733	-0.748896	-0.355541
Trial1	1	1	noBlindfold	counterclockwise	practice	Free	1	-0.5	-0.5	0.1257935	-0.52528	-1.45025	-1.30897	0.809364873224461	0.221332	-0.274839	-0.094841
Trial1	1	1	noBlindfold	counterclockwise	practice	Free	1	-0.5	-0.5	0.1457977	-0.52253	-1.45016	-1.31069	0.81100305265112	0.283885	-0.325544	0.031294
Trial1	1	1	noBlindfold	counterclockwise	practice	Free	1	-0.5	-0.5	0.165802	-0.51966	-1.45016	-1.31235	0.812587899456686	0.334873	-0.490477	-0.128024
Trial1	1	1	noBlindfold	counterclockwise	practice	Free	1	-0.5	-0.5	0.1858063	-0.51665	-1.45023	-1.31412	0.814290295856282	0.325047	-0.625882	-0.202937
Trial1	1	1	noBlindfold	counterclockwise	practice	Free	1	-0.5	-0.5	0.2057953	-0.51336	-1.45031	-1.31765	0.81775910154689	0.227687	-0.647041	-0.112372
Trial1	1	1	noBlindfold	counterclockwise	practice	Free	1	-0.5	-0.5	0.2257996	-0.5071	-1.45025	-1.31934	0.819370752483061	0.228283	-0.439516	-0.119857
Trial1	1	1	noBlindfold	counterclockwise	practice	Free	1	-0.5	-0.5	0.2458038	-0.50407	-1.45021	-1.32115	0.821160150729356	0.313279	-0.469026	-0.184526
Trial1	1	1	noBlindfold	counterclockwise	practice	Free	1	-0.5	-0.5	0.2657928	-0.5008	-1.45021	-1.32314	0.823140294697934	0.335298	-0.401198	-0.254117
Trial1	1	1	noBlindfold	counterclockwise	practice	Free	1	-0.5	-0.5	0.2857971	-0.49727	-1.45021	-1.32519	0.825194583187109	0.251543	-0.354536	-0.205006
Trial1	1	1	noBlindfold	counterclockwise	practice	Free	1	-0.5	-0.5	0.3058014	-0.49375	-1.45018	-1.32965	0.829673466408832	0.152509	-0.227493	-0.248799
Trial1	1	1	noBlindfold	counterclockwise	practice	Free	1	-0.5	-0.5	0.3258057	-0.48668	-1.45009	-1.332	0.832106634354798	0.213479	-0.168148	-0.206295
Trial1	1	1	noBlindfold	counterclockwise	practice	Free	1	-0.5	-0.5	0.3457947	-0.483	-1.45009	-1.33467	0.834843170972408	0.268205	-0.218872	-0.188684
Trial1	1	1	noBlindfold	counterclockwise	practice	Free	1	-0.5	-0.5	0.365799	-0.47922	-1.45011	-1.33735	0.837607813351246	0.343249	-0.218806	-0.336477
Trial1	1	1	noBlindfold	counterclockwise	practice	Free	1	-0.5	-0.5	0.3858032	-0.47548	-1.45011	-1.34048	0.840837565058328	0.470457	-0.21875	-0.369719
Trial1	1	1	noBlindfold	counterclockwise	practice	Free	1	-0.5	-0.5	0.4057922	-0.47104	-1.4501	-1.34783	0.848324517382165	0.590289	-0.159453	-0.520121
Trial1	1	1	noBlindfold	counterclockwise	practice	Free	1	-0.5	-0.5	0.4257965	-0.46137	-1.4501	-1.35233	0.853204929672405	0.771145	-0.324378	-0.703173
Trial1	1	1	noBlindfold	counterclockwise	practice	Free	1	-0.5	-0.5	0.4458008	-0.45577	-1.45013	-1.35743	0.858570130304998	0.779803	-0.159269	-0.85096
Trial1	1	1	noBlindfold	counterclockwise	practice	Free	1	-0.5	-0.5	0.4658051	-0.44959	-1.45011	-1.35743	0.858910672006458	0.857567	-0.159223	-0.770491
Trial1	1	1	noBlindfold	counterclockwise	practice	Free	1	-0.5	-0.5	0.4857941	-0.44279	-1.45009	-1.36951	0.87138998630135	0.939238	-0.163402	-0.605981
Trial1	1	1	noBlindfold	counterclockwise	practice	Free	1	-0.5	-0.5	0.5057983	-0.43503	-1.45007	-1.38362	0.886005330402065	1.125137	-0.053349	-0.864164
Trial1	1	1	noBlindfold	counterclockwise	practice	Free	1	-0.5	-0.5	0.5258026	-0.41764	-1.45003	-1.39166	0.895455574287599	1.078559	-0.02792	-0.686736
Trial1	1	1	noBlindfold	counterclockwise	practice	Free	1	-0.5	-0.5	0.5457916	-0.40745	-1.45	-1.39982	0.904567010998315	1.017985	0.158267	-0.577385
Trial1	1	1	noBlindfold	counterclockwise	practice	Free	1	-0.5	-0.5	0.5657959	-0.39681	-1.44994	-1.40867	0.914510389522412	0.935397	0.217467	-0.330159
Trial1	1	1	noBlindfold	counterclockwise	practice	Free	1	-0.5	-0.5	0.5858002	-0.38479	-1.44989	-1.41688	0.924089984219749	1.037721	0.399353	-0.342248
Trial1	1	1	noBlindfold	counterclockwise	practice	Free	1	-0.5	-0.5	0.6058044	-0.37315	-1.44982	-1.43409	0.942663825024826	1.093529	0.4331	-0.263066
Trial1	1	1	noBlindfold	counterclockwise	practice	Free	1	-0.5	-0.5	0.6257935	-0.34691	-1.44969	-1.44244	0.95479304766554	0.881749	0.610816	-0.186231
Trial1	1	1	noBlindfold	counterclockwise	practice	Free	1	-0.5	-0.5	0.6457977	-0.33324	-1.4497	-1.45102	0.965529876130296	1.004868	0.373777	-0.227927
Trial1	1	1	noBlindfold	counterclockwise	practice	Free	1	-0.5	-0.5	0.665802	-0.31856	-1.44977	-1.45935	0.976356940451295	1.062105	0.344051	-0.148456
Trial1	1	1	noBlindfold	counterclockwise	practice	Free	1	-0.5	-0.5	0.6858063	-0.30369	-1.44982	-1.46764	0.987352333506563	0.99486	0.36934	-0.164446
Trial1	1	1	noBlindfold	counterclockwise	practice	Free	1	-0.5	-0.5	0.7057953	-0.28822	-1.44981	-1.48371	1.00624847946179	0.877551	0.657014	0.027136
Trial1	1	1	noBlindfold	counterclockwise	practice	Free	1	-0.5	-0.5	0.7257996	-0.25558	-1.44965	-1.49112	1.02081337610729	0.675045	0.898218	0.092585
Trial1	1	1	noBlindfold	counterclockwise	practice	Free	1	-0.5	-0.5	0.7458038	-0.2392	-1.44958	-1.49843	1.03192981072338	0.557468	0.847437	0.18183
Trial1	1	1	noBlindfold	counterclockwise	practice	Free	1	-0.5	-0.5	0.7657928	-0.22229	-1.44956	-1.50508	1.04274091438417	0.535063	0.813582	0.045116
Trial1	1	1	noBlindfold	counterclockwise	practice	Free	1	-0.5	-0.5	0.7857971	-0.20637	-1.44958	-1.51195	1.0536894296394	0.586807	0.834741	-0.0098553
Trial1	1	1	noBlindfold	counterclockwise	practice	Free	1	-0.5	-0.5	0.8058014	-0.18938	-1.44962	-1.52505	1.07107989383878	0.785408	0.648542	-0.076544
Trial1	1	1	noBlindfold	counterclockwise	practice	Free	1	-0.5	-0.5	0.8258057	-0.15572	-1.44969	-1.53132	1.0872671520738	0.786538	0.695092	-0.035201
Trial1	1	1	noBlindfold	counterclockwise	practice	Free	1	-0.5	-0.5	0.8457947	-0.13797	-1.44966	-1.53763	1.09897300171871	0.675858	0.817814	0.082742
Trial1	1	1	noBlindfold	counterclockwise	practice	Free	1	-0.5	-0.5	0.865799	-0.12009	-1.4496	-1.54341	1.11042150220086	0.501837	0.99555	-0.031056
Trial1	1	1	noBlindfold	counterclockwise	practice	Free	1	-0.5	-0.5	0.8858032	-0.10333	-1.44954	-1.54948	1.12194263547225	0.378446	1.029404	0.060025
Trial1	1	1	noBlindfold	counterclockwise	practice	Free	1	-0.5	-0.5	0.9057922	-0.08520401	-1.44952	-1.55991	1.13818498074111	0.366667	0.940536	0.216428
Trial1	1	1	noBlindfold	counterclockwise	practice	Free	1	-0.5	-0.5	0.9257965	-0.052118	-1.44949	-1.56518	1.15551140168557	0.568764	0.953232	0.014936
Trial1	1	1	noBlindfold	counterclockwise	practice	Free	1	-0.5	-0.5	0.9458008	-0.034393	-1.44953	-1.5699	1.16682302168033	0.684119	0.834741	-0.047314
Trial1	1	1	noBlindfold	counterclockwise	practice	Free	1	-0.5	-0.5	0.9658051	-0.018052	-1.44959	-1.57495	1.17804566528345	0.644374	0.745873	0.029911
Trial1	1	1	noBlindfold	counterclockwise	practice	Free	1	-0.5	-0.5	0.9857941	-4.0904E-05	-1.4496	-1.57956	1.18970962033598	0.461839	0.936304	0.044111
Trial1	1	1	noBlindfold	counterclockwise	practice	Free	1	-0.5	-0.5	1.005798	0.0169	-1.44954	-1.5882	1.20472613075377	0.390257	1.139431	0.133123
Trial1	1	1	noBlindfold	counterclockwise	practice	Free	1	-0.5	-0.5	1.025803	0.050535	-1.44941	-1.59184	1.22278500778613	0.398373	1.088649	0.118063
Trial1	1	1	noBlindfold	counterclockwise	practice	Free	1	-0.5	-0.5	1.045792	0.065723	-1.44942	-1.5958	1.23321540994442	0.363944	1.046331	-0.045206
Trial1	1	1	noBlindfold	counterclockwise	practice	Free	1	-0.5	-0.5	1.065796	0.082202	-1.44947	-1.59947	1.24410338513335	0.474137	0.99555	0.057533
Trial1	1	1	noBlindfold	counterclockwise	practice	Free	1	-0.5	-0.5	1.0858	0.098642	-1.44952	-1.60273	1.25474530278501	0.526755	1.02094	0.109613
Trial1	1	1	noBlindfold	counterclockwise	practice	Free	1	-0.5	-0.5	1.105804	0.11462	-1.44952	-1.60902	1.26794443619427	0.558914	1.02094	0.027151
Trial1	1	1	noBlindfold	counterclockwise	practice	Free	1	-0.5	-0.5	1.125793	0.14664	-1.44945	-1.61192	1.28627733307257	0.511025	1.135199	-0.034438
Trial1	1	1	noBlindfold	counterclockwise	practice	Free	1	-0.5	-0.5	1.145798	0.16305	-1.44945	-1.61467	1.29696745956658	0.517359	0.957463	0.088613
Trial1	1	1	noBlindfold	counterclockwise	practice	Free	1	-0.5	-0.5	1.165802	0.17896	-1.44949	-1.6174	1.30750508511645	0.702305	0.982854	-0.023668
Trial1	1	1	noBlindfold	counterclockwise	practice	Free	1	-0.5	-0.5	1.185806	0.19543	-1.44952	-1.61987	1.31823057354189	0.673425	0.877059	0.065361
Trial1	1	1	noBlindfold	counterclockwise	practice	Free	1	-0.5	-0.5	1.205795	0.21108	-1.44953	-1.62465	1.33059099352661	0.739211	0.957463	0.097928
Trial1	1	1	noBlindfold	counterclockwise	practice	Free	1	-0.5	-0.5	1.2258	0.24467	-1.44946	-1.6268	1.35063384755802	0.71894	1.029404	0.033915
Trial1	1	1	noBlindfold	counterclockwise	practice	Free	1	-0.5	-0.5	1.245804	0.26109	-1.44948	-1.62886	1.3614635126595	0.640823	1.042099	-0.035106
Trial1	1	1	noBlindfold	counterclockwise	practice	Free	1	-0.5	-0.5	1.265793	0.27756	-1.4495	-1.63133	1.37277352311818	0.535435	1.075954	0.05075
Trial1	1	1	noBlindfold	counterclockwise	practice	Free	1	-0.5	-0.5	1.285797	0.29845	-1.44944	-1.63271	1.38584064392391	0.613199	1.211371	0.109832
Trial1	1	1	noBlindfold	counterclockwise	practice	Free	1	-0.5	-0.5	1.305801	0.31086	-1.4494	-1.63646	1.39607849452515	0.613353	1.194444	0.102468
Trial1	1	1	noBlindfold	counterclockwise	practice	Free	1	-0.5	-0.5	1.325806	0.31086	-1.4494	-1.63646	1.39607849452515	0.613353	1.194444	0.102468
Trial1	1	1	noBlindfold	counterclockwise	practice	Free	1	-0.5	-0.5	1.345795	0.3473	-1.44943	-1.63934	1.41986373006022	0.752293	1.037868	-0.056862
Trial1	1	1	noBlindfold	counterclockwise	practice	Free	1	-0.5	-0.5	1.365799	0.37877	-1.44947	-1.63942	1.43892822641641	0.668759	1.185981	0.140076
Trial1	1	1	noBlindfold	counterclockwise	practice	Free	1	-0.5	-0.5	1.385803	0.39517	-1.44942	-1.64189	1.45094519065988	0.574267	1.334094	0.15347
Trial1	1	1	noBlindfold	counterclockwise	practice	Free	1	-0.5	-0.5	1.405792	0.41201	-1.44935	-1.64389	1.46295816639748	0.567689	1.367948	0.188013
Trial1	1	1	noBlindfold	counterclockwise	practice	Free	1	-0.5	-0.5	1.425797	0.44604	-1.44935	-1.64472	1.48505066345949	0.922378	1.20714	0.080841
Trial1	1	1	noBlindfold	counterclockwise	practice	Free	1	-0.5	-0.5	1.445801	0.46308	-1.44939	-1.64555	1.4965987760485	1.085557	1.143663	-0.063072
Trial1	1	1	noBlindfold	counterclockwise	practice	Free	1	-0.5	-0.5	1.465805	0.48105	-1.44942	-1.64642	1.50888632835296	1.076818	1.126735	-0.075089
Trial1	1	1	noBlindfold	counterclockwise	practice	Free	1	-0.5	-0.5	1.485794	0.49949	-1.44943	-1.6473	1.52160362998208	1.011086	1.215603	-0.140301
Trial1	1	1	noBlindfold	counterclockwise	practice	Free	1	-0.5	-0.5	1.505798	0.51719	-1.44942	-1.64902	1.53457561401929	0.851626	1.198676	0.046705
Trial1	1	1	noBlindfold	counterclockwise	practice	Free	1	-0.5	-0.5	1.525803	0.55468	-1.44936	-1.64976	1.56022368799667	0.724089	1.291776	0.092126
Trial1	1	1	noBlindfold	counterclockwise	practice	Free	1	-0.5	-0.5	1.545792	0.57314	-1.44932	-1.65052	1.57331678571191	0.596315	1.317166	-0.058779
Trial1	1	1	noBlindfold	counterclockwise	practice	Free	1	-0.5	-0.5	1.565796	0.59159	-1.44934	-1.65134	1.58655365930213	0.783125	1.224067	-0.04711
Trial1	1	1	noBlindfold	counterclockwise	practice	Free	1	-0.5	-0.5	1.5858	0.6107	-1.44942	-1.65226	1.60042416185625	0.996605	0.915145	-0.146208
Trial1	1	1	noBlindfold	counterclockwise	practice	Free	1	-0.5	-0.5	1.605804	0.63009	-1.4495	-1.65438	1.61545551010529	0.796737	0.957463	-0.206346
Trial1	1	1	noBlindfold	counterclockwise	practice	Free	1	-0.5	-0.5	1.625793	0.66802	-1.44951	-1.65555	1.64303577359122	0.874746	1.126735	-0.060714
Trial1	1	1	noBlindfold	counterclockwise	practice	Free	1	-0.5	-0.5	1.645798	0.68817	-1.44947	-1.65665	1.65818793291972	0.688239	1.177517	0.053519
Trial1	1	1	noBlindfold	counterclockwise	practice	Free	1	-0.5	-0.5	1.665802	0.70833	-1.44938	-1.65766	1.67339117448874	0.612827	1.456816	0.025113
Trial1	1	1	noBlindfold	counterclockwise	practice	Free	1	-0.5	-0.5	1.685806	0.72719	-1.4493	-1.65856	1.68767790182151	0.570114	1.435657	0.052095
Trial1	1	1	noBlindfold	counterclockwise	practice	Free	1	-0.5	-0.5	1.705795	0.74703	-1.44929	-1.65987	1.70305089565338	0.543299	1.266385	0.156283
Trial1	1	1	noBlindfold	counterclockwise	practice	Free	1	-0.5	-0.5	1.7258	0.78593	-1.44936	-1.66019	1.73195167047926	0.87774	1.211371	0.193389
Trial1	1	1	noBlindfold	counterclockwise	practice	Free	1	-0.5	-0.5	1.745804	0.8046	-1.44939	-1.66034	1.74595817936101	0.77412	1.173285	0.155096
Trial1	1	1	noBlindfold	counterclockwise	practice	Free	1	-0.5	-0.5	1.765793	0.82451	-1.4494	-1.66044	1.76095076654246	0.72775	1.253689	0.126734
Trial1	1	1	noBlindfold	counterclockwise	practice	Free	1	-0.5	-0.5	1.785797	0.8445	-1.4494	-1.66058	1.77612676661497	0.8425	1.059027	-0.103714
Trial1	1	1	noBlindfold	counterclockwise	practice	Free	1	-0.5	-0.5	1.805801	0.86461	-1.44944	-1.661	1.79167003873867	0.90768	1.004013	-0.08151
Trial1	1	1	noBlindfold	counterclockwise	practice	Free	1	-0.5	-0.5	1.825806	0.90374	-1.44947	-1.6612	1.8217769422732	0.983206	1.249458	0.0080956
Trial1	1	1	noBlindfold	counterclockwise	practice	Free	1	-0.5	-0.5	1.845795	0.92467	-1.4494	-1.66134	1.83804116279497	1.056276	1.397571	0.036514
Trial1	1	1	noBlindfold	counterclockwise	practice	Free	1	-0.5	-0.5	1.865799	0.94527	-1.44932	-1.6614	1.85409156288151	1.010267	1.397571	0.105209
Trial1	1	1	noBlindfold	counterclockwise	practice	Free	1	-0.5	-0.5	1.885803	0.96611	-1.4493	-1.66135	1.87035086438162	1.073952	1.291776	0.078186
Trial1	1	1	noBlindfold	counterclockwise	practice	Free	1	-0.5	-0.5	1.905792	0.98784	-1.44933	-1.66109	1.88727253076995	0.949732	1.321398	0.061313
Trial1	1	1	noBlindfold	counterclockwise	practice	Free	1	-0.5	-0.5	1.925797	1.03044	-1.4493	-1.6609	1.92092052879296	0.768319	1.49067	0.08438
Trial1	1	1	noBlindfold	counterclockwise	practice	Free	1	-0.5	-0.5	1.945801	1.05241	-1.44927	-1.66065	1.93832022261232	0.825549	1.499134	0.060464
Trial1	1	1	noBlindfold	counterclockwise	practice	Free	1	-0.5	-0.5	1.965805	1.07374	-1.44925	-1.66028	1.95522562849568	0.839847	1.44412	0.1436
Trial1	1	1	noBlindfold	counterclockwise	practice	Free	1	-0.5	-0.5	1.985794	1.09578	-1.44926	-1.65979	1.97272065710168	1.008346	1.473743	0.16763
Trial1	1	1	noBlindfold	counterclockwise	practice	Free	1	-0.5	-0.5	2.005798	1.11669	-1.44928	-1.65852	1.98893309351802	1.064882	1.351021	0.242259
Trial1	1	1	noBlindfold	counterclockwise	practice	Free	1	-0.5	-0.5	2.025803	1.16128	-1.44934	-1.65802	2.02505835162255	1.115625	1.401802	-0.185448
Trial1	1	1	noBlindfold	counterclockwise	practice	Free	1	-0.5	-0.5	2.045792	1.18439	-1.44934	-1.65765	2.04385004541387	1.107913	1.274848	-0.157827
Trial1	1	1	noBlindfold	counterclockwise	practice	Free	1	-0.5	-0.5	2.065796	1.20712	-1.44934	-1.65732	2.06243742451992	1.063528	1.32563	-0.059909
Trial1	1	1	noBlindfold	counterclockwise	practice	Free	1	-0.5	-0.5	2.0858	1.23009	-1.44932	-1.65696	2.08128997270625	1.059304	1.397571	0.047642
Trial1	1	1	noBlindfold	counterclockwise	practice	Free	1	-0.5	-0.5	2.105804	1.25326	-1.4493	-1.65618	2.10016011662892	1.007813	1.329862	0.031266
Trial1	1	1	noBlindfold	counterclockwise	practice	Free	1	-0.5	-0.5	2.125793	1.30087	-1.44931	-1.65586	2.13989373424766	0.860712	1.363716	-0.081203
Trial1	1	1	noBlindfold	counterclockwise	practice	Free	1	-0.5	-0.5	2.145798	1.32516	-1.44932	-1.65564	2.16025761105842	0.728494	1.300239	-0.148241
Trial1	1	1	noBlindfold	counterclockwise	practice	Free	1	-0.5	-0.5	2.165802	1.34868	-1.44935	-1.65554	2.18011249281259	0.639839	1.380643	-0.102036
Trial1	1	1	noBlindfold	counterclockwise	practice	Free	1	-0.5	-0.5	2.185806	1.37204	-1.44932	-1.65549	2.19992973644132	0.475664	1.452584	-0.065441
Trial1	1	1	noBlindfold	counterclockwise	practice	Free	1	-0.5	-0.5	2.205795	1.39581	-1.4493	-1.65547	2.22018154370176	0.473836	1.439889	0.020971
Trial1	1	1	noBlindfold	counterclockwise	practice	Free	1	-0.5	-0.5	2.2258	1.44106	-1.44925	-1.65556	2.25898940518209	0.553576	1.346789	-0.016741
Trial1	1	1	noBlindfold	counterclockwise	practice	Free	1	-0.5	-0.5	2.245804	1.464	-1.4493	-1.65582	2.27886284096021	0.459924	1.304471	-0.212541
Trial1	1	1	noBlindfold	counterclockwise	practice	Free	1	-0.5	-0.5	2.265793	1.48608	-1.44936	-1.65625	2.29813566959185	0.53225	1.080186	-0.137433
Trial1	1	1	noBlindfold	counterclockwise	practice	Free	1	-0.5	-0.5	2.285797	1.50865	-1.44944	-1.65687	2.31797821818006	0.433268	1.025172	-0.253795
Trial1	1	1	noBlindfold	counterclockwise	practice	Free	1	-0.5	-0.5	2.305801	1.53035	-1.44947	-1.65851	2.33761980442646	0.406453	1.033636	-0.138143
Trial1	1	1	noBlindfold	counterclockwise	practice	Free	1	-0.5	-0.5	2.325806	1.57319	-1.44946	-1.65963	2.3754701150776	0.670698	1.092881	-0.158905
Trial1	1	1	noBlindfold	counterclockwise	practice	Free	1	-0.5	-0.5	2.345795	1.59581	-1.44947	-1.66084	2.39582331889754	0.776895	0.970159	-0.272238
Trial1	1	1	noBlindfold	counterclockwise	practice	Free	1	-0.5	-0.5	2.365799	1.61658	-1.44951	-1.66227	2.41470130097253	0.779483	0.889755	-0.128102
Trial1	1	1	noBlindfold	counterclockwise	practice	Free	1	-0.5	-0.5	2.385803	1.63812	-1.44956	-1.66394	2.43440199525807	0.821911	0.932073	-0.344545
Trial1	1	1	noBlindfold	counterclockwise	practice	Free	1	-0.5	-0.5	2.405792	1.6604	-1.44955	-1.66757	2.45571740956214	0.620269	1.016709	-0.211205
Trial1	1	1	noBlindfold	counterclockwise	practice	Free	1	-0.5	-0.5	2.425797	1.70333	-1.44944	-1.66953	2.49448661788604	0.373681	1.219835	-0.09356
Trial1	1	1	noBlindfold	counterclockwise	practice	Free	1	-0.5	-0.5	2.445801	1.72506	-1.4494	-1.6714	2.51457154725214	0.400262	1.300239	-0.047892
Trial1	1	1	noBlindfold	counterclockwise	practice	Free	1	-0.5	-0.5	2.465805	1.7465	-1.44938	-1.67325	2.53441868419464	0.565187	1.135199	-0.069669
Trial1	1	1	noBlindfold	counterclockwise	practice	Free	1	-0.5	-0.5	2.485794	1.76653	-1.4494	-1.67515	2.55306399001871	0.663935	0.999781	-0.048295
Trial1	1	1	noBlindfold	counterclockwise	practice	Free	1	-0.5	-0.5	2.505798	1.78722	-1.44946	-1.67952	2.57344958959977	0.885583	0.936304	-0.225084
Trial1	1	1	noBlindfold	counterclockwise	practice	Free	1	-0.5	-0.5	2.525803	1.83036	-1.44961	-1.68214	2.61305034599933	0.710238	0.712019	-0.305493
Trial1	1	1	noBlindfold	counterclockwise	practice	Free	1	-0.5	-0.5	2.545792	1.85145	-1.44965	-1.68476	2.63305406370345	0.651189	0.585065	-0.283382
Trial1	1	1	noBlindfold	counterclockwise	practice	Free	1	-0.5	-0.5	2.565796	1.87257	-1.44966	-1.68759	2.65319780636923	0.44602	0.678165	-0.245309
Trial1	1	1	noBlindfold	counterclockwise	practice	Free	1	-0.5	-0.5	2.5858	1.89363	-1.44962	-1.69045	2.67331924779539	0.391648	0.991318	-0.002427
Trial1	1	1	noBlindfold	counterclockwise	practice	Free	1	-0.5	-0.5	2.605804	1.91512	-1.44955	-1.69546	2.69479668286328	0.480735	0.991318	0.063982
Trial1	1	1	noBlindfold	counterclockwise	practice	Free	1	-0.5	-0.5	2.625793	1.95699	-1.44947	-1.69764	2.73333885729517	0.725529	1.126735	0.167642
Trial1	1	1	noBlindfold	counterclockwise	practice	Free	1	-0.5	-0.5	2.645798	1.97761	-1.44945	-1.6998	2.75282969821558	0.610508	1.037868	-0.052756
Trial1	1	1	noBlindfold	counterclockwise	practice	Free	1	-0.5	-0.5	2.665802	1.99818	-1.44948	-1.70204	2.77232817853566	0.381551	0.741642	-0.030483
Trial1	1	1	noBlindfold	counterclockwise	practice	Free	1	-0.5	-0.5	2.685806	2.01923	-1.44958	-1.70426	2.7922681391096	0.545707	0.758569	-0.147124
Trial1	1	1	noBlindfold	counterclockwise	practice	Free	1	-0.5	-0.5	2.705795	2.03958	-1.4496	-1.70891	2.8126376372698	0.63844	0.868596	-0.156841
Trial1	1	1	noBlindfold	counterclockwise	practice	Free	1	-0.5	-0.5	2.7258	2.0804	-1.44948	-1.71133	2.85057613914117	0.872849	1.06749	0.014568
Trial1	1	1	noBlindfold	counterclockwise	practice	Free	1	-0.5	-0.5	2.745804	2.10166	-1.44949	-1.71371	2.87084075979357	1.013466	0.864364	-0.158355
Trial1	1	1	noBlindfold	counterclockwise	practice	Free	1	-0.5	-0.5	2.765793	2.12267	-1.44953	-1.71621	2.89094518832929	1.154529	0.906682	-0.217212
Trial1	1	1	noBlindfold	counterclockwise	practice	Free	1	-0.5	-0.5	2.785797	2.14419	-1.44955	-1.71895	2.91162846627636	1.254018	0.991318	-0.304507
Trial1	1	1	noBlindfold	counterclockwise	practice	Free	1	-0.5	-0.5	2.805801	2.16689	-1.44954	-1.7246	2.93461213617996	1.15639	0.987086	-0.263252
Trial1	1	1	noBlindfold	counterclockwise	practice	Free	1	-0.5	-0.5	2.825806	2.21203	-1.44945	-1.72753	2.97690044673949	0.90613	1.173285	-0.154268
Trial1	1	1	noBlindfold	counterclockwise	practice	Free	1	-0.5	-0.5	2.845795	2.23487	-1.44944	-1.7306	2.99898150046478	0.844319	1.135199	-0.140017
Trial1	1	1	noBlindfold	counterclockwise	practice	Free	1	-0.5	-0.5	2.865799	2.25855	-1.44944	-1.73072	3.02064053475465	0.888984	1.109808	-0.294543
Trial1	1	1	noBlindfold	counterclockwise	practice	Free	1	-0.5	-0.5	2.885803	2.28075	-1.44941	-1.7263	3.03914173030042	1.353057	1.397571	-1.990244
Trial1	1	1	noBlindfold	counterclockwise	practice	Free	1	-0.5	-0.5	2.905792	2.3023	-1.44941	-1.71414	3.05401722929421	1.318376	0.161866	-2.116784
Trial1	1	1	noBlindfold	counterclockwise	practice	Free	1	-0.5	-0.5	2.925797	2.34424	-1.45019	-1.70785	3.09008130426019	1.216397	0.106907	-2.547854
Trial1	1	1	noBlindfold	counterclockwise	practice	Free	1	-0.5	-0.5	2.945801	2.36487	-1.45003	-1.70151	3.10662303669633	1.244924	0.356514	-2.357836
Trial1	1	1	noBlindfold	counterclockwise	practice	Free	1	-0.5	-0.5	2.965805	2.38546	-1.44982	-1.69514	3.12317762278793	1.045899	0.576482	-2.046695
Trial1	1	1	noBlindfold	counterclockwise	practice	Free	1	-0.5	-0.5	2.985794	2.40592	-1.44968	-1.68856	3.13959330298081	1.172468	1.063139	-1.728752
Trial1	1	1	noBlindfold	counterclockwise	practice	Free	1	-0.5	-0.5	3.005798	2.42688	-1.4495	-1.6757	3.15418709323228	1.104385	1.20702	-1.561281
Trial1	1	1	noBlindfold	counterclockwise	practice	Free	1	-0.5	-0.5	3.025803	2.46723	-1.44944	-1.66902	3.18921006442705	1.198326	0.982735	-1.444109
Trial1	1	1	noBlindfold	counterclockwise	practice	Free	1	-0.5	-0.5	3.045792	2.48792	-1.44951	-1.66253	3.20610989355436	1.005508	0.817695	-1.628283
Trial1	1	1	noBlindfold	counterclockwise	practice	Free	1	-0.5	-0.5	3.065796	2.50783	-1.44959	-1.65588	3.22228172658209	0.863735	0.568019	-1.938519
Trial1	1	1	noBlindfold	counterclockwise	practice	Free	1	-0.5	-0.5	3.0858	2.54741	-1.44978	-1.64927	3.25692023887528	0.849581	0.436747	-2.185499
Trial1	1	1	noBlindfold	counterclockwise	practice	Free	1	-0.5	-0.5	3.105804	2.54741	-1.44978	-1.64927	3.25692023887528	0.849581	0.436747	-2.185499
Trial1	1	1	noBlindfold	counterclockwise	practice	Free	1	-0.5	-0.5	3.125793	2.60223	-1.44978	-1.63118	3.3020296365603	0.849581	0.478945	-2.185499
Trial1	1	1	noBlindfold	counterclockwise	practice	Free	1	-0.5	-0.5	3.145798	2.60279	-1.44962	-1.62382	3.30004190488917	1.259084	0.639737	-1.721247
Trial1	1	1	noBlindfold	counterclockwise	practice	Free	1	-0.5	-0.5	3.165802	2.62318	-1.44963	-1.61688	3.31687708043438	1.478039	0.720141	-1.484875
Trial1	1	1	noBlindfold	counterclockwise	practice	Free	1	-0.5	-0.5	3.185806	2.64327	-1.44965	-1.61037	3.3336268166317	1.486605	0.78785	-1.434368
Trial1	1	1	noBlindfold	counterclockwise	practice	Free	1	-0.5	-0.5	3.205795	2.66196	-1.44959	-1.59647	3.34667570720557	1.481001	1.016367	-1.229257
Trial1	1	1	noBlindfold	counterclockwise	practice	Free	1	-0.5	-0.5	3.2258	2.70141	-1.44944	-1.58904	3.38157279266889	1.489544	1.185639	-0.838959
Trial1	1	1	noBlindfold	counterclockwise	practice	Free	1	-0.5	-0.5	3.245804	2.72223	-1.4494	-1.58162	3.39892154605435	1.609149	1.160248	-0.809169
Trial1	1	1	noBlindfold	counterclockwise	practice	Free	1	-0.5	-0.5	3.265793	2.74283	-1.44943	-1.574	3.41605344096959	1.527647	0.885181	-0.835029
Trial1	1	1	noBlindfold	counterclockwise	practice	Free	1	-0.5	-0.5	3.285797	2.76382	-1.44954	-1.56547	3.43332882687244	1.527851	0.677823	-1.032661
Trial1	1	1	noBlindfold	counterclockwise	practice	Free	1	-0.5	-0.5	3.305801	2.78645	-1.44967	-1.54999	3.45010633091694	1.298989	0.504281	-1.261128
Trial1	1	1	noBlindfold	counterclockwise	practice	Free	1	-0.5	-0.5	3.325806	2.82878	-1.4498	-1.54175	3.48798228430716	0.894339	0.385586	-1.534159
Trial1	1	1	noBlindfold	counterclockwise	practice	Free	1	-0.5	-0.5	3.345795	2.85067	-1.44983	-1.53379	3.50652392236421	0.888857	0.29662	-1.660384
Trial1	1	1	noBlindfold	counterclockwise	practice	Free	1	-0.5	-0.5	3.365799	2.87165	-1.44984	-1.52584	3.52425449981974	0.901768	0.220372	-1.717679
Trial1	1	1	noBlindfold	counterclockwise	practice	Free	1	-0.5	-0.5	3.385803	2.89242	-1.44989	-1.5176	3.54175429099277	1.08299	0.072211	-1.588697
Trial1	1	1	noBlindfold	counterclockwise	practice	Free	1	-0.5	-0.5	3.405792	2.91376	-1.44993	-1.50136	3.55759451077829	1.183314	0.182207	-1.454187
Trial1	1	1	noBlindfold	counterclockwise	practice	Free	1	-0.5	-0.5	3.425797	2.95533	-1.4499	-1.49292	3.59516270722237	0.993094	0.249798	-1.381169
Trial1	1	1	noBlindfold	counterclockwise	practice	Free	1	-0.5	-0.5	3.445801	2.97603	-1.44988	-1.48477	3.612832324508	0.828277	0.220105	-1.400157
Trial1	1	1	noBlindfold	counterclockwise	practice	Free	1	-0.5	-0.5	3.465805	2.99709	-1.44987	-1.47669	3.63091737307912	0.663248	0.275044	-1.426073
Trial1	1	1	noBlindfold	counterclockwise	practice	Free	1	-0.5	-0.5	3.485794	3.01719	-1.44986	-1.46867	3.64814297589744	0.782189	0.28343	-1.481255
Trial1	1	1	noBlindfold	counterclockwise	practice	Free	1	-0.5	-0.5	3.505798	3.03697	-1.44987	-1.45244	3.66296301819317	0.809258	0.164871	-1.555317
Trial1	1	1	noBlindfold	counterclockwise	practice	Free	1	-0.5	-0.5	3.525803	3.07659	-1.44994	-1.44409	3.69909480959619	1.18971	0.037845	-1.438341
Trial1	1	1	noBlindfold	counterclockwise	practice	Free	1	-0.5	-0.5	3.545792	3.09676	-1.44995	-1.4356	3.71645374925884	1.298869	0.232474	-1.364126
Trial1	1	1	noBlindfold	counterclockwise	practice	Free	1	-0.5	-0.5	3.565796	3.11709	-1.44992	-1.4275	3.73411227945076	1.223768	0.278963	-1.229597
Trial1	1	1	noBlindfold	counterclockwise	practice	Free	1	-0.5	-0.5	3.5858	3.13634	-1.44988	-1.41881	3.75062414240609	1.15175	0.312749	-1.094055
Trial1	1	1	noBlindfold	counterclockwise	practice	Free	1	-0.5	-0.5	3.605804	3.15685	-1.44987	-1.40179	3.76640115773489	1.053222	0.244971	-1.239057
Trial1	1	1	noBlindfold	counterclockwise	practice	Free	1	-0.5	-0.5	3.625793	3.19657	-1.44993	-1.39301	3.80290626582711	0.875587	0.041769	-1.514139
Trial1	1	1	noBlindfold	counterclockwise	practice	Free	1	-0.5	-0.5	3.645798	3.2168	-1.44999	-1.38456	3.82060861596858	0.836873	-0.106336	-1.681512
Trial1	1	1	noBlindfold	counterclockwise	practice	Free	1	-0.5	-0.5	3.665802	3.23615	-1.45006	-1.37621	3.83752038688528	0.823824	-0.148615	-1.728218
Trial1	1	1	noBlindfold	counterclockwise	practice	Free	1	-0.5	-0.5	3.685806	3.25514	-1.45009	-1.3677	3.85408593344258	0.757503	-0.224734	-1.630814
Trial1	1	1	noBlindfold	counterclockwise	practice	Free	1	-0.5	-0.5	3.705795	3.27378	-1.45011	-1.3514	3.86863002753607	0.841147	-0.135806	-1.545582
Trial1	1	1	noBlindfold	counterclockwise	practice	Free	1	-0.5	-0.5	3.7258	3.31077	-1.45005	-1.34285	3.90286616856807	0.694278	0.041979	-1.371425
Trial1	1	1	noBlindfold	counterclockwise	practice	Free	1	-0.5	-0.5	3.745804	3.32969	-1.45001	-1.33509	3.91968117545738	0.740555	0.003892	-1.313384
Trial1	1	1	noBlindfold	counterclockwise	practice	Free	1	-0.5	-0.5	3.765793	3.34674	-1.44999	-1.32714	3.93466255449373	0.798025	-0.084969	-1.356093
Trial1	1	1	noBlindfold	counterclockwise	practice	Free	1	-0.5	-0.5	3.785797	3.3641	-1.45001	-1.31902	3.94994459072499	0.700627	-0.076492	-1.358752
Trial1	1	1	noBlindfold	counterclockwise	practice	Free	1	-0.5	-0.5	3.805801	3.38174	-1.45003	-1.30358	3.96404402078227	0.751613	-0.021458	-1.418307
Trial1	1	1	noBlindfold	counterclockwise	practice	Free	1	-0.5	-0.5	3.825806	3.41492	-1.45008	-1.29588	3.99499967057403	0.637527	-0.275272	-1.818869
Trial1	1	1	noBlindfold	counterclockwise	practice	Free	1	-0.5	-0.5	3.845795	3.43134	-1.45011	-1.28857	4.00964772459424	0.625942	-0.232888	-1.731971
Trial1	1	1	noBlindfold	counterclockwise	practice	Free	1	-0.5	-0.5	3.865799	3.44682	-1.45012	-1.28141	4.02343010759209	0.624981	-0.173581	-1.574893
Trial1	1	1	noBlindfold	counterclockwise	practice	Free	1	-0.5	-0.5	3.885803	3.46193	-1.4501	-1.27414	4.03685279214044	0.664403	-0.101594	-1.503206
Trial1	1	1	noBlindfold	counterclockwise	practice	Free	1	-0.5	-0.5	3.905792	3.47672	-1.45008	-1.26027	4.04874193884175	0.814189	-0.084626	-1.438496
Trial1	1	1	noBlindfold	counterclockwise	practice	Free	1	-0.5	-0.5	3.925797	3.50602	-1.4501	-1.25329	4.07622898086706	0.659555	-0.173377	-1.410021
Trial1	1	1	noBlindfold	counterclockwise	practice	Free	1	-0.5	-0.5	3.945801	3.52044	-1.4501	-1.24662	4.0891781604817	0.609889	-0.118321	-1.280113
Trial1	1	1	noBlindfold	counterclockwise	practice	Free	1	-0.5	-0.5	3.965805	3.53412	-1.45005	-1.23987	4.10140614778237	0.605262	-0.0082817	-1.231249
Trial1	1	1	noBlindfold	counterclockwise	practice	Free	1	-0.5	-0.5	3.985794	3.54793	-1.45002	-1.23343	4.11383748329121	0.639349	-0.071749	-1.300033
Trial1	1	1	noBlindfold	counterclockwise	practice	Free	1	-0.5	-0.5	4.005798	3.56104	-1.45004	-1.2209	4.12452930553233	0.636628	-0.215584	-1.312578
Trial1	1	1	noBlindfold	counterclockwise	practice	Free	1	-0.5	-0.5	4.025803	3.58635	-1.45011	-1.21458	4.14835879478091	0.653963	-0.228155	-1.085487
Trial1	1	1	noBlindfold	counterclockwise	practice	Free	1	-0.5	-0.5	4.045792	3.59905	-1.45012	-1.20853	4.15983484773389	0.588868	-0.245017	-0.934139
Trial1	1	1	noBlindfold	counterclockwise	practice	Free	1	-0.5	-0.5	4.065796	3.61115	-1.45012	-1.20259	4.1707537965164	0.555761	-0.253408	-1.072657
Trial1	1	1	noBlindfold	counterclockwise	practice	Free	1	-0.5	-0.5	4.0858	3.62298	-1.45014	-1.19661	4.18141489301214	0.505668	-0.287184	-1.196497
Trial1	1	1	noBlindfold	counterclockwise	practice	Free	1	-0.5	-0.5	4.105804	3.63483	-1.45013	-1.18537	4.19124696314834	0.506859	-0.130545	-1.079893
Trial1	1	1	noBlindfold	counterclockwise	practice	Free	1	-0.5	-0.5	4.125793	3.65699	-1.45009	-1.1798	4.21220777882511	0.496429	-0.274326	-1.115484
Trial1	1	1	noBlindfold	counterclockwise	practice	Free	1	-0.5	-0.5	4.145798	3.6679	-1.45014	-1.17462	4.22214439713781	0.423026	-0.519668	-1.300608
Trial1	1	1	noBlindfold	counterclockwise	practice	Free	1	-0.5	-0.5	4.165802	3.67801	-1.45022	-1.1697	4.23134323542277	0.339867	-0.545047	-1.338835
Trial1	1	1	noBlindfold	counterclockwise	practice	Free	1	-0.5	-0.5	4.185806	3.68757	-1.45027	-1.16488	4.24002461845094	0.401835	-0.477299	-1.232459
Trial1	1	1	noBlindfold	counterclockwise	practice	Free	1	-0.5	-0.5	4.205795	3.69692	-1.45023	-1.15599	4.24787707975019	0.435843	-0.252915	-1.167406
Trial1	1	1	noBlindfold	counterclockwise	practice	Free	1	-0.5	-0.5	4.2258	3.71408	-1.45012	-1.15162	4.26416201663605	0.490673	-0.27394	-1.073138
Trial1	1	1	noBlindfold	counterclockwise	practice	Free	1	-0.5	-0.5	4.245804	3.72247	-1.45015	-1.14758	4.27183955384573	0.35789	-0.413487	-1.106933
Trial1	1	1	noBlindfold	counterclockwise	practice	Free	1	-0.5	-0.5	4.265793	3.73021	-1.45021	-1.14374	4.27891087893543	0.372853	-0.49806	-1.13
Trial1	1	1	noBlindfold	counterclockwise	practice	Free	1	-0.5	-0.5	4.285797	3.73754	-1.45025	-1.13999	4.28559592965333	0.442903	-0.421829	-1.117291
Trial1	1	1	noBlindfold	counterclockwise	practice	Free	1	-0.5	-0.5	4.305801	3.7445	-1.45022	-1.13315	4.29146344330475	0.304338	-0.358245	-1.147376
Trial1	1	1	noBlindfold	counterclockwise	practice	Free	1	-0.5	-0.5	4.325806	3.75769	-1.45018	-1.13004	4.30405321161695	0.36153	-0.311491	-1.199135
Trial1	1	1	noBlindfold	counterclockwise	practice	Free	1	-0.5	-0.5	4.345795	3.76341	-1.45017	-1.12723	4.3093016960802	0.453149	-0.24793	-1.107667
Trial1	1	1	noBlindfold	counterclockwise	practice	Free	1	-0.5	-0.5	4.365799	3.76888	-1.45013	-1.12441	4.31430474632624	0.709763	-0.015134	-0.905654
Trial1	1	1	noBlindfold	counterclockwise	practice	Free	1	-0.5	-0.5	4.385803	3.77422	-1.45005	-1.12124	4.31913135748439	0.920857	-0.0024336	-0.594264
Trial1	1	1	noBlindfold	counterclockwise	practice	Free	1	-0.5	-0.5	4.405792	3.78003	-1.44997	-1.11436	4.32389813518441	1.121829	0.027178	-0.501276
Trial1	1	1	noBlindfold	counterclockwise	practice	Free	1	-0.5	-0.5	4.425797	3.79318	-1.45005	-1.11066	4.33639250988163	0.966102	-0.235139	-0.73777
Trial1	1	1	noBlindfold	counterclockwise	practice	Free	1	-0.5	-0.5	4.445801	3.80011	-1.4501	-1.10677	4.3427082070261	0.92586	-0.205459	-0.863228
Trial1	1	1	noBlindfold	counterclockwise	practice	Free	1	-0.5	-0.5	4.465805	3.80739	-1.45009	-1.10295	4.34938582651655	0.866318	-0.141944	-1.019151
Trial1	1	1	noBlindfold	counterclockwise	practice	Free	1	-0.5	-0.5	4.485794	3.81451	-1.45008	-1.09894	4.35588413587062	0.749886	-0.230763	-1.125756
Trial1	1	1	noBlindfold	counterclockwise	practice	Free	1	-0.5	-0.5	4.505798	3.82196	-1.45015	-1.09203	4.36232020615659	0.577891	-0.603091	-1.404149
Trial1	1	1	noBlindfold	counterclockwise	practice	Free	1	-0.5	-0.5	4.525803	3.83473	-1.4504	-1.089	4.37456357171624	0.487278	-0.844304	-1.539364
Trial1	1	1	noBlindfold	counterclockwise	practice	Free	1	-0.5	-0.5	4.545792	3.8403	-1.45043	-1.08618	4.3797045301137	0.488376	-0.71735	-1.519935
Trial1	1	1	noBlindfold	counterclockwise	practice	Free	1	-0.5	-0.5	4.565796	3.84535	-1.45038	-1.08377	4.38438780055461	0.382067	-0.620019	-1.386711
Trial1	1	1	noBlindfold	counterclockwise	practice	Free	1	-0.5	-0.5	4.5858	3.84992	-1.45032	-1.08143	4.38860628243277	0.426905	-0.531147	-1.252678
Trial1	1	1	noBlindfold	counterclockwise	practice	Free	1	-0.5	-0.5	4.605804	3.85422	-1.45027	-1.07746	4.39234459341603	0.431358	-0.564965	-1.231274
Trial1	1	1	noBlindfold	counterclockwise	practice	Free	1	-0.5	-0.5	4.625793	3.86149	-1.4503	-1.07565	4.39931425723592	0.553977	-0.67076	-1.174236
Trial1	1	1	noBlindfold	counterclockwise	practice	Free	1	-0.5	-0.5	4.645798	3.86478	-1.45032	-1.07401	4.4023620366368	0.682	-0.645369	-1.147458
Trial1	1	1	noBlindfold	counterclockwise	practice	Free	1	-0.5	-0.5	4.665802	3.86778	-1.45033	-1.07251	4.40514126590057	0.591428	-0.645369	-1.2265
Trial1	1	1	noBlindfold	counterclockwise	practice	Free	1	-0.5	-0.5	4.685806	3.87051	-1.45033	-1.0712	4.40767806409895	0.441938	-0.687687	-1.355303
Trial1	1	1	noBlindfold	counterclockwise	practice	Free	1	-0.5	-0.5	4.705795	3.87283	-1.45036	-1.06963	4.4097754846521	0.332162	-0.8358	-1.487301
Trial1	1	1	noBlindfold	counterclockwise	practice	Free	1	-0.5	-0.5	4.7258	3.87572	-1.45044	-1.06941	4.41261299450807	0.199343	-0.911973	-1.641688
Trial1	1	1	noBlindfold	counterclockwise	practice	Free	1	-0.5	-0.5	4.745804	3.87609	-1.45046	-1.06947	4.41298766406685	0.231035	-0.924668	-1.692418
Trial1	1	1	noBlindfold	counterclockwise	practice	Free	1	-0.5	-0.5	4.765793	3.87597	-1.45046	-1.06964	4.41289046154872	0.288914	-0.937363	-1.573482
Trial1	1	1	noBlindfold	counterclockwise	practice	Free	1	-0.5	-0.5	4.785797	3.87567	-1.45047	-1.0699	4.41262684837594	0.32159	-0.899277	-1.512475
Trial1	1	1	noBlindfold	counterclockwise	practice	Free	1	-0.5	-0.5	4.805801	3.87521	-1.45045	-1.07069	4.41227266500219	0.295862	-0.810409	-1.493048
Trial1	1	1	noBlindfold	counterclockwise	practice	Free	1	-0.5	-0.5	4.825806	3.87374	-1.45041	-1.07122	4.41088375525541	0.324911	-0.797714	-1.45315
Trial1	1	1	noBlindfold	counterclockwise	practice	Free	1	-0.5	-0.5	4.845795	3.8728	-1.4504	-1.07168	4.41001096340426	0.573713	-0.869655	-1.26892
Trial1	1	1	noBlindfold	counterclockwise	practice	Free	1	-0.5	-0.5	4.865799	3.87194	-1.45041	-1.07201	4.40920129258873	0.72326	-0.691919	-1.143968
Trial1	1	1	noBlindfold	counterclockwise	practice	Free	1	-0.5	-0.5	4.885803	3.87133	-1.45035	-1.07223	4.40862487857328	0.662356	-0.463374	-1.014526
Trial1	1	1	noBlindfold	counterclockwise	practice	Free	1	-0.5	-0.5	4.905792	3.87095	-1.45026	-1.07259	4.4082948018179	0.554215	-0.382859	-1.02103
Trial1	1	1	noBlindfold	counterclockwise	practice	Free	1	-0.5	-0.5	4.925797	3.87028	-1.45022	-1.07279	4.4076565125298	0.454951	-0.619681	-1.258708
Trial1	1	1	noBlindfold	counterclockwise	practice	Free	1	-0.5	-0.5	4.945801	3.86992	-1.4503	-1.07297	4.40732295149666	0.544984	-0.750867	-1.365951
Trial1	1	1	noBlindfold	counterclockwise	practice	Free	1	-0.5	-0.5	4.965805	3.86959	-1.45037	-1.0731	4.40701243993944	0.542822	-0.729708	-1.34791
Trial1	1	1	noBlindfold	counterclockwise	practice	Free	1	-0.5	-0.5	4.985794	3.86936	-1.45038	-1.07318	4.40679495950087	0.588533	-0.704317	-1.216976
Trial1	1	1	noBlindfold	counterclockwise	practice	Free	1	-0.5	-0.5	5.005798	3.86921	-1.45035	-1.07323	4.40665254449173	0.518384	-0.556204	-1.147543
Trial1	1	1	noBlindfold	counterclockwise	practice	Free	1	-0.5	-0.5	5.025803	3.86913	-1.45029	-1.07328	4.40658008718419	0.35948	-0.623913	-1.165781
Trial1	1	1	noBlindfold	counterclockwise	practice	Free	1	-0.5	-0.5	5.045792	3.86903	-1.45031	-1.07339	4.40649511861556	0.298319	-0.746635	-1.294946
Trial1	1	1	noBlindfold	counterclockwise	practice	Free	1	-0.5	-0.5	5.065796	3.86882	-1.45036	-1.0736	4.40631441697638	0.260841	-0.865126	-1.430305
Trial1	1	1	noBlindfold	counterclockwise	practice	Free	1	-0.5	-0.5	5.0858	3.86844	-1.45042	-1.07391	4.40597798910519	0.241907	-0.911676	-1.488472
Trial1	1	1	noBlindfold	counterclockwise	practice	Free	1	-0.5	-0.5	5.105804	3.86788	-1.45046	-1.07487	4.40554788033817	0.235873	-0.903212	-1.486935
Trial1	1	1	noBlindfold	counterclockwise	practice	Free	1	-0.5	-0.5	5.125793	3.8661	-1.45044	-1.07554	4.40387059454925	0.178688	-0.835503	-1.503661
Trial1	1	1	noBlindfold	counterclockwise	practice	Free	1	-0.5	-0.5	5.145798	3.86486	-1.45042	-1.07636	4.40274847786697	0.208169	-0.831271	-1.520965
Trial1	1	1	noBlindfold	counterclockwise	practice	Free	1	-0.5	-0.5	5.165802	3.86335	-1.45041	-1.07731	4.40137583872976	0.180022	-0.801649	-1.497909
Trial1	1	1	noBlindfold	counterclockwise	practice	Free	1	-0.5	-0.5	5.185806	3.8616	-1.45039	-1.07835	4.39977757180081	0.231906	-0.742404	-1.426406
Trial1	1	1	noBlindfold	counterclockwise	practice	Free	1	-0.5	-0.5	5.205795	3.85969	-1.45037	-1.08077	4.39820331025874	0.199466	-0.695854	-1.351096
Trial1	1	1	noBlindfold	counterclockwise	practice	Free	1	-0.5	-0.5	5.2258	3.85523	-1.4503	-1.08214	4.39396336234337	0.271839	-0.661999	-1.566764
Trial1	1	1	noBlindfold	counterclockwise	practice	Free	1	-0.5	-0.5	5.245804	3.85271	-1.4503	-1.08367	4.39166906620396	0.205149	-0.628145	-1.631506
Trial1	1	1	noBlindfold	counterclockwise	practice	Free	1	-0.5	-0.5	5.265793	3.84987	-1.4503	-1.08543	4.38908840659712	0.04368	-0.653536	-1.671146
Trial1	1	1	noBlindfold	counterclockwise	practice	Free	1	-0.5	-0.5	5.285797	3.84662	-1.45032	-1.08756	4.38615239428923	-0.096961	-0.619681	-1.842621
Trial1	1	1	noBlindfold	counterclockwise	practice	Free	1	-0.5	-0.5	5.305801	3.84268	-1.45032	-1.093	4.3829805441878	-0.210382	-0.619681	-2.018113
Trial1	1	1	noBlindfold	counterclockwise	practice	Free	1	-0.5	-0.5	5.325806	3.83258	-1.45028	-1.09667	4.3734726811931	-0.577327	-0.539277	-2.467419
Trial1	1	1	noBlindfold	counterclockwise	practice	Free	1	-0.5	-0.5	5.345795	3.82575	-1.45026	-1.10088	4.36728414952727	-0.667086	-0.505383	-2.614178
Trial1	1	1	noBlindfold	counterclockwise	practice	Free	1	-0.5	-0.5	5.365799	3.81762	-1.45024	-1.10583	4.35991659718364	-0.820435	-0.403711	-2.78482
Trial1	1	1	noBlindfold	counterclockwise	practice	Free	1	-0.5	-0.5	5.385803	3.8083	-1.4502	-1.11179	4.35152112789417	-1.006365	-0.255502	-2.914709
Trial1	1	1	noBlindfold	counterclockwise	practice	Free	1	-0.5	-0.5	5.405792	3.79743	-1.45013	-1.12612	4.34280222365936	-1.197736	-0.048102	-2.865354
Trial1	1	1	noBlindfold	counterclockwise	practice	Free	1	-0.5	-0.5	5.425797	3.77035	-1.44984	-1.13504	4.31730990375337	-1.635713	0.484973	-3.233748
Trial1	1	1	noBlindfold	counterclockwise	practice	Free	1	-0.5	-0.5	5.445801	3.75391	-1.44975	-1.1448	4.30250136140231	-1.88374	0.59922	-3.489435
Trial1	1	1	noBlindfold	counterclockwise	practice	Free	1	-0.5	-0.5	5.465805	3.73471	-1.44972	-1.15566	4.28516728702865	-1.899135	0.463787	-3.482624
Trial1	1	1	noBlindfold	counterclockwise	practice	Free	1	-0.5	-0.5	5.485794	3.71379	-1.44975	-1.16767	4.2663578028244	-2.066672	0.370571	-3.492511
Trial1	1	1	noBlindfold	counterclockwise	practice	Free	1	-0.5	-0.5	5.505798	3.69049	-1.44979	-1.19554	4.24782112667111	-2.169261	0.472026	-3.716937
Trial1	1	1	noBlindfold	counterclockwise	practice	Free	1	-0.5	-0.5	5.525803	3.63483	-1.44975	-1.21085	4.19548886728809	-2.157189	0.581936	-3.454221
Trial1	1	1	noBlindfold	counterclockwise	practice	Free	1	-0.5	-0.5	5.545792	3.60423	-1.44972	-1.22756	4.16821865278121	-2.117739	0.628486	-3.234809
Trial1	1	1	noBlindfold	counterclockwise	practice	Free	1	-0.5	-0.5	5.565796	3.57152	-1.44968	-1.24455	4.13903715733796	-2.081701	0.70889	-2.965985
Trial1	1	1	noBlindfold	counterclockwise	practice	Free	1	-0.5	-0.5	5.5858	3.53688	-1.44965	-1.26272	4.108301579208	-1.880015	0.730049	-2.901629
Trial1	1	1	noBlindfold	counterclockwise	practice	Free	1	-0.5	-0.5	5.605804	3.49938	-1.44964	-1.30013	4.078633264975	-1.684199	0.645413	-2.949375
Trial1	1	1	noBlindfold	counterclockwise	practice	Free	1	-0.5	-0.5	5.625793	3.42058	-1.44972	-1.3192	4.00525097107728	-1.53943	0.46763	-2.792873
Trial1	1	1	noBlindfold	counterclockwise	practice	Free	1	-0.5	-0.5	5.645798	3.38082	-1.44977	-1.33859	3.97038982121374	-1.524286	0.41251	-2.501475
Trial1	1	1	noBlindfold	counterclockwise	practice	Free	1	-0.5	-0.5	5.665802	3.33723	-1.44979	-1.35818	3.93202347930039	-1.30138	0.480103	-2.338078
Trial1	1	1	noBlindfold	counterclockwise	practice	Free	1	-0.5	-0.5	5.685806	3.2938	-1.44976	-1.37786	3.89404129642234	-1.112832	0.54356	-2.400996
Trial1	1	1	noBlindfold	counterclockwise	practice	Free	1	-0.5	-0.5	5.705795	3.24946	-1.44974	-1.41761	3.86011095314703	-0.76665	0.509697	-2.396118
Trial1	1	1	noBlindfold	counterclockwise	practice	Free	1	-0.5	-0.5	5.7258	3.15768	-1.44984	-1.43692	3.7757704392472	-0.524239	0.044061	-1.832469
Trial1	1	1	noBlindfold	counterclockwise	practice	Free	1	-0.5	-0.5	5.745804	3.11195	-1.44995	-1.45655	3.73646495552785	-0.347508	0.027123	-1.759695
Trial1	1	1	noBlindfold	counterclockwise	practice	Free	1	-0.5	-0.5	5.765793	3.06463	-1.45	-1.4759	3.69580409989005	-0.30203	0.23868	-1.965725
Trial1	1	1	noBlindfold	counterclockwise	practice	Free	1	-0.5	-0.5	5.785797	3.01713	-1.44991	-1.4944	3.65500124876335	-0.24888	0.344382	-2.150169
Trial1	1	1	noBlindfold	counterclockwise	practice	Free	1	-0.5	-0.5	5.805801	2.9709	-1.44983	-1.53059	3.62067163440176	-0.323716	0.344279	-1.956297
Trial1	1	1	noBlindfold	counterclockwise	practice	Free	1	-0.5	-0.5	5.825806	2.87654	-1.44988	-1.54885	3.53569085350739	-0.585692	0.115634	-1.579726
Trial1	1	1	noBlindfold	counterclockwise	practice	Free	1	-0.5	-0.5	5.845795	2.83116	-1.44993	-1.56627	3.49765051165616	-0.410453	0.085983	-1.524612
Trial1	1	1	noBlindfold	counterclockwise	practice	Free	1	-0.5	-0.5	5.865799	2.78286	-1.44996	-1.58382	3.45714272301897	-0.07433	-0.024058	-1.76625
Trial1	1	1	noBlindfold	counterclockwise	practice	Free	1	-0.5	-0.5	5.885803	2.73469	-1.45003	-1.60041	3.41674131489551	0.189074	-0.214455	-1.831921
Trial1	1	1	noBlindfold	counterclockwise	practice	Free	1	-0.5	-0.5	5.905792	2.68829	-1.4501	-1.63215	3.38333501718436	0.308286	-0.252479	-1.760291
Trial1	1	1	noBlindfold	counterclockwise	practice	Free	1	-0.5	-0.5	5.925797	2.59687	-1.45013	-1.64782	3.30274040797112	0.078398	-0.269265	-1.653169
Trial1	1	1	noBlindfold	counterclockwise	practice	Free	1	-0.5	-0.5	5.945801	2.55039	-1.45012	-1.66263	3.26444292517878	0.064902	-0.104171	-1.77846
Trial1	1	1	noBlindfold	counterclockwise	practice	Free	1	-0.5	-0.5	5.965805	2.50558	-1.45008	-1.67702	3.22783008822844	0.189467	-0.074516	-1.518191
Trial1	1	1	noBlindfold	counterclockwise	practice	Free	1	-0.5	-0.5	5.985794	2.46117	-1.45004	-1.69138	3.19185116857329	0.240757	-0.049111	-1.429446
Trial1	1	1	noBlindfold	counterclockwise	practice	Free	1	-0.5	-0.5	6.005798	2.41596	-1.44999	-1.71803	3.16012977142501	0.424719	0.137076	-1.181147
Trial1	1	1	noBlindfold	counterclockwise	practice	Free	1	-0.5	-0.5	6.025803	2.33079	-1.44989	-1.73025	3.08656562083154	0.893562	0.158119	-0.781485
Trial1	1	1	noBlindfold	counterclockwise	practice	Free	1	-0.5	-0.5	6.045792	2.28996	-1.44993	-1.7419	3.05388143419976	0.778166	-0.074642	-0.770951
Trial1	1	1	noBlindfold	counterclockwise	practice	Free	1	-0.5	-0.5	6.065796	2.24905	-1.45006	-1.75304	3.02115615204576	0.690253	-0.269248	-0.917472
Trial1	1	1	noBlindfold	counterclockwise	practice	Free	1	-0.5	-0.5	6.0858	2.20923	-1.45015	-1.76402	2.98959418246131	0.653444	-0.400343	-1.1004
Trial1	1	1	noBlindfold	counterclockwise	practice	Free	1	-0.5	-0.5	6.105804	2.1727	-1.45019	-1.78417	2.96520105058704	0.697254	-0.421391	-1.246826
Trial1	1	1	noBlindfold	counterclockwise	practice	Free	1	-0.5	-0.5	6.125793	2.09829	-1.45023	-1.79312	2.90228705568751	0.818366	-0.531165	-1.219813
Trial1	1	1	noBlindfold	counterclockwise	practice	Free	1	-0.5	-0.5	6.145798	2.06486	-1.45027	-1.80218	2.87648743048032	0.815085	-0.704668	-1.385675
Trial1	1	1	noBlindfold	counterclockwise	practice	Free	1	-0.5	-0.5	6.165802	2.03043	-1.45033	-1.81056	2.84967434357228	0.680159	-0.780841	-1.600646
Trial1	1	1	noBlindfold	counterclockwise	practice	Free	1	-0.5	-0.5	6.185806	1.99796	-1.45039	-1.81886	2.82474714912603	0.490621	-0.742755	-1.949362
Trial1	1	1	noBlindfold	counterclockwise	practice	Free	1	-0.5	-0.5	6.205795	1.96526	-1.45037	-1.83448	2.80327380151065	0.287365	-0.653887	-2.087032
Trial1	1	1	noBlindfold	counterclockwise	practice	Free	1	-0.5	-0.5	6.2258	1.9021	-1.45034	-1.8419	2.75150507129281	-0.064045	-0.785073	-2.201675
Trial1	1	1	noBlindfold	counterclockwise	practice	Free	1	-0.5	-0.5	6.245804	1.87131	-1.45039	-1.84912	2.72822939001155	0.021551	-0.823159	-2.235979
Trial1	1	1	noBlindfold	counterclockwise	practice	Free	1	-0.5	-0.5	6.265793	1.83988	-1.45041	-1.85613	2.70446432343382	0.240963	-0.759682	-2.327351
Trial1	1	1	noBlindfold	counterclockwise	practice	Free	1	-0.5	-0.5	6.285797	1.81071	-1.45037	-1.86309	2.68279604439895	0.471845	-0.658119	-2.398015
Trial1	1	1	noBlindfold	counterclockwise	practice	Free	1	-0.5	-0.5	6.305801	1.78026	-1.45033	-1.87593	2.66322535508599	0.423557	-0.687741	-2.326842
Trial1	1	1	noBlindfold	counterclockwise	practice	Free	1	-0.5	-0.5	6.325806	1.72259	-1.45036	-1.88228	2.61736587998163	0.064024	-0.802	-2.295712
Trial1	1	1	noBlindfold	counterclockwise	practice	Free	1	-0.5	-0.5	6.345795	1.69419	-1.45037	-1.88831	2.5965119680189	-0.128916	-0.675046	-2.272663
Trial1	1	1	noBlindfold	counterclockwise	practice	Free	1	-0.5	-0.5	6.365799	1.66504	-1.45032	-1.89423	2.57512625996918	-0.177317	-0.366067	-2.233394
Trial1	1	1	noBlindfold	counterclockwise	practice	Free	1	-0.5	-0.5	6.385803	1.63675	-1.45021	-1.90004	2.55456700363983	-0.129342	-0.306731	-2.173964
Trial1	1	1	noBlindfold	counterclockwise	practice	Free	1	-0.5	-0.5	6.405792	1.6085	-1.45017	-1.91136	2.53726415404472	0.0151	-0.480134	-2.095377
Trial1	1	1	noBlindfold	counterclockwise	practice	Free	1	-0.5	-0.5	6.425797	1.55194	-1.45029	-1.91668	2.4934795198573	0.123177	-0.581667	-1.912952
Trial1	1	1	noBlindfold	counterclockwise	practice	Free	1	-0.5	-0.5	6.445801	1.5246	-1.45029	-1.92202	2.47409489653331	-0.07086	-0.47582	-2.07399
Trial1	1	1	noBlindfold	counterclockwise	practice	Free	1	-0.5	-0.5	6.465805	1.4966	-1.45024	-1.92711	2.45419121419349	-0.29382	-0.446083	-2.173729
Trial1	1	1	noBlindfold	counterclockwise	practice	Free	1	-0.5	-0.5	6.485794	1.46939	-1.45022	-1.93228	2.43514328527295	-0.309878	-0.505215	-2.101694
Trial1	1	1	noBlindfold	counterclockwise	practice	Free	1	-0.5	-0.5	6.505798	1.44127	-1.45023	-1.94201	2.4182476744507	-0.339509	-0.445889	-2.002231
Trial1	1	1	noBlindfold	counterclockwise	practice	Free	1	-0.5	-0.5	6.525803	1.38669	-1.45018	-1.94669	2.37750101655418	0.020101	-0.314508	-1.862175
Trial1	1	1	noBlindfold	counterclockwise	practice	Free	1	-0.5	-0.5	6.545792	1.35882	-1.45017	-1.95136	2.35831675252545	0.047254	-0.411739	-1.767033
Trial1	1	1	noBlindfold	counterclockwise	practice	Free	1	-0.5	-0.5	6.565796	1.33284	-1.45019	-1.95578	2.34064040102764	-0.115219	-0.386232	-1.720998
Trial1	1	1	noBlindfold	counterclockwise	practice	Free	1	-0.5	-0.5	6.5858	1.30545	-1.4502	-1.96021	2.32203864956007	-0.19225	-0.305715	-1.808857
Trial1	1	1	noBlindfold	counterclockwise	practice	Free	1	-0.5	-0.5	6.605804	1.27812	-1.45019	-1.96876	2.30628854598026	-0.405809	-0.301386	-1.807446
Trial1	1	1	noBlindfold	counterclockwise	practice	Free	1	-0.5	-0.5	6.625793	1.22375	-1.45019	-1.97289	2.26731538506638	-0.750149	-0.335036	-1.490069
Trial1	1	1	noBlindfold	counterclockwise	practice	Free	1	-0.5	-0.5	6.645798	1.19735	-1.45015	-1.97699	2.24999922718167	-0.760699	-0.064143	-1.479944
Trial1	1	1	noBlindfold	counterclockwise	practice	Free	1	-0.5	-0.5	6.665802	1.16892	-1.45007	-1.98103	2.23130991207759	-0.71284	0.024735	-1.410021
Trial1	1	1	noBlindfold	counterclockwise	practice	Free	1	-0.5	-0.5	6.685806	1.14097	-1.44998	-1.98513	2.21323153856453	-0.584809	0.016268	-1.363055
Trial1	1	1	noBlindfold	counterclockwise	practice	Free	1	-0.5	-0.5	6.705795	1.11279	-1.44998	-1.99284	2.19764941855531	-0.52951	-0.0048866	-1.437453
Trial1	1	1	noBlindfold	counterclockwise	practice	Free	1	-0.5	-0.5	6.7258	1.05427	-1.45003	-1.99667	2.15772482843035	-0.441302	-0.195288	-1.670546
Trial1	1	1	noBlindfold	counterclockwise	practice	Free	1	-0.5	-0.5	6.745804	1.02573	-1.4501	-2.0003	2.13980184989884	-0.546273	-0.478729	-1.736691
Trial1	1	1	noBlindfold	counterclockwise	practice	Free	1	-0.5	-0.5	6.765793	0.99708	-1.45021	-2.00383	2.12196912528647	-0.520543	-0.554845	-1.921108
Trial1	1	1	noBlindfold	counterclockwise	practice	Free	1	-0.5	-0.5	6.785797	0.96837	-1.4503	-2.00736	2.10433943451961	-0.517302	-0.736813	-1.854552
Trial1	1	1	noBlindfold	counterclockwise	practice	Free	1	-0.5	-0.5	6.805801	0.93962	-1.45034	-2.01391	2.08912169376461	-0.532357	-0.643713	-1.972077
Trial1	1	1	noBlindfold	counterclockwise	practice	Free	1	-0.5	-0.5	6.825806	0.88112	-1.45032	-2.01704	2.05156105606714	-0.550259	-0.487132	-1.985093
Trial1	1	1	noBlindfold	counterclockwise	practice	Free	1	-0.5	-0.5	6.845795	0.85219	-1.45029	-2.02016	2.03452799128599	-0.52996	-0.495548	-2.022739
Trial1	1	1	noBlindfold	counterclockwise	practice	Free	1	-0.5	-0.5	6.865799	0.82231	-1.45025	-2.02309	2.01700432795312	-0.497909	-0.431976	-1.970265
Trial1	1	1	noBlindfold	counterclockwise	practice	Free	1	-0.5	-0.5	6.885803	0.79324	-1.45024	-2.02592	2.00022531482478	-0.539093	-0.43189	-2.030906
Trial1	1	1	noBlindfold	counterclockwise	practice	Free	1	-0.5	-0.5	6.905792	0.76414	-1.45024	-2.03132	1.98569661515142	-0.465491	-0.563011	-1.987483
Trial1	1	1	noBlindfold	counterclockwise	practice	Free	1	-0.5	-0.5	6.925797	0.70522	-1.45031	-2.03379	1.95065821196363	-0.205122	-0.715355	-1.90933
Trial1	1	1	noBlindfold	counterclockwise	practice	Free	1	-0.5	-0.5	6.945801	0.67657	-1.45033	-2.03625	1.93504021725502	-0.054323	-0.660342	-1.870056
Trial1	1	1	noBlindfold	counterclockwise	practice	Free	1	-0.5	-0.5	6.965805	0.64667	-1.45033	-2.03837	1.9187065216695	0.0046666	-0.689965	-1.856123
Trial1	1	1	noBlindfold	counterclockwise	practice	Free	1	-0.5	-0.5	6.985794	0.61983	-1.45035	-2.04049	1.90450233923051	0.007596	-0.816919	-2.032346
Trial1	1	1	noBlindfold	counterclockwise	practice	Free	1	-0.5	-0.5	7.005798	0.59264	-1.4504	-2.04422	1.8916864036393	-0.023723	-0.850773	-2.185759
Trial1	1	1	noBlindfold	counterclockwise	practice	Free	1	-0.5	-0.5	7.025803	0.53876	-1.45052	-2.04593	1.86250412985559	-0.299764	-1.028509	-2.274574
Trial1	1	1	noBlindfold	counterclockwise	practice	Free	1	-0.5	-0.5	7.045792	0.5127	-1.45053	-2.04758	1.84947700743886	-0.329497	-0.994654	-2.27081
Trial1	1	1	noBlindfold	counterclockwise	practice	Free	1	-0.5	-0.5	7.065796	0.48689	-1.45047	-2.04909	1.83674479787664	-0.372581	-0.842309	-2.191955
Trial1	1	1	noBlindfold	counterclockwise	practice	Free	1	-0.5	-0.5	7.0858	0.46051	-1.45039	-2.05055	1.82394755555534	-0.319823	-0.673037	-2.22515
Trial1	1	1	noBlindfold	counterclockwise	practice	Free	1	-0.5	-0.5	7.105804	0.43434	-1.45035	-2.05313	1.81251310550879	-0.426532	-0.65611	-2.237171
Trial1	1	1	noBlindfold	counterclockwise	practice	Free	1	-0.5	-0.5	7.125793	0.38359	-1.45032	-2.05435	1.7879415315186	-0.840055	-0.749198	-2.312953
Trial1	1	1	noBlindfold	counterclockwise	practice	Free	1	-0.5	-0.5	7.145798	0.35722	-1.45031	-2.05545	1.77602103152868	-0.83083	-0.613746	-2.187504
Trial1	1	1	noBlindfold	counterclockwise	practice	Free	1	-0.5	-0.5	7.165802	0.33147	-1.45029	-2.05647	1.76463642929506	-0.678601	-0.634862	-2.157305
Trial1	1	1	noBlindfold	counterclockwise	practice	Free	1	-0.5	-0.5	7.185806	0.30562	-1.45029	-2.05742	1.75344823482166	-0.613028	-0.529059	-1.950656
Trial1	1	1	noBlindfold	counterclockwise	practice	Free	1	-0.5	-0.5	7.205795	0.27976	-1.45027	-2.05906	1.74318502967068	-0.554627	-0.474007	-1.776374
Trial1	1	1	noBlindfold	counterclockwise	practice	Free	1	-0.5	-0.5	7.2258	0.22765	-1.45023	-2.05976	1.72114070003633	-0.205914	-0.4019	-1.571329
Trial1	1	1	noBlindfold	counterclockwise	practice	Free	1	-0.5	-0.5	7.245804	0.20228	-1.45024	-2.06035	1.71110757620983	-0.297848	-0.423004	-1.648461
Trial1	1	1	noBlindfold	counterclockwise	practice	Free	1	-0.5	-0.5	7.265793	0.17634	-1.45026	-2.06088	1.70111221368107	-0.546972	-0.554163	-1.678062
Trial1	1	1	noBlindfold	counterclockwise	practice	Free	1	-0.5	-0.5	7.285797	0.15049	-1.4503	-2.06131	1.69139774222277	-0.524967	-0.630335	-1.478322
Trial1	1	1	noBlindfold	counterclockwise	practice	Free	1	-0.5	-0.5	7.305801	0.1255	-1.45036	-2.062	1.68258561599686	-0.343848	-0.710739	-1.389828
Trial1	1	1	noBlindfold	counterclockwise	practice	Free	1	-0.5	-0.5	7.325806	0.069313	-1.45039	-2.06213	1.66263866956964	0.199192	-0.702276	-1.504523
Trial1	1	1	noBlindfold	counterclockwise	practice	Free	1	-0.5	-0.5	7.345795	0.052266	-1.45039	-2.06225	1.65699199855676	0.3031	-0.837693	-1.554666
Trial1	1	1	noBlindfold	counterclockwise	practice	Free	1	-0.5	-0.5	7.365799	0.028206	-1.45042	-2.0623	1.64917638985272	0.423297	-0.896938	-1.622325
Trial1	1	1	noBlindfold	counterclockwise	practice	Free	1	-0.5	-0.5	7.385803	0.0064695	-1.45048	-2.06229	1.64233408665289	0.458867	-1.104297	-1.778859
Trial1	1	1	noBlindfold	counterclockwise	practice	Free	1	-0.5	-0.5	7.405792	-0.013609	-1.45056	-2.06214	1.63611049359662	0.681283	-1.227019	-1.881174
Trial1	1	1	noBlindfold	counterclockwise	practice	Free	1	-0.5	-0.5	7.425797	-0.051152	-1.45071	-2.06202	1.62522958595338	1.148237	-1.502086	-1.946125
Trial1	1	1	noBlindfold	counterclockwise	practice	Free	1	-0.5	-0.5	7.445801	-0.067493	-1.45077	-2.06188	1.6206575962676	1.334652	-1.641735	-2.009098
Trial1	1	1	noBlindfold	counterclockwise	practice	Free	1	-0.5	-0.5	7.465805	-0.081986	-1.45083	-2.06174	1.61671496703258	1.338813	-1.772921	-2.158511
Trial1	1	1	noBlindfold	counterclockwise	practice	Free	1	-0.5	-0.5	7.485794	-0.095314	-1.45089	-2.06161	1.61319450040404	1.128907	-1.929498	-2.301023
Trial1	1	1	noBlindfold	counterclockwise	practice	Free	1	-0.5	-0.5	7.505798	-0.10582	-1.45095	-2.06135	1.61033910388348	0.819886	-1.904107	-2.210286
Trial1	1	1	noBlindfold	counterclockwise	practice	Free	1	-0.5	-0.5	7.525803	-0.12394	-1.45085	-2.06122	1.60587321934903	0.144787	-1.362436	-2.063185
Trial1	1	1	noBlindfold	counterclockwise	practice	Free	1	-0.5	-0.5	7.545792	-0.13193	-1.4507	-2.0611	1.60390422365115	-0.148171	-1.061979	-1.91555
Trial1	1	1	noBlindfold	counterclockwise	practice	Free	1	-0.5	-0.5	7.565796	-0.13939	-1.45055	-2.06097	1.602082123727	-0.295153	-0.867316	-1.589186
Trial1	1	1	noBlindfold	counterclockwise	practice	Free	1	-0.5	-0.5	7.5858	-0.14676	-1.45045	-2.06083	1.60030283015592	-0.273312	-0.960415	-1.274521
Trial1	1	1	noBlindfold	counterclockwise	practice	Free	1	-0.5	-0.5	7.605804	-0.15398	-1.45047	-2.06057	1.59847069696318	0.0193	-1.125456	-1.275752
Trial1	1	1	noBlindfold	counterclockwise	practice	Free	1	-0.5	-0.5	7.625793	-0.16722	-1.45067	-2.06045	1.59553971236946	0.150345	-1.468231	-1.501227
Trial1	1	1	noBlindfold	counterclockwise	practice	Free	1	-0.5	-0.5	7.645798	-0.17281	-1.45072	-2.06034	1.5942753820071	0.149922	-1.430145	-1.471933
Trial1	1	1	noBlindfold	counterclockwise	practice	Free	1	-0.5	-0.5	7.665802	-0.17791	-1.45072	-2.06034	1.59323653546369	0.149922	-1.430145	-1.471933
Trial1	1	1	noBlindfold	counterclockwise	practice	Free	1	-0.5	-0.5	7.685806	-0.1859	-1.45065	-2.06015	1.59145445673691	-0.281668	-1.091601	-0.966148
Trial1	1	1	noBlindfold	counterclockwise	practice	Free	1	-0.5	-0.5	7.705795	-0.18638	-1.45064	-2.05995	1.59116344767205	-0.321265	-1.06621	-0.957105
Trial1	1	1	noBlindfold	counterclockwise	practice	Free	1	-0.5	-0.5	7.7258	-0.19458	-1.45045	-2.05985	1.58946951388735	-0.367412	-0.884243	-0.820785
Trial1	1	1	noBlindfold	counterclockwise	practice	Free	1	-0.5	-0.5	7.745804	-0.19871	-1.45045	-2.05975	1.58858301003764	-0.260128	-1.087369	-0.777507
Trial1	1	1	noBlindfold	counterclockwise	practice	Free	1	-0.5	-0.5	7.765793	-0.20272	-1.45052	-2.05965	1.58772899021692	-0.171382	-1.239714	-0.775441
Trial1	1	1	noBlindfold	counterclockwise	practice	Free	1	-0.5	-0.5	7.785797	-0.20661	-1.4506	-2.05956	1.58691690955429	-0.078848	-1.311655	-0.626511
Trial1	1	1	noBlindfold	counterclockwise	practice	Free	1	-0.5	-0.5	7.805801	-0.21014	-1.45064	-2.05941	1.58612063555722	-0.031074	-1.248178	-0.493295
Trial1	1	1	noBlindfold	counterclockwise	practice	Free	1	-0.5	-0.5	7.825806	-0.21595	-1.4506	-2.05934	1.5850002019263	0.028573	-1.227019	-0.578766
Trial1	1	1	noBlindfold	counterclockwise	practice	Free	1	-0.5	-0.5	7.845795	-0.21839	-1.45062	-2.05929	1.58451547272847	0.091693	-1.404754	-0.542689
Trial1	1	1	noBlindfold	counterclockwise	practice	Free	1	-0.5	-0.5	7.865799	-0.22029	-1.45068	-2.05925	1.58413970812399	0.118334	-1.497854	-0.533696
Trial1	1	1	noBlindfold	counterclockwise	practice	Free	1	-0.5	-0.5	7.885803	-0.22171	-1.45073	-2.05923	1.58386988010294	0.07688	-1.48939	-0.424578
Trial1	1	1	noBlindfold	counterclockwise	practice	Free	1	-0.5	-0.5	7.905792	-0.22264	-1.45074	-2.05921	1.5836867870089	0.107347	-1.413218	-0.320031
Trial1	1	1	noBlindfold	counterclockwise	practice	Free	1	-0.5	-0.5	7.925797	-0.2232	-1.4507	-2.05921	1.58358880693725	0.028508	-1.379364	-0.397749
Trial1	1	1	noBlindfold	counterclockwise	practice	Free	1	-0.5	-0.5	7.945801	-0.2232	-1.4507	-2.05921	1.58358880693725	0.087842	-1.3709	-0.34468
Trial1	1	1	noBlindfold	counterclockwise	practice	Free	1	-0.5	-0.5	7.965805	-0.2232	-1.4507	-2.05921	1.58358880693725	0.095788	-1.383595	-0.218768
Trial1	1	1	noBlindfold	counterclockwise	practice	Free	1	-0.5	-0.5	7.985794	-0.2232	-1.45069	-2.05921	1.58358880693725	0.053049	-1.345509	-0.154493
Trial1	1	1	noBlindfold	counterclockwise	practice	Free	1	-0.5	-0.5	8.005798	-0.22319	-1.45069	-2.05921	1.58359055466542	-0.030648	-1.282032	-0.122709
Trial1	1	1	noBlindfold	counterclockwise	practice	Free	1	-0.5	-0.5	8.025803	-0.2232	-1.45062	-2.05921	1.58358880693725	-0.04924	-1.11276	-0.151532
Trial1	1	1	noBlindfold	counterclockwise	practice	Free	1	-0.5	-0.5	8.045792	-0.2232	-1.4506	-2.05921	1.58358880693725	-0.098386	-1.104297	-0.15432
Trial1	1	1	noBlindfold	counterclockwise	practice	Free	1	-0.5	-0.5	8.065796	-0.22321	-1.45058	-2.05921	1.58358705927028	-0.101515	-1.061979	-0.09896
Trial1	1	1	noBlindfold	counterclockwise	practice	Free	1	-0.5	-0.5	8.0858	-0.22321	-1.45056	-2.05921	1.58358705927028	-0.12653	-1.091601	-0.052636
Trial1	1	1	noBlindfold	counterclockwise	practice	Free	1	-0.5	-0.5	8.105804	-0.22322	-1.45055	-2.05921	1.58358531426895	-0.038246	-1.049283	-0.080293
Trial1	1	1	noBlindfold	counterclockwise	practice	Free	1	-0.5	-0.5	8.125793	-0.22321	-1.45054	-2.05921	1.58358705927028	0.119994	-1.053515	-0.151869
Trial1	1	1	noBlindfold	counterclockwise	practice	Free	1	-0.5	-0.5	8.145798	-0.22321	-1.45053	-2.05921	1.58358705927028	0.11633	-1.023892	-0.122317
Trial1	1	1	noBlindfold	counterclockwise	practice	Free	1	-0.5	-0.5	8.165802	-0.2232	-1.45052	-2.05921	1.58358880693725	0.090196	-0.973111	-0.100553
Trial1	1	1	noBlindfold	counterclockwise	practice	Free	1	-0.5	-0.5	8.185806	-0.2232	-1.4505	-2.05921	1.58358880693725	0.011505	-0.968879	-0.233616
Trial1	1	1	noBlindfold	counterclockwise	practice	Free	1	-0.5	-0.5	8.205795	-0.2232	-1.45049	-2.05921	1.58358880693725	-0.027018	-0.926561	-0.311448
Trial1	1	1	noBlindfold	counterclockwise	practice	Free	1	-0.5	-0.5	8.2258	-0.2232	-1.45046	-2.05921	1.58358880693725	-0.03004	-0.871548	-0.26077
Trial1	1	1	noBlindfold	counterclockwise	practice	Free	1	-0.5	-0.5	8.245804	-0.2232	-1.45045	-2.05921	1.58358880693725	-0.010597	-0.816534	-0.202425
Trial1	1	1	noBlindfold	counterclockwise	practice	Free	1	-0.5	-0.5	8.265793	-0.2232	-1.45042	-2.05921	1.58358880693725	-0.0066164	-0.731898	-0.219289
Trial1	1	1	noBlindfold	counterclockwise	practice	Free	1	-0.5	-0.5	8.285797	-0.2232	-1.45038	-2.05921	1.58358880693725	-0.0060323	-0.672653	-0.160458
Trial1	1	1	noBlindfold	counterclockwise	practice	Free	1	-0.5	-0.5	8.305801	-0.2232	-1.45035	-2.05921	1.58358880693725	-0.015046	-0.630335	-0.202141
Trial1	1	1	noBlindfold	counterclockwise	practice	Free	1	-0.5	-0.5	8.325806	-0.2232	-1.45027	-2.05921	1.58358880693725	-0.138039	-0.435531	-0.143998
Trial1	1	1	noBlindfold	counterclockwise	practice	Free	1	-0.5	-0.5	8.345795	-0.22322	-1.45024	-2.05921	1.58358531426895	-0.166095	-0.448102	-0.193595
Trial1	1	1	noBlindfold	counterclockwise	practice	Free	1	-0.5	-0.5	8.365799	-0.22325	-1.45023	-2.05921	1.58358006921443	-0.173314	-0.414129	-0.294171
Trial1	1	1	noBlindfold	counterclockwise	practice	Free	1	-0.5	-0.5	8.385803	-0.22331	-1.45021	-2.0592	1.58355996117547	-0.144115	-0.409782	-0.206681
Trial1	1	1	noBlindfold	counterclockwise	practice	Free	1	-0.5	-0.5	8.405792	-0.22338	-1.45021	-2.0592	1.58354773082735	-0.145822	-0.422363	-0.109951
Trial1	1	1	noBlindfold	counterclockwise	practice	Free	1	-0.5	-0.5	8.425797	-0.22349	-1.45022	-2.0592	1.58352851925775	-0.070028	-0.451743	-0.107807
Trial1	1	1	noBlindfold	counterclockwise	practice	Free	1	-0.5	-0.5	8.445801	-0.2235	-1.45021	-2.0592	1.5835267733553	-0.06123	-0.426239	-0.11222
Trial1	1	1	noBlindfold	counterclockwise	practice	Free	1	-0.5	-0.5	8.465805	-0.2235	-1.45021	-2.0592	1.5835267733553	-0.043659	-0.409199	-0.111692
Trial1	1	1	noBlindfold	counterclockwise	practice	Free	1	-0.5	-0.5	8.485794	-0.2235	-1.45021	-2.0592	1.5835267733553	-0.055225	-0.404846	-0.057707
Trial1	1	1	noBlindfold	counterclockwise	practice	Free	1	-0.5	-0.5	8.505798	-0.2235	-1.45021	-2.0592	1.5835267733553	-0.074055	-0.442815	-0.094974
Trial1	1	1	noBlindfold	counterclockwise	practice	Free	1	-0.5	-0.5	8.525803	-0.22351	-1.45024	-2.0592	1.58352502751406	-0.07062	-0.603485	-0.132826
Trial1	1	1	noBlindfold	counterclockwise	practice	Free	1	-0.5	-0.5	8.545792	-0.22351	-1.45027	-2.0592	1.58352502751406	-0.051631	-0.586558	-0.09131
Trial1	1	1	noBlindfold	counterclockwise	practice	Free	1	-0.5	-0.5	8.565796	-0.22352	-1.4503	-2.0592	1.58352327913232	-0.034411	-0.671194	-0.112769
Trial1	1	1	noBlindfold	counterclockwise	practice	Free	1	-0.5	-0.5	8.5858	-0.22352	-1.45032	-2.0592	1.58352327913232	-0.039203	-0.717744	-0.125205
Trial1	1	1	noBlindfold	counterclockwise	practice	Free	1	-0.5	-0.5	8.605804	-0.22352	-1.45035	-2.0592	1.58352327913232	-0.040017	-0.768526	-0.166903
Trial1	1	1	noBlindfold	counterclockwise	practice	Free	1	-0.5	-0.5	8.625793	-0.22352	-1.45036	-2.0592	1.58352327913232	0.014419	-0.63734	-0.118179
Trial1	1	1	noBlindfold	counterclockwise	practice	Free	1	-0.5	-0.5	8.645798	-0.22352	-1.45033	-2.0592	1.58352327913232	0.038534	-0.573863	-0.051598
Trial1	1	1	noBlindfold	counterclockwise	practice	Free	1	-0.5	-0.5	8.665802	-0.22352	-1.4503	-2.0592	1.58352327913232	0.0069233	-0.54424	-0.067502
Trial1	1	1	noBlindfold	counterclockwise	practice	Free	1	-0.5	-0.5	8.685806	-0.22352	-1.45028	-2.0592	1.58352327913232	0.01594	-0.497638	-0.063537
Trial1	1	1	noBlindfold	counterclockwise	practice	Free	1	-0.5	-0.5	8.705795	-0.22352	-1.45025	-2.0592	1.58352327913232	-0.078048	-0.421346	-0.069175
Trial1	1	1	noBlindfold	counterclockwise	practice	Free	1	-0.5	-0.5	8.7258	-0.22353	-1.45018	-2.0592	1.58352153601522	-0.080806	-0.268812	-0.022972
Trial1	1	1	noBlindfold	counterclockwise	practice	Free	1	-0.5	-0.5	8.745804	-0.22353	-1.45016	-2.05919	1.58351167623558	-0.105125	-0.264504	0.061737
Trial1	1	1	noBlindfold	counterclockwise	practice	Free	1	-0.5	-0.5	8.765793	-0.22355	-1.45015	-2.05917	1.58348846536287	-0.083092	-0.234808	0.052703
Trial1	1	1	noBlindfold	counterclockwise	practice	Free	1	-0.5	-0.5	8.785797	-0.22357	-1.45013	-2.05915	1.58346525205443	-0.033205	-0.268597	0.0849
Trial1	1	1	noBlindfold	counterclockwise	practice	Free	1	-0.5	-0.5	8.805801	-0.22358	-1.45012	-2.05898	1.58329612459293	0.01246	-0.213517	0.143155
Trial1	1	1	noBlindfold	counterclockwise	practice	Free	1	-0.5	-0.5	8.825806	-0.22368	-1.4501	-2.05872	1.58302278158011	-0.175117	-0.158397	0.26103
Trial1	1	1	noBlindfold	counterclockwise	practice	Free	1	-0.5	-0.5	8.845795	-0.22388	-1.45009	-2.0583	1.58257423375758	-0.232645	-0.183739	0.270981
Trial1	1	1	noBlindfold	counterclockwise	practice	Free	1	-0.5	-0.5	8.865799	-0.2243	-1.45009	-2.05782	1.5820281753314	-0.271904	-0.175228	0.171183
Trial1	1	1	noBlindfold	counterclockwise	practice	Free	1	-0.5	-0.5	8.885803	-0.22487	-1.4501	-2.05729	1.58140701937617	-0.125634	-0.238645	0.112469
Trial1	1	1	noBlindfold	counterclockwise	practice	Free	1	-0.5	-0.5	8.905792	-0.2255	-1.45012	-2.05597	1.57999770409185	-0.075013	-0.390906	0.194515
Trial1	1	1	noBlindfold	counterclockwise	practice	Free	1	-0.5	-0.5	8.925797	-0.22673	-1.45018	-2.05529	1.57911476227499	-0.139476	-0.390705	0.158172
Trial1	1	1	noBlindfold	counterclockwise	practice	Free	1	-0.5	-0.5	8.945801	-0.22734	-1.45018	-2.05456	1.57829024664241	-0.062631	-0.284815	0.131563
Trial1	1	1	noBlindfold	counterclockwise	practice	Free	1	-0.5	-0.5	8.965805	-0.22795	-1.45015	-2.05385	1.57748560345289	-0.139891	-0.178953	0.074915
Trial1	1	1	noBlindfold	counterclockwise	practice	Free	1	-0.5	-0.5	8.985794	-0.22861	-1.45009	-2.05322	1.57675140721597	-0.174589	-0.132368	-0.050131
Trial1	1	1	noBlindfold	counterclockwise	practice	Free	1	-0.5	-0.5	9.005798	-0.22935	-1.45007	-2.05222	1.57563889894437	-0.090286	-0.242348	-0.073524
Trial1	1	1	noBlindfold	counterclockwise	practice	Free	1	-0.5	-0.5	9.025803	-0.23081	-1.45009	-2.05188	1.5750540174693	-0.059265	-0.12376	-0.065977
Trial1	1	1	noBlindfold	counterclockwise	practice	Free	1	-0.5	-0.5	9.045792	-0.23147	-1.45006	-2.05166	1.57472451668158	-0.042802	-0.056027	-0.112647
Trial1	1	1	noBlindfold	counterclockwise	practice	Free	1	-0.5	-0.5	9.065796	-0.23213	-1.45004	-2.0516	1.5745529009114	-0.016599	-0.060238	-0.155495
Trial1	1	1	noBlindfold	counterclockwise	practice	Free	1	-0.5	-0.5	9.0858	-0.2328	-1.45004	-2.05178	1.57461644837879	0.019144	-0.05175	-0.252512
Trial1	1	1	noBlindfold	counterclockwise	practice	Free	1	-0.5	-0.5	9.105804	-0.23336	-1.45004	-2.05303	1.57575350551857	0.013441	-0.110973	-0.337044
Trial1	1	1	noBlindfold	counterclockwise	practice	Free	1	-0.5	-0.5	9.125793	-0.23435	-1.45006	-2.0541	1.5766410017914	0.023541	-0.140524	-0.421308
Trial1	1	1	noBlindfold	counterclockwise	practice	Free	1	-0.5	-0.5	9.145798	-0.23475	-1.45007	-2.05528	1.57773677992173	0.101213	-0.115097	-0.208828
Trial1	1	1	noBlindfold	counterclockwise	practice	Free	1	-0.5	-0.5	9.165802	-0.23505	-1.45004	-2.05689	1.57927356852863	0.129224	0.07111	-0.465889
Trial1	1	1	noBlindfold	counterclockwise	practice	Free	1	-0.5	-0.5	9.185806	-0.23525	-1.45002	-2.0583	1.58063009954465	-0.028957	-0.22086	-0.393926
Trial1	1	1	noBlindfold	counterclockwise	practice	Free	1	-0.5	-0.5	9.205795	-0.23539	-1.45008	-2.05884	1.58113905621179	0.025643	-0.246177	-0.462697
Trial1	1	1	noBlindfold	counterclockwise	practice	Free	1	-0.5	-0.5	9.2258	-0.23555	-1.4501	-2.05885	1.58112192594205	-0.066027	-0.250306	-0.443044
Trial1	1	1	noBlindfold	counterclockwise	practice	Free	1	-0.5	-0.5	9.245804	-0.23561	-1.4501	-2.05886	1.58112199576219	-0.041553	-0.174083	-0.368017
Trial1	1	1	noBlindfold	counterclockwise	practice	Free	1	-0.5	-0.5	9.265793	-0.23561	-1.45008	-2.05886	1.58112199576219	-0.070325	-0.106337	-0.28724
Trial1	1	1	noBlindfold	counterclockwise	practice	Free	1	-0.5	-0.5	9.285797	-0.23563	-1.45007	-2.05885	1.58110854681161	-0.115277	-0.055531	-0.303026
Trial1	1	1	noBlindfold	counterclockwise	practice	Free	1	-0.5	-0.5	9.305801	-0.23568	-1.45005	-2.05885	1.58110018342809	-0.080785	-0.00049653	-0.341382
Trial1	1	1	noBlindfold	counterclockwise	practice	Free	1	-0.5	-0.5	9.325806	-0.23577	-1.45004	-2.05885	1.58108514466982	0.065762	-0.186653	-0.353899
Trial1	1	1	noBlindfold	counterclockwise	practice	Free	1	-0.5	-0.5	9.345795	-0.23575	-1.45006	-2.05885	1.58108848424897	0.107626	-0.178139	-0.292017
Trial1	1	1	noBlindfold	counterclockwise	practice	Free	1	-0.5	-0.5	9.365799	-0.23569	-1.45008	-2.05886	1.58110861966945	0.120943	-0.144238	-0.292338
Trial1	1	1	noBlindfold	counterclockwise	practice	Free	1	-0.5	-0.5	9.385803	-0.2356	-1.45007	-2.05886	1.58112366773898	0.076423	-0.038417	-0.442188
Trial1	1	1	noBlindfold	counterclockwise	practice	Free	1	-0.5	-0.5	9.405792	-0.23547	-1.45003	-2.05887	1.58115528646172	0.03501	0.075845	-0.466474
Trial1	1	1	noBlindfold	counterclockwise	practice	Free	1	-0.5	-0.5	9.425797	-0.23511	-1.44997	-2.05888	1.58122542650998	0.073901	-0.063821	-0.374554
Trial1	1	1	noBlindfold	counterclockwise	practice	Free	1	-0.5	-0.5	9.445801	-0.23487	-1.45002	-2.05889	1.58127552098858	0.067339	-0.135735	-0.294442
Trial1	1	1	noBlindfold	counterclockwise	practice	Free	1	-0.5	-0.5	9.465805	-0.2346	-1.45006	-2.05889	1.58132081288591	0.024587	-0.097612	-0.385527
Trial1	1	1	noBlindfold	counterclockwise	practice	Free	1	-0.5	-0.5	9.485794	-0.23437	-1.45005	-2.0589	1.58136906721914	0.0084231	-0.004501	-0.481582
Trial1	1	1	noBlindfold	counterclockwise	practice	Free	1	-0.5	-0.5	9.505798	-0.23416	-1.45	-2.05891	1.58141422938872	-0.017379	0.033573	-0.463899
Trial1	1	1	noBlindfold	counterclockwise	practice	Free	1	-0.5	-0.5	9.525803	-0.23379	-1.44998	-2.05892	1.58148633944145	0.111593	0.033555	-0.303337
Trial1	1	1	noBlindfold	counterclockwise	practice	Free	1	-0.5	-0.5	9.545792	-0.23355	-1.44998	-2.05892	1.58152675577456	0.068812	0.058931	-0.206051
Trial1	1	1	noBlindfold	counterclockwise	practice	Free	1	-0.5	-0.5	9.565796	-0.23327	-1.44997	-2.05893	1.58158382219887	0.081409	0.156237	-0.264503
Trial1	1	1	noBlindfold	counterclockwise	practice	Free	1	-0.5	-0.5	9.5858	-0.23297	-1.44994	-2.05894	1.58164431475313	0.04247	0.223902	-0.229934
Trial1	1	1	noBlindfold	counterclockwise	practice	Free	1	-0.5	-0.5	9.605804	-0.23269	-1.4499	-2.05895	1.58170148225236	0.083472	0.316928	-0.201521
Trial1	1	1	noBlindfold	counterclockwise	practice	Free	1	-0.5	-0.5	9.625793	-0.23222	-1.44984	-2.05896	1.58179084944348	0.06931	0.350601	-0.08362
Trial1	1	1	noBlindfold	counterclockwise	practice	Free	1	-0.5	-0.5	9.645798	-0.23206	-1.44984	-2.05896	1.58181794503366	0.015558	0.29127	-0.103165
Trial1	1	1	noBlindfold	counterclockwise	practice	Free	1	-0.5	-0.5	9.665802	-0.23197	-1.44985	-2.05896	1.58183318784655	0.01184	0.253105	-0.056572
Trial1	1	1	noBlindfold	counterclockwise	practice	Free	1	-0.5	-0.5	9.685806	-0.23197	-1.44986	-2.05896	1.58183318784655	0.011474	0.269963	-0.069144
Trial1	1	1	noBlindfold	counterclockwise	practice	Free	1	-0.5	-0.5	9.705795	-0.23196	-1.44987	-2.05896	1.5818348846048	0.041259	0.189496	-0.116197
Trial1	1	1	noBlindfold	counterclockwise	practice	Free	1	-0.5	-0.5	9.7258	-0.23193	-1.44991	-2.05897	1.58184983641626	0.110797	0.096309	-0.172767
Trial1	1	1	noBlindfold	counterclockwise	practice	Free	1	-0.5	-0.5	9.745804	-0.23183	-1.44994	-2.05897	1.58186678638801	0.203313	0.066665	-0.204947
Trial1	1	1	noBlindfold	counterclockwise	practice	Free	1	-0.5	-0.5	9.765793	-0.23161	-1.44996	-2.05898	1.58191396583974	0.187791	0.049723	-0.124486
Trial1	1	1	noBlindfold	counterclockwise	practice	Free	1	-0.5	-0.5	9.785797	-0.23126	-1.44997	-2.05899	1.58198325276898	0.149296	0.070863	-0.068719
Trial1	1	1	noBlindfold	counterclockwise	practice	Free	1	-0.5	-0.5	9.805801	-0.23083	-1.44996	-2.05894	1.58200701851883	0.0014333	0.147003	0.065423
Trial1	1	1	noBlindfold	counterclockwise	practice	Free	1	-0.5	-0.5	9.825806	-0.23013	-1.44993	-2.05881	1.58199823844974	-0.015262	0.129995	0.091479
Trial1	1	1	noBlindfold	counterclockwise	practice	Free	1	-0.5	-0.5	9.845795	-0.22993	-1.44993	-2.0586	1.58182540324755	0.00038649	0.104566	0.170827
Trial1	1	1	noBlindfold	counterclockwise	practice	Free	1	-0.5	-0.5	9.865799	-0.22978	-1.44993	-2.05829	1.58154563177584	0.031158	0.125689	0.157297
Trial1	1	1	noBlindfold	counterclockwise	practice	Free	1	-0.5	-0.5	9.885803	-0.22965	-1.44994	-2.05786	1.58114431059091	0.059645	0.074878	0.219451
Trial1	1	1	noBlindfold	counterclockwise	practice	Free	1	-0.5	-0.5	9.905792	-0.2295	-1.44996	-2.0568	1.58012535752719	0.064782	0.041012	0.089002
Trial1	1	1	noBlindfold	counterclockwise	practice	Free	1	-0.5	-0.5	9.925797	-0.22903	-1.45002	-2.05614	1.57955572280526	0.219321	-0.107083	0.202668
Trial1	1	1	noBlindfold	counterclockwise	practice	Free	1	-0.5	-0.5	9.945801	-0.22861	-1.45005	-2.05537	1.57886942194306	0.186318	-0.073204	0.140035
Trial1	1	1	noBlindfold	counterclockwise	practice	Free	1	-0.5	-0.5	9.965805	-0.22808	-1.45004	-2.05455	1.57815294500194	0.09623	-0.111268	0.104767
Trial1	1	1	noBlindfold	counterclockwise	practice	Free	1	-0.5	-0.5	9.985794	-0.22749	-1.45005	-2.05365	1.5773679732329	0.138024	-0.111236	0.166566
Trial1	1	1	noBlindfold	counterclockwise	practice	Free	1	-0.5	-0.5	10.0058	-0.2268	-1.45005	-2.0516	1.57546841890534	0.206509	-0.030807	0.101924
Trial1	1	1	noBlindfold	counterclockwise	practice	Free	1	-0.5	-0.5	10.0258	-0.22503	-1.45002	-2.05033	1.57452599518685	0.127794	-0.060405	0.284401
Trial1	1	1	noBlindfold	counterclockwise	practice	Free	1	-0.5	-0.5	10.04579	-0.22405	-1.44999	-2.04875	1.57314190936801	-0.039749	0.151165	0.343659
Trial1	1	1	noBlindfold	counterclockwise	practice	Free	1	-0.5	-0.5	10.0658	-0.2231	-1.44993	-2.04692	1.57150732795773	-0.121584	0.231518	0.442466
Trial1	1	1	noBlindfold	counterclockwise	practice	Free	1	-0.5	-0.5	10.0858	-0.22231	-1.44988	-2.04474	1.56950096837772	-0.169702	0.311847	0.473121
Trial1	1	1	noBlindfold	counterclockwise	practice	Free	1	-0.5	-0.5	10.1058	-0.22171	-1.44985	-2.03912	1.56407658824129	-0.247171	0.396389	0.609535
Trial1	1	1	noBlindfold	counterclockwise	practice	Free	1	-0.5	-0.5	10.12579	-0.22142	-1.44976	-2.03583	1.56089098490124	-0.349061	0.645938	0.5789
Trial1	1	1	noBlindfold	counterclockwise	practice	Free	1	-0.5	-0.5	10.1458	-0.22177	-1.44971	-2.03222	1.55727661362447	-0.300849	0.624779	0.548092
Trial1	1	1	noBlindfold	counterclockwise	practice	Free	1	-0.5	-0.5	10.1658	-0.22236	-1.4497	-2.02852	1.55353047951726	-0.149174	0.561302	0.39672
Trial1	1	1	noBlindfold	counterclockwise	practice	Free	1	-0.5	-0.5	10.18581	-0.22302	-1.44972	-2.02455	1.54950653532525	0.099985	0.446979	0.38967
Trial1	1	1	noBlindfold	counterclockwise	practice	Free	1	-0.5	-0.5	10.2058	-0.22355	-1.44977	-2.01677	1.54175727471475	0.3549	0.357995	0.273178
Trial1	1	1	noBlindfold	counterclockwise	practice	Free	1	-0.5	-0.5	10.2258	-0.22343	-1.4499	-2.01331	1.53837511106743	0.552053	0.03627	-0.312249
Trial1	1	1	noBlindfold	counterclockwise	practice	Free	1	-0.5	-0.5	10.2458	-0.22266	-1.44997	-2.01047	1.53572029755146	0.453854	0.010876	-0.679115
Trial1	1	1	noBlindfold	counterclockwise	practice	Free	1	-0.5	-0.5	10.26579	-0.2215	-1.45001	-2.0088	1.53428803508612	0.28023	0.087031	-1.111223
Trial1	1	1	noBlindfold	counterclockwise	practice	Free	1	-0.5	-0.5	10.2858	-0.22005	-1.44995	-2.00851	1.53426661563696	-0.107376	0.247787	-1.469973
Trial1	1	1	noBlindfold	counterclockwise	practice	Free	1	-0.5	-0.5	10.3058	-0.21891	-1.44989	-2.01191	1.53781771478049	-0.501634	0.446596	-1.551657
Trial1	1	1	noBlindfold	counterclockwise	practice	Free	1	-0.5	-0.5	10.32581	-0.21819	-1.44977	-2.01511	1.54109546913528	-0.435502	0.349114	-0.940111
Trial1	1	1	noBlindfold	counterclockwise	practice	Free	1	-0.5	-0.5	10.34579	-0.21853	-1.44979	-2.02006	1.54590037022051	-0.491946	0.497144	-1.215863
Trial1	1	1	noBlindfold	counterclockwise	practice	Free	1	-0.5	-0.5	10.3658	-0.21949	-1.44979	-2.02401	1.54961032611584	-0.515136	0.175406	-0.929517
Trial1	1	1	noBlindfold	counterclockwise	practice	Free	1	-0.5	-0.5	10.3858	-0.22048	-1.44985	-2.02955	1.55488074700248	-0.369755	0.158443	-0.824251
Trial1	1	1	noBlindfold	counterclockwise	practice	Free	1	-0.5	-0.5	10.40579	-0.22202	-1.44989	-2.04149	1.56635366559591	-0.422293	0.319184	-0.629443
Trial1	1	1	noBlindfold	counterclockwise	practice	Free	1	-0.5	-0.5	10.4258	-0.22572	-1.44985	-2.04709	1.57121518533014	-0.143709	0.289388	-0.21685
Trial1	1	1	noBlindfold	counterclockwise	practice	Free	1	-0.5	-0.5	10.4458	-0.22771	-1.44984	-2.05293	1.57662076800973	-0.189417	0.373933	-0.102024
Trial1	1	1	noBlindfold	counterclockwise	practice	Free	1	-0.5	-0.5	10.46581	-0.22976	-1.44983	-2.05735	1.58062280021097	-0.313048	0.301895	0.086458
Trial1	1	1	noBlindfold	counterclockwise	practice	Free	1	-0.5	-0.5	10.48579	-0.2321	-1.44982	-2.05855	1.5814070115543	-0.372412	0.526086	-0.428525
Trial1	1	1	noBlindfold	counterclockwise	practice	Free	1	-0.5	-0.5	10.5058	-0.23449	-1.4498	-2.05874	1.5811912072817	-0.250629	0.102822	-0.352534
Trial1	1	1	noBlindfold	counterclockwise	practice	Free	1	-0.5	-0.5	10.5258	-0.23937	-1.45011	-2.05868	1.58032006786149	0.120002	-0.151016	-0.031064
Trial1	1	1	noBlindfold	counterclockwise	practice	Free	1	-0.5	-0.5	10.54579	-0.24142	-1.4501	-2.05863	1.57993387853607	0.252506	-0.138286	-0.06451
Trial1	1	1	noBlindfold	counterclockwise	practice	Free	1	-0.5	-0.5	10.5658	-0.24322	-1.45008	-2.05859	1.57960075781117	0.256997	-0.227108	-0.060492
Trial1	1	1	noBlindfold	counterclockwise	practice	Free	1	-0.5	-0.5	10.5858	-0.24463	-1.45009	-2.05856	1.57934251664516	0.336529	-0.121261	-0.222606
Trial1	1	1	noBlindfold	counterclockwise	practice	Free	1	-0.5	-0.5	10.6058	-0.24569	-1.45008	-2.05851	1.57912228946521	0.175671	-0.193162	-0.23865
Trial1	1	1	noBlindfold	counterclockwise	practice	Free	1	-0.5	-0.5	10.62579	-0.24712	-1.4501	-2.0585	1.57888274057174	0.062283	-0.154967	-0.302261
Trial1	1	1	noBlindfold	counterclockwise	practice	Free	1	-0.5	-0.5	10.6458	-0.24759	-1.45007	-2.05849	1.57879764493903	0.033069	-0.121086	-0.238248
Trial1	1	1	noBlindfold	counterclockwise	practice	Free	1	-0.5	-0.5	10.6658	-0.24792	-1.45006	-2.05848	1.57873503456912	0.155359	-0.16337	-0.305138
Trial1	1	1	noBlindfold	counterclockwise	practice	Free	1	-0.5	-0.5	10.68581	-0.24806	-1.45008	-2.05848	1.57871268709256	0.23799	-0.235251	-0.374696
Trial1	1	1	noBlindfold	counterclockwise	practice	Free	1	-0.5	-0.5	10.7058	-0.24799	-1.45011	-2.0585	1.57874362848665	0.214643	-0.264804	-0.416431
Trial1	1	1	noBlindfold	counterclockwise	practice	Free	1	-0.5	-0.5	10.7258	-0.24741	-1.45014	-2.05852	1.57885608717242	0.2654	-0.290034	-0.488649
Trial1	1	1	noBlindfold	counterclockwise	practice	Free	1	-0.5	-0.5	10.7458	-0.24689	-1.45014	-2.05854	1.57895889310057	0.315839	-0.298422	-0.582605
Trial1	1	1	noBlindfold	counterclockwise	practice	Free	1	-0.5	-0.5	10.76579	-0.2462	-1.45014	-2.05856	1.57908941714287	0.203328	-0.323731	-0.621114
Trial1	1	1	noBlindfold	counterclockwise	practice	Free	1	-0.5	-0.5	10.7858	-0.2454	-1.45015	-2.05859	1.57924784253098	0.069673	-0.306721	-0.625374
Trial1	1	1	noBlindfold	counterclockwise	practice	Free	1	-0.5	-0.5	10.8058	-0.2446	-1.45015	-2.05863	1.57941653719557	-0.0085237	-0.268553	-0.564139
Trial1	1	1	noBlindfold	counterclockwise	practice	Free	1	-0.5	-0.5	10.82581	-0.24326	-1.45012	-2.05865	1.57965353935175	0.082536	-0.251487	-0.638893
Trial1	1	1	noBlindfold	counterclockwise	practice	Free	1	-0.5	-0.5	10.84579	-0.24261	-1.45013	-2.05867	1.5797790737283	0.153311	-0.32335	-0.808563
Trial1	1	1	noBlindfold	counterclockwise	practice	Free	1	-0.5	-0.5	10.8658	-0.2419	-1.45015	-2.05869	1.57991466520031	0.125759	-0.340183	-0.837126
Trial1	1	1	noBlindfold	counterclockwise	practice	Free	1	-0.5	-0.5	10.8858	-0.24115	-1.45019	-2.05871	1.58005711833748	0.099993	-0.445858	-0.823578
Trial1	1	1	noBlindfold	counterclockwise	practice	Free	1	-0.5	-0.5	10.90579	-0.24044	-1.45022	-2.05875	1.58021286241294	0.04984	-0.517694	-0.847419
Trial1	1	1	noBlindfold	counterclockwise	practice	Free	1	-0.5	-0.5	10.9258	-0.2391	-1.45025	-2.05877	1.58045350405229	0.171745	-0.509058	-0.758646
Trial1	1	1	noBlindfold	counterclockwise	practice	Free	1	-0.5	-0.5	10.9458	-0.23845	-1.45025	-2.05879	1.58058045205271	0.189558	-0.479341	-0.792744
Trial1	1	1	noBlindfold	counterclockwise	practice	Free	1	-0.5	-0.5	10.96581	-0.23775	-1.45024	-2.05881	1.5807161884075	0.145099	-0.517313	-0.791401
Trial1	1	1	noBlindfold	counterclockwise	practice	Free	1	-0.5	-0.5	10.98579	-0.23705	-1.45024	-2.05883	1.58085222085266	0.08668	-0.504542	-0.810663
Trial1	1	1	noBlindfold	counterclockwise	practice	Free	1	-0.5	-0.5	11.0058	-0.23637	-1.45026	-2.05887	1.5810049638519	0.096331	-0.542616	-0.928204
Trial1	1	1	noBlindfold	counterclockwise	practice	Free	1	-0.5	-0.5	11.0258	-0.23526	-1.45031	-2.05888	1.58120030595181	0.014624	-0.589165	-0.842131
Trial1	1	1	noBlindfold	counterclockwise	practice	Free	1	-0.5	-0.5	11.04579	-0.23492	-1.4503	-2.05888	1.58125726756808	-0.028455	-0.555311	-0.794643
Trial1	1	1	noBlindfold	counterclockwise	practice	Free	1	-0.5	-0.5	11.0658	-0.23478	-1.45028	-2.05888	1.58128074241536	-0.028186	-0.500298	-0.786247
Trial1	1	1	noBlindfold	counterclockwise	practice	Free	1	-0.5	-0.5	11.0858	-0.23477	-1.45027	-2.05888	1.58128241947258	-0.015953	-0.551026	-0.824423
Trial1	1	1	noBlindfold	counterclockwise	practice	Free	1	-0.5	-0.5	11.1058	-0.23477	-1.45028	-2.05888	1.58128241947258	-0.057461	-0.627199	-0.873625
Trial1	1	1	noBlindfold	counterclockwise	practice	Free	1	-0.5	-0.5	11.12579	-0.23477	-1.45034	-2.05888	1.58128241947258	-0.132799	-0.779544	-1.014273
Trial1	1	1	noBlindfold	counterclockwise	practice	Free	1	-0.5	-0.5	11.1458	-0.23478	-1.45035	-2.05888	1.58128074241536	-0.158466	-0.720298	-0.979905
Trial1	1	1	noBlindfold	counterclockwise	practice	Free	1	-0.5	-0.5	11.1658	-0.23479	-1.45036	-2.05888	1.58127906541959	-0.154972	-0.720298	-0.975969
Trial1	1	1	noBlindfold	counterclockwise	practice	Free	1	-0.5	-0.5	11.18581	-0.23479	-1.45036	-2.05888	1.58127906541959	-0.037818	-0.779544	-0.966642
Trial1	1	1	noBlindfold	counterclockwise	practice	Free	1	-0.5	-0.5	11.2058	-0.23479	-1.45038	-2.05888	1.58127906541959	0.010372	-0.859948	-0.98435
Trial1	1	1	noBlindfold	counterclockwise	practice	Free	1	-0.5	-0.5	11.2258	-0.23479	-1.45039	-2.05888	1.58127906541959	0.060014	-0.783775	-0.969517
Trial1	1	1	noBlindfold	counterclockwise	practice	Free	1	-0.5	-0.5	11.2458	-0.23478	-1.45039	-2.05888	1.58128074241536	0.020697	-0.716067	-0.943151
Trial1	1	1	noBlindfold	counterclockwise	practice	Free	1	-0.5	-0.5	11.26579	-0.23478	-1.45038	-2.05888	1.58128074241536	0.097647	-0.661053	-0.899192
Trial1	1	1	noBlindfold	counterclockwise	practice	Free	1	-0.5	-0.5	11.2858	-0.23477	-1.45035	-2.05888	1.58128241947258	0.073392	-0.60604	-0.844222
Trial1	1	1	noBlindfold	counterclockwise	practice	Free	1	-0.5	-0.5	11.3058	-0.23477	-1.45032	-2.05888	1.58128241947258	0.062985	-0.517172	-0.700307
Trial1	1	1	noBlindfold	counterclockwise	practice	Free	1	-0.5	-0.5	11.32581	-0.23476	-1.45022	-2.05888	1.58128409409176	0.033287	-0.322301	-0.649535
Trial1	1	1	noBlindfold	counterclockwise	practice	Free	1	-0.5	-0.5	11.34579	-0.23476	-1.45018	-2.05888	1.58128409409176	-0.034428	-0.284134	-0.693624
Trial1	1	1	noBlindfold	counterclockwise	practice	Free	1	-0.5	-0.5	11.3658	-0.23476	-1.45015	-2.05888	1.58128409409176	-0.120288	-0.190972	-0.691402
Trial1	1	1	noBlindfold	counterclockwise	practice	Free	1	-0.5	-0.5	11.3858	-0.23478	-1.45011	-2.05888	1.58128074241536	-0.151025	-0.106289	-0.74139
Trial1	1	1	noBlindfold	counterclockwise	practice	Free	1	-0.5	-0.5	11.40579	-0.23488	-1.45007	-2.05886	1.58124422906549	-0.189904	-0.089337	-0.684854
Trial1	1	1	noBlindfold	counterclockwise	practice	Free	1	-0.5	-0.5	11.4258	-0.23546	-1.45003	-2.05884	1.58112734448212	-0.302713	-0.072373	-0.740363
Trial1	1	1	noBlindfold	counterclockwise	practice	Free	1	-0.5	-0.5	11.4458	-0.23606	-1.45002	-2.05882	1.58100731824461	-0.243365	0.016504	-0.821555
Trial1	1	1	noBlindfold	counterclockwise	practice	Free	1	-0.5	-0.5	11.46581	-0.23682	-1.45	-2.0588	1.5808608723911	-0.172988	0.067277	-0.853675
Trial1	1	1	noBlindfold	counterclockwise	practice	Free	1	-0.5	-0.5	11.48579	-0.23765	-1.44998	-2.05877	1.58069351865377	-0.076105	-0.017365	-0.902474
Trial1	1	1	noBlindfold	counterclockwise	practice	Free	1	-0.5	-0.5	11.5058	-0.2385	-1.45	-2.05873	1.58051292660099	0.010484	-0.076597	-0.976221
Trial1	1	1	noBlindfold	counterclockwise	practice	Free	1	-0.5	-0.5	11.5258	-0.23997	-1.45003	-2.05871	1.58025085732214	-0.117383	-0.055406	-1.0819
Trial1	1	1	noBlindfold	counterclockwise	practice	Free	1	-0.5	-0.5	11.54579	-0.24074	-1.45002	-2.05868	1.58009470244826	-0.110462	0.033463	-1.145129
Trial1	1	1	noBlindfold	counterclockwise	practice	Free	1	-0.5	-0.5	11.5658	-0.2415	-1.45	-2.05866	1.57995042251561	-0.063779	-0.055402	-1.217966
Trial1	1	1	noBlindfold	counterclockwise	practice	Free	1	-0.5	-0.5	11.5858	-0.24221	-1.45002	-2.05865	1.57982453409687	0.12773	-0.127321	-1.211159
Trial1	1	1	noBlindfold	counterclockwise	practice	Free	1	-0.5	-0.5	11.6058	-0.24273	-1.45006	-2.05864	1.57972988485546	0.141088	-0.1569	-1.207373
Trial1	1	1	noBlindfold	counterclockwise	practice	Free	1	-0.5	-0.5	11.62579	-0.24306	-1.4501	-2.05864	1.57967617785855	0.177115	-0.275281	-1.334535
Trial1	1	1	noBlindfold	counterclockwise	practice	Free	1	-0.5	-0.5	11.6458	-0.24294	-1.45012	-2.05865	1.5797055782584	0.178437	-0.334445	-1.435422
Trial1	1	1	noBlindfold	counterclockwise	practice	Free	1	-0.5	-0.5	11.6658	-0.24273	-1.45015	-2.05865	1.57973976475223	0.152461	-0.414756	-1.409421
Trial1	1	1	noBlindfold	counterclockwise	practice	Free	1	-0.5	-0.5	11.68581	-0.24246	-1.45018	-2.05866	1.57979363941218	0.098398	-0.287698	-1.428787
Trial1	1	1	noBlindfold	counterclockwise	practice	Free	1	-0.5	-0.5	11.7058	-0.24216	-1.45017	-2.05868	1.57986233299556	0.115773	-0.28338	-1.471982
Trial1	1	1	noBlindfold	counterclockwise	practice	Free	1	-0.5	-0.5	11.7258	-0.24145	-1.45014	-2.05869	1.5799882410651	-0.02785	-0.300152	-1.483773
Trial1	1	1	noBlindfold	counterclockwise	practice	Free	1	-0.5	-0.5	11.7458	-0.24117	-1.45015	-2.0587	1.58004396167483	-0.107794	-0.32122	-1.485823
Trial1	1	1	noBlindfold	counterclockwise	practice	Free	1	-0.5	-0.5	11.76579	-0.24105	-1.45015	-2.0587	1.58006362582334	-0.088057	-0.257667	-1.414995
Trial1	1	1	noBlindfold	counterclockwise	practice	Free	1	-0.5	-0.5	11.7858	-0.24104	-1.45013	-2.0587	1.58006526449578	-0.0091211	-0.17721	-1.438671
Trial1	1	1	noBlindfold	counterclockwise	practice	Free	1	-0.5	-0.5	11.8058	-0.24103	-1.4501	-2.0587	1.58006690078752	0.088977	-0.096767	-1.449885
Trial1	1	1	noBlindfold	counterclockwise	practice	Free	1	-0.5	-0.5	11.82581	-0.24075	-1.45009	-2.05871	1.5801226955525	0.134542	-0.202467	-1.383379
Trial1	1	1	noBlindfold	counterclockwise	practice	Free	1	-0.5	-0.5	11.84579	-0.24047	-1.45008	-2.05872	1.58017853558087	0.098468	-0.096634	-1.432946
Trial1	1	1	noBlindfold	counterclockwise	practice	Free	1	-0.5	-0.5	11.8658	-0.24011	-1.45005	-2.05874	1.5802572234871	0.086538	0.017633	-1.386361
Trial1	1	1	noBlindfold	counterclockwise	practice	Free	1	-0.5	-0.5	11.8858	-0.23967	-1.44997	-2.05875	1.58033952275985	0.105873	0.144561	-1.336512
Trial1	1	1	noBlindfold	counterclockwise	practice	Free	1	-0.5	-0.5	11.90579	-0.23916	-1.44993	-2.05879	1.58046311908891	0.16943	0.165678	-1.28066
Trial1	1	1	noBlindfold	counterclockwise	practice	Free	1	-0.5	-0.5	11.9258	-0.23787	-1.44992	-2.05881	1.58069628429674	0.103342	0.190987	-1.277577
Trial1	1	1	noBlindfold	counterclockwise	practice	Free	1	-0.5	-0.5	11.9458	-0.23718	-1.44991	-2.05883	1.58083060296385	0.018425	0.258636	-1.291851
Trial1	1	1	noBlindfold	counterclockwise	practice	Free	1	-0.5	-0.5	11.96581	-0.23651	-1.44988	-2.05885	1.58096164107916	-0.056851	0.283952	-1.281215
Trial1	1	1	noBlindfold	counterclockwise	practice	Free	1	-0.5	-0.5	11.98579	-0.23598	-1.44987	-2.05886	1.5810601683648	-0.100628	0.220404	-1.260359
Trial1	1	1	noBlindfold	counterclockwise	practice	Free	1	-0.5	-0.5	12.0058	-0.23557	-1.44987	-2.05886	1.58112868653023	-0.183814	0.224565	-1.214445
Trial1	1	1	noBlindfold	counterclockwise	practice	Free	1	-0.5	-0.5	12.0258	-0.23537	-1.44986	-2.05886	1.58116214515609	-0.154917	0.313277	-1.438267
Trial1	1	1	noBlindfold	counterclockwise	practice	Free	1	-0.5	-0.5	12.04579	-0.23538	-1.44986	-2.05886	1.58116047176555	-0.124002	0.287807	-1.455716
Trial1	1	1	noBlindfold	counterclockwise	practice	Free	1	-0.5	-0.5	12.0658	-0.23538	-1.44986	-2.05886	1.58116047176555	-0.088029	0.283501	-1.422262
Trial1	1	1	noBlindfold	counterclockwise	practice	Free	1	-0.5	-0.5	12.0858	-0.23539	-1.44986	-2.05886	1.5811588009302	-0.095795	0.359586	-1.406125
Trial1	1	1	noBlindfold	counterclockwise	practice	Free	1	-0.5	-0.5	12.1058	-0.23539	-1.44982	-2.05886	1.5811588009302	-0.1069	0.571091	-1.456241
Trial1	1	1	noBlindfold	counterclockwise	practice	Free	1	-0.5	-0.5	12.12579	-0.2354	-1.4497	-2.05886	1.58115712766248	-0.113157	0.647263	-1.544274
Trial1	1	1	noBlindfold	counterclockwise	practice	Free	1	-0.5	-0.5	12.1458	-0.2354	-1.44968	-2.05886	1.58115712766248	-0.162185	0.643031	-1.547686
Trial1	1	1	noBlindfold	counterclockwise	practice	Free	1	-0.5	-0.5	12.1658	-0.23541	-1.44968	-2.05886	1.58115545196267	-0.158574	0.689581	-1.572221
Trial1	1	1	noBlindfold	counterclockwise	practice	Free	1	-0.5	-0.5	12.18581	-0.23541	-1.44967	-2.05886	1.58115545196267	-0.10616	0.740363	-1.611709
Trial1	1	1	noBlindfold	counterclockwise	practice	Free	1	-0.5	-0.5	12.2058	-0.23542	-1.44965	-2.05886	1.58115377881796	-0.130606	0.736131	-1.686622
Trial1	1	1	noBlindfold	counterclockwise	practice	Free	1	-0.5	-0.5	12.2258	-0.23542	-1.44967	-2.05886	1.58115377881796	-0.156021	0.583786	-1.643855
Trial1	1	1	noBlindfold	counterclockwise	practice	Free	1	-0.5	-0.5	12.2458	-0.23543	-1.44972	-2.05886	1.5811521057347	-0.117204	0.405957	-1.687016
Trial1	1	1	noBlindfold	counterclockwise	practice	Free	1	-0.5	-0.5	12.26579	-0.23543	-1.44976	-2.05886	1.5811521057347	-0.081733	0.384689	-1.692263
Trial1	1	1	noBlindfold	counterclockwise	practice	Free	1	-0.5	-0.5	12.2858	-0.23543	-1.44979	-2.05886	1.5811521057347	-0.034532	0.36343	-1.752479
Trial1	1	1	noBlindfold	counterclockwise	practice	Free	1	-0.5	-0.5	12.3058	-0.23543	-1.44982	-2.05886	1.5811521057347	-0.048866	0.359111	-1.76468
Trial1	1	1	noBlindfold	counterclockwise	practice	Free	1	-0.5	-0.5	12.32581	-0.23543	-1.44983	-2.05886	1.5811521057347	-0.099132	0.401246	-1.830411
Trial1	1	1	noBlindfold	counterclockwise	practice	Free	1	-0.5	-0.5	12.34579	-0.23543	-1.44982	-2.05886	1.5811521057347	-0.050939	0.409602	-1.857041
Trial1	1	1	noBlindfold	counterclockwise	practice	Free	1	-0.5	-0.5	12.3658	-0.23543	-1.44982	-2.05886	1.5811521057347	-0.020673	0.430649	-1.887346
Trial1	1	1	noBlindfold	counterclockwise	practice	Free	1	-0.5	-0.5	12.3858	-0.23543	-1.44981	-2.05886	1.5811521057347	0.014406	0.434762	-1.896397
Trial1	1	1	noBlindfold	counterclockwise	practice	Free	1	-0.5	-0.5	12.40579	-0.23543	-1.44979	-2.05886	1.5811521057347	-0.070239	0.510812	-1.890364
Trial1	1	1	noBlindfold	counterclockwise	practice	Free	1	-0.5	-0.5	12.4258	-0.23543	-1.44972	-2.05886	1.5811521057347	-0.133992	0.633534	-1.955438
Trial1	1	1	noBlindfold	counterclockwise	practice	Free	1	-0.5	-0.5	12.4458	-0.23544	-1.44971	-2.05886	1.58115043271291	-0.211306	0.603912	-1.907163
Trial1	1	1	noBlindfold	counterclockwise	practice	Free	1	-0.5	-0.5	12.46581	-0.23545	-1.44971	-2.05886	1.58114875975257	-0.284273	0.586985	-1.929078
Trial1	1	1	noBlindfold	counterclockwise	practice	Free	1	-0.5	-0.5	12.48579	-0.23553	-1.44971	-2.05885	1.58112526822391	-0.333255	0.557362	-1.928949
Trial1	1	1	noBlindfold	counterclockwise	practice	Free	1	-0.5	-0.5	12.5058	-0.2357	-1.44972	-2.05884	1.58108720537088	-0.320592	0.523508	-1.949939
Trial1	1	1	noBlindfold	counterclockwise	practice	Free	1	-0.5	-0.5	12.5258	-0.23635	-1.44977	-2.05882	1.58095893170284	-0.245531	0.370973	-1.800106
Trial1	1	1	noBlindfold	counterclockwise	practice	Free	1	-0.5	-0.5	12.54579	-0.23679	-1.4498	-2.05881	1.5808757401862	-0.162072	0.36241	-1.857957
Trial1	1	1	noBlindfold	counterclockwise	practice	Free	1	-0.5	-0.5	12.5658	-0.23723	-1.44983	-2.0588	1.58079266682595	-0.067838	0.21845	-1.952942
Trial1	1	1	noBlindfold	counterclockwise	practice	Free	1	-0.5	-0.5	12.5858	-0.23763	-1.44989	-2.05879	1.58071635201316	-0.047587	0.019516	-2.042023
Trial1	1	1	noBlindfold	counterclockwise	practice	Free	1	-0.5	-0.5	12.6058	-0.23796	-1.44998	-2.05877	1.58064209644053	-0.074128	-0.128582	-2.03283
Trial1	1	1	noBlindfold	counterclockwise	practice	Free	1	-0.5	-0.5	12.62579	-0.23849	-1.45009	-2.05877	1.58055432079219	-0.145268	-0.120027	-2.026505
Trial1	1	1	noBlindfold	counterclockwise	practice	Free	1	-0.5	-0.5	12.6458	-0.23871	-1.45007	-2.05876	1.58050781968657	-0.081667	-0.162318	-1.982181
Trial1	1	1	noBlindfold	counterclockwise	practice	Free	1	-0.5	-0.5	12.6658	-0.23891	-1.45007	-2.05876	1.58047476984292	0.101631	-0.242676	-1.954046
Trial1	1	1	noBlindfold	counterclockwise	practice	Free	1	-0.5	-0.5	12.68581	-0.23894	-1.45011	-2.05876	1.58046981485861	0.168158	-0.4034	-1.960239
Trial1	1	1	noBlindfold	counterclockwise	practice	Free	1	-0.5	-0.5	12.7058	-0.23884	-1.45018	-2.05878	1.5805060879463	0.249907	-0.526004	-1.941241
Trial1	1	1	noBlindfold	counterclockwise	practice	Free	1	-0.5	-0.5	12.7258	-0.23832	-1.45025	-2.05879	1.58060196890988	0.186625	-0.462398	-1.931376
Trial1	1	1	noBlindfold	counterclockwise	practice	Free	1	-0.5	-0.5	12.7458	-0.23792	-1.45023	-2.0588	1.58067811710732	0.191786	-0.419967	-1.906315
Trial1	1	1	noBlindfold	counterclockwise	practice	Free	1	-0.5	-0.5	12.76579	-0.23744	-1.45021	-2.05882	1.5807775214065	0.098465	-0.432552	-1.903514
Trial1	1	1	noBlindfold	counterclockwise	practice	Free	1	-0.5	-0.5	12.7858	-0.2369	-1.45021	-2.05883	1.58087717710496	-0.019085	-0.470512	-1.820171
Trial1	1	1	noBlindfold	counterclockwise	practice	Free	1	-0.5	-0.5	12.8058	-0.23649	-1.45022	-2.05884	1.58095533811106	-0.116449	-0.406917	-1.79248
Trial1	1	1	noBlindfold	counterclockwise	practice	Free	1	-0.5	-0.5	12.82581	-0.2361	-1.45015	-2.05884	1.58102039053127	-0.040415	-0.140165	-1.647261
Trial1	1	1	noBlindfold	counterclockwise	practice	Free	1	-0.5	-0.5	12.84579	-0.23606	-1.4501	-2.05884	1.58102706435455	-0.053003	-0.17821	-1.621678
Trial1	1	1	noBlindfold	counterclockwise	practice	Free	1	-0.5	-0.5	12.8658	-0.23605	-1.45009	-2.05884	1.58102873358587	0.0039439	-0.237394	-1.652774
Trial1	1	1	noBlindfold	counterclockwise	practice	Free	1	-0.5	-0.5	12.8858	-0.23605	-1.45013	-2.05884	1.58102873358587	0.047304	-0.410802	-1.691871
Trial1	1	1	noBlindfold	counterclockwise	practice	Free	1	-0.5	-0.5	12.90579	-0.23605	-1.45018	-2.05884	1.58102873358587	-0.02301	-0.474155	-1.660643
Trial1	1	1	noBlindfold	counterclockwise	practice	Free	1	-0.5	-0.5	12.9258	-0.23605	-1.4502	-2.05884	1.58102873358587	-0.074899	-0.29197	-1.588617
Trial1	1	1	noBlindfold	counterclockwise	practice	Free	1	-0.5	-0.5	12.9458	-0.23605	-1.45017	-2.05884	1.58102873358587	-0.022643	-0.34267	-1.647786
Trial1	1	1	noBlindfold	counterclockwise	practice	Free	1	-0.5	-0.5	12.96581	-0.23604	-1.45017	-2.05884	1.58103040536647	0.016507	-0.401823	-1.678355
Trial1	1	1	noBlindfold	counterclockwise	practice	Free	1	-0.5	-0.5	12.98579	-0.23604	-1.45019	-2.05884	1.58103040536647	0.01266	-0.469426	-1.657232
Trial1	1	1	noBlindfold	counterclockwise	practice	Free	1	-0.5	-0.5	13.0058	-0.23604	-1.45023	-2.05884	1.58103040536647	-0.0081052	-0.545582	-1.606197
Trial1	1	1	noBlindfold	counterclockwise	practice	Free	1	-0.5	-0.5	13.0258	-0.23603	-1.45025	-2.05884	1.58103207472082	0.039947	-0.410045	-1.637029
Trial1	1	1	noBlindfold	counterclockwise	practice	Free	1	-0.5	-0.5	13.04579	-0.23603	-1.45023	-2.05884	1.58103207472082	0.088602	-0.401467	-1.646869
Trial1	1	1	noBlindfold	counterclockwise	practice	Free	1	-0.5	-0.5	13.0658	-0.23602	-1.45022	-2.05885	1.58104338208072	0.125884	-0.456363	-1.589145
Trial1	1	1	noBlindfold	counterclockwise	practice	Free	1	-0.5	-0.5	13.0858	-0.23599	-1.45023	-2.05885	1.58104839066647	0.099646	-0.460504	-1.571563
Trial1	1	1	noBlindfold	counterclockwise	practice	Free	1	-0.5	-0.5	13.1058	-0.23595	-1.45024	-2.05885	1.58105507212999	0.095029	-0.430772	-1.575628
Trial1	1	1	noBlindfold	counterclockwise	practice	Free	1	-0.5	-0.5	13.12579	-0.23585	-1.45019	-2.05885	1.58107177636047	0.115726	-0.316309	-1.475394
Trial1	1	1	noBlindfold	counterclockwise	practice	Free	1	-0.5	-0.5	13.1458	-0.23574	-1.45016	-2.05886	1.58110026316637	0.085187	-0.252749	-1.453481
Trial1	1	1	noBlindfold	counterclockwise	practice	Free	1	-0.5	-0.5	13.1658	-0.23559	-1.45014	-2.05886	1.58112533977724	0.019472	-0.193438	-1.447443
Trial1	1	1	noBlindfold	counterclockwise	practice	Free	1	-0.5	-0.5	13.18581	-0.23543	-1.45011	-2.05887	1.58116197813838	0.030219	-0.125681	-1.355214
Trial1	1	1	noBlindfold	counterclockwise	practice	Free	1	-0.5	-0.5	13.2058	-0.23528	-1.45007	-2.05888	1.58119695542688	0.073591	0.022452	-1.385779
Trial1	1	1	noBlindfold	counterclockwise	practice	Free	1	-0.5	-0.5	13.2258	-0.2348	-1.45003	-2.05889	1.58128726023359	0.114874	-0.138318	-1.353625
Trial1	1	1	noBlindfold	counterclockwise	practice	Free	1	-0.5	-0.5	13.2458	-0.23441	-1.45005	-2.0589	1.58136234961017	0.130086	-0.134053	-1.328949
Trial1	1	1	noBlindfold	counterclockwise	practice	Free	1	-0.5	-0.5	13.26579	-0.23395	-1.45006	-2.05892	1.58145941320847	0.124447	-0.095931	-1.332748
Trial1	1	1	noBlindfold	counterclockwise	practice	Free	1	-0.5	-0.5	13.2858	-0.2334	-1.45005	-2.05894	1.5815717738986	0.127101	-0.057824	-1.405668
Trial1	1	1	noBlindfold	counterclockwise	practice	Free	1	-0.5	-0.5	13.3058	-0.23274	-1.45002	-2.05899	1.58173250741934	0.188193	-0.0070379	-1.439625
Trial1	1	1	noBlindfold	counterclockwise	practice	Free	1	-0.5	-0.5	13.32581	-0.23088	-1.45001	-2.05902	1.58207745171286	0.030896	0.0099055	-1.493856
Trial1	1	1	noBlindfold	counterclockwise	practice	Free	1	-0.5	-0.5	13.34579	-0.22988	-1.44999	-2.05905	1.5822774641117	-0.062837	0.136842	-1.512154
Trial1	1	1	noBlindfold	counterclockwise	practice	Free	1	-0.5	-0.5	13.3658	-0.22898	-1.44993	-2.05907	1.58245108824933	-0.188278	0.339905	-1.546373
Trial1	1	1	noBlindfold	counterclockwise	practice	Free	1	-0.5	-0.5	13.3858	-0.2283	-1.44985	-2.05908	1.5825775557362	-0.25985	0.432894	-1.565348
Trial1	1	1	noBlindfold	counterclockwise	practice	Free	1	-0.5	-0.5	13.40579	-0.22798	-1.44979	-2.05907	1.58262266121601	-0.263321	0.500478	-1.535846
Trial1	1	1	noBlindfold	counterclockwise	practice	Free	1	-0.5	-0.5	13.4258	-0.22807	-1.44974	-2.05907	1.5826071940491	-0.270522	0.496198	-1.468299
Trial1	1	1	noBlindfold	counterclockwise	practice	Free	1	-0.5	-0.5	13.4458	-0.22822	-1.44975	-2.05906	1.58257156336769	-0.303753	0.462239	-1.555703
Trial1	1	1	noBlindfold	counterclockwise	practice	Free	1	-0.5	-0.5	13.46581	-0.22846	-1.44978	-2.05905	1.5825205003299	-0.318597	0.390185	-1.609899
Trial1	1	1	noBlindfold	counterclockwise	practice	Free	1	-0.5	-0.5	13.48579	-0.2288	-1.4498	-2.05904	1.5824523307919	-0.285579	0.360462	-1.703279
Trial1	1	1	noBlindfold	counterclockwise	practice	Free	1	-0.5	-0.5	13.5058	-0.22928	-1.44981	-2.05901	1.58234054209178	-0.299655	0.440759	-1.719681
Trial1	1	1	noBlindfold	counterclockwise	practice	Free	1	-0.5	-0.5	13.5258	-0.23049	-1.44974	-2.05899	1.58211423921989	-0.142046	0.563411	-1.812398
Trial1	1	1	noBlindfold	counterclockwise	practice	Free	1	-0.5	-0.5	13.54579	-0.23104	-1.44972	-2.05898	1.58201077252907	-0.160575	0.491462	-1.832864
Trial1	1	1	noBlindfold	counterclockwise	practice	Free	1	-0.5	-0.5	13.5658	-0.2315	-1.44974	-2.05896	1.58191289581136	-0.173912	0.474422	-1.828268
Trial1	1	1	noBlindfold	counterclockwise	practice	Free	1	-0.5	-0.5	13.5858	-0.23192	-1.44976	-2.05895	1.5818317934214	-0.171002	0.588583	-1.878766
Trial1	1	1	noBlindfold	counterclockwise	practice	Free	1	-0.5	-0.5	13.6058	-0.23231	-1.44973	-2.05893	1.58174600797547	-0.189338	0.677451	-1.895035
Trial1	1	1	noBlindfold	counterclockwise	practice	Free	1	-0.5	-0.5	13.62579	-0.23293	-1.44961	-2.05893	1.58164119778434	-0.161492	0.834028	-1.853818
Trial1	1	1	noBlindfold	counterclockwise	practice	Free	1	-0.5	-0.5	13.6458	-0.23305	-1.44958	-2.05893	1.58162093961746	-0.050678	0.829796	-1.869653
Trial1	1	1	noBlindfold	counterclockwise	practice	Free	1	-0.5	-0.5	13.6658	-0.23305	-1.44958	-2.05893	1.58162093961746	-0.025725	0.918664	-1.929076
Trial1	1	1	noBlindfold	counterclockwise	practice	Free	1	-0.5	-0.5	13.68581	-0.23305	-1.44958	-2.05893	1.58162093961746	-0.043237	0.889041	-2.071556
Trial1	1	1	noBlindfold	counterclockwise	practice	Free	1	-0.5	-0.5	13.7058	-0.23305	-1.44957	-2.05893	1.58162093961746	-0.059152	0.893273	-2.159329
Trial1	1	1	noBlindfold	counterclockwise	practice	Free	1	-0.5	-0.5	13.7258	-0.23305	-1.44957	-2.05893	1.58162093961746	-0.186173	0.9102	-2.088395
Trial1	1	1	noBlindfold	counterclockwise	practice	Free	1	-0.5	-0.5	13.7458	-0.23305	-1.44956	-2.05893	1.58162093961746	-0.206873	0.977909	-2.188635
Trial1	1	1	noBlindfold	counterclockwise	practice	Free	1	-0.5	-0.5	13.76579	-0.23306	-1.44952	-2.05893	1.58161925456068	-0.278244	1.066777	-2.194956
Trial1	1	1	noBlindfold	counterclockwise	practice	Free	1	-0.5	-0.5	13.7858	-0.23307	-1.44949	-2.05893	1.58161756705026	-0.266189	1.024459	-2.241528
Trial1	1	1	noBlindfold	counterclockwise	practice	Free	1	-0.5	-0.5	13.8058	-0.23308	-1.44949	-2.05893	1.58161587708646	-0.260829	0.935591	-2.212271
Trial1	1	1	noBlindfold	counterclockwise	practice	Free	1	-0.5	-0.5	13.82581	-0.2331	-1.44952	-2.05893	1.58161250237284	-0.194135	1.011763	-2.218419
Trial1	1	1	noBlindfold	counterclockwise	practice	Free	1	-0.5	-0.5	13.84579	-0.23311	-1.44951	-2.05893	1.58161081259364	-0.177799	0.95675	-2.269316
Trial1	1	1	noBlindfold	counterclockwise	practice	Free	1	-0.5	-0.5	13.8658	-0.23311	-1.44951	-2.05893	1.58161081259364	-0.073231	0.965214	-2.317703
Trial1	1	1	noBlindfold	counterclockwise	practice	Free	1	-0.5	-0.5	13.8858	-0.23311	-1.44952	-2.05893	1.58161081259364	-0.030223	0.9102	-2.399675
Trial1	1	1	noBlindfold	counterclockwise	practice	Free	1	-0.5	-0.5	13.90579	-0.23311	-1.44953	-2.05893	1.58161081259364	0.025255	0.889041	-2.481128
Trial1	1	1	noBlindfold	counterclockwise	practice	Free	1	-0.5	-0.5	13.9258	-0.23309	-1.44952	-2.05893	1.58161418969895	0.132702	1.011763	-2.610317
Trial1	1	1	noBlindfold	counterclockwise	practice	Free	1	-0.5	-0.5	13.9458	-0.23308	-1.44951	-2.05893	1.58161587708646	0.219637	0.977909	-2.667098
Trial1	1	1	noBlindfold	counterclockwise	practice	Free	1	-0.5	-0.5	13.96581	-0.23305	-1.44952	-2.05893	1.58162093961746	0.274192	0.918664	-2.79092
Trial1	1	1	noBlindfold	counterclockwise	practice	Free	1	-0.5	-0.5	13.98579	-0.23296	-1.44954	-2.05894	1.5816460028671	0.323753	0.834028	-2.767156
Trial1	1	1	noBlindfold	counterclockwise	practice	Free	1	-0.5	-0.5	14.0058	-0.23274	-1.44957	-2.05896	1.58170289861905	0.322808	0.821332	-2.796537
Trial1	1	1	noBlindfold	counterclockwise	practice	Free	1	-0.5	-0.5	14.0258	-0.23186	-1.44956	-2.05898	1.58187157018039	0.205482	0.948286	-2.847726
Trial1	1	1	noBlindfold	counterclockwise	practice	Free	1	-0.5	-0.5	14.04579	-0.23133	-1.44952	-2.05899	1.58197136203629	0.134742	0.999068	-2.837242
Trial1	1	1	noBlindfold	counterclockwise	practice	Free	1	-0.5	-0.5	14.0658	-0.23088	-1.4495	-2.059	1.58205771643442	0.039146	1.045618	-2.763026
Trial1	1	1	noBlindfold	counterclockwise	practice	Free	1	-0.5	-0.5	14.0858	-0.23061	-1.44949	-2.059	1.58210366938985	-0.015891	1.041386	-2.668991
Trial1	1	1	noBlindfold	counterclockwise	practice	Free	1	-0.5	-0.5	14.1058	-0.23053	-1.44948	-2.059	1.58211729395552	-0.0021327	1.037154	-2.619254
Trial1	1	1	noBlindfold	counterclockwise	practice	Free	1	-0.5	-0.5	14.12579	-0.23053	-1.44948	-2.059	1.58211729395552	0.031482	0.952518	-2.724979
Trial1	1	1	noBlindfold	counterclockwise	practice	Free	1	-0.5	-0.5	14.1458	-0.23052	-1.44951	-2.059	1.58211899698518	-0.057259	0.850955	-2.688696
Trial1	1	1	noBlindfold	counterclockwise	practice	Free	1	-0.5	-0.5	14.1658	-0.23052	-1.44955	-2.059	1.58211899698518	-0.146946	0.821332	-2.736635
Trial1	1	1	noBlindfold	counterclockwise	practice	Free	1	-0.5	-0.5	14.18581	-0.23053	-1.44956	-2.059	1.58211729395552	-0.149538	0.880578	-2.673535
Trial1	1	1	noBlindfold	counterclockwise	practice	Free	1	-0.5	-0.5	14.2058	-0.23053	-1.44956	-2.059	1.58211729395552	-0.136177	0.893273	-2.699623
Trial1	1	1	noBlindfold	counterclockwise	practice	Free	1	-0.5	-0.5	14.2258	-0.23053	-1.44958	-2.059	1.58211729395552	-0.058014	0.753624	-2.587939
Trial1	1	1	noBlindfold	counterclockwise	practice	Free	1	-0.5	-0.5	14.2458	-0.23052	-1.44961	-2.059	1.58211899698518	0.020335	0.702842	-2.649025
Trial1	1	1	noBlindfold	counterclockwise	practice	Free	1	-0.5	-0.5	14.26579	-0.23052	-1.44962	-2.059	1.58211899698518	0.040122	0.749392	-2.733631
Trial1	1	1	noBlindfold	counterclockwise	practice	Free	1	-0.5	-0.5	14.2858	-0.23051	-1.44962	-2.059	1.58212070007619	0.115822	0.681683	-2.731613
Trial1	1	1	noBlindfold	counterclockwise	practice	Free	1	-0.5	-0.5	14.3058	-0.2305	-1.44964	-2.05901	1.58213226792516	0.124176	0.660524	-2.762925
Trial1	1	1	noBlindfold	counterclockwise	practice	Free	1	-0.5	-0.5	14.32581	-0.23036	-1.44967	-2.05901	1.58215612342969	0.185006	0.702842	-2.796634
Trial1	1	1	noBlindfold	counterclockwise	practice	Free	1	-0.5	-0.5	14.34579	-0.23022	-1.44965	-2.05902	1.58218985790359	0.128298	0.774783	-2.769771
Trial1	1	1	noBlindfold	counterclockwise	practice	Free	1	-0.5	-0.5	14.3658	-0.23008	-1.44963	-2.05902	1.58221373223506	0.119398	0.79171	-2.756915
Trial1	1	1	noBlindfold	counterclockwise	practice	Free	1	-0.5	-0.5	14.3858	-0.23001	-1.44961	-2.05902	1.58222567645256	0.039648	0.795942	-2.742013
Trial1	1	1	noBlindfold	counterclockwise	practice	Free	1	-0.5	-0.5	14.40579	-0.23	-1.4496	-2.05902	1.58222738265157	-0.025284	0.825564	-2.677117
Trial1	1	1	noBlindfold	counterclockwise	practice	Free	1	-0.5	-0.5	14.4258	-0.23	-1.44959	-2.05902	1.58222738265157	-0.101603	0.86365	-2.70013
Trial1	1	1	noBlindfold	counterclockwise	practice	Free	1	-0.5	-0.5	14.4458	-0.23	-1.44959	-2.05902	1.58222738265157	-0.073337	0.736696	-2.646321
Trial1	1	1	noBlindfold	counterclockwise	practice	Free	1	-0.5	-0.5	14.46581	-0.23	-1.4496	-2.05902	1.58222738265157	-0.011192	0.715537	-2.652312
Trial1	1	1	noBlindfold	counterclockwise	practice	Free	1	-0.5	-0.5	14.48579	-0.22999	-1.44962	-2.05902	1.58222908891193	0.069692	0.702842	-2.608308
Trial1	1	1	noBlindfold	counterclockwise	practice	Free	1	-0.5	-0.5	14.5058	-0.22999	-1.44963	-2.05902	1.58222908891193	0.140457	0.681683	-2.639871
Trial1	1	1	noBlindfold	counterclockwise	practice	Free	1	-0.5	-0.5	14.5258	-0.22987	-1.44967	-2.05903	1.58225943793368	0.206432	0.567424	-2.662779
Trial1	1	1	noBlindfold	counterclockwise	practice	Free	1	-0.5	-0.5	14.54579	-0.2297	-1.44971	-2.05904	1.58229833756028	0.237316	0.503931	-2.672064
Trial1	1	1	noBlindfold	counterclockwise	practice	Free	1	-0.5	-0.5	14.5658	-0.22941	-1.44974	-2.05905	1.58235776794998	0.192165	0.486934	-2.695962
Trial1	1	1	noBlindfold	counterclockwise	practice	Free	1	-0.5	-0.5	14.5858	-0.22898	-1.44976	-2.05906	1.58244122262225	0.165877	0.448725	-2.682591
Trial1	1	1	noBlindfold	counterclockwise	practice	Free	1	-0.5	-0.5	14.6058	-0.22846	-1.44978	-2.0591	1.58256959081321	0.207217	0.444373	-2.64174
Trial1	1	1	noBlindfold	counterclockwise	practice	Free	1	-0.5	-0.5	14.62579	-0.22716	-1.44974	-2.05911	1.58280302753053	-0.0041662	0.647408	-2.572657
Trial1	1	1	noBlindfold	counterclockwise	practice	Free	1	-0.5	-0.5	14.6458	-0.22661	-1.4497	-2.05913	1.58291788934592	-0.058379	0.647408	-2.604728
Trial1	1	1	noBlindfold	counterclockwise	practice	Free	1	-0.5	-0.5	14.6658	-0.2262	-1.44967	-2.05913	1.58298875400044	0.0068171	0.65164	-2.665397
Trial1	1	1	noBlindfold	counterclockwise	practice	Free	1	-0.5	-0.5	14.68581	-0.22592	-1.44968	-2.05914	1.58304683422535	0.054265	0.575468	-2.725054
Trial1	1	1	noBlindfold	counterclockwise	practice	Free	1	-0.5	-0.5	14.7058	-0.22569	-1.4497	-2.05915	1.58309653337318	0.0405	0.554309	-2.737772
Trial1	1	1	noBlindfold	counterclockwise	practice	Free	1	-0.5	-0.5	14.7258	-0.22531	-1.4497	-2.05915	1.58316242090238	0.044114	0.685494	-2.637259
Trial1	1	1	noBlindfold	counterclockwise	practice	Free	1	-0.5	-0.5	14.7458	-0.22521	-1.44965	-2.05916	1.58318963656685	0.080605	0.795521	-2.738894
Trial1	1	1	noBlindfold	counterclockwise	practice	Free	1	-0.5	-0.5	14.76579	-0.22516	-1.44962	-2.05916	1.58319831972596	0.098703	0.727812	-2.726799
Trial1	1	1	noBlindfold	counterclockwise	practice	Free	1	-0.5	-0.5	14.7858	-0.22515	-1.44964	-2.05916	1.58320005292007	0.126405	0.550077	-2.693713
Trial1	1	1	noBlindfold	counterclockwise	practice	Free	1	-0.5	-0.5	14.8058	-0.22513	-1.4497	-2.05916	1.58320352466565	0.012128	0.520417	-2.636124
Trial1	1	1	noBlindfold	counterclockwise	practice	Free	1	-0.5	-0.5	14.82581	-0.22512	-1.44968	-2.05916	1.5832052606303	-0.086685	0.863193	-2.666952
Trial1	1	1	noBlindfold	counterclockwise	practice	Free	1	-0.5	-0.5	14.84579	-0.22512	-1.44961	-2.05916	1.5832052606303	-0.139576	0.871657	-2.648655
Trial1	1	1	noBlindfold	counterclockwise	practice	Free	1	-0.5	-0.5	14.8658	-0.22513	-1.44959	-2.05916	1.58320352466565	-0.158958	0.702385	-2.547268
Trial1	1	1	noBlindfold	counterclockwise	practice	Free	1	-0.5	-0.5	14.8858	-0.22513	-1.44962	-2.05916	1.58320352466565	-0.282742	0.651603	-2.518571
Trial1	1	1	noBlindfold	counterclockwise	practice	Free	1	-0.5	-0.5	14.90579	-0.22516	-1.44966	-2.05915	1.58318845818674	-0.346564	0.698153	-2.415933
Trial1	1	1	noBlindfold	counterclockwise	practice	Free	1	-0.5	-0.5	14.9258	-0.22545	-1.44961	-2.05914	1.58312827467826	-0.409512	0.816643	-2.443568
Trial1	1	1	noBlindfold	counterclockwise	practice	Free	1	-0.5	-0.5	14.9458	-0.22571	-1.44962	-2.05913	1.58307358160008	-0.314484	0.609285	-2.391625
Trial1	1	1	noBlindfold	counterclockwise	practice	Free	1	-0.5	-0.5	14.96581	-0.22601	-1.44969	-2.05912	1.58301153175653	-0.30293	0.427242	-2.299512
Trial1	1	1	noBlindfold	counterclockwise	practice	Free	1	-0.5	-0.5	14.98579	-0.22644	-1.44976	-2.05911	1.5829272999692	-0.313806	0.435584	-2.332828
Trial1	1	1	noBlindfold	counterclockwise	practice	Free	1	-0.5	-0.5	15.0058	-0.22695	-1.44978	-2.05908	1.58280988776823	-0.24519	0.482018	-2.296912
Trial1	1	1	noBlindfold	counterclockwise	practice	Free	1	-0.5	-0.5	15.0258	-0.22788	-1.44979	-2.05907	1.58263985249809	-0.143221	0.316759	-2.294958
Trial1	1	1	noBlindfold	counterclockwise	practice	Free	1	-0.5	-0.5	15.04579	-0.22832	-1.44984	-2.05905	1.58254452790868	-0.325946	0.215126	-2.282863
Trial1	1	1	noBlindfold	counterclockwise	practice	Free	1	-0.5	-0.5	15.0658	-0.22889	-1.44988	-2.05903	1.58242704307301	-0.421713	0.236221	-2.224573
Trial1	1	1	noBlindfold	counterclockwise	practice	Free	1	-0.5	-0.5	15.0858	-0.22969	-1.44987	-2.059	1.5822605801361	-0.479659	0.401171	-2.222871
Trial1	1	1	noBlindfold	counterclockwise	practice	Free	1	-0.5	-0.5	15.1058	-0.2307	-1.44982	-2.05893	1.58201927468676	-0.362379	0.371441	-2.163178
Trial1	1	1	noBlindfold	counterclockwise	practice	Free	1	-0.5	-0.5	15.12579	-0.23302	-1.44987	-2.0589	1.58159639304817	-0.04672	0.079311	-2.159692
Trial1	1	1	noBlindfold	counterclockwise	practice	Free	1	-0.5	-0.5	15.1458	-0.23409	-1.44996	-2.05887	1.58138674753308	0.0059842	-0.013793	-2.173843
Trial1	1	1	noBlindfold	counterclockwise	practice	Free	1	-0.5	-0.5	15.1658	-0.23507	-1.45003	-2.05885	1.58120227586514	-0.030383	0.045454	-2.189589
Trial1	1	1	noBlindfold	counterclockwise	practice	Free	1	-0.5	-0.5	15.18581	-0.23598	-1.45	-2.05882	1.58102067647151	-0.046084	0.151222	-2.260561
Trial1	1	1	noBlindfold	counterclockwise	practice	Free	1	-0.5	-0.5	15.2058	-0.23677	-1.44994	-2.05879	1.58085932221788	-0.0037306	0.130025	-2.324846
Trial1	1	1	noBlindfold	counterclockwise	practice	Free	1	-0.5	-0.5	15.2258	-0.23801	-1.44997	-2.05877	1.58063380679779	-0.023728	-0.0011879	-2.211494
Trial1	1	1	noBlindfold	counterclockwise	practice	Free	1	-0.5	-0.5	15.2458	-0.23847	-1.45002	-2.05876	1.58054751642722	0.043626	-0.035031	-2.212821
Trial1	1	1	noBlindfold	counterclockwise	practice	Free	1	-0.5	-0.5	15.26579	-0.23877	-1.45003	-2.05876	1.58049790288783	0.140843	0.0030635	-2.232537
Trial1	1	1	noBlindfold	counterclockwise	practice	Free	1	-0.5	-0.5	15.2858	-0.23884	-1.45002	-2.05877	1.58049644715782	0.19042	-0.018092	-2.208811
Trial1	1	1	noBlindfold	counterclockwise	practice	Free	1	-0.5	-0.5	15.3058	-0.2387	-1.45001	-2.05879	1.58053910252041	0.152201	-0.0011583	-2.165897
Trial1	1	1	noBlindfold	counterclockwise	practice	Free	1	-0.5	-0.5	15.32581	-0.23792	-1.45001	-2.05881	1.58068799209075	0.13245	0.020015	-2.207075
Trial1	1	1	noBlindfold	counterclockwise	practice	Free	1	-0.5	-0.5	15.34579	-0.23729	-1.45001	-2.05883	1.58081231864204	0.080989	-0.043455	-2.293767
Trial1	1	1	noBlindfold	counterclockwise	practice	Free	1	-0.5	-0.5	15.3658	-0.23658	-1.45001	-2.05885	1.58094997761979	-0.043671	-0.0053614	-2.315644
Trial1	1	1	noBlindfold	counterclockwise	practice	Free	1	-0.5	-0.5	15.3858	-0.23586	-1.45001	-2.05887	1.58109008668091	-0.158752	0.045417	-2.13958
Trial1	1	1	noBlindfold	counterclockwise	practice	Free	1	-0.5	-0.5	15.40579	-0.23528	-1.44997	-2.05889	1.58120682767736	-0.132361	0.155412	-2.005907
Trial1	1	1	noBlindfold	counterclockwise	practice	Free	1	-0.5	-0.5	15.4258	-0.23452	-1.44989	-2.0589	1.58134387875241	0.00096113	0.172215	-2.030962
Trial1	1	1	noBlindfold	counterclockwise	practice	Free	1	-0.5	-0.5	15.4458	-0.23425	-1.44991	-2.0589	1.58138923095208	-0.018007	0.041002	-2.063895
Trial1	1	1	noBlindfold	counterclockwise	practice	Free	1	-0.5	-0.5	15.46581	-0.23401	-1.44996	-2.05891	1.58143945088106	-0.065781	0.028301	-2.024678
Trial1	1	1	noBlindfold	counterclockwise	practice	Free	1	-0.5	-0.5	15.48579	-0.2338	-1.44999	-2.05891	1.5814747856997	-0.109202	0.074839	-1.989793
Trial1	1	1	noBlindfold	counterclockwise	practice	Free	1	-0.5	-0.5	15.5058	-0.23367	-1.44997	-2.05891	1.5814966701069	-0.129057	0.210218	-1.909379
Trial1	1	1	noBlindfold	counterclockwise	practice	Free	1	-0.5	-0.5	15.5258	-0.23366	-1.4499	-2.05891	1.5814983539528	0.0035203	0.197398	-1.791404
Trial1	1	1	noBlindfold	counterclockwise	practice	Free	1	-0.5	-0.5	15.54579	-0.23366	-1.4499	-2.05891	1.5814983539528	-0.028471	0.171955	-1.819881
Trial1	1	1	noBlindfold	counterclockwise	practice	Free	1	-0.5	-0.5	15.5658	-0.23366	-1.4499	-2.05891	1.5814983539528	-0.057249	0.218454	-1.894148
Trial1	1	1	noBlindfold	counterclockwise	practice	Free	1	-0.5	-0.5	15.5858	-0.23366	-1.4499	-2.05891	1.5814983539528	-0.0785	0.269168	-1.855714
Trial1	1	1	noBlindfold	counterclockwise	practice	Free	1	-0.5	-0.5	15.6058	-0.23367	-1.44988	-2.05891	1.5814966701069	-0.132592	0.311411	-1.879864
Trial1	1	1	noBlindfold	counterclockwise	practice	Free	1	-0.5	-0.5	15.62579	-0.23371	-1.44984	-2.05891	1.58148993784658	-0.204561	0.429705	-1.907172
Trial1	1	1	noBlindfold	counterclockwise	practice	Free	1	-0.5	-0.5	15.6458	-0.23374	-1.44981	-2.05891	1.58148488490544	-0.211836	0.416893	-1.852335
Trial1	1	1	noBlindfold	counterclockwise	practice	Free	1	-0.5	-0.5	15.6658	-0.2338	-1.44978	-2.05891	1.5814747856997	-0.282098	0.488713	-1.820867
Trial1	1	1	noBlindfold	counterclockwise	practice	Free	1	-0.5	-0.5	15.68581	-0.23388	-1.44977	-2.05891	1.58146132102432	-0.172848	0.458982	-1.768764
Trial1	1	1	noBlindfold	counterclockwise	practice	Free	1	-0.5	-0.5	15.7058	-0.23392	-1.44977	-2.05891	1.58145459141495	-0.129081	0.412317	-1.766517
Trial1	1	1	noBlindfold	counterclockwise	practice	Free	1	-0.5	-0.5	15.7258	-0.23392	-1.4498	-2.05891	1.58145459141495	-0.133366	0.412109	-1.76219
Trial1	1	1	noBlindfold	counterclockwise	practice	Free	1	-0.5	-0.5	15.7458	-0.23393	-1.4498	-2.05891	1.58145290916618	-0.120126	0.454308	-1.766779
Trial1	1	1	noBlindfold	counterclockwise	practice	Free	1	-0.5	-0.5	15.76579	-0.23393	-1.44979	-2.05891	1.58145290916618	-0.041668	0.449956	-1.823697
Trial1	1	1	noBlindfold	counterclockwise	practice	Free	1	-0.5	-0.5	15.7858	-0.23393	-1.44979	-2.05891	1.58145290916618	-0.0271	0.344041	-1.782106
Trial1	1	1	noBlindfold	counterclockwise	practice	Free	1	-0.5	-0.5	15.8058	-0.23393	-1.44981	-2.05891	1.58145290916618	-0.074192	0.255087	-1.717701
Trial1	1	1	noBlindfold	counterclockwise	practice	Free	1	-0.5	-0.5	15.82581	-0.23393	-1.44981	-2.05891	1.58145290916618	-0.138071	0.496099	-1.770454
Trial1	1	1	noBlindfold	counterclockwise	practice	Free	1	-0.5	-0.5	15.84579	-0.23394	-1.44977	-2.0589	1.58144135362177	-0.213531	0.606122	-1.764043
Trial1	1	1	noBlindfold	counterclockwise	practice	Free	1	-0.5	-0.5	15.8658	-0.23395	-1.44973	-2.0589	1.58143967148544	-0.241929	0.580731	-1.670771
Trial1	1	1	noBlindfold	counterclockwise	practice	Free	1	-0.5	-0.5	15.8858	-0.234	-1.44972	-2.0589	1.58143126172521	-0.279812	0.462228	-1.598231
Trial1	1	1	noBlindfold	counterclockwise	practice	Free	1	-0.5	-0.5	15.90579	-0.23412	-1.44974	-2.05889	1.58140144354321	-0.293099	0.504526	-1.59784
Trial1	1	1	noBlindfold	counterclockwise	practice	Free	1	-0.5	-0.5	15.9258	-0.23456	-1.44971	-2.05888	1.58131765687011	-0.206555	0.589162	-1.684403
Trial1	1	1	noBlindfold	counterclockwise	practice	Free	1	-0.5	-0.5	15.9458	-0.23479	-1.4497	-2.05888	1.58127906541959	-0.136533	0.51299	-1.728468
Trial1	1	1	noBlindfold	counterclockwise	practice	Free	1	-0.5	-0.5	15.96581	-0.23494	-1.44972	-2.05887	1.58124404346558	-0.133576	0.50449	-1.775431
Trial1	1	1	noBlindfold	counterclockwise	practice	Free	1	-0.5	-0.5	15.98579	-0.23502	-1.44975	-2.05887	1.58123063450499	-0.13233	0.487461	-1.88406
Trial1	1	1	noBlindfold	counterclockwise	practice	Free	1	-0.5	-0.5	16.0058	-0.23504	-1.44975	-2.05887	1.58122728100687	-0.175189	0.517043	-1.979441
Trial1	1	1	noBlindfold	counterclockwise	practice	Free	1	-0.5	-0.5	16.0258	-0.23505	-1.44973	-2.05887	1.58122560559854	-0.166349	0.555129	-1.983903
Trial1	1	1	noBlindfold	counterclockwise	practice	Free	1	-0.5	-0.5	16.04579	-0.23506	-1.44972	-2.05887	1.58122393025167	-0.175724	0.618606	-2.000433
Trial1	1	1	noBlindfold	counterclockwise	practice	Free	1	-0.5	-0.5	16.0658	-0.23506	-1.44972	-2.05887	1.58122393025167	-0.172482	0.635534	-2.042547
Trial1	1	1	noBlindfold	counterclockwise	practice	Free	1	-0.5	-0.5	16.0858	-0.23507	-1.4497	-2.05887	1.58122225496624	-0.173441	0.677852	-2.076133
Trial1	1	1	noBlindfold	counterclockwise	practice	Free	1	-0.5	-0.5	16.1058	-0.23507	-1.44968	-2.05887	1.58122225496624	-0.190828	0.737097	-2.063016
Trial1	1	1	noBlindfold	counterclockwise	practice	Free	1	-0.5	-0.5	16.12579	-0.23509	-1.44966	-2.05887	1.5812189070762	-0.161835	0.732865	-2.139502
Trial1	1	1	noBlindfold	counterclockwise	practice	Free	1	-0.5	-0.5	16.1458	-0.23509	-1.44966	-2.05887	1.5812189070762	-0.184289	0.724401	-2.147245
Trial1	1	1	noBlindfold	counterclockwise	practice	Free	1	-0.5	-0.5	16.1658	-0.2351	-1.44966	-2.05887	1.58121722947866	-0.165603	0.682083	-2.15092
Trial1	1	1	noBlindfold	counterclockwise	practice	Free	1	-0.5	-0.5	16.18581	-0.2351	-1.44966	-2.05887	1.58121722947866	-0.130238	0.703242	-2.127826
Trial1	1	1	noBlindfold	counterclockwise	practice	Free	1	-0.5	-0.5	16.2058	-0.23511	-1.44966	-2.05887	1.58121555443903	-0.132191	0.690547	-2.194998
Trial1	1	1	noBlindfold	counterclockwise	practice	Free	1	-0.5	-0.5	16.2258	-0.23511	-1.44967	-2.05887	1.58121555443903	-0.041107	0.635534	-2.277512
Trial1	1	1	noBlindfold	counterclockwise	practice	Free	1	-0.5	-0.5	16.2458	-0.23511	-1.44967	-2.05887	1.58121555443903	-0.04396	0.648229	-2.222805
Trial1	1	1	noBlindfold	counterclockwise	practice	Free	1	-0.5	-0.5	16.26579	-0.23511	-1.44967	-2.05887	1.58121555443903	-0.056562	0.711706	-2.197223
Trial1	1	1	noBlindfold	counterclockwise	practice	Free	1	-0.5	-0.5	16.2858	-0.23511	-1.44965	-2.05887	1.58121555443903	-0.140565	0.847124	-2.177944
Trial1	1	1	noBlindfold	counterclockwise	practice	Free	1	-0.5	-0.5	16.3058	-0.23511	-1.44961	-2.05887	1.58121555443903	-0.132759	0.88521	-2.21599
Trial1	1	1	noBlindfold	counterclockwise	practice	Free	1	-0.5	-0.5	16.32581	-0.23512	-1.44959	-2.05887	1.58121387946086	-0.068748	0.728633	-2.159702
Trial1	1	1	noBlindfold	counterclockwise	practice	Free	1	-0.5	-0.5	16.34579	-0.23511	-1.44962	-2.05887	1.58121555443903	-0.046266	0.648229	-2.151306
Trial1	1	1	noBlindfold	counterclockwise	practice	Free	1	-0.5	-0.5	16.3658	-0.23511	-1.44964	-2.05887	1.58121555443903	-0.075921	0.737097	-2.100011
Trial1	1	1	noBlindfold	counterclockwise	practice	Free	1	-0.5	-0.5	16.3858	-0.23511	-1.44962	-2.05887	1.58121555443903	-0.049851	0.851355	-2.121788
Trial1	1	1	noBlindfold	counterclockwise	practice	Free	1	-0.5	-0.5	16.40579	-0.23511	-1.4496	-2.05887	1.58121555443903	0.042433	0.847124	-2.145265
Trial1	1	1	noBlindfold	counterclockwise	practice	Free	1	-0.5	-0.5	16.4258	-0.2351	-1.44963	-2.05887	1.58121722947866	-0.031627	0.601679	-2.105517
Trial1	1	1	noBlindfold	counterclockwise	practice	Free	1	-0.5	-0.5	16.4458	-0.2351	-1.44967	-2.05887	1.58121722947866	-0.03386	0.610143	-2.029818
Trial1	1	1	noBlindfold	counterclockwise	practice	Free	1	-0.5	-0.5	16.46581	-0.2351	-1.44968	-2.05887	1.58121722947866	-0.012499	0.690547	-2.059859
Trial1	1	1	noBlindfold	counterclockwise	practice	Free	1	-0.5	-0.5	16.48579	-0.2351	-1.44966	-2.05887	1.58121722947866	0.059388	0.754024	-2.074416
Trial1	1	1	noBlindfold	counterclockwise	practice	Free	1	-0.5	-0.5	16.5058	-0.23509	-1.44964	-2.05887	1.5812189070762	0.133855	0.686315	-2.076771
Trial1	1	1	noBlindfold	counterclockwise	practice	Free	1	-0.5	-0.5	16.5258	-0.23508	-1.44966	-2.05887	1.58122058223882	0.012571	0.660924	-1.959753
Trial1	1	1	noBlindfold	counterclockwise	practice	Free	1	-0.5	-0.5	16.54579	-0.23507	-1.44966	-2.05887	1.58122225496624	-0.046872	0.758256	-2.012628
Trial1	1	1	noBlindfold	counterclockwise	practice	Free	1	-0.5	-0.5	16.5658	-0.23507	-1.44963	-2.05887	1.58122225496624	-0.051699	0.813269	-2.025091
Trial1	1	1	noBlindfold	counterclockwise	practice	Free	1	-0.5	-0.5	16.5858	-0.23507	-1.4496	-2.05887	1.58122225496624	-0.018473	0.864051	-1.954638
Trial1	1	1	noBlindfold	counterclockwise	practice	Free	1	-0.5	-0.5	16.6058	-0.23507	-1.44959	-2.05887	1.58122225496624	-0.022062	0.817501	-1.92512
Trial1	1	1	noBlindfold	counterclockwise	practice	Free	1	-0.5	-0.5	16.62579	-0.23507	-1.44956	-2.05887	1.58122225496624	-0.043688	0.965614	-2.05474
Trial1	1	1	noBlindfold	counterclockwise	practice	Free	1	-0.5	-0.5	16.6458	-0.23507	-1.44953	-2.05887	1.58122225496624	-0.017131	1.041786	-2.059723
Trial1	1	1	noBlindfold	counterclockwise	practice	Free	1	-0.5	-0.5	16.6658	-0.23506	-1.44952	-2.05887	1.58122393025167	0.035976	0.986773	-2.069689
Trial1	1	1	noBlindfold	counterclockwise	practice	Free	1	-0.5	-0.5	16.68581	-0.23506	-1.44952	-2.05887	1.58122393025167	0.053371	0.906369	-2.082807
Trial1	1	1	noBlindfold	counterclockwise	practice	Free	1	-0.5	-0.5	16.7058	-0.23506	-1.44953	-2.05887	1.58122393025167	-0.026215	0.923296	-2.063658
Trial1	1	1	noBlindfold	counterclockwise	practice	Free	1	-0.5	-0.5	16.7258	-0.23505	-1.44948	-2.05887	1.58122560559854	-0.05983	1.126422	-2.146705
Trial1	1	1	noBlindfold	counterclockwise	practice	Free	1	-0.5	-0.5	16.7458	-0.23505	-1.44945	-2.05887	1.58122560559854	-0.038833	1.105263	-2.189341
Trial1	1	1	noBlindfold	counterclockwise	practice	Free	1	-0.5	-0.5	16.76579	-0.23505	-1.44945	-2.05887	1.58122560559854	-0.023276	1.029091	-2.126106
Trial1	1	1	noBlindfold	counterclockwise	practice	Free	1	-0.5	-0.5	16.7858	-0.23505	-1.44946	-2.05887	1.58122560559854	-0.086292	1.122191	-2.137523
Trial1	1	1	noBlindfold	counterclockwise	practice	Free	1	-0.5	-0.5	16.8058	-0.23505	-1.44945	-2.05887	1.58122560559854	-0.131253	1.156045	-2.170061
Trial1	1	1	noBlindfold	counterclockwise	practice	Free	1	-0.5	-0.5	16.82581	-0.23506	-1.44942	-2.05887	1.58122393025167	-0.102439	1.16874	-2.233689
Trial1	1	1	noBlindfold	counterclockwise	practice	Free	1	-0.5	-0.5	16.84579	-0.23506	-1.44943	-2.05887	1.58122393025167	-0.063886	1.029091	-2.13398
Trial1	1	1	noBlindfold	counterclockwise	practice	Free	1	-0.5	-0.5	16.8658	-0.23506	-1.44945	-2.05887	1.58122393025167	-0.148138	1.046018	-2.123097
Trial1	1	1	noBlindfold	counterclockwise	practice	Free	1	-0.5	-0.5	16.8858	-0.23507	-1.44946	-2.05887	1.58122225496624	-0.128099	1.0968	-2.19932
Trial1	1	1	noBlindfold	counterclockwise	practice	Free	1	-0.5	-0.5	16.90579	-0.23507	-1.44945	-2.05887	1.58122225496624	-0.075074	1.122191	-2.213485
Trial1	1	1	noBlindfold	counterclockwise	practice	Free	1	-0.5	-0.5	16.9258	-0.23507	-1.44945	-2.05887	1.58122225496624	-0.047772	1.016396	-2.19328
Trial1	1	1	noBlindfold	counterclockwise	practice	Free	1	-0.5	-0.5	16.9458	-0.23507	-1.44948	-2.05887	1.58122225496624	-0.071743	0.95715	-2.100134
Trial1	1	1	noBlindfold	counterclockwise	practice	Free	1	-0.5	-0.5	16.96581	-0.23507	-1.4495	-2.05887	1.58122225496624	-0.129803	0.991005	-2.13215
Trial1	1	1	noBlindfold	counterclockwise	practice	Free	1	-0.5	-0.5	16.98579	-0.23507	-1.44951	-2.05887	1.58122225496624	-0.134476	1.012164	-2.115096
Trial1	1	1	noBlindfold	counterclockwise	practice	Free	1	-0.5	-0.5	17.0058	-0.23508	-1.44951	-2.05887	1.58122058223882	-0.107274	0.995237	-2.099089
Trial1	1	1	noBlindfold	counterclockwise	practice	Free	1	-0.5	-0.5	17.0258	-0.23508	-1.44951	-2.05887	1.58122058223882	-0.11973	0.95715	-2.06931
Trial1	1	1	noBlindfold	counterclockwise	practice	Free	1	-0.5	-0.5	17.04579	-0.23508	-1.44951	-2.05887	1.58122058223882	-0.061157	0.995237	-2.045822
Trial1	1	1	noBlindfold	counterclockwise	practice	Free	1	-0.5	-0.5	17.0658	-0.23508	-1.44951	-2.05887	1.58122058223882	-0.0033387	0.952919	-2.05592
Trial1	1	1	noBlindfold	counterclockwise	practice	Free	1	-0.5	-0.5	17.0858	-0.23507	-1.44952	-2.05887	1.58122225496624	0.091894	0.880978	-2.138564
Trial1	1	1	noBlindfold	counterclockwise	practice	Free	1	-0.5	-0.5	17.1058	-0.23507	-1.44954	-2.05887	1.58122225496624	0.105069	0.851355	-2.100779
Trial1	1	1	noBlindfold	counterclockwise	practice	Free	1	-0.5	-0.5	17.12579	-0.23505	-1.44954	-2.05887	1.58122560559854	0.023202	1.037555	-2.19957
Trial1	1	1	noBlindfold	counterclockwise	practice	Free	1	-0.5	-0.5	17.1458	-0.23505	-1.44951	-2.05887	1.58122560559854	-0.0057339	1.084104	-2.160869
Trial1	1	1	noBlindfold	counterclockwise	practice	Free	1	-0.5	-0.5	17.1658	-0.23505	-1.44948	-2.05887	1.58122560559854	-0.029348	1.079873	-2.168611
Trial1	1	1	noBlindfold	counterclockwise	practice	Free	1	-0.5	-0.5	17.18581	-0.23505	-1.44947	-2.05887	1.58122560559854	-0.087053	1.0968	-2.133324
Trial1	1	1	noBlindfold	counterclockwise	practice	Free	1	-0.5	-0.5	17.2058	-0.23505	-1.44945	-2.05887	1.58122560559854	-0.109782	1.16874	-2.17885
Trial1	1	1	noBlindfold	counterclockwise	practice	Free	1	-0.5	-0.5	17.2258	-0.23505	-1.44941	-2.05887	1.58122560559854	0.0038913	1.206827	-2.249423
Trial1	1	1	noBlindfold	counterclockwise	practice	Free	1	-0.5	-0.5	17.2458	-0.23504	-1.44941	-2.05887	1.58122728100687	0.053535	1.041786	-2.237875
Trial1	1	1	noBlindfold	counterclockwise	practice	Free	1	-0.5	-0.5	17.26579	-0.23504	-1.44944	-2.05887	1.58122728100687	0.075985	0.999468	-2.21793
Trial1	1	1	noBlindfold	counterclockwise	practice	Free	1	-0.5	-0.5	17.2858	-0.23503	-1.44947	-2.05887	1.58122895897367	0.115104	1.054482	-2.248494
Trial1	1	1	noBlindfold	counterclockwise	practice	Free	1	-0.5	-0.5	17.3058	-0.23502	-1.44947	-2.05887	1.58123063450499	0.158044	1.122191	-2.300179
Trial1	1	1	noBlindfold	counterclockwise	practice	Free	1	-0.5	-0.5	17.32581	-0.23499	-1.44944	-2.05887	1.58123566146765	0.183755	1.122191	-2.330346
Trial1	1	1	noBlindfold	counterclockwise	practice	Free	1	-0.5	-0.5	17.34579	-0.23498	-1.44944	-2.05888	1.58124720917972	0.14143	1.134886	-2.425725
Trial1	1	1	noBlindfold	counterclockwise	practice	Free	1	-0.5	-0.5	17.3658	-0.23497	-1.44944	-2.05888	1.58124888500783	0.128271	1.189899	-2.395943
Trial1	1	1	noBlindfold	counterclockwise	practice	Free	1	-0.5	-0.5	17.3858	-0.23496	-1.44943	-2.05888	1.58125056089738	0.12019	1.164509	-2.366293
Trial1	1	1	noBlindfold	counterclockwise	practice	Free	1	-0.5	-0.5	17.40579	-0.23496	-1.44942	-2.05888	1.58125056089738	0.037494	1.177204	-2.300833
Trial1	1	1	noBlindfold	counterclockwise	practice	Free	1	-0.5	-0.5	17.4258	-0.23495	-1.44941	-2.05888	1.58125223684838	0.049547	1.160277	-2.343206
Trial1	1	1	noBlindfold	counterclockwise	practice	Free	1	-0.5	-0.5	17.4458	-0.23494	-1.44942	-2.05888	1.58125391535866	0.018013	1.151813	-2.354884
Trial1	1	1	noBlindfold	counterclockwise	practice	Free	1	-0.5	-0.5	17.46581	-0.23494	-1.44942	-2.05888	1.58125391535866	0.031576	1.151813	-2.346879
Trial1	1	1	noBlindfold	counterclockwise	practice	Free	1	-0.5	-0.5	17.48579	-0.23493	-1.44942	-2.05888	1.58125559143265	0.150767	1.101032	-2.379798
Trial1	1	1	noBlindfold	counterclockwise	practice	Free	1	-0.5	-0.5	17.5058	-0.23492	-1.44944	-2.05888	1.58125726756808	0.193572	0.999468	-2.435681
Trial1	1	1	noBlindfold	counterclockwise	practice	Free	1	-0.5	-0.5	17.5258	-0.23484	-1.4495	-2.05888	1.5812706813624	0.243586	0.95715	-2.391064
Trial1	1	1	noBlindfold	counterclockwise	practice	Free	1	-0.5	-0.5	17.54579	-0.23476	-1.44951	-2.05888	1.58128409409176	0.227096	1.020627	-2.499689
Trial1	1	1	noBlindfold	counterclockwise	practice	Free	1	-0.5	-0.5	17.5658	-0.23466	-1.4495	-2.05889	1.58131074525936	0.181963	0.986773	-2.519367
Trial1	1	1	noBlindfold	counterclockwise	practice	Free	1	-0.5	-0.5	17.5858	-0.23459	-1.44951	-2.05889	1.58132249103871	0.128152	0.974078	-2.530391
Trial1	1	1	noBlindfold	counterclockwise	practice	Free	1	-0.5	-0.5	17.6058	-0.23457	-1.44951	-2.05889	1.58132585002984	0.044851	1.007932	-2.485924
Trial1	1	1	noBlindfold	counterclockwise	practice	Free	1	-0.5	-0.5	17.62579	-0.23456	-1.44947	-2.05889	1.58132752836705	-0.033135	1.126422	-2.563468
Trial1	1	1	noBlindfold	counterclockwise	practice	Free	1	-0.5	-0.5	17.6458	-0.23456	-1.44944	-2.05889	1.58132752836705	0.00082626	1.117959	-2.619089
Trial1	1	1	noBlindfold	counterclockwise	practice	Free	1	-0.5	-0.5	17.6658	-0.23455	-1.44944	-2.05889	1.5813292067657	0.074687	1.130654	-2.680083
Trial1	1	1	noBlindfold	counterclockwise	practice	Free	1	-0.5	-0.5	17.68581	-0.23454	-1.44944	-2.05889	1.58133088772728	0.219954	1.0968	-2.734768
Trial1	1	1	noBlindfold	counterclockwise	practice	Free	1	-0.5	-0.5	17.7058	-0.23452	-1.44944	-2.0589	1.58134387875241	0.327856	1.105263	-2.846921
Trial1	1	1	noBlindfold	counterclockwise	practice	Free	1	-0.5	-0.5	17.7258	-0.23404	-1.44944	-2.05892	1.58144427442873	0.60934	1.088336	-2.968847
Trial1	1	1	noBlindfold	counterclockwise	practice	Free	1	-0.5	-0.5	17.7458	-0.23334	-1.44946	-2.05895	1.5815917603964	0.5818	1.037555	-3.0058
Trial1	1	1	noBlindfold	counterclockwise	practice	Free	1	-0.5	-0.5	17.76579	-0.23233	-1.44948	-2.05899	1.5818018387933	0.492827	1.054482	-3.015738
Trial1	1	1	noBlindfold	counterclockwise	practice	Free	1	-0.5	-0.5	17.7858	-0.23102	-1.44948	-2.05903	1.5820635113664	0.365822	1.117959	-2.940302
Trial1	1	1	noBlindfold	counterclockwise	practice	Free	1	-0.5	-0.5	17.8058	-0.22964	-1.44943	-2.0591	1.58236755003679	0.260737	1.291463	-2.90804
Trial1	1	1	noBlindfold	counterclockwise	practice	Free	1	-0.5	-0.5	17.82581	-0.22702	-1.4493	-2.05913	1.58284713029249	0.041794	1.507284	-2.653796
Trial1	1	1	noBlindfold	counterclockwise	practice	Free	1	-0.5	-0.5	17.84579	-0.22611	-1.44925	-2.05915	1.58302381406117	-0.0053203	1.579225	-2.647702
Trial1	1	1	noBlindfold	counterclockwise	practice	Free	1	-0.5	-0.5	17.8658	-0.2255	-1.44922	-2.05915	1.58312946737127	0.012461	1.600384	-2.606726
Trial1	1	1	noBlindfold	counterclockwise	practice	Free	1	-0.5	-0.5	17.8858	-0.22525	-1.44921	-2.05915	1.58317283623031	0.100894	1.464966	-2.630224
Trial1	1	1	noBlindfold	counterclockwise	practice	Free	1	-0.5	-0.5	17.90579	-0.22521	-1.44926	-2.05915	1.58317977497354	0.154213	1.253376	-2.631728
Trial1	1	1	noBlindfold	counterclockwise	practice	Free	1	-0.5	-0.5	17.9258	-0.22518	-1.44939	-2.05916	1.58319484576104	0.201691	1.156045	-2.679285
Trial1	1	1	noBlindfold	counterclockwise	practice	Free	1	-0.5	-0.5	17.9458	-0.22517	-1.4494	-2.05916	1.58319658400619	0.138314	1.249145	-2.715311
Trial1	1	1	noBlindfold	counterclockwise	practice	Free	1	-0.5	-0.5	17.96581	-0.22516	-1.44939	-2.05916	1.58319831972596	0.158949	1.304158	-2.770514
Trial1	1	1	noBlindfold	counterclockwise	practice	Free	1	-0.5	-0.5	17.98579	-0.22514	-1.44937	-2.05916	1.58320178876224	0.238941	1.257608	-2.772769
Trial1	1	1	noBlindfold	counterclockwise	practice	Free	1	-0.5	-0.5	18.0058	-0.22511	-1.44938	-2.05917	1.58321686073053	0.35858	1.130654	-2.788746
Trial1	1	1	noBlindfold	counterclockwise	practice	Free	1	-0.5	-0.5	18.0258	-0.22464	-1.44946	-2.05918	1.5833083938678	0.420822	1.0968	-2.773173
Trial1	1	1	noBlindfold	counterclockwise	practice	Free	1	-0.5	-0.5	18.04579	-0.22412	-1.44945	-2.0592	1.58341863137475	0.381529	1.160277	-2.793638
Trial1	1	1	noBlindfold	counterclockwise	practice	Free	1	-0.5	-0.5	18.0658	-0.22349	-1.44942	-2.05922	1.58354800398011	0.377267	1.134886	-2.763971
Trial1	1	1	noBlindfold	counterclockwise	practice	Free	1	-0.5	-0.5	18.0858	-0.22277	-1.44942	-2.05924	1.58369383916589	0.300013	1.092568	-2.665139
Trial1	1	1	noBlindfold	counterclockwise	practice	Free	1	-0.5	-0.5	18.1058	-0.2221	-1.44944	-2.05927	1.58384059942578	0.118009	1.075641	-2.49198
Trial1	1	1	noBlindfold	counterclockwise	practice	Free	1	-0.5	-0.5	18.12579	-0.22115	-1.44939	-2.05927	1.58400756364802	-0.023614	1.401489	-2.471229
Trial1	1	1	noBlindfold	counterclockwise	practice	Free	1	-0.5	-0.5	18.1458	-0.2211	-1.44932	-2.05927	1.58401636529132	0.015733	1.452271	-2.497528
Trial1	1	1	noBlindfold	counterclockwise	practice	Free	1	-0.5	-0.5	18.1658	-0.22109	-1.44931	-2.05927	1.58401812580345	0.085827	1.342244	-2.537283
Trial1	1	1	noBlindfold	counterclockwise	practice	Free	1	-0.5	-0.5	18.18581	-0.22108	-1.44934	-2.05927	1.58401988637674	0.194555	1.14335	-2.628525
Trial1	1	1	noBlindfold	counterclockwise	practice	Free	1	-0.5	-0.5	18.2058	-0.22106	-1.44939	-2.05928	1.58403326743009	0.289658	1.088336	-2.727794
Trial1	1	1	noBlindfold	counterclockwise	practice	Free	1	-0.5	-0.5	18.2258	-0.22074	-1.44944	-2.05929	1.58409950363536	0.429908	1.130654	-2.803086
Trial1	1	1	noBlindfold	counterclockwise	practice	Free	1	-0.5	-0.5	18.2458	-0.22038	-1.44943	-2.0593	1.58417286594787	0.503586	1.126422	-2.880722
Trial1	1	1	noBlindfold	counterclockwise	practice	Free	1	-0.5	-0.5	18.26579	-0.21973	-1.44943	-2.05933	1.58431729060398	0.482604	1.139118	-2.875878
Trial1	1	1	noBlindfold	counterclockwise	practice	Free	1	-0.5	-0.5	18.2858	-0.2189	-1.44942	-2.05935	1.58448404160156	0.462847	1.232217	-2.947438
Trial1	1	1	noBlindfold	counterclockwise	practice	Free	1	-0.5	-0.5	18.3058	-0.21789	-1.44939	-2.05942	1.58473251086233	0.404301	1.338012	-2.961863
Trial1	1	1	noBlindfold	counterclockwise	practice	Free	1	-0.5	-0.5	18.32581	-0.21557	-1.44932	-2.05945	1.58517647238249	0.38234	1.359171	-2.973735
Trial1	1	1	noBlindfold	counterclockwise	practice	Free	1	-0.5	-0.5	18.34579	-0.21441	-1.44931	-2.05948	1.5854145744447	0.442984	1.338012	-3.046727
Trial1	1	1	noBlindfold	counterclockwise	practice	Free	1	-0.5	-0.5	18.3658	-0.21307	-1.44933	-2.05952	1.58569589505787	0.504855	1.291463	-3.077474
Trial1	1	1	noBlindfold	counterclockwise	practice	Free	1	-0.5	-0.5	18.3858	-0.21159	-1.44936	-2.05957	1.58601336577028	0.531727	1.194131	-3.099305
Trial1	1	1	noBlindfold	counterclockwise	practice	Free	1	-0.5	-0.5	18.40579	-0.20983	-1.4494	-2.05968	1.58644265346204	0.558853	1.177204	-3.108291
Trial1	1	1	noBlindfold	counterclockwise	practice	Free	1	-0.5	-0.5	18.4258	-0.20561	-1.44942	-2.05974	1.58727897456126	0.528617	1.139118	-3.1324
Trial1	1	1	noBlindfold	counterclockwise	practice	Free	1	-0.5	-0.5	18.4458	-0.20306	-1.44943	-2.05981	1.58782252136435	0.44537	1.185668	-3.117489
Trial1	1	1	noBlindfold	counterclockwise	practice	Free	1	-0.5	-0.5	18.46581	-0.20044	-1.44941	-2.05987	1.58837357770211	0.291631	1.236449	-3.075629
Trial1	1	1	noBlindfold	counterclockwise	practice	Free	1	-0.5	-0.5	18.48579	-0.19775	-1.44938	-2.05993	1.58894184632483	0.13356	1.321085	-3.025597
Trial1	1	1	noBlindfold	counterclockwise	practice	Free	1	-0.5	-0.5	18.5058	-0.1954	-1.44934	-2.06003	1.58948882025492	-0.032491	1.431112	-2.93302
Trial1	1	1	noBlindfold	counterclockwise	practice	Free	1	-0.5	-0.5	18.5258	-0.1914	-1.44928	-2.06006	1.59028967315308	0.011283	1.464966	-3.001177
Trial1	1	1	noBlindfold	counterclockwise	practice	Free	1	-0.5	-0.5	18.54579	-0.18995	-1.44928	-2.06009	1.59060114761762	0.0081744	1.329549	-2.988578
Trial1	1	1	noBlindfold	counterclockwise	practice	Free	1	-0.5	-0.5	18.5658	-0.18879	-1.44932	-2.06011	1.59084731127772	0.088654	1.232217	-2.990473
Trial1	1	1	noBlindfold	counterclockwise	practice	Free	1	-0.5	-0.5	18.5858	-0.18777	-1.44938	-2.06013	1.59106656738575	0.146242	1.160277	-3.017014
Trial1	1	1	noBlindfold	counterclockwise	practice	Free	1	-0.5	-0.5	18.6058	-0.18695	-1.44941	-2.06017	1.59126695763119	0.216976	1.14335	-3.048058
Trial1	1	1	noBlindfold	counterclockwise	practice	Free	1	-0.5	-0.5	18.62579	-0.18529	-1.44941	-2.06019	1.59161399424738	0.293165	1.194131	-3.045566
Trial1	1	1	noBlindfold	counterclockwise	practice	Free	1	-0.5	-0.5	18.6458	-0.18444	-1.4494	-2.06021	1.59180191101779	0.30536	1.185668	-3.104627
Trial1	1	1	noBlindfold	counterclockwise	practice	Free	1	-0.5	-0.5	18.6658	-0.18357	-1.4494	-2.06023	1.59199423726624	0.358845	1.0968	-3.110021
Trial1	1	1	noBlindfold	counterclockwise	practice	Free	1	-0.5	-0.5	18.68581	-0.18256	-1.44945	-2.06026	1.59222473365914	0.463718	0.923296	-3.208998
Trial1	1	1	noBlindfold	counterclockwise	practice	Free	1	-0.5	-0.5	18.7058	-0.18138	-1.44951	-2.06033	1.5925290850986	0.482357	0.876746	-3.192541
Trial1	1	1	noBlindfold	counterclockwise	practice	Free	1	-0.5	-0.5	18.7258	-0.17822	-1.4495	-2.06037	1.59320331842664	0.265707	1.113727	-2.977225
Trial1	1	1	noBlindfold	counterclockwise	practice	Free	1	-0.5	-0.5	18.7458	-0.17662	-1.44944	-2.0604	1.59355665375543	0.127948	1.253376	-2.987401
Trial1	1	1	noBlindfold	counterclockwise	practice	Free	1	-0.5	-0.5	18.76579	-0.17517	-1.44938	-2.06042	1.59387114152888	0.049463	1.257608	-2.938933
Trial1	1	1	noBlindfold	counterclockwise	practice	Free	1	-0.5	-0.5	18.7858	-0.17392	-1.44936	-2.06044	1.59414596398096	-0.050901	1.282999	-2.895089
Trial1	1	1	noBlindfold	counterclockwise	practice	Free	1	-0.5	-0.5	18.8058	-0.17305	-1.44936	-2.06046	1.59434375093491	-0.054854	1.346476	-2.861404
Trial1	1	1	noBlindfold	counterclockwise	practice	Free	1	-0.5	-0.5	18.82581	-0.17228	-1.44931	-2.06046	1.59450183246985	-0.03105	1.359171	-2.798519
Trial1	1	1	noBlindfold	counterclockwise	practice	Free	1	-0.5	-0.5	18.84579	-0.17227	-1.44932	-2.06046	1.59450388754119	0.036937	1.249145	-2.741176
Trial1	1	1	noBlindfold	counterclockwise	practice	Free	1	-0.5	-0.5	18.8658	-0.17227	-1.44936	-2.06046	1.59450388754119	0.018411	1.198363	-2.774382
Trial1	1	1	noBlindfold	counterclockwise	practice	Free	1	-0.5	-0.5	18.8858	-0.17226	-1.44939	-2.06046	1.59450594573542	-0.085011	1.198363	-2.822558
Trial1	1	1	noBlindfold	counterclockwise	practice	Free	1	-0.5	-0.5	18.90579	-0.17227	-1.4494	-2.06046	1.59450388754119	-0.212279	1.181436	-2.739987
Trial1	1	1	noBlindfold	counterclockwise	practice	Free	1	-0.5	-0.5	18.9258	-0.17229	-1.44939	-2.06046	1.59449977745856	-0.31377	1.287231	-2.704185
Trial1	1	1	noBlindfold	counterclockwise	practice	Free	1	-0.5	-0.5	18.9458	-0.1723	-1.44938	-2.06046	1.59449771944484	-0.277213	1.266072	-2.662966
Trial1	1	1	noBlindfold	counterclockwise	practice	Free	1	-0.5	-0.5	18.96581	-0.17231	-1.44938	-2.06046	1.59449566455374	-0.232036	1.198363	-2.634536
Trial1	1	1	noBlindfold	counterclockwise	practice	Free	1	-0.5	-0.5	18.98579	-0.17231	-1.44939	-2.06046	1.59449566455374	-0.126045	1.113727	-2.674636
Trial1	1	1	noBlindfold	counterclockwise	practice	Free	1	-0.5	-0.5	19.0058	-0.17231	-1.44942	-2.06046	1.59449566455374	-0.051857	1.058714	-2.743456
Trial1	1	1	noBlindfold	counterclockwise	practice	Free	1	-0.5	-0.5	19.0258	-0.17231	-1.4495	-2.06046	1.59449566455374	-0.08845	0.935991	-2.813589
Trial1	1	1	noBlindfold	counterclockwise	practice	Free	1	-0.5	-0.5	19.04579	-0.17232	-1.44952	-2.06046	1.59449360972269	-0.153443	1.037555	-2.707652
Trial1	1	1	noBlindfold	counterclockwise	practice	Free	1	-0.5	-0.5	19.0658	-0.17232	-1.4495	-2.06046	1.59449360972269	-0.12264	1.088336	-2.725122
Trial1	1	1	noBlindfold	counterclockwise	practice	Free	1	-0.5	-0.5	19.0858	-0.17232	-1.44947	-2.06046	1.59449360972269	-0.108361	1.126422	-2.683421
Trial1	1	1	noBlindfold	counterclockwise	practice	Free	1	-0.5	-0.5	19.1058	-0.17233	-1.44946	-2.06046	1.59449155801389	-0.087287	1.0037	-2.738489
Trial1	1	1	noBlindfold	counterclockwise	practice	Free	1	-0.5	-0.5	19.12579	-0.17232	-1.44953	-2.06046	1.59449360972269	-0.050083	0.821733	-2.663772
Trial1	1	1	noBlindfold	counterclockwise	practice	Free	1	-0.5	-0.5	19.1458	-0.17232	-1.44956	-2.06046	1.59449360972269	-0.146883	0.876746	-2.61117
Trial1	1	1	noBlindfold	counterclockwise	practice	Free	1	-0.5	-0.5	19.1658	-0.17233	-1.44956	-2.06046	1.59449155801389	-0.286933	0.940223	-2.503116
Trial1	1	1	noBlindfold	counterclockwise	practice	Free	1	-0.5	-0.5	19.18581	-0.17236	-1.44954	-2.06045	1.59447559110341	-0.480783	0.995237	-2.414904
Trial1	1	1	noBlindfold	counterclockwise	practice	Free	1	-0.5	-0.5	19.2058	-0.17252	-1.44951	-2.06042	1.59441332227774	-0.702721	1.092568	-2.401696
Trial1	1	1	noBlindfold	counterclockwise	practice	Free	1	-0.5	-0.5	19.2258	-0.17396	-1.44943	-2.06039	1.5940887740995	-1.01149	1.240681	-2.247883
Trial1	1	1	noBlindfold	counterclockwise	practice	Free	1	-0.5	-0.5	19.2458	-0.17548	-1.44939	-2.06035	1.59373936523406	-0.769529	1.236449	-2.15216
Trial1	1	1	noBlindfold	counterclockwise	practice	Free	1	-0.5	-0.5	19.26579	-0.17727	-1.44938	-2.06031	1.59333662156837	-0.524602	1.160277	-2.123813
Trial1	1	1	noBlindfold	counterclockwise	practice	Free	1	-0.5	-0.5	19.2858	-0.17928	-1.44944	-2.06027	1.5928917115457	-0.270835	0.88521	-2.305928
Trial1	1	1	noBlindfold	counterclockwise	practice	Free	1	-0.5	-0.5	19.3058	-0.18101	-1.44954	-2.06019	1.59246580601488	-0.100931	0.724401	-2.418678
Trial1	1	1	noBlindfold	counterclockwise	practice	Free	1	-0.5	-0.5	19.32581	-0.18427	-1.4497	-2.06017	1.59179636359655	-0.037474	0.643997	-2.542148
Trial1	1	1	noBlindfold	counterclockwise	practice	Free	1	-0.5	-0.5	19.34579	-0.18552	-1.44969	-2.06014	1.59151968536636	-0.032197	0.74556	-2.491859
Trial1	1	1	noBlindfold	counterclockwise	practice	Free	1	-0.5	-0.5	19.3658	-0.18659	-1.44964	-2.06012	1.5912887347189	-0.030138	0.762488	-2.575935
Trial1	1	1	noBlindfold	counterclockwise	practice	Free	1	-0.5	-0.5	19.3858	-0.1874	-1.44961	-2.06011	1.59111981344191	-0.075429	0.724401	-2.59588
Trial1	1	1	noBlindfold	counterclockwise	practice	Free	1	-0.5	-0.5	19.40579	-0.18797	-1.44964	-2.06009	1.59098828533227	-0.093005	0.610143	-2.57866
Trial1	1	1	noBlindfold	counterclockwise	practice	Free	1	-0.5	-0.5	19.4258	-0.18869	-1.44969	-2.06008	1.59083741722118	-0.291149	0.737097	-2.481547
Trial1	1	1	noBlindfold	counterclockwise	practice	Free	1	-0.5	-0.5	19.4458	-0.18904	-1.44964	-2.06007	1.59075913994964	-0.392444	0.93176	-2.432919
Trial1	1	1	noBlindfold	counterclockwise	practice	Free	1	-0.5	-0.5	19.46581	-0.18947	-1.44954	-2.06006	1.59066532132785	-0.488961	1.062945	-2.371789
Trial1	1	1	noBlindfold	counterclockwise	practice	Free	1	-0.5	-0.5	19.48579	-0.19001	-1.44949	-2.06004	1.59054034684801	-0.586167	0.999468	-2.349073
Trial1	1	1	noBlindfold	counterclockwise	practice	Free	1	-0.5	-0.5	19.5058	-0.19076	-1.44949	-2.05999	1.59034522875832	-0.682536	0.965614	-2.451112
Trial1	1	1	noBlindfold	counterclockwise	practice	Free	1	-0.5	-0.5	19.5258	-0.19313	-1.44954	-2.05995	1.58984678763604	-0.644953	0.876746	-2.544042
Trial1	1	1	noBlindfold	counterclockwise	practice	Free	1	-0.5	-0.5	19.54579	-0.19476	-1.44955	-2.0599	1.58948407114728	-0.495026	0.88521	-2.379762
Trial1	1	1	noBlindfold	counterclockwise	practice	Free	1	-0.5	-0.5	19.5658	-0.19657	-1.44956	-2.05986	1.58909815656383	-0.471738	0.889442	-2.301308
Trial1	1	1	noBlindfold	counterclockwise	practice	Free	1	-0.5	-0.5	19.5858	-0.19854	-1.44955	-2.05981	1.58867401525773	-0.364566	0.897905	-2.290381
Trial1	1	1	noBlindfold	counterclockwise	practice	Free	1	-0.5	-0.5	19.6058	-0.20041	-1.44955	-2.05971	1.58822212791228	-0.296304	0.906369	-2.212199
Trial1	1	1	noBlindfold	counterclockwise	practice	Free	1	-0.5	-0.5	19.62579	-0.20417	-1.44954	-2.05967	1.58747781575644	-0.314982	0.88521	-2.035143
Trial1	1	1	noBlindfold	counterclockwise	practice	Free	1	-0.5	-0.5	19.6458	-0.20605	-1.44954	-2.05962	1.58707934579114	-0.365468	0.940223	-1.907743
Trial1	1	1	noBlindfold	counterclockwise	practice	Free	1	-0.5	-0.5	19.6658	-0.20786	-1.44953	-2.05957	1.58669588998776	-0.334956	0.974078	-1.748813
Trial1	1	1	noBlindfold	counterclockwise	practice	Free	1	-0.5	-0.5	19.68581	-0.20973	-1.44951	-2.05953	1.58631351120679	-0.275832	1.024859	-1.527969
Trial1	1	1	noBlindfold	counterclockwise	practice	Free	1	-0.5	-0.5	19.7058	-0.21145	-1.4495	-2.05946	1.58593075566263	-0.023116	1.037555	-1.378807
Trial1	1	1	noBlindfold	counterclockwise	practice	Free	1	-0.5	-0.5	19.7258	-0.21393	-1.44947	-2.05945	1.58547156156568	0.080423	1.016396	-1.147613
Trial1	1	1	noBlindfold	counterclockwise	practice	Free	1	-0.5	-0.5	19.7458	-0.21452	-1.44947	-2.05944	1.58535559538572	-0.0078621	1.079873	-1.118728
Trial1	1	1	noBlindfold	counterclockwise	practice	Free	1	-0.5	-0.5	19.76579	-0.21484	-1.44945	-2.05943	1.58528815253821	-0.061061	1.160277	-1.108895
Trial1	1	1	noBlindfold	counterclockwise	practice	Free	1	-0.5	-0.5	19.7858	-0.21492	-1.44942	-2.05943	1.58527376339491	-0.143944	1.249145	-1.211702
Trial1	1	1	noBlindfold	counterclockwise	practice	Free	1	-0.5	-0.5	19.8058	-0.21493	-1.44939	-2.05943	1.58527196536166	-0.201848	1.232217	-1.214343
Trial1	1	1	noBlindfold	counterclockwise	practice	Free	1	-0.5	-0.5	19.82581	-0.21495	-1.44939	-2.05943	1.58526837215763	-0.135034	1.206827	-1.216142
Trial1	1	1	noBlindfold	counterclockwise	practice	Free	1	-0.5	-0.5	19.84579	-0.21495	-1.44939	-2.05943	1.58526837215763	-0.089402	1.211058	-1.175355
Trial1	1	1	noBlindfold	counterclockwise	practice	Free	1	-0.5	-0.5	19.8658	-0.21495	-1.44939	-2.05943	1.58526837215763	0.01039	1.156045	-1.106616
Trial1	1	1	noBlindfold	counterclockwise	practice	Free	1	-0.5	-0.5	19.8858	-0.21495	-1.44941	-2.05943	1.58526837215763	0.068052	1.101032	-0.948511
Trial1	1	1	noBlindfold	counterclockwise	practice	Free	1	-0.5	-0.5	19.90579	-0.21494	-1.44943	-2.05943	1.58527017006892	0.140055	1.151813	-0.752978
Trial1	1	1	noBlindfold	counterclockwise	practice	Free	1	-0.5	-0.5	19.9258	-0.21493	-1.44941	-2.05943	1.58527196536166	-0.01988	1.249145	-0.408319
Trial1	1	1	noBlindfold	counterclockwise	practice	Free	1	-0.5	-0.5	19.9458	-0.21494	-1.44938	-2.05943	1.58527017006892	-0.107286	1.316853	-0.183197
Trial1	1	1	noBlindfold	counterclockwise	practice	Free	1	-0.5	-0.5	19.96581	-0.21494	-1.44937	-2.05943	1.58527017006892	-0.154412	1.316853	0.049178
Trial1	1	1	noBlindfold	counterclockwise	practice	Free	1	-0.5	-0.5	19.98579	-0.21495	-1.44936	-2.05938	1.58521912033706	-0.241212	1.38033	0.295157
Trial1	1	1	noBlindfold	counterclockwise	practice	Free	1	-0.5	-0.5	20.0058	-0.21498	-1.44932	-2.05852	1.58436777057568	-0.242243	1.545371	0.568331
Trial1	1	1	noBlindfold	counterclockwise	practice	Free	1	-0.5	-0.5	20.0258	-0.21522	-1.44918	-2.05745	1.58327203067278	-0.162383	1.740033	1.066032
Trial1	1	1	noBlindfold	counterclockwise	practice	Free	1	-0.5	-0.5	20.04579	-0.21543	-1.44914	-2.05608	1.58188641642041	-0.126525	1.735802	0.741555
Trial1	1	1	noBlindfold	counterclockwise	practice	Free	1	-0.5	-0.5	20.0658	-0.21568	-1.44916	-2.05425	1.58004143269364	-0.022692	1.414185	0.957236
Trial1	1	1	noBlindfold	counterclockwise	practice	Free	1	-0.5	-0.5	20.0858	-0.21588	-1.44925	-2.05189	1.57768411593368	0.089213	1.350708	0.979419
Trial1	1	1	noBlindfold	counterclockwise	practice	Free	1	-0.5	-0.5	20.1058	-0.21599	-1.44929	-2.04558	1.57145758301748	0.021259	1.545371	0.935041
Trial1	1	1	noBlindfold	counterclockwise	practice	Free	1	-0.5	-0.5	20.12579	-0.21594	-1.44926	-2.04178	1.56772945282445	0.231186	1.56653	0.962965
Trial1	1	1	noBlindfold	counterclockwise	practice	Free	1	-0.5	-0.5	20.1458	-0.21563	-1.44923	-2.03766	1.56373429659712	0.29512	1.541139	0.860396
Trial1	1	1	noBlindfold	counterclockwise	practice	Free	1	-0.5	-0.5	20.1658	-0.21512	-1.44923	-2.03338	1.55961884259224	0.431227	1.503053	0.629829
Trial1	1	1	noBlindfold	counterclockwise	practice	Free	1	-0.5	-0.5	20.18581	-0.21433	-1.44925	-2.02909	1.55554600150647	0.316854	1.528443	0.35558
Trial1	1	1	noBlindfold	counterclockwise	practice	Free	1	-0.5	-0.5	20.2058	-0.21333	-1.44925	-2.02133	1.54810344989813	0.176566	1.443807	0.275299
Trial1	1	1	noBlindfold	counterclockwise	practice	Free	1	-0.5	-0.5	20.2258	-0.21124	-1.44921	-2.01748	1.54470954477909	-0.096171	1.782351	0.568184
Trial1	1	1	noBlindfold	counterclockwise	practice	Free	1	-0.5	-0.5	20.2458	-0.21049	-1.44911	-2.01362	1.54105848011984	-0.100738	2.074346	0.900211
Trial1	1	1	noBlindfold	counterclockwise	practice	Free	1	-0.5	-0.5	20.26579	-0.20993	-1.44896	-2.00912	1.53674452658044	-0.014699	2.425585	1.124805
Trial1	1	1	noBlindfold	counterclockwise	practice	Free	1	-0.5	-0.5	20.2858	-0.20945	-1.44883	-2.00428	1.53208262840599	0.089547	2.425585	1.197676
Trial1	1	1	noBlindfold	counterclockwise	practice	Free	1	-0.5	-0.5	20.3058	-0.20897	-1.44879	-1.99273	1.52083575070006	0.077343	2.332485	1.244217
Trial1	1	1	noBlindfold	counterclockwise	practice	Free	1	-0.5	-0.5	20.32581	-0.20815	-1.44883	-1.98596	1.51434922141985	-0.151269	2.269008	1.523326
Trial1	1	1	noBlindfold	counterclockwise	practice	Free	1	-0.5	-0.5	20.34579	-0.20799	-1.44885	-1.97826	1.50682533567197	-0.30237	2.175909	1.766616
Trial1	1	1	noBlindfold	counterclockwise	practice	Free	1	-0.5	-0.5	20.3658	-0.20811	-1.44888	-1.96896	1.49767933429648	-0.374115	2.22669	1.878351
Trial1	1	1	noBlindfold	counterclockwise	practice	Free	1	-0.5	-0.5	20.3858	-0.20858	-1.4489	-1.95954	1.48834885532763	-0.393983	2.281704	1.760792
Trial1	1	1	noBlindfold	counterclockwise	practice	Free	1	-0.5	-0.5	20.40579	-0.20929	-1.44885	-1.93784	1.46693426148862	-0.305258	2.48483	1.590424
Trial1	1	1	noBlindfold	counterclockwise	practice	Free	1	-0.5	-0.5	20.4258	-0.21109	-1.44875	-1.92689	1.45584480821314	0.156238	2.527148	1.158052
Trial1	1	1	noBlindfold	counterclockwise	practice	Free	1	-0.5	-0.5	20.4458	-0.21178	-1.44876	-1.9149	1.44395727961946	0.097044	2.222459	1.268869
Trial1	1	1	noBlindfold	counterclockwise	practice	Free	1	-0.5	-0.5	20.46581	-0.21235	-1.44887	-1.90232	1.43151794994581	0.083918	2.070114	1.437278
Trial1	1	1	noBlindfold	counterclockwise	practice	Free	1	-0.5	-0.5	20.48579	-0.2128	-1.44894	-1.88916	1.41853766940746	-0.121938	2.256313	1.392446
Trial1	1	1	noBlindfold	counterclockwise	practice	Free	1	-0.5	-0.5	20.5058	-0.21334	-1.44887	-1.86198	1.39182016483207	-0.130221	2.69642	1.733018
Trial1	1	1	noBlindfold	counterclockwise	practice	Free	1	-0.5	-0.5	20.5258	-0.21474	-1.44851	-1.84713	1.37700132972095	-0.143068	3.039196	2.052742
Trial1	1	1	noBlindfold	counterclockwise	practice	Free	1	-0.5	-0.5	20.54579	-0.2156	-1.44849	-1.83111	1.36115289162878	-0.128234	2.666798	1.770856
Trial1	1	1	noBlindfold	counterclockwise	practice	Free	1	-0.5	-0.5	20.5658	-0.2165	-1.44861	-1.81435	1.34457733007002	0.054859	2.501757	1.618722
Trial1	1	1	noBlindfold	counterclockwise	practice	Free	1	-0.5	-0.5	20.5858	-0.21734	-1.44871	-1.79796	1.32838121165306	0.035313	2.607552	1.682563
Trial1	1	1	noBlindfold	counterclockwise	practice	Free	1	-0.5	-0.5	20.6058	-0.21806	-1.4487	-1.76088	1.29201722917227	0.122552	2.831838	1.633616
Trial1	1	1	noBlindfold	counterclockwise	practice	Free	1	-0.5	-0.5	20.62579	-0.21919	-1.4486	-1.74296	1.27428570345708	0.198219	2.628711	1.618833
Trial1	1	1	noBlindfold	counterclockwise	practice	Free	1	-0.5	-0.5	20.6458	-0.21949	-1.44868	-1.72393	1.25566325604844	0.08715	2.374803	1.621994
Trial1	1	1	noBlindfold	counterclockwise	practice	Free	1	-0.5	-0.5	20.6658	-0.21964	-1.44876	-1.70368	1.23589941485559	0.019935	2.611784	1.913838
Trial1	1	1	noBlindfold	counterclockwise	practice	Free	1	-0.5	-0.5	20.68581	-0.21974	-1.44871	-1.68348	1.21621159428886	-0.053123	2.751434	1.533586
Trial1	1	1	noBlindfold	counterclockwise	practice	Free	1	-0.5	-0.5	20.7058	-0.21989	-1.44862	-1.64156	1.17542376354225	-0.14667	2.662566	1.679155
Trial1	1	1	noBlindfold	counterclockwise	practice	Free	1	-0.5	-0.5	20.7258	-0.22059	-1.44859	-1.61903	1.15338549013215	-0.186569	2.857229	1.819024
Trial1	1	1	noBlindfold	counterclockwise	practice	Free	1	-0.5	-0.5	20.7458	-0.22124	-1.44858	-1.59591	1.13080768692995	-0.1946	2.734506	1.836105
Trial1	1	1	noBlindfold	counterclockwise	practice	Free	1	-0.5	-0.5	20.76579	-0.22202	-1.44859	-1.57373	1.10912982820372	-0.117575	2.768361	1.564967
Trial1	1	1	noBlindfold	counterclockwise	practice	Free	1	-0.5	-0.5	20.7858	-0.22287	-1.44862	-1.54965	1.08561782722695	0.0082935	2.74297	1.594879
Trial1	1	1	noBlindfold	counterclockwise	practice	Free	1	-0.5	-0.5	20.8058	-0.22368	-1.44864	-1.50149	1.03891046478344	0.13361	2.713347	1.755015
Trial1	1	1	noBlindfold	counterclockwise	practice	Free	1	-0.5	-0.5	20.82581	-0.22499	-1.44874	-1.47602	1.01402451924684	0.099394	2.36634	1.487098
Trial1	1	1	noBlindfold	counterclockwise	practice	Free	1	-0.5	-0.5	20.84579	-0.22546	-1.44882	-1.4509	0.989738823432711	0.12997	2.1082	1.460949
Trial1	1	1	noBlindfold	counterclockwise	practice	Free	1	-0.5	-0.5	20.8658	-0.22578	-1.44889	-1.42471	0.96451296538438	0.097152	2.290167	1.545977
Trial1	1	1	noBlindfold	counterclockwise	practice	Free	1	-0.5	-0.5	20.8858	-0.22593	-1.44887	-1.39919	0.940030279530944	-0.071399	2.307095	1.416676
Trial1	1	1	noBlindfold	counterclockwise	practice	Free	1	-0.5	-0.5	20.90579	-0.22598	-1.44884	-1.34707	0.890289003608778	0.04431	2.27324	0.976122
Trial1	1	1	noBlindfold	counterclockwise	practice	Free	1	-0.5	-0.5	20.9258	-0.22593	-1.44888	-1.32297	0.867406387160001	0.0020449	2.06165	0.611853
Trial1	1	1	noBlindfold	counterclockwise	practice	Free	1	-0.5	-0.5	20.9458	-0.22579	-1.44891	-1.29867	0.844431750776099	0.196111	2.150518	0.29186
Trial1	1	1	noBlindfold	counterclockwise	practice	Free	1	-0.5	-0.5	20.96581	-0.22554	-1.44891	-1.27439	0.82158889606879	0.15514	2.298631	0.094346
Trial1	1	1	noBlindfold	counterclockwise	practice	Free	1	-0.5	-0.5	20.98579	-0.22515	-1.4489	-1.25212	0.800766533872082	0.292714	2.087041	0.483879
Trial1	1	1	noBlindfold	counterclockwise	practice	Free	1	-0.5	-0.5	21.0058	-0.22459	-1.44894	-1.20701	0.7587580969937	0.246362	2.070114	0.270067
Trial1	1	1	noBlindfold	counterclockwise	practice	Free	1	-0.5	-0.5	21.0258	-0.22307	-1.44897	-1.18418	0.73810062243627	-0.040195	2.027796	0.402604
Trial1	1	1	noBlindfold	counterclockwise	practice	Free	1	-0.5	-0.5	21.04579	-0.22226	-1.44897	-1.16361	0.719387041951489	0.014902	1.94316	0.598316
Trial1	1	1	noBlindfold	counterclockwise	practice	Free	1	-0.5	-0.5	21.0658	-0.22159	-1.449	-1.14181	0.699594254379857	-0.203791	2.074346	0.722797
Trial1	1	1	noBlindfold	counterclockwise	practice	Free	1	-0.5	-0.5	21.0858	-0.22103	-1.44899	-1.1205	0.680326740316329	-0.192196	2.040491	0.962218
Trial1	1	1	noBlindfold	counterclockwise	practice	Free	1	-0.5	-0.5	21.1058	-0.22066	-1.44898	-1.07752	0.641529578638351	-0.067347	2.027796	1.096722
Trial1	1	1	noBlindfold	counterclockwise	practice	Free	1	-0.5	-0.5	21.12579	-0.2203	-1.44901	-1.0552	0.621674444360363	0.091816	1.960087	1.053925
Trial1	1	1	noBlindfold	counterclockwise	practice	Free	1	-0.5	-0.5	21.1458	-0.22012	-1.44902	-1.03265	0.601704930389719	0.117023	1.799279	1.288447
Trial1	1	1	noBlindfold	counterclockwise	practice	Free	1	-0.5	-0.5	21.1658	-0.21987	-1.44908	-1.01052	0.582325911916031	0.098764	1.786583	1.129336
Trial1	1	1	noBlindfold	counterclockwise	practice	Free	1	-0.5	-0.5	21.18581	-0.21956	-1.44913	-0.9889	0.563622046047994	0.0044769	1.744265	1.102894
Trial1	1	1	noBlindfold	counterclockwise	practice	Free	1	-0.5	-0.5	21.2058	-0.21926	-1.44912	-0.94148	0.5231821573731	-0.059494	1.756961	1.124183
Trial1	1	1	noBlindfold	counterclockwise	practice	Free	1	-0.5	-0.5	21.2258	-0.21875	-1.44904	-0.91934	0.50492337064686	0.052904	2.032028	0.950638
Trial1	1	1	noBlindfold	counterclockwise	practice	Free	1	-0.5	-0.5	21.2458	-0.21847	-1.44901	-0.8965	0.486283230278609	0.197012	1.875451	0.987519
Trial1	1	1	noBlindfold	counterclockwise	practice	Free	1	-0.5	-0.5	21.26579	-0.21804	-1.44905	-0.87331	0.467826657177131	0.088244	1.723106	0.507713
Trial1	1	1	noBlindfold	counterclockwise	practice	Free	1	-0.5	-0.5	21.2858	-0.21754	-1.44909	-0.8511	0.450616115185313	0.125129	1.782351	0.678325
Trial1	1	1	noBlindfold	counterclockwise	practice	Free	1	-0.5	-0.5	21.3058	-0.21699	-1.44913	-0.80718	0.417677201634112	-0.04991	1.536907	0.503621
Trial1	1	1	noBlindfold	counterclockwise	practice	Free	1	-0.5	-0.5	21.32581	-0.21584	-1.44915	-0.78649	0.403513813986775	-0.103629	1.913537	0.07658
Trial1	1	1	noBlindfold	counterclockwise	practice	Free	1	-0.5	-0.5	21.34579	-0.21525	-1.44906	-0.76647	0.389985650937376	-0.00077354	1.773888	-0.048596
Trial1	1	1	noBlindfold	counterclockwise	practice	Free	1	-0.5	-0.5	21.3658	-0.21471	-1.44909	-0.74635	0.376933287817534	0.014569	1.574993	0.174682
Trial1	1	1	noBlindfold	counterclockwise	practice	Free	1	-0.5	-0.5	21.3858	-0.21421	-1.44916	-0.72711	0.365040901680675	-0.125759	1.816206	0.636017
Trial1	1	1	noBlindfold	counterclockwise	practice	Free	1	-0.5	-0.5	21.40579	-0.21386	-1.44914	-0.68928	0.34307876081253	-0.24415	1.930464	0.690204
Trial1	1	1	noBlindfold	counterclockwise	practice	Free	1	-0.5	-0.5	21.4258	-0.21394	-1.44899	-0.67015	0.332838313706277	-0.277513	1.913537	0.888783
Trial1	1	1	noBlindfold	counterclockwise	practice	Free	1	-0.5	-0.5	21.4458	-0.21436	-1.44904	-0.65055	0.322886226394979	0.016154	1.782351	0.601944
Trial1	1	1	noBlindfold	counterclockwise	practice	Free	1	-0.5	-0.5	21.46581	-0.21484	-1.4491	-0.63267	0.314511597566758	-0.010168	1.676556	0.884346
Trial1	1	1	noBlindfold	counterclockwise	practice	Free	1	-0.5	-0.5	21.48579	-0.21519	-1.44918	-0.6143	0.306889610035533	0.193932	1.469198	0.587705
Trial1	1	1	noBlindfold	counterclockwise	practice	Free	1	-0.5	-0.5	21.5058	-0.21538	-1.44925	-0.57785	0.295074832951289	0.213629	1.469198	0.6628
Trial1	1	1	noBlindfold	counterclockwise	practice	Free	1	-0.5	-0.5	21.5258	-0.21518	-1.44918	-0.55985	0.291040298281366	0.139737	1.583457	0.41152
Trial1	1	1	noBlindfold	counterclockwise	practice	Free	1	-0.5	-0.5	21.54579	-0.21484	-1.44922	-0.54149	0.288162526415478	0.253271	1.524212	0.497322
Trial1	1	1	noBlindfold	counterclockwise	practice	Free	1	-0.5	-0.5	21.5658	-0.21432	-1.44926	-0.52332	0.286630230704852	0.108552	1.469198	0.565081
Trial1	1	1	noBlindfold	counterclockwise	practice	Free	1	-0.5	-0.5	21.5858	-0.21377	-1.44927	-0.50594	0.286291640365856	-0.008197	1.600384	0.535256
Trial1	1	1	noBlindfold	counterclockwise	practice	Free	1	-0.5	-0.5	21.6058	-0.21326	-1.44922	-0.47173	0.288130220084894	-0.126708	1.63847	0.157969
Trial1	1	1	noBlindfold	counterclockwise	practice	Free	1	-0.5	-0.5	21.62579	-0.21227	-1.44924	-0.45556	0.291141649717411	0.127172	1.481894	0.589404
Trial1	1	1	noBlindfold	counterclockwise	practice	Free	1	-0.5	-0.5	21.6458	-0.21168	-1.44928	-0.43833	0.294841677523675	0.062373	1.414185	0.650378
Trial1	1	1	noBlindfold	counterclockwise	practice	Free	1	-0.5	-0.5	21.6658	-0.21096	-1.44929	-0.42102	0.299636374079665	0.110841	1.503053	0.905116
Trial1	1	1	noBlindfold	counterclockwise	practice	Free	1	-0.5	-0.5	21.68581	-0.21017	-1.44922	-0.40431	0.305217966105452	0.152798	1.917769	0.693614
Trial1	1	1	noBlindfold	counterclockwise	practice	Free	1	-0.5	-0.5	21.7058	-0.20927	-1.4491	-0.37081	0.318141459407902	0.221399	1.866987	0.750178
Trial1	1	1	noBlindfold	counterclockwise	practice	Free	1	-0.5	-0.5	21.7258	-0.20692	-1.44913	-0.35483	0.327063017528863	0.371598	1.515748	0.724285
Trial1	1	1	noBlindfold	counterclockwise	practice	Free	1	-0.5	-0.5	21.7458	-0.20543	-1.44925	-0.33752	0.336409324514571	0.422701	1.270304	0.932792
Trial1	1	1	noBlindfold	counterclockwise	practice	Free	1	-0.5	-0.5	21.76579	-0.20356	-1.44931	-0.31976	0.346933907593269	0.369096	1.494589	1.211964
Trial1	1	1	noBlindfold	counterclockwise	practice	Free	1	-0.5	-0.5	21.7858	-0.20141	-1.44927	-0.30217	0.358179714827205	0.186881	1.642702	1.234716
Trial1	1	1	noBlindfold	counterclockwise	practice	Free	1	-0.5	-0.5	21.8058	-0.19924	-1.44922	-0.2654	0.381436418951944	0.107595	1.532675	1.132226
Trial1	1	1	noBlindfold	counterclockwise	practice	Free	1	-0.5	-0.5	21.82581	-0.19488	-1.44928	-0.24652	0.396674075519621	-0.011311	1.422648	1.476221
[truncated: 20,801 more rows]
