# Supplementary material for: Assessing kinesthetic proprioceptive function of the upper limb: a novel dynamic movement reproduction task using a robotic arm
Source: PeerJ. 2021 May 3;9:e11301. doi: 10.7717/peerj.11301 (PMC8101453; doi:10.7717/peerj.11301)
Supplement: Supplemental Information 2 [file peerj-09-11301-s002.zip › DMR raw data_Study 2_part 1/HMData_PP026_2019-10-07-13-37-18.txt]

Trial1	3	1	noBlindfold	clockwise	practice	Guided	1	0.5	0	0	0.44732	-1.45007	-0.8012	0.802929995106319	0.329482	-0.117925	-2.602408
Trial1	3	1	noBlindfold	clockwise	practice	Guided	1	0.5	0	0.002182007	0.44767	-1.45005	-0.8012	0.802907109714574	0.366256	-0.092514	-2.826099
Trial1	3	1	noBlindfold	clockwise	practice	Guided	1	0.5	0	0.02218628	0.44767	-1.45005	-0.80137	0.803076800278775	0.366256	-0.092514	-2.826099
Trial1	3	1	noBlindfold	clockwise	practice	Guided	1	0.5	0	0.04219055	0.44843	-1.45004	-0.8013901	0.803047619952815	0.167971	-0.10517	-2.835561
Trial1	3	1	noBlindfold	clockwise	practice	Guided	1	0.5	0	0.06217957	0.44862	-1.45004	-0.80137	0.803015455471829	0.151457	-0.092451	-2.671817
Trial1	3	1	noBlindfold	clockwise	practice	Guided	1	0.5	0	0.08218384	0.44866	-1.45004	-0.80136	0.803002904354959	0.086562	-0.126273	-2.678339
Trial1	3	1	noBlindfold	clockwise	practice	Guided	1	0.5	0	0.1021881	0.44866	-1.45005	-0.80137	0.803012897448383	0.039919	-0.177011	-2.805419
Trial1	3	1	noBlindfold	clockwise	practice	Guided	1	0.5	0	0.1221924	0.44866	-1.45005	-0.8014	0.803042817249009	-0.074095	-0.261588	-2.833957
Trial1	3	1	noBlindfold	clockwise	practice	Guided	1	0.5	0	0.1421814	0.44864	-1.45007	-0.8013901	0.803034162368682	-0.154639	-0.354505	-2.759278
Trial1	3	1	noBlindfold	clockwise	practice	Guided	1	0.5	0	0.1621857	0.44864	-1.45008	-0.80135	0.802994190057619	-0.141157	-0.324791	-2.623702
Trial1	3	1	noBlindfold	clockwise	practice	Guided	1	0.5	0	0.1821899	0.44863	-1.45009	-0.8013	0.802944982315601	-0.097741	-0.286619	-2.536668
Trial1	3	1	noBlindfold	clockwise	practice	Guided	1	0.5	0	0.202179	0.44863	-1.45009	-0.80127	0.802915003119159	-0.102903	-0.341545	-2.444171
Trial1	3	1	noBlindfold	clockwise	practice	Guided	1	0.5	0	0.2221832	0.44862	-1.4501	-0.80121	0.802855804477586	-0.130846	-0.332985	-2.437826
Trial1	3	1	noBlindfold	clockwise	practice	Guided	1	0.5	0	0.2421875	0.4486	-1.45012	-0.80115	0.802797124362343	-0.252645	-0.392018	-2.210123
Trial1	3	1	noBlindfold	clockwise	practice	Guided	1	0.5	0	0.2621918	0.44858	-1.45013	-0.8011	0.802748558840528	-0.251097	-0.332674	-2.096377
Trial1	3	1	noBlindfold	clockwise	practice	Guided	1	0.5	0	0.2821808	0.44855	-1.45014	-0.80106	0.802710511691929	-0.273155	-0.379124	-2.030774
Trial1	3	1	noBlindfold	clockwise	practice	Guided	1	0.5	0	0.3021851	0.44851	-1.45016	-0.80104	0.802693147814378	-0.322433	-0.522901	-2.025302
Trial1	3	1	noBlindfold	clockwise	practice	Guided	1	0.5	0	0.3221893	0.44846	-1.4502	-0.801	0.80265644695459	-0.333138	-0.654086	-1.996538
Trial1	3	1	noBlindfold	clockwise	practice	Guided	1	0.5	0	0.3421783	0.44833	-1.45031	-0.80098	0.802644876768003	-0.380017	-0.929153	-1.890183
Trial1	3	1	noBlindfold	clockwise	practice	Guided	1	0.5	0	0.3621826	0.44824	-1.45037	-0.80097	0.802640623487652	-0.425232	-0.971471	-1.880527
Trial1	3	1	noBlindfold	clockwise	practice	Guided	1	0.5	0	0.3821869	0.44813	-1.45041	-0.80096	0.802637791433173	-0.48435	-0.899531	-1.863361
Trial1	3	1	noBlindfold	clockwise	practice	Guided	1	0.5	0	0.4021912	0.44799	-1.45044	-0.80095	0.80263685920571	-0.471917	-0.996862	-1.849897
Trial1	3	1	noBlindfold	clockwise	practice	Guided	1	0.5	0	0.4221802	0.44786	-1.45047	-0.80093	0.802625308541709	-0.377599	-0.988399	-1.860531
Trial1	3	1	noBlindfold	clockwise	practice	Guided	1	0.5	0	0.4421844	0.44778	-1.45047	-0.80087	0.802570673549356	-0.535009	-0.882604	-1.635131
Trial1	3	1	noBlindfold	clockwise	practice	Guided	1	0.5	0	0.4621887	0.44766	-1.45045	-0.80087	0.80257848935736	-0.672416	-0.836054	-1.648342
Trial1	3	1	noBlindfold	clockwise	practice	Guided	1	0.5	0	0.4821777	0.44736	-1.45046	-0.80092	0.802648011556601	-0.4338	-1.064571	-1.956748
Trial1	3	1	noBlindfold	clockwise	practice	Guided	1	0.5	0	0.502182	0.44708	-1.45052	-0.80099	0.802736248504609	-0.354581	-1.149207	-2.027806
Trial1	3	1	noBlindfold	clockwise	practice	Guided	1	0.5	0	0.5221863	0.44693	-1.45055	-0.80102	0.80277606636273	-0.224457	-1.115353	-2.225013
Trial1	3	1	noBlindfold	clockwise	practice	Guided	1	0.5	0	0.5421906	0.44691	-1.45054	-0.80103	0.802787439731536	0.055921	-0.996862	-2.28242
Trial1	3	1	noBlindfold	clockwise	practice	Guided	1	0.5	0	0.5621796	0.44691	-1.45054	-0.80103	0.802787439731536	0.036864	-0.882604	-2.195279
Trial1	3	1	noBlindfold	clockwise	practice	Guided	1	0.5	0	0.5821838	0.44691	-1.45053	-0.80104	0.802797371917013	-0.067969	-0.840286	-2.139969
Trial1	3	1	noBlindfold	clockwise	practice	Guided	1	0.5	0	0.6021881	0.44691	-1.45052	-0.80104	0.802797371917013	-0.223532	-0.78104	-2.098683
Trial1	3	1	noBlindfold	clockwise	practice	Guided	1	0.5	0	0.6221924	0.4469	-1.45049	-0.80101	0.802768116740178	-0.362144	-0.675245	-2.020254
Trial1	3	1	noBlindfold	clockwise	practice	Guided	1	0.5	0	0.6421814	0.44679	-1.45041	-0.80098	0.802745485138366	-0.373165	-0.616	-1.923274
Trial1	3	1	noBlindfold	clockwise	practice	Guided	1	0.5	0	0.6621857	0.44673	-1.45038	-0.80097	0.802739414941806	-0.279753	-0.641391	-1.820767
Trial1	3	1	noBlindfold	clockwise	practice	Guided	1	0.5	0	0.6821899	0.44672	-1.45038	-0.80097	0.802740077529918	-0.139501	-0.713332	-1.790506
Trial1	3	1	noBlindfold	clockwise	practice	Guided	1	0.5	0	0.702179	0.44672	-1.45038	-0.80097	0.802740077529918	-0.100071	-0.704868	-1.862454
Trial1	3	1	noBlindfold	clockwise	practice	Guided	1	0.5	0	0.7221832	0.44671	-1.45037	-0.80096	0.802730810202376	-0.08839	-0.768345	-1.908842
Trial1	3	1	noBlindfold	clockwise	practice	Guided	1	0.5	0	0.7421875	0.44671	-1.45038	-0.80095	0.802720818712059	-0.195813	-0.789504	-1.764347
Trial1	3	1	noBlindfold	clockwise	practice	Guided	1	0.5	0	0.7621918	0.4467	-1.45037	-0.80092	0.802691566594438	-0.266664	-0.679477	-1.663633
Trial1	3	1	noBlindfold	clockwise	practice	Guided	1	0.5	0	0.7821808	0.44669	-1.45037	-0.80087	0.802642333694833	-0.273421	-0.594841	-1.529513
Trial1	3	1	noBlindfold	clockwise	practice	Guided	1	0.5	0	0.8021851	0.44666	-1.45035	-0.80081	0.802584438341022	-0.265497	-0.645623	-1.444812
Trial1	3	1	noBlindfold	clockwise	practice	Guided	1	0.5	0	0.8221893	0.44662	-1.45034	-0.80076	0.802537259307551	-0.258983	-0.658318	-1.406505
Trial1	3	1	noBlindfold	clockwise	practice	Guided	1	0.5	0	0.8421783	0.44659	-1.45034	-0.80075	0.802529262652214	-0.213533	-0.624464	-1.348815
Trial1	3	1	noBlindfold	clockwise	practice	Guided	1	0.5	0	0.8621826	0.44659	-1.45034	-0.80074	0.802519271272751	-0.184842	-0.577914	-1.309057
Trial1	3	1	noBlindfold	clockwise	practice	Guided	1	0.5	0	0.8821869	0.44658	-1.45033	-0.80074	0.802519935784067	-0.197816	-0.522901	-1.321626
Trial1	3	1	noBlindfold	clockwise	practice	Guided	1	0.5	0	0.9021912	0.44658	-1.45033	-0.80073	0.802509944413431	-0.220824	-0.544051	-1.370916
Trial1	3	1	noBlindfold	clockwise	practice	Guided	1	0.5	0	0.9221802	0.44657	-1.45032	-0.80073	0.802510613025065	-0.218766	-0.594833	-1.332319
Trial1	3	1	noBlindfold	clockwise	practice	Guided	1	0.5	0	0.9421844	0.44656	-1.45031	-0.80072	0.802501284454631	-0.228618	-0.539803	-1.383471
Trial1	3	1	noBlindfold	clockwise	practice	Guided	1	0.5	0	0.9621887	0.44655	-1.4503	-0.8006999	0.802481970635055	-0.228749	-0.383116	-1.311927
Trial1	3	1	noBlindfold	clockwise	practice	Guided	1	0.5	0	0.9821777	0.44653	-1.45028	-0.80068	0.802463379643643	-0.23668	-0.438019	-1.249635
Trial1	3	1	noBlindfold	clockwise	practice	Guided	1	0.5	0	1.002182	0.44651	-1.45027	-0.80067	0.802454778538837	-0.226843	-0.475997	-1.202367
Trial1	3	1	noBlindfold	clockwise	practice	Guided	1	0.5	0	1.022186	0.4465	-1.45027	-0.80066	0.802445454785292	-0.149641	-0.509827	-1.222571
Trial1	3	1	noBlindfold	clockwise	practice	Guided	1	0.5	0	1.042191	0.44649	-1.45027	-0.80065	0.802436129185978	-0.223556	-0.619842	-1.181107
Trial1	3	1	noBlindfold	clockwise	practice	Guided	1	0.5	0	1.06218	0.44649	-1.45027	-0.80065	0.802436129185978	-0.196065	-0.56906	-1.259279
Trial1	3	1	noBlindfold	clockwise	practice	Guided	1	0.5	0	1.082184	0.44648	-1.45027	-0.80066	0.80244679026881	-0.191053	-0.560597	-1.334713
Trial1	3	1	noBlindfold	clockwise	practice	Guided	1	0.5	0	1.102188	0.44648	-1.45027	-0.80069	0.802476704649829	-0.172831	-0.632537	-1.54397
Trial1	3	1	noBlindfold	clockwise	practice	Guided	1	0.5	0	1.122192	0.44647	-1.45028	-0.80081	0.802597085524141	-0.110158	-0.767955	-1.647415
Trial1	3	1	noBlindfold	clockwise	practice	Guided	1	0.5	0	1.142181	0.44646	-1.45031	-0.80087	0.802657643629011	-0.04116	-0.763723	-1.918373
Trial1	3	1	noBlindfold	clockwise	practice	Guided	1	0.5	0	1.162186	0.44646	-1.45031	-0.80093	0.802717472366394	-0.097846	-0.738332	-2.073603
Trial1	3	1	noBlindfold	clockwise	practice	Guided	1	0.5	0	1.18219	0.44645	-1.45032	-0.80095	0.802738120879106	-0.129682	-0.683319	-2.063058
Trial1	3	1	noBlindfold	clockwise	practice	Guided	1	0.5	0	1.202179	0.44645	-1.45032	-0.80096	0.80274811215407	-0.251456	-0.683319	-2.108902
Trial1	3	1	noBlindfold	clockwise	practice	Guided	1	0.5	0	1.222183	0.44644	-1.45032	-0.80095	0.802738788939056	-0.352807	-0.632537	-1.989261
Trial1	3	1	noBlindfold	clockwise	practice	Guided	1	0.5	0	1.242188	0.44637	-1.45032	-0.8009	0.802693566304956	-0.467199	-0.632537	-1.739989
Trial1	3	1	noBlindfold	clockwise	practice	Guided	1	0.5	0	1.262192	0.44621	-1.45032	-0.80085	0.802654436360365	-0.4874	-0.556365	-1.634625
Trial1	3	1	noBlindfold	clockwise	practice	Guided	1	0.5	0	1.282181	0.44593	-1.45029	-0.80081	0.802633283401093	-0.480258	-0.518275	-1.610321
Trial1	3	1	noBlindfold	clockwise	practice	Guided	1	0.5	0	1.302185	0.44551	-1.45027	-0.80079	0.802641705725949	-0.40902	-0.539405	-1.609842
Trial1	3	1	noBlindfold	clockwise	practice	Guided	1	0.5	0	1.322189	0.44501	-1.45027	-0.80071	0.802596062439969	-0.37434	-0.662127	-1.529898
Trial1	3	1	noBlindfold	clockwise	practice	Guided	1	0.5	0	1.342178	0.44369	-1.4503	-0.80063	0.80260773121354	-0.504976	-0.59865	-1.23715
Trial1	3	1	noBlindfold	clockwise	practice	Guided	1	0.5	0	1.362183	0.44279	-1.4503	-0.80054	0.802581600030909	-0.584239	-0.543637	-1.048616
Trial1	3	1	noBlindfold	clockwise	practice	Guided	1	0.5	0	1.382187	0.44166	-1.45028	-0.80046	0.802583165937311	-0.560016	-0.509758	-0.849513
Trial1	3	1	noBlindfold	clockwise	practice	Guided	1	0.5	0	1.402191	0.44025	-1.45027	-0.8003801	0.802607181406535	-0.586882	-0.573231	-0.737087
Trial1	3	1	noBlindfold	clockwise	practice	Guided	1	0.5	0	1.42218	0.4385	-1.45028	-0.80033	0.802689435573855	-0.624077	-0.615549	-0.646725
Trial1	3	1	noBlindfold	clockwise	practice	Guided	1	0.5	0	1.442184	0.4341	-1.45033	-0.8003	0.803008656919681	-0.577768	-0.772125	-0.60969
Trial1	3	1	noBlindfold	clockwise	practice	Guided	1	0.5	0	1.462189	0.43156	-1.45036	-0.80026	0.803181244604199	-0.553	-0.822907	-0.540393
Trial1	3	1	noBlindfold	clockwise	practice	Guided	1	0.5	0	1.482178	0.4288	-1.45035	-0.80021	0.803371324176346	-0.554295	-0.615549	-0.439478
Trial1	3	1	noBlindfold	clockwise	practice	Guided	1	0.5	0	1.502182	0.4258	-1.45031	-0.80018	0.803612843324378	-0.521839	-0.484351	-0.358381
Trial1	3	1	noBlindfold	clockwise	practice	Guided	1	0.5	0	1.522186	0.42247	-1.45025	-0.8001601	0.803907337086536	-0.461579	-0.505384	-0.340205
Trial1	3	1	noBlindfold	clockwise	practice	Guided	1	0.5	0	1.542191	0.41545	-1.45025	-0.80014	0.804594719567478	-0.338507	-0.547601	-0.239482
Trial1	3	1	noBlindfold	clockwise	practice	Guided	1	0.5	0	1.56218	0.4118	-1.45027	-0.80012	0.804966613360785	-0.245022	-0.49258	-0.238075
Trial1	3	1	noBlindfold	clockwise	practice	Guided	1	0.5	0	1.582184	0.40805	-1.45026	-0.80011	0.805376236201933	-0.153564	-0.513643	-0.22259
Trial1	3	1	noBlindfold	clockwise	practice	Guided	1	0.5	0	1.602188	0.40449	-1.45025	-0.80011	0.805790444655621	-0.070702	-0.488169	-0.248119
Trial1	3	1	noBlindfold	clockwise	practice	Guided	1	0.5	0	1.622192	0.4011	-1.45023	-0.80013	0.806219105655925	0.014318	-0.441496	-0.255642
Trial1	3	1	noBlindfold	clockwise	practice	Guided	1	0.5	0	1.642181	0.39499	-1.45023	-0.80017	0.807031062964047	0.136095	-0.46664	-0.362039
Trial1	3	1	noBlindfold	clockwise	practice	Guided	1	0.5	0	1.662186	0.39237	-1.45025	-0.80023	0.807435582268558	0.105931	-0.602038	-0.460459
Trial1	3	1	noBlindfold	clockwise	practice	Guided	1	0.5	0	1.68219	0.39017	-1.4503	-0.80028	0.807781326837433	0.055197	-0.728992	-0.589565
Trial1	3	1	noBlindfold	clockwise	practice	Guided	1	0.5	0	1.702179	0.3883	-1.45035	-0.8003	0.808057536934101	0.043837	-0.737455	-0.593774
Trial1	3	1	noBlindfold	clockwise	practice	Guided	1	0.5	0	1.722183	0.38678	-1.45036	-0.80027	0.808239304978567	0.037277	-0.665515	-0.51487
Trial1	3	1	noBlindfold	clockwise	practice	Guided	1	0.5	0	1.742188	0.38461	-1.45032	-0.80027	0.808546142022813	0.061199	-0.661283	-0.547179
Trial1	3	1	noBlindfold	clockwise	practice	Guided	1	0.5	0	1.762192	0.384	-1.45033	-0.80029	0.8086533004628	0.055787	-0.720528	-0.588869
Trial1	3	1	noBlindfold	clockwise	practice	Guided	1	0.5	0	1.782181	0.38366	-1.45035	-0.80029	0.808702140736748	-0.041744	-0.661283	-0.598306
Trial1	3	1	noBlindfold	clockwise	practice	Guided	1	0.5	0	1.802185	0.38357	-1.45035	-0.80029	0.808715093485109	-0.036619	-0.686674	-0.552676
Trial1	3	1	noBlindfold	clockwise	practice	Guided	1	0.5	0	1.822189	0.38357	-1.45035	-0.80029	0.808715093485109	-0.029127	-0.63166	-0.527015
Trial1	3	1	noBlindfold	clockwise	practice	Guided	1	0.5	0	1.842178	0.38357	-1.45034	-0.80029	0.808715093485109	0.115399	-0.635892	-0.560967
Trial1	3	1	noBlindfold	clockwise	practice	Guided	1	0.5	0	1.862183	0.38357	-1.45034	-0.80029	0.808715093485109	0.193959	-0.682442	-0.611242
Trial1	3	1	noBlindfold	clockwise	practice	Guided	1	0.5	0	1.882187	0.38358	-1.45034	-0.80029	0.80871365618992	0.208655	-0.665515	-0.635656
Trial1	3	1	noBlindfold	clockwise	practice	Guided	1	0.5	0	1.902191	0.38359	-1.45034	-0.80029	0.808712214725536	0.235733	-0.610501	-0.642549
Trial1	3	1	noBlindfold	clockwise	practice	Guided	1	0.5	0	1.92218	0.38359	-1.45033	-0.80029	0.808712214725536	0.205262	-0.597806	-0.602613
Trial1	3	1	noBlindfold	clockwise	practice	Guided	1	0.5	0	1.942184	0.38361	-1.45032	-0.80029	0.8087093364502	0.171959	-0.580879	-0.573493
Trial1	3	1	noBlindfold	clockwise	practice	Guided	1	0.5	0	1.962189	0.38361	-1.45031	-0.80029	0.8087093364502	0.165827	-0.534329	-0.511825
Trial1	3	1	noBlindfold	clockwise	practice	Guided	1	0.5	0	1.982178	0.38362	-1.45031	-0.80029	0.808707899638527	0.142433	-0.483535	-0.551563
Trial1	3	1	noBlindfold	clockwise	practice	Guided	1	0.5	0	2.002182	0.38362	-1.4503	-0.80029	0.808707899638527	0.151993	-0.513093	-0.584114
Trial1	3	1	noBlindfold	clockwise	practice	Guided	1	0.5	0	2.022186	0.38363	-1.45029	-0.80029	0.808706462947555	0.138866	-0.529983	-0.589058
Trial1	3	1	noBlindfold	clockwise	practice	Guided	1	0.5	0	2.042191	0.38364	-1.45028	-0.80029	0.808705022089196	0.229074	-0.508779	-0.585318
Trial1	3	1	noBlindfold	clockwise	practice	Guided	1	0.5	0	2.06218	0.38365	-1.45028	-0.80031	0.808723341176312	0.271163	-0.576455	-0.724653
Trial1	3	1	noBlindfold	clockwise	practice	Guided	1	0.5	0	2.082184	0.3837	-1.45029	-0.80032	0.808726002857552	0.306398	-0.631469	-0.727104
Trial1	3	1	noBlindfold	clockwise	practice	Guided	1	0.5	0	2.102188	0.38382	-1.4503	-0.8003401	0.808728631207196	0.340916	-0.627237	-0.699703
Trial1	3	1	noBlindfold	clockwise	practice	Guided	1	0.5	0	2.122192	0.38406	-1.45031	-0.80036	0.808713890836052	0.398823	-0.639932	-0.700654
Trial1	3	1	noBlindfold	clockwise	practice	Guided	1	0.5	0	2.142181	0.38485	-1.45032	-0.80035	0.808591154936222	0.255604	-0.652628	-0.691846
Trial1	3	1	noBlindfold	clockwise	practice	Guided	1	0.5	0	2.162186	0.38529	-1.45032	-0.80031	0.808489022298848	0.148465	-0.618773	-0.61372
Trial1	3	1	noBlindfold	clockwise	practice	Guided	1	0.5	0	2.18219	0.38565	-1.4503	-0.80027	0.808398378478723	0.123369	-0.508746	-0.481281
Trial1	3	1	noBlindfold	clockwise	practice	Guided	1	0.5	0	2.202179	0.38593	-1.45028	-0.80027	0.808358816092545	0.201019	-0.601846	-0.513932
Trial1	3	1	noBlindfold	clockwise	practice	Guided	1	0.5	0	2.222183	0.38619	-1.45029	-0.80032	0.808371678477985	0.287351	-0.665323	-0.622627
Trial1	3	1	noBlindfold	clockwise	practice	Guided	1	0.5	0	2.242188	0.38683	-1.45033	-0.80032	0.808281821061632	0.310901	-0.678018	-0.661604
Trial1	3	1	noBlindfold	clockwise	practice	Guided	1	0.5	0	2.262192	0.38719	-1.45034	-0.8003	0.808211725351442	0.233438	-0.669555	-0.617231
Trial1	3	1	noBlindfold	clockwise	practice	Guided	1	0.5	0	2.282181	0.38754	-1.45034	-0.80029	0.808153085677591	0.262128	-0.661091	-0.566147
Trial1	3	1	noBlindfold	clockwise	practice	Guided	1	0.5	0	2.302185	0.38786	-1.45035	-0.80028	0.808098643641928	0.203867	-0.690714	-0.568408
Trial1	3	1	noBlindfold	clockwise	practice	Guided	1	0.5	0	2.322189	0.38818	-1.45035	-0.8003	0.808074131408071	0.217644	-0.745727	-0.576032
Trial1	3	1	noBlindfold	clockwise	practice	Guided	1	0.5	0	2.342178	0.3886	-1.45039	-0.8003	0.808016123097497	0.226225	-0.804972	-0.571326
Trial1	3	1	noBlindfold	clockwise	practice	Guided	1	0.5	0	2.362183	0.38873	-1.4504	-0.80029	0.807988351620279	0.264495	-0.809204	-0.539695
Trial1	3	1	noBlindfold	clockwise	practice	Guided	1	0.5	0	2.382187	0.38881	-1.45041	-0.80029	0.807977335867019	0.24738	-0.843059	-0.553288
Trial1	3	1	noBlindfold	clockwise	practice	Guided	1	0.5	0	2.402191	0.38887	-1.45042	-0.80029	0.807969082228543	0.227974	-0.766886	-0.604873
Trial1	3	1	noBlindfold	clockwise	practice	Guided	1	0.5	0	2.42218	0.38889	-1.45041	-0.80029	0.80796633608522	0.255916	-0.855754	-0.548592
Trial1	3	1	noBlindfold	clockwise	practice	Guided	1	0.5	0	2.442184	0.3889	-1.45041	-0.80029	0.807964954999113	0.259375	-0.792277	-0.611497
Trial1	3	1	noBlindfold	clockwise	practice	Guided	1	0.5	0	2.462189	0.38891	-1.45041	-0.8003	0.807973441670942	0.228456	-0.766886	-0.617464
Trial1	3	1	noBlindfold	clockwise	practice	Guided	1	0.5	0	2.482178	0.38892	-1.4504	-0.8003	0.807972064943148	0.224913	-0.809204	-0.634493
Trial1	3	1	noBlindfold	clockwise	practice	Guided	1	0.5	0	2.502182	0.38893	-1.4504	-0.8003	0.807970692433972	0.205896	-0.796509	-0.614542
Trial1	3	1	noBlindfold	clockwise	practice	Guided	1	0.5	0	2.522186	0.38894	-1.4504	-0.80029	0.8079594564588	0.181015	-0.771118	-0.569682
Trial1	3	1	noBlindfold	clockwise	practice	Guided	1	0.5	0	2.542191	0.38894	-1.45039	-0.80029	0.8079594564588	0.114698	-0.699177	-0.501939
Trial1	3	1	noBlindfold	clockwise	practice	Guided	1	0.5	0	2.56218	0.38895	-1.45039	-0.80028	0.80794810659246	0.178058	-0.779582	-0.519332
Trial1	3	1	noBlindfold	clockwise	practice	Guided	1	0.5	0	2.582184	0.38895	-1.45039	-0.80028	0.80794810659246	0.268674	-0.809204	-0.467787
Trial1	3	1	noBlindfold	clockwise	practice	Guided	1	0.5	0	2.602188	0.38897	-1.4504	-0.80027	0.807935435588335	0.330888	-0.881145	-0.544097
Trial1	3	1	noBlindfold	clockwise	practice	Guided	1	0.5	0	2.622192	0.38904	-1.45042	-0.80027	0.80792582217705	0.443438	-0.889608	-0.487198
Trial1	3	1	noBlindfold	clockwise	practice	Guided	1	0.5	0	2.642181	0.38959	-1.45049	-0.80026	0.807840608403691	0.423419	-1.067344	-0.523638
Trial1	3	1	noBlindfold	clockwise	practice	Guided	1	0.5	0	2.662186	0.39003	-1.45052	-0.80021	0.807731046992248	0.426602	-0.974244	-0.353401
Trial1	3	1	noBlindfold	clockwise	practice	Guided	1	0.5	0	2.68219	0.39056	-1.4505	-0.8001601	0.807609571262729	0.428317	-0.927695	-0.306902
Trial1	3	1	noBlindfold	clockwise	practice	Guided	1	0.5	0	2.702179	0.3912	-1.45048	-0.80013	0.807493325691941	0.428824	-0.948854	-0.239441
Trial1	3	1	noBlindfold	clockwise	practice	Guided	1	0.5	0	2.722183	0.39194	-1.45049	-0.80012	0.807384030195879	0.378185	-1.041953	-0.212786
Trial1	3	1	noBlindfold	clockwise	practice	Guided	1	0.5	0	2.742188	0.39353	-1.45051	-0.8001	0.807152913094039	0.296398	-1.037721	-0.20588
Trial1	3	1	noBlindfold	clockwise	practice	Guided	1	0.5	0	2.762192	0.39426	-1.45053	-0.80008	0.8070371481152	0.25467	-1.071576	-0.195785
Trial1	3	1	noBlindfold	clockwise	practice	Guided	1	0.5	0	2.782181	0.39493	-1.45054	-0.80006	0.806929840678674	0.215683	-1.118126	-0.090644
Trial1	3	1	noBlindfold	clockwise	practice	Guided	1	0.5	0	2.802185	0.3955	-1.45055	-0.80004	0.806835956885734	0.234928	-1.15198	-0.069129
Trial1	3	1	noBlindfold	clockwise	practice	Guided	1	0.5	0	2.822189	0.39597	-1.45057	-0.80006	0.806795076275802	0.188433	-1.249311	-0.097083
Trial1	3	1	noBlindfold	clockwise	practice	Guided	1	0.5	0	2.842178	0.39646	-1.45065	-0.80005	0.806722053597501	0.149097	-1.346643	-0.111896
Trial1	3	1	noBlindfold	clockwise	practice	Guided	1	0.5	0	2.862183	0.39647	-1.45066	-0.80005	0.806720768450002	0.186358	-1.350875	-0.063427
Trial1	3	1	noBlindfold	clockwise	practice	Guided	1	0.5	0	2.882187	0.39648	-1.45067	-0.80005	0.80671948724905	0.250681	-1.372034	-0.09779
Trial1	3	1	noBlindfold	clockwise	practice	Guided	1	0.5	0	2.902191	0.3965	-1.45068	-0.80006	0.806726911326194	0.336469	-1.397424	-0.117753
Trial1	3	1	noBlindfold	clockwise	practice	Guided	1	0.5	0	2.92218	0.39651	-1.45069	-0.80007	0.806735557526732	0.418764	-1.401656	-0.154999
Trial1	3	1	noBlindfold	clockwise	practice	Guided	1	0.5	0	2.942184	0.39669	-1.45072	-0.80008	0.80672235768515	0.489296	-1.443974	-0.222293
Trial1	3	1	noBlindfold	clockwise	practice	Guided	1	0.5	0	2.962189	0.39688	-1.45072	-0.80008	0.806698053141496	0.422839	-1.469365	-0.154559
Trial1	3	1	noBlindfold	clockwise	practice	Guided	1	0.5	0	2.982178	0.39709	-1.45073	-0.80006	0.806651425411573	0.392175	-1.48206	-0.088973
Trial1	3	1	noBlindfold	clockwise	practice	Guided	1	0.5	0	3.002182	0.39728	-1.45072	-0.80005	0.806617217963861	0.380504	-1.384729	-0.043339
Trial1	3	1	noBlindfold	clockwise	practice	Guided	1	0.5	0	3.022186	0.39746	-1.4507	-0.80005	0.806594314561188	0.382105	-1.36357	-0.09208
Trial1	3	1	noBlindfold	clockwise	practice	Guided	1	0.5	0	3.042191	0.39788	-1.45073	-0.80006	0.806551020366617	0.492888	-1.524378	-0.141839
Trial1	3	1	noBlindfold	clockwise	practice	Guided	1	0.5	0	3.06218	0.39815	-1.45075	-0.80007	0.806526811552782	0.502639	-1.515915	-0.154359
Trial1	3	1	noBlindfold	clockwise	practice	Guided	1	0.5	0	3.082184	0.39848	-1.45076	-0.80008	0.806495083277239	0.516633	-1.520147	-0.16976
Trial1	3	1	noBlindfold	clockwise	practice	Guided	1	0.5	0	3.102188	0.39888	-1.45076	-0.80008	0.806444832587256	0.557773	-1.570928	-0.188307
Trial1	3	1	noBlindfold	clockwise	practice	Guided	1	0.5	0	3.122192	0.39936	-1.45077	-0.80004	0.806345100810949	0.47876	-1.562465	-0.133943
Trial1	3	1	noBlindfold	clockwise	practice	Guided	1	0.5	0	3.142181	0.40039	-1.45076	-0.80002	0.80619737980297	0.387008	-1.452438	-0.017191
Trial1	3	1	noBlindfold	clockwise	practice	Guided	1	0.5	0	3.162186	0.40088	-1.45073	-0.8	0.80611704878051	0.355073	-1.448206	0.015334
Trial1	3	1	noBlindfold	clockwise	practice	Guided	1	0.5	0	3.18219	0.40134	-1.45072	-0.79998	0.806040858422557	0.320191	-1.477829	0.054669
Trial1	3	1	noBlindfold	clockwise	practice	Guided	1	0.5	0	3.202179	0.40171	-1.45073	-0.79998	0.805995654313093	0.301098	-1.520147	0.074592
Trial1	3	1	noBlindfold	clockwise	practice	Guided	1	0.5	0	3.222183	0.40198	-1.45073	-0.79997	0.80595283603635	0.313602	-1.414352	0.087947
Trial1	3	1	noBlindfold	clockwise	practice	Guided	1	0.5	0	3.242188	0.40229	-1.45069	-0.79999	0.805935012368614	0.411639	-1.388961	0.0095744
Trial1	3	1	noBlindfold	clockwise	practice	Guided	1	0.5	0	3.262192	0.40242	-1.45071	-0.79999	0.805919258415419	0.411774	-1.460901	0.0053958
Trial1	3	1	noBlindfold	clockwise	practice	Guided	1	0.5	0	3.282181	0.40258	-1.45072	-0.79998	0.805890019380713	0.412393	-1.36357	0.068553
Trial1	3	1	noBlindfold	clockwise	practice	Guided	1	0.5	0	3.302185	0.40277	-1.4507	-0.79996	0.805847134517021	0.42436	-1.333947	0.090295
Trial1	3	1	noBlindfold	clockwise	practice	Guided	1	0.5	0	3.322189	0.403	-1.45068	-0.79996	0.805819417932986	0.420531	-1.300093	0.153163
Trial1	3	1	noBlindfold	clockwise	practice	Guided	1	0.5	0	3.342178	0.40358	-1.45065	-0.79998	0.805769747425285	0.374416	-1.283166	0.02423
Trial1	3	1	noBlindfold	clockwise	practice	Guided	1	0.5	0	3.362183	0.40391	-1.45064	-0.79998	0.80573032545507	0.357539	-1.283166	0.0064194
Trial1	3	1	noBlindfold	clockwise	practice	Guided	1	0.5	0	3.382187	0.40423	-1.45063	-0.8	0.80571199375236	0.33104	-1.240848	0.043637
Trial1	3	1	noBlindfold	clockwise	practice	Guided	1	0.5	0	3.402191	0.40453	-1.45063	-0.80002	0.805696332551354	0.352436	-1.253543	-0.061157
Trial1	3	1	noBlindfold	clockwise	practice	Guided	1	0.5	0	3.42218	0.40484	-1.45063	-0.80008	0.805719203935186	0.294383	-1.300093	-0.13607
Trial1	3	1	noBlindfold	clockwise	practice	Guided	1	0.5	0	3.442184	0.40527	-1.45066	-0.80009	0.805678414493688	0.19928	-1.388961	-0.26359
Trial1	3	1	noBlindfold	clockwise	practice	Guided	1	0.5	0	3.462189	0.4053	-1.45068	-0.80009	0.805674889924254	0.198729	-1.372034	-0.255136
Trial1	3	1	noBlindfold	clockwise	practice	Guided	1	0.5	0	3.482178	0.40531	-1.45069	-0.80009	0.805673716479822	0.050614	-1.465133	-0.238614
Trial1	3	1	noBlindfold	clockwise	practice	Guided	1	0.5	0	3.502182	0.4053	-1.45071	-0.8001	0.805684834091343	-0.148521	-1.511683	-0.262982
Trial1	3	1	noBlindfold	clockwise	practice	Guided	1	0.5	0	3.522186	0.40529	-1.45074	-0.80013	0.805715840111431	-0.330791	-1.549769	-0.345246
Trial1	3	1	noBlindfold	clockwise	practice	Guided	1	0.5	0	3.542191	0.40517	-1.4508	-0.80017	0.805769673043382	-0.595951	-1.651332	-0.457549
Trial1	3	1	noBlindfold	clockwise	practice	Guided	1	0.5	0	3.56218	0.40496	-1.45082	-0.80021	0.805834132231159	-0.611026	-1.69365	-0.428869
Trial1	3	1	noBlindfold	clockwise	practice	Guided	1	0.5	0	3.582184	0.40467	-1.45083	-0.8002501	0.805908156591915	-0.433517	-1.664028	-0.578327
Trial1	3	1	noBlindfold	clockwise	practice	Guided	1	0.5	0	3.602188	0.40441	-1.45083	-0.80028	0.80596866285447	-0.287006	-1.706346	-0.704044
Trial1	3	1	noBlindfold	clockwise	practice	Guided	1	0.5	0	3.622192	0.40432	-1.45085	-0.80032	0.806019054316038	-0.037151	-1.778286	-0.857513
Trial1	3	1	noBlindfold	clockwise	practice	Guided	1	0.5	0	3.642181	0.40433	-1.4509	-0.8003401	0.806037810468185	0.155602	-1.964486	-1.027007
Trial1	3	1	noBlindfold	clockwise	practice	Guided	1	0.5	0	3.662186	0.40434	-1.45093	-0.80035	0.806046509165715	0.106944	-1.926399	-1.034098
Trial1	3	1	noBlindfold	clockwise	practice	Guided	1	0.5	0	3.68219	0.40434	-1.45093	-0.80036	0.806056392795436	0.04298	-1.934863	-0.932701
Trial1	3	1	noBlindfold	clockwise	practice	Guided	1	0.5	0	3.702179	0.40434	-1.45094	-0.80036	0.806056392795436	-0.032337	-1.90524	-0.827374
Trial1	3	1	noBlindfold	clockwise	practice	Guided	1	0.5	0	3.722183	0.40434	-1.45094	-0.80036	0.806056392795436	-0.08093	-1.960254	-0.796988
Trial1	3	1	noBlindfold	clockwise	practice	Guided	1	0.5	0	3.742188	0.40433	-1.45096	-0.80036	0.806057577696838	-0.111977	-2.053353	-0.723093
Trial1	3	1	noBlindfold	clockwise	practice	Guided	1	0.5	0	3.762192	0.40433	-1.45098	-0.80036	0.806057577696838	-0.154669	-2.133758	-0.624834
Trial1	3	1	noBlindfold	clockwise	practice	Guided	1	0.5	0	3.782181	0.40432	-1.45101	-0.80035	0.806048882657104	-0.181295	-2.222625	-0.529452
Trial1	3	1	noBlindfold	clockwise	practice	Guided	1	0.5	0	3.802185	0.40431	-1.45106	-0.80035	0.806050071355207	-0.253273	-2.324189	-0.592614
Trial1	3	1	noBlindfold	clockwise	practice	Guided	1	0.5	0	3.822189	0.40429	-1.45111	-0.8003401	0.80604256202545	-0.362992	-2.417288	-0.620146
Trial1	3	1	noBlindfold	clockwise	practice	Guided	1	0.5	0	3.842178	0.40424	-1.45117	-0.8003401	0.806048498031465	-0.630925	-2.391897	-0.686495
Trial1	3	1	noBlindfold	clockwise	practice	Guided	1	0.5	0	3.862183	0.40421	-1.45117	-0.80033	0.806042058591713	-0.712156	-2.273407	-0.568584
Trial1	3	1	noBlindfold	clockwise	practice	Guided	1	0.5	0	3.882187	0.40416	-1.45116	-0.80032	0.806038064102225	-0.711194	-2.252248	-0.535538
Trial1	3	1	noBlindfold	clockwise	practice	Guided	1	0.5	0	3.902191	0.40407	-1.45114	-0.80032	0.806048770646743	-0.64554	-2.226857	-0.590527
Trial1	3	1	noBlindfold	clockwise	practice	Guided	1	0.5	0	3.92218	0.40401	-1.45114	-0.80032	0.806055912664182	-0.545336	-2.248016	-0.626667
Trial1	3	1	noBlindfold	clockwise	practice	Guided	1	0.5	0	3.942184	0.40396	-1.45114	-0.80032	0.806061865932358	-0.456935	-2.358043	-0.613019
Trial1	3	1	noBlindfold	clockwise	practice	Guided	1	0.5	0	3.962189	0.40394	-1.45115	-0.80032	0.806064248805306	-0.460258	-2.358043	-0.630045
Trial1	3	1	noBlindfold	clockwise	practice	Guided	1	0.5	0	3.982178	0.40392	-1.45116	-0.80032	0.806066635719635	-0.46979	-2.404593	-0.610126
Trial1	3	1	noBlindfold	clockwise	practice	Guided	1	0.5	0	4.002182	0.4039	-1.45117	-0.80032	0.806069019571431	-0.485056	-2.429984	-0.585231
Trial1	3	1	noBlindfold	clockwise	practice	Guided	1	0.5	0	4.022186	0.40388	-1.45119	-0.80031	0.80606152096051	-0.490226	-2.438447	-0.648642
Trial1	3	1	noBlindfold	clockwise	practice	Guided	1	0.5	0	4.042191	0.40383	-1.45121	-0.80031	0.806067485803141	-0.455665	-2.497692	-0.566348
Trial1	3	1	noBlindfold	clockwise	practice	Guided	1	0.5	0	4.06218	0.40381	-1.45122	-0.80031	0.806069871885259	-0.358298	-2.527315	-0.615593
Trial1	3	1	noBlindfold	clockwise	practice	Guided	1	0.5	0	4.082184	0.4038	-1.45124	-0.80031	0.80607106333134	-0.288107	-2.599256	-0.594613
Trial1	3	1	noBlindfold	clockwise	practice	Guided	1	0.5	0	4.102188	0.40379	-1.45126	-0.80031	0.806072258456417	-0.216439	-2.650037	-0.688936
Trial1	3	1	noBlindfold	clockwise	practice	Guided	1	0.5	0	4.122192	0.40378	-1.45129	-0.80031	0.806073450146651	-0.148527	-2.696587	-0.615809
Trial1	3	1	noBlindfold	clockwise	practice	Guided	1	0.5	0	4.142181	0.40377	-1.45134	-0.80031	0.806074649074441	-0.033704	-2.806614	-0.596399
Trial1	3	1	noBlindfold	clockwise	practice	Guided	1	0.5	0	4.162186	0.40377	-1.45135	-0.80031	0.806074649074441	-0.032219	-2.802382	-0.545823
Trial1	3	1	noBlindfold	clockwise	practice	Guided	1	0.5	0	4.18219	0.40377	-1.45136	-0.8003	0.806064707107007	-0.0021039	-2.768528	-0.527201
Trial1	3	1	noBlindfold	clockwise	practice	Guided	1	0.5	0	4.202179	0.40377	-1.45136	-0.8003	0.806064707107007	-0.087501	-2.772759	-0.439605
Trial1	3	1	noBlindfold	clockwise	practice	Guided	1	0.5	0	4.222183	0.40376	-1.45136	-0.80027	0.806036069650529	-0.121043	-2.72621	-0.375034
Trial1	3	1	noBlindfold	clockwise	practice	Guided	1	0.5	0	4.242188	0.40375	-1.45136	-0.80026	0.806027382571576	-0.257935	-2.683892	-0.268479
Trial1	3	1	noBlindfold	clockwise	practice	Guided	1	0.5	0	4.262192	0.40374	-1.45135	-0.80026	0.806028578382691	-0.202803	-2.637342	-0.370318
Trial1	3	1	noBlindfold	clockwise	practice	Guided	1	0.5	0	4.282181	0.40373	-1.45134	-0.8002501	0.80601988803518	-0.125002	-2.595024	-0.403495
Trial1	3	1	noBlindfold	clockwise	practice	Guided	1	0.5	0	4.302185	0.40373	-1.45133	-0.8002501	0.80601988803518	-0.043254	-2.603487	-0.503738
Trial1	3	1	noBlindfold	clockwise	practice	Guided	1	0.5	0	4.322189	0.40373	-1.45133	-0.80026	0.806029770756925	0.027857	-2.595024	-0.575262
Trial1	3	1	noBlindfold	clockwise	practice	Guided	1	0.5	0	4.342178	0.40373	-1.45132	-0.80027	0.806039653480424	0.153708	-2.595024	-0.668798
Trial1	3	1	noBlindfold	clockwise	practice	Guided	1	0.5	0	4.362183	0.40374	-1.45132	-0.80028	0.806048403038768	0.14973	-2.650037	-0.677448
Trial1	3	1	noBlindfold	clockwise	practice	Guided	1	0.5	0	4.382187	0.40374	-1.45132	-0.80028	0.806048403038768	0.156129	-2.688123	-0.710728
Trial1	3	1	noBlindfold	clockwise	practice	Guided	1	0.5	0	4.402191	0.40374	-1.45132	-0.80028	0.806048403038768	0.103525	-2.645805	-0.650728
Trial1	3	1	noBlindfold	clockwise	practice	Guided	1	0.5	0	4.42218	0.40374	-1.45132	-0.80027	0.806038461120809	0.062504	-2.603487	-0.484852
Trial1	3	1	noBlindfold	clockwise	practice	Guided	1	0.5	0	4.442184	0.40375	-1.45131	-0.80026	0.806027382571576	0.042964	-2.556938	-0.380605
Trial1	3	1	noBlindfold	clockwise	practice	Guided	1	0.5	0	4.462189	0.40375	-1.4513	-0.8002501	0.806017499820549	0.057754	-2.573865	-0.32915
Trial1	3	1	noBlindfold	clockwise	practice	Guided	1	0.5	0	4.482178	0.40375	-1.4513	-0.80024	0.806007498715007	0.024917	-2.552706	-0.301549
Trial1	3	1	noBlindfold	clockwise	practice	Guided	1	0.5	0	4.502182	0.40375	-1.4513	-0.80024	0.806007498715007	0.037739	-2.531547	-0.292282
Trial1	3	1	noBlindfold	clockwise	practice	Guided	1	0.5	0	4.522186	0.40375	-1.4513	-0.80023	0.805997556789384	0.037974	-2.578097	-0.296388
Trial1	3	1	noBlindfold	clockwise	practice	Guided	1	0.5	0	4.542191	0.40375	-1.4513	-0.80023	0.805997556789384	0.077444	-2.544242	-0.3693
Trial1	3	1	noBlindfold	clockwise	practice	Guided	1	0.5	0	4.56218	0.40375	-1.4513	-0.80022	0.805987674043647	0.054218	-2.603487	-0.345617
Trial1	3	1	noBlindfold	clockwise	practice	Guided	1	0.5	0	4.582184	0.40376	-1.45129	-0.80022	0.805986478296253	0.079136	-2.565401	-0.390846
Trial1	3	1	noBlindfold	clockwise	practice	Guided	1	0.5	0	4.602188	0.40376	-1.45129	-0.80021	0.805976536359418	0.09316	-2.489229	-0.32628
Trial1	3	1	noBlindfold	clockwise	practice	Guided	1	0.5	0	4.622192	0.40376	-1.45128	-0.80021	0.805976536359418	0.094374	-2.459606	-0.347152
Trial1	3	1	noBlindfold	clockwise	practice	Guided	1	0.5	0	4.642181	0.40377	-1.45126	-0.8002	0.805965465064993	0.182406	-2.455374	-0.329135
Trial1	3	1	noBlindfold	clockwise	practice	Guided	1	0.5	0	4.662186	0.40378	-1.45126	-0.8002	0.805964265974784	0.161141	-2.442679	-0.346339
Trial1	3	1	noBlindfold	clockwise	practice	Guided	1	0.5	0	4.68219	0.40379	-1.45125	-0.8002	0.805963074123112	0.181568	-2.484997	-0.316367
Trial1	3	1	noBlindfold	clockwise	practice	Guided	1	0.5	0	4.702179	0.40379	-1.45125	-0.8002	0.805963074123112	0.203973	-2.476533	-0.321771
Trial1	3	1	noBlindfold	clockwise	practice	Guided	1	0.5	0	4.722183	0.4038	-1.45125	-0.80019	0.805951877665412	0.177266	-2.510388	-0.320633
Trial1	3	1	noBlindfold	clockwise	practice	Guided	1	0.5	0	4.742188	0.40381	-1.45125	-0.80019	0.805950686043138	0.117447	-2.527315	-0.290324
Trial1	3	1	noBlindfold	clockwise	practice	Guided	1	0.5	0	4.762192	0.40381	-1.45125	-0.80018	0.805940744038024	0.063123	-2.489229	-0.271649
Trial1	3	1	noBlindfold	clockwise	practice	Guided	1	0.5	0	4.782181	0.40381	-1.45125	-0.80018	0.805940744038024	0.022137	-2.51462	-0.262149
Trial1	3	1	noBlindfold	clockwise	practice	Guided	1	0.5	0	4.802185	0.40381	-1.45125	-0.80017	0.805930861213267	0.0013873	-2.51462	-0.212825
Trial1	3	1	noBlindfold	clockwise	practice	Guided	1	0.5	0	4.822189	0.40382	-1.45126	-0.8001601	0.805919783289315	0.023347	-2.54001	-0.207252
Trial1	3	1	noBlindfold	clockwise	practice	Guided	1	0.5	0	4.842178	0.40382	-1.45126	-0.8001601	0.805919783289315	0.077377	-2.595024	-0.216553
Trial1	3	1	noBlindfold	clockwise	practice	Guided	1	0.5	0	4.862183	0.40382	-1.45127	-0.8001601	0.805919783289315	0.044777	-2.573865	-0.235107
Trial1	3	1	noBlindfold	clockwise	practice	Guided	1	0.5	0	4.882187	0.40382	-1.45127	-0.80015	0.805909841274753	0.050685	-2.569633	-0.218014
Trial1	3	1	noBlindfold	clockwise	practice	Guided	1	0.5	0	4.902191	0.40382	-1.45127	-0.80015	0.805909841274753	0.096323	-2.628878	-0.223192
Trial1	3	1	noBlindfold	clockwise	practice	Guided	1	0.5	0	4.92218	0.40383	-1.45128	-0.80014	0.805898648631838	0.110342	-2.603487	-0.208981
Trial1	3	1	noBlindfold	clockwise	practice	Guided	1	0.5	0	4.942184	0.40384	-1.45128	-0.80013	0.80588757444068	0.109274	-2.569633	-0.079712
Trial1	3	1	noBlindfold	clockwise	practice	Guided	1	0.5	0	4.962189	0.40384	-1.45129	-0.80012	0.805877632402038	0.141573	-2.620415	-0.131825
Trial1	3	1	noBlindfold	clockwise	practice	Guided	1	0.5	0	4.982178	0.40385	-1.45129	-0.80011	0.805866551180818	0.11141	-2.616183	-0.041663
Trial1	3	1	noBlindfold	clockwise	practice	Guided	1	0.5	0	5.002182	0.40385	-1.4513	-0.80011	0.805866551180818	0.162962	-2.662733	-0.084874
Trial1	3	1	noBlindfold	clockwise	practice	Guided	1	0.5	0	5.022186	0.40386	-1.45131	-0.80009	0.805845420301089	0.181882	-2.688123	0.046686
Trial1	3	1	noBlindfold	clockwise	practice	Guided	1	0.5	0	5.042191	0.40388	-1.45134	-0.80008	0.805833148328464	0.194356	-2.747369	0.060031
Trial1	3	1	noBlindfold	clockwise	practice	Guided	1	0.5	0	5.06218	0.40389	-1.45135	-0.80007	0.805822071042915	0.202943	-2.747369	0.064731
Trial1	3	1	noBlindfold	clockwise	practice	Guided	1	0.5	0	5.082184	0.4039	-1.45136	-0.80006	0.805810938227411	0.156247	-2.743137	0.09982
Trial1	3	1	noBlindfold	clockwise	practice	Guided	1	0.5	0	5.102188	0.4039	-1.45136	-0.80005	0.805800936933557	0.148562	-2.747369	0.078313
Trial1	3	1	noBlindfold	clockwise	practice	Guided	1	0.5	0	5.122192	0.40391	-1.45137	-0.80004	0.805789859824797	0.144578	-2.747369	0.069641
Trial1	3	1	noBlindfold	clockwise	practice	Guided	1	0.5	0	5.142181	0.40392	-1.45137	-0.80003	0.805778727185351	0.146236	-2.734673	0.040256
Trial1	3	1	noBlindfold	clockwise	practice	Guided	1	0.5	0	5.162186	0.40393	-1.45136	-0.80003	0.805777536793646	0.181235	-2.666964	0.050476
Trial1	3	1	noBlindfold	clockwise	practice	Guided	1	0.5	0	5.18219	0.40394	-1.45135	-0.80003	0.805776339418163	0.176293	-2.63311	-0.092586
Trial1	3	1	noBlindfold	clockwise	practice	Guided	1	0.5	0	5.202179	0.40395	-1.45134	-0.80004	0.80578509500816	0.209568	-2.671196	-0.128448
Trial1	3	1	noBlindfold	clockwise	practice	Guided	1	0.5	0	5.222183	0.40396	-1.45135	-0.80004	0.805783897893158	0.25023	-2.764296	-0.13862
Trial1	3	1	noBlindfold	clockwise	practice	Guided	1	0.5	0	5.242188	0.40398	-1.45137	-0.80004	0.805781514687432	0.239716	-2.700819	-0.109977
Trial1	3	1	noBlindfold	clockwise	practice	Guided	1	0.5	0	5.262192	0.40399	-1.45137	-0.80004	0.805780325043529	0.206575	-2.72621	-0.078244
Trial1	3	1	noBlindfold	clockwise	practice	Guided	1	0.5	0	5.282181	0.404	-1.45137	-0.80004	0.80577913552157	0.12188	-2.72621	-0.08295
Trial1	3	1	noBlindfold	clockwise	practice	Guided	1	0.5	0	5.302185	0.404	-1.45136	-0.80004	0.80577913552157	0.0033834	-2.67966	-0.039449
Trial1	3	1	noBlindfold	clockwise	practice	Guided	1	0.5	0	5.322189	0.404	-1.45135	-0.80003	0.805769193263447	-0.018104	-2.620415	0.022393
Trial1	3	1	noBlindfold	clockwise	practice	Guided	1	0.5	0	5.342178	0.404	-1.4513	-0.80003	0.805769193263447	0.022389	-2.544242	0.01636
Trial1	3	1	noBlindfold	clockwise	practice	Guided	1	0.5	0	5.362183	0.404	-1.45128	-0.80003	0.805769193263447	0.038936	-2.531547	-0.041543
Trial1	3	1	noBlindfold	clockwise	practice	Guided	1	0.5	0	5.382187	0.404	-1.45128	-0.80003	0.805769193263447	0.090259	-2.501924	-0.138466
Trial1	3	1	noBlindfold	clockwise	practice	Guided	1	0.5	0	5.402191	0.40401	-1.45127	-0.80004	0.805777942571291	0.146281	-2.518851	-0.195014
Trial1	3	1	noBlindfold	clockwise	practice	Guided	1	0.5	0	5.42218	0.40402	-1.45126	-0.80005	0.805786636402573	0.192143	-2.552706	-0.217486
Trial1	3	1	noBlindfold	clockwise	practice	Guided	1	0.5	0	5.442184	0.40404	-1.45127	-0.80005	0.805784254693046	0.219655	-2.573865	-0.156836
Trial1	3	1	noBlindfold	clockwise	practice	Guided	1	0.5	0	5.462189	0.40404	-1.45128	-0.80006	0.805794256193955	0.185554	-2.595024	-0.184044
Trial1	3	1	noBlindfold	clockwise	practice	Guided	1	0.5	0	5.482178	0.40405	-1.45129	-0.80006	0.805793060214357	0.114684	-2.67966	-0.192393
Trial1	3	1	noBlindfold	clockwise	practice	Guided	1	0.5	0	5.502182	0.40406	-1.45131	-0.80006	0.805791871454871	0.080337	-2.696587	-0.162484
Trial1	3	1	noBlindfold	clockwise	practice	Guided	1	0.5	0	5.522186	0.40406	-1.45132	-0.80006	0.805791871454871	0.0025746	-2.713514	-0.135726
Trial1	3	1	noBlindfold	clockwise	practice	Guided	1	0.5	0	5.542191	0.40406	-1.45134	-0.80006	0.805791871454871	-0.014201	-2.768528	-0.124148
Trial1	3	1	noBlindfold	clockwise	practice	Guided	1	0.5	0	5.56218	0.40406	-1.45135	-0.80006	0.805791871454871	-0.0082916	-2.734673	-0.073288
Trial1	3	1	noBlindfold	clockwise	practice	Guided	1	0.5	0	5.582184	0.40406	-1.45136	-0.80006	0.805791871454871	-0.00261	-2.709282	-0.093961
Trial1	3	1	noBlindfold	clockwise	practice	Guided	1	0.5	0	5.602188	0.40406	-1.45136	-0.80006	0.805791871454871	0.023566	-2.772759	-0.15969
Trial1	3	1	noBlindfold	clockwise	practice	Guided	1	0.5	0	5.622192	0.40406	-1.45136	-0.80006	0.805791871454871	0.0057677	-2.734673	-0.083922
Trial1	3	1	noBlindfold	clockwise	practice	Guided	1	0.5	0	5.642181	0.40406	-1.45136	-0.80006	0.805791871454871	0.021063	-2.705051	-0.117654
Trial1	3	1	noBlindfold	clockwise	practice	Guided	1	0.5	0	5.662186	0.40406	-1.45136	-0.80006	0.805791871454871	0.081278	-2.72621	-0.155864
Trial1	3	1	noBlindfold	clockwise	practice	Guided	1	0.5	0	5.68219	0.40407	-1.45136	-0.80006	0.80579068281733	0.144909	-2.666964	-0.09031
Trial1	3	1	noBlindfold	clockwise	practice	Guided	1	0.5	0	5.702179	0.40407	-1.45135	-0.80006	0.80579068281733	0.14733	-2.675428	-0.068005
Trial1	3	1	noBlindfold	clockwise	practice	Guided	1	0.5	0	5.722183	0.40408	-1.45135	-0.80006	0.80578949075411	0.194434	-2.675428	-0.111465
Trial1	3	1	noBlindfold	clockwise	practice	Guided	1	0.5	0	5.742188	0.4041	-1.45136	-0.80006	0.805787110542594	0.187157	-2.768528	-0.065549
Trial1	3	1	noBlindfold	clockwise	practice	Guided	1	0.5	0	5.762192	0.4041	-1.45137	-0.80005	0.805777108952991	0.13604	-2.79815	-0.106415
Trial1	3	1	noBlindfold	clockwise	practice	Guided	1	0.5	0	5.782181	0.40411	-1.45138	-0.80005	0.805775920789219	0.070348	-2.827773	-0.051381
Trial1	3	1	noBlindfold	clockwise	practice	Guided	1	0.5	0	5.802185	0.40411	-1.45139	-0.80005	0.805775920789219	0.0037018	-2.823541	-0.055311
Trial1	3	1	noBlindfold	clockwise	practice	Guided	1	0.5	0	5.822189	0.40411	-1.4514	-0.80004	0.805766037548802	-0.028383	-2.810846	-0.040372
Trial1	3	1	noBlindfold	clockwise	practice	Guided	1	0.5	0	5.842178	0.40411	-1.4514	-0.80004	0.805766037548802	-0.028383	-2.810846	-0.040372
Trial1	3	1	noBlindfold	clockwise	practice	Guided	1	0.5	0	5.862183	0.40411	-1.4514	-0.80004	0.805766037548802	-0.083405	-2.853164	-0.014167
Trial1	3	1	noBlindfold	clockwise	practice	Guided	1	0.5	0	5.882187	0.40411	-1.45141	-0.80004	0.805766037548802	0.015101	-2.857395	-0.096671
Trial1	3	1	noBlindfold	clockwise	practice	Guided	1	0.5	0	5.902191	0.40411	-1.45141	-0.80004	0.805766037548802	0.043974	-2.832005	-0.132794
Trial1	3	1	noBlindfold	clockwise	practice	Guided	1	0.5	0	5.92218	0.40411	-1.45141	-0.80004	0.805766037548802	0.099967	-2.861627	-0.099997
Trial1	3	1	noBlindfold	clockwise	practice	Guided	1	0.5	0	5.942184	0.40412	-1.45142	-0.80005	0.805774725654975	0.082142	-2.836236	-0.10098
Trial1	3	1	noBlindfold	clockwise	practice	Guided	1	0.5	0	5.962189	0.40412	-1.45142	-0.80005	0.805774725654975	0.066556	-2.861627	-0.064007
Trial1	3	1	noBlindfold	clockwise	practice	Guided	1	0.5	0	5.982178	0.40413	-1.45142	-0.80005	0.805773541281677	0.06457	-2.861627	-0.106171
Trial1	3	1	noBlindfold	clockwise	practice	Guided	1	0.5	0	6.002182	0.40413	-1.45142	-0.80005	0.805773541281677	0.063556	-2.878554	-0.089372
Trial1	3	1	noBlindfold	clockwise	practice	Guided	1	0.5	0	6.022186	0.40413	-1.45143	-0.80005	0.805773541281677	0.067729	-2.895482	-0.08489
Trial1	3	1	noBlindfold	clockwise	practice	Guided	1	0.5	0	6.042191	0.40414	-1.45144	-0.80005	0.805772346393157	0.096325	-2.929336	-0.116802
Trial1	3	1	noBlindfold	clockwise	practice	Guided	1	0.5	0	6.06218	0.40414	-1.45144	-0.80005	0.805772346393157	0.099497	-2.929336	-0.095546
Trial1	3	1	noBlindfold	clockwise	practice	Guided	1	0.5	0	6.082184	0.40415	-1.45145	-0.80005	0.805771158718279	0.112789	-2.882786	-0.127739
Trial1	3	1	noBlindfold	clockwise	practice	Guided	1	0.5	0	6.102188	0.40415	-1.45145	-0.80005	0.805771158718279	0.119181	-2.899713	-0.127969
Trial1	3	1	noBlindfold	clockwise	practice	Guided	1	0.5	0	6.122192	0.40416	-1.45145	-0.80006	0.805779972843552	0.127535	-2.895482	-0.119019
Trial1	3	1	noBlindfold	clockwise	practice	Guided	1	0.5	0	6.142181	0.40417	-1.45146	-0.80006	0.805778781882974	0.144257	-2.96319	-0.178411
Trial1	3	1	noBlindfold	clockwise	practice	Guided	1	0.5	0	6.162186	0.40418	-1.45146	-0.80006	0.805777594589055	0.165433	-2.942031	-0.158694
Trial1	3	1	noBlindfold	clockwise	practice	Guided	1	0.5	0	6.18219	0.40418	-1.45147	-0.80006	0.805777594589055	0.223628	-2.967422	-0.163617
Trial1	3	1	noBlindfold	clockwise	practice	Guided	1	0.5	0	6.202179	0.40419	-1.45148	-0.80006	0.805776403873474	0.208756	-2.984349	-0.139206
Trial1	3	1	noBlindfold	clockwise	practice	Guided	1	0.5	0	6.222183	0.4042	-1.45148	-0.80006	0.805775216823824	0.222525	-2.96319	-0.148335
Trial1	3	1	noBlindfold	clockwise	practice	Guided	1	0.5	0	6.242188	0.40422	-1.45148	-0.80006	0.805772839547864	0.166387	-2.96319	-0.103728
Trial1	3	1	noBlindfold	clockwise	practice	Guided	1	0.5	0	6.262192	0.40422	-1.45148	-0.80006	0.805772839547864	0.132769	-2.925104	-0.042924
Trial1	3	1	noBlindfold	clockwise	practice	Guided	1	0.5	0	6.282181	0.40423	-1.45147	-0.80005	0.805761647540767	0.144321	-2.916641	-0.033472
Trial1	3	1	noBlindfold	clockwise	practice	Guided	1	0.5	0	6.302185	0.40423	-1.45147	-0.80005	0.805761647540767	0.108505	-2.920872	-0.031372
Trial1	3	1	noBlindfold	clockwise	practice	Guided	1	0.5	0	6.322189	0.40424	-1.45147	-0.80005	0.805760457423098	0.076146	-2.925104	-0.012235
Trial1	3	1	noBlindfold	clockwise	practice	Guided	1	0.5	0	6.342178	0.40424	-1.45147	-0.80005	0.805760457423098	0.015427	-2.958959	-0.041039
Trial1	3	1	noBlindfold	clockwise	practice	Guided	1	0.5	0	6.362183	0.40424	-1.45147	-0.80005	0.805760457423098	0.035404	-2.942031	-0.0019803
Trial1	3	1	noBlindfold	clockwise	practice	Guided	1	0.5	0	6.382187	0.40424	-1.45147	-0.80004	0.805750573993009	-0.018367	-2.954727	-0.072471
Trial1	3	1	noBlindfold	clockwise	practice	Guided	1	0.5	0	6.402191	0.40424	-1.45147	-0.80004	0.805750573993009	0.013474	-2.929336	-0.083191
Trial1	3	1	noBlindfold	clockwise	practice	Guided	1	0.5	0	6.42218	0.40424	-1.45147	-0.80004	0.805750573993009	0.043573	-2.933568	-0.064553
Trial1	3	1	noBlindfold	clockwise	practice	Guided	1	0.5	0	6.442184	0.40424	-1.45147	-0.80004	0.805750573993009	0.100039	-2.950495	-0.040129
Trial1	3	1	noBlindfold	clockwise	practice	Guided	1	0.5	0	6.462189	0.40425	-1.45147	-0.80004	0.805749387524943	0.104479	-2.925104	-0.115567
Trial1	3	1	noBlindfold	clockwise	practice	Guided	1	0.5	0	6.482178	0.40425	-1.45147	-0.80004	0.805749387524943	0.079512	-2.916641	-0.070735
Trial1	3	1	noBlindfold	clockwise	practice	Guided	1	0.5	0	6.502182	0.40425	-1.45147	-0.80004	0.805749387524943	0.068645	-2.946263	-0.113422
Trial1	3	1	noBlindfold	clockwise	practice	Guided	1	0.5	0	6.522186	0.40426	-1.45147	-0.80004	0.805748197637686	0.048132	-2.916641	-0.068332
Trial1	3	1	noBlindfold	clockwise	practice	Guided	1	0.5	0	6.542191	0.40426	-1.45146	-0.80005	0.805758081096922	0.051586	-2.929336	-0.126979
Trial1	3	1	noBlindfold	clockwise	practice	Guided	1	0.5	0	6.56218	0.40426	-1.45146	-0.80005	0.805758081096922	0.110307	-2.925104	-0.140299
Trial1	3	1	noBlindfold	clockwise	practice	Guided	1	0.5	0	6.582184	0.40427	-1.45146	-0.80005	0.805756894887688	0.118196	-2.967422	-0.198693
Trial1	3	1	noBlindfold	clockwise	practice	Guided	1	0.5	0	6.602188	0.40427	-1.45147	-0.80005	0.805756894887688	0.108036	-2.929336	-0.178206
Trial1	3	1	noBlindfold	clockwise	practice	Guided	1	0.5	0	6.622192	0.40428	-1.45147	-0.80006	0.805765707115313	0.170435	-2.988581	-0.178666
Trial1	3	1	noBlindfold	clockwise	practice	Guided	1	0.5	0	6.642181	0.40429	-1.45149	-0.80006	0.805764521165081	0.087663	-3.001277	-0.137177
Trial1	3	1	noBlindfold	clockwise	practice	Guided	1	0.5	0	6.662186	0.40429	-1.45149	-0.80007	0.805774463854177	0.090118	-2.992813	-0.198441
Trial1	3	1	noBlindfold	clockwise	practice	Guided	1	0.5	0	6.68219	0.4043	-1.45149	-0.80007	0.805773278040536	0.071829	-3.00974	-0.171667
Trial1	3	1	noBlindfold	clockwise	practice	Guided	1	0.5	0	6.702179	0.4043	-1.45149	-0.80007	0.805773278040536	0.095753	-3.00974	-0.199652
Trial1	3	1	noBlindfold	clockwise	practice	Guided	1	0.5	0	6.722183	0.4043	-1.45149	-0.80007	0.805773278040536	0.096201	-2.967422	-0.132266
Trial1	3	1	noBlindfold	clockwise	practice	Guided	1	0.5	0	6.742188	0.40431	-1.45149	-0.80007	0.805772088809657	0.122548	-2.967422	-0.134016
Trial1	3	1	noBlindfold	clockwise	practice	Guided	1	0.5	0	6.762192	0.40432	-1.45149	-0.80007	0.805770899701464	0.163731	-2.920872	-0.144976
Trial1	3	1	noBlindfold	clockwise	practice	Guided	1	0.5	0	6.782181	0.40432	-1.45149	-0.80007	0.805770899701464	0.120516	-2.929336	-0.168526
Trial1	3	1	noBlindfold	clockwise	practice	Guided	1	0.5	0	6.802185	0.40433	-1.45148	-0.80007	0.805769710715959	0.107406	-2.899713	-0.173463
Trial1	3	1	noBlindfold	clockwise	practice	Guided	1	0.5	0	6.822189	0.40433	-1.45147	-0.80008	0.805779594282423	0.111814	-2.920872	-0.173146
Trial1	3	1	noBlindfold	clockwise	practice	Guided	1	0.5	0	6.842178	0.40435	-1.45147	-0.80008	0.805777220246332	0.188235	-2.916641	-0.18534
Trial1	3	1	noBlindfold	clockwise	practice	Guided	1	0.5	0	6.862183	0.40435	-1.45146	-0.80008	0.805777220246332	0.138358	-2.895482	-0.247129
Trial1	3	1	noBlindfold	clockwise	practice	Guided	1	0.5	0	6.882187	0.40436	-1.45146	-0.80009	0.805785918792287	0.13956	-2.925104	-0.268022
Trial1	3	1	noBlindfold	clockwise	practice	Guided	1	0.5	0	6.902191	0.40436	-1.45146	-0.80009	0.805785918792287	0.095823	-2.920872	-0.207433
Trial1	3	1	noBlindfold	clockwise	practice	Guided	1	0.5	0	6.92218	0.40436	-1.45146	-0.80009	0.805785918792287	-0.013038	-2.916641	-0.175953
Trial1	3	1	noBlindfold	clockwise	practice	Guided	1	0.5	0	6.942184	0.40436	-1.45146	-0.80009	0.805785918792287	-0.091236	-2.942031	-0.209933
Trial1	3	1	noBlindfold	clockwise	practice	Guided	1	0.5	0	6.962189	0.40436	-1.45146	-0.80009	0.805785918792287	-0.127986	-2.971654	-0.191017
Trial1	3	1	noBlindfold	clockwise	practice	Guided	1	0.5	0	6.982178	0.40435	-1.45147	-0.8001	0.805797046625931	-0.141002	-2.899713	-0.27166
Trial1	3	1	noBlindfold	clockwise	practice	Guided	1	0.5	0	7.002182	0.40435	-1.45147	-0.8001	0.805797046625931	-0.119468	-2.975886	-0.333412
Trial1	3	1	noBlindfold	clockwise	practice	Guided	1	0.5	0	7.022186	0.40434	-1.45146	-0.80012	0.805818120863085	-0.145339	-2.899713	-0.347477
Trial1	3	1	noBlindfold	clockwise	practice	Guided	1	0.5	0	7.042191	0.40434	-1.45146	-0.80013	0.805828063635961	-0.043595	-2.878554	-0.408558
Trial1	3	1	noBlindfold	clockwise	practice	Guided	1	0.5	0	7.06218	0.40433	-1.45145	-0.80014	0.805839132450005	-0.009017	-2.853164	-0.465307
Trial1	3	1	noBlindfold	clockwise	practice	Guided	1	0.5	0	7.082184	0.40434	-1.45145	-0.80014	0.805837947227402	0.039346	-2.840468	-0.453907
Trial1	3	1	noBlindfold	clockwise	practice	Guided	1	0.5	0	7.102188	0.40434	-1.45145	-0.80014	0.805837947227402	0.0050181	-2.865859	-0.401132
Trial1	3	1	noBlindfold	clockwise	practice	Guided	1	0.5	0	7.122192	0.40433	-1.45145	-0.80013	0.805829248873101	-0.069553	-2.815077	-0.270823
Trial1	3	1	noBlindfold	clockwise	practice	Guided	1	0.5	0	7.142181	0.40432	-1.45144	-0.80012	0.805820495027177	-0.232455	-2.832005	-0.0026914
Trial1	3	1	noBlindfold	clockwise	practice	Guided	1	0.5	0	7.162186	0.40431	-1.45143	-0.80011	0.805811800517922	-0.392533	-2.815077	-0.0079613
Trial1	3	1	noBlindfold	clockwise	practice	Guided	1	0.5	0	7.18219	0.40429	-1.45143	-0.8001	0.80580417356658	-0.485728	-2.819309	0.062241
Trial1	3	1	noBlindfold	clockwise	practice	Guided	1	0.5	0	7.202179	0.40426	-1.45142	-0.80009	0.805797792498542	-0.644389	-2.882786	0.031788
Trial1	3	1	noBlindfold	clockwise	practice	Guided	1	0.5	0	7.222183	0.40423	-1.45143	-0.80006	0.805771649322283	-0.667369	-2.912409	0.118753
Trial1	3	1	noBlindfold	clockwise	practice	Guided	1	0.5	0	7.242188	0.40413	-1.45144	-0.80006	0.805783542915562	-0.81294	-2.827773	0.017517
Trial1	3	1	noBlindfold	clockwise	practice	Guided	1	0.5	0	7.262192	0.40404	-1.45143	-0.80005	0.805784254693046	-0.769236	-2.89125	-0.043011
Trial1	3	1	noBlindfold	clockwise	practice	Guided	1	0.5	0	7.282181	0.40392	-1.45144	-0.80006	0.805808553612124	-0.76601	-2.903945	-0.0899
Trial1	3	1	noBlindfold	clockwise	practice	Guided	1	0.5	0	7.302185	0.4038	-1.45144	-0.80006	0.805822868641832	-0.748716	-2.874323	-0.163752
Trial1	3	1	noBlindfold	clockwise	practice	Guided	1	0.5	0	7.322189	0.40371	-1.45143	-0.80008	0.805853442748959	-0.713412	-2.870091	-0.23312
Trial1	3	1	noBlindfold	clockwise	practice	Guided	1	0.5	0	7.342178	0.40362	-1.45146	-0.80008	0.805864202002963	-0.712436	-2.9378	-0.249743
Trial1	3	1	noBlindfold	clockwise	practice	Guided	1	0.5	0	7.362183	0.40359	-1.45148	-0.80008	0.805867788245876	-0.733929	-3.001277	-0.187837
Trial1	3	1	noBlindfold	clockwise	practice	Guided	1	0.5	0	7.382187	0.40355	-1.45149	-0.80008	0.805872577558094	-0.795399	-3.022436	-0.128314
Trial1	3	1	noBlindfold	clockwise	practice	Guided	1	0.5	0	7.402191	0.40349	-1.4515	-0.80007	0.805869877508703	-0.854406	-3.035131	-0.035012
Trial1	3	1	noBlindfold	clockwise	practice	Guided	1	0.5	0	7.42218	0.40339	-1.45152	-0.80003	0.805842096045914	-0.918331	-3.119767	-0.0093339
Trial1	3	1	noBlindfold	clockwise	practice	Guided	1	0.5	0	7.442184	0.40293	-1.45157	-0.80002	0.80588748823866	-0.872917	-3.208635	-0.023447
Trial1	3	1	noBlindfold	clockwise	practice	Guided	1	0.5	0	7.462189	0.40266	-1.4516	-0.80001	0.805910056240768	-0.851201	-3.234026	-0.013732
Trial1	3	1	noBlindfold	clockwise	practice	Guided	1	0.5	0	7.482178	0.40237	-1.45161	-0.8	0.805935199184007	-0.887485	-3.195939	0.072496
Trial1	3	1	noBlindfold	clockwise	practice	Guided	1	0.5	0	7.502182	0.40205	-1.45161	-0.79998	0.805954260671831	-0.901546	-3.162085	0.084301
Trial1	3	1	noBlindfold	clockwise	practice	Guided	1	0.5	0	7.522186	0.4017	-1.45159	-0.79996	0.805976938703654	-0.945716	-3.170549	0.07672
Trial1	3	1	noBlindfold	clockwise	practice	Guided	1	0.5	0	7.542191	0.40067	-1.45158	-0.79995	0.806093331316669	-0.986911	-3.179012	0.096169
Trial1	3	1	noBlindfold	clockwise	practice	Guided	1	0.5	0	7.56218	0.39998	-1.45159	-0.79995	0.806178648277701	-1.004647	-3.17478	0.172734
Trial1	3	1	noBlindfold	clockwise	practice	Guided	1	0.5	0	7.582184	0.39916	-1.4516	-0.79994	0.806270852582443	-1.073006	-3.195939	0.130404
Trial1	3	1	noBlindfold	clockwise	practice	Guided	1	0.5	0	7.602188	0.39809	-1.4516	-0.79993	0.806395504514194	-1.178827	-3.208635	0.177765
Trial1	3	1	noBlindfold	clockwise	practice	Guided	1	0.5	0	7.622192	0.3968	-1.4516	-0.79993	0.806559545384886	-1.191873	-3.132462	0.206757
Trial1	3	1	noBlindfold	clockwise	practice	Guided	1	0.5	0	7.642181	0.39319	-1.45158	-0.79997	0.807069030900638	-1.173716	-3.115535	0.014664
Trial1	3	1	noBlindfold	clockwise	practice	Guided	1	0.5	0	7.662186	0.39095	-1.45157	-0.80002	0.807418086662456	-1.13997	-3.107072	0.0015362
Trial1	3	1	noBlindfold	clockwise	practice	Guided	1	0.5	0	7.68219	0.3884	-1.45157	-0.80004	0.80778621850518	-1.030729	-3.085913	-0.068976
Trial1	3	1	noBlindfold	clockwise	practice	Guided	1	0.5	0	7.702179	0.38587	-1.45157	-0.80006	0.808159459745445	-0.927148	-3.187476	-0.1262
Trial1	3	1	noBlindfold	clockwise	practice	Guided	1	0.5	0	7.722183	0.38315	-1.45159	-0.80008	0.808567829801999	-0.86893	-3.145158	-0.172615
Trial1	3	1	noBlindfold	clockwise	practice	Guided	1	0.5	0	7.742188	0.37777	-1.45157	-0.80007	0.809352983552304	-1.025274	-3.060522	-0.16791
Trial1	3	1	noBlindfold	clockwise	practice	Guided	1	0.5	0	7.762192	0.375	-1.45155	-0.80007	0.809775944760215	-1.015999	-3.043595	-0.128023
Trial1	3	1	noBlindfold	clockwise	practice	Guided	1	0.5	0	7.782181	0.37211	-1.45154	-0.80007	0.810227085736342	-0.905445	-3.085913	-0.10742
Trial1	3	1	noBlindfold	clockwise	practice	Guided	1	0.5	0	7.802185	0.36917	-1.45153	-0.80009	0.810715993970562	-0.834645	-3.115535	-0.152018
Trial1	3	1	noBlindfold	clockwise	practice	Guided	1	0.5	0	7.822189	0.36616	-1.45155	-0.80011	0.811226986505346	-0.821782	-3.140926	-0.226615
Trial1	3	1	noBlindfold	clockwise	practice	Guided	1	0.5	0	7.842178	0.36048	-1.45156	-0.8001	0.812173501189003	-0.867298	-3.115535	-0.173674
Trial1	3	1	noBlindfold	clockwise	practice	Guided	1	0.5	0	7.862183	0.35764	-1.45156	-0.8001	0.812666181084218	-0.924941	-3.073217	-0.197255
Trial1	3	1	noBlindfold	clockwise	practice	Guided	1	0.5	0	7.882187	0.35484	-1.45155	-0.80009	0.813151498307132	-0.984548	-3.060522	-0.18724
Trial1	3	1	noBlindfold	clockwise	practice	Guided	1	0.5	0	7.902191	0.35185	-1.45155	-0.80008	0.813680785902205	-1.005648	-3.107072	-0.12477
Trial1	3	1	noBlindfold	clockwise	practice	Guided	1	0.5	0	7.92218	0.34872	-1.45154	-0.80008	0.814256502411421	-1.074458	-3.047826	-0.174064
Trial1	3	1	noBlindfold	clockwise	practice	Guided	1	0.5	0	7.942184	0.3423	-1.45155	-0.80007	0.815463899510036	-1.000328	-3.098608	-0.14406
Trial1	3	1	noBlindfold	clockwise	practice	Guided	1	0.5	0	7.962189	0.33886	-1.45155	-0.80007	0.81613612752756	-1.012071	-3.085913	-0.172246
Trial1	3	1	noBlindfold	clockwise	practice	Guided	1	0.5	0	7.982178	0.33531	-1.45155	-0.80008	0.816854216183681	-0.962655	-3.136694	-0.166424
Trial1	3	1	noBlindfold	clockwise	practice	Guided	1	0.5	0	8.002182	0.33147	-1.45156	-0.80007	0.817627321793679	-1.006019	-3.128231	-0.12165
Trial1	3	1	noBlindfold	clockwise	practice	Guided	1	0.5	0	8.022186	0.32787	-1.45156	-0.80009	0.818396407542944	-0.933361	-3.10284	-0.163806
Trial1	3	1	noBlindfold	clockwise	practice	Guided	1	0.5	0	8.042191	0.32009	-1.45156	-0.80009	0.820068006622377	-0.968306	-3.132462	-0.168539
Trial1	3	1	noBlindfold	clockwise	practice	Guided	1	0.5	0	8.06218	0.31635	-1.45157	-0.80009	0.820896616108514	-1.038555	-3.14939	-0.192235
Trial1	3	1	noBlindfold	clockwise	practice	Guided	1	0.5	0	8.082184	0.31241	-1.45157	-0.8001	0.821796793301591	-1.029968	-3.179012	-0.186993
Trial1	3	1	noBlindfold	clockwise	practice	Guided	1	0.5	0	8.102188	0.30841	-1.45158	-0.80011	0.822728881116045	-0.965385	-3.195939	-0.229491
Trial1	3	1	noBlindfold	clockwise	practice	Guided	1	0.5	0	8.122192	0.30424	-1.4516	-0.80011	0.823709930718063	-0.915695	-3.208635	-0.257637
Trial1	3	1	noBlindfold	clockwise	practice	Guided	1	0.5	0	8.142181	0.29594	-1.45158	-0.80012	0.82573148596939	-0.938249	-3.187476	-0.255949
Trial1	3	1	noBlindfold	clockwise	practice	Guided	1	0.5	0	8.162186	0.29178	-1.45158	-0.80013	0.826779053218782	-1.012729	-3.212867	-0.29234
Trial1	3	1	noBlindfold	clockwise	practice	Guided	1	0.5	0	8.18219	0.28755	-1.4516	-0.8001	0.827825441598258	-1.034402	-3.195939	-0.22926
Trial1	3	1	noBlindfold	clockwise	practice	Guided	1	0.5	0	8.202179	0.28325	-1.45159	-0.80009	0.828929730051208	-0.99451	-3.111303	-0.197541
Trial1	3	1	noBlindfold	clockwise	practice	Guided	1	0.5	0	8.222183	0.2786	-1.45157	-0.80011	0.830177111363029	-0.934451	-3.153621	-0.143919
Trial1	3	1	noBlindfold	clockwise	practice	Guided	1	0.5	0	8.242188	0.2698	-1.45159	-0.80012	0.832576750054663	-0.863805	-3.22133	-0.244891
Trial1	3	1	noBlindfold	clockwise	practice	Guided	1	0.5	0	8.262192	0.26533	-1.45161	-0.80012	0.833823727903738	-0.891464	-3.263648	-0.224153
Trial1	3	1	noBlindfold	clockwise	practice	Guided	1	0.5	0	8.282181	0.26117	-1.45161	-0.8001	0.834984867663823	-0.995635	-3.238257	-0.206504
Trial1	3	1	noBlindfold	clockwise	practice	Guided	1	0.5	0	8.302185	0.25683	-1.45161	-0.80008	0.836217468211139	-1.050534	-3.162085	-0.157293
Trial1	3	1	noBlindfold	clockwise	practice	Guided	1	0.5	0	8.322189	0.25225	-1.4516	-0.80008	0.837560781836138	-1.055696	-3.195939	-0.135764
Trial1	3	1	noBlindfold	clockwise	practice	Guided	1	0.5	0	8.342178	0.24292	-1.45162	-0.80011	0.84039645865651	-0.93682	-3.272112	-0.218582
Trial1	3	1	noBlindfold	clockwise	practice	Guided	1	0.5	0	8.362183	0.23829	-1.45163	-0.80014	0.841852770425254	-0.969334	-3.280575	-0.311473
Trial1	3	1	noBlindfold	clockwise	practice	Guided	1	0.5	0	8.382187	0.23369	-1.45164	-0.8001601	0.843313183664129	-0.977872	-3.31443	-0.332654
Trial1	3	1	noBlindfold	clockwise	practice	Guided	1	0.5	0	8.402191	0.22893	-1.45166	-0.8001601	0.844828416334478	-1.045096	-3.335589	-0.320897
Trial1	3	1	noBlindfold	clockwise	practice	Guided	1	0.5	0	8.42218	0.22424	-1.45166	-0.80014	0.846325909118041	-1.104642	-3.301734	-0.275855
Trial1	3	1	noBlindfold	clockwise	practice	Guided	1	0.5	0	8.442184	0.21435	-1.45165	-0.80014	0.849599837499499	-1.023939	-3.322893	-0.30517
Trial1	3	1	noBlindfold	clockwise	practice	Guided	1	0.5	0	8.462189	0.20951	-1.45166	-0.80015	0.851248801671174	-1.010309	-3.377907	-0.320732
Trial1	3	1	noBlindfold	clockwise	practice	Guided	1	0.5	0	8.482178	0.20434	-1.45167	-0.80015	0.853026915980335	-1.047759	-3.356748	-0.266018
Trial1	3	1	noBlindfold	clockwise	practice	Guided	1	0.5	0	8.502182	0.19928	-1.45168	-0.80013	0.854775143255648	-1.101339	-3.399066	-0.250199
Trial1	3	1	noBlindfold	clockwise	practice	Guided	1	0.5	0	8.522186	0.19381	-1.45169	-0.80004	0.856630800110921	-1.161633	-3.373675	-0.188032
Trial1	3	1	noBlindfold	clockwise	practice	Guided	1	0.5	0	8.542191	0.1829	-1.45165	-0.79998	0.860534998424878	-1.083125	-3.322893	0.030215
Trial1	3	1	noBlindfold	clockwise	practice	Guided	1	0.5	0	8.56218	0.17749	-1.45165	-0.79996	0.862524571517245	-1.047837	-3.369443	0.044596
Trial1	3	1	noBlindfold	clockwise	practice	Guided	1	0.5	0	8.582184	0.17183	-1.45167	-0.79993	0.864629176290431	-1.14395	-3.344052	0.16008
Trial1	3	1	noBlindfold	clockwise	practice	Guided	1	0.5	0	8.602188	0.16584	-1.45166	-0.7999099	0.866901858719179	-1.268788	-3.246721	0.166981
Trial1	3	1	noBlindfold	clockwise	practice	Guided	1	0.5	0	8.622192	0.15977	-1.45163	-0.79988	0.869232134488937	-1.270099	-3.26788	0.243291
Trial1	3	1	noBlindfold	clockwise	practice	Guided	1	0.5	0	8.642181	0.14636	-1.45164	-0.79986	0.874549754849589	-1.239575	-3.259416	0.284416
Trial1	3	1	noBlindfold	clockwise	practice	Guided	1	0.5	0	8.662186	0.13968	-1.45163	-0.79985	0.877263076550211	-1.328789	-3.200171	0.308918
Trial1	3	1	noBlindfold	clockwise	practice	Guided	1	0.5	0	8.68219	0.13248	-1.45161	-0.79986	0.880253926030477	-1.3943	-3.263648	0.262747
Trial1	3	1	noBlindfold	clockwise	practice	Guided	1	0.5	0	8.702179	0.12469	-1.45163	-0.79988	0.883552857589636	-1.366692	-3.322893	0.231206
Trial1	3	1	noBlindfold	clockwise	practice	Guided	1	0.5	0	8.722183	0.1168	-1.45165	-0.7999099	0.886960069497462	-1.365851	-3.356748	0.199143
Trial1	3	1	noBlindfold	clockwise	practice	Guided	1	0.5	0	8.742188	0.099811	-1.45168	-0.79992	0.894440149282809	-1.382604	-3.407529	0.164358
Trial1	3	1	noBlindfold	clockwise	practice	Guided	1	0.5	0	8.762192	0.090976	-1.45169	-0.79993	0.898436806523975	-1.279884	-3.373675	0.154841
Trial1	3	1	noBlindfold	clockwise	practice	Guided	1	0.5	0	8.782181	0.081916	-1.45171	-0.79995	0.902615220156783	-1.243381	-3.458311	0.102258
Trial1	3	1	noBlindfold	clockwise	practice	Guided	1	0.5	0	8.802185	0.072099	-1.45173	-0.79996	0.90721287434613	-1.345367	-3.487934	0.077804
Trial1	3	1	noBlindfold	clockwise	practice	Guided	1	0.5	0	8.822189	0.062933	-1.45174	-0.79993	0.911545734942403	-1.287673	-3.445616	0.109599
Trial1	3	1	noBlindfold	clockwise	practice	Guided	1	0.5	0	8.842178	0.043246	-1.45173	-0.7999099	0.92112981853329	-1.269991	-3.449847	0.184721
Trial1	3	1	noBlindfold	clockwise	practice	Guided	1	0.5	0	8.862183	0.033311	-1.45172	-0.79989	0.926079207815344	-1.162876	-3.420225	0.170059
Trial1	3	1	noBlindfold	clockwise	practice	Guided	1	0.5	0	8.882187	0.022996	-1.4517	-0.79987	0.931302721655733	-1.087221	-3.390602	0.310723
Trial1	3	1	noBlindfold	clockwise	practice	Guided	1	0.5	0	8.902191	0.013	-1.45169	-0.79983	0.936427818782942	-1.011284	-3.38637	0.324997
Trial1	3	1	noBlindfold	clockwise	practice	Guided	1	0.5	0	8.92218	0.0027802	-1.45168	-0.79975	0.941715264865066	-0.904021	-3.348284	0.41881
Trial1	3	1	noBlindfold	clockwise	practice	Guided	1	0.5	0	8.942184	-0.016868	-1.45166	-0.7997	0.952193601679697	-0.955734	-3.280575	0.606195
Trial1	3	1	noBlindfold	clockwise	practice	Guided	1	0.5	0	8.962189	-0.026045	-1.45163	-0.79966	0.95717265897035	-0.901221	-3.195939	0.670329
Trial1	3	1	noBlindfold	clockwise	practice	Guided	1	0.5	0	8.982178	-0.035666	-1.4516	-0.79963	0.962468793587091	-0.891207	-3.217098	0.7093
Trial1	3	1	noBlindfold	clockwise	practice	Guided	1	0.5	0	9.002182	-0.045148	-1.4516	-0.79961	0.96776160498839	-0.912109	-3.179012	0.761111
Trial1	3	1	noBlindfold	clockwise	practice	Guided	1	0.5	0	9.022186	-0.05393	-1.4516	-0.79958	0.972710946537987	-0.879584	-3.183244	0.804089
Trial1	3	1	noBlindfold	clockwise	practice	Guided	1	0.5	0	9.042191	-0.071835	-1.45157	-0.79956	0.983001262383293	-0.988003	-3.094376	0.874777
Trial1	3	1	noBlindfold	clockwise	practice	Guided	1	0.5	0	9.06218	-0.080509	-1.45155	-0.7995499	0.988064168303308	-0.950815	-3.068985	0.921568
Trial1	3	1	noBlindfold	clockwise	practice	Guided	1	0.5	0	9.082184	-0.089084	-1.45153	-0.79954	0.993118393342465	-0.878428	-3.064754	0.917856
Trial1	3	1	noBlindfold	clockwise	practice	Guided	1	0.5	0	9.102188	-0.098047	-1.45153	-0.79952	0.998445023322006	-0.943023	-3.060522	0.987138
Trial1	3	1	noBlindfold	clockwise	practice	Guided	1	0.5	0	9.122192	-0.10613	-1.45153	-0.79944	1.00324370782324	-0.923805	-2.984349	0.983931
Trial1	3	1	noBlindfold	clockwise	practice	Guided	1	0.5	0	9.142181	-0.12254	-1.45147	-0.79941	1.013218817914	-1.051887	-2.920872	1.169046
Trial1	3	1	noBlindfold	clockwise	practice	Guided	1	0.5	0	9.162186	-0.131	-1.45146	-0.7993701	1.0184073222757	-1.154592	-2.899713	1.306809
Trial1	3	1	noBlindfold	clockwise	practice	Guided	1	0.5	0	9.18219	-0.13929	-1.45144	-0.79938	1.02357222602848	-1.106289	-2.853164	1.198054
Trial1	3	1	noBlindfold	clockwise	practice	Guided	1	0.5	0	9.202179	-0.14766	-1.45144	-0.79939	1.02882840123723	-1.069707	-2.954727	1.177617
Trial1	3	1	noBlindfold	clockwise	practice	Guided	1	0.5	0	9.222183	-0.15635	-1.45146	-0.79936	1.03429768342763	-1.067625	-2.96319	1.204168
Trial1	3	1	noBlindfold	clockwise	practice	Guided	1	0.5	0	9.242188	-0.17348	-1.45146	-0.79935	1.04524436166203	-0.928837	-2.958959	1.291609
Trial1	3	1	noBlindfold	clockwise	practice	Guided	1	0.5	0	9.262192	-0.1818	-1.45147	-0.79933	1.05060919138561	-0.961897	-2.971654	1.331438
Trial1	3	1	noBlindfold	clockwise	practice	Guided	1	0.5	0	9.282181	-0.19031	-1.45147	-0.79928	1.05611386327158	-1.027495	-2.929336	1.473193
Trial1	3	1	noBlindfold	clockwise	practice	Guided	1	0.5	0	9.302185	-0.19828	-1.45146	-0.79924	1.06131028141437	-0.974535	-2.840468	1.556945
Trial1	3	1	noBlindfold	clockwise	practice	Guided	1	0.5	0	9.322189	-0.20669	-1.45143	-0.79917	1.06680995048312	-1.015325	-2.848932	1.601201
Trial1	3	1	noBlindfold	clockwise	practice	Guided	1	0.5	0	9.342178	-0.22291	-1.45142	-0.79913	1.0775934051874	-0.975757	-2.793918	1.749354
Trial1	3	1	noBlindfold	clockwise	practice	Guided	1	0.5	0	9.362183	-0.23115	-1.4514	-0.79908	1.08310165428855	-0.960288	-2.781223	1.834469
Trial1	3	1	noBlindfold	clockwise	practice	Guided	1	0.5	0	9.382187	-0.23906	-1.4514	-0.79903	1.08842024667233	-0.951165	-2.776991	1.937557
Trial1	3	1	noBlindfold	clockwise	practice	Guided	1	0.5	0	9.402191	-0.2469	-1.45139	-0.799	1.09373697250478	-0.982805	-2.7516	2.001684
Trial1	3	1	noBlindfold	clockwise	practice	Guided	1	0.5	0	9.42218	-0.25491	-1.45136	-0.79893	1.09917160817322	-0.973575	-2.692355	2.056554
Trial1	3	1	noBlindfold	clockwise	practice	Guided	1	0.5	0	9.442184	-0.27047	-1.45136	-0.79891	1.10990147287243	-1.015881	-2.709282	2.229454
Trial1	3	1	noBlindfold	clockwise	practice	Guided	1	0.5	0	9.462189	-0.27804	-1.45135	-0.7989	1.11516252269847	-0.971151	-2.645805	2.207753
Trial1	3	1	noBlindfold	clockwise	practice	Guided	1	0.5	0	9.482178	-0.28553	-1.45132	-0.79887	1.12037971353314	-0.937277	-2.628878	2.270645
Trial1	3	1	noBlindfold	clockwise	practice	Guided	1	0.5	0	9.502182	-0.29314	-1.45131	-0.79879	1.12567156813538	-1.005223	-2.573865	2.308334
Trial1	3	1	noBlindfold	clockwise	practice	Guided	1	0.5	0	9.522186	-0.30061	-1.45129	-0.79559	1.12868941842438	-0.964074	-2.497692	2.375018
Trial1	3	1	noBlindfold	clockwise	practice	Guided	1	0.5	0	9.542191	-0.3017	-1.45119	-0.79209	1.12700019949121	-2.990765	-1.875618	2.062441
Trial1	3	1	noBlindfold	clockwise	practice	Guided	1	0.5	0	9.56218	-0.30149	-1.45104	-0.78721	1.12342592052023	-3.029754	-2.286102	2.359003
Trial1	3	1	noBlindfold	clockwise	practice	Guided	1	0.5	0	9.582184	-0.30145	-1.45108	-0.78028	1.1185521866134	-2.320612	-1.989876	2.906779
Trial1	3	1	noBlindfold	clockwise	practice	Guided	1	0.5	0	9.602188	-0.30113	-1.45103	-0.77304	1.11328348057252	-0.957801	-2.137989	1.737656
Trial1	3	1	noBlindfold	clockwise	practice	Guided	1	0.5	0	9.622192	-0.30061	-1.45113	-0.75747	1.10215116935822	-0.050802	-3.081681	1.169894
Trial1	3	1	noBlindfold	clockwise	practice	Guided	1	0.5	0	9.642181	-0.29975	-1.45153	-0.74986	1.09630750928238	-0.075243	-2.54001	1.023834
Trial1	3	1	noBlindfold	clockwise	practice	Guided	1	0.5	0	9.662186	-0.29999	-1.45136	-0.74201	1.09112915534269	-0.720455	-2.451143	1.23759
Trial1	3	1	noBlindfold	clockwise	practice	Guided	1	0.5	0	9.68219	-0.30038	-1.45125	-0.73404	1.08601237773304	-1.190834	-2.510388	0.947439
Trial1	3	1	noBlindfold	clockwise	practice	Guided	1	0.5	0	9.702179	-0.3006	-1.45124	-0.72553	1.08044165490729	-1.520819	-2.366507	1.361982
Trial1	3	1	noBlindfold	clockwise	practice	Guided	1	0.5	0	9.722183	-0.30076	-1.45117	-0.70781	1.06874297823677	-1.724534	-1.972949	1.228431
Trial1	3	1	noBlindfold	clockwise	practice	Guided	1	0.5	0	9.742188	-0.30077	-1.45115	-0.69898	1.06292316538897	-1.242711	-2.637342	0.904154
Trial1	3	1	noBlindfold	clockwise	practice	Guided	1	0.5	0	9.762192	-0.30066	-1.45126	-0.69005	1.05698886887372	-1.14336	-2.396129	1.122759
Trial1	3	1	noBlindfold	clockwise	practice	Guided	1	0.5	0	9.782181	-0.30057	-1.45122	-0.68118	1.05115105268021	-1.01422	-2.264943	0.728988
Trial1	3	1	noBlindfold	clockwise	practice	Guided	1	0.5	0	9.802185	-0.3005	-1.45118	-0.6722	1.04530049804681	-0.91479	-2.63311	0.666663
Trial1	3	1	noBlindfold	clockwise	practice	Guided	1	0.5	0	9.822189	-0.30047	-1.45126	-0.65483	1.03419268682831	-1.04781	-2.518851	0.77785
Trial1	3	1	noBlindfold	clockwise	practice	Guided	1	0.5	0	9.842178	-0.30062	-1.45114	-0.64639	1.02898611596651	-1.413222	-2.264943	0.870307
Trial1	3	1	noBlindfold	clockwise	practice	Guided	1	0.5	0	9.862183	-0.30072	-1.45114	-0.63805	1.02384582823931	-1.596189	-2.315725	0.78341
Trial1	3	1	noBlindfold	clockwise	practice	Guided	1	0.5	0	9.882187	-0.3008	-1.45114	-0.62991	1.01885584424216	-1.666923	-2.311493	0.587743
Trial1	3	1	noBlindfold	clockwise	practice	Guided	1	0.5	0	9.902191	-0.30084	-1.45113	-0.6219	1.01395481917207	-1.672239	-2.197235	0.847939
Trial1	3	1	noBlindfold	clockwise	practice	Guided	1	0.5	0	9.92218	-0.30084	-1.45113	-0.60629	1.00445621166875	-1.547031	-2.298798	0.569839
Trial1	3	1	noBlindfold	clockwise	practice	Guided	1	0.5	0	9.942184	-0.30074	-1.45116	-0.59929	1.0001665228349	-1.438926	-2.349579	0.497572
Trial1	3	1	noBlindfold	clockwise	practice	Guided	1	0.5	0	9.962189	-0.30072	-1.45118	-0.59257	0.996138414773802	-1.468705	-2.226857	0.625461
Trial1	3	1	noBlindfold	clockwise	practice	Guided	1	0.5	0	9.982178	-0.30072	-1.45115	-0.58602	0.992255995379982	-1.483534	-2.193003	0.500984
Trial1	3	1	noBlindfold	clockwise	practice	Guided	1	0.5	0	10.00218	-0.30075	-1.45113	-0.58003	0.988754478519792	-1.608753	-2.32842	0.484267
Trial1	3	1	noBlindfold	clockwise	practice	Guided	1	0.5	0	10.02219	-0.30079	-1.45115	-0.56855	0.982096601665987	-1.717753	-2.269175	0.631405
Trial1	3	1	noBlindfold	clockwise	practice	Guided	1	0.5	0	10.04219	-0.30089	-1.45106	-0.5632	0.979090918423396	-1.817042	-2.201466	0.506561
Trial1	3	1	noBlindfold	clockwise	practice	Guided	1	0.5	0	10.06218	-0.30091	-1.45107	-0.55799	0.976119704793453	-1.848905	-2.11683	0.736234
Trial1	3	1	noBlindfold	clockwise	practice	Guided	1	0.5	0	10.08218	-0.30092	-1.45107	-0.55286	0.973204509614399	-1.849647	-2.197235	0.764657
Trial1	3	1	noBlindfold	clockwise	practice	Guided	1	0.5	0	10.10219	-0.30093	-1.45106	-0.5476	0.970234326415019	-1.844788	-2.142221	0.813834
Trial1	3	1	noBlindfold	clockwise	practice	Guided	1	0.5	0	10.12219	-0.30092	-1.45107	-0.53736	0.964483590906353	-1.863492	-2.095671	0.76754
Trial1	3	1	noBlindfold	clockwise	practice	Guided	1	0.5	0	10.14218	-0.30094	-1.45103	-0.53211	0.961585108624779	-1.88233	-2.121062	1.018727
Trial1	3	1	noBlindfold	clockwise	practice	Guided	1	0.5	0	10.16219	-0.30096	-1.45102	-0.52649	0.958503323039204	-2.018373	-1.989876	0.981777
Trial1	3	1	noBlindfold	clockwise	practice	Guided	1	0.5	0	10.18219	-0.301	-1.451	-0.52053	0.955276119350703	-2.142702	-1.896777	1.230783
Trial1	3	1	noBlindfold	clockwise	practice	Guided	1	0.5	0	10.20218	-0.30104	-1.45098	-0.51438	0.951972601265481	-2.173959	-1.972949	1.259552
Trial1	3	1	noBlindfold	clockwise	practice	Guided	1	0.5	0	10.22218	-0.30108	-1.45096	-0.50092	0.944801562250169	-2.241392	-1.761359	1.149277
Trial1	3	1	noBlindfold	clockwise	practice	Guided	1	0.5	0	10.24219	-0.3011	-1.45096	-0.4936	0.940958106422528	-2.25339	-1.917936	1.272001
Trial1	3	1	noBlindfold	clockwise	practice	Guided	1	0.5	0	10.26219	-0.30112	-1.45095	-0.4865	0.937270249370607	-2.298462	-1.858691	1.068216
Trial1	3	1	noBlindfold	clockwise	practice	Guided	1	0.5	0	10.28218	-0.30114	-1.45094	-0.47908	0.93345754219538	-2.351417	-1.930631	0.982303
Trial1	3	1	noBlindfold	clockwise	practice	Guided	1	0.5	0	10.30219	-0.30116	-1.45098	-0.47136	0.929536220922917	-2.374369	-2.032194	0.966907
Trial1	3	1	noBlindfold	clockwise	practice	Guided	1	0.5	0	10.32219	-0.3012	-1.45098	-0.45591	0.921832614668385	-2.52675	-1.867154	1.041455
Trial1	3	1	noBlindfold	clockwise	practice	Guided	1	0.5	0	10.34218	-0.3012	-1.45098	-0.45591	0.921832614668385	-2.52675	-1.867154	1.041455
Trial1	3	1	noBlindfold	clockwise	practice	Guided	1	0.5	0	10.36218	-0.30145	-1.45097	-0.44198	0.915242289961704	-2.747737	-2.04489	0.775727
Trial1	3	1	noBlindfold	clockwise	practice	Guided	1	0.5	0	10.38219	-0.30145	-1.45097	-0.43306	0.910968210430208	-3.050705	-1.8333	0.978465
Trial1	3	1	noBlindfold	clockwise	practice	Guided	1	0.5	0	10.40219	-0.30153	-1.45093	-0.42555	0.907492788299604	-3.114847	-1.917936	0.939651
Trial1	3	1	noBlindfold	clockwise	practice	Guided	1	0.5	0	10.42218	-0.30156	-1.45096	-0.41027	0.900455363678004	-3.108366	-1.994108	1.003368
Trial1	3	1	noBlindfold	clockwise	practice	Guided	1	0.5	0	10.44218	-0.30156	-1.45095	-0.40291	0.897125895520078	-3.009632	-2.057585	0.712361
Trial1	3	1	noBlindfold	clockwise	practice	Guided	1	0.5	0	10.46219	-0.30153	-1.45098	-0.39548	0.893786752474311	-3.042177	-2.108367	0.826828
Trial1	3	1	noBlindfold	clockwise	practice	Guided	1	0.5	0	10.48218	-0.30152	-1.45104	-0.38838	0.890658919996188	-3.046455	-2.049122	0.874183
Trial1	3	1	noBlindfold	clockwise	practice	Guided	1	0.5	0	10.50218	-0.30153	-1.45102	-0.38145	0.887667982481467	-3.095764	-1.926399	0.679084
Trial1	3	1	noBlindfold	clockwise	practice	Guided	1	0.5	0	10.52219	-0.30154	-1.451	-0.36782	0.881905833847547	-3.066928	-2.066049	0.816629
Trial1	3	1	noBlindfold	clockwise	practice	Guided	1	0.5	0	10.54219	-0.30157	-1.45101	-0.36117	0.879180428919377	-3.154295	-1.956022	0.767269
Trial1	3	1	noBlindfold	clockwise	practice	Guided	1	0.5	0	10.56218	-0.30159	-1.45099	-0.35517	0.876750967017252	-3.225331	-2.015267	0.66905
Trial1	3	1	noBlindfold	clockwise	practice	Guided	1	0.5	0	10.58218	-0.30161	-1.45101	-0.34904	0.874304010962633	-3.273387	-2.04489	0.675289
Trial1	3	1	noBlindfold	clockwise	practice	Guided	1	0.5	0	10.60219	-0.30164	-1.45103	-0.34325	0.872036273788784	-3.427158	-2.015267	0.82616
Trial1	3	1	noBlindfold	clockwise	practice	Guided	1	0.5	0	10.62219	-0.3017	-1.45101	-0.33222	0.867809324608703	-3.524904	-1.994108	0.831436
Trial1	3	1	noBlindfold	clockwise	practice	Guided	1	0.5	0	10.64218	-0.30181	-1.45101	-0.32681	0.86585451889691	-3.736567	-1.943327	0.875141
Trial1	3	1	noBlindfold	clockwise	practice	Guided	1	0.5	0	10.66219	-0.30186	-1.45102	-0.32174	0.864000044229363	-3.714306	-2.154917	0.849063
Trial1	3	1	noBlindfold	clockwise	practice	Guided	1	0.5	0	10.68219	-0.30188	-1.45103	-0.31685	0.862209629630001	-3.82073	-2.057585	0.79831
Trial1	3	1	noBlindfold	clockwise	practice	Guided	1	0.5	0	10.70218	-0.3019	-1.45104	-0.31192	0.860428781144451	-3.825736	-2.099903	0.686479
Trial1	3	1	noBlindfold	clockwise	practice	Guided	1	0.5	0	10.72218	-0.30192	-1.45107	-0.30355	0.857448707900154	-3.886523	-2.201466	0.718999
Trial1	3	1	noBlindfold	clockwise	practice	Guided	1	0.5	0	10.74219	-0.30195	-1.45111	-0.29944	0.856030447067026	-3.929914	-2.112599	0.927384
Trial1	3	1	noBlindfold	clockwise	practice	Guided	1	0.5	0	10.76219	-0.30198	-1.45108	-0.2955	0.854688357651275	-4.004232	-2.197235	0.95633
Trial1	3	1	noBlindfold	clockwise	practice	Guided	1	0.5	0	10.78218	-0.302	-1.45108	-0.29138	0.853291474532367	-4.046827	-2.108367	0.961946
Trial1	3	1	noBlindfold	clockwise	practice	Guided	1	0.5	0	10.80219	-0.30201	-1.45108	-0.28758	0.85201074156234	-3.987787	-2.184539	1.111391
Trial1	3	1	noBlindfold	clockwise	practice	Guided	1	0.5	0	10.82219	-0.30201	-1.45109	-0.27945	0.849301090208395	-4.011198	-2.11683	1.125795
Trial1	3	1	noBlindfold	clockwise	practice	Guided	1	0.5	0	10.84218	-0.30201	-1.45106	-0.27492	0.847821348400162	-4.104829	-2.104135	1.361276
Trial1	3	1	noBlindfold	clockwise	practice	Guided	1	0.5	0	10.86218	-0.30204	-1.45104	-0.27027	0.846353381410903	-4.137124	-1.994108	1.245278
Trial1	3	1	noBlindfold	clockwise	practice	Guided	1	0.5	0	10.88219	-0.30204	-1.45103	-0.26536	0.844798264175681	-4.052596	-2.006804	1.33387
Trial1	3	1	noBlindfold	clockwise	practice	Guided	1	0.5	0	10.90219	-0.30204	-1.45104	-0.25993	0.84310841013717	-4.116025	-2.082976	1.219345
Trial1	3	1	noBlindfold	clockwise	practice	Guided	1	0.5	0	10.92218	-0.30204	-1.45105	-0.24936	0.839909867734819	-4.033526	-2.193003	1.26598
Trial1	3	1	noBlindfold	clockwise	practice	Guided	1	0.5	0	10.94218	-0.30201	-1.45105	-0.24398	0.838299637796178	-3.97952	-2.032194	1.183774
Trial1	3	1	noBlindfold	clockwise	practice	Guided	1	0.5	0	10.96219	-0.30199	-1.45106	-0.23867	0.836750457889841	-3.926379	-2.226857	1.01373
Trial1	3	1	noBlindfold	clockwise	practice	Guided	1	0.5	0	10.98218	-0.30197	-1.45109	-0.23351	0.835274092882787	-3.90641	-2.290334	0.945046
Trial1	3	1	noBlindfold	clockwise	practice	Guided	1	0.5	0	11.00218	-0.30196	-1.45111	-0.22842	0.833855814531578	-3.860809	-2.218394	0.766358
Trial1	3	1	noBlindfold	clockwise	practice	Guided	1	0.5	0	11.02219	-0.30194	-1.45114	-0.21883	0.831260680176368	-3.892655	-2.235321	0.860544
Trial1	3	1	noBlindfold	clockwise	practice	Guided	1	0.5	0	11.04219	-0.30193	-1.45112	-0.21421	0.83004675729719	-3.958587	-2.082976	0.969186
Trial1	3	1	noBlindfold	clockwise	practice	Guided	1	0.5	0	11.06218	-0.30195	-1.4511	-0.2096	0.828888397477552	-3.908913	-2.319957	1.157261
Trial1	3	1	noBlindfold	clockwise	practice	Guided	1	0.5	0	11.08218	-0.30197	-1.4511	-0.20495	0.827744155728445	-3.965205	-2.121062	0.923594
Trial1	3	1	noBlindfold	clockwise	practice	Guided	1	0.5	0	11.10219	-0.30198	-1.4511	-0.20049	0.82666086728615	-4.058918	-2.294566	1.193231
Trial1	3	1	noBlindfold	clockwise	practice	Guided	1	0.5	0	11.12219	-0.30199	-1.45111	-0.19161	0.824561919620646	-3.969998	-2.142221	0.91569
Trial1	3	1	noBlindfold	clockwise	practice	Guided	1	0.5	0	11.14218	-0.302	-1.45112	-0.18743	0.82361036539633	-3.971779	-2.154917	0.9122
Trial1	3	1	noBlindfold	clockwise	practice	Guided	1	0.5	0	11.16219	-0.30199	-1.4511	-0.18299	0.822601546261669	-4.020885	-2.180307	1.057396
Trial1	3	1	noBlindfold	clockwise	practice	Guided	1	0.5	0	11.18219	-0.302	-1.45109	-0.17865	0.82165677171133	-4.006453	-2.188771	0.897033
Trial1	3	1	noBlindfold	clockwise	practice	Guided	1	0.5	0	11.20218	-0.302	-1.45111	-0.17452	0.820768698420555	-3.984736	-2.205698	0.975965
Trial1	3	1	noBlindfold	clockwise	practice	Guided	1	0.5	0	11.22218	-0.302	-1.45112	-0.16654	0.81910902581848	-3.997923	-2.260712	0.888443
Trial1	3	1	noBlindfold	clockwise	practice	Guided	1	0.5	0	11.24219	-0.30201	-1.45113	-0.16281	0.818368581438057	-4.081278	-2.222625	0.913189
Trial1	3	1	noBlindfold	clockwise	practice	Guided	1	0.5	0	11.26219	-0.30203	-1.45112	-0.1592	0.817677659936279	-4.092506	-2.239553	0.956624
Trial1	3	1	noBlindfold	clockwise	practice	Guided	1	0.5	0	11.28218	-0.30205	-1.45112	-0.15568	0.817019250856864	-4.134654	-2.260712	1.005063
Trial1	3	1	noBlindfold	clockwise	practice	Guided	1	0.5	0	11.30219	-0.30207	-1.45112	-0.15216	0.816375517973935	-4.169042	-2.25648	0.939619
Trial1	3	1	noBlindfold	clockwise	practice	Guided	1	0.5	0	11.32219	-0.30207	-1.4511	-0.14545	0.815151532496443	-4.159301	-2.205698	0.935311
Trial1	3	1	noBlindfold	clockwise	practice	Guided	1	0.5	0	11.34218	-0.30209	-1.45113	-0.14231	0.81461677186445	-4.292582	-2.239553	0.962901
Trial1	3	1	noBlindfold	clockwise	practice	Guided	1	0.5	0	11.36218	-0.30213	-1.45113	-0.13893	0.814072540880971	-4.398567	-2.269175	1.161725
Trial1	3	1	noBlindfold	clockwise	practice	Guided	1	0.5	0	11.38219	-0.30219	-1.4511	-0.13563	0.813575012746469	-4.58066	-2.061817	1.098918
Trial1	3	1	noBlindfold	clockwise	practice	Guided	1	0.5	0	11.40219	-0.30227	-1.45107	-0.13244	0.813128218070783	-4.705828	-2.176076	0.979609
Trial1	3	1	noBlindfold	clockwise	practice	Guided	1	0.5	0	11.42218	-0.30234	-1.45109	-0.12601	0.812174856339733	-4.793301	-2.269175	1.106084
Trial1	3	1	noBlindfold	clockwise	practice	Guided	1	0.5	0	11.44218	-0.30243	-1.45111	-0.12309	0.811815902143636	-4.864408	-2.294566	0.929077
Trial1	3	1	noBlindfold	clockwise	practice	Guided	1	0.5	0	11.46219	-0.30246	-1.45113	-0.12027	0.811422792397659	-4.965006	-2.226857	1.056188
Trial1	3	1	noBlindfold	clockwise	practice	Guided	1	0.5	0	11.48218	-0.30249	-1.45113	-0.11764	0.811066806156064	-5.100947	-2.235321	0.912144
Trial1	3	1	noBlindfold	clockwise	practice	Guided	1	0.5	0	11.50218	-0.30253	-1.45114	-0.11517	0.810751821019615	-5.192316	-2.32842	0.899515
Trial1	3	1	noBlindfold	clockwise	practice	Guided	1	0.5	0	11.52219	-0.30258	-1.45118	-0.11109	0.810231845729438	-5.272358	-2.442679	0.966769
Trial1	3	1	noBlindfold	clockwise	practice	Guided	1	0.5	0	11.54219	-0.30269	-1.45119	-0.10951	0.810125716252524	-5.492328	-2.345348	0.834813
Trial1	3	1	noBlindfold	clockwise	practice	Guided	1	0.5	0	11.56218	-0.30274	-1.45119	-0.10814	0.809991221738526	-5.633759	-2.358043	0.946416
Trial1	3	1	noBlindfold	clockwise	practice	Guided	1	0.5	0	11.58218	-0.30281	-1.45118	-0.10702	0.809911845478193	-5.788038	-2.396129	0.988754
Trial1	3	1	noBlindfold	clockwise	practice	Guided	1	0.5	0	11.60219	-0.30289	-1.45118	-0.10622	0.809885823035998	-6.002759	-2.319957	0.881861
Trial1	3	1	noBlindfold	clockwise	practice	Guided	1	0.5	0	11.62219	-0.30296	-1.45118	-0.10543	0.809851998739933	-6.140155	-2.341116	0.985535
Trial1	3	1	noBlindfold	clockwise	practice	Guided	1	0.5	0	11.64218	-0.30306	-1.45117	-0.10538	0.809944627719787	-6.248271	-2.387666	0.961597
Trial1	3	1	noBlindfold	clockwise	practice	Guided	1	0.5	0	11.66219	-0.30307	-1.45117	-0.10535	0.80995065406414	-6.257989	-2.311493	0.945314
Trial1	3	1	noBlindfold	clockwise	practice	Guided	1	0.5	0	11.68219	-0.30307	-1.45117	-0.10533	0.809948053257318	-6.321837	-2.345348	0.826536
Trial1	3	1	noBlindfold	clockwise	practice	Guided	1	0.5	0	11.70218	-0.30309	-1.45117	-0.10531	0.809965250027248	-6.49685	-2.345348	0.801548
Trial1	3	1	noBlindfold	clockwise	practice	Guided	1	0.5	0	11.72218	-0.3031	-1.45117	-0.10525	0.809967379876348	-6.633169	-2.353811	0.837669
Trial1	3	1	noBlindfold	clockwise	practice	Guided	1	0.5	0	11.74219	-0.30317	-1.45117	-0.10519	0.810028997369172	-6.962573	-2.235321	1.022293
Trial1	3	1	noBlindfold	clockwise	practice	Guided	1	0.5	0	11.76219	-0.30324	-1.45116	-0.1051	0.810086730395726	-7.077321	-2.235321	1.120686
Trial1	3	1	noBlindfold	clockwise	practice	Guided	1	0.5	0	11.78218	-0.30331	-1.45116	-0.10502	0.810145769499514	-7.133194	-2.226857	1.174029
Trial1	3	1	noBlindfold	clockwise	practice	Guided	1	0.5	0	11.80219	-0.30337	-1.45115	-0.10496	0.810197479409003	-7.219305	-2.273407	1.144749
Trial1	3	1	noBlindfold	clockwise	practice	Guided	1	0.5	0	11.82219	-0.30342	-1.45115	-0.10477	0.810222475835854	-7.324076	-2.286102	1.179946
Trial1	3	1	noBlindfold	clockwise	practice	Guided	1	0.5	0	11.84218	-0.30355	-1.45114	-0.10463	0.810333294117843	-7.511604	-2.332652	1.268876
Trial1	3	1	noBlindfold	clockwise	practice	Guided	1	0.5	0	11.86218	-0.30362	-1.45115	-0.10446	0.810380782883634	-7.58588	-2.294566	1.297949
Trial1	3	1	noBlindfold	clockwise	practice	Guided	1	0.5	0	11.88219	-0.30367	-1.45115	-0.10428	0.810407163281664	-7.587168	-2.307261	1.361157
Trial1	3	1	noBlindfold	clockwise	practice	Guided	1	0.5	0	11.90219	-0.30372	-1.45116	-0.10404	0.810425909739713	-7.619985	-2.345348	1.417531
Trial1	3	1	noBlindfold	clockwise	practice	Guided	1	0.5	0	11.92218	-0.30374	-1.45116	-0.1034	0.810363830342344	-7.579134	-2.307261	1.432374
Trial1	3	1	noBlindfold	clockwise	practice	Guided	1	0.5	0	11.94218	-0.30378	-1.45117	-0.10305	0.810358945506556	-7.626752	-2.400361	1.460052
Trial1	3	1	noBlindfold	clockwise	practice	Guided	1	0.5	0	11.96219	-0.3038	-1.45118	-0.10274	0.810339389311154	-7.860331	-2.429984	1.33303
Trial1	3	1	noBlindfold	clockwise	practice	Guided	1	0.5	0	11.98218	-0.30388	-1.4512	-0.10253	0.810392167779844	-8.224098	-2.506156	1.275606
Trial1	3	1	noBlindfold	clockwise	practice	Guided	1	0.5	0	12.00218	-0.30399	-1.45122	-0.10244	0.810489903688144	-8.637143	-2.51462	1.212464
Trial1	3	1	noBlindfold	clockwise	practice	Guided	1	0.5	0	12.02219	-0.30411	-1.45122	-0.10229	0.810589982958236	-9.153055	-2.404593	1.149087
Trial1	3	1	noBlindfold	clockwise	practice	Guided	1	0.5	0	12.04219	-0.30445	-1.45122	-0.10224	0.810920975087989	-9.783656	-2.311493	1.094003
Trial1	3	1	noBlindfold	clockwise	practice	Guided	1	0.5	0	12.06218	-0.30458	-1.45121	-0.1022	0.811044893975649	-9.950817	-2.42152	1.076135
Trial1	3	1	noBlindfold	clockwise	practice	Guided	1	0.5	0	12.08218	-0.30468	-1.45121	-0.10216	0.811139044766799	-10.01239	-2.510388	1.063762
Trial1	3	1	noBlindfold	clockwise	practice	Guided	1	0.5	0	12.10219	-0.30473	-1.45122	-0.10212	0.811183619903189	-10.03166	-2.484997	1.093656
Trial1	3	1	noBlindfold	clockwise	practice	Guided	1	0.5	0	12.12219	-0.30477	-1.45122	-0.10198	0.811205684094205	-10.00481	-2.442679	1.303253
Trial1	3	1	noBlindfold	clockwise	practice	Guided	1	0.5	0	12.14218	-0.30485	-1.45122	-0.10184	0.81126748264693	-10.1886	-2.54001	1.636287
Trial1	3	1	noBlindfold	clockwise	practice	Guided	1	0.5	0	12.16219	-0.30494	-1.45124	-0.10165	0.811332946635079	-10.52653	-2.72621	1.560915
Trial1	3	1	noBlindfold	clockwise	practice	Guided	1	0.5	0	12.18219	-0.30509	-1.45127	-0.10139	0.811449231869558	-11.03314	-2.772759	1.675137
Trial1	3	1	noBlindfold	clockwise	practice	Guided	1	0.5	0	12.20218	-0.30529	-1.45129	-0.101	0.811599012525547	-11.54821	-2.603487	1.781461
Trial1	3	1	noBlindfold	clockwise	practice	Guided	1	0.5	0	12.22218	-0.30556	-1.45129	-0.099593	0.811693086923298	-11.98095	-2.489229	1.9635
Trial1	3	1	noBlindfold	clockwise	practice	Guided	1	0.5	0	12.24219	-0.30602	-1.45123	-0.098563	0.812023977502654	-12.42418	-2.366507	2.096107
Trial1	3	1	noBlindfold	clockwise	practice	Guided	1	0.5	0	12.26219	-0.30616	-1.45121	-0.097293	0.812009776791771	-12.50645	-2.341116	2.230942
Trial1	3	1	noBlindfold	clockwise	practice	Guided	1	0.5	0	12.28218	-0.30623	-1.4512	-0.09585	0.811907660355425	-12.57942	-2.42152	2.020472
Trial1	3	1	noBlindfold	clockwise	practice	Guided	1	0.5	0	12.30219	-0.30628	-1.45121	-0.094321	0.811778213664458	-12.67311	-2.480765	2.105427
Trial1	3	1	noBlindfold	clockwise	practice	Guided	1	0.5	0	12.32219	-0.30634	-1.45122	-0.090715	0.811426781067162	-12.87942	-2.438447	2.16653
Trial1	3	1	noBlindfold	clockwise	practice	Guided	1	0.5	0	12.34218	-0.30649	-1.45122	-0.088659	0.811348596802123	-13.16138	-2.501924	2.316131
Trial1	3	1	noBlindfold	clockwise	practice	Guided	1	0.5	0	12.36218	-0.30656	-1.45124	-0.086276	0.811161265000182	-13.3319	-2.595024	2.202805
Trial1	3	1	noBlindfold	clockwise	practice	Guided	1	0.5	0	12.38219	-0.30665	-1.45128	-0.083828	0.81099406717625	-13.53882	-2.654269	2.251922
Trial1	3	1	noBlindfold	clockwise	practice	Guided	1	0.5	0	12.40219	-0.30675	-1.45131	-0.081264	0.810832535172845	-13.79715	-2.645805	2.162968
Trial1	3	1	noBlindfold	clockwise	practice	Guided	1	0.5	0	12.42218	-0.30688	-1.45133	-0.076135	0.810463983474209	-14.16593	-2.700819	2.160953
Trial1	3	1	noBlindfold	clockwise	practice	Guided	1	0.5	0	12.44218	-0.30718	-1.45131	-0.073537	0.810522837752914	-14.6311	-2.438447	2.234153
Trial1	3	1	noBlindfold	clockwise	practice	Guided	1	0.5	0	12.46219	-0.30728	-1.45127	-0.070879	0.810385610173718	-14.63906	-2.565401	2.251879
Trial1	3	1	noBlindfold	clockwise	practice	Guided	1	0.5	0	12.48218	-0.3073	-1.45126	-0.068112	0.810168215180544	-14.45892	-2.544242	2.231754
Trial1	3	1	noBlindfold	clockwise	practice	Guided	1	0.5	0	12.50218	-0.30726	-1.45127	-0.065462	0.809909866524757	-14.31651	-2.616183	2.109804
Trial1	3	1	noBlindfold	clockwise	practice	Guided	1	0.5	0	12.52219	-0.30717	-1.4513	-0.060557	0.809438425753655	-14.05009	-2.688123	1.953062
Trial1	3	1	noBlindfold	clockwise	practice	Guided	1	0.5	0	12.54219	-0.30692	-1.45137	-0.058409	0.809031201180048	-13.58488	-2.760064	2.039167
Trial1	3	1	noBlindfold	clockwise	practice	Guided	1	0.5	0	12.56218	-0.30681	-1.45137	-0.056301	0.808772010710002	-13.37057	-2.692355	1.872658
Trial1	3	1	noBlindfold	clockwise	practice	Guided	1	0.5	0	12.58218	-0.3067	-1.45137	-0.054407	0.808532619967981	-13.13712	-2.768528	1.907036
Trial1	3	1	noBlindfold	clockwise	practice	Guided	1	0.5	0	12.60219	-0.30658	-1.45137	-0.052515	0.808287778610541	-12.75509	-2.688123	1.980542
Trial1	3	1	noBlindfold	clockwise	practice	Guided	1	0.5	0	12.62219	-0.3064	-1.45135	-0.048722	0.807870531008297	-12.21601	-2.628878	2.05781
Trial1	3	1	noBlindfold	clockwise	practice	Guided	1	0.5	0	12.64218	-0.30587	-1.45133	-0.046815	0.807228651377794	-10.9512	-2.650037	1.719925
Trial1	3	1	noBlindfold	clockwise	practice	Guided	1	0.5	0	12.66219	-0.30555	-1.45133	-0.045058	0.806809172269775	-10.39108	-2.548474	1.670279
Trial1	3	1	noBlindfold	clockwise	practice	Guided	1	0.5	0	12.68219	-0.30525	-1.4513	-0.043318	0.806414311786337	-9.857621	-2.556938	1.558865
Trial1	3	1	noBlindfold	clockwise	practice	Guided	1	0.5	0	12.70218	-0.30499	-1.45128	-0.041495	0.806058760079035	-9.524287	-2.442679	1.806366
Trial1	3	1	noBlindfold	clockwise	practice	Guided	1	0.5	0	12.72218	-0.30481	-1.45124	-0.036343	0.805630144521341	-9.3671	-2.315725	2.085689
Trial1	3	1	noBlindfold	clockwise	practice	Guided	1	0.5	0	12.74219	-0.30453	-1.45112	-0.03304	0.805208143367603	-8.669808	-2.235321	2.052312
Trial1	3	1	noBlindfold	clockwise	practice	Guided	1	0.5	0	12.76219	-0.30437	-1.45112	-0.029298	0.804903377602553	-8.445293	-2.387666	1.998801
Trial1	3	1	noBlindfold	clockwise	practice	Guided	1	0.5	0	12.78218	-0.30425	-1.45115	-0.024933	0.804636389939751	-8.359979	-2.260712	2.09961
Trial1	3	1	noBlindfold	clockwise	practice	Guided	1	0.5	0	12.80219	-0.30418	-1.45115	-0.020103	0.804431225764615	-8.321088	-2.226857	1.899985
Trial1	3	1	noBlindfold	clockwise	practice	Guided	1	0.5	0	12.82219	-0.30414	-1.45114	-0.0089838	0.804190183187529	-8.217083	-2.379202	2.159808
Trial1	3	1	noBlindfold	clockwise	practice	Guided	1	0.5	0	12.84218	-0.30405	-1.45112	-0.0027339	0.804054646359319	-7.972872	-2.281871	2.000286
Trial1	3	1	noBlindfold	clockwise	practice	Guided	1	0.5	0	12.86218	-0.30398	-1.45112	0.0038575	0.803989246964955	-7.641395	-2.269175	1.857702
Trial1	3	1	noBlindfold	clockwise	practice	Guided	1	0.5	0	12.88219	-0.30384	-1.45115	0.011047	0.803915916045264	-7.311781	-2.366507	1.677642
Trial1	3	1	noBlindfold	clockwise	practice	Guided	1	0.5	0	12.90219	-0.30368	-1.45119	0.017469	0.803869835661385	-7.166999	-2.379202	1.544482
Trial1	3	1	noBlindfold	clockwise	practice	Guided	1	0.5	0	12.92218	-0.3036	-1.4512	0.031017	0.804198380740228	-7.13418	-2.362275	1.400253
Trial1	3	1	noBlindfold	clockwise	practice	Guided	1	0.5	0	12.94218	-0.30354	-1.45119	0.037702	0.804423991855054	-7.061904	-2.332652	1.330066
Trial1	3	1	noBlindfold	clockwise	practice	Guided	1	0.5	0	12.96219	-0.30354	-1.45117	0.043912	0.804738952439121	-7.154283	-2.277639	1.352097
Trial1	3	1	noBlindfold	clockwise	practice	Guided	1	0.5	0	12.98218	-0.30354	-1.45114	0.050332	0.805114791942581	-7.076864	-2.311493	1.254264
Trial1	3	1	noBlindfold	clockwise	practice	Guided	1	0.5	0	13.00218	-0.30354	-1.45115	0.056622	0.805532475114842	-7.110768	-2.269175	1.329633
Trial1	3	1	noBlindfold	clockwise	practice	Guided	1	0.5	0	13.02219	-0.30355	-1.45116	0.068941	0.806501997241292	-7.074564	-2.248016	1.513183
Trial1	3	1	noBlindfold	clockwise	practice	Guided	1	0.5	0	13.04219	-0.30353	-1.45111	0.075102	0.80703208345982	-7.009008	-2.150685	1.312818
Trial1	3	1	noBlindfold	clockwise	practice	Guided	1	0.5	0	13.06218	-0.3035	-1.45113	0.081175	0.807590010572136	-6.942269	-2.391897	1.309802
Trial1	3	1	noBlindfold	clockwise	practice	Guided	1	0.5	0	13.08218	-0.30349	-1.45115	0.087338	0.80822279060321	-7.072932	-2.358043	1.367357
Trial1	3	1	noBlindfold	clockwise	practice	Guided	1	0.5	0	13.10219	-0.30351	-1.45116	0.09315	0.808891376240163	-7.130075	-2.298798	1.295028
Trial1	3	1	noBlindfold	clockwise	practice	Guided	1	0.5	0	13.12219	-0.30355	-1.45116	0.10375	0.810220138318532	-7.141695	-2.408825	1.068952
Trial1	3	1	noBlindfold	clockwise	practice	Guided	1	0.5	0	13.14218	-0.30362	-1.45121	0.10874	0.810943592043716	-7.33604	-2.366507	1.100768
Trial1	3	1	noBlindfold	clockwise	practice	Guided	1	0.5	0	13.16219	-0.30366	-1.45119	0.11342	0.811623989948066	-7.403939	-2.290334	1.224557
Trial1	3	1	noBlindfold	clockwise	practice	Guided	1	0.5	0	13.18219	-0.30368	-1.45117	0.11805	0.812303728806161	-7.353166	-2.383434	1.199011
Trial1	3	1	noBlindfold	clockwise	practice	Guided	1	0.5	0	13.20218	-0.30368	-1.45117	0.12225	0.81292472627708	-7.400684	-2.345348	1.205193
Trial1	3	1	noBlindfold	clockwise	practice	Guided	1	0.5	0	13.22218	-0.30369	-1.45117	0.13104	0.814302846399068	-7.402245	-2.332652	1.282158
Trial1	3	1	noBlindfold	clockwise	practice	Guided	1	0.5	0	13.24219	-0.30368	-1.45117	0.13499	0.81493794158062	-7.356628	-2.345348	1.30132
Trial1	3	1	noBlindfold	clockwise	practice	Guided	1	0.5	0	13.26219	-0.30368	-1.45119	0.13896	0.815604946891297	-7.354827	-2.501924	1.335186
Trial1	3	1	noBlindfold	clockwise	practice	Guided	1	0.5	0	13.28218	-0.30369	-1.45122	0.14282	0.816281320891763	-7.416779	-2.42152	1.342869
Trial1	3	1	noBlindfold	clockwise	practice	Guided	1	0.5	0	13.30219	-0.30372	-1.45123	0.14666	0.816991425815159	-7.555359	-2.535779	1.333585
Trial1	3	1	noBlindfold	clockwise	practice	Guided	1	0.5	0	13.32219	-0.30377	-1.45125	0.15411	0.818410724529679	-7.616494	-2.489229	1.442239
Trial1	3	1	noBlindfold	clockwise	practice	Guided	1	0.5	0	13.34218	-0.30385	-1.45121	0.15772	0.819176667721425	-7.763766	-2.451143	1.521948
Trial1	3	1	noBlindfold	clockwise	practice	Guided	1	0.5	0	13.36218	-0.30387	-1.4512	0.16174	0.81997975222314	-7.777592	-2.311493	1.68282
Trial1	3	1	noBlindfold	clockwise	practice	Guided	1	0.5	0	13.38219	-0.30388	-1.45118	0.16581	0.820802059910047	-7.720351	-2.429984	1.609457
Trial1	3	1	noBlindfold	clockwise	practice	Guided	1	0.5	0	13.40219	-0.30386	-1.45119	0.1702	0.821680567723825	-7.654527	-2.345348	1.904023
Trial1	3	1	noBlindfold	clockwise	practice	Guided	1	0.5	0	13.42218	-0.30383	-1.45119	0.1802	0.823780740929049	-7.573931	-2.311493	1.740247
Trial1	3	1	noBlindfold	clockwise	practice	Guided	1	0.5	0	13.44218	-0.30373	-1.45121	0.18537	0.824829659262393	-7.340296	-2.315725	1.774842
Trial1	3	1	noBlindfold	clockwise	practice	Guided	1	0.5	0	13.46219	-0.30369	-1.45121	0.19113	0.826104305668082	-7.303322	-2.438447	1.714273
Trial1	3	1	noBlindfold	clockwise	practice	Guided	1	0.5	0	13.48218	-0.30365	-1.45123	0.19688	0.827414677572023	-7.251671	-2.544242	1.678289
Trial1	3	1	noBlindfold	clockwise	practice	Guided	1	0.5	0	13.50218	-0.30364	-1.45125	0.20287	0.828850709033469	-7.228638	-2.506156	1.521836
Trial1	3	1	noBlindfold	clockwise	practice	Guided	1	0.5	0	13.52219	-0.30362	-1.45127	0.21488	0.831852469732885	-7.223718	-2.624646	1.614414
Trial1	3	1	noBlindfold	clockwise	practice	Guided	1	0.5	0	13.54219	-0.3036	-1.45129	0.22067	0.833347600647244	-7.182641	-2.696587	1.545759
Trial1	3	1	noBlindfold	clockwise	practice	Guided	1	0.5	0	13.56218	-0.30359	-1.4513	0.22673	0.834963098294955	-7.162541	-2.624646	1.418892
Trial1	3	1	noBlindfold	clockwise	practice	Guided	1	0.5	0	13.58218	-0.30358	-1.45132	0.23252	0.836544282824624	-7.116246	-2.734673	1.433951
Trial1	3	1	noBlindfold	clockwise	practice	Guided	1	0.5	0	13.60219	-0.30358	-1.45133	0.23859	0.838251742101434	-7.135742	-2.650037	1.502328
Trial1	3	1	noBlindfold	clockwise	practice	Guided	1	0.5	0	13.62219	-0.30357	-1.45134	0.24958	0.841436226319735	-7.067669	-2.717746	1.356091
Trial1	3	1	noBlindfold	clockwise	practice	Guided	1	0.5	0	13.64218	-0.30354	-1.45135	0.25505	0.843046275150393	-7.062854	-2.717746	1.415291
Trial1	3	1	noBlindfold	clockwise	practice	Guided	1	0.5	0	13.66219	-0.30354	-1.45134	0.26064	0.844754239358433	-7.112345	-2.590792	1.351139
Trial1	3	1	noBlindfold	clockwise	practice	Guided	1	0.5	0	13.68219	-0.30355	-1.45135	0.2663	0.846527197811701	-7.111762	-2.743137	1.684782
Trial1	3	1	noBlindfold	clockwise	practice	Guided	1	0.5	0	13.70218	-0.30356	-1.45133	0.27172	0.848257277975876	-7.048163	-2.611951	1.55554
Trial1	3	1	noBlindfold	clockwise	practice	Guided	1	0.5	0	13.72218	-0.30353	-1.45134	0.283	0.851909307847191	-6.928117	-2.705051	1.544311
Trial1	3	1	noBlindfold	clockwise	practice	Guided	1	0.5	0	13.74219	-0.30344	-1.45139	0.28863	0.85371138149363	-6.784293	-2.683892	1.39838
Trial1	3	1	noBlindfold	clockwise	practice	Guided	1	0.5	0	13.76219	-0.3034	-1.4514	0.294	0.855504253544893	-6.761544	-2.89125	1.405984
Trial1	3	1	noBlindfold	clockwise	practice	Guided	1	0.5	0	13.78218	-0.30337	-1.45142	0.29926	0.857298021151441	-6.700382	-2.899713	1.381322
Trial1	3	1	noBlindfold	clockwise	practice	Guided	1	0.5	0	13.80219	-0.30336	-1.45144	0.3044	0.859096399849972	-6.736545	-2.832005	1.371636
Trial1	3	1	noBlindfold	clockwise	practice	Guided	1	0.5	0	13.82219	-0.30335	-1.45146	0.31469	0.862786773926677	-6.66889	-3.030899	1.469248
Trial1	3	1	noBlindfold	clockwise	practice	Guided	1	0.5	0	13.84218	-0.3033	-1.45147	0.31951	0.864509981709254	-6.58776	-2.920872	1.31826
Trial1	3	1	noBlindfold	clockwise	practice	Guided	1	0.5	0	13.86218	-0.30328	-1.45148	0.32412	0.866205816527472	-6.518406	-3.073217	1.281174
Trial1	3	1	noBlindfold	clockwise	practice	Guided	1	0.5	0	13.88219	-0.30326	-1.45151	0.3285	0.867835743104411	-6.573477	-2.933568	1.250761
Trial1	3	1	noBlindfold	clockwise	practice	Guided	1	0.5	0	13.90219	-0.30326	-1.4515	0.33286	0.869495497431596	-6.52915	-2.984349	1.328575
Trial1	3	1	noBlindfold	clockwise	practice	Guided	1	0.5	0	13.92218	-0.30326	-1.4515	0.34134	0.872776961526541	-6.528203	-2.971654	1.387512
Trial1	3	1	noBlindfold	clockwise	practice	Guided	1	0.5	0	13.94218	-0.30325	-1.45149	0.34542	0.874371498162532	-6.447734	-2.929336	1.514248
Trial1	3	1	noBlindfold	clockwise	practice	Guided	1	0.5	0	13.96219	-0.30324	-1.45147	0.34937	0.875930304504611	-6.464177	-2.950495	1.45647
Trial1	3	1	noBlindfold	clockwise	practice	Guided	1	0.5	0	13.98218	-0.30322	-1.45148	0.35349	0.877563417162022	-6.412683	-3.005508	1.584304
Trial1	3	1	noBlindfold	clockwise	practice	Guided	1	0.5	0	14.00218	-0.3032	-1.45149	0.35775	0.879269760593386	-6.325864	-3.022436	1.457918
Trial1	3	1	noBlindfold	clockwise	practice	Guided	1	0.5	0	14.02219	-0.30318	-1.45149	0.36611	0.882686007192751	-6.249595	-3.039363	1.466636
Trial1	3	1	noBlindfold	clockwise	practice	Guided	1	0.5	0	14.04219	-0.30312	-1.45148	0.37034	0.884394393885667	-6.209504	-2.958959	1.464897
Trial1	3	1	noBlindfold	clockwise	practice	Guided	1	0.5	0	14.06218	-0.3031	-1.4515	0.3747	0.88621086154721	-6.200688	-3.047826	1.544603
Trial1	3	1	noBlindfold	clockwise	practice	Guided	1	0.5	0	14.08218	-0.30308	-1.45151	0.37905	0.888040785780098	-6.121073	-3.098608	1.368054
Trial1	3	1	noBlindfold	clockwise	practice	Guided	1	0.5	0	14.10219	-0.30306	-1.45155	0.38331	0.889849371754467	-6.129033	-3.060522	1.54956
Trial1	3	1	noBlindfold	clockwise	practice	Guided	1	0.5	0	14.12219	-0.30305	-1.45154	0.39209	0.89365760031343	-6.07393	-3.064754	1.509425
Trial1	3	1	noBlindfold	clockwise	practice	Guided	1	0.5	0	14.14218	-0.30302	-1.45154	0.39685	0.895729331668733	-6.035655	-3.077449	1.625145
Trial1	3	1	noBlindfold	clockwise	practice	Guided	1	0.5	0	14.16219	-0.303	-1.45156	0.40154	0.897799176660611	-5.950021	-3.272112	1.641783
Trial1	3	1	noBlindfold	clockwise	practice	Guided	1	0.5	0	14.18219	-0.30298	-1.45158	0.40635	0.899942901303131	-5.892877	-3.145158	1.462271
Trial1	3	1	noBlindfold	clockwise	practice	Guided	1	0.5	0	14.20218	-0.30295	-1.4516	0.41084	0.901952426191578	-5.824338	-3.272112	1.49317
Trial1	3	1	noBlindfold	clockwise	practice	Guided	1	0.5	0	14.22218	-0.30292	-1.45163	0.41994	0.906107152945358	-5.767103	-3.318662	1.396991
Trial1	3	1	noBlindfold	clockwise	practice	Guided	1	0.5	0	14.24219	-0.30288	-1.45165	0.42435	0.908124010926889	-5.735207	-3.289039	1.408316
Trial1	3	1	noBlindfold	clockwise	practice	Guided	1	0.5	0	14.26219	-0.30286	-1.45165	0.42846	0.910034142042126	-5.674759	-3.390602	1.371663
Trial1	3	1	noBlindfold	clockwise	practice	Guided	1	0.5	0	14.28218	-0.30284	-1.45166	0.43237	0.911863958956254	-5.619238	-3.382139	1.326763
Trial1	3	1	noBlindfold	clockwise	practice	Guided	1	0.5	0	14.30219	-0.30282	-1.45167	0.43631	0.913721159831456	-5.645943	-3.339821	1.379949
Trial1	3	1	noBlindfold	clockwise	practice	Guided	1	0.5	0	14.32219	-0.30282	-1.45166	0.4439	0.91736968995437	-5.602826	-3.289039	1.380981
Trial1	3	1	noBlindfold	clockwise	practice	Guided	1	0.5	0	14.34218	-0.30279	-1.45167	0.44785	0.919261319988803	-5.515634	-3.263648	1.506986
Trial1	3	1	noBlindfold	clockwise	practice	Guided	1	0.5	0	14.36218	-0.30275	-1.45167	0.4517	0.921108282130542	-5.37379	-3.466775	1.411027
Trial1	3	1	noBlindfold	clockwise	practice	Guided	1	0.5	0	14.38219	-0.30269	-1.45169	0.4552	0.922777486756097	-5.247425	-3.390602	1.357971
Trial1	3	1	noBlindfold	clockwise	practice	Guided	1	0.5	0	14.40219	-0.30264	-1.4517	0.4587	0.924465600421176	-5.197445	-3.462543	1.212351
Trial1	3	1	noBlindfold	clockwise	practice	Guided	1	0.5	0	14.42218	-0.3026	-1.45172	0.46494	0.927542973883752	-5.129384	-3.521788	1.233989
Trial1	3	1	noBlindfold	clockwise	practice	Guided	1	0.5	0	14.44218	-0.3026	-1.45172	0.46768	0.928919434279977	-5.273492	-3.445616	1.124479
Trial1	3	1	noBlindfold	clockwise	practice	Guided	1	0.5	0	14.46219	-0.30262	-1.45173	0.47037	0.930293939655527	-5.251201	-3.521788	1.367402
Trial1	3	1	noBlindfold	clockwise	practice	Guided	1	0.5	0	14.48218	-0.30263	-1.45173	0.47292	0.931594469438605	-5.32492	-3.301734	1.485161
Trial1	3	1	noBlindfold	clockwise	practice	Guided	1	0.5	0	14.50218	-0.30265	-1.4517	0.47557	0.932959724967797	-5.2446	-3.458311	1.405211
Trial1	3	1	noBlindfold	clockwise	practice	Guided	1	0.5	0	14.52219	-0.30263	-1.45172	0.48095	0.935696440651174	-5.170483	-3.521788	1.455905
Trial1	3	1	noBlindfold	clockwise	practice	Guided	1	0.5	0	14.54219	-0.30258	-1.45172	0.48366	0.937049429642848	-5.099384	-3.43292	1.516337
Trial1	3	1	noBlindfold	clockwise	practice	Guided	1	0.5	0	14.56218	-0.30256	-1.45174	0.48653	0.938516916661089	-5.061561	-3.640278	1.328275
Trial1	3	1	noBlindfold	clockwise	practice	Guided	1	0.5	0	14.58218	-0.30254	-1.4518	0.4891	0.939834691994677	-5.110916	-3.606424	1.402634
Trial1	3	1	noBlindfold	clockwise	practice	Guided	1	0.5	0	14.60219	-0.30254	-1.45181	0.49131	0.940986702849382	-5.107447	-3.652974	1.141779
Trial1	3	1	noBlindfold	clockwise	practice	Guided	1	0.5	0	14.62219	-0.30254	-1.45182	0.4941	0.94244642967613	-5.064234	-3.860332	0.874524
Trial1	3	1	noBlindfold	clockwise	practice	Guided	1	0.5	0	14.64218	-0.30253	-1.4519	0.49431	0.942548011362526	-5.037612	-3.733378	0.574557
Trial1	3	1	noBlindfold	clockwise	practice	Guided	1	0.5	0	14.66219	-0.30252	-1.4519	0.4943	0.942534274813301	-4.996706	-3.898418	0.159863
Trial1	3	1	noBlindfold	clockwise	practice	Guided	1	0.5	0	14.68219	-0.30252	-1.4519	0.49429	0.942529023358137	-4.876146	-4.084617	-0.48191
Trial1	3	1	noBlindfold	clockwise	practice	Guided	1	0.5	0	14.70218	-0.30251	-1.45192	0.49425	0.942499523288301	-4.648115	-4.190412	-0.952995
Trial1	3	1	noBlindfold	clockwise	practice	Guided	1	0.5	0	14.72218	-0.30248	-1.45195	0.49376	0.942217092596431	-4.414759	-4.283512	-1.327627
Trial1	3	1	noBlindfold	clockwise	practice	Guided	1	0.5	0	14.74219	-0.30234	-1.4521	0.49308	0.941741659733443	-4.246252	-4.478175	-1.98892
Trial1	3	1	noBlindfold	clockwise	practice	Guided	1	0.5	0	14.76219	-0.30225	-1.45219	0.49212	0.941162674868255	-4.368608	-4.423161	-1.830138
Trial1	3	1	noBlindfold	clockwise	practice	Guided	1	0.5	0	14.78218	-0.30223	-1.4522	0.49089	0.940503036759302	-4.568554	-4.215803	-1.853387
Trial1	3	1	noBlindfold	clockwise	practice	Guided	1	0.5	0	14.80219	-0.30228	-1.45215	0.48902	0.939571068224339	-4.773113	-4.355453	-2.330077
Trial1	3	1	noBlindfold	clockwise	practice	Guided	1	0.5	0	14.82219	-0.30236	-1.45217	0.48316	0.93660297983647	-4.973502	-4.376612	-2.327473
Trial1	3	1	noBlindfold	clockwise	practice	Guided	1	0.5	0	14.84218	-0.30262	-1.4521	0.47961	0.93499978748973	-5.656826	-4.097313	-2.193163
Trial1	3	1	noBlindfold	clockwise	practice	Guided	1	0.5	0	14.86218	-0.30262	-1.4521	0.47961	0.93499978748973	-5.656826	-4.097313	-2.193163
Trial1	3	1	noBlindfold	clockwise	practice	Guided	1	0.5	0	14.88219	-0.30331	-1.45191	0.47114	0.931278617879433	-7.375515	-3.669901	-2.245784
Trial1	3	1	noBlindfold	clockwise	practice	Guided	1	0.5	0	14.90219	-0.30333	-1.45191	0.46532	0.928365131581285	-7.427216	-3.602192	-2.219642
Trial1	3	1	noBlindfold	clockwise	practice	Guided	1	0.5	0	14.92218	-0.3037	-1.45182	0.45363	0.92288346736478	-8.038896	-3.695292	-2.366657
Trial1	3	1	noBlindfold	clockwise	practice	Guided	1	0.5	0	14.94218	-0.30417	-1.45177	0.44763	0.920359720594428	-8.576948	-3.424457	-2.003836
Trial1	3	1	noBlindfold	clockwise	practice	Guided	1	0.5	0	14.96219	-0.30427	-1.45174	0.44114	0.917308414785002	-8.509322	-3.458311	-2.280384
Trial1	3	1	noBlindfold	clockwise	practice	Guided	1	0.5	0	14.98218	-0.30428	-1.45174	0.43446	0.914123511884859	-8.489491	-3.47947	-2.248604
Trial1	3	1	noBlindfold	clockwise	practice	Guided	1	0.5	0	15.00218	-0.30424	-1.45175	0.42732	0.910716416981748	-8.218414	-3.551411	-2.428037
Trial1	3	1	noBlindfold	clockwise	practice	Guided	1	0.5	0	15.02219	-0.30415	-1.45177	0.41052	0.902875355085168	-8.092841	-3.589497	-2.662884
Trial1	3	1	noBlindfold	clockwise	practice	Guided	1	0.5	0	15.04219	-0.30401	-1.45184	0.40156	0.898711592595786	-8.058106	-3.771464	-2.772566
Trial1	3	1	noBlindfold	clockwise	practice	Guided	1	0.5	0	15.06218	-0.30402	-1.45187	0.39151	0.894275253028901	-8.21116	-3.623351	-2.500796
Trial1	3	1	noBlindfold	clockwise	practice	Guided	1	0.5	0	15.08218	-0.30409	-1.45185	0.38129	0.889911705398941	-8.387773	-3.619119	-2.499224
Trial1	3	1	noBlindfold	clockwise	practice	Guided	1	0.5	0	15.10219	-0.30416	-1.45184	0.37052	0.885414249439864	-8.387874	-3.707987	-2.212892
Trial1	3	1	noBlindfold	clockwise	practice	Guided	1	0.5	0	15.12219	-0.3042	-1.45182	0.34898	0.876655392267975	-8.399411	-3.504861	-2.019551
Trial1	3	1	noBlindfold	clockwise	practice	Guided	1	0.5	0	15.14218	-0.30413	-1.45181	0.33873	0.872561192844828	-8.116829	-3.69106	-1.666584
Trial1	3	1	noBlindfold	clockwise	practice	Guided	1	0.5	0	15.16219	-0.30408	-1.45179	0.32784	0.868345396412218	-8.043017	-3.492165	-1.96932
Trial1	3	1	noBlindfold	clockwise	practice	Guided	1	0.5	0	15.18219	-0.30403	-1.45179	0.31736	0.864396680397056	-7.94105	-3.64451	-1.732701
Trial1	3	1	noBlindfold	clockwise	practice	Guided	1	0.5	0	15.20218	-0.30397	-1.4518	0.30655	0.86043051761648	-7.843219	-3.483702	-1.97836
Trial1	3	1	noBlindfold	clockwise	practice	Guided	1	0.5	0	15.22218	-0.30392	-1.45179	0.28523	0.853020238156128	-7.749775	-3.733378	-2.076363
Trial1	3	1	noBlindfold	clockwise	practice	Guided	1	0.5	0	15.24219	-0.3039	-1.45175	0.2748	0.849570630927835	-7.743025	-3.564106	-1.930436
Trial1	3	1	noBlindfold	clockwise	practice	Guided	1	0.5	0	15.26219	-0.30389	-1.45174	0.26453	0.846295006667508	-7.740345	-3.462543	-1.654589
Trial1	3	1	noBlindfold	clockwise	practice	Guided	1	0.5	0	15.28218	-0.30388	-1.45173	0.25411	0.843086567664177	-7.768855	-3.327125	-1.775886
Trial1	3	1	noBlindfold	clockwise	practice	Guided	1	0.5	0	15.30219	-0.30387	-1.45171	0.24452	0.840236275949436	-7.66668	-3.382139	-1.617999
Trial1	3	1	noBlindfold	clockwise	practice	Guided	1	0.5	0	15.32219	-0.30383	-1.4517	0.22512	0.834758458073894	-7.510529	-3.238257	-1.406042
Trial1	3	1	noBlindfold	clockwise	practice	Guided	1	0.5	0	15.34218	-0.30372	-1.45164	0.2166	0.83239497511826	-7.342292	-3.242489	-1.224805
Trial1	3	1	noBlindfold	clockwise	practice	Guided	1	0.5	0	15.36218	-0.30368	-1.45161	0.20768	0.830079833445689	-7.260193	-3.064754	-1.319008
Trial1	3	1	noBlindfold	clockwise	practice	Guided	1	0.5	0	15.38219	-0.30363	-1.45158	0.19995	0.828131133468567	-7.179476	-3.263648	-1.184491
Trial1	3	1	noBlindfold	clockwise	practice	Guided	1	0.5	0	15.40219	-0.3036	-1.45159	0.19234	0.826297559882812	-7.222302	-3.026667	-1.069284
Trial1	3	1	noBlindfold	clockwise	practice	Guided	1	0.5	0	15.42218	-0.3036	-1.45154	0.17894	0.823281546157229	-7.164201	-3.085913	-1.152731
Trial1	3	1	noBlindfold	clockwise	practice	Guided	1	0.5	0	15.44218	-0.30356	-1.45158	0.17346	0.822068749818623	-7.183506	-3.094376	-0.945329
Trial1	3	1	noBlindfold	clockwise	practice	Guided	1	0.5	0	15.46219	-0.30357	-1.45157	0.16815	0.820974523789264	-7.196147	-3.191708	-0.917437
Trial1	3	1	noBlindfold	clockwise	practice	Guided	1	0.5	0	15.48218	-0.30358	-1.45157	0.16389	0.820122382715984	-7.154466	-3.094376	-1.058012
Trial1	3	1	noBlindfold	clockwise	practice	Guided	1	0.5	0	15.50218	-0.30358	-1.45157	0.16026	0.819404697967899	-7.236622	-3.005508	-0.755411
Trial1	3	1	noBlindfold	clockwise	practice	Guided	1	0.5	0	15.52219	-0.3036	-1.45154	0.15531	0.818470634135762	-7.131981	-3.162085	-0.714798
Trial1	3	1	noBlindfold	clockwise	practice	Guided	1	0.5	0	15.54219	-0.30358	-1.45154	0.15418	0.818237290435632	-7.151319	-3.043595	-0.659475
Trial1	3	1	noBlindfold	clockwise	practice	Guided	1	0.5	0	15.56218	-0.30358	-1.45154	0.15384	0.818173295405028	-7.128289	-3.153621	-0.55974
Trial1	3	1	noBlindfold	clockwise	practice	Guided	1	0.5	0	15.58218	-0.30358	-1.45155	0.15384	0.818173295405028	-7.161428	-3.077449	-0.511807
Trial1	3	1	noBlindfold	clockwise	practice	Guided	1	0.5	0	15.60219	-0.30358	-1.45155	0.15384	0.818173295405028	-7.215084	-3.022436	-0.088465
Trial1	3	1	noBlindfold	clockwise	practice	Guided	1	0.5	0	15.62219	-0.30358	-1.45154	0.15384	0.818173295405028	-7.316918	-2.895482	0.013677
Trial1	3	1	noBlindfold	clockwise	practice	Guided	1	0.5	0	15.64218	-0.3036	-1.45153	0.15385	0.818194845412534	-7.448107	-2.920872	0.142647
Trial1	3	1	noBlindfold	clockwise	practice	Guided	1	0.5	0	15.66219	-0.30361	-1.45152	0.15386	0.818206531250647	-7.505572	-2.865859	0.313944
Trial1	3	1	noBlindfold	clockwise	practice	Guided	1	0.5	0	15.68219	-0.30363	-1.45151	0.15387	0.818228052091111	-7.552334	-2.8447	0.45025
Trial1	3	1	noBlindfold	clockwise	practice	Guided	1	0.5	0	15.70218	-0.30364	-1.4515	0.15389	0.818241647768606	-7.635659	-2.810846	0.732821
Trial1	3	1	noBlindfold	clockwise	practice	Guided	1	0.5	0	15.72218	-0.30366	-1.45149	0.15401	0.818283864930019	-7.798254	-2.781223	0.95592
Trial1	3	1	noBlindfold	clockwise	practice	Guided	1	0.5	0	15.74219	-0.30376	-1.45145	0.15424	0.818425379429395	-8.26155	-2.63311	1.547657
Trial1	3	1	noBlindfold	clockwise	practice	Guided	1	0.5	0	15.76219	-0.3039	-1.45141	0.15474	0.818657245062763	-8.449191	-2.552706	1.708926
Trial1	3	1	noBlindfold	clockwise	practice	Guided	1	0.5	0	15.78218	-0.30408	-1.45136	0.15546	0.818970373838869	-8.58591	-2.58656	1.821277
Trial1	3	1	noBlindfold	clockwise	practice	Guided	1	0.5	0	15.80219	-0.3042	-1.45133	0.15651	0.819288113587857	-8.63747	-2.544242	1.857688
Trial1	3	1	noBlindfold	clockwise	practice	Guided	1	0.5	0	15.82219	-0.30428	-1.45129	0.15969	0.819979993439843	-8.70078	-2.484997	1.935567
Trial1	3	1	noBlindfold	clockwise	practice	Guided	1	0.5	0	15.84218	-0.30435	-1.45127	0.16189	0.820479906185387	-8.746613	-2.501924	1.982345
Trial1	3	1	noBlindfold	clockwise	practice	Guided	1	0.5	0	15.86218	-0.30439	-1.45127	0.16461	0.821060134800884	-8.969451	-2.523083	2.040183
Trial1	3	1	noBlindfold	clockwise	practice	Guided	1	0.5	0	15.88219	-0.30447	-1.45127	0.16771	0.821765557417485	-9.078731	-2.535779	2.189765
Trial1	3	1	noBlindfold	clockwise	practice	Guided	1	0.5	0	15.90219	-0.30454	-1.45126	0.17121	0.822555463831499	-9.152076	-2.611951	1.979508
Trial1	3	1	noBlindfold	clockwise	practice	Guided	1	0.5	0	15.92218	-0.30457	-1.45128	0.17885	0.82420882588836	-9.145283	-2.603487	1.853291
Trial1	3	1	noBlindfold	clockwise	practice	Guided	1	0.5	0	15.94218	-0.30457	-1.45131	0.18269	0.825050609037963	-9.096648	-2.531547	1.674717
Trial1	3	1	noBlindfold	clockwise	practice	Guided	1	0.5	0	15.96219	-0.30455	-1.45131	0.18707	0.826012029944102	-9.067784	-2.709282	1.895371
Trial1	3	1	noBlindfold	clockwise	practice	Guided	1	0.5	0	15.98218	-0.30453	-1.45133	0.19115	0.826926135092942	-9.030097	-2.595024	1.66763
Trial1	3	1	noBlindfold	clockwise	practice	Guided	1	0.5	0	16.00218	-0.30451	-1.45133	0.19534	0.827885287096205	-8.95647	-2.760064	1.626285
Trial1	3	1	noBlindfold	clockwise	practice	Guided	1	0.5	0	16.02219	-0.30449	-1.45135	0.20366	0.829868395738179	-8.945994	-2.666964	1.65798
Trial1	3	1	noBlindfold	clockwise	practice	Guided	1	0.5	0	16.04219	-0.30444	-1.45135	0.20765	0.83080817219984	-8.85188	-2.645805	1.579549
Trial1	3	1	noBlindfold	clockwise	practice	Guided	1	0.5	0	16.06218	-0.30441	-1.45133	0.21158	0.831770110708209	-8.776254	-2.666964	1.386654
Trial1	3	1	noBlindfold	clockwise	practice	Guided	1	0.5	0	16.08218	-0.30439	-1.45134	0.21514	0.83266350524001	-8.751538	-2.607719	1.368765
Trial1	3	1	noBlindfold	clockwise	practice	Guided	1	0.5	0	16.10219	-0.30438	-1.45134	0.21832	0.833481140456759	-8.731031	-2.713514	1.081906
Trial1	3	1	noBlindfold	clockwise	practice	Guided	1	0.5	0	16.12219	-0.30437	-1.45136	0.2229	0.834682865460911	-8.722566	-2.810846	1.157388
Trial1	3	1	noBlindfold	clockwise	practice	Guided	1	0.5	0	16.14218	-0.30434	-1.45137	0.22439	0.835053121461939	-8.646316	-2.848932	1.040605
Trial1	3	1	noBlindfold	clockwise	practice	Guided	1	0.5	0	16.16219	-0.30432	-1.45139	0.22551	0.835335522529072	-8.608318	-2.683892	1.235686
Trial1	3	1	noBlindfold	clockwise	practice	Guided	1	0.5	0	16.18219	-0.30432	-1.45137	0.2263	0.8355491398377	-8.644736	-2.683892	1.195302
Trial1	3	1	noBlindfold	clockwise	practice	Guided	1	0.5	0	16.20218	-0.30431	-1.45136	0.22674	0.83565877917572	-8.610732	-2.802382	1.248722
Trial1	3	1	noBlindfold	clockwise	practice	Guided	1	0.5	0	16.22218	-0.30431	-1.45138	0.22692	0.835707638322037	-8.595402	-2.743137	1.285763
Trial1	3	1	noBlindfold	clockwise	practice	Guided	1	0.5	0	16.24219	-0.30431	-1.45138	0.22697	0.835721214432633	-8.665381	-2.772759	1.386773
Trial1	3	1	noBlindfold	clockwise	practice	Guided	1	0.5	0	16.26219	-0.30431	-1.45138	0.22711	0.835759246327802	-8.731818	-2.781223	1.655239
Trial1	3	1	noBlindfold	clockwise	practice	Guided	1	0.5	0	16.28218	-0.30433	-1.45137	0.22758	0.835906328211928	-8.863355	-2.63311	1.947736
Trial1	3	1	noBlindfold	clockwise	practice	Guided	1	0.5	0	16.30219	-0.30439	-1.45135	0.22839	0.836184961127272	-9.047755	-2.688123	2.000346
Trial1	3	1	noBlindfold	clockwise	practice	Guided	1	0.5	0	16.32219	-0.30447	-1.45134	0.23118	0.837028185438523	-9.131691	-2.641574	2.012733
Trial1	3	1	noBlindfold	clockwise	practice	Guided	1	0.5	0	16.34218	-0.30459	-1.45132	0.23306	0.837664613434032	-9.329346	-2.628878	1.897511
Trial1	3	1	noBlindfold	clockwise	practice	Guided	1	0.5	0	16.36218	-0.30465	-1.45134	0.23521	0.838322957610666	-9.480162	-2.781223	1.934655
Trial1	3	1	noBlindfold	clockwise	practice	Guided	1	0.5	0	16.38219	-0.30473	-1.45137	0.23744	0.839028084040745	-9.710276	-2.705051	1.855297
Trial1	3	1	noBlindfold	clockwise	practice	Guided	1	0.5	0	16.40219	-0.30484	-1.45137	0.2397	0.839775872061435	-10.04349	-2.827773	1.789308
Trial1	3	1	noBlindfold	clockwise	practice	Guided	1	0.5	0	16.42218	-0.30499	-1.45139	0.24356	0.841029347860296	-10.46163	-2.903945	1.551217
Trial1	3	1	noBlindfold	clockwise	practice	Guided	1	0.5	0	16.44218	-0.30541	-1.45144	0.24494	0.841831851925447	-11.33716	-2.946263	1.426517
Trial1	3	1	noBlindfold	clockwise	practice	Guided	1	0.5	0	16.46219	-0.3056	-1.45145	0.24579	0.842261281489507	-11.54508	-2.89125	1.370895
Trial1	3	1	noBlindfold	clockwise	practice	Guided	1	0.5	0	16.48218	-0.30572	-1.45145	0.24634	0.842536717062226	-11.68649	-2.903945	1.554454
Trial1	3	1	noBlindfold	clockwise	practice	Guided	1	0.5	0	16.50218	-0.30578	-1.45144	0.24664	0.842681841494785	-11.65223	-2.79815	1.61685
Trial1	3	1	noBlindfold	clockwise	practice	Guided	1	0.5	0	16.52219	-0.3058	-1.45143	0.24747	0.842944257936588	-11.62744	-2.882786	1.912016
Trial1	3	1	noBlindfold	clockwise	practice	Guided	1	0.5	0	16.54219	-0.30579	-1.45142	0.24835	0.843193486273675	-11.59435	-2.806614	2.366729
Trial1	3	1	noBlindfold	clockwise	practice	Guided	1	0.5	0	16.56218	-0.3058	-1.4514	0.24971	0.843604595570864	-11.70835	-2.730441	2.322097
Trial1	3	1	noBlindfold	clockwise	practice	Guided	1	0.5	0	16.58218	-0.30585	-1.45138	0.25142	0.844160075575768	-11.92646	-2.760064	2.405702
Trial1	3	1	noBlindfold	clockwise	practice	Guided	1	0.5	0	16.60219	-0.30592	-1.45137	0.25387	0.844959783881531	-11.99533	-2.658501	2.616091
Trial1	3	1	noBlindfold	clockwise	practice	Guided	1	0.5	0	16.62219	-0.30598	-1.45135	0.2608	0.84712478273499	-12.10252	-2.696587	2.69374
Trial1	3	1	noBlindfold	clockwise	practice	Guided	1	0.5	0	16.64218	-0.30608	-1.45134	0.2653	0.84861597981469	-12.16073	-2.573865	2.773623
Trial1	3	1	noBlindfold	clockwise	practice	Guided	1	0.5	0	16.66219	-0.30606	-1.45131	0.27037	0.850195649275634	-11.91205	-2.755832	2.668051
Trial1	3	1	noBlindfold	clockwise	practice	Guided	1	0.5	0	16.68219	-0.30597	-1.45135	0.27604	0.851930575436309	-11.65082	-2.747369	2.469277
Trial1	3	1	noBlindfold	clockwise	practice	Guided	1	0.5	0	16.70218	-0.30584	-1.45137	0.2818	0.853691613808122	-11.2901	-2.781223	2.214677
Trial1	3	1	noBlindfold	clockwise	practice	Guided	1	0.5	0	16.72218	-0.30566	-1.45141	0.2937	0.857524195781536	-10.85502	-2.857395	2.183191
Trial1	3	1	noBlindfold	clockwise	practice	Guided	1	0.5	0	16.74219	-0.30525	-1.45146	0.29956	0.859164589985303	-10.08735	-3.018204	1.789091
Trial1	3	1	noBlindfold	clockwise	practice	Guided	1	0.5	0	16.76219	-0.30506	-1.45148	0.30536	0.861026321017799	-9.7309	-2.789687	1.510604
Trial1	3	1	noBlindfold	clockwise	practice	Guided	1	0.5	0	16.78218	-0.30489	-1.45147	0.31092	0.862855242472778	-9.408059	-2.992813	1.492211
Trial1	3	1	noBlindfold	clockwise	practice	Guided	1	0.5	0	16.80219	-0.30472	-1.45146	0.31592	0.864511247433819	-9.160014	-2.916641	1.544728
Trial1	3	1	noBlindfold	clockwise	practice	Guided	1	0.5	0	16.82219	-0.30458	-1.45145	0.32537	0.867879373931255	-8.782795	-2.980118	1.498379
Trial1	3	1	noBlindfold	clockwise	practice	Guided	1	0.5	0	16.84218	-0.30424	-1.4515	0.32909	0.86896618710594	-8.017783	-3.085913	0.909097
Trial1	3	1	noBlindfold	clockwise	practice	Guided	1	0.5	0	16.86218	-0.30403	-1.45155	0.33202	0.869885919546832	-7.470695	-3.259416	0.746134
Trial1	3	1	noBlindfold	clockwise	practice	Guided	1	0.5	0	16.88219	-0.30378	-1.45162	0.33381	0.870339839703471	-6.824799	-3.390602	0.470401
Trial1	3	1	noBlindfold	clockwise	practice	Guided	1	0.5	0	16.90219	-0.30348	-1.45168	0.33428	0.870243194252001	-6.101476	-3.547179	0.090938
Trial1	3	1	noBlindfold	clockwise	practice	Guided	1	0.5	0	16.92218	-0.30322	-1.45173	0.33416	0.869957056544405	-5.309011	-3.669901	-0.018212
Trial1	3	1	noBlindfold	clockwise	practice	Guided	1	0.5	0	16.94218	-0.30273	-1.45177	0.33393	0.869416286224329	-3.906901	-3.767232	-1.041465
Trial1	3	1	noBlindfold	clockwise	practice	Guided	1	0.5	0	16.96219	-0.30239	-1.45181	0.33365	0.868994847279454	-3.443751	-3.669901	-1.049908
Trial1	3	1	noBlindfold	clockwise	practice	Guided	1	0.5	0	16.98218	-0.30208	-1.45181	0.33337	0.868601112166505	-2.848808	-3.534483	-0.926386
Trial1	3	1	noBlindfold	clockwise	practice	Guided	1	0.5	0	17.00218	-0.30177	-1.45179	0.33308	0.868203557793528	-2.207738	-3.581033	-0.939845
Trial1	3	1	noBlindfold	clockwise	practice	Guided	1	0.5	0	17.02219	-0.30148	-1.4518	0.33257	0.867740167668181	-1.715742	-3.813782	-0.907383
Trial1	3	1	noBlindfold	clockwise	practice	Guided	1	0.5	0	17.04219	-0.30104	-1.45192	0.33233	0.867241784428686	-1.154236	-3.813782	-0.992154
Trial1	3	1	noBlindfold	clockwise	practice	Guided	1	0.5	0	17.06218	-0.30088	-1.45191	0.33197	0.866956102288419	-0.918717	-3.746073	-1.071622
Trial1	3	1	noBlindfold	clockwise	practice	Guided	1	0.5	0	17.08218	-0.30071	-1.45189	0.33135	0.866561777354525	-0.639676	-3.754537	-1.318426
Trial1	3	1	noBlindfold	clockwise	practice	Guided	1	0.5	0	17.10219	-0.30049	-1.4519	0.33047	0.866022323567565	-0.22804	-3.8561	-1.260312
Trial1	3	1	noBlindfold	clockwise	practice	Guided	1	0.5	0	17.12219	-0.30025	-1.45193	0.32815	0.864917601995747	0.250167	-4.012677	-1.248345
Trial1	3	1	noBlindfold	clockwise	practice	Guided	1	0.5	0	17.14218	-0.29975	-1.45205	0.32649	0.863826240154568	0.915655	-4.122704	-1.628086
Trial1	3	1	noBlindfold	clockwise	practice	Guided	1	0.5	0	17.16219	-0.29962	-1.45207	0.32439	0.862914258030417	1.028138	-4.177717	-1.615758
Trial1	3	1	noBlindfold	clockwise	practice	Guided	1	0.5	0	17.18219	-0.29953	-1.45205	0.32166	0.861808205702376	1.088619	-3.987286	-1.827842
Trial1	3	1	noBlindfold	clockwise	practice	Guided	1	0.5	0	17.20218	-0.29948	-1.45201	0.31836	0.860535499828869	1.164891	-4.097313	-1.889338
Trial1	3	1	noBlindfold	clockwise	practice	Guided	1	0.5	0	17.22218	-0.29942	-1.45201	0.31001	0.857425522431825	1.366273	-4.02114	-1.874711
Trial1	3	1	noBlindfold	clockwise	practice	Guided	1	0.5	0	17.24219	-0.29916	-1.45211	0.30549	0.855558790319476	2.083071	-4.44432	-1.891354
Trial1	3	1	noBlindfold	clockwise	practice	Guided	1	0.5	0	17.26219	-0.29902	-1.45219	0.30049	0.853655189998568	2.225109	-4.520493	-1.630306
Trial1	3	1	noBlindfold	clockwise	practice	Guided	1	0.5	0	17.28218	-0.29891	-1.45222	0.29551	0.851811793682415	2.231861	-4.27928	-1.608734
Trial1	3	1	noBlindfold	clockwise	practice	Guided	1	0.5	0	17.30219	-0.29889	-1.45219	0.29053	0.850078174153878	2.092543	-4.528956	-1.378392
Trial1	3	1	noBlindfold	clockwise	practice	Guided	1	0.5	0	17.32219	-0.29894	-1.45221	0.28074	0.846829423114443	1.973059	-4.20734	-1.363602
Trial1	3	1	noBlindfold	clockwise	practice	Guided	1	0.5	0	17.34218	-0.29904	-1.45214	0.27652	0.845534301100308	2.049249	-4.321598	-1.095739
Trial1	3	1	noBlindfold	clockwise	practice	Guided	1	0.5	0	17.36218	-0.299	-1.45215	0.27251	0.844193513245533	2.177623	-4.283512	-0.848654
Trial1	3	1	noBlindfold	clockwise	practice	Guided	1	0.5	0	17.38219	-0.2989	-1.45212	0.26899	0.842969067402091	2.513515	-4.156558	-1.088761
Trial1	3	1	noBlindfold	clockwise	practice	Guided	1	0.5	0	17.40219	-0.29876	-1.45212	0.26594	0.841867936106028	2.794222	-4.346989	-0.750027
Trial1	3	1	noBlindfold	clockwise	practice	Guided	1	0.5	0	17.42218	-0.29862	-1.45212	0.26136	0.840299307124996	3.026002	-4.101545	-1.090059
Trial1	3	1	noBlindfold	clockwise	practice	Guided	1	0.5	0	17.44218	-0.29842	-1.45209	0.25985	0.839640718196698	3.340976	-3.928041	-0.862377
Trial1	3	1	noBlindfold	clockwise	practice	Guided	1	0.5	0	17.46219	-0.29835	-1.45202	0.25881	0.839252846468007	3.485614	-3.999981	-0.824279
Trial1	3	1	noBlindfold	clockwise	practice	Guided	1	0.5	0	17.48218	-0.29827	-1.452	0.25835	0.839035011178847	3.836707	-4.004213	-0.841821
Trial1	3	1	noBlindfold	clockwise	practice	Guided	1	0.5	0	17.50218	-0.29817	-1.45199	0.25832	0.838930613184859	4.167639	-3.894186	-0.648643
Trial1	3	1	noBlindfold	clockwise	practice	Guided	1	0.5	0	17.52219	-0.29814	-1.45198	0.2583	0.838895902923662	4.493895	-3.746073	-0.466195
Trial1	3	1	noBlindfold	clockwise	practice	Guided	1	0.5	0	17.54219	-0.29804	-1.45195	0.25828	0.838794616572023	5.085388	-3.707987	-0.481735
Trial1	3	1	noBlindfold	clockwise	practice	Guided	1	0.5	0	17.56218	-0.29795	-1.45194	0.25827	0.838705903380535	5.326025	-3.559874	-0.481566
Trial1	3	1	noBlindfold	clockwise	practice	Guided	1	0.5	0	17.58218	-0.29784	-1.45193	0.25825	0.838595090515427	5.541461	-3.593729	-0.366496
Trial1	3	1	noBlindfold	clockwise	practice	Guided	1	0.5	0	17.60219	-0.29772	-1.45192	0.25823	0.838474779399475	5.772413	-3.729146	-0.440816
Trial1	3	1	noBlindfold	clockwise	practice	Guided	1	0.5	0	17.62219	-0.2976	-1.45192	0.25819	0.838348281418235	6.046421	-3.796855	-0.510238
Trial1	3	1	noBlindfold	clockwise	practice	Guided	1	0.5	0	17.64218	-0.2974	-1.45191	0.25817	0.838151841685603	6.26829	-3.771464	-0.613929
Trial1	3	1	noBlindfold	clockwise	practice	Guided	1	0.5	0	17.66219	-0.29734	-1.45191	0.25815	0.838088606844579	6.314645	-3.779928	-0.764505
Trial1	3	1	noBlindfold	clockwise	practice	Guided	1	0.5	0	17.68219	-0.29728	-1.45191	0.25809	0.838013016094253	6.49418	-3.868796	-0.982901
Trial1	3	1	noBlindfold	clockwise	practice	Guided	1	0.5	0	17.70218	-0.29718	-1.45191	0.25794	0.83787170154054	6.831747	-3.944968	-1.261099
Trial1	3	1	noBlindfold	clockwise	practice	Guided	1	0.5	0	17.72218	-0.29702	-1.45193	0.2571	0.837461230203383	7.09241	-3.991518	-1.501742
Trial1	3	1	noBlindfold	clockwise	practice	Guided	1	0.5	0	17.74219	-0.29659	-1.45201	0.25623	0.836785181466664	7.494096	-4.266585	-2.152603
Trial1	3	1	noBlindfold	clockwise	practice	Guided	1	0.5	0	17.76219	-0.29642	-1.45207	0.25502	0.836253565417972	7.466852	-4.23273	-2.16355
Trial1	3	1	noBlindfold	clockwise	practice	Guided	1	0.5	0	17.78218	-0.29633	-1.4521	0.25346	0.835693390721655	7.404039	-4.20734	-2.172719
Trial1	3	1	noBlindfold	clockwise	practice	Guided	1	0.5	0	17.80219	-0.29631	-1.45211	0.25154	0.835094008108767	7.347802	-4.23273	-2.359728
Trial1	3	1	noBlindfold	clockwise	practice	Guided	1	0.5	0	17.82219	-0.29632	-1.45213	0.24675	0.833673251167402	7.309248	-4.203108	-2.197057
Trial1	3	1	noBlindfold	clockwise	practice	Guided	1	0.5	0	17.84218	-0.29628	-1.45212	0.24407	0.832845720865397	7.585657	-4.190412	-2.102121
Trial1	3	1	noBlindfold	clockwise	practice	Guided	1	0.5	0	17.86218	-0.29622	-1.45212	0.24146	0.832027178095797	7.71324	-4.173485	-1.712517
Trial1	3	1	noBlindfold	clockwise	practice	Guided	1	0.5	0	17.88219	-0.29613	-1.45209	0.23927	0.8313080734899	7.991212	-4.110008	-1.507924
Trial1	3	1	noBlindfold	clockwise	practice	Guided	1	0.5	0	17.90219	-0.29603	-1.45206	0.23755	0.830718838966702	8.192867	-4.101545	-1.400307
Trial1	3	1	noBlindfold	clockwise	practice	Guided	1	0.5	0	17.92218	-0.29594	-1.45203	0.23687	0.830438375101963	8.271445	-3.826478	-0.827968
Trial1	3	1	noBlindfold	clockwise	practice	Guided	1	0.5	0	17.94218	-0.2959	-1.45194	0.23696	0.830425691039431	7.9488	-3.458311	1.295799
Trial1	3	1	noBlindfold	clockwise	practice	Guided	1	0.5	0	17.96219	-0.29593	-1.45189	0.23769	0.830663047745964	7.558156	-3.090144	2.266272
Trial1	3	1	noBlindfold	clockwise	practice	Guided	1	0.5	0	17.98218	-0.29613	-1.45172	0.23969	0.831429057845846	6.80305	-2.9378	3.011913
Trial1	3	1	noBlindfold	clockwise	practice	Guided	1	0.5	0	18.00218	-0.29646	-1.45153	0.24307	0.832725378856253	6.363721	-2.819309	2.786292
Trial1	3	1	noBlindfold	clockwise	practice	Guided	1	0.5	0	18.02219	-0.29675	-1.45145	0.25637	0.836980380854098	6.141244	-2.954727	3.651158
Trial1	3	1	noBlindfold	clockwise	practice	Guided	1	0.5	0	18.04219	-0.29688	-1.45132	0.26533	0.839891518553286	6.267802	-2.942031	3.239537
Trial1	3	1	noBlindfold	clockwise	practice	Guided	1	0.5	0	18.06218	-0.29689	-1.45143	0.27645	0.843479872371988	6.046997	-3.090144	3.355441
Trial1	3	1	noBlindfold	clockwise	practice	Guided	1	0.5	0	18.08218	-0.29698	-1.4515	0.28882	0.84769929910595	5.631799	-2.781223	3.246017
Trial1	3	1	noBlindfold	clockwise	practice	Guided	1	0.5	0	18.10219	-0.29716	-1.45143	0.30266	0.852682316901734	5.220604	-2.992813	3.127938
Trial1	3	1	noBlindfold	clockwise	practice	Guided	1	0.5	0	18.12219	-0.29735	-1.45147	0.33468	0.864741446603227	4.899238	-3.073217	3.125893
Trial1	3	1	noBlindfold	clockwise	practice	Guided	1	0.5	0	18.14218	-0.29766	-1.45156	0.35239	0.872032207354402	4.457523	-3.081681	2.568422
Trial1	3	1	noBlindfold	clockwise	practice	Guided	1	0.5	0	18.16219	-0.29775	-1.4516	0.37011	0.879423943453103	4.462649	-3.411761	2.235117
Trial1	3	1	noBlindfold	clockwise	practice	Guided	1	0.5	0	18.18219	-0.29783	-1.45166	0.38805	0.887195301933682	4.352565	-3.365211	1.832184
Trial1	3	1	noBlindfold	clockwise	practice	Guided	1	0.5	0	18.20218	-0.29789	-1.45167	0.4061	0.895290834338671	4.125815	-3.310198	1.750921
Trial1	3	1	noBlindfold	clockwise	practice	Guided	1	0.5	0	18.22218	-0.29796	-1.45167	0.443	0.912682419609825	3.821924	-3.238257	1.728649
Trial1	3	1	noBlindfold	clockwise	practice	Guided	1	0.5	0	18.24219	-0.29804	-1.45161	0.46128	0.921763039406126	3.938385	-3.217098	1.561184
Trial1	3	1	noBlindfold	clockwise	practice	Guided	1	0.5	0	18.26219	-0.29805	-1.4516	0.47961	0.931079790695107	3.913523	-3.001277	1.507098
Trial1	3	1	noBlindfold	clockwise	practice	Guided	1	0.5	0	18.28218	-0.29806	-1.45155	0.49855	0.940984518375079	3.743427	-3.073217	1.472725
Trial1	3	1	noBlindfold	clockwise	practice	Guided	1	0.5	0	18.30219	-0.29811	-1.45153	0.51707	0.950968435542845	3.671419	-3.073217	1.632422
Trial1	3	1	noBlindfold	clockwise	practice	Guided	1	0.5	0	18.32219	-0.29816	-1.45153	0.55508	0.972200168192531	3.466599	-3.179012	1.506505
Trial1	3	1	noBlindfold	clockwise	practice	Guided	1	0.5	0	18.34218	-0.29824	-1.45159	0.57469	0.98359325191389	3.417859	-3.073217	2.02712
Trial1	3	1	noBlindfold	clockwise	practice	Guided	1	0.5	0	18.36218	-0.29828	-1.45155	0.59369	0.994846129003365	3.445528	-3.272112	1.389697
Trial1	3	1	noBlindfold	clockwise	practice	Guided	1	0.5	0	18.38219	-0.2983	-1.45162	0.61259	1.00625514322964	3.277166	-3.547179	1.402635
Trial1	3	1	noBlindfold	clockwise	practice	Guided	1	0.5	0	18.40219	-0.29835	-1.45171	0.63137	1.01783634225632	3.139939	-3.191708	1.573646
Trial1	3	1	noBlindfold	clockwise	practice	Guided	1	0.5	0	18.42218	-0.29841	-1.4517	0.66903	1.04166198010181	3.042253	-3.57257	1.41445
Trial1	3	1	noBlindfold	clockwise	practice	Guided	1	0.5	0	18.44218	-0.29853	-1.4518	0.68805	1.05406972213808	2.75613	-3.564106	1.387248
Trial1	3	1	noBlindfold	clockwise	practice	Guided	1	0.5	0	18.46219	-0.29862	-1.4518	0.70646	1.06624556818537	2.691473	-3.589497	1.419712
Trial1	3	1	noBlindfold	clockwise	practice	Guided	1	0.5	0	18.48218	-0.29868	-1.45182	0.72488	1.07858278600043	2.611759	-3.758769	1.659299
Trial1	3	1	noBlindfold	clockwise	practice	Guided	1	0.5	0	18.50218	-0.29872	-1.45186	0.74361	1.09128796460606	2.686135	-3.851868	1.158156
Trial1	3	1	noBlindfold	clockwise	practice	Guided	1	0.5	0	18.52219	-0.29871	-1.45194	0.77974	1.11621327529379	2.572704	-3.978822	1.480394
Trial1	3	1	noBlindfold	clockwise	practice	Guided	1	0.5	0	18.54219	-0.29875	-1.45192	0.7977999	1.12893148059817	2.569231	-3.966127	1.436731
Trial1	3	1	noBlindfold	clockwise	practice	Guided	1	0.5	0	18.56218	-0.29877	-1.45197	0.80673	1.13527392029683	2.342519	-4.012677	1.695336
Trial1	3	1	noBlindfold	clockwise	practice	Guided	1	0.5	0	18.58218	-0.29862	-1.45202	0.80654	1.1350333355922	1.217334	-4.520493	9.583171
Trial1	3	1	noBlindfold	clockwise	practice	Guided	1	0.5	0	18.60219	-0.29863	-1.45177	0.80526	1.13413118613674	-0.647342	0.011774	10.17472
Trial1	3	1	noBlindfold	clockwise	practice	Guided	1	0.5	0	18.62219	-0.29897	-1.4511	0.80295	1.13273197594851	-1.131126	-3.915335	5.152047
Trial1	3	1	noBlindfold	clockwise	practice	Guided	1	0.5	0	18.64218	-0.29967	-1.45196	0.80281	1.13312662484126	1.860423	-2.848922	5.654283
Trial1	3	1	noBlindfold	clockwise	practice	Guided	1	0.5	0	18.66219	-0.29895	-1.45191	0.80223	1.13220762343253	3.608575	-5.087544	3.904054
Trial1	3	1	noBlindfold	clockwise	practice	Guided	1	0.5	0	18.68219	-0.29656	-1.45229	0.80207	1.13040879365769	2.743009	-4.681291	3.770324
Trial1	3	1	noBlindfold	clockwise	practice	Guided	1	0.5	0	18.70218	-0.29322	-1.45235	0.80235	1.12825683578157	1.057527	-4.448542	4.98235
Trial1	3	1	noBlindfold	clockwise	practice	Guided	1	0.5	0	18.72218	-0.29058	-1.45223	0.80277	1.12670157813371	0.219496	-3.796845	5.746703
Trial1	3	1	noBlindfold	clockwise	practice	Guided	1	0.5	0	18.74219	-0.28832	-1.45207	0.80271	1.12507411711017	1.513807	-4.473933	5.260535
Trial1	3	1	noBlindfold	clockwise	practice	Guided	1	0.5	0	18.76219	-0.28775	-1.45219	0.8027	1.12466765509455	1.846919	-4.571264	5.330473
Trial1	3	1	noBlindfold	clockwise	practice	Guided	1	0.5	0	18.78218	-0.28715	-1.45223	0.80281	1.12432599243355	1.568336	-4.478165	5.640779
Trial1	3	1	noBlindfold	clockwise	practice	Guided	1	0.5	0	18.80219	-0.28667	-1.45223	0.80299	1.12411857172661	0.920941	-4.338515	6.656674
Trial1	3	1	noBlindfold	clockwise	practice	Guided	1	0.5	0	18.82219	-0.28659	-1.45221	0.80395	1.12474855961517	0.614243	-4.220025	7.960846
Trial1	3	1	noBlindfold	clockwise	practice	Guided	1	0.5	0	18.84218	-0.28656	-1.45218	0.80458	1.12517801494598	0.144786	-3.940726	10.34667
Trial1	3	1	noBlindfold	clockwise	practice	Guided	1	0.5	0	18.86218	-0.28656	-1.45216	0.80511	1.12555706574013	-0.074009	-3.610646	11.46509
Trial1	3	1	noBlindfold	clockwise	practice	Guided	1	0.5	0	18.88219	-0.28656	-1.45212	0.80541	1.12577171061174	-0.245809	-3.610646	11.90366
Trial1	3	1	noBlindfold	clockwise	practice	Guided	1	0.5	0	18.90219	-0.28658	-1.45209	0.80549	1.12584291001876	-0.458153	-3.38636	11.93225
Trial1	3	1	noBlindfold	clockwise	practice	Guided	1	0.5	0	18.92218	-0.2866	-1.45205	0.80549	1.12585688143896	-0.51066	-3.360969	11.62809
Trial1	3	1	noBlindfold	clockwise	practice	Guided	1	0.5	0	18.94218	-0.28663	-1.45198	0.80544	1.12584207228426	-0.764073	-3.437142	10.35077
Trial1	3	1	noBlindfold	clockwise	practice	Guided	1	0.5	0	18.96219	-0.28666	-1.45196	0.8053	1.12576288170127	-1.272929	-3.437142	9.693315
Trial1	3	1	noBlindfold	clockwise	practice	Guided	1	0.5	0	18.98218	-0.28676	-1.45192	0.80505	1.12565395602371	-2.114178	-3.26787	9.310875
Trial1	3	1	noBlindfold	clockwise	practice	Guided	1	0.5	0	19.00218	-0.28728	-1.45181	0.80487	1.12588878972864	-2.884354	-3.322883	9.475772
Trial1	3	1	noBlindfold	clockwise	practice	Guided	1	0.5	0	19.02219	-0.28873	-1.45172	0.80461	1.12671748027261	-3.195683	-3.327115	9.43913
Trial1	3	1	noBlindfold	clockwise	practice	Guided	1	0.5	0	19.04219	-0.2956	-1.45167	0.8044701	1.13143777396803	-3.314411	-3.377897	8.8581
Trial1	3	1	noBlindfold	clockwise	practice	Guided	1	0.5	0	19.06218	-0.30079	-1.45168	0.80444	1.13507197628437	-3.472952	-3.411751	8.513502
Trial1	3	1	noBlindfold	clockwise	practice	Guided	1	0.5	0	19.08218	-0.30227	-1.45168	0.80445	1.13612363248246	-4.646384	-3.318651	8.512319
Trial1	3	1	noBlindfold	clockwise	practice	Guided	1	0.5	0	19.10219	-0.3023	-1.45168	0.8046	1.13625105521803	-6.579594	-2.760054	9.984351
Trial1	3	1	noBlindfold	clockwise	practice	Guided	1	0.5	0	19.12219	-0.30248	-1.45159	0.80484	1.13654810423744	-6.837129	-1.917926	10.8408
Trial1	3	1	noBlindfold	clockwise	practice	Guided	1	0.5	0	19.14218	-0.30267	-1.45144	0.80483	1.13667514651827	-5.355217	-2.980107	9.655998
Trial1	3	1	noBlindfold	clockwise	practice	Guided	1	0.5	0	19.16219	-0.30267	-1.45144	0.80482	1.13666809856519	-5.035456	-3.166307	9.178701
Trial1	3	1	noBlindfold	clockwise	practice	Guided	1	0.5	0	19.18219	-0.30266	-1.45145	0.8048	1.13664688932703	-4.990981	-3.10283	9.010761
Trial1	3	1	noBlindfold	clockwise	practice	Guided	1	0.5	0	19.20218	-0.30265	-1.45145	0.8048	1.13663983915673	-5.247762	-3.043584	9.132176
Trial1	3	1	noBlindfold	clockwise	practice	Guided	1	0.5	0	19.22218	-0.30266	-1.45146	0.8048	1.13664688932703	-5.720479	-2.942021	9.420726
Trial1	3	1	noBlindfold	clockwise	practice	Guided	1	0.5	0	19.24219	-0.3027	-1.45146	0.80481	1.13668220131998	-6.806545	-2.823531	9.917573
Trial1	3	1	noBlindfold	clockwise	practice	Guided	1	0.5	0	19.26219	-0.30275	-1.45145	0.80482	1.13672458534654	-7.163164	-2.785445	9.917405
Trial1	3	1	noBlindfold	clockwise	practice	Guided	1	0.5	0	19.28218	-0.30279	-1.45145	0.80482	1.13675282979535	-7.474216	-2.89124	9.704279
Trial1	3	1	noBlindfold	clockwise	practice	Guided	1	0.5	0	19.30219	-0.30289	-1.45145	0.80482	1.13682346505126	-7.863649	-2.937789	9.676583
Trial1	3	1	noBlindfold	clockwise	practice	Guided	1	0.5	0	19.32219	-0.30305	-1.45145	0.80484	1.13695065501329	-8.400198	-2.806604	9.751822
Trial1	3	1	noBlindfold	clockwise	practice	Guided	1	0.5	0	19.34218	-0.30362	-1.45144	0.80486	1.13736745793373	-9.617695	-2.654259	9.999305
Trial1	3	1	noBlindfold	clockwise	practice	Guided	1	0.5	0	19.36218	-0.30393	-1.45143	0.80489	1.13760777027869	-10.1238	-2.556927	10.24867
Trial1	3	1	noBlindfold	clockwise	practice	Guided	1	0.5	0	19.38219	-0.30393	-1.45143	0.80489	1.13760777027869	-10.1238	-2.556927	10.24867
Trial1	3	1	noBlindfold	clockwise	practice	Guided	1	0.5	0	19.40219	-0.30418	-1.45141	0.80494	1.13781977758646	-10.39429	-2.514609	10.64377
Trial1	3	1	noBlindfold	clockwise	practice	Guided	1	0.5	0	19.42218	-0.30435	-1.4514	0.80495	1.13794701325573	-9.780791	-2.760054	10.45668
Trial1	3	1	noBlindfold	clockwise	practice	Guided	1	0.5	0	19.44218	-0.30439	-1.45141	0.80493	1.137961180644	-9.391314	-3.250943	9.424028
Trial1	3	1	noBlindfold	clockwise	practice	Guided	1	0.5	0	19.46219	-0.30441	-1.45142	0.80491	1.13796112935885	-10.04351	-3.238247	9.247915
Trial1	3	1	noBlindfold	clockwise	practice	Guided	1	0.5	0	19.48218	-0.30446	-1.45143	0.80491	1.13799648012588	-10.91199	-3.013962	9.332964
Trial1	3	1	noBlindfold	clockwise	practice	Guided	1	0.5	0	19.50218	-0.30462	-1.45143	0.80492	1.13811663713963	-11.58245	-2.781213	9.902957
Trial1	3	1	noBlindfold	clockwise	practice	Guided	1	0.5	0	19.52219	-0.30488	-1.45143	0.805	1.1383570683093	-12.00234	-2.582318	10.49077
Trial1	3	1	noBlindfold	clockwise	practice	Guided	1	0.5	0	19.54219	-0.30521	-1.4514	0.80505	1.13862577799812	-12.07301	-2.497682	11.31745
Trial1	3	1	noBlindfold	clockwise	practice	Guided	1	0.5	0	19.56218	-0.30527	-1.4514	0.80509	1.13869648082868	-12.14249	-2.582318	11.49836
Trial1	3	1	noBlindfold	clockwise	practice	Guided	1	0.5	0	19.58218	-0.30532	-1.45139	0.80512	1.1387530435697	-12.2205	-2.6331	11.30943
Trial1	3	1	noBlindfold	clockwise	practice	Guided	1	0.5	0	19.60219	-0.30537	-1.45139	0.80515	1.13880960648665	-12.49634	-2.688113	11.24167
Trial1	3	1	noBlindfold	clockwise	practice	Guided	1	0.5	0	19.62219	-0.30544	-1.45139	0.80521	1.13890155082211	-12.79272	-2.6331	11.11649
Trial1	3	1	noBlindfold	clockwise	practice	Guided	1	0.5	0	19.64218	-0.30565	-1.45138	0.80522	1.13905714380598	-13.30875	-2.590782	10.90782
Trial1	3	1	noBlindfold	clockwise	practice	Guided	1	0.5	0	19.66219	-0.30576	-1.45137	0.80522	1.13913494922853	-13.47014	-2.658491	10.58931
Trial1	3	1	noBlindfold	clockwise	practice	Guided	1	0.5	0	19.68219	-0.30584	-1.45137	0.80523	1.13919862970671	-13.56647	-2.654259	10.54055
Trial1	3	1	noBlindfold	clockwise	practice	Guided	1	0.5	0	19.70218	-0.30591	-1.45137	0.80523	1.13924812991162	-13.67759	-2.611941	10.54315
Trial1	3	1	noBlindfold	clockwise	practice	Guided	1	0.5	0	19.72218	-0.30596	-1.45136	0.80521	1.13926935175111	-13.78096	-2.54	10.37689
Trial1	3	1	noBlindfold	clockwise	practice	Guided	1	0.5	0	19.74219	-0.30613	-1.45135	0.80518	1.13936842927972	-14.28259	-2.624636	9.88102
Trial1	3	1	noBlindfold	clockwise	practice	Guided	1	0.5	0	19.76219	-0.30627	-1.45135	0.80515	1.13944626743427	-14.60959	-2.6331	9.6232
Trial1	3	1	noBlindfold	clockwise	practice	Guided	1	0.5	0	19.78218	-0.30643	-1.45135	0.80511	1.13953121606882	-14.83674	-2.620404	9.393405
Trial1	3	1	noBlindfold	clockwise	practice	Guided	1	0.5	0	19.80219	-0.30656	-1.45135	0.80507	1.13959502578089	-15.03508	-2.662722	9.203469
Trial1	3	1	noBlindfold	clockwise	practice	Guided	1	0.5	0	19.82219	-0.30667	-1.45135	0.80497	1.13960219024143	-15.14519	-2.6331	8.924028
Trial1	3	1	noBlindfold	clockwise	practice	Guided	1	0.5	0	19.84218	-0.30685	-1.45134	0.80491	1.13968726555627	-15.48598	-2.666954	8.511279
Trial1	3	1	noBlindfold	clockwise	practice	Guided	1	0.5	0	19.86218	-0.30695	-1.45134	0.80486	1.13972273825747	-15.73285	-2.616173	8.40432
Trial1	3	1	noBlindfold	clockwise	practice	Guided	1	0.5	0	19.88219	-0.30707	-1.45134	0.80481	1.13977238081252	-15.95322	-2.561159	8.367465
Trial1	3	1	noBlindfold	clockwise	practice	Guided	1	0.5	0	19.90219	-0.30719	-1.45133	0.80476	1.13982205713492	-16.29314	-2.463828	8.42159
Trial1	3	1	noBlindfold	clockwise	practice	Guided	1	0.5	0	19.92218	-0.30732	-1.45132	0.8046499	1.1398364448077	-16.49119	-2.400351	8.391551
Trial1	3	1	noBlindfold	clockwise	practice	Guided	1	0.5	0	19.94218	-0.30758	-1.4513	0.80459	1.13997828658945	-16.9136	-2.20992	7.723468
Trial1	3	1	noBlindfold	clockwise	practice	Guided	1	0.5	0	19.96219	-0.30771	-1.45128	0.8045	1.14000686619897	-17.13672	-2.099893	7.493003
Trial1	3	1	noBlindfold	clockwise	practice	Guided	1	0.5	0	19.98218	-0.30784	-1.45126	0.80444	1.14005666399186	-17.2599	-2.074502	7.143149
Trial1	3	1	noBlindfold	clockwise	practice	Guided	1	0.5	0	20.00218	-0.30791	-1.45125	0.80435	1.14004276796832	-17.15817	-2.027952	6.754367
Trial1	3	1	noBlindfold	clockwise	practice	Guided	1	0.5	0	20.02219	-0.30796	-1.45124	0.80412	1.13991593925096	-17.04567	-2.011025	6.247134
Trial1	3	1	noBlindfold	clockwise	practice	Guided	1	0.5	0	20.04219	-0.30804	-1.45121	0.80404	1.13991619340532	-17.18452	-1.807899	5.935783
Trial1	3	1	noBlindfold	clockwise	practice	Guided	1	0.5	0	20.06218	-0.30809	-1.45119	0.80398	1.13990932937795	-17.63212	-1.566686	6.353875
Trial1	3	1	noBlindfold	clockwise	practice	Guided	1	0.5	0	20.08218	-0.30822	-1.45115	0.80395	1.13998030352606	-18.27086	-1.156202	6.855041
Trial1	3	1	noBlindfold	clockwise	practice	Guided	1	0.5	0	20.10219	-0.30845	-1.4511	0.80393	1.14012933121799	-18.83733	-0.703399	7.36569
Trial1	3	1	noBlindfold	clockwise	practice	Guided	1	0.5	0	20.12219	-0.30873	-1.45103	0.80391	1.14031374743028	-19.20352	-0.424063	7.575246
Trial1	3	1	noBlindfold	clockwise	practice	Guided	1	0.5	0	20.14218	-0.30907	-1.4509	0.80391	1.1405548957147	-19.03815	-0.191156	7.724659
Trial1	3	1	noBlindfold	clockwise	practice	Guided	1	0.5	0	20.16219	-0.30909	-1.45086	0.80391	1.14056908123257	-18.5116	-0.360353	7.882541
Trial1	3	1	noBlindfold	clockwise	practice	Guided	1	0.5	0	20.18219	-0.30909	-1.45083	0.80391	1.14056908123257	-18.12188	-0.609945	7.913957
Trial1	3	1	noBlindfold	clockwise	practice	Guided	1	0.5	0	20.20218	-0.30909	-1.4508	0.80391	1.14056908123257	-18.05419	-0.57609	7.703747
Trial1	3	1	noBlindfold	clockwise	practice	Guided	1	0.5	0	20.22218	-0.30909	-1.45077	0.80391	1.14056908123257	-18.42639	-0.466028	7.645052
Trial1	3	1	noBlindfold	clockwise	practice	Guided	1	0.5	0	20.24219	-0.30912	-1.45072	0.80391	1.14059037040664	-19.02212	-0.364249	7.992981
Trial1	3	1	noBlindfold	clockwise	practice	Guided	1	0.5	0	20.26219	-0.30914	-1.45069	0.80392	1.14061165606802	-18.89642	-0.389535	8.006673
Trial1	3	1	noBlindfold	clockwise	practice	Guided	1	0.5	0	20.28218	-0.30915	-1.45067	0.80391	1.14061163883122	-18.46843	-0.57565	7.78335
Trial1	3	1	noBlindfold	clockwise	practice	Guided	1	0.5	0	20.30219	-0.30915	-1.45065	0.8039	1.14060462323103	-17.81095	-0.943816	7.521071
Trial1	3	1	noBlindfold	clockwise	practice	Guided	1	0.5	0	20.32219	-0.30912	-1.45065	0.80382	1.14052693634444	-17.1842	-1.172334	7.117573
Trial1	3	1	noBlindfold	clockwise	practice	Guided	1	0.5	0	20.34218	-0.30886	-1.45065	0.8037699	1.14030725343567	-15.95445	-1.506646	6.585345
Trial1	3	1	noBlindfold	clockwise	practice	Guided	1	0.5	0	20.36218	-0.30854	-1.45066	0.80371	1.14003800289685	-15.26223	-1.722468	6.383844
Trial1	3	1	noBlindfold	clockwise	practice	Guided	1	0.5	0	20.38219	-0.30817	-1.45069	0.80365	1.13973334211835	-14.47552	-1.895971	6.122028
Trial1	3	1	noBlindfold	clockwise	practice	Guided	1	0.5	0	20.40219	-0.30783	-1.45071	0.80357	1.13943587574192	-14.06276	-2.027157	5.725785
Trial1	3	1	noBlindfold	clockwise	practice	Guided	1	0.5	0	20.42218	-0.3076	-1.45074	0.80342	1.13916700021695	-13.91135	-2.035621	5.542444
Trial1	3	1	noBlindfold	clockwise	practice	Guided	1	0.5	0	20.44218	-0.30736	-1.45077	0.80334	1.13894044762136	-13.64283	-1.938289	4.932164
Trial1	3	1	noBlindfold	clockwise	practice	Guided	1	0.5	0	20.46219	-0.3073	-1.45079	0.80325	1.13883443857302	-13.89851	-2.001766	4.681927
Trial1	3	1	noBlindfold	clockwise	practice	Guided	1	0.5	0	20.48218	-0.30728	-1.4508	0.80315	1.13874971986263	-14.42782	-1.836726	4.399776
Trial1	3	1	noBlindfold	clockwise	practice	Guided	1	0.5	0	20.50218	-0.30729	-1.4508	0.80303	1.13867217751738	-15.02867	-1.75209	4.117798
Trial1	3	1	noBlindfold	clockwise	practice	Guided	1	0.5	0	20.52219	-0.30732	-1.45081	0.80269	1.13845371590375	-15.51319	-1.747858	4.005288
Trial1	3	1	noBlindfold	clockwise	practice	Guided	1	0.5	0	20.54219	-0.30747	-1.45082	0.80235	1.13832038055925	-15.58515	-1.70554	2.742151
Trial1	3	1	noBlindfold	clockwise	practice	Guided	1	0.5	0	20.56218	-0.3075	-1.45082	0.80189	1.13801746877214	-15.24901	-1.650527	1.758038
Trial1	3	1	noBlindfold	clockwise	practice	Guided	1	0.5	0	20.58218	-0.3075	-1.45082	0.8015	1.13774274052894	-14.81701	-1.667454	1.000258
Trial1	3	1	noBlindfold	clockwise	practice	Guided	1	0.5	0	20.60219	-0.30748	-1.45082	0.80128	1.13757357366035	-14.48529	-1.527805	0.580894
Trial1	3	1	noBlindfold	clockwise	practice	Guided	1	0.5	0	20.62219	-0.30741	-1.45081	0.80114	1.1374252622165	-14.34679	-1.316215	0.684929
Trial1	3	1	noBlindfold	clockwise	practice	Guided	1	0.5	0	20.64218	-0.30734	-1.45076	0.80109	1.1373403451484	-14.33239	-0.537564	0.828544
Trial1	3	1	noBlindfold	clockwise	practice	Guided	1	0.5	0	20.66219	-0.30732	-1.45071	0.80104	1.13729092670925	-14.44544	-0.114307	0.801607
Trial1	3	1	noBlindfold	clockwise	practice	Guided	1	0.5	0	20.68219	-0.3073	-1.45065	0.80097	1.13722740309069	-14.40475	0.27922	0.736101
Trial1	3	1	noBlindfold	clockwise	practice	Guided	1	0.5	0	20.70218	-0.30727	-1.45055	0.80085	1.1371216567115	-14.30265	0.48225	0.579932
Trial1	3	1	noBlindfold	clockwise	practice	Guided	1	0.5	0	20.72218	-0.30723	-1.45041	0.80046	1.13681856385627	-14.20437	0.791155	0.20668
Trial1	3	1	noBlindfold	clockwise	practice	Guided	1	0.5	0	20.74219	-0.30707	-1.45002	0.80029	1.13658529162338	-13.93846	1.095845	-0.571
Trial1	3	1	noBlindfold	clockwise	practice	Guided	1	0.5	0	20.76219	-0.307	-1.44988	0.80021	1.13647923901879	-13.79243	1.172017	-0.816095
Trial1	3	1	noBlindfold	clockwise	practice	Guided	1	0.5	0	20.78218	-0.30692	-1.44983	0.80017	1.13639425787487	-13.41406	1.10854	-0.712025
Trial1	3	1	noBlindfold	clockwise	practice	Guided	1	0.5	0	20.80219	-0.30681	-1.4498	0.80013	1.13628798941421	-13.25901	1.078917	-0.616538
Trial1	3	1	noBlindfold	clockwise	practice	Guided	1	0.5	0	20.82219	-0.30672	-1.44977	0.80012	1.13621705504648	-13.24602	1.011209	-0.247396
Trial1	3	1	noBlindfold	clockwise	practice	Guided	1	0.5	0	20.84218	-0.3067	-1.44974	0.80014	1.1362168970919	-13.49191	1.066222	0.212061
Trial1	3	1	noBlindfold	clockwise	practice	Guided	1	0.5	0	20.86218	-0.30675	-1.44969	0.80018	1.13628056723031	-13.78581	1.074686	0.949863
Trial1	3	1	noBlindfold	clockwise	practice	Guided	1	0.5	0	20.88219	-0.3068	-1.44968	0.80021	1.13633722778642	-13.86373	1.006977	1.139532
Trial1	3	1	noBlindfold	clockwise	practice	Guided	1	0.5	0	20.90219	-0.30682	-1.44966	0.80023	1.13636548709716	-13.76182	1.032368	1.129189
Trial1	3	1	noBlindfold	clockwise	practice	Guided	1	0.5	0	20.92218	-0.30683	-1.44965	0.80024	1.13637962715954	-13.62392	1.006977	0.95693
Trial1	3	1	noBlindfold	clockwise	practice	Guided	1	0.5	0	20.94218	-0.30682	-1.44962	0.80024	1.13637253869492	-13.64704	1.121235	0.508093
Trial1	3	1	noBlindfold	clockwise	practice	Guided	1	0.5	0	20.96219	-0.30683	-1.4496	0.80022	1.13636556606961	-13.74117	1.307435	0.198314
Trial1	3	1	noBlindfold	clockwise	practice	Guided	1	0.5	0	20.98218	-0.30683	-1.44958	0.80018	1.13633736047623	-13.84161	1.387839	-0.44367
Trial1	3	1	noBlindfold	clockwise	practice	Guided	1	0.5	0	21.00218	-0.30685	-1.44956	0.80013	1.13631640877555	-13.87337	1.472475	-0.87918
Trial1	3	1	noBlindfold	clockwise	practice	Guided	1	0.5	0	21.02219	-0.30688	-1.44953	0.79975	1.13607017411683	-13.86981	1.358216	-1.30369
Trial1	3	1	noBlindfold	clockwise	practice	Guided	1	0.5	0	21.04219	-0.30691	-1.44949	0.79876	1.13539477449646	-13.82465	1.235494	-2.56507
Trial1	3	1	noBlindfold	clockwise	practice	Guided	1	0.5	0	21.06218	-0.30691	-1.44944	0.79706	1.13419946453565	-13.77032	1.150858	-2.475726
Trial1	3	1	noBlindfold	clockwise	practice	Guided	1	0.5	0	21.08218	-0.30691	-1.4494	0.79444	1.13235976153924	-14.00292	1.489402	-2.79012
Trial1	3	1	noBlindfold	clockwise	practice	Guided	1	0.5	0	21.10219	-0.30693	-1.44936	0.79019	1.12939644715936	-13.85159	0.968891	-3.396647
Trial1	3	1	noBlindfold	clockwise	practice	Guided	1	0.5	0	21.12219	-0.30691	-1.44944	0.77693	1.12014460971968	-13.63594	1.133931	-3.604869
Trial1	3	1	noBlindfold	clockwise	practice	Guided	1	0.5	0	21.14218	-0.30667	-1.44946	0.76809	1.11385756566964	-13.13414	0.846168	-3.49259
Trial1	3	1	noBlindfold	clockwise	practice	Guided	1	0.5	0	21.16219	-0.30658	-1.44952	0.75814	1.10695420372651	-12.95592	0.901182	-2.823472
Trial1	3	1	noBlindfold	clockwise	practice	Guided	1	0.5	0	21.18219	-0.30647	-1.44954	0.74723	1.09943009539742	-12.63529	0.892718	-2.291778
Trial1	3	1	noBlindfold	clockwise	practice	Guided	1	0.5	0	21.20218	-0.30633	-1.44951	0.73616	1.09183312738838	-12.4471	1.091613	-2.221875
Trial1	3	1	noBlindfold	clockwise	practice	Guided	1	0.5	0	21.22218	-0.30622	-1.44949	0.71337	1.07651632041808	-12.22265	0.998513	-1.907366
Trial1	3	1	noBlindfold	clockwise	practice	Guided	1	0.5	0	21.24219	-0.306	-1.44952	0.70263	1.06926371133789	-11.74849	0.791155	-1.190681
Trial1	3	1	noBlindfold	clockwise	practice	Guided	1	0.5	0	21.26219	-0.30591	-1.44958	0.6924	1.06250112679337	-11.65113	0.985818	-0.591896
Trial1	3	1	noBlindfold	clockwise	practice	Guided	1	0.5	0	21.28218	-0.30584	-1.44955	0.68346	1.05664360035897	-11.39652	0.524552	-0.431412
Trial1	3	1	noBlindfold	clockwise	practice	Guided	1	0.5	0	21.30219	-0.30578	-1.4496	0.67601	1.05179415055955	-11.65069	0.816546	0.19773
Trial1	3	1	noBlindfold	clockwise	practice	Guided	1	0.5	0	21.32219	-0.30577	-1.44957	0.66624	1.04553384231181	-11.41131	0.960427	0.467715
Trial1	3	1	noBlindfold	clockwise	practice	Guided	1	0.5	0	21.34218	-0.30557	-1.44973	0.66369	1.04375639530026	-10.48861	0.240938	0.467603
Trial1	3	1	noBlindfold	clockwise	practice	Guided	1	0.5	0	21.36218	-0.30533	-1.44984	0.66257	1.04285925546696	-10.27313	0.118152	0.416419
Trial1	3	1	noBlindfold	clockwise	practice	Guided	1	0.5	0	21.38219	-0.30504	-1.44992	0.66259	1.0426480083475	-9.39823	0.363571	0.904256
Trial1	3	1	noBlindfold	clockwise	practice	Guided	1	0.5	0	21.40219	-0.30483	-1.44989	0.6629	1.04268294516306	-9.340482	0.981407	1.211878
Trial1	3	1	noBlindfold	clockwise	practice	Guided	1	0.5	0	21.42218	-0.30471	-1.44977	0.66462	1.04368481129963	-9.506658	0.820598	1.578834
Trial1	3	1	noBlindfold	clockwise	practice	Guided	1	0.5	0	21.44218	-0.3048	-1.44973	0.66581	1.04451235840162	-9.721728	0.72318	1.326132
Trial1	3	1	noBlindfold	clockwise	practice	Guided	1	0.5	0	21.46219	-0.30483	-1.44967	0.66716	1.04539651031451	-9.60513	0.939002	1.416204
Trial1	3	1	noBlindfold	clockwise	practice	Guided	1	0.5	0	21.48218	-0.30482	-1.44957	0.66874	1.04639781522324	-9.568616	1.12097	1.585829
Trial1	3	1	noBlindfold	clockwise	practice	Guided	1	0.5	0	21.50218	-0.30479	-1.4495	0.67042	1.04744925444068	-9.468483	0.76973	1.311691
Trial1	3	1	noBlindfold	clockwise	practice	Guided	1	0.5	0	21.52219	-0.30476	-1.44959	0.67383	1.04961207326084	-9.451195	0.384581	1.172379
Trial1	3	1	noBlindfold	clockwise	practice	Guided	1	0.5	0	21.54219	-0.30466	-1.44986	0.67525	1.05044764628629	-9.189458	0.198267	0.706776
Trial1	3	1	noBlindfold	clockwise	practice	Guided	1	0.5	0	21.56218	-0.3046	-1.44989	0.67644	1.05116708231203	-9.16771	0.164359	0.726909
Trial1	3	1	noBlindfold	clockwise	practice	Guided	1	0.5	0	21.58218	-0.30459	-1.44992	0.67738	1.05176454822537	-9.227713	0.079689	0.768538
Trial1	3	1	noBlindfold	clockwise	practice	Guided	1	0.5	0	21.60219	-0.30461	-1.44994	0.67816	1.05228237431132	-9.34045	-0.047277	0.745748
Trial1	3	1	noBlindfold	clockwise	practice	Guided	1	0.5	0	21.62219	-0.30467	-1.45	0.67944	1.05315358825567	-9.413522	-0.00917	0.947744
Trial1	3	1	noBlindfold	clockwise	practice	Guided	1	0.5	0	21.64218	-0.30473	-1.45004	0.67995	1.05352853345537	-9.433934	-0.199549	0.902676
Trial1	3	1	noBlindfold	clockwise	practice	Guided	1	0.5	0	21.66219	-0.30471	-1.45007	0.68045	1.05383601045733	-9.341803	-0.267189	1.031968
Trial1	3	1	noBlindfold	clockwise	practice	Guided	1	0.5	0	21.68219	-0.30468	-1.45011	0.68093	1.0541231313279	-9.25643	-0.440595	1.043848
Trial1	3	1	noBlindfold	clockwise	practice	Guided	1	0.5	0	21.70218	-0.30463	-1.45016	0.68136	1.05436279967869	-9.038886	-0.50395	0.951308
Trial1	3	1	noBlindfold	clockwise	practice	Guided	1	0.5	0	21.72218	-0.30454	-1.4502	0.6819	1.05464319476386	-8.855055	-0.563183	0.970057
Trial1	3	1	noBlindfold	clockwise	practice	Guided	1	0.5	0	21.74219	-0.30436	-1.45027	0.68196	1.0545446584704	-8.55745	-0.668978	0.797067
Trial1	3	1	noBlindfold	clockwise	practice	Guided	1	0.5	0	21.76219	-0.30432	-1.45028	0.682	1.05454001782755	-8.493569	-0.740919	0.822755
Trial1	3	1	noBlindfold	clockwise	practice	Guided	1	0.5	0	21.78218	-0.3043	-1.45028	0.68203	1.05454419419996	-8.472713	-0.698601	0.7005
Trial1	3	1	noBlindfold	clockwise	practice	Guided	1	0.5	0	21.80219	-0.30428	-1.45029	0.68205	1.05454183396152	-8.382555	-0.707064	0.660512
Trial1	3	1	noBlindfold	clockwise	practice	Guided	1	0.5	0	21.82219	-0.30424	-1.4503	0.68212	1.05455665351945	-8.19766	-0.757846	0.620314
Trial1	3	1	noBlindfold	clockwise	practice	Guided	1	0.5	0	21.84218	-0.30411	-1.45031	0.68214	1.05447041050818	-7.867472	-0.681673	0.626335
Trial1	3	1	noBlindfold	clockwise	practice	Guided	1	0.5	0	21.86218	-0.30403	-1.45031	0.68217	1.05442884886312	-7.724396	-0.575878	0.478985
Trial1	3	1	noBlindfold	clockwise	practice	Guided	1	0.5	0	21.88219	-0.30394	-1.45031	0.68219	1.05437313988192	-7.464088	-0.486978	0.510035
Trial1	3	1	noBlindfold	clockwise	practice	Guided	1	0.5	0	21.90219	-0.30382	-1.4503	0.68221	1.054294616056	-7.148561	-0.389524	0.415999
Trial1	3	1	noBlindfold	clockwise	practice	Guided	1	0.5	0	21.92218	-0.30368	-1.45029	0.68224	1.05420727422228	-6.914799	-0.402119	0.37284
Trial1	3	1	noBlindfold	clockwise	practice	Guided	1	0.5	0	21.94218	-0.30344	-1.45026	0.68225	1.05403076490747	-6.54235	-0.194582	0.183008
Trial1	3	1	noBlindfold	clockwise	practice	Guided	1	0.5	0	21.96219	-0.30335	-1.45025	0.68226	1.05396868188303	-6.466703	-0.076047	0.245444
Trial1	3	1	noBlindfold	clockwise	practice	Guided	1	0.5	0	21.98218	-0.3033	-1.45023	0.68228	1.05394349141207	-6.44221	0.00437	0.374837
Trial1	3	1	noBlindfold	clockwise	practice	Guided	1	0.5	0	22.00218	-0.30327	-1.4502	0.68229	1.05392706166656	-6.419396	0.110149	0.306226
Trial1	3	1	noBlindfold	clockwise	practice	Guided	1	0.5	0	22.02219	-0.30325	-1.45017	0.6824	1.05398305595026	-6.426722	0.237044	0.411769
Trial1	3	1	noBlindfold	clockwise	practice	Guided	1	0.5	0	22.04219	-0.3032	-1.45008	0.68257	1.05405504071794	-6.251781	0.266494	0.70758
Trial1	3	1	noBlindfold	clockwise	practice	Guided	1	0.5	0	22.06218	-0.30313	-1.45001	0.68281	1.05415715430659	-6.014521	0.287579	0.717001
Trial1	3	1	noBlindfold	clockwise	practice	Guided	1	0.5	0	22.08218	-0.30302	-1.44995	0.68299	1.05418996443449	-5.748818	0.232497	0.553977
Trial1	3	1	noBlindfold	clockwise	practice	Guided	1	0.5	0	22.10219	-0.3029	-1.44992	0.68301	1.05411150826075	-5.534136	0.308592	0.275752
Trial1	3	1	noBlindfold	clockwise	practice	Guided	1	0.5	0	22.12219	-0.30281	-1.44991	0.68299	1.0540300173262	-5.396273	0.274663	0.036483
Trial1	3	1	noBlindfold	clockwise	practice	Guided	1	0.5	0	22.14218	-0.30265	-1.44992	0.6829799	1.05390162265565	-5.103377	0.07568	-0.219863
Trial1	3	1	noBlindfold	clockwise	practice	Guided	1	0.5	0	22.16219	-0.30259	-1.44992	0.68297	1.05384948257538	-4.962403	0.029112	-0.291219
Trial1	3	1	noBlindfold	clockwise	practice	Guided	1	0.5	0	22.18219	-0.3025	-1.44993	0.68295	1.05376799861309	-4.693545	0.020641	-0.28561
Trial1	3	1	noBlindfold	clockwise	practice	Guided	1	0.5	0	22.20218	-0.30238	-1.44993	0.6828899	1.05363766315559	-4.361631	-0.01745	-0.422455
Trial1	3	1	noBlindfold	clockwise	practice	Guided	1	0.5	0	22.22218	-0.30221	-1.44995	0.68195	1.05289916656525	-3.966289	-0.1063	-0.680714
Trial1	3	1	noBlindfold	clockwise	practice	Guided	1	0.5	0	22.24219	-0.30174	-1.45003	0.68095	1.05189348135309	-2.851317	0.067242	-0.748847
Trial1	3	1	noBlindfold	clockwise	practice	Guided	1	0.5	0	22.26219	-0.30145	-1.44998	0.67978	1.05091530688107	-2.339887	0.185702	-0.378497
Trial1	3	1	noBlindfold	clockwise	practice	Guided	1	0.5	0	22.28218	-0.30119	-1.44993	0.6778901	1.04949527623741	-1.937309	0.156027	-1.073782
Trial1	3	1	noBlindfold	clockwise	practice	Guided	1	0.5	0	22.30219	-0.30096	-1.44995	0.67532	1.04766123840381	-1.542846	-0.080952	-1.021396
Trial1	3	1	noBlindfold	clockwise	practice	Guided	1	0.5	0	22.32219	-0.30081	-1.45001	0.66847	1.04314369365876	-1.557947	0.084078	-0.738775
Trial1	3	1	noBlindfold	clockwise	practice	Guided	1	0.5	0	22.34218	-0.30071	-1.44996	0.6647	1.04065486337735	-1.261051	0.109424	-0.378593
Trial1	3	1	noBlindfold	clockwise	practice	Guided	1	0.5	0	22.36218	-0.30065	-1.44994	0.6612099	1.03838288187688	-1.184389	0.227862	0.110712
Trial1	3	1	noBlindfold	clockwise	practice	Guided	1	0.5	0	22.38219	-0.30058	-1.44991	0.65783	1.03617982853402	-0.809243	0.138941	-0.076896
Trial1	3	1	noBlindfold	clockwise	practice	Guided	1	0.5	0	22.40219	-0.30043	-1.44989	0.65501	1.0342757200262	-0.584375	0.460486	0.364614
Trial1	3	1	noBlindfold	clockwise	practice	Guided	1	0.5	0	22.42218	-0.30029	-1.44979	0.6505	1.03131681010366	-0.291733	0.633959	0.131581
Trial1	3	1	noBlindfold	clockwise	practice	Guided	1	0.5	0	22.44218	-0.29988	-1.44963	0.64906	1.03009072848604	0.458449	0.913258	0.328198
Trial1	3	1	noBlindfold	clockwise	practice	Guided	1	0.5	0	22.46219	-0.29975	-1.44956	0.64806	1.02935988850077	0.766487	0.815926	0.097781
Trial1	3	1	noBlindfold	clockwise	practice	Guided	1	0.5	0	22.48218	-0.29964	-1.44958	0.64736	1.02883387081301	0.948373	0.735522	-0.0057282
Trial1	3	1	noBlindfold	clockwise	practice	Guided	1	0.5	0	22.50218	-0.29956	-1.44962	0.64685	1.02845083485113	0.947866	0.676277	-0.094018
Trial1	3	1	noBlindfold	clockwise	practice	Guided	1	0.5	0	22.52219	-0.29953	-1.44966	0.64645	1.028175958077	0.950459	0.727059	-0.047879
Trial1	3	1	noBlindfold	clockwise	practice	Guided	1	0.5	0	22.54219	-0.29944	-1.44959	0.64641	1.02808082419673	1.647979	0.993662	-0.166934
Trial1	3	1	noBlindfold	clockwise	practice	Guided	1	0.5	0	22.56218	-0.29929	-1.44953	0.64647	1.02800189856478	2.142897	1.285656	0.104661
Trial1	3	1	noBlindfold	clockwise	practice	Guided	1	0.5	0	22.58218	-0.29909	-1.44945	0.64667	1.02797222381978	2.6851	1.526869	0.523725
Trial1	3	1	noBlindfold	clockwise	practice	Guided	1	0.5	0	22.60219	-0.29885	-1.44933	0.64703	1.02801222656427	3.009254	1.704604	0.741235
Trial1	3	1	noBlindfold	clockwise	practice	Guided	1	0.5	0	22.62219	-0.29865	-1.44922	0.64835	1.02868826178517	3.087877	1.734227	1.031391
Trial1	3	1	noBlindfold	clockwise	practice	Guided	1	0.5	0	22.64218	-0.2985	-1.44916	0.64924	1.02913305839294	3.002471	1.581882	0.859525
Trial1	3	1	noBlindfold	clockwise	practice	Guided	1	0.5	0	22.66219	-0.2985	-1.4492	0.6505	1.02992839637722	3.006994	1.564955	1.190307
Trial1	3	1	noBlindfold	clockwise	practice	Guided	1	0.5	0	22.68219	-0.2985	-1.44921	0.65215	1.03097131025461	3.011212	1.607273	1.174504
Trial1	3	1	noBlindfold	clockwise	practice	Guided	1	0.5	0	22.70218	-0.29847	-1.44921	0.65396	1.03209402265659	3.367062	1.476087	0.923205
Trial1	3	1	noBlindfold	clockwise	practice	Guided	1	0.5	0	22.72218	-0.29834	-1.44922	0.65839	1.03480631865587	3.759991	1.683445	1.165983
Trial1	3	1	noBlindfold	clockwise	practice	Guided	1	0.5	0	22.74219	-0.29789	-1.44908	0.66078	1.0359819926637	4.815768	2.089698	1.006097
Trial1	3	1	noBlindfold	clockwise	practice	Guided	1	0.5	0	22.76219	-0.29763	-1.44899	0.66294	1.03716108357552	5.212821	2.237811	0.934618
Trial1	3	1	noBlindfold	clockwise	practice	Guided	1	0.5	0	22.78218	-0.29742	-1.4489	0.66478	1.03817682717199	5.517248	2.356302	0.766276
Trial1	3	1	noBlindfold	clockwise	practice	Guided	1	0.5	0	22.80219	-0.29727	-1.44883	0.66606	1.03888177269885	5.704504	2.491719	0.629667
Trial1	3	1	noBlindfold	clockwise	practice	Guided	1	0.5	0	22.82219	-0.29717	-1.44875	0.6668	1.03927970221422	5.950968	2.572123	0.665213
Trial1	3	1	noBlindfold	clockwise	practice	Guided	1	0.5	0	22.84218	-0.297	-1.4487	0.66681	1.03915568120769	6.661325	2.660991	0.378239
Trial1	3	1	noBlindfold	clockwise	practice	Guided	1	0.5	0	22.86218	-0.29695	-1.4487	0.66681	1.03911734975628	7.091088	2.639832	0.127748
Trial1	3	1	noBlindfold	clockwise	practice	Guided	1	0.5	0	22.88219	-0.29681	-1.44869	0.66681	1.03900997210627	7.472246	2.724468	0.054602
Trial1	3	1	noBlindfold	clockwise	practice	Guided	1	0.5	0	22.90219	-0.29663	-1.44868	0.66681	1.03887193307593	7.769212	2.838727	-0.040827
Trial1	3	1	noBlindfold	clockwise	practice	Guided	1	0.5	0	22.92218	-0.29645	-1.44867	0.66681	1.03873390689528	8.15973	2.902204	-0.084471
Trial1	3	1	noBlindfold	clockwise	practice	Guided	1	0.5	0	22.94218	-0.29612	-1.44865	0.66681	1.03848089990356	8.678867	2.906436	0.034162
Trial1	3	1	noBlindfold	clockwise	practice	Guided	1	0.5	0	22.96219	-0.296	-1.44864	0.66682	1.03839538914743	8.895407	2.974144	0.161051
Trial1	3	1	noBlindfold	clockwise	practice	Guided	1	0.5	0	22.98218	-0.29592	-1.44863	0.66683	1.0383404656194	9.010222	3.037621	0.301954
Trial1	3	1	noBlindfold	clockwise	practice	Guided	1	0.5	0	23.00218	-0.29584	-1.44861	0.66685	1.03829195386127	9.249204	3.160344	0.436994
Trial1	3	1	noBlindfold	clockwise	practice	Guided	1	0.5	0	23.02219	-0.29574	-1.44859	0.66687	1.03822818065153	9.546882	3.24498	0.415463
Trial1	3	1	noBlindfold	clockwise	practice	Guided	1	0.5	0	23.04219	-0.29561	-1.44857	0.6669099	1.03815420235117	9.794278	3.278834	0.456615
Trial1	3	1	noBlindfold	clockwise	practice	Guided	1	0.5	0	23.06218	-0.29535	-1.44853	0.66692	1.03796141256984	10.2402	3.126489	0.461752
Trial1	3	1	noBlindfold	clockwise	practice	Guided	1	0.5	0	23.08218	-0.29526	-1.44853	0.66693	1.03789890563049	10.39129	3.007999	0.293588
Trial1	3	1	noBlindfold	clockwise	practice	Guided	1	0.5	0	23.10219	-0.29519	-1.44852	0.66694	1.03785164051789	10.53208	3.063012	0.180191
Trial1	3	1	noBlindfold	clockwise	practice	Guided	1	0.5	0	23.12219	-0.29511	-1.44852	0.66693	1.0377839578753	10.79843	2.978376	0.161849
Trial1	3	1	noBlindfold	clockwise	practice	Guided	1	0.5	0	23.14218	-0.29488	-1.44851	0.66693	1.03760776314352	11.29612	3.084171	-0.170665
Trial1	3	1	noBlindfold	clockwise	practice	Guided	1	0.5	0	23.16219	-0.29475	-1.44851	0.66692	1.03750174227727	11.61954	3.134953	-0.222059
Trial1	3	1	noBlindfold	clockwise	practice	Guided	1	0.5	0	23.18219	-0.2946	-1.44849	0.6669	1.03737397205877	11.86042	3.329616	-0.295873
Trial1	3	1	noBlindfold	clockwise	practice	Guided	1	0.5	0	23.20218	-0.29446	-1.44848	0.66688	1.03725389331829	12.12823	3.380397	-0.449319
Trial1	3	1	noBlindfold	clockwise	practice	Guided	1	0.5	0	23.22218	-0.29433	-1.44846	0.66684	1.03712861225383	12.38643	3.48196	-0.547458
Trial1	3	1	noBlindfold	clockwise	practice	Guided	1	0.5	0	23.24219	-0.29408	-1.44841	0.66683	1.03693072566127	12.9537	3.913604	-0.351249
Trial1	3	1	noBlindfold	clockwise	practice	Guided	1	0.5	0	23.26219	-0.29395	-1.44837	0.66682	1.0368247523455	13.23077	4.137889	-0.264276
Trial1	3	1	noBlindfold	clockwise	practice	Guided	1	0.5	0	23.28218	-0.29384	-1.44833	0.66682	1.03674052182196	13.37946	4.290234	-0.147239
Trial1	3	1	noBlindfold	clockwise	practice	Guided	1	0.5	0	23.30219	-0.29376	-1.44828	0.66681	1.0366727952744	13.50851	4.247916	-0.070025
Trial1	3	1	noBlindfold	clockwise	practice	Guided	1	0.5	0	23.32219	-0.29371	-1.44825	0.6668	1.03662810258531	13.50009	4.108267	-0.065962
Trial1	3	1	noBlindfold	clockwise	practice	Guided	1	0.5	0	23.34218	-0.29363	-1.44821	0.66679	1.03656041726081	13.56263	3.803577	-0.299991
Trial1	3	1	noBlindfold	clockwise	practice	Guided	1	0.5	0	23.36218	-0.29359	-1.4482	0.66678	1.03652335449177	13.67378	3.757027	-0.46597
Trial1	3	1	noBlindfold	clockwise	practice	Guided	1	0.5	0	23.38219	-0.29354	-1.44819	0.66675	1.03646578042549	13.92812	3.727405	-0.782823
Trial1	3	1	noBlindfold	clockwise	practice	Guided	1	0.5	0	23.40219	-0.29345	-1.44819	0.6667	1.03636470247978	14.25751	3.69355	-1.032113
Trial1	3	1	noBlindfold	clockwise	practice	Guided	1	0.5	0	23.42218	-0.29333	-1.44819	0.66662	1.0362213611464	14.39746	3.418483	-1.161257
Trial1	3	1	noBlindfold	clockwise	practice	Guided	1	0.5	0	23.44218	-0.29319	-1.44823	0.66659	1.03609490621431	14.2736	3.173039	-1.258139
Trial1	3	1	noBlindfold	clockwise	practice	Guided	1	0.5	0	23.46219	-0.29316	-1.44824	0.66657	1.03605906911555	14.18013	3.376165	-0.908666
Trial1	3	1	noBlindfold	clockwise	practice	Guided	1	0.5	0	23.48218	-0.29314	-1.44824	0.66655	1.03603089068914	14.2167	3.486192	-0.641506
Trial1	3	1	noBlindfold	clockwise	practice	Guided	1	0.5	0	23.50218	-0.29311	-1.44824	0.66654	1.03600143491656	14.42966	3.515815	-0.497685
Trial1	3	1	noBlindfold	clockwise	practice	Guided	1	0.5	0	23.52219	-0.29308	-1.44825	0.66652	1.03596563621649	14.61441	3.329616	-0.541615
Trial1	3	1	noBlindfold	clockwise	practice	Guided	1	0.5	0	23.54219	-0.29304	-1.44826	0.66648	1.03590928659012	14.62173	3.143416	-0.651816
Trial1	3	1	noBlindfold	clockwise	practice	Guided	1	0.5	0	23.56218	-0.29299	-1.4483	0.66645	1.0358516752799	14.12353	2.771018	-0.862268
Trial1	3	1	noBlindfold	clockwise	practice	Guided	1	0.5	0	23.58218	-0.293	-1.44834	0.66642	1.03584005216199	13.72004	2.445169	-1.080803
Trial1	3	1	noBlindfold	clockwise	practice	Guided	1	0.5	0	23.60219	-0.29303	-1.44838	0.66638	1.03583727471433	13.02718	2.313984	-1.118191
Trial1	3	1	noBlindfold	clockwise	practice	Guided	1	0.5	0	23.62219	-0.29317	-1.44843	0.66615	1.03579652666419	12.15052	2.115089	-1.174862
Trial1	3	1	noBlindfold	clockwise	practice	Guided	1	0.5	0	23.64218	-0.2941	-1.44864	0.66601	1.03641892379381	9.711749	1.649591	-0.916995
Trial1	3	1	noBlindfold	clockwise	practice	Guided	1	0.5	0	23.66219	-0.29479	-1.4488	0.66587	1.03685776026102	8.585762	1.357597	-0.67739
Trial1	3	1	noBlindfold	clockwise	practice	Guided	1	0.5	0	23.68219	-0.29542	-1.44896	0.66575	1.03726369877665	7.303928	1.061371	-0.565301
Trial1	3	1	noBlindfold	clockwise	practice	Guided	1	0.5	0	23.70218	-0.29614	-1.44914	0.6656801	1.03777107607101	5.607748	0.892099	-0.27093
Trial1	3	1	noBlindfold	clockwise	practice	Guided	1	0.5	0	23.72218	-0.29693	-1.44928	0.66574	1.03841572311825	4.17706	0.879403	-0.052113
Trial1	3	1	noBlindfold	clockwise	practice	Guided	1	0.5	0	23.74219	-0.29843	-1.44942	0.66584	1.03963134040494	1.539592	0.790536	0.231334
Trial1	3	1	noBlindfold	clockwise	practice	Guided	1	0.5	0	23.76219	-0.29907	-1.44952	0.66599	1.0402189862621	0.636231	0.739754	0.143775
Trial1	3	1	noBlindfold	clockwise	practice	Guided	1	0.5	0	23.78218	-0.29958	-1.44959	0.66619	1.04073884453329	-0.020892	0.693204	0.19511
Trial1	3	1	noBlindfold	clockwise	practice	Guided	1	0.5	0	23.80219	-0.29996	-1.44964	0.66627	1.04108201670667	-0.371749	0.617032	-0.020162
Trial1	3	1	noBlindfold	clockwise	practice	Guided	1	0.5	0	23.82219	-0.30022	-1.44968	0.66565	1.04088520242498	-0.665704	0.506993	-0.412002
Trial1	3	1	noBlindfold	clockwise	practice	Guided	1	0.5	0	23.84218	-0.30051	-1.44974	0.66511	1.04076296263952	-1.650271	0.60846	-0.482441
Trial1	3	1	noBlindfold	clockwise	practice	Guided	1	0.5	0	23.86218	-0.30075	-1.44972	0.66473	1.04070484739875	-2.177835	0.693096	-0.231093
Trial1	3	1	noBlindfold	clockwise	practice	Guided	1	0.5	0	23.88219	-0.30103	-1.44966	0.66472	1.0409139031398	-2.859137	0.959699	0.20894
Trial1	3	1	noBlindfold	clockwise	practice	Guided	1	0.5	0	23.90219	-0.30134	-1.4496	0.66477	1.04118438916717	-3.555773	1.133203	-0.020166
Trial1	3	1	noBlindfold	clockwise	practice	Guided	1	0.5	0	23.92218	-0.30184	-1.44952	0.66506	1.04175437569251	-4.31077	1.725655	0.704147
Trial1	3	1	noBlindfold	clockwise	practice	Guided	1	0.5	0	23.94218	-0.30205	-1.4493	0.66544	1.04215859562649	-4.589666	1.903391	0.972546
Trial1	3	1	noBlindfold	clockwise	practice	Guided	1	0.5	0	23.96219	-0.3022	-1.44914	0.66578	1.04249117122595	-4.866371	2.212312	0.887484
Trial1	3	1	noBlindfold	clockwise	practice	Guided	1	0.5	0	23.98218	-0.30233	-1.44901	0.66609	1.0427891982801	-5.16789	2.284253	0.993116
Trial1	3	1	noBlindfold	clockwise	practice	Guided	1	0.5	0	24.00218	-0.30248	-1.44894	0.66637	1.04308347921814	-5.665689	2.258862	1.017441
Trial1	3	1	noBlindfold	clockwise	practice	Guided	1	0.5	0	24.02219	-0.30267	-1.44889	0.66707	1.04367694166554	-6.228586	2.449293	1.150733
Trial1	3	1	noBlindfold	clockwise	practice	Guided	1	0.5	0	24.04219	-0.30322	-1.44878	0.66753	1.04439392747859	-7.507376	2.635492	1.311854
Trial1	3	1	noBlindfold	clockwise	practice	Guided	1	0.5	0	24.06218	-0.30353	-1.44873	0.6681499	1.04502862462606	-7.996141	2.627029	1.560065
Trial1	3	1	noBlindfold	clockwise	practice	Guided	1	0.5	0	24.08218	-0.30382	-1.44868	0.6690199	1.04580796119545	-8.280148	2.902096	1.749241
Trial1	3	1	noBlindfold	clockwise	practice	Guided	1	0.5	0	24.10219	-0.30401	-1.44861	0.67003	1.04660034597977	-8.306249	3.041745	1.759505
Trial1	3	1	noBlindfold	clockwise	practice	Guided	1	0.5	0	24.12219	-0.30409	-1.44851	0.67102	1.04729587372617	-8.224093	3.249103	1.637147
Trial1	3	1	noBlindfold	clockwise	practice	Guided	1	0.5	0	24.14218	-0.3041	-1.44841	0.673	1.04857319416148	-8.160076	3.655356	1.766304
Trial1	3	1	noBlindfold	clockwise	practice	Guided	1	0.5	0	24.16219	-0.3041	-1.44807	0.67406	1.0492538487917	-8.414689	4.281662	2.05803
Trial1	3	1	noBlindfold	clockwise	practice	Guided	1	0.5	0	24.18219	-0.30419	-1.44791	0.67545	1.05021625507333	-8.847324	4.611743	2.27092
Trial1	3	1	noBlindfold	clockwise	practice	Guided	1	0.5	0	24.20218	-0.30437	-1.44776	0.67743	1.05162851093273	-9.331147	4.79371	2.770336
Trial1	3	1	noBlindfold	clockwise	practice	Guided	1	0.5	0	24.22218	-0.30458	-1.44761	0.68402	1.05604560420214	-9.685924	5.225354	3.186828
Trial1	3	1	noBlindfold	clockwise	practice	Guided	1	0.5	0	24.24219	-0.30485	-1.44742	0.68944	1.05976934850741	-9.592586	5.166109	3.796671
Trial1	3	1	noBlindfold	clockwise	practice	Guided	1	0.5	0	24.26219	-0.30478	-1.44744	0.69609	1.06405456774042	-9.119332	4.878346	3.807671
Trial1	3	1	noBlindfold	clockwise	practice	Guided	1	0.5	0	24.28218	-0.30459	-1.44756	0.70447	1.06941245453021	-8.598781	4.565193	3.866312
Trial1	3	1	noBlindfold	clockwise	practice	Guided	1	0.5	0	24.30219	-0.30434	-1.44769	0.71395	1.07549407260754	-8.183173	4.489021	3.521506
Trial1	3	1	noBlindfold	clockwise	practice	Guided	1	0.5	0	24.32219	-0.30411	-1.44778	0.73666	1.09053236447755	-7.850543	4.315517	3.386519
Trial1	3	1	noBlindfold	clockwise	practice	Guided	1	0.5	0	24.34218	-0.30384	-1.44789	0.75012	1.0994720344245	-7.56193	4.175867	3.203135
Trial1	3	1	noBlindfold	clockwise	practice	Guided	1	0.5	0	24.36218	-0.30376	-1.44792	0.76398	1.10891641376813	-7.312006	3.9939	2.910581
Trial1	3	1	noBlindfold	clockwise	practice	Guided	1	0.5	0	24.38219	-0.30367	-1.44797	0.77882	1.11912734302037	-7.100169	4.163172	2.547203
Trial1	3	1	noBlindfold	clockwise	practice	Guided	1	0.5	0	24.40219	-0.30355	-1.448	0.79335	1.12920184347669	-6.708657	3.625733	2.078
Trial1	3	1	noBlindfold	clockwise	practice	Guided	1	0.5	0	24.42218	-0.3034	-1.44813	0.80503	1.13733232171516	-6.485345	3.515707	1.465541
Trial1	3	1	noBlindfold	clockwise	practice	Guided	1	0.5	0	24.44218	-0.30333	-1.4482	0.80468	1.13703517169907	-7.682866	5.813574	8.288805
Trial1	3	1	noBlindfold	clockwise	practice	Guided	1	0.5	0	24.46219	-0.30347	-1.44791	0.80372	1.13645497054629	-8.587616	5.073009	5.292157
Trial1	3	1	noBlindfold	clockwise	practice	Guided	1	0.5	0	24.48218	-0.30374	-1.44801	0.80319	1.13627115772863	-8.322564	2.593174	4.334773
Trial1	3	1	noBlindfold	clockwise	practice	Guided	1	0.5	0	24.50218	-0.30384	-1.44813	0.80318	1.13633482875775	-7.730912	4.425544	5.856946
Trial1	3	1	noBlindfold	clockwise	practice	Guided	1	0.5	0	24.52219	-0.30383	-1.44813	0.80313	1.13629239885256	-6.59389	2.990963	5.609078
Trial1	3	1	noBlindfold	clockwise	practice	Guided	1	0.5	0	24.54219	-0.30374	-1.44815	0.80313	1.1362287311744	-6.35605	2.923255	6.182759
Trial1	3	1	noBlindfold	clockwise	practice	Guided	1	0.5	0	24.56218	-0.30373	-1.44817	0.80316	1.13624290319623	-7.168337	3.61727	6.833467
Trial1	3	1	noBlindfold	clockwise	practice	Guided	1	0.5	0	24.58218	-0.30373	-1.44816	0.8034	1.1364125388844	-7.756907	4.087	8.500445
Trial1	3	1	noBlindfold	clockwise	practice	Guided	1	0.5	0	24.60219	-0.30376	-1.44813	0.8037699	1.13669532029824	-8.361171	4.429775	9.36897
Trial1	3	1	noBlindfold	clockwise	practice	Guided	1	0.5	0	24.62219	-0.30382	-1.44808	0.80454	1.13728237123345	-8.705573	4.434007	10.33583
Trial1	3	1	noBlindfold	clockwise	practice	Guided	1	0.5	0	24.64218	-0.30405	-1.44797	0.8049	1.13769960662918	-9.840504	4.709074	11.62663
Trial1	3	1	noBlindfold	clockwise	practice	Guided	1	0.5	0	24.66219	-0.30425	-1.44789	0.80523	1.138074449698	-10.74425	5.073009	12.35734
Trial1	3	1	noBlindfold	clockwise	practice	Guided	1	0.5	0	24.68219	-0.30456	-1.44779	0.80547	1.13846330953005	-11.96044	5.077241	12.65306
Trial1	3	1	noBlindfold	clockwise	practice	Guided	1	0.5	0	24.70218	-0.30498	-1.44772	0.80559	1.13884508090131	-13.38186	5.077241	12.64407
Trial1	3	1	noBlindfold	clockwise	practice	Guided	1	0.5	0	24.72218	-0.30555	-1.44769	0.80574	1.13935409891479	-15.09147	4.93336	12.72746
Trial1	3	1	noBlindfold	clockwise	practice	Guided	1	0.5	0	24.74219	-0.30699	-1.44765	0.80581	1.14042214447358	-17.41837	5.208427	13.1313
Trial1	3	1	noBlindfold	clockwise	practice	Guided	1	0.5	0	24.76219	-0.3075	-1.44763	0.80587	1.14082545073149	-18.01217	5.14495	13.0881
Trial1	3	1	noBlindfold	clockwise	practice	Guided	1	0.5	0	24.78218	-0.30781	-1.44761	0.80591	1.14107314572477	-18.2059	5.068777	13.04184
Trial1	3	1	noBlindfold	clockwise	practice	Guided	1	0.5	0	24.80219	-0.30794	-1.44761	0.80594	1.14118639533506	-18.20923	4.819101	13.06194
Trial1	3	1	noBlindfold	clockwise	practice	Guided	1	0.5	0	24.82219	-0.308	-1.44761	0.80602	1.14128531760372	-18.2498	4.74716	13.12499
Trial1	3	1	noBlindfold	clockwise	practice	Guided	1	0.5	0	24.84218	-0.30813	-1.44761	0.80607	1.14141267177167	-18.73253	4.975678	13.69672
Trial1	3	1	noBlindfold	clockwise	practice	Guided	1	0.5	0	24.86218	-0.30824	-1.4476	0.80614	1.14154001263412	-19.26601	5.17034	13.85464
Trial1	3	1	noBlindfold	clockwise	practice	Guided	1	0.5	0	24.88219	-0.30843	-1.44758	0.80621	1.14172397058642	-19.8364	5.352308	14.00808
Trial1	3	1	noBlindfold	clockwise	practice	Guided	1	0.5	0	24.90219	-0.3087	-1.44756	0.80628	1.14196460015869	-20.52846	5.369235	14.27738
Trial1	3	1	noBlindfold	clockwise	practice	Guided	1	0.5	0	24.92218	-0.309	-1.44754	0.80643	1.14228293020427	-21.15313	5.424248	14.4046
Trial1	3	1	noBlindfold	clockwise	practice	Guided	1	0.5	0	24.94218	-0.30961	-1.4475	0.80648	1.14275034107829	-22.28786	5.59352	14.34031
Trial1	3	1	noBlindfold	clockwise	practice	Guided	1	0.5	0	24.96219	-0.30986	-1.44747	0.80653	1.14296274833114	-22.76845	5.73317	14.29706
Trial1	3	1	noBlindfold	clockwise	practice	Guided	1	0.5	0	24.98218	-0.31008	-1.44745	0.80657	1.1431468617597	-23.15757	5.678156	14.25624
Trial1	3	1	noBlindfold	clockwise	practice	Guided	1	0.5	0	25.00218	-0.31028	-1.44743	0.8066	1.14330975229942	-23.45831	5.462335	14.12315
Trial1	3	1	noBlindfold	clockwise	practice	Guided	1	0.5	0	25.02219	-0.31042	-1.44742	0.80664	1.14343724063356	-23.5461	5.187268	13.99039
Trial1	3	1	noBlindfold	clockwise	practice	Guided	1	0.5	0	25.04219	-0.31056	-1.44743	0.80666	1.14355054289296	-23.80693	4.924896	14.0233
Trial1	3	1	noBlindfold	clockwise	practice	Guided	1	0.5	0	25.06218	-0.31063	-1.44744	0.80668	1.14361429128773	-24.12647	4.954519	13.97117
Trial1	3	1	noBlindfold	clockwise	practice	Guided	1	0.5	0	25.08218	-0.31075	-1.44744	0.80669	1.14370638491938	-24.41303	5.043386	13.86743
Trial1	3	1	noBlindfold	clockwise	practice	Guided	1	0.5	0	25.10219	-0.31087	-1.44744	0.8067	1.14379850472561	-24.54334	5.102632	13.69519
Trial1	3	1	noBlindfold	clockwise	practice	Guided	1	0.5	0	25.12219	-0.31096	-1.44744	0.80671	1.14386937410243	-24.67093	4.967214	13.79565
Trial1	3	1	noBlindfold	clockwise	practice	Guided	1	0.5	0	25.14218	-0.3111	-1.44745	0.8067	1.14396157966318	-24.76755	5.149181	13.22523
Trial1	3	1	noBlindfold	clockwise	practice	Guided	1	0.5	0	25.16219	-0.31116	-1.44745	0.80669	1.143997055363	-24.87535	5.119559	12.98789
Trial1	3	1	noBlindfold	clockwise	practice	Guided	1	0.5	0	25.18219	-0.31123	-1.44744	0.80666	1.14402555438632	-24.85941	5.284599	12.65519
Trial1	3	1	noBlindfold	clockwise	practice	Guided	1	0.5	0	25.20218	-0.31129	-1.44744	0.80663	1.14404695671227	-24.61045	5.453871	12.27821
Trial1	3	1	noBlindfold	clockwise	practice	Guided	1	0.5	0	25.22218	-0.31133	-1.44743	0.80654	1.14401186411035	-24.13738	5.487725	11.98123
Trial1	3	1	noBlindfold	clockwise	practice	Guided	1	0.5	0	25.24219	-0.31137	-1.4474	0.80646	1.14398385917533	-22.66043	5.99131	10.59636
Trial1	3	1	noBlindfold	clockwise	practice	Guided	1	0.5	0	25.26219	-0.31135	-1.44737	0.80634	1.14388503137853	-21.53087	6.816511	9.656683
Trial1	3	1	noBlindfold	clockwise	practice	Guided	1	0.5	0	25.28218	-0.3113	-1.44732	0.80603	1.14363109191395	-20.48191	7.557076	8.794786
Trial1	3	1	noBlindfold	clockwise	practice	Guided	1	0.5	0	25.30219	-0.31107	-1.44714	0.80559	1.14315783651319	-19.52378	7.946401	8.030125
Trial1	3	1	noBlindfold	clockwise	practice	Guided	1	0.5	0	25.32219	-0.31072	-1.44689	0.80514	1.14259238679639	-18.67235	8.458449	7.086627
Trial1	3	1	noBlindfold	clockwise	practice	Guided	1	0.5	0	25.34218	-0.31034	-1.44659	0.80444	1.14182951581949	-18.15194	9.169391	6.402656
Trial1	3	1	noBlindfold	clockwise	practice	Guided	1	0.5	0	25.36218	-0.30984	-1.44605	0.80426	1.14134788208197	-17.49426	10.59128	5.568287
Trial1	3	1	noBlindfold	clockwise	practice	Guided	1	0.5	0	25.38219	-0.30967	-1.44579	0.80415	1.14114977355984	-16.99539	11.26413	5.764768
Trial1	3	1	noBlindfold	clockwise	practice	Guided	1	0.5	0	25.40219	-0.30954	-1.44558	0.80407	1.14100112865991	-16.78274	11.64076	5.847291
Trial1	3	1	noBlindfold	clockwise	practice	Guided	1	0.5	0	25.42218	-0.30945	-1.44539	0.80401	1.14089501598116	-16.75234	12.14011	6.207173
Trial1	3	1	noBlindfold	clockwise	practice	Guided	1	0.5	0	25.44218	-0.30932	-1.44497	0.80405	1.1408309336272	-17.72209	13.35041	8.533201
Trial1	3	1	noBlindfold	clockwise	practice	Guided	1	0.5	0	25.46219	-0.30929	-1.44468	0.80413	1.1408660221588	-17.99225	13.89208	9.70187
Trial1	3	1	noBlindfold	clockwise	practice	Guided	1	0.5	0	25.48218	-0.30927	-1.44445	0.80423	1.14092233577696	-18.04889	13.82437	10.99259
Trial1	3	1	noBlindfold	clockwise	practice	Guided	1	0.5	0	25.50218	-0.30924	-1.44432	0.8043301	1.14097159554638	-17.62096	13.45621	11.8883
Trial1	3	1	noBlindfold	clockwise	practice	Guided	1	0.5	0	25.52219	-0.30921	-1.44426	0.80446	1.1410419370191	-17.11921	13.13882	12.67846
Trial1	3	1	noBlindfold	clockwise	practice	Guided	1	0.5	0	25.54219	-0.30917	-1.44421	0.80475	1.14121807931101	-16.86267	12.77489	13.47052
Trial1	3	1	noBlindfold	clockwise	practice	Guided	1	0.5	0	25.56218	-0.30909	-1.44416	0.80503	1.14135879174206	-16.75318	11.93276	14.78092
Trial1	3	1	noBlindfold	clockwise	practice	Guided	1	0.5	0	25.58218	-0.30905	-1.44416	0.80546	1.14163379148906	-16.79456	11.57305	15.73008
Trial1	3	1	noBlindfold	clockwise	practice	Guided	1	0.5	0	25.60219	-0.309	-1.44417	0.8059	1.14190886088621	-16.73877	11.21758	16.53844
Trial1	3	1	noBlindfold	clockwise	practice	Guided	1	0.5	0	25.62219	-0.30895	-1.4442	0.80632	1.14216989756146	-16.49957	11.09063	17.38689
Trial1	3	1	noBlindfold	clockwise	practice	Guided	1	0.5	0	25.64218	-0.30889	-1.44422	0.80725	1.14278416843979	-16.16007	10.98483	18.11432
Trial1	3	1	noBlindfold	clockwise	practice	Guided	1	0.5	0	25.66219	-0.30872	-1.44428	0.80783	1.1430736603776	-15.10861	10.76901	20.3792
Trial1	3	1	noBlindfold	clockwise	practice	Guided	1	0.5	0	25.68219	-0.3086	-1.44432	0.8084	1.14339166246352	-14.79054	10.59551	21.39036
Trial1	3	1	noBlindfold	clockwise	practice	Guided	1	0.5	0	25.70218	-0.30848	-1.44437	0.80885	1.14362502966758	-14.33471	10.36276	22.15393
Trial1	3	1	noBlindfold	clockwise	practice	Guided	1	0.5	0	25.72218	-0.30835	-1.44442	0.8096099	1.14407079667654	-13.81376	10.13847	22.74974
Trial1	3	1	noBlindfold	clockwise	practice	Guided	1	0.5	0	25.74219	-0.30805	-1.44456	0.80995	1.14409954023674	-13.00626	9.338663	23.90405
Trial1	3	1	noBlindfold	clockwise	practice	Guided	1	0.5	0	25.76219	-0.30791	-1.44464	0.81037	1.14429805830547	-12.68391	9.16516	24.76372
Trial1	3	1	noBlindfold	clockwise	practice	Guided	1	0.5	0	25.78218	-0.30775	-1.44473	0.8108	1.14448967234399	-12.46139	8.983192	25.65915
Trial1	3	1	noBlindfold	clockwise	practice	Guided	1	0.5	0	25.80219	-0.30761	-1.44482	0.81113	1.14462477401839	-12.42169	8.703893	26.23672
Trial1	3	1	noBlindfold	clockwise	practice	Guided	1	0.5	0	25.82219	-0.30751	-1.44489	0.81168	1.14494403124634	-12.20817	8.568476	26.63235
Trial1	3	1	noBlindfold	clockwise	practice	Guided	1	0.5	0	25.84218	-0.3073	-1.44502	0.81198	1.14500865821033	-11.35328	8.183382	27.67917
Trial1	3	1	noBlindfold	clockwise	practice	Guided	1	0.5	0	25.86218	-0.30717	-1.4451	0.8123	1.14514394330123	-10.91214	7.980256	28.22469
Trial1	3	1	noBlindfold	clockwise	practice	Guided	1	0.5	0	25.88219	-0.30702	-1.44519	0.8126	1.14525109962448	-10.47821	7.823679	28.66987
Trial1	3	1	noBlindfold	clockwise	practice	Guided	1	0.5	0	25.90219	-0.30686	-1.44528	0.81276	1.14525188044014	-10.05885	7.620553	28.8002
Trial1	3	1	noBlindfold	clockwise	practice	Guided	1	0.5	0	25.92218	-0.30675	-1.44534	0.8129	1.14527375886251	-9.84931	7.514758	28.80859
Trial1	3	1	noBlindfold	clockwise	practice	Guided	1	0.5	0	25.94218	-0.30664	-1.44541	0.81326	1.14545185252406	-9.561943	7.387804	28.9976
Trial1	3	1	noBlindfold	clockwise	practice	Guided	1	0.5	0	25.96219	-0.30639	-1.44553	0.81358	1.14550307163854	-8.977138	7.404731	30.38453
Trial1	3	1	noBlindfold	clockwise	practice	Guided	1	0.5	0	25.98218	-0.30624	-1.44559	0.81388	1.14561054707395	-8.673323	7.535917	31.08982
Trial1	3	1	noBlindfold	clockwise	practice	Guided	1	0.5	0	26.00218	-0.3061	-1.44564	0.8141	1.14566835715146	-8.364743	7.63748	31.33466
Trial1	3	1	noBlindfold	clockwise	practice	Guided	1	0.5	0	26.02219	-0.30596	-1.44568	0.8142501	1.14567651107744	-8.090619	7.540148	31.30032
Trial1	3	1	noBlindfold	clockwise	practice	Guided	1	0.5	0	26.04219	-0.30584	-1.44572	0.81468	1.14589772698265	-7.908226	7.307399	31.54868
Trial1	3	1	noBlindfold	clockwise	practice	Guided	1	0.5	0	26.06218	-0.30558	-1.44581	0.81508	1.14599939048012	-7.4707	7.328558	33.28535
Trial1	3	1	noBlindfold	clockwise	practice	Guided	1	0.5	0	26.08218	-0.30544	-1.44586	0.81559	1.14626379806645	-7.343408	7.417426	34.35035
Trial1	3	1	noBlindfold	clockwise	practice	Guided	1	0.5	0	26.10219	-0.3053	-1.44589	0.81608	1.14651411240677	-7.249691	7.603625	35.34179
Trial1	3	1	noBlindfold	clockwise	practice	Guided	1	0.5	0	26.12218	-0.30516	-1.44591	0.81643	1.14666496908061	-7.148212	7.734811	35.93728
Trial1	3	1	noBlindfold	clockwise	practice	Guided	1	0.5	0	26.14218	-0.30504	-1.44593	0.81675	1.14680859377334	-7.059975	7.70942	35.93191
Trial1	3	1	noBlindfold	clockwise	practice	Guided	1	0.5	0	26.16219	-0.30485	-1.44598	0.81691	1.14678918687385	-6.57423	7.243922	36.40771
Trial1	3	1	noBlindfold	clockwise	practice	Guided	1	0.5	0	26.18219	-0.30474	-1.44601	0.81713	1.14686872554425	-6.177658	7.218532	36.94373
Trial1	3	1	noBlindfold	clockwise	practice	Guided	1	0.5	0	26.20218	-0.30462	-1.44604	0.81735	1.14694132902014	-5.906064	7.243922	37.40712
Trial1	3	1	noBlindfold	clockwise	practice	Guided	1	0.5	0	26.22218	-0.3045	-1.44607	0.81758	1.14702103522073	-5.709238	7.26085	37.58049
Trial1	3	1	noBlindfold	clockwise	practice	Guided	1	0.5	0	26.24219	-0.30432	-1.44611	0.81762	1.14692336392514	-5.638927	7.023869	37.05023
Trial1	3	1	noBlindfold	clockwise	practice	Guided	1	0.5	0	26.26219	-0.30424	-1.44613	0.81763	1.14687436633292	-5.608245	6.571066	36.10813
Trial1	3	1	noBlindfold	clockwise	practice	Guided	1	0.5	0	26.28218	-0.30416	-1.44617	0.8176	1.1467968371479	-5.585264	6.092873	34.8759
Trial1	3	1	noBlindfold	clockwise	practice	Guided	1	0.5	0	26.30219	-0.3041	-1.44622	0.8175	1.14668348520486	-5.467241	5.771256	33.48462
Trial1	3	1	noBlindfold	clockwise	practice	Guided	1	0.5	0	26.32219	-0.30402	-1.44629	0.81716	1.14638502385915	-5.297349	5.166109	31.98932
Trial1	3	1	noBlindfold	clockwise	practice	Guided	1	0.5	0	26.34218	-0.30391	-1.4464	0.81582	1.14535306799997	-5.184923	4.497484	30.43003
Trial1	3	1	noBlindfold	clockwise	practice	Guided	1	0.5	0	26.36218	-0.30365	-1.44675	0.81523	1.14475031408977	-4.950705	3.227944	28.31209
Trial1	3	1	noBlindfold	clockwise	practice	Guided	1	0.5	0	26.38219	-0.3035	-1.44699	0.81469	1.14426047328786	-4.992554	2.804764	27.38873
Trial1	3	1	noBlindfold	clockwise	practice	Guided	1	0.5	0	26.40219	-0.30339	-1.44721	0.81396	1.14366354160043	-4.987191	2.157299	25.89474
Trial1	3	1	noBlindfold	clockwise	practice	Guided	1	0.5	0	26.42218	-0.30324	-1.44754	0.81296	1.1428466261043	-4.949431	1.564847	24.88256
Trial1	3	1	noBlindfold	clockwise	practice	Guided	1	0.5	0	26.44218	-0.30304	-1.44797	0.81262	1.14246421245144	-4.750779	1.425197	23.73458
Trial1	3	1	noBlindfold	clockwise	practice	Guided	1	0.5	0	26.46219	-0.30298	-1.4481	0.8122301	1.14214471266075	-4.618539	1.065494	22.95264
Trial1	3	1	noBlindfold	clockwise	practice	Guided	1	0.5	0	26.48218	-0.30292	-1.44823	0.81195	1.14190336694037	-4.585295	0.989322	22.38267
Trial1	3	1	noBlindfold	clockwise	practice	Guided	1	0.5	0	26.50218	-0.30287	-1.44833	0.81173	1.14171182116052	-4.600688	1.023176	22.20256
Trial1	3	1	noBlindfold	clockwise	practice	Guided	1	0.5	0	26.52219	-0.30282	-1.44843	0.81139	1.14143490910586	-4.655262	0.993554	21.877
Trial1	3	1	noBlindfold	clockwise	practice	Guided	1	0.5	0	26.54219	-0.30274	-1.44861	0.81126	1.1412862406416	-4.581466	0.853904	21.32613
Trial1	3	1	noBlindfold	clockwise	practice	Guided	1	0.5	0	26.56218	-0.30271	-1.44869	0.81117	1.14120115598866	-4.574302	0.811586	21.29626
Trial1	3	1	noBlindfold	clockwise	practice	Guided	1	0.5	0	26.58218	-0.30268	-1.44876	0.81109	1.14112321129536	-4.501664	0.731182	21.20479
Trial1	3	1	noBlindfold	clockwise	practice	Guided	1	0.5	0	26.60219	-0.30265	-1.44883	0.81098	1.14102389512951	-4.420077	0.688864	20.96738
Trial1	3	1	noBlindfold	clockwise	practice	Guided	1	0.5	0	26.62218	-0.30261	-1.4489	0.81062	1.1407399054215	-4.323193	0.739646	20.72185
Trial1	3	1	noBlindfold	clockwise	practice	Guided	1	0.5	0	26.64218	-0.30253	-1.44901	0.81036	1.14049889913611	-4.212106	0.735414	19.73493
Trial1	3	1	noBlindfold	clockwise	practice	Guided	1	0.5	0	26.66219	-0.30249	-1.44907	0.8100801	1.14027184623764	-4.120776	0.553447	19.16577
Trial1	3	1	noBlindfold	clockwise	practice	Guided	1	0.5	0	26.68219	-0.30245	-1.44913	0.80985	1.14008029852166	-3.893515	0.477222	18.7864
Trial1	3	1	noBlindfold	clockwise	practice	Guided	1	0.5	0	26.70218	-0.3024	-1.44919	0.80966	1.1399101247893	-3.72737	0.375546	18.43161
Trial1	3	1	noBlindfold	clockwise	practice	Guided	1	0.5	0	26.72218	-0.30235	-1.44924	0.80945	1.13972577818408	-3.559061	0.341581	18.26601
Trial1	3	1	noBlindfold	clockwise	practice	Guided	1	0.5	0	26.74219	-0.30226	-1.44933	0.80942	1.13964108282816	-3.551466	0.244092	18.24866
Trial1	3	1	noBlindfold	clockwise	practice	Guided	1	0.5	0	26.76219	-0.30222	-1.44937	0.8094	1.13959876749883	-3.613444	0.248257	18.32462
Trial1	3	1	noBlindfold	clockwise	practice	Guided	1	0.5	0	26.78218	-0.3022	-1.4494	0.8093799	1.13957040276351	-3.693898	0.277804	18.32851
Trial1	3	1	noBlindfold	clockwise	practice	Guided	1	0.5	0	26.80219	-0.30218	-1.44942	0.80937	1.13954925584457	-3.695033	0.315807	18.31171
Trial1	3	1	noBlindfold	clockwise	practice	Guided	1	0.5	0	26.82219	-0.30215	-1.44944	0.80935	1.13951396875037	-3.583728	0.319951	18.28897
Trial1	3	1	noBlindfold	clockwise	practice	Guided	1	0.5	0	26.84218	-0.30213	-1.44946	0.80927	1.13944307936604	-3.417983	0.349481	18.17347
Trial1	3	1	noBlindfold	clockwise	practice	Guided	1	0.5	0	26.86218	-0.30204	-1.44951	0.80918	1.13931579713315	-2.848152	0.471977	17.71092
Trial1	3	1	noBlindfold	clockwise	practice	Guided	1	0.5	0	26.88219	-0.30198	-1.44953	0.80908	1.13920252995304	-2.534966	0.467625	17.58317
Trial1	3	1	noBlindfold	clockwise	practice	Guided	1	0.5	0	26.90219	-0.30191	-1.44954	0.80897	1.13907514457752	-2.230969	0.594563	17.37185
Trial1	3	1	noBlindfold	clockwise	practice	Guided	1	0.5	0	26.92218	-0.30184	-1.44955	0.80877	1.13888380080097	-1.882444	0.746908	17.16213
Trial1	3	1	noBlindfold	clockwise	practice	Guided	1	0.5	0	26.94218	-0.3016	-1.44953	0.80864	1.13862251406535	-0.645367	1.419764	16.83736
Trial1	3	1	noBlindfold	clockwise	practice	Guided	1	0.5	0	26.96219	-0.30132	-1.44948	0.80848	1.13831176337972	0.161334	1.605963	16.7019
Trial1	3	1	noBlindfold	clockwise	practice	Guided	1	0.5	0	26.98218	-0.30091	-1.4494	0.80826	1.13786686002056	1.148576	1.665209	16.22367
Trial1	3	1	noBlindfold	clockwise	practice	Guided	1	0.5	0	27.00218	-0.30045	-1.44933	0.80803	1.13737974919397	2.114215	1.610195	15.91517
Trial1	3	1	noBlindfold	clockwise	practice	Guided	1	0.5	0	27.02219	-0.2997	-1.44929	0.80778	1.13667438158893	3.136569	1.589036	15.43536
Trial1	3	1	noBlindfold	clockwise	practice	Guided	1	0.5	0	27.04219	-0.29786	-1.44925	0.8076	1.13525255719188	3.863027	1.677904	15.07535
Trial1	3	1	noBlindfold	clockwise	practice	Guided	1	0.5	0	27.06218	-0.28884	-1.44902	0.80765	1.12896727564562	4.126128	2.384615	15.37623
Trial1	3	1	noBlindfold	clockwise	practice	Guided	1	0.5	0	27.08218	-0.28173	-1.44884	0.80762	1.12398924971109	4.344001	2.693536	15.27639
Trial1	3	1	noBlindfold	clockwise	practice	Guided	1	0.5	0	27.10219	-0.27252	-1.44869	0.8074	1.11744436108265	4.895413	2.680841	14.76574
Trial1	3	1	noBlindfold	clockwise	practice	Guided	1	0.5	0	27.12218	-0.26092	-1.44869	0.80699	1.10915825585954	5.589885	2.261892	14.0129
Trial1	3	1	noBlindfold	clockwise	practice	Guided	1	0.5	0	27.14218	-0.22868	-1.44889	0.80691	1.08723426702445	6.469487	2.316906	13.79723
Trial1	3	1	noBlindfold	clockwise	practice	Guided	1	0.5	0	27.16219	-0.20703	-1.44886	0.80687	1.07281433111802	6.13809	2.414237	13.76353
Trial1	3	1	noBlindfold	clockwise	practice	Guided	1	0.5	0	27.18219	-0.18205	-1.4488	0.80677	1.05644218238968	5.490723	2.65545	13.52409
Trial1	3	1	noBlindfold	clockwise	practice	Guided	1	0.5	0	27.20218	-0.15343	-1.44871	0.80665	1.03810161342288	5.197148	2.693536	13.22448
Trial1	3	1	noBlindfold	clockwise	practice	Guided	1	0.5	0	27.22218	-0.12322	-1.44865	0.80639	1.01915061961013	5.244953	2.91359	13.06231
Trial1	3	1	noBlindfold	clockwise	practice	Guided	1	0.5	0	27.24219	-0.053288	-1.44856	0.80621	0.977804759066984	5.459922	2.723159	12.4166
Trial1	3	1	noBlindfold	clockwise	practice	Guided	1	0.5	0	27.26219	-0.017831	-1.44862	0.80602	0.958027725584448	5.401889	2.541191	12.00099
Trial1	3	1	noBlindfold	clockwise	practice	Guided	1	0.5	0	27.28218	0.02489	-1.44872	0.80589	0.93551490879225	5.05087	2.35076	11.78333
Trial1	3	1	noBlindfold	clockwise	practice	Guided	1	0.5	0	27.30219	0.067429	-1.4488	0.80583	0.914592621367973	4.266082	2.359224	11.54158
Trial1	3	1	noBlindfold	clockwise	practice	Guided	1	0.5	0	27.32219	0.11154	-1.44884	0.80589	0.894628307203151	3.683272	2.338065	11.8496
Trial1	3	1	noBlindfold	clockwise	practice	Guided	1	0.5	0	27.34218	0.15663	-1.44885	0.80556	0.875688222287638	3.240533	2.388846	11.72964
Trial1	3	1	noBlindfold	clockwise	practice	Guided	1	0.5	0	27.36218	0.2498	-1.44899	0.8053	0.843272273582714	2.900191	1.66944	10.53329
Trial1	3	1	noBlindfold	clockwise	practice	Guided	1	0.5	0	27.38219	0.2964	-1.44912	0.80517	0.830512904140843	2.510995	1.826017	10.33595
Trial1	3	1	noBlindfold	clockwise	practice	Guided	1	0.5	0	27.40219	0.34318	-1.44913	0.80506	0.82019148162221	1.927263	1.872567	10.09012
Trial1	3	1	noBlindfold	clockwise	practice	Guided	1	0.5	0	27.42218	0.3911	-1.44908	0.80504	0.812372211750379	1.9577	1.910653	10.07445
Trial1	3	1	noBlindfold	clockwise	practice	Guided	1	0.5	0	27.44218	0.48288	-1.449	0.80496	0.805142047186409	1.660565	2.071461	9.849249
Trial1	3	1	noBlindfold	clockwise	practice	Guided	1	0.5	0	27.46219	0.52918	-1.44898	0.80486	0.805388778628166	1.529829	2.02068	9.801516
Trial1	3	1	noBlindfold	clockwise	practice	Guided	1	0.5	0	27.48218	0.57334	-1.44899	0.80469	0.808025220507707	1.207413	1.957203	9.348288
Trial1	3	1	noBlindfold	clockwise	practice	Guided	1	0.5	0	27.50218	0.61795	-1.44904	0.8046	0.813199464065062	1.363657	1.800626	9.25554
Trial1	3	1	noBlindfold	clockwise	practice	Guided	1	0.5	0	27.52219	0.65925	-1.44909	0.80459	0.820198522336554	1.438971	1.923348	9.077241
Trial1	3	1	noBlindfold	clockwise	practice	Guided	1	0.5	0	27.54219	0.7436	-1.44912	0.80463	0.840696361627731	0.981019	1.766772	9.24525
Trial1	3	1	noBlindfold	clockwise	practice	Guided	1	0.5	0	27.56218	0.78372	-1.44913	0.80468	0.853233223544069	0.684402	1.85564	9.324436
Trial1	3	1	noBlindfold	clockwise	practice	Guided	1	0.5	0	27.58218	0.82375	-1.4491	0.8047	0.867384662981938	0.862488	1.76254	9.411139
Trial1	3	1	noBlindfold	clockwise	practice	Guided	1	0.5	0	27.60219	0.86144	-1.44909	0.80469	0.882136541173482	1.055752	1.728686	9.345088
Trial1	3	1	noBlindfold	clockwise	practice	Guided	1	0.5	0	27.62218	0.89931	-1.44915	0.8046	0.898236957019688	1.364579	1.610195	9.221017
Trial1	3	1	noBlindfold	clockwise	practice	Guided	1	0.5	0	27.64218	0.97096	-1.44924	0.80466	0.932352450964583	1.122737	1.555182	9.267563
Trial1	3	1	noBlindfold	clockwise	practice	Guided	1	0.5	0	27.66219	1.00678	-1.44924	0.80477	0.951041859046566	0.872394	1.656745	9.640483
Trial1	3	1	noBlindfold	clockwise	practice	Guided	1	0.5	0	27.68219	1.04055	-1.4492	0.80487	0.969541142786906	0.899576	1.525559	9.843164
Trial1	3	1	noBlindfold	clockwise	practice	Guided	1	0.5	0	27.70218	1.07327	-1.44919	0.80489	0.988173275175836	0.86662	1.512864	9.785311
Trial1	3	1	noBlindfold	clockwise	practice	Guided	1	0.5	0	27.72218	1.10689	-1.44926	0.8049	1.0080572514364	0.745703	1.22087	9.674195
Trial1	3	1	noBlindfold	clockwise	practice	Guided	1	0.5	0	27.74219	1.16732	-1.44942	0.80495	1.04559098144049	0.928925	1.242029	10.00579
Trial1	3	1	noBlindfold	clockwise	practice	Guided	1	0.5	0	27.76219	1.1954	-1.44939	0.80496	1.0637395269004	0.971081	1.267419	9.935198
Trial1	3	1	noBlindfold	clockwise	practice	Guided	1	0.5	0	27.78218	1.2244	-1.44935	0.80495	1.08291270362037	1.043306	1.419764	9.880951
Trial1	3	1	noBlindfold	clockwise	practice	Guided	1	0.5	0	27.80219	1.25258	-1.44932	0.80496	1.10196967690274	0.942703	1.364751	9.947122
Trial1	3	1	noBlindfold	clockwise	practice	Guided	1	0.5	0	27.82219	1.27911	-1.4493	0.80498	1.1202701396852	0.994353	1.440923	10.00665
Trial1	3	1	noBlindfold	clockwise	practice	Guided	1	0.5	0	27.84218	1.30393	-1.44929	0.80468	1.13745918693121	1.060945	1.462082	9.85113
Trial1	3	1	noBlindfold	clockwise	practice	Guided	1	0.5	0	27.86218	1.30553	-1.44945	0.8043	1.13832209945887	9.32546	-0.467606	7.810572
Trial1	3	1	noBlindfold	clockwise	practice	Guided	1	0.5	0	27.88219	1.30461	-1.44968	0.80413	1.13755099409493	5.197039	0.493018	7.392032
Trial1	3	1	noBlindfold	clockwise	practice	Guided	1	0.5	0	27.90219	1.303	-1.44971	0.8043801	1.13658973988935	-0.323592	0.62836	8.730339
Trial1	3	1	noBlindfold	clockwise	practice	Guided	1	0.5	0	27.92218	1.30057	-1.44956	0.80508	1.13537048739063	-2.952445	2.888142	10.4147
Trial1	3	1	noBlindfold	clockwise	practice	Guided	1	0.5	0	27.94218	1.2972	-1.44889	0.80555	1.13333073391709	-0.40302	3.218222	11.83439
Trial1	3	1	noBlindfold	clockwise	practice	Guided	1	0.5	0	27.96219	1.2972	-1.44889	0.80508	1.13299672741745	4.779472	0.437929	9.879713
Trial1	3	1	noBlindfold	clockwise	practice	Guided	1	0.5	0	27.98218	1.30107	-1.44955	0.80478	1.13551044178393	2.850427	-0.167173	9.069148
Trial1	3	1	noBlindfold	clockwise	practice	Guided	1	0.5	0	28.00218	1.30186	-1.44976	0.80473	1.13603256129547	1.423862	1.055793	9.198173
Trial1	3	1	noBlindfold	clockwise	practice	Guided	1	0.5	0	28.02219	1.30153	-1.44971	0.80478	1.1358350255659	2.383233	0.933071	9.645977
Trial1	3	1	noBlindfold	clockwise	practice	Guided	1	0.5	0	28.04219	1.30155	-1.44967	0.8048	1.13586326406716	4.034076	0.734176	10.10677
Trial1	3	1	noBlindfold	clockwise	practice	Guided	1	0.5	0	28.06218	1.30158	-1.44967	0.8048	1.13588454738051	3.335671	0.60299	9.763104
Trial1	3	1	noBlindfold	clockwise	practice	Guided	1	0.5	0	28.08218	1.30157	-1.44967	0.8048	1.13587739681537	2.308753	0.607222	9.614266
Trial1	3	1	noBlindfold	clockwise	practice	Guided	1	0.5	0	28.10219	1.30152	-1.44967	0.8048	1.13584214939861	1.900719	0.586051	9.650611
Trial1	3	1	noBlindfold	clockwise	practice	Guided	1	0.5	0	28.12218	1.30149	-1.44967	0.8048	1.13582103512579	2.410019	0.746859	9.687114
Trial1	3	1	noBlindfold	clockwise	practice	Guided	1	0.5	0	28.14218	1.30149	-1.44967	0.80479	1.13581393990166	3.510573	0.471766	9.395375
Trial1	3	1	noBlindfold	clockwise	practice	Guided	1	0.5	0	28.16219	1.30151	-1.44968	0.80477	1.13581388206862	3.270287	0.374323	9.127422
Trial1	3	1	noBlindfold	clockwise	practice	Guided	1	0.5	0	28.18219	1.30151	-1.44969	0.80477	1.13581388206862	2.796794	0.416534	9.157914
Trial1	3	1	noBlindfold	clockwise	practice	Guided	1	0.5	0	28.20218	1.30149	-1.44969	0.80477	1.13579974958528	2.471041	0.615395	9.409204
Trial1	3	1	noBlindfold	clockwise	practice	Guided	1	0.5	0	28.22218	1.30148	-1.44969	0.80477	1.13579259928923	2.62028	0.653481	9.635741
Trial1	3	1	noBlindfold	clockwise	practice	Guided	1	0.5	0	28.24219	1.30148	-1.44969	0.80477	1.13579259928923	2.816036	0.619626	9.715035
Trial1	3	1	noBlindfold	clockwise	practice	Guided	1	0.5	0	28.26219	1.30147	-1.4497	0.80477	1.13578553315889	2.787592	0.361338	9.514627
Trial1	3	1	noBlindfold	clockwise	practice	Guided	1	0.5	0	28.28218	1.30147	-1.4497	0.80477	1.13578553315889	2.606456	0.407785	9.562967
Trial1	3	1	noBlindfold	clockwise	practice	Guided	1	0.5	0	28.30219	1.30145	-1.44971	0.80478	1.13577858046325	2.437663	0.424596	9.724215
Trial1	3	1	noBlindfold	clockwise	practice	Guided	1	0.5	0	28.32219	1.30144	-1.44971	0.80479	1.13577860991038	2.393952	0.361011	9.752243
Trial1	3	1	noBlindfold	clockwise	practice	Guided	1	0.5	0	28.34218	1.30142	-1.44972	0.80479	1.13576447822414	2.277396	0.263588	9.723076
Trial1	3	1	noBlindfold	clockwise	practice	Guided	1	0.5	0	28.36218	1.30136	-1.44974	0.80478	1.13571507258933	1.611944	-0.024246	9.431
Trial1	3	1	noBlindfold	clockwise	practice	Guided	1	0.5	0	28.38219	1.30136	-1.44974	0.80478	1.13571507258933	1.611944	-0.024246	9.431
Trial1	3	1	noBlindfold	clockwise	practice	Guided	1	0.5	0	28.40219	1.30127	-1.44976	0.80481	1.13567281463994	1.054792	-0.206184	9.495008
Trial1	3	1	noBlindfold	clockwise	practice	Guided	1	0.5	0	28.42218	1.30082	-1.44992	0.80487	1.13539790086409	0.025551	-0.548807	9.743792
Trial1	3	1	noBlindfold	clockwise	practice	Guided	1	0.5	0	28.44218	1.30046	-1.45007	0.80493	1.13518656458483	-0.689614	-0.624979	9.854864
Trial1	3	1	noBlindfold	clockwise	practice	Guided	1	0.5	0	28.46219	1.29971	-1.4502	0.80496	1.1346791450533	-1.877729	-0.451438	9.878081
Trial1	3	1	noBlindfold	clockwise	practice	Guided	1	0.5	0	28.48218	1.29866	-1.45019	0.80505	1.13400325692262	-2.20143	-0.201679	10.11747
Trial1	3	1	noBlindfold	clockwise	practice	Guided	1	0.5	0	28.50218	1.29659	-1.45011	0.8052	1.13265289926764	-2.592752	0.039551	10.39637
Trial1	3	1	noBlindfold	clockwise	practice	Guided	1	0.5	0	28.52219	1.29309	-1.44999	0.80539	1.13032949988247	-3.012054	0.246874	10.82012
Trial1	3	1	noBlindfold	clockwise	practice	Guided	1	0.5	0	28.54219	1.28808	-1.44987	0.80583	1.12713452167355	-3.439035	0.41182	11.29013
Trial1	3	1	noBlindfold	clockwise	practice	Guided	1	0.5	0	28.56218	1.27152	-1.44967	0.806	1.1157414332619	-4.708221	0.978835	11.9415
Trial1	3	1	noBlindfold	clockwise	practice	Guided	1	0.5	0	28.58218	1.25937	-1.44954	0.8062	1.10752026552894	-5.050989	1.135412	12.45894
Trial1	3	1	noBlindfold	clockwise	practice	Guided	1	0.5	0	28.60219	1.24377	-1.44944	0.80637	1.09700794292971	-5.129162	1.190425	12.81871
Trial1	3	1	noBlindfold	clockwise	practice	Guided	1	0.5	0	28.62218	1.22563	-1.4494	0.80659	1.08495449237956	-5.300819	1.262366	13.03839
Trial1	3	1	noBlindfold	clockwise	practice	Guided	1	0.5	0	28.64218	1.1793	-1.44937	0.80661	1.05454647025476	-5.857417	1.139643	13.19805
Trial1	3	1	noBlindfold	clockwise	practice	Guided	1	0.5	0	28.66219	1.15241	-1.44941	0.80661	1.03742880276439	-5.956413	1.139643	13.24208
Trial1	3	1	noBlindfold	clockwise	practice	Guided	1	0.5	0	28.68219	1.12032	-1.44943	0.8065801	1.01753054388588	-5.600991	1.063471	13.25108
Trial1	3	1	noBlindfold	clockwise	practice	Guided	1	0.5	0	28.70218	1.08608	-1.44944	0.80648	0.996945178442418	-5.000515	1.097325	12.92209
Trial1	3	1	noBlindfold	clockwise	practice	Guided	1	0.5	0	28.72218	1.04819	-1.44942	0.80637	0.975061476299214	-4.492647	1.126948	12.71917
Trial1	3	1	noBlindfold	clockwise	practice	Guided	1	0.5	0	28.74219	1.00938	-1.44943	0.8064001	0.95380764562394	-4.261314	1.080398	12.72306
Trial1	3	1	noBlindfold	clockwise	practice	Guided	1	0.5	0	28.76219	0.9251701	-1.44946	0.80639	0.911610879261628	-3.860162	1.105789	12.79845
Trial1	3	1	noBlindfold	clockwise	practice	Guided	1	0.5	0	28.78218	0.88153	-1.44947	0.8063101	0.892020762047436	-3.343749	1.004226	12.58413
Trial1	3	1	noBlindfold	clockwise	practice	Guided	1	0.5	0	28.80219	0.83562	-1.4495	0.80621	0.873278506105592	-2.949768	0.983067	12.40306
Trial1	3	1	noBlindfold	clockwise	practice	Guided	1	0.5	0	28.82219	0.79047	-1.44953	0.80605	0.856790190141243	-2.476239	0.864576	11.99083
Trial1	3	1	noBlindfold	clockwise	practice	Guided	1	0.5	0	28.84218	0.74507	-1.4496	0.80586	0.84230024552764	-2.402029	0.66145	11.67655
Trial1	3	1	noBlindfold	clockwise	practice	Guided	1	0.5	0	28.86218	0.65382	-1.44969	0.80582	0.820369696642488	-2.170988	0.652986	11.66065
Trial1	3	1	noBlindfold	clockwise	practice	Guided	1	0.5	0	28.88219	0.60674	-1.44969	0.80578	0.812819060507166	-2.072141	0.652986	11.49714
Trial1	3	1	noBlindfold	clockwise	practice	Guided	1	0.5	0	28.90219	0.56116	-1.4497	0.80578	0.808097729059777	-2.030275	0.487926	11.55065
Trial1	3	1	noBlindfold	clockwise	practice	Guided	1	0.5	0	28.92218	0.51435	-1.44976	0.80578	0.80590776171653	-1.811154	0.335475	11.57199
Trial1	3	1	noBlindfold	clockwise	practice	Guided	1	0.5	0	28.94218	0.46921	-1.44984	0.80574	0.806328078306464	-1.651573	0.09843	11.51599
Trial1	3	1	noBlindfold	clockwise	practice	Guided	1	0.5	0	28.96219	0.379	-1.45	0.80573	0.814764878445619	-1.093703	-0.070853	11.44692
Trial1	3	1	noBlindfold	clockwise	practice	Guided	1	0.5	0	28.98218	0.33569	-1.45005	0.80572	0.822303190925171	-0.951871	-0.117377	11.50058
Trial1	3	1	noBlindfold	clockwise	practice	Guided	1	0.5	0	29.00218	0.29077	-1.45005	0.80571	0.832433677775078	-0.783792	-0.011564	11.42383
Trial1	3	1	noBlindfold	clockwise	practice	Guided	1	0.5	0	29.02219	0.25077	-1.45003	0.8056999	0.843367056603085	-0.472408	-0.011553	11.37714
Trial1	3	1	noBlindfold	clockwise	practice	Guided	1	0.5	0	29.04219	0.20838	-1.45001	0.80555	0.856710566120862	-0.517563	-0.032709	11.30793
Trial1	3	1	noBlindfold	clockwise	practice	Guided	1	0.5	0	29.06218	0.13351	-1.45007	0.80546	0.884918469735789	-0.329493	-0.121495	10.85691
Trial1	3	1	noBlindfold	clockwise	practice	Guided	1	0.5	0	29.08218	0.096541	-1.45011	0.80542	0.900822129677609	-0.169686	-0.324544	10.86892
Trial1	3	1	noBlindfold	clockwise	practice	Guided	1	0.5	0	29.10219	0.060135	-1.45016	0.80541	0.917696317476133	-0.184032	-0.362523	10.79739
Trial1	3	1	noBlindfold	clockwise	practice	Guided	1	0.5	0	29.12218	0.029272	-1.45019	0.80542	0.932891310464404	-0.18475	-0.392044	10.86515
Trial1	3	1	noBlindfold	clockwise	practice	Guided	1	0.5	0	29.14218	-0.0021731	-1.4502	0.80542	0.949146547604483	-0.367875	-0.468098	10.81161
Trial1	3	1	noBlindfold	clockwise	practice	Guided	1	0.5	0	29.16219	-0.062096	-1.45026	0.80545	0.982192267936293	-0.653662	-0.616093	10.86618
Trial1	3	1	noBlindfold	clockwise	practice	Guided	1	0.5	0	29.18219	-0.090765	-1.45029	0.8055	0.998916204527522	-0.573397	-0.565311	11.01628
Trial1	3	1	noBlindfold	clockwise	practice	Guided	1	0.5	0	29.20218	-0.11663	-1.45029	0.80554	1.01445911335887	-0.394474	-0.637252	11.11709
Trial1	3	1	noBlindfold	clockwise	practice	Guided	1	0.5	0	29.22218	-0.1428	-1.45034	0.80549	1.03053675898312	-0.329108	-0.755742	10.96748
Trial1	3	1	noBlindfold	clockwise	practice	Guided	1	0.5	0	29.24219	-0.16691	-1.45038	0.80523	1.04554498987069	-0.479795	-0.89116	10.51736
Trial1	3	1	noBlindfold	clockwise	practice	Guided	1	0.5	0	29.26219	-0.21164	-1.45052	0.80518	1.07459124494518	-0.482626	-1.030809	10.31053
Trial1	3	1	noBlindfold	clockwise	practice	Guided	1	0.5	0	29.28218	-0.23351	-1.45056	0.80515	1.08917556063142	-0.396962	-1.293181	10.28525
Trial1	3	1	noBlindfold	clockwise	practice	Guided	1	0.5	0	29.30219	-0.25238	-1.45061	0.80514	1.10196467002973	-0.53544	-1.191617	10.31211
Trial1	3	1	noBlindfold	clockwise	practice	Guided	1	0.5	0	29.32219	-0.27079	-1.45062	0.80519	1.11465154996783	-0.697821	-1.310108	10.34537
Trial1	3	1	noBlindfold	clockwise	practice	Guided	1	0.5	0	29.34218	-0.28882	-1.45064	0.80528	1.12725898550127	-0.949852	-1.17469	10.70031
Trial1	3	1	noBlindfold	clockwise	practice	Guided	1	0.5	0	29.36218	-0.30485	-1.45064	0.80556	1.13873194558841	-4.767246	-1.69097	11.38068
Trial1	3	1	noBlindfold	clockwise	practice	Guided	1	0.5	0	29.38219	-0.30392	-1.45062	0.80645	1.13870495970065	-7.265472	-0.573775	14.20191
Trial1	3	1	noBlindfold	clockwise	practice	Guided	1	0.5	0	29.40219	-0.30385	-1.45053	0.80694	1.13900259567768	-5.770261	0.594194	15.22058
Trial1	3	1	noBlindfold	clockwise	practice	Guided	1	0.5	0	29.42218	-0.3034	-1.45038	0.80678	1.13857167765869	-3.393266	-0.743088	13.28824
Trial1	3	1	noBlindfold	clockwise	practice	Guided	1	0.5	0	29.44218	-0.30268	-1.45049	0.80577	1.13734803997533	-2.746898	-2.469662	11.94566
Trial1	3	1	noBlindfold	clockwise	practice	Guided	1	0.5	0	29.46219	-0.30206	-1.45093	0.80567	1.13683967313565	-3.375507	-2.520444	10.55962
Trial1	3	1	noBlindfold	clockwise	practice	Guided	1	0.5	0	29.48218	-0.30204	-1.45093	0.8056599	1.13681842588315	-3.948864	-1.403248	10.85009
Trial1	3	1	noBlindfold	clockwise	practice	Guided	1	0.5	0	29.50218	-0.30204	-1.45092	0.80567	1.13682556474259	-4.734961	-1.191658	11.48328
Trial1	3	1	noBlindfold	clockwise	practice	Guided	1	0.5	0	29.52219	-0.30208	-1.4509	0.8056999	1.13687498681048	-5.713903	-1.280526	11.84773
Trial1	3	1	noBlindfold	clockwise	practice	Guided	1	0.5	0	29.54219	-0.30216	-1.45088	0.80576	1.13697400004878	-6.283093	-1.191658	12.02138
Trial1	3	1	noBlindfold	clockwise	practice	Guided	1	0.5	0	29.56218	-0.30241	-1.45083	0.80576	1.13715040255573	-6.105369	-1.318612	11.62821
Trial1	3	1	noBlindfold	clockwise	practice	Guided	1	0.5	0	29.58218	-0.30244	-1.45083	0.80575	1.13716442092647	-5.725472	-1.741792	11.10963
Trial1	3	1	noBlindfold	clockwise	practice	Guided	1	0.5	0	29.60219	-0.30246	-1.45083	0.80572	1.13715735241919	-5.401565	-2.012628	10.8551
Trial1	3	1	noBlindfold	clockwise	practice	Guided	1	0.5	0	29.62218	-0.30247	-1.45084	0.80568	1.1371360604329	-5.087769	-2.232681	10.42457
Trial1	3	1	noBlindfold	clockwise	practice	Guided	1	0.5	0	29.64218	-0.30247	-1.45086	0.80564	1.13710768162348	-5.114335	-2.304622	10.44294
Trial1	3	1	noBlindfold	clockwise	practice	Guided	1	0.5	0	29.66219	-0.30251	-1.45089	0.80564	1.1371359067091	-6.331468	-1.9957	10.93431
Trial1	3	1	noBlindfold	clockwise	practice	Guided	1	0.5	0	29.68219	-0.30257	-1.45089	0.80565	1.13718533985765	-7.158133	-1.737561	11.44635
Trial1	3	1	noBlindfold	clockwise	practice	Guided	1	0.5	0	29.70218	-0.30276	-1.45088	0.80568	1.13734073474488	-7.872726	-1.475189	11.79564
Trial1	3	1	noBlindfold	clockwise	practice	Guided	1	0.5	0	29.72218	-0.30309	-1.45087	0.80571	1.13759489390665	-8.493653	-1.284758	11.99614
Trial1	3	1	noBlindfold	clockwise	practice	Guided	1	0.5	0	29.74219	-0.30345	-1.45084	0.80576	1.13788448590716	-9.15005	-1.170499	11.95589
Trial1	3	1	noBlindfold	clockwise	practice	Guided	1	0.5	0	29.76219	-0.30406	-1.4508	0.80578	1.13832943432096	-10.21232	-1.119718	11.98429
Trial1	3	1	noBlindfold	clockwise	practice	Guided	1	0.5	0	29.78218	-0.3043	-1.45078	0.8058	1.13851314430985	-10.52031	-1.009691	12.04652
Trial1	3	1	noBlindfold	clockwise	practice	Guided	1	0.5	0	29.80219	-0.30449	-1.45076	0.80583	1.13866858741531	-10.79335	-0.861578	12.17236
Trial1	3	1	noBlindfold	clockwise	practice	Guided	1	0.5	0	29.82219	-0.30463	-1.45074	0.80585	1.13878168423229	-11.09289	-0.717697	12.22816
Trial1	3	1	noBlindfold	clockwise	practice	Guided	1	0.5	0	29.84218	-0.30478	-1.45071	0.80591	1.13893010002145	-11.44254	-0.649988	12.26589
Trial1	3	1	noBlindfold	clockwise	practice	Guided	1	0.5	0	29.86218	-0.30512	-1.45065	0.80597	1.13921278363585	-12.16934	-0.349415	12.69207
Trial1	3	1	noBlindfold	clockwise	practice	Guided	1	0.5	0	29.88219	-0.30534	-1.4506	0.80609	1.1394531962844	-12.72906	-0.146218	13.25218
Trial1	3	1	noBlindfold	clockwise	practice	Guided	1	0.5	0	29.90219	-0.30562	-1.45053	0.80624	1.13975720453541	-13.31678	-0.0065513	13.70414
Trial1	3	1	noBlindfold	clockwise	practice	Guided	1	0.5	0	29.92218	-0.30592	-1.45045	0.80638	1.14006829466356	-13.81811	0.086537	13.95774
Trial1	3	1	noBlindfold	clockwise	practice	Guided	1	0.5	0	29.94218	-0.30621	-1.45039	0.8065801	1.14041480968237	-14.41305	0.137285	14.28823
Trial1	3	1	noBlindfold	clockwise	practice	Guided	1	0.5	0	29.96219	-0.30665	-1.4503	0.80664	1.14076832851811	-15.0625	0.141421	14.5931
Trial1	3	1	noBlindfold	clockwise	practice	Guided	1	0.5	0	29.98218	-0.3068	-1.45028	0.80671	1.14092387321569	-15.42639	0.158312	14.6151
Trial1	3	1	noBlindfold	clockwise	practice	Guided	1	0.5	0	30.00218	-0.30699	-1.45025	0.80676	1.14109354517358	-15.95821	0.107498	14.66166
Trial1	3	1	noBlindfold	clockwise	practice	Guided	1	0.5	0	30.02219	-0.30721	-1.45023	0.80683	1.14129865177643	-16.4606	0.107464	14.82098
Trial1	3	1	noBlindfold	clockwise	practice	Guided	1	0.5	0	30.04219	-0.30747	-1.45021	0.80697	1.14158152239179	-16.86017	0.213212	14.98461
Trial1	3	1	noBlindfold	clockwise	practice	Guided	1	0.5	0	30.06218	-0.30781	-1.45017	0.80703	1.14186442729044	-17.20934	-0.040741	15.38762
Trial1	3	1	noBlindfold	clockwise	practice	Guided	1	0.5	0	30.08218	-0.30788	-1.45017	0.80706	1.14193518476692	-17.04929	0.035433	15.01375
Trial1	3	1	noBlindfold	clockwise	practice	Guided	1	0.5	0	30.10219	-0.30793	-1.45016	0.80708	1.14198465505923	-16.65821	-0.028053	14.69189
Trial1	3	1	noBlindfold	clockwise	practice	Guided	1	0.5	0	30.12218	-0.30795	-1.45015	0.80709	1.14200594294096	-16.13896	-0.336932	14.50124
Trial1	3	1	noBlindfold	clockwise	practice	Guided	1	0.5	0	30.14218	-0.30794	-1.45016	0.80704	1.14196351648008	-15.42543	-0.60347	14.2063
Trial1	3	1	noBlindfold	clockwise	practice	Guided	1	0.5	0	30.16219	-0.30784	-1.45018	0.80697	1.14184325992158	-13.7405	-0.81506	12.85635
Trial1	3	1	noBlindfold	clockwise	practice	Guided	1	0.5	0	30.18219	-0.3076	-1.4502	0.80678	1.14153917302938	-12.73121	-1.09859	12.13977
Trial1	3	1	noBlindfold	clockwise	practice	Guided	1	0.5	0	30.20218	-0.30715	-1.45026	0.80644	1.14098054296792	-11.57861	-1.305948	11.46473
Trial1	3	1	noBlindfold	clockwise	practice	Guided	1	0.5	0	30.22218	-0.30656	-1.45036	0.80607	1.14030164694394	-10.55515	-1.500611	10.75066
Trial1	3	1	noBlindfold	clockwise	practice	Guided	1	0.5	0	30.24219	-0.30601	-1.45046	0.80531	1.13937541944682	-9.710374	-1.652956	10.14712
Trial1	3	1	noBlindfold	clockwise	practice	Guided	1	0.5	0	30.26219	-0.30498	-1.45063	0.80482	1.13830050969843	-7.633653	-1.830692	8.517921
Trial1	3	1	noBlindfold	clockwise	practice	Guided	1	0.5	0	30.28218	-0.30442	-1.45075	0.80436	1.13757922477515	-6.596584	-2.279262	7.51589
Trial1	3	1	noBlindfold	clockwise	practice	Guided	1	0.5	0	30.30219	-0.30394	-1.45091	0.8041	1.13705601863728	-5.955274	-2.550098	7.216545
Trial1	3	1	noBlindfold	clockwise	practice	Guided	1	0.5	0	30.32219	-0.30358	-1.45101	0.80395	1.13669535038013	-5.508283	-2.57972	7.055914
Trial1	3	1	noBlindfold	clockwise	practice	Guided	1	0.5	0	30.34218	-0.30336	-1.45106	0.8036799	1.13634885355718	-5.194515	-2.41468	6.670639
Trial1	3	1	noBlindfold	clockwise	practice	Guided	1	0.5	0	30.36218	-0.3031	-1.4511	0.80358	1.13609435691589	-5.011509	-2.304653	6.070674
Trial1	3	1	noBlindfold	clockwise	practice	Guided	1	0.5	0	30.38219	-0.30303	-1.4511	0.8034999	1.13598825012985	-4.798058	-2.220017	5.986603
Trial1	3	1	noBlindfold	clockwise	practice	Guided	1	0.5	0	30.40219	-0.30294	-1.4511	0.80338	1.1358398029428	-4.501995	-2.207322	5.801082
Trial1	3	1	noBlindfold	clockwise	practice	Guided	1	0.5	0	30.42218	-0.30281	-1.45111	0.80323	1.13564185649001	-4.143014	-2.283494	5.531457
Trial1	3	1	noBlindfold	clockwise	practice	Guided	1	0.5	0	30.44218	-0.30263	-1.45112	0.80295	1.13531650867023	-3.797097	-2.448534	5.275475
Trial1	3	1	noBlindfold	clockwise	practice	Guided	1	0.5	0	30.46219	-0.30227	-1.45118	0.80283	1.13497714662909	-3.146731	-2.698211	4.89222
Trial1	3	1	noBlindfold	clockwise	practice	Guided	1	0.5	0	30.48218	-0.3021	-1.45122	0.80273	1.13478628192468	-2.930368	-2.829396	4.70698
Trial1	3	1	noBlindfold	clockwise	practice	Guided	1	0.5	0	30.50218	-0.30198	-1.45126	0.80267	1.13465901589125	-2.732986	-2.964814	4.577581
Trial1	3	1	noBlindfold	clockwise	practice	Guided	1	0.5	0	30.52219	-0.30189	-1.4513	0.80262	1.13456002546712	-2.585974	-2.998668	4.577368
Trial1	3	1	noBlindfold	clockwise	practice	Guided	1	0.5	0	30.54219	-0.30182	-1.45132	0.80255	1.13446104361323	-2.403136	-2.952119	4.50355
Trial1	3	1	noBlindfold	clockwise	practice	Guided	1	0.5	0	30.56218	-0.30168	-1.45134	0.8025	1.1343267102206	-2.023845	-2.846324	4.359365
Trial1	3	1	noBlindfold	clockwise	practice	Guided	1	0.5	0	30.58218	-0.30157	-1.45135	0.80243	1.13419942048041	-1.677607	-2.740529	4.259213
Trial1	3	1	noBlindfold	clockwise	practice	Guided	1	0.5	0	30.60219	-0.30142	-1.45135	0.80234	1.13402973975977	-1.328738	-2.727833	4.129431
Trial1	3	1	noBlindfold	clockwise	practice	Guided	1	0.5	0	30.62218	-0.30122	-1.45137	0.80226	1.13383180683572	-0.981372	-2.926728	4.050251
Trial1	3	1	noBlindfold	clockwise	practice	Guided	1	0.5	0	30.64218	-0.30104	-1.45139	0.80222	1.13367635357129	-0.73292	-2.990205	3.955826
Trial1	3	1	noBlindfold	clockwise	practice	Guided	1	0.5	0	30.66219	-0.30092	-1.45141	0.80223	1.1335986008088	-1.167569	-2.816701	4.590132
Trial1	3	1	noBlindfold	clockwise	practice	Guided	1	0.5	0	30.68219	-0.30091	-1.45141	0.8022701	1.13361989335117	-1.95075	-2.617806	5.091009
Trial1	3	1	noBlindfold	clockwise	practice	Guided	1	0.5	0	30.70218	-0.30093	-1.4514	0.80253	1.13381799255572	-2.970334	-2.473925	5.878116
Trial1	3	1	noBlindfold	clockwise	practice	Guided	1	0.5	0	30.72218	-0.30114	-1.45133	0.80303	1.13432028970687	-4.175988	-2.10999	6.991572
Trial1	3	1	noBlindfold	clockwise	practice	Guided	1	0.5	0	30.74219	-0.30157	-1.45119	0.80405	1.13534612093196	-5.434503	-1.754519	8.112459
Trial1	3	1	noBlindfold	clockwise	practice	Guided	1	0.5	0	30.76219	-0.30267	-1.45092	0.80439	1.13636368537945	-7.545678	-1.420207	9.626072
Trial1	3	1	noBlindfold	clockwise	practice	Guided	1	0.5	0	30.78218	-0.30315	-1.45084	0.80468	1.13690800225774	-8.649488	-1.327107	10.39844
Trial1	3	1	noBlindfold	clockwise	practice	Guided	1	0.5	0	30.80219	-0.30367	-1.45079	0.80483	1.13738151383888	-9.780198	-1.234008	10.70984
Trial1	3	1	noBlindfold	clockwise	practice	Guided	1	0.5	0	30.82219	-0.30421	-1.45076	0.80487	1.13779148693121	-10.85544	-1.331339	10.52188
Trial1	3	1	noBlindfold	clockwise	practice	Guided	1	0.5	0	30.84218	-0.30472	-1.45075	0.80493	1.13819445122184	-11.75099	-1.348266	10.38639
Trial1	3	1	noBlindfold	clockwise	practice	Guided	1	0.5	0	30.86218	-0.30552	-1.45074	0.80498	1.1387955617429	-12.99859	-1.327107	10.80099
Trial1	3	1	noBlindfold	clockwise	practice	Guided	1	0.5	0	30.88219	-0.30581	-1.45073	0.80503	1.13903601582774	-13.41087	-1.26363	11.05511
Trial1	3	1	noBlindfold	clockwise	practice	Guided	1	0.5	0	30.90219	-0.30602	-1.45073	0.80507	1.13921290743575	-13.90349	-1.339803	11.08484
Trial1	3	1	noBlindfold	clockwise	practice	Guided	1	0.5	0	30.92218	-0.30625	-1.45072	0.80513	1.13941800796453	-14.46041	-1.394816	11.14987
Trial1	3	1	noBlindfold	clockwise	practice	Guided	1	0.5	0	30.94218	-0.30653	-1.45072	0.80526	1.1397079936279	-15.18569	-1.399048	11.46958
Trial1	3	1	noBlindfold	clockwise	practice	Guided	1	0.5	0	30.96219	-0.30717	-1.45072	0.8053401	1.14021752906616	-16.36304	-1.437134	12.18947
Trial1	3	1	noBlindfold	clockwise	practice	Guided	1	0.5	0	30.98218	-0.30746	-1.45072	0.8054	1.14046519028901	-16.76546	-1.534466	12.15956
Trial1	3	1	noBlindfold	clockwise	practice	Guided	1	0.5	0	31.00218	-0.30764	-1.45072	0.80544	1.14062088490895	-16.897	-1.606406	11.90521
Trial1	3	1	noBlindfold	clockwise	practice	Guided	1	0.5	0	31.02219	-0.30773	-1.45073	0.80548	1.14071285587178	-16.87554	-1.940718	11.94822
Trial1	3	1	noBlindfold	clockwise	practice	Guided	1	0.5	0	31.04219	-0.30778	-1.45075	0.80554	1.14079062792273	-16.88023	-2.054977	11.94429
Trial1	3	1	noBlindfold	clockwise	practice	Guided	1	0.5	0	31.06218	-0.30787	-1.45077	0.80556	1.14086845861166	-16.82771	-2.008427	11.70149
Trial1	3	1	noBlindfold	clockwise	practice	Guided	1	0.5	0	31.08218	-0.3079	-1.45078	0.80558	1.14090382988002	-16.86735	-1.999964	11.7082
Trial1	3	1	noBlindfold	clockwise	practice	Guided	1	0.5	0	31.10219	-0.30793	-1.45079	0.80559	1.1409321518784	-16.78898	-2.097295	11.74997
Trial1	3	1	noBlindfold	clockwise	practice	Guided	1	0.5	0	31.12218	-0.30795	-1.45081	0.80559	1.14094633382927	-16.55765	-2.131149	11.36609
Trial1	3	1	noBlindfold	clockwise	practice	Guided	1	0.5	0	31.14218	-0.30796	-1.45082	0.8055	1.14088985735015	-16.02596	-2.139613	10.63614
Trial1	3	1	noBlindfold	clockwise	practice	Guided	1	0.5	0	31.16219	-0.30788	-1.45085	0.80531	1.1406990536444	-13.53425	-2.503548	8.909991
Trial1	3	1	noBlindfold	clockwise	practice	Guided	1	0.5	0	31.18219	-0.30747	-1.45092	0.805	1.14018980983475	-11.75428	-2.774383	8.408404
Trial1	3	1	noBlindfold	clockwise	practice	Guided	1	0.5	0	31.20218	-0.30671	-1.45104	0.80466	1.13941159520008	-10.05867	-2.914032	7.91966
Trial1	3	1	noBlindfold	clockwise	practice	Guided	1	0.5	0	31.22218	-0.30588	-1.45116	0.8043301	1.13859095971441	-8.977566	-2.736297	7.393892
Trial1	3	1	noBlindfold	clockwise	practice	Guided	1	0.5	0	31.24219	-0.3052	-1.4512	0.80354	1.13755154903939	-7.661831	-2.406216	6.742694
Trial1	3	1	noBlindfold	clockwise	practice	Guided	1	0.5	0	31.26219	-0.30386	-1.45113	0.80305	1.13625713739589	-5.273425	-2.080368	5.128658
Trial1	3	1	noBlindfold	clockwise	practice	Guided	1	0.5	0	31.28218	-0.3032	-1.4511	0.80262	1.13548628555482	-4.296362	-2.131149	4.278506
Trial1	3	1	noBlindfold	clockwise	practice	Guided	1	0.5	0	31.30219	-0.30264	-1.45109	0.80225	1.13482860664684	-3.31184	-2.0846	3.742457
Trial1	3	1	noBlindfold	clockwise	practice	Guided	1	0.5	0	31.32219	-0.30213	-1.45105	0.80191	1.13422761188794	-2.387443	-1.87301	3.164896
Trial1	3	1	noBlindfold	clockwise	practice	Guided	1	0.5	0	31.34218	-0.30162	-1.45098	0.8013901	1.13349929426983	-1.572058	-1.788374	2.629083
Trial1	3	1	noBlindfold	clockwise	practice	Guided	1	0.5	0	31.36218	-0.30077	-1.45095	0.80129	1.13282752151336	-0.115124	-2.025354	2.316977
Trial1	3	1	noBlindfold	clockwise	practice	Guided	1	0.5	0	31.38219	-0.30044	-1.45099	0.80123	1.1325518749229	0.412103	-2.071904	2.341057
Trial1	3	1	noBlindfold	clockwise	practice	Guided	1	0.5	0	31.40219	-0.30019	-1.45101	0.80119	1.13234689245526	0.751093	-1.995732	2.270927
Trial1	3	1	noBlindfold	clockwise	practice	Guided	1	0.5	0	31.42218	-0.29997	-1.45099	0.80116	1.1321701783217	0.840646	-1.813764	2.202658
Trial1	3	1	noBlindfold	clockwise	practice	Guided	1	0.5	0	31.44218	-0.29966	-1.45093	0.80138	1.1321068771779	0.785547	-1.652956	2.407822
Trial1	3	1	noBlindfold	clockwise	practice	Guided	1	0.5	0	31.46219	-0.29865	-1.45079	0.80155	1.13151414868239	0.99639	-1.428671	3.211938
Trial1	3	1	noBlindfold	clockwise	practice	Guided	1	0.5	0	31.48218	-0.29778	-1.45074	0.80163	1.13095695274352	1.140805	-1.441366	3.354878
Trial1	3	1	noBlindfold	clockwise	practice	Guided	1	0.5	0	31.50218	-0.29652	-1.45072	0.8016	1.1300471799836	1.365123	-1.500611	3.163392
Trial1	3	1	noBlindfold	clockwise	practice	Guided	1	0.5	0	31.52219	-0.29471	-1.45074	0.80154	1.12872955109402	1.463951	-1.555625	3.013468
Trial1	3	1	noBlindfold	clockwise	practice	Guided	1	0.5	0	31.54219	-0.29215	-1.45076	0.80161	1.1269783653569	1.546309	-1.479452	3.076728
Trial1	3	1	noBlindfold	clockwise	practice	Guided	1	0.5	0	31.56218	-0.28502	-1.45073	0.80169	1.12203530182473	1.60148	-1.301717	3.40888
Trial1	3	1	noBlindfold	clockwise	practice	Guided	1	0.5	0	31.58218	-0.28036	-1.45068	0.80177	1.11883731328954	1.633304	-1.242471	3.579851
Trial1	3	1	noBlindfold	clockwise	practice	Guided	1	0.5	0	31.60219	-0.2746	-1.45063	0.8018399	1.11487777826653	1.607952	-1.157835	3.683762
Trial1	3	1	noBlindfold	clockwise	practice	Guided	1	0.5	0	31.62218	-0.26861	-1.45059	0.80192	1.11078216325579	1.590634	-1.132445	3.862927
Trial1	3	1	noBlindfold	clockwise	practice	Guided	1	0.5	0	31.64218	-0.26149	-1.45056	0.80204	1.10595444183922	1.646188	-1.123981	4.009181
Trial1	3	1	noBlindfold	clockwise	practice	Guided	1	0.5	0	31.66219	-0.24559	-1.45057	0.80206	1.09508205474144	1.452184	-1.183226	4.122841
Trial1	3	1	noBlindfold	clockwise	practice	Guided	1	0.5	0	31.68219	-0.23623	-1.45058	0.80207	1.08873819629902	1.555628	-1.162067	4.154524
Trial1	3	1	noBlindfold	clockwise	practice	Guided	1	0.5	0	31.70218	-0.22713	-1.45059	0.80208	1.0826127718198	1.500543	-1.212849	4.146833
Trial1	3	1	noBlindfold	clockwise	practice	Guided	1	0.5	0	31.72218	-0.21658	-1.45061	0.8021	1.07557022822906	1.574184	-1.267862	4.243572
Trial1	3	1	noBlindfold	clockwise	practice	Guided	1	0.5	0	31.74219	-0.20638	-1.45063	0.8022	1.06887674381364	1.569971	-1.293253	4.296727
Trial1	3	1	noBlindfold	clockwise	practice	Guided	1	0.5	0	31.76219	-0.18366	-1.45073	0.80223	1.05402275595217	1.223249	-1.619102	4.470698
Trial1	3	1	noBlindfold	clockwise	practice	Guided	1	0.5	0	31.78218	-0.1722	-1.4508	0.8022701	1.04665661667415	0.894828	-1.839155	4.534457
Trial1	3	1	noBlindfold	clockwise	practice	Guided	1	0.5	0	31.80219	-0.16096	-1.4509	0.80233	1.03951987146029	0.648393	-2.025354	4.672448
Trial1	3	1	noBlindfold	clockwise	practice	Guided	1	0.5	0	31.82219	-0.15025	-1.45101	0.80239	1.03278978744324	0.401986	-2.198858	4.783108
Trial1	3	1	noBlindfold	clockwise	practice	Guided	1	0.5	0	31.84218	-0.13996	-1.4511	0.80242	1.02636577192928	0.300729	-2.32158	4.820008
Trial1	3	1	noBlindfold	clockwise	practice	Guided	1	0.5	0	31.86218	-0.12249	-1.45126	0.8024	1.01554889266214	0.243545	-2.655893	4.813559
Trial1	3	1	noBlindfold	clockwise	practice	Guided	1	0.5	0	31.88219	-0.11517	-1.45132	0.80234	1.0110309394425	0.183514	-2.732065	4.621844
Trial1	3	1	noBlindfold	clockwise	practice	Guided	1	0.5	0	31.90219	-0.1091	-1.45137	0.80229	1.0073092837984	0.178104	-2.842092	4.626257
Trial1	3	1	noBlindfold	clockwise	practice	Guided	1	0.5	0	31.92218	-0.10421	-1.4514	0.80229	1.00435995218208	0.115058	-2.808237	4.552012
Trial1	3	1	noBlindfold	clockwise	practice	Guided	1	0.5	0	31.94218	-0.10011	-1.4514	0.80238	1.00197086528557	0.019257	-2.748992	4.654712
Trial1	3	1	noBlindfold	clockwise	practice	Guided	1	0.5	0	31.96219	-0.095497	-1.45135	0.80241	0.999238956549924	0.143683	-2.651661	4.866567
Trial1	3	1	noBlindfold	clockwise	practice	Guided	1	0.5	0	31.98218	-0.094674	-1.45133	0.80241	0.998748708756842	0.316105	-2.71937	4.846749
Trial1	3	1	noBlindfold	clockwise	practice	Guided	1	0.5	0	32.00218	-0.09456199	-1.45133	0.80241	0.998682023152422	0.242869	-2.774383	4.763923
Trial1	3	1	noBlindfold	clockwise	practice	Guided	1	0.5	0	32.02219	-0.094558	-1.45134	0.80241	0.998679645634074	0.055282	-2.74476	4.712782
Trial1	3	1	noBlindfold	clockwise	practice	Guided	1	0.5	0	32.04219	-0.09456199	-1.45134	0.80243	0.998698066534625	-0.319731	-2.660124	4.887734
Trial1	3	1	noBlindfold	clockwise	practice	Guided	1	0.5	0	32.06218	-0.09459	-1.45134	0.8024501	0.998730879271467	-0.552504	-2.630502	5.2953
Trial1	3	1	noBlindfold	clockwise	practice	Guided	1	0.5	0	32.08218	-0.094604	-1.45134	0.80246	0.998747211628269	-0.527171	-2.79131	5.223415
Trial1	3	1	noBlindfold	clockwise	practice	Guided	1	0.5	0	32.10219	-0.094617	-1.45135	0.80247	0.998762949625408	-0.382801	-2.922496	5.086328
Trial1	3	1	noBlindfold	clockwise	practice	Guided	1	0.5	0	32.12218	-0.094625	-1.45136	0.80246	0.998759711579039	-0.20867	-3.045218	4.868878
Trial1	3	1	noBlindfold	clockwise	practice	Guided	1	0.5	0	32.14218	-0.09463	-1.45138	0.8024501	0.998754694901514	-0.196941	-3.146781	4.776246
Trial1	3	1	noBlindfold	clockwise	practice	Guided	1	0.5	0	32.16219	-0.09464	-1.45141	0.8024501	0.998760647861653	-0.231764	-2.990205	4.83989
Trial1	3	1	noBlindfold	clockwise	practice	Guided	1	0.5	0	32.18219	-0.09464499	-1.45141	0.8024501	0.998763619930018	-0.149585	-2.981741	4.926431
Trial1	3	1	noBlindfold	clockwise	practice	Guided	1	0.5	0	32.20218	-0.094646	-1.45142	0.8024501	0.998764218781563	0.041851	-2.952119	4.969913
Trial1	3	1	noBlindfold	clockwise	practice	Guided	1	0.5	0	32.22218	-0.094643	-1.45142	0.80246	0.998770433020015	0.274746	-2.859019	4.998581
Trial1	3	1	noBlindfold	clockwise	practice	Guided	1	0.5	0	32.24219	-0.094632	-1.45142	0.80248	0.998779924316918	0.566105	-2.727833	5.115026
Trial1	3	1	noBlindfold	clockwise	practice	Guided	1	0.5	0	32.26219	-0.094584	-1.45139	0.80249	0.998759395621231	1.20685	-2.53317	5.107403
Trial1	3	1	noBlindfold	clockwise	practice	Guided	1	0.5	0	32.28218	-0.09447701	-1.45136	0.80252	0.998719792267505	1.531955	-2.32158	5.118206
Trial1	3	1	noBlindfold	clockwise	practice	Guided	1	0.5	0	32.30219	-0.094043	-1.45126	0.80256	0.998493663485398	1.728049	-2.211554	5.144068
Trial1	3	1	noBlindfold	clockwise	practice	Guided	1	0.5	0	32.32219	-0.09301999	-1.45115	0.8026	0.997917588276106	1.80872	-2.126918	5.252259
Trial1	3	1	noBlindfold	clockwise	practice	Guided	1	0.5	0	32.34218	-0.091355	-1.45107	0.80265	0.996969263988242	2.004835	-1.957646	5.358501
Trial1	3	1	noBlindfold	clockwise	practice	Guided	1	0.5	0	32.36218	-0.085384	-1.45094	0.80264	0.993431138161533	2.40628	-1.847619	5.253212
Trial1	3	1	noBlindfold	clockwise	practice	Guided	1	0.5	0	32.38219	-0.080698	-1.45092	0.80266	0.990693303870887	2.589679	-1.843387	5.327989
Trial1	3	1	noBlindfold	clockwise	practice	Guided	1	0.5	0	32.40219	-0.074294	-1.45092	0.80272	0.987001985125479	2.549555	-1.94495	5.482953
Trial1	3	1	noBlindfold	clockwise	practice	Guided	1	0.5	0	32.42218	-0.067201	-1.45095	0.80275	0.982916337749282	2.484446	-1.940718	5.499762
Trial1	3	1	noBlindfold	clockwise	practice	Guided	1	0.5	0	32.44218	-0.058468	-1.45096	0.80282	0.977960378323357	2.391255	-1.932255	5.546848
Trial1	3	1	noBlindfold	clockwise	practice	Guided	1	0.5	0	32.46219	-0.038473	-1.45095	0.80287	0.966723056474252	2.197772	-1.923791	5.733705
Trial1	3	1	noBlindfold	clockwise	practice	Guided	1	0.5	0	32.48218	-0.026486	-1.45096	0.8029	0.960122828994938	2.140623	-1.8984	5.797699
Trial1	3	1	noBlindfold	clockwise	practice	Guided	1	0.5	0	32.50218	-0.014749	-1.45097	0.8029	0.953737319327643	2.162696	-2.046513	5.747742
Trial1	3	1	noBlindfold	clockwise	practice	Guided	1	0.5	0	32.52219	-0.001497	-1.45101	0.80291	0.94665926134706	2.112387	-2.050745	5.833251
Trial1	3	1	noBlindfold	clockwise	practice	Guided	1	0.5	0	32.54219	0.011614	-1.45104	0.80305	0.939899065458843	2.026514	-2.126918	5.939136
Trial1	3	1	noBlindfold	clockwise	practice	Guided	1	0.5	0	32.56218	0.040333	-1.4511	0.80312	0.925362366912948	1.532737	-2.190395	6.253525
Trial1	3	1	noBlindfold	clockwise	practice	Guided	1	0.5	0	32.58218	0.054708	-1.45111	0.80317	0.918350126899795	1.368205	-2.308885	6.31484
Trial1	3	1	noBlindfold	clockwise	practice	Guided	1	0.5	0	32.60219	0.069388	-1.45115	0.80323	0.911375444837507	1.05914	-2.465462	6.441148
Trial1	3	1	noBlindfold	clockwise	practice	Guided	1	0.5	0	32.62218	0.083621	-1.45119	0.80328	0.90478186388043	0.6662	-2.380826	6.593287
Trial1	3	1	noBlindfold	clockwise	practice	Guided	1	0.5	0	32.64218	0.096987	-1.45122	0.80342	0.898834347862093	0.148875	-2.418912	6.690845
Trial1	3	1	noBlindfold	clockwise	practice	Guided	1	0.5	0	32.66219	0.11854	-1.45122	0.80347	0.889424417517815	-0.491041	-2.490852	6.980118
Trial1	3	1	noBlindfold	clockwise	practice	Guided	1	0.5	0	32.68219	0.12686	-1.45125	0.80349	0.885906093673861	-0.778291	-2.664356	6.98106
Trial1	3	1	noBlindfold	clockwise	practice	Guided	1	0.5	0	32.70218	0.13324	-1.45131	0.80344	0.883192329627301	-1.046336	-2.693979	6.860099
Trial1	3	1	noBlindfold	clockwise	practice	Guided	1	0.5	0	32.72218	0.13719	-1.45135	0.8033201	0.881450055182299	-1.230566	-2.829396	6.552116
Trial1	3	1	noBlindfold	clockwise	practice	Guided	1	0.5	0	32.74219	0.13858	-1.4514	0.8032	0.880769363020998	-1.372774	-2.922496	6.308605
Trial1	3	1	noBlindfold	clockwise	practice	Guided	1	0.5	0	32.76219	0.13807	-1.45141	0.8032	0.880978758952949	-2.340248	-2.715138	6.367141
Trial1	3	1	noBlindfold	clockwise	practice	Guided	1	0.5	0	32.78218	0.13674	-1.45135	0.80334	0.881653567155325	-2.630253	-2.346971	6.771656
Trial1	3	1	noBlindfold	clockwise	practice	Guided	1	0.5	0	32.80219	0.13435	-1.45121	0.80343	0.882722900752171	-1.969968	-2.10999	6.981632
Trial1	3	1	noBlindfold	clockwise	practice	Guided	1	0.5	0	32.82219	0.13126	-1.45111	0.80329	0.883880100652838	-1.294332	-2.36813	6.534849
Trial1	3	1	noBlindfold	clockwise	practice	Guided	1	0.5	0	32.84218	0.12823	-1.45118	0.80307	0.884948800128829	-1.207117	-2.825165	6.037694
Trial1	3	1	noBlindfold	clockwise	practice	Guided	1	0.5	0	32.86218	0.12244	-1.45138	0.80318	0.887496270768972	-1.467805	-2.558561	6.436108
Trial1	3	1	noBlindfold	clockwise	practice	Guided	1	0.5	0	32.88219	0.11941	-1.45131	0.80327	0.888870863545888	-1.43136	-2.473925	6.563616
Trial1	3	1	noBlindfold	clockwise	practice	Guided	1	0.5	0	32.90219	0.11642	-1.45126	0.80329	0.890173272544739	-1.325607	-2.609343	6.562646
Trial1	3	1	noBlindfold	clockwise	practice	Guided	1	0.5	0	32.92218	0.11337	-1.45129	0.80331	0.891509772867236	-1.585206	-2.706674	6.629521
Trial1	3	1	noBlindfold	clockwise	practice	Guided	1	0.5	0	32.94218	0.11024	-1.45133	0.8034099	0.892961579052767	-1.935688	-2.630502	6.769852
Trial1	3	1	noBlindfold	clockwise	practice	Guided	1	0.5	0	32.96219	0.10291	-1.45129	0.80344	0.896212175481319	-2.467623	-2.545866	6.913029
Trial1	3	1	noBlindfold	clockwise	practice	Guided	1	0.5	0	32.98218	0.096878	-1.45127	0.80344	0.898901073692627	-2.782967	-2.596647	6.838564
Trial1	3	1	noBlindfold	clockwise	practice	Guided	1	0.5	0	33.00218	0.090364	-1.4513	0.80346	0.901858983343065	-3.077842	-2.651661	6.895703
Trial1	3	1	noBlindfold	clockwise	practice	Guided	1	0.5	0	33.02219	0.08215401	-1.45133	0.80351	0.905661974169896	-3.491685	-2.67282	7.011464
Trial1	3	1	noBlindfold	clockwise	practice	Guided	1	0.5	0	33.04219	0.072419	-1.45132	0.80376	0.910415088973139	-3.79007	-2.469693	7.341346
Trial1	3	1	noBlindfold	clockwise	practice	Guided	1	0.5	0	33.06218	0.046524	-1.45119	0.80381	0.922903570192513	-3.66654	-2.355435	7.604522
Trial1	3	1	noBlindfold	clockwise	practice	Guided	1	0.5	0	33.08218	0.03144	-1.45117	0.80376	0.930364765894324	-3.274642	-2.334276	7.550115
Trial1	3	1	noBlindfold	clockwise	practice	Guided	1	0.5	0	33.10219	0.013941	-1.45116	0.8036	0.939162569833608	-2.89662	-2.279262	7.154213
Trial1	3	1	noBlindfold	clockwise	practice	Guided	1	0.5	0	33.12218	-0.0047422	-1.45115	0.80344	0.948831113298894	-2.538454	-2.376594	6.761031
Trial1	3	1	noBlindfold	clockwise	practice	Guided	1	0.5	0	33.14218	-0.023118	-1.45115	0.80335	0.958657195049262	-2.367399	-2.253872	6.727461
Trial1	3	1	noBlindfold	clockwise	practice	Guided	1	0.5	0	33.16219	-0.064002	-1.45115	0.80339	0.981597570187603	-2.052034	-2.236944	6.725809
Trial1	3	1	noBlindfold	clockwise	practice	Guided	1	0.5	0	33.18219	-0.084439	-1.45113	0.80344	0.993521383823555	-1.96068	-2.215785	6.892373
Trial1	3	1	noBlindfold	clockwise	practice	Guided	1	0.5	0	33.20218	-0.10516	-1.45111	0.80347	1.00587409199953	-1.918775	-2.169236	6.983603
Trial1	3	1	noBlindfold	clockwise	practice	Guided	1	0.5	0	33.22218	-0.12675	-1.45109	0.80347	1.0190091449365	-1.910023	-2.173467	6.903749
Trial1	3	1	noBlindfold	clockwise	practice	Guided	1	0.5	0	33.24219	-0.14794	-1.45107	0.80353	1.03222414308249	-1.93593	-2.10999	6.88782
Trial1	3	1	noBlindfold	clockwise	practice	Guided	1	0.5	0	33.26219	-0.19106	-1.45106	0.8035899	1.05986825810147	-1.93281	-2.050745	7.23717
Trial1	3	1	noBlindfold	clockwise	practice	Guided	1	0.5	0	33.28218	-0.21299	-1.45104	0.80357	1.07428094978605	-1.95175	-2.088831	7.117699
Trial1	3	1	noBlindfold	clockwise	practice	Guided	1	0.5	0	33.30219	-0.23653	-1.45105	0.80353	1.09001691494159	-2.022213	-2.220017	7.021867
Trial1	3	1	noBlindfold	clockwise	practice	Guided	1	0.5	0	33.32219	-0.25907	-1.45108	0.80352	1.10536496562766	-2.14644	-2.093063	7.083966
Trial1	3	1	noBlindfold	clockwise	practice	Guided	1	0.5	0	33.34218	-0.282	-1.45106	0.80346	1.12119221497911	-2.191581	-2.097295	6.896145
Trial1	3	1	noBlindfold	clockwise	practice	Guided	1	0.5	0	33.36218	-0.30739	-1.45106	0.80365	1.13918039675088	-5.925755	-2.423144	7.093698
Trial1	3	1	noBlindfold	clockwise	practice	Guided	1	0.5	0	33.38219	-0.30546	-1.45103	0.80469	1.13854812055848	-10.45115	-1.200153	10.84507
Trial1	3	1	noBlindfold	clockwise	practice	Guided	1	0.5	0	33.40219	-0.30519	-1.45077	0.80567	1.13905009420326	-8.417955	0.539102	13.35033
Trial1	3	1	noBlindfold	clockwise	practice	Guided	1	0.5	0	33.42218	-0.30465	-1.45046	0.80565	1.13865427246593	-5.334232	-0.485019	11.47201
Trial1	3	1	noBlindfold	clockwise	practice	Guided	1	0.5	0	33.44218	-0.30354	-1.45053	0.80471	1.13720479730874	-4.041405	-2.740564	9.531335
Trial1	3	1	noBlindfold	clockwise	practice	Guided	1	0.5	0	33.46219	-0.30269	-1.45129	0.80469	1.13659017970752	-5.507164	-3.430347	8.724698
Trial1	3	1	noBlindfold	clockwise	practice	Guided	1	0.5	0	33.48218	-0.30271	-1.4513	0.80479	1.13667511412738	-7.096038	-1.88574	9.987231
Trial1	3	1	noBlindfold	clockwise	practice	Guided	1	0.5	0	33.50218	-0.30296	-1.45124	0.8052	1.13714193662841	-9.413812	-1.606442	11.30829
Trial1	3	1	noBlindfold	clockwise	practice	Guided	1	0.5	0	33.52219	-0.30392	-1.45108	0.80583	1.13826594411136	-12.61013	-1.526037	13.0123
Trial1	3	1	noBlindfold	clockwise	practice	Guided	1	0.5	0	33.54219	-0.30528	-1.45095	0.80697	1.14003353445629	-14.89026	-1.124016	14.63686
Trial1	3	1	noBlindfold	clockwise	practice	Guided	1	0.5	0	33.56218	-0.30738	-1.45068	0.80725	1.14171583549638	-17.4783	-0.992831	16.21177
Trial1	3	1	noBlindfold	clockwise	practice	Guided	1	0.5	0	33.58218	-0.30784	-1.45066	0.80755	1.14225324359321	-17.76011	-1.39062	16.99991
Trial1	3	1	noBlindfold	clockwise	practice	Guided	1	0.5	0	33.60219	-0.30803	-1.45066	0.80768	1.14247949628701	-17.76905	-1.34407	17.37535
Trial1	3	1	noBlindfold	clockwise	practice	Guided	1	0.5	0	33.62218	-0.30809	-1.45066	0.80773	1.1425573219828	-17.54841	-1.517574	16.80281
Trial1	3	1	noBlindfold	clockwise	practice	Guided	1	0.5	0	33.64218	-0.30814	-1.45067	0.80786	1.14268453104575	-17.66213	-1.746091	16.68772
Trial1	3	1	noBlindfold	clockwise	practice	Guided	1	0.5	0	33.66219	-0.30833	-1.45069	0.80798	1.14290378859189	-19.21308	-1.589514	17.64823
Trial1	3	1	noBlindfold	clockwise	practice	Guided	1	0.5	0	33.68219	-0.30867	-1.45069	0.80822	1.1433138949145	-20.50408	-1.246739	18.51072
Trial1	3	1	noBlindfold	clockwise	practice	Guided	1	0.5	0	33.70218	-0.30919	-1.45067	0.80843	1.14383021254521	-21.49285	-0.92089	18.98201
Trial1	3	1	noBlindfold	clockwise	practice	Guided	1	0.5	0	33.72218	-0.30972	-1.45064	0.8085999	1.14432529082608	-22.4302	-0.764313	19.3107
Trial1	3	1	noBlindfold	clockwise	practice	Guided	1	0.5	0	33.74219	-0.31017	-1.45061	0.80882	1.14479920853307	-23.08153	-0.586578	19.63713
Trial1	3	1	noBlindfold	clockwise	practice	Guided	1	0.5	0	33.76219	-0.31069	-1.45057	0.8089	1.14522376016163	-23.64652	-0.751618	19.64044
Trial1	3	1	noBlindfold	clockwise	practice	Guided	1	0.5	0	33.78218	-0.3108	-1.45056	0.80898	1.14535814790373	-23.72154	-0.87434	19.57331
Trial1	3	1	noBlindfold	clockwise	practice	Guided	1	0.5	0	33.80219	-0.31089	-1.45055	0.80905	1.14547128597174	-23.91665	-0.937817	19.66559
Trial1	3	1	noBlindfold	clockwise	practice	Guided	1	0.5	0	33.82219	-0.31099	-1.45055	0.80914	1.14560561590689	-24.20662	-0.929354	19.79763
Trial1	3	1	noBlindfold	clockwise	practice	Guided	1	0.5	0	33.84218	-0.31111	-1.45054	0.80931	1.14581068356239	-24.73757	-0.793936	20.15022
Trial1	3	1	noBlindfold	clockwise	practice	Guided	1	0.5	0	33.86218	-0.31156	-1.45051	0.80941	1.14619987388372	-25.76009	-0.468079	20.53827
Trial1	3	1	noBlindfold	clockwise	practice	Guided	1	0.5	0	33.88219	-0.31182	-1.45049	0.80951	1.14645459621576	-26.22045	-0.408714	20.91122
Trial1	3	1	noBlindfold	clockwise	practice	Guided	1	0.5	0	33.90219	-0.31202	-1.45048	0.8096099	1.14666680297172	-26.4511	-0.476308	21.24784
Trial1	3	1	noBlindfold	clockwise	practice	Guided	1	0.5	0	33.92218	-0.31217	-1.45046	0.8097	1.1468365708905	-26.70313	-0.395787	21.34739
Trial1	3	1	noBlindfold	clockwise	practice	Guided	1	0.5	0	33.94218	-0.31228	-1.45044	0.80987	1.14703453375637	-26.80675	-0.247592	21.2529
Trial1	3	1	noBlindfold	clockwise	practice	Guided	1	0.5	0	33.96219	-0.31248	-1.45041	0.80996	1.14723971719664	-27.17793	-0.192475	21.65967
Trial1	3	1	noBlindfold	clockwise	practice	Guided	1	0.5	0	33.98218	-0.31259	-1.45039	0.81004	1.14737409326722	-27.68642	-0.243182	21.7206
Trial1	3	1	noBlindfold	clockwise	practice	Guided	1	0.5	0	34.00218	-0.31275	-1.45038	0.81012	1.14754392972374	-28.12264	-0.128863	21.79427
Trial1	3	1	noBlindfold	clockwise	practice	Guided	1	0.5	0	34.02219	-0.31295	-1.45035	0.8102	1.14774201284816	-28.45041	0.086967	21.81536
Trial1	3	1	noBlindfold	clockwise	practice	Guided	1	0.5	0	34.04219	-0.31311	-1.45033	0.8104	1.14799655293053	-28.58049	0.044632	22.3786
Trial1	3	1	noBlindfold	clockwise	practice	Guided	1	0.5	0	34.06218	-0.31332	-1.4503	0.81048	1.14820175415443	-28.8016	-0.039988	22.76832
Trial1	3	1	noBlindfold	clockwise	practice	Guided	1	0.5	0	34.08218	-0.31342	-1.45029	0.81056	1.14832904118437	-29.00188	-0.048441	22.64989
Trial1	3	1	noBlindfold	clockwise	practice	Guided	1	0.5	0	34.10219	-0.31353	-1.45027	0.8106	1.14843519180045	-29.19779	-0.044198	22.39021
Trial1	3	1	noBlindfold	clockwise	practice	Guided	1	0.5	0	34.12218	-0.31362	-1.45026	0.81064	1.14852717826008	-29.13333	0.0023552	21.97472
Trial1	3	1	noBlindfold	clockwise	practice	Guided	1	0.5	0	34.14218	-0.3137	-1.45025	0.81068	1.14861211402219	-28.87928	-0.07381	22.19098
Trial1	3	1	noBlindfold	clockwise	practice	Guided	1	0.5	0	34.16219	-0.31378	-1.45024	0.81063	1.14863350953618	-27.84507	-0.297945	20.79433
Trial1	3	1	noBlindfold	clockwise	practice	Guided	1	0.5	0	34.18219	-0.31377	-1.45023	0.8105301	1.14855587384548	-26.80795	-0.276703	19.37226
Trial1	3	1	noBlindfold	clockwise	practice	Guided	1	0.5	0	34.20218	-0.31371	-1.45023	0.81041	1.14842865503631	-25.14593	-0.488195	18.62336
Trial1	3	1	noBlindfold	clockwise	practice	Guided	1	0.5	0	34.22218	-0.31344	-1.45024	0.81021	1.14809622823835	-22.91167	-0.987543	18.11783
Trial1	3	1	noBlindfold	clockwise	practice	Guided	1	0.5	0	34.24219	-0.31259	-1.45029	0.80909	1.14670361064474	-20.71582	-1.482664	16.919
Trial1	3	1	noBlindfold	clockwise	practice	Guided	1	0.5	0	34.26219	-0.31062	-1.45048	0.80871	1.14504001269639	-17.85443	-1.376869	15.35423
Trial1	3	1	noBlindfold	clockwise	practice	Guided	1	0.5	0	34.28218	-0.30988	-1.45051	0.80834	1.14425487571428	-16.39865	-1.080643	14.83508
Trial1	3	1	noBlindfold	clockwise	practice	Guided	1	0.5	0	34.30219	-0.3092	-1.45052	0.80773	1.14334266688393	-15.13997	-1.313392	13.38692
Trial1	3	1	noBlindfold	clockwise	practice	Guided	1	0.5	0	34.32219	-0.30851	-1.45057	0.80717	1.1424586625507	-14.00487	-1.550373	12.43614
Trial1	3	1	noBlindfold	clockwise	practice	Guided	1	0.5	0	34.34218	-0.30786	-1.45061	0.80608	1.14122865500876	-12.89173	-1.334551	11.83798
Trial1	3	1	noBlindfold	clockwise	practice	Guided	1	0.5	0	34.36218	-0.30658	-1.45067	0.80532	1.13978579112932	-10.21089	-1.618082	9.202373
Trial1	3	1	noBlindfold	clockwise	practice	Guided	1	0.5	0	34.38219	-0.30577	-1.45073	0.80471	1.13878160412755	-8.578814	-1.761963	8.076839
Trial1	3	1	noBlindfold	clockwise	practice	Guided	1	0.5	0	34.40219	-0.30501	-1.45079	0.8042001	1.13788349977992	-7.240737	-1.922771	7.196527
Trial1	3	1	noBlindfold	clockwise	practice	Guided	1	0.5	0	34.42218	-0.30424	-1.45086	0.80378	1.13704191926232	-5.701601	-2.003175	6.671794
Trial1	3	1	noBlindfold	clockwise	practice	Guided	1	0.5	0	34.44218	-0.30346	-1.45091	0.80294	1.13589640197962	-4.414036	-2.100507	5.993681
Trial1	3	1	noBlindfold	clockwise	practice	Guided	1	0.5	0	34.46219	-0.30218	-1.45097	0.80247	1.1346588873769	-2.355184	-1.757731	4.172773
Trial1	3	1	noBlindfold	clockwise	practice	Guided	1	0.5	0	34.48218	-0.30163	-1.45092	0.80211	1.13401544262631	-1.589551	-1.5673	3.627205
Trial1	3	1	noBlindfold	clockwise	practice	Guided	1	0.5	0	34.50218	-0.30117	-1.45085	0.80196	1.13358421970486	-0.819334	-1.609618	3.540159
Trial1	3	1	noBlindfold	clockwise	practice	Guided	1	0.5	0	34.52219	-0.30079	-1.45083	0.80194	1.13330152627788	-0.114662	-1.651936	3.781015
Trial1	3	1	noBlindfold	clockwise	practice	Guided	1	0.5	0	34.54219	-0.30047	-1.45083	0.80197	1.1330966865821	0.42697	-1.656168	3.97674
Trial1	3	1	noBlindfold	clockwise	practice	Guided	1	0.5	0	34.56218	-0.29997	-1.45078	0.80196	1.13273643464233	0.962643	-1.300697	3.920465
Trial1	3	1	noBlindfold	clockwise	practice	Guided	1	0.5	0	34.58218	-0.29956	-1.45071	0.802	1.13247529055129	1.007148	-1.220292	3.960163
Trial1	3	1	noBlindfold	clockwise	practice	Guided	1	0.5	0	34.60219	-0.29887	-1.45064	0.8021	1.13205904747216	1.082566	-1.182206	4.237649
Trial1	3	1	noBlindfold	clockwise	practice	Guided	1	0.5	0	34.62218	-0.29787	-1.45059	0.80221	1.1314315685871	1.261877	-1.076411	4.500929
Trial1	3	1	noBlindfold	clockwise	practice	Guided	1	0.5	0	34.64218	-0.29636	-1.45056	0.8022	1.13036012086378	1.504811	-1.093338	4.56303
Trial1	3	1	noBlindfold	clockwise	practice	Guided	1	0.5	0	34.66219	-0.29109	-1.45058	0.80214	1.12661081783209	2.134533	-1.241451	4.259873
Trial1	3	1	noBlindfold	clockwise	practice	Guided	1	0.5	0	34.68219	-0.28665	-1.45061	0.80212	1.1234832764397	2.251732	-1.156815	4.204305
Trial1	3	1	noBlindfold	clockwise	practice	Guided	1	0.5	0	34.70218	-0.28106	-1.4506	0.80213	1.11958355928506	2.293802	-1.101802	4.236275
Trial1	3	1	noBlindfold	clockwise	practice	Guided	1	0.5	0	34.72218	-0.27391	-1.45055	0.80217	1.11463596795417	2.26165	-0.953689	4.334805
Trial1	3	1	noBlindfold	clockwise	practice	Guided	1	0.5	0	34.74219	-0.26566	-1.4505	0.8022701	1.10899616933733	2.192902	-0.962153	4.434066
Trial1	3	1	noBlindfold	clockwise	practice	Guided	1	0.5	0	34.76219	-0.24547	-1.45045	0.80229	1.09516879359395	2.232988	-0.907139	4.528216
Trial1	3	1	noBlindfold	clockwise	practice	Guided	1	0.5	0	34.78218	-0.23316	-1.45044	0.8023	1.08683431197849	2.305638	-0.864821	4.601138
Trial1	3	1	noBlindfold	clockwise	practice	Guided	1	0.5	0	34.80219	-0.21995	-1.45044	0.80234	1.0779969570747	2.243014	-0.822503	4.668036
Trial1	3	1	noBlindfold	clockwise	practice	Guided	1	0.5	0	34.82219	-0.2047	-1.45043	0.80241	1.06792505349981	2.114084	-0.860589	4.788244
Trial1	3	1	noBlindfold	clockwise	practice	Guided	1	0.5	0	34.84218	-0.18979	-1.45043	0.80259	1.05828208253186	1.84934	-0.716708	5.00119
Trial1	3	1	noBlindfold	clockwise	practice	Guided	1	0.5	0	34.86218	-0.15682	-1.45035	0.80273	1.03720200664118	1.530032	-0.750563	5.483804
Trial1	3	1	noBlindfold	clockwise	practice	Guided	1	0.5	0	34.88219	-0.13957	-1.45034	0.80284	1.02645108930095	1.375101	-0.763258	5.727806
Trial1	3	1	noBlindfold	clockwise	practice	Guided	1	0.5	0	34.90219	-0.12095	-1.45035	0.80291	1.01500907224005	1.223539	-0.784417	5.836599
Trial1	3	1	noBlindfold	clockwise	practice	Guided	1	0.5	0	34.92218	-0.1038	-1.45036	0.80299	1.00467273970623	1.131398	-0.615145	5.976503
Trial1	3	1	noBlindfold	clockwise	practice	Guided	1	0.5	0	34.94218	-0.086096	-1.45033	0.8031	0.994222369120413	1.065717	-0.538961	6.195314
Trial1	3	1	noBlindfold	clockwise	practice	Guided	1	0.5	0	34.96219	-0.050215	-1.45026	0.8031	0.973501997046636	1.125298	-0.509225	6.197291
Trial1	3	1	noBlindfold	clockwise	practice	Guided	1	0.5	0	34.98218	-0.032026	-1.45025	0.80307	0.96331360624606	0.893961	-0.623447	6.131151
Trial1	3	1	noBlindfold	clockwise	practice	Guided	1	0.5	0	35.00218	-0.014548	-1.4503	0.80304	0.953746734976484	0.659567	-0.691156	6.071751
Trial1	3	1	noBlindfold	clockwise	practice	Guided	1	0.5	0	35.02219	0.0025013	-1.45035	0.80303	0.944649225961299	0.359195	-0.780024	6.057066
Trial1	3	1	noBlindfold	clockwise	practice	Guided	1	0.5	0	35.04219	0.019335	-1.45038	0.80314	0.935987592327993	0.161966	-0.792719	6.128969
Trial1	3	1	noBlindfold	clockwise	practice	Guided	1	0.5	0	35.06218	0.049011	-1.45041	0.80324	0.921187048379266	-0.33107	-0.877355	6.507847
Trial1	3	1	noBlindfold	clockwise	practice	Guided	1	0.5	0	35.08218	0.06236	-1.45043	0.8033	0.914778496028682	-0.36232	-0.906978	6.63714
Trial1	3	1	noBlindfold	clockwise	practice	Guided	1	0.5	0	35.10219	0.073945	-1.45045	0.8033	0.909293016276612	-0.3054	-0.843501	6.624606
Trial1	3	1	noBlindfold	clockwise	practice	Guided	1	0.5	0	35.12218	0.08422501	-1.45046	0.80324	0.904468542754359	-0.303205	-0.885819	6.468794
Trial1	3	1	noBlindfold	clockwise	practice	Guided	1	0.5	0	35.14218	0.09346099	-1.45046	0.80321	0.900233470482129	-0.339881	-0.906978	6.392191
Trial1	3	1	noBlindfold	clockwise	practice	Guided	1	0.5	0	35.16219	0.10753	-1.4505	0.80319	0.89395014811171	-0.583639	-1.072018	6.378594
Trial1	3	1	noBlindfold	clockwise	practice	Guided	1	0.5	0	35.18219	0.11227	-1.45055	0.80312	0.891816302022311	-0.68904	-1.224363	6.245346
Trial1	3	1	noBlindfold	clockwise	practice	Guided	1	0.5	0	35.20218	0.11542	-1.4506	0.80299	0.890334011905589	-0.90336	-1.338621	5.89161
Trial1	3	1	noBlindfold	clockwise	practice	Guided	1	0.5	0	35.22218	0.11684	-1.45066	0.80295	0.889685469046362	-1.071723	-1.482503	5.798671
Trial1	3	1	noBlindfold	clockwise	practice	Guided	1	0.5	0	35.24219	0.11684	-1.45068	0.80304	0.889766698503628	-1.389234	-1.495198	5.851206
Trial1	3	1	noBlindfold	clockwise	practice	Guided	1	0.5	0	35.26219	0.11469	-1.45073	0.80326	0.890893020960685	-3.126238	-1.24129	6.56951
Trial1	3	1	noBlindfold	clockwise	practice	Guided	1	0.5	0	35.28218	0.11114	-1.45066	0.8034999	0.892650124257463	-3.231667	-1.143959	7.161882
Trial1	3	1	noBlindfold	clockwise	practice	Guided	1	0.5	0	35.30219	0.1057	-1.4506	0.80355	0.895078264503222	-3.343583	-1.253985	7.137739
Trial1	3	1	noBlindfold	clockwise	practice	Guided	1	0.5	0	35.32219	0.098245	-1.45062	0.80347	0.898315726235716	-3.487924	-1.482503	6.845631
Trial1	3	1	noBlindfold	clockwise	practice	Guided	1	0.5	0	35.34218	0.088718	-1.45071	0.80346	0.902607807704096	-3.473697	-1.490966	6.768157
Trial1	3	1	noBlindfold	clockwise	practice	Guided	1	0.5	0	35.36218	0.063058	-1.45065	0.80342	0.914550174995582	-2.854333	-1.182045	6.854903
Trial1	3	1	noBlindfold	clockwise	practice	Guided	1	0.5	0	35.38219	0.048701	-1.45059	0.80325	0.921347585945651	-2.493215	-1.1228	6.479658
Trial1	3	1	noBlindfold	clockwise	practice	Guided	1	0.5	0	35.40219	0.031746	-1.45057	0.80307	0.929614569286161	-2.278058	-1.139727	6.052124
Trial1	3	1	noBlindfold	clockwise	practice	Guided	1	0.5	0	35.42218	0.015303	-1.45056	0.8029	0.937859009874489	-2.000033	-1.190508	5.786878
Trial1	3	1	noBlindfold	clockwise	practice	Guided	1	0.5	0	35.44218	-0.0028885	-1.45055	0.80264	0.94716833047552	-1.468894	-0.945064	5.553987
Trial1	3	1	noBlindfold	clockwise	practice	Guided	1	0.5	0	35.46219	-0.038507	-1.45054	0.80251	0.966443027722956	-0.380333	-1.211667	4.951232
Trial1	3	1	noBlindfold	clockwise	practice	Guided	1	0.5	0	35.48218	-0.055527	-1.45058	0.80241	0.975946752624152	-0.076279	-1.266681	4.806515
Trial1	3	1	noBlindfold	clockwise	practice	Guided	1	0.5	0	35.50218	-0.07255	-1.45062	0.80238	0.985711474301137	0.045086	-1.262449	4.754836
Trial1	3	1	noBlindfold	clockwise	practice	Guided	1	0.5	0	35.52219	-0.087104	-1.45062	0.8023601	0.994219678640366	0.18392	-1.084713	4.786171
Trial1	3	1	noBlindfold	clockwise	practice	Guided	1	0.5	0	35.54219	-0.101	-1.45059	0.80224	1.00239215652183	0.392274	-1.215899	4.572155
Trial1	3	1	noBlindfold	clockwise	practice	Guided	1	0.5	0	35.56218	-0.12521	-1.45065	0.80225	1.01710007271706	0.407489	-1.325926	4.494438
Trial1	3	1	noBlindfold	clockwise	practice	Guided	1	0.5	0	35.58218	-0.13545	-1.45068	0.80229	1.02345781246171	0.249833	-1.490966	4.590422
Trial1	3	1	noBlindfold	clockwise	practice	Guided	1	0.5	0	35.60219	-0.14426	-1.4507	0.80237	1.02901340555416	-0.085361	-1.40633	4.746011
Trial1	3	1	noBlindfold	clockwise	practice	Guided	1	0.5	0	35.62218	-0.15242	-1.4507	0.80248	1.03422723688997	-0.238653	-1.402098	5.024638
Trial1	3	1	noBlindfold	clockwise	practice	Guided	1	0.5	0	35.64218	-0.15937	-1.4507	0.80265	1.03875684630692	-0.42388	-1.385171	5.152729
Trial1	3	1	noBlindfold	clockwise	practice	Guided	1	0.5	0	35.66219	-0.17226	-1.45069	0.8027	1.04702471423369	-0.487578	-1.262449	5.391668
Trial1	3	1	noBlindfold	clockwise	practice	Guided	1	0.5	0	35.68219	-0.17802	-1.45064	0.80273	1.0507552580066	-0.479518	-1.220131	5.45516
Trial1	3	1	noBlindfold	clockwise	practice	Guided	1	0.5	0	35.70218	-0.18314	-1.45062	0.80276	1.05408913209291	-0.462289	-1.24129	5.518262
Trial1	3	1	noBlindfold	clockwise	practice	Guided	1	0.5	0	35.72218	-0.1878	-1.45061	0.80281	1.05715309616384	-0.627291	-1.190508	5.64314
Trial1	3	1	noBlindfold	clockwise	practice	Guided	1	0.5	0	35.74219	-0.19227	-1.45059	0.80306	1.06025614968571	-0.88158	-1.131263	5.858636
Trial1	3	1	noBlindfold	clockwise	practice	Guided	1	0.5	0	35.76219	-0.20101	-1.45054	0.80323	1.06611139809246	-1.580695	-1.067786	6.522389
Trial1	3	1	noBlindfold	clockwise	practice	Guided	1	0.5	0	35.78218	-0.20598	-1.45053	0.80334	1.06946853560933	-1.78614	-1.105872	6.687861
Trial1	3	1	noBlindfold	clockwise	practice	Guided	1	0.5	0	35.80219	-0.21175	-1.45054	0.80336	1.07330113648604	-1.802762	-1.101641	6.753893
Trial1	3	1	noBlindfold	clockwise	practice	Guided	1	0.5	0	35.82219	-0.21797	-1.45056	0.80326	1.07736135835041	-1.61936	-1.177813	6.475434
Trial1	3	1	noBlindfold	clockwise	practice	Guided	1	0.5	0	35.84218	-0.22486	-1.45057	0.80291	1.08170538145067	-1.33735	-1.165118	6.11664
Trial1	3	1	noBlindfold	clockwise	practice	Guided	1	0.5	0	35.86218	-0.23859	-1.45063	0.80275	1.09083579876294	-0.629453	-1.419026	5.466032
Trial1	3	1	noBlindfold	clockwise	practice	Guided	1	0.5	0	35.88219	-0.24505	-1.45071	0.80265	1.09514679566349	-0.618	-1.588298	5.285766
Trial1	3	1	noBlindfold	clockwise	practice	Guided	1	0.5	0	35.90219	-0.25129	-1.45077	0.80266	1.09940880083513	-0.88663	-1.516357	5.316636
Trial1	3	1	noBlindfold	clockwise	practice	Guided	1	0.5	0	35.92218	-0.2572	-1.45076	0.80274	1.1035140760593	-1.173839	-1.410562	5.517454
Trial1	3	1	noBlindfold	clockwise	practice	Guided	1	0.5	0	35.94218	-0.26341	-1.45072	0.803	1.10797287150158	-1.37899	-1.431721	5.731276
Trial1	3	1	noBlindfold	clockwise	practice	Guided	1	0.5	0	35.96219	-0.27659	-1.45071	0.80312	1.11718119395243	-1.686914	-1.474039	6.286185
Trial1	3	1	noBlindfold	clockwise	practice	Guided	1	0.5	0	35.98218	-0.28414	-1.45073	0.80319	1.12249262353226	-1.701099	-1.469807	6.428777
Trial1	3	1	noBlindfold	clockwise	practice	Guided	1	0.5	0	36.00218	-0.29195	-1.45074	0.80319	1.12796229868878	-1.815897	-1.49943	6.350642
Trial1	3	1	noBlindfold	clockwise	practice	Guided	1	0.5	0	36.02219	-0.30055	-1.45075	0.80318	1.13400985711547	-1.887454	-1.520589	6.260841
Trial1	3	1	noBlindfold	clockwise	practice	Guided	1	0.5	0	36.04219	-0.30296	-1.45075	0.8034	1.13586808346555	-3.004323	-1.694093	6.3026
Trial1	3	1	noBlindfold	clockwise	practice	Guided	1	0.5	0	36.06218	-0.30265	-1.45073	0.80383	1.13595323106399	-5.054902	-0.51342	8.824631
Trial1	3	1	noBlindfold	clockwise	practice	Guided	1	0.5	0	36.08218	-0.30261	-1.45067	0.80396	1.13601692525393	-4.236483	-0.59797	8.881517
Trial1	3	1	noBlindfold	clockwise	practice	Guided	1	0.5	0	36.10219	-0.30246	-1.45064	0.8039	1.1358685183176	-3.280494	-1.482416	7.470828
Trial1	3	1	noBlindfold	clockwise	practice	Guided	1	0.5	0	36.12218	-0.30226	-1.45067	0.80378	1.13564228414039	-3.094676	-1.956378	6.917119
Trial1	3	1	noBlindfold	clockwise	practice	Guided	1	0.5	0	36.14218	-0.30208	-1.45074	0.80374	1.13548683927407	-3.052539	-2.00716	6.956582
Trial1	3	1	noBlindfold	clockwise	practice	Guided	1	0.5	0	36.16219	-0.30203	-1.45077	0.80375	1.13545860342247	-4.170023	-1.668616	7.593894
Trial1	3	1	noBlindfold	clockwise	practice	Guided	1	0.5	0	36.18219	-0.30205	-1.45077	0.8038599	1.13555053230293	-5.673051	-1.630529	8.190691
Trial1	3	1	noBlindfold	clockwise	practice	Guided	1	0.5	0	36.20218	-0.30236	-1.45077	0.80415	1.13597485073183	-7.561872	-1.431635	9.049882
Trial1	3	1	noBlindfold	clockwise	practice	Guided	1	0.5	0	36.22218	-0.30312	-1.45072	0.80463	1.1368514067708	-9.429822	-0.919587	10.25364
Trial1	3	1	noBlindfold	clockwise	practice	Guided	1	0.5	0	36.24219	-0.30401	-1.45062	0.8056999	1.13823744745105	-10.75812	-0.741851	11.50379
Trial1	3	1	noBlindfold	clockwise	practice	Guided	1	0.5	0	36.26219	-0.30535	-1.4505	0.80617	1.13951690428962	-13.27032	-0.746083	13.81835
Trial1	3	1	noBlindfold	clockwise	practice	Guided	1	0.5	0	36.28218	-0.3059	-1.45045	0.80651	1.14014611185883	-14.21964	-0.504871	14.47363
Trial1	3	1	noBlindfold	clockwise	practice	Guided	1	0.5	0	36.30219	-0.30637	-1.4504	0.80672	1.14062691052627	-14.93853	-0.331259	14.88367
Trial1	3	1	noBlindfold	clockwise	practice	Guided	1	0.5	0	36.32219	-0.3067	-1.45036	0.80692	1.14100164298099	-15.5779	-0.2804	15.28857
Trial1	3	1	noBlindfold	clockwise	practice	Guided	1	0.5	0	36.34218	-0.30702	-1.45034	0.80737	1.14154615433953	-16.36235	-0.411488	15.87482
Trial1	3	1	noBlindfold	clockwise	practice	Guided	1	0.5	0	36.36218	-0.3078	-1.45031	0.80762	1.14227443214597	-18.39463	-0.41973	16.93327
Trial1	3	1	noBlindfold	clockwise	practice	Guided	1	0.5	0	36.38219	-0.30832	-1.45028	0.80785	1.14280480716971	-19.63738	-0.140358	17.55169
Trial1	3	1	noBlindfold	clockwise	practice	Guided	1	0.5	0	36.40219	-0.30896	-1.45024	0.8080601	1.14340603429351	-20.87455	-0.043005	18.00256
Trial1	3	1	noBlindfold	clockwise	practice	Guided	1	0.5	0	36.42218	-0.30954	-1.45021	0.8083	1.14398598633434	-21.93578	0.071241	18.71228
Trial1	3	1	noBlindfold	clockwise	practice	Guided	1	0.5	0	36.44218	-0.31004	-1.45018	0.80878	1.1446789123452	-22.68114	0.109306	19.33977
Trial1	3	1	noBlindfold	clockwise	practice	Guided	1	0.5	0	36.46219	-0.31074	-1.45014	0.80896	1.14530151329276	-23.89132	-0.072648	20.20246
Trial1	3	1	noBlindfold	clockwise	practice	Guided	1	0.5	0	36.48218	-0.31103	-1.45013	0.8091	1.14560570298811	-24.55344	-0.017626	20.47088
Trial1	3	1	noBlindfold	clockwise	practice	Guided	1	0.5	0	36.50218	-0.31133	-1.45011	0.80922	1.14590287022396	-25.20103	0.177009	20.72622
Trial1	3	1	noBlindfold	clockwise	practice	Guided	1	0.5	0	36.52219	-0.31163	-1.4501	0.80935	1.14620710120113	-25.74891	0.282739	21.08481
Trial1	3	1	noBlindfold	clockwise	practice	Guided	1	0.5	0	36.54219	-0.3119	-1.45008	0.8096	1.14657480994369	-26.24279	0.316507	21.37709
Trial1	3	1	noBlindfold	clockwise	practice	Guided	1	0.5	0	36.56218	-0.3123	-1.45005	0.80971	1.14693574813954	-26.78719	0.384015	21.42026
Trial1	3	1	noBlindfold	clockwise	practice	Guided	1	0.5	0	36.58218	-0.31241	-1.45003	0.80981	1.14708426366375	-26.86292	0.358514	21.41293
Trial1	3	1	noBlindfold	clockwise	practice	Guided	1	0.5	0	36.60219	-0.31251	-1.45002	0.80989	1.1472115486568	-26.8179	0.37957	21.56216
Trial1	3	1	noBlindfold	clockwise	practice	Guided	1	0.5	0	36.62218	-0.31259	-1.45001	0.80998	1.14733176100809	-26.84868	0.316004	21.64
Trial1	3	1	noBlindfold	clockwise	practice	Guided	1	0.5	0	36.64218	-0.31267	-1.45	0.81012	1.14748725734952	-27.01274	0.341301	21.64643
Trial1	3	1	noBlindfold	clockwise	practice	Guided	1	0.5	0	36.66219	-0.31283	-1.44998	0.8101701	1.14763586532047	-27.13035	0.438418	21.32122
Trial1	3	1	noBlindfold	clockwise	practice	Guided	1	0.5	0	36.68219	-0.31289	-1.44997	0.81021	1.14770661093207	-26.6502	0.362128	21.2851
Trial1	3	1	noBlindfold	clockwise	practice	Guided	1	0.5	0	36.70218	-0.31291	-1.44997	0.81022	1.14772782255052	-25.59278	0.036209	20.93074
Trial1	3	1	noBlindfold	clockwise	practice	Guided	1	0.5	0	36.72218	-0.31288	-1.44997	0.81016	1.14766419519088	-24.28801	-0.374231	19.87556
Trial1	3	1	noBlindfold	clockwise	practice	Guided	1	0.5	0	36.74219	-0.31275	-1.44999	0.80981	1.14732510049746	-22.57777	-0.691568	18.71717
Trial1	3	1	noBlindfold	clockwise	practice	Guided	1	0.5	0	36.76219	-0.31154	-1.45008	0.80933	1.14612922966229	-19.25926	-0.945476	16.43192
Trial1	3	1	noBlindfold	clockwise	practice	Guided	1	0.5	0	36.78218	-0.31069	-1.45017	0.80892	1.14523786382982	-18.3632	-1.051271	15.68939
Trial1	3	1	noBlindfold	clockwise	practice	Guided	1	0.5	0	36.80219	-0.31012	-1.45024	0.80862	1.14462251704476	-17.44353	-1.042808	15.30695
Trial1	3	1	noBlindfold	clockwise	practice	Guided	1	0.5	0	36.82219	-0.30962	-1.45028	0.80823	1.14399311108131	-16.33844	-0.970867	14.50983
Trial1	3	1	noBlindfold	clockwise	practice	Guided	1	0.5	0	36.84218	-0.30912	-1.45032	0.80728	1.14296814406219	-15.71051	-0.992026	13.48219
Trial1	3	1	noBlindfold	clockwise	practice	Guided	1	0.5	0	36.86218	-0.3083	-1.45041	0.80706	1.14223234077737	-14.37248	-1.02588	12.47534
Trial1	3	1	noBlindfold	clockwise	practice	Guided	1	0.5	0	36.88219	-0.30798	-1.45042	0.80687	1.141871644505	-13.80659	-0.962403	12.11148
Trial1	3	1	noBlindfold	clockwise	practice	Guided	1	0.5	0	36.90219	-0.30768	-1.45043	0.80664	1.14149688398565	-13.29998	-1.068198	11.49962
Trial1	3	1	noBlindfold	clockwise	practice	Guided	1	0.5	0	36.92218	-0.30744	-1.45045	0.80641	1.1411645094664	-13.05598	-1.157066	11.18591
Trial1	3	1	noBlindfold	clockwise	practice	Guided	1	0.5	0	36.94218	-0.30724	-1.45047	0.80608	1.14078984430065	-12.87752	-1.182457	10.74557
Trial1	3	1	noBlindfold	clockwise	practice	Guided	1	0.5	0	36.96219	-0.307	-1.45049	0.80595	1.14052816452091	-12.35507	-1.207848	10.31838
Trial1	3	1	noBlindfold	clockwise	practice	Guided	1	0.5	0	36.98218	-0.30686	-1.4505	0.80577	1.14030189690304	-11.91362	-1.271325	10.02269
Trial1	3	1	noBlindfold	clockwise	practice	Guided	1	0.5	0	37.00218	-0.30665	-1.45052	0.80548	1.13994836674636	-11.49317	-1.444829	9.454278
Trial1	3	1	noBlindfold	clockwise	practice	Guided	1	0.5	0	37.02219	-0.30639	-1.45057	0.80511	1.13950291272888	-10.8342	-1.686041	8.619541
Trial1	3	1	noBlindfold	clockwise	practice	Guided	1	0.5	0	37.04219	-0.30607	-1.45062	0.80421	1.13864067223073	-10.2379	-1.694505	7.859646
Trial1	3	1	noBlindfold	clockwise	practice	Guided	1	0.5	0	37.06218	-0.30525	-1.45074	0.80372	1.13771412361111	-8.399383	-1.724127	6.175791
Trial1	3	1	noBlindfold	clockwise	practice	Guided	1	0.5	0	37.08218	-0.30472	-1.45078	0.80323	1.13699285937548	-7.215111	-1.75375	5.251168
Trial1	3	1	noBlindfold	clockwise	practice	Guided	1	0.5	0	37.10219	-0.30411	-1.45084	0.80284	1.13628558630072	-6.013165	-2.049976	4.704071
Trial1	3	1	noBlindfold	clockwise	practice	Guided	1	0.5	0	37.12218	-0.30349	-1.45092	0.80252	1.13562074062856	-4.889972	-2.215016	4.178858
Trial1	3	1	noBlindfold	clockwise	practice	Guided	1	0.5	0	37.14218	-0.30295	-1.451	0.80207	1.13492066600956	-4.018266	-2.29542	3.694033
Trial1	3	1	noBlindfold	clockwise	practice	Guided	1	0.5	0	37.16219	-0.30215	-1.45105	0.80202	1.13431946400702	-2.846631	-1.880704	3.536737
Trial1	3	1	noBlindfold	clockwise	practice	Guided	1	0.5	0	37.18219	-0.30188	-1.45102	0.80205	1.13414978343678	-2.391093	-1.686041	4.090548
Trial1	3	1	noBlindfold	clockwise	practice	Guided	1	0.5	0	37.20218	-0.30164	-1.45099	0.80213	1.13403672893789	-1.824979	-1.576014	4.629597
Trial1	3	1	noBlindfold	clockwise	practice	Guided	1	0.5	0	37.22218	-0.30138	-1.45093	0.80219	1.13389537583061	-1.325957	-1.491378	4.70563
Trial1	3	1	noBlindfold	clockwise	practice	Guided	1	0.5	0	37.24219	-0.3011	-1.45086	0.8021	1.13363380407705	-0.701743	-1.334802	4.559843
Trial1	3	1	noBlindfold	clockwise	practice	Guided	1	0.5	0	37.26219	-0.30043	-1.45074	0.80193	1.13304008334989	0.787592	-1.478683	3.660204
Trial1	3	1	noBlindfold	clockwise	practice	Guided	1	0.5	0	37.28218	-0.29984	-1.45075	0.8018	1.13253132204241	1.706352	-1.631028	3.529996
Trial1	3	1	noBlindfold	clockwise	practice	Guided	1	0.5	0	37.30219	-0.29838	-1.4508	0.8017099	1.13143689540649	2.478904	-1.664882	3.40844
Trial1	3	1	noBlindfold	clockwise	practice	Guided	1	0.5	0	37.32219	-0.29543	-1.45083	0.80164	1.12930759134897	2.911705	-1.622564	3.216747
Trial1	3	1	noBlindfold	clockwise	practice	Guided	1	0.5	0	37.34218	-0.29063	-1.4508	0.8017099	1.12598162232699	3.044906	-1.44906	3.262219
Trial1	3	1	noBlindfold	clockwise	practice	Guided	1	0.5	0	37.36218	-0.27477	-1.45067	0.80172	1.11490965350026	3.022956	-1.33057	3.46122
Trial1	3	1	noBlindfold	clockwise	practice	Guided	1	0.5	0	37.38219	-0.26363	-1.45066	0.80174	1.10721172039759	3.074573	-1.419438	3.401569
Trial1	3	1	noBlindfold	clockwise	practice	Guided	1	0.5	0	37.40219	-0.25084	-1.45069	0.80187	1.09852455428416	3.036069	-1.415206	3.801777
Trial1	3	1	noBlindfold	clockwise	practice	Guided	1	0.5	0	37.42218	-0.23576	-1.4507	0.80198	1.0883540954823	2.801384	-1.385583	4.044037
Trial1	3	1	noBlindfold	clockwise	practice	Guided	1	0.5	0	37.44218	-0.2195	-1.45072	0.80219	1.07758482864227	2.684178	-1.567551	4.044123
Trial1	3	1	noBlindfold	clockwise	practice	Guided	1	0.5	0	37.46219	-0.18299	-1.4507	0.80231	1.05364925625538	2.481635	-1.216311	4.661292
Trial1	3	1	noBlindfold	clockwise	practice	Guided	1	0.5	0	37.48218	-0.16231	-1.45062	0.80235	1.04039417509425	2.561992	-1.182457	4.697359
Trial1	3	1	noBlindfold	clockwise	practice	Guided	1	0.5	0	37.50218	-0.14099	-1.45059	0.8023601	1.02696146352124	2.5376	-1.220543	4.704043
Trial1	3	1	noBlindfold	clockwise	practice	Guided	1	0.5	0	37.52219	-0.11848	-1.45059	0.80238	1.01308001464756	2.398019	-1.267093	4.755519
Trial1	3	1	noBlindfold	clockwise	practice	Guided	1	0.5	0	37.54219	-0.09489299	-1.45062	0.80246	0.998919290625126	2.288871	-1.207848	4.843571
Trial1	3	1	noBlindfold	clockwise	practice	Guided	1	0.5	0	37.56218	-0.044365	-1.45059	0.80251	0.969719335893788	2.055943	-1.110516	4.997435
Trial1	3	1	noBlindfold	clockwise	practice	Guided	1	0.5	0	37.58218	-0.017636	-1.45057	0.8025401	0.954996117134769	1.8523	-1.07243	5.063045
Trial1	3	1	noBlindfold	clockwise	practice	Guided	1	0.5	0	37.60219	0.0080052	-1.45055	0.8026	0.941395605055256	1.631586	-1.131675	5.143163
Trial1	3	1	noBlindfold	clockwise	practice	Guided	1	0.5	0	37.62218	0.035525	-1.45056	0.80271	0.927405179204509	1.379804	-1.11898	5.469708
Trial1	3	1	noBlindfold	clockwise	practice	Guided	1	0.5	0	37.64218	0.062301	-1.45056	0.80277	0.914341355944041	1.310215	-1.102053	5.627295
Trial1	3	1	noBlindfold	clockwise	practice	Guided	1	0.5	0	37.66219	0.11663	-1.45058	0.8027	0.889550345742604	1.445494	-1.245934	5.329852
Trial1	3	1	noBlindfold	clockwise	practice	Guided	1	0.5	0	37.68219	0.1443	-1.45062	0.80273	0.878007962381289	1.448573	-1.224775	5.493752
Trial1	3	1	noBlindfold	clockwise	practice	Guided	1	0.5	0	37.70218	0.17039	-1.45061	0.80275	0.867784710703	1.187901	-1.123212	5.523049
Trial1	3	1	noBlindfold	clockwise	practice	Guided	1	0.5	0	37.72218	0.19796	-1.45059	0.80272	0.85766396582214	1.087024	-1.23747	5.421478
Trial1	3	1	noBlindfold	clockwise	practice	Guided	1	0.5	0	37.74219	0.22528	-1.4506	0.80274	0.848447140044896	1.099391	-1.16553	5.428663
Trial1	3	1	noBlindfold	clockwise	practice	Guided	1	0.5	0	37.76219	0.27828	-1.45057	0.80272	0.832777922888684	0.980823	-1.199384	5.440612
Trial1	3	1	noBlindfold	clockwise	practice	Guided	1	0.5	0	37.78218	0.30393	-1.45059	0.80273	0.826328585050757	0.909677	-1.207848	5.455236
Trial1	3	1	noBlindfold	clockwise	practice	Guided	1	0.5	0	37.80219	0.3284	-1.4506	0.8028	0.820935079245365	0.710665	-1.16553	5.650734
Trial1	3	1	noBlindfold	clockwise	practice	Guided	1	0.5	0	37.82219	0.35381	-1.45059	0.80285	0.816051253203447	0.683327	-1.203616	5.714483
Trial1	3	1	noBlindfold	clockwise	practice	Guided	1	0.5	0	37.84218	0.37782	-1.45059	0.80281	0.812054048553105	0.627531	-1.114748	5.697165
Trial1	3	1	noBlindfold	clockwise	practice	Guided	1	0.5	0	37.86218	0.42474	-1.45056	0.80278	0.806300096213447	0.672192	-1.195152	5.621886
Trial1	3	1	noBlindfold	clockwise	practice	Guided	1	0.5	0	37.88219	0.44704	-1.45057	0.8028	0.804544963859621	0.672742	-1.21208	5.65208
Trial1	3	1	noBlindfold	clockwise	practice	Guided	1	0.5	0	37.90219	0.47005	-1.4506	0.80282	0.803378489645608	0.551385	-1.313643	5.679409
Trial1	3	1	noBlindfold	clockwise	practice	Guided	1	0.5	0	37.92218	0.49108	-1.45063	0.80281	0.802859507255856	0.545648	-1.186689	5.553017
Trial1	3	1	noBlindfold	clockwise	practice	Guided	1	0.5	0	37.94218	0.51141	-1.45063	0.80268	0.802761107328176	0.508163	-1.305179	5.491027
Trial1	3	1	noBlindfold	clockwise	practice	Guided	1	0.5	0	37.96219	0.55025	-1.45065	0.80265	0.804221389892343	0.762574	-1.347497	5.326484
Trial1	3	1	noBlindfold	clockwise	practice	Guided	1	0.5	0	37.98218	0.569	-1.45067	0.80262	0.805580446048216	0.919433	-1.432133	5.276541
Trial1	3	1	noBlindfold	clockwise	practice	Guided	1	0.5	0	38.00218	0.588	-1.45069	0.80261	0.807419828888539	0.992557	-1.355961	5.25642
Trial1	3	1	noBlindfold	clockwise	practice	Guided	1	0.5	0	38.02219	0.60623	-1.4507	0.8026	0.809599666011106	1.117632	-1.385583	5.183471
Trial1	3	1	noBlindfold	clockwise	practice	Guided	1	0.5	0	38.04219	0.62491	-1.4507	0.80259	0.8122519532711	1.303132	-1.406742	5.173575
Trial1	3	1	noBlindfold	clockwise	practice	Guided	1	0.5	0	38.06218	0.66127	-1.45066	0.80255	0.81859303151645	1.332704	-1.288252	5.017346
Trial1	3	1	noBlindfold	clockwise	practice	Guided	1	0.5	0	38.08218	0.68021	-1.45065	0.80249	0.822475431646165	1.387879	-1.322106	4.942707
Trial1	3	1	noBlindfold	clockwise	practice	Guided	1	0.5	0	38.10219	0.69938	-1.45064	0.80246	0.826858181331491	1.47763	-1.355961	4.91551
Trial1	3	1	noBlindfold	clockwise	practice	Guided	1	0.5	0	38.12218	0.71824	-1.45065	0.80248	0.831626616700473	1.342743	-1.279788	4.989393
Trial1	3	1	noBlindfold	clockwise	practice	Guided	1	0.5	0	38.14218	0.73669	-1.45064	0.80244	0.836619454061663	1.305684	-1.245934	5.037911
Trial1	3	1	noBlindfold	clockwise	practice	Guided	1	0.5	0	38.16219	0.77764	-1.4506	0.8024	0.849075797554236	1.363681	-1.258629	4.744453
Trial1	3	1	noBlindfold	clockwise	practice	Guided	1	0.5	0	38.18219	0.7966601	-1.45061	0.8023601	0.855446583343625	1.20967	-1.300947	4.719186
Trial1	3	1	noBlindfold	clockwise	practice	Guided	1	0.5	0	38.20218	0.81515	-1.45063	0.80231	0.861986631142839	1.262165	-1.322106	4.657602
Trial1	3	1	noBlindfold	clockwise	practice	Guided	1	0.5	0	38.22218	0.83549	-1.45064	0.80226	0.869583009491457	1.226907	-1.279788	4.434139
Trial1	3	1	noBlindfold	clockwise	practice	Guided	1	0.5	0	38.24219	0.85529	-1.45067	0.8022	0.877357257024896	1.031914	-1.432133	4.537038
Trial1	3	1	noBlindfold	clockwise	practice	Guided	1	0.5	0	38.26219	0.89503	-1.45077	0.80217	0.894161811712156	0.764704	-1.609869	4.274316
Trial1	3	1	noBlindfold	clockwise	practice	Guided	1	0.5	0	38.28218	0.91462	-1.4508	0.80215	0.902969777649929	0.610863	-1.66065	4.372057
Trial1	3	1	noBlindfold	clockwise	practice	Guided	1	0.5	0	38.30219	0.93257	-1.45079	0.80212	0.911325016934091	0.669337	-1.465988	4.165432
Trial1	3	1	noBlindfold	clockwise	practice	Guided	1	0.5	0	38.32219	0.95173	-1.45077	0.80211	0.920565254206623	0.689592	-1.571783	4.225307
Trial1	3	1	noBlindfold	clockwise	practice	Guided	1	0.5	0	38.34218	0.96884	-1.45075	0.80216	0.929124081022577	0.73138	-1.389815	4.293433
Trial1	3	1	noBlindfold	clockwise	practice	Guided	1	0.5	0	38.36218	1.00361	-1.45072	0.80219	0.947170445324016	0.737748	-1.482915	4.355986
Trial1	3	1	noBlindfold	clockwise	practice	Guided	1	0.5	0	38.38219	1.02019	-1.45073	0.8022	0.956097490890158	0.711246	-1.432133	4.471234
Trial1	3	1	noBlindfold	clockwise	practice	Guided	1	0.5	0	38.40219	1.03639	-1.45072	0.80216	0.96497398135179	0.749486	-1.432133	4.350858
Trial1	3	1	noBlindfold	clockwise	practice	Guided	1	0.5	0	38.42218	1.05273	-1.45071	0.80213	0.974126798770413	0.83502	-1.33057	4.244242
Trial1	3	1	noBlindfold	clockwise	practice	Guided	1	0.5	0	38.44218	1.06879	-1.45068	0.80213	0.983328408881171	0.82404	-1.267093	4.242878
Trial1	3	1	noBlindfold	clockwise	practice	Guided	1	0.5	0	38.46219	1.09895	-1.45069	0.80215	1.001092291845	1.08738	-1.419438	4.286673
Trial1	3	1	noBlindfold	clockwise	practice	Guided	1	0.5	0	38.48218	1.11507	-1.45069	0.8022	1.01085897253679	1.014189	-1.347497	4.42301
Trial1	3	1	noBlindfold	clockwise	practice	Guided	1	0.5	0	38.50218	1.13025	-1.45069	0.80226	1.02021375788508	1.19421	-1.322106	4.463235
Trial1	3	1	noBlindfold	clockwise	practice	Guided	1	0.5	0	38.52219	1.1455	-1.45068	0.80233	1.02975909261019	1.169459	-1.28402	4.584285
Trial1	3	1	noBlindfold	clockwise	practice	Guided	1	0.5	0	38.54219	1.1608	-1.45065	0.80239	1.03946442592593	1.12975	-1.292484	4.809679
Trial1	3	1	noBlindfold	clockwise	practice	Guided	1	0.5	0	38.56218	1.19211	-1.45063	0.8024	1.05965187024115	1.412404	-1.322106	4.856958
Trial1	3	1	noBlindfold	clockwise	practice	Guided	1	0.5	0	38.58218	1.20787	-1.45063	0.80237	1.06998952426433	1.470912	-1.250166	4.66658
Trial1	3	1	noBlindfold	clockwise	practice	Guided	1	0.5	0	38.60219	1.22395	-1.45065	0.80234	1.08067250951341	1.459168	-1.372888	4.701526
Trial1	3	1	noBlindfold	clockwise	practice	Guided	1	0.5	0	38.62218	1.24084	-1.45066	0.80233	1.09205195691676	1.400561	-1.182457	4.66092
Trial1	3	1	noBlindfold	clockwise	practice	Guided	1	0.5	0	38.64218	1.25801	-1.45064	0.80233	1.10377193335679	1.426456	-1.305179	4.575414
Trial1	3	1	noBlindfold	clockwise	practice	Guided	1	0.5	0	38.66219	1.29226	-1.4506	0.80232	1.12756072439308	1.577745	-1.23747	4.689647
Trial1	3	1	noBlindfold	clockwise	practice	Guided	1	0.5	0	38.68219	1.30554	-1.45058	0.80229	1.13690985246913	2.097177	-0.958172	4.000401
Trial1	3	1	noBlindfold	clockwise	practice	Guided	1	0.5	0	38.70218	1.30501	-1.45059	0.80221	1.13647792357071	6.346932	-1.939949	4.108669
Trial1	3	1	noBlindfold	clockwise	practice	Guided	1	0.5	0	38.72218	1.30391	-1.45067	0.80198	1.13553651201101	6.659472	-1.783373	3.284821
Trial1	3	1	noBlindfold	clockwise	practice	Guided	1	0.5	0	38.74219	1.3034	-1.45072	0.80159	1.13489999606205	3.519993	-1.880704	2.358578
Trial1	3	1	noBlindfold	clockwise	practice	Guided	1	0.5	0	38.76219	1.30086	-1.45063	0.80205	1.13342887251617	-0.072573	-0.395332	4.255417
Trial1	3	1	noBlindfold	clockwise	practice	Guided	1	0.5	0	38.78218	1.30013	-1.45036	0.80257	1.13328134803007	1.529083	-0.255584	5.629664
Trial1	3	1	noBlindfold	clockwise	practice	Guided	1	0.5	0	38.80219	1.30046	-1.45026	0.80268	1.13359224966992	3.252636	-0.382465	5.604618
Trial1	3	1	noBlindfold	clockwise	practice	Guided	1	0.5	0	38.82219	1.30113	-1.45027	0.80257	1.13398763162824	3.637163	-1.182257	4.957453
Trial1	3	1	noBlindfold	clockwise	practice	Guided	1	0.5	0	38.84218	1.30141	-1.45037	0.8022701	1.13397326052381	2.962241	-1.444629	4.169965
Trial1	3	1	noBlindfold	clockwise	practice	Guided	1	0.5	0	38.86218	1.30134	-1.45047	0.80226	1.13391659657565	2.288253	-1.034144	4.131485
Trial1	3	1	noBlindfold	clockwise	practice	Guided	1	0.5	0	38.88219	1.30133	-1.45047	0.80225	1.13390251948221	2.787336	-0.915654	4.299703
Trial1	3	1	noBlindfold	clockwise	practice	Guided	1	0.5	0	38.90219	1.30134	-1.45048	0.80224	1.13390246937124	3.337378	-1.139939	4.33776
Trial1	3	1	noBlindfold	clockwise	practice	Guided	1	0.5	0	38.92218	1.30137	-1.45048	0.80223	1.13391653091908	3.542689	-1.25843	4.172935
Trial1	3	1	noBlindfold	clockwise	practice	Guided	1	0.5	0	38.94218	1.3014	-1.45049	0.80217	1.13389538294125	3.417792	-1.326139	4.043346
Trial1	3	1	noBlindfold	clockwise	practice	Guided	1	0.5	0	38.96219	1.30144	-1.45051	0.80211	1.13388114772211	3.41837	-1.216112	3.665355
Trial1	3	1	noBlindfold	clockwise	practice	Guided	1	0.5	0	38.98218	1.30148	-1.45052	0.80204	1.13385991806627	3.95409	-1.249966	3.595864
Trial1	3	1	noBlindfold	clockwise	practice	Guided	1	0.5	0	39.00218	1.30164	-1.45054	0.80198	1.1339305967832	4.432851	-1.296516	3.533864
Trial1	3	1	noBlindfold	clockwise	practice	Guided	1	0.5	0	39.02219	1.30185	-1.45056	0.80193	1.13404365271289	4.782772	-1.266893	3.344689
Trial1	3	1	noBlindfold	clockwise	practice	Guided	1	0.5	0	39.04219	1.30204	-1.45057	0.80185	1.13412158878962	5.008819	-1.131476	3.284449
Trial1	3	1	noBlindfold	clockwise	practice	Guided	1	0.5	0	39.06218	1.30227	-1.45055	0.80183	1.13426998039138	5.348443	-0.839482	3.164178
Trial1	3	1	noBlindfold	clockwise	practice	Guided	1	0.5	0	39.08218	1.30235	-1.45054	0.80181	1.13431252817449	5.518814	-0.712528	3.152558
Trial1	3	1	noBlindfold	clockwise	practice	Guided	1	0.5	0	39.10219	1.30245	-1.45052	0.80178	1.13436195892798	5.717377	-0.636355	3.128814
Trial1	3	1	noBlindfold	clockwise	practice	Guided	1	0.5	0	39.12218	1.30254	-1.4505	0.8017499	1.13440448161257	5.870118	-0.653282	2.976655
Trial1	3	1	noBlindfold	clockwise	practice	Guided	1	0.5	0	39.14218	1.30263	-1.45049	0.80155	1.13432679797886	5.990225	-0.640587	2.735737
Trial1	3	1	noBlindfold	clockwise	practice	Guided	1	0.5	0	39.16219	1.3028	-1.45045	0.8014	1.13434117643944	6.21771	-0.776005	1.972804
Trial1	3	1	noBlindfold	clockwise	practice	Guided	1	0.5	0	39.18219	1.30291	-1.45044	0.80122	1.13429180921157	6.479428	-0.839482	1.605362
Trial1	3	1	noBlindfold	clockwise	practice	Guided	1	0.5	0	39.20218	1.30305	-1.45043	0.80105	1.13427090367953	6.763956	-0.873336	1.256797
Trial1	3	1	noBlindfold	clockwise	practice	Guided	1	0.5	0	39.22218	1.30319	-1.45044	0.80085	1.13422878700714	6.985862	-1.072231	0.810319
Trial1	3	1	noBlindfold	clockwise	practice	Guided	1	0.5	0	39.24219	1.30333	-1.45048	0.8004	1.13401030919434	7.174362	-1.300748	0.277467
Trial1	3	1	noBlindfold	clockwise	practice	Guided	1	0.5	0	39.26219	1.30357	-1.4506	0.80022	1.13405329027792	7.562391	-1.567351	-0.612407
Trial1	3	1	noBlindfold	clockwise	practice	Guided	1	0.5	0	39.28218	1.30368	-1.45066	0.80011	1.13405358355688	7.896824	-1.711232	-0.775381
Trial1	3	1	noBlindfold	clockwise	practice	Guided	1	0.5	0	39.30219	1.3038	-1.4507	0.80005	1.13409635832277	8.106246	-1.707001	-0.878602
Trial1	3	1	noBlindfold	clockwise	practice	Guided	1	0.5	0	39.32219	1.30388	-1.45072	0.79998	1.13410373392122	8.190248	-1.719696	-1.030617
Trial1	3	1	noBlindfold	clockwise	practice	Guided	1	0.5	0	39.34218	1.30395	-1.45074	0.79951	1.13382175364497	8.301718	-1.787405	-1.219116
Trial1	3	1	noBlindfold	clockwise	practice	Guided	1	0.5	0	39.36218	1.3041	-1.45082	0.79895	1.13353337071074	8.362345	-1.740855	-1.589211
Trial1	3	1	noBlindfold	clockwise	practice	Guided	1	0.5	0	39.38219	1.30415	-1.45084	0.79805	1.13293463316441	8.444996	-1.723928	-1.68108
Trial1	3	1	noBlindfold	clockwise	practice	Guided	1	0.5	0	39.40219	1.30421	-1.45086	0.7966	1.13195634835202	8.581171	-1.84665	-1.932743
Trial1	3	1	noBlindfold	clockwise	practice	Guided	1	0.5	0	39.42218	1.30428	-1.45091	0.79454	1.13055746408506	8.689552	-1.948213	-2.12654
Trial1	3	1	noBlindfold	clockwise	practice	Guided	1	0.5	0	39.44218	1.30434	-1.45095	0.78776	1.12584585236929	8.753784	-1.943981	-2.383432
Trial1	3	1	noBlindfold	clockwise	practice	Guided	1	0.5	0	39.46219	1.30446	-1.45104	0.78298	1.12259239672008	9.040563	-2.219048	-2.656916
Trial1	3	1	noBlindfold	clockwise	practice	Guided	1	0.5	0	39.48218	1.30449	-1.45111	0.7771	1.11852070321358	8.793878	-2.367161	-2.646722
Trial1	3	1	noBlindfold	clockwise	practice	Guided	1	0.5	0	39.50218	1.30443	-1.45117	0.77062	1.11398514178431	8.710471	-2.257135	-2.483943
Trial1	3	1	noBlindfold	clockwise	practice	Guided	1	0.5	0	39.52219	1.30438	-1.45117	0.76355	1.10906977068836	8.735658	-2.367161	-2.185801
Trial1	3	1	noBlindfold	clockwise	practice	Guided	1	0.5	0	39.54219	1.30437	-1.45116	0.7482499	1.09858506956776	8.824397	-2.219048	-2.105764
Trial1	3	1	noBlindfold	clockwise	practice	Guided	1	0.5	0	39.56218	1.30436	-1.45112	0.74052	1.09332745885589	8.60825	-2.261366	-1.745261
Trial1	3	1	noBlindfold	clockwise	practice	Guided	1	0.5	0	39.58218	1.30431	-1.45114	0.73273	1.08802932719125	8.422657	-2.392552	-1.612481
Trial1	3	1	noBlindfold	clockwise	practice	Guided	1	0.5	0	39.60219	1.30422	-1.45117	0.7247	1.08257096059892	8.244207	-2.274062	-1.508175
Trial1	3	1	noBlindfold	clockwise	practice	Guided	1	0.5	0	39.62218	1.30414	-1.45114	0.71677	1.07721878810279	8.192658	-2.257135	-1.601641
Trial1	3	1	noBlindfold	clockwise	practice	Guided	1	0.5	0	39.64218	1.3041	-1.45112	0.69985	1.06600512348541	8.140393	-2.168267	-1.859479
Trial1	3	1	noBlindfold	clockwise	practice	Guided	1	0.5	0	39.66219	1.30405	-1.45111	0.69077	1.06002810650187	8.046326	-2.240207	-2.234386
Trial1	3	1	noBlindfold	clockwise	practice	Guided	1	0.5	0	39.68219	1.30402	-1.45114	0.6808699	1.05358052165908	7.963864	-2.329075	-2.521399
Trial1	3	1	noBlindfold	clockwise	practice	Guided	1	0.5	0	39.70218	1.30397	-1.45119	0.66988	1.0464736486954	7.75188	-2.367161	-2.412289
Trial1	3	1	noBlindfold	clockwise	practice	Guided	1	0.5	0	39.72218	1.30389	-1.45121	0.65837	1.03908141952115	7.678857	-2.350234	-2.516643
Trial1	3	1	noBlindfold	clockwise	practice	Guided	1	0.5	0	39.74219	1.30385	-1.45121	0.6317199	1.02237214854308	7.800046	-2.540665	-2.909113
Trial1	3	1	noBlindfold	clockwise	practice	Guided	1	0.5	0	39.76219	1.30387	-1.45122	0.61695	1.01332827315568	7.691599	-2.582983	-2.900488
Trial1	3	1	noBlindfold	clockwise	practice	Guided	1	0.5	0	39.78218	1.30383	-1.45128	0.60126	1.00382085481883	7.424913	-2.663387	-2.718699
Trial1	3	1	noBlindfold	clockwise	practice	Guided	1	0.5	0	39.80219	1.30375	-1.45132	0.58434	0.993713908394204	7.365154	-2.832659	-2.521732
Trial1	3	1	noBlindfold	clockwise	practice	Guided	1	0.5	0	39.82219	1.30368	-1.4514	0.56669	0.983381430792189	7.252829	-2.853818	-2.562186
Trial1	3	1	noBlindfold	clockwise	practice	Guided	1	0.5	0	39.84218	1.30366	-1.45144	0.53036	0.962886791114113	7.36937	-2.925759	-2.564943
Trial1	3	1	noBlindfold	clockwise	practice	Guided	1	0.5	0	39.86218	1.3037	-1.45144	0.51057	0.952163614171703	7.430856	-2.955382	-2.582359
Trial1	3	1	noBlindfold	clockwise	practice	Guided	1	0.5	0	39.88219	1.30373	-1.45145	0.49016	0.941402541313558	7.442714	-3.065408	-2.494052
Trial1	3	1	noBlindfold	clockwise	practice	Guided	1	0.5	0	39.90219	1.3037	-1.45149	0.47051	0.931296676408413	7.212251	-2.993468	-2.325743
Trial1	3	1	noBlindfold	clockwise	practice	Guided	1	0.5	0	39.92218	1.30366	-1.45151	0.4493	0.920727833017581	7.269589	-3.073872	-2.175152
Trial1	3	1	noBlindfold	clockwise	practice	Guided	1	0.5	0	39.94218	1.30367	-1.45152	0.4067	0.900716524687959	7.380769	-2.925759	-2.254071
Trial1	3	1	noBlindfold	clockwise	practice	Guided	1	0.5	0	39.96219	1.30375	-1.45156	0.38538	0.89136518391518	7.414486	-3.192362	-2.093781
[truncated: 23,289 more rows]
