# Supplementary material for: Assessing kinesthetic proprioceptive function of the upper limb: a novel dynamic movement reproduction task using a robotic arm
Source: PeerJ. 2021 May 3;9:e11301. doi: 10.7717/peerj.11301 (PMC8101453; doi:10.7717/peerj.11301)
Supplement: Supplemental Information 2 [file peerj-09-11301-s002.zip › DMR raw data_Study 2_part 1/HMData_PP027_2019-10-07-15-23-20.txt]

Trial1	3	1	blindfold	clockwise	practice	Guided	1	0.5	0	0	0.45003	-1.45	-0.8	0.801559058774977	0.01871	-0.029058	0.0041953
Trial1	3	1	blindfold	clockwise	practice	Guided	1	0.5	0	0.01402283	0.45003	-1.45	-0.8	0.801559058774977	-0.033175	-0.0078978	0.047075
Trial1	3	1	blindfold	clockwise	practice	Guided	1	0.5	0	0.0340271	0.45003	-1.45	-0.8	0.801559058774977	0.017604	0.0047955	0.020958
Trial1	3	1	blindfold	clockwise	practice	Guided	1	0.5	0	0.05403137	0.45003	-1.45	-0.8	0.801559058774977	0.02009	0.00056615	-0.016761
Trial1	3	1	blindfold	clockwise	practice	Guided	1	0.5	0	0.07403564	0.45003	-1.45	-0.8	0.801559058774977	0.010655	0.00056432	-0.0089655
Trial1	3	1	blindfold	clockwise	practice	Guided	1	0.5	0	0.09402466	0.45003	-1.45	-0.8	0.801559058774977	-0.014311	-0.029057	0.031478
Trial1	3	1	blindfold	clockwise	practice	Guided	1	0.5	0	0.1140289	0.45003	-1.45	-0.8	0.801559058774977	0.031751	-0.024823	0.0092582
Trial1	3	1	blindfold	clockwise	practice	Guided	1	0.5	0	0.1340332	0.45003	-1.45	-0.8	0.801559058774977	0.020638	-0.020588	-0.033238
Trial1	3	1	blindfold	clockwise	practice	Guided	1	0.5	0	0.1540222	0.45003	-1.45	-0.8	0.801559058774977	-0.0079387	-0.020584	0.0024316
Trial1	3	1	blindfold	clockwise	practice	Guided	1	0.5	0	0.1740265	0.45003	-1.45	-0.8	0.801559058774977	0.0042759	-0.016352	0.020075
Trial1	3	1	blindfold	clockwise	practice	Guided	1	0.5	0	0.1940308	0.45003	-1.45	-0.8	0.801559058774977	0.012602	-0.037511	0.02904
Trial1	3	1	blindfold	clockwise	practice	Guided	1	0.5	0	0.214035	0.45003	-1.45	-0.8	0.801559058774977	-0.0029487	0.00057469	-0.0056584
Trial1	3	1	blindfold	clockwise	practice	Guided	1	0.5	0	0.234024	0.45003	-1.45	-0.8	0.801559058774977	0.0023209	0.030197	-0.034702
Trial1	3	1	blindfold	clockwise	practice	Guided	1	0.5	0	0.2540283	0.45003	-1.45	-0.8	0.801559058774977	-0.016272	-0.0078882	-0.0065355
Trial1	3	1	blindfold	clockwise	practice	Guided	1	0.5	0	0.2740326	0.45003	-1.45	-0.8	0.801559058774977	0.017572	-0.024817	-0.030221
Trial1	3	1	blindfold	clockwise	practice	Guided	1	0.5	0	0.2940369	0.45004	-1.45	-0.8	0.801558436438111	-0.015445	0.034431	-0.019111
Trial1	3	1	blindfold	clockwise	practice	Guided	1	0.5	0	0.3140259	0.45003	-1.45	-0.8	0.801559058774977	-0.0023995	-0.024815	-0.014041
Trial1	3	1	blindfold	clockwise	practice	Guided	1	0.5	0	0.3340302	0.45004	-1.45	-0.8	0.801558436438111	0.00093433	-0.0036547	0.0030157
Trial1	3	1	blindfold	clockwise	practice	Guided	1	0.5	0	0.3540344	0.45004	-1.45	-0.8	0.801558436438111	0.027023	-0.012115	0.013153
Trial1	3	1	blindfold	clockwise	practice	Guided	1	0.5	0	0.3740234	0.45004	-1.45	-0.8	0.801558436438111	0.0062211	-0.029046	-0.001174
Trial1	3	1	blindfold	clockwise	practice	Guided	1	0.5	0	0.3940277	0.45004	-1.45	-0.8	0.801558436438111	0.025898	0.0048095	-0.037428
Trial1	3	1	blindfold	clockwise	practice	Guided	1	0.5	0	0.414032	0.45004	-1.45	-0.8	0.801558436438111	-0.020993	-0.0078887	-0.0026365
Trial1	3	1	blindfold	clockwise	practice	Guided	1	0.5	0	0.4340363	0.45004	-1.45	-0.8	0.801558436438111	-0.014894	-0.029045	-0.0020524
Trial1	3	1	blindfold	clockwise	practice	Guided	1	0.5	0	0.4540253	0.45004	-1.45	-0.8	0.801558436438111	-0.039858	0.013273	0.0018466
Trial1	3	1	blindfold	clockwise	practice	Guided	1	0.5	0	0.4740295	0.45004	-1.45	-0.8	0.801558436438111	0.028682	-0.0078862	-0.012871
Trial1	3	1	blindfold	clockwise	practice	Guided	1	0.5	0	0.4940338	0.45004	-1.45	-0.8	0.801558436438111	-0.019039	-0.012115	0.035372
Trial1	3	1	blindfold	clockwise	practice	Guided	1	0.5	0	0.5140228	0.45004	-1.45	-0.8	0.801558436438111	0.032843	-0.02481	-0.0075092
Trial1	3	1	blindfold	clockwise	practice	Guided	1	0.5	0	0.5340271	0.45004	-1.45	-0.8	0.801558436438111	0.0084317	-0.012114	0.023972
Trial1	3	1	blindfold	clockwise	practice	Guided	1	0.5	0	0.5540314	0.45004	-1.45	-0.8	0.801558436438111	0.007306	-0.012112	-0.026025
Trial1	3	1	blindfold	clockwise	practice	Guided	1	0.5	0	0.5740356	0.45004	-1.45	-0.8	0.801558436438111	0.0064768	-0.0078806	-0.013454
Trial1	3	1	blindfold	clockwise	practice	Guided	1	0.5	0	0.5940247	0.45004	-1.45	-0.8	0.801558436438111	-0.010735	0.009047	-0.0053662
Trial1	3	1	blindfold	clockwise	practice	Guided	1	0.5	0	0.6140289	0.45004	-1.45	-0.8	0.801558436438111	0.0020317	-0.0036504	-0.013751
Trial1	3	1	blindfold	clockwise	practice	Guided	1	0.5	0	0.6340332	0.45004	-1.45	-0.8	0.801558436438111	-0.0046209	-0.0078816	0.019488
Trial1	3	1	blindfold	clockwise	practice	Guided	1	0.5	0	0.6540222	0.45004	-1.45	-0.8	0.801558436438111	0.01758	0.030206	0.020952
Trial1	3	1	blindfold	clockwise	practice	Guided	1	0.5	0	0.6740265	0.45004	-1.45	-0.8	0.801558436438111	0.010082	-0.0036491	-0.00059271
Trial1	3	1	blindfold	clockwise	practice	Guided	1	0.5	0	0.6940308	0.45004	-1.45	-0.8	0.801558436438111	-0.0024094	0.0090444	-0.014046
Trial1	3	1	blindfold	clockwise	practice	Guided	1	0.5	0	0.714035	0.45004	-1.45	-0.8	0.801558436438111	0.0050701	0.013275	-0.059851
Trial1	3	1	blindfold	clockwise	practice	Guided	1	0.5	0	0.734024	0.45004	-1.45	-0.8	0.801558436438111	-0.012119	-0.003653	-0.0020583
Trial1	3	1	blindfold	clockwise	practice	Guided	1	0.5	0	0.7540283	0.45004	-1.45	-0.8	0.801558436438111	-0.0013039	0.009041	-0.0065414
Trial1	3	1	blindfold	clockwise	practice	Guided	1	0.5	0	0.7740326	0.45004	-1.45	-0.8	0.801558436438111	0.012588	-0.037509	0.029034
Trial1	3	1	blindfold	clockwise	practice	Guided	1	0.5	0	0.7940216	0.45004	-1.45	-0.8	0.801558436438111	-0.018221	0.0048096	0.029915
Trial1	3	1	blindfold	clockwise	practice	Guided	1	0.5	0	0.8140259	0.45004	-1.45	-0.8	0.801558436438111	-0.015732	-0.0078849	-0.014922
Trial1	3	1	blindfold	clockwise	practice	Guided	1	0.5	0	0.8340302	0.45004	-1.45	-0.8	0.801558436438111	0.0034114	0.0048109	-0.034708
Trial1	3	1	blindfold	clockwise	practice	Guided	1	0.5	0	0.8540344	0.45004	-1.45	-0.8	0.801558436438111	0.01091	-0.02481	-0.042505
Trial1	3	1	blindfold	clockwise	practice	Guided	1	0.5	0	0.8740234	0.45004	-1.45	-0.8	0.801558436438111	0.0064704	0.021743	-0.013459
Trial1	3	1	blindfold	clockwise	practice	Guided	1	0.5	0	0.8940277	0.45004	-1.45	-0.8	0.801558436438111	0.037552	-0.012112	-0.01141
Trial1	3	1	blindfold	clockwise	practice	Guided	1	0.5	0	0.914032	0.45004	-1.45	-0.8	0.801558436438111	-0.0065783	-0.024806	-0.018527
Trial1	3	1	blindfold	clockwise	practice	Guided	1	0.5	0	0.9340363	0.45004	-1.45	-0.8	0.801558436438111	-0.012952	0.0048179	0.010518
Trial1	3	1	blindfold	clockwise	practice	Guided	1	0.5	0	0.9540253	0.45004	-1.45	-0.8	0.801558436438111	-0.014058	0.025976	0.027281
Trial1	3	1	blindfold	clockwise	practice	Guided	1	0.5	0	0.9740295	0.45004	-1.45	-0.8	0.801558436438111	0.0061878	-0.041735	-0.009268
Trial1	3	1	blindfold	clockwise	practice	Guided	1	0.5	0	0.9940338	0.45005	-1.45	-0.8	0.801557812367948	-0.027384	-0.00788	0.026402
Trial1	3	1	blindfold	clockwise	practice	Guided	1	0.5	0	1.014023	0.45005	-1.45	-0.8	0.801557812367948	0.0064601	-0.012109	-0.013458
Trial1	3	1	blindfold	clockwise	practice	Guided	1	0.5	0	1.034027	0.45005	-1.45	-0.8	0.801557812367948	-0.0054809	-0.016339	-0.029926
Trial1	3	1	blindfold	clockwise	practice	Guided	1	0.5	0	1.054031	0.45005	-1.45	-0.8	0.801557812367948	0.012578	-0.024803	0.029039
Trial1	3	1	blindfold	clockwise	practice	Guided	1	0.5	0	1.074036	0.45005	-1.45	-0.8	0.801557812367948	-0.0043556	-0.012106	0.015295
Trial1	3	1	blindfold	clockwise	practice	Guided	1	0.5	0	1.094025	0.45005	-1.45	-0.8	0.801557812367948	-0.0043555	-0.02903	0.015292
Trial1	3	1	blindfold	clockwise	practice	Guided	1	0.5	0	1.114029	0.45005	-1.45	-0.8	0.801557812367948	-0.0076917	-0.024799	-0.01375
Trial1	3	1	blindfold	clockwise	practice	Guided	1	0.5	0	1.134033	0.45005	-1.45	-0.8	0.801557812367948	0.010067	-0.016335	-0.00059215
Trial1	3	1	blindfold	clockwise	practice	Guided	1	0.5	0	1.154022	0.45005	-1.45	-0.8	0.801557812367948	7.9404E-05	0.013289	0.015585
Trial1	3	1	blindfold	clockwise	practice	Guided	1	0.5	0	1.174026	0.45005	-1.45	-0.8	0.801557812367948	-0.0021525	0.021755	-0.018234
Trial1	3	1	blindfold	clockwise	practice	Guided	1	0.5	0	1.194031	0.45005	-1.45	-0.8	0.801557812367948	0.0022878	0.013292	0.018021
Trial1	3	1	blindfold	clockwise	practice	Guided	1	0.5	0	1.214035	0.45005	-1.45	-0.8	0.801557812367948	-0.0076988	-0.016331	-0.0017617
Trial1	3	1	blindfold	clockwise	practice	Guided	1	0.5	0	1.234024	0.45005	-1.45	-0.8	0.801557812367948	-0.024631	-0.020561	-0.015505
Trial1	3	1	blindfold	clockwise	practice	Guided	1	0.5	0	1.254028	0.45005	-1.45	-0.8	0.801557812367948	0.014782	0.00059657	-0.0044887
Trial1	3	1	blindfold	clockwise	practice	Guided	1	0.5	0	1.274033	0.45005	-1.45	-0.8	0.801557812367948	0.011446	0.0090603	-0.021548
Trial1	3	1	blindfold	clockwise	practice	Guided	1	0.5	0	1.294022	0.45005	-1.45	-0.8	0.801557812367948	-0.016303	-0.016333	-0.006542
Trial1	3	1	blindfold	clockwise	practice	Guided	1	0.5	0	1.314026	0.45005	-1.45	-0.8	0.801557812367948	0.041422	-0.0036374	-0.0027376
Trial1	3	1	blindfold	clockwise	practice	Guided	1	0.5	0	1.33403	0.45005	-1.45	-0.8	0.801557812367948	0.0058982	0.013288	-0.0050771
Trial1	3	1	blindfold	clockwise	practice	Guided	1	0.5	0	1.354034	0.45005	-1.45	-0.8	0.801557812367948	-0.0054707	-0.016334	0.032054
Trial1	3	1	blindfold	clockwise	practice	Guided	1	0.5	0	1.374023	0.45005	-1.45	-0.8	0.801557812367948	0.015328	0.0048286	-0.012873
Trial1	3	1	blindfold	clockwise	practice	Guided	1	0.5	0	1.394028	0.45005	-1.45	-0.8	0.801557812367948	-0.0040926	0.013294	0.011102
Trial1	3	1	blindfold	clockwise	practice	Guided	1	0.5	0	1.414032	0.45005	-1.45	-0.8	0.801557812367948	-0.010762	-0.012097	-0.02301
Trial1	3	1	blindfold	clockwise	practice	Guided	1	0.5	0	1.434036	0.45005	-1.45	-0.8	0.801557812367948	0.015326	0.0090621	-0.01287
Trial1	3	1	blindfold	clockwise	practice	Guided	1	0.5	0	1.454025	0.45005	-1.45	-0.8	0.801557812367948	-0.0021592	-0.045947	-0.018232
Trial1	3	1	blindfold	clockwise	practice	Guided	1	0.5	0	1.47403	0.45006	-1.45	-0.8	0.801557188422396	-0.016035	0.021758	-0.010727
Trial1	3	1	blindfold	clockwise	practice	Guided	1	0.5	0	1.494034	0.45006	-1.45	-0.8	0.801557188422396	-0.01132	-0.029022	0.0114
Trial1	3	1	blindfold	clockwise	practice	Guided	1	0.5	0	1.514023	0.45006	-1.45	-0.8	0.801557188422396	0.0033793	-0.041715	-0.034697
Trial1	3	1	blindfold	clockwise	practice	Guided	1	0.5	0	1.534027	0.45006	-1.45	-0.8	0.801557188422396	0.042512	0.051386	-0.011108
Trial1	3	1	blindfold	clockwise	practice	Guided	1	0.5	0	1.554031	0.45006	-1.45	-0.8	0.801557188422396	0.010877	0.00060349	-0.013155
Trial1	3	1	blindfold	clockwise	practice	Guided	1	0.5	0	1.574036	0.45006	-1.45	-0.8	0.801557188422396	-0.010499	-0.020558	-0.027194
Trial1	3	1	blindfold	clockwise	practice	Guided	1	0.5	0	1.594025	0.45006	-1.45	-0.8	0.801557188422396	0.010321	0.0090639	-0.0047783
Trial1	3	1	blindfold	clockwise	practice	Guided	1	0.5	0	1.614029	0.45006	-1.45	-0.8	0.801557188422396	0.0053263	-0.04595	0.0033123
Trial1	3	1	blindfold	clockwise	practice	Guided	1	0.5	0	1.634033	0.45006	-1.45	-0.8	0.801557188422396	0.000609	0.0048328	0.0072077
Trial1	3	1	blindfold	clockwise	practice	Guided	1	0.5	0	1.654022	0.45006	-1.45	-0.8	0.801557188422396	0.023916	0.017531	-0.0080934
Trial1	3	1	blindfold	clockwise	practice	Guided	1	0.5	0	1.674026	0.45006	-1.45	-0.8	0.801557188422396	0.0053257	-0.003627	0.0033069
Trial1	3	1	blindfold	clockwise	practice	Guided	1	0.5	0	1.694031	0.45006	-1.45	-0.8	0.801557188422396	-0.0049379	0.0090665	0.023677
Trial1	3	1	blindfold	clockwise	practice	Guided	1	0.5	0	1.714035	0.45006	-1.45	-0.8	0.801557188422396	-0.00077449	-0.0078604	0.02816
Trial1	3	1	blindfold	clockwise	practice	Guided	1	0.5	0	1.734024	0.45006	-1.45	-0.8	0.801557188422396	0.021132	-0.029016	-0.030219
Trial1	3	1	blindfold	clockwise	practice	Guided	1	0.5	0	1.754028	0.45006	-1.45	-0.8	0.801557188422396	0.013651	-0.033245	0.012277
Trial1	3	1	blindfold	clockwise	practice	Guided	1	0.5	0	1.774033	0.45006	-1.45	-0.8	0.801557188422396	-0.0027306	-0.033245	-0.0098486
Trial1	3	1	blindfold	clockwise	practice	Guided	1	0.5	0	1.794022	0.45006	-1.45	-0.8	0.801557188422396	0.009743	0.00061369	-0.063747
Trial1	3	1	blindfold	clockwise	practice	Guided	1	0.5	0	1.814026	0.45007	-1.45	-0.8	0.801556564601454	0.0089316	0.021773	0.016174
Trial1	3	1	blindfold	clockwise	practice	Guided	1	0.5	0	1.83403	0.45007	-1.45	-0.8	0.801556564601454	0.011142	0.021775	0.0024312
Trial1	3	1	blindfold	clockwise	practice	Guided	1	0.5	0	1.854034	0.45007	-1.45	-0.8	0.801556564601454	0.015029	-0.0036138	0.0080848
Trial1	3	1	blindfold	clockwise	practice	Guided	1	0.5	0	1.874023	0.45007	-1.45	-0.8	0.801556564601454	-0.0019023	0.013317	-0.022424
Trial1	3	1	blindfold	clockwise	practice	Guided	1	0.5	0	1.894028	0.45007	-1.45	-0.8	0.801556564601454	5.1387E-05	0.034471	0.015586
Trial1	3	1	blindfold	clockwise	practice	Guided	1	0.5	0	1.914032	0.45007	-1.45	-0.8	0.801556564601454	0.02474	0.017546	-0.020666
Trial1	3	1	blindfold	clockwise	practice	Guided	1	0.5	0	1.934036	0.45007	-1.45	-0.8	0.801556564601454	-0.00079912	0.026008	-0.038012
Trial1	3	1	blindfold	clockwise	practice	Guided	1	0.5	0	1.954025	0.45007	-1.45	-0.8	0.801556564601454	-0.0035619	0.0090803	0.0027267
Trial1	3	1	blindfold	clockwise	practice	Guided	1	0.5	0	1.97403	0.45007	-1.45	-0.8	0.801556564601454	0.0039339	-0.0078471	0.024267
Trial1	3	1	blindfold	clockwise	practice	Guided	1	0.5	0	1.994034	0.45007	-1.45	-0.8	0.801556564601454	0.0022565	0.0048495	-0.017938
Trial1	3	1	blindfold	clockwise	practice	Guided	1	0.5	0	2.014023	0.45007	-1.45	-0.8	0.801556564601454	0.0089284	0.021778	0.016175
Trial1	3	1	blindfold	clockwise	practice	Guided	1	0.5	0	2.034027	0.45007	-1.45	-0.8	0.801556564601454	0.008929	0.0090838	0.016171
Trial1	3	1	blindfold	clockwise	practice	Guided	1	0.5	0	2.054031	0.45007	-1.45	-0.8	0.801556564601454	-0.01272	-0.012074	0.0063246
Trial1	3	1	blindfold	clockwise	practice	Guided	1	0.5	0	2.074036	0.45007	-1.45	-0.8	0.801556564601454	-0.013568	0.017551	-0.048446
Trial1	3	1	blindfold	clockwise	practice	Guided	1	0.5	0	2.094025	0.45007	-1.45	-0.8	0.801556564601454	-0.015777	0.009088	-0.014917
Trial1	3	1	blindfold	clockwise	practice	Guided	1	0.5	0	2.114029	0.45007	-1.45	-0.8	0.801556564601454	-0.0080016	-0.016301	0.0024321
Trial1	3	1	blindfold	clockwise	practice	Guided	1	0.5	0	2.134033	0.45007	-1.45	-0.8	0.801556564601454	-0.017435	-0.0036081	0.010229
Trial1	3	1	blindfold	clockwise	practice	Guided	1	0.5	0	2.154022	0.45007	-1.45	-0.8	0.801556564601454	0.01864	-0.0078389	0.004189
Trial1	3	1	blindfold	clockwise	practice	Guided	1	0.5	0	2.174026	0.45007	-1.45	-0.8	0.801556564601454	-0.012441	-0.0078351	0.0021404
Trial1	3	1	blindfold	clockwise	practice	Guided	1	0.5	0	2.194031	0.45007	-1.45	-0.8	0.801556564601454	-0.020769	-0.012065	-0.02154
Trial1	3	1	blindfold	clockwise	practice	Guided	1	0.5	0	2.214035	0.45007	-1.45	-0.8	0.801556564601454	0.0008812	0.00063421	0.0030175
Trial1	3	1	blindfold	clockwise	practice	Guided	1	0.5	0	2.234024	0.45007	-1.45	-0.8	0.801556564601454	-0.008001	0.00063417	0.002431
Trial1	3	1	blindfold	clockwise	practice	Guided	1	0.5	0	2.254028	0.45007	-1.45	-0.8	0.801556564601454	0.0028148	0.01756	-0.026319
Trial1	3	1	blindfold	clockwise	practice	Guided	1	0.5	0	2.274033	0.45007	-1.45	-0.8	0.801556564601454	-0.0080013	-0.0035974	0.0024345
Trial1	3	1	blindfold	clockwise	practice	Guided	1	0.5	0	2.294022	0.45007	-1.45	-0.8	0.801556564601454	-0.0066191	0.00063506	-0.018518
Trial1	3	1	blindfold	clockwise	practice	Guided	1	0.5	0	2.314026	0.45007	-1.45	-0.8	0.801556564601454	-0.029098	0.0090973	-0.015793
Trial1	3	1	blindfold	clockwise	practice	Guided	1	0.5	0	2.33403	0.45007	-1.45	-0.8	0.801556564601454	0.005596	0.0090965	0.0021403
Trial1	3	1	blindfold	clockwise	practice	Guided	1	0.5	0	2.354034	0.45007	-1.45	-0.8	0.801556564601454	0.010586	0.0090966	-0.008968
Trial1	3	1	blindfold	clockwise	practice	Guided	1	0.5	0	2.374023	0.45007	-1.45	-0.8	0.801556564601454	0.011159	-0.020525	0.049994
Trial1	3	1	blindfold	clockwise	practice	Guided	1	0.5	0	2.394028	0.45007	-1.45	-0.8	0.801556564601454	-0.019669	-0.012061	-0.023593
Trial1	3	1	blindfold	clockwise	practice	Guided	1	0.5	0	2.414032	0.45007	-1.45	-0.8	0.801556564601454	-0.015782	0.042954	-0.014917
Trial1	3	1	blindfold	clockwise	practice	Guided	1	0.5	0	2.434036	0.45007	-1.45	-0.8	0.801556564601454	0.0091999	-0.012061	0.011985
Trial1	3	1	blindfold	clockwise	practice	Guided	1	0.5	0	2.454025	0.45007	-1.45	-0.8	0.801556564601454	0.012258	0.013329	0.033231
Trial1	3	1	blindfold	clockwise	practice	Guided	1	0.5	0	2.47403	0.45007	-1.45	-0.8	0.801556564601454	0.0089173	-0.024756	0.016173
Trial1	3	1	blindfold	clockwise	practice	Guided	1	0.5	0	2.494034	0.45007	-1.45	-0.8	0.801556564601454	0.0039242	-0.020525	0.024264
Trial1	3	1	blindfold	clockwise	practice	Guided	1	0.5	0	2.514023	0.45008	-1.45	-0.8	0.801555942761177	0.0039031	-0.0078285	-0.04308
Trial1	3	1	blindfold	clockwise	practice	Guided	1	0.5	0	2.534027	0.45008	-1.45	-0.8	0.801555942761177	-0.0016438	0.00063488	-0.026607
Trial1	3	1	blindfold	clockwise	practice	Guided	1	0.5	0	2.554031	0.45008	-1.45	-0.8	0.801555942761177	-0.033556	-0.0035948	-0.032848
Trial1	3	1	blindfold	clockwise	practice	Guided	1	0.5	0	2.574036	0.45008	-1.45	-0.8	0.801555942761177	-0.033556	-0.0035948	-0.032848
Trial1	3	1	blindfold	clockwise	practice	Guided	1	0.5	0	2.594025	0.45008	-1.45	-0.8	0.801555942761177	-0.013013	0.042955	0.010523
Trial1	3	1	blindfold	clockwise	practice	Guided	1	0.5	0	2.614029	0.45008	-1.45	-0.8	0.801555942761177	-0.0046889	-0.0078267	0.019491
Trial1	3	1	blindfold	clockwise	practice	Guided	1	0.5	0	2.634033	0.45008	-1.45	-0.8	0.801555942761177	0.0019634	-0.0035958	-0.013742
Trial1	3	1	blindfold	clockwise	practice	Guided	1	0.5	0	2.654022	0.45008	-1.45	-0.8	0.801555942761177	0.010016	0.013333	-0.00058495
Trial1	3	1	blindfold	clockwise	practice	Guided	1	0.5	0	2.674026	0.45008	-1.45	-0.8	0.801555942761177	0.027501	0.0091015	-0.012865
Trial1	3	1	blindfold	clockwise	practice	Guided	1	0.5	0	2.694031	0.45008	-1.45	-0.8	0.801555942761177	0.0066795	-0.016287	-0.017644
Trial1	3	1	blindfold	clockwise	practice	Guided	1	0.5	0	2.714035	0.45008	-1.45	-0.8	0.801555942761177	0.00085843	-0.0035932	0.0030211
Trial1	3	1	blindfold	clockwise	practice	Guided	1	0.5	0	2.734024	0.45008	-1.45	-0.8	0.801555942761177	-0.0069185	0.00063825	-0.014327
Trial1	3	1	blindfold	clockwise	practice	Guided	1	0.5	0	2.754028	0.45008	-1.45	-0.8	0.801555942761177	-0.012742	-0.0078237	-0.022123
Trial1	3	1	blindfold	clockwise	practice	Guided	1	0.5	0	2.774033	0.45008	-1.45	-0.8	0.801555942761177	0.016407	0.0048716	0.03772
Trial1	3	1	blindfold	clockwise	practice	Guided	1	0.5	0	2.794022	0.45008	-1.45	-0.8	0.801555942761177	0.024162	-0.012055	-0.012281
Trial1	3	1	blindfold	clockwise	practice	Guided	1	0.5	0	2.814026	0.45008	-1.45	-0.8	0.801555942761177	0.031107	-0.020518	0.017641
Trial1	3	1	blindfold	clockwise	practice	Guided	1	0.5	0	2.83403	0.45008	-1.45	-0.8	0.801555942761177	-0.017185	-0.033212	-0.027197
Trial1	3	1	blindfold	clockwise	practice	Guided	1	0.5	0	2.854034	0.45008	-1.45	-0.8	0.801555942761177	-0.0057986	0.064119	0.036251
Trial1	3	1	blindfold	clockwise	practice	Guided	1	0.5	0	2.874023	0.45008	-1.45	-0.8	0.801555942761177	-0.0033098	-0.054372	-0.0014695
Trial1	3	1	blindfold	clockwise	practice	Guided	1	0.5	0	2.894028	0.45008	-1.45	-0.8	0.801555942761177	0.039712	-0.0078225	0.02241
Trial1	3	1	blindfold	clockwise	practice	Guided	1	0.5	0	2.914032	0.45008	-1.45	-0.8	0.801555942761177	-0.013021	0.026029	0.010514
Trial1	3	1	blindfold	clockwise	practice	Guided	1	0.5	0	2.934036	0.45008	-1.45	-0.8	0.801555942761177	-0.0077528	0.00063958	-0.0017689
Trial1	3	1	blindfold	clockwise	practice	Guided	1	0.5	0	2.954025	0.45008	-1.45	-0.8	0.801555942761177	-0.0013786	-0.012057	-0.030811
Trial1	3	1	blindfold	clockwise	practice	Guided	1	0.5	0	2.97403	0.45008	-1.45	-0.8	0.801555942761177	0.01056	0.0091011	-0.008978
Trial1	3	1	blindfold	clockwise	practice	Guided	1	0.5	0	2.994034	0.45008	-1.45	-0.8	0.801555942761177	-0.01691	0.013334	0.0093403
Trial1	3	1	blindfold	clockwise	practice	Guided	1	0.5	0	3.014023	0.45008	-1.45	-0.8	0.801555942761177	0.0055678	0.026031	-0.0050841
Trial1	3	1	blindfold	clockwise	practice	Guided	1	0.5	0	3.034027	0.45008	-1.45	-0.8	0.801555942761177	-0.0091356	-0.028988	0.019184
Trial1	3	1	blindfold	clockwise	practice	Guided	1	0.5	0	3.054031	0.45008	-1.45	-0.8	0.801555942761177	-0.011916	-0.03745	-0.006255
Trial1	3	1	blindfold	clockwise	practice	Guided	1	0.5	0	3.074036	0.45008	-1.45	-0.8	0.801555942761177	-0.018565	0.026031	0.026976
Trial1	3	1	blindfold	clockwise	practice	Guided	1	0.5	0	3.094025	0.45008	-1.45	-0.8	0.801555942761177	0.0094582	0.017563	0.0077778
Trial1	3	1	blindfold	clockwise	practice	Guided	1	0.5	0	3.114029	0.45008	-1.45	-0.8	0.801555942761177	0.0022355	-0.0035947	0.020353
Trial1	3	1	blindfold	clockwise	practice	Guided	1	0.5	0	3.134033	0.45008	-1.45	-0.8	0.801555942761177	-0.013295	0.0048702	0.014694
Trial1	3	1	blindfold	clockwise	practice	Guided	1	0.5	0	3.154022	0.45008	-1.45	-0.8	0.801555942761177	-0.0099609	0.021799	0.03175
Trial1	3	1	blindfold	clockwise	practice	Guided	1	0.5	0	3.174026	0.45008	-1.45	-0.8	0.801555942761177	-0.0055183	0.034493	0.032043
Trial1	3	1	blindfold	clockwise	practice	Guided	1	0.5	0	3.194031	0.45008	-1.45	-0.8	0.801555942761177	-0.0099605	-0.012056	0.031751
Trial1	3	1	blindfold	clockwise	practice	Guided	1	0.5	0	3.214035	0.45008	-1.45	-0.8	0.801555942761177	0.028324	0.0218	-0.0078147
Trial1	3	1	blindfold	clockwise	practice	Guided	1	0.5	0	3.234024	0.45008	-1.45	-0.8	0.801555942761177	-0.017186	0.00064033	0.0060176
Trial1	3	1	blindfold	clockwise	practice	Guided	1	0.5	0	3.254028	0.45008	-1.45	-0.8	0.801555942761177	0.020821	0.009105	-0.022732
Trial1	3	1	blindfold	clockwise	practice	Guided	1	0.5	0	3.274033	0.45008	-1.45	-0.8	0.801555942761177	-0.0044223	0.0048716	0.015279
Trial1	3	1	blindfold	clockwise	practice	Guided	1	0.5	0	3.294022	0.45009	-1.45	-0.8	0.801555321044771	0.019711	0.02603	-0.012593
Trial1	3	1	blindfold	clockwise	practice	Guided	1	0.5	0	3.314026	0.45009	-1.45	-0.8	0.801555321044771	-0.020531	0.030261	-0.035302
Trial1	3	1	blindfold	clockwise	practice	Guided	1	0.5	0	3.33403	0.45009	-1.45	-0.8	0.801555321044771	0.019985	-0.012055	-0.01678
Trial1	3	1	blindfold	clockwise	practice	Guided	1	0.5	0	3.354034	0.45009	-1.45	-0.8	0.801555321044771	0.0047304	-0.020519	0.011678
Trial1	3	1	blindfold	clockwise	practice	Guided	1	0.5	0	3.374023	0.45009	-1.45	-0.8	0.801555321044771	0.006389	0.021798	-0.014637
Trial1	3	1	blindfold	clockwise	practice	Guided	1	0.5	0	3.394028	0.45009	-1.45	-0.8	0.801555321044771	0.0047289	-0.02052	0.011679
Trial1	3	1	blindfold	clockwise	practice	Guided	1	0.5	0	3.414032	0.45009	-1.45	-0.8	0.801555321044771	0.0011166	0.0218	0.029412
Trial1	3	1	blindfold	clockwise	practice	Guided	1	0.5	0	3.434036	0.45009	-1.45	-0.8	0.801555321044771	0.014161	0.00063958	-0.017362
Trial1	3	1	blindfold	clockwise	practice	Guided	1	0.5	0	3.454025	0.45009	-1.45	-0.8	0.801555321044771	0.028311	0.030264	-0.0078112
Trial1	3	1	blindfold	clockwise	practice	Guided	1	0.5	0	3.47403	0.45009	-1.45	-0.8	0.801555321044771	-0.01414	0.004873	0.027276
Trial1	3	1	blindfold	clockwise	practice	Guided	1	0.5	0	3.494034	0.45009	-1.45	-0.8	0.801555321044771	0.0041743	0.013339	0.020065
Trial1	3	1	blindfold	clockwise	practice	Guided	1	0.5	0	3.514023	0.45009	-1.45	-0.8	0.801555321044771	0.010825	-0.016282	-0.013165
Trial1	3	1	blindfold	clockwise	practice	Guided	1	0.5	0	3.534027	0.45009	-1.45	-0.8	0.801555321044771	0.004728	0.013341	0.011684
Trial1	3	1	blindfold	clockwise	practice	Guided	1	0.5	0	3.554031	0.45009	-1.45	-0.8	0.801555321044771	-0.011929	0.026037	-0.0062498
Trial1	3	1	blindfold	clockwise	practice	Guided	1	0.5	0	3.574036	0.45009	-1.45	-0.8	0.801555321044771	0.0044512	-0.024744	0.015875
Trial1	3	1	blindfold	clockwise	practice	Guided	1	0.5	0	3.594025	0.45009	-1.45	-0.8	0.801555321044771	0.018877	-0.028973	-1.0974E-05
Trial1	3	1	blindfold	clockwise	practice	Guided	1	0.5	0	3.614029	0.45009	-1.45	-0.8	0.801555321044771	0.020533	0.021811	-0.025157
Trial1	3	1	blindfold	clockwise	practice	Guided	1	0.5	0	3.634033	0.45009	-1.45	-0.8	0.801555321044771	0.011099	0.00065027	-0.017653
Trial1	3	1	blindfold	clockwise	practice	Guided	1	0.5	0	3.654022	0.45009	-1.45	-0.8	0.801555321044771	0.032471	0.017581	-0.003323
Trial1	3	1	blindfold	clockwise	practice	Guided	1	0.5	0	3.674026	0.45009	-1.45	-0.8	0.801555321044771	0.031915	0.00065431	0.0050589
Trial1	3	1	blindfold	clockwise	practice	Guided	1	0.5	0	3.694031	0.45009	-1.45	-0.8	0.801555321044771	-0.0086026	-0.012041	0.010806
Trial1	3	1	blindfold	clockwise	practice	Guided	1	0.5	0	3.714035	0.45009	-1.45	-0.8	0.801555321044771	-0.015549	0.0091163	-0.019116
Trial1	3	1	blindfold	clockwise	practice	Guided	1	0.5	0	3.734024	0.45009	-1.45	-0.8	0.801555321044771	-0.037179	0.017582	0.015877
Trial1	3	1	blindfold	clockwise	practice	Guided	1	0.5	0	3.754028	0.45009	-1.45	-0.8	0.801555321044771	0.0066548	-0.03743	-0.0020579
Trial1	3	1	blindfold	clockwise	practice	Guided	1	0.5	0	3.774033	0.45009	-1.45	-0.8	0.801555321044771	-0.0077751	0.017585	-0.0017649
Trial1	3	1	blindfold	clockwise	practice	Guided	1	0.5	0	3.794022	0.4501	-1.45	-0.8	0.801554697596921	0.026365	-0.0078049	0.021532
Trial1	3	1	blindfold	clockwise	practice	Guided	1	0.5	0	3.814026	0.4501	-1.45	-0.8	0.801554697596921	-0.025262	0.00065993	-0.007126
Trial1	3	1	blindfold	clockwise	practice	Guided	1	0.5	0	3.83403	0.4501	-1.45	-0.8	0.801554697596921	-0.0066709	-0.0035698	-0.018525
Trial1	3	1	blindfold	clockwise	practice	Guided	1	0.5	0	3.854034	0.4501	-1.45	-0.8	0.801554697596921	-0.0033358	0.0048926	-0.0014682
Trial1	3	1	blindfold	clockwise	practice	Guided	1	0.5	0	3.874023	0.4501	-1.45	-0.8	0.801554697596921	-0.017212	0.0048924	0.0060346
Trial1	3	1	blindfold	clockwise	practice	Guided	1	0.5	0	3.894028	0.4501	-1.45	-0.8	0.801554697596921	0.0041611	0.026052	0.02007
Trial1	3	1	blindfold	clockwise	practice	Guided	1	0.5	0	3.914032	0.4501	-1.45	-0.8	0.801554697596921	-0.0030622	0.0091259	-0.0056605
Trial1	3	1	blindfold	clockwise	practice	Guided	1	0.5	0	3.934036	0.4501	-1.45	-0.8	0.801554697596921	0.0011007	-0.012033	0.024261
Trial1	3	1	blindfold	clockwise	practice	Guided	1	0.5	0	3.954025	0.4501	-1.45	-0.8	0.801554697596921	-0.0077813	0.00066266	-0.0017624
Trial1	3	1	blindfold	clockwise	practice	Guided	1	0.5	0	3.97403	0.4501	-1.45	-0.8	0.801554697596921	0.0233	0.0091248	0.0002855
Trial1	3	1	blindfold	clockwise	practice	Guided	1	0.5	0	3.994034	0.4501	-1.45	-0.8	0.801554697596921	0.0094248	0.0091254	0.0077884
Trial1	3	1	blindfold	clockwise	practice	Guided	1	0.5	0	4.014023	0.4501	-1.45	-0.8	0.801554697596921	0.019134	-0.016265	-0.0041958
Trial1	3	1	blindfold	clockwise	practice	Guided	1	0.5	0	4.034027	0.4501	-1.45	-0.8	0.801554697596921	0.0063647	-0.020494	-0.0041953
Trial1	3	1	blindfold	clockwise	practice	Guided	1	0.5	0	4.054031	0.4501	-1.45	-0.8	0.801554697596921	0.0074703	-0.012032	-0.031683
Trial1	3	1	blindfold	clockwise	practice	Guided	1	0.5	0	4.074036	0.4501	-1.45	-0.8	0.801554697596921	-0.011398	0.013359	-0.014625
Trial1	3	1	blindfold	clockwise	practice	Guided	1	0.5	0	4.094025	0.4501	-1.45	-0.8	0.801554697596921	-0.051916	-0.016263	-0.0088758
Trial1	3	1	blindfold	clockwise	practice	Guided	1	0.5	0	4.114029	0.4501	-1.45	-0.8	0.801554697596921	0.0058095	-0.007799	-0.0050698
Trial1	3	1	blindfold	clockwise	practice	Guided	1	0.5	0	4.134033	0.4501	-1.45	-0.8	0.801554697596921	0.010251	0.026057	-0.0047778
Trial1	3	1	blindfold	clockwise	practice	Guided	1	0.5	0	4.154022	0.4501	-1.45	-0.8	0.801554697596921	0.0035804	0.0091293	-0.020955
Trial1	3	1	blindfold	clockwise	practice	Guided	1	0.5	0	4.174026	0.4501	-1.45	-0.8	0.801554697596921	0.0074668	0.017594	-0.030216
Trial1	3	1	blindfold	clockwise	practice	Guided	1	0.5	0	4.194031	0.4501	-1.45	-0.8	0.801554697596921	0.0016459	-0.016261	-0.0095545
Trial1	3	1	blindfold	clockwise	practice	Guided	1	0.5	0	4.214035	0.4501	-1.45	-0.8	0.801554697596921	-0.0091694	-0.016258	0.015006
Trial1	3	1	blindfold	clockwise	practice	Guided	1	0.5	0	4.234024	0.4501	-1.45	-0.8	0.801554697596921	-0.0088933	-0.028952	-0.0062418
Trial1	3	1	blindfold	clockwise	practice	Guided	1	0.5	0	4.254028	0.4501	-1.45	-0.8	0.801554697596921	-0.028313	-0.0035598	0.038976
Trial1	3	1	blindfold	clockwise	practice	Guided	1	0.5	0	4.274033	0.4501	-1.45	-0.8	0.801554697596921	0.011355	-0.0035589	-0.021547
Trial1	3	1	blindfold	clockwise	practice	Guided	1	0.5	0	4.294022	0.4501	-1.45	-0.8	0.801554697596921	-0.0052815	0.00067595	0.027868
Trial1	3	1	blindfold	clockwise	practice	Guided	1	0.5	0	4.314026	0.4501	-1.45	-0.8	0.801554697596921	0.0058116	0.034531	-0.0050743
Trial1	3	1	blindfold	clockwise	practice	Guided	1	0.5	0	4.33403	0.4501	-1.45	-0.8	0.801554697596921	-0.011379	-0.012022	0.052722
Trial1	3	1	blindfold	clockwise	practice	Guided	1	0.5	0	4.354034	0.4501	-1.45	-0.8	0.801554697596921	0.020515	-0.012019	-0.025149
Trial1	3	1	blindfold	clockwise	practice	Guided	1	0.5	0	4.374023	0.4501	-1.45	-0.8	0.801554697596921	-0.0077824	0.0091398	-0.0017608
Trial1	3	1	blindfold	clockwise	practice	Guided	1	0.5	0	4.394028	0.4501	-1.45	-0.8	0.801554697596921	-0.012497	0.0091384	0.0021359
Trial1	3	1	blindfold	clockwise	practice	Guided	1	0.5	0	4.414032	0.4501	-1.45	-0.8	0.801554697596921	-0.022759	-0.020485	0.022505
Trial1	3	1	blindfold	clockwise	practice	Guided	1	0.5	0	4.434036	0.4501	-1.45	-0.8	0.801554697596921	0.0085789	-0.024716	-0.047571
Trial1	3	1	blindfold	clockwise	practice	Guided	1	0.5	0	4.454025	0.4501	-1.45	-0.8	0.801554697596921	0.0060901	-0.028946	-0.0092676
Trial1	3	1	blindfold	clockwise	practice	Guided	1	0.5	0	4.47403	0.4501	-1.45	-0.8	0.801554697596921	-0.018323	0.013374	0.0048614
Trial1	3	1	blindfold	clockwise	practice	Guided	1	0.5	0	4.494034	0.4501	-1.45	-0.8	0.801554697596921	0.024126	-0.012016	-0.012286
Trial1	3	1	blindfold	clockwise	practice	Guided	1	0.5	0	4.514023	0.4501	-1.45	-0.8	0.801554697596921	0.0013887	-0.01625	0.0066187
Trial1	3	1	blindfold	clockwise	practice	Guided	1	0.5	0	4.534027	0.4501	-1.45	-0.8	0.801554697596921	-0.0013949	0.030299	0.036538
Trial1	3	1	blindfold	clockwise	practice	Guided	1	0.5	0	4.554031	0.4501	-1.45	-0.8	0.801554697596921	0.02274	0.01337	0.008662
Trial1	3	1	blindfold	clockwise	practice	Guided	1	0.5	0	4.574036	0.4501	-1.45	-0.8	0.801554697596921	-0.0069614	-0.016255	-0.014342
Trial1	3	1	blindfold	clockwise	practice	Guided	1	0.5	0	4.594025	0.4501	-1.45	-0.8	0.801554697596921	0.022184	-0.012018	0.017044
Trial1	3	1	blindfold	clockwise	practice	Guided	1	0.5	0	4.614029	0.45011	-1.45	-0.8	0.801554076128627	-0.020285	0.0049079	-0.015222
Trial1	3	1	blindfold	clockwise	practice	Guided	1	0.5	0	4.634033	0.45011	-1.45	-0.8	0.801554076128627	0.0063558	-0.0077879	0.021526
Trial1	3	1	blindfold	clockwise	practice	Guided	1	0.5	0	4.654022	0.45011	-1.45	-0.8	0.801554076128627	-0.020841	0.0091397	-0.0068407
Trial1	3	1	blindfold	clockwise	practice	Guided	1	0.5	0	4.674026	0.45011	-1.45	-0.8	0.801554076128627	-0.015295	-0.024715	-0.023312
Trial1	3	1	blindfold	clockwise	practice	Guided	1	0.5	0	4.694031	0.45011	-1.45	-0.8	0.801554076128627	0.00053203	-0.012018	0.0071951
Trial1	3	1	blindfold	clockwise	practice	Guided	1	0.5	0	4.714035	0.45011	-1.45	-0.8	0.801554076128627	0.018016	0.017605	0.012558
Trial1	3	1	blindfold	clockwise	practice	Guided	1	0.5	0	4.734024	0.45011	-1.45	-0.8	0.801554076128627	0.028832	-0.0035536	-0.016192
Trial1	3	1	blindfold	clockwise	practice	Guided	1	0.5	0	4.754028	0.45011	-1.45	-0.8	0.801554076128627	-0.0080725	-0.02048	0.0024202
Trial1	3	1	blindfold	clockwise	practice	Guided	1	0.5	0	4.774033	0.45011	-1.45	-0.8	0.801554076128627	0.013852	0.02607	-0.011027
Trial1	3	1	blindfold	clockwise	practice	Guided	1	0.5	0	4.794022	0.45011	-1.45	-0.8	0.801554076128627	-0.0075205	-0.045868	-0.0059583
Trial1	3	1	blindfold	clockwise	practice	Guided	1	0.5	0	4.814026	0.45011	-1.45	-0.8	0.801554076128627	-0.0066901	-0.033173	-0.018531
Trial1	3	1	blindfold	clockwise	practice	Guided	1	0.5	0	4.83403	0.45011	-1.45	-0.8	0.801554076128627	0.023011	-0.012014	0.0044734
Trial1	3	1	blindfold	clockwise	practice	Guided	1	0.5	0	4.854034	0.45011	-1.45	-0.8	0.801554076128627	-0.019734	-0.0077822	-0.0236
Trial1	3	1	blindfold	clockwise	practice	Guided	1	0.5	0	4.874023	0.45011	-1.45	-0.8	0.801554076128627	0.0133	0.021838	-0.0098551
Trial1	3	1	blindfold	clockwise	practice	Guided	1	0.5	0	4.894028	0.45011	-1.45	-0.8	0.801554076128627	0.015233	0.013378	-0.012872
Trial1	3	1	blindfold	clockwise	practice	Guided	1	0.5	0	4.914032	0.45011	-1.45	-0.8	0.801554076128627	-0.01585	0.013377	-0.0071256
Trial1	3	1	blindfold	clockwise	practice	Guided	1	0.5	0	4.934036	0.45011	-1.45	-0.8	0.801554076128627	0.0091335	0.021842	0.011983
Trial1	3	1	blindfold	clockwise	practice	Guided	1	0.5	0	4.954025	0.45011	-1.45	-0.8	0.801554076128627	0.0074576	-0.0035505	-0.030219
Trial1	3	1	blindfold	clockwise	practice	Guided	1	0.5	0	4.97403	0.45011	-1.45	-0.8	0.801554076128627	0.0019127	0.0049169	-0.015207
Trial1	3	1	blindfold	clockwise	practice	Guided	1	0.5	0	4.994034	0.45011	-1.45	-0.8	0.801554076128627	-0.01417	-0.016241	0.027287
Trial1	3	1	blindfold	clockwise	practice	Guided	1	0.5	0	5.014023	0.45011	-1.45	-0.8	0.801554076128627	0.00080959	-0.012009	-0.035577
Trial1	3	1	blindfold	clockwise	practice	Guided	1	0.5	0	5.034027	0.45011	-1.45	-0.8	0.801554076128627	-0.0066879	0.0049226	-0.018517
Trial1	3	1	blindfold	clockwise	practice	Guided	1	0.5	0	5.054031	0.45011	-1.45	-0.8	0.801554076128627	0.011074	-0.050091	-0.017343
Trial1	3	1	blindfold	clockwise	practice	Guided	1	0.5	0	5.074036	0.45011	-1.45	-0.8	0.801554076128627	-0.0058417	0.00069189	0.048829
Trial1	3	1	blindfold	clockwise	practice	Guided	1	0.5	0	5.094025	0.45011	-1.45	-0.8	0.801554076128627	0.02828	0.013388	0.0069221
Trial1	3	1	blindfold	clockwise	practice	Guided	1	0.5	0	5.114029	0.45011	-1.45	-0.8	0.801554076128627	0.02384	-0.016234	-0.0038922
Trial1	3	1	blindfold	clockwise	practice	Guided	1	0.5	0	5.134033	0.45011	-1.45	-0.8	0.801554076128627	0.0035912	0.021851	0.028463
Trial1	3	1	blindfold	clockwise	practice	Guided	1	0.5	0	5.154022	0.45011	-1.45	-0.8	0.801554076128627	-0.0055843	0.013389	-0.02719
Trial1	3	1	blindfold	clockwise	practice	Guided	1	0.5	0	5.174026	0.45011	-1.45	-0.8	0.801554076128627	-0.0083474	-0.033161	0.0039027
Trial1	3	1	blindfold	clockwise	practice	Guided	1	0.5	0	5.194031	0.45011	-1.45	-0.8	0.801554076128627	0.028554	0.0091597	-0.011983
Trial1	3	1	blindfold	clockwise	practice	Guided	1	0.5	0	5.214035	0.45011	-1.45	-0.8	0.801554076128627	0.0085814	-0.01623	0.020372
Trial1	3	1	blindfold	clockwise	practice	Guided	1	0.5	0	5.234024	0.45011	-1.45	-0.8	0.801554076128627	0.0046936	0.0049287	0.011698
Trial1	3	1	blindfold	clockwise	practice	Guided	1	0.5	0	5.254028	0.45011	-1.45	-0.8	0.801554076128627	-0.0064163	0.0049302	-0.022708
Trial1	3	1	blindfold	clockwise	practice	Guided	1	0.5	0	5.274033	0.45011	-1.45	-0.8	0.801554076128627	0.032162	0.013396	0.00088169
Trial1	3	1	blindfold	clockwise	practice	Guided	1	0.5	0	5.294022	0.45011	-1.45	-0.8	0.801554076128627	0.014676	-0.011996	-0.0044791
Trial1	3	1	blindfold	clockwise	practice	Guided	1	0.5	0	5.314026	0.45011	-1.45	-0.8	0.801554076128627	-0.00030324	0.00070027	0.01979
Trial1	3	1	blindfold	clockwise	practice	Guided	1	0.5	0	5.33403	0.45011	-1.45	-0.8	0.801554076128627	0.0044141	-0.011996	-0.016173
Trial1	3	1	blindfold	clockwise	practice	Guided	1	0.5	0	5.354034	0.45011	-1.45	-0.8	0.801554076128627	-0.020847	-0.016229	0.017739
Trial1	3	1	blindfold	clockwise	practice	Guided	1	0.5	0	5.374023	0.45011	-1.45	-0.8	0.801554076128627	0.0083014	-0.028923	0.024566
Trial1	3	1	blindfold	clockwise	practice	Guided	1	0.5	0	5.394028	0.45011	-1.45	-0.8	0.801554076128627	0.0057927	-0.011995	-0.0050622
Trial1	3	1	blindfold	clockwise	practice	Guided	1	0.5	0	5.414032	0.45011	-1.45	-0.8	0.801554076128627	-0.0022603	-0.011997	-0.018222
Trial1	3	1	blindfold	clockwise	practice	Guided	1	0.5	0	5.434036	0.45011	-1.45	-0.8	0.801554076128627	0.024657	0.017627	-0.020655
Trial1	3	1	blindfold	clockwise	practice	Guided	1	0.5	0	5.454025	0.45011	-1.45	-0.8	0.801554076128627	-0.0011376	0.051482	0.032361
Trial1	3	1	blindfold	clockwise	practice	Guided	1	0.5	0	5.47403	0.45011	-1.45	-0.8	0.801554076128627	0.0060637	0.00069368	-0.0080828
Trial1	3	1	blindfold	clockwise	practice	Guided	1	0.5	0	5.494034	0.45011	-1.45	-0.8	0.801554076128627	0.028543	-0.0077691	-0.011982
Trial1	3	1	blindfold	clockwise	practice	Guided	1	0.5	0	5.514023	0.45012	-1.45	-0.8	0.80155345292963	0.00079267	0.00069767	0.0030255
Trial1	3	1	blindfold	clockwise	practice	Guided	1	0.5	0	5.534027	0.45011	-1.45	-0.8	0.801554076128627	0.028542	0.0091609	-0.020365
Trial1	3	1	blindfold	clockwise	practice	Guided	1	0.5	0	5.554031	0.45011	-1.45	-0.8	0.801554076128627	-0.011696	-0.011994	-0.010425
Trial1	3	1	blindfold	clockwise	practice	Guided	1	0.5	0	5.574036	0.45011	-1.45	-0.8	0.801554076128627	0.0068945	-0.011995	0.020082
Trial1	3	1	blindfold	clockwise	practice	Guided	1	0.5	0	5.594025	0.45012	-1.45	-0.8	0.80155345292963	-0.0080873	-0.024686	0.0024421
Trial1	3	1	blindfold	clockwise	practice	Guided	1	0.5	0	5.614029	0.45012	-1.45	-0.8	0.80155345292963	-0.020855	0.00070559	-0.0068208
Trial1	3	1	blindfold	clockwise	practice	Guided	1	0.5	0	5.634033	0.45012	-1.45	-0.8	0.80155345292963	0.0071866	-0.016223	0.041326
Trial1	3	1	blindfold	clockwise	practice	Guided	1	0.5	0	5.654022	0.45012	-1.45	-0.8	0.80155345292963	0.023823	-0.011988	-0.0080884
Trial1	3	1	blindfold	clockwise	practice	Guided	1	0.5	0	5.674026	0.45012	-1.45	-0.8	0.80155345292963	0.001342	0.0091692	-0.0053629
Trial1	3	1	blindfold	clockwise	practice	Guided	1	0.5	0	5.694031	0.45012	-1.45	-0.8	0.80155345292963	0.019381	-0.028919	-0.0083841
Trial1	3	1	blindfold	clockwise	practice	Guided	1	0.5	0	5.714035	0.45012	-1.45	-0.8	0.80155345292963	-0.022242	-0.020451	0.014124
Trial1	3	1	blindfold	clockwise	practice	Guided	1	0.5	0	5.734024	0.45012	-1.45	-0.8	0.80155345292963	-0.021137	0.00071008	-0.0026423
Trial1	3	1	blindfold	clockwise	practice	Guided	1	0.5	0	5.754028	0.45012	-1.45	-0.8	0.80155345292963	0.011052	-0.016216	-0.017352
Trial1	3	1	blindfold	clockwise	practice	Guided	1	0.5	0	5.774033	0.45012	-1.45	-0.8	0.80155345292963	0.0080117	-0.0035177	0.028746
Trial1	3	1	blindfold	clockwise	practice	Guided	1	0.5	0	5.794022	0.45012	-1.45	-0.8	0.80155345292963	0.017445	-0.0035173	0.02095
Trial1	3	1	blindfold	clockwise	practice	Guided	1	0.5	0	5.814026	0.45012	-1.45	-0.8	0.80155345292963	0.051013	0.0049448	-0.01472
Trial1	3	1	blindfold	clockwise	practice	Guided	1	0.5	0	5.83403	0.45012	-1.45	-0.8	0.80155345292963	0.0046748	-0.024679	0.018898
Trial1	3	1	blindfold	clockwise	practice	Guided	1	0.5	0	5.854034	0.45012	-1.45	-0.8	0.80155345292963	0.020483	-0.02468	-0.025446
Trial1	3	1	blindfold	clockwise	practice	Guided	1	0.5	0	5.874023	0.45012	-1.45	-0.8	0.80155345292963	-0.016976	-0.0077531	0.0018435
Trial1	3	1	blindfold	clockwise	practice	Guided	1	0.5	0	5.894028	0.45012	-1.45	-0.8	0.80155345292963	0.014106	-0.03737	0.0038873
Trial1	3	1	blindfold	clockwise	practice	Guided	1	0.5	0	5.914032	0.45012	-1.45	-0.8	0.80155345292963	-0.009772	0.0091809	-0.039779
Trial1	3	1	blindfold	clockwise	practice	Guided	1	0.5	0	5.934036	0.45012	-1.45	-0.8	0.80155345292963	0.01827	-0.028905	0.0083749
Trial1	3	1	blindfold	clockwise	practice	Guided	1	0.5	0	5.954025	0.45012	-1.45	-0.8	0.80155345292963	0.037689	0.017647	-0.0156
Trial1	3	1	blindfold	clockwise	practice	Guided	1	0.5	0	5.97403	0.45012	-1.45	-0.8	0.80155345292963	0.0010614	-0.0077448	-0.0065415
Trial1	3	1	blindfold	clockwise	practice	Guided	1	0.5	0	5.994034	0.45012	-1.45	-0.8	0.80155345292963	0.0099412	-0.011973	-0.034707
Trial1	3	1	blindfold	clockwise	practice	Guided	1	0.5	0	6.014023	0.45012	-1.45	-0.8	0.80155345292963	0.0066061	-0.0035101	-0.042503
Trial1	3	1	blindfold	clockwise	practice	Guided	1	0.5	0	6.034027	0.45012	-1.45	-0.8	0.80155345292963	-0.0042103	-0.04583	0.010808
Trial1	3	1	blindfold	clockwise	practice	Guided	1	0.5	0	6.054031	0.45012	-1.45	-0.8	0.80155345292963	0.010216	0.00072305	-0.0041979
Trial1	3	1	blindfold	clockwise	practice	Guided	1	0.5	0	6.074036	0.45012	-1.45	-0.8	0.80155345292963	0.010492	0.01765	0.023091
Trial1	3	1	blindfold	clockwise	practice	Guided	1	0.5	0	6.094025	0.45012	-1.45	-0.8	0.80155345292963	-0.0028314	0.00072358	-0.0098505
Trial1	3	1	blindfold	clockwise	practice	Guided	1	0.5	0	6.114029	0.45012	-1.45	-0.8	0.80155345292963	0.0060503	-0.020437	-0.0092658
Trial1	3	1	blindfold	clockwise	practice	Guided	1	0.5	0	6.134033	0.45012	-1.45	-0.8	0.80155345292963	0.0096607	-0.033132	0.0035994
Trial1	3	1	blindfold	clockwise	practice	Guided	1	0.5	0	6.154022	0.45012	-1.45	-0.8	0.80155345292963	0.0093835	-0.037363	0.0074966
Trial1	3	1	blindfold	clockwise	practice	Guided	1	0.5	0	6.174026	0.45012	-1.45	-0.8	0.80155345292963	-0.03058	-0.024666	-0.0068295
Trial1	3	1	blindfold	clockwise	practice	Guided	1	0.5	0	6.194031	0.45012	-1.45	-0.8	0.80155345292963	-0.011989	0.034582	-0.0062409
Trial1	3	1	blindfold	clockwise	practice	Guided	1	0.5	0	6.214035	0.45012	-1.45	-0.8	0.80155345292963	0.013822	-0.011966	0.032063
Trial1	3	1	blindfold	clockwise	practice	Guided	1	0.5	0	6.234024	0.45012	-1.45	-0.8	0.80155345292963	0.014097	-0.0077341	0.029042
Trial1	3	1	blindfold	clockwise	practice	Guided	1	0.5	0	6.254028	0.45013	-1.45	-0.8	0.801552831709448	0.031581	0.0049636	0.0044795
Trial1	3	1	blindfold	clockwise	practice	Guided	1	0.5	0	6.274033	0.45013	-1.45	-0.8	0.801552831709448	0.017706	-0.024655	0.016759
Trial1	3	1	blindfold	clockwise	practice	Guided	1	0.5	0	6.294022	0.45013	-1.45	-0.8	0.801552831709448	-0.0061728	-0.0034956	-0.026906
Trial1	3	1	blindfold	clockwise	practice	Guided	1	0.5	0	6.314026	0.45013	-1.45	-0.8	0.801552831709448	0.030474	-0.0034964	-0.020078
Trial1	3	1	blindfold	clockwise	practice	Guided	1	0.5	0	6.33403	0.45013	-1.45	-0.8	0.801552831709448	0.038231	-0.037351	-0.023976
Trial1	3	1	blindfold	clockwise	practice	Guided	1	0.5	0	6.354034	0.45013	-1.45	-0.8	0.801552831709448	0.026584	-0.0034956	0.017347
Trial1	3	1	blindfold	clockwise	practice	Guided	1	0.5	0	6.374023	0.45013	-1.45	-0.8	0.801552831709448	0.0002175	0.0049686	0.011399
Trial1	3	1	blindfold	clockwise	practice	Guided	1	0.5	0	6.394028	0.45013	-1.45	-0.8	0.801552831709448	-0.0061724	0.00073935	-0.026902
Trial1	3	1	blindfold	clockwise	practice	Guided	1	0.5	0	6.414032	0.45013	-1.45	-0.8	0.801552831709448	0.01159	-0.0077245	-0.02573
Trial1	3	1	blindfold	clockwise	practice	Guided	1	0.5	0	6.434036	0.45013	-1.45	-0.8	0.801552831709448	-0.018369	-0.0077253	0.032651
Trial1	3	1	blindfold	clockwise	practice	Guided	1	0.5	0	6.454025	0.45013	-1.45	-0.8	0.801552831709448	-0.011442	-0.0034928	-0.014622
Trial1	3	1	blindfold	clockwise	practice	Guided	1	0.5	0	6.47403	0.45013	-1.45	-0.8	0.801552831709448	0.0065948	0.00073842	-0.016176
Trial1	3	1	blindfold	clockwise	practice	Guided	1	0.5	0	6.494034	0.45013	-1.45	-0.8	0.801552831709448	0.021299	0.017667	-0.037719
Trial1	3	1	blindfold	clockwise	practice	Guided	1	0.5	0	6.514023	0.45013	-1.45	-0.8	0.801552831709448	-0.020601	-0.011954	-0.011018
Trial1	3	1	blindfold	clockwise	practice	Guided	1	0.5	0	6.534027	0.45013	-1.45	-0.8	0.801552831709448	0.030729	0.00074166	-0.045515
Trial1	3	1	blindfold	clockwise	practice	Guided	1	0.5	0	6.554031	0.45013	-1.45	-0.8	0.801552831709448	0.020189	0.0049742	-0.020956
Trial1	3	1	blindfold	clockwise	practice	Guided	1	0.5	0	6.574036	0.45013	-1.45	-0.8	0.801552831709448	0.014922	-0.016181	-0.0086768
Trial1	3	1	blindfold	clockwise	practice	Guided	1	0.5	0	6.594025	0.45013	-1.45	-0.8	0.801552831709448	0.0065933	-0.0077163	-0.017643
Trial1	3	1	blindfold	clockwise	practice	Guided	1	0.5	0	6.614029	0.45013	-1.45	-0.8	0.801552831709448	-0.044462	0.030372	-0.0020509
Trial1	3	1	blindfold	clockwise	practice	Guided	1	0.5	0	6.634033	0.45013	-1.45	-0.8	0.801552831709448	0.020465	0.0049793	-0.013159
Trial1	3	1	blindfold	clockwise	practice	Guided	1	0.5	0	6.654022	0.45013	-1.45	-0.8	0.801552831709448	-0.0083874	-0.016183	0.0066227
Trial1	3	1	blindfold	clockwise	practice	Guided	1	0.5	0	6.674026	0.45013	-1.45	-0.8	0.801552831709448	-0.066941	-0.016181	0.015389
Trial1	3	1	blindfold	clockwise	practice	Guided	1	0.5	0	6.694031	0.45013	-1.45	-0.8	0.801552831709448	0.013261	0.0007477	0.016468
Trial1	3	1	blindfold	clockwise	practice	Guided	1	0.5	0	6.714035	0.45013	-1.45	-0.8	0.801552831709448	-0.020328	-0.0034839	-0.015211
Trial1	3	1	blindfold	clockwise	practice	Guided	1	0.5	0	6.734024	0.45013	-1.45	-0.8	0.801552831709448	0.011861	0.017674	-0.029924
Trial1	3	1	blindfold	clockwise	practice	Guided	1	0.5	0	6.754028	0.45013	-1.45	-0.8	0.801552831709448	0.017958	0.013441	-0.00088047
Trial1	3	1	blindfold	clockwise	practice	Guided	1	0.5	0	6.774033	0.45013	-1.45	-0.8	0.801552831709448	-0.001719	0.017672	0.0038978
Trial1	3	1	blindfold	clockwise	practice	Guided	1	0.5	0	6.794022	0.45013	-1.45	-0.8	0.801552831709448	-0.0072822	-0.03734	-0.01014
Trial1	3	1	blindfold	clockwise	practice	Guided	1	0.5	0	6.814026	0.45013	-1.45	-0.8	0.801552831709448	0.00021558	-0.01618	0.0114
Trial1	3	1	blindfold	clockwise	practice	Guided	1	0.5	0	6.83403	0.45013	-1.45	-0.8	0.801552831709448	0.024626	-0.0077132	-0.020661
Trial1	3	1	blindfold	clockwise	practice	Guided	1	0.5	0	6.854034	0.45013	-1.45	-0.8	0.801552831709448	-0.012004	0.00075084	-0.0062375
Trial1	3	1	blindfold	clockwise	practice	Guided	1	0.5	0	6.874023	0.45013	-1.45	-0.8	0.801552831709448	0.00021568	-0.00348	0.011403
Trial1	3	1	blindfold	clockwise	practice	Guided	1	0.5	0	6.894028	0.45013	-1.45	-0.8	0.801552831709448	0.017701	-0.045797	0.016765
Trial1	3	1	blindfold	clockwise	practice	Guided	1	0.5	0	6.914032	0.45013	-1.45	-0.8	0.801552831709448	-0.0059	0.0049856	-0.031092
Trial1	3	1	blindfold	clockwise	practice	Guided	1	0.5	0	6.934036	0.45013	-1.45	-0.8	0.801552831709448	0.017977	0.00075458	0.012574
Trial1	3	1	blindfold	clockwise	practice	Guided	1	0.5	0	6.954025	0.45013	-1.45	-0.8	0.801552831709448	0.015748	0.055765	-0.021248
Trial1	3	1	blindfold	clockwise	practice	Guided	1	0.5	0	6.97403	0.45013	-1.45	-0.8	0.801552831709448	0.0043813	0.00498	0.011985
Trial1	3	1	blindfold	clockwise	practice	Guided	1	0.5	0	6.994034	0.45013	-1.45	-0.8	0.801552831709448	0.0071465	0.00075083	-0.026024
Trial1	3	1	blindfold	clockwise	practice	Guided	1	0.5	0	7.014023	0.45013	-1.45	-0.8	0.801552831709448	0.033235	0.00074854	-0.015883
Trial1	3	1	blindfold	clockwise	practice	Guided	1	0.5	0	7.034027	0.45013	-1.45	-0.8	0.801552831709448	-0.0097696	-0.0077135	0.027582
Trial1	3	1	blindfold	clockwise	practice	Guided	1	0.5	0	7.054031	0.45013	-1.45	-0.8	0.801552831709448	-0.0067307	0.013446	-0.018521
Trial1	3	1	blindfold	clockwise	practice	Guided	1	0.5	0	7.074036	0.45013	-1.45	-0.8	0.801552831709448	-0.012828	-0.016173	0.011987
Trial1	3	1	blindfold	clockwise	practice	Guided	1	0.5	0	7.094025	0.45013	-1.45	-0.8	0.801552831709448	0.013536	0.013448	0.012279
Trial1	3	1	blindfold	clockwise	practice	Guided	1	0.5	0	7.114029	0.45013	-1.45	-0.8	0.801552831709448	0.0043758	-0.02887	0.0012596
Trial1	3	1	blindfold	clockwise	practice	Guided	1	0.5	0	7.134033	0.45013	-1.45	-0.8	0.801552831709448	0.0043758	-0.02887	0.0012596
Trial1	3	1	blindfold	clockwise	practice	Guided	1	0.5	0	7.154022	0.45013	-1.45	-0.8	0.801552831709448	-0.00062061	-0.028872	0.023969
Trial1	3	1	blindfold	clockwise	practice	Guided	1	0.5	0	7.174026	0.45013	-1.45	-0.8	0.801552831709448	-0.016447	0.017678	0.0048628
Trial1	3	1	blindfold	clockwise	practice	Guided	1	0.5	0	7.194031	0.45013	-1.45	-0.8	0.801552831709448	-0.010622	-0.0077121	-0.0272
Trial1	3	1	blindfold	clockwise	practice	Guided	1	0.5	0	7.214035	0.45013	-1.45	-0.8	0.801552831709448	0.037669	-0.028874	0.015002
Trial1	3	1	blindfold	clockwise	practice	Guided	1	0.5	0	7.234024	0.45013	-1.45	-0.8	0.801552831709448	0.0040987	0.0049825	0.020363
Trial1	3	1	blindfold	clockwise	practice	Guided	1	0.5	0	7.254028	0.45013	-1.45	-0.8	0.801552831709448	-0.01978	0.017678	-0.023596
Trial1	3	1	blindfold	clockwise	practice	Guided	1	0.5	0	7.274033	0.45013	-1.45	-0.8	0.801552831709448	0.017973	-0.016176	0.012567
Trial1	3	1	blindfold	clockwise	practice	Guided	1	0.5	0	7.294022	0.45013	-1.45	-0.8	0.801552831709448	-0.016446	0.017676	-0.0065304
Trial1	3	1	blindfold	clockwise	practice	Guided	1	0.5	0	7.314026	0.45013	-1.45	-0.8	0.801552831709448	0.010196	-0.033108	-0.0047736
Trial1	3	1	blindfold	clockwise	practice	Guided	1	0.5	0	7.33403	0.45013	-1.45	-0.8	0.801552831709448	-0.0036791	0.038833	0.0027309
Trial1	3	1	blindfold	clockwise	practice	Guided	1	0.5	0	7.354034	0.45013	-1.45	-0.8	0.801552831709448	0.0038188	0.0049751	0.024272
Trial1	3	1	blindfold	clockwise	practice	Guided	1	0.5	0	7.374023	0.45013	-1.45	-0.8	0.801552831709448	-0.017279	-0.0034839	0.0044895
Trial1	3	1	blindfold	clockwise	practice	Guided	1	0.5	0	7.394028	0.45013	-1.45	-0.8	0.801552831709448	0.0046465	-0.033107	0.011695
Trial1	3	1	blindfold	clockwise	practice	Guided	1	0.5	0	7.414032	0.45013	-1.45	-0.8	0.801552831709448	0.0099154	0.013446	0.013158
Trial1	3	1	blindfold	clockwise	practice	Guided	1	0.5	0	7.434036	0.45014	-1.45	-0.8	0.801552208759305	-0.013394	-0.0077142	0.014712
Trial1	3	1	blindfold	clockwise	practice	Guided	1	0.5	0	7.454025	0.45014	-1.45	-0.8	0.801552208759305	-0.020341	-0.0077123	-0.015213
Trial1	3	1	blindfold	clockwise	practice	Guided	1	0.5	0	7.47403	0.45014	-1.45	-0.8	0.801552208759305	-0.008125	0.013447	-0.011903
Trial1	3	1	blindfold	clockwise	practice	Guided	1	0.5	0	7.494034	0.45014	-1.45	-0.8	0.801552208759305	-0.011459	-0.020407	-0.01463
Trial1	3	1	blindfold	clockwise	practice	Guided	1	0.5	0	7.514023	0.45013	-1.45	-0.8	0.801552831709448	0.040169	-0.011945	0.01403
Trial1	3	1	blindfold	clockwise	practice	Guided	1	0.5	0	7.534027	0.45013	-1.45	-0.8	0.801552831709448	0.00075875	0.017681	0.0030123
Trial1	3	1	blindfold	clockwise	practice	Guided	1	0.5	0	7.554031	0.45013	-1.45	-0.8	0.801552831709448	0.02462	-0.020405	-0.020666
Trial1	3	1	blindfold	clockwise	practice	Guided	1	0.5	0	7.574036	0.45013	-1.45	-0.8	0.801552831709448	0.00020788	0.00075657	-0.0062453
Trial1	3	1	blindfold	clockwise	practice	Guided	1	0.5	0	7.594025	0.45013	-1.45	-0.8	0.801552831709448	0.0188	0.038841	-1.596E-06
Trial1	3	1	blindfold	clockwise	practice	Guided	1	0.5	0	7.614029	0.45013	-1.45	-0.8	0.801552831709448	-0.013132	-0.011941	-0.056825
Trial1	3	1	blindfold	clockwise	practice	Guided	1	0.5	0	7.634033	0.45013	-1.45	-0.8	0.801552831709448	-0.010075	0.0049892	-0.025144
Trial1	3	1	blindfold	clockwise	practice	Guided	1	0.5	0	7.654022	0.45013	-1.45	-0.8	0.801552831709448	0.047925	0.0092211	-0.035961
Trial1	3	1	blindfold	clockwise	practice	Guided	1	0.5	0	7.674026	0.45014	-1.45	-0.8	0.801552208759305	0.018795	-0.011937	-0.035961
Trial1	3	1	blindfold	clockwise	practice	Guided	1	0.5	0	7.694031	0.45013	-1.45	-0.8	0.801552831709448	0.023789	-0.0034758	-0.0080847
Trial1	3	1	blindfold	clockwise	practice	Guided	1	0.5	0	7.714035	0.45013	-1.45	-0.8	0.801552831709448	0.0046472	-0.041561	-0.014617
Trial1	3	1	blindfold	clockwise	practice	Guided	1	0.5	0	7.734024	0.45013	-1.45	-0.8	0.801552831709448	0.018521	-0.033097	0.0041958
Trial1	3	1	blindfold	clockwise	practice	Guided	1	0.5	0	7.754028	0.45013	-1.45	-0.8	0.801552831709448	-0.015896	-0.01617	-0.01491
Trial1	3	1	blindfold	clockwise	practice	Guided	1	0.5	0	7.774033	0.45013	-1.45	-0.8	0.801552831709448	0.015186	0.0092212	-0.012858
Trial1	3	1	blindfold	clockwise	practice	Guided	1	0.5	0	7.794022	0.45013	-1.45	-0.8	0.801552831709448	0.0065834	-0.033092	-0.017637
Trial1	3	1	blindfold	clockwise	practice	Guided	1	0.5	0	7.814026	0.45013	-1.45	-0.8	0.801552831709448	-0.019488	-0.011932	0.03957
Trial1	3	1	blindfold	clockwise	practice	Guided	1	0.5	0	7.83403	0.45013	-1.45	-0.8	0.801552831709448	0.0038184	-0.028861	0.024269
Trial1	3	1	blindfold	clockwise	practice	Guided	1	0.5	0	7.854034	0.45013	-1.45	-0.8	0.801552831709448	-0.0083983	0.00075952	0.0066247
Trial1	3	1	blindfold	clockwise	practice	Guided	1	0.5	0	7.874023	0.45014	-1.45	-0.8	0.801552208759305	0.017689	0.0007633	0.016762
Trial1	3	1	blindfold	clockwise	practice	Guided	1	0.5	0	7.894028	0.45014	-1.45	-0.8	0.801552208759305	0.040995	0.0049974	0.0014622
Trial1	3	1	blindfold	clockwise	practice	Guided	1	0.5	0	7.914032	0.45014	-1.45	-0.8	0.801552208759305	0.010744	0.021925	-0.0020522
Trial1	3	1	blindfold	clockwise	practice	Guided	1	0.5	0	7.934036	0.45013	-1.45	-0.8	0.801552831709448	0.014632	-0.011932	-0.004486
Trial1	3	1	blindfold	clockwise	practice	Guided	1	0.5	0	7.954025	0.45013	-1.45	-0.8	0.801552831709448	-0.0072938	-0.024628	-0.017646
Trial1	3	1	blindfold	clockwise	practice	Guided	1	0.5	0	7.97403	0.45014	-1.45	-0.8	0.801552208759305	-0.0031297	-0.028858	-0.0044874
Trial1	3	1	blindfold	clockwise	practice	Guided	1	0.5	0	7.994034	0.45014	-1.45	-0.8	0.801552208759305	0.0063025	0.013461	-0.013456
Trial1	3	1	blindfold	clockwise	practice	Guided	1	0.5	0	8.014023	0.45014	-1.45	-0.8	0.801552208759305	0.015735	0.0092296	-0.021252
Trial1	3	1	blindfold	clockwise	practice	Guided	1	0.5	0	8.034027	0.45014	-1.45	-0.8	0.801552208759305	-0.007297	0.0049977	-0.010143
Trial1	3	1	blindfold	clockwise	practice	Guided	1	0.5	0	8.054031	0.45014	-1.45	-0.8	0.801552208759305	0.019067	0.0092311	-0.016766
Trial1	3	1	blindfold	clockwise	practice	Guided	1	0.5	0	8.074036	0.45014	-1.45	-0.8	0.801552208759305	0.017134	-0.0076933	0.025145
Trial1	3	1	blindfold	clockwise	practice	Guided	1	0.5	0	8.094025	0.45014	-1.45	-0.8	0.801552208759305	-0.013951	-0.02885	0.023092
Trial1	3	1	blindfold	clockwise	practice	Guided	1	0.5	0	8.114029	0.45014	-1.45	-0.8	0.801552208759305	0.018788	0.0050059	-0.025733
Trial1	3	1	blindfold	clockwise	practice	Guided	1	0.5	0	8.134033	0.45014	-1.45	-0.8	0.801552208759305	-0.021175	-0.0034576	0.0063305
Trial1	3	1	blindfold	clockwise	practice	Guided	1	0.5	0	8.154022	0.45014	-1.45	-0.8	0.801552208759305	-0.0061954	-0.028847	-0.026903
Trial1	3	1	blindfold	clockwise	practice	Guided	1	0.5	0	8.174026	0.45014	-1.45	-0.8	0.801552208759305	-0.01784	0.047326	0.0015542
Trial1	3	1	blindfold	clockwise	practice	Guided	1	0.5	0	8.194031	0.45014	-1.45	-0.8	0.801552208759305	0.0062982	-0.0076869	0.0099364
Trial1	3	1	blindfold	clockwise	practice	Guided	1	0.5	0	8.214035	0.45014	-1.45	-0.8	0.801552208759305	-0.024785	0.047325	-0.035284
Trial1	3	1	blindfold	clockwise	practice	Guided	1	0.5	0	8.234024	0.45014	-1.45	-0.8	0.801552208759305	0.016009	0.009238	-0.025436
Trial1	3	1	blindfold	clockwise	practice	Guided	1	0.5	0	8.254028	0.45014	-1.45	-0.8	0.801552208759305	0.002963	0.0050075	-0.030506
Trial1	3	1	blindfold	clockwise	practice	Guided	1	0.5	0	8.274033	0.45014	-1.45	-0.8	0.801552208759305	0.015452	-0.0076874	-0.017643
Trial1	3	1	blindfold	clockwise	practice	Guided	1	0.5	0	8.294022	0.45014	-1.45	-0.8	0.801552208759305	0.017955	0.00078129	0.012571
Trial1	3	1	blindfold	clockwise	practice	Guided	1	0.5	0	8.314026	0.45014	-1.45	-0.8	0.801552208759305	0.0054614	0.017707	-0.00088145
Trial1	3	1	blindfold	clockwise	practice	Guided	1	0.5	0	8.33403	0.45014	-1.45	-0.8	0.801552208759305	0.0021258	0.0092422	-0.017939
Trial1	3	1	blindfold	clockwise	practice	Guided	1	0.5	0	8.354034	0.45014	-1.45	-0.8	0.801552208759305	-0.01313	0.013474	0.010518
Trial1	3	1	blindfold	clockwise	practice	Guided	1	0.5	0	8.374023	0.45014	-1.45	-0.8	0.801552208759305	0.0076898	0.0050061	0.032936
Trial1	3	1	blindfold	clockwise	practice	Guided	1	0.5	0	8.394028	0.45014	-1.45	-0.8	0.801552208759305	0.011282	-0.028846	-0.021544
Trial1	3	1	blindfold	clockwise	practice	Guided	1	0.5	0	8.414032	0.45014	-1.45	-0.8	0.801552208759305	-0.0048031	0.038863	0.035957
Trial1	3	1	blindfold	clockwise	practice	Guided	1	0.5	0	8.434036	0.45014	-1.45	-0.8	0.801552208759305	-0.005354	0.0092394	0.027867
Trial1	3	1	blindfold	clockwise	practice	Guided	1	0.5	0	8.454025	0.45014	-1.45	-0.8	0.801552208759305	0.034035	0.00077434	0.030209
Trial1	3	1	blindfold	clockwise	practice	Guided	1	0.5	0	8.47403	0.45015	-1.45	-0.8	0.801551585933776	0.027934	-0.016154	-0.0036134
Trial1	3	1	blindfold	clockwise	practice	Guided	1	0.5	0	8.494034	0.45014	-1.45	-0.8	0.801552208759305	-0.021183	-0.0034556	-0.0026438
Trial1	3	1	blindfold	clockwise	practice	Guided	1	0.5	0	8.514023	0.45014	-1.45	-0.8	0.801552208759305	0.0079646	-0.033076	0.027864
Trial1	3	1	blindfold	clockwise	practice	Guided	1	0.5	0	8.534027	0.45014	-1.45	-0.8	0.801552208759305	-0.0039768	-0.028843	0.0069084
Trial1	3	1	blindfold	clockwise	practice	Guided	1	0.5	0	8.554031	0.45015	-1.45	-0.8	0.801551585933776	0.011278	0.017708	-0.02155
Trial1	3	1	blindfold	clockwise	practice	Guided	1	0.5	0	8.574036	0.45015	-1.45	-0.8	0.801551585933776	0.013783	-0.020379	0.0080805
Trial1	3	1	blindfold	clockwise	practice	Guided	1	0.5	0	8.594025	0.45015	-1.45	-0.8	0.801551585933776	-0.0023206	-0.016149	-0.018234
Trial1	3	1	blindfold	clockwise	practice	Guided	1	0.5	0	8.614029	0.45015	-1.45	-0.8	0.801551585933776	0.0332	-0.02461	-0.0050775
Trial1	3	1	blindfold	clockwise	practice	Guided	1	0.5	0	8.634033	0.45015	-1.45	-0.8	0.801551585933776	0.023764	-0.016141	-0.0080984
Trial1	3	1	blindfold	clockwise	practice	Guided	1	0.5	0	8.654022	0.45015	-1.45	-0.8	0.801551585933776	-0.023404	0.0092512	0.030884
Trial1	3	1	blindfold	clockwise	practice	Guided	1	0.5	0	8.674026	0.45015	-1.45	-0.8	0.801551585933776	0.014053	0.034641	0.0038877
Trial1	3	1	blindfold	clockwise	practice	Guided	1	0.5	0	8.694031	0.45015	-1.45	-0.8	0.801551585933776	0.014327	-0.011917	-0.00030426
Trial1	3	1	blindfold	clockwise	practice	Guided	1	0.5	0	8.714035	0.45015	-1.45	-0.8	0.801551585933776	0.042073	-0.0034546	-0.0159
Trial1	3	1	blindfold	clockwise	practice	Guided	1	0.5	0	8.734024	0.45015	-1.45	-0.8	0.801551585933776	0.014046	0.043095	0.0038854
Trial1	3	1	blindfold	clockwise	practice	Guided	1	0.5	0	8.754028	0.45015	-1.45	-0.8	0.801551585933776	-0.017331	0.026166	-0.061322
Trial1	3	1	blindfold	clockwise	practice	Guided	1	0.5	0	8.774033	0.45015	-1.45	-0.8	0.801551585933776	-0.016207	0.013466	-0.0065466
Trial1	3	1	blindfold	clockwise	practice	Guided	1	0.5	0	8.794022	0.45015	-1.45	-0.8	0.801551585933776	-0.018417	-0.016159	0.022789
Trial1	3	1	blindfold	clockwise	practice	Guided	1	0.5	0	8.814026	0.45015	-1.45	-0.8	0.801551585933776	0.015153	0.0092335	-0.01288
Trial1	3	1	blindfold	clockwise	practice	Guided	1	0.5	0	8.83403	0.45015	-1.45	-0.8	0.801551585933776	-0.0073262	-0.0034581	0.0038843
Trial1	3	1	blindfold	clockwise	practice	Guided	1	0.5	0	8.854034	0.45015	-1.45	-0.8	0.801551585933776	-0.017864	-0.0034606	0.014407
Trial1	3	1	blindfold	clockwise	practice	Guided	1	0.5	0	8.874023	0.45015	-1.45	-0.8	0.801551585933776	0.026243	0.00077327	-0.028471
Trial1	3	1	blindfold	clockwise	practice	Guided	1	0.5	0	8.894028	0.45015	-1.45	-0.8	0.801551585933776	-0.0037179	-0.0076894	-0.0039125
Trial1	3	1	blindfold	clockwise	practice	Guided	1	0.5	0	8.914032	0.45015	-1.45	-0.8	0.801551585933776	0.0062677	-0.020387	-0.013466
Trial1	3	1	blindfold	clockwise	practice	Guided	1	0.5	0	8.934036	0.45016	-1.45	-0.8	0.801550966939044	-0.0084356	-0.02885	0.006612
Trial1	3	1	blindfold	clockwise	practice	Guided	1	0.5	0	8.954025	0.45016	-1.45	-0.8	0.801550966939044	-0.0020615	0.0050089	-0.022429
Trial1	3	1	blindfold	clockwise	practice	Guided	1	0.5	0	8.97403	0.45016	-1.45	-0.8	0.801550966939044	-0.014812	0.0092411	-0.00088879
Trial1	3	1	blindfold	clockwise	practice	Guided	1	0.5	0	8.994034	0.45016	-1.45	-0.8	0.801550966939044	0.014872	0.00077497	-0.0086852
Trial1	3	1	blindfold	clockwise	practice	Guided	1	0.5	0	9.014023	0.45016	-1.45	-0.8	0.801550966939044	-0.0015083	0.00077353	-0.030813
Trial1	3	1	blindfold	clockwise	practice	Guided	1	0.5	0	9.034027	0.45016	-1.45	-0.8	0.801550966939044	-0.0034441	-0.0076937	-0.0014773
Trial1	3	1	blindfold	clockwise	practice	Guided	1	0.5	0	9.054031	0.45016	-1.45	-0.8	0.801550966939044	0.03125	0.043083	0.013438
Trial1	3	1	blindfold	clockwise	practice	Guided	1	0.5	0	9.074036	0.45016	-1.45	-0.8	0.801550966939044	-0.018993	0.013464	-0.017565
Trial1	3	1	blindfold	clockwise	practice	Guided	1	0.5	0	9.094025	0.45015	-1.45	-0.8	0.801551585933776	0.014045	0.013468	0.0038879
Trial1	3	1	blindfold	clockwise	practice	Guided	1	0.5	0	9.114029	0.45015	-1.45	-0.8	0.801551585933776	-0.0064995	-0.033079	0.019479
Trial1	3	1	blindfold	clockwise	practice	Guided	1	0.5	0	9.134033	0.45015	-1.45	-0.8	0.801551585933776	-0.026195	-0.041545	0.0054403
Trial1	3	1	blindfold	clockwise	practice	Guided	1	0.5	0	9.154022	0.45015	-1.45	-0.8	0.801551585933776	-0.020926	0.026164	-0.022138
Trial1	3	1	blindfold	clockwise	practice	Guided	1	0.5	0	9.174026	0.45015	-1.45	-0.79996	0.801511668642267	-0.0037177	-0.0034574	0.0027156
Trial1	3	1	blindfold	clockwise	practice	Guided	1	0.5	0	9.194031	0.45015	-1.44998	-0.7998	0.801352059042649	-0.128137	0.343514	0.672157
Trial1	3	1	blindfold	clockwise	practice	Guided	1	0.5	0	9.214035	0.4501	-1.44989	-0.7996899	0.801245295374408	-0.064538	0.466124	0.789997
Trial1	3	1	blindfold	clockwise	practice	Guided	1	0.5	0	9.234024	0.45004	-1.44982	-0.79966	0.801219172351787	-0.082004	0.385608	0.784636
Trial1	3	1	blindfold	clockwise	practice	Guided	1	0.5	0	9.254028	0.45002	-1.44981	-0.79966	0.801220419535541	-0.082311	0.393974	0.654133
Trial1	3	1	blindfold	clockwise	practice	Guided	1	0.5	0	9.274033	0.45002	-1.44981	-0.79986	0.801420003763364	-0.010511	0.393856	0.376813
Trial1	3	1	blindfold	clockwise	practice	Guided	1	0.5	0	9.294022	0.45005	-1.44991	-0.79994	0.801497966643118	0.041548	0.10601	0.070394
Trial1	3	1	blindfold	clockwise	practice	Guided	1	0.5	0	9.314026	0.45012	-1.44994	-0.79996	0.801513535731102	0.037645	0.165215	0.051565
Trial1	3	1	blindfold	clockwise	practice	Guided	1	0.5	0	9.33403	0.45019	-1.44994	-0.79996	0.801509182166416	0.0037911	0.00014794	0.0914
Trial1	3	1	blindfold	clockwise	practice	Guided	1	0.5	0	9.354034	0.45021	-1.44996	-0.79996	0.801507939673989	0.039585	0.093233	0.089526
Trial1	3	1	blindfold	clockwise	practice	Guided	1	0.5	0	9.374023	0.45023	-1.44995	-0.79996	0.801506697678564	0.078132	0.148199	0.045744
Trial1	3	1	blindfold	clockwise	practice	Guided	1	0.5	0	9.394028	0.45033	-1.44996	-0.79997	0.801510547133563	0.069471	0.101601	0.040928
Trial1	3	1	blindfold	clockwise	practice	Guided	1	0.5	0	9.414032	0.45042	-1.44995	-0.79998	0.801514969042702	0.025879	0.055022	0.025415
Trial1	3	1	blindfold	clockwise	practice	Guided	1	0.5	0	9.434036	0.4505	-1.44997	-0.8	0.801529896836994	-0.0074334	-0.029614	-0.010458
Trial1	3	1	blindfold	clockwise	practice	Guided	1	0.5	0	9.454025	0.45053	-1.45001	-0.8	0.80152804217414	-0.027966	0.0084767	-0.037068
Trial1	3	1	blindfold	clockwise	practice	Guided	1	0.5	0	9.47403	0.45053	-1.45	-0.8	0.80152804217414	-0.0079719	-0.0084622	-0.0020762
Trial1	3	1	blindfold	clockwise	practice	Guided	1	0.5	0	9.494034	0.45054	-1.45	-0.8	0.801527426041453	0.045023	0.033866	-0.0027523
Trial1	3	1	blindfold	clockwise	practice	Guided	1	0.5	0	9.514023	0.45055	-1.45	-0.8	0.80152681003265	0.0081111	-0.0084613	0.024238
Trial1	3	1	blindfold	clockwise	practice	Guided	1	0.5	0	9.534027	0.45055	-1.45	-0.8	0.80152681003265	-0.018541	-0.038075	-0.044867
Trial1	3	1	blindfold	clockwise	practice	Guided	1	0.5	0	9.554031	0.45054	-1.45	-0.8	0.801527426041453	-0.014356	0.033866	0.026965
Trial1	3	1	blindfold	clockwise	practice	Guided	1	0.5	0	9.574036	0.45054	-1.45	-0.8	0.801527426041453	0.0089553	-0.025387	0.018288
Trial1	3	1	blindfold	clockwise	practice	Guided	1	0.5	0	9.594025	0.45054	-1.45	-0.8	0.801527426041453	0.021714	0.050793	-0.020104
Trial1	3	1	blindfold	clockwise	practice	Guided	1	0.5	0	9.614029	0.45055	-1.44999	-0.8	0.80152681003265	0.036964	0.0042338	-0.0075306
Trial1	3	1	blindfold	clockwise	practice	Guided	1	0.5	0	9.634033	0.45055	-1.45	-0.8	0.80152681003265	0.0044988	-0.042309	0.011374
Trial1	3	1	blindfold	clockwise	practice	Guided	1	0.5	0	9.654022	0.45055	-1.45	-0.8	0.80152681003265	-0.03352	0.025401	-0.020602
Trial1	3	1	blindfold	clockwise	practice	Guided	1	0.5	0	9.674026	0.45054	-1.45	-0.8	0.801527426041453	-0.00022156	-0.029618	-0.052077
Trial1	3	1	blindfold	clockwise	practice	Guided	1	0.5	0	9.694031	0.45055	-1.45	-0.8	0.80152681003265	0.018374	0.025402	0.0038722
Trial1	3	1	blindfold	clockwise	practice	Guided	1	0.5	0	9.714035	0.45055	-1.45	-0.79999	0.8015168750189	0.020873	-0.029615	0.0335
Trial1	3	1	blindfold	clockwise	practice	Guided	1	0.5	0	9.734024	0.45055	-1.45	-0.79998	0.80150694000562	-0.036297	-0.042299	0.056288
Trial1	3	1	blindfold	clockwise	practice	Guided	1	0.5	0	9.754028	0.45054	-1.45001	-0.79996	0.801487507546685	-0.064848	-0.02113	0.116194
Trial1	3	1	blindfold	clockwise	practice	Guided	1	0.5	0	9.774033	0.45051	-1.45001	-0.79994	0.801469428795698	-0.034858	-0.071899	0.134977
Trial1	3	1	blindfold	clockwise	practice	Guided	1	0.5	0	9.794022	0.45047	-1.45003	-0.79994	0.801471901267256	-0.007922	-0.038003	0.132464
Trial1	3	1	blindfold	clockwise	practice	Guided	1	0.5	0	9.814026	0.45047	-1.45003	-0.79994	0.801471901267256	0.021224	-0.08454	0.163808
Trial1	3	1	blindfold	clockwise	practice	Guided	1	0.5	0	9.83403	0.45047	-1.45003	-0.79994	0.801471901267256	0.017335	-0.046438	0.155093
Trial1	3	1	blindfold	clockwise	practice	Guided	1	0.5	0	9.854034	0.45047	-1.45003	-0.79994	0.801471901267256	-0.032337	0.021278	0.164404
Trial1	3	1	blindfold	clockwise	practice	Guided	1	0.5	0	9.874023	0.45047	-1.45003	-0.79994	0.801471901267256	-0.014309	-0.08873	0.094002
Trial1	3	1	blindfold	clockwise	practice	Guided	1	0.5	0	9.894028	0.45047	-1.45003	-0.79994	0.801471901267256	0.00068907	-0.037907	0.137011
Trial1	3	1	blindfold	clockwise	practice	Guided	1	0.5	0	9.914032	0.45047	-1.45003	-0.79994	0.801471901267256	0.0001326	-0.097129	0.145361
Trial1	3	1	blindfold	clockwise	practice	Guided	1	0.5	0	9.934036	0.45047	-1.45003	-0.79994	0.801471901267256	0.005402	-0.063249	0.133048
Trial1	3	1	blindfold	clockwise	practice	Guided	1	0.5	0	9.954025	0.45047	-1.45003	-0.79994	0.801471901267256	-0.025955	-0.084387	0.135154
Trial1	3	1	blindfold	clockwise	practice	Guided	1	0.5	0	9.97403	0.45047	-1.45004	-0.79996	0.801491830658771	-0.064521	-0.160524	0.082196
Trial1	3	1	blindfold	clockwise	practice	Guided	1	0.5	0	9.994034	0.45037	-1.45005	-0.79997	0.801508069636413	-0.1147	-0.041972	0.06188
Trial1	3	1	blindfold	clockwise	practice	Guided	1	0.5	0	10.01402	0.45024	-1.45004	-0.79996	0.801506075942118	-0.098566	-0.118121	0.088178
Trial1	3	1	blindfold	clockwise	practice	Guided	1	0.5	0	10.03403	0.45008	-1.45004	-0.79994	0.801496096896748	-0.010838	-0.058859	0.178119
Trial1	3	1	blindfold	clockwise	practice	Guided	1	0.5	0	10.05403	0.44998	-1.45002	-0.79993	0.801492396065343	0.010237	-0.016533	0.128959
Trial1	3	1	blindfold	clockwise	practice	Guided	1	0.5	0	10.07404	0.44995	-1.45002	-0.79994	0.801504205974511	0.026315	-0.008057	0.087893
Trial1	3	1	blindfold	clockwise	practice	Guided	1	0.5	0	10.09402	0.44994	-1.45001	-0.79996	0.801524758047365	-0.14046	-0.0038221	0.064435
Trial1	3	1	blindfold	clockwise	practice	Guided	1	0.5	0	10.11403	0.44984	-1.45001	-0.79997	0.801541062472365	-0.170122	-0.0080509	0.024361
Trial1	3	1	blindfold	clockwise	practice	Guided	1	0.5	0	10.13403	0.44966	-1.45	-0.79997	0.801552347281718	-0.131223	0.063883	0.060513
Trial1	3	1	blindfold	clockwise	practice	Guided	1	0.5	0	10.15402	0.4494	-1.44998	-0.79996	0.801558666597191	-0.075679	0.0046257	0.081063
Trial1	3	1	blindfold	clockwise	practice	Guided	1	0.5	0	10.17403	0.44913	-1.44999	-0.79997	0.80158580775075	-0.079547	-0.020764	0.072369
Trial1	3	1	blindfold	clockwise	practice	Guided	1	0.5	0	10.19403	0.44851	-1.45001	-0.79998	0.801635384275476	-0.120037	-0.0080581	0.010749
Trial1	3	1	blindfold	clockwise	practice	Guided	1	0.5	0	10.21404	0.44811	-1.45	-0.8	0.801681044696233	-0.204914	0.063877	0.013595
Trial1	3	1	blindfold	clockwise	practice	Guided	1	0.5	0	10.23402	0.44759	-1.44998	-0.8	0.801714867871323	-0.132998	0.080786	-0.01165
Trial1	3	1	blindfold	clockwise	practice	Guided	1	0.5	0	10.25403	0.447	-1.44998	-0.79999	0.801743723251729	-0.104898	0.0046107	0.053841
Trial1	3	1	blindfold	clockwise	practice	Guided	1	0.5	0	10.27403	0.44636	-1.45001	-0.80001	0.801806208500036	-0.167901	-0.025003	-0.0049938
Trial1	3	1	blindfold	clockwise	practice	Guided	1	0.5	0	10.29402	0.44474	-1.45002	-0.80004	0.801946182801218	-0.221146	-0.033444	-0.075758
Trial1	3	1	blindfold	clockwise	practice	Guided	1	0.5	0	10.31403	0.4437	-1.45002	-0.80005	0.802028447801355	-0.254433	-0.020736	-0.111536
Trial1	3	1	blindfold	clockwise	practice	Guided	1	0.5	0	10.33403	0.44249	-1.45	-0.80007	0.802134329724621	-0.224482	0.042732	-0.143552
Trial1	3	1	blindfold	clockwise	practice	Guided	1	0.5	0	10.35403	0.44111	-1.44997	-0.80008	0.802244378241655	-0.205066	0.034254	-0.183934
Trial1	3	1	blindfold	clockwise	practice	Guided	1	0.5	0	10.37402	0.43965	-1.44998	-0.80011	0.802382827623545	-0.244078	0.042712	-0.131651
Trial1	3	1	blindfold	clockwise	practice	Guided	1	0.5	0	10.39403	0.43617	-1.44997	-0.80013	0.802671977552375	-0.345097	-0.020801	-0.293585
Trial1	3	1	blindfold	clockwise	practice	Guided	1	0.5	0	10.41403	0.43425	-1.44998	-0.80013	0.802826939770103	-0.323424	0.029972	-0.283614
Trial1	3	1	blindfold	clockwise	practice	Guided	1	0.5	0	10.43404	0.43207	-1.44998	-0.80013	0.803008415244619	-0.312224	0.0045707	-0.249064
Trial1	3	1	blindfold	clockwise	practice	Guided	1	0.5	0	10.45403	0.42956	-1.45001	-0.80013	0.803224644383435	-0.291333	-0.13506	-0.22653
Trial1	3	1	blindfold	clockwise	practice	Guided	1	0.5	0	10.47403	0.42711	-1.45006	-0.80015	0.803463148580602	-0.211385	-0.168869	-0.292885
Trial1	3	1	blindfold	clockwise	practice	Guided	1	0.5	0	10.49403	0.42184	-1.4501	-0.80015	0.803958375652209	-0.216729	-0.219539	-0.28025
Trial1	3	1	blindfold	clockwise	practice	Guided	1	0.5	0	10.51402	0.41921	-1.4501	-0.80013	0.804198392028723	-0.26299	-0.168705	-0.253478
Trial1	3	1	blindfold	clockwise	practice	Guided	1	0.5	0	10.53403	0.41649	-1.45008	-0.80011	0.804456339070901	-0.276258	-0.198288	-0.182579
Trial1	3	1	blindfold	clockwise	practice	Guided	1	0.5	0	10.55403	0.41357	-1.45008	-0.80009	0.804744732072258	-0.303918	-0.194003	-0.166987
Trial1	3	1	blindfold	clockwise	practice	Guided	1	0.5	0	10.57404	0.41048	-1.45011	-0.80012	0.805112311728304	-0.357462	-0.227788	-0.180711
Trial1	3	1	blindfold	clockwise	practice	Guided	1	0.5	0	10.59402	0.4033	-1.45008	-0.80012	0.805942243939041	-0.316192	-0.126125	-0.25989
Trial1	3	1	blindfold	clockwise	practice	Guided	1	0.5	0	10.61403	0.40043	-1.45007	-0.80012	0.806291631008029	-0.383103	-0.151488	-0.259431
Trial1	3	1	blindfold	clockwise	practice	Guided	1	0.5	0	10.63403	0.39677	-1.45006	-0.80011	0.806741911807641	-0.349067	-0.142988	-0.231941
Trial1	3	1	blindfold	clockwise	practice	Guided	1	0.5	0	10.65402	0.3928	-1.45006	-0.80009	0.807239602543371	-0.366776	-0.09641	-0.156966
Trial1	3	1	blindfold	clockwise	practice	Guided	1	0.5	0	10.67403	0.38887	-1.45006	-0.8001	0.807780809974836	-0.451414	-0.168316	-0.19724
Trial1	3	1	blindfold	clockwise	practice	Guided	1	0.5	0	10.69403	0.37989	-1.45006	-0.8001	0.809065118779583	-0.466346	-0.117466	-0.207921
Trial1	3	1	blindfold	clockwise	practice	Guided	1	0.5	0	10.71404	0.37492	-1.45008	-0.80012	0.80983764537657	-0.443005	-0.185121	-0.248258
Trial1	3	1	blindfold	clockwise	practice	Guided	1	0.5	0	10.73402	0.36988	-1.45011	-0.80014	0.810651078101456	-0.312977	-0.320468	-0.324987
Trial1	3	1	blindfold	clockwise	practice	Guided	1	0.5	0	10.75403	0.36476	-1.45015	-0.80015	0.811498574192926	-0.19962	-0.392318	-0.280757
Trial1	3	1	blindfold	clockwise	practice	Guided	1	0.5	0	10.77403	0.35968	-1.45018	-0.80019	0.812399959637215	-0.066953	-0.417598	-0.349224
Trial1	3	1	blindfold	clockwise	practice	Guided	1	0.5	0	10.79402	0.34995	-1.45025	-0.8002	0.814146860232904	-0.0028598	-0.624856	-0.391872
Trial1	3	1	blindfold	clockwise	practice	Guided	1	0.5	0	10.81403	0.34556	-1.45029	-0.80021	0.81497714804397	0.034985	-0.650247	-0.440295
Trial1	3	1	blindfold	clockwise	practice	Guided	1	0.5	0	10.83403	0.34149	-1.45031	-0.80021	0.815758219099578	0.107288	-0.637552	-0.470204
Trial1	3	1	blindfold	clockwise	practice	Guided	1	0.5	0	10.85403	0.33758	-1.45032	-0.80021	0.81652697477246	0.20631	-0.63332	-0.402162
Trial1	3	1	blindfold	clockwise	practice	Guided	1	0.5	0	10.87402	0.33445	-1.45033	-0.80015	0.817096617152948	0.280994	-0.595234	-0.385866
Trial1	3	1	blindfold	clockwise	practice	Guided	1	0.5	0	10.89403	0.32945	-1.45026	-0.80012	0.818094925283072	0.233459	-0.438527	-0.241012
Trial1	3	1	blindfold	clockwise	practice	Guided	1	0.5	0	10.91403	0.32763	-1.45024	-0.80011	0.8184665489814	0.205864	-0.510345	-0.225513
Trial1	3	1	blindfold	clockwise	practice	Guided	1	0.5	0	10.93404	0.32616	-1.45023	-0.80011	0.818777393622219	0.179102	-0.455227	-0.226772
Trial1	3	1	blindfold	clockwise	practice	Guided	1	0.5	0	10.95403	0.32497	-1.45024	-0.80012	0.819040601302559	0.188306	-0.527104	-0.234705
Trial1	3	1	blindfold	clockwise	practice	Guided	1	0.5	0	10.97403	0.32415	-1.45027	-0.80012	0.81921623031064	0.247394	-0.615968	-0.261283
Trial1	3	1	blindfold	clockwise	practice	Guided	1	0.5	0	10.99403	0.32379	-1.45034	-0.80011	0.819283857220219	0.284445	-0.781008	-0.200546
Trial1	3	1	blindfold	clockwise	practice	Guided	1	0.5	0	11.01402	0.32387	-1.45038	-0.80009	0.819247039899634	0.258166	-0.823326	-0.117643
Trial1	3	1	blindfold	clockwise	practice	Guided	1	0.5	0	11.03403	0.32397	-1.4504	-0.80006	0.81919632695497	0.223004	-0.806399	-0.035185
Trial1	3	1	blindfold	clockwise	practice	Guided	1	0.5	0	11.05403	0.32407	-1.45041	-0.80003	0.819145501340119	0.17777	-0.857181	0.034664
Trial1	3	1	blindfold	clockwise	practice	Guided	1	0.5	0	11.07404	0.32414	-1.45041	-0.80001	0.819110908742099	0.124979	-0.827558	0.056872
Trial1	3	1	blindfold	clockwise	practice	Guided	1	0.5	0	11.09402	0.32416	-1.45044	-0.80001	0.819106615618396	0.042139	-1.005294	0.107358
Trial1	3	1	blindfold	clockwise	practice	Guided	1	0.5	0	11.11403	0.32416	-1.45048	-0.8	0.819096835497483	0.100104	-1.068771	0.110274
Trial1	3	1	blindfold	clockwise	practice	Guided	1	0.5	0	11.13403	0.32417	-1.45053	-0.8	0.819094692283384	0.162501	-1.221115	0.109
Trial1	3	1	blindfold	clockwise	practice	Guided	1	0.5	0	11.15402	0.32418	-1.45058	-0.8	0.819092542788234	0.240006	-1.314215	0.070609
Trial1	3	1	blindfold	clockwise	practice	Guided	1	0.5	0	11.17403	0.32419	-1.45063	-0.8	0.819090399806648	0.240069	-1.403083	-0.026101
Trial1	3	1	blindfold	clockwise	practice	Guided	1	0.5	0	11.19403	0.32422	-1.4507	-0.8	0.819083958766908	0.223744	-1.479255	-0.060484
Trial1	3	1	blindfold	clockwise	practice	Guided	1	0.5	0	11.21404	0.32423	-1.45072	-0.8	0.81908180985496	0.247362	-1.508878	-0.0055102
Trial1	3	1	blindfold	clockwise	practice	Guided	1	0.5	0	11.23402	0.32424	-1.45075	-0.80001	0.819089447780749	0.227857	-1.555428	-0.021861
Trial1	3	1	blindfold	clockwise	practice	Guided	1	0.5	0	11.25403	0.32425	-1.45076	-0.80001	0.819087299127676	0.21811	-1.572355	-0.039678
Trial1	3	1	blindfold	clockwise	practice	Guided	1	0.5	0	11.27403	0.32426	-1.45077	-0.8	0.819075376608526	0.239081	-1.601977	-0.013443
Trial1	3	1	blindfold	clockwise	practice	Guided	1	0.5	0	11.29402	0.32429	-1.45077	-0.8	0.819068944408991	0.238819	-1.491951	0.083244
Trial1	3	1	blindfold	clockwise	practice	Guided	1	0.5	0	11.31403	0.3243	-1.45076	-0.8	0.819066796313148	0.27066	-1.504646	0.067922
Trial1	3	1	blindfold	clockwise	practice	Guided	1	0.5	0	11.33403	0.32431	-1.45075	-0.8	0.819064648334094	0.248299	-1.487719	-0.025647
Trial1	3	1	blindfold	clockwise	practice	Guided	1	0.5	0	11.35403	0.32432	-1.45075	-0.80001	0.819072281002719	0.216856	-1.5385	-0.111437
Trial1	3	1	blindfold	clockwise	practice	Guided	1	0.5	0	11.37402	0.32434	-1.45076	-0.80002	0.819077830876893	0.219182	-1.606209	-0.165721
Trial1	3	1	blindfold	clockwise	practice	Guided	1	0.5	0	11.39403	0.32436	-1.4508	-0.80003	0.819083271279944	0.30265	-1.614673	-0.237317
Trial1	3	1	blindfold	clockwise	practice	Guided	1	0.5	0	11.41403	0.32437	-1.45081	-0.80004	0.819090904753286	0.311058	-1.686613	-0.228651
Trial1	3	1	blindfold	clockwise	practice	Guided	1	0.5	0	11.43404	0.32439	-1.45084	-0.80005	0.819096339653556	0.345136	-1.779713	-0.197324
Trial1	3	1	blindfold	clockwise	practice	Guided	1	0.5	0	11.45403	0.32441	-1.45087	-0.80005	0.819092046167795	0.386235	-1.834726	-0.220536
Trial1	3	1	blindfold	clockwise	practice	Guided	1	0.5	0	11.47403	0.32443	-1.45091	-0.80007	0.819107385831442	0.344477	-1.898203	-0.281302
Trial1	3	1	blindfold	clockwise	practice	Guided	1	0.5	0	11.49403	0.32446	-1.45094	-0.80008	0.819110676427353	0.27903	-1.948985	-0.288493
Trial1	3	1	blindfold	clockwise	practice	Guided	1	0.5	0	11.51402	0.32447	-1.45096	-0.80008	0.819108536905927	0.287445	-1.953217	-0.304765
Trial1	3	1	blindfold	clockwise	practice	Guided	1	0.5	0	11.53403	0.32448	-1.45096	-0.80009	0.81911611387973	0.30256	-1.893972	-0.249308
Trial1	3	1	blindfold	clockwise	practice	Guided	1	0.5	0	11.55403	0.3245	-1.45096	-0.80009	0.819111822698178	0.306327	-1.877044	-0.236444
Trial1	3	1	blindfold	clockwise	practice	Guided	1	0.5	0	11.57404	0.32451	-1.45094	-0.8001	0.819119464735366	0.222794	-1.758554	-0.313995
Trial1	3	1	blindfold	clockwise	practice	Guided	1	0.5	0	11.59402	0.32453	-1.45082	-0.8001	0.81911518068935	0.21093	-1.441169	-0.29666
Trial1	3	1	blindfold	clockwise	practice	Guided	1	0.5	0	11.61403	0.32454	-1.45075	-0.8001	0.819113042032954	0.140023	-1.348069	-0.210391
Trial1	3	1	blindfold	clockwise	practice	Guided	1	0.5	0	11.63403	0.32455	-1.45068	-0.8001	0.819110897109134	0.197356	-1.178797	-0.199204
Trial1	3	1	blindfold	clockwise	practice	Guided	1	0.5	0	11.65402	0.3246	-1.45054	-0.80009	0.819090405707635	0.311638	-0.886803	-0.075961
Trial1	3	1	blindfold	clockwise	practice	Guided	1	0.5	0	11.67403	0.3246	-1.45054	-0.80009	0.819090405707635	0.311638	-0.886803	-0.075961
Trial1	3	1	blindfold	clockwise	practice	Guided	1	0.5	0	11.69403	0.32521	-1.45054	-0.80007	0.818940555514859	0.311638	-0.886803	-0.075961
Trial1	3	1	blindfold	clockwise	practice	Guided	1	0.5	0	11.71404	0.32522	-1.45036	-0.80005	0.818918794377268	0.316009	-0.57365	-0.079809
Trial1	3	1	blindfold	clockwise	practice	Guided	1	0.5	0	11.73402	0.3257	-1.45029	-0.80005	0.818816477794416	0.28076	-0.522864	-0.089841
Trial1	3	1	blindfold	clockwise	practice	Guided	1	0.5	0	11.75403	0.32626	-1.45026	-0.80005	0.818697457498731	0.289977	-0.50587	-0.097758
Trial1	3	1	blindfold	clockwise	practice	Guided	1	0.5	0	11.77403	0.32695	-1.45022	-0.80006	0.818561155794627	0.327269	-0.294182	-0.133757
Trial1	3	1	blindfold	clockwise	practice	Guided	1	0.5	0	11.79402	0.3288	-1.45013	-0.80005	0.818162191584475	0.292991	-0.21787	-0.072176
Trial1	3	1	blindfold	clockwise	practice	Guided	1	0.5	0	11.81403	0.32997	-1.45011	-0.80003	0.817898642835264	0.246051	-0.226272	-0.023906
Trial1	3	1	blindfold	clockwise	practice	Guided	1	0.5	0	11.83403	0.33126	-1.45011	-0.80002	0.817621704692095	0.219528	-0.251601	-0.029338
Trial1	3	1	blindfold	clockwise	practice	Guided	1	0.5	0	11.85403	0.33269	-1.45012	-0.80001	0.817317919450677	0.180699	-0.171131	-0.056183
Trial1	3	1	blindfold	clockwise	practice	Guided	1	0.5	0	11.87402	0.33416	-1.45011	-0.80001	0.817018268526121	0.254567	-0.090671	-0.019096
Trial1	3	1	blindfold	clockwise	practice	Guided	1	0.5	0	11.89403	0.33756	-1.45005	-0.79999	0.816315350635557	0.194173	-0.052527	0.02852
Trial1	3	1	blindfold	clockwise	practice	Guided	1	0.5	0	11.91403	0.33943	-1.45003	-0.79995	0.815906080255783	0.18085	-0.060979	0.116206
Trial1	3	1	blindfold	clockwise	practice	Guided	1	0.5	0	11.93404	0.34144	-1.45003	-0.79993	0.815493310015838	0.116043	-0.044033	0.163451
Trial1	3	1	blindfold	clockwise	practice	Guided	1	0.5	0	11.95403	0.3434	-1.45003	-0.79994	0.815124252610063	0.079339	-0.120183	0.094318
Trial1	3	1	blindfold	clockwise	practice	Guided	1	0.5	0	11.97403	0.34542	-1.45005	-0.80006	0.814856449427201	0.121822	-0.132849	0.046007
Trial1	3	1	blindfold	clockwise	practice	Guided	1	0.5	0	11.99403	0.34941	-1.4501	-0.80011	0.814158110151574	0.228533	-0.297775	-0.213344
Trial1	3	1	blindfold	clockwise	practice	Guided	1	0.5	0	12.01402	0.35164	-1.45015	-0.80013	0.813768226270323	0.234274	-0.395006	-0.238137
Trial1	3	1	blindfold	clockwise	practice	Guided	1	0.5	0	12.03403	0.35378	-1.4502	-0.80013	0.813380791277395	0.289995	-0.483766	-0.281373
Trial1	3	1	blindfold	clockwise	practice	Guided	1	0.5	0	12.05403	0.35605	-1.45024	-0.80012	0.812965937182592	0.25963	-0.513356	-0.211296
Trial1	3	1	blindfold	clockwise	practice	Guided	1	0.5	0	12.07404	0.35823	-1.45028	-0.80011	0.812572959089444	0.294954	-0.602224	-0.205087
Trial1	3	1	blindfold	clockwise	practice	Guided	1	0.5	0	12.09402	0.36303	-1.45033	-0.80013	0.81176894305568	0.346681	-0.631847	-0.256686
Trial1	3	1	blindfold	clockwise	practice	Guided	1	0.5	0	12.11403	0.36548	-1.45033	-0.80017	0.811398585619558	0.322305	-0.648774	-0.383952
Trial1	3	1	blindfold	clockwise	practice	Guided	1	0.5	0	12.13403	0.36806	-1.45033	-0.80019	0.810994547866984	0.294121	-0.712251	-0.355806
Trial1	3	1	blindfold	clockwise	practice	Guided	1	0.5	0	12.15402	0.37047	-1.45034	-0.80018	0.810596070740991	0.193805	-0.809582	-0.394689
Trial1	3	1	blindfold	clockwise	practice	Guided	1	0.5	0	12.17403	0.37289	-1.45038	-0.80021	0.810242553720617	0.290257	-0.923841	-0.36403
Trial1	3	1	blindfold	clockwise	practice	Guided	1	0.5	0	12.19403	0.37763	-1.45052	-0.80024	0.809542119955954	0.356667	-1.11004	-0.515607
Trial1	3	1	blindfold	clockwise	practice	Guided	1	0.5	0	12.21404	0.37993	-1.45055	-0.80026	0.809217453356809	0.399317	-1.114272	-0.479455
Trial1	3	1	blindfold	clockwise	practice	Guided	1	0.5	0	12.23402	0.38221	-1.45058	-0.80027	0.808892138249719	0.425331	-1.228531	-0.545188
Trial1	3	1	blindfold	clockwise	practice	Guided	1	0.5	0	12.25403	0.38456	-1.4506	-0.8002501	0.808533576372222	0.40036	-1.228531	-0.495968
Trial1	3	1	blindfold	clockwise	practice	Guided	1	0.5	0	12.27403	0.38678	-1.45062	-0.8002	0.808170078172803	0.303101	-1.304703	-0.437631
Trial1	3	1	blindfold	clockwise	practice	Guided	1	0.5	0	12.29402	0.39087	-1.45071	-0.80019	0.807597267825773	0.227572	-1.524757	-0.353733
Trial1	3	1	blindfold	clockwise	practice	Guided	1	0.5	0	12.31403	0.39262	-1.45074	-0.80019	0.807362654669675	0.233958	-1.507829	-0.386864
Trial1	3	1	blindfold	clockwise	practice	Guided	1	0.5	0	12.33403	0.39407	-1.45076	-0.80021	0.807190936303139	0.245034	-1.524757	-0.423928
Trial1	3	1	blindfold	clockwise	practice	Guided	1	0.5	0	12.35403	0.39533	-1.45077	-0.80022	0.807036476926346	0.118661	-1.558611	-0.473148
Trial1	3	1	blindfold	clockwise	practice	Guided	1	0.5	0	12.37402	0.39632	-1.45078	-0.80024	0.806928479713889	0.095747	-1.605161	-0.46072
Trial1	3	1	blindfold	clockwise	practice	Guided	1	0.5	0	12.39403	0.39709	-1.45083	-0.80024	0.806829901764365	0.087126	-1.69826	-0.466278
Trial1	3	1	blindfold	clockwise	practice	Guided	1	0.5	0	12.41403	0.39709	-1.45084	-0.80024	0.806829901764365	0.116488	-1.732115	-0.431842
Trial1	3	1	blindfold	clockwise	practice	Guided	1	0.5	0	12.43404	0.3971	-1.45085	-0.80024	0.806828628408746	0.090533	-1.795592	-0.449006
Trial1	3	1	blindfold	clockwise	practice	Guided	1	0.5	0	12.45403	0.3971	-1.45086	-0.80024	0.806828628408746	0.065807	-1.79136	-0.483989
Trial1	3	1	blindfold	clockwise	practice	Guided	1	0.5	0	12.47403	0.39711	-1.45087	-0.80024	0.806827355174658	0.060613	-1.723651	-0.474972
Trial1	3	1	blindfold	clockwise	practice	Guided	1	0.5	0	12.49403	0.39711	-1.45086	-0.80024	0.806827355174658	0.121533	-1.681333	-0.446783
Trial1	3	1	blindfold	clockwise	practice	Guided	1	0.5	0	12.51402	0.39712	-1.45086	-0.80024	0.806826078261947	0.148392	-1.787128	-0.424145
Trial1	3	1	blindfold	clockwise	practice	Guided	1	0.5	0	12.53403	0.39712	-1.45087	-0.80024	0.806826078261947	0.128337	-1.897155	-0.488241
Trial1	3	1	blindfold	clockwise	practice	Guided	1	0.5	0	12.55403	0.39713	-1.45091	-0.80024	0.806824805271285	0.098672	-2.015645	-0.515197
Trial1	3	1	blindfold	clockwise	practice	Guided	1	0.5	0	12.57404	0.39713	-1.45096	-0.8002501	0.806834796245919	0.113443	-2.0495	-0.54429
Trial1	3	1	blindfold	clockwise	practice	Guided	1	0.5	0	12.59402	0.39715	-1.451	-0.8002501	0.806832246861697	0.190358	-2.079122	-0.560351
Trial1	3	1	blindfold	clockwise	practice	Guided	1	0.5	0	12.61403	0.39716	-1.45101	-0.8002501	0.80683096665445	0.188363	-2.134136	-0.522609
Trial1	3	1	blindfold	clockwise	practice	Guided	1	0.5	0	12.63403	0.39716	-1.45103	-0.8002501	0.80683096665445	0.125161	-2.206076	-0.522026
Trial1	3	1	blindfold	clockwise	practice	Guided	1	0.5	0	12.65402	0.39717	-1.45106	-0.8002501	0.806829694166767	0.074997	-2.278017	-0.571249
Trial1	3	1	blindfold	clockwise	practice	Guided	1	0.5	0	12.67403	0.39717	-1.4511	-0.80027	0.806849439774135	0.072003	-2.345726	-0.575184
Trial1	3	1	blindfold	clockwise	practice	Guided	1	0.5	0	12.69403	0.39718	-1.45118	-0.80028	0.80685809938007	0.125469	-2.464216	-0.673491
Trial1	3	1	blindfold	clockwise	practice	Guided	1	0.5	0	12.71404	0.39719	-1.45122	-0.80029	0.806866814462305	0.211194	-2.582707	-0.845204
Trial1	3	1	blindfold	clockwise	practice	Guided	1	0.5	0	12.73402	0.3972	-1.45126	-0.80031	0.80688534723794	0.241459	-2.722356	-0.889778
Trial1	3	1	blindfold	clockwise	practice	Guided	1	0.5	0	12.75403	0.39721	-1.45131	-0.80032	0.80689394441101	0.221887	-2.790065	-0.953965
Trial1	3	1	blindfold	clockwise	practice	Guided	1	0.5	0	12.77403	0.39722	-1.45136	-0.80036	0.806932341588928	0.235171	-2.874701	-0.979125
Trial1	3	1	blindfold	clockwise	practice	Guided	1	0.5	0	12.79402	0.39725	-1.45143	-0.80037	0.806938451674782	0.244161	-3.039741	-1.032604
Trial1	3	1	blindfold	clockwise	practice	Guided	1	0.5	0	12.81403	0.39726	-1.45148	-0.80039	0.806957040850427	0.291704	-3.145536	-1.084531
Trial1	3	1	blindfold	clockwise	practice	Guided	1	0.5	0	12.83403	0.39727	-1.45151	-0.8004	0.806965701904819	0.255385	-3.183622	-1.08189
Trial1	3	1	blindfold	clockwise	practice	Guided	1	0.5	0	12.85403	0.39728	-1.45154	-0.80041	0.80697430020069	0.230927	-3.10745	-1.03758
Trial1	3	1	blindfold	clockwise	practice	Guided	1	0.5	0	12.87402	0.39729	-1.45155	-0.8004301	0.806992952828499	0.173627	-3.213245	-1.049327
Trial1	3	1	blindfold	clockwise	practice	Guided	1	0.5	0	12.89403	0.3973	-1.45157	-0.80044	0.807001551452695	0.075815	-3.280954	-1.130745
Trial1	3	1	blindfold	clockwise	practice	Guided	1	0.5	0	12.91403	0.3973	-1.45158	-0.80045	0.807011424495953	0.0043101	-3.306344	-1.050762
Trial1	3	1	blindfold	clockwise	practice	Guided	1	0.5	0	12.93404	0.3973	-1.4516	-0.80046	0.807021356661238	-0.01002	-3.378285	-1.078244
Trial1	3	1	blindfold	clockwise	practice	Guided	1	0.5	0	12.95403	0.39729	-1.45162	-0.80047	0.807032563183057	-0.071938	-3.407908	-1.118304
Trial1	3	1	blindfold	clockwise	practice	Guided	1	0.5	0	12.97403	0.39729	-1.45164	-0.80049	0.80705242749232	-0.160007	-3.420603	-1.198684
Trial1	3	1	blindfold	clockwise	practice	Guided	1	0.5	0	12.99403	0.39727	-1.45166	-0.8005	0.807064845718314	-0.412548	-3.488312	-1.159153
Trial1	3	1	blindfold	clockwise	practice	Guided	1	0.5	0	13.01402	0.39725	-1.45168	-0.80051	0.807077323491114	-0.53695	-3.462921	-1.208315
Trial1	3	1	blindfold	clockwise	practice	Guided	1	0.5	0	13.03403	0.39722	-1.4517	-0.8005201	0.807091135940779	-0.651235	-3.492544	-1.269801
Trial1	3	1	blindfold	clockwise	practice	Guided	1	0.5	0	13.05403	0.39719	-1.45171	-0.80054	0.807114700251169	-0.74106	-3.467153	-1.258197
Trial1	3	1	blindfold	clockwise	practice	Guided	1	0.5	0	13.07404	0.39716	-1.45172	-0.80056	0.80713838371598	-0.757907	-3.547557	-1.334445
Trial1	3	1	blindfold	clockwise	practice	Guided	1	0.5	0	13.09402	0.3971	-1.45176	-0.80058	0.807165897232791	-0.625481	-3.670279	-1.482859
Trial1	3	1	blindfold	clockwise	practice	Guided	1	0.5	0	13.11403	0.39707	-1.45179	-0.8006	0.807189524414125	-0.604297	-3.843783	-1.540526
Trial1	3	1	blindfold	clockwise	practice	Guided	1	0.5	0	13.13403	0.39704	-1.45185	-0.80063	0.807223091905787	-0.622364	-4.004591	-1.613097
Trial1	3	1	blindfold	clockwise	practice	Guided	1	0.5	0	13.15402	0.397	-1.45193	-0.80065	0.807248053804523	-0.725378	-4.169632	-1.757923
Trial1	3	1	blindfold	clockwise	practice	Guided	1	0.5	0	13.17403	0.39697	-1.45201	-0.8006999	0.807301427597728	-0.805412	-4.250036	-1.818883
Trial1	3	1	blindfold	clockwise	practice	Guided	1	0.5	0	13.19403	0.39688	-1.45207	-0.80073	0.807342713641185	-0.90942	-4.190791	-1.966343
Trial1	3	1	blindfold	clockwise	practice	Guided	1	0.5	0	13.21404	0.39684	-1.45209	-0.80077	0.807387486137014	-0.820226	-4.419308	-2.121011
Trial1	3	1	blindfold	clockwise	practice	Guided	1	0.5	0	13.23402	0.3968	-1.45215	-0.8008	0.807422391582925	-0.651785	-4.80017	-2.262654
Trial1	3	1	blindfold	clockwise	practice	Guided	1	0.5	0	13.25403	0.39677	-1.45229	-0.80084	0.807465894466751	-0.601775	-5.189495	-2.339216
Trial1	3	1	blindfold	clockwise	practice	Guided	1	0.5	0	13.27403	0.39674	-1.45246	-0.80091	0.807539133113458	-0.643239	-5.384158	-2.336309
Trial1	3	1	blindfold	clockwise	practice	Guided	1	0.5	0	13.29402	0.39667	-1.45262	-0.80094	0.807577881533247	-0.882642	-5.413781	-2.583159
Trial1	3	1	blindfold	clockwise	practice	Guided	1	0.5	0	13.31403	0.39663	-1.45265	-0.80098	0.807622665599446	-1.076756	-5.413781	-2.695382
Trial1	3	1	blindfold	clockwise	practice	Guided	1	0.5	0	13.33403	0.39657	-1.45267	-0.80102	0.80766995264231	-1.110615	-5.528039	-2.726786
Trial1	3	1	blindfold	clockwise	practice	Guided	1	0.5	0	13.35403	0.39653	-1.45271	-0.80105	0.807704868548671	-1.060044	-5.739629	-2.73627
Trial1	3	1	blindfold	clockwise	practice	Guided	1	0.5	0	13.37402	0.39648	-1.45278	-0.80111	0.807770744115032	-0.912467	-5.963915	-2.761561
Trial1	3	1	blindfold	clockwise	practice	Guided	1	0.5	0	13.39403	0.39639	-1.45298	-0.80114	0.807812076011689	-0.888087	-6.260141	-2.798001
Trial1	3	1	blindfold	clockwise	practice	Guided	1	0.5	0	13.41403	0.39635	-1.45303	-0.80116	0.807837009223108	-0.899068	-6.238982	-2.837792
Trial1	3	1	blindfold	clockwise	practice	Guided	1	0.5	0	13.43404	0.39632	-1.45304	-0.80119	0.807870652654358	-0.93362	-6.133187	-2.859515
Trial1	3	1	blindfold	clockwise	practice	Guided	1	0.5	0	13.45403	0.39628	-1.45304	-0.80121	0.807895647870983	-0.935323	-6.167041	-2.830164
Trial1	3	1	blindfold	clockwise	practice	Guided	1	0.5	0	13.47403	0.39624	-1.45306	-0.80125	0.807940384056451	-0.824041	-6.382863	-2.823971
Trial1	3	1	blindfold	clockwise	practice	Guided	1	0.5	0	13.49403	0.39618	-1.45316	-0.80127	0.807967955709909	-0.622757	-6.742566	-2.909322
Trial1	3	1	blindfold	clockwise	practice	Guided	1	0.5	0	13.51402	0.39615	-1.45322	-0.80128	0.807981739211521	-0.584962	-6.75103	-2.877137
Trial1	3	1	blindfold	clockwise	practice	Guided	1	0.5	0	13.53403	0.39613	-1.45326	-0.80129	0.807994181100556	-0.593254	-6.780652	-2.734572
Trial1	3	1	blindfold	clockwise	practice	Guided	1	0.5	0	13.55403	0.3961	-1.45328	-0.80129	0.807998043473378	-0.621059	-6.801811	-2.639422
Trial1	3	1	blindfold	clockwise	practice	Guided	1	0.5	0	13.57404	0.39608	-1.45331	-0.8013	0.808010600858678	-0.631669	-6.886447	-2.610581
Trial1	3	1	blindfold	clockwise	practice	Guided	1	0.5	0	13.59402	0.39604	-1.45335	-0.80131	0.808025616884511	-0.528498	-6.890679	-2.85281
Trial1	3	1	blindfold	clockwise	practice	Guided	1	0.5	0	13.61403	0.39602	-1.45336	-0.80133	0.808047995352033	-0.4402	-6.983779	-2.912098
Trial1	3	1	blindfold	clockwise	practice	Guided	1	0.5	0	13.63403	0.396	-1.45339	-0.80134	0.808060499162952	-0.392129	-7.182673	-2.975322
Trial1	3	1	blindfold	clockwise	practice	Guided	1	0.5	0	13.65402	0.39599	-1.45345	-0.80135	0.808071714452302	-0.380989	-7.335018	-2.936813
Trial1	3	1	blindfold	clockwise	practice	Guided	1	0.5	0	13.67403	0.39597	-1.45352	-0.80138	0.808104020292929	-0.339015	-7.470436	-2.892305
Trial1	3	1	blindfold	clockwise	practice	Guided	1	0.5	0	13.69403	0.39594	-1.45366	-0.8013901	0.808117877410579	-0.353689	-7.711648	-3.023574
Trial1	3	1	blindfold	clockwise	practice	Guided	1	0.5	0	13.71404	0.39592	-1.4537	-0.8014	0.808130319918295	-0.392725	-7.724344	-3.04266
Trial1	3	1	blindfold	clockwise	practice	Guided	1	0.5	0	13.73402	0.39591	-1.45373	-0.80141	0.808141539809184	-0.413723	-7.80898	-3.064912
Trial1	3	1	blindfold	clockwise	practice	Guided	1	0.5	0	13.75403	0.39589	-1.45376	-0.80142	0.808153986778558	-0.429992	-7.863993	-3.015365
Trial1	3	1	blindfold	clockwise	practice	Guided	1	0.5	0	13.77403	0.39588	-1.4538	-0.80143	0.808165203120551	-0.432908	-7.986715	-2.957436
Trial1	3	1	blindfold	clockwise	practice	Guided	1	0.5	0	13.79402	0.39585	-1.45388	-0.80143	0.808169070128632	-0.370643	-8.071351	-2.914293
Trial1	3	1	blindfold	clockwise	practice	Guided	1	0.5	0	13.81403	0.39583	-1.45391	-0.80144	0.808181577511803	-0.390912	-8.168683	-2.920546
Trial1	3	1	blindfold	clockwise	practice	Guided	1	0.5	0	13.83403	0.39582	-1.45393	-0.80144	0.808182868266183	-0.470486	-8.160219	-3.009292
Trial1	3	1	blindfold	clockwise	practice	Guided	1	0.5	0	13.85403	0.3958	-1.45395	-0.80146	0.808205306308439	-0.566349	-8.194073	-3.118493
Trial1	3	1	blindfold	clockwise	practice	Guided	1	0.5	0	13.87402	0.39578	-1.45398	-0.80149	0.808237619435193	-0.570618	-8.244855	-3.177709
Trial1	3	1	blindfold	clockwise	practice	Guided	1	0.5	0	13.89403	0.39574	-1.45404	-0.80151	0.808262574507065	-0.392597	-8.519922	-3.353959
Trial1	3	1	blindfold	clockwise	practice	Guided	1	0.5	0	13.91403	0.39573	-1.4541	-0.80153	0.808283726064047	-0.322073	-8.723048	-3.420864
Trial1	3	1	blindfold	clockwise	practice	Guided	1	0.5	0	13.93404	0.39571	-1.45419	-0.80155	0.808306165763195	-0.308782	-8.883857	-3.473827
Trial1	3	1	blindfold	clockwise	practice	Guided	1	0.5	0	13.95403	0.3957	-1.45428	-0.8015699	0.808327195485482	-0.288807	-9.006579	-3.528845
Trial1	3	1	blindfold	clockwise	practice	Guided	1	0.5	0	13.97403	0.39568	-1.45434	-0.80161	0.808369495400479	-0.377968	-9.027738	-3.588757
Trial1	3	1	blindfold	clockwise	practice	Guided	1	0.5	0	13.99403	0.39565	-1.45441	-0.80163	0.808393228460998	-0.54543	-9.226633	-3.716192
Trial1	3	1	blindfold	clockwise	practice	Guided	1	0.5	0	14.01402	0.39563	-1.45446	-0.8016599	0.808425481143176	-0.569414	-9.332428	-3.763858
Trial1	3	1	blindfold	clockwise	practice	Guided	1	0.5	0	14.03403	0.3956	-1.45451	-0.80169	0.808459141541778	-0.561676	-9.484772	-3.898029
Trial1	3	1	blindfold	clockwise	practice	Guided	1	0.5	0	14.05403	0.39558	-1.45457	-0.8017099	0.808481528293505	-0.647784	-9.569408	-3.873566
Trial1	3	1	blindfold	clockwise	practice	Guided	1	0.5	0	14.07404	0.39555	-1.45462	-0.8017499	0.808525064485572	-0.751283	-9.52709	-3.91747
Trial1	3	1	blindfold	clockwise	practice	Guided	1	0.5	0	14.09402	0.39549	-1.45464	-0.80177	0.80855273506208	-1.061008	-9.302805	-3.897472
Trial1	3	1	blindfold	clockwise	practice	Guided	1	0.5	0	14.11403	0.39545	-1.45465	-0.80178	0.808567775990504	-1.17106	-9.218169	-3.844933
Trial1	3	1	blindfold	clockwise	practice	Guided	1	0.5	0	14.13403	0.39541	-1.45464	-0.80179	0.808582877843836	-1.219886	-9.141997	-3.77202
Trial1	3	1	blindfold	clockwise	practice	Guided	1	0.5	0	14.15402	0.39536	-1.45463	-0.8018	0.808599218200129	-1.202359	-9.065824	-3.766799
Trial1	3	1	blindfold	clockwise	practice	Guided	1	0.5	0	14.17403	0.39531	-1.4546	-0.8018	0.808605691243748	-1.173158	-8.98542	-3.655715
Trial1	3	1	blindfold	clockwise	practice	Guided	1	0.5	0	14.19403	0.39523	-1.45455	-0.80178	0.808596248249448	-0.907135	-8.72728	-3.400512
Trial1	3	1	blindfold	clockwise	practice	Guided	1	0.5	0	14.21404	0.39519	-1.4545	-0.80177	0.808591565206365	-0.760621	-8.477604	-3.236375
Trial1	3	1	blindfold	clockwise	practice	Guided	1	0.5	0	14.23402	0.39517	-1.4544	-0.80174	0.808564370313081	-0.562762	-8.113669	-3.035605
Trial1	3	1	blindfold	clockwise	practice	Guided	1	0.5	0	14.25403	0.39514	-1.45424	-0.8017099	0.80853847085911	-0.363178	-7.737039	-2.864193
Trial1	3	1	blindfold	clockwise	practice	Guided	1	0.5	0	14.27403	0.39513	-1.45407	-0.80162	0.808450589891451	-0.176822	-7.402727	-2.693546
Trial1	3	1	blindfold	clockwise	practice	Guided	1	0.5	0	14.29402	0.39513	-1.45366	-0.8015699	0.808400945038657	0.137601	-6.602917	-2.271484
Trial1	3	1	blindfold	clockwise	practice	Guided	1	0.5	0	14.31403	0.39513	-1.45348	-0.80152	0.808351418439891	0.226113	-6.310922	-2.106497
Trial1	3	1	blindfold	clockwise	practice	Guided	1	0.5	0	14.33403	0.39515	-1.4533	-0.80146	0.808289364814657	0.262337	-5.866583	-1.885637
Trial1	3	1	blindfold	clockwise	practice	Guided	1	0.5	0	14.35403	0.39516	-1.45309	-0.8014	0.808228554992821	0.267206	-5.401085	-1.662384
Trial1	3	1	blindfold	clockwise	practice	Guided	1	0.5	0	14.37402	0.39517	-1.45285	-0.80121	0.808038901135503	0.255829	-4.931356	-1.426551
Trial1	3	1	blindfold	clockwise	practice	Guided	1	0.5	0	14.39403	0.39521	-1.45236	-0.80106	0.807884892744068	0.198369	-4.013055	-1.014277
Trial1	3	1	blindfold	clockwise	practice	Guided	1	0.5	0	14.41403	0.39523	-1.45214	-0.80093	0.807753399389077	0.177563	-3.754915	-0.809336
Trial1	3	1	blindfold	clockwise	practice	Guided	1	0.5	0	14.43404	0.39526	-1.45195	-0.80082	0.807640469220416	0.14474	-3.314808	-0.781785
Trial1	3	1	blindfold	clockwise	practice	Guided	1	0.5	0	14.45403	0.39527	-1.45177	-0.8006999	0.807520144487836	0.133799	-3.039741	-0.593102
Trial1	3	1	blindfold	clockwise	practice	Guided	1	0.5	0	14.47403	0.39529	-1.45158	-0.80056	0.807378781270151	0.112366	-2.646184	-0.518914
Trial1	3	1	blindfold	clockwise	practice	Guided	1	0.5	0	14.49403	0.39532	-1.45126	-0.8005201	0.807335291649562	0.18338	-2.12144	-0.483808
Trial1	3	1	blindfold	clockwise	practice	Guided	1	0.5	0	14.51402	0.39533	-1.45112	-0.80048	0.807294277094005	0.217901	-1.888691	-0.508111
Trial1	3	1	blindfold	clockwise	practice	Guided	1	0.5	0	14.53403	0.39535	-1.45102	-0.80045	0.807261897316732	0.279555	-1.757506	-0.496059
Trial1	3	1	blindfold	clockwise	practice	Guided	1	0.5	0	14.55403	0.39537	-1.45093	-0.80042	0.807229576955813	0.296528	-1.562843	-0.482402
Trial1	3	1	blindfold	clockwise	practice	Guided	1	0.5	0	14.57404	0.3954	-1.45083	-0.80031	0.807116648179699	0.309775	-1.380875	-0.483865
Trial1	3	1	blindfold	clockwise	practice	Guided	1	0.5	0	14.59402	0.39552	-1.45058	-0.8002501	0.807041645784882	0.237482	-0.682628	-0.313012
Trial1	3	1	blindfold	clockwise	practice	Guided	1	0.5	0	14.61403	0.39564	-1.45039	-0.80022	0.806996332849854	0.197292	-0.487937	-0.496028
Trial1	3	1	blindfold	clockwise	practice	Guided	1	0.5	0	14.63403	0.39585	-1.45028	-0.80019	0.806939411041108	0.239786	-0.487853	-0.332718
Trial1	3	1	blindfold	clockwise	practice	Guided	1	0.5	0	14.65402	0.39611	-1.45023	-0.80018	0.806895964919383	0.22691	-0.365014	-0.363757
Trial1	3	1	blindfold	clockwise	practice	Guided	1	0.5	0	14.67403	0.39642	-1.4502	-0.8002	0.8068760302433	0.307548	-0.386071	-0.371587
Trial1	3	1	blindfold	clockwise	practice	Guided	1	0.5	0	14.69403	0.39742	-1.45022	-0.80021	0.806758142982865	0.333063	-0.44084	-0.428717
Trial1	3	1	blindfold	clockwise	practice	Guided	1	0.5	0	14.71404	0.39807	-1.45023	-0.80021	0.806675753985797	0.278972	-0.487263	-0.419105
Trial1	3	1	blindfold	clockwise	practice	Guided	1	0.5	0	14.73402	0.39882	-1.45024	-0.80021	0.806581324134756	0.18443	-0.576079	-0.403431
Trial1	3	1	blindfold	clockwise	practice	Guided	1	0.5	0	14.75403	0.39954	-1.45027	-0.80021	0.806491322213292	0.208344	-0.559152	-0.431352
Trial1	3	1	blindfold	clockwise	practice	Guided	1	0.5	0	14.77403	0.40028	-1.45028	-0.80012	0.806310167836108	0.212039	-0.67341	-0.41811
Trial1	3	1	blindfold	clockwise	practice	Guided	1	0.5	0	14.79402	0.40165	-1.45033	-0.80007	0.806092302991716	0.136258	-0.542216	-0.11553
Trial1	3	1	blindfold	clockwise	practice	Guided	1	0.5	0	14.81403	0.40229	-1.45031	-0.80005	0.805994532359778	0.123649	-0.703021	-0.101855
Trial1	3	1	blindfold	clockwise	practice	Guided	1	0.5	0	14.83403	0.40281	-1.45035	-0.80003	0.80591183417645	0.016273	-0.800352	-0.046795
Trial1	3	1	blindfold	clockwise	practice	Guided	1	0.5	0	14.85403	0.40314	-1.45039	-0.79999	0.8058323990807	-0.026938	-0.762266	0.081085
Trial1	3	1	blindfold	clockwise	practice	Guided	1	0.5	0	14.87402	0.40325	-1.45039	-0.79996	0.805789361158274	-0.051629	-0.766498	0.197393
Trial1	3	1	blindfold	clockwise	practice	Guided	1	0.5	0	14.89403	0.40324	-1.4504	-0.79994	0.805770740466511	-0.151548	-0.829975	0.304932
Trial1	3	1	blindfold	clockwise	practice	Guided	1	0.5	0	14.91403	0.40322	-1.45042	-0.79992	0.805753259893207	-0.235633	-0.940002	0.21994
Trial1	3	1	blindfold	clockwise	practice	Guided	1	0.5	0	14.93404	0.40318	-1.45046	-0.7999099	0.805748123659188	-0.292334	-1.075419	0.280391
Trial1	3	1	blindfold	clockwise	practice	Guided	1	0.5	0	14.95403	0.40314	-1.4505	-0.7999099	0.805752930467248	-0.21451	-1.050028	0.24206
Trial1	3	1	blindfold	clockwise	practice	Guided	1	0.5	0	14.97403	0.40312	-1.45052	-0.79992	0.8057652791255	-0.15175	-1.172751	0.161567
Trial1	3	1	blindfold	clockwise	practice	Guided	1	0.5	0	14.99403	0.40312	-1.45058	-0.79993	0.805775279236806	0.03984	-1.223532	-0.06276
Trial1	3	1	blindfold	clockwise	practice	Guided	1	0.5	0	15.01402	0.40312	-1.4506	-0.79995	0.805795101948032	0.105233	-1.3124	-0.113563
Trial1	3	1	blindfold	clockwise	practice	Guided	1	0.5	0	15.03403	0.40313	-1.45063	-0.79996	0.805803776289831	0.164197	-1.333559	-0.2068
Trial1	3	1	blindfold	clockwise	practice	Guided	1	0.5	0	15.05403	0.40314	-1.45066	-0.79998	0.805822517273665	0.208334	-1.392804	-0.250495
Trial1	3	1	blindfold	clockwise	practice	Guided	1	0.5	0	15.07404	0.40315	-1.45068	-0.8	0.805841080928231	0.208275	-1.490136	-0.275578
Trial1	3	1	blindfold	clockwise	practice	Guided	1	0.5	0	15.09402	0.40317	-1.45073	-0.80001	0.805848618817882	0.141021	-1.494367	-0.195267
Trial1	3	1	blindfold	clockwise	practice	Guided	1	0.5	0	15.11403	0.40318	-1.45074	-0.80002	0.805857415873912	0.049415	-1.52399	-0.154345
Trial1	3	1	blindfold	clockwise	practice	Guided	1	0.5	0	15.13403	0.40318	-1.45075	-0.80002	0.805857415873912	0.088379	-1.507063	-0.135169
Trial1	3	1	blindfold	clockwise	practice	Guided	1	0.5	0	15.15402	0.40318	-1.45075	-0.80002	0.805857415873912	0.029131	-1.447818	-0.146143
Trial1	3	1	blindfold	clockwise	practice	Guided	1	0.5	0	15.17403	0.40318	-1.45075	-0.80003	0.805867297747019	0.027882	-1.413963	-0.092395
Trial1	3	1	blindfold	clockwise	practice	Guided	1	0.5	0	15.19403	0.40319	-1.45074	-0.80003	0.80586609831848	0.065857	-1.490136	-0.132172
Trial1	3	1	blindfold	clockwise	practice	Guided	1	0.5	0	15.21404	0.40319	-1.45075	-0.80003	0.80586609831848	0.132474	-1.562076	-0.154668
Trial1	3	1	blindfold	clockwise	practice	Guided	1	0.5	0	15.23402	0.4032	-1.45077	-0.80004	0.805874832929638	0.166978	-1.629785	-0.185007
Trial1	3	1	blindfold	clockwise	practice	Guided	1	0.5	0	15.25403	0.40321	-1.45079	-0.80005	0.805883519260682	0.175581	-1.655176	-0.234737
Trial1	3	1	blindfold	clockwise	practice	Guided	1	0.5	0	15.27403	0.40322	-1.45082	-0.80006	0.805892316932605	0.138017	-1.667871	-0.224457
Trial1	3	1	blindfold	clockwise	practice	Guided	1	0.5	0	15.29402	0.40323	-1.45085	-0.80007	0.805901055585435	0.095742	-1.748275	-0.248171
Trial1	3	1	blindfold	clockwise	practice	Guided	1	0.5	0	15.31403	0.40324	-1.45086	-0.80007	0.805899856826659	0.085591	-1.722885	-0.244161
Trial1	3	1	blindfold	clockwise	practice	Guided	1	0.5	0	15.33403	0.40324	-1.45086	-0.80008	0.805909738797028	0.047071	-1.693262	-0.271604
Trial1	3	1	blindfold	clockwise	practice	Guided	1	0.5	0	15.35403	0.40324	-1.45086	-0.80008	0.805909738797028	0.046806	-1.693262	-0.256862
Trial1	3	1	blindfold	clockwise	practice	Guided	1	0.5	0	15.37402	0.40325	-1.45085	-0.80009	0.805918418583938	0.095403	-1.667871	-0.260196
Trial1	3	1	blindfold	clockwise	practice	Guided	1	0.5	0	15.39403	0.40326	-1.45084	-0.80009	0.805917220098717	0.118301	-1.680567	-0.271322
Trial1	3	1	blindfold	clockwise	practice	Guided	1	0.5	0	15.41403	0.40326	-1.45083	-0.80009	0.805917220098717	0.166131	-1.629785	-0.241639
Trial1	3	1	blindfold	clockwise	practice	Guided	1	0.5	0	15.43404	0.40327	-1.45084	-0.8001	0.805925959350228	0.183603	-1.701726	-0.246284
Trial1	3	1	blindfold	clockwise	practice	Guided	1	0.5	0	15.45403	0.40328	-1.45084	-0.8001	0.805924761123948	0.180595	-1.756739	-0.271634
Trial1	3	1	blindfold	clockwise	practice	Guided	1	0.5	0	15.47403	0.40329	-1.45085	-0.80009	0.805913614645567	0.180532	-1.748275	-0.195845
Trial1	3	1	blindfold	clockwise	practice	Guided	1	0.5	0	15.49403	0.4033	-1.45086	-0.80009	0.805912420224961	0.100975	-1.739812	-0.133127
Trial1	3	1	blindfold	clockwise	practice	Guided	1	0.5	0	15.51402	0.4033	-1.45087	-0.80009	0.805912420224961	0.0348	-1.756739	-0.069685
Trial1	3	1	blindfold	clockwise	practice	Guided	1	0.5	0	15.53403	0.4033	-1.45087	-0.80008	0.805902538164526	0.029856	-1.773666	-0.061547
Trial1	3	1	blindfold	clockwise	practice	Guided	1	0.5	0	15.55403	0.4033	-1.45087	-0.80008	0.805902538164526	0.029604	-1.799057	-0.057341
Trial1	3	1	blindfold	clockwise	practice	Guided	1	0.5	0	15.57404	0.4033	-1.45088	-0.80007	0.805892656105861	-0.016306	-1.815984	-0.034798
Trial1	3	1	blindfold	clockwise	practice	Guided	1	0.5	0	15.59402	0.4033	-1.4509	-0.80006	0.805882714874978	-0.025929	-1.815984	-0.022735
Trial1	3	1	blindfold	clockwise	practice	Guided	1	0.5	0	15.61403	0.4033	-1.4509	-0.80006	0.805882714874978	-0.037283	-1.824448	0.03675
Trial1	3	1	blindfold	clockwise	practice	Guided	1	0.5	0	15.63403	0.4033	-1.45091	-0.80005	0.80587271447191	-0.051336	-1.85407	-0.0072764
Trial1	3	1	blindfold	clockwise	practice	Guided	1	0.5	0	15.65402	0.4033	-1.45091	-0.80005	0.80587271447191	-0.062916	-1.85407	-0.016449
Trial1	3	1	blindfold	clockwise	practice	Guided	1	0.5	0	15.67403	0.40329	-1.45092	-0.80004	0.805864026912691	-0.058461	-1.85407	0.0050423
Trial1	3	1	blindfold	clockwise	practice	Guided	1	0.5	0	15.69403	0.40329	-1.45092	-0.80005	0.805873908951366	0.026213	-1.896388	-0.073537
Trial1	3	1	blindfold	clockwise	practice	Guided	1	0.5	0	15.71404	0.40329	-1.45092	-0.80005	0.805873908951366	0.04546	-1.862534	-0.094472
Trial1	3	1	blindfold	clockwise	practice	Guided	1	0.5	0	15.73402	0.4033	-1.45093	-0.80005	0.80587271447191	0.064206	-1.896388	-0.114091
Trial1	3	1	blindfold	clockwise	practice	Guided	1	0.5	0	15.75403	0.4033	-1.45093	-0.80005	0.80587271447191	0.032105	-1.862534	-0.09913
Trial1	3	1	blindfold	clockwise	practice	Guided	1	0.5	0	15.77403	0.4033	-1.45093	-0.80004	0.805862832418588	0.038997	-1.849839	-0.086009
Trial1	3	1	blindfold	clockwise	practice	Guided	1	0.5	0	15.79402	0.4033	-1.45091	-0.80004	0.805862832418588	0.011322	-1.748275	0.0259
Trial1	3	1	blindfold	clockwise	practice	Guided	1	0.5	0	15.81403	0.4033	-1.4509	-0.80003	0.80585289119308	0.045614	-1.756739	0.048955
Trial1	3	1	blindfold	clockwise	practice	Guided	1	0.5	0	15.83403	0.4033	-1.45089	-0.80003	0.80585289119308	0.040175	-1.786362	0.065449
Trial1	3	1	blindfold	clockwise	practice	Guided	1	0.5	0	15.85403	0.40331	-1.45089	-0.80002	0.80584180758926	0.032755	-1.807521	0.116528
Trial1	3	1	blindfold	clockwise	practice	Guided	1	0.5	0	15.87402	0.40331	-1.45089	-0.80001	0.805831807178479	0.036458	-1.773666	0.052566
Trial1	3	1	blindfold	clockwise	practice	Guided	1	0.5	0	15.89403	0.40331	-1.4509	-0.80001	0.805831807178479	0.010023	-1.837143	0.122491
Trial1	3	1	blindfold	clockwise	practice	Guided	1	0.5	0	15.91403	0.40331	-1.45091	-0.80001	0.805831807178479	0.027058	-1.858302	0.060368
Trial1	3	1	blindfold	clockwise	practice	Guided	1	0.5	0	15.93404	0.40331	-1.45091	-0.8	0.805821865943523	0.061848	-1.887925	0.07503
Trial1	3	1	blindfold	clockwise	practice	Guided	1	0.5	0	15.95403	0.40331	-1.45092	-0.8	0.805821865943523	0.018657	-1.858302	0.064529
Trial1	3	1	blindfold	clockwise	practice	Guided	1	0.5	0	15.97403	0.40331	-1.45092	-0.79999	0.80581198388436	0.011486	-1.845607	0.097263
Trial1	3	1	blindfold	clockwise	practice	Guided	1	0.5	0	15.99403	0.40331	-1.45092	-0.79998	0.805802101826967	-0.088472	-1.752507	0.204871
Trial1	3	1	blindfold	clockwise	practice	Guided	1	0.5	0	16.01402	0.40331	-1.4509	-0.79997	0.805792160597364	-0.099809	-1.731348	0.246211
Trial1	3	1	blindfold	clockwise	practice	Guided	1	0.5	0	16.03403	0.4033	-1.45089	-0.79996	0.805783361838576	-0.156053	-1.731348	0.293298
Trial1	3	1	blindfold	clockwise	practice	Guided	1	0.5	0	16.05403	0.40329	-1.45088	-0.79995	0.805774674427825	-0.186612	-1.705957	0.282998
Trial1	3	1	blindfold	clockwise	practice	Guided	1	0.5	0	16.07404	0.40328	-1.45087	-0.79993	0.805756056723282	-0.196684	-1.701726	0.30335
Trial1	3	1	blindfold	clockwise	practice	Guided	1	0.5	0	16.09402	0.40327	-1.45086	-0.79992	0.805747254865437	-0.165011	-1.765203	0.372352
Trial1	3	1	blindfold	clockwise	practice	Guided	1	0.5	0	16.11403	0.40326	-1.45086	-0.79992	0.805748457057526	-0.096345	-1.684798	0.275839
Trial1	3	1	blindfold	clockwise	practice	Guided	1	0.5	0	16.13403	0.40326	-1.45086	-0.7999099	0.805738515912735	-0.069682	-1.684798	0.301705
Trial1	3	1	blindfold	clockwise	practice	Guided	1	0.5	0	16.15402	0.40326	-1.45086	-0.7999099	0.805738515912735	-0.039545	-1.693262	0.286946
Trial1	3	1	blindfold	clockwise	practice	Guided	1	0.5	0	16.17403	0.40325	-1.45085	-0.79989	0.805719950755879	-0.097538	-1.68903	0.363367
Trial1	3	1	blindfold	clockwise	practice	Guided	1	0.5	0	16.19403	0.40325	-1.45083	-0.79988	0.805710009631239	-0.106885	-1.566308	0.446737
Trial1	3	1	blindfold	clockwise	practice	Guided	1	0.5	0	16.21404	0.40325	-1.45083	-0.79988	0.805710009631239	-0.106885	-1.566308	0.446737
Trial1	3	1	blindfold	clockwise	practice	Guided	1	0.5	0	16.23402	0.40324	-1.45081	-0.79986	0.805691329913213	-0.109832	-1.515526	0.527085
Trial1	3	1	blindfold	clockwise	practice	Guided	1	0.5	0	16.25403	0.40324	-1.45075	-0.79985	0.805681388808794	-0.046896	-1.367413	0.563735
Trial1	3	1	blindfold	clockwise	practice	Guided	1	0.5	0	16.27403	0.40324	-1.45073	-0.79984	0.805671506879396	-0.0091115	-1.384341	0.452259
Trial1	3	1	blindfold	clockwise	practice	Guided	1	0.5	0	16.29402	0.40324	-1.45072	-0.79983	0.805661565778557	0.015564	-1.413963	0.411408
Trial1	3	1	blindfold	clockwise	practice	Guided	1	0.5	0	16.31403	0.40324	-1.45072	-0.79983	0.805661565778557	0.050356	-1.35895	0.378276
Trial1	3	1	blindfold	clockwise	practice	Guided	1	0.5	0	16.33403	0.40324	-1.45071	-0.79983	0.805661565778557	-0.0066384	-1.363182	0.334136
Trial1	3	1	blindfold	clockwise	practice	Guided	1	0.5	0	16.35403	0.40324	-1.4507	-0.79983	0.805661565778557	-0.011561	-1.244691	0.266438
Trial1	3	1	blindfold	clockwise	practice	Guided	1	0.5	0	16.37402	0.40324	-1.45068	-0.79984	0.805671506879396	0.063717	-1.388572	0.199295
Trial1	3	1	blindfold	clockwise	practice	Guided	1	0.5	0	16.39403	0.40324	-1.45068	-0.79985	0.805681388808794	0.142637	-1.244691	0.220677
Trial1	3	1	blindfold	clockwise	practice	Guided	1	0.5	0	16.41403	0.40325	-1.45066	-0.79985	0.805680186268088	0.181576	-1.206605	0.239743
Trial1	3	1	blindfold	clockwise	practice	Guided	1	0.5	0	16.43404	0.40326	-1.45064	-0.79985	0.805678987428485	0.167214	-1.168519	0.255656
Trial1	3	1	blindfold	clockwise	practice	Guided	1	0.5	0	16.45403	0.40327	-1.45062	-0.79985	0.805677785132737	0.096593	-1.155823	0.243001
Trial1	3	1	blindfold	clockwise	practice	Guided	1	0.5	0	16.47403	0.40327	-1.45061	-0.79986	0.805687726281619	0.067454	-1.248923	0.20756
Trial1	3	1	blindfold	clockwise	practice	Guided	1	0.5	0	16.49403	0.40327	-1.45062	-0.79986	0.805687726281619	-0.0009232	-1.320864	0.232865
Trial1	3	1	blindfold	clockwise	practice	Guided	1	0.5	0	16.51402	0.40327	-1.45064	-0.79987	0.805697608258775	0.0087027	-1.443586	0.220751
Trial1	3	1	blindfold	clockwise	practice	Guided	1	0.5	0	16.53403	0.40327	-1.45068	-0.79987	0.805697608258775	0.021795	-1.566308	0.149948
Trial1	3	1	blindfold	clockwise	practice	Guided	1	0.5	0	16.55403	0.40327	-1.45073	-0.79988	0.805707608584767	0.020564	-1.604394	0.095147
Trial1	3	1	blindfold	clockwise	practice	Guided	1	0.5	0	16.57404	0.40327	-1.45078	-0.7999	0.805727431721536	0.0057583	-1.697494	0.043766
Trial1	3	1	blindfold	clockwise	practice	Guided	1	0.5	0	16.59402	0.40327	-1.45083	-0.79992	0.805747254865437	-0.034688	-1.667871	-0.10166
Trial1	3	1	blindfold	clockwise	practice	Guided	1	0.5	0	16.61403	0.40327	-1.45084	-0.79993	0.805757255200439	-0.085252	-1.705957	-0.158497
Trial1	3	1	blindfold	clockwise	practice	Guided	1	0.5	0	16.63403	0.40327	-1.45084	-0.79995	0.805777078355069	-0.085704	-1.710189	-0.218192
Trial1	3	1	blindfold	clockwise	practice	Guided	1	0.5	0	16.65402	0.40326	-1.45084	-0.8	0.805827867933288	0.09108	-1.646712	-0.493781
Trial1	3	1	blindfold	clockwise	practice	Guided	1	0.5	0	16.67403	0.40327	-1.45086	-0.80002	0.805846607386627	-0.039258	-1.815984	-0.400396
Trial1	3	1	blindfold	clockwise	practice	Guided	1	0.5	0	16.69403	0.40327	-1.45091	-0.80003	0.805856489392273	0.08334	-1.731348	-0.287809
Trial1	3	1	blindfold	clockwise	practice	Guided	1	0.5	0	16.71404	0.40328	-1.45091	-0.80004	0.805865232258602	0.029014	-1.811752	-0.274108
Trial1	3	1	blindfold	clockwise	practice	Guided	1	0.5	0	16.73402	0.40328	-1.45091	-0.80005	0.805875114282496	0.0065585	-1.934475	-0.346871
Trial1	3	1	blindfold	clockwise	practice	Guided	1	0.5	0	16.75403	0.40328	-1.45093	-0.80007	0.805895055857064	-0.051682	-1.921779	-0.3418
Trial1	3	1	blindfold	clockwise	practice	Guided	1	0.5	0	16.77403	0.40328	-1.45094	-0.80008	0.805904937886303	-0.041299	-1.959865	-0.366326
Trial1	3	1	blindfold	clockwise	practice	Guided	1	0.5	0	16.79402	0.40327	-1.45096	-0.80009	0.805916018158373	-0.127388	-1.934475	-0.341771
Trial1	3	1	blindfold	clockwise	practice	Guided	1	0.5	0	16.81403	0.40327	-1.45097	-0.8001	0.805925959350228	-0.144398	-2.057197	-0.349016
Trial1	3	1	blindfold	clockwise	practice	Guided	1	0.5	0	16.83403	0.40326	-1.45101	-0.8001	0.805927161275746	-0.103874	-2.171455	-0.361235
Trial1	3	1	blindfold	clockwise	practice	Guided	1	0.5	0	16.85403	0.40325	-1.45105	-0.80011	0.805938360083822	-0.148015	-2.201078	-0.367959
Trial1	3	1	blindfold	clockwise	practice	Guided	1	0.5	0	16.87402	0.40325	-1.45109	-0.80012	0.805948242076052	-0.085808	-2.311105	-0.28847
Trial1	3	1	blindfold	clockwise	practice	Guided	1	0.5	0	16.89403	0.40324	-1.45118	-0.80012	0.805949444216798	0.0060316	-2.493072	-0.333365
Trial1	3	1	blindfold	clockwise	practice	Guided	1	0.5	0	16.91403	0.40324	-1.45122	-0.80012	0.805949444216798	0.01762	-2.577708	-0.281915
Trial1	3	1	blindfold	clockwise	practice	Guided	1	0.5	0	16.93404	0.40325	-1.45126	-0.80012	0.805948242076052	0.046713	-2.526927	-0.191961
Trial1	3	1	blindfold	clockwise	practice	Guided	1	0.5	0	16.95403	0.40325	-1.45126	-0.80012	0.805948242076052	-0.022648	-2.53539	-0.149728
Trial1	3	1	blindfold	clockwise	practice	Guided	1	0.5	0	16.97403	0.40325	-1.45127	-0.80011	0.805938360083822	-0.026345	-2.598867	-0.162526
Trial1	3	1	blindfold	clockwise	practice	Guided	1	0.5	0	16.99403	0.40324	-1.45127	-0.80012	0.805949444216798	-0.087501	-2.586172	-0.258586
Trial1	3	1	blindfold	clockwise	practice	Guided	1	0.5	0	17.01402	0.40324	-1.45127	-0.80012	0.805949444216798	-0.098825	-2.603099	-0.29284
Trial1	3	1	blindfold	clockwise	practice	Guided	1	0.5	0	17.03403	0.40324	-1.45127	-0.80012	0.805949444216798	-0.049691	-2.560781	-0.294052
Trial1	3	1	blindfold	clockwise	practice	Guided	1	0.5	0	17.05403	0.40324	-1.45128	-0.80013	0.805959385369594	-0.0022762	-2.607331	-0.417899
Trial1	3	1	blindfold	clockwise	practice	Guided	1	0.5	0	17.07404	0.40324	-1.45128	-0.80015	0.805979267680565	0.074471	-2.653881	-0.468878
Trial1	3	1	blindfold	clockwise	practice	Guided	1	0.5	0	17.09402	0.40325	-1.45129	-0.8001601	0.805988006757304	0.133913	-2.636953	-0.535251
Trial1	3	1	blindfold	clockwise	practice	Guided	1	0.5	0	17.11403	0.40325	-1.4513	-0.80017	0.805997888758434	0.105252	-2.624258	-0.503264
Trial1	3	1	blindfold	clockwise	practice	Guided	1	0.5	0	17.13403	0.40325	-1.45131	-0.80017	0.805997888758434	0.105979	-2.67504	-0.515795
Trial1	3	1	blindfold	clockwise	practice	Guided	1	0.5	0	17.15402	0.40326	-1.45132	-0.80018	0.806006572408976	0.021796	-2.725821	-0.449131
Trial1	3	1	blindfold	clockwise	practice	Guided	1	0.5	0	17.17403	0.40326	-1.45133	-0.80018	0.806006572408976	0.011421	-2.776603	-0.424376
Trial1	3	1	blindfold	clockwise	practice	Guided	1	0.5	0	17.19403	0.40326	-1.45134	-0.80018	0.806006572408976	-0.021388	-2.755444	-0.39664
Trial1	3	1	blindfold	clockwise	practice	Guided	1	0.5	0	17.21404	0.40325	-1.45134	-0.80018	0.806007770761335	-0.048777	-2.721589	-0.385523
Trial1	3	1	blindfold	clockwise	practice	Guided	1	0.5	0	17.23402	0.40325	-1.45135	-0.80018	0.806007770761335	-0.0011373	-2.734285	-0.361571
Trial1	3	1	blindfold	clockwise	practice	Guided	1	0.5	0	17.25403	0.40325	-1.45135	-0.80018	0.806007770761335	-0.035689	-2.708894	-0.287848
Trial1	3	1	blindfold	clockwise	practice	Guided	1	0.5	0	17.27403	0.40325	-1.45135	-0.80017	0.805997888758434	-0.059624	-2.641185	-0.276493
Trial1	3	1	blindfold	clockwise	practice	Guided	1	0.5	0	17.29402	0.40325	-1.45131	-0.8001601	0.805988006757304	-0.044297	-2.509999	-0.23337
Trial1	3	1	blindfold	clockwise	practice	Guided	1	0.5	0	17.31403	0.40324	-1.45128	-0.8001601	0.805989208838741	-0.093903	-2.433827	-0.147892
Trial1	3	1	blindfold	clockwise	practice	Guided	1	0.5	0	17.33403	0.40324	-1.45124	-0.80014	0.805969267350639	-0.056129	-2.319568	-0.107757
Trial1	3	1	blindfold	clockwise	practice	Guided	1	0.5	0	17.35403	0.40323	-1.45118	-0.80013	0.80596058403983	-0.07389	-2.162992	-0.033057
Trial1	3	1	blindfold	clockwise	practice	Guided	1	0.5	0	17.37402	0.40323	-1.45111	-0.80009	0.805920819498549	-0.11263	-1.997952	0.095079
Trial1	3	1	blindfold	clockwise	practice	Guided	1	0.5	0	17.39403	0.40321	-1.45096	-0.80004	0.805873637339854	-0.184899	-1.752507	0.338923
Trial1	3	1	blindfold	clockwise	practice	Guided	1	0.5	0	17.41403	0.40319	-1.45089	-0.79996	0.805796570103573	-0.231508	-1.579003	0.449658
Trial1	3	1	blindfold	clockwise	practice	Guided	1	0.5	0	17.43404	0.40314	-1.45081	-0.79992	0.805762871434199	-0.276358	-1.528222	0.4553
Trial1	3	1	blindfold	clockwise	practice	Guided	1	0.5	0	17.45403	0.40309	-1.45076	-0.7999099	0.805758943520847	-0.299946	-1.363182	0.327563
Trial1	3	1	blindfold	clockwise	practice	Guided	1	0.5	0	17.47403	0.40307	-1.45071	-0.79989	0.805741585504507	-0.261867	-1.282777	0.364415
Trial1	3	1	blindfold	clockwise	practice	Guided	1	0.5	0	17.49403	0.40305	-1.45064	-0.79989	0.805743991413516	-0.168198	-1.2193	0.364474
Trial1	3	1	blindfold	clockwise	practice	Guided	1	0.5	0	17.51402	0.40304	-1.45062	-0.79988	0.805735251945092	-0.159021	-1.143128	0.360713
Trial1	3	1	blindfold	clockwise	practice	Guided	1	0.5	0	17.53403	0.40303	-1.45061	-0.79988	0.805736460600002	-0.154276	-1.105042	0.280968
Trial1	3	1	blindfold	clockwise	practice	Guided	1	0.5	0	17.55403	0.40303	-1.45059	-0.79988	0.805736460600002	-0.122152	-1.092346	0.265959
Trial1	3	1	blindfold	clockwise	practice	Guided	1	0.5	0	17.57404	0.40302	-1.45057	-0.79988	0.805737658617106	-0.160849	-1.045797	0.242563
Trial1	3	1	blindfold	clockwise	practice	Guided	1	0.5	0	17.59402	0.40299	-1.45048	-0.79987	0.805731275016309	-0.247849	-0.758034	0.283567
Trial1	3	1	blindfold	clockwise	practice	Guided	1	0.5	0	17.61403	0.40294	-1.45042	-0.79986	0.805727416052472	-0.268259	-0.711484	0.274058
Trial1	3	1	blindfold	clockwise	practice	Guided	1	0.5	0	17.63403	0.40284	-1.45038	-0.79987	0.805749344584756	-0.254844	-0.741107	0.25353
Trial1	3	1	blindfold	clockwise	practice	Guided	1	0.5	0	17.65402	0.40274	-1.45038	-0.79987	0.80576141104111	-0.222196	-0.774961	0.230144
Trial1	3	1	blindfold	clockwise	practice	Guided	1	0.5	0	17.67403	0.40267	-1.4504	-0.79987	0.805769860519904	-0.164139	-0.906147	0.229294
Trial1	3	1	blindfold	clockwise	practice	Guided	1	0.5	0	17.69403	0.40265	-1.45043	-0.79987	0.805772279871558	-0.138635	-0.923074	0.251693
Trial1	3	1	blindfold	clockwise	practice	Guided	1	0.5	0	17.71404	0.40264	-1.45044	-0.79987	0.805773489731324	-0.156857	-0.923074	0.267607
Trial1	3	1	blindfold	clockwise	practice	Guided	1	0.5	0	17.73402	0.40264	-1.45045	-0.79987	0.805773489731324	-0.1694	-0.995015	0.262822
Trial1	3	1	blindfold	clockwise	practice	Guided	1	0.5	0	17.75403	0.40263	-1.45045	-0.79987	0.805774696112395	-0.157754	-1.020406	0.199869
Trial1	3	1	blindfold	clockwise	practice	Guided	1	0.5	0	17.77403	0.40262	-1.45048	-0.79988	0.805785905571308	-0.145128	-1.14736	0.213173
Trial1	3	1	blindfold	clockwise	practice	Guided	1	0.5	0	17.79402	0.40261	-1.4506	-0.79987	0.805777112842269	-0.103357	-1.320864	0.261778
Trial1	3	1	blindfold	clockwise	practice	Guided	1	0.5	0	17.81403	0.40261	-1.45064	-0.79987	0.805777112842269	-0.103328	-1.418195	0.261702
Trial1	3	1	blindfold	clockwise	practice	Guided	1	0.5	0	17.83403	0.4026	-1.45068	-0.79987	0.805778323191802	-0.075411	-1.485904	0.242233
Trial1	3	1	blindfold	clockwise	practice	Guided	1	0.5	0	17.85403	0.4026	-1.4507	-0.79987	0.805778323191802	-0.093409	-1.435122	0.321031
Trial1	3	1	blindfold	clockwise	practice	Guided	1	0.5	0	17.87402	0.40259	-1.45071	-0.79987	0.805779530061179	-0.091896	-1.511295	0.295788
Trial1	3	1	blindfold	clockwise	practice	Guided	1	0.5	0	17.89403	0.40258	-1.45072	-0.79986	0.805770856094785	-0.070361	-1.494367	0.309504
Trial1	3	1	blindfold	clockwise	practice	Guided	1	0.5	0	17.91403	0.40258	-1.45073	-0.79986	0.805770856094785	-0.069848	-1.511295	0.376754
Trial1	3	1	blindfold	clockwise	practice	Guided	1	0.5	0	17.93404	0.40258	-1.45073	-0.79985	0.805760915971524	-0.103883	-1.494367	0.425117
Trial1	3	1	blindfold	clockwise	practice	Guided	1	0.5	0	17.95403	0.40257	-1.45074	-0.79985	0.805762126717976	-0.103367	-1.519758	0.416614
Trial1	3	1	blindfold	clockwise	practice	Guided	1	0.5	0	17.97403	0.40257	-1.45074	-0.79984	0.805752245778765	-0.107781	-1.511295	0.416228
Trial1	3	1	blindfold	clockwise	practice	Guided	1	0.5	0	17.99403	0.40256	-1.45074	-0.79983	0.80574351657293	-0.138572	-1.418195	0.478361
Trial1	3	1	blindfold	clockwise	practice	Guided	1	0.5	0	18.01402	0.40255	-1.45073	-0.7998199	0.805734728354324	-0.179004	-1.418195	0.505764
Trial1	3	1	blindfold	clockwise	practice	Guided	1	0.5	0	18.03403	0.40255	-1.45072	-0.7998199	0.805734728354324	-0.188834	-1.342023	0.507823
Trial1	3	1	blindfold	clockwise	practice	Guided	1	0.5	0	18.05403	0.40254	-1.4507	-0.79981	0.805726055019372	-0.157202	-1.316632	0.501253
Trial1	3	1	blindfold	clockwise	practice	Guided	1	0.5	0	18.07404	0.40253	-1.45069	-0.7998	0.805717385443013	-0.149513	-1.299705	0.522722
Trial1	3	1	blindfold	clockwise	practice	Guided	1	0.5	0	18.09402	0.40252	-1.45064	-0.79979	0.805708653248312	-0.139587	-1.172751	0.59084
Trial1	3	1	blindfold	clockwise	practice	Guided	1	0.5	0	18.11403	0.40251	-1.45061	-0.79979	0.805709861213219	-0.177311	-1.14736	0.526377
Trial1	3	1	blindfold	clockwise	practice	Guided	1	0.5	0	18.13403	0.40251	-1.4506	-0.79978	0.805699862040441	-0.134582	-1.083883	0.498335
Trial1	3	1	blindfold	clockwise	practice	Guided	1	0.5	0	18.15402	0.4025	-1.45059	-0.79978	0.805701073748698	-0.160942	-1.134664	0.492534
Trial1	3	1	blindfold	clockwise	practice	Guided	1	0.5	0	18.17403	0.40249	-1.45058	-0.79978	0.805702281972764	-0.191	-1.083883	0.473877
Trial1	3	1	blindfold	clockwise	practice	Guided	1	0.5	0	18.19403	0.40247	-1.45055	-0.79977	0.805694825223542	-0.183508	-0.990783	0.500747
Trial1	3	1	blindfold	clockwise	practice	Guided	1	0.5	0	18.21404	0.40247	-1.45054	-0.79977	0.805694825223542	-0.179028	-0.956929	0.499649
Trial1	3	1	blindfold	clockwise	practice	Guided	1	0.5	0	18.23402	0.40246	-1.45052	-0.79977	0.805696037436818	-0.179471	-0.918843	0.432218
Trial1	3	1	blindfold	clockwise	practice	Guided	1	0.5	0	18.25403	0.40245	-1.4505	-0.79977	0.805697246164399	-0.162398	-0.880756	0.44573
Trial1	3	1	blindfold	clockwise	practice	Guided	1	0.5	0	18.27403	0.40244	-1.45049	-0.79978	0.805708339356167	-0.155933	-0.868061	0.412327
Trial1	3	1	blindfold	clockwise	practice	Guided	1	0.5	0	18.29402	0.40243	-1.45046	-0.79978	0.805709548313086	-0.145478	-0.88922	0.463188
Trial1	3	1	blindfold	clockwise	practice	Guided	1	0.5	0	18.31403	0.40242	-1.45045	-0.79978	0.805710757391903	-0.168134	-0.84267	0.394417
Trial1	3	1	blindfold	clockwise	practice	Guided	1	0.5	0	18.33403	0.40242	-1.45045	-0.79978	0.805710757391903	-0.163399	-0.825743	0.390376
Trial1	3	1	blindfold	clockwise	practice	Guided	1	0.5	0	18.35403	0.40241	-1.45045	-0.79978	0.805711970202353	-0.190506	-0.868061	0.397075
Trial1	3	1	blindfold	clockwise	practice	Guided	1	0.5	0	18.37402	0.40241	-1.45044	-0.79978	0.805711970202353	-0.172942	-0.855366	0.402209
Trial1	3	1	blindfold	clockwise	practice	Guided	1	0.5	0	18.39403	0.4024	-1.45043	-0.79978	0.805713179525328	-0.191105	-0.821511	0.409325
Trial1	3	1	blindfold	clockwise	practice	Guided	1	0.5	0	18.41403	0.40239	-1.45043	-0.79979	0.805724391573115	-0.228068	-0.821511	0.43227
Trial1	3	1	blindfold	clockwise	practice	Guided	1	0.5	0	18.43404	0.40238	-1.45042	-0.79979	0.80572560473602	-0.258604	-0.817279	0.421933
Trial1	3	1	blindfold	clockwise	practice	Guided	1	0.5	0	18.45403	0.40237	-1.45042	-0.79979	0.805726818021547	-0.18796	-0.825743	0.434389
Trial1	3	1	blindfold	clockwise	practice	Guided	1	0.5	0	18.47403	0.40236	-1.45042	-0.79979	0.805728027818179	-0.175568	-0.859597	0.451828
Trial1	3	1	blindfold	clockwise	practice	Guided	1	0.5	0	18.49403	0.40235	-1.45042	-0.79979	0.805729237736704	-0.150054	-0.876525	0.398402
Trial1	3	1	blindfold	clockwise	practice	Guided	1	0.5	0	18.51402	0.40235	-1.45043	-0.79979	0.805729237736704	-0.079681	-0.897684	0.339334
Trial1	3	1	blindfold	clockwise	practice	Guided	1	0.5	0	18.53403	0.40235	-1.45043	-0.7998	0.805739177505569	-0.096437	-0.973856	0.321417
Trial1	3	1	blindfold	clockwise	practice	Guided	1	0.5	0	18.55403	0.40234	-1.45045	-0.7998	0.805740391143257	-0.071492	-0.973856	0.352244
Trial1	3	1	blindfold	clockwise	practice	Guided	1	0.5	0	18.57404	0.40234	-1.45046	-0.7998	0.805740391143257	-0.032973	-1.062724	0.303937
Trial1	3	1	blindfold	clockwise	practice	Guided	1	0.5	0	18.59402	0.40234	-1.4505	-0.79981	0.80575027173376	-0.037148	-1.10081	0.375029
Trial1	3	1	blindfold	clockwise	practice	Guided	1	0.5	0	18.61403	0.40233	-1.45052	-0.79981	0.805751481866663	-0.031454	-1.134664	0.354224
Trial1	3	1	blindfold	clockwise	practice	Guided	1	0.5	0	18.63403	0.40233	-1.45053	-0.79981	0.805751481866663	-0.040323	-1.164287	0.353599
Trial1	3	1	blindfold	clockwise	practice	Guided	1	0.5	0	18.65402	0.40233	-1.45054	-0.79981	0.805751481866663	-0.031671	-1.185446	0.378913
Trial1	3	1	blindfold	clockwise	practice	Guided	1	0.5	0	18.67403	0.40233	-1.45056	-0.79981	0.805751481866663	-0.016362	-1.223532	0.401084
Trial1	3	1	blindfold	clockwise	practice	Guided	1	0.5	0	18.69403	0.40233	-1.4506	-0.79981	0.805751481866663	0.010788	-1.316632	0.39406
Trial1	3	1	blindfold	clockwise	practice	Guided	1	0.5	0	18.71404	0.40233	-1.45062	-0.79981	0.805751481866663	0.031508	-1.371645	0.402864
Trial1	3	1	blindfold	clockwise	practice	Guided	1	0.5	0	18.73402	0.40233	-1.45065	-0.79981	0.805751481866663	0.038406	-1.413963	0.454369
Trial1	3	1	blindfold	clockwise	practice	Guided	1	0.5	0	18.75403	0.40233	-1.45066	-0.7998	0.805741601291	0.040123	-1.375877	0.424902
Trial1	3	1	blindfold	clockwise	practice	Guided	1	0.5	0	18.77403	0.40233	-1.45066	-0.7998	0.805741601291	0.020368	-1.363182	0.457271
Trial1	3	1	blindfold	clockwise	practice	Guided	1	0.5	0	18.79402	0.40233	-1.45067	-0.79979	0.805731661552037	0.0052992	-1.392804	0.485609
Trial1	3	1	blindfold	clockwise	practice	Guided	1	0.5	0	18.81403	0.40234	-1.45068	-0.79979	0.805730451389365	-0.00087868	-1.452049	0.514611
Trial1	3	1	blindfold	clockwise	practice	Guided	1	0.5	0	18.83403	0.40234	-1.45069	-0.79979	0.805730451389365	0.02552	-1.443586	0.52032
Trial1	3	1	blindfold	clockwise	practice	Guided	1	0.5	0	18.85403	0.40234	-1.4507	-0.79978	0.805720452472115	-0.00090184	-1.435122	0.514536
Trial1	3	1	blindfold	clockwise	practice	Guided	1	0.5	0	18.87402	0.40234	-1.4507	-0.79978	0.805720452472115	0.01439	-1.519758	0.481771
Trial1	3	1	blindfold	clockwise	practice	Guided	1	0.5	0	18.89403	0.40234	-1.45072	-0.79977	0.805710571887065	0.012637	-1.502831	0.511049
Trial1	3	1	blindfold	clockwise	practice	Guided	1	0.5	0	18.91403	0.40234	-1.45072	-0.79977	0.805710571887065	0.0034965	-1.47744	0.51471
Trial1	3	1	blindfold	clockwise	practice	Guided	1	0.5	0	18.93404	0.40234	-1.45072	-0.79977	0.805710571887065	0.0054595	-1.515526	0.556898
Trial1	3	1	blindfold	clockwise	practice	Guided	1	0.5	0	18.95403	0.40234	-1.45073	-0.79976	0.805700632138658	-0.0071315	-1.502831	0.543535
Trial1	3	1	blindfold	clockwise	practice	Guided	1	0.5	0	18.97403	0.40234	-1.45073	-0.79975	0.805690751557232	-0.038474	-1.536685	0.621627
Trial1	3	1	blindfold	clockwise	practice	Guided	1	0.5	0	18.99403	0.40233	-1.45073	-0.79975	0.805691961779534	-0.037732	-1.511295	0.609048
Trial1	3	1	blindfold	clockwise	practice	Guided	1	0.5	0	19.01402	0.40233	-1.45074	-0.79974	0.805682022049703	-0.049081	-1.515526	0.574721
Trial1	3	1	blindfold	clockwise	practice	Guided	1	0.5	0	19.03403	0.40233	-1.45074	-0.79974	0.805682022049703	-0.026626	-1.562076	0.571837
Trial1	3	1	blindfold	clockwise	practice	Guided	1	0.5	0	19.05403	0.40233	-1.45075	-0.79974	0.805682022049703	0.0019951	-1.608626	0.615596
Trial1	3	1	blindfold	clockwise	practice	Guided	1	0.5	0	19.07404	0.40233	-1.45076	-0.7997299	0.805672023156659	-0.018743	-1.608626	0.589131
Trial1	3	1	blindfold	clockwise	practice	Guided	1	0.5	0	19.09402	0.40233	-1.45078	-0.79972	0.805662142595529	-0.032564	-1.579003	0.672462
Trial1	3	1	blindfold	clockwise	practice	Guided	1	0.5	0	19.11403	0.40233	-1.45078	-0.79972	0.805662142595529	-0.076736	-1.634017	0.665652
Trial1	3	1	blindfold	clockwise	practice	Guided	1	0.5	0	19.13403	0.40233	-1.45078	-0.79971	0.805652262036206	-0.111772	-1.583235	0.730905
Trial1	3	1	blindfold	clockwise	practice	Guided	1	0.5	0	19.15402	0.40232	-1.45078	-0.79971	0.805653476053374	-0.10953	-1.621321	0.693171
Trial1	3	1	blindfold	clockwise	practice	Guided	1	0.5	0	19.17403	0.40232	-1.45079	-0.7997	0.805643536345827	-0.090013	-1.655176	0.664608
Trial1	3	1	blindfold	clockwise	practice	Guided	1	0.5	0	19.19403	0.40231	-1.45081	-0.7996899	0.805634748031264	-0.077638	-1.739812	0.682429
Trial1	3	1	blindfold	clockwise	practice	Guided	1	0.5	0	19.21404	0.40231	-1.45082	-0.7996899	0.805634748031264	-0.054429	-1.752507	0.67876
Trial1	3	1	blindfold	clockwise	practice	Guided	1	0.5	0	19.23402	0.40231	-1.45082	-0.7996899	0.805634748031264	-0.052945	-1.727116	0.717541
Trial1	3	1	blindfold	clockwise	practice	Guided	1	0.5	0	19.25403	0.4023	-1.45083	-0.79968	0.805626081814141	-0.12771	-1.68903	0.700515
Trial1	3	1	blindfold	clockwise	practice	Guided	1	0.5	0	19.27403	0.4023	-1.45083	-0.79967	0.805616142142001	-0.125464	-1.655176	0.738513
Trial1	3	1	blindfold	clockwise	practice	Guided	1	0.5	0	19.29402	0.40229	-1.45083	-0.79967	0.805617356586627	-0.13528	-1.612858	0.754764
Trial1	3	1	blindfold	clockwise	practice	Guided	1	0.5	0	19.31403	0.40229	-1.45082	-0.79967	0.805617356586627	-0.109833	-1.634017	0.777299
Trial1	3	1	blindfold	clockwise	practice	Guided	1	0.5	0	19.33403	0.40229	-1.45082	-0.79966	0.805607476095911	-0.089574	-1.583235	0.73642
Trial1	3	1	blindfold	clockwise	practice	Guided	1	0.5	0	19.35403	0.40229	-1.45082	-0.79966	0.805607476095911	-0.056	-1.579003	0.729867
Trial1	3	1	blindfold	clockwise	practice	Guided	1	0.5	0	19.37402	0.40228	-1.45082	-0.79966	0.805608683448049	-0.061173	-1.562076	0.708642
Trial1	3	1	blindfold	clockwise	practice	Guided	1	0.5	0	19.39403	0.40228	-1.45081	-0.79966	0.805608683448049	-0.063871	-1.587467	0.679032
Trial1	3	1	blindfold	clockwise	practice	Guided	1	0.5	0	19.41403	0.40228	-1.45081	-0.79966	0.805608683448049	-0.117658	-1.528222	0.68454
Trial1	3	1	blindfold	clockwise	practice	Guided	1	0.5	0	19.43404	0.40227	-1.4508	-0.79966	0.805609901767485	-0.139599	-1.528222	0.679302
Trial1	3	1	blindfold	clockwise	practice	Guided	1	0.5	0	19.45403	0.40227	-1.4508	-0.79966	0.805609901767485	-0.135623	-1.481672	0.687427
Trial1	3	1	blindfold	clockwise	practice	Guided	1	0.5	0	19.47403	0.40227	-1.45079	-0.79966	0.805609901767485	-0.146702	-1.52399	0.72464
Trial1	3	1	blindfold	clockwise	practice	Guided	1	0.5	0	19.49403	0.40226	-1.45079	-0.79966	0.805611112978809	-0.096307	-1.540917	0.626634
Trial1	3	1	blindfold	clockwise	practice	Guided	1	0.5	0	19.51402	0.40226	-1.45079	-0.79966	0.805611112978809	-0.048171	-1.57054	0.642092
Trial1	3	1	blindfold	clockwise	practice	Guided	1	0.5	0	19.53403	0.40226	-1.45079	-0.79966	0.805611112978809	-0.050142	-1.600162	0.675634
Trial1	3	1	blindfold	clockwise	practice	Guided	1	0.5	0	19.55403	0.40225	-1.45079	-0.79966	0.805612327928141	-0.057295	-1.629785	0.684281
Trial1	3	1	blindfold	clockwise	practice	Guided	1	0.5	0	19.57404	0.40225	-1.45079	-0.79966	0.805612327928141	-0.090854	-1.595931	0.654932
Trial1	3	1	blindfold	clockwise	practice	Guided	1	0.5	0	19.59402	0.40225	-1.45079	-0.79965	0.805602388334499	-0.091821	-1.612858	0.778361
Trial1	3	1	blindfold	clockwise	practice	Guided	1	0.5	0	19.61403	0.40225	-1.4508	-0.79965	0.805602388334499	-0.096246	-1.621321	0.777053
Trial1	3	1	blindfold	clockwise	practice	Guided	1	0.5	0	19.63403	0.40224	-1.4508	-0.79965	0.805603599804944	-0.098205	-1.659408	0.811643
Trial1	3	1	blindfold	clockwise	practice	Guided	1	0.5	0	19.65402	0.40224	-1.4508	-0.7996399	0.805593601063939	-0.117684	-1.663639	0.839946
Trial1	3	1	blindfold	clockwise	practice	Guided	1	0.5	0	19.67403	0.40224	-1.45081	-0.79963	0.805583720653052	-0.11273	-1.739812	0.831823
Trial1	3	1	blindfold	clockwise	practice	Guided	1	0.5	0	19.69403	0.40223	-1.45082	-0.79963	0.805584935892267	-0.124536	-1.722885	0.881615
Trial1	3	1	blindfold	clockwise	practice	Guided	1	0.5	0	19.71404	0.40223	-1.45082	-0.79962	0.805575055498096	-0.120566	-1.68903	0.814533
Trial1	3	1	blindfold	clockwise	practice	Guided	1	0.5	0	19.73402	0.40223	-1.45082	-0.79962	0.805575055498096	-0.08057	-1.722885	0.816889
Trial1	3	1	blindfold	clockwise	practice	Guided	1	0.5	0	19.75403	0.40222	-1.45082	-0.79962	0.805576267257481	-0.066986	-1.748275	0.813482
Trial1	3	1	blindfold	clockwise	practice	Guided	1	0.5	0	19.77403	0.40222	-1.45083	-0.79962	0.805576267257481	-0.073148	-1.752507	0.788587
Trial1	3	1	blindfold	clockwise	practice	Guided	1	0.5	0	19.79402	0.40222	-1.45084	-0.79962	0.805576267257481	-0.030193	-1.769434	0.718882
Trial1	3	1	blindfold	clockwise	practice	Guided	1	0.5	0	19.81403	0.40222	-1.45084	-0.79962	0.805576267257481	-0.018095	-1.803289	0.7443
Trial1	3	1	blindfold	clockwise	practice	Guided	1	0.5	0	19.83403	0.40222	-1.45085	-0.79962	0.805576267257481	0.013986	-1.799057	0.725691
Trial1	3	1	blindfold	clockwise	practice	Guided	1	0.5	0	19.85403	0.40222	-1.45085	-0.79962	0.805576267257481	-0.035381	-1.832911	0.835493
Trial1	3	1	blindfold	clockwise	practice	Guided	1	0.5	0	19.87402	0.40222	-1.45086	-0.79962	0.805576267257481	-0.0038	-1.815984	0.800374
Trial1	3	1	blindfold	clockwise	practice	Guided	1	0.5	0	19.89403	0.40222	-1.45088	-0.79962	0.805576267257481	0.0077718	-1.909084	0.754776
Trial1	3	1	blindfold	clockwise	practice	Guided	1	0.5	0	19.91403	0.40222	-1.4509	-0.79962	0.805576267257481	0.0084933	-1.934475	0.742196
Trial1	3	1	blindfold	clockwise	practice	Guided	1	0.5	0	19.93404	0.40222	-1.45092	-0.79962	0.805576267257481	-0.0088004	-1.964097	0.732763
Trial1	3	1	blindfold	clockwise	practice	Guided	1	0.5	0	19.95403	0.40222	-1.45094	-0.79962	0.805576267257481	0.028699	-1.938706	0.701313
Trial1	3	1	blindfold	clockwise	practice	Guided	1	0.5	0	19.97403	0.40222	-1.45094	-0.79962	0.805576267257481	-0.02018	-1.934475	0.698435
Trial1	3	1	blindfold	clockwise	practice	Guided	1	0.5	0	19.99403	0.40222	-1.45096	-0.79962	0.805576267257481	0.00077834	-2.057197	0.720706
Trial1	3	1	blindfold	clockwise	practice	Guided	1	0.5	0	20.01402	0.40222	-1.45098	-0.79962	0.805576267257481	-0.0014526	-2.133369	0.742192
Trial1	3	1	blindfold	clockwise	practice	Guided	1	0.5	0	20.03403	0.40222	-1.451	-0.79962	0.805576267257481	-0.03009	-2.141833	0.790411
Trial1	3	1	blindfold	clockwise	practice	Guided	1	0.5	0	20.05403	0.40222	-1.45102	-0.79962	0.805576267257481	-0.033297	-2.129137	0.769186
Trial1	3	1	blindfold	clockwise	practice	Guided	1	0.5	0	20.07404	0.40221	-1.45102	-0.79962	0.805577482756513	-0.069576	-2.061429	0.753991
Trial1	3	1	blindfold	clockwise	practice	Guided	1	0.5	0	20.09402	0.40221	-1.45102	-0.79962	0.805577482756513	-0.128518	-1.99372	0.721505
Trial1	3	1	blindfold	clockwise	practice	Guided	1	0.5	0	20.11403	0.40221	-1.45102	-0.79963	0.805587363120914	-0.114175	-2.027574	0.705521
Trial1	3	1	blindfold	clockwise	practice	Guided	1	0.5	0	20.13403	0.4022	-1.45102	-0.79963	0.805588578727675	-0.033958	-2.057197	0.630307
Trial1	3	1	blindfold	clockwise	practice	Guided	1	0.5	0	20.15402	0.4022	-1.45102	-0.7996399	0.80559845907898	-0.0016291	-2.103747	0.611175
Trial1	3	1	blindfold	clockwise	practice	Guided	1	0.5	0	20.17403	0.4022	-1.45102	-0.79965	0.80560845775969	0.047717	-2.11221	0.605667
Trial1	3	1	blindfold	clockwise	practice	Guided	1	0.5	0	20.19403	0.4022	-1.45103	-0.79966	0.805618397278449	-0.005868	-2.15876	0.530987
Trial1	3	1	blindfold	clockwise	practice	Guided	1	0.5	0	20.21404	0.4022	-1.45104	-0.79966	0.805618397278449	-0.033998	-2.179919	0.478822
Trial1	3	1	blindfold	clockwise	practice	Guided	1	0.5	0	20.23402	0.4022	-1.45104	-0.79967	0.805628277635223	-0.07965	-2.15876	0.497105
Trial1	3	1	blindfold	clockwise	practice	Guided	1	0.5	0	20.25403	0.4022	-1.45104	-0.79968	0.80563821715764	-0.053486	-2.154528	0.50435
Trial1	3	1	blindfold	clockwise	practice	Guided	1	0.5	0	20.27403	0.4022	-1.45104	-0.7996899	0.80564809751805	-0.066562	-2.179919	0.501995
Trial1	3	1	blindfold	clockwise	practice	Guided	1	0.5	0	20.29402	0.4022	-1.45105	-0.7996899	0.80564809751805	-0.014245	-2.188383	0.521889
Trial1	3	1	blindfold	clockwise	practice	Guided	1	0.5	0	20.31403	0.4022	-1.45106	-0.7997	0.805658096207975	-0.021643	-2.192614	0.496177
Trial1	3	1	blindfold	clockwise	practice	Guided	1	0.5	0	20.33403	0.4022	-1.45106	-0.7997	0.805658096207975	-0.024103	-2.162992	0.462293
Trial1	3	1	blindfold	clockwise	practice	Guided	1	0.5	0	20.35403	0.4022	-1.45106	-0.7997	0.805658096207975	-0.030767	-2.184151	0.499691
Trial1	3	1	blindfold	clockwise	practice	Guided	1	0.5	0	20.37402	0.4022	-1.45106	-0.7997	0.805658096207975	-0.0018972	-2.222237	0.53976
Trial1	3	1	blindfold	clockwise	practice	Guided	1	0.5	0	20.39403	0.4022	-1.45107	-0.7997	0.805658096207975	0.054832	-2.188383	0.635138
Trial1	3	1	blindfold	clockwise	practice	Guided	1	0.5	0	20.41403	0.4022	-1.45107	-0.7997	0.805658096207975	0.021743	-2.171455	0.695673
Trial1	3	1	blindfold	clockwise	practice	Guided	1	0.5	0	20.43404	0.4022	-1.45107	-0.7996899	0.80564809751805	-0.0081339	-2.133369	0.719782
Trial1	3	1	blindfold	clockwise	practice	Guided	1	0.5	0	20.45403	0.4022	-1.45107	-0.7996899	0.80564809751805	-0.045643	-2.150296	0.751231
Trial1	3	1	blindfold	clockwise	practice	Guided	1	0.5	0	20.47403	0.4022	-1.45107	-0.79967	0.805628277635223	-0.114242	-2.086819	0.780849
Trial1	3	1	blindfold	clockwise	practice	Guided	1	0.5	0	20.49403	0.40219	-1.45106	-0.79967	0.805629486068222	-0.10212	-2.06566	0.802599
Trial1	3	1	blindfold	clockwise	practice	Guided	1	0.5	0	20.51402	0.40219	-1.45106	-0.79966	0.805619605726268	-0.086069	-2.074124	0.832996
Trial1	3	1	blindfold	clockwise	practice	Guided	1	0.5	0	20.53403	0.40219	-1.45106	-0.79966	0.805619605726268	-0.063354	-2.078356	0.750449
Trial1	3	1	blindfold	clockwise	practice	Guided	1	0.5	0	20.55403	0.40218	-1.45106	-0.79966	0.805620825151221	-0.050516	-2.099515	0.759358
Trial1	3	1	blindfold	clockwise	practice	Guided	1	0.5	0	20.57404	0.40218	-1.45106	-0.79966	0.805620825151221	-0.094196	-2.057197	0.640392
Trial1	3	1	blindfold	clockwise	practice	Guided	1	0.5	0	20.59402	0.40218	-1.45105	-0.79966	0.805620825151221	-0.099344	-2.04027	0.605021
Trial1	3	1	blindfold	clockwise	practice	Guided	1	0.5	0	20.61403	0.40218	-1.45105	-0.79967	0.80563070547822	-0.093649	-2.031806	0.585889
Trial1	3	1	blindfold	clockwise	practice	Guided	1	0.5	0	20.63403	0.40217	-1.45105	-0.79967	0.805631917773628	-0.103749	-2.04027	0.547371
Trial1	3	1	blindfold	clockwise	practice	Guided	1	0.5	0	20.65402	0.40217	-1.45105	-0.79968	0.805641857251134	-0.00082603	-2.099515	0.520373
Trial1	3	1	blindfold	clockwise	practice	Guided	1	0.5	0	20.67403	0.40217	-1.45105	-0.79968	0.805641857251134	-0.063262	-2.124906	0.522996
Trial1	3	1	blindfold	clockwise	practice	Guided	1	0.5	0	20.69403	0.40217	-1.45105	-0.7996899	0.805651737566903	-0.047211	-2.162992	0.553392
Trial1	3	1	blindfold	clockwise	practice	Guided	1	0.5	0	20.71404	0.40217	-1.45105	-0.7996899	0.805651737566903	-0.137521	-2.116442	0.573317
Trial1	3	1	blindfold	clockwise	practice	Guided	1	0.5	0	20.73402	0.40216	-1.45105	-0.7996899	0.805652953573633	-0.169577	-2.06566	0.588259
Trial1	3	1	blindfold	clockwise	practice	Guided	1	0.5	0	20.75403	0.40216	-1.45105	-0.7996899	0.805652953573633	-0.186819	-2.074124	0.65456
Trial1	3	1	blindfold	clockwise	practice	Guided	1	0.5	0	20.77403	0.40215	-1.45105	-0.79968	0.805644285797387	-0.157662	-2.06566	0.689935
Trial1	3	1	blindfold	clockwise	practice	Guided	1	0.5	0	20.79402	0.40215	-1.45105	-0.79968	0.805644285797387	-0.113931	-2.086819	0.705132
Trial1	3	1	blindfold	clockwise	practice	Guided	1	0.5	0	20.81403	0.40214	-1.45104	-0.79967	0.805635562631378	-0.076649	-2.031806	0.753608
Trial1	3	1	blindfold	clockwise	practice	Guided	1	0.5	0	20.83403	0.40214	-1.45104	-0.79967	0.805635562631378	-0.082316	-2.031806	0.774311
Trial1	3	1	blindfold	clockwise	practice	Guided	1	0.5	0	20.85403	0.40214	-1.45104	-0.79966	0.805625682363948	-0.10328	-2.027574	0.827771
Trial1	3	1	blindfold	clockwise	practice	Guided	1	0.5	0	20.87402	0.40214	-1.45104	-0.79965	0.805615742935071	-0.116591	-1.99372	0.8055
Trial1	3	1	blindfold	clockwise	practice	Guided	1	0.5	0	20.89403	0.40213	-1.45103	-0.79965	0.805616955748637	-0.114574	-2.031806	0.792662
Trial1	3	1	blindfold	clockwise	practice	Guided	1	0.5	0	20.91403	0.40213	-1.45103	-0.79965	0.805616955748637	-0.109375	-2.057197	0.807596
Trial1	3	1	blindfold	clockwise	practice	Guided	1	0.5	0	20.93404	0.40213	-1.45103	-0.79965	0.805616955748637	-0.100473	-2.129137	0.700686
Trial1	3	1	blindfold	clockwise	practice	Guided	1	0.5	0	20.95403	0.40212	-1.45103	-0.79965	0.805618168684104	-0.135744	-2.082588	0.69964
Trial1	3	1	blindfold	clockwise	practice	Guided	1	0.5	0	20.97403	0.40212	-1.45104	-0.7996399	0.805608170123919	-0.16854	-2.150296	0.702527
Trial1	3	1	blindfold	clockwise	practice	Guided	1	0.5	0	20.99403	0.40211	-1.45104	-0.7996399	0.80560939043893	-0.168718	-2.048733	0.731357
Trial1	3	1	blindfold	clockwise	practice	Guided	1	0.5	0	21.01402	0.40211	-1.45104	-0.7996399	0.80560939043893	-0.16251	-2.061429	0.778002
Trial1	3	1	blindfold	clockwise	practice	Guided	1	0.5	0	21.03403	0.4021	-1.45104	-0.7996399	0.80561060001232	-0.189371	-2.120674	0.780628
Trial1	3	1	blindfold	clockwise	practice	Guided	1	0.5	0	21.05403	0.4021	-1.45104	-0.79963	0.805600719809919	-0.221168	-2.048733	0.791377
Trial1	3	1	blindfold	clockwise	practice	Guided	1	0.5	0	21.07404	0.40209	-1.45104	-0.79963	0.805601940385521	-0.148575	-2.027574	0.77067
Trial1	3	1	blindfold	clockwise	practice	Guided	1	0.5	0	21.09402	0.40208	-1.45104	-0.79963	0.805603153839615	-0.124575	-2.044501	0.818103
Trial1	3	1	blindfold	clockwise	practice	Guided	1	0.5	0	21.11403	0.40208	-1.45103	-0.79962	0.805593273668883	-0.134674	-1.972561	0.838544
Trial1	3	1	blindfold	clockwise	practice	Guided	1	0.5	0	21.13403	0.40208	-1.45103	-0.79962	0.805593273668883	-0.106761	-1.942938	0.819152
Trial1	3	1	blindfold	clockwise	practice	Guided	1	0.5	0	21.15402	0.40208	-1.45102	-0.79962	0.805593273668883	-0.130189	-1.904852	0.838809
Trial1	3	1	blindfold	clockwise	practice	Guided	1	0.5	0	21.17403	0.40207	-1.45101	-0.79961	0.805584551566023	-0.154352	-1.866766	0.865806
Trial1	3	1	blindfold	clockwise	practice	Guided	1	0.5	0	21.19403	0.40206	-1.45098	-0.7996	0.805575825994376	-0.152807	-1.799057	0.921624
Trial1	3	1	blindfold	clockwise	practice	Guided	1	0.5	0	21.21404	0.40205	-1.45097	-0.7996	0.805577039859373	-0.1592	-1.799057	0.94652
Trial1	3	1	blindfold	clockwise	practice	Guided	1	0.5	0	21.23402	0.40205	-1.45096	-0.79959	0.805567100576425	-0.085634	-1.832911	0.917163
Trial1	3	1	blindfold	clockwise	practice	Guided	1	0.5	0	21.25403	0.40205	-1.45096	-0.79959	0.805567100576425	-0.108323	-1.807521	0.848511
Trial1	3	1	blindfold	clockwise	practice	Guided	1	0.5	0	21.27403	0.40204	-1.45095	-0.79959	0.805568318202372	-0.081162	-1.870998	0.840127
Trial1	3	1	blindfold	clockwise	practice	Guided	1	0.5	0	21.29402	0.40204	-1.45095	-0.79959	0.805568318202372	-0.133701	-1.837143	0.825981
Trial1	3	1	blindfold	clockwise	practice	Guided	1	0.5	0	21.31403	0.40203	-1.45095	-0.79959	0.805569532326518	-0.130717	-1.82868	0.8514
Trial1	3	1	blindfold	clockwise	practice	Guided	1	0.5	0	21.33403	0.40203	-1.45095	-0.79959	0.805569532326518	-0.18819	-1.820216	0.84381
Trial1	3	1	blindfold	clockwise	practice	Guided	1	0.5	0	21.35403	0.40203	-1.45094	-0.79959	0.805569532326518	-0.183958	-1.815984	0.848266
Trial1	3	1	blindfold	clockwise	practice	Guided	1	0.5	0	21.37402	0.40202	-1.45094	-0.79959	0.805570753822164	-0.210827	-1.807521	0.855868
Trial1	3	1	blindfold	clockwise	practice	Guided	1	0.5	0	21.39403	0.40201	-1.45094	-0.79959	0.805571964565681	-0.168799	-1.875229	0.815515
Trial1	3	1	blindfold	clockwise	practice	Guided	1	0.5	0	21.41403	0.40201	-1.45094	-0.79959	0.805571964565681	-0.108309	-1.870998	0.77725
Trial1	3	1	blindfold	clockwise	practice	Guided	1	0.5	0	21.43404	0.40201	-1.45094	-0.79959	0.805571964565681	-0.106068	-1.866766	0.739255
Trial1	3	1	blindfold	clockwise	practice	Guided	1	0.5	0	21.45403	0.402	-1.45094	-0.79959	0.805573186306953	-0.084828	-1.82868	0.757335
Trial1	3	1	blindfold	clockwise	practice	Guided	1	0.5	0	21.47403	0.402	-1.45093	-0.79959	0.805573186306953	-0.091475	-1.832911	0.79507
Trial1	3	1	blindfold	clockwise	practice	Guided	1	0.5	0	21.49403	0.402	-1.45093	-0.79959	0.805573186306953	-0.095146	-1.811752	0.857702
Trial1	3	1	blindfold	clockwise	practice	Guided	1	0.5	0	21.51402	0.40199	-1.45093	-0.79959	0.805574400919801	-0.124747	-1.815984	0.861372
Trial1	3	1	blindfold	clockwise	practice	Guided	1	0.5	0	21.53403	0.40199	-1.45093	-0.79959	0.805574400919801	-0.122016	-1.841375	0.860327
Trial1	3	1	blindfold	clockwise	practice	Guided	1	0.5	0	21.55403	0.40199	-1.45093	-0.79959	0.805574400919801	-0.108919	-1.82868	0.887577
Trial1	3	1	blindfold	clockwise	practice	Guided	1	0.5	0	21.57404	0.40199	-1.45093	-0.79958	0.805564461728766	-0.103722	-1.824448	0.845127
Trial1	3	1	blindfold	clockwise	practice	Guided	1	0.5	0	21.59402	0.40198	-1.45093	-0.79958	0.805565680104804	-0.092832	-1.870998	0.895703
Trial1	3	1	blindfold	clockwise	practice	Guided	1	0.5	0	21.61403	0.40198	-1.45093	-0.79958	0.805565680104804	-0.077272	-1.862534	0.858754
Trial1	3	1	blindfold	clockwise	practice	Guided	1	0.5	0	21.63403	0.40198	-1.45093	-0.79958	0.805565680104804	-0.103421	-1.858302	0.8488
Trial1	3	1	blindfold	clockwise	practice	Guided	1	0.5	0	21.65402	0.40198	-1.45093	-0.79958	0.805565680104804	-0.108099	-1.921779	0.824167
Trial1	3	1	blindfold	clockwise	practice	Guided	1	0.5	0	21.67403	0.40197	-1.45093	-0.79958	0.805566894976806	-0.104139	-1.875229	0.86138
Trial1	3	1	blindfold	clockwise	practice	Guided	1	0.5	0	21.69403	0.40197	-1.45093	-0.79958	0.805566894976806	-0.089557	-1.879461	0.841202
Trial1	3	1	blindfold	clockwise	practice	Guided	1	0.5	0	21.71404	0.40197	-1.45093	-0.79958	0.805566894976806	-0.063883	-1.896388	0.859542
Trial1	3	1	blindfold	clockwise	practice	Guided	1	0.5	0	21.73402	0.40197	-1.45094	-0.79958	0.805566894976806	-0.017981	-1.934475	0.856918
Trial1	3	1	blindfold	clockwise	practice	Guided	1	0.5	0	21.75403	0.40197	-1.45094	-0.79958	0.805566894976806	-0.0086038	-1.938706	0.829138
Trial1	3	1	blindfold	clockwise	practice	Guided	1	0.5	0	21.77403	0.40196	-1.45094	-0.79958	0.80556810997071	-0.021197	-1.926011	0.799004
Trial1	3	1	blindfold	clockwise	practice	Guided	1	0.5	0	21.79402	0.40196	-1.45094	-0.79958	0.80556810997071	-0.038978	-1.921779	0.814728
Trial1	3	1	blindfold	clockwise	practice	Guided	1	0.5	0	21.81403	0.40196	-1.45095	-0.79958	0.80556810997071	-0.027135	-1.955634	0.8391
Trial1	3	1	blindfold	clockwise	practice	Guided	1	0.5	0	21.83403	0.40196	-1.45095	-0.79958	0.80556810997071	-0.102895	-1.968329	0.848802
Trial1	3	1	blindfold	clockwise	practice	Guided	1	0.5	0	21.85403	0.40196	-1.45095	-0.79958	0.80556810997071	-0.053779	-1.934475	0.8391
Trial1	3	1	blindfold	clockwise	practice	Guided	1	0.5	0	21.87402	0.40196	-1.45095	-0.79958	0.80556810997071	-0.040452	-1.955634	0.877097
Trial1	3	1	blindfold	clockwise	practice	Guided	1	0.5	0	21.89403	0.40196	-1.45096	-0.79958	0.80556810997071	-0.0056701	-1.917547	0.854554
Trial1	3	1	blindfold	clockwise	practice	Guided	1	0.5	0	21.91403	0.40196	-1.45096	-0.79958	0.80556810997071	0.0034474	-1.930243	0.850884
Trial1	3	1	blindfold	clockwise	practice	Guided	1	0.5	0	21.93404	0.40196	-1.45096	-0.79958	0.80556810997071	-0.057023	-1.951402	0.893604
Trial1	3	1	blindfold	clockwise	practice	Guided	1	0.5	0	21.95403	0.40195	-1.45096	-0.79957	0.805559448746244	-0.09009	-1.90062	0.850892
Trial1	3	1	blindfold	clockwise	practice	Guided	1	0.5	0	21.97403	0.40195	-1.45096	-0.79957	0.805559448746244	-0.074293	-1.904852	0.884173
Trial1	3	1	blindfold	clockwise	practice	Guided	1	0.5	0	21.99403	0.40195	-1.45096	-0.79957	0.805559448746244	-0.094277	-1.858302	0.920862
Trial1	3	1	blindfold	clockwise	practice	Guided	1	0.5	0	22.01402	0.40195	-1.45096	-0.79957	0.805559448746244	-0.031344	-1.892157	0.911945
Trial1	3	1	blindfold	clockwise	practice	Guided	1	0.5	0	22.03403	0.40195	-1.45095	-0.79957	0.805559448746244	-0.05429	-1.896388	0.847485
Trial1	3	1	blindfold	clockwise	practice	Guided	1	0.5	0	22.05403	0.40195	-1.45095	-0.79957	0.805559448746244	-0.072302	-1.870998	0.850632
Trial1	3	1	blindfold	clockwise	practice	Guided	1	0.5	0	22.07404	0.40194	-1.45095	-0.79957	0.805560663999217	-0.125599	-1.82868	0.856665
Trial1	3	1	blindfold	clockwise	practice	Guided	1	0.5	0	22.09402	0.40194	-1.45094	-0.79957	0.805560663999217	-0.080662	-1.786362	0.841725
Trial1	3	1	blindfold	clockwise	practice	Guided	1	0.5	0	22.11403	0.40194	-1.45094	-0.79957	0.805560663999217	-0.058201	-1.815984	0.83884
Trial1	3	1	blindfold	clockwise	practice	Guided	1	0.5	0	22.13403	0.40194	-1.45094	-0.79957	0.805560663999217	-0.033275	-1.824448	0.794027
Trial1	3	1	blindfold	clockwise	practice	Guided	1	0.5	0	22.15402	0.40194	-1.45094	-0.79958	0.805570543951977	-0.043148	-1.858302	0.810275
Trial1	3	1	blindfold	clockwise	practice	Guided	1	0.5	0	22.17403	0.40194	-1.45093	-0.79958	0.805570543951977	-0.054253	-1.799057	0.762063
Trial1	3	1	blindfold	clockwise	practice	Guided	1	0.5	0	22.19403	0.40193	-1.45093	-0.79958	0.805571766568192	-0.100636	-1.714421	0.802684
Trial1	3	1	blindfold	clockwise	practice	Guided	1	0.5	0	22.21404	0.40193	-1.45092	-0.79958	0.805571766568192	-0.105809	-1.667871	0.824433
Trial1	3	1	blindfold	clockwise	practice	Guided	1	0.5	0	22.23402	0.40193	-1.4509	-0.79958	0.805571766568192	-0.093954	-1.672103	0.766258
Trial1	3	1	blindfold	clockwise	practice	Guided	1	0.5	0	22.25403	0.40192	-1.45089	-0.79959	0.805582917508256	-0.089752	-1.676335	0.769667
Trial1	3	1	blindfold	clockwise	practice	Guided	1	0.5	0	22.27403	0.40192	-1.45088	-0.79959	0.805582917508256	-0.085541	-1.680567	0.774122
Trial1	3	1	blindfold	clockwise	practice	Guided	1	0.5	0	22.29402	0.40192	-1.45087	-0.79959	0.805582917508256	-0.057643	-1.553613	0.754728
Trial1	3	1	blindfold	clockwise	practice	Guided	1	0.5	0	22.31403	0.40191	-1.45086	-0.7996	0.805594079427718	-0.057143	-1.604394	0.759444
Trial1	3	1	blindfold	clockwise	practice	Guided	1	0.5	0	22.33403	0.40191	-1.45085	-0.7996	0.805594079427718	-0.089957	-1.612858	0.773862
Trial1	3	1	blindfold	clockwise	practice	Guided	1	0.5	0	22.35403	0.40191	-1.45085	-0.7996	0.805594079427718	-0.088467	-1.587467	0.748707
Trial1	3	1	blindfold	clockwise	practice	Guided	1	0.5	0	22.37402	0.40191	-1.45083	-0.79961	0.805604018502278	-0.063036	-1.528222	0.695509
Trial1	3	1	blindfold	clockwise	practice	Guided	1	0.5	0	22.39403	0.4019	-1.45082	-0.79961	0.805605234184037	-0.057837	-1.507063	0.683193
Trial1	3	1	blindfold	clockwise	practice	Guided	1	0.5	0	22.41403	0.4019	-1.45081	-0.79962	0.805615173245445	-0.065972	-1.494367	0.670092
Trial1	3	1	blindfold	clockwise	practice	Guided	1	0.5	0	22.43404	0.4019	-1.4508	-0.79962	0.805615173245445	-0.084471	-1.498599	0.681625
Trial1	3	1	blindfold	clockwise	practice	Guided	1	0.5	0	22.45403	0.40189	-1.45079	-0.79962	0.805616389034098	-0.096059	-1.435122	0.727223
Trial1	3	1	blindfold	clockwise	practice	Guided	1	0.5	0	22.47403	0.40189	-1.45077	-0.79963	0.805626268921344	-0.101471	-1.413963	0.668003
Trial1	3	1	blindfold	clockwise	practice	Guided	1	0.5	0	22.49403	0.40188	-1.45074	-0.79963	0.805627488446699	-0.122407	-1.287009	0.721466
Trial1	3	1	blindfold	clockwise	practice	Guided	1	0.5	0	22.51402	0.40187	-1.45071	-0.79963	0.805628704464584	-0.130279	-1.240459	0.704173
Trial1	3	1	blindfold	clockwise	practice	Guided	1	0.5	0	22.53403	0.40187	-1.45067	-0.79963	0.805628704464584	-0.162089	-1.210837	0.714923
Trial1	3	1	blindfold	clockwise	practice	Guided	1	0.5	0	22.55403	0.40186	-1.45064	-0.79963	0.805629924234809	-0.147005	-1.130433	0.766283
Trial1	3	1	blindfold	clockwise	practice	Guided	1	0.5	0	22.57404	0.40185	-1.45062	-0.79963	0.805631140496835	-0.167213	-1.121969	0.727243
Trial1	3	1	blindfold	clockwise	practice	Guided	1	0.5	0	22.59402	0.40184	-1.45058	-0.7996399	0.805642243957431	-0.186396	-1.062724	0.675627
Trial1	3	1	blindfold	clockwise	practice	Guided	1	0.5	0	22.61403	0.40183	-1.45057	-0.7996399	0.805643456817542	-0.163162	-1.028869	0.643656
Trial1	3	1	blindfold	clockwise	practice	Guided	1	0.5	0	22.63403	0.40183	-1.45056	-0.7996399	0.805643456817542	-0.149552	-0.999247	0.656759
Trial1	3	1	blindfold	clockwise	practice	Guided	1	0.5	0	22.65402	0.40182	-1.45055	-0.79965	0.805654678801472	-0.158151	-1.041565	0.652046
Trial1	3	1	blindfold	clockwise	practice	Guided	1	0.5	0	22.67403	0.40181	-1.45054	-0.79965	0.805655895522116	-0.202537	-1.00771	0.649434
Trial1	3	1	blindfold	clockwise	practice	Guided	1	0.5	0	22.69403	0.4018	-1.45053	-0.79966	0.805667051283149	-0.214297	-0.990783	0.623498
Trial1	3	1	blindfold	clockwise	practice	Guided	1	0.5	0	22.71404	0.40179	-1.45052	-0.79966	0.805668271865411	-0.237938	-1.003479	0.57162
Trial1	3	1	blindfold	clockwise	practice	Guided	1	0.5	0	22.73402	0.40179	-1.45052	-0.79967	0.805678151610554	-0.209998	-0.995015	0.552229
Trial1	3	1	blindfold	clockwise	practice	Guided	1	0.5	0	22.75403	0.40178	-1.45052	-0.79967	0.805679368667268	-0.199583	-1.05426	0.5276
Trial1	3	1	blindfold	clockwise	practice	Guided	1	0.5	0	22.77403	0.40177	-1.45052	-0.79968	0.805690528356475	-0.19731	-1.033101	0.5656
Trial1	3	1	blindfold	clockwise	practice	Guided	1	0.5	0	22.79402	0.40176	-1.45052	-0.79968	0.805691745642292	-0.199436	-1.024638	0.510834
Trial1	3	1	blindfold	clockwise	practice	Guided	1	0.5	0	22.81403	0.40175	-1.45052	-0.7996899	0.805702850007427	-0.211726	-1.033101	0.5187
Trial1	3	1	blindfold	clockwise	practice	Guided	1	0.5	0	22.83403	0.40175	-1.45052	-0.7996899	0.805702850007427	-0.210445	-1.041565	0.489084
Trial1	3	1	blindfold	clockwise	practice	Guided	1	0.5	0	22.85403	0.40174	-1.45052	-0.7997	0.805714061883634	-0.236061	-1.071187	0.470728
Trial1	3	1	blindfold	clockwise	practice	Guided	1	0.5	0	22.87402	0.40173	-1.45053	-0.79971	0.805725221962726	-0.174807	-1.105042	0.491085
Trial1	3	1	blindfold	clockwise	practice	Guided	1	0.5	0	22.89403	0.40172	-1.45053	-0.79972	0.805736322976553	-0.136468	-1.130433	0.446825
Trial1	3	1	blindfold	clockwise	practice	Guided	1	0.5	0	22.91403	0.40172	-1.45054	-0.7997299	0.805746202628037	-0.10065	-1.202373	0.368872
Trial1	3	1	blindfold	clockwise	practice	Guided	1	0.5	0	22.93404	0.40171	-1.45057	-0.7997299	0.805747420449382	-0.121107	-1.308168	0.338113
Trial1	3	1	blindfold	clockwise	practice	Guided	1	0.5	0	22.95403	0.40171	-1.4506	-0.79974	0.805757418406797	-0.110215	-1.350486	0.380725
Trial1	3	1	blindfold	clockwise	practice	Guided	1	0.5	0	22.97403	0.4017	-1.45062	-0.79975	0.805768578755378	-0.129678	-1.401268	0.408929
Trial1	3	1	blindfold	clockwise	practice	Guided	1	0.5	0	22.99403	0.40169	-1.45065	-0.79975	0.805769796790678	-0.213741	-1.363182	0.475271
Trial1	3	1	blindfold	clockwise	practice	Guided	1	0.5	0	23.01402	0.40168	-1.45066	-0.79975	0.805771018584313	-0.197647	-1.401268	0.506139
Trial1	3	1	blindfold	clockwise	practice	Guided	1	0.5	0	23.03403	0.40167	-1.45068	-0.79975	0.805772236863699	-0.221778	-1.490136	0.537855
Trial1	3	1	blindfold	clockwise	practice	Guided	1	0.5	0	23.05403	0.40166	-1.45069	-0.79974	0.805763516540401	-0.2237	-1.485904	0.5714
Trial1	3	1	blindfold	clockwise	practice	Guided	1	0.5	0	23.07404	0.40165	-1.45072	-0.79974	0.805764738716146	-0.228585	-1.57054	0.579527
Trial1	3	1	blindfold	clockwise	practice	Guided	1	0.5	0	23.09402	0.40163	-1.45076	-0.79974	0.805767183435403	-0.145819	-1.621321	0.538117
Trial1	3	1	blindfold	clockwise	practice	Guided	1	0.5	0	23.11403	0.40162	-1.45078	-0.79974	0.80576840234021	-0.155161	-1.64248	0.545982
Trial1	3	1	blindfold	clockwise	practice	Guided	1	0.5	0	23.13403	0.40162	-1.45079	-0.79974	0.80576840234021	-0.156606	-1.718653	0.495407
Trial1	3	1	blindfold	clockwise	practice	Guided	1	0.5	0	23.15402	0.40161	-1.45081	-0.79974	0.805769625005943	-0.13485	-1.705957	0.560108
Trial1	3	1	blindfold	clockwise	practice	Guided	1	0.5	0	23.17403	0.40161	-1.45081	-0.79974	0.805769625005943	-0.143706	-1.705957	0.504559
Trial1	3	1	blindfold	clockwise	practice	Guided	1	0.5	0	23.19403	0.4016	-1.45083	-0.79974	0.805770844154831	-0.103411	-1.731348	0.502714
Trial1	3	1	blindfold	clockwise	practice	Guided	1	0.5	0	23.21404	0.40159	-1.45084	-0.79974	0.805772067065372	-0.131025	-1.752507	0.50953
Trial1	3	1	blindfold	clockwise	practice	Guided	1	0.5	0	23.23402	0.40159	-1.45084	-0.79974	0.805772067065372	-0.085841	-1.73558	0.507926
Trial1	3	1	blindfold	clockwise	practice	Guided	1	0.5	0	23.25403	0.40158	-1.45084	-0.79974	0.805773286458338	-0.100384	-1.752507	0.528099
Trial1	3	1	blindfold	clockwise	practice	Guided	1	0.5	0	23.27403	0.40158	-1.45085	-0.7997299	0.805763288697814	-0.105551	-1.739812	0.540417
Trial1	3	1	blindfold	clockwise	practice	Guided	1	0.5	0	23.29402	0.40158	-1.45085	-0.7997299	0.805763288697814	-0.131669	-1.68903	0.606197
Trial1	3	1	blindfold	clockwise	practice	Guided	1	0.5	0	23.31403	0.40157	-1.45085	-0.7997299	0.805764508227768	-0.127699	-1.705957	0.581042
Trial1	3	1	blindfold	clockwise	practice	Guided	1	0.5	0	23.33403	0.40157	-1.45085	-0.7997299	0.805764508227768	-0.120021	-1.739812	0.560602
Trial1	3	1	blindfold	clockwise	practice	Guided	1	0.5	0	23.35403	0.40157	-1.45085	-0.7997299	0.805764508227768	-0.116541	-1.739812	0.577636
Trial1	3	1	blindfold	clockwise	practice	Guided	1	0.5	0	23.37402	0.40157	-1.45085	-0.7997299	0.805764508227768	-0.063465	-1.748275	0.584964
Trial1	3	1	blindfold	clockwise	practice	Guided	1	0.5	0	23.39403	0.40156	-1.45085	-0.7997299	0.805765731520513	-0.01435	-1.693262	0.50791
Trial1	3	1	blindfold	clockwise	practice	Guided	1	0.5	0	23.41403	0.40156	-1.45085	-0.7997299	0.805765731520513	-0.015336	-1.676335	0.524677
Trial1	3	1	blindfold	clockwise	practice	Guided	1	0.5	0	23.43404	0.40156	-1.45085	-0.7997299	0.805765731520513	-0.031378	-1.663639	0.493434
Trial1	3	1	blindfold	clockwise	practice	Guided	1	0.5	0	23.45403	0.40156	-1.45085	-0.7997299	0.805765731520513	-0.053826	-1.638249	0.497
Trial1	3	1	blindfold	clockwise	practice	Guided	1	0.5	0	23.47403	0.40156	-1.45084	-0.79974	0.805775729250728	-0.014085	-1.604394	0.503425
Trial1	3	1	blindfold	clockwise	practice	Guided	1	0.5	0	23.49403	0.40156	-1.45083	-0.79974	0.805775729250728	0.013808	-1.579003	0.473633
Trial1	3	1	blindfold	clockwise	practice	Guided	1	0.5	0	23.51402	0.40156	-1.45082	-0.79974	0.805775729250728	0.017259	-1.532454	0.500787
Trial1	3	1	blindfold	clockwise	practice	Guided	1	0.5	0	23.53403	0.40156	-1.45081	-0.79974	0.805775729250728	-0.022725	-1.494367	0.516166
Trial1	3	1	blindfold	clockwise	practice	Guided	1	0.5	0	23.55403	0.40156	-1.4508	-0.79974	0.805775729250728	0.020955	-1.481672	0.513468
Trial1	3	1	blindfold	clockwise	practice	Guided	1	0.5	0	23.57404	0.40156	-1.45079	-0.79974	0.805775729250728	0.026369	-1.498599	0.496908
Trial1	3	1	blindfold	clockwise	practice	Guided	1	0.5	0	23.59402	0.40156	-1.45078	-0.79974	0.805775729250728	0.05324	-1.481672	0.494187
Trial1	3	1	blindfold	clockwise	practice	Guided	1	0.5	0	23.61403	0.40156	-1.45078	-0.79974	0.805775729250728	0.058162	-1.511295	0.56176
Trial1	3	1	blindfold	clockwise	practice	Guided	1	0.5	0	23.63403	0.40156	-1.45077	-0.79974	0.805775729250728	0.0055803	-1.502831	0.534251
Trial1	3	1	blindfold	clockwise	practice	Guided	1	0.5	0	23.65402	0.40157	-1.45077	-0.79974	0.80577450597316	0.018646	-1.481672	0.551017
Trial1	3	1	blindfold	clockwise	practice	Guided	1	0.5	0	23.67403	0.40157	-1.45077	-0.79974	0.80577450597316	0.020607	-1.481672	0.517458
Trial1	3	1	blindfold	clockwise	practice	Guided	1	0.5	0	23.69403	0.40157	-1.45076	-0.79974	0.80577450597316	0.065993	-1.519758	0.503176
Trial1	3	1	blindfold	clockwise	practice	Guided	1	0.5	0	23.71404	0.40157	-1.45076	-0.79974	0.80577450597316	0.061777	-1.528222	0.486028
Trial1	3	1	blindfold	clockwise	practice	Guided	1	0.5	0	23.73402	0.40157	-1.45076	-0.79974	0.80577450597316	0.0509	-1.52399	0.455774
Trial1	3	1	blindfold	clockwise	practice	Guided	1	0.5	0	23.75403	0.40157	-1.45076	-0.79975	0.805784444562158	0.068402	-1.52399	0.460915
Trial1	3	1	blindfold	clockwise	practice	Guided	1	0.5	0	23.77403	0.40157	-1.45076	-0.79975	0.805784444562158	0.076284	-1.528222	0.478085
Trial1	3	1	blindfold	clockwise	practice	Guided	1	0.5	0	23.79402	0.40158	-1.45076	-0.79975	0.805783225062377	0.061688	-1.536685	0.49801
Trial1	3	1	blindfold	clockwise	practice	Guided	1	0.5	0	23.81403	0.40158	-1.45076	-0.79975	0.805783225062377	0.045133	-1.515526	0.475882
Trial1	3	1	blindfold	clockwise	practice	Guided	1	0.5	0	23.83403	0.40158	-1.45076	-0.79975	0.805783225062377	0.078675	-1.57054	0.435659
Trial1	3	1	blindfold	clockwise	practice	Guided	1	0.5	0	23.85403	0.40158	-1.45076	-0.79976	0.805793104509899	0.079644	-1.545149	0.494494
Trial1	3	1	blindfold	clockwise	practice	Guided	1	0.5	0	23.87402	0.40158	-1.45077	-0.79976	0.805793104509899	0.088749	-1.61709	0.414973
Trial1	3	1	blindfold	clockwise	practice	Guided	1	0.5	0	23.89403	0.40159	-1.45077	-0.79976	0.805791885146924	0.031956	-1.579003	0.394559
Trial1	3	1	blindfold	clockwise	practice	Guided	1	0.5	0	23.91403	0.40159	-1.45077	-0.79977	0.805801823769705	0.069204	-1.612858	0.358807
Trial1	3	1	blindfold	clockwise	practice	Guided	1	0.5	0	23.93404	0.40159	-1.45077	-0.79977	0.805801823769705	0.082265	-1.604394	0.372052
Trial1	3	1	blindfold	clockwise	practice	Guided	1	0.5	0	23.95403	0.40159	-1.45078	-0.79977	0.805801823769705	0.110127	-1.629785	0.376669
Trial1	3	1	blindfold	clockwise	practice	Guided	1	0.5	0	23.97403	0.40159	-1.45078	-0.79978	0.805811703235856	0.083938	-1.646712	0.342499
Trial1	3	1	blindfold	clockwise	practice	Guided	1	0.5	0	23.99403	0.4016	-1.45079	-0.79978	0.805810480385467	0.081174	-1.595931	0.388413
Trial1	3	1	blindfold	clockwise	practice	Guided	1	0.5	0	24.01402	0.4016	-1.45079	-0.79978	0.805810480385467	0.035005	-1.591699	0.415042
Trial1	3	1	blindfold	clockwise	practice	Guided	1	0.5	0	24.03403	0.4016	-1.45079	-0.79978	0.805810480385467	0.015994	-1.574772	0.434843
Trial1	3	1	blindfold	clockwise	practice	Guided	1	0.5	0	24.05403	0.4016	-1.45079	-0.79978	0.805810480385467	0.069541	-1.536685	0.433663
Trial1	3	1	blindfold	clockwise	practice	Guided	1	0.5	0	24.07404	0.4016	-1.45079	-0.79978	0.805810480385467	0.063359	-1.553613	0.462626
Trial1	3	1	blindfold	clockwise	practice	Guided	1	0.5	0	24.09402	0.40161	-1.45079	-0.79978	0.805809261296547	0.101079	-1.600162	0.426726
Trial1	3	1	blindfold	clockwise	practice	Guided	1	0.5	0	24.11403	0.40161	-1.45079	-0.79978	0.805809261296547	0.064035	-1.634017	0.449668
Trial1	3	1	blindfold	clockwise	practice	Guided	1	0.5	0	24.13403	0.40161	-1.45079	-0.79978	0.805809261296547	0.094368	-1.638249	0.463953
Trial1	3	1	blindfold	clockwise	practice	Guided	1	0.5	0	24.15402	0.40161	-1.45079	-0.79978	0.805809261296547	0.076332	-1.604394	0.466978
Trial1	3	1	blindfold	clockwise	practice	Guided	1	0.5	0	24.17403	0.40162	-1.45079	-0.79978	0.805808038690955	0.066443	-1.600162	0.495683
Trial1	3	1	blindfold	clockwise	practice	Guided	1	0.5	0	24.19403	0.40162	-1.45079	-0.79978	0.805808038690955	0.056776	-1.57054	0.419186
Trial1	3	1	blindfold	clockwise	practice	Guided	1	0.5	0	24.21404	0.40162	-1.4508	-0.79978	0.805808038690955	0.070076	-1.64248	0.419851
Trial1	3	1	blindfold	clockwise	practice	Guided	1	0.5	0	24.23402	0.40163	-1.4508	-0.79978	0.805806819846104	0.142104	-1.663639	0.407138
Trial1	3	1	blindfold	clockwise	practice	Guided	1	0.5	0	24.25403	0.40163	-1.4508	-0.79978	0.805806819846104	0.149961	-1.638249	0.471213
Trial1	3	1	blindfold	clockwise	practice	Guided	1	0.5	0	24.27403	0.40163	-1.4508	-0.79978	0.805806819846104	0.153375	-1.646712	0.441213
Trial1	3	1	blindfold	clockwise	practice	Guided	1	0.5	0	24.29402	0.40164	-1.4508	-0.79977	0.8057957179443	0.096053	-1.57054	0.504957
Trial1	3	1	blindfold	clockwise	practice	Guided	1	0.5	0	24.31403	0.40164	-1.4508	-0.79977	0.8057957179443	0.111074	-1.557844	0.52977
Trial1	3	1	blindfold	clockwise	practice	Guided	1	0.5	0	24.33403	0.40165	-1.4508	-0.79977	0.805794495691103	0.115978	-1.553613	0.543885
Trial1	3	1	blindfold	clockwise	practice	Guided	1	0.5	0	24.35403	0.40165	-1.4508	-0.79977	0.805794495691103	0.137157	-1.608626	0.486197
Trial1	3	1	blindfold	clockwise	practice	Guided	1	0.5	0	24.37402	0.40165	-1.4508	-0.79976	0.805784556977937	0.134891	-1.625553	0.523877
Trial1	3	1	blindfold	clockwise	practice	Guided	1	0.5	0	24.39403	0.40166	-1.4508	-0.79976	0.805783334832251	0.141944	-1.64248	0.477887
Trial1	3	1	blindfold	clockwise	practice	Guided	1	0.5	0	24.41403	0.40167	-1.4508	-0.79976	0.805782116445944	0.124132	-1.612858	0.476752
Trial1	3	1	blindfold	clockwise	practice	Guided	1	0.5	0	24.43404	0.40167	-1.4508	-0.79976	0.805782116445944	0.141621	-1.600162	0.481884
Trial1	3	1	blindfold	clockwise	practice	Guided	1	0.5	0	24.45403	0.40167	-1.4508	-0.79976	0.805782116445944	0.095928	-1.621321	0.500118
Trial1	3	1	blindfold	clockwise	practice	Guided	1	0.5	0	24.47403	0.40168	-1.4508	-0.79976	0.805780898181495	0.123037	-1.625553	0.493177
Trial1	3	1	blindfold	clockwise	practice	Guided	1	0.5	0	24.49403	0.40169	-1.4508	-0.79977	0.805789615176204	0.156761	-1.574772	0.448638
Trial1	3	1	blindfold	clockwise	practice	Guided	1	0.5	0	24.51402	0.40169	-1.4508	-0.79977	0.805789615176204	0.12093	-1.612858	0.450621
Trial1	3	1	blindfold	clockwise	practice	Guided	1	0.5	0	24.53403	0.4017	-1.4508	-0.79977	0.805788397170861	0.142853	-1.562076	0.489279
Trial1	3	1	blindfold	clockwise	practice	Guided	1	0.5	0	24.55403	0.4017	-1.4508	-0.79977	0.805788397170861	0.126033	-1.553613	0.438053
Trial1	3	1	blindfold	clockwise	practice	Guided	1	0.5	0	24.57404	0.40171	-1.4508	-0.79977	0.805787175652087	0.147218	-1.540917	0.456007
Trial1	3	1	blindfold	clockwise	practice	Guided	1	0.5	0	24.59402	0.40171	-1.45079	-0.79977	0.805787175652087	0.196986	-1.545149	0.441858
Trial1	3	1	blindfold	clockwise	practice	Guided	1	0.5	0	24.61403	0.40172	-1.45079	-0.79977	0.805785957890826	0.179416	-1.553613	0.4365
Trial1	3	1	blindfold	clockwise	practice	Guided	1	0.5	0	24.63403	0.40173	-1.45079	-0.79977	0.805784736616863	0.190967	-1.502831	0.466508
Trial1	3	1	blindfold	clockwise	practice	Guided	1	0.5	0	24.65402	0.40173	-1.45078	-0.79977	0.805784736616863	0.175868	-1.502831	0.494946
Trial1	3	1	blindfold	clockwise	practice	Guided	1	0.5	0	24.67403	0.40174	-1.45078	-0.79977	0.805783515465489	0.18594	-1.473208	0.474383
Trial1	3	1	blindfold	clockwise	practice	Guided	1	0.5	0	24.69403	0.40175	-1.45077	-0.79977	0.80578230170437	0.18609	-1.540917	0.431711
Trial1	3	1	blindfold	clockwise	practice	Guided	1	0.5	0	24.71404	0.40176	-1.45076	-0.79977	0.805781077163978	0.172956	-1.536685	0.487677
Trial1	3	1	blindfold	clockwise	practice	Guided	1	0.5	0	24.73402	0.40176	-1.45076	-0.79977	0.805781077163978	0.192151	-1.536685	0.440643
Trial1	3	1	blindfold	clockwise	practice	Guided	1	0.5	0	24.75403	0.40177	-1.45077	-0.79977	0.805779860013113	0.226646	-1.553613	0.459378
Trial1	3	1	blindfold	clockwise	practice	Guided	1	0.5	0	24.77403	0.40178	-1.45077	-0.79977	0.805778639351372	0.185624	-1.540917	0.473675
Trial1	3	1	blindfold	clockwise	practice	Guided	1	0.5	0	24.79402	0.40179	-1.45076	-0.79977	0.805777422444597	0.181807	-1.47744	0.460578
Trial1	3	1	blindfold	clockwise	practice	Guided	1	0.5	0	24.81403	0.4018	-1.45076	-0.79977	0.805776202027675	0.205939	-1.515526	0.428215
Trial1	3	1	blindfold	clockwise	practice	Guided	1	0.5	0	24.83403	0.4018	-1.45076	-0.79977	0.805776202027675	0.188609	-1.490136	0.494385
Trial1	3	1	blindfold	clockwise	practice	Guided	1	0.5	0	24.85403	0.40181	-1.45076	-0.79977	0.805774985364992	0.175223	-1.536685	0.493473
Trial1	3	1	blindfold	clockwise	practice	Guided	1	0.5	0	24.87402	0.40182	-1.45076	-0.79977	0.805773768824174	0.207006	-1.481672	0.482597
Trial1	3	1	blindfold	clockwise	practice	Guided	1	0.5	0	24.89403	0.40183	-1.45075	-0.79977	0.805772545143385	0.196285	-1.519758	0.435448
Trial1	3	1	blindfold	clockwise	practice	Guided	1	0.5	0	24.91403	0.40184	-1.45075	-0.79977	0.805771332477581	0.222635	-1.494367	0.411485
Trial1	3	1	blindfold	clockwise	practice	Guided	1	0.5	0	24.93404	0.40185	-1.45075	-0.79977	0.805770109042345	0.214677	-1.519758	0.423683
Trial1	3	1	blindfold	clockwise	practice	Guided	1	0.5	0	24.95403	0.40185	-1.45075	-0.79978	0.805779988897343	0.230905	-1.507063	0.386622
Trial1	3	1	blindfold	clockwise	practice	Guided	1	0.5	0	24.97403	0.40186	-1.45075	-0.79978	0.805778772859992	0.192843	-1.494367	0.413763
Trial1	3	1	blindfold	clockwise	practice	Guided	1	0.5	0	24.99403	0.40187	-1.45074	-0.79978	0.805777553315091	0.151533	-1.397036	0.432136
Trial1	3	1	blindfold	clockwise	practice	Guided	1	0.5	0	25.01402	0.40188	-1.45073	-0.79978	0.805776337521837	0.16926	-1.397036	0.43306
Trial1	3	1	blindfold	clockwise	practice	Guided	1	0.5	0	25.03403	0.40189	-1.45073	-0.79977	0.805765238307044	0.152189	-1.363182	0.495037
Trial1	3	1	blindfold	clockwise	practice	Guided	1	0.5	0	25.05403	0.40189	-1.45072	-0.79977	0.805765238307044	0.181754	-1.409731	0.521922
Trial1	3	1	blindfold	clockwise	practice	Guided	1	0.5	0	25.07404	0.4019	-1.45072	-0.79978	0.805773902672608	0.213044	-1.392804	0.519445
Trial1	3	1	blindfold	clockwise	practice	Guided	1	0.5	0	25.09402	0.40191	-1.45071	-0.79978	0.805772687245321	0.215637	-1.371645	0.397367
Trial1	3	1	blindfold	clockwise	practice	Guided	1	0.5	0	25.11403	0.40192	-1.45071	-0.79978	0.805771464684714	0.217308	-1.439354	0.443635
Trial1	3	1	blindfold	clockwise	practice	Guided	1	0.5	0	25.13403	0.40193	-1.45071	-0.79978	0.805770253129124	0.182699	-1.371645	0.424656
Trial1	3	1	blindfold	clockwise	practice	Guided	1	0.5	0	25.15402	0.40194	-1.45071	-0.79978	0.805769030814078	0.210781	-1.375877	0.400948
Trial1	3	1	blindfold	clockwise	practice	Guided	1	0.5	0	25.17403	0.40194	-1.45071	-0.79978	0.805769030814078	0.187036	-1.439354	0.424674
Trial1	3	1	blindfold	clockwise	practice	Guided	1	0.5	0	25.19403	0.40194	-1.45071	-0.79978	0.805769030814078	0.187036	-1.439354	0.424674
Trial1	3	1	blindfold	clockwise	practice	Guided	1	0.5	0	25.21404	0.40196	-1.45071	-0.79978	0.805766597432381	0.187176	-1.439354	0.420253
Trial1	3	1	blindfold	clockwise	practice	Guided	1	0.5	0	25.23402	0.40197	-1.45071	-0.79978	0.805765382737772	0.210018	-1.468977	0.408766
Trial1	3	1	blindfold	clockwise	practice	Guided	1	0.5	0	25.25403	0.40198	-1.45071	-0.79978	0.805764168165035	0.160844	-1.439354	0.409948
Trial1	3	1	blindfold	clockwise	practice	Guided	1	0.5	0	25.27403	0.40198	-1.45071	-0.79978	0.805764168165035	0.178808	-1.401268	0.428178
Trial1	3	1	blindfold	clockwise	practice	Guided	1	0.5	0	25.29402	0.402	-1.45071	-0.79978	0.8057617357605	0.179202	-1.460513	0.398068
Trial1	3	1	blindfold	clockwise	practice	Guided	1	0.5	0	25.31403	0.402	-1.45072	-0.79978	0.8057617357605	0.226282	-1.435122	0.430173
Trial1	3	1	blindfold	clockwise	practice	Guided	1	0.5	0	25.33403	0.40201	-1.45072	-0.79979	0.805770512725234	0.226471	-1.422427	0.425864
Trial1	3	1	blindfold	clockwise	practice	Guided	1	0.5	0	25.35403	0.40202	-1.45072	-0.79979	0.805769302280054	0.185937	-1.464745	0.431781
Trial1	3	1	blindfold	clockwise	practice	Guided	1	0.5	0	25.37402	0.40203	-1.45072	-0.79979	0.805768081085395	0.218209	-1.464745	0.412533
Trial1	3	1	blindfold	clockwise	practice	Guided	1	0.5	0	25.39403	0.40204	-1.45072	-0.79979	0.805766867260421	0.182801	-1.422427	0.406027
Trial1	3	1	blindfold	clockwise	practice	Guided	1	0.5	0	25.41403	0.40205	-1.45072	-0.79979	0.80576564993451	0.21507	-1.43089	0.386776
Trial1	3	1	blindfold	clockwise	practice	Guided	1	0.5	0	25.43404	0.40206	-1.45072	-0.79979	0.805764436353649	0.255725	-1.456281	0.376441
Trial1	3	1	blindfold	clockwise	practice	Guided	1	0.5	0	25.45403	0.40207	-1.45073	-0.79979	0.805763222894665	0.233197	-1.447818	0.379217
Trial1	3	1	blindfold	clockwise	practice	Guided	1	0.5	0	25.47403	0.40208	-1.45073	-0.79979	0.805762005935837	0.283473	-1.485904	0.356836
Trial1	3	1	blindfold	clockwise	practice	Guided	1	0.5	0	25.49403	0.4021	-1.45073	-0.7998	0.805769511780663	0.251252	-1.452049	0.37156
Trial1	3	1	blindfold	clockwise	practice	Guided	1	0.5	0	25.51402	0.40211	-1.45073	-0.7998	0.805768302445822	0.231685	-1.464745	0.399759
Trial1	3	1	blindfold	clockwise	practice	Guided	1	0.5	0	25.53403	0.40212	-1.45073	-0.7998	0.80576708237148	0.228905	-1.456281	0.370037
Trial1	3	1	blindfold	clockwise	practice	Guided	1	0.5	0	25.55403	0.40213	-1.45073	-0.7998	0.805765869660176	0.216006	-1.528222	0.436487
Trial1	3	1	blindfold	clockwise	practice	Guided	1	0.5	0	25.57404	0.40214	-1.45073	-0.7998	0.805764657070751	0.231492	-1.485904	0.399425
Trial1	3	1	blindfold	clockwise	practice	Guided	1	0.5	0	25.59402	0.40215	-1.45074	-0.7998	0.805763440984081	0.211867	-1.498599	0.427503
Trial1	3	1	blindfold	clockwise	practice	Guided	1	0.5	0	25.61403	0.40216	-1.45074	-0.7998	0.805762228638777	0.19873	-1.540917	0.422413
Trial1	3	1	blindfold	clockwise	practice	Guided	1	0.5	0	25.63403	0.40217	-1.45074	-0.7998	0.805761012796959	0.20065	-1.511295	0.426494
Trial1	3	1	blindfold	clockwise	practice	Guided	1	0.5	0	25.65402	0.40217	-1.45075	-0.79979	0.805751073297455	0.168758	-1.47744	0.475115
Trial1	3	1	blindfold	clockwise	practice	Guided	1	0.5	0	25.67403	0.40218	-1.45075	-0.79979	0.805749861181324	0.180063	-1.536685	0.433589
Trial1	3	1	blindfold	clockwise	practice	Guided	1	0.5	0	25.69403	0.40219	-1.45075	-0.79979	0.805748641951654	0.142944	-1.52399	0.456399
Trial1	3	1	blindfold	clockwise	practice	Guided	1	0.5	0	25.71404	0.4022	-1.45075	-0.79979	0.805747433697362	0.172507	-1.519758	0.483249
Trial1	3	1	blindfold	clockwise	practice	Guided	1	0.5	0	25.73402	0.4022	-1.45075	-0.79979	0.805747433697362	0.200105	-1.519758	0.46793
Trial1	3	1	blindfold	clockwise	practice	Guided	1	0.5	0	25.75403	0.40221	-1.45076	-0.79978	0.805736219608674	0.182279	-1.566308	0.466761
Trial1	3	1	blindfold	clockwise	practice	Guided	1	0.5	0	25.77403	0.40222	-1.45076	-0.79978	0.805735004349106	0.186427	-1.553613	0.442276
Trial1	3	1	blindfold	clockwise	practice	Guided	1	0.5	0	25.79402	0.40223	-1.45077	-0.79978	0.805733792828449	0.20113	-1.595931	0.446474
Trial1	3	1	blindfold	clockwise	practice	Guided	1	0.5	0	25.81403	0.40224	-1.45077	-0.79978	0.805732577813746	0.158134	-1.587467	0.494314
Trial1	3	1	blindfold	clockwise	practice	Guided	1	0.5	0	25.83403	0.40224	-1.45077	-0.79978	0.805732577813746	0.158828	-1.549381	0.48164
Trial1	3	1	blindfold	clockwise	practice	Guided	1	0.5	0	25.85403	0.40225	-1.45077	-0.79978	0.805731366537227	0.181733	-1.549381	0.457165
Trial1	3	1	blindfold	clockwise	practice	Guided	1	0.5	0	25.87402	0.40225	-1.45077	-0.79978	0.805731366537227	0.182176	-1.591699	0.461752
Trial1	3	1	blindfold	clockwise	practice	Guided	1	0.5	0	25.89403	0.40227	-1.45078	-0.79978	0.805728940735013	0.227478	-1.663639	0.447339
Trial1	3	1	blindfold	clockwise	practice	Guided	1	0.5	0	25.91403	0.40228	-1.45079	-0.79977	0.805717842099676	0.177814	-1.583235	0.456913
Trial1	3	1	blindfold	clockwise	practice	Guided	1	0.5	0	25.93404	0.40228	-1.45079	-0.79977	0.805717842099676	0.147652	-1.57054	0.513913
Trial1	3	1	blindfold	clockwise	practice	Guided	1	0.5	0	25.95403	0.40229	-1.45079	-0.79977	0.805716634911111	0.135761	-1.549381	0.487843
Trial1	3	1	blindfold	clockwise	practice	Guided	1	0.5	0	25.97403	0.40229	-1.45079	-0.79977	0.805716634911111	0.178905	-1.574772	0.511302
Trial1	3	1	blindfold	clockwise	practice	Guided	1	0.5	0	25.99403	0.4023	-1.45079	-0.79977	0.805715420616126	0.225945	-1.574772	0.467547
Trial1	3	1	blindfold	clockwise	practice	Guided	1	0.5	0	26.01402	0.40231	-1.45079	-0.79978	0.805724086984242	0.217495	-1.604394	0.38279
Trial1	3	1	blindfold	clockwise	practice	Guided	1	0.5	0	26.03403	0.40232	-1.4508	-0.79978	0.805722876562405	0.264065	-1.650944	0.347302
Trial1	3	1	blindfold	clockwise	practice	Guided	1	0.5	0	26.05403	0.40233	-1.4508	-0.79978	0.805721662649805	0.267942	-1.64248	0.356111
Trial1	3	1	blindfold	clockwise	practice	Guided	1	0.5	0	26.07404	0.40234	-1.4508	-0.79979	0.805730451389365	0.278482	-1.646712	0.343967
Trial1	3	1	blindfold	clockwise	practice	Guided	1	0.5	0	26.09402	0.40237	-1.45081	-0.7998	0.805736757820261	0.262052	-1.650944	0.300811
Trial1	3	1	blindfold	clockwise	practice	Guided	1	0.5	0	26.11403	0.40238	-1.45081	-0.7998	0.805735544549702	0.247421	-1.612858	0.320895
Trial1	3	1	blindfold	clockwise	practice	Guided	1	0.5	0	26.13403	0.40238	-1.45081	-0.7998	0.805735544549702	0.216018	-1.650944	0.323171
Trial1	3	1	blindfold	clockwise	practice	Guided	1	0.5	0	26.15402	0.40239	-1.45081	-0.79981	0.805744212066574	0.211511	-1.659408	0.322823
Trial1	3	1	blindfold	clockwise	practice	Guided	1	0.5	0	26.17403	0.4024	-1.45082	-0.79981	0.805742999056132	0.20923	-1.655176	0.360467
Trial1	3	1	blindfold	clockwise	practice	Guided	1	0.5	0	26.19403	0.40242	-1.45082	-0.79981	0.805740577012348	0.195056	-1.672103	0.372066
Trial1	3	1	blindfold	clockwise	practice	Guided	1	0.5	0	26.21404	0.40242	-1.45083	-0.79981	0.805740577012348	0.159717	-1.684798	0.365675
Trial1	3	1	blindfold	clockwise	practice	Guided	1	0.5	0	26.23402	0.40243	-1.45083	-0.79981	0.805739367978278	0.172502	-1.680567	0.374738
Trial1	3	1	blindfold	clockwise	practice	Guided	1	0.5	0	26.25403	0.40243	-1.45083	-0.79981	0.805739367978278	0.205768	-1.680567	0.414454
Trial1	3	1	blindfold	clockwise	practice	Guided	1	0.5	0	26.27403	0.40244	-1.45083	-0.79981	0.805738159066102	0.188934	-1.64248	0.41173
Trial1	3	1	blindfold	clockwise	practice	Guided	1	0.5	0	26.29402	0.40245	-1.45083	-0.79981	0.805736946667672	0.175008	-1.714421	0.403904
Trial1	3	1	blindfold	clockwise	practice	Guided	1	0.5	0	26.31403	0.40246	-1.45083	-0.79981	0.805735737999648	0.148799	-1.684798	0.393842
Trial1	3	1	blindfold	clockwise	practice	Guided	1	0.5	0	26.33403	0.40247	-1.45084	-0.7998	0.805724645062506	0.168	-1.672103	0.419675
Trial1	3	1	blindfold	clockwise	practice	Guided	1	0.5	0	26.35403	0.40247	-1.45083	-0.7998	0.805724645062506	0.141799	-1.663639	0.435274
Trial1	3	1	blindfold	clockwise	practice	Guided	1	0.5	0	26.37402	0.40247	-1.45083	-0.7998	0.805724645062506	0.088709	-1.64248	0.42782
Trial1	3	1	blindfold	clockwise	practice	Guided	1	0.5	0	26.39403	0.40248	-1.45083	-0.7998	0.80572343301672	0.085692	-1.646712	0.440688
Trial1	3	1	blindfold	clockwise	practice	Guided	1	0.5	0	26.41403	0.40248	-1.45083	-0.7998	0.80572343301672	0.111328	-1.646712	0.420388
Trial1	3	1	blindfold	clockwise	practice	Guided	1	0.5	0	26.43404	0.40248	-1.45083	-0.7998	0.80572343301672	0.111296	-1.680567	0.42027
Trial1	3	1	blindfold	clockwise	practice	Guided	1	0.5	0	26.45403	0.40249	-1.45083	-0.7998	0.805722221093559	0.096699	-1.714421	0.440334
Trial1	3	1	blindfold	clockwise	practice	Guided	1	0.5	0	26.47403	0.40249	-1.45083	-0.79979	0.80571228111551	0.07619	-1.646712	0.448071
Trial1	3	1	blindfold	clockwise	practice	Guided	1	0.5	0	26.49403	0.40249	-1.45083	-0.79979	0.80571228111551	0.062326	-1.579003	0.492633
Trial1	3	1	blindfold	clockwise	practice	Guided	1	0.5	0	26.51402	0.40249	-1.45083	-0.79979	0.80571228111551	0.024797	-1.566308	0.523995
Trial1	3	1	blindfold	clockwise	practice	Guided	1	0.5	0	26.53403	0.4025	-1.45082	-0.79978	0.805701073748698	0.022566	-1.604394	0.485966
Trial1	3	1	blindfold	clockwise	practice	Guided	1	0.5	0	26.55403	0.4025	-1.45082	-0.79978	0.805701073748698	0.025754	-1.608626	0.507157
Trial1	3	1	blindfold	clockwise	practice	Guided	1	0.5	0	26.57404	0.4025	-1.45082	-0.79978	0.805701073748698	0.065713	-1.625553	0.542978
Trial1	3	1	blindfold	clockwise	practice	Guided	1	0.5	0	26.59402	0.4025	-1.45082	-0.79977	0.805691192925997	0.061228	-1.604394	0.509026
Trial1	3	1	blindfold	clockwise	practice	Guided	1	0.5	0	26.61403	0.4025	-1.45082	-0.79977	0.805691192925997	0.073546	-1.61709	0.526553
Trial1	3	1	blindfold	clockwise	practice	Guided	1	0.5	0	26.63403	0.4025	-1.45082	-0.79977	0.805691192925997	0.055506	-1.587467	0.509765
Trial1	3	1	blindfold	clockwise	practice	Guided	1	0.5	0	26.65402	0.40251	-1.45082	-0.79977	0.80568998120288	0.095954	-1.604394	0.525749
Trial1	3	1	blindfold	clockwise	practice	Guided	1	0.5	0	26.67403	0.40251	-1.45082	-0.79976	0.805680041200443	0.11764	-1.612858	0.541966
Trial1	3	1	blindfold	clockwise	practice	Guided	1	0.5	0	26.69403	0.40251	-1.45081	-0.79976	0.805680041200443	0.139537	-1.621321	0.463054
Trial1	3	1	blindfold	clockwise	practice	Guided	1	0.5	0	26.71404	0.40251	-1.45081	-0.79976	0.805680041200443	0.08693	-1.595931	0.523058
Trial1	3	1	blindfold	clockwise	practice	Guided	1	0.5	0	26.73402	0.40252	-1.45081	-0.79976	0.805678833190827	0.073326	-1.549381	0.52646
Trial1	3	1	blindfold	clockwise	practice	Guided	1	0.5	0	26.75403	0.40252	-1.45081	-0.79975	0.805668952342062	0.026658	-1.549381	0.561558
Trial1	3	1	blindfold	clockwise	practice	Guided	1	0.5	0	26.77403	0.40252	-1.4508	-0.79975	0.805668952342062	0.040705	-1.515526	0.549764
Trial1	3	1	blindfold	clockwise	practice	Guided	1	0.5	0	26.79402	0.40252	-1.4508	-0.79975	0.805668952342062	0.025374	-1.536685	0.50678
Trial1	3	1	blindfold	clockwise	practice	Guided	1	0.5	0	26.81403	0.40252	-1.45079	-0.79975	0.805668952342062	0.041154	-1.528222	0.477132
Trial1	3	1	blindfold	clockwise	practice	Guided	1	0.5	0	26.83403	0.40252	-1.45079	-0.79975	0.805668952342062	0.041393	-1.574772	0.461293
Trial1	3	1	blindfold	clockwise	practice	Guided	1	0.5	0	26.85403	0.40252	-1.45079	-0.79975	0.805668952342062	0.07395	-1.549381	0.528788
Trial1	3	1	blindfold	clockwise	practice	Guided	1	0.5	0	26.87402	0.40253	-1.45079	-0.79975	0.805667744439537	0.070232	-1.57054	0.500397
Trial1	3	1	blindfold	clockwise	practice	Guided	1	0.5	0	26.89403	0.40253	-1.45079	-0.79975	0.805667744439537	0.026531	-1.574772	0.475847
Trial1	3	1	blindfold	clockwise	practice	Guided	1	0.5	0	26.91403	0.40253	-1.45079	-0.79975	0.805667744439537	0.0025846	-1.536685	0.513246
Trial1	3	1	blindfold	clockwise	practice	Guided	1	0.5	0	26.93404	0.40253	-1.45079	-0.79975	0.805667744439537	-0.012481	-1.574772	0.541785
Trial1	3	1	blindfold	clockwise	practice	Guided	1	0.5	0	26.95403	0.40253	-1.45079	-0.79975	0.805667744439537	0.060057	-1.557844	0.54072
Trial1	3	1	blindfold	clockwise	practice	Guided	1	0.5	0	26.97403	0.40253	-1.45079	-0.79975	0.805667744439537	0.103218	-1.566308	0.498744
Trial1	3	1	blindfold	clockwise	practice	Guided	1	0.5	0	26.99403	0.40253	-1.45079	-0.79975	0.805667744439537	0.082684	-1.604394	0.437737
Trial1	3	1	blindfold	clockwise	practice	Guided	1	0.5	0	27.01402	0.40254	-1.45079	-0.79975	0.805666533053787	0.082906	-1.553613	0.476399
Trial1	3	1	blindfold	clockwise	practice	Guided	1	0.5	0	27.03403	0.40254	-1.45079	-0.79975	0.805666533053787	0.043396	-1.532454	0.498291
Trial1	3	1	blindfold	clockwise	practice	Guided	1	0.5	0	27.05403	0.40254	-1.45079	-0.79975	0.805666533053787	0.034494	-1.468977	0.509747
Trial1	3	1	blindfold	clockwise	practice	Guided	1	0.5	0	27.07404	0.40254	-1.45078	-0.79975	0.805666533053787	0.05372	-1.490136	0.571582
Trial1	3	1	blindfold	clockwise	practice	Guided	1	0.5	0	27.09402	0.40254	-1.45077	-0.79975	0.805666533053787	0.04801	-1.468977	0.515499
Trial1	3	1	blindfold	clockwise	practice	Guided	1	0.5	0	27.11403	0.40254	-1.45077	-0.79975	0.805666533053787	0.05638	-1.515526	0.50495
Trial1	3	1	blindfold	clockwise	practice	Guided	1	0.5	0	27.13403	0.40255	-1.45077	-0.79975	0.805665325395442	0.092392	-1.562076	0.49671
Trial1	3	1	blindfold	clockwise	practice	Guided	1	0.5	0	27.15402	0.40255	-1.45077	-0.79975	0.805665325395442	0.102734	-1.545149	0.471952
Trial1	3	1	blindfold	clockwise	practice	Guided	1	0.5	0	27.17403	0.40255	-1.45077	-0.79975	0.805665325395442	0.122454	-1.566308	0.447198
Trial1	3	1	blindfold	clockwise	practice	Guided	1	0.5	0	27.19403	0.40255	-1.45077	-0.79975	0.805665325395442	0.092035	-1.562076	0.500424
Trial1	3	1	blindfold	clockwise	practice	Guided	1	0.5	0	27.21404	0.40256	-1.45077	-0.79975	0.805664114254601	0.092254	-1.579003	0.496173
Trial1	3	1	blindfold	clockwise	practice	Guided	1	0.5	0	27.23402	0.40256	-1.45077	-0.79975	0.805664114254601	0.078653	-1.557844	0.499527
Trial1	3	1	blindfold	clockwise	practice	Guided	1	0.5	0	27.25403	0.40256	-1.45078	-0.79975	0.805664114254601	0.068011	-1.562076	0.544566
Trial1	3	1	blindfold	clockwise	practice	Guided	1	0.5	0	27.27403	0.40256	-1.45078	-0.79975	0.805664114254601	0.095379	-1.587467	0.517282
Trial1	3	1	blindfold	clockwise	practice	Guided	1	0.5	0	27.29402	0.40257	-1.45078	-0.79975	0.805662903236399	0.10717	-1.684798	0.467368
Trial1	3	1	blindfold	clockwise	practice	Guided	1	0.5	0	27.31403	0.40257	-1.45079	-0.79975	0.805662903236399	0.116509	-1.650944	0.535135
Trial1	3	1	blindfold	clockwise	practice	Guided	1	0.5	0	27.33403	0.40257	-1.45079	-0.79975	0.805662903236399	0.123634	-1.604394	0.501241
Trial1	3	1	blindfold	clockwise	practice	Guided	1	0.5	0	27.35403	0.40258	-1.4508	-0.79975	0.805661692340835	0.132978	-1.64248	0.48566
Trial1	3	1	blindfold	clockwise	practice	Guided	1	0.5	0	27.37402	0.40258	-1.4508	-0.79976	0.805671573278637	0.156634	-1.663639	0.457224
Trial1	3	1	blindfold	clockwise	practice	Guided	1	0.5	0	27.39403	0.40259	-1.45081	-0.79976	0.805670366123826	0.132129	-1.646712	0.417677
Trial1	3	1	blindfold	clockwise	practice	Guided	1	0.5	0	27.41403	0.4026	-1.45081	-0.79976	0.805669159090924	0.193044	-1.663639	0.442191
Trial1	3	1	blindfold	clockwise	practice	Guided	1	0.5	0	27.43404	0.4026	-1.45082	-0.79976	0.805669159090924	0.154253	-1.680567	0.408544
Trial1	3	1	blindfold	clockwise	practice	Guided	1	0.5	0	27.45403	0.40261	-1.45082	-0.79977	0.805677888729024	0.182336	-1.718653	0.40869
Trial1	3	1	blindfold	clockwise	practice	Guided	1	0.5	0	27.47403	0.40262	-1.45083	-0.79978	0.805686562955857	0.182292	-1.73558	0.350412
Trial1	3	1	blindfold	clockwise	practice	Guided	1	0.5	0	27.49403	0.40263	-1.45083	-0.79978	0.805685352717018	0.20143	-1.701726	0.370657
Trial1	3	1	blindfold	clockwise	practice	Guided	1	0.5	0	27.51402	0.40264	-1.45084	-0.79979	0.805694145569992	0.192489	-1.714421	0.370041
Trial1	3	1	blindfold	clockwise	practice	Guided	1	0.5	0	27.53403	0.40265	-1.45084	-0.79979	0.80569293559108	0.154431	-1.718653	0.335886
Trial1	3	1	blindfold	clockwise	practice	Guided	1	0.5	0	27.55403	0.40265	-1.45085	-0.7998	0.805702875807795	0.189173	-1.765203	0.348372
Trial1	3	1	blindfold	clockwise	practice	Guided	1	0.5	0	27.57404	0.40266	-1.45085	-0.7998	0.805701665966446	0.160501	-1.705957	0.275439
Trial1	3	1	blindfold	clockwise	practice	Guided	1	0.5	0	27.59402	0.40267	-1.45086	-0.7998	0.805700456247734	0.171263	-1.748275	0.347327
Trial1	3	1	blindfold	clockwise	practice	Guided	1	0.5	0	27.61403	0.40268	-1.45086	-0.79981	0.805709131346488	0.18035	-1.756739	0.343561
Trial1	3	1	blindfold	clockwise	practice	Guided	1	0.5	0	27.63403	0.40268	-1.45086	-0.79981	0.805709131346488	0.172158	-1.731348	0.325128
Trial1	3	1	blindfold	clockwise	practice	Guided	1	0.5	0	27.65402	0.40269	-1.45086	-0.79981	0.805707925486916	0.174583	-1.73558	0.313508
Trial1	3	1	blindfold	clockwise	practice	Guided	1	0.5	0	27.67403	0.4027	-1.45086	-0.7998199	0.805716597276653	0.188105	-1.710189	0.284858
Trial1	3	1	blindfold	clockwise	practice	Guided	1	0.5	0	27.69403	0.40271	-1.45086	-0.7998199	0.805715391676046	0.212421	-1.722885	0.33159
Trial1	3	1	blindfold	clockwise	practice	Guided	1	0.5	0	27.71404	0.40272	-1.45086	-0.7998199	0.805714182599085	0.175341	-1.727116	0.346955
Trial1	3	1	blindfold	clockwise	practice	Guided	1	0.5	0	27.73402	0.40272	-1.45086	-0.7998199	0.805714182599085	0.171591	-1.718653	0.334026
Trial1	3	1	blindfold	clockwise	practice	Guided	1	0.5	0	27.75403	0.40273	-1.45086	-0.7998199	0.805712977242657	0.209544	-1.710189	0.294097
Trial1	3	1	blindfold	clockwise	practice	Guided	1	0.5	0	27.77403	0.40274	-1.45086	-0.7998199	0.805711768410604	0.206273	-1.697494	0.368163
Trial1	3	1	blindfold	clockwise	practice	Guided	1	0.5	0	27.79402	0.40276	-1.45086	-0.7998199	0.80570935830802	0.224914	-1.765203	0.332579
Trial1	3	1	blindfold	clockwise	practice	Guided	1	0.5	0	27.81403	0.40276	-1.45086	-0.7998199	0.80570935830802	0.204126	-1.693262	0.381743
Trial1	3	1	blindfold	clockwise	practice	Guided	1	0.5	0	27.83403	0.40277	-1.45086	-0.7998199	0.805708146246714	0.13251	-1.684798	0.385827
Trial1	3	1	blindfold	clockwise	practice	Guided	1	0.5	0	27.85403	0.40277	-1.45086	-0.7998199	0.805708146246714	0.177634	-1.64248	0.375758
Trial1	3	1	blindfold	clockwise	practice	Guided	1	0.5	0	27.87402	0.40278	-1.45085	-0.79981	0.805697060256069	0.152169	-1.600162	0.412333
Trial1	3	1	blindfold	clockwise	practice	Guided	1	0.5	0	27.89403	0.40279	-1.45083	-0.79981	0.805695852021663	0.205889	-1.663639	0.347646
Trial1	3	1	blindfold	clockwise	practice	Guided	1	0.5	0	27.91403	0.4028	-1.45083	-0.7998199	0.805704528779733	0.162654	-1.64248	0.323965
Trial1	3	1	blindfold	clockwise	practice	Guided	1	0.5	0	27.93402	0.40281	-1.45083	-0.7998199	0.805703320805061	0.155946	-1.693262	0.285617
Trial1	3	1	blindfold	clockwise	practice	Guided	1	0.5	0	27.95403	0.40281	-1.45083	-0.7998199	0.805703320805061	0.149725	-1.655176	0.314616
Trial1	3	1	blindfold	clockwise	practice	Guided	1	0.5	0	27.97403	0.40282	-1.45083	-0.7998199	0.805702116547647	0.130185	-1.655176	0.307712
Trial1	3	1	blindfold	clockwise	practice	Guided	1	0.5	0	27.99403	0.40282	-1.45083	-0.7998199	0.805702116547647	0.124687	-1.667871	0.271901
Trial1	3	1	blindfold	clockwise	practice	Guided	1	0.5	0	28.01402	0.40283	-1.45083	-0.79983	0.805710912071912	0.131307	-1.663639	0.321605
Trial1	3	1	blindfold	clockwise	practice	Guided	1	0.5	0	28.03403	0.40284	-1.45083	-0.79983	0.805709700885582	0.191725	-1.676335	0.278815
Trial1	3	1	blindfold	clockwise	practice	Guided	1	0.5	0	28.05403	0.40285	-1.45084	-0.79983	0.805708500603057	0.267428	-1.710189	0.274285
Trial1	3	1	blindfold	clockwise	practice	Guided	1	0.5	0	28.07404	0.40286	-1.45085	-0.79984	0.805717230199063	0.29303	-1.722885	0.221546
Trial1	3	1	blindfold	clockwise	practice	Guided	1	0.5	0	28.09402	0.40288	-1.45086	-0.79984	0.805714819494711	0.29534	-1.722885	0.255213
Trial1	3	1	blindfold	clockwise	practice	Guided	1	0.5	0	28.11403	0.40289	-1.45086	-0.79985	0.805723497534882	0.303154	-1.777898	0.272435
Trial1	3	1	blindfold	clockwise	practice	Guided	1	0.5	0	28.13403	0.40291	-1.45086	-0.79985	0.80572108759339	0.290735	-1.739812	0.254807
Trial1	3	1	blindfold	clockwise	practice	Guided	1	0.5	0	28.15402	0.40292	-1.45087	-0.79985	0.805719884601479	0.330134	-1.769434	0.265485
Trial1	3	1	blindfold	clockwise	practice	Guided	1	0.5	0	28.17403	0.40294	-1.45087	-0.79986	0.805727416052472	0.327817	-1.815984	0.227417
Trial1	3	1	blindfold	clockwise	practice	Guided	1	0.5	0	28.19403	0.40298	-1.4509	-0.79986	0.805722595574279	0.430994	-1.820216	0.19612
Trial1	3	1	blindfold	clockwise	practice	Guided	1	0.5	0	28.21404	0.403	-1.45091	-0.79987	0.805730069442921	0.454587	-1.82868	0.188466
Trial1	3	1	blindfold	clockwise	practice	Guided	1	0.5	0	28.23402	0.40302	-1.45092	-0.79987	0.805727658664081	0.473982	-1.858302	0.160113
Trial1	3	1	blindfold	clockwise	practice	Guided	1	0.5	0	28.25403	0.40305	-1.45093	-0.79988	0.805734050585489	0.491655	-1.862534	0.148812
Trial1	3	1	blindfold	clockwise	practice	Guided	1	0.5	0	28.27403	0.40307	-1.45094	-0.79989	0.805741585504507	0.489087	-1.904852	0.127286
Trial1	3	1	blindfold	clockwise	practice	Guided	1	0.5	0	28.29402	0.40312	-1.45094	-0.79989	0.805735574663596	0.469659	-1.904852	0.151329
Trial1	3	1	blindfold	clockwise	practice	Guided	1	0.5	0	28.31403	0.40314	-1.45094	-0.79989	0.805733166883532	0.494226	-1.904852	0.110679
Trial1	3	1	blindfold	clockwise	practice	Guided	1	0.5	0	28.33403	0.40317	-1.45095	-0.7999	0.805739445131568	0.485014	-1.887925	0.138164
Trial1	3	1	blindfold	clockwise	practice	Guided	1	0.5	0	28.35403	0.40319	-1.45095	-0.7999	0.805737042186837	0.483681	-1.976793	0.135249
Trial1	3	1	blindfold	clockwise	practice	Guided	1	0.5	0	28.37402	0.40322	-1.45096	-0.7999099	0.805743318807672	0.49246	-1.942938	0.143346
Trial1	3	1	blindfold	clockwise	practice	Guided	1	0.5	0	28.39403	0.40326	-1.45096	-0.7999099	0.805738515912735	0.429054	-1.887925	0.148763
Trial1	3	1	blindfold	clockwise	practice	Guided	1	0.5	0	28.41403	0.40328	-1.45095	-0.7999	0.805726233200018	0.374379	-1.858302	0.242258
Trial1	3	1	blindfold	clockwise	practice	Guided	1	0.5	0	28.43402	0.4033	-1.45094	-0.7999	0.805723832945997	0.307888	-1.85407	0.234066
Trial1	3	1	blindfold	clockwise	practice	Guided	1	0.5	0	28.45403	0.40332	-1.45093	-0.7999	0.805721429605108	0.256962	-1.794825	0.264654
Trial1	3	1	blindfold	clockwise	practice	Guided	1	0.5	0	28.47403	0.40333	-1.45092	-0.79989	0.805710349623508	0.19	-1.760971	0.349211
Trial1	3	1	blindfold	clockwise	practice	Guided	1	0.5	0	28.49403	0.40333	-1.45092	-0.79989	0.805710349623508	0.036196	-1.858302	0.301855
Trial1	3	1	blindfold	clockwise	practice	Guided	1	0.5	0	28.51402	0.40333	-1.45092	-0.79988	0.805700408380405	-0.028468	-1.849839	0.340017
Trial1	3	1	blindfold	clockwise	practice	Guided	1	0.5	0	28.53403	0.40333	-1.45092	-0.79988	0.805700408380405	-0.09828	-1.866766	0.314766
Trial1	3	1	blindfold	clockwise	practice	Guided	1	0.5	0	28.55403	0.40332	-1.45092	-0.79987	0.805691605920173	-0.198688	-1.85407	0.329604
Trial1	3	1	blindfold	clockwise	practice	Guided	1	0.5	0	28.57404	0.40331	-1.45092	-0.79986	0.80568292553773	-0.258105	-1.811752	0.380856
Trial1	3	1	blindfold	clockwise	practice	Guided	1	0.5	0	28.59402	0.40328	-1.45092	-0.79985	0.805676586537365	-0.375653	-1.832911	0.41155
Trial1	3	1	blindfold	clockwise	practice	Guided	1	0.5	0	28.61403	0.40326	-1.45091	-0.79985	0.805678987428485	-0.436987	-1.82868	0.395182
Trial1	3	1	blindfold	clockwise	practice	Guided	1	0.5	0	28.63403	0.40324	-1.45091	-0.79984	0.805671506879396	-0.451195	-1.807521	0.486778
Trial1	3	1	blindfold	clockwise	practice	Guided	1	0.5	0	28.65402	0.40322	-1.45091	-0.79983	0.805663967707147	-0.43577	-1.777898	0.471531
Trial1	3	1	blindfold	clockwise	practice	Guided	1	0.5	0	28.67403	0.4032	-1.4509	-0.7998199	0.805656366331554	-0.373985	-1.765203	0.541228
Trial1	3	1	blindfold	clockwise	practice	Guided	1	0.5	0	28.69403	0.40317	-1.45089	-0.79981	0.805650094471003	-0.305441	-1.769434	0.516329
Trial1	3	1	blindfold	clockwise	practice	Guided	1	0.5	0	28.71404	0.40316	-1.45089	-0.7998	0.805641412664548	-0.308814	-1.799057	0.499289
Trial1	3	1	blindfold	clockwise	practice	Guided	1	0.5	0	28.73402	0.40314	-1.45089	-0.7998	0.805643816638687	-0.369197	-1.807521	0.541985
Trial1	3	1	blindfold	clockwise	practice	Guided	1	0.5	0	28.75403	0.40313	-1.45089	-0.79979	0.805635076086905	-0.456472	-1.790593	0.587319
Trial1	3	1	blindfold	clockwise	practice	Guided	1	0.5	0	28.77403	0.40309	-1.45089	-0.79972	0.805570362759242	-0.583492	-1.815984	0.626098
Trial1	3	1	blindfold	clockwise	practice	Guided	1	0.5	0	28.79402	0.40269	-1.45091	-0.7996899	0.805588760605609	-0.889516	-1.883693	0.675358
Trial1	3	1	blindfold	clockwise	practice	Guided	1	0.5	0	28.81403	0.40212	-1.45094	-0.79968	0.805647927723347	-0.94819	-1.883693	0.613069
Trial1	3	1	blindfold	clockwise	practice	Guided	1	0.5	0	28.83403	0.40118	-1.45096	-0.7996899	0.805772548869188	-0.954254	-1.997952	0.617153
Trial1	3	1	blindfold	clockwise	practice	Guided	1	0.5	0	28.85403	0.39992	-1.451	-0.79971	0.805947978277748	-1.065956	-2.103747	0.564441
Trial1	3	1	blindfold	clockwise	practice	Guided	1	0.5	0	28.87402	0.39828	-1.45105	-0.7997299	0.806173022151115	-1.253646	-2.260323	0.507465
Trial1	3	1	blindfold	clockwise	practice	Guided	1	0.5	0	28.89403	0.39328	-1.45115	-0.79978	0.806868714899801	-1.686236	-2.4169	0.441383
Trial1	3	1	blindfold	clockwise	practice	Guided	1	0.5	0	28.91403	0.38946	-1.4512	-0.79986	0.807462143228872	-1.831678	-2.514231	0.26142
Trial1	3	1	blindfold	clockwise	practice	Guided	1	0.5	0	28.93402	0.38478	-1.45124	-0.79994	0.808195297214778	-1.840284	-2.48884	0.102283
Trial1	3	1	blindfold	clockwise	practice	Guided	1	0.5	0	28.95403	0.37893	-1.45125	-0.80003	0.809139007895253	-1.843753	-2.522695	-0.069133
Trial1	3	1	blindfold	clockwise	practice	Guided	1	0.5	0	28.97403	0.37227	-1.45125	-0.80009	0.810221503637546	-1.873554	-2.501536	-0.080184
Trial1	3	1	blindfold	clockwise	practice	Guided	1	0.5	0	28.99403	0.35604	-1.45122	-0.80015	0.812997271057149	-1.850838	-2.454986	-0.277458
Trial1	3	1	blindfold	clockwise	practice	Guided	1	0.5	0	29.01402	0.34622	-1.45123	-0.80022	0.814862173110775	-1.885061	-2.526927	-0.486677
Trial1	3	1	blindfold	clockwise	practice	Guided	1	0.5	0	29.03403	0.33539	-1.45124	-0.8003	0.817053575325818	-2.070145	-2.46345	-0.631458
Trial1	3	1	blindfold	clockwise	practice	Guided	1	0.5	0	29.05403	0.32385	-1.45124	-0.8003	0.819456481023414	-2.085688	-2.366118	-0.780545
Trial1	3	1	blindfold	clockwise	practice	Guided	1	0.5	0	29.07404	0.31127	-1.4512	-0.8004301	0.822379044900251	-2.045993	-2.332264	-0.812105
Trial1	3	1	blindfold	clockwise	practice	Guided	1	0.5	0	29.09402	0.28263	-1.45112	-0.80046	0.829449154277069	-1.794343	-2.213773	-0.940059
Trial1	3	1	blindfold	clockwise	practice	Guided	1	0.5	0	29.11403	0.26723	-1.4511	-0.80049	0.833646295412214	-1.701093	-2.201078	-0.982759
Trial1	3	1	blindfold	clockwise	practice	Guided	1	0.5	0	29.13403	0.25116	-1.45112	-0.80051	0.838294453399726	-1.638705	-2.319568	-1.043579
Trial1	3	1	blindfold	clockwise	practice	Guided	1	0.5	0	29.15402	0.23395	-1.45114	-0.8005	0.843553680240425	-1.754577	-2.302641	-0.98044
Trial1	3	1	blindfold	clockwise	practice	Guided	1	0.5	0	29.17403	0.2166	-1.45114	-0.8005	0.849185357021234	-1.774928	-2.209542	-1.027624
Trial1	3	1	blindfold	clockwise	practice	Guided	1	0.5	0	29.19403	0.17928	-1.45108	-0.8005	0.862358116576771	-1.729889	-2.074124	-1.019973
Trial1	3	1	blindfold	clockwise	practice	Guided	1	0.5	0	29.21404	0.15999	-1.45103	-0.80047	0.869689026990396	-1.440925	-1.981024	-0.954468
Trial1	3	1	blindfold	clockwise	practice	Guided	1	0.5	0	29.23402	0.13966	-1.451	-0.80046	0.877827486553376	-1.270269	-1.930243	-0.920599
Trial1	3	1	blindfold	clockwise	practice	Guided	1	0.5	0	29.25403	0.11961	-1.45097	-0.80048	0.88626451922481	-1.204536	-1.904852	-1.00819
Trial1	3	1	blindfold	clockwise	practice	Guided	1	0.5	0	29.27403	0.09935	-1.45094	-0.80049	0.895156242788271	-1.105402	-1.760971	-0.977915
Trial1	3	1	blindfold	clockwise	practice	Guided	1	0.5	0	29.29402	0.057895	-1.45082	-0.80047	0.91444466332655	-0.956546	-1.515526	-0.885764
Trial1	3	1	blindfold	clockwise	practice	Guided	1	0.5	0	29.31403	0.037374	-1.45077	-0.80045	0.924523101517595	-1.017009	-1.468977	-0.891591
Trial1	3	1	blindfold	clockwise	practice	Guided	1	0.5	0	29.33403	0.016104	-1.45076	-0.80044	0.935339272233571	-1.033144	-1.566308	-0.896812
Trial1	3	1	blindfold	clockwise	practice	Guided	1	0.5	0	29.35403	-0.0040615	-1.45077	-0.8004301	0.945920861331942	-1.066919	-1.515526	-0.860121
Trial1	3	1	blindfold	clockwise	practice	Guided	1	0.5	0	29.37402	-0.026303	-1.45076	-0.80035	0.95789090494442	-1.060735	-1.43089	-0.839893
Trial1	3	1	blindfold	clockwise	practice	Guided	1	0.5	0	29.39403	-0.068825	-1.45066	-0.8003	0.981856391171684	-0.854414	-1.282777	-0.600195
Trial1	3	1	blindfold	clockwise	practice	Guided	1	0.5	0	29.41403	-0.090264	-1.45064	-0.80028	0.994414213484592	-0.837875	-1.329327	-0.551552
Trial1	3	1	blindfold	clockwise	practice	Guided	1	0.5	0	29.43402	-0.11238	-1.45065	-0.80026	1.00768315975381	-0.764247	-1.333559	-0.566966
Trial1	3	1	blindfold	clockwise	practice	Guided	1	0.5	0	29.45403	-0.13381	-1.45066	-0.8002	1.02080126692582	-0.829814	-1.325095	-0.411922
Trial1	3	1	blindfold	clockwise	practice	Guided	1	0.5	0	29.47403	-0.15526	-1.45064	-0.80007	1.03415557046581	-0.879177	-1.155823	-0.177048
Trial1	3	1	blindfold	clockwise	practice	Guided	1	0.5	0	29.49403	-0.19935	-1.45062	-0.80001	1.06259416864274	-1.099109	-1.261618	-0.04305
Trial1	3	1	blindfold	clockwise	practice	Guided	1	0.5	0	29.51402	-0.22213	-1.45061	-0.79996	1.07768625838728	-1.061186	-1.075419	0.03514
Trial1	3	1	blindfold	clockwise	practice	Guided	1	0.5	0	29.53403	-0.24386	-1.45057	-0.79992	1.09233678691124	-1.025701	-1.117737	0.154911
Trial1	3	1	blindfold	clockwise	practice	Guided	1	0.5	0	29.55403	-0.26791	-1.45056	-0.7999	1.10883983345137	-0.99288	-1.050028	0.186527
Trial1	3	1	blindfold	clockwise	practice	Guided	1	0.5	0	29.57404	-0.29014	-1.45054	-0.79989	1.12434216435212	-0.962386	-1.037333	0.173135
Trial1	3	1	blindfold	clockwise	practice	Guided	1	0.5	0	29.59402	-0.30606	-1.45054	-0.79948	1.13529776075587	-4.588264	-1.062724	0.746044
Trial1	3	1	blindfold	clockwise	practice	Guided	1	0.5	0	29.61403	-0.30343	-1.45044	-0.79746	1.13200805354525	-6.877825	0.211076	2.238817
Trial1	3	1	blindfold	clockwise	practice	Guided	1	0.5	0	29.63403	-0.30303	-1.44988	-0.79364	1.12903570934409	-6.104666	1.472134	3.292452
Trial1	3	1	blindfold	clockwise	practice	Guided	1	0.5	0	29.65402	-0.30285	-1.44936	-0.78226	1.12093659234908	-3.880433	1.201299	2.762845
Trial1	3	1	blindfold	clockwise	practice	Guided	1	0.5	0	29.67403	-0.30105	-1.45013	-0.77485	1.11448358158066	-0.851917	-1.55783	0.534183
Trial1	3	1	blindfold	clockwise	practice	Guided	1	0.5	0	29.69403	-0.30045	-1.45091	-0.76931	1.11020631881634	-1.003006	-2.1926	-0.153016
Trial1	3	1	blindfold	clockwise	practice	Guided	1	0.5	0	29.71404	-0.30046	-1.45112	-0.76455	1.10692043016264	-1.513124	-1.892142	-0.108968
Trial1	3	1	blindfold	clockwise	practice	Guided	1	0.5	0	29.73402	-0.30068	-1.45102	-0.76013	1.10403173857642	-1.864099	-1.574757	0.41118
Trial1	3	1	blindfold	clockwise	practice	Guided	1	0.5	0	29.75403	-0.30087	-1.45078	-0.75553	1.10100787440622	-1.751529	-0.893437	0.632997
Trial1	3	1	blindfold	clockwise	practice	Guided	1	0.5	0	29.77403	-0.30089	-1.45049	-0.74567	1.09427989137976	-1.642723	-0.559125	0.678907
Trial1	3	1	blindfold	clockwise	practice	Guided	1	0.5	0	29.79402	-0.30088	-1.45036	-0.7402999	1.09062037372599	-1.972412	-0.576052	0.874672
Trial1	3	1	blindfold	clockwise	practice	Guided	1	0.5	0	29.81403	-0.30097	-1.45031	-0.73414	1.08651483109481	-2.231148	-0.474426	1.361469
Trial1	3	1	blindfold	clockwise	practice	Guided	1	0.5	0	29.83403	-0.30107	-1.45021	-0.72665	1.08154212787956	-2.129142	-0.085024	1.647112
Trial1	3	1	blindfold	clockwise	practice	Guided	1	0.5	0	29.85403	-0.30106	-1.4501	-0.71811	1.07581554154063	-1.839637	-0.021514	1.743504
Trial1	3	1	blindfold	clockwise	practice	Guided	1	0.5	0	29.87402	-0.30094	-1.45004	-0.69739	1.06200642723063	-1.521671	-0.296557	1.582098
Trial1	3	1	blindfold	clockwise	practice	Guided	1	0.5	0	29.89403	-0.3006	-1.45015	-0.68525	1.05381590909115	-0.937841	-0.254069	1.605903
Trial1	3	1	blindfold	clockwise	practice	Guided	1	0.5	0	29.91403	-0.30047	-1.45016	-0.67284	1.04568918742083	-0.74773	-0.203209	1.533603
Trial1	3	1	blindfold	clockwise	practice	Guided	1	0.5	0	29.93402	-0.30039	-1.45015	-0.65819	1.03626167165948	-0.636221	-0.300459	1.454081
Trial1	3	1	blindfold	clockwise	practice	Guided	1	0.5	0	29.95403	-0.30034	-1.45014	-0.6438	1.02714288187526	-0.70168	-0.109962	1.385038
Trial1	3	1	blindfold	clockwise	practice	Guided	1	0.5	0	29.97403	-0.30034	-1.45008	-0.61046	1.006581095477	-0.720695	-0.152256	1.64726
Trial1	3	1	blindfold	clockwise	practice	Guided	1	0.5	0	29.99403	-0.30038	-1.45005	-0.59247	0.995805613658951	-0.746429	-0.033701	1.661224
Trial1	3	1	blindfold	clockwise	practice	Guided	1	0.5	0	30.01402	-0.30039	-1.45006	-0.57344	0.984610385608604	-0.679332	-0.173314	1.662465
Trial1	3	1	blindfold	clockwise	practice	Guided	1	0.5	0	30.03403	-0.30034	-1.45008	-0.55227	0.972392029026089	-0.602204	-0.232509	1.362928
Trial1	3	1	blindfold	clockwise	practice	Guided	1	0.5	0	30.05403	-0.30024	-1.45014	-0.53226	0.961085185764004	-0.342333	-0.372057	1.230885
Trial1	3	1	blindfold	clockwise	practice	Guided	1	0.5	0	30.07404	-0.30016	-1.45019	-0.48828	0.937375787824345	-0.117357	-0.4566	1.208275
Trial1	3	1	blindfold	clockwise	practice	Guided	1	0.5	0	30.09402	-0.30004	-1.45025	-0.46706	0.926395718743098	0.036671	-0.541099	1.032638
Trial1	3	1	blindfold	clockwise	practice	Guided	1	0.5	0	30.11403	-0.3	-1.45026	-0.4449	0.915388420431537	0.026677	-0.469114	0.814469
Trial1	3	1	blindfold	clockwise	practice	Guided	1	0.5	0	30.13403	-0.29998	-1.45024	-0.42172	0.904331676164772	0.048389	-0.456329	1.017508
Trial1	3	1	blindfold	clockwise	practice	Guided	1	0.5	0	30.15402	-0.29999	-1.45027	-0.39899	0.893967000485213	-0.058212	-0.811792	0.898346
Trial1	3	1	blindfold	clockwise	practice	Guided	1	0.5	0	30.17403	-0.29999	-1.45033	-0.35308	0.874442386318275	0.174063	-0.612897	0.719229
Trial1	3	1	blindfold	clockwise	practice	Guided	1	0.5	0	30.19403	-0.29992	-1.4504	-0.32919	0.865007549790968	0.26439	-0.794865	0.929338
Trial1	3	1	blindfold	clockwise	practice	Guided	1	0.5	0	30.21404	-0.29988	-1.45041	-0.30542	0.85620638647314	0.351774	-0.989527	0.517269
Trial1	3	1	blindfold	clockwise	practice	Guided	1	0.5	0	30.23402	-0.29985	-1.45044	-0.28248	0.848265850409467	0.227493	-0.811792	0.619834
Trial1	3	1	blindfold	clockwise	practice	Guided	1	0.5	0	30.25403	-0.29985	-1.45045	-0.25954	0.840904884318307	0.33399	-0.959905	0.702981
Trial1	3	1	blindfold	clockwise	practice	Guided	1	0.5	0	30.27403	-0.29986	-1.45046	-0.2128	0.827683429176012	0.263736	-0.803328	0.908144
Trial1	3	1	blindfold	clockwise	practice	Guided	1	0.5	0	30.29402	-0.29985	-1.45043	-0.18983	0.822067778601234	0.241798	-1.010686	0.635809
Trial1	3	1	blindfold	clockwise	practice	Guided	1	0.5	0	30.31403	-0.29985	-1.45051	-0.16712	0.817122450665099	0.439445	-1.120713	0.302305
Trial1	3	1	blindfold	clockwise	practice	Guided	1	0.5	0	30.33403	-0.29982	-1.45056	-0.14464	0.812793190820604	0.28881	-1.091091	0.613191
Trial1	3	1	blindfold	clockwise	practice	Guided	1	0.5	0	30.35403	-0.2998	-1.45059	-0.12177	0.809016677957305	0.432179	-1.302681	0.431416
Trial1	3	1	blindfold	clockwise	practice	Guided	1	0.5	0	30.37402	-0.29978	-1.45062	-0.078145	0.803588642833207	0.452506	-1.163031	0.389586
Trial1	3	1	blindfold	clockwise	practice	Guided	1	0.5	0	30.39403	-0.29978	-1.45061	-0.0559	0.801731174573112	0.471513	-1.251899	0.594501
Trial1	3	1	blindfold	clockwise	practice	Guided	1	0.5	0	30.41403	-0.29975	-1.45062	-0.034422	0.80049043523144	0.579786	-1.421171	0.799287
Trial1	3	1	blindfold	clockwise	practice	Guided	1	0.5	0	30.43402	-0.2997	-1.45063	-0.012359	0.799795487601355	0.556064	-1.408476	0.811541
Trial1	3	1	blindfold	clockwise	practice	Guided	1	0.5	0	30.45403	-0.29969	-1.45066	0.0090225	0.799740904711842	0.65899	-1.319608	0.85715
Trial1	3	1	blindfold	clockwise	practice	Guided	1	0.5	0	30.47403	-0.2997	-1.45071	0.052383	0.801413785755249	0.582269	-1.471953	0.840941
Trial1	3	1	blindfold	clockwise	practice	Guided	1	0.5	0	30.49403	-0.29973	-1.45078	0.073863	0.803133749899717	0.450375	-1.480416	1.008227
Trial1	3	1	blindfold	clockwise	practice	Guided	1	0.5	0	30.51402	-0.29976	-1.45078	0.095392	0.805428871096226	0.287934	-1.65392	1.087724
Trial1	3	1	blindfold	clockwise	practice	Guided	1	0.5	0	30.53403	-0.29981	-1.4508	0.11689	0.808306436638253	0.420215	-1.785106	0.802537
Trial1	3	1	blindfold	clockwise	practice	Guided	1	0.5	0	30.55403	-0.29983	-1.45083	0.13967	0.811933352441343	0.25419	-1.666615	0.865646
Trial1	3	1	blindfold	clockwise	practice	Guided	1	0.5	0	30.57404	-0.29983	-1.45088	0.1829	0.820475757607814	0.487134	-1.954378	1.148015
Trial1	3	1	blindfold	clockwise	practice	Guided	1	0.5	0	30.59402	-0.29975	-1.45095	0.20455	0.825494258415897	0.599758	-1.971305	0.798615
Trial1	3	1	blindfold	clockwise	practice	Guided	1	0.5	0	30.61403	-0.29971	-1.45097	0.22592	0.831008990522126	0.709024	-1.979769	0.778773
Trial1	3	1	blindfold	clockwise	practice	Guided	1	0.5	0	30.63403	-0.29967	-1.45098	0.24736	0.837053820693099	0.680587	-1.992464	0.144999
Trial1	3	1	blindfold	clockwise	practice	Guided	1	0.5	0	30.65402	-0.29964	-1.45101	0.26754	0.84320920845858	0.7172	-2.271763	0.248029
Trial1	3	1	blindfold	clockwise	practice	Guided	1	0.5	0	30.67403	-0.29962	-1.45108	0.30689	0.856489117775947	0.817131	-2.250604	0.452848
Trial1	3	1	blindfold	clockwise	practice	Guided	1	0.5	0	30.69403	-0.2996	-1.45108	0.3263	0.863615571358384	0.802847	-1.878205	0.381612
Trial1	3	1	blindfold	clockwise	practice	Guided	1	0.5	0	30.71404	-0.29959	-1.45101	0.34426	0.870551036491403	0.790949	-2.009391	0.794377
Trial1	3	1	blindfold	clockwise	practice	Guided	1	0.5	0	30.73402	-0.29958	-1.45099	0.36291	0.878084197985975	0.828834	-1.941682	0.666002
Trial1	3	1	blindfold	clockwise	practice	Guided	1	0.5	0	30.75403	-0.29954	-1.45095	0.38048	0.885454238645124	1.052735	-1.886669	0.266907
Trial1	3	1	blindfold	clockwise	practice	Guided	1	0.5	0	30.77403	-0.29951	-1.45096	0.41446	0.900551685309797	1.061038	-2.005159	0.337698
Trial1	3	1	blindfold	clockwise	practice	Guided	1	0.5	0	30.79402	-0.29935	-1.451	0.4306	0.907951973929731	1.589692	-1.873974	0.057132
Trial1	3	1	blindfold	clockwise	practice	Guided	1	0.5	0	30.81403	-0.29922	-1.45099	0.44504	0.914774955190327	1.920186	-1.928987	0.087868
Trial1	3	1	blindfold	clockwise	practice	Guided	1	0.5	0	30.83403	-0.29907	-1.45098	0.45918	0.921606822885553	2.183274	-2.043246	0.154171
Trial1	3	1	blindfold	clockwise	practice	Guided	1	0.5	0	30.85403	-0.29893	-1.45101	0.47337	0.928637858014437	2.338683	-2.0771	0.225334
Trial1	3	1	blindfold	clockwise	practice	Guided	1	0.5	0	30.87402	-0.29882	-1.45105	0.4984	0.941549778341155	2.528289	-2.178663	0.433402
Trial1	3	1	blindfold	clockwise	practice	Guided	1	0.5	0	30.89403	-0.29872	-1.45107	0.51062	0.947990730022559	2.591306	-2.19559	0.606094
Trial1	3	1	blindfold	clockwise	practice	Guided	1	0.5	0	30.91403	-0.29869	-1.45106	0.52181	0.954039502936881	2.675037	-2.013623	0.66847
Trial1	3	1	blindfold	clockwise	practice	Guided	1	0.5	0	30.93402	-0.29864	-1.45103	0.53346	0.96041942086604	2.938941	-2.199822	0.847238
Trial1	3	1	blindfold	clockwise	practice	Guided	1	0.5	0	30.95403	-0.29854	-1.45105	0.54485	0.966709697380458	3.138049	-1.984	0.81922
Trial1	3	1	blindfold	clockwise	practice	Guided	1	0.5	0	30.97403	-0.29842	-1.45104	0.56585	0.978601430652347	3.450697	-2.225213	0.911876
Trial1	3	1	blindfold	clockwise	practice	Guided	1	0.5	0	30.99403	-0.29817	-1.45106	0.57636	0.984513171224987	3.838159	-2.208286	0.82191
Trial1	3	1	blindfold	clockwise	practice	Guided	1	0.5	0	31.01402	-0.29807	-1.4511	0.58641	0.99034965568963	3.998798	-2.259067	0.98515
Trial1	3	1	blindfold	clockwise	practice	Guided	1	0.5	0	31.03403	-0.298	-1.45113	0.59659	0.996355167491919	4.073814	-2.292922	1.291909
Trial1	3	1	blindfold	clockwise	practice	Guided	1	0.5	0	31.05403	-0.29796	-1.45115	0.60787	1.00311818769252	4.095945	-2.305617	1.761525
Trial1	3	1	blindfold	clockwise	practice	Guided	1	0.5	0	31.07404	-0.29794	-1.45111	0.6313	1.01747133823275	4.084196	-1.945914	1.955141
Trial1	3	1	blindfold	clockwise	practice	Guided	1	0.5	0	31.09402	-0.29797	-1.45105	0.6444499	1.02570553918081	3.929144	-1.797801	2.313163
Trial1	3	1	blindfold	clockwise	practice	Guided	1	0.5	0	31.11403	-0.29804	-1.45096	0.65887	1.03488042719775	3.661107	-1.857046	2.503002
Trial1	3	1	blindfold	clockwise	practice	Guided	1	0.5	0	31.13403	-0.29815	-1.45091	0.67456	1.0450237484837	3.493381	-1.738556	2.524461
Trial1	3	1	blindfold	clockwise	practice	Guided	1	0.5	0	31.15402	-0.29827	-1.45086	0.69262	1.05686207980694	3.27947	-1.725861	2.594739
Trial1	3	1	blindfold	clockwise	practice	Guided	1	0.5	0	31.17403	-0.29836	-1.45088	0.73034	1.08202367941058	3.180797	-1.933219	2.494482
Trial1	3	1	blindfold	clockwise	practice	Guided	1	0.5	0	31.19403	-0.29847	-1.45102	0.75069	1.09594245575862	2.850348	-2.318313	2.180421
Trial1	3	1	blindfold	clockwise	practice	Guided	1	0.5	0	31.21404	-0.29852	-1.45113	0.77179	1.11053772344614	2.811306	-2.436803	2.004629
Trial1	3	1	blindfold	clockwise	practice	Guided	1	0.5	0	31.23402	-0.2986	-1.45121	0.79416	1.12625577031981	2.626633	-2.40718	1.884147
Trial1	3	1	blindfold	clockwise	practice	Guided	1	0.5	0	31.25403	-0.29868	-1.45125	0.80757	1.13580765445274	2.523888	-2.538366	1.948305
Trial1	3	1	blindfold	clockwise	practice	Guided	1	0.5	0	31.27403	-0.29856	-1.4513	0.80494	1.13385468342395	2.445389	-3.757125	6.832601
Trial1	3	1	blindfold	clockwise	practice	Guided	1	0.5	0	31.29402	-0.29822	-1.4509	0.8041	1.13301897753941	-1.234737	-2.82185	7.327094
Trial1	3	1	blindfold	clockwise	practice	Guided	1	0.5	0	31.31403	-0.29867	-1.45122	0.80414	1.13336439561998	-1.059886	-2.758373	8.347709
Trial1	3	1	blindfold	clockwise	practice	Guided	1	0.5	0	31.33403	-0.29889	-1.45105	0.80427	1.13361166511577	-0.744325	-1.091011	9.210966
Trial1	3	1	blindfold	clockwise	practice	Guided	1	0.5	0	31.35403	-0.29896	-1.45097	0.80408	1.133526243038	0.21313	-3.333865	7.929199
Trial1	3	1	blindfold	clockwise	practice	Guided	1	0.5	0	31.37402	-0.29875	-1.45116	0.803	1.1326122852411	1.754826	-2.297074	6.53176
Trial1	3	1	blindfold	clockwise	practice	Guided	1	0.5	0	31.39403	-0.29692	-1.45134	0.80255	1.13100310341152	1.279134	-3.223838	4.809491
Trial1	3	1	blindfold	clockwise	practice	Guided	1	0.5	0	31.41403	-0.29572	-1.45137	0.8022	1.12990933765948	1.390731	-2.038934	4.130231
Trial1	3	1	blindfold	clockwise	practice	Guided	1	0.5	0	31.43402	-0.29438	-1.45128	0.80191	1.12876007887398	1.562754	-3.215374	3.64963
Trial1	3	1	blindfold	clockwise	practice	Guided	1	0.5	0	31.45403	-0.29251	-1.45143	0.8017499	1.12733095336955	2.179873	-2.622922	3.392223
Trial1	3	1	blindfold	clockwise	practice	Guided	1	0.5	0	31.47403	-0.28984	-1.45139	0.8018	1.12549118628583	2.058415	-2.906453	3.484187
Trial1	3	1	blindfold	clockwise	practice	Guided	1	0.5	0	31.49403	-0.28159	-1.4513	0.80188	1.1197742817768	2.197834	-2.263219	3.773935
Trial1	3	1	blindfold	clockwise	practice	Guided	1	0.5	0	31.51402	-0.2763	-1.45119	0.80192	1.11611708399394	2.219385	-2.364782	3.838002
Trial1	3	1	blindfold	clockwise	practice	Guided	1	0.5	0	31.53403	-0.2698	-1.4511	0.80193	1.11161310587725	2.666797	-1.658072	3.796149
Trial1	3	1	blindfold	clockwise	practice	Guided	1	0.5	0	31.55403	-0.26158	-1.45089	0.80193	1.10593658390079	2.956305	-1.509959	3.915743
Trial1	3	1	blindfold	clockwise	practice	Guided	1	0.5	0	31.57404	-0.25173	-1.45072	0.80182	1.09909661156083	3.299723	-0.934434	3.797878
Trial1	3	1	blindfold	clockwise	practice	Guided	1	0.5	0	31.59402	-0.22495	-1.45038	0.80172	1.0808827406159	3.494155	-0.59589	3.419965
Trial1	3	1	blindfold	clockwise	practice	Guided	1	0.5	0	31.61403	-0.20818	-1.45029	0.80161	1.06962493793946	3.493476	-0.477319	3.245822
Trial1	3	1	blindfold	clockwise	practice	Guided	1	0.5	0	31.63403	-0.18897	-1.45024	0.80147	1.0568981936786	3.467204	-0.489941	2.868328
Trial1	3	1	blindfold	clockwise	practice	Guided	1	0.5	0	31.65402	-0.16595	-1.45022	0.80134	1.04193818086402	3.309632	-0.30787	2.660988
Trial1	3	1	blindfold	clockwise	practice	Guided	1	0.5	0	31.67403	-0.14346	-1.45018	0.80106	1.02749104148622	2.985696	-0.400883	2.334236
Trial1	3	1	blindfold	clockwise	practice	Guided	1	0.5	0	31.69403	-0.088337	-1.45028	0.80099	0.993843739499816	2.339809	-0.756308	1.97875
Trial1	3	1	blindfold	clockwise	practice	Guided	1	0.5	0	31.71404	-0.059388	-1.45037	0.80091	0.976919524254041	2.264683	-0.980594	1.840897
Trial1	3	1	blindfold	clockwise	practice	Guided	1	0.5	0	31.73402	-0.02928	-1.45047	0.80079	0.959896799385996	2.372228	-1.027144	1.539074
Trial1	3	1	blindfold	clockwise	practice	Guided	1	0.5	0	31.75403	0.0019733	-1.45054	0.80072	0.942965044183052	2.193909	-1.162561	1.405853
Trial1	3	1	blindfold	clockwise	practice	Guided	1	0.5	0	31.77403	0.036246	-1.45061	0.80067	0.92527848115324	1.886544	-1.242965	1.44732
Trial1	3	1	blindfold	clockwise	practice	Guided	1	0.5	0	31.79402	0.10399	-1.45058	0.80068	0.893259400378274	1.415093	-1.293747	1.379209
Trial1	3	1	blindfold	clockwise	practice	Guided	1	0.5	0	31.81403	0.13691	-1.45061	0.80072	0.879196698649882	1.074095	-1.238734	1.455508
Trial1	3	1	blindfold	clockwise	practice	Guided	1	0.5	0	31.83403	0.17087	-1.45064	0.80077	0.865770830610264	1.043966	-1.471483	1.583252
Trial1	3	1	blindfold	clockwise	practice	Guided	1	0.5	0	31.85403	0.20575	-1.45073	0.80082	0.853168050084292	0.998084	-1.611132	1.693915
Trial1	3	1	blindfold	clockwise	practice	Guided	1	0.5	0	31.87402	0.23944	-1.45076	0.80083	0.842152133611461	1.068053	-1.39531	1.683033
Trial1	3	1	blindfold	clockwise	practice	Guided	1	0.5	0	31.89403	0.30782	-1.45075	0.80079	0.823527597004323	0.972593	-1.399542	1.503252
Trial1	3	1	blindfold	clockwise	practice	Guided	1	0.5	0	31.91403	0.34036	-1.45073	0.80075	0.816508128628416	0.8947	-1.471483	1.534276
Trial1	3	1	blindfold	clockwise	practice	Guided	1	0.5	0	31.93402	0.37469	-1.45072	0.80071	0.810456129036462	0.790313	-1.467251	1.423885
Trial1	3	1	blindfold	clockwise	practice	Guided	1	0.5	0	31.95403	0.40779	-1.45072	0.80066	0.805952322968662	0.887396	-1.522264	1.327609
Trial1	3	1	blindfold	clockwise	practice	Guided	1	0.5	0	31.97403	0.44174	-1.45074	0.80051	0.802627229655365	0.983033	-1.577278	1.156699
Trial1	3	1	blindfold	clockwise	practice	Guided	1	0.5	0	31.99403	0.50812	-1.45081	0.80042	0.800461172569388	0.926959	-1.767709	0.814585
Trial1	3	1	blindfold	clockwise	practice	Guided	1	0.5	0	32.01402	0.54054	-1.45087	0.80033	0.801356083172199	1.04252	-1.881967	0.604948
Trial1	3	1	blindfold	clockwise	practice	Guided	1	0.5	0	32.03403	0.57285	-1.45091	0.80024	0.803549094226329	1.132464	-1.788868	0.532822
Trial1	3	1	blindfold	clockwise	practice	Guided	1	0.5	0	32.05403	0.60703	-1.45093	0.80017	0.807296383816407	1.126382	-1.907358	0.370435
Trial1	3	1	blindfold	clockwise	practice	Guided	1	0.5	0	32.07404	0.63826	-1.45097	0.80014	0.811997408186785	1.257143	-1.987762	0.279296
Trial1	3	1	blindfold	clockwise	practice	Guided	1	0.5	0	32.09402	0.7027299	-1.45102	0.80019	0.825471634829383	1.043982	-2.186657	0.351006
Trial1	3	1	blindfold	clockwise	practice	Guided	1	0.5	0	32.11403	0.73681	-1.45104	0.80026	0.834562784221455	1.099251	-1.95814	0.649984
Trial1	3	1	blindfold	clockwise	practice	Guided	1	0.5	0	32.13403	0.76788	-1.45101	0.80033	0.843971438220749	1.094231	-2.186657	0.611513
Trial1	3	1	blindfold	clockwise	practice	Guided	1	0.5	0	32.15402	0.80087	-1.45104	0.8003801	0.855061976670946	1.174293	-2.034312	0.7393
Trial1	3	1	blindfold	clockwise	practice	Guided	1	0.5	0	32.17403	0.83382	-1.45103	0.80044	0.867260074894313	1.089204	-2.089325	0.882784
Trial1	3	1	blindfold	clockwise	practice	Guided	1	0.5	0	32.19403	0.89645	-1.451	0.8004	0.893203660448165	1.079542	-2.03008	0.733661
Trial1	3	1	blindfold	clockwise	practice	Guided	1	0.5	0	32.21404	0.92904	-1.45104	0.80032	0.908067942435189	1.067298	-2.080862	0.580944
Trial1	3	1	blindfold	clockwise	practice	Guided	1	0.5	0	32.23402	0.96061	-1.45107	0.80026	0.923351301596184	1.30192	-2.233207	0.596833
Trial1	3	1	blindfold	clockwise	practice	Guided	1	0.5	0	32.25403	0.99314	-1.45108	0.8002	0.939950612670433	1.226593	-2.106253	0.291458
Trial1	3	1	blindfold	clockwise	practice	Guided	1	0.5	0	32.27403	1.02477	-1.45106	0.80008	0.956823695341849	1.309947	-2.127412	0.281319
Trial1	3	1	blindfold	clockwise	practice	Guided	1	0.5	0	32.29402	1.08835	-1.45105	0.8	0.993053661043893	1.292688	-2.059703	0.014937
Trial1	3	1	blindfold	clockwise	practice	Guided	1	0.5	0	32.31403	1.12129	-1.45104	0.79994	1.01286979055458	1.120941	-2.055471	-0.216001
Trial1	3	1	blindfold	clockwise	practice	Guided	1	0.5	0	32.33403	1.15331	-1.45104	0.7999099	1.03279715440417	1.293033	-2.059703	-0.137098
Trial1	3	1	blindfold	clockwise	practice	Guided	1	0.5	0	32.35403	1.18543	-1.45104	0.79986	1.0533709573921	1.30381	-2.12318	-0.288765
Trial1	3	1	blindfold	clockwise	practice	Guided	1	0.5	0	32.37402	1.21867	-1.45106	0.7997299	1.07519977969646	1.35154	-2.296684	-0.345468
Trial1	3	1	blindfold	clockwise	practice	Guided	1	0.5	0	32.39403	1.28336	-1.45111	0.79966	1.11942353707515	0.996783	-2.135875	-0.733764
Trial1	3	1	blindfold	clockwise	practice	Guided	1	0.5	0	32.41403	1.30961	-1.45111	0.79951	1.1378420850461	1.488686	-1.98353	-1.809667
Trial1	3	1	blindfold	clockwise	practice	Guided	1	0.5	0	32.43402	1.30868	-1.45113	0.79898	1.13680801899895	7.871362	-3.278461	-1.414715
Trial1	3	1	blindfold	clockwise	practice	Guided	1	0.5	0	32.45403	1.30542	-1.45135	0.79827	1.1339913218491	7.229101	-2.364392	-0.726919
Trial1	3	1	blindfold	clockwise	practice	Guided	1	0.5	0	32.47403	1.30351	-1.45132	0.7957799	1.1308820233644	1.79898	-2.872208	-1.158031
Trial1	3	1	blindfold	clockwise	practice	Guided	1	0.5	0	32.49403	1.29882	-1.45105	0.79529	1.12720867870707	-1.214993	-0.929812	0.422557
Trial1	3	1	blindfold	clockwise	practice	Guided	1	0.5	0	32.51402	1.2991	-1.45068	0.79606	1.12795050678459	2.570795	-1.272588	1.517644
Trial1	3	1	blindfold	clockwise	practice	Guided	1	0.5	0	32.53403	1.30103	-1.45059	0.79712	1.13006613715891	3.796642	-1.721159	0.868388
Trial1	3	1	blindfold	clockwise	practice	Guided	1	0.5	0	32.55403	1.30179	-1.45083	0.79779	1.13107739438681	2.493508	-2.563287	0.448155
Trial1	3	1	blindfold	clockwise	practice	Guided	1	0.5	0	32.57404	1.30138	-1.45107	0.7989	1.13157014708082	0.435276	-1.856576	0.241206
Trial1	3	1	blindfold	clockwise	practice	Guided	1	0.5	0	32.59402	1.30025	-1.45091	0.79947	1.13117303748781	1.358922	-1.890431	0.454452
Trial1	3	1	blindfold	clockwise	practice	Guided	1	0.5	0	32.61403	1.30053	-1.45095	0.79961	1.13147001454572	2.459699	-2.300915	-0.04108
Trial1	3	1	blindfold	clockwise	practice	Guided	1	0.5	0	32.63403	1.30089	-1.45109	0.7995	1.13164701826179	2.39797	-2.643691	-0.528352
Trial1	3	1	blindfold	clockwise	practice	Guided	1	0.5	0	32.65402	1.30095	-1.45119	0.79935	1.13158359959098	1.610994	-2.40671	-0.811546
Trial1	3	1	blindfold	clockwise	practice	Guided	1	0.5	0	32.67403	1.30087	-1.45119	0.79769	1.13035491978525	1.158732	-2.322074	-1.002459
Trial1	3	1	blindfold	clockwise	practice	Guided	1	0.5	0	32.69403	1.30081	-1.45118	0.79552	1.12878195665818	2.02912	-2.482883	-1.971192
Trial1	3	1	blindfold	clockwise	practice	Guided	1	0.5	0	32.71404	1.30094	-1.45123	0.79184	1.12628395832454	2.131214	-2.402479	-2.50848
Trial1	3	1	blindfold	clockwise	practice	Guided	1	0.5	0	32.73402	1.30104	-1.45125	0.78671	1.12275457192232	2.154855	-2.698705	-2.844901
Trial1	3	1	blindfold	clockwise	practice	Guided	1	0.5	0	32.75403	1.30107	-1.45128	0.77929	1.11758934666729	2.074433	-2.377088	-3.15098
Trial1	3	1	blindfold	clockwise	practice	Guided	1	0.5	0	32.77403	1.30103	-1.45122	0.75878	1.10335679495718	1.907266	-2.385551	-2.963659
Trial1	3	1	blindfold	clockwise	practice	Guided	1	0.5	0	32.79402	1.30097	-1.45116	0.74604	1.09459066627461	1.871794	-2.360161	-2.722568
Trial1	3	1	blindfold	clockwise	practice	Guided	1	0.5	0	32.81403	1.30094	-1.45112	0.73171	1.0848522497832	1.80913	-1.996226	-2.784128
Trial1	3	1	blindfold	clockwise	practice	Guided	1	0.5	0	32.83403	1.30092	-1.45106	0.71535	1.0738707764875	1.759664	-2.110484	-2.544064
Trial1	3	1	blindfold	clockwise	practice	Guided	1	0.5	0	32.85403	1.30089	-1.45105	0.69803	1.06238910767674	1.713711	-2.051239	-2.608071
Trial1	3	1	blindfold	clockwise	practice	Guided	1	0.5	0	32.87402	1.30085	-1.45102	0.65975	1.03760825824965	1.654164	-2.097789	-2.46779
Trial1	3	1	blindfold	clockwise	practice	Guided	1	0.5	0	32.89403	1.30081	-1.45104	0.63841	1.02414057421893	1.735722	-2.013153	-2.220633
Trial1	3	1	blindfold	clockwise	practice	Guided	1	0.5	0	32.91403	1.30082	-1.45104	0.61687	1.01086163292383	1.66418	-2.059703	-1.897671
Trial1	3	1	blindfold	clockwise	practice	Guided	1	0.5	0	32.93402	1.30082	-1.45104	0.59472	0.997499146236609	1.585813	-2.055471	-1.619556
Trial1	3	1	blindfold	clockwise	practice	Guided	1	0.5	0	32.95403	1.30079	-1.45104	0.57145	0.983778346694557	1.486752	-2.330538	-1.653121
Trial1	3	1	blindfold	clockwise	practice	Guided	1	0.5	0	32.97403	1.30073	-1.45104	0.5248	0.95738370552085	1.382971	-1.966603	-1.609907
Trial1	3	1	blindfold	clockwise	practice	Guided	1	0.5	0	32.99403	1.30061	-1.451	0.50167	0.944801179488744	1.073477	-2.080862	-1.227775
Trial1	3	1	blindfold	clockwise	practice	Guided	1	0.5	0	33.01402	1.30056	-1.451	0.47855	0.932687744288997	0.993751	-1.95814	-0.969194
Trial1	3	1	blindfold	clockwise	practice	Guided	1	0.5	0	33.03403	1.30052	-1.451	0.4549	0.920742193208134	1.07218	-2.093557	-0.884385
Trial1	3	1	blindfold	clockwise	practice	Guided	1	0.5	0	33.05403	1.30053	-1.45104	0.43216	0.909731001197839	1.061892	-1.932749	-0.728008
Trial1	3	1	blindfold	clockwise	practice	Guided	1	0.5	0	33.07404	1.30057	-1.45104	0.38676	0.889098215925138	1.246009	-2.271293	-0.886003
Trial1	3	1	blindfold	clockwise	practice	Guided	1	0.5	0	33.09402	1.3006	-1.45102	0.36487	0.879824156770994	1.158894	-2.047007	-0.52689
Trial1	3	1	blindfold	clockwise	practice	Guided	1	0.5	0	33.11403	1.30056	-1.45101	0.34336	0.87108690953719	1.077573	-2.07663	-0.632735
Trial1	3	1	blindfold	clockwise	practice	Guided	1	0.5	0	33.13403	1.30053	-1.451	0.32212	0.862907592476882	1.139868	-1.7	-0.847613
Trial1	3	1	blindfold	clockwise	practice	Guided	1	0.5	0	33.15402	1.30054	-1.45095	0.30053	0.855092120753969	1.134536	-2.085094	-0.612552
Trial1	3	1	blindfold	clockwise	practice	Guided	1	0.5	0	33.17403	1.30055	-1.45097	0.2593	0.841496740032008	1.224229	-1.991994	-0.704999
Trial1	3	1	blindfold	clockwise	practice	Guided	1	0.5	0	33.19403	1.30057	-1.45097	0.23778	0.835135721538125	1.092927	-1.907358	-0.73636
Trial1	3	1	blindfold	clockwise	practice	Guided	1	0.5	0	33.21404	1.3006	-1.45098	0.21816	0.829791678774797	1.278441	-1.831186	-0.854591
Trial1	3	1	blindfold	clockwise	practice	Guided	1	0.5	0	33.23402	1.30064	-1.45097	0.19728	0.824587037925072	1.4216	-2.093557	-1.150375
Trial1	3	1	blindfold	clockwise	practice	Guided	1	0.5	0	33.25403	1.30066	-1.45097	0.17686	0.819961042004145	1.343013	-1.81849	-1.130091
Trial1	3	1	blindfold	clockwise	practice	Guided	1	0.5	0	33.27403	1.30065	-1.45095	0.1349	0.811934876401464	1.149661	-2.114716	-1.290262
Trial1	3	1	blindfold	clockwise	practice	Guided	1	0.5	0	33.29402	1.30059	-1.45104	0.11445	0.808729381175395	1.215417	-2.042776	-1.556628
Trial1	3	1	blindfold	clockwise	practice	Guided	1	0.5	0	33.31403	1.3006	-1.45107	0.09228499	0.805901335698579	1.314205	-2.322074	-1.432249
Trial1	3	1	blindfold	clockwise	practice	Guided	1	0.5	0	33.33403	1.30065	-1.45113	0.069541	0.803664222908905	1.475848	-2.339002	-1.655514
Trial1	3	1	blindfold	clockwise	practice	Guided	1	0.5	0	33.35403	1.30071	-1.45114	0.046895	0.802082031793277	1.309341	-2.262829	-1.817551
Trial1	3	1	blindfold	clockwise	practice	Guided	1	0.5	0	33.37402	1.30072	-1.45117	-0.00036337	0.800720058874574	1.369298	-2.398247	-1.744993
Trial1	3	1	blindfold	clockwise	practice	Guided	1	0.5	0	33.39403	1.3007	-1.45122	-0.023936	0.801057638896773	1.328333	-2.372856	-1.305242
Trial1	3	1	blindfold	clockwise	practice	Guided	1	0.5	0	33.41403	1.30071	-1.4512	-0.048438	0.802173724463764	1.425666	-2.212048	-1.438843
Trial1	3	1	blindfold	clockwise	practice	Guided	1	0.5	0	33.43402	1.30072	-1.45116	-0.072526	0.803997824242184	1.463665	-2.440565	-1.431579
Trial1	3	1	blindfold	clockwise	practice	Guided	1	0.5	0	33.45403	1.30073	-1.45118	-0.097054	0.806590352481682	1.545041	-2.207816	-1.775873
Trial1	3	1	blindfold	clockwise	practice	Guided	1	0.5	0	33.47403	1.30076	-1.45116	-0.14795	0.814313101607965	1.524213	-2.49981	-1.600919
Trial1	3	1	blindfold	clockwise	practice	Guided	1	0.5	0	33.49403	1.30079	-1.45126	-0.17337	0.819342356268651	1.646035	-2.423638	-1.482774
Trial1	3	1	blindfold	clockwise	practice	Guided	1	0.5	0	33.51402	1.3008	-1.45123	-0.19886	0.825121740548782	1.560693	-2.49981	-1.257174
Trial1	3	1	blindfold	clockwise	practice	Guided	1	0.5	0	33.53403	1.3008	-1.45121	-0.22518	0.831857330164839	1.637376	-2.355929	-1.152021
Trial1	3	1	blindfold	clockwise	practice	Guided	1	0.5	0	33.55403	1.30082	-1.45117	-0.25157	0.839404630820362	1.744819	-2.110484	-1.302392
Trial1	3	1	blindfold	clockwise	practice	Guided	1	0.5	0	33.57404	1.30083	-1.4511	-0.30305	0.856252192957578	1.565592	-2.461724	-1.430986
Trial1	3	1	blindfold	clockwise	practice	Guided	1	0.5	0	33.59402	1.30084	-1.4512	-0.32867	0.865660737613392	1.511018	-2.118948	-1.114132
Trial1	3	1	blindfold	clockwise	practice	Guided	1	0.5	0	33.61403	1.30081	-1.45115	-0.35409	0.875600568137384	1.521202	-2.440565	-1.014469
Trial1	3	1	blindfold	clockwise	practice	Guided	1	0.5	0	33.63403	1.30078	-1.45119	-0.37932	0.886076962145256	1.743362	-2.372856	-1.128698
Trial1	3	1	blindfold	clockwise	practice	Guided	1	0.5	0	33.65402	1.3008	-1.45116	-0.40506	0.897415292720086	1.584537	-2.279756	-0.956458
Trial1	3	1	blindfold	clockwise	practice	Guided	1	0.5	0	33.67403	1.3008	-1.45114	-0.45479	0.920931336156198	1.612269	-2.258597	-0.986212
Trial1	3	1	blindfold	clockwise	practice	Guided	1	0.5	0	33.69403	1.30084	-1.45112	-0.4787	0.933004940990336	1.637065	-2.135875	-0.803388
Trial1	3	1	blindfold	clockwise	practice	Guided	1	0.5	0	33.71404	1.30083	-1.45111	-0.50282	0.945598475027985	1.678934	-2.385551	-0.744651
Trial1	3	1	blindfold	clockwise	practice	Guided	1	0.5	0	33.73402	1.30084	-1.45115	-0.52503	0.957601725996488	1.777724	-2.12318	-0.516134
Trial1	3	1	blindfold	clockwise	practice	Guided	1	0.5	0	33.75403	1.30087	-1.45109	-0.54815	0.970495378773254	1.801202	-2.03008	-0.705261
Trial1	3	1	blindfold	clockwise	practice	Guided	1	0.5	0	33.77403	1.3009	-1.45109	-0.59225	0.996092782810087	1.796336	-2.554823	-0.775875
Trial1	3	1	blindfold	clockwise	practice	Guided	1	0.5	0	33.79402	1.30091	-1.45111	-0.61259	1.00832700456877	1.712487	-2.127412	-0.726021
Trial1	3	1	blindfold	clockwise	practice	Guided	1	0.5	0	33.81403	1.30089	-1.45111	-0.63362	1.02122430283863	1.883139	-2.389783	-0.582124
Trial1	3	1	blindfold	clockwise	practice	Guided	1	0.5	0	33.83403	1.30089	-1.45114	-0.65348	1.03366379637672	1.814104	-2.173961	-0.464005
Trial1	3	1	blindfold	clockwise	practice	Guided	1	0.5	0	33.85403	1.3009	-1.45106	-0.67278	1.04597977025234	1.835437	-2.072398	-0.585129
Trial1	3	1	blindfold	clockwise	practice	Guided	1	0.5	0	33.87402	1.30092	-1.45108	-0.70997	1.07029447303779	1.853516	-2.351697	-0.294149
Trial1	3	1	blindfold	clockwise	practice	Guided	1	0.5	0	33.89403	1.30098	-1.45111	-0.72738	1.08196605645711	1.978317	-2.157034	-0.501719
Trial1	3	1	blindfold	clockwise	practice	Guided	1	0.5	0	33.91403	1.30098	-1.45111	-0.7447	1.093685027016	2.015481	-2.40671	-0.485246
Trial1	3	1	blindfold	clockwise	practice	Guided	1	0.5	0	33.93402	1.30099	-1.45117	-0.76097	1.10483496157457	1.928247	-2.296684	-0.487885
Trial1	3	1	blindfold	clockwise	practice	Guided	1	0.5	0	33.95403	1.301	-1.45117	-0.77722	1.11609674472871	2.000273	-2.372856	-0.619131
Trial1	3	1	blindfold	clockwise	practice	Guided	1	0.5	0	33.97403	1.30099	-1.45118	-0.80452	1.13526974980966	1.989302	-2.482883	-0.588198
Trial1	3	1	blindfold	clockwise	practice	Guided	1	0.5	0	33.99403	1.30101	-1.45123	-0.80455	1.13530504231932	2.276505	-2.025848	-2.97611
Trial1	3	1	blindfold	clockwise	practice	Guided	1	0.5	0	34.01402	1.30103	-1.45125	-0.80276	1.13405147602074	2.655619	-3.896304	-3.065235
Trial1	3	1	blindfold	clockwise	practice	Guided	1	0.5	0	34.03403	1.30112	-1.45158	-0.80204	1.13360555288484	2.433233	-3.367329	-3.039259
Trial1	3	1	blindfold	clockwise	practice	Guided	1	0.5	0	34.05403	1.30118	-1.45156	-0.80185	1.13351350081226	2.644751	-2.622532	-2.746532
Trial1	3	1	blindfold	clockwise	practice	Guided	1	0.5	0	34.07404	1.30119	-1.45154	-0.80176	1.13345682812796	2.56909	-3.875145	-2.658305
Trial1	3	1	blindfold	clockwise	practice	Guided	1	0.5	0	34.09402	1.30121	-1.4516	-0.8016599	1.13340019788879	2.327404	-2.609837	-2.340913
Trial1	3	1	blindfold	clockwise	practice	Guided	1	0.5	0	34.11403	1.30119	-1.45158	-0.8015699	1.13332238199679	1.690619	-3.126116	-2.090545
Trial1	3	1	blindfold	clockwise	practice	Guided	1	0.5	0	34.13403	1.30116	-1.45158	-0.80154	1.13328006656208	1.643536	-2.927222	-2.22354
Trial1	3	1	blindfold	clockwise	practice	Guided	1	0.5	0	34.15402	1.30107	-1.45153	-0.8015	1.13318815322547	1.068448	-3.147275	-2.414631
Trial1	3	1	blindfold	clockwise	practice	Guided	1	0.5	0	34.17403	1.30107	-1.45153	-0.8015	1.13318815322547	1.068448	-3.147275	-2.414631
Trial1	3	1	blindfold	clockwise	practice	Guided	1	0.5	0	34.19403	1.30094	-1.45153	-0.8014799	1.13308209312046	1.068448	-3.147275	-2.414631
Trial1	3	1	blindfold	clockwise	practice	Guided	1	0.5	0	34.21404	1.30094	-1.45153	-0.8014799	1.13308209312046	0.407551	-3.126116	-2.797438
Trial1	3	1	blindfold	clockwise	practice	Guided	1	0.5	0	34.23402	1.30072	-1.45154	-0.80151	1.13294780236967	-0.266196	-3.151507	-3.088622
Trial1	3	1	blindfold	clockwise	practice	Guided	1	0.5	0	34.25403	1.30044	-1.45154	-0.80159	1.13280655387694	-0.968062	-3.045712	-3.312873
Trial1	3	1	blindfold	clockwise	practice	Guided	1	0.5	0	34.27403	1.30006	-1.45152	-0.80177	1.1326655468478	-1.506107	-3.003394	-3.56837
Trial1	3	1	blindfold	clockwise	practice	Guided	1	0.5	0	34.29402	1.29796	-1.4514	-0.8018	1.13120440007775	-2.115282	-2.529433	-3.637409
Trial1	3	1	blindfold	clockwise	practice	Guided	1	0.5	0	34.31403	1.2956	-1.45131	-0.80185	1.12957634378864	-2.259746	-2.702936	-3.722716
Trial1	3	1	blindfold	clockwise	practice	Guided	1	0.5	0	34.33403	1.29226	-1.45134	-0.80194	1.12729033771024	-2.37821	-2.867977	-3.937139
Trial1	3	1	blindfold	clockwise	practice	Guided	1	0.5	0	34.35403	1.28767	-1.45141	-0.80205	1.12414778752064	-2.628229	-2.910295	-4.165949
Trial1	3	1	blindfold	clockwise	practice	Guided	1	0.5	0	34.37402	1.28212	-1.45143	-0.80229	1.12043779933142	-2.945856	-2.884904	-4.364273
Trial1	3	1	blindfold	clockwise	practice	Guided	1	0.5	0	34.39403	1.26575	-1.45136	-0.8023601	1.10912335641375	-3.372885	-2.54636	-4.709744
Trial1	3	1	blindfold	clockwise	practice	Guided	1	0.5	0	34.41403	1.25498	-1.45129	-0.80241	1.10175159212815	-3.447556	-2.512505	-4.765295
Trial1	3	1	blindfold	clockwise	practice	Guided	1	0.5	0	34.43402	1.24189	-1.45125	-0.80244	1.09284520270129	-3.480173	-2.554823	-4.803165
Trial1	3	1	blindfold	clockwise	practice	Guided	1	0.5	0	34.45403	1.22679	-1.45126	-0.80247	1.08267347683665	-3.562662	-2.559055	-4.927145
Trial1	3	1	blindfold	clockwise	practice	Guided	1	0.5	0	34.47403	1.21072	-1.45126	-0.80251	1.07198197004256	-3.699282	-2.54636	-4.975942
Trial1	3	1	blindfold	clockwise	practice	Guided	1	0.5	0	34.49403	1.1712	-1.45123	-0.80253	1.046214067771	-3.599556	-2.482883	-4.999299
Trial1	3	1	blindfold	clockwise	practice	Guided	1	0.5	0	34.51402	1.14885	-1.45121	-0.80252	1.03200997553309	-3.619811	-2.372856	-5.080394
Trial1	3	1	blindfold	clockwise	practice	Guided	1	0.5	0	34.53403	1.12394	-1.45118	-0.8025	1.01651727859009	-3.391295	-2.38132	-5.006779
Trial1	3	1	blindfold	clockwise	practice	Guided	1	0.5	0	34.55403	1.09804	-1.45118	-0.8024501	1.00078865074143	-3.285567	-2.40671	-4.902066
Trial1	3	1	blindfold	clockwise	practice	Guided	1	0.5	0	34.57404	1.06968	-1.45118	-0.80234	0.984014585088092	-3.363223	-2.339002	-4.812703
Trial1	3	1	blindfold	clockwise	practice	Guided	1	0.5	0	34.59402	1.00901	-1.45115	-0.80228	0.95012859611372	-3.177342	-2.279756	-4.484826
Trial1	3	1	blindfold	clockwise	practice	Guided	1	0.5	0	34.61403	0.97788	-1.45112	-0.8022	0.933752681844446	-3.056328	-2.16973	-4.420503
Trial1	3	1	blindfold	clockwise	practice	Guided	1	0.5	0	34.63403	0.94341	-1.45109	-0.80212	0.916519999470133	-2.997097	-2.157034	-4.211819
Trial1	3	1	blindfold	clockwise	practice	Guided	1	0.5	0	34.65402	0.90761	-1.45106	-0.80207	0.899701136719119	-2.828608	-2.12318	-4.141688
Trial1	3	1	blindfold	clockwise	practice	Guided	1	0.5	0	34.67403	0.87175	-1.45105	-0.80199	0.883960447143786	-2.609889	-2.106253	-4.082499
Trial1	3	1	blindfold	clockwise	practice	Guided	1	0.5	0	34.69403	0.7974	-1.45105	-0.80194	0.855309572594139	-2.424208	-2.106253	-3.863013
Trial1	3	1	blindfold	clockwise	practice	Guided	1	0.5	0	34.71404	0.75914	-1.45104	-0.80187	0.842703403075549	-2.247638	-1.975067	-3.752639
Trial1	3	1	blindfold	clockwise	practice	Guided	1	0.5	0	34.73402	0.71795	-1.45099	-0.80181	0.830904034568262	-1.92802	-1.843881	-3.65152
Trial1	3	1	blindfold	clockwise	practice	Guided	1	0.5	0	34.75403	0.67873	-1.45096	-0.80176	0.821439920557221	-1.762992	-1.903126	-3.515716
Trial1	3	1	blindfold	clockwise	practice	Guided	1	0.5	0	34.77403	0.64049	-1.45094	-0.80165	0.813867398047998	-1.658587	-1.805795	-3.418666
Trial1	3	1	blindfold	clockwise	practice	Guided	1	0.5	0	34.79402	0.5568	-1.45085	-0.80159	0.803599906513901	-1.282116	-1.74655	-3.153564
Trial1	3	1	blindfold	clockwise	practice	Guided	1	0.5	0	34.81403	0.51992	-1.45083	-0.8015699	0.801817418508699	-1.197239	-1.598437	-3.142797
Trial1	3	1	blindfold	clockwise	practice	Guided	1	0.5	0	34.83403	0.48089	-1.45082	-0.80159	0.801817785246796	-1.045673	-1.644986	-3.276556
Trial1	3	1	blindfold	clockwise	practice	Free	1	0.5	0	0	0.44686	-1.45078	-0.8003	0.802062311371317	-0.245407	-1.626843	-0.706718
Trial1	3	1	blindfold	clockwise	practice	Free	1	0.5	0	0.0005493164	0.44686	-1.45078	-0.8003	0.802062311371317	-0.187055	-1.622612	-0.711319
Trial1	3	1	blindfold	clockwise	practice	Free	1	0.5	0	0.02055359	0.44686	-1.45078	-0.80042	0.802182031928777	-0.187055	-1.622612	-0.711319
Trial1	3	1	blindfold	clockwise	practice	Free	1	0.5	0	0.04055786	0.44683	-1.4508	-0.80077	0.802533251664671	-0.19356	-1.639539	-0.683717
Trial1	3	1	blindfold	clockwise	practice	Free	1	0.5	0	0.06056213	0.44673	-1.45082	-0.80131	0.80307871020645	-0.184339	-1.677625	-0.685578
Trial1	3	1	blindfold	clockwise	practice	Free	1	0.5	0	0.08055115	0.44656	-1.45083	-0.80196	0.803738551271267	-0.284879	-1.61838	-0.532412
Trial1	3	1	blindfold	clockwise	practice	Free	1	0.5	0	0.1005554	0.4463	-1.4508	-0.80278	0.804574094311597	-0.273445	-1.512585	-0.544366
Trial1	3	1	blindfold	clockwise	practice	Free	1	0.5	0	0.1205597	0.44593	-1.45077	-0.80487	0.806684136773455	-0.300335	-1.626843	-0.609255
Trial1	3	1	blindfold	clockwise	practice	Free	1	0.5	0	0.1405487	0.44505	-1.45082	-0.80605	0.807920855669204	-0.082376	-1.584525	-0.464399
Trial1	3	1	blindfold	clockwise	practice	Free	1	0.5	0	0.160553	0.44466	-1.45082	-0.80724	0.809134690485488	-0.146533	-1.677625	-0.506326
Trial1	3	1	blindfold	clockwise	practice	Free	1	0.5	0	0.1805573	0.44428	-1.45083	-0.80844	0.810357888222249	-0.199192	-1.669161	-0.450684
Trial1	3	1	blindfold	clockwise	practice	Free	1	0.5	0	0.2005615	0.44382	-1.45082	-0.80949	0.811437177530827	-0.377686	-1.537976	-0.310643
Trial1	3	1	blindfold	clockwise	practice	Free	1	0.5	0	0.2205505	0.44322	-1.45078	-0.81116	0.813144798842159	-0.442039	-1.504121	-0.14217
Trial1	3	1	blindfold	clockwise	practice	Free	1	0.5	0	0.2405548	0.44169	-1.45075	-0.81181	0.813901381739155	-0.213798	-1.542207	-0.153628
Trial1	3	1	blindfold	clockwise	practice	Free	1	0.5	0	0.2605591	0.44098	-1.45078	-0.81235	0.814491154298936	-0.274839	-1.592989	-0.173189
Trial1	3	1	blindfold	clockwise	practice	Free	1	0.5	0	0.2805481	0.44033	-1.4508	-0.8128	0.814987322993408	-0.270068	-1.622612	-0.177014
Trial1	3	1	blindfold	clockwise	practice	Free	1	0.5	0	0.3005524	0.43977	-1.45081	-0.81319	0.815417441536915	-0.299873	-1.580294	-0.267236
Trial1	3	1	blindfold	clockwise	practice	Free	1	0.5	0	0.3205566	0.43926	-1.4508	-0.81388	0.816143337368512	-0.306403	-1.588757	-0.233911
Trial1	3	1	blindfold	clockwise	practice	Free	1	0.5	0	0.3405609	0.43839	-1.4508	-0.8142101	0.816537695027645	-0.222049	-1.61838	-0.316632
Trial1	3	1	blindfold	clockwise	practice	Free	1	0.5	0	0.3605499	0.43808	-1.45081	-0.8144801	0.81683037829461	-0.200608	-1.673393	-0.28158
Trial1	3	1	blindfold	clockwise	practice	Free	1	0.5	0	0.3805542	0.43787	-1.45083	-0.8147	0.817065627436629	-0.181458	-1.686089	-0.301308
Trial1	3	1	blindfold	clockwise	practice	Free	1	0.5	0	0.4005585	0.43772	-1.45084	-0.81486	0.817236560359799	-0.22865	-1.677625	-0.329493
Trial1	3	1	blindfold	clockwise	practice	Free	1	0.5	0	0.4205627	0.4376	-1.45083	-0.81497	0.81735542188797	-0.231546	-1.609916	-0.2833
Trial1	3	1	blindfold	clockwise	practice	Free	1	0.5	0	0.4405518	0.43751	-1.4508	-0.81498	0.817372222824975	-0.205011	-1.563366	-0.182298
Trial1	3	1	blindfold	clockwise	practice	Free	1	0.5	0	0.460556	0.4375	-1.45078	-0.81498	0.817372988447202	-0.293874	-1.504121	-0.072501
Trial1	3	1	blindfold	clockwise	practice	Free	1	0.5	0	0.4805603	0.4375	-1.45078	-0.81498	0.817372988447202	-0.293874	-1.504121	-0.072501
Trial1	3	1	blindfold	clockwise	practice	Free	1	0.5	0	0.5005493	0.43748	-1.45077	-0.81498	0.81737452005753	-0.315033	-1.47873	-0.018281
Trial1	3	1	blindfold	clockwise	practice	Free	1	0.5	0	0.5205536	0.43745	-1.45075	-0.81501	0.81740676648036	-0.305055	-1.521048	-0.102646
Trial1	3	1	blindfold	clockwise	practice	Free	1	0.5	0	0.5405579	0.43742	-1.45077	-0.81505	0.817448938598549	-0.187913	-1.605684	-0.398041
Trial1	3	1	blindfold	clockwise	practice	Free	1	0.5	0	0.5605621	0.43741	-1.45079	-0.81512	0.817519475701366	-0.099088	-1.635307	-0.53112
Trial1	3	1	blindfold	clockwise	practice	Free	1	0.5	0	0.5805511	0.43739	-1.45081	-0.81525	0.817650625234674	-0.062997	-1.652234	-0.537139
Trial1	3	1	blindfold	clockwise	practice	Free	1	0.5	0	0.6005554	0.43737	-1.45083	-0.81541	0.817811722841511	-0.084493	-1.677625	-0.479481
Trial1	3	1	blindfold	clockwise	practice	Free	1	0.5	0	0.6205597	0.43735	-1.45083	-0.81587	0.818271932091735	-0.121341	-1.639539	-0.450309
Trial1	3	1	blindfold	clockwise	practice	Free	1	0.5	0	0.6405487	0.43725	-1.45083	-0.81622	0.818628504678046	-0.133949	-1.648002	-0.541305
Trial1	3	1	blindfold	clockwise	practice	Free	1	0.5	0	0.660553	0.43716	-1.45083	-0.81663	0.819044219733898	-0.216255	-1.614148	-0.508671
Trial1	3	1	blindfold	clockwise	practice	Free	1	0.5	0	0.6805573	0.43701	-1.45082	-0.81709	0.819514349100998	-0.254947	-1.61838	-0.460503
Trial1	3	1	blindfold	clockwise	practice	Free	1	0.5	0	0.7005615	0.4368	-1.45081	-0.81765	0.820088894584379	-0.274686	-1.580294	-0.505687
Trial1	3	1	blindfold	clockwise	practice	Free	1	0.5	0	0.7205505	0.4365	-1.45081	-0.81893	0.821388181411343	-0.254564	-1.635307	-0.46441
Trial1	3	1	blindfold	clockwise	practice	Free	1	0.5	0	0.7405548	0.43572	-1.45079	-0.81971	0.822226445706158	-0.283239	-1.554903	-0.449066
Trial1	3	1	blindfold	clockwise	practice	Free	1	0.5	0	0.7605591	0.43523	-1.45079	-0.82062	0.823172120270706	-0.275197	-1.580294	-0.557923
Trial1	3	1	blindfold	clockwise	practice	Free	1	0.5	0	0.7805481	0.43473	-1.45079	-0.82169	0.824278208940102	-0.290532	-1.57183	-0.596746
Trial1	3	1	blindfold	clockwise	practice	Free	1	0.5	0	0.8005524	0.43414	-1.4508	-0.82296	0.825591141596169	-0.362609	-1.576062	-0.58501
Trial1	3	1	blindfold	clockwise	practice	Free	1	0.5	0	0.8205566	0.43341	-1.45079	-0.82591	0.828590074611833	-0.431294	-1.550671	-0.555082
Trial1	3	1	blindfold	clockwise	practice	Free	1	0.5	0	0.8405609	0.43151	-1.45079	-0.8276	0.830429194920392	-0.465494	-1.529512	-0.506462
Trial1	3	1	blindfold	clockwise	practice	Free	1	0.5	0	0.8605499	0.43029	-1.45078	-0.82932	0.832244658255983	-0.465273	-1.533744	-0.438895
Trial1	3	1	blindfold	clockwise	practice	Free	1	0.5	0	0.8805542	0.42889	-1.45077	-0.83109	0.834126595614691	-0.443611	-1.521048	-0.428906
Trial1	3	1	blindfold	clockwise	practice	Free	1	0.5	0	0.9005585	0.4273	-1.45077	-0.83291	0.836076766412275	-0.466634	-1.559135	-0.345955
Trial1	3	1	blindfold	clockwise	practice	Free	1	0.5	0	0.9205627	0.42555	-1.45076	-0.83643	0.839736784763994	-0.537189	-1.474499	-0.358535
Trial1	3	1	blindfold	clockwise	practice	Free	1	0.5	0	0.9405518	0.42168	-1.45077	-0.83817	0.841821217346077	-0.464675	-1.542207	-0.312612
Trial1	3	1	blindfold	clockwise	practice	Free	1	0.5	0	0.960556	0.41956	-1.45077	-0.83995	0.843792945964333	-0.49913	-1.537976	-0.254489
Trial1	3	1	blindfold	clockwise	practice	Free	1	0.5	0	0.9805603	0.41727	-1.45077	-0.84166	0.845716114101993	-0.432736	-1.563366	-0.246003
Trial1	3	1	blindfold	clockwise	practice	Free	1	0.5	0	1.000549	0.41497	-1.45076	-0.84333	0.847605826065862	-0.442614	-1.580294	-0.229827
Trial1	3	1	blindfold	clockwise	practice	Free	1	0.5	0	1.020554	0.4126	-1.45077	-0.84662	0.851119334162439	-0.471407	-1.508353	-0.206047
Trial1	3	1	blindfold	clockwise	practice	Free	1	0.5	0	1.040558	0.40757	-1.45077	-0.8482	0.853221298015815	-0.402783	-1.529512	-0.203195
Trial1	3	1	blindfold	clockwise	practice	Free	1	0.5	0	1.060562	0.40503	-1.45076	-0.84979	0.855080294119452	-0.41756	-1.516817	-0.197721
Trial1	3	1	blindfold	clockwise	practice	Free	1	0.5	0	1.080551	0.40239	-1.45076	-0.85131	0.856887595406195	-0.408394	-1.567598	-0.201189
Trial1	3	1	blindfold	clockwise	practice	Free	1	0.5	0	1.100555	0.39984	-1.45077	-0.8528299	0.858691400357158	-0.357062	-1.61838	-0.240044
Trial1	3	1	blindfold	clockwise	practice	Free	1	0.5	0	1.12056	0.39733	-1.45079	-0.85594	0.862075628071932	-0.376596	-1.554903	-0.279381
Trial1	3	1	blindfold	clockwise	practice	Free	1	0.5	0	1.140549	0.39225	-1.4508	-0.85756	0.864302713005655	-0.406728	-1.597221	-0.289094
Trial1	3	1	blindfold	clockwise	practice	Free	1	0.5	0	1.160553	0.38974	-1.45079	-0.8591599	0.866206143665084	-0.432441	-1.622612	-0.323393
Trial1	3	1	blindfold	clockwise	practice	Free	1	0.5	0	1.180557	0.38713	-1.4508	-0.8608	0.868168370688869	-0.392498	-1.580294	-0.240977
Trial1	3	1	blindfold	clockwise	practice	Free	1	0.5	0	1.200562	0.38459	-1.45079	-0.86237	0.870058336834395	-0.425679	-1.542207	-0.204752
Trial1	3	1	blindfold	clockwise	practice	Free	1	0.5	0	1.220551	0.38194	-1.45078	-0.86533	0.873346575427673	-0.514969	-1.576062	-0.184313
Trial1	3	1	blindfold	clockwise	practice	Free	1	0.5	0	1.240555	0.37655	-1.45076	-0.86676	0.875507184246809	-0.482094	-1.521048	-0.152515
Trial1	3	1	blindfold	clockwise	practice	Free	1	0.5	0	1.260559	0.3737	-1.45077	-0.8681	0.877239579649774	-0.513933	-1.580294	-0.141385
Trial1	3	1	blindfold	clockwise	practice	Free	1	0.5	0	1.280548	0.37067	-1.45078	-0.8681	0.877680944076372	-0.526426	-1.482962	-0.158614
Trial1	3	1	blindfold	clockwise	practice	Free	1	0.5	0	1.300552	0.36754	-1.45077	-0.8706499	0.880668472444017	-0.528736	-1.537976	-0.116398
Trial1	3	1	blindfold	clockwise	practice	Free	1	0.5	0	1.320557	0.36451	-1.45076	-0.87301	0.883461413383367	-0.538343	-1.495658	-0.104017
Trial1	3	1	blindfold	clockwise	practice	Free	1	0.5	0	1.340561	0.35787	-1.45077	-0.87413	0.885609512584762	-0.474691	-1.567598	-0.129579
Trial1	3	1	blindfold	clockwise	practice	Free	1	0.5	0	1.36055	0.3544	-1.45078	-0.8752	0.887228524955918	-0.505206	-1.588757	-0.143502
Trial1	3	1	blindfold	clockwise	practice	Free	1	0.5	0	1.380554	0.35098	-1.45079	-0.87628	0.888860850654033	-0.542536	-1.592989	-0.111463
Trial1	3	1	blindfold	clockwise	practice	Free	1	0.5	0	1.400558	0.3474	-1.45078	-0.8773	0.890472899444761	-0.551907	-1.563366	-0.10321
Trial1	3	1	blindfold	clockwise	practice	Free	1	0.5	0	1.420563	0.34384	-1.45078	-0.87927	0.893029452423288	-0.54856	-1.584525	-0.081713
Trial1	3	1	blindfold	clockwise	practice	Free	1	0.5	0	1.440552	0.33642	-1.45078	-0.88021	0.895281036640652	-0.520754	-1.576062	-0.104937
Trial1	3	1	blindfold	clockwise	practice	Free	1	0.5	0	1.460556	0.33279	-1.4508	-0.88119	0.896914153046084	-0.534348	-1.639539	-0.101081
Trial1	3	1	blindfold	clockwise	practice	Free	1	0.5	0	1.48056	0.32887	-1.45081	-0.88213	0.898575960330241	-0.599886	-1.601453	-0.129084
Trial1	3	1	blindfold	clockwise	practice	Free	1	0.5	0	1.500549	0.32497	-1.45081	-0.88303	0.900209683733416	-0.674431	-1.648002	-0.060753
Trial1	3	1	blindfold	clockwise	practice	Free	1	0.5	0	1.520554	0.32092	-1.45082	-0.88473	0.902672021911657	-0.701334	-1.592989	-0.057378
Trial1	3	1	blindfold	clockwise	practice	Free	1	0.5	0	1.540558	0.31205	-1.4508	-0.88553	0.905256079208194	-0.754186	-1.631075	-0.080866
Trial1	3	1	blindfold	clockwise	practice	Free	1	0.5	0	1.560562	0.30734	-1.45081	-0.88633	0.907027431273482	-0.746648	-1.635307	-0.041165
Trial1	3	1	blindfold	clockwise	practice	Free	1	0.5	0	1.580551	0.30244	-1.45081	-0.88705	0.908783647981984	-0.763728	-1.622612	-0.058178
Trial1	3	1	blindfold	clockwise	practice	Free	1	0.5	0	1.600555	0.29717	-1.45082	-0.88773	0.910606699248645	-0.751875	-1.660698	-0.023445
Trial1	3	1	blindfold	clockwise	practice	Free	1	0.5	0	1.62056	0.29184	-1.45083	-0.8888299	0.912879648374021	-0.846851	-1.681857	0.010952
Trial1	3	1	blindfold	clockwise	practice	Free	1	0.5	0	1.640549	0.28018	-1.45083	-0.88921	0.915977802108509	-0.912641	-1.66493	0.0864
Trial1	3	1	blindfold	clockwise	practice	Free	1	0.5	0	1.660553	0.27395	-1.45083	-0.8895	0.917773875612733	-0.861815	-1.631075	0.054498
Trial1	3	1	blindfold	clockwise	practice	Free	1	0.5	0	1.680557	0.26721	-1.45083	-0.88968	0.919631302820943	-0.942931	-1.669161	0.081623
Trial1	3	1	blindfold	clockwise	practice	Free	1	0.5	0	1.700562	0.26035	-1.45083	-0.8897099	0.921420599959583	-0.995547	-1.648002	0.181397
Trial1	3	1	blindfold	clockwise	practice	Free	1	0.5	0	1.720551	0.25309	-1.45083	-0.88932	0.922959718330862	-1.103317	-1.669161	0.212024
Trial1	3	1	blindfold	clockwise	practice	Free	1	0.5	0	1.740555	0.23684	-1.45081	-0.88901	0.927141777844505	-1.120739	-1.639539	0.062352
Trial1	3	1	blindfold	clockwise	practice	Free	1	0.5	0	1.760559	0.22803	-1.45083	-0.8888	0.929480052183003	-1.1892	-1.749566	-0.127281
Trial1	3	1	blindfold	clockwise	practice	Free	1	0.5	0	1.780548	0.21844	-1.45087	-0.88864	0.932178663856543	-1.147408	-1.753797	-0.044465
Trial1	3	1	blindfold	clockwise	practice	Free	1	0.5	0	1.800552	0.20869	-1.45087	-0.88849	0.935027289671949	-1.09523	-1.567598	-0.016085
Trial1	3	1	blindfold	clockwise	practice	Free	1	0.5	0	1.820557	0.19847	-1.45084	-0.8884	0.938176388215024	-1.15186	-1.707248	-0.04549
Trial1	3	1	blindfold	clockwise	practice	Free	1	0.5	0	1.840561	0.17626	-1.45086	-0.88857	0.945708329960415	-1.214892	-1.766493	-0.194596
Trial1	3	1	blindfold	clockwise	practice	Free	1	0.5	0	1.86055	0.16459	-1.45088	-0.88895	0.950122072453542	-1.299154	-1.796115	-0.219662
Trial1	3	1	blindfold	clockwise	practice	Free	1	0.5	0	1.880554	0.152	-1.45089	-0.88955	0.955197960253656	-1.360377	-1.791884	-0.285741
Trial1	3	1	blindfold	clockwise	practice	Free	1	0.5	0	1.900558	0.13922	-1.45089	-0.89041	0.960724824162892	-1.275448	-1.707248	-0.327654
Trial1	3	1	blindfold	clockwise	practice	Free	1	0.5	0	1.920563	0.12591	-1.45087	-0.89272	0.967931970114056	-1.213787	-1.732638	-0.336503
Trial1	3	1	blindfold	clockwise	practice	Free	1	0.5	0	1.940552	0.09710599	-1.45086	-0.89409	0.980673493989545	-1.148248	-1.614148	-0.326372
Trial1	3	1	blindfold	clockwise	practice	Free	1	0.5	0	1.960556	0.082937	-1.45083	-0.89577	0.988101894619324	-1.104154	-1.851129	-0.365352
Trial1	3	1	blindfold	clockwise	practice	Free	1	0.5	0	1.98056	0.067506	-1.45089	-0.89769	0.996442869646161	-1.051021	-1.851129	-0.395887
Trial1	3	1	blindfold	clockwise	practice	Free	1	0.5	0	2.000549	0.052232	-1.4509	-0.89988	1.00512694768668	-0.962998	-1.779188	-0.363389
Trial1	3	1	blindfold	clockwise	practice	Free	1	0.5	0	2.020554	0.03666	-1.4509	-0.90509	1.01679487446271	-1.012848	-1.939997	-0.373881
Trial1	3	1	blindfold	clockwise	practice	Free	1	0.5	0	2.040558	0.0041731	-1.4509	-0.90792	1.03448685177851	-1.125854	-1.749566	-0.356351
Trial1	3	1	blindfold	clockwise	practice	Free	1	0.5	0	2.060562	-0.012777	-1.45089	-0.91095	1.04535647659796	-1.22468	-1.863824	-0.36601
Trial1	3	1	blindfold	clockwise	practice	Free	1	0.5	0	2.080551	-0.029542	-1.45092	-0.91418	1.056475161102	-1.114338	-1.825738	-0.342204
Trial1	3	1	blindfold	clockwise	practice	Free	1	0.5	0	2.100555	-0.046595	-1.45093	-0.91761	1.06807030986882	-1.04868	-1.846897	-0.398759
Trial1	3	1	blindfold	clockwise	practice	Free	1	0.5	0	2.12056	-0.063937	-1.45093	-0.92506	1.08340246301792	-1.18747	-1.906142	-0.395491
Trial1	3	1	blindfold	clockwise	practice	Free	1	0.5	0	2.140549	-0.099818	-1.45094	-0.92892	1.10574587680708	-0.859396	-1.851129	-0.321932
Trial1	3	1	blindfold	clockwise	practice	Free	1	0.5	0	2.160553	-0.11774	-1.45092	-0.93299	1.11896071072349	-0.951936	-1.927301	-0.221307
Trial1	3	1	blindfold	clockwise	practice	Free	1	0.5	0	2.180557	-0.13574	-1.45094	-0.93709	1.13238818111421	-0.862224	-1.779188	-0.380189
Trial1	3	1	blindfold	clockwise	practice	Free	1	0.5	0	2.200562	-0.15432	-1.45092	-0.94142	1.14647555744936	-0.848195	-1.880751	-0.30249
Trial1	3	1	blindfold	clockwise	practice	Free	1	0.5	0	2.220551	-0.17243	-1.45093	-0.95015	1.1640219200569	-0.824172	-1.914606	-0.376458
Trial1	3	1	blindfold	clockwise	practice	Free	1	0.5	0	2.240555	-0.21005	-1.45096	-0.95461	1.18972743650297	-0.984368	-1.884983	-0.304065
Trial1	3	1	blindfold	clockwise	practice	Free	1	0.5	0	2.260559	-0.22799	-1.45097	-0.95921	1.20418160571891	-1.04175	-2.020401	-0.127244
Trial1	3	1	blindfold	clockwise	practice	Free	1	0.5	0	2.280548	-0.24721	-1.45099	-0.96363	1.21938738501636	-0.924721	-1.944228	-0.229411
Trial1	3	1	blindfold	clockwise	practice	Free	1	0.5	0	2.300552	-0.26597	-1.45098	-0.96794	1.23434919477507	-0.950423	-1.99501	-0.045256
Trial1	3	1	blindfold	clockwise	practice	Free	1	0.5	0	2.320557	-0.28479	-1.45099	-0.97648	1.25276037734297	-0.909178	-1.82997	-0.119985
Trial1	3	1	blindfold	clockwise	practice	Free	1	0.5	0	2.340561	-0.32365	-1.45096	-0.98063	1.28063831168904	-0.768349	-1.982315	-0.138368
Trial1	3	1	blindfold	clockwise	practice	Free	1	0.5	0	2.36055	-0.34249	-1.45096	-0.98461	1.29585736989886	-0.813894	-2.003474	-0.058311
Trial1	3	1	blindfold	clockwise	practice	Free	1	0.5	0	2.380554	-0.36185	-1.45096	-0.9885501	1.31149405111209	-0.719108	-1.918838	-0.115686
Trial1	3	1	blindfold	clockwise	practice	Free	1	0.5	0	2.400558	-0.38055	-1.45097	-0.99256	1.32685481820929	-0.613832	-1.914606	-0.22042
Trial1	3	1	blindfold	clockwise	practice	Free	1	0.5	0	2.420563	-0.39909	-1.45098	-1.00003	1.34477608223321	-0.685006	-1.99501	-0.050652
Trial1	3	1	blindfold	clockwise	practice	Free	1	0.5	0	2.440552	-0.43548	-1.45101	-1.00374	1.37208480827176	-0.55331	-2.033096	-0.076344
Trial1	3	1	blindfold	clockwise	practice	Free	1	0.5	0	2.460556	-0.45326	-1.45102	-1.00753	1.3870188275129	-0.637117	-1.982315	-0.195748
Trial1	3	1	blindfold	clockwise	practice	Free	1	0.5	0	2.48056	-0.47133	-1.45102	-1.01115	1.40210779587563	-0.50755	-2.155818	-0.051316
Trial1	3	1	blindfold	clockwise	practice	Free	1	0.5	0	2.500549	-0.48862	-1.45104	-1.01472	1.41669547702932	-0.634552	-2.058487	-0.142229
Trial1	3	1	blindfold	clockwise	practice	Free	1	0.5	0	2.520554	-0.50565	-1.45102	-1.02153	1.43347671647788	-0.495531	-1.973851	-0.0033716
Trial1	3	1	blindfold	clockwise	practice	Free	1	0.5	0	2.540558	-0.53914	-1.45097	-1.02466	1.45936287751927	-0.312902	-2.003474	0.166019
Trial1	3	1	blindfold	clockwise	practice	Free	1	0.5	0	2.560562	-0.55544	-1.45096	-1.02752	1.47300741398994	-0.342815	-1.956924	0.0030976
Trial1	3	1	blindfold	clockwise	practice	Free	1	0.5	0	2.580551	-0.57029	-1.45099	-1.03025	1.48557588580802	-0.260169	-2.075414	0.03671
Trial1	3	1	blindfold	clockwise	practice	Free	1	0.5	0	2.600555	-0.58557	-1.45103	-1.03296	1.4984887087427	-0.386237	-2.050023	-0.137652
Trial1	3	1	blindfold	clockwise	practice	Free	1	0.5	0	2.62056	-0.6	-1.45105	-1.03836	1.5126769021205	-0.467783	-2.219295	-0.096151
Trial1	3	1	blindfold	clockwise	practice	Free	1	0.5	0	2.640549	-0.6283801	-1.45106	-1.04127	1.53541030667709	-0.582255	-2.134659	-0.121916
Trial1	3	1	blindfold	clockwise	practice	Free	1	0.5	0	2.660553	-0.6437	-1.45107	-1.04356	1.54824650184904	-0.69334	-2.134659	-0.04026
Trial1	3	1	blindfold	clockwise	practice	Free	1	0.5	0	2.680557	-0.65601	-1.45106	-1.046	1.55899809607471	-0.696483	-2.096573	-0.052421
Trial1	3	1	blindfold	clockwise	practice	Free	1	0.5	0	2.700562	-0.66949	-1.45107	-1.0484	1.57062077068908	-0.789989	-2.172746	-0.039776
Trial1	3	1	blindfold	clockwise	practice	Free	1	0.5	0	2.720551	-0.6829799	-1.45107	-1.05299	1.58373913508382	-0.920574	-2.054255	-0.093046
Trial1	3	1	blindfold	clockwise	practice	Free	1	0.5	0	2.740555	-0.7106799	-1.45108	-1.05527	1.60603257083004	-0.981635	-2.096573	-0.159273
Trial1	3	1	blindfold	clockwise	practice	Free	1	0.5	0	2.760559	-0.72456	-1.45107	-1.05763	1.61806322392313	-0.96835	-2.168514	-0.134201
Trial1	3	1	blindfold	clockwise	practice	Free	1	0.5	0	2.780548	-0.73864	-1.45107	-1.05986	1.63019389284775	-1.023902	-2.096573	-0.083424
Trial1	3	1	blindfold	clockwise	practice	Free	1	0.5	0	2.800552	-0.75336	-1.45106	-1.06204	1.6428148180391	-1.085116	-2.007705	-0.066359
Trial1	3	1	blindfold	clockwise	practice	Free	1	0.5	0	2.820557	-0.7678599	-1.45103	-1.06636	1.65668115806049	-1.054151	-2.033096	-0.061918
Trial1	3	1	blindfold	clockwise	practice	Free	1	0.5	0	2.840561	-0.79787	-1.45101	-1.06857	1.68116284860983	-0.995695	-2.020401	-0.255708
Trial1	3	1	blindfold	clockwise	practice	Free	1	0.5	0	2.86055	-0.81289	-1.45102	-1.07096	1.69429500144124	-0.913292	-2.143123	-0.233432
Trial1	3	1	blindfold	clockwise	practice	Free	1	0.5	0	2.880554	-0.82841	-1.45105	-1.07347	1.70792594673304	-0.856258	-2.08811	-0.390446
Trial1	3	1	blindfold	clockwise	practice	Free	1	0.5	0	2.900558	-0.84348	-1.45106	-1.07614	1.72134130403303	-0.828094	-2.134659	-0.408928
Trial1	3	1	blindfold	clockwise	practice	Free	1	0.5	0	2.920563	-0.85854	-1.45108	-1.08206	1.73680301897267	-0.840867	-2.176977	-0.321082
Trial1	3	1	blindfold	clockwise	practice	Free	1	0.5	0	2.940552	-0.88861	-1.45111	-1.0852	1.76235550949944	-0.877785	-2.189673	-0.350993
Trial1	3	1	blindfold	clockwise	practice	Free	1	0.5	0	2.960556	-0.9041	-1.45112	-1.08854	1.77663060654192	-0.897925	-2.202368	-0.325361
Trial1	3	1	blindfold	clockwise	practice	Free	1	0.5	0	2.98056	-0.91916	-1.45113	-1.09189	1.7905974178252	-0.883786	-2.227759	-0.278782
Trial1	3	1	blindfold	clockwise	practice	Free	1	0.5	0	3.000549	-0.93474	-1.45113	-1.09527	1.80501948544704	-0.838608	-2.303931	-0.182179
Trial1	3	1	blindfold	clockwise	practice	Free	1	0.5	0	3.020554	-0.9499	-1.45113	-1.10227	1.82132074846256	-0.845804	-2.121964	-0.318362
Trial1	3	1	blindfold	clockwise	practice	Free	1	0.5	0	3.040558	-0.98074	-1.45114	-1.10581	1.84808188702543	-0.689369	-2.329322	-0.269933
Trial1	3	1	blindfold	clockwise	practice	Free	1	0.5	0	3.060562	-0.99584	-1.45115	-1.10946	1.86237446542721	-0.745203	-2.287004	-0.318707
Trial1	3	1	blindfold	clockwise	practice	Free	1	0.5	0	3.080551	-1.01086	-1.45116	-1.11337	1.87677661558543	-0.752007	-2.477435	-0.328994
Trial1	3	1	blindfold	clockwise	practice	Free	1	0.5	0	3.100555	-1.02622	-1.45119	-1.11734	1.89150644050779	-0.851536	-2.342018	-0.48291
Trial1	3	1	blindfold	clockwise	practice	Free	1	0.5	0	3.12056	-1.04103	-1.45121	-1.12571	1.9084014968852	-0.845462	-2.456276	-0.37186
Trial1	3	1	blindfold	clockwise	practice	Free	1	0.5	0	3.140549	-1.07094	-1.45119	-1.12989	1.93507205869684	-0.829407	-2.261613	-0.328587
Trial1	3	1	blindfold	clockwise	practice	Free	1	0.5	0	3.160553	-1.08564	-1.45116	-1.13422	1.94954073570005	-0.84687	-2.240454	-0.273181
Trial1	3	1	blindfold	clockwise	practice	Free	1	0.5	0	3.180557	-1.1008	-1.45115	-1.13847	1.96435089562379	-0.79948	-2.358945	-0.223526
Trial1	3	1	blindfold	clockwise	practice	Free	1	0.5	0	3.200562	-1.11553	-1.45115	-1.14278	1.97885914214365	-1.025625	-2.320859	-0.369427
Trial1	3	1	blindfold	clockwise	practice	Free	1	0.5	0	3.220551	-1.13035	-1.45115	-1.1519	1.99622514615303	-1.000211	-2.291236	-0.316184
Trial1	3	1	blindfold	clockwise	practice	Free	1	0.5	0	3.240555	-1.16086	-1.45116	-1.15676	2.02399342725378	-1.036591	-2.443581	-0.361727
Trial1	3	1	blindfold	clockwise	practice	Free	1	0.5	0	3.260559	-1.17609	-1.45118	-1.16161	2.0392683746953	-1.04146	-2.41819	-0.439895
Trial1	3	1	blindfold	clockwise	practice	Free	1	0.5	0	3.280548	-1.19191	-1.45119	-1.16661	2.0551249213539	-1.028947	-2.375872	-0.465535
Trial1	3	1	blindfold	clockwise	practice	Free	1	0.5	0	3.300552	-1.20741	-1.4512	-1.17172	2.07079131167624	-1.053169	-2.409726	-0.468157
Trial1	3	1	blindfold	clockwise	practice	Free	1	0.5	0	3.320557	-1.22305	-1.45121	-1.18225	2.08964504478715	-1.014946	-2.367408	-0.289465
Trial1	3	1	blindfold	clockwise	practice	Free	1	0.5	0	3.340561	-1.25479	-1.45118	-1.18769	2.11893731523698	-1.003646	-2.329322	-0.317251
Trial1	3	1	blindfold	clockwise	practice	Free	1	0.5	0	3.36055	-1.27187	-1.45119	-1.19301	2.13607025914032	-1.019669	-2.473203	-0.260035
Trial1	3	1	blindfold	clockwise	practice	Free	1	0.5	0	3.380554	-1.28759	-1.4512	-1.19836	2.15210239368185	-1.102111	-2.354713	-0.325389
Trial1	3	1	blindfold	clockwise	practice	Free	1	0.5	0	3.400558	-1.30438	-1.4512	-1.2038	2.16908305947605	-1.118981	-2.452044	-0.512206
Trial1	3	1	blindfold	clockwise	practice	Free	1	0.5	0	3.420563	-1.32073	-1.45122	-1.21505	2.18892761095031	-1.024641	-2.468972	-0.335204
Trial1	3	1	blindfold	clockwise	practice	Free	1	0.5	0	3.440552	-1.35397	-1.45125	-1.22093	2.21988174596051	-0.925632	-2.519753	-0.532188
Trial1	3	1	blindfold	clockwise	practice	Free	1	0.5	0	3.460556	-1.37079	-1.45125	-1.22671	2.23711255246614	-0.750188	-2.540912	-0.351284
Trial1	3	1	blindfold	clockwise	practice	Free	1	0.5	0	3.48056	-1.38701	-1.45126	-1.23253	2.25387162536397	-0.665094	-2.473203	-0.327692
Trial1	3	1	blindfold	clockwise	practice	Free	1	0.5	0	3.500549	-1.40303	-1.45124	-1.23843	2.27051365277112	-0.612671	-2.388567	-0.473578
Trial1	3	1	blindfold	clockwise	practice	Free	1	0.5	0	3.520554	-1.41881	-1.45122	-1.25046	2.29030175687747	-0.551292	-2.523985	-0.386095
Trial1	3	1	blindfold	clockwise	practice	Free	1	0.5	0	3.540558	-1.44961	-1.45124	-1.25642	2.31939008998043	-0.630005	-2.473203	-0.316979
Trial1	3	1	blindfold	clockwise	practice	Free	1	0.5	0	3.560562	-1.46511	-1.45124	-1.26251	2.33572021348101	-0.698696	-2.507058	-0.203372
Trial1	3	1	blindfold	clockwise	practice	Free	1	0.5	0	3.580551	-1.4804	-1.45126	-1.26829	2.35171079411235	-0.773325	-2.422422	-0.165397
Trial1	3	1	blindfold	clockwise	practice	Free	1	0.5	0	3.600555	-1.49509	-1.45124	-1.2739	2.36710908721838	-0.759797	-2.329322	-0.141067
Trial1	3	1	blindfold	clockwise	practice	Free	1	0.5	0	3.62056	-1.50967	-1.45122	-1.28438	2.38503783308017	-0.854436	-2.401263	-0.047155
Trial1	3	1	blindfold	clockwise	practice	Free	1	0.5	0	3.640549	-1.53904	-1.45114	-1.28914	2.41237774544928	-0.875477	-2.172746	-0.079629
Trial1	3	1	blindfold	clockwise	practice	Free	1	0.5	0	3.660553	-1.55351	-1.45114	-1.29381	2.42710680836913	-0.860639	-2.291236	0.036169
Trial1	3	1	blindfold	clockwise	practice	Free	1	0.5	0	3.680557	-1.56843	-1.45117	-1.29833	2.44214323818994	-0.853287	-2.401263	-0.139929
Trial1	3	1	blindfold	clockwise	practice	Free	1	0.5	0	3.700562	-1.58288	-1.4512	-1.30251	2.45660772990429	-0.817727	-2.456276	-0.120299
Trial1	3	1	blindfold	clockwise	practice	Free	1	0.5	0	3.720551	-1.59732	-1.45123	-1.31092	2.47330998132195	-0.857188	-2.578998	-0.123769
Trial1	3	1	blindfold	clockwise	practice	Free	1	0.5	0	3.740555	-1.62668	-1.45124	-1.31505	2.5004248460425	-0.969126	-2.392799	-0.219781
Trial1	3	1	blindfold	clockwise	practice	Free	1	0.5	0	3.760559	-1.64121	-1.45123	-1.31904	2.51488514315014	-0.880566	-2.494362	-0.207733
Trial1	3	1	blindfold	clockwise	practice	Free	1	0.5	0	3.780548	-1.6562	-1.45124	-1.32299	2.5297234721704	-0.969264	-2.460508	-0.173153
Trial1	3	1	blindfold	clockwise	practice	Free	1	0.5	0	3.800552	-1.67075	-1.45124	-1.32705	2.54425171017378	-0.941394	-2.422422	-0.207864
Trial1	3	1	blindfold	clockwise	practice	Free	1	0.5	0	3.820557	-1.6858	-1.45124	-1.33509	2.56128611223969	-0.999632	-2.532449	-0.378035
Trial1	3	1	blindfold	clockwise	practice	Free	1	0.5	0	3.840561	-1.71535	-1.45127	-1.33923	2.58868935940307	-1.057959	-2.523985	-0.2243
Trial1	3	1	blindfold	clockwise	practice	Free	1	0.5	0	3.86055	-1.73031	-1.45125	-1.34357	2.60374016767622	-1.095471	-2.397031	-0.324576
Trial1	3	1	blindfold	clockwise	practice	Free	1	0.5	0	3.880554	-1.74544	-1.45124	-1.34786	2.61891720827739	-1.059931	-2.549376	-0.305228
Trial1	3	1	blindfold	clockwise	practice	Free	1	0.5	0	3.900558	-1.76118	-1.45126	-1.35239	2.6347474333605	-1.163743	-2.523985	-0.48588
Trial1	3	1	blindfold	clockwise	practice	Free	1	0.5	0	3.920563	-1.77704	-1.45127	-1.36151	2.65303991069491	-1.08007	-2.477435	-0.417633
Trial1	3	1	blindfold	clockwise	practice	Free	1	0.5	0	3.940552	-1.80819	-1.45129	-1.36625	2.68223428103971	-0.951824	-2.562071	-0.333074
Trial1	3	1	blindfold	clockwise	practice	Free	1	0.5	0	3.960556	-1.82385	-1.45128	-1.37126	2.69826466894454	-1.014109	-2.545144	-0.376575
Trial1	3	1	blindfold	clockwise	practice	Free	1	0.5	0	3.98056	-1.84006	-1.45127	-1.37628	2.71477947769992	-1.069728	-2.638244	-0.447499
Trial1	3	1	blindfold	clockwise	practice	Free	1	0.5	0	4.000549	-1.85589	-1.45128	-1.3816	2.73112366648616	-1.033201	-2.540912	-0.339151
Trial1	3	1	blindfold	clockwise	practice	Free	1	0.5	0	4.020554	-1.87228	-1.45128	-1.39245	2.75075064400405	-1.018109	-2.468972	-0.396354
Trial1	3	1	blindfold	clockwise	practice	Free	1	0.5	0	4.040558	-1.90389	-1.45128	-1.39816	2.78092414547956	-0.981246	-2.621316	-0.493568
Trial1	3	1	blindfold	clockwise	practice	Free	1	0.5	0	4.060562	-1.92044	-1.45131	-1.4041	2.79821856721805	-0.917422	-2.562071	-0.543225
Trial1	3	1	blindfold	clockwise	practice	Free	1	0.5	0	4.080551	-1.9365	-1.45129	-1.41041	2.81527774232136	-0.973209	-2.553608	-0.557601
Trial1	3	1	blindfold	clockwise	practice	Free	1	0.5	0	4.100555	-1.95306	-1.45127	-1.41671	2.83276733842243	-0.893714	-2.600157	-0.442368
Trial1	3	1	blindfold	clockwise	practice	Free	1	0.5	0	4.12056	-1.96964	-1.45129	-1.43003	2.85378828555644	-0.899048	-2.574767	-0.70025
Trial1	3	1	blindfold	clockwise	practice	Free	1	0.5	0	4.140549	-2.00176	-1.45131	-1.43677	2.88498025157437	-0.739483	-2.646707	-0.523209
Trial1	3	1	blindfold	clockwise	practice	Free	1	0.5	0	4.160553	-2.01775	-1.4513	-1.44381	2.90235291847182	-0.81552	-2.625548	-0.492785
Trial1	3	1	blindfold	clockwise	practice	Free	1	0.5	0	4.180557	-2.03412	-1.45132	-1.45071	2.91998703204799	-0.70355	-2.570535	-0.36543
Trial1	3	1	blindfold	clockwise	practice	Free	1	0.5	0	4.200562	-2.04984	-1.45131	-1.45766	2.93708304208772	-0.73979	-2.557839	-0.392078
Trial1	3	1	blindfold	clockwise	practice	Free	1	0.5	0	4.220551	-2.06539	-1.45128	-1.47167	2.95753930615451	-0.703474	-2.693257	-0.341555
Trial1	3	1	blindfold	clockwise	practice	Free	1	0.5	0	4.240555	-2.09646	-1.45134	-1.47853	2.98791836875757	-0.671469	-2.663634	-0.352784
Trial1	3	1	blindfold	clockwise	practice	Free	1	0.5	0	4.260559	-2.11193	-1.45134	-1.48558	3.00485040601846	-0.723997	-2.718648	-0.371859
Trial1	3	1	blindfold	clockwise	practice	Free	1	0.5	0	4.280548	-2.12629	-1.45134	-1.49239	3.02069985615858	-0.700339	-2.727111	-0.220426
Trial1	3	1	blindfold	clockwise	practice	Free	1	0.5	0	4.300552	-2.14136	-1.45135	-1.4991	3.03711764741144	-0.697412	-2.689025	-0.272598
Trial1	3	1	blindfold	clockwise	practice	Free	1	0.5	0	4.320557	-2.15577	-1.45132	-1.50591	3.05301157466814	-0.657678	-2.51129	-0.357287
Trial1	3	1	blindfold	clockwise	practice	Free	1	0.5	0	4.340561	-2.1704	-1.45129	-1.51833	3.07186634540484	-0.543435	-2.663634	-0.1445
Trial1	3	1	blindfold	clockwise	practice	Free	1	0.5	0	4.36055	-2.19793	-1.45132	-1.52409	3.09865733777863	-0.446851	-2.731343	-0.095607
Trial1	3	1	blindfold	clockwise	practice	Free	1	0.5	0	4.380554	-2.21115	-1.45134	-1.52967	3.1129125039495	-0.564156	-2.79482	-0.013546
Trial1	3	1	blindfold	clockwise	practice	Free	1	0.5	0	4.400558	-2.22441	-1.45138	-1.5348	3.1269827301602	-0.538395	-2.854065	-0.129801
Trial1	3	1	blindfold	clockwise	practice	Free	1	0.5	0	4.420563	-2.23692	-1.4514	-1.5442	3.14249650164759	-0.516911	-2.739807	-0.056578
Trial1	3	1	blindfold	clockwise	practice	Free	1	0.5	0	4.440552	-2.26121	-1.45141	-1.54801	3.16553556348402	-0.493622	-2.904847	0.100044
Trial1	3	1	blindfold	clockwise	practice	Free	1	0.5	0	4.460556	-2.2726	-1.45145	-1.55143	3.1771442219278	-0.492509	-3.002178	0.314517
Trial1	3	1	blindfold	clockwise	practice	Free	1	0.5	0	4.48056	-2.28355	-1.45147	-1.55436	3.18813197265049	-0.393546	-2.854065	0.390426
Trial1	3	1	blindfold	clockwise	practice	Free	1	0.5	0	4.500549	-2.29438	-1.45145	-1.55659	3.19867680658567	-0.44783	-2.845602	0.40393
Trial1	3	1	blindfold	clockwise	practice	Free	1	0.5	0	4.520554	-2.30444	-1.45144	-1.55914	3.20870710269124	-0.326495	-2.989483	0.55629
Trial1	3	1	blindfold	clockwise	practice	Free	1	0.5	0	4.540558	-2.32301	-1.4515	-1.55943	3.22509032197433	-0.173143	-3.027569	0.672589
Trial1	3	1	blindfold	clockwise	practice	Free	1	0.5	0	4.560562	-2.33115	-1.45151	-1.55909	3.23205388547531	-0.207263	-3.00641	0.635142
Trial1	3	1	blindfold	clockwise	practice	Free	1	0.5	0	4.580551	-2.33862	-1.45151	-1.55809	3.23811790480027	-0.199904	-3.048728	0.822307
Trial1	3	1	blindfold	clockwise	practice	Free	1	0.5	0	4.600555	-2.34557	-1.45153	-1.55643	3.24341539305994	-0.105726	-3.103742	0.903026
Trial1	3	1	blindfold	clockwise	practice	Free	1	0.5	0	4.62056	-2.35157	-1.45154	-1.55079	3.24598223792808	-0.04096	-3.074119	1.178262
Trial1	3	1	blindfold	clockwise	practice	Free	1	0.5	0	4.640549	-2.36138	-1.45154	-1.54685	3.25272828013228	-0.0016747	-2.913311	1.146228
Trial1	3	1	blindfold	clockwise	practice	Free	1	0.5	0	4.660553	-2.36551	-1.45151	-1.54206	3.25408915290826	0.256758	-3.175682	1.657933
Trial1	3	1	blindfold	clockwise	practice	Free	1	0.5	0	4.680557	-2.36866	-1.45155	-1.53627	3.25412588216059	0.383719	-3.065655	2.054427
Trial1	3	1	blindfold	clockwise	practice	Free	1	0.5	0	4.700562	-2.37108	-1.45154	-1.52923	3.25294415484471	0.357249	-3.069887	2.207806
Trial1	3	1	blindfold	clockwise	practice	Free	1	0.5	0	4.720551	-2.37288	-1.45155	-1.51111	3.24605807505735	0.439268	-3.370345	2.301017
Trial1	3	1	blindfold	clockwise	practice	Free	1	0.5	0	4.740555	-2.37491	-1.45162	-1.50009	3.24274223152736	0.39339	-2.93447	2.607848
Trial1	3	1	blindfold	clockwise	practice	Free	1	0.5	0	4.760559	-2.37523	-1.45153	-1.4871	3.23703790576222	0.468257	-2.964092	2.763666
Trial1	3	1	blindfold	clockwise	practice	Free	1	0.5	0	4.780548	-2.37514	-1.45151	-1.47295	3.23048160348493	0.618116	-3.349186	2.76035
Trial1	3	1	blindfold	clockwise	practice	Free	1	0.5	0	4.800552	-2.37454	-1.45161	-1.4573	3.22284080380663	0.705232	-3.399968	2.750403
Trial1	3	1	blindfold	clockwise	practice	Free	1	0.5	0	4.820557	-2.37331	-1.45167	-1.42117	3.20556313718247	0.739213	-3.378809	2.779328
Trial1	3	1	blindfold	clockwise	practice	Free	1	0.5	0	4.840561	-2.3694	-1.45172	-1.40144	3.19335100514024	0.703377	-3.35765	2.804146
Trial1	3	1	blindfold	clockwise	practice	Free	1	0.5	0	4.86055	-2.36687	-1.4517	-1.37983	3.18164637928327	0.581155	-3.391504	2.698668
Trial1	3	1	blindfold	clockwise	practice	Free	1	0.5	0	4.880554	-2.36401	-1.45166	-1.35775	3.16954866257589	0.45392	-3.378809	2.527042
Trial1	3	1	blindfold	clockwise	practice	Free	1	0.5	0	4.900558	-2.36083	-1.45167	-1.33411	3.15661182774327	0.312619	-3.395736	2.18441
Trial1	3	1	blindfold	clockwise	practice	Free	1	0.5	0	4.920563	-2.35743	-1.45171	-1.28591	3.13344389647059	0.365481	-3.387272	2.039656
Trial1	3	1	blindfold	clockwise	practice	Free	1	0.5	0	4.940552	-2.35034	-1.45172	-1.26092	3.11678652009025	0.452081	-3.552312	1.822224
Trial1	3	1	blindfold	clockwise	practice	Free	1	0.5	0	4.960556	-2.34653	-1.45175	-1.23484	3.10283140532954	0.37784	-3.412663	1.546138
Trial1	3	1	blindfold	clockwise	practice	Free	1	0.5	0	4.98056	-2.34237	-1.45172	-1.20926	3.08891196408394	0.425851	-3.404199	1.56155
Trial1	3	1	blindfold	clockwise	practice	Free	1	0.5	0	5.000549	-2.33814	-1.4517	-1.18356	3.0750370773851	0.456953	-3.319563	1.525
Trial1	3	1	blindfold	clockwise	practice	Free	1	0.5	0	5.020554	-2.33372	-1.45169	-1.13154	3.05128690375632	0.534826	-3.251855	1.517365
Trial1	3	1	blindfold	clockwise	practice	Free	1	0.5	0	5.040558	-2.32419	-1.45171	-1.10544	3.0328280923845	0.374446	-3.658107	1.14995
Trial1	3	1	blindfold	clockwise	practice	Free	1	0.5	0	5.060562	-2.31923	-1.45176	-1.08034	3.01913776063547	0.519341	-3.370345	1.076111
Trial1	3	1	blindfold	clockwise	practice	Free	1	0.5	0	5.080551	-2.3141	-1.45174	-1.05552	3.00554180716176	0.323633	-3.387272	0.848405
Trial1	3	1	blindfold	clockwise	practice	Free	1	0.5	0	5.100555	-2.30873	-1.4517	-1.03108	2.99200449522695	0.226213	-3.480372	0.778646
[truncated: 17,753 more rows]
