# Supplementary material for: Assessing kinesthetic proprioceptive function of the upper limb: a novel dynamic movement reproduction task using a robotic arm
Source: PeerJ. 2021 May 3;9:e11301. doi: 10.7717/peerj.11301 (PMC8101453; doi:10.7717/peerj.11301)
Supplement: Supplemental Information 2 [file peerj-09-11301-s002.zip › DMR raw data_Study 2_part 1/HMData_PP028_2019-10-07-16-46-09.txt]

Trial1	1	1	noBlindfold	clockwise	practice	Guided	1	-0.5	-0.5	0	-0.54997	-1.45	-1.3	0.801559060632884	0.047405	0.0035027	0.040454
Trial1	1	1	noBlindfold	clockwise	practice	Guided	1	-0.5	-0.5	0.01473999	-0.54997	-1.45	-1.3	0.801559060632884	-0.0014013	-0.055741	-0.014492
Trial1	1	1	noBlindfold	clockwise	practice	Guided	1	-0.5	-0.5	0.034729	-0.54997	-1.45	-1.3	0.801559060632884	0.01983	-0.0091871	0.0299
Trial1	1	1	noBlindfold	clockwise	practice	Guided	1	-0.5	-0.5	0.05473328	-0.54997	-1.45	-1.3	0.801559060632884	0.012226	0.024664	-0.011647
Trial1	1	1	noBlindfold	clockwise	practice	Guided	1	-0.5	-0.5	0.07473755	-0.54997	-1.45	-1.3	0.801559060632884	0.00049238	-0.017652	0.010297
Trial1	1	1	noBlindfold	clockwise	practice	Guided	1	-0.5	-0.5	0.09472656	-0.54997	-1.45	-1.3	0.801559060632884	0.0027117	0.0077359	-0.045155
Trial1	1	1	noBlindfold	clockwise	practice	Guided	1	-0.5	-0.5	0.1147308	-0.54996	-1.45	-1.3	0.801558436438111	0.036305	-0.013425	-0.022041
Trial1	1	1	noBlindfold	clockwise	practice	Guided	1	-0.5	-0.5	0.1347351	-0.54996	-1.45	-1.3	0.801558436438111	-0.003315	-0.00072452	0.019005
Trial1	1	1	noBlindfold	clockwise	practice	Guided	1	-0.5	-0.5	0.1547394	-0.54996	-1.45	-1.3	0.801558436438111	0.0090474	0.0077401	-0.014836
Trial1	1	1	noBlindfold	clockwise	practice	Guided	1	-0.5	-0.5	0.1747284	-0.54996	-1.45	-1.3	0.801558436438111	0.024255	-0.017647	0.039613
Trial1	1	1	noBlindfold	clockwise	practice	Guided	1	-0.5	-0.5	0.1947327	-0.54996	-1.45	-1.3	0.801558436438111	-0.0042701	-0.0049502	0.006443
Trial1	1	1	noBlindfold	clockwise	practice	Guided	1	-0.5	-0.5	0.2147369	-0.54996	-1.45	-1.3	0.801558436438111	0.027107	-0.00072179	0.0092876
Trial1	1	1	noBlindfold	clockwise	practice	Guided	1	-0.5	-0.5	0.2347412	-0.54996	-1.45	-1.3	0.801558436438111	0.011577	-0.013413	-0.020029
Trial1	1	1	noBlindfold	clockwise	practice	Guided	1	-0.5	-0.5	0.2547302	-0.54996	-1.45	-1.3	0.801558436438111	0.022983	0.01198	0.012803
Trial1	1	1	noBlindfold	clockwise	practice	Guided	1	-0.5	-0.5	0.2747345	-0.54996	-1.45	-1.3	0.801558436438111	0.042636	-0.0091835	-0.02238
Trial1	1	1	noBlindfold	clockwise	practice	Guided	1	-0.5	-0.5	0.2947388	-0.54996	-1.45	-1.3	0.801558436438111	0.022663	-0.05573	-0.010313
Trial1	1	1	noBlindfold	clockwise	practice	Guided	1	-0.5	-0.5	0.3147278	-0.54996	-1.45	-1.3	0.801558436438111	0.017908	0.050062	0.0047626
Trial1	1	1	noBlindfold	clockwise	practice	Guided	1	-0.5	-0.5	0.3347321	-0.54996	-1.45	-1.3	0.801558436438111	-0.0030121	-0.030341	0.023189
Trial1	1	1	noBlindfold	clockwise	practice	Guided	1	-0.5	-0.5	0.3547363	-0.54996	-1.45	-1.3	0.801558436438111	-0.0033295	-0.0049481	0.022852
Trial1	1	1	noBlindfold	clockwise	practice	Guided	1	-0.5	-0.5	0.3747406	-0.54996	-1.45	-1.3	0.801558436438111	0.010617	-0.021878	0.026368
Trial1	1	1	noBlindfold	clockwise	practice	Guided	1	-0.5	-0.5	0.3947296	-0.54996	-1.45	-1.3	0.801558436438111	-0.004279	0.0077502	0.0064348
Trial1	1	1	noBlindfold	clockwise	practice	Guided	1	-0.5	-0.5	0.4147339	-0.54996	-1.45	-1.3	0.801558436438111	0.021394	0.011979	-0.0081415
Trial1	1	1	noBlindfold	clockwise	practice	Guided	1	-0.5	-0.5	0.4347382	-0.54996	-1.45	-1.3	0.801558436438111	-0.025517	-0.013412	0.0050936
Trial1	1	1	noBlindfold	clockwise	practice	Guided	1	-0.5	-0.5	0.4547272	-0.54996	-1.45	-1.3	0.801558436438111	0.019495	0.02891	-0.033269
Trial1	1	1	noBlindfold	clockwise	practice	Guided	1	-0.5	-0.5	0.4747314	-0.54996	-1.45	-1.3	0.801558436438111	0.036606	-0.004946	0.015979
Trial1	1	1	noBlindfold	clockwise	practice	Guided	1	-0.5	-0.5	0.4947357	-0.54996	-1.45	-1.3	0.801558436438111	0.0083989	-0.038797	-0.0029487
Trial1	1	1	noBlindfold	clockwise	practice	Guided	1	-0.5	-0.5	0.51474	-0.54996	-1.45	-1.3	0.801558436438111	-0.00047533	0.0035221	0.0067687
Trial1	1	1	noBlindfold	clockwise	practice	Guided	1	-0.5	-0.5	0.534729	-0.54996	-1.45	-1.3	0.801558436438111	0.012197	-0.0049439	0.047306
Trial1	1	1	noBlindfold	clockwise	practice	Guided	1	-0.5	-0.5	0.5547333	-0.54996	-1.45	-1.3	0.801558436438111	0.0026958	-0.0091728	-0.013501
Trial1	1	1	noBlindfold	clockwise	practice	Guided	1	-0.5	-0.5	0.5747375	-0.54995	-1.45	-1.3	0.801557812367948	-0.011257	-0.0049404	0.03223
Trial1	1	1	noBlindfold	clockwise	practice	Guided	1	-0.5	-0.5	0.5947266	-0.54995	-1.45	-1.3	0.801557812367948	-0.00047953	0.01622	-0.0022811
Trial1	1	1	noBlindfold	clockwise	practice	Guided	1	-0.5	-0.5	0.6147308	-0.54995	-1.45	-1.3	0.801557812367948	0.028364	-0.0049352	-0.028415
Trial1	1	1	noBlindfold	clockwise	practice	Guided	1	-0.5	-0.5	0.6347351	-0.54995	-1.45	-1.3	0.801557812367948	-0.009355	0.0077586	-0.00161
Trial1	1	1	noBlindfold	clockwise	practice	Guided	1	-0.5	-0.5	0.6547394	-0.54995	-1.45	-1.3	0.801557812367948	-0.003012	-0.03879	-0.035785
Trial1	1	1	noBlindfold	clockwise	practice	Guided	1	-0.5	-0.5	0.6747284	-0.54995	-1.45	-1.3	0.801557812367948	0.03153	0.024689	0.0079362
Trial1	1	1	noBlindfold	clockwise	practice	Guided	1	-0.5	-0.5	0.6947327	-0.54995	-1.45	-1.3	0.801557812367948	0.010297	-0.00070427	-0.024228
Trial1	1	1	noBlindfold	clockwise	practice	Guided	1	-0.5	-0.5	0.7147369	-0.54995	-1.45	-1.3	0.801557812367948	0.0090224	-0.0091665	-0.00043812
Trial1	1	1	noBlindfold	clockwise	practice	Guided	1	-0.5	-0.5	0.7347412	-0.54995	-1.45	-1.3	0.801557812367948	-0.025524	0.0035285	0.020675
Trial1	1	1	noBlindfold	clockwise	practice	Guided	1	-0.5	-0.5	0.7547302	-0.54995	-1.45	-1.3	0.801557812367948	-0.012846	0.024685	0.011296
Trial1	1	1	noBlindfold	clockwise	practice	Guided	1	-0.5	-0.5	0.7747345	-0.54995	-1.45	-1.3	0.801557812367948	-0.011262	-0.0134	-0.026729
Trial1	1	1	noBlindfold	clockwise	practice	Guided	1	-0.5	-0.5	0.7947388	-0.54995	-1.45	-1.3	0.801557812367948	0.0067977	-0.0091704	-0.012994
Trial1	1	1	noBlindfold	clockwise	practice	Guided	1	-0.5	-0.5	0.8147278	-0.54995	-1.45	-1.3	0.801557812367948	0.0045821	-0.00070245	0.0057709
Trial1	1	1	noBlindfold	clockwise	practice	Guided	1	-0.5	-0.5	0.8347321	-0.54995	-1.45	-1.3	0.801557812367948	0.0090155	0.0035288	0.0054355
Trial1	1	1	noBlindfold	clockwise	practice	Guided	1	-0.5	-0.5	0.8547363	-0.54995	-1.45	-1.3	0.801557812367948	0.032156	0.0035266	-0.042644
Trial1	1	1	noBlindfold	clockwise	practice	Guided	1	-0.5	-0.5	0.8747406	-0.54994	-1.45	-1.3	0.801557188422396	0.021365	-0.0049375	0.050837
Trial1	1	1	noBlindfold	clockwise	practice	Guided	1	-0.5	-0.5	0.8947296	-0.54994	-1.45	-1.3	0.801557188422396	-0.018569	0.016219	-0.0051143
Trial1	1	1	noBlindfold	clockwise	practice	Guided	1	-0.5	-0.5	0.9147339	-0.54994	-1.45	-1.3	0.801557188422396	-0.0096949	0.0077564	-0.0057854
Trial1	1	1	noBlindfold	clockwise	practice	Guided	1	-0.5	-0.5	0.9347382	-0.54994	-1.45	-1.3	0.801557188422396	-0.016033	0.0077588	-0.030577
Trial1	1	1	noBlindfold	clockwise	practice	Guided	1	-0.5	-0.5	0.9547272	-0.54994	-1.45	-1.3	0.801557188422396	-0.03537	0.028917	0.0087957
Trial1	1	1	noBlindfold	clockwise	practice	Guided	1	-0.5	-0.5	0.9747314	-0.54994	-1.45	-1.3	0.801557188422396	-0.01255	-0.017632	0.015497
Trial1	1	1	noBlindfold	clockwise	practice	Guided	1	-0.5	-0.5	0.9947357	-0.54994	-1.45	-1.3	0.801557188422396	-0.0030412	0.024683	-0.0096321
Trial1	1	1	noBlindfold	clockwise	practice	Guided	1	-0.5	-0.5	1.01474	-0.54994	-1.45	-1.3	0.801557188422396	0.00012969	-0.026098	-0.028732
Trial1	1	1	noBlindfold	clockwise	practice	Guided	1	-0.5	-0.5	1.034729	-0.54994	-1.45	-1.3	0.801557188422396	-0.029666	-0.026099	0.02521
Trial1	1	1	noBlindfold	clockwise	practice	Guided	1	-0.5	-0.5	1.054733	-0.54994	-1.45	-1.3	0.801557188422396	-0.0014554	-0.0091725	-0.010975
Trial1	1	1	noBlindfold	clockwise	practice	Guided	1	-0.5	-0.5	1.074738	-0.54994	-1.45	-1.3	0.801557188422396	-0.0096983	0.033148	-0.0057809
Trial1	1	1	noBlindfold	clockwise	practice	Guided	1	-0.5	-0.5	1.094727	-0.54994	-1.45	-1.3	0.801557188422396	-0.0033613	0.033146	0.003264
Trial1	1	1	noBlindfold	clockwise	practice	Guided	1	-0.5	-0.5	1.114731	-0.54994	-1.45	-1.3	0.801557188422396	-0.016669	0.0077542	0.0029333
Trial1	1	1	noBlindfold	clockwise	practice	Guided	1	-0.5	-0.5	1.134735	-0.54994	-1.45	-1.3	0.801557188422396	0.0051938	0.0035237	0.014155
Trial1	1	1	noBlindfold	clockwise	practice	Guided	1	-0.5	-0.5	1.154739	-0.54994	-1.45	-1.3	0.801557188422396	0.013434	0.0035206	0.0051064
Trial1	1	1	noBlindfold	clockwise	practice	Guided	1	-0.5	-0.5	1.174728	-0.54994	-1.45	-1.3	0.801557188422396	0.0083653	0.011986	-0.018344
Trial1	1	1	noBlindfold	clockwise	practice	Guided	1	-0.5	-0.5	1.194733	-0.54994	-1.45	-1.3	0.801557188422396	0.0096342	0.016217	-0.045149
Trial1	1	1	noBlindfold	clockwise	practice	Guided	1	-0.5	-0.5	1.214737	-0.54993	-1.45	-1.3	0.801556564601454	0.00836	0.028911	-0.021697
Trial1	1	1	noBlindfold	clockwise	practice	Guided	1	-0.5	-0.5	1.234741	-0.54993	-1.45	-1.3	0.801556564601454	-0.0052684	-0.0091738	-0.0061124
Trial1	1	1	noBlindfold	clockwise	practice	Guided	1	-0.5	-0.5	1.25473	-0.54993	-1.45	-1.3	0.801556564601454	0.0032868	0.024679	-0.010973
Trial1	1	1	noBlindfold	clockwise	practice	Guided	1	-0.5	-0.5	1.274734	-0.54993	-1.45	-1.3	0.801556564601454	0.0093051	0.016212	0.009636
Trial1	1	1	noBlindfold	clockwise	practice	Guided	1	-0.5	-0.5	1.294739	-0.54993	-1.45	-1.3	0.801556564601454	-0.018585	0.016213	-0.0051023
Trial1	1	1	noBlindfold	clockwise	practice	Guided	1	-0.5	-0.5	1.314728	-0.54993	-1.45	-1.3	0.801556564601454	0.018812	0.020442	0.017344
Trial1	1	1	noBlindfold	clockwise	practice	Guided	1	-0.5	-0.5	1.334732	-0.54993	-1.45	-1.3	0.801556564601454	-0.0052764	-0.03034	-0.010295
Trial1	1	1	noBlindfold	clockwise	practice	Guided	1	-0.5	-0.5	1.354736	-0.54993	-1.45	-1.3	0.801556564601454	0.0096174	-0.0049486	0.013828
Trial1	1	1	noBlindfold	clockwise	practice	Guided	1	-0.5	-0.5	1.374741	-0.54993	-1.45	-1.3	0.801556564601454	-0.0059123	-0.017643	-0.014485
Trial1	1	1	noBlindfold	clockwise	practice	Guided	1	-0.5	-0.5	1.39473	-0.54993	-1.45	-1.3	0.801556564601454	-0.0046468	0.028909	0.0022665
Trial1	1	1	noBlindfold	clockwise	practice	Guided	1	-0.5	-0.5	1.414734	-0.54993	-1.45	-1.3	0.801556564601454	0.0054927	0.011981	0.042135
Trial1	1	1	noBlindfold	clockwise	practice	Guided	1	-0.5	-0.5	1.434738	-0.54993	-1.45	-1.3	0.801556564601454	-0.0040173	-0.017645	0.01064
Trial1	1	1	noBlindfold	clockwise	practice	Guided	1	-0.5	-0.5	1.454727	-0.54993	-1.45	-1.3	0.801556564601454	0.0023243	-0.0091804	-0.023536
Trial1	1	1	noBlindfold	clockwise	practice	Guided	1	-0.5	-0.5	1.474731	-0.54993	-1.45	-1.3	0.801556564601454	-0.00084681	-0.034573	-0.018008
Trial1	1	1	noBlindfold	clockwise	practice	Guided	1	-0.5	-0.5	1.494736	-0.54992	-1.45	-1.3	0.801555944617232	-0.018915	-0.03034	-0.0092946
Trial1	1	1	noBlindfold	clockwise	practice	Guided	1	-0.5	-0.5	1.51474	-0.54993	-1.45	-1.3	0.801556564601454	-0.030004	-0.038796	0.037115
Trial1	1	1	noBlindfold	clockwise	practice	Guided	1	-0.5	-0.5	1.534729	-0.54995	-1.45002	-1.29999	0.801547818249667	-0.115876	-0.059935	0.0064635
Trial1	1	1	noBlindfold	clockwise	practice	Guided	1	-0.5	-0.5	1.554733	-0.55002	-1.45004	-1.29997	0.80153231282363	-0.1393	-0.097992	0.051021
Trial1	1	1	noBlindfold	clockwise	practice	Guided	1	-0.5	-0.5	1.574738	-0.55045	-1.45004	-1.29997	0.801559265043274	-0.184516	-0.026014	0.041101
Trial1	1	1	noBlindfold	clockwise	practice	Guided	1	-0.5	-0.5	1.594727	-0.55085	-1.45	-1.29999	0.801604404897064	-0.011096	0.0078322	0.010087
Trial1	1	1	noBlindfold	clockwise	practice	Guided	1	-0.5	-0.5	1.614731	-0.55127	-1.44998	-1.30001	0.801651145613319	0.106804	-0.026028	-0.0019972
Trial1	1	1	noBlindfold	clockwise	practice	Guided	1	-0.5	-0.5	1.634735	-0.5516	-1.44999	-1.30001	0.801672316727998	0.112486	-0.00063336	0.014412
Trial1	1	1	noBlindfold	clockwise	practice	Guided	1	-0.5	-0.5	1.654739	-0.55179	-1.45001	-1.3	0.801674577184112	0.073796	-0.01756	-0.0013323
Trial1	1	1	noBlindfold	clockwise	practice	Guided	1	-0.5	-0.5	1.674728	-0.55201	-1.45	-1.3	0.801688819792483	-0.105263	-0.047185	0.02671
Trial1	1	1	noBlindfold	clockwise	practice	Guided	1	-0.5	-0.5	1.694733	-0.55217	-1.45001	-1.3	0.80169921828219	-0.0653	-0.004864	0.023681
Trial1	1	1	noBlindfold	clockwise	practice	Guided	1	-0.5	-0.5	1.714737	-0.55236	-1.45	-1.3	0.801711602211357	-0.01395	0.012057	-0.0054885
Trial1	1	1	noBlindfold	clockwise	practice	Guided	1	-0.5	-0.5	1.734741	-0.55251	-1.44999	-1.3	0.801721410450122	0.085882	-0.013333	0.016415
Trial1	1	1	noBlindfold	clockwise	practice	Guided	1	-0.5	-0.5	1.75473	-0.55256	-1.45	-1.3	0.801724691280181	0.116899	-0.021792	-0.044909
Trial1	1	1	noBlindfold	clockwise	practice	Guided	1	-0.5	-0.5	1.774734	-0.5525	-1.45	-1.3	0.801720758560869	-0.089438	-0.021796	0.00024497
Trial1	1	1	noBlindfold	clockwise	practice	Guided	1	-0.5	-0.5	1.794739	-0.55252	-1.45	-1.3	0.801722070271707	-0.090367	-0.026024	0.0061169
Trial1	1	1	noBlindfold	clockwise	practice	Guided	1	-0.5	-0.5	1.814728	-0.5526	-1.45	-1.3	0.801727310364688	-0.032664	0.054378	-0.016703
Trial1	1	1	noBlindfold	clockwise	practice	Guided	1	-0.5	-0.5	1.834732	-0.55269	-1.45	-1.3	0.801733220339625	0.059882	-0.0048682	-0.032155
Trial1	1	1	noBlindfold	clockwise	practice	Guided	1	-0.5	-0.5	1.854736	-0.55271	-1.45	-1.3	0.801734536775235	0.103932	-0.0006328	0.019258
Trial1	1	1	noBlindfold	clockwise	practice	Guided	1	-0.5	-0.5	1.874741	-0.55257	-1.44999	-1.3	0.801725343911449	-0.00070975	0.0078239	-0.006493
Trial1	1	1	noBlindfold	clockwise	practice	Guided	1	-0.5	-0.5	1.89473	-0.5525	-1.45	-1.3	0.801720758560869	-0.048557	-0.059882	0.0097755
Trial1	1	1	noBlindfold	clockwise	practice	Guided	1	-0.5	-0.5	1.914734	-0.55251	-1.45	-1.3	0.801721410450122	-0.101782	0.016292	0.01382
Trial1	1	1	noBlindfold	clockwise	practice	Guided	1	-0.5	-0.5	1.934738	-0.55255	-1.45	-1.3	0.801724034865103	-0.0085877	0.02475	0.0067425
Trial1	1	1	noBlindfold	clockwise	practice	Guided	1	-0.5	-0.5	1.954727	-0.55257	-1.45	-1.3	0.801725343911449	0.043063	-0.00063935	-0.016555
Trial1	1	1	noBlindfold	clockwise	practice	Guided	1	-0.5	-0.5	1.974731	-0.5525	-1.44999	-1.3	0.801720758560869	0.032244	0.012049	-0.042693
Trial1	1	1	noBlindfold	clockwise	practice	Guided	1	-0.5	-0.5	1.994736	-0.55244	-1.45	-1.3	0.801716830315904	-0.045084	-0.021804	0.0042443
Trial1	1	1	noBlindfold	clockwise	practice	Guided	1	-0.5	-0.5	2.01474	-0.55243	-1.45	-1.3	0.801716179291736	-0.057748	0.016285	0.0062655
Trial1	1	1	noBlindfold	clockwise	practice	Guided	1	-0.5	-0.5	2.034729	-0.55245	-1.45	-1.3	0.801717485362587	-0.040618	0.037437	-0.0034619
Trial1	1	1	noBlindfold	clockwise	practice	Guided	1	-0.5	-0.5	2.054733	-0.55249	-1.45	-1.3	0.801720102892251	0.0269	0.0035842	0.0040445
Trial1	1	1	noBlindfold	clockwise	practice	Guided	1	-0.5	-0.5	2.074738	-0.55246	-1.45	-1.3	0.801718140533805	0.028463	-0.013345	-0.0073618
Trial1	1	1	noBlindfold	clockwise	practice	Guided	1	-0.5	-0.5	2.094727	-0.55242	-1.45	-1.3	0.801715520596149	0.042719	0.0035803	0.0043861
Trial1	1	1	noBlindfold	clockwise	practice	Guided	1	-0.5	-0.5	2.114731	-0.55239	-1.45	-1.3	0.801713560845555	-0.010544	0.016276	-0.018384
Trial1	1	1	noBlindfold	clockwise	practice	Guided	1	-0.5	-0.5	2.134735	-0.55239	-1.45	-1.3	0.801713560845555	-0.056478	0.020505	0.023014
Trial1	1	1	noBlindfold	clockwise	practice	Guided	1	-0.5	-0.5	2.154739	-0.55241	-1.44999	-1.3	0.801714869819571	-0.014323	0.012037	-0.0096719
Trial1	1	1	noBlindfold	clockwise	practice	Guided	1	-0.5	-0.5	2.174728	-0.55241	-1.45	-1.3	0.801714869819571	0.050953	0.0078081	-0.031477
Trial1	1	1	noBlindfold	clockwise	practice	Guided	1	-0.5	-0.5	2.194733	-0.55239	-1.45	-1.3	0.801713560845555	0.037631	-0.00065936	-0.028105
Trial1	1	1	noBlindfold	clockwise	practice	Guided	1	-0.5	-0.5	2.214737	-0.55237	-1.45	-1.3	0.801712256263224	0.0087907	-0.00065769	0.021815
Trial1	1	1	noBlindfold	clockwise	practice	Guided	1	-0.5	-0.5	2.234741	-0.55237	-1.45	-1.3	0.801712256263224	-0.028294	0.0078071	-0.017034
Trial1	1	1	noBlindfold	clockwise	practice	Guided	1	-0.5	-0.5	2.25473	-0.55238	-1.45	-1.3	0.801712910439629	-0.05268	0.016267	-0.011163
Trial1	1	1	noBlindfold	clockwise	practice	Guided	1	-0.5	-0.5	2.274734	-0.5524	-1.45	-1.3	0.801714215270294	0.053498	0.037434	0.00019432
Trial1	1	1	noBlindfold	clockwise	practice	Guided	1	-0.5	-0.5	2.294739	-0.55239	-1.45	-1.3	0.801713560845555	0.026863	-0.0048871	0.015598
Trial1	1	1	noBlindfold	clockwise	practice	Guided	1	-0.5	-0.5	2.314728	-0.55237	-1.45	-1.3	0.801712256263224	0.0033943	-0.01335	-0.01102
Trial1	1	1	noBlindfold	clockwise	practice	Guided	1	-0.5	-0.5	2.334732	-0.55236	-1.45	-1.3	0.801711602211357	-0.021956	0.0035775	0.0077542
Trial1	1	1	noBlindfold	clockwise	practice	Guided	1	-0.5	-0.5	2.354736	-0.55236	-1.45	-1.3	0.801711602211357	-0.049527	0.024735	-0.0027876
Trial1	1	1	noBlindfold	clockwise	practice	Guided	1	-0.5	-0.5	2.374741	-0.55237	-1.45	-1.3	0.801712256263224	-0.014036	0.016273	-0.06445
Trial1	1	1	noBlindfold	clockwise	practice	Guided	1	-0.5	-0.5	2.39473	-0.55236	-1.45	-1.3	0.801711602211357	0.019245	-0.01335	-0.039512
Trial1	1	1	noBlindfold	clockwise	practice	Guided	1	-0.5	-0.5	2.414734	-0.55235	-1.45	-1.3	0.801710948284029	0.015433	0.0035744	-0.028776
Trial1	1	1	noBlindfold	clockwise	practice	Guided	1	-0.5	-0.5	2.434738	-0.55234	-1.45	-1.3	0.801710298372555	-0.011515	0.0035757	-0.030942
Trial1	1	1	noBlindfold	clockwise	practice	Guided	1	-0.5	-0.5	2.454727	-0.55234	-1.45	-1.3	0.801710298372555	-0.017526	0.016267	0.0025632
Trial1	1	1	noBlindfold	clockwise	practice	Guided	1	-0.5	-0.5	2.474731	-0.55235	-1.45	-1.3	0.801710948284029	-0.0054767	-0.00066042	-0.01034
Trial1	1	1	noBlindfold	clockwise	practice	Guided	1	-0.5	-0.5	2.494736	-0.55235	-1.45	-1.3	0.801710948284029	0.026218	-0.02182	-0.0081726
Trial1	1	1	noBlindfold	clockwise	practice	Guided	1	-0.5	-0.5	2.51474	-0.55235	-1.45	-1.3	0.801710948284029	0.014807	0.02473	0.00054107
Trial1	1	1	noBlindfold	clockwise	practice	Guided	1	-0.5	-0.5	2.534729	-0.55234	-1.45	-1.3	0.801710298372555	0.03635	-0.017587	0.0043904
Trial1	1	1	noBlindfold	clockwise	practice	Guided	1	-0.5	-0.5	2.554733	-0.55234	-1.45	-1.3	0.801710298372555	0.0068607	-0.017586	-0.023915
Trial1	1	1	noBlindfold	clockwise	practice	Guided	1	-0.5	-0.5	2.574738	-0.55234	-1.45	-1.3	0.801710298372555	-0.0064303	-0.013355	0.036064
Trial1	1	1	noBlindfold	clockwise	practice	Guided	1	-0.5	-0.5	2.594727	-0.55234	-1.45	-1.3	0.801710298372555	-0.014679	0.0078042	-0.013856
Trial1	1	1	noBlindfold	clockwise	practice	Guided	1	-0.5	-0.5	2.614731	-0.55234	-1.45	-1.3	0.801710298372555	-0.02863	-0.0048919	-0.030942
Trial1	1	1	noBlindfold	clockwise	practice	Guided	1	-0.5	-0.5	2.634735	-0.55234	-1.45	-1.3	0.801710298372555	0.0373	0.0078038	0.024321
Trial1	1	1	noBlindfold	clockwise	practice	Guided	1	-0.5	-0.5	2.654739	-0.55233	-1.45	-1.3	0.801709644693564	0.0049634	-0.0091214	0.0099276
Trial1	1	1	noBlindfold	clockwise	practice	Guided	1	-0.5	-0.5	2.674728	-0.55233	-1.45	-1.3	0.801709644693564	-0.0080295	-0.004891	0.015126
Trial1	1	1	noBlindfold	clockwise	practice	Guided	1	-0.5	-0.5	2.694733	-0.55234	-1.45	-1.3	0.801710298372555	-0.026727	-0.021816	0.0039095
Trial1	1	1	noBlindfold	clockwise	practice	Guided	1	-0.5	-0.5	2.714737	-0.55234	-1.45	-1.3	0.801710298372555	-0.0039056	0.01627	0.0025602
Trial1	1	1	noBlindfold	clockwise	practice	Guided	1	-0.5	-0.5	2.734741	-0.55234	-1.45	-1.3	0.801710298372555	-0.00074353	0.0035746	-0.0064909
Trial1	1	1	noBlindfold	clockwise	practice	Guided	1	-0.5	-0.5	2.75473	-0.55233	-1.45	-1.3	0.801709644693564	0.030313	-0.0091175	-0.014863
Trial1	1	1	noBlindfold	clockwise	practice	Guided	1	-0.5	-0.5	2.774734	-0.55233	-1.45	-1.3	0.801709644693564	0.0040058	0.028967	-0.0026356
Trial1	1	1	noBlindfold	clockwise	practice	Guided	1	-0.5	-0.5	2.794739	-0.55233	-1.45	-1.3	0.801709644693564	-0.016269	-0.00065331	0.024177
Trial1	1	1	noBlindfold	clockwise	practice	Guided	1	-0.5	-0.5	2.814728	-0.55233	-1.45	-1.3	0.801709644693564	-0.0023209	-0.00065317	0.031542
Trial1	1	1	noBlindfold	clockwise	practice	Guided	1	-0.5	-0.5	2.834732	-0.55233	-1.45	-1.3	0.801709644693564	0.024618	0.012041	0.042422
Trial1	1	1	noBlindfold	clockwise	practice	Guided	1	-0.5	-0.5	2.854736	-0.55233	-1.45	-1.3	0.801709644693564	0.037275	-0.004883	0.014116
Trial1	1	1	noBlindfold	clockwise	practice	Guided	1	-0.5	-0.5	2.874741	-0.55233	-1.45	-1.3	0.801709644693564	-0.0074223	0.012043	-0.035466
Trial1	1	1	noBlindfold	clockwise	practice	Guided	1	-0.5	-0.5	2.89473	-0.55233	-1.45	-1.3	0.801709644693564	-0.03182	-0.030275	-0.0041269
Trial1	1	1	noBlindfold	clockwise	practice	Guided	1	-0.5	-0.5	2.914734	-0.55233	-1.45	-1.3	0.801709644693564	-0.013749	-0.013346	0.0018922
Trial1	1	1	noBlindfold	clockwise	practice	Guided	1	-0.5	-0.5	2.934738	-0.55233	-1.45	-1.3	0.801709644693564	-0.0055098	-0.038737	-0.010333
Trial1	1	1	noBlindfold	clockwise	practice	Guided	1	-0.5	-0.5	2.954727	-0.55233	-1.45	-1.3	0.801709644693564	0.0081165	-0.0091117	-0.0071571
Trial1	1	1	noBlindfold	clockwise	practice	Guided	1	-0.5	-0.5	2.974731	-0.55232	-1.45	-1.3	0.801708991139112	0.0071545	0.0078174	-0.019721
Trial1	1	1	noBlindfold	clockwise	practice	Guided	1	-0.5	-0.5	2.994736	-0.55232	-1.45	-1.3	0.801708991139112	0.013817	-0.042967	-0.0033062
Trial1	1	1	noBlindfold	clockwise	practice	Guided	1	-0.5	-0.5	3.01474	-0.55232	-1.45	-1.3	0.801708991139112	0.0055792	-0.0048757	0.01831
Trial1	1	1	noBlindfold	clockwise	practice	Guided	1	-0.5	-0.5	3.034729	-0.55232	-1.45	-1.3	0.801708991139112	-0.0055195	-0.0048777	-0.010332
Trial1	1	1	noBlindfold	clockwise	practice	Guided	1	-0.5	-0.5	3.054733	-0.55232	-1.45	-1.3	0.801708991139112	-0.00012838	0.0035863	0.0018951
Trial1	1	1	noBlindfold	clockwise	practice	Guided	1	-0.5	-0.5	3.074738	-0.55232	-1.45	-1.3	0.801708991139112	0.029018	0.0078192	-0.02559
Trial1	1	1	noBlindfold	clockwise	practice	Guided	1	-0.5	-0.5	3.094727	-0.55232	-1.45	-1.3	0.801708991139112	-0.004256	0.0035867	0.0064198
Trial1	1	1	noBlindfold	clockwise	practice	Guided	1	-0.5	-0.5	3.114731	-0.55232	-1.45	-1.3	0.801708991139112	-0.0052092	-0.0048751	-0.0061433
Trial1	1	1	noBlindfold	clockwise	practice	Guided	1	-0.5	-0.5	3.134735	-0.55232	-1.45	-1.3	0.801708991139112	0.0036668	0.0035871	-0.0068171
Trial1	1	1	noBlindfold	clockwise	practice	Guided	1	-0.5	-0.5	3.154739	-0.55232	-1.45	-1.3	0.801708991139112	-0.0039358	-0.021806	0.010607
Trial1	1	1	noBlindfold	clockwise	practice	Guided	1	-0.5	-0.5	3.174728	-0.55232	-1.45	-1.3	0.801708991139112	0.0027111	-0.017571	-0.019384
Trial1	1	1	noBlindfold	clockwise	practice	Guided	1	-0.5	-0.5	3.194733	-0.55232	-1.45	-1.3	0.801708991139112	0.0014516	-0.034498	0.022835
Trial1	1	1	noBlindfold	clockwise	practice	Guided	1	-0.5	-0.5	3.214737	-0.55232	-1.45	-1.3	0.801708991139112	-0.0064834	-0.01757	-0.022896
Trial1	1	1	noBlindfold	clockwise	practice	Guided	1	-0.5	-0.5	3.234741	-0.55232	-1.45	-1.3	0.801708991139112	-0.00077496	-0.00064165	-0.0064801
Trial1	1	1	noBlindfold	clockwise	practice	Guided	1	-0.5	-0.5	3.25473	-0.55232	-1.45	-1.3	0.801708991139112	-0.0071183	0.0078181	-0.031271
Trial1	1	1	noBlindfold	clockwise	practice	Guided	1	-0.5	-0.5	3.274734	-0.55232	-1.45	-1.3	0.801708991139112	0.025544	-0.0091072	0.046284
Trial1	1	1	noBlindfold	clockwise	practice	Guided	1	-0.5	-0.5	3.294739	-0.55232	-1.45	-1.3	0.801708991139112	0.026799	-0.0091068	0.0040682
Trial1	1	1	noBlindfold	clockwise	practice	Guided	1	-0.5	-0.5	3.314728	-0.55231	-1.45	-1.3	0.801708337709201	-0.012501	0.012052	0.015477
Trial1	1	1	noBlindfold	clockwise	practice	Guided	1	-0.5	-0.5	3.334732	-0.55231	-1.45	-1.3	0.801708337709201	0.0036583	-0.0006403	-0.0068092
Trial1	1	1	noBlindfold	clockwise	practice	Guided	1	-0.5	-0.5	3.354736	-0.55231	-1.45	-1.3	0.801708337709201	-0.0086994	0.02475	0.006766
Trial1	1	1	noBlindfold	clockwise	practice	Guided	1	-0.5	-0.5	3.374741	-0.55231	-1.45	-1.3	0.801708337709201	-0.0055344	0.016288	-0.010321
Trial1	1	1	noBlindfold	clockwise	practice	Guided	1	-0.5	-0.5	3.39473	-0.55231	-1.45	-1.3	0.801708337709201	-0.0023714	-0.017569	-0.027413
Trial1	1	1	noBlindfold	clockwise	practice	Guided	1	-0.5	-0.5	3.414734	-0.55231	-1.45	-1.3	0.801708337709201	0.022355	-0.0091046	0.0044099
Trial1	1	1	noBlindfold	clockwise	practice	Guided	1	-0.5	-0.5	3.434738	-0.55231	-1.45	-1.3	0.801708337709201	0.0084054	-0.017566	-0.0029555
Trial1	1	1	noBlindfold	clockwise	practice	Guided	1	-0.5	-0.5	3.454727	-0.55231	-1.45	-1.3	0.801708337709201	-0.032788	0.024754	0.061211
Trial1	1	1	noBlindfold	clockwise	practice	Guided	1	-0.5	-0.5	3.474731	-0.55231	-1.45	-1.3	0.801708337709201	-0.00078648	0.024751	-0.0054589
Trial1	1	1	noBlindfold	clockwise	practice	Guided	1	-0.5	-0.5	3.494736	-0.55231	-1.45	-1.3	0.801708337709201	0.023929	0.0078214	-0.033619
Trial1	1	1	noBlindfold	clockwise	practice	Guided	1	-0.5	-0.5	3.51474	-0.55231	-1.45	-1.3	0.801708337709201	0.017911	-0.00064131	0.004747
Trial1	1	1	noBlindfold	clockwise	practice	Guided	1	-0.5	-0.5	3.534729	-0.55231	-1.45	-1.3	0.801708337709201	-0.029005	0.0035907	-0.0079627
Trial1	1	1	noBlindfold	clockwise	practice	Guided	1	-0.5	-0.5	3.554733	-0.55231	-1.45	-1.3	0.801708337709201	-0.026465	-0.0006407	0.019331
Trial1	1	1	noBlindfold	clockwise	practice	Guided	1	-0.5	-0.5	3.574738	-0.5523	-1.45	-1.3	0.801707684403829	-0.0036445	-0.0091069	0.014806
Trial1	1	1	noBlindfold	clockwise	practice	Guided	1	-0.5	-0.5	3.594727	-0.5523	-1.45	-1.3	0.801707684403829	-0.01411	-0.00064405	-0.0054611
Trial1	1	1	noBlindfold	clockwise	practice	Guided	1	-0.5	-0.5	3.614731	-0.5523	-1.45	-1.3	0.801707684403829	-0.019502	0.016282	-0.01769
Trial1	1	1	noBlindfold	clockwise	practice	Guided	1	-0.5	-0.5	3.634735	-0.5523	-1.45	-1.3	0.801707684403829	0.02328	-0.00064576	-0.041997
Trial1	1	1	noBlindfold	clockwise	practice	Guided	1	-0.5	-0.5	3.654739	-0.5523	-1.45	-1.3	0.801707684403829	-0.0058764	-0.017575	-0.015182
Trial1	1	1	noBlindfold	clockwise	practice	Guided	1	-0.5	-0.5	3.674728	-0.5523	-1.45	-1.3	0.801707684403829	0.0001344	0.016279	-0.045513
Trial1	1	1	noBlindfold	clockwise	practice	Guided	1	-0.5	-0.5	3.694733	-0.5523	-1.45	-1.3	0.801707684403829	0.014716	-0.00064692	-0.037136
Trial1	1	1	noBlindfold	clockwise	practice	Guided	1	-0.5	-0.5	3.714737	-0.5523	-1.45	-1.3	0.801707684403829	0.010291	0.02051	0.022168
Trial1	1	1	noBlindfold	clockwise	practice	Guided	1	-0.5	-0.5	3.734741	-0.55229	-1.45	-1.3	0.801707035110611	0.0061669	-0.021807	0.026693
Trial1	1	1	noBlindfold	clockwise	practice	Guided	1	-0.5	-0.5	3.75473	-0.55229	-1.45	-1.3	0.801707035110611	0.00077448	-0.013341	0.032228
Trial1	1	1	noBlindfold	clockwise	practice	Guided	1	-0.5	-0.5	3.774734	-0.55229	-1.45	-1.3	0.801707035110611	-0.0081015	0.045907	-0.0022847
Trial1	1	1	noBlindfold	clockwise	practice	Guided	1	-0.5	-0.5	3.794739	-0.55229	-1.45	-1.3	0.801707035110611	0.00045608	0.012049	0.01028
Trial1	1	1	noBlindfold	clockwise	practice	Guided	1	-0.5	-0.5	3.814728	-0.55229	-1.45	-1.3	0.801707035110611	0.0055151	-0.021808	-0.040648
Trial1	1	1	noBlindfold	clockwise	practice	Guided	1	-0.5	-0.5	3.834732	-0.55229	-1.45	-1.3	0.801707035110611	-0.0043157	0.0078144	-0.052537
Trial1	1	1	noBlindfold	clockwise	practice	Guided	1	-0.5	-0.5	3.854736	-0.55229	-1.45	-1.3	0.801707035110611	-0.019203	-0.026038	-0.0135
Trial1	1	1	noBlindfold	clockwise	practice	Guided	1	-0.5	-0.5	3.874741	-0.55229	-1.45	-1.3	0.801707035110611	-0.017618	0.0035869	0.00744
Trial1	1	1	noBlindfold	clockwise	practice	Guided	1	-0.5	-0.5	3.89473	-0.55229	-1.45	-1.3	0.801707035110611	0.00013142	-0.026037	0.0060913
Trial1	1	1	noBlindfold	clockwise	practice	Guided	1	-0.5	-0.5	3.914734	-0.55229	-1.45	-1.3	0.801707035110611	0.014718	0.01205	-0.00045425
Trial1	1	1	noBlindfold	clockwise	practice	Guided	1	-0.5	-0.5	3.934738	-0.55229	-1.45	-1.3	0.801707035110611	-0.0030481	-0.00064575	-0.035786
Trial1	1	1	noBlindfold	clockwise	practice	Guided	1	-0.5	-0.5	3.954727	-0.55229	-1.45	-1.3	0.801707035110611	-0.013181	-0.017571	0.0071057
Trial1	1	1	noBlindfold	clockwise	practice	Guided	1	-0.5	-0.5	3.974731	-0.55229	-1.45	-1.3	0.801707035110611	0.010275	0.0078224	0.022171
Trial1	1	1	noBlindfold	clockwise	practice	Guided	1	-0.5	-0.5	3.994736	-0.55229	-1.45	-1.3	0.801707035110611	0.0048833	0.020518	0.009942
Trial1	1	1	noBlindfold	clockwise	practice	Guided	1	-0.5	-0.5	4.01474	-0.55229	-1.45	-1.3	0.801707035110611	0.024538	0.0078261	0.033722
Trial1	1	1	noBlindfold	clockwise	practice	Guided	1	-0.5	-0.5	4.034729	-0.55229	-1.45	-1.3	0.801707035110611	0.00076132	0.0035962	0.014464
Trial1	1	1	noBlindfold	clockwise	practice	Guided	1	-0.5	-0.5	4.054733	-0.55229	-1.45	-1.3	0.801707035110611	0.049889	-0.01756	0.014947
Trial1	1	1	noBlindfold	clockwise	practice	Guided	1	-0.5	-0.5	4.074738	-0.55228	-1.45	-1.3	0.80170638205358	0.004559	0.020524	0.0057478
Trial1	1	1	noBlindfold	clockwise	practice	Guided	1	-0.5	-0.5	4.094727	-0.55228	-1.45	-1.3	0.80170638205358	0.0096319	0.0078281	0.013786
Trial1	1	1	noBlindfold	clockwise	practice	Guided	1	-0.5	-0.5	4.114731	-0.55228	-1.45	-1.3	0.80170638205358	0.0029691	0.0078268	-0.015191
Trial1	1	1	noBlindfold	clockwise	practice	Guided	1	-0.5	-0.5	4.134735	-0.55228	-1.45	-1.3	0.80170638205358	0.027684	0.0035951	-0.042339
Trial1	1	1	noBlindfold	clockwise	practice	Guided	1	-0.5	-0.5	4.154739	-0.55228	-1.45	-1.3	0.80170638205358	-0.0052723	0.0078265	-0.0061395
Trial1	1	1	noBlindfold	clockwise	practice	Guided	1	-0.5	-0.5	4.174728	-0.55228	-1.45	-1.3	0.80170638205358	0.017532	-0.0091004	-0.05842
Trial1	1	1	noBlindfold	clockwise	practice	Guided	1	-0.5	-0.5	4.194733	-0.55228	-1.45	-1.3	0.80170638205358	0.0029605	-0.017564	-0.015192
Trial1	1	1	noBlindfold	clockwise	practice	Guided	1	-0.5	-0.5	4.214737	-0.55228	-1.45	-1.3	0.80170638205358	0.026416	0.0035935	-0.00012552
Trial1	1	1	noBlindfold	clockwise	practice	Guided	1	-0.5	-0.5	4.234741	-0.55228	-1.45	-1.3	0.80170638205358	0.008348	-0.0006391	-0.0029677
Trial1	1	1	noBlindfold	clockwise	practice	Guided	1	-0.5	-0.5	4.25473	-0.55228	-1.45	-1.3	0.80170638205358	0.0039095	-0.013336	-0.0026293
Trial1	1	1	noBlindfold	clockwise	practice	Guided	1	-0.5	-0.5	4.274734	-0.55227	-1.45	-1.3	0.801705729121089	0.0035864	0.0078217	-0.0068188
Trial1	1	1	noBlindfold	clockwise	practice	Guided	1	-0.5	-0.5	4.294739	-0.55227	-1.45	-1.3	0.801705729121089	-0.0049718	0.016284	-0.0019573
Trial1	1	1	noBlindfold	clockwise	practice	Guided	1	-0.5	-0.5	4.314728	-0.55227	-1.45	-1.3	0.801705729121089	0.031161	-0.030266	0.0037237
Trial1	1	1	noBlindfold	clockwise	practice	Guided	1	-0.5	-0.5	4.334732	-0.55227	-1.45	-1.3	0.801705729121089	0.0032658	0.012051	-0.011008
Trial1	1	1	noBlindfold	clockwise	practice	Guided	1	-0.5	-0.5	4.354736	-0.55227	-1.45	-1.3	0.801705729121089	0.021967	-0.0091081	0.00088511
Trial1	1	1	noBlindfold	clockwise	practice	Guided	1	-0.5	-0.5	4.374741	-0.55227	-1.45	-1.3	0.801705729121089	-0.01226	-0.021801	0.019661
Trial1	1	1	noBlindfold	clockwise	practice	Guided	1	-0.5	-0.5	4.39473	-0.55227	-1.45	-1.3	0.801705729121089	0.021012	-0.0048729	-0.012349
Trial1	1	1	noBlindfold	clockwise	practice	Guided	1	-0.5	-0.5	4.414734	-0.55227	-1.45	-1.3	0.801705729121089	0.01468	0.020518	0.02183
Trial1	1	1	noBlindfold	clockwise	practice	Guided	1	-0.5	-0.5	4.434738	-0.55227	-1.45	-1.3	0.801705729121089	0.033699	0.0035891	0.015621
Trial1	1	1	noBlindfold	clockwise	practice	Guided	1	-0.5	-0.5	4.454727	-0.55227	-1.45	-1.3	0.801705729121089	-0.0094152	-0.017567	-0.0016158
Trial1	1	1	noBlindfold	clockwise	practice	Guided	1	-0.5	-0.5	4.474731	-0.55227	-1.45	-1.3	0.801705729121089	-0.0046598	-0.017567	0.0022322
Trial1	1	1	noBlindfold	clockwise	practice	Guided	1	-0.5	-0.5	4.494736	-0.55227	-1.45	-1.3	0.801705729121089	-0.00022192	0.0035946	0.0018947
Trial1	1	1	noBlindfold	clockwise	practice	Guided	1	-0.5	-0.5	4.51474	-0.55227	-1.45	-1.3	0.801705729121089	0.024174	-0.042956	-0.029443
Trial1	1	1	noBlindfold	clockwise	practice	Guided	1	-0.5	-0.5	4.534729	-0.55227	-1.45	-1.3	0.801705729121089	0.005165	-0.017562	-0.015192
Trial1	1	1	noBlindfold	clockwise	practice	Guided	1	-0.5	-0.5	4.554733	-0.55227	-1.45	-1.3	0.801705729121089	-0.002136	0.0035967	-0.0043137
Trial1	1	1	noBlindfold	clockwise	practice	Guided	1	-0.5	-0.5	4.574738	-0.55227	-1.45	-1.3	0.801705729121089	0.054595	0.012062	-0.040176
Trial1	1	1	noBlindfold	clockwise	practice	Guided	1	-0.5	-0.5	4.594727	-0.55227	-1.45	-1.3	0.801705729121089	0.014356	-0.017564	0.017634
Trial1	1	1	noBlindfold	clockwise	practice	Guided	1	-0.5	-0.5	4.614731	-0.55227	-1.45	-1.3	0.801705729121089	0.010856	0.020519	-0.028434
Trial1	1	1	noBlindfold	clockwise	practice	Guided	1	-0.5	-0.5	4.634735	-0.55226	-1.45	-1.3	0.80170507631314	0.018153	-0.017567	0.0089228
Trial1	1	1	noBlindfold	clockwise	practice	Guided	1	-0.5	-0.5	4.654739	-0.55226	-1.45	-1.3	0.80170507631314	-0.013227	0.0078232	-0.0093211
Trial1	1	1	noBlindfold	clockwise	practice	Guided	1	-0.5	-0.5	4.674728	-0.55226	-1.45	-1.3	0.80170507631314	-0.027173	0.012056	-0.000271
Trial1	1	1	noBlindfold	clockwise	practice	Guided	1	-0.5	-0.5	4.694733	-0.55226	-1.45	-1.3	0.80170507631314	0.021013	0.012057	0.046617
Trial1	1	1	noBlindfold	clockwise	practice	Guided	1	-0.5	-0.5	4.714737	-0.55226	-1.45	-1.3	0.80170507631314	0.0051553	-0.017566	0.014123
Trial1	1	1	noBlindfold	clockwise	practice	Guided	1	-0.5	-0.5	4.734741	-0.55226	-1.45	-1.3	0.80170507631314	0.020043	0.024752	-0.024917
Trial1	1	1	noBlindfold	clockwise	practice	Guided	1	-0.5	-0.5	4.75473	-0.55226	-1.45	-1.3	0.80170507631314	-0.0091108	0.02475	0.0025685
Trial1	1	1	noBlindfold	clockwise	practice	Guided	1	-0.5	-0.5	4.774734	-0.55226	-1.45	-1.3	0.80170507631314	0.0061058	0.012057	0.026684
Trial1	1	1	noBlindfold	clockwise	practice	Guided	1	-0.5	-0.5	4.794739	-0.55226	-1.45	-1.3	0.80170507631314	-0.019575	-0.0048677	-0.0177
Trial1	1	1	noBlindfold	clockwise	practice	Guided	1	-0.5	-0.5	4.814728	-0.55226	-1.45	-1.3	0.80170507631314	0.017512	0.033216	-0.019577
Trial1	1	1	noBlindfold	clockwise	practice	Guided	1	-0.5	-0.5	4.834732	-0.55226	-1.45	-1.3	0.80170507631314	0.045406	0.024752	-0.0091788
Trial1	1	1	noBlindfold	clockwise	practice	Guided	1	-0.5	-0.5	4.854736	-0.55226	-1.45	-1.3	0.80170507631314	0.020676	-0.02603	-0.01486
Trial1	1	1	noBlindfold	clockwise	practice	Guided	1	-0.5	-0.5	4.874741	-0.55226	-1.45	-1.3	0.80170507631314	0.010858	-0.034494	0.030536
Trial1	1	1	noBlindfold	clockwise	practice	Guided	1	-0.5	-0.5	4.89473	-0.55226	-1.45	-1.3	0.80170507631314	0.0032418	0.012058	0.037079
Trial1	1	1	noBlindfold	clockwise	practice	Guided	1	-0.5	-0.5	4.914734	-0.55226	-1.45	-1.3	0.80170507631314	0.021001	-0.0091017	0.04661
Trial1	1	1	noBlindfold	clockwise	practice	Guided	1	-0.5	-0.5	4.934738	-0.55226	-1.45	-1.3	0.80170507631314	0.0038731	0.0078263	-0.021073
Trial1	1	1	noBlindfold	clockwise	practice	Guided	1	-0.5	-0.5	4.954727	-0.55226	-1.45	-1.3	0.80170507631314	0.0073557	0.033217	-0.015534
Trial1	1	1	noBlindfold	clockwise	practice	Guided	1	-0.5	-0.5	4.974731	-0.55225	-1.45	-1.3	0.801704427514385	0.0041885	0.012058	0.0015521
Trial1	1	1	noBlindfold	clockwise	practice	Guided	1	-0.5	-0.5	4.994736	-0.55225	-1.45	-1.3	0.801704427514385	0.025738	0.020523	-0.0085059
Trial1	1	1	noBlindfold	clockwise	practice	Guided	1	-0.5	-0.5	5.01474	-0.55225	-1.45	-1.3	0.801704427514385	-0.00025076	-0.0048672	0.0018913
Trial1	1	1	noBlindfold	clockwise	practice	Guided	1	-0.5	-0.5	5.034729	-0.55225	-1.45	-1.3	0.801704427514385	0.018451	-0.017562	0.013106
Trial1	1	1	noBlindfold	clockwise	practice	Guided	1	-0.5	-0.5	5.054733	-0.55225	-1.45	-1.3	0.801704427514385	-0.0091259	0.020526	0.0025606
Trial1	1	1	noBlindfold	clockwise	practice	Guided	1	-0.5	-0.5	5.074738	-0.55225	-1.45	-1.3	0.801704427514385	0.00070018	0.033214	0.014445
Trial1	1	1	noBlindfold	clockwise	practice	Guided	1	-0.5	-0.5	5.094727	-0.55225	-1.45	-1.3	0.801704427514385	0.009574	0.0035911	0.01377
Trial1	1	1	noBlindfold	clockwise	practice	Guided	1	-0.5	-0.5	5.114731	-0.55225	-1.45	-1.3	0.801704427514385	-0.0018424	0.012056	-0.01906
Trial1	1	1	noBlindfold	clockwise	practice	Guided	1	-0.5	-0.5	5.134735	-0.55225	-1.45	-1.3	0.801704427514385	0.009257	0.0078277	0.0095827
Trial1	1	1	noBlindfold	clockwise	practice	Guided	1	-0.5	-0.5	5.154739	-0.55225	-1.45	-1.3	0.801704427514385	-0.0021622	-0.0091007	-0.04101
Trial1	1	1	noBlindfold	clockwise	practice	Guided	1	-0.5	-0.5	5.174728	-0.55225	-1.45	-1.3	0.801704427514385	-0.00342	0.01629	0.018968
Trial1	1	1	noBlindfold	clockwise	practice	Guided	1	-0.5	-0.5	5.194733	-0.55225	-1.45	-1.3	0.801704427514385	-0.014838	-0.009101	-0.013859
Trial1	1	1	noBlindfold	clockwise	practice	Guided	1	-0.5	-0.5	5.214737	-0.55225	-1.45	-1.3	0.801704427514385	0.0048176	0.007825	0.0099188
Trial1	1	1	noBlindfold	clockwise	practice	Guided	1	-0.5	-0.5	5.234741	-0.55225	-1.45	-1.3	0.801704427514385	0.0025924	-0.013335	-0.019397
Trial1	1	1	noBlindfold	clockwise	practice	Guided	1	-0.5	-0.5	5.25473	-0.55225	-1.45	-1.3	0.801704427514385	0.014963	-0.013336	0.025997
Trial1	1	1	noBlindfold	clockwise	practice	Guided	1	-0.5	-0.5	5.274734	-0.55225	-1.45	-1.3	0.801704427514385	-0.003425	0.02475	-0.011022
Trial1	1	1	noBlindfold	clockwise	practice	Guided	1	-0.5	-0.5	5.294739	-0.55225	-1.45	-1.3	0.801704427514385	0.029846	0.033214	-0.013045
Trial1	1	1	noBlindfold	clockwise	practice	Guided	1	-0.5	-0.5	5.314728	-0.55225	-1.45	-1.3	0.801704427514385	0.0057497	-0.017569	-0.036486
Trial1	1	1	noBlindfold	clockwise	practice	Guided	1	-0.5	-0.5	5.334732	-0.55225	-1.45	-1.3	0.801704427514385	-0.0091382	-0.013337	-0.0061606
Trial1	1	1	noBlindfold	clockwise	practice	Guided	1	-0.5	-0.5	5.354736	-0.55225	-1.45	-1.3	0.801704427514385	-0.0050189	-0.021801	-0.0019715
Trial1	1	1	noBlindfold	clockwise	practice	Guided	1	-0.5	-0.5	5.374741	-0.55225	-1.45	-1.3	0.801704427514385	-0.0056556	0.012054	-0.010348
Trial1	1	1	noBlindfold	clockwise	practice	Guided	1	-0.5	-0.5	5.39473	-0.55225	-1.45	-1.3	0.801704427514385	0.0082916	0.0078242	-0.0029818
Trial1	1	1	noBlindfold	clockwise	practice	Guided	1	-0.5	-0.5	5.414734	-0.55224	-1.45	-1.3	0.801703774954778	0.0063837	0.0035936	-0.028111
Trial1	1	1	noBlindfold	clockwise	practice	Guided	1	-0.5	-0.5	5.434738	-0.55224	-1.45	-1.3	0.801703774954778	-0.01644	0.02052	-0.034801
Trial1	1	1	noBlindfold	clockwise	practice	Guided	1	-0.5	-0.5	5.454727	-0.55224	-1.45	-1.3	0.801703774954778	-0.0031286	0.0035924	-0.035813
Trial1	1	1	noBlindfold	clockwise	practice	Guided	1	-0.5	-0.5	5.474731	-0.55224	-1.45	-1.3	0.801703774954778	0.010501	-0.0090993	-0.032633
Trial1	1	1	noBlindfold	clockwise	practice	Guided	1	-0.5	-0.5	5.494736	-0.55224	-1.45	-1.3	0.801703774954778	0.0057582	-0.0048662	0.022483
Trial1	1	1	noBlindfold	clockwise	practice	Guided	1	-0.5	-0.5	5.51474	-0.55224	-1.45	-1.3	0.801703774954778	-0.018338	0.0035972	-0.00096038
Trial1	1	1	noBlindfold	clockwise	practice	Guided	1	-0.5	-0.5	5.534729	-0.55224	-1.45	-1.3	0.801703774954778	0.0073299	-0.051418	-0.015544
Trial1	1	1	noBlindfold	clockwise	practice	Guided	1	-0.5	-0.5	5.554733	-0.55224	-1.45	-1.3	0.801703774954778	-0.012631	-0.042953	0.016465
Trial1	1	1	noBlindfold	clockwise	practice	Guided	1	-0.5	-0.5	5.574738	-0.55224	-1.45	-1.3	0.801703774954778	0.0025729	0.0035995	-0.019392
Trial1	1	1	noBlindfold	clockwise	practice	Guided	1	-0.5	-0.5	5.594727	-0.55224	-1.45	-1.3	0.801703774954778	0.025393	-0.017561	-0.012699
Trial1	1	1	noBlindfold	clockwise	practice	Guided	1	-0.5	-0.5	5.614731	-0.55224	-1.45	-1.3	0.801703774954778	0.0016157	0.037452	-0.031954
Trial1	1	1	noBlindfold	clockwise	practice	Guided	1	-0.5	-0.5	5.634735	-0.55224	-1.45	-1.3	0.801703774954778	0.0076417	-0.013329	-0.011352
Trial1	1	1	noBlindfold	clockwise	practice	Guided	1	-0.5	-0.5	5.654739	-0.55224	-1.45	-1.3	0.801703774954778	0.015893	0.024757	0.030188
Trial1	1	1	noBlindfold	clockwise	practice	Guided	1	-0.5	-0.5	5.674728	-0.55224	-1.45	-1.3	0.801703774954778	0.022859	-0.017561	0.012765
Trial1	1	1	noBlindfold	clockwise	practice	Guided	1	-0.5	-0.5	5.694733	-0.55224	-1.45	-1.3	0.801703774954778	-0.011064	-0.0048641	-0.02257
Trial1	1	1	noBlindfold	clockwise	practice	Guided	1	-0.5	-0.5	5.714737	-0.55223	-1.45	-1.3	0.801703122519714	0.025717	0.016296	0.050454
Trial1	1	1	noBlindfold	clockwise	practice	Guided	1	-0.5	-0.5	5.734741	-0.55223	-1.45	-1.3	0.801703122519714	0.0051046	0.0078324	0.014108
Trial1	1	1	noBlindfold	clockwise	practice	Guided	1	-0.5	-0.5	5.75473	-0.55223	-1.45	-1.3	0.801703122519714	-0.0075723	-0.0048639	0.023489
Trial1	1	1	noBlindfold	clockwise	practice	Guided	1	-0.5	-0.5	5.774734	-0.55223	-1.45	-1.3	0.801703122519714	0.013976	-0.00062985	0.013093
Trial1	1	1	noBlindfold	clockwise	practice	Guided	1	-0.5	-0.5	5.794739	-0.55223	-1.45	-1.3	0.801703122519714	0.016201	-0.0090937	0.042744
Trial1	1	1	noBlindfold	clockwise	practice	Guided	1	-0.5	-0.5	5.814728	-0.55223	-1.45	-1.3	0.801703122519714	0.0073125	0.0078324	-0.01555
Trial1	1	1	noBlindfold	clockwise	practice	Guided	1	-0.5	-0.5	5.834732	-0.55223	-1.45	-1.3	0.801703122519714	0.022518	0.012062	-0.050399
Trial1	1	1	noBlindfold	clockwise	practice	Guided	1	-0.5	-0.5	5.854736	-0.55223	-1.45	-1.3	0.801703122519714	-0.013921	0.016294	-0.001299
Trial1	1	1	noBlindfold	clockwise	practice	Guided	1	-0.5	-0.5	5.874741	-0.55223	-1.45	-1.3	0.801703122519714	0.00097827	-0.034491	0.018631
Trial1	1	1	noBlindfold	clockwise	practice	Guided	1	-0.5	-0.5	5.89473	-0.55223	-1.45	-1.3	0.801703122519714	-0.010757	-0.0048664	0.0074158
Trial1	1	1	noBlindfold	clockwise	practice	Guided	1	-0.5	-0.5	5.914734	-0.55223	-1.45	-1.3	0.801703122519714	-0.027552	0.016293	-0.0044732
Trial1	1	1	noBlindfold	clockwise	practice	Guided	1	-0.5	-0.5	5.934738	-0.55223	-1.45	-1.3	0.801703122519714	0.0066745	-0.00063285	-0.023919
Trial1	1	1	noBlindfold	clockwise	practice	Guided	1	-0.5	-0.5	5.954727	-0.55223	-1.45	-1.3	0.801703122519714	0.027281	0.016294	0.012423
Trial1	1	1	noBlindfold	clockwise	practice	Guided	1	-0.5	-0.5	5.974731	-0.55222	-1.45	-1.3	0.801702470209193	0.0012879	0.0078296	-0.013525
Trial1	1	1	noBlindfold	clockwise	practice	Guided	1	-0.5	-0.5	5.994736	-0.55222	-1.45	-1.3	0.801702470209193	0.00096771	-0.013329	0.018631
Trial1	1	1	noBlindfold	clockwise	practice	Guided	1	-0.5	-0.5	6.01474	-0.55222	-1.45	-1.3	0.801702470209193	0.0079317	-0.0090979	-0.0071713
Trial1	1	1	noBlindfold	clockwise	practice	Guided	1	-0.5	-0.5	6.034729	-0.55222	-1.45	-1.3	0.801702470209193	0.033284	-0.0090977	-0.025943
Trial1	1	1	noBlindfold	clockwise	practice	Guided	1	-0.5	-0.5	6.054733	-0.55222	-1.45	-1.3	0.801702470209193	0.017757	-0.00063366	0.00472
Trial1	1	1	noBlindfold	clockwise	practice	Guided	1	-0.5	-0.5	6.074738	-0.55222	-1.45	-1.3	0.801702470209193	0.001592	-0.00063112	0.027007
Trial1	1	1	noBlindfold	clockwise	practice	Guided	1	-0.5	-0.5	6.094727	-0.55222	-1.45	-1.3	0.801702470209193	-0.0041181	0.028992	0.021807
Trial1	1	1	noBlindfold	clockwise	practice	Guided	1	-0.5	-0.5	6.114731	-0.55222	-1.45	-1.3	0.801702470209193	-0.018702	0.007833	-0.0051528
Trial1	1	1	noBlindfold	clockwise	practice	Guided	1	-0.5	-0.5	6.134735	-0.55221	-1.45	-1.3	0.801701818023214	0.0069668	0.020529	-0.018391
Trial1	1	1	noBlindfold	clockwise	practice	Guided	1	-0.5	-0.5	6.154739	-0.55221	-1.45	-1.3	0.801701818023214	0.045005	-0.0048612	0.011072
Trial1	1	1	noBlindfold	clockwise	practice	Guided	1	-0.5	-0.5	6.174728	-0.55221	-1.45	-1.3	0.801701818023214	0.0044302	-0.00062962	0.0057274
Trial1	1	1	noBlindfold	clockwise	practice	Guided	1	-0.5	-0.5	6.194733	-0.55221	-1.45	-1.3	0.801701818023214	-0.0088832	-0.0048616	0.0067372
Trial1	1	1	noBlindfold	clockwise	practice	Guided	1	-0.5	-0.5	6.214737	-0.55221	-1.45	-1.3	0.801701818023214	0.0069575	0.028994	-0.019738
Trial1	1	1	noBlindfold	clockwise	practice	Guided	1	-0.5	-0.5	6.234741	-0.55221	-1.45	-1.3	0.801701818023214	0.013938	-0.0048621	0.013427
Trial1	1	1	noBlindfold	clockwise	practice	Guided	1	-0.5	-0.5	6.25473	-0.55221	-1.45	-1.3	0.801701818023214	-0.020618	0.0036006	-0.030283
Trial1	1	1	noBlindfold	clockwise	practice	Guided	1	-0.5	-0.5	6.274734	-0.55221	-1.45	-1.3	0.801701818023214	0.017737	-0.0090952	0.0047145
Trial1	1	1	noBlindfold	clockwise	practice	Guided	1	-0.5	-0.5	6.294739	-0.55221	-1.45	-1.3	0.801701818023214	0.0044241	-0.0048611	0.0057285
Trial1	1	1	noBlindfold	clockwise	practice	Guided	1	-0.5	-0.5	6.314728	-0.55221	-1.45	-1.3	0.801701818023214	-0.0092081	0.0078344	0.0025497
Trial1	1	1	noBlindfold	clockwise	practice	Guided	1	-0.5	-0.5	6.334732	-0.55221	-1.45	-1.3	0.801701818023214	0.048475	0.0078344	-0.0018271
Trial1	1	1	noBlindfold	clockwise	practice	Guided	1	-0.5	-0.5	6.354736	-0.5522	-1.45	-1.3	0.801701169842728	-0.019041	0.012064	-0.0093389
Trial1	1	1	noBlindfold	clockwise	practice	Guided	1	-0.5	-0.5	6.374741	-0.5522	-1.45	-1.3	0.801701169842728	-0.0044565	-0.034487	0.0064002
Trial1	1	1	noBlindfold	clockwise	practice	Guided	1	-0.5	-0.5	6.39473	-0.5522	-1.45	-1.3	0.801701169842728	0.019317	-0.004866	0.025657
Trial1	1	1	noBlindfold	clockwise	practice	Guided	1	-0.5	-0.5	6.414734	-0.5522	-1.45	-1.3	0.801701169842728	0.0098059	-0.034489	0.017951
Trial1	1	1	noBlindfold	clockwise	practice	Guided	1	-0.5	-0.5	6.434738	-0.5522	-1.45	-1.3	0.801701169842728	-0.00065926	0.0078292	-0.0023182
Trial1	1	1	noBlindfold	clockwise	practice	Guided	1	-0.5	-0.5	6.454727	-0.5522	-1.45	-1.3	0.801701169842728	0.026282	-0.021794	-0.0001498
Trial1	1	1	noBlindfold	clockwise	practice	Guided	1	-0.5	-0.5	6.474731	-0.5522	-1.45	-1.3	0.801701169842728	-0.010174	0.012058	-0.0058324
Trial1	1	1	noBlindfold	clockwise	practice	Guided	1	-0.5	-0.5	6.494736	-0.5522	-1.45	-1.3	0.801701169842728	0.015495	-0.00063813	-0.024606
Trial1	1	1	noBlindfold	clockwise	practice	Guided	1	-0.5	-0.5	6.51474	-0.5522	-1.45	-1.3	0.801701169842728	-0.019368	0.0078233	-0.012525
Trial1	1	1	noBlindfold	clockwise	practice	Guided	1	-0.5	-0.5	6.534729	-0.5522	-1.45	-1.3	0.801701169842728	-0.0063615	-0.026032	0.040235
Trial1	1	1	noBlindfold	clockwise	practice	Guided	1	-0.5	-0.5	6.554733	-0.5522	-1.45	-1.3	0.801701169842728	0.022476	-0.00064108	0.00856
Trial1	1	1	noBlindfold	clockwise	practice	Guided	1	-0.5	-0.5	6.574738	-0.5522	-1.45	-1.3	0.801701169842728	-0.020305	0.0035931	0.032865
Trial1	1	1	noBlindfold	clockwise	practice	Guided	1	-0.5	-0.5	6.594727	-0.5522	-1.45	-1.3	0.801701169842728	0.015813	-0.0048699	-0.020424
Trial1	1	1	noBlindfold	clockwise	practice	Guided	1	-0.5	-0.5	6.614731	-0.5522	-1.45	-1.3	0.801701169842728	0.0025145	-0.00063939	0.039553
Trial1	1	1	noBlindfold	clockwise	practice	Guided	1	-0.5	-0.5	6.634735	-0.5522	-1.45	-1.3	0.801701169842728	-0.011435	0.020519	0.032186
Trial1	1	1	noBlindfold	clockwise	practice	Guided	1	-0.5	-0.5	6.654739	-0.5522	-1.45	-1.3	0.801701169842728	-0.0041491	-0.017569	0.010572
Trial1	1	1	noBlindfold	clockwise	practice	Guided	1	-0.5	-0.5	6.674728	-0.5522	-1.45	-1.3	0.801701169842728	0.0012259	0.024744	-0.036169
Trial1	1	1	noBlindfold	clockwise	practice	Guided	1	-0.5	-0.5	6.694733	-0.5522	-1.45	-1.3	0.801701169842728	0.010429	0.003583	0.026312
Trial1	1	1	noBlindfold	clockwise	practice	Guided	1	-0.5	-0.5	6.714737	-0.55219	-1.45	-1.3	0.801700517905095	0.029434	0.016282	-0.017252
Trial1	1	1	noBlindfold	clockwise	practice	Guided	1	-0.5	-0.5	6.734741	-0.55219	-1.45	-1.3	0.801700517905095	0.018348	-0.0048791	0.013073
Trial1	1	1	noBlindfold	clockwise	practice	Guided	1	-0.5	-0.5	6.75473	-0.55219	-1.45	-1.3	0.801700517905095	-0.00067459	-0.00064871	-0.0023313
Trial1	1	1	noBlindfold	clockwise	practice	Guided	1	-0.5	-0.5	6.774734	-0.55219	-1.45	-1.3	0.801700517905095	-0.013035	0.024743	0.011244
Trial1	1	1	noBlindfold	clockwise	practice	Guided	1	-0.5	-0.5	6.794739	-0.55219	-1.45	-1.3	0.801700517905095	0.014225	-0.017574	0.04658
Trial1	1	1	noBlindfold	clockwise	practice	Guided	1	-0.5	-0.5	6.814728	-0.55219	-1.45	-1.3	0.801700517905095	0.018027	-0.021806	0.008888
Trial1	1	1	noBlindfold	clockwise	practice	Guided	1	-0.5	-0.5	6.834732	-0.55219	-1.45	-1.3	0.801700517905095	-0.026662	0.028976	0.0080673
Trial1	1	1	noBlindfold	clockwise	practice	Guided	1	-0.5	-0.5	6.854736	-0.55219	-1.45	-1.3	0.801700517905095	0.0056687	-0.021804	0.022462
Trial1	1	1	noBlindfold	clockwise	practice	Guided	1	-0.5	-0.5	6.874741	-0.55219	-1.45	-1.3	0.801700517905095	0.0005909	0.0035885	0.014421
Trial1	1	1	noBlindfold	clockwise	practice	Guided	1	-0.5	-0.5	6.89473	-0.55219	-1.45	-1.3	0.801700517905095	0.014842	0.016283	-0.032996
Trial1	1	1	noBlindfold	clockwise	practice	Guided	1	-0.5	-0.5	6.914734	-0.55219	-1.45	-1.3	0.801700517905095	0.032919	-0.00064148	0.028814
Trial1	1	1	noBlindfold	clockwise	practice	Guided	1	-0.5	-0.5	6.934738	-0.55219	-1.45	-1.3	0.801700517905095	0.0018555	0.0035907	0.031171
Trial1	1	1	noBlindfold	clockwise	practice	Guided	1	-0.5	-0.5	6.954727	-0.55218	-1.45	-1.3	0.801699866092005	0.0094554	0.0035921	0.013742
Trial1	1	1	noBlindfold	clockwise	practice	Guided	1	-0.5	-0.5	6.974731	-0.55218	-1.45	-1.3	0.801699866092005	-0.01464	-0.00063725	-0.013891
Trial1	1	1	noBlindfold	clockwise	practice	Guided	1	-0.5	-0.5	6.994736	-0.55218	-1.45	-1.3	0.801699866092005	-0.00069387	0.028986	0.0018496
Trial1	1	1	noBlindfold	clockwise	practice	Guided	1	-0.5	-0.5	7.01474	-0.55218	-1.45	-1.3	0.801699866092005	0.004376	-0.0048687	0.027652
Trial1	1	1	noBlindfold	clockwise	practice	Guided	1	-0.5	-0.5	7.034729	-0.55218	-1.45	-1.3	0.801699866092005	-0.004819	-0.0091004	0.002188
Trial1	1	1	noBlindfold	clockwise	practice	Guided	1	-0.5	-0.5	7.054733	-0.55218	-1.45	-1.3	0.801699866092005	-0.018767	-0.013332	-0.0051778
Trial1	1	1	noBlindfold	clockwise	practice	Guided	1	-0.5	-0.5	7.074738	-0.55218	-1.45	-1.3	0.801699866092005	0.0050078	0.0078233	0.014075
Trial1	1	1	noBlindfold	clockwise	practice	Guided	1	-0.5	-0.5	7.094727	-0.55218	-1.45	-1.3	0.801699866092005	0.013563	0.0035913	0.022789
Trial1	1	1	noBlindfold	clockwise	practice	Guided	1	-0.5	-0.5	7.114731	-0.55218	-1.45	-1.3	0.801699866092005	0.023389	-0.013333	0.025292
Trial1	1	1	noBlindfold	clockwise	practice	Guided	1	-0.5	-0.5	7.134735	-0.55218	-1.45	-1.3	0.801699866092005	0.0018401	-0.009103	0.001509
Trial1	1	1	noBlindfold	clockwise	practice	Guided	1	-0.5	-0.5	7.154739	-0.55218	-1.45	-1.3	0.801699866092005	0.006276	0.0035934	0.01056
Trial1	1	1	noBlindfold	clockwise	practice	Guided	1	-0.5	-0.5	7.174728	-0.55218	-1.45	-1.3	0.801699866092005	0.0068989	-0.021797	-0.019765
Trial1	1	1	noBlindfold	clockwise	practice	Guided	1	-0.5	-0.5	7.194733	-0.55218	-1.45	-1.3	0.801699866092005	0.030673	0.016291	-0.00051013
Trial1	1	1	noBlindfold	clockwise	practice	Guided	1	-0.5	-0.5	7.214737	-0.55218	-1.45	-1.3	0.801699866092005	0.0040493	0.012059	0.0015084
Trial1	1	1	noBlindfold	clockwise	practice	Guided	1	-0.5	-0.5	7.234741	-0.55217	-1.45	-1.3	0.80169921828219	-0.024483	-0.021797	-0.0216
Trial1	1	1	noBlindfold	clockwise	practice	Guided	1	-0.5	-0.5	7.25473	-0.55217	-1.45	-1.3	0.80169921828219	0.001516	-0.017567	0.02697
Trial1	1	1	noBlindfold	clockwise	practice	Guided	1	-0.5	-0.5	7.274734	-0.55217	-1.45	-1.3	0.80169921828219	-0.0032541	0.016291	-0.035851
Trial1	1	1	noBlindfold	clockwise	practice	Guided	1	-0.5	-0.5	7.294739	-0.55217	-1.45	-1.3	0.80169921828219	-0.0010306	-0.013332	0.02981
Trial1	1	1	noBlindfold	clockwise	practice	Guided	1	-0.5	-0.5	7.314728	-0.55217	-1.45	-1.3	0.80169921828219	-0.0054704	0.024753	-0.0061967
Trial1	1	1	noBlindfold	clockwise	practice	Guided	1	-0.5	-0.5	7.334732	-0.55217	-1.45	-1.3	0.80169921828219	-0.02069	-0.00063709	-0.030315
Trial1	1	1	noBlindfold	clockwise	practice	Guided	1	-0.5	-0.5	7.354736	-0.55217	-1.45	-1.3	0.80169921828219	0.017984	-0.026026	0.0088738
Trial1	1	1	noBlindfold	clockwise	practice	Guided	1	-0.5	-0.5	7.374741	-0.55217	-1.45	-1.3	0.80169921828219	0.036034	-0.00064082	-0.024968
Trial1	1	1	noBlindfold	clockwise	practice	Guided	1	-0.5	-0.5	7.39473	-0.55216	-1.45	-1.3	0.801698566717447	-0.0038941	-0.013336	0.014743
Trial1	1	1	noBlindfold	clockwise	practice	Guided	1	-0.5	-0.5	7.414734	-0.55216	-1.45	-1.3	0.801698566717447	-0.018479	-0.00064111	-0.00099868
Trial1	1	1	noBlindfold	clockwise	practice	Guided	1	-0.5	-0.5	7.434738	-0.55216	-1.45	-1.3	0.801698566717447	0.012264	-0.017568	-0.0075414
Trial1	1	1	noBlindfold	clockwise	practice	Guided	1	-0.5	-0.5	7.454727	-0.55216	-1.45	-1.3	0.801698566717447	0.0014926	-0.017568	0.03318
Trial1	1	1	noBlindfold	clockwise	practice	Guided	1	-0.5	-0.5	7.474731	-0.55216	-1.45	-1.3	0.801698566717447	-0.010881	0.016287	-0.018423
Trial1	1	1	noBlindfold	clockwise	practice	Guided	1	-0.5	-0.5	7.494736	-0.55216	-1.45	-1.3	0.801698566717447	0.0090923	0.016286	0.010556
Trial1	1	1	noBlindfold	clockwise	practice	Guided	1	-0.5	-0.5	7.51474	-0.55216	-1.45	-1.3	0.801698566717447	-0.00169	0.024748	-0.014908
Trial1	1	1	noBlindfold	clockwise	practice	Guided	1	-0.5	-0.5	7.534729	-0.55216	-1.45	-1.3	0.801698566717447	0.0018066	-0.0091089	0.03116
Trial1	1	1	noBlindfold	clockwise	practice	Guided	1	-0.5	-0.5	7.554733	-0.55216	-1.45	-1.3	0.801698566717447	-0.0010531	0.020513	-0.0075414
Trial1	1	1	noBlindfold	clockwise	practice	Guided	1	-0.5	-0.5	7.574738	-0.55216	-1.45	-1.3	0.801698566717447	-0.031161	0.0078169	0.0083908
Trial1	1	1	noBlindfold	clockwise	practice	Guided	1	-0.5	-0.5	7.594727	-0.55216	-1.45	-1.3	0.801698566717447	0.008774	0.0035851	0.018933
Trial1	1	1	noBlindfold	clockwise	practice	Guided	1	-0.5	-0.5	7.614731	-0.55216	-1.45	-1.3	0.801698566717447	0.0078175	-0.017572	-0.0072049
Trial1	1	1	noBlindfold	clockwise	practice	Guided	1	-0.5	-0.5	7.634735	-0.55216	-1.45	-1.3	0.801698566717447	-0.0013758	0.020515	-0.010717
Trial1	1	1	noBlindfold	clockwise	practice	Guided	1	-0.5	-0.5	7.654739	-0.55216	-1.45	-1.3	0.801698566717447	-0.013736	-0.034499	0.0028555
Trial1	1	1	noBlindfold	clockwise	practice	Guided	1	-0.5	-0.5	7.674728	-0.55215	-1.45	-1.3	0.80169791527725	-0.012797	-0.017572	-0.043549
Trial1	1	1	noBlindfold	clockwise	practice	Guided	1	-0.5	-0.5	7.694733	-0.55215	-1.45	-1.3	0.80169791527725	0.01193	-0.0091099	0.0011729
Trial1	1	1	noBlindfold	clockwise	practice	Guided	1	-0.5	-0.5	7.714737	-0.55215	-1.45	-1.3	0.80169791527725	-0.0048673	0.0078174	0.0021835
Trial1	1	1	noBlindfold	clockwise	practice	Guided	1	-0.5	-0.5	7.734741	-0.55215	-1.45	-1.3	0.80169791527725	0.0078062	-0.013343	-0.007202
Trial1	1	1	noBlindfold	clockwise	practice	Guided	1	-0.5	-0.5	7.75473	-0.55215	-1.45	-1.3	0.80169791527725	0.0024254	-0.0091125	0.039537
Trial1	1	1	noBlindfold	clockwise	practice	Guided	1	-0.5	-0.5	7.774734	-0.55215	-1.45	-1.3	0.80169791527725	-0.0074174	-0.00064901	-0.031324
Trial1	1	1	noBlindfold	clockwise	practice	Guided	1	-0.5	-0.5	7.794739	-0.55215	-1.45	-1.3	0.80169791527725	-0.0086762	0.02051	0.026297
Trial1	1	1	noBlindfold	clockwise	practice	Guided	1	-0.5	-0.5	7.814728	-0.55215	-1.45	-1.3	0.80169791527725	0.0036803	0.0035797	-0.0085555
Trial1	1	1	noBlindfold	clockwise	practice	Guided	1	-0.5	-0.5	7.834732	-0.55215	-1.45	-1.3	0.80169791527725	0.013507	0.020507	0.0092062
Trial1	1	1	noBlindfold	clockwise	practice	Guided	1	-0.5	-0.5	7.854736	-0.55215	-1.45	-1.3	0.80169791527725	0.012235	0.0035844	-0.0075442
Trial1	1	1	noBlindfold	clockwise	practice	Guided	1	-0.5	-0.5	7.874741	-0.55214	-1.45	-1.3	0.801697263961597	0.012552	0.01628	-0.0033521
Trial1	1	1	noBlindfold	clockwise	practice	Guided	1	-0.5	-0.5	7.89473	-0.55214	-1.45	-1.3	0.801697263961597	0.020789	-0.013345	-0.017596
Trial1	1	1	noBlindfold	clockwise	practice	Guided	1	-0.5	-0.5	7.914734	-0.55214	-1.45	-1.3	0.801697263961597	0.053122	0.016278	0.0019982
Trial1	1	1	noBlindfold	clockwise	practice	Guided	1	-0.5	-0.5	7.934738	-0.55214	-1.45	-1.3	0.801697263961597	-0.014075	-0.030271	-0.0013268
Trial1	1	1	noBlindfold	clockwise	practice	Guided	1	-0.5	-0.5	7.954727	-0.55214	-1.45	-1.3	0.801697263961597	0.014455	0.0035849	0.021778
Trial1	1	1	noBlindfold	clockwise	practice	Guided	1	-0.5	-0.5	7.974731	-0.55214	-1.45	-1.3	0.801697263961597	0.0046263	-0.0048784	0.0098866
Trial1	1	1	noBlindfold	clockwise	practice	Guided	1	-0.5	-0.5	7.994736	-0.55214	-1.45	-1.3	0.801697263961597	0.0074726	-0.026037	-0.046052
Trial1	1	1	noBlindfold	clockwise	practice	Guided	1	-0.5	-0.5	8.01474	-0.55214	-1.45	-1.3	0.801697263961597	0.016665	0.0078181	-0.0078744
Trial1	1	1	noBlindfold	clockwise	practice	Guided	1	-0.5	-0.5	8.034729	-0.55214	-1.45	-1.3	0.801697263961597	-0.017244	0.024744	0.015759
Trial1	1	1	noBlindfold	clockwise	practice	Guided	1	-0.5	-0.5	8.054733	-0.55214	-1.45	-1.3	0.801697263961597	0.024902	0.0035838	-0.016925
Trial1	1	1	noBlindfold	clockwise	practice	Guided	1	-0.5	-0.5	8.074738	-0.55214	-1.45	-1.3	0.801697263961597	-0.015354	-0.004881	-0.01943
Trial1	1	1	noBlindfold	clockwise	practice	Guided	1	-0.5	-0.5	8.094727	-0.55214	-1.45	-1.3	0.801697263961597	0.013495	-0.013342	0.010561
Trial1	1	1	noBlindfold	clockwise	practice	Guided	1	-0.5	-0.5	8.114731	-0.55214	-1.45	-1.3	0.801697263961597	-0.02232	-0.038732	0.0077197
Trial1	1	1	noBlindfold	clockwise	practice	Guided	1	-0.5	-0.5	8.134735	-0.55214	-1.45	-1.3	0.801697263961597	-0.00045297	0.016281	0.0018478
Trial1	1	1	noBlindfold	clockwise	practice	Guided	1	-0.5	-0.5	8.154739	-0.55214	-1.45	-1.3	0.801697263961597	0.0068321	0.024745	-0.019093
Trial1	1	1	noBlindfold	clockwise	practice	Guided	1	-0.5	-0.5	8.174728	-0.55214	-1.45	-1.3	0.801697263961597	0.0093733	-0.013345	0.01374
Trial1	1	1	noBlindfold	clockwise	practice	Guided	1	-0.5	-0.5	8.194733	-0.55214	-1.45	-1.3	0.801697263961597	-0.010601	-0.00064914	-0.047733
Trial1	1	1	noBlindfold	clockwise	practice	Guided	1	-0.5	-0.5	8.214737	-0.55214	-1.45	-1.3	0.801697263961597	0.0023928	-0.021808	-0.019427
Trial1	1	1	noBlindfold	clockwise	practice	Guided	1	-0.5	-0.5	8.234741	-0.55214	-1.45	-1.3	0.801697263961597	0.0030286	0.0078155	-0.011052
Trial1	1	1	noBlindfold	clockwise	practice	Guided	1	-0.5	-0.5	8.25473	-0.55214	-1.45	-1.3	0.801697263961597	0.011266	-0.021807	-0.0201
Trial1	1	1	noBlindfold	clockwise	practice	Guided	1	-0.5	-0.5	8.274734	-0.55213	-1.45	-1.3	0.80169661277049	0.0071435	-0.026039	-0.015573
Trial1	1	1	noBlindfold	clockwise	practice	Guided	1	-0.5	-0.5	8.294739	-0.55213	-1.45	-1.3	0.80169661277049	-0.019164	0.02051	-0.02679
Trial1	1	1	noBlindfold	clockwise	practice	Guided	1	-0.5	-0.5	8.314728	-0.55213	-1.45	-1.3	0.80169661277049	-0.0048972	0.067059	0.0021894
Trial1	1	1	noBlindfold	clockwise	practice	Guided	1	-0.5	-0.5	8.334732	-0.55213	-1.45	-1.3	0.80169661277049	-0.006804	-0.013344	-0.022937
Trial1	1	1	noBlindfold	clockwise	practice	Guided	1	-0.5	-0.5	8.354736	-0.55214	-1.45	-1.3	0.801697263961597	-0.008698	0.033205	0.010904
Trial1	1	1	noBlindfold	clockwise	practice	Guided	1	-0.5	-0.5	8.374741	-0.55213	-1.45	-1.3	0.80169661277049	-0.02201	-0.059896	0.011914
Trial1	1	1	noBlindfold	clockwise	practice	Guided	1	-0.5	-0.5	8.39473	-0.55214	-1.45	-1.3	0.801697263961597	-0.020738	0.02051	0.028665
Trial1	1	1	noBlindfold	clockwise	practice	Guided	1	-0.5	-0.5	8.414734	-0.55214	-1.45	-1.3	0.801697263961597	0.011582	-0.0048819	-0.01591
Trial1	1	1	noBlindfold	clockwise	practice	Guided	1	-0.5	-0.5	8.434738	-0.55213	-1.45	-1.3	0.80169661277049	0.014123	0.020511	0.017595
Trial1	1	1	noBlindfold	clockwise	practice	Guided	1	-0.5	-0.5	8.454727	-0.55213	-1.45	-1.3	0.80169661277049	0.012534	-0.017577	-0.0033456
Trial1	1	1	noBlindfold	clockwise	practice	Guided	1	-0.5	-0.5	8.474731	-0.55213	-1.45	-1.3	0.80169661277049	-0.018528	-0.013345	-0.00098581
Trial1	1	1	noBlindfold	clockwise	practice	Guided	1	-0.5	-0.5	8.494736	-0.55213	-1.45	-1.3	0.80169661277049	-0.0026867	-0.013346	-0.02746
Trial1	1	1	noBlindfold	clockwise	practice	Guided	1	-0.5	-0.5	8.51474	-0.55213	-1.45	-1.3	0.80169661277049	-0.0058538	0.012044	-0.010373
Trial1	1	1	noBlindfold	clockwise	practice	Guided	1	-0.5	-0.5	8.534729	-0.55213	-1.45	-1.3	0.80169661277049	0.022994	-0.00065293	0.016924
Trial1	1	1	noBlindfold	clockwise	practice	Guided	1	-0.5	-0.5	8.554733	-0.55213	-1.45	-1.3	0.80169661277049	0.013483	-0.0048847	0.0092223
Trial1	1	1	noBlindfold	clockwise	practice	Guided	1	-0.5	-0.5	8.574738	-0.55213	-1.45	-1.3	0.80169661277049	-0.0052185	0.0035763	-0.0019996
Trial1	1	1	noBlindfold	clockwise	practice	Guided	1	-0.5	-0.5	8.594727	-0.55213	-1.45	-1.3	0.80169661277049	-0.0099712	0.0035765	-0.0058514
Trial1	1	1	noBlindfold	clockwise	practice	Guided	1	-0.5	-0.5	8.614731	-0.55213	-1.45	-1.3	0.80169661277049	-0.0004634	0.028967	0.0060392
Trial1	1	1	noBlindfold	clockwise	practice	Guided	1	-0.5	-0.5	8.634735	-0.55213	-1.45	-1.3	0.80169661277049	-0.0026888	0.0035784	-0.027463
Trial1	1	1	noBlindfold	clockwise	practice	Guided	1	-0.5	-0.5	8.654739	-0.55213	-1.45	-1.3	0.80169661277049	-0.011245	0.054359	-0.050757
Trial1	1	1	noBlindfold	clockwise	practice	Guided	1	-0.5	-0.5	8.674728	-0.55213	-1.45	-1.3	0.80169661277049	-0.0071271	0.020501	-0.038677
Trial1	1	1	noBlindfold	clockwise	practice	Guided	1	-0.5	-0.5	8.694733	-0.55213	-1.45	-1.3	0.80169661277049	-0.016003	-0.030281	-0.026449
Trial1	1	1	noBlindfold	clockwise	practice	Guided	1	-0.5	-0.5	8.714737	-0.55213	-1.45	-1.3	0.80169661277049	-0.027089	-0.034513	0.0038775
Trial1	1	1	noBlindfold	clockwise	practice	Guided	1	-0.5	-0.5	8.734741	-0.55213	-1.45	-1.3	0.80169661277049	0.01221	-0.026049	-0.0075303
Trial1	1	1	noBlindfold	clockwise	practice	Guided	1	-0.5	-0.5	8.75473	-0.55213	-1.45	-1.3	0.80169661277049	-0.009026	-0.017586	0.031174
Trial1	1	1	noBlindfold	clockwise	practice	Guided	1	-0.5	-0.5	8.774734	-0.55213	-1.45	-1.3	0.80169661277049	-0.013796	0.024731	-0.056101
Trial1	1	1	noBlindfold	clockwise	practice	Guided	1	-0.5	-0.5	8.794739	-0.55213	-1.45	-1.3	0.80169661277049	0.0077679	-0.0091238	-0.0071912
Trial1	1	1	noBlindfold	clockwise	practice	Guided	1	-0.5	-0.5	8.814728	-0.55213	-1.45	-1.3	0.80169661277049	0.025198	0.0035725	-0.012725
Trial1	1	1	noBlindfold	clockwise	practice	Guided	1	-0.5	-0.5	8.834732	-0.55213	-1.45	-1.3	0.80169661277049	0.00079594	-0.0048922	0.018611
Trial1	1	1	noBlindfold	clockwise	practice	Guided	1	-0.5	-0.5	8.854736	-0.55213	-1.45	-1.3	0.80169661277049	0.001737	0.012035	-0.027791
Trial1	1	1	noBlindfold	clockwise	practice	Guided	1	-0.5	-0.5	8.874741	-0.55212	-1.45	-1.3	0.801695961703929	0.020438	0.033195	-0.016575
Trial1	1	1	noBlindfold	clockwise	practice	Guided	1	-0.5	-0.5	8.89473	-0.55212	-1.45	-1.3	0.801695961703929	0.0083968	-0.0091202	0.0057124
Trial1	1	1	noBlindfold	clockwise	practice	Guided	1	-0.5	-0.5	8.914734	-0.55212	-1.45	-1.3	0.801695961703929	0.028688	0.01627	0.03671
Trial1	1	1	noBlindfold	clockwise	practice	Guided	1	-0.5	-0.5	8.934738	-0.55212	-1.45	-1.3	0.801695961703929	-0.0052327	-0.00065578	-0.0019901
Trial1	1	1	noBlindfold	clockwise	practice	Guided	1	-0.5	-0.5	8.954727	-0.55212	-1.45	-1.3	0.801695961703929	0.021706	0.033196	0.0015259
Trial1	1	1	noBlindfold	clockwise	practice	Guided	1	-0.5	-0.5	8.974731	-0.55212	-1.45	-1.3	0.801695961703929	-0.0049201	-0.017585	0.0022005
Trial1	1	1	noBlindfold	clockwise	practice	Guided	1	-0.5	-0.5	8.994736	-0.55212	-1.45	-1.3	0.801695961703929	0.020124	-0.017586	0.038882
Trial1	1	1	noBlindfold	clockwise	practice	Guided	1	-0.5	-0.5	9.01474	-0.55212	-1.45	-1.3	0.801695961703929	-0.032818	-0.017585	-0.013878
Trial1	1	1	noBlindfold	clockwise	practice	Guided	1	-0.5	-0.5	9.034729	-0.55212	-1.45	-1.3	0.801695961703929	-0.0020749	0.016269	-0.019074
Trial1	1	1	noBlindfold	clockwise	practice	Guided	1	-0.5	-0.5	9.054733	-0.55212	-1.45	-1.3	0.801695961703929	0.023606	0.016267	0.054626
Trial1	1	1	noBlindfold	clockwise	practice	Guided	1	-0.5	-0.5	9.074738	-0.55212	-1.45	-1.3	0.801695961703929	-0.018556	0.0078054	0.0015307
Trial1	1	1	noBlindfold	clockwise	practice	Guided	1	-0.5	-0.5	9.094727	-0.55212	-1.45	-1.3	0.801695961703929	0.0061603	0.028966	-0.026438
Trial1	1	1	noBlindfold	clockwise	practice	Guided	1	-0.5	-0.5	9.114731	-0.55212	-1.45	-1.3	0.801695961703929	-0.016344	0.020503	-0.030625
Trial1	1	1	noBlindfold	clockwise	practice	Guided	1	-0.5	-0.5	9.134735	-0.55212	-1.45	-1.3	0.801695961703929	0.044198	0.012038	-0.017913
Trial1	1	1	noBlindfold	clockwise	practice	Guided	1	-0.5	-0.5	9.154739	-0.55211	-1.45	-1.3	0.8016953146362	-0.018232	-0.0091186	0.031186
Trial1	1	1	noBlindfold	clockwise	practice	Guided	1	-0.5	-0.5	9.174728	-0.55211	-1.45	-1.3	0.8016953146362	-0.020151	-0.00065678	-0.021912
Trial1	1	1	noBlindfold	clockwise	practice	Guided	1	-0.5	-0.5	9.194733	-0.55211	-1.45	-1.3	0.8016953146362	-0.01223	0.033197	-0.0040045
Trial1	1	1	noBlindfold	clockwise	practice	Guided	1	-0.5	-0.5	9.214737	-0.55211	-1.45	-1.3	0.8016953146362	-0.0033553	-0.00065871	-0.035826
Trial1	1	1	noBlindfold	clockwise	practice	Guided	1	-0.5	-0.5	9.234741	-0.55211	-1.45	-1.3	0.8016953146362	0.0086944	0.0078029	0.0053778
Trial1	1	1	noBlindfold	clockwise	practice	Guided	1	-0.5	-0.5	9.25473	-0.55211	-1.45	-1.3	0.8016953146362	0.0093305	-0.013356	0.047929
Trial1	1	1	noBlindfold	clockwise	practice	Guided	1	-0.5	-0.5	9.274734	-0.55211	-1.45	-1.3	0.8016953146362	0.0010785	-0.0048933	-0.035493
Trial1	1	1	noBlindfold	clockwise	practice	Guided	1	-0.5	-0.5	9.294739	-0.55211	-1.45	-1.3	0.8016953146362	-0.0084217	0.016266	0.007062
Trial1	1	1	noBlindfold	clockwise	practice	Guided	1	-0.5	-0.5	9.314728	-0.55211	-1.45	-1.3	0.8016953146362	0.0071037	-0.0048928	-0.015561
Trial1	1	1	noBlindfold	clockwise	practice	Guided	1	-0.5	-0.5	9.334732	-0.55211	-1.45	-1.3	0.8016953146362	-0.0030325	0.041655	0.027328
Trial1	1	1	noBlindfold	clockwise	practice	Guided	1	-0.5	-0.5	9.354736	-0.55211	-1.45	-1.3	0.8016953146362	-0.013497	-0.00066316	-0.03063
Trial1	1	1	noBlindfold	clockwise	practice	Guided	1	-0.5	-0.5	9.374741	-0.55211	-1.45	-1.3	0.8016953146362	0.019784	0.016266	0.034022
Trial1	1	1	noBlindfold	clockwise	practice	Guided	1	-0.5	-0.5	9.39473	-0.55211	-1.45	-1.3	0.8016953146362	0.012168	-0.030283	-0.015895
Trial1	1	1	noBlindfold	clockwise	practice	Guided	1	-0.5	-0.5	9.414734	-0.55211	-1.45	-1.3	0.8016953146362	-0.0055843	0.024731	-0.0061715
Trial1	1	1	noBlindfold	clockwise	practice	Guided	1	-0.5	-0.5	9.434738	-0.5521	-1.45	-1.3	0.801694663817989	-0.0052682	-0.009123	0.019967
Trial1	1	1	noBlindfold	clockwise	practice	Guided	1	-0.5	-0.5	9.454727	-0.5521	-1.45	-1.3	0.801694663817989	0.0013933	0.0035728	0.019293
Trial1	1	1	noBlindfold	clockwise	practice	Guided	1	-0.5	-0.5	9.474731	-0.5521	-1.45	-1.3	0.801694663817989	-0.025242	0.016271	-0.02995
Trial1	1	1	noBlindfold	clockwise	practice	Guided	1	-0.5	-0.5	9.494736	-0.5521	-1.45	-1.3	0.801694663817989	0.014055	-0.0006575	-0.041357
Trial1	1	1	noBlindfold	clockwise	practice	Guided	1	-0.5	-0.5	9.51474	-0.5521	-1.45	-1.3	0.801694663817989	-0.013512	-0.017587	0.010583
Trial1	1	1	noBlindfold	clockwise	practice	Guided	1	-0.5	-0.5	9.534729	-0.5521	-1.45	-1.3	0.801694663817989	0.0026583	0.020502	0.04375
Trial1	1	1	noBlindfold	clockwise	practice	Guided	1	-0.5	-0.5	9.554733	-0.5521	-1.45	-1.29992	0.801614843492131	-0.013829	0.01627	0.0028815
Trial1	1	1	noBlindfold	clockwise	practice	Guided	1	-0.5	-0.5	9.574738	-0.55214	-1.45004	-1.29989	0.801587585726269	-0.106613	-0.140248	0.249907
Trial1	1	1	noBlindfold	clockwise	practice	Guided	1	-0.5	-0.5	9.594727	-0.55222	-1.45005	-1.29987	0.80157280806852	-0.126224	-0.089438	0.284687
Trial1	1	1	noBlindfold	clockwise	practice	Guided	1	-0.5	-0.5	9.614731	-0.55234	-1.45005	-1.29983	0.801540668659561	-0.224737	-0.203666	0.347465
Trial1	1	1	noBlindfold	clockwise	practice	Guided	1	-0.5	-0.5	9.634735	-0.55259	-1.45012	-1.29982	0.801547039107428	-0.305774	-0.605609	0.421096
Trial1	1	1	noBlindfold	clockwise	practice	Guided	1	-0.5	-0.5	9.654739	-0.55292	-1.45024	-1.29994	0.801688657200373	-0.357392	-0.592914	0.247469
Trial1	1	1	noBlindfold	clockwise	practice	Guided	1	-0.5	-0.5	9.674728	-0.55397	-1.45026	-1.30001	0.801828350832048	-0.344584	-0.474282	-0.010339
Trial1	1	1	noBlindfold	clockwise	practice	Guided	1	-0.5	-0.5	9.694733	-0.55468	-1.45024	-1.30005	0.801916414682227	-0.286207	-0.410682	-0.054063
Trial1	1	1	noBlindfold	clockwise	practice	Guided	1	-0.5	-0.5	9.714737	-0.55553	-1.4502	-1.3	0.801924875471724	-0.2532	-0.203234	-0.104259
Trial1	1	1	noBlindfold	clockwise	practice	Guided	1	-0.5	-0.5	9.734741	-0.55639	-1.45011	-1.29996	0.801945047875602	0.055632	-0.084719	0.085575
Trial1	1	1	noBlindfold	clockwise	practice	Guided	1	-0.5	-0.5	9.75473	-0.55712	-1.45005	-1.30006	0.802096470598153	0.110724	-0.165094	0.047634
Trial1	1	1	noBlindfold	clockwise	practice	Guided	1	-0.5	-0.5	9.774734	-0.55808	-1.45006	-1.30016	0.802265045923794	-0.274166	-0.160784	-0.373513
Trial1	1	1	noBlindfold	clockwise	practice	Guided	1	-0.5	-0.5	9.794739	-0.55862	-1.45009	-1.30019	0.802334277442277	-0.590463	-0.291912	-0.418926
Trial1	1	1	noBlindfold	clockwise	practice	Guided	1	-0.5	-0.5	9.814728	-0.55957	-1.45013	-1.30017	0.802384276470495	-0.782121	-0.372228	-0.304673
Trial1	1	1	noBlindfold	clockwise	practice	Guided	1	-0.5	-0.5	9.834732	-0.56103	-1.45015	-1.30013	0.802454166704519	-0.73143	-0.308673	-0.283063
Trial1	1	1	noBlindfold	clockwise	practice	Guided	1	-0.5	-0.5	9.854736	-0.56297	-1.45015	-1.29998	0.802454421985259	-0.464654	-0.359375	-0.120254
Trial1	1	1	noBlindfold	clockwise	practice	Guided	1	-0.5	-0.5	9.874741	-0.56746	-1.45017	-1.29995	0.802789424424275	-0.0039906	-0.295714	0.061112
Trial1	1	1	noBlindfold	clockwise	practice	Guided	1	-0.5	-0.5	9.89473	-0.56956	-1.45015	-1.29997	0.802988569377851	-0.058515	-0.316796	0.048513
Trial1	1	1	noBlindfold	clockwise	practice	Guided	1	-0.5	-0.5	9.914734	-0.57166	-1.45016	-1.30001	0.803212984570985	-0.281432	-0.375939	-0.0055772
Trial1	1	1	noBlindfold	clockwise	practice	Guided	1	-0.5	-0.5	9.934738	-0.57371	-1.45018	-1.30004	0.803428391277863	-0.457653	-0.253126	-0.033714
Trial1	1	1	noBlindfold	clockwise	practice	Guided	1	-0.5	-0.5	9.954727	-0.57617	-1.45014	-1.29999	0.803607973536195	-0.632587	-0.121887	-0.214527
Trial1	1	1	noBlindfold	clockwise	practice	Guided	1	-0.5	-0.5	9.974731	-0.58232	-1.4501	-1.29993	0.804154671832606	-0.450277	-0.312204	0.113763
Trial1	1	1	noBlindfold	clockwise	practice	Guided	1	-0.5	-0.5	9.994736	-0.58579	-1.45013	-1.29992	0.804507226603619	-0.381886	-0.274044	0.129522
Trial1	1	1	noBlindfold	clockwise	practice	Guided	1	-0.5	-0.5	10.01474	-0.58943	-1.45014	-1.29992	0.804903514321943	-0.314538	-0.337439	0.146653
Trial1	1	1	noBlindfold	clockwise	practice	Guided	1	-0.5	-0.5	10.03473	-0.59333	-1.45019	-1.29994	0.805366172671596	-0.360401	-0.68438	0.115463
Trial1	1	1	noBlindfold	clockwise	practice	Guided	1	-0.5	-0.5	10.05473	-0.59726	-1.4503	-1.30004	0.805930219990635	-0.5343	-0.769016	0.032457
Trial1	1	1	noBlindfold	clockwise	practice	Guided	1	-0.5	-0.5	10.07474	-0.60585	-1.4504	-1.30005	0.80702184195569	-0.563519	-0.840956	-0.094417
Trial1	1	1	noBlindfold	clockwise	practice	Guided	1	-0.5	-0.5	10.09473	-0.61056	-1.45044	-1.30003	0.807633272827793	-0.471909	-1.052546	-0.047036
Trial1	1	1	noBlindfold	clockwise	practice	Guided	1	-0.5	-0.5	10.11473	-0.61508	-1.4505	-1.29998	0.808214876635518	-0.383519	-1.077937	0.041575
Trial1	1	1	noBlindfold	clockwise	practice	Guided	1	-0.5	-0.5	10.13474	-0.61991	-1.45053	-1.29996	0.808897050091238	-0.442956	-1.209123	0.069959
Trial1	1	1	noBlindfold	clockwise	practice	Guided	1	-0.5	-0.5	10.15474	-0.62474	-1.4506	-1.29993	0.809597570830903	-0.432833	-1.454567	0.093834
Trial1	1	1	noBlindfold	clockwise	practice	Guided	1	-0.5	-0.5	10.17473	-0.63401	-1.45071	-1.29993	0.81107757127291	-0.402241	-1.3657	0.133814
Trial1	1	1	noBlindfold	clockwise	practice	Guided	1	-0.5	-0.5	10.19473	-0.63853	-1.45068	-1.29994	0.811846502554166	-0.297834	-1.297991	0.049012
Trial1	1	1	noBlindfold	clockwise	practice	Guided	1	-0.5	-0.5	10.21474	-0.64306	-1.45064	-1.29997	0.812661187007865	-0.246012	-1.268368	0.02774
Trial1	1	1	noBlindfold	clockwise	practice	Guided	1	-0.5	-0.5	10.23474	-0.64717	-1.45063	-1.3	0.813424203434959	-0.269582	-1.314918	0.013102
Trial1	1	1	noBlindfold	clockwise	practice	Guided	1	-0.5	-0.5	10.25473	-0.65136	-1.45066	-1.3	0.814192719129746	-0.213069	-1.386859	-0.060813
Trial1	1	1	noBlindfold	clockwise	practice	Guided	1	-0.5	-0.5	10.27473	-0.6590099	-1.45067	-1.30011	0.815757521439293	0.053285	-1.323382	-0.228588
Trial1	1	1	noBlindfold	clockwise	practice	Guided	1	-0.5	-0.5	10.29474	-0.66211	-1.45067	-1.30014	0.81639677822098	0.283466	-1.382627	-0.293732
Trial1	1	1	noBlindfold	clockwise	practice	Guided	1	-0.5	-0.5	10.31473	-0.66446	-1.45068	-1.30016	0.816886165987035	0.542847	-1.353004	-0.338522
Trial1	1	1	noBlindfold	clockwise	practice	Guided	1	-0.5	-0.5	10.33473	-0.66602	-1.45069	-1.30018	0.81722126637272	0.608487	-1.331845	-0.353008
Trial1	1	1	noBlindfold	clockwise	practice	Guided	1	-0.5	-0.5	10.35474	-0.66662	-1.45068	-1.3002	0.817362983358892	0.590195	-1.297991	-0.406118
Trial1	1	1	noBlindfold	clockwise	practice	Guided	1	-0.5	-0.5	10.37474	-0.66635	-1.45064	-1.30019	0.817298180602027	0.553394	-1.175269	-0.368803
Trial1	1	1	noBlindfold	clockwise	practice	Guided	1	-0.5	-0.5	10.39473	-0.66599	-1.4506	-1.30017	0.817205371337786	0.574195	-1.111792	-0.336876
Trial1	1	1	noBlindfold	clockwise	practice	Guided	1	-0.5	-0.5	10.41473	-0.6654	-1.45056	-1.30013	0.817046633725688	0.563538	-1.082169	-0.209291
Trial1	1	1	noBlindfold	clockwise	practice	Guided	1	-0.5	-0.5	10.43474	-0.66462	-1.45055	-1.30009	0.81684986062163	0.381218	-1.073705	-0.150339
Trial1	1	1	noBlindfold	clockwise	practice	Guided	1	-0.5	-0.5	10.45473	-0.66378	-1.45054	-1.30007	0.816661472453808	0.12933	-1.018692	-0.118829
Trial1	1	1	noBlindfold	clockwise	practice	Guided	1	-0.5	-0.5	10.47473	-0.66274	-1.45047	-1.30006	0.816443729061283	-0.078312	-0.887506	-0.143212
Trial1	1	1	noBlindfold	clockwise	practice	Guided	1	-0.5	-0.5	10.49474	-0.66263	-1.45044	-1.30006	0.816421804100519	0.0085653	-0.819797	-0.120361
Trial1	1	1	noBlindfold	clockwise	practice	Guided	1	-0.5	-0.5	10.51474	-0.66262	-1.45043	-1.30006	0.816419821342216	0.025801	-0.807102	-0.029136
Trial1	1	1	noBlindfold	clockwise	practice	Guided	1	-0.5	-0.5	10.53473	-0.66262	-1.45043	-1.30005	0.816410008420956	0.019216	-0.883274	-0.0032261
Trial1	1	1	noBlindfold	clockwise	practice	Guided	1	-0.5	-0.5	10.55473	-0.66263	-1.45043	-1.30005	0.81641199120309	-0.149061	-0.874811	-0.084897
Trial1	1	1	noBlindfold	clockwise	practice	Guided	1	-0.5	-0.5	10.57474	-0.66263	-1.45043	-1.30003	0.816392365422856	-0.217874	-0.84942	-0.0069171
Trial1	1	1	noBlindfold	clockwise	practice	Guided	1	-0.5	-0.5	10.59473	-0.66273	-1.45041	-1.30003	0.816412295175531	-0.304961	-0.75632	-0.05362
Trial1	1	1	noBlindfold	clockwise	practice	Guided	1	-0.5	-0.5	10.61473	-0.66286	-1.4504	-1.30004	0.81644802902473	-0.219301	-0.769016	-0.074217
Trial1	1	1	noBlindfold	clockwise	practice	Guided	1	-0.5	-0.5	10.63474	-0.66298	-1.45039	-1.30005	0.816481795133808	-0.10302	-0.735161	-0.122719
Trial1	1	1	noBlindfold	clockwise	practice	Guided	1	-0.5	-0.5	10.65474	-0.66302	-1.45039	-1.30015	0.816587782558164	0.046496	-0.862115	-0.296527
Trial1	1	1	noBlindfold	clockwise	practice	Guided	1	-0.5	-0.5	10.67473	-0.66289	-1.45049	-1.30026	0.816669542510682	0.607494	-1.213355	-0.71015
Trial1	1	1	noBlindfold	clockwise	practice	Guided	1	-0.5	-0.5	10.69473	-0.66247	-1.45057	-1.30037	0.816693698404835	0.96518	-1.255673	-0.805972
Trial1	1	1	noBlindfold	clockwise	practice	Guided	1	-0.5	-0.5	10.71474	-0.66156	-1.45062	-1.30045	0.816591564712095	1.256293	-1.327613	-0.946285
Trial1	1	1	noBlindfold	clockwise	practice	Guided	1	-0.5	-0.5	10.73474	-0.65996	-1.45066	-1.30052	0.816345130525336	1.248496	-1.374163	-1.084337
Trial1	1	1	noBlindfold	clockwise	practice	Guided	1	-0.5	-0.5	10.75473	-0.65764	-1.45067	-1.30055	0.815923194322753	1.103602	-1.403786	-1.108786
Trial1	1	1	noBlindfold	clockwise	practice	Guided	1	-0.5	-0.5	10.77473	-0.65467	-1.4507	-1.30059	0.815393903796253	1.085986	-1.518044	-1.080429
Trial1	1	1	noBlindfold	clockwise	practice	Guided	1	-0.5	-0.5	10.79474	-0.648	-1.45076	-1.30058	0.814145181490397	0.914787	-1.416481	-1.187349
Trial1	1	1	noBlindfold	clockwise	practice	Guided	1	-0.5	-0.5	10.81473	-0.6440901	-1.45072	-1.30049	0.813354915894171	0.713029	-1.310686	-0.949705
Trial1	1	1	noBlindfold	clockwise	practice	Guided	1	-0.5	-0.5	10.83473	-0.63989	-1.45066	-1.3004	0.812532700620562	0.407616	-1.221818	-0.720022
Trial1	1	1	noBlindfold	clockwise	practice	Guided	1	-0.5	-0.5	10.85474	-0.63589	-1.45062	-1.30028	0.811735259979202	-0.014665	-1.1795	-0.695547
Trial1	1	1	noBlindfold	clockwise	practice	Guided	1	-0.5	-0.5	10.87474	-0.6296	-1.45061	-1.3002	0.81062702509219	-0.784046	-1.069474	-0.359059
Trial1	1	1	noBlindfold	clockwise	practice	Guided	1	-0.5	-0.5	10.89473	-0.628	-1.45055	-1.30014	0.810313548504048	-0.998774	-0.972142	-0.260495
Trial1	1	1	noBlindfold	clockwise	practice	Guided	1	-0.5	-0.5	10.91473	-0.6276	-1.4505	-1.3001	0.810210913204987	-1.165269	-1.005997	-0.119636
Trial1	1	1	noBlindfold	clockwise	practice	Guided	1	-0.5	-0.5	10.93474	-0.6282001	-1.4505	-1.30005	0.810256310521253	-1.353381	-1.010228	-0.073848
Trial1	1	1	noBlindfold	clockwise	practice	Guided	1	-0.5	-0.5	10.95473	-0.62975	-1.4505	-1.29995	0.81040425640249	-1.593976	-1.027156	-0.014913
Trial1	1	1	noBlindfold	clockwise	practice	Guided	1	-0.5	-0.5	10.97473	-0.63644	-1.45052	-1.29989	0.811443125636898	-1.736039	-1.027156	0.201432
Trial1	1	1	noBlindfold	clockwise	practice	Guided	1	-0.5	-0.5	10.99474	-0.64173	-1.45052	-1.29979	0.812250861917	-1.833066	-1.018692	0.377223
Trial1	1	1	noBlindfold	clockwise	practice	Guided	1	-0.5	-0.5	11.01474	-0.6479501	-1.45053	-1.29967	0.813241229133988	-2.074464	-1.086401	0.710744
Trial1	1	1	noBlindfold	clockwise	practice	Guided	1	-0.5	-0.5	11.03473	-0.65605	-1.45054	-1.2996	0.814685068218201	-2.522722	-1.01446	0.804136
Trial1	1	1	noBlindfold	clockwise	practice	Guided	1	-0.5	-0.5	11.05473	-0.66573	-1.4505	-1.2996	0.816594514421874	-2.910956	-0.879043	0.935847
Trial1	1	1	noBlindfold	clockwise	practice	Guided	1	-0.5	-0.5	11.07474	-0.69206	-1.4504	-1.29927	0.822021555450268	-3.147916	-0.663221	1.521763
Trial1	1	1	noBlindfold	clockwise	practice	Guided	1	-0.5	-0.5	11.09473	-0.7085199	-1.45034	-1.29918	0.825935284796837	-3.266876	-0.658989	1.603693
Trial1	1	1	noBlindfold	clockwise	practice	Guided	1	-0.5	-0.5	11.11473	-0.72793	-1.45033	-1.29916	0.831028760406274	-3.308369	-0.794407	1.646772
Trial1	1	1	noBlindfold	clockwise	practice	Guided	1	-0.5	-0.5	11.13474	-0.74905	-1.45038	-1.29918	0.837086879703692	-3.065677	-0.80287	1.665367
Trial1	1	1	noBlindfold	clockwise	practice	Guided	1	-0.5	-0.5	11.15474	-0.77227	-1.4504	-1.29927	0.844371559115606	-3.124577	-0.857884	1.53402
Trial1	1	1	noBlindfold	clockwise	practice	Guided	1	-0.5	-0.5	11.17473	-0.8253599	-1.45044	-1.29936	0.863038451537053	-2.451092	-0.84942	1.236266
Trial1	1	1	noBlindfold	clockwise	practice	Guided	1	-0.5	-0.5	11.19473	-0.85392	-1.45044	-1.29948	0.874315591526646	-2.155621	-1.031387	1.050689
Trial1	1	1	noBlindfold	clockwise	practice	Guided	1	-0.5	-0.5	11.21474	-0.8846099	-1.4505	-1.2996	0.887290804859653	-1.824585	-1.22605	0.80843
Trial1	1	1	noBlindfold	clockwise	practice	Guided	1	-0.5	-0.5	11.23474	-0.9152	-1.4506	-1.29974	0.901096573333643	-1.306744	-1.217587	0.472094
Trial1	1	1	noBlindfold	clockwise	practice	Guided	1	-0.5	-0.5	11.25473	-0.947	-1.45065	-1.30013	0.916524443873037	-0.650391	-1.361468	0.125818
Trial1	1	1	noBlindfold	clockwise	practice	Guided	1	-0.5	-0.5	11.27473	-1.00848	-1.45079	-1.30029	0.948164404167158	0.181175	-1.644998	-0.458489
Trial1	1	1	noBlindfold	clockwise	practice	Guided	1	-0.5	-0.5	11.29474	-1.03638	-1.45084	-1.30042	0.963522605128727	0.687479	-1.839661	-0.836856
Trial1	1	1	noBlindfold	clockwise	practice	Guided	1	-0.5	-0.5	11.31473	-1.06359	-1.45092	-1.30059	0.979069976673894	1.100412	-1.970847	-1.28629
Trial1	1	1	noBlindfold	clockwise	practice	Guided	1	-0.5	-0.5	11.33473	-1.08875	-1.45099	-1.30071	0.993862672965313	1.457684	-2.093569	-1.369426
Trial1	1	1	noBlindfold	clockwise	practice	Guided	1	-0.5	-0.5	11.35474	-1.11216	-1.45104	-1.30087	1.0080340669808	1.766897	-2.034324	-1.621308
Trial1	1	1	noBlindfold	clockwise	practice	Guided	1	-0.5	-0.5	11.37474	-1.15016	-1.45096	-1.30088	1.03156030841917	1.897911	-1.793111	-1.745995
Trial1	1	1	noBlindfold	clockwise	practice	Guided	1	-0.5	-0.5	11.39473	-1.1649	-1.45088	-1.30088	1.04091336815014	1.853451	-1.560362	-1.781336
Trial1	1	1	noBlindfold	clockwise	practice	Guided	1	-0.5	-0.5	11.41473	-1.17711	-1.45081	-1.30087	1.04874722788544	1.783067	-1.467263	-1.726852
Trial1	1	1	noBlindfold	clockwise	practice	Guided	1	-0.5	-0.5	11.43474	-1.18698	-1.45074	-1.30083	1.05511612697914	1.605766	-1.297991	-1.585747
Trial1	1	1	noBlindfold	clockwise	practice	Guided	1	-0.5	-0.5	11.45473	-1.19493	-1.45066	-1.30073	1.06023401311787	1.445027	-1.103328	-1.515218
Trial1	1	1	noBlindfold	clockwise	practice	Guided	1	-0.5	-0.5	11.47473	-1.2051	-1.45047	-1.30069	1.06689760043614	1.229396	-0.752089	-1.387618
Trial1	1	1	noBlindfold	clockwise	practice	Guided	1	-0.5	-0.5	11.49474	-1.20766	-1.45039	-1.30063	1.06854619601557	1.155655	-0.68438	-1.275799
Trial1	1	1	noBlindfold	clockwise	practice	Guided	1	-0.5	-0.5	11.51474	-1.20899	-1.45034	-1.3006	1.06940508309192	1.097821	-0.599744	-1.17075
Trial1	1	1	noBlindfold	clockwise	practice	Guided	1	-0.5	-0.5	11.53473	-1.20905	-1.45029	-1.30056	1.06941485273955	1.088478	-0.349988	-1.111314
Trial1	1	1	noBlindfold	clockwise	practice	Guided	1	-0.5	-0.5	11.55473	-1.20826	-1.45017	-1.30045	1.06880881971622	1.111173	0.094386	-0.981394
Trial1	1	1	noBlindfold	clockwise	practice	Guided	1	-0.5	-0.5	11.57474	-1.20424	-1.44967	-1.3004	1.06611176027852	0.937807	1.135346	-0.777539
Trial1	1	1	noBlindfold	clockwise	practice	Guided	1	-0.5	-0.5	11.59473	-1.20136	-1.44943	-1.30038	1.06419639285781	0.612533	1.609308	-0.72772
Trial1	1	1	noBlindfold	clockwise	practice	Guided	1	-0.5	-0.5	11.61473	-1.1984	-1.4492	-1.30033	1.06221032109651	0.427144	1.985938	-0.652262
Trial1	1	1	noBlindfold	clockwise	practice	Guided	1	-0.5	-0.5	11.63474	-1.19571	-1.449	-1.30026	1.06039064022561	0.514079	2.434509	-0.451293
Trial1	1	1	noBlindfold	clockwise	practice	Guided	1	-0.5	-0.5	11.65474	-1.19324	-1.44879	-1.30024	1.05875668504688	0.521685	2.866153	-0.460735
Trial1	1	1	noBlindfold	clockwise	practice	Guided	1	-0.5	-0.5	11.67473	-1.19099	-1.44859	-1.3003	1.05733032889893	0.544783	2.950789	-0.531978
Trial1	1	1	noBlindfold	clockwise	practice	Guided	1	-0.5	-0.5	11.69473	-1.18751	-1.44841	-1.30031	1.05506688885984	0.683234	3.458605	-0.605547
Trial1	1	1	noBlindfold	clockwise	practice	Guided	1	-0.5	-0.5	11.71474	-1.18613	-1.44829	-1.30031	1.05416810746287	0.711732	3.602486	-0.597195
Trial1	1	1	noBlindfold	clockwise	practice	Guided	1	-0.5	-0.5	11.73474	-1.18505	-1.44821	-1.30032	1.05347314458743	0.720974	3.640572	-0.679421
Trial1	1	1	noBlindfold	clockwise	practice	Guided	1	-0.5	-0.5	11.75473	-1.18421	-1.44816	-1.30035	1.05294988138523	0.904178	3.814076	-0.69331
Trial1	1	1	noBlindfold	clockwise	practice	Guided	1	-0.5	-0.5	11.77473	-1.18298	-1.448	-1.30036	1.05215865520073	1.054642	4.156852	-0.684486
Trial1	1	1	noBlindfold	clockwise	practice	Guided	1	-0.5	-0.5	11.79474	-1.18249	-1.44791	-1.30036	1.05184060609932	1.156041	4.36421	-0.694379
Trial1	1	1	noBlindfold	clockwise	practice	Guided	1	-0.5	-0.5	11.81473	-1.18203	-1.44783	-1.30037	1.0515497950203	1.275087	4.618118	-0.781166
Trial1	1	1	noBlindfold	clockwise	practice	Guided	1	-0.5	-0.5	11.83473	-1.18152	-1.44772	-1.3004	1.05124197031311	1.456938	4.791622	-0.840859
Trial1	1	1	noBlindfold	clockwise	practice	Guided	1	-0.5	-0.5	11.85474	-1.18091	-1.44762	-1.30046	1.05089228626418	1.556396	4.914344	-0.89513
Trial1	1	1	noBlindfold	clockwise	practice	Guided	1	-0.5	-0.5	11.87474	-1.17912	-1.4475	-1.30046	1.04973341480438	1.56614	5.104775	-0.94733
Trial1	1	1	noBlindfold	clockwise	practice	Guided	1	-0.5	-0.5	11.89473	-1.178	-1.44745	-1.30042	1.04897865259197	1.53396	5.240192	-0.784466
Trial1	1	1	noBlindfold	clockwise	practice	Guided	1	-0.5	-0.5	11.91473	-1.17688	-1.44738	-1.30037	1.04821688535454	1.464005	5.498332	-0.675333
Trial1	1	1	noBlindfold	clockwise	practice	Guided	1	-0.5	-0.5	11.93474	-1.17571	-1.44725	-1.30031	1.04741590358508	1.407409	5.959598	-0.508122
Trial1	1	1	noBlindfold	clockwise	practice	Guided	1	-0.5	-0.5	11.95473	-1.17472	-1.44705	-1.30024	1.04672406379781	1.311299	6.513964	-0.37753
Trial1	1	1	noBlindfold	clockwise	practice	Guided	1	-0.5	-0.5	11.97473	-1.17395	-1.44653	-1.30023	1.0462201676997	1.063883	7.521133	-0.290656
Trial1	1	1	noBlindfold	clockwise	practice	Guided	1	-0.5	-0.5	11.99474	-1.17389	-1.44628	-1.30022	1.04617388302323	1.011452	8.028949	-0.252393
Trial1	1	1	noBlindfold	clockwise	practice	Guided	1	-0.5	-0.5	12.01474	-1.17384	-1.44602	-1.3002	1.04612639021219	0.898352	8.663719	-0.115051
Trial1	1	1	noBlindfold	clockwise	practice	Guided	1	-0.5	-0.5	12.03473	-1.1738	-1.44571	-1.30018	1.04608527110609	0.647436	9.294257	0.0061823
Trial1	1	1	noBlindfold	clockwise	practice	Guided	1	-0.5	-0.5	12.05473	-1.17376	-1.4454	-1.30014	1.04602892401169	0.489637	9.793609	0.0060485
Trial1	1	1	noBlindfold	clockwise	practice	Guided	1	-0.5	-0.5	12.07474	-1.17372	-1.44493	-1.30012	1.04598797326058	0.545819	10.76692	0.188361
Trial1	1	1	noBlindfold	clockwise	practice	Guided	1	-0.5	-0.5	12.09473	-1.17368	-1.44462	-1.30009	1.04593910375276	0.762097	11.65137	0.327851
Trial1	1	1	noBlindfold	clockwise	practice	Guided	1	-0.5	-0.5	12.11473	-1.17363	-1.44422	-1.30005	1.04587638400529	1.001682	12.54005	0.472187
Trial1	1	1	noBlindfold	clockwise	practice	Guided	1	-0.5	-0.5	12.13474	-1.17357	-1.44378	-1.30003	1.04582244400503	1.095168	13.36948	0.520954
Trial1	1	1	noBlindfold	clockwise	practice	Guided	1	-0.5	-0.5	12.15474	-1.17351	-1.44336	-1.30001	1.04576850504423	1.088423	14.08889	0.339123
Trial1	1	1	noBlindfold	clockwise	practice	Guided	1	-0.5	-0.5	12.17473	-1.17341	-1.44248	-1.30002	1.04571176908029	0.834829	16.21325	-0.088161
Trial1	1	1	noBlindfold	clockwise	practice	Guided	1	-0.5	-0.5	12.19473	-1.17337	-1.44192	-1.30004	1.04570128339977	0.635949	17.49972	-0.315603
Trial1	1	1	noBlindfold	clockwise	practice	Guided	1	-0.5	-0.5	12.21474	-1.17334	-1.44128	-1.30005	1.04568960048796	0.50371	18.66769	-0.409077
Trial1	1	1	noBlindfold	clockwise	practice	Guided	1	-0.5	-0.5	12.23474	-1.17331	-1.44075	-1.30006	1.04567799516317	0.621848	19.52252	-0.347197
Trial1	1	1	noBlindfold	clockwise	practice	Guided	1	-0.5	-0.5	12.25473	-1.17327	-1.44024	-1.30006	1.04565220471214	0.875128	20.51699	-0.321099
Trial1	1	1	noBlindfold	clockwise	practice	Guided	1	-0.5	-0.5	12.27473	-1.17316	-1.43934	-1.30005	1.04557370016056	1.101759	22.10815	0.086095
Trial1	1	1	noBlindfold	clockwise	practice	Guided	1	-0.5	-0.5	12.29474	-1.1731	-1.43892	-1.30005	1.04553509633162	1.102249	23.22957	0.0051273
Trial1	1	1	noBlindfold	clockwise	practice	Guided	1	-0.5	-0.5	12.31473	-1.17304	-1.43845	-1.30003	1.0454810923786	1.014373	24.06747	0.019231
Trial1	1	1	noBlindfold	clockwise	practice	Guided	1	-0.5	-0.5	12.33473	-1.17299	-1.43798	-1.30002	1.04544136640926	0.855084	25.01963	0.270752
Trial1	1	1	noBlindfold	clockwise	practice	Guided	1	-0.5	-0.5	12.35474	-1.17295	-1.43754	-1.29995	1.04536201879125	0.70224	25.71364	0.326536
Trial1	1	1	noBlindfold	clockwise	practice	Guided	1	-0.5	-0.5	12.37474	-1.17289	-1.43688	-1.2999	1.04528502770378	0.487086	26.72081	1.056766
Trial1	1	1	noBlindfold	clockwise	practice	Guided	1	-0.5	-0.5	12.39473	-1.17286	-1.43664	-1.29984	1.04521989479488	0.287051	27.24132	1.382488
Trial1	1	1	noBlindfold	clockwise	practice	Guided	1	-0.5	-0.5	12.41473	-1.17285	-1.4364	-1.29978	1.04516754923572	0.186151	27.82108	1.483806
Trial1	1	1	noBlindfold	clockwise	practice	Guided	1	-0.5	-0.5	12.43474	-1.17285	-1.43613	-1.29973	1.04512923692162	-0.106374	28.37544	1.654248
Trial1	1	1	noBlindfold	clockwise	practice	Guided	1	-0.5	-0.5	12.45473	-1.17286	-1.43586	-1.29964	1.0450667388795	-0.188401	28.94674	1.672517
Trial1	1	1	noBlindfold	clockwise	practice	Guided	1	-0.5	-0.5	12.47473	-1.17288	-1.4353	-1.29961	1.04505681590955	-0.106872	30.0597	1.228924
Trial1	1	1	noBlindfold	clockwise	practice	Guided	1	-0.5	-0.5	12.49474	-1.17288	-1.43504	-1.2996	1.04504915418414	0.010094	30.44056	1.227118
Trial1	1	1	noBlindfold	clockwise	practice	Guided	1	-0.5	-0.5	12.51474	-1.17287	-1.43484	-1.2996	1.04504270672749	0.288009	30.70293	0.965438
Trial1	1	1	noBlindfold	clockwise	practice	Guided	1	-0.5	-0.5	12.53473	-1.17285	-1.43469	-1.29962	1.04504504454353	0.614776	31.05417	0.548036
Trial1	1	1	noBlindfold	clockwise	practice	Guided	1	-0.5	-0.5	12.55473	-1.17281	-1.43454	-1.29974	1.04511111313193	0.910027	31.33347	0.069787
Trial1	1	1	noBlindfold	clockwise	practice	Guided	1	-0.5	-0.5	12.57474	-1.17266	-1.43428	-1.29981	1.04506812929746	1.79276	31.23614	-1.005819
Trial1	1	1	noBlindfold	clockwise	practice	Guided	1	-0.5	-0.5	12.59473	-1.17255	-1.4344	-1.29987	1.04504329686824	2.358394	30.44056	-1.069212
Trial1	1	1	noBlindfold	clockwise	practice	Guided	1	-0.5	-0.5	12.61473	-1.17242	-1.43473	-1.29988	1.04496734335364	2.489391	29.66614	-0.366988
Trial1	1	1	noBlindfold	clockwise	practice	Guided	1	-0.5	-0.5	12.63474	-1.17228	-1.43506	-1.29987	1.04486962649764	2.568955	29.72539	0.351881
Trial1	1	1	noBlindfold	clockwise	practice	Guided	1	-0.5	-0.5	12.65474	-1.17214	-1.43514	-1.29981	1.04473351199485	2.271998	29.76347	0.686968
Trial1	1	1	noBlindfold	clockwise	practice	Guided	1	-0.5	-0.5	12.67473	-1.17194	-1.43514	-1.29975	1.0445590112157	1.373591	29.89889	1.326893
Trial1	1	1	noBlindfold	clockwise	practice	Guided	1	-0.5	-0.5	12.69473	-1.17188	-1.43506	-1.2997	1.04448210530451	0.755765	30.36862	1.745304
Trial1	1	1	noBlindfold	clockwise	practice	Guided	1	-0.5	-0.5	12.71474	-1.17185	-1.43488	-1.29965	1.04442453830399	0.500137	30.84258	1.641778
Trial1	1	1	noBlindfold	clockwise	practice	Guided	1	-0.5	-0.5	12.73474	-1.17182	-1.43464	-1.29963	1.04438986583565	0.417461	31.26999	1.408345
Trial1	1	1	noBlindfold	clockwise	practice	Guided	1	-0.5	-0.5	12.75473	-1.1718	-1.43442	-1.29961	1.04436174066956	0.493715	31.56622	1.098311
Trial1	1	1	noBlindfold	clockwise	practice	Guided	1	-0.5	-0.5	12.77473	-1.17174	-1.43408	-1.29959	1.04430783594815	0.671117	32.17137	1.137855
Trial1	1	1	noBlindfold	clockwise	practice	Guided	1	-0.5	-0.5	12.79474	-1.17171	-1.43397	-1.29956	1.04426560269308	0.55891	32.33218	1.253739
Trial1	1	1	noBlindfold	clockwise	practice	Guided	1	-0.5	-0.5	12.81473	-1.17168	-1.43387	-1.29953	1.04422327817658	0.329749	32.59032	1.426706
Trial1	1	1	noBlindfold	clockwise	practice	Guided	1	-0.5	-0.5	12.83473	-1.17168	-1.43376	-1.2995	1.04420027707297	-0.158929	32.97964	1.66692
Trial1	1	1	noBlindfold	clockwise	practice	Guided	1	-0.5	-0.5	12.85474	-1.1717	-1.43358	-1.29942	1.04415191711845	-0.625052	33.34781	1.627002
Trial1	1	1	noBlindfold	clockwise	practice	Guided	1	-0.5	-0.5	12.87474	-1.17181	-1.43328	-1.29934	1.04416146680385	-1.410435	33.66943	2.348817
Trial1	1	1	noBlindfold	clockwise	practice	Guided	1	-0.5	-0.5	12.89473	-1.17189	-1.43321	-1.29925	1.04414403826512	-1.786395	33.77945	3.094143
Trial1	1	1	noBlindfold	clockwise	practice	Guided	1	-0.5	-0.5	12.91473	-1.17199	-1.43319	-1.29915	1.04413184820077	-1.931287	33.20816	3.492962
Trial1	1	1	noBlindfold	clockwise	practice	Guided	1	-0.5	-0.5	12.93474	-1.1721	-1.43334	-1.29905	1.04412612283131	-2.308405	32.28139	3.743863
Trial1	1	1	noBlindfold	clockwise	practice	Guided	1	-0.5	-0.5	12.95473	-1.17222	-1.43374	-1.29886	1.04405801256267	-2.18961	31.00762	4.005596
Trial1	1	1	noBlindfold	clockwise	practice	Guided	1	-0.5	-0.5	12.97473	-1.17247	-1.43506	-1.2988	1.04417301820042	-2.397875	27.48676	3.690413
Trial1	1	1	noBlindfold	clockwise	practice	Guided	1	-0.5	-0.5	12.99474	-1.17259	-1.43605	-1.29874	1.04420446554251	-2.091149	24.96038	3.607133
Trial1	1	1	noBlindfold	clockwise	practice	Guided	1	-0.5	-0.5	13.01474	-1.1727	-1.43734	-1.29869	1.04423704607314	-1.768219	22.76831	3.512696
Trial1	1	1	noBlindfold	clockwise	practice	Guided	1	-0.5	-0.5	13.03473	-1.17279	-1.43837	-1.29865	1.04426448594398	-1.689331	21.54955	3.610626
Trial1	1	1	noBlindfold	clockwise	practice	Guided	1	-0.5	-0.5	13.05473	-1.17288	-1.43913	-1.29853	1.04423067350253	-1.497014	19.71718	3.600982
Trial1	1	1	noBlindfold	clockwise	practice	Guided	1	-0.5	-0.5	13.07474	-1.17303	-1.44039	-1.29846	1.04427380917848	-1.193551	18.48573	4.309426
Trial1	1	1	noBlindfold	clockwise	practice	Guided	1	-0.5	-0.5	13.09473	-1.17308	-1.44063	-1.29837	1.04423727945461	-1.020758	18.10486	4.76659
Trial1	1	1	noBlindfold	clockwise	practice	Guided	1	-0.5	-0.5	13.11473	-1.17312	-1.44077	-1.29827	1.04418654276416	-0.669334	17.99061	5.101403
Trial1	1	1	noBlindfold	clockwise	practice	Guided	1	-0.5	-0.5	13.13474	-1.17314	-1.44084	-1.29814	1.04410012131437	-0.189793	17.80441	5.896287
Trial1	1	1	noBlindfold	clockwise	practice	Guided	1	-0.5	-0.5	13.15474	-1.17314	-1.44094	-1.29779	1.04383250573122	0.417602	17.32621	6.587722
Trial1	1	1	noBlindfold	clockwise	practice	Guided	1	-0.5	-0.5	13.17473	-1.17304	-1.4414	-1.29749	1.04353870363585	1.496372	15.79853	8.585663
Trial1	1	1	noBlindfold	clockwise	practice	Guided	1	-0.5	-0.5	13.19473	-1.17292	-1.44184	-1.29685	1.04297228126799	2.02422	14.79983	10.04491
Trial1	1	1	noBlindfold	clockwise	practice	Guided	1	-0.5	-0.5	13.21474	-1.17261	-1.44229	-1.29593	1.04206951848027	2.436009	13.86037	11.54058
Trial1	1	1	noBlindfold	clockwise	practice	Guided	1	-0.5	-0.5	13.23474	-1.17207	-1.44277	-1.29501	1.04101823895595	2.888666	12.83204	12.89637
Trial1	1	1	noBlindfold	clockwise	practice	Guided	1	-0.5	-0.5	13.25473	-1.17132	-1.44326	-1.29425	1.0399536390876	3.224465	12.07878	13.9229
Trial1	1	1	noBlindfold	clockwise	practice	Guided	1	-0.5	-0.5	13.27473	-1.17058	-1.44364	-1.29293	1.03846780540809	3.270106	11.60905	14.93972
Trial1	1	1	noBlindfold	clockwise	practice	Guided	1	-0.5	-0.5	13.29474	-1.16928	-1.44404	-1.29221	1.03707881789366	3.656303	11.66407	17.9035
Trial1	1	1	noBlindfold	clockwise	practice	Guided	1	-0.5	-0.5	13.31473	-1.16862	-1.4441	-1.29144	1.03606466064378	3.6155	11.37207	19.39893
Trial1	1	1	noBlindfold	clockwise	practice	Guided	1	-0.5	-0.5	13.33473	-1.16796	-1.44422	-1.29066	1.03504294520223	3.736436	10.78385	21.00448
Trial1	1	1	noBlindfold	clockwise	practice	Guided	1	-0.5	-0.5	13.35474	-1.1673	-1.44438	-1.28916	1.03347123694613	3.734555	10.58496	22.35117
Trial1	1	1	noBlindfold	clockwise	practice	Guided	1	-0.5	-0.5	13.37474	-1.16617	-1.44455	-1.28842	1.03217658694668	3.800951	10.41145	25.45622
Trial1	1	1	noBlindfold	clockwise	practice	Guided	1	-0.5	-0.5	13.39473	-1.16564	-1.44465	-1.28764	1.03123882968378	4.100297	9.840159	26.80744
Trial1	1	1	noBlindfold	clockwise	practice	Guided	1	-0.5	-0.5	13.41473	-1.16501	-1.44481	-1.28681	1.03019818831935	4.45128	9.294257	28.4401
Trial1	1	1	noBlindfold	clockwise	practice	Guided	1	-0.5	-0.5	13.43474	-1.16424	-1.44499	-1.28595	1.02904426428086	4.623754	9.103826	30.01179
Trial1	1	1	noBlindfold	clockwise	practice	Guided	1	-0.5	-0.5	13.45473	-1.16333	-1.44516	-1.28509	1.02780002666697	4.725371	8.693341	31.40742
Trial1	1	1	noBlindfold	clockwise	practice	Guided	1	-0.5	-0.5	13.47473	-1.16235	-1.44535	-1.28337	1.0258538810076	4.777283	8.443665	33.06248
Trial1	1	1	noBlindfold	clockwise	practice	Guided	1	-0.5	-0.5	13.49474	-1.1606	-1.4456	-1.28253	1.02408279465711	4.518285	8.198221	36.90594
Trial1	1	1	noBlindfold	clockwise	practice	Guided	1	-0.5	-0.5	13.51474	-1.1601	-1.44567	-1.28185	1.0232407175384	4.201029	8.181293	38.33961
Trial1	1	1	noBlindfold	clockwise	practice	Guided	1	-0.5	-0.5	13.53473	-1.15986	-1.4457	-1.28133	1.02268851155768	3.871515	8.096657	39.42057
Trial1	1	1	noBlindfold	clockwise	practice	Guided	1	-0.5	-0.5	13.55473	-1.15969	-1.44573	-1.28056	1.02199063856243	3.668605	8.045876	40.18306
Trial1	1	1	noBlindfold	clockwise	practice	Guided	1	-0.5	-0.5	13.57474	-1.15935	-1.4458	-1.2801	1.02141984124604	4.428415	7.237602	41.76862
Trial1	1	1	noBlindfold	clockwise	practice	Guided	1	-0.5	-0.5	13.59473	-1.15912	-1.44587	-1.27951	1.02082074804688	5.163442	6.932912	42.76989
Trial1	1	1	noBlindfold	clockwise	practice	Guided	1	-0.5	-0.5	13.61473	-1.15866	-1.44599	-1.27875	1.01994332359702	6.073656	6.6917	44.05797
Trial1	1	1	noBlindfold	clockwise	practice	Guided	1	-0.5	-0.5	13.63474	-1.15775	-1.44616	-1.27794	1.01873734306149	6.441032	6.679004	45.40282
Trial1	1	1	noBlindfold	clockwise	practice	Guided	1	-0.5	-0.5	13.65474	-1.15636	-1.44633	-1.27652	1.01675553652616	6.614795	6.649382	46.48504
Trial1	1	1	noBlindfold	clockwise	practice	Guided	1	-0.5	-0.5	13.67473	-1.153	-1.44647	-1.27588	1.0141000558466	5.817459	7.093721	49.10331
Trial1	1	1	noBlindfold	clockwise	practice	Guided	1	-0.5	-0.5	13.69473	-1.15199	-1.44647	-1.27534	1.01303658264905	5.613854	7.034476	50.5557
Trial1	1	1	noBlindfold	clockwise	practice	Guided	1	-0.5	-0.5	13.71474	-1.15157	-1.44647	-1.27495	1.01246775805628	5.669114	6.966767	51.65673
Trial1	1	1	noBlindfold	clockwise	practice	Guided	1	-0.5	-0.5	13.73474	-1.1513	-1.44648	-1.2746	1.01202610356247	6.043348	6.844045	52.20967
Trial1	1	1	noBlindfold	clockwise	practice	Guided	1	-0.5	-0.5	13.75473	-1.15101	-1.44649	-1.2742	1.01153331615785	6.482914	6.560514	53.0074
Trial1	1	1	noBlindfold	clockwise	practice	Guided	1	-0.5	-0.5	13.77473	-1.15058	-1.44653	-1.27347	1.01069785477719	7.021444	6.458951	53.44077
Trial1	1	1	noBlindfold	clockwise	practice	Guided	1	-0.5	-0.5	13.79474	-1.14827	-1.4467	-1.27307	1.00890594091277	8.106183	5.832644	54.19154
Trial1	1	1	noBlindfold	clockwise	practice	Guided	1	-0.5	-0.5	13.81473	-1.14575	-1.44687	-1.27284	1.00711212028941	8.111036	5.612591	54.56055
Trial1	1	1	noBlindfold	clockwise	practice	Guided	1	-0.5	-0.5	13.83473	-1.14248	-1.44702	-1.2728	1.00498774236156	8.105568	5.549114	54.28059
Trial1	1	1	noBlindfold	clockwise	practice	Guided	1	-0.5	-0.5	13.85474	-1.13801	-1.4471	-1.27285	1.00217462108002	7.770869	5.870731	52.41942
Trial1	1	1	noBlindfold	clockwise	practice	Guided	1	-0.5	-0.5	13.87474	-1.12613	-1.44733	-1.27289	0.994684707000626	7.564098	4.076447	51.02732
Trial1	1	1	noBlindfold	clockwise	practice	Guided	1	-0.5	-0.5	13.89473	-1.11869	-1.44773	-1.27316	0.99022910942467	7.511337	3.831003	49.31407
Trial1	1	1	noBlindfold	clockwise	practice	Guided	1	-0.5	-0.5	13.91473	-1.10968	-1.44795	-1.27386	0.985174622339483	7.156933	3.873321	46.29205
Trial1	1	1	noBlindfold	clockwise	practice	Guided	1	-0.5	-0.5	13.93474	-1.10002	-1.44807	-1.27504	0.980158716969146	6.890963	3.25971	43.93667
Trial1	1	1	noBlindfold	clockwise	practice	Guided	1	-0.5	-0.5	13.95473	-1.08813	-1.44831	-1.27848	0.975668020643919	6.601147	2.874616	41.46064
Trial1	1	1	noBlindfold	clockwise	practice	Guided	1	-0.5	-0.5	13.97473	-1.06235	-1.44859	-1.28095	0.962351584651551	5.844417	2.866153	35.68708
Trial1	1	1	noBlindfold	clockwise	practice	Guided	1	-0.5	-0.5	13.99474	-1.04714	-1.44861	-1.28285	0.955100176404985	5.474115	2.696881	33.8323
Trial1	1	1	noBlindfold	clockwise	practice	Guided	1	-0.5	-0.5	14.01474	-1.03082	-1.44865	-1.28391	0.946723206600512	5.059008	2.730735	32.3697
Trial1	1	1	noBlindfold	clockwise	practice	Guided	1	-0.5	-0.5	14.03473	-1.01466	-1.44858	-1.28472	0.938435030748704	4.256486	3.475532	30.22676
Trial1	1	1	noBlindfold	clockwise	practice	Guided	1	-0.5	-0.5	14.05473	-0.99737	-1.44836	-1.28569	0.929884835002037	3.593406	3.263942	29.75406
Trial1	1	1	noBlindfold	clockwise	practice	Guided	1	-0.5	-0.5	14.07474	-0.9653	-1.44833	-1.28656	0.913882258405265	1.967045	3.598254	26.57243
Trial1	1	1	noBlindfold	clockwise	practice	Guided	1	-0.5	-0.5	14.09473	-0.95166	-1.4483	-1.28744	0.907776726834123	1.788346	2.878848	24.9206
Trial1	1	1	noBlindfold	clockwise	practice	Guided	1	-0.5	-0.5	14.11473	-0.93958	-1.44847	-1.28827	0.902552010734096	1.662851	2.895775	23.39981
Trial1	1	1	noBlindfold	clockwise	practice	Guided	1	-0.5	-0.5	14.13474	-0.92859	-1.44855	-1.28902	0.897909820227149	1.70462	2.912702	21.83714
Trial1	1	1	noBlindfold	clockwise	practice	Guided	1	-0.5	-0.5	14.15474	-0.91918	-1.44856	-1.29024	0.894534061891425	1.845585	2.798444	20.51406
Trial1	1	1	noBlindfold	clockwise	practice	Guided	1	-0.5	-0.5	14.17473	-0.91918	-1.44856	-1.29024	0.894534061891425	1.845585	2.798444	20.51406
Trial1	1	1	noBlindfold	clockwise	practice	Guided	1	-0.5	-0.5	14.19473	-0.89168	-1.44871	-1.29122	0.882860363598512	1.553102	2.29486	18.38187
Trial1	1	1	noBlindfold	clockwise	practice	Guided	1	-0.5	-0.5	14.21474	-0.89154	-1.44876	-1.29176	0.883282287755572	0.817613	2.641867	16.4229
Trial1	1	1	noBlindfold	clockwise	practice	Guided	1	-0.5	-0.5	14.23474	-0.88709	-1.44871	-1.2921	0.881624057169033	0.606903	2.481059	15.69894
Trial1	1	1	noBlindfold	clockwise	practice	Guided	1	-0.5	-0.5	14.25473	-0.88478	-1.44875	-1.29249	0.880963137307691	0.690562	2.261005	15.17639
Trial1	1	1	noBlindfold	clockwise	practice	Guided	1	-0.5	-0.5	14.27473	-0.88357	-1.44883	-1.29267	0.88059735628779	1.087764	2.112892	14.15062
Trial1	1	1	noBlindfold	clockwise	practice	Guided	1	-0.5	-0.5	14.29474	-0.88352	-1.44885	-1.29292	0.880800608427375	1.04654	1.960547	13.51677
Trial1	1	1	noBlindfold	clockwise	practice	Guided	1	-0.5	-0.5	14.31473	-0.8834701	-1.44886	-1.29315	0.880985990254959	0.892543	1.850521	13.0616
Trial1	1	1	noBlindfold	clockwise	practice	Guided	1	-0.5	-0.5	14.33473	-0.88343	-1.44888	-1.29331	0.881112483349884	0.61049	1.94362	12.77007
Trial1	1	1	noBlindfold	clockwise	practice	Guided	1	-0.5	-0.5	14.35474	-0.88341	-1.44889	-1.29356	0.881328955947852	0.325819	2.070574	12.56769
Trial1	1	1	noBlindfold	clockwise	practice	Guided	1	-0.5	-0.5	14.37474	-0.88339	-1.44892	-1.29372	0.881464320736469	0.194797	1.774348	11.94455
Trial1	1	1	noBlindfold	clockwise	practice	Guided	1	-0.5	-0.5	14.39473	-0.8833801	-1.44894	-1.2939	0.881622083147508	0.273993	1.757421	11.62624
Trial1	1	1	noBlindfold	clockwise	practice	Guided	1	-0.5	-0.5	14.41473	-0.88337	-1.44896	-1.29408	0.88177980236296	0.301154	1.812434	11.2591
Trial1	1	1	noBlindfold	clockwise	practice	Guided	1	-0.5	-0.5	14.43474	-0.88336	-1.44897	-1.29423	0.881910609340206	0.209222	1.765885	10.97207
Trial1	1	1	noBlindfold	clockwise	practice	Guided	1	-0.5	-0.5	14.45473	-0.88335	-1.44898	-1.2945	0.882149241188213	-0.094244	1.702408	10.7359
Trial1	1	1	noBlindfold	clockwise	practice	Guided	1	-0.5	-0.5	14.47473	-0.8834	-1.449	-1.29465	0.882306119574534	-1.066035	1.998634	10.1896
Trial1	1	1	noBlindfold	clockwise	practice	Guided	1	-0.5	-0.5	14.49474	-0.88349	-1.449	-1.29482	0.88249844103122	-1.809649	2.159442	10.00906
Trial1	1	1	noBlindfold	clockwise	practice	Guided	1	-0.5	-0.5	14.51474	-0.88397	-1.44896	-1.29497	0.882842191660862	-2.471231	2.290628	9.949762
Trial1	1	1	noBlindfold	clockwise	practice	Guided	1	-0.5	-0.5	14.53473	-0.8852	-1.44889	-1.2951	0.883494754056356	-2.846433	2.438741	9.733294
Trial1	1	1	noBlindfold	clockwise	practice	Guided	1	-0.5	-0.5	14.55473	-0.88744	-1.44881	-1.29537	0.884716416046142	-2.720316	2.468363	9.524837
Trial1	1	1	noBlindfold	clockwise	practice	Guided	1	-0.5	-0.5	14.57474	-0.89481	-1.44887	-1.29555	0.888129910101269	-2.114186	1.884375	8.908444
Trial1	1	1	noBlindfold	clockwise	practice	Guided	1	-0.5	-0.5	14.59473	-0.8993	-1.44901	-1.29575	0.89031374852116	-2.050759	1.727798	8.398974
Trial1	1	1	noBlindfold	clockwise	practice	Guided	1	-0.5	-0.5	14.61473	-0.9043599	-1.44912	-1.29591	0.892737188535727	-1.974412	1.626235	8.137704
Trial1	1	1	noBlindfold	clockwise	practice	Guided	1	-0.5	-0.5	14.63474	-0.91019	-1.44917	-1.29608	0.89554417548912	-1.964607	1.723567	7.808633
Trial1	1	1	noBlindfold	clockwise	practice	Guided	1	-0.5	-0.5	14.65474	-0.91641	-1.44916	-1.29646	0.898746847286984	-1.824623	1.706639	7.408322
Trial1	1	1	noBlindfold	clockwise	practice	Guided	1	-0.5	-0.5	14.67473	-0.93004	-1.44922	-1.29671	0.905362496551797	-1.197101	1.414645	6.562677
Trial1	1	1	noBlindfold	clockwise	practice	Guided	1	-0.5	-0.5	14.69473	-0.93698	-1.44929	-1.29699	0.908924995450784	-0.800621	1.211519	5.980969
Trial1	1	1	noBlindfold	clockwise	practice	Guided	1	-0.5	-0.5	14.71474	-0.94387	-1.4494	-1.29728	0.912510876133564	-0.427884	0.889902	5.378333
Trial1	1	1	noBlindfold	clockwise	practice	Guided	1	-0.5	-0.5	14.73473	-0.95026	-1.44953	-1.29753	0.915853757435147	-0.0049753	0.67408	4.870907
Trial1	1	1	noBlindfold	clockwise	practice	Guided	1	-0.5	-0.5	14.75473	-0.95559	-1.44965	-1.29781	0.918729006151104	0.216194	0.356685	4.369882
Trial1	1	1	noBlindfold	clockwise	practice	Guided	1	-0.5	-0.5	14.77473	-0.96051	-1.44978	-1.29829	0.921594499355769	0.337283	-0.0030958	3.839615
Trial1	1	1	noBlindfold	clockwise	practice	Guided	1	-0.5	-0.5	14.79474	-0.96752	-1.4501	-1.29849	0.925289849144042	0.200592	-0.11307	2.995802
Trial1	1	1	noBlindfold	clockwise	practice	Guided	1	-0.5	-0.5	14.81473	-0.97008	-1.4501	-1.2987	0.926766862491765	0.135304	-0.193428	2.6347
Trial1	1	1	noBlindfold	clockwise	practice	Guided	1	-0.5	-0.5	14.83473	-0.97221	-1.45008	-1.29894	0.928055792759734	0.126142	-0.057974	2.041815
Trial1	1	1	noBlindfold	clockwise	practice	Guided	1	-0.5	-0.5	14.85474	-0.97388	-1.45004	-1.29934	0.929250611417445	0.157005	0.035134	1.630936
Trial1	1	1	noBlindfold	clockwise	practice	Guided	1	-0.5	-0.5	14.87474	-0.9762	-1.45005	-1.29953	0.930599134859259	0.258988	-0.231401	0.913861
Trial1	1	1	noBlindfold	clockwise	practice	Guided	1	-0.5	-0.5	14.89473	-0.97681	-1.4501	-1.29968	0.931040197477769	0.270132	-0.193249	0.62844
Trial1	1	1	noBlindfold	clockwise	practice	Guided	1	-0.5	-0.5	14.91473	-0.97703	-1.4501	-1.29976	0.931221714019383	0.225609	-0.197433	0.397041
Trial1	1	1	noBlindfold	clockwise	practice	Guided	1	-0.5	-0.5	14.93474	-0.97698	-1.45011	-1.29981	0.93123889415676	0.357794	-0.31162	0.345293
Trial1	1	1	noBlindfold	clockwise	practice	Guided	1	-0.5	-0.5	14.95473	-0.97674	-1.45015	-1.29987	0.931167584117426	0.352613	-0.413082	0.273849
Trial1	1	1	noBlindfold	clockwise	practice	Guided	1	-0.5	-0.5	14.97473	-0.97581	-1.45028	-1.29986	0.930683172972478	0.164296	-0.66268	0.209966
Trial1	1	1	noBlindfold	clockwise	practice	Guided	1	-0.5	-0.5	14.99474	-0.97534	-1.45029	-1.29977	0.930365612520532	0.090789	-0.417196	0.499407
Trial1	1	1	noBlindfold	clockwise	practice	Guided	1	-0.5	-0.5	15.01474	-0.975	-1.45028	-1.29975	0.930174807180433	0.289414	-0.446778	0.608418
Trial1	1	1	noBlindfold	clockwise	practice	Guided	1	-0.5	-0.5	15.03473	-0.97463	-1.45026	-1.29986	0.930080456613543	0.479898	-0.472127	0.053218
Trial1	1	1	noBlindfold	clockwise	practice	Guided	1	-0.5	-0.5	15.05473	-0.97393	-1.45023	-1.29985	0.929714820708561	0.772362	-0.323903	0.259879
Trial1	1	1	noBlindfold	clockwise	practice	Guided	1	-0.5	-0.5	15.07474	-0.97089	-1.45013	-1.29978	0.928108530711991	0.812623	-0.277216	0.441427
Trial1	1	1	noBlindfold	clockwise	practice	Guided	1	-0.5	-0.5	15.09473	-0.96838	-1.45012	-1.29971	0.926777179792665	0.498175	-0.162886	0.532767
Trial1	1	1	noBlindfold	clockwise	practice	Guided	1	-0.5	-0.5	15.11473	-0.96561	-1.4501	-1.29928	0.92500870329411	0.380566	-0.217859	1.269945
Trial1	1	1	noBlindfold	clockwise	practice	Guided	1	-0.5	-0.5	15.13474	-0.9627	-1.45014	-1.2981	0.922526368254137	0.215611	-0.670592	3.897296
Trial1	1	1	noBlindfold	clockwise	practice	Guided	1	-0.5	-0.5	15.15474	-0.96004	-1.4503	-1.29469	0.918242472313069	-0.091222	-0.920269	8.220555
Trial1	1	1	noBlindfold	clockwise	practice	Guided	1	-0.5	-0.5	15.17473	-0.95803	-1.45023	-1.29403	0.916665168307323	0.112648	0.907861	11.72649
Trial1	1	1	noBlindfold	clockwise	practice	Guided	1	-0.5	-0.5	15.19473	-0.95802	-1.45013	-1.29323	0.915967396888778	0.294328	1.347968	13.29325
Trial1	1	1	noBlindfold	clockwise	practice	Guided	1	-0.5	-0.5	15.21474	-0.95799	-1.44996	-1.29206	0.914939289269841	0.131961	1.68228	16.37531
Trial1	1	1	noBlindfold	clockwise	practice	Guided	1	-0.5	-0.5	15.23473	-0.95797	-1.44987	-1.29055	0.913622369666689	0.681564	2.43554	19.25562
Trial1	1	1	noBlindfold	clockwise	practice	Guided	1	-0.5	-0.5	15.25473	-0.9579	-1.44971	-1.28898	0.912229055911951	1.262922	2.558263	22.41134
Trial1	1	1	noBlindfold	clockwise	practice	Guided	1	-0.5	-0.5	15.27473	-0.95781	-1.44961	-1.28673	0.910238515602794	1.727517	2.262037	24.98514
Trial1	1	1	noBlindfold	clockwise	practice	Guided	1	-0.5	-0.5	15.29474	-0.95758	-1.44948	-1.28566	0.909198058505703	2.280775	2.350904	29.07494
Trial1	1	1	noBlindfold	clockwise	practice	Guided	1	-0.5	-0.5	15.31473	-0.95745	-1.44941	-1.28445	0.908087201178417	2.622474	2.532872	31.7089
Trial1	1	1	noBlindfold	clockwise	practice	Guided	1	-0.5	-0.5	15.33473	-0.9573	-1.44935	-1.28317	0.906906015988	2.705822	2.554031	34.07871
Trial1	1	1	noBlindfold	clockwise	practice	Guided	1	-0.5	-0.5	15.35474	-0.95716	-1.44928	-1.28088	0.904858439943664	2.526114	2.917966	36.52975
Trial1	1	1	noBlindfold	clockwise	practice	Guided	1	-0.5	-0.5	15.37474	-0.95693	-1.44912	-1.2797	0.903723948968727	1.62289	3.489259	41.18158
Trial1	1	1	noBlindfold	clockwise	practice	Guided	1	-0.5	-0.5	15.39473	-0.95685	-1.44904	-1.27858	0.902717372438275	1.120254	3.654299	43.49377
Trial1	1	1	noBlindfold	clockwise	practice	Guided	1	-0.5	-0.5	15.41473	-0.9568	-1.44895	-1.27735	0.901631495526706	0.634121	3.760094	45.83202
Trial1	1	1	noBlindfold	clockwise	practice	Guided	1	-0.5	-0.5	15.43474	-0.95678	-1.44886	-1.27596	0.900423256710062	0.219009	4.280605	48.86926
Trial1	1	1	noBlindfold	clockwise	practice	Guided	1	-0.5	-0.5	15.45473	-0.95676	-1.44876	-1.27309	0.897940788237156	0.481464	4.542977	51.91219
Trial1	1	1	noBlindfold	clockwise	practice	Guided	1	-0.5	-0.5	15.47473	-0.95666	-1.44859	-1.27196	0.896917277799959	1.527788	3.848962	57.01343
Trial1	1	1	noBlindfold	clockwise	practice	Guided	1	-0.5	-0.5	15.49474	-0.95656	-1.44855	-1.27103	0.896065974391102	2.528062	3.480795	58.65756
Trial1	1	1	noBlindfold	clockwise	practice	Guided	1	-0.5	-0.5	15.51474	-0.9564	-1.44853	-1.27041	0.895450987955714	3.142722	3.319987	59.93915
Trial1	1	1	noBlindfold	clockwise	practice	Guided	1	-0.5	-0.5	15.53473	-0.95623	-1.44851	-1.26994	0.894960046988661	3.568965	3.485027	60.82344
Trial1	1	1	noBlindfold	clockwise	practice	Guided	1	-0.5	-0.5	15.55473	-0.95605	-1.44848	-1.26837	0.89351784762289	3.46759	3.544272	62.40424
Trial1	1	1	noBlindfold	clockwise	practice	Guided	1	-0.5	-0.5	15.57474	-0.95574	-1.44844	-1.26774	0.89281781434483	2.196906	3.472331	65.26176
Trial1	1	1	noBlindfold	clockwise	practice	Guided	1	-0.5	-0.5	15.59473	-0.95565	-1.44842	-1.26717	0.892281700363164	0.961009	3.937829	66.30996
Trial1	1	1	noBlindfold	clockwise	practice	Guided	1	-0.5	-0.5	15.61473	-0.95563	-1.44836	-1.26646	0.891661114660259	-0.310246	4.547209	68.31181
Trial1	1	1	noBlindfold	clockwise	practice	Guided	1	-0.5	-0.5	15.63474	-0.95567	-1.4483	-1.26594	0.891234727311101	-0.867766	4.441414	69.19018
Trial1	1	1	noBlindfold	clockwise	practice	Guided	1	-0.5	-0.5	15.65474	-0.95573	-1.44826	-1.26584	0.891179363026518	-1.212315	3.925134	69.09164
Trial1	1	1	noBlindfold	clockwise	practice	Guided	1	-0.5	-0.5	15.67473	-0.95577	-1.44824	-1.26559	0.890985109347199	-1.172348	4.179042	68.68317
Trial1	1	1	noBlindfold	clockwise	practice	Guided	1	-0.5	-0.5	15.69473	-0.9557999	-1.44821	-1.26545	0.890880062894818	0.176631	3.480795	65.83726
Trial1	1	1	noBlindfold	clockwise	practice	Guided	1	-0.5	-0.5	15.71474	-0.95578	-1.44823	-1.26536	0.890792546702493	1.295801	2.765621	63.63515
Trial1	1	1	noBlindfold	clockwise	practice	Guided	1	-0.5	-0.5	15.73473	-0.95572	-1.44827	-1.26534	0.890744629926667	1.761774	2.405918	61.04042
Trial1	1	1	noBlindfold	clockwise	practice	Guided	1	-0.5	-0.5	15.75473	-0.95563	-1.44833	-1.26556	0.890887579529442	2.178314	2.253573	58.13873
Trial1	1	1	noBlindfold	clockwise	practice	Guided	1	-0.5	-0.5	15.77473	-0.95545	-1.44844	-1.26571	0.890924519440184	1.862155	1.98697	51.55056
Trial1	1	1	noBlindfold	clockwise	practice	Guided	1	-0.5	-0.5	15.79474	-0.95538	-1.44849	-1.26606	0.89118955677572	1.581661	2.15201	47.89407
Trial1	1	1	noBlindfold	clockwise	practice	Guided	1	-0.5	-0.5	15.81473	-0.95531	-1.44853	-1.26677	0.89176432315424	1.405027	2.067374	45.76888
Trial1	1	1	noBlindfold	clockwise	practice	Guided	1	-0.5	-0.5	15.83473	-0.95523	-1.44858	-1.26784	0.892643532427862	1.518671	1.855784	43.51207
Trial1	1	1	noBlindfold	clockwise	practice	Guided	1	-0.5	-0.5	15.85474	-0.95515	-1.44863	-1.27068	0.89504699116785	1.595953	1.360663	41.98595
Trial1	1	1	noBlindfold	clockwise	practice	Guided	1	-0.5	-0.5	15.87474	-0.955	-1.44875	-1.27254	0.896572916775713	1.197855	1.63573	38.52181
Trial1	1	1	noBlindfold	clockwise	practice	Guided	1	-0.5	-0.5	15.89473	-0.9549299	-1.44881	-1.27441	0.898149274947089	1.047914	0.865543	38.11349
Trial1	1	1	noBlindfold	clockwise	practice	Guided	1	-0.5	-0.5	15.91473	-0.95488	-1.44888	-1.27644	0.89987494969544	0.666459	1.123682	37.74838
Trial1	1	1	noBlindfold	clockwise	practice	Guided	1	-0.5	-0.5	15.93474	-0.95486	-1.44892	-1.27848	0.901625635708008	0.154785	1.817698	36.90475
Trial1	1	1	noBlindfold	clockwise	practice	Guided	1	-0.5	-0.5	15.95473	-0.95487	-1.44893	-1.28187	0.904559236553023	-0.320253	1.699207	36.44175
Trial1	1	1	noBlindfold	clockwise	practice	Guided	1	-0.5	-0.5	15.97473	-0.95495	-1.44897	-1.28253	0.905169930252928	-0.996235	1.910797	34.281
Trial1	1	1	noBlindfold	clockwise	practice	Guided	1	-0.5	-0.5	15.99474	-0.955	-1.44899	-1.28301	0.905610100557634	-0.901474	1.398749	33.53565
Trial1	1	1	noBlindfold	clockwise	practice	Guided	1	-0.5	-0.5	16.01474	-0.95504	-1.44903	-1.28347	0.906027863768197	-0.578469	1.132146	32.58236
Trial1	1	1	noBlindfold	clockwise	practice	Guided	1	-0.5	-0.5	16.03473	-0.95506	-1.44906	-1.28408	0.906565551665995	-0.279397	1.331041	31.34418
Trial1	1	1	noBlindfold	clockwise	practice	Guided	1	-0.5	-0.5	16.05473	-0.95506	-1.44909	-1.2853	0.907620914305392	0.122179	0.988265	29.96543
Trial1	1	1	noBlindfold	clockwise	practice	Guided	1	-0.5	-0.5	16.07474	-0.95502	-1.4492	-1.28584	0.908068122712115	0.633395	0.556525	27.99417
Trial1	1	1	noBlindfold	clockwise	practice	Guided	1	-0.5	-0.5	16.09473	-0.95499	-1.44925	-1.28646	0.90858974485553	0.590601	0.66232	26.55204
Trial1	1	1	noBlindfold	clockwise	practice	Guided	1	-0.5	-0.5	16.11473	-0.95496	-1.44929	-1.28701	0.909050746454153	0.484518	0.429528	25.52069
Trial1	1	1	noBlindfold	clockwise	practice	Guided	1	-0.5	-0.5	16.13474	-0.9549299	-1.44934	-1.28746	0.909425449828654	0.358313	0.365945	24.76628
Trial1	1	1	noBlindfold	clockwise	practice	Guided	1	-0.5	-0.5	16.15474	-0.95492	-1.44938	-1.28793	0.909827403546752	0.156797	0.471643	23.81418
Trial1	1	1	noBlindfold	clockwise	practice	Guided	1	-0.5	-0.5	16.17473	-0.95492	-1.44942	-1.28897	0.910728198540538	0.028663	0.420758	22.69827
Trial1	1	1	noBlindfold	clockwise	practice	Guided	1	-0.5	-0.5	16.19473	-0.95491	-1.4495	-1.28952	0.911199736857876	0.065266	0.217485	20.72956
Trial1	1	1	noBlindfold	clockwise	practice	Guided	1	-0.5	-0.5	16.21474	-0.9549	-1.44953	-1.29022	0.911801358540017	0.201844	0.318971	19.17392
Trial1	1	1	noBlindfold	clockwise	practice	Guided	1	-0.5	-0.5	16.23473	-0.95489	-1.44957	-1.29096	0.912437812410768	0.348271	0.136937	17.72713
Trial1	1	1	noBlindfold	clockwise	practice	Guided	1	-0.5	-0.5	16.25473	-0.95486	-1.4496	-1.29216	0.913463252615843	0.527189	0.08613	16.35657
Trial1	1	1	noBlindfold	clockwise	practice	Guided	1	-0.5	-0.5	16.27473	-0.95479	-1.44967	-1.29249	0.913714588589941	0.674049	-0.015463	14.88007
Trial1	1	1	noBlindfold	clockwise	practice	Guided	1	-0.5	-0.5	16.29474	-0.9547501	-1.4497	-1.29288	0.91403304362762	0.660184	-0.023917	14.10885
Trial1	1	1	noBlindfold	clockwise	practice	Guided	1	-0.5	-0.5	16.31473	-0.95472	-1.44973	-1.29327	0.914356373010669	0.539811	-0.011213	13.20636
Trial1	1	1	noBlindfold	clockwise	practice	Guided	1	-0.5	-0.5	16.33473	-0.9547	-1.44976	-1.29362	0.914650082182744	0.323219	0.149582	12.58357
Trial1	1	1	noBlindfold	clockwise	practice	Guided	1	-0.5	-0.5	16.35474	-0.95469	-1.44977	-1.29429	0.915226472905034	-0.0040414	0.327256	11.83435
Trial1	1	1	noBlindfold	clockwise	practice	Guided	1	-0.5	-0.5	16.37474	-0.95471	-1.44978	-1.29455	0.915462069429591	-0.319934	0.27208	10.84545
Trial1	1	1	noBlindfold	clockwise	practice	Guided	1	-0.5	-0.5	16.39473	-0.95473	-1.44979	-1.29479	0.915680370289233	-0.422318	0.216991	10.25411
Trial1	1	1	noBlindfold	clockwise	practice	Guided	1	-0.5	-0.5	16.41473	-0.9547501	-1.4498	-1.29499	0.915863973428854	-0.435079	0.166155	9.883022
Trial1	1	1	noBlindfold	clockwise	practice	Guided	1	-0.5	-0.5	16.43474	-0.95477	-1.44981	-1.29515	0.916012725521314	-0.372956	0.115334	9.582371
Trial1	1	1	noBlindfold	clockwise	practice	Guided	1	-0.5	-0.5	16.45473	-0.95479	-1.44983	-1.29564	0.916448000207206	-0.267763	0.089912	9.208729
Trial1	1	1	noBlindfold	clockwise	practice	Guided	1	-0.5	-0.5	16.47473	-0.9548	-1.44986	-1.29597	0.91673945642353	-0.053886	-0.172448	7.931066
Trial1	1	1	noBlindfold	clockwise	practice	Guided	1	-0.5	-0.5	16.49474	-0.9548	-1.44988	-1.29626	0.916991398616726	0.034012	-0.104693	7.334979
Trial1	1	1	noBlindfold	clockwise	practice	Guided	1	-0.5	-0.5	16.51474	-0.9548	-1.4499	-1.29648	0.917182285225072	0.139236	-0.130049	6.939939
Trial1	1	1	noBlindfold	clockwise	practice	Guided	1	-0.5	-0.5	16.53473	-0.95479	-1.44991	-1.29662	0.917299064087285	0.135622	-0.146941	6.70743
Trial1	1	1	noBlindfold	clockwise	practice	Guided	1	-0.5	-0.5	16.55473	-0.95478	-1.44993	-1.29677	0.917424235661997	0.197203	-0.1596	6.42402
Trial1	1	1	noBlindfold	clockwise	practice	Guided	1	-0.5	-0.5	16.57474	-0.95477	-1.44994	-1.29713	0.917731956253885	0.210331	-0.239945	6.045295
Trial1	1	1	noBlindfold	clockwise	practice	Guided	1	-0.5	-0.5	16.59473	-0.9547501	-1.44999	-1.29731	0.917878448192417	0.185941	-0.383641	5.311439
Trial1	1	1	noBlindfold	clockwise	practice	Guided	1	-0.5	-0.5	16.61473	-0.95474	-1.45001	-1.29745	0.917995132719035	0.211159	-0.383538	5.058209
Trial1	1	1	noBlindfold	clockwise	practice	Guided	1	-0.5	-0.5	16.63474	-0.95473	-1.45002	-1.29756	0.918085652724292	0.243572	-0.31573	4.791328
Trial1	1	1	noBlindfold	clockwise	practice	Guided	1	-0.5	-0.5	16.65474	-0.95471	-1.45004	-1.29771	0.918206045261309	0.29348	-0.311404	4.623818
Trial1	1	1	noBlindfold	clockwise	practice	Guided	1	-0.5	-0.5	16.67473	-0.95467	-1.45006	-1.29776	0.918229738676985	0.350107	-0.340845	4.438487
Trial1	1	1	noBlindfold	clockwise	practice	Guided	1	-0.5	-0.5	16.69473	-0.95465	-1.45007	-1.29779	0.918245818499194	0.359666	-0.357677	4.389781
Trial1	1	1	noBlindfold	clockwise	practice	Guided	1	-0.5	-0.5	16.71474	-0.95464	-1.45008	-1.29782	0.918267064345745	0.360231	-0.408352	4.31956
Trial1	1	1	noBlindfold	clockwise	practice	Guided	1	-0.5	-0.5	16.73473	-0.95462	-1.45009	-1.29787	0.918300472705454	0.312039	-0.450547	4.147539
Trial1	1	1	noBlindfold	clockwise	practice	Guided	1	-0.5	-0.5	16.75473	-0.95461	-1.45011	-1.29794	0.918356448289047	0.272989	-0.467387	4.122427
Trial1	1	1	noBlindfold	clockwise	practice	Guided	1	-0.5	-0.5	16.77473	-0.95458	-1.45013	-1.29796	0.918358979222111	0.199386	-0.441781	4.004993
Trial1	1	1	noBlindfold	clockwise	practice	Guided	1	-0.5	-0.5	16.79474	-0.95458	-1.45014	-1.29798	0.918376277248951	0.192925	-0.416272	3.955009
Trial1	1	1	noBlindfold	clockwise	practice	Guided	1	-0.5	-0.5	16.81473	-0.9545701	-1.45015	-1.298	0.918388855638218	0.194745	-0.441547	3.899704
Trial1	1	1	noBlindfold	clockwise	practice	Guided	1	-0.5	-0.5	16.83473	-0.95456	-1.45015	-1.29804	0.918418570351661	0.209893	-0.496459	3.774877
Trial1	1	1	noBlindfold	clockwise	practice	Guided	1	-0.5	-0.5	16.85474	-0.95455	-1.45016	-1.29808	0.918448315449619	0.235913	-0.581071	3.733341
Trial1	1	1	noBlindfold	clockwise	practice	Guided	1	-0.5	-0.5	16.87474	-0.95454	-1.45018	-1.29816	0.918512896708378	0.175992	-0.636084	3.65224
Trial1	1	1	noBlindfold	clockwise	practice	Guided	1	-0.5	-0.5	16.89473	-0.95452	-1.4502	-1.29821	0.918546523920875	0.208385	-0.661475	3.453143
Trial1	1	1	noBlindfold	clockwise	practice	Guided	1	-0.5	-0.5	16.91473	-0.95451	-1.45021	-1.29825	0.918576243208959	0.246113	-0.72072	3.329593
Trial1	1	1	noBlindfold	clockwise	practice	Guided	1	-0.5	-0.5	16.93474	-0.9545	-1.45023	-1.29829	0.918606096468437	0.244005	-0.653012	3.252894
Trial1	1	1	noBlindfold	clockwise	practice	Guided	1	-0.5	-0.5	16.95473	-0.95449	-1.45024	-1.29839	0.918688090107128	0.292087	-0.682634	3.227902
Trial1	1	1	noBlindfold	clockwise	practice	Guided	1	-0.5	-0.5	16.97473	-0.95446	-1.45026	-1.29845	0.918725340638285	0.307962	-0.750343	2.944491
Trial1	1	1	noBlindfold	clockwise	practice	Guided	1	-0.5	-0.5	16.99474	-0.95443	-1.45028	-1.29851	0.918762653516987	0.340143	-0.76727	2.813197
Trial1	1	1	noBlindfold	clockwise	practice	Guided	1	-0.5	-0.5	17.01474	-0.95439	-1.4503	-1.29857	0.918795091643502	0.367922	-0.733416	2.648593
Trial1	1	1	noBlindfold	clockwise	practice	Guided	1	-0.5	-0.5	17.03473	-0.95435	-1.45032	-1.29864	0.918836104862072	0.395503	-0.792661	2.619564
Trial1	1	1	noBlindfold	clockwise	practice	Guided	1	-0.5	-0.5	17.05473	-0.95429	-1.45034	-1.29878	0.91892810661551	0.4189	-0.737648	2.421649
Trial1	1	1	noBlindfold	clockwise	practice	Guided	1	-0.5	-0.5	17.07474	-0.95411	-1.45036	-1.29887	0.91891737438729	0.515657	-0.737648	2.133649
Trial1	1	1	noBlindfold	clockwise	practice	Guided	1	-0.5	-0.5	17.09473	-0.95393	-1.45036	-1.299	0.918941408625022	0.523635	-0.729184	1.886928
Trial1	1	1	noBlindfold	clockwise	practice	Guided	1	-0.5	-0.5	17.11473	-0.95362	-1.45037	-1.29915	0.918918835417523	0.552578	-0.716489	1.595114
Trial1	1	1	noBlindfold	clockwise	practice	Guided	1	-0.5	-0.5	17.13474	-0.95313	-1.45036	-1.2993	0.918807603512824	0.6029	-0.682634	1.36406
Trial1	1	1	noBlindfold	clockwise	practice	Guided	1	-0.5	-0.5	17.15474	-0.95239	-1.45033	-1.29953	0.918642988109864	0.580433	-0.610694	1.085687
Trial1	1	1	noBlindfold	clockwise	practice	Guided	1	-0.5	-0.5	17.17473	-0.95026	-1.45028	-1.29961	0.917665673601172	0.507221	-0.56414	0.775256
Trial1	1	1	noBlindfold	clockwise	practice	Guided	1	-0.5	-0.5	17.19473	-0.9488	-1.45027	-1.29964	0.916976251125704	0.447505	-0.576831	0.728118
Trial1	1	1	noBlindfold	clockwise	practice	Guided	1	-0.5	-0.5	17.21474	-0.9472	-1.45028	-1.29965	0.916203077700072	0.441848	-0.648772	0.69074
Trial1	1	1	noBlindfold	clockwise	practice	Guided	1	-0.5	-0.5	17.23473	-0.94547	-1.4503	-1.29967	0.915377316011146	0.403043	-0.627613	0.670451
Trial1	1	1	noBlindfold	clockwise	practice	Guided	1	-0.5	-0.5	17.25473	-0.94364	-1.4503	-1.2997	0.914514389585196	0.349495	-0.576831	0.559076
Trial1	1	1	noBlindfold	clockwise	practice	Guided	1	-0.5	-0.5	17.27473	-0.94167	-1.4503	-1.29977	0.91362160572334	0.304371	-0.59799	0.496525
Trial1	1	1	noBlindfold	clockwise	practice	Guided	1	-0.5	-0.5	17.29474	-0.93781	-1.45034	-1.2998	0.911788083947112	0.147736	-0.682626	0.402794
Trial1	1	1	noBlindfold	clockwise	practice	Guided	1	-0.5	-0.5	17.31473	-0.93594	-1.45035	-1.29982	0.910909245660171	0.125788	-0.631844	0.337774
Trial1	1	1	noBlindfold	clockwise	practice	Guided	1	-0.5	-0.5	17.33473	-0.9342099	-1.45034	-1.29985	0.910108936443148	0.074463	-0.724944	0.323106
Trial1	1	1	noBlindfold	clockwise	practice	Guided	1	-0.5	-0.5	17.35474	-0.93274	-1.45035	-1.29988	0.909434958157002	0.064249	-0.767262	0.243895
Trial1	1	1	noBlindfold	clockwise	practice	Guided	1	-0.5	-0.5	17.37474	-0.93138	-1.45037	-1.29991	0.908814975828338	0.072102	-0.788421	0.200496
Trial1	1	1	noBlindfold	clockwise	practice	Guided	1	-0.5	-0.5	17.39473	-0.92922	-1.45044	-1.29992	0.907800514016936	0.098636	-1.06772	0.163145
Trial1	1	1	noBlindfold	clockwise	practice	Guided	1	-0.5	-0.5	17.41473	-0.9284199	-1.45052	-1.29994	0.907440262449224	0.119928	-1.126965	0.08419
Trial1	1	1	noBlindfold	clockwise	practice	Guided	1	-0.5	-0.5	17.43474	-0.92782	-1.45057	-1.29996	0.907174709480095	0.18079	-1.207369	0.034085
Trial1	1	1	noBlindfold	clockwise	practice	Guided	1	-0.5	-0.5	17.45473	-0.92737	-1.4506	-1.29998	0.906980130265834	0.211106	-1.296237	0.025987
Trial1	1	1	noBlindfold	clockwise	practice	Guided	1	-0.5	-0.5	17.47473	-0.92697	-1.45071	-1.29998	0.906791743374383	0.262728	-1.605158	0.044803
Trial1	1	1	noBlindfold	clockwise	practice	Guided	1	-0.5	-0.5	17.49474	-0.92695	-1.45078	-1.29998	0.906782313600832	0.35394	-1.719417	-0.013391
Trial1	1	1	noBlindfold	clockwise	practice	Guided	1	-0.5	-0.5	17.51474	-0.92694	-1.45081	-1.29998	0.906777598843154	0.20325	-1.596695	0.0015354
Trial1	1	1	noBlindfold	clockwise	practice	Guided	1	-0.5	-0.5	17.53473	-0.92693	-1.45081	-1.29998	0.906772912234809	0.217847	-1.588231	0.046234
Trial1	1	1	noBlindfold	clockwise	practice	Guided	1	-0.5	-0.5	17.55473	-0.9269201	-1.45081	-1.29997	0.906759496592951	0.282759	-1.664404	0.112552
Trial1	1	1	noBlindfold	clockwise	practice	Guided	1	-0.5	-0.5	17.57474	-0.92689	-1.45083	-1.29996	0.906736518811419	0.24077	-1.710953	0.263327
Trial1	1	1	noBlindfold	clockwise	practice	Guided	1	-0.5	-0.5	17.59473	-0.92688	-1.45085	-1.29994	0.906714240826575	0.282911	-1.782894	0.418744
Trial1	1	1	noBlindfold	clockwise	practice	Guided	1	-0.5	-0.5	17.61473	-0.92686	-1.45087	-1.29991	0.906678203737061	0.278799	-1.863298	0.563192
Trial1	1	1	noBlindfold	clockwise	practice	Guided	1	-0.5	-0.5	17.63474	-0.92685	-1.45091	-1.29987	0.906638256994943	0.291469	-1.931007	0.663192
Trial1	1	1	noBlindfold	clockwise	practice	Guided	1	-0.5	-0.5	17.65474	-0.92682	-1.45095	-1.29983	0.906588804340321	0.294076	-2.053729	0.789876
Trial1	1	1	noBlindfold	clockwise	practice	Guided	1	-0.5	-0.5	17.67473	-0.9268	-1.451	-1.29971	0.906473602121768	0.271785	-2.159524	0.932431
Trial1	1	1	noBlindfold	clockwise	practice	Guided	1	-0.5	-0.5	17.69473	-0.92673	-1.45111	-1.29963	0.90636998179386	0.355931	-2.426128	1.277371
Trial1	1	1	noBlindfold	clockwise	practice	Guided	1	-0.5	-0.5	17.71474	-0.92669	-1.45116	-1.29957	0.906298356268641	0.328167	-2.434591	1.412152
Trial1	1	1	noBlindfold	clockwise	practice	Guided	1	-0.5	-0.5	17.73473	-0.92666	-1.45118	-1.29952	0.906240041171143	0.289456	-2.4092	1.531391
Trial1	1	1	noBlindfold	clockwise	practice	Guided	1	-0.5	-0.5	17.75473	-0.92665	-1.45118	-1.29946	0.906182348818068	0.269844	-2.379578	1.684518
Trial1	1	1	noBlindfold	clockwise	practice	Guided	1	-0.5	-0.5	17.77473	-0.92663	-1.45119	-1.29929	0.906023026659018	0.227828	-2.476909	1.928743
Trial1	1	1	noBlindfold	clockwise	practice	Guided	1	-0.5	-0.5	17.79474	-0.92661	-1.45121	-1.29925	0.905978288527021	0.114344	-2.481141	2.129467
Trial1	1	1	noBlindfold	clockwise	practice	Guided	1	-0.5	-0.5	17.81473	-0.92661	-1.45121	-1.2992	0.905934224318675	0.071493	-2.426128	2.215361
Trial1	1	1	noBlindfold	clockwise	practice	Guided	1	-0.5	-0.5	17.83473	-0.9266	-1.45121	-1.29914	0.905876534259536	0.062557	-2.426128	2.356214
Trial1	1	1	noBlindfold	clockwise	practice	Guided	1	-0.5	-0.5	17.85474	-0.9266	-1.45121	-1.29908	0.905823532429872	0.059806	-2.464214	2.475112
Trial1	1	1	noBlindfold	clockwise	practice	Guided	1	-0.5	-0.5	17.87474	-0.9266	-1.45122	-1.29901	0.905761908397947	0.072593	-2.493836	2.575098
Trial1	1	1	noBlindfold	clockwise	practice	Guided	1	-0.5	-0.5	17.89473	-0.92659	-1.45122	-1.29898	0.905730663916829	0.140872	-2.519227	2.617219
Trial1	1	1	noBlindfold	clockwise	practice	Guided	1	-0.5	-0.5	17.91473	-0.92659	-1.45123	-1.29895	0.905704163929577	0.157167	-2.519227	2.678822
Trial1	1	1	noBlindfold	clockwise	practice	Guided	1	-0.5	-0.5	17.93474	-0.92658	-1.45123	-1.29892	0.905673052793491	0.279392	-2.603863	2.718146
Trial1	1	1	noBlindfold	clockwise	practice	Guided	1	-0.5	-0.5	17.95473	-0.92657	-1.45124	-1.29884	0.905597803883706	0.261055	-2.633486	2.830638
Trial1	1	1	noBlindfold	clockwise	practice	Guided	1	-0.5	-0.5	17.97473	-0.92656	-1.45125	-1.29879	0.905548949742888	0.249118	-2.675804	3.043769
Trial1	1	1	noBlindfold	clockwise	practice	Guided	1	-0.5	-0.5	17.99474	-0.92655	-1.45126	-1.29871	0.90547367414916	0.153477	-2.718122	3.208353
Trial1	1	1	noBlindfold	clockwise	practice	Guided	1	-0.5	-0.5	18.01474	-0.92655	-1.45127	-1.29863	0.905403116990873	0.070225	-2.747744	3.434869
Trial1	1	1	noBlindfold	clockwise	practice	Guided	1	-0.5	-0.5	18.03473	-0.92655	-1.45128	-1.29853	0.905314896461695	0.020196	-2.705426	3.640223
Trial1	1	1	noBlindfold	clockwise	practice	Guided	1	-0.5	-0.5	18.05473	-0.92655	-1.45128	-1.29826	0.905076744829406	-0.032695	-2.637718	3.858643
Trial1	1	1	noBlindfold	clockwise	practice	Guided	1	-0.5	-0.5	18.07474	-0.92656	-1.45129	-1.29808	0.904922707144856	-0.221246	-2.599631	4.492299
Trial1	1	1	noBlindfold	clockwise	practice	Guided	1	-0.5	-0.5	18.09473	-0.92657	-1.45129	-1.2979	0.904768651057014	-0.279495	-2.603863	4.880754
Trial1	1	1	noBlindfold	clockwise	practice	Guided	1	-0.5	-0.5	18.11473	-0.92658	-1.45129	-1.29772	0.904614604661668	-0.361051	-2.570009	5.297577
Trial1	1	1	noBlindfold	clockwise	practice	Guided	1	-0.5	-0.5	18.13474	-0.9266	-1.45129	-1.29756	0.904483006760227	-0.454092	-2.599631	5.588845
Trial1	1	1	noBlindfold	clockwise	practice	Guided	1	-0.5	-0.5	18.15474	-0.92662	-1.45129	-1.29743	0.904377745249195	-0.581743	-2.612327	5.854879
Trial1	1	1	noBlindfold	clockwise	practice	Guided	1	-0.5	-0.5	18.17473	-0.92665	-1.45129	-1.29726	0.904242032720061	-0.674034	-2.591168	6.010817
Trial1	1	1	noBlindfold	clockwise	practice	Guided	1	-0.5	-0.5	18.19473	-0.9267	-1.45129	-1.29723	0.904239220491708	-0.683386	-2.536154	6.113383
Trial1	1	1	noBlindfold	clockwise	practice	Guided	1	-0.5	-0.5	18.21474	-0.92672	-1.45129	-1.2972	0.90422215783986	-0.631596	-2.544618	6.13221
Trial1	1	1	noBlindfold	clockwise	practice	Guided	1	-0.5	-0.5	18.23473	-0.9267401	-1.45129	-1.29718	0.904214085899824	-0.525546	-2.561545	6.145097
Trial1	1	1	noBlindfold	clockwise	practice	Guided	1	-0.5	-0.5	18.25473	-0.92675	-1.45129	-1.29714	0.904183471067142	-0.379819	-2.654645	6.100209
Trial1	1	1	noBlindfold	clockwise	practice	Guided	1	-0.5	-0.5	18.27473	-0.92676	-1.4513	-1.29712	0.904170513049257	-0.215068	-2.785831	6.125818
Trial1	1	1	noBlindfold	clockwise	practice	Guided	1	-0.5	-0.5	18.29474	-0.92677	-1.45131	-1.29711	0.904166516552447	-0.133967	-2.840844	6.128208
Trial1	1	1	noBlindfold	clockwise	practice	Guided	1	-0.5	-0.5	18.31473	-0.92677	-1.45132	-1.29709	0.904148860726152	-0.086642	-2.857771	6.15007
Trial1	1	1	noBlindfold	clockwise	practice	Guided	1	-0.5	-0.5	18.33473	-0.92677	-1.45133	-1.29708	0.904140032850066	-0.052917	-2.895857	6.130596
Trial1	1	1	noBlindfold	clockwise	practice	Guided	1	-0.5	-0.5	18.35474	-0.92678	-1.45134	-1.29705	0.904118304273142	-0.090647	-2.87893	6.186211
Trial1	1	1	noBlindfold	clockwise	practice	Guided	1	-0.5	-0.5	18.37474	-0.92678	-1.45136	-1.29703	0.904100648836221	-0.126652	-2.849308	6.326277
Trial1	1	1	noBlindfold	clockwise	practice	Guided	1	-0.5	-0.5	18.39473	-0.92679	-1.45137	-1.29701	0.904087797489843	-0.12925	-2.874698	6.313779
Trial1	1	1	noBlindfold	clockwise	practice	Guided	1	-0.5	-0.5	18.41473	-0.92679	-1.45137	-1.29699	0.904070142341811	-0.114403	-2.857771	6.422105
Trial1	1	1	noBlindfold	clockwise	practice	Guided	1	-0.5	-0.5	18.43474	-0.92679	-1.45138	-1.29697	0.904052382203367	-0.087904	-2.891626	6.524579
Trial1	1	1	noBlindfold	clockwise	practice	Guided	1	-0.5	-0.5	18.45473	-0.92679	-1.45138	-1.29695	0.904034832342362	-0.044462	-2.912785	6.548688
Trial1	1	1	noBlindfold	clockwise	practice	Guided	1	-0.5	-0.5	18.47473	-0.92679	-1.45139	-1.29691	0.903999627825955	-0.038099	-3.001652	6.598685
Trial1	1	1	noBlindfold	clockwise	practice	Guided	1	-0.5	-0.5	18.49474	-0.92679	-1.45141	-1.29689	0.903981868084808	0.022986	-2.980493	6.532723
Trial1	1	1	noBlindfold	clockwise	practice	Guided	1	-0.5	-0.5	18.51474	-0.92679	-1.45142	-1.29688	0.903973145881717	0.075959	-3.014348	6.507959
Trial1	1	1	noBlindfold	clockwise	practice	Guided	1	-0.5	-0.5	18.53473	-0.92679	-1.45143	-1.29686	0.90395549137585	0.148366	-3.031275	6.583421
Trial1	1	1	noBlindfold	clockwise	practice	Guided	1	-0.5	-0.5	18.55473	-0.92679	-1.45144	-1.29684	0.90393783696889	0.138118	-3.04397	6.562356
Trial1	1	1	noBlindfold	clockwise	practice	Guided	1	-0.5	-0.5	18.57474	-0.92678	-1.45146	-1.29684	0.90393313728867	0.159833	-3.124375	6.497284
Trial1	1	1	noBlindfold	clockwise	practice	Guided	1	-0.5	-0.5	18.59473	-0.92678	-1.45147	-1.29683	0.903924415162103	0.192324	-3.18362	6.505851
Trial1	1	1	noBlindfold	clockwise	practice	Guided	1	-0.5	-0.5	18.61473	-0.92677	-1.45148	-1.29682	0.903910832004818	0.283793	-3.141302	6.519613
Trial1	1	1	noBlindfold	clockwise	practice	Guided	1	-0.5	-0.5	18.63474	-0.92676	-1.45149	-1.29682	0.903906104263673	0.431323	-3.196315	6.479668
Trial1	1	1	noBlindfold	clockwise	practice	Guided	1	-0.5	-0.5	18.65474	-0.92675	-1.4515	-1.29683	0.903910232075636	0.736155	-3.247097	6.407001
Trial1	1	1	noBlindfold	clockwise	practice	Guided	1	-0.5	-0.5	18.67473	-0.92668	-1.45153	-1.29687	0.903912375112968	1.609403	-3.445991	6.113808
Trial1	1	1	noBlindfold	clockwise	practice	Guided	1	-0.5	-0.5	18.69473	-0.92642	-1.4516	-1.29698	0.903886614672155	2.19839	-3.6068	5.877973
Trial1	1	1	noBlindfold	clockwise	practice	Guided	1	-0.5	-0.5	18.71474	-0.92541	-1.45174	-1.2971	0.903516581248196	2.77968	-3.81839	5.689806
Trial1	1	1	noBlindfold	clockwise	practice	Guided	1	-0.5	-0.5	18.73473	-0.92329	-1.45187	-1.29718	0.902590980884589	3.21211	-3.941112	5.614499
Trial1	1	1	noBlindfold	clockwise	practice	Guided	1	-0.5	-0.5	18.75473	-0.91974	-1.45195	-1.29723	0.900975758096702	3.427206	-4.038443	5.493196
Trial1	1	1	noBlindfold	clockwise	practice	Guided	1	-0.5	-0.5	18.77473	-0.91458	-1.45201	-1.29717	0.898530268549869	3.578899	-4.10192	5.558829
Trial1	1	1	noBlindfold	clockwise	practice	Guided	1	-0.5	-0.5	18.79474	-0.8989	-1.45198	-1.29717	0.891404124405738	3.669371	-3.699899	5.629818
Trial1	1	1	noBlindfold	clockwise	practice	Guided	1	-0.5	-0.5	18.81473	-0.88852	-1.4519	-1.29719	0.886825687599986	3.726553	-3.81839	5.618639
Trial1	1	1	noBlindfold	clockwise	practice	Guided	1	-0.5	-0.5	18.83473	-0.87634	-1.4519	-1.2972	0.881566536329155	3.693431	-3.881867	5.538843
Trial1	1	1	noBlindfold	clockwise	practice	Guided	1	-0.5	-0.5	18.85474	-0.86243	-1.45193	-1.29722	0.875736973174479	3.696812	-3.843781	5.548344
Trial1	1	1	noBlindfold	clockwise	practice	Guided	1	-0.5	-0.5	18.87474	-0.84633	-1.45193	-1.29727	0.869243353636375	3.792279	-3.898794	5.51853
Trial1	1	1	noBlindfold	clockwise	practice	Guided	1	-0.5	-0.5	18.89473	-0.8097399	-1.45198	-1.2973	0.855351445228662	4.033144	-4.051139	5.405442
Trial1	1	1	noBlindfold	clockwise	practice	Guided	1	-0.5	-0.5	18.91473	-0.78869	-1.45203	-1.29731	0.847965286425918	3.993055	-4.10192	5.362942
Trial1	1	1	noBlindfold	clockwise	practice	Guided	1	-0.5	-0.5	18.93474	-0.76512	-1.45205	-1.29731	0.84023321623221	3.84758	-4.156934	5.387126
Trial1	1	1	noBlindfold	clockwise	practice	Guided	1	-0.5	-0.5	18.95473	-0.73981	-1.45207	-1.29727	0.832555331002945	3.552316	-4.165397	5.538213
Trial1	1	1	noBlindfold	clockwise	practice	Guided	1	-0.5	-0.5	18.97473	-0.71382	-1.45208	-1.29711	0.825289927780989	3.300654	-4.038443	5.645182
Trial1	1	1	noBlindfold	clockwise	practice	Guided	1	-0.5	-0.5	18.99474	-0.6580001	-1.45198	-1.29698	0.81249060553502	2.585667	-3.792999	6.084813
Trial1	1	1	noBlindfold	clockwise	practice	Guided	1	-0.5	-0.5	19.01474	-0.62964	-1.4519	-1.29687	0.807346462998649	2.318114	-3.682972	6.276302
Trial1	1	1	noBlindfold	clockwise	practice	Guided	1	-0.5	-0.5	19.03473	-0.60029	-1.45184	-1.29679	0.803076711364924	1.853094	-3.6068	6.47355
Trial1	1	1	noBlindfold	clockwise	practice	Guided	1	-0.5	-0.5	19.05473	-0.57287	-1.45179	-1.29672	0.800045525042596	1.366459	-3.496773	6.55899
Trial1	1	1	noBlindfold	clockwise	practice	Guided	1	-0.5	-0.5	19.07474	-0.54441	-1.45177	-1.29649	0.797727079930194	0.841327	-3.5137	6.803834
Trial1	1	1	noBlindfold	clockwise	practice	Guided	1	-0.5	-0.5	19.09473	-0.49158	-1.45172	-1.29641	0.796454473208278	-0.249332	-3.365587	7.166485
Trial1	1	1	noBlindfold	clockwise	practice	Guided	1	-0.5	-0.5	19.11473	-0.46883	-1.45169	-1.29636	0.796969788909107	-0.634423	-3.306342	7.269168
Trial1	1	1	noBlindfold	clockwise	practice	Guided	1	-0.5	-0.5	19.13474	-0.44844	-1.45165	-1.29631	0.797977421518092	-0.907454	-3.200547	7.371266
Trial1	1	1	noBlindfold	clockwise	practice	Guided	1	-0.5	-0.5	19.15474	-0.43061	-1.4516	-1.29628	0.799297724536859	-1.080183	-3.086288	7.466556
Trial1	1	1	noBlindfold	clockwise	practice	Guided	1	-0.5	-0.5	19.17473	-0.41547	-1.45157	-1.29628	0.800754144984979	-1.176231	-3.234401	7.456318
Trial1	1	1	noBlindfold	clockwise	practice	Guided	1	-0.5	-0.5	19.19473	-0.393	-1.45161	-1.29635	0.803506273214151	-1.114753	-3.264024	7.284043
Trial1	1	1	noBlindfold	clockwise	practice	Guided	1	-0.5	-0.5	19.21474	-0.38584	-1.45163	-1.29641	0.804550394658138	-0.948964	-3.314806	7.185398
Trial1	1	1	noBlindfold	clockwise	practice	Guided	1	-0.5	-0.5	19.23473	-0.38095	-1.45166	-1.29647	0.805318220223991	-0.72563	-3.386746	7.033975
Trial1	1	1	noBlindfold	clockwise	practice	Guided	1	-0.5	-0.5	19.25473	-0.37839	-1.4517	-1.2965	0.80573022423687	-0.522427	-3.437528	6.959923
Trial1	1	1	noBlindfold	clockwise	practice	Guided	1	-0.5	-0.5	19.27473	-0.37776	-1.45172	-1.29651	0.805835448074152	-0.308099	-3.505237	6.894016
Trial1	1	1	noBlindfold	clockwise	practice	Guided	1	-0.5	-0.5	19.29474	-0.37777	-1.45173	-1.29652	0.805843826858842	-0.455387	-3.589873	6.804946
Trial1	1	1	noBlindfold	clockwise	practice	Guided	1	-0.5	-0.5	19.31473	-0.37779	-1.45173	-1.29651	0.805830896155533	-0.689108	-3.547555	7.02319
Trial1	1	1	noBlindfold	clockwise	practice	Guided	1	-0.5	-0.5	19.33473	-0.37781	-1.45173	-1.2965	0.805817965865423	-0.893092	-3.407905	7.214642
Trial1	1	1	noBlindfold	clockwise	practice	Guided	1	-0.5	-0.5	19.35474	-0.37783	-1.45173	-1.29649	0.805805035988531	-0.846251	-3.344428	7.233532
Trial1	1	1	noBlindfold	clockwise	practice	Guided	1	-0.5	-0.5	19.37474	-0.37785	-1.45172	-1.29649	0.805802004384321	-0.713727	-3.390978	7.150633
Trial1	1	1	noBlindfold	clockwise	practice	Guided	1	-0.5	-0.5	19.39473	-0.37788	-1.45172	-1.29649	0.805797455628833	-0.099173	-3.611032	6.887333
Trial1	1	1	noBlindfold	clockwise	practice	Guided	1	-0.5	-0.5	19.41473	-0.37787	-1.45173	-1.29651	0.805818764550058	0.191891	-3.784535	6.741812
Trial1	1	1	noBlindfold	clockwise	practice	Guided	1	-0.5	-0.5	19.43474	-0.37786	-1.45175	-1.29652	0.805830180156798	0.47347	-3.898794	6.672486
Trial1	1	1	noBlindfold	clockwise	practice	Guided	1	-0.5	-0.5	19.45473	-0.37785	-1.45177	-1.29654	0.805851493724424	0.69606	-3.898794	6.585205
Trial1	1	1	noBlindfold	clockwise	practice	Guided	1	-0.5	-0.5	19.47473	-0.37783	-1.45179	-1.29658	0.805893998685535	0.840412	-3.856476	6.535638
Trial1	1	1	noBlindfold	clockwise	practice	Guided	1	-0.5	-0.5	19.49474	-0.37778	-1.45181	-1.29659	0.805911474478281	0.914618	-3.839549	6.506543
Trial1	1	1	noBlindfold	clockwise	practice	Guided	1	-0.5	-0.5	19.51474	-0.37775	-1.45182	-1.29661	0.805935708416499	0.906603	-3.81839	6.523783
Trial1	1	1	noBlindfold	clockwise	practice	Guided	1	-0.5	-0.5	19.53473	-0.37773	-1.45183	-1.29662	0.805948875331389	1.001399	-3.784535	6.548296
Trial1	1	1	noBlindfold	clockwise	practice	Guided	1	-0.5	-0.5	19.55473	-0.3777	-1.45183	-1.29663	0.805963204087589	1.193145	-3.843781	6.550939
Trial1	1	1	noBlindfold	clockwise	practice	Guided	1	-0.5	-0.5	19.57474	-0.37766	-1.45184	-1.29668	0.806018648477343	1.448278	-3.860708	6.487199
Trial1	1	1	noBlindfold	clockwise	practice	Guided	1	-0.5	-0.5	19.59473	-0.3774	-1.45188	-1.29675	0.806127431967429	2.082654	-3.979198	6.353353
Trial1	1	1	noBlindfold	clockwise	practice	Guided	1	-0.5	-0.5	19.61473	-0.3768	-1.45194	-1.29685	0.806317622421904	2.429586	-4.106152	6.179893
Trial1	1	1	noBlindfold	clockwise	practice	Guided	1	-0.5	-0.5	19.63474	-0.37541	-1.45202	-1.29691	0.806590536958526	2.709768	-4.131543	6.106944
Trial1	1	1	noBlindfold	clockwise	practice	Guided	1	-0.5	-0.5	19.65474	-0.37315	-1.45207	-1.29693	0.806962495239114	2.952119	-4.182325	6.091016
Trial1	1	1	noBlindfold	clockwise	practice	Guided	1	-0.5	-0.5	19.67473	-0.36979	-1.45208	-1.29695	0.807517129446944	3.034415	-4.161166	6.128828
Trial1	1	1	noBlindfold	clockwise	practice	Guided	1	-0.5	-0.5	19.69473	-0.35938	-1.45207	-1.29697	0.80928054306657	3.349616	-4.097689	6.076287
Trial1	1	1	noBlindfold	clockwise	practice	Guided	1	-0.5	-0.5	19.71474	-0.35211	-1.45206	-1.29701	0.810614886904243	3.473733	-4.118848	6.010296
Trial1	1	1	noBlindfold	clockwise	practice	Guided	1	-0.5	-0.5	19.73473	-0.34273	-1.45205	-1.29706	0.812427548416459	3.701067	-4.118848	5.813163
Trial1	1	1	noBlindfold	clockwise	practice	Guided	1	-0.5	-0.5	19.75473	-0.33215	-1.45206	-1.29705	0.814531963565513	3.887533	-4.207715	5.974742
Trial1	1	1	noBlindfold	clockwise	practice	Guided	1	-0.5	-0.5	19.77473	-0.31935	-1.45209	-1.29708	0.817294935207174	3.975492	-4.169629	5.884566
Trial1	1	1	noBlindfold	clockwise	practice	Guided	1	-0.5	-0.5	19.79474	-0.28936	-1.45213	-1.29712	0.824481326229315	4.000382	-4.330438	5.798159
Trial1	1	1	noBlindfold	clockwise	practice	Guided	1	-0.5	-0.5	19.81473	-0.27079	-1.45216	-1.29715	0.82944872689344	4.106753	-4.28812	5.711278
Trial1	1	1	noBlindfold	clockwise	practice	Guided	1	-0.5	-0.5	19.83473	-0.24962	-1.45216	-1.29717	0.835565807758384	4.119736	-4.355828	5.662994
Trial1	1	1	noBlindfold	clockwise	practice	Guided	1	-0.5	-0.5	19.85474	-0.22853	-1.45216	-1.29719	0.842144860662772	3.968442	-4.372756	5.645808
Trial1	1	1	noBlindfold	clockwise	practice	Guided	1	-0.5	-0.5	19.87474	-0.20441	-1.45217	-1.29718	0.850217324299169	3.890217	-4.415074	5.597509
Trial1	1	1	noBlindfold	clockwise	practice	Guided	1	-0.5	-0.5	19.89473	-0.15367	-1.45219	-1.29717	0.869151625261185	3.634158	-4.465855	5.671025
Trial1	1	1	noBlindfold	clockwise	practice	Guided	1	-0.5	-0.5	19.91473	-0.1258	-1.45221	-1.29716	0.880618852540853	3.491952	-4.432001	5.66174
Trial1	1	1	noBlindfold	clockwise	practice	Guided	1	-0.5	-0.5	19.93474	-0.09497099	-1.45222	-1.29715	0.894145655712909	3.330733	-4.419305	5.728673
Trial1	1	1	noBlindfold	clockwise	practice	Guided	1	-0.5	-0.5	19.95473	-0.064859	-1.45221	-1.29715	0.908182605593895	3.239835	-4.372756	5.688373
Trial1	1	1	noBlindfold	clockwise	practice	Guided	1	-0.5	-0.5	19.97473	-0.03381	-1.4522	-1.29715	0.923461464517784	3.322483	-4.393915	5.722199
Trial1	1	1	noBlindfold	clockwise	practice	Guided	1	-0.5	-0.5	19.99474	0.032203	-1.4522	-1.29718	0.958507212203664	3.293466	-4.470087	5.584021
Trial1	1	1	noBlindfold	clockwise	practice	Guided	1	-0.5	-0.5	20.01474	0.065094	-1.45222	-1.29724	0.977201554584164	3.215636	-4.436233	5.502272
Trial1	1	1	noBlindfold	clockwise	practice	Guided	1	-0.5	-0.5	20.03473	0.10194	-1.45223	-1.29725	0.998969061581642	3.046563	-4.470087	5.50339
Trial1	1	1	noBlindfold	clockwise	practice	Guided	1	-0.5	-0.5	20.05473	0.13629	-1.45223	-1.29718	1.01998088476314	3.11861	-4.440464	5.713153
Trial1	1	1	noBlindfold	clockwise	practice	Guided	1	-0.5	-0.5	20.07474	0.17349	-1.45222	-1.29712	1.04354636620611	3.129481	-4.279656	5.771373
Trial1	1	1	noBlindfold	clockwise	practice	Guided	1	-0.5	-0.5	20.09473	0.24775	-1.45214	-1.29715	1.09296752876563	2.895146	-4.355828	5.70081
Trial1	1	1	noBlindfold	clockwise	practice	Guided	1	-0.5	-0.5	20.11473	0.28682	-1.45217	-1.29694	1.11991027227877	2.704446	-4.262729	5.57559
Trial1	1	1	noBlindfold	clockwise	practice	Guided	1	-0.5	-0.5	20.13474	0.31263	-1.45216	-1.29532	1.13705816918788	3.502714	-4.110384	5.16345
Trial1	1	1	noBlindfold	clockwise	practice	Guided	1	-0.5	-0.5	20.15474	0.30932	-1.45214	-1.29109	1.13173418847844	9.159334	-4.440464	4.746246
Trial1	1	1	noBlindfold	clockwise	practice	Guided	1	-0.5	-0.5	20.17473	0.30607	-1.45226	-1.28305	1.12379546256634	12.96974	-6.031621	2.692287
Trial1	1	1	noBlindfold	clockwise	practice	Guided	1	-0.5	-0.5	20.19473	0.30588	-1.45375	-1.28169	1.12271180679444	8.756526	-6.983776	0.773813
Trial1	1	1	noBlindfold	clockwise	practice	Guided	1	-0.5	-0.5	20.21474	0.30482	-1.45358	-1.28037	1.12103192036064	4.662368	-5.663455	1.667227
Trial1	1	1	noBlindfold	clockwise	practice	Guided	1	-0.5	-0.5	20.23473	0.30319	-1.45301	-1.2776	1.11793372658007	2.304515	-4.220411	2.791195
Trial1	1	1	noBlindfold	clockwise	practice	Guided	1	-0.5	-0.5	20.25473	0.30172	-1.45229	-1.27178	1.11283392193552	1.504995	-3.44176	4.262871
Trial1	1	1	noBlindfold	clockwise	practice	Guided	1	-0.5	-0.5	20.27473	0.30093	-1.45174	-1.24923	1.09673811275512	1.86476	-3.027043	5.046885
Trial1	1	1	noBlindfold	clockwise	practice	Guided	1	-0.5	-0.5	20.29474	0.30144	-1.45152	-1.23395	1.08673304204576	4.366859	-3.640654	4.191857
Trial1	1	1	noBlindfold	clockwise	practice	Guided	1	-0.5	-0.5	20.31473	0.3021	-1.45183	-1.21744	1.07614338315981	5.192086	-4.893267	3.386431
Trial1	1	1	noBlindfold	clockwise	practice	Guided	1	-0.5	-0.5	20.33473	0.30255	-1.45237	-1.20078	1.06544778021013	5.610823	-5.705773	2.408554
Trial1	1	1	noBlindfold	clockwise	practice	Guided	1	-0.5	-0.5	20.35474	0.30279	-1.45283	-1.18453	1.05501332209084	5.831324	-6.162807	2.041489
Trial1	1	1	noBlindfold	clockwise	practice	Guided	1	-0.5	-0.5	20.37474	0.30292	-1.45308	-1.15317	1.03504182700086	5.981497	-6.281297	1.82826
Trial1	1	1	noBlindfold	clockwise	practice	Guided	1	-0.5	-0.5	20.39473	0.30302	-1.45304	-1.13778	1.02547771268481	5.878389	-5.756554	2.165953
Trial1	1	1	noBlindfold	clockwise	practice	Guided	1	-0.5	-0.5	20.41473	0.30295	-1.45291	-1.12303	1.01631449753708	5.493696	-5.646527	1.990444
Trial1	1	1	noBlindfold	clockwise	practice	Guided	1	-0.5	-0.5	20.43474	0.3028	-1.45286	-1.10797	1.00703294861971	5.152117	-5.739627	2.060469
Trial1	1	1	noBlindfold	clockwise	practice	Guided	1	-0.5	-0.5	20.45473	0.30259	-1.45284	-1.09297	0.997879835098528	4.792213	-5.612673	2.142284
Trial1	1	1	noBlindfold	clockwise	practice	Guided	1	-0.5	-0.5	20.47473	0.30242	-1.45281	-1.06438	0.981021244082134	4.487782	-5.574587	2.070862
Trial1	1	1	noBlindfold	clockwise	practice	Guided	1	-0.5	-0.5	20.49474	0.30226	-1.45284	-1.04959	0.972455776352804	4.534748	-5.726932	2.11143
Trial1	1	1	noBlindfold	clockwise	practice	Guided	1	-0.5	-0.5	20.51474	0.30229	-1.45287	-1.0351	0.964365710825736	4.739665	-5.781945	1.792739
Trial1	1	1	noBlindfold	clockwise	practice	Guided	1	-0.5	-0.5	20.53473	0.30236	-1.4529	-1.02151	0.956950496141639	5.003049	-5.828495	1.744925
Trial1	1	1	noBlindfold	clockwise	practice	Guided	1	-0.5	-0.5	20.55473	0.30246	-1.45294	-1.00853	0.950023608839411	5.052063	-5.972376	1.563234
Trial1	1	1	noBlindfold	clockwise	practice	Guided	1	-0.5	-0.5	20.57474	0.30253	-1.45297	-0.98431	0.937342271671264	5.206984	-6.018926	1.582973
Trial1	1	1	noBlindfold	clockwise	practice	Guided	1	-0.5	-0.5	20.59473	0.3026	-1.45304	-0.97357	0.931898754576556	5.136092	-5.959681	1.673164
Trial1	1	1	noBlindfold	clockwise	practice	Guided	1	-0.5	-0.5	20.61473	0.30258	-1.453	-0.96225	0.926180172513267	4.975067	-5.815799	2.061256
Trial1	1	1	noBlindfold	clockwise	practice	Guided	1	-0.5	-0.5	20.63474	0.30252	-1.45292	-0.95021	0.920177937653379	4.923702	-5.705773	2.56429
Trial1	1	1	noBlindfold	clockwise	practice	Guided	1	-0.5	-0.5	20.65474	0.30244	-1.45286	-0.93854	0.914454647178834	4.72364	-5.67615	2.963756
Trial1	1	1	noBlindfold	clockwise	practice	Guided	1	-0.5	-0.5	20.67473	0.30237	-1.45285	-0.91189	0.901915175325377	4.646794	-5.612673	2.985938
Trial1	1	1	noBlindfold	clockwise	practice	Guided	1	-0.5	-0.5	20.69473	0.30229	-1.45282	-0.89835	0.895741008876614	4.630907	-5.561891	2.624434
Trial1	1	1	noBlindfold	clockwise	practice	Guided	1	-0.5	-0.5	20.71474	0.3023	-1.45281	-0.88331	0.889163553900776	4.693444	-5.671918	2.853581
Trial1	1	1	noBlindfold	clockwise	practice	Guided	1	-0.5	-0.5	20.73473	0.30233	-1.45283	-0.868	0.88269894695855	4.708156	-5.663455	2.986113
Trial1	1	1	noBlindfold	clockwise	practice	Guided	1	-0.5	-0.5	20.75473	0.30237	-1.45286	-0.85142	0.875953014609317	4.877259	-5.921594	3.187351
Trial1	1	1	noBlindfold	clockwise	practice	Guided	1	-0.5	-0.5	20.77473	0.30242	-1.45293	-0.81637	0.862535694507865	4.864672	-5.989303	3.364005
Trial1	1	1	noBlindfold	clockwise	practice	Guided	1	-0.5	-0.5	20.79474	0.30239	-1.45292	-0.79692	0.855564850903954	4.565373	-5.752322	3.725647
Trial1	1	1	noBlindfold	clockwise	practice	Guided	1	-0.5	-0.5	20.81473	0.30231	-1.45287	-0.77525	0.848212182865642	4.377794	-5.642296	4.277437
Trial1	1	1	noBlindfold	clockwise	practice	Guided	1	-0.5	-0.5	20.83473	0.30223	-1.45286	-0.75116	0.840627344400218	4.346884	-5.891972	4.058069
Trial1	1	1	noBlindfold	clockwise	practice	Guided	1	-0.5	-0.5	20.85474	0.30215	-1.45289	-0.72843	0.834041317981813	4.207099	-5.743859	3.806553
Trial1	1	1	noBlindfold	clockwise	practice	Guided	1	-0.5	-0.5	20.87474	0.30211	-1.45287	-0.67542	0.821067977088385	4.046654	-5.680382	3.873594
Trial1	1	1	noBlindfold	clockwise	practice	Guided	1	-0.5	-0.5	20.89473	0.30209	-1.45288	-0.64706	0.81545998528599	4.378672	-5.963912	3.38067
Trial1	1	1	noBlindfold	clockwise	practice	Guided	1	-0.5	-0.5	20.91473	0.30214	-1.45296	-0.61788	0.81075536806126	4.476099	-5.891972	3.197419
Trial1	1	1	noBlindfold	clockwise	practice	Guided	1	-0.5	-0.5	20.93474	0.30219	-1.45299	-0.58893	0.807104300689969	4.24279	-5.98084	3.221361
Trial1	1	1	noBlindfold	clockwise	practice	Guided	1	-0.5	-0.5	20.95473	0.30218	-1.45301	-0.55955	0.804387307752708	4.280985	-6.247443	2.858252
Trial1	1	1	noBlindfold	clockwise	practice	Guided	1	-0.5	-0.5	20.97473	0.30217	-1.45307	-0.49914	0.802170439624063	4.240492	-6.260138	3.244099
Trial1	1	1	noBlindfold	clockwise	practice	Guided	1	-0.5	-0.5	20.99474	0.30203	-1.45301	-0.46816	0.802661761606124	3.854432	-6.05278	2.992552
Trial1	1	1	noBlindfold	clockwise	practice	Guided	2	-0.5	-0.5	0	-0.53708	-1.45234	-1.29856	0.799420437865514	1.685364	-4.965208	2.81191
Trial1	1	1	noBlindfold	clockwise	practice	Guided	2	-0.5	-0.5	0.002548218	-0.53706	-1.45234	-1.29856	0.799419511947415	1.754206	-5.032916	2.778985
Trial1	1	1	noBlindfold	clockwise	practice	Guided	2	-0.5	-0.5	0.02255249	-0.53706	-1.45234	-1.29858	0.799439517576578	1.754206	-5.032916	2.778985
Trial1	1	1	noBlindfold	clockwise	practice	Guided	2	-0.5	-0.5	0.0425415	-0.53685	-1.45242	-1.29861	0.799459697595019	1.920635	-5.126016	2.735607
Trial1	1	1	noBlindfold	clockwise	practice	Guided	2	-0.5	-0.5	0.06254578	-0.53633	-1.45251	-1.29863	0.799455904565899	1.901085	-5.189493	2.716151
Trial1	1	1	noBlindfold	clockwise	practice	Guided	2	-0.5	-0.5	0.08255005	-0.53556	-1.45257	-1.29865	0.799441291770032	1.831178	-5.15987	2.679344
Trial1	1	1	noBlindfold	clockwise	practice	Guided	2	-0.5	-0.5	0.1025543	-0.53458	-1.45258	-1.29865	0.799398298978842	1.853028	-5.172566	2.677945
Trial1	1	1	noBlindfold	clockwise	practice	Guided	2	-0.5	-0.5	0.1225433	-0.53335	-1.45258	-1.29866	0.799356041589217	1.839874	-5.164102	2.687613
Trial1	1	1	noBlindfold	clockwise	practice	Guided	2	-0.5	-0.5	0.1425476	-0.53024	-1.45264	-1.29867	0.799242336144894	1.875321	-5.337606	2.639401
Trial1	1	1	noBlindfold	clockwise	practice	Guided	2	-0.5	-0.5	0.1625519	-0.52855	-1.45265	-1.29868	0.799190186168036	1.881136	-5.333374	2.605689
Trial1	1	1	noBlindfold	clockwise	practice	Guided	2	-0.5	-0.5	0.1825409	-0.5266	-1.45266	-1.2987	0.79914279716421	1.806516	-5.354533	2.632591
Trial1	1	1	noBlindfold	clockwise	practice	Guided	2	-0.5	-0.5	0.2025452	-0.52436	-1.45267	-1.29872	0.799091272068924	1.809989	-5.384156	2.510026
Trial1	1	1	noBlindfold	clockwise	practice	Guided	2	-0.5	-0.5	0.2225494	-0.52211	-1.45269	-1.29871	0.79901595561801	1.873544	-5.451865	2.608253
Trial1	1	1	noBlindfold	clockwise	practice	Guided	2	-0.5	-0.5	0.2425537	-0.51714	-1.45268	-1.29871	0.798893875614641	1.760518	-5.341838	2.600035
Trial1	1	1	noBlindfold	clockwise	practice	Guided	2	-0.5	-0.5	0.2625427	-0.51455	-1.45268	-1.29871	0.798842504831307	1.777912	-5.384156	2.538761
Trial1	1	1	noBlindfold	clockwise	practice	Guided	2	-0.5	-0.5	0.282547	-0.51188	-1.4527	-1.29871	0.798798334886922	1.779013	-5.430706	2.637788
Trial1	1	1	noBlindfold	clockwise	practice	Guided	2	-0.5	-0.5	0.3025513	-0.50908	-1.45271	-1.2987	0.798751586136555	1.719779	-5.384156	2.634083
Trial1	1	1	noBlindfold	clockwise	practice	Guided	2	-0.5	-0.5	0.3225555	-0.50641	-1.4527	-1.29869	0.798715683224779	1.679716	-5.350301	2.586961
Trial1	1	1	noBlindfold	clockwise	practice	Guided	2	-0.5	-0.5	0.3425446	-0.50085	-1.45265	-1.29869	0.798690413759693	1.649331	-5.261434	2.654093
Trial1	1	1	noBlindfold	clockwise	practice	Guided	2	-0.5	-0.5	0.3625488	-0.49798	-1.45264	-1.29868	0.798682621526515	1.626706	-5.303752	2.638578
Trial1	1	1	noBlindfold	clockwise	practice	Guided	2	-0.5	-0.5	0.3825531	-0.49533	-1.45264	-1.29866	0.798673693356201	1.535629	-5.257202	2.691629
Trial1	1	1	noBlindfold	clockwise	practice	Guided	2	-0.5	-0.5	0.4025421	-0.4927	-1.45263	-1.29864	0.798673374914445	1.502301	-5.274129	2.740664
Trial1	1	1	noBlindfold	clockwise	practice	Guided	2	-0.5	-0.5	0.4225464	-0.49028	-1.45262	-1.29858	0.798639201880947	1.432289	-5.231811	2.754644
Trial1	1	1	noBlindfold	clockwise	practice	Guided	2	-0.5	-0.5	0.4425507	-0.48609	-1.45261	-1.29855	0.798671269297508	1.285143	-5.181029	2.933173
Trial1	1	1	noBlindfold	clockwise	practice	Guided	2	-0.5	-0.5	0.4625549	-0.48445	-1.45259	-1.29852	0.798671361063589	1.211503	-5.151407	2.976213
Trial1	1	1	noBlindfold	clockwise	practice	Guided	2	-0.5	-0.5	0.4825439	-0.48325	-1.45258	-1.29848	0.79865570007345	1.067832	-5.15987	3.103794
Trial1	1	1	noBlindfold	clockwise	practice	Guided	2	-0.5	-0.5	0.5025482	-0.48256	-1.45257	-1.29846	0.798650447101432	0.910765	-5.13448	3.227949
Trial1	1	1	noBlindfold	clockwise	practice	Guided	2	-0.5	-0.5	0.5225525	-0.48246	-1.45257	-1.29842	0.798612592095336	0.701471	-5.121784	3.435475
Trial1	1	1	noBlindfold	clockwise	practice	Guided	2	-0.5	-0.5	0.5425415	-0.48244	-1.45256	-1.29839	0.79858311725222	-0.022875	-4.838254	3.744515
Trial1	1	1	noBlindfold	clockwise	practice	Guided	2	-0.5	-0.5	0.5625458	-0.48245	-1.45254	-1.29836	0.798552744460809	-0.412148	-4.630895	3.858741
Trial1	1	1	noBlindfold	clockwise	practice	Guided	2	-0.5	-0.5	0.58255	-0.48248	-1.45248	-1.29832	0.798512279802125	-0.750699	-4.478551	3.983187
Trial1	1	1	noBlindfold	clockwise	practice	Guided	2	-0.5	-0.5	0.6025543	-0.48251	-1.45241	-1.29827	0.79846156601203	-0.965462	-4.432001	4.257453
Trial1	1	1	noBlindfold	clockwise	practice	Guided	2	-0.5	-0.5	0.6225433	-0.48256	-1.45237	-1.29807	0.798260487360621	-1.145268	-4.389683	4.451211
Trial1	1	1	noBlindfold	clockwise	practice	Guided	2	-0.5	-0.5	0.6425476	-0.48286	-1.45227	-1.29791	0.798094166863648	-1.659155	-4.351597	4.690753
Trial1	1	1	noBlindfold	clockwise	practice	Guided	2	-0.5	-0.5	0.6625519	-0.4833	-1.45221	-1.29776	0.797934785663289	-2.025388	-4.237338	4.748773
Trial1	1	1	noBlindfold	clockwise	practice	Guided	2	-0.5	-0.5	0.6825409	-0.48422	-1.45215	-1.29761	0.79776600604944	-2.355147	-4.093457	4.893046
Trial1	1	1	noBlindfold	clockwise	practice	Guided	2	-0.5	-0.5	0.7025452	-0.48593	-1.45207	-1.29749	0.797614108623283	-2.800994	-4.008821	5.12573
Trial1	1	1	noBlindfold	clockwise	practice	Guided	2	-0.5	-0.5	0.7225494	-0.48859	-1.452	-1.29733	0.797411538486331	-3.067888	-3.831085	5.241653
Trial1	1	1	noBlindfold	clockwise	practice	Guided	2	-0.5	-0.5	0.7425537	-0.49851	-1.45186	-1.2973	0.797301373371674	-3.520889	-3.615263	5.433012
Trial1	1	1	noBlindfold	clockwise	practice	Guided	2	-0.5	-0.5	0.7625427	-0.50597	-1.45182	-1.29727	0.797292411117876	-3.608163	-3.687204	5.447352
Trial1	1	1	noBlindfold	clockwise	practice	Guided	2	-0.5	-0.5	0.782547	-0.51553	-1.45183	-1.29722	0.797371240850878	-3.600431	-3.674509	5.586745
Trial1	1	1	noBlindfold	clockwise	practice	Guided	2	-0.5	-0.5	0.8025513	-0.52694	-1.45183	-1.29725	0.797704949892581	-3.583615	-3.594104	5.520138
Trial1	1	1	noBlindfold	clockwise	practice	Guided	2	-0.5	-0.5	0.8225555	-0.53934	-1.45181	-1.29734	0.798309826524246	-3.633591	-3.759145	5.269381
Trial1	1	1	noBlindfold	clockwise	practice	Guided	2	-0.5	-0.5	0.8425446	-0.57044	-1.45195	-1.29735	0.800455310038772	-3.583673	-3.788767	5.236314
Trial1	1	1	noBlindfold	clockwise	practice	Guided	2	-0.5	-0.5	0.8625488	-0.58873	-1.45194	-1.29733	0.802251826524474	-3.620748	-3.797231	5.355403
Trial1	1	1	noBlindfold	clockwise	practice	Guided	2	-0.5	-0.5	0.8825531	-0.60815	-1.45193	-1.2973	0.804601568196789	-3.779067	-3.881867	5.378218
Trial1	1	1	noBlindfold	clockwise	practice	Guided	2	-0.5	-0.5	0.9025421	-0.62927	-1.45192	-1.29728	0.807691929141684	-3.834502	-3.763376	5.441938
Trial1	1	1	noBlindfold	clockwise	practice	Guided	2	-0.5	-0.5	0.9225464	-0.65288	-1.45189	-1.29725	0.811775660200447	-3.894777	-3.784535	5.490225
Trial1	1	1	noBlindfold	clockwise	practice	Guided	2	-0.5	-0.5	0.9425507	-0.70397	-1.45191	-1.2973	0.822976914994296	-3.850405	-3.86494	5.297601
Trial1	1	1	noBlindfold	clockwise	practice	Guided	2	-0.5	-0.5	0.9625549	-0.73202	-1.45195	-1.2973	0.830373741031946	-3.828648	-4.07653	5.328851
Trial1	1	1	noBlindfold	clockwise	practice	Guided	2	-0.5	-0.5	0.9825439	-0.76163	-1.45201	-1.29737	0.839195623557381	-3.791352	-4.072298	5.283282
Trial1	1	1	noBlindfold	clockwise	practice	Guided	2	-0.5	-0.5	1.002548	-0.79373	-1.45205	-1.29743	0.849806919870718	-3.743518	-4.089225	5.115469
Trial1	1	1	noBlindfold	clockwise	practice	Guided	2	-0.5	-0.5	1.022552	-0.82737	-1.45206	-1.2975	0.862077364182949	-3.673903	-4.296583	5.151924
Trial1	1	1	noBlindfold	clockwise	practice	Guided	2	-0.5	-0.5	1.042542	-0.89662	-1.45214	-1.29755	0.890726437200224	-3.57609	-4.347365	4.854651
Trial1	1	1	noBlindfold	clockwise	practice	Guided	2	-0.5	-0.5	1.062546	-0.93416	-1.45218	-1.29761	0.908117004239146	-3.434848	-4.423537	4.696908
Trial1	1	1	noBlindfold	clockwise	practice	Guided	2	-0.5	-0.5	1.08255	-0.97049	-1.45221	-1.29767	0.926087609146046	-3.289443	-4.376987	4.548675
Trial1	1	1	noBlindfold	clockwise	practice	Guided	2	-0.5	-0.5	1.102554	-1.0089	-1.45222	-1.29771	0.946213722433926	-3.24336	-4.529332	4.66884
Trial1	1	1	noBlindfold	clockwise	practice	Guided	2	-0.5	-0.5	1.122543	-1.04939	-1.45223	-1.29774	0.968616748883266	-3.262701	-4.40661	4.531601
Trial1	1	1	noBlindfold	clockwise	practice	Guided	2	-0.5	-0.5	1.142548	-1.1315	-1.45221	-1.29778	1.01747002144782	-2.761719	-4.516637	4.517848
Trial1	1	1	noBlindfold	clockwise	practice	Guided	2	-0.5	-0.5	1.162552	-1.17391	-1.45224	-1.29784	1.0443674553431	-2.584911	-4.601273	4.351789
Trial1	1	1	noBlindfold	clockwise	practice	Guided	2	-0.5	-0.5	1.182541	-1.2153	-1.45229	-1.29787	1.07156448654997	-2.455917	-4.707068	4.237786
Trial1	1	1	noBlindfold	clockwise	practice	Guided	2	-0.5	-0.5	1.202545	-1.25675	-1.45233	-1.29789	1.09968119573748	-2.380712	-4.613968	4.23426
Trial1	1	1	noBlindfold	clockwise	practice	Guided	2	-0.5	-0.5	1.222549	-1.29948	-1.45234	-1.2967	1.12867147146507	-2.30247	-4.745154	4.225124
Trial1	1	1	noBlindfold	clockwise	practice	Guided	2	-0.5	-0.5	1.242554	-1.30842	-1.45234	-1.29268	1.13220335019849	-9.820545	-5.04138	4.499639
Trial1	1	1	noBlindfold	clockwise	practice	Guided	2	-0.5	-0.5	1.262543	-1.30587	-1.4523	-1.2841	1.12438386046085	-13.26436	-4.10192	6.900708
Trial1	1	1	noBlindfold	clockwise	practice	Guided	2	-0.5	-0.5	1.282547	-1.30606	-1.45196	-1.27002	1.1147481627744	-13.11537	-2.011411	8.687616
Trial1	1	1	noBlindfold	clockwise	practice	Guided	2	-0.5	-0.5	1.302551	-1.30624	-1.45106	-1.25014	1.10124157352062	-9.848872	-0.305963	7.363636
Trial1	1	1	noBlindfold	clockwise	practice	Guided	2	-0.5	-0.5	1.322556	-1.30513	-1.4503	-1.20005	1.06691345581012	-6.881955	-1.49506	5.319594
Trial1	1	1	noBlindfold	clockwise	practice	Guided	2	-0.5	-0.5	1.342545	-1.3024	-1.45167	-1.17277	1.04712227637486	-3.529106	-5.113249	4.228075
Trial1	1	1	noBlindfold	clockwise	practice	Guided	2	-0.5	-0.5	1.362549	-1.30176	-1.45246	-1.14225	1.02727998694626	-2.771339	-6.24314	4.009308
Trial1	1	1	noBlindfold	clockwise	practice	Guided	2	-0.5	-0.5	1.382553	-1.30138	-1.45315	-1.11169	1.00815399869357	-2.117817	-7.402653	3.636276
Trial1	1	1	noBlindfold	clockwise	practice	Guided	2	-0.5	-0.5	1.402542	-1.30112	-1.45358	-1.08062	0.989400306215337	-1.89223	-6.391253	3.076139
Trial1	1	1	noBlindfold	clockwise	practice	Guided	2	-0.5	-0.5	1.422546	-1.30092	-1.45326	-1.01461	0.951995991341315	-1.398583	-5.007454	2.846224
Trial1	1	1	noBlindfold	clockwise	practice	Guided	2	-0.5	-0.5	1.442551	-1.30065	-1.45235	-0.98293	0.935019583680592	-1.707316	-5.003223	2.257416
Trial1	1	1	noBlindfold	clockwise	practice	Guided	2	-0.5	-0.5	1.462555	-1.30082	-1.45242	-0.94948	0.918338134384236	-2.416001	-5.041309	1.895731
Trial1	1	1	noBlindfold	clockwise	practice	Guided	2	-0.5	-0.5	1.482544	-1.30118	-1.45254	-0.91717	0.903283011877892	-2.949817	-5.375621	2.083917
Trial1	1	1	noBlindfold	clockwise	practice	Guided	2	-0.5	-0.5	1.502548	-1.30146	-1.45269	-0.88493	0.889105868979078	-3.209615	-5.502575	2.332348
Trial1	1	1	noBlindfold	clockwise	practice	Guided	2	-0.5	-0.5	1.522552	-1.30162	-1.45269	-0.8197	0.863019540118697	-3.167907	-4.994759	2.233625
Trial1	1	1	noBlindfold	clockwise	practice	Guided	2	-0.5	-0.5	1.542542	-1.30136	-1.45256	-0.78705	0.851220050826145	-2.327699	-5.037077	1.566056
Trial1	1	1	noBlindfold	clockwise	practice	Guided	2	-0.5	-0.5	1.562546	-1.3011	-1.45257	-0.75709	0.841342076100342	-1.85895	-5.434866	1.217483
Trial1	1	1	noBlindfold	clockwise	practice	Guided	2	-0.5	-0.5	1.58255	-1.30089	-1.45277	-0.72631	0.832250542207462	-1.316159	-6.15004	1.115671
Trial1	1	1	noBlindfold	clockwise	practice	Guided	2	-0.5	-0.5	1.602554	-1.30068	-1.45304	-0.6978	0.824750484024477	-1.017736	-6.205054	0.685766
Trial1	1	1	noBlindfold	clockwise	practice	Guided	2	-0.5	-0.5	1.622543	-1.30052	-1.45314	-0.64565	0.813662159942013	-0.799505	-6.370094	0.47726
Trial1	1	1	noBlindfold	clockwise	practice	Guided	2	-0.5	-0.5	1.642548	-1.30026	-1.45318	-0.62141	0.809417305899183	-0.32529	-6.391253	0.193787
Trial1	1	1	noBlindfold	clockwise	practice	Guided	2	-0.5	-0.5	1.662552	-1.30016	-1.45315	-0.59948	0.806320155037992	-0.246875	-6.217749	0.400286
Trial1	1	1	noBlindfold	clockwise	practice	Guided	2	-0.5	-0.5	1.682541	-1.30015	-1.45314	-0.57829	0.803971021408174	-0.458645	-6.357399	0.761552
Trial1	1	1	noBlindfold	clockwise	practice	Guided	2	-0.5	-0.5	1.702545	-1.30023	-1.45312	-0.55882	0.802388863575675	-0.765593	-6.24314	0.618838
Trial1	1	1	noBlindfold	clockwise	practice	Guided	2	-0.5	-0.5	1.722549	-1.30037	-1.45311	-0.52095	0.800644118767216	-1.137181	-6.035782	1.510961
Trial1	1	1	noBlindfold	clockwise	practice	Guided	2	-0.5	-0.5	1.742554	-1.30064	-1.45288	-0.50235	0.800643435707912	-1.639816	-5.697238	2.122619
Trial1	1	1	noBlindfold	clockwise	practice	Guided	2	-0.5	-0.5	1.762543	-1.30078	-1.45282	-0.48343	0.800951475498174	-1.832634	-5.481416	2.196772
Trial1	1	1	noBlindfold	clockwise	practice	Guided	2	-0.5	-0.5	1.782547	-1.30088	-1.45278	-0.46327	0.801721770471702	-1.981572	-5.405244	2.501136
Trial1	1	1	noBlindfold	clockwise	practice	Guided	2	-0.5	-0.5	1.802551	-1.30097	-1.45271	-0.44278	0.803011329211069	-2.010652	-5.392548	2.676649
Trial1	1	1	noBlindfold	clockwise	practice	Guided	2	-0.5	-0.5	1.822556	-1.30101	-1.45267	-0.39782	0.807500837519334	-2.099168	-5.35023	3.091597
Trial1	1	1	noBlindfold	clockwise	practice	Guided	2	-0.5	-0.5	1.842545	-1.301	-1.45261	-0.37394	0.810858880658016	-1.912156	-5.104786	3.115939
Trial1	1	1	noBlindfold	clockwise	practice	Guided	2	-0.5	-0.5	1.862549	-1.30094	-1.45261	-0.34907	0.815036694026072	-1.7409	-5.282521	3.099948
Trial1	1	1	noBlindfold	clockwise	practice	Guided	2	-0.5	-0.5	1.882553	-1.30085	-1.45264	-0.32246	0.820293380251114	-1.39344	-5.379853	2.923306
Trial1	1	1	noBlindfold	clockwise	practice	Guided	2	-0.5	-0.5	1.902542	-1.30071	-1.45266	-0.29586	0.826322931582694	-1.272701	-5.341767	2.617001
Trial1	1	1	noBlindfold	clockwise	practice	Guided	2	-0.5	-0.5	1.922546	-1.30059	-1.45266	-0.24038	0.841633502019987	-1.080516	-5.375621	2.74599
Trial1	1	1	noBlindfold	clockwise	practice	Guided	2	-0.5	-0.5	1.942551	-1.3004	-1.45271	-0.21262	0.850427809991141	-0.602179	-5.460257	2.207125
Trial1	1	1	noBlindfold	clockwise	practice	Guided	2	-0.5	-0.5	1.962555	-1.3003	-1.4527	-0.1847	0.860171126268978	-0.367284	-5.354462	2.038723
Trial1	1	1	noBlindfold	clockwise	practice	Guided	2	-0.5	-0.5	1.982544	-1.30024	-1.45269	-0.15598	0.871053315077602	-0.486512	-5.354462	1.861832
Trial1	1	1	noBlindfold	clockwise	practice	Guided	2	-0.5	-0.5	2.002548	-1.30021	-1.45271	-0.12818	0.882375292668998	-0.362661	-5.494111	1.915601
Trial1	1	1	noBlindfold	clockwise	practice	Guided	2	-0.5	-0.5	2.022552	-1.3002	-1.45273	-0.072361	0.907301014670752	-0.328749	-5.417939	1.895298
Trial1	1	1	noBlindfold	clockwise	practice	Guided	2	-0.5	-0.5	2.042542	-1.30016	-1.45269	-0.045326	0.920317533989247	-0.311087	-5.371389	1.600793
Trial1	1	1	noBlindfold	clockwise	practice	Guided	2	-0.5	-0.5	2.062546	-1.30013	-1.4527	-0.017768	0.934213966296298	-0.197913	-5.379853	1.422344
Trial1	1	1	noBlindfold	clockwise	practice	Guided	2	-0.5	-0.5	2.08255	-1.30012	-1.4527	0.0087182	0.948148936568297	-0.331942	-5.375621	1.533447
Trial1	1	1	noBlindfold	clockwise	practice	Guided	2	-0.5	-0.5	2.102554	-1.30013	-1.45269	0.034916	0.962467224314251	-0.334328	-5.235972	1.474395
Trial1	1	1	noBlindfold	clockwise	practice	Guided	2	-0.5	-0.5	2.122543	-1.30014	-1.45267	0.087484	0.992653771219364	-0.205673	-5.379853	1.786538
Trial1	1	1	noBlindfold	clockwise	practice	Guided	2	-0.5	-0.5	2.142548	-1.30007	-1.45266	0.11319	1.00802483112862	-0.099247	-5.30368	1.820117
Trial1	1	1	noBlindfold	clockwise	practice	Guided	2	-0.5	-0.5	2.162552	-1.30006	-1.45266	0.13881	1.0238038219994	-0.168352	-5.299449	1.834672
Trial1	1	1	noBlindfold	clockwise	practice	Guided	2	-0.5	-0.5	2.182541	-1.30005	-1.45265	0.16516	1.04044118569096	-0.150915	-5.223276	1.798072
Trial1	1	1	noBlindfold	clockwise	practice	Guided	2	-0.5	-0.5	2.202545	-1.30004	-1.4526	0.1915	1.05746691363445	0.106726	-5.252899	1.622238
Trial1	1	1	noBlindfold	clockwise	practice	Guided	2	-0.5	-0.5	2.222549	-1.3	-1.45261	0.24263	1.09155817428954	0.089872	-5.210581	1.900136
Trial1	1	1	noBlindfold	clockwise	practice	Guided	2	-0.5	-0.5	2.242554	-1.3	-1.45257	0.26822	1.10912663997661	-0.146624	-5.210581	1.906858
Trial1	1	1	noBlindfold	clockwise	practice	Guided	2	-0.5	-0.5	2.262543	-1.30002	-1.45257	0.29466	1.12761548280862	-0.036088	-5.037077	1.882346
Trial1	1	1	noBlindfold	clockwise	practice	Guided	2	-0.5	-0.5	2.282547	-1.29998	-1.45252	0.30875	1.13756074516338	0.12384	-4.791633	1.79462
Trial1	1	1	noBlindfold	clockwise	practice	Guided	2	-0.5	-0.5	2.302551	-1.29994	-1.45253	0.30707	1.1363389205701	1.041645	-6.691711	7.418521
Trial1	1	1	noBlindfold	clockwise	practice	Guided	2	-0.5	-0.5	2.322556	-1.29994	-1.45251	0.30361	1.1338841235879	-1.032105	-2.718051	7.074228
Trial1	1	1	noBlindfold	clockwise	practice	Guided	2	-0.5	-0.5	2.342545	-1.301	-1.45219	0.30364	1.13465336596099	-3.903487	-5.637993	7.334429
Trial1	1	1	noBlindfold	clockwise	practice	Guided	2	-0.5	-0.5	2.362549	-1.30117	-1.45214	0.30395	1.13499292011496	-3.552087	-1.355411	8.45181
Trial1	1	1	noBlindfold	clockwise	practice	Guided	2	-0.5	-0.5	2.382553	-1.30136	-1.45168	0.30426	1.13534663956257	-4.10112	-4.609665	9.783731
Trial1	1	1	noBlindfold	clockwise	practice	Guided	2	-0.5	-0.5	2.402542	-1.3015	-1.45197	0.3043	1.13547386050332	-3.623952	-4.537725	9.614337
Trial1	1	1	noBlindfold	clockwise	practice	Guided	2	-0.5	-0.5	2.422546	-1.30151	-1.45193	0.30442	1.13556592087809	-2.96882	-2.713819	9.524825
Trial1	1	1	noBlindfold	clockwise	practice	Guided	2	-0.5	-0.5	2.442551	-1.30149	-1.45203	0.30444	1.13556595143899	-2.201983	-4.203412	9.164294
Trial1	1	1	noBlindfold	clockwise	practice	Guided	2	-0.5	-0.5	2.462555	-1.30147	-1.45203	0.30445	1.13555882586143	-1.786653	-4.330366	9.491131
Trial1	1	1	noBlindfold	clockwise	practice	Guided	2	-0.5	-0.5	2.482544	-1.30144	-1.45205	0.30446	1.1355447804785	-1.475028	-5.083627	9.308289
Trial1	1	1	noBlindfold	clockwise	practice	Guided	2	-0.5	-0.5	2.502548	-1.3014	-1.45206	0.30446	1.13551659559622	-0.989223	-3.831014	8.97743
Trial1	1	1	noBlindfold	clockwise	practice	Guided	2	-0.5	-0.5	2.522552	-1.30133	-1.45206	0.30443	1.13544596970284	-0.403357	-4.355757	9.183785
Trial1	1	1	noBlindfold	clockwise	practice	Guided	2	-0.5	-0.5	2.542542	-1.30086	-1.45204	0.30432	1.13503633862164	1.043978	-3.670206	8.32707
Trial1	1	1	noBlindfold	clockwise	practice	Guided	2	-0.5	-0.5	2.562546	-1.30044	-1.45199	0.30417	1.1346336539202	1.847008	-3.974895	8.027058
Trial1	1	1	noBlindfold	clockwise	practice	Guided	2	-0.5	-0.5	2.58255	-1.29988	-1.45197	0.30398	1.13410400217818	2.638494	-3.699828	7.660908
Trial1	1	1	noBlindfold	clockwise	practice	Guided	2	-0.5	-0.5	2.602554	-1.29846	-1.45187	0.3038	1.13297519883021	3.506639	-3.581338	7.514678
Trial1	1	1	noBlindfold	clockwise	practice	Guided	2	-0.5	-0.5	2.622543	-1.29541	-1.45182	0.30354	1.13064293883153	4.250355	-3.636351	7.152449
Trial1	1	1	noBlindfold	clockwise	practice	Guided	2	-0.5	-0.5	2.642548	-1.28134	-1.45173	0.30353	1.1207821703722	5.06658	-3.403602	7.095464
Trial1	1	1	noBlindfold	clockwise	practice	Guided	2	-0.5	-0.5	2.662552	-1.27038	-1.45168	0.30353	1.11316928117348	5.161879	-3.204708	7.059054
Trial1	1	1	noBlindfold	clockwise	practice	Guided	2	-0.5	-0.5	2.682541	-1.25604	-1.45161	0.30356	1.10331558617049	5.231497	-2.997349	7.12983
Trial1	1	1	noBlindfold	clockwise	practice	Guided	2	-0.5	-0.5	2.702545	-1.23801	-1.45153	0.3036	1.0910691149202	5.230223	-3.043899	7.158242
Trial1	1	1	noBlindfold	clockwise	practice	Guided	2	-0.5	-0.5	2.722549	-1.21736	-1.45152	0.30371	1.07729064599201	5.322502	-3.077754	7.361682
Trial1	1	1	noBlindfold	clockwise	practice	Guided	2	-0.5	-0.5	2.742554	-1.16682	-1.45157	0.30379	1.04437892890986	5.445999	-3.420529	7.672897
Trial1	1	1	noBlindfold	clockwise	practice	Guided	2	-0.5	-0.5	2.762543	-1.13611	-1.45164	0.30385	1.02509057201131	5.362856	-3.412066	7.7095
Trial1	1	1	noBlindfold	clockwise	practice	Guided	2	-0.5	-0.5	2.782547	-1.10238	-1.45169	0.30392	1.00456412290085	5.161598	-3.505165	7.796265
Trial1	1	1	noBlindfold	clockwise	practice	Guided	2	-0.5	-0.5	2.802551	-1.06696	-1.45175	0.30404	0.98383124217245	5.119584	-3.547483	8.116621
Trial1	1	1	noBlindfold	clockwise	practice	Guided	2	-0.5	-0.5	2.822556	-1.0279	-1.45177	0.30422	0.962002174287127	5.131804	-3.543252	8.355332
Trial1	1	1	noBlindfold	clockwise	practice	Guided	2	-0.5	-0.5	2.842545	-0.94513	-1.45181	0.30433	0.919286377295852	4.700537	-3.602497	8.67114
Trial1	1	1	noBlindfold	clockwise	practice	Guided	2	-0.5	-0.5	2.862549	-0.8994	-1.45181	0.30444	0.898133652033272	4.539298	-3.496702	8.943493
Trial1	1	1	noBlindfold	clockwise	practice	Guided	2	-0.5	-0.5	2.882553	-0.85474	-1.45178	0.30452	0.879257034301686	4.264928	-3.564411	9.024716
Trial1	1	1	noBlindfold	clockwise	practice	Guided	2	-0.5	-0.5	2.902542	-0.8057899	-1.45177	0.30459	0.860739530205681	4.119226	-3.551715	9.13074
Trial1	1	1	noBlindfold	clockwise	practice	Guided	2	-0.5	-0.5	2.922546	-0.75549	-1.45178	0.3047	0.844285058486443	3.972915	-3.505165	9.273811
Trial1	1	1	noBlindfold	clockwise	practice	Guided	2	-0.5	-0.5	2.942551	-0.65449	-1.45177	0.30474	0.819434954514023	3.625839	-3.649047	9.522296
Trial1	1	1	noBlindfold	clockwise	practice	Guided	2	-0.5	-0.5	2.962555	-0.60265	-1.4518	0.30478	0.811300116167687	3.676011	-3.61096	9.569626
Trial1	1	1	noBlindfold	clockwise	practice	Guided	2	-0.5	-0.5	2.982544	-0.55004	-1.45183	0.30481	0.806364135063368	3.508978	-3.733683	9.637767
Trial1	1	1	noBlindfold	clockwise	practice	Guided	2	-0.5	-0.5	3.002548	-0.49517	-1.45185	0.30483	0.804844507652261	3.471311	-3.682901	9.605162
Trial1	1	1	noBlindfold	clockwise	practice	Guided	2	-0.5	-0.5	3.022552	-0.43976	-1.45185	0.30483	0.807081288743039	3.481296	-3.665974	9.642926
Trial1	1	1	noBlindfold	clockwise	practice	Guided	2	-0.5	-0.5	3.042542	-0.33101	-1.45183	0.30485	0.82239963972604	2.949656	-3.65751	9.702372
Trial1	1	1	noBlindfold	clockwise	practice	Guided	2	-0.5	-0.5	3.062546	-0.27476	-1.45183	0.30485	0.835773052915319	2.6573	-3.678669	9.752509
Trial1	1	1	noBlindfold	clockwise	practice	Guided	2	-0.5	-0.5	3.08255	-0.22199	-1.45184	0.30487	0.851531121071691	2.616738	-3.712524	9.738559
Trial1	1	1	noBlindfold	clockwise	practice	Guided	2	-0.5	-0.5	3.102554	-0.16622	-1.45184	0.30491	0.871372025534496	2.562211	-3.602497	9.807622
Trial1	1	1	noBlindfold	clockwise	practice	Guided	2	-0.5	-0.5	3.122543	-0.1124	-1.45182	0.30492	0.89338121680932	2.308837	-3.733683	9.813616
Trial1	1	1	noBlindfold	clockwise	practice	Guided	2	-0.5	-0.5	3.142548	-0.0034034	-1.45185	0.30495	0.945807952995712	1.742539	-3.598265	9.91934
Trial1	1	1	noBlindfold	clockwise	practice	Guided	2	-0.5	-0.5	3.162552	0.046514	-1.45181	0.30498	0.972969868549528	1.486165	-3.475543	9.991682
Trial1	1	1	noBlindfold	clockwise	practice	Guided	2	-0.5	-0.5	3.182541	0.096784	-1.45176	0.30505	1.00212605281046	1.218037	-3.471311	10.09808
Trial1	1	1	noBlindfold	clockwise	practice	Guided	2	-0.5	-0.5	3.202545	0.14713	-1.45173	0.30519	1.03300927634215	1.253055	-3.407834	10.47711
Trial1	1	1	noBlindfold	clockwise	practice	Guided	2	-0.5	-0.5	3.222549	0.19454	-1.4517	0.30525	1.06339711152524	1.037776	-3.268185	10.59209
Trial1	1	1	noBlindfold	clockwise	practice	Guided	2	-0.5	-0.5	3.242554	0.28591	-1.45168	0.30524	1.12519598755589	0.916899	-3.378211	10.52147
Trial1	1	1	noBlindfold	clockwise	practice	Guided	2	-0.5	-0.5	3.262543	0.31361	-1.45168	0.30521	1.14469399697122	2.171251	-2.955031	10.15333
Trial1	1	1	noBlindfold	clockwise	practice	Guided	2	-0.5	-0.5	3.282547	0.31019	-1.45167	0.30495	1.14208245065822	12.28175	-3.784464	9.191657
Trial1	1	1	noBlindfold	clockwise	practice	Guided	2	-0.5	-0.5	3.302551	0.30737	-1.45178	0.30419	1.13954721369739	12.55887	-4.918587	6.748265
Trial1	1	1	noBlindfold	clockwise	practice	Guided	2	-0.5	-0.5	3.322556	0.3063	-1.4521	0.30285	1.13784348673065	6.189636	-5.959609	4.301239
Trial1	1	1	noBlindfold	clockwise	practice	Guided	2	-0.5	-0.5	3.342545	0.30155	-1.45248	0.30369	1.1350771102458	-1.361555	-3.344357	7.373292
Trial1	1	1	noBlindfold	clockwise	practice	Guided	2	-0.5	-0.5	3.362549	0.29937	-1.45185	0.30515	1.13457432913913	0.201838	-1.393497	11.56212
Trial1	1	1	noBlindfold	clockwise	practice	Guided	2	-0.5	-0.5	3.382553	0.29869	-1.45106	0.3058	1.13455688593492	3.035446	-0.29743	11.79223
Trial1	1	1	noBlindfold	clockwise	practice	Guided	2	-0.5	-0.5	3.402542	0.3002	-1.45077	0.30566	1.13552107651833	3.271815	-2.69262	11.2623
Trial1	1	1	noBlindfold	clockwise	practice	Guided	2	-0.5	-0.5	3.422546	0.30105	-1.45103	0.30528	1.13585077920412	2.225469	-3.382403	10.01395
Trial1	1	1	noBlindfold	clockwise	practice	Guided	2	-0.5	-0.5	3.442551	0.30104	-1.45137	0.30506	1.13568775372635	2.84287	-3.979087	9.10845
Trial1	1	1	noBlindfold	clockwise	practice	Guided	2	-0.5	-0.5	3.462555	0.30115	-1.4515	0.30473	1.13553147499993	4.080907	-4.38534	8.521879
Trial1	1	1	noBlindfold	clockwise	practice	Guided	2	-0.5	-0.5	3.482544	0.30144	-1.45176	0.30431	1.1354385236004	5.040466	-5.032805	7.470737
Trial1	1	1	noBlindfold	clockwise	practice	Guided	2	-0.5	-0.5	3.502548	0.30179	-1.45207	0.30389	1.1353881795647	5.464386	-5.680271	6.433324
Trial1	1	1	noBlindfold	clockwise	practice	Guided	2	-0.5	-0.5	3.522552	0.30207	-1.4524	0.30301	1.13496317406536	5.651477	-6.111914	5.33748
Trial1	1	1	noBlindfold	clockwise	practice	Guided	2	-0.5	-0.5	3.542542	0.30242	-1.45279	0.30246	1.13482153496483	6.033899	-6.298113	2.901764
Trial1	1	1	noBlindfold	clockwise	practice	Guided	2	-0.5	-0.5	3.562546	0.3026	-1.45292	0.30176	1.13445400099085	6.352264	-6.399677	1.429873
Trial1	1	1	noBlindfold	clockwise	practice	Guided	2	-0.5	-0.5	3.58255	0.30281	-1.45305	0.30095	1.13403033695173	6.90042	-6.61973	-0.341036
Trial1	1	1	noBlindfold	clockwise	practice	Guided	2	-0.5	-0.5	3.602554	0.30311	-1.4532	0.29973	1.13338155763291	7.59048	-6.954042	-2.273425
Trial1	1	1	noBlindfold	clockwise	practice	Guided	2	-0.5	-0.5	3.622543	0.30347	-1.45338	0.29142	1.12778972117969	8.253895	-7.233341	-4.35247
Trial1	1	1	noBlindfold	clockwise	practice	Guided	2	-0.5	-0.5	3.642548	0.3042	-1.45367	0.28215	1.12182719379817	8.730305	-7.55919	-7.111028
Trial1	1	1	noBlindfold	clockwise	practice	Guided	2	-0.5	-0.5	3.662552	0.30432	-1.4538	0.26869	1.1125713555437	8.447451	-7.98237	-7.82849
Trial1	1	1	noBlindfold	clockwise	practice	Guided	2	-0.5	-0.5	3.682541	0.30423	-1.45396	0.24977	1.09951851006798	7.949885	-8.134715	-7.900793
Trial1	1	1	noBlindfold	clockwise	practice	Guided	2	-0.5	-0.5	3.702545	0.30401	-1.45409	0.22847	1.08494268221268	7.615354	-8.473259	-7.740728
Trial1	1	1	noBlindfold	clockwise	practice	Guided	2	-0.5	-0.5	3.722549	0.30384	-1.4542	0.17317	1.04848300567256	7.351244	-8.659458	-7.499734
Trial1	1	1	noBlindfold	clockwise	practice	Guided	2	-0.5	-0.5	3.742554	0.30353	-1.4543	0.14198	1.02849345342767	6.613498	-8.676385	-5.961775
Trial1	1	1	noBlindfold	clockwise	practice	Guided	2	-0.5	-0.5	3.762543	0.3034	-1.45435	0.1083	1.00771048347018	6.699291	-8.727167	-5.016237
Trial1	1	1	noBlindfold	clockwise	practice	Guided	2	-0.5	-0.5	3.782547	0.30332	-1.45432	0.074606	0.987671560820638	6.600837	-8.4521	-4.430214
Trial1	1	1	noBlindfold	clockwise	practice	Guided	2	-0.5	-0.5	3.802551	0.30332	-1.4543	0.0097474	0.951401843066106	6.865023	-8.739862	-4.220988
Trial1	1	1	noBlindfold	clockwise	practice	Guided	2	-0.5	-0.5	3.822556	0.30343	-1.45433	-0.030674	0.930465820757013	7.056393	-8.507113	-3.666028
Trial1	1	1	noBlindfold	clockwise	practice	Guided	2	-0.5	-0.5	3.842545	0.30348	-1.45436	-0.067189	0.912636548977098	7.057627	-8.871048	-4.053082
Trial1	1	1	noBlindfold	clockwise	practice	Guided	2	-0.5	-0.5	3.862549	0.30352	-1.45436	-0.10181	0.89677179387551	7.056159	-8.608676	-3.880411
Trial1	1	1	noBlindfold	clockwise	practice	Guided	2	-0.5	-0.5	3.882553	0.30354	-1.45432	-0.13988	0.880546949930712	7.215847	-8.485954	-3.89111
Trial1	1	1	noBlindfold	clockwise	practice	Guided	2	-0.5	-0.5	3.902542	0.30353	-1.45431	-0.17456	0.866932327188321	6.961811	-8.595981	-3.361585
Trial1	1	1	noBlindfold	clockwise	practice	Guided	2	-0.5	-0.5	3.922546	0.30345	-1.45426	-0.24773	0.842123527632488	6.606099	-8.050079	-3.490378
Trial1	1	1	noBlindfold	clockwise	practice	Guided	2	-0.5	-0.5	3.942551	0.30317	-1.45418	-0.28147	0.832368549574523	5.905989	-8.232046	-2.792187
Trial1	1	1	noBlindfold	clockwise	practice	Guided	2	-0.5	-0.5	3.962555	0.30303	-1.45406	-0.31577	0.823891897873644	5.763337	-7.474554	-2.8051
Trial1	1	1	noBlindfold	clockwise	practice	Guided	2	-0.5	-0.5	3.982544	0.30289	-1.45392	-0.34943	0.816886578993202	5.591912	-8.19396	-2.39442
Trial1	1	1	noBlindfold	clockwise	practice	Guided	2	-0.5	-0.5	4.002548	0.30283	-1.45401	-0.38333	0.811263161874776	5.53243	-7.690376	-2.259642
Trial1	1	1	noBlindfold	clockwise	practice	Guided	2	-0.5	-0.5	4.022552	0.30277	-1.45393	-0.44832	0.804431804484664	5.362446	-7.808866	-2.479413
Trial1	1	1	noBlindfold	clockwise	practice	Guided	2	-0.5	-0.5	4.042542	0.30272	-1.45399	-0.48077	0.802950314849805	5.470971	-7.635362	-2.733402
Trial1	1	1	noBlindfold	clockwise	practice	Guided	2	-0.5	-0.5	4.062546	0.30271	-1.45389	-0.51144	0.802791512114972	5.453973	-7.910429	-3.437614
Trial1	1	1	noBlindfold	clockwise	practice	Guided	2	-0.5	-0.5	4.08255	0.3027	-1.45393	-0.54414	0.803912712109929	5.457269	-8.185496	-3.236767
Trial1	1	1	noBlindfold	clockwise	practice	Guided	2	-0.5	-0.5	4.102554	0.30273	-1.45405	-0.57598	0.806317806403651	5.3738	-8.079701	-3.368541
Trial1	1	1	noBlindfold	clockwise	practice	Guided	2	-0.5	-0.5	4.122543	0.30273	-1.45404	-0.64062	0.814953634172932	5.437484	-7.927356	-3.130741
Trial1	1	1	noBlindfold	clockwise	practice	Guided	2	-0.5	-0.5	4.142548	0.30273	-1.4541	-0.67245	0.821044729557132	5.376452	-7.956979	-3.210004
Trial1	1	1	noBlindfold	clockwise	practice	Guided	2	-0.5	-0.5	4.162552	0.3027	-1.45404	-0.70444	0.828325433265205	5.239508	-7.973906	-3.23571
Trial1	1	1	noBlindfold	clockwise	practice	Guided	2	-0.5	-0.5	4.182541	0.30261	-1.45401	-0.73774	0.837080136272392	5.015237	-8.126251	-3.419439
Trial1	1	1	noBlindfold	clockwise	practice	Guided	2	-0.5	-0.5	4.202545	0.30251	-1.454	-0.7706	0.846904143581321	4.807941	-7.952747	-3.782916
Trial1	1	1	noBlindfold	clockwise	practice	Guided	2	-0.5	-0.5	4.222549	0.30244	-1.45401	-0.83854	0.870930098778123	4.807767	-8.058542	-3.599002
Trial1	1	1	noBlindfold	clockwise	practice	Guided	2	-0.5	-0.5	4.242554	0.3024	-1.45405	-0.87238	0.884597437626158	4.982337	-8.185496	-3.412677
Trial1	1	1	noBlindfold	clockwise	practice	Guided	2	-0.5	-0.5	4.262543	0.30244	-1.45411	-0.90612	0.899357209365935	4.912992	-8.308218	-3.109842
Trial1	1	1	noBlindfold	clockwise	practice	Guided	2	-0.5	-0.5	4.282547	0.30246	-1.45418	-0.94087	0.915591841833529	4.934074	-8.375927	-3.378418
Trial1	1	1	noBlindfold	clockwise	practice	Guided	2	-0.5	-0.5	4.302551	0.30245	-1.45418	-0.97455	0.932268049070081	4.844332	-8.498649	-3.221254
Trial1	1	1	noBlindfold	clockwise	practice	Guided	2	-0.5	-0.5	4.322556	0.30243	-1.45425	-1.04269	0.96871378085212	4.762726	-8.655226	-2.875489
Trial1	1	1	noBlindfold	clockwise	practice	Guided	2	-0.5	-0.5	4.342545	0.30229	-1.45411	-1.0764	0.987879668842838	4.538485	-8.528272	-3.185648
Trial1	1	1	noBlindfold	clockwise	practice	Guided	2	-0.5	-0.5	4.362549	0.30228	-1.45418	-1.11105	1.00848169388276	4.555809	-8.409782	-2.979784
Trial1	1	1	noBlindfold	clockwise	practice	Guided	2	-0.5	-0.5	4.382553	0.30229	-1.45416	-1.14449	1.02909503783733	4.480811	-8.299755	-3.013354
Trial1	1	1	noBlindfold	clockwise	practice	Guided	2	-0.5	-0.5	4.402542	0.30231	-1.45416	-1.17747	1.05007948574465	4.762826	-8.528272	-2.681619
Trial1	1	1	noBlindfold	clockwise	practice	Guided	2	-0.5	-0.5	4.422546	0.30237	-1.45422	-1.24179	1.0927259246991	4.878614	-8.604444	-2.615761
Trial1	1	1	noBlindfold	clockwise	practice	Guided	2	-0.5	-0.5	4.442551	0.30244	-1.45434	-1.27411	1.11496913111999	4.917052	-8.731398	-2.782849
Trial1	1	1	noBlindfold	clockwise	practice	Guided	2	-0.5	-0.5	4.462555	0.30245	-1.45438	-1.30444	1.13624370304288	4.850957	-8.600213	-3.094437
Trial1	1	1	noBlindfold	clockwise	practice	Guided	2	-0.5	-0.5	4.482544	0.30244	-1.45432	-1.31083	1.14076957267082	4.75644	-8.549431	-4.494904
Trial1	1	1	noBlindfold	clockwise	practice	Guided	2	-0.5	-0.5	4.502548	0.30244	-1.45427	-1.30791	1.13869594105432	5.240142	-9.827435	-8.792261
Trial1	1	1	noBlindfold	clockwise	practice	Guided	2	-0.5	-0.5	4.522552	0.30267	-1.45476	-1.30525	1.1369725506486	7.094325	-13.93651	-8.501686
Trial1	1	1	noBlindfold	clockwise	practice	Guided	2	-0.5	-0.5	4.542542	0.30308	-1.45513	-1.30479	1.13693636878706	6.733603	-6.374286	-7.725645
Trial1	1	1	noBlindfold	clockwise	practice	Guided	2	-0.5	-0.5	4.562546	0.30317	-1.45465	-1.30467	1.13691504185627	7.426323	-11.13083	-6.696425
Trial1	1	1	noBlindfold	clockwise	practice	Guided	2	-0.5	-0.5	4.58255	0.30321	-1.4548	-1.3046	1.13689377211423	7.409063	-10.60609	-7.680711
Trial1	1	1	noBlindfold	clockwise	practice	Guided	2	-0.5	-0.5	4.602554	0.30322	-1.45481	-1.3045	1.1368300657918	5.525837	-9.302691	-6.400557
Trial1	1	1	noBlindfold	clockwise	practice	Guided	2	-0.5	-0.5	4.622543	0.30319	-1.45477	-1.3043	1.13666731071005	5.146191	-8.52404	-6.050502
Trial1	1	1	noBlindfold	clockwise	practice	Guided	2	-0.5	-0.5	4.642548	0.30307	-1.4547	-1.3042	1.1365117565675	3.928326	-8.591749	-6.218423
Trial1	1	1	noBlindfold	clockwise	practice	Guided	2	-0.5	-0.5	4.662552	0.303	-1.45466	-1.30409	1.1363845168478	3.883079	-8.638299	-5.661214
Trial1	1	1	noBlindfold	clockwise	practice	Guided	2	-0.5	-0.5	4.682541	0.30293	-1.45462	-1.30398	1.13625727782448	3.852249	-8.697544	-5.571276
Trial1	1	1	noBlindfold	clockwise	practice	Guided	2	-0.5	-0.5	4.702545	0.30287	-1.4546	-1.3039	1.1361582024707	3.630164	-9.108029	-5.684254
Trial1	1	1	noBlindfold	clockwise	practice	Guided	2	-0.5	-0.5	4.722549	0.30279	-1.45461	-1.30373	1.13598137854299	3.018369	-9.395791	-5.860812
Trial1	1	1	noBlindfold	clockwise	practice	Guided	2	-0.5	-0.5	4.742554	0.30235	-1.4546	-1.30354	1.13553600365915	0.345621	-8.892207	-6.071917
Trial1	1	1	noBlindfold	clockwise	practice	Guided	2	-0.5	-0.5	4.762543	0.30166	-1.45451	-1.30331	1.13488571280212	-1.331815	-8.52404	-5.827887
Trial1	1	1	noBlindfold	clockwise	practice	Guided	2	-0.5	-0.5	4.782547	0.30083	-1.45436	-1.30307	1.13412972545682	-2.766641	-8.24051	-5.480506
Trial1	1	1	noBlindfold	clockwise	practice	Guided	2	-0.5	-0.5	4.802551	0.29965	-1.45416	-1.30288	1.13316217581122	-4.017108	-7.736925	-5.417503
Trial1	1	1	noBlindfold	clockwise	practice	Guided	2	-0.5	-0.5	4.822556	0.29723	-1.45391	-1.30269	1.13132089354937	-4.773126	-7.119083	-5.357872
Trial1	1	1	noBlindfold	clockwise	practice	Guided	2	-0.5	-0.5	4.842545	0.28554	-1.45347	-1.3027	1.12312084218813	-4.949924	-6.920188	-5.395158
Trial1	1	1	noBlindfold	clockwise	practice	Guided	2	-0.5	-0.5	4.862549	0.27621	-1.45346	-1.30275	1.1166510118021	-4.706425	-7.157169	-5.530853
Trial1	1	1	noBlindfold	clockwise	practice	Guided	2	-0.5	-0.5	4.882553	0.26486	-1.45357	-1.30289	1.1088928163696	-4.64639	-7.609971	-5.785533
Trial1	1	1	noBlindfold	clockwise	practice	Guided	2	-0.5	-0.5	4.902542	0.2513	-1.45378	-1.30304	1.09969304588758	-4.800505	-7.931588	-6.16027
Trial1	1	1	noBlindfold	clockwise	practice	Guided	2	-0.5	-0.5	4.922546	0.23587	-1.45392	-1.30296	1.08915080923996	-5.133508	-7.715766	-6.173444
Trial1	1	1	noBlindfold	clockwise	practice	Guided	2	-0.5	-0.5	4.942551	0.19967	-1.45378	-1.30272	1.0648462805747	-5.489895	-7.229109	-5.303644
Trial1	1	1	noBlindfold	clockwise	practice	Guided	2	-0.5	-0.5	4.962555	0.17797	-1.45365	-1.30244	1.05050148021257	-5.413635	-7.013288	-4.84433
Trial1	1	1	noBlindfold	clockwise	practice	Guided	2	-0.5	-0.5	4.982544	0.15304	-1.45352	-1.30219	1.03439352287635	-5.080054	-6.958274	-4.339246
Trial1	1	1	noBlindfold	clockwise	practice	Guided	2	-0.5	-0.5	5.002548	0.12658	-1.45348	-1.30201	1.01775362460648	-4.754841	-7.051374	-3.953764
Trial1	1	1	noBlindfold	clockwise	practice	Guided	2	-0.5	-0.5	5.022552	0.098209	-1.45351	-1.30188	1.00043267972819	-4.624547	-7.021751	-3.8368
Trial1	1	1	noBlindfold	clockwise	practice	Guided	2	-0.5	-0.5	5.042542	0.036463	-1.45354	-1.30186	0.964765339708694	-4.385972	-7.165632	-3.746346
Trial1	1	1	noBlindfold	clockwise	practice	Guided	2	-0.5	-0.5	5.062546	0.0023112	-1.45355	-1.30185	0.94619231763661	-4.318569	-7.000592	-3.721064
Trial1	1	1	noBlindfold	clockwise	practice	Guided	2	-0.5	-0.5	5.08255	-0.032251	-1.45352	-1.3018	0.928263102148116	-4.175249	-6.966738	-3.579666
Trial1	1	1	noBlindfold	clockwise	practice	Guided	2	-0.5	-0.5	5.102554	-0.070255	-1.4535	-1.30177	0.90967909012802	-3.707857	-7.017519	-3.521197
Trial1	1	1	noBlindfold	clockwise	practice	Guided	2	-0.5	-0.5	5.122543	-0.10581	-1.45354	-1.30175	0.893414085812829	-3.044833	-7.288355	-3.51667
Trial1	1	1	noBlindfold	clockwise	practice	Guided	2	-0.5	-0.5	5.142548	-0.18024	-1.45372	-1.30171	0.863125369353518	-2.048779	-7.609971	-3.351555
Trial1	1	1	noBlindfold	clockwise	practice	Guided	2	-0.5	-0.5	5.162552	-0.21588	-1.45379	-1.30175	0.8506039930249	-1.85104	-7.643826	-3.495187
Trial1	1	1	noBlindfold	clockwise	practice	Guided	2	-0.5	-0.5	5.182541	-0.25157	-1.45385	-1.30176	0.839366718162262	-1.718402	-7.944284	-3.520451
Trial1	1	1	noBlindfold	clockwise	practice	Guided	2	-0.5	-0.5	5.202545	-0.28609	-1.45395	-1.30174	0.829785754414637	-1.648079	-8.041615	-3.46548
Trial1	1	1	noBlindfold	clockwise	practice	Guided	2	-0.5	-0.5	5.222549	-0.31741	-1.45399	-1.30155	0.822083555100038	-1.693136	-7.796171	-3.22144
Trial1	1	1	noBlindfold	clockwise	practice	Guided	2	-0.5	-0.5	5.242554	-0.37958	-1.45387	-1.30146	0.81045613979742	-1.546299	-7.834257	-2.864782
Trial1	1	1	noBlindfold	clockwise	practice	Guided	2	-0.5	-0.5	5.262543	-0.40851	-1.45389	-1.3014	0.806605532492479	-1.394323	-7.830025	-2.802686
Trial1	1	1	noBlindfold	clockwise	practice	Guided	2	-0.5	-0.5	5.282547	-0.43622	-1.45392	-1.30134	0.803874156509854	-1.369351	-7.944284	-2.743826
Trial1	1	1	noBlindfold	clockwise	practice	Guided	2	-0.5	-0.5	5.302551	-0.4634	-1.45397	-1.30126	0.802095467096253	-1.281384	-8.016224	-2.438721
Trial1	1	1	noBlindfold	clockwise	practice	Guided	2	-0.5	-0.5	5.322556	-0.48846	-1.45399	-1.30107	0.801153091603111	-1.551243	-7.838489	-2.27789
Trial1	1	1	noBlindfold	clockwise	practice	Guided	2	-0.5	-0.5	5.342545	-0.53705	-1.45384	-1.30099	0.801846406718249	-1.802476	-7.499945	-1.963963
Trial1	1	1	noBlindfold	clockwise	practice	Free	1	-0.5	-0.5	0	-0.55	-1.45	-1.3	0.801560930246822	-0.01814	0.036793	0.026504
Trial1	1	1	noBlindfold	clockwise	practice	Free	1	-0.5	-0.5	0.01174927	-0.55	-1.45	-1.3	0.801560930246822	-0.0070454	-0.022448	-0.0038186
Trial1	1	1	noBlindfold	clockwise	practice	Free	1	-0.5	-0.5	0.03173828	-0.54999	-1.45	-1.3	0.801560305678962	-0.01117	0.007175	0.00070596
Trial1	1	1	noBlindfold	clockwise	practice	Free	1	-0.5	-0.5	0.05174255	-0.54999	-1.45	-1.3	0.801560305678962	-0.0061027	-0.018219	0.0087448
Trial1	1	1	noBlindfold	clockwise	practice	Free	1	-0.5	-0.5	0.07174683	-0.54999	-1.45	-1.3	0.801560305678962	-0.021317	-0.0097519	0.043591
Trial1	1	1	noBlindfold	clockwise	practice	Free	1	-0.5	-0.5	0.0917511	-0.55	-1.45	-1.3	0.801560930246822	0.0034194	0.049488	-0.04252
Trial1	1	1	noBlindfold	clockwise	practice	Free	1	-0.5	-0.5	0.1117401	-0.55	-1.45	-1.3	0.801560930246822	-0.0095803	0.015631	0.021643
Trial1	1	1	noBlindfold	clockwise	practice	Free	1	-0.5	-0.5	0.1317444	-0.55	-1.45	-1.3	0.801560930246822	0.016413	-0.0012955	-0.047713
Trial1	1	1	noBlindfold	clockwise	practice	Free	1	-0.5	-0.5	0.1517487	-0.55	-1.45	-1.3	0.801560930246822	0.00056106	0.024088	-0.024761
Trial1	1	1	noBlindfold	clockwise	practice	Free	1	-0.5	-0.5	0.1717529	-0.54999	-1.45	-1.3	0.801560305678962	0.015137	-0.018228	-0.0054973
Trial1	1	1	noBlindfold	clockwise	practice	Free	1	-0.5	-0.5	0.1917419	-0.55	-1.45	-1.29999	0.801550936167416	-0.01465	-0.0097662	-0.045367
Trial1	1	1	noBlindfold	clockwise	practice	Free	1	-0.5	-0.5	0.2117462	-0.55	-1.45	-1.29999	0.801550936167416	-0.0118	-0.0055351	0.0084038
Trial1	1	1	noBlindfold	clockwise	practice	Free	1	-0.5	-0.5	0.2317505	-0.55	-1.45	-1.29999	0.801550936167416	-0.006728	0.015624	0.00036053
Trial1	1	1	noBlindfold	clockwise	practice	Free	1	-0.5	-0.5	0.2517395	-0.55	-1.45	-1.29999	0.801550936167416	0.0075308	-0.0097686	0.011918
Trial1	1	1	noBlindfold	clockwise	practice	Free	1	-0.5	-0.5	0.2717438	-0.54999	-1.45	-1.29999	0.801550311591769	0.024644	-0.022466	2.1963E-05
Trial1	1	1	noBlindfold	clockwise	practice	Free	1	-0.5	-0.5	0.291748	-0.54999	-1.45	-1.29995	0.801510454225066	0.0094283	0.024082	-0.012877
Trial1	1	1	noBlindfold	clockwise	practice	Free	1	-0.5	-0.5	0.3117523	-0.55003	-1.45002	-1.29964	0.801203491172666	-0.202286	-0.136695	0.42365
Trial1	1	1	noBlindfold	clockwise	practice	Free	1	-0.5	-0.5	0.3317413	-0.55025	-1.45004	-1.29907	0.800648442085166	-0.330883	-0.022418	0.315346
Trial1	1	1	noBlindfold	clockwise	practice	Free	1	-0.5	-0.5	0.3517456	-0.55074	-1.45001	-1.29821	0.799821099814747	-0.441716	0.066435	0.323643
Trial1	1	1	noBlindfold	clockwise	practice	Free	1	-0.5	-0.5	0.3717499	-0.55158	-1.44998	-1.29565	0.797320154404962	-0.528119	-0.377902	0.359672
Trial1	1	1	noBlindfold	clockwise	practice	Free	1	-0.5	-0.5	0.3917389	-0.55414	-1.45014	-1.29386	0.795703946505826	-0.550301	-0.145067	0.475143
Trial1	1	1	noBlindfold	clockwise	practice	Free	1	-0.5	-0.5	0.4117432	-0.55589	-1.45006	-1.29181	0.793780087552069	-0.48656	-0.094286	0.255532
Trial1	1	1	noBlindfold	clockwise	practice	Free	1	-0.5	-0.5	0.4317474	-0.55805	-1.45001	-1.28968	0.791810782722949	-0.3552	-0.170429	0.220267
Trial1	1	1	noBlindfold	clockwise	practice	Free	1	-0.5	-0.5	0.4517517	-0.56037	-1.45003	-1.28733	0.789641013945769	-0.221626	0.0030961	0.214247
Trial1	1	1	noBlindfold	clockwise	practice	Free	1	-0.5	-0.5	0.4717407	-0.56291	-1.44999	-1.28306	0.785583058895177	-0.1017	-0.018074	0.032299
Trial1	1	1	noBlindfold	clockwise	practice	Free	1	-0.5	-0.5	0.491745	-0.56769	-1.4501	-1.28105	0.783977671089019	0.137385	-0.157613	-0.047077
Trial1	1	1	noBlindfold	clockwise	practice	Free	1	-0.5	-0.5	0.5117493	-0.56988	-1.45008	-1.27929	0.78241680625778	0.0083689	-0.089879	-0.152815
Trial1	1	1	noBlindfold	clockwise	practice	Free	1	-0.5	-0.5	0.5317383	-0.57195	-1.45007	-1.27762	0.780941604416887	-0.159686	-0.077146	0.032864
Trial1	1	1	noBlindfold	clockwise	practice	Free	1	-0.5	-0.5	0.5517426	-0.57403	-1.45004	-1.27599	0.779513266592596	-0.180574	0.0032706	-0.062335
Trial1	1	1	noBlindfold	clockwise	practice	Free	1	-0.5	-0.5	0.5717468	-0.57626	-1.44999	-1.27329	0.777041231373904	-0.177098	0.024417	-0.075161
Trial1	1	1	noBlindfold	clockwise	practice	Free	1	-0.5	-0.5	0.5917511	-0.58092	-1.45	-1.27214	0.776368644952952	-0.228097	0.02442	-0.155145
Trial1	1	1	noBlindfold	clockwise	practice	Free	1	-0.5	-0.5	0.6117401	-0.58363	-1.45	-1.27124	0.775760989293132	-0.304497	0.011715	-0.161506
Trial1	1	1	noBlindfold	clockwise	practice	Free	1	-0.5	-0.5	0.6317444	-0.58628	-1.45	-1.27044	0.775256207049523	-0.330077	-0.132155	-0.138993
Trial1	1	1	noBlindfold	clockwise	practice	Free	1	-0.5	-0.5	0.6517487	-0.58923	-1.45005	-1.26968	0.774835034814848	-0.356336	-0.161731	-0.047332
Trial1	1	1	noBlindfold	clockwise	practice	Free	1	-0.5	-0.5	0.6717529	-0.59253	-1.45014	-1.26847	0.774020683966568	-0.340217	-0.364756	0.0019933
Trial1	1	1	noBlindfold	clockwise	practice	Free	1	-0.5	-0.5	0.6917419	-0.59874	-1.45027	-1.26788	0.774202431221408	-0.087279	-0.542413	0.036198
Trial1	1	1	noBlindfold	clockwise	practice	Free	1	-0.5	-0.5	0.7117462	-0.60182	-1.45027	-1.26733	0.774056016794722	-0.083849	-0.533921	0.010006
Trial1	1	1	noBlindfold	clockwise	practice	Free	1	-0.5	-0.5	0.7317505	-0.6047	-1.45028	-1.26683	0.773944625037127	-0.153226	-0.69473	-0.059379
Trial1	1	1	noBlindfold	clockwise	practice	Free	1	-0.5	-0.5	0.7517395	-0.60752	-1.45033	-1.26645	0.773954804609536	-0.288548	-0.749743	-0.022663
Trial1	1	1	noBlindfold	clockwise	practice	Free	1	-0.5	-0.5	0.7717438	-0.61036	-1.45037	-1.26631	0.774216045537226	-0.399768	-0.753975	-0.177529
Trial1	1	1	noBlindfold	clockwise	practice	Free	1	-0.5	-0.5	0.791748	-0.61664	-1.45045	-1.26668	0.775501843194775	-0.512887	-0.95287	-0.352852
Trial1	1	1	noBlindfold	clockwise	practice	Free	1	-0.5	-0.5	0.8117523	-0.61986	-1.45049	-1.26727	0.776575574777023	-0.599362	-1.122142	-0.370441
Trial1	1	1	noBlindfold	clockwise	practice	Free	1	-0.5	-0.5	0.8317413	-0.62328	-1.45057	-1.26795	0.777782144365138	-0.786316	-1.422599	-0.1011
Trial1	1	1	noBlindfold	clockwise	practice	Free	1	-0.5	-0.5	0.8517456	-0.627	-1.45069	-1.2687	0.77912058594491	-0.98343	-1.528394	-0.210054
Trial1	1	1	noBlindfold	clockwise	practice	Free	1	-0.5	-0.5	0.8717499	-0.63116	-1.45078	-1.27074	0.781820406674849	-1.139732	-1.854243	-0.261011
Trial1	1	1	noBlindfold	clockwise	practice	Free	1	-0.5	-0.5	0.8917389	-0.64086	-1.45104	-1.27222	0.784961961584897	-0.800245	-2.213946	-0.557262
Trial1	1	1	noBlindfold	clockwise	practice	Free	1	-0.5	-0.5	0.9117432	-0.64618	-1.45113	-1.27406	0.787742016977524	-0.406964	-2.637126	-0.752018
Trial1	1	1	noBlindfold	clockwise	practice	Free	1	-0.5	-0.5	0.9317474	-0.6511999	-1.45132	-1.27406	0.788688989018203	0.087278	-3.06877	-0.964828
Trial1	1	1	noBlindfold	clockwise	practice	Free	1	-0.5	-0.5	0.9517517	-0.6552899	-1.45152	-1.27938	0.794700120708353	0.432573	-3.436936	-1.09308
Trial1	1	1	noBlindfold	clockwise	practice	Free	1	-0.5	-0.5	0.9717407	-0.65838	-1.45173	-1.28583	0.801631496486956	0.613454	-3.923593	-1.113915
Trial1	1	1	noBlindfold	clockwise	practice	Free	1	-0.5	-0.5	0.991745	-0.66098	-1.45217	-1.28918	0.805431370171169	0.618078	-4.799576	-1.20731
Trial1	1	1	noBlindfold	clockwise	practice	Free	1	-0.5	-0.5	1.011749	-0.66107	-1.45238	-1.29218	0.808388892883277	0.59593	-5.188901	-1.047969
Trial1	1	1	noBlindfold	clockwise	practice	Free	1	-0.5	-0.5	1.031738	-0.66067	-1.45255	-1.29477	0.810847839651757	0.615701	-5.341246	-0.986584
Trial1	1	1	noBlindfold	clockwise	practice	Free	1	-0.5	-0.5	1.051743	-0.65995	-1.45267	-1.29684	0.812734838730386	0.63784	-5.413187	-0.745129
Trial1	1	1	noBlindfold	clockwise	practice	Free	1	-0.5	-0.5	1.071747	-0.65908	-1.4527	-1.29864	0.814329371587102	0.438003	-5.252378	-0.557596
Trial1	1	1	noBlindfold	clockwise	practice	Free	1	-0.5	-0.5	1.091751	-0.65811	-1.45262	-1.29865	0.814150258719069	0.04672	-5.197365	-0.168299
Trial1	1	1	noBlindfold	clockwise	practice	Free	1	-0.5	-0.5	1.11174	-0.65811	-1.45261	-1.29866	0.814160081657763	-0.04219	-5.146583	-0.113843
Trial1	1	1	noBlindfold	clockwise	practice	Free	1	-0.5	-0.5	1.131744	-0.65811	-1.45258	-1.29866	0.814160081657763	-0.152211	-5.104265	-0.095431
Trial1	1	1	noBlindfold	clockwise	practice	Free	1	-0.5	-0.5	1.151749	-0.65812	-1.45257	-1.29866	0.81416201478004	-0.234097	-5.222756	-0.066881
Trial1	1	1	noBlindfold	clockwise	practice	Free	1	-0.5	-0.5	1.171753	-0.65813	-1.4526	-1.29866	0.814163959596061	-0.273806	-5.320087	-0.0084813
Trial1	1	1	noBlindfold	clockwise	practice	Free	1	-0.5	-0.5	1.191742	-0.65817	-1.45262	-1.29865	0.814161905667638	-0.441688	-5.163511	0.158496
Trial1	1	1	noBlindfold	clockwise	practice	Free	1	-0.5	-0.5	1.211746	-0.65819	-1.45259	-1.29864	0.814155973902258	-0.478806	-5.070411	0.191331
Trial1	1	1	noBlindfold	clockwise	practice	Free	1	-0.5	-0.5	1.23175	-0.65822	-1.45256	-1.29863	0.814151977078401	-0.433262	-5.061947	0.199819
Trial1	1	1	noBlindfold	clockwise	practice	Free	1	-0.5	-0.5	1.25174	-0.65825	-1.45253	-1.29861	0.81413815887011	-0.486002	-5.011166	0.19621
Trial1	1	1	noBlindfold	clockwise	practice	Free	1	-0.5	-0.5	1.271744	-0.65827	-1.45251	-1.29859	0.814122406856301	-0.49153	-4.977311	0.196564
Trial1	1	1	noBlindfold	clockwise	practice	Free	1	-0.5	-0.5	1.291748	-0.65832	-1.45252	-1.29858	0.814122413158513	-0.365695	-5.133888	0.201961
Trial1	1	1	noBlindfold	clockwise	practice	Free	1	-0.5	-0.5	1.311752	-0.65833	-1.45256	-1.29858	0.814124372120619	-0.215036	-5.265074	0.137692
Trial1	1	1	noBlindfold	clockwise	practice	Free	1	-0.5	-0.5	1.331741	-0.65834	-1.4526	-1.29858	0.814126308017543	-0.127324	-5.298928	0.020095
Trial1	1	1	noBlindfold	clockwise	practice	Free	1	-0.5	-0.5	1.351746	-0.65835	-1.45263	-1.29859	0.814137961035625	-0.057361	-5.366637	-0.079137
Trial1	1	1	noBlindfold	clockwise	practice	Free	1	-0.5	-0.5	1.37175	-0.65835	-1.45266	-1.2986	0.814147783383724	0.0061023	-5.417419	-0.134103
Trial1	1	1	noBlindfold	clockwise	practice	Free	1	-0.5	-0.5	1.391739	-0.65835	-1.45272	-1.29861	0.814157605736482	0.045223	-5.51475	-0.147187
Trial1	1	1	noBlindfold	clockwise	practice	Free	1	-0.5	-0.5	1.411743	-0.65834	-1.45274	-1.29862	0.814165480580331	0.040888	-5.493591	-0.096153
Trial1	1	1	noBlindfold	clockwise	practice	Free	1	-0.5	-0.5	1.431747	-0.65834	-1.45274	-1.29862	0.814165480580331	-0.0026811	-5.489359	-0.08375
Trial1	1	1	noBlindfold	clockwise	practice	Free	1	-0.5	-0.5	1.451752	-0.65834	-1.45274	-1.29862	0.814165480580331	-0.057372	-5.451273	-0.082697
Trial1	1	1	noBlindfold	clockwise	practice	Free	1	-0.5	-0.5	1.471741	-0.65835	-1.45273	-1.29863	0.814177250455975	-0.096861	-5.442809	-0.087827
Trial1	1	1	noBlindfold	clockwise	practice	Free	1	-0.5	-0.5	1.491745	-0.65836	-1.45273	-1.29863	0.814179198064546	-0.204934	-5.438578	-0.026593
Trial1	1	1	noBlindfold	clockwise	practice	Free	1	-0.5	-0.5	1.511749	-0.65837	-1.45272	-1.29863	0.814181145791615	-0.160835	-5.392028	-0.006066
Trial1	1	1	noBlindfold	clockwise	practice	Free	1	-0.5	-0.5	1.531738	-0.65838	-1.45271	-1.29863	0.814183093637181	-0.138634	-5.400491	-0.0080704
Trial1	1	1	noBlindfold	clockwise	practice	Free	1	-0.5	-0.5	1.551743	-0.65838	-1.4527	-1.29863	0.814183093637181	-0.131516	-5.392028	0.0028691
Trial1	1	1	noBlindfold	clockwise	practice	Free	1	-0.5	-0.5	1.571747	-0.65839	-1.4527	-1.29863	0.814185030005869	-0.104137	-5.358173	0.02676
Trial1	1	1	noBlindfold	clockwise	practice	Free	1	-0.5	-0.5	1.591751	-0.65839	-1.45269	-1.29863	0.814185030005869	-0.073829	-5.392028	0.015575
Trial1	1	1	noBlindfold	clockwise	practice	Free	1	-0.5	-0.5	1.61174	-0.6584	-1.45269	-1.29863	0.814186978087721	0.0015257	-5.417419	0.0087571
Trial1	1	1	noBlindfold	clockwise	practice	Free	1	-0.5	-0.5	1.631744	-0.6584	-1.45269	-1.29863	0.814186978087721	0.0052017	-5.442809	-0.00040981
Trial1	1	1	noBlindfold	clockwise	practice	Free	1	-0.5	-0.5	1.651749	-0.65839	-1.4527	-1.29863	0.814185030005869	0.065457	-5.4682	0.024062
Trial1	1	1	noBlindfold	clockwise	practice	Free	1	-0.5	-0.5	1.671753	-0.65839	-1.45271	-1.29863	0.814185030005869	0.071383	-5.4682	0.040398
Trial1	1	1	noBlindfold	clockwise	practice	Free	1	-0.5	-0.5	1.691742	-0.65838	-1.45276	-1.29864	0.814192915933424	0.142119	-5.573995	-0.016599
Trial1	1	1	noBlindfold	clockwise	practice	Free	1	-0.5	-0.5	1.711746	-0.65837	-1.45278	-1.29864	0.814190968111357	0.13603	-5.624777	-0.083508
Trial1	1	1	noBlindfold	clockwise	practice	Free	1	-0.5	-0.5	1.73175	-0.65836	-1.4528	-1.29865	0.814198842755682	0.099668	-5.67979	-0.13923
Trial1	1	1	noBlindfold	clockwise	practice	Free	1	-0.5	-0.5	1.75174	-0.65836	-1.45283	-1.29866	0.814208665108239	0.142544	-5.768658	-0.10934
Trial1	1	1	noBlindfold	clockwise	practice	Free	1	-0.5	-0.5	1.771744	-0.65835	-1.45286	-1.29867	0.814216539950863	0.153909	-5.734804	-0.136403
Trial1	1	1	noBlindfold	clockwise	practice	Free	1	-0.5	-0.5	1.791748	-0.65833	-1.4529	-1.29868	0.81422247929996	0.218662	-5.904076	-0.200489
Trial1	1	1	noBlindfold	clockwise	practice	Free	1	-0.5	-0.5	1.811752	-0.65832	-1.45292	-1.29869	0.814230226100309	0.238973	-5.874453	-0.176941
Trial1	1	1	noBlindfold	clockwise	practice	Free	1	-0.5	-0.5	1.831741	-0.6583	-1.45294	-1.2987	0.814236166331095	0.265112	-5.992943	-0.190637
Trial1	1	1	noBlindfold	clockwise	practice	Free	1	-0.5	-0.5	1.851746	-0.65829	-1.45297	-1.29872	0.814253759333732	0.246936	-5.980248	-0.185995
Trial1	1	1	noBlindfold	clockwise	practice	Free	1	-0.5	-0.5	1.87175	-0.65828	-1.45299	-1.29874	0.814271574849512	0.21763	-6.05642	-0.212806
Trial1	1	1	noBlindfold	clockwise	practice	Free	1	-0.5	-0.5	1.891739	-0.65826	-1.45302	-1.29875	0.814277504789104	0.19967	-6.077579	-0.261665
Trial1	1	1	noBlindfold	clockwise	practice	Free	1	-0.5	-0.5	1.911743	-0.65825	-1.45303	-1.29877	0.814295087028017	0.205562	-6.077579	-0.245269
Trial1	1	1	noBlindfold	clockwise	practice	Free	1	-0.5	-0.5	1.931747	-0.65824	-1.45304	-1.29878	0.814302975322241	0.215508	-6.128361	-0.233455
Trial1	1	1	noBlindfold	clockwise	practice	Free	1	-0.5	-0.5	1.951752	-0.6582301	-1.45306	-1.29879	0.814310863784863	0.178224	-6.136825	-0.200501
Trial1	1	1	noBlindfold	clockwise	practice	Free	1	-0.5	-0.5	1.971741	-0.65822	-1.45307	-1.29881	0.814328552004397	0.122732	-6.19607	-0.233273
Trial1	1	1	noBlindfold	clockwise	practice	Free	1	-0.5	-0.5	1.991745	-0.65821	-1.4531	-1.29882	0.814336312315545	0.10381	-6.208765	-0.231538
Trial1	1	1	noBlindfold	clockwise	practice	Free	1	-0.5	-0.5	2.011749	-0.65821	-1.45311	-1.29883	0.814346252036757	0.027041	-6.251083	-0.190804
Trial1	1	1	noBlindfold	clockwise	practice	Free	1	-0.5	-0.5	2.031738	-0.6582	-1.45311	-1.29884	0.814354141063012	0.064748	-6.255315	-0.168869
Trial1	1	1	noBlindfold	clockwise	practice	Free	1	-0.5	-0.5	2.051743	-0.6582	-1.45312	-1.29885	0.814363963878975	0.026742	-6.225692	-0.144304
Trial1	1	1	noBlindfold	clockwise	practice	Free	1	-0.5	-0.5	2.071747	-0.6582	-1.45312	-1.29886	0.814373786699585	-0.021633	-6.255315	-0.135668
Trial1	1	1	noBlindfold	clockwise	practice	Free	1	-0.5	-0.5	2.091751	-0.6582	-1.45313	-1.29887	0.814383492586418	0.0056176	-6.24262	-0.180209
Trial1	1	1	noBlindfold	clockwise	practice	Free	1	-0.5	-0.5	2.11174	-0.6582	-1.45313	-1.29888	0.814393315416266	-0.029074	-6.204533	-0.168592
Trial1	1	1	noBlindfold	clockwise	practice	Free	1	-0.5	-0.5	2.131744	-0.6582	-1.45313	-1.29888	0.814393315416266	0.016112	-6.263779	-0.131708
Trial1	1	1	noBlindfold	clockwise	practice	Free	1	-0.5	-0.5	2.151749	-0.6582	-1.45313	-1.29889	0.814403138250759	0.041564	-6.204533	-0.128515
Trial1	1	1	noBlindfold	clockwise	practice	Free	1	-0.5	-0.5	2.171753	-0.6582	-1.45313	-1.2989	0.81441284415131	0.020797	-6.259547	-0.160338
Trial1	1	1	noBlindfold	clockwise	practice	Free	1	-0.5	-0.5	2.191742	-0.65819	-1.45313	-1.29891	0.814420721935695	0.085344	-6.284938	-0.187164
Trial1	1	1	noBlindfold	clockwise	practice	Free	1	-0.5	-0.5	2.211746	-0.65819	-1.45314	-1.29893	0.814440484623043	0.150549	-6.31456	-0.256259
Trial1	1	1	noBlindfold	clockwise	practice	Free	1	-0.5	-0.5	2.23175	-0.65818	-1.45315	-1.29894	0.814448362634006	0.140893	-6.365342	-0.263757
Trial1	1	1	noBlindfold	clockwise	practice	Free	1	-0.5	-0.5	2.25174	-0.65817	-1.45315	-1.29895	0.814456123875294	0.173009	-6.339951	-0.244378
Trial1	1	1	noBlindfold	clockwise	practice	Free	1	-0.5	-0.5	2.271744	-0.65817	-1.45316	-1.29898	0.814485592701194	0.145614	-6.399196	-0.259834
Trial1	1	1	noBlindfold	clockwise	practice	Free	1	-0.5	-0.5	2.291748	-0.65815	-1.4532	-1.299	0.814501244373905	0.146074	-6.428819	-0.352487
Trial1	1	1	noBlindfold	clockwise	practice	Free	1	-0.5	-0.5	2.311752	-0.6581401	-1.45321	-1.29902	0.814519074696288	0.160085	-6.416123	-0.345229
Trial1	1	1	noBlindfold	clockwise	practice	Free	1	-0.5	-0.5	2.331741	-0.65813	-1.45321	-1.29903	0.814526942096184	0.13837	-6.441514	-0.288355
Trial1	1	1	noBlindfold	clockwise	practice	Free	1	-0.5	-0.5	2.351746	-0.65813	-1.45322	-1.29905	0.814546471295677	0.133146	-6.45421	-0.296236
Trial1	1	1	noBlindfold	clockwise	practice	Free	1	-0.5	-0.5	2.37175	-0.65812	-1.45322	-1.29907	0.814564173599138	0.095872	-6.496528	-0.263273
Trial1	1	1	noBlindfold	clockwise	practice	Free	1	-0.5	-0.5	2.391739	-0.65811	-1.45323	-1.29908	0.81457194762253	0.052643	-6.411892	-0.246575
Trial1	1	1	noBlindfold	clockwise	practice	Free	1	-0.5	-0.5	2.411743	-0.65811	-1.45323	-1.2991	0.814591710845244	0.069707	-6.411892	-0.205885
Trial1	1	1	noBlindfold	clockwise	practice	Free	1	-0.5	-0.5	2.431747	-0.65811	-1.45322	-1.29911	0.814601533992512	0.029053	-6.348415	-0.210581
Trial1	1	1	noBlindfold	clockwise	practice	Free	1	-0.5	-0.5	2.451752	-0.65811	-1.4532	-1.29911	0.814601533992512	0.021691	-6.373805	-0.192994
Trial1	1	1	noBlindfold	clockwise	practice	Free	1	-0.5	-0.5	2.471741	-0.6581	-1.4532	-1.29913	0.814619119879305	0.069018	-6.449978	-0.138797
Trial1	1	1	noBlindfold	clockwise	practice	Free	1	-0.5	-0.5	2.491745	-0.65809	-1.45321	-1.29914	0.814626999726466	0.117712	-6.399196	-0.167815
Trial1	1	1	noBlindfold	clockwise	practice	Free	1	-0.5	-0.5	2.511749	-0.65809	-1.45321	-1.29915	0.814636822939095	0.08779	-6.40766	-0.152413
Trial1	1	1	noBlindfold	clockwise	practice	Free	1	-0.5	-0.5	2.531738	-0.65808	-1.4532	-1.29915	0.814634879743582	0.130186	-6.373805	-0.177284
Trial1	1	1	noBlindfold	clockwise	practice	Free	1	-0.5	-0.5	2.551743	-0.65808	-1.45319	-1.29916	0.814644702984278	0.124959	-6.36111	-0.185205
Trial1	1	1	noBlindfold	clockwise	practice	Free	1	-0.5	-0.5	2.571747	-0.65807	-1.45319	-1.29917	0.814652583199409	0.147458	-6.394964	-0.182984
Trial1	1	1	noBlindfold	clockwise	practice	Free	1	-0.5	-0.5	2.591751	-0.65806	-1.45319	-1.29918	0.814660358204908	0.092146	-6.382269	-0.106196
Trial1	1	1	noBlindfold	clockwise	practice	Free	1	-0.5	-0.5	2.61174	-0.6580501	-1.45319	-1.29918	0.814658426997816	0.056019	-6.36111	-0.056552
Trial1	1	1	noBlindfold	clockwise	practice	Free	1	-0.5	-0.5	2.631744	-0.6580501	-1.45318	-1.29918	0.814658426997816	0.08335	-6.348415	-0.050572
Trial1	1	1	noBlindfold	clockwise	practice	Free	1	-0.5	-0.5	2.651749	-0.6580501	-1.45318	-1.29919	0.814668367266732	0.091438	-6.369574	-0.059722
Trial1	1	1	noBlindfold	clockwise	practice	Free	1	-0.5	-0.5	2.671753	-0.65804	-1.45318	-1.29919	0.814666413074412	0.071423	-6.356878	-0.083198
Trial1	1	1	noBlindfold	clockwise	practice	Free	1	-0.5	-0.5	2.691742	-0.65804	-1.45319	-1.29919	0.814666413074412	0.070729	-6.356878	-0.040944
Trial1	1	1	noBlindfold	clockwise	practice	Free	1	-0.5	-0.5	2.711746	-0.65803	-1.45319	-1.29919	0.814664470564165	0.067413	-6.352646	-0.027985
Trial1	1	1	noBlindfold	clockwise	practice	Free	1	-0.5	-0.5	2.73175	-0.65803	-1.45319	-1.29919	0.814664470564165	0.046373	-6.318792	-0.014227
Trial1	1	1	noBlindfold	clockwise	practice	Free	1	-0.5	-0.5	2.75174	-0.65803	-1.45318	-1.29919	0.814664470564165	-0.027461	-6.399196	0.010122
Trial1	1	1	noBlindfold	clockwise	practice	Free	1	-0.5	-0.5	2.771744	-0.65803	-1.45318	-1.29918	0.814654530247703	-0.121165	-6.348415	0.060763
Trial1	1	1	noBlindfold	clockwise	practice	Free	1	-0.5	-0.5	2.791748	-0.6580501	-1.45316	-1.29917	0.814648720622159	-0.280768	-6.318792	0.172152
Trial1	1	1	noBlindfold	clockwise	practice	Free	1	-0.5	-0.5	2.811752	-0.65807	-1.45315	-1.29916	0.814642759930648	-0.374771	-6.323024	0.218561
Trial1	1	1	noBlindfold	clockwise	practice	Free	1	-0.5	-0.5	2.831741	-0.65809	-1.45315	-1.29915	0.814636822939095	-0.445079	-6.24262	0.279683
Trial1	1	1	noBlindfold	clockwise	practice	Free	1	-0.5	-0.5	2.851746	-0.65812	-1.45313	-1.29913	0.814622995386947	-0.574346	-6.166447	0.282874
Trial1	1	1	noBlindfold	clockwise	practice	Free	1	-0.5	-0.5	2.87175	-0.65815	-1.45311	-1.29911	0.814609297708804	-0.656773	-6.183374	0.26075
Trial1	1	1	noBlindfold	clockwise	practice	Free	1	-0.5	-0.5	2.891739	-0.6582301	-1.45311	-1.29909	0.814605079720994	-0.866218	-6.255315	0.266925
Trial1	1	1	noBlindfold	clockwise	practice	Free	1	-0.5	-0.5	2.911743	-0.65828	-1.45312	-1.29907	0.814595254762869	-1.021613	-6.246851	0.311151
Trial1	1	1	noBlindfold	clockwise	practice	Free	1	-0.5	-0.5	2.931747	-0.65834	-1.45314	-1.29905	0.814587262686468	-1.154954	-6.327256	0.335083
Trial1	1	1	noBlindfold	clockwise	practice	Free	1	-0.5	-0.5	2.951752	-0.65841	-1.45316	-1.29904	0.814591162044902	-1.313375	-6.352646	0.361991
Trial1	1	1	noBlindfold	clockwise	practice	Free	1	-0.5	-0.5	2.971741	-0.65848	-1.45317	-1.29901	0.814575317698806	-1.46249	-6.335719	0.244704
Trial1	1	1	noBlindfold	clockwise	practice	Free	1	-0.5	-0.5	2.991745	-0.65865	-1.45316	-1.299	0.814598480551997	-1.518696	-6.306097	0.216056
Trial1	1	1	noBlindfold	clockwise	practice	Free	1	-0.5	-0.5	3.011749	-0.65873	-1.45316	-1.299	0.814614051344269	-1.470431	-6.365342	0.144323
Trial1	1	1	noBlindfold	clockwise	practice	Free	1	-0.5	-0.5	3.031738	-0.65881	-1.45317	-1.29899	0.814619948388867	-1.331524	-6.390733	0.161204
Trial1	1	1	noBlindfold	clockwise	practice	Free	1	-0.5	-0.5	3.051743	-0.65888	-1.45321	-1.29898	0.814623771775543	-1.231592	-6.471137	0.101409
Trial1	1	1	noBlindfold	clockwise	practice	Free	1	-0.5	-0.5	3.071747	-0.65894	-1.45323	-1.29899	0.814645301402176	-1.111284	-6.513455	0.027452
Trial1	1	1	noBlindfold	clockwise	practice	Free	1	-0.5	-0.5	3.091751	-0.65905	-1.45328	-1.29899	0.814666764167181	-0.966387	-6.661568	-0.099446
Trial1	1	1	noBlindfold	clockwise	practice	Free	1	-0.5	-0.5	3.11174	-0.6590999	-1.45331	-1.299	0.81468622114066	-0.968277	-6.657336	-0.120298
Trial1	1	1	noBlindfold	clockwise	practice	Free	1	-0.5	-0.5	3.131744	-0.65915	-1.45332	-1.299	0.814696000372639	-0.987894	-6.6658	-0.139543
Trial1	1	1	noBlindfold	clockwise	practice	Free	1	-0.5	-0.5	3.151749	-0.6592	-1.45333	-1.29901	0.814715708369446	-1.029444	-6.695422	-0.055599
Trial1	1	1	noBlindfold	clockwise	practice	Free	1	-0.5	-0.5	3.171753	-0.65927	-1.45335	-1.29901	0.81472938493337	-1.17164	-6.767363	-0.046889
Trial1	1	1	noBlindfold	clockwise	practice	Free	1	-0.5	-0.5	3.191742	-0.65942	-1.45338	-1.29902	0.814768534680253	-1.647092	-6.750436	-0.066938
Trial1	1	1	noBlindfold	clockwise	practice	Free	1	-0.5	-0.5	3.211746	-0.65954	-1.45338	-1.29901	0.814782211546415	-2.049627	-6.695422	-0.021941
Trial1	1	1	noBlindfold	clockwise	practice	Free	1	-0.5	-0.5	3.23175	-0.65997	-1.45335	-1.29895	0.814807602981768	-2.481049	-6.551541	0.134319
Trial1	1	1	noBlindfold	clockwise	practice	Free	1	-0.5	-0.5	3.25174	-0.6611	-1.4533	-1.29876	0.814844063303747	-2.967502	-6.492296	0.302328
Trial1	1	1	noBlindfold	clockwise	practice	Free	1	-0.5	-0.5	3.271744	-0.66336	-1.45325	-1.29767	0.814225969347323	-3.217205	-6.293401	0.40609
Trial1	1	1	noBlindfold	clockwise	practice	Free	1	-0.5	-0.5	3.291748	-0.67248	-1.45307	-1.29678	0.815234750696054	-3.549595	-6.052189	0.483033
Trial1	1	1	noBlindfold	clockwise	practice	Free	1	-0.5	-0.5	3.311752	-0.67953	-1.45303	-1.29569	0.815692031126322	-3.630956	-6.107202	0.375961
Trial1	1	1	noBlindfold	clockwise	practice	Free	1	-0.5	-0.5	3.331741	-0.68866	-1.45305	-1.29456	0.816650554580294	-3.719256	-6.26801	0.249891
Trial1	1	1	noBlindfold	clockwise	practice	Free	1	-0.5	-0.5	3.351746	-0.69932	-1.45311	-1.29337	0.818024703947521	-3.712442	-6.293401	0.224934
Trial1	1	1	noBlindfold	clockwise	practice	Free	1	-0.5	-0.5	3.37175	-0.7116899	-1.45315	-1.29087	0.818711129953658	-3.666531	-6.403428	0.239559
Trial1	1	1	noBlindfold	clockwise	practice	Free	1	-0.5	-0.5	3.391739	-0.74178	-1.4532	-1.28957	0.825759360242238	-3.514232	-6.323024	0.159046
Trial1	1	1	noBlindfold	clockwise	practice	Free	1	-0.5	-0.5	3.411743	-0.75889	-1.45319	-1.28828	0.829704400809371	-3.402327	-6.31456	0.164066
Trial1	1	1	noBlindfold	clockwise	practice	Free	1	-0.5	-0.5	3.431747	-0.77738	-1.45316	-1.28684	0.834300176466972	-3.303169	-6.365342	0.216869
Trial1	1	1	noBlindfold	clockwise	practice	Free	1	-0.5	-0.5	3.451752	-0.79772	-1.45317	-1.28515	0.839701024251908	-3.243501	-6.36111	0.519744
Trial1	1	1	noBlindfold	clockwise	practice	Free	1	-0.5	-0.5	3.471741	-0.81862	-1.45316	-1.28171	0.844149929547248	-3.254469	-6.208765	0.179654
Trial1	1	1	noBlindfold	clockwise	practice	Free	1	-0.5	-0.5	3.491745	-0.86528	-1.45324	-1.27992	0.861222889904641	-3.185496	-6.547309	0.204771
Trial1	1	1	noBlindfold	clockwise	practice	Free	1	-0.5	-0.5	3.511749	-0.88873	-1.45328	-1.27796	0.869673891402892	-3.208584	-6.4796	0.277424
Trial1	1	1	noBlindfold	clockwise	practice	Free	1	-0.5	-0.5	3.531738	-0.91468	-1.45325	-1.27591	0.879770347737759	-3.240581	-6.488064	0.276049
Trial1	1	1	noBlindfold	clockwise	practice	Free	1	-0.5	-0.5	3.551743	-0.94089	-1.45324	-1.27366	0.890468359251451	-3.16699	-6.492296	0.363025
Trial1	1	1	noBlindfold	clockwise	practice	Free	1	-0.5	-0.5	3.571747	-0.96807	-1.45326	-1.26853	0.899848838007171	-3.238388	-6.513455	0.376593
Trial1	1	1	noBlindfold	clockwise	practice	Free	1	-0.5	-0.5	3.591751	-1.02623	-1.45332	-1.2657	0.929093349859267	-3.244788	-6.746204	0.453948
Trial1	1	1	noBlindfold	clockwise	practice	Free	1	-0.5	-0.5	3.61174	-1.05629	-1.45335	-1.26259	0.943928953358181	-3.192913	-6.593859	0.40904
Trial1	1	1	noBlindfold	clockwise	practice	Free	1	-0.5	-0.5	3.631744	-1.08818	-1.45331	-1.25936	0.96051210952551	-3.111961	-6.61925	0.470553
Trial1	1	1	noBlindfold	clockwise	practice	Free	1	-0.5	-0.5	3.651749	-1.1209	-1.45332	-1.25594	0.978244477328973	-2.902361	-6.758899	0.311749
Trial1	1	1	noBlindfold	clockwise	practice	Free	1	-0.5	-0.5	3.671753	-1.15324	-1.45338	-1.24916	0.993963397202845	-2.796336	-6.90278	0.189269
Trial1	1	1	noBlindfold	clockwise	practice	Free	1	-0.5	-0.5	3.691742	-1.22097	-1.4535	-1.24615	1.03756331774879	-2.540658	-7.004344	0.16783
Trial1	1	1	noBlindfold	clockwise	practice	Free	1	-0.5	-0.5	3.711746	-1.2521	-1.45352	-1.24284	1.05710252036664	-2.440917	-7.067821	0.281232
Trial1	1	1	noBlindfold	clockwise	practice	Free	1	-0.5	-0.5	3.73175	-1.28628	-1.45353	-1.23965	1.07949915879263	-2.254827	-7.076284	0.26403
Trial1	1	1	noBlindfold	clockwise	practice	Free	1	-0.5	-0.5	3.75174	-1.31936	-1.45354	-1.23646	1.10169148441912	-2.060947	-7.156688	0.115347
Trial1	1	1	noBlindfold	clockwise	practice	Free	1	-0.5	-0.5	3.771744	-1.35314	-1.45358	-1.23047	1.12313595086956	-1.986298	-7.194775	0.157681
Trial1	1	1	noBlindfold	clockwise	practice	Free	1	-0.5	-0.5	3.791748	-1.41754	-1.45359	-1.22745	1.17092412560883	-1.789424	-7.16092	0.170495
Trial1	1	1	noBlindfold	clockwise	practice	Free	1	-0.5	-0.5	3.811752	-1.44996	-1.45358	-1.22453	1.19472494041328	-1.672665	-7.258252	0.220214
Trial1	1	1	noBlindfold	clockwise	practice	Free	1	-0.5	-0.5	3.831741	-1.48076	-1.45361	-1.22149	1.21755410226786	-1.608728	-7.237093	0.204526
Trial1	1	1	noBlindfold	clockwise	practice	Free	1	-0.5	-0.5	3.851746	-1.51269	-1.45362	-1.21874	1.24182460133021	-1.622577	-7.249788	0.111877
Trial1	1	1	noBlindfold	clockwise	practice	Free	1	-0.5	-0.5	3.87175	-1.54209	-1.45363	-1.21353	1.26296351545324	-1.601005	-7.338656	0.212363
Trial1	1	1	noBlindfold	clockwise	practice	Free	1	-0.5	-0.5	3.891739	-1.5978	-1.45362	-1.21097	1.30791555926414	-1.539156	-7.304801	0.238225
Trial1	1	1	noBlindfold	clockwise	practice	Free	1	-0.5	-0.5	3.911743	-1.62494	-1.45364	-1.2083	1.32935283903348	-1.436024	-7.359815	0.272461
Trial1	1	1	noBlindfold	clockwise	practice	Free	1	-0.5	-0.5	3.931747	-1.65205	-1.45367	-1.20573	1.35102702530345	-1.39798	-7.338656	0.19524
Trial1	1	1	noBlindfold	clockwise	practice	Free	1	-0.5	-0.5	3.951752	-1.6775	-1.45367	-1.20311	1.3714481090853	-1.3484	-7.385206	0.283758
Trial1	1	1	noBlindfold	clockwise	practice	Free	1	-0.5	-0.5	3.971741	-1.70206	-1.45369	-1.19754	1.38978786860086	-1.482556	-7.380974	0.40703
Trial1	1	1	noBlindfold	clockwise	practice	Free	1	-0.5	-0.5	3.991745	-1.74954	-1.45365	-1.19462	1.42963180672325	-1.497864	-7.25402	0.39923
Trial1	1	1	noBlindfold	clockwise	practice	Free	1	-0.5	-0.5	4.011749	-1.77188	-1.45364	-1.19137	1.447643257273	-1.452607	-7.203238	0.470859
Trial1	1	1	noBlindfold	clockwise	practice	Free	1	-0.5	-0.5	4.031738	-1.79481	-1.45361	-1.1883	1.46638671282114	-1.389202	-7.16092	0.381606
Trial1	1	1	noBlindfold	clockwise	practice	Free	1	-0.5	-0.5	4.051743	-1.81507	-1.45361	-1.18486	1.48271453734732	-1.371169	-7.309033	0.463695
Trial1	1	1	noBlindfold	clockwise	practice	Free	1	-0.5	-0.5	4.071747	-1.8353	-1.45363	-1.17727	1.4972376471825	-1.536402	-7.338656	0.696455
Trial1	1	1	noBlindfold	clockwise	practice	Free	1	-0.5	-0.5	4.091751	-1.87521	-1.45362	-1.17299	1.53105121963777	-1.80297	-7.029734	0.831748
Trial1	1	1	noBlindfold	clockwise	practice	Free	1	-0.5	-0.5	4.11174	-1.89347	-1.45356	-1.16829	1.54543531949284	-1.80416	-7.050893	0.945725
Trial1	1	1	noBlindfold	clockwise	practice	Free	1	-0.5	-0.5	4.131744	-1.91264	-1.45352	-1.16319	1.5605681731274	-1.855358	-6.928171	0.990845
Trial1	1	1	noBlindfold	clockwise	practice	Free	1	-0.5	-0.5	4.151749	-1.93105	-1.45347	-1.15765	1.57493093618332	-1.923167	-6.915476	1.127691
Trial1	1	1	noBlindfold	clockwise	practice	Free	1	-0.5	-0.5	4.171753	-1.94983	-1.45345	-1.14523	1.58692438785111	-1.707339	-6.860462	1.135475
Trial1	1	1	noBlindfold	clockwise	practice	Free	1	-0.5	-0.5	4.191742	-1.98579	-1.4534	-1.13871	1.61725769704885	-1.814651	-6.839303	1.036156
Trial1	1	1	noBlindfold	clockwise	practice	Free	1	-0.5	-0.5	4.211746	-2.00348	-1.45342	-1.13179	1.63083122648842	-1.575808	-6.868926	1.15763
Trial1	1	1	noBlindfold	clockwise	practice	Free	1	-0.5	-0.5	4.23175	-2.02081	-1.45342	-1.12431	1.64396645794853	-1.551555	-6.648872	1.155427
Trial1	1	1	noBlindfold	clockwise	practice	Free	1	-0.5	-0.5	4.25174	-2.03882	-1.45337	-1.11654	1.65773598494928	-1.485858	-6.843535	1.119693
Trial1	1	1	noBlindfold	clockwise	practice	Free	1	-0.5	-0.5	4.271744	-2.05495	-1.45339	-1.10084	1.66699675209343	-1.500623	-6.767363	1.062777
Trial1	1	1	noBlindfold	clockwise	practice	Free	1	-0.5	-0.5	4.291748	-2.08757	-1.45335	-1.09269	1.69459723178015	-1.37834	-6.682727	1.105469
Trial1	1	1	noBlindfold	clockwise	practice	Free	1	-0.5	-0.5	4.311752	-2.10314	-1.45335	-1.08415	1.70625009966432	-1.314495	-6.839303	1.033649
Trial1	1	1	noBlindfold	clockwise	practice	Free	1	-0.5	-0.5	4.331741	-2.11874	-1.45338	-1.07577	1.71808899565709	-1.211497	-6.750436	1.155609
Trial1	1	1	noBlindfold	clockwise	practice	Free	1	-0.5	-0.5	4.351746	-2.1333	-1.4534	-1.06734	1.72902972783754	-1.068234	-6.843535	1.115982
Trial1	1	1	noBlindfold	clockwise	practice	Free	1	-0.5	-0.5	4.37175	-2.14722	-1.45344	-1.05019	1.73667567266504	-0.963143	-6.983185	1.072326
Trial1	1	1	noBlindfold	clockwise	practice	Free	1	-0.5	-0.5	4.391739	-2.1736	-1.45347	-1.04135	1.75897602341919	-1.213219	-6.839303	1.337722
Trial1	1	1	noBlindfold	clockwise	practice	Free	1	-0.5	-0.5	4.411743	-2.18624	-1.45344	-1.0326	1.76835177593845	-1.288675	-6.733508	1.345555
Trial1	1	1	noBlindfold	clockwise	practice	Free	1	-0.5	-0.5	4.431747	-2.19818	-1.45341	-1.02358	1.77706250502935	-1.401199	-6.83084	1.472004
Trial1	1	1	noBlindfold	clockwise	practice	Free	1	-0.5	-0.5	4.451752	-2.20996	-1.45341	-1.01422	1.78560503862947	-1.52113	-6.763131	1.55475
Trial1	1	1	noBlindfold	clockwise	practice	Free	1	-0.5	-0.5	4.471741	-2.22169	-1.45342	-0.99403	1.7911677440892	-1.539986	-6.936635	1.743401
Trial1	1	1	noBlindfold	clockwise	practice	Free	1	-0.5	-0.5	4.491745	-2.24544	-1.45348	-0.98297	1.81102756347772	-1.671051	-6.907012	2.050868
Trial1	1	1	noBlindfold	clockwise	practice	Free	1	-0.5	-0.5	4.511749	-2.25765	-1.45345	-0.972	1.81992252764035	-1.747579	-6.822376	2.004014
Trial1	1	1	noBlindfold	clockwise	practice	Free	1	-0.5	-0.5	4.531738	-2.26936	-1.45342	-0.95977	1.82812021378556	-1.801819	-6.839303	2.044164
Trial1	1	1	noBlindfold	clockwise	practice	Free	1	-0.5	-0.5	4.551743	-2.28208	-1.45341	-0.94732	1.83736357676718	-1.779872	-6.83084	2.015796
Trial1	1	1	noBlindfold	clockwise	practice	Free	1	-0.5	-0.5	4.571747	-2.2947	-1.45341	-0.92014	1.8432214735079	-1.611492	-6.788522	2.135841
Trial1	1	1	noBlindfold	clockwise	practice	Free	1	-0.5	-0.5	4.591751	-2.32089	-1.4534	-0.90583	1.86556644766046	-1.571106	-6.957794	2.343313
Trial1	1	1	noBlindfold	clockwise	practice	Free	1	-0.5	-0.5	4.61174	-2.33393	-1.45344	-0.89052	1.8750480404839	-1.481219	-6.822376	2.207603
Trial1	1	1	noBlindfold	clockwise	practice	Free	1	-0.5	-0.5	4.631744	-2.34737	-1.45342	-0.87526	1.88509831200663	-1.440534	-6.695422	1.914985
Trial1	1	1	noBlindfold	clockwise	practice	Free	1	-0.5	-0.5	4.651749	-2.36048	-1.45335	-0.8596	1.89491378608906	-1.562864	-6.712349	2.042084
Trial1	1	1	noBlindfold	clockwise	practice	Free	1	-0.5	-0.5	4.671738	-2.37368	-1.45333	-0.82668	1.90194558223895	-1.606529	-6.551541	2.08365
Trial1	1	1	noBlindfold	clockwise	practice	Free	1	-0.5	-0.5	4.691742	-2.40079	-1.45331	-0.81005	1.92591109411666	-1.151671	-6.716581	1.905368
Trial1	1	1	noBlindfold	clockwise	practice	Free	1	-0.5	-0.5	4.711746	-2.41402	-1.45335	-0.79285	1.93629386420941	-1.129054	-6.682727	1.692424
Trial1	1	1	noBlindfold	clockwise	practice	Free	1	-0.5	-0.5	4.73175	-2.42742	-1.45338	-0.77615	1.94710225961481	-0.995975	-6.788522	1.737995
Trial1	1	1	noBlindfold	clockwise	practice	Free	1	-0.5	-0.5	4.75174	-2.44009	-1.45339	-0.75951	1.95736926518052	-0.917055	-6.513455	1.593437
Trial1	1	1	noBlindfold	clockwise	practice	Free	1	-0.5	-0.5	4.771744	-2.45282	-1.45334	-0.72582	1.96583314156946	-0.784242	-6.6658	1.624805
Trial1	1	1	noBlindfold	clockwise	practice	Free	1	-0.5	-0.5	4.791748	-2.47678	-1.45331	-0.70912	1.98781038114249	-1.078112	-6.564236	1.762154
Trial1	1	1	noBlindfold	clockwise	practice	Free	1	-0.5	-0.5	4.811752	-2.48862	-1.4533	-0.69161	1.9978298372378	-1.20086	-6.4796	1.972949
Trial1	1	1	noBlindfold	clockwise	practice	Free	1	-0.5	-0.5	4.831741	-2.50087	-1.45328	-0.67434	2.00845093378967	-1.383282	-6.648872	1.983199
Trial1	1	1	noBlindfold	clockwise	practice	Free	1	-0.5	-0.5	4.851746	-2.51245	-1.4533	-0.6567	2.01854150709053	-1.170051	-6.517687	2.123385
Trial1	1	1	noBlindfold	clockwise	practice	Free	1	-0.5	-0.5	4.87175	-2.52468	-1.45328	-0.61968	2.02821399109647	-0.912954	-6.420355	2.187905
Trial1	1	1	noBlindfold	clockwise	practice	Free	1	-0.5	-0.5	4.891739	-2.54798	-1.45327	-0.6012	2.05047868262627	-0.275501	-6.521918	1.838475
Trial1	1	1	noBlindfold	clockwise	practice	Free	1	-0.5	-0.5	4.911743	-2.5586	-1.45331	-0.58231	2.06024481290107	0.05085	-6.695422	1.660173
Trial1	1	1	noBlindfold	clockwise	practice	Free	1	-0.5	-0.5	4.931747	-2.56872	-1.45332	-0.56431	2.06971922085877	-0.150318	-6.644641	1.428945
Trial1	1	1	noBlindfold	clockwise	practice	Free	1	-0.5	-0.5	4.951752	-2.57777	-1.45328	-0.54608	2.07828090420949	-0.142561	-6.555773	1.601887
Trial1	1	1	noBlindfold	clockwise	practice	Free	1	-0.5	-0.5	4.971741	-2.5863	-1.45325	-0.51174	2.0863331658092	0.0029773	-6.462673	1.475205
Trial1	1	1	noBlindfold	clockwise	practice	Free	1	-0.5	-0.5	4.991745	-2.60034	-1.45325	-0.495	2.10034584092429	0.145213	-6.496528	1.607095
Trial1	1	1	noBlindfold	clockwise	practice	Free	1	-0.5	-0.5	5.011749	-2.60613	-1.45328	-0.47848	2.1062398251925	0.229537	-6.458441	1.686367
Trial1	1	1	noBlindfold	clockwise	practice	Free	1	-0.5	-0.5	5.031738	-2.61115	-1.45325	-0.46147	2.1115018353303	0.37402	-6.403428	1.868591
Trial1	1	1	noBlindfold	clockwise	practice	Free	1	-0.5	-0.5	5.051743	-2.61543	-1.45323	-0.44428	2.11616381698775	0.669771	-6.352646	2.093696
Trial1	1	1	noBlindfold	clockwise	practice	Free	1	-0.5	-0.5	5.071747	-2.61857	-1.4532	-0.40936	2.12050815480128	1.086028	-6.475369	2.341803
Trial1	1	1	noBlindfold	clockwise	practice	Free	1	-0.5	-0.5	5.091751	-2.62117	-1.45325	-0.39221	2.12390702197238	1.532267	-6.564236	2.403645
Trial1	1	1	noBlindfold	clockwise	practice	Free	1	-0.5	-0.5	5.11174	-2.62048	-1.45329	-0.37326	2.12426427487967	1.647089	-6.602323	2.219462
Trial1	1	1	noBlindfold	clockwise	practice	Free	1	-0.5	-0.5	5.131744	-2.61827	-1.45331	-0.35576	2.1231751295454	1.738911	-6.466905	2.116535
Trial1	1	1	noBlindfold	clockwise	practice	Free	1	-0.5	-0.5	5.151749	-2.61494	-1.45326	-0.33687	2.12122212641684	1.868519	-6.433051	2.21438
Trial1	1	1	noBlindfold	clockwise	practice	Free	1	-0.5	-0.5	5.171738	-2.61008	-1.45322	-0.29829	2.11969916557608	1.907804	-6.428819	2.388629
Trial1	1	1	noBlindfold	clockwise	practice	Free	1	-0.5	-0.5	5.191742	-2.59684	-1.45319	-0.27925	2.10842788602999	1.947495	-6.234156	2.271935
Trial1	1	1	noBlindfold	clockwise	practice	Free	1	-0.5	-0.5	5.211746	-2.58878	-1.45314	-0.25811	2.10273925131211	2.192528	-6.5727	2.188983
Trial1	1	1	noBlindfold	clockwise	practice	Free	1	-0.5	-0.5	5.23175	-2.57853	-1.45319	-0.23869	2.09489144806927	2.669513	-6.369574	1.908291
Trial1	1	1	noBlindfold	clockwise	practice	Free	1	-0.5	-0.5	5.25174	-2.56767	-1.45322	-0.2186	2.08673084707955	2.784151	-6.327256	1.961685
Trial1	1	1	noBlindfold	clockwise	practice	Free	1	-0.5	-0.5	5.271744	-2.55495	-1.45318	-0.17654	2.0802516308929	2.461993	-6.297633	1.893431
Trial1	1	1	noBlindfold	clockwise	practice	Free	1	-0.5	-0.5	5.291748	-2.52541	-1.45307	-0.15626	2.05437181805338	2.469141	-5.997175	1.970691
Trial1	1	1	noBlindfold	clockwise	practice	Free	1	-0.5	-0.5	5.311752	-2.50916	-1.45303	-0.13497	2.04205067972658	2.687037	-6.009871	1.987
Trial1	1	1	noBlindfold	clockwise	practice	Free	1	-0.5	-0.5	5.331741	-2.49169	-1.45301	-0.11283	2.02897272016647	2.601066	-6.107202	1.876481
Trial1	1	1	noBlindfold	clockwise	practice	Free	1	-0.5	-0.5	5.351746	-2.47246	-1.45303	-0.091081	2.01440148028044	2.7888	-6.05642	1.874722
Trial1	1	1	noBlindfold	clockwise	practice	Free	1	-0.5	-0.5	5.37175	-2.45198	-1.45302	-0.045631	2.00416481866532	2.667471	-5.980248	2.08527
Trial1	1	1	noBlindfold	clockwise	practice	Free	1	-0.5	-0.5	5.391739	-2.4093	-1.45295	-0.02291	1.96800449658076	2.052394	-5.747499	1.53224
Trial1	1	1	noBlindfold	clockwise	practice	Free	1	-0.5	-0.5	5.411743	-2.387	-1.45296	0.0006565499	1.95228745263594	2.031281	-5.942162	1.683444
Trial1	1	1	noBlindfold	clockwise	practice	Free	1	-0.5	-0.5	5.431747	-2.36353	-1.45296	0.023688	1.93571508437204	1.924405	-5.675558	1.719816
Trial1	1	1	noBlindfold	clockwise	practice	Free	1	-0.5	-0.5	5.451752	-2.34042	-1.45289	0.0473	1.92007372216813	1.50287	-6.077579	1.458538
Trial1	1	1	noBlindfold	clockwise	practice	Free	1	-0.5	-0.5	5.471741	-2.31726	-1.45291	0.09189001	1.91122154293407	1.36972	-5.904076	0.980439
Trial1	1	1	noBlindfold	clockwise	practice	Free	1	-0.5	-0.5	5.491745	-2.27081	-1.45289	0.11432	1.87434190378051	0.866431	-5.650168	0.345744
Trial1	1	1	noBlindfold	clockwise	practice	Free	1	-0.5	-0.5	5.511749	-2.24799	-1.45289	0.13369	1.85930968775072	0.557476	-5.887148	0.114632
Trial1	1	1	noBlindfold	clockwise	practice	Free	1	-0.5	-0.5	5.531738	-2.22725	-1.45291	0.15267	1.84644821991671	0.600428	-5.578227	0.229512
Trial1	1	1	noBlindfold	clockwise	practice	Free	1	-0.5	-0.5	5.551743	-2.20608	-1.4528	0.17106	1.83331130677563	0.239438	-5.25661	-0.068663
Trial1	1	1	noBlindfold	clockwise	practice	Free	1	-0.5	-0.5	5.571747	-2.1866	-1.45273	0.20284	1.82718458960624	0.0093257	-5.578227	-0.250916
Trial1	1	1	noBlindfold	clockwise	practice	Free	1	-0.5	-0.5	5.591751	-2.15071	-1.45267	0.21737	1.79985076838446	-0.034397	-5.345478	-0.153582
Trial1	1	1	noBlindfold	clockwise	practice	Free	1	-0.5	-0.5	5.61174	-2.13433	-1.45263	0.23021	1.79003946669281	0.207476	-5.277769	-0.37272
Trial1	1	1	noBlindfold	clockwise	practice	Free	1	-0.5	-0.5	5.631744	-2.11947	-1.45263	0.24194	1.78133592257809	0.206946	-5.142352	-0.452476
Trial1	1	1	noBlindfold	clockwise	practice	Free	1	-0.5	-0.5	5.651749	-2.10513	-1.45262	0.25142	1.77230758694854	0.377217	-5.30316	-0.851479
Trial1	1	1	noBlindfold	clockwise	practice	Free	1	-0.5	-0.5	5.671738	-2.09246	-1.45263	0.26657	1.76735909061844	0.535399	-5.298928	-0.896765
Trial1	1	1	noBlindfold	clockwise	practice	Free	1	-0.5	-0.5	5.691742	-2.0682	-1.45257	0.27223	1.74802460320492	0.67183	-5.252378	-0.559855
Trial1	1	1	noBlindfold	clockwise	practice	Free	1	-0.5	-0.5	5.711746	-2.05727	-1.4526	0.2764	1.74008246027507	0.721774	-5.159279	-0.777323
Trial1	1	1	noBlindfold	clockwise	practice	Free	1	-0.5	-0.5	5.73175	-2.04695	-1.4526	0.27923	1.73212413190323	0.861619	-5.282001	-1.035655
Trial1	1	1	noBlindfold	clockwise	practice	Free	1	-0.5	-0.5	5.75174	-2.03688	-1.45263	0.28077	1.72383351383247	1.004054	-5.324319	-1.129291
Trial1	1	1	noBlindfold	clockwise	practice	Free	1	-0.5	-0.5	5.771744	-2.02756	-1.45265	0.28048	1.71539749523253	1.023684	-5.273537	-1.19672
Trial1	1	1	noBlindfold	clockwise	practice	Free	1	-0.5	-0.5	5.791748	-2.0097	-1.45269	0.2791	1.69887914881857	0.976407	-5.324319	-0.999521
Trial1	1	1	noBlindfold	clockwise	practice	Free	1	-0.5	-0.5	5.811752	-2.0018	-1.45267	0.27709	1.69093829259977	0.721871	-5.290465	-1.05845
Trial1	1	1	noBlindfold	clockwise	practice	Free	1	-0.5	-0.5	5.831741	-1.99457	-1.45264	0.27459	1.68336840326341	0.615475	-5.066179	-1.039263
Trial1	1	1	noBlindfold	clockwise	practice	Free	1	-0.5	-0.5	5.851746	-1.98802	-1.45256	0.27181	1.6762738499789	0.59602	-5.006934	-0.82976
Trial1	1	1	noBlindfold	clockwise	practice	Free	1	-0.5	-0.5	5.87175	-1.9821	-1.45253	0.26663	1.66863476739835	0.60242	-5.205829	-0.582047
Trial1	1	1	noBlindfold	clockwise	practice	Free	1	-0.5	-0.5	5.891739	-1.97192	-1.45259	0.26454	1.65863495604666	0.38991	-5.028093	-0.285249
Trial1	1	1	noBlindfold	clockwise	practice	Free	1	-0.5	-0.5	5.911743	-1.968	-1.45256	0.26257	1.65424812237994	0.364767	-5.294696	-0.591451
Trial1	1	1	noBlindfold	clockwise	practice	Free	1	-0.5	-0.5	5.931747	-1.96481	-1.4526	0.26068	1.65054609863259	0.602491	-5.070411	-0.543733
Trial1	1	1	noBlindfold	clockwise	practice	Free	1	-0.5	-0.5	5.951752	-1.96203	-1.45256	0.2592	1.64739678824336	0.601772	-5.239683	-0.436417
Trial1	1	1	noBlindfold	clockwise	practice	Free	1	-0.5	-0.5	5.971741	-1.95993	-1.4526	0.25669	1.64437694465741	0.668139	-5.387796	-0.637227
Trial1	1	1	noBlindfold	clockwise	practice	Free	1	-0.5	-0.5	5.991745	-1.95685	-1.45266	0.25567	1.64117312896994	0.706724	-5.366637	-0.777339
Trial1	1	1	noBlindfold	clockwise	practice	Free	1	-0.5	-0.5	6.011749	-1.9558	-1.45267	0.25465	1.63977145419349	0.707917	-5.307392	-0.990643
Trial1	1	1	noBlindfold	clockwise	practice	Free	1	-0.5	-0.5	6.031738	-1.95498	-1.45265	0.25347	1.63850050124432	0.781371	-5.298928	-1.249554
Trial1	1	1	noBlindfold	clockwise	practice	Free	1	-0.5	-0.5	6.051743	-1.95415	-1.45266	0.25214	1.63715210503617	0.818056	-5.442809	-1.414041
Trial1	1	1	noBlindfold	clockwise	practice	Free	1	-0.5	-0.5	6.071747	-1.9533	-1.4527	0.24906	1.63498372432189	0.829747	-5.442809	-1.315241
Trial1	1	1	noBlindfold	clockwise	practice	Free	1	-0.5	-0.5	6.091751	-1.95142	-1.45273	0.24745	1.63257518414326	0.773864	-5.586691	-1.247125
Trial1	1	1	noBlindfold	clockwise	practice	Free	1	-0.5	-0.5	6.11174	-1.95045	-1.45275	0.24598	1.63103991772164	0.642048	-5.366637	-1.105909
Trial1	1	1	noBlindfold	clockwise	practice	Free	1	-0.5	-0.5	6.131744	-1.94956	-1.45272	0.24488	1.62974554776047	0.569491	-5.489359	-0.746928
Trial1	1	1	noBlindfold	clockwise	practice	Free	1	-0.5	-0.5	6.151749	-1.94881	-1.45271	0.24432	1.62882257400254	0.492095	-5.34971	-0.618303
Trial1	1	1	noBlindfold	clockwise	practice	Free	1	-0.5	-0.5	6.171738	-1.94838	-1.45268	0.24424	1.62840344640075	0.516236	-5.358173	-0.413573
Trial1	1	1	noBlindfold	clockwise	practice	Free	1	-0.5	-0.5	6.191742	-1.94826	-1.45266	0.24424	1.62829678069064	0.681176	-5.290465	0.014945
Trial1	1	1	noBlindfold	clockwise	practice	Free	1	-0.5	-0.5	6.211746	-1.94822	-1.45265	0.24427	1.62827486588269	0.62629	-5.294696	0.28464
Trial1	1	1	noBlindfold	clockwise	practice	Free	1	-0.5	-0.5	6.23175	-1.94818	-1.45264	0.24438	1.62828963113329	0.673894	-5.205829	0.912055
Trial1	1	1	noBlindfold	clockwise	practice	Free	1	-0.5	-0.5	6.25174	-1.94813	-1.45262	0.24509	1.62856981056007	0.805581	-5.222756	1.869631
Trial1	1	1	noBlindfold	clockwise	practice	Free	1	-0.5	-0.5	6.271744	-1.94785	-1.45264	0.25136	1.63119938659671	0.989676	-5.425882	2.9957
Trial1	1	1	noBlindfold	clockwise	practice	Free	1	-0.5	-0.5	6.291748	-1.94592	-1.45271	0.25776	1.63244750729951	1.185712	-5.590922	4.013098
Trial1	1	1	noBlindfold	clockwise	practice	Free	1	-0.5	-0.5	6.311752	-1.94404	-1.45271	0.26734	1.63525605867407	1.461435	-4.875748	4.570498
Trial1	1	1	noBlindfold	clockwise	practice	Free	1	-0.5	-0.5	6.331741	-1.94108	-1.45252	0.27944	1.63836449846005	1.878053	-5.057716	4.41088
Trial1	1	1	noBlindfold	clockwise	practice	Free	1	-0.5	-0.5	6.351746	-1.93668	-1.45251	0.29382	1.64140168389659	2.813999	-5.171974	3.969604
Trial1	1	1	noBlindfold	clockwise	practice	Free	1	-0.5	-0.5	6.37175	-1.93052	-1.45253	0.32838	1.65305799939444	3.844434	-5.061947	3.44768
Trial1	1	1	noBlindfold	clockwise	practice	Free	1	-0.5	-0.5	6.391739	-1.90898	-1.45272	0.34805	1.64451010140859	3.955853	-5.438578	2.811743
Trial1	1	1	noBlindfold	clockwise	practice	Free	1	-0.5	-0.5	6.411743	-1.89373	-1.45269	0.36861	1.64224442741364	3.720399	-5.057716	3.134017
Trial1	1	1	noBlindfold	clockwise	practice	Free	1	-0.5	-0.5	6.431747	-1.87652	-1.45256	0.39059	1.63949929264294	3.44977	-4.97308	2.794915
Trial1	1	1	noBlindfold	clockwise	practice	Free	1	-0.5	-0.5	6.451752	-1.85714	-1.45252	0.41445	1.63647423988321	3.370204	-5.18467	2.733188
Trial1	1	1	noBlindfold	clockwise	practice	Free	1	-0.5	-0.5	6.471741	-1.83581	-1.45259	0.46444	1.64758389853435	3.145289	-5.30316	2.573912
Trial1	1	1	noBlindfold	clockwise	practice	Free	1	-0.5	-0.5	6.491745	-1.78668	-1.45258	0.48916	1.62295508068068	2.774895	-5.171974	1.765359
Trial1	1	1	noBlindfold	clockwise	practice	Free	1	-0.5	-0.5	6.511749	-1.76149	-1.45258	0.51559	1.6194999416075	2.805574	-5.252378	1.730915
Trial1	1	1	noBlindfold	clockwise	practice	Free	1	-0.5	-0.5	6.531738	-1.73432	-1.45263	0.54132	1.61489728606699	2.771053	-5.375101	1.445211
Trial1	1	1	noBlindfold	clockwise	practice	Free	1	-0.5	-0.5	6.551743	-1.70524	-1.45265	0.56692	1.6096340371493	2.285469	-4.981543	1.200194
Trial1	1	1	noBlindfold	clockwise	practice	Free	1	-0.5	-0.5	6.571747	-1.67631	-1.45257	0.61804	1.62287364293993	1.778328	-5.125424	1.042665
Trial1	1	1	noBlindfold	clockwise	practice	Free	1	-0.5	-0.5	6.591751	-1.61702	-1.45251	0.64274	1.59799521413838	1.034001	-4.676854	0.908931
Trial1	1	1	noBlindfold	clockwise	practice	Free	1	-0.5	-0.5	6.61174	-1.58823	-1.45245	0.66742	1.5959680725639	0.667766	-4.956152	0.360823
Trial1	1	1	noBlindfold	clockwise	practice	Free	1	-0.5	-0.5	6.631744	-1.56018	-1.45246	0.69049	1.59412930289202	0.481901	-4.765721	0.257696
Trial1	1	1	noBlindfold	clockwise	practice	Free	1	-0.5	-0.5	6.651749	-1.53217	-1.45241	0.71267	1.5924646383823	0.468786	-4.727635	0.248958
Trial1	1	1	noBlindfold	clockwise	practice	Free	1	-0.5	-0.5	6.671738	-1.50591	-1.45237	0.75425	1.60779291074361	0.226393	-4.702244	-0.059803
Trial1	1	1	noBlindfold	clockwise	practice	Free	1	-0.5	-0.5	6.691742	-1.45577	-1.4524	0.77338	1.59216615090002	0.27172	-4.634536	-0.245041
Trial1	1	1	noBlindfold	clockwise	practice	Free	1	-0.5	-0.5	6.711746	-1.43262	-1.45237	0.7898999	1.59173553823692	0.421614	-4.740331	-0.642137
Trial1	1	1	noBlindfold	clockwise	practice	Free	1	-0.5	-0.5	6.73175	-1.41033	-1.45241	0.8056	1.59163184288278	0.590639	-4.87998	-0.960202
Trial1	1	1	noBlindfold	clockwise	practice	Free	1	-0.5	-0.5	6.75174	-1.3881	-1.45241	0.81923	1.59031106826708	0.869783	-4.647231	-1.097356
Trial1	1	1	noBlindfold	clockwise	practice	Free	1	-0.5	-0.5	6.771744	-1.36641	-1.45237	0.83933	1.59513987271856	1.021896	-4.706476	-1.455327
Trial1	1	1	noBlindfold	clockwise	practice	Free	1	-0.5	-0.5	6.791748	-1.32603	-1.45234	0.84628	1.5794921235738	1.184247	-4.566827	-1.782924
Trial1	1	1	noBlindfold	clockwise	practice	Free	1	-0.5	-0.5	6.811752	-1.30532	-1.45228	0.85111	1.5729076654571	1.358538	-4.266369	-1.713152
Trial1	1	1	noBlindfold	clockwise	practice	Free	1	-0.5	-0.5	6.831741	-1.2847	-1.45216	0.8545	1.56538314317913	1.486618	-4.105561	-1.51369
Trial1	1	1	noBlindfold	clockwise	practice	Free	1	-0.5	-0.5	6.851746	-1.26207	-1.45199	0.85571	1.55521706429237	1.879796	-3.500413	-1.741204
Trial1	1	1	noBlindfold	clockwise	practice	Free	1	-0.5	-0.5	6.87175	-1.2426	-1.45178	0.85354	1.54386697849137	2.181919	-3.060306	-1.892581
Trial1	1	1	noBlindfold	clockwise	practice	Free	1	-0.5	-0.5	6.891739	-1.19925	-1.45134	0.85047	1.52076289304322	1.860818	-2.442463	-1.455736
Trial1	1	1	noBlindfold	clockwise	practice	Free	1	-0.5	-0.5	6.911743	-1.17602	-1.45121	0.84618	1.50638764162028	1.672394	-2.142005	-1.164864
Trial1	1	1	noBlindfold	clockwise	practice	Free	1	-0.5	-0.5	6.931747	-1.15072	-1.45107	0.8418601	1.49131650846842	1.546099	-1.947343	-0.560478
Trial1	1	1	noBlindfold	clockwise	practice	Free	1	-0.5	-0.5	6.951752	-1.12701	-1.45098	0.83745	1.47713036012679	1.754851	-1.909256	0.076635
Trial1	1	1	noBlindfold	clockwise	practice	Free	1	-0.5	-0.5	6.971741	-1.10106	-1.45091	0.82962	1.4591650068868	1.871984	-1.591871	0.08137
Trial1	1	1	noBlindfold	clockwise	practice	Free	1	-0.5	-0.5	6.991745	-1.04683	-1.4506	0.82626	1.43456909622824	2.147091	-0.804757	0.297557
Trial1	1	1	noBlindfold	clockwise	practice	Free	1	-0.5	-0.5	7.011749	-1.01915	-1.45043	0.82332	1.42151069176187	2.041207	-0.605862	0.501264
Trial1	1	1	noBlindfold	clockwise	practice	Free	1	-0.5	-0.5	7.031738	-0.9875799	-1.45032	0.82086	1.40797913919596	2.029543	-0.610094	0.364876
Trial1	1	1	noBlindfold	clockwise	practice	Free	1	-0.5	-0.5	7.051743	-0.95752	-1.45029	0.81869	1.39580366781342	2.092959	-0.580471	0.266043
Trial1	1	1	noBlindfold	clockwise	practice	Free	1	-0.5	-0.5	7.071747	-0.92527	-1.45028	0.81455	1.38162811470567	2.220837	-0.406934	0.087597
Trial1	1	1	noBlindfold	clockwise	practice	Free	1	-0.5	-0.5	7.091751	-0.85606	-1.45012	0.81269	1.36012272651068	1.986014	-0.068258	0.156989
Trial1	1	1	noBlindfold	clockwise	practice	Free	1	-0.5	-0.5	7.11174	-0.82025	-1.45004	0.81102	1.34956790508038	1.945506	0.126407	0.291097
Trial1	1	1	noBlindfold	clockwise	practice	Free	1	-0.5	-0.5	7.131744	-0.78216	-1.44992	0.80959	1.33964182202209	1.935845	0.223679	0.136676
Trial1	1	1	noBlindfold	clockwise	practice	Free	1	-0.5	-0.5	7.151749	-0.7441599	-1.44989	0.80836	1.33094699878735	1.782792	0.083987	0.219038
Trial1	1	1	noBlindfold	clockwise	practice	Free	1	-0.5	-0.5	7.171738	-0.70525	-1.44994	0.80593	1.32196089410972	1.625039	0.122054	0.075292
Trial1	1	1	noBlindfold	clockwise	practice	Free	1	-0.5	-0.5	7.191742	-0.62529	-1.44993	0.80476	1.31076167997199	0.957147	0.265845	0.036565
Trial1	1	1	noBlindfold	clockwise	practice	Free	1	-0.5	-0.5	7.211746	-0.58364	-1.44989	0.80352	1.3062006349159	0.806193	0.143052	0.018823
Trial1	1	1	noBlindfold	clockwise	practice	Free	1	-0.5	-0.5	7.23175	-0.5432	-1.44992	0.80212	1.30283638976456	0.903659	-0.013537	-0.238575
Trial1	1	1	noBlindfold	clockwise	practice	Free	1	-0.5	-0.5	7.25174	-0.50144	-1.45001	0.80047	1.30047079184836	0.969556	-0.212417	-0.291851
Trial1	1	1	noBlindfold	clockwise	practice	Free	1	-0.5	-0.5	7.271744	-0.46082	-1.4501	0.79645	1.29704191233477	0.891756	-0.462011	-0.313457
Trial1	1	1	noBlindfold	clockwise	practice	Free	1	-0.5	-0.5	7.291748	-0.37984	-1.45036	0.79403	1.29959683870102	0.52971	-0.76246	-0.476771
Trial1	1	1	noBlindfold	clockwise	practice	Free	1	-0.5	-0.5	7.311752	-0.33868	-1.45039	0.79112	1.30115909031948	0.375427	-0.669361	-0.396195
Trial1	1	1	noBlindfold	clockwise	practice	Free	1	-0.5	-0.5	7.331741	-0.29804	-1.45035	0.78765	1.30339185783007	0.318906	-0.64397	-0.77121
Trial1	1	1	noBlindfold	clockwise	practice	Free	1	-0.5	-0.5	7.351746	-0.25905	-1.45035	0.7838	1.30621566062991	0.501465	-0.847096	-0.640934
Trial1	1	1	noBlindfold	clockwise	practice	Free	1	-0.5	-0.5	7.37175	-0.22043	-1.45038	0.77563	1.3059063004508	0.454419	-0.436596	0.161626
Trial1	1	1	noBlindfold	clockwise	practice	Free	1	-0.5	-0.5	7.391739	-0.14306	-1.45045	0.7708501	1.32002501700477	0.819954	-1.37176	-0.68635
Trial1	1	1	noBlindfold	clockwise	practice	Free	1	-0.5	-0.5	7.411743	-0.10533	-1.45056	0.76597	1.32606350698983	0.586531	-0.673513	0.008985
Trial1	1	1	noBlindfold	clockwise	practice	Free	1	-0.5	-0.5	7.431747	-0.066769	-1.45047	0.76099	1.3333360175368	0.64555	-1.287124	-0.479155
Trial1	1	1	noBlindfold	clockwise	practice	Free	1	-0.5	-0.5	7.451752	-0.029634	-1.45061	0.75571	1.3409145362716	0.496855	-1.557959	-0.603362
Trial1	1	1	noBlindfold	clockwise	practice	Free	1	-0.5	-0.5	7.471741	0.0070272	-1.45066	0.74492	1.34421070764626	0.49595	-0.580413	-0.020154
Trial1	1	1	noBlindfold	clockwise	practice	Free	1	-0.5	-0.5	7.491745	0.080363	-1.45057	0.7393401	1.36849735507105	0.640755	-1.215183	-0.456177
Trial1	1	1	noBlindfold	clockwise	practice	Free	1	-0.5	-0.5	7.511749	0.11599	-1.45061	0.7332801	1.37855844656942	0.5589	-1.32521	-0.194503
Trial1	1	1	noBlindfold	clockwise	practice	Free	1	-0.5	-0.5	7.531738	0.15228	-1.45067	0.72762	1.39015109979565	0.471366	-1.672218	-0.225346
Trial1	1	1	noBlindfold	clockwise	practice	Free	1	-0.5	-0.5	7.551743	0.18701	-1.45076	0.7218	1.40170541080263	0.498862	-1.477555	-0.181876
Trial1	1	1	noBlindfold	clockwise	practice	Free	1	-0.5	-0.5	7.571747	0.22127	-1.45077	0.71062	1.40919522344736	0.662398	-1.67645	-0.139821
Trial1	1	1	noBlindfold	clockwise	practice	Free	1	-0.5	-0.5	7.591751	0.28889	-1.451	0.70578	1.44092085754618	1.19087	-2.082702	0.427072
Trial1	1	1	noBlindfold	clockwise	practice	Free	1	-0.5	-0.5	7.61174	0.3235	-1.45106	0.70121	1.45638512621665	0.88397	-2.133484	0.230904
Trial1	1	1	noBlindfold	clockwise	practice	Free	1	-0.5	-0.5	7.631744	0.35684	-1.45107	0.69709	1.47214107667115	0.662776	-2.209656	0.120758
Trial1	1	1	noBlindfold	clockwise	practice	Free	1	-0.5	-0.5	7.651749	0.39068	-1.45111	0.69333	1.48907603676302	0.142798	-2.31122	0.267884
Trial1	1	1	noBlindfold	clockwise	practice	Free	1	-0.5	-0.5	7.671738	0.4226	-1.45117	0.68723	1.50356435128841	-0.187254	-2.590518	0.395855
Trial1	1	1	noBlindfold	clockwise	practice	Free	1	-0.5	-0.5	7.691742	0.48354	-1.4513	0.68479	1.53983061044959	-0.232856	-2.552432	0.223762
Trial1	1	1	noBlindfold	clockwise	practice	Free	1	-0.5	-0.5	7.711746	0.51158	-1.45127	0.68242	1.55608841960099	-0.244094	-2.565128	0.062459
Trial1	1	1	noBlindfold	clockwise	practice	Free	1	-0.5	-0.5	7.73175	0.53914	-1.45133	0.6801	1.57240197679536	-0.537726	-3.039089	-0.146958
Trial1	1	1	noBlindfold	clockwise	practice	Free	1	-0.5	-0.5	7.75174	0.56426	-1.45145	0.67777	1.58738513818383	-1.033101	-3.094103	-0.113175
Trial1	1	1	noBlindfold	clockwise	practice	Free	1	-0.5	-0.5	7.771744	0.58726	-1.45152	0.67305	1.59943133494156	-1.304897	-2.861354	-0.045661
Trial1	1	1	noBlindfold	clockwise	practice	Free	1	-0.5	-0.5	7.791748	0.62803	-1.45147	0.67036	1.62548278445436	-0.615916	-3.051785	-0.537197
Trial1	1	1	noBlindfold	clockwise	practice	Free	1	-0.5	-0.5	7.811752	0.64477	-1.45151	0.66719	1.63487944763156	-0.476427	-3.221057	-0.640924
Trial1	1	1	noBlindfold	clockwise	practice	Free	1	-0.5	-0.5	7.831741	0.6610299	-1.4516	0.6637	1.64383341688303	-0.604756	-3.267606	-0.713427
Trial1	1	1	noBlindfold	clockwise	practice	Free	1	-0.5	-0.5	7.851746	0.67518	-1.45165	0.65979	1.65110898218	-0.787319	-3.462269	-0.746699
Trial1	1	1	noBlindfold	clockwise	practice	Free	1	-0.5	-0.5	7.87175	0.68765	-1.4517	0.65001	1.65318950929244	-0.566194	-3.335315	-0.884782
Trial1	1	1	noBlindfold	clockwise	practice	Free	1	-0.5	-0.5	7.891739	0.70905	-1.45179	0.64439	1.66476134750163	-0.0010327	-3.741568	-1.402059
Trial1	1	1	noBlindfold	clockwise	practice	Free	1	-0.5	-0.5	7.911743	0.71762	-1.45187	0.63755	1.66631884570008	0.01076	-3.783886	-1.642289
Trial1	1	1	noBlindfold	clockwise	practice	Free	1	-0.5	-0.5	7.931747	0.7258	-1.45192	0.62962	1.6669214472622	-0.088639	-3.978549	-1.986567
Trial1	1	1	noBlindfold	clockwise	practice	Free	1	-0.5	-0.5	7.951752	0.73305	-1.452	0.62108	1.66650314919336	0.048547	-4.160516	-2.171397
Trial1	1	1	noBlindfold	clockwise	practice	Free	1	-0.5	-0.5	7.971741	0.73921	-1.45206	0.59955	1.65669902807513	0.248369	-4.211298	-2.284471
Trial1	1	1	noBlindfold	clockwise	practice	Free	1	-0.5	-0.5	7.991745	0.75108	-1.45222	0.58693	1.65729233465831	0.603616	-4.532915	-2.778027
Trial1	1	1	noBlindfold	clockwise	practice	Free	1	-0.5	-0.5	8.011749	0.7568001	-1.45225	0.57232	1.65209458825316	0.477786	-4.393265	-2.980925
Trial1	1	1	noBlindfold	clockwise	practice	Free	1	-0.5	-0.5	8.031738	0.76261	-1.45224	0.55573	1.64582797078176	0.329183	-4.54561	-3.440801
Trial1	1	1	noBlindfold	clockwise	practice	Free	1	-0.5	-0.5	8.051743	0.76812	-1.45226	0.53736	1.63836629199045	0.274594	-4.435583	-3.943668
Trial1	1	1	noBlindfold	clockwise	practice	Free	1	-0.5	-0.5	8.071747	0.7735	-1.45227	0.4938	1.61537631247142	0.346656	-4.71065	-4.120267
Trial1	1	1	noBlindfold	clockwise	practice	Free	1	-0.5	-0.5	8.091751	0.7845801	-1.45235	0.46898	1.60905816485807	0.711413	-4.930704	-3.720732
Trial1	1	1	noBlindfold	clockwise	practice	Free	1	-0.5	-0.5	8.11174	0.79036	-1.45243	0.44134	1.59723191825575	0.543518	-4.80375	-3.778463
Trial1	1	1	noBlindfold	clockwise	practice	Free	1	-0.5	-0.5	8.131744	0.79628	-1.45241	0.41153	1.58468566962764	0.337516	-4.740273	-3.977708
Trial1	1	1	noBlindfold	clockwise	practice	Free	1	-0.5	-0.5	8.151749	0.80242	-1.45239	0.38149	1.57268004216125	0.350204	-4.947631	-3.963232
Trial1	1	1	noBlindfold	clockwise	practice	Free	1	-0.5	-0.5	8.171738	0.80839	-1.45245	0.31288	1.54034358427058	0.203588	-4.829141	-4.060723
Trial1	1	1	noBlindfold	clockwise	practice	Free	1	-0.5	-0.5	8.191742	0.82047	-1.45249	0.27679	1.53200641298291	0.606659	-5.019572	-3.375623
Trial1	1	1	noBlindfold	clockwise	practice	Free	1	-0.5	-0.5	8.211746	0.82666	-1.45249	0.23939	1.51879044868521	0.437367	-4.786823	-3.349887
Trial1	1	1	noBlindfold	clockwise	practice	Free	1	-0.5	-0.5	8.23175	0.83322	-1.45246	0.20052	1.50605573089415	0.536569	-4.951863	-3.512204
Trial1	1	1	noBlindfold	clockwise	practice	Free	1	-0.5	-0.5	8.25174	0.83953	-1.45247	0.15898	1.49284803423741	0.293172	-4.837604	-3.598282
Trial1	1	1	noBlindfold	clockwise	practice	Free	1	-0.5	-0.5	8.271744	0.84616	-1.45245	0.07297	1.4630247281843	0.016417	-4.7572	-3.421893
Trial1	1	1	noBlindfold	clockwise	practice	Free	1	-0.5	-0.5	8.291748	0.85869	-1.4524	0.027606	1.4575344497366	0.413008	-4.727577	-3.084476
Trial1	1	1	noBlindfold	clockwise	practice	Free	1	-0.5	-0.5	8.311752	0.86505	-1.45237	-0.015865	1.44836053848718	0.486069	-4.587928	-2.874459
Trial1	1	1	noBlindfold	clockwise	practice	Free	1	-0.5	-0.5	8.331741	0.87114	-1.45235	-0.061523	1.43954402033321	0.322296	-4.719114	-3.016962
Trial1	1	1	noBlindfold	clockwise	practice	Free	1	-0.5	-0.5	8.351746	0.87755	-1.45234	-0.10946	1.43183990492656	0.446206	-4.723346	-3.096651
Trial1	1	1	noBlindfold	clockwise	practice	Free	1	-0.5	-0.5	8.37175	0.88424	-1.45237	-0.20625	1.4150651414603	0.062784	-4.435583	-2.621621
Trial1	1	1	noBlindfold	clockwise	practice	Free	1	-0.5	-0.5	8.391739	0.89697	-1.45228	-0.25503	1.41828613924723	0.302689	-5.028035	-2.480831
Trial1	1	1	noBlindfold	clockwise	practice	Free	1	-0.5	-0.5	8.411743	0.9031301	-1.45234	-0.3061	1.41646431495882	0.091967	-3.902376	-3.079812
Trial1	1	1	noBlindfold	clockwise	practice	Free	1	-0.5	-0.5	8.431747	0.90936	-1.45222	-0.35625	1.41667203392682	0.031711	-5.023803	-2.477384
Trial1	1	1	noBlindfold	clockwise	practice	Free	1	-0.5	-0.5	8.451752	0.91509	-1.4523	-0.40695	1.41814594162032	-0.127647	-4.422888	-2.966964
Trial1	1	1	noBlindfold	clockwise	practice	Free	1	-0.5	-0.5	8.471741	0.92098	-1.45227	-0.5092	1.42100975845597	-0.214809	-4.575233	-2.207111
Trial1	1	1	noBlindfold	clockwise	practice	Free	1	-0.5	-0.5	8.491745	0.93139	-1.45227	-0.56169	1.43271872640073	-0.135087	-4.824909	-1.6099
Trial1	1	1	noBlindfold	clockwise	practice	Free	1	-0.5	-0.5	8.511749	0.93636	-1.45225	-0.61214	1.44073086788028	-0.0098758	-3.940463	-1.520561
Trial1	1	1	noBlindfold	clockwise	practice	Free	1	-0.5	-0.5	8.531738	0.94096	-1.45213	-0.6630499	1.45015550013688	-0.181304	-4.515987	-0.818151
Trial1	1	1	noBlindfold	clockwise	practice	Free	1	-0.5	-0.5	8.551743	0.94548	-1.4522	-0.71108	1.4608104415682	-0.10459	-3.961622	-0.408897
Trial1	1	1	noBlindfold	clockwise	practice	Free	1	-0.5	-0.5	8.571747	0.94961	-1.45209	-0.8021	1.48075438508589	-0.132019	-3.838899	-0.183561
Trial1	1	1	noBlindfold	clockwise	practice	Free	1	-0.5	-0.5	8.591751	0.95693	-1.45202	-0.8456	1.49735912118553	-0.141599	-3.631541	0.569353
Trial1	1	1	noBlindfold	clockwise	practice	Free	1	-0.5	-0.5	8.61174	0.96019	-1.4519	-0.88627	1.51041695545126	-0.393051	-3.872754	1.391557
Trial1	1	1	noBlindfold	clockwise	practice	Free	1	-0.5	-0.5	8.631744	0.96299	-1.45183	-0.92419	1.52324549635715	-0.064899	-3.542673	1.072743
Trial1	1	1	noBlindfold	clockwise	practice	Free	1	-0.5	-0.5	8.651749	0.96575	-1.45185	-0.9568	1.5352814811484	-0.141939	-3.851595	2.016099
Trial1	1	1	noBlindfold	clockwise	practice	Free	1	-0.5	-0.5	8.671738	0.9680099	-1.45182	-1.01555	1.55590649782315	-0.051816	-3.01793	1.46885
Trial1	1	1	noBlindfold	clockwise	practice	Free	1	-0.5	-0.5	8.691742	0.97217	-1.45181	-1.03944	1.56789031737887	-0.101636	-3.449574	2.386191
Trial1	1	1	noBlindfold	clockwise	practice	Free	1	-0.5	-0.5	8.711746	0.9739799	-1.45174	-1.05991	1.57674222164143	-0.105567	-3.326852	2.540144
Trial1	1	1	noBlindfold	clockwise	practice	Free	1	-0.5	-0.5	8.73175	0.9755499	-1.45167	-1.05991	1.57820998449115	-0.105567	-3.326852	2.540144
Trial1	1	1	noBlindfold	clockwise	practice	Free	1	-0.5	-0.5	8.75174	0.97772	-1.45164	-1.09143	1.59168019663527	-0.233004	-3.305693	2.567223
Trial1	1	1	noBlindfold	clockwise	practice	Free	1	-0.5	-0.5	8.771744	0.97788	-1.45163	-1.10922	1.59852380025457	-0.305893	-3.225288	2.421251
Trial1	1	1	noBlindfold	clockwise	practice	Free	1	-0.5	-0.5	8.791748	0.9787199	-1.45166	-1.11395	1.60110815048133	-0.597077	-3.263375	1.953318
Trial1	1	1	noBlindfold	clockwise	practice	Free	1	-0.5	-0.5	8.811752	0.97837	-1.45164	-1.11628	1.60168006312842	-0.811137	-3.199898	1.812533
Trial1	1	1	noBlindfold	clockwise	practice	Free	1	-0.5	-0.5	8.831741	0.97738	-1.45161	-1.11666	1.60091259997341	-1.034255	-3.297229	1.478041
Trial1	1	1	noBlindfold	clockwise	practice	Free	1	-0.5	-0.5	8.851746	0.97606	-1.45164	-1.11574	1.59934018990418	-1.446632	-3.48766	1.637921
Trial1	1	1	noBlindfold	clockwise	practice	Free	1	-0.5	-0.5	8.87175	0.97417	-1.45168	-1.11137	1.59591681550873	-2.027345	-3.132189	1.486827
Trial1	1	1	noBlindfold	clockwise	practice	Free	1	-0.5	-0.5	8.891739	0.96644	-1.45164	-1.10858	1.58770770970842	-2.565533	-3.669627	1.063763
Trial1	1	1	noBlindfold	clockwise	practice	Free	1	-0.5	-0.5	8.911743	0.9606301	-1.45175	-1.10531	1.58108833451615	-2.923368	-3.22952	0.974669
Trial1	1	1	noBlindfold	clockwise	practice	Free	1	-0.5	-0.5	8.931747	0.9529101	-1.45166	-1.10175	1.5725936350124	-3.012267	-3.056016	0.495487
Trial1	1	1	noBlindfold	clockwise	practice	Free	1	-0.5	-0.5	8.951752	0.94296	-1.45159	-1.09837	1.56210767152637	-2.910118	-3.479196	0.241814
Trial1	1	1	noBlindfold	clockwise	practice	Free	1	-0.5	-0.5	8.971741	0.93148	-1.45168	-1.09247	1.54924355150321	-3.039819	-3.326852	-0.097183
Trial1	1	1	noBlindfold	clockwise	practice	Free	1	-0.5	-0.5	8.991745	0.9030401	-1.45164	-1.09018	1.52211488535025	-3.356961	-3.166043	-0.345863
Trial1	1	1	noBlindfold	clockwise	practice	Free	1	-0.5	-0.5	9.011749	0.88535	-1.4516	-1.08836	1.5051120657137	-3.383493	-3.174507	-0.344404
Trial1	1	1	noBlindfold	clockwise	practice	Free	1	-0.5	-0.5	9.031738	0.86553	-1.45156	-1.08714	1.48640692836334	-3.33415	-2.967149	-0.575451
Trial1	1	1	noBlindfold	clockwise	practice	Free	1	-0.5	-0.5	9.051743	0.84424	-1.45152	-1.08649	1.46661228853481	-3.348556	-3.149116	-0.533893
Trial1	1	1	noBlindfold	clockwise	practice	Free	1	-0.5	-0.5	9.071747	0.82097	-1.45153	-1.08725	1.44562245887562	-3.289828	-3.094103	-0.72676
Trial1	1	1	noBlindfold	clockwise	practice	Free	1	-0.5	-0.5	9.091751	0.76806	-1.45156	-1.08851	1.3979700637131	-3.173878	-3.051785	-0.705979
Trial1	1	1	noBlindfold	clockwise	practice	Free	1	-0.5	-0.5	9.11174	0.73937	-1.45153	-1.09046	1.37283681197791	-3.13583	-3.047553	-0.655506
Trial1	1	1	noBlindfold	clockwise	practice	Free	1	-0.5	-0.5	9.131744	0.70807	-1.45153	-1.09291	1.34572491614238	-3.112635	-3.140652	-0.723449
Trial1	1	1	noBlindfold	clockwise	practice	Free	1	-0.5	-0.5	9.151749	0.6761	-1.45155	-1.09595	1.31847171306599	-3.163773	-3.060248	-0.623645
Trial1	1	1	noBlindfold	clockwise	practice	Free	1	-0.5	-0.5	9.171738	0.64152	-1.45153	-1.10349	1.29122737647873	-3.0808	-2.996771	-0.724384
Trial1	1	1	noBlindfold	clockwise	practice	Free	1	-0.5	-0.5	9.191742	0.56993	-1.45153	-1.108	1.2306154110736	-2.874872	-3.27607	-0.734717
Trial1	1	1	noBlindfold	clockwise	practice	Free	1	-0.5	-0.5	9.211746	0.53216	-1.4516	-1.11282	1.20037603319223	-2.8947	-3.216825	-0.207076
Trial1	1	1	noBlindfold	clockwise	practice	Free	1	-0.5	-0.5	9.23175	0.4919	-1.45159	-1.11785	1.16859073552158	-3.099649	-2.992539	-0.607643
Trial1	1	1	noBlindfold	clockwise	practice	Free	1	-0.5	-0.5	9.25174	0.45263	-1.45155	-1.12322	1.13837911630924	-3.149009	-3.517283	-0.627753
Trial1	1	1	noBlindfold	clockwise	practice	Free	1	-0.5	-0.5	9.271744	0.40948	-1.45167	-1.13475	1.10908135581002	-3.074029	-3.348011	-0.427204
Trial1	1	1	noBlindfold	clockwise	practice	Free	1	-0.5	-0.5	9.291748	0.32042	-1.45161	-1.14059	1.04088638123648	-2.809276	-3.458037	-0.347063
Trial1	1	1	noBlindfold	clockwise	practice	Free	1	-0.5	-0.5	9.311752	0.27481	-1.45171	-1.14646	1.00907936532875	-2.694237	-3.669627	-0.2493
Trial1	1	1	noBlindfold	clockwise	practice	Free	1	-0.5	-0.5	9.331741	0.22835	-1.45181	-1.15251	0.977886970085366	-2.647683	-3.724641	-0.204975
Trial1	1	1	noBlindfold	clockwise	practice	Free	1	-0.5	-0.5	9.351746	0.17971	-1.45184	-1.1584	0.946306674646952	-2.557983	-3.525746	-0.23924
Trial1	1	1	noBlindfold	clockwise	practice	Free	1	-0.5	-0.5	9.37175	0.13033	-1.45179	-1.17023	0.920067496854274	-2.515007	-3.58076	-0.262688
Trial1	1	1	noBlindfold	clockwise	practice	Free	1	-0.5	-0.5	9.391739	0.032552	-1.45183	-1.17582	0.860432621308796	-2.407922	-3.830436	-0.051348
Trial1	1	1	noBlindfold	clockwise	practice	Free	1	-0.5	-0.5	9.411743	-0.017112	-1.45189	-1.1813	0.835075091370983	-2.194628	-3.7458	-0.064628
Trial1	1	1	noBlindfold	clockwise	practice	Free	1	-0.5	-0.5	9.431747	-0.067102	-1.45191	-1.18688	0.811914282654701	-2.18699	-3.851595	-0.132949
Trial1	1	1	noBlindfold	clockwise	practice	Free	1	-0.5	-0.5	9.451752	-0.11893	-1.45191	-1.19226	0.79021407626646	-2.232807	-3.754263	-0.141551
Trial1	1	1	noBlindfold	clockwise	practice	Free	1	-0.5	-0.5	9.471741	-0.16952	-1.4519	-1.20327	0.777049437877084	-2.19234	-3.855827	-0.25707
Trial1	1	1	noBlindfold	clockwise	practice	Free	1	-0.5	-0.5	9.491745	-0.27456	-1.45198	-1.20877	0.743759474899884	-2.310128	-4.025099	-0.187492
Trial1	1	1	noBlindfold	clockwise	practice	Free	1	-0.5	-0.5	9.511749	-0.32438	-1.45199	-1.21433	0.735601576989	-2.369718	-3.927767	-0.181507
Trial1	1	1	noBlindfold	clockwise	practice	Free	1	-0.5	-0.5	9.531738	-0.37768	-1.45196	-1.21961	0.729931982311347	-2.228177	-3.961622	-0.074812
Trial1	1	1	noBlindfold	clockwise	practice	Free	1	-0.5	-0.5	9.551743	-0.42973	-1.45197	-1.22486	0.728258194147019	-2.256437	-3.965853	-0.224996
Trial1	1	1	noBlindfold	clockwise	practice	Free	1	-0.5	-0.5	9.571747	-0.48201	-1.45199	-1.23527	0.735490073457834	-2.177138	-3.889681	-0.066793
Trial1	1	1	noBlindfold	clockwise	practice	Free	1	-0.5	-0.5	9.591751	-0.59048	-1.4519	-1.24035	0.745858411573553	-2.23008	-3.775422	-0.346692
Trial1	1	1	noBlindfold	clockwise	practice	Free	1	-0.5	-0.5	9.61174	-0.64191	-1.4519	-1.24568	0.7590632782122	-2.044114	-3.889681	-0.524817
Trial1	1	1	noBlindfold	clockwise	practice	Free	1	-0.5	-0.5	9.631744	-0.69503	-1.45193	-1.25131	0.776210935507817	-1.892139	-3.902376	-0.423294
Trial1	1	1	noBlindfold	clockwise	practice	Free	1	-0.5	-0.5	9.651749	-0.74967	-1.45193	-1.25131	0.791708150685447	-1.661572	-3.724641	-0.399711
Trial1	1	1	noBlindfold	clockwise	practice	Free	1	-0.5	-0.5	9.671738	-0.8056599	-1.45192	-1.26892	0.827445397808115	-1.469432	-4.143589	-0.324642
Trial1	1	1	noBlindfold	clockwise	practice	Free	1	-0.5	-0.5	9.691742	-0.90788	-1.4521	-1.27499	0.875771398940652	-0.99201	-4.025099	-0.504001
Trial1	1	1	noBlindfold	clockwise	practice	Free	1	-0.5	-0.5	9.711746	-0.95848	-1.45207	-1.28104	0.905664021256824	-0.851632	-4.139357	-0.24029
Trial1	1	1	noBlindfold	clockwise	practice	Free	1	-0.5	-0.5	9.73175	-1.0081	-1.45207	-1.28732	0.937036960892042	-0.738079	-4.308629	-0.263761
Trial1	1	1	noBlindfold	clockwise	practice	Free	1	-0.5	-0.5	9.75174	-1.05805	-1.45213	-1.29352	0.970099887592961	-0.60385	-4.401729	-0.497744
Trial1	1	1	noBlindfold	clockwise	practice	Free	1	-0.5	-0.5	9.771744	-1.10523	-1.45217	-1.30585	1.00781823281951	-0.396774	-4.350947	-0.11955
Trial1	1	1	noBlindfold	clockwise	practice	Free	1	-0.5	-0.5	9.791748	-1.19668	-1.45216	-1.31161	1.06961381705012	-0.081002	-4.38057	0.0035984
Trial1	1	1	noBlindfold	clockwise	practice	Free	1	-0.5	-0.5	9.811752	-1.23937	-1.4522	-1.31703	1.10191021354148	0.011365	-4.621782	0.214225
Trial1	1	1	noBlindfold	clockwise	practice	Free	1	-0.5	-0.5	9.831741	-1.28032	-1.45226	-1.32266	1.1338732808053	0.025772	-4.596392	-0.115413
Trial1	1	1	noBlindfold	clockwise	practice	Free	1	-0.5	-0.5	9.851746	-1.323	-1.45229	-1.32746	1.16705572227696	0.084383	-4.600623	0.068881
Trial1	1	1	noBlindfold	clockwise	practice	Free	1	-0.5	-0.5	9.87175	-1.35922	-1.4523	-1.33715	1.19961633079643	0.00056668	-4.697955	-0.116634
Trial1	1	1	noBlindfold	clockwise	practice	Free	1	-0.5	-0.5	9.891739	-1.43026	-1.45228	-1.3415	1.25439462905323	-0.332111	-4.45251	-0.036378
Trial1	1	1	noBlindfold	clockwise	practice	Free	1	-0.5	-0.5	9.911743	-1.46217	-1.45226	-1.34587	1.28111951260731	-0.089871	-4.541378	0.119564
Trial1	1	1	noBlindfold	clockwise	practice	Free	1	-0.5	-0.5	9.931747	-1.49552	-1.45227	-1.34997	1.30901070812654	-0.122366	-4.59216	-0.109081
Trial1	1	1	noBlindfold	clockwise	practice	Free	1	-0.5	-0.5	9.951752	-1.52453	-1.45229	-1.35385	1.33368732014282	-0.09724	-4.676796	0.083365
Trial1	1	1	noBlindfold	clockwise	practice	Free	1	-0.5	-0.5	9.971741	-1.553	-1.45232	-1.36055	1.35991005998977	-0.162439	-4.554074	0.2143
Trial1	1	1	noBlindfold	clockwise	practice	Free	1	-0.5	-0.5	9.991745	-1.60603	-1.45226	-1.36327	1.40304579480382	-0.456721	-4.45251	0.390844
Trial1	1	1	noBlindfold	clockwise	practice	Free	1	-0.5	-0.5	10.01175	-1.63173	-1.45222	-1.36549	1.42474062325645	-0.496176	-4.397497	0.4142
Trial1	1	1	noBlindfold	clockwise	practice	Free	1	-0.5	-0.5	10.03174	-1.65644	-1.4522	-1.36718	1.44546008607531	-0.372375	-4.494828	0.392424
Trial1	1	1	noBlindfold	clockwise	practice	Free	1	-0.5	-0.5	10.05174	-1.67934	-1.45224	-1.36836	1.46454498419907	-0.331436	-4.503292	0.427406
Trial1	1	1	noBlindfold	clockwise	practice	Free	1	-0.5	-0.5	10.07175	-1.7011	-1.45225	-1.36913	1.48257484597601	-0.321657	-4.393265	0.483479
Trial1	1	1	noBlindfold	clockwise	practice	Free	1	-0.5	-0.5	10.09175	-1.74189	-1.45218	-1.36869	1.51555699236617	-0.365562	-4.325556	0.598375
Trial1	1	1	noBlindfold	clockwise	practice	Free	1	-0.5	-0.5	10.11174	-1.76042	-1.45218	-1.3677	1.53021633918819	-0.446862	-4.435583	0.610565
Trial1	1	1	noBlindfold	clockwise	practice	Free	1	-0.5	-0.5	10.13174	-1.7785	-1.4522	-1.36626	1.54433436380799	-0.380547	-4.295934	0.558185
Trial1	1	1	noBlindfold	clockwise	practice	Free	1	-0.5	-0.5	10.15175	-1.79559	-1.45217	-1.36434	1.55744576501475	-0.289226	-4.312861	0.708465
Trial1	1	1	noBlindfold	clockwise	practice	Free	1	-0.5	-0.5	10.17174	-1.81078	-1.45215	-1.3594	1.56739042792804	-0.058651	-4.329788	0.652686
Trial1	1	1	noBlindfold	clockwise	practice	Free	1	-0.5	-0.5	10.19174	-1.8389	-1.45219	-1.35678	1.58956754602069	0.378877	-4.524451	0.375111
Trial1	1	1	noBlindfold	clockwise	practice	Free	1	-0.5	-0.5	10.21175	-1.85047	-1.45225	-1.35408	1.59788046501018	0.53184	-4.583696	0.305705
Trial1	1	1	noBlindfold	clockwise	practice	Free	1	-0.5	-0.5	10.23175	-1.86063	-1.4523	-1.35141	1.60505860785945	0.387221	-4.609087	0.465299
Trial1	1	1	noBlindfold	clockwise	practice	Free	1	-0.5	-0.5	10.25174	-1.8689	-1.4523	-1.34855	1.61056655138874	0.201421	-4.554074	0.501209
Trial1	1	1	noBlindfold	clockwise	practice	Free	1	-0.5	-0.5	10.27174	-1.87601	-1.45228	-1.34361	1.61402641601422	0.037639	-4.515987	0.343494
Trial1	1	1	noBlindfold	clockwise	practice	Free	1	-0.5	-0.5	10.29175	-1.88655	-1.45228	-1.34111	1.62172350002287	-0.129235	-4.549842	0.746301
Trial1	1	1	noBlindfold	clockwise	practice	Free	1	-0.5	-0.5	10.31175	-1.89046	-1.45226	-1.33871	1.6238268480446	-0.160644	-4.389033	0.52153
Trial1	1	1	noBlindfold	clockwise	practice	Free	1	-0.5	-0.5	10.33174	-1.89358	-1.45221	-1.33651	1.62536586304162	-0.04358	-4.469438	0.433809
Trial1	1	1	noBlindfold	clockwise	practice	Free	1	-0.5	-0.5	10.35175	-1.89595	-1.45223	-1.33477	1.62650459061774	0.119979	-4.630246	0.443492
Trial1	1	1	noBlindfold	clockwise	practice	Free	1	-0.5	-0.5	10.37175	-1.8974	-1.45229	-1.33318	1.62693449442625	0.171359	-4.554074	0.304253
Trial1	1	1	noBlindfold	clockwise	practice	Free	1	-0.5	-0.5	10.39174	-1.89815	-1.45229	-1.33314	1.62755817602965	0.115926	-4.626014	0.409477
Trial1	1	1	noBlindfold	clockwise	practice	Free	1	-0.5	-0.5	10.41174	-1.89815	-1.4523	-1.33312	1.62754792430336	0.069573	-4.579464	0.424592
Trial1	1	1	noBlindfold	clockwise	practice	Free	1	-0.5	-0.5	10.43175	-1.89814	-1.45229	-1.3331	1.62752913153725	0.048204	-4.524451	0.396409
Trial1	1	1	noBlindfold	clockwise	practice	Free	1	-0.5	-0.5	10.45175	-1.89814	-1.45227	-1.33308	1.62751881909962	0.109444	-4.486365	0.391027
Trial1	1	1	noBlindfold	clockwise	practice	Free	1	-0.5	-0.5	10.47174	-1.89813	-1.45225	-1.33303	1.62748475236442	0.121371	-4.414424	0.377196
Trial1	1	1	noBlindfold	clockwise	practice	Free	1	-0.5	-0.5	10.49174	-1.89812	-1.45218	-1.333	1.62746083471546	0.036908	-4.312861	0.476934
Trial1	1	1	noBlindfold	clockwise	practice	Free	1	-0.5	-0.5	10.51175	-1.89812	-1.45215	-1.33298	1.62745052308319	0.050882	-4.207066	0.482704
Trial1	1	1	noBlindfold	clockwise	practice	Free	1	-0.5	-0.5	10.53174	-1.89812	-1.45213	-1.33295	1.6274352085134	-0.014496	-4.202834	0.437931
Trial1	1	1	noBlindfold	clockwise	practice	Free	1	-0.5	-0.5	10.55174	-1.89813	-1.4521	-1.33293	1.62743362203329	-0.036112	-4.177443	0.436374
Trial1	1	1	noBlindfold	clockwise	practice	Free	1	-0.5	-0.5	10.57175	-1.89813	-1.45209	-1.33289	1.62741306135031	-0.00058751	-4.160516	0.455777
Trial1	1	1	noBlindfold	clockwise	practice	Free	1	-0.5	-0.5	10.59175	-1.89813	-1.45207	-1.33287	1.62740287279644	0.053582	-4.118198	0.378539
Trial1	1	1	noBlindfold	clockwise	practice	Free	1	-0.5	-0.5	10.61174	-1.89812	-1.45206	-1.33285	1.62738402052784	0.053755	-4.126662	0.352203
Trial1	1	1	noBlindfold	clockwise	practice	Free	1	-0.5	-0.5	10.63174	-1.89812	-1.45206	-1.33284	1.62737889587806	0.085998	-4.156284	0.34613
Trial1	1	1	noBlindfold	clockwise	practice	Free	1	-0.5	-0.5	10.65175	-1.89812	-1.45207	-1.33282	1.62736870772132	0.070263	-4.164748	0.267682
Trial1	1	1	noBlindfold	clockwise	practice	Free	1	-0.5	-0.5	10.67174	-1.89811	-1.45208	-1.33279	1.62734467027814	0.063452	-4.228225	0.330097
Trial1	1	1	noBlindfold	clockwise	practice	Free	1	-0.5	-0.5	10.69174	-1.8981	-1.45213	-1.33278	1.62733090141776	0.131364	-4.338252	0.290636
Trial1	1	1	noBlindfold	clockwise	practice	Free	1	-0.5	-0.5	10.71175	-1.8981	-1.45215	-1.33276	1.6273206526903	0.087385	-4.321325	0.254766
Trial1	1	1	noBlindfold	clockwise	practice	Free	1	-0.5	-0.5	10.73175	-1.89809	-1.45216	-1.33275	1.62730698628959	0.140005	-4.325556	0.270875
Trial1	1	1	noBlindfold	clockwise	practice	Free	1	-0.5	-0.5	10.75174	-1.89808	-1.45217	-1.33274	1.62729336131052	0.13058	-4.410192	0.216839
Trial1	1	1	noBlindfold	clockwise	practice	Free	1	-0.5	-0.5	10.77174	-1.89808	-1.45219	-1.33272	1.62728311283812	0.143465	-4.49906	0.213435
Trial1	1	1	noBlindfold	clockwise	practice	Free	1	-0.5	-0.5	10.79175	-1.89806	-1.45225	-1.33272	1.62726590653895	0.118976	-4.566769	0.154586
Trial1	1	1	noBlindfold	clockwise	practice	Free	1	-0.5	-0.5	10.81175	-1.89806	-1.45227	-1.33271	1.62726072131443	0.114635	-4.634478	0.15566
Trial1	1	1	noBlindfold	clockwise	practice	Free	1	-0.5	-0.5	10.83174	-1.89805	-1.4523	-1.3327	1.62724715737927	0.109148	-4.689491	0.170041
Trial1	1	1	noBlindfold	clockwise	practice	Free	1	-0.5	-0.5	10.85175	-1.89804	-1.45233	-1.33269	1.62723343003061	0.107012	-4.668332	0.161858
Trial1	1	1	noBlindfold	clockwise	practice	Free	1	-0.5	-0.5	10.87175	-1.89804	-1.45234	-1.33267	1.62722318179697	0.142491	-4.706418	0.15695
Trial1	1	1	noBlindfold	clockwise	practice	Free	1	-0.5	-0.5	10.89174	-1.89803	-1.45233	-1.33267	1.62721457856821	0.052347	-4.634478	0.110795
Trial1	1	1	noBlindfold	clockwise	practice	Free	1	-0.5	-0.5	10.91174	-1.89802	-1.45231	-1.33266	1.62720085125282	0.095215	-4.460974	0.125824
Trial1	1	1	noBlindfold	clockwise	practice	Free	1	-0.5	-0.5	10.93175	-1.89802	-1.45227	-1.33265	1.62719578819595	0.0682	-4.376338	0.154325
Trial1	1	1	noBlindfold	clockwise	practice	Free	1	-0.5	-0.5	10.95175	-1.89802	-1.45221	-1.33265	1.62719578819595	0.08684	-4.211298	0.084377
Trial1	1	1	noBlindfold	clockwise	practice	Free	1	-0.5	-0.5	10.97174	-1.89801	-1.45214	-1.33264	1.6271819584863	0.081361	-4.088576	0.098779
Trial1	1	1	noBlindfold	clockwise	practice	Free	1	-0.5	-0.5	10.99174	-1.89799	-1.452	-1.33264	1.6271648543997	0.216055	-3.809277	0.033446
Trial1	1	1	noBlindfold	clockwise	practice	Free	1	-0.5	-0.5	11.01175	-1.89798	-1.45193	-1.33264	1.62715625117067	0.307689	-3.690786	-0.020692
Trial1	1	1	noBlindfold	clockwise	practice	Free	1	-0.5	-0.5	11.03174	-1.89796	-1.45184	-1.33265	1.62714416893592	0.356507	-3.36917	-0.130926
Trial1	1	1	noBlindfold	clockwise	practice	Free	1	-0.5	-0.5	11.05174	-1.89795	-1.45172	-1.33266	1.62714073144474	0.335253	-3.161811	-0.179674
Trial1	1	1	noBlindfold	clockwise	practice	Free	1	-0.5	-0.5	11.07175	-1.89793	-1.45161	-1.33268	1.62713377397732	0.307212	-3.013698	-0.181054
Trial1	1	1	noBlindfold	clockwise	practice	Free	1	-0.5	-0.5	11.09175	-1.8979	-1.45142	-1.33269	1.62711308947124	0.2167	-2.632836	-0.17488
Trial1	1	1	noBlindfold	clockwise	practice	Free	1	-0.5	-0.5	11.11174	-1.89789	-1.45133	-1.3327	1.62710961111353	0.134903	-2.459333	-0.171008
Trial1	1	1	noBlindfold	clockwise	practice	Free	1	-0.5	-0.5	11.13174	-1.89789	-1.45125	-1.33271	1.6271146747423	0.069886	-2.387392	-0.084715
Trial1	1	1	noBlindfold	clockwise	practice	Free	1	-0.5	-0.5	11.15175	-1.89788	-1.4512	-1.33271	1.62710607186347	0.046414	-2.319683	-0.121991
Trial1	1	1	noBlindfold	clockwise	practice	Free	1	-0.5	-0.5	11.17174	-1.89788	-1.45117	-1.33272	1.62711125758083	0.067841	-2.31122	-0.098681
Trial1	1	1	noBlindfold	clockwise	practice	Free	1	-0.5	-0.5	11.19174	-1.89787	-1.45114	-1.33273	1.62710788194162	0.127814	-2.209656	-0.073588
Trial1	1	1	noBlindfold	clockwise	practice	Free	1	-0.5	-0.5	11.21175	-1.89786	-1.45112	-1.33273	1.6270992791494	0.150271	-2.205425	-0.057705
Trial1	1	1	noBlindfold	clockwise	practice	Free	1	-0.5	-0.5	11.23175	-1.89786	-1.45112	-1.33273	1.6270992791494	0.16076	-2.239279	-0.017031
Trial1	1	1	noBlindfold	clockwise	practice	Free	1	-0.5	-0.5	11.25174	-1.89785	-1.45112	-1.33273	1.62709067637332	0.098397	-2.256206	-0.0269
Trial1	1	1	noBlindfold	clockwise	practice	Free	1	-0.5	-0.5	11.27174	-1.89784	-1.45113	-1.33274	1.6270871985216	0.083528	-2.328147	-0.066426
Trial1	1	1	noBlindfold	clockwise	practice	Free	1	-0.5	-0.5	11.29175	-1.89784	-1.45117	-1.33274	1.6270871985216	0.049985	-2.408551	-0.068543
Trial1	1	1	noBlindfold	clockwise	practice	Free	1	-0.5	-0.5	11.31175	-1.89783	-1.45119	-1.33274	1.6270785958049	0.026234	-2.47626	0.0079963
Trial1	1	1	noBlindfold	clockwise	practice	Free	1	-0.5	-0.5	11.33174	-1.89783	-1.45121	-1.33274	1.6270785958049	0.0671	-2.488955	-0.023088
Trial1	1	1	noBlindfold	clockwise	practice	Free	1	-0.5	-0.5	11.35175	-1.89783	-1.45124	-1.33275	1.6270837207857	0.100395	-2.573591	-0.018696
Trial1	1	1	noBlindfold	clockwise	practice	Free	1	-0.5	-0.5	11.37175	-1.89782	-1.45128	-1.33274	1.62706999310434	0.089274	-2.713241	0.044921
Trial1	1	1	noBlindfold	clockwise	practice	Free	1	-0.5	-0.5	11.39174	-1.89781	-1.45139	-1.33273	1.62705626543042	0.13221	-2.861354	0.051102
Trial1	1	1	noBlindfold	clockwise	practice	Free	1	-0.5	-0.5	11.41174	-1.89781	-1.45143	-1.33273	1.62705626543042	0.071499	-2.912135	0.106965
Trial1	1	1	noBlindfold	clockwise	practice	Free	1	-0.5	-0.5	11.43175	-1.89781	-1.45145	-1.33272	1.62705114048639	0.057786	-2.933294	0.083341
Trial1	1	1	noBlindfold	clockwise	practice	Free	1	-0.5	-0.5	11.45175	-1.8978	-1.45146	-1.33271	1.62703735182754	0.072516	-3.026394	0.140226
Trial1	1	1	noBlindfold	clockwise	practice	Free	1	-0.5	-0.5	11.47174	-1.8978	-1.4515	-1.33268	1.62702203833429	0.064374	-3.15758	0.250748
Trial1	1	1	noBlindfold	clockwise	practice	Free	1	-0.5	-0.5	11.49174	-1.89779	-1.45162	-1.33266	1.62700318602348	0.080044	-3.411488	0.328958
Trial1	1	1	noBlindfold	clockwise	practice	Free	1	-0.5	-0.5	11.51175	-1.89779	-1.4517	-1.33264	1.62699299771663	0.125417	-3.589223	0.4863
Trial1	1	1	noBlindfold	clockwise	practice	Free	1	-0.5	-0.5	11.53174	-1.89779	-1.45178	-1.33261	1.62697756307931	0.078023	-3.779654	0.498474
Trial1	1	1	noBlindfold	clockwise	practice	Free	1	-0.5	-0.5	11.55174	-1.89778	-1.45187	-1.33258	1.62695364779349	0.0090274	-3.931999	0.533683
Trial1	1	1	noBlindfold	clockwise	practice	Free	1	-0.5	-0.5	11.57175	-1.89779	-1.45194	-1.3325	1.62692131860474	-0.053727	-4.046258	0.610681
Trial1	1	1	noBlindfold	clockwise	practice	Free	1	-0.5	-0.5	11.59175	-1.8978	-1.45208	-1.33245	1.62690436372852	-0.211487	-4.317093	0.781717
Trial1	1	1	noBlindfold	clockwise	practice	Free	1	-0.5	-0.5	11.61174	-1.89782	-1.45217	-1.33241	1.62690107634462	-0.303099	-4.59216	0.835823
Trial1	1	1	noBlindfold	clockwise	practice	Free	1	-0.5	-0.5	11.63174	-1.89783	-1.45228	-1.33237	1.62688924745988	-0.352379	-4.820677	0.805204
Trial1	1	1	noBlindfold	clockwise	practice	Free	1	-0.5	-0.5	11.65175	-1.89785	-1.4524	-1.33233	1.6268859623846	-0.345289	-5.036499	0.690562
Trial1	1	1	noBlindfold	clockwise	practice	Free	1	-0.5	-0.5	11.67174	-1.89787	-1.45251	-1.33228	1.62687761673873	-0.285634	-5.260784	0.618699
Trial1	1	1	noBlindfold	clockwise	practice	Free	1	-0.5	-0.5	11.69174	-1.8979	-1.45273	-1.33226	1.6268931421525	-0.173411	-5.802455	0.376808
Trial1	1	1	noBlindfold	clockwise	practice	Free	1	-0.5	-0.5	11.71175	-1.89791	-1.45286	-1.33224	1.62689133783662	-0.128954	-5.992886	0.317474
Trial1	1	1	noBlindfold	clockwise	practice	Free	1	-0.5	-0.5	11.73175	-1.89791	-1.45298	-1.33222	1.62688109298779	-0.064501	-6.115608	0.326549
Trial1	1	1	noBlindfold	clockwise	practice	Free	1	-0.5	-0.5	11.75174	-1.89792	-1.45306	-1.3322	1.62687971847177	-0.146219	-6.229866	0.371659
Trial1	1	1	noBlindfold	clockwise	practice	Free	1	-0.5	-0.5	11.77174	-1.89793	-1.45309	-1.33216	1.62686773179063	-0.206484	-6.217171	0.386472
Trial1	1	1	noBlindfold	clockwise	practice	Free	1	-0.5	-0.5	11.79175	-1.89796	-1.45312	-1.33213	1.62687807703855	-0.432822	-6.259489	0.473861
Trial1	1	1	noBlindfold	clockwise	practice	Free	1	-0.5	-0.5	11.81175	-1.89798	-1.45313	-1.3321	1.62687998204425	-0.55126	-6.280648	0.507571
Trial1	1	1	noBlindfold	clockwise	practice	Free	1	-0.5	-0.5	11.83174	-1.89802	-1.45313	-1.33207	1.62689897552895	-0.616184	-6.234098	0.586396
Trial1	1	1	noBlindfold	clockwise	practice	Free	1	-0.5	-0.5	11.85175	-1.89805	-1.45312	-1.33203	1.62690442711111	-0.680145	-6.196012	0.654767
Trial1	1	1	noBlindfold	clockwise	practice	Free	1	-0.5	-0.5	11.87175	-1.89809	-1.45311	-1.33195	1.62689767551943	-0.692412	-6.166389	0.741258
Trial1	1	1	noBlindfold	clockwise	practice	Free	1	-0.5	-0.5	11.89174	-1.89816	-1.45305	-1.3319	1.62693243287182	-0.632552	-6.014045	0.802896
Trial1	1	1	noBlindfold	clockwise	practice	Free	1	-0.5	-0.5	11.91174	-1.8982	-1.45302	-1.33186	1.62694631390124	-0.630624	-5.984422	0.845791
Trial1	1	1	noBlindfold	clockwise	practice	Free	1	-0.5	-0.5	11.93175	-1.89823	-1.453	-1.33181	1.62694659316503	-0.604956	-5.93364	0.852411
Trial1	1	1	noBlindfold	clockwise	practice	Free	1	-0.5	-0.5	11.95175	-1.89826	-1.45298	-1.33177	1.62695183048305	-0.598534	-5.895554	0.880876
Trial1	1	1	noBlindfold	clockwise	practice	Free	1	-0.5	-0.5	11.97174	-1.8983	-1.45296	-1.33168	1.62694024399311	-0.581025	-5.806686	0.824273
Trial1	1	1	noBlindfold	clockwise	practice	Free	1	-0.5	-0.5	11.99174	-1.89835	-1.45292	-1.33163	1.62695764123757	-0.512273	-5.840541	0.841177
Trial1	1	1	noBlindfold	clockwise	practice	Free	1	-0.5	-0.5	12.01175	-1.89838	-1.45292	-1.33158	1.62695786939726	-0.464981	-5.90825	0.846274
Trial1	1	1	noBlindfold	clockwise	practice	Free	1	-0.5	-0.5	12.03174	-1.8984	-1.45294	-1.33154	1.62695473253955	-0.392798	-5.950568	0.823231
Trial1	1	1	noBlindfold	clockwise	practice	Free	1	-0.5	-0.5	12.05174	-1.89842	-1.45297	-1.33149	1.62694625487766	-0.369245	-6.018276	0.843159
Trial1	1	1	noBlindfold	clockwise	practice	Free	1	-0.5	-0.5	12.07175	-1.89845	-1.453	-1.3314	1.62692591704465	-0.387245	-6.056363	0.791425
Trial1	1	1	noBlindfold	clockwise	practice	Free	1	-0.5	-0.5	12.09175	-1.89848	-1.45302	-1.33136	1.62693149533984	-0.372392	-6.02674	0.830968
Trial1	1	1	noBlindfold	clockwise	practice	Free	1	-0.5	-0.5	12.11174	-1.89851	-1.45302	-1.33131	1.62693163173809	-0.444752	-6.014045	0.888775
Trial1	1	1	noBlindfold	clockwise	practice	Free	1	-0.5	-0.5	12.13174	-1.89853	-1.453	-1.33126	1.62692332576423	-0.478151	-6.001349	0.901777
Trial1	1	1	noBlindfold	clockwise	practice	Free	1	-0.5	-0.5	12.15175	-1.89856	-1.453	-1.3312	1.62691835015315	-0.554718	-6.056363	0.943327
Trial1	1	1	noBlindfold	clockwise	practice	Free	1	-0.5	-0.5	12.17174	-1.89859	-1.45302	-1.3311	1.6268931810009	-0.552702	-6.111376	0.989165
Trial1	1	1	noBlindfold	clockwise	practice	Free	1	-0.5	-0.5	12.19174	-1.89865	-1.45304	-1.33105	1.62691905067244	-0.594433	-6.069058	0.931942
Trial2	2	1	noBlindfold	clockwise	practice	Guided	1	0.5	-0.25	0	0.44892	-1.45204	-1.05011	0.801738830510718	0.028034	-4.832838	0.080156
Trial2	2	1	noBlindfold	clockwise	practice	Guided	1	0.5	-0.25	0.01313782	0.44892	-1.45223	-1.05009	0.801718844039153	-0.0013485	-5.069819	0.182375
Trial2	2	1	noBlindfold	clockwise	practice	Guided	1	0.5	-0.25	0.03314209	0.44893	-1.45235	-1.05006	0.801688345344641	-0.0079895	-5.171382	0.29661
Trial2	2	1	noBlindfold	clockwise	practice	Guided	1	0.5	-0.25	0.0531311	0.44892	-1.45248	-1.05001	0.801639017140241	-0.115702	-5.086746	0.386169
Trial2	2	1	noBlindfold	clockwise	practice	Guided	1	0.5	-0.25	0.07313538	0.44891	-1.45249	-1.04999	0.801619666917705	-0.210029	-4.849766	0.460261
Trial2	2	1	noBlindfold	clockwise	practice	Guided	1	0.5	-0.25	0.09313965	0.4489	-1.45245	-1.04997	0.801600435819594	-0.21992	-4.845534	0.47636
Trial2	2	1	noBlindfold	clockwise	practice	Guided	1	0.5	-0.25	0.1131287	0.44889	-1.45244	-1.04995	0.801581087812401	-0.167823	-4.964024	0.429044
Trial2	2	1	noBlindfold	clockwise	practice	Guided	1	0.5	-0.25	0.1331329	0.44888	-1.45247	-1.04994	0.80157173125866	-0.150465	-5.158687	0.3669
Trial2	2	1	noBlindfold	clockwise	practice	Guided	1	0.5	-0.25	0.1531372	0.44887	-1.45255	-1.04993	0.801562376746175	-0.087648	-5.327959	0.32017
Trial2	2	1	noBlindfold	clockwise	practice	Guided	1	0.5	-0.25	0.1731415	0.44887	-1.45265	-1.04992	0.801552502525506	-0.0082171	-5.256018	0.300204
Trial2	2	1	noBlindfold	clockwise	practice	Guided	1	0.5	-0.25	0.1931305	0.44887	-1.45264	-1.04991	0.801542390372324	0.014062	-5.2137	0.233901
Trial2	2	1	noBlindfold	clockwise	practice	Guided	1	0.5	-0.25	0.2131348	0.44887	-1.45262	-1.04991	0.801542390372324	0.010335	-5.18831	0.292496
Trial2	2	1	noBlindfold	clockwise	practice	Guided	1	0.5	-0.25	0.233139	0.44887	-1.45261	-1.0499	0.801532397186162	0.013185	-5.124833	0.323972
Trial2	2	1	noBlindfold	clockwise	practice	Guided	1	0.5	-0.25	0.2531281	0.44887	-1.4526	-1.04989	0.801522522967001	-0.01433	-5.145992	0.400166
Trial2	2	1	noBlindfold	clockwise	practice	Guided	1	0.5	-0.25	0.2731323	0.44887	-1.4526	-1.04988	0.801512529781851	-0.070187	-5.285641	0.36705
Trial2	2	1	noBlindfold	clockwise	practice	Guided	1	0.5	-0.25	0.2931366	0.44886	-1.45268	-1.04988	0.801513168629333	-0.0099583	-5.429522	0.261259
Trial2	2	1	noBlindfold	clockwise	practice	Guided	1	0.5	-0.25	0.3131409	0.44886	-1.45269	-1.04988	0.801513168629333	-0.033218	-5.3999	0.312848
Trial2	2	1	noBlindfold	clockwise	practice	Guided	1	0.5	-0.25	0.3331299	0.44886	-1.45269	-1.04988	0.801513168629333	-0.041824	-5.382972	0.247114
Trial2	2	1	noBlindfold	clockwise	practice	Guided	1	0.5	-0.25	0.3531342	0.44886	-1.45269	-1.04988	0.801513168629333	-0.04963	-5.361813	0.254303
Trial2	2	1	noBlindfold	clockwise	practice	Guided	1	0.5	-0.25	0.3731384	0.44886	-1.45269	-1.04988	0.801513168629333	-0.04225	-5.395668	0.208416
Trial2	2	1	noBlindfold	clockwise	practice	Guided	1	0.5	-0.25	0.3931427	0.44885	-1.45269	-1.04988	0.801513807601409	-0.075166	-5.416827	0.235649
Trial2	2	1	noBlindfold	clockwise	practice	Guided	1	0.5	-0.25	0.4131317	0.44885	-1.4527	-1.04988	0.801513807601409	-0.045655	-5.3999	0.301269
Trial2	2	1	noBlindfold	clockwise	practice	Guided	1	0.5	-0.25	0.433136	0.44885	-1.4527	-1.04988	0.801513807601409	-0.065184	-5.416827	0.2193
Trial2	2	1	noBlindfold	clockwise	practice	Guided	1	0.5	-0.25	0.4531403	0.44885	-1.4527	-1.04988	0.801513807601409	-0.040649	-5.395668	0.254459
Trial2	2	1	noBlindfold	clockwise	practice	Guided	1	0.5	-0.25	0.4731293	0.44885	-1.4527	-1.04988	0.801513807601409	-0.02989	-5.433754	0.225617
Trial2	2	1	noBlindfold	clockwise	practice	Guided	1	0.5	-0.25	0.4931335	0.44884	-1.4527	-1.04988	0.80151444479582	0.00050204	-5.416827	0.214617
Trial2	2	1	noBlindfold	clockwise	practice	Guided	1	0.5	-0.25	0.5131378	0.44884	-1.4527	-1.04988	0.80151444479582	-0.037149	-5.497231	0.199742
Trial2	2	1	noBlindfold	clockwise	practice	Guided	1	0.5	-0.25	0.5331421	0.44884	-1.45272	-1.04989	0.801524437957094	-0.026403	-5.577635	0.188808
Trial2	2	1	noBlindfold	clockwise	practice	Guided	1	0.5	-0.25	0.5531311	0.44884	-1.45275	-1.04989	0.801524437957094	-0.010495	-5.56494	0.205806
Trial2	2	1	noBlindfold	clockwise	practice	Guided	1	0.5	-0.25	0.5731354	0.44884	-1.45275	-1.0499	0.801534312152663	0.0088631	-5.480304	0.177258
Trial2	2	1	noBlindfold	clockwise	practice	Guided	1	0.5	-0.25	0.5931396	0.44884	-1.45276	-1.0499	0.801534312152663	-0.014583	-5.522622	0.125196
Trial2	2	1	noBlindfold	clockwise	practice	Guided	1	0.5	-0.25	0.6131287	0.44884	-1.45276	-1.0499	0.801534312152663	-0.021679	-5.531085	0.165387
Trial2	2	1	noBlindfold	clockwise	practice	Guided	1	0.5	-0.25	0.6331329	0.44884	-1.45276	-1.0499	0.801534312152663	-0.028426	-5.497231	0.16869
Trial2	2	1	noBlindfold	clockwise	practice	Guided	1	0.5	-0.25	0.6531372	0.44884	-1.45276	-1.0499	0.801534312152663	-0.03525	-5.488767	0.170046
Trial2	2	1	noBlindfold	clockwise	practice	Guided	1	0.5	-0.25	0.6731415	0.44884	-1.45275	-1.0499	0.801534312152663	-0.015349	-5.450681	0.137585
Trial2	2	1	noBlindfold	clockwise	practice	Guided	1	0.5	-0.25	0.6931305	0.44884	-1.45275	-1.0499	0.801534312152663	-0.020385	-5.497231	0.217127
Trial2	2	1	noBlindfold	clockwise	practice	Guided	1	0.5	-0.25	0.7131348	0.44884	-1.45275	-1.0499	0.801534312152663	-0.036022	-5.463377	0.182414
Trial2	2	1	noBlindfold	clockwise	practice	Guided	1	0.5	-0.25	0.733139	0.44884	-1.45275	-1.0499	0.801534312152663	-0.0097188	-5.429522	0.259776
Trial2	2	1	noBlindfold	clockwise	practice	Guided	1	0.5	-0.25	0.7531281	0.44884	-1.45274	-1.0499	0.801534312152663	0.0345	-5.459145	0.165564
Trial2	2	1	noBlindfold	clockwise	practice	Guided	1	0.5	-0.25	0.7731323	0.44884	-1.45274	-1.0499	0.801534312152663	0.021164	-5.501463	0.194224
Trial2	2	1	noBlindfold	clockwise	practice	Guided	1	0.5	-0.25	0.7931366	0.44884	-1.45274	-1.0499	0.801534312152663	0.023283	-5.497231	0.160644
Trial2	2	1	noBlindfold	clockwise	practice	Guided	1	0.5	-0.25	0.8131409	0.44884	-1.45274	-1.04991	0.801544305314951	0.027263	-5.514158	0.097726
Trial2	2	1	noBlindfold	clockwise	practice	Guided	1	0.5	-0.25	0.8331299	0.44884	-1.45275	-1.04991	0.801544305314951	0.048131	-5.51839	0.081772
Trial2	2	1	noBlindfold	clockwise	practice	Guided	1	0.5	-0.25	0.8531342	0.44884	-1.45275	-1.04991	0.801544305314951	0.0094809	-5.51839	0.100444
Trial2	2	1	noBlindfold	clockwise	practice	Guided	1	0.5	-0.25	0.8731384	0.44884	-1.45275	-1.04992	0.801554417443975	0.052816	-5.526854	0.116087
Trial2	2	1	noBlindfold	clockwise	practice	Guided	1	0.5	-0.25	0.8931427	0.44885	-1.45276	-1.04992	0.80155378028134	0.065387	-5.641112	0.057925
Trial2	2	1	noBlindfold	clockwise	practice	Guided	1	0.5	-0.25	0.9131317	0.44885	-1.45278	-1.04993	0.801563654486269	0.08313	-5.603026	0.059029
Trial2	2	1	noBlindfold	clockwise	practice	Guided	1	0.5	-0.25	0.933136	0.44886	-1.45279	-1.04993	0.801563015553929	0.113395	-5.624185	0.073559
Trial2	2	1	noBlindfold	clockwise	practice	Guided	1	0.5	-0.25	0.9531403	0.44886	-1.4528	-1.04994	0.801573008733654	0.096934	-5.645344	0.051462
Trial2	2	1	noBlindfold	clockwise	practice	Guided	1	0.5	-0.25	0.9731293	0.44887	-1.4528	-1.04994	0.801572369933865	0.095817	-5.573403	0.068211
Trial2	2	1	noBlindfold	clockwise	practice	Guided	1	0.5	-0.25	0.9931335	0.44887	-1.4528	-1.04994	0.801572369933865	0.120918	-5.56494	0.023497
Trial2	2	1	noBlindfold	clockwise	practice	Guided	1	0.5	-0.25	1.013138	0.44888	-1.4528	-1.04995	0.80158172445482	0.120091	-5.594562	0.036057
Trial2	2	1	noBlindfold	clockwise	practice	Guided	1	0.5	-0.25	1.033142	0.44888	-1.4528	-1.04995	0.80158172445482	0.095465	-5.628417	0.072355
Trial2	2	1	noBlindfold	clockwise	practice	Guided	1	0.5	-0.25	1.053131	0.44888	-1.4528	-1.04995	0.80158172445482	0.112664	-5.61149	0.081845
Trial2	2	1	noBlindfold	clockwise	practice	Guided	1	0.5	-0.25	1.073135	0.44889	-1.4528	-1.04995	0.801581087812401	0.091224	-5.598794	0.067844
Trial2	2	1	noBlindfold	clockwise	practice	Guided	1	0.5	-0.25	1.09314	0.4489	-1.45279	-1.04996	0.80159044260652	0.094088	-5.51839	0.021716
Trial2	2	1	noBlindfold	clockwise	practice	Guided	1	0.5	-0.25	1.113129	0.4489	-1.45278	-1.04996	0.80159044260652	0.093792	-5.535317	0.025897
Trial2	2	1	noBlindfold	clockwise	practice	Guided	1	0.5	-0.25	1.133133	0.44891	-1.45278	-1.04996	0.801589806220091	0.131339	-5.573403	0.048531
Trial2	2	1	noBlindfold	clockwise	practice	Guided	1	0.5	-0.25	1.153137	0.44891	-1.45278	-1.04996	0.801589806220091	0.113808	-5.607258	0.060808
Trial2	2	1	noBlindfold	clockwise	practice	Guided	1	0.5	-0.25	1.173141	0.44892	-1.45279	-1.04996	0.801589169957505	0.126033	-5.573403	0.078402
Trial2	2	1	noBlindfold	clockwise	practice	Guided	1	0.5	-0.25	1.19313	0.44893	-1.45278	-1.04996	0.801588531920026	0.136977	-5.505695	0.045406
Trial2	2	1	noBlindfold	clockwise	practice	Guided	1	0.5	-0.25	1.213135	0.44893	-1.45277	-1.04996	0.801588531920026	0.061986	-5.526854	0.054307
Trial2	2	1	noBlindfold	clockwise	practice	Guided	1	0.5	-0.25	1.233139	0.44893	-1.45277	-1.04997	0.801598525156919	0.07138	-5.543781	0.040313
Trial2	2	1	noBlindfold	clockwise	practice	Guided	1	0.5	-0.25	1.253128	0.44894	-1.45277	-1.04997	0.801597889150318	0.05698	-5.526854	0.069361
Trial2	2	1	noBlindfold	clockwise	practice	Guided	1	0.5	-0.25	1.273132	0.44894	-1.45277	-1.04997	0.801597889150318	0.06558	-5.535317	0.045045
Trial2	2	1	noBlindfold	clockwise	practice	Guided	1	0.5	-0.25	1.293137	0.44895	-1.45277	-1.04998	0.801607244622867	0.122622	-5.628417	-0.081795
Trial2	2	1	noBlindfold	clockwise	practice	Guided	1	0.5	-0.25	1.313141	0.44895	-1.4528	-1.04999	0.801617118909345	0.174168	-5.725748	-0.192123
Trial2	2	1	noBlindfold	clockwise	practice	Guided	1	0.5	-0.25	1.33313	0.44897	-1.45285	-1.05001	0.801635830294112	0.242133	-5.907716	-0.280335
Trial2	2	1	noBlindfold	clockwise	practice	Guided	1	0.5	-0.25	1.353134	0.44898	-1.45294	-1.05003	0.801655181374333	0.282375	-6.132001	-0.353445
[truncated: 9,239 more rows]
