# Supplementary material for: Assessing kinesthetic proprioceptive function of the upper limb: a novel dynamic movement reproduction task using a robotic arm
Source: PeerJ. 2021 May 3;9:e11301. doi: 10.7717/peerj.11301 (PMC8101453; doi:10.7717/peerj.11301)
Supplement: Supplemental Information 2 [file peerj-09-11301-s002.zip › DMR raw data_Study 2_part 1/HMData_PP029_2019-10-08-11-40-22.txt]

Trial1	2	1	blindfold	counterclockwise	practice	Guided	1	0.5	-0.25	0	0.45004	-1.45	-1.05	0.801558436438111	0.033735	-0.00046084	0.018547
Trial1	2	1	blindfold	counterclockwise	practice	Guided	1	0.5	-0.25	0.01634216	0.45004	-1.45	-1.05	0.801558436438111	-0.012722	-0.021623	-0.022283
Trial1	2	1	blindfold	counterclockwise	practice	Guided	1	0.5	-0.25	0.03634644	0.45004	-1.45	-1.05	0.801558436438111	-0.019827	-0.0046963	0.019351
Trial1	2	1	blindfold	counterclockwise	practice	Guided	1	0.5	-0.25	0.05635071	0.45004	-1.45	-1.05	0.801558436438111	0.030889	-0.00046296	-0.0068821
Trial1	2	1	blindfold	counterclockwise	practice	Guided	1	0.5	-0.25	0.07635498	0.45004	-1.45	-1.05	0.801558436438111	0.002107	0.012233	0.024957
Trial1	2	1	blindfold	counterclockwise	practice	Guided	1	0.5	-0.25	0.09634399	0.45004	-1.45	-1.05	0.801558436438111	-0.018498	0.012233	-0.0016039
Trial1	2	1	blindfold	counterclockwise	practice	Guided	1	0.5	-0.25	0.1163483	0.45004	-1.45	-1.05	0.801558436438111	0.044476	0.003769	-0.010226
Trial1	2	1	blindfold	counterclockwise	practice	Guided	1	0.5	-0.25	0.1363525	0.45004	-1.45	-1.05	0.801558436438111	0.020937	-0.00046535	0.0093205
Trial1	2	1	blindfold	counterclockwise	practice	Guided	1	0.5	-0.25	0.1563416	0.45004	-1.45	-1.05	0.801558436438111	0.01463	0.0037652	0.01742
Trial1	2	1	blindfold	counterclockwise	practice	Guided	1	0.5	-0.25	0.1763458	0.45005	-1.45	-1.05	0.801557812367948	-0.022144	-0.025858	-0.014463
Trial1	2	1	blindfold	counterclockwise	practice	Guided	1	0.5	-0.25	0.1963501	0.45004	-1.45	-1.05	0.801558436438111	0.0029042	0.0037637	0.012381
Trial1	2	1	blindfold	counterclockwise	practice	Guided	1	0.5	-0.25	0.2163544	0.45005	-1.45	-1.05	0.801557812367948	-0.031292	0.020689	-0.010835
Trial1	2	1	blindfold	counterclockwise	practice	Guided	1	0.5	-0.25	0.2363434	0.45005	-1.45	-1.05	0.801557812367948	-0.00020687	-0.0047014	-0.0088576
Trial1	2	1	blindfold	counterclockwise	practice	Guided	1	0.5	-0.25	0.2563477	0.45005	-1.45	-1.05	0.801557812367948	0.00058894	-0.017396	-0.021431
Trial1	2	1	blindfold	counterclockwise	practice	Guided	1	0.5	-0.25	0.2763519	0.45005	-1.45	-1.05	0.801557812367948	-0.0020773	0.0037604	0.020485
Trial1	2	1	blindfold	counterclockwise	practice	Guided	1	0.5	-0.25	0.2963409	0.45005	-1.45	-1.05	0.801557812367948	0.034783	0.0079945	0.0017875
Trial1	2	1	blindfold	counterclockwise	practice	Guided	1	0.5	-0.25	0.3163452	0.45005	-1.45	-1.05	0.801557812367948	-0.02242	0.016456	-0.010265
Trial1	2	1	blindfold	counterclockwise	practice	Guided	1	0.5	-0.25	0.3363495	0.45005	-1.45	-1.05	0.801557812367948	-0.017981	0.029149	-0.0099822
Trial1	2	1	blindfold	counterclockwise	practice	Guided	1	0.5	-0.25	0.3563538	0.45005	-1.45	-1.05	0.801557812367948	0.02252	-0.013168	-0.015824
Trial1	2	1	blindfold	counterclockwise	practice	Guided	1	0.5	-0.25	0.3763428	0.45006	-1.45	-1.05	0.801557188422396	0.0028849	0.0037572	0.012391
Trial1	2	1	blindfold	counterclockwise	practice	Guided	1	0.5	-0.25	0.396347	0.45006	-1.45	-1.05	0.801557188422396	0.040279	0.020684	-0.014692
Trial1	2	1	blindfold	counterclockwise	practice	Guided	1	0.5	-0.25	0.4163513	0.45006	-1.45	-1.05	0.801557188422396	0.012565	0.020682	0.00038052
Trial1	2	1	blindfold	counterclockwise	practice	Guided	1	0.5	-0.25	0.4363403	0.45006	-1.45	-1.05	0.801557188422396	-0.006002	-0.017406	0.011826
Trial1	2	1	blindfold	counterclockwise	practice	Guided	1	0.5	-0.25	0.4563446	0.45006	-1.45	-1.05	0.801557188422396	3.4291E-05	-0.0089435	-0.013041
Trial1	2	1	blindfold	counterclockwise	practice	Guided	1	0.5	-0.25	0.4763489	0.45006	-1.45	-1.05	0.801557188422396	0.027478	-0.013175	-0.023917
Trial1	2	1	blindfold	counterclockwise	practice	Guided	1	0.5	-0.25	0.4963531	0.45006	-1.45	-1.05	0.801557188422396	-0.0052097	-0.0047101	-0.0068681
Trial1	2	1	blindfold	counterclockwise	practice	Guided	1	0.5	-0.25	0.5163422	0.45006	-1.45	-1.05	0.801557188422396	0.00029724	-0.0047136	-0.017228
Trial1	2	1	blindfold	counterclockwise	practice	Guided	1	0.5	-0.25	0.5363464	0.45006	-1.45	-1.05	0.801557188422396	-0.0062759	-0.0047157	0.016023
Trial1	2	1	blindfold	counterclockwise	practice	Guided	1	0.5	-0.25	0.5563507	0.45006	-1.45	-1.05	0.801557188422396	0.026943	0.012211	-0.015533
Trial1	2	1	blindfold	counterclockwise	practice	Guided	1	0.5	-0.25	0.576355	0.45006	-1.45	-1.05	0.801557188422396	0.00029481	0.029135	-0.017228
Trial1	2	1	blindfold	counterclockwise	practice	Guided	1	0.5	-0.25	0.596344	0.45006	-1.45	-1.05	0.801557188422396	0.051988	0.01644	-0.0048907
Trial1	2	1	blindfold	counterclockwise	practice	Guided	1	0.5	-0.25	0.6163483	0.45007	-1.45	-1.05	0.801556564601454	-0.0036149	-0.021646	-0.025894
Trial1	2	1	blindfold	counterclockwise	practice	Guided	1	0.5	-0.25	0.6363525	0.45006	-1.45	-1.05	0.801557188422396	-0.02351	0.012207	0.0065092
Trial1	2	1	blindfold	counterclockwise	practice	Guided	1	0.5	-0.25	0.6563416	0.45006	-1.45	-1.05	0.801557188422396	-0.022977	-0.00048893	-0.0018723
Trial1	2	1	blindfold	counterclockwise	practice	Guided	1	0.5	-0.25	0.6763458	0.45006	-1.45	-1.05	0.801557188422396	0.029516	0.016434	0.014088
Trial1	2	1	blindfold	counterclockwise	practice	Guided	1	0.5	-0.25	0.6963501	0.45006	-1.45	-1.05	0.801557188422396	-0.013295	0.020666	-0.013885
Trial1	2	1	blindfold	counterclockwise	practice	Guided	1	0.5	-0.25	0.7163544	0.45007	-1.45	-1.05	0.801556564601454	0.021964	0.0037368	-0.0074339
Trial1	2	1	blindfold	counterclockwise	practice	Guided	1	0.5	-0.25	0.7363434	0.45007	-1.45	-1.05	0.801556564601454	-0.023514	0.0037351	0.0065091
Trial1	2	1	blindfold	counterclockwise	practice	Guided	1	0.5	-0.25	0.7563477	0.45007	-1.45	-1.05	0.801556564601454	0.011749	-0.0047296	0.01296
Trial1	2	1	blindfold	counterclockwise	practice	Guided	1	0.5	-0.25	0.7763519	0.45007	-1.45	-1.05	0.801556564601454	-0.013296	0.016427	-0.013881
Trial1	2	1	blindfold	counterclockwise	practice	Guided	1	0.5	-0.25	0.7963409	0.45006	-1.45	-1.05	0.801557188422396	0.026142	-0.02166	-0.0029546
Trial1	2	1	blindfold	counterclockwise	practice	Guided	1	0.5	-0.25	0.8163452	0.45007	-1.45	-1.05	0.801556564601454	-0.024844	-0.00050275	0.027473
Trial1	2	1	blindfold	counterclockwise	practice	Guided	1	0.5	-0.25	0.8363495	0.45007	-1.45	-1.05	0.801556564601454	0.025872	-0.013199	0.0012377
Trial1	2	1	blindfold	counterclockwise	practice	Guided	1	0.5	-0.25	0.8563538	0.45007	-1.45	-1.05	0.801556564601454	0.00029043	-0.0047361	-0.017221
Trial1	2	1	blindfold	counterclockwise	practice	Guided	1	0.5	-0.25	0.8763428	0.45007	-1.45	-1.05	0.801556564601454	-0.025561	-0.021663	-0.031491
Trial1	2	1	blindfold	counterclockwise	practice	Guided	1	0.5	-0.25	0.896347	0.45007	-1.45	-1.05	0.801556564601454	0.0044581	-0.0047352	-0.012747
Trial1	2	1	blindfold	counterclockwise	practice	Guided	1	0.5	-0.25	0.9163513	0.45007	-1.45	-1.05	0.801556564601454	0.026129	-0.00050128	-0.0029549
Trial1	2	1	blindfold	counterclockwise	practice	Guided	1	0.5	-0.25	0.9363403	0.45007	-1.45	-1.05	0.801556564601454	-0.0005221	-0.013197	-0.0046492
Trial1	2	1	blindfold	counterclockwise	practice	Guided	1	0.5	-0.25	0.9563446	0.45008	-1.45	-1.05	0.801555942761177	9.2831E-06	-0.017427	-0.013032
Trial1	2	1	blindfold	counterclockwise	practice	Guided	1	0.5	-0.25	0.9763489	0.45008	-1.45	-1.05	0.801555942761177	0.0028498	-0.025892	0.00039192
Trial1	2	1	blindfold	counterclockwise	practice	Guided	1	0.5	-0.25	0.9963531	0.45008	-1.45	-1.05	0.801555942761177	-0.014649	-0.0089627	0.0070806
Trial1	2	1	blindfold	counterclockwise	practice	Guided	1	0.5	-0.25	1.016342	0.45008	-1.45	-1.05	0.801555942761177	0.0088865	-0.0047328	-0.012466
Trial1	2	1	blindfold	counterclockwise	practice	Guided	1	0.5	-0.25	1.036346	0.45008	-1.45	-1.05	0.801555942761177	0.02665	-0.0089659	-0.011335
Trial1	2	1	blindfold	counterclockwise	practice	Guided	1	0.5	-0.25	1.056351	0.45008	-1.45	-1.05	0.801555942761177	0.013861	0.0037302	-0.020566
Trial1	2	1	blindfold	counterclockwise	practice	Guided	1	0.5	-0.25	1.076355	0.45008	-1.45	-1.05	0.801555942761177	0.010659	-0.030126	0.029731
Trial1	2	1	blindfold	counterclockwise	practice	Guided	1	0.5	-0.25	1.096344	0.45008	-1.45	-1.05	0.801555942761177	0.0036425	-0.0089643	-0.00017245
Trial1	2	1	blindfold	counterclockwise	practice	Guided	1	0.5	-0.25	1.116348	0.45008	-1.45	-1.05	0.801555942761177	0.013589	0.0079626	-0.016375
Trial1	2	1	blindfold	counterclockwise	practice	Guided	1	0.5	-0.25	1.136353	0.45008	-1.45	-1.05	0.801555942761177	-0.032689	-0.00050246	0.010143
Trial1	2	1	blindfold	counterclockwise	practice	Guided	1	0.5	-0.25	1.156342	0.45008	-1.45	-1.05	0.801555942761177	-0.035264	-0.013198	-0.019478
Trial1	2	1	blindfold	counterclockwise	practice	Guided	1	0.5	-0.25	1.176346	0.45008	-1.45	-1.05	0.801555942761177	0.014388	0.024882	-0.028949
Trial1	2	1	blindfold	counterclockwise	practice	Guided	1	0.5	-0.25	1.19635	0.45008	-1.45	-1.05	0.801555942761177	0.012788	-0.025897	-0.0037991
Trial1	2	1	blindfold	counterclockwise	practice	Guided	1	0.5	-0.25	1.216354	0.45008	-1.45	-1.05	0.801555942761177	-0.0018692	0.012188	-0.016091
Trial1	2	1	blindfold	counterclockwise	practice	Guided	1	0.5	-0.25	1.236343	0.45008	-1.45	-1.05	0.801555942761177	-0.00080128	-0.0047403	-0.00045533
Trial1	2	1	blindfold	counterclockwise	practice	Guided	1	0.5	-0.25	1.256348	0.45008	-1.45	-1.05	0.801555942761177	-0.014125	-0.0089711	-0.0013022
Trial1	2	1	blindfold	counterclockwise	practice	Guided	1	0.5	-0.25	1.276352	0.45008	-1.45	-1.05	0.801555942761177	-0.049386	-0.0047424	-0.0077534
Trial1	2	1	blindfold	counterclockwise	practice	Guided	1	0.5	-0.25	1.296341	0.45008	-1.45	-1.05	0.801555942761177	0.012788	0.012187	-0.0037997
Trial1	2	1	blindfold	counterclockwise	practice	Guided	1	0.5	-0.25	1.316345	0.45008	-1.45	-1.05	0.801555942761177	0.0067455	0.024881	0.021067
Trial1	2	1	blindfold	counterclockwise	practice	Guided	1	0.5	-0.25	1.336349	0.45008	-1.45	-1.05	0.801555942761177	0.0039012	0.0079528	-0.0043652
Trial1	2	1	blindfold	counterclockwise	practice	Guided	1	0.5	-0.25	1.356354	0.45009	-1.45	-1.05	0.801555321044771	0.035253	-0.021669	-0.0065806
Trial1	2	1	blindfold	counterclockwise	practice	Guided	1	0.5	-0.25	1.376343	0.45009	-1.45	-1.05	0.801555321044771	-0.0099604	0.0079522	0.0031676
Trial1	2	1	blindfold	counterclockwise	practice	Guided	1	0.5	-0.25	1.396347	0.45009	-1.45	-1.05	0.801555321044771	0.013575	-0.0089749	-0.016379
Trial1	2	1	blindfold	counterclockwise	practice	Guided	1	0.5	-0.25	1.416351	0.45009	-1.45	-1.05	0.801555321044771	-0.014938	-0.013207	0.011268
Trial1	2	1	blindfold	counterclockwise	practice	Guided	1	0.5	-0.25	1.43634	0.45009	-1.45	-1.05	0.801555321044771	-0.022222	-0.030135	-0.025608
Trial1	2	1	blindfold	counterclockwise	practice	Guided	1	0.5	-0.25	1.456345	0.45009	-1.45	-1.05	0.801555321044771	-0.010233	0.016417	0.0073594
Trial1	2	1	blindfold	counterclockwise	practice	Guided	1	0.5	-0.25	1.476349	0.45009	-1.45	-1.05	0.801555321044771	0.0085927	-0.0047457	-0.007996
Trial1	2	1	blindfold	counterclockwise	practice	Guided	1	0.5	-0.25	1.496353	0.45009	-1.45	-1.05	0.801555321044771	-0.0041986	-0.025904	-0.017508
Trial1	2	1	blindfold	counterclockwise	practice	Guided	1	0.5	-0.25	1.516342	0.45009	-1.45	-1.05	0.801555321044771	0.022714	-0.0047467	-0.016379
Trial1	2	1	blindfold	counterclockwise	practice	Guided	1	0.5	-0.25	1.536346	0.4501	-1.45	-1.05	0.801554697596921	0.011963	0.0037145	0.0087709
Trial1	2	1	blindfold	counterclockwise	practice	Guided	1	0.5	-0.25	1.556351	0.4501	-1.45	-1.05	0.801554697596921	-0.010508	-0.00051679	0.011551
Trial1	2	1	blindfold	counterclockwise	practice	Guided	1	0.5	-0.25	1.576355	0.4501	-1.45	-1.05	0.801554697596921	0.006722	0.012175	0.021064
Trial1	2	1	blindfold	counterclockwise	practice	Guided	1	0.5	-0.25	1.596344	0.4501	-1.45	-1.05	0.801554697596921	0.014802	0.016407	0.034203
Trial1	2	1	blindfold	counterclockwise	practice	Guided	1	0.5	-0.25	1.616348	0.4501	-1.45	-1.05	0.801554697596921	0.013291	-0.017448	-0.012187
Trial1	2	1	blindfold	counterclockwise	practice	Guided	1	0.5	-0.25	1.636353	0.4501	-1.45	-1.05	0.801554697596921	-0.020194	-0.0089875	0.02356
Trial1	2	1	blindfold	counterclockwise	practice	Guided	1	0.5	-0.25	1.656342	0.4501	-1.45	-1.05	0.801554697596921	0.0044115	0.016403	-0.012751
Trial1	2	1	blindfold	counterclockwise	practice	Guided	1	0.5	-0.25	1.676346	0.4501	-1.45	-1.05	0.801554697596921	-0.0010976	0.0079382	0.0037334
Trial1	2	1	blindfold	counterclockwise	practice	Guided	1	0.5	-0.25	1.69635	0.4501	-1.45	-1.05	0.801554697596921	-0.028011	0.016401	0.0073609
Trial1	2	1	blindfold	counterclockwise	practice	Guided	1	0.5	-0.25	1.716354	0.4501	-1.45	-1.05	0.801554697596921	0.018264	-0.00052864	-0.020285
Trial1	2	1	blindfold	counterclockwise	practice	Guided	1	0.5	-0.25	1.736343	0.4501	-1.45	-1.05	0.801554697596921	0.0088472	0.0037038	-0.012466
Trial1	2	1	blindfold	counterclockwise	practice	Guided	1	0.5	-0.25	1.756348	0.4501	-1.45	-1.05	0.801554697596921	-0.0042133	0.016399	-0.017505
Trial1	2	1	blindfold	counterclockwise	practice	Guided	1	0.5	-0.25	1.776352	0.4501	-1.45	-1.05	0.801554697596921	0.01639	0.029093	0.0090558
Trial1	2	1	blindfold	counterclockwise	practice	Guided	1	0.5	-0.25	1.796341	0.4501	-1.45	-1.05	0.801554697596921	-0.021447	-0.00053083	-0.027019
Trial1	2	1	blindfold	counterclockwise	practice	Guided	1	0.5	-0.25	1.816345	0.4501	-1.45	-1.05	0.801554697596921	0.038062	0.016395	0.018849
Trial1	2	1	blindfold	counterclockwise	practice	Guided	1	0.5	-0.25	1.836349	0.45011	-1.45	-1.05	0.801554076128627	-0.026424	-0.030155	-0.018917
Trial1	2	1	blindfold	counterclockwise	practice	Guided	1	0.5	-0.25	1.856354	0.45011	-1.45	-1.05	0.801554076128627	0.0030649	0.024857	0.0082088
Trial1	2	1	blindfold	counterclockwise	practice	Guided	1	0.5	-0.25	1.876343	0.45011	-1.45	-1.05	0.801554076128627	0.01772	-0.030158	-0.011903
Trial1	2	1	blindfold	counterclockwise	practice	Guided	1	0.5	-0.25	1.896347	0.45011	-1.45	-1.05	0.801554076128627	-0.028293	-0.0047673	0.010421
Trial1	2	1	blindfold	counterclockwise	practice	Guided	1	0.5	-0.25	1.916351	0.45011	-1.45	-1.05	0.801554076128627	0.013543	0.020624	-0.016378
Trial1	2	1	blindfold	counterclockwise	practice	Guided	1	0.5	-0.25	1.93634	0.45011	-1.45	-1.05	0.801554076128627	0.024733	-0.0089992	0.018003
Trial1	2	1	blindfold	counterclockwise	practice	Guided	1	0.5	-0.25	1.956345	0.45011	-1.45	-1.05	0.801554076128627	-0.013107	0.016391	-0.018069
Trial1	2	1	blindfold	counterclockwise	practice	Guided	1	0.5	-0.25	1.976349	0.45011	-1.45	-1.05	0.801554076128627	0.020022	-0.013233	0.021914
Trial1	2	1	blindfold	counterclockwise	practice	Guided	1	0.5	-0.25	1.996353	0.45011	-1.45	-1.05	0.801554076128627	-0.019416	0.0036935	0.011837
Trial1	2	1	blindfold	counterclockwise	practice	Guided	1	0.5	-0.25	2.016342	0.45011	-1.45	-1.05	0.801554076128627	0.047734	0.020619	0.0059953
Trial1	2	1	blindfold	counterclockwise	practice	Guided	1	0.5	-0.25	2.036346	0.45011	-1.45	-1.05	0.801554076128627	-0.039222	0.024848	-0.028145
Trial1	2	1	blindfold	counterclockwise	practice	Guided	1	0.5	-0.25	2.056351	0.45011	-1.45	-1.05	0.801554076128627	-0.0086667	0.046006	-0.017785
Trial1	2	1	blindfold	counterclockwise	practice	Guided	1	0.5	-0.25	2.076355	0.45011	-1.45	-1.05	0.801554076128627	0.021087	0.020614	0.0051489
Trial1	2	1	blindfold	counterclockwise	practice	Guided	1	0.5	-0.25	2.096344	0.45011	-1.45	-1.05	0.801554076128627	-0.026165	-0.021704	-0.023106
Trial1	2	1	blindfold	counterclockwise	practice	Guided	1	0.5	-0.25	2.116348	0.45011	-1.45	-1.05	0.801554076128627	-0.015773	-0.013239	0.023849
Trial1	2	1	blindfold	counterclockwise	practice	Guided	1	0.5	-0.25	2.136353	0.45011	-1.45	-1.05	0.801554076128627	-0.0094691	0.020613	-0.0052081
Trial1	2	1	blindfold	counterclockwise	practice	Guided	1	0.5	-0.25	2.156342	0.45011	-1.45	-1.05	0.801554076128627	-0.011867	-0.013243	0.032516
Trial1	2	1	blindfold	counterclockwise	practice	Guided	1	0.5	-0.25	2.176346	0.45011	-1.45	-1.05	0.801554076128627	-0.019953	0.0079132	0.019376
Trial1	2	1	blindfold	counterclockwise	practice	Guided	1	0.5	-0.25	2.19635	0.45011	-1.45	-1.05	0.801554076128627	0.029428	0.012146	0.014099
Trial1	2	1	blindfold	counterclockwise	practice	Guided	1	0.5	-0.25	2.216354	0.45011	-1.45	-1.05	0.801554076128627	0.012998	0.024838	-0.0079906
Trial1	2	1	blindfold	counterclockwise	practice	Guided	1	0.5	-0.25	2.236343	0.45011	-1.45	-1.05	0.801554076128627	-0.013383	0.0079092	-0.013877
Trial1	2	1	blindfold	counterclockwise	practice	Guided	1	0.5	-0.25	2.256348	0.45012	-1.45	-1.05	0.80155345292963	0.021077	0.016371	0.0051479
Trial1	2	1	blindfold	counterclockwise	practice	Guided	1	0.5	-0.25	2.276352	0.45012	-1.45	-1.05	0.80155345292963	0.0085491	-0.00055796	-0.0082702
Trial1	2	1	blindfold	counterclockwise	practice	Guided	1	0.5	-0.25	2.296341	0.45012	-1.45	-1.05	0.80155345292963	-0.017297	-0.00055942	-0.022539
Trial1	2	1	blindfold	counterclockwise	practice	Guided	1	0.5	-0.25	2.316345	0.45012	-1.45	-1.05	0.80155345292963	0.021607	0.024832	-0.0032307
Trial1	2	1	blindfold	counterclockwise	practice	Guided	1	0.5	-0.25	2.336349	0.45012	-1.45	-1.05	0.80155345292963	0.067347	0.0079031	-0.021362
Trial1	2	1	blindfold	counterclockwise	practice	Guided	1	0.5	-0.25	2.356354	0.45012	-1.45	-1.05	0.80155345292963	0.012985	-0.0047926	-0.0079856
Trial1	2	1	blindfold	counterclockwise	practice	Guided	1	0.5	-0.25	2.376343	0.45012	-1.45	-1.05	0.80155345292963	-0.0058474	0.024826	0.0076495
Trial1	2	1	blindfold	counterclockwise	practice	Guided	1	0.5	-0.25	2.396347	0.45012	-1.45	-1.05	0.80155345292963	-0.01553	0.01213	0.019659
Trial1	2	1	blindfold	counterclockwise	practice	Guided	1	0.5	-0.25	2.416351	0.45012	-1.45	-1.05	0.80155345292963	0.034386	0.007897	0.0059989
Trial1	2	1	blindfold	counterclockwise	practice	Guided	1	0.5	-0.25	2.43634	0.45012	-1.45	-1.05	0.80155345292963	0.0043642	0.024822	-0.012743
Trial1	2	1	blindfold	counterclockwise	practice	Guided	1	0.5	-0.25	2.456345	0.45013	-1.45	-1.05	0.801552831709448	0.023368	0.016358	0.038967
Trial1	2	1	blindfold	counterclockwise	practice	Guided	1	0.5	-0.25	2.476349	0.45013	-1.45	-1.05	0.801552831709448	-0.036147	0.012125	-0.0069026
Trial1	2	1	blindfold	counterclockwise	practice	Guided	1	0.5	-0.25	2.496353	0.45013	-1.45	-1.05	0.801552831709448	-0.018918	-0.00057023	0.002609
Trial1	2	1	blindfold	counterclockwise	practice	Guided	1	0.5	-0.25	2.516342	0.45013	-1.45	-1.05	0.801552831709448	-0.018918	-0.00057339	0.0026095
Trial1	2	1	blindfold	counterclockwise	practice	Guided	1	0.5	-0.25	2.536346	0.45013	-1.45	-1.05	0.801552831709448	-0.0095052	-0.0090374	-0.0052083
Trial1	2	1	blindfold	counterclockwise	practice	Guided	1	0.5	-0.25	2.556351	0.45013	-1.45	-1.05	0.801552831709448	-0.0011579	-0.009038	0.0037411
Trial1	2	1	blindfold	counterclockwise	practice	Guided	1	0.5	-0.25	2.576355	0.45013	-1.45	-1.05	0.801552831709448	0.043785	0.0036522	-0.0018174
Trial1	2	1	blindfold	counterclockwise	practice	Guided	1	0.5	-0.25	2.596344	0.45013	-1.45	-1.05	0.801552831709448	0.031262	0.0078834	-0.00016782
Trial1	2	1	blindfold	counterclockwise	practice	Guided	1	0.5	-0.25	2.616348	0.45013	-1.45	-1.05	0.801552831709448	0.042983	-0.021739	0.010756
Trial1	2	1	blindfold	counterclockwise	practice	Guided	1	0.5	-0.25	2.636353	0.45013	-1.45	-1.05	0.801552831709448	0.0058554	-0.013275	0.033646
Trial1	2	1	blindfold	counterclockwise	practice	Guided	1	0.5	-0.25	2.656342	0.45013	-1.45	-1.05	0.801552831709448	-0.023097	0.0078838	-0.0018643
Trial1	2	1	blindfold	counterclockwise	practice	Guided	1	0.5	-0.25	2.676346	0.45013	-1.45	-1.05	0.801552831709448	0.0030177	0.016346	0.0082142
Trial1	2	1	blindfold	counterclockwise	practice	Guided	1	0.5	-0.25	2.69635	0.45013	-1.45	-1.05	0.801552831709448	0.012431	0.0036514	0.00039528
Trial1	2	1	blindfold	counterclockwise	practice	Guided	1	0.5	-0.25	2.716354	0.45013	-1.45	-1.05	0.801552831709448	-0.013416	0.020577	-0.013872
Trial1	2	1	blindfold	counterclockwise	practice	Guided	1	0.5	-0.25	2.736343	0.45013	-1.45	-1.05	0.801552831709448	0.028594	-0.025977	0.026676
Trial1	2	1	blindfold	counterclockwise	practice	Guided	1	0.5	-0.25	2.756348	0.45013	-1.45	-1.05	0.801552831709448	-0.0089769	0.01634	-0.013589
Trial1	2	1	blindfold	counterclockwise	practice	Guided	1	0.5	-0.25	2.776352	0.45013	-1.45	-1.05	0.801552831709448	-0.0076439	0.012105	-0.034548
Trial1	2	1	blindfold	counterclockwise	practice	Guided	1	0.5	-0.25	2.796341	0.45013	-1.45	-1.05	0.801552831709448	0.070426	0.016336	-0.00012154
Trial1	2	1	blindfold	counterclockwise	practice	Guided	1	0.5	-0.25	2.816345	0.45014	-1.45	-1.05	0.801552208759305	-0.013692	0.0036394	-0.01387
Trial1	2	1	blindfold	counterclockwise	practice	Guided	1	0.5	-0.25	2.836349	0.45014	-1.45	-1.05	0.801552208759305	0.016862	-0.013287	0.00068199
Trial1	2	1	blindfold	counterclockwise	practice	Guided	1	0.5	-0.25	2.856354	0.45014	-1.45	-1.05	0.801552208759305	0.025478	-0.013287	0.0054405
Trial1	2	1	blindfold	counterclockwise	practice	Guided	1	0.5	-0.25	2.876343	0.45014	-1.45	-1.05	0.801552208759305	0.007447	-0.017521	0.0085006
Trial1	2	1	blindfold	counterclockwise	practice	Guided	1	0.5	-0.25	2.896347	0.45014	-1.45	-1.05	0.801552208759305	0.02708	-0.000593	-0.019709
Trial1	2	1	blindfold	counterclockwise	practice	Guided	1	0.5	-0.25	2.916351	0.45014	-1.45	-1.05	0.801552208759305	-0.0056077	-0.025985	0.0034633
Trial1	2	1	blindfold	counterclockwise	practice	Guided	1	0.5	-0.25	2.93634	0.45014	-1.45	-1.05	0.801552208759305	-0.013688	-0.0005955	-0.009676
Trial1	2	1	blindfold	counterclockwise	practice	Guided	1	0.5	-0.25	2.956345	0.45014	-1.45	-1.05	0.801552208759305	-0.029675	-0.00059691	0.031391
Trial1	2	1	blindfold	counterclockwise	practice	Guided	1	0.5	-0.25	2.976349	0.45014	-1.45	-1.05	0.801552208759305	0.035427	-0.0048316	-0.010763
Trial1	2	1	blindfold	counterclockwise	practice	Guided	1	0.5	-0.25	2.996353	0.45014	-1.45	-1.05	0.801552208759305	0.038264	-0.0048334	0.014667
Trial1	2	1	blindfold	counterclockwise	practice	Guided	1	0.5	-0.25	3.016342	0.45014	-1.45	-1.05	0.801552208759305	0.023165	-0.013299	-0.022209
Trial1	2	1	blindfold	counterclockwise	practice	Guided	1	0.5	-0.25	3.036346	0.45014	-1.45	-1.05	0.801552208759305	0.0069081	0.0036264	0.016884
Trial1	2	1	blindfold	counterclockwise	practice	Guided	1	0.5	-0.25	3.056351	0.45014	-1.45	-1.05	0.801552208759305	0.02023	0.024785	0.01773
Trial1	2	1	blindfold	counterclockwise	practice	Guided	1	0.5	-0.25	3.076355	0.45014	-1.45	-1.05	0.801552208759305	-0.023383	0.012088	0.0034629
Trial1	2	1	blindfold	counterclockwise	practice	Guided	1	0.5	-0.25	3.096344	0.45014	-1.45	-1.05	0.801552208759305	-0.0058849	0.012085	0.0076554
Trial1	2	1	blindfold	counterclockwise	practice	Guided	1	0.5	-0.25	3.116348	0.45014	-1.45	-1.05	0.801552208759305	-0.018407	-0.017537	-0.0057635
Trial1	2	1	blindfold	counterclockwise	practice	Guided	1	0.5	-0.25	3.136353	0.45014	-1.45	-1.05	0.801552208759305	0.0074413	-0.013307	0.0085037
Trial1	2	1	blindfold	counterclockwise	practice	Guided	1	0.5	-0.25	3.156342	0.45014	-1.45	-1.05	0.801552208759305	0.0066413	-0.00061426	0.021078
Trial1	2	1	blindfold	counterclockwise	practice	Guided	1	0.5	-0.25	3.176346	0.45014	-1.45	-1.05	0.801552208759305	-0.013966	-0.021774	-0.0054862
Trial1	2	1	blindfold	counterclockwise	practice	Guided	1	0.5	-0.25	3.19635	0.45014	-1.45	-1.05	0.801552208759305	0.040571	-0.0090774	0.048485
Trial1	2	1	blindfold	counterclockwise	practice	Guided	1	0.5	-0.25	3.216354	0.45014	-1.45	-1.05	0.801552208759305	-0.028886	0.0078482	0.02216
Trial1	2	1	blindfold	counterclockwise	practice	Guided	1	0.5	-0.25	3.236343	0.45014	-1.45	-1.05	0.801552208759305	-0.031994	0.045935	-0.0024244
Trial1	2	1	blindfold	counterclockwise	practice	Guided	1	0.5	-0.25	3.256348	0.45014	-1.45	-1.05	0.801552208759305	-0.02338	-0.034471	0.0023337
Trial1	2	1	blindfold	counterclockwise	practice	Guided	1	0.5	-0.25	3.276352	0.45014	-1.45	-1.05	0.801552208759305	-0.01059	-0.051398	0.011564
Trial1	2	1	blindfold	counterclockwise	practice	Guided	1	0.5	-0.25	3.296341	0.45014	-1.45	-1.05	0.801552208759305	0.0079744	0.01631	0.00011861
Trial1	2	1	blindfold	counterclockwise	practice	Guided	1	0.5	-0.25	3.316345	0.45014	-1.45	-1.05	0.801552208759305	-0.015297	0.029003	0.015473
Trial1	2	1	blindfold	counterclockwise	practice	Guided	1	0.5	-0.25	3.336349	0.45014	-1.45	-1.05	0.801552208759305	0.013746	0.016307	-0.020555
Trial1	2	1	blindfold	counterclockwise	practice	Guided	1	0.5	-0.25	3.356354	0.45014	-1.45	-1.05	0.801552208759305	0.02156	0.012074	-0.0032223
Trial1	2	1	blindfold	counterclockwise	practice	Guided	1	0.5	-0.25	3.376343	0.45015	-1.45	-1.05	0.801551585933776	0.0032594	-0.017548	0.0040326
Trial1	2	1	blindfold	counterclockwise	practice	Guided	1	0.5	-0.25	3.396347	0.45015	-1.45	-1.05	0.801551585933776	-0.010861	0.012073	0.015761
Trial1	2	1	blindfold	counterclockwise	practice	Guided	1	0.5	-0.25	3.416351	0.45015	-1.45	-1.05	0.801551585933776	-0.0097964	-0.017551	-0.001006
Trial1	2	1	blindfold	counterclockwise	practice	Guided	1	0.5	-0.25	3.43634	0.45015	-1.45	-1.05	0.801551585933776	0.026264	0.0078389	-0.0071293
Trial1	2	1	blindfold	counterclockwise	practice	Guided	1	0.5	-0.25	3.456345	0.45015	-1.45	-1.05	0.801551585933776	0.042695	-0.00062626	0.014959
Trial1	2	1	blindfold	counterclockwise	practice	Guided	1	0.5	-0.25	3.476349	0.45015	-1.45	-1.05	0.801551585933776	0.024929	-0.00062817	0.013832
Trial1	2	1	blindfold	counterclockwise	practice	Guided	1	0.5	-0.25	3.496353	0.45015	-1.45	-1.05	0.801551585933776	-0.019751	0.033227	0.021085
Trial1	2	1	blindfold	counterclockwise	practice	Guided	1	0.5	-0.25	3.516342	0.45015	-1.45	-1.05	0.801551585933776	-0.032009	-0.0048591	-0.0024148
Trial1	2	1	blindfold	counterclockwise	practice	Guided	1	0.5	-0.25	3.536346	0.45015	-1.45	-1.05	0.801551585933776	0.00041227	0.02476	-0.021396
Trial1	2	1	blindfold	counterclockwise	practice	Guided	1	0.5	-0.25	3.556351	0.45015	-1.45	-1.05	0.801551585933776	-0.027568	-0.013327	-0.0021315
Trial1	2	1	blindfold	counterclockwise	practice	Guided	1	0.5	-0.25	3.576355	0.45015	-1.45	-1.05	0.801551585933776	0.017908	-0.0048681	-0.01607
Trial1	2	1	blindfold	counterclockwise	practice	Guided	1	0.5	-0.25	3.596344	0.45015	-1.45	-1.05	0.801551585933776	0.011068	0.0078265	0.021372
Trial1	2	1	blindfold	counterclockwise	practice	Guided	1	0.5	-0.25	3.616348	0.45015	-1.45	-1.05	0.801551585933776	-0.017887	-0.0091016	-0.014418
Trial1	2	1	blindfold	counterclockwise	practice	Guided	1	0.5	-0.25	3.636353	0.45015	-1.45	-1.05	0.801551585933776	0.013202	0.020519	-0.020541
Trial1	2	1	blindfold	counterclockwise	practice	Guided	1	0.5	-0.25	3.656342	0.45015	-1.45	-1.05	0.801551585933776	-0.0045649	0.0035921	-0.013287
Trial1	2	1	blindfold	counterclockwise	practice	Guided	1	0.5	-0.25	3.676346	0.45015	-1.45	-1.05	0.801551585933776	0.012665	0.028982	-0.0037732
Trial1	2	1	blindfold	counterclockwise	practice	Guided	1	0.5	-0.25	3.69635	0.45015	-1.45	-1.05	0.801551585933776	0.030962	-0.0091049	-0.011025
Trial1	2	1	blindfold	counterclockwise	practice	Guided	1	0.5	-0.25	3.716354	0.45015	-1.45	-1.05	0.801551585933776	-0.00065962	-0.00064181	-0.0046206
Trial1	2	1	blindfold	counterclockwise	practice	Guided	1	0.5	-0.25	3.736343	0.45015	-1.45	-1.05	0.801551585933776	-0.013716	-0.0048731	-0.0096578
Trial1	2	1	blindfold	counterclockwise	practice	Guided	1	0.5	-0.25	3.756348	0.45015	-1.45	-1.05	0.801551585933776	-0.0048337	-0.0091041	-0.0090917
Trial1	2	1	blindfold	counterclockwise	practice	Guided	1	0.5	-0.25	3.776352	0.45015	-1.45	-1.05	0.801551585933776	0.0045791	-0.0091088	-0.016907
Trial1	2	1	blindfold	counterclockwise	practice	Guided	1	0.5	-0.25	3.796341	0.45016	-1.45	-1.05	0.801550966939044	-0.022872	0.03744	-0.0060256
Trial1	2	1	blindfold	counterclockwise	practice	Guided	1	0.5	-0.25	3.816345	0.45016	-1.45	-1.05	0.801550966939044	0.016563	-0.00064702	0.0048994
Trial1	2	1	blindfold	counterclockwise	practice	Guided	1	0.5	-0.25	3.836349	0.45016	-1.45	-1.05	0.801550966939044	-0.027581	-0.00064769	-0.0021167
Trial1	2	1	blindfold	counterclockwise	practice	Guided	1	0.5	-0.25	3.856354	0.45016	-1.45	-1.05	0.801550966939044	-0.00013649	-0.0091114	-0.012998
Trial1	2	1	blindfold	counterclockwise	practice	Guided	1	0.5	-0.25	3.876343	0.45016	-1.45	-1.05	0.801550966939044	0.0021693	-0.0091114	0.020819
Trial1	2	1	blindfold	counterclockwise	practice	Guided	1	0.5	-0.25	3.896347	0.45016	-1.45	-1.05	0.801550966939044	-0.025988	0.016277	-0.027264
Trial1	2	1	blindfold	counterclockwise	practice	Guided	1	0.5	-0.25	3.916351	0.45016	-1.45	-1.05	0.801550966939044	-0.022614	-0.0048817	-0.010215
Trial1	2	1	blindfold	counterclockwise	practice	Guided	1	0.5	-0.25	3.93634	0.45016	-1.45	-1.05	0.801550966939044	0.038493	-0.030274	0.010504
Trial1	2	1	blindfold	counterclockwise	practice	Guided	1	0.5	-0.25	3.956345	0.45016	-1.45	-1.05	0.801550966939044	-0.0022783	-0.00064861	0.020538
Trial1	2	1	blindfold	counterclockwise	practice	Guided	1	0.5	-0.25	3.976349	0.45017	-1.45	-1.05	0.801550342509277	0.027564	-0.0091163	-0.028064
Trial1	2	1	blindfold	counterclockwise	practice	Guided	1	0.5	-0.25	3.996353	0.45017	-1.45	-1.05	0.801550342509277	0.0087306	-0.0091159	0.0088138
Trial1	2	1	blindfold	counterclockwise	practice	Guided	1	0.5	-0.25	4.016342	0.45017	-1.45	-1.05	0.801550342509277	0.017608	-0.0048842	-0.011861
Trial1	2	1	blindfold	counterclockwise	practice	Guided	1	0.5	-0.25	4.036346	0.45017	-1.45	-1.05	0.801550342509277	0.037945	0.020507	0.018893
Trial1	2	1	blindfold	counterclockwise	practice	Guided	1	0.5	-0.25	4.056351	0.45017	-1.45	-1.05	0.801550342509277	-0.0095748	0.012041	-0.0051698
Trial1	2	1	blindfold	counterclockwise	practice	Guided	1	0.5	-0.25	4.076355	0.45017	-1.45	-1.05	0.801550342509277	-0.018721	0.0078064	-0.0015424
Trial1	2	1	blindfold	counterclockwise	practice	Guided	1	0.5	-0.25	4.096344	0.45017	-1.45	-1.05	0.801550342509277	-0.006201	0.012038	0.011879
Trial1	2	1	blindfold	counterclockwise	practice	Guided	1	0.5	-0.25	4.116348	0.45017	-1.45	-1.05	0.801550342509277	-0.0098443	0.020502	-0.0009785
Trial1	2	1	blindfold	counterclockwise	practice	Guided	1	0.5	-0.25	4.136353	0.45017	-1.45	-1.05	0.801550342509277	0.051531	0.020503	0.015551
Trial1	2	1	blindfold	counterclockwise	practice	Guided	1	0.5	-0.25	4.156342	0.45017	-1.45	-1.05	0.801550342509277	-0.035426	0.016272	-0.017461
Trial1	2	1	blindfold	counterclockwise	practice	Guided	1	0.5	-0.25	4.176346	0.45018	-1.45	-1.05	0.801549721909568	0.0581	0.0078072	-0.017696
Trial1	2	1	blindfold	counterclockwise	practice	Guided	1	0.5	-0.25	4.19635	0.45018	-1.45	-1.05	0.801549721909568	0.0029393	-0.00065759	0.0082577
Trial1	2	1	blindfold	counterclockwise	practice	Guided	1	0.5	-0.25	4.216354	0.45018	-1.45	-1.05	0.801549721909568	0.01653	0.02473	0.0049151
Trial1	2	1	blindfold	counterclockwise	practice	Guided	1	0.5	-0.25	4.236343	0.45018	-1.45	-1.05	0.801549721909568	-0.0093174	-0.0091221	-0.0093542
Trial1	2	1	blindfold	counterclockwise	practice	Guided	1	0.5	-0.25	4.256348	0.45018	-1.45	-1.05	0.801549721909568	-0.004077	-0.021818	-0.021645
Trial1	2	1	blindfold	counterclockwise	practice	Guided	1	0.5	-0.25	4.276352	0.45018	-1.45	-1.05	0.801549721909568	-0.004345	-0.00065829	-0.017451
Trial1	2	1	blindfold	counterclockwise	practice	Guided	1	0.5	-0.25	4.296341	0.45018	-1.45	-1.05	0.801549721909568	0.088383	0.020499	-0.0031355
Trial1	2	1	blindfold	counterclockwise	practice	Guided	1	0.5	-0.25	4.316345	0.45018	-1.45	-1.05	0.801549721909568	-0.031261	0.0078025	-0.014952
Trial1	2	1	blindfold	counterclockwise	practice	Guided	1	0.5	-0.25	4.336349	0.45018	-1.45	-1.05	0.801549721909568	-0.023445	-0.00066318	0.0023807
Trial1	2	1	blindfold	counterclockwise	practice	Guided	1	0.5	-0.25	4.356354	0.45018	-1.45	-1.05	0.801549721909568	-0.031526	0.012031	-0.010759
Trial1	2	1	blindfold	counterclockwise	practice	Guided	1	0.5	-0.25	4.376343	0.45018	-1.45	-1.05	0.801549721909568	0.003736	0.0035656	-0.0043091
Trial1	2	1	blindfold	counterclockwise	practice	Guided	1	0.5	-0.25	4.396347	0.45018	-1.45	-1.05	0.801549721909568	0.012617	0.012029	-0.0037449
Trial1	2	1	blindfold	counterclockwise	practice	Guided	1	0.5	-0.25	4.416351	0.45018	-1.45	-1.05	0.801549721909568	0.044238	0.0077964	-0.010149
Trial1	2	1	blindfold	counterclockwise	practice	Guided	1	0.5	-0.25	4.43634	0.45018	-1.45	-1.05	0.801549721909568	-0.010921	0.0077943	0.015803
Trial1	2	1	blindfold	counterclockwise	practice	Guided	1	0.5	-0.25	4.456345	0.45018	-1.45	-1.05	0.801549721909568	0.007376	-0.017595	0.00855
Trial1	2	1	blindfold	counterclockwise	practice	Guided	1	0.5	-0.25	4.476349	0.45018	-1.45	-1.05	0.801549721909568	-0.026019	0.012027	-0.027242
Trial1	2	1	blindfold	counterclockwise	practice	Guided	1	0.5	-0.25	4.496353	0.45018	-1.45	-1.05	0.801549721909568	0.013147	-0.0049018	-0.012126
Trial1	2	1	blindfold	counterclockwise	practice	Guided	1	0.5	-0.25	4.516342	0.45018	-1.45	-1.05	0.801549721909568	0.0029306	0.024719	0.008269
Trial1	2	1	blindfold	counterclockwise	practice	Guided	1	0.5	-0.25	4.536346	0.45018	-1.45	-1.05	0.801549721909568	0.020161	0.0035587	0.01778
Trial1	2	1	blindfold	counterclockwise	practice	Guided	1	0.5	-0.25	4.556351	0.45018	-1.45	-1.05	0.801549721909568	-0.0031087	0.016255	0.033133
Trial1	2	1	blindfold	counterclockwise	practice	Guided	1	0.5	-0.25	4.576355	0.45018	-1.45	-1.05	0.801549721909568	0.046273	-0.00067552	0.027856
Trial1	2	1	blindfold	counterclockwise	practice	Guided	1	0.5	-0.25	4.596344	0.45018	-1.45	-1.05	0.801549721909568	0.026198	-0.021835	-0.0070886
Trial1	2	1	blindfold	counterclockwise	practice	Guided	1	0.5	-0.25	4.616348	0.45018	-1.45	-1.05	0.801549721909568	0.042895	0.01625	0.0091136
Trial1	2	1	blindfold	counterclockwise	practice	Guided	1	0.5	-0.25	4.636353	0.45019	-1.45	-1.05	0.801549099581751	0.0037217	0.0077837	-0.0043095
Trial1	2	1	blindfold	counterclockwise	practice	Guided	1	0.5	-0.25	4.656342	0.45019	-1.45	-1.05	0.801549099581751	-0.0098668	-0.017609	-0.028657
Trial1	2	1	blindfold	counterclockwise	practice	Guided	1	0.5	-0.25	4.676346	0.45019	-1.45	-1.05	0.801549099581751	0.00034429	0.024708	-0.021357
Trial1	2	1	blindfold	counterclockwise	practice	Guided	1	0.5	-0.25	4.69635	0.45019	-1.45	-1.05	0.801549099581751	0.0031859	-0.038771	0.0040752
Trial1	2	1	blindfold	counterclockwise	practice	Guided	1	0.5	-0.25	4.716354	0.45019	-1.45	-1.05	0.801549099581751	0.029298	0.016242	0.0043585
Trial1	2	1	blindfold	counterclockwise	practice	Guided	1	0.5	-0.25	4.736343	0.45019	-1.45	-1.05	0.801549099581751	-0.014845	-0.0049168	0.0071395
Trial1	2	1	blindfold	counterclockwise	practice	Guided	1	0.5	-0.25	4.756348	0.45019	-1.45	-1.05	0.801549099581751	-0.023195	0.024706	-0.0018091
Trial1	2	1	blindfold	counterclockwise	practice	Guided	1	0.5	-0.25	4.776352	0.45019	-1.45	-1.05	0.801549099581751	-0.0082739	0.01624	-0.032799
Trial1	2	1	blindfold	counterclockwise	practice	Guided	1	0.5	-0.25	4.796341	0.45019	-1.45	-1.05	0.801549099581751	-0.0059655	0.0035448	0.0077043
Trial1	2	1	blindfold	counterclockwise	practice	Guided	1	0.5	-0.25	4.816345	0.45019	-1.45	-1.05	0.801549099581751	-0.045669	0.0035426	0.00097126
Trial1	2	1	blindfold	counterclockwise	practice	Guided	1	0.5	-0.25	4.836349	0.45019	-1.45	-1.05	0.801549099581751	-0.0012609	-0.00068925	0.0037956
Trial1	2	1	blindfold	counterclockwise	practice	Guided	1	0.5	-0.25	4.856354	0.45019	-1.45	-1.05	0.801549099581751	0.030358	0.012006	-0.002611
Trial1	2	1	blindfold	counterclockwise	practice	Guided	1	0.5	-0.25	4.876343	0.4502	-1.45	-1.05	0.801548479230159	0.02307	0.0077742	-0.028325
Trial1	2	1	blindfold	counterclockwise	practice	Guided	1	0.5	-0.25	4.896347	0.4502	-1.45	-1.05	0.801548479230159	-0.020367	-0.00069087	0.023623
Trial1	2	1	blindfold	counterclockwise	practice	Guided	1	0.5	-0.25	4.916351	0.4502	-1.45	-1.05	0.801548479230159	0.013385	0.0077707	-0.016314
Trial1	2	1	blindfold	counterclockwise	practice	Guided	1	0.5	-0.25	4.93634	0.4502	-1.45	-1.05	0.801548479230159	-0.015928	-0.013388	0.023905
Trial1	2	1	blindfold	counterclockwise	practice	Guided	1	0.5	-0.25	4.956345	0.4502	-1.45	-1.05	0.801548479230159	0.020134	0.024699	0.01778
Trial1	2	1	blindfold	counterclockwise	practice	Guided	1	0.5	-0.25	4.976349	0.4502	-1.45	-1.05	0.801548479230159	0.040293	0.016233	-0.018813
Trial1	2	1	blindfold	counterclockwise	practice	Guided	1	0.5	-0.25	4.996353	0.4502	-1.45	-1.05	0.801548479230159	-0.0059833	0.0077677	0.0021454
Trial1	2	1	blindfold	counterclockwise	practice	Guided	1	0.5	-0.25	5.016342	0.4502	-1.45	-1.05	0.801548479230159	0.017287	-0.00069767	-0.0076501
Trial1	2	1	blindfold	counterclockwise	practice	Guided	1	0.5	-0.25	5.036346	0.4502	-1.45	-1.05	0.801548479230159	0.036917	-0.0091618	-0.035862
Trial1	2	1	blindfold	counterclockwise	practice	Guided	1	0.5	-0.25	5.056351	0.4502	-1.45	-1.05	0.801548479230159	0.030873	-0.0091624	-0.010995
Trial1	2	1	blindfold	counterclockwise	practice	Guided	1	0.5	-0.25	5.076355	0.4502	-1.45	-1.05	0.801548479230159	0.033447	-0.00069986	0.018629
Trial1	2	1	blindfold	counterclockwise	practice	Guided	1	0.5	-0.25	5.096344	0.45021	-1.45	-1.05	0.801547857151201	0.01257	-0.0091634	-0.0037403
Trial1	2	1	blindfold	counterclockwise	practice	Guided	1	0.5	-0.25	5.116348	0.45021	-1.45	-1.05	0.801547857151201	0.014611	0.0077614	0.034266
Trial1	2	1	blindfold	counterclockwise	practice	Guided	1	0.5	-0.25	5.136353	0.45021	-1.45	-1.05	0.801547857151201	0.011503	0.011993	0.013027
Trial1	2	1	blindfold	counterclockwise	practice	Guided	1	0.5	-0.25	5.156342	0.45021	-1.45	-1.05	0.801547857151201	-0.022426	0.011993	-0.014381
Trial1	2	1	blindfold	counterclockwise	practice	Guided	1	0.5	-0.25	5.176346	0.45021	-1.45	-1.05	0.801547857151201	0.026958	0.016226	-0.019655
Trial1	2	1	blindfold	counterclockwise	practice	Guided	1	0.5	-0.25	5.19635	0.45021	-1.45	-1.05	0.801547857151201	0.012034	0.0035285	0.0046465
Trial1	2	1	blindfold	counterclockwise	practice	Guided	1	0.5	-0.25	5.216354	0.45021	-1.45	-1.05	0.801547857151201	0.0034161	0.00776	-0.00010951
Trial1	2	1	blindfold	counterclockwise	practice	Guided	1	0.5	-0.25	5.236343	0.45021	-1.45	-1.05	0.801547857151201	0.014428	-0.00070502	-0.033079
Trial1	2	1	blindfold	counterclockwise	practice	Guided	1	0.5	-0.25	5.256348	0.45021	-1.45	-1.05	0.801547857151201	-0.014616	0.0077589	0.0029514
Trial1	2	1	blindfold	counterclockwise	practice	Guided	1	0.5	-0.25	5.276352	0.45021	-1.45	-1.05	0.801547857151201	-0.0052026	-0.013402	-0.0048616
Trial1	2	1	blindfold	counterclockwise	practice	Guided	1	0.5	-0.25	5.296341	0.45021	-1.45	-1.05	0.801547857151201	0.0047462	-0.0091684	-0.021062
Trial1	2	1	blindfold	counterclockwise	practice	Guided	1	0.5	-0.25	5.316345	0.45021	-1.45	-1.05	0.801547857151201	-0.023766	0.0035273	0.0065849
Trial1	2	1	blindfold	counterclockwise	practice	Guided	1	0.5	-0.25	5.336349	0.45021	-1.45	-1.05	0.801547857151201	-0.013019	0.020454	-0.022191
Trial1	2	1	blindfold	counterclockwise	practice	Guided	1	0.5	-0.25	5.356354	0.45021	-1.45	-1.05	0.801547857151201	-0.014619	0.024686	0.0029575
Trial1	2	1	blindfold	counterclockwise	practice	Guided	1	0.5	-0.25	5.376343	0.45021	-1.45	-1.05	0.801547857151201	0.0083843	-0.00070575	-0.0082061
Trial1	2	1	blindfold	counterclockwise	practice	Guided	1	0.5	-0.25	5.396347	0.45021	-1.45	-1.05	0.801547857151201	-0.00183	-0.013401	0.012187
Trial1	2	1	blindfold	counterclockwise	practice	Guided	1	0.5	-0.25	5.416351	0.45021	-1.45	-1.05	0.801547857151201	0.002078	-0.013401	0.020852
Trial1	2	1	blindfold	counterclockwise	practice	Guided	1	0.5	-0.25	5.43634	0.45021	-1.45	-1.05	0.801547857151201	0.0031468	0.0035251	0.0040851
Trial1	2	1	blindfold	counterclockwise	practice	Guided	1	0.5	-0.25	5.456345	0.45021	-1.45	-1.05	0.801547857151201	-0.023501	0.016221	0.0023919
Trial1	2	1	blindfold	counterclockwise	practice	Guided	1	0.5	-0.25	5.476349	0.45021	-1.45	-1.05	0.801547857151201	-0.005207	-0.0049411	-0.015176
Trial1	2	1	blindfold	counterclockwise	practice	Guided	1	0.5	-0.25	5.496353	0.45021	-1.45	-1.05	0.801547857151201	0.0081155	0.0035217	-0.0040138
Trial1	2	1	blindfold	counterclockwise	practice	Guided	1	0.5	-0.25	5.516342	0.45021	-1.45	-1.05	0.801547857151201	-0.0054766	-0.0049431	-0.00066913
Trial1	2	1	blindfold	counterclockwise	practice	Guided	1	0.5	-0.25	5.536346	0.45022	-1.45	-1.05	0.801547237047727	0.0036704	0.016215	-0.0042957
Trial1	2	1	blindfold	counterclockwise	practice	Guided	1	0.5	-0.25	5.556351	0.45022	-1.45	-1.05	0.801547237047727	-0.020135	-0.0091755	0.019441
Trial1	2	1	blindfold	counterclockwise	practice	Guided	1	0.5	-0.25	5.576355	0.45022	-1.45	-1.05	0.801547237047727	-0.0054816	-0.026104	-0.00066775
Trial1	2	1	blindfold	counterclockwise	practice	Guided	1	0.5	-0.25	5.596344	0.45022	-1.45	-1.05	0.801547237047727	-0.014364	0.0077513	-0.001232
Trial1	2	1	blindfold	counterclockwise	practice	Guided	1	0.5	-0.25	5.616348	0.45022	-1.45	-1.05	0.801547237047727	-0.0091264	0.0035207	-0.016022
Trial1	2	1	blindfold	counterclockwise	practice	Guided	1	0.5	-0.25	5.636353	0.45022	-1.45	-1.05	0.801547237047727	0.016717	-0.026103	0.00074645
Trial1	2	1	blindfold	counterclockwise	practice	Guided	1	0.5	-0.25	5.656342	0.45022	-1.45	-1.05	0.801547237047727	-0.022986	0.02891	0.031738
Trial1	2	1	blindfold	counterclockwise	practice	Guided	1	0.5	-0.25	5.676346	0.45022	-1.45	-1.05	0.801547237047727	0.020357	0.016218	0.013607
Trial1	2	1	blindfold	counterclockwise	practice	Guided	1	0.5	-0.25	5.69635	0.45022	-1.45	-1.05	0.801547237047727	0.021419	0.011985	-0.005985
Trial1	2	1	blindfold	counterclockwise	practice	Guided	1	0.5	-0.25	5.716354	0.45023	-1.45	-1.05	0.801546615217628	0.025859	-0.0091748	-0.0028786
Trial1	2	1	blindfold	counterclockwise	practice	Guided	1	0.5	-0.25	5.736343	0.45023	-1.45	-1.05	0.801546615217628	-0.0094063	0.0077497	-0.0093298
Trial1	2	1	blindfold	counterclockwise	practice	Guided	1	0.5	-0.25	5.756348	0.45023	-1.45	-1.05	0.801546615217628	-0.028238	0.0077478	0.0063056
Trial1	2	1	blindfold	counterclockwise	practice	Guided	1	0.5	-0.25	5.776352	0.45023	-1.45	-1.05	0.801546615217628	0.033132	0.03737	-0.002031
Trial1	2	1	blindfold	counterclockwise	practice	Guided	1	0.5	-0.25	5.796341	0.45023	-1.45	-1.05	0.801546615217628	0.026114	-0.017645	-0.0070697
Trial1	2	1	blindfold	counterclockwise	practice	Guided	1	0.5	-0.25	5.816345	0.45023	-1.45	-1.05	0.801546615217628	0.030019	0.011978	0.0015961
Trial1	2	1	blindfold	counterclockwise	practice	Guided	1	0.5	-0.25	5.836349	0.45023	-1.45	-1.05	0.801546615217628	0.00053283	-0.0091828	-0.025529
Trial1	2	1	blindfold	counterclockwise	practice	Guided	1	0.5	-0.25	5.856354	0.45023	-1.45	-1.05	0.801546615217628	0.030283	-0.0091826	-0.0025923
Trial1	2	1	blindfold	counterclockwise	practice	Guided	1	0.5	-0.25	5.876343	0.45023	-1.45	-1.05	0.801546615217628	0.013319	-0.0049502	-0.016297
Trial1	2	1	blindfold	counterclockwise	practice	Guided	1	0.5	-0.25	5.896347	0.45024	-1.45	-1.05	0.801545993512145	0.010651	-0.0049518	0.025619
Trial1	2	1	blindfold	counterclockwise	practice	Guided	1	0.5	-0.25	5.916351	0.45024	-1.45	-1.05	0.801545993512145	0.004967	-0.017649	-0.025243
Trial1	2	1	blindfold	counterclockwise	practice	Guided	1	0.5	-0.25	5.93634	0.45024	-1.45	-1.05	0.801545993512145	0.0033662	-0.0091833	-9.4159E-05
Trial1	2	1	blindfold	counterclockwise	practice	Guided	1	0.5	-0.25	5.956345	0.45024	-1.45	-1.05	0.801545993512145	0.024768	0.011976	-0.0062178
Trial1	2	1	blindfold	counterclockwise	practice	Guided	1	0.5	-0.25	5.976349	0.45024	-1.45	-1.05	0.801545993512145	0.020858	0.0035102	0.005227
Trial1	2	1	blindfold	counterclockwise	practice	Guided	1	0.5	-0.25	5.996353	0.45024	-1.45	-1.05	0.801545993512145	0.056384	0.011972	0.0074872
Trial1	2	1	blindfold	counterclockwise	practice	Guided	1	0.5	-0.25	6.016342	0.45024	-1.45	-1.05	0.801545993512145	0.01668	0.0077369	0.00075481
Trial1	2	1	blindfold	counterclockwise	practice	Guided	1	0.5	-0.25	6.036346	0.45024	-1.45	-1.05	0.801545993512145	-0.0065963	0.011967	0.016108
Trial1	2	1	blindfold	counterclockwise	practice	Guided	1	0.5	-0.25	6.056351	0.45025	-1.45	-1.05	0.801545375630795	-0.0089057	-0.034583	-0.017708
Trial1	2	1	blindfold	counterclockwise	practice	Guided	1	0.5	-0.25	6.076355	0.45025	-1.45	-1.05	0.801545375630795	0.020313	-0.021888	0.013616
Trial1	2	1	blindfold	counterclockwise	practice	Guided	1	0.5	-0.25	6.096344	0.45025	-1.45	-1.05	0.801545375630795	0.0028122	0.0035009	0.0082952
Trial1	2	1	blindfold	counterclockwise	practice	Guided	1	0.5	-0.25	6.116348	0.45025	-1.45	-1.05	0.801545375630795	0.0041469	-0.0091959	-0.012663
Trial1	2	1	blindfold	counterclockwise	practice	Guided	1	0.5	-0.25	6.136353	0.45025	-1.45	-1.05	0.801545375630795	-0.019124	0.0077284	0.0026909
Trial1	2	1	blindfold	counterclockwise	practice	Guided	1	0.5	-0.25	6.156342	0.45025	-1.45	-1.04981	0.801355722478235	-0.119404	-0.182692	0.177266
Trial1	2	1	blindfold	counterclockwise	practice	Guided	1	0.5	-0.25	6.176346	0.44975	-1.45027	-1.04975	0.801327072480113	-0.602438	-0.631221	0.483148
Trial1	2	1	blindfold	counterclockwise	practice	Guided	1	0.5	-0.25	6.19635	0.44903	-1.45031	-1.04973	0.801352678642553	-0.817012	-0.51273	0.562114
Trial1	2	1	blindfold	counterclockwise	practice	Guided	1	0.5	-0.25	6.216354	0.44777	-1.45028	-1.04978	0.801483648760339	-0.606939	-0.529641	0.423201
Trial1	2	1	blindfold	counterclockwise	practice	Guided	1	0.5	-0.25	6.236343	0.4463	-1.45025	-1.04985	0.801650606534935	-0.432664	-0.271434	0.270959
Trial1	2	1	blindfold	counterclockwise	practice	Guided	1	0.5	-0.25	6.256348	0.44454	-1.45014	-1.04993	0.801850220555122	-0.289542	0.058667	0.195829
Trial1	2	1	blindfold	counterclockwise	practice	Guided	1	0.5	-0.25	6.276352	0.44047	-1.44996	-1.04997	0.802181943113844	-0.146418	-0.034428	0.049122
Trial1	2	1	blindfold	counterclockwise	practice	Guided	1	0.5	-0.25	6.296341	0.43841	-1.45	-1.04999	0.802357294766383	-0.112163	0.079821	0.00050048
Trial1	2	1	blindfold	counterclockwise	practice	Guided	1	0.5	-0.25	6.316345	0.43627	-1.44999	-1.05001	0.80254436551424	-0.0039995	-0.042915	-0.017773
Trial1	2	1	blindfold	counterclockwise	practice	Guided	1	0.5	-0.25	6.336349	0.43431	-1.45001	-1.05	0.802692407602769	0.025278	-0.0090423	-0.0030147
Trial1	2	1	blindfold	counterclockwise	practice	Guided	1	0.5	-0.25	6.356354	0.43235	-1.45001	-1.05	0.802855183016452	0.052681	0.062889	0.0025219
Trial1	2	1	blindfold	counterclockwise	practice	Guided	1	0.5	-0.25	6.376343	0.42885	-1.45001	-1.05	0.803157669861465	-0.048218	-0.017507	0.0044245
Trial1	2	1	blindfold	counterclockwise	practice	Guided	1	0.5	-0.25	6.396347	0.42719	-1.45001	-1.05	0.803306429057107	-0.07612	0.062888	-0.0052867
Trial1	2	1	blindfold	counterclockwise	practice	Guided	1	0.5	-0.25	6.416351	0.42552	-1.44998	-1.05	0.803459515895306	-0.017349	-0.038684	-0.018567
Trial1	2	1	blindfold	counterclockwise	practice	Guided	1	0.5	-0.25	6.43634	0.42388	-1.45001	-1.05	0.803613203595102	0.016427	-0.02174	0.012911
Trial1	2	1	blindfold	counterclockwise	practice	Guided	1	0.5	-0.25	6.456345	0.42225	-1.45001	-1.05	0.803769236658285	0.047008	0.071348	0.023146
Trial1	2	1	blindfold	counterclockwise	practice	Guided	1	0.5	-0.25	6.476349	0.41954	-1.45001	-1.05	0.804035905436139	-0.00087189	-0.03021	0.003458
Trial1	2	1	blindfold	counterclockwise	practice	Guided	1	0.5	-0.25	6.496353	0.41826	-1.45001	-1.05	0.804165004743736	-0.098588	0.045955	-0.0023147
Trial1	2	1	blindfold	counterclockwise	practice	Guided	1	0.5	-0.25	6.516342	0.41692	-1.44998	-1.05	0.804302311984352	-0.077838	-0.025993	0.024171
Trial1	2	1	blindfold	counterclockwise	practice	Guided	1	0.5	-0.25	6.536346	0.41565	-1.45001	-1.05	0.804434487388922	0.0095313	-0.034442	-0.016459
Trial1	2	1	blindfold	counterclockwise	practice	Guided	1	0.5	-0.25	6.556351	0.4144	-1.45001	-1.05	0.80456652109908	0.053205	0.071346	0.023354
Trial1	2	1	blindfold	counterclockwise	practice	Guided	1	0.5	-0.25	6.576355	0.41231	-1.45	-1.05	0.804791562495186	-0.026548	-0.017518	-0.014865
Trial1	2	1	blindfold	counterclockwise	practice	Guided	1	0.5	-0.25	6.596344	0.41137	-1.45001	-1.05	0.80489452989872	-0.04011	0.075575	-0.01144
Trial1	2	1	blindfold	counterclockwise	practice	Guided	1	0.5	-0.25	6.616348	0.41039	-1.44998	-1.05	0.805003026283862	-0.079102	-0.030231	-0.011691
Trial1	2	1	blindfold	counterclockwise	practice	Guided	1	0.5	-0.25	6.636353	0.40941	-1.45	-1.05	0.805112707534605	-0.022794	-0.025988	-0.0020126
Trial1	2	1	blindfold	counterclockwise	practice	Guided	1	0.5	-0.25	6.656342	0.40847	-1.45001	-1.05	0.805219015999946	0.068227	0.071338	0.0070533
Trial1	2	1	blindfold	counterclockwise	practice	Guided	1	0.5	-0.25	6.676346	0.40698	-1.45	-1.05	0.80538974924145	0.066022	-0.030225	0.0031023
Trial1	2	1	blindfold	counterclockwise	practice	Guided	1	0.5	-0.25	6.69635	0.40629	-1.45001	-1.05	0.805469731769148	-0.04528	0.03748	0.00091785
Trial1	2	1	blindfold	counterclockwise	practice	Guided	1	0.5	-0.25	6.716354	0.40564	-1.44999	-1.05	0.805545611471753	-0.062553	0.0036168	-0.0084817
Trial1	2	1	blindfold	counterclockwise	practice	Guided	1	0.5	-0.25	6.736343	0.40499	-1.45	-1.05	0.805622008448771	-0.052694	-0.017533	-0.024737
Trial1	2	1	blindfold	counterclockwise	practice	Guided	1	0.5	-0.25	6.756348	0.40435	-1.45001	-1.05	0.80569773724828	0.048289	0.033247	0.0020705
Trial1	2	1	blindfold	counterclockwise	practice	Guided	1	0.5	-0.25	6.776352	0.40331	-1.45	-1.05	0.805821865943523	0.022795	-0.013305	-0.012793
Trial1	2	1	blindfold	counterclockwise	practice	Guided	1	0.5	-0.25	6.796341	0.4029	-1.45001	-1.05	0.805871163211961	-0.053445	0.037476	-0.012138
Trial1	2	1	blindfold	counterclockwise	practice	Guided	1	0.5	-0.25	6.816345	0.40248	-1.44999	-1.05	0.805921877661419	-0.065564	-0.0048493	-0.033859
Trial1	2	1	blindfold	counterclockwise	practice	Guided	1	0.5	-0.25	6.836349	0.40204	-1.45	-1.05	0.805975238068336	-0.054364	-0.021769	0.0046421
Trial1	2	1	blindfold	counterclockwise	practice	Guided	1	0.5	-0.25	6.856354	0.40161	-1.45001	-1.05	0.806027616375621	0.047585	0.058632	0.014635
Trial1	2	1	blindfold	counterclockwise	practice	Guided	1	0.5	-0.25	6.876343	0.40102	-1.45	-1.05	0.806099844993199	-0.018139	-0.042932	-0.0059165
Trial1	2	1	blindfold	counterclockwise	practice	Guided	1	0.5	-0.25	6.896347	0.40083	-1.45001	-1.05	0.806123202984704	-0.027498	0.020544	0.0019689
Trial1	2	1	blindfold	counterclockwise	practice	Guided	1	0.5	-0.25	6.916351	0.40063	-1.44999	-1.05	0.806147828349064	-0.023753	-0.0048567	0.014802
Trial1	2	1	blindfold	counterclockwise	practice	Guided	1	0.5	-0.25	6.93634	0.40044	-1.44999	-1.05	0.806171273215072	-0.080785	-0.026011	-0.0010424
Trial1	2	1	blindfold	counterclockwise	practice	Guided	1	0.5	-0.25	6.956345	0.40025	-1.45001	-1.05	0.806194758499363	0.013228	0.012077	-0.008345
Trial1	2	1	blindfold	counterclockwise	practice	Guided	1	0.5	-0.25	6.976349	0.40007	-1.45	-1.05	0.806217050328772	0.04596	-0.059864	-0.035944
Trial1	2	1	blindfold	counterclockwise	practice	Guided	1	0.5	-0.25	6.996353	0.40007	-1.45	-1.05	0.806217050328772	0.024866	0.020539	0.021759
Trial1	2	1	blindfold	counterclockwise	practice	Guided	1	0.5	-0.25	7.016342	0.40006	-1.45	-1.05	0.806218287871675	-0.074706	0.012071	-0.030142
Trial1	2	1	blindfold	counterclockwise	practice	Guided	1	0.5	-0.25	7.036346	0.40004	-1.45	-1.05	0.80622076701775	-0.040335	-0.0090827	0.0039083
Trial1	2	1	blindfold	counterclockwise	practice	Guided	1	0.5	-0.25	7.056351	0.40003	-1.45001	-1.05	0.806222004926217	0.044555	0.03747	-0.012791
Trial1	2	1	blindfold	counterclockwise	practice	Guided	1	0.5	-0.25	7.076355	0.40008	-1.45	-1.05	0.806215805520379	0.042395	-0.030242	0.026957
Trial1	2	1	blindfold	counterclockwise	practice	Guided	1	0.5	-0.25	7.096344	0.40012	-1.45	-1.05	0.806210853363811	-0.058375	0.024771	-0.0039753
Trial1	2	1	blindfold	counterclockwise	practice	Guided	1	0.5	-0.25	7.116348	0.40012	-1.45	-1.05	0.806210853363811	-0.0045803	0.020532	-0.014046
Trial1	2	1	blindfold	counterclockwise	practice	Guided	1	0.5	-0.25	7.136353	0.40011	-1.45	-1.05	0.806212090296946	-0.014876	-0.026015	0.01531
Trial1	2	1	blindfold	counterclockwise	practice	Guided	1	0.5	-0.25	7.156342	0.4001	-1.45	-1.05	0.806213327351818	0.0075827	0.041695	0.012373
Trial1	2	1	blindfold	counterclockwise	practice	Guided	1	0.5	-0.25	7.176346	0.40011	-1.45	-1.05	0.806212090296946	0.054838	-0.034483	-0.035437
Trial1	2	1	blindfold	counterclockwise	practice	Guided	1	0.5	-0.25	7.19635	0.40013	-1.45	-1.05	0.806209612860621	0.025328	0.0036068	0.013378
Trial1	2	1	blindfold	counterclockwise	practice	Guided	1	0.5	-0.25	7.216354	0.40014	-1.45	-1.05	0.806208376171325	-0.037345	0.02476	0.01825
Trial1	2	1	blindfold	counterclockwise	practice	Guided	1	0.5	-0.25	7.236343	0.40013	-1.45	-1.05	0.806209612860621	-0.038283	-0.0090922	0.03578
Trial1	2	1	blindfold	counterclockwise	practice	Guided	1	0.5	-0.25	7.256348	0.40012	-1.45	-1.05	0.806210853363811	-0.019558	0.0078375	0.019258
Trial1	2	1	blindfold	counterclockwise	practice	Guided	1	0.5	-0.25	7.276352	0.40013	-1.45	-1.05	0.806209612860621	0.0040642	-0.047179	-0.0046476
Trial1	2	1	blindfold	counterclockwise	practice	Guided	1	0.5	-0.25	7.296341	0.40015	-1.45	-1.05	0.806207135912703	-0.0050661	-0.0048589	-0.00095678
Trial1	2	1	blindfold	counterclockwise	practice	Guided	1	0.5	-0.25	7.316345	0.40016	-1.45	-1.05	0.806205899467247	-0.0057774	0.012061	0.00097688
Trial1	2	1	blindfold	counterclockwise	practice	Guided	1	0.5	-0.25	7.336349	0.40016	-1.45	-1.05	0.806205899467247	-0.032905	-0.030254	0.018504
Trial1	2	1	blindfold	counterclockwise	practice	Guided	1	0.5	-0.25	7.356354	0.40015	-1.45	-1.05	0.806207135912703	-0.048777	0.012067	-0.016046
Trial1	2	1	blindfold	counterclockwise	practice	Guided	1	0.5	-0.25	7.376343	0.40016	-1.45	-1.05	0.806205899467247	0.03421	-0.0090971	0.013885
Trial1	2	1	blindfold	counterclockwise	practice	Guided	1	0.5	-0.25	7.396347	0.40017	-1.45	-1.05	0.80620465576286	0.044982	-0.00063115	-0.019159
Trial1	2	1	blindfold	counterclockwise	practice	Guided	1	0.5	-0.25	7.416351	0.40017	-1.45	-1.05	0.80620465576286	-0.0003978	0.0035945	-0.0048963
Trial1	2	1	blindfold	counterclockwise	practice	Guided	1	0.5	-0.25	7.43634	0.40017	-1.45	-1.05	0.80620465576286	0.0035748	-0.0090972	0.0037425
Trial1	2	1	blindfold	counterclockwise	practice	Guided	1	0.5	-0.25	7.456345	0.40016	-1.45	-1.05	0.806205899467247	-0.02752	-0.0090964	-0.0061504
Trial1	2	1	blindfold	counterclockwise	practice	Guided	1	0.5	-0.25	7.476349	0.40017	-1.45	-1.05	0.80620465576286	0.0361	-0.047187	-0.01966
Trial1	2	1	blindfold	counterclockwise	practice	Guided	1	0.5	-0.25	7.496353	0.40017	-1.45	-1.05	0.80620465576286	-0.00039649	-0.0048646	-0.0048932
Trial1	2	1	blindfold	counterclockwise	practice	Guided	1	0.5	-0.25	7.516342	0.40017	-1.45	-1.05	0.80620465576286	0.0073005	0.028985	0.0081854
Trial1	2	1	blindfold	counterclockwise	practice	Guided	1	0.5	-0.25	7.536346	0.40017	-1.45	-1.05	0.80620465576286	-0.0038942	-0.03026	-0.021918
Trial1	2	1	blindfold	counterclockwise	practice	Guided	1	0.5	-0.25	7.556351	0.40017	-1.45	-1.05	0.80620465576286	-0.039906	0.007829	-0.01554
Trial1	2	1	blindfold	counterclockwise	practice	Guided	1	0.5	-0.25	7.576355	0.40017	-1.45	-1.05	0.80620465576286	0.053632	-0.017567	-0.014463
Trial1	2	1	blindfold	counterclockwise	practice	Guided	1	0.5	-0.25	7.596344	0.40017	-1.45	-1.05	0.80620465576286	0.03562	-0.00063817	-0.011273
Trial1	2	1	blindfold	counterclockwise	practice	Guided	1	0.5	-0.25	7.616348	0.40017	-1.45	-1.05	0.80620465576286	0.0091962	0.012053	-0.012527
Trial1	2	1	blindfold	counterclockwise	practice	Guided	1	0.5	-0.25	7.636353	0.40017	-1.45	-1.05	0.80620465576286	-0.031974	-0.0048736	0.01532
Trial1	2	1	blindfold	counterclockwise	practice	Guided	1	0.5	-0.25	7.656342	0.40017	-1.45	-1.05	0.80620465576286	0.0033328	-0.030262	0.0079381
Trial1	2	1	blindfold	counterclockwise	practice	Guided	1	0.5	-0.25	7.676346	0.40017	-1.45	-1.05	0.80620465576286	0.019918	-0.017574	0.029909
Trial1	2	1	blindfold	counterclockwise	practice	Guided	1	0.5	-0.25	7.69635	0.40017	-1.45	-1.05	0.80620465576286	0.011502	-0.0048741	0.021023
Trial1	2	1	blindfold	counterclockwise	practice	Guided	1	0.5	-0.25	7.716354	0.40017	-1.45	-1.05	0.80620465576286	-0.0053222	0.012049	-0.00019594
Trial1	2	1	blindfold	counterclockwise	practice	Guided	1	0.5	-0.25	7.736343	0.40017	-1.45	-1.05	0.80620465576286	-0.027537	0.0078166	0.0019894
Trial1	2	1	blindfold	counterclockwise	practice	Guided	1	0.5	-0.25	7.756348	0.40017	-1.45	-1.04996	0.806165028014199	-0.0077513	0.012051	0.138678
Trial1	2	1	blindfold	counterclockwise	practice	Guided	1	0.5	-0.25	7.776352	0.40019	-1.44999	-1.04994	0.806142678852282	-0.014993	-0.026058	0.095182
Trial1	2	1	blindfold	counterclockwise	practice	Guided	1	0.5	-0.25	7.796341	0.40017	-1.45003	-1.04986	0.806065781338004	-0.192686	-0.39417	0.400578
Trial1	2	1	blindfold	counterclockwise	practice	Guided	1	0.5	-0.25	7.816345	0.40004	-1.45014	-1.04978	0.806002523409831	-0.408526	-0.521003	0.52882
Trial1	2	1	blindfold	counterclockwise	practice	Guided	1	0.5	-0.25	7.836349	0.3997	-1.45022	-1.04972	0.805985147979661	-0.548091	-0.415124	0.620684
Trial1	2	1	blindfold	counterclockwise	practice	Guided	1	0.5	-0.25	7.856354	0.39906	-1.45021	-1.04974	0.806085030675132	-0.690728	-0.330393	0.620548
Trial1	2	1	blindfold	counterclockwise	practice	Guided	1	0.5	-0.25	7.876343	0.39642	-1.45013	-1.04977	0.806449542776831	-0.552419	-0.118665	0.464752
Trial1	2	1	blindfold	counterclockwise	practice	Guided	1	0.5	-0.25	7.896347	0.39451	-1.45006	-1.04981	0.806736678452372	-0.532878	0.020996	0.367835
Trial1	2	1	blindfold	counterclockwise	practice	Guided	1	0.5	-0.25	7.916351	0.39213	-1.44998	-1.04984	0.807081108873152	-0.471882	-0.00016943	0.305014
Trial1	2	1	blindfold	counterclockwise	practice	Guided	1	0.5	-0.25	7.93634	0.3895	-1.44998	-1.04986	0.807456669001612	-0.426048	-0.072101	0.304829
Trial1	2	1	blindfold	counterclockwise	practice	Guided	1	0.5	-0.25	7.956345	0.38651	-1.45002	-1.04993	0.807940557247672	-0.335812	-0.110169	0.27057
Trial1	2	1	blindfold	counterclockwise	practice	Guided	1	0.5	-0.25	7.976349	0.38042	-1.45008	-1.04999	0.808877785270469	-0.022463	-0.160862	0.0015875
Trial1	2	1	blindfold	counterclockwise	practice	Guided	1	0.5	-0.25	7.996353	0.3774	-1.45007	-1.05003	0.809369356007886	-0.0042417	-0.042348	-0.0058428
Trial1	2	1	blindfold	counterclockwise	practice	Guided	1	0.5	-0.25	8.016342	0.37447	-1.45004	-1.05002	0.809808460137459	-0.064894	-0.042334	-0.038484
Trial1	2	1	blindfold	counterclockwise	practice	Guided	1	0.5	-0.25	8.036346	0.37173	-1.45002	-1.05002	0.810237718523728	-0.078879	-0.012699	-0.021207
Trial1	2	1	blindfold	counterclockwise	practice	Guided	1	0.5	-0.25	8.056351	0.36892	-1.45	-1.05016	0.810825550325774	-0.200454	0.084623	-0.087529
Trial1	2	1	blindfold	counterclockwise	practice	Guided	1	0.5	-0.25	8.076355	0.36283	-1.44991	-1.05022	0.811891417612447	-0.616616	0.287645	-0.486988
Trial1	2	1	blindfold	counterclockwise	practice	Guided	1	0.5	-0.25	8.096344	0.35936	-1.44987	-1.05017	0.812435565106137	-0.710028	0.236786	-0.318877
Trial1	2	1	blindfold	counterclockwise	practice	Guided	1	0.5	-0.25	8.116348	0.35545	-1.44987	-1.04996	0.812914964179442	-0.714337	0.190176	0.030377
Trial1	2	1	blindfold	counterclockwise	practice	Guided	1	0.5	-0.25	8.136353	0.35089	-1.44989	-1.04967	0.813453051784363	-0.758194	0.262054	0.646762
Trial1	2	1	blindfold	counterclockwise	practice	Guided	1	0.5	-0.25	8.156342	0.34595	-1.44987	-1.04967	0.814373058693115	-0.810637	0.380454	1.182946
Trial1	2	1	blindfold	counterclockwise	practice	Guided	1	0.5	-0.25	8.176346	0.33455	-1.44976	-1.04921	0.816155777206255	-0.697645	0.477573	1.567921
Trial1	2	1	blindfold	counterclockwise	practice	Guided	1	0.5	-0.25	8.19635	0.32879	-1.44977	-1.04915	0.817284269922896	-0.645188	0.299729	1.713821
Trial1	2	1	blindfold	counterclockwise	practice	Guided	1	0.5	-0.25	8.216354	0.32245	-1.44986	-1.04917	0.818655437465616	-0.668045	-0.076934	1.671814
Trial1	2	1	blindfold	counterclockwise	practice	Guided	1	0.5	-0.25	8.236343	0.31603	-1.45005	-1.04937	0.820266681664582	-0.593906	-0.461965	1.233646
Trial1	2	1	blindfold	counterclockwise	practice	Guided	1	0.5	-0.25	8.256348	0.30949	-1.45022	-1.04987	0.822244550918156	-0.251635	-0.707401	0.462941
Trial1	2	1	blindfold	counterclockwise	practice	Guided	1	0.5	-0.25	8.276352	0.2969	-1.45058	-1.04988	0.825262180850314	0.178589	-1.66802	0.301237
Trial1	2	1	blindfold	counterclockwise	practice	Guided	1	0.5	-0.25	8.296341	0.29158	-1.45081	-1.0499	0.826606803189284	0.081514	-1.943087	0.186954
Trial1	2	1	blindfold	counterclockwise	practice	Guided	1	0.5	-0.25	8.316345	0.28668	-1.45095	-1.04997	0.827923595355928	0.041379	-1.837292	-0.029133
Trial1	2	1	blindfold	counterclockwise	practice	Guided	1	0.5	-0.25	8.336349	0.28278	-1.45092	-1.04997	0.828937019435858	0.078852	-1.469125	0.035386
Trial1	2	1	blindfold	counterclockwise	practice	Guided	1	0.5	-0.25	8.356354	0.27915	-1.45074	-1.04979	0.829722123459134	-0.103135	-1.054409	0.246711
Trial1	2	1	blindfold	counterclockwise	practice	Guided	1	0.5	-0.25	8.376343	0.27242	-1.45032	-1.04968	0.831432952855252	-0.614904	-0.339155	0.710353
Trial1	2	1	blindfold	counterclockwise	practice	Guided	1	0.5	-0.25	8.396347	0.26881	-1.45017	-1.04962	0.832370716883169	-0.749678	-0.275606	0.751795
Trial1	2	1	blindfold	counterclockwise	practice	Guided	1	0.5	-0.25	8.416351	0.26448	-1.45015	-1.04957	0.833535722597735	-0.713279	-0.512488	0.862855
Trial1	2	1	blindfold	counterclockwise	practice	Guided	1	0.5	-0.25	8.43634	0.25989	-1.45023	-1.04953	0.834806016153337	-0.600007	-0.741005	0.947307
Trial1	2	1	blindfold	counterclockwise	practice	Guided	1	0.5	-0.25	8.456345	0.25514	-1.45035	-1.04961	0.836261082706713	-0.281889	-0.884887	0.912887
Trial1	2	1	blindfold	counterclockwise	practice	Guided	1	0.5	-0.25	8.476349	0.24606	-1.45049	-1.04966	0.839012264573103	0.092021	-1.083781	0.695038
Trial1	2	1	blindfold	counterclockwise	practice	Guided	1	0.5	-0.25	8.496353	0.24213	-1.45053	-1.04972	0.840267162692005	-0.014938	-1.185344	0.577859
Trial1	2	1	blindfold	counterclockwise	practice	Guided	1	0.5	-0.25	8.516342	0.2387	-1.45058	-1.04976	0.841364202211532	-0.148126	-1.185344	0.443028
Trial1	2	1	blindfold	counterclockwise	practice	Guided	1	0.5	-0.25	8.536346	0.23555	-1.45058	-1.04977	0.842357322499655	-0.174842	-1.121867	0.450484
Trial1	2	1	blindfold	counterclockwise	practice	Guided	1	0.5	-0.25	8.556351	0.23261	-1.45055	-1.04967	0.843190071947429	-0.124688	-0.999145	0.557187
Trial1	2	1	blindfold	counterclockwise	practice	Guided	1	0.5	-0.25	8.576355	0.22747	-1.45054	-1.04964	0.844805788259936	0.084521	-1.168417	0.711041
Trial1	2	1	blindfold	counterclockwise	practice	Guided	1	0.5	-0.25	8.596344	0.22555	-1.45058	-1.04965	0.845436486928913	0.054476	-1.185344	0.680644
Trial1	2	1	blindfold	counterclockwise	practice	Guided	1	0.5	-0.25	8.616348	0.22406	-1.4506	-1.04967	0.845940283161243	-0.015098	-1.219199	0.63221
Trial1	2	1	blindfold	counterclockwise	practice	Guided	1	0.5	-0.25	8.636353	0.22299	-1.45061	-1.04966	0.846280454940372	-0.122652	-1.291139	0.658249
Trial1	2	1	blindfold	counterclockwise	practice	Guided	1	0.5	-0.25	8.656342	0.22218	-1.45064	-1.04961	0.84649874749759	-0.26461	-1.358848	0.788289
Trial1	2	1	blindfold	counterclockwise	practice	Guided	1	0.5	-0.25	8.676346	0.22115	-1.45064	-1.04962	0.846846810731399	-0.290143	-1.214967	0.749578
Trial1	2	1	blindfold	counterclockwise	practice	Guided	1	0.5	-0.25	8.69635	0.22088	-1.45062	-1.04962	0.846935752862443	-0.258134	-1.26998	0.733907
Trial1	2	1	blindfold	counterclockwise	practice	Guided	1	0.5	-0.25	8.716354	0.22077	-1.45064	-1.04962	0.846972011452557	-0.252963	-1.426557	0.713061
Trial1	2	1	blindfold	counterclockwise	practice	Guided	1	0.5	-0.25	8.736343	0.22076	-1.45068	-1.04963	0.846984653958246	-0.235761	-1.540816	0.734608
Trial1	2	1	blindfold	counterclockwise	practice	Guided	1	0.5	-0.25	8.756348	0.22075	-1.45071	-1.04963	0.84698795044754	-0.16795	-1.511193	0.703097
Trial1	2	1	blindfold	counterclockwise	practice	Guided	1	0.5	-0.25	8.776352	0.22074	-1.45072	-1.04963	0.846991242129002	-0.136097	-1.494266	0.67468
Trial1	2	1	blindfold	counterclockwise	practice	Guided	1	0.5	-0.25	8.796341	0.22074	-1.45072	-1.04964	0.847000808328736	-0.085585	-1.549279	0.634635
Trial1	2	1	blindfold	counterclockwise	practice	Guided	1	0.5	-0.25	8.816345	0.22073	-1.45073	-1.04964	0.847004104991046	-0.067391	-1.57467	0.62218
Trial1	2	1	blindfold	counterclockwise	practice	Guided	1	0.5	-0.25	8.836349	0.22073	-1.45074	-1.04964	0.847004104991046	-0.130293	-1.583134	0.641236
Trial1	2	1	blindfold	counterclockwise	practice	Guided	1	0.5	-0.25	8.856354	0.22073	-1.45075	-1.04964	0.847004104991046	-0.113256	-1.566206	0.666978
Trial1	2	1	blindfold	counterclockwise	practice	Guided	1	0.5	-0.25	8.876343	0.22072	-1.45075	-1.04964	0.847007401758557	-0.128893	-1.515425	0.742128
Trial1	2	1	blindfold	counterclockwise	practice	Guided	1	0.5	-0.25	8.896347	0.22072	-1.45075	-1.04964	0.847007401758557	-0.115516	-1.502729	0.751216
Trial1	2	1	blindfold	counterclockwise	practice	Guided	1	0.5	-0.25	8.916351	0.22071	-1.45075	-1.04964	0.847010698631267	-0.245242	-1.439252	0.763727
Trial1	2	1	blindfold	counterclockwise	practice	Guided	1	0.5	-0.25	8.93634	0.2207	-1.45074	-1.04964	0.847014000522782	-0.247676	-1.422325	0.700621
Trial1	2	1	blindfold	counterclockwise	practice	Guided	1	0.5	-0.25	8.956345	0.22069	-1.45073	-1.04965	0.847026638549595	-0.320995	-1.435021	0.626913
Trial1	2	1	blindfold	counterclockwise	practice	Guided	1	0.5	-0.25	8.976349	0.22067	-1.45074	-1.04965	0.847033237873005	-0.267466	-1.532352	0.628574
Trial1	2	1	blindfold	counterclockwise	practice	Guided	1	0.5	-0.25	8.996353	0.22066	-1.45074	-1.04965	0.847036530321463	-0.201988	-1.536584	0.672628
Trial1	2	1	blindfold	counterclockwise	practice	Guided	1	0.5	-0.25	9.016342	0.22065	-1.45075	-1.04965	0.847039827789136	-0.224432	-1.570438	0.672767
Trial1	2	1	blindfold	counterclockwise	practice	Guided	1	0.5	-0.25	9.036346	0.22065	-1.45076	-1.04965	0.847039827789136	-0.249636	-1.646611	0.63333
Trial1	2	1	blindfold	counterclockwise	practice	Guided	1	0.5	-0.25	9.056351	0.22064	-1.45077	-1.04965	0.847043125361999	-0.316807	-1.659306	0.648053
Trial1	2	1	blindfold	counterclockwise	practice	Guided	1	0.5	-0.25	9.076355	0.22061	-1.45079	-1.04964	0.847043682974094	-0.407248	-1.578902	0.834485
Trial1	2	1	blindfold	counterclockwise	practice	Guided	1	0.5	-0.25	9.096344	0.22059	-1.45079	-1.04962	0.847031372944128	-0.499742	-1.502729	0.949961
Trial1	2	1	blindfold	counterclockwise	practice	Guided	1	0.5	-0.25	9.116348	0.22054	-1.45078	-1.04957	0.847000601223781	-0.47593	-1.48157	1.054918
Trial1	2	1	blindfold	counterclockwise	practice	Guided	1	0.5	-0.25	9.136353	0.22046	-1.45076	-1.04953	0.846989303745381	-0.531514	-1.494266	1.086854
Trial1	2	1	blindfold	counterclockwise	practice	Guided	1	0.5	-0.25	9.156342	0.22034	-1.45075	-1.0495	0.8470005547506	-0.496216	-1.494266	1.142543
Trial1	2	1	blindfold	counterclockwise	practice	Guided	1	0.5	-0.25	9.176346	0.22023	-1.45079	-1.04949	0.847027434016352	-0.36215	-1.820114	1.134102
Trial1	2	1	blindfold	counterclockwise	practice	Guided	1	0.5	-0.25	9.19635	0.22022	-1.45084	-1.04949	0.847030736595357	-0.297587	-1.921678	1.064668
Trial1	2	1	blindfold	counterclockwise	practice	Guided	1	0.5	-0.25	9.216354	0.2202	-1.45088	-1.04949	0.847037346991086	-0.250834	-1.963996	1.003491
Trial1	2	1	blindfold	counterclockwise	practice	Guided	1	0.5	-0.25	9.236343	0.2202	-1.45092	-1.0495	0.847046798478179	-0.136603	-1.90475	0.878931
Trial1	2	1	blindfold	counterclockwise	practice	Guided	1	0.5	-0.25	9.256348	0.22019	-1.45092	-1.0495	0.847050096413565	-0.10859	-1.87936	0.860422
Trial1	2	1	blindfold	counterclockwise	practice	Guided	1	0.5	-0.25	9.276352	0.22019	-1.45093	-1.0495	0.847050096413565	-0.220356	-1.955532	1.020838
Trial1	2	1	blindfold	counterclockwise	practice	Guided	1	0.5	-0.25	9.296341	0.22018	-1.45093	-1.0495	0.847053399376312	-0.224363	-1.87936	1.008108
Trial1	2	1	blindfold	counterclockwise	practice	Guided	1	0.5	-0.25	9.316345	0.22017	-1.45093	-1.0495	0.847056702444204	-0.246937	-1.705856	1.020015
Trial1	2	1	blindfold	counterclockwise	practice	Guided	1	0.5	-0.25	9.336349	0.22016	-1.45091	-1.0495	0.84706000561724	-0.341959	-1.705856	1.071697
Trial1	2	1	blindfold	counterclockwise	practice	Guided	1	0.5	-0.25	9.356354	0.22015	-1.4509	-1.04949	0.847053862515602	-0.324862	-1.790492	1.097439
Trial1	2	1	blindfold	counterclockwise	practice	Guided	1	0.5	-0.25	9.376343	0.22013	-1.45091	-1.04949	0.847060469461415	-0.257993	-1.908982	1.098272
Trial1	2	1	blindfold	counterclockwise	practice	Guided	1	0.5	-0.25	9.396347	0.22012	-1.45092	-1.04949	0.84706376816851	-0.235041	-1.858201	1.079213
Trial1	2	1	blindfold	counterclockwise	practice	Guided	1	0.5	-0.25	9.416351	0.22011	-1.45092	-1.04948	0.847057625685337	-0.213787	-1.811651	1.113487
Trial1	2	1	blindfold	counterclockwise	practice	Guided	1	0.5	-0.25	9.43634	0.22011	-1.45092	-1.04948	0.847057625685337	-0.276	-1.820114	1.111561
Trial1	2	1	blindfold	counterclockwise	practice	Guided	1	0.5	-0.25	9.456345	0.2201	-1.45091	-1.04948	0.847060929563094	-0.296094	-1.765101	1.043706
Trial1	2	1	blindfold	counterclockwise	practice	Guided	1	0.5	-0.25	9.476349	0.22009	-1.45091	-1.04948	0.847064233545987	-0.198634	-1.794724	1.063534
Trial1	2	1	blindfold	counterclockwise	practice	Guided	1	0.5	-0.25	9.496353	0.22008	-1.45091	-1.04948	0.847067537634016	-0.19151	-1.875128	1.122583
Trial1	2	1	blindfold	counterclockwise	practice	Guided	1	0.5	-0.25	9.516342	0.22008	-1.45091	-1.04947	0.847058086615085	-0.161378	-1.892055	1.157132
Trial1	2	1	blindfold	counterclockwise	practice	Guided	1	0.5	-0.25	9.536346	0.22007	-1.45091	-1.04947	0.847061390845115	-0.134394	-1.908982	1.149425
Trial1	2	1	blindfold	counterclockwise	practice	Guided	1	0.5	-0.25	9.556351	0.22007	-1.45092	-1.04947	0.847061390845115	-0.167085	-1.917446	1.056107
Trial1	2	1	blindfold	counterclockwise	practice	Guided	1	0.5	-0.25	9.576355	0.22005	-1.45094	-1.04948	0.847077455453581	-0.275558	-1.989386	0.947582
Trial1	2	1	blindfold	counterclockwise	practice	Guided	1	0.5	-0.25	9.596344	0.22004	-1.45095	-1.04948	0.847080755037468	-0.326366	-1.9513	1.018537
Trial1	2	1	blindfold	counterclockwise	practice	Guided	1	0.5	-0.25	9.616348	0.22003	-1.45095	-1.04948	0.847084059651159	-0.321331	-1.934373	1.013515
Trial1	2	1	blindfold	counterclockwise	practice	Guided	1	0.5	-0.25	9.636353	0.22003	-1.45095	-1.04948	0.847084059651159	-0.258604	-1.963996	1.002851
Trial1	2	1	blindfold	counterclockwise	practice	Guided	1	0.5	-0.25	9.656342	0.22002	-1.45095	-1.04949	0.847096820105719	-0.194851	-1.959764	0.958602
Trial1	2	1	blindfold	counterclockwise	practice	Guided	1	0.5	-0.25	9.676346	0.22001	-1.45096	-1.04949	0.847100124892952	-0.135777	-2.031704	0.922613
Trial1	2	1	blindfold	counterclockwise	practice	Guided	1	0.5	-0.25	9.69635	0.22001	-1.45097	-1.0495	0.84710957567961	-0.07309	-2.035936	0.911947
Trial1	2	1	blindfold	counterclockwise	practice	Guided	1	0.5	-0.25	9.716354	0.22	-1.45097	-1.0495	0.847112880535097	-0.081448	-2.010545	0.89488
Trial1	2	1	blindfold	counterclockwise	practice	Guided	1	0.5	-0.25	9.736343	0.22	-1.45098	-1.0495	0.847112880535097	-0.067964	-1.985155	0.891096
Trial1	2	1	blindfold	counterclockwise	practice	Guided	1	0.5	-0.25	9.756348	0.22	-1.45098	-1.04952	0.847131782073467	-0.030685	-1.976691	0.837623
Trial1	2	1	blindfold	counterclockwise	practice	Guided	1	0.5	-0.25	9.776352	0.22	-1.45098	-1.04953	0.84714123286205	-0.0062362	-2.040168	0.766946
Trial1	2	1	blindfold	counterclockwise	practice	Guided	1	0.5	-0.25	9.796341	0.22	-1.45099	-1.04954	0.847150571153945	0.014276	-2.107877	0.707898
Trial1	2	1	blindfold	counterclockwise	practice	Guided	1	0.5	-0.25	9.816345	0.22	-1.451	-1.04955	0.847160134478007	0.0849	-2.175586	0.686152
Trial1	2	1	blindfold	counterclockwise	practice	Guided	1	0.5	-0.25	9.836349	0.22001	-1.45103	-1.04956	0.847166280671103	0.110777	-2.281381	0.689936
Trial1	2	1	blindfold	counterclockwise	practice	Guided	1	0.5	-0.25	9.856354	0.22001	-1.45106	-1.04958	0.847185069927696	0.102753	-2.298308	0.694683
Trial1	2	1	blindfold	counterclockwise	practice	Guided	1	0.5	-0.25	9.876343	0.22002	-1.45109	-1.04958	0.847181765471828	0.08985	-2.20944	0.677476
Trial1	2	1	blindfold	counterclockwise	practice	Guided	1	0.5	-0.25	9.896347	0.22002	-1.45109	-1.04959	0.847191216411562	0.098976	-2.179817	0.669354
Trial1	2	1	blindfold	counterclockwise	practice	Guided	1	0.5	-0.25	9.916351	0.22003	-1.45109	-1.0496	0.847197358162868	0.059824	-2.167122	0.638728
Trial1	2	1	blindfold	counterclockwise	practice	Guided	1	0.5	-0.25	9.93634	0.22003	-1.45109	-1.0496	0.847197358162868	0.117093	-2.243294	0.657309
Trial1	2	1	blindfold	counterclockwise	practice	Guided	1	0.5	-0.25	9.956345	0.22003	-1.45109	-1.04962	0.847216260180799	0.086705	-2.234831	0.631156
Trial1	2	1	blindfold	counterclockwise	practice	Guided	1	0.5	-0.25	9.976349	0.22003	-1.4511	-1.04962	0.847216260180799	0.0283	-2.188281	0.646157
Trial1	2	1	blindfold	counterclockwise	practice	Guided	1	0.5	-0.25	9.996353	0.22004	-1.4511	-1.04962	0.847212956082765	0.068181	-2.133268	0.651593
Trial1	2	1	blindfold	counterclockwise	practice	Guided	1	0.5	-0.25	10.01634	0.22004	-1.45109	-1.04962	0.847212956082765	0.034561	-2.124804	0.730391
Trial1	2	1	blindfold	counterclockwise	practice	Guided	1	0.5	-0.25	10.03635	0.22004	-1.45109	-1.04962	0.847212956082765	-0.05648	-2.124804	0.794805
Trial1	2	1	blindfold	counterclockwise	practice	Guided	1	0.5	-0.25	10.05635	0.22004	-1.45109	-1.04962	0.847212956082765	-0.0041414	-2.099413	0.830041
Trial1	2	1	blindfold	counterclockwise	practice	Guided	1	0.5	-0.25	10.07635	0.22003	-1.45108	-1.04962	0.847216260180799	-0.066016	-2.061327	0.81552
Trial1	2	1	blindfold	counterclockwise	practice	Guided	1	0.5	-0.25	10.09634	0.22003	-1.45107	-1.04962	0.847216260180799	-0.051763	-2.057095	0.786547
Trial1	2	1	blindfold	counterclockwise	practice	Guided	1	0.5	-0.25	10.11635	0.22003	-1.45107	-1.04962	0.847216260180799	0.052217	-2.154427	0.735139
Trial1	2	1	blindfold	counterclockwise	practice	Guided	1	0.5	-0.25	10.13635	0.22004	-1.45107	-1.04962	0.847212956082765	0.149785	-2.243294	0.767002
Trial1	2	1	blindfold	counterclockwise	practice	Guided	1	0.5	-0.25	10.15634	0.22004	-1.45108	-1.04962	0.847212956082765	0.136792	-2.205208	0.733555
Trial1	2	1	blindfold	counterclockwise	practice	Guided	1	0.5	-0.25	10.17635	0.22005	-1.4511	-1.04963	0.847218995602573	0.183497	-2.344858	0.659364
Trial1	2	1	blindfold	counterclockwise	practice	Guided	1	0.5	-0.25	10.19635	0.22006	-1.45111	-1.04963	0.847215691751037	0.22424	-2.306771	0.655853
Trial1	2	1	blindfold	counterclockwise	practice	Guided	1	0.5	-0.25	10.21635	0.22007	-1.45112	-1.04964	0.847221946783857	0.229141	-2.353321	0.618757
Trial1	2	1	blindfold	counterclockwise	practice	Guided	1	0.5	-0.25	10.23634	0.22008	-1.45113	-1.04964	0.847218643180009	0.177685	-2.361785	0.697003
Trial1	2	1	blindfold	counterclockwise	practice	Guided	1	0.5	-0.25	10.25635	0.22008	-1.45114	-1.04964	0.847218643180009	0.141141	-2.332162	0.725286
Trial1	2	1	blindfold	counterclockwise	practice	Guided	1	0.5	-0.25	10.27635	0.22009	-1.45114	-1.04964	0.847215339681282	0.074076	-2.272917	0.731614
Trial1	2	1	blindfold	counterclockwise	practice	Guided	1	0.5	-0.25	10.29634	0.22009	-1.45114	-1.04964	0.847215339681282	0.11472	-2.319467	0.720533
Trial1	2	1	blindfold	counterclockwise	practice	Guided	1	0.5	-0.25	10.31635	0.2201	-1.45114	-1.04964	0.847212036287677	0.160715	-2.315235	0.662861
Trial1	2	1	blindfold	counterclockwise	practice	Guided	1	0.5	-0.25	10.33635	0.2201	-1.45115	-1.04965	0.847221375084159	0.144045	-2.311003	0.624527
Trial1	2	1	blindfold	counterclockwise	practice	Guided	1	0.5	-0.25	10.35635	0.2201	-1.45115	-1.04965	0.847221375084159	0.201944	-2.344858	0.622117
Trial1	2	1	blindfold	counterclockwise	practice	Guided	1	0.5	-0.25	10.37634	0.22012	-1.45115	-1.04965	0.847214763762498	0.200529	-2.323699	0.676412
Trial1	2	1	blindfold	counterclockwise	practice	Guided	1	0.5	-0.25	10.39635	0.22012	-1.45115	-1.04966	0.847224215161195	0.200598	-2.260222	0.638904
Trial1	2	1	blindfold	counterclockwise	practice	Guided	1	0.5	-0.25	10.41635	0.22013	-1.45115	-1.04966	0.84722091707881	0.188237	-2.264453	0.625895
Trial1	2	1	blindfold	counterclockwise	practice	Guided	1	0.5	-0.25	10.43634	0.22013	-1.45115	-1.04966	0.84722091707881	0.180067	-2.268685	0.613162
Trial1	2	1	blindfold	counterclockwise	practice	Guided	1	0.5	-0.25	10.45634	0.22014	-1.45114	-1.04966	0.847217614178961	0.187864	-2.230599	0.634288
Trial1	2	1	blindfold	counterclockwise	practice	Guided	1	0.5	-0.25	10.47635	0.22015	-1.45113	-1.04966	0.847214311384238	0.185669	-2.16289	0.701454
Trial1	2	1	blindfold	counterclockwise	practice	Guided	1	0.5	-0.25	10.49635	0.22016	-1.45112	-1.04966	0.84721100377268	0.15893	-2.120572	0.700626
Trial1	2	1	blindfold	counterclockwise	practice	Guided	1	0.5	-0.25	10.51634	0.22016	-1.45111	-1.04966	0.84721100377268	0.145801	-2.141731	0.691815
Trial1	2	1	blindfold	counterclockwise	practice	Guided	1	0.5	-0.25	10.53635	0.22016	-1.45111	-1.04966	0.84721100377268	0.167737	-2.141731	0.700898
Trial1	2	1	blindfold	counterclockwise	practice	Guided	1	0.5	-0.25	10.55635	0.22017	-1.45111	-1.04966	0.847207701188369	0.128703	-2.11634	0.666074
Trial1	2	1	blindfold	counterclockwise	practice	Guided	1	0.5	-0.25	10.57635	0.22017	-1.4511	-1.04966	0.847207701188369	0.104824	-2.141731	0.715758
Trial1	2	1	blindfold	counterclockwise	practice	Guided	1	0.5	-0.25	10.59634	0.22018	-1.4511	-1.04965	0.847194947089418	0.145078	-2.124804	0.708601
Trial1	2	1	blindfold	counterclockwise	practice	Guided	1	0.5	-0.25	10.61635	0.22018	-1.4511	-1.04965	0.847194947089418	0.114814	-2.120572	0.678251
Trial1	2	1	blindfold	counterclockwise	practice	Guided	1	0.5	-0.25	10.63635	0.22018	-1.45109	-1.04965	0.847194947089418	0.122118	-2.086718	0.728901
Trial1	2	1	blindfold	counterclockwise	practice	Guided	1	0.5	-0.25	10.65634	0.22018	-1.45109	-1.04965	0.847194947089418	0.068843	-2.061327	0.723049
Trial1	2	1	blindfold	counterclockwise	practice	Guided	1	0.5	-0.25	10.67635	0.22019	-1.45107	-1.04965	0.847191644678526	0.105523	-2.099413	0.686368
Trial1	2	1	blindfold	counterclockwise	practice	Guided	1	0.5	-0.25	10.69635	0.22019	-1.45107	-1.04965	0.847191644678526	0.152041	-2.11634	0.636818
Trial1	2	1	blindfold	counterclockwise	practice	Guided	1	0.5	-0.25	10.71635	0.2202	-1.45107	-1.04966	0.847197798987559	0.176861	-2.192513	0.680174
Trial1	2	1	blindfold	counterclockwise	practice	Guided	1	0.5	-0.25	10.73634	0.2202	-1.45107	-1.04966	0.847197798987559	0.173403	-2.171354	0.646451
Trial1	2	1	blindfold	counterclockwise	practice	Guided	1	0.5	-0.25	10.75635	0.22021	-1.45107	-1.04966	0.84719449682362	0.195453	-2.137499	0.639018
Trial1	2	1	blindfold	counterclockwise	practice	Guided	1	0.5	-0.25	10.77635	0.22022	-1.45108	-1.04966	0.847191189843792	0.164073	-2.226367	0.654566
Trial1	2	1	blindfold	counterclockwise	practice	Guided	1	0.5	-0.25	10.79634	0.22022	-1.45108	-1.04966	0.847191189843792	0.149753	-2.234831	0.683538
Trial1	2	1	blindfold	counterclockwise	practice	Guided	1	0.5	-0.25	10.81635	0.22023	-1.45109	-1.04966	0.84718788789028	0.172335	-2.222135	0.671494
Trial1	2	1	blindfold	counterclockwise	practice	Guided	1	0.5	-0.25	10.83635	0.22023	-1.45109	-1.04966	0.84718788789028	0.091976	-2.205208	0.677545
Trial1	2	1	blindfold	counterclockwise	practice	Guided	1	0.5	-0.25	10.85635	0.22023	-1.45109	-1.04966	0.84718788789028	0.0327	-2.095181	0.721931
Trial1	2	1	blindfold	counterclockwise	practice	Guided	1	0.5	-0.25	10.87634	0.22023	-1.45107	-1.04965	0.847178436086305	-0.043562	-2.010545	0.740578
Trial1	2	1	blindfold	counterclockwise	practice	Guided	1	0.5	-0.25	10.89635	0.22023	-1.45106	-1.04965	0.847178436086305	-0.021054	-2.014777	0.732871
Trial1	2	1	blindfold	counterclockwise	practice	Guided	1	0.5	-0.25	10.91635	0.22023	-1.45105	-1.04965	0.847178436086305	-0.043283	-2.019009	0.732182
Trial1	2	1	blindfold	counterclockwise	practice	Guided	1	0.5	-0.25	10.93634	0.22022	-1.45105	-1.04965	0.847181738076656	-0.0071769	-2.099413	0.716493
Trial1	2	1	blindfold	counterclockwise	practice	Guided	1	0.5	-0.25	10.95634	0.22022	-1.45105	-1.04965	0.847181738076656	0.050506	-2.103645	0.722483
Trial1	2	1	blindfold	counterclockwise	practice	Guided	1	0.5	-0.25	10.97635	0.22023	-1.45105	-1.04965	0.847178436086305	0.013985	-2.0444	0.750765
Trial1	2	1	blindfold	counterclockwise	practice	Guided	1	0.5	-0.25	10.99635	0.22023	-1.45105	-1.04965	0.847178436086305	-0.015857	-2.0444	0.70782
Trial1	2	1	blindfold	counterclockwise	practice	Guided	1	0.5	-0.25	11.01634	0.22023	-1.45105	-1.04965	0.847178436086305	-0.010107	-2.027473	0.665978
Trial1	2	1	blindfold	counterclockwise	practice	Guided	1	0.5	-0.25	11.03635	0.22022	-1.45104	-1.04964	0.847172398843236	-0.044098	-2.027473	0.757369
Trial1	2	1	blindfold	counterclockwise	practice	Guided	1	0.5	-0.25	11.05635	0.22022	-1.45104	-1.04964	0.847172398843236	-0.060166	-2.006314	0.845114
Trial1	2	1	blindfold	counterclockwise	practice	Guided	1	0.5	-0.25	11.07635	0.22022	-1.45103	-1.04963	0.84716283458111	-0.077276	-2.019009	0.823573
Trial1	2	1	blindfold	counterclockwise	practice	Guided	1	0.5	-0.25	11.09634	0.22022	-1.45103	-1.04963	0.84716283458111	-0.054235	-2.069791	0.785793
Trial1	2	1	blindfold	counterclockwise	practice	Guided	1	0.5	-0.25	11.11635	0.22022	-1.45103	-1.04963	0.84716283458111	-0.039315	-2.103645	0.749114
Trial1	2	1	blindfold	counterclockwise	practice	Guided	1	0.5	-0.25	11.13635	0.22021	-1.45103	-1.04963	0.847166141671624	-0.038912	-2.095181	0.73652
Trial1	2	1	blindfold	counterclockwise	practice	Guided	1	0.5	-0.25	11.15634	0.22021	-1.45103	-1.04963	0.847166141671624	-0.035238	-2.09095	0.761846
Trial1	2	1	blindfold	counterclockwise	practice	Guided	1	0.5	-0.25	11.17635	0.22021	-1.45103	-1.04963	0.847166141671624	-0.022795	-2.137499	0.791645
Trial1	2	1	blindfold	counterclockwise	practice	Guided	1	0.5	-0.25	11.19635	0.22021	-1.45104	-1.04962	0.847156802500174	-0.045292	-2.103645	0.799353
Trial1	2	1	blindfold	counterclockwise	practice	Guided	1	0.5	-0.25	11.21635	0.22021	-1.45104	-1.04962	0.847156802500174	-0.108327	-2.120572	0.822612
Trial1	2	1	blindfold	counterclockwise	practice	Guided	1	0.5	-0.25	11.23634	0.2202	-1.45104	-1.04961	0.847150653169132	-0.131579	-2.078254	0.855508
Trial1	2	1	blindfold	counterclockwise	practice	Guided	1	0.5	-0.25	11.25635	0.2202	-1.45104	-1.0496	0.847141201540134	-0.195244	-2.095181	0.899756
Trial1	2	1	blindfold	counterclockwise	practice	Guided	1	0.5	-0.25	11.27635	0.22019	-1.45104	-1.0496	0.847144499108009	-0.200749	-2.069791	0.937405
Trial1	2	1	blindfold	counterclockwise	practice	Guided	1	0.5	-0.25	11.29634	0.22018	-1.45104	-1.04959	0.847138350160239	-0.282059	-2.002082	0.976906
Trial1	2	1	blindfold	counterclockwise	practice	Guided	1	0.5	-0.25	11.31635	0.22017	-1.45104	-1.04958	0.847132201404217	-0.259763	-2.031704	0.977597
Trial1	2	1	blindfold	counterclockwise	practice	Guided	1	0.5	-0.25	11.33635	0.22017	-1.45103	-1.04958	0.847132201404217	-0.258536	-2.0444	0.939817
Trial1	2	1	blindfold	counterclockwise	practice	Guided	1	0.5	-0.25	11.35635	0.22016	-1.45103	-1.04958	0.847135504282866	-0.208514	-2.124804	0.90775
Trial1	2	1	blindfold	counterclockwise	practice	Guided	1	0.5	-0.25	11.37634	0.22015	-1.45104	-1.04958	0.847138812189208	-0.205938	-2.040168	0.827992
Trial1	2	1	blindfold	counterclockwise	practice	Guided	1	0.5	-0.25	11.39635	0.22014	-1.45104	-1.04958	0.847142115278283	-0.153169	-2.031704	0.820975
Trial1	2	1	blindfold	counterclockwise	practice	Guided	1	0.5	-0.25	11.41635	0.22014	-1.45103	-1.04958	0.847142115278283	-0.171836	-2.014777	0.879473
Trial1	2	1	blindfold	counterclockwise	practice	Guided	1	0.5	-0.25	11.43634	0.22014	-1.45103	-1.04958	0.847142115278283	-0.143813	-2.019009	0.838321
Trial1	2	1	blindfold	counterclockwise	practice	Guided	1	0.5	-0.25	11.45634	0.22013	-1.45103	-1.04958	0.847145418472492	-0.093424	-2.023241	0.793659
Trial1	2	1	blindfold	counterclockwise	practice	Guided	1	0.5	-0.25	11.47635	0.22013	-1.45103	-1.04958	0.847145418472492	-0.155381	-1.99785	0.779551
Trial1	2	1	blindfold	counterclockwise	practice	Guided	1	0.5	-0.25	11.49635	0.22012	-1.45102	-1.04958	0.847148716848805	-0.142005	-1.938605	0.78375
Trial1	2	1	blindfold	counterclockwise	practice	Guided	1	0.5	-0.25	11.51634	0.22012	-1.45102	-1.04958	0.847148716848805	-0.134768	-1.925909	0.838601
Trial1	2	1	blindfold	counterclockwise	practice	Guided	1	0.5	-0.25	11.53635	0.22011	-1.45101	-1.04958	0.847152025176304	-0.196866	-1.908982	0.832475
Trial1	2	1	blindfold	counterclockwise	practice	Guided	1	0.5	-0.25	11.55635	0.2201	-1.451	-1.04958	0.847155328685905	-0.210551	-1.866664	0.837639
Trial1	2	1	blindfold	counterclockwise	practice	Guided	1	0.5	-0.25	11.57634	0.22009	-1.45096	-1.04958	0.847158632300635	-0.188864	-1.773565	0.849409
Trial1	2	1	blindfold	counterclockwise	practice	Guided	1	0.5	-0.25	11.59634	0.22008	-1.45094	-1.04958	0.847161936020492	-0.218257	-1.773565	0.810802
Trial1	2	1	blindfold	counterclockwise	practice	Guided	1	0.5	-0.25	11.61635	0.22007	-1.45093	-1.04958	0.847165239845474	-0.227356	-1.777796	0.810806
Trial1	2	1	blindfold	counterclockwise	practice	Guided	1	0.5	-0.25	11.63635	0.22006	-1.45093	-1.04958	0.84716854869955	-0.199189	-1.773565	0.773576
Trial1	2	1	blindfold	counterclockwise	practice	Guided	1	0.5	-0.25	11.65634	0.22006	-1.45092	-1.04959	0.847177999786727	-0.217057	-1.773565	0.777225
Trial1	2	1	blindfold	counterclockwise	practice	Guided	1	0.5	-0.25	11.67635	0.22005	-1.45092	-1.04959	0.847181303785255	-0.218521	-1.769333	0.827604
Trial1	2	1	blindfold	counterclockwise	practice	Guided	1	0.5	-0.25	11.69635	0.22004	-1.45091	-1.04959	0.847184602964678	-0.194022	-1.777796	0.756928
Trial1	2	1	blindfold	counterclockwise	practice	Guided	1	0.5	-0.25	11.71635	0.22003	-1.45091	-1.04959	0.84718790717329	-0.216712	-1.756637	0.773035
Trial1	2	1	blindfold	counterclockwise	practice	Guided	1	0.5	-0.25	11.73634	0.22003	-1.4509	-1.0496	0.847197358162868	-0.246766	-1.722783	0.738489
Trial1	2	1	blindfold	counterclockwise	practice	Guided	1	0.5	-0.25	11.75635	0.22002	-1.45089	-1.0496	0.847200667364223	-0.203391	-1.676233	0.777651
Trial1	2	1	blindfold	counterclockwise	practice	Guided	1	0.5	-0.25	11.77635	0.22	-1.45088	-1.0496	0.847207276233625	-0.221067	-1.710088	0.810275
Trial1	2	1	blindfold	counterclockwise	practice	Guided	1	0.5	-0.25	11.79634	0.21999	-1.45088	-1.0496	0.847210580825999	-0.197472	-1.714319	0.739462
Trial1	2	1	blindfold	counterclockwise	practice	Guided	1	0.5	-0.25	11.81635	0.21999	-1.45088	-1.0496	0.847210580825999	-0.256675	-1.701624	0.780204
Trial1	2	1	blindfold	counterclockwise	practice	Guided	1	0.5	-0.25	11.83635	0.21998	-1.45088	-1.04961	0.847223336341621	-0.159975	-1.735478	0.678147
Trial1	2	1	blindfold	counterclockwise	practice	Guided	1	0.5	-0.25	11.85635	0.21998	-1.45088	-1.04961	0.847223336341621	-0.152986	-1.756637	0.741393
Trial1	2	1	blindfold	counterclockwise	practice	Guided	1	0.5	-0.25	11.87634	0.21997	-1.45088	-1.04961	0.847226646032567	-0.191896	-1.735478	0.706573
Trial1	2	1	blindfold	counterclockwise	practice	Guided	1	0.5	-0.25	11.89635	0.21997	-1.45088	-1.04962	0.847236096826713	-0.159684	-1.731247	0.673954
Trial1	2	1	blindfold	counterclockwise	practice	Guided	1	0.5	-0.25	11.91635	0.21996	-1.45087	-1.04962	0.847239396735532	-0.195875	-1.731247	0.693844
Trial1	2	1	blindfold	counterclockwise	practice	Guided	1	0.5	-0.25	11.93634	0.21996	-1.45087	-1.04963	0.847248734996551	-0.234684	-1.705856	0.654824
Trial1	2	1	blindfold	counterclockwise	practice	Guided	1	0.5	-0.25	11.95634	0.21995	-1.45087	-1.04963	0.84725203989921	-0.220633	-1.684697	0.634251
Trial1	2	1	blindfold	counterclockwise	practice	Guided	1	0.5	-0.25	11.97635	0.21994	-1.45087	-1.04963	0.847255344906974	-0.195674	-1.680465	0.693989
Trial1	2	1	blindfold	counterclockwise	practice	Guided	1	0.5	-0.25	11.99635	0.21994	-1.45087	-1.04964	0.847264908124807	-0.167519	-1.73971	0.648501
Trial1	2	1	blindfold	counterclockwise	practice	Guided	1	0.5	-0.25	12.01634	0.21993	-1.45087	-1.04964	0.847268218126046	-0.118043	-1.765101	0.62063
Trial1	2	1	blindfold	counterclockwise	practice	Guided	1	0.5	-0.25	12.03635	0.21993	-1.45087	-1.04965	0.847277556303285	-0.148241	-1.773565	0.602875
Trial1	2	1	blindfold	counterclockwise	practice	Guided	1	0.5	-0.25	12.05635	0.21993	-1.45087	-1.04966	0.847287007001537	-0.093409	-1.752406	0.55835
Trial1	2	1	blindfold	counterclockwise	practice	Guided	1	0.5	-0.25	12.07634	0.21992	-1.45087	-1.04966	0.847290312109066	-0.123437	-1.718551	0.523804
Trial1	2	1	blindfold	counterclockwise	practice	Guided	1	0.5	-0.25	12.09634	0.21992	-1.45087	-1.04967	0.847299762783384	-0.150344	-1.69316	0.531377
Trial1	2	1	blindfold	counterclockwise	practice	Guided	1	0.5	-0.25	12.11635	0.21991	-1.45086	-1.04967	0.847303067959146	-0.145988	-1.672001	0.539361
Trial1	2	1	blindfold	counterclockwise	practice	Guided	1	0.5	-0.25	12.13635	0.21991	-1.45086	-1.04968	0.84731251860953	-0.135883	-1.684697	0.498196
Trial1	2	1	blindfold	counterclockwise	practice	Guided	1	0.5	-0.25	12.15634	0.2199	-1.45086	-1.04969	0.847325274479974	-0.202427	-1.688929	0.491857
Trial1	2	1	blindfold	counterclockwise	practice	Guided	1	0.5	-0.25	12.17635	0.21989	-1.45086	-1.0497	0.847338030394713	-0.189387	-1.705856	0.487851
Trial1	2	1	blindfold	counterclockwise	practice	Guided	1	0.5	-0.25	12.19635	0.21989	-1.45086	-1.0497	0.847338030394713	-0.214731	-1.701624	0.461882
Trial1	2	1	blindfold	counterclockwise	practice	Guided	1	0.5	-0.25	12.21635	0.21988	-1.45086	-1.04971	0.847350781427671	-0.138166	-1.705856	0.434714
Trial1	2	1	blindfold	counterclockwise	practice	Guided	1	0.5	-0.25	12.23634	0.21988	-1.45086	-1.04971	0.847350781427671	-0.103841	-1.714319	0.477673
Trial1	2	1	blindfold	counterclockwise	practice	Guided	1	0.5	-0.25	12.25635	0.21988	-1.45086	-1.04972	0.847360119512123	-0.085369	-1.714319	0.457102
Trial1	2	1	blindfold	counterclockwise	practice	Guided	1	0.5	-0.25	12.27635	0.21987	-1.45085	-1.04972	0.84736342985039	-0.051574	-1.684697	0.516795
Trial1	2	1	blindfold	counterclockwise	practice	Guided	1	0.5	-0.25	12.29634	0.21987	-1.45085	-1.04972	0.84736342985039	-0.046082	-1.714319	0.483272
Trial1	2	1	blindfold	counterclockwise	practice	Guided	1	0.5	-0.25	12.31635	0.21987	-1.45085	-1.04973	0.847372992924652	-0.041621	-1.714319	0.483357
Trial1	2	1	blindfold	counterclockwise	practice	Guided	1	0.5	-0.25	12.33635	0.21987	-1.45085	-1.04973	0.847372992924652	-0.055983	-1.672001	0.516476
Trial1	2	1	blindfold	counterclockwise	practice	Guided	1	0.5	-0.25	12.35635	0.21987	-1.45085	-1.04973	0.847372992924652	-0.139946	-1.663538	0.497072
Trial1	2	1	blindfold	counterclockwise	practice	Guided	1	0.5	-0.25	12.37634	0.21986	-1.45085	-1.04973	0.847376298404683	-0.0699	-1.663538	0.536987
Trial1	2	1	blindfold	counterclockwise	practice	Guided	1	0.5	-0.25	12.39635	0.21986	-1.45084	-1.04973	0.847376298404683	-0.011938	-1.688929	0.534577
Trial1	2	1	blindfold	counterclockwise	practice	Guided	1	0.5	-0.25	12.41635	0.21986	-1.45085	-1.04973	0.847376298404683	0.0091339	-1.718551	0.581443
Trial1	2	1	blindfold	counterclockwise	practice	Guided	1	0.5	-0.25	12.43634	0.21986	-1.45085	-1.04973	0.847376298404683	-0.039143	-1.714319	0.550544
Trial1	2	1	blindfold	counterclockwise	practice	Guided	1	0.5	-0.25	12.45634	0.21986	-1.45085	-1.04973	0.847376298404683	-0.043584	-1.684697	0.550407
Trial1	2	1	blindfold	counterclockwise	practice	Guided	1	0.5	-0.25	12.47635	0.21986	-1.45084	-1.04972	0.847366735367725	-0.102799	-1.638147	0.615508
Trial1	2	1	blindfold	counterclockwise	practice	Guided	1	0.5	-0.25	12.49635	0.21985	-1.45084	-1.04972	0.847370040990146	-0.104977	-1.625452	0.640834
Trial1	2	1	blindfold	counterclockwise	practice	Guided	1	0.5	-0.25	12.51634	0.21985	-1.45084	-1.04971	0.847360703015031	-0.091607	-1.595829	0.666573
Trial1	2	1	blindfold	counterclockwise	practice	Guided	1	0.5	-0.25	12.53635	0.21985	-1.45083	-1.04971	0.847360703015031	-0.051037	-1.646611	0.64751
Trial1	2	1	blindfold	counterclockwise	practice	Guided	1	0.5	-0.25	12.55635	0.21984	-1.45083	-1.04971	0.847364013705668	-0.067646	-1.714319	0.612688
Trial1	2	1	blindfold	counterclockwise	practice	Guided	1	0.5	-0.25	12.57634	0.21984	-1.45084	-1.04971	0.847364013705668	-0.049574	-1.701624	0.604843
Trial1	2	1	blindfold	counterclockwise	practice	Guided	1	0.5	-0.25	12.59634	0.21984	-1.45084	-1.04971	0.847364013705668	-0.081867	-1.684697	0.641663
Trial1	2	1	blindfold	counterclockwise	practice	Guided	1	0.5	-0.25	12.61635	0.21984	-1.45084	-1.0497	0.84735456327461	-0.127104	-1.676233	0.666301
Trial1	2	1	blindfold	counterclockwise	practice	Guided	1	0.5	-0.25	12.63635	0.21983	-1.45084	-1.0497	0.847357869180657	-0.113863	-1.680465	0.647997
Trial1	2	1	blindfold	counterclockwise	practice	Guided	1	0.5	-0.25	12.65634	0.21983	-1.45084	-1.0497	0.847357869180657	-0.153475	-1.646611	0.656256
Trial1	2	1	blindfold	counterclockwise	practice	Guided	1	0.5	-0.25	12.67635	0.21982	-1.45084	-1.04969	0.847351724847408	-0.132725	-1.672001	0.707322
Trial1	2	1	blindfold	counterclockwise	practice	Guided	1	0.5	-0.25	12.69635	0.21982	-1.45084	-1.04969	0.847351724847408	-0.095944	-1.714319	0.670641
Trial1	2	1	blindfold	counterclockwise	practice	Guided	1	0.5	-0.25	12.71635	0.21982	-1.45084	-1.04969	0.847351724847408	-0.051182	-1.756637	0.663622
Trial1	2	1	blindfold	counterclockwise	practice	Guided	1	0.5	-0.25	12.73634	0.21982	-1.45084	-1.04969	0.847351724847408	-0.095641	-1.73971	0.662247
Trial1	2	1	blindfold	counterclockwise	practice	Guided	1	0.5	-0.25	12.75635	0.21981	-1.45085	-1.04969	0.847355026073214	-0.1116	-1.722783	0.602925
Trial1	2	1	blindfold	counterclockwise	practice	Guided	1	0.5	-0.25	12.77635	0.21981	-1.45085	-1.04968	0.84734557577859	-0.127635	-1.672001	0.690671
Trial1	2	1	blindfold	counterclockwise	practice	Guided	1	0.5	-0.25	12.79634	0.21981	-1.45084	-1.04968	0.84734557577859	-0.132576	-1.638147	0.707326
Trial1	2	1	blindfold	counterclockwise	practice	Guided	1	0.5	-0.25	12.81635	0.2198	-1.45084	-1.04968	0.847348882073477	-0.149169	-1.646611	0.668995
Trial1	2	1	blindfold	counterclockwise	practice	Guided	1	0.5	-0.25	12.83635	0.2198	-1.45084	-1.04968	0.847348882073477	-0.113691	-1.659306	0.674294
Trial1	2	1	blindfold	counterclockwise	practice	Guided	1	0.5	-0.25	12.85635	0.2198	-1.45084	-1.04968	0.847348882073477	-0.056628	-1.659306	0.701271
Trial1	2	1	blindfold	counterclockwise	practice	Guided	1	0.5	-0.25	12.87634	0.2198	-1.45084	-1.04968	0.847348882073477	0.00095089	-1.655074	0.711456
Trial1	2	1	blindfold	counterclockwise	practice	Guided	1	0.5	-0.25	12.89635	0.2198	-1.45084	-1.04967	0.847339431828667	-0.056606	-1.650842	0.701272
Trial1	2	1	blindfold	counterclockwise	practice	Guided	1	0.5	-0.25	12.91635	0.21979	-1.45084	-1.04967	0.847342738265512	-0.055948	-1.646611	0.680282
Trial1	2	1	blindfold	counterclockwise	practice	Guided	1	0.5	-0.25	12.93634	0.21979	-1.45084	-1.04967	0.847342738265512	-0.115183	-1.62122	0.724672
Trial1	2	1	blindfold	counterclockwise	practice	Guided	1	0.5	-0.25	12.95634	0.21979	-1.45083	-1.04966	0.847333288070519	-0.088996	-1.629683	0.74229
Trial1	2	1	blindfold	counterclockwise	practice	Guided	1	0.5	-0.25	12.97635	0.21979	-1.45083	-1.04966	0.847333288070519	-0.080845	-1.659306	0.793768
Trial1	2	1	blindfold	counterclockwise	practice	Guided	1	0.5	-0.25	12.99635	0.21979	-1.45083	-1.04965	0.847323837888466	-0.081481	-1.688929	0.788745
Trial1	2	1	blindfold	counterclockwise	practice	Guided	1	0.5	-0.25	13.01634	0.21978	-1.45083	-1.04965	0.84732714943212	-0.069552	-1.688929	0.835336
Trial1	2	1	blindfold	counterclockwise	practice	Guided	1	0.5	-0.25	13.03635	0.21978	-1.45083	-1.04964	0.847317811801441	-0.082362	-1.676233	0.818132
Trial1	2	1	blindfold	counterclockwise	practice	Guided	1	0.5	-0.25	13.05635	0.21978	-1.45083	-1.04964	0.847317811801441	-0.096339	-1.688929	0.83871
Trial1	2	1	blindfold	counterclockwise	practice	Guided	1	0.5	-0.25	13.07634	0.21978	-1.45084	-1.04963	0.84730824918071	-0.055763	-1.794724	0.809737
Trial1	2	1	blindfold	counterclockwise	practice	Guided	1	0.5	-0.25	13.09634	0.21978	-1.45084	-1.04963	0.84730824918071	-0.04975	-1.769333	0.772918
Trial1	2	1	blindfold	counterclockwise	practice	Guided	1	0.5	-0.25	13.11635	0.21977	-1.45084	-1.04963	0.847311555975393	-0.015066	-1.756637	0.803405
Trial1	2	1	blindfold	counterclockwise	practice	Guided	1	0.5	-0.25	13.13635	0.21977	-1.45085	-1.04962	0.847302218406734	0.011099	-1.752406	0.821022
Trial1	2	1	blindfold	counterclockwise	practice	Guided	1	0.5	-0.25	13.15634	0.21977	-1.45085	-1.04962	0.847302218406734	0.018686	-1.743942	0.863276
Trial1	2	1	blindfold	counterclockwise	practice	Guided	1	0.5	-0.25	13.17635	0.21978	-1.45086	-1.04961	0.847289461482108	0.095415	-1.845505	0.82783
Trial1	2	1	blindfold	counterclockwise	practice	Guided	1	0.5	-0.25	13.19635	0.21978	-1.45087	-1.04961	0.847289461482108	0.099568	-1.887823	0.823356
Trial1	2	1	blindfold	counterclockwise	practice	Guided	1	0.5	-0.25	13.21635	0.21979	-1.45089	-1.04961	0.847286149791154	0.103586	-1.866664	0.849094
Trial1	2	1	blindfold	counterclockwise	practice	Guided	1	0.5	-0.25	13.23634	0.21979	-1.45089	-1.04961	0.847286149791154	-0.012209	-1.858201	0.849715
Trial1	2	1	blindfold	counterclockwise	practice	Guided	1	0.5	-0.25	13.25635	0.21979	-1.45089	-1.0496	0.847276699673662	-0.016793	-1.782028	0.853776
Trial1	2	1	blindfold	counterclockwise	practice	Guided	1	0.5	-0.25	13.27635	0.21978	-1.45089	-1.0496	0.847280011401553	-0.097611	-1.73971	0.876489
Trial1	2	1	blindfold	counterclockwise	practice	Guided	1	0.5	-0.25	13.29634	0.21978	-1.45089	-1.04959	0.847270561333942	-0.075871	-1.710088	0.893969
Trial1	2	1	blindfold	counterclockwise	practice	Guided	1	0.5	-0.25	13.31635	0.21978	-1.45089	-1.04959	0.847270561333942	-0.107122	-1.743942	0.897205
Trial1	2	1	blindfold	counterclockwise	practice	Guided	1	0.5	-0.25	13.33635	0.21978	-1.45088	-1.04959	0.847270561333942	-0.029424	-1.718551	0.832375
Trial1	2	1	blindfold	counterclockwise	practice	Guided	1	0.5	-0.25	13.35635	0.21978	-1.45088	-1.04959	0.847270561333942	0.002493	-1.731247	0.80815
Trial1	2	1	blindfold	counterclockwise	practice	Guided	1	0.5	-0.25	13.37634	0.21978	-1.45088	-1.0496	0.847280011401553	0.034513	-1.718551	0.779726
Trial1	2	1	blindfold	counterclockwise	practice	Guided	1	0.5	-0.25	13.39635	0.21978	-1.45088	-1.0496	0.847280011401553	0.022968	-1.731247	0.725426
Trial1	2	1	blindfold	counterclockwise	practice	Guided	1	0.5	-0.25	13.41635	0.21978	-1.45088	-1.0496	0.847280011401553	0.076843	-1.731247	0.705399
Trial1	2	1	blindfold	counterclockwise	practice	Guided	1	0.5	-0.25	13.43634	0.21978	-1.45088	-1.04961	0.847289461482108	0.068829	-1.752406	0.675737
Trial1	2	1	blindfold	counterclockwise	practice	Guided	1	0.5	-0.25	13.45634	0.21978	-1.45088	-1.04961	0.847289461482108	0.113669	-1.756637	0.664517
Trial1	2	1	blindfold	counterclockwise	practice	Guided	1	0.5	-0.25	13.47635	0.21979	-1.45088	-1.04962	0.847295599921591	0.035532	-1.765101	0.741939
Trial1	2	1	blindfold	counterclockwise	practice	Guided	1	0.5	-0.25	13.49635	0.21979	-1.45088	-1.04962	0.847295599921591	0.025711	-1.714319	0.77105
Trial1	2	1	blindfold	counterclockwise	practice	Guided	1	0.5	-0.25	13.51634	0.21979	-1.45088	-1.04962	0.847295599921591	-0.02689	-1.731247	0.744211
Trial1	2	1	blindfold	counterclockwise	practice	Guided	1	0.5	-0.25	13.53635	0.21979	-1.45087	-1.04962	0.847295599921591	-0.053444	-1.718551	0.739188
Trial1	2	1	blindfold	counterclockwise	practice	Guided	1	0.5	-0.25	13.55635	0.21979	-1.45087	-1.04962	0.847295599921591	-0.044278	-1.714319	0.731068
Trial1	2	1	blindfold	counterclockwise	practice	Guided	1	0.5	-0.25	13.57634	0.21979	-1.45087	-1.04962	0.847295599921591	-0.0029478	-1.735478	0.690325
Trial1	2	1	blindfold	counterclockwise	practice	Guided	1	0.5	-0.25	13.59634	0.21979	-1.45087	-1.04963	0.847304937563187	0.046103	-1.756637	0.68764
Trial1	2	1	blindfold	counterclockwise	practice	Guided	1	0.5	-0.25	13.61635	0.21979	-1.45087	-1.04963	0.847304937563187	0.036935	-1.790492	0.695761
Trial1	2	1	blindfold	counterclockwise	practice	Guided	1	0.5	-0.25	13.63635	0.21979	-1.45087	-1.04963	0.847304937563187	0.044382	-1.782028	0.742488
Trial1	2	1	blindfold	counterclockwise	practice	Guided	1	0.5	-0.25	13.65634	0.21979	-1.45087	-1.04963	0.847304937563187	0.040956	-1.731247	0.708491
Trial1	2	1	blindfold	counterclockwise	practice	Guided	1	0.5	-0.25	13.67635	0.21979	-1.45087	-1.04963	0.847304937563187	0.021317	-1.655074	0.766712
Trial1	2	1	blindfold	counterclockwise	practice	Guided	1	0.5	-0.25	13.69635	0.21979	-1.45087	-1.04963	0.847304937563187	0.020658	-1.659306	0.787701
Trial1	2	1	blindfold	counterclockwise	practice	Guided	1	0.5	-0.25	13.71635	0.21979	-1.45086	-1.04963	0.847304937563187	0.016328	-1.714319	0.783366
Trial1	2	1	blindfold	counterclockwise	practice	Guided	1	0.5	-0.25	13.73634	0.21979	-1.45086	-1.04962	0.847295599921591	0.07098	-1.727015	0.743035
Trial1	2	1	blindfold	counterclockwise	practice	Guided	1	0.5	-0.25	13.75635	0.21979	-1.45086	-1.04962	0.847295599921591	0.069653	-1.718551	0.785014
Trial1	2	1	blindfold	counterclockwise	practice	Guided	1	0.5	-0.25	13.77635	0.2198	-1.45086	-1.04963	0.847301630978831	0.092991	-1.727015	0.747918
Trial1	2	1	blindfold	counterclockwise	practice	Guided	1	0.5	-0.25	13.79634	0.2198	-1.45086	-1.04963	0.847301630978831	0.092435	-1.756637	0.764709
Trial1	2	1	blindfold	counterclockwise	practice	Guided	1	0.5	-0.25	13.81635	0.2198	-1.45086	-1.04963	0.847301630978831	0.097885	-1.756637	0.731261
Trial1	2	1	blindfold	counterclockwise	practice	Guided	1	0.5	-0.25	13.83635	0.21981	-1.45087	-1.04963	0.847298324499562	0.071687	-1.748174	0.713643
Trial1	2	1	blindfold	counterclockwise	practice	Guided	1	0.5	-0.25	13.85635	0.21981	-1.45087	-1.04963	0.847298324499562	0.035822	-1.743942	0.720938
Trial1	2	1	blindfold	counterclockwise	practice	Guided	1	0.5	-0.25	13.87634	0.21981	-1.45086	-1.04963	0.847298324499562	0.0011305	-1.718551	0.690451
Trial1	2	1	blindfold	counterclockwise	practice	Guided	1	0.5	-0.25	13.89635	0.21981	-1.45087	-1.04963	0.847298324499562	-0.029226	-1.743942	0.672147
Trial1	2	1	blindfold	counterclockwise	practice	Guided	1	0.5	-0.25	13.91635	0.21981	-1.45087	-1.04964	0.847307887232302	-0.010268	-1.837042	0.627069
Trial1	2	1	blindfold	counterclockwise	practice	Guided	1	0.5	-0.25	13.93634	0.21981	-1.45087	-1.04964	0.847307887232302	0.040592	-1.841273	0.565611
Trial1	2	1	blindfold	counterclockwise	practice	Guided	1	0.5	-0.25	13.95634	0.21981	-1.45088	-1.04966	0.847326675228159	0.11761	-1.870896	0.521771
Trial1	2	1	blindfold	counterclockwise	practice	Guided	1	0.5	-0.25	13.97635	0.21982	-1.45091	-1.04968	0.847342274515965	0.183831	-1.955532	0.393385
Trial1	2	1	blindfold	counterclockwise	practice	Guided	1	0.5	-0.25	13.99635	0.21983	-1.45093	-1.0497	0.847357869180657	0.13771	-1.99785	0.299412
Trial1	2	1	blindfold	counterclockwise	practice	Guided	1	0.5	-0.25	14.01634	0.21984	-1.45095	-1.04971	0.847364013705668	0.148641	-1.959764	0.232455
Trial1	2	1	blindfold	counterclockwise	practice	Guided	1	0.5	-0.25	14.03635	0.21984	-1.45095	-1.04972	0.8473733516443	0.0096945	-1.87936	0.261714
Trial1	2	1	blindfold	counterclockwise	practice	Guided	1	0.5	-0.25	14.05635	0.21983	-1.45094	-1.04969	0.847348418799405	-0.21001	-1.625452	0.456519
Trial1	2	1	blindfold	counterclockwise	practice	Guided	1	0.5	-0.25	14.07634	0.21965	-1.4507	-1.0496	0.847323014291759	-0.881953	-0.956827	0.894689
Trial1	2	1	blindfold	counterclockwise	practice	Guided	1	0.5	-0.25	14.09634	0.21901	-1.45052	-1.04955	0.847487861525064	-1.101578	-0.808714	0.928977
Trial1	2	1	blindfold	counterclockwise	practice	Guided	1	0.5	-0.25	14.11635	0.2178	-1.45041	-1.04953	0.84787092922134	-0.856828	-0.817178	0.940961
Trial1	2	1	blindfold	counterclockwise	practice	Guided	1	0.5	-0.25	14.13635	0.21599	-1.4504	-1.04955	0.848493941609742	-0.447096	-0.965291	0.945221
Trial1	2	1	blindfold	counterclockwise	practice	Guided	1	0.5	-0.25	14.15634	0.21425	-1.45048	-1.04973	0.849247452922669	-0.217296	-1.346153	0.716944
Trial1	2	1	blindfold	counterclockwise	practice	Guided	1	0.5	-0.25	14.17635	0.21148	-1.45081	-1.04983	0.850277460543823	0.077223	-1.773565	0.255064
Trial1	2	1	blindfold	counterclockwise	practice	Guided	1	0.5	-0.25	14.19635	0.21093	-1.45088	-1.04986	0.850492499299604	0.108385	-1.663538	0.112667
Trial1	2	1	blindfold	counterclockwise	practice	Guided	1	0.5	-0.25	14.21635	0.21086	-1.45086	-1.04987	0.850525707868144	0.04942	-1.604293	0.140699
Trial1	2	1	blindfold	counterclockwise	practice	Guided	1	0.5	-0.25	14.23634	0.21086	-1.45082	-1.04986	0.850516290684435	0.177972	-1.460411	0.308328
Trial1	2	1	blindfold	counterclockwise	practice	Guided	1	0.5	-0.25	14.25635	0.21087	-1.45076	-1.04981	0.850465805700939	0.216295	-1.375775	0.515249
Trial1	2	1	blindfold	counterclockwise	practice	Guided	1	0.5	-0.25	14.27635	0.21091	-1.45069	-1.04976	0.850405235458649	0.123179	-1.282676	0.824062
Trial1	2	1	blindfold	counterclockwise	practice	Guided	1	0.5	-0.25	14.29634	0.21092	-1.45066	-1.0497	0.850345445276234	-0.089263	-1.113404	0.927013
Trial1	2	1	blindfold	counterclockwise	practice	Guided	1	0.5	-0.25	14.31635	0.21089	-1.4506	-1.04961	0.85027099701911	-0.301392	-0.825641	1.004118
Trial1	2	1	blindfold	counterclockwise	practice	Guided	1	0.5	-0.25	14.33635	0.21078	-1.45046	-1.04953	0.850233191070573	-0.414869	-0.504025	1.076389
Trial1	2	1	blindfold	counterclockwise	practice	Guided	1	0.5	-0.25	14.35635	0.21051	-1.45032	-1.04948	0.850277989721903	-0.394556	-0.381184	1.00137
Trial1	2	1	blindfold	counterclockwise	practice	Guided	1	0.5	-0.25	14.37634	0.2096	-1.45022	-1.0495	0.850607071912156	-0.069587	-0.59684	1.011
Trial1	2	1	blindfold	counterclockwise	practice	Guided	1	0.5	-0.25	14.39635	0.20934	-1.45029	-1.04953	0.850724103216679	0.109464	-0.88037	0.827191
Trial1	2	1	blindfold	counterclockwise	practice	Guided	1	0.5	-0.25	14.41635	0.20935	-1.45038	-1.04959	0.850777041493498	0.288941	-1.070801	0.626584
Trial1	2	1	blindfold	counterclockwise	practice	Guided	1	0.5	-0.25	14.43634	0.20942	-1.45047	-1.04966	0.850818896021039	0.380893	-1.117351	0.524233
Trial1	2	1	blindfold	counterclockwise	practice	Guided	1	0.5	-0.25	14.45634	0.20957	-1.45054	-1.04975	0.850852276777144	0.529426	-1.134278	0.46546
Trial1	2	1	blindfold	counterclockwise	practice	Guided	1	0.5	-0.25	14.47635	0.2103	-1.45058	-1.04978	0.850631622463478	0.645315	-1.176596	0.460246
Trial1	2	1	blindfold	counterclockwise	practice	Guided	1	0.5	-0.25	14.49635	0.21102	-1.45058	-1.04979	0.850396100794409	0.598319	-1.23161	0.391598
Trial1	2	1	blindfold	counterclockwise	practice	Guided	1	0.5	-0.25	14.51634	0.21188	-1.45061	-1.04979	0.850104240077167	0.504222	-1.244305	0.388942
Trial1	2	1	blindfold	counterclockwise	practice	Guided	1	0.5	-0.25	14.53635	0.21291	-1.45062	-1.04976	0.849727423108222	0.514983	-1.197755	0.49412
Trial1	2	1	blindfold	counterclockwise	practice	Guided	1	0.5	-0.25	14.55635	0.21401	-1.45061	-1.0497	0.849299949809299	0.574646	-1.163901	0.580027
Trial1	2	1	blindfold	counterclockwise	practice	Guided	1	0.5	-0.25	14.57634	0.21665	-1.45056	-1.04968	0.848395732835019	0.416782	-1.121583	0.638471
Trial1	2	1	blindfold	counterclockwise	practice	Guided	1	0.5	-0.25	14.59634	0.21809	-1.45056	-1.04967	0.847906438161222	0.22923	-1.113119	0.649613
Trial1	2	1	blindfold	counterclockwise	practice	Guided	1	0.5	-0.25	14.61635	0.21934	-1.45055	-1.04964	0.847463423321891	0.071446	-1.007324	0.707821
Trial1	2	1	blindfold	counterclockwise	practice	Guided	1	0.5	-0.25	14.63635	0.22032	-1.45051	-1.04961	0.847111022096575	-0.042327	-0.922688	0.784147
Trial1	2	1	blindfold	counterclockwise	practice	Guided	1	0.5	-0.25	14.65634	0.22091	-1.45047	-1.04957	0.846878596553936	0.018053	-0.897297	0.84485
Trial1	2	1	blindfold	counterclockwise	practice	Guided	1	0.5	-0.25	14.67635	0.22126	-1.45048	-1.04958	0.846772769141511	0.08611	-1.09196	0.824829
Trial1	2	1	blindfold	counterclockwise	practice	Guided	1	0.5	-0.25	14.69635	0.22126	-1.4505	-1.04958	0.846772769141511	0.075089	-1.142742	0.724769
Trial1	2	1	blindfold	counterclockwise	practice	Guided	1	0.5	-0.25	14.71635	0.22127	-1.45051	-1.0496	0.84678838893229	0.011882	-1.146974	0.613544
Trial1	2	1	blindfold	counterclockwise	practice	Guided	1	0.5	-0.25	14.73634	0.22126	-1.45052	-1.04961	0.846801135693635	-0.099698	-1.049642	0.47559
Trial1	2	1	blindfold	counterclockwise	practice	Guided	1	0.5	-0.25	14.75635	0.22126	-1.45052	-1.04963	0.84681993422632	-0.051935	-1.032715	0.514862
Trial1	2	1	blindfold	counterclockwise	practice	Guided	1	0.5	-0.25	14.77635	0.22126	-1.45052	-1.04964	0.846829502361231	-0.03019	-1.104656	0.532197
Trial1	2	1	blindfold	counterclockwise	practice	Guided	1	0.5	-0.25	14.79634	0.22126	-1.45053	-1.04966	0.846848300970433	-0.014356	-1.163901	0.452743
Trial1	2	1	blindfold	counterclockwise	practice	Guided	1	0.5	-0.25	14.81635	0.22126	-1.45053	-1.04969	0.846876667829998	-0.031492	-1.163901	0.288219
Trial1	2	1	blindfold	counterclockwise	practice	Guided	1	0.5	-0.25	14.83635	0.22126	-1.45055	-1.04972	0.846904922237414	0.019139	-1.18506	0.235093
Trial1	2	1	blindfold	counterclockwise	practice	Guided	1	0.5	-0.25	14.85635	0.22126	-1.45056	-1.04976	0.846942745049699	0.064395	-1.244305	0.211228
Trial1	2	1	blindfold	counterclockwise	practice	Guided	1	0.5	-0.25	14.87634	0.22127	-1.45059	-1.04978	0.846958365962164	0.256889	-1.278159	0.175106
Trial1	2	1	blindfold	counterclockwise	practice	Guided	1	0.5	-0.25	14.89635	0.22129	-1.45061	-1.04981	0.846980045121253	0.301557	-1.316246	0.162883
Trial1	2	1	blindfold	counterclockwise	practice	Guided	1	0.5	-0.25	14.91635	0.22132	-1.45063	-1.04983	0.846989082150106	0.324495	-1.307782	0.143515
Trial1	2	1	blindfold	counterclockwise	practice	Guided	1	0.5	-0.25	14.93634	0.22136	-1.45065	-1.04985	0.846994831252947	0.347556	-1.320477	0.114786
Trial1	2	1	blindfold	counterclockwise	practice	Guided	1	0.5	-0.25	14.95634	0.22138	-1.45065	-1.04987	0.847007170332545	0.271202	-1.312014	0.128917
Trial1	2	1	blindfold	counterclockwise	practice	Guided	1	0.5	-0.25	14.97635	0.22141	-1.45064	-1.04989	0.84701621168151	0.29329	-1.252769	-0.0088204
Trial1	2	1	blindfold	counterclockwise	practice	Guided	1	0.5	-0.25	14.99635	0.22144	-1.45063	-1.04996	0.847072434761911	0.368676	-1.286623	-0.145117
Trial1	2	1	blindfold	counterclockwise	practice	Guided	1	0.5	-0.25	15.01634	0.22155	-1.45065	-1.05006	0.84713072112918	0.451112	-1.39665	-0.222331
Trial1	2	1	blindfold	counterclockwise	practice	Guided	1	0.5	-0.25	15.03635	0.2218	-1.45069	-1.05014	0.847124020613585	0.589869	-1.464359	-0.390168
Trial1	2	1	blindfold	counterclockwise	practice	Guided	1	0.5	-0.25	15.05635	0.22216	-1.45073	-1.05026	0.84711926638995	0.548163	-1.56169	-0.479579
Trial1	2	1	blindfold	counterclockwise	practice	Guided	1	0.5	-0.25	15.07634	0.22321	-1.45082	-1.0503	0.846813316858885	0.592876	-1.688644	-0.625162
Trial1	2	1	blindfold	counterclockwise	practice	Guided	1	0.5	-0.25	15.09634	0.2238	-1.45085	-1.05033	0.846649050977771	0.545986	-1.730962	-0.689621
Trial1	2	1	blindfold	counterclockwise	practice	Guided	1	0.5	-0.25	15.11635	0.22444	-1.45087	-1.05035	0.846459303628807	0.520363	-1.769048	-0.741075
Trial1	2	1	blindfold	counterclockwise	practice	Guided	1	0.5	-0.25	15.13635	0.22501	-1.45089	-1.05038	0.846302330700046	0.49967	-1.811366	-0.775041
Trial1	2	1	blindfold	counterclockwise	practice	Guided	1	0.5	-0.25	15.15634	0.22551	-1.45091	-1.05043	0.846187354842112	0.46171	-1.917161	-0.843443
Trial1	2	1	blindfold	counterclockwise	practice	Guided	1	0.5	-0.25	15.17635	0.22612	-1.451	-1.05044	0.845999040614341	0.500598	-2.107592	-0.951424
Trial1	2	1	blindfold	counterclockwise	practice	Guided	1	0.5	-0.25	15.19635	0.22624	-1.45103	-1.05044	0.845960195446614	0.552867	-2.082201	-0.916135
Trial1	2	1	blindfold	counterclockwise	practice	Guided	1	0.5	-0.25	15.21635	0.22629	-1.45104	-1.05044	0.845944018476548	0.551538	-2.065274	-0.874152
Trial1	2	1	blindfold	counterclockwise	practice	Guided	1	0.5	-0.25	15.23634	0.22631	-1.45103	-1.05044	0.845937543608127	0.577418	-2.03142	-0.848115
Trial1	2	1	blindfold	counterclockwise	practice	Guided	1	0.5	-0.25	15.25635	0.22634	-1.45102	-1.05043	0.845918481834519	0.523223	-1.925625	-0.824628
Trial1	2	1	blindfold	counterclockwise	practice	Guided	1	0.5	-0.25	15.27635	0.22638	-1.45096	-1.05042	0.845896064067286	0.525299	-1.756353	-0.757324
Trial1	2	1	blindfold	counterclockwise	practice	Guided	1	0.5	-0.25	15.29634	0.22642	-1.45092	-1.0504	0.845864177167475	0.572056	-1.722498	-0.6886
Trial1	2	1	blindfold	counterclockwise	practice	Guided	1	0.5	-0.25	15.31635	0.22654	-1.45089	-1.05036	0.845787470100831	0.80121	-1.735194	-0.614054
Trial1	2	1	blindfold	counterclockwise	practice	Guided	1	0.5	-0.25	15.33635	0.22686	-1.45088	-1.05033	0.845655738472242	0.895051	-1.836757	-0.623618
Trial1	2	1	blindfold	counterclockwise	practice	Guided	1	0.5	-0.25	15.35635	0.22752	-1.45091	-1.05027	0.845385923301952	0.973689	-1.946784	-0.574794
Trial1	2	1	blindfold	counterclockwise	practice	Guided	1	0.5	-0.25	15.37634	0.22983	-1.45101	-1.05024	0.844615860587402	0.907673	-2.052579	-0.476036
Trial1	2	1	blindfold	counterclockwise	practice	Guided	1	0.5	-0.25	15.39635	0.23143	-1.45102	-1.0502	0.844067448052926	0.750868	-1.989102	-0.421746
Trial1	2	1	blindfold	counterclockwise	practice	Guided	1	0.5	-0.25	15.41635	0.23312	-1.451	-1.05014	0.843474241125989	0.670121	-1.93832	-0.264443
Trial1	2	1	blindfold	counterclockwise	practice	Guided	1	0.5	-0.25	15.43634	0.23488	-1.45096	-1.05007	0.842852712474249	0.540245	-1.824062	-0.104622
Trial1	2	1	blindfold	counterclockwise	practice	Guided	1	0.5	-0.25	15.45634	0.2367	-1.45091	-1.04994	0.842158464022518	0.451194	-1.718267	0.02704
Trial1	2	1	blindfold	counterclockwise	practice	Guided	1	0.5	-0.25	15.47635	0.24011	-1.4508	-1.04995	0.841108092335921	0.430893	-1.523604	0.093763
Trial1	2	1	blindfold	counterclockwise	practice	Guided	1	0.5	-0.25	15.49635	0.24174	-1.45076	-1.04996	0.840615407160019	0.39603	-1.544763	0.067454
Trial1	2	1	blindfold	counterclockwise	practice	Guided	1	0.5	-0.25	15.51634	0.24335	-1.45076	-1.04997	0.840131699836173	0.418424	-1.595544	0.051341
Trial1	2	1	blindfold	counterclockwise	practice	Guided	1	0.5	-0.25	15.53635	0.24501	-1.45078	-1.04998	0.839635621756983	0.498931	-1.595544	0.045947
Trial1	2	1	blindfold	counterclockwise	practice	Guided	1	0.5	-0.25	15.55635	0.24669	-1.4508	-1.04997	0.839117395653311	0.539496	-1.620935	0.030666
Trial1	2	1	blindfold	counterclockwise	practice	Guided	1	0.5	-0.25	15.57634	0.25017	-1.4508	-1.04996	0.838063876920764	0.538146	-1.578617	0.068689
Trial1	2	1	blindfold	counterclockwise	practice	Guided	1	0.5	-0.25	15.59634	0.25206	-1.4508	-1.04994	0.837483273379848	0.514397	-1.578617	0.126473
Trial1	2	1	blindfold	counterclockwise	practice	Guided	1	0.5	-0.25	15.61635	0.25389	-1.45079	-1.04993	0.836933746205533	0.462867	-1.519372	0.179701
Trial1	2	1	blindfold	counterclockwise	practice	Guided	1	0.5	-0.25	15.63635	0.25585	-1.45075	-1.04993	0.836359489670214	0.425546	-1.417809	0.098593
Trial1	2	1	blindfold	counterclockwise	practice	Guided	1	0.5	-0.25	15.65634	0.25778	-1.45073	-1.0499	0.835769371604662	0.359952	-1.557458	0.184558
Trial1	2	1	blindfold	counterclockwise	practice	Guided	1	0.5	-0.25	15.67635	0.26124	-1.45077	-1.04987	0.834744496584609	0.263369	-1.489749	0.260925
Trial1	2	1	blindfold	counterclockwise	practice	Guided	1	0.5	-0.25	15.69635	0.26282	-1.45075	-1.04984	0.834265145477432	0.252319	-1.430504	0.315131
Trial1	2	1	blindfold	counterclockwise	practice	Guided	1	0.5	-0.25	15.71635	0.26404	-1.45072	-1.04982	0.833900031144139	0.29019	-1.307782	0.371133
Trial1	2	1	blindfold	counterclockwise	practice	Guided	1	0.5	-0.25	15.73634	0.26525	-1.45067	-1.04981	0.833548734142685	0.316097	-1.261232	0.388859
Trial1	2	1	blindfold	counterclockwise	practice	Guided	1	0.5	-0.25	15.75635	0.26633	-1.45063	-1.04984	0.833274054726848	0.272279	-1.252769	0.366149
Trial1	2	1	blindfold	counterclockwise	practice	Guided	1	0.5	-0.25	15.77635	0.26826	-1.45061	-1.04985	0.832744515660018	0.314882	-1.235841	0.292019
Trial1	2	1	blindfold	counterclockwise	practice	Guided	1	0.5	-0.25	15.79634	0.26918	-1.45062	-1.04984	0.832479342450774	0.326817	-1.273928	0.326052
Trial1	2	1	blindfold	counterclockwise	practice	Guided	1	0.5	-0.25	15.81635	0.27	-1.45065	-1.04983	0.832242728877457	0.3343	-1.375491	0.359917
Trial1	2	1	blindfold	counterclockwise	practice	Guided	1	0.5	-0.25	15.83635	0.27077	-1.45068	-1.04981	0.832011006686332	0.3721	-1.426272	0.415937
Trial1	2	1	blindfold	counterclockwise	practice	Guided	1	0.5	-0.25	15.85635	0.27143	-1.45071	-1.04981	0.83182941753011	0.359421	-1.447431	0.394367
Trial1	2	1	blindfold	counterclockwise	practice	Guided	1	0.5	-0.25	15.87634	0.27251	-1.45074	-1.04981	0.831533301884895	0.186584	-1.506677	0.366568
Trial1	2	1	blindfold	counterclockwise	practice	Guided	1	0.5	-0.25	15.89635	0.27276	-1.45075	-1.04981	0.831464938725735	0.123137	-1.536299	0.419491
Trial1	2	1	blindfold	counterclockwise	practice	Guided	1	0.5	-0.25	15.91635	0.27278	-1.45076	-1.04981	0.831459473655106	0.046871	-1.523604	0.408595
Trial1	2	1	blindfold	counterclockwise	practice	Guided	1	0.5	-0.25	15.93634	0.27278	-1.45076	-1.0498	0.831449955918133	-0.069061	-1.557458	0.4114
Trial1	2	1	blindfold	counterclockwise	practice	Guided	1	0.5	-0.25	15.95634	0.27277	-1.45076	-1.0498	0.831452692501477	-0.150687	-1.570154	0.449825
Trial1	2	1	blindfold	counterclockwise	practice	Guided	1	0.5	-0.25	15.97635	0.27276	-1.45076	-1.0498	0.831455421051321	-0.215826	-1.4432	0.40926
Trial1	2	1	blindfold	counterclockwise	practice	Guided	1	0.5	-0.25	15.99635	0.27275	-1.45074	-1.04981	0.8314676755006	-0.235732	-1.367027	0.34954
Trial1	2	1	blindfold	counterclockwise	practice	Guided	1	0.5	-0.25	16.01634	0.27274	-1.45071	-1.04981	0.831470404241391	-0.164783	-1.307782	0.242899
Trial1	2	1	blindfold	counterclockwise	practice	Guided	1	0.5	-0.25	16.03635	0.27273	-1.45069	-1.04982	0.831482888168026	-0.064826	-1.328941	0.192037
Trial1	2	1	blindfold	counterclockwise	practice	Guided	1	0.5	-0.25	16.05635	0.27273	-1.45069	-1.04984	0.831502038043493	-0.042251	-1.333173	0.184447
Trial1	2	1	blindfold	counterclockwise	practice	Guided	1	0.5	-0.25	16.07634	0.27273	-1.45068	-1.04985	0.831511670329642	0.0064142	-1.316246	0.076967
Trial1	2	1	blindfold	counterclockwise	practice	Guided	1	0.5	-0.25	16.09634	0.27273	-1.45067	-1.04986	0.831521302624801	-0.023424	-1.273928	0.04218
Trial1	2	1	blindfold	counterclockwise	practice	Guided	1	0.5	-0.25	16.11635	0.27273	-1.45066	-1.04987	0.831530934928967	-0.037404	-1.265464	0.058438
Trial1	2	1	blindfold	counterclockwise	practice	Guided	1	0.5	-0.25	16.13635	0.27273	-1.45065	-1.04987	0.831530934928967	-0.116205	-1.278159	0.144323
Trial1	2	1	blindfold	counterclockwise	practice	Guided	1	0.5	-0.25	16.15634	0.27272	-1.45065	-1.04988	0.831543295983831	-0.140178	-1.223146	0.184706
Trial1	2	1	blindfold	counterclockwise	practice	Guided	1	0.5	-0.25	16.17635	0.27271	-1.45063	-1.04988	0.831546032982429	-0.173631	-1.210451	0.262972
Trial1	2	1	blindfold	counterclockwise	practice	Guided	1	0.5	-0.25	16.19635	0.2727	-1.45062	-1.04988	0.831548761946275	-0.195331	-1.189292	0.270613
Trial1	2	1	blindfold	counterclockwise	practice	Guided	1	0.5	-0.25	16.21635	0.27269	-1.45062	-1.04988	0.831551499167691	-0.231663	-1.193523	0.252384
Trial1	2	1	blindfold	counterclockwise	practice	Guided	1	0.5	-0.25	16.23634	0.27268	-1.45062	-1.04988	0.831554236500681	-0.187145	-1.193523	0.25402
Trial1	2	1	blindfold	counterclockwise	practice	Guided	1	0.5	-0.25	16.25635	0.27268	-1.45061	-1.04988	0.831554236500681	-0.160417	-1.18506	0.254975
Trial1	2	1	blindfold	counterclockwise	practice	Guided	1	0.5	-0.25	16.27635	0.27267	-1.45061	-1.04988	0.83155696579792	-0.115479	-1.201987	0.130497
Trial1	2	1	blindfold	counterclockwise	practice	Guided	1	0.5	-0.25	16.29634	0.27266	-1.45061	-1.04989	0.831569335454244	-0.103555	-1.201987	0.16874
Trial1	2	1	blindfold	counterclockwise	practice	Guided	1	0.5	-0.25	16.31635	0.27266	-1.45061	-1.04989	0.831569335454244	-0.126565	-1.193523	0.192004
Trial1	2	1	blindfold	counterclockwise	practice	Guided	1	0.5	-0.25	16.33635	0.27265	-1.45061	-1.04989	0.831572064942014	-0.124109	-1.18506	0.125833
Trial1	2	1	blindfold	counterclockwise	practice	Guided	1	0.5	-0.25	16.35635	0.27265	-1.4506	-1.0499	0.831581582352287	-0.16222	-1.151205	0.191572
Trial1	2	1	blindfold	counterclockwise	practice	Guided	1	0.5	-0.25	16.37634	0.27262	-1.45056	-1.04991	0.831599419676667	-0.320541	-1.024251	0.143365
Trial1	2	1	blindfold	counterclockwise	practice	Guided	1	0.5	-0.25	16.39635	0.27255	-1.45053	-1.04992	0.831628301986084	-0.439687	-1.049642	0.117735
Trial1	2	1	blindfold	counterclockwise	practice	Guided	1	0.5	-0.25	16.41635	0.27235	-1.45051	-1.04993	0.831692549731036	-0.510543	-1.003092	0.110777
Trial1	2	1	blindfold	counterclockwise	practice	Guided	1	0.5	-0.25	16.43634	0.27197	-1.4505	-1.04993	0.831796637641573	-0.471566	-0.990397	0.141676
Trial1	2	1	blindfold	counterclockwise	practice	Guided	1	0.5	-0.25	16.45634	0.27139	-1.45049	-1.04994	0.831965450147545	-0.462097	-0.97347	0.129425
Trial1	2	1	blindfold	counterclockwise	practice	Guided	1	0.5	-0.25	16.47635	0.26978	-1.4505	-1.04996	0.832428547474305	-0.404962	-1.028483	0.039176
Trial1	2	1	blindfold	counterclockwise	practice	Guided	1	0.5	-0.25	16.49635	0.26885	-1.45051	-1.04998	0.832705466823238	-0.386904	-1.024251	0.035695
Trial1	2	1	blindfold	counterclockwise	practice	Guided	1	0.5	-0.25	16.51634	0.26785	-1.45051	-1.04998	0.832983614688442	-0.343122	-1.003092	0.058409
Trial1	2	1	blindfold	counterclockwise	practice	Guided	1	0.5	-0.25	16.53635	0.2668	-1.4505	-1.04995	0.833248015094262	-0.309973	-0.969238	0.126928
Trial1	2	1	blindfold	counterclockwise	practice	Guided	1	0.5	-0.25	16.55635	0.26572	-1.45049	-1.04991	0.833512471892143	-0.315258	-0.943847	0.151944
Trial1	2	1	blindfold	counterclockwise	practice	Guided	1	0.5	-0.25	16.57634	0.26363	-1.45047	-1.04991	0.834102333409693	-0.280096	-0.884602	0.170054
Trial1	2	1	blindfold	counterclockwise	practice	Guided	1	0.5	-0.25	16.59634	0.26255	-1.45046	-1.04991	0.834409031119885	-0.324764	-0.876138	0.172267
Trial1	2	1	blindfold	counterclockwise	practice	Guided	1	0.5	-0.25	16.61635	0.26148	-1.45044	-1.04991	0.834714152077392	-0.302719	-0.888834	0.186013
Trial1	2	1	blindfold	counterclockwise	practice	Guided	1	0.5	-0.25	16.63635	0.26035	-1.45044	-1.04991	0.835037756509082	-0.29724	-0.888834	0.160981
Trial1	2	1	blindfold	counterclockwise	practice	Guided	1	0.5	-0.25	16.65634	0.25923	-1.45044	-1.04994	0.83538863534647	-0.278729	-0.876138	0.144844
Trial1	2	1	blindfold	counterclockwise	practice	Guided	1	0.5	-0.25	16.67635	0.25713	-1.45045	-1.04996	0.836015470834968	-0.270007	-0.909993	0.031704
Trial1	2	1	blindfold	counterclockwise	practice	Guided	1	0.5	-0.25	16.69635	0.25616	-1.45045	-1.04997	0.836307359844455	-0.167663	-0.905761	0.035419
Trial1	2	1	blindfold	counterclockwise	practice	Guided	1	0.5	-0.25	16.71635	0.25528	-1.45045	-1.04998	0.836573930411562	-0.204091	-0.867675	0.05917
Trial1	2	1	blindfold	counterclockwise	practice	Guided	1	0.5	-0.25	16.73634	0.25446	-1.45044	-1.04997	0.836804599855544	-0.17855	-0.863443	0.093877
Trial1	2	1	blindfold	counterclockwise	practice	Guided	1	0.5	-0.25	16.75635	0.25368	-1.45043	-1.04997	0.837033808816206	-0.159953	-0.850748	0.073526
Trial1	2	1	blindfold	counterclockwise	practice	Guided	1	0.5	-0.25	16.77635	0.25248	-1.45044	-1.04997	0.837387724071744	-0.155411	-0.850748	0.073677
Trial1	2	1	blindfold	counterclockwise	practice	Guided	1	0.5	-0.25	16.79634	0.25204	-1.45043	-1.04996	0.837508323144063	-0.156405	-0.854979	0.103052
Trial1	2	1	blindfold	counterclockwise	practice	Guided	1	0.5	-0.25	16.81635	0.2517	-1.45042	-1.04995	0.83759948149887	-0.134423	-0.80843	0.112214
Trial1	2	1	blindfold	counterclockwise	practice	Guided	1	0.5	-0.25	16.83635	0.25144	-1.45041	-1.04994	0.837667038226801	-0.19263	-0.795734	0.122732
Trial1	2	1	blindfold	counterclockwise	practice	Guided	1	0.5	-0.25	16.85635	0.25125	-1.4504	-1.04994	0.837723433338286	-0.276769	-0.795734	0.098883
Trial1	2	1	blindfold	counterclockwise	practice	Guided	1	0.5	-0.25	16.87634	0.25082	-1.45038	-1.04993	0.83784166109386	-0.299588	-0.744953	0.131463
Trial1	2	1	blindfold	counterclockwise	practice	Guided	1	0.5	-0.25	16.89635	0.25056	-1.45038	-1.04993	0.837919013474395	-0.259781	-0.732257	0.141244
Trial1	2	1	blindfold	counterclockwise	practice	Guided	1	0.5	-0.25	16.91635	0.25027	-1.45038	-1.04992	0.837995946361911	-0.225313	-0.778807	0.176041
Trial1	2	1	blindfold	counterclockwise	practice	Guided	1	0.5	-0.25	16.93634	0.24999	-1.45039	-1.04992	0.838079433689959	-0.202125	-0.799966	0.151597
Trial1	2	1	blindfold	counterclockwise	practice	Guided	1	0.5	-0.25	16.95634	0.24977	-1.4504	-1.04993	0.838154532205042	-0.16575	-0.816893	0.13183
Trial1	2	1	blindfold	counterclockwise	practice	Guided	1	0.5	-0.25	16.97635	0.24955	-1.4504	-1.04993	0.83822023500045	-0.192041	-0.799966	0.122435
Trial1	2	1	blindfold	counterclockwise	practice	Guided	1	0.5	-0.25	16.99635	0.24952	-1.4504	-1.04993	0.838229202392251	-0.218369	-0.774575	0.113071
Trial1	2	1	blindfold	counterclockwise	practice	Guided	1	0.5	-0.25	17.01634	0.24949	-1.4504	-1.04993	0.838238170762583	-0.246015	-0.778807	0.14148
Trial1	2	1	blindfold	counterclockwise	practice	Guided	1	0.5	-0.25	17.03635	0.24945	-1.45039	-1.04993	0.838250124173258	-0.222823	-0.774575	0.117036
Trial1	2	1	blindfold	counterclockwise	practice	Guided	1	0.5	-0.25	17.05635	0.2494	-1.45039	-1.04994	0.838274624030252	-0.240691	-0.795734	0.120576
Trial1	2	1	blindfold	counterclockwise	practice	Guided	1	0.5	-0.25	17.07634	0.24931	-1.45041	-1.04994	0.838301534594308	-0.193591	-0.867675	0.050734
Trial1	2	1	blindfold	counterclockwise	practice	Guided	1	0.5	-0.25	17.09634	0.2493	-1.45042	-1.04995	0.8383140800248	-0.211472	-0.884602	0.054296
Trial1	2	1	blindfold	counterclockwise	practice	Guided	1	0.5	-0.25	17.11635	0.24929	-1.45043	-1.04995	0.838317070209995	-0.182663	-0.816893	-0.0035391
Trial1	2	1	blindfold	counterclockwise	practice	Guided	1	0.5	-0.25	17.13635	0.24928	-1.45042	-1.04995	0.83832006050378	-0.264125	-0.749184	0.035616
Trial1	2	1	blindfold	counterclockwise	practice	Guided	1	0.5	-0.25	17.15634	0.24924	-1.4504	-1.04993	0.838312912544906	-0.261517	-0.66878	0.090316
Trial1	2	1	blindfold	counterclockwise	practice	Guided	1	0.5	-0.25	17.17635	0.24898	-1.45035	-1.04992	0.838381284276858	-0.327141	-0.651853	0.17636
Trial1	2	1	blindfold	counterclockwise	practice	Guided	1	0.5	-0.25	17.19635	0.24873	-1.45033	-1.04992	0.838456169819213	-0.254868	-0.647621	0.161873
Trial1	2	1	blindfold	counterclockwise	practice	Guided	1	0.5	-0.25	17.21635	0.24845	-1.45032	-1.04993	0.83854955977747	-0.223228	-0.605303	0.150337
Trial1	2	1	blindfold	counterclockwise	practice	Guided	1	0.5	-0.25	17.23634	0.24812	-1.45031	-1.04994	0.838658169095632	-0.243775	-0.617999	0.103361
Trial1	2	1	blindfold	counterclockwise	practice	Guided	1	0.5	-0.25	17.25635	0.24773	-1.4503	-1.04994	0.838775380932946	-0.256452	-0.630694	0.086086
Trial1	2	1	blindfold	counterclockwise	practice	Guided	1	0.5	-0.25	17.27635	0.24686	-1.4503	-1.04994	0.839037453592624	-0.270376	-0.59684	0.099263
Trial1	2	1	blindfold	counterclockwise	practice	Guided	1	0.5	-0.25	17.29634	0.24635	-1.4503	-1.04995	0.839201005793599	-0.238298	-0.592608	0.095363
Trial1	2	1	blindfold	counterclockwise	practice	Guided	1	0.5	-0.25	17.31635	0.24581	-1.45029	-1.04995	0.83936438055007	-0.252442	-0.59684	0.107176
Trial1	2	1	blindfold	counterclockwise	practice	Guided	1	0.5	-0.25	17.33635	0.24524	-1.45029	-1.04994	0.839527631354925	-0.23443	-0.554522	0.103584
Trial1	2	1	blindfold	counterclockwise	practice	Guided	1	0.5	-0.25	17.35635	0.24459	-1.45029	-1.04991	0.839696485541003	-0.258318	-0.562985	0.153169
Trial1	2	1	blindfold	counterclockwise	practice	Guided	1	0.5	-0.25	17.37634	0.24302	-1.45026	-1.04988	0.840146880144796	-0.287964	-0.474066	0.244552
Trial1	2	1	blindfold	counterclockwise	practice	Guided	1	0.5	-0.25	17.39635	0.24213	-1.45024	-1.04987	0.840410006097189	-0.283977	-0.431616	0.261454
Trial1	2	1	blindfold	counterclockwise	practice	Guided	1	0.5	-0.25	17.41635	0.24117	-1.45022	-1.04986	0.840695537873534	-0.275541	-0.423037	0.278508
Trial1	2	1	blindfold	counterclockwise	practice	Guided	1	0.5	-0.25	17.43634	0.24008	-1.45021	-1.04985	0.841022240304831	-0.294055	-0.393302	0.303059
Trial1	2	1	blindfold	counterclockwise	practice	Guided	1	0.5	-0.25	17.45634	0.23887	-1.4502	-1.04987	0.841416020275347	-0.222773	-0.380497	0.305419
Trial1	2	1	blindfold	counterclockwise	practice	Guided	1	0.5	-0.25	17.47635	0.23639	-1.4502	-1.04989	0.842207998767991	-0.165416	-0.47337	0.1938
Trial1	2	1	blindfold	counterclockwise	practice	Guided	1	0.5	-0.25	17.49635	0.23513	-1.45023	-1.04992	0.842631739408688	-0.115722	-0.532583	0.174408
Trial1	2	1	blindfold	counterclockwise	practice	Guided	1	0.5	-0.25	17.51634	0.23396	-1.45027	-1.04993	0.843009636616849	-0.209049	-0.583365	0.143099
Trial1	2	1	blindfold	counterclockwise	practice	Guided	1	0.5	-0.25	17.53635	0.23281	-1.45028	-1.04994	0.843382760558664	-0.207039	-0.536815	0.11283
Trial1	2	1	blindfold	counterclockwise	practice	Guided	1	0.5	-0.25	17.55635	0.23162	-1.45027	-1.04995	0.843770012109512	-0.286735	-0.473297	0.101543
Trial1	2	1	blindfold	counterclockwise	practice	Guided	1	0.5	-0.25	17.57634	0.22908	-1.45023	-1.04994	0.844571862282765	-0.212033	-0.439191	0.116039
Trial1	2	1	blindfold	counterclockwise	practice	Guided	1	0.5	-0.25	17.59634	0.22775	-1.45022	-1.04993	0.844989957293659	-0.158713	-0.477152	0.143511
Trial1	2	1	blindfold	counterclockwise	practice	Guided	1	0.5	-0.25	17.61635	0.22643	-1.45024	-1.04992	0.845406815237637	-0.145433	-0.544812	0.148119
Trial1	2	1	blindfold	counterclockwise	practice	Guided	1	0.5	-0.25	17.63635	0.22516	-1.45026	-1.04994	0.845837466640676	-0.104415	-0.549044	0.119988
Trial1	2	1	blindfold	counterclockwise	practice	Guided	1	0.5	-0.25	17.65634	0.22395	-1.45029	-1.05	0.846288087455753	-0.102377	-0.604057	0.057012
Trial1	2	1	blindfold	counterclockwise	practice	Guided	1	0.5	-0.25	17.67635	0.22188	-1.4503	-1.05003	0.846993932724403	-0.165215	-0.557508	-0.066785
Trial1	2	1	blindfold	counterclockwise	practice	Guided	1	0.5	-0.25	17.69635	0.22093	-1.45029	-1.05003	0.847306353913317	-0.089188	-0.595594	-0.076989
Trial1	2	1	blindfold	counterclockwise	practice	Guided	1	0.5	-0.25	17.71635	0.22009	-1.45029	-1.05003	0.847583386382404	-0.058684	-0.582898	-0.055008
Trial1	2	1	blindfold	counterclockwise	practice	Guided	1	0.5	-0.25	17.73634	0.21935	-1.45029	-1.05002	0.84781860838588	-0.028312	-0.620985	-0.028837
Trial1	2	1	blindfold	counterclockwise	practice	Guided	1	0.5	-0.25	17.75635	0.2187	-1.4503	-1.04999	0.848005653497221	-0.056665	-0.570203	0.024923
Trial1	2	1	blindfold	counterclockwise	practice	Guided	1	0.5	-0.25	17.77635	0.21785	-1.45027	-1.04999	0.84828799635921	-0.064753	-0.494002	-0.00054512
Trial1	2	1	blindfold	counterclockwise	practice	Guided	1	0.5	-0.25	17.79634	0.21754	-1.45025	-1.04999	0.848391157420918	-0.079095	-0.409234	0.032626
Trial1	2	1	blindfold	counterclockwise	practice	Guided	1	0.5	-0.25	17.81635	0.21729	-1.45022	-1.04999	0.848474423110185	-0.12786	-0.396433	0.02693
Trial1	2	1	blindfold	counterclockwise	practice	Guided	1	0.5	-0.25	17.83635	0.21703	-1.4502	-1.04998	0.848551765445129	-0.114102	-0.447103	0.014739
Trial1	2	1	blindfold	counterclockwise	practice	Guided	1	0.5	-0.25	17.85635	0.21682	-1.45021	-1.04999	0.848631141056797	0.00092187	-0.463907	0.03925
Trial1	2	1	blindfold	counterclockwise	practice	Guided	1	0.5	-0.25	17.87634	0.2167	-1.45024	-1.04999	0.848671191117813	0.0029777	-0.467961	-0.027924
Trial1	2	1	blindfold	counterclockwise	practice	Guided	1	0.5	-0.25	17.89635	0.2167	-1.45024	-1.04999	0.848671191117813	-0.042778	-0.480548	0.012703
Trial1	2	1	blindfold	counterclockwise	practice	Guided	1	0.5	-0.25	17.91635	0.2167	-1.45023	-1.04999	0.848671191117813	-0.048241	-0.42541	0.046144
Trial1	2	1	blindfold	counterclockwise	practice	Guided	1	0.5	-0.25	17.93634	0.2167	-1.45023	-1.04998	0.848661864311501	-0.039717	-0.395675	0.058993
Trial1	2	1	blindfold	counterclockwise	practice	Guided	1	0.5	-0.25	17.95634	0.21669	-1.45021	-1.04999	0.848674528888939	-0.05724	-0.391334	0.050037
Trial1	2	1	blindfold	counterclockwise	practice	Guided	1	0.5	-0.25	17.97635	0.21669	-1.45021	-1.04999	0.848674528888939	-0.046392	-0.467276	-0.012672
Trial1	2	1	blindfold	counterclockwise	practice	Guided	1	0.5	-0.25	17.99635	0.21669	-1.45022	-1.05	0.848683968042375	-0.029837	-0.501004	-0.117194
Trial1	2	1	blindfold	counterclockwise	practice	Guided	1	0.5	-0.25	18.01634	0.21669	-1.45023	-1.05001	0.848693407208978	-0.024233	-0.500904	-0.154803
Trial1	2	1	blindfold	counterclockwise	practice	Guided	1	0.5	-0.25	18.03635	0.21669	-1.45024	-1.05001	0.848693407208978	0.029654	-0.522047	-0.169927
Trial1	2	1	blindfold	counterclockwise	practice	Guided	1	0.5	-0.25	18.05635	0.21669	-1.45024	-1.05002	0.848702846388746	0.0053601	-0.49664	-0.1034
Trial1	2	1	blindfold	counterclockwise	practice	Guided	1	0.5	-0.25	18.07634	0.21669	-1.45024	-1.05002	0.848702846388746	-0.011802	-0.471073	-0.124864
Trial1	2	1	blindfold	counterclockwise	practice	Guided	1	0.5	-0.25	18.09634	0.21669	-1.45024	-1.05002	0.848702846388746	-0.092752	-0.42017	-0.097887
Trial1	2	1	blindfold	counterclockwise	practice	Guided	1	0.5	-0.25	18.11635	0.21668	-1.45022	-1.05002	0.848706184153174	-0.102009	-0.369274	-0.085538
Trial1	2	1	blindfold	counterclockwise	practice	Guided	1	0.5	-0.25	18.13635	0.21668	-1.45021	-1.05002	0.848706184153174	-0.121314	-0.364942	-0.035687
Trial1	2	1	blindfold	counterclockwise	practice	Guided	1	0.5	-0.25	18.15634	0.21667	-1.4502	-1.05003	0.84871896114096	-0.083786	-0.369067	-0.097557
Trial1	2	1	blindfold	counterclockwise	practice	Guided	1	0.5	-0.25	18.17635	0.21667	-1.45021	-1.05003	0.84871896114096	-0.038254	-0.470399	-0.129727
Trial1	2	1	blindfold	counterclockwise	practice	Guided	1	0.5	-0.25	18.19635	0.21667	-1.45021	-1.05003	0.84871896114096	-0.0024093	-0.487205	-0.137005
Trial1	2	1	blindfold	counterclockwise	practice	Guided	1	0.5	-0.25	18.21635	0.21667	-1.45022	-1.05004	0.848728400272816	-0.0027903	-0.427833	-0.124375
Trial1	2	1	blindfold	counterclockwise	practice	Guided	1	0.5	-0.25	18.23634	0.21667	-1.45022	-1.05004	0.848728400272816	-0.0036811	-0.389629	-0.094957
Trial1	2	1	blindfold	counterclockwise	practice	Guided	1	0.5	-0.25	18.25635	0.21667	-1.45021	-1.05004	0.848728400272816	-0.101651	-0.381055	-0.093713
Trial1	2	1	blindfold	counterclockwise	practice	Guided	1	0.5	-0.25	18.27635	0.21665	-1.45021	-1.05003	0.84872564209371	-0.12917	-0.3893	-0.065098
Trial1	2	1	blindfold	counterclockwise	practice	Guided	1	0.5	-0.25	18.29634	0.21663	-1.4502	-1.05003	0.848732313515505	-0.121767	-0.384962	-0.014438
Trial1	2	1	blindfold	counterclockwise	practice	Guided	1	0.5	-0.25	18.31635	0.2166	-1.45019	-1.05002	0.848732895012192	-0.116771	-0.376395	-0.03109
Trial1	2	1	blindfold	counterclockwise	practice	Guided	1	0.5	-0.25	18.33635	0.21657	-1.45019	-1.05002	0.848742916421931	-0.080388	-0.393219	-0.055188
Trial1	2	1	blindfold	counterclockwise	practice	Guided	1	0.5	-0.25	18.35635	0.21656	-1.45019	-1.05002	0.848746255442609	-0.041614	-0.405802	-0.01198
Trial1	2	1	blindfold	counterclockwise	practice	Guided	1	0.5	-0.25	18.37634	0.21655	-1.4502	-1.05002	0.84874958959152	-0.10449	-0.430965	0.0071127
Trial1	2	1	blindfold	counterclockwise	practice	Guided	1	0.5	-0.25	18.39635	0.21655	-1.4502	-1.05002	0.84874958959152	-0.059606	-0.405461	-0.0048007
Trial1	2	1	blindfold	counterclockwise	practice	Guided	1	0.5	-0.25	18.41635	0.21655	-1.45019	-1.05001	0.848740150931601	-0.054752	-0.37997	-0.01658
Trial1	2	1	blindfold	counterclockwise	practice	Guided	1	0.5	-0.25	18.43634	0.21654	-1.45019	-1.05001	0.848743490198563	-0.055626	-0.358715	0.0128
Trial1	2	1	blindfold	counterclockwise	practice	Guided	1	0.5	-0.25	18.45634	0.21654	-1.45019	-1.05001	0.848743490198563	-0.082167	-0.358612	0.0077825
Trial1	2	1	blindfold	counterclockwise	practice	Guided	1	0.5	-0.25	18.47635	0.21653	-1.45019	-1.05001	0.848746834546963	-0.094192	-0.383788	-0.034596
Trial1	2	1	blindfold	counterclockwise	practice	Guided	1	0.5	-0.25	18.49635	0.21653	-1.45019	-1.05001	0.848746834546963	-0.080063	-0.370987	-0.059366
Trial1	2	1	blindfold	counterclockwise	practice	Guided	1	0.5	-0.25	18.51634	0.21653	-1.45019	-1.05001	0.848746834546963	-0.07992	-0.341257	-0.059349
Trial1	2	1	blindfold	counterclockwise	practice	Guided	1	0.5	-0.25	18.53635	0.21653	-1.45019	-1.05001	0.848746834546963	-0.058056	-0.358087	-0.050254
Trial1	2	1	blindfold	counterclockwise	practice	Guided	1	0.5	-0.25	18.55635	0.21653	-1.45019	-1.05002	0.848756273132556	0.012602	-0.379145	-0.028306
Trial1	2	1	blindfold	counterclockwise	practice	Guided	1	0.5	-0.25	18.57634	0.21653	-1.45018	-1.05002	0.848756273132556	0.018704	-0.340867	-0.090443
Trial1	2	1	blindfold	counterclockwise	practice	Guided	1	0.5	-0.25	18.59634	0.21653	-1.45018	-1.05002	0.848756273132556	-0.00011037	-0.332308	-0.070925
Trial1	2	1	blindfold	counterclockwise	practice	Guided	1	0.5	-0.25	18.61635	0.21653	-1.45018	-1.05002	0.848756273132556	-0.01396	-0.349141	-0.036242
Trial1	2	1	blindfold	counterclockwise	practice	Guided	1	0.5	-0.25	18.63635	0.21653	-1.45017	-1.05001	0.848746834546963	-0.089942	-0.315198	-0.025947
Trial1	2	1	blindfold	counterclockwise	practice	Guided	1	0.5	-0.25	18.65634	0.21652	-1.45017	-1.04999	0.848731296966008	-0.095256	-0.23471	0.0033035
Trial1	2	1	blindfold	counterclockwise	practice	Guided	1	0.5	-0.25	18.67635	0.21644	-1.45012	-1.04998	0.848748696265071	-0.145775	-0.166884	0.056365
Trial1	2	1	blindfold	counterclockwise	practice	Guided	1	0.5	-0.25	18.69635	0.2163	-1.4501	-1.04997	0.848786035519576	-0.18157	-0.166832	0.063663
Trial1	2	1	blindfold	counterclockwise	practice	Guided	1	0.5	-0.25	18.71635	0.21611	-1.45009	-1.04997	0.848849566956214	-0.163857	-0.166783	0.068391
Trial1	2	1	blindfold	counterclockwise	practice	Guided	1	0.5	-0.25	18.73634	0.21582	-1.45009	-1.04998	0.848956031855194	-0.103951	-0.170968	0.0029734
Trial1	2	1	blindfold	counterclockwise	practice	Guided	1	0.5	-0.25	18.75635	0.21553	-1.45008	-1.05003	0.849100209689942	-0.13519	-0.187849	0.0062252
Trial1	2	1	blindfold	counterclockwise	practice	Guided	1	0.5	-0.25	18.77635	0.21486	-1.45009	-1.05003	0.849324916508341	-0.110733	-0.183513	-0.064424
Trial1	2	1	blindfold	counterclockwise	practice	Guided	1	0.5	-0.25	18.79634	0.21453	-1.4501	-1.05001	0.849416895863919	-0.107909	-0.200387	-0.0096975
Trial1	2	1	blindfold	counterclockwise	practice	Guided	1	0.5	-0.25	18.81635	0.2142	-1.4501	-1.04999	0.849508998926892	-0.032781	-0.238413	0.0091086
Trial1	2	1	blindfold	counterclockwise	practice	Guided	1	0.5	-0.25	18.83635	0.21391	-1.45012	-1.05001	0.849625462156915	-0.00583	-0.280659	0.0017855
Trial1	2	1	blindfold	counterclockwise	practice	Guided	1	0.5	-0.25	18.85635	0.21367	-1.45014	-1.05004	0.849734594371771	-0.05692	-0.360971	-0.07537
Trial1	2	1	blindfold	counterclockwise	practice	Guided	1	0.5	-0.25	18.87634	0.21333	-1.45018	-1.05004	0.849849222364947	-0.141629	-0.301521	-0.069457
Trial1	2	1	blindfold	counterclockwise	practice	Guided	1	0.5	-0.25	18.89635	0.21317	-1.45016	-1.05003	0.849893783538649	-0.137266	-0.208345	-0.060772
Trial1	2	1	blindfold	counterclockwise	practice	Guided	1	0.5	-0.25	18.91635	0.21297	-1.45013	-1.05002	0.849951873026512	-0.115998	-0.250597	-0.030839
Trial1	2	1	blindfold	counterclockwise	practice	Guided	1	0.5	-0.25	18.93634	0.21275	-1.45012	-1.05003	0.850035617322011	-0.10519	-0.271686	-0.060612
Trial1	2	1	blindfold	counterclockwise	practice	Guided	1	0.5	-0.25	18.95634	0.21254	-1.45013	-1.05006	0.85013487688244	-0.069585	-0.339312	-0.09244
Trial1	2	1	blindfold	counterclockwise	practice	Guided	1	0.5	-0.25	18.97635	0.21225	-1.45016	-1.05007	0.850242404556099	-0.014049	-0.326437	-0.162138
Trial1	2	1	blindfold	counterclockwise	practice	Guided	1	0.5	-0.25	18.99635	0.21222	-1.45016	-1.05007	0.850252561714181	-0.010353	-0.288264	-0.123918
Trial1	2	1	blindfold	counterclockwise	practice	Guided	1	0.5	-0.25	19.01634	0.21222	-1.45016	-1.05007	0.850252561714181	-0.023194	-0.28395	-0.15393
Trial1	2	1	blindfold	counterclockwise	practice	Guided	1	0.5	-0.25	19.03635	0.21222	-1.45016	-1.05007	0.850252561714181	0.035506	-0.241552	-0.181545
Trial1	2	1	blindfold	counterclockwise	practice	Guided	1	0.5	-0.25	19.05635	0.21222	-1.45016	-1.05007	0.850252561714181	-0.012552	-0.292252	-0.220864
Trial1	2	1	blindfold	counterclockwise	practice	Guided	1	0.5	-0.25	19.07634	0.21222	-1.45015	-1.05008	0.850261872118953	0.035609	-0.254017	-0.18557
Trial1	2	1	blindfold	counterclockwise	practice	Guided	1	0.5	-0.25	19.09634	0.21222	-1.45014	-1.05007	0.850252561714181	-0.015079	-0.194708	-0.128207
Trial1	2	1	blindfold	counterclockwise	practice	Guided	1	0.5	-0.25	19.11635	0.21222	-1.45012	-1.05007	0.850252561714181	0.011233	-0.165039	-0.114784
Trial1	2	1	blindfold	counterclockwise	practice	Guided	1	0.5	-0.25	19.13635	0.21222	-1.4501	-1.05007	0.850252561714181	-0.103776	-0.164996	-0.139197
Trial1	2	1	blindfold	counterclockwise	practice	Guided	1	0.5	-0.25	19.15634	0.2122	-1.45009	-1.05008	0.850268635598324	-0.117338	-0.164953	-0.131163
Trial1	2	1	blindfold	counterclockwise	practice	Guided	1	0.5	-0.25	19.17635	0.21199	-1.45009	-1.05009	0.850349162051077	-0.195437	-0.228328	-0.196426
Trial1	2	1	blindfold	counterclockwise	practice	Guided	1	0.5	-0.25	19.19635	0.21179	-1.4501	-1.0501	0.850426456398192	-0.097547	-0.240961	-0.193448
Trial1	2	1	blindfold	counterclockwise	practice	Guided	1	0.5	-0.25	19.21635	0.21161	-1.45012	-1.0501	0.850487477403408	-0.021552	-0.253588	-0.189688
Trial1	2	1	blindfold	counterclockwise	practice	Guided	1	0.5	-0.25	19.23634	0.21153	-1.45013	-1.0501	0.850514604181109	0.014899	-0.27044	-0.232008
Trial1	2	1	blindfold	counterclockwise	practice	Guided	1	0.5	-0.25	19.25635	0.21153	-1.45013	-1.0501	0.850514604181109	-0.011664	-0.308434	-0.236928
Trial1	2	1	blindfold	counterclockwise	practice	Guided	1	0.5	-0.25	19.27635	0.21153	-1.45014	-1.0501	0.850514604181109	-0.041956	-0.24479	-0.115866
Trial1	2	1	blindfold	counterclockwise	practice	Guided	1	0.5	-0.25	19.29634	0.21152	-1.45013	-1.05009	0.850508458321759	-0.069629	-0.189717	-0.083042
Trial1	2	1	blindfold	counterclockwise	practice	Guided	1	0.5	-0.25	19.31635	0.21152	-1.45012	-1.05009	0.850508458321759	-0.0067209	-0.198125	-0.102151
Trial1	2	1	blindfold	counterclockwise	practice	Guided	1	0.5	-0.25	19.33635	0.21152	-1.45012	-1.05008	0.850499038357517	-0.029578	-0.231918	-0.081795
Trial1	2	1	blindfold	counterclockwise	practice	Guided	1	0.5	-0.25	19.35635	0.21152	-1.45012	-1.05008	0.850499038357517	-0.028571	-0.261467	-0.115352
Trial1	2	1	blindfold	counterclockwise	practice	Guided	1	0.5	-0.25	19.37634	0.21151	-1.45012	-1.05008	0.850502434906751	-0.059803	-0.189396	-0.112016
Trial1	2	1	blindfold	counterclockwise	practice	Guided	1	0.5	-0.25	19.39635	0.21151	-1.45011	-1.05006	0.850483707235781	-0.092417	-0.168188	-0.062535
Trial1	2	1	blindfold	counterclockwise	practice	Guided	1	0.5	-0.25	19.41635	0.21149	-1.4501	-1.05005	0.850481070876102	-0.096344	-0.18507	-0.079441
Trial1	2	1	blindfold	counterclockwise	practice	Guided	1	0.5	-0.25	19.43634	0.21147	-1.45009	-1.05005	0.850487859873854	-0.034301	-0.172326	-0.069172
Trial1	2	1	blindfold	counterclockwise	practice	Guided	1	0.5	-0.25	19.45634	0.21146	-1.45009	-1.05005	0.850491252001289	-0.074065	-0.163815	-0.07873
Trial1	2	1	blindfold	counterclockwise	practice	Guided	1	0.5	-0.25	19.47635	0.21146	-1.45009	-1.05006	0.850500671699482	-0.054625	-0.151027	-0.148306
Trial1	2	1	blindfold	counterclockwise	practice	Guided	1	0.5	-0.25	19.49635	0.21146	-1.45009	-1.05006	0.850500671699482	-0.0006186	-0.201763	-0.152063
Trial1	2	1	blindfold	counterclockwise	practice	Guided	1	0.5	-0.25	19.51634	0.21146	-1.45009	-1.05006	0.850500671699482	-0.026805	-0.150932	-0.169611
Trial1	2	1	blindfold	counterclockwise	practice	Guided	1	0.5	-0.25	19.53635	0.21145	-1.45009	-1.05006	0.850504063893364	-0.031744	-0.163583	-0.152902
Trial1	2	1	blindfold	counterclockwise	practice	Guided	1	0.5	-0.25	19.55635	0.21145	-1.45008	-1.05008	0.8505227911161	-0.035435	-0.083146	-0.178176
Trial1	2	1	blindfold	counterclockwise	practice	Guided	1	0.5	-0.25	19.57634	0.21143	-1.45006	-1.05009	0.850538990236906	-0.05727	-0.104255	-0.191319
Trial1	2	1	blindfold	counterclockwise	practice	Guided	1	0.5	-0.25	19.59634	0.2114	-1.45006	-1.0501	0.850558704449763	-0.078488	-0.129614	-0.22551
Trial1	2	1	blindfold	counterclockwise	practice	Guided	1	0.5	-0.25	19.61635	0.21136	-1.45006	-1.0501	0.850572275744457	-0.088353	-0.112655	-0.192129
Trial1	2	1	blindfold	counterclockwise	practice	Guided	1	0.5	-0.25	19.63635	0.21129	-1.45005	-1.0501	0.850596039629716	-0.10662	-0.087236	-0.175813
Trial1	2	1	blindfold	counterclockwise	practice	Guided	1	0.5	-0.25	19.65634	0.2112	-1.45005	-1.05012	0.850645313143761	-0.083859	-0.125297	-0.191888
Trial1	2	1	blindfold	counterclockwise	practice	Guided	1	0.5	-0.25	19.67635	0.21098	-1.45006	-1.05012	0.850720025032012	-0.099114	-0.125232	-0.267851
Trial1	2	1	blindfold	counterclockwise	practice	Guided	1	0.5	-0.25	19.69635	0.21088	-1.45006	-1.05012	0.850754004378876	-0.033495	-0.180209	-0.236411
Trial1	2	1	blindfold	counterclockwise	practice	Guided	1	0.5	-0.25	19.71635	0.21078	-1.45007	-1.05012	0.850787999188413	-0.078458	-0.171701	-0.249467
Trial1	2	1	blindfold	counterclockwise	practice	Guided	1	0.5	-0.25	19.73634	0.21072	-1.45008	-1.05012	0.850808394985939	0.014958	-0.137803	-0.218037
Trial1	2	1	blindfold	counterclockwise	practice	Guided	1	0.5	-0.25	19.75635	0.21071	-1.45008	-1.05012	0.850811794649254	-0.060659	-0.192771	-0.220212
Trial1	2	1	blindfold	counterclockwise	practice	Guided	1	0.5	-0.25	19.77635	0.21071	-1.45008	-1.05012	0.850811794649254	-0.100166	-0.179981	-0.238068
Trial1	2	1	blindfold	counterclockwise	practice	Guided	1	0.5	-0.25	19.79634	0.21071	-1.45008	-1.05012	0.850811794649254	-0.104465	-0.13762	-0.254268
Trial1	2	1	blindfold	counterclockwise	practice	Guided	1	0.5	-0.25	19.81635	0.2107	-1.45007	-1.05012	0.850815194416489	-0.099869	-0.103733	-0.246329
Trial1	2	1	blindfold	counterclockwise	practice	Guided	1	0.5	-0.25	19.83635	0.21068	-1.45007	-1.05012	0.850821999329815	-0.082918	-0.167172	-0.216348
Trial1	2	1	blindfold	counterclockwise	practice	Guided	1	0.5	-0.25	19.85635	0.21066	-1.45008	-1.05011	0.850819377753439	-0.108962	-0.184051	-0.238069
Trial1	2	1	blindfold	counterclockwise	practice	Guided	1	0.5	-0.25	19.87634	0.21064	-1.45009	-1.05012	0.850835600269851	-0.081233	-0.200865	-0.270737
Trial1	2	1	blindfold	counterclockwise	practice	Guided	1	0.5	-0.25	19.89635	0.21064	-1.45009	-1.05012	0.850835600269851	-0.072068	-0.205038	-0.278798
Trial1	2	1	blindfold	counterclockwise	practice	Guided	1	0.5	-0.25	19.91635	0.21063	-1.45009	-1.05012	0.850839000764639	-0.027574	-0.213446	-0.277407
Trial1	2	1	blindfold	counterclockwise	practice	Guided	1	0.5	-0.25	19.93634	0.21063	-1.45009	-1.05012	0.850839000764639	-0.03646	-0.221853	-0.277591
Trial1	2	1	blindfold	counterclockwise	practice	Guided	1	0.5	-0.25	19.95634	0.21063	-1.4501	-1.05013	0.850848417436465	0.004569	-0.264107	-0.30991
Trial1	2	1	blindfold	counterclockwise	practice	Guided	1	0.5	-0.25	19.97635	0.21064	-1.45011	-1.05014	0.850854321598477	0.04163	-0.293577	-0.359056
Trial1	2	1	blindfold	counterclockwise	practice	Guided	1	0.5	-0.25	19.99635	0.21064	-1.45012	-1.05014	0.850854321598477	0.058905	-0.306194	-0.341638
Trial1	2	1	blindfold	counterclockwise	practice	Guided	1	0.5	-0.25	20.01634	0.21065	-1.45012	-1.05014	0.850850921282418	0.075552	-0.314572	-0.303232
Trial1	2	1	blindfold	counterclockwise	practice	Guided	1	0.5	-0.25	20.03635	0.21065	-1.45013	-1.05014	0.850850921282418	0.052048	-0.339878	-0.24452
Trial1	2	1	blindfold	counterclockwise	practice	Guided	1	0.5	-0.25	20.05635	0.21065	-1.45014	-1.05014	0.850850921282418	0.073025	-0.344016	-0.220185
Trial1	2	1	blindfold	counterclockwise	practice	Guided	1	0.5	-0.25	20.07634	0.21066	-1.45014	-1.05013	0.850838211309377	0.0023322	-0.27191	-0.237904
Trial1	2	1	blindfold	counterclockwise	practice	Guided	1	0.5	-0.25	20.09634	0.21066	-1.45014	-1.05013	0.850838211309377	0.0065329	-0.267611	-0.229312
Trial1	2	1	blindfold	counterclockwise	practice	Guided	1	0.5	-0.25	20.11635	0.21066	-1.45014	-1.05013	0.850838211309377	0.023704	-0.204073	-0.220856
Trial1	2	1	blindfold	counterclockwise	practice	Guided	1	0.5	-0.25	20.13635	0.21066	-1.45013	-1.05013	0.850838211309377	0.028891	-0.191319	-0.232729
Trial1	2	1	blindfold	counterclockwise	practice	Guided	1	0.5	-0.25	20.15634	0.21066	-1.45013	-1.05012	0.850828794524593	0.099419	-0.174334	-0.209565
Trial1	2	1	blindfold	counterclockwise	practice	Guided	1	0.5	-0.25	20.17635	0.2107	-1.45012	-1.05012	0.850815194416489	0.152721	-0.254603	-0.20787
Trial1	2	1	blindfold	counterclockwise	practice	Guided	1	0.5	-0.25	20.19635	0.21077	-1.45012	-1.05012	0.850791398228189	0.153174	-0.220685	-0.224601
Trial1	2	1	blindfold	counterclockwise	practice	Guided	1	0.5	-0.25	20.21635	0.21089	-1.45011	-1.05012	0.850750606482684	0.179945	-0.212163	-0.228865
Trial1	2	1	blindfold	counterclockwise	practice	Guided	1	0.5	-0.25	20.23634	0.21103	-1.4501	-1.05011	0.850693623625552	0.117267	-0.178258	-0.217125
Trial1	2	1	blindfold	counterclockwise	practice	Guided	1	0.5	-0.25	20.25635	0.21118	-1.45009	-1.05012	0.850652102593977	0.081285	-0.173977	-0.205525
Trial1	2	1	blindfold	counterclockwise	practice	Guided	1	0.5	-0.25	20.27635	0.21144	-1.45007	-1.05011	0.850554437315437	0.046544	-0.148517	-0.235836
Trial1	2	1	blindfold	counterclockwise	practice	Guided	1	0.5	-0.25	20.29634	0.21153	-1.45006	-1.0501	0.850514604181109	0.062707	-0.127319	-0.172275
Trial1	2	1	blindfold	counterclockwise	practice	Guided	1	0.5	-0.25	20.31635	0.2116	-1.45007	-1.0501	0.850490867886519	0.108048	-0.161132	-0.208683
Trial1	2	1	blindfold	counterclockwise	practice	Guided	1	0.5	-0.25	20.33635	0.21165	-1.45007	-1.05011	0.850483219790223	0.157578	-0.182247	-0.228158
Trial1	2	1	blindfold	counterclockwise	practice	Guided	1	0.5	-0.25	20.35635	0.21175	-1.45009	-1.05012	0.850458741033385	0.122082	-0.249895	-0.233349
Trial1	2	1	blindfold	counterclockwise	practice	Guided	1	0.5	-0.25	20.37634	0.212	-1.45014	-1.05014	0.850392772459078	0.12452	-0.304744	-0.299843
Trial1	2	1	blindfold	counterclockwise	practice	Guided	1	0.5	-0.25	20.39635	0.21209	-1.45015	-1.05015	0.850371829975675	0.076326	-0.27504	-0.339124
Trial1	2	1	blindfold	counterclockwise	practice	Guided	1	0.5	-0.25	20.41635	0.21213	-1.45014	-1.05015	0.85035828477111	0.048366	-0.300356	-0.302441
Trial1	2	1	blindfold	counterclockwise	practice	Guided	1	0.5	-0.25	20.43634	0.21214	-1.45014	-1.05015	0.850354899991468	0.05981	-0.249503	-0.238993
Trial1	2	1	blindfold	counterclockwise	practice	Guided	1	0.5	-0.25	20.45634	0.21214	-1.45014	-1.05014	0.850345365447599	0.11328	-0.279052	-0.241529
Trial1	2	1	blindfold	counterclockwise	practice	Guided	1	0.5	-0.25	20.47635	0.21219	-1.45016	-1.05013	0.850319132547493	0.181047	-0.359277	-0.27718
Trial1	2	1	blindfold	counterclockwise	practice	Guided	1	0.5	-0.25	20.49635	0.21226	-1.45017	-1.05013	0.850295440080754	0.166151	-0.384561	-0.235797
Trial1	2	1	blindfold	counterclockwise	practice	Guided	1	0.5	-0.25	20.51634	0.21233	-1.45018	-1.05013	0.850271757759096	0.113744	-0.367531	-0.257781
Trial1	2	1	blindfold	counterclockwise	practice	Guided	1	0.5	-0.25	20.53635	0.21237	-1.45018	-1.05013	0.850258222253624	0.06047	-0.354734	-0.267957
Trial1	2	1	blindfold	counterclockwise	practice	Guided	1	0.5	-0.25	20.55635	0.21237	-1.45018	-1.05013	0.850258222253624	0.057132	-0.371555	-0.326782
Trial1	2	1	blindfold	counterclockwise	practice	Guided	1	0.5	-0.25	20.57634	0.21238	-1.45019	-1.05013	0.850254844938623	0.099313	-0.413653	-0.228738
Trial1	2	1	blindfold	counterclockwise	practice	Guided	1	0.5	-0.25	20.59634	0.21238	-1.45019	-1.05013	0.850254844938623	0.149086	-0.434694	-0.256597
Trial1	2	1	blindfold	counterclockwise	practice	Guided	1	0.5	-0.25	20.61635	0.21239	-1.45021	-1.05013	0.850251462686901	0.174855	-0.485353	-0.226341
Trial1	2	1	blindfold	counterclockwise	practice	Guided	1	0.5	-0.25	20.63635	0.2124	-1.45022	-1.05013	0.850248080539307	0.170492	-0.476789	-0.230607
Trial1	2	1	blindfold	counterclockwise	practice	Guided	1	0.5	-0.25	20.65634	0.21241	-1.45022	-1.05013	0.850244693455615	0.144517	-0.442805	-0.256528
Trial1	2	1	blindfold	counterclockwise	practice	Guided	1	0.5	-0.25	20.67635	0.21242	-1.45023	-1.05013	0.850241311516434	0.08688	-0.467937	-0.266508
Trial1	2	1	blindfold	counterclockwise	practice	Guided	1	0.5	-0.25	20.69635	0.21242	-1.45023	-1.05013	0.850241311516434	0.085854	-0.480504	-0.23285
Trial1	2	1	blindfold	counterclockwise	practice	Guided	1	0.5	-0.25	20.71635	0.21242	-1.45023	-1.05013	0.850241311516434	0.059773	-0.446523	-0.254573
Trial1	2	1	blindfold	counterclockwise	practice	Guided	1	0.5	-0.25	20.73634	0.21242	-1.45023	-1.05013	0.850241311516434	0.09941	-0.467556	-0.232721
Trial1	2	1	blindfold	counterclockwise	practice	Guided	1	0.5	-0.25	20.75635	0.21243	-1.45023	-1.05012	0.850228506248125	0.130519	-0.488588	-0.239717
Trial1	2	1	blindfold	counterclockwise	practice	Guided	1	0.5	-0.25	20.77635	0.21244	-1.45024	-1.05012	0.85022511943991	0.111148	-0.518129	-0.189752
Trial1	2	1	blindfold	counterclockwise	practice	Guided	1	0.5	-0.25	20.79634	0.21245	-1.45024	-1.05012	0.8502217377758	0.201567	-0.48423	-0.237415
Trial1	2	1	blindfold	counterclockwise	practice	Guided	1	0.5	-0.25	20.81635	0.21248	-1.45024	-1.05012	0.850211598447483	0.249932	-0.496873	-0.219098
Trial1	2	1	blindfold	counterclockwise	practice	Guided	1	0.5	-0.25	20.83635	0.21256	-1.45025	-1.05011	0.850175122436785	0.258763	-0.496787	-0.218774
Trial1	2	1	blindfold	counterclockwise	practice	Guided	1	0.5	-0.25	20.85635	0.21273	-1.45025	-1.05011	0.850117658849633	0.281045	-0.496714	-0.222242
Trial1	2	1	blindfold	counterclockwise	practice	Guided	1	0.5	-0.25	20.87634	0.21339	-1.45024	-1.0501	0.849885549521443	0.307479	-0.46688	-0.217082
Trial1	2	1	blindfold	counterclockwise	practice	Guided	1	0.5	-0.25	20.89635	0.21385	-1.45023	-1.05009	0.84972099182615	0.37248	-0.40328	-0.160431
Trial1	2	1	blindfold	counterclockwise	practice	Guided	1	0.5	-0.25	20.91635	0.21457	-1.45021	-1.05008	0.849469362397342	0.49247	-0.377775	-0.156725
Trial1	2	1	blindfold	counterclockwise	practice	Guided	1	0.5	-0.25	20.93634	0.2155	-1.4502	-1.05007	0.849148003789811	0.474097	-0.415748	-0.140365
Trial1	2	1	blindfold	counterclockwise	practice	Guided	1	0.5	-0.25	20.95634	0.21685	-1.45021	-1.05004	0.8486683260372	0.526929	-0.40293	-0.121814
Trial1	2	1	blindfold	counterclockwise	practice	Guided	1	0.5	-0.25	20.97635	0.22036	-1.45018	-1.05002	0.847484807781881	0.510766	-0.28002	-0.029547
Trial1	2	1	blindfold	counterclockwise	practice	Guided	1	0.5	-0.25	20.99635	0.2227	-1.45014	-1.04999	0.846687186736961	0.443305	-0.216472	-0.010482
Trial1	2	1	blindfold	counterclockwise	practice	Guided	1	0.5	-0.25	21.01634	0.22529	-1.45011	-1.04997	0.845823642382087	0.400505	-0.1741	0.07236
Trial1	2	1	blindfold	counterclockwise	practice	Guided	1	0.5	-0.25	21.03635	0.22812	-1.45009	-1.04995	0.844889781657426	0.292961	-0.178284	0.090065
Trial1	2	1	blindfold	counterclockwise	practice	Guided	1	0.5	-0.25	21.05635	0.23118	-1.45009	-1.04993	0.84389107891443	0.237712	-0.169769	0.142992
Trial1	2	1	blindfold	counterclockwise	practice	Guided	1	0.5	-0.25	21.07634	0.23719	-1.45006	-1.04993	0.841995882938913	0.027929	-0.110455	0.123097
Trial1	2	1	blindfold	counterclockwise	practice	Guided	1	0.5	-0.25	21.09634	0.24011	-1.45005	-1.04993	0.841089045190578	-0.020487	-0.097731	0.134456
Trial1	2	1	blindfold	counterclockwise	practice	Guided	1	0.5	-0.25	21.11635	0.24304	-1.45005	-1.04993	0.840188314328542	-0.140737	-0.110392	0.134498
Trial1	2	1	blindfold	counterclockwise	practice	Guided	1	0.5	-0.25	21.13635	0.24548	-1.45006	-1.04994	0.839454833553212	-0.194395	-0.10613	0.161955
Trial1	2	1	blindfold	counterclockwise	practice	Guided	1	0.5	-0.25	21.15634	0.24778	-1.45005	-1.04995	0.838769896406498	-0.300961	-0.106104	0.133417
Trial1	2	1	blindfold	counterclockwise	practice	Guided	1	0.5	-0.25	21.17635	0.25123	-1.45006	-1.04995	0.83773893336573	-0.326216	-0.165277	0.118422
Trial1	2	1	blindfold	counterclockwise	practice	Guided	1	0.5	-0.25	21.19635	0.25244	-1.45009	-1.04995	0.837380414838198	-0.375954	-0.254078	0.11738
Trial1	2	1	blindfold	counterclockwise	practice	Guided	1	0.5	-0.25	21.21635	0.25315	-1.45013	-1.04996	0.837180361932491	-0.262157	-0.32171	0.049931
Trial1	2	1	blindfold	counterclockwise	practice	Guided	1	0.5	-0.25	21.23634	0.25352	-1.45015	-1.04998	0.837090479342782	-0.283571	-0.330087	0.028125
Trial1	2	1	blindfold	counterclockwise	practice	Guided	1	0.5	-0.25	21.25635	0.25355	-1.45016	-1.04998	0.837081643158896	-0.296087	-0.363843	0.0029353
Trial1	2	1	blindfold	counterclockwise	practice	Guided	1	0.5	-0.25	21.27635	0.25303	-1.45018	-1.04997	0.837225316153171	-0.466823	-0.300168	0.055174
Trial1	2	1	blindfold	counterclockwise	practice	Guided	1	0.5	-0.25	21.29634	0.25231	-1.45015	-1.04994	0.837409290551405	-0.571319	-0.181611	0.114475
Trial1	2	1	blindfold	counterclockwise	practice	Guided	1	0.5	-0.25	21.31635	0.25119	-1.45011	-1.0499	0.837703002213896	-0.494498	-0.190025	0.20972
Trial1	2	1	blindfold	counterclockwise	practice	Guided	1	0.5	-0.25	21.33635	0.24974	-1.4501	-1.04987	0.83810626112044	-0.319546	-0.274602	0.328738
Trial1	2	1	blindfold	counterclockwise	practice	Guided	1	0.5	-0.25	21.35635	0.24808	-1.45013	-1.04996	0.838689279695366	-0.266214	-0.45647	0.184172
Trial1	2	1	blindfold	counterclockwise	practice	Guided	1	0.5	-0.25	21.37634	0.24455	-1.45026	-1.05001	0.839803937413964	-0.428574	-0.511417	-0.0062307
Trial1	2	1	blindfold	counterclockwise	practice	Guided	1	0.5	-0.25	21.39635	0.24254	-1.45027	-1.04998	0.840389030163784	-0.440644	-0.469056	0.090119
Trial1	2	1	blindfold	counterclockwise	practice	Guided	1	0.5	-0.25	21.41635	0.24022	-1.45024	-1.04995	0.841074110348566	-0.414658	-0.401223	0.116325
Trial1	2	1	blindfold	counterclockwise	practice	Guided	1	0.5	-0.25	21.43634	0.2378	-1.45022	-1.04994	0.841815197398327	-0.24983	-0.481504	0.117751
Trial1	2	1	blindfold	counterclockwise	practice	Guided	1	0.5	-0.25	21.45634	0.23523	-1.45024	-1.04996	0.842638227620039	-0.209003	-0.642281	0.098149
Trial1	2	1	blindfold	counterclockwise	practice	Guided	1	0.5	-0.25	21.47635	0.23027	-1.45036	-1.04995	0.844200380305877	-0.235089	-0.701526	0.084794
Trial1	2	1	blindfold	counterclockwise	practice	Guided	1	0.5	-0.25	21.49635	0.22787	-1.45035	-1.04994	0.844960786889494	-0.289034	-0.599963	0.104122
Trial1	2	1	blindfold	counterclockwise	practice	Guided	1	0.5	-0.25	21.51634	0.22545	-1.45032	-1.04991	0.845714860039971	-0.345081	-0.608426	0.190637
Trial1	2	1	blindfold	counterclockwise	practice	Guided	1	0.5	-0.25	21.53635	0.22277	-1.4503	-1.0499	0.846579225649226	-0.286301	-0.57034	0.167338
Trial1	2	1	blindfold	counterclockwise	practice	Guided	1	0.5	-0.25	21.55635	0.22028	-1.4503	-1.04998	0.847473512545644	-0.252821	-0.66344	0.096991
Trial1	2	1	blindfold	counterclockwise	practice	Guided	1	0.5	-0.25	21.57634	0.21525	-1.45039	-1.05003	0.849194065319422	-0.101298	-0.883493	-0.049537
Trial1	2	1	blindfold	counterclockwise	practice	Guided	1	0.5	-0.25	21.59634	0.2129	-1.45045	-1.05004	0.849994361693177	-0.025553	-0.99352	-0.051425
Trial1	2	1	blindfold	counterclockwise	practice	Guided	1	0.5	-0.25	21.61635	0.21082	-1.45049	-1.05004	0.850699172509448	-0.025563	-0.99352	-0.051399
Trial1	2	1	blindfold	counterclockwise	practice	Guided	1	0.5	-0.25	21.63635	0.20916	-1.4505	-1.05005	0.851274303853187	0.011114	-0.989288	-0.088107
Trial1	2	1	blindfold	counterclockwise	practice	Guided	1	0.5	-0.25	21.65634	0.20771	-1.4505	-1.05004	0.85176138533789	-0.073413	-0.959666	-0.090549
Trial1	2	1	blindfold	counterclockwise	practice	Guided	1	0.5	-0.25	21.67635	0.20551	-1.45044	-1.05002	0.852500048847408	-0.129061	-0.786162	-0.012259
Trial1	2	1	blindfold	counterclockwise	practice	Guided	1	0.5	-0.25	21.69635	0.20454	-1.4504	-1.05	0.85281681906223	-0.147409	-0.786162	0.0082451
Trial1	2	1	blindfold	counterclockwise	practice	Guided	1	0.5	-0.25	21.71635	0.20364	-1.45039	-1.04998	0.853110380640076	-0.175133	-0.790394	0.045275
Trial1	2	1	blindfold	counterclockwise	practice	Guided	1	0.5	-0.25	21.73634	0.20283	-1.4504	-1.05	0.853410763693919	-0.142633	-0.841175	7.2649E-07
Trial1	2	1	blindfold	counterclockwise	practice	Guided	1	0.5	-0.25	21.75635	0.20209	-1.45043	-1.05004	0.853706262840375	-0.052209	-0.913116	-0.047827
Trial1	2	1	blindfold	counterclockwise	practice	Guided	1	0.5	-0.25	21.77635	0.20128	-1.45048	-1.05003	0.853979876513636	-0.118544	-1.018911	-0.062261
Trial1	2	1	blindfold	counterclockwise	practice	Guided	1	0.5	-0.25	21.79634	0.20117	-1.4505	-1.05003	0.854018360583081	-0.101202	-1.023143	-0.044949
Trial1	2	1	blindfold	counterclockwise	practice	Guided	1	0.5	-0.25	21.81635	0.20116	-1.4505	-1.05003	0.854021859277399	-0.146958	-0.997752	-0.0077861
Trial1	2	1	blindfold	counterclockwise	practice	Guided	1	0.5	-0.25	21.83635	0.20115	-1.45049	-1.05003	0.854025358074445	-0.165306	-0.917348	0.020468
Trial1	2	1	blindfold	counterclockwise	practice	Guided	1	0.5	-0.25	21.85635	0.20115	-1.45048	-1.05002	0.854015977605375	-0.215614	-0.904652	0.069454
Trial1	2	1	blindfold	counterclockwise	practice	Guided	1	0.5	-0.25	21.87634	0.20113	-1.45046	-1.05001	0.854013595206685	-0.237393	-0.972361	0.056188
Trial1	2	1	blindfold	counterclockwise	practice	Guided	1	0.5	-0.25	21.89635	0.20111	-1.45047	-1.05001	0.854020593673593	-0.241298	-0.963897	0.039249
Trial1	2	1	blindfold	counterclockwise	practice	Guided	1	0.5	-0.25	21.91635	0.2011	-1.45047	-1.05001	0.854024098276393	-0.275503	-0.930043	-0.01634
Trial1	2	1	blindfold	counterclockwise	practice	Guided	1	0.5	-0.25	21.93634	0.20108	-1.45047	-1.05001	0.854031097359946	-0.225198	-0.972361	-0.052735
Trial1	2	1	blindfold	counterclockwise	practice	Guided	1	0.5	-0.25	21.95634	0.20107	-1.45048	-1.05001	0.854034597055803	-0.202892	-1.010447	-0.052092
Trial1	2	1	blindfold	counterclockwise	practice	Guided	1	0.5	-0.25	21.97635	0.20105	-1.4505	-1.05001	0.854041591539647	-0.15458	-1.052765	-0.016606
Trial1	2	1	blindfold	counterclockwise	practice	Guided	1	0.5	-0.25	21.99635	0.20105	-1.45051	-1.05001	0.854041591539647	-0.16261	-1.048533	-0.055136
Trial1	2	1	blindfold	counterclockwise	practice	Guided	1	0.5	-0.25	22.01634	0.20104	-1.45051	-1.05001	0.854045096759681	-0.167259	-1.065461	-0.046851
Trial1	2	1	blindfold	counterclockwise	practice	Guided	1	0.5	-0.25	22.03635	0.20104	-1.45052	-1.05002	0.854054476791516	-0.161703	-1.11201	-0.084487
Trial1	2	1	blindfold	counterclockwise	practice	Guided	1	0.5	-0.25	22.05635	0.20103	-1.45053	-1.05002	0.854057976859799	-0.160829	-1.128938	-0.117788
Trial1	2	1	blindfold	counterclockwise	practice	Guided	1	0.5	-0.25	22.07634	0.20101	-1.45057	-1.05003	0.854074362451922	-0.148117	-1.209342	-0.088211
Trial1	2	1	blindfold	counterclockwise	practice	Guided	1	0.5	-0.25	22.09634	0.20101	-1.45059	-1.05003	0.854074362451922	-0.112729	-1.183951	-0.078789
Trial1	2	1	blindfold	counterclockwise	practice	Guided	1	0.5	-0.25	22.11635	0.201	-1.45059	-1.05003	0.85407786279005	-0.139264	-1.162792	-0.083721
Trial1	2	1	blindfold	counterclockwise	practice	Guided	1	0.5	-0.25	22.13635	0.20099	-1.45059	-1.05003	0.854081363230886	-0.162056	-1.141633	-0.055822
Trial1	2	1	blindfold	counterclockwise	practice	Guided	1	0.5	-0.25	22.15634	0.20099	-1.45058	-1.05003	0.854081363230886	-0.148904	-1.099315	-0.054548
Trial1	2	1	blindfold	counterclockwise	practice	Guided	1	0.5	-0.25	22.17635	0.20097	-1.45056	-1.05003	0.854088359203544	-0.09319	-1.11201	-0.132754
Trial1	2	1	blindfold	counterclockwise	practice	Guided	1	0.5	-0.25	22.19635	0.20097	-1.45056	-1.05004	0.854097738995055	-0.048809	-1.171256	-0.12726
Trial1	2	1	blindfold	counterclockwise	practice	Guided	1	0.5	-0.25	22.21635	0.20097	-1.45057	-1.05004	0.854097738995055	0.013707	-1.175487	-0.133861
Trial1	2	1	blindfold	counterclockwise	practice	Guided	1	0.5	-0.25	22.23634	0.20097	-1.45057	-1.05004	0.854097738995055	0.013937	-1.196646	-0.142217
Trial1	2	1	blindfold	counterclockwise	practice	Guided	1	0.5	-0.25	22.25635	0.20097	-1.45058	-1.05005	0.854107118800957	0.045893	-1.137401	-0.170679
Trial1	2	1	blindfold	counterclockwise	practice	Guided	1	0.5	-0.25	22.27635	0.20097	-1.45057	-1.05005	0.854107118800957	0.018596	-1.120474	-0.150342
Trial1	2	1	blindfold	counterclockwise	practice	Guided	1	0.5	-0.25	22.29634	0.20098	-1.45057	-1.05005	0.854103618231749	-0.0048334	-1.137401	-0.108945
Trial1	2	1	blindfold	counterclockwise	practice	Guided	1	0.5	-0.25	22.31635	0.20097	-1.45057	-1.05005	0.854107118800957	0.004303	-1.145865	-0.117051
Trial1	2	1	blindfold	counterclockwise	practice	Guided	1	0.5	-0.25	22.33635	0.20098	-1.45057	-1.05005	0.854103618231749	0.020553	-1.145865	-0.061942
Trial1	2	1	blindfold	counterclockwise	practice	Guided	1	0.5	-0.25	22.35635	0.20097	-1.45057	-1.05005	0.854107118800957	0.034966	-1.145865	-0.096257
Trial1	2	1	blindfold	counterclockwise	practice	Guided	1	0.5	-0.25	22.37634	0.20098	-1.45058	-1.05006	0.854112998090484	-0.011244	-1.217805	-0.197189
Trial1	2	1	blindfold	counterclockwise	practice	Guided	1	0.5	-0.25	22.39635	0.20098	-1.4506	-1.05006	0.854112998090484	0.072308	-1.272819	-0.161162
Trial1	2	1	blindfold	counterclockwise	practice	Guided	1	0.5	-0.25	22.41635	0.20098	-1.45063	-1.05006	0.854112998090484	0.142739	-1.348991	-0.133918
Trial1	2	1	blindfold	counterclockwise	practice	Guided	1	0.5	-0.25	22.43634	0.20099	-1.45066	-1.05006	0.85410950287908	0.239596	-1.442091	-0.097531
Trial1	2	1	blindfold	counterclockwise	practice	Guided	1	0.5	-0.25	22.45634	0.20101	-1.45069	-1.05007	0.854111882319155	0.280752	-1.459018	-0.138347
Trial1	2	1	blindfold	counterclockwise	practice	Guided	1	0.5	-0.25	22.47635	0.20104	-1.45072	-1.05007	0.854101377166472	0.251944	-1.488641	-0.227279
Trial1	2	1	blindfold	counterclockwise	practice	Guided	1	0.5	-0.25	22.49635	0.20105	-1.45073	-1.05007	0.854097872177412	0.256087	-1.471713	-0.218698
Trial1	2	1	blindfold	counterclockwise	practice	Guided	1	0.5	-0.25	22.51634	0.20106	-1.45073	-1.05007	0.854094372506898	0.125012	-1.404005	-0.150918
Trial1	2	1	blindfold	counterclockwise	practice	Guided	1	0.5	-0.25	22.53635	0.20106	-1.45071	-1.05007	0.854094372506898	0.150825	-1.289746	-0.120738
Trial1	2	1	blindfold	counterclockwise	practice	Guided	1	0.5	-0.25	22.55635	0.20107	-1.45067	-1.05006	0.854081497935404	0.100909	-1.222037	-0.088507
Trial1	2	1	blindfold	counterclockwise	practice	Guided	1	0.5	-0.25	22.57634	0.20108	-1.45063	-1.05006	0.854077998431729	0.127168	-1.243196	-0.075124
Trial1	2	1	blindfold	counterclockwise	practice	Guided	1	0.5	-0.25	22.59634	0.20109	-1.45062	-1.05006	0.85407449903077	0.173029	-1.260123	-0.124221
Trial1	2	1	blindfold	counterclockwise	practice	Guided	1	0.5	-0.25	22.61635	0.2011	-1.45062	-1.05006	0.854070999732529	0.185727	-1.247428	-0.09405
Trial1	2	1	blindfold	counterclockwise	practice	Guided	1	0.5	-0.25	22.63635	0.20111	-1.45062	-1.05006	0.854067495322186	0.252151	-1.268587	-0.100907
Trial1	2	1	blindfold	counterclockwise	practice	Guided	1	0.5	-0.25	22.65634	0.20112	-1.45063	-1.05007	0.854073376640824	0.289561	-1.29821	-0.158638
Trial1	2	1	blindfold	counterclockwise	practice	Guided	1	0.5	-0.25	22.67635	0.20115	-1.45065	-1.05007	0.854062880094492	0.321603	-1.404005	-0.191228
Trial1	2	1	blindfold	counterclockwise	practice	Guided	1	0.5	-0.25	22.69635	0.20117	-1.45067	-1.05007	0.854055882910555	0.298574	-1.442091	-0.17081
Trial1	2	1	blindfold	counterclockwise	practice	Guided	1	0.5	-0.25	22.71635	0.20118	-1.45069	-1.05007	0.854052384472675	0.29849	-1.412468	-0.170761
Trial1	2	1	blindfold	counterclockwise	practice	Guided	1	0.5	-0.25	22.73634	0.20119	-1.45069	-1.05008	0.854058155157156	0.262707	-1.365918	-0.162439
Trial1	2	1	blindfold	counterclockwise	practice	Guided	1	0.5	-0.25	22.75635	0.20121	-1.45069	-1.05008	0.854051153657798	0.258899	-1.395541	-0.192781
Trial1	2	1	blindfold	counterclockwise	practice	Guided	1	0.5	-0.25	22.77635	0.20123	-1.45071	-1.05008	0.854044162995712	0.25513	-1.501336	-0.23734
Trial1	2	1	blindfold	counterclockwise	practice	Guided	1	0.5	-0.25	22.79634	0.20125	-1.45073	-1.05009	0.854046543258258	0.313469	-1.526727	-0.241471
Trial1	2	1	blindfold	counterclockwise	practice	Guided	1	0.5	-0.25	22.81635	0.20126	-1.45074	-1.05009	0.854043045718769	0.326844	-1.467482	-0.245226
Trial1	2	1	blindfold	counterclockwise	practice	Guided	1	0.5	-0.25	22.83635	0.20128	-1.45074	-1.05009	0.854036050947999	0.338561	-1.420932	-0.199109
Trial1	2	1	blindfold	counterclockwise	practice	Guided	1	0.5	-0.25	22.85635	0.20129	-1.45072	-1.05009	0.85403254850483	0.263567	-1.344759	-0.217482
Trial1	2	1	blindfold	counterclockwise	practice	Guided	1	0.5	-0.25	22.87634	0.20132	-1.4507	-1.05009	0.854022062639335	0.320274	-1.395541	-0.182151
Trial1	2	1	blindfold	counterclockwise	practice	Guided	1	0.5	-0.25	22.89635	0.20134	-1.4507	-1.05009	0.854015063890334	0.341949	-1.429395	-0.16468
Trial1	2	1	blindfold	counterclockwise	practice	Guided	1	0.5	-0.25	22.91635	0.20136	-1.45071	-1.05008	0.853998689401706	0.339359	-1.433627	-0.075344
Trial1	2	1	blindfold	counterclockwise	practice	Guided	1	0.5	-0.25	22.93634	0.20137	-1.45071	-1.05008	0.853995192954129	0.326276	-1.404005	-0.089426
Trial1	2	1	blindfold	counterclockwise	practice	Guided	1	0.5	-0.25	22.95634	0.20139	-1.4507	-1.05007	0.853978930588311	0.277377	-1.357455	-0.09499
Trial1	2	1	blindfold	counterclockwise	practice	Guided	1	0.5	-0.25	22.97635	0.20141	-1.45069	-1.05006	0.85396255681098	0.257053	-1.404005	-0.011495
Trial1	2	1	blindfold	counterclockwise	practice	Guided	1	0.5	-0.25	22.99635	0.20143	-1.45069	-1.05006	0.853955559683489	0.246659	-1.332064	0.038631
Trial1	2	1	blindfold	counterclockwise	practice	Guided	1	0.5	-0.25	23.01634	0.20144	-1.45069	-1.05005	0.85394268225253	0.27748	-1.306673	0.047901
Trial1	2	1	blindfold	counterclockwise	practice	Guided	1	0.5	-0.25	23.03635	0.20145	-1.45068	-1.05004	0.853929804861876	0.253854	-1.348991	0.093432
Trial1	2	1	blindfold	counterclockwise	practice	Guided	1	0.5	-0.25	23.05635	0.20147	-1.45068	-1.05002	0.853904055411024	0.297189	-1.357455	0.132445
Trial1	2	1	blindfold	counterclockwise	practice	Guided	1	0.5	-0.25	23.07634	0.20149	-1.45068	-1.05002	0.85389705921015	0.271422	-1.365918	0.093848
Trial1	2	1	blindfold	counterclockwise	practice	Guided	1	0.5	-0.25	23.09634	0.20151	-1.45068	-1.05001	0.853880681583027	0.280246	-1.387077	0.094077
Trial1	2	1	blindfold	counterclockwise	practice	Guided	1	0.5	-0.25	23.11635	0.20152	-1.45069	-1.05	0.853867804546813	0.310709	-1.378614	0.115921
Trial1	2	1	blindfold	counterclockwise	practice	Guided	1	0.5	-0.25	23.13635	0.20154	-1.45069	-1.04999	0.853851437714085	0.363398	-1.429395	0.138384
Trial1	2	1	blindfold	counterclockwise	practice	Guided	1	0.5	-0.25	23.15634	0.20157	-1.4507	-1.04997	0.853822295639979	0.403091	-1.382846	0.147878
Trial1	2	1	blindfold	counterclockwise	practice	Guided	1	0.5	-0.25	23.17635	0.20169	-1.45071	-1.04996	0.853770983438393	0.376533	-1.429395	0.134453
Trial1	2	1	blindfold	counterclockwise	practice	Guided	1	0.5	-0.25	23.19635	0.20176	-1.45071	-1.04995	0.853737137865467	0.363435	-1.420932	0.121448
Trial1	2	1	blindfold	counterclockwise	practice	Guided	1	0.5	-0.25	23.21635	0.20183	-1.45071	-1.04995	0.853712690186607	0.420913	-1.404005	0.13145
Trial1	2	1	blindfold	counterclockwise	practice	Guided	1	0.5	-0.25	23.23634	0.20189	-1.45072	-1.04994	0.853682350642995	0.393519	-1.420932	0.151649
Trial1	2	1	blindfold	counterclockwise	practice	Guided	1	0.5	-0.25	23.25635	0.20196	-1.45071	-1.04994	0.853657912053512	0.443401	-1.437859	0.115215
Trial1	2	1	blindfold	counterclockwise	practice	Guided	1	0.5	-0.25	23.27635	0.20221	-1.45072	-1.04994	0.853570656918571	0.420677	-1.442091	0.135766
Trial1	2	1	blindfold	counterclockwise	practice	Guided	1	0.5	-0.25	23.29634	0.20239	-1.45072	-1.04993	0.853498499167208	0.459872	-1.433627	0.136887
Trial1	2	1	blindfold	counterclockwise	practice	Guided	1	0.5	-0.25	23.31635	0.20262	-1.45069	-1.04992	0.85340904749387	0.459862	-1.336296	0.144999
Trial1	2	1	blindfold	counterclockwise	practice	Guided	1	0.5	-0.25	23.33635	0.20291	-1.45067	-1.0499	0.853289148926689	0.49753	-1.310905	0.225878
Trial1	2	1	blindfold	counterclockwise	practice	Guided	1	0.5	-0.25	23.35635	0.20331	-1.45066	-1.04989	0.853140684030152	0.447903	-1.357455	0.245435
Trial1	2	1	blindfold	counterclockwise	practice	Guided	1	0.5	-0.25	23.37634	0.20426	-1.45069	-1.04989	0.85281078252702	0.404114	-1.387077	0.210514
Trial1	2	1	blindfold	counterclockwise	practice	Guided	1	0.5	-0.25	23.39635	0.20476	-1.45069	-1.04989	0.852637517230068	0.345197	-1.344759	0.242404
Trial1	2	1	blindfold	counterclockwise	practice	Guided	1	0.5	-0.25	23.41635	0.20524	-1.45068	-1.04987	0.852452632461064	0.316938	-1.310905	0.291962
Trial1	2	1	blindfold	counterclockwise	practice	Guided	1	0.5	-0.25	23.43634	0.20566	-1.45066	-1.04986	0.852298102728932	0.35193	-1.29821	0.309721
Trial1	2	1	blindfold	counterclockwise	practice	Guided	1	0.5	-0.25	23.45634	0.20603	-1.45065	-1.04986	0.852170395910312	0.352062	-1.332064	0.30126
Trial1	2	1	blindfold	counterclockwise	practice	Guided	1	0.5	-0.25	23.47635	0.20668	-1.45068	-1.04985	0.851936983733328	0.404961	-1.404005	0.311078
Trial1	2	1	blindfold	counterclockwise	practice	Guided	1	0.5	-0.25	23.49635	0.20698	-1.4507	-1.04985	0.851833744347522	0.417929	-1.399773	0.319794
Trial1	2	1	blindfold	counterclockwise	practice	Guided	1	0.5	-0.25	23.51634	0.2073	-1.4507	-1.04987	0.851742522892115	0.476597	-1.420932	0.287841
Trial1	2	1	blindfold	counterclockwise	practice	Guided	1	0.5	-0.25	23.53635	0.20769	-1.45071	-1.04989	0.851627391551489	0.491948	-1.459018	0.216825
Trial1	2	1	blindfold	counterclockwise	practice	Guided	1	0.5	-0.25	23.55635	0.20813	-1.45072	-1.04989	0.851476467069299	0.492022	-1.5098	0.212609
Trial1	2	1	blindfold	counterclockwise	practice	Guided	1	0.5	-0.25	23.57634	0.2093	-1.45074	-1.04989	0.851076124850578	0.589218	-1.454786	0.236442
Trial1	2	1	blindfold	counterclockwise	practice	Guided	1	0.5	-0.25	23.59634	0.21001	-1.45074	-1.04989	0.850833875043606	0.629972	-1.459018	0.212438
Trial1	2	1	blindfold	counterclockwise	practice	Guided	1	0.5	-0.25	23.61635	0.21091	-1.45074	-1.04989	0.850527548474799	0.670104	-1.514031	0.209451
Trial1	2	1	blindfold	counterclockwise	practice	Guided	1	0.5	-0.25	23.63635	0.21207	-1.45076	-1.04989	0.850133971747364	0.715054	-1.590204	0.194032
Trial1	2	1	blindfold	counterclockwise	practice	Guided	1	0.5	-0.25	23.65634	0.21336	-1.45079	-1.04986	0.849669643767024	0.799654	-1.62829	0.192465
Trial1	2	1	blindfold	counterclockwise	practice	Guided	1	0.5	-0.25	23.67635	0.21694	-1.45081	-1.04984	0.848449726219742	0.915173	-1.552118	0.343317
Trial1	2	1	blindfold	counterclockwise	practice	Guided	1	0.5	-0.25	23.69635	0.21923	-1.45077	-1.04982	0.847669707023427	0.909712	-1.425164	0.372773
Trial1	2	1	blindfold	counterclockwise	practice	Guided	1	0.5	-0.25	23.71635	0.22203	-1.45073	-1.04979	0.846718019894335	0.935201	-1.395541	0.411235
Trial1	2	1	blindfold	counterclockwise	practice	Guided	1	0.5	-0.25	23.73634	0.22516	-1.4507	-1.04975	0.845657760275772	0.940733	-1.387077	0.508773
Trial1	2	1	blindfold	counterclockwise	practice	Guided	1	0.5	-0.25	23.75635	0.22893	-1.4507	-1.04971	0.844402207126864	0.952717	-1.361687	0.54321
Trial1	2	1	blindfold	counterclockwise	practice	Guided	1	0.5	-0.25	23.77635	0.23734	-1.45071	-1.04971	0.841740111013911	1.124549	-1.437859	0.579504
Trial1	2	1	blindfold	counterclockwise	practice	Guided	1	0.5	-0.25	23.79634	0.24231	-1.45073	-1.04972	0.840211938019732	1.182526	-1.577508	0.565473
Trial1	2	1	blindfold	counterclockwise	practice	Guided	1	0.5	-0.25	23.81635	0.24906	-1.45079	-1.04971	0.838156919504921	1.195053	-1.649449	0.575374
Trial1	2	1	blindfold	counterclockwise	practice	Guided	1	0.5	-0.25	23.83635	0.25425	-1.45082	-1.04969	0.836598575529589	1.130234	-1.657913	0.632846
Trial1	2	1	blindfold	counterclockwise	practice	Guided	1	0.5	-0.25	23.85635	0.26084	-1.45083	-1.04965	0.834648162336101	1.215048	-1.585972	0.733682
Trial1	2	1	blindfold	counterclockwise	practice	Guided	1	0.5	-0.25	23.87634	0.27555	-1.45079	-1.04965	0.830552736236127	1.504837	-1.590204	0.688666
Trial1	2	1	blindfold	counterclockwise	practice	Guided	1	0.5	-0.25	23.89635	0.28439	-1.4508	-1.04963	0.828188197616547	1.537558	-1.704462	0.742271
Trial1	2	1	blindfold	counterclockwise	practice	Guided	1	0.5	-0.25	23.91635	0.29375	-1.45085	-1.04959	0.825762206713002	1.533403	-1.767939	0.819927
Trial1	2	1	blindfold	counterclockwise	practice	Guided	1	0.5	-0.25	23.93634	0.30416	-1.45087	-1.04955	0.823185033157505	1.519366	-1.725621	0.91408
Trial1	2	1	blindfold	counterclockwise	practice	Guided	1	0.5	-0.25	23.95634	0.31497	-1.45087	-1.0495	0.820631663112323	1.484219	-1.712926	0.973793
Trial1	2	1	blindfold	counterclockwise	practice	Guided	1	0.5	-0.25	23.97635	0.33837	-1.45086	-1.04947	0.815644803959833	1.303247	-1.636754	1.062699
Trial1	2	1	blindfold	counterclockwise	practice	Guided	1	0.5	-0.25	23.99635	0.35084	-1.45084	-1.04946	0.813255847243821	1.34114	-1.657913	1.071201
Trial1	2	1	blindfold	counterclockwise	practice	Guided	1	0.5	-0.25	24.01634	0.3642	-1.45084	-1.04945	0.810901853939203	1.284726	-1.712926	1.101622
Trial1	2	1	blindfold	counterclockwise	practice	Guided	1	0.5	-0.25	24.03635	0.37803	-1.45085	-1.04946	0.808710737801891	1.283752	-1.776403	1.073427
Trial1	2	1	blindfold	counterclockwise	practice	Guided	1	0.5	-0.25	24.05635	0.39145	-1.45088	-1.04947	0.80680561635915	1.213348	-1.801794	1.021673
Trial1	2	1	blindfold	counterclockwise	practice	Guided	1	0.5	-0.25	24.07634	0.42074	-1.45095	-1.04949	0.803409217700682	1.175056	-1.924516	0.999431
Trial1	2	1	blindfold	counterclockwise	practice	Guided	1	0.5	-0.25	24.09634	0.43571	-1.45098	-1.04954	0.802120499557607	1.228511	-2.09802	0.903946
Trial1	2	1	blindfold	counterclockwise	practice	Guided	1	0.5	-0.25	24.11635	0.4515	-1.45105	-1.04956	0.801029684679462	1.23362	-2.220742	0.857031
Trial1	2	1	blindfold	counterclockwise	practice	Guided	1	0.5	-0.25	24.13635	0.46765	-1.45111	-1.04956	0.800214239025749	1.229496	-2.330769	0.825934
Trial1	2	1	blindfold	counterclockwise	practice	Guided	1	0.5	-0.25	24.15634	0.48362	-1.45116	-1.04951	0.799677777191432	1.25614	-2.364623	0.999049
Trial1	2	1	blindfold	counterclockwise	practice	Guided	1	0.5	-0.25	24.17635	0.51684	-1.45116	-1.04947	0.799647286259367	1.307507	-2.335001	1.093187
Trial1	2	1	blindfold	counterclockwise	practice	Guided	1	0.5	-0.25	24.19635	0.53347	-1.45115	-1.04946	0.80016036910027	1.059915	-2.267292	1.090456
Trial1	2	1	blindfold	counterclockwise	practice	Guided	1	0.5	-0.25	24.21635	0.55059	-1.45112	-1.04941	0.801009161595476	0.757182	-2.224974	1.221336
Trial1	2	1	blindfold	counterclockwise	practice	Guided	1	0.5	-0.25	24.23634	0.56699	-1.45109	-1.04936	0.802162160046098	0.550444	-2.081093	1.316316
Trial1	2	1	blindfold	counterclockwise	practice	Guided	1	0.5	-0.25	24.25635	0.58253	-1.45106	-1.04936	0.803609154371221	0.464453	-1.966834	1.458208
Trial1	2	1	blindfold	counterclockwise	practice	Guided	1	0.5	-0.25	24.27635	0.61394	-1.45099	-1.04923	0.807310896667058	0.279903	-2.017616	1.577611
Trial1	2	1	blindfold	counterclockwise	practice	Guided	1	0.5	-0.25	24.29634	0.62825	-1.451	-1.04926	0.809484183423952	0.069868	-2.038775	1.418521
Trial1	2	1	blindfold	counterclockwise	practice	Guided	1	0.5	-0.25	24.31635	0.64182	-1.45103	-1.04929	0.811774174492173	0.026109	-2.178424	1.427575
Trial1	2	1	blindfold	counterclockwise	practice	Guided	1	0.5	-0.25	24.33635	0.65494	-1.45108	-1.04929	0.814168789298774	-0.05232	-2.250365	1.424821
Trial1	2	1	blindfold	counterclockwise	practice	Guided	1	0.5	-0.25	24.35635	0.66714	-1.45112	-1.04929	0.816578344673273	-0.036738	-2.250365	1.375805
Trial1	2	1	blindfold	counterclockwise	practice	Guided	1	0.5	-0.25	24.37634	0.68816	-1.45115	-1.0493	0.821148345362243	0.014319	-2.326537	1.406369
Trial1	2	1	blindfold	counterclockwise	practice	Guided	1	0.5	-0.25	24.39635	0.69713	-1.45117	-1.04932	0.823269492634667	0.073423	-2.466186	1.332206
Trial1	2	1	blindfold	counterclockwise	practice	Guided	1	0.5	-0.25	24.41635	0.70584	-1.45123	-1.04933	0.825408108034424	0.063683	-2.682008	1.323048
Trial1	2	1	blindfold	counterclockwise	practice	Guided	1	0.5	-0.25	24.43634	0.71351	-1.45132	-1.04934	0.827363862705247	0.165708	-2.745485	1.316672
Trial1	2	1	blindfold	counterclockwise	practice	Guided	1	0.5	-0.25	24.45634	0.72043	-1.45137	-1.04929	0.829128339417356	0.279626	-2.775108	1.370785
Trial1	2	1	blindfold	counterclockwise	practice	Guided	1	0.5	-0.25	24.47635	0.73255	-1.45136	-1.04929	0.832432534902457	0.390445	-2.631227	1.40451
Trial1	2	1	blindfold	counterclockwise	practice	Guided	1	0.5	-0.25	24.49635	0.73771	-1.45134	-1.0493	0.833898352508322	0.385401	-2.665081	1.395524
Trial1	2	1	blindfold	counterclockwise	practice	Guided	1	0.5	-0.25	24.51634	0.74239	-1.45134	-1.04931	0.835254066913126	0.538469	-2.745485	1.378164
Trial1	2	1	blindfold	counterclockwise	practice	Guided	1	0.5	-0.25	24.53635	0.74691	-1.45138	-1.04933	0.836596066767404	0.549104	-2.834353	1.312136
Trial1	2	1	blindfold	counterclockwise	practice	Guided	1	0.5	-0.25	24.55635	0.75072	-1.45141	-1.04932	0.837718887855985	0.636884	-2.821658	1.364069
Trial1	2	1	blindfold	counterclockwise	practice	Guided	1	0.5	-0.25	24.57634	0.7579	-1.45142	-1.04932	0.83989573416758	0.57753	-2.863976	1.362723
Trial1	2	1	blindfold	counterclockwise	practice	Guided	1	0.5	-0.25	24.59634	0.76097	-1.45143	-1.04934	0.840862527490951	0.479604	-2.868207	1.352491
Trial1	2	1	blindfold	counterclockwise	practice	Guided	1	0.5	-0.25	24.61635	0.76371	-1.45144	-1.04936	0.841735970599815	0.374754	-2.927453	1.279394
Trial1	2	1	blindfold	counterclockwise	practice	Guided	1	0.5	-0.25	24.63635	0.76585	-1.45146	-1.04934	0.842389860810291	0.291898	-2.927453	1.298789
Trial1	2	1	blindfold	counterclockwise	practice	Guided	1	0.5	-0.25	24.65634	0.76749	-1.45147	-1.04927	0.842842494713657	0.466831	-2.99093	1.432242
Trial1	2	1	blindfold	counterclockwise	practice	Guided	1	0.5	-0.25	24.67635	0.76935	-1.45153	-1.04924	0.843406180260616	0.632038	-3.177129	1.58107
Trial1	2	1	blindfold	counterclockwise	practice	Guided	1	0.5	-0.25	24.69635	0.76976	-1.45157	-1.04922	0.843518238309687	0.57464	-3.198288	1.655137
Trial1	2	1	blindfold	counterclockwise	practice	Guided	1	0.5	-0.25	24.71635	0.76987	-1.45159	-1.0492	0.843534552055229	0.589077	-3.206751	1.867611
Trial1	2	1	blindfold	counterclockwise	practice	Guided	1	0.5	-0.25	24.73634	0.76989	-1.45159	-1.04917	0.84351249792147	0.546691	-3.198288	2.116839
Trial1	2	1	blindfold	counterclockwise	practice	Guided	1	0.5	-0.25	24.75635	0.76991	-1.45159	-1.04899	0.843348346887942	0.403652	-3.215215	2.443474
Trial1	2	1	blindfold	counterclockwise	practice	Guided	1	0.5	-0.25	24.77635	0.76993	-1.45159	-1.04875	0.843127302522836	0.298686	-3.194056	3.36573
Trial1	2	1	blindfold	counterclockwise	practice	Guided	1	0.5	-0.25	24.79634	0.76994	-1.45159	-1.04847	0.842865343325643	0.23314	-3.22791	3.966974
Trial1	2	1	blindfold	counterclockwise	practice	Guided	1	0.5	-0.25	24.81635	0.76996	-1.4516	-1.04821	0.842625330494716	0.233866	-3.295619	4.452918
Trial1	2	1	blindfold	counterclockwise	practice	Guided	1	0.5	-0.25	24.83635	0.7699699	-1.45161	-1.04799	0.842420288382513	0.174597	-3.405646	4.873176
Trial1	2	1	blindfold	counterclockwise	practice	Guided	1	0.5	-0.25	24.85635	0.7699699	-1.45162	-1.04753	0.841984535075077	0.019281	-3.519905	5.312535
Trial1	2	1	blindfold	counterclockwise	practice	Guided	1	0.5	-0.25	24.87634	0.76996	-1.45164	-1.04727	0.841735078315032	-0.341158	-3.502977	6.359047
Trial1	2	1	blindfold	counterclockwise	practice	Guided	1	0.5	-0.25	24.89635	0.76994	-1.45165	-1.04701	0.841482302823709	-0.567254	-3.443732	6.913211
Trial1	2	1	blindfold	counterclockwise	practice	Guided	1	0.5	-0.25	24.91635	0.76991	-1.45166	-1.04676	0.841235897280548	-0.730546	-3.447964	7.34325
Trial1	2	1	blindfold	counterclockwise	practice	Guided	1	0.5	-0.25	24.93634	0.76986	-1.45167	-1.04656	0.841030526868457	-0.888342	-3.456428	7.729293
Trial1	2	1	blindfold	counterclockwise	practice	Guided	1	0.5	-0.25	24.95634	0.76981	-1.45167	-1.04611	0.840588266399605	-0.970003	-3.481818	8.102977
Trial1	2	1	blindfold	counterclockwise	practice	Guided	1	0.5	-0.25	24.97635	0.76967	-1.45171	-1.04584	0.840287605165112	-1.052104	-3.718799	9.226294
Trial1	2	1	blindfold	counterclockwise	practice	Guided	1	0.5	-0.25	24.99635	0.7696	-1.45173	-1.04555	0.839990434861844	-1.106507	-3.69764	9.782571
Trial1	2	1	blindfold	counterclockwise	practice	Guided	1	0.5	-0.25	25.01634	0.76953	-1.45174	-1.04527	0.83970276824967	-1.130643	-3.634163	10.33886
Trial1	2	1	blindfold	counterclockwise	practice	Guided	1	0.5	-0.25	25.03635	0.76946	-1.45175	-1.045	0.839424679696592	-1.256935	-3.583382	10.86012
Trial1	2	1	blindfold	counterclockwise	practice	Guided	1	0.5	-0.25	25.05635	0.76937	-1.45175	-1.04444	0.838865387411357	-1.438222	-3.57915	11.41494
Trial1	2	1	blindfold	counterclockwise	practice	Guided	1	0.5	-0.25	25.07634	0.76905	-1.45178	-1.04412	0.83845954293774	-1.763975	-3.706104	12.55818
Trial1	2	1	blindfold	counterclockwise	practice	Guided	1	0.5	-0.25	25.09634	0.7688	-1.4518	-1.04379	0.838066815746789	-1.885328	-3.79074	13.2263
Trial1	2	1	blindfold	counterclockwise	practice	Guided	1	0.5	-0.25	25.11635	0.76855	-1.45183	-1.04341	0.837626777755958	-1.870097	-3.858449	13.99578
Trial1	2	1	blindfold	counterclockwise	practice	Guided	1	0.5	-0.25	25.13635	0.76828	-1.45186	-1.04302	0.837170777303663	-1.888047	-3.943085	14.82613
Trial1	2	1	blindfold	counterclockwise	practice	Guided	1	0.5	-0.25	25.15634	0.7680399	-1.45189	-1.04238	0.836487671515893	-1.979673	-3.943085	15.50903
Trial1	2	1	blindfold	counterclockwise	practice	Guided	1	0.5	-0.25	25.17635	0.76759	-1.4519	-1.04213	0.836106667349022	-2.121871	-3.778044	16.50968
Trial1	2	1	blindfold	counterclockwise	practice	Guided	1	0.5	-0.25	25.19635	0.76741	-1.4519	-1.04189	0.835821716249741	-2.173826	-3.849985	17.06378
Trial1	2	1	blindfold	counterclockwise	practice	Guided	1	0.5	-0.25	25.21635	0.76726	-1.45191	-1.04164	0.835536745519084	-2.131966	-4.010793	17.58798
Trial1	2	1	blindfold	counterclockwise	practice	Guided	1	0.5	-0.25	25.23634	0.76714	-1.45192	-1.04136	0.835233188009053	-2.049439	-4.196993	18.23066
Trial1	2	1	blindfold	counterclockwise	practice	Guided	1	0.5	-0.25	25.25635	0.76704	-1.45194	-1.04072	0.834594791152756	-1.962585	-4.243542	18.95831
Trial1	2	1	blindfold	counterclockwise	practice	Guided	1	0.5	-0.25	25.27635	0.76685	-1.45197	-1.04039	0.834221370444136	-2.124974	-4.061575	20.20808
Trial1	2	1	blindfold	counterclockwise	practice	Guided	1	0.5	-0.25	25.29634	0.76674	-1.45197	-1.04004	0.833854565143265	-2.25344	-3.960012	20.97992
Trial1	2	1	blindfold	counterclockwise	practice	Guided	1	0.5	-0.25	25.31635	0.7666301	-1.45197	-1.03958	0.833383550438602	-2.463364	-4.040416	21.8443
Trial1	2	1	blindfold	counterclockwise	practice	Guided	1	0.5	-0.25	25.33635	0.76647	-1.45198	-1.03911	0.832886992887704	-2.646906	-4.04888	22.79605
Trial1	2	1	blindfold	counterclockwise	practice	Guided	1	0.5	-0.25	25.35635	0.76625	-1.45198	-1.03801	0.831774488874078	-2.816654	-3.930389	23.90983
Trial1	2	1	blindfold	counterclockwise	practice	Guided	1	0.5	-0.25	25.37634	0.76565	-1.45198	-1.03755	0.831146718761918	-2.975749	-4.036184	25.80635
Trial1	2	1	blindfold	counterclockwise	practice	Guided	1	0.5	-0.25	25.39635	0.76538	-1.45199	-1.03716	0.830690949091277	-2.974915	-4.26047	26.59268
Trial1	2	1	blindfold	counterclockwise	practice	Guided	1	0.5	-0.25	25.41635	0.76521	-1.45201	-1.03681	0.8303048919039	-2.894017	-4.366265	27.37412
Trial1	2	1	blindfold	counterclockwise	practice	Guided	1	0.5	-0.25	25.43634	0.76507	-1.45203	-1.03645	0.829919017621915	-2.822215	-4.387424	28.117
Trial1	2	1	blindfold	counterclockwise	practice	Guided	1	0.5	-0.25	25.45634	0.76494	-1.45204	-1.0358	0.829261614230426	-2.675488	-4.33241	28.78773
Trial1	2	1	blindfold	counterclockwise	practice	Guided	1	0.5	-0.25	25.47635	0.7647001	-1.45207	-1.03556	0.828957569131918	-2.404085	-4.594782	29.91147
Trial1	2	1	blindfold	counterclockwise	practice	Guided	1	0.5	-0.25	25.49635	0.76459	-1.45209	-1.03536	0.828732855548868	-2.348947	-4.713272	30.20456
Trial1	2	1	blindfold	counterclockwise	practice	Guided	1	0.5	-0.25	25.51634	0.76449	-1.45212	-1.03512	0.828473533199445	-2.312666	-4.751358	30.78303
Trial1	2	1	blindfold	counterclockwise	practice	Guided	1	0.5	-0.25	25.53635	0.76438	-1.45214	-1.03478	0.828116231440238	-2.366527	-4.768286	31.5714
Trial1	2	1	blindfold	counterclockwise	practice	Guided	1	0.5	-0.25	25.55635	0.7642699	-1.45217	-1.03414	0.827474549820758	-2.373667	-4.738663	32.25923
Trial1	2	1	blindfold	counterclockwise	practice	Guided	1	0.5	-0.25	25.57634	0.76404	-1.4522	-1.03398	0.827249525340442	-2.466587	-4.531305	33.03914
Trial1	2	1	blindfold	counterclockwise	practice	Guided	1	0.5	-0.25	25.59634	0.76394	-1.4522	-1.03388	0.827122819416822	-2.44265	-4.522841	33.07129
Trial1	2	1	blindfold	counterclockwise	practice	Guided	1	0.5	-0.25	25.61635	0.76385	-1.45221	-1.03378	0.826999313000253	-2.411972	-4.641332	33.2478
Trial1	2	1	blindfold	counterclockwise	practice	Guided	1	0.5	-0.25	25.63635	0.76376	-1.45223	-1.03366	0.826856942091357	-2.297909	-4.874081	33.60233
Trial1	2	1	blindfold	counterclockwise	practice	Guided	1	0.5	-0.25	25.65634	0.76367	-1.45225	-1.03351	0.826685989041958	-2.249198	-4.857153	33.89909
Trial1	2	1	blindfold	counterclockwise	practice	Guided	1	0.5	-0.25	25.67635	0.76352	-1.45226	-1.0335	0.826628678974882	-2.040674	-4.395887	33.34289
Trial1	2	1	blindfold	counterclockwise	practice	Guided	1	0.5	-0.25	25.69635	0.76347	-1.45225	-1.03354	0.826650703594821	-1.996041	-4.510146	32.7267
Trial1	2	1	blindfold	counterclockwise	practice	Guided	1	0.5	-0.25	25.71635	0.76341	-1.45226	-1.03372	0.826802218841437	-1.960747	-4.615941	31.74196
Trial1	2	1	blindfold	counterclockwise	practice	Guided	1	0.5	-0.25	25.73634	0.76333	-1.45226	-1.03419	0.827222183594222	-1.887428	-4.446669	30.49096
Trial1	2	1	blindfold	counterclockwise	practice	Guided	1	0.5	-0.25	25.75635	0.76324	-1.45225	-1.03532	0.828264968327597	-1.846299	-4.281629	29.08438
Trial1	2	1	blindfold	counterclockwise	practice	Guided	1	0.5	-0.25	25.77635	0.76307	-1.45223	-1.03584	0.828704035235527	-1.729169	-4.273165	27.31003
Trial1	2	1	blindfold	counterclockwise	practice	Guided	1	0.5	-0.25	25.79634	0.76298	-1.45221	-1.03656	0.829358304901281	-1.747278	-3.892303	25.49574
Trial1	2	1	blindfold	counterclockwise	practice	Guided	1	0.5	-0.25	25.81635	0.76289	-1.45219	-1.0373	0.830031576228176	-1.617643	-4.171602	24.17902
Trial1	2	1	blindfold	counterclockwise	practice	Guided	1	0.5	-0.25	25.83635	0.7628101	-1.45219	-1.03801	0.83067977289823	-1.512993	-4.273165	22.72019
Trial1	2	1	blindfold	counterclockwise	practice	Guided	1	0.5	-0.25	25.85635	0.76274	-1.45218	-1.03933	0.831909955350803	-1.45329	-4.16737	21.46774
Trial1	2	1	blindfold	counterclockwise	practice	Guided	1	0.5	-0.25	25.87634	0.7626	-1.45215	-1.04	0.832501472780707	-1.328242	-3.701872	18.74377
Trial1	2	1	blindfold	counterclockwise	practice	Guided	1	0.5	-0.25	25.89635	0.76253	-1.45212	-1.04064	0.833086783502787	-1.228603	-3.794972	17.66039
Trial1	2	1	blindfold	counterclockwise	practice	Guided	1	0.5	-0.25	25.91635	0.76247	-1.4521	-1.04128	0.833675351876906	-1.11717	-3.782276	16.39922
Trial1	2	1	blindfold	counterclockwise	practice	Guided	1	0.5	-0.25	25.93634	0.76241	-1.45208	-1.04191	0.834254381870846	-1.075495	-3.663786	14.92257
Trial1	2	1	blindfold	counterclockwise	practice	Guided	1	0.5	-0.25	25.95634	0.76236	-1.45205	-1.04328	0.835539320283867	-0.977434	-3.431037	13.80946
Trial1	2	1	blindfold	counterclockwise	practice	Guided	1	0.5	-0.25	25.97635	0.76224	-1.45194	-1.04409	0.83627076570184	-1.032568	-2.73279	10.75769
Trial1	2	1	blindfold	counterclockwise	practice	Guided	1	0.5	-0.25	25.99635	0.76209	-1.4518	-1.04479	0.836888507186353	-1.058898	-2.703167	9.512874
Trial1	2	1	blindfold	counterclockwise	practice	Guided	1	0.5	-0.25	26.01634	0.7618899	-1.45168	-1.04531	0.837319751610047	-0.976536	-2.89783	8.545931
Trial1	2	1	blindfold	counterclockwise	practice	Guided	1	0.5	-0.25	26.03635	0.76175	-1.45163	-1.04567	0.837617964309518	-0.937828	-2.910525	7.869005
Trial1	2	1	blindfold	counterclockwise	practice	Guided	1	0.5	-0.25	26.05635	0.76167	-1.4516	-1.04628	0.838172342718966	-0.823696	-2.825889	7.214848
Trial1	2	1	blindfold	counterclockwise	practice	Guided	1	0.5	-0.25	26.07634	0.76161	-1.45156	-1.04656	0.83841975701561	-0.360379	-2.893598	6.031301
Trial1	2	1	blindfold	counterclockwise	practice	Guided	1	0.5	-0.25	26.09634	0.7616	-1.45156	-1.04681	0.838654156719587	-0.256368	-2.94438	5.522919
Trial1	2	1	blindfold	counterclockwise	practice	Guided	1	0.5	-0.25	26.11635	0.76159	-1.45155	-1.04704	0.838869518406348	-0.254355	-2.923221	5.141843
Trial1	2	1	blindfold	counterclockwise	practice	Guided	1	0.5	-0.25	26.13635	0.76157	-1.45154	-1.04722	0.839034325334056	-0.336764	-2.813194	4.6905
Trial1	2	1	blindfold	counterclockwise	practice	Guided	1	0.5	-0.25	26.15634	0.76156	-1.45152	-1.04742	0.839221252370039	-0.367676	-2.787803	4.437929
Trial1	2	1	blindfold	counterclockwise	practice	Guided	1	0.5	-0.25	26.17635	0.76152	-1.45151	-1.04745	0.839237332984626	-0.396493	-2.880903	4.455944
Trial1	2	1	blindfold	counterclockwise	practice	Guided	1	0.5	-0.25	26.19635	0.76151	-1.4515	-1.04749	0.839272178114824	-0.3817	-2.89783	4.360379
Trial1	2	1	blindfold	counterclockwise	practice	Guided	1	0.5	-0.25	26.21635	0.7615	-1.4515	-1.04755	0.83932603556424	-0.262341	-2.935916	4.166252
Trial1	2	1	blindfold	counterclockwise	practice	Guided	1	0.5	-0.25	26.23634	0.76149	-1.45149	-1.04764	0.839408439839999	-0.194222	-3.012089	3.935378
Trial1	2	1	blindfold	counterclockwise	practice	Guided	1	0.5	-0.25	26.25635	0.76149	-1.4515	-1.04785	0.839608037353349	-0.248862	-3.088261	3.749496
Trial1	2	1	blindfold	counterclockwise	practice	Guided	1	0.5	-0.25	26.27635	0.76147	-1.4515	-1.04795	0.839696843789636	-0.287985	-2.982466	3.322847
Trial1	2	1	blindfold	counterclockwise	practice	Guided	1	0.5	-0.25	26.29634	0.76146	-1.4515	-1.04805	0.83978878935692	-0.332388	-2.876671	3.153312
Trial1	2	1	blindfold	counterclockwise	practice	Guided	1	0.5	-0.25	26.31635	0.76144	-1.45149	-1.04816	0.839887022566332	-0.358393	-2.80473	2.854806
Trial1	2	1	blindfold	counterclockwise	practice	Guided	1	0.5	-0.25	26.33635	0.76143	-1.45149	-1.0483	0.840017000613831	-0.312305	-2.762412	2.638622
Trial1	2	1	blindfold	counterclockwise	practice	Guided	1	0.5	-0.25	26.35635	0.76142	-1.45148	-1.04849	0.840194488382149	-0.293296	-2.830121	2.376026
Trial1	2	1	blindfold	counterclockwise	practice	Guided	1	0.5	-0.25	26.37634	0.7614	-1.45147	-1.04853	0.840226210541816	-0.135432	-2.876671	2.198719
Trial1	2	1	blindfold	counterclockwise	practice	Guided	1	0.5	-0.25	26.39635	0.76139	-1.45146	-1.04856	0.840251663973084	-0.204514	-2.872439	2.216621
Trial1	2	1	blindfold	counterclockwise	practice	Guided	1	0.5	-0.25	26.41635	0.76139	-1.45146	-1.0486	0.840289617674935	-0.261967	-2.855512	2.168186
Trial1	2	1	blindfold	counterclockwise	practice	Guided	1	0.5	-0.25	26.43634	0.76138	-1.45146	-1.04863	0.84031503472503	-0.273274	-2.80473	2.061293
Trial1	2	1	blindfold	counterclockwise	practice	Guided	1	0.5	-0.25	26.45634	0.76137	-1.45145	-1.04871	0.840387960685376	-0.392978	-2.783571	1.964072
Trial1	2	1	blindfold	counterclockwise	practice	Guided	1	0.5	-0.25	26.47635	0.76135	-1.45143	-1.04875	0.840419705720772	-0.467761	-2.707399	1.814004
Trial1	2	1	blindfold	counterclockwise	practice	Guided	1	0.5	-0.25	26.49635	0.76133	-1.45143	-1.04878	0.840442029498844	-0.428256	-2.677776	1.761632
Trial1	2	1	blindfold	counterclockwise	practice	Guided	1	0.5	-0.25	26.51634	0.76132	-1.45142	-1.04881	0.840467467625485	-0.340618	-2.677776	1.779523
Trial1	2	1	blindfold	counterclockwise	practice	Guided	1	0.5	-0.25	26.53635	0.76131	-1.45141	-1.04884	0.840492906175234	-0.290188	-2.682008	1.812687
Trial1	2	1	blindfold	counterclockwise	practice	Guided	1	0.5	-0.25	26.55635	0.76131	-1.4514	-1.04889	0.84054037967078	-0.307841	-2.698935	1.808402
Trial1	2	1	blindfold	counterclockwise	practice	Guided	1	0.5	-0.25	26.57634	0.76129	-1.45139	-1.04891	0.840553188716718	-0.291732	-2.677776	1.742549
Trial1	2	1	blindfold	counterclockwise	practice	Guided	1	0.5	-0.25	26.59634	0.76128	-1.45139	-1.04892	0.840559612051903	-0.315168	-2.698935	1.769877
Trial1	2	1	blindfold	counterclockwise	practice	Guided	1	0.5	-0.25	26.61635	0.76127	-1.45138	-1.04894	0.840575421324766	-0.357631	-2.690472	1.773469
Trial1	2	1	blindfold	counterclockwise	practice	Guided	1	0.5	-0.25	26.63635	0.76126	-1.45138	-1.04896	0.840591362721788	-0.362841	-2.737022	1.739113
Trial1	2	1	blindfold	counterclockwise	practice	Guided	1	0.5	-0.25	26.65634	0.76126	-1.45138	-1.04898	0.84061039803402	-0.296436	-2.741253	1.746267
Trial1	2	1	blindfold	counterclockwise	practice	Guided	1	0.5	-0.25	26.67635	0.76124	-1.45138	-1.04899	0.840613691591893	-0.305359	-2.775108	1.82144
Trial1	2	1	blindfold	counterclockwise	practice	Guided	1	0.5	-0.25	26.69635	0.76123	-1.45138	-1.049	0.8406200974864	-0.357955	-2.783571	1.830884
Trial1	2	1	blindfold	counterclockwise	practice	Guided	1	0.5	-0.25	26.71635	0.76122	-1.45138	-1.049	0.840616985733279	-0.441653	-2.792035	1.891148
Trial1	2	1	blindfold	counterclockwise	practice	Guided	1	0.5	-0.25	26.73634	0.76121	-1.45138	-1.04901	0.840623410481701	-0.392034	-2.813194	1.888044
Trial1	2	1	blindfold	counterclockwise	practice	Guided	1	0.5	-0.25	26.75635	0.7612	-1.45139	-1.04902	0.840629798377527	-0.381713	-2.813194	1.83424
Trial1	2	1	blindfold	counterclockwise	practice	Guided	1	0.5	-0.25	26.77635	0.76118	-1.45139	-1.04902	0.8406235942856	-0.29539	-2.880903	1.864661
Trial1	2	1	blindfold	counterclockwise	practice	Guided	1	0.5	-0.25	26.79634	0.76117	-1.4514	-1.04903	0.840629906385637	-0.303242	-2.880903	1.813124
Trial1	2	1	blindfold	counterclockwise	practice	Guided	1	0.5	-0.25	26.81635	0.76117	-1.4514	-1.04903	0.840629906385637	-0.206851	-2.927453	1.874199
Trial1	2	1	blindfold	counterclockwise	practice	Guided	1	0.5	-0.25	26.83635	0.76116	-1.4514	-1.04903	0.840626795383098	-0.152484	-2.889366	1.909626
Trial1	2	1	blindfold	counterclockwise	practice	Guided	1	0.5	-0.25	26.85635	0.76116	-1.45141	-1.04903	0.840626795383098	-0.155576	-2.880903	1.902226
Trial1	2	1	blindfold	counterclockwise	practice	Guided	1	0.5	-0.25	26.87634	0.76115	-1.45141	-1.04903	0.840623684488329	-0.126525	-2.80473	1.958889
Trial1	2	1	blindfold	counterclockwise	practice	Guided	1	0.5	-0.25	26.89635	0.76115	-1.45141	-1.04903	0.840623684488329	-0.134946	-2.821658	1.953758
Trial1	2	1	blindfold	counterclockwise	practice	Guided	1	0.5	-0.25	26.91635	0.76115	-1.45141	-1.04903	0.840623684488329	-0.177926	-2.770876	1.978698
Trial1	2	1	blindfold	counterclockwise	practice	Guided	1	0.5	-0.25	26.93634	0.76114	-1.45141	-1.04903	0.84062057370133	-0.18491	-2.825889	1.918806
Trial1	2	1	blindfold	counterclockwise	practice	Guided	1	0.5	-0.25	26.95634	0.76114	-1.45141	-1.04903	0.84062057370133	-0.149598	-2.838585	1.964852
Trial1	2	1	blindfold	counterclockwise	practice	Guided	1	0.5	-0.25	26.97635	0.76113	-1.45141	-1.04902	0.840608058156776	-0.078547	-2.842817	2.052768
Trial1	2	1	blindfold	counterclockwise	practice	Guided	1	0.5	-0.25	26.99635	0.76113	-1.45141	-1.04902	0.840608058156776	-0.059615	-2.787803	2.084377
Trial1	2	1	blindfold	counterclockwise	practice	Guided	1	0.5	-0.25	27.01634	0.76113	-1.45141	-1.04901	0.84059853999126	-0.058765	-2.80473	2.07602
Trial1	2	1	blindfold	counterclockwise	practice	Guided	1	0.5	-0.25	27.03635	0.76113	-1.45141	-1.04901	0.84059853999126	-0.027922	-2.77934	2.121585
Trial1	2	1	blindfold	counterclockwise	practice	Guided	1	0.5	-0.25	27.05635	0.76113	-1.45141	-1.04901	0.84059853999126	-0.063671	-2.787803	2.037473
Trial1	2	1	blindfold	counterclockwise	practice	Guided	1	0.5	-0.25	27.07634	0.76112	-1.45141	-1.049	0.84058592967617	-0.020426	-2.834353	2.05058
Trial1	2	1	blindfold	counterclockwise	practice	Guided	1	0.5	-0.25	27.09634	0.76112	-1.45141	-1.049	0.84058592967617	0.017906	-2.872439	2.109625
Trial1	2	1	blindfold	counterclockwise	practice	Guided	1	0.5	-0.25	27.11635	0.76113	-1.45141	-1.04899	0.840579503694764	0.068224	-2.910525	2.140391
Trial1	2	1	blindfold	counterclockwise	practice	Guided	1	0.5	-0.25	27.13635	0.76113	-1.45142	-1.04899	0.840579503694764	0.07744	-2.948612	2.137159
Trial1	2	1	blindfold	counterclockwise	practice	Guided	1	0.5	-0.25	27.15634	0.76113	-1.45142	-1.04898	0.840569985563783	0.029515	-2.995161	2.165791
Trial1	2	1	blindfold	counterclockwise	practice	Guided	1	0.5	-0.25	27.17635	0.76113	-1.45143	-1.04897	0.840560467444316	-0.144042	-2.94438	2.155544
Trial1	2	1	blindfold	counterclockwise	practice	Guided	1	0.5	-0.25	27.19635	0.76112	-1.45143	-1.04897	0.840557375178186	-0.167084	-2.868207	2.137296
Trial1	2	1	blindfold	counterclockwise	practice	Guided	1	0.5	-0.25	27.21635	0.76112	-1.45143	-1.04896	0.840547857035216	-0.208269	-2.830121	2.169747
Trial1	2	1	blindfold	counterclockwise	practice	Guided	1	0.5	-0.25	27.23634	0.76112	-1.45143	-1.04896	0.840547857035216	-0.147695	-2.842817	2.188945
Trial1	2	1	blindfold	counterclockwise	practice	Guided	1	0.5	-0.25	27.25635	0.7611099	-1.45143	-1.04895	0.840535322953496	-0.051297	-2.885135	2.207778
Trial1	2	1	blindfold	counterclockwise	practice	Guided	1	0.5	-0.25	27.27635	0.7611099	-1.45143	-1.04895	0.840535322953496	-0.022168	-2.876671	2.18557
Trial1	2	1	blindfold	counterclockwise	practice	Guided	1	0.5	-0.25	27.29634	0.7611099	-1.45144	-1.04895	0.840535322953496	-0.013379	-2.880903	2.186516
Trial1	2	1	blindfold	counterclockwise	practice	Guided	1	0.5	-0.25	27.31635	0.7611099	-1.45143	-1.04895	0.840535322953496	-0.020415	-2.863976	2.126618
Trial1	2	1	blindfold	counterclockwise	practice	Guided	1	0.5	-0.25	27.33635	0.7611099	-1.45143	-1.04895	0.840535322953496	0.034412	-2.825889	2.115627
Trial1	2	1	blindfold	counterclockwise	practice	Guided	1	0.5	-0.25	27.35635	0.7611099	-1.45143	-1.04895	0.840535322953496	0.09329	-2.89783	2.067051
Trial1	2	1	blindfold	counterclockwise	practice	Guided	1	0.5	-0.25	27.37634	0.76112	-1.45144	-1.04895	0.840538452214778	0.234578	-2.965539	2.124512
Trial1	2	1	blindfold	counterclockwise	practice	Guided	1	0.5	-0.25	27.39635	0.76113	-1.45144	-1.04894	0.840531913154991	0.263128	-2.927453	2.190951
Trial1	2	1	blindfold	counterclockwise	practice	Guided	1	0.5	-0.25	27.41635	0.76114	-1.45144	-1.04894	0.840535024150824	0.322886	-2.885135	2.172567
Trial1	2	1	blindfold	counterclockwise	practice	Guided	1	0.5	-0.25	27.43634	0.76114	-1.45144	-1.04894	0.840535024150824	0.368011	-2.834353	2.172683
Trial1	2	1	blindfold	counterclockwise	practice	Guided	1	0.5	-0.25	27.45634	0.76116	-1.45144	-1.04893	0.840531728498105	0.525114	-2.855512	2.168485
Trial1	2	1	blindfold	counterclockwise	practice	Guided	1	0.5	-0.25	27.47635	0.76121	-1.45144	-1.04892	0.840537863351622	1.020271	-2.931684	2.183804
Trial1	2	1	blindfold	counterclockwise	practice	Guided	1	0.5	-0.25	27.49635	0.76133	-1.45145	-1.04889	0.84054660599644	1.303212	-2.910525	2.326213
Trial1	2	1	blindfold	counterclockwise	practice	Guided	1	0.5	-0.25	27.51634	0.76176	-1.45144	-1.04883	0.840623409324813	1.600829	-2.825889	2.444898
Trial1	2	1	blindfold	counterclockwise	practice	Guided	1	0.5	-0.25	27.53635	0.7628	-1.45142	-1.04878	0.840900267673556	1.865549	-2.800499	2.477893
Trial1	2	1	blindfold	counterclockwise	practice	Guided	1	0.5	-0.25	27.55635	0.76456	-1.4514	-1.04864	0.841319134890433	1.789828	-2.775108	2.550636
Trial1	2	1	blindfold	counterclockwise	practice	Guided	1	0.5	-0.25	27.57634	0.77052	-1.45135	-1.04851	0.843089084291325	2.266708	-2.588909	3.043808
Trial1	2	1	blindfold	counterclockwise	practice	Guided	1	0.5	-0.25	27.59634	0.77518	-1.45131	-1.04836	0.8444540818895	2.624319	-2.631227	3.317168
Trial1	2	1	blindfold	counterclockwise	practice	Guided	1	0.5	-0.25	27.61635	0.78112	-1.45132	-1.04827	0.846323477159219	2.972988	-2.660849	3.501866
Trial1	2	1	blindfold	counterclockwise	practice	Guided	1	0.5	-0.25	27.63635	0.78892	-1.45133	-1.04825	0.848927415304607	3.144854	-2.711631	3.448196
Trial1	2	1	blindfold	counterclockwise	practice	Guided	1	0.5	-0.25	27.65634	0.79822	-1.45137	-1.0481	0.851996923255258	3.116703	-2.94438	3.707974
Trial1	2	1	blindfold	counterclockwise	practice	Guided	1	0.5	-0.25	27.67635	0.8217	-1.45143	-1.04802	0.860422478926355	3.138961	-2.720094	3.963002
Trial1	2	1	blindfold	counterclockwise	practice	Guided	1	0.5	-0.25	27.69635	0.8358001	-1.45139	-1.04793	0.865710091858304	3.120939	-2.677776	4.100095
Trial1	2	1	blindfold	counterclockwise	practice	Guided	1	0.5	-0.25	27.71635	0.85146	-1.45136	-1.04786	0.871839882724515	3.2175	-2.665081	4.338778
Trial1	2	1	blindfold	counterclockwise	practice	Guided	1	0.5	-0.25	27.73634	0.86873	-1.45133	-1.04778	0.878871325372387	3.212586	-2.610068	4.482722
Trial1	2	1	blindfold	counterclockwise	practice	Guided	1	0.5	-0.25	27.75635	0.88818	-1.45132	-1.04762	0.887063404150558	3.243939	-2.643922	4.645007
Trial1	2	1	blindfold	counterclockwise	practice	Guided	1	0.5	-0.25	27.77635	0.93101	-1.4513	-1.04758	0.906588930683219	2.740879	-2.601604	4.830428
Trial1	2	1	blindfold	counterclockwise	practice	Guided	1	0.5	-0.25	27.79634	0.95391	-1.45131	-1.04755	0.917671087796896	2.671269	-2.690472	4.908092
Trial1	2	1	blindfold	counterclockwise	practice	Guided	1	0.5	-0.25	27.81635	0.97846	-1.45135	-1.04754	0.930050512491291	2.473538	-2.800499	4.926054
Trial1	2	1	blindfold	counterclockwise	practice	Guided	1	0.5	-0.25	27.83635	1.00304	-1.45141	-1.04759	0.942973506071282	2.446594	-2.906294	4.72092
Trial1	2	1	blindfold	counterclockwise	practice	Guided	1	0.5	-0.25	27.85635	1.029	-1.4515	-1.04764	0.957115751511555	2.298501	-3.333705	4.765719
Trial1	2	1	blindfold	counterclockwise	practice	Guided	1	0.5	-0.25	27.87634	1.0807	-1.45178	-1.04764	0.986631669710473	2.09787	-3.672249	4.603729
Trial1	2	1	blindfold	counterclockwise	practice	Guided	1	0.5	-0.25	27.89635	1.10685	-1.45184	-1.04761	1.00222180649749	1.977348	-3.706104	4.871359
Trial1	2	1	blindfold	counterclockwise	practice	Guided	1	0.5	-0.25	27.91635	1.13302	-1.45184	-1.04761	1.0182808886557	1.858088	-3.591845	4.781369
Trial1	2	1	blindfold	counterclockwise	practice	Guided	1	0.5	-0.25	27.93634	1.16074	-1.45182	-1.04762	1.03574858351902	1.806189	-3.735726	4.74861
Trial1	2	1	blindfold	counterclockwise	practice	Guided	1	0.5	-0.25	27.95634	1.18682	-1.45187	-1.04772	1.05265325782761	2.042397	-3.841521	4.563394
Trial1	2	1	blindfold	counterclockwise	practice	Guided	1	0.5	-0.25	27.97635	1.23914	-1.45203	-1.04779	1.08756460218683	2.032726	-4.065807	4.288177
Trial1	2	1	blindfold	counterclockwise	practice	Guided	1	0.5	-0.25	27.99635	1.26613	-1.45207	-1.04781	1.10609955901935	1.882945	-4.133516	4.386864
Trial1	2	1	blindfold	counterclockwise	practice	Guided	1	0.5	-0.25	28.01634	1.29226	-1.45208	-1.04762	1.12422131103332	1.776696	-3.964244	4.270264
Trial1	2	1	blindfold	counterclockwise	practice	Guided	1	0.5	-0.25	28.03635	1.30852	-1.45206	-1.04642	1.13489616547595	2.680532	-3.646859	3.248524
Trial1	2	1	blindfold	counterclockwise	practice	Guided	1	0.5	-0.25	28.05635	1.3063	-1.45203	-1.03825	1.1275893647245	6.521698	-4.442437	4.167057
Trial1	2	1	blindfold	counterclockwise	practice	Guided	1	0.5	-0.25	28.07634	1.30388	-1.45277	-1.03355	1.12257465144792	7.014951	-6.689523	2.578897
Trial1	2	1	blindfold	counterclockwise	practice	Guided	1	0.5	-0.25	28.09634	1.30345	-1.45316	-1.02922	1.1192478138644	4.225003	-5.889713	1.759389
Trial1	2	1	blindfold	counterclockwise	practice	Guided	1	0.5	-0.25	28.11635	1.30239	-1.45297	-1.02452	1.11521790277008	1.577032	-4.764054	1.811909
Trial1	2	1	blindfold	counterclockwise	practice	Guided	1	0.5	-0.25	28.13635	1.30115	-1.45245	-1.01896	1.11046879134496	0.481291	-3.684945	2.378112
Trial1	2	1	blindfold	counterclockwise	practice	Guided	1	0.5	-0.25	28.15634	1.30044	-1.45194	-1.00135	1.09783005558159	0.960748	-3.316778	3.064726
Trial1	2	1	blindfold	counterclockwise	practice	Guided	1	0.5	-0.25	28.17635	1.30106	-1.45178	-0.98977	1.09039291424932	3.555405	-4.222383	3.218318
Trial1	2	1	blindfold	counterclockwise	practice	Guided	1	0.5	-0.25	28.19635	1.30169	-1.4521	-0.97769	1.08270020234562	4.328058	-5.221088	2.855222
Trial1	2	1	blindfold	counterclockwise	practice	Guided	1	0.5	-0.25	28.21635	1.30208	-1.45258	-0.96519	1.07462975462014	4.346937	-5.881249	2.215432
Trial1	2	1	blindfold	counterclockwise	practice	Guided	1	0.5	-0.25	28.23634	1.30217	-1.4529	-0.95333	1.06684109189636	3.876075	-5.965885	1.940404
Trial1	2	1	blindfold	counterclockwise	practice	Guided	1	0.5	-0.25	28.25635	1.30198	-1.45297	-0.9308701	1.05202470675539	3.342641	-5.576559	1.50493
Trial1	2	1	blindfold	counterclockwise	practice	Guided	1	0.5	-0.25	28.27635	1.30154	-1.45272	-0.92017	1.04479387450499	3.008166	-5.212625	1.427022
Trial1	2	1	blindfold	counterclockwise	practice	Guided	1	0.5	-0.25	28.29634	1.30152	-1.45262	-0.90952	1.03797926969523	3.288702	-5.233784	1.450769
Trial1	2	1	blindfold	counterclockwise	practice	Guided	1	0.5	-0.25	28.31635	1.30164	-1.45262	-0.8998	1.03192382810557	3.787139	-5.453837	1.255017
Trial1	2	1	blindfold	counterclockwise	practice	Guided	1	0.5	-0.25	28.33635	1.30186	-1.45271	-0.89097	1.02655839614801	4.211093	-5.7416	1.070998
Trial1	2	1	blindfold	counterclockwise	practice	Guided	1	0.5	-0.25	28.35635	1.30206	-1.45285	-0.87608	1.01748536510058	4.374475	-5.919335	1.068736
Trial1	2	1	blindfold	counterclockwise	practice	Guided	1	0.5	-0.25	28.37634	1.30217	-1.45289	-0.8708299	1.01435032628161	4.197881	-5.686586	0.649364
Trial1	2	1	blindfold	counterclockwise	practice	Guided	1	0.5	-0.25	28.39635	1.30211	-1.45286	-0.86665	1.01174976505588	4.082547	-5.711977	0.531869
Trial1	2	1	blindfold	counterclockwise	practice	Guided	1	0.5	-0.25	28.41635	1.30206	-1.45285	-0.86355	1.00982368165068	4.038739	-5.635805	0.64048
Trial1	2	1	blindfold	counterclockwise	practice	Guided	1	0.5	-0.25	28.43634	1.30204	-1.45282	-0.86148	1.00855149083833	4.07517	-5.521546	0.87858
Trial1	2	1	blindfold	counterclockwise	practice	Guided	1	0.5	-0.25	28.45634	1.30205	-1.45278	-0.85894	1.00702150667629	4.176681	-5.470764	1.192542
Trial1	2	1	blindfold	counterclockwise	practice	Guided	1	0.5	-0.25	28.47635	1.30209	-1.45273	-0.85828	1.00665426898742	4.172783	-5.491923	1.434562
Trial1	2	1	blindfold	counterclockwise	practice	Guided	1	0.5	-0.25	28.49635	1.30208	-1.45274	-0.85799	1.0064711894405	4.064389	-5.563864	1.411459
Trial1	2	1	blindfold	counterclockwise	practice	Guided	1	0.5	-0.25	28.51634	1.30206	-1.45276	-0.85794	1.00642502066109	3.937736	-5.656964	1.460057
Trial1	2	1	blindfold	counterclockwise	practice	Guided	1	0.5	-0.25	28.53635	1.30205	-1.45278	-0.85787	1.00637483113508	3.896179	-5.652732	1.512026
Trial1	2	1	blindfold	counterclockwise	practice	Guided	1	0.5	-0.25	28.55635	1.30204	-1.45279	-0.85773	1.0062822865942	3.893911	-5.728904	1.691174
Trial1	2	1	blindfold	counterclockwise	practice	Guided	1	0.5	-0.25	28.57634	1.30203	-1.45283	-0.85765	1.00622590358976	3.985863	-5.805077	1.769687
Trial1	2	1	blindfold	counterclockwise	practice	Guided	1	0.5	-0.25	28.59634	1.30202	-1.45285	-0.85758	1.00617566558596	4.003352	-5.919335	1.758947
Trial1	2	1	blindfold	counterclockwise	practice	Guided	1	0.5	-0.25	28.61635	1.30202	-1.45288	-0.8575	1.00612732993159	3.930268	-5.974349	1.76219
Trial1	2	1	blindfold	counterclockwise	practice	Guided	1	0.5	-0.25	28.63635	1.30201	-1.45291	-0.85742	1.00607105176365	3.887775	-6.105534	1.771268
Trial1	2	1	blindfold	counterclockwise	practice	Guided	1	0.5	-0.25	28.65634	1.30201	-1.45295	-0.85709	1.00587186447816	3.830568	-6.135157	1.905765
Trial1	2	1	blindfold	counterclockwise	practice	Guided	1	0.5	-0.25	28.67635	1.30198	-1.45301	-0.85667	1.00559458325185	3.763328	-6.07168	2.140956
Trial1	2	1	blindfold	counterclockwise	practice	Guided	1	0.5	-0.25	28.69635	1.30195	-1.45302	-0.85593	1.0051244140183	3.750165	-6.105534	2.258156
Trial1	2	1	blindfold	counterclockwise	practice	Guided	1	0.5	-0.25	28.71635	1.30192	-1.45304	-0.85473	1.00437740446844	3.789721	-6.130925	2.479434
Trial1	2	1	blindfold	counterclockwise	practice	Guided	1	0.5	-0.25	28.73634	1.30191	-1.45307	-0.8528299	1.00322652168643	3.809593	-6.262111	2.804035
Trial1	2	1	blindfold	counterclockwise	practice	Guided	1	0.5	-0.25	28.75635	1.30191	-1.45312	-0.84594	0.999101597323016	3.834189	-6.359442	2.984194
Trial1	2	1	blindfold	counterclockwise	practice	Guided	1	0.5	-0.25	28.77635	1.30196	-1.45321	-0.84094	0.99616761133434	3.98828	-6.469469	3.505989
Trial1	2	1	blindfold	counterclockwise	practice	Guided	1	0.5	-0.25	28.79634	1.30199	-1.45324	-0.8343	0.992267343125159	4.009547	-6.61335	3.79714
Trial1	2	1	blindfold	counterclockwise	practice	Guided	1	0.5	-0.25	28.81635	1.30201	-1.45329	-0.82564	0.987208848861576	3.975243	-6.710682	4.189021
Trial1	2	1	blindfold	counterclockwise	practice	Guided	1	0.5	-0.25	28.83635	1.302	-1.45334	-0.81503	0.981051961067269	3.998449	-6.693755	4.348452
Trial1	2	1	blindfold	counterclockwise	practice	Guided	1	0.5	-0.25	28.85635	1.30199	-1.45335	-0.78894	0.966252702205868	3.943772	-6.744536	4.463407
Trial1	2	1	blindfold	counterclockwise	practice	Guided	1	0.5	-0.25	28.87634	1.30197	-1.45343	-0.77362	0.957775445103857	4.003735	-7.142325	4.042076
Trial1	2	1	blindfold	counterclockwise	practice	Guided	1	0.5	-0.25	28.89635	1.30198	-1.45354	-0.75658	0.948575374838739	3.974093	-7.307366	3.905872
Trial1	2	1	blindfold	counterclockwise	practice	Guided	1	0.5	-0.25	28.91635	1.30201	-1.45364	-0.73906	0.939361279122331	4.093917	-7.425856	3.700008
Trial1	2	1	blindfold	counterclockwise	practice	Guided	1	0.5	-0.25	28.93634	1.30204	-1.4537	-0.72092	0.930072006459293	4.226397	-7.476638	3.287473
Trial1	2	1	blindfold	counterclockwise	practice	Guided	1	0.5	-0.25	28.95634	1.30206	-1.45375	-0.68274	0.91135291781103	4.115969	-7.692459	3.148837
Trial1	2	1	blindfold	counterclockwise	practice	Guided	1	0.5	-0.25	28.97635	1.30206	-1.45384	-0.66488	0.903009220556745	4.180439	-7.739009	2.571675
Trial1	2	1	blindfold	counterclockwise	practice	Guided	1	0.5	-0.25	28.99635	1.30205	-1.4539	-0.6467	0.89479341028082	4.028903	-7.916745	2.437505
Trial1	2	1	blindfold	counterclockwise	practice	Guided	1	0.5	-0.25	29.01634	1.30205	-1.45393	-0.62823	0.886759437146945	4.147704	-7.7644	2.428722
Trial1	2	1	blindfold	counterclockwise	practice	Guided	1	0.5	-0.25	29.03635	1.30206	-1.45388	-0.61008	0.879180223619611	4.083634	-7.760168	2.311656
Trial1	2	1	blindfold	counterclockwise	practice	Guided	1	0.5	-0.25	29.05635	1.30205	-1.45387	-0.57669	0.866031589425517	4.004125	-7.853268	2.135624
Trial1	2	1	blindfold	counterclockwise	practice	Guided	1	0.5	-0.25	29.07634	1.30203	-1.45397	-0.56125	0.860307278331571	3.983397	-8.107176	1.707105
Trial1	2	1	blindfold	counterclockwise	practice	Guided	1	0.5	-0.25	29.09634	1.30201	-1.45403	-0.54668	0.855125128971724	3.962993	-8.128335	1.761261
Trial1	2	1	blindfold	counterclockwise	practice	Guided	1	0.5	-0.25	29.11635	1.30199	-1.45408	-0.53249	0.850287375146433	3.984652	-8.225666	1.878648
Trial1	2	1	blindfold	counterclockwise	practice	Guided	1	0.5	-0.25	29.13635	1.302	-1.45409	-0.51941	0.846041269177195	3.970985	-8.157957	1.96774
Trial1	2	1	blindfold	counterclockwise	practice	Guided	1	0.5	-0.25	29.15634	1.302	-1.45409	-0.49435	0.838397879172962	3.916357	-8.221434	2.125569
Trial1	2	1	blindfold	counterclockwise	practice	Guided	1	0.5	-0.25	29.17635	1.30196	-1.4541	-0.48243	0.834963195550498	3.797829	-8.208739	2.486145
Trial1	2	1	blindfold	counterclockwise	practice	Guided	1	0.5	-0.25	29.19635	1.30193	-1.45412	-0.47029	0.831636538547017	3.843646	-8.297607	2.42245
Trial1	2	1	blindfold	counterclockwise	practice	Guided	1	0.5	-0.25	29.21635	1.3019	-1.45415	-0.4585	0.828562561509735	3.750956	-8.365316	2.758312
Trial1	2	1	blindfold	counterclockwise	practice	Guided	1	0.5	-0.25	29.23634	1.30189	-1.45415	-0.44661	0.825641018046657	3.758746	-8.229898	2.761339
Trial1	2	1	blindfold	counterclockwise	practice	Guided	1	0.5	-0.25	29.25635	1.30189	-1.45413	-0.42191	0.820110139597871	3.719357	-8.386475	2.930596
Trial1	2	1	blindfold	counterclockwise	practice	Guided	1	0.5	-0.25	29.27635	1.30187	-1.45415	-0.40943	0.817565650913036	3.683641	-8.411865	3.066219
Trial1	2	1	blindfold	counterclockwise	practice	Guided	1	0.5	-0.25	29.29634	1.30185	-1.45417	-0.3964	0.815105093245179	3.808775	-8.272216	2.884207
Trial1	2	1	blindfold	counterclockwise	practice	Guided	1	0.5	-0.25	29.31635	1.30188	-1.45417	-0.38356	0.812926695180243	3.845838	-8.344157	2.984385
Trial1	2	1	blindfold	counterclockwise	practice	Guided	1	0.5	-0.25	29.33635	1.30192	-1.45418	-0.37066	0.810946621462777	4.059164	-8.394938	2.802402
Trial1	2	1	blindfold	counterclockwise	practice	Guided	1	0.5	-0.25	29.35635	1.30198	-1.45421	-0.34446	0.807523772930513	3.994215	-8.559978	2.819287
Trial1	2	1	blindfold	counterclockwise	practice	Guided	1	0.5	-0.25	29.37634	1.30203	-1.45422	-0.33167	0.80617743703344	4.05421	-8.521892	2.704065
Trial1	2	1	blindfold	counterclockwise	practice	Guided	1	0.5	-0.25	29.39635	1.30203	-1.45425	-0.31859	0.804957548292633	4.092073	-8.585369	2.670873
Trial1	2	1	blindfold	counterclockwise	practice	Guided	1	0.5	-0.25	29.41635	1.30203	-1.45428	-0.30592	0.803977061489922	4.049377	-8.530356	2.852645
Trial1	2	1	blindfold	counterclockwise	practice	Guided	1	0.5	-0.25	29.43634	1.30201	-1.45426	-0.29293	0.803158097509211	4.008315	-8.407634	2.717371
Trial1	2	1	blindfold	counterclockwise	practice	Guided	1	0.5	-0.25	29.45634	1.30202	-1.45422	-0.26816	0.802225523934706	4.069705	-8.49227	2.680449
Trial1	2	1	blindfold	counterclockwise	practice	Guided	1	0.5	-0.25	29.47635	1.30206	-1.45428	-0.25619	0.802083893764176	4.218238	-8.7758	2.483277
Trial1	2	1	blindfold	counterclockwise	practice	Guided	1	0.5	-0.25	29.49635	1.30209	-1.45435	-0.24419	0.802110971841307	4.210307	-8.725019	2.496421
Trial1	2	1	blindfold	counterclockwise	practice	Guided	1	0.5	-0.25	29.51634	1.30211	-1.45435	-0.23274	0.80229563740119	4.238682	-8.767337	2.662828
Trial1	2	1	blindfold	counterclockwise	practice	Guided	1	0.5	-0.25	29.53635	1.30213	-1.45436	-0.22142	0.80263909600365	4.291813	-8.7758	2.710024
Trial1	2	1	blindfold	counterclockwise	practice	Guided	1	0.5	-0.25	29.55635	1.30214	-1.45436	-0.19903	0.803757746618097	4.17861	-8.758873	2.748199
Trial1	2	1	blindfold	counterclockwise	practice	Guided	1	0.5	-0.25	29.57634	1.30208	-1.45436	-0.18756	0.804506765422606	4.203517	-8.674237	2.688143
Trial1	2	1	blindfold	counterclockwise	practice	Guided	1	0.5	-0.25	29.59634	1.30208	-1.45437	-0.17602	0.805484589432902	4.145597	-8.885827	3.003879
Trial1	2	1	blindfold	counterclockwise	practice	Guided	1	0.5	-0.25	29.61635	1.30209	-1.45441	-0.16474	0.806608655658746	4.206926	-8.733482	2.838345
Trial1	2	1	blindfold	counterclockwise	practice	Guided	1	0.5	-0.25	29.63635	1.30209	-1.45441	-0.15321	0.807908756846282	4.157391	-8.873132	3.177414
Trial1	2	1	blindfold	counterclockwise	practice	Guided	1	0.5	-0.25	29.65634	1.30208	-1.45441	-0.12887	0.81117498782827	4.154447	-8.737714	3.144248
Trial1	2	1	blindfold	counterclockwise	practice	Guided	1	0.5	-0.25	29.67635	1.30204	-1.45441	-0.11603	0.813152067586821	3.994298	-8.923913	3.247242
Trial1	2	1	blindfold	counterclockwise	practice	Guided	1	0.5	-0.25	29.69635	1.30201	-1.45442	-0.1033	0.815316401623494	3.927666	-8.826582	3.149218
Trial1	2	1	blindfold	counterclockwise	practice	Guided	1	0.5	-0.25	29.71635	1.30199	-1.45442	-0.090304	0.817735179300778	4.019535	-8.847741	3.165219
Trial1	2	1	blindfold	counterclockwise	practice	Guided	1	0.5	-0.25	29.73634	1.30201	-1.45441	-0.077098	0.820435888240308	4.055722	-8.796959	3.073089
Trial1	2	1	blindfold	counterclockwise	practice	Guided	1	0.5	-0.25	29.75635	1.30205	-1.4544	-0.049818	0.826654230799815	4.180769	-8.737714	2.973151
Trial1	2	1	blindfold	counterclockwise	practice	Guided	1	0.5	-0.25	29.77635	1.30209	-1.45444	-0.036271	0.830077310406597	4.20603	-8.864668	2.952834
Trial1	2	1	blindfold	counterclockwise	practice	Guided	1	0.5	-0.25	29.79634	1.3021	-1.45446	-0.022625	0.833704809223337	4.159682	-8.966231	3.099896
Trial1	2	1	blindfold	counterclockwise	practice	Guided	1	0.5	-0.25	29.81635	1.30209	-1.45447	-0.0084326	0.837677183654168	4.247032	-8.873132	3.112372
Trial1	2	1	blindfold	counterclockwise	practice	Guided	1	0.5	-0.25	29.83635	1.3021	-1.45445	0.0055521	0.841826107128032	4.151064	-8.847741	3.214298
Trial1	2	1	blindfold	counterclockwise	practice	Guided	1	0.5	-0.25	29.85635	1.3021	-1.45443	0.034844	0.851175906081487	4.188433	-8.788496	3.078705
Trial1	2	1	blindfold	counterclockwise	practice	Guided	1	0.5	-0.25	29.87634	1.30215	-1.45444	0.049611	0.856277636435084	4.460399	-8.805423	2.949412
Trial1	2	1	blindfold	counterclockwise	practice	Guided	1	0.5	-0.25	29.89635	1.3022	-1.45445	0.063555	0.861302220386857	4.438606	-9.12704	3.10657
Trial1	2	1	blindfold	counterclockwise	practice	Guided	1	0.5	-0.25	29.91635	1.30222	-1.45449	0.077909	0.866649311178763	4.508158	-8.961999	2.909254
Trial1	2	1	blindfold	counterclockwise	practice	Guided	1	0.5	-0.25	29.93634	1.30223	-1.45451	0.092678	0.872353926800923	4.426434	-9.088953	3.048723
Trial1	2	1	blindfold	counterclockwise	practice	Guided	1	0.5	-0.25	29.95634	1.30222	-1.4545	0.12101	0.883858099643035	4.444592	-8.957768	2.754355
Trial1	2	1	blindfold	counterclockwise	practice	Guided	1	0.5	-0.25	29.97635	1.30221	-1.45452	0.13539	0.88998106289119	4.412785	-9.067794	2.786907
Trial1	2	1	blindfold	counterclockwise	practice	Guided	1	0.5	-0.25	29.99635	1.30221	-1.45454	0.14921	0.896052158196151	4.428544	-9.055099	2.814468
Trial1	2	1	blindfold	counterclockwise	practice	Guided	1	0.5	-0.25	30.01634	1.30221	-1.45455	0.16292	0.902243739909793	4.418056	-9.253994	2.939477
Trial1	2	1	blindfold	counterclockwise	practice	Guided	1	0.5	-0.25	30.03635	1.30222	-1.4546	0.1773	0.908923538404081	4.542314	-9.131271	2.827658
Trial1	2	1	blindfold	counterclockwise	practice	Guided	1	0.5	-0.25	30.05635	1.30223	-1.45458	0.20369	0.921633217561301	4.453969	-9.097417	2.892362
Trial1	2	1	blindfold	counterclockwise	practice	Guided	1	0.5	-0.25	30.07634	1.30222	-1.45457	0.21698	0.928238672011888	4.416692	-9.266689	3.009532
Trial1	2	1	blindfold	counterclockwise	practice	Guided	1	0.5	-0.25	30.09634	1.30221	-1.4546	0.23069	0.935202502009959	4.334741	-9.211676	3.045175
Trial1	2	1	blindfold	counterclockwise	practice	Guided	1	0.5	-0.25	30.11635	1.30219	-1.45463	0.24455	0.942384423712652	4.357827	-9.313239	3.160608
Trial1	2	1	blindfold	counterclockwise	practice	Guided	1	0.5	-0.25	30.13635	1.30217	-1.45463	0.25779	0.949382669716472	4.382788	-9.076258	3.125852
Trial1	2	1	blindfold	counterclockwise	practice	Guided	1	0.5	-0.25	30.15634	1.30216	-1.45459	0.28624	0.964890695892004	4.25584	-9.220139	3.379512
Trial1	2	1	blindfold	counterclockwise	practice	Guided	1	0.5	-0.25	30.17635	1.30211	-1.45453	0.30051	0.972852317148096	4.167413	-9.131271	3.235478
Trial1	2	1	blindfold	counterclockwise	practice	Guided	1	0.5	-0.25	30.19635	1.3021	-1.45453	0.31524	0.981254590602349	4.244735	-9.118576	2.971371
Trial1	2	1	blindfold	counterclockwise	practice	Guided	1	0.5	-0.25	30.21635	1.30212	-1.45456	0.32953	0.989571355933809	4.247876	-9.101649	2.992284
Trial1	2	1	blindfold	counterclockwise	practice	Guided	1	0.5	-0.25	30.23634	1.30213	-1.45454	0.34376	0.997979769661361	4.352213	-8.995854	2.911036
Trial1	2	1	blindfold	counterclockwise	practice	Guided	1	0.5	-0.25	30.25635	1.30216	-1.45452	0.37182	1.01494867900315	4.373462	-9.038172	2.694713
Trial1	2	1	blindfold	counterclockwise	practice	Guided	1	0.5	-0.25	30.27635	1.3022	-1.45458	0.38512	1.02318236770553	4.406222	-9.190517	2.604283
Trial1	2	1	blindfold	counterclockwise	practice	Guided	1	0.5	-0.25	30.29634	1.30221	-1.45458	0.39856	1.03158661169101	4.409063	-9.08049	2.706729
Trial1	2	1	blindfold	counterclockwise	practice	Guided	1	0.5	-0.25	30.31635	1.3022	-1.45456	0.41137	1.03968025135519	4.304976	-9.03394	2.66033
Trial1	2	1	blindfold	counterclockwise	practice	Guided	1	0.5	-0.25	30.33635	1.30218	-1.45455	0.42398	1.04773177518081	4.233291	-9.19898	2.787287
Trial1	2	1	blindfold	counterclockwise	practice	Guided	1	0.5	-0.25	30.35635	1.30215	-1.45456	0.44864	1.0637398527539	4.158709	-9.017013	2.600593
Trial1	2	1	blindfold	counterclockwise	practice	Guided	1	0.5	-0.25	30.37634	1.30208	-1.45459	0.46009	1.07124236618643	4.180919	-9.190517	2.27759
Trial1	2	1	blindfold	counterclockwise	practice	Guided	1	0.5	-0.25	30.39635	1.30206	-1.45463	0.471	1.0784902777505	4.052895	-9.486743	2.430924
Trial1	2	1	blindfold	counterclockwise	practice	Guided	1	0.5	-0.25	30.41635	1.30205	-1.4547	0.48178	1.08571927421035	4.082639	-9.380948	2.496048
Trial1	2	1	blindfold	counterclockwise	practice	Guided	1	0.5	-0.25	30.43634	1.30204	-1.45472	0.49195	1.09259237060082	4.096975	-9.478279	2.626501
Trial1	2	1	blindfold	counterclockwise	practice	Guided	1	0.5	-0.25	30.45634	1.30204	-1.45473	0.5121	1.10637457656722	4.074082	-9.397875	2.856089
Trial1	2	1	blindfold	counterclockwise	practice	Guided	1	0.5	-0.25	30.47635	1.30203	-1.45469	0.52166	1.11297402404463	4.132262	-9.448656	2.623391
Trial1	2	1	blindfold	counterclockwise	practice	Guided	1	0.5	-0.25	30.49635	1.30205	-1.45469	0.5311	1.1195541773252	4.207427	-9.385179	2.535209
Trial1	2	1	blindfold	counterclockwise	practice	Guided	1	0.5	-0.25	30.51634	1.30208	-1.45471	0.53952	1.1254662381244	4.179203	-9.643319	2.448949
Trial1	2	1	blindfold	counterclockwise	practice	Guided	1	0.5	-0.25	30.53635	1.3021	-1.4548	0.548	1.13144521909433	4.19906	-9.71526	2.62315
Trial1	2	1	blindfold	counterclockwise	practice	Guided	1	0.5	-0.25	30.55635	1.3021	-1.45485	0.55272	1.13477915636647	4.146822	-9.685637	2.551994
Trial1	2	1	blindfold	counterclockwise	practice	Guided	1	0.5	-0.25	30.57634	1.30208	-1.45478	0.5527	1.13475096011064	3.992238	-7.650141	4.38582
Trial1	2	1	blindfold	counterclockwise	practice	Guided	1	0.5	-0.25	30.59634	1.30207	-1.45461	0.55268	1.13472971538699	3.756787	-9.220139	4.928848
Trial1	2	1	blindfold	counterclockwise	practice	Guided	1	0.5	-0.25	30.61635	1.30206	-1.45462	0.55264	1.13469434632299	3.727821	-9.55022	4.305365
Trial1	2	1	blindfold	counterclockwise	practice	Guided	1	0.5	-0.25	30.63635	1.30205	-1.45462	0.55258	1.13464489581437	3.617733	-9.33863	3.808407
Trial1	2	1	blindfold	counterclockwise	practice	Guided	1	0.5	-0.25	30.65634	1.30204	-1.45463	0.55242	1.13452462078686	3.996015	-9.677174	3.354657
Trial1	2	1	blindfold	counterclockwise	practice	Guided	1	0.5	-0.25	30.67635	1.30205	-1.45472	0.55233	1.13446808733179	4.414681	-10.18076	2.603639
Trial1	2	1	blindfold	counterclockwise	practice	Guided	1	0.5	-0.25	30.69635	1.30206	-1.45475	0.55225	1.1344185133303	4.308546	-10.00302	2.544038
Trial1	2	1	blindfold	counterclockwise	practice	Guided	1	0.5	-0.25	30.71635	1.30206	-1.45477	0.55219	1.13437606722097	4.180203	-9.905691	2.660125
Trial1	2	1	blindfold	counterclockwise	practice	Guided	1	0.5	-0.25	30.73634	1.30206	-1.45478	0.55214	1.13434070370083	4.034284	-9.829518	2.849784
Trial1	2	1	blindfold	counterclockwise	practice	Guided	1	0.5	-0.25	30.75635	1.30206	-1.45479	0.5521	1.13431242210788	4.005392	-9.689869	3.162422
Trial1	2	1	blindfold	counterclockwise	practice	Guided	1	0.5	-0.25	30.77635	1.30206	-1.45479	0.55208	1.13429830264949	3.932641	-9.617928	3.650689
Trial1	2	1	blindfold	counterclockwise	practice	Guided	1	0.5	-0.25	30.79634	1.30205	-1.45479	0.55208	1.13429130638156	3.860283	-9.651783	3.866122
Trial1	2	1	blindfold	counterclockwise	practice	Guided	1	0.5	-0.25	30.81635	1.30204	-1.45479	0.55208	1.13428422586518	3.763478	-9.664478	4.04164
Trial1	2	1	blindfold	counterclockwise	practice	Guided	1	0.5	-0.25	30.83635	1.30204	-1.45479	0.55209	1.13429126458595	3.655619	-9.651783	4.378565
Trial1	2	1	blindfold	counterclockwise	practice	Guided	1	0.5	-0.25	30.85635	1.30202	-1.45479	0.55211	1.13429118153143	3.514436	-9.529061	4.58667
Trial1	2	1	blindfold	counterclockwise	practice	Guided	1	0.5	-0.25	30.87634	1.30199	-1.45478	0.55212	1.13427706427073	3.093325	-9.325934	4.60697
Trial1	2	1	blindfold	counterclockwise	practice	Guided	1	0.5	-0.25	30.89635	1.30197	-1.45478	0.55212	1.13426290416521	2.862985	-9.389411	4.556268
Trial1	2	1	blindfold	counterclockwise	practice	Guided	1	0.5	-0.25	30.91635	1.30193	-1.45477	0.55213	1.13424166601608	2.533291	-9.325934	4.404162
Trial1	2	1	blindfold	counterclockwise	practice	Guided	1	0.5	-0.25	30.93634	1.30188	-1.45476	0.55212	1.13419927015991	2.165106	-9.355557	4.260113
Trial1	2	1	blindfold	counterclockwise	practice	Guided	1	0.5	-0.25	30.95634	1.30182	-1.45476	0.55211	1.1341498377489	1.802138	-9.325934	4.151836
Trial1	2	1	blindfold	counterclockwise	practice	Guided	1	0.5	-0.25	30.97635	1.30164	-1.45475	0.55208	1.13400137854749	0.632276	-9.592538	3.521401
Trial1	2	1	blindfold	counterclockwise	practice	Guided	1	0.5	-0.25	30.99635	1.30152	-1.45476	0.55202	1.13387406536304	-0.028218	-9.791432	3.133364
Trial1	2	1	blindfold	counterclockwise	practice	Guided	1	0.5	-0.25	31.01634	1.30133	-1.4548	0.55193	1.1336761680033	-0.694635	-9.9734	2.921162
Trial1	2	1	blindfold	counterclockwise	practice	Guided	1	0.5	-0.25	31.03635	1.30105	-1.45486	0.55188	1.1334428734611	-1.159552	-9.939545	2.991615
Trial1	2	1	blindfold	counterclockwise	practice	Guided	1	0.5	-0.25	31.05635	1.30081	-1.45488	0.55182	1.13323073719683	-1.48223	-9.647551	3.117616
Trial1	2	1	blindfold	counterclockwise	practice	Guided	1	0.5	-0.25	31.07634	1.3005	-1.45481	0.55181	1.13300468867417	-1.943516	-9.36402	3.249463
Trial1	2	1	blindfold	counterclockwise	practice	Guided	1	0.5	-0.25	31.09634	1.30037	-1.45477	0.55179	1.13289862923163	-2.273713	-9.253994	3.291668
Trial1	2	1	blindfold	counterclockwise	practice	Guided	1	0.5	-0.25	31.11635	1.30022	-1.45472	0.55178	1.13278559917662	-2.603475	-9.190517	3.351264
Trial1	2	1	blindfold	counterclockwise	practice	Guided	1	0.5	-0.25	31.13635	1.30004	-1.45465	0.55178	1.13265844686443	-2.808318	-9.046635	3.501115
Trial1	2	1	blindfold	counterclockwise	practice	Guided	1	0.5	-0.25	31.15634	1.29968	-1.45457	0.55178	1.13240418524887	-3.106137	-8.898522	3.542526
Trial1	2	1	blindfold	counterclockwise	practice	Guided	1	0.5	-0.25	31.17635	1.29763	-1.45441	0.55176	1.13094334846726	-3.433012	-8.691164	3.516418
Trial1	2	1	blindfold	counterclockwise	practice	Guided	1	0.5	-0.25	31.19635	1.29554	-1.45435	0.55176	1.12947030417671	-3.680599	-8.65731	3.489681
Trial1	2	1	blindfold	counterclockwise	practice	Guided	1	0.5	-0.25	31.21635	1.29246	-1.45433	0.55181	1.12733850896698	-3.901757	-8.623455	3.641687
Trial1	2	1	blindfold	counterclockwise	practice	Guided	1	0.5	-0.25	31.23634	1.28808	-1.4543	0.55187	1.12430677150872	-3.992588	-8.369547	3.808016
Trial1	2	1	blindfold	counterclockwise	practice	Guided	1	0.5	-0.25	31.25635	1.28253	-1.4542	0.55178	1.12035899063728	-4.162056	-8.204507	3.77126
Trial1	2	1	blindfold	counterclockwise	practice	Guided	1	0.5	-0.25	31.27635	1.26683	-1.45406	0.55162	1.1093344103441	-4.461123	-8.009844	3.206163
Trial1	2	1	blindfold	counterclockwise	practice	Guided	1	0.5	-0.25	31.29634	1.25654	-1.45399	0.55144	1.10211558220234	-4.801214	-7.836341	2.79261
Trial1	2	1	blindfold	counterclockwise	practice	Guided	1	0.5	-0.25	31.31635	1.24381	-1.45393	0.55134	1.09334303599994	-4.707758	-7.908281	2.660797
Trial1	2	1	blindfold	counterclockwise	practice	Guided	1	0.5	-0.25	31.33635	1.2294	-1.45394	0.55134	1.08359125709014	-4.5853	-8.031003	2.696936
Trial1	2	1	blindfold	counterclockwise	practice	Guided	1	0.5	-0.25	31.35635	1.21318	-1.45398	0.55159	1.0729268887501	-4.207664	-7.963295	2.880249
Trial1	2	1	blindfold	counterclockwise	practice	Guided	1	0.5	-0.25	31.37634	1.17588	-1.45393	0.55176	1.04863379700592	-4.001404	-7.662837	3.58195
Trial1	2	1	blindfold	counterclockwise	practice	Guided	1	0.5	-0.25	31.39635	1.15562	-1.45384	0.55191	1.03580750037238	-4.019211	-7.55281	3.860272
Trial1	2	1	blindfold	counterclockwise	practice	Guided	1	0.5	-0.25	31.41635	1.13415	-1.45377	0.55203	1.02244722443884	-3.932105	-7.43432	4.054857
Trial1	2	1	blindfold	counterclockwise	practice	Guided	1	0.5	-0.25	31.43634	1.11088	-1.45372	0.5521	1.00823549329975	-3.711733	-7.421624	4.219438
Trial1	2	1	blindfold	counterclockwise	practice	Guided	1	0.5	-0.25	31.45634	1.08739	-1.45371	0.55216	0.994227234500651	-3.5189	-7.510492	4.27871
Trial1	2	1	blindfold	counterclockwise	practice	Guided	1	0.5	-0.25	31.47635	1.03772	-1.4538	0.55215	0.965705649246714	-3.287073	-7.730546	4.286252
Trial1	2	1	blindfold	counterclockwise	practice	Guided	1	0.5	-0.25	31.49635	1.01257	-1.45385	0.55214	0.951922519107042	-3.352196	-7.789791	4.221423
Trial1	2	1	blindfold	counterclockwise	practice	Guided	1	0.5	-0.25	31.51634	0.98699	-1.45389	0.55213	0.938387875483822	-3.209431	-7.781327	4.203469
Trial1	2	1	blindfold	counterclockwise	practice	Guided	1	0.5	-0.25	31.53635	0.96033	-1.4539	0.55215	0.924850451617786	-2.94746	-7.840572	4.278049
Trial1	2	1	blindfold	counterclockwise	practice	Guided	1	0.5	-0.25	31.55635	0.93437	-1.45391	0.55213	0.91218958747645	-2.802467	-7.836341	4.249418
Trial1	2	1	blindfold	counterclockwise	practice	Guided	1	0.5	-0.25	31.57634	0.88198	-1.45392	0.55212	0.888428482580631	-2.65918	-7.844804	4.245088
Trial1	2	1	blindfold	counterclockwise	practice	Guided	1	0.5	-0.25	31.59634	0.8549399	-1.45393	0.55211	0.877133306641607	-2.593425	-7.88289	4.171505
Trial1	2	1	blindfold	counterclockwise	practice	Guided	1	0.5	-0.25	31.61635	0.83126	-1.45395	0.5521	0.86781197210672	-2.63239	-7.950599	4.233572
Trial1	2	1	blindfold	counterclockwise	practice	Guided	1	0.5	-0.25	31.63635	0.80554	-1.45395	0.55211	0.858332794050579	-2.621161	-7.802486	4.217365
Trial1	2	1	blindfold	counterclockwise	practice	Guided	1	0.5	-0.25	31.65634	0.78082	-1.45392	0.55221	0.849941598293819	-2.466541	-7.798254	4.373109
Trial1	2	1	blindfold	counterclockwise	practice	Guided	1	0.5	-0.25	31.67635	0.7316	-1.45388	0.55228	0.835039978851395	-2.520344	-7.827877	4.610886
Trial1	2	1	blindfold	counterclockwise	practice	Guided	1	0.5	-0.25	31.69635	0.70786	-1.45392	0.55234	0.828827666947627	-2.593648	-7.912513	4.681535
Trial1	2	1	blindfold	counterclockwise	practice	Guided	1	0.5	-0.25	31.71635	0.6844	-1.45395	0.55237	0.823286694893565	-2.721413	-7.899818	4.695425
Trial1	2	1	blindfold	counterclockwise	practice	Guided	1	0.5	-0.25	31.73634	0.66039	-1.45395	0.55242	0.818292582964942	-2.919977	-7.836341	4.849925
Trial1	2	1	blindfold	counterclockwise	practice	Guided	1	0.5	-0.25	31.75635	0.6371	-1.45392	0.55258	0.814205784566399	-2.881681	-7.641678	5.054538
Trial1	2	1	blindfold	counterclockwise	practice	Guided	1	0.5	-0.25	31.77635	0.58989	-1.4538	0.55261	0.807628063232679	-2.555596	-7.650141	5.231851
Trial1	2	1	blindfold	counterclockwise	practice	Guided	1	0.5	-0.25	31.79634	0.56693	-1.45381	0.55262	0.805405785074819	-2.731469	-7.641678	5.239356
Trial1	2	1	blindfold	counterclockwise	practice	Guided	1	0.5	-0.25	31.81635	0.54344	-1.45383	0.5526	0.803774681428476	-2.979816	-7.71785	5.151629
Trial1	2	1	blindfold	counterclockwise	practice	Guided	1	0.5	-0.25	31.83635	0.52059	-1.45385	0.55261	0.802874102363326	-3.124858	-7.64591	5.149563
Trial1	2	1	blindfold	counterclockwise	practice	Guided	1	0.5	-0.25	31.85635	0.49685	-1.45385	0.55272	0.802726190751482	-3.099347	-7.637446	5.309779
Trial1	2	1	blindfold	counterclockwise	practice	Guided	1	0.5	-0.25	31.87634	0.45101	-1.45384	0.55279	0.804283454893366	-2.948819	-7.586664	5.618139
Trial1	2	1	blindfold	counterclockwise	practice	Guided	1	0.5	-0.25	31.89635	0.42692	-1.45381	0.55284	0.806159254449109	-3.094684	-7.502028	5.688921
Trial1	2	1	blindfold	counterclockwise	practice	Guided	1	0.5	-0.25	31.91635	0.40342	-1.45375	0.55289	0.808677965963446	-3.067091	-7.561274	5.854445
Trial1	2	1	blindfold	counterclockwise	practice	Guided	1	0.5	-0.25	31.93634	0.37901	-1.45374	0.55293	0.811994558392802	-3.272563	-7.497797	5.84251
Trial1	2	1	blindfold	counterclockwise	practice	Guided	1	0.5	-0.25	31.95634	0.35499	-1.45375	0.55295	0.815939115694129	-3.332472	-7.485101	5.818504
Trial1	2	1	blindfold	counterclockwise	practice	Guided	1	0.5	-0.25	31.97635	0.30526	-1.4537	0.55296	0.826237492361742	-3.028142	-7.366611	5.96752
Trial1	2	1	blindfold	counterclockwise	practice	Guided	1	0.5	-0.25	31.99635	0.28053	-1.45369	0.55295	0.832403640317465	-3.019098	-7.379306	5.913305
Trial1	2	1	blindfold	counterclockwise	practice	Guided	1	0.5	-0.25	32.01634	0.25571	-1.4537	0.55294	0.839279609301733	-3.067653	-7.43432	5.919191
Trial1	2	1	blindfold	counterclockwise	practice	Guided	1	0.5	-0.25	32.03635	0.22999	-1.45371	0.55293	0.847113910834457	-3.098951	-7.383538	5.859638
Trial1	2	1	blindfold	counterclockwise	practice	Guided	1	0.5	-0.25	32.05635	0.20487	-1.45371	0.55289	0.85541456726611	-3.034734	-7.379306	5.833236
Trial1	2	1	blindfold	counterclockwise	practice	Guided	1	0.5	-0.25	32.07634	0.15419	-1.45368	0.55287	0.874176613213166	-3.061116	-7.315829	5.724473
Trial1	2	1	blindfold	counterclockwise	practice	Guided	1	0.5	-0.25	32.09634	0.12786	-1.45367	0.55286	0.884913779846747	-3.002753	-7.273511	5.760924
Trial1	2	1	blindfold	counterclockwise	practice	Guided	1	0.5	-0.25	32.11635	0.10217	-1.45366	0.55286	0.89602060510268	-3.138585	-7.328525	5.683756
Trial1	2	1	blindfold	counterclockwise	practice	Guided	1	0.5	-0.25	32.13635	0.075519	-1.45366	0.55289	0.908194072495487	-2.943476	-7.315829	5.759629
Trial1	2	1	blindfold	counterclockwise	practice	Guided	1	0.5	-0.25	32.15634	0.048842	-1.45365	0.55289	0.920964655078631	-2.656604	-7.345452	5.835566
Trial1	2	1	blindfold	counterclockwise	practice	Guided	1	0.5	-0.25	32.17635	-0.0024673	-1.45361	0.55282	0.947097346068894	-2.687121	-7.155021	5.595365
Trial1	2	1	blindfold	counterclockwise	practice	Guided	1	0.5	-0.25	32.19635	-0.027919	-1.45359	0.55276	0.960792431381343	-2.767694	-7.184643	5.474392
Trial1	2	1	blindfold	counterclockwise	practice	Guided	1	0.5	-0.25	32.21635	-0.053287	-1.45357	0.55271	0.974920428844575	-2.493516	-7.112703	5.417603
Trial1	2	1	blindfold	counterclockwise	practice	Guided	1	0.5	-0.25	32.23634	-0.079138	-1.45357	0.55269	0.989804023746167	-2.398095	-7.265048	5.385935
Trial1	2	1	blindfold	counterclockwise	practice	Guided	1	0.5	-0.25	32.25635	-0.10384	-1.45363	0.55267	1.00444107781616	-2.373115	-7.43432	5.392824
Trial1	2	1	blindfold	counterclockwise	practice	Guided	1	0.5	-0.25	32.27635	-0.15257	-1.45367	0.55265	1.03445375903602	-2.506791	-7.392002	5.29679
Trial1	2	1	blindfold	counterclockwise	practice	Guided	1	0.5	-0.25	32.29634	-0.17601	-1.45367	0.55265	1.04939816042729	-2.426811	-7.281975	5.264002
Trial1	2	1	blindfold	counterclockwise	practice	Guided	1	0.5	-0.25	32.31635	-0.19914	-1.45365	0.55265	1.06444526303433	-2.472269	-7.43432	5.251433
Trial1	2	1	blindfold	counterclockwise	practice	Guided	1	0.5	-0.25	32.33635	-0.22255	-1.45367	0.55263	1.07995066456171	-2.11441	-7.421624	5.282074
Trial1	2	1	blindfold	counterclockwise	practice	Guided	1	0.5	-0.25	32.35635	-0.24464	-1.45371	0.55252	1.09477263760553	-2.164878	-7.392002	5.087661
Trial1	2	1	blindfold	counterclockwise	practice	Guided	1	0.5	-0.25	32.37634	-0.28787	-1.45379	0.55251	1.12461609559777	-2.244752	-7.476638	5.018588
Trial1	2	1	blindfold	counterclockwise	practice	Guided	1	0.5	-0.25	32.39635	-0.30557	-1.45378	0.5525	1.13707928504142	-2.448275	-7.557042	4.90009
Trial1	2	1	blindfold	counterclockwise	practice	Guided	1	0.5	-0.25	32.41635	-0.30601	-1.45379	0.55253	1.13741220263254	-6.640515	-8.043699	5.258437
Trial1	2	1	blindfold	counterclockwise	practice	Guided	1	0.5	-0.25	32.43634	-0.30518	-1.45379	0.55268	1.13693008273046	-9.133817	-6.922272	6.827605
Trial1	2	1	blindfold	counterclockwise	practice	Guided	1	0.5	-0.25	32.45634	-0.30503	-1.45369	0.5538	1.13761491766205	-6.755373	-5.394592	9.019955
Trial1	2	1	blindfold	counterclockwise	practice	Guided	1	0.5	-0.25	32.47635	-0.30344	-1.45317	0.55379	1.13648324320365	-4.147876	-7.544346	7.874943
Trial1	2	1	blindfold	counterclockwise	practice	Guided	1	0.5	-0.25	32.49635	-0.30318	-1.45341	0.55372	1.13624993439725	-4.323536	-8.70386	6.621346
Trial1	2	1	blindfold	counterclockwise	practice	Guided	1	0.5	-0.25	32.51634	-0.3031	-1.45365	0.55367	1.13615801944867	-4.30236	-8.695396	5.910665
Trial1	2	1	blindfold	counterclockwise	practice	Guided	1	0.5	-0.25	32.53635	-0.30301	-1.45372	0.55365	1.1360802982317	-3.442817	-7.400465	6.060241
Trial1	2	1	blindfold	counterclockwise	practice	Guided	1	0.5	-0.25	32.55635	-0.30288	-1.4537	0.55359	1.13594593381545	-2.561058	-6.858795	6.612309
Trial1	2	1	blindfold	counterclockwise	practice	Guided	1	0.5	-0.25	32.57634	-0.30254	-1.45368	0.55356	1.13568444641199	-3.018241	-7.336988	6.171297
Trial1	2	1	blindfold	counterclockwise	practice	Guided	1	0.5	-0.25	32.59634	-0.30249	-1.45367	0.55355	1.13564202285752	-3.491775	-7.218498	6.310807
Trial1	2	1	blindfold	counterclockwise	practice	Guided	1	0.5	-0.25	32.61635	-0.30246	-1.45367	0.55354	1.1356137517352	-3.743664	-6.736073	6.749691
Trial1	2	1	blindfold	counterclockwise	practice	Guided	1	0.5	-0.25	32.63635	-0.30243	-1.45365	0.55355	1.13559963085542	-3.87513	-6.562569	7.190264
Trial1	2	1	blindfold	counterclockwise	practice	Guided	1	0.5	-0.25	32.65634	-0.30241	-1.45363	0.55354	1.13557841486771	-3.930613	-6.697986	7.155465
Trial1	2	1	blindfold	counterclockwise	practice	Guided	1	0.5	-0.25	32.67635	-0.30237	-1.45362	0.55353	1.13554306878565	-4.114016	-7.201571	6.745005
Trial1	2	1	blindfold	counterclockwise	practice	Guided	1	0.5	-0.25	32.69635	-0.30236	-1.45362	0.5535	1.1355147781467	-4.180254	-7.290438	6.357454
Trial1	2	1	blindfold	counterclockwise	practice	Guided	1	0.5	-0.25	32.71635	-0.30234	-1.45362	0.55345	1.13546526181852	-4.084848	-7.489333	5.830524
Trial1	2	1	blindfold	counterclockwise	practice	Guided	1	0.5	-0.25	32.73634	-0.30233	-1.45363	0.55337	1.13540158696587	-4.061979	-7.64591	4.962667
Trial1	2	1	blindfold	counterclockwise	practice	Guided	1	0.5	-0.25	32.75635	-0.30231	-1.45365	0.55276	1.13495594336731	-4.01778	-7.8575	4.076833
Trial1	2	1	blindfold	counterclockwise	practice	Guided	1	0.5	-0.25	32.77635	-0.30222	-1.45378	0.55234	1.13459529350279	-3.66215	-8.386475	2.238892
Trial1	2	1	blindfold	counterclockwise	practice	Guided	1	0.5	-0.25	32.79634	-0.30214	-1.45394	0.552	1.13429826473479	-3.491466	-9.012781	1.607518
Trial1	2	1	blindfold	counterclockwise	practice	Guided	1	0.5	-0.25	32.81635	-0.30206	-1.45419	0.55168	1.13401544475423	-3.458934	-9.397875	0.831648
Trial1	2	1	blindfold	counterclockwise	practice	Guided	1	0.5	-0.25	32.83635	-0.302	-1.45439	0.55129	1.13369733645651	-3.422862	-9.334398	-0.04117
Trial1	2	1	blindfold	counterclockwise	practice	Guided	1	0.5	-0.25	32.85635	-0.30195	-1.45447	0.55023	1.13291301948452	-3.491978	-9.131271	-1.202522
Trial1	2	1	blindfold	counterclockwise	practice	Guided	1	0.5	-0.25	32.87634	-0.30185	-1.45453	0.54931	1.13219249010947	-3.305804	-9.228603	-3.063856
Trial1	2	1	blindfold	counterclockwise	practice	Guided	1	0.5	-0.25	32.89635	-0.30175	-1.4546	0.54746	1.13081627913595	-2.980087	-9.465584	-3.700429
Trial1	2	1	blindfold	counterclockwise	practice	Guided	1	0.5	-0.25	32.91635	-0.3016	-1.45471	0.54434	1.12851168949322	-2.682592	-9.579842	-4.125126
Trial1	2	1	blindfold	counterclockwise	practice	Guided	1	0.5	-0.25	32.93634	-0.30144	-1.45479	0.53992	1.12529091229052	-2.543107	-9.592538	-4.507388
Trial1	2	1	blindfold	counterclockwise	practice	Guided	1	0.5	-0.25	32.95634	-0.30133	-1.45481	0.52549	1.1151298074473	-2.516827	-9.660246	-4.681446
Trial1	2	1	blindfold	counterclockwise	practice	Guided	1	0.5	-0.25	32.97635	-0.30133	-1.45474	0.51533	1.10808831428467	-2.886566	-9.41057	-4.77067
Trial1	2	1	blindfold	counterclockwise	practice	Guided	1	0.5	-0.25	32.99635	-0.30141	-1.45468	0.50409	1.1004134297136	-2.949525	-9.372484	-4.788448
Trial1	2	1	blindfold	counterclockwise	practice	Guided	1	0.5	-0.25	33.01634	-0.30148	-1.45468	0.49064	1.0912917893885	-3.112169	-9.440193	-4.514779
Trial1	2	1	blindfold	counterclockwise	practice	Guided	1	0.5	-0.25	33.03635	-0.30155	-1.45469	0.47625	1.08162909509276	-3.220508	-9.321702	-4.387152
Trial1	2	1	blindfold	counterclockwise	practice	Guided	1	0.5	-0.25	33.05635	-0.30162	-1.45469	0.44331	1.05984592309047	-3.434646	-9.423266	-4.321125
Trial1	2	1	blindfold	counterclockwise	practice	Guided	1	0.5	-0.25	33.07634	-0.30181	-1.45456	0.42514	1.04819524946491	-3.792706	-9.012781	-4.4539
Trial1	2	1	blindfold	counterclockwise	practice	Guided	1	0.5	-0.25	33.09634	-0.30186	-1.45454	0.40569	1.03581314049078	-3.742797	-9.118576	-4.288998
Trial1	2	1	blindfold	counterclockwise	practice	Guided	1	0.5	-0.25	33.11635	-0.30187	-1.45458	0.38445	1.02250783195153	-3.768308	-9.220139	-4.36398
Trial1	2	1	blindfold	counterclockwise	practice	Guided	1	0.5	-0.25	33.13635	-0.30185	-1.45463	0.36282	1.00921343626301	-3.610505	-9.237066	-4.099823
Trial1	2	1	blindfold	counterclockwise	practice	Guided	1	0.5	-0.25	33.15634	-0.30183	-1.45461	0.3166	0.981818174015422	-3.632282	-9.190517	-4.440118
Trial1	2	1	blindfold	counterclockwise	practice	Guided	1	0.5	-0.25	33.17635	-0.30186	-1.45459	0.29125	0.967435279104174	-3.830942	-9.114344	-4.191214
Trial1	2	1	blindfold	counterclockwise	practice	Guided	1	0.5	-0.25	33.19635	-0.30189	-1.45451	0.26562	0.953358051584015	-3.697376	-8.780032	-4.211724
Trial1	2	1	blindfold	counterclockwise	practice	Guided	1	0.5	-0.25	33.21635	-0.30189	-1.45444	0.23819	0.938806193323458	-3.727019	-8.881595	-4.034362
Trial1	2	1	blindfold	counterclockwise	practice	Guided	1	0.5	-0.25	33.23634	-0.30188	-1.45441	0.21071	0.924805517610268	-3.799966	-8.839277	-4.086091
Trial1	2	1	blindfold	counterclockwise	practice	Guided	1	0.5	-0.25	33.25635	-0.30189	-1.45441	0.15763	0.899549782502368	-3.942902	-8.695396	-3.772462
Trial1	2	1	blindfold	counterclockwise	practice	Guided	1	0.5	-0.25	33.27635	-0.30197	-1.45431	0.12482	0.885237774193032	-4.03765	-8.509197	-3.159019
Trial1	2	1	blindfold	counterclockwise	practice	Guided	1	0.5	-0.25	33.29634	-0.30202	-1.45424	0.09645399	0.873651202880898	-4.234566	-8.242593	-2.919002
Trial1	2	1	blindfold	counterclockwise	practice	Guided	1	0.5	-0.25	33.31635	-0.3021	-1.45416	0.066571	0.862311782784526	-4.310786	-8.060626	-2.768821
Trial1	2	1	blindfold	counterclockwise	practice	Guided	1	0.5	-0.25	33.33635	-0.30214	-1.45405	0.038583	0.852472124484055	-4.255465	-7.88289	-2.747478
Trial1	2	1	blindfold	counterclockwise	practice	Guided	1	0.5	-0.25	33.35635	-0.30215	-1.45396	-0.016046	0.835571130462373	-4.256736	-7.819413	-2.786238
Trial1	2	1	blindfold	counterclockwise	practice	Guided	1	0.5	-0.25	33.37634	-0.30209	-1.45389	-0.044095	0.828097349615101	-4.088854	-7.71785	-2.401359
Trial1	2	1	blindfold	counterclockwise	practice	Guided	1	0.5	-0.25	33.39635	-0.30205	-1.45387	-0.070868	0.821810481140369	-4.163668	-7.713618	-2.305991
Trial1	2	1	blindfold	counterclockwise	practice	Guided	1	0.5	-0.25	33.41635	-0.30205	-1.45384	-0.097279	0.81646059200202	-4.20438	-7.662837	-2.418388
Trial1	2	1	blindfold	counterclockwise	practice	Guided	1	0.5	-0.25	33.43634	-0.30207	-1.45382	-0.12418	0.811878679969952	-4.030231	-7.531651	-2.600306
Trial1	2	1	blindfold	counterclockwise	practice	Guided	1	0.5	-0.25	33.45634	-0.30206	-1.45379	-0.17532	0.805529241550405	-4.170519	-7.485101	-2.468797
Trial1	2	1	blindfold	counterclockwise	practice	Guided	1	0.5	-0.25	33.47635	-0.30202	-1.45368	-0.20115	0.803506301451467	-4.008883	-7.205802	-2.385301
Trial1	2	1	blindfold	counterclockwise	practice	Guided	1	0.5	-0.25	33.49635	-0.30198	-1.45365	-0.22591	0.80234174637474	-3.808818	-7.349684	-2.404261
Trial1	2	1	blindfold	counterclockwise	practice	Guided	1	0.5	-0.25	33.51634	-0.30196	-1.45367	-0.25115	0.801960816014266	-3.817055	-7.218498	-2.413515
Trial1	2	1	blindfold	counterclockwise	practice	Guided	1	0.5	-0.25	33.53635	-0.30195	-1.45363	-0.27547	0.802354370045905	-3.999246	-7.002676	-2.493166
Trial1	2	1	blindfold	counterclockwise	practice	Guided	1	0.5	-0.25	33.55635	-0.302	-1.45352	-0.32395	0.805402155102691	-4.242903	-6.888417	-2.566132
Trial1	2	1	blindfold	counterclockwise	practice	Guided	1	0.5	-0.25	33.57634	-0.30211	-1.4534	-0.3487	0.808159710659945	-4.270892	-6.740304	-2.335022
Trial1	2	1	blindfold	counterclockwise	practice	Guided	1	0.5	-0.25	33.59634	-0.30217	-1.45337	-0.37243	0.811459047637917	-4.418183	-6.61335	-2.257949
Trial1	2	1	blindfold	counterclockwise	practice	Guided	1	0.5	-0.25	33.61635	-0.30223	-1.45331	-0.39668	0.815529273138546	-4.492729	-6.32982	-2.3343
Trial1	2	1	blindfold	counterclockwise	practice	Guided	1	0.5	-0.25	33.63635	-0.30227	-1.45323	-0.41993	0.820069109124198	-4.571963	-6.761463	-2.041075
Trial1	2	1	blindfold	counterclockwise	practice	Guided	1	0.5	-0.25	33.65634	-0.30227	-1.45324	-0.46675	0.831034118409904	-4.535813	-6.350979	-2.321093
Trial1	2	1	blindfold	counterclockwise	practice	Guided	1	0.5	-0.25	33.67635	-0.30222	-1.45314	-0.48999	0.837348286785163	-4.348975	-6.372138	-2.64672
Trial1	2	1	blindfold	counterclockwise	practice	Guided	1	0.5	-0.25	33.69635	-0.30219	-1.45315	-0.51336	0.844314696869176	-4.27829	-6.37637	-2.747453
Trial1	2	1	blindfold	counterclockwise	practice	Guided	1	0.5	-0.25	33.71635	-0.30215	-1.45319	-0.53735	0.852064940098394	-4.229952	-6.19017	-2.296422
Trial1	2	1	blindfold	counterclockwise	practice	Guided	1	0.5	-0.25	33.73634	-0.30215	-1.45314	-0.5605	0.860148167017485	-4.395265	-6.19017	-2.411334
Trial1	2	1	blindfold	counterclockwise	practice	Guided	1	0.5	-0.25	33.75635	-0.30219	-1.4531	-0.60722	0.878131498998974	-4.453826	-6.075912	-2.337797
Trial1	2	1	blindfold	counterclockwise	practice	Guided	1	0.5	-0.25	33.77635	-0.30226	-1.45304	-0.63009	0.887744042443888	-4.568315	-6.042057	-2.13204
Trial1	2	1	blindfold	counterclockwise	practice	Guided	1	0.5	-0.25	33.79634	-0.30229	-1.45297	-0.65362	0.898097066210672	-4.57428	-5.559632	-2.451029
Trial1	2	1	blindfold	counterclockwise	practice	Guided	1	0.5	-0.25	33.81635	-0.30231	-1.45284	-0.67647	0.908613264192591	-4.719506	-5.504619	-2.336711
Trial1	2	1	blindfold	counterclockwise	practice	Guided	1	0.5	-0.25	33.83635	-0.30233	-1.45276	-0.69927	0.91955258162938	-4.752782	-5.673891	-2.293894
Trial1	2	1	blindfold	counterclockwise	practice	Guided	1	0.5	-0.25	33.85635	-0.30235	-1.4528	-0.74462	0.942557376601084	-4.690802	-5.699282	-1.919105
Trial1	2	1	blindfold	counterclockwise	practice	Guided	1	0.5	-0.25	33.87634	-0.30241	-1.45272	-0.76634	0.954184872286619	-4.847609	-5.43691	-1.65698
Trial1	2	1	blindfold	counterclockwise	practice	Guided	1	0.5	-0.25	33.89635	-0.30244	-1.4527	-0.78769	0.965929838301872	-4.906924	-5.369201	-1.993056
Trial1	2	1	blindfold	counterclockwise	practice	Guided	1	0.5	-0.25	33.91635	-0.30244	-1.45268	-0.80924	0.978089613995359	-4.868529	-5.195697	-1.737175
Trial1	2	1	blindfold	counterclockwise	practice	Guided	1	0.5	-0.25	33.93634	-0.30244	-1.45264	-0.82986	0.990024000175192	-4.847587	-5.144916	-1.873374
Trial1	2	1	blindfold	counterclockwise	practice	Guided	1	0.5	-0.25	33.95634	-0.30245	-1.4526	-0.8706	1.01443104547524	-4.891992	-5.195697	-1.768698
Trial1	2	1	blindfold	counterclockwise	practice	Guided	1	0.5	-0.25	33.97635	-0.30246	-1.45254	-0.88994	1.02638454425032	-5.021116	-5.06028	-1.384033
Trial1	2	1	blindfold	counterclockwise	practice	Guided	1	0.5	-0.25	33.99635	-0.30249	-1.45253	-0.90871	1.03821436203202	-5.08895	-5.191466	-1.612808
Trial1	2	1	blindfold	counterclockwise	practice	Guided	1	0.5	-0.25	34.01634	-0.30254	-1.45254	-0.92749	1.05026813388204	-5.200475	-4.929094	-1.419307
Trial1	2	1	blindfold	counterclockwise	practice	Guided	1	0.5	-0.25	34.03635	-0.30259	-1.45249	-0.94519	1.06180968105854	-5.202736	-4.92063	-1.373528
Trial1	2	1	blindfold	counterclockwise	practice	Guided	1	0.5	-0.25	34.05635	-0.30261	-1.45245	-0.97974	1.08475957247137	-5.258982	-4.937558	-1.644935
Trial1	2	1	blindfold	counterclockwise	practice	Guided	1	0.5	-0.25	34.07634	-0.3026	-1.45243	-0.99611	1.09583157017554	-5.204004	-4.823299	-1.619003
Trial1	2	1	blindfold	counterclockwise	practice	Guided	1	0.5	-0.25	34.09634	-0.30259	-1.4524	-1.01212	1.10678707778588	-5.246992	-4.725968	-1.642818
Trial1	2	1	blindfold	counterclockwise	practice	Guided	1	0.5	-0.25	34.11635	-0.3026	-1.45241	-1.0283	1.11799719013205	-5.237103	-4.903703	-1.774112
Trial1	2	1	blindfold	counterclockwise	practice	Guided	1	0.5	-0.25	34.13635	-0.3026	-1.45244	-1.04367	1.12875104228945	-5.208138	-5.009498	-1.62093
Trial1	2	1	blindfold	counterclockwise	practice	Guided	1	0.5	-0.25	34.15634	-0.30261	-1.45246	-1.05475	1.13657614582034	-5.226219	-4.772517	-1.737795
Trial1	2	1	blindfold	counterclockwise	practice	Guided	1	0.5	-0.25	34.17635	-0.30261	-1.45241	-1.05354	1.13571974789145	-4.563873	-6.215561	-4.14613
Trial1	2	1	blindfold	counterclockwise	practice	Guided	1	0.5	-0.25	34.19635	-0.30246	-1.45275	-1.05285	1.13512563654783	-4.027972	-7.273511	-3.39156
Trial1	2	1	blindfold	counterclockwise	practice	Guided	1	0.5	-0.25	34.21635	-0.30225	-1.45294	-1.05257	1.13477911529317	-3.264796	-4.70904	-3.668383
Trial1	2	1	blindfold	counterclockwise	practice	Guided	1	0.5	-0.25	34.23634	-0.30214	-1.45275	-1.05244	1.13460945043399	-3.630183	-5.491923	-2.744738
Trial1	2	1	blindfold	counterclockwise	practice	Guided	1	0.5	-0.25	34.25635	-0.30212	-1.45274	-1.0524	1.13456698492135	-3.075562	-5.348042	-4.133747
Trial1	2	1	blindfold	counterclockwise	practice	Guided	1	0.5	-0.25	34.27635	-0.30206	-1.45275	-1.05238	1.13451040806163	-3.776528	-5.915103	-4.281265
Trial1	2	1	blindfold	counterclockwise	practice	Guided	1	0.5	-0.25	34.29634	-0.30206	-1.45276	-1.05235	1.13448924632204	-4.104656	-5.474996	-4.040123
Trial1	2	1	blindfold	counterclockwise	practice	Guided	1	0.5	-0.25	34.31635	-0.30206	-1.45275	-1.05232	1.13446800066952	-4.416846	-4.882544	-3.635717
Trial1	2	1	blindfold	counterclockwise	practice	Guided	1	0.5	-0.25	34.33635	-0.30207	-1.45273	-1.05228	1.13444675347323	-4.54744	-4.975644	-3.461937
Trial1	2	1	blindfold	counterclockwise	practice	Guided	1	0.5	-0.25	34.35635	-0.30208	-1.45273	-1.05224	1.1344255706124	-4.516789	-5.403056	-3.370772
Trial1	2	1	blindfold	counterclockwise	practice	Guided	1	0.5	-0.25	34.37634	-0.30209	-1.45273	-1.0522	1.13440430455026	-4.409105	-5.563864	-3.455247
Trial1	2	1	blindfold	counterclockwise	practice	Guided	1	0.5	-0.25	34.39635	-0.3021	-1.45274	-1.05219	1.13440430366792	-4.163353	-5.627341	-3.747493
Trial1	2	1	blindfold	counterclockwise	practice	Guided	1	0.5	-0.25	34.41635	-0.30209	-1.45274	-1.05218	1.13439022662527	-4.03193	-5.521546	-4.005388
Trial1	2	1	blindfold	counterclockwise	practice	Guided	1	0.5	-0.25	34.43634	-0.30209	-1.45274	-1.05217	1.13438314557933	-3.901084	-5.551169	-4.069878
Trial1	2	1	blindfold	counterclockwise	practice	Guided	1	0.5	-0.25	34.45634	-0.30208	-1.45274	-1.05217	1.13437608635644	-3.745009	-5.690818	-4.169087
Trial1	2	1	blindfold	counterclockwise	practice	Guided	1	0.5	-0.25	34.47635	-0.30206	-1.45276	-1.05218	1.13436902814877	-3.458413	-5.834699	-4.54717
Trial1	2	1	blindfold	counterclockwise	practice	Guided	1	0.5	-0.25	34.49635	-0.30204	-1.45276	-1.05219	1.13436188603653	-3.309134	-5.745831	-4.700736
Trial1	2	1	blindfold	counterclockwise	practice	Guided	1	0.5	-0.25	34.51634	-0.30202	-1.45277	-1.0522	1.13435480755025	-3.110809	-5.720441	-4.852187
Trial1	2	1	blindfold	counterclockwise	practice	Guided	1	0.5	-0.25	34.53635	-0.30199	-1.45277	-1.05222	1.13434777354493	-2.899608	-5.724672	-5.012656
Trial1	2	1	blindfold	counterclockwise	practice	Guided	1	0.5	-0.25	34.55635	-0.30196	-1.45278	-1.05228	1.13436896324084	-2.592265	-5.788149	-5.22347
Trial1	2	1	blindfold	counterclockwise	practice	Guided	1	0.5	-0.25	34.57634	-0.30185	-1.45281	-1.05232	1.13431953004061	-1.937385	-6.003971	-5.634232
Trial1	2	1	blindfold	counterclockwise	practice	Guided	1	0.5	-0.25	34.59634	-0.30178	-1.45283	-1.05237	1.13430537565026	-1.538701	-6.046289	-5.685036
Trial1	2	1	blindfold	counterclockwise	practice	Guided	1	0.5	-0.25	34.61635	-0.30166	-1.45287	-1.05245	1.13427724027159	-1.172658	-6.080144	-5.851225
Trial1	2	1	blindfold	counterclockwise	practice	Guided	1	0.5	-0.25	34.63635	-0.3015	-1.45291	-1.05253	1.13422075441733	-0.804576	-6.130925	-6.02334
Trial1	2	1	blindfold	counterclockwise	practice	Guided	1	0.5	-0.25	34.65634	-0.30134	-1.45295	-1.0526	1.13415720771246	-0.506545	-6.135157	-6.133077
Trial1	2	1	blindfold	counterclockwise	practice	Guided	1	0.5	-0.25	34.67635	-0.30119	-1.45297	-1.05272	1.13413619501034	-0.19261	-6.058985	-6.19703
Trial1	2	1	blindfold	counterclockwise	practice	Guided	1	0.5	-0.25	34.69635	-0.3009	-1.45297	-1.05278	1.13397381348117	0.549233	-5.885481	-6.249879
Trial1	2	1	blindfold	counterclockwise	practice	Guided	1	0.5	-0.25	34.71635	-0.30072	-1.45297	-1.05284	1.13388914142	0.985272	-5.970117	-6.264355
Trial1	2	1	blindfold	counterclockwise	practice	Guided	1	0.5	-0.25	34.73634	-0.30054	-1.45298	-1.0529	1.13380457920266	1.266193	-6.16478	-6.364645
Trial1	2	1	blindfold	counterclockwise	practice	Guided	1	0.5	-0.25	34.75635	-0.30038	-1.45302	-1.05301	1.1337694518149	1.561847	-6.279038	-6.537017
Trial1	2	1	blindfold	counterclockwise	practice	Guided	1	0.5	-0.25	34.77635	-0.30014	-1.45307	-1.05306	1.13363552712442	1.977504	-6.266343	-6.819607
Trial1	2	1	blindfold	counterclockwise	practice	Guided	1	0.5	-0.25	34.79634	-0.30002	-1.45308	-1.05314	1.1336074919762	2.192777	-6.19017	-6.891838
Trial1	2	1	blindfold	counterclockwise	practice	Guided	1	0.5	-0.25	34.81635	-0.29979	-1.45308	-1.05324	1.1335160481062	2.449798	-6.11823	-6.927967
Trial1	2	1	blindfold	counterclockwise	practice	Guided	1	0.5	-0.25	34.83635	-0.29927	-1.45307	-1.05332	1.1332059135327	2.701807	-6.003971	-6.857731
Trial1	2	1	blindfold	counterclockwise	practice	Guided	1	0.5	-0.25	34.85635	-0.29831	-1.45303	-1.05338	1.13257153044843	2.936608	-5.957421	-6.826189
Trial1	2	1	blindfold	counterclockwise	practice	Guided	1	0.5	-0.25	34.87634	-0.29428	-1.45298	-1.05334	1.12970606577097	3.073073	-5.872785	-6.636718
Trial1	2	1	blindfold	counterclockwise	practice	Guided	1	0.5	-0.25	34.89635	-0.29108	-1.45294	-1.05326	1.12740149932048	3.140583	-5.703513	-6.478223
Trial1	2	1	blindfold	counterclockwise	practice	Guided	1	0.5	-0.25	34.91635	-0.28704	-1.45286	-1.05316	1.12449893854719	3.099387	-5.500387	-6.264484
Trial1	2	1	blindfold	counterclockwise	practice	Guided	1	0.5	-0.25	34.93634	-0.2821	-1.45277	-1.05308	1.12098974819231	3.078174	-5.360738	-6.126708
Trial1	2	1	blindfold	counterclockwise	practice	Guided	1	0.5	-0.25	34.95634	-0.27585	-1.45269	-1.05297	1.11655896932568	3.139353	-5.233784	-6.063171
Trial1	2	1	blindfold	counterclockwise	practice	Guided	1	0.5	-0.25	34.97635	-0.26129	-1.45258	-1.05284	1.10639709948725	3.191701	-5.140684	-5.583285
Trial1	2	1	blindfold	counterclockwise	practice	Guided	1	0.5	-0.25	34.99635	-0.25204	-1.45253	-1.05277	1.10000175566981	3.170058	-4.823299	-5.519182
Trial1	2	1	blindfold	counterclockwise	practice	Guided	1	0.5	-0.25	35.01634	-0.24196	-1.45245	-1.05274	1.09311304059156	3.026742	-4.810604	-5.509415
Trial1	2	1	blindfold	counterclockwise	practice	Guided	1	0.5	-0.25	35.03635	-0.23051	-1.45241	-1.05272	1.08535909516512	3.050051	-4.844458	-5.484412
Trial1	2	1	blindfold	counterclockwise	practice	Guided	1	0.5	-0.25	35.05635	-0.21844	-1.45241	-1.05265	1.07722003800724	2.891011	-4.768286	-5.301182
Trial1	2	1	blindfold	counterclockwise	practice	Guided	1	0.5	-0.25	35.07634	-0.19198	-1.45237	-1.05264	1.05974866536805	2.751177	-4.780981	-5.264981
Trial1	2	1	blindfold	counterclockwise	practice	Guided	1	0.5	-0.25	35.09634	-0.17723	-1.45238	-1.0526	1.05014631148076	2.76835	-4.844458	-5.179719
Trial1	2	1	blindfold	counterclockwise	practice	Guided	1	0.5	-0.25	35.11635	-0.16217	-1.45241	-1.05257	1.04047474775281	2.865455	-4.899471	-5.121041
Trial1	2	1	blindfold	counterclockwise	practice	Guided	1	0.5	-0.25	35.13635	-0.14636	-1.45245	-1.05254	1.03046193391283	2.740297	-4.924862	-5.052889
Trial1	2	1	blindfold	counterclockwise	practice	Guided	1	0.5	-0.25	35.15634	-0.12883	-1.45246	-1.05246	1.01949455593343	2.785525	-4.814835	-4.962667
Trial1	2	1	blindfold	counterclockwise	practice	Guided	1	0.5	-0.25	35.17635	-0.093749	-1.45239	-1.0524	0.998190175067848	2.78071	-4.687881	-4.793189
Trial1	2	1	blindfold	counterclockwise	practice	Guided	1	0.5	-0.25	35.19635	-0.075292	-1.45235	-1.05235	0.987282369567622	2.487316	-4.620173	-4.710946
Trial1	2	1	blindfold	counterclockwise	practice	Guided	1	0.5	-0.25	35.21635	-0.056342	-1.45231	-1.05229	0.976312246880241	2.389757	-4.615941	-4.572778
Trial1	2	1	blindfold	counterclockwise	practice	Guided	1	0.5	-0.25	35.23634	-0.036438	-1.4523	-1.05225	0.965075459674115	2.242913	-4.565159	-4.473258
Trial1	2	1	blindfold	counterclockwise	practice	Guided	1	0.5	-0.25	35.25635	-0.016879	-1.45229	-1.0522	0.954300097366518	2.113128	-4.577855	-4.42866
Trial1	2	1	blindfold	counterclockwise	practice	Guided	1	0.5	-0.25	35.27635	0.022642	-1.45229	-1.05219	0.933477032521227	2.030895	-4.645563	-4.379311
Trial1	2	1	blindfold	counterclockwise	practice	Guided	1	0.5	-0.25	35.29634	0.043084	-1.45233	-1.05218	0.923182031777889	1.940958	-4.814835	-4.386753
Trial1	2	1	blindfold	counterclockwise	practice	Guided	1	0.5	-0.25	35.31635	0.062857	-1.45241	-1.05218	0.913557242976407	1.877971	-5.022194	-4.368913
Trial1	2	1	blindfold	counterclockwise	practice	Guided	1	0.5	-0.25	35.33635	0.082465	-1.4525	-1.05213	0.904294192684712	1.875406	-5.166075	-4.246462
Trial1	2	1	blindfold	counterclockwise	practice	Guided	1	0.5	-0.25	35.35635	0.10308	-1.45257	-1.052	0.894846107601638	1.943805	-5.254943	-4.097089
Trial1	2	1	blindfold	counterclockwise	practice	Guided	1	0.5	-0.25	35.37634	0.14098	-1.45264	-1.05193	0.878627908999237	1.804716	-5.199929	-3.829578
Trial1	2	1	blindfold	counterclockwise	practice	Guided	1	0.5	-0.25	35.39635	0.16048	-1.45261	-1.0519	0.870814269639976	1.689358	-5.047584	-3.763843
Trial1	2	1	blindfold	counterclockwise	practice	Guided	1	0.5	-0.25	35.41635	0.17909	-1.45254	-1.05191	0.863737777987894	1.572228	-5.026425	-3.852467
Trial1	2	1	blindfold	counterclockwise	practice	Guided	1	0.5	-0.25	35.43634	0.19734	-1.45253	-1.0519	0.857115351270228	1.598829	-5.157611	-3.800611
Trial1	2	1	blindfold	counterclockwise	practice	Guided	1	0.5	-0.25	35.45634	0.21572	-1.45256	-1.05182	0.850723513103436	1.567336	-5.119525	-3.751449
Trial1	2	1	blindfold	counterclockwise	practice	Guided	1	0.5	-0.25	35.47635	0.25029	-1.45259	-1.05178	0.839765577966154	1.699547	-5.250711	-3.563217
Trial1	2	1	blindfold	counterclockwise	practice	Guided	1	0.5	-0.25	35.49635	0.26758	-1.45262	-1.05177	0.834777900385946	1.502818	-5.267638	-3.54154
Trial1	2	1	blindfold	counterclockwise	practice	Guided	1	0.5	-0.25	35.51634	0.28398	-1.45264	-1.05178	0.830370869114599	1.605519	-5.314188	-3.563715
Trial1	2	1	blindfold	counterclockwise	practice	Guided	1	0.5	-0.25	35.53635	0.29994	-1.45267	-1.05176	0.826343172213809	1.50124	-5.39036	-3.535371
Trial1	2	1	blindfold	counterclockwise	practice	Guided	1	0.5	-0.25	35.55635	0.31581	-1.45268	-1.05168	0.822567158592562	1.235309	-5.314188	-3.38443
Trial1	2	1	blindfold	counterclockwise	practice	Guided	1	0.5	-0.25	35.57634	0.34504	-1.45264	-1.05166	0.816499514281003	1.240794	-5.326883	-3.299871
Trial1	2	1	blindfold	counterclockwise	practice	Guided	1	0.5	-0.25	35.59634	0.35845	-1.45266	-1.05165	0.814050987948773	1.291338	-5.432678	-3.291052
Trial1	2	1	blindfold	counterclockwise	practice	Guided	1	0.5	-0.25	35.61635	0.37125	-1.45271	-1.05166	0.811933139160762	1.29519	-5.542705	-3.330827
Trial1	2	1	blindfold	counterclockwise	practice	Guided	1	0.5	-0.25	35.63635	0.38347	-1.45276	-1.05165	0.810075211559151	1.29817	-5.546937	-3.358149
Trial1	2	1	blindfold	counterclockwise	practice	Free	1	0.5	-0.25	0	0.44882	-1.4528	-1.05017	0.80180504701682	-0.041398	-5.737368	-0.299788
Trial1	2	1	blindfold	counterclockwise	practice	Free	1	0.5	-0.25	0.009994507	0.44882	-1.45273	-1.05016	0.801795172823395	-0.17234	-5.538473	-0.202748
Trial1	2	1	blindfold	counterclockwise	practice	Free	1	0.5	-0.25	0.02998352	0.44882	-1.45268	-1.05016	0.801795172823395	-0.220232	-5.466533	-0.079501
Trial1	2	1	blindfold	counterclockwise	practice	Free	1	0.5	-0.25	0.04998779	0.44881	-1.45268	-1.05016	0.801795810167521	-0.264126	-5.364969	-0.019151
Trial1	2	1	blindfold	counterclockwise	practice	Free	1	0.5	-0.25	0.06999207	0.4488	-1.45267	-1.05016	0.80179644953853	-0.270347	-5.267638	0.009912
Trial1	2	1	blindfold	counterclockwise	practice	Free	1	0.5	-0.25	0.08998108	0.44878	-1.45264	-1.05015	0.801787733623107	-0.277895	-5.174538	0.05992
Trial1	2	1	blindfold	counterclockwise	practice	Free	1	0.5	-0.25	0.1099854	0.44875	-1.45259	-1.05015	0.801789651348579	-0.299405	-5.127989	0.064919
Trial1	2	1	blindfold	counterclockwise	practice	Free	1	0.5	-0.25	0.1299896	0.44874	-1.45257	-1.05014	0.801780177508476	-0.307489	-5.081439	0.108472
Trial1	2	1	blindfold	counterclockwise	practice	Free	1	0.5	-0.25	0.1499939	0.44872	-1.45256	-1.05014	0.801781456242518	-0.254124	-5.149148	0.09953
Trial1	2	1	blindfold	counterclockwise	practice	Free	1	0.5	-0.25	0.1699829	0.44871	-1.45257	-1.05014	0.801782096749035	-0.221296	-5.199929	0.017089
Trial1	2	1	blindfold	counterclockwise	practice	Free	1	0.5	-0.25	0.1899872	0.44869	-1.45259	-1.05014	0.801783376228523	-0.177036	-5.212625	0.02409
Trial1	2	1	blindfold	counterclockwise	practice	Free	1	0.5	-0.25	0.2099915	0.44868	-1.4526	-1.05014	0.801784017108316	-0.195738	-5.229552	-0.031802
Trial1	2	1	blindfold	counterclockwise	practice	Free	1	0.5	-0.25	0.2299805	0.44867	-1.4526	-1.05015	0.801794766300647	-0.126154	-5.263406	-0.07367
Trial1	2	1	blindfold	counterclockwise	practice	Free	1	0.5	-0.25	0.2499847	0.44867	-1.45262	-1.05015	0.801794766300647	-0.138111	-5.364969	-0.09545
Trial1	2	1	blindfold	counterclockwise	practice	Free	1	0.5	-0.25	0.269989	0.44866	-1.45266	-1.05016	0.8018054023606	-0.070666	-5.432678	-0.103773
Trial1	2	1	blindfold	counterclockwise	practice	Free	1	0.5	-0.25	0.2899933	0.44866	-1.45269	-1.05017	0.80181527642805	-0.068519	-5.419983	-0.110187
Trial1	2	1	blindfold	counterclockwise	practice	Free	1	0.5	-0.25	0.3099823	0.44865	-1.45269	-1.05017	0.801815915748538	-0.041919	-5.309956	-0.063987
Trial1	2	1	blindfold	counterclockwise	practice	Free	1	0.5	-0.25	0.3299866	0.44865	-1.45267	-1.05017	0.801815915748538	-0.049007	-5.301492	-0.022339
Trial1	2	1	blindfold	counterclockwise	practice	Free	1	0.5	-0.25	0.3499908	0.44865	-1.45266	-1.05017	0.801815915748538	-0.059733	-5.27187	-0.01564
Trial1	2	1	blindfold	counterclockwise	practice	Free	1	0.5	-0.25	0.3699951	0.44865	-1.45265	-1.05017	0.801815915748538	-0.071442	-5.288797	-0.019551
Trial1	2	1	blindfold	counterclockwise	practice	Free	1	0.5	-0.25	0.3899841	0.44864	-1.45265	-1.05017	0.801816557101802	-0.084747	-5.276102	-0.020395
Trial1	2	1	blindfold	counterclockwise	practice	Free	1	0.5	-0.25	0.4099884	0.44864	-1.45264	-1.05017	0.801816557101802	-0.058339	-5.216856	-0.014511
Trial1	2	1	blindfold	counterclockwise	practice	Free	1	0.5	-0.25	0.4299927	0.44864	-1.45263	-1.05018	0.801826550118469	0.022403	-5.276102	-0.022016
Trial1	2	1	blindfold	counterclockwise	practice	Free	1	0.5	-0.25	0.4499817	0.44864	-1.45264	-1.05018	0.801826550118469	0.061114	-5.339579	-0.070055
Trial1	2	1	blindfold	counterclockwise	practice	Free	1	0.5	-0.25	0.469986	0.44864	-1.45265	-1.05019	0.801836543135649	0.077346	-5.381897	-0.115291
Trial1	2	1	blindfold	counterclockwise	practice	Free	1	0.5	-0.25	0.4899902	0.44864	-1.45268	-1.0502	0.801846536153343	0.029812	-5.441142	-0.139308
Trial1	2	1	blindfold	counterclockwise	practice	Free	1	0.5	-0.25	0.5099945	0.44864	-1.45273	-1.05021	0.801856529171549	0.0075935	-5.513082	-0.14064
Trial1	2	1	blindfold	counterclockwise	practice	Free	1	0.5	-0.25	0.5299835	0.44864	-1.45274	-1.05021	0.801856529171549	-0.033167	-5.474996	-0.130561
Trial1	2	1	blindfold	counterclockwise	practice	Free	1	0.5	-0.25	0.5499878	0.44864	-1.45275	-1.05022	0.801866522190268	-0.073123	-5.542705	-0.132777
Trial1	2	1	blindfold	counterclockwise	practice	Free	1	0.5	-0.25	0.5699921	0.44864	-1.45276	-1.05023	0.8018765152095	-0.089081	-5.568096	-0.091951
Trial1	2	1	blindfold	counterclockwise	practice	Free	1	0.5	-0.25	0.5899811	0.44863	-1.45278	-1.05024	0.801887147741916	-0.074938	-5.635805	-0.103652
Trial1	2	1	blindfold	counterclockwise	practice	Free	1	0.5	-0.25	0.6099854	0.44862	-1.4528	-1.05024	0.801887789287926	-0.075151	-5.627341	-0.099399
Trial1	2	1	blindfold	counterclockwise	practice	Free	1	0.5	-0.25	0.6299896	0.44862	-1.45281	-1.05024	0.801887789287926	-0.066778	-5.661195	-0.090429
Trial1	2	1	blindfold	counterclockwise	practice	Free	1	0.5	-0.25	0.6499939	0.44862	-1.45282	-1.05025	0.80189778229222	-0.072526	-5.69505	-0.045147
Trial1	2	1	blindfold	counterclockwise	practice	Free	1	0.5	-0.25	0.6699829	0.44861	-1.45283	-1.05025	0.80189842204487	-0.131109	-5.673891	0.010735
Trial1	2	1	blindfold	counterclockwise	practice	Free	1	0.5	-0.25	0.6899872	0.44861	-1.45283	-1.05025	0.80189842204487	-0.10098	-5.686586	-0.042058
Trial1	2	1	blindfold	counterclockwise	practice	Free	1	0.5	-0.25	0.7099915	0.4486	-1.45284	-1.05025	0.80189906192131	-0.123122	-5.669659	-0.041762
Trial1	2	1	blindfold	counterclockwise	practice	Free	1	0.5	-0.25	0.7299805	0.44859	-1.45284	-1.05025	0.801899705742807	-0.109762	-5.699282	-0.042598
Trial1	2	1	blindfold	counterclockwise	practice	Free	1	0.5	-0.25	0.7499847	0.44859	-1.45284	-1.05026	0.801909579759584	-0.088853	-5.733136	-0.0062426
Trial1	2	1	blindfold	counterclockwise	practice	Free	1	0.5	-0.25	0.769989	0.44858	-1.45285	-1.05026	0.801910217965478	-0.06655	-5.771222	-0.097878
Trial1	2	1	blindfold	counterclockwise	practice	Free	1	0.5	-0.25	0.7899933	0.44858	-1.45287	-1.05027	0.801920210938871	-0.045655	-5.826236	-0.0875
Trial1	2	1	blindfold	counterclockwise	practice	Free	1	0.5	-0.25	0.8099823	0.44858	-1.45291	-1.05027	0.801920210938871	0.031446	-5.868554	-0.088261
Trial1	2	1	blindfold	counterclockwise	practice	Free	1	0.5	-0.25	0.8299866	0.44858	-1.45292	-1.05028	0.801930322876757	0.030113	-5.910872	-0.06728
Trial1	2	1	blindfold	counterclockwise	practice	Free	1	0.5	-0.25	0.8499908	0.44858	-1.45294	-1.05028	0.801930322876757	0.021217	-5.970117	-0.089345
Trial1	2	1	blindfold	counterclockwise	practice	Free	1	0.5	-0.25	0.8699951	0.44858	-1.45297	-1.05029	0.8019401968872	-0.034925	-5.995508	-0.096609
Trial1	2	1	blindfold	counterclockwise	practice	Free	1	0.5	-0.25	0.8899841	0.44858	-1.45298	-1.0503	0.801950189862135	-0.054199	-5.995508	-0.14409
Trial1	2	1	blindfold	counterclockwise	practice	Free	1	0.5	-0.25	0.9099884	0.44857	-1.45299	-1.0503	0.801950833893027	-0.095981	-5.987044	-0.107454
Trial1	2	1	blindfold	counterclockwise	practice	Free	1	0.5	-0.25	0.9299927	0.44857	-1.45299	-1.05031	0.801960826860451	-0.10225	-6.003971	-0.088127
Trial1	2	1	blindfold	counterclockwise	practice	Free	1	0.5	-0.25	0.9499817	0.44856	-1.45299	-1.05031	0.801961467185372	-0.082667	-5.965885	-0.044784
Trial1	2	1	blindfold	counterclockwise	practice	Free	1	0.5	-0.25	0.969986	0.44856	-1.45299	-1.05031	0.801961467185372	-0.059375	-5.987044	-0.060125
Trial1	2	1	blindfold	counterclockwise	practice	Free	1	0.5	-0.25	0.9899902	0.44856	-1.453	-1.05032	0.801971341181519	-0.076853	-6.042057	-0.065422
Trial1	2	1	blindfold	counterclockwise	practice	Free	1	0.5	-0.25	1.009995	0.44855	-1.453	-1.05032	0.801971983534282	-0.049105	-5.991276	-0.080463
Trial1	2	1	blindfold	counterclockwise	practice	Free	1	0.5	-0.25	1.029984	0.44855	-1.453	-1.05032	0.801971983534282	-0.090917	-5.974349	-0.046382
Trial1	2	1	blindfold	counterclockwise	practice	Free	1	0.5	-0.25	1.049988	0.44854	-1.453	-1.05032	0.801972624099243	-0.065051	-6.020898	-0.039362
Trial1	2	1	blindfold	counterclockwise	practice	Free	1	0.5	-0.25	1.069992	0.44854	-1.453	-1.05033	0.801982736007353	-0.018503	-6.008203	-0.070063
Trial1	2	1	blindfold	counterclockwise	practice	Free	1	0.5	-0.25	1.089981	0.44854	-1.45301	-1.05034	0.801992728952357	-0.03884	-6.012435	-0.100792
Trial1	2	1	blindfold	counterclockwise	practice	Free	1	0.5	-0.25	1.109985	0.44854	-1.45303	-1.05034	0.801992728952357	-0.032858	-6.080144	-0.054077
Trial1	2	1	blindfold	counterclockwise	practice	Free	1	0.5	-0.25	1.12999	0.44853	-1.45303	-1.05034	0.801993369625032	-0.122188	-6.029362	-0.051307
Trial1	2	1	blindfold	counterclockwise	practice	Free	1	0.5	-0.25	1.149994	0.44853	-1.45302	-1.05034	0.801993369625032	-0.148342	-5.95319	-0.012481
Trial1	2	1	blindfold	counterclockwise	practice	Free	1	0.5	-0.25	1.169983	0.44852	-1.45299	-1.05034	0.801994012334492	-0.21597	-5.893944	0.022708
Trial1	2	1	blindfold	counterclockwise	practice	Free	1	0.5	-0.25	1.189987	0.4485	-1.45296	-1.05033	0.801985305213958	-0.231823	-5.927799	0.058165
Trial1	2	1	blindfold	counterclockwise	practice	Free	1	0.5	-0.25	1.209991	0.44848	-1.45295	-1.05033	0.801986589605975	-0.225989	-5.86009	0.043077
Trial1	2	1	blindfold	counterclockwise	practice	Free	1	0.5	-0.25	1.22998	0.44847	-1.45294	-1.05033	0.801987231030756	-0.205049	-5.800845	0.065425
Trial1	2	1	blindfold	counterclockwise	practice	Free	1	0.5	-0.25	1.249985	0.44846	-1.45292	-1.05032	0.801977762651244	-0.27293	-5.796613	0.082143
Trial1	2	1	blindfold	counterclockwise	practice	Free	1	0.5	-0.25	1.269989	0.44845	-1.45291	-1.05032	0.80197840433203	-0.196048	-5.796613	0.065946
Trial1	2	1	blindfold	counterclockwise	practice	Free	1	0.5	-0.25	1.289993	0.44844	-1.45291	-1.05031	0.801969172235307	-0.199905	-5.81354	0.057264
Trial1	2	1	blindfold	counterclockwise	practice	Free	1	0.5	-0.25	1.309982	0.44842	-1.4529	-1.05031	0.801970458148338	-0.194555	-5.76699	0.044938
Trial1	2	1	blindfold	counterclockwise	practice	Free	1	0.5	-0.25	1.329987	0.44841	-1.45289	-1.05031	0.801971104166801	-0.209939	-5.686586	0.077611
Trial1	2	1	blindfold	counterclockwise	practice	Free	1	0.5	-0.25	1.349991	0.4484	-1.45287	-1.0503	0.801961751726564	-0.285637	-5.707745	0.077
Trial1	2	1	blindfold	counterclockwise	practice	Free	1	0.5	-0.25	1.369995	0.44839	-1.45287	-1.0503	0.801962398002477	-0.22525	-5.737368	0.101032
Trial1	2	1	blindfold	counterclockwise	practice	Free	1	0.5	-0.25	1.389984	0.44837	-1.45287	-1.05028	0.801943816604337	-0.258121	-5.699282	0.1376
Trial1	2	1	blindfold	counterclockwise	practice	Free	1	0.5	-0.25	1.409988	0.44834	-1.45284	-1.05028	0.801945749299497	-0.289571	-5.585023	0.143937
Trial1	2	1	blindfold	counterclockwise	practice	Free	1	0.5	-0.25	1.429993	0.44832	-1.45282	-1.05027	0.801936927937561	-0.318251	-5.597718	0.175737
Trial1	2	1	blindfold	counterclockwise	practice	Free	1	0.5	-0.25	1.449982	0.44831	-1.45281	-1.05026	0.801927576716067	-0.396231	-5.589255	0.141291
Trial1	2	1	blindfold	counterclockwise	practice	Free	1	0.5	-0.25	1.469986	0.44829	-1.4528	-1.05025	0.801918994079926	-0.353582	-5.568096	0.16502
Trial1	2	1	blindfold	counterclockwise	practice	Free	1	0.5	-0.25	1.48999	0.44827	-1.45279	-1.05023	0.801900298367304	-0.313515	-5.585023	0.195159
Trial1	2	1	blindfold	counterclockwise	practice	Free	1	0.5	-0.25	1.509995	0.44823	-1.45277	-1.05021	0.801882895933896	-0.331688	-5.466533	0.24505
Trial1	2	1	blindfold	counterclockwise	practice	Free	1	0.5	-0.25	1.529984	0.44822	-1.45274	-1.0502	0.801873545948332	-0.32662	-5.479228	0.262868
Trial1	2	1	blindfold	counterclockwise	practice	Free	1	0.5	-0.25	1.549988	0.4482	-1.45274	-1.05019	0.801864846761364	-0.354495	-5.470764	0.277598
Trial1	2	1	blindfold	counterclockwise	practice	Free	1	0.5	-0.25	1.569992	0.44818	-1.45273	-1.05017	0.801846153531465	-0.385475	-5.458069	0.259918
Trial1	2	1	blindfold	counterclockwise	practice	Free	1	0.5	-0.25	1.589981	0.44816	-1.45273	-1.05014	0.80181746823456	-0.416717	-5.415751	0.2657
Trial1	2	1	blindfold	counterclockwise	practice	Free	1	0.5	-0.25	1.609985	0.44811	-1.45269	-1.05013	0.801810829350409	-0.423581	-5.331115	0.307181
Trial1	2	1	blindfold	counterclockwise	practice	Free	1	0.5	-0.25	1.62999	0.44809	-1.45267	-1.05011	0.801792138603618	-0.409342	-5.301492	0.295367
Trial1	2	1	blindfold	counterclockwise	practice	Free	1	0.5	-0.25	1.649994	0.44807	-1.45265	-1.0501	0.801783559934069	-0.449992	-5.254943	0.305331
Trial1	2	1	blindfold	counterclockwise	practice	Free	1	0.5	-0.25	1.669983	0.44805	-1.45264	-1.05008	0.801764749406699	-0.399693	-5.254943	0.285698
Trial1	2	1	blindfold	counterclockwise	practice	Free	1	0.5	-0.25	1.689987	0.44803	-1.45263	-1.05005	0.801736188701767	-0.401176	-5.216856	0.312445
Trial1	2	1	blindfold	counterclockwise	practice	Free	1	0.5	-0.25	1.709991	0.44799	-1.45259	-1.05003	0.801718797250877	-0.360992	-5.10683	0.343023
Trial1	2	1	blindfold	counterclockwise	practice	Free	1	0.5	-0.25	1.72998	0.44797	-1.45258	-1.05001	0.801700109849808	-0.383888	-5.089902	0.319464
Trial1	2	1	blindfold	counterclockwise	practice	Free	1	0.5	-0.25	1.749985	0.44795	-1.45256	-1.04999	0.801681423012258	-0.379869	-5.13222	0.334452
Trial1	2	1	blindfold	counterclockwise	practice	Free	1	0.5	-0.25	1.769989	0.44793	-1.45256	-1.04998	0.801672850067029	-0.370351	-5.119525	0.326534
Trial1	2	1	blindfold	counterclockwise	practice	Free	1	0.5	-0.25	1.789993	0.44791	-1.45256	-1.04995	0.801644169985228	-0.346982	-5.136452	0.31556
Trial1	2	1	blindfold	counterclockwise	practice	Free	1	0.5	-0.25	1.809982	0.44787	-1.45254	-1.04993	0.801626785022946	-0.335523	-5.030657	0.273768
Trial1	2	1	blindfold	counterclockwise	practice	Free	1	0.5	-0.25	1.829987	0.44785	-1.45253	-1.04992	0.801618214231912	-0.335433	-5.06028	0.273689
Trial1	2	1	blindfold	counterclockwise	practice	Free	1	0.5	-0.25	1.849991	0.44784	-1.45253	-1.04991	0.801608754420857	-0.265283	-5.098366	0.223342
Trial1	2	1	blindfold	counterclockwise	practice	Free	1	0.5	-0.25	1.869995	0.44782	-1.45254	-1.0499	0.801600061598365	-0.276933	-5.098366	0.195323
Trial1	2	1	blindfold	counterclockwise	practice	Free	1	0.5	-0.25	1.889984	0.44781	-1.45254	-1.04988	0.801580847781538	-0.289646	-5.111061	0.188012
Trial1	2	1	blindfold	counterclockwise	practice	Free	1	0.5	-0.25	1.909988	0.44778	-1.45255	-1.04987	0.80157280806852	-0.225478	-5.13222	0.162519
Trial1	2	1	blindfold	counterclockwise	practice	Free	1	0.5	-0.25	1.929993	0.44777	-1.45256	-1.04987	0.801573460484559	-0.15854	-5.170307	0.1625
Trial1	2	1	blindfold	counterclockwise	practice	Free	1	0.5	-0.25	1.949982	0.44776	-1.45258	-1.04986	0.80156412073338	-0.142782	-5.242247	0.125579
Trial1	2	1	blindfold	counterclockwise	practice	Free	1	0.5	-0.25	1.969986	0.44776	-1.4526	-1.04986	0.80156412073338	-0.179525	-5.259174	0.072721
Trial1	2	1	blindfold	counterclockwise	practice	Free	1	0.5	-0.25	1.98999	0.44775	-1.45261	-1.04985	0.80155477723819	-0.155414	-5.259174	0.044767
Trial1	2	1	blindfold	counterclockwise	practice	Free	1	0.5	-0.25	2.009995	0.44773	-1.45262	-1.04985	0.801556082973274	-0.142787	-5.221088	0.058163
Trial1	2	1	blindfold	counterclockwise	practice	Free	1	0.5	-0.25	2.029984	0.44772	-1.45262	-1.04985	0.801556736027663	-0.151091	-5.259174	0.049202
Trial1	2	1	blindfold	counterclockwise	practice	Free	1	0.5	-0.25	2.049988	0.44771	-1.45262	-1.04985	0.801557387262447	-0.116841	-5.204161	0.072391
Trial1	2	1	blindfold	counterclockwise	practice	Free	1	0.5	-0.25	2.069992	0.44771	-1.45262	-1.04985	0.801557387262447	-0.10448	-5.259174	0.02543
Trial1	2	1	blindfold	counterclockwise	practice	Free	1	0.5	-0.25	2.089981	0.44771	-1.45262	-1.04984	0.801547395012354	-0.068126	-5.280333	0.025162
Trial1	2	1	blindfold	counterclockwise	practice	Free	1	0.5	-0.25	2.109985	0.4477	-1.45263	-1.04984	0.801548048323644	-0.045094	-5.267638	-0.0030583
Trial1	2	1	blindfold	counterclockwise	practice	Free	1	0.5	-0.25	2.12999	0.4477	-1.45263	-1.04984	0.801548048323644	-0.072522	-5.288797	0.0078321
Trial1	2	1	blindfold	counterclockwise	practice	Free	1	0.5	-0.25	2.149994	0.4477	-1.45264	-1.04985	0.801558040565593	-0.040894	-5.301492	-0.01816
Trial1	2	1	blindfold	counterclockwise	practice	Free	1	0.5	-0.25	2.169983	0.4477	-1.45264	-1.04985	0.801558040565593	-0.0074113	-5.293029	-0.034334
Trial1	2	1	blindfold	counterclockwise	practice	Free	1	0.5	-0.25	2.189987	0.44769	-1.45264	-1.04985	0.801558692048393	-0.05811	-5.305724	-0.0080732
Trial1	2	1	blindfold	counterclockwise	practice	Free	1	0.5	-0.25	2.209991	0.44769	-1.45264	-1.04985	0.801558692048393	-0.082413	-5.267638	0.02126
Trial1	2	1	blindfold	counterclockwise	practice	Free	1	0.5	-0.25	2.22998	0.44769	-1.45264	-1.04984	0.801548699814566	-0.086309	-5.288797	0.015373
Trial1	2	1	blindfold	counterclockwise	practice	Free	1	0.5	-0.25	2.249985	0.44769	-1.45264	-1.04985	0.801558692048393	-0.061169	-5.34381	-0.029051
Trial1	2	1	blindfold	counterclockwise	practice	Free	1	0.5	-0.25	2.269989	0.44768	-1.45265	-1.04985	0.801559345600296	-0.08753	-5.335347	-0.035195
Trial1	2	1	blindfold	counterclockwise	practice	Free	1	0.5	-0.25	2.289993	0.44768	-1.45266	-1.04986	0.801569337826509	-0.073586	-5.348042	-0.114255
Trial1	2	1	blindfold	counterclockwise	practice	Free	1	0.5	-0.25	2.309982	0.44767	-1.45267	-1.04986	0.801569991494826	-0.05399	-5.314188	-0.07928
Trial1	2	1	blindfold	counterclockwise	practice	Free	1	0.5	-0.25	2.329987	0.44767	-1.45266	-1.04986	0.801569991494826	-0.066767	-5.322651	-0.080102
Trial1	2	1	blindfold	counterclockwise	practice	Free	1	0.5	-0.25	2.349991	0.44767	-1.45267	-1.04987	0.801579983713423	-0.04349	-5.348042	-0.095442
Trial1	2	1	blindfold	counterclockwise	practice	Free	1	0.5	-0.25	2.369995	0.44767	-1.45267	-1.04987	0.801579983713423	0.0092824	-5.386128	-0.083666
Trial1	2	1	blindfold	counterclockwise	practice	Free	1	0.5	-0.25	2.389984	0.44767	-1.45268	-1.04988	0.801589975932554	-0.018887	-5.39036	-0.131713
Trial1	2	1	blindfold	counterclockwise	practice	Free	1	0.5	-0.25	2.409988	0.44767	-1.45268	-1.04988	0.801589975932554	0.033082	-5.360738	-0.107321
Trial1	2	1	blindfold	counterclockwise	practice	Free	1	0.5	-0.25	2.429993	0.44766	-1.45268	-1.04989	0.8016006180288	0.033351	-5.326883	-0.111485
Trial1	2	1	blindfold	counterclockwise	practice	Free	1	0.5	-0.25	2.449982	0.44766	-1.45268	-1.04989	0.8016006180288	-0.017618	-5.339579	-0.096663
Trial1	2	1	blindfold	counterclockwise	practice	Free	1	0.5	-0.25	2.469986	0.44766	-1.45267	-1.04989	0.8016006180288	0.00094364	-5.339579	-0.092447
Trial1	2	1	blindfold	counterclockwise	practice	Free	1	0.5	-0.25	2.48999	0.44766	-1.45267	-1.0499	0.801610491285987	0.0029979	-5.331115	-0.05442
Trial1	2	1	blindfold	counterclockwise	practice	Free	1	0.5	-0.25	2.509995	0.44767	-1.45267	-1.04991	0.801619833638133	0.081118	-5.348042	-0.091514
Trial1	2	1	blindfold	counterclockwise	practice	Free	1	0.5	-0.25	2.529984	0.44767	-1.45267	-1.04991	0.801619833638133	0.098059	-5.369201	-0.077794
Trial1	2	1	blindfold	counterclockwise	practice	Free	1	0.5	-0.25	2.549988	0.44768	-1.45267	-1.04991	0.80161918001046	0.12388	-5.34381	-0.061289
Trial1	2	1	blindfold	counterclockwise	practice	Free	1	0.5	-0.25	2.569992	0.44768	-1.45267	-1.04991	0.80161918001046	0.052263	-5.322651	-0.059604
Trial1	2	1	blindfold	counterclockwise	practice	Free	1	0.5	-0.25	2.589981	0.44768	-1.45267	-1.04992	0.801629291194979	0.022485	-5.305724	-0.082508
Trial1	2	1	blindfold	counterclockwise	practice	Free	1	0.5	-0.25	2.609985	0.44769	-1.45266	-1.04993	0.801638510982972	0.056735	-5.335347	-0.13498
Trial1	2	1	blindfold	counterclockwise	practice	Free	1	0.5	-0.25	2.62999	0.44769	-1.45266	-1.04993	0.801638510982972	0.092512	-5.326883	-0.132697
Trial1	2	1	blindfold	counterclockwise	practice	Free	1	0.5	-0.25	2.649994	0.44769	-1.45267	-1.04994	0.801648503221588	0.083074	-5.34381	-0.099129
Trial1	2	1	blindfold	counterclockwise	practice	Free	1	0.5	-0.25	2.669983	0.4477	-1.45267	-1.04995	0.801657844059043	0.131358	-5.326883	-0.113327
Trial1	2	1	blindfold	counterclockwise	practice	Free	1	0.5	-0.25	2.689987	0.44771	-1.45267	-1.04997	0.801677175349646	0.207148	-5.331115	-0.184243
Trial1	2	1	blindfold	counterclockwise	practice	Free	1	0.5	-0.25	2.709991	0.44773	-1.45266	-1.04998	0.801685863528623	0.264303	-5.335347	-0.243641
Trial1	2	1	blindfold	counterclockwise	practice	Free	1	0.5	-0.25	2.72998	0.44774	-1.45266	-1.04999	0.801695085973407	0.272317	-5.335347	-0.250832
Trial1	2	1	blindfold	counterclockwise	practice	Free	1	0.5	-0.25	2.749985	0.44776	-1.45267	-1.05001	0.801713767253983	0.28742	-5.348042	-0.250763
Trial1	2	1	blindfold	counterclockwise	practice	Free	1	0.5	-0.25	2.769989	0.44777	-1.45267	-1.05002	0.801723107134919	0.332278	-5.348042	-0.264367
Trial1	2	1	blindfold	counterclockwise	practice	Free	1	0.5	-0.25	2.789993	0.44779	-1.45267	-1.05005	0.80175178158722	0.315219	-5.335347	-0.277988
Trial1	2	1	blindfold	counterclockwise	practice	Free	1	0.5	-0.25	2.809982	0.44782	-1.45268	-1.05006	0.801759820187497	0.192238	-5.360738	-0.23932
Trial1	2	1	blindfold	counterclockwise	practice	Free	1	0.5	-0.25	2.829987	0.44783	-1.45268	-1.05007	0.801769162846103	0.076456	-5.335347	-0.242363
Trial1	2	1	blindfold	counterclockwise	practice	Free	1	0.5	-0.25	2.849991	0.44783	-1.45267	-1.05008	0.801779036249166	0.028311	-5.276102	-0.186432
Trial1	2	1	blindfold	counterclockwise	practice	Free	1	0.5	-0.25	2.869995	0.44783	-1.45266	-1.05009	0.801789028609418	-0.013784	-5.233784	-0.155382
Trial1	2	1	blindfold	counterclockwise	practice	Free	1	0.5	-0.25	2.889984	0.44783	-1.45263	-1.0501	0.80179913992688	-0.096623	-5.183002	-0.134686
Trial1	2	1	blindfold	counterclockwise	practice	Free	1	0.5	-0.25	2.909988	0.44782	-1.45261	-1.05011	0.801809662991719	-0.122613	-5.301492	-0.195805
Trial1	2	1	blindfold	counterclockwise	practice	Free	1	0.5	-0.25	2.929993	0.44781	-1.45263	-1.05012	0.801820307061174	-0.06876	-5.322651	-0.200765
Trial1	2	1	blindfold	counterclockwise	practice	Free	1	0.5	-0.25	2.949982	0.44781	-1.45265	-1.05014	0.801840172797498	-0.016184	-5.326883	-0.260492
Trial1	2	1	blindfold	counterclockwise	practice	Free	1	0.5	-0.25	2.969986	0.44781	-1.45266	-1.05015	0.801850284101222	-0.011937	-5.331115	-0.323285
Trial1	2	1	blindfold	counterclockwise	practice	Free	1	0.5	-0.25	2.98999	0.44781	-1.45266	-1.05018	0.801880142189501	0.044192	-5.386128	-0.294398
Trial1	2	1	blindfold	counterclockwise	practice	Free	1	0.5	-0.25	3.009995	0.44782	-1.45269	-1.0502	0.801899475237841	0.109696	-5.419983	-0.27326
Trial1	2	1	blindfold	counterclockwise	practice	Free	1	0.5	-0.25	3.029984	0.44783	-1.45269	-1.05021	0.801908818016994	0.114103	-5.377665	-0.272899
Trial1	2	1	blindfold	counterclockwise	practice	Free	1	0.5	-0.25	3.049988	0.44783	-1.45268	-1.05022	0.801918810384122	0.092399	-5.352274	-0.282616
Trial1	2	1	blindfold	counterclockwise	practice	Free	1	0.5	-0.25	3.069992	0.44784	-1.45268	-1.05024	0.801938145688664	0.073283	-5.326883	-0.262707
Trial1	2	1	blindfold	counterclockwise	practice	Free	1	0.5	-0.25	3.089981	0.44784	-1.45267	-1.05027	0.801968003863791	0.096264	-5.263406	-0.2738
Trial1	2	1	blindfold	counterclockwise	practice	Free	1	0.5	-0.25	3.109985	0.44785	-1.45263	-1.05028	0.801977463985945	0.069579	-5.208393	-0.275325
Trial1	2	1	blindfold	counterclockwise	practice	Free	1	0.5	-0.25	3.12999	0.44785	-1.45262	-1.05029	0.801987337415991	0.094618	-5.280333	-0.248418
Trial1	2	1	blindfold	counterclockwise	practice	Free	1	0.5	-0.25	3.149994	0.44785	-1.45263	-1.05031	0.802007322191638	0.139273	-5.322651	-0.279916
Trial1	2	1	blindfold	counterclockwise	practice	Free	1	0.5	-0.25	3.169983	0.44786	-1.45264	-1.05032	0.802016544566878	0.099342	-5.301492	-0.323713
Trial1	2	1	blindfold	counterclockwise	practice	Free	1	0.5	-0.25	3.189987	0.44787	-1.45264	-1.05036	0.802055863259619	0.135105	-5.254943	-0.325567
Trial1	2	1	blindfold	counterclockwise	practice	Free	1	0.5	-0.25	3.209991	0.44788	-1.45263	-1.05037	0.80206520683688	0.103422	-5.263406	-0.319537
Trial1	2	1	blindfold	counterclockwise	practice	Free	1	0.5	-0.25	3.22998	0.44788	-1.45263	-1.05039	0.802085191669577	0.162182	-5.263406	-0.331997
Trial1	2	1	blindfold	counterclockwise	practice	Free	1	0.5	-0.25	3.249985	0.44789	-1.45263	-1.05041	0.802104525894092	0.157236	-5.305724	-0.395334
Trial1	2	1	blindfold	counterclockwise	practice	Free	1	0.5	-0.25	3.269989	0.4479	-1.45264	-1.05045	0.802143728127179	0.165015	-5.288797	-0.3779
Trial1	2	1	blindfold	counterclockwise	practice	Free	1	0.5	-0.25	3.289993	0.44792	-1.45266	-1.05047	0.802162414433681	0.256045	-5.331115	-0.338276
Trial1	2	1	blindfold	counterclockwise	practice	Free	1	0.5	-0.25	3.309982	0.44794	-1.45267	-1.05049	0.802181101303402	0.36234	-5.39036	-0.398757
Trial1	2	1	blindfold	counterclockwise	practice	Free	1	0.5	-0.25	3.329987	0.44796	-1.45269	-1.05051	0.802199786802978	0.394918	-5.449605	-0.42183
Trial1	2	1	blindfold	counterclockwise	practice	Free	1	0.5	-0.25	3.349991	0.44798	-1.45272	-1.05054	0.802228348346788	0.458038	-5.525778	-0.431474
Trial1	2	1	blindfold	counterclockwise	practice	Free	1	0.5	-0.25	3.369995	0.448	-1.45274	-1.05056	0.802247038855437	0.426574	-5.517314	-0.432193
Trial1	2	1	blindfold	counterclockwise	practice	Free	1	0.5	-0.25	3.389984	0.44803	-1.45275	-1.0506	0.802285064358954	0.432681	-5.479228	-0.389595
Trial1	2	1	blindfold	counterclockwise	practice	Free	1	0.5	-0.25	3.409988	0.44808	-1.45274	-1.05063	0.802311685310836	0.466693	-5.48346	-0.437693
Trial1	2	1	blindfold	counterclockwise	practice	Free	1	0.5	-0.25	3.429993	0.4481	-1.45274	-1.05065	0.80233037668527	0.515156	-5.517314	-0.430283
Trial1	2	1	blindfold	counterclockwise	practice	Free	1	0.5	-0.25	3.449982	0.44813	-1.45275	-1.05067	0.802348421205301	0.578087	-5.546937	-0.438797
Trial1	2	1	blindfold	counterclockwise	practice	Free	1	0.5	-0.25	3.469986	0.44816	-1.45276	-1.05069	0.802366349907181	0.621432	-5.542705	-0.423004
Trial1	2	1	blindfold	counterclockwise	practice	Free	1	0.5	-0.25	3.48999	0.4482	-1.45277	-1.05074	0.802413730345375	0.649399	-5.563864	-0.438261
Trial1	2	1	blindfold	counterclockwise	practice	Free	1	0.5	-0.25	3.509995	0.44827	-1.45279	-1.05076	0.802429199654637	0.680213	-5.572328	-0.432404
Trial1	2	1	blindfold	counterclockwise	practice	Free	1	0.5	-0.25	3.529984	0.44831	-1.45279	-1.05079	0.802456598748383	0.717862	-5.610414	-0.462996
Trial1	2	1	blindfold	counterclockwise	practice	Free	1	0.5	-0.25	3.549988	0.44834	-1.4528	-1.05081	0.802474534736634	0.648126	-5.614646	-0.488373
Trial1	2	1	blindfold	counterclockwise	practice	Free	1	0.5	-0.25	3.569992	0.44838	-1.4528	-1.05084	0.802501939560825	0.617496	-5.606182	-0.427092
Trial1	2	1	blindfold	counterclockwise	practice	Free	1	0.5	-0.25	3.589981	0.44841	-1.4528	-1.05088	0.802539983088778	0.532844	-5.606182	-0.428153
Trial1	2	1	blindfold	counterclockwise	practice	Free	1	0.5	-0.25	3.609985	0.44847	-1.45279	-1.0509	0.802555993783527	0.50938	-5.576559	-0.342431
Trial1	2	1	blindfold	counterclockwise	practice	Free	1	0.5	-0.25	3.62999	0.44849	-1.45278	-1.05092	0.802574694010432	0.527099	-5.542705	-0.428664
Trial1	2	1	blindfold	counterclockwise	practice	Free	1	0.5	-0.25	3.649994	0.44852	-1.45278	-1.05094	0.8025927562706	0.519442	-5.60195	-0.432732
Trial1	2	1	blindfold	counterclockwise	practice	Free	1	0.5	-0.25	3.669983	0.44855	-1.4528	-1.05097	0.802620812729269	0.553886	-5.678123	-0.48627
Trial1	2	1	blindfold	counterclockwise	practice	Free	1	0.5	-0.25	3.689987	0.44858	-1.45283	-1.05103	0.802678726704124	0.583458	-5.720441	-0.529555
Trial1	2	1	blindfold	counterclockwise	practice	Free	1	0.5	-0.25	3.709991	0.44865	-1.45287	-1.05106	0.802704226263504	0.683025	-5.745831	-0.5527
Trial1	2	1	blindfold	counterclockwise	practice	Free	1	0.5	-0.25	3.72998	0.44869	-1.45288	-1.05109	0.802731529085606	0.708348	-5.7416	-0.530047
Trial1	2	1	blindfold	counterclockwise	practice	Free	1	0.5	-0.25	3.749985	0.44872	-1.45288	-1.05111	0.802749597622752	0.664925	-5.707745	-0.495701
Trial1	2	1	blindfold	counterclockwise	practice	Free	1	0.5	-0.25	3.769989	0.44876	-1.45286	-1.05114	0.802776902348946	0.695219	-5.610414	-0.463527
Trial1	2	1	blindfold	counterclockwise	practice	Free	1	0.5	-0.25	3.789993	0.44879	-1.45283	-1.05119	0.802824955191481	0.664127	-5.60195	-0.465424
Trial1	2	1	blindfold	counterclockwise	practice	Free	1	0.5	-0.25	3.809982	0.44887	-1.45282	-1.05122	0.802849717644158	0.729494	-5.673891	-0.511768
Trial1	2	1	blindfold	counterclockwise	practice	Free	1	0.5	-0.25	3.829987	0.44891	-1.45284	-1.05124	0.802867158117338	0.767873	-5.690818	-0.484074
Trial1	2	1	blindfold	counterclockwise	practice	Free	1	0.5	-0.25	3.849991	0.44895	-1.45284	-1.05127	0.802894594021995	0.776675	-5.631573	-0.423304
Trial1	2	1	blindfold	counterclockwise	practice	Free	1	0.5	-0.25	3.869995	0.44899	-1.45282	-1.05129	0.802912036860304	0.761568	-5.60195	-0.45482
Trial1	2	1	blindfold	counterclockwise	practice	Free	1	0.5	-0.25	3.889984	0.44903	-1.45281	-1.05135	0.802969340169204	0.70729	-5.635805	-0.512972
Trial1	2	1	blindfold	counterclockwise	practice	Free	1	0.5	-0.25	3.909988	0.4491	-1.45282	-1.05137	0.802984886348992	0.666261	-5.682354	-0.501552
Trial1	2	1	blindfold	counterclockwise	practice	Free	1	0.5	-0.25	3.929993	0.44914	-1.45282	-1.0514	0.803012211701858	0.636959	-5.610414	-0.44899
Trial1	2	1	blindfold	counterclockwise	practice	Free	1	0.5	-0.25	3.949982	0.44917	-1.45281	-1.05142	0.803030300357801	0.635708	-5.614646	-0.510477
Trial1	2	1	blindfold	counterclockwise	practice	Free	1	0.5	-0.25	3.969986	0.44921	-1.45281	-1.05145	0.803057750371038	0.707036	-5.669659	-0.508742
Trial1	2	1	blindfold	counterclockwise	practice	Free	1	0.5	-0.25	3.98999	0.44925	-1.45283	-1.05151	0.803115062407221	0.779427	-5.76699	-0.533568
Trial1	2	1	blindfold	counterclockwise	practice	Free	1	0.5	-0.25	4.009995	0.44933	-1.45289	-1.05154	0.803139994501573	0.762465	-5.779686	-0.53888
Trial1	2	1	blindfold	counterclockwise	practice	Free	1	0.5	-0.25	4.029984	0.44937	-1.45288	-1.05157	0.803167451343418	0.758029	-5.716209	-0.539156
Trial1	2	1	blindfold	counterclockwise	practice	Free	1	0.5	-0.25	4.049988	0.44941	-1.45287	-1.0516	0.803194791392132	0.811055	-5.737368	-0.531582
Trial1	2	1	blindfold	counterclockwise	practice	Free	1	0.5	-0.25	4.069992	0.44946	-1.45287	-1.05163	0.803221626210642	0.833797	-5.76699	-0.538548
Trial1	2	1	blindfold	counterclockwise	practice	Free	1	0.5	-0.25	4.089981	0.4495	-1.45289	-1.05169	0.803278952448753	0.857604	-5.868554	-0.562281
Trial1	2	1	blindfold	counterclockwise	practice	Free	1	0.5	-0.25	4.109985	0.4496	-1.45293	-1.05172	0.803302656171477	0.955312	-5.877017	-0.556069
Trial1	2	1	blindfold	counterclockwise	practice	Free	1	0.5	-0.25	4.12999	0.44965	-1.45293	-1.05175	0.803329501826187	0.943058	-5.847395	-0.573674
Trial1	2	1	blindfold	counterclockwise	practice	Free	1	0.5	-0.25	4.149994	0.4497	-1.45293	-1.05178	0.803356231844728	0.972021	-5.910872	-0.529776
Trial1	2	1	blindfold	counterclockwise	practice	Free	1	0.5	-0.25	4.169983	0.44976	-1.45294	-1.0518	0.803372465792825	0.982952	-5.90664	-0.49958
Trial1	2	1	blindfold	counterclockwise	practice	Free	1	0.5	-0.25	4.189987	0.44981	-1.45295	-1.05185	0.803419310108533	0.942188	-5.877017	-0.504086
Trial1	2	1	blindfold	counterclockwise	practice	Free	1	0.5	-0.25	4.209991	0.44991	-1.45291	-1.05187	0.803432937446346	0.79501	-5.737368	-0.418788
Trial1	2	1	blindfold	counterclockwise	practice	Free	1	0.5	-0.25	4.22998	0.44995	-1.45288	-1.0519	0.803460429222622	0.792342	-5.716209	-0.376748
Trial1	2	1	blindfold	counterclockwise	practice	Free	1	0.5	-0.25	4.249985	0.44999	-1.45286	-1.05192	0.803477806316059	0.805657	-5.703513	-0.375777
Trial1	2	1	blindfold	counterclockwise	practice	Free	1	0.5	-0.25	4.269989	0.45003	-1.45286	-1.05194	0.803495306352643	0.815068	-5.720441	-0.383466
Trial1	2	1	blindfold	counterclockwise	practice	Free	1	0.5	-0.25	4.289993	0.45007	-1.45286	-1.05198	0.803532795104532	0.804937	-5.728904	-0.434477
Trial1	2	1	blindfold	counterclockwise	practice	Free	1	0.5	-0.25	4.309982	0.45016	-1.45285	-1.05201	0.803557075129138	0.871279	-5.699282	-0.42581
[truncated: 11,410 more rows]
