# Supplementary material for: Assessing kinesthetic proprioceptive function of the upper limb: a novel dynamic movement reproduction task using a robotic arm
Source: PeerJ. 2021 May 3;9:e11301. doi: 10.7717/peerj.11301 (PMC8101453; doi:10.7717/peerj.11301)
Supplement: Supplemental Information 2 [file peerj-09-11301-s002.zip › DMR raw data_Study 2_part 1/HMData_PP030_2019-10-09-09-59-36.txt]

Trial1	1	1	noBlindfold	clockwise	practice	Guided	1	-0.5	-0.5	0	-0.56625	-1.45118	-1.30068	0.803416202557686	-2.248254	-2.446604	-1.188797
Trial1	1	1	noBlindfold	clockwise	practice	Guided	1	-0.5	-0.5	0.01805115	-0.56628	-1.45117	-1.30067	0.803408695923611	-2.257779	-2.345041	-1.204856
Trial1	1	1	noBlindfold	clockwise	practice	Guided	1	-0.5	-0.5	0.03805542	-0.5663	-1.45116	-1.30061	0.803350590647661	-2.249241	-2.31965	-1.20134
Trial1	1	1	noBlindfold	clockwise	practice	Guided	1	-0.5	-0.5	0.05805206	-0.56892	-1.45117	-1.30061	0.803571058190523	-1.959631	-2.3662	-1.202192
Trial1	1	1	noBlindfold	clockwise	practice	Guided	1	-0.5	-0.5	0.07805634	-0.57206	-1.45118	-1.30066	0.803896318666851	-1.611686	-2.43814	-1.367724
Trial1	1	1	noBlindfold	clockwise	practice	Guided	1	-0.5	-0.5	0.09805298	-0.57585	-1.45122	-1.30073	0.804314453990969	-1.35894	-2.594717	-1.492268
Trial1	1	1	noBlindfold	clockwise	practice	Guided	1	-0.5	-0.5	0.1180573	-0.58009	-1.45129	-1.30078	0.80477519037998	-1.258033	-2.755525	-1.558561
Trial1	1	1	noBlindfold	clockwise	practice	Guided	1	-0.5	-0.5	0.1380539	-0.58465	-1.45138	-1.30083	0.805291330924931	-1.398611	-2.802075	-1.517053
Trial1	1	1	noBlindfold	clockwise	practice	Guided	1	-0.5	-0.5	0.1580505	-0.59519	-1.45135	-1.30081	0.806447615844271	-1.61604	-2.560863	-1.63656
Trial1	1	1	noBlindfold	clockwise	practice	Guided	1	-0.5	-0.5	0.1780548	-0.60141	-1.45128	-1.30073	0.807126081443444	-1.608973	-2.3662	-1.425212
Trial1	1	1	noBlindfold	clockwise	practice	Guided	1	-0.5	-0.5	0.1980515	-0.60833	-1.45118	-1.30063	0.80792558177591	-1.623526	-2.078437	-1.20765
Trial1	1	1	noBlindfold	clockwise	practice	Guided	1	-0.5	-0.5	0.2180557	-0.61562	-1.45105	-1.30056	0.808866056917986	-1.691642	-1.904934	-1.099186
Trial1	1	1	noBlindfold	clockwise	practice	Guided	1	-0.5	-0.5	0.2380524	-0.62371	-1.45096	-1.30055	0.810052127905024	-1.736358	-1.816066	-1.135723
Trial1	1	1	noBlindfold	clockwise	practice	Guided	1	-0.5	-0.5	0.2580566	-0.64386	-1.45089	-1.30052	0.81334364891618	-1.834443	-1.722966	-1.042357
Trial1	1	1	noBlindfold	clockwise	practice	Guided	1	-0.5	-0.5	0.2780533	-0.65474	-1.45087	-1.3005	0.815318824196916	-1.677382	-1.744125	-0.965365
Trial1	1	1	noBlindfold	clockwise	practice	Guided	1	-0.5	-0.5	0.2980576	-0.66714	-1.45087	-1.30051	0.817772658067147	-1.51113	-1.782211	-1.032802
Trial1	1	1	noBlindfold	clockwise	practice	Guided	1	-0.5	-0.5	0.3180542	-0.68022	-1.45089	-1.30051	0.82054590949079	-1.323234	-1.832993	-1.056265
Trial1	1	1	noBlindfold	clockwise	practice	Guided	1	-0.5	-0.5	0.3380508	-0.6937801	-1.45091	-1.30058	0.823698421395343	-1.303199	-1.837225	-1.153095
Trial1	1	1	noBlindfold	clockwise	practice	Guided	1	-0.5	-0.5	0.3580551	-0.72079	-1.45095	-1.30059	0.83047736040265	-1.221995	-1.904934	-1.232603
Trial1	1	1	noBlindfold	clockwise	practice	Guided	1	-0.5	-0.5	0.3780518	-0.73495	-1.45095	-1.30058	0.834343982601112	-1.199413	-1.841457	-1.161072
Trial1	1	1	noBlindfold	clockwise	practice	Guided	1	-0.5	-0.5	0.398056	-0.75032	-1.45092	-1.30051	0.838735029324445	-1.271391	-1.790675	-0.965681
Trial1	1	1	noBlindfold	clockwise	practice	Guided	1	-0.5	-0.5	0.4180527	-0.76519	-1.45089	-1.30043	0.843216472180301	-1.280604	-1.667953	-0.83549
Trial1	1	1	noBlindfold	clockwise	practice	Guided	1	-0.5	-0.5	0.4380569	-0.78048	-1.45084	-1.30038	0.848102082927151	-1.314222	-1.507144	-0.820986
Trial1	1	1	noBlindfold	clockwise	practice	Guided	1	-0.5	-0.5	0.4580536	-0.81244	-1.45078	-1.30037	0.859191970129309	-1.342401	-1.51984	-0.795692
Trial1	1	1	noBlindfold	clockwise	practice	Guided	1	-0.5	-0.5	0.4780579	-0.82917	-1.45077	-1.30034	0.865388292334466	-1.473305	-1.435204	-0.668115
Trial1	1	1	noBlindfold	clockwise	practice	Guided	1	-0.5	-0.5	0.4980545	-0.84747	-1.45073	-1.30032	0.872495032345368	-1.183261	-1.42674	-0.660352
Trial1	1	1	noBlindfold	clockwise	practice	Guided	1	-0.5	-0.5	0.5180511	-0.86517	-1.45073	-1.30033	0.879702965676193	-0.976607	-1.456363	-0.678061
Trial1	1	1	noBlindfold	clockwise	practice	Guided	1	-0.5	-0.5	0.5380554	-0.89871	-1.45074	-1.30033	0.894146410806121	-0.893074	-1.532535	-0.619197
Trial1	1	1	noBlindfold	clockwise	practice	Guided	1	-0.5	-0.5	0.5580521	-0.92046	-1.45076	-1.30034	0.904063390861538	-0.940194	-1.557926	-0.686587
Trial1	1	1	noBlindfold	clockwise	practice	Guided	1	-0.5	-0.5	0.5780563	-0.93894	-1.45078	-1.30032	0.912787194715387	-0.980945	-1.536767	-0.603886
Trial1	1	1	noBlindfold	clockwise	practice	Guided	1	-0.5	-0.5	0.598053	-0.95748	-1.45077	-1.30028	0.921811261007021	-0.812563	-1.528303	-0.532025
Trial1	1	1	noBlindfold	clockwise	practice	Guided	1	-0.5	-0.5	0.6180573	-0.97605	-1.45075	-1.30027	0.931158190181671	-0.844211	-1.430972	-0.504377
Trial1	1	1	noBlindfold	clockwise	practice	Guided	1	-0.5	-0.5	0.6380539	-0.99573	-1.45072	-1.30028	0.941380004716938	-0.787147	-1.422508	-0.535642
Trial1	1	1	noBlindfold	clockwise	practice	Guided	1	-0.5	-0.5	0.6580505	-1.03273	-1.45073	-1.30026	0.961362168568255	-0.830066	-1.481754	-0.53015
Trial1	1	1	noBlindfold	clockwise	practice	Guided	1	-0.5	-0.5	0.6780548	-1.05121	-1.45073	-1.30024	0.971708102233721	-0.770706	-1.469058	-0.481764
Trial1	1	1	noBlindfold	clockwise	practice	Guided	1	-0.5	-0.5	0.6980515	-1.06975	-1.45074	-1.3002	0.982311062687649	-0.828794	-1.528303	-0.407771
Trial1	1	1	noBlindfold	clockwise	practice	Guided	1	-0.5	-0.5	0.7180557	-1.0884	-1.45075	-1.30015	0.993204233185222	-0.93821	-1.443667	-0.257773
Trial1	1	1	noBlindfold	clockwise	practice	Guided	1	-0.5	-0.5	0.7380524	-1.10832	-1.45072	-1.30012	1.0051096550049	-0.787982	-1.359031	-0.210188
Trial1	1	1	noBlindfold	clockwise	practice	Guided	1	-0.5	-0.5	0.7580566	-1.14612	-1.4507	-1.30013	1.02843523129933	-0.917308	-1.47329	-0.219766
Trial1	1	1	noBlindfold	clockwise	practice	Guided	1	-0.5	-0.5	0.7780533	-1.165	-1.45072	-1.30015	1.04041579701315	-0.64761	-1.435204	-0.303097
Trial1	1	1	noBlindfold	clockwise	practice	Guided	1	-0.5	-0.5	0.7980576	-1.1844	-1.45072	-1.30016	1.0529289563935	-0.837239	-1.477522	-0.325882
Trial1	1	1	noBlindfold	clockwise	practice	Guided	1	-0.5	-0.5	0.8180542	-1.20321	-1.45075	-1.30013	1.06522876938852	-0.7379	-1.634098	-0.263609
Trial1	1	1	noBlindfold	clockwise	practice	Guided	1	-0.5	-0.5	0.8380508	-1.22143	-1.45079	-1.30013	1.07734366313724	-0.66692	-1.583317	-0.265183
Trial1	1	1	noBlindfold	clockwise	practice	Guided	1	-0.5	-0.5	0.8580551	-1.25928	-1.45077	-1.30011	1.10303320083722	-0.455128	-1.490217	-0.204666
Trial1	1	1	noBlindfold	clockwise	practice	Guided	1	-0.5	-0.5	0.8780518	-1.27825	-1.45075	-1.30012	1.11618341425974	-0.581097	-1.477522	-0.269193
Trial1	1	1	noBlindfold	clockwise	practice	Guided	1	-0.5	-0.5	0.898056	-1.29646	-1.45075	-1.30014	1.12896972505377	-0.581737	-1.583317	-0.324918
Trial1	1	1	noBlindfold	clockwise	practice	Guided	1	-0.5	-0.5	0.9180527	-1.30606	-1.45076	-1.30014	1.13576261178614	-1.378828	-1.51984	-1.060107
Trial1	1	1	noBlindfold	clockwise	practice	Guided	1	-0.5	-0.5	0.9380569	-1.30384	-1.45077	-1.29946	1.13370843102143	-3.758588	-1.697575	0.239959
Trial1	1	1	noBlindfold	clockwise	practice	Guided	1	-0.5	-0.5	0.9580536	-1.30244	-1.45046	-1.29819	1.1318204328169	-5.523734	0.333708	1.3909
Trial1	1	1	noBlindfold	clockwise	practice	Guided	1	-0.5	-0.5	0.9780579	-1.30263	-1.4499	-1.29631	1.13063007483284	-4.768237	0.7484	1.545876
Trial1	1	1	noBlindfold	clockwise	practice	Guided	1	-0.5	-0.5	0.9980545	-1.30241	-1.44964	-1.29412	1.12893246538148	-3.676162	0.409806	0.928267
Trial1	1	1	noBlindfold	clockwise	practice	Guided	1	-0.5	-0.5	1.018051	-1.30197	-1.44978	-1.29172	1.12693225634085	-3.267879	-0.398482	0.582197
Trial1	1	1	noBlindfold	clockwise	practice	Guided	1	-0.5	-0.5	1.038055	-1.30167	-1.45027	-1.2882	1.12424827376467	-3.331207	-1.384477	0.329032
Trial1	1	1	noBlindfold	clockwise	practice	Guided	1	-0.5	-0.5	1.058052	-1.30162	-1.45078	-1.28716	1.12348367226053	-3.058938	-1.329464	0.233757
Trial1	1	1	noBlindfold	clockwise	practice	Guided	1	-0.5	-0.5	1.078056	-1.30151	-1.45072	-1.28654	1.12297090540655	-2.571203	-1.249059	0.1552
Trial1	1	1	noBlindfold	clockwise	practice	Guided	1	-0.5	-0.5	1.098053	-1.30131	-1.45064	-1.28645	1.12276509712319	-1.988216	-1.160192	-0.123838
Trial1	1	1	noBlindfold	clockwise	practice	Guided	1	-0.5	-0.5	1.118057	-1.30112	-1.45062	-1.2865	1.1226644810335	-1.694254	-1.194046	-0.300097
Trial1	1	1	noBlindfold	clockwise	practice	Guided	1	-0.5	-0.5	1.138054	-1.30101	-1.45062	-1.28669	1.1227190210782	-1.625234	-1.443722	-0.470303
Trial1	1	1	noBlindfold	clockwise	practice	Guided	1	-0.5	-0.5	1.158051	-1.30097	-1.45069	-1.28683	1.12278868573422	-2.01196	-1.270218	-0.635803
Trial1	1	1	noBlindfold	clockwise	practice	Guided	1	-0.5	-0.5	1.178055	-1.30099	-1.45066	-1.28699	1.12291508588527	-2.100144	-1.092483	-0.555772
Trial1	1	1	noBlindfold	clockwise	practice	Guided	1	-0.5	-0.5	1.198051	-1.30101	-1.4506	-1.28718	1.12306246746625	-2.104525	-0.914747	-0.546719
Trial1	1	1	noBlindfold	clockwise	practice	Guided	1	-0.5	-0.5	1.218056	-1.30102	-1.45052	-1.28741	1.12323080099653	-2.017488	-0.830111	-0.48975
Trial1	1	1	noBlindfold	clockwise	practice	Guided	1	-0.5	-0.5	1.238052	-1.30101	-1.45048	-1.28778	1.12348300527261	-1.998487	-0.948602	-0.484614
Trial1	1	1	noBlindfold	clockwise	practice	Guided	1	-0.5	-0.5	1.258057	-1.30102	-1.45052	-1.28785	1.12353929573908	-1.974941	-1.037469	-0.403492
Trial1	1	1	noBlindfold	clockwise	practice	Guided	1	-0.5	-0.5	1.278053	-1.301	-1.45052	-1.28785	1.12352510258361	-1.793475	-1.024774	-0.271449
Trial1	1	1	noBlindfold	clockwise	practice	Guided	1	-0.5	-0.5	1.298058	-1.30098	-1.45052	-1.28785	1.1235108246142	-1.529395	-1.01631	-0.060688
Trial1	1	1	noBlindfold	clockwise	practice	Guided	1	-0.5	-0.5	1.318054	-1.30091	-1.45052	-1.28785	1.12346093808749	-1.216501	-1.024774	0.071167
Trial1	1	1	noBlindfold	clockwise	practice	Guided	1	-0.5	-0.5	1.338051	-1.30079	-1.45052	-1.28775	1.12330530583093	-0.987642	-1.088251	0.188122
Trial1	1	1	noBlindfold	clockwise	practice	Guided	1	-0.5	-0.5	1.358055	-1.30057	-1.45057	-1.28763	1.12306432919467	-0.736746	-1.295609	0.377825
Trial1	1	1	noBlindfold	clockwise	practice	Guided	1	-0.5	-0.5	1.378052	-1.30048	-1.45061	-1.28745	1.12287401568948	-0.641708	-1.295609	0.429016
Trial1	1	1	noBlindfold	clockwise	practice	Guided	1	-0.5	-0.5	1.398056	-1.30041	-1.45064	-1.28718	1.12263470293819	-0.529104	-1.27445	0.502634
Trial1	1	1	noBlindfold	clockwise	practice	Guided	1	-0.5	-0.5	1.418053	-1.30034	-1.45064	-1.28675	1.12228316973363	-0.523116	-1.223669	0.586768
Trial1	1	1	noBlindfold	clockwise	practice	Guided	1	-0.5	-0.5	1.438057	-1.30028	-1.45062	-1.28505	1.1210493276348	-0.338939	-1.172887	0.625902
Trial1	1	1	noBlindfold	clockwise	practice	Guided	1	-0.5	-0.5	1.458054	-1.30016	-1.45062	-1.28323	1.11968980178708	-0.243919	-1.253291	0.908005
Trial1	1	1	noBlindfold	clockwise	practice	Guided	1	-0.5	-0.5	1.478058	-1.30013	-1.45062	-1.28168	1.11858465743069	-0.225573	-1.181351	0.883397
Trial1	1	1	noBlindfold	clockwise	practice	Guided	1	-0.5	-0.5	1.498055	-1.30012	-1.45061	-1.27916	1.11681795926599	-0.223062	-1.27445	0.998145
Trial1	1	1	noBlindfold	clockwise	practice	Guided	1	-0.5	-0.5	1.518051	-1.3001	-1.45062	-1.27608	1.11465696327392	-0.039349	-1.210973	1.114654
Trial1	1	1	noBlindfold	clockwise	practice	Guided	1	-0.5	-0.5	1.538055	-1.30005	-1.4506	-1.26725	1.10849117768664	0.025485	-1.113642	1.299344
Trial1	1	1	noBlindfold	clockwise	practice	Guided	1	-0.5	-0.5	1.558052	-1.29994	-1.45057	-1.26115	1.10419804527717	0.11716	-1.316768	1.581655
Trial1	1	1	noBlindfold	clockwise	practice	Guided	1	-0.5	-0.5	1.578056	-1.29992	-1.45063	-1.25393	1.09921905479645	0.257309	-1.4141	1.716904
Trial1	1	1	noBlindfold	clockwise	practice	Guided	1	-0.5	-0.5	1.598053	-1.2999	-1.45069	-1.24588	1.09369872136735	0.261975	-1.464881	1.705071
Trial1	1	1	noBlindfold	clockwise	practice	Guided	1	-0.5	-0.5	1.618057	-1.29988	-1.4507	-1.23684	1.08753908376017	0.287748	-1.299841	1.670578
Trial1	1	1	noBlindfold	clockwise	practice	Guided	1	-0.5	-0.5	1.638054	-1.29986	-1.45069	-1.21598	1.07350048257692	0.335977	-1.376013	1.559487
Trial1	1	1	noBlindfold	clockwise	practice	Guided	1	-0.5	-0.5	1.658051	-1.2998	-1.45069	-1.20427	1.06568107372658	0.445331	-1.363318	1.509859
Trial1	1	1	noBlindfold	clockwise	practice	Guided	1	-0.5	-0.5	1.678055	-1.29979	-1.45071	-1.19147	1.05725819074585	0.313277	-1.684935	1.436759
Trial1	1	1	noBlindfold	clockwise	practice	Guided	1	-0.5	-0.5	1.698051	-1.29979	-1.45079	-1.17845	1.04878904953004	0.397324	-1.646849	1.36479
Trial1	1	1	noBlindfold	clockwise	practice	Guided	1	-0.5	-0.5	1.718056	-1.2998	-1.45081	-1.1649	1.04008261587403	0.418633	-1.541054	1.305385
Trial1	1	1	noBlindfold	clockwise	practice	Guided	1	-0.5	-0.5	1.738052	-1.29979	-1.45078	-1.13535	1.02143707204318	0.401465	-1.570676	1.308449
Trial1	1	1	noBlindfold	clockwise	practice	Guided	1	-0.5	-0.5	1.758057	-1.29976	-1.45077	-1.12039	1.01217582381871	0.578801	-1.536822	1.135088
Trial1	1	1	noBlindfold	clockwise	practice	Guided	1	-0.5	-0.5	1.778053	-1.29973	-1.45078	-1.10514	1.00287704451058	0.570052	-1.69763	1.085317
Trial1	1	1	noBlindfold	clockwise	practice	Guided	1	-0.5	-0.5	1.798058	-1.29972	-1.45081	-1.08964	0.993593136398766	0.566265	-1.608762	1.013281
Trial1	1	1	noBlindfold	clockwise	practice	Guided	1	-0.5	-0.5	1.818054	-1.29973	-1.45083	-1.07342	0.984062191444459	0.557938	-1.663776	1.138495
Trial1	1	1	noBlindfold	clockwise	practice	Guided	1	-0.5	-0.5	1.838051	-1.29974	-1.45083	-1.04076	0.965404277885056	0.518379	-1.689167	0.970545
Trial1	1	1	noBlindfold	clockwise	practice	Guided	1	-0.5	-0.5	1.858055	-1.29973	-1.45083	-1.02391	0.956059408806269	0.510585	-1.629921	0.924727
Trial1	1	1	noBlindfold	clockwise	practice	Guided	1	-0.5	-0.5	1.878052	-1.29976	-1.45082	-1.00787	0.947390161360088	0.452283	-1.684935	0.901212
Trial1	1	1	noBlindfold	clockwise	practice	Guided	1	-0.5	-0.5	1.898056	-1.29978	-1.45082	-0.99108	0.938513546819208	0.37589	-1.608762	1.145962
Trial1	1	1	noBlindfold	clockwise	practice	Guided	1	-0.5	-0.5	1.918053	-1.29981	-1.45081	-0.974	0.929716065939901	0.322638	-1.706094	1.027643
Trial1	1	1	noBlindfold	clockwise	practice	Guided	1	-0.5	-0.5	1.938057	-1.29983	-1.45085	-0.93839	0.912093042984259	0.296032	-1.828816	1.10091
Trial1	1	1	noBlindfold	clockwise	practice	Guided	1	-0.5	-0.5	1.958054	-1.29984	-1.45086	-0.92038	0.903583706755343	0.243834	-1.723021	1.251636
Trial1	1	1	noBlindfold	clockwise	practice	Guided	1	-0.5	-0.5	1.978058	-1.29985	-1.45086	-0.90148	0.894955980751288	0.37914	-1.79073	1.149254
Trial1	1	1	noBlindfold	clockwise	practice	Guided	1	-0.5	-0.5	1.998055	-1.29985	-1.45089	-0.88231	0.88652180875071	0.279929	-1.854207	1.142481
Trial1	1	1	noBlindfold	clockwise	practice	Guided	1	-0.5	-0.5	2.018051	-1.29985	-1.45089	-0.8634501	0.878553322715398	0.402568	-1.824584	1.136464
Trial1	1	1	noBlindfold	clockwise	practice	Guided	1	-0.5	-0.5	2.038055	-1.29984	-1.4509	-0.82499	0.863343881283379	0.449281	-1.811889	1.080142
Trial1	1	1	noBlindfold	clockwise	practice	Guided	1	-0.5	-0.5	2.058052	-1.29983	-1.45092	-0.80491	0.855977847452067	0.314654	-1.976929	1.199627
Trial1	1	1	noBlindfold	clockwise	practice	Guided	1	-0.5	-0.5	2.078056	-1.29983	-1.45095	-0.78518	0.849149936996191	0.372826	-1.820352	1.239767
Trial1	1	1	noBlindfold	clockwise	practice	Guided	1	-0.5	-0.5	2.098053	-1.29983	-1.45094	-0.76524	0.842662564672123	0.271663	-1.926147	0.874206
Trial1	1	1	noBlindfold	clockwise	practice	Guided	1	-0.5	-0.5	2.118057	-1.29982	-1.45096	-0.74451	0.836359422813395	0.362204	-1.960002	1.224554
Trial1	1	1	noBlindfold	clockwise	practice	Guided	1	-0.5	-0.5	2.138054	-1.29983	-1.45102	-0.70403	0.825443045081123	0.262688	-1.917684	1.034092
Trial1	1	1	noBlindfold	clockwise	practice	Guided	1	-0.5	-0.5	2.158051	-1.29982	-1.451	-0.68296	0.820479323511383	0.407315	-1.972697	1.142852
Trial1	1	1	noBlindfold	clockwise	practice	Guided	1	-0.5	-0.5	2.178055	-1.29982	-1.45098	-0.66175	0.816011639448699	0.273461	-1.79073	0.847897
Trial1	1	1	noBlindfold	clockwise	practice	Guided	1	-0.5	-0.5	2.198051	-1.29984	-1.45097	-0.64161	0.812279245943356	0.361625	-1.875366	1.249987
Trial1	1	1	noBlindfold	clockwise	practice	Guided	1	-0.5	-0.5	2.218056	-1.29984	-1.45099	-0.62008	0.808803671376573	0.392128	-2.061565	1.008545
Trial1	1	1	noBlindfold	clockwise	practice	Guided	1	-0.5	-0.5	2.238052	-1.29983	-1.45101	-0.5779	0.803614567769189	0.277615	-2.184287	1.137953
Trial1	1	1	noBlindfold	clockwise	practice	Guided	1	-0.5	-0.5	2.258057	-1.29982	-1.45103	-0.55682	0.801835678978918	0.309999	-1.95577	0.767559
Trial1	1	1	noBlindfold	clockwise	practice	Guided	1	-0.5	-0.5	2.278053	-1.29981	-1.451	-0.53511	0.800580189821451	0.397659	-2.129274	0.88709
Trial1	1	1	noBlindfold	clockwise	practice	Guided	1	-0.5	-0.5	2.298058	-1.29977	-1.45102	-0.51412	0.799894632415975	0.487301	-2.031942	0.787728
Trial1	1	1	noBlindfold	clockwise	practice	Guided	1	-0.5	-0.5	2.318054	-1.29974	-1.45102	-0.49326	0.799768357865717	0.51708	-2.137737	0.730181
Trial1	1	1	noBlindfold	clockwise	practice	Guided	1	-0.5	-0.5	2.338051	-1.29974	-1.45105	-0.45158	0.801204403478592	0.493753	-2.251996	0.747472
Trial1	1	1	noBlindfold	clockwise	practice	Guided	1	-0.5	-0.5	2.358055	-1.29976	-1.45111	-0.43141	0.802695962868096	0.465412	-2.21391	0.872734
Trial1	1	1	noBlindfold	clockwise	practice	Guided	1	-0.5	-0.5	2.378052	-1.29977	-1.45109	-0.4108	0.804728952677841	0.440145	-1.981161	0.924805
Trial1	1	1	noBlindfold	clockwise	practice	Guided	1	-0.5	-0.5	2.398056	-1.29979	-1.45106	-0.39096	0.807188827708416	0.456749	-2.209678	0.668431
Trial1	1	1	noBlindfold	clockwise	practice	Guided	1	-0.5	-0.5	2.418053	-1.29981	-1.45106	-0.37074	0.810187680097416	0.410306	-2.086956	0.861993
Trial1	1	1	noBlindfold	clockwise	practice	Guided	1	-0.5	-0.5	2.438057	-1.29981	-1.45109	-0.33218	0.817226702376881	0.308317	-2.256228	0.582593
Trial1	1	1	noBlindfold	clockwise	practice	Guided	1	-0.5	-0.5	2.458054	-1.29981	-1.45112	-0.31261	0.821468770203814	0.43172	-2.226605	0.71565
Trial1	1	1	noBlindfold	clockwise	practice	Guided	1	-0.5	-0.5	2.478058	-1.29981	-1.4511	-0.29382	0.8259577007591	0.270947	-2.171592	0.727184
Trial1	1	1	noBlindfold	clockwise	practice	Guided	1	-0.5	-0.5	2.498055	-1.29981	-1.45108	-0.27527	0.830782459261796	0.347411	-2.099651	0.655545
Trial1	1	1	noBlindfold	clockwise	practice	Guided	1	-0.5	-0.5	2.518051	-1.2998	-1.45106	-0.25696	0.835911687929629	0.452287	-2.053101	0.633676
Trial1	1	1	noBlindfold	clockwise	practice	Guided	1	-0.5	-0.5	2.538055	-1.29979	-1.45107	-0.22042	0.847247932106647	0.564207	-2.239301	0.820408
Trial1	1	1	noBlindfold	clockwise	practice	Guided	1	-0.5	-0.5	2.558052	-1.29972	-1.45113	-0.20235	0.853315583575611	0.586488	-2.298546	0.574982
Trial1	1	1	noBlindfold	clockwise	practice	Guided	1	-0.5	-0.5	2.578056	-1.29971	-1.45116	-0.18465	0.859640488826668	0.441644	-2.345096	0.40341
Trial1	1	1	noBlindfold	clockwise	practice	Guided	1	-0.5	-0.5	2.598053	-1.29974	-1.45116	-0.16832	0.865791903910981	0.456924	-2.277387	0.777667
Trial1	1	1	noBlindfold	clockwise	practice	Guided	1	-0.5	-0.5	2.618057	-1.29978	-1.45114	-0.15122	0.872522526346752	0.392843	-2.196983	0.773863
Trial1	1	1	noBlindfold	clockwise	practice	Guided	1	-0.5	-0.5	2.638054	-1.29981	-1.45112	-0.11846	0.886153880764687	0.362728	-2.226605	0.801573
Trial1	1	1	noBlindfold	clockwise	practice	Guided	1	-0.5	-0.5	2.658051	-1.29983	-1.45112	-0.10186	0.893444694966809	0.365134	-2.307009	0.659151
Trial1	1	1	noBlindfold	clockwise	practice	Guided	1	-0.5	-0.5	2.678055	-1.29984	-1.45114	-0.085426	0.900897204473504	0.341396	-2.230837	0.86768
Trial1	1	1	noBlindfold	clockwise	practice	Guided	1	-0.5	-0.5	2.698051	-1.29984	-1.45113	-0.070133	0.908036238807336	0.40879	-2.158896	0.838541
Trial1	1	1	noBlindfold	clockwise	practice	Guided	1	-0.5	-0.5	2.718056	-1.29983	-1.45111	-0.054574	0.915495651596103	0.324461	-2.137737	0.740532
Trial1	1	1	noBlindfold	clockwise	practice	Guided	1	-0.5	-0.5	2.738052	-1.29982	-1.45112	-0.023781	0.930857927371072	0.396675	-2.366255	0.608932
Trial1	1	1	noBlindfold	clockwise	practice	Guided	1	-0.5	-0.5	2.758057	-1.29976	-1.45117	-0.0090314	0.938438271179616	0.577894	-2.421268	0.749985
Trial1	1	1	noBlindfold	clockwise	practice	Guided	1	-0.5	-0.5	2.778053	-1.29974	-1.45119	0.0058337	0.946283113280072	0.492808	-2.438195	0.550873
Trial1	1	1	noBlindfold	clockwise	practice	Guided	1	-0.5	-0.5	2.798058	-1.29973	-1.45121	0.019925	0.953881536675984	0.545268	-2.438195	0.554644
Trial1	1	1	noBlindfold	clockwise	practice	Guided	1	-0.5	-0.5	2.818054	-1.29973	-1.45121	0.033712	0.961465798011999	0.583597	-2.400109	0.687939
Trial1	1	1	noBlindfold	clockwise	practice	Guided	1	-0.5	-0.5	2.838051	-1.29972	-1.4512	0.060769	0.976736318752275	0.587281	-2.336632	0.536462
Trial1	1	1	noBlindfold	clockwise	practice	Guided	1	-0.5	-0.5	2.858055	-1.29972	-1.4512	0.074112	0.984457491358758	0.55488	-2.251996	0.594715
Trial1	1	1	noBlindfold	clockwise	practice	Guided	1	-0.5	-0.5	2.878052	-1.29972	-1.45118	0.086926	0.991984926028307	0.562946	-2.476281	0.837844
Trial1	1	1	noBlindfold	clockwise	practice	Guided	1	-0.5	-0.5	2.898056	-1.29973	-1.4512	0.09959699	0.999542162766911	0.501373	-2.353559	0.722213
Trial1	1	1	noBlindfold	clockwise	practice	Guided	1	-0.5	-0.5	2.918053	-1.29976	-1.4512	0.11257	1.00740172269503	0.472625	-2.370486	0.900437
Trial1	1	1	noBlindfold	clockwise	practice	Guided	1	-0.5	-0.5	2.938057	-1.29979	-1.4512	0.13767	1.02288177507154	0.414104	-2.28585	0.722589
Trial1	1	1	noBlindfold	clockwise	practice	Guided	1	-0.5	-0.5	2.958061	-1.29981	-1.45118	0.14974	1.03046493891849	0.435539	-2.298546	0.645855
Trial1	1	1	noBlindfold	clockwise	practice	Guided	1	-0.5	-0.5	2.97805	-1.29978	-1.45118	0.1616	1.03796079788681	0.53993	-2.450891	0.704262
Trial1	1	1	noBlindfold	clockwise	practice	Guided	1	-0.5	-0.5	2.998055	-1.29976	-1.45122	0.17352	1.04558376588397	0.496268	-2.607467	0.589039
Trial1	1	1	noBlindfold	clockwise	practice	Guided	1	-0.5	-0.5	3.018059	-1.29975	-1.45128	0.18476	1.05285158942373	0.519523	-2.70903	0.631026
Trial1	1	1	noBlindfold	clockwise	practice	Guided	1	-0.5	-0.5	3.038048	-1.29974	-1.45132	0.2063	1.0669787702209	0.485066	-2.510136	0.496558
Trial1	1	1	noBlindfold	clockwise	practice	Guided	1	-0.5	-0.5	3.058052	-1.29977	-1.45128	0.21711	1.07418750284111	0.484364	-2.450891	0.63416
Trial1	1	1	noBlindfold	clockwise	practice	Guided	1	-0.5	-0.5	3.078056	-1.29978	-1.45124	0.2276	1.08122608102225	0.442509	-2.433963	0.88085
Trial1	1	1	noBlindfold	clockwise	practice	Guided	1	-0.5	-0.5	3.098061	-1.29979	-1.45123	0.23822	1.08840840739859	0.435166	-2.501672	1.041075
Trial1	1	1	noBlindfold	clockwise	practice	Guided	1	-0.5	-0.5	3.11805	-1.2998	-1.45121	0.2493	1.09596095058683	0.380151	-2.374718	0.937168
Trial1	1	1	noBlindfold	clockwise	practice	Guided	1	-0.5	-0.5	3.138054	-1.29981	-1.4512	0.27146	1.11123645322153	0.318431	-2.548222	1.045801
Trial1	1	1	noBlindfold	clockwise	practice	Guided	1	-0.5	-0.5	3.158058	-1.29978	-1.45122	0.2824	1.1188377206197	0.432312	-2.54399	0.860504
Trial1	1	1	noBlindfold	clockwise	practice	Guided	1	-0.5	-0.5	3.178047	-1.29976	-1.45126	0.29332	1.12648694860791	0.529945	-2.586308	0.906404
Trial1	1	1	noBlindfold	clockwise	practice	Guided	1	-0.5	-0.5	3.198051	-1.29973	-1.45129	0.30286	1.13320437194117	0.552501	-2.573613	0.884598
Trial1	1	1	noBlindfold	clockwise	practice	Guided	1	-0.5	-0.5	3.218056	-1.2997	-1.45131	0.30358	1.13369348539635	0.926919	-3.280323	2.082772
Trial1	1	1	noBlindfold	clockwise	practice	Guided	1	-0.5	-0.5	3.23806	-1.29963	-1.45133	0.30154	1.13219890961205	0.397219	-1.782266	3.085061
Trial1	1	1	noBlindfold	clockwise	practice	Guided	1	-0.5	-0.5	3.258049	-1.29992	-1.45125	0.3014	1.13230469236106	-1.034292	-2.357791	2.509254
Trial1	1	1	noBlindfold	clockwise	practice	Guided	1	-0.5	-0.5	3.278053	-1.30018	-1.45114	0.3014	1.13248838186481	-0.809157	-1.464881	2.815403
Trial1	1	1	noBlindfold	clockwise	practice	Guided	1	-0.5	-0.5	3.298058	-1.30021	-1.45104	0.3014	1.13250960788813	-0.871941	-2.548222	2.920218
Trial1	1	1	noBlindfold	clockwise	practice	Guided	1	-0.5	-0.5	3.318047	-1.30022	-1.45106	0.30139	1.1325095974547	-0.660027	-2.027711	2.609007
Trial1	1	1	noBlindfold	clockwise	practice	Guided	1	-0.5	-0.5	3.338051	-1.30023	-1.45106	0.30136	1.13249545795808	-0.426181	-2.345096	2.476444
Trial1	1	1	noBlindfold	clockwise	practice	Guided	1	-0.5	-0.5	3.358055	-1.30022	-1.45115	0.30134	1.13247421097807	0.0037406	-2.421268	2.237656
Trial1	1	1	noBlindfold	clockwise	practice	Guided	1	-0.5	-0.5	3.378059	-1.3002	-1.45117	0.30131	1.1324388448805	0.062861	-2.793666	2.13256
Trial1	1	1	noBlindfold	clockwise	practice	Guided	1	-0.5	-0.5	3.398048	-1.30018	-1.45123	0.30127	1.13239639331579	0.117326	-2.632858	1.974754
Trial1	1	1	noBlindfold	clockwise	practice	Guided	1	-0.5	-0.5	3.418053	-1.30017	-1.45123	0.30124	1.13236808217685	0.177097	-2.586308	1.896475
Trial1	1	1	noBlindfold	clockwise	practice	Guided	1	-0.5	-0.5	3.438057	-1.30015	-1.45125	0.30119	1.13231862991205	0.212642	-2.721726	1.772035
Trial1	1	1	noBlindfold	clockwise	practice	Guided	1	-0.5	-0.5	3.458061	-1.30012	-1.45126	0.30117	1.13228333651307	0.327872	-2.615931	1.905549
Trial1	1	1	noBlindfold	clockwise	practice	Guided	1	-0.5	-0.5	3.47805	-1.30011	-1.45127	0.30115	1.13226213205985	0.315828	-2.582076	1.903558
Trial1	1	1	noBlindfold	clockwise	practice	Guided	1	-0.5	-0.5	3.498055	-1.30009	-1.45127	0.30113	1.1322337251447	0.375715	-2.480513	1.945885
Trial1	1	1	noBlindfold	clockwise	practice	Guided	1	-0.5	-0.5	3.518059	-1.30007	-1.45126	0.30111	1.13220550779451	0.451248	-2.442427	1.876934
Trial1	1	1	noBlindfold	clockwise	practice	Guided	1	-0.5	-0.5	3.538048	-1.30005	-1.45125	0.30101	1.13212058873376	0.610123	-2.298546	1.793258
Trial1	1	1	noBlindfold	clockwise	practice	Guided	1	-0.5	-0.5	3.558052	-1.2998	-1.4512	0.30089	1.13185895791591	1.187451	-2.290082	1.583892
Trial1	1	1	noBlindfold	clockwise	practice	Guided	1	-0.5	-0.5	3.578056	-1.29919	-1.45117	0.30077	1.13134313782552	1.485292	-2.319705	1.429846
Trial1	1	1	noBlindfold	clockwise	practice	Guided	1	-0.5	-0.5	3.598061	-1.29789	-1.45116	0.3007	1.13037554518353	1.684842	-2.345096	1.345823
Trial1	1	1	noBlindfold	clockwise	practice	Guided	1	-0.5	-0.5	3.61805	-1.29578	-1.45116	0.30067	1.12886587511941	1.797499	-2.268923	1.342206
Trial1	1	1	noBlindfold	clockwise	practice	Guided	1	-0.5	-0.5	3.638054	-1.29277	-1.45114	0.30064	1.1267247695186	1.807983	-2.163128	1.271659
Trial1	1	1	noBlindfold	clockwise	practice	Guided	1	-0.5	-0.5	3.658058	-1.28363	-1.45108	0.3007	1.12035552491503	1.803919	-2.082724	1.447123
Trial1	1	1	noBlindfold	clockwise	practice	Guided	1	-0.5	-0.5	3.678047	-1.27779	-1.45105	0.30076	1.11632162545094	1.788268	-2.023479	1.61799
Trial1	1	1	noBlindfold	clockwise	practice	Guided	1	-0.5	-0.5	3.698051	-1.27085	-1.45102	0.30077	1.11150447741034	1.698888	-2.116578	1.525368
Trial1	1	1	noBlindfold	clockwise	practice	Guided	1	-0.5	-0.5	3.718056	-1.26357	-1.45104	0.30077	1.10646817425492	1.609232	-2.040406	1.542624
Trial1	1	1	noBlindfold	clockwise	practice	Guided	1	-0.5	-0.5	3.73806	-1.25513	-1.45104	0.30075	1.10064616761278	1.616147	-2.082724	1.585858
Trial1	1	1	noBlindfold	clockwise	practice	Guided	1	-0.5	-0.5	3.758049	-1.23639	-1.45102	0.30073	1.08785970652126	1.753406	-2.086956	1.469695
Trial1	1	1	noBlindfold	clockwise	practice	Guided	1	-0.5	-0.5	3.778053	-1.22636	-1.45103	0.30069	1.08106580050008	1.647828	-2.078492	1.396141
Trial1	1	1	noBlindfold	clockwise	practice	Guided	1	-0.5	-0.5	3.798058	-1.21495	-1.45105	0.30065	1.0734029423063	1.756521	-2.171592	1.323947
Trial1	1	1	noBlindfold	clockwise	practice	Guided	1	-0.5	-0.5	3.818047	-1.2028	-1.45107	0.30057	1.06528880243857	1.620671	-2.146201	1.172875
Trial1	1	1	noBlindfold	clockwise	practice	Guided	1	-0.5	-0.5	3.838051	-1.19072	-1.45107	0.3005	1.05730521839742	1.670025	-2.150433	1.03055
Trial1	1	1	noBlindfold	clockwise	practice	Guided	1	-0.5	-0.5	3.858055	-1.16341	-1.45106	0.30049	1.03966203396827	1.626339	-2.137737	1.003306
Trial1	1	1	noBlindfold	clockwise	practice	Guided	1	-0.5	-0.5	3.878059	-1.1486	-1.45107	0.30044	1.03023596911362	1.472818	-2.133506	0.776476
Trial1	1	1	noBlindfold	clockwise	practice	Guided	1	-0.5	-0.5	3.898048	-1.13373	-1.45107	0.30042	1.02092398566714	1.341862	-2.103883	0.76446
Trial1	1	1	noBlindfold	clockwise	practice	Guided	1	-0.5	-0.5	3.918053	-1.11792	-1.45107	0.30044	1.01120188138455	1.313028	-2.065797	0.896822
Trial1	1	1	noBlindfold	clockwise	practice	Guided	1	-0.5	-0.5	3.938057	-1.10262	-1.45105	0.3004	1.00189371361095	1.556129	-2.163128	0.804818
Trial1	1	1	noBlindfold	clockwise	practice	Guided	1	-0.5	-0.5	3.958061	-1.06899	-1.45103	0.30034	0.98198458320833	1.526725	-2.031942	0.681543
Trial1	1	1	noBlindfold	clockwise	practice	Guided	1	-0.5	-0.5	3.97805	-1.05163	-1.45102	0.30029	0.971987547525267	1.284688	-2.031942	0.538214
Trial1	1	1	noBlindfold	clockwise	practice	Guided	1	-0.5	-0.5	3.998055	-1.03386	-1.45102	0.30029	0.962013814377789	1.40141	-1.926147	0.546174
Trial1	1	1	noBlindfold	clockwise	practice	Guided	1	-0.5	-0.5	4.018059	-1.01455	-1.451	0.30028	0.951425119627575	1.482973	-1.849975	0.612704
Trial1	1	1	noBlindfold	clockwise	practice	Guided	1	-0.5	-0.5	4.038048	-0.99583	-1.45096	0.30021	0.94137316245273	1.308964	-1.888061	0.408768
Trial1	1	1	noBlindfold	clockwise	practice	Guided	1	-0.5	-0.5	4.058052	-0.9571	-1.45099	0.30023	0.921579344424718	1.314323	-1.964234	0.41593
Trial1	1	1	noBlindfold	clockwise	practice	Guided	1	-0.5	-0.5	4.078056	-0.93657	-1.451	0.30028	0.911614772306299	1.34904	-1.951538	0.635989
Trial1	1	1	noBlindfold	clockwise	practice	Guided	1	-0.5	-0.5	4.098061	-0.91563	-1.45099	0.30033	0.90181836574201	1.448429	-1.83728	0.683871
Trial1	1	1	noBlindfold	clockwise	practice	Guided	1	-0.5	-0.5	4.11805	-0.89486	-1.45094	0.30036	0.892463199772832	1.4096	-1.845743	0.72846
Trial1	1	1	noBlindfold	clockwise	practice	Guided	1	-0.5	-0.5	4.138054	-0.87433	-1.45091	0.30037	0.883580857079303	1.320322	-1.849975	0.741338
Trial1	1	1	noBlindfold	clockwise	practice	Guided	1	-0.5	-0.5	4.158058	-0.83056	-1.45088	0.30038	0.865955000748148	1.138035	-1.765339	0.774386
Trial1	1	1	noBlindfold	clockwise	practice	Guided	1	-0.5	-0.5	4.178047	-0.80805	-1.45086	0.30039	0.857624034893754	1.232554	-1.617226	0.769161
Trial1	1	1	noBlindfold	clockwise	practice	Guided	1	-0.5	-0.5	4.198051	-0.7859	-1.45082	0.3004	0.849928791346996	1.385629	-1.604531	0.765
Trial1	1	1	noBlindfold	clockwise	practice	Guided	1	-0.5	-0.5	4.218056	-0.76336	-1.45082	0.30039	0.842604670569116	1.263603	-1.69763	0.820291
Trial1	1	1	noBlindfold	clockwise	practice	Guided	1	-0.5	-0.5	4.23806	-0.73981	-1.45084	0.30037	0.835524374618105	1.220406	-1.765339	0.656933
Trial1	1	1	noBlindfold	clockwise	practice	Guided	1	-0.5	-0.5	4.258049	-0.69343	-1.45086	0.30039	0.823431434728392	1.328207	-1.646849	0.816193
Trial1	1	1	noBlindfold	clockwise	practice	Guided	1	-0.5	-0.5	4.278053	-0.66986	-1.45082	0.30039	0.818215486109838	1.271807	-1.591835	0.757667
Trial1	1	1	noBlindfold	clockwise	practice	Guided	1	-0.5	-0.5	4.298058	-0.64522	-1.45079	0.30038	0.813447585232205	1.315146	-1.680703	0.798267
Trial1	1	1	noBlindfold	clockwise	practice	Guided	1	-0.5	-0.5	4.318047	-0.62097	-1.45081	0.30037	0.809460247828014	1.275562	-1.680703	0.779966
Trial1	1	1	noBlindfold	clockwise	practice	Guided	1	-0.5	-0.5	4.338051	-0.59571	-1.45084	0.30038	0.806082218161218	1.104542	-1.752644	0.680635
Trial1	1	1	noBlindfold	clockwise	practice	Guided	1	-0.5	-0.5	4.358055	-0.54634	-1.45086	0.30043	0.80177027830838	1.092986	-1.629921	0.910045
Trial1	1	1	noBlindfold	clockwise	practice	Guided	1	-0.5	-0.5	4.378059	-0.52077	-1.45083	0.30048	0.800749422017972	1.193537	-1.634153	0.992709
Trial1	1	1	noBlindfold	clockwise	practice	Guided	1	-0.5	-0.5	4.398048	-0.49509	-1.45082	0.30052	0.800535060427497	1.06546	-1.701862	1.05636
Trial1	1	1	noBlindfold	clockwise	practice	Guided	1	-0.5	-0.5	4.418053	-0.47087	-1.45083	0.30054	0.801069815626542	1.035073	-1.634153	1.071429
Trial1	1	1	noBlindfold	clockwise	practice	Guided	1	-0.5	-0.5	4.438057	-0.44593	-1.45083	0.30054	0.802363917667743	0.792172	-1.638385	1.111472
Trial1	1	1	noBlindfold	clockwise	practice	Guided	1	-0.5	-0.5	4.458061	-0.39581	-1.45081	0.30055	0.807301573930311	0.807029	-1.502967	1.086745
Trial1	1	1	noBlindfold	clockwise	practice	Guided	1	-0.5	-0.5	4.47805	-0.37138	-1.45078	0.30057	0.810836263865197	0.904749	-1.634153	1.155434
Trial1	1	1	noBlindfold	clockwise	practice	Guided	1	-0.5	-0.5	4.498055	-0.34266	-1.45079	0.30057	0.81588493343737	0.716418	-1.600299	1.091066
Trial1	1	1	noBlindfold	clockwise	practice	Guided	1	-0.5	-0.5	4.518059	-0.32149	-1.4508	0.30057	0.820230556911731	0.652554	-1.583372	1.13917
Trial1	1	1	noBlindfold	clockwise	practice	Guided	1	-0.5	-0.5	4.538048	-0.2984	-1.4508	0.30058	0.825573070282129	0.699481	-1.498736	1.189552
Trial1	1	1	noBlindfold	clockwise	practice	Guided	1	-0.5	-0.5	4.558052	-0.25079	-1.45073	0.30055	0.838442544821423	0.844011	-1.443722	1.06237
Trial1	1	1	noBlindfold	clockwise	practice	Guided	1	-0.5	-0.5	4.578056	-0.22756	-1.45072	0.30052	0.845609742975505	0.721868	-1.371782	1.015899
Trial1	1	1	noBlindfold	clockwise	practice	Guided	1	-0.5	-0.5	4.598061	-0.20376	-1.45071	0.30051	0.853565686777161	0.731114	-1.469113	1.02262
Trial1	1	1	noBlindfold	clockwise	practice	Guided	1	-0.5	-0.5	4.61805	-0.18086	-1.45072	0.30049	0.86176247777321	0.609893	-1.388709	0.983068
Trial1	1	1	noBlindfold	clockwise	practice	Guided	1	-0.5	-0.5	4.638054	-0.15752	-1.45071	0.30042	0.870611679915078	0.660172	-1.469113	0.857987
Trial1	1	1	noBlindfold	clockwise	practice	Guided	1	-0.5	-0.5	4.658058	-0.11279	-1.45071	0.30043	0.889168019036623	0.796901	-1.473345	0.914858
Trial1	1	1	noBlindfold	clockwise	practice	Guided	1	-0.5	-0.5	4.678047	-0.089912	-1.45073	0.30045	0.899384438346371	0.642137	-1.502967	0.933087
Trial1	1	1	noBlindfold	clockwise	practice	Guided	1	-0.5	-0.5	4.698051	-0.067919	-1.45075	0.30047	0.909640699330328	0.549529	-1.494504	0.936651
Trial1	1	1	noBlindfold	clockwise	practice	Guided	1	-0.5	-0.5	4.718056	-0.046231	-1.45074	0.30047	0.920140487133185	0.527904	-1.43949	0.90948
Trial1	1	1	noBlindfold	clockwise	practice	Guided	1	-0.5	-0.5	4.73806	-0.024861	-1.45074	0.30046	0.930856191896717	0.537933	-1.481808	0.936595
Trial1	1	1	noBlindfold	clockwise	practice	Guided	1	-0.5	-0.5	4.758049	0.017566	-1.45074	0.30044	0.953193987902216	0.544501	-1.502967	0.860792
Trial1	1	1	noBlindfold	clockwise	practice	Guided	1	-0.5	-0.5	4.778053	0.03797	-1.45074	0.30041	0.964400275764481	0.448122	-1.519895	0.824352
Trial1	1	1	noBlindfold	clockwise	practice	Guided	1	-0.5	-0.5	4.798058	0.059229	-1.45076	0.3004	0.976410373882138	0.503108	-1.566444	0.793012
Trial1	1	1	noBlindfold	clockwise	practice	Guided	1	-0.5	-0.5	4.818047	0.078323	-1.45078	0.3004	0.987470320361294	0.549081	-1.621458	0.816346
Trial1	1	1	noBlindfold	clockwise	practice	Guided	1	-0.5	-0.5	4.838051	0.098331	-1.45079	0.30037	0.999295822124222	0.697701	-1.566444	0.808238
Trial1	1	1	noBlindfold	clockwise	practice	Guided	1	-0.5	-0.5	4.858055	0.13665	-1.4508	0.30032	1.02266090127202	0.6963	-1.600299	0.64488
Trial1	1	1	noBlindfold	clockwise	practice	Guided	1	-0.5	-0.5	4.878059	0.15615	-1.4508	0.30029	1.03488981717927	0.611558	-1.570676	0.531858
Trial1	1	1	noBlindfold	clockwise	practice	Guided	1	-0.5	-0.5	4.898048	0.17492	-1.4508	0.30027	1.04687585475866	0.627722	-1.604531	0.563605
Trial1	1	1	noBlindfold	clockwise	practice	Guided	1	-0.5	-0.5	4.918053	0.19352	-1.45081	0.30027	1.05896272944411	0.601603	-1.583372	0.493374
Trial1	1	1	noBlindfold	clockwise	practice	Guided	1	-0.5	-0.5	4.938057	0.21199	-1.45081	0.30027	1.07114976411629	0.655649	-1.617226	0.556181
Trial1	1	1	noBlindfold	clockwise	practice	Guided	1	-0.5	-0.5	4.958061	0.24898	-1.45083	0.30028	1.09609266365016	0.615371	-1.612994	0.584007
Trial1	1	1	noBlindfold	clockwise	practice	Guided	1	-0.5	-0.5	4.97805	0.26691	-1.45083	0.3003	1.10843631608791	0.567129	-1.596067	0.625823
Trial1	1	1	noBlindfold	clockwise	practice	Guided	1	-0.5	-0.5	4.998055	0.28515	-1.45081	0.30031	1.12114075060393	0.565755	-1.511431	0.615046
Trial1	1	1	noBlindfold	clockwise	practice	Guided	1	-0.5	-0.5	5.018059	0.30233	-1.45079	0.3003	1.13323144231838	0.57966	-1.541054	0.655453
Trial1	1	1	noBlindfold	clockwise	practice	Guided	1	-0.5	-0.5	5.038048	0.30547	-1.45078	0.30025	1.13542148870339	2.990881	-1.316768	0.557712
Trial1	1	1	noBlindfold	clockwise	practice	Guided	1	-0.5	-0.5	5.058052	0.30255	-1.45082	0.30001	1.13318245508275	3.699231	-2.247764	-0.445733
Trial1	1	1	noBlindfold	clockwise	practice	Guided	1	-0.5	-0.5	5.078056	0.30197	-1.45101	0.29934	1.13229869737036	1.276866	-2.565149	-0.990393
Trial1	1	1	noBlindfold	clockwise	practice	Guided	1	-0.5	-0.5	5.098061	0.30105	-1.45114	0.29844	1.1310117219612	0.144791	-1.943075	-0.734544
Trial1	1	1	noBlindfold	clockwise	practice	Guided	1	-0.5	-0.5	5.11805	0.30041	-1.45097	0.29763	1.12998664069696	0.866633	-1.067092	-0.225577
Trial1	1	1	noBlindfold	clockwise	practice	Guided	1	-0.5	-0.5	5.138054	0.30042	-1.45063	0.29703	1.12957026265748	1.745729	-0.973992	0.0056415
Trial1	1	1	noBlindfold	clockwise	practice	Guided	1	-0.5	-0.5	5.158058	0.30077	-1.45054	0.29706	1.12983945096454	0.946138	-1.401404	0.12773
Trial1	1	1	noBlindfold	clockwise	practice	Guided	1	-0.5	-0.5	5.178047	0.30062	-1.45063	0.29718	1.12981782397237	0.265831	-1.693398	0.268653
Trial1	1	1	noBlindfold	clockwise	practice	Guided	1	-0.5	-0.5	5.198051	0.3004	-1.45076	0.29732	1.1297607436156	0.437126	-1.541054	0.399514
Trial1	1	1	noBlindfold	clockwise	practice	Guided	1	-0.5	-0.5	5.218056	0.30036	-1.45078	0.29738	1.12977474977776	0.880357	-1.672239	0.359566
Trial1	1	1	noBlindfold	clockwise	practice	Guided	1	-0.5	-0.5	5.23806	0.30039	-1.45082	0.29738	1.12979601045739	1.09468	-1.879598	0.181467
Trial1	1	1	noBlindfold	clockwise	practice	Guided	1	-0.5	-0.5	5.258049	0.30039	-1.4509	0.29738	1.12979601045739	0.564572	-1.854207	-0.161753
Trial1	1	1	noBlindfold	clockwise	practice	Guided	1	-0.5	-0.5	5.278053	0.30038	-1.4509	0.29736	1.12977480287852	0.458631	-1.765339	-0.352292
Trial1	1	1	noBlindfold	clockwise	practice	Guided	1	-0.5	-0.5	5.298058	0.30037	-1.4509	0.29731	1.12973243600234	0.457304	-1.854207	-0.499476
Trial1	1	1	noBlindfold	clockwise	practice	Guided	1	-0.5	-0.5	5.318047	0.30036	-1.45092	0.29713	1.12959830874089	0.61378	-1.968465	-0.680535
Trial1	1	1	noBlindfold	clockwise	practice	Guided	1	-0.5	-0.5	5.338051	0.30035	-1.45096	0.29571	1.12858962387858	0.713602	-1.985393	-0.969706
Trial1	1	1	noBlindfold	clockwise	practice	Guided	1	-0.5	-0.5	5.358055	0.30042	-1.45099	0.29418	1.12756107978378	0.872503	-1.993856	-1.281023
Trial1	1	1	noBlindfold	clockwise	practice	Guided	1	-0.5	-0.5	5.378059	0.30042	-1.45099	0.2918	1.12588604318015	0.701732	-1.761107	-1.508672
Trial1	1	1	noBlindfold	clockwise	practice	Guided	1	-0.5	-0.5	5.398048	0.30037	-1.45092	0.28835	1.12342685424866	0.536553	-1.981161	-1.845392
Trial1	1	1	noBlindfold	clockwise	practice	Guided	1	-0.5	-0.5	5.418053	0.3003	-1.45097	0.28378	1.12017462708625	0.570066	-2.078492	-1.894134
Trial1	1	1	noBlindfold	clockwise	practice	Guided	1	-0.5	-0.5	5.438057	0.30027	-1.451	0.27093	1.1111998522418	0.530925	-1.892293	-2.001339
Trial1	1	1	noBlindfold	clockwise	practice	Guided	1	-0.5	-0.5	5.458061	0.3002	-1.45102	0.2628	1.1055242723661	0.301606	-1.799193	-1.957782
Trial1	1	1	noBlindfold	clockwise	practice	Guided	1	-0.5	-0.5	5.47805	0.30016	-1.45097	0.25304	1.09878354378773	0.188293	-2.031942	-2.280022
Trial1	1	1	noBlindfold	clockwise	practice	Guided	1	-0.5	-0.5	5.498055	0.3001	-1.45099	0.24225	1.09137301767777	0.126361	-2.031942	-2.207544
Trial1	1	1	noBlindfold	clockwise	practice	Guided	1	-0.5	-0.5	5.518059	0.30005	-1.45102	0.22984	1.0829341872372	-0.006419	-1.976929	-2.142935
Trial1	1	1	noBlindfold	clockwise	practice	Guided	1	-0.5	-0.5	5.538048	0.29999	-1.45103	0.20251	1.06466158779523	0.027387	-2.205446	-1.939302
Trial1	1	1	noBlindfold	clockwise	practice	Guided	1	-0.5	-0.5	5.558052	0.30003	-1.45103	0.18727	1.05469809138279	0.10988	-2.137737	-1.988954
Trial1	1	1	noBlindfold	clockwise	practice	Guided	1	-0.5	-0.5	5.578056	0.30005	-1.45106	0.17063	1.04394665690858	0.025434	-2.108115	-1.914144
Trial1	1	1	noBlindfold	clockwise	practice	Guided	1	-0.5	-0.5	5.598061	0.30004	-1.45106	0.15303	1.03272076778222	0.125119	-2.112347	-1.778656
Trial1	1	1	noBlindfold	clockwise	practice	Guided	1	-0.5	-0.5	5.61805	0.30004	-1.45105	0.13543	1.02168258647555	0.158054	-2.201214	-2.079774
Trial1	1	1	noBlindfold	clockwise	practice	Guided	1	-0.5	-0.5	5.638054	0.30004	-1.45107	0.095306	0.997222767372425	0.121994	-2.116578	-2.077412
Trial1	1	1	noBlindfold	clockwise	practice	Guided	1	-0.5	-0.5	5.658058	0.30006	-1.4511	0.074152	0.984757091562781	0.170558	-2.26046	-1.88053
Trial1	1	1	noBlindfold	clockwise	practice	Guided	1	-0.5	-0.5	5.678047	0.30007	-1.45111	0.051539	0.97175472933967	0.103769	-2.137737	-1.812539
Trial1	1	1	noBlindfold	clockwise	practice	Guided	1	-0.5	-0.5	5.698051	0.30007	-1.45112	0.02882	0.959042532090918	0.100862	-2.340864	-1.775704
Trial1	1	1	noBlindfold	clockwise	practice	Guided	1	-0.5	-0.5	5.718056	0.30004	-1.45113	0.0054304	0.946321246390292	-0.064592	-2.129274	-1.840892
Trial1	1	1	noBlindfold	clockwise	practice	Guided	1	-0.5	-0.5	5.73806	0.29997	-1.45111	-0.043573	0.921019874499598	-0.036134	-2.031942	-1.542833
Trial1	1	1	noBlindfold	clockwise	practice	Guided	1	-0.5	-0.5	5.758049	0.30001	-1.45106	-0.068235	0.909085808007451	0.110461	-2.061565	-1.45565
Trial1	1	1	noBlindfold	clockwise	practice	Guided	1	-0.5	-0.5	5.778053	0.30004	-1.45104	-0.09387799	0.897217418669901	-0.054975	-2.091188	-1.171073
Trial1	1	1	noBlindfold	clockwise	practice	Guided	1	-0.5	-0.5	5.798058	0.30002	-1.45105	-0.11887	0.886167080186542	-0.0089129	-2.099651	-1.213416
Trial1	1	1	noBlindfold	clockwise	practice	Guided	1	-0.5	-0.5	5.818047	0.3	-1.45105	-0.14466	0.875366488854378	-0.14097	-2.057333	-1.068463
Trial1	1	1	noBlindfold	clockwise	practice	Guided	1	-0.5	-0.5	5.838051	0.3	-1.45101	-0.19459	0.856314917589253	-0.054187	-2.044638	-0.841347
Trial1	1	1	noBlindfold	clockwise	practice	Guided	1	-0.5	-0.5	5.858055	0.30002	-1.45096	-0.22007	0.847580567054488	0.0014512	-1.845743	-0.800785
Trial1	1	1	noBlindfold	clockwise	practice	Guided	1	-0.5	-0.5	5.878059	0.30002	-1.45094	-0.24438	0.839865227909416	0.092034	-1.968465	-0.556727
Trial1	1	1	noBlindfold	clockwise	practice	Guided	1	-0.5	-0.5	5.898048	0.30001	-1.45094	-0.26822	0.832909333708524	-0.033491	-1.748412	-0.449129
Trial1	1	1	noBlindfold	clockwise	practice	Guided	1	-0.5	-0.5	5.918053	0.29999	-1.45089	-0.29171	0.826661191782057	0.053479	-1.663776	-0.499566
Trial1	1	1	noBlindfold	clockwise	practice	Guided	1	-0.5	-0.5	5.938057	0.29998	-1.45089	-0.33885	0.816049844629485	-0.170684	-1.90922	-0.28311
Trial1	1	1	noBlindfold	clockwise	practice	Guided	1	-0.5	-0.5	5.958061	0.29995	-1.45086	-0.36023	0.812068759315876	-0.095151	-1.913452	-0.090119
Trial1	1	1	noBlindfold	clockwise	practice	Guided	1	-0.5	-0.5	5.97805	0.29996	-1.45088	-0.38234	0.808566576386005	0.0008337	-1.684935	-0.236922
Trial1	1	1	noBlindfold	clockwise	practice	Guided	1	-0.5	-0.5	5.998055	0.30001	-1.4509	-0.40332	0.805830635319216	0.067393	-1.972697	-0.422929
Trial1	1	1	noBlindfold	clockwise	practice	Guided	1	-0.5	-0.5	6.018059	0.30004	-1.45093	-0.42377	0.803663504252775	-0.024469	-2.00232	-0.46077
Trial1	1	1	noBlindfold	clockwise	practice	Guided	1	-0.5	-0.5	6.038048	0.30003	-1.45096	-0.46378	0.800849472156515	0.0036409	-1.896525	-0.3963
Trial1	1	1	noBlindfold	clockwise	practice	Guided	1	-0.5	-0.5	6.058052	0.29998	-1.45097	-0.48349	0.800150363445552	-0.01463	-2.036174	-0.388571
Trial1	1	1	noBlindfold	clockwise	practice	Guided	1	-0.5	-0.5	6.078056	0.29996	-1.45098	-0.50233	0.799963410444232	0.080804	-2.036174	-0.720492
Trial1	1	1	noBlindfold	clockwise	practice	Guided	1	-0.5	-0.5	6.098061	0.29995	-1.45102	-0.52079	0.800220114470585	-0.208692	-2.04887	-0.237612
Trial1	1	1	noBlindfold	clockwise	practice	Guided	1	-0.5	-0.5	6.11805	0.29995	-1.45101	-0.53944	0.800921669092456	-0.115958	-2.108115	-0.317353
Trial1	1	1	noBlindfold	clockwise	practice	Guided	1	-0.5	-0.5	6.138054	0.29997	-1.45101	-0.57493	0.803471536025888	-0.016741	-2.251996	-0.625917
Trial1	1	1	noBlindfold	clockwise	practice	Guided	1	-0.5	-0.5	6.158058	0.30002	-1.45105	-0.59261	0.80536242005501	-0.0034368	-2.196983	-0.692761
Trial1	1	1	noBlindfold	clockwise	practice	Guided	1	-0.5	-0.5	6.178047	0.3	-1.45108	-0.61072	0.807625460902091	-0.074329	-2.205446	-0.550742
Trial1	1	1	noBlindfold	clockwise	practice	Guided	1	-0.5	-0.5	6.198051	0.29997	-1.4511	-0.62825	0.810185204570812	-0.070676	-2.180055	-0.928948
Trial1	1	1	noBlindfold	clockwise	practice	Guided	1	-0.5	-0.5	6.218056	0.29997	-1.45112	-0.64577	0.813142596277786	-0.054314	-2.345096	-1.09637
Trial1	1	1	noBlindfold	clockwise	practice	Guided	1	-0.5	-0.5	6.23806	0.29998	-1.45117	-0.68178	0.820373076757247	-0.0012262	-2.239301	-0.892172
Trial1	1	1	noBlindfold	clockwise	practice	Guided	1	-0.5	-0.5	6.258049	0.29995	-1.45114	-0.69852	0.824214899515678	-0.157059	-2.264691	-0.697317
Trial1	1	1	noBlindfold	clockwise	practice	Guided	1	-0.5	-0.5	6.278053	0.29994	-1.45114	-0.71562	0.828490171337023	-0.091359	-2.294314	-0.673349
Trial1	1	1	noBlindfold	clockwise	practice	Guided	1	-0.5	-0.5	6.298058	0.29995	-1.45113	-0.7331001	0.833220045790664	-0.073771	-2.251996	-0.769251
Trial1	1	1	noBlindfold	clockwise	practice	Guided	1	-0.5	-0.5	6.318047	0.29995	-1.4511	-0.75039	0.838221424796604	-0.10387	-2.036174	-0.593996
Trial1	1	1	noBlindfold	clockwise	practice	Guided	1	-0.5	-0.5	6.338051	0.29995	-1.45102	-0.78347	0.848690305719024	-0.132978	-1.879598	-0.641512
Trial1	1	1	noBlindfold	clockwise	practice	Guided	1	-0.5	-0.5	6.358055	0.29994	-1.45098	-0.7998	0.854273990390852	-0.093616	-1.930379	-0.828918
Trial1	1	1	noBlindfold	clockwise	practice	Guided	1	-0.5	-0.5	6.378059	0.29995	-1.45097	-0.8164	0.860249360898897	-0.164893	-2.036174	-0.60573
Trial1	1	1	noBlindfold	clockwise	practice	Guided	1	-0.5	-0.5	6.398048	0.29995	-1.45097	-0.8323001	0.866223610155935	-0.030029	-1.875366	-0.451918
Trial1	1	1	noBlindfold	clockwise	practice	Guided	1	-0.5	-0.5	6.418053	0.29998	-1.45096	-0.84848	0.872585998326312	0.057098	-1.95577	-0.612042
Trial1	1	1	noBlindfold	clockwise	practice	Guided	1	-0.5	-0.5	6.438057	0.30004	-1.45096	-0.87965	0.885549621567659	0.149767	-1.95577	-0.696293
Trial1	1	1	noBlindfold	clockwise	practice	Guided	1	-0.5	-0.5	6.458061	0.30006	-1.45097	-0.89567	0.892552943142817	0.052423	-1.960002	-0.818247
Trial1	1	1	noBlindfold	clockwise	practice	Guided	1	-0.5	-0.5	6.47805	0.30005	-1.45098	-0.91129	0.89957739560435	0.078926	-1.985393	-0.917996
Trial1	1	1	noBlindfold	clockwise	practice	Guided	1	-0.5	-0.5	6.498055	0.30003	-1.45101	-0.92698	0.906840628825301	0.051693	-2.209678	-1.011662
Trial1	1	1	noBlindfold	clockwise	practice	Guided	1	-0.5	-0.5	6.518059	0.30003	-1.45106	-0.9426301	0.914313596763295	-0.015612	-2.133506	-0.795959
Trial1	1	1	noBlindfold	clockwise	practice	Guided	1	-0.5	-0.5	6.538048	0.30003	-1.45105	-0.97409	0.929951265154495	0.06499	-1.892293	-0.704209
Trial1	1	1	noBlindfold	clockwise	practice	Guided	1	-0.5	-0.5	6.558052	0.30002	-1.45095	-0.98986	0.938080397998654	0.030273	-1.926147	-0.520732
Trial1	1	1	noBlindfold	clockwise	practice	Guided	1	-0.5	-0.5	6.578056	0.3	-1.45095	-1.00466	0.945876153322384	-0.034785	-1.83728	-0.771534
Trial1	1	1	noBlindfold	clockwise	practice	Guided	1	-0.5	-0.5	6.598061	0.29998	-1.45094	-1.02037	0.95433378197996	-0.056345	-1.828816	-0.789261
Trial1	1	1	noBlindfold	clockwise	practice	Guided	1	-0.5	-0.5	6.61805	0.29995	-1.45091	-1.03608	0.96296509681486	-0.138548	-1.794962	-0.742297
Trial1	1	1	noBlindfold	clockwise	practice	Guided	1	-0.5	-0.5	6.638054	0.29994	-1.45088	-1.06639	0.980153897248669	-0.088244	-1.710326	-0.668685
Trial1	1	1	noBlindfold	clockwise	practice	Guided	1	-0.5	-0.5	6.658058	0.29995	-1.45089	-1.08131	0.988858616634584	-0.150005	-1.917684	-0.683882
Trial1	1	1	noBlindfold	clockwise	practice	Guided	1	-0.5	-0.5	6.678047	0.29993	-1.45093	-1.0965	0.997847839889039	-0.165297	-1.820352	-0.638219
Trial1	1	1	noBlindfold	clockwise	practice	Guided	1	-0.5	-0.5	6.698051	0.29992	-1.45092	-1.11109	1.0066295550384	-0.078856	-1.807657	-0.575717
Trial1	1	1	noBlindfold	clockwise	practice	Guided	1	-0.5	-0.5	6.718056	0.29993	-1.45091	-1.12601	1.01576397912188	-0.127991	-1.731485	-0.678631
Trial1	1	1	noBlindfold	clockwise	practice	Guided	1	-0.5	-0.5	6.73806	0.29995	-1.4509	-1.15488	1.03382197889821	-0.09391	-1.778034	-0.748654
Trial1	1	1	noBlindfold	clockwise	practice	Guided	1	-0.5	-0.5	6.758049	0.29999	-1.45095	-1.1692	1.04298260840341	0.00025179	-1.917684	-0.765728
Trial1	1	1	noBlindfold	clockwise	practice	Guided	1	-0.5	-0.5	6.778053	0.29999	-1.45099	-1.18347	1.05219544432096	-0.026828	-2.031942	-0.758444
Trial1	1	1	noBlindfold	clockwise	practice	Guided	1	-0.5	-0.5	6.798058	0.29998	-1.45102	-1.19851	1.06201898040071	-0.041602	-2.065797	-0.725424
Trial1	1	1	noBlindfold	clockwise	practice	Guided	1	-0.5	-0.5	6.818047	0.29997	-1.45103	-1.21261	1.07133795956115	-0.064215	-2.078492	-0.717946
Trial1	1	1	noBlindfold	clockwise	practice	Guided	1	-0.5	-0.5	6.838051	0.29996	-1.45103	-1.2406	1.090148785328	-0.049751	-1.875366	-0.637473
Trial1	1	1	noBlindfold	clockwise	practice	Guided	1	-0.5	-0.5	6.858055	0.3	-1.45095	-1.25455	1.0997026070049	0.154044	-1.807657	-0.721547
Trial1	1	1	noBlindfold	clockwise	practice	Guided	1	-0.5	-0.5	6.878059	0.30004	-1.45093	-1.26881	1.10956427496989	0.069795	-1.871134	-0.643844
Trial1	1	1	noBlindfold	clockwise	practice	Guided	1	-0.5	-0.5	6.898048	0.30005	-1.45095	-1.28252	1.11911468247642	0.112473	-1.926147	-0.580352
Trial1	1	1	noBlindfold	clockwise	practice	Guided	1	-0.5	-0.5	6.918053	0.30002	-1.45097	-1.29608	1.12861665799206	-0.075151	-1.938843	-0.676292
Trial1	1	1	noBlindfold	clockwise	practice	Guided	1	-0.5	-0.5	6.938057	0.29998	-1.45097	-1.30368	1.1339618488363	-0.10889	-2.006552	-0.614604
Trial1	1	1	noBlindfold	clockwise	practice	Guided	1	-0.5	-0.5	6.958061	0.29999	-1.45099	-1.30198	1.13276473625545	0.411226	-3.043343	-2.360646
Trial1	1	1	noBlindfold	clockwise	practice	Guided	1	-0.5	-0.5	6.97805	0.30007	-1.4513	-1.30137	1.13238938123439	0.719142	-2.929084	-1.917522
Trial1	1	1	noBlindfold	clockwise	practice	Guided	1	-0.5	-0.5	6.998055	0.3002	-1.45134	-1.30134	1.13246008069055	0.72533	-2.37895	-2.505759
Trial1	1	1	noBlindfold	clockwise	practice	Guided	1	-0.5	-0.5	7.018059	0.30023	-1.45135	-1.30134	1.13248126565873	1.173064	-3.534231	-2.563144
Trial1	1	1	noBlindfold	clockwise	practice	Guided	1	-0.5	-0.5	7.038048	0.30026	-1.45154	-1.30133	1.13249547101211	1.255003	-3.597708	-2.606028
Trial1	1	1	noBlindfold	clockwise	practice	Guided	1	-0.5	-0.5	7.058052	0.30029	-1.45158	-1.30131	1.13250250752031	0.452938	-3.005256	-2.159565
Trial1	1	1	noBlindfold	clockwise	practice	Guided	1	-0.5	-0.5	7.078056	0.30028	-1.45157	-1.30128	1.13247417591295	0.053557	-2.700567	-1.97831
Trial1	1	1	noBlindfold	clockwise	practice	Guided	1	-0.5	-0.5	7.098061	0.30025	-1.45144	-1.30119	1.13238920321182	-0.183072	-2.04887	-1.962753
Trial1	1	1	noBlindfold	clockwise	practice	Guided	1	-0.5	-0.5	7.11805	0.30014	-1.45125	-1.30105	1.13221255360211	-0.622022	-2.180055	-1.682236
Trial1	1	1	noBlindfold	clockwise	practice	Guided	1	-0.5	-0.5	7.138054	0.29998	-1.45115	-1.30077	1.13190135947913	-0.820263	-2.196983	-1.408692
Trial1	1	1	noBlindfold	clockwise	practice	Guided	1	-0.5	-0.5	7.158058	0.29927	-1.45104	-1.30071	1.13135714252732	-0.957776	-2.192751	-1.313415
Trial1	1	1	noBlindfold	clockwise	practice	Guided	1	-0.5	-0.5	7.178047	0.29855	-1.45108	-1.30071	1.1308486028796	-1.135911	-2.400109	-1.425674
Trial1	1	1	noBlindfold	clockwise	practice	Guided	1	-0.5	-0.5	7.198051	0.29752	-1.45116	-1.30074	1.13014276744594	-1.16459	-2.328168	-1.49386
Trial1	1	1	noBlindfold	clockwise	practice	Guided	1	-0.5	-0.5	7.218056	0.29605	-1.45118	-1.30078	1.12913430356021	-1.355679	-2.336632	-1.623172
Trial1	1	1	noBlindfold	clockwise	practice	Guided	1	-0.5	-0.5	7.23806	0.29425	-1.45119	-1.30083	1.12790140935112	-1.635026	-2.493209	-1.663439
Trial1	1	1	noBlindfold	clockwise	practice	Guided	1	-0.5	-0.5	7.258049	0.28822	-1.45123	-1.30081	1.12364913260193	-1.999583	-2.412804	-1.600621
Trial1	1	1	noBlindfold	clockwise	practice	Guided	1	-0.5	-0.5	7.278053	0.28382	-1.45122	-1.30076	1.12053131342635	-2.169273	-2.345096	-1.49667
Trial1	1	1	noBlindfold	clockwise	practice	Guided	1	-0.5	-0.5	7.298058	0.2783	-1.45118	-1.30073	1.11665544692644	-2.221527	-2.180055	-1.438148
Trial1	1	1	noBlindfold	clockwise	practice	Guided	1	-0.5	-0.5	7.318047	0.27131	-1.4511	-1.30073	1.11179478118961	-2.226252	-2.070029	-1.465585
Trial1	1	1	noBlindfold	clockwise	practice	Guided	1	-0.5	-0.5	7.338051	0.26322	-1.45105	-1.30079	1.10624116972612	-2.337402	-2.141969	-1.513267
Trial1	1	1	noBlindfold	clockwise	practice	Guided	1	-0.5	-0.5	7.358055	0.24261	-1.45111	-1.30084	1.09216031246809	-2.531675	-2.328168	-1.685233
Trial1	1	1	noBlindfold	clockwise	practice	Guided	1	-0.5	-0.5	7.378059	0.23037	-1.45114	-1.30089	1.08391193329849	-2.611636	-2.315473	-1.792397
Trial1	1	1	noBlindfold	clockwise	practice	Guided	1	-0.5	-0.5	7.398048	0.21632	-1.45116	-1.30091	1.07450973735132	-2.465973	-2.281619	-1.842204
Trial1	1	1	noBlindfold	clockwise	practice	Guided	1	-0.5	-0.5	7.418053	0.20141	-1.45114	-1.30089	1.06461294567819	-2.248981	-2.133506	-1.772221
Trial1	1	1	noBlindfold	clockwise	practice	Guided	1	-0.5	-0.5	7.438057	0.18539	-1.45108	-1.30083	1.05408156922106	-2.14994	-2.07426	-1.625348
Trial1	1	1	noBlindfold	clockwise	practice	Guided	1	-0.5	-0.5	7.458061	0.14969	-1.45102	-1.30085	1.03124093961403	-2.23574	-2.099651	-1.709489
Trial1	1	1	noBlindfold	clockwise	practice	Guided	1	-0.5	-0.5	7.47805	0.13066	-1.45104	-1.30088	1.01938252642883	-2.11905	-2.116578	-1.756813
Trial1	1	1	noBlindfold	clockwise	practice	Guided	1	-0.5	-0.5	7.498055	0.1107	-1.45105	-1.30087	1.00714812218646	-2.239735	-2.129274	-1.739487
Trial1	1	1	noBlindfold	clockwise	practice	Guided	1	-0.5	-0.5	7.518059	0.08919799	-1.45105	-1.30085	0.994240942557146	-1.973607	-2.040406	-1.712844
Trial1	1	1	noBlindfold	clockwise	practice	Guided	1	-0.5	-0.5	7.538048	0.06614999	-1.45102	-1.30083	0.980741721897847	-1.832491	-1.934611	-1.650878
Trial1	1	1	noBlindfold	clockwise	practice	Guided	1	-0.5	-0.5	7.558052	0.043663	-1.45098	-1.30079	0.967901957294836	-1.819996	-1.985393	-1.632349
Trial1	1	1	noBlindfold	clockwise	practice	Guided	1	-0.5	-0.5	7.578056	-0.0024902	-1.45098	-1.30077	0.942734673641177	-1.745661	-1.951538	-1.515869
Trial1	1	1	noBlindfold	clockwise	practice	Guided	1	-0.5	-0.5	7.598061	-0.028273	-1.45099	-1.30077	0.929386371181805	-1.808647	-1.934611	-1.509705
Trial1	1	1	noBlindfold	clockwise	practice	Guided	1	-0.5	-0.5	7.61805	-0.052374	-1.45098	-1.30077	0.917388520934026	-1.675841	-1.879598	-1.525711
Trial1	1	1	noBlindfold	clockwise	practice	Guided	1	-0.5	-0.5	7.638054	-0.07766201	-1.45095	-1.30079	0.905336467702162	-1.441738	-1.79073	-1.572514
Trial1	1	1	noBlindfold	clockwise	practice	Guided	1	-0.5	-0.5	7.658058	-0.1292	-1.4509	-1.30076	0.882445051756466	-1.322392	-1.896525	-1.497606
Trial1	1	1	noBlindfold	clockwise	practice	Guided	1	-0.5	-0.5	7.678047	-0.1561	-1.45093	-1.3007	0.871428491256821	-1.386274	-1.875366	-1.310835
Trial1	1	1	noBlindfold	clockwise	practice	Guided	1	-0.5	-0.5	7.698051	-0.18245	-1.45094	-1.30073	0.861398004197367	-1.462482	-1.761107	-1.476897
Trial1	1	1	noBlindfold	clockwise	practice	Guided	1	-0.5	-0.5	7.718056	-0.20991	-1.4509	-1.30077	0.851695296184915	-1.479034	-1.83728	-1.558701
Trial1	1	1	noBlindfold	clockwise	practice	Guided	1	-0.5	-0.5	7.73806	-0.23685	-1.4509	-1.30076	0.842890588947779	-1.350801	-1.710326	-1.540796
Trial1	1	1	noBlindfold	clockwise	practice	Guided	1	-0.5	-0.5	7.758049	-0.29222	-1.45086	-1.30069	0.827210429020098	-1.234427	-1.807657	-1.338126
Trial1	1	1	noBlindfold	clockwise	practice	Guided	1	-0.5	-0.5	7.778053	-0.31971	-1.45089	-1.30064	0.820688044881072	-1.212254	-1.765339	-1.322031
Trial1	1	1	noBlindfold	clockwise	practice	Guided	1	-0.5	-0.5	7.798058	-0.3481	-1.45089	-1.30064	0.814922080183897	-1.237174	-1.714557	-1.262926
Trial1	1	1	noBlindfold	clockwise	practice	Guided	1	-0.5	-0.5	7.818047	-0.37576	-1.45087	-1.30067	0.810251853581313	-1.24911	-1.710326	-1.399648
Trial1	1	1	noBlindfold	clockwise	practice	Guided	1	-0.5	-0.5	7.838051	-0.40355	-1.45087	-1.30066	0.806448542591605	-1.182377	-1.727253	-1.38208
Trial1	1	1	noBlindfold	clockwise	practice	Guided	1	-0.5	-0.5	7.858055	-0.46012	-1.45087	-1.30063	0.801622585337781	-0.884327	-1.786498	-1.235046
Trial1	1	1	noBlindfold	clockwise	practice	Guided	1	-0.5	-0.5	7.878059	-0.4878	-1.4509	-1.30064	0.800732932205969	-0.715522	-1.811889	-1.316796
Trial1	1	1	noBlindfold	clockwise	practice	Guided	1	-0.5	-0.5	7.898048	-0.51511	-1.45092	-1.30067	0.800812590990731	-0.596292	-1.83728	-1.297401
Trial1	1	1	noBlindfold	clockwise	practice	Free	1	-0.5	-0.5	0	-0.57887	-1.45066	-1.30061	0.8044855210459	-3.840541	-1.367664	-1.275022
Trial1	1	1	noBlindfold	clockwise	practice	Free	1	-0.5	-0.5	0.003860474	-0.57977	-1.45066	-1.30067	0.804633917543767	-4.110752	-1.439605	-1.358383
Trial1	1	1	noBlindfold	clockwise	practice	Free	1	-0.5	-0.5	0.02384949	-0.58207	-1.45068	-1.30067	0.804865191857542	-4.391127	-1.40575	-1.452715
Trial1	1	1	noBlindfold	clockwise	practice	Free	1	-0.5	-0.5	0.04385376	-0.58495	-1.45069	-1.30265	0.807132876004966	-4.423774	-1.40575	-1.073714
Trial1	1	1	noBlindfold	clockwise	practice	Free	1	-0.5	-0.5	0.06385803	-0.59139	-1.45068	-1.30498	0.810151219681859	-4.048095	-1.164538	-1.104443
Trial1	1	1	noBlindfold	clockwise	practice	Free	1	-0.5	-0.5	0.08384705	-0.60096	-1.45063	-1.30831	0.814590714737617	-3.265582	-1.363432	-1.254888
Trial1	1	1	noBlindfold	clockwise	practice	Free	1	-0.5	-0.5	0.1038513	-0.61301	-1.4507	-1.31865	0.826413390525553	-2.715817	-1.75699	-1.462401
Trial1	1	1	noBlindfold	clockwise	practice	Free	1	-0.5	-0.5	0.1238556	-0.64283	-1.45103	-1.32565	0.837913178014128	-2.511893	-2.142084	-1.811724
Trial1	1	1	noBlindfold	clockwise	practice	Free	1	-0.5	-0.5	0.1438599	-0.65987	-1.4511	-1.3338	0.848988090196821	-2.449753	-2.197097	-1.714931
Trial1	1	1	noBlindfold	clockwise	practice	Free	1	-0.5	-0.5	0.1638489	-0.6784	-1.45107	-1.3338	0.852671651046325	-2.361014	-1.833162	-1.432197
Trial1	1	1	noBlindfold	clockwise	practice	Free	1	-0.5	-0.5	0.1838531	-0.69902	-1.45092	-1.35314	0.876046131928843	-2.375942	-1.49885	-1.119743
Trial1	1	1	noBlindfold	clockwise	practice	Free	1	-0.5	-0.5	0.2038574	-0.7205	-1.45075	-1.37505	0.902403822765547	-2.203581	-1.253406	-0.965822
Trial1	1	1	noBlindfold	clockwise	practice	Free	1	-0.5	-0.5	0.2238617	-0.76824	-1.45064	-1.38661	0.926299122016356	-2.04899	-1.494618	-0.787685
Trial1	1	1	noBlindfold	clockwise	practice	Free	1	-0.5	-0.5	0.2438507	-0.79352	-1.45072	-1.39858	0.945304249932569	-1.925752	-1.579254	-0.94226
Trial1	1	1	noBlindfold	clockwise	practice	Free	1	-0.5	-0.5	0.263855	-0.81971	-1.45077	-1.41126	0.965717079324919	-1.64105	-1.642731	-0.722886
Trial1	1	1	noBlindfold	clockwise	practice	Free	1	-0.5	-0.5	0.2838593	-0.84738	-1.45081	-1.42382	0.986973313068739	-1.288547	-1.761222	-0.677226
Trial1	1	1	noBlindfold	clockwise	practice	Free	1	-0.5	-0.5	0.3038483	-0.87456	-1.45084	-1.44989	1.02107112281644	-0.886823	-1.566559	-0.733304
Trial1	1	1	noBlindfold	clockwise	practice	Free	1	-0.5	-0.5	0.3238525	-0.92944	-1.45083	-1.46296	1.0543769264052	-0.44158	-1.714672	-0.514603
Trial1	1	1	noBlindfold	clockwise	practice	Free	1	-0.5	-0.5	0.3438568	-0.95597	-1.45088	-1.47661	1.0778105660994	-0.405874	-1.769685	-0.626048
Trial1	1	1	noBlindfold	clockwise	practice	Free	1	-0.5	-0.5	0.3638611	-0.98201	-1.45091	-1.4899	1.10101583948412	-0.392979	-1.943189	-0.54618
Trial1	1	1	noBlindfold	clockwise	practice	Free	1	-0.5	-0.5	0.3838501	-1.00833	-1.45093	-1.50307	1.12452158483787	-0.193383	-1.727367	-0.340328
Trial1	1	1	noBlindfold	clockwise	practice	Free	1	-0.5	-0.5	0.4038544	-1.03332	-1.45086	-1.52892	1.15892467498326	-0.258527	-1.426909	-0.16404
Trial1	1	1	noBlindfold	clockwise	practice	Free	1	-0.5	-0.5	0.4238586	-1.0824	-1.45068	-1.54114	1.19296359347852	-0.019872	-1.418446	0.0024641
Trial1	1	1	noBlindfold	clockwise	practice	Free	1	-0.5	-0.5	0.4438477	-1.10558	-1.45072	-1.55331	1.21498530053647	0.149727	-1.600413	0.024316
Trial1	1	1	noBlindfold	clockwise	practice	Free	1	-0.5	-0.5	0.4638519	-1.12864	-1.45078	-1.56468	1.23641903650017	0.11135	-1.604645	0.067873
Trial1	1	1	noBlindfold	clockwise	practice	Free	1	-0.5	-0.5	0.4838562	-1.15023	-1.45078	-1.57555	1.25682410654218	0.070024	-1.494618	0.050008
Trial1	1	1	noBlindfold	clockwise	practice	Free	1	-0.5	-0.5	0.5038605	-1.17106	-1.45074	-1.59557	1.28475485340922	0.215359	-1.439605	0.446394
Trial1	1	1	noBlindfold	clockwise	practice	Free	1	-0.5	-0.5	0.5238495	-1.21055	-1.45068	-1.60432	1.31316554183453	0.449995	-1.409982	0.548504
Trial1	1	1	noBlindfold	clockwise	practice	Free	1	-0.5	-0.5	0.5438538	-1.22906	-1.45066	-1.61234	1.32997325912931	0.370162	-1.206856	0.437218
Trial1	1	1	noBlindfold	clockwise	practice	Free	1	-0.5	-0.5	0.563858	-1.24553	-1.45064	-1.61973	1.34521755045557	0.47448	-1.329578	0.628048
Trial1	1	1	noBlindfold	clockwise	practice	Free	1	-0.5	-0.5	0.583847	-1.26202	-1.45063	-1.62606	1.35966378634273	0.319867	-1.189929	0.640211
Trial1	1	1	noBlindfold	clockwise	practice	Free	1	-0.5	-0.5	0.6038513	-1.27764	-1.45061	-1.63623	1.37685966638744	0.244802	-1.113756	0.669437
Trial1	1	1	noBlindfold	clockwise	practice	Free	1	-0.5	-0.5	0.6238556	-1.3059	-1.45054	-1.63997	1.39606820806538	0.342631	-1.105293	0.831199
Trial1	1	1	noBlindfold	clockwise	practice	Free	1	-0.5	-0.5	0.6438599	-1.31925	-1.45054	-1.64257	1.40592915538959	0.615705	-1.096829	0.992525
Trial1	1	1	noBlindfold	clockwise	practice	Free	1	-0.5	-0.5	0.6638489	-1.33085	-1.45053	-1.64436	1.41416810091336	0.704027	-1.02912	0.946647
Trial1	1	1	noBlindfold	clockwise	practice	Free	1	-0.5	-0.5	0.6838531	-1.34177	-1.45051	-1.64519	1.42127997192863	0.827321	-1.012193	0.894392
Trial1	1	1	noBlindfold	clockwise	practice	Free	1	-0.5	-0.5	0.7038574	-1.35177	-1.45053	-1.64466	1.42680016586256	1.098626	-1.185697	0.837039
Trial1	1	1	noBlindfold	clockwise	practice	Free	1	-0.5	-0.5	0.7238617	-1.36689	-1.45065	-1.64348	1.43493729885958	1.532389	-1.350737	0.723332
Trial1	1	1	noBlindfold	clockwise	practice	Free	1	-0.5	-0.5	0.7438507	-1.37173	-1.45066	-1.64164	1.43640355867274	1.582872	-1.177233	0.849971
Trial1	1	1	noBlindfold	clockwise	practice	Free	1	-0.5	-0.5	0.763855	-1.37478	-1.45061	-1.63953	1.43658230065591	1.612459	-1.07567	0.634886
Trial1	1	1	noBlindfold	clockwise	practice	Free	1	-0.5	-0.5	0.7838593	-1.37618	-1.45056	-1.63735	1.43570773306381	1.528074	-1.215319	0.291297
Trial1	1	1	noBlindfold	clockwise	practice	Free	1	-0.5	-0.5	0.8038483	-1.37604	-1.45062	-1.63197	1.43136367473844	1.538835	-1.426909	0.827036
Trial1	1	1	noBlindfold	clockwise	practice	Free	1	-0.5	-0.5	0.8238525	-1.37187	-1.45055	-1.62866	1.42619447539908	1.359589	-0.978339	0.595398
Trial1	1	1	noBlindfold	clockwise	practice	Free	1	-0.5	-0.5	0.8438568	-1.36806	-1.45051	-1.62503	1.42099287248479	0.980855	-1.24071	0.544226
Trial1	1	1	noBlindfold	clockwise	practice	Free	1	-0.5	-0.5	0.8638611	-1.36373	-1.45057	-1.62117	1.41529209016115	0.646388	-1.07567	0.672864
Trial1	1	1	noBlindfold	clockwise	practice	Free	1	-0.5	-0.5	0.8838501	-1.35897	-1.45051	-1.61695	1.40904461111229	0.299575	-0.737126	0.581491
Trial1	1	1	noBlindfold	clockwise	practice	Free	1	-0.5	-0.5	0.9038544	-1.35413	-1.4504	-1.60725	1.39840645564465	0.227155	-0.724431	0.735268
Trial1	1	1	noBlindfold	clockwise	practice	Free	1	-0.5	-0.5	0.9238586	-1.34471	-1.45034	-1.60196	1.38847072409883	0.019585	-0.55939	0.563105
Trial1	1	1	noBlindfold	clockwise	practice	Free	1	-0.5	-0.5	0.9438477	-1.34014	-1.45031	-1.59636	1.38124604461696	-0.01715	-0.656698	0.634662
Trial1	1	1	noBlindfold	clockwise	practice	Free	1	-0.5	-0.5	0.9638519	-1.33582	-1.45028	-1.59033	1.37383205817352	-0.207191	-0.466233	0.498492
Trial1	1	1	noBlindfold	clockwise	practice	Free	1	-0.5	-0.5	0.9838562	-1.33172	-1.45026	-1.58415	1.36643321634262	-0.405325	-0.343434	0.590581
Trial1	1	1	noBlindfold	clockwise	practice	Free	1	-0.5	-0.5	1.00386	-1.32823	-1.4502	-1.57083	1.35375111786672	-0.648785	-0.191001	0.61876
Trial1	1	1	noBlindfold	clockwise	practice	Free	1	-0.5	-0.5	1.023849	-1.32342	-1.45	-1.56377	1.34522381419942	-0.936843	0.096785	0.173811
Trial1	1	1	noBlindfold	clockwise	practice	Free	1	-0.5	-0.5	1.043854	-1.32229	-1.44994	-1.55693	1.33912720162758	-0.977822	0.050215	0.238314
Trial1	1	1	noBlindfold	clockwise	practice	Free	1	-0.5	-0.5	1.063858	-1.32213	-1.44994	-1.54989	1.3334792004368	-1.189552	0.160212	0.19014
Trial1	1	1	noBlindfold	clockwise	practice	Free	1	-0.5	-0.5	1.083847	-1.32313	-1.44993	-1.54312	1.32877477617474	-1.304757	0.105157	0.074264
Trial1	1	1	noBlindfold	clockwise	practice	Free	1	-0.5	-0.5	1.103851	-1.32525	-1.44994	-1.53003	1.31984818840287	-1.187748	-0.013355	-0.082121
Trial1	1	1	noBlindfold	clockwise	practice	Free	1	-0.5	-0.5	1.123856	-1.33231	-1.45003	-1.52412	1.31968238269005	-0.855649	-0.051426	-0.348312
Trial1	1	1	noBlindfold	clockwise	practice	Free	1	-0.5	-0.5	1.14386	-1.33708	-1.45006	-1.5186	1.31842666198885	-0.89519	-0.085246	-0.238209
Trial1	1	1	noBlindfold	clockwise	practice	Free	1	-0.5	-0.5	1.163849	-1.34223	-1.45005	-1.51323	1.31756841013403	-0.947033	0.0078687	-0.147048
Trial1	1	1	noBlindfold	clockwise	practice	Free	1	-0.5	-0.5	1.183853	-1.34841	-1.45	-1.50832	1.31776648660619	-0.800696	0.109419	-0.262043
Trial1	1	1	noBlindfold	clockwise	practice	Free	1	-0.5	-0.5	1.203857	-1.3552	-1.44994	-1.49914	1.31516071771515	-0.729168	0.083997	-0.214393
Trial1	1	1	noBlindfold	clockwise	practice	Free	1	-0.5	-0.5	1.223862	-1.3695	-1.44992	-1.49495	1.32134625870687	-0.357862	0.177017	-0.109938
Trial1	1	1	noBlindfold	clockwise	practice	Free	1	-0.5	-0.5	1.243851	-1.37732	-1.44991	-1.49082	1.32341030832559	-0.123304	0.105028	-0.088625
Trial1	1	1	noBlindfold	clockwise	practice	Free	1	-0.5	-0.5	1.263855	-1.38489	-1.44994	-1.48708	1.32565347084652	0.011972	-0.00077911	-0.237386
Trial1	1	1	noBlindfold	clockwise	practice	Free	1	-0.5	-0.5	1.283859	-1.39252	-1.45001	-1.4836	1.32817960970507	0.072955	-0.081169	-0.240535
Trial1	1	1	noBlindfold	clockwise	practice	Free	1	-0.5	-0.5	1.303848	-1.3997	-1.45006	-1.47715	1.32826285913526	0.099473	-0.123456	-0.129868
Trial1	1	1	noBlindfold	clockwise	practice	Free	1	-0.5	-0.5	1.323853	-1.41336	-1.45006	-1.47429	1.33546520031519	0.301338	-0.224958	-0.138336
Trial1	1	1	noBlindfold	clockwise	practice	Free	1	-0.5	-0.5	1.343857	-1.41948	-1.4501	-1.47158	1.33768873809354	0.365465	-0.309522	-0.133682
Trial1	1	1	noBlindfold	clockwise	practice	Free	1	-0.5	-0.5	1.363861	-1.42527	-1.45014	-1.4692	1.3399525885353	0.204053	-0.237503	-0.17155
Trial1	1	1	noBlindfold	clockwise	practice	Free	1	-0.5	-0.5	1.38385	-1.43048	-1.45012	-1.46693	1.34191904487502	0.163284	-0.152814	-0.099739
Trial1	1	1	noBlindfold	clockwise	practice	Free	1	-0.5	-0.5	1.403854	-1.43538	-1.45008	-1.46318	1.34262859668202	0.204095	-0.144315	-0.19323
Trial1	1	1	noBlindfold	clockwise	practice	Free	1	-0.5	-0.5	1.423859	-1.44433	-1.4501	-1.46165	1.34778710483262	0.214867	-0.258459	-0.182695
Trial1	1	1	noBlindfold	clockwise	practice	Free	1	-0.5	-0.5	1.443848	-1.4482	-1.45013	-1.46029	1.3495332578593	0.367814	-0.343012	-0.07134
Trial1	1	1	noBlindfold	clockwise	practice	Free	1	-0.5	-0.5	1.463852	-1.45162	-1.45016	-1.45911	1.35110043903402	0.394491	-0.342921	-0.16656
Trial1	1	1	noBlindfold	clockwise	practice	Free	1	-0.5	-0.5	1.483856	-1.45464	-1.45018	-1.45824	1.3526128595519	0.365579	-0.43591	-0.220965
Trial1	1	1	noBlindfold	clockwise	practice	Free	1	-0.5	-0.5	1.50386	-1.45712	-1.45021	-1.45753	1.35386208803238	0.373862	-0.461173	-0.316829
Trial1	1	1	noBlindfold	clockwise	practice	Free	1	-0.5	-0.5	1.523849	-1.46058	-1.4502	-1.45776	1.35647266520949	0.060967	-0.393245	-0.430967
Trial1	1	1	noBlindfold	clockwise	practice	Free	1	-0.5	-0.5	1.543854	-1.46202	-1.45019	-1.45829	1.35786679873016	-0.046976	-0.359283	-0.379726
Trial1	1	1	noBlindfold	clockwise	practice	Free	1	-0.5	-0.5	1.563858	-1.46334	-1.45018	-1.45887	1.35921146975533	-0.124244	-0.354953	-0.103375
Trial1	1	1	noBlindfold	clockwise	practice	Free	1	-0.5	-0.5	1.583847	-1.4647	-1.45016	-1.45944	1.36057750912492	-0.204566	-0.164446	-0.027642
Trial1	1	1	noBlindfold	clockwise	practice	Free	1	-0.5	-0.5	1.603851	-1.46611	-1.4501	-1.46112	1.36276188610312	-0.143829	-0.253275	-0.249236
Trial1	1	1	noBlindfold	clockwise	practice	Free	1	-0.5	-0.5	1.623856	-1.46894	-1.45021	-1.46206	1.3654318565273	0.118068	-0.456179	-0.116634
Trial1	1	1	noBlindfold	clockwise	practice	Free	1	-0.5	-0.5	1.64386	-1.47013	-1.45022	-1.46302	1.36695267268184	0.08157	-0.316424	-0.186479
Trial1	1	1	noBlindfold	clockwise	practice	Free	1	-0.5	-0.5	1.663849	-1.47112	-1.45019	-1.46392	1.36828937553765	0.02645	-0.417882	0.017057
Trial1	1	1	noBlindfold	clockwise	practice	Free	1	-0.5	-0.5	1.683853	-1.47195	-1.4502	-1.4648	1.36949826082745	0.122334	-0.366989	-0.117457
Trial1	1	1	noBlindfold	clockwise	practice	Free	1	-0.5	-0.5	1.703857	-1.47261	-1.4502	-1.46596	1.37078407391024	0.232532	-0.375341	0.096218
Trial1	1	1	noBlindfold	clockwise	practice	Free	1	-0.5	-0.5	1.723862	-1.47316	-1.45018	-1.46619	1.37133639846605	0.286068	-0.396299	0.184024
Trial1	1	1	noBlindfold	clockwise	practice	Free	1	-0.5	-0.5	1.743851	-1.47305	-1.45019	-1.46604	1.37115265749908	0.45358	-0.408882	0.343489
Trial1	1	1	noBlindfold	clockwise	practice	Free	1	-0.5	-0.5	1.763855	-1.47267	-1.4502	-1.46534	1.37038971464219	0.644377	-0.391841	0.643968
Trial1	1	1	noBlindfold	clockwise	practice	Free	1	-0.5	-0.5	1.783859	-1.47176	-1.4502	-1.46407	1.36884931872284	0.817121	-0.370568	0.8068
Trial1	1	1	noBlindfold	clockwise	practice	Free	1	-0.5	-0.5	1.803848	-1.47029	-1.45019	-1.45989	1.36486314549958	0.704199	-0.349308	0.465317
Trial1	1	1	noBlindfold	clockwise	practice	Free	1	-0.5	-0.5	1.823853	-1.46593	-1.45021	-1.45616	1.3591403844571	0.482802	-0.040251	1.390418
Trial1	1	1	noBlindfold	clockwise	practice	Free	1	-0.5	-0.5	1.843857	-1.46313	-1.45004	-1.45142	1.35381665627669	0.424758	0.226318	1.308304
Trial1	1	1	noBlindfold	clockwise	practice	Free	1	-0.5	-0.5	1.863861	-1.4601	-1.44989	-1.44559	1.34756534931252	0.337346	-0.027617	1.419665
Trial1	1	1	noBlindfold	clockwise	practice	Free	1	-0.5	-0.5	1.88385	-1.45686	-1.44999	-1.43865	1.34038987982255	0.303676	-0.116449	1.319282
Trial1	1	1	noBlindfold	clockwise	practice	Free	1	-0.5	-0.5	1.903854	-1.45344	-1.45005	-1.42097	1.32560689506958	0.285929	0.065507	1.485393
Trial1	1	1	noBlindfold	clockwise	practice	Free	1	-0.5	-0.5	1.923859	-1.4461	-1.44999	-1.41106	1.31344413002145	0.042744	-0.069905	1.079249
Trial1	1	1	noBlindfold	clockwise	practice	Free	1	-0.5	-0.5	1.943848	-1.44264	-1.45002	-1.40043	1.30358904737221	0.135772	0.018968	1.022569
Trial1	1	1	noBlindfold	clockwise	practice	Free	1	-0.5	-0.5	1.963852	-1.43895	-1.45001	-1.38919	1.29316897618858	0.140568	0.095137	0.931766
Trial1	1	1	noBlindfold	clockwise	practice	Free	1	-0.5	-0.5	1.983856	-1.43534	-1.44998	-1.3775	1.2825238218935	0.141504	0.02741	0.657738
Trial1	1	1	noBlindfold	clockwise	practice	Free	1	-0.5	-0.5	2.00386	-1.43165	-1.44998	-1.36495	1.27126323131285	0.177423	-0.052994	0.866334
Trial1	1	1	noBlindfold	clockwise	practice	Free	1	-0.5	-0.5	2.023849	-1.42774	-1.44998	-1.33934	1.25107683793573	0.060656	0.217808	0.653409
Trial1	1	1	noBlindfold	clockwise	practice	Free	1	-0.5	-0.5	2.043854	-1.4204	-1.44985	-1.32591	1.23663393344602	-0.17333	0.365745	0.76498
Trial1	1	1	noBlindfold	clockwise	practice	Free	1	-0.5	-0.5	2.063858	-1.41697	-1.4498	-1.31163	1.22457228522406	-0.213758	0.403721	0.837794
Trial1	1	1	noBlindfold	clockwise	practice	Free	1	-0.5	-0.5	2.083847	-1.41393	-1.44979	-1.29737	1.21287558726297	-0.249148	0.437462	0.757834
Trial1	1	1	noBlindfold	clockwise	practice	Free	1	-0.5	-0.5	2.103851	-1.41117	-1.44978	-1.2672	1.1911450830737	-0.167449	0.589729	0.944952
Trial1	1	1	noBlindfold	clockwise	practice	Free	1	-0.5	-0.5	2.123856	-1.40631	-1.44974	-1.25179	1.1775338886249	-0.121737	0.488064	0.735153
Trial1	1	1	noBlindfold	clockwise	practice	Free	1	-0.5	-0.5	2.14386	-1.4042	-1.44975	-1.23613	1.16596104352337	-0.156426	0.36103	0.826718
Trial1	1	1	noBlindfold	clockwise	practice	Free	1	-0.5	-0.5	2.163849	-1.40222	-1.44977	-1.21979	1.15416574449744	0.057962	0.534437	0.575551
Trial1	1	1	noBlindfold	clockwise	practice	Free	1	-0.5	-0.5	2.183853	-1.40019	-1.44976	-1.20325	1.14232328804062	0.161956	0.551303	0.713669
Trial1	1	1	noBlindfold	clockwise	practice	Free	1	-0.5	-0.5	2.203857	-1.39807	-1.44975	-1.18698	1.13069501539034	0.075855	0.453912	0.713285
Trial1	1	1	noBlindfold	clockwise	practice	Free	1	-0.5	-0.5	2.223862	-1.39601	-1.44975	-1.15368	1.10911293075071	-0.065903	0.606227	0.659571
Trial1	1	1	noBlindfold	clockwise	practice	Free	1	-0.5	-0.5	2.243851	-1.39241	-1.4497	-1.13615	1.09593900022083	-0.133447	0.59352	0.659383
Trial1	1	1	noBlindfold	clockwise	practice	Free	1	-0.5	-0.5	2.263855	-1.3909	-1.44969	-1.11899	1.08482788364169	-0.065125	0.585056	0.706616
Trial1	1	1	noBlindfold	clockwise	practice	Free	1	-0.5	-0.5	2.283859	-1.38944	-1.4497	-1.10174	1.07386900993512	0.02219	0.551202	0.517414
Trial1	1	1	noBlindfold	clockwise	practice	Free	1	-0.5	-0.5	2.303848	-1.38801	-1.4497	-1.0666	1.05337415635283	0.207657	0.585056	0.661863
Trial1	1	1	noBlindfold	clockwise	practice	Free	1	-0.5	-0.5	2.323853	-1.38479	-1.44973	-1.04932	1.04144403962442	0.293789	0.415691	0.522143
Trial1	1	1	noBlindfold	clockwise	practice	Free	1	-0.5	-0.5	2.343857	-1.38292	-1.44976	-1.03117	1.03038311021347	0.278074	0.415597	0.27971
Trial1	1	1	noBlindfold	clockwise	practice	Free	1	-0.5	-0.5	2.363861	-1.38074	-1.44976	-1.01385	1.01967868222081	0.156839	0.682158	0.055169
Trial1	1	1	noBlindfold	clockwise	practice	Free	1	-0.5	-0.5	2.38385	-1.37853	-1.44969	-0.99834	1.01002859953636	-0.025057	0.749867	0.167945
Trial1	1	1	noBlindfold	clockwise	practice	Free	1	-0.5	-0.5	2.403854	-1.37657	-1.44963	-0.96578	0.992635868667755	-0.022813	0.85143	0.317277
Trial1	1	1	noBlindfold	clockwise	practice	Free	1	-0.5	-0.5	2.423859	-1.37252	-1.44959	-0.95027	0.981852416736232	0.060196	0.690622	0.273532
Trial1	1	1	noBlindfold	clockwise	practice	Free	1	-0.5	-0.5	2.443848	-1.37054	-1.44961	-0.93501	0.97317698175629	0.035247	0.855662	0.22298
Trial1	1	1	noBlindfold	clockwise	practice	Free	1	-0.5	-0.5	2.463852	-1.36859	-1.44958	-0.91953	0.964600452455703	-0.077474	0.787953	0.315086
Trial1	1	1	noBlindfold	clockwise	practice	Free	1	-0.5	-0.5	2.483856	-1.36671	-1.44959	-0.9047	0.956539838648601	0.046728	0.728708	0.277617
Trial1	1	1	noBlindfold	clockwise	practice	Free	1	-0.5	-0.5	2.50386	-1.36481	-1.44962	-0.87531	0.942737459530372	0.081194	0.783722	0.176542
Trial1	1	1	noBlindfold	clockwise	practice	Free	1	-0.5	-0.5	2.523849	-1.36123	-1.44958	-0.86113	0.933880086697803	-0.11982	0.893748	0.306168
Trial1	1	1	noBlindfold	clockwise	practice	Free	1	-0.5	-0.5	2.543854	-1.3597	-1.44955	-0.84705	0.927107188649808	-0.067666	0.923371	0.385659
Trial1	1	1	noBlindfold	clockwise	practice	Free	1	-0.5	-0.5	2.563858	-1.35817	-1.44952	-0.83265	0.920386783397867	0.023261	0.876821	0.431754
Trial1	1	1	noBlindfold	clockwise	practice	Free	1	-0.5	-0.5	2.583847	-1.35669	-1.44954	-0.81888	0.914112720753268	-0.0028861	0.855662	0.231323
Trial1	1	1	noBlindfold	clockwise	practice	Free	1	-0.5	-0.5	2.603851	-1.35528	-1.44956	-0.79142	0.903564802460734	-0.101818	0.99108	0.349442
Trial1	1	1	noBlindfold	clockwise	practice	Free	1	-0.5	-0.5	2.623856	-1.35294	-1.44938	-0.7781399	0.897144701574909	-0.153302	1.329624	0.525415
Trial1	1	1	noBlindfold	clockwise	practice	Free	1	-0.5	-0.5	2.64386	-1.35212	-1.44935	-0.76509	0.892401965389585	-0.18415	1.185743	0.275803
Trial1	1	1	noBlindfold	clockwise	practice	Free	1	-0.5	-0.5	2.663849	-1.35149	-1.44938	-0.7521499	0.888039890685491	-0.190334	1.253451	0.448333
Trial1	1	1	noBlindfold	clockwise	practice	Free	1	-0.5	-0.5	2.683853	-1.35108	-1.44939	-0.7389	0.883974138990904	-0.308403	1.173047	0.509562
Trial1	1	1	noBlindfold	clockwise	practice	Free	1	-0.5	-0.5	2.703857	-1.35093	-1.4494	-0.71308	0.877202901451906	-0.14355	1.287306	0.472298
Trial1	1	1	noBlindfold	clockwise	practice	Free	1	-0.5	-0.5	2.723862	-1.3512	-1.44938	-0.70004	0.874389850900355	-0.175132	1.266147	0.586674
Trial1	1	1	noBlindfold	clockwise	practice	Free	1	-0.5	-0.5	2.743851	-1.35159	-1.44936	-0.68733	0.871950757460886	-0.189127	1.185743	0.628133
Trial1	1	1	noBlindfold	clockwise	practice	Free	1	-0.5	-0.5	2.763855	-1.35207	-1.4494	-0.67459	0.869772904645765	-0.175135	0.995312	0.561147
Trial1	1	1	noBlindfold	clockwise	practice	Free	1	-0.5	-0.5	2.783859	-1.35262	-1.44946	-0.66188	0.867851377626556	-0.051808	0.914907	0.429016
Trial1	1	1	noBlindfold	clockwise	practice	Free	1	-0.5	-0.5	2.803848	-1.35325	-1.44951	-0.64879	0.866125898888091	-0.00011814	1.012239	0.525666
Trial1	1	1	noBlindfold	clockwise	practice	Free	1	-0.5	-0.5	2.823853	-1.35386	-1.44949	-0.62372	0.862776663355822	0.098552	1.024934	0.398779
Trial1	1	1	noBlindfold	clockwise	practice	Free	1	-0.5	-0.5	2.843857	-1.35477	-1.4495	-0.61133	0.861989697744927	0.033052	0.876821	0.351494
Trial1	1	1	noBlindfold	clockwise	practice	Free	1	-0.5	-0.5	2.863861	-1.35512	-1.44956	-0.59864	0.860790311679387	0.04586	0.771026	0.413088
Trial1	1	1	noBlindfold	clockwise	practice	Free	1	-0.5	-0.5	2.88385	-1.35537	-1.4496	-0.58649	0.859731603023849	0.087359	0.834503	0.217957
Trial1	1	1	noBlindfold	clockwise	practice	Free	1	-0.5	-0.5	2.903854	-1.3555	-1.44959	-0.56285	0.857805658004213	0.123227	0.796417	0.238244
Trial1	1	1	noBlindfold	clockwise	practice	Free	1	-0.5	-0.5	2.923859	-1.35532	-1.44956	-0.55137	0.856861334221842	0.25983	0.906444	0.368596
Trial1	1	1	noBlindfold	clockwise	practice	Free	1	-0.5	-0.5	2.943848	-1.35495	-1.44956	-0.53951	0.855862526266431	0.171755	0.787953	0.040358
Trial1	1	1	noBlindfold	clockwise	practice	Free	1	-0.5	-0.5	2.963852	-1.35438	-1.44963	-0.52849	0.854854771844443	0.135075	0.572132	0.215022
Trial1	1	1	noBlindfold	clockwise	practice	Free	1	-0.5	-0.5	2.983856	-1.35376	-1.44966	-0.51753	0.853939953485025	0.119037	0.940298	0.346014
Trial1	1	1	noBlindfold	clockwise	practice	Free	1	-0.5	-0.5	3.00386	-1.35305	-1.44959	-0.49524	0.853063273576422	0.059481	0.766794	0.452654
Trial1	1	1	noBlindfold	clockwise	practice	Free	1	-0.5	-0.5	3.023849	-1.35149	-1.44961	-0.48412	0.851638086529045	0.061492	0.771026	0.679474
Trial1	1	1	noBlindfold	clockwise	practice	Free	1	-0.5	-0.5	3.043854	-1.35065	-1.44964	-0.47246	0.851095761371433	0.152426	0.677927	0.613332
Trial1	1	1	noBlindfold	clockwise	practice	Free	1	-0.5	-0.5	3.063858	-1.34965	-1.44964	-0.46111	0.850539592277048	0.322972	0.754099	0.3846
Trial1	1	1	noBlindfold	clockwise	practice	Free	1	-0.5	-0.5	3.083847	-1.34848	-1.44965	-0.44978	0.849964903180352	0.402952	0.724476	0.41927
Trial1	1	1	noBlindfold	clockwise	practice	Free	1	-0.5	-0.5	3.103851	-1.34691	-1.44961	-0.42706	0.850045169545333	0.353783	0.927603	0.227737
Trial1	1	1	noBlindfold	clockwise	practice	Free	1	-0.5	-0.5	3.123856	-1.34315	-1.44964	-0.41602	0.847322013776706	0.204921	0.68639	0.16852
Trial1	1	1	noBlindfold	clockwise	practice	Free	1	-0.5	-0.5	3.14386	-1.34098	-1.44968	-0.40504	0.84632419655125	0.038187	0.504423	0.327777
Trial1	1	1	noBlindfold	clockwise	practice	Free	1	-0.5	-0.5	3.163849	-1.33882	-1.44971	-0.39342	0.845563867479187	-0.154299	0.707533	0.36368
Trial1	1	1	noBlindfold	clockwise	practice	Free	1	-0.5	-0.5	3.183853	-1.33683	-1.44965	-0.38267	0.84501515260531	-0.074087	0.830255	0.70296
Trial1	1	1	noBlindfold	clockwise	practice	Free	1	-0.5	-0.5	3.203857	-1.33511	-1.4496	-0.36015	0.846738948014127	-0.0077317	0.809096	0.661404
Trial1	1	1	noBlindfold	clockwise	practice	Free	1	-0.5	-0.5	3.223862	-1.3318	-1.44965	-0.34815	0.845547064743034	0.10063	0.682142	0.558939
Trial1	1	1	noBlindfold	clockwise	practice	Free	1	-0.5	-0.5	3.243851	-1.33012	-1.44964	-0.33679	0.846012208091519	-0.0045222	0.851414	0.490766
Trial1	1	1	noBlindfold	clockwise	practice	Free	1	-0.5	-0.5	3.263855	-1.32852	-1.44962	-0.32563	0.846670173583679	0.168452	0.593274	0.664715
Trial1	1	1	noBlindfold	clockwise	practice	Free	1	-0.5	-0.5	3.283859	-1.32688	-1.44964	-0.31372	0.84760293842947	0.146482	0.826023	0.321675
Trial1	1	1	noBlindfold	clockwise	practice	Free	1	-0.5	-0.5	3.303848	-1.32503	-1.44962	-0.29102	0.851085944380928	0.164507	0.732924	0.500131
Trial1	1	1	noBlindfold	clockwise	practice	Free	1	-0.5	-0.5	3.323853	-1.32128	-1.44958	-0.27992	0.850256457714398	0.071203	0.872573	0.0068429
Trial1	1	1	noBlindfold	clockwise	practice	Free	1	-0.5	-0.5	3.343857	-1.31936	-1.44956	-0.26961	0.851134761803028	-0.067992	0.978368	-0.071179
Trial1	1	1	noBlindfold	clockwise	practice	Free	1	-0.5	-0.5	3.363861	-1.31752	-1.44952	-0.25955	0.852147397468755	-0.0044611	0.847182	-0.050176
Trial1	1	1	noBlindfold	clockwise	practice	Free	1	-0.5	-0.5	3.38385	-1.3158	-1.44955	-0.25044	0.85311766703772	0.114281	0.81756	-0.276293
Trial1	1	1	noBlindfold	clockwise	practice	Free	1	-0.5	-0.5	3.403854	-1.31406	-1.44957	-0.23427	0.856332919339181	0.11614	0.81756	-0.427362
Trial1	1	1	noBlindfold	clockwise	practice	Free	1	-0.5	-0.5	3.423859	-1.31043	-1.44963	-0.22753	0.855006880242055	0.085899	0.906427	-0.617648
Trial1	1	1	noBlindfold	clockwise	practice	Free	1	-0.5	-0.5	3.443848	-1.3086	-1.44958	-0.22177	0.855129122771804	0.147719	0.847182	-0.708523
Trial1	1	1	noBlindfold	clockwise	practice	Free	1	-0.5	-0.5	3.463852	-1.30669	-1.44956	-0.21678	0.854963323502279	0.052703	0.906427	-0.641295
Trial1	1	1	noBlindfold	clockwise	practice	Free	1	-0.5	-0.5	3.483856	-1.30495	-1.44952	-0.2127	0.854684616598197	-0.128583	1.067236	-0.465787
Trial1	1	1	noBlindfold	clockwise	practice	Free	1	-0.5	-0.5	3.50386	-1.30337	-1.44948	-0.20646	0.855318120538379	-0.265302	1.079931	-0.38116
Trial1	1	1	noBlindfold	clockwise	practice	Free	1	-0.5	-0.5	3.523849	-1.3011	-1.44948	-0.20442	0.853890374271064	0.0090639	0.999527	-0.374188
Trial1	1	1	noBlindfold	clockwise	practice	Free	1	-0.5	-0.5	3.543854	-1.3002	-1.44949	-0.20292	0.853566951324362	0.064021	0.923355	-0.43437
Trial1	1	1	noBlindfold	clockwise	practice	Free	1	-0.5	-0.5	3.563858	-1.29933	-1.44953	-0.20204	0.853058382079898	0.074387	0.787937	-0.366183
Trial1	1	1	noBlindfold	clockwise	practice	Free	1	-0.5	-0.5	3.583847	-1.29855	-1.44958	-0.20164	0.852467595290939	0.123206	0.851414	-0.397126
Trial1	1	1	noBlindfold	clockwise	practice	Free	1	-0.5	-0.5	3.603851	-1.29784	-1.44957	-0.20177	0.851756891120006	0.055111	0.897964	-0.306132
Trial1	1	1	noBlindfold	clockwise	practice	Free	1	-0.5	-0.5	3.623856	-1.297	-1.44952	-0.20193	0.850914104672133	0.078313	0.948745	-0.183117
Trial1	1	1	noBlindfold	clockwise	practice	Free	1	-0.5	-0.5	3.64386	-1.29682	-1.44953	-0.20207	0.850696456254666	0.117495	0.881037	-0.160694
Trial1	1	1	noBlindfold	clockwise	practice	Free	1	-0.5	-0.5	3.663849	-1.29671	-1.44956	-0.20222	0.850540869519533	0.171506	0.847182	-0.205829
Trial1	1	1	noBlindfold	clockwise	practice	Free	1	-0.5	-0.5	3.683853	-1.29659	-1.44957	-0.20238	0.850372415311588	0.21416	0.830255	-0.218992
Trial1	1	1	noBlindfold	clockwise	practice	Free	1	-0.5	-0.5	3.703857	-1.29643	-1.44958	-0.20271	0.850106984060685	0.322877	0.864109	-0.19879
Trial1	1	1	noBlindfold	clockwise	practice	Free	1	-0.5	-0.5	3.723862	-1.29568	-1.44957	-0.20285	0.849355448523052	0.448485	0.859878	-0.031923
Trial1	1	1	noBlindfold	clockwise	practice	Free	1	-0.5	-0.5	3.743851	-1.29502	-1.44957	-0.20299	0.848688228552174	0.460622	0.902196	-0.06017
Trial1	1	1	noBlindfold	clockwise	practice	Free	1	-0.5	-0.5	3.763855	-1.29421	-1.44957	-0.2032	0.847855941449203	0.461627	0.838719	-0.141845
Trial1	1	1	noBlindfold	clockwise	practice	Free	1	-0.5	-0.5	3.783859	-1.29314	-1.44958	-0.20342	0.846776736971735	0.476134	0.826023	-0.071845
Trial1	1	1	noBlindfold	clockwise	practice	Free	1	-0.5	-0.5	3.803848	-1.29189	-1.44959	-0.20398	0.84540975450304	0.610229	0.809096	-0.08443
Trial1	1	1	noBlindfold	clockwise	practice	Free	1	-0.5	-0.5	3.823853	-1.28832	-1.44959	-0.20428	0.841961194060534	0.768577	0.775242	-0.042239
Trial1	1	1	noBlindfold	clockwise	practice	Free	1	-0.5	-0.5	3.843857	-1.28573	-1.4496	-0.20457	0.839434647420489	0.898357	0.775242	-0.051739
Trial1	1	1	noBlindfold	clockwise	practice	Free	1	-0.5	-0.5	3.863861	-1.28265	-1.44962	-0.20482	0.836464130230935	0.938038	0.728692	0.030498
Trial1	1	1	noBlindfold	clockwise	practice	Free	1	-0.5	-0.5	3.88385	-1.27898	-1.44962	-0.20504	0.832953231867973	0.844167	0.813328	-0.0054013
Trial1	1	1	noBlindfold	clockwise	practice	Free	1	-0.5	-0.5	3.903854	-1.27466	-1.4496	-0.20512	0.828886079860527	0.780087	0.792169	0.06293
Trial1	1	1	noBlindfold	clockwise	practice	Free	1	-0.5	-0.5	3.923859	-1.26475	-1.44957	-0.20489	0.819714878301899	0.799074	0.961441	0.19953
Trial1	1	1	noBlindfold	clockwise	practice	Free	1	-0.5	-0.5	3.943848	-1.25939	-1.44955	-0.20452	0.814850658735331	0.851942	0.81756	0.111184
Trial1	1	1	noBlindfold	clockwise	practice	Free	1	-0.5	-0.5	3.963852	-1.25305	-1.44958	-0.204	0.809135495613408	0.919784	0.910659	0.178952
Trial1	1	1	noBlindfold	clockwise	practice	Free	1	-0.5	-0.5	3.983856	-1.24674	-1.44956	-0.2033	0.803524419976088	0.967083	0.902196	0.316214
Trial1	1	1	noBlindfold	clockwise	practice	Free	1	-0.5	-0.5	4.00386	-1.23973	-1.44955	-0.20163	0.797637218754097	0.891764	0.8895	0.169395
Trial1	1	1	noBlindfold	clockwise	practice	Free	1	-0.5	-0.5	4.023849	-1.22386	-1.44952	-0.20079	0.783262381785315	0.872596	0.969904	0.076665
Trial1	1	1	noBlindfold	clockwise	practice	Free	1	-0.5	-0.5	4.043854	-1.21552	-1.4495	-0.19997	0.775878148878846	0.956584	1.05454	0.044069
Trial1	1	1	noBlindfold	clockwise	practice	Free	1	-0.5	-0.5	4.063858	-1.2067	-1.44949	-0.19916	0.768068716116628	1.015603	0.940282	-0.00044915
Trial1	1	1	noBlindfold	clockwise	practice	Free	1	-0.5	-0.5	4.083847	-1.19704	-1.44952	-0.19848	0.759459684721183	1.076694	0.919123	-0.104926
Trial1	1	1	noBlindfold	clockwise	practice	Free	1	-0.5	-0.5	4.103851	-1.18709	-1.44953	-0.1979	0.750571095831037	1.079252	0.927586	-0.138049
Trial1	1	1	noBlindfold	clockwise	practice	Free	1	-0.5	-0.5	4.123856	-1.17627	-1.44953	-0.19708	0.741013933398008	1.00785	0.999527	-0.081679
Trial1	1	1	noBlindfold	clockwise	practice	Free	1	-0.5	-0.5	4.14386	-1.15427	-1.44951	-0.1969	0.721067899049527	0.844019	1.020686	-0.208185
Trial1	1	1	noBlindfold	clockwise	practice	Free	1	-0.5	-0.5	4.163849	-1.14186	-1.44951	-0.19683	0.70985654633672	0.727612	1.024918	-0.103889
Trial1	1	1	noBlindfold	clockwise	practice	Free	1	-0.5	-0.5	4.183853	-1.12989	-1.44949	-0.19686	0.699038788181463	0.688259	1.075699	-0.122418
Trial1	1	1	noBlindfold	clockwise	practice	Free	1	-0.5	-0.5	4.203857	-1.11771	-1.44947	-0.19719	0.687938604223052	0.695007	1.10109	-0.133578
Trial1	1	1	noBlindfold	clockwise	practice	Free	1	-0.5	-0.5	4.223862	-1.09235	-1.44948	-0.1975	0.665120121846695	0.835758	1.024918	-0.068545
Trial1	1	1	noBlindfold	clockwise	practice	Free	1	-0.5	-0.5	4.243851	-1.07983	-1.44948	-0.19798	0.653772877901433	0.93168	1.046077	-0.123747
Trial1	1	1	noBlindfold	clockwise	practice	Free	1	-0.5	-0.5	4.263855	-1.06576	-1.44948	-0.19858	0.641044776544631	0.9343	1.012222	-0.160481
Trial1	1	1	noBlindfold	clockwise	practice	Free	1	-0.5	-0.5	4.283859	-1.05255	-1.44948	-0.19932	0.629062728748209	0.954464	1.067236	-0.211955
Trial1	1	1	noBlindfold	clockwise	practice	Free	1	-0.5	-0.5	4.303848	-1.03814	-1.44947	-0.20104	0.615606754384616	0.953724	1.126481	-0.125428
Trial1	1	1	noBlindfold	clockwise	practice	Free	1	-0.5	-0.5	4.323853	-1.00854	-1.44941	-0.20201	0.589415822705945	1.028623	1.232276	-0.118064
Trial1	1	1	noBlindfold	clockwise	practice	Free	1	-0.5	-0.5	4.343857	-0.99289	-1.44939	-0.20293	0.575492088711042	1.060565	1.236508	-0.076097
Trial1	1	1	noBlindfold	clockwise	practice	Free	1	-0.5	-0.5	4.363861	-0.97731	-1.44939	-0.2039	0.561693904456177	1.028387	1.168799	-0.021679
Trial1	1	1	noBlindfold	clockwise	practice	Free	1	-0.5	-0.5	4.38385	-0.9619	-1.44939	-0.20484	0.548152377628818	0.855421	1.278826	-0.060258
Trial1	1	1	noBlindfold	clockwise	practice	Free	1	-0.5	-0.5	4.403854	-0.94529	-1.44938	-0.20669	0.533210996647592	0.863773	1.338071	-0.033791
Trial1	1	1	noBlindfold	clockwise	practice	Free	1	-0.5	-0.5	4.423859	-0.91207	-1.44929	-0.20745	0.505358453446223	0.794853	1.532734	0.112398
Trial1	1	1	noBlindfold	clockwise	practice	Free	1	-0.5	-0.5	4.443848	-0.89555	-1.44925	-0.20804	0.491630404509228	0.719061	1.47772	0.12115
Trial1	1	1	noBlindfold	clockwise	practice	Free	1	-0.5	-0.5	4.463852	-0.87899	-1.44927	-0.2086	0.478066288515259	0.766847	1.329607	0.018579
Trial1	1	1	noBlindfold	clockwise	practice	Free	1	-0.5	-0.5	4.483856	-0.8618801	-1.44932	-0.20918	0.46425580730338	0.64004	1.333839	-0.050788
Trial1	1	1	noBlindfold	clockwise	practice	Free	1	-0.5	-0.5	4.50386	-0.84474	-1.44933	-0.20978	0.450636542402033	0.601626	1.448098	-0.035342
Trial1	1	1	noBlindfold	clockwise	practice	Free	1	-0.5	-0.5	4.523849	-0.82864	-1.44929	-0.21089	0.437708607966248	0.676226	1.579284	0.019817
Trial1	1	1	noBlindfold	clockwise	practice	Free	1	-0.5	-0.5	4.543854	-0.79488	-1.44922	-0.21144	0.412578598992225	0.992969	1.465025	-0.059599
Trial1	1	1	noBlindfold	clockwise	practice	Free	1	-0.5	-0.5	4.563858	-0.77797	-1.44927	-0.21196	0.400292855038704	1.018337	1.346535	-0.034731
Trial1	1	1	noBlindfold	clockwise	practice	Free	1	-0.5	-0.5	4.583847	-0.76027	-1.44932	-0.21231	0.387951049224146	0.749736	1.460793	0.153384
Trial1	1	1	noBlindfold	clockwise	practice	Free	1	-0.5	-0.5	4.603851	-0.74296	-1.44929	-0.21234	0.376533965521728	0.78789	1.562356	0.290332
Trial1	1	1	noBlindfold	clockwise	practice	Free	1	-0.5	-0.5	4.623856	-0.70835	-1.44916	-0.21207	0.355405986610217	0.769093	1.680847	0.158739
Trial1	1	1	noBlindfold	clockwise	practice	Free	1	-0.5	-0.5	4.64386	-0.69008	-1.44916	-0.21172	0.345305310094662	0.737954	1.659688	0.111741
Trial1	1	1	noBlindfold	clockwise	practice	Free	1	-0.5	-0.5	4.663849	-0.67336	-1.44916	-0.21131	0.336742635732982	0.831561	1.680847	0.013943
Trial1	1	1	noBlindfold	clockwise	practice	Free	1	-0.5	-0.5	4.683853	-0.65501	-1.44917	-0.21084	0.328087806347004	0.772703	1.659688	0.112077
Trial1	1	1	noBlindfold	clockwise	practice	Free	1	-0.5	-0.5	4.703857	-0.6387	-1.44918	-0.20943	0.321976104585673	0.785996	1.655456	0.159061
Trial1	1	1	noBlindfold	clockwise	practice	Free	1	-0.5	-0.5	4.723862	-0.60279	-1.44915	-0.2085	0.309092261733694	0.76653	1.807801	0.168365
Trial1	1	1	noBlindfold	clockwise	practice	Free	1	-0.5	-0.5	4.743851	-0.58531	-1.44909	-0.20745	0.304734793151531	0.815609	1.922059	0.162552
Trial1	1	1	noBlindfold	clockwise	practice	Free	1	-0.5	-0.5	4.763855	-0.56781	-1.44906	-0.20625	0.301475125772188	0.909359	1.930523	0.168756
Trial1	1	1	noBlindfold	clockwise	practice	Free	1	-0.5	-0.5	4.783859	-0.5492	-1.44904	-0.20513	0.298946415154231	0.875173	1.858582	0.04368
Trial1	1	1	noBlindfold	clockwise	practice	Free	1	-0.5	-0.5	4.803848	-0.53267	-1.44907	-0.2027	0.299089656915922	0.899743	1.761251	0.073325
Trial1	1	1	noBlindfold	clockwise	practice	Free	1	-0.5	-0.5	4.823853	-0.49652	-1.44913	-0.20127	0.298750270174881	0.948698	1.795105	0.137621
Trial1	1	1	noBlindfold	clockwise	practice	Free	1	-0.5	-0.5	4.843857	-0.47742	-1.4491	-0.1999	0.300948274926184	0.781522	1.812033	0.119632
Trial1	1	1	noBlindfold	clockwise	practice	Free	1	-0.5	-0.5	4.863861	-0.45943	-1.44908	-0.19856	0.304157854574884	0.740068	1.850119	0.049022
Trial1	1	1	noBlindfold	clockwise	practice	Free	1	-0.5	-0.5	4.88385	-0.44209	-1.44906	-0.19712	0.308366445013064	0.575154	1.930523	0.090228
Trial1	1	1	noBlindfold	clockwise	practice	Free	1	-0.5	-0.5	4.903854	-0.42387	-1.44901	-0.19428	0.315056331584063	0.739481	2.010927	0.090233
Trial1	1	1	noBlindfold	clockwise	practice	Free	1	-0.5	-0.5	4.923859	-0.38825	-1.44905	-0.19297	0.32673456127066	0.980021	1.73586	0.027111
Trial1	1	1	noBlindfold	clockwise	practice	Free	1	-0.5	-0.5	4.943848	-0.37112	-1.44912	-0.19172	0.334135623697882	0.894301	1.659688	-0.105619
Trial1	1	1	noBlindfold	clockwise	practice	Free	1	-0.5	-0.5	4.963852	-0.35227	-1.44914	-0.19068	0.342787114259756	0.80059	1.833192	-0.110224
Trial1	1	1	noBlindfold	clockwise	practice	Free	1	-0.5	-0.5	4.983856	-0.33503	-1.44911	-0.18967	0.351453846464076	0.677399	1.858582	-0.084381
Trial1	1	1	noBlindfold	clockwise	practice	Free	1	-0.5	-0.5	5.00386	-0.31681	-1.44907	-0.18777	0.362002967270871	0.667893	1.82896	-0.0694
Trial1	1	1	noBlindfold	clockwise	practice	Free	1	-0.5	-0.5	5.023849	-0.28129	-1.44903	-0.18672	0.382071218856194	0.830108	2.010927	0.222453
Trial1	1	1	noBlindfold	clockwise	practice	Free	1	-0.5	-0.5	5.043854	-0.26441	-1.449	-0.18544	0.393002074229832	0.813083	1.955914	0.157015
Trial1	1	1	noBlindfold	clockwise	practice	Free	1	-0.5	-0.5	5.063858	-0.24596	-1.44902	-0.18417	0.405320745912261	0.804729	1.871278	0.184884
Trial1	1	1	noBlindfold	clockwise	practice	Free	1	-0.5	-0.5	5.083847	-0.2291	-1.44905	-0.18275	0.417174267467424	0.816994	1.883973	0.064743
Trial1	1	1	noBlindfold	clockwise	practice	Free	1	-0.5	-0.5	5.103851	-0.21118	-1.44907	-0.17995	0.431102070010866	0.802051	1.858582	0.01288
Trial1	1	1	noBlindfold	clockwise	practice	Free	1	-0.5	-0.5	5.123856	-0.17571	-1.44899	-0.17832	0.45677349707423	0.943364	2.184431	0.289371
Trial1	1	1	noBlindfold	clockwise	practice	Free	1	-0.5	-0.5	5.14386	-0.15813	-1.44895	-0.17642	0.470721900727711	0.918556	2.061709	0.398852
Trial1	1	1	noBlindfold	clockwise	practice	Free	1	-0.5	-0.5	5.163849	-0.14	-1.44895	-0.17431	0.48546264169823	0.793014	2.006695	0.429612
Trial1	1	1	noBlindfold	clockwise	practice	Free	1	-0.5	-0.5	5.183853	-0.12196	-1.44897	-0.1719	0.50056353191163	0.679775	2.061709	0.37504
Trial1	1	1	noBlindfold	clockwise	practice	Free	1	-0.5	-0.5	5.203857	-0.10513	-1.44899	-0.16687	0.516621634897817	0.681853	2.032086	0.301203
Trial1	1	1	noBlindfold	clockwise	practice	Free	1	-0.5	-0.5	5.223862	-0.070756	-1.44894	-0.16403	0.545092877993345	0.907001	2.209822	0.293762
Trial1	1	1	noBlindfold	clockwise	practice	Free	1	-0.5	-0.5	5.243851	-0.053056	-1.44893	-0.16109	0.560909010434591	0.964073	1.968609	0.304175
Trial1	1	1	noBlindfold	clockwise	practice	Free	1	-0.5	-0.5	5.263855	-0.035273	-1.44899	-0.15823	0.576869068751836	0.926586	1.867046	0.142794
Trial1	1	1	noBlindfold	clockwise	practice	Free	1	-0.5	-0.5	5.283859	-0.017879	-1.44906	-0.15522	0.592717391148653	0.939795	1.82896	0.22136
Trial1	1	1	noBlindfold	clockwise	practice	Free	1	-0.5	-0.5	5.303848	-0.00034948	-1.44907	-0.1489	0.610673276452439	0.916961	1.994	0.37525
Trial1	1	1	noBlindfold	clockwise	practice	Free	1	-0.5	-0.5	5.323853	0.0355	-1.44896	-0.14547	0.642224086170873	0.923778	2.099795	0.359437
Trial1	1	1	noBlindfold	clockwise	practice	Free	1	-0.5	-0.5	5.343857	0.053243	-1.44896	-0.14134	0.65932906122935	0.863968	1.955914	0.521244
Trial1	1	1	noBlindfold	clockwise	practice	Free	1	-0.5	-0.5	5.363861	0.073101	-1.44898	-0.13771	0.678010911045455	0.759704	2.133649	0.509947
Trial1	1	1	noBlindfold	clockwise	practice	Free	1	-0.5	-0.5	5.38385	0.08968399	-1.44898	-0.13335	0.694377013015784	0.813897	1.998232	0.672396
Trial1	1	1	noBlindfold	clockwise	practice	Free	1	-0.5	-0.5	5.403854	0.10674	-1.44895	-0.12852	0.711428715779797	0.734663	2.082868	0.509598
Trial1	1	1	noBlindfold	clockwise	practice	Free	1	-0.5	-0.5	5.423859	0.12477	-1.44898	-0.11801	0.732293598349463	0.726265	1.994	0.633427
Trial1	1	1	noBlindfold	clockwise	practice	Free	1	-0.5	-0.5	5.443848	0.16002	-1.44902	-0.11254	0.765344138408121	0.543673	1.862814	0.670793
Trial1	1	1	noBlindfold	clockwise	practice	Free	1	-0.5	-0.5	5.463852	0.1766	-1.44902	-0.10648	0.782716769206927	0.625627	1.977073	0.544374
Trial1	1	1	noBlindfold	clockwise	practice	Free	1	-0.5	-0.5	5.483856	0.19449	-1.44902	-0.10034	0.801276769145306	0.6386	2.023623	0.508764
Trial1	1	1	noBlindfold	clockwise	practice	Free	1	-0.5	-0.5	5.50386	0.21016	-1.44903	-0.094	0.818023979608063	0.614133	1.892437	0.534838
Trial1	1	1	noBlindfold	clockwise	practice	Free	1	-0.5	-0.5	5.523849	0.22722	-1.44905	-0.080728	0.839427146990603	0.731656	1.883973	0.452268
Trial1	1	1	noBlindfold	clockwise	practice	Free	1	-0.5	-0.5	5.543854	0.26075	-1.44911	-0.07425	0.871781865146929	0.783097	1.66392	0.15095
Trial1	1	1	noBlindfold	clockwise	practice	Free	1	-0.5	-0.5	5.563858	0.27777	-1.44915	-0.067734	0.889820228064176	0.586195	1.646992	0.141019
Trial1	1	1	noBlindfold	clockwise	practice	Free	1	-0.5	-0.5	5.583847	0.29418	-1.44919	-0.061542	0.90717542486381	0.468163	1.47772	0.079803
Trial1	1	1	noBlindfold	clockwise	practice	Free	1	-0.5	-0.5	5.603851	0.31037	-1.44923	-0.055535	0.924255740424842	0.163702	1.481952	0.110132
Trial1	1	1	noBlindfold	clockwise	practice	Free	1	-0.5	-0.5	5.623856	0.32617	-1.44928	-0.044155	0.943584403867596	0.119654	1.363462	0.031732
Trial1	1	1	noBlindfold	clockwise	practice	Free	1	-0.5	-0.5	5.64386	0.3562	-1.44929	-0.038962	0.972437398843412	-0.1741	1.354998	-0.072416
Trial1	1	1	noBlindfold	clockwise	practice	Free	1	-0.5	-0.5	5.663849	0.37065	-1.4493	-0.033979	0.987525688137072	-0.178914	1.308448	-0.13623
Trial1	1	1	noBlindfold	clockwise	practice	Free	1	-0.5	-0.5	5.683853	0.38434	-1.44935	-0.029632	1.00165027328501	-0.287726	1.134945	-0.383386
Trial1	1	1	noBlindfold	clockwise	practice	Free	1	-0.5	-0.5	5.703857	0.39681	-1.44942	-0.022827	1.01585542274559	-0.518403	1.058772	-0.525319
Trial1	1	1	noBlindfold	clockwise	practice	Free	1	-0.5	-0.5	5.723862	0.41899	-1.44958	-0.020327	1.03664303483932	-0.587842	0.762546	-0.591105
Trial1	1	1	noBlindfold	clockwise	practice	Free	1	-0.5	-0.5	5.743851	0.42896	-1.44961	-0.01854	1.04631276601775	-0.70431	0.796401	-0.634121
Trial1	1	1	noBlindfold	clockwise	practice	Free	1	-0.5	-0.5	5.763855	0.43794	-1.4496	-0.017512	1.05476353618877	-0.57477	0.881037	-0.747933
Trial1	1	1	noBlindfold	clockwise	practice	Free	1	-0.5	-0.5	5.783859	0.44573	-1.44957	-0.017254	1.06181400944962	-0.70245	0.864109	-0.758211
Trial1	1	1	noBlindfold	clockwise	practice	Free	1	-0.5	-0.5	5.803848	0.45257	-1.44958	-0.018671	1.06727090951622	-0.760922	0.690606	-0.860337
Trial1	1	1	noBlindfold	clockwise	practice	Free	1	-0.5	-0.5	5.823853	0.46331	-1.4497	-0.019891	1.07632282093109	-0.770437	0.749851	-0.309478
Trial1	1	1	noBlindfold	clockwise	practice	Free	1	-0.5	-0.5	5.843857	0.46723	-1.44964	-0.021479	1.07912754731668	-0.827302	0.783705	-0.496581
Trial1	1	1	noBlindfold	clockwise	practice	Free	1	-0.5	-0.5	5.863861	0.47024	-1.44963	-0.023431	1.08096422881013	-0.682051	0.648288	-0.582468
Trial1	1	1	noBlindfold	clockwise	practice	Free	1	-0.5	-0.5	5.88385	0.47237	-1.44966	-0.025555	1.08194340453552	-0.690186	0.648288	-0.418963
Trial1	1	1	noBlindfold	clockwise	practice	Free	1	-0.5	-0.5	5.903854	0.47364	-1.44968	-0.027849	1.08208197768983	-0.723619	0.445135	-0.333169
Trial1	1	1	noBlindfold	clockwise	practice	Free	1	-0.5	-0.5	5.923859	0.47426	-1.44975	-0.033422	1.08022107998875	-0.656582	0.423857	-0.504795
Trial1	1	1	noBlindfold	clockwise	practice	Free	1	-0.5	-0.5	5.943848	0.47362	-1.44978	-0.036521	1.07830825090606	-0.81171	0.457472	-0.461981
Trial1	1	1	noBlindfold	clockwise	practice	Free	1	-0.5	-0.5	5.963852	0.47233	-1.44977	-0.039797	1.07573808954703	-0.717283	0.592829	-0.243663
Trial1	1	1	noBlindfold	clockwise	practice	Free	1	-0.5	-0.5	5.983856	0.47046	-1.44973	-0.04298	1.0726881592999	-0.285562	0.436218	-0.285575
Trial1	1	1	noBlindfold	clockwise	practice	Free	1	-0.5	-0.5	6.00386	0.4685	-1.44976	-0.050579	1.06769445958377	-0.307821	0.34725	-0.459791
Trial1	1	1	noBlindfold	clockwise	practice	Free	1	-0.5	-0.5	6.023849	0.46349	-1.44987	-0.054706	1.06141403074278	-0.563968	0.194761	-0.440907
Trial1	1	1	noBlindfold	clockwise	practice	Free	1	-0.5	-0.5	6.043854	0.46044	-1.44988	-0.059105	1.05680336630779	-0.397779	0.355488	-0.397036
Trial1	1	1	noBlindfold	clockwise	practice	Free	1	-0.5	-0.5	6.063858	0.45716	-1.44984	-0.063863	1.05184159417462	-0.203705	0.304605	-0.547722
Trial1	1	1	noBlindfold	clockwise	practice	Free	1	-0.5	-0.5	6.083847	0.4538	-1.44984	-0.06915399	1.04659577052158	-0.075619	0.31723	-0.533802
Trial1	1	1	noBlindfold	clockwise	practice	Free	1	-0.5	-0.5	6.103851	0.45034	-1.44985	-0.08066	1.03874544497589	-0.186538	0.249434	-0.550995
Trial1	1	1	noBlindfold	clockwise	practice	Free	1	-0.5	-0.5	6.123856	0.44325	-1.44992	-0.087182	1.02963064459681	-0.302581	0.249341	-0.798523
Trial1	1	1	noBlindfold	clockwise	practice	Free	1	-0.5	-0.5	6.14386	0.43961	-1.44992	-0.09447	1.02338728734067	-0.311588	0.105416	-0.731931
Trial1	1	1	noBlindfold	clockwise	practice	Free	1	-0.5	-0.5	6.163849	0.43556	-1.44991	-0.10235	1.0165618851089	-0.190203	0.164605	-0.766072
Trial1	1	1	noBlindfold	clockwise	practice	Free	1	-0.5	-0.5	6.183853	0.43147	-1.4499	-0.11086	1.00948814212052	0.042433	0.253411	-0.893886
Trial1	1	1	noBlindfold	clockwise	practice	Free	1	-0.5	-0.5	6.203857	0.42748	-1.4499	-0.12912	0.998884954904493	0.088564	0.126407	-0.871249
Trial1	1	1	noBlindfold	clockwise	practice	Free	1	-0.5	-0.5	6.223862	0.42029	-1.44994	-0.13904	0.988547317122183	0.096174	0.143266	-0.870769
Trial1	1	1	noBlindfold	clockwise	practice	Free	1	-0.5	-0.5	6.243851	0.41696	-1.44993	-0.14985	0.981539947603062	0.162694	0.143231	-1.005207
Trial1	1	1	noBlindfold	clockwise	practice	Free	1	-0.5	-0.5	6.263855	0.41373	-1.44993	-0.16087	0.974634121696468	0.172762	0.274367	-0.899356
Trial1	1	1	noBlindfold	clockwise	practice	Free	1	-0.5	-0.5	6.283859	0.41083	-1.44988	-0.17233	0.96797673581913	0.237666	0.337762	-0.810923
Trial1	1	1	noBlindfold	clockwise	practice	Free	1	-0.5	-0.5	6.303848	0.40824	-1.44986	-0.19682	0.957506134825289	0.279932	0.19804	-0.648294
Trial1	1	1	noBlindfold	clockwise	practice	Free	1	-0.5	-0.5	6.323853	0.40408	-1.44986	-0.20964	0.949562838617268	0.327869	0.121719	-0.986322
Trial1	1	1	noBlindfold	clockwise	practice	Free	1	-0.5	-0.5	6.343857	0.40245	-1.44992	-0.22306	0.943987156167159	0.174388	0.113242	-0.895325
Trial1	1	1	noBlindfold	clockwise	practice	Free	1	-0.5	-0.5	6.363861	0.40101	-1.44995	-0.23739	0.938500391285188	0.104596	0.299393	-0.925099
Trial1	1	1	noBlindfold	clockwise	practice	Free	1	-0.5	-0.5	6.38385	0.39962	-1.44991	-0.25169	0.933259874923197	0.032097	0.15968	-0.702481
Trial1	1	1	noBlindfold	clockwise	practice	Free	1	-0.5	-0.5	6.403854	0.3984	-1.44989	-0.26633	0.928291033429877	0.03344	0.265417	-0.727642
Trial1	1	1	noBlindfold	clockwise	practice	Free	1	-0.5	-0.5	6.423859	0.3972	-1.44989	-0.29714	0.919847812308821	0.159132	0.180723	-0.744951
Trial1	1	1	noBlindfold	clockwise	practice	Free	1	-0.5	-0.5	6.443848	0.39527	-1.45	-0.31324	0.914542320316268	0.125445	0.231476	-0.641922
Trial1	1	1	noBlindfold	clockwise	practice	Free	1	-0.5	-0.5	6.463852	0.39442	-1.44996	-0.32909	0.910602746026977	0.160756	0.015606	-0.63974
Trial1	1	1	noBlindfold	clockwise	practice	Free	1	-0.5	-0.5	6.483856	0.39369	-1.44995	-0.3452	0.906997705413365	0.179891	0.032512	-0.663833
Trial1	1	1	noBlindfold	clockwise	practice	Free	1	-0.5	-0.5	6.50386	0.39315	-1.44996	-0.36153	0.903820150753897	0.163216	0.117124	-0.685936
Trial1	1	1	noBlindfold	clockwise	practice	Free	1	-0.5	-0.5	6.523849	0.39276	-1.44996	-0.39505	0.898907632304175	0.098906	0.079023	-0.513152
Trial1	1	1	noBlindfold	clockwise	practice	Free	1	-0.5	-0.5	6.543854	0.39232	-1.44996	-0.41218	0.896631109377334	0.122311	0.193231	-0.389563
Trial1	1	1	noBlindfold	clockwise	practice	Free	1	-0.5	-0.5	6.563858	0.39224	-1.44994	-0.42886	0.895071558188903	0.036045	0.070465	-0.34515
Trial1	1	1	noBlindfold	clockwise	practice	Free	1	-0.5	-0.5	6.583847	0.39218	-1.44994	-0.4456	0.893836986095734	-0.064505	0.104298	-0.472307
Trial1	1	1	noBlindfold	clockwise	practice	Free	1	-0.5	-0.5	6.603851	0.39205	-1.44996	-0.46235	0.89284417617941	-0.254782	0.10004	-0.349088
Trial1	1	1	noBlindfold	clockwise	practice	Free	1	-0.5	-0.5	6.623856	0.39172	-1.44996	-0.49659	0.891726516989369	-0.32318	0.0069266	-0.323611
Trial1	1	1	noBlindfold	clockwise	practice	Free	1	-0.5	-0.5	6.64386	0.39035	-1.45003	-0.51351	0.890452477174787	-0.189626	-0.026908	-0.395223
Trial1	1	1	noBlindfold	clockwise	practice	Free	1	-0.5	-0.5	6.663849	0.38943	-1.45	-0.53089	0.889966230932147	-0.133058	0.036551	-0.223404
Trial1	1	1	noBlindfold	clockwise	practice	Free	1	-0.5	-0.5	6.683853	0.38839	-1.44998	-0.5477	0.889669651713302	-0.045475	-0.010002	-0.272791
Trial1	1	1	noBlindfold	clockwise	practice	Free	1	-0.5	-0.5	6.703857	0.38733	-1.44998	-0.56452	0.889672639019382	-0.065523	0.13386	-0.578763
Trial1	1	1	noBlindfold	clockwise	practice	Free	1	-0.5	-0.5	6.723862	0.38623	-1.44997	-0.59873	0.891712542238001	-0.161099	0.0068955	-0.400701
Trial1	1	1	noBlindfold	clockwise	practice	Free	1	-0.5	-0.5	6.743851	0.38364	-1.44998	-0.61541	0.891144822930705	-0.192707	0.201522	-0.196772
Trial1	1	1	noBlindfold	clockwise	practice	Free	1	-0.5	-0.5	6.763855	0.38218	-1.44991	-0.63237	0.892055673597517	-0.112921	0.239535	-0.112129
Trial1	1	1	noBlindfold	clockwise	practice	Free	1	-0.5	-0.5	6.783859	0.38066	-1.44989	-0.64867	0.893120813539654	0.056698	0.087142	-0.187391
Trial1	1	1	noBlindfold	clockwise	practice	Free	1	-0.5	-0.5	6.803848	0.3792	-1.44993	-0.68117	0.897672084835336	-0.087201	0.209835	-0.307504
Trial1	1	1	noBlindfold	clockwise	practice	Free	1	-0.5	-0.5	6.823853	0.37616	-1.44995	-0.6983	0.898320226767056	-0.160428	0.201303	-0.299425
Trial1	1	1	noBlindfold	clockwise	practice	Free	1	-0.5	-0.5	6.843857	0.3744	-1.44993	-0.71435	0.900289541403307	-0.134777	0.188555	-0.281038
Trial1	1	1	noBlindfold	clockwise	practice	Free	1	-0.5	-0.5	6.863861	0.37264	-1.44993	-0.73034	0.902528177360045	-0.067703	-0.014593	-0.205689
Trial1	1	1	noBlindfold	clockwise	practice	Free	1	-0.5	-0.5	6.88385	0.37086	-1.44999	-0.74628	0.905014337638264	0.023313	0.0023397	-0.322572
Trial1	1	1	noBlindfold	clockwise	practice	Free	1	-0.5	-0.5	6.903854	0.3691	-1.45004	-0.76215	0.90777609285444	-0.032415	-0.023035	-0.281538
Trial1	1	1	noBlindfold	clockwise	practice	Free	1	-0.5	-0.5	6.923859	0.36738	-1.45004	-0.79393	0.915829102911323	0.038025	-0.056873	-0.187044
Trial1	1	1	noBlindfold	clockwise	practice	Free	1	-0.5	-0.5	6.943848	0.36405	-1.45006	-0.8093799	0.917768134340021	0.041647	-0.166825	-0.174147
Trial1	1	1	noBlindfold	clockwise	practice	Free	1	-0.5	-0.5	6.963852	0.36246	-1.45009	-0.82525	0.921750976678265	0.070455	-0.213308	-0.382859
Trial1	1	1	noBlindfold	clockwise	practice	Free	1	-0.5	-0.5	6.983856	0.36098	-1.45011	-0.8409799	0.926042052298167	0.135684	-0.111685	-0.185885
Trial1	1	1	noBlindfold	clockwise	practice	Free	1	-0.5	-0.5	7.00386	0.35964	-1.45009	-0.85557	0.930274652449526	0.093947	-0.234361	0.013808
Trial1	1	1	noBlindfold	clockwise	practice	Free	1	-0.5	-0.5	7.023849	0.35852	-1.4501	-0.8857	0.941180680158359	0.122529	-0.196214	-0.253929
Trial1	1	1	noBlindfold	clockwise	practice	Free	1	-0.5	-0.5	7.043854	0.35662	-1.45017	-0.90042	0.945586580550368	0.030945	-0.331445	-0.321564
Trial1	1	1	noBlindfold	clockwise	practice	Free	1	-0.5	-0.5	7.063858	0.3558	-1.45018	-0.91504	0.95113191033155	-0.00405	-0.26787	-0.23669
Trial1	1	1	noBlindfold	clockwise	practice	Free	1	-0.5	-0.5	7.083847	0.35506	-1.45016	-0.9299899	0.957088770706823	0.069801	-0.335498	-0.186849
Trial1	1	1	noBlindfold	clockwise	practice	Free	1	-0.5	-0.5	7.103851	0.35439	-1.45016	-0.94484	0.963257443350248	-0.0065677	-0.255006	-0.289613
Trial1	1	1	noBlindfold	clockwise	practice	Free	1	-0.5	-0.5	7.123856	0.35376	-1.45015	-0.9734	0.976224206539922	0.0073132	-0.441115	-0.213131
Trial1	1	1	noBlindfold	clockwise	practice	Free	1	-0.5	-0.5	7.14386	0.35258	-1.45024	-0.98757	0.982149233635571	0.047849	-0.567929	-0.31184
Trial1	1	1	noBlindfold	clockwise	practice	Free	1	-0.5	-0.5	7.163849	0.35204	-1.45028	-1.00208	0.9889673600678	-0.020766	-0.631398	-0.27733
Trial1	1	1	noBlindfold	clockwise	practice	Free	1	-0.5	-0.5	7.183853	0.35149	-1.45028	-1.00208	0.988493573764226	-0.020766	-0.631398	-0.27733
Trial1	1	1	noBlindfold	clockwise	practice	Free	1	-0.5	-0.5	7.203857	0.35035	-1.45031	-1.02985	1.00191623339273	-0.071909	-0.771027	-0.325883
Trial1	1	1	noBlindfold	clockwise	practice	Free	1	-0.5	-0.5	7.223862	0.35027	-1.45032	-1.05763	1.01681382971495	-0.140532	-0.690623	-0.379733
Trial1	1	1	noBlindfold	clockwise	practice	Free	1	-0.5	-0.5	7.243851	0.34871	-1.45038	-1.07163	1.02326415118252	-0.274254	-0.661	-0.470122
Trial1	1	1	noBlindfold	clockwise	practice	Free	1	-0.5	-0.5	7.263855	0.34767	-1.45038	-1.08514	1.03001612499852	-0.30752	-0.677927	-0.337015
Trial1	1	1	noBlindfold	clockwise	practice	Free	1	-0.5	-0.5	7.283859	0.34636	-1.45034	-1.09866	1.03668653990939	-0.218352	-0.644073	-0.47847
Trial1	1	1	noBlindfold	clockwise	practice	Free	1	-0.5	-0.5	7.303848	0.34489	-1.45035	-1.11202	1.04326775522626	-0.098119	-0.885286	-0.154123
Trial1	1	1	noBlindfold	clockwise	practice	Free	1	-0.5	-0.5	7.323853	0.34348	-1.45041	-1.138	1.05759279013765	0.023863	-0.796418	-0.282717
Trial1	1	1	noBlindfold	clockwise	practice	Free	1	-0.5	-0.5	7.343857	0.34056	-1.45042	-1.15094	1.06313872701854	-0.129915	-0.720245	-0.142766
Trial1	1	1	noBlindfold	clockwise	practice	Free	1	-0.5	-0.5	7.363861	0.3391	-1.45038	-1.16324	1.06956816264629	-0.153425	-0.644073	-0.211076
Trial1	1	1	noBlindfold	clockwise	practice	Free	1	-0.5	-0.5	7.38385	0.33749	-1.45034	-1.17606	1.07631155277433	-0.042533	-0.673696	-0.201571
Trial1	1	1	noBlindfold	clockwise	practice	Free	1	-0.5	-0.5	7.403854	0.33579	-1.45032	-1.18784	1.08243647988541	0.032534	-0.622914	-0.092918
Trial1	1	1	noBlindfold	clockwise	practice	Free	1	-0.5	-0.5	7.423859	0.33438	-1.45033	-1.2108	1.09609611771316	0.062282	-0.682159	-0.255488
Trial1	1	1	noBlindfold	clockwise	practice	Free	1	-0.5	-0.5	7.443848	0.33191	-1.4504	-1.22216	1.10163027430729	0.150953	-0.792186	-0.444717
Trial1	1	1	noBlindfold	clockwise	practice	Free	1	-0.5	-0.5	7.463852	0.33085	-1.45044	-1.23346	1.10827579084286	0.150675	-1.092644	-0.343757
Trial1	1	1	noBlindfold	clockwise	practice	Free	1	-0.5	-0.5	7.483856	0.32997	-1.4505	-1.24477	1.11513794301829	0.148087	-0.961458	-0.563499
Trial1	1	1	noBlindfold	clockwise	practice	Free	1	-0.5	-0.5	7.50386	0.32921	-1.45052	-1.25667	1.12255901049306	-0.0020554	-1.071485	-0.458204
Trial1	1	1	noBlindfold	clockwise	practice	Free	1	-0.5	-0.5	7.523849	0.32846	-1.45052	-1.27881	1.1370536656595	-0.106068	-0.969922	-0.384595
Trial1	1	1	noBlindfold	clockwise	practice	Free	1	-0.5	-0.5	7.543854	0.32698	-1.4505	-1.28978	1.14352456998821	-0.077047	-0.974153	-0.437701
Trial1	1	1	noBlindfold	clockwise	practice	Free	1	-0.5	-0.5	7.563858	0.32618	-1.45049	-1.30065	1.15048409078901	-0.039713	-0.952994	-0.377048
Trial1	1	1	noBlindfold	clockwise	practice	Free	1	-0.5	-0.5	7.583847	0.32535	-1.45049	-1.31129	1.15732197564736	0.012256	-0.961458	-0.261706
Trial1	1	1	noBlindfold	clockwise	practice	Free	1	-0.5	-0.5	7.603851	0.32455	-1.45048	-1.322	1.16428808764799	-0.022063	-0.792186	-0.275218
Trial1	1	1	noBlindfold	clockwise	practice	Free	1	-0.5	-0.5	7.623856	0.32379	-1.45043	-1.34247	1.17829782810979	-0.137815	-0.82604	0.026628
Trial1	1	1	noBlindfold	clockwise	practice	Free	1	-0.5	-0.5	7.64386	0.32212	-1.45041	-1.35159	1.18367516825834	-0.059985	-0.830272	-0.020335
Trial1	1	1	noBlindfold	clockwise	practice	Free	1	-0.5	-0.5	7.663849	0.32125	-1.4504	-1.3605	1.1895006351594	-0.0060438	-0.796418	0.27626
Trial1	1	1	noBlindfold	clockwise	practice	Free	1	-0.5	-0.5	7.683853	0.32037	-1.45038	-1.36919	1.19519805542663	-0.019954	-0.7541	0.187329
Trial1	1	1	noBlindfold	clockwise	practice	Free	1	-0.5	-0.5	7.703857	0.31949	-1.45037	-1.37716	1.2004055231557	-0.017751	-0.881054	0.136942
Trial1	1	1	noBlindfold	clockwise	practice	Free	1	-0.5	-0.5	7.723862	0.31862	-1.4504	-1.39165	1.21044549788749	-0.020493	-0.82604	0.322292
Trial1	1	1	noBlindfold	clockwise	practice	Free	1	-0.5	-0.5	7.743851	0.31695	-1.45039	-1.39783	1.21388058154508	-0.058963	-0.783722	0.374598
Trial1	1	1	noBlindfold	clockwise	practice	Free	1	-0.5	-0.5	7.763855	0.31608	-1.45037	-1.40351	1.21750435189164	-0.15618	-0.724477	0.462849
Trial1	1	1	noBlindfold	clockwise	practice	Free	1	-0.5	-0.5	7.783859	0.31512	-1.45034	-1.40836	1.22046650192165	-0.076052	-0.610219	0.361054
Trial1	1	1	noBlindfold	clockwise	practice	Free	1	-0.5	-0.5	7.803848	0.31423	-1.45032	-1.41257	1.22301042069179	-0.097307	-0.550973	0.444168
Trial1	1	1	noBlindfold	clockwise	practice	Free	1	-0.5	-0.5	7.823853	0.31323	-1.4503	-1.41908	1.22721274726413	-0.024106	-0.567901	0.506005
Trial1	1	1	noBlindfold	clockwise	practice	Free	1	-0.5	-0.5	7.843857	0.31143	-1.45031	-1.4215	1.2278358387247	0.058429	-0.686391	0.345916
Trial1	1	1	noBlindfold	clockwise	practice	Free	1	-0.5	-0.5	7.863861	0.31069	-1.45035	-1.42335	1.22873651861351	0.056273	-0.745636	0.290523
Trial1	1	1	noBlindfold	clockwise	practice	Free	1	-0.5	-0.5	7.88385	0.31009	-1.45039	-1.42477	1.22940863254771	0.049831	-0.830272	0.231326
Trial1	1	1	noBlindfold	clockwise	practice	Free	1	-0.5	-0.5	7.903854	0.30965	-1.4504	-1.42585	1.22993137739683	0.107179	-0.787954	0.136978
Trial1	1	1	noBlindfold	clockwise	practice	Free	1	-0.5	-0.5	7.923859	0.30934	-1.4504	-1.42704	1.23062356633233	0.005604	-0.817577	0.115918
Trial1	1	1	noBlindfold	clockwise	practice	Free	1	-0.5	-0.5	7.943848	0.30886	-1.45039	-1.42727	1.23048131255529	-0.235754	-0.762563	0.030204
Trial1	1	1	noBlindfold	clockwise	practice	Free	1	-0.5	-0.5	7.963852	0.30855	-1.45038	-1.42742	1.23039049711178	-0.335167	-0.804881	-0.041149
Trial1	1	1	noBlindfold	clockwise	practice	Free	1	-0.5	-0.5	7.983856	0.30811	-1.45039	-1.42755	1.23019954322852	-0.464173	-0.741404	-0.042235
Trial1	1	1	noBlindfold	clockwise	practice	Free	1	-0.5	-0.5	8.00386	0.30747	-1.45037	-1.42766	1.22986212439437	-0.649046	-0.669464	0.013256
Trial1	1	1	noBlindfold	clockwise	practice	Free	1	-0.5	-0.5	8.023849	0.30642	-1.45035	-1.42802	1.22944472632199	-0.85082	-0.694855	-0.062181
Trial1	1	1	noBlindfold	clockwise	practice	Free	1	-0.5	-0.5	8.043854	0.30241	-1.45035	-1.42836	1.22707541780056	-1.070117	-0.690623	-0.146218
Trial1	1	1	noBlindfold	clockwise	practice	Free	1	-0.5	-0.5	8.063858	0.29934	-1.45034	-1.42876	1.22537328385053	-1.195686	-0.622914	-0.125565
Trial1	1	1	noBlindfold	clockwise	practice	Free	1	-0.5	-0.5	8.083847	0.29544	-1.45032	-1.42926	1.22321246312195	-1.235773	-0.534046	-0.126488
Trial1	1	1	noBlindfold	clockwise	practice	Free	1	-0.5	-0.5	8.103851	0.29051	-1.45027	-1.4299	1.22049987291618	-1.198329	-0.478942	-0.174979
Trial1	1	1	noBlindfold	clockwise	practice	Free	1	-0.5	-0.5	8.123856	0.28482	-1.45024	-1.43174	1.21822892251771	-1.244018	-0.478816	-0.268748
Trial1	1	1	noBlindfold	clockwise	practice	Free	1	-0.5	-0.5	8.14386	0.27007	-1.45022	-1.43288	1.20965821891823	-1.495999	-0.351618	-0.202988
Trial1	1	1	noBlindfold	clockwise	practice	Free	1	-0.5	-0.5	8.163849	0.26158	-1.45019	-1.43412	1.20523198750173	-1.41927	-0.368447	-0.110218
Trial1	1	1	noBlindfold	clockwise	practice	Free	1	-0.5	-0.5	8.183853	0.2518	-1.45018	-1.43544	1.20010472599719	-1.414121	-0.313337	-0.133365
Trial1	1	1	noBlindfold	clockwise	practice	Free	1	-0.5	-0.5	8.203857	0.24099	-1.45016	-1.43693	1.19453082496244	-1.444364	-0.249785	-0.174354
Trial1	1	1	noBlindfold	clockwise	practice	Free	1	-0.5	-0.5	8.223862	0.22876	-1.45013	-1.44031	1.18965290827881	-1.502332	-0.207396	-0.1779
Trial1	1	1	noBlindfold	clockwise	practice	Free	1	-0.5	-0.5	8.243851	0.20154	-1.45008	-1.4422	1.17469106550853	-1.431546	-0.139601	-0.17032
Trial1	1	1	noBlindfold	clockwise	practice	Free	1	-0.5	-0.5	8.263855	0.18664	-1.45007	-1.44414	1.16742227217133	-1.517874	-0.093014	-0.110677
Trial1	1	1	noBlindfold	clockwise	practice	Free	1	-0.5	-0.5	8.283859	0.17073	-1.45005	-1.44613	1.15975892899572	-1.58096	-0.012593	-0.083707
Trial1	1	1	noBlindfold	clockwise	practice	Free	1	-0.5	-0.5	8.303848	0.15374	-1.45001	-1.44817	1.15169537648349	-1.653791	-0.092998	-0.010105
Trial1	1	1	noBlindfold	clockwise	practice	Free	1	-0.5	-0.5	8.323853	0.1351	-1.45	-1.4521	1.14448525649302	-1.471616	-0.067591	0.009864
Trial1	1	1	noBlindfold	clockwise	practice	Free	1	-0.5	-0.5	8.343857	0.095367	-1.45002	-1.45408	1.12460246777708	-1.50232	-0.033715	-0.012064
Trial1	1	1	noBlindfold	clockwise	practice	Free	1	-0.5	-0.5	8.363861	0.073898	-1.45002	-1.4561	1.1151170801662	-1.029684	-0.101406	-0.104038
Trial1	1	1	noBlindfold	clockwise	practice	Free	1	-0.5	-0.5	8.38385	0.052393	-1.45005	-1.45841	1.10620423178455	-1.041945	-0.236781	-0.306861
Trial1	1	1	noBlindfold	clockwise	practice	Free	1	-0.5	-0.5	8.403854	0.02968	-1.45011	-1.46079	1.09712278272942	-0.998266	-0.338262	-0.332747
Trial1	1	1	noBlindfold	clockwise	practice	Free	1	-0.5	-0.5	8.423859	0.0079066	-1.45015	-1.46632	1.091670064515	-0.852441	-0.325485	-0.254049
Trial1	1	1	noBlindfold	clockwise	practice	Free	1	-0.5	-0.5	8.443848	-0.037918	-1.45011	-1.46936	1.07386152331611	-0.826923	-0.101087	-0.181645
Trial1	1	1	noBlindfold	clockwise	practice	Free	1	-0.5	-0.5	8.463852	-0.06269	-1.45005	-1.47248	1.06628209354327	-0.650546	-0.088371	-0.30222
Trial1	1	1	noBlindfold	clockwise	practice	Free	1	-0.5	-0.5	8.483856	-0.08623999	-1.45006	-1.47574	1.0598423488722	-0.543723	-0.244897	-0.217349
Trial1	1	1	noBlindfold	clockwise	practice	Free	1	-0.5	-0.5	8.50386	-0.10982	-1.4501	-1.47916	1.05403741644116	-0.460358	-0.219447	-0.254575
Trial1	1	1	noBlindfold	clockwise	practice	Free	1	-0.5	-0.5	8.523849	-0.13263	-1.45009	-1.48631	1.05250564806484	-0.477981	-0.134775	-0.206594
Trial1	1	1	noBlindfold	clockwise	practice	Free	1	-0.5	-0.5	8.543854	-0.1804	-1.45003	-1.49019	1.04049048743446	-0.499063	0.0049102	-0.304274
Trial1	1	1	noBlindfold	clockwise	practice	Free	1	-0.5	-0.5	8.563858	-0.20465	-1.45003	-1.49411	1.0370564373768	-0.416358	-0.10932	-0.190886
Trial1	1	1	noBlindfold	clockwise	practice	Free	1	-0.5	-0.5	8.583847	-0.22882	-1.45006	-1.49787	1.03406144322681	-0.41497	0.021905	-0.10565
Trial1	1	1	noBlindfold	clockwise	practice	Free	1	-0.5	-0.5	8.603851	-0.25219	-1.45002	-1.50145	1.03165487768684	-0.508665	0.127686	0.179076
Trial1	1	1	noBlindfold	clockwise	practice	Free	1	-0.5	-0.5	8.623856	-0.27559	-1.44993	-1.5083	1.03297089506214	-0.575226	0.26729	0.033055
Trial1	1	1	noBlindfold	clockwise	practice	Free	1	-0.5	-0.5	8.64386	-0.3226	-1.44992	-1.51174	1.02717502056916	-0.462581	0.097935	0.061237
Trial1	1	1	noBlindfold	clockwise	practice	Free	1	-0.5	-0.5	8.663849	-0.34689	-1.44992	-1.51494	1.02642384683719	-0.535786	0.123271	0.112378
Trial1	1	1	noBlindfold	clockwise	practice	Free	1	-0.5	-0.5	8.683853	-0.37059	-1.44991	-1.51803	1.0262222554017	-0.709687	0.106298	0.194123
Trial1	1	1	noBlindfold	clockwise	practice	Free	1	-0.5	-0.5	8.703857	-0.39523	-1.44992	-1.52086	1.02622221878124	-0.786809	0.013159	0.158464
Trial1	1	1	noBlindfold	clockwise	practice	Free	1	-0.5	-0.5	8.723862	-0.41938	-1.44994	-1.52612	1.02928214277797	-0.665168	0.0046746	0.175184
Trial1	1	1	noBlindfold	clockwise	practice	Free	1	-0.5	-0.5	8.743851	-0.46879	-1.44989	-1.5284	1.02887353696499	-0.533889	0.347329	0.263908
Trial1	1	1	noBlindfold	clockwise	practice	Free	1	-0.5	-0.5	8.763855	-0.49313	-1.44983	-1.5305	1.03052295391548	-0.492741	0.457243	0.199784
Trial1	1	1	noBlindfold	clockwise	practice	Free	1	-0.5	-0.5	8.783859	-0.51737	-1.44978	-1.53223	1.03237603788373	-0.436918	0.393637	0.353266
Trial1	1	1	noBlindfold	clockwise	practice	Free	1	-0.5	-0.5	8.803848	-0.54145	-1.44977	-1.53365	1.03448079293329	-0.347536	0.414691	0.339766
Trial1	1	1	noBlindfold	clockwise	practice	Free	1	-0.5	-0.5	8.823853	-0.56534	-1.44976	-1.53546	1.03751950107863	-0.30515	0.486565	0.295556
Trial1	1	1	noBlindfold	clockwise	practice	Free	1	-0.5	-0.5	8.843857	-0.61295	-1.44973	-1.5358	1.04194015856909	-0.225364	0.630395	0.421577
Trial1	1	1	noBlindfold	clockwise	practice	Free	1	-0.5	-0.5	8.863861	-0.63656	-1.44969	-1.53577	1.04473346229893	-0.180152	0.558455	0.387562
Trial1	1	1	noBlindfold	clockwise	practice	Free	1	-0.5	-0.5	8.88385	-0.65911	-1.4497	-1.53542	1.04757360089448	-0.101053	0.549991	0.340354
Trial1	1	1	noBlindfold	clockwise	practice	Free	1	-0.5	-0.5	8.903854	-0.68125	-1.44971	-1.53475	1.05050421531089	-0.116617	0.609236	0.354702
Trial1	1	1	noBlindfold	clockwise	practice	Free	1	-0.5	-0.5	8.923859	-0.7036	-1.44969	-1.53231	1.05219623187721	-0.084905	0.681177	0.491271
Trial1	1	1	noBlindfold	clockwise	practice	Free	1	-0.5	-0.5	8.943848	-0.74687	-1.44964	-1.5307	1.05985244840665	-0.084698	0.770045	0.284975
Trial1	1	1	noBlindfold	clockwise	practice	Free	1	-0.5	-0.5	8.963852	-0.76656	-1.44961	-1.52891	1.06287809193478	-0.067907	0.884303	0.266607
Trial1	1	1	noBlindfold	clockwise	practice	Free	1	-0.5	-0.5	8.983856	-0.78642	-1.44958	-1.5269	1.06609564184221	-0.134384	0.871608	0.223077
Trial1	1	1	noBlindfold	clockwise	practice	Free	1	-0.5	-0.5	9.00386	-0.80642	-1.44955	-1.52483	1.06965868045536	-0.193501	0.884303	0.208667
Trial1	1	1	noBlindfold	clockwise	practice	Free	1	-0.5	-0.5	9.023849	-0.8254499	-1.44956	-1.52044	1.07108142709198	-0.129658	0.896999	0.092303
Trial1	1	1	noBlindfold	clockwise	practice	Free	1	-0.5	-0.5	9.043854	-0.86225	-1.44957	-1.51819	1.08071088357952	-0.137256	0.935085	0.178344
Trial1	1	1	noBlindfold	clockwise	practice	Free	1	-0.5	-0.5	9.063858	-0.88046	-1.44954	-1.51592	1.08482411639994	0.054716	1.036648	0.092743
Trial1	1	1	noBlindfold	clockwise	practice	Free	1	-0.5	-0.5	9.083847	-0.89759	-1.4495	-1.51363	1.08881754040767	-0.033498	1.028184	0.065106
Trial1	1	1	noBlindfold	clockwise	practice	Free	1	-0.5	-0.5	9.103851	-0.91474	-1.44948	-1.51157	1.09329012566516	-0.250562	0.998562	-0.098724
Trial1	1	1	noBlindfold	clockwise	practice	Free	1	-0.5	-0.5	9.123856	-0.93141	-1.4495	-1.50796	1.09640222275864	-0.173057	0.998562	-0.158565
Trial1	1	1	noBlindfold	clockwise	practice	Free	1	-0.5	-0.5	9.14386	-0.96211	-1.4495	-1.50638	1.10740521910255	-0.305236	1.129748	-0.064671
Trial1	1	1	noBlindfold	clockwise	practice	Free	1	-0.5	-0.5	9.163849	-0.97769	-1.44945	-1.50499	1.11274102180485	-0.439096	1.20592	-0.160943
Trial1	1	1	noBlindfold	clockwise	practice	Free	1	-0.5	-0.5	9.183853	-0.99293	-1.44942	-1.50394	1.11842533797355	-0.255201	1.184761	-0.279696
Trial1	1	1	noBlindfold	clockwise	practice	Free	1	-0.5	-0.5	9.203857	-1.0069	-1.44941	-1.50285	1.12367957908159	-0.268285	1.142443	0.046708
Trial1	1	1	noBlindfold	clockwise	practice	Free	1	-0.5	-0.5	9.223862	-1.02178	-1.44937	-1.50126	1.12905970454092	-0.36211	1.451364	-0.019878
Trial1	1	1	noBlindfold	clockwise	practice	Free	1	-0.5	-0.5	9.243851	-1.04898	-1.44931	-1.50078	1.14146380535916	-0.356833	1.222847	-0.138538
Trial1	1	1	noBlindfold	clockwise	practice	Free	1	-0.5	-0.5	9.263855	-1.06223	-1.44935	-1.50049	1.14764223656383	-0.409004	1.451364	-0.219607
Trial1	1	1	noBlindfold	clockwise	practice	Free	1	-0.5	-0.5	9.283859	-1.0757	-1.44931	-1.50041	1.1542316192821	-0.487808	1.337106	-0.139632
Trial1	1	1	noBlindfold	clockwise	practice	Free	1	-0.5	-0.5	9.303848	-1.08826	-1.44932	-1.50052	1.16064206532623	-0.395699	1.244006	-0.215847
Trial1	1	1	noBlindfold	clockwise	practice	Free	1	-0.5	-0.5	9.323853	-1.10104	-1.44935	-1.50091	1.16750589036841	-0.315503	1.315947	-0.065635
Trial1	1	1	noBlindfold	clockwise	practice	Free	1	-0.5	-0.5	9.343857	-1.12651	-1.44927	-1.50118	1.18104871601482	-0.588949	1.485219	-0.116871
Trial1	1	1	noBlindfold	clockwise	practice	Free	1	-0.5	-0.5	9.363861	-1.13932	-1.44926	-1.5016	1.18824774226382	-0.535783	1.497914	-0.227692
Trial1	1	1	noBlindfold	clockwise	practice	Free	1	-0.5	-0.5	9.38385	-1.15163	-1.44926	-1.50213	1.19536026329602	-0.395171	1.548696	-0.20465
Trial1	1	1	noBlindfold	clockwise	practice	Free	1	-0.5	-0.5	9.403854	-1.16372	-1.44925	-1.50267	1.2024439622892	-0.442402	1.527537	-0.0092219
Trial1	1	1	noBlindfold	clockwise	practice	Free	1	-0.5	-0.5	9.423859	-1.176	-1.44925	-1.50367	1.21009489756506	-0.503201	1.540232	0.0053047
Trial1	1	1	noBlindfold	clockwise	practice	Free	1	-0.5	-0.5	9.443848	-1.20008	-1.44924	-1.50438	1.22429212939375	-0.294759	1.485219	-0.268874
Trial1	1	1	noBlindfold	clockwise	practice	Free	1	-0.5	-0.5	9.463852	-1.21105	-1.44927	-1.50519	1.23125915881724	-0.283762	1.375192	-0.137619
Trial1	1	1	noBlindfold	clockwise	practice	Free	1	-0.5	-0.5	9.483856	-1.22206	-1.44929	-1.50608	1.23837297403509	-0.354839	1.493682	-0.120979
Trial1	1	1	noBlindfold	clockwise	practice	Free	1	-0.5	-0.5	9.50386	-1.23317	-1.44927	-1.50705	1.24566762591536	-0.420176	1.51061	-0.17464
Trial1	1	1	noBlindfold	clockwise	practice	Free	1	-0.5	-0.5	9.523849	-1.2438	-1.44925	-1.50951	1.25393342206669	-0.431982	1.404815	-0.244439
Trial1	1	1	noBlindfold	clockwise	practice	Free	1	-0.5	-0.5	9.543854	-1.26448	-1.44935	-1.511	1.26749780230159	-0.282757	1.260933	-0.238614
Trial1	1	1	noBlindfold	clockwise	practice	Free	1	-0.5	-0.5	9.563858	-1.27451	-1.44939	-1.51254	1.27479527654464	-0.333298	1.201688	-0.135913
Trial1	1	1	noBlindfold	clockwise	practice	Free	1	-0.5	-0.5	9.583847	-1.28471	-1.44941	-1.51435	1.28244918005019	-0.386226	1.11282	-0.348064
Trial1	1	1	noBlindfold	clockwise	practice	Free	1	-0.5	-0.5	9.603851	-1.29448	-1.44945	-1.51635	1.29002550437728	-0.249211	0.960476	-0.379601
Trial1	1	1	noBlindfold	clockwise	practice	Free	1	-0.5	-0.5	9.623856	-1.30436	-1.44951	-1.52085	1.29966530732022	-0.130021	0.850449	-0.314721
Trial1	1	1	noBlindfold	clockwise	practice	Free	1	-0.5	-0.5	9.64386	-1.32279	-1.44958	-1.52335	1.31309879867864	-0.240982	0.94778	-0.237126
Trial1	1	1	noBlindfold	clockwise	practice	Free	1	-0.5	-0.5	9.663849	-1.33197	-1.44957	-1.52578	1.32075681835105	-0.194456	0.803899	-0.238862
Trial1	1	1	noBlindfold	clockwise	practice	Free	1	-0.5	-0.5	9.683853	-1.34067	-1.44959	-1.52851	1.32836696699161	-0.034022	0.803899	-0.250183
Trial1	1	1	noBlindfold	clockwise	practice	Free	1	-0.5	-0.5	9.703857	-1.34929	-1.4496	-1.53128	1.33597606608217	0.100808	0.778508	-0.252971
Trial1	1	1	noBlindfold	clockwise	practice	Free	1	-0.5	-0.5	9.723862	-1.35718	-1.44961	-1.53717	1.34554042000579	0.214655	0.655786	-0.196791
Trial1	1	1	noBlindfold	clockwise	practice	Free	1	-0.5	-0.5	9.743851	-1.37177	-1.44974	-1.54018	1.35718729026127	0.530063	0.342531	-0.126527
Trial1	1	1	noBlindfold	clockwise	practice	Free	1	-0.5	-0.5	9.763855	-1.37766	-1.4498	-1.54339	1.36343313198512	0.742644	0.325503	-0.225555
Trial1	1	1	noBlindfold	clockwise	practice	Free	1	-0.5	-0.5	9.783859	-1.38304	-1.44986	-1.54643	1.3692243363345	0.905832	0.101161	-0.051045
Trial1	1	1	noBlindfold	clockwise	practice	Free	1	-0.5	-0.5	9.803848	-1.38732	-1.44993	-1.54967	1.37446132187985	0.851027	0.139225	-0.152421
Trial1	1	1	noBlindfold	clockwise	practice	Free	1	-0.5	-0.5	9.823853	-1.39076	-1.44995	-1.55556	1.38118062764453	0.587473	0.181506	0.062395
Trial1	1	1	noBlindfold	clockwise	practice	Free	1	-0.5	-0.5	9.843857	-1.39569	-1.44983	-1.55829	1.38644806835657	0.484654	0.422524	0.093854
Trial1	1	1	noBlindfold	clockwise	practice	Free	1	-0.5	-0.5	9.863861	-1.39738	-1.44979	-1.56073	1.38940229301987	0.485521	0.380092	0.123315
Trial1	1	1	noBlindfold	clockwise	practice	Free	1	-0.5	-0.5	9.88385	-1.39856	-1.44979	-1.5629	1.39182119605452	0.331862	0.426533	0.100576
Trial1	1	1	noBlindfold	clockwise	practice	Free	1	-0.5	-0.5	9.903854	-1.39939	-1.4498	-1.56467	1.39370898395224	0.295672	0.371407	0.149924
Trial1	1	1	noBlindfold	clockwise	practice	Free	1	-0.5	-0.5	9.923859	-1.39986	-1.44982	-1.56755	1.39621299658606	0.35421	0.367084	0.144269
Trial1	1	1	noBlindfold	clockwise	practice	Free	1	-0.5	-0.5	9.943848	-1.39963	-1.44985	-1.5687	1.3969444721226	0.615054	0.231501	0.116185
Trial1	1	1	noBlindfold	clockwise	practice	Free	1	-0.5	-0.5	9.963852	-1.39873	-1.44987	-1.56957	1.39703106874662	0.682066	0.18912	0.184921
Trial1	1	1	noBlindfold	clockwise	practice	Free	1	-0.5	-0.5	9.983856	-1.39732	-1.44989	-1.57028	1.39666842133062	0.509607	0.231373	0.182733
Trial1	1	1	noBlindfold	clockwise	practice	Free	1	-0.5	-0.5	10.00386	-1.39547	-1.44988	-1.57071	1.39581028297562	0.40272	0.294773	0.266577
Trial1	1	1	noBlindfold	clockwise	practice	Free	1	-0.5	-0.5	10.02385	-1.39345	-1.44985	-1.57078	1.39456904917558	0.352698	0.413164	0.241648
Trial1	1	1	noBlindfold	clockwise	practice	Free	1	-0.5	-0.5	10.04385	-1.38912	-1.44975	-1.57038	1.39149122925467	0.190087	0.599266	0.318488
Trial1	1	1	noBlindfold	clockwise	practice	Free	1	-0.5	-0.5	10.06386	-1.38691	-1.44971	-1.56991	1.38971824268552	0.106182	0.705061	0.133142
Trial1	1	1	noBlindfold	clockwise	practice	Free	1	-0.5	-0.5	10.08385	-1.38485	-1.44968	-1.5694	1.38801146475584	0.135175	0.569644	-0.00041303
Trial1	1	1	noBlindfold	clockwise	practice	Free	1	-0.5	-0.5	10.10385	-1.38279	-1.44971	-1.56876	1.38620564975165	0.257317	0.451083	0.2677
Trial1	1	1	noBlindfold	clockwise	practice	Free	1	-0.5	-0.5	10.12386	-1.38074	-1.44974	-1.56724	1.38372831026815	0.314832	0.586469	0.117777
Trial1	1	1	noBlindfold	clockwise	practice	Free	1	-0.5	-0.5	10.14386	-1.37642	-1.44973	-1.56646	1.380380025018	0.079073	0.552599	0.061115
Trial1	1	1	noBlindfold	clockwise	practice	Free	1	-0.5	-0.5	10.16385	-1.37449	-1.44973	-1.56565	1.37852917740674	0.117682	0.64145	0.049803
Trial1	1	1	noBlindfold	clockwise	practice	Free	1	-0.5	-0.5	10.18385	-1.37251	-1.44969	-1.56491	1.37670149328974	0.088365	0.666841	0.038062
Trial1	1	1	noBlindfold	clockwise	practice	Free	1	-0.5	-0.5	10.20386	-1.37077	-1.44967	-1.56415	1.37501109987593	0.0072817	0.658377	0.026612
Trial1	1	1	noBlindfold	clockwise	practice	Free	1	-0.5	-0.5	10.22386	-1.36912	-1.44966	-1.56286	1.37296794672741	-0.080401	0.730318	0.03024
Trial1	1	1	noBlindfold	clockwise	practice	Free	1	-0.5	-0.5	10.24385	-1.36601	-1.44959	-1.56235	1.37060591621955	-0.120732	0.814954	-0.013861
Trial1	1	1	noBlindfold	clockwise	practice	Free	1	-0.5	-0.5	10.26385	-1.36601	-1.44959	-1.56203	1.37035802585132	-0.120158	0.823417	-0.06504
Trial1	1	1	noBlindfold	clockwise	practice	Free	1	-0.5	-0.5	10.28386	-1.36558	-1.44959	-1.56191	1.36999328120486	-0.022408	0.882662	-0.099775
Trial1	1	1	noBlindfold	clockwise	practice	Free	1	-0.5	-0.5	10.30385	-1.36534	-1.44956	-1.56193	1.36985720391355	0.084819	0.908053	-0.11479
Trial1	1	1	noBlindfold	clockwise	practice	Free	1	-0.5	-0.5	10.32385	-1.36527	-1.44956	-1.56195	1.36982843462324	0.133708	0.85304	-0.136479
Trial1	1	1	noBlindfold	clockwise	practice	Free	1	-0.5	-0.5	10.34386	-1.36525	-1.44959	-1.56201	1.36986243829709	0.207217	0.776867	-0.179569
Trial1	1	1	noBlindfold	clockwise	practice	Free	1	-0.5	-0.5	10.36386	-1.3652	-1.44961	-1.56216	1.36994708351128	0.251375	0.671072	-0.260054
Trial1	1	1	noBlindfold	clockwise	practice	Free	1	-0.5	-0.5	10.38385	-1.36504	-1.44965	-1.5624	1.37003205458088	0.246183	0.688	-0.263318
Trial1	1	1	noBlindfold	clockwise	practice	Free	1	-0.5	-0.5	10.40385	-1.36482	-1.44966	-1.56269	1.37011813952071	0.159615	0.71339	-0.196854
Trial1	1	1	noBlindfold	clockwise	practice	Free	1	-0.5	-0.5	10.42386	-1.36457	-1.44962	-1.56305	1.3702395724789	0.047981	0.874199	-0.133491
Trial1	1	1	noBlindfold	clockwise	practice	Free	1	-0.5	-0.5	10.44385	-1.36438	-1.44954	-1.56307	1.37013520661455	0.0049321	0.950371	-0.121373
Trial1	1	1	noBlindfold	clockwise	practice	Free	1	-0.5	-0.5	10.46385	-1.36438	-1.44953	-1.56308	1.37014297603478	-0.012797	0.92498	-0.169346
Trial1	1	1	noBlindfold	clockwise	practice	Free	1	-0.5	-0.5	10.48386	-1.36438	-1.44953	-1.56309	1.37015074548413	0.014319	0.984226	-0.144329
Trial1	1	1	noBlindfold	clockwise	practice	Free	1	-0.5	-0.5	10.50386	-1.36438	-1.44952	-1.5631	1.37015860745657	0.028745	0.967298	-0.18956
Trial1	1	1	noBlindfold	clockwise	practice	Free	1	-0.5	-0.5	10.52385	-1.36437	-1.44952	-1.56313	1.37017550652183	0.119294	0.946139	-0.188795
Trial1	1	1	noBlindfold	clockwise	practice	Free	1	-0.5	-0.5	10.54385	-1.36434	-1.44952	-1.56317	1.37018761746244	0.240513	0.941908	-0.167918
Trial1	1	1	noBlindfold	clockwise	practice	Free	1	-0.5	-0.5	10.56386	-1.36429	-1.44953	-1.56326	1.37022587308369	0.199994	0.946139	-0.241637
Trial1	1	1	noBlindfold	clockwise	practice	Free	1	-0.5	-0.5	10.58385	-1.36422	-1.44952	-1.56344	1.37032134992607	0.243424	0.97153	-0.326239
Trial1	1	1	noBlindfold	clockwise	practice	Free	1	-0.5	-0.5	10.60385	-1.36409	-1.44952	-1.56372	1.37045674197471	0.279146	0.963067	-0.328338
Trial1	1	1	noBlindfold	clockwise	practice	Free	1	-0.5	-0.5	10.62386	-1.36387	-1.44952	-1.56468	1.37106350465134	0.294905	0.946139	-0.400506
Trial1	1	1	noBlindfold	clockwise	practice	Free	1	-0.5	-0.5	10.64386	-1.3631	-1.44955	-1.56527	1.37103667123391	0.231828	0.908053	-0.238414
Trial1	1	1	noBlindfold	clockwise	practice	Free	1	-0.5	-0.5	10.66385	-1.36259	-1.44955	-1.56584	1.37115883646511	0.251631	0.92498	-0.203508
Trial1	1	1	noBlindfold	clockwise	practice	Free	1	-0.5	-0.5	10.68385	-1.36205	-1.44953	-1.56642	1.37127024440553	0.255123	0.950371	-0.225869
Trial1	1	1	noBlindfold	clockwise	practice	Free	1	-0.5	-0.5	10.70386	-1.36148	-1.44954	-1.56704	1.37139420904822	0.208488	0.857272	-0.17419
Trial1	1	1	noBlindfold	clockwise	practice	Free	1	-0.5	-0.5	10.72386	-1.36089	-1.44956	-1.56825	1.37196560847844	0.137554	0.882662	-0.208352
Trial1	1	1	noBlindfold	clockwise	practice	Free	1	-0.5	-0.5	10.74385	-1.35984	-1.44954	-1.56885	1.37177450606233	0.099588	0.920749	-0.192865
Trial1	1	1	noBlindfold	clockwise	practice	Free	1	-0.5	-0.5	10.76385	-1.35938	-1.44954	-1.56948	1.37197716566248	0.159236	0.869967	-0.263268
Trial1	1	1	noBlindfold	clockwise	practice	Free	1	-0.5	-0.5	10.78386	-1.35893	-1.44956	-1.57016	1.37222555294882	0.229194	0.814954	-0.301372
Trial1	1	1	noBlindfold	clockwise	practice	Free	1	-0.5	-0.5	10.80385	-1.35842	-1.44959	-1.57092	1.37249930512352	0.193613	0.751477	-0.222347
Trial1	1	1	noBlindfold	clockwise	practice	Free	1	-0.5	-0.5	10.82385	-1.35783	-1.44961	-1.57265	1.37348109493636	0.240865	0.798026	-0.286224
Trial1	1	1	noBlindfold	clockwise	practice	Free	1	-0.5	-0.5	10.84386	-1.35652	-1.44963	-1.57365	1.37344482212344	0.232119	0.71339	-0.258845
Trial1	1	1	noBlindfold	clockwise	practice	Free	1	-0.5	-0.5	10.86386	-1.35578	-1.44964	-1.57468	1.37378925512853	0.178186	0.700695	-0.206424
Trial1	1	1	noBlindfold	clockwise	practice	Free	1	-0.5	-0.5	10.88385	-1.355	-1.44963	-1.57579	1.37417220872383	0.210788	0.80649	-0.301787
Trial1	1	1	noBlindfold	clockwise	practice	Free	1	-0.5	-0.5	10.90385	-1.35417	-1.44961	-1.57682	1.37446268607355	0.154017	0.785331	-0.214723
Trial1	1	1	noBlindfold	clockwise	practice	Free	1	-0.5	-0.5	10.92386	-1.35337	-1.4496	-1.57872	1.3754553108867	0.152868	0.827649	-0.069407
Trial1	1	1	noBlindfold	clockwise	practice	Free	1	-0.5	-0.5	10.94385	-1.35175	-1.44958	-1.57954	1.37509444494604	0.14979	0.819185	-0.11143
Trial1	1	1	noBlindfold	clockwise	practice	Free	1	-0.5	-0.5	10.96385	-1.35102	-1.44959	-1.58027	1.37521574101727	0.09863	0.848808	-0.119323
Trial1	1	1	noBlindfold	clockwise	practice	Free	1	-0.5	-0.5	10.98386	-1.35035	-1.44957	-1.58093	1.37531982131541	0.026279	0.958835	-0.144774
Trial1	1	1	noBlindfold	clockwise	practice	Free	1	-0.5	-0.5	11.00386	-1.34982	-1.44954	-1.58143	1.37538533418141	-0.014482	0.92498	-0.06921
Trial1	1	1	noBlindfold	clockwise	practice	Free	1	-0.5	-0.5	11.02385	-1.34945	-1.44952	-1.58191	1.37553426439153	0.056386	1.013848	-0.051965
Trial1	1	1	noBlindfold	clockwise	practice	Free	1	-0.5	-0.5	11.04385	-1.34906	-1.44949	-1.58192	1.37530122850493	0.054273	1.035007	-0.020673
Trial1	1	1	noBlindfold	clockwise	practice	Free	1	-0.5	-0.5	11.06386	-1.34905	-1.44949	-1.58192	1.37529504651462	0.087823	1.001153	0.0063909
Trial1	1	1	noBlindfold	clockwise	practice	Free	1	-0.5	-0.5	11.08385	-1.34904	-1.4495	-1.58192	1.37528893816374	0.264406	0.958835	-0.039716
Trial1	1	1	noBlindfold	clockwise	practice	Free	1	-0.5	-0.5	11.10385	-1.34903	-1.44951	-1.58193	1.37529072763217	0.220492	0.89959	-0.093996
Trial1	1	1	noBlindfold	clockwise	practice	Free	1	-0.5	-0.5	11.12386	-1.34902	-1.44953	-1.58194	1.3752924234641	0.207368	0.903821	-0.040449
Trial1	1	1	noBlindfold	clockwise	practice	Free	1	-0.5	-0.5	11.14386	-1.34899	-1.44952	-1.58195	1.37528182975807	0.251664	1.001153	-0.120837
Trial1	1	1	noBlindfold	clockwise	practice	Free	1	-0.5	-0.5	11.16385	-1.34897	-1.44951	-1.58196	1.37527717717584	0.21511	0.967298	-0.097242
Trial1	1	1	noBlindfold	clockwise	practice	Free	1	-0.5	-0.5	11.18385	-1.34895	-1.44951	-1.58198	1.37528057032749	0.27048	0.958835	-0.141214
Trial1	1	1	noBlindfold	clockwise	practice	Free	1	-0.5	-0.5	11.20386	-1.34892	-1.44951	-1.58201	1.37528564092874	0.245522	0.984226	-0.179396
Trial1	1	1	noBlindfold	clockwise	practice	Free	1	-0.5	-0.5	11.22386	-1.34888	-1.44951	-1.58207	1.37530818766157	0.222856	1.01808	-0.153984
Trial1	1	1	noBlindfold	clockwise	practice	Free	1	-0.5	-0.5	11.24385	-1.34875	-1.4495	-1.5821	1.37525153316639	0.292187	1.005385	-0.093763
Trial1	1	1	noBlindfold	clockwise	practice	Free	1	-0.5	-0.5	11.26385	-1.34865	-1.4495	-1.58212	1.375205661888	0.335989	1.035007	-0.050366
Trial1	1	1	noBlindfold	clockwise	practice	Free	1	-0.5	-0.5	11.28386	-1.34851	-1.44949	-1.58215	1.37514277368749	0.289884	1.047703	-0.05908
Trial1	1	1	noBlindfold	clockwise	practice	Free	1	-0.5	-0.5	11.30385	-1.34837	-1.44948	-1.5822	1.37509580593801	0.322603	1.001153	-0.099156
Trial1	1	1	noBlindfold	clockwise	practice	Free	1	-0.5	-0.5	11.32385	-1.34818	-1.44949	-1.58237	1.37511238022365	0.405744	0.992689	-0.113946
Trial1	1	1	noBlindfold	clockwise	practice	Free	1	-0.5	-0.5	11.34386	-1.3476	-1.44952	-1.58245	1.37481771440357	0.279302	0.950371	-0.061524
Trial2	3	1	noBlindfold	clockwise	practice	Guided	1	0.5	0	0	0.44942	-1.45147	-0.80007	0.801667274879609	-0.28608	-2.984428	-0.129524
Trial2	3	1	noBlindfold	clockwise	practice	Guided	1	0.5	0	0.012146	0.44941	-1.45145	-0.80006	0.801657909351338	-0.29154	-2.950574	-0.113021
Trial2	3	1	noBlindfold	clockwise	practice	Guided	1	0.5	0	0.03215027	0.44939	-1.45142	-0.80006	0.801659173448358	-0.331111	-2.891329	-0.052474
Trial2	3	1	noBlindfold	clockwise	practice	Guided	1	0.5	0	0.05215454	0.44938	-1.45142	-0.80006	0.801659803801904	-0.327135	-2.827852	-0.043784
Trial2	3	1	noBlindfold	clockwise	practice	Guided	1	0.5	0	0.07214355	0.44936	-1.45142	-0.80006	0.801661066763095	-0.316783	-2.819388	-0.064139
Trial2	3	1	noBlindfold	clockwise	practice	Guided	1	0.5	0	0.09214783	0.44933	-1.4514	-0.80006	0.801662964961993	-0.320514	-2.77707	-0.140104
Trial2	3	1	noBlindfold	clockwise	practice	Guided	1	0.5	0	0.1121521	0.44931	-1.4514	-0.80006	0.801664229166394	-0.31155	-2.722057	-0.153809
Trial2	3	1	noBlindfold	clockwise	practice	Guided	1	0.5	0	0.1321564	0.4493	-1.45139	-0.80006	0.801664860512508	-0.244314	-2.709361	-0.143434
Trial2	3	1	noBlindfold	clockwise	practice	Guided	1	0.5	0	0.1521454	0.44929	-1.45138	-0.80006	0.801665491982461	-0.30944	-2.70513	-0.101386
Trial2	3	1	noBlindfold	clockwise	practice	Guided	1	0.5	0	0.1721497	0.44927	-1.45137	-0.80006	0.801666757179792	-0.244443	-2.688202	-0.139167
Trial2	3	1	noBlindfold	clockwise	practice	Guided	1	0.5	0	0.1921539	0.44925	-1.45135	-0.80006	0.801668022873953	-0.24958	-2.654348	-0.126809
Trial2	3	1	noBlindfold	clockwise	practice	Guided	1	0.5	0	0.2121582	0.44924	-1.45134	-0.80006	0.801668658737877	-0.177645	-2.616262	-0.134667
Trial2	3	1	noBlindfold	clockwise	practice	Guided	1	0.5	0	0.2321472	0.44923	-1.45132	-0.80006	0.801669289064943	-0.264987	-2.586639	-0.094089
Trial2	3	1	noBlindfold	clockwise	practice	Guided	1	0.5	0	0.2521515	0.44922	-1.45131	-0.80006	0.801669923290629	-0.247163	-2.61203	-0.092899
Trial2	3	1	noBlindfold	clockwise	practice	Guided	1	0.5	0	0.2721558	0.44921	-1.45131	-0.80006	0.801670557640892	-0.287604	-2.590871	-0.087122
Trial2	3	1	noBlindfold	clockwise	practice	Guided	1	0.5	0	0.2921448	0.44918	-1.45129	-0.80006	0.80167245766065	-0.398166	-2.514699	-0.098562
Trial2	3	1	noBlindfold	clockwise	practice	Guided	1	0.5	0	0.312149	0.44916	-1.45127	-0.80005	0.801663672682529	-0.35033	-2.44699	-0.060922
Trial2	3	1	noBlindfold	clockwise	practice	Guided	1	0.5	0	0.3321533	0.44914	-1.45126	-0.80005	0.801664941125496	-0.387688	-2.510467	-0.051542
Trial2	3	1	noBlindfold	clockwise	practice	Guided	1	0.5	0	0.3521576	0.44912	-1.45125	-0.80005	0.801666211956773	-0.34845	-2.49354	-0.036329
Trial2	3	1	noBlindfold	clockwise	practice	Guided	1	0.5	0	0.3721466	0.4491	-1.45124	-0.80004	0.801657547502784	-0.4019	-2.438526	-0.03563
Trial2	3	1	noBlindfold	clockwise	practice	Guided	1	0.5	0	0.3921509	0.44905	-1.45121	-0.80004	0.801660722362028	-0.601372	-2.375049	-0.081993
Trial2	3	1	noBlindfold	clockwise	practice	Guided	1	0.5	0	0.4121552	0.44901	-1.4512	-0.80004	0.801663267137588	-0.665222	-2.358122	-0.05313
Trial2	3	1	noBlindfold	clockwise	practice	Guided	1	0.5	0	0.4321442	0.44895	-1.45118	-0.80003	0.801657091929545	-0.709596	-2.35389	-0.034804
Trial2	3	1	noBlindfold	clockwise	practice	Guided	1	0.5	0	0.4521484	0.44883	-1.45118	-0.80002	0.801654807857783	-0.699306	-2.345427	0.01217
Trial2	3	1	noBlindfold	clockwise	practice	Guided	1	0.5	0	0.4721527	0.44864	-1.45117	-0.80003	0.801676892851139	-0.744844	-2.30734	-0.041315
Trial2	3	1	noBlindfold	clockwise	practice	Guided	1	0.5	0	0.492157	0.4477	-1.45113	-0.80005	0.801757588127908	-1.010773	-2.201545	-0.134393
Trial2	3	1	noBlindfold	clockwise	practice	Guided	1	0.5	0	0.512146	0.44674	-1.4511	-0.80007	0.801840822722542	-1.106565	-2.099982	-0.169956
Trial2	3	1	noBlindfold	clockwise	practice	Guided	1	0.5	0	0.5321503	0.44537	-1.45107	-0.80009	0.801952848676546	-1.185161	-2.099982	-0.195895
Trial2	3	1	noBlindfold	clockwise	practice	Guided	1	0.5	0	0.5521545	0.4434	-1.45104	-0.80012	0.802119422913092	-1.178331	-1.968796	-0.232934
Trial2	3	1	noBlindfold	clockwise	practice	Guided	1	0.5	0	0.5721436	0.44088	-1.45098	-0.8001601	0.802341124817653	-1.194285	-1.829147	-0.262953
Trial2	3	1	noBlindfold	clockwise	practice	Guided	1	0.5	0	0.5921478	0.43427	-1.45087	-0.80019	0.802885060810717	-1.282917	-1.757206	-0.41458
Trial2	3	1	noBlindfold	clockwise	practice	Guided	1	0.5	0	0.6121521	0.43004	-1.45087	-0.8002	0.803252459399023	-1.348263	-1.799524	-0.3715
Trial2	3	1	noBlindfold	clockwise	practice	Guided	1	0.5	0	0.6321564	0.42482	-1.45087	-0.80023	0.80375371291412	-1.402635	-1.642948	-0.434669
Trial2	3	1	noBlindfold	clockwise	practice	Guided	1	0.5	0	0.6521454	0.41919	-1.45083	-0.80026	0.804329744072886	-1.256235	-1.642948	-0.499244
Trial2	3	1	noBlindfold	clockwise	practice	Guided	1	0.5	0	0.6721497	0.41314	-1.4508	-0.80028	0.804979936442353	-1.193617	-1.532921	-0.581429
Trial2	3	1	noBlindfold	clockwise	practice	Guided	1	0.5	0	0.6921539	0.39857	-1.45073	-0.80028	0.806682144935403	-1.218539	-1.43559	-0.569105
Trial2	3	1	noBlindfold	clockwise	practice	Guided	1	0.5	0	0.7121582	0.39065	-1.45072	-0.80027	0.807706278694952	-1.277664	-1.431358	-0.54407
Trial2	3	1	noBlindfold	clockwise	practice	Guided	1	0.5	0	0.7321472	0.38214	-1.45072	-0.80026	0.808892487612916	-1.226213	-1.439821	-0.518388
Trial2	3	1	noBlindfold	clockwise	practice	Guided	1	0.5	0	0.7521515	0.37309	-1.45072	-0.8002501	0.810250766062087	-1.099186	-1.43559	-0.488647
Trial2	3	1	noBlindfold	clockwise	practice	Guided	1	0.5	0	0.7721558	0.36329	-1.45071	-0.80021	0.811803956313211	-1.049015	-1.427126	-0.43456
Trial2	3	1	noBlindfold	clockwise	practice	Guided	1	0.5	0	0.7921448	0.343	-1.45069	-0.80021	0.815466151524248	-1.043547	-1.325563	-0.392265
Trial2	3	1	noBlindfold	clockwise	practice	Guided	1	0.5	0	0.812149	0.33196	-1.45068	-0.80022	0.817673231028376	-1.054455	-1.38904	-0.454063
Trial2	3	1	noBlindfold	clockwise	practice	Guided	1	0.5	0	0.8321533	0.32084	-1.45068	-0.80022	0.820030715200869	-1.011545	-1.38904	-0.433347
Trial2	3	1	noBlindfold	clockwise	practice	Guided	1	0.5	0	0.8521576	0.30903	-1.45069	-0.80019	0.822662466291193	-0.970662	-1.405967	-0.366624
Trial2	3	1	noBlindfold	clockwise	practice	Guided	1	0.5	0	0.8721466	0.29724	-1.4507	-0.80019	0.825479020454809	-0.931672	-1.414431	-0.354667
Trial2	3	1	noBlindfold	clockwise	practice	Guided	1	0.5	0	0.8921509	0.2728	-1.4507	-0.80018	0.831809958107203	-1.011808	-1.427126	-0.383715
Trial2	3	1	noBlindfold	clockwise	practice	Guided	1	0.5	0	0.9121552	0.26015	-1.4507	-0.80017	0.835344270959358	-0.934243	-1.393272	-0.332515
Trial2	3	1	noBlindfold	clockwise	practice	Guided	1	0.5	0	0.9321442	0.24682	-1.45071	-0.80014	0.839240175621908	-0.937612	-1.439821	-0.255084
Trial2	3	1	noBlindfold	clockwise	practice	Guided	1	0.5	0	0.9521484	0.2336	-1.45071	-0.80014	0.843322547106631	-0.887903	-1.405967	-0.273464
Trial2	3	1	noBlindfold	clockwise	practice	Guided	1	0.5	0	0.9721527	0.22013	-1.45071	-0.80013	0.847664586485795	-0.852753	-1.43559	-0.290533
Trial2	3	1	noBlindfold	clockwise	practice	Guided	1	0.5	0	0.992157	0.19222	-1.45074	-0.80012	0.857275063808119	-0.895507	-1.473676	-0.233501
Trial2	3	1	noBlindfold	clockwise	practice	Guided	1	0.5	0	1.012146	0.17824	-1.45074	-0.8001	0.862374313785411	-0.905977	-1.511762	-0.189781
Trial2	3	1	noBlindfold	clockwise	practice	Guided	1	0.5	0	1.03215	0.16408	-1.45075	-0.80008	0.867738589105441	-1.010096	-1.515994	-0.131523
Trial2	3	1	noBlindfold	clockwise	practice	Guided	1	0.5	0	1.052155	0.1488	-1.45075	-0.80008	0.873767387913851	-1.076111	-1.482139	-0.176925
Trial2	3	1	noBlindfold	clockwise	practice	Guided	1	0.5	0	1.072144	0.13406	-1.45075	-0.80008	0.879795485055604	-1.117611	-1.520226	-0.120675
Trial2	3	1	noBlindfold	clockwise	practice	Guided	1	0.5	0	1.092148	0.10323	-1.45075	-0.80008	0.893059036027417	-0.939148	-1.456749	-0.180136
Trial2	3	1	noBlindfold	clockwise	practice	Guided	1	0.5	0	1.112152	0.08768	-1.45074	-0.80009	0.900084285732376	-0.797023	-1.503298	-0.18912
Trial2	3	1	noBlindfold	clockwise	practice	Guided	1	0.5	0	1.132156	0.071935	-1.45074	-0.8001	0.907413690748083	-0.792527	-1.482139	-0.232896
Trial2	3	1	noBlindfold	clockwise	practice	Guided	1	0.5	0	1.152145	0.055536	-1.45073	-0.80011	0.9152728163568	-0.855309	-1.494835	-0.239894
Trial2	3	1	noBlindfold	clockwise	practice	Guided	1	0.5	0	1.17215	0.039471	-1.45074	-0.80011	0.92318093508465	-1.04735	-1.537153	-0.217836
Trial2	3	1	noBlindfold	clockwise	practice	Guided	1	0.5	0	1.192154	0.0069387	-1.45076	-0.80008	0.939807136612336	-0.768091	-1.511762	-0.136887
Trial2	3	1	noBlindfold	clockwise	practice	Guided	1	0.5	0	1.212158	-0.0094685	-1.45076	-0.80007	0.948509479534871	-0.68827	-1.482139	-0.10573
Trial2	3	1	noBlindfold	clockwise	practice	Guided	1	0.5	0	1.232147	-0.026416	-1.45075	-0.80009	0.957735736857226	-0.760039	-1.452517	-0.179286
Trial2	3	1	noBlindfold	clockwise	practice	Guided	1	0.5	0	1.252151	-0.042868	-1.45073	-0.80012	0.966901066820951	-0.774538	-1.418662	-0.290751
Trial2	3	1	noBlindfold	clockwise	practice	Guided	1	0.5	0	1.272156	-0.059308	-1.45073	-0.80014	0.976242490447387	-0.60621	-1.490603	-0.282006
Trial2	3	1	noBlindfold	clockwise	practice	Guided	1	0.5	0	1.292145	-0.09281	-1.45074	-0.80015	0.995823168729408	-0.963906	-1.465212	-0.307348
Trial2	3	1	noBlindfold	clockwise	practice	Guided	1	0.5	0	1.312149	-0.10948	-1.45076	-0.80014	1.00582792960289	-0.706585	-1.50753	-0.30912
Trial2	3	1	noBlindfold	clockwise	practice	Guided	1	0.5	0	1.332153	-0.12627	-1.45076	-0.80011	1.01606603503887	-0.838535	-1.46098	-0.183015
Trial2	3	1	noBlindfold	clockwise	practice	Guided	1	0.5	0	1.352158	-0.14371	-1.45073	-0.8001	1.02689947283812	-0.941403	-1.355185	-0.182896
Trial2	3	1	noBlindfold	clockwise	practice	Guided	1	0.5	0	1.372147	-0.16132	-1.4507	-0.80009	1.03802123301639	-0.823073	-1.43559	-0.237794
Trial2	3	1	noBlindfold	clockwise	practice	Guided	1	0.5	0	1.392151	-0.19604	-1.45069	-0.80009	1.06047895015844	-0.876554	-1.380576	-0.194146
Trial2	3	1	noBlindfold	clockwise	practice	Guided	1	0.5	0	1.412155	-0.21369	-1.4507	-0.8001	1.072153624472	-0.924784	-1.477908	-0.152482
Trial2	3	1	noBlindfold	clockwise	practice	Guided	1	0.5	0	1.432144	-0.23206	-1.45071	-0.8001	1.08446843313804	-0.847301	-1.380576	-0.215619
Trial2	3	1	noBlindfold	clockwise	practice	Guided	1	0.5	0	1.452148	-0.25002	-1.45069	-0.8001	1.09667221934702	-0.823595	-1.350954	-0.159669
Trial2	3	1	noBlindfold	clockwise	practice	Guided	1	0.5	0	1.472153	-0.26811	-1.45067	-0.80006	1.1090937925207	-0.782846	-1.334026	-0.120344
Trial2	3	1	noBlindfold	clockwise	practice	Guided	1	0.5	0	1.492157	-0.3041	-1.45066	-0.80006	1.13431601889379	-0.78277	-1.291708	-0.108496
Trial2	3	1	noBlindfold	clockwise	practice	Guided	1	0.5	0	1.512146	-0.30533	-1.45066	-0.80004	1.13517418682692	-3.021591	-1.304404	-0.016177
Trial2	3	1	noBlindfold	clockwise	practice	Guided	1	0.5	0	1.53215	-0.30303	-1.45065	-0.79979	1.13336721290282	-4.912669	-1.240927	0.572772
Trial2	3	1	noBlindfold	clockwise	practice	Guided	1	0.5	0	1.552155	-0.30237	-1.45062	-0.79894	1.13229976777766	-4.531988	-0.868528	1.316174
Trial2	3	1	noBlindfold	clockwise	practice	Guided	1	0.5	0	1.572144	-0.30213	-1.45046	-0.7939399	1.12860675172784	-2.880767	-0.237953	1.691169
Trial2	3	1	noBlindfold	clockwise	practice	Guided	1	0.5	0	1.592148	-0.30076	-1.45007	-0.79003	1.12488398695631	-1.451127	-0.318275	0.696578
Trial2	3	1	noBlindfold	clockwise	practice	Guided	1	0.5	0	1.612152	-0.30076	-1.45007	-0.78573	1.12186818244658	-2.515305	-0.508617	0.696578
Trial2	3	1	noBlindfold	clockwise	practice	Guided	1	0.5	0	1.632156	-0.30119	-1.45028	-0.78186	1.11946882419807	-3.52272	-1.321122	0.378977
Trial2	3	1	noBlindfold	clockwise	practice	Guided	1	0.5	0	1.652145	-0.30165	-1.45058	-0.7785701	1.11750348313355	-3.789144	-1.524249	0.197873
Trial2	3	1	noBlindfold	clockwise	practice	Guided	1	0.5	0	1.67215	-0.30182	-1.45072	-0.77336	1.11400226191247	-3.140964	-1.232254	0.248926
Trial2	3	1	noBlindfold	clockwise	practice	Guided	1	0.5	0	1.692154	-0.30117	-1.45063	-0.77139	1.11216717609145	-1.474506	-1.054519	0.060805
Trial2	3	1	noBlindfold	clockwise	practice	Guided	1	0.5	0	1.712158	-0.30084	-1.45054	-0.76993	1.11091716641433	-1.551698	-1.024896	-0.171156
Trial2	3	1	noBlindfold	clockwise	practice	Guided	1	0.5	0	1.732147	-0.30079	-1.45053	-0.76926	1.1104168470489	-1.899819	-1.321122	-0.285824
Trial2	3	1	noBlindfold	clockwise	practice	Guided	1	0.5	0	1.752151	-0.30092	-1.45061	-0.76925	1.11050368340111	-2.316124	-1.308427	-0.431056
Trial2	3	1	noBlindfold	clockwise	practice	Guided	1	0.5	0	1.772156	-0.30102	-1.45061	-0.7693	1.1106104177384	-2.290952	-1.075678	-0.465811
Trial2	3	1	noBlindfold	clockwise	practice	Guided	1	0.5	0	1.792145	-0.30104	-1.45059	-0.76931	1.11063177694112	-1.751545	-0.931797	-0.157678
Trial2	3	1	noBlindfold	clockwise	practice	Guided	1	0.5	0	1.812149	-0.30101	-1.45055	-0.76931	1.11061013183197	-1.651113	-0.77522	-0.101671
Trial2	3	1	noBlindfold	clockwise	practice	Guided	1	0.5	0	1.832153	-0.30098	-1.45052	-0.76931	1.11058850860601	-1.826119	-0.919101	-0.03233
Trial2	3	1	noBlindfold	clockwise	practice	Guided	1	0.5	0	1.852158	-0.30098	-1.45052	-0.76931	1.11058850860601	-2.103993	-0.931797	-0.070309
Trial2	3	1	noBlindfold	clockwise	practice	Guided	1	0.5	0	1.872147	-0.30099	-1.45051	-0.76931	1.11059573063431	-2.148013	-0.948724	0.041006
Trial2	3	1	noBlindfold	clockwise	practice	Guided	1	0.5	0	1.892151	-0.30099	-1.4505	-0.76928	1.11057492161532	-1.762578	-0.809074	0.292794
Trial2	3	1	noBlindfold	clockwise	practice	Guided	1	0.5	0	1.912155	-0.30095	-1.45048	-0.76918	1.11047681642496	-1.532479	-0.68212	0.358106
Trial2	3	1	noBlindfold	clockwise	practice	Guided	1	0.5	0	1.932144	-0.30088	-1.45043	-0.76899	1.11029473021375	-1.53725	-0.749829	0.450307
Trial2	3	1	noBlindfold	clockwise	practice	Guided	1	0.5	0	1.952148	-0.30082	-1.4504	-0.7686501	1.11001602158056	-1.642639	-0.72867	0.484718
Trial2	3	1	noBlindfold	clockwise	practice	Guided	1	0.5	0	1.972153	-0.30081	-1.45038	-0.76728	1.10906052249122	-1.659243	-0.724438	0.6115
Trial2	3	1	noBlindfold	clockwise	practice	Guided	1	0.5	0	1.992157	-0.30076	-1.45036	-0.76578	1.10798715910673	-1.279651	-0.847161	1.031754
Trial2	3	1	noBlindfold	clockwise	practice	Guided	1	0.5	0	2.012146	-0.30066	-1.45038	-0.76354	1.10636781584148	-1.052076	-0.618643	1.240189
Trial2	3	1	noBlindfold	clockwise	practice	Guided	1	0.5	0	2.03215	-0.30055	-1.45034	-0.76049	1.10418536366171	-0.940507	-0.711743	1.344512
Trial2	3	1	noBlindfold	clockwise	practice	Guided	1	0.5	0	2.052155	-0.30049	-1.45035	-0.75635	1.10129451592414	-0.899372	-0.779452	1.367898
Trial2	3	1	noBlindfold	clockwise	practice	Guided	1	0.5	0	2.072144	-0.30046	-1.45036	-0.74549	1.09384251794075	-0.898489	-0.614412	1.287979
Trial2	3	1	noBlindfold	clockwise	practice	Guided	1	0.5	0	2.092148	-0.30043	-1.45036	-0.73862	1.08915001365854	-0.806554	-0.741366	1.351152
Trial2	3	1	noBlindfold	clockwise	practice	Guided	1	0.5	0	2.112152	-0.30039	-1.45036	-0.7311	1.08403473950628	-0.662362	-0.614412	1.386778
Trial2	3	1	noBlindfold	clockwise	practice	Guided	1	0.5	0	2.132156	-0.30034	-1.45035	-0.72297	1.07853129031944	-0.533524	-0.834465	1.376853
Trial2	3	1	noBlindfold	clockwise	practice	Guided	1	0.5	0	2.152145	-0.30029	-1.45037	-0.7135301	1.07218900625094	-0.61232	-0.745597	1.405657
Trial2	3	1	noBlindfold	clockwise	practice	Guided	1	0.5	0	2.17215	-0.30028	-1.45038	-0.6928099	1.05850540768395	-0.65134	-0.830233	1.129983
Trial2	3	1	noBlindfold	clockwise	practice	Guided	1	0.5	0	2.192154	-0.30034	-1.45046	-0.68238	1.05175402147773	-0.658362	-0.86832	0.970644
Trial2	3	1	noBlindfold	clockwise	practice	Guided	1	0.5	0	2.212158	-0.30034	-1.45044	-0.67123	1.04455437759464	-0.581115	-0.745597	0.949692
Trial2	3	1	noBlindfold	clockwise	practice	Guided	1	0.5	0	2.232147	-0.30031	-1.45041	-0.65931	1.03691162955706	-0.528553	-0.809074	1.010678
Trial2	3	1	noBlindfold	clockwise	practice	Guided	1	0.5	0	2.252151	-0.30028	-1.4504	-0.64742	1.0293690923494	-0.527951	-0.614412	0.796712
Trial2	3	1	noBlindfold	clockwise	practice	Guided	1	0.5	0	2.272156	-0.30026	-1.45037	-0.62247	1.01384663868184	-0.503357	-0.881015	0.846095
Trial2	3	1	noBlindfold	clockwise	practice	Guided	1	0.5	0	2.292145	-0.30027	-1.45036	-0.60986	1.00616165798684	-0.505321	-0.644034	0.800024
Trial2	3	1	noBlindfold	clockwise	practice	Guided	1	0.5	0	2.312149	-0.30027	-1.45034	-0.59708	0.998467113103133	-0.499962	-0.614412	0.623241
Trial2	3	1	noBlindfold	clockwise	practice	Guided	1	0.5	0	2.332153	-0.30026	-1.45032	-0.58368	0.990504144935919	-0.476537	-0.724438	0.744137
Trial2	3	1	noBlindfold	clockwise	practice	Guided	1	0.5	0	2.352158	-0.30023	-1.45033	-0.57044	0.982735892467528	-0.399823	-0.589021	0.664987
Trial2	3	1	noBlindfold	clockwise	practice	Guided	1	0.5	0	2.372147	-0.30022	-1.45032	-0.54319	0.96716464338888	-0.471347	-0.644034	0.6557
Trial2	3	1	noBlindfold	clockwise	practice	Guided	1	0.5	0	2.392151	-0.30025	-1.45033	-0.52963	0.95963951312769	-0.645112	-0.68212	0.651147
Trial2	3	1	noBlindfold	clockwise	practice	Guided	1	0.5	0	2.412155	-0.30028	-1.45034	-0.51561	0.951998843773104	-0.529481	-0.652498	0.549166
Trial2	3	1	noBlindfold	clockwise	practice	Guided	1	0.5	0	2.432144	-0.30027	-1.45035	-0.50204	0.94470961095936	-0.454247	-0.707511	0.52571
Trial2	3	1	noBlindfold	clockwise	practice	Guided	1	0.5	0	2.452148	-0.30024	-1.45035	-0.48861	0.937615996810682	-0.382069	-0.699048	0.264778
Trial2	3	1	noBlindfold	clockwise	practice	Guided	1	0.5	0	2.472153	-0.30022	-1.45034	-0.46153	0.923775966916313	-0.44505	-0.694816	0.440042
Trial2	3	1	noBlindfold	clockwise	practice	Guided	1	0.5	0	2.492157	-0.30025	-1.45031	-0.44853	0.917376274993777	-0.577801	-0.635559	0.551324
Trial2	3	1	noBlindfold	clockwise	practice	Guided	1	0.5	0	2.512146	-0.30028	-1.4503	-0.43434	0.910548912315435	-0.64549	-0.627095	0.436719
Trial2	3	1	noBlindfold	clockwise	practice	Guided	1	0.5	0	2.53215	-0.30031	-1.45031	-0.421	0.904288160214957	-0.698986	-0.682108	0.43498
Trial2	3	1	noBlindfold	clockwise	practice	Guided	1	0.5	0	2.552155	-0.30032	-1.45031	-0.40769	0.898177726480274	-0.619922	-0.580545	0.410208
Trial2	3	1	noBlindfold	clockwise	practice	Guided	1	0.5	0	2.572144	-0.3003	-1.45031	-0.38056	0.886174934807216	-0.501055	-0.631327	0.568586
Trial2	3	1	noBlindfold	clockwise	practice	Guided	1	0.5	0	2.592148	-0.30025	-1.45034	-0.36734	0.880533206111309	-0.444102	-0.669409	0.355587
Trial2	3	1	noBlindfold	clockwise	practice	Guided	1	0.5	0	2.612152	-0.30022	-1.45036	-0.35391	0.874988203437605	-0.43181	-0.728654	0.329751
Trial2	3	1	noBlindfold	clockwise	practice	Guided	1	0.5	0	2.632156	-0.30021	-1.45037	-0.34104	0.869853053461599	-0.413817	-0.677873	0.236356
Trial2	3	1	noBlindfold	clockwise	practice	Guided	1	0.5	0	2.652145	-0.30021	-1.45035	-0.32786	0.864770617423465	-0.395813	-0.766741	0.424665
Trial2	3	1	noBlindfold	clockwise	practice	Guided	1	0.5	0	2.67215	-0.30022	-1.45035	-0.30242	0.85545889392944	-0.433795	-0.660946	0.279246
Trial2	3	1	noBlindfold	clockwise	practice	Guided	1	0.5	0	2.692154	-0.30024	-1.45038	-0.29061	0.851374304868366	-0.484487	-0.711727	0.239588
Trial2	3	1	noBlindfold	clockwise	practice	Guided	1	0.5	0	2.712158	-0.30025	-1.45039	-0.27854	0.847339705227794	-0.496972	-0.847145	0.441992
Trial2	3	1	noBlindfold	clockwise	practice	Guided	1	0.5	0	2.732147	-0.30025	-1.45039	-0.26619	0.843360637359495	-0.496489	-0.6948	0.328093
Trial2	3	1	noBlindfold	clockwise	practice	Guided	1	0.5	0	2.752151	-0.30025	-1.45037	-0.25431	0.839686628875801	-0.446883	-0.800595	0.36799
Trial2	3	1	noBlindfold	clockwise	practice	Guided	1	0.5	0	2.772156	-0.30024	-1.45038	-0.23082	0.832863673372193	-0.493425	-0.686336	0.32392
Trial2	3	1	noBlindfold	clockwise	practice	Guided	1	0.5	0	2.792145	-0.30025	-1.45039	-0.21855	0.829556600599903	-0.462618	-0.804827	0.313916
Trial2	3	1	noBlindfold	clockwise	practice	Guided	1	0.5	0	2.812149	-0.30026	-1.45039	-0.20721	0.826651114623605	-0.458947	-0.842913	0.204391
Trial2	3	1	noBlindfold	clockwise	practice	Guided	1	0.5	0	2.832153	-0.30025	-1.45041	-0.19585	0.823867267825733	-0.447907	-0.838681	0.245884
Trial2	3	1	noBlindfold	clockwise	practice	Guided	1	0.5	0	2.852158	-0.30022	-1.45043	-0.1852	0.821371478252662	-0.370015	-1.029112	0.195856
Trial2	3	1	noBlindfold	clockwise	practice	Guided	1	0.5	0	2.872147	-0.30019	-1.45047	-0.16484	0.816992205450018	-0.299255	-0.872536	0.091487
Trial2	3	1	noBlindfold	clockwise	practice	Guided	1	0.5	0	2.892151	-0.30014	-1.45045	-0.15485	0.814986245998774	-0.255047	-0.919085	0.080887
Trial2	3	1	noBlindfold	clockwise	practice	Guided	1	0.5	0	2.912155	-0.30013	-1.45044	-0.14587	0.813317950914999	-0.279613	-0.711727	-0.149166
Trial2	3	1	noBlindfold	clockwise	practice	Guided	1	0.5	0	2.932144	-0.30014	-1.45039	-0.13646	0.811692916119838	-0.359867	-0.81329	-0.061081
Trial2	3	1	noBlindfold	clockwise	practice	Guided	1	0.5	0	2.952148	-0.30017	-1.45038	-0.12809	0.81035737949509	-0.360931	-0.593237	0.18708
Trial2	3	1	noBlindfold	clockwise	practice	Guided	1	0.5	0	2.972153	-0.30019	-1.4503	-0.11112	0.807868611452091	-0.359575	-0.398489	0.212239
Trial2	3	1	noBlindfold	clockwise	practice	Guided	1	0.5	0	2.992157	-0.30019	-1.45026	-0.10302	0.80679437203216	-0.375471	-0.533813	0.065817
Trial2	3	1	noBlindfold	clockwise	practice	Guided	1	0.5	0	3.012146	-0.3002	-1.45025	-0.095122	0.805833890931231	-0.460599	-0.592992	0.234025
Trial2	3	1	noBlindfold	clockwise	practice	Guided	1	0.5	0	3.03215	-0.30021	-1.45029	-0.08713301	0.804939875543918	-0.414482	-0.703019	0.172857
Trial2	3	1	noBlindfold	clockwise	practice	Guided	1	0.5	0	3.052155	-0.30022	-1.45032	-0.079442	0.804153654677899	-0.461941	-0.669165	0.381222
Trial2	3	1	noBlindfold	clockwise	practice	Guided	1	0.5	0	3.072144	-0.30022	-1.45033	-0.064243	0.802794638272883	-0.490976	-0.791887	0.370563
Trial2	3	1	noBlindfold	clockwise	practice	Guided	1	0.5	0	3.092148	-0.30024	-1.45041	-0.056357	0.802222000331128	-0.525457	-0.719946	0.531371
Trial2	3	1	noBlindfold	clockwise	practice	Guided	1	0.5	0	3.112152	-0.30024	-1.45039	-0.048522	0.801709679595369	-0.46599	-0.77496	0.650371
Trial2	3	1	noBlindfold	clockwise	practice	Guided	1	0.5	0	3.132156	-0.30024	-1.45038	-0.04054	0.801266196547166	-0.486977	-0.711483	0.495843
Trial2	3	1	noBlindfold	clockwise	practice	Guided	1	0.5	0	3.152145	-0.30023	-1.45036	-0.032115	0.800874160072389	-0.418138	-0.719946	0.622784
Trial2	3	1	noBlindfold	clockwise	practice	Guided	1	0.5	0	3.17215	-0.30023	-1.45036	-0.014792	0.800366697501318	-0.52557	-0.762264	0.699678
Trial2	3	1	noBlindfold	clockwise	practice	Guided	1	0.5	0	3.192154	-0.30024	-1.45035	-0.0059474	0.800262080514355	-0.502887	-0.622615	0.614289
Trial2	3	1	noBlindfold	clockwise	practice	Guided	1	0.5	0	3.212158	-0.30023	-1.45034	0.0030692	0.800235882222243	-0.493433	-0.724178	0.508091
Trial2	3	1	noBlindfold	clockwise	practice	Guided	1	0.5	0	3.232147	-0.30023	-1.45035	0.012586	0.800328966495832	-0.475592	-0.838437	0.62159
Trial2	3	1	noBlindfold	clockwise	practice	Guided	1	0.5	0	3.252151	-0.30024	-1.45038	0.022139	0.800546164349576	-0.47718	-0.690324	0.764694
Trial2	3	1	noBlindfold	clockwise	practice	Guided	1	0.5	0	3.272156	-0.30024	-1.45036	0.041995	0.801341129787792	-0.483658	-0.686092	0.546386
Trial2	3	1	noBlindfold	clockwise	practice	Guided	1	0.5	0	3.292145	-0.30025	-1.45034	0.051917	0.80193230863605	-0.430351	-0.521052	0.539421
Trial2	3	1	noBlindfold	clockwise	practice	Guided	1	0.5	0	3.312149	-0.30023	-1.4503	0.061928	0.802622653821914	-0.41455	-0.656469	0.496555
Trial2	3	1	noBlindfold	clockwise	practice	Guided	1	0.5	0	3.332153	-0.3002	-1.45032	0.072194	0.803450083967634	-0.353921	-0.652238	0.371455
Trial2	3	1	noBlindfold	clockwise	practice	Guided	1	0.5	0	3.352158	-0.30018	-1.45031	0.08196899	0.804367409355982	-0.382453	-0.605688	0.158392
Trial2	3	1	noBlindfold	clockwise	practice	Guided	1	0.5	0	3.372147	-0.30019	-1.45033	0.10099	0.80653767422209	-0.457452	-0.838437	0.1695
Trial2	3	1	noBlindfold	clockwise	practice	Guided	1	0.5	0	3.392151	-0.30023	-1.45035	0.11002	0.807757666960724	-0.501822	-0.690324	0.185021
Trial2	3	1	noBlindfold	clockwise	practice	Guided	1	0.5	0	3.412155	-0.30023	-1.45036	0.11888	0.809012053361593	-0.4437	-0.791887	0.258227
Trial2	3	1	noBlindfold	clockwise	practice	Guided	1	0.5	0	3.432144	-0.30021	-1.45035	0.12755	0.810311697214795	-0.366807	-0.567602	0.191174
Trial2	3	1	noBlindfold	clockwise	practice	Guided	1	0.5	0	3.452148	-0.3002	-1.45032	0.13622	0.81171174135469	-0.399249	-0.766496	-0.0090241
Trial2	3	1	noBlindfold	clockwise	practice	Guided	1	0.5	0	3.472153	-0.30019	-1.45035	0.15265	0.814620194296015	-0.419975	-0.711483	0.105589
Trial2	3	1	noBlindfold	clockwise	practice	Guided	1	0.5	0	3.492157	-0.30021	-1.45034	0.16029	0.816105953684771	-0.403563	-0.855364	-0.013015
Trial2	3	1	noBlindfold	clockwise	practice	Guided	1	0.5	0	3.512146	-0.3002	-1.45038	0.16758	0.817559247851561	-0.328349	-0.669165	-0.025271
Trial2	3	1	noBlindfold	clockwise	practice	Guided	1	0.5	0	3.53215	-0.30017	-1.45037	0.17464	0.819006205985874	-0.384508	-0.859596	0.179507
Trial2	3	1	noBlindfold	clockwise	practice	Guided	1	0.5	0	3.552155	-0.30017	-1.45039	0.18196	0.820598244007302	-0.366504	-0.829973	0.266871
Trial2	3	1	noBlindfold	clockwise	practice	Guided	1	0.5	0	3.572144	-0.30019	-1.45041	0.19576	0.823787603207645	-0.419361	-0.77496	0.362092
Trial2	3	1	noBlindfold	clockwise	practice	Guided	1	0.5	0	3.592148	-0.30023	-1.45039	0.2028	0.825527643091591	-0.549326	-0.749569	0.583971
Trial2	3	1	noBlindfold	clockwise	practice	Guided	1	0.5	0	3.612152	-0.30026	-1.45037	0.20995	0.827342179472414	-0.533691	-0.60992	0.473008
Trial2	3	1	noBlindfold	clockwise	practice	Guided	1	0.5	0	3.632156	-0.30025	-1.45034	0.21742	0.829259614121094	-0.508778	-0.796119	0.500212
Trial2	3	1	noBlindfold	clockwise	practice	Guided	1	0.5	0	3.652145	-0.30024	-1.45036	0.22474	0.831199189668204	-0.457757	-0.745337	0.473113
Trial2	3	1	noBlindfold	clockwise	practice	Guided	1	0.5	0	3.67215	-0.30023	-1.45036	0.23944	0.835284118117835	-0.491961	-0.758033	0.327618
Trial2	3	1	noBlindfold	clockwise	practice	Guided	1	0.5	0	3.692154	-0.30021	-1.45039	0.24669	0.837372080519319	-0.412692	-0.783423	0.474766
Trial2	3	1	noBlindfold	clockwise	practice	Guided	1	0.5	0	3.712158	-0.30021	-1.4504	0.25414	0.83959703248405	-0.391345	-0.868059	0.709151
Trial2	3	1	noBlindfold	clockwise	practice	Guided	1	0.5	0	3.732147	-0.30022	-1.45041	0.26202	0.84202526376069	-0.441361	-0.825741	0.602456
Trial2	3	1	noBlindfold	clockwise	practice	Guided	1	0.5	0	3.752151	-0.30022	-1.4504	0.26981	0.844481793751716	-0.412044	-0.719946	0.478982
Trial2	3	1	noBlindfold	clockwise	practice	Guided	1	0.5	0	3.772156	-0.30021	-1.4504	0.28613	0.849827281758891	-0.402127	-0.825741	0.495231
Trial2	3	1	noBlindfold	clockwise	practice	Guided	1	0.5	0	3.792145	-0.30018	-1.45039	0.294	0.852481092628375	-0.293878	-0.876523	0.598788
Trial2	3	1	noBlindfold	clockwise	practice	Guided	1	0.5	0	3.812149	-0.30017	-1.4504	0.30243	0.855415655186265	-0.345277	-0.77496	0.551033
Trial2	3	1	noBlindfold	clockwise	practice	Guided	1	0.5	0	3.832153	-0.30017	-1.4504	0.31057	0.858327304578611	-0.327576	-0.884987	0.293474
Trial2	3	1	noBlindfold	clockwise	practice	Guided	1	0.5	0	3.852158	-0.30016	-1.45041	0.31869	0.861289340587261	-0.306137	-0.800351	0.466967
Trial2	3	1	noBlindfold	clockwise	practice	Guided	1	0.5	0	3.872147	-0.30014	-1.45042	0.3355	0.867631435608892	-0.240483	-0.927305	0.419097
Trial2	3	1	noBlindfold	clockwise	practice	Guided	1	0.5	0	3.892151	-0.30014	-1.45047	0.3433	0.870677286042992	-0.30517	-1.041563	0.287795
Trial2	3	1	noBlindfold	clockwise	practice	Guided	1	0.5	0	3.912155	-0.30014	-1.45049	0.35123	0.873834416490414	-0.241071	-0.94	0.31796
Trial2	3	1	noBlindfold	clockwise	practice	Guided	1	0.5	0	3.932144	-0.30015	-1.45051	0.35929	0.877114172398929	-0.347608	-1.172749	0.323576
Trial2	3	1	noBlindfold	clockwise	practice	Guided	1	0.5	0	3.952148	-0.30016	-1.45054	0.3671	0.880351305523617	-0.218546	-1.028868	0.518641
Trial2	3	1	noBlindfold	clockwise	practice	Guided	1	0.5	0	3.972153	-0.30014	-1.45053	0.38298	0.88707256117583	-0.267999	-0.98655	0.474821
Trial2	3	1	noBlindfold	clockwise	practice	Guided	1	0.5	0	3.992157	-0.30012	-1.45051	0.39064	0.890388473435886	-0.166615	-0.944232	0.284199
Trial2	3	1	noBlindfold	clockwise	practice	Guided	1	0.5	0	4.012146	-0.3001	-1.45051	0.39844	0.893820140881418	-0.161589	-1.024636	0.376384
Trial2	3	1	noBlindfold	clockwise	practice	Guided	1	0.5	0	4.03215	-0.30008	-1.4505	0.40588	0.897143557162224	-0.183355	-0.952695	0.301766
Trial2	3	1	noBlindfold	clockwise	practice	Guided	1	0.5	0	4.052155	-0.30007	-1.45052	0.41307	0.900410353486837	-0.143831	-1.15159	0.207058
Trial2	3	1	noBlindfold	clockwise	practice	Guided	1	0.5	0	4.072144	-0.30008	-1.45053	0.42709	0.906936528886831	-0.173149	-1.045795	0.158136
Trial2	3	1	noBlindfold	clockwise	practice	Guided	1	0.5	0	4.092148	-0.30009	-1.45056	0.43362	0.910038607935406	-0.128861	-1.109272	0.381826
Trial2	3	1	noBlindfold	clockwise	practice	Guided	1	0.5	0	4.112152	-0.30008	-1.45056	0.44057	0.91336188374439	-0.149238	-1.092345	0.514143
Trial2	3	1	noBlindfold	clockwise	practice	Guided	1	0.5	0	4.132156	-0.30007	-1.45055	0.44758	0.916755051112735	-0.134909	-1.113504	0.518265
Trial2	3	1	noBlindfold	clockwise	practice	Guided	1	0.5	0	4.152145	-0.3001	-1.45056	0.45449	0.920174534241422	-0.265143	-1.083881	0.591875
Trial2	3	1	noBlindfold	clockwise	practice	Guided	1	0.5	0	4.17215	-0.30013	-1.45055	0.46906	0.927483310637563	-0.284488	-1.117736	0.631322
Trial2	3	1	noBlindfold	clockwise	practice	Guided	1	0.5	0	4.192154	-0.30018	-1.45056	0.47658	0.931351976470261	-0.355834	-1.15159	0.718858
Trial2	3	1	noBlindfold	clockwise	practice	Guided	1	0.5	0	4.212158	-0.30018	-1.45056	0.48415	0.935248233086515	-0.288052	-1.168517	0.488053
Trial2	3	1	noBlindfold	clockwise	practice	Guided	1	0.5	0	4.232147	-0.30016	-1.45057	0.49191	0.939271776091556	-0.258357	-1.037331	0.377001
Trial2	3	1	noBlindfold	clockwise	practice	Guided	1	0.5	0	4.252151	-0.30013	-1.45057	0.49942	0.943201137472116	-0.220038	-1.278544	0.476583
Trial2	3	1	noBlindfold	clockwise	practice	Guided	1	0.5	0	4.272156	-0.30012	-1.4506	0.51462	0.951328417937143	-0.284201	-1.227762	0.470806
Trial2	3	1	noBlindfold	clockwise	practice	Guided	1	0.5	0	4.292145	-0.30014	-1.45062	0.52206	0.955390326735184	-0.263658	-1.312398	0.554021
Trial2	3	1	noBlindfold	clockwise	practice	Guided	1	0.5	0	4.312149	-0.30014	-1.45063	0.52974	0.959608513339919	-0.221941	-1.278544	0.542902
Trial2	3	1	noBlindfold	clockwise	practice	Guided	1	0.5	0	4.332153	-0.30013	-1.45063	0.53722	0.963749636604848	-0.217617	-1.24469	0.538446
Trial2	3	1	noBlindfold	clockwise	practice	Guided	1	0.5	0	4.352158	-0.30011	-1.45064	0.54446	0.967787539625878	-0.222375	-1.172749	0.450324
Trial2	3	1	noBlindfold	clockwise	practice	Guided	1	0.5	0	4.372147	-0.30011	-1.45063	0.55964	0.976408188488584	-0.201953	-1.185444	0.495394
Trial2	3	1	noBlindfold	clockwise	practice	Guided	1	0.5	0	4.392151	-0.30013	-1.45062	0.56738	0.980881292165096	-0.189794	-1.240458	0.469367
Trial2	3	1	noBlindfold	clockwise	practice	Guided	1	0.5	0	4.412155	-0.30011	-1.45063	0.57518	0.985397410891361	-0.178969	-1.261617	0.582348
Trial2	3	1	noBlindfold	clockwise	practice	Guided	1	0.5	0	4.432144	-0.30008	-1.45066	0.58252	0.989675486403916	-0.083678	-1.388571	0.450856
Trial2	3	1	noBlindfold	clockwise	practice	Guided	1	0.5	0	4.452148	-0.30007	-1.45067	0.59028	0.994254725651698	-0.175975	-1.397034	0.472733
Trial2	3	1	noBlindfold	clockwise	practice	Guided	1	0.5	0	4.472153	-0.30007	-1.45069	0.60591	1.0036129320094	-0.148313	-1.380107	0.697644
Trial2	3	1	noBlindfold	clockwise	practice	Guided	1	0.5	0	4.492157	-0.30007	-1.45068	0.61357	1.00825596920347	-0.197437	-1.40973	0.642182
Trial2	3	1	noBlindfold	clockwise	practice	Guided	1	0.5	0	4.512146	-0.30008	-1.45068	0.62169	1.01322579320656	-0.214667	-1.31663	0.491704
Trial2	3	1	noBlindfold	clockwise	practice	Guided	1	0.5	0	4.53215	-0.30011	-1.45069	0.62977	1.01822705508048	-0.306466	-1.48167	0.442103
Trial2	3	1	noBlindfold	clockwise	practice	Guided	1	0.5	0	4.552155	-0.30013	-1.4507	0.63755	1.02307283720344	-0.242033	-1.248921	0.476281
Trial2	3	1	noBlindfold	clockwise	practice	Guided	1	0.5	0	4.572144	-0.30011	-1.4507	0.65307	1.03280028146539	-0.116362	-1.52822	0.49017
Trial2	3	1	noBlindfold	clockwise	practice	Guided	1	0.5	0	4.592148	-0.30007	-1.45071	0.66051	1.03748997592664	-0.165845	-1.430889	0.400211
Trial2	3	1	noBlindfold	clockwise	practice	Guided	1	0.5	0	4.612152	-0.30009	-1.45073	0.6677901	1.04215523902776	-0.215392	-1.494366	0.34317
Trial2	3	1	noBlindfold	clockwise	practice	Guided	1	0.5	0	4.632156	-0.3001	-1.45074	0.67501	1.04680396563397	-0.191554	-1.52822	0.494038
Trial2	3	1	noBlindfold	clockwise	practice	Guided	1	0.5	0	4.652145	-0.30009	-1.45074	0.68247	1.05162219266638	-0.1449	-1.447816	0.529227
Trial2	3	1	noBlindfold	clockwise	practice	Guided	1	0.5	0	4.67215	-0.30008	-1.45074	0.69706	1.06114119550488	-0.165047	-1.52822	0.643961
Trial2	3	1	noBlindfold	clockwise	practice	Guided	1	0.5	0	4.692154	-0.30008	-1.45073	0.7048399	1.06626795713286	-0.191803	-1.329326	0.796932
Trial2	3	1	noBlindfold	clockwise	practice	Guided	1	0.5	0	4.712158	-0.30009	-1.45072	0.7125599	1.07139425524191	-0.076261	-1.532452	0.710444
Trial2	3	1	noBlindfold	clockwise	practice	Guided	1	0.5	0	4.732147	-0.30007	-1.45071	0.72016	1.07644898704282	-0.06238	-1.320862	0.326805
Trial2	3	1	noBlindfold	clockwise	practice	Guided	1	0.5	0	4.752151	-0.30003	-1.45071	0.72773	1.08149849503837	-0.040608	-1.540916	0.317079
Trial2	3	1	noBlindfold	clockwise	practice	Guided	1	0.5	0	4.772156	-0.30002	-1.45074	0.74173	1.09096079631948	-0.043203	-1.545147	0.270885
Trial2	3	1	noBlindfold	clockwise	practice	Guided	1	0.5	0	4.792145	-0.30008	-1.4508	0.74858	1.09567334670456	-0.143572	-1.634015	0.305921
Trial2	3	1	noBlindfold	clockwise	practice	Guided	1	0.5	0	4.812149	-0.30009	-1.4508	0.75509	1.10013857752506	-0.18611	-1.587465	0.41766
Trial2	3	1	noBlindfold	clockwise	practice	Guided	1	0.5	0	4.832153	-0.3001	-1.4508	0.76183	1.104782745423	-0.270258	-1.650942	0.658036
Trial2	3	1	noBlindfold	clockwise	practice	Guided	1	0.5	0	4.852158	-0.30012	-1.45081	0.76853	1.10942795448477	-0.269252	-1.519757	0.750554
Trial2	3	1	noBlindfold	clockwise	practice	Guided	1	0.5	0	4.872147	-0.30015	-1.45078	0.7826101	1.11924907421687	-0.353989	-1.570538	0.747048
Trial2	3	1	noBlindfold	clockwise	practice	Guided	1	0.5	0	4.892151	-0.30018	-1.45076	0.78988	1.12436581536719	-0.265202	-1.36318	0.889225
Trial2	3	1	noBlindfold	clockwise	practice	Guided	1	0.5	0	4.912155	-0.30017	-1.45073	0.79745	1.12968958035932	-0.398223	-1.468975	0.821225
Trial2	3	1	noBlindfold	clockwise	practice	Guided	1	0.5	0	4.932144	-0.30017	-1.45072	0.80259	1.13332376845083	-0.375352	-1.452048	0.861891
Trial2	3	1	noBlindfold	clockwise	practice	Guided	1	0.5	0	4.952148	-0.30017	-1.45072	0.80241	1.13319630005505	-0.318766	-1.870996	2.415363
Trial2	3	1	noBlindfold	clockwise	practice	Guided	1	0.5	0	4.972153	-0.30018	-1.45069	0.80176	1.13274319229335	-0.573725	-0.478712	2.783549
Trial2	3	1	noBlindfold	clockwise	practice	Guided	1	0.5	0	4.992157	-0.30026	-1.45056	0.80179	1.13282093992108	-1.078861	-0.203605	3.603786
Trial2	3	1	noBlindfold	clockwise	practice	Guided	1	0.5	0	5.012146	-0.30032	-1.45044	0.80179	1.13286332098777	-0.96765	-0.766378	3.753005
Trial2	3	1	noBlindfold	clockwise	practice	Guided	1	0.5	0	5.03215	-0.30033	-1.45043	0.80179	1.1328703741265	-0.994603	-0.647888	3.540196
Trial2	3	1	noBlindfold	clockwise	practice	Guided	1	0.5	0	5.052155	-0.30034	-1.45042	0.8017499	1.13284910041313	-0.841603	-0.728265	3.236635
Trial2	3	1	noBlindfold	clockwise	practice	Guided	1	0.5	0	5.072144	-0.30034	-1.45043	0.80153	1.13269345239059	-0.742156	-1.062577	2.952683
Trial2	3	1	noBlindfold	clockwise	practice	Guided	1	0.5	0	5.092148	-0.30035	-1.45044	0.80142	1.13262267011622	-0.607044	-1.227617	2.516237
Trial2	3	1	noBlindfold	clockwise	practice	Guided	1	0.5	0	5.112152	-0.30034	-1.45046	0.80132	1.13254486849716	-0.571315	-1.075273	2.286982
Trial2	3	1	noBlindfold	clockwise	practice	Guided	1	0.5	0	5.132156	-0.30033	-1.45047	0.80124	1.13248115540035	-0.349276	-1.126054	2.11844
Trial2	3	1	noBlindfold	clockwise	practice	Guided	1	0.5	0	5.152145	-0.30031	-1.45049	0.80116	1.13241043076368	-0.366313	-1.155677	1.976388
Trial2	3	1	noBlindfold	clockwise	practice	Guided	1	0.5	0	5.17215	-0.30029	-1.4505	0.80104	1.1323114346462	-0.314722	-1.058345	1.788279
Trial2	3	1	noBlindfold	clockwise	practice	Guided	1	0.5	0	5.192154	-0.30026	-1.45051	0.80098	1.13224780426388	-0.170059	-0.969478	1.666294
Trial2	3	1	noBlindfold	clockwise	practice	Guided	1	0.5	0	5.212158	-0.30023	-1.4505	0.80091	1.13217704841246	-0.066967	-0.944087	1.521478
Trial2	3	1	noBlindfold	clockwise	practice	Guided	1	0.5	0	5.232147	-0.30019	-1.45049	0.80085	1.13210636224518	0.016558	-0.821365	1.424076
Trial2	3	1	noBlindfold	clockwise	practice	Guided	1	0.5	0	5.252151	-0.30014	-1.45046	0.8008	1.13203566090412	0.127376	-0.808669	1.413438
Trial2	3	1	noBlindfold	clockwise	practice	Guided	1	0.5	0	5.272156	-0.30009	-1.45044	0.80065	1.1318941680763	0.233537	-0.800206	1.323137
Trial2	3	1	noBlindfold	clockwise	practice	Guided	1	0.5	0	5.292145	-0.29989	-1.45041	0.80057	1.13169623720803	0.552957	-0.817133	0.993302
Trial2	3	1	noBlindfold	clockwise	practice	Guided	1	0.5	0	5.312149	-0.29953	-1.45039	0.8005201	1.13140646563084	0.702139	-0.711338	1.030985
Trial2	3	1	noBlindfold	clockwise	practice	Guided	1	0.5	0	5.332153	-0.29881	-1.45037	0.80048	1.130869430039	0.762475	-0.698642	0.998156
Trial2	3	1	noBlindfold	clockwise	practice	Guided	1	0.5	0	5.352158	-0.29762	-1.45036	0.80042	1.12998664431077	0.985309	-0.702874	0.846674
Trial2	3	1	noBlindfold	clockwise	practice	Guided	1	0.5	0	5.372147	-0.29574	-1.45035	0.8003401	1.12860372443338	1.079751	-0.635165	0.710445
Trial2	3	1	noBlindfold	clockwise	practice	Guided	1	0.5	0	5.392151	-0.28976	-1.45031	0.80033	1.12438824677292	1.197748	-0.563225	0.684725
Trial2	3	1	noBlindfold	clockwise	practice	Guided	1	0.5	0	5.412155	-0.28576	-1.45028	0.80031	1.1215680433771	1.163553	-0.482772	0.641266
Trial2	3	1	noBlindfold	clockwise	practice	Guided	1	0.5	0	5.432144	-0.28051	-1.45024	0.8002501	1.11785330928848	1.269575	-0.381085	0.472605
Trial2	3	1	noBlindfold	clockwise	practice	Guided	1	0.5	0	5.452148	-0.27484	-1.45019	0.80017	1.11384426976701	1.236581	-0.283666	0.282181
Trial2	3	1	noBlindfold	clockwise	practice	Guided	1	0.5	0	5.472153	-0.26788	-1.45015	0.8001	1.10896331926494	1.243349	-0.249733	0.225896
Trial2	3	1	noBlindfold	clockwise	practice	Guided	1	0.5	0	5.492157	-0.25145	-1.45014	0.80005	1.09761425158104	1.1946	-0.317287	0.091765
Trial2	3	1	noBlindfold	clockwise	practice	Guided	1	0.5	0	5.512146	-0.24177	-1.45016	0.79997	1.0909513197041	1.266785	-0.329884	-0.073332
Trial2	3	1	noBlindfold	clockwise	practice	Guided	1	0.5	0	5.53215	-0.23182	-1.45016	0.79999	1.08422529543101	1.292536	-0.389046	0.0035792
Trial2	3	1	noBlindfold	clockwise	practice	Guided	1	0.5	0	5.552155	-0.2207	-1.45018	0.80005	1.07679544174378	1.220526	-0.422793	0.09348
Trial2	3	1	noBlindfold	clockwise	practice	Guided	1	0.5	0	5.572144	-0.20841	-1.45019	0.8001	1.06864620064476	1.170333	-0.350743	0.174969
Trial2	3	1	noBlindfold	clockwise	practice	Guided	1	0.5	0	5.592148	-0.1819	-1.45016	0.80014	1.05129042801896	1.254024	-0.333645	0.315471
Trial2	3	1	noBlindfold	clockwise	practice	Guided	1	0.5	0	5.612152	-0.16781	-1.45015	0.80017	1.0422294577401	1.133482	-0.316633	0.335276
Trial2	3	1	noBlindfold	clockwise	practice	Guided	1	0.5	0	5.632156	-0.15313	-1.45016	0.80017	1.03288472035977	0.955481	-0.308075	0.373037
Trial2	3	1	noBlindfold	clockwise	practice	Guided	1	0.5	0	5.652145	-0.13745	-1.45017	0.80012	1.02300269004247	0.976111	-0.341827	0.219553
Trial2	3	1	noBlindfold	clockwise	practice	Guided	1	0.5	0	5.67215	-0.12175	-1.45019	0.80006	1.01324682377411	0.840775	-0.566018	0.104505
Trial2	3	1	noBlindfold	clockwise	practice	Guided	1	0.5	0	5.692154	-0.089412	-1.45023	0.80005	0.993723523353199	0.617041	-0.3416	0.129873
Trial2	3	1	noBlindfold	clockwise	practice	Guided	1	0.5	0	5.712158	-0.072943	-1.45024	0.80004	0.9840364300903	0.638393	-0.324625	0.097884
Trial2	3	1	noBlindfold	clockwise	practice	Guided	1	0.5	0	5.732147	-0.055813	-1.45024	0.80005	0.974170431705064	0.704813	-0.328791	0.0828
Trial2	3	1	noBlindfold	clockwise	practice	Guided	1	0.5	0	5.752151	-0.039025	-1.45024	0.80008	0.964715481639874	0.584899	-0.417603	0.173795
Trial2	3	1	noBlindfold	clockwise	practice	Guided	1	0.5	0	5.772156	-0.021637	-1.45025	0.80008	0.955108982517547	0.46884	-0.413309	0.234966
Trial2	3	1	noBlindfold	clockwise	practice	Guided	1	0.5	0	5.792145	0.012427	-1.45025	0.80001	0.936879595007899	0.391857	-0.502055	0.027784
Trial2	3	1	noBlindfold	clockwise	practice	Guided	1	0.5	0	5.812149	0.028594	-1.45025	0.79994	0.928508269221818	0.472219	-0.476613	-0.058723
Trial2	3	1	noBlindfold	clockwise	practice	Guided	1	0.5	0	5.832153	0.046291	-1.45026	0.7999099	0.919623717962394	0.504595	-0.531614	-0.1828
Trial2	3	1	noBlindfold	clockwise	practice	Guided	1	0.5	0	5.852158	0.062492	-1.45028	0.79987	0.911704553425568	0.493192	-0.531614	-0.303124
Trial2	3	1	noBlindfold	clockwise	practice	Guided	1	0.5	0	5.872147	0.07972699	-1.45028	0.79989	0.903578152565489	0.516742	-0.620482	-0.326327
Trial2	3	1	noBlindfold	clockwise	practice	Guided	1	0.5	0	5.892151	0.11372	-1.45031	0.79993	0.888313177413113	0.527786	-0.667032	-0.120922
Trial2	3	1	noBlindfold	clockwise	practice	Guided	1	0.5	0	5.912155	0.131	-1.45031	0.79994	0.880945508924631	0.657701	-0.662796	-0.136985
Trial2	3	1	noBlindfold	clockwise	practice	Guided	1	0.5	0	5.932144	0.14735	-1.45032	0.79994	0.874223090138495	0.639758	-0.628942	-0.114321
Trial2	3	1	noBlindfold	clockwise	practice	Guided	1	0.5	0	5.952148	0.16433	-1.45031	0.79997	0.867540428604515	0.655684	-0.612014	-0.040283
Trial2	3	1	noBlindfold	clockwise	practice	Guided	1	0.5	0	5.972153	0.18145	-1.45031	0.80002	0.861107519115784	0.621922	-0.535842	0.040558
Trial2	3	1	noBlindfold	clockwise	practice	Guided	1	0.5	0	5.992157	0.21672	-1.45028	0.79999	0.848664577049576	0.766168	-0.468078	-0.0038894
Trial2	3	1	noBlindfold	clockwise	practice	Guided	1	0.5	0	6.012146	0.235	-1.45029	0.79997	0.842720035579459	0.807882	-0.544242	-0.037144
Trial2	3	1	noBlindfold	clockwise	practice	Guided	1	0.5	0	6.03215	0.25299	-1.45029	0.79997	0.837237114918781	0.709001	-0.666965	-0.013892
Trial2	3	1	noBlindfold	clockwise	practice	Guided	1	0.5	0	6.052155	0.27112	-1.45032	0.79997	0.832068566374783	0.644775	-0.671196	-0.060999
Trial2	3	1	noBlindfold	clockwise	practice	Guided	1	0.5	0	6.072144	0.28992	-1.45033	0.79992	0.827046281948666	0.630009	-0.658501	-0.109944
Trial2	3	1	noBlindfold	clockwise	practice	Guided	1	0.5	0	6.092148	0.32731	-1.45036	0.79992	0.818348204946013	0.656378	-0.692355	-0.158484
Trial2	3	1	noBlindfold	clockwise	practice	Guided	1	0.5	0	6.112152	0.34527	-1.45035	0.79994	0.814767057595082	0.557024	-0.738905	-0.129039
Trial2	3	1	noBlindfold	clockwise	practice	Guided	1	0.5	0	6.132156	0.36432	-1.45036	0.79999	0.81141423277253	0.467839	-0.590792	0.005697
Trial2	3	1	noBlindfold	clockwise	practice	Guided	1	0.5	0	6.152145	0.38335	-1.45032	0.80003	0.808489465495802	0.772188	-0.573849	0.039154
Trial2	3	1	noBlindfold	clockwise	practice	Guided	1	0.5	0	6.17215	0.40208	-1.45028	0.80006	0.806030014447062	0.904524	-0.548442	0.017459
Trial2	3	1	noBlindfold	clockwise	practice	Guided	1	0.5	0	6.192154	0.44112	-1.45027	0.80008	0.802243643241143	0.555533	-0.649945	0.18858
Trial2	3	1	noBlindfold	clockwise	practice	Guided	1	0.5	0	6.212158	0.46051	-1.45029	0.80008	0.801053974334774	0.408097	-0.578005	0.165869
Trial2	3	1	noBlindfold	clockwise	practice	Guided	1	0.5	0	6.232147	0.48039	-1.4503	0.80007	0.800310335014671	0.580152	-0.649937	0.181267
Trial2	3	1	noBlindfold	clockwise	practice	Guided	1	0.5	0	6.252151	0.49968	-1.45031	0.80006	0.800060097788428	0.640997	-0.683791	0.118622
Trial2	3	1	noBlindfold	clockwise	practice	Guided	1	0.5	0	6.272156	0.51903	-1.45033	0.80002	0.800246338872101	0.502856	-0.764196	0.111561
Trial2	3	1	noBlindfold	clockwise	practice	Guided	1	0.5	0	6.292145	0.5573	-1.45039	0.80001	0.802059369546305	0.0081556	-0.79805	0.0032998
Trial2	3	1	noBlindfold	clockwise	practice	Guided	1	0.5	0	6.312149	0.57693	-1.45039	0.8	0.803690329993706	0.081671	-0.730341	-0.013901
Trial2	3	1	noBlindfold	clockwise	practice	Guided	1	0.5	0	6.332153	0.59498	-1.45036	0.79999	0.805608588658517	0.157187	-0.616083	-0.047283
Trial2	3	1	noBlindfold	clockwise	practice	Guided	1	0.5	0	6.352158	0.61218	-1.45032	0.79998	0.807807169172684	0.174507	-0.497592	0.035615
Trial2	3	1	noBlindfold	clockwise	practice	Guided	1	0.5	0	6.372147	0.63016	-1.45028	0.79998	0.810499654681826	0.099363	-0.590683	-0.010925
Trial2	3	1	noBlindfold	clockwise	practice	Guided	1	0.5	0	6.392151	0.66435	-1.45028	0.79995	0.816658399565841	0.226386	-0.484844	-0.091459
Trial2	3	1	noBlindfold	clockwise	practice	Guided	1	0.5	0	6.412155	0.68075	-1.45027	0.7999099	0.820077126845517	0.448105	-0.544051	-0.17565
Trial2	3	1	noBlindfold	clockwise	practice	Guided	1	0.5	0	6.432144	0.69717	-1.45026	0.79988	0.823822827902917	0.60585	-0.531305	-0.238369
Trial2	3	1	noBlindfold	clockwise	practice	Guided	1	0.5	0	6.452148	0.71421	-1.45026	0.79986	0.828047059928947	0.457805	-0.548172	-0.254494
Trial2	3	1	noBlindfold	clockwise	practice	Guided	1	0.5	0	6.472153	0.73071	-1.45026	0.79987	0.832477664570309	0.235013	-0.455027	-0.275497
Trial2	3	1	noBlindfold	clockwise	practice	Guided	1	0.5	0	6.492157	0.76327	-1.45024	0.79988	0.842092134218734	0.52008	-0.268687	-0.302862
Trial2	3	1	noBlindfold	clockwise	practice	Guided	1	0.5	0	6.512146	0.77958	-1.4502	0.79992	0.847370592938121	0.611134	-0.416696	-0.151785
Trial2	3	1	noBlindfold	clockwise	practice	Guided	1	0.5	0	6.53215	0.79652	-1.45021	0.79995	0.853137805736006	0.468789	-0.450441	-0.105159
Trial2	3	1	noBlindfold	clockwise	practice	Guided	1	0.5	0	6.552155	0.81301	-1.45022	0.79994	0.858998993538144	0.323926	-0.513824	-0.120544
Trial2	3	1	noBlindfold	clockwise	practice	Guided	1	0.5	0	6.572144	0.82991	-1.45026	0.79988	0.865244852008121	0.354112	-0.628083	-0.165743
Trial2	3	1	noBlindfold	clockwise	practice	Guided	1	0.5	0	6.592148	0.86255	-1.45029	0.79987	0.87819955671217	0.716447	-0.649234	-0.30365
Trial2	3	1	noBlindfold	clockwise	practice	Guided	1	0.5	0	6.612152	0.88003	-1.4503	0.79986	0.885550026151952	0.764759	-0.615379	-0.314578
Trial2	3	1	noBlindfold	clockwise	practice	Guided	1	0.5	0	6.632156	0.89618	-1.45029	0.79983	0.892573040099895	0.537657	-0.632294	-0.35131
Trial2	3	1	noBlindfold	clockwise	practice	Guided	1	0.5	0	6.652145	0.91289	-1.45029	0.79979	0.900078996892104	0.4363	-0.640758	-0.410114
Trial2	3	1	noBlindfold	clockwise	practice	Guided	1	0.5	0	6.67215	0.9300799	-1.45029	0.79977	0.908075327959991	0.659003	-0.636526	-0.509966
Trial2	3	1	noBlindfold	clockwise	practice	Guided	1	0.5	0	6.692154	0.96421	-1.45029	0.79977	0.924728611096612	0.686955	-0.602648	-0.492629
Trial2	3	1	noBlindfold	clockwise	practice	Guided	1	0.5	0	6.712158	0.98121	-1.45028	0.79976	0.933369749748624	0.599171	-0.628035	-0.473096
Trial2	3	1	noBlindfold	clockwise	practice	Guided	1	0.5	0	6.732147	0.99824	-1.4503	0.79977	0.942271267059497	0.378184	-0.598412	-0.398376
Trial2	3	1	noBlindfold	clockwise	practice	Guided	1	0.5	0	6.752151	1.01514	-1.45031	0.79977	0.951315512414892	0.421959	-0.649194	-0.452961
Trial2	3	1	noBlindfold	clockwise	practice	Guided	1	0.5	0	6.772156	1.03238	-1.45033	0.79979	0.960777045924976	0.453567	-0.695743	-0.521899
Trial2	3	1	noBlindfold	clockwise	practice	Guided	1	0.5	0	6.792145	1.06612	-1.45033	0.79981	0.979891716208934	0.407056	-0.657657	-0.39723
Trial2	3	1	noBlindfold	clockwise	practice	Guided	1	0.5	0	6.812149	1.08264	-1.45033	0.7998	0.989519778692139	0.265425	-0.632266	-0.39103
Trial2	3	1	noBlindfold	clockwise	practice	Guided	1	0.5	0	6.832153	1.09896	-1.45031	0.79978	0.999200160151315	0.229893	-0.492585	-0.43222
Trial2	3	1	noBlindfold	clockwise	practice	Guided	1	0.5	0	6.852158	1.11503	-1.45028	0.79976	1.00889932507856	0.416727	-0.551814	-0.490524
Trial2	3	1	noBlindfold	clockwise	practice	Guided	1	0.5	0	6.872147	1.1315	-1.45029	0.7998	1.01905463963025	0.618008	-0.51796	-0.424354
Trial2	3	1	noBlindfold	clockwise	practice	Guided	1	0.5	0	6.892151	1.16464	-1.45028	0.79978	1.03990106923949	0.332616	-0.644834	-0.459069
Trial2	3	1	noBlindfold	clockwise	practice	Guided	1	0.5	0	6.912155	1.18012	-1.45032	0.79976	1.04984724346128	0.241239	-0.670224	-0.431701
Trial2	3	1	noBlindfold	clockwise	practice	Guided	1	0.5	0	6.932144	1.1958	-1.45032	0.79974	1.06005746342627	0.263835	-0.737925	-0.563961
Trial2	3	1	noBlindfold	clockwise	practice	Guided	1	0.5	0	6.952148	1.21174	-1.45034	0.79975	1.07059514395499	0.355647	-0.737925	-0.460294
Trial2	3	1	noBlindfold	clockwise	practice	Guided	1	0.5	0	6.972153	1.22708	-1.45034	0.79979	1.08088361628907	0.387647	-0.534799	-0.47361
Trial2	3	1	noBlindfold	clockwise	practice	Guided	1	0.5	0	6.992157	1.25737	-1.45036	0.79981	1.10150139959427	0.211508	-0.661753	-0.376207
Trial2	3	1	noBlindfold	clockwise	practice	Guided	1	0.5	0	7.012146	1.27309	-1.45034	0.7998	1.11236148473178	0.21549	-0.788707	-0.331545
Trial2	3	1	noBlindfold	clockwise	practice	Guided	1	0.5	0	7.03215	1.28717	-1.45036	0.79978	1.12217853416233	0.165197	-0.733693	-0.494946
Trial2	3	1	noBlindfold	clockwise	practice	Guided	1	0.5	0	7.052155	1.3016	-1.45036	0.7997299	1.13231201934204	0.281704	-0.687143	-0.405007
Trial2	3	1	noBlindfold	clockwise	practice	Guided	1	0.5	0	7.072144	1.30445	-1.45035	0.79945	1.13413408814863	2.236502	-0.79713	-0.863058
Trial2	3	1	noBlindfold	clockwise	practice	Guided	1	0.5	0	7.092148	1.30177	-1.45037	0.7988	1.13177590781288	1.766797	-0.919837	-0.804271
Trial2	3	1	noBlindfold	clockwise	practice	Guided	1	0.5	0	7.112152	1.30089	-1.45049	0.7974401	1.13019262907942	-0.538191	-1.076414	-1.181276
Trial2	3	1	noBlindfold	clockwise	practice	Guided	1	0.5	0	7.132156	1.29977	-1.4505	0.79575	1.1282066062848	-0.310976	-0.610916	-0.769424
Trial2	3	1	noBlindfold	clockwise	practice	Guided	1	0.5	0	7.152145	1.29967	-1.45039	0.79443	1.12720500849513	1.231023	-0.69132	0.329572
Trial2	3	1	noBlindfold	clockwise	practice	Guided	1	0.5	0	7.17215	1.30059	-1.45025	0.79399	1.12754798578824	2.594404	-0.098818	0.526896
Trial2	3	1	noBlindfold	clockwise	practice	Guided	1	0.5	0	7.192154	1.30104	-1.45015	0.79433	1.12810696185825	0.619862	-0.17907	0.462865
Trial2	3	1	noBlindfold	clockwise	practice	Guided	1	0.5	0	7.212158	1.30052	-1.45014	0.79503	1.12823086155417	0.015834	-0.606414	0.493836
Trial2	3	1	noBlindfold	clockwise	practice	Guided	1	0.5	0	7.232147	1.30008	-1.45024	0.79595	1.1285673699672	0.483918	-0.475212	0.437376
Trial2	3	1	noBlindfold	clockwise	practice	Guided	1	0.5	0	7.252151	1.30014	-1.45026	0.79705	1.12938600932574	1.245147	-0.623227	0.419502
Trial2	3	1	noBlindfold	clockwise	practice	Guided	1	0.5	0	7.272156	1.30046	-1.45032	0.799	1.13098944535349	1.18596	-0.927917	0.451647
Trial2	3	1	noBlindfold	clockwise	practice	Guided	1	0.5	0	7.292145	1.30036	-1.45045	0.7996899	1.13140624286483	0.33303	-1.063335	0.122636
Trial2	3	1	noBlindfold	clockwise	practice	Guided	1	0.5	0	7.312149	1.30025	-1.45048	0.80005	1.13158300069115	0.55546	-0.813658	0.039676
Trial2	3	1	noBlindfold	clockwise	practice	Guided	1	0.5	0	7.332153	1.30027	-1.45045	0.80006	1.13160420144666	0.740356	-0.940612	0.033981
Trial2	3	1	noBlindfold	clockwise	practice	Guided	1	0.5	0	7.352158	1.3003	-1.45044	0.80005	1.13161840902393	0.757678	-0.81789	-0.108804
Trial2	3	1	noBlindfold	clockwise	practice	Guided	1	0.5	0	7.372147	1.3003	-1.45044	0.79985	1.13147703729087	0.619291	-0.843281	-0.216579
Trial2	3	1	noBlindfold	clockwise	practice	Guided	1	0.5	0	7.392151	1.30029	-1.45042	0.79928	1.13106696049181	0.539065	-0.800963	-0.721687
Trial2	3	1	noBlindfold	clockwise	practice	Guided	1	0.5	0	7.412155	1.30028	-1.45042	0.79815	1.13026168010119	0.524855	-0.885599	-0.959008
Trial2	3	1	noBlindfold	clockwise	practice	Guided	1	0.5	0	7.432144	1.30026	-1.45045	0.79663	1.12917464574962	0.403554	-0.927917	-0.785842
Trial2	3	1	noBlindfold	clockwise	practice	Guided	1	0.5	0	7.452148	1.30021	-1.45045	0.79443	1.12758817628345	0.307039	-0.855976	-0.91385
Trial2	3	1	noBlindfold	clockwise	practice	Guided	1	0.5	0	7.472153	1.30018	-1.45045	0.78778	1.12289147891913	0.496378	-1.042176	-1.122006
Trial2	3	1	noBlindfold	clockwise	practice	Guided	1	0.5	0	7.492157	1.30023	-1.45043	0.78299	1.11957197258161	0.393772	-0.999858	-1.485275
Trial2	3	1	noBlindfold	clockwise	practice	Guided	1	0.5	0	7.512146	1.3002	-1.45047	0.77699	1.11536248428849	0.309121	-0.919453	-1.515011
Trial2	3	1	noBlindfold	clockwise	practice	Guided	1	0.5	0	7.53215	1.30016	-1.45046	0.77009	1.11053793219118	0.350832	-0.847513	-1.573867
Trial2	3	1	noBlindfold	clockwise	practice	Guided	1	0.5	0	7.552155	1.30017	-1.45044	0.76193	1.10490237054147	0.402245	-0.932149	-1.487518
Trial2	3	1	noBlindfold	clockwise	practice	Guided	1	0.5	0	7.572144	1.30022	-1.45043	0.74355	1.09234549250611	0.632339	-0.703632	-1.425752
Trial2	3	1	noBlindfold	clockwise	practice	Guided	1	0.5	0	7.592148	1.30033	-1.45035	0.73293	1.08522558443343	0.672754	-0.6063	-1.273626
Trial2	3	1	noBlindfold	clockwise	practice	Guided	1	0.5	0	7.612152	1.30033	-1.45033	0.72192	1.07782033904462	0.572499	-0.750181	-1.186039
Trial2	3	1	noBlindfold	clockwise	practice	Guided	1	0.5	0	7.632156	1.3003	-1.45033	0.71022	1.06999659024778	0.534801	-0.674009	-1.098017
Trial2	3	1	noBlindfold	clockwise	practice	Guided	1	0.5	0	7.652145	1.30028	-1.45033	0.69736	1.06148903847835	0.585658	-0.733254	-1.395005
Trial2	3	1	noBlindfold	clockwise	practice	Guided	1	0.5	0	7.67215	1.30028	-1.45035	0.66994	1.04367985270129	0.584876	-0.648618	-1.451541
Trial2	3	1	noBlindfold	clockwise	practice	Guided	1	0.5	0	7.692154	1.30031	-1.45041	0.6549	1.03411321916748	0.5486	-0.77134	-1.179671
Trial2	3	1	noBlindfold	clockwise	practice	Guided	1	0.5	0	7.712158	1.30029	-1.45042	0.63983	1.02462007357727	0.538073	-0.839049	-0.97901
Trial2	3	1	noBlindfold	clockwise	practice	Guided	1	0.5	0	7.732147	1.30026	-1.45042	0.62373	1.01462066886999	0.473753	-0.712095	-1.180865
Trial2	3	1	noBlindfold	clockwise	practice	Guided	1	0.5	0	7.752151	1.30023	-1.4504	0.60746	1.00467694967053	0.394298	-0.881367	-1.234752
Trial2	3	1	noBlindfold	clockwise	practice	Guided	1	0.5	0	7.772156	1.3002	-1.45042	0.57328	0.984362711937019	0.264253	-0.707863	-1.192697
Trial2	3	1	noBlindfold	clockwise	practice	Guided	1	0.5	0	7.792145	1.30018	-1.45035	0.55542	0.974053038371866	0.372208	-0.678241	-1.19274
Trial2	3	1	noBlindfold	clockwise	practice	Guided	1	0.5	0	7.812149	1.3002	-1.45034	0.53629	0.963289660548457	0.604285	-0.65285	-1.383565
Trial2	3	1	noBlindfold	clockwise	practice	Guided	1	0.5	0	7.832153	1.30025	-1.45035	0.51702	0.95273806213636	0.655924	-0.847513	-1.54851
Trial2	3	1	noBlindfold	clockwise	practice	Guided	1	0.5	0	7.852158	1.30027	-1.4504	0.49651	0.941782453751413	0.57362	-0.800963	-1.399895
Trial2	3	1	noBlindfold	clockwise	practice	Guided	1	0.5	0	7.872147	1.30027	-1.45041	0.45437	0.920263075310148	0.606618	-0.750181	-1.409561
Trial2	3	1	noBlindfold	clockwise	practice	Guided	1	0.5	0	7.892151	1.3003	-1.45042	0.43338	0.910109067791681	0.6934	-0.987162	-1.519124
Trial2	3	1	noBlindfold	clockwise	practice	Guided	1	0.5	0	7.912155	1.30031	-1.45044	0.40985	0.899151346987585	0.579024	-1.008321	-1.231266
Trial2	3	1	noBlindfold	clockwise	practice	Guided	1	0.5	0	7.932144	1.30029	-1.45044	0.38716	0.889020102688455	0.546231	-0.741718	-1.351254
Trial2	3	1	noBlindfold	clockwise	practice	Guided	1	0.5	0	7.952148	1.30025	-1.45043	0.36409	0.879182401205728	0.367295	-0.940612	-1.116968
Trial2	3	1	noBlindfold	clockwise	practice	Guided	1	0.5	0	7.972153	1.30022	-1.45043	0.31723	0.860805978608337	0.534575	-0.877135	-0.936292
Trial2	3	1	noBlindfold	clockwise	practice	Guided	1	0.5	0	7.992157	1.30026	-1.45047	0.29287	0.8521671269125	0.665002	-1.105653	-0.876905
Trial2	3	1	noBlindfold	clockwise	practice	Guided	1	0.5	0	8.012146	1.30028	-1.4505	0.26902	0.844286559131017	0.475685	-0.966003	-0.916324
Trial2	3	1	noBlindfold	clockwise	practice	Guided	1	0.5	0	8.03215	1.30028	-1.45051	0.2449	0.836913406388198	0.584977	-1.139507	-1.257629
Trial2	3	1	noBlindfold	clockwise	practice	Guided	1	0.5	0	8.052155	1.30027	-1.45055	0.21988	0.829927244941695	0.457466	-1.131043	-1.123062
Trial2	3	1	noBlindfold	clockwise	practice	Guided	1	0.5	0	8.072144	1.30029	-1.45056	0.17061	0.818273579338151	0.708955	-1.004089	-0.847216
Trial2	3	1	noBlindfold	clockwise	practice	Guided	1	0.5	0	8.092148	1.30027	-1.45053	0.14628	0.813529253759097	0.431824	-0.953308	-0.944894
Trial2	3	1	noBlindfold	clockwise	practice	Guided	1	0.5	0	8.112152	1.30021	-1.45054	0.12187	0.809437051550115	0.200085	-1.105653	-0.888366
Trial2	3	1	noBlindfold	clockwise	practice	Guided	1	0.5	0	8.132156	1.30014	-1.45051	0.096787	0.805972567647231	0.138413	-0.978699	-0.695533
Trial2	3	1	noBlindfold	clockwise	practice	Guided	1	0.5	0	8.152145	1.30011	-1.4505	0.072629	0.803399742398526	0.273937	-0.830586	-0.63128
Trial2	3	1	noBlindfold	clockwise	practice	Guided	1	0.5	0	8.17215	1.30012	-1.45046	0.02389	0.800476689834326	0.266049	-1.008321	-0.45251
Trial2	3	1	noBlindfold	clockwise	practice	Guided	1	0.5	0	8.192154	1.30019	-1.45052	-0.00013796	0.800189983816605	0.350682	-1.190289	-0.82551
Trial2	3	1	noBlindfold	clockwise	practice	Guided	1	0.5	0	8.212158	1.30022	-1.45054	-0.024123	0.800583529612741	0.474313	-0.923685	-0.601226
Trial2	3	1	noBlindfold	clockwise	practice	Guided	1	0.5	0	8.232147	1.30022	-1.45054	-0.047963	0.801656109636948	0.371176	-1.202984	-0.727614
Trial2	3	1	noBlindfold	clockwise	practice	Guided	1	0.5	0	8.252151	1.3002	-1.45057	-0.07173	0.803408495161035	0.261348	-1.067566	-0.823641
Trial2	3	1	noBlindfold	clockwise	practice	Guided	1	0.5	0	8.272156	1.30021	-1.45054	-0.1205	0.809231914986402	0.556394	-1.07603	-0.696181
Trial2	3	1	noBlindfold	clockwise	practice	Guided	1	0.5	0	8.292145	1.30028	-1.45059	-0.14306	0.812966297904418	0.626425	-0.889831	-0.469821
Trial2	3	1	noBlindfold	clockwise	practice	Guided	1	0.5	0	8.312149	1.30029	-1.45052	-0.16668	0.817463207168902	0.456282	-1.050639	-0.297557
Trial2	3	1	noBlindfold	clockwise	practice	Guided	1	0.5	0	8.332153	1.30027	-1.45052	-0.18931	0.822356544877695	0.520903	-1.105653	-0.56315
Trial2	3	1	noBlindfold	clockwise	practice	Guided	1	0.5	0	8.352158	1.30023	-1.45056	-0.21244	0.827948581980748	0.360293	-1.033712	-0.515596
Trial2	3	1	noBlindfold	clockwise	practice	Guided	1	0.5	0	8.372147	1.3002	-1.45055	-0.25655	0.84032012423982	0.390446	-1.164898	-0.46656
Trial2	3	1	noBlindfold	clockwise	practice	Guided	1	0.5	0	8.392151	1.30018	-1.45059	-0.27876	0.847345922416074	0.392801	-1.219911	-0.329098
Trial2	3	1	noBlindfold	clockwise	practice	Guided	1	0.5	0	8.412155	1.30018	-1.45058	-0.29986	0.854519739795784	0.434979	-1.219911	-0.359115
Trial2	3	1	noBlindfold	clockwise	practice	Guided	1	0.5	0	8.432144	1.30018	-1.45061	-0.32048	0.861971802971112	0.39034	-1.198752	-0.34273
Trial2	3	1	noBlindfold	clockwise	practice	Guided	1	0.5	0	8.452148	1.30017	-1.45064	-0.34112	0.869847571748875	0.360214	-1.219911	0.045413
Trial2	3	1	noBlindfold	clockwise	practice	Guided	1	0.5	0	8.472153	1.30019	-1.4506	-0.37959	0.885659381589233	0.47828	-1.033712	0.133709
Trial2	3	1	noBlindfold	clockwise	practice	Guided	1	0.5	0	8.492157	1.30027	-1.45056	-0.39866	0.894070360738228	0.714884	-1.186057	-0.225785
Trial2	3	1	noBlindfold	clockwise	practice	Guided	1	0.5	0	8.512146	1.30029	-1.45056	-0.41671	0.902281062056491	0.426372	-1.063335	-0.237519
Trial2	3	1	noBlindfold	clockwise	practice	Guided	1	0.5	0	8.53215	1.30027	-1.45057	-0.43426	0.910501931881776	0.48901	-1.236838	-0.122136
Trial2	3	1	noBlindfold	clockwise	practice	Guided	1	0.5	0	8.552155	1.30023	-1.45059	-0.45193	0.919026024940751	0.448123	-1.173361	-0.311098
Trial2	3	1	noBlindfold	clockwise	practice	Guided	1	0.5	0	8.572144	1.30021	-1.45058	-0.48554	0.935994196960903	0.495138	-1.211448	-0.459238
Trial2	3	1	noBlindfold	clockwise	practice	Guided	1	0.5	0	8.592148	1.30025	-1.45064	-0.50248	0.944926626032327	0.598156	-1.139507	-0.422274
Trial2	3	1	noBlindfold	clockwise	practice	Guided	1	0.5	0	8.612152	1.3003	-1.45062	-0.5186	0.953638417175054	0.696341	-1.262229	-0.347185
Trial2	3	1	noBlindfold	clockwise	practice	Guided	1	0.5	0	8.632156	1.30033	-1.45064	-0.53442	0.962358004187036	0.620853	-1.317243	-0.311047
Trial2	3	1	noBlindfold	clockwise	practice	Guided	1	0.5	0	8.652145	1.30032	-1.45064	-0.55001	0.971093804626813	0.589831	-1.355329	-0.475878
Trial2	3	1	noBlindfold	clockwise	practice	Guided	1	0.5	0	8.67215	1.3003	-1.45066	-0.58075	0.988812840416367	0.545605	-1.359561	-0.437737
Trial2	3	1	noBlindfold	clockwise	practice	Guided	1	0.5	0	8.692154	1.30024	-1.45063	-0.59545	0.997469199962143	0.494798	-1.156434	-0.413721
Trial2	3	1	noBlindfold	clockwise	practice	Guided	1	0.5	0	8.712158	1.30026	-1.45059	-0.61034	1.0064446823536	0.590817	-1.232607	-0.371262
Trial2	3	1	noBlindfold	clockwise	practice	Guided	1	0.5	0	8.732147	1.30029	-1.45059	-0.62504	1.01545008243298	0.636335	-1.190289	-0.46747
Trial2	3	1	noBlindfold	clockwise	practice	Guided	1	0.5	0	8.752151	1.30033	-1.45059	-0.63906	1.02417082911211	0.626273	-1.164898	-0.371186
Trial2	3	1	noBlindfold	clockwise	practice	Guided	1	0.5	0	8.772156	1.30032	-1.45059	-0.66635	1.04140985262182	0.572739	-1.156434	-0.330445
Trial2	3	1	noBlindfold	clockwise	practice	Guided	1	0.5	0	8.792145	1.30026	-1.45061	-0.68024	1.05030590273032	0.491271	-1.190289	-0.543419
Trial2	3	1	noBlindfold	clockwise	practice	Guided	1	0.5	0	8.812149	1.30024	-1.45064	-0.6937	1.0590579931745	0.461332	-1.410342	-0.647802
Trial2	3	1	noBlindfold	clockwise	practice	Guided	1	0.5	0	8.832153	1.30025	-1.45065	-0.70723	1.06797676992964	0.594556	-1.232607	-0.729035
Trial2	3	1	noBlindfold	clockwise	practice	Guided	1	0.5	0	8.852158	1.30029	-1.45063	-0.72126	1.07734854094133	0.713024	-1.308779	-0.757612
Trial2	3	1	noBlindfold	clockwise	practice	Guided	1	0.5	0	8.872147	1.30034	-1.45065	-0.74953	1.09651227657974	0.684257	-1.38072	-0.954314
Trial2	3	1	noBlindfold	clockwise	practice	Guided	1	0.5	0	8.892151	1.30034	-1.45072	-0.76381	1.10632260171041	0.585169	-1.554223	-1.018104
Trial2	3	1	noBlindfold	clockwise	practice	Guided	1	0.5	0	8.912155	1.30031	-1.45077	-0.77831	1.11636131189262	0.519589	-1.507674	-0.915375
Trial2	3	1	noBlindfold	clockwise	practice	Guided	1	0.5	0	8.932144	1.30027	-1.45076	-0.79305	1.12665891000033	0.499551	-1.507674	-0.948716
Trial2	3	1	noBlindfold	clockwise	practice	Guided	1	0.5	0	8.952148	1.30026	-1.45076	-0.80482	1.13496749655094	0.601873	-1.558455	-1.066692
Trial2	3	1	noBlindfold	clockwise	practice	Guided	1	0.5	0	8.972153	1.30027	-1.45074	-0.80305	1.1337201505309	0.887175	-0.792499	-3.680466
Trial2	3	1	noBlindfold	clockwise	practice	Guided	1	0.5	0	8.992157	1.30036	-1.45114	-0.80239	1.13331626280966	0.618806	-2.967645	-4.197728
Trial2	3	1	noBlindfold	clockwise	practice	Guided	1	0.5	0	9.012146	1.30037	-1.45123	-0.8022	1.13318880908532	0.766465	-2.315947	-3.83177
Trial2	3	1	noBlindfold	clockwise	practice	Guided	1	0.5	0	9.03215	1.30038	-1.45127	-0.8021	1.13312512340007	1.098003	-3.530474	-3.289607
Trial2	3	1	noBlindfold	clockwise	practice	Guided	1	0.5	0	9.052155	1.3004	-1.45137	-0.80204	1.13309682572859	1.035029	-2.696809	-3.387135
Trial2	3	1	noBlindfold	clockwise	practice	Guided	1	0.5	0	9.072144	1.30041	-1.45133	-0.80163	1.132813713262	0.854575	-1.985867	-2.964057
Trial2	3	1	noBlindfold	clockwise	practice	Guided	1	0.5	0	9.092148	1.30038	-1.45126	-0.80151	1.13270754084701	0.273115	-1.901231	-2.433679
Trial2	3	1	noBlindfold	clockwise	practice	Guided	1	0.5	0	9.112152	1.30032	-1.45108	-0.8013901	1.13258031257107	0.251048	-1.355329	-2.365202
Trial2	3	1	noBlindfold	clockwise	practice	Guided	1	0.5	0	9.132156	1.30025	-1.45093	-0.80133	1.13248835286407	0.114796	-1.8039	-2.173145
Trial2	3	1	noBlindfold	clockwise	practice	Guided	1	0.5	0	9.152145	1.30024	-1.45092	-0.80131	1.13246714827992	0.186996	-1.554223	-2.266258
Trial2	3	1	noBlindfold	clockwise	practice	Guided	1	0.5	0	9.17215	1.30023	-1.45088	-0.80128	1.13243885840592	0.349503	-1.317243	-2.286545
Trial2	3	1	noBlindfold	clockwise	practice	Guided	1	0.5	0	9.192154	1.30022	-1.45087	-0.80128	1.13243178240134	0.30615	-1.92239	-2.367512
Trial2	3	1	noBlindfold	clockwise	practice	Guided	1	0.5	0	9.212158	1.30022	-1.45087	-0.80127	1.13242469706786	0.309615	-1.740423	-2.442504
Trial2	3	1	noBlindfold	clockwise	practice	Guided	1	0.5	0	9.232147	1.30022	-1.45088	-0.80127	1.13242469706786	0.361897	-2.070503	-2.326938
Trial2	3	1	noBlindfold	clockwise	practice	Guided	1	0.5	0	9.252151	1.30022	-1.45089	-0.80126	1.1324176117786	0.417005	-1.964708	-2.401934
Trial2	3	1	noBlindfold	clockwise	practice	Guided	1	0.5	0	9.272156	1.30022	-1.45089	-0.80124	1.13240344133271	0.442454	-1.706568	-2.3928
Trial2	3	1	noBlindfold	clockwise	practice	Guided	1	0.5	0	9.292145	1.30021	-1.4509	-0.80123	1.13238932216817	0.108356	-1.795436	-2.230093
Trial2	3	1	noBlindfold	clockwise	practice	Guided	1	0.5	0	9.312149	1.3002	-1.45089	-0.80122	1.13237516082994	-0.06867	-1.562687	-2.182519
Trial2	3	1	noBlindfold	clockwise	practice	Guided	1	0.5	0	9.332153	1.30018	-1.45088	-0.80118	1.13233271005666	-0.325429	-1.626164	-2.047676
Trial2	3	1	noBlindfold	clockwise	practice	Guided	1	0.5	0	9.352158	1.30013	-1.45087	-0.8011	1.13224081687741	-0.501533	-1.562687	-1.884607
Trial2	3	1	noBlindfold	clockwise	practice	Guided	1	0.5	0	9.372147	1.30002	-1.45081	-0.80094	1.13204995508543	-0.665051	-1.342633	-1.799918
Trial2	3	1	noBlindfold	clockwise	practice	Guided	1	0.5	0	9.392151	1.29912	-1.45074	-0.80094	1.13141408267113	-1.214261	-1.494978	-1.855533
Trial2	3	1	noBlindfold	clockwise	practice	Guided	1	0.5	0	9.412155	1.29798	-1.45075	-0.80097	1.13063030038726	-1.336328	-1.54576	-1.975191
Trial2	3	1	noBlindfold	clockwise	practice	Guided	1	0.5	0	9.432144	1.29611	-1.45079	-0.80101	1.12933973034957	-1.45064	-1.774277	-1.996384
Trial2	3	1	noBlindfold	clockwise	practice	Guided	1	0.5	0	9.452148	1.29353	-1.45087	-0.80105	1.12755086584371	-1.569997	-1.808131	-2.086777
Trial2	3	1	noBlindfold	clockwise	practice	Guided	1	0.5	0	9.472153	1.29025	-1.45091	-0.80112	1.1252947598508	-1.811302	-1.774277	-2.204215
Trial2	3	1	noBlindfold	clockwise	practice	Guided	1	0.5	0	9.492157	1.2806	-1.45088	-0.80113	1.11854617982366	-2.010841	-1.643091	-2.264323
Trial2	3	1	noBlindfold	clockwise	practice	Guided	1	0.5	0	9.512146	1.27443	-1.45083	-0.80107	1.11420603197206	-1.9256	-1.516137	-2.075351
Trial2	3	1	noBlindfold	clockwise	practice	Guided	1	0.5	0	9.53215	1.26649	-1.45074	-0.80101	1.10865870154317	-1.927798	-1.325706	-2.000609
Trial2	3	1	noBlindfold	clockwise	practice	Guided	1	0.5	0	9.552155	1.25815	-1.45069	-0.80096	1.10287284114687	-1.88693	-1.321474	-1.957885
Trial2	3	1	noBlindfold	clockwise	practice	Guided	1	0.5	0	9.572144	1.24846	-1.45066	-0.80093	1.09621215152738	-2.017764	-1.291852	-1.878743
Trial2	3	1	noBlindfold	clockwise	practice	Guided	1	0.5	0	9.592148	1.22523	-1.45063	-0.80092	1.08047738690022	-1.991941	-1.24107	-1.849181
Trial2	3	1	noBlindfold	clockwise	practice	Guided	1	0.5	0	9.612152	1.21162	-1.45061	-0.80092	1.07138968075629	-1.943654	-1.160666	-1.806305
Trial2	3	1	noBlindfold	clockwise	practice	Guided	1	0.5	0	9.632156	1.19687	-1.45058	-0.80092	1.06164994984481	-1.866298	-1.071798	-1.826449
Trial2	3	1	noBlindfold	clockwise	practice	Guided	1	0.5	0	9.652145	1.18205	-1.45055	-0.80092	1.05198148759793	-1.773136	-1.059103	-1.831481
Trial2	3	1	noBlindfold	clockwise	practice	Guided	1	0.5	0	9.67215	1.16538	-1.45051	-0.80086	1.04120471847639	-1.68739	-0.936381	-1.803109
Trial2	3	1	noBlindfold	clockwise	practice	Guided	1	0.5	0	9.692154	1.13042	-1.45048	-0.80083	1.01919479859762	-1.798636	-0.919453	-1.641198
Trial2	3	1	noBlindfold	clockwise	practice	Guided	1	0.5	0	9.712158	1.11156	-1.45048	-0.8008	1.00761416155418	-2.036837	-0.95754	-1.585161
Trial2	3	1	noBlindfold	clockwise	practice	Guided	1	0.5	0	9.732147	1.09047	-1.45047	-0.80079	0.994946962333828	-1.696276	-1.004089	-1.596139
Trial2	3	1	noBlindfold	clockwise	practice	Guided	1	0.5	0	9.752151	1.07029	-1.45049	-0.8008	0.983113080998549	-1.672693	-1.025248	-1.599379
Trial2	3	1	noBlindfold	clockwise	practice	Guided	1	0.5	0	9.772156	1.04872	-1.4505	-0.80084	0.970792654848474	-1.572407	-1.025248	-1.692737
Trial2	3	1	noBlindfold	clockwise	practice	Guided	1	0.5	0	9.792145	1.00317	-1.45052	-0.80082	0.945776254529571	-1.30866	-1.050639	-1.654673
Trial2	3	1	noBlindfold	clockwise	practice	Guided	1	0.5	0	9.812149	0.98	-1.45052	-0.80077	0.933612622837749	-1.418821	-1.02948	-1.516813
Trial2	3	1	noBlindfold	clockwise	practice	Guided	1	0.5	0	9.832153	0.95416	-1.45052	-0.80074	0.920568243218192	-1.435962	-0.987162	-1.492174
Trial2	3	1	noBlindfold	clockwise	practice	Guided	1	0.5	0	9.852158	0.93142	-1.45052	-0.80075	0.909573433391728	-1.382264	-1.054871	-1.547327
Trial2	3	1	noBlindfold	clockwise	practice	Guided	1	0.5	0	9.872147	0.90604	-1.45053	-0.80071	0.897777830019932	-1.184914	-1.084494	-1.489727
Trial2	3	1	noBlindfold	clockwise	practice	Guided	1	0.5	0	9.892151	0.85611	-1.45052	-0.80068	0.876300604052527	-0.909945	-1.050639	-1.364635
Trial2	3	1	noBlindfold	clockwise	practice	Guided	1	0.5	0	9.912155	0.83026	-1.45052	-0.80066	0.866099366031799	-0.818031	-1.008321	-1.311309
Trial2	3	1	noBlindfold	clockwise	practice	Guided	1	0.5	0	9.932144	0.80441	-1.45051	-0.80068	0.856594343609359	-0.922595	-1.004089	-1.336931
Trial2	3	1	noBlindfold	clockwise	practice	Guided	1	0.5	0	9.952148	0.77932	-1.45052	-0.8006999	0.848021268629067	-0.898645	-1.105653	-1.389469
Trial2	3	1	noBlindfold	clockwise	practice	Guided	1	0.5	0	9.972153	0.75501	-1.45055	-0.80064	0.840270488214737	-0.83464	-1.118348	-1.36174
Trial2	3	1	noBlindfold	clockwise	practice	Guided	1	0.5	0	9.992157	0.70433	-1.45056	-0.80064	0.826302078170214	-0.655932	-1.262229	-1.276934
Trial2	3	1	noBlindfold	clockwise	practice	Guided	1	0.5	0	10.01215	0.67959	-1.45062	-0.80067	0.820563878121476	-0.666575	-1.363792	-1.397598
Trial2	3	1	noBlindfold	clockwise	practice	Guided	1	0.5	0	10.03215	0.65439	-1.45066	-0.80069	0.815438982201768	-0.608861	-1.283388	-1.393299
Trial2	3	1	noBlindfold	clockwise	practice	Guided	1	0.5	0	10.05215	0.63024	-1.45067	-0.8006999	0.81122306232805	-0.552692	-1.351097	-1.423454
Trial2	3	1	noBlindfold	clockwise	practice	Guided	1	0.5	0	10.07214	0.60641	-1.45067	-0.80065	0.8076902280464	-0.601199	-1.215679	-1.402885
Trial2	3	1	noBlindfold	clockwise	practice	Guided	1	0.5	0	10.09215	0.55844	-1.45061	-0.80064	0.802769970684305	-0.294231	-1.232607	-1.297545
Trial2	3	1	noBlindfold	clockwise	practice	Guided	1	0.5	0	10.11215	0.53651	-1.45061	-0.80066	0.801492007248397	-0.272545	-1.266461	-1.341449
Trial2	3	1	noBlindfold	clockwise	practice	Guided	1	0.5	0	10.13216	0.51372	-1.45061	-0.80068	0.8007975217549	-0.311526	-1.228375	-1.318048
Trial2	3	1	noBlindfold	clockwise	practice	Guided	1	0.5	0	10.15215	0.4921	-1.45061	-0.8006999	0.80073892046421	-0.484678	-1.211448	-1.447157
Trial2	3	1	noBlindfold	clockwise	practice	Free	1	0.5	0	0	0.43533	-1.44968	-0.8001	0.802709267853214	-1.784706	0.801478	-0.172975
Trial2	3	1	noBlindfold	clockwise	practice	Free	1	0.5	0	0.007888794	0.43478	-1.4496	-0.80009	0.802743785280104	-2.036793	0.932664	-0.205667
Trial2	3	1	noBlindfold	clockwise	practice	Free	1	0.5	0	0.02787781	0.43437	-1.44956	-0.80009	0.802777199516752	-2.100938	0.966518	-0.108619
Trial2	3	1	noBlindfold	clockwise	practice	Free	1	0.5	0	0.04788208	0.43312	-1.44953	-0.80015	0.802940233238634	-2.038329	1.008836	-0.041181
Trial2	3	1	noBlindfold	clockwise	practice	Free	1	0.5	0	0.06788635	0.43045	-1.44952	-0.80022	0.803236747306708	-1.692989	1.021532	-0.0017816
Trial2	3	1	noBlindfold	clockwise	practice	Free	1	0.5	0	0.08787537	0.42651	-1.44949	-0.8003801	0.803746854082044	-1.256689	1.046923	-0.0069415
Trial2	3	1	noBlindfold	clockwise	practice	Free	1	0.5	0	0.1078796	0.41614	-1.44949	-0.80056	0.804940253033043	-1.116009	0.966518	-0.099024
Trial2	3	1	noBlindfold	clockwise	practice	Free	1	0.5	0	0.1278839	0.41002	-1.44951	-0.80086	0.805898949069833	-1.232516	0.9242	-0.166811
Trial2	3	1	noBlindfold	clockwise	practice	Free	1	0.5	0	0.1478882	0.40291	-1.44954	-0.80125	0.807110897693418	-1.257867	0.89881	-0.116527
Trial2	3	1	noBlindfold	clockwise	practice	Free	1	0.5	0	0.1678772	0.3952	-1.44955	-0.80165	0.808471240096862	-1.204853	0.936896	-0.032111
Trial2	3	1	noBlindfold	clockwise	practice	Free	1	0.5	0	0.1878815	0.38678	-1.44954	-0.8024	0.810348389111953	-0.961957	0.974982	0.021404
Trial2	3	1	noBlindfold	clockwise	practice	Free	1	0.5	0	0.2078857	0.36843	-1.44952	-0.80277	0.813480400980067	-0.688612	0.941128	-0.018938
Trial2	3	1	noBlindfold	clockwise	practice	Free	1	0.5	0	0.22789	0.35901	-1.44953	-0.80311	0.81539184634726	-0.840827	0.945359	-0.002413
Trial2	3	1	noBlindfold	clockwise	practice	Free	1	0.5	0	0.247879	0.34924	-1.44953	-0.80344	0.817462151521255	-0.868779	0.983446	0.022593
Trial2	3	1	noBlindfold	clockwise	practice	Free	1	0.5	0	0.2678833	0.3388	-1.44952	-0.80375	0.819755798526161	-0.78305	0.962287	0.013028
Trial2	3	1	noBlindfold	clockwise	practice	Free	1	0.5	0	0.2878876	0.32835	-1.44951	-0.80375	0.821874591245421	-0.674139	0.958055	0.054902
Trial2	3	1	noBlindfold	clockwise	practice	Free	1	0.5	0	0.3078766	0.3066	-1.44954	-0.80435	0.827274144735416	-0.570392	0.945359	0.032881
Trial2	3	1	noBlindfold	clockwise	practice	Free	1	0.5	0	0.3278809	0.29574	-1.44953	-0.80452	0.830044933845879	-0.512997	0.903041	-0.056207
Trial2	3	1	noBlindfold	clockwise	practice	Free	1	0.5	0	0.3478851	0.28448	-1.44955	-0.80474	0.833099789049157	-0.474853	0.793015	-0.116841
Trial2	3	1	noBlindfold	clockwise	practice	Free	1	0.5	0	0.3678894	0.27349	-1.44959	-0.80502	0.836279875668964	-0.545063	0.797246	-0.034807
Trial2	3	1	noBlindfold	clockwise	practice	Free	1	0.5	0	0.3878784	0.26244	-1.4496	-0.8056999	0.839992354762611	-0.410643	0.85226	-0.053933
Trial2	3	1	noBlindfold	clockwise	practice	Free	1	0.5	0	0.4078827	0.24017	-1.44958	-0.80616	0.846997951691485	-0.292795	0.85226	-0.115985
Trial2	3	1	noBlindfold	clockwise	practice	Free	1	0.5	0	0.427887	0.22908	-1.44958	-0.80673	0.851005867997689	-0.198522	0.822637	-0.137217
Trial2	3	1	noBlindfold	clockwise	practice	Free	1	0.5	0	0.447876	0.21847	-1.4496	-0.80738	0.855056509565539	-0.349745	0.776087	-0.145887
Trial2	3	1	noBlindfold	clockwise	practice	Free	1	0.5	0	0.4678802	0.20793	-1.4496	-0.80813	0.859289781192818	-0.38965	0.864955	-0.154908
Trial2	3	1	noBlindfold	clockwise	practice	Free	1	0.5	0	0.4878845	0.19744	-1.44957	-0.8096099	0.86429787981252	-0.375013	0.860723	-0.060395
Trial2	3	1	noBlindfold	clockwise	practice	Free	1	0.5	0	0.5078888	0.17633	-1.44956	-0.8102601	0.87251569011271	-0.317666	0.941128	-0.025203
Trial2	3	1	noBlindfold	clockwise	practice	Free	1	0.5	0	0.5278778	0.16607	-1.44955	-0.81098	0.877039192211012	-0.290015	0.793015	-0.061845
Trial2	3	1	noBlindfold	clockwise	practice	Free	1	0.5	0	0.5478821	0.15562	-1.44958	-0.81164	0.88167857948664	-0.272983	0.869187	-0.027388
Trial2	3	1	noBlindfold	clockwise	practice	Free	1	0.5	0	0.5678864	0.14558	-1.44958	-0.8123	0.886253223932692	-0.251946	0.873419	0.032274
Trial2	3	1	noBlindfold	clockwise	practice	Free	1	0.5	0	0.5878754	0.13572	-1.44958	-0.81372	0.8915380739473	-0.148111	0.818405	-0.045489
Trial2	3	1	noBlindfold	clockwise	practice	Free	1	0.5	0	0.6078796	0.11639	-1.44958	-0.81454	0.900351093915606	-0.169033	0.793015	-0.111999
Trial2	3	1	noBlindfold	clockwise	practice	Free	1	0.5	0	0.6278839	0.10721	-1.4496	-0.81543	0.905102231249447	-0.196553	0.704147	-0.112454
Trial2	3	1	noBlindfold	clockwise	practice	Free	1	0.5	0	0.6478882	0.097947	-1.44963	-0.81631	0.90994978485627	-0.125705	0.729538	-0.064891
Trial2	3	1	noBlindfold	clockwise	practice	Free	1	0.5	0	0.6678772	0.089188	-1.44964	-0.81717	0.914621968711733	0.011378	0.742233	0.0041937
Trial2	3	1	noBlindfold	clockwise	practice	Free	1	0.5	0	0.6878815	0.08050501	-1.44964	-0.81876	0.91996959126799	0.0030254	0.699915	-0.02947
Trial2	3	1	noBlindfold	clockwise	practice	Free	1	0.5	0	0.7078857	0.064776	-1.44965	-0.8195	0.927900977973591	0.060222	0.704147	0.034218
Trial2	3	1	noBlindfold	clockwise	practice	Free	1	0.5	0	0.72789	0.057478	-1.44966	-0.8202	0.931962286029482	0.060578	0.606815	-0.012211
Trial2	3	1	noBlindfold	clockwise	practice	Free	1	0.5	0	0.747879	0.050328	-1.44968	-0.82086	0.935957261040879	0.113732	0.619511	0.017509
Trial2	3	1	noBlindfold	clockwise	practice	Free	1	0.5	0	0.7678833	0.043571	-1.44969	-0.82143	0.939720555780536	0.166772	0.657597	0.072316
Trial2	3	1	noBlindfold	clockwise	practice	Free	1	0.5	0	0.7878876	0.037639	-1.44968	-0.82213	0.943226045989062	0.282053	0.64067	0.15689
Trial2	3	1	noBlindfold	clockwise	practice	Free	1	0.5	0	0.8078766	0.026872	-1.44968	-0.82236	0.948749724614218	0.40712	0.577193	0.039094
Trial2	3	1	noBlindfold	clockwise	practice	Free	1	0.5	0	0.8278809	0.022459	-1.4497	-0.82252	0.951096517573089	0.389187	0.505244	0.055571
Trial2	3	1	noBlindfold	clockwise	practice	Free	1	0.5	0	0.8478851	0.018495	-1.44973	-0.82254	0.95311021995316	0.384375	0.568709	0.139297
Trial2	3	1	noBlindfold	clockwise	practice	Free	1	0.5	0	0.8678894	0.015195	-1.44972	-0.82239	0.954652414209911	0.411045	0.61949	0.176926
Trial2	3	1	noBlindfold	clockwise	practice	Free	1	0.5	0	0.8878784	0.012407	-1.44969	-0.82162	0.955408989551708	0.410977	0.649113	0.189292
Trial2	3	1	noBlindfold	clockwise	practice	Free	1	0.5	0	0.9078827	0.008894	-1.44966	-0.82108	0.956743131251618	0.286237	0.695663	0.205635
Trial2	3	1	noBlindfold	clockwise	practice	Free	1	0.5	0	0.927887	0.0078614	-1.44965	-0.82058	0.95684478744089	0.268498	0.670272	0.08794
Trial2	3	1	noBlindfold	clockwise	practice	Free	1	0.5	0	0.947876	0.0072329	-1.44966	-0.8201801	0.956825346094991	0.259573	0.598331	0.041706
Trial2	3	1	noBlindfold	clockwise	practice	Free	1	0.5	0	0.9678802	0.0070144	-1.44969	-0.81968	0.956509363210995	0.245984	0.594099	0.255842
Trial2	3	1	noBlindfold	clockwise	practice	Free	1	0.5	0	0.9878845	0.0070424	-1.44967	-0.81872	0.955672331949741	0.21035	0.737981	0.217939
Trial2	3	1	noBlindfold	clockwise	practice	Free	1	0.5	0	1.007889	0.0075503	-1.44965	-0.81829	0.955042000734196	0.201365	0.708358	0.167449
Trial2	3	1	noBlindfold	clockwise	practice	Free	1	0.5	0	1.027878	0.0078977	-1.44965	-0.81779	0.954434496964799	0.085553	0.708358	0.247096
Trial2	3	1	noBlindfold	clockwise	practice	Free	1	0.5	0	1.047882	0.008223901	-1.44966	-0.81724	0.953795024727557	-0.043487	0.699894	0.209121
Trial2	3	1	noBlindfold	clockwise	practice	Free	1	0.5	0	1.067886	0.0084513	-1.44965	-0.81673	0.953240765443261	-0.065701	0.750676	0.16705
Trial2	3	1	noBlindfold	clockwise	practice	Free	1	0.5	0	1.087875	0.0085791	-1.44963	-0.81547	0.952095472710236	0.023163	0.767603	0.301472
Trial2	3	1	noBlindfold	clockwise	practice	Free	1	0.5	0	1.10788	0.0088634	-1.44963	-0.81464	0.951237859945523	0.134263	0.725285	0.372784
Trial2	3	1	noBlindfold	clockwise	practice	Free	1	0.5	0	1.127884	0.0091097	-1.44964	-0.81364	0.950254352051147	0.138666	0.661808	0.364293
Trial2	3	1	noBlindfold	clockwise	practice	Free	1	0.5	0	1.147888	0.009413199	-1.44966	-0.81235	0.948993093170503	0.102847	0.615258	0.519542
Trial2	3	1	noBlindfold	clockwise	practice	Free	1	0.5	0	1.167877	0.009748599	-1.44967	-0.81081	0.947501630420059	0.085006	0.733749	0.511111
Trial2	3	1	noBlindfold	clockwise	practice	Free	1	0.5	0	1.187881	0.010139	-1.44966	-0.80639	0.943519268812749	0.138078	0.699894	0.72958
Trial2	3	1	noBlindfold	clockwise	practice	Free	1	0.5	0	1.207886	0.011147	-1.4496	-0.80342	0.940457847926587	0.137703	0.848007	0.855602
Trial2	3	1	noBlindfold	clockwise	practice	Free	1	0.5	0	1.22789	0.011758	-1.44958	-0.80014	0.937338899379612	0.075467	0.809921	0.746322
Trial2	3	1	noBlindfold	clockwise	practice	Free	1	0.5	0	1.247879	0.01231	-1.44957	-0.7964301	0.933885626579396	-0.058124	0.898789	0.767121
Trial2	3	1	noBlindfold	clockwise	practice	Free	1	0.5	0	1.267883	0.01278	-1.44958	-0.79225	0.93007712061757	-0.133939	0.83108	0.859394
Trial2	3	1	noBlindfold	clockwise	practice	Free	1	0.5	0	1.287888	0.013073	-1.44958	-0.78228	0.921444438290896	-0.169549	0.890325	0.867729
Trial2	3	1	noBlindfold	clockwise	practice	Free	1	0.5	0	1.307877	0.01335	-1.44958	-0.77678	0.916632644363173	-0.026978	0.818385	0.762965
Trial2	3	1	noBlindfold	clockwise	practice	Free	1	0.5	0	1.327881	0.013452	-1.44957	-0.7708501	0.91155843201366	-0.0088257	0.835312	0.62018
Trial2	3	1	noBlindfold	clockwise	practice	Free	1	0.5	0	1.347885	0.013533	-1.44958	-0.76476	0.90637079961208	-0.039907	0.87763	0.510908
Trial2	3	1	noBlindfold	clockwise	practice	Free	1	0.5	0	1.367889	0.013578	-1.44959	-0.7588601	0.901373918242252	-0.075503	0.835312	0.515
Trial2	3	1	noBlindfold	clockwise	practice	Free	1	0.5	0	1.387878	0.013545	-1.44961	-0.74593	0.890533579808888	-0.173511	0.763371	0.594585
Trial2	3	1	noBlindfold	clockwise	practice	Free	1	0.5	0	1.407883	0.013042	-1.44956	-0.73905	0.885055339192503	-0.151276	0.958034	0.661711
Trial2	3	1	noBlindfold	clockwise	practice	Free	1	0.5	0	1.427887	0.012601	-1.44951	-0.73203	0.879446228293365	-0.044784	0.979193	0.863583
Trial2	3	1	noBlindfold	clockwise	practice	Free	1	0.5	0	1.447876	0.012152	-1.44949	-0.7246	0.873522097900564	0.062068	1.051134	0.876363
Trial2	3	1	noBlindfold	clockwise	practice	Free	1	0.5	0	1.46788	0.011729	-1.44947	-0.71683	0.86732563349741	0.146851	1.18232	0.746313
Trial2	3	1	noBlindfold	clockwise	practice	Free	1	0.5	0	1.487885	0.011436	-1.44946	-0.70008	0.853701845447277	0.12019	0.974961	0.758837
Trial2	3	1	noBlindfold	clockwise	practice	Free	1	0.5	0	1.507889	0.010972	-1.44953	-0.69117	0.846678454202611	-0.200212	0.864935	0.808801
Trial2	3	1	noBlindfold	clockwise	practice	Free	1	0.5	0	1.527878	0.010593	-1.44956	-0.68147	0.838999774447465	-0.049085	0.83108	1.014794
Trial2	3	1	noBlindfold	clockwise	practice	Free	1	0.5	0	1.547882	0.010158	-1.44959	-0.67123	0.830960240752383	0.08019	0.814153	0.93939
Trial2	3	1	noBlindfold	clockwise	practice	Free	1	0.5	0	1.567886	0.0097728	-1.4496	-0.66092	0.822883944262445	0.169271	0.843776	0.842866
Trial2	3	1	noBlindfold	clockwise	practice	Free	1	0.5	0	1.587875	0.0095615	-1.44961	-0.63895	0.80547316079603	0.146941	0.729517	0.893233
Trial2	3	1	noBlindfold	clockwise	practice	Free	1	0.5	0	1.60788	0.0094898	-1.44964	-0.62715	0.796189285204796	0.022195	0.653345	0.99807
Trial2	3	1	noBlindfold	clockwise	practice	Free	1	0.5	0	1.627884	0.0094986	-1.44967	-0.61451	0.786265962177518	0.075514	0.568704	1.061148
Trial2	3	1	noBlindfold	clockwise	practice	Free	1	0.5	0	1.647888	0.0095451	-1.44967	-0.60196	0.776467549016332	0.062553	0.881858	0.708332
Trial2	3	1	noBlindfold	clockwise	practice	Free	1	0.5	0	1.667877	0.009716	-1.44963	-0.58904	0.766385346873694	0.271419	0.5814	0.897578
Trial2	3	1	noBlindfold	clockwise	practice	Free	1	0.5	0	1.687881	0.01009	-1.44966	-0.56149	0.745173018440206	0.258108	0.716817	0.800965
Trial2	3	1	noBlindfold	clockwise	practice	Free	1	0.5	0	1.707886	0.011277	-1.44967	-0.54739	0.733816030048249	-0.106991	0.572936	0.779509
Trial2	3	1	noBlindfold	clockwise	practice	Free	1	0.5	0	1.72789	0.011811	-1.4497	-0.5326	0.72248961521505	-0.08468	0.615254	0.69553
Trial2	3	1	noBlindfold	clockwise	practice	Free	1	0.5	0	1.747879	0.012281	-1.44969	-0.5179	0.711400184206213	0.088576	0.5814	0.842803
Trial2	3	1	noBlindfold	clockwise	practice	Free	1	0.5	0	1.767883	0.012805	-1.4497	-0.5023	0.699760160497332	0.154865	0.670252	1.048725
Trial2	3	1	noBlindfold	clockwise	practice	Free	1	0.5	0	1.787888	0.013453	-1.4497	-0.47111	0.677253741419562	0.159563	0.530602	0.826149
Trial2	3	1	noBlindfold	clockwise	practice	Free	1	0.5	0	1.807877	0.01494	-1.44976	-0.45513	0.665151509912349	-0.138568	0.403441	0.716378
Trial2	3	1	noBlindfold	clockwise	practice	Free	1	0.5	0	1.827881	0.015565	-1.44977	-0.43831	0.653293882791771	-0.187644	0.555706	0.791924
Trial2	3	1	noBlindfold	clockwise	practice	Free	1	0.5	0	1.847885	0.016056	-1.44975	-0.42174	0.641923998287708	-0.080969	0.513334	0.632481
Trial2	3	1	noBlindfold	clockwise	practice	Free	1	0.5	0	1.867889	0.016476	-1.44973	-0.40461	0.630479751787495	0.133331	0.479467	0.464964
Trial2	3	1	noBlindfold	clockwise	practice	Free	1	0.5	0	1.887878	0.016993	-1.44974	-0.3711	0.609106704348812	0.106306	0.580957	0.57403
Trial2	3	1	noBlindfold	clockwise	practice	Free	1	0.5	0	1.907883	0.018051	-1.44977	-0.35347	0.597675394788042	-0.192685	0.322613	0.657224
Trial2	3	1	noBlindfold	clockwise	practice	Free	1	0.5	0	1.927887	0.018379	-1.4498	-0.33623	0.587374996211354	-0.173945	0.339443	0.510283
Trial2	3	1	noBlindfold	clockwise	practice	Free	1	0.5	0	1.947876	0.018564	-1.44983	-0.31902	0.577541672749766	-0.133532	0.360514	0.380117
Trial2	3	1	noBlindfold	clockwise	practice	Free	1	0.5	0	1.96788	0.018684	-1.44982	-0.30182	0.568120066953387	0.035323	0.351947	0.46869
Trial2	3	1	noBlindfold	clockwise	practice	Free	1	0.5	0	1.987885	0.018799	-1.44981	-0.26652	0.550079381305765	-0.06675	0.305296	0.363352
Trial2	3	1	noBlindfold	clockwise	practice	Free	1	0.5	0	2.007889	0.01897	-1.44982	-0.24898	0.541646473233093	0.025944	0.305105	0.627886
Trial2	3	1	noBlindfold	clockwise	practice	Free	1	0.5	0	2.027878	0.019014	-1.44985	-0.23102	0.533589517682719	-0.048458	0.266935	0.18688
Trial2	3	1	noBlindfold	clockwise	practice	Free	1	0.5	0	2.047882	0.019027	-1.44986	-0.21311	0.526071191477263	-0.080143	0.334564	0.379911
Trial2	3	1	noBlindfold	clockwise	practice	Free	1	0.5	0	2.067886	0.018989	-1.44986	-0.19619	0.51948252868093	-0.036507	0.203306	0.44695
Trial2	3	1	noBlindfold	clockwise	practice	Free	1	0.5	0	2.087875	0.018889	-1.44988	-0.16064	0.507220864628822	-0.129282	0.186321	0.560417
Trial2	3	1	noBlindfold	clockwise	practice	Free	1	0.5	0	2.10788	0.018306	-1.44989	-0.14257	0.502349793954651	-0.218256	0.245443	0.311926
Trial2	3	1	noBlindfold	clockwise	practice	Free	1	0.5	0	2.127884	0.017737	-1.44988	-0.12494	0.498184306942329	-0.226918	0.22421	0.446531
Trial2	3	1	noBlindfold	clockwise	practice	Free	1	0.5	0	2.147888	0.017018	-1.44987	-0.10708	0.494709751821416	0.039424	0.42303	0.724107
Trial2	3	1	noBlindfold	clockwise	practice	Free	1	0.5	0	2.167877	0.016279	-1.44985	-0.089018	0.491843684299159	-0.071413	0.287522	0.593778
Trial2	3	1	noBlindfold	clockwise	practice	Free	1	0.5	0	2.187881	0.015577	-1.44984	-0.053169	0.487332110515157	-0.115363	0.109704	0.387832
Trial2	3	1	noBlindfold	clockwise	practice	Free	1	0.5	0	2.207886	0.014059	-1.44991	-0.034844	0.487188628853671	-0.217311	0.278877	0.28251
Trial2	3	1	noBlindfold	clockwise	practice	Free	1	0.5	0	2.22789	0.013008	-1.44991	-0.016347	0.487266284658295	0.0087861	0.185727	0.786922
Trial2	3	1	noBlindfold	clockwise	practice	Free	1	0.5	0	2.247879	0.011914	-1.44991	0.0018247	0.488089410875808	0.089026	0.18144	0.791247
Trial2	3	1	noBlindfold	clockwise	practice	Free	1	0.5	0	2.267883	0.010866	-1.44989	0.020541	0.489565115481061	0.0050981	0.189835	0.463452
Trial2	3	1	noBlindfold	clockwise	practice	Free	1	0.5	0	2.287888	0.009861801	-1.44991	0.056929	0.493433243007723	0.241212	0.223655	0.417198
Trial2	3	1	noBlindfold	clockwise	practice	Free	1	0.5	0	2.307877	0.0081259	-1.44991	0.07546	0.497628718866038	-0.177383	0.016199	0.660459
Trial2	3	1	noBlindfold	clockwise	practice	Free	1	0.5	0	2.327881	0.0071997	-1.44995	0.094714	0.501819566817639	-0.097181	0.02042	0.593248
Trial2	3	1	noBlindfold	clockwise	practice	Free	1	0.5	0	2.347885	0.00619	-1.44996	0.11375	0.506741924010767	0.130319	0.193887	0.152497
Trial2	3	1	noBlindfold	clockwise	practice	Free	1	0.5	0	2.367889	0.0052145	-1.44994	0.13137	0.51192847728605	0.121499	-0.072748	0.039058
Trial2	3	1	noBlindfold	clockwise	practice	Free	1	0.5	0	2.387878	0.0044045	-1.44997	0.16797	0.523286557217745	0.259338	0.155762	0.19869
Trial2	3	1	noBlindfold	clockwise	practice	Free	1	0.5	0	2.407883	0.0030281	-1.44996	0.18606	0.530659393387522	0.050097	-0.013558	0.458764
Trial2	3	1	noBlindfold	clockwise	practice	Free	1	0.5	0	2.427887	0.0023901	-1.44996	0.20457	0.538019047687668	-0.065492	0.096434	0.236111
Trial2	3	1	noBlindfold	clockwise	practice	Free	1	0.5	0	2.447876	0.0017676	-1.44993	0.22291	0.545824501676697	0.068026	0.164091	0.294863
Trial2	3	1	noBlindfold	clockwise	practice	Free	1	0.5	0	2.46788	0.0012409	-1.44992	0.24079	0.553841555400105	0.054676	0.138663	0.475383
Trial2	3	1	noBlindfold	clockwise	practice	Free	1	0.5	0	2.487885	0.00081165	-1.44989	0.27768	0.571222531022569	-0.132173	0.261304	0.660171
Trial2	3	1	noBlindfold	clockwise	practice	Free	1	0.5	0	2.507889	-0.00025591	-1.44991	0.29542	0.580972414656983	-0.123134	0.282358	0.454317
Trial2	3	1	noBlindfold	clockwise	practice	Free	1	0.5	0	2.527878	-0.00097585	-1.44988	0.31433	0.59142214911142	0.090573	0.333056	0.504575
Trial2	3	1	noBlindfold	clockwise	practice	Free	1	0.5	0	2.547882	-0.0016787	-1.44986	0.33273	0.601989009755755	0.255261	0.155247	0.475007
Trial2	3	1	noBlindfold	clockwise	practice	Free	1	0.5	0	2.567886	-0.0023384	-1.44988	0.3511	0.612874437726061	0.215069	0.320225	0.214525
Trial2	3	1	noBlindfold	clockwise	practice	Free	1	0.5	0	2.587875	-0.0029205	-1.4499	0.38811	0.635262455573871	-0.020841	0.023957	0.109622
Trial2	3	1	noBlindfold	clockwise	practice	Free	1	0.5	0	2.60788	-0.0041457	-1.44997	0.40645	0.647583579238702	0.148687	0.078929	0.508309
Trial2	3	1	noBlindfold	clockwise	practice	Free	1	0.5	0	2.627884	-0.0047015	-1.44995	0.42546	0.660105919296042	0.179726	0.074671	0.382227
Trial2	3	1	noBlindfold	clockwise	practice	Free	1	0.5	0	2.647888	-0.0051211	-1.44997	0.44401	0.672526745294726	0.090642	-0.10306	0.390587
Trial2	3	1	noBlindfold	clockwise	practice	Free	1	0.5	0	2.667877	-0.005422	-1.45001	0.46259	0.685157583572458	-0.078371	0.045046	0.176506
Trial2	3	1	noBlindfold	clockwise	practice	Free	1	0.5	0	2.687881	-0.0057492	-1.45001	0.50026	0.711366513052812	-0.051561	0.02812	0.235334
Trial2	3	1	noBlindfold	clockwise	practice	Free	1	0.5	0	2.707886	-0.0065792	-1.44995	0.51952	0.725619391053891	0.033688	0.155027	0.722361
Trial2	3	1	noBlindfold	clockwise	practice	Free	1	0.5	0	2.72789	-0.0069604	-1.44994	0.53836	0.739486535585227	0.077837	0.036504	0.936475
Trial2	3	1	noBlindfold	clockwise	practice	Free	1	0.5	0	2.747879	-0.0073192	-1.44998	0.55731	0.753635979833162	0.059995	0.0026567	0.537364
Trial2	3	1	noBlindfold	clockwise	practice	Free	1	0.5	0	2.767883	-0.0077262	-1.45	0.57626	0.768024424773997	-0.127305	0.061886	0.256225
Trial2	3	1	noBlindfold	clockwise	practice	Free	1	0.5	0	2.787888	-0.0082549	-1.45001	0.61489	0.797754805521022	-0.135912	-0.086208	0.390575
Trial2	3	1	noBlindfold	clockwise	practice	Free	1	0.5	0	2.807877	-0.0092209	-1.44999	0.63249	0.812003386005523	0.294413	-0.065053	-0.286487
Trial2	3	1	noBlindfold	clockwise	practice	Free	1	0.5	0	2.827881	-0.0093785	-1.45004	0.65079	0.826434587338161	0.227826	-0.145419	-0.164535
Trial2	3	1	noBlindfold	clockwise	practice	Free	1	0.5	0	2.847885	-0.0093544	-1.45006	0.66817	0.840174399230865	0.121124	-0.225785	-0.097125
Trial2	3	1	noBlindfold	clockwise	practice	Free	1	0.5	0	2.867889	-0.0092943	-1.4501	0.6856501	0.85410577582739	-0.092301	-0.373831	-0.012679
Trial2	3	1	noBlindfold	clockwise	practice	Free	1	0.5	0	2.887878	-0.0092701	-1.45012	0.71889	0.880998749907941	0.041073	-0.115635	-0.080144
Trial2	3	1	noBlindfold	clockwise	practice	Free	1	0.5	0	2.907883	-0.0092641	-1.45012	0.73548	0.894584083292984	-0.033738	-0.276319	0.335672
Trial2	3	1	noBlindfold	clockwise	practice	Free	1	0.5	0	2.927887	-0.0092747	-1.45012	0.75272	0.908816876884887	-0.033209	-0.280489	0.595998
Trial2	3	1	noBlindfold	clockwise	practice	Free	1	0.5	0	2.947876	-0.0093188	-1.45014	0.77011	0.923295714889436	-0.104492	-0.365026	0.545737
Trial2	3	1	noBlindfold	clockwise	practice	Free	1	0.5	0	2.96788	-0.0094506	-1.45016	0.78702	0.937518233041673	-0.06893	-0.271843	0.503605
Trial2	3	1	noBlindfold	clockwise	practice	Free	1	0.5	0	2.987885	-0.0095718	-1.45015	0.8208	0.966113901076376	0.202506	-0.212518	0.498759
Trial2	3	1	noBlindfold	clockwise	practice	Free	1	0.5	0	3.007889	-0.0093273	-1.45014	0.83789	0.980547754651301	0.211735	-0.322382	0.712799
Trial2	3	1	noBlindfold	clockwise	practice	Free	1	0.5	0	3.027878	-0.0089275	-1.45017	0.85518	0.995158316782159	0.091351	-0.385761	0.624844
Trial2	3	1	noBlindfold	clockwise	practice	Free	1	0.5	0	3.047882	-0.008463399	-1.45019	0.87366	1.01084952834664	-0.03767	-0.34756	0.553886
Trial2	3	1	noBlindfold	clockwise	practice	Free	1	0.5	0	3.067886	-0.0079969	-1.45019	0.89069	1.02537289684508	-0.073398	-0.47018	0.633517
Trial2	3	1	noBlindfold	clockwise	practice	Free	1	0.5	0	3.087875	-0.0075884	-1.4502	0.92661	1.05652830674202	0.109	-0.34312	0.641568
Trial2	3	1	noBlindfold	clockwise	practice	Free	1	0.5	0	3.10788	-0.0064648	-1.45024	0.94414	1.07140420256118	0.076846	-0.516485	0.1543
Trial2	3	1	noBlindfold	clockwise	practice	Free	1	0.5	0	3.127884	-0.0057141	-1.45024	0.96142	1.0863126467188	0.054567	-0.558711	0.171086
Trial2	3	1	noBlindfold	clockwise	practice	Free	1	0.5	0	3.147888	-0.0048908	-1.45026	0.97906	1.10157759224027	0.045695	-0.47405	0.225641
Trial2	3	1	noBlindfold	clockwise	practice	Free	1	0.5	0	3.167877	-0.0040529	-1.45026	0.99666	1.11687083839828	0.04156	-0.473971	0.569972
Trial2	3	1	noBlindfold	clockwise	practice	Free	1	0.5	0	3.187881	-0.0031092	-1.45024	1.03041	1.14667508081625	0.099264	-0.406151	0.557243
Trial2	3	1	noBlindfold	clockwise	practice	Free	1	0.5	0	3.207886	-0.00108	-1.4502	1.04705	1.16077339186441	0.138959	-0.435575	0.464752
Trial2	3	1	noBlindfold	clockwise	practice	Free	1	0.5	0	3.22789	0.00011096	-1.45022	1.0642	1.17575966306001	0.103257	-0.604743	0.649512
Trial2	3	1	noBlindfold	clockwise	practice	Free	1	0.5	0	3.247879	0.0014116	-1.45027	1.08063	1.19010565509692	0.08527	-0.727461	0.120269
Trial2	3	1	noBlindfold	clockwise	practice	Free	1	0.5	0	3.267883	0.0027094	-1.45032	1.09659	1.20407959087914	0.045225	-0.706302	-0.04776
Trial2	3	1	noBlindfold	clockwise	practice	Free	1	0.5	0	3.287888	0.0040288	-1.45035	1.1266	1.23094071843928	0.12092	-0.744389	-0.161058
Trial2	3	1	noBlindfold	clockwise	practice	Free	1	0.5	0	3.307877	0.0069708	-1.45041	1.14085	1.24282597162648	0.089998	-1.010992	-0.34988
Trial2	3	1	noBlindfold	clockwise	practice	Free	1	0.5	0	3.327881	0.008597001	-1.45044	1.1537	1.2539938533631	0.108289	-0.955979	-0.60596
Trial2	3	1	noBlindfold	clockwise	practice	Free	1	0.5	0	3.347885	0.010155	-1.45051	1.16596	1.26467811646203	0.0014675	-1.180264	-0.488506
Trial2	3	1	noBlindfold	clockwise	practice	Free	1	0.5	0	3.367889	0.011734	-1.45058	1.17708	1.27433151727456	0.076929	-1.396086	-0.337032
Trial2	3	1	noBlindfold	clockwise	practice	Free	1	0.5	0	3.387878	0.013245	-1.45067	1.19786	1.2929806711907	0.058331	-1.556894	0.02418
Trial2	3	1	noBlindfold	clockwise	practice	Free	1	0.5	0	3.407883	0.016201	-1.45072	1.20744	1.30075857498946	0.223527	-1.404549	-0.168436
Trial2	3	1	noBlindfold	clockwise	practice	Free	1	0.5	0	3.427887	0.017719	-1.45069	1.21587	1.30802709248829	0.281557	-1.273364	-0.172395
Trial2	3	1	noBlindfold	clockwise	practice	Free	1	0.5	0	3.447876	0.019325	-1.45067	1.2242	1.31518596393153	0.138821	-1.425708	-0.076226
Trial2	3	1	noBlindfold	clockwise	practice	Free	1	0.5	0	3.46788	0.021024	-1.45073	1.23155	1.3214133939139	-0.069723	-1.442636	-0.270087
Trial2	3	1	noBlindfold	clockwise	practice	Free	1	0.5	0	3.487885	0.022611	-1.45076	1.24378	1.33224959610436	-0.19334	-1.760021	-0.459573
Trial2	3	1	noBlindfold	clockwise	practice	Free	1	0.5	0	3.507889	0.025007	-1.45085	1.24907	1.33633616111602	0.027553	-1.683848	-0.08042
Trial2	3	1	noBlindfold	clockwise	practice	Free	1	0.5	0	3.527878	0.026044	-1.45087	1.25357	1.3401761954949	-0.105731	-1.895438	-0.118886
Trial2	3	1	noBlindfold	clockwise	practice	Free	1	0.5	0	3.547882	0.0269	-1.45091	1.25756	1.34360738305915	-0.314284	-1.903902	-0.216583
Trial2	3	1	noBlindfold	clockwise	practice	Free	1	0.5	0	3.567886	0.027374	-1.45093	1.26052	1.34621181857983	-0.380672	-1.844657	-0.258923
Trial2	3	1	noBlindfold	clockwise	practice	Free	1	0.5	0	3.587875	0.027487	-1.45093	1.26466	1.35004953756813	-0.136102	-1.760021	-0.211317
Trial2	3	1	noBlindfold	clockwise	practice	Free	1	0.5	0	3.60788	0.02732	-1.45089	1.26561	1.35099778006224	-0.206602	-1.836193	-0.324984
Trial2	3	1	noBlindfold	clockwise	practice	Free	1	0.5	0	3.627884	0.027057	-1.45091	1.26582	1.35128657987383	-0.424003	-1.954683	-0.447781
Trial2	3	1	noBlindfold	clockwise	practice	Free	1	0.5	0	3.647888	0.026684	-1.45096	1.26563	1.35123919011905	-0.486122	-1.988538	-0.452285
Trial2	3	1	noBlindfold	clockwise	practice	Free	1	0.5	0	3.667877	0.026293	-1.45099	1.26525	1.35102028124582	-0.450077	-2.068942	-0.531754
Trial2	3	1	noBlindfold	clockwise	practice	Free	1	0.5	0	3.687881	0.025905	-1.45102	1.26418	1.35015443646333	-0.418815	-2.068942	-0.544179
Trial2	3	1	noBlindfold	clockwise	practice	Free	1	0.5	0	3.707886	0.02494	-1.45104	1.2637	1.35004433844811	-0.393196	-2.039319	-0.287572
Trial2	3	1	noBlindfold	clockwise	practice	Free	1	0.5	0	3.72789	0.024416	-1.45102	1.2633	1.34985450552322	-0.228718	-1.958915	-0.261441
Trial2	3	1	noBlindfold	clockwise	practice	Free	1	0.5	0	3.747879	0.024039	-1.451	1.26297	1.34967848769965	0.025424	-1.912365	-0.36091
Trial2	3	1	noBlindfold	clockwise	practice	Free	1	0.5	0	3.767883	0.023921	-1.45097	1.26269	1.3494580835953	0.128234	-1.929293	-0.461107
Trial2	3	1	noBlindfold	clockwise	practice	Free	1	0.5	0	3.787888	0.023957	-1.45096	1.26166	1.34848168074586	0.262509	-1.94622	-0.632621
Trial2	3	1	noBlindfold	clockwise	practice	Free	1	0.5	0	3.807877	0.024513	-1.45094	1.26087	1.34754628657296	0.618409	-1.870047	-0.647554
Trial2	3	1	noBlindfold	clockwise	practice	Free	1	0.5	0	3.827881	0.025172	-1.45093	1.25996	1.3464622792911	0.684399	-1.823498	-0.466687
Trial2	3	1	noBlindfold	clockwise	practice	Free	1	0.5	0	3.847885	0.026198	-1.4509	1.25908	1.34527726278412	0.692417	-1.73463	-0.27315
Trial2	3	1	noBlindfold	clockwise	practice	Free	1	0.5	0	3.867889	0.027494	-1.45087	1.25834	1.34412851995784	0.917991	-1.666921	-0.0070471
Trial2	3	1	noBlindfold	clockwise	practice	Free	1	0.5	0	3.887878	0.029349	-1.45083	1.25729	1.34249403029356	1.082343	-1.582285	0.0447
Trial2	3	1	noBlindfold	clockwise	practice	Free	1	0.5	0	3.907883	0.034509	-1.45077	1.25698	1.34040309123947	1.063876	-1.413013	0.104304
Trial2	3	1	noBlindfold	clockwise	practice	Free	1	0.5	0	3.927887	0.038002	-1.45072	1.25676	1.33898773440835	1.113117	-1.341072	0.084663
Trial2	3	1	noBlindfold	clockwise	practice	Free	1	0.5	0	3.947876	0.042168	-1.45067	1.25652	1.3373304506786	1.305433	-1.281827	-0.034542
Trial2	3	1	noBlindfold	clockwise	practice	Free	1	0.5	0	3.96788	0.046818	-1.45064	1.25611	1.33536004098136	1.23629	-1.269132	-0.243838
Trial2	3	1	noBlindfold	clockwise	practice	Free	1	0.5	0	3.987885	0.052326	-1.45063	1.25478	1.33224809751249	1.130457	-1.192959	-0.306467
Trial2	3	1	noBlindfold	clockwise	practice	Free	1	0.5	0	4.007889	0.06532	-1.4506	1.25419	1.32738068295504	1.196929	-1.201423	0.109138
Trial2	3	1	noBlindfold	clockwise	practice	Free	1	0.5	0	4.027878	0.072687	-1.45059	1.25359	1.32441846005602	1.266024	-1.192959	-0.055916
Trial2	3	1	noBlindfold	clockwise	practice	Free	1	0.5	0	4.047882	0.080785	-1.45061	1.25285	1.32112621624749	1.304385	-1.269132	-0.212712
Trial2	3	1	noBlindfold	clockwise	practice	Free	1	0.5	0	4.067886	0.089609	-1.45064	1.25202	1.31756398675366	1.295018	-1.307218	-0.164208
Trial2	3	1	noBlindfold	clockwise	practice	Free	1	0.5	0	4.087875	0.099424	-1.45064	1.25029	1.31289222888221	1.249389	-1.222582	-0.091005
Trial2	3	1	noBlindfold	clockwise	practice	Free	1	0.5	0	4.10788	0.12064	-1.45059	1.24931	1.30563759567797	1.36671	-1.150641	-0.132874
Trial2	3	1	noBlindfold	clockwise	practice	Free	1	0.5	0	4.127884	0.13286	-1.45057	1.2483	1.30117045653267	1.401349	-1.209887	-0.082182
Trial2	3	1	noBlindfold	clockwise	practice	Free	1	0.5	0	4.147888	0.14555	-1.45056	1.24731	1.29669458569965	1.365469	-1.023687	-0.062705
Trial2	3	1	noBlindfold	clockwise	practice	Free	1	0.5	0	4.167877	0.15943	-1.45055	1.24629	1.29198553101944	1.382177	-1.222582	-0.020474
Trial2	3	1	noBlindfold	clockwise	practice	Free	1	0.5	0	4.187881	0.1741	-1.45053	1.24392	1.28590356843564	1.368399	-0.964442	-0.125972
Trial2	3	1	noBlindfold	clockwise	practice	Free	1	0.5	0	4.207886	0.20438	-1.45051	1.24241	1.27709590383086	1.365871	-1.078701	-0.352549
Trial2	3	1	noBlindfold	clockwise	practice	Free	1	0.5	0	4.22789	0.2213	-1.45051	1.24061	1.27152934520732	1.198376	-1.125251	-0.359615
Trial2	3	1	noBlindfold	clockwise	practice	Free	1	0.5	0	4.247879	0.23835	-1.45052	1.23841	1.2657488055308	1.265408	-1.167569	-0.430464
Trial2	3	1	noBlindfold	clockwise	practice	Free	1	0.5	0	4.267883	0.25654	-1.45055	1.236	1.25974943047415	1.176733	-1.137946	-0.398325
Trial2	3	1	noBlindfold	clockwise	practice	Free	1	0.5	0	4.287888	0.27476	-1.45059	1.23029	1.25073845154312	1.272887	-1.273364	-0.34826
Trial2	3	1	noBlindfold	clockwise	practice	Free	1	0.5	0	4.307877	0.31346	-1.45062	1.22709	1.24118775583999	1.340413	-1.290291	-0.360927
Trial2	3	1	noBlindfold	clockwise	practice	Free	1	0.5	0	4.327881	0.33337	-1.45064	1.22365	1.2349432485255	1.170496	-1.362231	-0.39253
Trial2	3	1	noBlindfold	clockwise	practice	Free	1	0.5	0	4.347885	0.35369	-1.45067	1.22007	1.2288113865202	1.136836	-1.290291	-0.256567
Trial2	3	1	noBlindfold	clockwise	practice	Free	1	0.5	0	4.367889	0.37436	-1.45064	1.21634	1.22281162370494	1.035336	-1.243741	-0.153165
Trial2	3	1	noBlindfold	clockwise	practice	Free	1	0.5	0	4.387878	0.39595	-1.45061	1.20942	1.2138875779954	0.875098	-1.1718	0.069973
Trial2	3	1	noBlindfold	clockwise	practice	Free	1	0.5	0	4.407883	0.43905	-1.45053	1.2063	1.20783882988895	0.823187	-0.972906	0.051794
Trial2	3	1	noBlindfold	clockwise	practice	Free	1	0.5	0	4.427887	0.4605	-1.4505	1.20332	1.20396816227801	0.663901	-1.091396	0.082461
Trial2	3	1	noBlindfold	clockwise	practice	Free	1	0.5	0	4.447876	0.48258	-1.4505	1.2003	1.20042638007859	0.517898	-0.926356	-0.06852
Trial2	3	1	noBlindfold	clockwise	practice	Free	1	0.5	0	4.46788	0.50324	-1.4505	1.19738	1.19738433024264	0.83545	-0.926356	-0.062632
Trial2	3	1	noBlindfold	clockwise	practice	Free	1	0.5	0	4.487885	0.52533	-1.45045	1.19155	1.19181921902986	1.118641	-0.782475	-0.108246
Trial2	3	1	noBlindfold	clockwise	practice	Free	1	0.5	0	4.507889	0.56948	-1.45038	1.1885	1.19052922338975	0.814157	-0.769779	-0.206098
Trial2	3	1	noBlindfold	clockwise	practice	Free	1	0.5	0	4.527878	0.5926	-1.45037	1.18553	1.18914087208976	0.297203	-0.659753	-0.165934
Trial2	3	1	noBlindfold	clockwise	practice	Free	1	0.5	0	4.547882	0.61543	-1.45034	1.18272	1.18833941058841	0.125421	-0.697839	0.115655
Trial2	3	1	noBlindfold	clockwise	practice	Free	1	0.5	0	4.567886	0.63653	-1.45034	1.18006	1.18793186173426	0.342679	-0.587812	0.132168
Trial2	3	1	noBlindfold	clockwise	practice	Free	1	0.5	0	4.587875	0.65873	-1.45034	1.17521	1.18588099970816	0.661633	-0.672448	0.19418
Trial2	3	1	noBlindfold	clockwise	practice	Free	1	0.5	0	4.60788	0.70239	-1.45039	1.17279	1.19012529625652	0.474483	-0.803634	-0.180231
Trial2	3	1	noBlindfold	clockwise	practice	Free	1	0.5	0	4.627884	0.72372	-1.4504	1.1702	1.19139356858727	0.476711	-0.922124	-0.083459
Trial2	3	1	noBlindfold	clockwise	practice	Free	1	0.5	0	4.647888	0.74555	-1.45039	1.16765	1.19318955173361	0.453379	-0.58358	-0.191205
Trial2	3	1	noBlindfold	clockwise	practice	Free	1	0.5	0	4.667877	0.7673	-1.45034	1.16515	1.19541788747968	0.589873	-0.638594	0.091601
Trial2	3	1	noBlindfold	clockwise	practice	Free	1	0.5	0	4.687881	0.78842	-1.4503	1.16093	1.1962209772469	0.539862	-0.583576	0.205138
Trial2	3	1	noBlindfold	clockwise	practice	Free	1	0.5	0	4.707886	0.8303699	-1.45032	1.15924	1.20539690483483	0.222403	-0.621662	0.20664
Trial2	3	1	noBlindfold	clockwise	practice	Free	1	0.5	0	4.72789	0.85155	-1.45033	1.1578	1.20999522891506	0.223707	-0.723226	0.246275
Trial2	3	1	noBlindfold	clockwise	practice	Free	1	0.5	0	4.747879	0.87177	-1.45036	1.15629	1.2145862014242	0.370194	-0.765544	0.0047599
Trial2	3	1	noBlindfold	clockwise	practice	Free	1	0.5	0	4.767883	0.89179	-1.45037	1.15466	1.21931911897276	0.525169	-0.862875	-0.247071
Trial2	3	1	noBlindfold	clockwise	practice	Free	1	0.5	0	4.787888	0.91109	-1.4504	1.15075	1.2219740825545	0.479492	-0.617431	-0.334876
Trial2	3	1	noBlindfold	clockwise	practice	Free	1	0.5	0	4.807877	0.95208	-1.45037	1.14887	1.23461675822968	0.207578	-0.647053	-0.110798
Trial2	3	1	noBlindfold	clockwise	practice	Free	1	0.5	0	4.827881	0.97061	-1.45034	1.14703	1.23981918232295	-0.013746	-0.647053	0.068373
Trial2	3	1	noBlindfold	clockwise	practice	Free	1	0.5	0	4.847885	0.98932	-1.45032	1.14523	1.24538585246204	0.217753	-0.75708	0.089769
Trial2	3	1	noBlindfold	clockwise	practice	Free	1	0.5	0	4.867889	1.00821	-1.45033	1.14357	1.25141118854624	0.010518	-0.553954	-0.029554
Trial2	3	1	noBlindfold	clockwise	practice	Free	1	0.5	0	4.887878	1.02613	-1.45034	1.14051	1.25601580868228	0.0055572	-0.820557	0.145389
Trial2	3	1	noBlindfold	clockwise	practice	Free	1	0.5	0	4.907883	1.06067	-1.45041	1.13889	1.26941772682659	0.333087	-0.778239	-0.179088
Trial2	3	1	noBlindfold	clockwise	practice	Free	1	0.5	0	4.927887	1.07797	-1.45043	1.13709	1.27554809704883	0.254782	-0.837484	-0.246342
Trial2	3	1	noBlindfold	clockwise	practice	Free	1	0.5	0	4.947876	1.09502	-1.45043	1.1353	1.28177808069494	0.153151	-0.896729	-0.135019
Trial2	3	1	noBlindfold	clockwise	practice	Free	1	0.5	0	4.96788	1.11075	-1.45041	1.1336	1.28765852064506	0.100687	-0.816325	0.017103
Trial2	3	1	noBlindfold	clockwise	practice	Free	1	0.5	0	4.987885	1.12703	-1.45041	1.13074	1.29295762609321	-0.031266	-0.714762	0.133435
Trial2	3	1	noBlindfold	clockwise	practice	Free	1	0.5	0	5.007889	1.15714	-1.45042	1.12936	1.30663189991139	-0.112116	-0.930584	0.010474
Trial2	3	1	noBlindfold	clockwise	practice	Free	1	0.5	0	5.027878	1.17182	-1.45045	1.12801	1.31291614746951	-0.00983	-1.032147	-0.055836
Trial2	3	1	noBlindfold	clockwise	practice	Free	1	0.5	0	5.047882	1.18559	-1.45048	1.12658	1.31879345758428	0.073014	-0.981365	-0.113538
Trial2	3	1	noBlindfold	clockwise	practice	Free	1	0.5	0	5.067886	1.19936	-1.4505	1.1252	1.32483189215866	0.207855	-1.006756	-0.045658
Trial2	3	1	noBlindfold	clockwise	practice	Free	1	0.5	0	5.087875	1.21239	-1.45051	1.12278	1.32971210637646	0.068584	-0.972902	0.054406
Trial2	3	1	noBlindfold	clockwise	practice	Free	1	0.5	0	5.10788	1.23737	-1.45055	1.12193	1.34255036025918	-0.313944	-1.036379	0.204732
Trial2	3	1	noBlindfold	clockwise	practice	Free	1	0.5	0	5.127884	1.24868	-1.45057	1.12125	1.34822971821144	-0.315641	-1.281823	0.173337
Trial2	3	1	noBlindfold	clockwise	practice	Free	1	0.5	0	5.147888	1.25926	-1.45061	1.12061	1.35360356289399	-0.176386	-1.154869	-0.027693
Trial2	3	1	noBlindfold	clockwise	practice	Free	1	0.5	0	5.167877	1.26945	-1.45063	1.11996	1.35880976059898	-0.159137	-1.39185	-0.043147
Trial2	3	1	noBlindfold	clockwise	practice	Free	1	0.5	0	5.187881	1.27874	-1.45068	1.11852	1.36290979208247	-0.033079	-1.413009	-0.025866
Trial2	3	1	noBlindfold	clockwise	practice	Free	1	0.5	0	5.207886	1.29557	-1.45071	1.11755	1.37180526578737	-0.149113	-1.476486	-0.254166
Trial2	3	1	noBlindfold	clockwise	practice	Free	1	0.5	0	5.22789	1.30329	-1.45072	1.11646	1.37541182719366	-0.195055	-1.383386	-0.184077
Trial2	3	1	noBlindfold	clockwise	practice	Free	1	0.5	0	5.247879	1.31013	-1.4507	1.11523	1.37842263087274	-0.177624	-1.387618	-0.162278
Trial2	3	1	noBlindfold	clockwise	practice	Free	1	0.5	0	5.267883	1.31652	-1.45068	1.11388	1.38109860065204	-0.088646	-1.256432	-0.303807
Trial2	3	1	noBlindfold	clockwise	practice	Free	1	0.5	0	5.287888	1.32214	-1.45065	1.11039	1.3816222278452	-0.361105	-1.374923	-0.368846
Trial2	3	1	noBlindfold	clockwise	practice	Free	1	0.5	0	5.307877	1.33114	-1.45068	1.10803	1.385107925741	-0.593746	-1.463791	-0.715596
Trial2	3	1	noBlindfold	clockwise	practice	Free	1	0.5	0	5.327881	1.33446	-1.45071	1.10494	1.3846356398922	-0.533257	-1.413009	-1.00424
Trial2	3	1	noBlindfold	clockwise	practice	Free	1	0.5	0	5.347885	1.33702	-1.45072	1.10126	1.38324837975649	-0.546025	-1.493413	-1.125521
Trial2	3	1	noBlindfold	clockwise	practice	Free	1	0.5	0	5.367889	1.33865	-1.45074	1.09707	1.38090417511879	-0.615355	-1.514572	-1.040066
Trial2	3	1	noBlindfold	clockwise	practice	Free	1	0.5	0	5.387878	1.33965	-1.45077	1.08759	1.37399568554996	-0.704991	-1.548427	-0.846859
Trial2	3	1	noBlindfold	clockwise	practice	Free	1	0.5	0	5.407883	1.33948	-1.45076	1.08246	1.36983430904732	-0.561765	-1.501877	-0.916308
Trial2	3	1	noBlindfold	clockwise	practice	Free	1	0.5	0	5.427887	1.33858	-1.45076	1.07711	1.36505761837579	-0.220243	-1.370691	-0.748989
Trial2	3	1	noBlindfold	clockwise	practice	Free	1	0.5	0	5.447876	1.33758	-1.45074	1.0716	1.36009803828007	-0.418822	-1.569586	-0.680825
Trial2	3	1	noBlindfold	clockwise	practice	Free	1	0.5	0	5.46788	1.33629	-1.45075	1.06516	1.35423287152405	-0.613677	-1.417241	-0.711483
Trial2	3	1	noBlindfold	clockwise	practice	Free	1	0.5	0	5.487885	1.33433	-1.45072	1.05282	1.34333032802506	-0.410586	-1.421473	-0.782204
Trial2	3	1	noBlindfold	clockwise	practice	Free	1	0.5	0	5.507889	1.33047	-1.45072	1.04627	1.33579987427772	-0.304855	-1.451095	-0.818194
Trial2	3	1	noBlindfold	clockwise	practice	Free	1	0.5	0	5.527878	1.32855	-1.45072	1.0392	1.32907170753826	-0.293491	-1.544195	-0.845209
Trial2	3	1	noBlindfold	clockwise	practice	Free	1	0.5	0	5.547882	1.32633	-1.45074	1.03144	1.32162388543805	-0.409812	-1.429936	-1.066024
Trial2	3	1	noBlindfold	clockwise	practice	Free	1	0.5	0	5.567886	1.32383	-1.45074	1.02303	1.3135015611248	-0.179311	-1.544195	-1.253519
Trial2	3	1	noBlindfold	clockwise	practice	Free	1	0.5	0	5.587875	1.32127	-1.45077	1.00482	1.29774712697014	-0.100793	-1.819262	-1.179514
Trial2	3	1	noBlindfold	clockwise	practice	Free	1	0.5	0	5.60788	1.31649	-1.45088	0.9956599	1.28763144546154	-0.091584	-1.86158	-0.924449
Trial2	3	1	noBlindfold	clockwise	practice	Free	1	0.5	0	5.627884	1.31425	-1.45088	0.98591	1.27867962174031	-0.063258	-1.582281	-0.929757
Trial2	3	1	noBlindfold	clockwise	practice	Free	1	0.5	0	5.647888	1.31194	-1.45083	0.9754599	1.26916057753477	0.060371	-1.594976	-1.036079
Trial2	3	1	noBlindfold	clockwise	practice	Free	1	0.5	0	5.667877	1.30992	-1.4508	0.96495	1.25980112785052	0.09048	-1.624599	-1.08447
Trial2	3	1	noBlindfold	clockwise	practice	Free	1	0.5	0	5.687881	1.30792	-1.4508	0.94246	1.2413564104702	-0.103809	-1.523036	-1.047934
Trial2	3	1	noBlindfold	clockwise	practice	Free	1	0.5	0	5.707886	1.30407	-1.45084	0.92976	1.2292201500488	-0.16246	-1.705003	-1.504765
Trial2	3	1	noBlindfold	clockwise	practice	Free	1	0.5	0	5.72789	1.30199	-1.45085	0.91669	1.21799365888535	-0.092268	-1.831957	-1.551241
Trial2	3	1	noBlindfold	clockwise	practice	Free	1	0.5	0	5.747879	1.29998	-1.45087	0.90271	1.20617298172328	-0.124095	-1.717699	-1.216424
Trial2	3	1	noBlindfold	clockwise	practice	Free	1	0.5	0	5.767883	1.29787	-1.45086	0.88875	1.19435045215878	-0.227227	-1.565354	-1.055513
Trial2	3	1	noBlindfold	clockwise	practice	Free	1	0.5	0	5.787888	1.29568	-1.4508	0.85955	1.17129532877745	-0.242953	-1.641526	-1.044938
Trial2	3	1	noBlindfold	clockwise	practice	Free	1	0.5	0	5.807877	1.29099	-1.45074	0.84492	1.15739143943391	-0.051061	-1.586513	-0.685292
Trial2	3	1	noBlindfold	clockwise	practice	Free	1	0.5	0	5.827881	1.28869	-1.45074	0.83018	1.14508981525731	-0.128411	-1.383386	-0.782281
Trial2	3	1	noBlindfold	clockwise	practice	Free	1	0.5	0	5.847885	1.28635	-1.45074	0.81467	1.13226922277942	-0.118384	-1.552658	-0.9915
Trial2	3	1	noBlindfold	clockwise	practice	Free	1	0.5	0	5.867889	1.28397	-1.45073	0.79907	1.11942924040087	-0.029218	-1.425704	-1.263242
Trial2	3	1	noBlindfold	clockwise	practice	Free	1	0.5	0	5.887878	1.28157	-1.45075	0.76615	1.09445767582153	0.081743	-1.620367	-1.235536
Trial2	3	1	noBlindfold	clockwise	practice	Free	1	0.5	0	5.907883	1.27737	-1.45078	0.7497	1.07997878885771	0.097294	-1.586513	-0.91568
Trial2	3	1	noBlindfold	clockwise	practice	Free	1	0.5	0	5.927887	1.27545	-1.45079	0.73312	1.06713990244356	0.064626	-1.565354	-0.785169
Trial2	3	1	noBlindfold	clockwise	practice	Free	1	0.5	0	5.947876	1.27372	-1.45078	0.71582	1.05405924238237	-0.055975	-1.425704	-0.952437
Trial2	3	1	noBlindfold	clockwise	practice	Free	1	0.5	0	5.96788	1.27201	-1.45077	0.69882	1.04132077729761	-0.178951	-1.594976	-0.882366
Trial2	3	1	noBlindfold	clockwise	practice	Free	1	0.5	0	5.987885	1.27023	-1.45077	0.66397	1.0169121427906	-0.266614	-1.506109	-0.825204
Trial2	3	1	noBlindfold	clockwise	practice	Free	1	0.5	0	6.007889	1.26628	-1.45081	0.64649	1.00256382914467	-0.063484	-1.679612	-1.028741
Trial2	3	1	noBlindfold	clockwise	practice	Free	1	0.5	0	6.027878	1.26438	-1.45083	0.62868	0.989704735806267	-0.075426	-1.772712	-1.161514
Trial2	3	1	noBlindfold	clockwise	practice	Free	1	0.5	0	6.047882	1.2624	-1.45086	0.6106	0.976773341611958	-0.247837	-1.620367	-1.034491
Trial2	3	1	noBlindfold	clockwise	practice	Free	1	0.5	0	6.067886	1.26045	-1.45084	0.59159	0.963464023178934	-0.28429	-1.637294	-1.103564
Trial2	3	1	noBlindfold	clockwise	practice	Free	1	0.5	0	6.087875	1.25822	-1.45086	0.55284	0.938365367630515	-0.301883	-1.726162	-1.459871
Trial2	3	1	noBlindfold	clockwise	practice	Free	1	0.5	0	6.10788	1.25344	-1.45087	0.53203	0.922348954697993	-0.163375	-1.751553	-1.460982
Trial2	3	1	noBlindfold	clockwise	practice	Free	1	0.5	0	6.127884	1.25086	-1.45087	0.51154	0.908550422624425	-0.10092	-1.51034	-1.06264
Trial2	3	1	noBlindfold	clockwise	practice	Free	1	0.5	0	6.147888	1.24841	-1.45082	0.49085	0.895014638246061	0.075163	-1.451095	-0.951847
Trial2	3	1	noBlindfold	clockwise	practice	Free	1	0.5	0	6.167877	1.24607	-1.45075	0.46946	0.881483414092759	0.069969	-1.408777	-0.678732
Trial2	3	1	noBlindfold	clockwise	practice	Free	1	0.5	0	6.187881	1.24379	-1.4507	0.42871	0.858496278193686	0.038507	-1.362227	-0.522092
Trial2	3	1	noBlindfold	clockwise	practice	Free	1	0.5	0	6.207886	1.2397	-1.45065	0.40808	0.84479907573858	-0.035857	-1.328373	-0.404352
Trial2	3	1	noBlindfold	clockwise	practice	Free	1	0.5	0	6.22789	1.23761	-1.45065	0.38802	0.833443467489379	-0.110509	-1.357996	-0.700848
Trial2	3	1	noBlindfold	clockwise	practice	Free	1	0.5	0	6.247879	1.23549	-1.45068	0.36728	0.822094927045757	-0.110004	-1.446863	-0.975657
Trial2	3	1	noBlindfold	clockwise	practice	Free	1	0.5	0	6.267883	1.23344	-1.45072	0.34721	0.811473287819353	-0.279166	-1.429936	-0.685556
Trial2	3	1	noBlindfold	clockwise	practice	Free	1	0.5	0	6.287888	1.23114	-1.45072	0.30747	0.793160464413971	-0.126428	-1.455327	-0.720564
Trial2	3	1	noBlindfold	clockwise	practice	Free	1	0.5	0	6.307877	1.22628	-1.45074	0.2871	0.780966721705794	-0.177603	-1.565354	-0.700799
Trial2	3	1	noBlindfold	clockwise	practice	Free	1	0.5	0	6.327881	1.22372	-1.45075	0.26746	0.77156049054821	-0.215364	-1.349532	-0.464613
Trial2	3	1	noBlindfold	clockwise	practice	Free	1	0.5	0	6.347885	1.22109	-1.45069	0.24749	0.762379299075299	-0.067926	-1.370691	-0.324521
Trial2	3	1	noBlindfold	clockwise	practice	Free	1	0.5	0	6.367889	1.21846	-1.45065	0.22835	0.753875614036526	-0.03605	-1.277591	-0.369044
Trial2	3	1	noBlindfold	clockwise	practice	Free	1	0.5	0	6.387878	1.21582	-1.45064	0.19045	0.740722340549559	-0.0070479	-1.260664	-0.508648
Trial2	3	1	noBlindfold	clockwise	practice	Free	1	0.5	0	6.407883	1.21063	-1.45063	0.17117	0.730954341062995	-0.187308	-1.171796	-0.477185
Trial2	3	1	noBlindfold	clockwise	practice	Free	1	0.5	0	6.427887	1.20793	-1.45061	0.1526	0.724190304984456	-0.154099	-1.324141	-0.529938
Trial2	3	1	noBlindfold	clockwise	practice	Free	1	0.5	0	6.447876	1.20523	-1.45065	0.13349	0.717752693236467	-0.098471	-1.442632	-0.758297
Trial2	3	1	noBlindfold	clockwise	practice	Free	1	0.5	0	6.46788	1.20262	-1.4507	0.11491	0.711954502528369	-0.09637	-1.451095	-0.727592
Trial2	3	1	noBlindfold	clockwise	practice	Free	1	0.5	0	6.487885	1.19999	-1.45074	0.077701	0.704289353612366	-0.312551	-1.480718	-0.672775
Trial2	3	1	noBlindfold	clockwise	practice	Free	1	0.5	0	6.507889	1.19432	-1.45073	0.059591	0.696872512919436	-0.16905	-1.396082	-0.647015
Trial2	3	1	noBlindfold	clockwise	practice	Free	1	0.5	0	6.527878	1.19107	-1.45072	0.041457	0.692312338022001	-0.230644	-1.400314	-0.727545
Trial2	3	1	noBlindfold	clockwise	practice	Free	1	0.5	0	6.547882	1.1879	-1.4507	0.022264	0.688260261105492	-0.144918	-1.324141	-0.637249
Trial2	3	1	noBlindfold	clockwise	practice	Free	1	0.5	0	6.567886	1.18467	-1.45067	0.0043421	0.684683739883437	-0.191195	-1.277591	-0.337786
Trial2	3	1	noBlindfold	clockwise	practice	Free	1	0.5	0	6.587875	1.18129	-1.45065	-0.030673	0.681980159905246	-0.239112	-1.18026	-0.556579
Trial2	3	1	noBlindfold	clockwise	practice	Free	1	0.5	0	6.60788	1.17456	-1.45061	-0.049109	0.676345193556457	-0.295069	-1.260664	-0.830869
Trial2	3	1	noBlindfold	clockwise	practice	Free	1	0.5	0	6.627884	1.17089	-1.45063	-0.067213	0.674248547570272	-0.154196	-1.201419	-1.026604
Trial2	3	1	noBlindfold	clockwise	practice	Free	1	0.5	0	6.647888	1.16721	-1.45061	-0.085506	0.672666661293609	-0.12102	-1.239505	-0.874427
Trial2	3	1	noBlindfold	clockwise	practice	Free	1	0.5	0	6.667877	1.16367	-1.45059	-0.10456	0.67185607720517	0.090818	-1.116783	-0.731028
Trial2	3	1	noBlindfold	clockwise	practice	Free	1	0.5	0	6.687881	1.16026	-1.45057	-0.14228	0.675416031204395	0.106264	-1.22681	-0.745141
Trial2	3	1	noBlindfold	clockwise	practice	Free	1	0.5	0	6.707886	1.15406	-1.4506	-0.16203	0.673830996173716	0.005468	-1.163333	-0.698231
Trial2	3	1	noBlindfold	clockwise	practice	Free	1	0.5	0	6.72789	1.15103	-1.45056	-0.18142	0.675835190230174	-0.287645	-1.108319	-0.830712
Trial2	3	1	noBlindfold	clockwise	practice	Free	1	0.5	0	6.747879	1.14802	-1.45051	-0.20109	0.678503606037565	-0.247234	-1.057538	-1.002783
Trial2	3	1	noBlindfold	clockwise	practice	Free	1	0.5	0	6.767883	1.14484	-1.45049	-0.22169	0.681883482685414	-0.2174	-1.019452	-0.924219
Trial2	3	1	noBlindfold	clockwise	practice	Free	1	0.5	0	6.787888	1.14176	-1.45047	-0.26247	0.69335877539825	-0.079129	-0.786703	-0.646547
Trial2	3	1	noBlindfold	clockwise	practice	Free	1	0.5	0	6.807877	1.13547	-1.45036	-0.28221	0.695316108512535	-0.180472	-0.524331	-0.198453
Trial2	3	1	noBlindfold	clockwise	practice	Free	1	0.5	0	6.827881	1.13226	-1.45033	-0.3017	0.700553745870194	-0.031239	-0.642821	-0.470714
Trial2	3	1	noBlindfold	clockwise	practice	Free	1	0.5	0	6.847885	1.12895	-1.45034	-0.32091	0.706088744827481	-0.030532	-0.80363	-0.186127
Trial2	3	1	noBlindfold	clockwise	practice	Free	1	0.5	0	6.867889	1.12556	-1.45036	-0.34039	0.712173223179449	-0.063735	-0.80363	-0.243729
Trial2	3	1	noBlindfold	clockwise	practice	Free	1	0.5	0	6.887878	1.12209	-1.45041	-0.37694	0.727378662304323	0.117797	-0.867107	-0.068504
Trial2	3	1	noBlindfold	clockwise	practice	Free	1	0.5	0	6.907883	1.11586	-1.45049	-0.39525	0.731782808089026	0.072966	-1.146406	-0.482994
Trial2	3	1	noBlindfold	clockwise	practice	Free	1	0.5	0	6.927887	1.113	-1.45056	-0.41325	0.739286551459863	0.070731	-1.480718	-0.34582
Trial2	3	1	noBlindfold	clockwise	practice	Free	1	0.5	0	6.947876	1.11033	-1.45067	-0.43028	0.746755361360445	-0.02836	-1.22681	-0.191952
Trial2	3	1	noBlindfold	clockwise	practice	Free	1	0.5	0	6.96788	1.10791	-1.45065	-0.44677	0.754425551104058	-0.03009	-1.319909	-0.051523
Trial2	3	1	noBlindfold	clockwise	practice	Free	1	0.5	0	6.987885	1.10543	-1.45063	-0.47867	0.771796905434919	0.059974	-1.154869	0.0022807
Trial2	3	1	noBlindfold	clockwise	practice	Free	1	0.5	0	7.007889	1.10111	-1.45057	-0.49386	0.777965864496339	0.096631	-1.302982	-0.187474
Trial2	3	1	noBlindfold	clockwise	practice	Free	1	0.5	0	7.027878	1.09916	-1.45063	-0.50881	0.786053593841842	0.032974	-1.281823	-0.479306
Trial2	3	1	noBlindfold	clockwise	practice	Free	1	0.5	0	7.047882	1.09732	-1.45066	-0.52345	0.794223644830579	-0.068097	-1.39185	-0.202319
Trial2	3	1	noBlindfold	clockwise	practice	Free	1	0.5	0	7.067886	1.09554	-1.45067	-0.53826	0.802740155081636	-0.085951	-1.247969	-0.311635
Trial2	3	1	noBlindfold	clockwise	practice	Free	1	0.5	0	7.087875	1.09375	-1.45068	-0.56713	0.821081886851085	-0.158916	-1.523036	-0.442863
Trial2	3	1	noBlindfold	clockwise	practice	Free	1	0.5	0	7.10788	1.09006	-1.45073	-0.58131	0.828306757526992	-0.289097	-1.55689	-0.557782
Trial2	3	1	noBlindfold	clockwise	practice	Free	1	0.5	0	7.127884	1.08798	-1.45073	-0.59573	0.83702733460066	-0.370112	-1.396082	-0.396299
Trial2	3	1	noBlindfold	clockwise	practice	Free	1	0.5	0	7.147888	1.0856	-1.45069	-0.60994	0.845549629549654	-0.374817	-1.269128	-0.286023
Trial2	3	1	noBlindfold	clockwise	practice	Free	1	0.5	0	7.167877	1.0831	-1.45065	-0.62316	0.853424839220444	-0.418818	-1.349532	-0.459682
Trial2	3	1	noBlindfold	clockwise	practice	Free	1	0.5	0	7.187881	1.08042	-1.45068	-0.65078	0.872010295844517	-0.397071	-1.302982	-0.565469
Trial2	3	1	noBlindfold	clockwise	practice	Free	1	0.5	0	7.207886	1.07429	-1.45066	-0.66426	0.878094775041953	-0.275304	-1.281823	-0.485372
Trial2	3	1	noBlindfold	clockwise	practice	Free	1	0.5	0	7.22789	1.0709	-1.45064	-0.67764	0.886071489925622	-0.116938	-1.231042	-0.519112
Trial2	3	1	noBlindfold	clockwise	practice	Free	1	0.5	0	7.247879	1.06749	-1.45063	-0.69104	0.894193052345019	-0.087335	-1.29875	-0.650273
Trial2	3	1	noBlindfold	clockwise	practice	Free	1	0.5	0	7.267883	1.06426	-1.45066	-0.70494	0.902956138235338	0.0062208	-1.51034	-0.703305
Trial2	3	1	noBlindfold	clockwise	practice	Free	1	0.5	0	7.287888	1.06115	-1.4507	-0.73289	0.923047690181484	-0.0032988	-1.332605	-0.959856
Trial2	3	1	noBlindfold	clockwise	practice	Free	1	0.5	0	7.307877	1.05513	-1.45072	-0.74689	0.930598735784101	-0.111053	-1.404545	-0.869191
Trial2	3	1	noBlindfold	clockwise	practice	Free	1	0.5	0	7.327881	1.05229	-1.4507	-0.76149	0.940686559829978	0.015779	-1.413009	-0.74826
Trial2	3	1	noBlindfold	clockwise	practice	Free	1	0.5	0	7.347885	1.04962	-1.45071	-0.77581	0.950769867584836	0.114572	-1.497645	-0.749878
Trial2	3	1	noBlindfold	clockwise	practice	Free	1	0.5	0	7.367889	1.04707	-1.45072	-0.79027	0.961151518065371	0.087827	-1.353764	-0.813496
Trial2	3	1	noBlindfold	clockwise	practice	Free	1	0.5	0	7.387878	1.04476	-1.4507	-0.81928	0.983861377544032	-0.008352	-1.493413	-0.747512
Trial2	3	1	noBlindfold	clockwise	practice	Free	1	0.5	0	7.407883	1.04039	-1.4507	-0.83417	0.993911932673676	0.155886	-1.336837	-0.596389
Trial2	3	1	noBlindfold	clockwise	practice	Free	1	0.5	0	7.427887	1.0384	-1.45068	-0.84855	1.00494360847161	0.318936	-1.332605	-0.56882
Trial2	3	1	noBlindfold	clockwise	practice	Free	1	0.5	0	7.447876	1.03683	-1.45069	-0.86317	1.01648857263271	0.325488	-1.341068	-0.407836
Trial2	3	1	noBlindfold	clockwise	practice	Free	1	0.5	0	7.46788	1.03563	-1.45068	-0.87712	1.02773484185672	0.271189	-1.319909	-0.355079
Trial2	3	1	noBlindfold	clockwise	practice	Free	1	0.5	0	7.487885	1.03479	-1.45067	-0.90416	1.05047881111125	0.113142	-1.383386	-0.341242
Trial2	3	1	noBlindfold	clockwise	practice	Free	1	0.5	0	7.507889	1.03337	-1.45068	-0.91741	1.06119023444151	-0.254136	-1.362227	-0.027445
Trial2	3	1	noBlindfold	clockwise	practice	Free	1	0.5	0	7.527878	1.03246	-1.45066	-0.93038	1.07197040257131	-0.251945	-1.239505	0.079138
Trial2	3	1	noBlindfold	clockwise	practice	Free	1	0.5	0	7.547882	1.03134	-1.45063	-0.94155	1.08112840689317	-0.099954	-1.277591	0.237628
Trial2	3	1	noBlindfold	clockwise	practice	Free	1	0.5	0	7.567886	1.03026	-1.45062	-0.95236	1.09002999647135	0.010112	-1.231042	0.224184
Trial2	3	1	noBlindfold	clockwise	practice	Free	1	0.5	0	7.587875	1.02916	-1.45062	-0.97129	1.10608072891029	-0.071165	-1.27336	0.500797
Trial2	3	1	noBlindfold	clockwise	practice	Free	1	0.5	0	7.60788	1.02642	-1.45055	-0.97895	1.11151295339943	-0.662616	-0.96867	0.825634
Trial2	3	1	noBlindfold	clockwise	practice	Free	1	0.5	0	7.627884	1.02437	-1.45051	-0.9855	1.11632166356284	-0.711125	-0.977134	0.852742
Trial2	3	1	noBlindfold	clockwise	practice	Free	1	0.5	0	7.647888	1.02177	-1.45048	-0.99124	1.12017887842995	-0.674727	-0.879802	0.760725
Trial2	3	1	noBlindfold	clockwise	practice	Free	1	0.5	0	7.667877	1.01862	-1.45046	-0.99588	1.12282844145622	-0.560536	-0.947511	0.752166
Trial2	3	1	noBlindfold	clockwise	practice	Free	1	0.5	0	7.687881	1.01532	-1.45045	-1.00267	1.12734283720376	-0.54618	-0.926352	0.750258
Trial2	3	1	noBlindfold	clockwise	practice	Free	1	0.5	0	7.707886	1.00756	-1.45042	-1.00522	1.12609248688764	-0.824281	-0.934816	0.400242
Trial2	3	1	noBlindfold	clockwise	practice	Free	1	0.5	0	7.72789	1.00296	-1.45046	-1.00722	1.12581566721857	-1.06474	-0.934816	0.333315
Trial2	3	1	noBlindfold	clockwise	practice	Free	1	0.5	0	7.747879	0.99767	-1.45047	-1.00879	1.12487009049408	-1.215188	-0.879802	0.350781
Trial2	3	1	noBlindfold	clockwise	practice	Free	1	0.5	0	7.767883	0.99191	-1.45046	-1.00999	1.12341232022318	-1.265109	-0.879802	0.378238
Trial2	3	1	noBlindfold	clockwise	practice	Free	1	0.5	0	7.787888	0.98494	-1.45044	-1.01132	1.12157698282104	-1.239225	-0.87557	0.336804
Trial2	3	1	noBlindfold	clockwise	practice	Free	1	0.5	0	7.807877	0.9689	-1.45041	-1.0116	1.11498960929912	-1.122503	-0.782471	0.215497
Trial2	3	1	noBlindfold	clockwise	practice	Free	1	0.5	0	7.827881	0.9599299	-1.4504	-1.01185	1.11147468432166	-1.143987	-0.761312	0.014647
Trial2	3	1	noBlindfold	clockwise	practice	Free	1	0.5	0	7.847885	0.95022	-1.4504	-1.0121	1.1077203665634	-1.348035	-0.96867	0.030933
Trial2	3	1	noBlindfold	clockwise	practice	Free	1	0.5	0	7.867889	0.93969	-1.45045	-1.01238	1.10373935467333	-1.474689	-0.892498	-0.060416
Trial2	3	1	noBlindfold	clockwise	practice	Free	1	0.5	0	7.887878	0.92792	-1.45047	-1.01299	1.09966551658314	-1.358981	-0.960206	-0.029125
Trial2	3	1	noBlindfold	clockwise	practice	Free	1	0.5	0	7.907883	0.90264	-1.45048	-1.01332	1.09038356440394	-1.306713	-0.926352	-0.035387
Trial2	3	1	noBlindfold	clockwise	practice	Free	1	0.5	0	7.927887	0.8885	-1.45047	-1.01363	1.08553124026885	-1.275143	-0.977134	0.00078624
Trial2	3	1	noBlindfold	clockwise	practice	Free	1	0.5	0	7.947876	0.87408	-1.45047	-1.01401	1.08081082155358	-1.218014	-0.989829	-0.095369
Trial2	3	1	noBlindfold	clockwise	practice	Free	1	0.5	0	7.96788	0.85897	-1.45049	-1.01448	1.07611761018962	-1.295175	-0.989829	-0.123329
Trial2	3	1	noBlindfold	clockwise	practice	Free	1	0.5	0	7.987885	0.84263	-1.45049	-1.01576	1.07199046704459	-1.380982	-1.010988	-0.08353
Trial2	3	1	noBlindfold	clockwise	practice	Free	1	0.5	0	8.007889	0.80825	-1.45049	-1.01662	1.06232498524733	-1.244237	-1.006756	-0.213852
Trial2	3	1	noBlindfold	clockwise	practice	Free	1	0.5	0	8.027878	0.7904601	-1.45049	-1.0177	1.05833843498642	-0.985602	-0.981365	-0.325239
Trial2	3	1	noBlindfold	clockwise	practice	Free	1	0.5	0	8.047882	0.77228	-1.45049	-1.01902	1.0547692166595	-0.912329	-0.964438	-0.263794
Trial2	3	1	noBlindfold	clockwise	practice	Free	1	0.5	0	8.067886	0.75375	-1.45048	-1.02047	1.05154546759508	-1.207283	-0.926352	-0.271791
Trial2	3	1	noBlindfold	clockwise	practice	Free	1	0.5	0	8.087875	0.73481	-1.45047	-1.02435	1.05091805228915	-1.089956	-0.934816	-0.327924
Trial2	3	1	noBlindfold	clockwise	practice	Free	1	0.5	0	8.10788	0.69504	-1.45046	-1.02686	1.04521866309655	-0.926265	-0.888266	-0.501967
Trial2	3	1	noBlindfold	clockwise	practice	Free	1	0.5	0	8.127884	0.6744	-1.45045	-1.02972	1.04438440691484	-0.746541	-0.871339	-0.47921
Trial2	3	1	noBlindfold	clockwise	practice	Free	1	0.5	0	8.147888	0.65365	-1.45046	-1.03255	1.04391955545265	-0.64949	-1.023683	-0.189434
Trial2	3	1	noBlindfold	clockwise	practice	Free	1	0.5	0	8.167877	0.6341	-1.45049	-1.03569	1.04433553937246	-0.801475	-0.947511	-0.192742
Trial2	3	1	noBlindfold	clockwise	practice	Free	1	0.5	0	8.187881	0.61321	-1.45045	-1.04298	1.04910626048315	-0.83909	-0.867107	-0.527431
Trial2	3	1	noBlindfold	clockwise	practice	Free	1	0.5	0	8.207886	0.57147	-1.4505	-1.04702	1.04945652944354	-0.801994	-0.820557	-0.474158
Trial2	3	1	noBlindfold	clockwise	practice	Free	1	0.5	0	8.227875	0.55065	-1.45045	-1.05119	1.05240955805023	-0.81347	-0.829021	-0.246683
Trial2	3	1	noBlindfold	clockwise	practice	Free	1	0.5	0	8.247879	0.52966	-1.45042	-1.05556	1.05597661582927	-0.791087	-0.926352	-0.29721
Trial2	3	1	noBlindfold	clockwise	practice	Free	1	0.5	0	8.267883	0.50852	-1.45042	-1.06035	1.06038428941839	-0.818461	-0.896729	-0.43173
Trial2	3	1	noBlindfold	clockwise	practice	Free	1	0.5	0	8.287888	0.48654	-1.45044	-1.07028	1.07036458975383	-0.952643	-0.892498	-0.433727
Trial2	3	1	noBlindfold	clockwise	practice	Free	1	0.5	0	8.307877	0.44303	-1.45042	-1.07548	1.0769878260801	-1.023859	-0.685139	-0.187761
Trial2	3	1	noBlindfold	clockwise	practice	Free	1	0.5	0	8.327881	0.42009	-1.45039	-1.08053	1.08348074992866	-0.880627	-0.752848	-0.044234
Trial2	3	1	noBlindfold	clockwise	practice	Free	1	0.5	0	8.347885	0.39689	-1.45039	-1.08574	1.09062514682843	-0.756101	-0.867107	-0.36792
Trial2	3	1	noBlindfold	clockwise	practice	Free	1	0.5	0	8.367889	0.37493	-1.45044	-1.0913	1.09844354073049	-0.703302	-0.972902	-0.375155
Trial2	3	1	noBlindfold	clockwise	practice	Free	1	0.5	0	8.387878	0.35157	-1.45044	-1.10232	1.11226841119799	-0.641502	-0.714762	-0.386427
Trial2	3	1	noBlindfold	clockwise	practice	Free	1	0.5	0	8.407883	0.306	-1.45036	-1.10787	1.1247274784724	-0.789653	-0.693603	0.0024805
Trial2	3	1	noBlindfold	clockwise	practice	Free	1	0.5	0	8.427887	0.28237	-1.45033	-1.11336	1.13443087556922	-0.6516	-0.63859	-0.107095
Trial2	3	1	noBlindfold	clockwise	practice	Free	1	0.5	0	8.447876	0.25868	-1.45033	-1.11849	1.14422688820624	-0.514391	-0.714762	-0.091564
Trial2	3	1	noBlindfold	clockwise	practice	Free	1	0.5	0	8.46788	0.23644	-1.45036	-1.12386	1.15435054258974	-0.462802	-0.761312	-0.053682
Trial2	3	1	noBlindfold	clockwise	practice	Free	1	0.5	0	8.487885	0.21363	-1.45035	-1.13354	1.16915376287746	-0.397662	-0.583576	0.163174
Trial2	3	1	noBlindfold	clockwise	practice	Free	1	0.5	0	8.507889	0.16698	-1.4503	-1.13771	1.18544772523525	-0.485192	-0.702047	0.348377
Trial2	3	1	noBlindfold	clockwise	practice	Free	1	0.5	0	8.527878	0.14445	-1.45032	-1.14164	1.19572481742348	-0.582155	-0.727437	0.138273
Trial2	3	1	noBlindfold	clockwise	practice	Free	1	0.5	0	8.547882	0.12196	-1.45036	-1.14557	1.20633534233767	-0.642307	-0.909405	0.033828
Trial2	3	1	noBlindfold	clockwise	practice	Free	1	0.5	0	8.567886	0.09883799	-1.45044	-1.14938	1.21737638688485	-0.577122	-0.943259	-0.160849
Trial2	3	1	noBlindfold	clockwise	practice	Free	1	0.5	0	8.587875	0.076493	-1.45047	-1.15691	1.23198976956074	-0.574064	-0.913637	-0.074901
Trial2	3	1	noBlindfold	clockwise	practice	Free	1	0.5	0	8.60788	0.032189	-1.4505	-1.16084	1.25155771621269	-0.364689	-1.167545	-0.196387
Trial2	3	1	noBlindfold	clockwise	practice	Free	1	0.5	0	8.627884	0.0097289	-1.45059	-1.16478	1.26375561244863	-0.356156	-1.434148	-0.300198
Trial2	3	1	noBlindfold	clockwise	practice	Free	1	0.5	0	8.647888	-0.01166	-1.45069	-1.16906	1.27612586386666	-0.308288	-1.497625	-0.433499
Trial2	3	1	noBlindfold	clockwise	practice	Free	1	0.5	0	8.667877	-0.033183	-1.45075	-1.17334	1.28880207216363	-0.130499	-1.569566	-0.223341
Trial2	3	1	noBlindfold	clockwise	practice	Free	1	0.5	0	8.687881	-0.053436	-1.45077	-1.18204	1.30518577806173	0.117846	-1.396062	-0.250001
Trial2	3	1	noBlindfold	clockwise	practice	Free	1	0.5	0	8.707886	-0.09186301	-1.45069	-1.18609	1.32556074498807	0.378213	-1.315658	0.040036
Trial2	3	1	noBlindfold	clockwise	practice	Free	1	0.5	0	8.727875	-0.10931	-1.45067	-1.18993	1.33685900241005	0.34777	-1.269108	0.085809
Trial2	3	1	noBlindfold	clockwise	practice	Free	1	0.5	0	8.747879	-0.12593	-1.45063	-1.1937	1.34785308738344	0.10706	-1.205631	0.055612
Trial2	3	1	noBlindfold	clockwise	practice	Free	1	0.5	0	8.767883	-0.14233	-1.45061	-1.19728	1.35870049982278	0.055785	-1.277571	-0.065423
Trial2	3	1	noBlindfold	clockwise	practice	Free	1	0.5	0	8.787888	-0.15717	-1.45064	-1.20433	1.37196321979937	-0.019434	-1.336817	-0.038662
Trial2	3	1	noBlindfold	clockwise	practice	Free	1	0.5	0	8.807877	-0.18726	-1.45069	-1.20753	1.3894081702066	0.215204	-1.552638	0.089754
Trial2	3	1	noBlindfold	clockwise	practice	Free	1	0.5	0	8.827881	-0.2002	-1.45075	-1.21036	1.39830307874874	0.172263	-1.48493	0.300107
Trial2	3	1	noBlindfold	clockwise	practice	Free	1	0.5	0	8.847885	-0.21281	-1.45074	-1.21278	1.40674568966576	0.204501	-1.362207	0.320266
Trial2	3	1	noBlindfold	clockwise	practice	Free	1	0.5	0	8.867889	-0.22471	-1.45071	-1.2149	1.41463303261627	0.084488	-1.39183	0.284727
Trial2	3	1	noBlindfold	clockwise	practice	Free	1	0.5	0	8.887878	-0.23632	-1.45069	-1.21849	1.42368712058286	0.0061992	-1.370671	0.078396
Trial2	3	1	noBlindfold	clockwise	practice	Free	1	0.5	0	8.907883	-0.25737	-1.45068	-1.22001	1.43597834682477	0.287125	-1.412989	0.088973
Trial2	3	1	noBlindfold	clockwise	practice	Free	1	0.5	0	8.927887	-0.26641	-1.4507	-1.22132	1.44187617388592	0.353549	-1.527248	0.07771
Trial2	3	1	noBlindfold	clockwise	practice	Free	1	0.5	0	8.947876	-0.27514	-1.45076	-1.22249	1.44752329358093	0.511263	-1.683824	0.095794
Trial2	3	1	noBlindfold	clockwise	practice	Free	1	0.5	0	8.96788	-0.28261	-1.45084	-1.2235	1.45238792802999	0.547261	-1.810778	0.018812
Trial2	3	1	noBlindfold	clockwise	practice	Free	1	0.5	0	8.987885	-0.28922	-1.45091	-1.22488	1.45712016743405	0.4668	-1.903878	0.122402
Trial2	3	1	noBlindfold	clockwise	practice	Free	1	0.5	0	9.007889	-0.29939	-1.45091	-1.22528	1.46298856641779	0.194359	-1.679592	0.103578
Trial2	3	1	noBlindfold	clockwise	practice	Free	1	0.5	0	9.027878	-0.30319	-1.45087	-1.22549	1.46524395277047	0.1931	-1.658433	0.179167
Trial2	3	1	noBlindfold	clockwise	practice	Free	1	0.5	0	9.047882	-0.30668	-1.45082	-1.22551	1.46717666813003	0.194753	-1.497625	0.216783
Trial2	3	1	noBlindfold	clockwise	practice	Free	1	0.5	0	9.067886	-0.30931	-1.45077	-1.22535	1.46849083614139	0.095898	-1.48493	0.195692
Trial2	3	1	noBlindfold	clockwise	practice	Free	1	0.5	0	9.087875	-0.31158	-1.45077	-1.22469	1.46919283943461	0.139838	-1.666897	0.193294
Trial2	3	1	noBlindfold	clockwise	practice	Free	1	0.5	0	9.10788	-0.31441	-1.45088	-1.22432	1.47045001429923	0.0079607	-1.836169	0.237307
Trial2	3	1	noBlindfold	clockwise	practice	Free	1	0.5	0	9.127884	-0.3151	-1.45091	-1.22412	1.4706657710258	0.028215	-1.798083	0.07225
Trial2	3	1	noBlindfold	clockwise	practice	Free	1	0.5	0	9.147888	-0.3154	-1.45091	-1.22411	1.47082374100096	0.022874	-1.878487	-0.049434
Trial2	3	1	noBlindfold	clockwise	practice	Free	1	0.5	0	9.167877	-0.31541	-1.45092	-1.22411	1.47082929238549	0.069555	-1.857328	-0.101909
Trial2	3	1	noBlindfold	clockwise	practice	Free	1	0.5	0	9.187881	-0.3154	-1.45093	-1.22413	1.47084040887809	0.164913	-1.916573	-0.065
Trial2	3	1	noBlindfold	clockwise	practice	Free	1	0.5	0	9.207886	-0.31538	-1.45095	-1.22413	1.47082930637651	0.365212	-1.963123	-0.152075
Trial2	3	1	noBlindfold	clockwise	practice	Free	1	0.5	0	9.227875	-0.31536	-1.45097	-1.22415	1.47083480610254	0.351407	-1.963123	-0.16881
Trial2	3	1	noBlindfold	clockwise	practice	Free	1	0.5	0	9.247879	-0.31534	-1.45098	-1.22416	1.47083205482402	0.370029	-1.958891	-0.249446
Trial2	3	1	noBlindfold	clockwise	practice	Free	1	0.5	0	9.267883	-0.31532	-1.45098	-1.22418	1.47083763818521	0.376596	-1.971587	-0.300108
Trial2	3	1	noBlindfold	clockwise	practice	Free	1	0.5	0	9.287888	-0.3153	-1.45099	-1.22423	1.47086820890459	0.404108	-2.030832	-0.381103
Trial2	3	1	noBlindfold	clockwise	practice	Free	1	0.5	0	9.307877	-0.31524	-1.45098	-1.22424	1.47084319169648	0.402766	-1.903878	-0.305187
Trial2	3	1	noBlindfold	clockwise	practice	Free	1	0.5	0	9.327881	-0.31522	-1.45096	-1.22426	1.47084887668811	0.38543	-1.819242	-0.291738
Trial2	3	1	noBlindfold	clockwise	practice	Free	1	0.5	0	9.347885	-0.31521	-1.45093	-1.22427	1.47085156228566	0.267152	-1.806546	-0.244441
Trial2	3	1	noBlindfold	clockwise	practice	Free	1	0.5	0	9.367889	-0.31519	-1.45091	-1.22427	1.47084047897307	0.254461	-1.772692	-0.126117
Trial2	3	1	noBlindfold	clockwise	practice	Free	1	0.5	0	9.387878	-0.31518	-1.45089	-1.22426	1.47082670993853	0.216573	-1.743069	0.044281
Trial2	3	1	noBlindfold	clockwise	practice	Free	1	0.5	0	9.407883	-0.31517	-1.45088	-1.22406	1.47065456443882	0.134585	-1.654202	0.300102
Trial2	3	1	noBlindfold	clockwise	practice	Free	1	0.5	0	9.427887	-0.31516	-1.45081	-1.22349	1.47017468873125	-0.058773	-1.616115	0.854082
Trial2	3	1	noBlindfold	clockwise	practice	Free	1	0.5	0	9.447876	-0.31519	-1.4508	-1.22239	1.46927606791891	-0.140284	-1.654202	1.029823
Trial2	3	1	noBlindfold	clockwise	practice	Free	1	0.5	0	9.46788	-0.3153	-1.45079	-1.22084	1.46804779219962	-0.180956	-1.641506	0.914481
Trial2	3	1	noBlindfold	clockwise	practice	Free	1	0.5	0	9.487885	-0.3155	-1.45084	-1.21554	1.46375472703721	-0.085044	-1.776924	1.271818
Trial2	3	1	noBlindfold	clockwise	practice	Free	1	0.5	0	9.507889	-0.31585	-1.45081	-1.21199	1.46100342623765	0.171601	-1.69652	1.130219
Trial2	3	1	noBlindfold	clockwise	practice	Free	1	0.5	0	9.527878	-0.3158	-1.45084	-1.20829	1.45790751974211	0.419514	-1.848864	0.690481
Trial2	3	1	noBlindfold	clockwise	practice	Free	1	0.5	0	9.547882	-0.3154	-1.4509	-1.20483	1.454817039241	0.501883	-1.912341	0.236951
Trial2	3	1	noBlindfold	clockwise	practice	Free	1	0.5	0	9.567886	-0.31466	-1.45096	-1.20185	1.45193474198865	0.467694	-2.085845	0.070245
Trial2	3	1	noBlindfold	clockwise	practice	Free	1	0.5	0	9.587875	-0.31367	-1.45102	-1.19778	1.44801099578014	0.360025	-2.064686	-0.24869
Trial2	3	1	noBlindfold	clockwise	practice	Free	1	0.5	0	9.60788	-0.31147	-1.451	-1.19678	1.4459480806409	0.101769	-1.886951	-0.245582
Trial2	3	1	noBlindfold	clockwise	practice	Free	1	0.5	0	9.627884	-0.3106	-1.45095	-1.19624	1.44501293910285	0.051711	-1.798083	-0.167668
Trial2	3	1	noBlindfold	clockwise	practice	Free	1	0.5	0	9.647888	-0.30998	-1.45089	-1.19609	1.44454105374068	0.118203	-1.654202	-0.174705
Trial2	3	1	noBlindfold	clockwise	practice	Free	1	0.5	0	9.667877	-0.30964	-1.45083	-1.19613	1.44438359866448	0.094326	-1.611884	-0.21145
Trial2	3	1	noBlindfold	clockwise	practice	Free	1	0.5	0	9.687881	-0.30957	-1.45081	-1.19619	1.44439403330118	-0.026444	-1.713447	-0.428939
Trial2	3	1	noBlindfold	clockwise	practice	Free	1	0.5	0	9.707886	-0.30959	-1.45086	-1.19624	1.44444660721905	-0.152325	-1.72191	-0.456878
Trial2	3	1	noBlindfold	clockwise	practice	Free	1	0.5	0	9.727875	-0.3096	-1.45086	-1.19627	1.44447708168441	-0.130427	-1.747301	-0.466111
Trial2	3	1	noBlindfold	clockwise	practice	Free	1	0.5	0	9.747879	-0.30961	-1.45087	-1.19629	1.44449927995292	-0.0044746	-1.730374	-0.437808
Trial2	3	1	noBlindfold	clockwise	practice	Free	1	0.5	0	9.767883	-0.3096	-1.45087	-1.19633	1.44452674092294	0.037614	-1.734606	-0.494158
Trial2	3	1	noBlindfold	clockwise	practice	Free	1	0.5	0	9.787888	-0.3096	-1.45087	-1.1966	1.44475036527134	0.067264	-1.700751	-0.528978
Trial2	3	1	noBlindfold	clockwise	practice	Free	1	0.5	0	9.807877	-0.30959	-1.45087	-1.19696	1.44504296224953	-0.0087934	-1.700751	-0.639193
Trial2	3	1	noBlindfold	clockwise	practice	Free	1	0.5	0	9.827881	-0.30959	-1.45086	-1.19734	1.44535777253713	0.027581	-1.709215	-0.518849
Trial2	3	1	noBlindfold	clockwise	practice	Free	1	0.5	0	9.847885	-0.30956	-1.45084	-1.19773	1.4456641042096	0.042452	-1.578029	-0.380677
Trial2	3	1	noBlindfold	clockwise	practice	Free	1	0.5	0	9.867889	-0.30953	-1.45079	-1.19807	1.44592889244072	0.047797	-1.468002	-0.359787
Trial2	3	1	noBlindfold	clockwise	practice	Free	1	0.5	0	9.887878	-0.30951	-1.45075	-1.19858	1.44634038467665	-0.041658	-1.476466	-0.368425
Trial2	3	1	noBlindfold	clockwise	practice	Free	1	0.5	0	9.907883	-0.30962	-1.45074	-1.19871	1.44650963101365	-0.216142	-1.535711	-0.293428
Trial2	3	1	noBlindfold	clockwise	practice	Free	1	0.5	0	9.927887	-0.30972	-1.45076	-1.19874	1.44659050690244	-0.258988	-1.582261	-0.14439
Trial2	3	1	noBlindfold	clockwise	practice	Free	1	0.5	0	9.947876	-0.30976	-1.45077	-1.19874	1.44661289407517	-0.264359	-1.489161	-0.064252
Trial3	2	1	noBlindfold	clockwise	practice	Guided	1	0.5	-0.25	0	0.45033	-1.45086	-1.04931	0.800851754991555	-0.575877	-1.738387	1.606745
Trial3	2	1	noBlindfold	clockwise	practice	Guided	1	0.5	-0.25	0.006408691	0.45019	-1.45084	-1.04924	0.800790610520248	-0.616104	-1.696069	1.679947
Trial3	2	1	noBlindfold	clockwise	practice	Guided	1	0.5	-0.25	0.02641296	0.44994	-1.45081	-1.04919	0.800756349380422	-0.627785	-1.632592	1.797059
Trial3	2	1	noBlindfold	clockwise	practice	Guided	1	0.5	-0.25	0.04641724	0.4498	-1.4508	-1.04912	0.800695155461235	-0.64932	-1.552187	1.926162
Trial3	2	1	noBlindfold	clockwise	practice	Guided	1	0.5	-0.25	0.06640625	0.44958	-1.45078	-1.04905	0.800639143528129	-0.677305	-1.514101	2.016988
Trial3	2	1	noBlindfold	clockwise	practice	Guided	1	0.5	-0.25	0.08641052	0.44929	-1.45076	-1.049	0.800607608618315	-0.695062	-1.437929	2.087428
Trial3	2	1	noBlindfold	clockwise	practice	Guided	1	0.5	-0.25	0.1064148	0.44894	-1.45074	-1.0489	0.800530042435157	-0.708354	-1.404074	2.158157
Trial3	2	1	noBlindfold	clockwise	practice	Guided	1	0.5	-0.25	0.1264038	0.44797	-1.45069	-1.04886	0.800552644724896	-0.736212	-1.344829	2.320589
Trial3	2	1	noBlindfold	clockwise	practice	Guided	1	0.5	-0.25	0.1464081	0.44734	-1.45068	-1.04881	0.80054387685315	-0.673864	-1.349061	2.396132
Trial3	2	1	noBlindfold	clockwise	practice	Guided	1	0.5	-0.25	0.1664124	0.44665	-1.45067	-1.04876	0.800539603581065	-0.721808	-1.306743	2.523614
Trial3	2	1	noBlindfold	clockwise	practice	Guided	1	0.5	-0.25	0.1864166	0.44584	-1.45066	-1.04872	0.800554150169498	-0.731998	-1.281352	2.548284
Trial3	2	1	noBlindfold	clockwise	practice	Guided	1	0.5	-0.25	0.2064056	0.44495	-1.45064	-1.04866	0.80055503262149	-0.768825	-1.25173	2.642832
Trial3	2	1	noBlindfold	clockwise	practice	Guided	1	0.5	-0.25	0.2264099	0.44285	-1.45062	-1.04863	0.800672216814696	-0.718943	-1.20518	2.713463
Trial3	2	1	noBlindfold	clockwise	practice	Guided	1	0.5	-0.25	0.2464142	0.44163	-1.45061	-1.04859	0.800720392281889	-0.703031	-1.154398	2.823971
Trial3	2	1	noBlindfold	clockwise	practice	Guided	1	0.5	-0.25	0.2664185	0.44032	-1.45059	-1.04855	0.800777009317133	-0.746148	-1.145935	2.880296
Trial3	2	1	noBlindfold	clockwise	practice	Guided	1	0.5	-0.25	0.2864075	0.43895	-1.45057	-1.04852	0.800850325031088	-0.763096	-1.069762	2.975747
Trial3	2	1	noBlindfold	clockwise	practice	Guided	1	0.5	-0.25	0.3064117	0.43746	-1.45055	-1.04843	0.800875561638835	-0.756404	-1.044371	3.06504
Trial3	2	1	noBlindfold	clockwise	practice	Guided	1	0.5	-0.25	0.326416	0.43401	-1.45051	-1.04839	0.801112433591061	-0.770651	-0.955504	3.249593
Trial3	2	1	noBlindfold	clockwise	practice	Guided	1	0.5	-0.25	0.346405	0.432	-1.45049	-1.04836	0.801250692542808	-0.734701	-0.942808	3.260362
Trial3	2	1	noBlindfold	clockwise	practice	Guided	1	0.5	-0.25	0.3664093	0.43008	-1.45048	-1.04835	0.801406065774221	-0.712321	-0.925881	3.274495
Trial3	2	1	noBlindfold	clockwise	practice	Guided	1	0.5	-0.25	0.3864136	0.42796	-1.45046	-1.04835	0.801593809715673	-0.739973	-0.908954	3.306642
Trial3	2	1	noBlindfold	clockwise	practice	Guided	1	0.5	-0.25	0.4064178	0.42582	-1.45046	-1.04832	0.801759053108903	-0.697946	-0.913186	3.317652
Trial3	2	1	noBlindfold	clockwise	practice	Guided	1	0.5	-0.25	0.4264069	0.42131	-1.45046	-1.04828	0.802149035033118	-0.607536	-0.866636	3.458082
Trial3	2	1	noBlindfold	clockwise	practice	Guided	1	0.5	-0.25	0.4464111	0.41895	-1.45045	-1.04823	0.80233429428789	-0.50585	-0.904722	3.569419
Trial3	2	1	noBlindfold	clockwise	practice	Guided	1	0.5	-0.25	0.4664154	0.41676	-1.45045	-1.0482	0.802528601336654	-0.480281	-0.94704	3.608878
Trial3	2	1	noBlindfold	clockwise	practice	Guided	1	0.5	-0.25	0.4864044	0.41474	-1.45047	-1.04819	0.802730677521505	-0.554718	-0.963967	3.604591
Trial3	2	1	noBlindfold	clockwise	practice	Guided	1	0.5	-0.25	0.5064087	0.41269	-1.45048	-1.04818	0.802941044363277	-0.591327	-0.976663	3.640419
[truncated: 15,984 more rows]
