# Supplementary material for: Assessing kinesthetic proprioceptive function of the upper limb: a novel dynamic movement reproduction task using a robotic arm
Source: PeerJ. 2021 May 3;9:e11301. doi: 10.7717/peerj.11301 (PMC8101453; doi:10.7717/peerj.11301)
Supplement: Supplemental Information 2 [file peerj-09-11301-s002.zip › DMR raw data_Study 2_part 1/HMData_PP031_2019-10-09-11-51-22.txt]

Trial1	1	1	noBlindfold	clockwise	practice	Guided	1	-0.5	-0.5	0	-0.55242	-1.44974	-1.29997	0.801685663095095	-0.382353	0.537074	0.021079
Trial1	1	1	noBlindfold	clockwise	practice	Guided	1	-0.5	-0.5	0.01779175	-0.55243	-1.44974	-1.29997	0.801686321815214	-0.362606	0.482056	-0.014118
Trial1	1	1	noBlindfold	clockwise	practice	Guided	1	-0.5	-0.5	0.03779602	-0.55244	-1.44974	-1.29998	0.80169684604453	-0.384679	0.498947	-0.012437
Trial1	1	1	noBlindfold	clockwise	practice	Guided	1	-0.5	-0.5	0.05778503	-0.55288	-1.44974	-1.29999	0.801735739087996	-0.393626	0.524304	0.043017
Trial1	1	1	noBlindfold	clockwise	practice	Guided	1	-0.5	-0.5	0.07778931	-0.55341	-1.44973	-1.3	0.801780862285695	-0.325713	0.515841	-0.0042229
Trial1	1	1	noBlindfold	clockwise	practice	Guided	1	-0.5	-0.5	0.09779358	-0.55413	-1.44974	-1.30002	0.801849248377976	-0.310748	0.498865	-0.043237
Trial1	1	1	noBlindfold	clockwise	practice	Guided	1	-0.5	-0.5	0.1177979	-0.55495	-1.44975	-1.30003	0.801914890849032	-0.332244	0.464897	-0.092085
Trial1	1	1	noBlindfold	clockwise	practice	Guided	1	-0.5	-0.5	0.1377869	-0.55595	-1.44976	-1.30002	0.801974163694305	-0.371131	0.477457	-0.076397
Trial1	1	1	noBlindfold	clockwise	practice	Guided	1	-0.5	-0.5	0.1577911	-0.55843	-1.44975	-1.30001	0.802140893053345	-0.389206	0.574676	0.034663
Trial1	1	1	noBlindfold	clockwise	practice	Guided	1	-0.5	-0.5	0.1777954	-0.5599	-1.44972	-1.30001	0.802249309025294	-0.335283	0.58314	-0.019945
Trial1	1	1	noBlindfold	clockwise	practice	Guided	1	-0.5	-0.5	0.1977844	-0.56166	-1.4497	-1.30002	0.802392742292345	-0.346645	0.595835	-0.05268
Trial1	1	1	noBlindfold	clockwise	practice	Guided	1	-0.5	-0.5	0.2177887	-0.56338	-1.4497	-1.30003	0.802536612603036	-0.312695	0.561981	-0.076264
Trial1	1	1	noBlindfold	clockwise	practice	Guided	1	-0.5	-0.5	0.237793	-0.56531	-1.44972	-1.30005	0.802711299989002	-0.317387	0.540814	-0.099216
Trial1	1	1	noBlindfold	clockwise	practice	Guided	1	-0.5	-0.5	0.2577972	-0.5694	-1.44975	-1.30006	0.803064393068982	-0.336304	0.494162	-0.103162
Trial1	1	1	noBlindfold	clockwise	practice	Guided	1	-0.5	-0.5	0.2777863	-0.57168	-1.44975	-1.30007	0.803274613351423	-0.264118	0.494057	-0.142784
Trial1	1	1	noBlindfold	clockwise	practice	Guided	1	-0.5	-0.5	0.2977905	-0.57405	-1.44976	-1.30008	0.803499419452198	-0.236006	0.460086	-0.182794
Trial1	1	1	noBlindfold	clockwise	practice	Guided	1	-0.5	-0.5	0.3177948	-0.57631	-1.44976	-1.30009	0.803720821309133	-0.142182	0.459955	-0.181677
Trial1	1	1	noBlindfold	clockwise	practice	Guided	1	-0.5	-0.5	0.3377838	-0.57868	-1.44976	-1.30009	0.803949299204395	-0.131556	0.47675	-0.216128
Trial1	1	1	noBlindfold	clockwise	practice	Guided	1	-0.5	-0.5	0.3577881	-0.58319	-1.44976	-1.30009	0.804403199135298	-0.154524	0.49343	-0.167771
Trial1	1	1	noBlindfold	clockwise	practice	Guided	1	-0.5	-0.5	0.3777924	-0.58535	-1.44975	-1.30009	0.804629452106062	-0.162728	0.514492	-0.158588
Trial1	1	1	noBlindfold	clockwise	practice	Guided	1	-0.5	-0.5	0.3977966	-0.58749	-1.44975	-1.3001	0.80486922181906	-0.066514	0.489016	-0.183113
Trial1	1	1	noBlindfold	clockwise	practice	Guided	1	-0.5	-0.5	0.4177856	-0.58941	-1.44976	-1.30012	0.805100210053169	-0.093801	0.467738	-0.244034
Trial1	1	1	noBlindfold	clockwise	practice	Guided	1	-0.5	-0.5	0.4377899	-0.59133	-1.44977	-1.30015	0.805345422049043	-0.070628	0.366054	-0.287959
Trial1	1	1	noBlindfold	clockwise	practice	Guided	1	-0.5	-0.5	0.4577942	-0.59475	-1.44982	-1.30016	0.805750256302053	-0.042753	0.361621	-0.327966
Trial1	1	1	noBlindfold	clockwise	practice	Guided	1	-0.5	-0.5	0.4777985	-0.59631	-1.44982	-1.30016	0.805935193005817	-0.049282	0.344592	-0.297842
Trial1	1	1	noBlindfold	clockwise	practice	Guided	1	-0.5	-0.5	0.4977875	-0.59782	-1.44982	-1.30016	0.806117029178977	-0.032281	0.336031	-0.307574
Trial1	1	1	noBlindfold	clockwise	practice	Guided	1	-0.5	-0.5	0.5177917	-0.59909	-1.44983	-1.30016	0.806272125049489	0.018124	0.357091	-0.345343
Trial1	1	1	noBlindfold	clockwise	practice	Guided	1	-0.5	-0.5	0.537796	-0.60026	-1.44982	-1.30014	0.806397004116103	-0.0078431	0.361221	-0.334689
Trial1	1	1	noBlindfold	clockwise	practice	Guided	1	-0.5	-0.5	0.557785	-0.60205	-1.44982	-1.30013	0.806611576998821	-0.108448	0.382189	-0.254574
Trial1	1	1	noBlindfold	clockwise	practice	Guided	1	-0.5	-0.5	0.5777893	-0.60287	-1.44981	-1.30011	0.806695983111265	-0.10394	0.386313	-0.200084
Trial1	1	1	noBlindfold	clockwise	practice	Guided	1	-0.5	-0.5	0.5977936	-0.60366	-1.4498	-1.3001	0.806787055701931	-0.123405	0.40736	-0.219472
Trial1	1	1	noBlindfold	clockwise	practice	Guided	1	-0.5	-0.5	0.6177979	-0.60438	-1.4498	-1.30009	0.806869954473924	-0.110702	0.419944	-0.174103
Trial1	1	1	noBlindfold	clockwise	practice	Guided	1	-0.5	-0.5	0.6377869	-0.60506	-1.44979	-1.30007	0.806938461341848	-0.156335	0.419829	-0.132321
Trial1	1	1	noBlindfold	clockwise	practice	Guided	1	-0.5	-0.5	0.6577911	-0.60639	-1.4498	-1.30006	0.807102775147834	-0.162697	0.398443	-0.102176
Trial1	1	1	noBlindfold	clockwise	practice	Guided	1	-0.5	-0.5	0.6777954	-0.60707	-1.44979	-1.30005	0.807182763164744	-0.191954	0.42795	-0.078616
Trial1	1	1	noBlindfold	clockwise	practice	Guided	1	-0.5	-0.5	0.6977844	-0.6078	-1.44978	-1.30004	0.807270000496151	-0.187474	0.444752	-0.078946
Trial1	1	1	noBlindfold	clockwise	practice	Guided	1	-0.5	-0.5	0.7177887	-0.60854	-1.44978	-1.30004	0.807369149461281	-0.185325	0.453092	-0.053793
Trial1	1	1	noBlindfold	clockwise	practice	Guided	1	-0.5	-0.5	0.737793	-0.60933	-1.44978	-1.30004	0.807475733871409	-0.153658	0.452965	-0.102759
Trial1	1	1	noBlindfold	clockwise	practice	Guided	1	-0.5	-0.5	0.7577972	-0.61095	-1.44978	-1.30003	0.807686752873612	-0.257179	0.452715	-0.061019
Trial1	1	1	noBlindfold	clockwise	practice	Guided	1	-0.5	-0.5	0.7777863	-0.61184	-1.44977	-1.30003	0.807809493357496	-0.26226	0.456822	-0.068222
Trial1	1	1	noBlindfold	clockwise	practice	Guided	1	-0.5	-0.5	0.7977905	-0.61276	-1.44977	-1.30004	0.80794729499226	-0.199774	0.465166	-0.069212
Trial1	1	1	noBlindfold	clockwise	practice	Guided	1	-0.5	-0.5	0.8177948	-0.61382	-1.44977	-1.30004	0.808095915315955	-0.244416	0.473501	-0.069611
Trial1	1	1	noBlindfold	clockwise	practice	Guided	1	-0.5	-0.5	0.8377838	-0.61486	-1.44977	-1.30007	0.808272788051666	-0.201791	0.431055	-0.094217
Trial1	1	1	noBlindfold	clockwise	practice	Guided	1	-0.5	-0.5	0.8577881	-0.61703	-1.4498	-1.30008	0.808593803977709	-0.165711	0.388518	-0.143499
Trial1	1	1	noBlindfold	clockwise	practice	Guided	1	-0.5	-0.5	0.8777924	-0.61813	-1.44981	-1.30009	0.808763649154453	-0.168888	0.375722	-0.181091
Trial1	1	1	noBlindfold	clockwise	practice	Guided	1	-0.5	-0.5	0.8977966	-0.61927	-1.44982	-1.3001	0.808940841654812	-0.208776	0.337537	-0.177615
Trial1	1	1	noBlindfold	clockwise	practice	Guided	1	-0.5	-0.5	0.9177856	-0.62039	-1.44982	-1.3001	0.809106736999966	-0.161768	0.358597	-0.20261
Trial1	1	1	noBlindfold	clockwise	practice	Guided	1	-0.5	-0.5	0.9377899	-0.62152	-1.44982	-1.3001	0.809275643074371	-0.119568	0.383881	-0.231419
Trial1	1	1	noBlindfold	clockwise	practice	Guided	1	-0.5	-0.5	0.9577942	-0.62362	-1.4498	-1.3001	0.809593646760128	-0.114539	0.417516	-0.172686
Trial1	1	1	noBlindfold	clockwise	practice	Guided	1	-0.5	-0.5	0.9777985	-0.62465	-1.44979	-1.3001	0.809751556423655	-0.142565	0.430093	-0.187071
Trial1	1	1	noBlindfold	clockwise	practice	Guided	1	-0.5	-0.5	0.9977875	-0.62561	-1.44979	-1.30011	0.809909899568075	-0.153939	0.429971	-0.215525
Trial1	1	1	noBlindfold	clockwise	practice	Guided	1	-0.5	-0.5	1.017792	-0.62652	-1.44978	-1.30011	0.810051529031936	-0.163878	0.429852	-0.227234
Trial1	1	1	noBlindfold	clockwise	practice	Guided	1	-0.5	-0.5	1.037796	-0.6274099	-1.44978	-1.30013	0.810210666358131	-0.074123	0.433963	-0.222239
Trial1	1	1	noBlindfold	clockwise	practice	Guided	1	-0.5	-0.5	1.057785	-0.62889	-1.44979	-1.30014	0.810454624610846	-0.048868	0.421033	-0.285639
Trial1	1	1	noBlindfold	clockwise	practice	Guided	1	-0.5	-0.5	1.077789	-0.62953	-1.4498	-1.30015	0.810566533713359	0.00097069	0.403988	-0.293152
Trial1	1	1	noBlindfold	clockwise	practice	Guided	1	-0.5	-0.5	1.097794	-0.62999	-1.4498	-1.30016	0.810649940662605	-0.0078208	0.399653	-0.333024
Trial1	1	1	noBlindfold	clockwise	practice	Guided	1	-0.5	-0.5	1.117798	-0.6303101	-1.44981	-1.30017	0.810711201275166	0.0077205	0.38262	-0.359573
Trial1	1	1	noBlindfold	clockwise	practice	Guided	1	-0.5	-0.5	1.137787	-0.63048	-1.44981	-1.30017	0.81073853286214	-0.0074859	0.390983	-0.328655
Trial1	1	1	noBlindfold	clockwise	practice	Guided	1	-0.5	-0.5	1.157791	-0.6305	-1.44981	-1.30017	0.810741756267705	0.080798	0.445768	-0.340325
Trial1	1	1	noBlindfold	clockwise	practice	Guided	1	-0.5	-0.5	1.177795	-0.6305	-1.44981	-1.30017	0.810741756267705	0.148445	0.411802	-0.384027
Trial1	1	1	noBlindfold	clockwise	practice	Guided	1	-0.5	-0.5	1.197784	-0.6304901	-1.44981	-1.30018	0.810750037125747	0.176176	0.394759	-0.424261
Trial1	1	1	noBlindfold	clockwise	practice	Guided	1	-0.5	-0.5	1.217789	-0.63047	-1.4498	-1.30019	0.810756687477272	0.207519	0.377724	-0.42265
Trial1	1	1	noBlindfold	clockwise	practice	Guided	1	-0.5	-0.5	1.237793	-0.6304001	-1.44981	-1.30021	0.810765205655728	0.213343	0.394547	-0.406177
Trial1	1	1	noBlindfold	clockwise	practice	Guided	1	-0.5	-0.5	1.257797	-0.63014	-1.4498	-1.30021	0.810723420124013	0.123112	0.41125	-0.414994
Trial1	1	1	noBlindfold	clockwise	practice	Guided	1	-0.5	-0.5	1.277786	-0.63	-1.44979	-1.3002	0.810691072826799	0.119644	0.499997	-0.351352
Trial1	1	1	noBlindfold	clockwise	practice	Guided	1	-0.5	-0.5	1.297791	-0.62992	-1.44977	-1.3002	0.810678249805361	0.097085	0.4872	-0.352744
Trial1	1	1	noBlindfold	clockwise	practice	Guided	1	-0.5	-0.5	1.317795	-0.6299	-1.44976	-1.3002	0.810675050026954	0.052369	0.51257	-0.353753
Trial1	1	1	noBlindfold	clockwise	practice	Guided	1	-0.5	-0.5	1.337784	-0.6299	-1.44976	-1.30019	0.810665165837794	0.065019	0.537945	-0.413762
Trial1	1	1	noBlindfold	clockwise	practice	Guided	1	-0.5	-0.5	1.357788	-0.6299	-1.44976	-1.30019	0.810665165837794	0.096302	0.453207	-0.361462
Trial1	1	1	noBlindfold	clockwise	practice	Guided	1	-0.5	-0.5	1.377792	-0.6299	-1.44976	-1.3002	0.810675050026954	0.169469	0.44463	-0.392983
Trial1	1	1	noBlindfold	clockwise	practice	Guided	1	-0.5	-0.5	1.397797	-0.62989	-1.44976	-1.3002	0.81067343599223	0.178017	0.469892	-0.448406
Trial1	1	1	noBlindfold	clockwise	practice	Guided	1	-0.5	-0.5	1.417786	-0.62987	-1.44977	-1.30022	0.810690005439966	0.230893	0.431684	-0.507658
Trial1	1	1	noBlindfold	clockwise	practice	Guided	1	-0.5	-0.5	1.43779	-0.62981	-1.44978	-1.30027	0.810729706065224	0.308457	0.427336	-0.53955
Trial1	1	1	noBlindfold	clockwise	practice	Guided	1	-0.5	-0.5	1.457794	-0.62942	-1.44981	-1.30028	0.81067722932059	0.340507	0.355184	-0.580216
Trial1	1	1	noBlindfold	clockwise	practice	Guided	1	-0.5	-0.5	1.477798	-0.62905	-1.44982	-1.30029	0.810628016818711	0.331209	0.3297	-0.583608
Trial1	1	1	noBlindfold	clockwise	practice	Guided	1	-0.5	-0.5	1.497787	-0.62854	-1.44983	-1.30029	0.810546976576186	0.352226	0.346534	-0.598044
Trial1	1	1	noBlindfold	clockwise	practice	Guided	1	-0.5	-0.5	1.517792	-0.62791	-1.44983	-1.30028	0.810437533517658	0.362123	0.337972	-0.586214
Trial1	1	1	noBlindfold	clockwise	practice	Guided	1	-0.5	-0.5	1.537796	-0.6271	-1.44982	-1.30026	0.810290313214003	0.397791	0.418269	-0.534418
Trial1	1	1	noBlindfold	clockwise	practice	Guided	1	-0.5	-0.5	1.557785	-0.62507	-1.44979	-1.30026	0.809974380943673	0.343093	0.439191	-0.546223
Trial1	1	1	noBlindfold	clockwise	practice	Guided	1	-0.5	-0.5	1.577789	-0.62381	-1.44978	-1.30025	0.809770993805479	0.372561	0.434836	-0.514834
Trial1	1	1	noBlindfold	clockwise	practice	Guided	1	-0.5	-0.5	1.597794	-0.62247	-1.44978	-1.30025	0.809567201707416	0.306765	0.451637	-0.500567
Trial1	1	1	noBlindfold	clockwise	practice	Guided	1	-0.5	-0.5	1.617798	-0.62097	-1.44978	-1.30025	0.809341640766482	0.349527	0.459973	-0.470296
Trial1	1	1	noBlindfold	clockwise	practice	Guided	1	-0.5	-0.5	1.637787	-0.61943	-1.44978	-1.30023	0.809093085577936	0.378071	0.455623	-0.502036
Trial1	1	1	noBlindfold	clockwise	practice	Guided	1	-0.5	-0.5	1.657791	-0.61577	-1.44977	-1.30021	0.808541113021039	0.354515	0.527337	-0.41109
Trial1	1	1	noBlindfold	clockwise	practice	Guided	1	-0.5	-0.5	1.677795	-0.6138	-1.44974	-1.30021	0.80826139347493	0.319409	0.544264	-0.403702
Trial1	1	1	noBlindfold	clockwise	practice	Guided	1	-0.5	-0.5	1.697784	-0.61171	-1.44973	-1.30022	0.807979699894212	0.269251	0.5358	-0.416129
Trial1	1	1	noBlindfold	clockwise	practice	Guided	1	-0.5	-0.5	1.717789	-0.60962	-1.44973	-1.30022	0.807693387126565	0.321448	0.544264	-0.432946
Trial1	1	1	noBlindfold	clockwise	practice	Guided	1	-0.5	-0.5	1.737793	-0.6075	-1.44973	-1.30021	0.80739847425108	0.329077	0.510389	-0.395429
Trial1	1	1	noBlindfold	clockwise	practice	Guided	1	-0.5	-0.5	1.757797	-0.60291	-1.44975	-1.30021	0.806800165513177	0.408964	0.510243	-0.401604
Trial1	1	1	noBlindfold	clockwise	practice	Guided	1	-0.5	-0.5	1.777786	-0.60059	-1.44975	-1.30021	0.806507525598408	0.411002	0.497483	-0.431032
Trial1	1	1	noBlindfold	clockwise	practice	Guided	1	-0.5	-0.5	1.797791	-0.59799	-1.44975	-1.3002	0.806177439499661	0.379999	0.484703	-0.42822
Trial1	1	1	noBlindfold	clockwise	practice	Guided	1	-0.5	-0.5	1.817795	-0.59533	-1.44975	-1.30018	0.805838553694267	0.317635	0.526968	-0.372302
Trial1	1	1	noBlindfold	clockwise	practice	Guided	1	-0.5	-0.5	1.837784	-0.5925	-1.44974	-1.30015	0.805478948914209	0.282883	0.548119	-0.306041
Trial1	1	1	noBlindfold	clockwise	practice	Guided	1	-0.5	-0.5	1.857788	-0.58691	-1.44972	-1.30014	0.804846200530306	0.222216	0.569278	-0.283913
Trial1	1	1	noBlindfold	clockwise	practice	Guided	1	-0.5	-0.5	1.877792	-0.58404	-1.44971	-1.30012	0.804521546103803	0.199017	0.590437	-0.239747
Trial1	1	1	noBlindfold	clockwise	practice	Guided	1	-0.5	-0.5	1.897797	-0.58131	-1.44971	-1.30011	0.804230990913351	0.138964	0.611596	-0.20953
Trial1	1	1	noBlindfold	clockwise	practice	Guided	1	-0.5	-0.5	1.917786	-0.57865	-1.4497	-1.30011	0.803966415332183	0.196983	0.607364	-0.209824
Trial1	1	1	noBlindfold	clockwise	practice	Guided	1	-0.5	-0.5	1.93779	-0.57595	-1.4497	-1.30011	0.803706775739328	0.179723	0.62006	-0.258875
Trial1	1	1	noBlindfold	clockwise	practice	Guided	1	-0.5	-0.5	1.957794	-0.5709	-1.4497	-1.30012	0.803255254376249	0.234035	0.565046	-0.250239
Trial1	1	1	noBlindfold	clockwise	practice	Guided	1	-0.5	-0.5	1.977798	-0.56841	-1.44972	-1.30013	0.80304916771844	0.237513	0.535424	-0.263002
Trial1	1	1	noBlindfold	clockwise	practice	Guided	1	-0.5	-0.5	1.997787	-0.56599	-1.44973	-1.30013	0.802846628340818	0.225203	0.497333	-0.249253
Trial1	1	1	noBlindfold	clockwise	practice	Guided	1	-0.5	-0.5	2.017792	-0.56358	-1.44974	-1.30014	0.802662114588772	0.252063	0.501513	-0.305946
Trial1	1	1	noBlindfold	clockwise	practice	Guided	1	-0.5	-0.5	2.037796	-0.5611	-1.44975	-1.30015	0.802479465254919	0.146592	0.531071	-0.285005
Trial1	1	1	noBlindfold	clockwise	practice	Guided	1	-0.5	-0.5	2.057785	-0.55637	-1.44975	-1.30015	0.80213318958581	0.198622	0.509826	-0.305578
Trial1	1	1	noBlindfold	clockwise	practice	Guided	1	-0.5	-0.5	2.077789	-0.55403	-1.44975	-1.30014	0.80196215484438	0.202788	0.492817	-0.309955
Trial1	1	1	noBlindfold	clockwise	practice	Guided	1	-0.5	-0.5	2.097794	-0.55158	-1.44975	-1.30014	0.801800819654612	0.173996	0.513859	-0.278136
Trial1	1	1	noBlindfold	clockwise	practice	Guided	1	-0.5	-0.5	2.117798	-0.54936	-1.44976	-1.30014	0.801661065619739	0.195903	0.458725	-0.28387
Trial1	1	1	noBlindfold	clockwise	practice	Guided	1	-0.5	-0.5	2.137787	-0.5471	-1.44976	-1.30013	0.801515092218549	0.265952	0.496705	-0.242674
Trial1	1	1	noBlindfold	clockwise	practice	Guided	1	-0.5	-0.5	2.157791	-0.54242	-1.44975	-1.30013	0.801253699685112	0.252347	0.492288	-0.245547
Trial1	1	1	noBlindfold	clockwise	practice	Guided	1	-0.5	-0.5	2.177795	-0.54003	-1.44975	-1.30012	0.801120839813569	0.211802	0.521825	-0.256975
Trial1	1	1	noBlindfold	clockwise	practice	Guided	1	-0.5	-0.5	2.197784	-0.53764	-1.44974	-1.30012	0.801004972915375	0.195936	0.538752	-0.22423
Trial1	1	1	noBlindfold	clockwise	practice	Guided	1	-0.5	-0.5	2.217789	-0.53544	-1.44974	-1.30012	0.800904607438051	0.182329	0.54298	-0.22732
Trial1	1	1	noBlindfold	clockwise	practice	Guided	1	-0.5	-0.5	2.237793	-0.53321	-1.44973	-1.30014	0.80082892025549	0.17071	0.538748	-0.264246
Trial1	1	1	noBlindfold	clockwise	practice	Guided	1	-0.5	-0.5	2.257797	-0.52889	-1.44974	-1.30014	0.800661407630091	0.152114	0.479482	-0.265287
Trial1	1	1	noBlindfold	clockwise	practice	Guided	1	-0.5	-0.5	2.277786	-0.52684	-1.44975	-1.30014	0.800590059923859	0.182597	0.479379	-0.285782
Trial1	1	1	noBlindfold	clockwise	practice	Guided	1	-0.5	-0.5	2.297791	-0.52474	-1.44975	-1.30013	0.800512397773653	0.268761	0.513144	-0.266602
Trial1	1	1	noBlindfold	clockwise	practice	Guided	1	-0.5	-0.5	2.317795	-0.52267	-1.44975	-1.30013	0.800451099463003	0.273806	0.538534	-0.258395
Trial1	1	1	noBlindfold	clockwise	practice	Guided	1	-0.5	-0.5	2.337784	-0.52058	-1.44974	-1.30015	0.800414653508845	0.224989	0.555462	-0.254745
Trial1	1	1	noBlindfold	clockwise	practice	Guided	1	-0.5	-0.5	2.357788	-0.51641	-1.44972	-1.30015	0.80031829248485	0.157551	0.55123	-0.262294
Trial1	1	1	noBlindfold	clockwise	practice	Guided	1	-0.5	-0.5	2.377792	-0.51438	-1.44971	-1.30014	0.800269230040348	0.120292	0.59778	-0.28479
Trial1	1	1	noBlindfold	clockwise	practice	Guided	1	-0.5	-0.5	2.397797	-0.51242	-1.44969	-1.30013	0.800226398409079	0.218559	0.661257	-0.283188
Trial1	1	1	noBlindfold	clockwise	practice	Guided	1	-0.5	-0.5	2.417786	-0.51052	-1.44967	-1.30012	0.80018927066304	0.186302	0.741661	-0.234479
Trial1	1	1	noBlindfold	clockwise	practice	Guided	1	-0.5	-0.5	2.43779	-0.50881	-1.44964	-1.30013	0.800178510182404	0.182459	0.817833	-0.225681
Trial1	1	1	noBlindfold	clockwise	practice	Guided	1	-0.5	-0.5	2.457794	-0.50557	-1.44955	-1.30014	0.800159410127185	0.119227	0.991337	-0.301054
Trial1	1	1	noBlindfold	clockwise	practice	Guided	1	-0.5	-0.5	2.477798	-0.50424	-1.44951	-1.30016	0.8001711647332	0.099759	1.0929	-0.32485
Trial1	1	1	noBlindfold	clockwise	practice	Guided	1	-0.5	-0.5	2.497787	-0.50313	-1.44945	-1.30018	0.800186080078719	0.129113	1.219854	-0.352031
Trial1	1	1	noBlindfold	clockwise	practice	Guided	1	-0.5	-0.5	2.517792	-0.50232	-1.44939	-1.30018	0.800183321555496	0.101321	1.406053	-0.366835
Trial1	1	1	noBlindfold	clockwise	practice	Guided	1	-0.5	-0.5	2.537796	-0.50174	-1.44933	-1.30019	0.800191863805845	0.150155	1.490689	-0.370092
Trial1	1	1	noBlindfold	clockwise	practice	Guided	1	-0.5	-0.5	2.557785	-0.50145	-1.44921	-1.30019	0.800191285677255	0.067031	1.736134	-0.410447
Trial1	1	1	noBlindfold	clockwise	practice	Guided	1	-0.5	-0.5	2.577789	-0.50145	-1.44917	-1.30019	0.800191285677255	-0.021473	1.795379	-0.400015
Trial1	1	1	noBlindfold	clockwise	practice	Guided	1	-0.5	-0.5	2.597794	-0.50145	-1.44913	-1.3002	0.800201299241137	-0.068744	1.901174	-0.438728
Trial1	1	1	noBlindfold	clockwise	practice	Guided	1	-0.5	-0.5	2.617798	-0.50146	-1.44908	-1.3002	0.800201317340117	-0.148336	1.981578	-0.428904
Trial1	1	1	noBlindfold	clockwise	practice	Guided	1	-0.5	-0.5	2.637787	-0.50146	-1.44905	-1.3002	0.800201317340117	-0.106036	2.002737	-0.39802
Trial1	1	1	noBlindfold	clockwise	practice	Guided	1	-0.5	-0.5	2.657791	-0.50147	-1.449	-1.3002	0.800201335781905	-0.055136	2.125459	-0.371831
Trial1	1	1	noBlindfold	clockwise	practice	Guided	1	-0.5	-0.5	2.677795	-0.50147	-1.44896	-1.30019	0.80019132221848	-0.0972	2.172009	-0.335154
Trial1	1	1	noBlindfold	clockwise	practice	Guided	1	-0.5	-0.5	2.697784	-0.50148	-1.44895	-1.30019	0.800191340566813	-0.166855	2.210095	-0.246064
Trial1	1	1	noBlindfold	clockwise	practice	Guided	1	-0.5	-0.5	2.717789	-0.50149	-1.44893	-1.30018	0.800181345586991	-0.224625	2.24395	-0.178873
Trial1	1	1	noBlindfold	clockwise	practice	Guided	1	-0.5	-0.5	2.737793	-0.5015	-1.44891	-1.30014	0.800141429253846	-0.258734	2.222791	-0.092278
Trial1	1	1	noBlindfold	clockwise	practice	Guided	1	-0.5	-0.5	2.757797	-0.50153	-1.44888	-1.30013	0.800131472458609	-0.34939	2.320122	0.07817
Trial1	1	1	noBlindfold	clockwise	practice	Guided	1	-0.5	-0.5	2.777786	-0.50155	-1.44886	-1.3001	0.800101470204623	-0.444745	2.328586	0.181545
Trial1	1	1	noBlindfold	clockwise	practice	Guided	1	-0.5	-0.5	2.797791	-0.50158	-1.44884	-1.30008	0.800081501842005	-0.437694	2.370904	0.282045
Trial1	1	1	noBlindfold	clockwise	practice	Guided	1	-0.5	-0.5	2.817795	-0.5016	-1.44883	-1.30005	0.800051620051226	-0.507496	2.366672	0.303629
Trial1	1	1	noBlindfold	clockwise	practice	Guided	1	-0.5	-0.5	2.837784	-0.50165	-1.44882	-1.29995	0.799951705363978	-0.497178	2.341281	0.323888
Trial1	1	1	noBlindfold	clockwise	practice	Guided	1	-0.5	-0.5	2.857788	-0.50184	-1.44884	-1.2999	0.799902051973637	-0.618999	2.31589	0.437332
Trial1	1	1	noBlindfold	clockwise	practice	Guided	1	-0.5	-0.5	2.877792	-0.50199	-1.44884	-1.29985	0.799852462455051	-0.686859	2.2905	0.484019
Trial1	1	1	noBlindfold	clockwise	practice	Guided	1	-0.5	-0.5	2.897797	-0.50216	-1.44886	-1.29981	0.799812849430739	-0.689664	2.239718	0.554236
Trial1	1	1	noBlindfold	clockwise	practice	Guided	1	-0.5	-0.5	2.917786	-0.50236	-1.44887	-1.29978	0.799783493086563	-0.6606	2.265109	0.540974
Trial1	1	1	noBlindfold	clockwise	practice	Guided	1	-0.5	-0.5	2.93779	-0.50259	-1.44888	-1.29976	0.799764297036855	-0.670902	2.188936	0.520563
Trial1	1	1	noBlindfold	clockwise	practice	Guided	1	-0.5	-0.5	2.957794	-0.50326	-1.44892	-1.29975	0.799756734010412	-0.774127	2.133923	0.510688
Trial1	1	1	noBlindfold	clockwise	practice	Guided	1	-0.5	-0.5	2.977798	-0.50378	-1.44894	-1.29974	0.799748889994437	-0.773521	2.083141	0.518995
Trial1	1	1	noBlindfold	clockwise	practice	Guided	1	-0.5	-0.5	2.997787	-0.50449	-1.44896	-1.29974	0.799752561016428	-0.730245	2.040823	0.499121
Trial1	1	1	noBlindfold	clockwise	practice	Guided	1	-0.5	-0.5	3.017792	-0.50529	-1.44898	-1.29975	0.799767584795576	-0.719209	2.015433	0.464633
Trial1	1	1	noBlindfold	clockwise	practice	Guided	1	-0.5	-0.5	3.037796	-0.50618	-1.449	-1.29976	0.799783980189666	-0.674766	1.98581	0.461521
Trial1	1	1	noBlindfold	clockwise	practice	Guided	1	-0.5	-0.5	3.057785	-0.5084	-1.44904	-1.29975	0.79979420245081	-0.752497	1.93926	0.496399
Trial1	1	1	noBlindfold	clockwise	practice	Guided	1	-0.5	-0.5	3.077789	-0.50972	-1.44904	-1.29973	0.799789009643299	-0.81193	1.935028	0.538476
Trial1	1	1	noBlindfold	clockwise	practice	Guided	1	-0.5	-0.5	3.097794	-0.51135	-1.44904	-1.29972	0.799800467559383	-0.831348	1.947724	0.577854
Trial1	1	1	noBlindfold	clockwise	practice	Guided	1	-0.5	-0.5	3.117798	-0.5131	-1.44903	-1.29971	0.799817322750029	-0.870578	1.935028	0.589217
Trial1	1	1	noBlindfold	clockwise	practice	Guided	1	-0.5	-0.5	3.137787	-0.51502	-1.44903	-1.29969	0.799831050874272	-0.845555	1.93926	0.625574
Trial1	1	1	noBlindfold	clockwise	practice	Guided	1	-0.5	-0.5	3.157791	-0.51985	-1.44903	-1.29969	0.799936330139706	-0.841611	1.960419	0.613233
Trial1	1	1	noBlindfold	clockwise	practice	Guided	1	-0.5	-0.5	3.177795	-0.52243	-1.44903	-1.2997	0.800014518491782	-0.846438	1.918101	0.605465
Trial1	1	1	noBlindfold	clockwise	practice	Guided	1	-0.5	-0.5	3.197784	-0.52531	-1.44904	-1.29971	0.800110452176071	-0.847408	1.875783	0.589042
Trial1	1	1	noBlindfold	clockwise	practice	Guided	1	-0.5	-0.5	3.217789	-0.52837	-1.44905	-1.29972	0.800222984013684	-0.745696	1.880015	0.573579
Trial1	1	1	noBlindfold	clockwise	practice	Guided	1	-0.5	-0.5	3.237793	-0.5316	-1.44906	-1.29973	0.800354010469693	-0.777435	1.846161	0.563534
Trial1	1	1	noBlindfold	clockwise	practice	Guided	1	-0.5	-0.5	3.257797	-0.53872	-1.44909	-1.29973	0.800666735588701	-0.763586	1.786915	0.553752
Trial1	1	1	noBlindfold	clockwise	practice	Guided	1	-0.5	-0.5	3.277786	-0.54225	-1.44911	-1.29971	0.800825328171445	-0.761132	1.740366	0.592763
Trial1	1	1	noBlindfold	clockwise	practice	Guided	1	-0.5	-0.5	3.297791	-0.54614	-1.44913	-1.29971	0.801039975028605	-0.709128	1.710743	0.568243
Trial1	1	1	noBlindfold	clockwise	practice	Guided	1	-0.5	-0.5	3.317795	-0.55003	-1.44913	-1.29972	0.801283324521914	-0.740839	1.706511	0.573767
Trial1	1	1	noBlindfold	clockwise	practice	Guided	1	-0.5	-0.5	3.337784	-0.55403	-1.44914	-1.29971	0.801533144432464	-0.712973	1.672657	0.569268
Trial1	1	1	noBlindfold	clockwise	practice	Guided	1	-0.5	-0.5	3.357788	-0.56277	-1.44916	-1.29969	0.802149726168032	-0.669779	1.638802	0.600493
Trial1	1	1	noBlindfold	clockwise	practice	Guided	1	-0.5	-0.5	3.377792	-0.56696	-1.44916	-1.29968	0.802478498315471	-0.639541	1.664193	0.640689
Trial1	1	1	noBlindfold	clockwise	practice	Guided	1	-0.5	-0.5	3.397797	-0.57147	-1.44917	-1.29968	0.802867397401316	-0.608441	1.668425	0.634437
Trial1	1	1	noBlindfold	clockwise	practice	Guided	1	-0.5	-0.5	3.417786	-0.57574	-1.44917	-1.29968	0.803258761712619	-0.580774	1.604948	0.641076
Trial1	1	1	noBlindfold	clockwise	practice	Guided	1	-0.5	-0.5	3.43779	-0.58043	-1.44919	-1.29968	0.803714547589267	-0.588237	1.549935	0.654713
Trial1	1	1	noBlindfold	clockwise	practice	Guided	1	-0.5	-0.5	3.457794	-0.58938	-1.44923	-1.29967	0.804649530876901	-0.580975	1.507617	0.680183
Trial1	1	1	noBlindfold	clockwise	practice	Guided	1	-0.5	-0.5	3.477798	-0.5939	-1.44924	-1.29966	0.80515431367313	-0.560091	1.524544	0.657797
Trial1	1	1	noBlindfold	clockwise	practice	Guided	1	-0.5	-0.5	3.497787	-0.59843	-1.44925	-1.29965	0.805685236230237	-0.520753	1.486458	0.697089
Trial1	1	1	noBlindfold	clockwise	practice	Guided	1	-0.5	-0.5	3.517792	-0.60292	-1.44926	-1.29965	0.806246094479551	-0.519973	1.473762	0.701591
Trial1	1	1	noBlindfold	clockwise	practice	Guided	1	-0.5	-0.5	3.537796	-0.60733	-1.44927	-1.29962	0.806791013541821	-0.524916	1.431444	0.740419
Trial1	1	1	noBlindfold	clockwise	practice	Guided	1	-0.5	-0.5	3.557785	-0.61607	-1.44929	-1.2996	0.807980449488281	-0.417512	1.384894	0.839163
Trial1	1	1	noBlindfold	clockwise	practice	Guided	1	-0.5	-0.5	3.577789	-0.62023	-1.4493	-1.29956	0.808549039179062	-0.464478	1.418749	0.913206
Trial1	1	1	noBlindfold	clockwise	practice	Guided	1	-0.5	-0.5	3.597794	-0.62441	-1.4493	-1.29953	0.809151474869775	-0.36932	1.384894	0.922205
Trial1	1	1	noBlindfold	clockwise	practice	Guided	1	-0.5	-0.5	3.617798	-0.6282901	-1.4493	-1.2995	0.809727466789128	-0.286481	1.39759	0.995395
Trial1	1	1	noBlindfold	clockwise	practice	Guided	1	-0.5	-0.5	3.637787	-0.63195	-1.44931	-1.29939	0.810206941717791	-0.242089	1.363735	1.088685
Trial1	1	1	noBlindfold	clockwise	practice	Guided	1	-0.5	-0.5	3.657791	-0.63854	-1.44927	-1.29933	0.811247053899504	-0.211909	1.554166	1.368823
Trial1	1	1	noBlindfold	clockwise	practice	Guided	1	-0.5	-0.5	3.677795	-0.6411	-1.44923	-1.29927	0.811628991757377	-0.208758	1.613412	1.451507
Trial1	1	1	noBlindfold	clockwise	practice	Guided	1	-0.5	-0.5	3.697784	-0.64345	-1.4492	-1.29921	0.811981925431334	-0.286838	1.651498	1.620225
Trial1	1	1	noBlindfold	clockwise	practice	Guided	1	-0.5	-0.5	3.717789	-0.64542	-1.44918	-1.29916	0.812283012363668	-0.388623	1.710743	1.726338
Trial1	1	1	noBlindfold	clockwise	practice	Guided	1	-0.5	-0.5	3.737793	-0.64713	-1.44915	-1.29916	0.812590888476523	-0.393314	1.765756	1.819652
Trial1	1	1	noBlindfold	clockwise	practice	Guided	1	-0.5	-0.5	3.757797	-0.64987	-1.44914	-1.29902	0.812953906357566	-0.416076	1.736134	2.007432
Trial1	1	1	noBlindfold	clockwise	practice	Guided	1	-0.5	-0.5	3.777786	-0.65084	-1.44913	-1.29898	0.813093940145347	-0.419784	1.731902	2.113253
Trial1	1	1	noBlindfold	clockwise	practice	Guided	1	-0.5	-0.5	3.797791	-0.65157	-1.44913	-1.29893	0.813180603989443	-0.43574	1.723438	2.182212
Trial1	1	1	noBlindfold	clockwise	practice	Guided	1	-0.5	-0.5	3.817795	-0.6520301	-1.44912	-1.2989	0.813236846782261	-0.376428	1.799611	2.231856
Trial1	1	1	noBlindfold	clockwise	practice	Guided	1	-0.5	-0.5	3.837784	-0.65219	-1.44911	-1.29889	0.813257038383069	-0.381047	1.799611	2.341821
Trial1	1	1	noBlindfold	clockwise	practice	Guided	1	-0.5	-0.5	3.857788	-0.6522	-1.44911	-1.29888	0.813249075692597	-0.264941	1.833465	2.390457
Trial1	1	1	noBlindfold	clockwise	practice	Guided	1	-0.5	-0.5	3.877792	-0.65221	-1.44911	-1.29887	0.813241113170757	-0.232178	1.808074	2.519732
Trial1	1	1	noBlindfold	clockwise	practice	Guided	1	-0.5	-0.5	3.897797	-0.65222	-1.4491	-1.29885	0.813223431323135	-0.174002	1.812306	2.546833
Trial1	1	1	noBlindfold	clockwise	practice	Guided	1	-0.5	-0.5	3.917786	-0.65222	-1.4491	-1.29883	0.813203758142518	-0.088371	1.863088	2.708593
Trial1	1	1	noBlindfold	clockwise	practice	Guided	1	-0.5	-0.5	3.93779	-0.65222	-1.4491	-1.29876	0.813135019248315	-0.052237	1.901174	2.864769
Trial1	1	1	noBlindfold	clockwise	practice	Guided	1	-0.5	-0.5	3.957794	-0.65222	-1.44908	-1.29871	0.813085836523373	0.037266	2.023896	3.113975
Trial1	1	1	noBlindfold	clockwise	practice	Guided	1	-0.5	-0.5	3.977798	-0.65222	-1.44907	-1.29868	0.813056444041717	0.021167	2.095837	3.153605
Trial1	1	1	noBlindfold	clockwise	practice	Guided	1	-0.5	-0.5	3.997787	-0.65222	-1.44906	-1.29864	0.813017097991231	0.046765	2.095837	3.218545
Trial1	1	1	noBlindfold	clockwise	practice	Guided	1	-0.5	-0.5	4.017792	-0.65221	-1.44905	-1.29859	0.812966040643384	0.094967	2.066214	3.306995
Trial1	1	1	noBlindfold	clockwise	practice	Guided	1	-0.5	-0.5	4.037796	-0.65221	-1.44904	-1.2985	0.812877746474713	0.089594	2.15085	3.39603
Trial1	1	1	noBlindfold	clockwise	practice	Guided	1	-0.5	-0.5	4.057785	-0.6522	-1.44902	-1.29846	0.812836525587018	0.243999	2.159314	3.622553
Trial1	1	1	noBlindfold	clockwise	practice	Guided	1	-0.5	-0.5	4.077789	-0.65219	-1.44901	-1.29843	0.812805141185207	0.317927	2.129691	3.649662
Trial1	1	1	noBlindfold	clockwise	practice	Guided	1	-0.5	-0.5	4.097794	-0.65218	-1.44901	-1.29841	0.812783604458388	0.336781	2.201632	3.660623
Trial1	1	1	noBlindfold	clockwise	practice	Guided	1	-0.5	-0.5	4.117798	-0.6521701	-1.449	-1.29837	0.81274262896904	0.32955	2.24395	3.779342
Trial1	1	1	noBlindfold	clockwise	practice	Guided	1	-0.5	-0.5	4.137787	-0.65216	-1.44898	-1.29829	0.812662050974675	0.3526	2.298963	3.886914
Trial1	1	1	noBlindfold	clockwise	practice	Guided	1	-0.5	-0.5	4.157791	-0.65214	-1.44896	-1.29825	0.812618966454631	0.372036	2.231254	4.053846
Trial1	1	1	noBlindfold	clockwise	practice	Guided	1	-0.5	-0.5	4.177795	-0.65213	-1.44896	-1.29822	0.812587699255772	0.438196	2.320122	4.097691
Trial1	1	1	noBlindfold	clockwise	practice	Guided	1	-0.5	-0.5	4.197784	-0.65211	-1.44894	-1.29819	0.812554557480073	0.49571	2.353977	4.038546
Trial1	1	1	noBlindfold	clockwise	practice	Guided	1	-0.5	-0.5	4.217789	-0.6521	-1.44893	-1.29817	0.812532892743441	0.601349	2.404758	4.071247
Trial1	1	1	noBlindfold	clockwise	practice	Guided	1	-0.5	-0.5	4.237793	-0.6520801	-1.44892	-1.29814	0.812499773629536	0.630432	2.345513	4.047557
Trial1	1	1	noBlindfold	clockwise	practice	Guided	1	-0.5	-0.5	4.257797	-0.65204	-1.44891	-1.29812	0.812472604011011	0.608526	2.345513	4.104341
Trial1	1	1	noBlindfold	clockwise	practice	Guided	1	-0.5	-0.5	4.277786	-0.6520301	-1.4489	-1.2981	0.812451067946743	0.55242	2.383599	4.176043
Trial1	1	1	noBlindfold	clockwise	practice	Guided	1	-0.5	-0.5	4.297791	-0.65202	-1.44889	-1.29807	0.812419672907829	0.496703	2.434381	4.253516
Trial1	1	1	noBlindfold	clockwise	practice	Guided	1	-0.5	-0.5	4.317795	-0.652	-1.44888	-1.29805	0.812396263311371	0.546989	2.430149	4.316479
Trial1	1	1	noBlindfold	clockwise	practice	Guided	1	-0.5	-0.5	4.337784	-0.6519901	-1.44887	-1.298	0.812345451384424	0.525971	2.480931	4.381615
Trial1	1	1	noBlindfold	clockwise	practice	Guided	1	-0.5	-0.5	4.357788	-0.65195	-1.44885	-1.29799	0.812328004220413	0.799254	2.535944	4.441464
Trial1	1	1	noBlindfold	clockwise	practice	Guided	1	-0.5	-0.5	4.377792	-0.65193	-1.44884	-1.29797	0.8123045845262	0.828976	2.434381	4.375548
Trial1	1	1	noBlindfold	clockwise	practice	Guided	1	-0.5	-0.5	4.397797	-0.6519001	-1.44883	-1.29796	0.812289268831689	0.958075	2.400526	4.27121
Trial1	1	1	noBlindfold	clockwise	practice	Guided	1	-0.5	-0.5	4.417786	-0.65187	-1.44883	-1.29794	0.812263977678701	1.029704	2.375136	4.27323
Trial1	1	1	noBlindfold	clockwise	practice	Guided	1	-0.5	-0.5	4.43779	-0.65179	-1.44882	-1.29787	0.812180154490786	1.120627	2.413222	4.340993
Trial1	1	1	noBlindfold	clockwise	practice	Guided	1	-0.5	-0.5	4.457794	-0.6513799	-1.44879	-1.29784	0.812074227784818	1.124901	2.519017	4.391249
Trial1	1	1	noBlindfold	clockwise	practice	Guided	1	-0.5	-0.5	4.477798	-0.65106	-1.44876	-1.29783	0.812004923191022	1.23726	2.510553	4.351721
Trial1	1	1	noBlindfold	clockwise	practice	Guided	1	-0.5	-0.5	4.497787	-0.65065	-1.44875	-1.29783	0.811928745683232	1.241061	2.472467	4.347215
Trial1	1	1	noBlindfold	clockwise	practice	Guided	1	-0.5	-0.5	4.517792	-0.65012	-1.44876	-1.29784	0.811840307388293	1.273608	2.451308	4.314847
Trial1	1	1	noBlindfold	clockwise	practice	Guided	1	-0.5	-0.5	4.537796	-0.64942	-1.44877	-1.2979	0.811770097859621	1.363589	2.413222	4.22679
Trial1	1	1	noBlindfold	clockwise	practice	Guided	1	-0.5	-0.5	4.557785	-0.64709	-1.44882	-1.29792	0.811364148575664	1.451932	2.320122	4.130703
Trial1	1	1	noBlindfold	clockwise	practice	Guided	1	-0.5	-0.5	4.577789	-0.64535	-1.44883	-1.29794	0.811070209855629	1.525564	2.345513	4.101075
Trial1	1	1	noBlindfold	clockwise	practice	Guided	1	-0.5	-0.5	4.597794	-0.64304	-1.44883	-1.29795	0.810669286068597	1.500633	2.349745	4.114237
Trial1	1	1	noBlindfold	clockwise	practice	Guided	1	-0.5	-0.5	4.617798	-0.64051	-1.44882	-1.29796	0.810236568301317	1.492601	2.370904	4.07475
Trial1	1	1	noBlindfold	clockwise	practice	Guided	1	-0.5	-0.5	4.637787	-0.6375099	-1.44881	-1.29795	0.80971182129233	1.515239	2.379367	4.062454
Trial1	1	1	noBlindfold	clockwise	practice	Guided	1	-0.5	-0.5	4.657791	-0.63037	-1.4488	-1.29795	0.808529895376383	1.362768	2.413222	4.090328
Trial1	1	1	noBlindfold	clockwise	practice	Guided	1	-0.5	-0.5	4.677795	-0.62633	-1.4488	-1.29796	0.807898201266232	1.266365	2.421685	4.086526
Trial1	1	1	noBlindfold	clockwise	practice	Guided	1	-0.5	-0.5	4.697784	-0.62227	-1.4488	-1.29798	0.807292977813069	1.155372	2.392063	4.016424
Trial1	1	1	noBlindfold	clockwise	practice	Guided	1	-0.5	-0.5	4.717789	-0.61814	-1.4488	-1.29799	0.806687695963445	1.122445	2.370904	4.023891
Trial1	1	1	noBlindfold	clockwise	practice	Guided	1	-0.5	-0.5	4.737793	-0.61399	-1.4488	-1.29803	0.806130034814193	1.018494	2.400526	4.033569
Trial1	1	1	noBlindfold	clockwise	practice	Guided	1	-0.5	-0.5	4.757797	-0.60574	-1.44882	-1.29807	0.805044471578036	1.124781	2.311659	3.811208
Trial1	1	1	noBlindfold	clockwise	practice	Guided	1	-0.5	-0.5	4.777786	-0.60169	-1.44884	-1.29809	0.804542517910783	1.15511	2.294731	3.829099
Trial1	1	1	noBlindfold	clockwise	practice	Guided	1	-0.5	-0.5	4.797791	-0.59751	-1.44887	-1.29812	0.804054578663045	1.263437	2.222791	3.76168
Trial1	1	1	noBlindfold	clockwise	practice	Guided	1	-0.5	-0.5	4.817795	-0.59299	-1.44888	-1.29813	0.803528898053491	1.268245	2.235486	3.742242
Trial1	1	1	noBlindfold	clockwise	practice	Guided	1	-0.5	-0.5	4.837784	-0.58825	-1.44888	-1.29812	0.802984208417562	1.198384	2.294731	3.734423
Trial1	1	1	noBlindfold	clockwise	practice	Guided	1	-0.5	-0.5	4.857788	-0.57873	-1.44884	-1.29808	0.801953892314652	0.958195	2.375136	3.864249
Trial1	1	1	noBlindfold	clockwise	practice	Guided	1	-0.5	-0.5	4.877792	-0.57406	-1.44882	-1.29802	0.801449197218915	0.889248	2.392063	3.983857
Trial1	1	1	noBlindfold	clockwise	practice	Guided	1	-0.5	-0.5	4.897797	-0.56947	-1.4488	-1.29796	0.800978345169921	0.802635	2.510553	4.108968
Trial1	1	1	noBlindfold	clockwise	practice	Guided	1	-0.5	-0.5	4.917786	-0.56532	-1.44876	-1.29792	0.800589165934909	0.8093	2.468235	4.167688
Trial1	1	1	noBlindfold	clockwise	practice	Guided	1	-0.5	-0.5	4.93779	-0.56147	-1.44876	-1.2979	0.800264277172372	0.832075	2.438613	4.204102
Trial1	1	1	noBlindfold	clockwise	practice	Guided	1	-0.5	-0.5	4.957794	-0.55458	-1.4488	-1.29789	0.799754555428794	0.786201	2.341281	4.241764
Trial1	1	1	noBlindfold	clockwise	practice	Guided	1	-0.5	-0.5	4.977798	-0.5516	-1.44882	-1.29789	0.79955670644428	0.756653	2.353977	4.231573
Trial1	1	1	noBlindfold	clockwise	practice	Guided	1	-0.5	-0.5	4.997787	-0.54885	-1.44882	-1.29788	0.799373950080105	0.716641	2.383599	4.248768
Trial1	1	1	noBlindfold	clockwise	practice	Guided	1	-0.5	-0.5	5.017792	-0.54651	-1.4488	-1.29789	0.799244360188393	0.809351	2.425917	4.202638
Trial1	1	1	noBlindfold	clockwise	practice	Guided	1	-0.5	-0.5	5.037796	-0.54447	-1.44879	-1.29788	0.799118246293991	0.795993	2.370904	4.220623
Trial1	1	1	noBlindfold	clockwise	practice	Guided	1	-0.5	-0.5	5.057785	-0.54116	-1.44883	-1.29788	0.798940882758444	0.823256	2.294731	4.258263
Trial1	1	1	noBlindfold	clockwise	practice	Guided	1	-0.5	-0.5	5.077789	-0.53986	-1.44886	-1.29788	0.798874965175974	0.901781	2.265109	4.242557
Trial1	1	1	noBlindfold	clockwise	practice	Guided	1	-0.5	-0.5	5.097794	-0.53871	-1.44887	-1.29788	0.798818410861488	0.825337	2.231254	4.244102
Trial1	1	1	noBlindfold	clockwise	practice	Guided	1	-0.5	-0.5	5.117798	-0.53772	-1.44888	-1.29789	0.798781049289511	0.886892	2.214327	4.23962
Trial1	1	1	noBlindfold	clockwise	practice	Guided	1	-0.5	-0.5	5.137787	-0.53686	-1.44889	-1.29789	0.798740901511382	0.958195	2.163546	4.183877
Trial1	1	1	noBlindfold	clockwise	practice	Guided	1	-0.5	-0.5	5.157791	-0.53534	-1.44891	-1.29788	0.798662197654263	0.975866	2.112764	4.255614
Trial1	1	1	noBlindfold	clockwise	practice	Guided	1	-0.5	-0.5	5.177795	-0.53466	-1.44894	-1.29788	0.798632395980369	0.938118	2.074678	4.231876
Trial1	1	1	noBlindfold	clockwise	practice	Guided	1	-0.5	-0.5	5.197784	-0.53399	-1.44895	-1.29789	0.798613605431782	0.954861	2.112764	4.222282
Trial1	1	1	noBlindfold	clockwise	practice	Guided	1	-0.5	-0.5	5.217789	-0.5334	-1.44895	-1.29791	0.798608839461807	0.883938	2.116996	4.172792
Trial1	1	1	noBlindfold	clockwise	practice	Guided	1	-0.5	-0.5	5.237793	-0.53283	-1.44896	-1.29792	0.79859508961288	0.910355	2.053519	4.111948
Trial1	1	1	noBlindfold	clockwise	practice	Guided	1	-0.5	-0.5	5.257797	-0.53195	-1.44899	-1.29791	0.798549510568293	0.909299	2.002737	4.204851
Trial1	1	1	noBlindfold	clockwise	practice	Guided	1	-0.5	-0.5	5.277786	-0.53157	-1.44899	-1.29791	0.798534397830536	0.80391	2.019664	4.191422
Trial1	1	1	noBlindfold	clockwise	practice	Guided	1	-0.5	-0.5	5.297791	-0.53129	-1.44898	-1.29792	0.798533262944119	0.818723	2.036592	4.15246
Trial1	1	1	noBlindfold	clockwise	practice	Guided	1	-0.5	-0.5	5.317795	-0.53112	-1.44898	-1.29792	0.798526619969605	0.823524	1.994274	4.097373
Trial1	1	1	noBlindfold	clockwise	practice	Guided	1	-0.5	-0.5	5.337784	-0.53106	-1.44899	-1.29793	0.798534289065197	0.814532	1.973115	4.098034
Trial1	1	1	noBlindfold	clockwise	practice	Guided	1	-0.5	-0.5	5.357788	-0.53102	-1.44899	-1.29793	0.798532736736623	0.620377	2.019664	4.070102
Trial1	1	1	noBlindfold	clockwise	practice	Guided	1	-0.5	-0.5	5.377792	-0.53101	-1.44899	-1.29794	0.798542351521102	0.542246	2.049287	3.97895
Trial1	1	1	noBlindfold	clockwise	practice	Guided	1	-0.5	-0.5	5.397797	-0.53099	-1.44899	-1.29795	0.798551582402789	0.499478	1.998505	3.944172
Trial1	1	1	noBlindfold	clockwise	practice	Guided	1	-0.5	-0.5	5.417786	-0.53098	-1.44899	-1.29796	0.79856119990278	0.485036	1.943492	3.85621
Trial1	1	1	noBlindfold	clockwise	practice	Guided	1	-0.5	-0.5	5.43779	-0.53097	-1.449	-1.298	0.798600835680382	0.506104	1.905406	3.792085
Trial1	1	1	noBlindfold	clockwise	practice	Guided	1	-0.5	-0.5	5.457794	-0.53094	-1.44901	-1.29803	0.798629572632846	0.505854	1.816538	3.484688
Trial1	1	1	noBlindfold	clockwise	practice	Guided	1	-0.5	-0.5	5.477798	-0.53092	-1.44902	-1.29809	0.798688833442886	0.540958	1.778452	3.355792
Trial1	1	1	noBlindfold	clockwise	practice	Guided	1	-0.5	-0.5	5.497787	-0.5309	-1.44903	-1.29817	0.798767871112784	0.507812	1.782684	3.147655
Trial1	1	1	noBlindfold	clockwise	practice	Guided	1	-0.5	-0.5	5.517792	-0.53087	-1.44904	-1.29825	0.798846641547756	0.499172	1.765756	3.030373
Trial1	1	1	noBlindfold	clockwise	practice	Guided	1	-0.5	-0.5	5.537796	-0.53084	-1.44905	-1.29845	0.79904536764573	0.551408	1.765756	2.891805
Trial1	1	1	noBlindfold	clockwise	practice	Guided	1	-0.5	-0.5	5.557785	-0.53075	-1.44907	-1.2986	0.79919175315868	0.581537	1.825002	2.329527
Trial1	1	1	noBlindfold	clockwise	practice	Guided	1	-0.5	-0.5	5.577789	-0.53067	-1.44908	-1.29879	0.79937855682516	0.576244	1.731902	2.014079
Trial1	1	1	noBlindfold	clockwise	practice	Guided	1	-0.5	-0.5	5.597794	-0.53051	-1.44913	-1.29896	0.799542303464183	0.75602	1.465299	1.727253
Trial1	1	1	noBlindfold	clockwise	practice	Guided	1	-0.5	-0.5	5.617798	-0.53017	-1.44922	-1.2991	0.799669373218141	0.693332	1.376431	1.662879
Trial1	1	1	noBlindfold	clockwise	practice	Guided	1	-0.5	-0.5	5.637787	-0.52966	-1.44928	-1.29923	0.799780141635568	0.730769	1.448371	1.505977
Trial1	1	1	noBlindfold	clockwise	practice	Guided	1	-0.5	-0.5	5.657791	-0.52829	-1.44928	-1.29924	0.799740515760916	0.393374	1.490689	1.534809
Trial1	1	1	noBlindfold	clockwise	practice	Guided	1	-0.5	-0.5	5.677795	-0.52769	-1.44926	-1.29926	0.799739410779995	0.211593	1.520312	1.43011
Trial1	1	1	noBlindfold	clockwise	practice	Guided	1	-0.5	-0.5	5.697784	-0.52741	-1.44925	-1.29927	0.799739772004028	0.132727	1.461067	1.389511
Trial1	1	1	noBlindfold	clockwise	practice	Guided	1	-0.5	-0.5	5.717789	-0.52739	-1.44926	-1.29927	0.799739087892737	0.030151	1.393358	1.451693
Trial1	1	1	noBlindfold	clockwise	practice	Guided	1	-0.5	-0.5	5.737793	-0.52738	-1.44926	-1.29918	0.799648794758247	0.023953	1.325649	1.612161
Trial1	1	1	noBlindfold	clockwise	practice	Guided	1	-0.5	-0.5	5.757797	-0.52738	-1.44927	-1.29904	0.799509044268311	-0.101587	1.406053	2.341348
Trial1	1	1	noBlindfold	clockwise	practice	Guided	1	-0.5	-0.5	5.777786	-0.52739	-1.44927	-1.29888	0.799349383175799	-0.076306	1.617643	2.68903
Trial1	1	1	noBlindfold	clockwise	practice	Guided	1	-0.5	-0.5	5.797791	-0.52739	-1.44926	-1.29866	0.799129571228204	-0.099109	1.72767	3.111786
Trial1	1	1	noBlindfold	clockwise	practice	Guided	1	-0.5	-0.5	5.817795	-0.5274	-1.44924	-1.29845	0.798919991272442	-0.149307	1.901174	3.649895
Trial1	1	1	noBlindfold	clockwise	practice	Guided	1	-0.5	-0.5	5.837784	-0.52741	-1.44921	-1.29808	0.798550525026398	-0.052081	2.133923	3.942159
Trial1	1	1	noBlindfold	clockwise	practice	Guided	1	-0.5	-0.5	5.857788	-0.5274	-1.4491	-1.29792	0.798390298775363	0.084752	2.121228	4.719699
Trial1	1	1	noBlindfold	clockwise	practice	Guided	1	-0.5	-0.5	5.877792	-0.5274	-1.44908	-1.29781	0.79828033342584	0.077996	2.222791	4.871786
Trial1	1	1	noBlindfold	clockwise	practice	Guided	1	-0.5	-0.5	5.897797	-0.52739	-1.44906	-1.29771	0.798180032088139	0.063437	2.269341	5.10024
Trial1	1	1	noBlindfold	clockwise	practice	Guided	1	-0.5	-0.5	5.917786	-0.52739	-1.44904	-1.29762	0.798090082088015	0.078701	2.320122	5.309684
Trial1	1	1	noBlindfold	clockwise	practice	Guided	1	-0.5	-0.5	5.93779	-0.52738	-1.44902	-1.29742	0.797889942221605	0.171121	2.370904	5.475635
Trial1	1	1	noBlindfold	clockwise	practice	Guided	1	-0.5	-0.5	5.957794	-0.52736	-1.44898	-1.29735	0.797819201394228	0.340418	2.40899	5.901306
Trial1	1	1	noBlindfold	clockwise	practice	Guided	1	-0.5	-0.5	5.977798	-0.52735	-1.44896	-1.29731	0.797778948461864	0.383913	2.387831	5.885519
Trial1	1	1	noBlindfold	clockwise	practice	Guided	1	-0.5	-0.5	5.997787	-0.52734	-1.44895	-1.29728	0.79774870127688	0.390484	2.434381	5.91452
Trial1	1	1	noBlindfold	clockwise	practice	Guided	1	-0.5	-0.5	6.017792	-0.52733	-1.44893	-1.29721	0.797678304247608	0.418683	2.485162	6.118815
Trial1	1	1	noBlindfold	clockwise	practice	Guided	1	-0.5	-0.5	6.037796	-0.52731	-1.44891	-1.29703	0.79749771989662	0.354907	2.557103	6.346624
Trial1	1	1	noBlindfold	clockwise	practice	Guided	1	-0.5	-0.5	6.057785	-0.52728	-1.44887	-1.29693	0.79739685485258	0.34862	2.734839	6.751339
Trial1	1	1	noBlindfold	clockwise	practice	Guided	1	-0.5	-0.5	6.077789	-0.52727	-1.44884	-1.29684	0.797306440798634	0.278618	2.853329	6.961745
Trial1	1	1	noBlindfold	clockwise	practice	Guided	1	-0.5	-0.5	6.097794	-0.52726	-1.44882	-1.29676	0.79722615774629	0.223347	2.988747	7.114148
Trial1	1	1	noBlindfold	clockwise	practice	Guided	1	-0.5	-0.5	6.117798	-0.52725	-1.44878	-1.29666	0.797125857266356	0.212908	3.052224	7.33809
Trial1	1	1	noBlindfold	clockwise	practice	Guided	1	-0.5	-0.5	6.137787	-0.52724	-1.44875	-1.29641	0.796875679181707	0.10253	3.170714	7.598755
Trial1	1	1	noBlindfold	clockwise	practice	Guided	1	-0.5	-0.5	6.157791	-0.52724	-1.44869	-1.29634	0.796805744228017	0.111239	3.284973	8.031494
Trial1	1	1	noBlindfold	clockwise	practice	Guided	1	-0.5	-0.5	6.177795	-0.52723	-1.44865	-1.29631	0.796775380805334	0.161084	3.306132	8.012155
Trial1	1	1	noBlindfold	clockwise	practice	Guided	1	-0.5	-0.5	6.197784	-0.52723	-1.44862	-1.29628	0.796745476752844	0.237249	3.356913	8.035355
Trial1	1	1	noBlindfold	clockwise	practice	Guided	1	-0.5	-0.5	6.217789	-0.52722	-1.4486	-1.29625	0.796714992242499	0.293817	3.331522	8.014409
Trial1	1	1	noBlindfold	clockwise	practice	Guided	1	-0.5	-0.5	6.237793	-0.52721	-1.44857	-1.2962	0.796664849776405	0.300149	3.284973	8.039216
Trial1	1	1	noBlindfold	clockwise	practice	Guided	1	-0.5	-0.5	6.257797	-0.52719	-1.44854	-1.29617	0.796634144797967	0.286433	3.251118	8.217074
Trial1	1	1	noBlindfold	clockwise	practice	Guided	1	-0.5	-0.5	6.277786	-0.52719	-1.44852	-1.29613	0.796594113814981	0.231799	3.365377	8.385266
Trial1	1	1	noBlindfold	clockwise	practice	Guided	1	-0.5	-0.5	6.297791	-0.52718	-1.4485	-1.2961	0.796563865943273	0.180898	3.454245	8.481599
Trial1	1	1	noBlindfold	clockwise	practice	Guided	1	-0.5	-0.5	6.317795	-0.52718	-1.44848	-1.29606	0.79652383494711	0.131701	3.517722	8.53991
Trial1	1	1	noBlindfold	clockwise	practice	Guided	1	-0.5	-0.5	6.337784	-0.52717	-1.44846	-1.29598	0.796443671607929	0.070033	3.543112	8.611758
Trial1	1	1	noBlindfold	clockwise	practice	Guided	1	-0.5	-0.5	6.357788	-0.52717	-1.44842	-1.29594	0.79640352146182	0.057817	3.551576	8.86116
Trial1	1	1	noBlindfold	clockwise	practice	Guided	1	-0.5	-0.5	6.377792	-0.52717	-1.4484	-1.2959	0.796363728737738	0.164573	3.606589	8.992317
Trial1	1	1	noBlindfold	clockwise	practice	Guided	1	-0.5	-0.5	6.397797	-0.52716	-1.44838	-1.29585	0.796313348388493	0.131437	3.602358	9.150528
Trial1	1	1	noBlindfold	clockwise	practice	Guided	1	-0.5	-0.5	6.417786	-0.52716	-1.44836	-1.29579	0.796253301865716	0.159874	3.63198	9.295852
Trial1	1	1	noBlindfold	clockwise	practice	Guided	1	-0.5	-0.5	6.43779	-0.52715	-1.44834	-1.29571	0.79617313659145	0.255256	3.67853	9.318413
Trial1	1	1	noBlindfold	clockwise	practice	Guided	1	-0.5	-0.5	6.457794	-0.52714	-1.44831	-1.29568	0.796142654795552	0.243404	3.657371	9.336116
Trial1	1	1	noBlindfold	clockwise	practice	Guided	1	-0.5	-0.5	6.477798	-0.52714	-1.4483	-1.29565	0.796112750655292	0.189833	3.661603	9.272624
Trial1	1	1	noBlindfold	clockwise	practice	Guided	1	-0.5	-0.5	6.497787	-0.52713	-1.44829	-1.29562	0.796082505196704	0.164657	3.712384	9.23234
Trial1	1	1	noBlindfold	clockwise	practice	Guided	1	-0.5	-0.5	6.517792	-0.52713	-1.44828	-1.2956	0.796062370529512	0.142936	3.682762	9.301291
Trial1	1	1	noBlindfold	clockwise	practice	Guided	1	-0.5	-0.5	6.537796	-0.52712	-1.44827	-1.29554	0.79600222100355	0.158252	3.648907	9.388612
Trial1	1	1	noBlindfold	clockwise	practice	Guided	1	-0.5	-0.5	6.557785	-0.52712	-1.44825	-1.29551	0.795972078563601	0.101219	3.598126	9.586455
Trial1	1	1	noBlindfold	clockwise	practice	Guided	1	-0.5	-0.5	6.577789	-0.52711	-1.44824	-1.29548	0.795941833277122	0.129064	3.610821	9.60128
Trial1	1	1	noBlindfold	clockwise	practice	Guided	1	-0.5	-0.5	6.597794	-0.52711	-1.44824	-1.29545	0.795911809967014	0.151981	3.610821	9.667338
Trial1	1	1	noBlindfold	clockwise	practice	Guided	1	-0.5	-0.5	6.617798	-0.5271	-1.44823	-1.29542	0.795881447659882	0.188412	3.648907	9.681197
Trial1	1	1	noBlindfold	clockwise	practice	Guided	1	-0.5	-0.5	6.637787	-0.5271	-1.44823	-1.29537	0.795831527933658	0.184731	3.733543	9.753051
Trial1	1	1	noBlindfold	clockwise	practice	Guided	1	-0.5	-0.5	6.657791	-0.52709	-1.44821	-1.29534	0.795801280789721	0.179216	3.754702	9.799768
Trial1	1	1	noBlindfold	clockwise	practice	Guided	1	-0.5	-0.5	6.677795	-0.52708	-1.4482	-1.29532	0.795780807305536	0.202529	3.716616	9.873876
Trial1	1	1	noBlindfold	clockwise	practice	Guided	1	-0.5	-0.5	6.697784	-0.52708	-1.4482	-1.2953	0.795760910884561	0.327833	3.699689	9.877424
Trial1	1	1	noBlindfold	clockwise	practice	Guided	1	-0.5	-0.5	6.717789	-0.52707	-1.44819	-1.29528	0.795740556640597	0.351532	3.691225	9.833596
Trial1	1	1	noBlindfold	clockwise	practice	Guided	1	-0.5	-0.5	6.737793	-0.52706	-1.44819	-1.29527	0.795730206239129	0.489568	3.63198	9.705679
Trial1	1	1	noBlindfold	clockwise	practice	Guided	1	-0.5	-0.5	6.757797	-0.52702	-1.44819	-1.29526	0.795718958499018	0.656234	3.653139	9.541999
Trial1	1	1	noBlindfold	clockwise	practice	Guided	1	-0.5	-0.5	6.777786	-0.52701	-1.44819	-1.29527	0.795728509226469	0.626462	3.674298	9.438882
Trial1	1	1	noBlindfold	clockwise	practice	Guided	1	-0.5	-0.5	6.797791	-0.52699	-1.44818	-1.29528	0.795737837499476	0.682892	3.589662	9.232661
Trial1	1	1	noBlindfold	clockwise	practice	Guided	1	-0.5	-0.5	6.817795	-0.52697	-1.44819	-1.29531	0.795767181948099	0.723875	3.564271	8.998084
Trial1	1	1	noBlindfold	clockwise	practice	Guided	1	-0.5	-0.5	6.837784	-0.52695	-1.44819	-1.29541	0.795866345548744	0.746545	3.492331	8.634292
Trial1	1	1	noBlindfold	clockwise	practice	Guided	1	-0.5	-0.5	6.857788	-0.5269	-1.4482	-1.29553	0.795984748029844	0.891871	3.526185	8.059489
Trial1	1	1	noBlindfold	clockwise	practice	Guided	1	-0.5	-0.5	6.877792	-0.52687	-1.44821	-1.29575	0.796203551215943	0.964598	3.437317	7.586796
Trial1	1	1	noBlindfold	clockwise	practice	Guided	1	-0.5	-0.5	6.897797	-0.52682	-1.44822	-1.29602	0.796471720984375	1.058455	3.314595	7.036778
Trial1	1	1	noBlindfold	clockwise	practice	Guided	1	-0.5	-0.5	6.917786	-0.52672	-1.44825	-1.29628	0.796728208504589	1.089765	3.2088	6.546037
Trial1	1	1	noBlindfold	clockwise	practice	Guided	1	-0.5	-0.5	6.93779	-0.52659	-1.44828	-1.29667	0.797113575816926	1.069463	3.183409	6.206432
Trial1	1	1	noBlindfold	clockwise	practice	Guided	1	-0.5	-0.5	6.957794	-0.52639	-1.44832	-1.29683	0.797266940514188	0.926616	3.331522	5.530402
Trial1	1	1	noBlindfold	clockwise	practice	Guided	1	-0.5	-0.5	6.977798	-0.52632	-1.44832	-1.29696	0.797394492682504	0.898893	3.221496	5.271332
Trial1	1	1	noBlindfold	clockwise	practice	Guided	1	-0.5	-0.5	6.997787	-0.52627	-1.44834	-1.29703	0.79746278343612	0.952162	3.158019	5.145363
Trial1	1	1	noBlindfold	clockwise	practice	Guided	1	-0.5	-0.5	7.017792	-0.52624	-1.44835	-1.29709	0.79752184334926	0.774905	3.098773	5.040284
Trial1	1	1	noBlindfold	clockwise	practice	Guided	1	-0.5	-0.5	7.037796	-0.52621	-1.44836	-1.29723	0.797660733595806	0.741337	3.124164	4.88691
Trial1	1	1	noBlindfold	clockwise	practice	Guided	1	-0.5	-0.5	7.057785	-0.52616	-1.44837	-1.29732	0.797749046562933	0.752625	3.064919	4.552145
Trial1	1	1	noBlindfold	clockwise	practice	Guided	1	-0.5	-0.5	7.077789	-0.52613	-1.44839	-1.29746	0.797888059745357	0.744603	2.891415	4.259241
Trial1	1	1	noBlindfold	clockwise	practice	Guided	1	-0.5	-0.5	7.097794	-0.52607	-1.44842	-1.29758	0.798005956868566	0.757127	2.798316	4.064634
Trial1	1	1	noBlindfold	clockwise	practice	Guided	1	-0.5	-0.5	7.117798	-0.52601	-1.44845	-1.29768	0.798103961732966	0.635686	2.827938	3.930253
Trial1	1	1	noBlindfold	clockwise	practice	Guided	1	-0.5	-0.5	7.137787	-0.52598	-1.44848	-1.29779	0.798212837943213	0.635939	2.751766	3.81233
Trial1	1	1	noBlindfold	clockwise	practice	Guided	1	-0.5	-0.5	7.157791	-0.52594	-1.44851	-1.29784	0.798261578665896	0.452182	2.624812	3.556118
Trial1	1	1	noBlindfold	clockwise	practice	Guided	1	-0.5	-0.5	7.177795	-0.52593	-1.44853	-1.29789	0.798311175666499	0.367701	2.578262	3.499064
Trial1	1	1	noBlindfold	clockwise	practice	Guided	1	-0.5	-0.5	7.197784	-0.52592	-1.44855	-1.29792	0.798340877315647	0.318406	2.514785	3.416251
Trial1	1	1	noBlindfold	clockwise	practice	Guided	1	-0.5	-0.5	7.217789	-0.52591	-1.44856	-1.29797	0.798390474644835	0.415914	2.493626	3.365038
Trial1	1	1	noBlindfold	clockwise	practice	Guided	1	-0.5	-0.5	7.237793	-0.5259	-1.44858	-1.29812	0.798540155255895	0.439365	2.485162	3.258068
Trial1	1	1	noBlindfold	clockwise	practice	Guided	1	-0.5	-0.5	7.257797	-0.52585	-1.44864	-1.29825	0.798668404877604	0.519559	2.294731	2.840172
Trial1	1	1	noBlindfold	clockwise	practice	Guided	1	-0.5	-0.5	7.277786	-0.52578	-1.4487	-1.29841	0.798826036670524	0.57884	2.256645	2.599499
Trial1	1	1	noBlindfold	clockwise	practice	Guided	1	-0.5	-0.5	7.297791	-0.5257	-1.44877	-1.29855	0.798963576793459	0.506685	2.180473	2.343639
Trial1	1	1	noBlindfold	clockwise	practice	Guided	1	-0.5	-0.5	7.317795	-0.52562	-1.44882	-1.2987	0.799110776832816	0.533063	2.066214	2.093292
Trial1	1	1	noBlindfold	clockwise	practice	Guided	1	-0.5	-0.5	7.337784	-0.52553	-1.44888	-1.29897	0.799377769503281	0.492573	1.960419	1.843567
Trial1	1	1	noBlindfold	clockwise	practice	Guided	1	-0.5	-0.5	7.357788	-0.52534	-1.44899	-1.29911	0.799511721977815	0.476984	1.841929	1.322549
Trial1	1	1	noBlindfold	clockwise	practice	Guided	1	-0.5	-0.5	7.377792	-0.52523	-1.44905	-1.29925	0.799648126109777	0.408787	1.736134	1.121141
Trial1	1	1	noBlindfold	clockwise	practice	Guided	1	-0.5	-0.5	7.397797	-0.52512	-1.4491	-1.29937	0.799764529308905	0.415738	1.638802	0.910098
Trial1	1	1	noBlindfold	clockwise	practice	Guided	1	-0.5	-0.5	7.417786	-0.525	-1.44916	-1.29949	0.799880752921566	0.397881	1.528776	0.726112
Trial1	1	1	noBlindfold	clockwise	practice	Guided	1	-0.5	-0.5	7.43779	-0.52486	-1.44921	-1.29972	0.800106232823995	0.426736	1.461067	0.509279
Trial1	1	1	noBlindfold	clockwise	practice	Guided	1	-0.5	-0.5	7.457794	-0.52447	-1.4493	-1.29981	0.800184171283364	0.465445	1.296027	0.245279
Trial1	1	1	noBlindfold	clockwise	practice	Guided	1	-0.5	-0.5	7.477798	-0.52418	-1.44934	-1.29989	0.800255428231583	0.442941	1.279099	0.120536
Trial1	1	1	noBlindfold	clockwise	practice	Guided	1	-0.5	-0.5	7.497787	-0.52384	-1.44937	-1.29996	0.800315172422841	0.357502	1.224086	0.046055
Trial1	1	1	noBlindfold	clockwise	practice	Guided	1	-0.5	-0.5	7.517792	-0.52348	-1.44939	-1.30002	0.80036458480697	0.357535	1.181768	-0.071216
Trial1	1	1	noBlindfold	clockwise	practice	Guided	1	-0.5	-0.5	7.537796	-0.52309	-1.4494	-1.30009	0.800423066226257	0.309451	1.207159	-0.118251
Trial1	1	1	noBlindfold	clockwise	practice	Guided	1	-0.5	-0.5	7.557785	-0.52259	-1.44941	-1.30012	0.800438945918188	0.227708	1.164841	-0.315047
Trial1	1	1	noBlindfold	clockwise	practice	Guided	1	-0.5	-0.5	7.577789	-0.5225	-1.44941	-1.30013	0.800446303046631	0.196133	1.164841	-0.45095
Trial1	1	1	noBlindfold	clockwise	practice	Guided	1	-0.5	-0.5	7.597794	-0.52249	-1.44942	-1.30016	0.800475931353073	0.158083	1.118291	-0.544979
Trial1	1	1	noBlindfold	clockwise	practice	Guided	1	-0.5	-0.5	7.617798	-0.52248	-1.44942	-1.30021	0.800525698231304	0.142147	1.118291	-0.703846
Trial1	1	1	noBlindfold	clockwise	practice	Guided	1	-0.5	-0.5	7.637787	-0.52247	-1.44943	-1.30037	0.800685332942218	0.044532	1.101364	-0.882111
Trial1	1	1	noBlindfold	clockwise	practice	Guided	1	-0.5	-0.5	7.657791	-0.52247	-1.44944	-1.30047	0.800785190986551	-0.040821	0.995569	-1.200214
Trial1	1	1	noBlindfold	clockwise	practice	Guided	1	-0.5	-0.5	7.677795	-0.52247	-1.44945	-1.30058	0.800895297003848	-0.0097631	0.923628	-1.450883
Trial1	1	1	noBlindfold	clockwise	practice	Guided	1	-0.5	-0.5	7.697784	-0.52247	-1.44947	-1.30069	0.801005283870694	0.04204	0.860151	-1.660934
Trial1	1	1	noBlindfold	clockwise	practice	Guided	1	-0.5	-0.5	7.717789	-0.52247	-1.44948	-1.30079	0.801105261108841	0.115729	0.872847	-1.876767
Trial1	1	1	noBlindfold	clockwise	practice	Guided	1	-0.5	-0.5	7.737793	-0.52247	-1.44949	-1.30101	0.801324996574994	0.075129	0.830529	-2.130711
Trial1	1	1	noBlindfold	clockwise	practice	Guided	1	-0.5	-0.5	7.757797	-0.52245	-1.44952	-1.3011	0.801414522093804	0.097126	0.733197	-2.443889
Trial1	1	1	noBlindfold	clockwise	practice	Guided	1	-0.5	-0.5	7.777786	-0.52245	-1.44954	-1.3012	0.801514380279686	0.129017	0.614707	-2.681985
Trial1	1	1	noBlindfold	clockwise	practice	Guided	1	-0.5	-0.5	7.797791	-0.52243	-1.44957	-1.30127	0.801583888860448	0.175295	0.559693	-2.782154
Trial1	1	1	noBlindfold	clockwise	practice	Guided	1	-0.5	-0.5	7.817795	-0.52242	-1.44959	-1.30134	0.80165355720087	0.172118	0.59778	-2.887196
Trial1	1	1	noBlindfold	clockwise	practice	Guided	1	-0.5	-0.5	7.837784	-0.52242	-1.4496	-1.30156	0.801873412331931	0.170515	0.618939	-3.156573
Trial1	1	1	noBlindfold	clockwise	practice	Guided	1	-0.5	-0.5	7.857788	-0.5224	-1.44962	-1.30167	0.801982960701107	0.186122	0.525839	-3.557717
Trial1	1	1	noBlindfold	clockwise	practice	Guided	1	-0.5	-0.5	7.877792	-0.52239	-1.44963	-1.30176	0.802072529848554	0.244998	0.432647	-3.730377
Trial1	1	1	noBlindfold	clockwise	practice	Guided	1	-0.5	-0.5	7.897797	-0.52237	-1.44965	-1.30184	0.8021519293562	0.324742	0.335208	-3.862426
Trial1	1	1	noBlindfold	clockwise	practice	Guided	1	-0.5	-0.5	7.917786	-0.52234	-1.44968	-1.30188	0.802191132603682	0.46824	0.36897	-3.914831
Trial1	1	1	noBlindfold	clockwise	practice	Guided	1	-0.5	-0.5	7.93779	-0.5223	-1.4497	-1.30191	0.802219929766584	0.4612	0.500045	-3.889054
Trial1	1	1	noBlindfold	clockwise	practice	Guided	1	-0.5	-0.5	7.957794	-0.52224	-1.44971	-1.30192	0.802228273261507	0.575133	0.542343	-3.918598
Trial1	1	1	noBlindfold	clockwise	practice	Guided	1	-0.5	-0.5	7.977798	-0.52219	-1.44971	-1.30193	0.802236898199833	0.567191	0.4534	-3.905069
Trial1	1	1	noBlindfold	clockwise	practice	Guided	1	-0.5	-0.5	7.997787	-0.52212	-1.44973	-1.30193	0.802234965708354	0.575538	0.419424	-3.850928
Trial1	1	1	noBlindfold	clockwise	practice	Guided	1	-0.5	-0.5	8.017792	-0.52201	-1.44975	-1.30191	0.802211919768236	0.596932	0.423542	-3.801926
Trial1	1	1	noBlindfold	clockwise	practice	Guided	1	-0.5	-0.5	8.037796	-0.52185	-1.44977	-1.30181	0.802107686113958	0.594793	0.381113	-3.709106
Trial1	1	1	noBlindfold	clockwise	practice	Guided	1	-0.5	-0.5	8.057785	-0.52114	-1.44981	-1.30174	0.802018588224868	0.854329	0.334364	-3.46813
Trial1	1	1	noBlindfold	clockwise	practice	Guided	1	-0.5	-0.5	8.077789	-0.52039	-1.44982	-1.30168	0.801939347482186	0.796517	0.363889	-3.33176
Trial1	1	1	noBlindfold	clockwise	practice	Guided	1	-0.5	-0.5	8.097794	-0.51938	-1.44982	-1.30164	0.801874260308558	0.841104	0.397639	-3.275853
Trial1	1	1	noBlindfold	clockwise	practice	Guided	1	-0.5	-0.5	8.117798	-0.51801	-1.44981	-1.30163	0.801832307918462	0.815948	0.34252	-3.261239
Trial1	1	1	noBlindfold	clockwise	practice	Guided	1	-0.5	-0.5	8.137787	-0.51629	-1.44982	-1.30159	0.801755591693437	0.770273	0.304337	-3.224065
Trial1	1	1	noBlindfold	clockwise	practice	Guided	1	-0.5	-0.5	8.157791	-0.51203	-1.44985	-1.30157	0.80166020706663	0.734226	0.329562	-3.128324
Trial1	1	1	noBlindfold	clockwise	practice	Guided	1	-0.5	-0.5	8.177795	-0.50955	-1.44985	-1.30151	0.801566988162131	0.73488	0.270235	-2.942794
Trial1	1	1	noBlindfold	clockwise	practice	Guided	1	-0.5	-0.5	8.197784	-0.50674	-1.44984	-1.30148	0.801508274750189	0.730395	0.380165	-2.958964
Trial1	1	1	noBlindfold	clockwise	practice	Guided	1	-0.5	-0.5	8.217789	-0.50377	-1.44982	-1.30146	0.801468894496542	0.727763	0.38006	-2.949974
Trial1	1	1	noBlindfold	clockwise	practice	Guided	1	-0.5	-0.5	8.237793	-0.50059	-1.44982	-1.30143	0.801430204103551	0.636509	0.320726	-2.867528
Trial1	1	1	noBlindfold	clockwise	practice	Guided	1	-0.5	-0.5	8.257797	-0.49365	-1.44985	-1.30141	0.801435235912202	0.362057	0.303627	-2.810228
Trial1	1	1	noBlindfold	clockwise	practice	Guided	1	-0.5	-0.5	8.277786	-0.49033	-1.44985	-1.30139	0.801448272079126	0.254236	0.240075	-2.773239
Trial1	1	1	noBlindfold	clockwise	practice	Guided	1	-0.5	-0.5	8.297791	-0.48718	-1.44987	-1.30137	0.801472443176085	0.182892	0.248471	-2.721972
Trial1	1	1	noBlindfold	clockwise	practice	Guided	1	-0.5	-0.5	8.317795	-0.48427	-1.44989	-1.30135	0.801504367563959	0.058264	0.180706	-2.659724
Trial1	1	1	noBlindfold	clockwise	practice	Guided	1	-0.5	-0.5	8.337784	-0.48165	-1.44992	-1.30132	0.801530153438813	0.048625	0.074879	-2.691749
Trial1	1	1	noBlindfold	clockwise	practice	Guided	1	-0.5	-0.5	8.357788	-0.47723	-1.45002	-1.30133	0.801653532481797	-0.041749	-0.094383	-2.654509
Trial1	1	1	noBlindfold	clockwise	practice	Guided	1	-0.5	-0.5	8.377792	-0.47558	-1.45006	-1.30135	0.801721994239653	-0.200696	-0.136666	-2.71735
Trial1	1	1	noBlindfold	clockwise	practice	Guided	1	-0.5	-0.5	8.397797	-0.47454	-1.45008	-1.30136	0.801764353932109	-0.320175	-0.153548	-2.709557
Trial1	1	1	noBlindfold	clockwise	practice	Guided	1	-0.5	-0.5	8.417786	-0.47409	-1.45008	-1.30134	0.801758752647393	-0.449874	-0.17889	-2.650605
Trial1	1	1	noBlindfold	clockwise	practice	Guided	1	-0.5	-0.5	8.43779	-0.47414	-1.45009	-1.30128	0.801697207043193	-0.628568	-0.238076	-2.588449
Trial1	1	1	noBlindfold	clockwise	practice	Guided	1	-0.5	-0.5	8.457794	-0.47509	-1.45013	-1.30125	0.801637100053104	-0.960274	-0.314092	-2.512824
Trial1	1	1	noBlindfold	clockwise	practice	Guided	1	-0.5	-0.5	8.477798	-0.47637	-1.45014	-1.30121	0.801558309213619	-1.125324	-0.305551	-2.404367
Trial1	1	1	noBlindfold	clockwise	practice	Guided	1	-0.5	-0.5	8.497787	-0.47829	-1.45014	-1.30119	0.801483985763906	-1.098098	-0.26739	-2.384791
Trial1	1	1	noBlindfold	clockwise	practice	Guided	1	-0.5	-0.5	8.517792	-0.4808	-1.45013	-1.30118	0.801410032643476	-1.110626	-0.360415	-2.358365
Trial1	1	1	noBlindfold	clockwise	practice	Guided	1	-0.5	-0.5	8.537796	-0.48417	-1.45016	-1.30109	0.801246391956028	-1.218027	-0.389931	-2.255848
Trial1	1	1	noBlindfold	clockwise	practice	Guided	1	-0.5	-0.5	8.557785	-0.49308	-1.4502	-1.30103	0.801059929829208	-1.391371	-0.37701	-2.030411
Trial1	1	1	noBlindfold	clockwise	practice	Guided	1	-0.5	-0.5	8.577789	-0.49892	-1.45018	-1.30099	0.800990713533057	-1.406435	-0.283821	-1.965233
Trial1	1	1	noBlindfold	clockwise	practice	Guided	1	-0.5	-0.5	8.597794	-0.50527	-1.45015	-1.30101	0.801027229435754	-1.317433	-0.216043	-2.071369
Trial1	1	1	noBlindfold	clockwise	practice	Guided	1	-0.5	-0.5	8.617798	-0.51262	-1.45013	-1.30108	0.801179387928546	-1.160245	-0.402169	-2.216012
Trial1	1	1	noBlindfold	clockwise	practice	Guided	1	-0.5	-0.5	8.637787	-0.52087	-1.45019	-1.30107	0.80134178902281	-1.071984	-0.56716	-2.254862
Trial1	1	1	noBlindfold	clockwise	practice	Guided	1	-0.5	-0.5	8.657791	-0.53866	-1.45031	-1.301	0.801932411918963	-1.163337	-0.516379	-2.026929
Trial1	1	1	noBlindfold	clockwise	practice	Guided	1	-0.5	-0.5	8.677795	-0.54858	-1.45027	-1.30088	0.802351991522698	-1.25083	-0.448563	-1.718006
Trial1	1	1	noBlindfold	clockwise	practice	Guided	1	-0.5	-0.5	8.697784	-0.55889	-1.45022	-1.30073	0.802892612518918	-1.198342	-0.258037	-1.419112
Trial1	1	1	noBlindfold	clockwise	practice	Guided	1	-0.5	-0.5	8.717789	-0.56987	-1.45013	-1.30061	0.803653092530521	-1.033265	-0.139494	-1.219742
Trial1	1	1	noBlindfold	clockwise	practice	Guided	1	-0.5	-0.5	8.737793	-0.58146	-1.45007	-1.30045	0.804584291256317	-0.845416	-0.088686	-1.077348
Trial1	1	1	noBlindfold	clockwise	practice	Guided	1	-0.5	-0.5	8.757797	-0.60622	-1.45006	-1.30041	0.807427340159549	-0.617901	-0.080155	-0.819812
Trial1	1	1	noBlindfold	clockwise	practice	Guided	1	-0.5	-0.5	8.777786	-0.61874	-1.45006	-1.30036	0.809120047508708	-0.4771	-0.194379	-0.670657
Trial1	1	1	noBlindfold	clockwise	practice	Guided	1	-0.5	-0.5	8.797791	-0.6313599	-1.45007	-1.3003	0.811009073091694	-0.443907	-0.067382	-0.584297
Trial1	1	1	noBlindfold	clockwise	practice	Guided	1	-0.5	-0.5	8.817795	-0.64481	-1.45004	-1.30021	0.813207210698462	-0.327726	0.029952	-0.420963
Trial1	1	1	noBlindfold	clockwise	practice	Guided	1	-0.5	-0.5	8.837784	-0.65748	-1.44997	-1.29995	0.815303599375434	-0.174946	0.059558	-0.155827
Trial1	1	1	noBlindfold	clockwise	practice	Guided	1	-0.5	-0.5	8.857788	-0.68242	-1.44989	-1.29987	0.820407887331808	-0.0032081	0.283728	0.204045
Trial1	1	1	noBlindfold	clockwise	practice	Guided	1	-0.5	-0.5	8.877792	-0.69443	-1.44985	-1.29987	0.823161625699436	0.173013	0.368276	0.241485
Trial1	1	1	noBlindfold	clockwise	practice	Guided	1	-0.5	-0.5	8.897797	-0.7063	-1.44983	-1.29978	0.825958694257944	0.2641	0.355485	0.464963
Trial1	1	1	noBlindfold	clockwise	practice	Guided	1	-0.5	-0.5	8.917786	-0.7169	-1.44981	-1.29975	0.828640942748417	0.414965	0.431544	0.49198
Trial1	1	1	noBlindfold	clockwise	practice	Guided	1	-0.5	-0.5	8.93779	-0.72743	-1.44978	-1.29962	0.831334110908456	0.511105	0.410257	0.642218
Trial1	1	1	noBlindfold	clockwise	practice	Guided	1	-0.5	-0.5	8.957794	-0.74577	-1.44969	-1.29956	0.836480254860531	0.655084	0.791057	0.896559
Trial1	1	1	noBlindfold	clockwise	practice	Guided	1	-0.5	-0.5	8.977783	-0.75295	-1.44962	-1.29948	0.838541655614217	0.688757	0.807984	1.040323
Trial1	1	1	noBlindfold	clockwise	practice	Guided	1	-0.5	-0.5	8.997787	-0.75952	-1.44958	-1.29941	0.840480191560078	0.62652	0.968793	1.206769
Trial1	1	1	noBlindfold	clockwise	practice	Guided	1	-0.5	-0.5	9.017792	-0.76487	-1.44951	-1.29934	0.842081089690609	0.586953	1.108442	1.333009
Trial1	1	1	noBlindfold	clockwise	practice	Guided	1	-0.5	-0.5	9.037796	-0.7692	-1.44945	-1.29914	0.843263515500126	0.551261	1.184615	1.58147
Trial1	1	1	noBlindfold	clockwise	practice	Guided	1	-0.5	-0.5	9.057785	-0.77487	-1.44932	-1.29905	0.845005541503656	0.518778	1.557013	1.897187
Trial1	1	1	noBlindfold	clockwise	practice	Guided	1	-0.5	-0.5	9.077789	-0.7761	-1.44924	-1.299	0.845359143162745	0.496564	1.679735	2.106469
Trial1	1	1	noBlindfold	clockwise	practice	Guided	1	-0.5	-0.5	9.097794	-0.77634	-1.44919	-1.29898	0.845418734427852	0.429438	1.793994	2.274117
Trial1	1	1	noBlindfold	clockwise	practice	Guided	1	-0.5	-0.5	9.117798	-0.77632	-1.44917	-1.29892	0.845355539127589	0.554743	1.904021	2.484621
Trial1	1	1	noBlindfold	clockwise	practice	Guided	1	-0.5	-0.5	9.137787	-0.77626	-1.44913	-1.29875	0.845175245651769	0.64769	1.899789	2.643664
Trial1	1	1	noBlindfold	clockwise	practice	Guided	1	-0.5	-0.5	9.157791	-0.77587	-1.44907	-1.29868	0.84498172779262	0.872463	1.887093	2.780208
Trial1	1	1	noBlindfold	clockwise	practice	Guided	1	-0.5	-0.5	9.177795	-0.77551	-1.44907	-1.29862	0.844807462495918	0.817605	1.836312	2.853641
Trial1	1	1	noBlindfold	clockwise	practice	Guided	1	-0.5	-0.5	9.197784	-0.77515	-1.44907	-1.29858	0.844652366410864	0.655031	1.912484	2.883653
Trial1	1	1	noBlindfold	clockwise	practice	Guided	1	-0.5	-0.5	9.217789	-0.77487	-1.44905	-1.29856	0.844542252268234	0.491543	1.992888	3.032022
Trial1	1	1	noBlindfold	clockwise	practice	Guided	1	-0.5	-0.5	9.237793	-0.77482	-1.44903	-1.29852	0.844488103440764	0.397712	2.124074	3.202518
Trial1	1	1	noBlindfold	clockwise	practice	Guided	1	-0.5	-0.5	9.257797	-0.7748001	-1.44902	-1.2985	0.844462800629513	0.615732	2.047902	3.360939
Trial1	1	1	noBlindfold	clockwise	practice	Guided	1	-0.5	-0.5	9.277786	-0.77477	-1.44902	-1.29847	0.84442461948357	0.789115	2.04367	3.435412
Trial1	1	1	noBlindfold	clockwise	practice	Guided	1	-0.5	-0.5	9.297791	-0.77472	-1.44901	-1.29844	0.844379942069617	0.748682	2.09022	3.393257
Trial1	1	1	noBlindfold	clockwise	practice	Guided	1	-0.5	-0.5	9.317795	-0.7746601	-1.44899	-1.29843	0.844350966190507	0.71048	2.179088	3.371983
Trial1	1	1	noBlindfold	clockwise	practice	Guided	1	-0.5	-0.5	9.337784	-0.77464	-1.44898	-1.2984	0.844316137975953	0.6166	2.153697	3.39623
Trial1	1	1	noBlindfold	clockwise	practice	Guided	1	-0.5	-0.5	9.357788	-0.77461	-1.44897	-1.29838	0.844287447933629	0.550589	2.196015	3.595957
Trial1	1	1	noBlindfold	clockwise	practice	Guided	1	-0.5	-0.5	9.377792	-0.77459	-1.44896	-1.29831	0.844214782391173	0.646667	2.34836	3.826487
Trial1	1	1	noBlindfold	clockwise	practice	Guided	1	-0.5	-0.5	9.397797	-0.77454	-1.44892	-1.29818	0.844075644011587	0.76489	2.543022	4.139135
Trial1	1	1	noBlindfold	clockwise	practice	Guided	1	-0.5	-0.5	9.417786	-0.77442	-1.44885	-1.298	0.843866382516196	0.899376	2.648817	4.437388
Trial1	1	1	noBlindfold	clockwise	practice	Guided	1	-0.5	-0.5	9.43779	-0.77423	-1.44876	-1.29764	0.843464166572268	0.9342	2.780003	4.809607
Trial1	1	1	noBlindfold	clockwise	practice	Guided	1	-0.5	-0.5	9.457794	-0.7738	-1.44863	-1.29748	0.843173041763139	1.067666	3.093156	5.564145
Trial1	1	1	noBlindfold	clockwise	practice	Guided	1	-0.5	-0.5	9.477783	-0.7736	-1.44855	-1.29734	0.84297561785976	1.066986	3.22011	5.813428
Trial1	1	1	noBlindfold	clockwise	practice	Guided	1	-0.5	-0.5	9.497787	-0.77342	-1.44849	-1.29722	0.842803791602065	1.093413	3.321674	6.106282
Trial1	1	1	noBlindfold	clockwise	practice	Guided	1	-0.5	-0.5	9.517792	-0.77328	-1.44844	-1.29712	0.842663749022296	1.243285	3.393614	6.339564
Trial1	1	1	noBlindfold	clockwise	practice	Guided	1	-0.5	-0.5	9.537796	-0.77316	-1.44841	-1.29694	0.842454562208691	1.252036	3.393614	6.465353
Trial1	1	1	noBlindfold	clockwise	practice	Guided	1	-0.5	-0.5	9.557785	-0.77293	-1.44836	-1.29685	0.842294881567405	1.47409	3.545959	6.872597
Trial1	1	1	noBlindfold	clockwise	practice	Guided	1	-0.5	-0.5	9.577789	-0.7728	-1.44834	-1.29676	0.842167597114621	1.377091	3.537495	7.01384
Trial1	1	1	noBlindfold	clockwise	practice	Guided	1	-0.5	-0.5	9.597794	-0.77267	-1.44831	-1.29663	0.842002559180986	1.510723	3.622131	7.261522
Trial1	1	1	noBlindfold	clockwise	practice	Guided	1	-0.5	-0.5	9.617798	-0.77248	-1.44826	-1.2965	0.841818005708005	1.583166	3.78294	7.566398
Trial1	1	1	noBlindfold	clockwise	practice	Guided	1	-0.5	-0.5	9.637787	-0.77223	-1.4482	-1.29628	0.841529006777432	1.646587	3.837953	7.703304
Trial1	1	1	noBlindfold	clockwise	practice	Guided	1	-0.5	-0.5	9.657791	-0.77161	-1.44811	-1.29624	0.841290732756379	1.764975	3.846417	7.728837
Trial1	1	1	noBlindfold	clockwise	practice	Guided	1	-0.5	-0.5	9.677795	-0.77123	-1.4481	-1.29623	0.841158635577842	1.827421	3.753317	7.561776
Trial1	1	1	noBlindfold	clockwise	practice	Guided	1	-0.5	-0.5	9.697784	-0.77078	-1.44812	-1.29624	0.841023117332898	1.86238	3.672913	7.473665
Trial1	1	1	noBlindfold	clockwise	practice	Guided	1	-0.5	-0.5	9.717789	-0.77021	-1.44814	-1.29623	0.840830307454608	1.846761	3.685608	7.497968
Trial1	1	1	noBlindfold	clockwise	practice	Guided	1	-0.5	-0.5	9.737793	-0.76954	-1.44814	-1.29616	0.840549062130322	1.812903	3.78294	7.649421
Trial1	1	1	noBlindfold	clockwise	practice	Guided	1	-0.5	-0.5	9.757797	-0.76791	-1.44808	-1.29613	0.83999919911635	1.885955	3.884503	7.767218
Trial1	1	1	noBlindfold	clockwise	practice	Guided	1	-0.5	-0.5	9.777786	-0.76695	-1.44806	-1.29609	0.839655648155875	2.010619	3.931053	7.813343
Trial1	1	1	noBlindfold	clockwise	practice	Guided	1	-0.5	-0.5	9.797791	-0.7659	-1.44804	-1.29603	0.83926554215827	2.077985	4.002993	7.954236
Trial1	1	1	noBlindfold	clockwise	practice	Guided	1	-0.5	-0.5	9.817795	-0.76455	-1.448	-1.29594	0.838753269395561	2.110803	4.087629	8.19596
Trial1	1	1	noBlindfold	clockwise	practice	Guided	1	-0.5	-0.5	9.837784	-0.76302	-1.44796	-1.29571	0.838053728363698	2.109709	4.239974	8.415937
Trial1	1	1	noBlindfold	clockwise	practice	Guided	1	-0.5	-0.5	9.857788	-0.75941	-1.44782	-1.29562	0.836842187766885	2.133273	4.557359	8.853224
Trial1	1	1	noBlindfold	clockwise	practice	Guided	1	-0.5	-0.5	9.877792	-0.75754	-1.44775	-1.29554	0.836188308309597	2.070208	4.608141	8.957236
Trial1	1	1	noBlindfold	clockwise	practice	Guided	1	-0.5	-0.5	9.897797	-0.7557	-1.44771	-1.29549	0.835575770484275	2.102208	4.6293	9.072435
Trial1	1	1	noBlindfold	clockwise	practice	Guided	1	-0.5	-0.5	9.917786	-0.75386	-1.44769	-1.29547	0.834995459736565	2.089019	4.641995	9.095179
Trial1	1	1	noBlindfold	clockwise	practice	Guided	1	-0.5	-0.5	9.93779	-0.75214	-1.44768	-1.29549	0.834493232170574	2.074802	4.692777	9.109597
Trial1	1	1	noBlindfold	clockwise	practice	Guided	1	-0.5	-0.5	9.957794	-0.74874	-1.44768	-1.29553	0.833510453480461	2.171318	4.595445	8.9144
Trial1	1	1	noBlindfold	clockwise	practice	Guided	1	-0.5	-0.5	9.977783	-0.74693	-1.44771	-1.29558	0.833019699708308	2.2026	4.498114	8.805957
Trial1	1	1	noBlindfold	clockwise	practice	Guided	1	-0.5	-0.5	9.997787	-0.74506	-1.44774	-1.29564	0.832524704699146	2.177821	4.455796	8.673721
Trial1	1	1	noBlindfold	clockwise	practice	Guided	1	-0.5	-0.5	10.01779	-0.74301	-1.44776	-1.29571	0.831990621842878	2.099415	4.430405	8.546465
Trial1	1	1	noBlindfold	clockwise	practice	Guided	1	-0.5	-0.5	10.0378	-0.74096	-1.44778	-1.29576	0.831441860226063	2.051754	4.383855	8.450863
Trial1	1	1	noBlindfold	clockwise	practice	Guided	1	-0.5	-0.5	10.05779	-0.73678	-1.4478	-1.29575	0.830230623539882	2.122749	4.46426	8.537214
Trial1	1	1	noBlindfold	clockwise	practice	Guided	1	-0.5	-0.5	10.07779	-0.73452	-1.44778	-1.29575	0.829588895959163	2.130268	4.421942	8.549503
Trial1	1	1	noBlindfold	clockwise	practice	Guided	1	-0.5	-0.5	10.09779	-0.7321301	-1.44779	-1.29582	0.828983612200803	2.190127	4.358465	8.328618
Trial1	1	1	noBlindfold	clockwise	practice	Guided	1	-0.5	-0.5	10.1178	-0.72963	-1.44782	-1.29595	0.82841187483444	2.186013	4.261133	8.050934
Trial1	1	1	noBlindfold	clockwise	practice	Guided	1	-0.5	-0.5	10.13779	-0.72696	-1.44786	-1.29626	0.827974045137517	2.103707	4.163802	7.658649
Trial1	1	1	noBlindfold	clockwise	practice	Guided	1	-0.5	-0.5	10.15779	-0.72106	-1.44797	-1.29637	0.826482146015481	1.873205	3.94798	7.184688
Trial1	1	1	noBlindfold	clockwise	practice	Guided	1	-0.5	-0.5	10.1778	-0.71802	-1.44801	-1.29647	0.825770693479956	1.772772	3.867576	7.030336
Trial1	1	1	noBlindfold	clockwise	practice	Guided	1	-0.5	-0.5	10.19778	-0.71489	-1.44805	-1.29656	0.825036741746005	1.794431	3.816794	6.826086
Trial1	1	1	noBlindfold	clockwise	practice	Guided	1	-0.5	-0.5	10.21779	-0.71189	-1.44808	-1.29666	0.824356982642285	1.828854	3.787172	6.658593
Trial1	1	1	noBlindfold	clockwise	practice	Guided	1	-0.5	-0.5	10.23779	-0.70857	-1.4481	-1.29684	0.823684014786348	1.818739	3.753317	6.495553
Trial1	1	1	noBlindfold	clockwise	practice	Guided	1	-0.5	-0.5	10.2578	-0.7016801	-1.44815	-1.29692	0.822044057273173	1.754366	3.64329	6.123095
Trial1	1	1	noBlindfold	clockwise	practice	Guided	1	-0.5	-0.5	10.27779	-0.69795	-1.44817	-1.29699	0.821204800101892	1.58318	3.655986	6.004673
Trial1	1	1	noBlindfold	clockwise	practice	Guided	1	-0.5	-0.5	10.29779	-0.69434	-1.44819	-1.29705	0.820400349363873	1.465672	3.588277	5.835403
Trial1	1	1	noBlindfold	clockwise	practice	Guided	1	-0.5	-0.5	10.31779	-0.69086	-1.4482	-1.29715	0.81968012657025	1.322685	3.529032	5.67642
Trial1	1	1	noBlindfold	clockwise	practice	Guided	1	-0.5	-0.5	10.33778	-0.6875	-1.44823	-1.29742	0.819167227168289	1.193654	3.465555	5.427416
Trial1	1	1	noBlindfold	clockwise	practice	Guided	1	-0.5	-0.5	10.35779	-0.68181	-1.44831	-1.29758	0.818039574987044	0.973912	3.245501	4.748264
Trial1	1	1	noBlindfold	clockwise	practice	Guided	1	-0.5	-0.5	10.37779	-0.67957	-1.44838	-1.29777	0.817730016909423	0.788038	3.097388	4.403023
Trial1	1	1	noBlindfold	clockwise	practice	Guided	1	-0.5	-0.5	10.3978	-0.67778	-1.44844	-1.29797	0.817533937836675	0.658627	2.98313	3.938518
Trial1	1	1	noBlindfold	clockwise	practice	Guided	1	-0.5	-0.5	10.41779	-0.67647	-1.4485	-1.29821	0.817484507016856	0.538101	2.864639	3.371895
Trial1	1	1	noBlindfold	clockwise	practice	Guided	1	-0.5	-0.5	10.43779	-0.67566	-1.44855	-1.2986	0.817690854883538	0.414363	2.716526	2.821511
Trial1	1	1	noBlindfold	clockwise	practice	Guided	1	-0.5	-0.5	10.45779	-0.67537	-1.44863	-1.29885	0.817872892111153	-0.01625	2.593804	1.546342
Trial1	1	1	noBlindfold	clockwise	practice	Guided	1	-0.5	-0.5	10.47778	-0.67538	-1.44864	-1.29914	0.818158201983153	-0.321515	2.500704	1.001014
Trial1	1	1	noBlindfold	clockwise	practice	Guided	1	-0.5	-0.5	10.49779	-0.6755	-1.4487	-1.29944	0.818476894852759	-0.752924	2.4203	0.572164
Trial1	1	1	noBlindfold	clockwise	practice	Guided	1	-0.5	-0.5	10.51779	-0.67589	-1.44875	-1.29983	0.818941539949269	-1.156366	2.496473	-0.0013907
Trial1	1	1	noBlindfold	clockwise	practice	Guided	1	-0.5	-0.5	10.5378	-0.67679	-1.44875	-1.30064	0.819926272612162	-1.247171	2.432996	-0.638753
Trial1	1	1	noBlindfold	clockwise	practice	Guided	1	-0.5	-0.5	10.55779	-0.67996	-1.44885	-1.30103	0.820996181914122	-0.862188	2.09022	-2.259635
Trial1	1	1	noBlindfold	clockwise	practice	Guided	1	-0.5	-0.5	10.57779	-0.68183	-1.44896	-1.30138	0.821749304559421	-0.732005	1.747444	-2.963463
Trial1	1	1	noBlindfold	clockwise	practice	Guided	1	-0.5	-0.5	10.59779	-0.68363	-1.44908	-1.30167	0.822432309232231	-0.822513	1.688199	-3.444193
Trial1	1	1	noBlindfold	clockwise	practice	Guided	1	-0.5	-0.5	10.6178	-0.68546	-1.44915	-1.30192	0.8230862570683	-0.998729	1.747444	-3.883096
Trial1	1	1	noBlindfold	clockwise	practice	Guided	1	-0.5	-0.5	10.63779	-0.68748	-1.44913	-1.30242	0.824030720834287	-1.187329	1.895557	-4.354489
Trial1	1	1	noBlindfold	clockwise	practice	Guided	1	-0.5	-0.5	10.65779	-0.69222	-1.44903	-1.30265	0.825345699006265	-1.532659	1.92518	-5.418094
Trial1	1	1	noBlindfold	clockwise	practice	Guided	1	-0.5	-0.5	10.6778	-0.69521	-1.44905	-1.3028	0.826193013047551	-1.537005	1.755908	-5.674639
Trial1	1	1	noBlindfold	clockwise	practice	Guided	1	-0.5	-0.5	10.69778	-0.69838	-1.4491	-1.30291	0.82705443725151	-1.428298	1.73898	-5.819639
Trial1	1	1	noBlindfold	clockwise	practice	Guided	1	-0.5	-0.5	10.71779	-0.70195	-1.44913	-1.30298	0.827985971666536	-1.347809	1.688199	-5.969212
Trial1	1	1	noBlindfold	clockwise	practice	Guided	1	-0.5	-0.5	10.73779	-0.70585	-1.44916	-1.3031	0.829062011180827	-1.252364	1.650113	-6.017246
Trial1	1	1	noBlindfold	clockwise	practice	Guided	1	-0.5	-0.5	10.7578	-0.71375	-1.44922	-1.30319	0.831145732853554	-1.097499	1.442754	-6.424185
Trial1	1	1	noBlindfold	clockwise	practice	Guided	1	-0.5	-0.5	10.77779	-0.71786	-1.44928	-1.30326	0.832279845548921	-1.039888	1.294641	-6.530897
Trial1	1	1	noBlindfold	clockwise	practice	Guided	1	-0.5	-0.5	10.79779	-0.7218	-1.44934	-1.3033	0.833358259420634	-0.984772	1.248092	-6.616334
Trial1	1	1	noBlindfold	clockwise	practice	Guided	1	-0.5	-0.5	10.81779	-0.72576	-1.44938	-1.30331	0.834430580351618	-0.899245	1.133833	-6.620458
Trial1	1	1	noBlindfold	clockwise	practice	Guided	1	-0.5	-0.5	10.83778	-0.72948	-1.44943	-1.30326	0.835396823217253	-0.84356	1.116906	-6.566818
Trial1	1	1	noBlindfold	clockwise	practice	Guided	1	-0.5	-0.5	10.85779	-0.73654	-1.44947	-1.30323	0.837334758679272	-0.918236	0.998415	-6.491552
Trial1	1	1	noBlindfold	clockwise	practice	Guided	1	-0.5	-0.5	10.87779	-0.73988	-1.4495	-1.30316	0.83821745283161	-1.075958	0.854534	-6.298108
Trial1	1	1	noBlindfold	clockwise	practice	Guided	1	-0.5	-0.5	10.8978	-0.74339	-1.44954	-1.30305	0.83912339516309	-1.141672	0.871461	-6.08238
Trial1	1	1	noBlindfold	clockwise	practice	Guided	1	-0.5	-0.5	10.91779	-0.74698	-1.44955	-1.3029	0.840028367355891	-1.196572	0.930707	-5.757572
Trial1	1	1	noBlindfold	clockwise	practice	Guided	1	-0.5	-0.5	10.93779	-0.75082	-1.44953	-1.30257	0.840850310320765	-1.250069	1.028038	-5.422412
Trial1	1	1	noBlindfold	clockwise	practice	Guided	1	-0.5	-0.5	10.95779	-0.75972	-1.44947	-1.30242	0.84340521124708	-1.373957	1.023806	-4.830148
Trial1	1	1	noBlindfold	clockwise	practice	Guided	1	-0.5	-0.5	10.97778	-0.76476	-1.44949	-1.30229	0.844847353768821	-1.393584	0.93917	-4.557193
Trial1	1	1	noBlindfold	clockwise	practice	Guided	1	-0.5	-0.5	10.99779	-0.77033	-1.44952	-1.30216	0.846486259908124	-1.502827	0.909548	-4.329558
Trial1	1	1	noBlindfold	clockwise	practice	Guided	1	-0.5	-0.5	11.01779	-0.7767	-1.44953	-1.30203	0.84841910011363	-1.483767	0.956097	-4.030809
Trial1	1	1	noBlindfold	clockwise	practice	Guided	1	-0.5	-0.5	11.0378	-0.7837499	-1.44952	-1.30181	0.850537092304734	-1.48802	1.019574	-3.826627
Trial1	1	1	noBlindfold	clockwise	practice	Guided	1	-0.5	-0.5	11.05779	-0.79926	-1.4495	-1.30174	0.855770691747743	-1.328905	0.896852	-3.440375
Trial1	1	1	noBlindfold	clockwise	practice	Guided	1	-0.5	-0.5	11.07779	-0.80782	-1.44954	-1.30171	0.858773605475863	-1.260681	0.807984	-3.446252
Trial1	1	1	noBlindfold	clockwise	practice	Guided	1	-0.5	-0.5	11.09779	-0.81686	-1.44958	-1.30165	0.861999328198701	-1.260582	0.757203	-3.314788
Trial1	1	1	noBlindfold	clockwise	practice	Guided	1	-0.5	-0.5	11.1178	-0.82697	-1.44961	-1.30157	0.865692633192965	-1.249211	0.761435	-3.095099
Trial1	1	1	noBlindfold	clockwise	practice	Guided	1	-0.5	-0.5	11.13779	-0.83664	-1.44961	-1.30141	0.869243696875481	-1.036062	0.841839	-3.043825
Trial1	1	1	noBlindfold	clockwise	practice	Guided	1	-0.5	-0.5	11.15779	-0.8577501	-1.44959	-1.30135	0.87758015169534	-0.870345	0.850302	-2.729964
Trial1	1	1	noBlindfold	clockwise	practice	Guided	1	-0.5	-0.5	11.1778	-0.86846	-1.44958	-1.3013	0.881954844923407	-0.853003	0.850302	-2.587419
Trial1	1	1	noBlindfold	clockwise	practice	Guided	1	-0.5	-0.5	11.19778	-0.8793	-1.44958	-1.30128	0.886520254602914	-0.838649	0.799521	-2.622213
Trial1	1	1	noBlindfold	clockwise	practice	Guided	1	-0.5	-0.5	11.21779	-0.89059	-1.44961	-1.30124	0.891373122101242	-0.730774	0.731812	-2.439962
Trial1	1	1	noBlindfold	clockwise	practice	Guided	1	-0.5	-0.5	11.23779	-0.9016	-1.44962	-1.30123	0.896243377908115	-0.570642	0.824912	-2.492985
Trial1	1	1	noBlindfold	clockwise	practice	Guided	1	-0.5	-0.5	11.2578	-0.92325	-1.44959	-1.30124	0.906160065508448	-0.286308	0.769898	-2.456281
Trial1	1	1	noBlindfold	clockwise	practice	Guided	1	-0.5	-0.5	11.27779	-0.93396	-1.4496	-1.30126	0.911229322523169	-0.206801	0.752971	-2.542727
Trial1	1	1	noBlindfold	clockwise	practice	Guided	1	-0.5	-0.5	11.29779	-0.94392	-1.44962	-1.30126	0.916014497515681	-0.155746	0.706421	-2.502914
Trial1	1	1	noBlindfold	clockwise	practice	Guided	1	-0.5	-0.5	11.31779	-0.95346	-1.44963	-1.30125	0.920666869001209	-0.072946	0.77413	-2.543404
Trial1	1	1	noBlindfold	clockwise	practice	Guided	1	-0.5	-0.5	11.33778	-0.96279	-1.44963	-1.30122	0.925271948735333	-0.139645	0.786825	-2.444121
Trial1	1	1	noBlindfold	clockwise	practice	Guided	1	-0.5	-0.5	11.35779	-0.97969	-1.44959	-1.30122	0.933839437146739	-0.0073794	0.778362	-2.399158
Trial1	1	1	noBlindfold	clockwise	practice	Guided	1	-0.5	-0.5	11.37779	-0.98741	-1.4496	-1.30123	0.937836950979652	0.097373	0.795289	-2.444998
Trial1	1	1	noBlindfold	clockwise	practice	Guided	1	-0.5	-0.5	11.3978	-0.99428	-1.44961	-1.30123	0.941425689643383	0.151336	0.761435	-2.427319
Trial1	1	1	noBlindfold	clockwise	practice	Guided	1	-0.5	-0.5	11.41779	-1.00049	-1.44961	-1.30122	0.944692422859365	0.127433	0.850302	-2.488025
Trial1	1	1	noBlindfold	clockwise	practice	Guided	1	-0.5	-0.5	11.43779	-1.00622	-1.4496	-1.30107	0.947613727198915	0.085318	0.786825	-2.25786
Trial1	1	1	noBlindfold	clockwise	practice	Guided	1	-0.5	-0.5	11.45779	-1.01552	-1.44958	-1.30101	0.952563748860176	0.069077	0.909548	-1.990342
Trial1	1	1	noBlindfold	clockwise	practice	Guided	1	-0.5	-0.5	11.47778	-1.01935	-1.44956	-1.30097	0.954608580236664	0.0099973	0.905316	-1.929979
Trial1	1	1	noBlindfold	clockwise	practice	Guided	1	-0.5	-0.5	11.49779	-1.02278	-1.44955	-1.30091	0.956428676735412	-0.028065	0.850302	-1.828576
Trial1	1	1	noBlindfold	clockwise	practice	Guided	1	-0.5	-0.5	11.51779	-1.02569	-1.44956	-1.30086	0.95798055772159	-0.125525	0.888389	-1.699074
Trial1	1	1	noBlindfold	clockwise	practice	Guided	1	-0.5	-0.5	11.5378	-1.02823	-1.44955	-1.30075	0.95928477581913	-0.111489	0.896852	-1.595054
Trial1	1	1	noBlindfold	clockwise	practice	Guided	1	-0.5	-0.5	11.55779	-1.0324	-1.44958	-1.3007	0.961545725146323	-0.08358	0.807984	-1.391216
Trial1	1	1	noBlindfold	clockwise	practice	Guided	1	-0.5	-0.5	11.57779	-1.03403	-1.44961	-1.30066	0.962416047251875	-0.154976	0.795289	-1.321724
Trial1	1	1	noBlindfold	clockwise	practice	Guided	1	-0.5	-0.5	11.59779	-1.03547	-1.44961	-1.30064	0.963199106700315	-0.145511	0.748739	-1.284895
Trial1	1	1	noBlindfold	clockwise	practice	Guided	1	-0.5	-0.5	11.6178	-1.0367	-1.44962	-1.30061	0.963858588161082	-0.144481	0.731812	-1.212929
Trial1	1	1	noBlindfold	clockwise	practice	Guided	1	-0.5	-0.5	11.63779	-1.0377	-1.44964	-1.30055	0.964365920269572	-0.121974	0.689494	-1.14826
Trial1	1	1	noBlindfold	clockwise	practice	Guided	1	-0.5	-0.5	11.65779	-1.03914	-1.44966	-1.30054	0.965161213865346	-0.048103	0.621785	-1.069709
Trial1	1	1	noBlindfold	clockwise	practice	Guided	1	-0.5	-0.5	11.6778	-1.03952	-1.44969	-1.30054	0.965373555601181	0.001113	0.549845	-1.10219
Trial1	1	1	noBlindfold	clockwise	practice	Guided	1	-0.5	-0.5	11.69778	-1.03965	-1.44971	-1.30054	0.965446180364086	0.019858	0.503291	-1.096382
Trial1	1	1	noBlindfold	clockwise	practice	Guided	1	-0.5	-0.5	11.71779	-1.03965	-1.44971	-1.30054	0.965446180364086	0.06478	0.48207	-1.064609
Trial1	1	1	noBlindfold	clockwise	practice	Guided	1	-0.5	-0.5	11.73779	-1.03964	-1.44972	-1.30054	0.965440583165721	0.16959	0.473488	-1.054107
Trial1	1	1	noBlindfold	clockwise	practice	Guided	1	-0.5	-0.5	11.7578	-1.03958	-1.44975	-1.30054	0.965407068103006	0.378484	0.363232	-1.100879
Trial1	1	1	noBlindfold	clockwise	practice	Guided	1	-0.5	-0.5	11.77779	-1.03936	-1.44979	-1.30055	0.965292461633206	0.482444	0.354671	-1.128432
Trial1	1	1	noBlindfold	clockwise	practice	Guided	1	-0.5	-0.5	11.79779	-1.03896	-1.44983	-1.30055	0.96506898038485	0.453734	0.274184	-1.077664
Trial1	1	1	noBlindfold	clockwise	practice	Guided	1	-0.5	-0.5	11.81779	-1.03834	-1.44985	-1.30052	0.964698001375535	0.403888	0.295265	-1.049313
Trial1	1	1	noBlindfold	clockwise	practice	Guided	1	-0.5	-0.5	11.83778	-1.03753	-1.44986	-1.3004	0.964146582266128	0.238727	0.34173	-0.9154
Trial1	1	1	noBlindfold	clockwise	practice	Guided	1	-0.5	-0.5	11.85779	-1.03603	-1.44978	-1.30035	0.963269502694341	0.164418	0.515047	-0.692382
Trial1	1	1	noBlindfold	clockwise	practice	Guided	1	-0.5	-0.5	11.87779	-1.03545	-1.44974	-1.30034	0.962938574356991	0.174403	0.519274	-0.67282
Trial1	1	1	noBlindfold	clockwise	practice	Guided	1	-0.5	-0.5	11.8978	-1.03492	-1.44974	-1.30033	0.962635735605989	0.313304	0.413407	-0.675559
Trial1	1	1	noBlindfold	clockwise	practice	Guided	1	-0.5	-0.5	11.91779	-1.03433	-1.44978	-1.30033	0.962308026309619	0.348495	0.286358	-0.668454
Trial1	1	1	noBlindfold	clockwise	practice	Guided	1	-0.5	-0.5	11.93779	-1.0336	-1.44985	-1.30021	0.961802980618589	0.240118	0.231275	-0.588745
Trial1	1	1	noBlindfold	clockwise	practice	Guided	1	-0.5	-0.5	11.95779	-1.03201	-1.44984	-1.30016	0.960880137697644	0.160339	0.476533	-0.330245
Trial1	1	1	noBlindfold	clockwise	practice	Guided	1	-0.5	-0.5	11.97778	-1.03127	-1.44978	-1.30012	0.960437421509176	0.110146	0.510315	-0.205185
Trial1	1	1	noBlindfold	clockwise	practice	Guided	1	-0.5	-0.5	11.99779	-1.03065	-1.44976	-1.30011	0.960086255600028	0.151838	0.455184	-0.227989
Trial1	1	1	noBlindfold	clockwise	practice	Guided	1	-0.5	-0.5	12.01779	-1.03004	-1.44977	-1.30011	0.95974924000902	0.23464	0.370432	-0.214179
Trial1	1	1	noBlindfold	clockwise	practice	Guided	1	-0.5	-0.5	12.0378	-1.02933	-1.4498	-1.30012	0.959365657009372	0.280407	0.328008	-0.271458
Trial1	1	1	noBlindfold	clockwise	practice	Guided	1	-0.5	-0.5	12.05779	-1.02756	-1.44984	-1.30011	0.958381825711262	0.233307	0.374374	-0.222212
Trial1	1	1	noBlindfold	clockwise	practice	Guided	1	-0.5	-0.5	12.07779	-1.02652	-1.44982	-1.30008	0.957784546822324	0.20388	0.403889	-0.175566
Trial1	1	1	noBlindfold	clockwise	practice	Guided	1	-0.5	-0.5	12.09779	-1.02549	-1.44981	-1.30004	0.957185353100509	0.194971	0.408013	-0.04702
Trial1	1	1	noBlindfold	clockwise	practice	Guided	1	-0.5	-0.5	12.1178	-1.0244	-1.4498	-1.30002	0.95657070512376	0.213132	0.357127	-0.058396
Trial1	1	1	noBlindfold	clockwise	practice	Guided	1	-0.5	-0.5	12.13779	-1.02321	-1.44982	-1.30002	0.955918884287241	0.203097	0.361259	-0.052335
Trial1	1	1	noBlindfold	clockwise	practice	Guided	1	-0.5	-0.5	12.15779	-1.02069	-1.44982	-1.30003	0.954550170870093	0.170411	0.390678	-0.0604
Trial1	1	1	noBlindfold	clockwise	practice	Guided	1	-0.5	-0.5	12.1778	-1.01938	-1.44981	-1.30002	0.953827927397232	0.122487	0.36518	-0.049412
Trial1	1	1	noBlindfold	clockwise	practice	Guided	1	-0.5	-0.5	12.19778	-1.01817	-1.44981	-1.3	0.953152701143312	0.128275	0.356619	-0.0077925
Trial1	1	1	noBlindfold	clockwise	practice	Guided	1	-0.5	-0.5	12.21779	-1.01688	-1.44981	-1.29999	0.952443632491854	0.133811	0.428445	-6.8575E-05
Trial1	1	1	noBlindfold	clockwise	practice	Guided	1	-0.5	-0.5	12.23779	-1.0157	-1.4498	-1.29997	0.951787015172852	0.055035	0.424098	0.015171
Trial1	1	1	noBlindfold	clockwise	practice	Guided	1	-0.5	-0.5	12.2578	-1.01373	-1.44978	-1.29997	0.950721101867434	-0.102477	0.440787	0.04555
Trial1	1	1	noBlindfold	clockwise	practice	Guided	1	-0.5	-0.5	12.27779	-1.01303	-1.44978	-1.29995	0.950326112672434	-0.134824	0.432202	0.071224
Trial1	1	1	noBlindfold	clockwise	practice	Guided	1	-0.5	-0.5	12.29779	-1.01257	-1.44979	-1.29993	0.950061084765069	-0.071133	0.385539	0.10898
Trial1	1	1	noBlindfold	clockwise	practice	Guided	1	-0.5	-0.5	12.31779	-1.01238	-1.4498	-1.29992	0.949950112082291	-0.119511	0.402353	0.213182
Trial1	1	1	noBlindfold	clockwise	practice	Guided	1	-0.5	-0.5	12.33778	-1.01237	-1.4498	-1.2999	0.949927846827677	-0.160303	0.376854	0.21802
Trial1	1	1	noBlindfold	clockwise	practice	Guided	1	-0.5	-0.5	12.35779	-1.01244	-1.4498	-1.29987	0.949940397373579	-0.24735	0.385102	0.294361
Trial1	1	1	noBlindfold	clockwise	practice	Guided	1	-0.5	-0.5	12.37779	-1.01256	-1.4498	-1.29982	0.949963004694553	-0.313898	0.406143	0.396808
Trial1	1	1	noBlindfold	clockwise	practice	Guided	1	-0.5	-0.5	12.3978	-1.01282	-1.4498	-1.29976	0.950052935718507	-0.413364	0.410265	0.520773
Trial1	1	1	noBlindfold	clockwise	practice	Guided	1	-0.5	-0.5	12.41779	-1.01331	-1.4498	-1.2997	0.950266992836515	-0.507566	0.418615	0.618588
Trial1	1	1	noBlindfold	clockwise	practice	Guided	1	-0.5	-0.5	12.43779	-1.01407	-1.44979	-1.29959	0.950585164255558	-0.594623	0.431193	0.702854
Trial1	1	1	noBlindfold	clockwise	practice	Guided	1	-0.5	-0.5	12.45779	-1.01652	-1.44979	-1.29953	0.951861965972357	-0.646758	0.384413	0.939391
Trial1	1	1	noBlindfold	clockwise	practice	Guided	1	-0.5	-0.5	12.47778	-1.01829	-1.44981	-1.29946	0.95276479521027	-0.7563	0.36315	1.086368
Trial1	1	1	noBlindfold	clockwise	practice	Guided	1	-0.5	-0.5	12.49779	-1.02039	-1.44982	-1.2994	0.953858633635892	-0.93442	0.341894	1.192152
Trial1	1	1	noBlindfold	clockwise	practice	Guided	1	-0.5	-0.5	12.51779	-1.02322	-1.44982	-1.29936	0.955371857829285	-1.012183	0.316404	1.275583
Trial1	1	1	noBlindfold	clockwise	practice	Guided	1	-0.5	-0.5	12.5378	-1.02662	-1.44985	-1.29937	0.957246477040316	-1.011331	0.202072	1.373572
Trial1	1	1	noBlindfold	clockwise	practice	Guided	1	-0.5	-0.5	12.55779	-1.03531	-1.44987	-1.29946	0.962129416787253	-0.897262	0.172313	0.964241
Trial1	1	1	noBlindfold	clockwise	practice	Guided	1	-0.5	-0.5	12.57779	-1.04065	-1.44993	-1.29946	0.965110677527312	-0.763546	-0.073138	1.141034
Trial1	1	1	noBlindfold	clockwise	practice	Guided	1	-0.5	-0.5	12.59779	-1.04629	-1.45003	-1.29948	0.968298098265372	-0.663064	-0.013881	1.021244
Trial1	1	1	noBlindfold	clockwise	practice	Guided	1	-0.5	-0.5	12.6178	-1.05248	-1.45003	-1.2995	0.971820128741524	-0.624568	-0.0054198	0.939978
Trial1	1	1	noBlindfold	clockwise	practice	Guided	1	-0.5	-0.5	12.63779	-1.05884	-1.45002	-1.29955	0.975490793615448	-0.596922	-0.09427	0.970558
Trial1	1	1	noBlindfold	clockwise	practice	Guided	1	-0.5	-0.5	12.65779	-1.07239	-1.45006	-1.29956	0.983324245729029	-0.43459	-0.212692	0.901312
Trial1	1	1	noBlindfold	clockwise	practice	Guided	1	-0.5	-0.5	12.6778	-1.07979	-1.4501	-1.2996	0.987682442826613	-0.172367	-0.254942	0.782354
Trial1	1	1	noBlindfold	clockwise	practice	Guided	1	-0.5	-0.5	12.69778	-1.08662	-1.45013	-1.2996	0.991707195281184	0.170843	-0.292954	0.816372
Trial1	1	1	noBlindfold	clockwise	practice	Guided	1	-0.5	-0.5	12.71779	-1.09286	-1.45013	-1.29962	0.995427026656117	0.281615	-0.216715	0.740262
Trial1	1	1	noBlindfold	clockwise	practice	Guided	1	-0.5	-0.5	12.73779	-1.09911	-1.45012	-1.29962	0.999162052050758	0.420446	-0.242046	0.702203
Trial1	1	1	noBlindfold	clockwise	practice	Guided	1	-0.5	-0.5	12.7578	-1.10898	-1.4501	-1.29962	1.00511129654744	0.318191	-0.153065	0.73433
Trial1	1	1	noBlindfold	clockwise	practice	Guided	1	-0.5	-0.5	12.77779	-1.11332	-1.45008	-1.29957	1.007707166023	0.233988	-0.161486	0.91702
Trial1	1	1	noBlindfold	clockwise	practice	Guided	1	-0.5	-0.5	12.79779	-1.11713	-1.45007	-1.29951	1.00998303509101	0.123307	-0.047198	0.984928
Trial1	1	1	noBlindfold	clockwise	practice	Guided	1	-0.5	-0.5	12.81779	-1.12064	-1.45003	-1.29949	1.01211567060064	0.154093	0.037439	1.035449
Trial1	1	1	noBlindfold	clockwise	practice	Guided	1	-0.5	-0.5	12.83778	-1.12397	-1.44998	-1.29947	1.01414544744588	0.239389	-0.017578	1.030796
Trial1	1	1	noBlindfold	clockwise	practice	Guided	1	-0.5	-0.5	12.85779	-1.12927	-1.45006	-1.29948	1.0174227630385	0.492154	-0.169858	1.059579
Trial1	1	1	noBlindfold	clockwise	practice	Guided	1	-0.5	-0.5	12.87779	-1.13088	-1.45009	-1.29949	1.01842711679543	0.523602	-0.224816	1.029126
Trial1	1	1	noBlindfold	clockwise	practice	Guided	1	-0.5	-0.5	12.8978	-1.13186	-1.45011	-1.29948	1.01902673240105	0.556355	-0.212055	1.036741
Trial1	1	1	noBlindfold	clockwise	practice	Guided	1	-0.5	-0.5	12.91779	-1.13219	-1.45012	-1.29945	1.01920771089103	0.46626	-0.186605	1.152727
Trial1	1	1	noBlindfold	clockwise	practice	Guided	1	-0.5	-0.5	12.93779	-1.13206	-1.4501	-1.29934	1.0190409015909	0.431889	-0.110393	1.221822
Trial1	1	1	noBlindfold	clockwise	practice	Guided	1	-0.5	-0.5	12.95779	-1.13106	-1.45003	-1.2993	1.01838958074184	0.619009	-0.072274	1.38403
Trial1	1	1	noBlindfold	clockwise	practice	Guided	1	-0.5	-0.5	12.97778	-1.13003	-1.45003	-1.29927	1.01772798067834	0.596282	-0.06802	1.442871
Trial1	1	1	noBlindfold	clockwise	practice	Guided	1	-0.5	-0.5	12.99779	-1.12877	-1.45004	-1.29923	1.01691703950536	0.397054	-0.055305	1.554574
Trial1	1	1	noBlindfold	clockwise	practice	Guided	1	-0.5	-0.5	13.01779	-1.12731	-1.45002	-1.29918	1.01597559735282	0.264342	0.067414	1.630392
Trial1	1	1	noBlindfold	clockwise	practice	Guided	1	-0.5	-0.5	13.0378	-1.12571	-1.44997	-1.29907	1.01490190817243	0.331581	0.130866	1.747501
Trial1	1	1	noBlindfold	clockwise	practice	Guided	1	-0.5	-0.5	13.05779	-1.12254	-1.44995	-1.29904	1.01292699442029	0.431821	0.109649	1.936064
Trial1	1	1	noBlindfold	clockwise	practice	Guided	1	-0.5	-0.5	13.07779	-1.12061	-1.44994	-1.29904	1.01174197230576	0.459501	0.109612	1.914844
Trial1	1	1	noBlindfold	clockwise	practice	Guided	1	-0.5	-0.5	13.09779	-1.1187	-1.44995	-1.29904	1.01057150762389	0.39485	0.041881	1.907815
Trial1	1	1	noBlindfold	clockwise	practice	Guided	1	-0.5	-0.5	13.1178	-1.11658	-1.44997	-1.29904	1.00927496555758	0.261698	0.03341	1.924
Trial1	1	1	noBlindfold	clockwise	practice	Guided	1	-0.5	-0.5	13.13779	-1.11451	-1.44998	-1.299	1.0079798917525	0.244956	0.058787	1.994533
Trial1	1	1	noBlindfold	clockwise	practice	Guided	1	-0.5	-0.5	13.15779	-1.11241	-1.44997	-1.29888	1.00660576697777	0.217592	0.160321	2.157496
Trial1	1	1	noBlindfold	clockwise	practice	Guided	1	-0.5	-0.5	13.1778	-1.10856	-1.4499	-1.29884	1.00423635231155	0.302763	0.215222	2.295819
Trial1	1	1	noBlindfold	clockwise	practice	Guided	1	-0.5	-0.5	13.19778	-1.1068	-1.44989	-1.29881	1.0031468566516	0.335537	0.210935	2.367297
Trial1	1	1	noBlindfold	clockwise	practice	Guided	1	-0.5	-0.5	13.21779	-1.10499	-1.4499	-1.29878	1.00202911052953	0.377756	0.232039	2.411865
Trial1	1	1	noBlindfold	clockwise	practice	Guided	1	-0.5	-0.5	13.23779	-1.1031	-1.4499	-1.29873	1.00084920528328	0.300521	0.223516	2.559494
Trial1	1	1	noBlindfold	clockwise	practice	Guided	1	-0.5	-0.5	13.2578	-1.10136	-1.44989	-1.29865	0.999737872404338	0.240191	0.227685	2.640803
Trial1	1	1	noBlindfold	clockwise	practice	Guided	1	-0.5	-0.5	13.27779	-1.09822	-1.44988	-1.2986	0.997812132065676	0.235914	0.231785	2.828268
Trial1	1	1	noBlindfold	clockwise	practice	Guided	1	-0.5	-0.5	13.29779	-1.09694	-1.44988	-1.29856	0.997013229882848	0.23734	0.248643	2.900228
Trial1	1	1	noBlindfold	clockwise	practice	Guided	1	-0.5	-0.5	13.31779	-1.09572	-1.44988	-1.29852	0.996251234419253	0.310338	0.23165	2.999644
Trial1	1	1	noBlindfold	clockwise	practice	Guided	1	-0.5	-0.5	13.33778	-1.09466	-1.44988	-1.29845	0.995561629999763	0.357031	0.176578	3.043574
Trial1	1	1	noBlindfold	clockwise	practice	Guided	1	-0.5	-0.5	13.35779	-1.09255	-1.44991	-1.29841	0.994270576582858	0.352954	0.155323	3.171567
Trial1	1	1	noBlindfold	clockwise	practice	Guided	1	-0.5	-0.5	13.37779	-1.09162	-1.44991	-1.29834	0.993660346136639	0.311524	0.206052	3.317907
Trial1	1	1	noBlindfold	clockwise	practice	Guided	1	-0.5	-0.5	13.3978	-1.09082	-1.44989	-1.29827	0.993127983388766	0.253724	0.307542	3.504906
Trial1	1	1	noBlindfold	clockwise	practice	Guided	1	-0.5	-0.5	13.41779	-1.09017	-1.44985	-1.29821	0.992693257319629	0.266503	0.400539	3.621881
Trial1	1	1	noBlindfold	clockwise	practice	Guided	1	-0.5	-0.5	13.43779	-1.08973	-1.44982	-1.29815	0.992383410622034	0.280731	0.383493	3.687686
Trial1	1	1	noBlindfold	clockwise	practice	Guided	1	-0.5	-0.5	13.45779	-1.08936	-1.44982	-1.29814	0.99215560566785	0.3471	0.307139	3.771173
Trial1	1	1	noBlindfold	clockwise	practice	Guided	1	-0.5	-0.5	13.47778	-1.08933	-1.44983	-1.29813	0.992129705613013	0.323211	0.319747	3.79173
Trial1	1	1	noBlindfold	clockwise	practice	Guided	1	-0.5	-0.5	13.49779	-1.08932	-1.44983	-1.29811	0.992107717238079	0.2452	0.361974	3.867393
Trial1	1	1	noBlindfold	clockwise	practice	Guided	1	-0.5	-0.5	13.51779	-1.0893	-1.44983	-1.29807	0.992063598910992	0.223746	0.328024	3.967976
Trial1	1	1	noBlindfold	clockwise	practice	Guided	1	-0.5	-0.5	13.5378	-1.08929	-1.44983	-1.298	0.992001454777741	0.214265	0.332158	4.054327
Trial1	1	1	noBlindfold	clockwise	practice	Guided	1	-0.5	-0.5	13.55779	-1.08927	-1.44983	-1.29797	0.991965296113468	0.213647	0.374276	4.16908
Trial1	1	1	noBlindfold	clockwise	practice	Guided	1	-0.5	-0.5	13.57779	-1.08926	-1.44982	-1.29794	0.99193527778715	0.220541	0.408017	4.244489
Trial1	1	1	noBlindfold	clockwise	practice	Guided	1	-0.5	-0.5	13.59779	-1.08925	-1.44982	-1.29791	0.991905259556072	0.236282	0.395206	4.288849
Trial1	1	1	noBlindfold	clockwise	practice	Guided	1	-0.5	-0.5	13.6178	-1.08924	-1.44982	-1.29789	0.991883175550058	0.200515	0.433173	4.319677
Trial1	1	1	noBlindfold	clockwise	practice	Guided	1	-0.5	-0.5	13.63779	-1.08924	-1.44982	-1.29788	0.991875120450844	0.14398	0.403434	4.33718
Trial1	1	1	noBlindfold	clockwise	practice	Guided	1	-0.5	-0.5	13.65779	-1.08923	-1.44981	-1.29787	0.991861116636133	-0.079225	0.428582	4.403969
Trial1	1	1	noBlindfold	clockwise	practice	Guided	1	-0.5	-0.5	13.6778	-1.08924	-1.44981	-1.29784	0.991842996302899	-0.211311	0.462306	4.453445
Trial1	1	1	noBlindfold	clockwise	practice	Guided	1	-0.5	-0.5	13.69778	-1.08925	-1.4498	-1.29782	0.991832860621886	-0.35903	0.44102	4.458544
Trial1	1	1	noBlindfold	clockwise	practice	Guided	1	-0.5	-0.5	13.71779	-1.08927	-1.4498	-1.29779	0.991820499031518	-0.578463	0.445124	4.495599
Trial1	1	1	noBlindfold	clockwise	practice	Guided	1	-0.5	-0.5	13.73779	-1.08934	-1.44979	-1.29772	0.991805792164807	-0.838127	0.453459	4.534423
Trial1	1	1	noBlindfold	clockwise	practice	Guided	1	-0.5	-0.5	13.7578	-1.0904	-1.44977	-1.29768	0.992403925760567	-1.449866	0.520941	4.685394
Trial1	1	1	noBlindfold	clockwise	practice	Guided	1	-0.5	-0.5	13.77779	-1.09198	-1.44975	-1.29769	0.993352655050184	-1.47573	0.49977	4.626057
Trial1	1	1	noBlindfold	clockwise	practice	Guided	1	-0.5	-0.5	13.79779	-1.09414	-1.44974	-1.29776	0.99469758915108	-1.405442	0.478594	4.454852
Trial1	1	1	noBlindfold	clockwise	practice	Guided	1	-0.5	-0.5	13.81779	-1.09724	-1.44975	-1.29783	0.996608478451757	-1.439893	0.381133	4.303766
Trial1	1	1	noBlindfold	clockwise	practice	Guided	1	-0.5	-0.5	13.83778	-1.10082	-1.4498	-1.29783	0.998758041834527	-1.569696	0.266789	4.413657
Trial1	1	1	noBlindfold	clockwise	practice	Guided	1	-0.5	-0.5	13.85779	-1.10551	-1.44983	-1.29805	1.0017614692908	-1.795828	0.465581	4.154122
Trial1	1	1	noBlindfold	clockwise	practice	Guided	1	-0.5	-0.5	13.87779	-1.11822	-1.44978	-1.29807	1.0095105669099	-2.218508	0.321574	3.966006
Trial1	1	1	noBlindfold	clockwise	practice	Guided	1	-0.5	-0.5	13.8978	-1.12649	-1.44981	-1.29805	1.01458040678231	-2.177441	0.410339	3.856502
Trial1	1	1	noBlindfold	clockwise	practice	Guided	1	-0.5	-0.5	13.91779	-1.13615	-1.44979	-1.29801	1.02054248450601	-2.332725	0.520268	3.986374
Trial1	1	1	noBlindfold	clockwise	practice	Guided	1	-0.5	-0.5	13.93779	-1.14719	-1.44976	-1.29793	1.02739831915135	-2.275693	0.51178	4.113656
Trial1	1	1	noBlindfold	clockwise	practice	Guided	1	-0.5	-0.5	13.95779	-1.17333	-1.44968	-1.29787	1.04401618362538	-2.489755	0.689516	4.298711
Trial1	1	1	noBlindfold	clockwise	practice	Guided	1	-0.5	-0.5	13.97778	-1.18946	-1.44966	-1.29782	1.05445343356998	-2.44318	0.655661	4.340385
Trial1	1	1	noBlindfold	clockwise	practice	Guided	1	-0.5	-0.5	13.99779	-1.20555	-1.44966	-1.29775	1.06499098396817	-2.432338	0.626039	4.490228
Trial1	1	1	noBlindfold	clockwise	practice	Guided	1	-0.5	-0.5	14.01779	-1.22401	-1.44968	-1.29771	1.07727973060423	-2.317404	0.554098	4.657659
Trial1	1	1	noBlindfold	clockwise	practice	Guided	1	-0.5	-0.5	14.0378	-1.24317	-1.44972	-1.29779	1.0903075059415	-2.165301	0.482106	4.400982
Trial1	1	1	noBlindfold	clockwise	practice	Guided	1	-0.5	-0.5	14.05779	-1.28466	-1.44982	-1.2977	1.11893541480667	-1.815938	0.291482	4.231878
Trial1	1	1	noBlindfold	clockwise	practice	Guided	1	-0.5	-0.5	14.07779	-1.30574	-1.44986	-1.29701	1.13333224961216	-1.774521	0.397199	3.540834
Trial1	1	1	noBlindfold	clockwise	practice	Guided	1	-0.5	-0.5	14.09779	-1.30693	-1.44984	-1.29383	1.13194614210062	-3.862533	-0.051448	3.61736
Trial1	1	1	noBlindfold	clockwise	practice	Guided	1	-0.5	-0.5	14.1178	-1.30378	-1.44986	-1.2871	1.12498389067731	-6.535382	1.12921	4.602119
Trial1	1	1	noBlindfold	clockwise	practice	Guided	1	-0.5	-0.5	14.13779	-1.30298	-1.44952	-1.2628	1.10753816736507	-6.485308	1.895165	5.386719
Trial1	1	1	noBlindfold	clockwise	practice	Guided	1	-0.5	-0.5	14.15779	-1.30259	-1.44869	-1.24595	1.09571542730128	-3.260368	2.314114	3.901378
Trial1	1	1	noBlindfold	clockwise	practice	Guided	1	-0.5	-0.5	14.1778	-1.30175	-1.44892	-1.2277	1.08275124409439	-1.299457	0.151649	2.880449
Trial1	1	1	noBlindfold	clockwise	practice	Guided	1	-0.5	-0.5	14.19778	-1.30084	-1.4499	-1.2086	1.0693262222999	-0.706233	-1.418342	1.575026
Trial1	1	1	noBlindfold	clockwise	practice	Guided	1	-0.5	-0.5	14.21779	-1.3004	-1.45085	-1.18877	1.0559566182608	-0.829797	-1.596077	1.115598
Trial1	1	1	noBlindfold	clockwise	practice	Guided	1	-0.5	-0.5	14.23779	-1.3004	-1.45099	-1.14847	1.03012301860346	-1.406852	-1.693409	1.519373
Trial1	1	1	noBlindfold	clockwise	practice	Guided	1	-0.5	-0.5	14.2578	-1.30085	-1.45039	-1.12741	1.01735153840418	-1.97311	0.257463	1.731014
Trial1	1	1	noBlindfold	clockwise	practice	Guided	1	-0.5	-0.5	14.27779	-1.30095	-1.44983	-1.10555	1.00409752868325	-1.87513	-0.038841	1.842395
Trial1	1	1	noBlindfold	clockwise	practice	Guided	1	-0.5	-0.5	14.29779	-1.30094	-1.44984	-1.08318	0.990759202542141	-1.704609	-0.195359	1.065163
Trial1	1	1	noBlindfold	clockwise	practice	Guided	1	-0.5	-0.5	14.31779	-1.30085	-1.45016	-1.05979	0.9771006282437	-1.683322	-0.499968	1.10495
Trial1	1	1	noBlindfold	clockwise	practice	Guided	1	-0.5	-0.5	14.33778	-1.30079	-1.45027	-1.01366	0.951373368877386	-1.467647	-0.491409	1.143146
Trial1	1	1	noBlindfold	clockwise	practice	Guided	1	-0.5	-0.5	14.35779	-1.30066	-1.44993	-0.9900301	0.938715132151462	-1.051767	0.431096	0.4526
Trial1	1	1	noBlindfold	clockwise	practice	Guided	1	-0.5	-0.5	14.37779	-1.30055	-1.44977	-0.96766	0.92713869602708	-0.760227	0.185563	0.048619
Trial1	1	1	noBlindfold	clockwise	practice	Guided	1	-0.5	-0.5	14.3978	-1.30043	-1.44987	-0.94598	0.916289502023904	-0.643603	-0.081049	-0.271751
Trial1	1	1	noBlindfold	clockwise	practice	Guided	1	-0.5	-0.5	14.41779	-1.30031	-1.45	-0.92446	0.905904193369916	-0.540822	0.1136	-0.503206
Trial1	1	1	noBlindfold	clockwise	practice	Guided	1	-0.5	-0.5	14.43779	-1.30028	-1.44998	-0.8856701	0.88836334796164	-0.602064	0.320904	-0.530943
Trial1	1	1	noBlindfold	clockwise	practice	Guided	1	-0.5	-0.5	14.45779	-1.30031	-1.44972	-0.86717	0.880516868897605	-0.648135	0.942901	-0.196846
Trial1	1	1	noBlindfold	clockwise	practice	Guided	1	-0.5	-0.5	14.47778	-1.30035	-1.44956	-0.84999	0.873529078516035	-0.859174	0.955596	-0.186378
Trial1	1	1	noBlindfold	clockwise	practice	Guided	1	-0.5	-0.5	14.49779	-1.3004	-1.4495	-0.83342	0.867069265866912	-0.885046	0.942901	-0.035637
Trial1	1	1	noBlindfold	clockwise	practice	Guided	1	-0.5	-0.5	14.51779	-1.30043	-1.44954	-0.8163201	0.860666405448383	-0.948015	0.820179	0.062293
Trial1	1	1	noBlindfold	clockwise	practice	Guided	1	-0.5	-0.5	14.5378	-1.30046	-1.44953	-0.78487	0.849639402488571	-0.928005	1.315299	0.499316
Trial1	1	1	noBlindfold	clockwise	practice	Guided	1	-0.5	-0.5	14.55779	-1.30043	-1.44925	-0.76908	0.844447936477624	-0.638858	1.374545	0.564271
Trial1	1	1	noBlindfold	clockwise	practice	Guided	1	-0.5	-0.5	14.57779	-1.30036	-1.44928	-0.75433	0.839797500185397	-0.674032	1.357617	0.639662
Trial1	1	1	noBlindfold	clockwise	practice	Guided	1	-0.5	-0.5	14.59779	-1.3003	-1.44931	-0.73919	0.835279672835346	-0.498601	1.366081	0.631751
Trial1	1	1	noBlindfold	clockwise	practice	Guided	1	-0.5	-0.5	14.6178	-1.30026	-1.44934	-0.72358	0.830905531129103	-0.506697	1.162955	0.612132
Trial1	1	1	noBlindfold	clockwise	practice	Guided	1	-0.5	-0.5	14.63779	-1.30025	-1.4494	-0.6927	0.823124200184151	-0.505756	1.217968	0.920221
Trial1	1	1	noBlindfold	clockwise	practice	Guided	1	-0.5	-0.5	14.65779	-1.30029	-1.44935	-0.6758	0.819371407185781	-0.547557	1.357617	1.074439
Trial1	1	1	noBlindfold	clockwise	practice	Guided	1	-0.5	-0.5	14.6778	-1.30028	-1.44932	-0.65997	0.816111778215438	-0.435254	1.332227	1.159856
Trial1	1	1	noBlindfold	clockwise	practice	Guided	1	-0.5	-0.5	14.69778	-1.30023	-1.44931	-0.64328	0.81295587930685	-0.272447	1.34069	1.085539
Trial1	1	1	noBlindfold	clockwise	practice	Guided	1	-0.5	-0.5	14.71779	-1.30016	-1.44933	-0.62576	0.809982405861732	-0.204875	1.319531	1.034003
Trial1	1	1	noBlindfold	clockwise	practice	Guided	1	-0.5	-0.5	14.73779	-1.30007	-1.44936	-0.59099	0.805227459834965	0.066408	1.078319	0.980896
Trial1	1	1	noBlindfold	clockwise	practice	Guided	1	-0.5	-0.5	14.7578	-1.29991	-1.44944	-0.57286	0.803221331240826	0.276054	1.091014	0.751243
Trial1	1	1	noBlindfold	clockwise	practice	Guided	1	-0.5	-0.5	14.77779	-1.29988	-1.44945	-0.55452	0.801735923119776	0.439614	1.019073	1.048472
Trial1	1	1	noBlindfold	clockwise	practice	Guided	1	-0.5	-0.5	14.79779	-1.29986	-1.44946	-0.53704	0.800717167182223	0.2312	1.027537	0.841378
Trial1	1	1	noBlindfold	clockwise	practice	Guided	1	-0.5	-0.5	14.81779	-1.29985	-1.44945	-0.51825	0.800058162782075	0.341006	1.226432	0.866588
Trial1	1	1	noBlindfold	clockwise	practice	Guided	1	-0.5	-0.5	14.83778	-1.29984	-1.44941	-0.48145	0.800055170998485	0.441372	1.124868	0.95781
Trial1	1	1	noBlindfold	clockwise	practice	Guided	1	-0.5	-0.5	14.85779	-1.29976	-1.44942	-0.46266	0.80063131166541	0.595769	1.116405	0.523841
Trial1	1	1	noBlindfold	clockwise	practice	Guided	1	-0.5	-0.5	14.87779	-1.29968	-1.44944	-0.44465	0.801593234477582	0.711932	0.989451	0.513027
Trial1	1	1	noBlindfold	clockwise	practice	Guided	1	-0.5	-0.5	14.8978	-1.29962	-1.44946	-0.42697	0.802947934546502	0.779277	1.052928	0.327684
Trial1	1	1	noBlindfold	clockwise	practice	Guided	1	-0.5	-0.5	14.91779	-1.29959	-1.44948	-0.40931	0.804716613690859	0.878355	0.989451	0.075777
Trial1	1	1	noBlindfold	clockwise	practice	Guided	1	-0.5	-0.5	14.93779	-1.29957	-1.44951	-0.37643	0.809062335251249	0.824354	0.989451	-0.123777
Trial1	1	1	noBlindfold	clockwise	practice	Guided	1	-0.5	-0.5	14.95779	-1.29959	-1.44945	-0.36117	0.811552786464406	0.737175	1.150259	-0.128337
Trial1	1	1	noBlindfold	clockwise	practice	Guided	1	-0.5	-0.5	14.97778	-1.29961	-1.44944	-0.34591	0.814321746137841	0.762524	1.124868	0.21755
Trial1	1	1	noBlindfold	clockwise	practice	Guided	1	-0.5	-0.5	14.99779	-1.2996	-1.44942	-0.33194	0.81707057430921	0.888044	1.137564	0.208512
Trial1	1	1	noBlindfold	clockwise	practice	Guided	1	-0.5	-0.5	15.01779	-1.29958	-1.44943	-0.31748	0.82014747637987	0.835486	1.124868	0.128826
Trial1	1	1	noBlindfold	clockwise	practice	Guided	1	-0.5	-0.5	15.0378	-1.29956	-1.44947	-0.2899	0.826703280237338	0.964938	0.972524	0.337551
Trial1	1	1	noBlindfold	clockwise	practice	Guided	1	-0.5	-0.5	15.05779	-1.29952	-1.44944	-0.27666	0.830128311300725	0.890603	1.091014	0.459291
Trial1	1	1	noBlindfold	clockwise	practice	Guided	1	-0.5	-0.5	15.07779	-1.29953	-1.44943	-0.26349	0.833777690877982	0.874694	1.243359	0.556617
Trial1	1	1	noBlindfold	clockwise	practice	Guided	1	-0.5	-0.5	15.09779	-1.29953	-1.44942	-0.25014	0.837662391238463	0.974368	1.040232	0.947397
Trial1	1	1	noBlindfold	clockwise	practice	Guided	1	-0.5	-0.5	15.1178	-1.29954	-1.44943	-0.23611	0.841963194378228	0.840954	1.239127	0.871882
Trial1	1	1	noBlindfold	clockwise	practice	Guided	1	-0.5	-0.5	15.13779	-1.29955	-1.4494	-0.22165	0.846616100845868	0.93533	1.196809	1.169382
Trial1	1	1	noBlindfold	clockwise	practice	Guided	1	-0.5	-0.5	15.15779	-1.29954	-1.44937	-0.19235	0.85668699765484	1.021505	1.404167	1.069448
Trial1	1	1	noBlindfold	clockwise	practice	Guided	1	-0.5	-0.5	15.1778	-1.29946	-1.44931	-0.17702	0.862236781783171	1.098664	1.395704	1.310057
Trial1	1	1	noBlindfold	clockwise	practice	Guided	1	-0.5	-0.5	15.19778	-1.29946	-1.44931	-0.16073	0.868470101052133	1.058501	1.311068	1.276173
Trial1	1	1	noBlindfold	clockwise	practice	Guided	1	-0.5	-0.5	15.21779	-1.29945	-1.44933	-0.1439	0.875172771881068	1.097358	1.311068	1.361002
Trial1	1	1	noBlindfold	clockwise	practice	Guided	1	-0.5	-0.5	15.23779	-1.29944	-1.44935	-0.12657	0.882357143674229	1.158208	1.272981	1.298547
Trial1	1	1	noBlindfold	clockwise	practice	Guided	1	-0.5	-0.5	15.2578	-1.2994	-1.44938	-0.091901	0.897544035713125	1.286824	1.069855	1.066528
Trial1	1	1	noBlindfold	clockwise	practice	Guided	1	-0.5	-0.5	15.27779	-1.29929	-1.44949	-0.074815	0.905343519258337	1.611042	1.014842	1.064816
Trial1	1	1	noBlindfold	clockwise	practice	Guided	1	-0.5	-0.5	15.29779	-1.29923	-1.44951	-0.056633	0.913970928114296	1.758483	1.040232	0.920783
Trial1	1	1	noBlindfold	clockwise	practice	Guided	1	-0.5	-0.5	15.31779	-1.29918	-1.44952	-0.039022	0.922599181042771	1.826003	0.921742	0.825482
Trial1	1	1	noBlindfold	clockwise	practice	Guided	1	-0.5	-0.5	15.33778	-1.29915	-1.44951	-0.0040438	0.940538813202163	1.669603	1.074087	0.564257
Trial1	1	1	noBlindfold	clockwise	practice	Guided	1	-0.5	-0.5	15.35779	-1.29918	-1.44947	0.014422	0.950430705315992	1.544151	1.014842	0.589589
Trial1	1	1	noBlindfold	clockwise	practice	Guided	1	-0.5	-0.5	15.37779	-1.29922	-1.44949	0.0312	0.959648989786605	1.563925	1.023305	0.635969
Trial1	1	1	noBlindfold	clockwise	practice	Guided	1	-0.5	-0.5	15.3978	-1.29925	-1.44951	0.048395	0.969297503160323	1.57284	0.900583	0.757852
Trial1	1	1	noBlindfold	clockwise	practice	Guided	1	-0.5	-0.5	15.41779	-1.29924	-1.44952	0.065957	0.979332372110096	1.606648	0.934437	0.659297
Trial1	1	1	noBlindfold	clockwise	practice	Guided	1	-0.5	-0.5	15.43779	-1.2992	-1.44951	0.09932	0.998952049579117	1.794845	0.993683	0.621491
Trial1	1	1	noBlindfold	clockwise	practice	Guided	1	-0.5	-0.5	15.45779	-1.29911	-1.44953	0.11651	1.00928760259188	1.859183	0.815947	0.411834
Trial1	1	1	noBlindfold	clockwise	practice	Guided	1	-0.5	-0.5	15.47778	-1.29909	-1.44955	0.13191	1.01875165050836	1.749831	0.934437	0.22419
Trial1	1	1	noBlindfold	clockwise	practice	Guided	1	-0.5	-0.5	15.49779	-1.2991	-1.44954	0.14744	1.02846459906052	1.82167	0.976755	0.443894
Trial1	1	1	noBlindfold	clockwise	practice	Guided	1	-0.5	-0.5	15.51779	-1.2991	-1.44954	0.16308	1.03838141914073	1.785474	0.786324	0.278862
Trial1	1	1	noBlindfold	clockwise	practice	Guided	1	-0.5	-0.5	15.5378	-1.2991	-1.44958	0.19248	1.05739747663935	1.78405	0.909047	0.209324
Trial1	1	1	noBlindfold	clockwise	practice	Guided	1	-0.5	-0.5	15.55779	-1.2991	-1.44959	0.20756	1.06733407783897	1.841463	0.938669	0.259187
Trial1	1	1	noBlindfold	clockwise	practice	Guided	1	-0.5	-0.5	15.57779	-1.29908	-1.44957	0.22111	1.07634953080508	1.818532	0.782093	0.439901
Trial1	1	1	noBlindfold	clockwise	practice	Guided	1	-0.5	-0.5	15.59779	-1.29908	-1.44959	0.23489	1.08562976621946	1.816379	0.782093	0.422966
Trial1	1	1	noBlindfold	clockwise	practice	Guided	1	-0.5	-0.5	15.6178	-1.29908	-1.44961	0.24853	1.09490905567332	1.830918	0.782093	0.55158
Trial1	1	1	noBlindfold	clockwise	practice	Guided	1	-0.5	-0.5	15.63779	-1.29908	-1.44963	0.27603	1.11389014079967	1.818864	0.642443	0.475931
Trial1	1	1	noBlindfold	clockwise	practice	Guided	1	-0.5	-0.5	15.65779	-1.29905	-1.44968	0.28995	1.12361109082437	1.969412	0.502774	0.612207
Trial1	1	1	noBlindfold	clockwise	practice	Guided	1	-0.5	-0.5	15.6778	-1.29902	-1.44972	0.30268	1.13257593600333	1.974628	0.574638	0.532553
Trial1	1	1	noBlindfold	clockwise	practice	Guided	1	-0.5	-0.5	15.69778	-1.29897	-1.44972	0.30474	1.13400155283768	2.367603	0.265709	2.091916
Trial1	1	1	noBlindfold	clockwise	practice	Guided	1	-0.5	-0.5	15.71779	-1.29841	-1.44977	0.30345	1.13269162361085	1.760703	1.408285	4.970338
Trial1	1	1	noBlindfold	clockwise	practice	Guided	1	-0.5	-0.5	15.73779	-1.29705	-1.44922	0.30163	1.13044210054967	0.336472	3.507258	4.054691
Trial1	1	1	noBlindfold	clockwise	practice	Guided	1	-0.5	-0.5	15.7578	-1.29546	-1.44938	0.3016	1.12930029826286	0.964162	2.246162	3.230964
Trial1	1	1	noBlindfold	clockwise	practice	Guided	1	-0.5	-0.5	15.77779	-1.29425	-1.4492	0.3015	1.12837729453902	1.910614	0.866595	3.343163
Trial1	1	1	noBlindfold	clockwise	practice	Guided	1	-0.5	-0.5	15.79779	-1.29204	-1.44945	0.30104	1.12649571986646	2.70084	0.155616	1.523248
Trial1	1	1	noBlindfold	clockwise	practice	Guided	1	-0.5	-0.5	15.81779	-1.28764	-1.44979	0.30092	1.12332085039357	2.697951	0.511022	2.102755
Trial1	1	1	noBlindfold	clockwise	practice	Guided	1	-0.5	-0.5	15.83778	-1.2809	-1.44979	0.30077	1.11849782333942	2.253598	0.595658	1.438969
Trial1	1	1	noBlindfold	clockwise	practice	Guided	1	-0.5	-0.5	15.85779	-1.26264	-1.44951	0.30077	1.1058265402408	2.838946	1.535118	1.659188
Trial1	1	1	noBlindfold	clockwise	practice	Guided	1	-0.5	-0.5	15.87779	-1.25074	-1.44932	0.30059	1.09752220309467	3.35249	1.133097	1.155706
Trial1	1	1	noBlindfold	clockwise	practice	Guided	1	-0.5	-0.5	15.8978	-1.23508	-1.44937	0.30038	1.08671557582461	3.706822	1.090779	0.691216
Trial1	1	1	noBlindfold	clockwise	practice	Guided	1	-0.5	-0.5	15.91779	-1.21899	-1.44945	0.30029	1.07583023193188	3.771686	0.849566	0.588412
Trial1	1	1	noBlindfold	clockwise	practice	Guided	1	-0.5	-0.5	15.93779	-1.19849	-1.44953	0.30057	1.06245022908785	3.665596	0.989216	0.908521
Trial1	1	1	noBlindfold	clockwise	practice	Guided	1	-0.5	-0.5	15.95779	-1.15106	-1.44938	0.30078	1.03205024584993	3.103943	1.425091	1.652133
Trial1	1	1	noBlindfold	clockwise	practice	Guided	1	-0.5	-0.5	15.97778	-1.12354	-1.44926	0.30097	1.015064114158	2.762937	1.759403	1.860376
Trial1	1	1	noBlindfold	clockwise	practice	Guided	1	-0.5	-0.5	15.99779	-1.09538	-1.44915	0.30117	0.998173651467157	2.434677	1.818648	2.426879
Trial1	1	1	noBlindfold	clockwise	practice	Guided	1	-0.5	-0.5	16.01779	-1.06613	-1.4491	0.30137	0.981171286388415	2.298676	1.784794	2.770043
Trial1	1	1	noBlindfold	clockwise	practice	Guided	1	-0.5	-0.5	16.0378	-1.03415	-1.44907	0.30168	0.963331224138374	2.107852	1.958298	3.155639
Trial1	1	1	noBlindfold	clockwise	practice	Guided	1	-0.5	-0.5	16.05779	-0.97304	-1.44903	0.30178	0.930923182738817	1.664332	2.097947	3.52481
Trial1	1	1	noBlindfold	clockwise	practice	Guided	1	-0.5	-0.5	16.07779	-0.93971	-1.44898	0.30187	0.914516473852512	1.445624	2.097947	3.856368
Trial1	1	1	noBlindfold	clockwise	practice	Guided	1	-0.5	-0.5	16.09779	-0.90926	-1.44893	0.30193	0.900325175007615	1.355044	2.059861	3.880565
Trial1	1	1	noBlindfold	clockwise	practice	Guided	1	-0.5	-0.5	16.1178	-0.87803	-1.44894	0.30197	0.886601698327483	1.155361	2.110643	3.893066
Trial1	1	1	noBlindfold	clockwise	practice	Guided	1	-0.5	-0.5	16.13779	-0.84527	-1.44895	0.30207	0.873228331249076	1.033091	2.140265	4.037489
Trial1	1	1	noBlindfold	clockwise	practice	Guided	1	-0.5	-0.5	16.15779	-0.7858599	-1.44886	0.30212	0.851535320047576	0.982254	2.318001	4.241044
Trial1	1	1	noBlindfold	clockwise	practice	Guided	1	-0.5	-0.5	16.1778	-0.75563	-1.44883	0.30217	0.841916492203528	0.924662	2.398405	4.389613
Trial1	1	1	noBlindfold	clockwise	practice	Guided	1	-0.5	-0.5	16.19778	-0.7269	-1.44881	0.30224	0.833710154082648	0.784457	2.377246	4.485502
Trial1	1	1	noBlindfold	clockwise	practice	Guided	1	-0.5	-0.5	16.21779	-0.6989	-1.4488	0.30229	0.826577543826157	0.714168	2.444955	4.605242
Trial1	1	1	noBlindfold	clockwise	practice	Guided	1	-0.5	-0.5	16.23779	-0.6709	-1.44876	0.30236	0.82035868520151	0.691852	2.609995	4.570584
Trial1	1	1	noBlindfold	clockwise	practice	Guided	1	-0.5	-0.5	16.2578	-0.61917	-1.44869	0.30238	0.811181329062118	0.699969	2.732717	4.740242
Trial1	1	1	noBlindfold	clockwise	practice	Guided	1	-0.5	-0.5	16.27779	-0.59313	-1.44866	0.30239	0.807776529931248	0.574714	2.673472	4.728852
Trial1	1	1	noBlindfold	clockwise	practice	Guided	1	-0.5	-0.5	16.29779	-0.57022	-1.44866	0.30242	0.805486615863251	0.522895	2.686167	4.810406
Trial1	1	1	noBlindfold	clockwise	practice	Guided	1	-0.5	-0.5	16.31779	-0.54756	-1.44865	0.30245	0.80385816899612	0.474973	2.758108	4.975561
Trial1	1	1	noBlindfold	clockwise	practice	Guided	1	-0.5	-0.5	16.33778	-0.52527	-1.44862	0.30247	0.802867779152949	0.588938	2.770803	4.83495
Trial1	1	1	noBlindfold	clockwise	practice	Guided	1	-0.5	-0.5	16.35779	-0.48464	-1.44861	0.30246	0.802607005274644	0.690086	2.71579	4.916235
Trial1	1	1	noBlindfold	clockwise	practice	Guided	1	-0.5	-0.5	16.37779	-0.46439	-1.44863	0.30244	0.803229735088753	0.651743	2.728485	4.856181
Trial1	1	1	noBlindfold	clockwise	practice	Guided	1	-0.5	-0.5	16.3978	-0.44615	-1.44864	0.30244	0.804244835713031	0.509257	2.76234	4.83875
Trial1	1	1	noBlindfold	clockwise	practice	Guided	1	-0.5	-0.5	16.41779	-0.42933	-1.44863	0.30244	0.805545891876322	0.500676	2.821585	4.915616
Trial1	1	1	noBlindfold	clockwise	practice	Guided	1	-0.5	-0.5	16.43779	-0.41196	-1.44861	0.30239	0.807205529833171	0.573876	2.783499	4.834896
Trial1	1	1	noBlindfold	clockwise	practice	Guided	1	-0.5	-0.5	16.45779	-0.38213	-1.44865	0.30233	0.81094188824137	0.738263	2.639618	4.614586
Trial1	1	1	noBlindfold	clockwise	practice	Guided	1	-0.5	-0.5	16.47778	-0.36712	-1.44869	0.3023	0.813229612588692	0.794764	2.554982	4.634552
Trial1	1	1	noBlindfold	clockwise	practice	Guided	1	-0.5	-0.5	16.49779	-0.35317	-1.4487	0.30229	0.815615276270951	0.70708	2.652313	4.564021
Trial1	1	1	noBlindfold	clockwise	practice	Guided	1	-0.5	-0.5	16.51779	-0.3406	-1.44869	0.30228	0.817961837820474	0.805197	2.563445	4.592766
Trial1	1	1	noBlindfold	clockwise	practice	Guided	1	-0.5	-0.5	16.5378	-0.32813	-1.44871	0.30223	0.820434194961192	0.935218	2.605763	4.548535
Trial1	1	1	noBlindfold	clockwise	practice	Guided	1	-0.5	-0.5	16.55779	-0.30419	-1.44875	0.30219	0.825742314098513	1.209082	2.461882	4.372069
Trial1	1	1	noBlindfold	clockwise	practice	Guided	1	-0.5	-0.5	16.57779	-0.29243	-1.44877	0.30216	0.828580695541727	1.190848	2.428028	4.363024
Trial1	1	1	noBlindfold	clockwise	practice	Guided	1	-0.5	-0.5	16.59779	-0.28038	-1.44878	0.30213	0.831652270259141	1.292125	2.381478	4.254903
Trial1	1	1	noBlindfold	clockwise	practice	Guided	1	-0.5	-0.5	16.6178	-0.26865	-1.4488	0.30211	0.834807316196535	1.428752	2.334928	4.22546
Trial1	1	1	noBlindfold	clockwise	practice	Guided	1	-0.5	-0.5	16.63779	-0.25635	-1.44882	0.30204	0.838232364005967	1.679391	2.318001	4.157871
Trial1	1	1	noBlindfold	clockwise	practice	Guided	1	-0.5	-0.5	16.65779	-0.23101	-1.44888	0.30198	0.845888626081817	1.75951	2.17412	3.955175
Trial1	1	1	noBlindfold	clockwise	practice	Guided	1	-0.5	-0.5	16.6778	-0.21781	-1.44892	0.30195	0.850149996488705	1.822519	2.114874	3.876744
Trial1	1	1	noBlindfold	clockwise	practice	Guided	1	-0.5	-0.5	16.69778	-0.20403	-1.44893	0.30194	0.854813429723439	2.022542	2.119106	3.88195
Trial1	1	1	noBlindfold	clockwise	practice	Guided	1	-0.5	-0.5	16.71779	-0.18958	-1.44892	0.30192	0.859904792614644	2.046251	2.182583	3.827131
Trial1	1	1	noBlindfold	clockwise	practice	Guided	1	-0.5	-0.5	16.73779	-0.17344	-1.44893	0.30184	0.86578798474977	2.055657	2.12757	3.756481
Trial1	1	1	noBlindfold	clockwise	practice	Guided	1	-0.5	-0.5	16.7578	-0.14105	-1.44897	0.30181	0.878489826709241	2.092356	2.013311	3.623986
Trial1	1	1	noBlindfold	clockwise	practice	Guided	1	-0.5	-0.5	16.77779	-0.12231	-1.44899	0.3018	0.886302994489504	2.067135	2.097947	3.601499
Trial1	1	1	noBlindfold	clockwise	practice	Guided	1	-0.5	-0.5	16.79779	-0.1044	-1.44899	0.3018	0.894081997932407	2.198664	2.059861	3.647491
Trial1	1	1	noBlindfold	clockwise	practice	Guided	1	-0.5	-0.5	16.81779	-0.085141	-1.44898	0.3018	0.902768660095838	2.149841	1.96253	3.600883
Trial1	1	1	noBlindfold	clockwise	practice	Guided	1	-0.5	-0.5	16.83778	-0.064425	-1.449	0.30175	0.912430079966067	2.291903	1.941371	3.556467
Trial1	1	1	noBlindfold	clockwise	practice	Guided	1	-0.5	-0.5	16.85779	-0.021371	-1.44906	0.30174	0.933741254860145	2.175539	1.890589	3.464834
Trial1	1	1	noBlindfold	clockwise	practice	Guided	1	-0.5	-0.5	16.87779	0.002207	-1.44906	0.30175	0.946052292567403	2.01435	1.911748	3.524179
Trial1	1	1	noBlindfold	clockwise	practice	Guided	1	-0.5	-0.5	16.8978	0.025813	-1.44904	0.30175	0.958792146735383	1.910802	1.954066	3.532079
Trial1	1	1	noBlindfold	clockwise	practice	Guided	1	-0.5	-0.5	16.91779	0.05	-1.44904	0.30171	0.972233992500939	1.896825	1.882125	3.405821
Trial1	1	1	noBlindfold	clockwise	practice	Guided	1	-0.5	-0.5	16.93779	0.07550099	-1.44905	0.3016	0.986794796251446	1.906151	1.805953	3.271493
Trial1	1	1	noBlindfold	clockwise	practice	Guided	1	-0.5	-0.5	16.95779	0.12766	-1.44915	0.30161	1.01810395556459	1.773251	1.70439	3.311747
Trial1	1	1	noBlindfold	clockwise	practice	Guided	1	-0.5	-0.5	16.97778	0.15416	-1.44918	0.30155	1.0346050938918	1.563443	1.77633	3.083889
Trial1	1	1	noBlindfold	clockwise	practice	Guided	1	-0.5	-0.5	16.99779	0.18096	-1.44918	0.30146	1.05168657366356	1.386173	1.412396	2.88856
Trial1	1	1	noBlindfold	clockwise	practice	Guided	1	-0.5	-0.5	17.01779	0.20796	-1.44925	0.30138	1.0693069119838	1.293154	1.480104	2.744781
Trial1	1	1	noBlindfold	clockwise	practice	Guided	1	-0.5	-0.5	17.0378	0.23593	-1.44926	0.30128	1.08795339240482	1.302768	1.433555	2.626282
Trial1	1	1	noBlindfold	clockwise	practice	Guided	1	-0.5	-0.5	17.05779	0.29155	-1.44933	0.30127	1.12631478624398	1.361441	1.289673	2.558996
Trial1	1	1	noBlindfold	clockwise	practice	Guided	1	-0.5	-0.5	17.07779	0.30938	-1.44933	0.30125	1.1389018869197	2.088107	1.412396	2.225437
Trial1	1	1	noBlindfold	clockwise	practice	Guided	1	-0.5	-0.5	17.09779	0.30695	-1.44934	0.30103	1.13702127688574	8.011381	0.612581	1.665552
Trial1	1	1	noBlindfold	clockwise	practice	Guided	1	-0.5	-0.5	17.1178	0.30455	-1.44955	0.30035	1.13483956086424	7.537243	-0.589238	0.031487
Trial1	1	1	noBlindfold	clockwise	practice	Guided	1	-0.5	-0.5	17.13779	0.30338	-1.4501	0.29951	1.13341770235866	3.066266	-1.037809	-0.788334
Trial1	1	1	noBlindfold	clockwise	practice	Guided	1	-0.5	-0.5	17.15779	0.29904	-1.44991	0.30102	1.13141415380139	-2.051357	2.064113	3.085359
Trial1	1	1	noBlindfold	clockwise	practice	Guided	1	-0.5	-0.5	17.1778	0.29613	-1.44905	0.30164	1.12980072368723	0.510921	3.422521	3.710724
Trial1	1	1	noBlindfold	clockwise	practice	Guided	1	-0.5	-0.5	17.19778	0.29479	-1.44851	0.30152	1.12877165005932	3.101396	2.834301	2.830468
Trial1	1	1	noBlindfold	clockwise	practice	Guided	1	-0.5	-0.5	17.21779	0.29617	-1.44862	0.30125	1.12955220989644	3.489614	1.687483	2.383924
Trial1	1	1	noBlindfold	clockwise	practice	Guided	1	-0.5	-0.5	17.23779	0.30006	-1.44907	0.30112	1.13220549602126	1.740898	0.743792	2.051052
Trial1	1	1	noBlindfold	clockwise	practice	Guided	1	-0.5	-0.5	17.2578	0.30161	-1.44932	0.30105	1.13325182334361	0.463579	1.200826	1.978969
Trial1	1	1	noBlindfold	clockwise	practice	Guided	1	-0.5	-0.5	17.27779	0.30099	-1.44932	0.30094	1.13273558226394	2.909971	1.289694	1.415127
Trial1	1	1	noBlindfold	clockwise	practice	Guided	1	-0.5	-0.5	17.29779	0.30114	-1.44936	0.30078	1.13272852964686	2.974293	0.828428	1.039964
Trial1	1	1	noBlindfold	clockwise	practice	Guided	1	-0.5	-0.5	17.31779	0.30125	-1.44947	0.30061	1.13268614956253	2.418293	0.549129	0.766738
Trial1	1	1	noBlindfold	clockwise	practice	Guided	1	-0.5	-0.5	17.33778	0.30119	-1.44957	0.30048	1.13255182735459	1.732137	0.659152	0.595977
Trial1	1	1	noBlindfold	clockwise	practice	Guided	1	-0.5	-0.5	17.35779	0.30102	-1.44961	0.30037	1.13235382454038	1.57703	0.891901	0.516105
Trial1	1	1	noBlindfold	clockwise	practice	Guided	1	-0.5	-0.5	17.37779	0.30093	-1.44955	0.30031	1.13224773252427	2.062865	1.018855	0.238696
Trial1	1	1	noBlindfold	clockwise	practice	Guided	1	-0.5	-0.5	17.3978	0.30096	-1.44955	0.30017	1.13217002452185	2.152923	0.81996	-0.118279
Trial1	1	1	noBlindfold	clockwise	practice	Guided	1	-0.5	-0.5	17.41779	0.301	-1.44957	0.29986	1.13197924850618	2.166513	0.790337	-0.546495
Trial1	1	1	noBlindfold	clockwise	practice	Guided	1	-0.5	-0.5	17.43779	0.30104	-1.44959	0.29898	1.13138592364782	2.056302	0.828424	-1.078011
Trial1	1	1	noBlindfold	clockwise	practice	Guided	1	-0.5	-0.5	17.45779	0.30103	-1.44958	0.29438	1.12813504327822	1.983478	0.963841	-1.472977
Trial1	1	1	noBlindfold	clockwise	practice	Guided	1	-0.5	-0.5	17.47778	0.30101	-1.44946	0.29001	1.12504791051612	2.09135	1.24314	-2.169709
Trial1	1	1	noBlindfold	clockwise	practice	Guided	1	-0.5	-0.5	17.49779	0.30105	-1.44941	0.2837	1.120654624549	2.22899	1.183895	-2.587388
Trial1	1	1	noBlindfold	clockwise	practice	Guided	1	-0.5	-0.5	17.51779	0.30111	-1.44939	0.27538	1.11489522072339	2.223905	1.319312	-2.747562
Trial1	1	1	noBlindfold	clockwise	practice	Guided	1	-0.5	-0.5	17.5378	0.3011	-1.44933	0.25335	1.0996806077777	2.084298	1.395485	-2.809737
Trial1	1	1	noBlindfold	clockwise	practice	Guided	1	-0.5	-0.5	17.55779	0.30098	-1.44921	0.23916	1.08992039644797	1.75128	1.839824	-2.844328
Trial1	1	1	noBlindfold	clockwise	practice	Guided	1	-0.5	-0.5	17.57779	0.3009	-1.44911	0.22349	1.07929542267093	1.664983	2.026023	-2.478972
Trial1	1	1	noBlindfold	clockwise	practice	Guided	1	-0.5	-0.5	17.59779	0.30085	-1.44899	0.2073	1.0684727554912	1.65571	2.279931	-2.134798
Trial1	1	1	noBlindfold	clockwise	practice	Guided	1	-0.5	-0.5	17.6178	0.30084	-1.44887	0.19055	1.05745167251137	1.691498	2.576157	-1.71261
Trial1	1	1	noBlindfold	clockwise	practice	Guided	1	-0.5	-0.5	17.63779	0.30085	-1.44876	0.15598	1.03521519353593	1.798813	2.457667	-1.37929
Trial1	1	1	noBlindfold	clockwise	practice	Guided	1	-0.5	-0.5	17.65779	0.30089	-1.44871	0.13828	1.02412213813517	1.768086	2.550766	-1.309883
Trial1	1	1	noBlindfold	clockwise	practice	Guided	1	-0.5	-0.5	17.6778	0.30088	-1.44872	0.11924	1.0123571390106	1.697679	2.546534	-1.418889
Trial1	1	1	noBlindfold	clockwise	practice	Guided	1	-0.5	-0.5	17.69778	0.30086	-1.44871	0.1017	1.00170834155934	1.510723	2.626939	-1.252028
Trial1	1	1	noBlindfold	clockwise	practice	Guided	1	-0.5	-0.5	17.71779	0.30081	-1.44869	0.083474	0.990827221476649	1.530669	2.665025	-1.474159
Trial1	1	1	noBlindfold	clockwise	practice	Guided	1	-0.5	-0.5	17.73779	0.3008	-1.44869	0.046374	0.969435496354299	1.566824	2.622707	-1.312748
Trial1	1	1	noBlindfold	clockwise	practice	Guided	1	-0.5	-0.5	17.7578	0.30074	-1.44862	0.027641	0.958952333780075	1.360711	2.758124	-1.210048
Trial1	1	1	noBlindfold	clockwise	practice	Guided	1	-0.5	-0.5	17.77779	0.30071	-1.44861	0.0096054	0.949122835202869	1.339617	2.872383	-1.059924
Trial1	1	1	noBlindfold	clockwise	practice	Guided	1	-0.5	-0.5	17.79779	0.30068	-1.4486	-0.0082392	0.939636719651011	1.388072	2.931628	-1.068951
Trial1	1	1	noBlindfold	clockwise	practice	Guided	1	-0.5	-0.5	17.81779	0.30069	-1.44858	-0.02645	0.930244092780836	1.415486	2.846992	-1.069142
Trial1	1	1	noBlindfold	clockwise	practice	Guided	1	-0.5	-0.5	17.83778	0.30072	-1.44859	-0.061122	0.913108113569308	1.383923	2.893542	-1.155032
Trial1	1	1	noBlindfold	clockwise	practice	Guided	1	-0.5	-0.5	17.85779	0.30076	-1.44857	-0.07873601	0.904809333909858	1.564078	2.736965	-1.166029
Trial1	1	1	noBlindfold	clockwise	practice	Guided	1	-0.5	-0.5	17.87779	0.30075	-1.44859	-0.095646	0.897052253871836	1.391301	2.81737	-1.134194
Trial1	1	1	noBlindfold	clockwise	practice	Guided	1	-0.5	-0.5	17.8978	0.30071	-1.44858	-0.11237	0.889603006838357	1.36907	2.825833	-0.849574
Trial1	1	1	noBlindfold	clockwise	practice	Guided	1	-0.5	-0.5	17.91779	0.30069	-1.44858	-0.12896	0.882482380151222	1.415373	2.762356	-0.813818
Trial1	1	1	noBlindfold	clockwise	practice	Guided	1	-0.5	-0.5	17.93779	0.30068	-1.44859	-0.16245	0.868923749760836	1.372308	2.825833	-0.938051
Trial1	1	1	noBlindfold	clockwise	practice	Guided	1	-0.5	-0.5	17.95779	0.30065	-1.44865	-0.1785	0.86278773493978	1.290792	2.504216	-0.824628
Trial1	1	1	noBlindfold	clockwise	practice	Guided	1	-0.5	-0.5	17.97778	0.30064	-1.44871	-0.19445	0.856962769128059	1.18766	2.652329	-0.905478
Trial1	1	1	noBlindfold	clockwise	practice	Guided	1	-0.5	-0.5	17.99779	0.30062	-1.44871	-0.21029	0.851424841442889	1.112201	2.563462	-0.913452
Trial1	1	1	noBlindfold	clockwise	practice	Guided	1	-0.5	-0.5	18.01779	0.3006	-1.44872	-0.22646	0.846040468217949	1.178333	2.546534	-0.809515
Trial1	1	1	noBlindfold	clockwise	practice	Guided	1	-0.5	-0.5	18.0378	0.30059	-1.44873	-0.24243	0.841003368503542	1.167113	2.563462	-0.948939
Trial1	1	1	noBlindfold	clockwise	practice	Guided	1	-0.5	-0.5	18.05779	0.30058	-1.44873	-0.27282	0.832189330941628	1.18056	2.508448	-0.860127
Trial1	1	1	noBlindfold	clockwise	practice	Guided	1	-0.5	-0.5	18.07779	0.30056	-1.44868	-0.28761	0.828254685567738	1.059581	2.694647	-0.756848
Trial1	1	1	noBlindfold	clockwise	practice	Guided	1	-0.5	-0.5	18.09779	0.30054	-1.44868	-0.30255	0.824530653855305	1.07408	2.60578	-0.689004
Trial1	1	1	noBlindfold	clockwise	practice	Guided	1	-0.5	-0.5	18.1178	0.30052	-1.4487	-0.31683	0.8212085730627	0.999175	2.51268	-0.801986
Trial1	1	1	noBlindfold	clockwise	practice	Guided	1	-0.5	-0.5	18.13779	0.30051	-1.44875	-0.34474	0.815427439732204	0.905017	2.423812	-0.697234
Trial1	1	1	noBlindfold	clockwise	practice	Guided	1	-0.5	-0.5	18.15779	0.30046	-1.44878	-0.35837	0.812893132425334	0.863684	2.356103	-0.67413
Trial1	1	1	noBlindfold	clockwise	practice	Guided	1	-0.5	-0.5	18.1778	0.30044	-1.44878	-0.3722	0.810578220744636	0.84957	2.46613	-0.75478
Trial1	1	1	noBlindfold	clockwise	practice	Guided	1	-0.5	-0.5	18.19778	0.30041	-1.44879	-0.38545	0.808565317885221	0.700831	2.351872	-0.719798
Trial1	1	1	noBlindfold	clockwise	practice	Guided	1	-0.5	-0.5	18.21779	0.30039	-1.4488	-0.39889	0.806751131792874	0.736592	2.428044	-0.819097
Trial1	1	1	noBlindfold	clockwise	practice	Guided	1	-0.5	-0.5	18.23779	0.30037	-1.44879	-0.41165	0.805231563872935	0.629639	2.542303	-0.534051
Trial1	1	1	noBlindfold	clockwise	practice	Guided	1	-0.5	-0.5	18.2578	0.30035	-1.44877	-0.43724	0.802806923344312	0.761873	2.275699	-0.646398
Trial1	1	1	noBlindfold	clockwise	practice	Guided	1	-0.5	-0.5	18.27779	0.30037	-1.4488	-0.4489	0.801999599665592	0.661	2.351872	-0.541164
Trial1	1	1	noBlindfold	clockwise	practice	Guided	1	-0.5	-0.5	18.29779	0.30034	-1.44881	-0.46072	0.801303331262961	0.643813	2.453435	-0.74803
Trial1	1	1	noBlindfold	clockwise	practice	Guided	1	-0.5	-0.5	18.31779	0.30032	-1.44882	-0.47269	0.80078582452131	0.627282	2.296858	-0.584881
Trial1	1	1	noBlindfold	clockwise	practice	Guided	1	-0.5	-0.5	18.33778	0.3003	-1.44883	-0.48414	0.800457140406618	0.543524	2.313785	-0.702322
Trial1	1	1	noBlindfold	clockwise	practice	Guided	1	-0.5	-0.5	18.35779	0.30028	-1.44886	-0.50701	0.800310705819192	0.614189	2.174136	-0.690697
Trial1	1	1	noBlindfold	clockwise	practice	Guided	1	-0.5	-0.5	18.37779	0.30029	-1.44891	-0.51789	0.800489952892591	0.672405	2.021791	-0.894135
Trial1	1	1	noBlindfold	clockwise	practice	Guided	1	-0.5	-0.5	18.3978	0.30032	-1.44896	-0.52991	0.800878709754582	0.693003	2.047182	-0.956306
Trial1	1	1	noBlindfold	clockwise	practice	Guided	1	-0.5	-0.5	18.41779	0.30034	-1.44897	-0.54105	0.801392044815588	0.642488	2.059877	-0.925036
Trial1	1	1	noBlindfold	clockwise	practice	Guided	1	-0.5	-0.5	18.43779	0.30034	-1.44896	-0.55305	0.802096260462877	0.607199	2.081036	-1.031803
Trial1	1	1	noBlindfold	clockwise	practice	Guided	1	-0.5	-0.5	18.45779	0.30031	-1.44896	-0.57698	0.804003727036362	0.491871	2.110659	-1.167189
Trial1	1	1	noBlindfold	clockwise	practice	Guided	1	-0.5	-0.5	18.47778	0.30023	-1.44893	-0.58965	0.805236099516912	0.374875	1.992169	-1.126587
Trial1	1	1	noBlindfold	clockwise	practice	Guided	1	-0.5	-0.5	18.49779	0.3002	-1.44897	-0.60218	0.806697475971269	0.333711	2.026023	-1.10746
Trial1	1	1	noBlindfold	clockwise	practice	Guided	1	-0.5	-0.5	18.51779	0.30018	-1.44899	-0.6153	0.808444248766161	0.34439	2.144513	-0.854741
Trial1	1	1	noBlindfold	clockwise	practice	Guided	1	-0.5	-0.5	18.5378	0.30017	-1.44896	-0.6416	0.812602352094219	0.422822	1.873678	-1.116103
Trial1	1	1	noBlindfold	clockwise	practice	Guided	1	-0.5	-0.5	18.55779	0.30023	-1.44902	-0.65563	0.815223123916226	0.460536	1.915996	-1.072428
Trial1	1	1	noBlindfold	clockwise	practice	Guided	1	-0.5	-0.5	18.57779	0.30023	-1.44904	-0.66966	0.818017452974347	0.435872	1.83136	-1.321622
Trial1	1	1	noBlindfold	clockwise	practice	Guided	1	-0.5	-0.5	18.59779	0.30021	-1.4491	-0.68454	0.821213154145247	0.31125	1.704406	-1.129636
Trial1	1	1	noBlindfold	clockwise	practice	Guided	1	-0.5	-0.5	18.6178	0.30017	-1.44911	-0.69936	0.824631099751039	0.1912	1.860983	-1.139233
Trial1	1	1	noBlindfold	clockwise	practice	Guided	1	-0.5	-0.5	18.63779	0.30013	-1.44912	-0.71457	0.828401056964061	0.238253	1.653625	-1.099314
Trial1	1	1	noBlindfold	clockwise	practice	Guided	1	-0.5	-0.5	18.65779	0.30011	-1.44915	-0.74589	0.837041178412435	0.250509	1.789042	-1.077766
Trial1	1	1	noBlindfold	clockwise	practice	Guided	1	-0.5	-0.5	18.6778	0.30008	-1.44909	-0.76273	0.842113450034959	0.16146	1.903301	-0.985056
Trial1	1	1	noBlindfold	clockwise	practice	Guided	1	-0.5	-0.5	18.69778	0.30007	-1.44906	-0.77821	0.847061281057839	0.102064	1.814433	-0.954056
Trial1	1	1	noBlindfold	clockwise	practice	Guided	1	-0.5	-0.5	18.71779	0.30005	-1.44907	-0.79466	0.852586965688646	-0.011592	1.903301	-0.904412
Trial1	1	1	noBlindfold	clockwise	practice	Guided	1	-0.5	-0.5	18.73779	0.30002	-1.44906	-0.82609	0.863925164086242	-0.021615	1.937155	-0.57693
Trial1	1	1	noBlindfold	clockwise	practice	Guided	1	-0.5	-0.5	18.7578	0.29998	-1.44896	-0.84183	0.869951598066958	0.024818	2.106427	-0.520185
Trial1	1	1	noBlindfold	clockwise	practice	Guided	1	-0.5	-0.5	18.77779	0.29999	-1.44895	-0.85671	0.87591439848806	-0.0018519	2.157209	-0.420367
Trial1	1	1	noBlindfold	clockwise	practice	Guided	1	-0.5	-0.5	18.79779	0.3	-1.44894	-0.8716201	0.882100583635942	-0.067732	2.199527	-0.421037
Trial1	1	1	noBlindfold	clockwise	practice	Guided	1	-0.5	-0.5	18.81779	0.3	-1.44892	-0.8852201	0.887915794958729	-0.034614	2.076805	-0.285306
Trial1	1	1	noBlindfold	clockwise	practice	Guided	1	-0.5	-0.5	18.83778	0.29998	-1.44892	-0.89924	0.894069692375068	-0.040867	2.271467	-0.446975
Trial1	1	1	noBlindfold	clockwise	practice	Guided	1	-0.5	-0.5	18.85779	0.29997	-1.44892	-0.92527	0.905983770936551	-0.115191	2.030255	-0.273518
Trial1	1	1	noBlindfold	clockwise	practice	Guided	1	-0.5	-0.5	18.87779	0.29996	-1.44896	-0.93808	0.912058181663235	-0.15412	2.072573	-0.300214
Trial1	1	1	noBlindfold	clockwise	practice	Guided	1	-0.5	-0.5	18.8978	0.29995	-1.44895	-0.95044	0.918050241651051	-0.155134	2.123354	-0.380033
Trial1	1	1	noBlindfold	clockwise	practice	Guided	1	-0.5	-0.5	18.91779	0.29994	-1.44894	-0.9620399	0.923788341973336	-0.186427	2.076805	-0.377063
Trial1	1	1	noBlindfold	clockwise	practice	Guided	1	-0.5	-0.5	18.93779	0.29992	-1.44894	-0.97333	0.929469366567383	-0.214466	2.140282	-0.449627
Trial1	1	1	noBlindfold	clockwise	practice	Guided	1	-0.5	-0.5	18.95779	0.2999	-1.44894	-0.99585	0.941120179520593	-0.298056	2.055646	-0.368998
Trial1	1	1	noBlindfold	clockwise	practice	Guided	1	-0.5	-0.5	18.97778	0.29987	-1.44892	-1.00583	0.946391081209826	-0.291131	2.1826	-0.612107
Trial1	1	1	noBlindfold	clockwise	practice	Guided	1	-0.5	-0.5	18.99779	0.29986	-1.44892	-1.01699	0.95239421904969	-0.343877	2.157209	-0.753398
Trial1	1	1	noBlindfold	clockwise	practice	Guided	1	-0.5	-0.5	19.01779	0.29984	-1.44894	-1.02742	0.958079293982227	-0.335476	2.059877	-0.740398
Trial1	1	1	noBlindfold	clockwise	practice	Guided	1	-0.5	-0.5	19.0378	0.29981	-1.44897	-1.03781	0.963813044878926	-0.458144	2.102195	-0.577424
Trial1	1	1	noBlindfold	clockwise	practice	Guided	1	-0.5	-0.5	19.05779	0.29975	-1.44897	-1.05872	0.975586025450523	-0.604731	2.047182	-0.797984
Trial1	1	1	noBlindfold	clockwise	practice	Guided	1	-0.5	-0.5	19.07779	0.29963	-1.44896	-1.06965	0.981788756887126	-0.856532	2.169904	-1.060747
Trial1	1	1	noBlindfold	clockwise	practice	Guided	1	-0.5	-0.5	19.09779	0.29957	-1.44895	-1.0803	0.987957607831883	-1.014841	2.068341	-0.899206
Trial1	1	1	noBlindfold	clockwise	practice	Guided	1	-0.5	-0.5	19.1178	0.29952	-1.44894	-1.091	0.994240015949083	-1.01618	2.174136	-0.974849
Trial1	1	1	noBlindfold	clockwise	practice	Guided	1	-0.5	-0.5	19.13779	0.29949	-1.44892	-1.10207	1.00083591125951	-1.028661	2.131818	-0.891227
Trial1	1	1	noBlindfold	clockwise	practice	Guided	1	-0.5	-0.5	19.15779	0.29946	-1.44892	-1.12396	1.01413134554118	-1.171124	2.097964	-0.787831
Trial1	1	1	noBlindfold	clockwise	practice	Guided	1	-0.5	-0.5	19.1778	0.29938	-1.44897	-1.13518	1.02101029347688	-1.409456	2.093732	-0.948957
Trial1	1	1	noBlindfold	clockwise	practice	Guided	1	-0.5	-0.5	19.19778	0.29931	-1.44899	-1.14621	1.02785396838383	-1.524848	2.0895	-1.067157
Trial1	1	1	noBlindfold	clockwise	practice	Guided	1	-0.5	-0.5	19.21779	0.29926	-1.44898	-1.15701	1.03463936656958	-1.636187	2.017559	-0.962364
Trial1	1	1	noBlindfold	clockwise	practice	Guided	1	-0.5	-0.5	19.23779	0.2992	-1.44896	-1.16891	1.04219060686043	-1.688211	2.233381	-0.998041
Trial1	1	1	noBlindfold	clockwise	practice	Guided	1	-0.5	-0.5	19.2578	0.29915	-1.4489	-1.19137	1.05670866273302	-1.777385	2.229149	-0.991239
Trial1	1	1	noBlindfold	clockwise	practice	Guided	1	-0.5	-0.5	19.27779	0.29908	-1.44896	-1.20273	1.06412328149036	-1.780049	1.92446	-1.043522
Trial1	1	1	noBlindfold	clockwise	practice	Guided	1	-0.5	-0.5	19.29779	0.2991	-1.44903	-1.2145	1.07194729705007	-1.752699	1.865215	-0.839756
Trial1	1	1	noBlindfold	clockwise	practice	Guided	1	-0.5	-0.5	19.31779	0.29913	-1.44905	-1.22594	1.07962848270227	-1.651135	1.945619	-0.932859
Trial1	1	1	noBlindfold	clockwise	practice	Guided	1	-0.5	-0.5	19.33778	0.29915	-1.44902	-1.23729	1.08730735638754	-1.69979	2.04295	-0.83389
Trial1	1	1	noBlindfold	clockwise	practice	Guided	1	-0.5	-0.5	19.35779	0.29915	-1.44901	-1.25975	1.102660773851	-1.737664	1.987937	-0.780668
Trial1	1	1	noBlindfold	clockwise	practice	Guided	1	-0.5	-0.5	19.37779	0.29913	-1.44907	-1.27121	1.11057354007985	-1.744094	1.772115	-0.734483
Trial1	1	1	noBlindfold	clockwise	practice	Guided	1	-0.5	-0.5	19.3978	0.29912	-1.44909	-1.28222	1.11824010233337	-1.730124	1.856751	-0.847837
Trial1	1	1	noBlindfold	clockwise	practice	Guided	1	-0.5	-0.5	19.41779	0.29911	-1.44907	-1.29337	1.12606072439722	-1.817048	1.915996	-0.695159
Trial1	1	1	noBlindfold	clockwise	practice	Guided	1	-0.5	-0.5	19.43779	0.2991	-1.44905	-1.30292	1.13280242275803	-1.717395	1.78481	-0.738132
Trial1	1	1	noBlindfold	clockwise	practice	Guided	1	-0.5	-0.5	19.45779	0.29905	-1.44906	-1.30231	1.13233485670018	-1.733615	2.305322	-2.528448
Trial1	1	1	noBlindfold	clockwise	practice	Guided	1	-0.5	-0.5	19.47778	0.29806	-1.44953	-1.30142	1.13100563094554	-1.193157	0.0074406	-2.682868
Trial1	1	1	noBlindfold	clockwise	practice	Guided	1	-0.5	-0.5	19.49779	0.29669	-1.44986	-1.30086	1.12964231113353	-0.852501	0.790285	-1.675712
Trial1	1	1	noBlindfold	clockwise	practice	Guided	1	-0.5	-0.5	19.51779	0.29468	-1.44973	-1.30064	1.12806945271099	-0.807691	1.073816	-1.216643
Trial1	1	1	noBlindfold	clockwise	practice	Guided	1	-0.5	-0.5	19.5378	0.2922	-1.44955	-1.30068	1.12635223936467	-0.834304	1.001875	-1.570454
Trial1	1	1	noBlindfold	clockwise	practice	Guided	1	-0.5	-0.5	19.55779	0.28943	-1.44947	-1.3008	1.12449112859042	-0.974898	1.344651	-1.407528
Trial1	1	1	noBlindfold	clockwise	practice	Guided	1	-0.5	-0.5	19.57779	0.28249	-1.4494	-1.30093	1.11972286217501	-1.44293	0.925703	-2.008786
Trial1	1	1	noBlindfold	clockwise	practice	Guided	1	-0.5	-0.5	19.59779	0.27787	-1.44951	-1.30102	1.11656375876467	-1.353996	0.819908	-1.920398
Trial1	1	1	noBlindfold	clockwise	practice	Guided	1	-0.5	-0.5	19.6178	0.27248	-1.44958	-1.30113	1.11289475450773	-1.251183	0.705649	-2.327442
Trial1	1	1	noBlindfold	clockwise	practice	Guided	1	-0.5	-0.5	19.63779	0.26627	-1.44965	-1.30128	1.1087016748874	-1.205581	0.468648	-2.627153
Trial1	1	1	noBlindfold	clockwise	practice	Guided	1	-0.5	-0.5	19.65779	0.25943	-1.44976	-1.30144	1.10410143830122	-1.293249	0.28235	-2.763637
Trial1	1	1	noBlindfold	clockwise	practice	Guided	1	-0.5	-0.5	19.6778	0.24389	-1.44991	-1.30142	1.09345613050899	-1.981909	0.142599	-2.850711
Trial1	1	1	noBlindfold	clockwise	practice	Guided	1	-0.5	-0.5	19.69778	0.23384	-1.44991	-1.30131	1.0865629043662	-2.154721	0.404897	-2.576038
Trial1	1	1	noBlindfold	clockwise	practice	Guided	1	-0.5	-0.5	19.71779	0.22262	-1.44981	-1.30113	1.07888323052006	-2.045465	0.726476	-2.208942
Trial1	1	1	noBlindfold	clockwise	practice	Guided	1	-0.5	-0.5	19.73779	0.21013	-1.44965	-1.30093	1.07040801354453	-1.765291	1.022702	-1.843406
Trial1	1	1	noBlindfold	clockwise	practice	Guided	1	-0.5	-0.5	19.7578	0.19622	-1.44951	-1.30075	1.06109503880475	-1.483268	1.124266	-1.525825
Trial1	1	1	noBlindfold	clockwise	practice	Guided	1	-0.5	-0.5	19.77779	0.16717	-1.4495	-1.30077	1.04228042141717	-1.434305	0.832271	-1.594205
Trial1	1	1	noBlindfold	clockwise	practice	Guided	1	-0.5	-0.5	19.79779	0.15126	-1.44956	-1.30077	1.03216871488221	-1.505334	0.895748	-1.554606
Trial1	1	1	noBlindfold	clockwise	practice	Guided	1	-0.5	-0.5	19.81779	0.13514	-1.44956	-1.30072	1.02203488321074	-1.542701	0.984616	-1.396522
Trial1	1	1	noBlindfold	clockwise	practice	Guided	1	-0.5	-0.5	19.83778	0.1178	-1.44952	-1.30065	1.01129475348831	-1.378144	1.069252	-1.310437
Trial1	1	1	noBlindfold	clockwise	practice	Guided	1	-0.5	-0.5	19.85779	0.10038	-1.44947	-1.30056	1.00067599615962	-1.165243	1.11157	-1.153045
Trial1	1	1	noBlindfold	clockwise	practice	Guided	1	-0.5	-0.5	19.87779	0.064501	-1.44945	-1.30057	0.979578340144612	-0.801662	0.967689	-1.144018
Trial1	1	1	noBlindfold	clockwise	practice	Guided	1	-0.5	-0.5	19.8978	0.045299	-1.4495	-1.30057	0.968639945112778	-0.711152	0.883053	-1.137204
Trial1	1	1	noBlindfold	clockwise	practice	Guided	1	-0.5	-0.5	19.91779	0.027744	-1.44955	-1.30055	0.958850356019312	-0.71402	0.895748	-1.127024
Trial1	1	1	noBlindfold	clockwise	practice	Guided	1	-0.5	-0.5	19.93779	0.0096299	-1.44955	-1.30052	0.948975665717286	-0.739157	0.954994	-1.016092
Trial1	1	1	noBlindfold	clockwise	practice	Guided	1	-0.5	-0.5	19.95779	-0.0085068	-1.44953	-1.3005	0.939343319607805	-0.621517	1.014239	-1.001814
Trial1	1	1	noBlindfold	clockwise	practice	Guided	1	-0.5	-0.5	19.97778	-0.045146	-1.4495	-1.30051	0.920710864816009	-0.457493	0.976153	-1.020767
Trial1	1	1	noBlindfold	clockwise	practice	Guided	1	-0.5	-0.5	19.99779	-0.062863	-1.44951	-1.30055	0.912123365475479	-0.260244	0.921139	-1.088611
Trial1	1	1	noBlindfold	clockwise	practice	Guided	1	-0.5	-0.5	20.01779	-0.08076	-1.44955	-1.30059	0.903718200122862	-0.268536	0.785722	-1.201319
Trial1	1	1	noBlindfold	clockwise	practice	Guided	1	-0.5	-0.5	20.0378	-0.097794	-1.4496	-1.30058	0.895934171337958	-0.377904	0.713781	-1.186632
Trial1	1	1	noBlindfold	clockwise	practice	Guided	1	-0.5	-0.5	20.05779	-0.13196	-1.44964	-1.30053	0.881079820447583	-0.189584	0.802649	-1.058177
Trial1	1	1	noBlindfold	clockwise	practice	Guided	1	-0.5	-0.5	20.07779	-0.14759	-1.44961	-1.30054	0.874675393674259	-0.187064	0.849199	-1.045266
Trial1	1	1	noBlindfold	clockwise	practice	Guided	1	-0.5	-0.5	20.09779	-0.16378	-1.44959	-1.30059	0.868324994042309	-0.024786	0.696854	-1.250226
Trial1	1	1	noBlindfold	clockwise	practice	Guided	1	-0.5	-0.5	20.1178	-0.17897	-1.44965	-1.30061	0.862575638411392	0.057564	0.442914	-1.231266
Trial1	1	1	noBlindfold	clockwise	practice	Guided	1	-0.5	-0.5	20.13779	-0.19402	-1.44974	-1.3006	0.857078882427938	0.095574	0.434328	-1.211461
Trial1	1	1	noBlindfold	clockwise	practice	Guided	1	-0.5	-0.5	20.15779	-0.20804	-1.44978	-1.30057	0.852146105379886	0.081314	0.425744	-1.160878
Trial1	1	1	noBlindfold	clockwise	practice	Guided	1	-0.5	-0.5	20.1778	-0.23432	-1.44979	-1.30057	0.843503530065986	0.131903	0.404351	-1.116707
Trial1	1	1	noBlindfold	clockwise	practice	Guided	1	-0.5	-0.5	20.19778	-0.24656	-1.44979	-1.30056	0.839719088223426	0.27195	0.366154	-1.130164
Trial1	1	1	noBlindfold	clockwise	practice	Guided	1	-0.5	-0.5	20.21779	-0.25881	-1.44982	-1.30054	0.836084247042677	0.353079	0.319508	-1.049498
Trial1	1	1	noBlindfold	clockwise	practice	Guided	1	-0.5	-0.5	20.23779	-0.26933	-1.44984	-1.30054	0.833110374110045	0.421771	0.353275	-1.073648
Trial1	1	1	noBlindfold	clockwise	practice	Guided	1	-0.5	-0.5	20.2578	-0.27977	-1.44985	-1.30058	0.830318987821481	0.467289	0.255862	-1.122298
Trial1	1	1	noBlindfold	clockwise	practice	Guided	1	-0.5	-0.5	20.27779	-0.2979	-1.44992	-1.3006	0.825714754983323	0.599439	0.065349	-1.200428
Trial1	1	1	noBlindfold	clockwise	practice	Guided	1	-0.5	-0.5	20.29779	-0.30581	-1.44997	-1.3006	0.823814419291718	0.615901	0.035717	-1.201836
Trial1	1	1	noBlindfold	clockwise	practice	Guided	1	-0.5	-0.5	20.31779	-0.31247	-1.44998	-1.30057	0.822240748040142	0.635274	0.052632	-1.140233
Trial1	1	1	noBlindfold	clockwise	practice	Guided	1	-0.5	-0.5	20.33778	-0.31871	-1.44998	-1.30053	0.820801003236268	0.59946	0.082236	-1.022677
Trial1	1	1	noBlindfold	clockwise	practice	Guided	1	-0.5	-0.5	20.35779	-0.32385	-1.44996	-1.30046	0.819612720776728	0.597834	0.13299	-0.942035
Trial1	1	1	noBlindfold	clockwise	practice	Guided	1	-0.5	-0.5	20.37779	-0.33245	-1.44995	-1.30045	0.817797745148927	0.513977	0.022914	-0.90112
Trial1	1	1	noBlindfold	clockwise	practice	Guided	1	-0.5	-0.5	20.3978	-0.33577	-1.44999	-1.30045	0.817124011015721	0.509732	-0.032096	-0.888545
Trial1	1	1	noBlindfold	clockwise	practice	Guided	1	-0.5	-0.5	20.41779	-0.33845	-1.45003	-1.30044	0.816579767953721	0.470311	-0.061705	-0.865891
Trial1	1	1	noBlindfold	clockwise	practice	Guided	1	-0.5	-0.5	20.43779	-0.34041	-1.45003	-1.30044	0.816194271984827	0.494907	-0.061692	-0.905033
Trial1	1	1	noBlindfold	clockwise	practice	Guided	1	-0.5	-0.5	20.45779	-0.34192	-1.45003	-1.3004	0.8158611891686	0.452173	-0.036285	-0.86108
Trial1	1	1	noBlindfold	clockwise	practice	Guided	1	-0.5	-0.5	20.47778	-0.34322	-1.45003	-1.30039	0.815600472102695	0.399387	-0.053184	-0.745147
Trial1	1	1	noBlindfold	clockwise	practice	Guided	1	-0.5	-0.5	20.49779	-0.34317	-1.45003	-1.3004	0.815619907486755	0.365569	-0.103941	-0.798213
Trial1	1	1	noBlindfold	clockwise	practice	Guided	1	-0.5	-0.5	20.51779	-0.34283	-1.45005	-1.3004	0.815685354837708	0.432532	-0.141994	-0.792968
Trial1	1	1	noBlindfold	clockwise	practice	Guided	1	-0.5	-0.5	20.5378	-0.34226	-1.45007	-1.30041	0.815805201250521	0.510531	-0.201193	-0.838692
Trial1	1	1	noBlindfold	clockwise	practice	Guided	1	-0.5	-0.5	20.55779	-0.34139	-1.4501	-1.3004	0.815964041902539	0.488781	-0.311151	-0.829197
Trial1	1	1	noBlindfold	clockwise	practice	Guided	1	-0.5	-0.5	20.57779	-0.33904	-1.45017	-1.30036	0.816384829949983	0.294368	-0.319423	-0.711648
Trial1	1	1	noBlindfold	clockwise	practice	Guided	1	-0.5	-0.5	20.59779	-0.33774	-1.45017	-1.30035	0.816632322414312	0.313184	-0.277023	-0.681963
Trial1	1	1	noBlindfold	clockwise	practice	Guided	1	-0.5	-0.5	20.6178	-0.33638	-1.45015	-1.30036	0.816913444233635	0.449647	-0.31503	-0.717655
Trial1	1	1	noBlindfold	clockwise	practice	Guided	1	-0.5	-0.5	20.63779	-0.33487	-1.45017	-1.30039	0.817246647909738	0.481629	-0.471499	-0.7989
Trial1	1	1	noBlindfold	clockwise	practice	Guided	1	-0.5	-0.5	20.65779	-0.33304	-1.45022	-1.30044	0.817667268255838	0.560665	-0.560306	-0.827639
Trial1	1	1	noBlindfold	clockwise	practice	Guided	1	-0.5	-0.5	20.6778	-0.32884	-1.4503	-1.30044	0.818535191251561	0.327253	-0.573002	-0.875579
Trial1	1	1	noBlindfold	clockwise	practice	Guided	1	-0.5	-0.5	20.69778	-0.3267	-1.45029	-1.30043	0.81897568931914	0.283347	-0.513757	-0.865079
Trial1	1	1	noBlindfold	clockwise	practice	Guided	1	-0.5	-0.5	20.71779	-0.3244	-1.45027	-1.30042	0.819455677318694	0.348196	-0.539147	-0.813222
Trial1	1	1	noBlindfold	clockwise	practice	Guided	1	-0.5	-0.5	20.73779	-0.32206	-1.45027	-1.30042	0.819960302286743	0.400389	-0.594161	-0.844846
Trial1	1	1	noBlindfold	clockwise	practice	Guided	1	-0.5	-0.5	20.7578	-0.31978	-1.4503	-1.30044	0.820477526134606	0.483881	-0.695724	-0.873616
Trial1	1	1	noBlindfold	clockwise	practice	Guided	1	-0.5	-0.5	20.77779	-0.31456	-1.45035	-1.30044	0.821639893555439	0.430287	-0.666101	-0.887737
Trial1	1	1	noBlindfold	clockwise	practice	Guided	1	-0.5	-0.5	20.79779	-0.31192	-1.45035	-1.30041	0.822210624460922	0.295757	-0.66187	-0.810312
Trial1	1	1	noBlindfold	clockwise	practice	Guided	1	-0.5	-0.5	20.81779	-0.30924	-1.45034	-1.30038	0.822798586967954	0.232482	-0.678797	-0.731834
Trial1	1	1	noBlindfold	clockwise	practice	Guided	1	-0.5	-0.5	20.83778	-0.30672	-1.45033	-1.30034	0.823347536818944	0.159758	-0.653406	-0.665611
Trial1	1	1	noBlindfold	clockwise	practice	Guided	1	-0.5	-0.5	20.85779	-0.30436	-1.45033	-1.30028	0.823846494799869	0.074024	-0.640711	-0.590488
Trial1	1	1	noBlindfold	clockwise	practice	Guided	1	-0.5	-0.5	20.87779	-0.30024	-1.45033	-1.30028	0.824834591774652	0.074309	-0.649174	-0.590446
Trial1	1	1	noBlindfold	clockwise	practice	Guided	1	-0.5	-0.5	20.8978	-0.29852	-1.45034	-1.3003	0.825272364163885	0.068762	-0.721115	-0.619619
Trial1	1	1	noBlindfold	clockwise	practice	Guided	1	-0.5	-0.5	20.91779	-0.29695	-1.45036	-1.30032	0.825676357102827	0.222067	-0.82691	-0.684723
Trial1	1	1	noBlindfold	clockwise	practice	Guided	1	-0.5	-0.5	20.93779	-0.29549	-1.45042	-1.30034	0.826055904013034	0.159899	-0.99195	-0.68214
Trial1	1	1	noBlindfold	clockwise	practice	Guided	1	-0.5	-0.5	20.95779	-0.29423	-1.45048	-1.30032	0.826349463808039	0.262214	-1.030036	-0.686259
Trial1	1	1	noBlindfold	clockwise	practice	Guided	1	-0.5	-0.5	20.97778	-0.29199	-1.4505	-1.30031	0.826900402909479	0.385341	-0.975023	-0.615462
Trial1	1	1	noBlindfold	clockwise	practice	Guided	1	-0.5	-0.5	20.99779	-0.29091	-1.4505	-1.30032	0.827182431512937	0.367541	-1.021573	-0.614683
Trial1	1	1	noBlindfold	clockwise	practice	Guided	1	-0.5	-0.5	21.01779	-0.28979	-1.45051	-1.30031	0.827456562851927	0.340506	-1.051195	-0.621953
Trial1	1	1	noBlindfold	clockwise	practice	Guided	1	-0.5	-0.5	21.0378	-0.28879	-1.45052	-1.30029	0.827691696388788	0.213895	-1.068122	-0.558019
Trial1	1	1	noBlindfold	clockwise	practice	Guided	1	-0.5	-0.5	21.05779	-0.28785	-1.45053	-1.30022	0.82786453864488	0.105579	-1.063891	-0.48223
Trial1	1	1	noBlindfold	clockwise	practice	Guided	1	-0.5	-0.5	21.07779	-0.28668	-1.45055	-1.30021	0.828155463803948	0.091798	-1.212004	-0.380558
Trial1	1	1	noBlindfold	clockwise	practice	Guided	1	-0.5	-0.5	21.09779	-0.2865	-1.45058	-1.3002	0.828192166014932	0.065282	-1.275481	-0.3752
Trial1	1	1	noBlindfold	clockwise	practice	Guided	1	-0.5	-0.5	21.1178	-0.28649	-1.45061	-1.3002	0.828194747476363	0.056701	-1.381276	-0.366352
Trial1	1	1	noBlindfold	clockwise	practice	Guided	1	-0.5	-0.5	21.13779	-0.28649	-1.45066	-1.3002	0.828194747476363	-0.013461	-1.53362	-0.338268
Trial1	1	1	noBlindfold	clockwise	practice	Guided	1	-0.5	-0.5	21.15779	-0.28649	-1.45071	-1.30019	0.828185072380594	0.024092	-1.605561	-0.289222
Trial1	1	1	noBlindfold	clockwise	practice	Guided	1	-0.5	-0.5	21.1778	-0.28648	-1.4508	-1.3002	0.828197321367394	0.103735	-1.707124	-0.414064
Trial1	1	1	noBlindfold	clockwise	practice	Guided	1	-0.5	-0.5	21.19778	-0.28647	-1.45083	-1.3002	0.828199903054539	0.21929	-1.787528	-0.418517
Trial1	1	1	noBlindfold	clockwise	practice	Guided	1	-0.5	-0.5	21.21779	-0.28646	-1.45088	-1.3002	0.828202484854708	0.303361	-1.88486	-0.430117
Trial1	1	1	noBlindfold	clockwise	practice	Guided	1	-0.5	-0.5	21.23779	-0.28644	-1.45092	-1.30021	0.828217316062537	0.447839	-2.028741	-0.490356
Trial1	1	1	noBlindfold	clockwise	practice	Guided	1	-0.5	-0.5	21.2578	-0.28642	-1.45098	-1.30022	0.828232139923418	0.409335	-2.185318	-0.54104
Trial1	1	1	noBlindfold	clockwise	practice	Guided	1	-0.5	-0.5	21.27779	-0.28637	-1.45109	-1.30023	0.828254719644685	0.419442	-2.316503	-0.636321
Trial1	1	1	noBlindfold	clockwise	practice	Guided	1	-0.5	-0.5	21.29779	-0.28635	-1.45113	-1.30024	0.828269544765929	0.378973	-2.350358	-0.64313
Trial1	1	1	noBlindfold	clockwise	practice	Guided	1	-0.5	-0.5	21.31779	-0.28633	-1.45115	-1.30025	0.828284377912257	0.389079	-2.384212	-0.609903
Trial1	1	1	noBlindfold	clockwise	practice	Guided	1	-0.5	-0.5	21.33778	-0.28631	-1.45116	-1.30025	0.828289544483589	0.344338	-2.371517	-0.61234
Trial1	1	1	noBlindfold	clockwise	practice	Guided	1	-0.5	-0.5	21.35779	-0.2863	-1.45117	-1.30026	0.828301679647939	0.316241	-2.375749	-0.644854
Trial1	1	1	noBlindfold	clockwise	practice	Guided	1	-0.5	-0.5	21.37779	-0.28627	-1.45117	-1.30026	0.828309415221098	0.257285	-2.312272	-0.554259
Trial1	1	1	noBlindfold	clockwise	practice	Guided	1	-0.5	-0.5	21.3978	-0.28626	-1.45116	-1.30026	0.828311999097433	0.2434	-2.176854	-0.476568
Trial1	1	1	noBlindfold	clockwise	practice	Guided	1	-0.5	-0.5	21.41779	-0.28625	-1.45113	-1.30025	0.828305023837477	0.234617	-2.066827	-0.448112
Trial1	1	1	noBlindfold	clockwise	practice	Guided	1	-0.5	-0.5	21.43779	-0.28624	-1.45109	-1.30025	0.828307600278586	0.25234	-2.066827	-0.448692
Trial1	1	1	noBlindfold	clockwise	practice	Guided	1	-0.5	-0.5	21.45779	-0.28623	-1.45106	-1.30025	0.828310184523389	0.291291	-2.020277	-0.475324
Trial1	1	1	noBlindfold	clockwise	practice	Guided	1	-0.5	-0.5	21.47778	-0.2862	-1.45104	-1.30025	0.828317922550991	0.323063	-2.016046	-0.455312
Trial1	1	1	noBlindfold	clockwise	practice	Guided	1	-0.5	-0.5	21.49779	-0.28618	-1.45104	-1.30025	0.828323084363121	0.374006	-2.071059	-0.516044
Trial1	1	1	noBlindfold	clockwise	practice	Guided	1	-0.5	-0.5	21.51779	-0.28617	-1.45104	-1.30025	0.828325669284857	0.378019	-2.045668	-0.524556
Trial1	1	1	noBlindfold	clockwise	practice	Guided	1	-0.5	-0.5	21.5378	-0.28615	-1.45103	-1.30026	0.828340390724684	0.345298	-2.016046	-0.532594
Trial1	1	1	noBlindfold	clockwise	practice	Guided	1	-0.5	-0.5	21.55779	-0.28614	-1.45103	-1.30026	0.828342975955207	0.370718	-2.020277	-0.591517
Trial1	1	1	noBlindfold	clockwise	practice	Guided	1	-0.5	-0.5	21.57779	-0.28611	-1.45102	-1.30026	0.828350716934037	0.339886	-1.969496	-0.577691
Trial1	1	1	noBlindfold	clockwise	practice	Guided	1	-0.5	-0.5	21.59779	-0.2861	-1.451	-1.30026	0.82835330261581	0.309	-1.863701	-0.568066
Trial1	1	1	noBlindfold	clockwise	practice	Guided	1	-0.5	-0.5	21.6178	-0.28608	-1.45098	-1.30026	0.828358466621969	0.271043	-1.812919	-0.511902
Trial1	1	1	noBlindfold	clockwise	practice	Guided	1	-0.5	-0.5	21.63779	-0.28607	-1.45095	-1.30026	0.828361052642337	0.26307	-1.783297	-0.486264
Trial1	1	1	noBlindfold	clockwise	practice	Guided	1	-0.5	-0.5	21.65779	-0.28605	-1.45093	-1.30026	0.828366217324667	0.272053	-1.753674	-0.482288
Trial1	1	1	noBlindfold	clockwise	practice	Guided	1	-0.5	-0.5	21.6778	-0.28603	-1.45092	-1.30026	0.828371382457545	0.30581	-1.851005	-0.525442
Trial1	1	1	noBlindfold	clockwise	practice	Guided	1	-0.5	-0.5	21.69778	-0.28602	-1.45092	-1.30026	0.828373961343769	0.312958	-1.825615	-0.567756
Trial1	1	1	noBlindfold	clockwise	practice	Guided	1	-0.5	-0.5	21.71779	-0.286	-1.45091	-1.30027	0.828388800827308	0.274645	-1.762138	-0.633495
Trial1	1	1	noBlindfold	clockwise	practice	Guided	1	-0.5	-0.5	21.73779	-0.28599	-1.45091	-1.30028	0.828401061372952	0.316533	-1.812919	-0.65133
Trial1	1	1	noBlindfold	clockwise	practice	Guided	1	-0.5	-0.5	21.7578	-0.28598	-1.45091	-1.3003	0.828423110780649	0.323338	-1.889092	-0.748903
Trial1	1	1	noBlindfold	clockwise	practice	Guided	1	-0.5	-0.5	21.77779	-0.28595	-1.45092	-1.30031	0.828440415196742	0.364955	-1.846774	-0.817792
Trial1	1	1	noBlindfold	clockwise	practice	Guided	1	-0.5	-0.5	21.79779	-0.28593	-1.45092	-1.30031	0.828445582280538	0.297512	-1.817151	-0.718459
Trial1	1	1	noBlindfold	clockwise	practice	Guided	1	-0.5	-0.5	21.81779	-0.28592	-1.45091	-1.30032	0.828457843316157	0.266632	-1.71982	-0.708835
Trial1	1	1	noBlindfold	clockwise	practice	Guided	1	-0.5	-0.5	21.83778	-0.28591	-1.45089	-1.30031	0.828450749814808	0.135153	-1.609793	-0.655317
Trial1	1	1	noBlindfold	clockwise	practice	Guided	1	-0.5	-0.5	21.85779	-0.28591	-1.45085	-1.30031	0.828450749814808	0.093293	-1.50823	-0.584311
Trial1	1	1	noBlindfold	clockwise	practice	Guided	1	-0.5	-0.5	21.87779	-0.2859	-1.45076	-1.3003	0.828443779355625	-0.018713	-1.393971	-0.487408
Trial1	1	1	noBlindfold	clockwise	practice	Guided	1	-0.5	-0.5	21.8978	-0.2859	-1.45073	-1.3003	0.828443779355625	0.06297	-1.313567	-0.448466
Trial1	1	1	noBlindfold	clockwise	practice	Guided	1	-0.5	-0.5	21.91779	-0.2859	-1.45071	-1.30029	0.828433875638971	0.106753	-1.258553	-0.466876
Trial1	1	1	noBlindfold	clockwise	practice	Guided	1	-0.5	-0.5	21.93779	-0.28589	-1.45068	-1.30029	0.828436455897304	0.124179	-1.228931	-0.475846
Trial1	1	1	noBlindfold	clockwise	practice	Guided	1	-0.5	-0.5	21.95779	-0.28588	-1.45067	-1.30028	0.828429485800186	0.163335	-1.267017	-0.498291
Trial1	1	1	noBlindfold	clockwise	practice	Guided	1	-0.5	-0.5	21.97778	-0.28588	-1.45065	-1.30028	0.828429485800186	0.092124	-1.182381	-0.495314
Trial1	1	1	noBlindfold	clockwise	practice	Guided	1	-0.5	-0.5	21.99779	-0.28587	-1.45063	-1.30027	0.828422393022178	0.072023	-1.106209	-0.439752
Trial1	1	1	noBlindfold	clockwise	practice	Guided	1	-0.5	-0.5	22.01779	-0.28587	-1.4506	-1.30026	0.828412719739255	0.046322	-1.063891	-0.417426
Trial1	1	1	noBlindfold	clockwise	practice	Guided	1	-0.5	-0.5	22.0378	-0.28587	-1.45057	-1.30026	0.828412719739255	0.063604	-0.987718	-0.426583
Trial1	1	1	noBlindfold	clockwise	practice	Guided	1	-0.5	-0.5	22.05779	-0.28587	-1.45053	-1.30025	0.828403161622405	0.046142	-0.962327	-0.417374
Trial1	1	1	noBlindfold	clockwise	practice	Guided	1	-0.5	-0.5	22.07779	-0.28587	-1.45049	-1.30025	0.828403161622405	-0.042959	-0.864996	-0.417844
Trial1	1	1	noBlindfold	clockwise	practice	Guided	1	-0.5	-0.5	22.09779	-0.28587	-1.45048	-1.30024	0.828393488355559	0.010408	-0.881923	-0.419834
Trial1	1	1	noBlindfold	clockwise	practice	Guided	1	-0.5	-0.5	22.1178	-0.28587	-1.45047	-1.30024	0.828393488355559	-0.01132	-0.843837	-0.406249
Trial1	1	1	noBlindfold	clockwise	practice	Guided	1	-0.5	-0.5	22.13779	-0.28587	-1.45046	-1.30024	0.828393488355559	-0.052486	-0.843837	-0.433933
Trial1	1	1	noBlindfold	clockwise	practice	Guided	1	-0.5	-0.5	22.15779	-0.28587	-1.45045	-1.30023	0.828383815096802	-0.037644	-0.771896	-0.41633
Trial1	1	1	noBlindfold	clockwise	practice	Guided	1	-0.5	-0.5	22.1778	-0.28588	-1.4504	-1.30023	0.828381234433491	-0.093924	-0.683029	-0.365574
Trial1	1	1	noBlindfold	clockwise	practice	Guided	1	-0.5	-0.5	22.19778	-0.28588	-1.45039	-1.30022	0.828371561152686	-0.150545	-0.678797	-0.32455
Trial1	1	1	noBlindfold	clockwise	practice	Guided	1	-0.5	-0.5	22.21779	-0.28589	-1.45037	-1.30022	0.828368972868468	-0.120215	-0.653406	-0.346661
Trial1	1	1	noBlindfold	clockwise	practice	Guided	1	-0.5	-0.5	22.23779	-0.2859	-1.45036	-1.30021	0.828356719066857	-0.137299	-0.623783	-0.329082
Trial1	1	1	noBlindfold	clockwise	practice	Guided	1	-0.5	-0.5	22.2578	-0.2859	-1.45034	-1.30019	0.828337372424963	-0.188794	-0.564538	-0.28073
Trial1	1	1	noBlindfold	clockwise	practice	Guided	1	-0.5	-0.5	22.27779	-0.28594	-1.45031	-1.30019	0.828327035908851	-0.171076	-0.539147	-0.285466
Trial1	1	1	noBlindfold	clockwise	practice	Guided	1	-0.5	-0.5	22.29779	-0.28595	-1.45029	-1.30018	0.828314774750997	-0.200848	-0.505289	-0.364066
Trial1	1	1	noBlindfold	clockwise	practice	Guided	1	-0.5	-0.5	22.31779	-0.28598	-1.45028	-1.30018	0.828307027644645	-0.221198	-0.500988	-0.316927
Trial1	1	1	noBlindfold	clockwise	practice	Guided	1	-0.5	-0.5	22.33778	-0.28605	-1.45026	-1.30016	0.828269594672907	-0.243196	-0.492428	-0.320161
Trial1	1	1	noBlindfold	clockwise	practice	Guided	1	-0.5	-0.5	22.35779	-0.2862	-1.45025	-1.30013	0.828201947104491	-0.27375	-0.475406	-0.297865
Trial1	1	1	noBlindfold	clockwise	practice	Guided	1	-0.5	-0.5	22.37779	-0.28683	-1.45023	-1.30011	0.828020301875882	-0.328239	-0.470919	-0.215694
Trial1	1	1	noBlindfold	clockwise	practice	Guided	1	-0.5	-0.5	22.3978	-0.28735	-1.45023	-1.3001	0.827876792280281	-0.35879	-0.458101	-0.201791
Trial1	1	1	noBlindfold	clockwise	practice	Guided	1	-0.5	-0.5	22.41779	-0.28808	-1.45022	-1.30012	0.827709056600066	-0.396779	-0.445281	-0.263221
Trial1	1	1	noBlindfold	clockwise	practice	Guided	1	-0.5	-0.5	22.43779	-0.28899	-1.45022	-1.30015	0.827505471480043	-0.475633	-0.453623	-0.344009
Trial1	1	1	noBlindfold	clockwise	practice	Guided	1	-0.5	-0.5	22.45779	-0.29016	-1.45022	-1.30015	0.827207898217788	-0.603926	-0.470426	-0.321898
Trial1	1	1	noBlindfold	clockwise	practice	Guided	1	-0.5	-0.5	22.47778	-0.29376	-1.45024	-1.30015	0.826302013990952	-0.625292	-0.504057	-0.295336
Trial1	1	1	noBlindfold	clockwise	practice	Guided	1	-0.5	-0.5	22.49779	-0.29606	-1.45025	-1.30017	0.825750244189392	-0.450232	-0.503983	-0.369449
Trial1	1	1	noBlindfold	clockwise	practice	Guided	1	-0.5	-0.5	22.51779	-0.29863	-1.45026	-1.30021	0.825158118103897	-0.220788	-0.571692	-0.420654
Trial1	1	1	noBlindfold	clockwise	practice	Guided	1	-0.5	-0.5	22.5378	-0.30103	-1.45029	-1.30025	0.824614579608259	-0.042607	-0.571692	-0.524593
Trial1	1	1	noBlindfold	clockwise	practice	Guided	1	-0.5	-0.5	22.55779	-0.3033	-1.45031	-1.30033	0.824147480804099	0.016676	-0.622474	-0.594323
Trial1	1	1	noBlindfold	clockwise	practice	Guided	1	-0.5	-0.5	22.57779	-0.30715	-1.4503	-1.30037	0.823275908597884	-0.0090718	-0.61401	-0.774017
Trial1	1	1	noBlindfold	clockwise	practice	Guided	1	-0.5	-0.5	22.59779	-0.30864	-1.45031	-1.3004	0.822957373316391	-0.018842	-0.690182	-0.790422
Trial1	1	1	noBlindfold	clockwise	practice	Guided	1	-0.5	-0.5	22.6178	-0.3099	-1.45033	-1.30042	0.822684784029995	-0.082646	-0.702878	-0.837168
Trial1	1	1	noBlindfold	clockwise	practice	Guided	1	-0.5	-0.5	22.63779	-0.31096	-1.45035	-1.30042	0.822440498377519	-0.031211	-0.783282	-0.864804
Trial1	1	1	noBlindfold	clockwise	practice	Guided	1	-0.5	-0.5	22.65779	-0.31174	-1.45036	-1.3004	0.822242064959705	-0.029128	-0.694414	-0.81521
Trial1	1	1	noBlindfold	clockwise	practice	Guided	1	-0.5	-0.5	22.6778	-0.31265	-1.4503	-1.3004	0.822034186086905	-0.138733	-0.529374	-0.772655
Trial1	1	1	noBlindfold	clockwise	practice	Guided	1	-0.5	-0.5	22.69778	-0.31289	-1.45027	-1.3004	0.821979528072526	-0.220739	-0.508142	-0.81536
Trial1	1	1	noBlindfold	clockwise	practice	Guided	1	-0.5	-0.5	22.71779	-0.31313	-1.45025	-1.3004	0.821924929708518	-0.363335	-0.482637	-0.817608
Trial1	1	1	noBlindfold	clockwise	practice	Guided	1	-0.5	-0.5	22.73779	-0.31346	-1.45025	-1.30039	0.821840212398274	-0.485585	-0.537582	-0.767024
Trial1	1	1	noBlindfold	clockwise	practice	Guided	1	-0.5	-0.5	22.7578	-0.31398	-1.45025	-1.3003	0.821634791599399	-0.451507	-0.4698	-0.696045
Trial1	1	1	noBlindfold	clockwise	practice	Guided	1	-0.5	-0.5	22.77779	-0.31587	-1.45021	-1.30025	0.821160154101663	-0.579055	-0.33839	-0.450741
Trial1	1	1	noBlindfold	clockwise	practice	Guided	1	-0.5	-0.5	22.79779	-0.31731	-1.45018	-1.30025	0.820838469482515	-0.55857	-0.325607	-0.489294
Trial1	1	1	noBlindfold	clockwise	practice	Guided	1	-0.5	-0.5	22.81779	-0.31918	-1.45016	-1.30027	0.820443708734192	-0.618883	-0.376294	-0.541162
Trial1	1	1	noBlindfold	clockwise	practice	Guided	1	-0.5	-0.5	22.83778	-0.32136	-1.45018	-1.30028	0.819975786675656	-0.645346	-0.46928	-0.532986
Trial1	1	1	noBlindfold	clockwise	practice	Guided	1	-0.5	-0.5	22.85779	-0.3239	-1.45022	-1.30028	0.81942617348628	-0.641646	-0.477637	-0.543968
Trial1	1	1	noBlindfold	clockwise	practice	Guided	1	-0.5	-0.5	22.87779	-0.33014	-1.45025	-1.30026	0.818088262623892	-0.610044	-0.447797	-0.523851
Trial1	1	1	noBlindfold	clockwise	practice	Guided	1	-0.5	-0.5	22.8978	-0.33372	-1.45024	-1.30024	0.817332955536504	-0.624992	-0.439204	-0.455602
Trial1	1	1	noBlindfold	clockwise	practice	Guided	1	-0.5	-0.5	22.91779	-0.33785	-1.45022	-1.30024	0.816502751006808	-0.577895	-0.417924	-0.491037
Trial1	1	1	noBlindfold	clockwise	practice	Guided	1	-0.5	-0.5	22.93779	-0.34195	-1.45021	-1.30024	0.81569842714746	-0.627871	-0.455894	-0.505149
Trial1	1	1	noBlindfold	clockwise	practice	Guided	1	-0.5	-0.5	22.95779	-0.34665	-1.45021	-1.30023	0.814790964639887	-0.693656	-0.430381	-0.480611
Trial1	1	1	noBlindfold	clockwise	practice	Guided	1	-0.5	-0.5	22.97778	-0.35689	-1.45021	-1.3002	0.812896359272215	-0.721513	-0.434384	-0.394013
Trial1	1	1	noBlindfold	clockwise	practice	Guided	1	-0.5	-0.5	22.99779	-0.36258	-1.45021	-1.30019	0.811904087435988	-0.65306	-0.417335	-0.354706
Trial1	1	1	noBlindfold	clockwise	practice	Guided	1	-0.5	-0.5	23.01779	-0.36861	-1.45022	-1.30019	0.810905250120727	-0.601926	-0.429912	-0.394522
Trial1	1	1	noBlindfold	clockwise	practice	Guided	1	-0.5	-0.5	23.0378	-0.37511	-1.45022	-1.30021	0.809897254030346	-0.527584	-0.425558	-0.414551
Trial1	1	1	noBlindfold	clockwise	practice	Guided	1	-0.5	-0.5	23.05779	-0.38163	-1.45022	-1.30026	0.808966896787761	-0.432296	-0.480462	-0.461049
Trial1	1	1	noBlindfold	clockwise	practice	Guided	1	-0.5	-0.5	23.07779	-0.39529	-1.45026	-1.30028	0.807101124420061	-0.440005	-0.552357	-0.590228
Trial1	1	1	noBlindfold	clockwise	practice	Guided	1	-0.5	-0.5	23.09779	-0.40214	-1.45028	-1.3003	0.806261040497395	-0.439508	-0.594675	-0.573057
Trial1	1	1	noBlindfold	clockwise	practice	Guided	1	-0.5	-0.5	23.1178	-0.4093	-1.4503	-1.3003	0.805423350952618	-0.527202	-0.577748	-0.618203
Trial1	1	1	noBlindfold	clockwise	practice	Guided	1	-0.5	-0.5	23.13779	-0.41658	-1.45031	-1.30031	0.804645896652758	-0.462246	-0.611603	-0.642479
Trial1	1	1	noBlindfold	clockwise	practice	Guided	1	-0.5	-0.5	23.15779	-0.42373	-1.45032	-1.30038	0.804005747081784	-0.341333	-0.721629	-0.699581
Trial1	1	1	noBlindfold	clockwise	practice	Guided	1	-0.5	-0.5	23.1778	-0.43766	-1.45039	-1.3004	0.802824058033325	-0.019428	-0.865511	-0.810956
Trial1	1	1	noBlindfold	clockwise	practice	Guided	1	-0.5	-0.5	23.19778	-0.44416	-1.45041	-1.30041	0.802355486728513	0.05878	-0.84012	-0.832589
Trial1	1	1	noBlindfold	clockwise	practice	Guided	1	-0.5	-0.5	23.21779	-0.45039	-1.45042	-1.30042	0.801955984330934	0.057772	-0.882438	-0.836829
Trial1	1	1	noBlindfold	clockwise	practice	Guided	1	-0.5	-0.5	23.23779	-0.45597	-1.45043	-1.30042	0.80163014641731	0.034348	-0.869742	-0.843863
Trial1	1	1	noBlindfold	clockwise	practice	Guided	1	-0.5	-0.5	23.2578	-0.46125	-1.45044	-1.3004	0.801337478330783	-0.02559	-0.865511	-0.847482
Trial1	1	1	noBlindfold	clockwise	practice	Guided	1	-0.5	-0.5	23.27779	-0.47062	-1.45043	-1.30036	0.800899031306173	-0.180659	-0.827424	-0.695449
Trial1	1	1	noBlindfold	clockwise	practice	Guided	1	-0.5	-0.5	23.29779	-0.47502	-1.4504	-1.30032	0.80070977892271	-0.15474	-0.74702	-0.633924
Trial1	1	1	noBlindfold	clockwise	practice	Guided	1	-0.5	-0.5	23.31779	-0.47899	-1.45037	-1.30032	0.800595758520415	-0.145075	-0.725861	-0.617662
Trial1	1	1	noBlindfold	clockwise	practice	Guided	1	-0.5	-0.5	23.33778	-0.48288	-1.45037	-1.30034	0.800523022542223	-0.036082	-0.797802	-0.699798
Trial1	1	1	noBlindfold	clockwise	practice	Free	1	-0.5	-0.5	0	-0.54695	-1.45053	-1.30019	0.801566149508353	0.131356	-1.037354	-0.302793
Trial1	1	1	noBlindfold	clockwise	practice	Free	1	-0.5	-0.5	0.01264954	-0.54695	-1.45051	-1.30018	0.80155615312017	0.051108	-0.944255	-0.241934
Trial1	1	1	noBlindfold	clockwise	practice	Free	1	-0.5	-0.5	0.03265381	-0.54697	-1.45049	-1.30018	0.80155732643123	-0.0024709	-0.906168	-0.242053
Trial1	1	1	noBlindfold	clockwise	practice	Free	1	-0.5	-0.5	0.05265808	-0.54697	-1.45047	-1.30021	0.801587315553171	0.038718	-0.880778	-0.228236
Trial1	1	1	noBlindfold	clockwise	practice	Free	1	-0.5	-0.5	0.07266235	-0.54697	-1.45046	-1.30026	0.801637178427176	0.013686	-0.940023	-0.264195
Trial1	1	1	noBlindfold	clockwise	practice	Free	1	-0.5	-0.5	0.09265137	-0.54696	-1.45047	-1.30032	0.801696570079976	0.08213	-0.948486	-0.302887
Trial1	1	1	noBlindfold	clockwise	practice	Free	1	-0.5	-0.5	0.1126556	-0.54694	-1.45048	-1.30041	0.801785249336446	0.100798	-0.95695	-0.291578
Trial1	1	1	noBlindfold	clockwise	practice	Free	1	-0.5	-0.5	0.1326599	-0.54691	-1.45048	-1.30054	0.801913210244177	0.117887	-0.893473	-0.301207
Trial1	1	1	noBlindfold	clockwise	practice	Free	1	-0.5	-0.5	0.1526489	-0.54685	-1.45046	-1.30071	0.802079403489931	0.137808	-0.855387	-0.259244
Trial1	1	1	noBlindfold	clockwise	practice	Free	1	-0.5	-0.5	0.1726532	-0.54678	-1.45045	-1.30101	0.802374735915362	0.112064	-0.885009	-0.199541
Trial1	1	1	noBlindfold	clockwise	practice	Free	1	-0.5	-0.5	0.1926575	-0.54663	-1.45042	-1.30121	0.802565698341965	0.081642	-0.821532	-0.306645
Trial1	1	1	noBlindfold	clockwise	practice	Free	1	-0.5	-0.5	0.2126617	-0.54657	-1.45042	-1.30149	0.802841886664789	0.086687	-0.872314	-0.298516
Trial1	1	1	noBlindfold	clockwise	practice	Free	1	-0.5	-0.5	0.2326508	-0.54648	-1.45043	-1.30179	0.80313609862296	0.13959	-0.868082	-0.284679
Trial1	1	1	noBlindfold	clockwise	practice	Free	1	-0.5	-0.5	0.252655	-0.54637	-1.45044	-1.30213	0.803469278783225	0.101832	-0.868082	-0.274221
Trial1	1	1	noBlindfold	clockwise	practice	Free	1	-0.5	-0.5	0.2726593	-0.54624	-1.45044	-1.30305	0.804380198469877	0.098038	-0.880778	-0.342487
Trial1	1	1	noBlindfold	clockwise	practice	Free	1	-0.5	-0.5	0.2926483	-0.54593	-1.45043	-1.30362	0.804931570151718	0.07802	-0.842691	-0.293224
Trial1	1	1	noBlindfold	clockwise	practice	Free	1	-0.5	-0.5	0.3126526	-0.54575	-1.45042	-1.30427	0.805570198160309	0.108439	-0.842691	-0.306838
Trial1	1	1	noBlindfold	clockwise	practice	Free	1	-0.5	-0.5	0.3326569	-0.54554	-1.45042	-1.30496	0.806247177333958	0.096364	-0.804605	-0.286001
Trial1	1	1	noBlindfold	clockwise	practice	Free	1	-0.5	-0.5	0.3526611	-0.5453	-1.45041	-1.30574	0.807012413979138	0.113827	-0.779214	-0.350396
Trial1	1	1	noBlindfold	clockwise	practice	Free	1	-0.5	-0.5	0.3726501	-0.54505	-1.45041	-1.30741	0.808665824481835	0.13026	-0.834228	-0.316795
Trial1	1	1	noBlindfold	clockwise	practice	Free	1	-0.5	-0.5	0.3926544	-0.54447	-1.4504	-1.30824	0.809462400281025	0.049687	-0.736896	-0.252709
Trial1	1	1	noBlindfold	clockwise	practice	Free	1	-0.5	-0.5	0.4126587	-0.54419	-1.45038	-1.30911	0.810315758141062	0.048427	-0.787678	-0.269388
Trial1	1	1	noBlindfold	clockwise	practice	Free	1	-0.5	-0.5	0.432663	-0.54391	-1.45039	-1.31002	0.811209246824484	0.079736	-0.846923	-0.22843
Trial1	1	1	noBlindfold	clockwise	practice	Free	1	-0.5	-0.5	0.452652	-0.54361	-1.4504	-1.31086	0.812031915001304	0.097159	-0.796142	-0.213928
Trial1	1	1	noBlindfold	clockwise	practice	Free	1	-0.5	-0.5	0.4726563	-0.54333	-1.4504	-1.3127	0.813854307622259	0.109275	-0.876546	-0.290558
Trial1	1	1	noBlindfold	clockwise	practice	Free	1	-0.5	-0.5	0.4926605	-0.54274	-1.45041	-1.31367	0.814791657530217	0.054142	-0.762287	-0.311563
Trial1	1	1	noBlindfold	clockwise	practice	Free	1	-0.5	-0.5	0.5126495	-0.54245	-1.45039	-1.31466	0.815765307461776	0.046742	-0.796142	-0.214496
Trial1	1	1	noBlindfold	clockwise	practice	Free	1	-0.5	-0.5	0.5326538	-0.54215	-1.45039	-1.31563	0.816718344613679	0.095235	-0.715737	-0.239667
Trial1	1	1	noBlindfold	clockwise	practice	Free	1	-0.5	-0.5	0.5526581	-0.54184	-1.45036	-1.31659	0.817661256643087	0.097405	-0.703042	-0.213143
Trial1	1	1	noBlindfold	clockwise	practice	Free	1	-0.5	-0.5	0.5726624	-0.54151	-1.45035	-1.31839	0.819442179439278	0.090303	-0.669188	-0.124481
Trial1	1	1	noBlindfold	clockwise	practice	Free	1	-0.5	-0.5	0.5926514	-0.54091	-1.45032	-1.31923	0.820250907930298	0.063661	-0.69881	-0.122402
Trial1	1	1	noBlindfold	clockwise	practice	Free	1	-0.5	-0.5	0.6126556	-0.54062	-1.45034	-1.31995	0.820955637905842	0.010709	-0.614174	-0.114241
Trial1	1	1	noBlindfold	clockwise	practice	Free	1	-0.5	-0.5	0.6326599	-0.54037	-1.45033	-1.32064	0.82163233434114	0.058585	-0.601479	-0.159046
Trial1	1	1	noBlindfold	clockwise	practice	Free	1	-0.5	-0.5	0.6526489	-0.54011	-1.45032	-1.3212	0.822178978736121	0.080046	-0.631101	-0.081406
Trial1	1	1	noBlindfold	clockwise	practice	Free	1	-0.5	-0.5	0.6726532	-0.53988	-1.45031	-1.32206	0.823026635110723	0.051138	-0.571856	-0.049768
Trial1	1	1	noBlindfold	clockwise	practice	Free	1	-0.5	-0.5	0.6926575	-0.5395	-1.45029	-1.32235	0.823298131759046	0.0067425	-0.62687	-0.046444
Trial1	1	1	noBlindfold	clockwise	practice	Free	1	-0.5	-0.5	0.7126617	-0.53938	-1.4503	-1.32249	0.823432175452854	-0.086761	-0.567624	-0.043734
Trial1	1	1	noBlindfold	clockwise	practice	Free	1	-0.5	-0.5	0.7326508	-0.53933	-1.45028	-1.32251	0.823449789662893	-0.017711	-0.542234	-0.015142
Trial1	1	1	noBlindfold	clockwise	practice	Free	1	-0.5	-0.5	0.752655	-0.53932	-1.45027	-1.32251	0.823449311450191	-0.053522	-0.554921	-0.016704
Trial1	1	1	noBlindfold	clockwise	practice	Free	1	-0.5	-0.5	0.7726593	-0.53933	-1.45027	-1.32251	0.823449789662893	-0.055065	-0.525286	-0.037646
Trial1	1	1	noBlindfold	clockwise	practice	Free	1	-0.5	-0.5	0.7926483	-0.53933	-1.45026	-1.32251	0.823449789662893	-0.087444	-0.516679	0.0068606
Trial1	1	1	noBlindfold	clockwise	practice	Free	1	-0.5	-0.5	0.8126526	-0.53933	-1.45026	-1.32251	0.823449789662893	-0.079165	-0.486956	-0.0021727
Trial1	1	1	noBlindfold	clockwise	practice	Free	1	-0.5	-0.5	0.8326569	-0.53934	-1.45025	-1.32251	0.823450267997088	-0.072535	-0.414887	0.026816
Trial1	1	1	noBlindfold	clockwise	practice	Free	1	-0.5	-0.5	0.8526611	-0.53934	-1.45024	-1.32251	0.823450267997088	-0.076844	-0.448612	-0.031833
Trial1	1	1	noBlindfold	clockwise	practice	Free	1	-0.5	-0.5	0.8726501	-0.53934	-1.45024	-1.32251	0.823450267997088	-0.021714	-0.465417	-0.030267
Trial1	1	1	noBlindfold	clockwise	practice	Free	1	-0.5	-0.5	0.8926544	-0.53935	-1.45024	-1.32251	0.823450743604465	-0.075865	-0.456693	-0.019257
Trial1	1	1	noBlindfold	clockwise	practice	Free	1	-0.5	-0.5	0.9126587	-0.53935	-1.45024	-1.32251	0.823450743604465	-0.072029	-0.456566	-0.027955
Trial1	1	1	noBlindfold	clockwise	practice	Free	1	-0.5	-0.5	0.932663	-0.53935	-1.45023	-1.32252	0.823460626671951	-0.02702	-0.469135	-0.022848
Trial1	1	1	noBlindfold	clockwise	practice	Free	1	-0.5	-0.5	0.952652	-0.53935	-1.45024	-1.32252	0.823460626671951	0.0025074	-0.507109	-0.046075
Trial1	1	1	noBlindfold	clockwise	practice	Free	1	-0.5	-0.5	0.9726563	-0.53936	-1.45024	-1.32253	0.823471226450752	-0.04496	-0.515507	-0.068894
Trial1	1	1	noBlindfold	clockwise	practice	Free	1	-0.5	-0.5	0.9926605	-0.53936	-1.45024	-1.32253	0.823471226450752	-0.047206	-0.430713	-0.056868
Trial1	1	1	noBlindfold	clockwise	practice	Free	1	-0.5	-0.5	1.01265	-0.53936	-1.45023	-1.32253	0.823471226450752	-0.091666	-0.413668	0.0072828
Trial1	1	1	noBlindfold	clockwise	practice	Free	1	-0.5	-0.5	1.032654	-0.53937	-1.45022	-1.32253	0.823471705137072	-0.141998	-0.417791	-0.010051
Trial1	1	1	noBlindfold	clockwise	practice	Free	1	-0.5	-0.5	1.052658	-0.53939	-1.45021	-1.32252	0.823462538832578	-0.148978	-0.396521	0.010889
Trial1	1	1	noBlindfold	clockwise	practice	Free	1	-0.5	-0.5	1.072662	-0.53942	-1.4502	-1.3225	0.823444091237992	-0.142333	-0.396413	0.044718
Trial1	1	1	noBlindfold	clockwise	practice	Free	1	-0.5	-0.5	1.092651	-0.53954	-1.45019	-1.32249	0.823439841824677	-0.104167	-0.362346	0.021139
Trial1	1	1	noBlindfold	clockwise	practice	Free	1	-0.5	-0.5	1.112656	-0.53961	-1.45019	-1.32248	0.823433205775412	-0.074929	-0.383402	-0.010811
Trial1	1	1	noBlindfold	clockwise	practice	Free	1	-0.5	-0.5	1.13266	-0.53967	-1.45019	-1.32248	0.823436092349415	-0.092651	-0.38753	-0.0094994
Trial1	1	1	noBlindfold	clockwise	practice	Free	1	-0.5	-0.5	1.152649	-0.53971	-1.45019	-1.32248	0.823438020110387	-0.073633	-0.391652	0.0059453
Trial1	1	1	noBlindfold	clockwise	practice	Free	1	-0.5	-0.5	1.172653	-0.53972	-1.45019	-1.32248	0.823438503072233	-0.09456	-0.391547	0.015636
Trial1	1	1	noBlindfold	clockwise	practice	Free	1	-0.5	-0.5	1.192657	-0.53973	-1.45019	-1.32248	0.823438986155567	-0.109991	-0.35326	0.008569
Trial1	1	1	noBlindfold	clockwise	practice	Free	1	-0.5	-0.5	1.212662	-0.53973	-1.45018	-1.32248	0.823438986155567	-0.100469	-0.332007	0.0037234
Trial1	1	1	noBlindfold	clockwise	practice	Free	1	-0.5	-0.5	1.232651	-0.53974	-1.45018	-1.32248	0.823439466483812	-0.14296	-0.323454	0.032139
Trial1	1	1	noBlindfold	clockwise	practice	Free	1	-0.5	-0.5	1.252655	-0.53975	-1.45017	-1.32249	0.823449951715787	-0.11114	-0.289507	-0.020748
Trial1	1	1	noBlindfold	clockwise	practice	Free	1	-0.5	-0.5	1.272659	-0.53976	-1.45017	-1.32249	0.823450435156991	-0.121846	-0.331735	-0.027804
Trial1	1	1	noBlindfold	clockwise	practice	Free	1	-0.5	-0.5	1.292648	-0.53977	-1.45017	-1.32249	0.823450918719682	-0.070194	-0.318852	-0.001095
Trial1	1	1	noBlindfold	clockwise	practice	Free	1	-0.5	-0.5	1.312653	-0.53977	-1.45017	-1.32249	0.823450918719682	-0.014033	-0.314531	-0.019235
Trial1	1	1	noBlindfold	clockwise	practice	Free	1	-0.5	-0.5	1.332657	-0.53977	-1.45016	-1.32249	0.823450918719682	-0.029596	-0.314446	-0.0056828
Trial1	1	1	noBlindfold	clockwise	practice	Free	1	-0.5	-0.5	1.352661	-0.53978	-1.45016	-1.32249	0.823451402403858	-0.127516	-0.259348	-0.0026496
Trial1	1	1	noBlindfold	clockwise	practice	Free	1	-0.5	-0.5	1.37265	-0.53978	-1.45015	-1.32248	0.823441400515093	-0.143075	-0.271969	-0.0055298
Trial1	1	1	noBlindfold	clockwise	practice	Free	1	-0.5	-0.5	1.392654	-0.53981	-1.45014	-1.32247	0.823432847561654	-0.116082	-0.23374	0.030183
Trial1	1	1	noBlindfold	clockwise	practice	Free	1	-0.5	-0.5	1.412659	-0.53984	-1.45013	-1.32246	0.823424414802448	-0.129371	-0.208286	0.03116
Trial1	1	1	noBlindfold	clockwise	practice	Free	1	-0.5	-0.5	1.432663	-0.53988	-1.45012	-1.32245	0.823416349018291	-0.105198	-0.203993	-0.0034178
Trial1	1	1	noBlindfold	clockwise	practice	Free	1	-0.5	-0.5	1.452652	-0.53991	-1.45011	-1.32245	0.823417804508269	-0.100427	-0.225095	-0.00046744
Trial1	1	1	noBlindfold	clockwise	practice	Free	1	-0.5	-0.5	1.472656	-0.53995	-1.45011	-1.32243	0.823399859464424	-0.057364	-0.170023	0.039774
Trial1	1	1	noBlindfold	clockwise	practice	Free	1	-0.5	-0.5	1.492661	-0.54003	-1.45009	-1.32241	0.823383621749062	-0.093137	-0.14877	0.036886
Trial1	1	1	noBlindfold	clockwise	practice	Free	1	-0.5	-0.5	1.51265	-0.54009	-1.45008	-1.32238	0.823356655940395	-0.133667	-0.136037	0.036962
Trial1	1	1	noBlindfold	clockwise	practice	Free	1	-0.5	-0.5	1.532654	-0.5402	-1.45007	-1.32233	0.823312009653005	-0.129507	-0.161389	0.026935
Trial1	1	1	noBlindfold	clockwise	practice	Free	1	-0.5	-0.5	1.552658	-0.54035	-1.45007	-1.32228	0.823269459912631	-0.116162	-0.135957	0.036863
Trial1	1	1	noBlindfold	clockwise	practice	Free	1	-0.5	-0.5	1.572662	-0.54055	-1.45008	-1.32215	0.823149385775027	-0.114271	-0.207852	0.051067
Trial1	1	1	noBlindfold	clockwise	practice	Free	1	-0.5	-0.5	1.592651	-0.54099	-1.45009	-1.3221	0.82312129171766	-0.086879	-0.195056	-0.0015021
Trial1	1	1	noBlindfold	clockwise	practice	Free	1	-0.5	-0.5	1.612656	-0.54122	-1.4501	-1.32207	0.823102894095179	-0.081794	-0.25424	0.0065504
Trial1	1	1	noBlindfold	clockwise	practice	Free	1	-0.5	-0.5	1.63266	-0.54146	-1.45011	-1.32206	0.823104707327625	-0.114383	-0.211856	-0.017587
Trial1	1	1	noBlindfold	clockwise	practice	Free	1	-0.5	-0.5	1.652649	-0.54173	-1.45011	-1.32206	0.823118351919917	-0.141287	-0.182171	0.0066543
Trial1	1	1	noBlindfold	clockwise	practice	Free	1	-0.5	-0.5	1.672653	-0.542	-1.4501	-1.32202	0.823092320820274	-0.089953	-0.148269	0.015601
Trial1	1	1	noBlindfold	clockwise	practice	Free	1	-0.5	-0.5	1.692657	-0.54266	-1.45008	-1.322	0.823106262473918	-0.126956	-0.190493	-0.0027029
Trial1	1	1	noBlindfold	clockwise	practice	Free	1	-0.5	-0.5	1.712662	-0.54301	-1.45009	-1.32201	0.823134476326889	-0.142109	-0.232753	-0.03983
Trial1	1	1	noBlindfold	clockwise	practice	Free	1	-0.5	-0.5	1.732651	-0.54337	-1.4501	-1.32206	0.823203126278471	-0.075518	-0.194607	-0.031768
Trial1	1	1	noBlindfold	clockwise	practice	Free	1	-0.5	-0.5	1.752655	-0.54375	-1.45011	-1.32213	0.823293228762277	-0.132868	-0.219936	-0.023267
Trial1	1	1	noBlindfold	clockwise	practice	Free	1	-0.5	-0.5	1.772659	-0.54413	-1.45011	-1.32235	0.823533252490082	-0.068778	-0.232567	-0.070097
Trial1	1	1	noBlindfold	clockwise	practice	Free	1	-0.5	-0.5	1.792648	-0.54487	-1.45012	-1.32252	0.823742861510416	-0.030367	-0.287441	-0.085602
Trial1	1	1	noBlindfold	clockwise	practice	Free	1	-0.5	-0.5	1.812653	-0.54517	-1.45013	-1.32274	0.823979105091516	-0.0068699	-0.304289	-0.13782
Trial1	1	1	noBlindfold	clockwise	practice	Free	1	-0.5	-0.5	1.832657	-0.5454	-1.45015	-1.323	0.824251346981489	-0.0049396	-0.308435	-0.148356
Trial1	1	1	noBlindfold	clockwise	practice	Free	1	-0.5	-0.5	1.852661	-0.54556	-1.45016	-1.32325	0.824509654950734	-0.040129	-0.299882	-0.156367
Trial1	1	1	noBlindfold	clockwise	practice	Free	1	-0.5	-0.5	1.87265	-0.54569	-1.45016	-1.32371	0.824976170648156	-0.0054096	-0.265944	0.010841
Trial1	1	1	noBlindfold	clockwise	practice	Free	1	-0.5	-0.5	1.892654	-0.54593	-1.45011	-1.32405	0.825328956828811	0.02296	-0.320831	-0.14836
Trial1	1	1	noBlindfold	clockwise	practice	Free	1	-0.5	-0.5	1.912659	-0.54603	-1.45015	-1.3244	0.825683979483097	-0.0071659	-0.329196	-0.10764
Trial1	1	1	noBlindfold	clockwise	practice	Free	1	-0.5	-0.5	1.932663	-0.54609	-1.45016	-1.32473	0.826016903803624	0.014973	-0.30372	-0.076092
Trial1	1	1	noBlindfold	clockwise	practice	Free	1	-0.5	-0.5	1.952652	-0.54615	-1.45016	-1.32503	0.826319833027175	-0.059836	-0.316331	-0.062048
Trial1	1	1	noBlindfold	clockwise	practice	Free	1	-0.5	-0.5	1.972656	-0.54623	-1.45015	-1.32551	0.826803492973349	-0.073448	-0.265469	-0.079448
Trial1	1	1	noBlindfold	clockwise	practice	Free	1	-0.5	-0.5	1.992661	-0.54646	-1.45013	-1.32566	0.826966114309579	-0.085516	-0.261096	0.011518
Trial1	1	1	noBlindfold	clockwise	practice	Free	1	-0.5	-0.5	2.01265	-0.54661	-1.45013	-1.32576	0.827074410735383	-0.094685	-0.269486	0.0079962
Trial1	1	1	noBlindfold	clockwise	practice	Free	1	-0.5	-0.5	2.032654	-0.54674	-1.45013	-1.3258	0.827121618271493	-0.067417	-0.227097	0.014382
Trial1	1	1	noBlindfold	clockwise	practice	Free	1	-0.5	-0.5	2.052658	-0.54685	-1.45013	-1.32581	0.827137840790009	-0.131762	-0.273571	0.027075
Trial1	1	1	noBlindfold	clockwise	practice	Free	1	-0.5	-0.5	2.072662	-0.54696	-1.45014	-1.32574	0.827074332974144	-0.119994	-0.286189	0.051532
Trial1	1	1	noBlindfold	clockwise	practice	Free	1	-0.5	-0.5	2.092651	-0.54715	-1.45013	-1.32568	0.827025159982628	-0.151674	-0.218344	0.079628
Trial1	1	1	noBlindfold	clockwise	practice	Free	1	-0.5	-0.5	2.112656	-0.54727	-1.45012	-1.3256	0.826952150486704	-0.145595	-0.239438	0.041252
Trial1	1	1	noBlindfold	clockwise	practice	Free	1	-0.5	-0.5	2.13266	-0.5474	-1.45012	-1.32553	0.826889611751168	-0.060627	-0.230903	0.043298
Trial1	1	1	noBlindfold	clockwise	practice	Free	1	-0.5	-0.5	2.152649	-0.54754	-1.45013	-1.32548	0.826847783398123	-0.155357	-0.251984	0.029336
Trial1	1	1	noBlindfold	clockwise	practice	Free	1	-0.5	-0.5	2.172653	-0.5477	-1.45014	-1.32546	0.826837003077225	-0.120098	-0.239216	-0.036478
Trial1	1	1	noBlindfold	clockwise	practice	Free	1	-0.5	-0.5	2.192657	-0.5481	-1.45013	-1.32549	0.826890165656457	-0.127963	-0.251766	-0.023228
Trial1	1	1	noBlindfold	clockwise	practice	Free	1	-0.5	-0.5	2.212662	-0.54832	-1.45013	-1.32553	0.826942859086861	-0.108578	-0.277086	-0.062576
Trial1	1	1	noBlindfold	clockwise	practice	Free	1	-0.5	-0.5	2.232651	-0.54852	-1.45014	-1.32558	0.827004553205835	-0.06261	-0.302397	-0.044957
Trial1	1	1	noBlindfold	clockwise	practice	Free	1	-0.5	-0.5	2.252655	-0.54872	-1.45015	-1.32563	0.827066171620107	-0.053399	-0.30654	-0.041426
Trial1	1	1	noBlindfold	clockwise	practice	Free	1	-0.5	-0.5	2.272659	-0.54888	-1.45015	-1.32572	0.827165456629297	-0.09807	-0.297994	-0.040749
Trial1	1	1	noBlindfold	clockwise	practice	Free	1	-0.5	-0.5	2.292648	-0.54917	-1.45014	-1.32575	0.827212753132363	-0.135429	-0.268212	-0.014117
Trial1	1	1	noBlindfold	clockwise	practice	Free	1	-0.5	-0.5	2.312653	-0.54934	-1.45013	-1.32577	0.827242747497865	-0.157579	-0.213135	-0.0040692
Trial1	1	1	noBlindfold	clockwise	practice	Free	1	-0.5	-0.5	2.332657	-0.54956	-1.45011	-1.32579	0.827275770551111	-0.148349	-0.213078	-0.022819
Trial1	1	1	noBlindfold	clockwise	practice	Free	1	-0.5	-0.5	2.352661	-0.54985	-1.4501	-1.32584	0.827343169886753	-0.125471	-0.259566	-0.040897
Trial1	1	1	noBlindfold	clockwise	practice	Free	1	-0.5	-0.5	2.37265	-0.55016	-1.45012	-1.32605	0.827571566930231	-0.139382	-0.327199	-0.068855
Trial1	1	1	noBlindfold	clockwise	practice	Free	1	-0.5	-0.5	2.392654	-0.55078	-1.45018	-1.32615	0.827709086817598	-0.102256	-0.377782	-0.041836
Trial1	1	1	noBlindfold	clockwise	practice	Free	1	-0.5	-0.5	2.412659	-0.55104	-1.45018	-1.32618	0.827755061809542	-0.106383	-0.335365	0.080624
Trial1	1	1	noBlindfold	clockwise	practice	Free	1	-0.5	-0.5	2.432663	-0.55126	-1.45016	-1.32625	0.8278384979084	-0.114246	-0.19141	-0.083048
Trial1	1	1	noBlindfold	clockwise	practice	Free	1	-0.5	-0.5	2.452652	-0.55151	-1.45014	-1.32634	0.827943843097222	-0.110732	-0.352141	-0.088885
Trial1	1	1	noBlindfold	clockwise	practice	Free	1	-0.5	-0.5	2.472656	-0.55174	-1.45016	-1.3265	0.828117970340363	-0.102156	-0.377433	-0.051844
Trial1	1	1	noBlindfold	clockwise	practice	Free	1	-0.5	-0.5	2.492661	-0.55215	-1.45018	-1.32655	0.828193538676056	-0.118277	-0.334919	-0.019491
Trial1	1	1	noBlindfold	clockwise	practice	Free	1	-0.5	-0.5	2.51265	-0.55232	-1.45017	-1.32657	0.828224247362269	-0.165158	-0.29674	0.0093314
Trial1	1	1	noBlindfold	clockwise	practice	Free	1	-0.5	-0.5	2.532654	-0.55247	-1.45016	-1.32658	0.82824373162918	-0.054834	-0.33474	-0.0074312
Trial1	1	1	noBlindfold	clockwise	practice	Free	1	-0.5	-0.5	2.552658	-0.55261	-1.45017	-1.32656	0.828232507579918	-0.078582	-0.372724	0.046336
Trial1	1	1	noBlindfold	clockwise	practice	Free	1	-0.5	-0.5	2.572662	-0.55272	-1.45018	-1.32643	0.828109825695292	-0.102009	-0.385318	0.076154
Trial1	1	1	noBlindfold	clockwise	practice	Free	1	-0.5	-0.5	2.592651	-0.5529	-1.45017	-1.32629	0.827981754250261	-0.107015	-0.287805	0.127023
Trial1	1	1	noBlindfold	clockwise	practice	Free	1	-0.5	-0.5	2.612656	-0.55304	-1.45015	-1.32611	0.827811075157685	-0.127578	-0.270795	0.090643
Trial1	1	1	noBlindfold	clockwise	practice	Free	1	-0.5	-0.5	2.63266	-0.55325	-1.45015	-1.32591	0.827624822149856	-0.137366	-0.283406	0.082241
Trial1	1	1	noBlindfold	clockwise	practice	Free	1	-0.5	-0.5	2.652649	-0.55348	-1.45015	-1.3257	0.82743016455675	-0.086621	-0.317174	0.041166
Trial1	1	1	noBlindfold	clockwise	practice	Free	1	-0.5	-0.5	2.672653	-0.55376	-1.45016	-1.32541	0.827158883631334	-0.118282	-0.355169	0.035131
Trial1	1	1	noBlindfold	clockwise	practice	Free	1	-0.5	-0.5	2.692657	-0.55429	-1.45018	-1.32535	0.827133547649595	-0.090986	-0.367667	-0.017469
Trial1	1	1	noBlindfold	clockwise	practice	Free	1	-0.5	-0.5	2.712662	-0.55453	-1.45018	-1.3253	0.827099492917463	-0.074144	-0.329484	0.027593
Trial1	1	1	noBlindfold	clockwise	practice	Free	1	-0.5	-0.5	2.732651	-0.55476	-1.45017	-1.3252	0.827015011228764	-0.134318	-0.287074	0.057426
Trial1	1	1	noBlindfold	clockwise	practice	Free	1	-0.5	-0.5	2.752655	-0.55503	-1.45015	-1.32505	0.826883181671495	-0.176096	-0.282768	0.094283
Trial1	1	1	noBlindfold	clockwise	practice	Free	1	-0.5	-0.5	2.772659	-0.55538	-1.45014	-1.32472	0.826577199083364	-0.165596	-0.291155	0.043338
Trial1	1	1	noBlindfold	clockwise	practice	Free	1	-0.5	-0.5	2.792648	-0.5563	-1.45018	-1.32464	0.82655966306873	-0.137336	-0.422137	-0.036764
Trial1	1	1	noBlindfold	clockwise	practice	Free	1	-0.5	-0.5	2.812653	-0.55677	-1.45021	-1.32464	0.826591812379198	-0.077107	-0.481261	-0.073289
Trial1	1	1	noBlindfold	clockwise	practice	Free	1	-0.5	-0.5	2.832657	-0.5572	-1.45023	-1.32477	0.82675108181173	-0.062572	-0.519242	-0.175452
Trial1	1	1	noBlindfold	clockwise	practice	Free	1	-0.5	-0.5	2.852661	-0.55753	-1.45025	-1.325	0.827003374395173	-0.0090441	-0.603874	-0.234246
Trial1	1	1	noBlindfold	clockwise	practice	Free	1	-0.5	-0.5	2.87265	-0.55775	-1.45028	-1.32554	0.827557408472514	-0.011246	-0.612338	-0.204531
Trial1	1	1	noBlindfold	clockwise	practice	Free	1	-0.5	-0.5	2.892654	-0.5579	-1.45033	-1.32571	0.82773746725915	0.090226	-0.680047	-0.10267
Trial1	1	1	noBlindfold	clockwise	practice	Free	1	-0.5	-0.5	2.912659	-0.55788	-1.45034	-1.32574	0.827766152733373	0.073468	-0.608106	-0.029767
Trial1	1	1	noBlindfold	clockwise	practice	Free	1	-0.5	-0.5	2.932663	-0.55787	-1.45032	-1.32575	0.827775445859602	-0.015637	-0.523462	-0.086138
Trial1	1	1	noBlindfold	clockwise	practice	Free	1	-0.5	-0.5	2.952652	-0.55788	-1.45028	-1.32577	0.827796001031271	-0.049604	-0.591146	-0.146881
Trial1	1	1	noBlindfold	clockwise	practice	Free	1	-0.5	-0.5	2.972656	-0.55789	-1.4503	-1.32578	0.827806690311518	-0.165541	-0.684246	-0.112903
Trial1	1	1	noBlindfold	clockwise	practice	Free	1	-0.5	-0.5	2.992661	-0.5579	-1.45032	-1.32578	0.827807390639314	-0.12389	-0.650392	-0.049588
Trial1	1	1	noBlindfold	clockwise	practice	Free	1	-0.5	-0.5	3.01265	-0.55791	-1.45032	-1.32578	0.827808091087647	-0.104235	-0.625001	-0.079227
Trial1	1	1	noBlindfold	clockwise	practice	Free	1	-0.5	-0.5	3.032654	-0.55791	-1.45032	-1.32579	0.82781796121863	-0.040177	-0.637696	-0.058831
Trial1	1	1	noBlindfold	clockwise	practice	Free	1	-0.5	-0.5	3.052658	-0.55791	-1.45032	-1.32579	0.82781796121863	-0.049681	-0.701173	-0.068207
Trial1	1	1	noBlindfold	clockwise	practice	Free	1	-0.5	-0.5	3.072662	-0.55791	-1.45034	-1.32581	0.827837939316849	0.0095617	-0.781577	-0.107226
Trial1	1	1	noBlindfold	clockwise	practice	Free	1	-0.5	-0.5	3.092651	-0.55792	-1.45039	-1.32582	0.827848624731796	-0.0072566	-0.8112	-0.157051
Trial1	1	1	noBlindfold	clockwise	practice	Free	1	-0.5	-0.5	3.112656	-0.55792	-1.4504	-1.32582	0.827848624731796	-0.026602	-0.819664	-0.156665
Trial1	1	1	noBlindfold	clockwise	practice	Free	1	-0.5	-0.5	3.13266	-0.55792	-1.45041	-1.32583	0.827858732691158	-0.030992	-0.861982	-0.114066
Trial1	1	1	noBlindfold	clockwise	practice	Free	1	-0.5	-0.5	3.152649	-0.55792	-1.45041	-1.32583	0.827858732691158	-0.043929	-0.802736	-0.049868
Trial1	1	1	noBlindfold	clockwise	practice	Free	1	-0.5	-0.5	3.172653	-0.55792	-1.4504	-1.32583	0.827858732691158	-0.064175	-0.713869	-0.029721
Trial1	1	1	noBlindfold	clockwise	practice	Free	1	-0.5	-0.5	3.192657	-0.55794	-1.45035	-1.32582	0.827850026162266	-0.202556	-0.650392	0.033863
Trial1	1	1	noBlindfold	clockwise	practice	Free	1	-0.5	-0.5	3.212662	-0.55797	-1.45034	-1.32581	0.827842136038793	-0.209769	-0.658855	0.05547
Trial1	1	1	noBlindfold	clockwise	practice	Free	1	-0.5	-0.5	3.232651	-0.55805	-1.45033	-1.32579	0.827827767495366	-0.209064	-0.650392	0.063833
Trial1	1	1	noBlindfold	clockwise	practice	Free	1	-0.5	-0.5	3.252655	-0.55814	-1.45033	-1.32577	0.827814224882744	-0.130745	-0.680014	0.037118
Trial1	1	1	noBlindfold	clockwise	practice	Free	1	-0.5	-0.5	3.272659	-0.55821	-1.45034	-1.32577	0.827819142453557	-0.103489	-0.709637	0.013799
Trial1	1	1	noBlindfold	clockwise	practice	Free	1	-0.5	-0.5	3.292648	-0.55821	-1.45036	-1.32578	0.827829131247306	-0.028087	-0.751955	-0.080573
Trial1	1	1	noBlindfold	clockwise	practice	Free	1	-0.5	-0.5	3.312653	-0.55821	-1.45037	-1.32578	0.827829131247306	-0.018249	-0.798505	-0.069012
Trial1	1	1	noBlindfold	clockwise	practice	Free	1	-0.5	-0.5	3.332657	-0.55822	-1.45038	-1.32578	0.827829835427106	-0.096492	-0.7181	-0.041613
Trial1	1	1	noBlindfold	clockwise	practice	Free	1	-0.5	-0.5	3.352661	-0.55822	-1.45037	-1.32579	0.827839705298836	-0.188076	-0.658855	-0.072504
Trial1	1	1	noBlindfold	clockwise	practice	Free	1	-0.5	-0.5	3.37265	-0.55824	-1.45035	-1.32584	0.827891053663411	-0.230201	-0.629233	-0.098743
Trial1	1	1	noBlindfold	clockwise	practice	Free	1	-0.5	-0.5	3.392654	-0.55835	-1.45034	-1.32587	0.827928767316205	-0.152139	-0.680014	-0.130601
Trial1	1	1	noBlindfold	clockwise	practice	Free	1	-0.5	-0.5	3.412659	-0.5584	-1.45035	-1.32588	0.827942281897509	-0.11976	-0.713869	-0.115521
Trial1	1	1	noBlindfold	clockwise	practice	Free	1	-0.5	-0.5	3.432663	-0.55842	-1.45035	-1.32589	0.827953560285533	-0.082634	-0.7181	-0.111188
Trial1	1	1	noBlindfold	clockwise	practice	Free	1	-0.5	-0.5	3.452652	-0.55842	-1.45035	-1.32589	0.827953560285533	-0.053104	-0.688478	-0.061585
Trial1	1	1	noBlindfold	clockwise	practice	Free	1	-0.5	-0.5	3.472656	-0.55843	-1.45035	-1.32589	0.827954266899166	-0.108512	-0.675782	-0.052631
Trial1	1	1	noBlindfold	clockwise	practice	Free	1	-0.5	-0.5	3.492661	-0.55846	-1.4503	-1.3259	0.827966371842983	-0.169252	-0.557292	-0.031119
Trial1	1	1	noBlindfold	clockwise	practice	Free	1	-0.5	-0.5	3.51265	-0.55851	-1.45028	-1.32591	0.827979892814361	-0.18887	-0.540365	-0.030097
Trial1	1	1	noBlindfold	clockwise	practice	Free	1	-0.5	-0.5	3.532654	-0.55857	-1.45028	-1.32593	0.82800422817018	-0.150497	-0.557292	-0.085085
Trial1	1	1	noBlindfold	clockwise	practice	Free	1	-0.5	-0.5	3.552658	-0.55861	-1.45028	-1.32593	0.828007062429214	-0.052211	-0.625001	-0.053146
Trial1	1	1	noBlindfold	clockwise	practice	Free	1	-0.5	-0.5	3.572662	-0.55861	-1.45029	-1.32594	0.82801693198185	-0.054119	-0.654623	-0.078937
Trial1	1	1	noBlindfold	clockwise	practice	Free	1	-0.5	-0.5	3.592651	-0.55862	-1.4503	-1.32594	0.828017636619647	-0.085798	-0.625001	-0.113528
Trial1	1	1	noBlindfold	clockwise	practice	Free	1	-0.5	-0.5	3.612656	-0.55862	-1.4503	-1.32595	0.828027625074658	-0.162159	-0.569987	-0.090982
Trial1	1	1	noBlindfold	clockwise	practice	Free	1	-0.5	-0.5	3.63266	-0.55864	-1.45029	-1.32594	0.828019054694774	-0.175051	-0.485343	-0.035174
Trial1	1	1	noBlindfold	clockwise	practice	Free	1	-0.5	-0.5	3.652649	-0.5587	-1.45026	-1.32592	0.828003211905723	-0.249083	-0.42598	0.054687
Trial1	1	1	noBlindfold	clockwise	practice	Free	1	-0.5	-0.5	3.672653	-0.55887	-1.45023	-1.32581	0.827905643602551	-0.283541	-0.362389	0.09191
Trial1	1	1	noBlindfold	clockwise	practice	Free	1	-0.5	-0.5	3.692657	-0.55961	-1.45021	-1.32582	0.827968583152735	-0.133617	-0.489106	-0.07208
Trial1	1	1	noBlindfold	clockwise	practice	Free	1	-0.5	-0.5	3.712662	-0.56004	-1.45024	-1.32592	0.828099285854949	-0.17164	-0.561034	-0.103846
Trial1	1	1	noBlindfold	clockwise	practice	Free	1	-0.5	-0.5	3.732651	-0.56045	-1.45027	-1.32608	0.828288785741961	-0.168775	-0.552571	-0.124061
Trial1	1	1	noBlindfold	clockwise	practice	Free	1	-0.5	-0.5	3.752655	-0.56088	-1.45028	-1.32628	0.82851965146206	-0.215929	-0.467919	-0.099331
Trial1	1	1	noBlindfold	clockwise	practice	Free	1	-0.5	-0.5	3.772659	-0.56132	-1.45025	-1.3266	0.828871417559042	-0.236635	-0.412782	0.024527
Trial1	1	1	noBlindfold	clockwise	practice	Free	1	-0.5	-0.5	3.792648	-0.5625	-1.45017	-1.32692	0.829278477351688	-0.134124	-0.50145	-0.198192
Trial1	1	1	noBlindfold	clockwise	practice	Free	1	-0.5	-0.5	3.812653	-0.5632	-1.45023	-1.32727	0.829680627569549	-0.148941	-0.6284	-0.146428
Trial1	1	1	noBlindfold	clockwise	practice	Free	1	-0.5	-0.5	3.832657	-0.56383	-1.45029	-1.32767	0.830127737913011	-0.138109	-0.492982	-0.128952
Trial1	1	1	noBlindfold	clockwise	practice	Free	1	-0.5	-0.5	3.852661	-0.56448	-1.45027	-1.3281	0.830606540447424	-0.161235	-0.454792	-0.145386
Trial1	1	1	noBlindfold	clockwise	practice	Free	1	-0.5	-0.5	3.87265	-0.56508	-1.45024	-1.329	0.831550598814975	-0.169976	-0.458902	-0.085687
Trial1	1	1	noBlindfold	clockwise	practice	Free	1	-0.5	-0.5	3.892654	-0.56659	-1.45021	-1.32943	0.832098867830326	-0.182859	-0.42904	-0.080384
Trial1	1	1	noBlindfold	clockwise	practice	Free	1	-0.5	-0.5	3.912659	-0.5674	-1.45021	-1.32983	0.832562593403004	-0.203899	-0.450084	-0.0070976
Trial1	1	1	noBlindfold	clockwise	practice	Free	1	-0.5	-0.5	3.932663	-0.56832	-1.45021	-1.33019	0.832996380117657	-0.218123	-0.356871	-0.018602
Trial1	1	1	noBlindfold	clockwise	practice	Free	1	-0.5	-0.5	3.952652	-0.56936	-1.4502	-1.33052	0.833411266224252	-0.199665	-0.437166	-0.0056605
Trial1	1	1	noBlindfold	clockwise	practice	Free	1	-0.5	-0.5	3.972656	-0.57042	-1.45021	-1.33118	0.834157852698868	-0.202883	-0.496293	-0.102591
Trial1	1	1	noBlindfold	clockwise	practice	Free	1	-0.5	-0.5	3.992661	-0.57265	-1.45024	-1.3315	0.834667692341775	-0.194581	-0.428327	-0.0624
Trial1	1	1	noBlindfold	clockwise	practice	Free	1	-0.5	-0.5	4.01265	-0.57381	-1.45023	-1.33178	0.835048387765553	-0.210963	-0.419742	-0.044219
Trial1	1	1	noBlindfold	clockwise	practice	Free	1	-0.5	-0.5	4.032654	-0.57498	-1.45022	-1.332	0.835371792701964	-0.21797	-0.419624	0.036412
Trial1	1	1	noBlindfold	clockwise	practice	Free	1	-0.5	-0.5	4.052658	-0.57617	-1.45021	-1.33216	0.835638756909557	-0.203282	-0.411048	0.052129
Trial1	1	1	noBlindfold	clockwise	practice	Free	1	-0.5	-0.5	4.072662	-0.5774	-1.4502	-1.33243	0.836020496218131	-0.199312	-0.453253	0.00051371
Trial1	1	1	noBlindfold	clockwise	practice	Free	1	-0.5	-0.5	4.092651	-0.57983	-1.45023	-1.33251	0.836328714319368	-0.14402	-0.453003	0.0096122
Trial1	1	1	noBlindfold	clockwise	practice	Free	1	-0.5	-0.5	4.112656	-0.58103	-1.45022	-1.33256	0.83649394512388	-0.110932	-0.427493	0.032282
Trial1	1	1	noBlindfold	clockwise	practice	Free	1	-0.5	-0.5	4.13266	-0.5822	-1.45021	-1.33259	0.836637866604549	-0.155917	-0.397754	0.017313
Trial1	1	1	noBlindfold	clockwise	practice	Free	1	-0.5	-0.5	4.152649	-0.58333	-1.4502	-1.33259	0.836749643675902	-0.208428	-0.38918	0.032365
Trial1	1	1	noBlindfold	clockwise	practice	Free	1	-0.5	-0.5	4.172653	-0.58447	-1.4502	-1.33258	0.836853979830898	-0.078991	-0.401767	-0.016932
Trial1	1	1	noBlindfold	clockwise	practice	Free	1	-0.5	-0.5	4.192657	-0.58667	-1.45022	-1.33259	0.837088864486381	-0.079278	-0.469228	0.0058079
Trial1	1	1	noBlindfold	clockwise	practice	Free	1	-0.5	-0.5	4.212662	-0.58765	-1.45023	-1.33262	0.837220657695311	-0.041087	-0.447943	0.0099195
Trial1	1	1	noBlindfold	clockwise	practice	Free	1	-0.5	-0.5	4.232651	-0.58852	-1.45023	-1.33266	0.837352015194846	-0.086777	-0.460518	-0.0032447
Trial1	1	1	noBlindfold	clockwise	practice	Free	1	-0.5	-0.5	4.252655	-0.58934	-1.45022	-1.33272	0.837498834420841	-0.098663	-0.443466	-0.026308
Trial1	1	1	noBlindfold	clockwise	practice	Free	1	-0.5	-0.5	4.272659	-0.59007	-1.45023	-1.33289	0.837745913902203	-0.095897	-0.472962	-0.061462
Trial1	1	1	noBlindfold	clockwise	practice	Free	1	-0.5	-0.5	4.292648	-0.59133	-1.45022	-1.33296	0.837951994422342	-0.076799	-0.375392	0.0086597
Trial1	1	1	noBlindfold	clockwise	practice	Free	1	-0.5	-0.5	4.312653	-0.59191	-1.45019	-1.33299	0.838045150498108	-0.115331	-0.320281	0.028637
Trial1	1	1	noBlindfold	clockwise	practice	Free	1	-0.5	-0.5	4.332657	-0.59246	-1.45017	-1.333	0.838115716197611	-0.172254	-0.307501	-0.013097
Trial1	1	1	noBlindfold	clockwise	practice	Free	1	-0.5	-0.5	4.352661	-0.59303	-1.45016	-1.33296	0.838138982487572	-0.194406	-0.337029	0.043486
Trial1	1	1	noBlindfold	clockwise	practice	Free	1	-0.5	-0.5	4.37265	-0.59368	-1.45017	-1.33285	0.838102043376477	-0.281345	-0.328472	0.071625
Trial1	1	1	noBlindfold	clockwise	practice	Free	1	-0.5	-0.5	4.392654	-0.59543	-1.45018	-1.33283	0.838279676458143	-0.313561	-0.366356	0.0026964
Trial1	1	1	noBlindfold	clockwise	practice	Free	1	-0.5	-0.5	4.412659	-0.59654	-1.45018	-1.33285	0.83842654199225	-0.34384	-0.370489	-0.04112
Trial1	1	1	noBlindfold	clockwise	practice	Free	1	-0.5	-0.5	4.432663	-0.59788	-1.45018	-1.33293	0.838661449638783	-0.438933	-0.370384	-0.086202
Trial1	1	1	noBlindfold	clockwise	practice	Free	1	-0.5	-0.5	4.452652	-0.59943	-1.45018	-1.33313	0.839042269534456	-0.476739	-0.353357	-0.139597
Trial1	1	1	noBlindfold	clockwise	practice	Free	1	-0.5	-0.5	4.472656	-0.60124	-1.45019	-1.33412	0.840241492951	-0.490381	-0.404032	-0.252452
Trial1	1	1	noBlindfold	clockwise	practice	Free	1	-0.5	-0.5	4.492661	-0.6058	-1.45024	-1.33499	0.841666197507831	-0.574752	-0.475781	-0.299418
Trial1	1	1	noBlindfold	clockwise	practice	Free	1	-0.5	-0.5	4.51265	-0.60867	-1.45025	-1.33623	0.843261434675603	-0.615052	-0.539225	-0.460121
Trial1	1	1	noBlindfold	clockwise	practice	Free	1	-0.5	-0.5	4.532654	-0.61183	-1.45027	-1.33785	0.845280147655808	-0.640217	-0.674643	-0.491494
Trial1	1	1	noBlindfold	clockwise	practice	Free	1	-0.5	-0.5	4.552658	-0.6156	-1.4503	-1.33974	0.847659535984518	-0.739566	-0.52653	-0.554492
Trial1	1	1	noBlindfold	clockwise	practice	Free	1	-0.5	-0.5	4.572662	-0.6196	-1.45029	-1.34486	0.853283486930155	-0.889353	-0.454566	-0.579409
Trial1	1	1	noBlindfold	clockwise	practice	Free	1	-0.5	-0.5	4.592651	-0.62946	-1.45022	-1.34785	0.857676774196517	-1.142322	-0.289302	-0.447013
Trial1	1	1	noBlindfold	clockwise	practice	Free	1	-0.5	-0.5	4.612656	-0.63561	-1.45015	-1.35105	0.861786634357964	-1.399892	-0.153823	-0.373067
Trial1	1	1	noBlindfold	clockwise	practice	Free	1	-0.5	-0.5	4.63266	-0.64283	-1.45008	-1.35458	0.866433645523774	-1.35297	-0.11571	-0.342085
Trial1	1	1	noBlindfold	clockwise	practice	Free	1	-0.5	-0.5	4.652649	-0.65144	-1.45006	-1.35458	0.867894538589793	-1.446717	-0.128367	-0.184607
Trial1	1	1	noBlindfold	clockwise	practice	Free	1	-0.5	-0.5	4.672653	-0.6612599	-1.45005	-1.36646	0.881338669280732	-1.376382	-0.136802	-0.391509
Trial1	1	1	noBlindfold	clockwise	practice	Free	1	-0.5	-0.5	4.692657	-0.68331	-1.45014	-1.37115	0.890227453820516	-1.081448	-0.403244	-0.624632
Trial1	1	1	noBlindfold	clockwise	practice	Free	1	-0.5	-0.5	4.712662	-0.69547	-1.45019	-1.37631	0.897846151315452	-0.986592	-0.407365	-0.688139
Trial1	1	1	noBlindfold	clockwise	practice	Free	1	-0.5	-0.5	4.732651	-0.7086	-1.45021	-1.38209	0.906419700344326	-0.852023	-0.487658	-0.623627
Trial1	1	1	noBlindfold	clockwise	practice	Free	1	-0.5	-0.5	4.752655	-0.72141	-1.45022	-1.38811	0.915293299281315	-0.908696	-0.424071	-0.642035
Trial1	1	1	noBlindfold	clockwise	practice	Free	1	-0.5	-0.5	4.772659	-0.73547	-1.45021	-1.40109	0.931348138041581	-0.875187	-0.368949	-0.517245
Trial1	1	1	noBlindfold	clockwise	practice	Free	1	-0.5	-0.5	4.792648	-0.76453	-1.45013	-1.40771	0.945470096548879	-0.776223	-0.212224	-0.304892
Trial1	1	1	noBlindfold	clockwise	practice	Free	1	-0.5	-0.5	4.812653	-0.77947	-1.4501	-1.41456	0.956307159596743	-0.61232	-0.09369	-0.071308
Trial1	1	1	noBlindfold	clockwise	practice	Free	1	-0.5	-0.5	4.832657	-0.79468	-1.45007	-1.42111	0.967098752316913	-0.454891	-0.17406	-0.061656
Trial1	1	1	noBlindfold	clockwise	practice	Free	1	-0.5	-0.5	4.852661	-0.81051	-1.45007	-1.42759	0.978181709978895	-0.382886	-0.216334	-0.098217
Trial1	1	1	noBlindfold	clockwise	practice	Free	1	-0.5	-0.5	4.87265	-0.82587	-1.4501	-1.44057	0.995421229560174	-0.183995	-0.233187	-0.119589
Trial1	1	1	noBlindfold	clockwise	practice	Free	1	-0.5	-0.5	4.892654	-0.85657	-1.45015	-1.44688	1.01179240502742	-0.212506	-0.22456	-0.052162
Trial1	1	1	noBlindfold	clockwise	practice	Free	1	-0.5	-0.5	4.912659	-0.87141	-1.45015	-1.45312	1.02292869675862	-0.108417	-0.334508	-0.118932
Trial1	1	1	noBlindfold	clockwise	practice	Free	1	-0.5	-0.5	4.932663	-0.88652	-1.45015	-1.45941	1.03434298817433	-0.094581	-0.325957	0.074187
Trial1	1	1	noBlindfold	clockwise	practice	Free	1	-0.5	-0.5	4.952652	-0.90101	-1.45014	-1.46538	1.04535531467031	-0.125318	-0.266642	0.0781
Trial1	1	1	noBlindfold	clockwise	practice	Free	1	-0.5	-0.5	4.972656	-0.91537	-1.45011	-1.47685	1.06149338815627	-0.221638	-0.169259	0.022485
Trial1	1	1	noBlindfold	clockwise	practice	Free	1	-0.5	-0.5	4.992661	-0.94372	-1.4501	-1.48245	1.07800530721938	-0.083755	-0.156454	0.048149
Trial1	1	1	noBlindfold	clockwise	practice	Free	1	-0.5	-0.5	5.01265	-0.95806	-1.45009	-1.48774	1.0887834375339	-0.108378	-0.147942	0.026678
Trial1	1	1	noBlindfold	clockwise	practice	Free	1	-0.5	-0.5	5.032654	-0.97179	-1.45009	-1.49301	1.09938836022178	-0.159326	-0.194447	0.155683
Trial1	1	1	noBlindfold	clockwise	practice	Free	1	-0.5	-0.5	5.052658	-0.98578	-1.45009	-1.49793	1.10988584708205	-0.109902	-0.177471	0.119813
Trial1	1	1	noBlindfold	clockwise	practice	Free	1	-0.5	-0.5	5.072662	-0.99924	-1.45007	-1.5073	1.12423035344754	-0.351264	-0.012409	0.024503
Trial1	1	1	noBlindfold	clockwise	practice	Free	1	-0.5	-0.5	5.092651	-1.02666	-1.44997	-1.51155	1.14044027458926	-0.340829	0.063745	0.198649
Trial1	1	1	noBlindfold	clockwise	practice	Free	1	-0.5	-0.5	5.112656	-1.04027	-1.44997	-1.51555	1.15031891578536	-0.416477	0.08489	0.20124
Trial1	1	1	noBlindfold	clockwise	practice	Free	1	-0.5	-0.5	5.13266	-1.05397	-1.44996	-1.51946	1.16025055647216	-0.412474	0.144101	0.16325
Trial1	1	1	noBlindfold	clockwise	practice	Free	1	-0.5	-0.5	5.152649	-1.06813	-1.44995	-1.52311	1.17026732384921	-0.346392	0.029817	0.057011
Trial1	1	1	noBlindfold	clockwise	practice	Free	1	-0.5	-0.5	5.172653	-1.08193	-1.44997	-1.52998	1.18300518109473	-0.363038	0.063661	0.127919
Trial1	1	1	noBlindfold	clockwise	practice	Free	1	-0.5	-0.5	5.192657	-1.10957	-1.45	-1.53324	1.19965012958313	-0.230151	0.038267	0.050152
Trial1	1	1	noBlindfold	clockwise	practice	Free	1	-0.5	-0.5	5.212662	-1.12419	-1.45001	-1.53634	1.20979903876791	-0.256398	-0.059058	0.054509
Trial1	1	1	noBlindfold	clockwise	practice	Free	1	-0.5	-0.5	5.232651	-1.13791	-1.45001	-1.53946	1.21959261786916	-0.180789	-0.071747	-0.130601
Trial1	1	1	noBlindfold	clockwise	practice	Free	1	-0.5	-0.5	5.252655	-1.15157	-1.45002	-1.54263	1.22947992755701	-0.218779	-0.101345	-0.135888
Trial1	1	1	noBlindfold	clockwise	practice	Free	1	-0.5	-0.5	5.272659	-1.16515	-1.45004	-1.54917	1.24224889182401	-0.206965	0.012929	-0.151415
Trial1	1	1	noBlindfold	clockwise	practice	Free	1	-0.5	-0.5	5.292648	-1.19252	-1.45003	-1.55244	1.25984666466542	-0.226291	-0.118217	-0.071126
Trial1	1	1	noBlindfold	clockwise	practice	Free	1	-0.5	-0.5	5.312653	-1.20599	-1.45002	-1.55583	1.27011770331293	-0.376954	0.072224	-0.227355
Trial1	1	1	noBlindfold	clockwise	practice	Free	1	-0.5	-0.5	5.332657	-1.21997	-1.44999	-1.5591	1.28064423666485	-0.398757	0.055284	0.034169
Trial1	1	1	noBlindfold	clockwise	practice	Free	1	-0.5	-0.5	5.352661	-1.23366	-1.44996	-1.56234	1.29105510753401	-0.454679	0.025638	0.02272
Trial1	1	1	noBlindfold	clockwise	practice	Free	1	-0.5	-0.5	5.37265	-1.24748	-1.44996	-1.56877	1.30422220866385	-0.542326	0.118726	-0.098193
Trial1	1	1	noBlindfold	clockwise	practice	Free	1	-0.5	-0.5	5.392654	-1.27611	-1.44998	-1.57185	1.32333260504847	-0.424192	0.055227	-0.090698
Trial1	1	1	noBlindfold	clockwise	practice	Free	1	-0.5	-0.5	5.412659	-1.29044	-1.44999	-1.57486	1.33421121325355	-0.410402	0.012908	0.044069
Trial1	1	1	noBlindfold	clockwise	practice	Free	1	-0.5	-0.5	5.432663	-1.30488	-1.45	-1.57792	1.34526692509113	-0.355452	-0.0040236	0.048136
Trial1	1	1	noBlindfold	clockwise	practice	Free	1	-0.5	-0.5	5.452652	-1.31983	-1.45	-1.5809	1.35663769741276	-0.406758	0.059455	-0.150142
Trial1	1	1	noBlindfold	clockwise	practice	Free	1	-0.5	-0.5	5.472656	-1.3344	-1.44999	-1.58709	1.37039708043016	-0.307569	-0.042114	-0.039924
Trial1	1	1	noBlindfold	clockwise	practice	Free	1	-0.5	-0.5	5.492661	-1.36419	-1.45001	-1.59017	1.39114871634802	-0.510618	0.122935	-0.093238
Trial1	1	1	noBlindfold	clockwise	practice	Free	1	-0.5	-0.5	5.51265	-1.37901	-1.44998	-1.59332	1.402856878997	-0.424911	0.084825	-0.012534
Trial1	1	1	noBlindfold	clockwise	practice	Free	1	-0.5	-0.5	5.532654	-1.39487	-1.44997	-1.59637	1.41521006582751	-0.454657	0.089042	-0.100175
Trial1	1	1	noBlindfold	clockwise	practice	Free	1	-0.5	-0.5	5.552658	-1.40902	-1.44996	-1.59943	1.42655652258177	-0.376381	-0.037932	0.0057189
Trial1	1	1	noBlindfold	clockwise	practice	Free	1	-0.5	-0.5	5.572662	-1.4246	-1.44999	-1.60587	1.44146926611478	-0.360697	0.00016077	-0.175938
Trial1	1	1	noBlindfold	clockwise	practice	Free	1	-0.5	-0.5	5.592651	-1.45521	-1.45006	-1.6092	1.46381376185152	-0.212177	-0.075959	-0.224438
Trial1	1	1	noBlindfold	clockwise	practice	Free	1	-0.5	-0.5	5.612656	-1.47017	-1.45007	-1.6126	1.47618039567561	-0.291546	-0.071679	-0.187308
Trial1	1	1	noBlindfold	clockwise	practice	Free	1	-0.5	-0.5	5.63266	-1.48508	-1.45008	-1.61611	1.48865185279187	-0.40707	-0.113964	-0.057261
Trial1	1	1	noBlindfold	clockwise	practice	Free	1	-0.5	-0.5	5.652649	-1.50044	-1.45004	-1.61953	1.50140843712741	-0.356803	0.012996	0.083431
Trial1	1	1	noBlindfold	clockwise	practice	Free	1	-0.5	-0.5	5.672653	-1.51585	-1.44998	-1.62592	1.51645864555912	-0.419052	0.106076	-0.0019905
Trial1	1	1	noBlindfold	clockwise	practice	Free	1	-0.5	-0.5	5.692657	-1.54593	-1.44996	-1.629	1.5390290793577	-0.379503	0.021407	0.081537
Trial1	1	1	noBlindfold	clockwise	practice	Free	1	-0.5	-0.5	5.712662	-1.56105	-1.45001	-1.63203	1.55155371012564	-0.327756	-0.037827	-0.065512
Trial1	1	1	noBlindfold	clockwise	practice	Free	1	-0.5	-0.5	5.732651	-1.57621	-1.45004	-1.63511	1.5641938817534	-0.342769	-0.080127	-0.050883
Trial1	1	1	noBlindfold	clockwise	practice	Free	1	-0.5	-0.5	5.752655	-1.59185	-1.45003	-1.63817	1.57720241970457	-0.298438	-0.050493	0.0097662
Trial1	1	1	noBlindfold	clockwise	practice	Free	1	-0.5	-0.5	5.772659	-1.60747	-1.45004	-1.64398	1.59222491504671	-0.207661	-0.071626	-0.097535
Trial1	1	1	noBlindfold	clockwise	practice	Free	1	-0.5	-0.5	5.792648	-1.63701	-1.45006	-1.64706	1.61509703065843	-0.11903	-0.101187	-0.064265
Trial1	1	1	noBlindfold	clockwise	practice	Free	1	-0.5	-0.5	5.812653	-1.65219	-1.45006	-1.65005	1.62793014489416	-0.160918	-0.101154	-0.073277
Trial1	1	1	noBlindfold	clockwise	practice	Free	1	-0.5	-0.5	5.832657	-1.66675	-1.45005	-1.65306	1.64038188409869	-0.148989	-0.122289	0.050146
Trial1	1	1	noBlindfold	clockwise	practice	Free	1	-0.5	-0.5	5.852661	-1.68159	-1.45005	-1.65589	1.6529478214062	-0.086863	-0.126488	-0.040638
Trial1	1	1	noBlindfold	clockwise	practice	Free	1	-0.5	-0.5	5.87265	-1.69583	-1.45007	-1.66112	1.66679598660787	-0.175191	-0.172992	0.013488
Trial1	1	1	noBlindfold	clockwise	practice	Free	1	-0.5	-0.5	5.892654	-1.724	-1.45002	-1.66346	1.68873181807639	-0.232893	0.013228	0.324097
Trial1	1	1	noBlindfold	clockwise	practice	Free	1	-0.5	-0.5	5.912659	-1.73845	-1.44995	-1.6654	1.70056327660806	-0.31098	0.178233	0.238932
Trial1	1	1	noBlindfold	clockwise	practice	Free	1	-0.5	-0.5	5.932663	-1.75246	-1.44991	-1.66704	1.71191074478596	-0.247684	0.250118	0.35426
Trial1	1	1	noBlindfold	clockwise	practice	Free	1	-0.5	-0.5	5.952652	-1.76682	-1.44991	-1.66829	1.72329172348258	-0.297163	0.063874	0.374758
Trial1	1	1	noBlindfold	clockwise	practice	Free	1	-0.5	-0.5	5.972656	-1.78074	-1.44994	-1.66987	1.734615480993	-0.258785	-0.126565	0.340569
Trial1	1	1	noBlindfold	clockwise	practice	Free	1	-0.5	-0.5	5.992661	-1.80878	-1.45007	-1.67021	1.75564708939241	-0.155943	-0.194212	0.358637
Trial1	1	1	noBlindfold	clockwise	practice	Free	1	-0.5	-0.5	6.01265	-1.8224	-1.45007	-1.67026	1.76585674600761	-0.138237	-0.062986	0.24432
Trial1	1	1	noBlindfold	clockwise	practice	Free	1	-0.5	-0.5	6.032654	-1.8359	-1.45006	-1.67	1.77581771967549	-0.128668	-0.130667	0.35889
Trial1	1	1	noBlindfold	clockwise	practice	Free	1	-0.5	-0.5	6.052658	-1.8497	-1.45006	-1.66942	1.78584251468927	-0.120342	-0.088316	0.349705
Trial1	1	1	noBlindfold	clockwise	practice	Free	1	-0.5	-0.5	6.072662	-1.86294	-1.45005	-1.66737	1.79453574735021	-0.10236	-0.100987	0.292528
Trial1	1	1	noBlindfold	clockwise	practice	Free	1	-0.5	-0.5	6.092651	-1.88945	-1.45009	-1.66596	1.81384502913125	-0.195048	-0.232069	0.302823
Trial1	1	1	noBlindfold	clockwise	practice	Free	1	-0.5	-0.5	6.112656	-1.90231	-1.45012	-1.66432	1.82266675075535	-0.170071	-0.206612	0.253715
Trial1	1	1	noBlindfold	clockwise	practice	Free	1	-0.5	-0.5	6.13266	-1.91503	-1.45012	-1.66243	1.83127101345175	-0.127697	-0.270027	0.256426
Trial1	1	1	noBlindfold	clockwise	practice	Free	1	-0.5	-0.5	6.152649	-1.928	-1.45013	-1.66045	1.84006197823324	-0.124535	-0.274181	0.212582
Trial1	1	1	noBlindfold	clockwise	practice	Free	1	-0.5	-0.5	6.172653	-1.94046	-1.45014	-1.65597	1.84694128850574	-0.175433	-0.324882	0.282046
Trial1	1	1	noBlindfold	clockwise	practice	Free	1	-0.5	-0.5	6.192657	-1.96541	-1.45013	-1.65358	1.86498617360207	-0.223529	-0.32473	0.201492
Trial1	1	1	noBlindfold	clockwise	practice	Free	1	-0.5	-0.5	6.212662	-1.97755	-1.45016	-1.65108	1.87300257834305	-0.231405	-0.371184	0.192579
Trial1	1	1	noBlindfold	clockwise	practice	Free	1	-0.5	-0.5	6.232651	-1.98999	-1.45017	-1.6484	1.88119446923568	-0.318224	-0.358393	0.203459
Trial1	1	1	noBlindfold	clockwise	practice	Free	1	-0.5	-0.5	6.252655	-2.00205	-1.45018	-1.64566	1.88909783533039	-0.420094	-0.299051	0.252415
Trial1	1	1	noBlindfold	clockwise	practice	Free	1	-0.5	-0.5	6.272659	-2.01383	-1.45015	-1.63942	1.89471867193542	-0.525051	-0.180493	0.254748
Trial1	1	1	noBlindfold	clockwise	practice	Free	1	-0.5	-0.5	6.292648	-2.03951	-1.45003	-1.63586	1.91318300479716	-0.657203	0.043826	0.422879
Trial1	1	1	noBlindfold	clockwise	practice	Free	1	-0.5	-0.5	6.312653	-2.05249	-1.44998	-1.63191	1.92131351673915	-0.714321	0.052287	0.491141
Trial1	1	1	noBlindfold	clockwise	practice	Free	1	-0.5	-0.5	6.332657	-2.06583	-1.44997	-1.62754	1.9295517611812	-0.668152	0.056507	0.509594
Trial1	1	1	noBlindfold	clockwise	practice	Free	1	-0.5	-0.5	6.352661	-2.07952	-1.44997	-1.62267	1.93785220621432	-0.669421	0.069186	0.545511
Trial1	1	1	noBlindfold	clockwise	practice	Free	1	-0.5	-0.5	6.37265	-2.09401	-1.44998	-1.6125	1.94384249091591	-0.659925	-0.028153	0.293502
Trial1	1	1	noBlindfold	clockwise	practice	Free	1	-0.5	-0.5	6.392654	-2.12338	-1.4501	-1.60724	1.96502996946534	-0.448298	-0.171926	0.329523
Trial1	1	1	noBlindfold	clockwise	practice	Free	1	-0.5	-0.5	6.412659	-2.13801	-1.4501	-1.60189	1.97414249895765	-0.45224	-0.078792	0.178019
Trial1	1	1	noBlindfold	clockwise	practice	Free	1	-0.5	-0.5	6.432663	-2.15277	-1.45007	-1.59648	1.98341050458625	-0.364749	-0.197238	0.187322
Trial1	1	1	noBlindfold	clockwise	practice	Free	1	-0.5	-0.5	6.452652	-2.16761	-1.45009	-1.59084	1.99270043038101	-0.444006	-0.125245	0.173269
Trial1	1	1	noBlindfold	clockwise	practice	Free	1	-0.5	-0.5	6.472656	-2.18305	-1.45007	-1.57931	1.99939185096653	-0.450749	-0.108297	0.294204
Trial1	1	1	noBlindfold	clockwise	practice	Free	1	-0.5	-0.5	6.492661	-2.21405	-1.45005	-1.57344	2.02243440635811	-0.560717	-0.205569	0.280416
Trial1	1	1	noBlindfold	clockwise	practice	Free	1	-0.5	-0.5	6.51265	-2.22964	-1.45008	-1.56751	2.03254333958928	-0.474545	-0.087036	0.146889
Trial1	1	1	noBlindfold	clockwise	practice	Free	1	-0.5	-0.5	6.532654	-2.24541	-1.45007	-1.56154	2.04287135878088	-0.390566	-0.116626	0.210675
Trial1	1	1	noBlindfold	clockwise	practice	Free	1	-0.5	-0.5	6.552658	-2.26129	-1.45008	-1.55543	2.05330832348535	-0.505127	-0.27738	0.051878
Trial1	1	1	noBlindfold	clockwise	practice	Free	1	-0.5	-0.5	6.572662	-2.27772	-1.45015	-1.54369	2.06145023062647	-0.340042	-0.43808	0.052632
Trial1	1	1	noBlindfold	clockwise	practice	Free	1	-0.5	-0.5	6.592651	-2.30992	-1.45024	-1.5382	2.08654492036042	-0.300556	-0.4929	0.07339
Trial1	1	1	noBlindfold	clockwise	practice	Free	1	-0.5	-0.5	6.612656	-2.32522	-1.45023	-1.53224	2.09688985368078	-0.350963	-0.36161	0.051917
Trial1	1	1	noBlindfold	clockwise	practice	Free	1	-0.5	-0.5	6.63266	-2.34202	-1.45019	-1.5266	2.10877817117529	-0.387999	-0.378437	0.123505
Trial1	1	1	noBlindfold	clockwise	practice	Free	1	-0.5	-0.5	6.652649	-2.35789	-1.45017	-1.52095	2.11992801658564	-0.292349	-0.382571	0.160428
Trial1	1	1	noBlindfold	clockwise	practice	Free	1	-0.5	-0.5	6.672653	-2.37374	-1.45017	-1.50957	2.12841091416868	-0.245528	-0.412096	0.099507
Trial1	1	1	noBlindfold	clockwise	practice	Free	1	-0.5	-0.5	6.692657	-2.40553	-1.45022	-1.50381	2.15375923964724	-0.091832	-0.475339	0.142418
Trial1	1	1	noBlindfold	clockwise	practice	Free	1	-0.5	-0.5	6.712662	-2.42135	-1.45023	-1.49788	2.16502899003085	-0.138615	-0.437131	0.126892
Trial1	1	1	noBlindfold	clockwise	practice	Free	1	-0.5	-0.5	6.732651	-2.43745	-1.45022	-1.49249	2.17686672652303	-0.276275	-0.585153	0.13885
Trial1	1	1	noBlindfold	clockwise	practice	Free	1	-0.5	-0.5	6.752655	-2.45201	-1.45026	-1.48711	2.18740247734115	-0.313331	-0.580921	0.149485
Trial1	1	1	noBlindfold	clockwise	practice	Free	1	-0.5	-0.5	6.772659	-2.46643	-1.45028	-1.47585	2.19525194663781	-0.343102	-0.5259	0.186528
Trial1	1	1	noBlindfold	clockwise	practice	Free	1	-0.5	-0.5	6.792648	-2.49639	-1.45025	-1.47036	2.21972341904145	-0.273489	-0.513036	0.105509
Trial1	1	1	noBlindfold	clockwise	practice	Free	1	-0.5	-0.5	6.812653	-2.51104	-1.45025	-1.46474	2.23047194803519	-0.298918	-0.483389	0.134209
Trial1	1	1	noBlindfold	clockwise	practice	Free	1	-0.5	-0.5	6.832657	-2.52647	-1.45024	-1.45931	2.24206538467618	-0.329582	-0.462102	0.154162
Trial1	1	1	noBlindfold	clockwise	practice	Free	1	-0.5	-0.5	6.852661	-2.54003	-1.45023	-1.45397	2.25206151944704	-0.286066	-0.521273	0.046872
Trial1	1	1	noBlindfold	clockwise	practice	Free	1	-0.5	-0.5	6.87265	-2.55476	-1.45026	-1.44366	2.26109106566476	-0.184645	-0.610141	-0.013939
Trial1	1	1	noBlindfold	clockwise	practice	Free	1	-0.5	-0.5	6.892654	-2.58264	-1.45032	-1.43853	2.28434423487372	-0.102187	-0.643996	0.0070398
Trial1	1	1	noBlindfold	clockwise	practice	Free	1	-0.5	-0.5	6.912659	-2.59662	-1.45033	-1.43365	2.2951074322728	-0.113444	-0.656691	0.042304
Trial1	1	1	noBlindfold	clockwise	practice	Free	1	-0.5	-0.5	6.932663	-2.6099	-1.45033	-1.42873	2.30525864788494	-0.05741	-0.635532	0.054015
Trial1	1	1	noBlindfold	clockwise	practice	Free	1	-0.5	-0.5	6.952652	-2.62366	-1.45033	-1.42403	2.31598007971114	-0.040506	-0.6313	0.074897
Trial1	1	1	noBlindfold	clockwise	practice	Free	1	-0.5	-0.5	6.972656	-2.63593	-1.45031	-1.41471	2.3235513066459	-0.092157	-0.673618	0.048777
Trial1	1	1	noBlindfold	clockwise	practice	Free	1	-0.5	-0.5	6.992661	-2.66071	-1.45035	-1.41017	2.34458453922946	-0.145838	-0.694777	0.175483
Trial1	1	1	noBlindfold	clockwise	practice	Free	1	-0.5	-0.5	7.01265	-2.67253	-1.45035	-1.40557	2.35370865607215	-0.226442	-0.639764	0.196472
Trial1	1	1	noBlindfold	clockwise	practice	Free	1	-0.5	-0.5	7.032654	-2.68419	-1.45034	-1.40078	2.36264484197739	-0.235971	-0.699009	0.186454
Trial1	1	1	noBlindfold	clockwise	practice	Free	1	-0.5	-0.5	7.052658	-2.69571	-1.45034	-1.39605	2.37150769855116	-0.328618	-0.720168	0.256428
Trial1	1	1	noBlindfold	clockwise	practice	Free	1	-0.5	-0.5	7.072662	-2.7075	-1.45035	-1.38618	2.37873311550348	-0.308194	-0.686314	0.285379
Trial1	1	1	noBlindfold	clockwise	practice	Free	1	-0.5	-0.5	7.092651	-2.73054	-1.45035	-1.38125	2.39831408741086	-0.323139	-0.792109	0.242865
Trial1	1	1	noBlindfold	clockwise	practice	Free	1	-0.5	-0.5	7.112656	-2.74216	-1.45039	-1.37632	2.40732580133618	-0.276191	-0.872513	0.176771
Trial1	1	1	noBlindfold	clockwise	practice	Free	1	-0.5	-0.5	7.13266	-2.75294	-1.45043	-1.37129	2.41555079732702	-0.201063	-0.88944	0.135761
Trial1	1	1	noBlindfold	clockwise	practice	Free	1	-0.5	-0.5	7.152649	-2.76419	-1.45044	-1.36648	2.42432358116402	-0.176059	-0.940222	0.113293
Trial1	1	1	noBlindfold	clockwise	practice	Free	1	-0.5	-0.5	7.172653	-2.77488	-1.45046	-1.35681	2.4308850738347	-0.150852	-0.974076	0.104113
Trial1	1	1	noBlindfold	clockwise	practice	Free	1	-0.5	-0.5	7.192657	-2.79588	-1.45044	-1.35198	2.44886406508312	-0.184365	-0.817499	0.265623
Trial1	1	1	noBlindfold	clockwise	practice	Free	1	-0.5	-0.5	7.212662	-2.80594	-1.45042	-1.34706	2.45659717249549	-0.224683	-0.931758	0.258897
Trial1	1	1	noBlindfold	clockwise	practice	Free	1	-0.5	-0.5	7.232651	-2.81583	-1.45045	-1.34183	2.46409160380573	-0.283007	-0.923294	0.434854
Trial1	1	1	noBlindfold	clockwise	practice	Free	1	-0.5	-0.5	7.252655	-2.82619	-1.45046	-1.33654	2.472035403544	-0.297045	-0.872513	0.490077
Trial1	1	1	noBlindfold	clockwise	practice	Free	1	-0.5	-0.5	7.272659	-2.83558	-1.45047	-1.32519	2.47706945803959	-0.317508	-1.012162	0.435524
Trial1	1	1	noBlindfold	clockwise	practice	Free	1	-0.5	-0.5	7.292648	-2.855	-1.45055	-1.3191	2.49338118648263	-0.26228	-1.062944	0.500814
Trial1	1	1	noBlindfold	clockwise	practice	Free	1	-0.5	-0.5	7.312653	-2.86465	-1.45056	-1.31306	2.50052694258357	-0.325267	-1.130653	0.643292
Trial1	1	1	noBlindfold	clockwise	practice	Free	1	-0.5	-0.5	7.332657	-2.87389	-1.45057	-1.30631	2.50708799521408	-0.263008	-1.253375	0.678172
Trial1	1	1	noBlindfold	clockwise	practice	Free	1	-0.5	-0.5	7.352661	-2.88299	-1.45061	-1.29941	2.5135029559323	-0.219759	-1.282997	0.761192
Trial1	1	1	noBlindfold	clockwise	practice	Free	1	-0.5	-0.5	7.37265	-2.89164	-1.45062	-1.28425	2.51694077724933	-0.21927	-1.249143	0.856563
Trial1	1	1	noBlindfold	clockwise	practice	Free	1	-0.5	-0.5	7.392654	-2.90921	-1.4506	-1.27579	2.53103590462481	-0.183862	-1.172971	0.771632
Trial1	1	1	noBlindfold	clockwise	practice	Free	1	-0.5	-0.5	7.412659	-2.9178	-1.45061	-1.26722	2.5366085573318	-0.049948	-1.291461	0.732167
Trial1	1	1	noBlindfold	clockwise	practice	Free	1	-0.5	-0.5	7.432663	-2.92605	-1.45064	-1.25837	2.54181912128212	0.055866	-1.346474	0.694526
Trial1	1	1	noBlindfold	clockwise	practice	Free	1	-0.5	-0.5	7.452652	-2.93343	-1.4507	-1.24874	2.54601536055162	0.291359	-1.701946	0.763989
Trial1	1	1	noBlindfold	clockwise	practice	Free	1	-0.5	-0.5	7.472656	-2.94068	-1.4508	-1.23019	2.54756677769692	0.357963	-1.78235	0.676741
Trial1	1	1	noBlindfold	clockwise	practice	Free	1	-0.5	-0.5	7.492661	-2.95287	-1.4509	-1.22072	2.55656196870886	0.498984	-1.727336	0.723282
Trial1	1	1	noBlindfold	clockwise	practice	Free	1	-0.5	-0.5	7.51265	-2.95783	-1.4509	-1.21115	2.55864485038635	0.460433	-1.723105	0.691824
Trial1	1	1	noBlindfold	clockwise	practice	Free	1	-0.5	-0.5	7.532654	-2.9621	-1.45092	-1.20146	2.56007474300384	0.38886	-1.790813	0.731799
Trial1	1	1	noBlindfold	clockwise	practice	Free	1	-0.5	-0.5	7.552658	-2.96577	-1.45093	-1.19127	2.56083500594619	0.338321	-1.896608	0.899803
Trial1	1	1	noBlindfold	clockwise	practice	Free	1	-0.5	-0.5	7.572662	-2.96904	-1.45093	-1.17038	2.5584306617807	0.237946	-1.778118	0.980306
Trial1	1	1	noBlindfold	clockwise	practice	Free	1	-0.5	-0.5	7.592651	-2.97417	-1.45088	-1.15893	2.5604114687278	0.236393	-1.697714	1.204056
Trial1	1	1	noBlindfold	clockwise	practice	Free	1	-0.5	-0.5	7.612656	-2.97629	-1.45086	-1.14742	2.55952433510341	0.294083	-1.866986	1.061996
Trial1	1	1	noBlindfold	clockwise	practice	Free	1	-0.5	-0.5	7.63266	-2.97798	-1.45089	-1.13521	2.55810034012125	0.283216	-1.833131	1.035342
Trial1	1	1	noBlindfold	clockwise	practice	Free	1	-0.5	-0.5	7.652649	-2.97931	-1.4509	-1.12308	2.55640485374345	0.306451	-1.845827	1.052502
Trial1	1	1	noBlindfold	clockwise	practice	Free	1	-0.5	-0.5	7.672653	-2.9803	-1.45094	-1.09799	2.55136824535034	0.36587	-2.015099	1.146111
Trial1	1	1	noBlindfold	clockwise	practice	Free	1	-0.5	-0.5	7.692657	-2.98125	-1.45101	-1.08462	2.54919248827576	0.10109	-2.044721	1.189223
Trial1	1	1	noBlindfold	clockwise	practice	Free	1	-0.5	-0.5	7.712662	-2.98154	-1.451	-1.07131	2.54645550239704	-0.218256	-1.892377	1.103856
Trial1	1	1	noBlindfold	clockwise	practice	Free	1	-0.5	-0.5	7.732651	-2.98194	-1.45097	-1.05725	2.54372811484724	-0.269796	-1.837363	1.04998
Trial1	1	1	noBlindfold	clockwise	practice	Free	1	-0.5	-0.5	7.752655	-2.98256	-1.45094	-1.04324	2.54130174939616	-0.35021	-1.824668	1.189426
Trial1	1	1	noBlindfold	clockwise	practice	Free	1	-0.5	-0.5	7.772659	-2.9834	-1.45091	-1.01455	2.5361460085554	-0.360722	-1.905072	1.025793
Trial1	1	1	noBlindfold	clockwise	practice	Free	1	-0.5	-0.5	7.792648	-2.98587	-1.45094	-0.9994299	2.53554320585621	-0.360518	-1.883913	1.022578
Trial1	1	1	noBlindfold	clockwise	practice	Free	1	-0.5	-0.5	7.812653	-2.9875	-1.45094	-0.98446	2.53423729884295	-0.442707	-1.866986	1.168062
Trial1	1	1	noBlindfold	clockwise	practice	Free	1	-0.5	-0.5	7.832657	-2.98945	-1.45093	-0.96917	2.5332748988375	-0.420053	-1.883913	1.21869
Trial1	1	1	noBlindfold	clockwise	practice	Free	1	-0.5	-0.5	7.852661	-2.99151	-1.45095	-0.95311	2.53237641498738	-0.26214	-1.930463	1.06503
Trial1	1	1	noBlindfold	clockwise	practice	Free	1	-0.5	-0.5	7.87265	-2.99387	-1.45096	-0.92065	2.52909748788229	-0.139359	-2.010867	1.049376
Trial1	1	1	noBlindfold	clockwise	practice	Free	1	-0.5	-0.5	7.892654	-2.99851	-1.45103	-0.90434	2.53101610004935	0.08413	-2.137821	1.050559
Trial1	1	1	noBlindfold	clockwise	practice	Free	1	-0.5	-0.5	7.912659	-3.00053	-1.45105	-0.88784	2.53042885580314	0.134893	-2.053185	1.01925
Trial1	1	1	noBlindfold	clockwise	practice	Free	1	-0.5	-0.5	7.932663	-3.00245	-1.45105	-0.87053	2.5297328785489	0.233745	-2.171675	1.28648
Trial1	1	1	noBlindfold	clockwise	practice	Free	1	-0.5	-0.5	7.952652	-3.00408	-1.45106	-0.85349	2.52890729548439	0.128982	-1.985476	1.077536
Trial1	1	1	noBlindfold	clockwise	practice	Free	1	-0.5	-0.5	7.972656	-3.00561	-1.45105	-0.81792	2.52569881911006	0.131904	-2.095503	1.26928
Trial1	1	1	noBlindfold	clockwise	practice	Free	1	-0.5	-0.5	7.992661	-3.00818	-1.451	-0.7999	2.52604561185318	-0.054806	-1.883913	1.191971
Trial1	1	1	noBlindfold	clockwise	practice	Free	1	-0.5	-0.5	8.01265	-3.00949	-1.45098	-0.78103	2.52517682280742	-0.124605	-2.04049	1.251114
Trial1	1	1	noBlindfold	clockwise	practice	Free	1	-0.5	-0.5	8.032654	-3.01092	-1.45101	-0.76303	2.52465923705358	-0.081479	-1.968549	1.191419
Trial1	1	1	noBlindfold	clockwise	practice	Free	1	-0.5	-0.5	8.052658	-3.0123	-1.45103	-0.7437	2.52409212137184	-0.089008	-2.116662	1.062136
Trial1	1	1	noBlindfold	clockwise	practice	Free	1	-0.5	-0.5	8.072662	-3.0137	-1.45105	-0.70602	2.52212846056686	-0.0065957	-2.20553	1.058161
Trial1	1	1	noBlindfold	clockwise	practice	Free	1	-0.5	-0.5	8.092651	-3.01613	-1.4512	-0.68732	2.52309310348322	0.170118	-2.442511	0.772531
Trial1	1	1	noBlindfold	clockwise	practice	Free	1	-0.5	-0.5	8.112656	-3.017	-1.45124	-0.66823	2.52261573179713	0.239166	-2.565233	0.847549
Trial1	1	1	noBlindfold	clockwise	practice	Free	1	-0.5	-0.5	8.13266	-3.0176	-1.45127	-0.64938	2.52202760730235	0.376855	-2.48906	0.771533
Trial1	1	1	noBlindfold	clockwise	practice	Free	1	-0.5	-0.5	8.152649	-3.01794	-1.45129	-0.6313	2.52136109075952	0.247451	-2.666796	0.710337
Trial1	1	1	noBlindfold	clockwise	practice	Free	1	-0.5	-0.5	8.172653	-3.018	-1.4513	-0.59543	2.51980783434164	0.329132	-2.544074	0.60861
Trial1	1	1	noBlindfold	clockwise	practice	Free	1	-0.5	-0.5	8.192657	-3.01718	-1.45132	-0.57825	2.51839592641377	0.361102	-2.704882	0.653925
Trial1	1	1	noBlindfold	clockwise	practice	Free	1	-0.5	-0.5	8.212662	-3.01632	-1.45131	-0.56143	2.51706947363791	0.387292	-2.607551	0.688062
Trial1	1	1	noBlindfold	clockwise	practice	Free	1	-0.5	-0.5	8.232651	-3.01523	-1.4513	-0.54455	2.51562444649467	0.33195	-2.654101	0.491549
Trial1	1	1	noBlindfold	clockwise	practice	Free	1	-0.5	-0.5	8.252655	-3.01387	-1.45129	-0.52854	2.51403224169757	0.394689	-2.662564	0.562007
Trial1	1	1	noBlindfold	clockwise	practice	Free	1	-0.5	-0.5	8.272659	-3.01234	-1.4513	-0.49724	2.51234158484588	0.51122	-2.632942	0.53813
Trial1	1	1	noBlindfold	clockwise	practice	Free	1	-0.5	-0.5	8.292648	-3.00823	-1.4514	-0.4824	2.5082917188952	0.495142	-2.823373	0.628563
Trial1	1	1	noBlindfold	clockwise	practice	Free	1	-0.5	-0.5	8.312653	-3.00566	-1.4514	-0.46752	2.50587032331838	0.502452	-2.649869	0.495414
Trial1	1	1	noBlindfold	clockwise	practice	Free	1	-0.5	-0.5	8.332657	-3.0027	-1.45137	-0.45393	2.50312384675151	0.638132	-2.899545	0.501703
Trial1	1	1	noBlindfold	clockwise	practice	Free	1	-0.5	-0.5	8.352661	-2.99952	-1.4514	-0.44046	2.50022910137487	0.747814	-2.836068	0.298978
Trial1	1	1	noBlindfold	clockwise	practice	Free	1	-0.5	-0.5	8.37265	-2.99581	-1.45142	-0.4146	2.49727068472335	0.743781	-2.844532	0.385865
Trial1	1	1	noBlindfold	clockwise	practice	Free	1	-0.5	-0.5	8.392654	-2.98695	-1.45147	-0.40224	2.48887061211619	0.874285	-2.937631	0.418733
Trial1	1	1	noBlindfold	clockwise	practice	Free	1	-0.5	-0.5	8.412659	-2.98159	-1.4515	-0.39078	2.48399237071648	0.972242	-3.200003	0.405742
Trial1	1	1	noBlindfold	clockwise	practice	Free	1	-0.5	-0.5	8.432663	-2.97619	-1.45156	-0.37993	2.47909922943125	1.110834	-3.149221	0.266021
Trial1	1	1	noBlindfold	clockwise	practice	Free	1	-0.5	-0.5	8.452652	-2.97004	-1.45159	-0.36976	2.47347134103366	1.312514	-3.250784	0.103561
Trial1	1	1	noBlindfold	clockwise	practice	Free	1	-0.5	-0.5	8.472656	-2.96318	-1.45161	-0.351	2.46768252214682	1.41218	-3.280407	0.15389
Trial1	1	1	noBlindfold	clockwise	practice	Free	1	-0.5	-0.5	8.492661	-2.94729	-1.45162	-0.34233	2.45236373620499	1.275733	-3.09844	0.403165
Trial1	1	1	noBlindfold	clockwise	practice	Free	1	-0.5	-0.5	8.51265	-2.93865	-1.45157	-0.33379	2.44430748114342	1.240666	-3.255016	0.272929
Trial1	1	1	noBlindfold	clockwise	practice	Free	1	-0.5	-0.5	8.532654	-2.92925	-1.4516	-0.32561	2.43550147603028	1.445794	-3.178844	0.40619
Trial1	1	1	noBlindfold	clockwise	practice	Free	1	-0.5	-0.5	8.552658	-2.91924	-1.45161	-0.31811	2.4260680417715	1.527823	-3.267712	0.161123
Trial1	1	1	noBlindfold	clockwise	practice	Free	1	-0.5	-0.5	8.572662	-2.90886	-1.45164	-0.3038	2.41683717699901	1.640683	-3.534315	0.290764
Trial1	1	1	noBlindfold	clockwise	practice	Free	1	-0.5	-0.5	8.592651	-2.88572	-1.45172	-0.29696	2.39434466371567	1.641681	-3.360811	0.607718
Trial1	1	1	noBlindfold	clockwise	practice	Free	1	-0.5	-0.5	8.612656	-2.87378	-1.45169	-0.29006	2.38304584005761	1.580163	-3.386202	0.33733
Trial1	1	1	noBlindfold	clockwise	practice	Free	1	-0.5	-0.5	8.63266	-2.86015	-1.45168	-0.28367	2.37004370302079	1.659669	-3.305798	0.450756
Trial1	1	1	noBlindfold	clockwise	practice	Free	1	-0.5	-0.5	8.652649	-2.84713	-1.45167	-0.27715	2.35768565328402	1.65041	-3.250784	0.401561
Trial1	1	1	noBlindfold	clockwise	practice	Free	1	-0.5	-0.5	8.672653	-2.83312	-1.45166	-0.26437	2.34498823531039	1.715439	-3.530083	0.300591
Trial1	1	1	noBlindfold	clockwise	practice	Free	1	-0.5	-0.5	8.692657	-2.80273	-1.45177	-0.25837	2.31537249494533	1.716724	-3.369275	0.093522
Trial1	1	1	noBlindfold	clockwise	practice	Free	1	-0.5	-0.5	8.712662	-2.78588	-1.45172	-0.25302	2.299183965337	1.632707	-3.453911	0.08352
Trial1	1	1	noBlindfold	clockwise	practice	Free	1	-0.5	-0.5	8.732651	-2.7695	-1.4517	-0.24793	2.28345562912863	1.611476	-3.415825	-0.147768
Trial1	1	1	noBlindfold	clockwise	practice	Free	1	-0.5	-0.5	8.752655	-2.75325	-1.4517	-0.24318	2.26783875563204	1.414929	-3.314261	0.015625
Trial1	1	1	noBlindfold	clockwise	practice	Free	1	-0.5	-0.5	8.772659	-2.73625	-1.45169	-0.23498	2.25189904760206	1.431251	-3.458143	-0.309882
Trial1	1	1	noBlindfold	clockwise	practice	Free	1	-0.5	-0.5	8.792648	-2.70116	-1.45169	-0.23165	2.21745729624552	1.363624	-3.204235	-0.406849
Trial1	1	1	noBlindfold	clockwise	practice	Free	1	-0.5	-0.5	8.812653	-2.68312	-1.45162	-0.22901	2.19987467090397	1.256177	-3.365043	-0.43036
Trial1	1	1	noBlindfold	clockwise	practice	Free	1	-0.5	-0.5	8.832657	-2.66495	-1.45163	-0.22703	2.18209089348378	1.294238	-3.187307	-0.589586
Trial1	1	1	noBlindfold	clockwise	practice	Free	1	-0.5	-0.5	8.852661	-2.6478	-1.45159	-0.2257	2.16524507267108	1.210226	-3.085744	-0.696299
Trial1	1	1	noBlindfold	clockwise	practice	Free	1	-0.5	-0.5	8.87265	-2.62953	-1.45156	-0.225	2.14721303816327	1.239727	-3.225394	-0.673339
Trial1	1	1	noBlindfold	clockwise	practice	Free	1	-0.5	-0.5	8.892654	-2.59397	-1.45151	-0.22557	2.11187652154112	1.103896	-2.971486	-0.6172
Trial1	1	1	noBlindfold	clockwise	practice	Free	1	-0.5	-0.5	8.912659	-2.57566	-1.45149	-0.2267	2.09357523892739	1.19061	-2.971486	-0.745997
Trial1	1	1	noBlindfold	clockwise	practice	Free	1	-0.5	-0.5	8.932663	-2.55784	-1.45147	-0.22844	2.07568079106768	1.046149	-2.819141	-0.632928
Trial1	1	1	noBlindfold	clockwise	practice	Free	1	-0.5	-0.5	8.952652	-2.53944	-1.45142	-0.23071	2.05714201020585	1.127374	-2.899545	-0.64481
Trial1	1	1	noBlindfold	clockwise	practice	Free	1	-0.5	-0.5	8.972656	-2.52152	-1.4514	-0.2369	2.03856918269005	1.188959	-2.836068	-0.792658
Trial1	1	1	noBlindfold	clockwise	practice	Free	1	-0.5	-0.5	8.992661	-2.48531	-1.45134	-0.2408	2.0021590197204	1.303647	-2.734505	-0.63658
Trial1	1	1	noBlindfold	clockwise	practice	Free	1	-0.5	-0.5	9.01265	-2.46625	-1.45133	-0.24501	1.98271499298857	1.414624	-2.616014	-0.724774
Trial1	1	1	noBlindfold	clockwise	practice	Free	1	-0.5	-0.5	9.032654	-2.4474	-1.45133	-0.24968	1.96342208848475	1.361432	-2.573696	-0.617857
Trial1	1	1	noBlindfold	clockwise	practice	Free	1	-0.5	-0.5	9.052658	-2.4282	-1.4513	-0.25443	1.94377465048461	1.361482	-2.539842	-0.446479
Trial1	1	1	noBlindfold	clockwise	practice	Free	1	-0.5	-0.5	9.072662	-2.40813	-1.45128	-0.26445	1.92261375262186	1.313728	-2.556769	-0.396526
Trial1	1	1	noBlindfold	clockwise	practice	Free	1	-0.5	-0.5	9.092651	-2.36766	-1.45125	-0.26942	1.88183983999005	1.339024	-2.472133	-0.239877
Trial1	1	1	noBlindfold	clockwise	practice	Free	1	-0.5	-0.5	9.112656	-2.34788	-1.45122	-0.27444	1.86159538925024	1.271008	-2.307093	-0.317778
Trial1	1	1	noBlindfold	clockwise	practice	Free	1	-0.5	-0.5	9.13266	-2.32658	-1.45117	-0.27952	1.83983860664955	1.126615	-2.260543	-0.308997
Trial1	1	1	noBlindfold	clockwise	practice	Free	1	-0.5	-0.5	9.152649	-2.30571	-1.45112	-0.28459	1.81851322480219	1.117944	-2.150516	-0.292965
Trial1	1	1	noBlindfold	clockwise	practice	Free	1	-0.5	-0.5	9.172653	-2.28469	-1.45108	-0.29428	1.79650738162923	1.062086	-2.120894	-0.081062
Trial1	1	1	noBlindfold	clockwise	practice	Free	1	-0.5	-0.5	9.192657	-2.24183	-1.4511	-0.29865	1.75342896273298	0.93616	-2.133589	0.22778
Trial1	1	1	noBlindfold	clockwise	practice	Free	1	-0.5	-0.5	9.212662	-2.22	-1.45109	-0.3025	1.73130192186463	1.139581	-2.20553	0.253975
Trial1	1	1	noBlindfold	clockwise	practice	Free	1	-0.5	-0.5	9.232651	-2.19862	-1.45108	-0.306	1.70966259291695	1.176809	-2.099735	0.177625
Trial1	1	1	noBlindfold	clockwise	practice	Free	1	-0.5	-0.5	9.252655	-2.17633	-1.45106	-0.30927	1.68714543085573	1.257154	-2.061649	0.211215
Trial1	1	1	noBlindfold	clockwise	practice	Free	1	-0.5	-0.5	9.272659	-2.15443	-1.45104	-0.31441	1.66480689069666	1.129869	-2.023562	0.285225
Trial1	1	1	noBlindfold	clockwise	practice	Free	1	-0.5	-0.5	9.292648	-2.10995	-1.45096	-0.31611	1.62041807918257	1.172114	-1.833131	0.579126
Trial1	1	1	noBlindfold	clockwise	practice	Free	1	-0.5	-0.5	9.312653	-2.08673	-1.45093	-0.31728	1.59721592277547	1.19132	-1.841595	0.482269
Trial1	1	1	noBlindfold	clockwise	practice	Free	1	-0.5	-0.5	9.332657	-2.06396	-1.45091	-0.31803	1.57451078064739	1.297966	-1.676555	0.482661
Trial1	1	1	noBlindfold	clockwise	practice	Free	1	-0.5	-0.5	9.352661	-2.04089	-1.45087	-0.31832	1.55156358444039	1.264479	-1.748495	0.475233
Trial1	1	1	noBlindfold	clockwise	practice	Free	1	-0.5	-0.5	9.37265	-2.01673	-1.45084	-0.31753	1.5276666535068	1.267394	-1.659628	0.415173
Trial1	1	1	noBlindfold	clockwise	practice	Free	1	-0.5	-0.5	9.392654	-1.96868	-1.4508	-0.31629	1.48012512332023	1.077835	-1.608846	0.654849
Trial1	1	1	noBlindfold	clockwise	practice	Free	1	-0.5	-0.5	9.412659	-1.94348	-1.45077	-0.31441	1.45536187968633	1.042807	-1.409951	0.822614
Trial1	1	1	noBlindfold	clockwise	practice	Free	1	-0.5	-0.5	9.432648	-1.91814	-1.45073	-0.31186	1.43056557818269	0.884012	-1.367633	0.772787
Trial1	1	1	noBlindfold	clockwise	practice	Free	1	-0.5	-0.5	9.452652	-1.8935	-1.45069	-0.30893	1.40653827137249	0.743696	-1.401488	0.574724
Trial1	1	1	noBlindfold	clockwise	practice	Free	1	-0.5	-0.5	9.472656	-1.86963	-1.45069	-0.30185	1.38388945812898	0.817207	-1.363402	0.556165
Trial1	1	1	noBlindfold	clockwise	practice	Free	1	-0.5	-0.5	9.492661	-1.81998	-1.45062	-0.29803	1.33534233081698	0.558532	-1.19413	0.338068
Trial1	1	1	noBlindfold	clockwise	practice	Free	1	-0.5	-0.5	9.51265	-1.7951	-1.45061	-0.29384	1.31140607406514	0.352334	-1.156043	0.382791
Trial1	1	1	noBlindfold	clockwise	practice	Free	1	-0.5	-0.5	9.532654	-1.77059	-1.45058	-0.28953	1.28790389093904	0.193376	-1.10103	0.400315
Trial1	1	1	noBlindfold	clockwise	practice	Free	1	-0.5	-0.5	9.552658	-1.74799	-1.45057	-0.285	1.26637426318885	0.171577	-1.151812	0.310622
Trial1	1	1	noBlindfold	clockwise	practice	Free	1	-0.5	-0.5	9.572662	-1.72444	-1.45056	-0.27558	1.24483637044118	0.238392	-0.944453	0.322945
Trial1	1	1	noBlindfold	clockwise	practice	Free	1	-0.5	-0.5	9.592651	-1.67973	-1.45053	-0.27088	1.201773152299	0.525786	-1.075639	0.063547
Trial1	1	1	noBlindfold	clockwise	practice	Free	1	-0.5	-0.5	9.612656	-1.65767	-1.45052	-0.26603	1.18107655645541	0.46302	-0.961381	0.195171
Trial1	1	1	noBlindfold	clockwise	practice	Free	1	-0.5	-0.5	9.63266	-1.6351	-1.45052	-0.26121	1.15994500821934	0.497648	-1.156043	0.309435
Trial1	1	1	noBlindfold	clockwise	practice	Free	1	-0.5	-0.5	9.652649	-1.6134	-1.45053	-0.25609	1.13980332345606	0.32752	-0.876745	0.358789
Trial1	1	1	noBlindfold	clockwise	practice	Free	1	-0.5	-0.5	9.672653	-1.59198	-1.45048	-0.24554	1.12123600231293	0.293595	-0.952917	0.371846
Trial1	1	1	noBlindfold	clockwise	practice	Free	1	-0.5	-0.5	9.692657	-1.54921	-1.45046	-0.23972	1.0810121154811	0.432326	-0.927526	0.479858
Trial1	1	1	noBlindfold	clockwise	practice	Free	1	-0.5	-0.5	9.712662	-1.52781	-1.45047	-0.23259	1.0620270502417	0.494621	-0.999467	0.592277
Trial1	1	1	noBlindfold	clockwise	practice	Free	1	-0.5	-0.5	9.732651	-1.50349	-1.45045	-0.22712	1.03993069837849	0.340137	-0.762486	0.721558
Trial1	1	1	noBlindfold	clockwise	practice	Free	1	-0.5	-0.5	9.752655	-1.48622	-1.45042	-0.22016	1.02515391490127	0.345393	-0.851354	0.789784
Trial1	1	1	noBlindfold	clockwise	practice	Free	1	-0.5	-0.5	9.772659	-1.46672	-1.45041	-0.20444	1.01089230108348	0.147353	-0.699009	0.910349
Trial1	1	1	noBlindfold	clockwise	practice	Free	1	-0.5	-0.5	9.792648	-1.42701	-1.45036	-0.19549	0.975742792809955	0.205936	-0.737095	0.796621
Trial1	1	1	noBlindfold	clockwise	practice	Free	1	-0.5	-0.5	9.812653	-1.40748	-1.45036	-0.18647	0.96011510388962	0.100462	-0.715936	0.597448
Trial1	1	1	noBlindfold	clockwise	practice	Free	1	-0.5	-0.5	9.832657	-1.38888	-1.4504	-0.17718	0.945685163175566	0.261404	-1.00793	0.61132
Trial1	1	1	noBlindfold	clockwise	practice	Free	1	-0.5	-0.5	9.852661	-1.37062	-1.45045	-0.16742	0.931981041811504	0.119613	-0.914831	0.554253
Trial1	1	1	noBlindfold	clockwise	practice	Free	1	-0.5	-0.5	9.87265	-1.35271	-1.45048	-0.14779	0.922586713005146	0.126771	-0.98254	0.531157
Trial1	1	1	noBlindfold	clockwise	practice	Free	1	-0.5	-0.5	9.892654	-1.31751	-1.45047	-0.13734	0.894340480037564	-0.010755	-0.872513	0.517765
Trial1	1	1	noBlindfold	clockwise	practice	Free	1	-0.5	-0.5	9.912659	-1.30027	-1.45044	-0.12673	0.883041622843482	-0.0093566	-0.84289	0.529963
Trial1	1	1	noBlindfold	clockwise	practice	Free	1	-0.5	-0.5	9.932648	-1.28348	-1.45045	-0.11664	0.872241759790329	0.079429	-0.885208	0.447646
Trial1	1	1	noBlindfold	clockwise	practice	Free	1	-0.5	-0.5	9.952652	-1.26763	-1.45045	-0.10619	0.862752633748622	0.176116	-1.016394	0.383509
Trial1	1	1	noBlindfold	clockwise	practice	Free	1	-0.5	-0.5	9.972656	-1.25263	-1.45047	-0.085182	0.859375284708691	0.197163	-0.93599	0.235132
Trial1	1	1	noBlindfold	clockwise	practice	Free	1	-0.5	-0.5	9.992661	-1.22199	-1.45051	-0.074825	0.837880258986415	0.416737	-0.944453	0.030262
Trial1	1	1	noBlindfold	clockwise	practice	Free	1	-0.5	-0.5	10.01265	-1.20666	-1.4505	-0.065053	0.82978749876705	0.408202	-0.957149	0.0638
Trial1	1	1	noBlindfold	clockwise	practice	Free	1	-0.5	-0.5	10.03265	-1.19185	-1.45046	-0.055334	0.822425801579494	0.384753	-0.821731	-0.076329
Trial1	1	1	noBlindfold	clockwise	practice	Free	1	-0.5	-0.5	10.05266	-1.17664	-1.45043	-0.046497	0.81455920853483	0.476607	-0.885208	-0.043057
Trial1	1	1	noBlindfold	clockwise	practice	Free	1	-0.5	-0.5	10.07266	-1.16232	-1.45042	-0.029156	0.812626529916527	0.466668	-0.737095	-0.198787
Trial1	1	1	noBlindfold	clockwise	practice	Free	1	-0.5	-0.5	10.09265	-1.13226	-1.45041	-0.020974	0.793232987748671	0.521395	-0.766718	-0.164597
Trial1	1	1	noBlindfold	clockwise	practice	Free	1	-0.5	-0.5	10.11266	-1.11736	-1.4504	-0.013367	0.786094803578808	0.623919	-0.783645	-0.176331
Trial1	1	1	noBlindfold	clockwise	practice	Free	1	-0.5	-0.5	10.13266	-1.10189	-1.45039	-0.0058172	0.778773505738417	0.632823	-0.601678	-0.103913
Trial1	1	1	noBlindfold	clockwise	practice	Free	1	-0.5	-0.5	10.15265	-1.08628	-1.45035	0.0012184	0.7713262015067	0.714864	-0.635532	-0.100261
Trial1	1	1	noBlindfold	clockwise	practice	Free	1	-0.5	-0.5	10.17265	-1.07089	-1.45032	0.014594	0.768584621498197	0.737848	-0.55936	-0.047199
Trial1	1	1	noBlindfold	clockwise	practice	Free	1	-0.5	-0.5	10.19266	-1.03932	-1.45025	0.020515	0.749534467248427	0.639786	-0.483078	-0.167262
Trial1	1	1	noBlindfold	clockwise	practice	Free	1	-0.5	-0.5	10.21266	-1.0227	-1.45025	0.026536	0.741926814602653	0.571763	-0.322198	-0.064462
Trial1	1	1	noBlindfold	clockwise	practice	Free	1	-0.5	-0.5	10.23265	-1.00641	-1.4502	0.03209	0.734554871880426	0.626512	-0.432129	-0.333001
Trial1	1	1	noBlindfold	clockwise	practice	Free	1	-0.5	-0.5	10.25266	-0.98995	-1.45018	0.037592	0.727362470528185	0.586623	-0.169661	-0.055424
Trial1	1	1	noBlindfold	clockwise	practice	Free	1	-0.5	-0.5	10.27266	-0.97278	-1.45013	0.047928	0.723702986942717	0.665465	-0.093433	-0.096544
Trial1	1	1	noBlindfold	clockwise	practice	Free	1	-0.5	-0.5	10.29265	-0.93804	-1.45008	0.052967	0.705444229803043	0.803461	-0.106033	-0.021115
Trial1	1	1	noBlindfold	clockwise	practice	Free	1	-0.5	-0.5	10.31265	-0.91984	-1.45006	0.057631	0.698009985923269	0.752885	-0.0044584	0.061168
Trial1	1	1	noBlindfold	clockwise	practice	Free	1	-0.5	-0.5	10.33266	-0.90233	-1.45002	0.06231	0.69142024345604	0.827426	-0.076391	-0.037297
Trial1	1	1	noBlindfold	clockwise	practice	Free	1	-0.5	-0.5	10.35266	-0.8839	-1.45001	0.066921	0.684674094150926	0.697413	0.092881	-0.032469
Trial1	1	1	noBlindfold	clockwise	practice	Free	1	-0.5	-0.5	10.37265	-0.86515	-1.44996	0.076386	0.682316183334976	0.61368	0.109773	0.134546
Trial1	1	1	noBlindfold	clockwise	practice	Free	1	-0.5	-0.5	10.39265	-0.82652	-1.4499	0.08093	0.666404527644954	0.614324	0.270476	0.116875
Trial1	1	1	noBlindfold	clockwise	practice	Free	1	-0.5	-0.5	10.41266	-0.8073	-1.44988	0.085556	0.661293506864469	0.518911	0.355037	0.212256
Trial1	1	1	noBlindfold	clockwise	practice	Free	1	-0.5	-0.5	10.43265	-0.78686	-1.44984	0.09043901	0.65643497317028	0.424431	0.405718	0.28566
Trial1	1	1	noBlindfold	clockwise	practice	Free	1	-0.5	-0.5	10.45265	-0.76763	-1.44981	0.09512	0.652528634317054	0.584656	0.464848	0.188086
Trial1	1	1	noBlindfold	clockwise	practice	Free	1	-0.5	-0.5	10.47266	-0.74895	-1.44979	0.10538	0.654569360408628	0.561831	0.507059	0.192893
Trial1	1	1	noBlindfold	clockwise	practice	Free	1	-0.5	-0.5	10.49266	-0.7096701	-1.44973	0.11074	0.645728180210113	0.674065	0.63394	0.181582
Trial1	1	1	noBlindfold	clockwise	practice	Free	1	-0.5	-0.5	10.51265	-0.68963	-1.44972	0.11608	0.644603827091874	0.523212	0.693149	0.217369
Trial1	1	1	noBlindfold	clockwise	practice	Free	1	-0.5	-0.5	10.53265	-0.67013	-1.4497	0.12167	0.644529139002717	0.56879	0.671987	0.462202
Trial1	1	1	noBlindfold	clockwise	practice	Free	1	-0.5	-0.5	10.55266	-0.65057	-1.44966	0.12768	0.645487042788183	0.595001	0.824331	0.439573
Trial1	1	1	noBlindfold	clockwise	practice	Free	1	-0.5	-0.5	10.57266	-0.63035	-1.44964	0.14015	0.653286427925814	0.61871	0.587351	0.38378
Trial1	1	1	noBlindfold	clockwise	practice	Free	1	-0.5	-0.5	10.59265	-0.59093	-1.44963	0.1471	0.653457476976919	0.59422	0.756623	0.513511
Trial1	1	1	noBlindfold	clockwise	practice	Free	1	-0.5	-0.5	10.61266	-0.57119	-1.44962	0.15407	0.65793279881289	0.59619	0.765086	0.564563
Trial1	1	1	noBlindfold	clockwise	practice	Free	1	-0.5	-0.5	10.63266	-0.55078	-1.44962	0.16128	0.663226850171307	0.774281	0.769318	0.475282
Trial1	1	1	noBlindfold	clockwise	practice	Free	1	-0.5	-0.5	10.65265	-0.53017	-1.44962	0.16886	0.669540076817756	0.769264	0.84549	0.400433
Trial1	1	1	noBlindfold	clockwise	practice	Free	1	-0.5	-0.5	10.67265	-0.51059	-1.44963	0.18367	0.683752013759399	0.810475	0.655059	0.226287
Trial1	1	1	noBlindfold	clockwise	practice	Free	1	-0.5	-0.5	10.69266	-0.46883	-1.44965	0.19097	0.691672693866448	0.790526	0.803172	0.053802
Trial1	1	1	noBlindfold	clockwise	practice	Free	1	-0.5	-0.5	10.71266	-0.44791	-1.44964	0.19827	0.700210233430566	0.799764	0.621205	-0.073713
Trial1	1	1	noBlindfold	clockwise	practice	Free	1	-0.5	-0.5	10.73265	-0.42616	-1.44968	0.20527	0.709124890955996	0.774973	0.638132	-0.172772
Trial1	1	1	noBlindfold	clockwise	practice	Free	1	-0.5	-0.5	10.75266	-0.40418	-1.44968	0.21159	0.71801240396534	0.699023	0.595814	-0.463551
Trial1	1	1	noBlindfold	clockwise	practice	Free	1	-0.5	-0.5	10.77266	-0.38268	-1.4497	0.2228	0.732259397232561	0.777855	0.549244	-0.440878
Trial1	1	1	noBlindfold	clockwise	practice	Free	1	-0.5	-0.5	10.79265	-0.33783	-1.44967	0.22718	0.745043517739072	0.716985	0.684662	-0.540357
Trial1	1	1	noBlindfold	clockwise	practice	Free	1	-0.5	-0.5	10.81265	-0.31657	-1.44965	0.23103	0.753691870033391	0.709635	0.663503	-0.625561
Trial1	1	1	noBlindfold	clockwise	practice	Free	1	-0.5	-0.5	10.83266	-0.29454	-1.44964	0.23422	0.762425631807372	0.703388	0.832775	-0.61814
Trial1	1	1	noBlindfold	clockwise	practice	Free	1	-0.5	-0.5	10.85266	-0.27243	-1.44963	0.2368	0.771143529948455	0.66174	0.684662	-0.697457
Trial1	1	1	noBlindfold	clockwise	practice	Free	1	-0.5	-0.5	10.87265	-0.24959	-1.44962	0.23999	0.781210832583098	0.667946	0.858166	-0.639611
Trial1	1	1	noBlindfold	clockwise	practice	Free	1	-0.5	-0.5	10.89265	-0.2052	-1.44958	0.24081	0.797312036306777	0.676563	0.803152	-0.500819
Trial1	1	1	noBlindfold	clockwise	practice	Free	1	-0.5	-0.5	10.91266	-0.18296	-1.44959	0.24112	0.806085111730857	0.709626	0.875093	-0.499162
Trial1	1	1	noBlindfold	clockwise	practice	Free	1	-0.5	-0.5	10.93265	-0.15998	-1.44957	0.24107	0.815351672206735	0.783168	0.934338	-0.389008
Trial1	1	1	noBlindfold	clockwise	practice	Free	1	-0.5	-0.5	10.95265	-0.13759	-1.44957	0.2407	0.824607484420558	0.760969	0.824311	-0.372666
Trial1	1	1	noBlindfold	clockwise	practice	Free	1	-0.5	-0.5	10.97266	-0.1151	-1.44958	0.23883	0.833077296513354	0.654786	0.815848	-0.409427
Trial1	1	1	noBlindfold	clockwise	practice	Free	1	-0.5	-0.5	10.99266	-0.068746	-1.44957	0.23735	0.854204330010234	0.738059	0.858166	-0.442319
Trial1	1	1	noBlindfold	clockwise	practice	Free	1	-0.5	-0.5	11.01265	-0.045541	-1.44955	0.23577	0.864806600895125	0.741632	1.040133	-0.175098
Trial1	1	1	noBlindfold	clockwise	practice	Free	1	-0.5	-0.5	11.03265	-0.023597	-1.44948	0.23382	0.874900921018801	0.896863	1.175551	-0.44579
Trial1	1	1	noBlindfold	clockwise	practice	Free	1	-0.5	-0.5	11.05266	-0.00014266	-1.44945	0.23135	0.885849981475729	0.969775	0.917411	-0.522043
Trial1	1	1	noBlindfold	clockwise	practice	Free	1	-0.5	-0.5	11.07266	0.022154	-1.44949	0.22534	0.893735367968739	0.927311	1.086683	-0.509945
Trial1	1	1	noBlindfold	clockwise	practice	Free	1	-0.5	-0.5	11.09265	0.069496	-1.44953	0.2217	0.919334856788009	0.967315	1.035901	-0.548093
Trial1	1	1	noBlindfold	clockwise	practice	Free	1	-0.5	-0.5	11.11266	0.093198	-1.44952	0.21789	0.931262537033389	1.046672	1.027438	-0.336878
Trial1	1	1	noBlindfold	clockwise	practice	Free	1	-0.5	-0.5	11.13266	0.11792	-1.44951	0.21384	0.944135947756022	1.01679	0.921643	-0.324503
Trial1	1	1	noBlindfold	clockwise	practice	Free	1	-0.5	-0.5	11.15265	0.14217	-1.4495	0.20942	0.956900765770332	0.955337	1.188246	-0.300683
Trial1	1	1	noBlindfold	clockwise	practice	Free	1	-0.5	-0.5	11.17265	0.1673	-1.44943	0.2002	0.967248323894946	0.758687	1.095147	-0.38204
Trial1	1	1	noBlindfold	clockwise	practice	Free	1	-0.5	-0.5	11.19266	0.21602	-1.44939	0.19515	0.997956987923814	0.478921	1.213637	-0.354787
Trial1	1	1	noBlindfold	clockwise	practice	Free	1	-0.5	-0.5	11.21266	0.24084	-1.44941	0.18993	1.01234742242731	0.443951	1.171319	-0.51134
Trial1	1	1	noBlindfold	clockwise	practice	Free	1	-0.5	-0.5	11.23265	0.26464	-1.44942	0.18407	1.02597568586759	0.381423	1.158624	-0.630083
Trial1	1	1	noBlindfold	clockwise	practice	Free	1	-0.5	-0.5	11.25266	0.28884	-1.44944	0.17779	1.04003260745649	0.287296	1.05706	-0.776393
Trial1	1	1	noBlindfold	clockwise	practice	Free	1	-0.5	-0.5	11.27266	0.31126	-1.44945	0.16308	1.04776803667689	0.13791	1.200942	-1.010481
Trial1	1	1	noBlindfold	clockwise	practice	Free	1	-0.5	-0.5	11.29265	0.35661	-1.44938	0.15465	1.07812212591495	0.015535	1.277114	-1.214691
Trial1	1	1	noBlindfold	clockwise	practice	Free	1	-0.5	-0.5	11.31265	0.37804	-1.44936	0.14529	1.08965749487623	0.044751	1.319432	-1.049268
Trial1	1	1	noBlindfold	clockwise	practice	Free	1	-0.5	-0.5	11.33266	0.39952	-1.44935	0.13527	1.1012284806551	0.058656	1.36175	-1.002105
Trial1	1	1	noBlindfold	clockwise	practice	Free	1	-0.5	-0.5	11.35266	0.41976	-1.44934	0.12537	1.11222575203006	-0.03577	1.222101	-0.819391
Trial1	1	1	noBlindfold	clockwise	practice	Free	1	-0.5	-0.5	11.37265	0.43937	-1.44934	0.10363	1.11659535790762	0.0094388	1.416763	-0.689553
Trial1	1	1	noBlindfold	clockwise	practice	Free	1	-0.5	-0.5	11.39265	0.47721	-1.4493	0.09234	1.14271870154179	0.132884	1.332127	-0.49066
Trial1	1	1	noBlindfold	clockwise	practice	Free	1	-0.5	-0.5	11.41266	0.49558	-1.44929	0.081312	1.15286736195218	0.197025	1.378677	-0.4934
Trial1	1	1	noBlindfold	clockwise	practice	Free	1	-0.5	-0.5	11.43265	0.51246	-1.4493	0.070151	1.16195843400093	0.260475	1.171319	-0.643416
Trial1	1	1	noBlindfold	clockwise	practice	Free	1	-0.5	-0.5	11.45265	0.53002	-1.44936	0.058828	1.17184893692601	0.23736	1.332127	-0.514192
Trial1	1	1	noBlindfold	clockwise	practice	Free	1	-0.5	-0.5	11.47266	0.54673	-1.44937	0.035511	1.17576179943071	0.247303	1.298273	-0.469168
Trial1	1	1	noBlindfold	clockwise	practice	Free	1	-0.5	-0.5	11.49266	0.57962	-1.4494	0.023524	1.19985696243951	0.241555	1.145928	-0.47003
Trial1	1	1	noBlindfold	clockwise	practice	Free	1	-0.5	-0.5	11.51265	0.59537	-1.44938	0.011764	1.20902349730199	0.20803	1.306737	-0.616349
Trial1	1	1	noBlindfold	clockwise	practice	Free	1	-0.5	-0.5	11.53265	0.61134	-1.4494	-0.000143	1.21857851025481	0.289085	1.120537	-0.519074
Trial1	1	1	noBlindfold	clockwise	practice	Free	1	-0.5	-0.5	11.55266	0.62708	-1.44941	-0.012141	1.22813502838706	0.28746	1.374445	-0.577814
Trial1	1	1	noBlindfold	clockwise	practice	Free	1	-0.5	-0.5	11.57266	0.64168	-1.44938	-0.036849	1.23204791979073	0.377152	1.065524	-0.430787
Trial1	1	1	noBlindfold	clockwise	practice	Free	1	-0.5	-0.5	11.59265	0.67199	-1.44941	-0.049536	1.25557887903683	0.459653	1.281346	-0.481005
Trial1	1	1	noBlindfold	clockwise	practice	Free	1	-0.5	-0.5	11.61266	0.68733	-1.4494	-0.061952	1.26555860989694	0.502624	0.997815	-0.534387
Trial1	1	1	noBlindfold	clockwise	practice	Free	1	-0.5	-0.5	11.63266	0.70218	-1.44945	-0.074462	1.27527223068399	0.448305	1.129001	-0.480476
Trial1	1	1	noBlindfold	clockwise	practice	Free	1	-0.5	-0.5	11.65265	0.71697	-1.44942	-0.087022	1.28513296182454	0.479189	1.15016	-0.46749
Trial1	1	1	noBlindfold	clockwise	practice	Free	1	-0.5	-0.5	11.67265	0.73168	-1.44944	-0.11289	1.29108088979141	0.491015	1.023206	-0.551529
Trial1	1	1	noBlindfold	clockwise	practice	Free	1	-0.5	-0.5	11.69266	0.76152	-1.44946	-0.12589	1.31582328669568	0.537405	0.858166	-0.665025
Trial1	1	1	noBlindfold	clockwise	practice	Free	1	-0.5	-0.5	11.71266	0.7762	-1.44952	-0.13951	1.32613704683001	0.375191	1.040133	-0.747918
Trial1	1	1	noBlindfold	clockwise	practice	Free	1	-0.5	-0.5	11.73265	0.79124	-1.44951	-0.15296	1.33706304703524	0.246551	1.002047	-0.670057
Trial1	1	1	noBlindfold	clockwise	practice	Free	1	-0.5	-0.5	11.75266	0.80609	-1.44953	-0.16709	1.34785019567308	0.328026	0.866629	-0.740213
Trial1	1	1	noBlindfold	clockwise	practice	Free	1	-0.5	-0.5	11.77266	0.82029	-1.44953	-0.19526	1.35500261185772	0.20431	0.951265	-0.707227
Trial1	1	1	noBlindfold	clockwise	practice	Free	1	-0.5	-0.5	11.79265	0.8480101	-1.44952	-0.2097	1.37891450732629	0.143965	1.044365	-0.6548
Trial1	1	1	noBlindfold	clockwise	practice	Free	1	-0.5	-0.5	11.81265	0.8615	-1.44951	-0.22472	1.38905047890374	0.085522	1.014742	-0.570954
Trial1	1	1	noBlindfold	clockwise	practice	Free	1	-0.5	-0.5	11.83266	0.87511	-1.44949	-0.23984	1.3995037764273	0.130892	1.006279	-0.596053
Trial1	1	1	noBlindfold	clockwise	practice	Free	1	-0.5	-0.5	11.85266	0.8881	-1.44951	-0.25417	1.40969993650876	0.355203	1.03167	-0.712543
Trial1	1	1	noBlindfold	clockwise	practice	Free	1	-0.5	-0.5	11.87265	0.90132	-1.44951	-0.2844	1.4178085347322	0.302455	0.980888	-0.774845
Trial1	1	1	noBlindfold	clockwise	practice	Free	1	-0.5	-0.5	11.89265	0.92671	-1.44953	-0.29938	1.44074627677927	0.31406	0.904716	-0.37761
Trial1	1	1	noBlindfold	clockwise	practice	Free	1	-0.5	-0.5	11.91266	0.93928	-1.44954	-0.31482	1.45114391058533	0.263107	0.896252	-0.299013
Trial1	1	1	noBlindfold	clockwise	practice	Free	1	-0.5	-0.5	11.93265	0.95213	-1.44955	-0.32987	1.46206217919006	0.404702	0.900484	-0.762292
Trial1	1	1	noBlindfold	clockwise	practice	Free	1	-0.5	-0.5	11.95265	0.96459	-1.44956	-0.34531	1.47273653501409	0.421907	0.921643	-0.423548
Trial1	1	1	noBlindfold	clockwise	practice	Free	1	-0.5	-0.5	11.97266	0.97706	-1.44955	-0.37492	1.48234649467355	0.427803	0.963961	-0.281769
Trial1	1	1	noBlindfold	clockwise	practice	Free	1	-0.5	-0.5	11.99266	1.0024	-1.44959	-0.38955	1.50645447474518	0.292853	0.710053	-0.24703
Trial1	1	1	noBlindfold	clockwise	practice	Free	1	-0.5	-0.5	12.01265	1.01522	-1.44959	-0.40449	1.51822712000277	0.308616	0.862398	-0.345344
Trial1	1	1	noBlindfold	clockwise	practice	Free	1	-0.5	-0.5	12.03265	1.02754	-1.44957	-0.41894	1.5296892095096	0.262338	0.837007	-0.390552
Trial1	1	1	noBlindfold	clockwise	practice	Free	1	-0.5	-0.5	12.05266	1.03979	-1.44959	-0.4333	1.54123399950965	0.325233	0.752371	-0.218322
Trial1	1	1	noBlindfold	clockwise	practice	Free	1	-0.5	-0.5	12.07266	1.05195	-1.44959	-0.46212	1.55241219670776	0.288648	0.832775	-0.202785
Trial1	1	1	noBlindfold	clockwise	practice	Free	1	-0.5	-0.5	12.09265	1.07646	-1.44963	-0.47656	1.57663425609964	0.225259	0.828543	-0.207839
Trial1	1	1	noBlindfold	clockwise	practice	Free	1	-0.5	-0.5	12.11266	1.08839	-1.44961	-0.49047	1.58841858148385	0.20268	0.824311	-0.313477
Trial1	1	1	noBlindfold	clockwise	practice	Free	1	-0.5	-0.5	12.13266	1.10051	-1.44962	-0.50476	1.60051707949081	0.104619	0.752371	-0.381352
Trial1	1	1	noBlindfold	clockwise	practice	Free	1	-0.5	-0.5	12.15265	1.11243	-1.44964	-0.51809	1.61253145006479	0.126384	0.68043	-0.257699
Trial1	1	1	noBlindfold	clockwise	practice	Free	1	-0.5	-0.5	12.17265	1.12348	-1.44963	-0.54593	1.62412953781928	0.244797	0.815848	-0.471525
Trial1	1	1	noBlindfold	clockwise	practice	Free	1	-0.5	-0.5	12.19266	1.14639	-1.44969	-0.55965	1.64747019015433	0.217648	0.650808	-0.334953
Trial1	1	1	noBlindfold	clockwise	practice	Free	1	-0.5	-0.5	12.21266	1.1576	-1.44968	-0.5738	1.65924198051413	0.156648	0.811616	-0.460173
Trial1	1	1	noBlindfold	clockwise	practice	Free	1	-0.5	-0.5	12.23265	1.16901	-1.44966	-0.58754	1.67130421559111	0.141802	0.532317	-0.386208
Trial1	1	1	noBlindfold	clockwise	practice	Free	1	-0.5	-0.5	12.25266	1.1799	-1.44966	-0.60128	1.68295032953106	0.081605	0.853934	-0.375458
Trial1	1	1	noBlindfold	clockwise	practice	Free	1	-0.5	-0.5	12.27266	1.19088	-1.44962	-0.62937	1.69582191523055	0.069822	0.756603	-0.432934
Trial1	1	1	noBlindfold	clockwise	practice	Free	1	-0.5	-0.5	12.29265	1.21154	-1.44966	-0.64338	1.71753513397551	0.012403	0.752371	-0.558662
Trial1	1	1	noBlindfold	clockwise	practice	Free	1	-0.5	-0.5	12.31265	1.22151	-1.44964	-0.65747	1.72869709855752	0.00063393	0.731212	-0.499819
Trial1	1	1	noBlindfold	clockwise	practice	Free	1	-0.5	-0.5	12.33266	1.23121	-1.44963	-0.6722	1.73975311163038	0.048853	0.638112	-0.67588
Trial1	1	1	noBlindfold	clockwise	practice	Free	1	-0.5	-0.5	12.35266	1.24097	-1.44967	-0.6872	1.7510055443435	-0.010932	0.693126	-0.711165
Trial1	1	1	noBlindfold	clockwise	practice	Free	1	-0.5	-0.5	12.37265	1.25022	-1.44965	-0.71711	1.76363448168688	-0.094349	0.82008	-0.604495
Trial1	1	1	noBlindfold	clockwise	practice	Free	1	-0.5	-0.5	12.39265	1.2681	-1.44965	-0.73268	1.78334451453439	-0.059009	0.570403	-1.098251
Trial1	1	1	noBlindfold	clockwise	practice	Free	1	-0.5	-0.5	12.41266	1.27649	-1.44972	-0.74925	1.79389023752772	-0.114593	0.303706	-1.134631
Trial1	1	1	noBlindfold	clockwise	practice	Free	1	-0.5	-0.5	12.43265	1.28455	-1.44979	-0.76591	1.80425238626157	-0.330901	0.328995	-0.945111
Trial1	1	1	noBlindfold	clockwise	practice	Free	1	-0.5	-0.5	12.45265	1.29238	-1.44985	-0.78371	1.81469483430941	-0.414543	0.33315	-0.978503
Trial1	1	1	noBlindfold	clockwise	practice	Free	1	-0.5	-0.5	12.47266	1.29943	-1.44984	-0.81998	1.82765848808169	-0.581935	0.324584	-0.882551
Trial1	1	1	noBlindfold	clockwise	practice	Free	1	-0.5	-0.5	12.49266	1.3122	-1.44983	-0.83949	1.84372506552607	-0.120367	0.155135	-0.794086
Trial1	1	1	noBlindfold	clockwise	practice	Free	1	-0.5	-0.5	12.51265	1.31795	-1.44985	-0.85874	1.85300744940256	-0.172779	0.252389	-0.860258
Trial1	1	1	noBlindfold	clockwise	practice	Free	1	-0.5	-0.5	12.53265	1.32357	-1.44984	-0.87828	1.86239184487827	-0.197496	0.269221	-0.753898
Trial1	1	1	noBlindfold	clockwise	practice	Free	1	-0.5	-0.5	12.55266	1.32889	-1.44987	-0.89811	1.87171859370015	-0.202772	0.298788	-0.913253
Trial1	1	1	noBlindfold	clockwise	practice	Free	1	-0.5	-0.5	12.57266	1.3336	-1.44987	-0.9387	1.8853505715917	-0.261471	0.434128	-0.508356
Trial1	1	1	noBlindfold	clockwise	practice	Free	1	-0.5	-0.5	12.59265	1.3425	-1.44979	-0.95862	1.89872021630378	-0.039956	0.408556	-0.603725
Trial1	1	1	noBlindfold	clockwise	practice	Free	1	-0.5	-0.5	12.61266	1.34651	-1.4498	-0.97894	1.90761183365445	-0.107263	0.446543	-0.278825
Trial1	1	1	noBlindfold	clockwise	practice	Free	1	-0.5	-0.5	12.63266	1.35045	-1.44979	-0.99836	1.91638409886228	-0.245605	0.526873	0.015412
Trial1	1	1	noBlindfold	clockwise	practice	Free	1	-0.5	-0.5	12.65265	1.35405	-1.44976	-1.01746	1.92490685268884	-0.320577	0.302522	-0.088869
Trial1	1	1	noBlindfold	clockwise	practice	Free	1	-0.5	-0.5	12.67265	1.35739	-1.44981	-1.05546	1.93866787401664	-0.150581	0.22627	0.029905
Trial1	1	1	noBlindfold	clockwise	practice	Free	1	-0.5	-0.5	12.69266	1.36327	-1.44984	-1.07391	1.94965328810563	-0.143213	0.162621	-0.114347
Trial1	1	1	noBlindfold	clockwise	practice	Free	1	-0.5	-0.5	12.71266	1.36594	-1.44987	-1.09281	1.95784466360399	0.140458	0.259889	-0.410278
Trial1	1	1	noBlindfold	clockwise	practice	Free	1	-0.5	-0.5	12.73265	1.3686	-1.44988	-1.11098	1.96595081383633	0.276994	0.259815	-0.366794
Trial1	1	1	noBlindfold	clockwise	practice	Free	1	-0.5	-0.5	12.75266	1.37141	-1.44984	-1.12937	1.97440674590518	0.089053	0.513618	-0.308879
Trial1	1	1	noBlindfold	clockwise	practice	Free	1	-0.5	-0.5	12.77266	1.3739	-1.44977	-1.16481	1.98833439812206	-0.158371	0.538952	-0.035701
Trial1	1	1	noBlindfold	clockwise	practice	Free	1	-0.5	-0.5	12.79265	1.37801	-1.44971	-1.1809	1.99763521933373	-0.427251	0.615071	-0.262682
Trial1	1	1	noBlindfold	clockwise	practice	Free	1	-0.5	-0.5	12.81265	1.37931	-1.44973	-1.19669	2.00429115292936	-0.282015	0.327236	-0.0037543
Trial1	1	1	noBlindfold	clockwise	practice	Free	1	-0.5	-0.5	12.83266	1.38028	-1.44981	-1.21322	2.0110036584545	-0.229754	0.255223	-0.228859
Trial1	1	1	noBlindfold	clockwise	practice	Free	1	-0.5	-0.5	12.85266	1.38112	-1.44986	-1.2295	2.01761806571337	0.0061643	0.276305	-0.23067
Trial1	1	1	noBlindfold	clockwise	practice	Free	1	-0.5	-0.5	12.87265	1.38185	-1.44986	-1.2602	2.02959688466756	-0.154137	0.30584	-0.137657
Trial1	1	1	noBlindfold	clockwise	practice	Free	1	-0.5	-0.5	12.89265	1.38235	-1.44982	-1.27507	2.03567552237003	-0.775903	0.364895	0.022547
Trial1	1	1	noBlindfold	clockwise	practice	Free	1	-0.5	-0.5	12.91266	1.3817	-1.44982	-1.29014	2.0408616581769	-0.811001	0.250536	-0.030794
Trial1	1	1	noBlindfold	clockwise	practice	Free	1	-0.5	-0.5	12.93265	1.38026	-1.44986	-1.30461	2.04518334316638	-0.814026	0.246245	-0.337431
Trial1	1	1	noBlindfold	clockwise	practice	Free	1	-0.5	-0.5	12.95265	1.37814	-1.4499	-1.31899	2.0489398146925	-0.751172	0.093848	-0.095873
Trial1	1	1	noBlindfold	clockwise	practice	Free	1	-0.5	-0.5	12.97266	1.37537	-1.4499	-1.34849	2.0583848067747	-0.719431	0.351923	-0.469269
Trial1	1	1	noBlindfold	clockwise	practice	Free	1	-0.5	-0.5	12.99266	1.36769	-1.44981	-1.36282	2.05735850317607	-0.985609	0.567556	-0.525756
Trial1	1	1	noBlindfold	clockwise	practice	Free	1	-0.5	-0.5	13.01265	1.36279	-1.44977	-1.37724	2.05901346720421	-1.303821	0.43631	-0.348467
Trial1	1	1	noBlindfold	clockwise	practice	Free	1	-0.5	-0.5	13.03265	1.3569	-1.44975	-1.3919	2.05999107890727	-1.495164	0.533558	-0.834652
Trial1	1	1	noBlindfold	clockwise	practice	Free	1	-0.5	-0.5	13.05266	1.34983	-1.44976	-1.40735	2.06037746116208	-1.594295	0.457276	-0.666998
Trial1	1	1	noBlindfold	clockwise	practice	Free	1	-0.5	-0.5	13.07266	1.34131	-1.44976	-1.43855	2.06671205042045	-1.343686	0.567246	-0.930662
Trial1	1	1	noBlindfold	clockwise	practice	Free	1	-0.5	-0.5	13.09265	1.32183	-1.44973	-1.45532	2.05710986030309	-1.031171	0.601055	-0.996243
Trial1	1	1	noBlindfold	clockwise	practice	Free	1	-0.5	-0.5	13.11266	1.31093	-1.4497	-1.47203	2.05531255245455	-1.091894	0.677227	-0.789245
Trial1	1	1	noBlindfold	clockwise	practice	Free	1	-0.5	-0.5	13.13266	1.29894	-1.44967	-1.48913	2.05294021961069	-1.200524	0.795718	-0.950665
Trial1	1	1	noBlindfold	clockwise	practice	Free	1	-0.5	-0.5	13.15265	1.28651	-1.44963	-1.50653	2.05054155804647	-1.482377	0.859195	-0.842859
Trial1	1	1	noBlindfold	clockwise	practice	Free	1	-0.5	-0.5	13.17265	1.27277	-1.4496	-1.54238	2.05651881906101	-1.449396	0.87189	-0.778456
Trial1	1	1	noBlindfold	clockwise	practice	Free	1	-0.5	-0.5	13.19266	1.2433	-1.44952	-1.56007	2.0403046928012	-1.287567	1.011539	-0.529433
Trial1	1	1	noBlindfold	clockwise	practice	Free	1	-0.5	-0.5	13.21266	1.22692	-1.44949	-1.5788	2.03618812403749	-0.950272	1.100407	-0.515936
Trial1	1	1	noBlindfold	clockwise	practice	Free	1	-0.5	-0.5	13.23265	1.21006	-1.44948	-1.59637	2.0313375745927	-0.880928	0.998844	-0.452865
Trial1	1	1	noBlindfold	clockwise	practice	Free	1	-0.5	-0.5	13.25266	1.19334	-1.44948	-1.61381	2.02681351403662	-0.854051	1.070785	-0.308394
Trial1	1	1	noBlindfold	clockwise	practice	Free	1	-0.5	-0.5	13.27266	1.17635	-1.44947	-1.64821	2.03187982667929	-0.895383	1.151189	-0.422859
Trial1	1	1	noBlindfold	clockwise	practice	Free	1	-0.5	-0.5	13.29265	1.14134	-1.44948	-1.66514	2.01284576424027	-1.087928	1.172348	-0.29491
Trial1	1	1	noBlindfold	clockwise	practice	Free	1	-0.5	-0.5	13.31265	1.12323	-1.44946	-1.68237	2.00820174835259	-0.861806	1.087712	-0.217622
Trial1	1	1	noBlindfold	clockwise	practice	Free	1	-0.5	-0.5	13.33266	1.10477	-1.44943	-1.69886	2.00313546938078	-0.6829	1.316229	-0.326969
Trial1	1	1	noBlindfold	clockwise	practice	Free	1	-0.5	-0.5	13.35266	1.08558	-1.44939	-1.71499	1.99756468159336	-0.652242	1.261216	-0.0704
Trial1	1	1	noBlindfold	clockwise	practice	Free	1	-0.5	-0.5	13.37265	1.0663	-1.44933	-1.74634	2.00166396127704	-0.645159	1.523587	-0.186369
Trial1	1	1	noBlindfold	clockwise	practice	Free	1	-0.5	-0.5	13.39265	1.02888	-1.44922	-1.76182	1.98233800441088	-0.704078	1.557442	0.016963
Trial1	1	1	noBlindfold	clockwise	practice	Free	1	-0.5	-0.5	13.41266	1.0089	-1.44921	-1.77534	1.97566985251248	-1.016356	1.680164	0.143437
Trial1	1	1	noBlindfold	clockwise	practice	Free	1	-0.5	-0.5	13.43265	0.99044	-1.44919	-1.78887	1.97043072551862	-0.97342	1.646309	0.481687
Trial1	1	1	noBlindfold	clockwise	practice	Free	1	-0.5	-0.5	13.45265	0.97059	-1.44918	-1.80075	1.96330984352492	-1.01316	1.798654	0.520979
Trial1	1	1	noBlindfold	clockwise	practice	Free	1	-0.5	-0.5	13.47266	0.9516701	-1.4491	-1.82277	1.96394146859961	-0.950796	1.891754	0.50619
Trial1	1	1	noBlindfold	clockwise	practice	Free	1	-0.5	-0.5	13.49266	0.9115	-1.44905	-1.83223	1.94091959734997	-1.027523	1.862131	0.611449
Trial1	1	1	noBlindfold	clockwise	practice	Free	1	-0.5	-0.5	13.51265	0.89074	-1.44907	-1.84099	1.93194518787242	-1.181365	1.794422	0.766161
Trial1	1	1	noBlindfold	clockwise	practice	Free	1	-0.5	-0.5	13.53265	0.87025	-1.44907	-1.84859	1.92257112654408	-1.288929	1.921376	0.668567
Trial1	1	1	noBlindfold	clockwise	practice	Free	1	-0.5	-0.5	13.55266	0.84935	-1.44905	-1.85543	1.91257314142311	-1.33542	1.921376	0.497893
Trial1	1	1	noBlindfold	clockwise	practice	Free	1	-0.5	-0.5	13.57266	0.82801	-1.44903	-1.86725	1.90603862933519	-1.450915	1.955231	0.421746
Trial1	1	1	noBlindfold	clockwise	practice	Free	1	-0.5	-0.5	13.59265	0.78297	-1.44905	-1.87241	1.87870201648929	-1.547522	1.798654	0.289449
Trial1	1	1	noBlindfold	clockwise	practice	Free	1	-0.5	-0.5	13.61266	0.75915	-1.4491	-1.87705	1.86593817793252	-1.418532	1.650541	0.253289
Trial1	1	1	noBlindfold	clockwise	practice	Free	1	-0.5	-0.5	13.63266	0.7362	-1.44915	-1.88151	1.85385013192997	-1.403554	1.684396	0.033431
Trial1	1	1	noBlindfold	clockwise	practice	Free	1	-0.5	-0.5	13.65265	0.71129	-1.44916	-1.88598	1.84069671246564	-1.295386	1.709786	-0.089336
Trial1	1	1	noBlindfold	clockwise	practice	Free	1	-0.5	-0.5	13.67265	0.6859699	-1.44915	-1.8944	1.8305398332126	-1.295166	1.798654	-0.020006
Trial1	1	1	noBlindfold	clockwise	practice	Free	1	-0.5	-0.5	13.69266	0.6359	-1.44909	-1.89863	1.80178642718075	-1.234152	1.88329	-0.276843
Trial1	1	1	noBlindfold	clockwise	practice	Free	1	-0.5	-0.5	13.71266	0.61054	-1.44907	-1.90301	1.78933957686223	-1.172673	1.934072	-0.208579
Trial1	1	1	noBlindfold	clockwise	practice	Free	1	-0.5	-0.5	13.73265	0.58421	-1.44905	-1.90719	1.77642759638448	-1.237433	2.02294	-0.061927
Trial1	1	1	noBlindfold	clockwise	practice	Free	1	-0.5	-0.5	13.75266	0.55846	-1.44901	-1.91125	1.76407608995012	-1.134337	2.065258	-0.0043018
Trial1	1	1	noBlindfold	clockwise	practice	Free	1	-0.5	-0.5	13.77266	0.53256	-1.44897	-1.919	1.75491914875712	-1.02919	2.175284	0.062714
Trial1	1	1	noBlindfold	clockwise	practice	Free	1	-0.5	-0.5	13.79265	0.47989	-1.44889	-1.92255	1.7273775287213	-0.889372	2.158357	0.083423
Trial1	1	1	noBlindfold	clockwise	practice	Free	1	-0.5	-0.5	13.81265	0.45408	-1.44889	-1.92593	1.71567616700646	-0.898822	2.183748	0.024081
Trial1	1	1	noBlindfold	clockwise	practice	Free	1	-0.5	-0.5	13.83266	0.42837	-1.4489	-1.92919	1.7042461747963	-1.008165	2.158357	0.153304
Trial1	1	1	noBlindfold	clockwise	practice	Free	1	-0.5	-0.5	13.85266	0.40195	-1.44889	-1.93207	1.6924356232332	-1.076842	2.30647	0.20597
Trial1	1	1	noBlindfold	clockwise	practice	Free	1	-0.5	-0.5	13.87265	0.37552	-1.44884	-1.93651	1.68228906013599	-1.164703	2.441888	0.385975
Trial1	1	1	noBlindfold	clockwise	practice	Free	1	-0.5	-0.5	13.89265	0.32408	-1.44876	-1.93785	1.65726293890505	-1.059658	2.458815	0.55836
Trial1	1	1	noBlindfold	clockwise	practice	Free	1	-0.5	-0.5	13.91266	0.29839	-1.44876	-1.93858	1.64527782281231	-0.919511	2.463047	0.612293
Trial1	1	1	noBlindfold	clockwise	practice	Free	1	-0.5	-0.5	13.93265	0.27288	-1.44879	-1.93853	1.63300713052357	-0.754566	2.382643	0.797315
Trial1	1	1	noBlindfold	clockwise	practice	Free	1	-0.5	-0.5	13.95265	0.24691	-1.44879	-1.93783	1.62025602396141	-0.631098	2.437656	0.77829
Trial1	1	1	noBlindfold	clockwise	practice	Free	1	-0.5	-0.5	13.97266	0.2221	-1.44877	-1.93526	1.60667353531639	-0.581402	2.44612	0.407531
Trial1	1	1	noBlindfold	clockwise	practice	Free	1	-0.5	-0.5	13.99266	0.17217	-1.44895	-1.9333	1.58308604600492	-0.93273	1.959463	0.663932
Trial1	1	1	noBlindfold	clockwise	practice	Free	1	-0.5	-0.5	14.01265	0.14883	-1.44898	-1.93087	1.57110443348525	-1.090012	2.251457	0.613383
Trial1	1	1	noBlindfold	clockwise	practice	Free	1	-0.5	-0.5	14.03265	0.12469	-1.44891	-1.92792	1.55858688594245	-1.048869	2.247225	0.667727
Trial1	1	1	noBlindfold	clockwise	practice	Free	1	-0.5	-0.5	14.05266	0.099825	-1.44889	-1.9244	1.54554380496205	-0.865492	2.25992	0.765645
Trial1	1	1	noBlindfold	clockwise	practice	Free	1	-0.5	-0.5	14.07266	0.07586	-1.44889	-1.91518	1.52785767740661	-0.601831	2.281079	0.896702
Trial1	1	1	noBlindfold	clockwise	practice	Free	1	-0.5	-0.5	14.09265	0.028628	-1.44894	-1.90956	1.50542580579999	0.018196	1.908681	0.776379
Trial1	1	1	noBlindfold	clockwise	practice	Free	1	-0.5	-0.5	14.11266	0.0051423	-1.44903	-1.90368	1.4918063522869	0.113884	1.802886	0.725974
Trial1	1	1	noBlindfold	clockwise	practice	Free	1	-0.5	-0.5	14.13266	-0.01545	-1.44909	-1.89744	1.47906292467466	0.195684	1.697091	0.637296
Trial1	1	1	noBlindfold	clockwise	practice	Free	1	-0.5	-0.5	14.15265	-0.036337	-1.44913	-1.89079	1.46604234670795	0.392372	1.773263	0.493044
Trial1	1	1	noBlindfold	clockwise	practice	Free	1	-0.5	-0.5	14.17265	-0.054953	-1.44915	-1.87757	1.44767607804701	0.575027	1.659005	0.364676
Trial1	1	1	noBlindfold	clockwise	practice	Free	1	-0.5	-0.5	14.19266	-0.090076	-1.44917	-1.87084	1.43081801460581	0.982011	1.756336	0.394988
Trial1	1	1	noBlindfold	clockwise	practice	Free	1	-0.5	-0.5	14.21266	-0.10525	-1.44913	-1.86407	1.42004026678896	0.951408	1.777495	0.355694
Trial1	1	1	noBlindfold	clockwise	practice	Free	1	-0.5	-0.5	14.23265	-0.11897	-1.44911	-1.85695	1.40943154880723	0.914147	1.6717	0.224195
Trial1	1	1	noBlindfold	clockwise	practice	Free	1	-0.5	-0.5	14.25266	-0.13203	-1.44913	-1.85025	1.39949169425722	0.769559	1.663237	0.355563
Trial1	1	1	noBlindfold	clockwise	practice	Free	1	-0.5	-0.5	14.27266	-0.14341	-1.44918	-1.83657	1.38332059207017	0.606642	1.705555	0.403269
Trial1	1	1	noBlindfold	clockwise	practice	Free	1	-0.5	-0.5	14.29265	-0.16225	-1.44916	-1.82938	1.37161438307515	0.378609	1.726714	0.738368
Trial1	1	1	noBlindfold	clockwise	practice	Free	1	-0.5	-0.5	14.31265	-0.17051	-1.44913	-1.82163	1.36208278887791	0.350348	1.824045	0.839433
Trial1	1	1	noBlindfold	clockwise	practice	Free	1	-0.5	-0.5	14.33266	-0.17817	-1.4491	-1.81375	1.35259516834862	0.409793	1.870595	0.875552
Trial1	1	1	noBlindfold	clockwise	practice	Free	1	-0.5	-0.5	14.35266	-0.18484	-1.4491	-1.80564	1.34313870941984	0.412308	1.752104	0.782713
Trial1	1	1	noBlindfold	clockwise	practice	Free	1	-0.5	-0.5	14.37265	-0.19078	-1.44913	-1.78867	1.3252498757439	0.389027	1.637846	0.661711
Trial1	1	1	noBlindfold	clockwise	practice	Free	1	-0.5	-0.5	14.39265	-0.2009	-1.44921	-1.78027	1.31474420936146	0.288764	1.548978	0.583386
Trial1	1	1	noBlindfold	clockwise	practice	Free	1	-0.5	-0.5	14.41266	-0.2051	-1.44925	-1.77193	1.3056691320393	0.19257	1.337388	0.304206
Trial1	1	1	noBlindfold	clockwise	practice	Free	1	-0.5	-0.5	14.43265	-0.20888	-1.4493	-1.76341	1.29651672106462	0.175556	1.396633	0.464521
Trial1	1	1	noBlindfold	clockwise	practice	Free	1	-0.5	-0.5	14.45265	-0.21241	-1.44929	-1.75538	1.28790024353304	0.056894	1.570137	0.219348
Trial1	1	1	noBlindfold	clockwise	practice	Free	1	-0.5	-0.5	14.47266	-0.21563	-1.44924	-1.73991	1.27210173668488	-5.0381E-05	1.477037	0.090609
Trial1	1	1	noBlindfold	clockwise	practice	Free	1	-0.5	-0.5	14.49266	-0.22145	-1.44941	-1.73263	1.26371153923279	-0.163412	1.020003	0.133031
Trial1	1	1	noBlindfold	clockwise	practice	Free	1	-0.5	-0.5	14.51265	-0.22434	-1.44952	-1.72533	1.25595474810411	-0.170003	0.833804	0.237371
Trial1	1	1	noBlindfold	clockwise	practice	Free	1	-0.5	-0.5	14.53265	-0.22733	-1.44959	-1.71833	1.24846973944719	-0.11488	0.833804	0.244585
Trial1	1	1	noBlindfold	clockwise	practice	Free	1	-0.5	-0.5	14.55266	-0.23019	-1.44958	-1.71133	1.2410147652368	-0.047383	0.977685	0.13381
Trial1	1	1	noBlindfold	clockwise	practice	Free	1	-0.5	-0.5	14.57266	-0.23293	-1.44954	-1.69876	1.228149710958	0.011101	0.986149	0.0059717
Trial1	1	1	noBlindfold	clockwise	practice	Free	1	-0.5	-0.5	14.59265	-0.238	-1.44965	-1.69299	1.22142101316906	-0.045422	0.48677	-0.23596
Trial1	1	1	noBlindfold	clockwise	practice	Free	1	-0.5	-0.5	14.61266	-0.24037	-1.44974	-1.6874	1.21545330548029	-0.186832	0.495156	-0.059163
Trial1	1	1	noBlindfold	clockwise	practice	Free	1	-0.5	-0.5	14.63266	-0.24281	-1.44976	-1.68219	1.20984286089153	-0.317407	0.46123	0.033324
Trial1	1	1	noBlindfold	clockwise	practice	Free	1	-0.5	-0.5	14.65265	-0.24555	-1.44975	-1.67715	1.20433672835089	-0.514475	0.617783	-0.0064337
Trial1	1	1	noBlindfold	clockwise	practice	Free	1	-0.5	-0.5	14.67265	-0.24855	-1.44972	-1.66709	1.19387030298704	-0.518869	0.600855	0.26704
Trial1	1	1	noBlindfold	clockwise	practice	Free	1	-0.5	-0.5	14.69266	-0.25576	-1.44974	-1.6623	1.18768437577143	-0.471718	0.23261	0.072584
Trial1	1	1	noBlindfold	clockwise	practice	Free	1	-0.5	-0.5	14.71266	-0.25996	-1.44984	-1.6576	1.18222535597292	-0.420639	0.067521	-0.130595
Trial1	1	1	noBlindfold	clockwise	practice	Free	1	-0.5	-0.5	14.73265	-0.26433	-1.44995	-1.6533	1.17713256360856	-0.330061	-0.05944	-0.086924
Trial1	1	1	noBlindfold	clockwise	practice	Free	1	-0.5	-0.5	14.75266	-0.26885	-1.45003	-1.64932	1.17233391153663	-0.109487	-0.029814	-0.27127
Trial1	1	1	noBlindfold	clockwise	practice	Free	1	-0.5	-0.5	14.77266	-0.27338	-1.45005	-1.64235	1.16461154329287	-0.00078596	-0.1779	-0.216213
Trial1	1	1	noBlindfold	clockwise	practice	Free	1	-0.5	-0.5	14.79265	-0.28209	-1.45011	-1.63956	1.16020762025891	0.10891	-0.270875	-0.371422
Trial1	1	1	noBlindfold	clockwise	practice	Free	1	-0.5	-0.5	14.81265	-0.28602	-1.45015	-1.63721	1.1571662693408	0.042466	-0.355414	-0.385321
Trial1	1	1	noBlindfold	clockwise	practice	Free	1	-0.5	-0.5	14.83266	-0.28976	-1.45018	-1.63516	1.15446481812123	-0.147152	-0.321457	-0.302733
Trial1	1	1	noBlindfold	clockwise	practice	Free	1	-0.5	-0.5	14.85266	-0.29343	-1.45017	-1.63327	1.15194263946622	-0.261473	-0.169038	-0.146871
Trial1	1	1	noBlindfold	clockwise	practice	Free	1	-0.5	-0.5	14.87265	-0.29752	-1.45011	-1.63001	1.14800730736381	-0.319116	-0.152062	-0.026764
Trial1	1	1	noBlindfold	clockwise	practice	Free	1	-0.5	-0.5	14.89265	-0.30557	-1.45005	-1.62847	1.14509712991286	-0.35144	-0.113917	-0.058723
Trial1	1	1	noBlindfold	clockwise	practice	Free	1	-0.5	-0.5	14.91266	-0.30973	-1.45005	-1.62701	1.14295852422746	-0.318391	-0.173127	-0.123275
Trial1	1	1	noBlindfold	clockwise	practice	Free	1	-0.5	-0.5	14.93265	-0.31428	-1.45007	-1.62571	1.14092722550795	-0.227381	-0.24079	-0.076009
Trial1	1	1	noBlindfold	clockwise	practice	Free	1	-0.5	-0.5	14.95265	-0.31877	-1.4501	-1.62458	1.13908935126285	-0.26985	-0.249185	-0.132923
Trial1	1	1	noBlindfold	clockwise	practice	Free	1	-0.5	-0.5	14.97266	-0.32331	-1.45013	-1.6228	1.13661730828143	-0.21297	-0.31682	-0.156156
Trial1	1	1	noBlindfold	clockwise	practice	Free	1	-0.5	-0.5	14.99266	-0.33245	-1.45019	-1.62216	1.13459947680545	-0.132134	-0.452028	-0.138356
Trial1	1	1	noBlindfold	clockwise	practice	Free	1	-0.5	-0.5	15.01265	-0.33679	-1.45022	-1.62165	1.13346203055936	-0.0066097	-0.515403	-0.118601
Trial1	1	1	noBlindfold	clockwise	practice	Free	1	-0.5	-0.5	15.03265	-0.34107	-1.45024	-1.62122	1.13242793057585	-0.090747	-0.460296	-0.10638
Trial1	1	1	noBlindfold	clockwise	practice	Free	1	-0.5	-0.5	15.05266	-0.34523	-1.45024	-1.62092	1.13155436296805	-0.189575	-0.439007	-0.026126
Trial1	1	1	noBlindfold	clockwise	practice	Free	1	-0.5	-0.5	15.07266	-0.34911	-1.45022	-1.62058	1.13069325287074	-0.299691	-0.476975	-0.096611
Trial1	1	1	noBlindfold	clockwise	practice	Free	1	-0.5	-0.5	15.09265	-0.35754	-1.45025	-1.62063	1.12964884442408	-0.373081	-0.557262	-0.143219
Trial1	1	1	noBlindfold	clockwise	practice	Free	1	-0.5	-0.5	15.11266	-0.36187	-1.45028	-1.62092	1.12939869741665	-0.277044	-0.701143	-0.277872
Trial1	1	1	noBlindfold	clockwise	practice	Free	1	-0.5	-0.5	15.13266	-0.36617	-1.45034	-1.62149	1.12944689812308	-0.036341	-0.756156	-0.364943
Trial1	1	1	noBlindfold	clockwise	practice	Free	1	-0.5	-0.5	15.15265	-0.37036	-1.45037	-1.62216	1.12962360825202	0.155716	-0.701143	-0.168188
Trial1	1	1	noBlindfold	clockwise	practice	Free	1	-0.5	-0.5	15.17265	-0.37404	-1.45037	-1.62382	1.13085695888023	0.248815	-0.629202	-0.084538
Trial1	1	1	noBlindfold	clockwise	practice	Free	1	-0.5	-0.5	15.19266	-0.38009	-1.45036	-1.62493	1.13130277456933	0.273853	-0.908501	-0.291914
Trial1	1	1	noBlindfold	clockwise	practice	Free	1	-0.5	-0.5	15.21266	-0.38232	-1.45044	-1.62624	1.13237147480699	0.242162	-0.997369	-0.403351
Trial1	1	1	noBlindfold	clockwise	practice	Free	1	-0.5	-0.5	15.23265	-0.38404	-1.45049	-1.62781	1.13375575908077	0.265491	-0.993137	-0.451231
Trial1	1	1	noBlindfold	clockwise	practice	Free	1	-0.5	-0.5	15.25266	-0.3854	-1.45052	-1.62934	1.13513968966424	0.192142	-1.014296	-0.401184
Trial1	1	1	noBlindfold	clockwise	practice	Free	1	-0.5	-0.5	15.27266	-0.38628	-1.45051	-1.63247	1.13816543866754	0.234422	-0.946587	-0.268698
Trial1	1	1	noBlindfold	clockwise	practice	Free	1	-0.5	-0.5	15.29265	-0.38719	-1.45045	-1.63383	1.13942824626978	0.141035	-0.921197	-0.087237
Trial1	1	1	noBlindfold	clockwise	practice	Free	1	-0.5	-0.5	15.31265	-0.3873	-1.45045	-1.63502	1.14060136035654	0.145056	-0.900038	-0.0075149
Trial1	1	1	noBlindfold	clockwise	practice	Free	1	-0.5	-0.5	15.33266	-0.38728	-1.45044	-1.63586	1.14143941366089	0.064437	-0.840792	0.07229
Trial1	1	1	noBlindfold	clockwise	practice	Free	1	-0.5	-0.5	15.35266	-0.38721	-1.45041	-1.6363	1.14188405934106	0.050755	-0.667289	0.241165
Trial1	1	1	noBlindfold	clockwise	practice	Free	1	-0.5	-0.5	15.37265	-0.38715	-1.45035	-1.63589	1.14148203059247	-0.035936	-0.544566	0.359094
Trial1	1	1	noBlindfold	clockwise	practice	Free	1	-0.5	-0.5	15.39265	-0.38724	-1.45025	-1.63516	1.1407466714887	-0.154106	-0.409	0.503759
Trial1	1	1	noBlindfold	clockwise	practice	Free	1	-0.5	-0.5	15.41266	-0.38741	-1.45023	-1.6343	1.13987411004511	-0.098102	-0.557049	0.29053
Trial1	1	1	noBlindfold	clockwise	practice	Free	1	-0.5	-0.5	15.43265	-0.38761	-1.45029	-1.63374	1.1392971730901	0.075847	-0.785566	-0.143107
Trial1	1	1	noBlindfold	clockwise	practice	Free	1	-0.5	-0.5	15.45265	-0.3877	-1.45039	-1.63352	1.13906930947829	0.318139	-1.07756	-0.109178
Trial1	1	1	noBlindfold	clockwise	practice	Free	1	-0.5	-0.5	15.47266	-0.38756	-1.4505	-1.63386	1.13942144656011	0.39525	-0.997156	-0.167758
Trial1	1	1	noBlindfold	clockwise	practice	Free	1	-0.5	-0.5	15.49266	-0.38664	-1.45056	-1.63438	1.14003013545577	0.6059	-1.28915	-0.405641
Trial1	1	1	noBlindfold	clockwise	practice	Free	1	-0.5	-0.5	15.51265	-0.3858	-1.45062	-1.63508	1.14081032597321	0.436837	-1.246832	-0.432471
Trial1	1	1	noBlindfold	clockwise	practice	Free	1	-0.5	-0.5	15.53265	-0.38481	-1.45062	-1.63566	1.14148684599292	0.06699	-1.208746	-0.049698
Trial1	1	1	noBlindfold	clockwise	practice	Free	1	-0.5	-0.5	15.55266	-0.38405	-1.45058	-1.63595	1.1418524437804	-0.237065	-0.942143	0.17157
Trial1	1	1	noBlindfold	clockwise	practice	Free	1	-0.5	-0.5	15.57266	-0.38366	-1.45048	-1.63576	1.14170308110351	-0.246536	-0.684003	0.180564
Trial1	1	1	noBlindfold	clockwise	practice	Free	1	-0.5	-0.5	15.59265	-0.3837	-1.45031	-1.63535	1.14129106333614	-0.058089	-0.586671	0.381132
Trial1	1	1	noBlindfold	clockwise	practice	Free	1	-0.5	-0.5	15.61266	-0.38377	-1.4503	-1.63478	1.1407169569169	0.020428	-0.70093	0.347621
Trial1	1	1	noBlindfold	clockwise	practice	Free	1	-0.5	-0.5	15.63266	-0.3838	-1.45034	-1.63429	1.14022649900235	0.03713	-0.849043	0.166496
Trial1	1	1	noBlindfold	clockwise	practice	Free	1	-0.5	-0.5	15.65265	-0.3838	-1.45041	-1.63408	1.14001742742031	0.088959	-1.056401	-0.059649
Trial1	1	1	noBlindfold	clockwise	practice	Free	1	-0.5	-0.5	15.67265	-0.38376	-1.45051	-1.63407	1.14001154331569	0.180143	-1.208746	-0.017978
Trial1	1	1	noBlindfold	clockwise	practice	Free	1	-0.5	-0.5	15.69266	-0.38373	-1.45057	-1.63407	1.14001460373821	0.253682	-1.115646	0.028743
Trial1	1	1	noBlindfold	clockwise	practice	Free	1	-0.5	-0.5	15.71266	-0.38371	-1.45057	-1.63407	1.14001664344088	0.276035	-1.179123	0.031811
Trial1	1	1	noBlindfold	clockwise	practice	Free	1	-0.5	-0.5	15.73265	-0.3837	-1.45058	-1.63407	1.14001766494254	0.324833	-1.276455	-0.058959
Trial1	1	1	noBlindfold	clockwise	practice	Free	1	-0.5	-0.5	15.75266	-0.38368	-1.45061	-1.63408	1.14002966344507	0.269517	-1.297614	-0.068832
Trial1	1	1	noBlindfold	clockwise	practice	Free	1	-0.5	-0.5	15.77266	-0.38367	-1.45064	-1.63411	1.14006068772339	0.241513	-1.361091	-0.117795
Trial1	1	1	noBlindfold	clockwise	practice	Free	1	-0.5	-0.5	15.79265	-0.38363	-1.45071	-1.63415	1.14010449899151	0.357527	-1.445727	-0.287545
Trial1	1	1	noBlindfold	clockwise	practice	Free	1	-0.5	-0.5	15.81265	-0.38358	-1.45073	-1.63425	1.14020897660837	0.436796	-1.59384	-0.304097
Trial1	1	1	noBlindfold	clockwise	practice	Free	1	-0.5	-0.5	15.83266	-0.38343	-1.45077	-1.63443	1.14040336449067	0.475429	-1.631926	-0.331194
Trial1	1	1	noBlindfold	clockwise	practice	Free	1	-0.5	-0.5	15.85266	-0.38317	-1.4508	-1.63465	1.14064887593037	0.469244	-1.559985	-0.274553
Trial1	1	1	noBlindfold	clockwise	practice	Free	1	-0.5	-0.5	15.87265	-0.38282	-1.45078	-1.63497	1.1410030397793	0.383655	-1.433031	-0.204419
Trial1	1	1	noBlindfold	clockwise	practice	Free	1	-0.5	-0.5	15.89265	-0.38213	-1.45066	-1.635	1.14110398998307	0.303041	-1.174892	0.056226
Trial1	1	1	noBlindfold	clockwise	practice	Free	1	-0.5	-0.5	15.91266	-0.38179	-1.4506	-1.63497	1.14110928269504	0.316913	-1.221441	0.080049
Trial1	1	1	noBlindfold	clockwise	practice	Free	1	-0.5	-0.5	15.93265	-0.38145	-1.45059	-1.63497	1.14114455258005	0.418837	-1.272223	-0.0049968
Trial1	1	1	noBlindfold	clockwise	practice	Free	1	-0.5	-0.5	15.95265	-0.38101	-1.45064	-1.635	1.14122022389126	0.533462	-1.394945	-0.050706
Trial1	1	1	noBlindfold	clockwise	practice	Free	1	-0.5	-0.5	15.97266	-0.38046	-1.45069	-1.63533	1.14160585804553	0.556553	-1.466886	-0.142075
Trial1	1	1	noBlindfold	clockwise	practice	Free	1	-0.5	-0.5	15.99266	-0.37892	-1.45075	-1.63557	1.14200675794378	0.515327	-1.509204	-0.147611
Trial1	1	1	noBlindfold	clockwise	practice	Free	1	-0.5	-0.5	16.01265	-0.37799	-1.45075	-1.63581	1.14234444645312	0.465675	-1.403409	-0.072884
Trial1	1	1	noBlindfold	clockwise	practice	Free	1	-0.5	-0.5	16.03265	-0.37702	-1.45071	-1.63602	1.14265716460332	0.386196	-1.344164	-0.051837
Trial1	1	1	noBlindfold	clockwise	practice	Free	1	-0.5	-0.5	16.05266	-0.37602	-1.45068	-1.63617	1.14291442072897	0.381983	-1.369554	0.0069446
Trial1	1	1	noBlindfold	clockwise	practice	Free	1	-0.5	-0.5	16.07266	-0.37504	-1.45068	-1.63624	1.14309070200204	0.322235	-1.424568	0.0094056
Trial1	1	1	noBlindfold	clockwise	practice	Free	1	-0.5	-0.5	16.09265	-0.37327	-1.45071	-1.63615	1.14319610186695	0.334848	-1.424568	0.118071
Trial1	1	1	noBlindfold	clockwise	practice	Free	1	-0.5	-0.5	16.11266	-0.37248	-1.45071	-1.63602	1.14315469857962	0.316768	-1.394945	0.085386
Trial1	1	1	noBlindfold	clockwise	practice	Free	1	-0.5	-0.5	16.13266	-0.37173	-1.45071	-1.63589	1.14310948775784	0.268188	-1.411872	0.096171
Trial1	1	1	noBlindfold	clockwise	practice	Free	1	-0.5	-0.5	16.15265	-0.37107	-1.45071	-1.63579	1.14308436065178	0.388643	-1.475349	0.024281
Trial1	1	1	noBlindfold	clockwise	practice	Free	1	-0.5	-0.5	16.17265	-0.37043	-1.45075	-1.6358	1.14316666683986	0.378009	-1.59384	-0.022702
Trial1	1	1	noBlindfold	clockwise	practice	Free	1	-0.5	-0.5	16.19266	-0.36915	-1.45081	-1.6359	1.14341181381241	0.50768	-1.623462	-0.100393
Trial1	1	1	noBlindfold	clockwise	practice	Free	1	-0.5	-0.5	16.21266	-0.36845	-1.4508	-1.63603	1.14362121058901	0.505851	-1.555754	-0.12463
Trial1	1	1	noBlindfold	clockwise	practice	Free	1	-0.5	-0.5	16.23265	-0.36765	-1.45078	-1.63617	1.14385263485761	0.509496	-1.504972	-0.0625
Trial1	1	1	noBlindfold	clockwise	practice	Free	1	-0.5	-0.5	16.25266	-0.36678	-1.45076	-1.63631	1.14409274519227	0.496741	-1.437263	-0.072103
Trial1	1	1	noBlindfold	clockwise	practice	Free	1	-0.5	-0.5	16.27266	-0.36583	-1.45073	-1.63655	1.14444194951478	0.430576	-1.399177	-0.033318
Trial1	1	1	noBlindfold	clockwise	practice	Free	1	-0.5	-0.5	16.29265	-0.3638	-1.45069	-1.63666	1.14479096461341	0.397839	-1.348395	-0.061061
Trial1	1	1	noBlindfold	clockwise	practice	Free	1	-0.5	-0.5	16.31265	-0.36285	-1.45068	-1.63678	1.14502355506226	0.399149	-1.390713	-0.031632
Trial1	1	1	noBlindfold	clockwise	practice	Free	1	-0.5	-0.5	16.33266	-0.36187	-1.45069	-1.6369	1.14526040334503	0.416022	-1.38225	-0.0236
Trial1	1	1	noBlindfold	clockwise	practice	Free	1	-0.5	-0.5	16.35266	-0.36083	-1.45069	-1.63697	1.14545587671181	0.422746	-1.369554	0.00099438
Trial1	1	1	noBlindfold	clockwise	practice	Free	1	-0.5	-0.5	16.37265	-0.35975	-1.45068	-1.63699	1.14560746918979	0.397746	-1.323005	0.040074
Trial1	1	1	noBlindfold	clockwise	practice	Free	1	-0.5	-0.5	16.39265	-0.35767	-1.45065	-1.63697	1.14584410169683	0.373529	-1.327236	0.0034488
Trial1	1	1	noBlindfold	clockwise	practice	Free	1	-0.5	-0.5	16.41266	-0.35662	-1.45066	-1.63693	1.14593526369739	0.411946	-1.344164	0.064756
Trial1	1	1	noBlindfold	clockwise	practice	Free	1	-0.5	-0.5	16.43265	-0.35561	-1.45066	-1.63684	1.14597278779712	0.371825	-1.310309	0.066667
Trial1	1	1	noBlindfold	clockwise	practice	Free	1	-0.5	-0.5	16.45265	-0.3546	-1.45065	-1.6367	1.1459616628432	0.346221	-1.21721	0.092698
Trial1	1	1	noBlindfold	clockwise	practice	Free	1	-0.5	-0.5	16.47266	-0.35359	-1.45062	-1.63637	1.14576286472861	0.381476	-1.221441	0.087282
Trial1	1	1	noBlindfold	clockwise	practice	Free	1	-0.5	-0.5	16.49266	-0.35151	-1.45064	-1.63627	1.14593145200336	0.300834	-1.339932	-0.027649
Trial1	1	1	noBlindfold	clockwise	practice	Free	1	-0.5	-0.5	16.51265	-0.35056	-1.45066	-1.63626	1.14604501721377	0.273887	-1.327236	-0.113642
Trial1	1	1	noBlindfold	clockwise	practice	Free	1	-0.5	-0.5	16.53265	-0.34969	-1.45068	-1.63623	1.1461290038838	0.300099	-1.356859	0.070596
Trial1	1	1	noBlindfold	clockwise	practice	Free	1	-0.5	-0.5	16.55266	-0.34892	-1.45068	-1.63612	1.14612117055045	0.275648	-1.234137	0.121758
Trial1	1	1	noBlindfold	clockwise	practice	Free	1	-0.5	-0.5	16.57266	-0.34821	-1.45064	-1.63589	1.14598704618994	0.318081	-1.187587	0.073562
Trial1	1	1	noBlindfold	clockwise	practice	Free	1	-0.5	-0.5	16.59265	-0.34668	-1.45066	-1.63586	1.1461610535359	0.430546	-1.416104	0.0095972
Trial1	1	1	noBlindfold	clockwise	practice	Free	1	-0.5	-0.5	16.61266	-0.34587	-1.4507	-1.63585	1.14625976392254	0.414992	-1.373786	-0.035888
[truncated: 30,926 more rows]
