# Supplementary material for: Assessing kinesthetic proprioceptive function of the upper limb: a novel dynamic movement reproduction task using a robotic arm
Source: PeerJ. 2021 May 3;9:e11301. doi: 10.7717/peerj.11301 (PMC8101453; doi:10.7717/peerj.11301)
Supplement: Supplemental Information 2 [file peerj-09-11301-s002.zip › DMR raw data_Study 2_part 1/HMData_PP032_2019-10-14-09-45-56.txt]

Trial1	2	1	noBlindfold	counterclockwise	practice	Guided	1	0.5	-0.25	0	0.45007	-1.45	-1.05	0.801556564601454	0.038348	0.0027827	-0.00019358
Trial1	2	1	noBlindfold	counterclockwise	practice	Guided	1	0.5	-0.25	0.003479004	0.45007	-1.45	-1.05	0.801556564601454	0.03204	-0.018374	0.0079077
Trial1	2	1	noBlindfold	counterclockwise	practice	Guided	1	0.5	-0.25	0.02346802	0.45007	-1.45	-1.05	0.801556564601454	0.03204	-0.018374	0.0079077
Trial1	2	1	noBlindfold	counterclockwise	practice	Guided	1	0.5	-0.25	0.04347229	0.45007	-1.45	-1.05	0.801556564601454	-0.013444	0.011245	0.021847
Trial1	2	1	noBlindfold	counterclockwise	practice	Guided	1	0.5	-0.25	0.06347656	0.45007	-1.45	-1.05	0.801556564601454	0.0098263	-0.014147	0.0064912
Trial1	2	1	noBlindfold	counterclockwise	practice	Guided	1	0.5	-0.25	0.08348083	0.45007	-1.45	-1.05	0.801556564601454	0.015333	-0.014145	-0.0099918
Trial1	2	1	noBlindfold	counterclockwise	practice	Guided	1	0.5	-0.25	0.1034698	0.45007	-1.45	-1.05	0.801556564601454	0.0020076	0.036633	-0.010839
Trial1	2	1	noBlindfold	counterclockwise	practice	Guided	1	0.5	-0.25	0.1234741	0.45007	-1.45	-1.05	0.801556564601454	0.029185	-0.014147	-0.01753
Trial1	2	1	noBlindfold	counterclockwise	practice	Guided	1	0.5	-0.25	0.1434784	0.45007	-1.45	-1.05	0.801556564601454	-0.0063458	0.0027797	-0.019788
Trial1	2	1	noBlindfold	counterclockwise	practice	Guided	1	0.5	-0.25	0.1634674	0.45008	-1.45	-1.05	0.801555942761177	0.015323	-0.001452	-0.0099949
Trial1	2	1	noBlindfold	counterclockwise	practice	Guided	1	0.5	-0.25	0.1834717	0.45008	-1.45	-1.05	0.801555942761177	0.00093246	0.02817	0.005924
Trial1	2	1	noBlindfold	counterclockwise	practice	Guided	1	0.5	-0.25	0.203476	0.45008	-1.45	-1.05	0.801555942761177	0.0011962	-0.018385	0.0017341
Trial1	2	1	noBlindfold	counterclockwise	practice	Guided	1	0.5	-0.25	0.2234802	0.45008	-1.45	-1.05	0.801555942761177	-0.0040464	-0.0056887	0.014027
Trial1	2	1	noBlindfold	counterclockwise	practice	Guided	1	0.5	-0.25	0.2434692	0.45008	-1.45	-1.05	0.801555942761177	-0.026519	0.015466	0.012614
Trial1	2	1	noBlindfold	counterclockwise	practice	Guided	1	0.5	-0.25	0.2634735	0.45008	-1.45	-1.05	0.801555942761177	-0.021014	-0.031086	0.021562
Trial1	2	1	noBlindfold	counterclockwise	practice	Guided	1	0.5	-0.25	0.2834778	0.45008	-1.45	-1.05	0.801555942761177	0.018686	0.0070014	0.0070534
Trial1	2	1	noBlindfold	counterclockwise	practice	Guided	1	0.5	-0.25	0.3034668	0.45008	-1.45	-1.05	0.801555942761177	-0.0024542	0.019693	-0.011123
Trial1	2	1	noBlindfold	counterclockwise	practice	Guided	1	0.5	-0.25	0.3234711	0.45009	-1.45	-1.05	0.801555321044771	0.011398	0.015461	-0.018659
Trial1	2	1	noBlindfold	counterclockwise	practice	Guided	1	0.5	-0.25	0.3434753	0.45009	-1.45	-1.05	0.801555321044771	-0.015252	0.023925	-0.006649
Trial1	2	1	noBlindfold	counterclockwise	practice	Guided	1	0.5	-0.25	0.3634796	0.45009	-1.45	-1.05	0.801555321044771	-0.0071703	0.023923	-0.0072142
Trial1	2	1	noBlindfold	counterclockwise	practice	Guided	1	0.5	-0.25	0.3834686	0.45009	-1.45	-1.05	0.801555321044771	0.032	0.0069962	0.021562
Trial1	2	1	noBlindfold	counterclockwise	practice	Guided	1	0.5	-0.25	0.4034729	0.45009	-1.45	-1.05	0.801555321044771	-0.003798	0.015458	0.0098332
Trial1	2	1	noBlindfold	counterclockwise	practice	Guided	1	0.5	-0.25	0.4234772	0.45009	-1.45	-1.05	0.801555321044771	0.011654	0.0027616	-0.02285
Trial1	2	1	noBlindfold	counterclockwise	practice	Guided	1	0.5	-0.25	0.4434814	0.45009	-1.45	-1.05	0.801555321044771	-0.043243	0.015455	-0.0010888
Trial1	2	1	noBlindfold	counterclockwise	practice	Guided	1	0.5	-0.25	0.4634705	0.45009	-1.45	-1.05	0.801555321044771	0.020264	0.011225	-0.018094
Trial1	2	1	noBlindfold	counterclockwise	practice	Guided	1	0.5	-0.25	0.4834747	0.4501	-1.45	-1.05	0.801554697596921	0.03012	-0.0057025	0.031923
Trial1	2	1	noBlindfold	counterclockwise	practice	Guided	1	0.5	-0.25	0.503479	0.4501	-1.45	-1.05	0.801554697596921	-0.016066	-0.0014724	-0.0077761
Trial1	2	1	noBlindfold	counterclockwise	practice	Guided	1	0.5	-0.25	0.523468	0.4501	-1.45	-1.05	0.801554697596921	-0.017137	0.011222	0.0089905
Trial1	2	1	noBlindfold	counterclockwise	practice	Guided	1	0.5	-0.25	0.5434723	0.4501	-1.45	-1.05	0.801554697596921	0.033575	0.0069883	-0.017244
Trial1	2	1	noBlindfold	counterclockwise	practice	Guided	1	0.5	-0.25	0.5634766	0.4501	-1.45	-1.05	0.801554697596921	0.032241	0.011218	0.0037159
Trial1	2	1	noBlindfold	counterclockwise	practice	Guided	1	0.5	-0.25	0.5834808	0.4501	-1.45	-1.05	0.801554697596921	0.018918	0.023915	0.0020225
Trial1	2	1	noBlindfold	counterclockwise	practice	Guided	1	0.5	-0.25	0.6034698	0.4501	-1.45	-1.05	0.801554697596921	0.026468	-0.014173	0.024392
Trial1	2	1	noBlindfold	counterclockwise	practice	Guided	1	0.5	-0.25	0.6234741	0.4501	-1.45	-1.05	0.801554697596921	-0.0087952	-0.014172	0.01794
Trial1	2	1	noBlindfold	counterclockwise	practice	Guided	1	0.5	-0.25	0.6434784	0.4501	-1.45	-1.05	0.801554697596921	0.0050593	-0.0014759	0.010405
Trial1	2	1	noBlindfold	counterclockwise	practice	Guided	1	0.5	-0.25	0.6634674	0.4501	-1.45	-1.05	0.801554697596921	0.02025	-0.0099412	-0.018088
Trial1	2	1	noBlindfold	counterclockwise	practice	Guided	1	0.5	-0.25	0.6834717	0.4501	-1.45	-1.05	0.801554697596921	0.019716	-0.0014781	-0.032074
Trial1	2	1	noBlindfold	counterclockwise	practice	Guided	1	0.5	-0.25	0.703476	0.4501	-1.45	-1.05	0.801554697596921	0.045826	0.0069833	0.00037231
Trial1	2	1	noBlindfold	counterclockwise	practice	Guided	1	0.5	-0.25	0.7234802	0.45011	-1.45	-1.05	0.801554076128627	0.049466	0.015447	0.0045639
Trial1	2	1	noBlindfold	counterclockwise	practice	Guided	1	0.5	-0.25	0.7434692	0.45011	-1.45	-1.05	0.801554076128627	-0.0061411	0.011214	-0.022843
Trial1	2	1	noBlindfold	counterclockwise	practice	Guided	1	0.5	-0.25	0.7634735	0.45011	-1.45	-1.05	0.801554076128627	-0.03412	0.011214	-0.0047103
Trial1	2	1	noBlindfold	counterclockwise	practice	Guided	1	0.5	-0.25	0.7834778	0.45011	-1.45	-1.05	0.801554076128627	0.031428	-0.02264	0.0076241
Trial1	2	1	noBlindfold	counterclockwise	practice	Guided	1	0.5	-0.25	0.8034668	0.45011	-1.45	-1.05	0.801554076128627	0.0069097	-0.026873	-0.0018897
Trial1	2	1	noBlindfold	counterclockwise	practice	Guided	1	0.5	-0.25	0.8234711	0.45011	-1.45	-1.05	0.801554076128627	-0.0080133	-0.01841	0.0053629
Trial1	2	1	noBlindfold	counterclockwise	practice	Guided	1	0.5	-0.25	0.8434753	0.45011	-1.45	-1.05	0.801554076128627	0.014189	0.015445	0.0067738
Trial1	2	1	noBlindfold	counterclockwise	practice	Guided	1	0.5	-0.25	0.8634796	0.45012	-1.45	-1.05	0.80155345292963	0.011612	0.015443	-0.02285
Trial1	2	1	noBlindfold	counterclockwise	practice	Guided	1	0.5	-0.25	0.8834686	0.45012	-1.45	-1.05	0.80155345292963	-0.0069521	0.015443	-0.011404
Trial1	2	1	noBlindfold	counterclockwise	practice	Guided	1	0.5	-0.25	0.9034729	0.45012	-1.45	-1.05	0.80155345292963	-0.029959	-0.0057161	-0.00024393
Trial1	2	1	noBlindfold	counterclockwise	practice	Guided	1	0.5	-0.25	0.9234772	0.45012	-1.45	-1.05	0.80155345292963	0.017824	-0.018412	0.01963
Trial1	2	1	noBlindfold	counterclockwise	practice	Guided	1	0.5	-0.25	0.9434814	0.45012	-1.45	-1.05	0.80155345292963	-0.0025168	-0.0014855	0.019628
Trial1	2	1	noBlindfold	counterclockwise	practice	Guided	1	0.5	-0.25	0.9634705	0.45012	-1.45	-1.05	0.80155345292963	-0.012999	-0.018412	0.013459
Trial1	2	1	noBlindfold	counterclockwise	practice	Guided	1	0.5	-0.25	0.9834747	0.45012	-1.45	-1.05	0.80155345292963	0.0060969	0.028139	0.0017306
Trial1	2	1	noBlindfold	counterclockwise	practice	Guided	1	0.5	-0.25	1.003479	0.45012	-1.45	-1.05	0.80155345292963	0.0084038	-0.018413	0.024905
Trial1	2	1	noBlindfold	counterclockwise	practice	Guided	1	0.5	-0.25	1.023468	0.45012	-1.45	-1.05	0.80155345292963	-0.0014556	-0.026877	-0.02789
Trial1	2	1	noBlindfold	counterclockwise	practice	Guided	1	0.5	-0.25	1.043472	0.45012	-1.45	-1.05	0.80155345292963	0.027498	0.0027417	0.0076218
Trial1	2	1	noBlindfold	counterclockwise	practice	Guided	1	0.5	-0.25	1.063477	0.45012	-1.45	-1.05	0.80155345292963	0.02643	0.015437	0.02439
Trial1	2	1	noBlindfold	counterclockwise	practice	Guided	1	0.5	-0.25	1.083481	0.45012	-1.45	-1.05	0.80155345292963	-0.014073	-0.0014904	0.029101
Trial1	2	1	noBlindfold	counterclockwise	practice	Guided	1	0.5	-0.25	1.10347	0.45012	-1.45	-1.05	0.80155345292963	0.018881	0.019667	0.0028677
Trial1	2	1	noBlindfold	counterclockwise	practice	Guided	1	0.5	-0.25	1.123474	0.45012	-1.45	-1.05	0.80155345292963	-0.025263	-0.031115	0.0059286
Trial1	2	1	noBlindfold	counterclockwise	practice	Guided	1	0.5	-0.25	1.143478	0.45013	-1.45	-1.05	0.801552831709448	-0.021358	0.0027394	0.0045151
Trial1	2	1	noBlindfold	counterclockwise	practice	Guided	1	0.5	-0.25	1.163467	0.45013	-1.45	-1.05	0.801552831709448	-0.021361	0.0069716	-0.0052349
Trial1	2	1	noBlindfold	counterclockwise	practice	Guided	1	0.5	-0.25	1.183472	0.45013	-1.45	-1.05	0.801552831709448	0.0076823	0.0069725	-0.031514
Trial1	2	1	noBlindfold	counterclockwise	practice	Guided	1	0.5	-0.25	1.203476	0.45013	-1.45	-1.05	0.801552831709448	0.0019069	-0.0057247	-0.010838
Trial1	2	1	noBlindfold	counterclockwise	practice	Guided	1	0.5	-0.25	1.22348	0.45013	-1.45	-1.05	0.801552831709448	-0.021633	0.015432	0.0087067
Trial1	2	1	noBlindfold	counterclockwise	practice	Guided	1	0.5	-0.25	1.243469	0.45013	-1.45	-1.05	0.801552831709448	0.001636	-0.0099572	-0.0066461
Trial1	2	1	noBlindfold	counterclockwise	practice	Guided	1	0.5	-0.25	1.263474	0.45013	-1.45	-1.05	0.801552831709448	0.031657	0.0112	0.012094
Trial1	2	1	noBlindfold	counterclockwise	practice	Guided	1	0.5	-0.25	1.283478	0.45013	-1.45	-1.05	0.801552831709448	0.022237	0.0069681	0.01991
Trial1	2	1	noBlindfold	counterclockwise	practice	Guided	1	0.5	-0.25	1.303467	0.45014	-1.45	-1.05	0.801552208759305	-0.0038779	-0.0099588	0.0098319
Trial1	2	1	noBlindfold	counterclockwise	practice	Guided	1	0.5	-0.25	1.323471	0.45014	-1.45	-1.05	0.801552208759305	-0.015335	-0.0014931	-0.020358
Trial1	2	1	noBlindfold	counterclockwise	practice	Guided	1	0.5	-0.25	1.343475	0.45014	-1.45	-1.05	0.801552208759305	0.024101	-0.01419	-0.0094359
Trial1	2	1	noBlindfold	counterclockwise	practice	Guided	1	0.5	-0.25	1.36348	0.45014	-1.45	-1.05	0.801552208759305	0.0010953	0.015435	0.0017273
Trial1	2	1	noBlindfold	counterclockwise	practice	Guided	1	0.5	-0.25	1.383469	0.45014	-1.45	-1.05	0.801552208759305	0.0013614	0.0027399	0.0022931
Trial1	2	1	noBlindfold	counterclockwise	practice	Guided	1	0.5	-0.25	1.403473	0.45014	-1.45	-1.05	0.801552208759305	0.030846	0.0027386	0.024662
Trial1	2	1	noBlindfold	counterclockwise	practice	Guided	1	0.5	-0.25	1.423477	0.45014	-1.45	-1.05	0.801552208759305	0.031645	-0.014189	0.012088
Trial1	2	1	noBlindfold	counterclockwise	practice	Guided	1	0.5	-0.25	1.443481	0.45014	-1.45	-1.05	0.801552208759305	0.027464	0.015431	0.0076144
Trial1	2	1	noBlindfold	counterclockwise	practice	Guided	1	0.5	-0.25	1.46347	0.45014	-1.45	-1.05	0.801552208759305	0.055173	-0.009961	-0.0074567
Trial1	2	1	noBlindfold	counterclockwise	practice	Guided	1	0.5	-0.25	1.483475	0.45015	-1.45	-1.05	0.801551585933776	0.0060508	0.0027335	-0.018098
Trial1	2	1	noBlindfold	counterclockwise	practice	Guided	1	0.5	-0.25	1.503479	0.45015	-1.45	-1.05	0.801551585933776	-0.053019	-0.0057315	0.010916
Trial1	2	1	noBlindfold	counterclockwise	practice	Guided	1	0.5	-0.25	1.523468	0.45015	-1.45	-1.05	0.801551585933776	0.029053	-0.0099643	-0.017533
Trial1	2	1	noBlindfold	counterclockwise	practice	Guided	1	0.5	-0.25	1.543472	0.45015	-1.45	-1.05	0.801551585933776	0.010752	-0.0015004	-0.010282
Trial1	2	1	noBlindfold	counterclockwise	practice	Guided	1	0.5	-0.25	1.563477	0.45015	-1.45	-1.05	0.801551585933776	-0.024244	0.0069637	-0.020926
Trial1	2	1	noBlindfold	counterclockwise	practice	Guided	1	0.5	-0.25	1.583481	0.45015	-1.45	-1.05	0.801551585933776	-0.047517	0.028122	-0.0055728
Trial1	2	1	noBlindfold	counterclockwise	practice	Guided	1	0.5	-0.25	1.60347	0.45015	-1.45	-1.05	0.801551585933776	0.035261	0.02812	0.024943
Trial1	2	1	noBlindfold	counterclockwise	practice	Guided	1	0.5	-0.25	1.623474	0.45015	-1.45	-1.05	0.801551585933776	0.0246	-0.0015044	-0.01782
Trial1	2	1	noBlindfold	counterclockwise	practice	Guided	1	0.5	-0.25	1.643478	0.45016	-1.45	-1.05	0.801550966939044	0.0083382	-0.0015044	0.02744
Trial1	2	1	noBlindfold	counterclockwise	practice	Guided	1	0.5	-0.25	1.663467	0.45016	-1.45	-1.05	0.801550966939044	-0.0080929	0.03658	0.0053504
Trial1	2	1	noBlindfold	counterclockwise	practice	Guided	1	0.5	-0.25	1.683472	0.45016	-1.45	-1.05	0.801550966939044	-0.011201	-0.0057401	0.0056308
Trial1	2	1	noBlindfold	counterclockwise	practice	Guided	1	0.5	-0.25	1.703476	0.45016	-1.45	-1.05	0.801550966939044	0.024057	0.015418	-0.0094407
Trial1	2	1	noBlindfold	counterclockwise	practice	Guided	1	0.5	-0.25	1.72348	0.45016	-1.45	-1.05	0.801550966939044	0.031073	-0.022668	0.020465
Trial1	2	1	noBlindfold	counterclockwise	practice	Guided	1	0.5	-0.25	1.743469	0.45016	-1.45	-1.05	0.801550966939044	-0.035013	-0.0015085	-0.019518
Trial1	2	1	noBlindfold	counterclockwise	practice	Guided	1	0.5	-0.25	1.763474	0.45016	-1.45	-1.05	0.801550966939044	0.015168	0.015417	-0.010004
Trial1	2	1	noBlindfold	counterclockwise	practice	Guided	1	0.5	-0.25	1.783478	0.45016	-1.45	-1.05	0.801550966939044	-0.021426	-0.0015104	0.0045006
Trial1	2	1	noBlindfold	counterclockwise	practice	Guided	1	0.5	-0.25	1.803467	0.45016	-1.45	-1.05	0.801550966939044	0.019608	0.0027213	-0.009724
Trial1	2	1	noBlindfold	counterclockwise	practice	Guided	1	0.5	-0.25	1.823471	0.45017	-1.45	-1.05	0.801550342509277	0.041278	0.028108	7.3777E-05
Trial1	2	1	noBlindfold	counterclockwise	practice	Guided	1	0.5	-0.25	1.843475	0.45017	-1.45	-1.05	0.801550342509277	0.052731	0.01541	0.030261
Trial1	2	1	noBlindfold	counterclockwise	practice	Guided	1	0.5	-0.25	1.86348	0.45017	-1.45	-1.05	0.801550342509277	0.027948	-0.018444	-0.00077439
Trial1	2	1	noBlindfold	counterclockwise	practice	Guided	1	0.5	-0.25	1.883469	0.45017	-1.45	-1.05	0.801550342509277	0.013292	-0.0099801	0.019337
Trial1	2	1	noBlindfold	counterclockwise	practice	Guided	1	0.5	-0.25	1.903473	0.45017	-1.45	-1.05	0.801550342509277	0.0057392	0.015409	-0.0021848
Trial1	2	1	noBlindfold	counterclockwise	practice	Guided	1	0.5	-0.25	1.923477	0.45017	-1.45	-1.05	0.801550342509277	0.0015634	0.028103	-0.030961
Trial1	2	1	noBlindfold	counterclockwise	practice	Guided	1	0.5	-0.25	1.943481	0.45018	-1.45	-1.05	0.801549721909568	0.032911	0.015406	-0.0088742
Trial1	2	1	noBlindfold	counterclockwise	practice	Guided	1	0.5	-0.25	1.96347	0.45018	-1.45	-1.05	0.801549721909568	0.02296	-0.018448	0.019053
Trial1	2	1	noBlindfold	counterclockwise	practice	Guided	1	0.5	-0.25	1.983475	0.45018	-1.45	-1.05	0.801549721909568	-0.012836	0.0027102	0.018492
Trial1	2	1	noBlindfold	counterclockwise	practice	Guided	1	0.5	-0.25	2.003479	0.45018	-1.45	-1.05	0.801549721909568	0.039922	-0.0057548	0.021034
Trial1	2	1	noBlindfold	counterclockwise	practice	Guided	1	0.5	-0.25	2.023468	0.45018	-1.45	-1.05	0.801549721909568	0.019047	-0.0057546	-0.0013382
Trial1	2	1	noBlindfold	counterclockwise	practice	Guided	1	0.5	-0.25	2.043472	0.45018	-1.45	-1.05	0.801549721909568	0.017977	-0.014218	0.015428
Trial1	2	1	noBlindfold	counterclockwise	practice	Guided	1	0.5	-0.25	2.063477	0.45018	-1.45	-1.05	0.801549721909568	0.015132	0.0069388	0.015993
Trial1	2	1	noBlindfold	counterclockwise	practice	Guided	1	0.5	-0.25	2.083481	0.45019	-1.45	-1.05	0.801549099581751	0.0085567	-0.0057556	0.023245
Trial1	2	1	noBlindfold	counterclockwise	practice	Guided	1	0.5	-0.25	2.10347	0.45019	-1.45	-1.05	0.801549099581751	0.0023371	-0.0057566	-0.019239
Trial1	2	1	noBlindfold	counterclockwise	practice	Guided	1	0.5	-0.25	2.123474	0.45019	-1.45	-1.05	0.801549099581751	0.018233	0.0154	0.011232
Trial1	2	1	noBlindfold	counterclockwise	practice	Guided	1	0.5	-0.25	2.143478	0.45019	-1.45	-1.05	0.801549099581751	0.0065101	0.011169	-0.014767
Trial1	2	1	noBlindfold	counterclockwise	practice	Guided	1	0.5	-0.25	2.163467	0.45019	-1.45	-1.05	0.801549099581751	0.014058	0.0027032	0.0067526
Trial1	2	1	noBlindfold	counterclockwise	practice	Guided	1	0.5	-0.25	2.183472	0.45019	-1.45	-1.05	0.801549099581751	0.0065094	0.023864	-0.014771
Trial1	2	1	noBlindfold	counterclockwise	practice	Guided	1	0.5	-0.25	2.203476	0.45019	-1.45	-1.05	0.801549099581751	-0.01703	0.0069369	0.0047736
Trial1	2	1	noBlindfold	counterclockwise	practice	Guided	1	0.5	-0.25	2.22348	0.45019	-1.45	-1.05	0.801549099581751	0.045409	0.0027058	0.0045351
Trial1	2	1	noBlindfold	counterclockwise	practice	Guided	1	0.5	-0.25	2.243469	0.45019	-1.45	-1.05	0.801549099581751	-0.011262	-0.014223	-0.015904
Trial1	2	1	noBlindfold	counterclockwise	practice	Guided	1	0.5	-0.25	2.263474	0.45019	-1.45	-1.05	0.801549099581751	0.032614	-0.018456	-0.0046974
Trial1	2	1	noBlindfold	counterclockwise	practice	Guided	1	0.5	-0.25	2.283478	0.45019	-1.45	-1.05	0.801549099581751	-0.0042481	0.023862	0.014001
Trial1	2	1	noBlindfold	counterclockwise	practice	Guided	1	0.5	-0.25	2.303467	0.45019	-1.45	-1.05	0.801549099581751	0.030037	-0.0015314	-0.034321
Trial1	2	1	noBlindfold	counterclockwise	practice	Guided	1	0.5	-0.25	2.323471	0.4502	-1.45	-1.05	0.801548479230159	-0.0076253	0.0069323	-0.0030489
Trial1	2	1	noBlindfold	counterclockwise	practice	Guided	1	0.5	-0.25	2.343475	0.4502	-1.45	-1.05	0.801548479230159	0.020351	-0.01846	-0.022312
Trial1	2	1	noBlindfold	counterclockwise	practice	Guided	1	0.5	-0.25	2.36348	0.4502	-1.45	-1.05	0.801548479230159	-0.0073611	0.019626	-0.0072414
Trial1	2	1	noBlindfold	counterclockwise	practice	Guided	1	0.5	-0.25	2.383469	0.4502	-1.45	-1.05	0.801548479230159	0.011469	0.0069275	-0.022878
Trial1	2	1	noBlindfold	counterclockwise	practice	Guided	1	0.5	-0.25	2.403473	0.4502	-1.45	-1.05	0.801548479230159	-0.016781	0.0069261	0.00057454
Trial1	2	1	noBlindfold	counterclockwise	practice	Guided	1	0.5	-0.25	2.423477	0.4502	-1.45	-1.05	0.801548479230159	0.017414	-0.0057707	0.02379
Trial1	2	1	noBlindfold	counterclockwise	practice	Guided	1	0.5	-0.25	2.443481	0.4502	-1.45	-1.05	0.801548479230159	-0.0079066	0.023851	0.0011339
Trial1	2	1	noBlindfold	counterclockwise	practice	Guided	1	0.5	-0.25	2.46347	0.4502	-1.45	-1.05	0.801548479230159	0.032861	0.019617	-0.0088987
Trial1	2	1	noBlindfold	counterclockwise	practice	Guided	1	0.5	-0.25	2.483475	0.45021	-1.45	-1.05	0.801547857151201	0.0067431	-0.010007	-0.018974
Trial1	2	1	noBlindfold	counterclockwise	practice	Guided	1	0.5	-0.25	2.503479	0.45021	-1.45	-1.05	0.801547857151201	-0.008447	0.0069207	0.0095201
Trial1	2	1	noBlindfold	counterclockwise	practice	Guided	1	0.5	-0.25	2.523468	0.45021	-1.45	-1.05	0.801547857151201	0.0043415	0.015383	0.018749
Trial1	2	1	noBlindfold	counterclockwise	practice	Guided	1	0.5	-0.25	2.543472	0.45021	-1.45	-1.05	0.801547857151201	-0.026751	0.01538	0.0016991
Trial1	2	1	noBlindfold	counterclockwise	practice	Guided	1	0.5	-0.25	2.563477	0.45021	-1.45	-1.05	0.801547857151201	-0.010324	0.019611	0.038859
Trial1	2	1	noBlindfold	counterclockwise	practice	Guided	1	0.5	-0.25	2.583481	0.45021	-1.45	-1.05	0.801547857151201	0.020322	0.0069126	-0.02232
Trial1	2	1	noBlindfold	counterclockwise	practice	Guided	1	0.5	-0.25	2.60347	0.45021	-1.45	-1.05	0.801547857151201	0.014011	-0.0057832	0.0067393
Trial1	2	1	noBlindfold	counterclockwise	practice	Guided	1	0.5	-0.25	2.623474	0.45022	-1.45	-1.05	0.801547237047727	-0.034841	0.011143	0.0036328
Trial1	2	1	noBlindfold	counterclockwise	practice	Guided	1	0.5	-0.25	2.643478	0.45021	-1.45	-1.05	0.801547857151201	-0.029865	-0.001555	-0.004466
Trial1	2	1	noBlindfold	counterclockwise	practice	Guided	1	0.5	-0.25	2.663467	0.45022	-1.45	-1.05	0.801547237047727	-0.00064703	-0.001556	0.026852
Trial1	2	1	noBlindfold	counterclockwise	practice	Guided	1	0.5	-0.25	2.683472	0.45022	-1.45	-1.05	0.801547237047727	-0.007665	-0.014253	-0.0030545
Trial1	2	1	noBlindfold	counterclockwise	practice	Guided	1	0.5	-0.25	2.703476	0.45022	-1.45	-1.05	0.801547237047727	-0.025696	-0.018485	7.8595E-06
Trial1	2	1	noBlindfold	counterclockwise	practice	Guided	1	0.5	-0.25	2.72348	0.45022	-1.45	-1.05	0.801547237047727	0.0067235	0.015371	-0.018972
Trial1	2	1	noBlindfold	counterclockwise	practice	Guided	1	0.5	-0.25	2.743469	0.45022	-1.45	-1.05	0.801547237047727	0.044824	-0.0015594	0.012908
Trial1	2	1	noBlindfold	counterclockwise	practice	Guided	1	0.5	-0.25	2.763474	0.45022	-1.45	-1.05	0.801547237047727	0.010093	-0.0015592	-0.0019287
Trial1	2	1	noBlindfold	counterclockwise	practice	Guided	1	0.5	-0.25	2.783478	0.45022	-1.45	-1.05	0.801547237047727	-0.017351	0.028063	0.0089519
Trial1	2	1	noBlindfold	counterclockwise	practice	Guided	1	0.5	-0.25	2.803467	0.45022	-1.45	-1.05	0.801547237047727	0.038872	-0.04388	-0.037392
Trial1	2	1	noBlindfold	counterclockwise	practice	Guided	1	0.5	-0.25	2.823471	0.45022	-1.45	-1.05	0.801547237047727	0.028124	-0.018489	-0.0047513
Trial1	2	1	noBlindfold	counterclockwise	practice	Guided	1	0.5	-0.25	2.843475	0.45022	-1.45	-1.05	0.801547237047727	-0.022331	0.0026709	0.014557
Trial1	2	1	noBlindfold	counterclockwise	practice	Guided	1	0.5	-0.25	2.86348	0.45022	-1.45	-1.05	0.801547237047727	-0.017627	0.011135	0.013142
Trial1	2	1	noBlindfold	counterclockwise	practice	Guided	1	0.5	-0.25	2.883469	0.45023	-1.45	-1.05	0.801546615217628	-0.00039668	0.032292	-0.0058404
Trial1	2	1	noBlindfold	counterclockwise	practice	Guided	1	0.5	-0.25	2.903473	0.45023	-1.45	-1.05	0.801546615217628	0.0064423	0.0026681	-0.014788
Trial1	2	1	noBlindfold	counterclockwise	practice	Guided	1	0.5	-0.25	2.923477	0.45023	-1.45	-1.05	0.801546615217628	-0.012388	0.0026691	-0.0089453
Trial1	2	1	noBlindfold	counterclockwise	practice	Guided	1	0.5	-0.25	2.943481	0.45023	-1.45	-1.05	0.801546615217628	-0.034066	-0.022722	-0.0066833
Trial1	2	1	noBlindfold	counterclockwise	practice	Guided	1	0.5	-0.25	2.96347	0.45023	-1.45	-1.05	0.801546615217628	0.0067021	0.0069004	-0.018974
Trial1	2	1	noBlindfold	counterclockwise	practice	Guided	1	0.5	-0.25	2.983475	0.45023	-1.45	-1.05	0.801546615217628	-0.0040479	0.036523	0.0098022
Trial1	2	1	noBlindfold	counterclockwise	practice	Guided	1	0.5	-0.25	3.003479	0.45023	-1.45	-1.05	0.801546615217628	-0.00325	-0.026955	0.015125
Trial1	2	1	noBlindfold	counterclockwise	practice	Guided	1	0.5	-0.25	3.023468	0.45023	-1.45	-1.05	0.801546615217628	-0.033806	0.015364	-0.013133
Trial1	2	1	noBlindfold	counterclockwise	practice	Guided	1	0.5	-0.25	3.043472	0.45023	-1.45	-1.05	0.801546615217628	-0.00094642	0.0068999	0.032737
Trial1	2	1	noBlindfold	counterclockwise	practice	Guided	1	0.5	-0.25	3.063477	0.45024	-1.45	-1.05	0.801545993512145	0.029696	0.019596	-0.030137
Trial1	2	1	noBlindfold	counterclockwise	practice	Guided	1	0.5	-0.25	3.083481	0.45024	-1.45	-1.05	0.801545993512145	0.028628	-0.01849	-0.013371
Trial1	2	1	noBlindfold	counterclockwise	practice	Guided	1	0.5	-0.25	3.10347	0.45024	-1.45	-1.05	0.801545993512145	-0.010542	0.0026692	-0.028488
Trial1	2	1	noBlindfold	counterclockwise	practice	Guided	1	0.5	-0.25	3.123474	0.45024	-1.45	-1.05	0.801545993512145	-0.003795	0.0069014	0.0056084
Trial1	2	1	noBlindfold	counterclockwise	practice	Guided	1	0.5	-0.25	3.143478	0.45024	-1.45	-1.05	0.801545993512145	0.0037481	-0.018494	0.027131
Trial1	2	1	noBlindfold	counterclockwise	practice	Guided	1	0.5	-0.25	3.163467	0.45024	-1.45	-1.05	0.801545993512145	-0.047947	0.015361	-0.0014099
Trial1	2	1	noBlindfold	counterclockwise	practice	Guided	1	0.5	-0.25	3.183472	0.45024	-1.45	-1.05	0.801545993512145	0.0050789	0.023822	-0.019825
Trial1	2	1	noBlindfold	counterclockwise	practice	Guided	1	0.5	-0.25	3.203476	0.45024	-1.45	-1.05	0.801545993512145	-0.033292	-0.010032	-0.021519
Trial1	2	1	noBlindfold	counterclockwise	practice	Guided	1	0.5	-0.25	3.22348	0.45024	-1.45	-1.05	0.801545993512145	0.0030341	0.006895	-0.031834
Trial1	2	1	noBlindfold	counterclockwise	practice	Guided	1	0.5	-0.25	3.243469	0.45025	-1.45	-1.05	0.801545375630795	-0.034897	0.0026599	0.00363
Trial1	2	1	noBlindfold	counterclockwise	practice	Guided	1	0.5	-0.25	3.263474	0.45025	-1.45	-1.05	0.801545375630795	-0.016601	-0.022731	-0.0036236
Trial1	2	1	noBlindfold	counterclockwise	practice	Guided	1	0.5	-0.25	3.283478	0.45025	-1.45	-1.05	0.801545375630795	-0.015003	0.0068905	-0.028774
Trial1	2	1	noBlindfold	counterclockwise	practice	Guided	1	0.5	-0.25	3.303467	0.45025	-1.45	-1.05	0.801545375630795	0.028073	-0.0015757	-0.0049888
Trial1	2	1	noBlindfold	counterclockwise	practice	Guided	1	0.5	-0.25	3.323471	0.45025	-1.45	-1.05	0.801545375630795	0.00116	0.0026551	-0.0024916
Trial1	2	1	noBlindfold	counterclockwise	practice	Guided	1	0.5	-0.25	3.343475	0.45025	-1.45	-1.05	0.801545375630795	0.008706	0.0026548	0.0073025
Trial1	2	1	noBlindfold	counterclockwise	practice	Guided	1	0.5	-0.25	3.36348	0.45025	-1.45	-1.05	0.801545375630795	0.0066664	0.015349	-0.018979
Trial1	2	1	noBlindfold	counterclockwise	practice	Guided	1	0.5	-0.25	3.383469	0.45025	-1.45	-1.05	0.801545375630795	0.013146	0.019581	0.01931
Trial1	2	1	noBlindfold	counterclockwise	practice	Guided	1	0.5	-0.25	3.403473	0.45025	-1.45	-1.05	0.801545375630795	0.031974	-0.014275	0.0036729
Trial1	2	1	noBlindfold	counterclockwise	practice	Guided	1	0.5	-0.25	3.423477	0.45026	-1.45	-1.05	0.801544752324413	-0.031271	-0.014275	0.016485
Trial1	2	1	noBlindfold	counterclockwise	practice	Guided	1	0.5	-0.25	3.443481	0.45026	-1.45	-1.05	0.801544752324413	-0.003825	0.023813	0.0056074
Trial1	2	1	noBlindfold	counterclockwise	practice	Guided	1	0.5	-0.25	3.46347	0.45026	-1.45	-1.05	0.801544752324413	0.046091	-0.001578	-0.0080538
Trial1	2	1	noBlindfold	counterclockwise	practice	Guided	1	0.5	-0.25	3.483475	0.45026	-1.45	-1.05	0.801544752324413	0.013401	-0.0015776	0.015118
Trial1	2	1	noBlindfold	counterclockwise	practice	Guided	1	0.5	-0.25	3.503479	0.45026	-1.45	-1.05	0.801544752324413	0.0097592	-0.0058105	0.0022604
Trial1	2	1	noBlindfold	counterclockwise	practice	Guided	1	0.5	-0.25	3.523468	0.45026	-1.45	-1.05	0.801544752324413	-0.012712	-0.0058098	0.0050383
Trial1	2	1	noBlindfold	counterclockwise	practice	Guided	1	0.5	-0.25	3.543472	0.45026	-1.45	-1.05	0.801544752324413	0.041912	-0.026971	-0.012531
Trial1	2	1	noBlindfold	counterclockwise	practice	Guided	1	0.5	-0.25	3.563477	0.45026	-1.45	-1.05	0.801544752324413	-0.020529	-0.014277	-0.012296
Trial1	2	1	noBlindfold	counterclockwise	practice	Guided	1	0.5	-0.25	3.583481	0.45026	-1.45	-1.05	0.801544752324413	0.015263	-0.014277	-0.014229
Trial1	2	1	noBlindfold	counterclockwise	practice	Guided	1	0.5	-0.25	3.60347	0.45026	-1.45	-1.05	0.801544752324413	0.0045129	-0.010046	0.014547
Trial1	2	1	noBlindfold	counterclockwise	practice	Guided	1	0.5	-0.25	3.623474	0.45026	-1.45	-1.05	0.801544752324413	0.00060303	0.0026506	0.0058822
Trial1	2	1	noBlindfold	counterclockwise	practice	Guided	1	0.5	-0.25	3.643478	0.45027	-1.45	-1.05	0.801544132841425	0.0055687	-0.022739	-0.0022179
Trial1	2	1	noBlindfold	counterclockwise	practice	Guided	1	0.5	-0.25	3.663467	0.45027	-1.45	-1.05	0.801544132841425	-0.0046453	0.019578	0.018176
Trial1	2	1	noBlindfold	counterclockwise	practice	Guided	1	0.5	-0.25	3.683472	0.45027	-1.45	-1.05	0.801544132841425	0.0016605	-0.010047	-0.032125
Trial1	2	1	noBlindfold	counterclockwise	practice	Guided	1	0.5	-0.25	3.703476	0.45027	-1.45	-1.05	0.801544132841425	0.036653	-0.0058145	-0.00024098
Trial1	2	1	noBlindfold	counterclockwise	practice	Guided	1	0.5	-0.25	3.72348	0.45027	-1.45	-1.05	0.801544132841425	-0.031563	0.028038	0.02067
Trial1	2	1	noBlindfold	counterclockwise	practice	Guided	1	0.5	-0.25	3.743469	0.45027	-1.45	-1.05	0.801544132841425	0.02226	0.0068765	0.015677
Trial1	2	1	noBlindfold	counterclockwise	practice	Guided	1	0.5	-0.25	3.763474	0.45027	-1.45	-1.05	0.801544132841425	0.024925	0.036497	-0.026237
Trial1	2	1	noBlindfold	counterclockwise	practice	Guided	1	0.5	-0.25	3.783478	0.45027	-1.45	-1.05	0.801544132841425	-0.038582	0.011105	-0.0092349
Trial1	2	1	noBlindfold	counterclockwise	practice	Guided	1	0.5	-0.25	3.803467	0.45027	-1.45	-1.05	0.801544132841425	-0.02242	-0.0015906	0.017044
Trial1	2	1	noBlindfold	counterclockwise	practice	Guided	1	0.5	-0.25	3.823471	0.45028	-1.45	-1.05	0.801543511633665	0.0094635	-0.031214	0.0055992
Trial1	2	1	noBlindfold	counterclockwise	practice	Guided	1	0.5	-0.25	3.843475	0.45027	-1.45	-1.05	0.801544132841425	0.029095	0.011101	-0.021763
Trial1	2	1	noBlindfold	counterclockwise	practice	Guided	1	0.5	-0.25	3.86348	0.45028	-1.45	-1.05	0.801543511633665	0.0083966	0.01533	0.023213
Trial1	2	1	noBlindfold	counterclockwise	practice	Guided	1	0.5	-0.25	3.883469	0.45028	-1.45	-1.05	0.801543511633665	0.027225	0.011097	0.0075775
Trial1	2	1	noBlindfold	counterclockwise	practice	Guided	1	0.5	-0.25	3.903473	0.45028	-1.45	-1.05	0.801543511633665	0.0091929	0.0026347	0.010638
Trial1	2	1	noBlindfold	counterclockwise	practice	Guided	1	0.5	-0.25	3.923477	0.45028	-1.45	-1.05	0.801543511633665	0.01834	0.023795	0.007011
Trial1	2	1	noBlindfold	counterclockwise	practice	Guided	1	0.5	-0.25	3.943481	0.45028	-1.45	-1.05	0.801543511633665	0.0094571	0.0068672	0.0064451
Trial1	2	1	noBlindfold	counterclockwise	practice	Guided	1	0.5	-0.25	3.96347	0.45028	-1.45	-1.05	0.801543511633665	0.031663	0.0068677	0.0078567
Trial1	2	1	noBlindfold	counterclockwise	practice	Guided	1	0.5	-0.25	3.983475	0.45028	-1.45	-1.05	0.801543511633665	0.031127	-0.010061	0.016241
Trial1	2	1	noBlindfold	counterclockwise	practice	Guided	1	0.5	-0.25	4.003479	0.45028	-1.45	-1.05	0.801543511633665	0.035566	0.011097	0.016522
Trial1	2	1	noBlindfold	counterclockwise	practice	Guided	1	0.5	-0.25	4.023468	0.45028	-1.45	-1.05	0.801543511633665	0.027215	-0.018525	0.0075744
Trial1	2	1	noBlindfold	counterclockwise	practice	Guided	1	0.5	-0.25	4.043472	0.45029	-1.45	-1.05	0.801542892398799	-0.033898	0.011095	-0.013149
Trial1	2	1	noBlindfold	counterclockwise	practice	Guided	1	0.5	-0.25	4.063477	0.45029	-1.45	-1.05	0.801542892398799	0.0091755	-0.010065	0.010635
Trial1	2	1	noBlindfold	counterclockwise	practice	Guided	1	0.5	-0.25	4.083481	0.45029	-1.45	-1.05	0.801542892398799	-0.02609	-0.014297	0.0041851
Trial1	2	1	noBlindfold	counterclockwise	practice	Guided	1	0.5	-0.25	4.10347	0.45029	-1.45	-1.05	0.801542892398799	-0.0099241	0.023787	0.030463
Trial1	2	1	noBlindfold	counterclockwise	practice	Guided	1	0.5	-0.25	4.123474	0.45029	-1.45	-1.05	0.801542892398799	0.065664	-0.0016055	-0.036274
Trial1	2	1	noBlindfold	counterclockwise	practice	Guided	1	0.5	-0.25	4.143478	0.45029	-1.45	-1.05	0.801542892398799	-0.021388	0.006856	0.0002718
Trial1	2	1	noBlindfold	counterclockwise	practice	Guided	1	0.5	-0.25	4.163467	0.45029	-1.45	-1.05	0.801542892398799	-0.018013	0.023783	0.01732
Trial1	2	1	noBlindfold	counterclockwise	practice	Guided	1	0.5	-0.25	4.183472	0.45029	-1.45	-1.05	0.801542892398799	0.027728	0.015318	-0.00081248
Trial1	2	1	noBlindfold	counterclockwise	practice	Guided	1	0.5	-0.25	4.203476	0.4503	-1.45	-1.05	0.801542271439902	-0.039689	0.032244	0.0075242
Trial1	2	1	noBlindfold	counterclockwise	practice	Guided	1	0.5	-0.25	4.22348	0.45029	-1.45	-1.05	0.801542892398799	0.013872	0.011087	-0.010891
Trial1	2	1	noBlindfold	counterclockwise	practice	Guided	1	0.5	-0.25	4.243469	0.4503	-1.45	-1.05	0.801542271439902	-0.0067377	-0.0058437	-1.294E-05
Trial1	2	1	noBlindfold	counterclockwise	practice	Guided	1	0.5	-0.25	4.263474	0.4503	-1.45	-1.05	0.801542271439902	0.029322	-0.018536	-0.025964
Trial1	2	1	noBlindfold	counterclockwise	practice	Guided	1	0.5	-0.25	4.283478	0.4503	-1.45	-1.05	0.801542271439902	0.027451	-0.014304	0.0033768
Trial1	2	1	noBlindfold	counterclockwise	practice	Guided	1	0.5	-0.25	4.303467	0.4503	-1.45	-1.05	0.801542271439902	-0.0031036	-0.010073	-0.0069799
Trial1	2	1	noBlindfold	counterclockwise	practice	Guided	1	0.5	-0.25	4.323471	0.4503	-1.45	-1.05	0.801542271439902	0.0041778	0.0068578	-0.015644
Trial1	2	1	noBlindfold	counterclockwise	practice	Guided	1	0.5	-0.25	4.343475	0.4503	-1.45	-1.05	0.801542271439902	-0.016968	-0.0016054	0.00055552
Trial1	2	1	noBlindfold	counterclockwise	practice	Guided	1	0.5	-0.25	4.36348	0.4503	-1.45	-1.05	0.801542271439902	0.0013307	0.019553	-0.0066961
Trial1	2	1	noBlindfold	counterclockwise	practice	Guided	1	0.5	-0.25	4.383469	0.45031	-1.45	-1.05	0.801541652453159	0.014385	0.011089	-0.0016552
Trial1	2	1	noBlindfold	counterclockwise	practice	Guided	1	0.5	-0.25	4.403473	0.45031	-1.45	-1.05	0.801541652453159	0.0026583	-0.014303	-0.027652
Trial1	2	1	noBlindfold	counterclockwise	practice	Guided	1	0.5	-0.25	4.423477	0.45031	-1.45	-1.05	0.801541652453159	-0.0020502	0.023782	-0.023743
Trial1	2	1	noBlindfold	counterclockwise	practice	Guided	1	0.5	-0.25	4.443481	0.45031	-1.45	-1.05	0.801541652453159	-0.0033855	-0.022769	-0.0027827
Trial1	2	1	noBlindfold	counterclockwise	practice	Guided	1	0.5	-0.25	4.46347	0.45031	-1.45	-1.05	0.801541652453159	0.021391	0.0026232	0.018739
Trial1	2	1	noBlindfold	counterclockwise	practice	Guided	1	0.5	-0.25	4.483475	0.45031	-1.45	-1.05	0.801541652453159	-0.017778	0.032245	0.013135
Trial1	2	1	noBlindfold	counterclockwise	practice	Guided	1	0.5	-0.25	4.503479	0.45031	-1.45	-1.05	0.801541652453159	0.027431	0.011085	0.0033846
Trial1	2	1	noBlindfold	counterclockwise	practice	Guided	1	0.5	-0.25	4.523468	0.45031	-1.45	-1.05	0.801541652453159	0.018548	-0.018537	0.0028182
Trial1	2	1	noBlindfold	counterclockwise	practice	Guided	1	0.5	-0.25	4.543472	0.45032	-1.45	-1.05	0.801541033590294	0.024317	0.0026226	-0.017861
Trial1	2	1	noBlindfold	counterclockwise	practice	Guided	1	0.5	-0.25	4.563477	0.45032	-1.45	-1.05	0.801541033590294	-0.0067712	-0.010073	-0.01984
Trial1	2	1	noBlindfold	counterclockwise	practice	Guided	1	0.5	-0.25	4.583481	0.45032	-1.45	-1.05	0.801541033590294	-0.0033978	0.0068529	-0.0027909
Trial1	2	1	noBlindfold	counterclockwise	practice	Guided	1	0.5	-0.25	4.60347	0.45032	-1.45	-1.05	0.801541033590294	0.00077782	-0.0058438	0.0016823
Trial1	2	1	noBlindfold	counterclockwise	practice	Guided	1	0.5	-0.25	4.623474	0.45032	-1.45	-1.05	0.801541033590294	0.020671	-0.031235	-0.0086297
Trial1	2	1	noBlindfold	counterclockwise	practice	Guided	1	0.5	-0.25	4.643478	0.45032	-1.45	-1.05	0.801541033590294	-0.015126	-0.0016113	-0.028786
Trial1	2	1	noBlindfold	counterclockwise	practice	Guided	1	0.5	-0.25	4.663467	0.45032	-1.45	-1.05	0.801541033590294	-0.021168	0.019549	-0.0039196
Trial1	2	1	noBlindfold	counterclockwise	practice	Guided	1	0.5	-0.25	4.683472	0.45032	-1.45	-1.05	0.801541033590294	0.0068095	-0.018538	-0.015081
Trial1	2	1	noBlindfold	counterclockwise	practice	Guided	1	0.5	-0.25	4.703476	0.45032	-1.45	-1.05	0.801541033590294	-0.013356	-0.010076	0.013411
Trial1	2	1	noBlindfold	counterclockwise	practice	Guided	1	0.5	-0.25	4.72348	0.45032	-1.45	-1.05	0.801541033590294	0.006541	0.019547	-0.018993
Trial1	2	1	noBlindfold	counterclockwise	practice	Guided	1	0.5	-0.25	4.743469	0.45032	-1.45	-1.05	0.801541033590294	-0.0044746	0.023778	0.013972
Trial1	2	1	noBlindfold	counterclockwise	practice	Guided	1	0.5	-0.25	4.763474	0.45032	-1.45	-1.05	0.801541033590294	0.037625	-0.014308	-0.017017
Trial1	2	1	noBlindfold	counterclockwise	practice	Guided	1	0.5	-0.25	4.783478	0.45033	-1.45	-1.05	0.801540411157713	0.012484	0.0026188	0.010629
Trial1	2	1	noBlindfold	counterclockwise	practice	Guided	1	0.5	-0.25	4.803467	0.45033	-1.45	-1.05	0.801540411157713	0.027937	-0.031239	-0.0050072
Trial1	2	1	noBlindfold	counterclockwise	practice	Guided	1	0.5	-0.25	4.823471	0.45033	-1.45	-1.05	0.801540411157713	-0.0039504	0.0068489	0.0058728
Trial1	2	1	noBlindfold	counterclockwise	practice	Guided	1	0.5	-0.25	4.843475	0.45033	-1.45	-1.05	0.801540411157713	0.02376	-0.010081	-0.0094834
Trial1	2	1	noBlindfold	counterclockwise	practice	Guided	1	0.5	-0.25	4.86348	0.45033	-1.45	-1.05	0.801540411157713	0.015143	0.0068451	-0.01424
Trial1	2	1	noBlindfold	counterclockwise	practice	Guided	1	0.5	-0.25	4.883469	0.45033	-1.45	-1.05	0.801540411157713	0.031571	0.00261	0.0078472
Trial1	2	1	noBlindfold	counterclockwise	practice	Guided	1	0.5	-0.25	4.903473	0.45033	-1.45	-1.05	0.801540411157713	0.058747	0.0068421	0.0011586
Trial1	2	1	noBlindfold	counterclockwise	practice	Guided	1	0.5	-0.25	4.923477	0.45034	-1.45	-1.05	0.801539794389768	-0.0092049	0.0026097	0.017876
Trial1	2	1	noBlindfold	counterclockwise	practice	Guided	1	0.5	-0.25	4.943481	0.45034	-1.45	-1.05	0.801539794389768	-0.0092069	0.0026082	0.017878
Trial1	2	1	noBlindfold	counterclockwise	practice	Guided	1	0.5	-0.25	4.96347	0.45034	-1.45	-1.05	0.801539794389768	0.024014	0.0068411	-0.013676
Trial1	2	1	noBlindfold	counterclockwise	practice	Guided	1	0.5	-0.25	4.983475	0.45034	-1.45	-1.05	0.801539794389768	0.026853	0.0068418	0.011756
Trial1	2	1	noBlindfold	counterclockwise	practice	Guided	1	0.5	-0.25	5.003479	0.45034	-1.45	-1.05	0.801539794389768	0.022943	-0.031245	0.0030912
Trial1	2	1	noBlindfold	counterclockwise	practice	Guided	1	0.5	-0.25	5.023468	0.45034	-1.45	-1.05	0.801539794389768	0.029956	0.015305	0.032997
Trial1	2	1	noBlindfold	counterclockwise	practice	Guided	1	0.5	-0.25	5.043472	0.45034	-1.45	-1.05	0.801539794389768	0.01823	0.0068389	0.0070008
Trial1	2	1	noBlindfold	counterclockwise	practice	Guided	1	0.5	-0.25	5.063477	0.45034	-1.45	-1.05	0.801539794389768	0.041767	0.0068407	-0.012545
Trial1	2	1	noBlindfold	counterclockwise	practice	Guided	1	0.5	-0.25	5.083481	0.45034	-1.45	-1.05	0.801539794389768	0.02684	0.0026085	0.006153
Trial1	2	1	noBlindfold	counterclockwise	practice	Guided	1	0.5	-0.25	5.10347	0.45035	-1.45	-1.05	0.801539172206795	0.0062322	0.011072	-0.014805
Trial1	2	1	noBlindfold	counterclockwise	practice	Guided	1	0.5	-0.25	5.123474	0.45035	-1.45	-1.05	0.801539172206795	-0.039513	-0.0058561	0.0033268
Trial1	2	1	noBlindfold	counterclockwise	practice	Guided	1	0.5	-0.25	5.143478	0.45035	-1.45	-1.05	0.801539172206795	0.0112	0.011069	-0.022905
Trial1	2	1	noBlindfold	counterclockwise	practice	Guided	1	0.5	-0.25	5.163467	0.45035	-1.45	-1.05	0.801539172206795	0.039618	0.011071	0.020988
Trial1	2	1	noBlindfold	counterclockwise	practice	Guided	1	0.5	-0.25	5.183472	0.45035	-1.45	-1.05	0.801539172206795	0.011194	-0.014321	-0.022905
Trial1	2	1	noBlindfold	counterclockwise	practice	Guided	1	0.5	-0.25	5.203476	0.45035	-1.45	-1.05	0.801539172206795	-0.012079	-0.005856	-0.007554
Trial1	2	1	noBlindfold	counterclockwise	practice	Guided	1	0.5	-0.25	5.22348	0.45035	-1.45	-1.05	0.801539172206795	0.0085248	0.0068382	0.02042
Trial1	2	1	noBlindfold	counterclockwise	practice	Guided	1	0.5	-0.25	5.243469	0.45036	-1.45	-1.05	0.801538553840551	0.034901	0.0068398	0.024893
Trial1	2	1	noBlindfold	counterclockwise	practice	Guided	1	0.5	-0.25	5.263474	0.45036	-1.45	-1.05	0.801538553840551	0.044582	-0.014319	0.012885
Trial1	2	1	noBlindfold	counterclockwise	practice	Guided	1	0.5	-0.25	5.283478	0.45036	-1.45	-1.05	0.801538553840551	-0.0040022	0.011073	0.0055846
Trial1	2	1	noBlindfold	counterclockwise	practice	Guided	1	0.5	-0.25	5.303467	0.45036	-1.45	-1.05	0.801538553840551	-0.017328	0.049158	0.0047374
Trial1	2	1	noBlindfold	counterclockwise	practice	Guided	1	0.5	-0.25	5.323471	0.45036	-1.45	-1.05	0.801538553840551	0.018466	0.0026067	0.0028054
Trial1	2	1	noBlindfold	counterclockwise	practice	Guided	1	0.5	-0.25	5.343475	0.45036	-1.45	-1.05	0.801538553840551	-0.021236	0.0026063	-0.003929
Trial1	2	1	noBlindfold	counterclockwise	practice	Guided	1	0.5	-0.25	5.36348	0.45036	-1.45	-1.05	0.801538553840551	0.055328	-0.0058575	-0.015893
Trial1	2	1	noBlindfold	counterclockwise	practice	Guided	1	0.5	-0.25	5.383469	0.45036	-1.45	-1.05	0.801538553840551	0.018198	0.027995	0.0069958
Trial1	2	1	noBlindfold	counterclockwise	practice	Guided	1	0.5	-0.25	5.403473	0.45036	-1.45	-1.05	0.801538553840551	-0.015464	-0.0016272	-0.024607
Trial1	2	1	noBlindfold	counterclockwise	practice	Guided	1	0.5	-0.25	5.423477	0.45036	-1.45	-1.05	0.801538553840551	-0.014224	0.011068	0.025973
Trial1	2	1	noBlindfold	counterclockwise	practice	Guided	1	0.5	-0.25	5.443481	0.45036	-1.45	-1.05	0.801538553840551	0.006469	0.0025988	-0.019004
Trial1	2	1	noBlindfold	counterclockwise	practice	Guided	1	0.5	-0.25	5.46347	0.45036	-1.45	-1.05	0.801538553840551	0.015792	0.011064	0.044717
Trial1	2	1	noBlindfold	counterclockwise	practice	Guided	1	0.5	-0.25	5.483475	0.45036	-1.45	-1.05	0.801538553840551	0.014283	-0.010096	-0.0016703
Trial1	2	1	noBlindfold	counterclockwise	practice	Guided	1	0.5	-0.25	5.503479	0.45036	-1.45	-1.05	0.801538553840551	-0.025954	-0.010095	0.0024759
Trial1	2	1	noBlindfold	counterclockwise	practice	Guided	1	0.5	-0.25	5.523468	0.45037	-1.45	-1.05	0.801537933752871	-0.0032159	-0.014327	-0.0069928
Trial1	2	1	noBlindfold	counterclockwise	practice	Guided	1	0.5	-0.25	5.543472	0.45037	-1.45	-1.05	0.801537933752871	-0.0040188	0.015295	0.0044504
Trial1	2	1	noBlindfold	counterclockwise	practice	Guided	1	0.5	-0.25	5.563477	0.45037	-1.45	-1.05	0.801537933752871	0.0064624	0.0025988	-0.019005
Trial1	2	1	noBlindfold	counterclockwise	practice	Guided	1	0.5	-0.25	5.583481	0.45037	-1.45	-1.05	0.801537933752871	-0.0095284	0.011061	0.022063
Trial1	2	1	noBlindfold	counterclockwise	practice	Guided	1	0.5	-0.25	5.60347	0.45037	-1.45	-1.05	0.801537933752871	0.040389	0.0068292	0.0084065
Trial1	2	1	noBlindfold	counterclockwise	practice	Guided	1	0.5	-0.25	5.623474	0.45037	-1.45	-1.05	0.801537933752871	0.044828	0.015292	0.0086899
Trial1	2	1	noBlindfold	counterclockwise	practice	Guided	1	0.5	-0.25	5.643478	0.45037	-1.45	-1.05	0.801537933752871	0.010362	0.0025947	-0.010337
Trial1	2	1	noBlindfold	counterclockwise	practice	Guided	1	0.5	-0.25	5.663467	0.45037	-1.45	-1.05	0.801537933752871	0.0079611	0.0068255	0.027385
Trial1	2	1	noBlindfold	counterclockwise	practice	Guided	1	0.5	-0.25	5.683472	0.45037	-1.45	-1.05	0.801537933752871	0.01507	0.019521	-0.014247
Trial1	2	1	noBlindfold	counterclockwise	practice	Guided	1	0.5	-0.25	5.703476	0.45037	-1.45	-1.05	0.801537933752871	0.035672	0.0068242	0.012315
Trial1	2	1	noBlindfold	counterclockwise	practice	Guided	1	0.5	-0.25	5.72348	0.45037	-1.45	-1.05	0.801537933752871	0.013998	0.0068229	0.0025193
Trial1	2	1	noBlindfold	counterclockwise	practice	Guided	1	0.5	-0.25	5.743469	0.45038	-1.45	-1.05	0.801537315634754	-0.00039815	0.015285	0.018439
Trial1	2	1	noBlindfold	counterclockwise	practice	Guided	1	0.5	-0.25	5.763474	0.45038	-1.45	-1.05	0.801537315634754	0.00066639	-0.018571	0.0016717
Trial1	2	1	noBlindfold	counterclockwise	practice	Guided	1	0.5	-0.25	5.783478	0.45038	-1.45	-1.05	0.801537315634754	-0.0074157	-0.001644	-0.011468
Trial1	2	1	noBlindfold	counterclockwise	practice	Guided	1	0.5	-0.25	5.803467	0.45038	-1.45	-1.05	0.801537315634754	-0.043211	0.011052	-0.0095372
Trial1	2	1	noBlindfold	counterclockwise	practice	Guided	1	0.5	-0.25	5.823471	0.45038	-1.45	-1.05	0.801537315634754	0.0082119	-0.014339	0.023196
Trial1	2	1	noBlindfold	counterclockwise	practice	Guided	1	0.5	-0.25	5.843475	0.45038	-1.45	-1.05	0.801537315634754	0.0056316	-0.0058738	-0.0064296
Trial1	2	1	noBlindfold	counterclockwise	practice	Guided	1	0.5	-0.25	5.86348	0.45038	-1.45	-1.05	0.801537315634754	0.029877	-0.010106	0.032989
Trial1	2	1	noBlindfold	counterclockwise	practice	Guided	1	0.5	-0.25	5.883469	0.45038	-1.45	-1.05	0.801537315634754	-0.0095592	0.015285	0.022062
Trial1	2	1	noBlindfold	counterclockwise	practice	Guided	1	0.5	-0.25	5.903473	0.45038	-1.45	-1.05	0.801537315634754	0.0050967	0.040672	0.0019509
Trial1	2	1	noBlindfold	counterclockwise	practice	Guided	1	0.5	-0.25	5.923477	0.45039	-1.45	-1.05	0.801536695795943	-0.0079617	0.01528	-0.0030886
Trial1	2	1	noBlindfold	counterclockwise	practice	Guided	1	0.5	-0.25	5.943481	0.45039	-1.45	-1.05	0.801536695795943	0.021255	0.015278	0.028229
Trial1	2	1	noBlindfold	counterclockwise	practice	Guided	1	0.5	-0.25	5.96347	0.45039	-1.45	-1.05	0.801536695795943	0.0087304	-0.014346	0.014805
Trial1	2	1	noBlindfold	counterclockwise	practice	Guided	1	0.5	-0.25	5.983475	0.45039	-1.45	-1.05	0.801536695795943	-0.034613	-0.014346	-0.0047877
Trial1	2	1	noBlindfold	counterclockwise	practice	Guided	1	0.5	-0.25	6.003479	0.45039	-1.45	-1.05	0.801536695795943	-0.012141	-0.0058821	-0.007568
Trial1	2	1	noBlindfold	counterclockwise	practice	Guided	1	0.5	-0.25	6.023468	0.45039	-1.45	-1.05	0.801536695795943	-0.020758	0.0025807	-0.0070016
Trial1	2	1	noBlindfold	counterclockwise	practice	Guided	1	0.5	-0.25	6.043472	0.45039	-1.45	-1.05	0.801536695795943	-0.00068923	-0.014347	0.022623
Trial1	2	1	noBlindfold	counterclockwise	practice	Guided	1	0.5	-0.25	6.063477	0.45039	-1.45	-1.05	0.801536695795943	-0.00513	0.0068116	0.0072685
Trial1	2	1	noBlindfold	counterclockwise	practice	Guided	1	0.5	-0.25	6.083481	0.45039	-1.45	-1.05	0.801536695795943	0.030665	0.011045	0.02041
Trial1	2	1	noBlindfold	counterclockwise	practice	Guided	1	0.5	-0.25	6.10347	0.45039	-1.45	-1.05	0.801536695795943	-0.012411	-0.0058845	-0.0033756
Trial1	2	1	noBlindfold	counterclockwise	practice	Guided	1	0.5	-0.25	6.123474	0.45039	-1.45	-1.05	0.801536695795943	0.024449	-0.0016527	-0.022074
Trial1	2	1	noBlindfold	counterclockwise	practice	Guided	1	0.5	-0.25	6.143478	0.45039	-1.45	-1.05	0.801536695795943	0.06415	-0.0058833	-0.015338
Trial1	2	1	noBlindfold	counterclockwise	practice	Guided	1	0.5	-0.25	6.163467	0.45039	-1.45	-1.05	0.801536695795943	0.032526	-0.014346	-0.0089343
Trial1	2	1	noBlindfold	counterclockwise	practice	Guided	1	0.5	-0.25	6.183472	0.4504	-1.45	-1.05	0.801536077925954	-0.044844	0.023737	0.0064187
Trial1	2	1	noBlindfold	counterclockwise	practice	Guided	1	0.5	-0.25	6.203476	0.4504	-1.45	-1.05	0.801536077925954	0.0061406	0.0068091	-0.014822
Trial1	2	1	noBlindfold	counterclockwise	practice	Guided	1	0.5	-0.25	6.22348	0.4504	-1.45	-1.05	0.801536077925954	-0.017935	0.0068097	0.013106
Trial1	2	1	noBlindfold	counterclockwise	practice	Guided	1	0.5	-0.25	6.243469	0.4504	-1.45	-1.05	0.801536077925954	-0.014468	0.0068093	-0.041384
Trial1	2	1	noBlindfold	counterclockwise	practice	Guided	1	0.5	-0.25	6.263474	0.4504	-1.45	-1.05	0.801536077925954	0.0042683	0.0068076	0.014519
Trial1	2	1	noBlindfold	counterclockwise	practice	Guided	1	0.5	-0.25	6.283478	0.4504	-1.45	-1.05	0.801536077925954	0.0045298	0.0025746	0.010327
Trial1	2	1	noBlindfold	counterclockwise	practice	Guided	1	0.5	-0.25	6.303467	0.45041	-1.45	-1.05	0.801535460179845	-0.0038223	-0.010122	0.0013772
Trial1	2	1	noBlindfold	counterclockwise	practice	Guided	1	0.5	-0.25	6.323471	0.45041	-1.45	-1.05	0.801535460179845	0.013675	-0.0016591	0.014516
Trial1	2	1	noBlindfold	counterclockwise	practice	Guided	1	0.5	-0.25	6.343475	0.45041	-1.45	-1.05	0.801535460179845	-0.017944	0.011035	0.013102
Trial1	2	1	noBlindfold	counterclockwise	practice	Guided	1	0.5	-0.25	6.36348	0.45041	-1.45	-1.05	0.801535460179845	0.013943	0.0025699	0.028502
Trial1	2	1	noBlindfold	counterclockwise	practice	Guided	1	0.5	-0.25	6.383469	0.45041	-1.45	-1.05	0.801535460179845	-0.0024922	0.015263	0.0013756
Trial1	2	1	noBlindfold	counterclockwise	practice	Guided	1	0.5	-0.25	6.403473	0.45041	-1.45	-1.05	0.801535460179845	-0.020523	-0.014359	-0.016524
Trial1	2	1	noBlindfold	counterclockwise	practice	Guided	1	0.5	-0.25	6.423477	0.45041	-1.45	-1.05	0.801535460179845	-0.017951	-0.0016614	0.013101
Trial1	2	1	noBlindfold	counterclockwise	practice	Guided	1	0.5	-0.25	6.443481	0.45041	-1.45	-1.05	0.801535460179845	0.063849	0.011031	-0.011152
Trial1	2	1	noBlindfold	counterclockwise	practice	Guided	1	0.5	-0.25	6.46347	0.45041	-1.45	-1.05	0.801535460179845	-0.013252	-0.0058953	0.0091937
Trial1	2	1	noBlindfold	counterclockwise	practice	Guided	1	0.5	-0.25	6.483475	0.45041	-1.45	-1.05	0.801535460179845	-0.0085453	0.0068005	0.0052861
Trial1	2	1	noBlindfold	counterclockwise	practice	Guided	1	0.5	-0.25	6.503479	0.45042	-1.45	-1.05	0.801534838870692	-0.011121	-0.018592	-0.024338
Trial1	2	1	noBlindfold	counterclockwise	practice	Guided	1	0.5	-0.25	6.523468	0.45042	-1.45	-1.05	0.801534838870692	-0.01903	-0.0016625	0.02987
Trial1	2	1	noBlindfold	counterclockwise	practice	Guided	1	0.5	-0.25	6.543472	0.45042	-1.45	-1.05	0.801534838870692	0.026175	-0.0058947	0.020121
Trial1	2	1	noBlindfold	counterclockwise	practice	Guided	1	0.5	-0.25	6.563477	0.45042	-1.45	-1.05	0.801534838870692	0.029107	0.0067997	-0.025987
Trial1	2	1	noBlindfold	counterclockwise	practice	Guided	1	0.5	-0.25	6.583481	0.45042	-1.45	-1.05	0.801534838870692	0.022265	-0.010128	0.011455
Trial1	2	1	noBlindfold	counterclockwise	practice	Guided	1	0.5	-0.25	6.60347	0.45042	-1.45	-1.05	0.801534838870692	0.00085892	0.0067986	-0.0025342
Trial1	2	1	noBlindfold	counterclockwise	practice	Guided	1	0.5	-0.25	6.623474	0.45042	-1.45	-1.05	0.801534838870692	0.018355	0.0025654	0.0027884
Trial1	2	1	noBlindfold	counterclockwise	practice	Guided	1	0.5	-0.25	6.643478	0.45042	-1.45	-1.05	0.801534838870692	0.017821	-0.0016681	0.011173
Trial1	2	1	noBlindfold	counterclockwise	practice	Guided	1	0.5	-0.25	6.663467	0.45042	-1.45	-1.05	0.801534838870692	-0.0049186	-0.014362	0.018142
Trial1	2	1	noBlindfold	counterclockwise	practice	Guided	1	0.5	-0.25	6.683472	0.45042	-1.45	-1.05	0.801534838870692	-0.0074939	0.023721	-0.01958
Trial1	2	1	noBlindfold	counterclockwise	practice	Guided	1	0.5	-0.25	6.703476	0.45042	-1.45	-1.05	0.801534838870692	0.014176	-0.0016725	-0.010068
Trial1	2	1	noBlindfold	counterclockwise	practice	Guided	1	0.5	-0.25	6.72348	0.45043	-1.45	-1.05	0.801534223216176	0.022788	-0.0059042	0.0030717
Trial1	2	1	noBlindfold	counterclockwise	practice	Guided	1	0.5	-0.25	6.743469	0.45043	-1.45	-1.05	0.801534223216176	0.0076855	0.0025582	-0.039973
Trial1	2	1	noBlindfold	counterclockwise	practice	Guided	1	0.5	-0.25	6.763474	0.45043	-1.45	-1.05	0.801534223216176	0.013633	-0.010136	0.0067007
Trial1	2	1	noBlindfold	counterclockwise	practice	Guided	1	0.5	-0.25	6.783478	0.45043	-1.45	-1.05	0.801534223216176	-0.0049346	-0.005905	0.018145
Trial1	2	1	noBlindfold	counterclockwise	practice	Guided	1	0.5	-0.25	6.803467	0.45043	-1.45	-1.05	0.801534223216176	0.028819	-0.014369	-0.021793
Trial1	2	1	noBlindfold	counterclockwise	practice	Guided	1	0.5	-0.25	6.823471	0.45043	-1.45	-1.05	0.801534223216176	-0.0054712	0.019486	0.026527
Trial1	2	1	noBlindfold	counterclockwise	practice	Guided	1	0.5	-0.25	6.843475	0.45044	-1.45	-1.05	0.801533602156634	0.0013671	0.027947	-0.010917
Trial1	2	1	noBlindfold	counterclockwise	practice	Guided	1	0.5	-0.25	6.86348	0.45044	-1.45	-1.05	0.801533602156634	0.015491	0.011018	-0.022642
Trial1	2	1	noBlindfold	counterclockwise	practice	Guided	1	0.5	-0.25	6.883469	0.45044	-1.45	-1.05	0.801533602156634	0.018062	-0.014374	0.0069813
Trial1	2	1	noBlindfold	counterclockwise	practice	Guided	1	0.5	-0.25	6.903473	0.45044	-1.45	-1.05	0.801533602156634	0.0010975	-0.0059106	-0.0067239
Trial1	2	1	noBlindfold	counterclockwise	practice	Guided	1	0.5	-0.25	6.923477	0.45044	-1.45	-1.05	0.801533602156634	0.042128	0.011017	-0.020945
Trial1	2	1	noBlindfold	counterclockwise	practice	Guided	1	0.5	-0.25	6.943481	0.45044	-1.45	-1.05	0.801533602156634	-0.011965	0.0067821	-0.01176
Trial1	2	1	noBlindfold	counterclockwise	practice	Guided	1	0.5	-0.25	6.96347	0.45044	-1.45	-1.05	0.801533602156634	0.023028	-0.0016811	-0.0011174
Trial1	2	1	noBlindfold	counterclockwise	practice	Guided	1	0.5	-0.25	6.983475	0.45044	-1.45	-1.05	0.801533602156634	0.00055687	-0.035537	0.0016626
Trial1	2	1	noBlindfold	counterclockwise	practice	Guided	1	0.5	-0.25	7.003479	0.45044	-1.45	-1.05	0.801533602156634	0.00055416	-0.010144	0.0016607
Trial1	2	1	noBlindfold	counterclockwise	practice	Guided	1	0.5	-0.25	7.023468	0.45044	-1.45	-1.05	0.801533602156634	-0.034709	0.027942	-0.011198
Trial1	2	1	noBlindfold	counterclockwise	practice	Guided	1	0.5	-0.25	7.043472	0.45045	-1.45	-1.05	0.801532984907157	0.018848	0.0025494	-0.0055953
Trial1	2	1	noBlindfold	counterclockwise	practice	Guided	1	0.5	-0.25	7.063477	0.45045	-1.45	-1.05	0.801532984907157	0.027994	-0.0059144	-0.0092212
Trial1	2	1	noBlindfold	counterclockwise	practice	Guided	1	0.5	-0.25	7.083481	0.45045	-1.45	-1.05	0.801532984907157	-0.015884	-0.01438	-0.020431
Trial1	2	1	noBlindfold	counterclockwise	practice	Guided	1	0.5	-0.25	7.10347	0.45045	-1.45	-1.05	0.801532984907157	0.026925	-0.031309	0.017577
Trial1	2	1	noBlindfold	counterclockwise	practice	Guided	1	0.5	-0.25	7.123474	0.45045	-1.45	-1.05	0.801532984907157	0.021681	0.0025427	0.019836
Trial1	2	1	noBlindfold	counterclockwise	practice	Guided	1	0.5	-0.25	7.143478	0.45045	-1.45	-1.05	0.801532984907157	0.01413	0.0067729	-0.0016842
Trial1	2	1	noBlindfold	counterclockwise	practice	Guided	1	0.5	-0.25	7.163467	0.45045	-1.45	-1.05	0.801532984907157	0.0013407	0.0067717	-0.010916
Trial1	2	1	noBlindfold	counterclockwise	practice	Guided	1	0.5	-0.25	7.183472	0.45045	-1.45	-1.05	0.801532984907157	-0.025574	0.0067725	-0.015389
Trial1	2	1	noBlindfold	counterclockwise	practice	Guided	1	0.5	-0.25	7.203476	0.45045	-1.45	-1.05	0.801532984907157	0.023544	0.019467	-0.0095021
Trial1	2	1	noBlindfold	counterclockwise	practice	Guided	1	0.5	-0.25	7.22348	0.45045	-1.45	-1.05	0.801532984907157	-0.012251	0.011003	-0.0075711
Trial1	2	1	noBlindfold	counterclockwise	practice	Guided	1	0.5	-0.25	7.243469	0.45045	-1.45	-1.05	0.801532984907157	0.03473	0.015233	0.024875
Trial1	2	1	noBlindfold	counterclockwise	practice	Guided	1	0.5	-0.25	7.263474	0.45045	-1.45	-1.05	0.801532984907157	0.027446	-0.010157	-0.0008385
Trial1	2	1	noBlindfold	counterclockwise	practice	Guided	1	0.5	-0.25	7.283478	0.45046	-1.45	-1.05	0.801532365939581	-0.031356	0.023697	0.012254
Trial1	2	1	noBlindfold	counterclockwise	practice	Guided	1	0.5	-0.25	7.303467	0.45046	-1.45	-1.05	0.801532365939581	0.014121	-0.0016955	-0.0016853
Trial1	2	1	noBlindfold	counterclockwise	practice	Guided	1	0.5	-0.25	7.323471	0.45046	-1.45	-1.05	0.801532365939581	0.016961	0.019463	0.023746
Trial1	2	1	noBlindfold	counterclockwise	practice	Guided	1	0.5	-0.25	7.343475	0.45046	-1.45	-1.05	0.801532365939581	-0.0052475	0.010997	-0.0092233
Trial1	2	1	noBlindfold	counterclockwise	practice	Guided	1	0.5	-0.25	7.36348	0.45046	-1.45	-1.05	0.801532365939581	-0.0036485	0.0067646	-0.0028176
Trial1	2	1	noBlindfold	counterclockwise	practice	Guided	1	0.5	-0.25	7.383469	0.45046	-1.45	-1.05	0.801532365939581	0.0010586	0.0025338	-0.0067277
Trial1	2	1	noBlindfold	counterclockwise	practice	Guided	1	0.5	-0.25	7.403473	0.45046	-1.45	-1.05	0.801532365939581	-0.021949	0.040622	0.0044322
Trial1	2	1	noBlindfold	counterclockwise	practice	Guided	1	0.5	-0.25	7.423477	0.45046	-1.45	-1.05	0.801532365939581	-0.00028257	0.010997	0.014228
Trial1	2	1	noBlindfold	counterclockwise	practice	Guided	1	0.5	-0.25	7.443481	0.45047	-1.45	-1.05	0.801531748938236	0.036841	0.0025324	-0.0086612
Trial1	2	1	noBlindfold	counterclockwise	practice	Guided	1	0.5	-0.25	7.46347	0.45047	-1.45	-1.05	0.801531748938236	0.0010438	0.0025309	-0.0067309
Trial1	2	1	noBlindfold	counterclockwise	practice	Guided	1	0.5	-0.25	7.483475	0.45047	-1.45	-1.05	0.801531748938236	0.022448	0.027921	0.0072577
Trial1	2	1	noBlindfold	counterclockwise	practice	Guided	1	0.5	-0.25	7.503479	0.45047	-1.45	-1.05	0.801531748938236	0.027953	0.02369	-0.009227
Trial1	2	1	noBlindfold	counterclockwise	practice	Guided	1	0.5	-0.25	7.523468	0.45047	-1.45	-1.05	0.801531748938236	0.012225	-0.02286	0.0064089
Trial1	2	1	noBlindfold	counterclockwise	practice	Guided	1	0.5	-0.25	7.543472	0.45047	-1.45	-1.05	0.801531748938236	0.027684	0.0025288	-0.01483
Trial1	2	1	noBlindfold	counterclockwise	practice	Guided	1	0.5	-0.25	7.563477	0.45047	-1.45	-1.05	0.801531748938236	-0.0047387	0.0067599	0.013947
Trial1	2	1	noBlindfold	counterclockwise	practice	Guided	1	0.5	-0.25	7.583481	0.45047	-1.45	-1.05	0.801531748938236	-0.0099805	-0.0017057	0.021483
Trial1	2	1	noBlindfold	counterclockwise	practice	Guided	1	0.5	-0.25	7.60347	0.45047	-1.45	-1.05	0.801531748938236	-0.00056663	0.0067576	0.018423
Trial1	2	1	noBlindfold	counterclockwise	practice	Guided	1	0.5	-0.25	7.623474	0.45047	-1.45	-1.05	0.801531748938236	0.03683	0.032147	0.036602
Trial1	2	1	noBlindfold	counterclockwise	practice	Guided	1	0.5	-0.25	7.643478	0.45047	-1.45	-1.05	0.801531748938236	-0.0047415	-0.0017103	0.013946
Trial1	2	1	noBlindfold	counterclockwise	practice	Guided	1	0.5	-0.25	7.663467	0.45047	-1.45	-1.05	0.801531748938236	-0.038136	0.0025203	-0.02185
Trial1	2	1	noBlindfold	counterclockwise	practice	Guided	1	0.5	-0.25	7.683472	0.45048	-1.45	-1.05	0.801531132060773	-0.0028761	-0.010175	-0.015396
Trial1	2	1	noBlindfold	counterclockwise	practice	Guided	1	0.5	-0.25	7.703476	0.45048	-1.45	-1.05	0.801531132060773	-0.011758	0.006752	-0.0050824
Trial1	2	1	noBlindfold	counterclockwise	practice	Guided	1	0.5	-0.25	7.72348	0.45048	-1.45	-1.05	0.801531132060773	-0.039207	-0.014406	-0.0050813
Trial1	2	1	noBlindfold	counterclockwise	practice	Guided	1	0.5	-0.25	7.743469	0.45048	-1.45	-1.05	0.801531132060773	0.00075699	0.027909	-0.0025354
Trial1	2	1	noBlindfold	counterclockwise	practice	Guided	1	0.5	-0.25	7.763474	0.45048	-1.45	-1.05	0.801531132060773	0.0015565	-0.031339	-0.015111
Trial1	2	1	noBlindfold	counterclockwise	practice	Guided	1	0.5	-0.25	7.783478	0.45048	-1.45	-1.05	0.801531132060773	-0.03664	-0.0017169	0.0293
Trial1	2	1	noBlindfold	counterclockwise	practice	Guided	1	0.5	-0.25	7.803467	0.45048	-1.45	-1.05	0.801531132060773	0.040189	-0.0017165	0.008391
Trial1	2	1	noBlindfold	counterclockwise	practice	Guided	1	0.5	-0.25	7.823471	0.45048	-1.45	-1.05	0.801531132060773	0.014611	0.010978	-0.010072
Trial1	2	1	noBlindfold	counterclockwise	practice	Guided	1	0.5	-0.25	7.843475	0.45048	-1.45	-1.05	0.801531132060773	-0.0034218	0.0067446	-0.0070118
Trial1	2	1	noBlindfold	counterclockwise	practice	Guided	1	0.5	-0.25	7.86348	0.45048	-1.45	-1.05	0.801531132060773	0.0018181	0.027902	-0.019305
Trial1	2	1	noBlindfold	counterclockwise	practice	Guided	1	0.5	-0.25	7.883469	0.45048	-1.45	-1.05	0.801531132060773	-0.020657	-0.0017214	-0.016527
Trial1	2	1	noBlindfold	counterclockwise	practice	Guided	1	0.5	-0.25	7.903473	0.45048	-1.45	-1.05	0.801531132060773	-0.011507	0.010973	-0.020155
Trial1	2	1	noBlindfold	counterclockwise	practice	Guided	1	0.5	-0.25	7.923477	0.45049	-1.45	-1.05	0.801530513466322	-0.003161	0.010971	-0.011207
Trial1	2	1	noBlindfold	counterclockwise	practice	Guided	1	0.5	-0.25	7.943481	0.45049	-1.45	-1.05	0.801530513466322	0.011134	0.019433	0.044411
Trial1	2	1	noBlindfold	counterclockwise	practice	Guided	1	0.5	-0.25	7.96347	0.45049	-1.45	-1.05	0.801530513466322	0.011134	-0.010192	0.027079
Trial1	2	1	noBlindfold	counterclockwise	practice	Guided	1	0.5	-0.25	7.983475	0.45049	-1.45	-1.05	0.801530513466322	0.0027841	-0.018654	0.045256
Trial1	2	1	noBlindfold	counterclockwise	practice	Guided	1	0.5	-0.25	8.003479	0.45049	-1.45	-1.05	0.801530513466322	-0.016488	-0.010191	-0.012061
Trial1	2	1	noBlindfold	counterclockwise	practice	Guided	1	0.5	-0.25	8.023468	0.45049	-1.45	-1.05	0.801530513466322	0.013797	-0.0059615	0.0024937
Trial1	2	1	noBlindfold	counterclockwise	practice	Guided	1	0.5	-0.25	8.043472	0.45049	-1.45	-1.05	0.801530513466322	0.029248	-0.0017317	-0.030193
Trial1	2	1	noBlindfold	counterclockwise	practice	Guided	1	0.5	-0.25	8.063477	0.45049	-1.45	-1.05	0.801530513466322	-0.0037058	0.0024992	-0.0028298
Trial1	2	1	noBlindfold	counterclockwise	practice	Guided	1	0.5	-0.25	8.083481	0.45049	-1.45	-1.05	0.801530513466322	0.018765	0.010963	0.011159
Trial1	2	1	noBlindfold	counterclockwise	practice	Guided	1	0.5	-0.25	8.10347	0.45049	-1.45	-1.05	0.801530513466322	0.0093498	-0.0059666	0.0022102
Trial1	2	1	noBlindfold	counterclockwise	practice	Guided	1	0.5	-0.25	8.123474	0.45049	-1.45	-1.05	0.801530513466322	0.030219	-0.027127	0.023169
Trial1	2	1	noBlindfold	counterclockwise	practice	Guided	1	0.5	-0.25	8.143478	0.45049	-1.45	-1.05	0.801530513466322	0.040699	0.010958	-1.7585E-06
Trial1	2	1	noBlindfold	counterclockwise	practice	Guided	1	0.5	-0.25	8.163467	0.4505	-1.45	-1.05	0.801529896836994	-0.033466	0.0024938	-0.025762
Trial1	2	1	noBlindfold	counterclockwise	practice	Guided	1	0.5	-0.25	8.183472	0.4505	-1.45	-1.05	0.801529896836994	-0.017037	0.015188	-0.015116
Trial1	2	1	noBlindfold	counterclockwise	practice	Guided	1	0.5	-0.25	8.203476	0.4505	-1.45	-1.05	0.801529896836994	0.017958	-0.031359	0.0069721
Trial1	2	1	noBlindfold	counterclockwise	practice	Guided	1	0.5	-0.25	8.22348	0.4505	-1.45	-1.05	0.801529896836994	0.018491	-0.03559	-0.0014106
Trial1	2	1	noBlindfold	counterclockwise	practice	Guided	1	0.5	-0.25	8.243469	0.4505	-1.45	-1.05	0.801529896836994	0.030747	-0.0059697	0.016204
Trial1	2	1	noBlindfold	counterclockwise	practice	Guided	1	0.5	-0.25	8.263474	0.4505	-1.45	-1.05	0.801529896836994	0.0080073	0.019421	0.023173
Trial1	2	1	noBlindfold	counterclockwise	practice	Guided	1	0.5	-0.25	8.283478	0.4505	-1.45	-1.05	0.801529896836994	-0.01517	0.027884	-0.033013
Trial1	2	1	noBlindfold	counterclockwise	practice	Guided	1	0.5	-0.25	8.303467	0.4505	-1.45	-1.05	0.801529896836994	-0.0050471	0.006722	0.018133
Trial1	2	1	noBlindfold	counterclockwise	practice	Guided	1	0.5	-0.25	8.323471	0.4505	-1.45	-1.05	0.801529896836994	0.0093411	0.0024872	0.0022162
Trial1	2	1	noBlindfold	counterclockwise	practice	Guided	1	0.5	-0.25	8.343475	0.4505	-1.45	-1.05	0.801529896836994	0.0012601	-0.018674	-0.010924
Trial1	2	1	noBlindfold	counterclockwise	practice	Guided	1	0.5	-0.25	8.36348	0.4505	-1.45	-1.05	0.801529896836994	0.031277	-0.0017464	0.0078197
Trial1	2	1	noBlindfold	counterclockwise	practice	Guided	1	0.5	-0.25	8.383469	0.4505	-1.45	-1.05	0.801529896836994	0.012711	0.010948	0.019264
Trial1	2	1	noBlindfold	counterclockwise	practice	Guided	1	0.5	-0.25	8.403473	0.4505	-1.45	-1.05	0.801529896836994	0.023994	0.0024827	-0.017895
Trial1	2	1	noBlindfold	counterclockwise	practice	Guided	1	0.5	-0.25	8.423477	0.4505	-1.45	-1.05	0.801529896836994	0.0038286	-0.0059798	0.0187
Trial1	2	1	noBlindfold	counterclockwise	practice	Guided	1	0.5	-0.25	8.443481	0.4505	-1.45	-1.05	0.801529896836994	0.032605	0.0067138	-0.013135
Trial1	2	1	noBlindfold	counterclockwise	practice	Guided	1	0.5	-0.25	8.46347	0.4505	-1.45	-1.05	0.801529896836994	0.03287	-0.022909	-0.017326
Trial1	2	1	noBlindfold	counterclockwise	practice	Guided	1	0.5	-0.25	8.483475	0.4505	-1.45	-1.05	0.801529896836994	-0.017852	0.0067162	-0.0022566
Trial1	2	1	noBlindfold	counterclockwise	practice	Guided	1	0.5	-0.25	8.503479	0.4505	-1.45	-1.05	0.801529896836994	0.00071126	-0.010211	-0.0025384
Trial1	2	1	noBlindfold	counterclockwise	practice	Guided	1	0.5	-0.25	8.523468	0.4505	-1.45	-1.05	0.801529896836994	-0.0034618	0.01518	-0.0070116
Trial1	2	1	noBlindfold	counterclockwise	practice	Guided	1	0.5	-0.25	8.543472	0.45051	-1.45	-1.05	0.801529276651291	-0.010305	-0.010213	0.030427
Trial1	2	1	noBlindfold	counterclockwise	practice	Guided	1	0.5	-0.25	8.563477	0.45051	-1.45	-1.05	0.801529276651291	0.022382	-0.0059798	0.0072579
Trial1	2	1	noBlindfold	counterclockwise	practice	Guided	1	0.5	-0.25	8.583481	0.45051	-1.45	-1.05	0.801529276651291	0.012963	0.0067152	0.015077
Trial1	2	1	noBlindfold	counterclockwise	practice	Guided	1	0.5	-0.25	8.60347	0.45051	-1.45	-1.05	0.801529276651291	0.015799	0.010947	0.040507
Trial1	2	1	noBlindfold	counterclockwise	practice	Guided	1	0.5	-0.25	8.623474	0.45051	-1.45	-1.05	0.801529276651291	0.0020348	-0.0059828	-0.023497
Trial1	2	1	noBlindfold	counterclockwise	practice	Guided	1	0.5	-0.25	8.643478	0.45051	-1.45	-1.05	0.801529276651291	0.013488	-0.014447	0.0066887
Trial1	2	1	noBlindfold	counterclockwise	practice	Guided	1	0.5	-0.25	8.663467	0.45051	-1.45	-1.05	0.801529276651291	0.018195	-0.010216	0.0027798
Trial1	2	1	noBlindfold	counterclockwise	practice	Guided	1	0.5	-0.25	8.683472	0.45051	-1.45	-1.05	0.801529276651291	0.027342	0.010942	-0.00084611
Trial1	2	1	noBlindfold	counterclockwise	practice	Guided	1	0.5	-0.25	8.703476	0.45051	-1.45	-1.05	0.801529276651291	-0.0095209	0.015173	0.017852
Trial1	2	1	noBlindfold	counterclockwise	practice	Guided	1	0.5	-0.25	8.72348	0.45052	-1.45	-1.05	0.801528662110226	-0.0045485	-0.0017549	0.0097529
Trial1	2	1	noBlindfold	counterclockwise	practice	Guided	1	0.5	-0.25	8.743469	0.45052	-1.45	-1.05	0.801528662110226	0.0017565	0.006709	-0.019305
Trial1	2	1	noBlindfold	counterclockwise	practice	Guided	1	0.5	-0.25	8.763474	0.45052	-1.45	-1.05	0.801528662110226	0.0098383	0.0067073	-0.0061628
Trial1	2	1	noBlindfold	counterclockwise	practice	Guided	1	0.5	-0.25	8.783478	0.45052	-1.45	-1.05	0.801528662110226	-0.013169	-0.0059883	0.0049982
Trial1	2	1	noBlindfold	counterclockwise	practice	Guided	1	0.5	-0.25	8.803467	0.45052	-1.45	-1.05	0.801528662110226	0.0085024	0.015171	0.014795
Trial1	2	1	noBlindfold	counterclockwise	practice	Guided	1	0.5	-0.25	8.823471	0.45052	-1.45	-1.05	0.801528662110226	-0.03191	-0.0059902	-0.050904
Trial1	2	1	noBlindfold	counterclockwise	practice	Guided	1	0.5	-0.25	8.843475	0.45052	-1.45	-1.05	0.801528662110226	0.01374	-0.0059906	0.0025047
Trial1	2	1	noBlindfold	counterclockwise	practice	Guided	1	0.5	-0.25	8.86348	0.45052	-1.45	-1.05	0.801528662110226	0.011166	0.0067023	-0.027118
Trial1	2	1	noBlindfold	counterclockwise	practice	Guided	1	0.5	-0.25	8.883469	0.45052	-1.45	-1.05	0.801528662110226	0.013738	0.015166	0.010042
Trial1	2	1	noBlindfold	counterclockwise	practice	Guided	1	0.5	-0.25	8.903473	0.45052	-1.45	-1.05	0.801528662110226	0.0087599	-0.0059924	0.010607
Trial1	2	1	noBlindfold	counterclockwise	practice	Guided	1	0.5	-0.25	8.923477	0.45052	-1.45	-1.05	0.801528662110226	-0.018155	0.0024702	0.0013743
Trial1	2	1	noBlindfold	counterclockwise	practice	Guided	1	0.5	-0.25	8.943481	0.45053	-1.45	-1.05	0.80152804217414	0.018172	-0.014457	0.0027875
Trial1	2	1	noBlindfold	counterclockwise	practice	Guided	1	0.5	-0.25	8.96347	0.45053	-1.45	-1.05	0.80152804217414	0.0092858	-0.014457	0.0022224
Trial1	2	1	noBlindfold	counterclockwise	practice	Guided	1	0.5	-0.25	8.983475	0.45053	-1.45	-1.05	0.80152804217414	-0.00066425	0.015165	0.018423
Trial1	2	1	noBlindfold	counterclockwise	practice	Guided	1	0.5	-0.25	9.003479	0.45053	-1.45	-1.05	0.80152804217414	-0.013986	-0.0059964	0.017574
Trial1	2	1	noBlindfold	counterclockwise	practice	Guided	1	0.5	-0.25	9.023468	0.45053	-1.45	-1.05	0.80152804217414	-0.0068782	-0.0017647	-0.028533
Trial1	2	1	noBlindfold	counterclockwise	practice	Guided	1	0.5	-0.25	9.043472	0.45053	-1.45	-1.05	0.80152804217414	0.022075	0.0024675	0.010884
Trial1	2	1	noBlindfold	counterclockwise	practice	Guided	1	0.5	-0.25	9.063477	0.45053	-1.45	-1.05	0.80152804217414	0.0092838	-0.027155	0.0022167
Trial1	2	1	noBlindfold	counterclockwise	practice	Guided	1	0.5	-0.25	9.083481	0.45053	-1.45	-1.05	0.80152804217414	0.017632	0.036323	0.011166
Trial1	2	1	noBlindfold	counterclockwise	practice	Guided	1	0.5	-0.25	9.10347	0.45053	-1.45	-1.05	0.80152804217414	0.030419	-0.010225	0.020397
Trial1	2	1	noBlindfold	counterclockwise	practice	Guided	1	0.5	-0.25	9.123474	0.45053	-1.45	-1.05	0.80152804217414	-0.017899	-0.0017618	0.008905
Trial1	2	1	noBlindfold	counterclockwise	practice	Guided	1	0.5	-0.25	9.143478	0.45053	-1.45	-1.05	0.80152804217414	0.0048396	-0.014458	0.0019333
Trial1	2	1	noBlindfold	counterclockwise	practice	Guided	1	0.5	-0.25	9.163467	0.45053	-1.45	-1.05	0.80152804217414	0.00741	0.0066989	0.031556
Trial1	2	1	noBlindfold	counterclockwise	practice	Guided	1	0.5	-0.25	9.183472	0.45053	-1.45	-1.05	0.80152804217414	0.022331	0.01093	-0.0019765
Trial1	2	1	noBlindfold	counterclockwise	practice	Guided	1	0.5	-0.25	9.203476	0.45054	-1.45	-1.05	0.801527426041453	-0.016306	0.015161	-0.016248
Trial1	2	1	noBlindfold	counterclockwise	practice	Guided	1	0.5	-0.25	9.22348	0.45054	-1.45	-1.05	0.801527426041453	0.041692	0.0066979	-0.016763
Trial1	2	1	noBlindfold	counterclockwise	practice	Guided	1	0.5	-0.25	9.243469	0.45054	-1.45	-1.05	0.801527426041453	-0.047134	-0.014462	-0.022417
Trial1	2	1	noBlindfold	counterclockwise	practice	Guided	1	0.5	-0.25	9.263474	0.45054	-1.45	-1.05	0.801527426041453	0.0097975	0.0066958	-0.0061685
Trial1	2	1	noBlindfold	counterclockwise	practice	Guided	1	0.5	-0.25	9.283478	0.45054	-1.45	-1.05	0.801527426041453	0.022583	-0.0060002	0.0030618
Trial1	2	1	noBlindfold	counterclockwise	practice	Guided	1	0.5	-0.25	9.303467	0.45054	-1.45	-1.05	0.801527426041453	0.017873	0.02362	0.0069727
Trial1	2	1	noBlindfold	counterclockwise	practice	Guided	1	0.5	-0.25	9.323471	0.45055	-1.45	-1.05	0.80152681003265	-0.022366	-0.031393	0.0086214
Trial1	2	1	noBlindfold	counterclockwise	practice	Guided	1	0.5	-0.25	9.343475	0.45054	-1.45	-1.05	0.801527426041453	-0.014282	0.023622	0.021762
Trial1	2	1	noBlindfold	counterclockwise	practice	Guided	1	0.5	-0.25	9.36348	0.45055	-1.45	-1.05	0.80152681003265	0.028887	0.010924	-0.025993
Trial1	2	1	noBlindfold	counterclockwise	practice	Guided	1	0.5	-0.25	9.383469	0.45055	-1.45	-1.05	0.80152681003265	0.032796	0.010926	-0.017325
Trial1	2	1	noBlindfold	counterclockwise	practice	Guided	1	0.5	-0.25	9.403473	0.45055	-1.45	-1.05	0.80152681003265	-0.014017	-0.018698	0.017573
Trial1	2	1	noBlindfold	counterclockwise	practice	Guided	1	0.5	-0.25	9.423477	0.45055	-1.45	-1.05	0.80152681003265	-0.045104	-0.010237	0.015593
Trial1	2	1	noBlindfold	counterclockwise	practice	Guided	1	0.5	-0.25	9.443481	0.45055	-1.45	-1.05	0.80152681003265	-0.028145	-0.018702	0.0293
Trial1	2	1	noBlindfold	counterclockwise	practice	Guided	1	0.5	-0.25	9.46347	0.45055	-1.45	-1.05	0.80152681003265	0.021503	0.023617	0.019833
Trial1	2	1	noBlindfold	counterclockwise	practice	Guided	1	0.5	-0.25	9.483475	0.45055	-1.45	-1.05	0.80152681003265	-0.011892	0.023618	-0.015962
Trial1	2	1	noBlindfold	counterclockwise	practice	Guided	1	0.5	-0.25	9.503479	0.45055	-1.45	-1.05	0.80152681003265	-0.040672	0.010923	0.015874
Trial1	2	1	noBlindfold	counterclockwise	practice	Guided	1	0.5	-0.25	9.523468	0.45055	-1.45	-1.05	0.80152681003265	-0.013495	0.027849	0.0091854
Trial1	2	1	noBlindfold	counterclockwise	practice	Guided	1	0.5	-0.25	9.543472	0.45055	-1.45	-1.05	0.80152681003265	-0.012163	0.0066865	-0.01177
Trial1	2	1	noBlindfold	counterclockwise	practice	Guided	1	0.5	-0.25	9.563477	0.45055	-1.45	-1.05	0.80152681003265	0.036153	-0.022936	-0.00027676
Trial1	2	1	noBlindfold	counterclockwise	practice	Guided	1	0.5	-0.25	9.583481	0.45055	-1.45	-1.05	0.80152681003265	0.012346	-0.0060087	0.0030679
Trial1	2	1	noBlindfold	counterclockwise	practice	Guided	1	0.5	-0.25	9.60347	0.45055	-1.45	-1.05	0.80152681003265	0.027006	-0.006009	-0.0097903
Trial1	2	1	noBlindfold	counterclockwise	practice	Guided	1	0.5	-0.25	9.623474	0.45055	-1.45	-1.05	0.80152681003265	0.031445	-0.0060095	0.0036308
Trial1	2	1	noBlindfold	counterclockwise	practice	Guided	1	0.5	-0.25	9.643478	0.45056	-1.45	-1.05	0.801526192309454	0.0011565	0.019383	-0.010924
Trial1	2	1	noBlindfold	counterclockwise	practice	Guided	1	0.5	-0.25	9.663467	0.45055	-1.45	-1.05	0.80152681003265	-0.01714	0.0066847	-0.0036711
Trial1	2	1	noBlindfold	counterclockwise	practice	Guided	1	0.5	-0.25	9.683472	0.45056	-1.45	-1.05	0.801526192309454	-0.034373	0.010917	-0.013183
Trial1	2	1	noBlindfold	counterclockwise	practice	Guided	1	0.5	-0.25	9.703476	0.45056	-1.45	-1.05	0.801526192309454	-0.0085258	0.027845	0.0010868
Trial1	2	1	noBlindfold	counterclockwise	practice	Guided	1	0.5	-0.25	9.72348	0.45056	-1.45	-1.05	0.801526192309454	0.018385	0.006683	-0.0014072
Trial1	2	1	noBlindfold	counterclockwise	practice	Guided	1	0.5	-0.25	9.743469	0.45056	-1.45	-1.05	0.801526192309454	-0.0095984	0.019377	0.017856
Trial1	2	1	noBlindfold	counterclockwise	practice	Guided	1	0.5	-0.25	9.763474	0.45056	-1.45	-1.05	0.801526192309454	0.022554	-0.010247	0.0030695
Trial1	2	1	noBlindfold	counterclockwise	practice	Guided	1	0.5	-0.25	9.783478	0.45056	-1.45	-1.05	0.801526192309454	-0.012706	0.0024495	-0.0033864
Trial1	2	1	noBlindfold	counterclockwise	practice	Guided	1	0.5	-0.25	9.803467	0.45056	-1.45	-1.05	0.801526192309454	-0.0020553	0.036305	0.039376
Trial1	2	1	noBlindfold	counterclockwise	practice	Guided	1	0.5	-0.25	9.823471	0.45056	-1.45	-1.05	0.801526192309454	-0.014313	0.019375	0.021763
Trial1	2	1	noBlindfold	counterclockwise	practice	Guided	1	0.5	-0.25	9.843475	0.45056	-1.45	-1.05	0.801526192309454	0.017303	0.0024436	-0.0039056
Trial1	2	1	noBlindfold	counterclockwise	practice	Guided	1	0.5	-0.25	9.86348	0.45056	-1.45	-1.05	0.801526192309454	-0.0033013	-0.0060217	-0.011209
Trial1	2	1	noBlindfold	counterclockwise	practice	Guided	1	0.5	-0.25	9.883469	0.45056	-1.45	-1.04999	0.801516197796903	-0.0075695	0.032057	0.055847
Trial1	2	1	noBlindfold	counterclockwise	practice	Guided	1	0.5	-0.25	9.903473	0.45056	-1.44999	-1.04997	0.801496327755505	-0.0073008	0.065901	0.051638
Trial1	2	1	noBlindfold	counterclockwise	practice	Guided	1	0.5	-0.25	9.923477	0.45056	-1.44998	-1.04984	0.801366518130165	-0.026487	0.108199	0.142973
Trial1	2	1	noBlindfold	counterclockwise	practice	Guided	1	0.5	-0.25	9.943481	0.45046	-1.4499	-1.04971	0.801243003426996	-0.294001	0.505859	0.773944
Trial1	2	1	noBlindfold	counterclockwise	practice	Guided	1	0.5	-0.25	9.96347	0.45026	-1.44982	-1.04974	0.8012853770894	-0.239817	0.361898	0.554344
Trial1	2	1	noBlindfold	counterclockwise	practice	Guided	1	0.5	-0.25	9.983475	0.45	-1.44984	-1.04988	0.801441237420929	-0.163969	0.010606	0.134041
Trial1	2	1	noBlindfold	counterclockwise	practice	Guided	1	0.5	-0.25	10.00348	0.4497	-1.44997	-1.04998	0.801559830326584	-0.052288	-0.061313	0.061166
Trial1	2	1	noBlindfold	counterclockwise	practice	Guided	1	0.5	-0.25	10.02347	0.44941	-1.45005	-1.05001	0.801607941251982	0.099597	0.133341	-0.018388
Trial1	2	1	noBlindfold	counterclockwise	practice	Guided	1	0.5	-0.25	10.04347	0.44923	-1.45	-1.05001	0.80161932167493	-0.0036795	-0.074012	-0.0030799
Trial1	2	1	noBlindfold	counterclockwise	practice	Guided	1	0.5	-0.25	10.06348	0.44925	-1.45001	-1.05	0.801608061912731	-0.066382	0.099484	0.0013558
Trial1	2	1	noBlindfold	counterclockwise	practice	Guided	1	0.5	-0.25	10.08348	0.4492	-1.44998	-1.05	0.801611229502926	-0.115732	-0.0020977	0.0066384
Trial1	2	1	noBlindfold	counterclockwise	practice	Guided	1	0.5	-0.25	10.10347	0.44908	-1.45001	-1.05	0.801618844018184	-0.047491	-0.061321	-0.014279
Trial1	2	1	noBlindfold	counterclockwise	practice	Guided	1	0.5	-0.25	10.12347	0.44895	-1.45002	-1.05	0.801627112163634	0.070556	0.086785	0.022669
Trial1	2	1	noBlindfold	counterclockwise	practice	Guided	1	0.5	-0.25	10.14348	0.44897	-1.45001	-1.05	0.80162583702342	0.097942	-0.078247	0.011781
Trial1	2	1	noBlindfold	counterclockwise	practice	Guided	1	0.5	-0.25	10.16347	0.44905	-1.45001	-1.05	0.801620749022514	-0.06771	0.086787	0.022316
Trial1	2	1	noBlindfold	counterclockwise	practice	Guided	1	0.5	-0.25	10.18347	0.44906	-1.44998	-1.05	0.801620112634432	-0.114412	-0.031717	-0.014315
Trial1	2	1	noBlindfold	counterclockwise	practice	Guided	1	0.5	-0.25	10.20348	0.449	-1.45001	-1.05	0.801623929039536	-0.070509	-0.06132	-0.0031128
Trial1	2	1	noBlindfold	counterclockwise	practice	Guided	1	0.5	-0.25	10.22348	0.44894	-1.45001	-1.05	0.801627749920608	0.04496	0.103713	0.0042101
Trial1	2	1	noBlindfold	counterclockwise	practice	Guided	1	0.5	-0.25	10.24347	0.449	-1.45001	-1.05	0.801623929039536	0.082299	-0.086716	-0.022882
Trial1	2	1	noBlindfold	counterclockwise	practice	Guided	1	0.5	-0.25	10.26347	0.4491	-1.45001	-1.05	0.801617574004953	-0.018074	0.095247	0.012836
Trial1	2	1	noBlindfold	counterclockwise	practice	Guided	1	0.5	-0.25	10.28348	0.44914	-1.44998	-1.05	0.801615033578174	-0.087256	-0.035955	-0.021011
Trial1	2	1	noBlindfold	counterclockwise	practice	Guided	1	0.5	-0.25	10.30347	0.44912	-1.45	-1.05	0.801616304488571	-0.027716	-0.061329	0.024851
Trial1	2	1	noBlindfold	counterclockwise	practice	Guided	1	0.5	-0.25	10.32347	0.44907	-1.45001	-1.05	0.801619478264387	-0.0010616	0.052927	0.032705
Trial1	2	1	noBlindfold	counterclockwise	practice	Guided	1	0.5	-0.25	10.34348	0.44911	-1.45001	-1.05	0.801616938238668	0.10814	-0.044402	-0.0086174
Trial1	2	1	noBlindfold	counterclockwise	practice	Guided	1	0.5	-0.25	10.36348	0.44918	-1.45001	-1.05	0.801612497031152	0.039652	0.091013	0.016499
Trial1	2	1	noBlindfold	counterclockwise	practice	Guided	1	0.5	-0.25	10.38347	0.44922	-1.44998	-1.05	0.801609962471559	-0.070303	-0.0020993	0.0097376
Trial1	2	1	noBlindfold	counterclockwise	practice	Guided	1	0.5	-0.25	10.40347	0.44921	-1.45	-1.05	0.801610596869272	-0.057758	-0.065563	0.0061136
Trial1	2	1	noBlindfold	counterclockwise	practice	Guided	1	0.5	-0.25	10.42348	0.44916	-1.45001	-1.05	0.801613765056236	-0.024533	0.057158	-0.025446
Trial1	2	1	noBlindfold	counterclockwise	practice	Guided	1	0.5	-0.25	10.44348	0.44917	-1.45	-1.05	0.801613131926464	0.059024	-0.040176	-0.0069566
Trial1	2	1	noBlindfold	counterclockwise	practice	Guided	1	0.5	-0.25	10.46347	0.44922	-1.45001	-1.05	0.801609962471559	-0.026701	0.061385	1.911E-05
Trial1	2	1	noBlindfold	counterclockwise	practice	Guided	1	0.5	-0.25	10.48347	0.44926	-1.44998	-1.05	0.801607429899415	-0.039755	-0.027498	0.010304
Trial1	2	1	noBlindfold	counterclockwise	practice	Guided	1	0.5	-0.25	10.50348	0.44925	-1.45	-1.05	0.801608061912731	-0.033972	-0.090963	-0.017627
Trial1	2	1	noBlindfold	counterclockwise	practice	Guided	1	0.5	-0.25	10.52347	0.44922	-1.45001	-1.05	0.801609962471559	-0.016995	0.044456	0.01397
Trial1	2	1	noBlindfold	counterclockwise	practice	Guided	1	0.5	-0.25	10.54347	0.44923	-1.45	-1.05	0.801609328198433	0.025084	-0.052878	-0.034921
Trial1	2	1	noBlindfold	counterclockwise	practice	Guided	1	0.5	-0.25	10.56348	0.44927	-1.45001	-1.05	0.801606796123894	0.022141	0.074077	0.011186
Trial1	2	1	noBlindfold	counterclockwise	practice	Guided	1	0.5	-0.25	10.58348	0.44931	-1.44999	-1.05	0.801604267921398	-0.032214	0.014817	0.0083648
Trial1	2	1	noBlindfold	counterclockwise	practice	Guided	1	0.5	-0.25	10.60347	0.44931	-1.45	-1.05	0.801604267921398	-0.052281	-0.02749	-0.010374
Trial1	2	1	noBlindfold	counterclockwise	practice	Guided	1	0.5	-0.25	10.62347	0.44928	-1.45001	-1.05	0.801606164358642	-0.031392	0.019059	0.020943
Trial1	2	1	noBlindfold	counterclockwise	practice	Guided	1	0.5	-0.25	10.64348	0.44927	-1.45	-1.05	0.801606796123894	0.036008	-0.074043	0.003648
Trial1	2	1	noBlindfold	counterclockwise	practice	Guided	1	0.5	-0.25	10.66347	0.4493	-1.45001	-1.05	0.801604899314738	0.036526	0.023291	-0.0047349
Trial1	2	1	noBlindfold	counterclockwise	practice	Guided	1	0.5	-0.25	10.68347	0.44933	-1.44999	-1.05	0.801603003622432	0.014583	0.02328	-0.014247
Trial1	2	1	noBlindfold	counterclockwise	practice	Guided	1	0.5	-0.25	10.70348	0.44933	-1.45	-1.05	0.801603003622432	-0.039237	-0.048652	-0.0053358
Trial1	2	1	noBlindfold	counterclockwise	practice	Guided	1	0.5	-0.25	10.72348	0.44932	-1.45001	-1.05	0.801603632883505	-0.01649	0.027525	-0.012308
Trial1	2	1	noBlindfold	counterclockwise	practice	Guided	1	0.5	-0.25	10.74347	0.44931	-1.45	-1.05	0.801604267921398	0.058468	-0.052886	0.00086655
Trial1	2	1	noBlindfold	counterclockwise	practice	Guided	1	0.5	-0.25	10.76347	0.44934	-1.45001	-1.05	0.801602368834087	0.052419	0.069838	0.025733
Trial1	2	1	noBlindfold	counterclockwise	practice	Guided	1	0.5	-0.25	10.78348	0.44936	-1.44999	-1.05	0.801601105281545	0.014042	0.0063463	-0.0019537
Trial1	2	1	noBlindfold	counterclockwise	practice	Guided	1	0.5	-0.25	10.80347	0.44936	-1.44999	-1.05	0.801601105281545	-0.021216	-0.040197	-0.008398
Trial1	2	1	noBlindfold	counterclockwise	practice	Guided	1	0.5	-0.25	10.82347	0.44935	-1.45	-1.05	0.801601737937251	-0.017566	0.035977	0.0044603
Trial1	2	1	noBlindfold	counterclockwise	practice	Guided	1	0.5	-0.25	10.84348	0.44934	-1.45	-1.05	0.801602368834087	0.041228	-0.044433	0.020699
Trial1	2	1	noBlindfold	counterclockwise	practice	Guided	1	0.5	-0.25	10.86348	0.44936	-1.45	-1.05	0.801601105281545	0.015638	0.040207	-0.027097
Trial1	2	1	noBlindfold	counterclockwise	practice	Guided	1	0.5	-0.25	10.88347	0.44937	-1.44999	-1.05	0.801600474632778	0.0040874	0.010574	0.014251
Trial1	2	1	noBlindfold	counterclockwise	practice	Guided	1	0.5	-0.25	10.90347	0.44937	-1.45	-1.05	0.801600474632778	-0.034019	-0.044435	-0.017628
Trial1	2	1	noBlindfold	counterclockwise	practice	Guided	1	0.5	-0.25	10.92348	0.44936	-1.45	-1.05	0.801601105281545	-0.0037239	0.0021168	-0.0030776
Trial1	2	1	noBlindfold	counterclockwise	practice	Guided	1	0.5	-0.25	10.94348	0.44936	-1.45	-1.05	0.801601105281545	0.031271	-0.031743	0.0075609
Trial1	2	1	noBlindfold	counterclockwise	practice	Guided	1	0.5	-0.25	10.96347	0.44937	-1.45	-1.05	0.801600474632778	0.017941	0.03597	0.0067161
Trial1	2	1	noBlindfold	counterclockwise	practice	Guided	1	0.5	-0.25	10.98347	0.44937	-1.45	-1.05	0.801600474632778	-0.0019565	0.031727	0.034928
Trial1	2	1	noBlindfold	counterclockwise	practice	Guided	1	0.5	-0.25	11.00348	0.44937	-1.45	-1.05	0.801600474632778	-0.012617	-0.069832	-0.0036437
Trial1	2	1	noBlindfold	counterclockwise	practice	Guided	1	0.5	-0.25	11.02347	0.44937	-1.45	-1.05	0.801600474632778	-0.017851	0.031732	-0.015935
Trial1	2	1	noBlindfold	counterclockwise	practice	Guided	1	0.5	-0.25	11.04347	0.44937	-1.45	-1.05	0.801600474632778	0.048501	-0.035983	0.01707
Trial1	2	1	noBlindfold	counterclockwise	practice	Guided	1	0.5	-0.25	11.06348	0.44937	-1.45	-1.05	0.801600474632778	0.027619	0.0063395	-0.0052968
Trial1	2	1	noBlindfold	counterclockwise	practice	Guided	1	0.5	-0.25	11.08348	0.44938	-1.45	-1.05	0.801599842225882	0.023437	0.0020989	-0.009771
Trial1	2	1	noBlindfold	counterclockwise	practice	Guided	1	0.5	-0.25	11.10347	0.44938	-1.45	-1.05	0.801599842225882	0.0046093	-0.02752	0.0058673
Trial1	2	1	noBlindfold	counterclockwise	practice	Guided	1	0.5	-0.25	11.12347	0.44938	-1.45	-1.05	0.801599842225882	-0.0071134	0.031728	-0.012872
Trial1	2	1	noBlindfold	counterclockwise	practice	Guided	1	0.5	-0.25	11.14348	0.44937	-1.45	-1.05	0.801600474632778	0.014294	-0.035988	-0.0061419
Trial1	2	1	noBlindfold	counterclockwise	practice	Guided	1	0.5	-0.25	11.16347	0.44938	-1.45	-1.05	0.801599842225882	0.013225	-0.0021299	0.0011137
Trial1	2	1	noBlindfold	counterclockwise	practice	Guided	1	0.5	-0.25	11.18347	0.44938	-1.45	-1.05	0.801599842225882	0.025211	0.0063241	0.032428
Trial1	2	1	noBlindfold	counterclockwise	practice	Guided	1	0.5	-0.25	11.20348	0.44938	-1.45	-1.05	0.801599842225882	-0.05207	-0.027528	-0.014564
Trial1	2	1	noBlindfold	counterclockwise	practice	Guided	1	0.5	-0.25	11.22348	0.44938	-1.45	-1.05	0.801599842225882	-0.030926	0.010562	-0.028793
Trial1	2	1	noBlindfold	counterclockwise	practice	Guided	1	0.5	-0.25	11.24347	0.44938	-1.45	-1.05	0.801599842225882	0.014284	-0.040227	-0.0061418
Trial1	2	1	noBlindfold	counterclockwise	practice	Guided	1	0.5	-0.25	11.26347	0.44938	-1.45	-1.05	0.801599842225882	0.0221	0.019022	-0.0044516
Trial1	2	1	noBlindfold	counterclockwise	practice	Guided	1	0.5	-0.25	11.28348	0.44939	-1.45	-1.05	0.801599211825184	0.028931	0.0020889	-0.014246
Trial1	2	1	noBlindfold	counterclockwise	practice	Guided	1	0.5	-0.25	11.30347	0.44939	-1.45	-1.05	0.801599211825184	0.0069862	-0.044458	-0.031857
Trial1	2	1	noBlindfold	counterclockwise	practice	Guided	1	0.5	-0.25	11.32347	0.44939	-1.45	-1.05	0.801599211825184	-0.0081989	-0.0063684	-0.0033612
Trial1	2	1	noBlindfold	counterclockwise	practice	Guided	1	0.5	-0.25	11.34348	0.44939	-1.45	-1.05	0.801599211825184	0.013745	-0.027533	0.0022433
Trial1	2	1	noBlindfold	counterclockwise	practice	Guided	1	0.5	-0.25	11.36348	0.44939	-1.45	-1.05	0.801599211825184	0.017383	0.0020928	0.0039349
Trial1	2	1	noBlindfold	counterclockwise	practice	Guided	1	0.5	-0.25	11.38347	0.44939	-1.45	-1.05	0.801599211825184	0.015598	0.014782	-0.027099
Trial1	2	1	noBlindfold	counterclockwise	practice	Guided	1	0.5	-0.25	11.40347	0.44939	-1.45	-1.05	0.801599211825184	-0.0079404	-0.014838	-0.0075507
Trial1	2	1	noBlindfold	counterclockwise	practice	Guided	1	0.5	-0.25	11.42348	0.44939	-1.45	-1.05	0.801599211825184	0.0084946	0.044411	0.014537
Trial1	2	1	noBlindfold	counterclockwise	practice	Guided	1	0.5	-0.25	11.44348	0.44939	-1.45	-1.05	0.801599211825184	0.06836	-0.0063758	-0.015086
Trial1	2	1	noBlindfold	counterclockwise	practice	Guided	1	0.5	-0.25	11.46347	0.44939	-1.45	-1.05	0.801599211825184	0.030432	0.014786	0.020139
Trial1	2	1	noBlindfold	counterclockwise	practice	Guided	1	0.5	-0.25	11.48347	0.4494	-1.45	-1.05	0.801598581548337	0.020746	0.027474	0.030739
Trial1	2	1	noBlindfold	counterclockwise	practice	Guided	1	0.5	-0.25	11.50348	0.4494	-1.45	-1.05	0.801598581548337	-0.016566	-0.052931	-0.012305
Trial1	2	1	noBlindfold	counterclockwise	practice	Guided	1	0.5	-0.25	11.52347	0.4494	-1.45	-1.05	0.801598581548337	0.0090159	0.019014	0.0094978
Trial1	2	1	noBlindfold	counterclockwise	practice	Guided	1	0.5	-0.25	11.54347	0.4494	-1.45	-1.05	0.801598581548337	-0.030153	-0.023309	-0.0089606
Trial1	2	1	noBlindfold	counterclockwise	practice	Guided	1	0.5	-0.25	11.56348	0.4494	-1.45	-1.05	0.801598581548337	0.01346	-0.0021458	0.006433
Trial1	2	1	noBlindfold	counterclockwise	practice	Guided	1	0.5	-0.25	11.58348	0.4494	-1.45	-1.05	0.801598581548337	0.027576	0.014775	-0.0052967
Trial1	2	1	noBlindfold	counterclockwise	practice	Guided	1	0.5	-0.25	11.60347	0.4494	-1.45	-1.05	0.801598581548337	0.0048359	0.010544	0.0016758
Trial1	2	1	noBlindfold	counterclockwise	practice	Guided	1	0.5	-0.25	11.62347	0.44941	-1.45	-1.05	0.801597947633606	-0.035137	0.014778	-0.0008628
Trial1	2	1	noBlindfold	counterclockwise	practice	Guided	1	0.5	-0.25	11.64348	0.4494	-1.45	-1.05	0.801598581548337	0.020286	-0.027542	-0.03101
Trial1	2	1	noBlindfold	counterclockwise	practice	Guided	1	0.5	-0.25	11.66347	0.4494	-1.45	-1.05	0.801598581548337	0.023662	0.0020832	-0.013961
Trial1	2	1	noBlindfold	counterclockwise	practice	Guided	1	0.5	-0.25	11.68347	0.44941	-1.45	-1.05	0.801597947633606	0.010068	0.014773	-0.010615
Trial1	2	1	noBlindfold	counterclockwise	practice	Guided	1	0.5	-0.25	11.70348	0.44941	-1.45	-1.05	0.801597947633606	0.012378	-0.03178	0.023201
Trial1	2	1	noBlindfold	counterclockwise	practice	Guided	1	0.5	-0.25	11.72348	0.44941	-1.45	-1.05	0.801597947633606	-0.0035259	-0.01485	-0.023471
Trial1	2	1	noBlindfold	counterclockwise	practice	Guided	1	0.5	-0.25	11.74347	0.44941	-1.45	-1.05	0.801597947633606	0.0045571	0.010535	0.0058734
Trial1	2	1	noBlindfold	counterclockwise	practice	Guided	1	0.5	-0.25	11.76347	0.44941	-1.45	-1.05	0.801597947633606	0.0074001	0.019003	0.031304
Trial1	2	1	noBlindfold	counterclockwise	practice	Guided	1	0.5	-0.25	11.78348	0.44941	-1.45	-1.05	0.801597947633606	0.015032	0.0063019	-0.018714
Trial1	2	1	noBlindfold	counterclockwise	practice	Guided	1	0.5	-0.25	11.80347	0.44941	-1.45	-1.05	0.801597947633606	0.036703	-0.019088	-0.008921
Trial1	2	1	noBlindfold	counterclockwise	practice	Guided	1	0.5	-0.25	11.82347	0.44942	-1.45	-1.05	0.801597319485698	0.018136	0.031696	-0.0041654
Trial1	2	1	noBlindfold	counterclockwise	practice	Guided	1	0.5	-0.25	11.84348	0.44942	-1.45	-1.05	0.801597319485698	-0.012952	0.0063027	0.00055309
Trial1	2	1	noBlindfold	counterclockwise	practice	Guided	1	0.5	-0.25	11.86348	0.44942	-1.45	-1.05	0.801597319485698	0.028614	0.010537	-0.035197
Trial1	2	1	noBlindfold	counterclockwise	practice	Guided	1	0.5	-0.25	11.88347	0.44942	-1.45	-1.05	0.801597319485698	-0.0027425	0.027459	-0.0013828
Trial1	2	1	noBlindfold	counterclockwise	practice	Guided	1	0.5	-0.25	11.90347	0.44942	-1.45	-1.05	0.801597319485698	0.019464	-0.03602	-0.018431
Trial1	2	1	noBlindfold	counterclockwise	practice	Guided	1	0.5	-0.25	11.92348	0.44942	-1.45	-1.05	0.801597319485698	0.019909	0.023229	0.044723
Trial1	2	1	noBlindfold	counterclockwise	practice	Guided	1	0.5	-0.25	11.94348	0.44942	-1.45	-1.05	0.801597319485698	0.00062386	-0.0063988	-0.0027979
Trial1	2	1	noBlindfold	counterclockwise	practice	Guided	1	0.5	-0.25	11.96347	0.44943	-1.45	-1.05	0.801596685820519	0.02203	0.0062991	0.011189
Trial1	2	1	noBlindfold	counterclockwise	practice	Guided	1	0.5	-0.25	11.98347	0.44943	-1.45	-1.05	0.801596685820519	0.0071095	0.035917	0.01397
Trial1	2	1	noBlindfold	counterclockwise	practice	Guided	1	0.5	-0.25	12.00348	0.44943	-1.45	-1.05	0.801596685820519	0.027797	0.0062917	-0.009488
Trial1	2	1	noBlindfold	counterclockwise	practice	Guided	1	0.5	-0.25	12.02347	0.44943	-1.45	-1.05	0.801596685820519	-0.003557	-0.014867	-0.00727
Trial1	2	1	noBlindfold	counterclockwise	practice	Guided	1	0.5	-0.25	12.04347	0.44943	-1.45	-1.05	0.801596685820519	0.013404	-0.023334	0.006429
Trial1	2	1	noBlindfold	counterclockwise	practice	Guided	1	0.5	-0.25	12.06348	0.44943	-1.45	-1.05	0.801596685820519	0.019705	0.006292	-0.0061451
Trial1	2	1	noBlindfold	counterclockwise	practice	Guided	1	0.5	-0.25	12.08348	0.44943	-1.45	-1.05	0.801596685820519	0.036403	0.018985	-0.0047355
Trial1	2	1	noBlindfold	counterclockwise	practice	Guided	1	0.5	-0.25	12.10347	0.44944	-1.45	-1.05	0.801596056040187	0.022277	0.01475	0.0069946
Trial1	2	1	noBlindfold	counterclockwise	practice	Guided	1	0.5	-0.25	12.12347	0.44944	-1.45	-1.05	0.801596056040187	0.014187	-0.010639	-0.0061463
Trial1	2	1	noBlindfold	counterclockwise	practice	Guided	1	0.5	-0.25	12.14348	0.44944	-1.45	-1.05	0.801596056040187	0.009743	-0.010641	-0.0064265
Trial1	2	1	noBlindfold	counterclockwise	practice	Guided	1	0.5	-0.25	12.16347	0.44944	-1.45	-1.05	0.801596056040187	0.00086051	-0.002175	-0.010617
Trial1	2	1	noBlindfold	counterclockwise	practice	Guided	1	0.5	-0.25	12.18347	0.44944	-1.45	-1.05	0.801596056040187	0.00032938	0.018982	0.0013942
Trial1	2	1	noBlindfold	counterclockwise	practice	Guided	1	0.5	-0.25	12.20348	0.44944	-1.45	-1.05	0.801596056040187	0.035854	-0.0021797	0.0036504
Trial1	2	1	noBlindfold	counterclockwise	practice	Guided	1	0.5	-0.25	12.22348	0.44944	-1.45	-1.05	0.801596056040187	0.014443	0.0020526	-0.010334
Trial1	2	1	noBlindfold	counterclockwise	practice	Guided	1	0.5	-0.25	12.24347	0.44945	-1.45	-1.05	0.80159542450432	0.0011177	0.010512	-0.011176
Trial1	2	1	noBlindfold	counterclockwise	practice	Guided	1	0.5	-0.25	12.26347	0.44945	-1.45	-1.05	0.80159542450432	0.010797	0.010514	-0.023188
Trial1	2	1	noBlindfold	counterclockwise	practice	Guided	1	0.5	-0.25	12.28348	0.44945	-1.45	-1.05	0.80159542450432	0.0011149	0.027439	-0.011175
Trial1	2	1	noBlindfold	counterclockwise	practice	Guided	1	0.5	-0.25	12.30347	0.44945	-1.45	-1.05	0.80159542450432	0.0011137	-0.010648	-0.011174
Trial1	2	1	noBlindfold	counterclockwise	practice	Guided	1	0.5	-0.25	12.32347	0.44945	-1.45	-1.05	0.80159542450432	0.013905	0.0062816	-0.0019467
Trial1	2	1	noBlindfold	counterclockwise	practice	Guided	1	0.5	-0.25	12.34348	0.44945	-1.45	-1.05	0.80159542450432	0.017547	-0.023343	0.01091
Trial1	2	1	noBlindfold	counterclockwise	practice	Guided	1	0.5	-0.25	12.36348	0.44945	-1.45	-1.05	0.80159542450432	0.0711	-0.0021817	0.0101
Trial1	2	1	noBlindfold	counterclockwise	practice	Guided	1	0.5	-0.25	12.38347	0.44945	-1.45	-1.05	0.80159542450432	0.042671	0.018975	-0.0064243
Trial1	2	1	noBlindfold	counterclockwise	practice	Guided	1	0.5	-0.25	12.40347	0.44946	-1.45	-1.05	0.801594794972061	0.0052754	-0.014882	-0.0067059
Trial1	2	1	noBlindfold	counterclockwise	practice	Guided	1	0.5	-0.25	12.42348	0.44946	-1.45	-1.05	0.801594794972061	-0.018263	0.0020468	0.01284
Trial1	2	1	noBlindfold	counterclockwise	practice	Guided	1	0.5	-0.25	12.44348	0.44946	-1.45	-1.05	0.801594794972061	-0.012758	-0.014883	-0.0036452
Trial1	2	1	noBlindfold	counterclockwise	practice	Guided	1	0.5	-0.25	12.46347	0.44946	-1.45	-1.05	0.801594794972061	-0.011696	-0.0021845	-0.02041
Trial1	2	1	noBlindfold	counterclockwise	practice	Guided	1	0.5	-0.25	12.48347	0.44946	-1.45	-1.05	0.801594794972061	0.013883	0.018973	-0.0019502
Trial1	2	1	noBlindfold	counterclockwise	practice	Guided	1	0.5	-0.25	12.50348	0.44946	-1.45	-1.05	0.801594794972061	-0.0056632	-0.014884	-0.045276
Trial1	2	1	noBlindfold	counterclockwise	practice	Guided	1	0.5	-0.25	12.52347	0.44946	-1.45	-1.05	0.801594794972061	0.00055486	-0.014883	-0.0027938
Trial1	2	1	noBlindfold	counterclockwise	practice	Guided	1	0.5	-0.25	12.54347	0.44946	-1.45	-1.05	0.801594794972061	-0.012503	0.0062755	-0.0078293
Trial1	2	1	noBlindfold	counterclockwise	practice	Guided	1	0.5	-0.25	12.56348	0.44946	-1.45	-1.05	0.801594794972061	-0.0013116	0.01051	0.02655
Trial1	2	1	noBlindfold	counterclockwise	practice	Guided	1	0.5	-0.25	12.58348	0.44947	-1.45	-1.05	0.801594165563655	-0.038889	-0.01065	-0.013711
Trial1	2	1	noBlindfold	counterclockwise	practice	Guided	1	0.5	-0.25	12.60347	0.44947	-1.45	-1.05	0.801594165563655	0.0057854	0.0020448	-0.015084
Trial1	2	1	noBlindfold	counterclockwise	practice	Guided	1	0.5	-0.25	12.62347	0.44947	-1.45	-1.05	0.801594165563655	-0.0070066	0.018975	-0.020122
Trial1	2	1	noBlindfold	counterclockwise	practice	Guided	1	0.5	-0.25	12.64348	0.44947	-1.45	-1.05	0.801594165563655	0.0008041	0.0020468	-0.0069824
Trial1	2	1	noBlindfold	counterclockwise	practice	Guided	1	0.5	-0.25	12.66347	0.44947	-1.45	-1.05	0.801594165563655	-0.003372	-0.0064148	-0.024838
Trial1	2	1	noBlindfold	counterclockwise	practice	Guided	1	0.5	-0.25	12.68347	0.44947	-1.45	-1.05	0.801594165563655	-0.021936	0.0062809	-9.7216E-06
Trial1	2	1	noBlindfold	counterclockwise	practice	Guided	1	0.5	-0.25	12.70348	0.44947	-1.45	-1.05	0.801594165563655	-0.0031084	-0.0064149	-0.015646
Trial1	2	1	noBlindfold	counterclockwise	practice	Guided	1	0.5	-0.25	12.72348	0.44948	-1.45	-1.05	0.801593534400826	0.052495	-0.010646	0.010913
Trial1	2	1	noBlindfold	counterclockwise	practice	Guided	1	0.5	-0.25	12.74347	0.44948	-1.45	-1.05	0.801593534400826	0.014384	0.010509	-0.010329
Trial1	2	1	noBlindfold	counterclockwise	practice	Guided	1	0.5	-0.25	12.76347	0.44948	-1.45	-1.05	0.801593534400826	0.05124	0.0062757	-0.02903
Trial1	2	1	noBlindfold	counterclockwise	practice	Guided	1	0.5	-0.25	12.78348	0.44948	-1.45	-1.05	0.801593534400826	0.019085	-0.0021888	-0.014236
Trial1	2	1	noBlindfold	counterclockwise	practice	Guided	1	0.5	-0.25	12.80347	0.44948	-1.45	-1.05	0.801593534400826	0.017754	-0.019117	0.0067223
Trial1	2	1	noBlindfold	counterclockwise	practice	Guided	1	0.5	-0.25	12.82347	0.44948	-1.45	-1.05	0.801593534400826	-1.109E-05	-0.01065	0.0055949
Trial1	2	1	noBlindfold	counterclockwise	practice	Guided	1	0.5	-0.25	12.84348	0.44948	-1.45	-1.05	0.801593534400826	0.017754	-0.0064226	0.015104
Trial1	2	1	noBlindfold	counterclockwise	practice	Guided	1	0.5	-0.25	12.86348	0.44948	-1.45	-1.05	0.801593534400826	0.059587	-0.014885	-0.0091989
Trial1	2	1	noBlindfold	counterclockwise	practice	Guided	1	0.5	-0.25	12.88347	0.44948	-1.45	-1.05	0.801593534400826	0.0044282	-0.023352	0.0058739
Trial1	2	1	noBlindfold	counterclockwise	practice	Guided	1	0.5	-0.25	12.90347	0.44948	-1.45	-1.05	0.801593534400826	0.0049602	0.010503	-0.0025081
Trial1	2	1	noBlindfold	counterclockwise	practice	Guided	1	0.5	-0.25	12.92348	0.44949	-1.45	-1.05	0.801592905240495	0.018812	-0.0064225	-0.010044
Trial1	2	1	noBlindfold	counterclockwise	practice	Guided	1	0.5	-0.25	12.94348	0.44949	-1.45	-1.05	0.801592905240495	0.016945	0.048587	0.019298
Trial1	2	1	noBlindfold	counterclockwise	practice	Guided	1	0.5	-0.25	12.96347	0.44949	-1.45	-1.05	0.801592905240495	0.01721	0.010501	0.015107
Trial1	2	1	noBlindfold	counterclockwise	practice	Guided	1	0.5	-0.25	12.98347	0.44949	-1.45	-1.05	0.801592905240495	0.005482	0.014731	-0.010889
Trial1	2	1	noBlindfold	counterclockwise	practice	Guided	1	0.5	-0.25	13.00348	0.44949	-1.45	-1.05	0.801592905240495	-2.4854E-05	-0.014891	0.0055964
Trial1	2	1	noBlindfold	counterclockwise	practice	Guided	1	0.5	-0.25	13.02347	0.44949	-1.45	-1.05	0.801592905240495	0.03106	-0.023357	0.0075708
Trial1	2	1	noBlindfold	counterclockwise	practice	Guided	1	0.5	-0.25	13.04347	0.44949	-1.45	-1.05	0.801592905240495	0.0093818	0.0020306	-0.0022222
Trial1	2	1	noBlindfold	counterclockwise	practice	Guided	1	0.5	-0.25	13.06348	0.44949	-1.45	-1.05	0.801592905240495	0.0088496	-0.019127	0.0061606
Trial1	2	1	noBlindfold	counterclockwise	practice	Guided	1	0.5	-0.25	13.08348	0.4495	-1.45	-1.05	0.801592272448949	-0.021708	0.014727	-0.0041962
Trial1	2	1	noBlindfold	counterclockwise	practice	Guided	1	0.5	-0.25	13.10347	0.4495	-1.45	-1.05	0.801592272448949	0.0099107	-0.0022006	0.0030598
Trial1	2	1	noBlindfold	counterclockwise	practice	Guided	1	0.5	-0.25	13.12347	0.4495	-1.45	-1.05	0.801592272448949	0.035224	-0.0022013	0.012045
Trial1	2	1	noBlindfold	counterclockwise	practice	Guided	1	0.5	-0.25	13.14348	0.4495	-1.45	-1.05	0.801592272448949	-0.00083813	0.010493	0.018177
Trial1	2	1	noBlindfold	counterclockwise	practice	Guided	1	0.5	-0.25	13.16347	0.4495	-1.45	-1.05	0.801592272448949	0.018522	-0.006434	-0.0058465
Trial1	2	1	noBlindfold	counterclockwise	practice	Guided	1	0.5	-0.25	13.18347	0.4495	-1.45	-1.05	0.801592272448949	0.014613	0.023187	-0.014512
Trial1	2	1	noBlindfold	counterclockwise	practice	Guided	1	0.5	-0.25	13.20348	0.4495	-1.45	-1.05	0.801592272448949	-0.040279	0.0062573	0.007253
Trial1	2	1	noBlindfold	counterclockwise	practice	Guided	1	0.5	-0.25	13.22348	0.4495	-1.45	-1.05	0.801592272448949	-0.00057702	0.0062593	0.0036635
Trial1	2	1	noBlindfold	counterclockwise	practice	Guided	1	0.5	-0.25	13.24347	0.4495	-1.45	-1.05	0.801592272448949	-0.012571	0.0062577	-0.0078249
Trial1	2	1	noBlindfold	counterclockwise	practice	Guided	1	0.5	-0.25	13.26347	0.4495	-1.45	-1.05	0.801592272448949	-0.0047551	0.018952	0.0095053
Trial1	2	1	noBlindfold	counterclockwise	practice	Guided	1	0.5	-0.25	13.28348	0.4495	-1.45	-1.05	0.801592272448949	0.00075033	-0.010671	0.014826
Trial1	2	1	noBlindfold	counterclockwise	practice	Guided	1	0.5	-0.25	13.30347	0.4495	-1.45	-1.05	0.801592272448949	-0.0062664	0.01895	-0.036883
Trial1	2	1	noBlindfold	counterclockwise	practice	Guided	1	0.5	-0.25	13.32347	0.4495	-1.45	-1.05	0.801592272448949	0.011946	0.010487	0.027399
Trial1	2	1	noBlindfold	counterclockwise	practice	Guided	1	0.5	-0.25	13.34348	0.44951	-1.45	-1.05	0.801591645414229	-0.009201	0.044339	0.0092247
Trial1	2	1	noBlindfold	counterclockwise	practice	Guided	1	0.5	-0.25	13.36348	0.44951	-1.45	-1.05	0.801591645414229	0.026062	0.0020194	0.015671
Trial1	2	1	noBlindfold	counterclockwise	practice	Guided	1	0.5	-0.25	13.38347	0.44951	-1.45	-1.05	0.801591645414229	0.00047915	0.023177	0.0022514
Trial1	2	1	noBlindfold	counterclockwise	practice	Guided	1	0.5	-0.25	13.40347	0.44951	-1.45	-1.05	0.801591645414229	0.032362	-0.0064444	-0.013387
Trial1	2	1	noBlindfold	counterclockwise	practice	Guided	1	0.5	-0.25	13.42348	0.44951	-1.45	-1.05	0.801591645414229	-0.020667	-0.010674	-0.020963
Trial1	2	1	noBlindfold	counterclockwise	practice	Guided	1	0.5	-0.25	13.44348	0.44951	-1.45	-1.05	0.801591645414229	-0.022532	0.0062495	0.0083782
Trial1	2	1	noBlindfold	counterclockwise	practice	Guided	1	0.5	-0.25	13.46347	0.44951	-1.45	-1.05	0.801591645414229	-0.015249	0.014712	0.017326
Trial1	2	1	noBlindfold	counterclockwise	practice	Guided	1	0.5	-0.25	13.48347	0.44951	-1.45	-1.05	0.801591645414229	0.018765	-0.014907	-0.010042
Trial1	2	1	noBlindfold	counterclockwise	practice	Guided	1	0.5	-0.25	13.50348	0.44951	-1.45	-1.05	0.801591645414229	-0.0084139	0.018947	0.010068
Trial1	2	1	noBlindfold	counterclockwise	practice	Guided	1	0.5	-0.25	13.52347	0.44951	-1.45	-1.05	0.801591645414229	-0.0094813	0.018948	0.013413
Trial1	2	1	noBlindfold	counterclockwise	practice	Guided	1	0.5	-0.25	13.54347	0.44952	-1.45	-1.05	0.801591012872241	0.005169	0.018945	-0.006698
Trial1	2	1	noBlindfold	counterclockwise	practice	Guided	1	0.5	-0.25	13.56348	0.44952	-1.45	-1.05	0.801591012872241	0.014847	0.014712	-0.018708
Trial1	2	1	noBlindfold	counterclockwise	practice	Guided	1	0.5	-0.25	13.58348	0.44952	-1.45	-1.05	0.801591012872241	0.01902	0.031639	-0.014235
Trial1	2	1	noBlindfold	counterclockwise	practice	Guided	1	0.5	-0.25	13.60347	0.44952	-1.45	-1.05	0.801591012872241	-0.014202	0.0020142	0.017324
Trial1	2	1	noBlindfold	counterclockwise	practice	Guided	1	0.5	-0.25	13.62347	0.44952	-1.45	-1.05	0.801591012872241	0.010398	0.031635	-0.018992
Trial1	2	1	noBlindfold	counterclockwise	practice	Guided	1	0.5	-0.25	13.64348	0.44952	-1.45	-1.05	0.801591012872241	0.039618	0.014708	0.012321
Trial1	2	1	noBlindfold	counterclockwise	practice	Guided	1	0.5	-0.25	13.66347	0.44953	-1.45	-1.05	0.801590384208436	0.022651	-0.019148	0.010629
Trial1	2	1	noBlindfold	counterclockwise	practice	Guided	1	0.5	-0.25	13.68347	0.44953	-1.45	-1.05	0.801590384208436	0.0012421	0.031634	-0.015366
Trial1	2	1	noBlindfold	counterclockwise	practice	Guided	1	0.5	-0.25	13.70348	0.44953	-1.45	-1.05	0.801590384208436	0.016341	0.00201	0.027677
Trial1	2	1	noBlindfold	counterclockwise	practice	Guided	1	0.5	-0.25	13.72348	0.44953	-1.45	-1.05	0.801590384208436	-0.076122	0.0020085	0.0091801
Trial1	2	1	noBlindfold	counterclockwise	practice	Guided	1	0.5	-0.25	13.74347	0.44953	-1.45	-1.05	0.801590384208436	-0.0048005	0.018934	0.009502
Trial1	2	1	noBlindfold	counterclockwise	practice	Guided	1	0.5	-0.25	13.76347	0.44953	-1.45	-1.05	0.801590384208436	-0.00062741	0.0020044	0.013974
Trial1	2	1	noBlindfold	counterclockwise	practice	Guided	1	0.5	-0.25	13.78348	0.44953	-1.45	-1.05	0.801590384208436	-0.0040059	-0.0022262	-0.0030724
Trial1	2	1	noBlindfold	counterclockwise	practice	Guided	1	0.5	-0.25	13.80347	0.44953	-1.45	-1.05	0.801590384208436	-0.0011618	0.0147	0.02236
Trial1	2	1	noBlindfold	counterclockwise	practice	Guided	1	0.5	-0.25	13.82347	0.44953	-1.45	-1.05	0.801590384208436	0.02788	-0.0064606	-0.013673
Trial1	2	1	noBlindfold	counterclockwise	practice	Guided	1	0.5	-0.25	13.84348	0.44953	-1.45	-1.05	0.801590384208436	-0.018929	0.018925	0.021232
Trial1	2	1	noBlindfold	counterclockwise	practice	Guided	1	0.5	-0.25	13.86348	0.44953	-1.45	-1.05	0.801590384208436	0.027609	-0.0064686	0.015951
Trial1	2	1	noBlindfold	counterclockwise	practice	Guided	1	0.5	-0.25	13.88347	0.44953	-1.45	-1.05	0.801590384208436	-0.017333	0.0062269	-0.0039172
Trial1	2	1	noBlindfold	counterclockwise	practice	Guided	1	0.5	-0.25	13.90347	0.44953	-1.45	-1.05	0.801590384208436	0.011357	0.0062239	0.03578
Trial1	2	1	noBlindfold	counterclockwise	practice	Guided	1	0.5	-0.25	13.92348	0.44954	-1.45	-1.05	0.801589755668485	-0.025422	-0.014936	-0.017056
Trial1	2	1	noBlindfold	counterclockwise	practice	Guided	1	0.5	-0.25	13.94348	0.44954	-1.45	-1.05	0.801589755668485	0.022365	-0.002242	0.0016853
Trial1	2	1	noBlindfold	counterclockwise	practice	Guided	1	0.5	-0.25	13.96347	0.44954	-1.45	-1.05	0.801589755668485	0.040658	-0.014937	-0.0044408
Trial1	2	1	noBlindfold	counterclockwise	practice	Guided	1	0.5	-0.25	13.98347	0.44954	-1.45	-1.05	0.801589755668485	-0.00064654	-0.010706	0.013979
Trial1	2	1	noBlindfold	counterclockwise	practice	Guided	1	0.5	-0.25	14.00348	0.44954	-1.45	-1.05	0.801589755668485	-0.016016	0.0019888	-0.024874
Trial1	2	1	noBlindfold	counterclockwise	practice	Guided	1	0.5	-0.25	14.02347	0.44954	-1.45	-1.05	0.801589755668485	0.00094701	-0.0064739	-0.011172
Trial1	2	1	noBlindfold	counterclockwise	practice	Guided	1	0.5	-0.25	14.04347	0.44954	-1.45	-1.05	0.801589755668485	-0.0089986	-0.023401	0.0050297
Trial1	2	1	noBlindfold	counterclockwise	practice	Guided	1	0.5	-0.25	14.06348	0.44954	-1.45	-1.05	0.801589755668485	-0.0084646	0.0062203	-0.003352
Trial1	2	1	noBlindfold	counterclockwise	practice	Guided	1	0.5	-0.25	14.08348	0.44954	-1.45	-1.05	0.801589755668485	-0.040086	0.031612	0.0030573
Trial1	2	1	noBlindfold	counterclockwise	practice	Guided	1	0.5	-0.25	14.10347	0.44954	-1.45	-1.05	0.801589755668485	0.014537	0.010453	-0.014516
Trial1	2	1	noBlindfold	counterclockwise	practice	Guided	1	0.5	-0.25	14.12347	0.44954	-1.45	-1.05	0.801589755668485	0.010362	-0.0022421	-0.018988
Trial1	2	1	noBlindfold	counterclockwise	practice	Guided	1	0.5	-0.25	14.14348	0.44954	-1.45	-1.05	0.801589755668485	0.0037874	0.010451	0.014265
Trial1	2	1	noBlindfold	counterclockwise	practice	Guided	1	0.5	-0.25	14.16347	0.44955	-1.45	-1.05	0.801589125376705	-0.0068759	-0.0022433	-0.010603
Trial1	2	1	noBlindfold	counterclockwise	practice	Guided	1	0.5	-0.25	14.18347	0.44955	-1.45	-1.05	0.801589125376705	-0.022327	-0.014939	-0.0027836
Trial1	2	1	noBlindfold	counterclockwise	practice	Guided	1	0.5	-0.25	14.20348	0.44955	-1.45	-1.05	0.801589125376705	0.018439	0.0019862	-0.0058465
Trial1	2	1	noBlindfold	counterclockwise	practice	Guided	1	0.5	-0.25	14.22348	0.44955	-1.45	-1.05	0.801589125376705	0.0084899	-0.014942	0.010356
Trial1	2	1	noBlindfold	counterclockwise	practice	Guided	1	0.5	-0.25	14.24347	0.44955	-1.45	-1.05	0.801589125376705	0.018697	0.035838	-0.014791
Trial1	2	1	noBlindfold	counterclockwise	practice	Guided	1	0.5	-0.25	14.26347	0.44955	-1.45	-1.05	0.801589125376705	0.019227	-0.040336	-0.018419
Trial1	2	1	noBlindfold	counterclockwise	practice	Guided	1	0.5	-0.25	14.28348	0.44955	-1.45	-1.05	0.801589125376705	-0.029891	0.0019816	-0.017328
Trial1	2	1	noBlindfold	counterclockwise	practice	Guided	1	0.5	-0.25	14.30347	0.44955	-1.45	-1.05	0.801589125376705	-0.011865	0.010447	-0.024583
Trial1	2	1	noBlindfold	counterclockwise	practice	Guided	1	0.5	-0.25	14.32347	0.44956	-1.45	-1.05	0.801588497084834	0.010604	-0.0064812	-0.023172
Trial1	2	1	noBlindfold	counterclockwise	practice	Guided	1	0.5	-0.25	14.34348	0.44956	-1.45	-1.05	0.801588497084834	0.012646	0.0019809	0.014834
Trial1	2	1	noBlindfold	counterclockwise	practice	Guided	1	0.5	-0.25	14.36348	0.44956	-1.45	-1.05	0.801588497084834	0.038493	-0.0022515	0.0291
Trial1	2	1	noBlindfold	counterclockwise	practice	Guided	1	0.5	-0.25	14.38347	0.44956	-1.45	-1.05	0.801588497084834	0.0037613	0.010444	0.014267
Trial1	2	1	noBlindfold	counterclockwise	practice	Guided	1	0.5	-0.25	14.40347	0.44956	-1.45	-1.05	0.801588497084834	-0.013205	-0.010716	0.00056448
Trial1	2	1	noBlindfold	counterclockwise	practice	Guided	1	0.5	-0.25	14.42348	0.44956	-1.45	-1.05	0.801588497084834	0.022854	-0.0022504	-0.0055609
Trial1	2	1	noBlindfold	counterclockwise	practice	Guided	1	0.5	-0.25	14.44348	0.44956	-1.45	-1.05	0.801588497084834	-0.030445	-0.0064843	-0.0089457
Trial1	2	1	noBlindfold	counterclockwise	practice	Guided	1	0.5	-0.25	14.46347	0.44956	-1.45	-1.05	0.801588497084834	0.0076608	-0.010717	0.022933
Trial1	2	1	noBlindfold	counterclockwise	practice	Guided	1	0.5	-0.25	14.48347	0.44957	-1.45	-1.05	0.801587867041875	-0.026272	0.0062089	-0.0044724
Trial1	2	1	noBlindfold	counterclockwise	practice	Guided	1	0.5	-0.25	14.50348	0.44957	-1.45	-1.05	0.801587867041875	0.0037489	0.0062063	0.014266
Trial1	2	1	noBlindfold	counterclockwise	practice	Guided	1	0.5	-0.25	14.52347	0.44957	-1.45	-1.05	0.801587867041875	-0.012683	-0.0064904	-0.0078204
Trial1	2	1	noBlindfold	counterclockwise	practice	Guided	1	0.5	-0.25	14.54347	0.44957	-1.45	-1.05	0.801587867041875	0.008451	-0.0022602	0.010358
Trial1	2	1	noBlindfold	counterclockwise	practice	Guided	1	0.5	-0.25	14.56348	0.44957	-1.45	-1.05	0.801587867041875	0.019994	0.027363	-0.005844
Trial1	2	1	noBlindfold	counterclockwise	practice	Guided	1	0.5	-0.25	14.58348	0.44957	-1.45	-1.05	0.801587867041875	-0.0064711	-0.006493	0.026279
Trial1	2	1	noBlindfold	counterclockwise	practice	Guided	1	0.5	-0.25	14.60347	0.44957	-1.45	-1.05	0.801587867041875	-0.026548	-0.010726	-0.0030627
Trial1	2	1	noBlindfold	counterclockwise	practice	Guided	1	0.5	-0.25	14.62347	0.44957	-1.45	-1.05	0.801587867041875	0.016263	-0.0064938	0.027689
Trial1	2	1	noBlindfold	counterclockwise	practice	Guided	1	0.5	-0.25	14.64348	0.44958	-1.45	-1.05	0.801587238998085	0.017854	-0.014958	0.0025363
Trial1	2	1	noBlindfold	counterclockwise	practice	Guided	1	0.5	-0.25	14.66347	0.44958	-1.45	-1.05	0.801587238998085	0.023626	-0.0064947	-0.018139
Trial1	2	1	noBlindfold	counterclockwise	practice	Guided	1	0.5	-0.25	14.68347	0.44958	-1.45	-1.05	0.801587238998085	-0.0059496	-0.014959	0.026277
Trial1	2	1	noBlindfold	counterclockwise	practice	Guided	1	0.5	-0.25	14.70348	0.44958	-1.45	-1.05	0.801587238998085	0.047606	-0.0064957	0.025469
Trial1	2	1	noBlindfold	counterclockwise	practice	Guided	1	0.5	-0.25	14.72348	0.44958	-1.45	-1.05	0.801587238998085	0.01261	-0.0064948	0.01483
Trial1	2	1	noBlindfold	counterclockwise	practice	Guided	1	0.5	-0.25	14.74347	0.44958	-1.45	-1.05	0.801587238998085	-0.0088019	0.018895	0.00084473
Trial1	2	1	noBlindfold	counterclockwise	practice	Guided	1	0.5	-0.25	14.76347	0.44958	-1.45	-1.05	0.801587238998085	0.0063839	0.014662	-0.029061
Trial1	2	1	noBlindfold	counterclockwise	practice	Guided	1	0.5	-0.25	14.78348	0.44958	-1.45	-1.05	0.801587238998085	0.0094918	0.023125	-0.0064105
Trial1	2	1	noBlindfold	counterclockwise	practice	Guided	1	0.5	-0.25	14.80347	0.44958	-1.45	-1.05	0.801587238998085	0.018373	0.014659	-0.0058455
Trial1	2	1	noBlindfold	counterclockwise	practice	Guided	1	0.5	-0.25	14.82347	0.44959	-1.45	-1.05	0.801586607329747	0.040842	-0.023427	-0.0086273
Trial1	2	1	noBlindfold	counterclockwise	practice	Guided	1	0.5	-0.25	14.84348	0.44959	-1.45	-1.05	0.801586607329747	-0.014584	0.0019603	0.021518
Trial1	2	1	noBlindfold	counterclockwise	practice	Guided	1	0.5	-0.25	14.86348	0.44959	-1.45	-1.05	0.801586607329747	0.053893	0.010424	-0.0041563
Trial1	2	1	noBlindfold	counterclockwise	practice	Guided	1	0.5	-0.25	14.88347	0.44959	-1.45	-1.05	0.801586607329747	0.0084152	0.014657	0.010353
Trial1	2	1	noBlindfold	counterclockwise	practice	Guided	1	0.5	-0.25	14.90347	0.44959	-1.45	-1.05	0.801586607329747	-0.045148	-0.014969	0.011159
Trial1	2	1	noBlindfold	counterclockwise	practice	Guided	1	0.5	-0.25	14.92348	0.44959	-1.45	-1.05	0.801586607329747	0.044737	0.0019598	3.6057E-05
Trial1	2	1	noBlindfold	counterclockwise	practice	Guided	1	0.5	-0.25	14.94348	0.4496	-1.45	-1.05	0.801585981408241	0.0097367	0.018887	-0.010603
Trial1	2	1	noBlindfold	counterclockwise	practice	Guided	1	0.5	-0.25	14.96347	0.4496	-1.45	-1.05	0.801585981408241	0.031674	-0.0022734	0.0042304
Trial1	2	1	noBlindfold	counterclockwise	practice	Guided	1	0.5	-0.25	14.98347	0.4496	-1.45	-1.05	0.801585981408241	0.040824	-0.0022746	-0.0086271
Trial1	2	1	noBlindfold	counterclockwise	practice	Guided	1	0.5	-0.25	15.00348	0.4496	-1.45	-1.05	0.801585981408241	-0.0030548	0.018883	-0.019828
Trial1	2	1	noBlindfold	counterclockwise	practice	Guided	1	0.5	-0.25	15.02347	0.4496	-1.45	-1.05	0.801585981408241	-0.0041216	0.0019565	-0.003062
Trial1	2	1	noBlindfold	counterclockwise	practice	Guided	1	0.5	-0.25	15.04347	0.4496	-1.45	-1.05	0.801585981408241	0.012579	-0.023434	0.014832
Trial1	2	1	noBlindfold	counterclockwise	practice	Guided	1	0.5	-0.25	15.06348	0.4496	-1.45	-1.05	0.801585981408241	0.0044931	-0.014972	0.0016922
Trial1	2	1	noBlindfold	counterclockwise	practice	Guided	1	0.5	-0.25	15.08348	0.4496	-1.45	-1.05	0.801585981408241	0.0042249	-0.006509	0.0058826
Trial1	2	1	noBlindfold	counterclockwise	practice	Guided	1	0.5	-0.25	15.10347	0.4496	-1.45	-1.05	0.801585981408241	-0.0010165	0.010416	0.018177
Trial1	2	1	noBlindfold	counterclockwise	practice	Guided	1	0.5	-0.25	15.12347	0.4496	-1.45	-1.05	0.801585981408241	-0.021626	0.031574	-0.0083839
Trial1	2	1	noBlindfold	counterclockwise	practice	Guided	1	0.5	-0.25	15.14348	0.4496	-1.45	-1.05	0.801585981408241	-0.008839	0.0019508	0.00084747
Trial1	2	1	noBlindfold	counterclockwise	practice	Guided	1	0.5	-0.25	15.16347	0.4496	-1.45	-1.05	0.801585981408241	-0.017987	0.0019487	0.0044749
Trial1	2	1	noBlindfold	counterclockwise	practice	Guided	1	0.5	-0.25	15.18347	0.4496	-1.45	-1.05	0.801585981408241	0.0060788	0.023107	-0.023456
Trial1	2	1	noBlindfold	counterclockwise	practice	Guided	1	0.5	-0.25	15.20348	0.4496	-1.45	-1.05	0.801585981408241	-0.00049289	-0.048831	0.0097972
Trial1	2	1	noBlindfold	counterclockwise	practice	Guided	1	0.5	-0.25	15.22348	0.4496	-1.45	-1.05	0.801585981408241	0.026952	0.014646	-0.0010846
Trial1	2	1	noBlindfold	counterclockwise	practice	Guided	1	0.5	-0.25	15.24347	0.4496	-1.45	-1.05	0.801585981408241	-0.0096415	0.018874	0.013423
Trial1	2	1	noBlindfold	counterclockwise	practice	Guided	1	0.5	-0.25	15.26347	0.44961	-1.45	-1.05	0.801585349989467	-0.0054679	-0.0022824	0.017898
Trial1	2	1	noBlindfold	counterclockwise	practice	Guided	1	0.5	-0.25	15.28348	0.4496	-1.45	-1.05	0.801585981408241	0.052799	-0.010747	0.013182
Trial1	2	1	noBlindfold	counterclockwise	practice	Guided	1	0.5	-0.25	15.30347	0.44961	-1.45	-1.05	0.801585349989467	0.018333	-0.023443	-0.037155
Trial1	2	1	noBlindfold	counterclockwise	practice	Guided	1	0.5	-0.25	15.32347	0.44961	-1.45	-1.05	0.801585349989467	-0.021106	0.0019468	-0.0086183
Trial1	2	1	noBlindfold	counterclockwise	practice	Guided	1	0.5	-0.25	15.34348	0.44961	-1.45	-1.05	0.801585349989467	0.027744	-0.0065156	-0.013657
Trial1	2	1	noBlindfold	counterclockwise	practice	Guided	1	0.5	-0.25	15.36348	0.44961	-1.45	-1.05	0.801585349989467	0.026143	0.027337	-0.0066851
Trial1	2	1	noBlindfold	counterclockwise	practice	Guided	1	0.5	-0.25	15.38347	0.44961	-1.45	-1.05	0.801585349989467	-0.0054805	-0.0022853	0.0179
Trial1	2	1	noBlindfold	counterclockwise	practice	Guided	1	0.5	-0.25	15.40347	0.44961	-1.45	-1.05	0.801585349989467	-0.0036195	-0.0065171	-0.011442
Trial1	2	1	noBlindfold	counterclockwise	practice	Guided	1	0.5	-0.25	15.42348	0.44961	-1.45	-1.05	0.801585349989467	0.031908	0.010408	-0.0091859
Trial1	2	1	noBlindfold	counterclockwise	practice	Guided	1	0.5	-0.25	15.44348	0.44961	-1.45	-1.05	0.801585349989467	-0.0099258	-0.0022909	0.0073001
Trial1	2	1	noBlindfold	counterclockwise	practice	Guided	1	0.5	-0.25	15.46347	0.44962	-1.45	-1.05	0.801584722442212	-0.015881	0.0019418	-0.029051
Trial1	2	1	noBlindfold	counterclockwise	practice	Guided	1	0.5	-0.25	15.48347	0.44962	-1.45	-1.05	0.801584722442212	0.012809	-0.0022919	0.010649
Trial1	2	1	noBlindfold	counterclockwise	practice	Guided	1	0.5	-0.25	15.50348	0.44962	-1.45	-1.05	0.801584722442212	0.004457	0.0061708	0.0017004
Trial1	2	1	noBlindfold	counterclockwise	practice	Guided	1	0.5	-0.25	15.52347	0.44962	-1.45	-1.05	0.801584722442212	0.014936	0.018866	-0.022885
Trial1	2	1	noBlindfold	counterclockwise	practice	Guided	1	0.5	-0.25	15.54347	0.44962	-1.45	-1.05	0.801584722442212	-0.0086019	-0.0065258	-0.0033372
Trial1	2	1	noBlindfold	counterclockwise	practice	Guided	1	0.5	-0.25	15.56348	0.44962	-1.45	-1.05	0.801584722442212	-0.018019	0.023096	-0.0022098
Trial1	2	1	noBlindfold	counterclockwise	practice	Guided	1	0.5	-0.25	15.58348	0.44962	-1.45	-1.05	0.801584722442212	-0.01802	-0.010758	0.0044814
Trial1	2	1	noBlindfold	counterclockwise	practice	Guided	1	0.5	-0.25	15.60347	0.44962	-1.45	-1.05	0.801584722442212	-0.0072747	0.0061695	0.0044817
Trial1	2	1	noBlindfold	counterclockwise	practice	Guided	1	0.5	-0.25	15.62347	0.44962	-1.45	-1.05	0.801584722442212	0.025593	-0.019222	0.019877
Trial1	2	1	noBlindfold	counterclockwise	practice	Guided	1	0.5	-0.25	15.64348	0.44962	-1.45	-1.05	0.801584722442212	-0.0044297	0.014628	-0.014785
Trial1	2	1	noBlindfold	counterclockwise	practice	Guided	1	0.5	-0.25	15.66347	0.44962	-1.45	-1.05	0.801584722442212	0.036068	0.010396	-0.0047086
Trial1	2	1	noBlindfold	counterclockwise	practice	Guided	1	0.5	-0.25	15.68347	0.44962	-1.45	-1.05	0.801584722442212	-0.0094089	0.010396	0.0092363
Trial1	2	1	noBlindfold	counterclockwise	practice	Guided	1	0.5	-0.25	15.70348	0.44962	-1.45	-1.05	0.801584722442212	0.021676	0.010394	0.011208
Trial1	2	1	noBlindfold	counterclockwise	practice	Guided	1	0.5	-0.25	15.72348	0.44963	-1.45	-1.05	0.801584095018814	-0.00079786	0.035785	-0.003057
Trial1	2	1	noBlindfold	counterclockwise	practice	Guided	1	0.5	-0.25	15.74347	0.44963	-1.45	-1.05	0.801584095018814	-0.016704	0.018858	-0.0039036
Trial1	2	1	noBlindfold	counterclockwise	practice	Guided	1	0.5	-0.25	15.76347	0.44963	-1.45	-1.05	0.801584095018814	-0.0086234	0.023089	-0.0033405
Trial1	2	1	noBlindfold	counterclockwise	practice	Guided	1	0.5	-0.25	15.78348	0.44963	-1.45	-1.05	0.801584095018814	0.0028371	-0.0023021	0.026846
Trial1	2	1	noBlindfold	counterclockwise	practice	Guided	1	0.5	-0.25	15.80347	0.44963	-1.45	-1.05	0.801584095018814	-0.000273	0.035783	0.0056037
Trial1	2	1	noBlindfold	counterclockwise	practice	Guided	1	0.5	-0.25	15.82347	0.44963	-1.45	-1.05	0.801584095018814	-0.017771	-0.0023026	0.00028265
Trial1	2	1	noBlindfold	counterclockwise	practice	Guided	1	0.5	-0.25	15.84348	0.44963	-1.45	-1.05	0.801584095018814	0.018285	-0.0023044	-0.028209
Trial1	2	1	noBlindfold	counterclockwise	practice	Guided	1	0.5	-0.25	15.86348	0.44963	-1.45	-1.05	0.801584095018814	0.018286	0.00616	-0.0058382
Trial1	2	1	noBlindfold	counterclockwise	practice	Guided	1	0.5	-0.25	15.88347	0.44964	-1.45	-1.05	0.801583465846924	-0.014136	0.0061586	0.013142
Trial1	2	1	noBlindfold	counterclockwise	practice	Guided	1	0.5	-0.25	15.90347	0.44963	-1.45	-1.05	0.801584095018814	0.041819	0.0019271	0.0075802
Trial1	2	1	noBlindfold	counterclockwise	practice	Guided	1	0.5	-0.25	15.92348	0.44964	-1.45	-1.05	0.801583465846924	-0.03057	0.010391	-0.0089416
Trial1	2	1	noBlindfold	counterclockwise	practice	Guided	1	0.5	-0.25	15.94348	0.44964	-1.45	-1.05	0.801583465846924	0.021655	-0.0023061	0.01121
Trial1	2	1	noBlindfold	counterclockwise	practice	Guided	1	0.5	-0.25	15.96347	0.44964	-1.45	-1.05	0.801583465846924	-0.021691	0.035779	-0.0083784
Trial1	2	1	noBlindfold	counterclockwise	practice	Guided	1	0.5	-0.25	15.98347	0.44964	-1.45	-1.05	0.801583465846924	-0.035813	-0.0065407	0.0033498
Trial1	2	1	noBlindfold	counterclockwise	practice	Guided	1	0.5	-0.25	16.00348	0.44964	-1.45	-1.05	0.801583465846924	-0.022757	0.00192	0.018181
Trial1	2	1	noBlindfold	counterclockwise	practice	Guided	1	0.5	-0.25	16.02347	0.44964	-1.45	-1.05	0.801583465846924	-0.0013503	-0.0065444	0.022373
Trial1	2	1	noBlindfold	counterclockwise	practice	Guided	1	0.5	-0.25	16.04347	0.44964	-1.45	-1.05	0.801583465846924	-0.0039359	-0.01501	-0.0072499
Trial1	2	1	noBlindfold	counterclockwise	practice	Guided	1	0.5	-0.25	16.06348	0.44964	-1.45	-1.05	0.801583465846924	0.018001	0.0061488	-0.0052758
Trial1	2	1	noBlindfold	counterclockwise	practice	Guided	1	0.5	-0.25	16.08348	0.44964	-1.45	-1.05	0.801583465846924	0.049885	-0.01078	-0.012247
Trial1	2	1	noBlindfold	counterclockwise	practice	Guided	1	0.5	-0.25	16.10347	0.44964	-1.45	-1.05	0.801583465846924	0.0096483	0.01038	-0.010593
Trial1	2	1	noBlindfold	counterclockwise	practice	Guided	1	0.5	-0.25	16.12347	0.44965	-1.45	-1.05	0.801582838671611	0.0015643	-0.019243	0.0097992
Trial1	2	1	noBlindfold	counterclockwise	practice	Guided	1	0.5	-0.25	16.14348	0.44965	-1.45	-1.05	0.801582838671611	0.0015617	-0.023474	-0.023732
Trial1	2	1	noBlindfold	counterclockwise	practice	Guided	1	0.5	-0.25	16.16347	0.44965	-1.45	-1.05	0.801582838671611	0.032382	-0.027706	-0.017563
Trial1	2	1	noBlindfold	counterclockwise	practice	Guided	1	0.5	-0.25	16.18347	0.44965	-1.45	-1.05	0.801582838671611	0.0033364	-0.006546	0.018468
Trial1	2	1	noBlindfold	counterclockwise	practice	Guided	1	0.5	-0.25	16.20348	0.44965	-1.45	-1.05	0.801582838671611	-0.0016371	0.018846	0.026569
Trial1	2	1	noBlindfold	counterclockwise	practice	Guided	1	0.5	-0.25	16.22348	0.44965	-1.45	-1.05	0.801582838671611	0.00884	-0.0023124	0.0019839
Trial1	2	1	noBlindfold	counterclockwise	practice	Guided	1	0.5	-0.25	16.24347	0.44965	-1.45	-1.05	0.801582838671611	0.049873	0.0019171	-0.012243
Trial1	2	1	noBlindfold	counterclockwise	practice	Guided	1	0.5	-0.25	16.26347	0.44965	-1.45	-1.05	0.801582838671611	-0.035572	0.027307	-0.00083643
Trial1	2	1	noBlindfold	counterclockwise	practice	Guided	1	0.5	-0.25	16.28348	0.44965	-1.45	-1.05	0.801582838671611	0.017719	-0.0023145	0.0025468
Trial1	2	1	noBlindfold	counterclockwise	practice	Guided	1	0.5	-0.25	16.30347	0.44965	-1.45	-1.05	0.801582838671611	0.0067909	-0.010778	-0.036025
Trial1	2	1	noBlindfold	counterclockwise	practice	Guided	1	0.5	-0.25	16.32347	0.44965	-1.45	-1.05	0.801582838671611	0.030772	-0.010777	-0.019541
Trial1	2	1	noBlindfold	counterclockwise	practice	Guided	1	0.5	-0.25	16.34348	0.44966	-1.45	-1.05	0.801582209748547	0.026589	0.010382	0.003109
Trial1	2	1	noBlindfold	counterclockwise	practice	Guided	1	0.5	-0.25	16.36348	0.44966	-1.45	-1.05	0.801582209748547	0.012998	0.010381	0.0064533
Trial1	2	1	noBlindfold	counterclockwise	practice	Guided	1	0.5	-0.25	16.38347	0.44966	-1.45	-1.05	0.801582209748547	0.036533	-0.0023142	-0.013093
Trial1	2	1	noBlindfold	counterclockwise	practice	Guided	1	0.5	-0.25	16.40347	0.44966	-1.45	-1.05	0.801582209748547	0.0041113	0.0061479	0.0058925
Trial1	2	1	noBlindfold	counterclockwise	practice	Guided	1	0.5	-0.25	16.42348	0.44966	-1.45	-1.05	0.801582209748547	-0.023069	-0.01078	0.012582
Trial1	2	1	noBlindfold	counterclockwise	practice	Guided	1	0.5	-0.25	16.44348	0.44967	-1.45	-1.05	0.801581582821321	-0.021742	-0.023476	-0.020104
Trial1	2	1	noBlindfold	counterclockwise	practice	Guided	1	0.5	-0.25	16.46347	0.44967	-1.45	-1.05	0.801581582821321	0.031018	-0.01078	0.0033921
Trial1	2	1	noBlindfold	counterclockwise	practice	Guided	1	0.5	-0.25	16.48347	0.44967	-1.45	-1.05	0.801581582821321	-0.035064	-0.019242	-0.0092231
Trial1	2	1	noBlindfold	counterclockwise	practice	Guided	1	0.5	-0.25	16.50348	0.44967	-1.45	-1.05	0.801581582821321	-0.017565	-0.019243	-0.003902
Trial1	2	1	noBlindfold	counterclockwise	practice	Guided	1	0.5	-0.25	16.52347	0.44966	-1.45	-1.05	0.801582209748547	0.017432	-0.019245	0.0067383
Trial1	2	1	noBlindfold	counterclockwise	practice	Guided	1	0.5	-0.25	16.54347	0.44967	-1.45	-1.05	0.801581582821321	0.010145	0.0061441	-0.018976
Trial1	2	1	noBlindfold	counterclockwise	practice	Guided	1	0.5	-0.25	16.56348	0.44967	-1.45	-1.05	0.801581582821321	0.00046264	0.0061436	-0.0069668
Trial1	2	1	noBlindfold	counterclockwise	practice	Guided	1	0.5	-0.25	16.58348	0.44967	-1.45	-1.05	0.801581582821321	-0.014193	0.0019098	0.013147
Trial1	2	1	noBlindfold	counterclockwise	practice	Guided	1	0.5	-0.25	16.60347	0.44967	-1.45	-1.05	0.801581582821321	-0.0011363	0.010372	0.018184
Trial1	2	1	noBlindfold	counterclockwise	practice	Guided	1	0.5	-0.25	16.62347	0.44967	-1.45	-1.05	0.801581582821321	0.013515	-0.036178	-0.0019275
Trial1	2	1	noBlindfold	counterclockwise	practice	Guided	1	0.5	-0.25	16.64348	0.44967	-1.45	-1.05	0.801581582821321	0.00098885	0.010376	-0.015349
Trial1	2	1	noBlindfold	counterclockwise	practice	Guided	1	0.5	-0.25	16.66347	0.44967	-1.45	-1.05	0.801581582821321	0.0062254	0.010375	-0.02764
Trial1	2	1	noBlindfold	counterclockwise	practice	Guided	1	0.5	-0.25	16.68347	0.44967	-1.45	-1.05	0.801581582821321	0.01271	-0.0023216	0.01065
Trial1	2	1	noBlindfold	counterclockwise	practice	Guided	1	0.5	-0.25	16.70348	0.44967	-1.45	-1.05	0.801581582821321	0.031271	0.010372	-0.00079513
Trial1	2	1	noBlindfold	counterclockwise	practice	Guided	1	0.5	-0.25	16.72348	0.44968	-1.45	-1.05	0.801580952276216	0.01608	0.014603	0.0277
Trial1	2	1	noBlindfold	counterclockwise	practice	Guided	1	0.5	-0.25	16.74347	0.44968	-1.45	-1.05	0.801580952276216	0.0048844	0.0019079	-0.0066783
Trial1	2	1	noBlindfold	counterclockwise	practice	Guided	1	0.5	-0.25	16.76347	0.44968	-1.45	-1.05	0.801580952276216	-0.00088834	-0.01502	0.0070245
Trial1	2	1	noBlindfold	counterclockwise	practice	Guided	1	0.5	-0.25	16.78348	0.44968	-1.45	-1.05	0.801580952276216	0.0038171	-0.0065573	-0.0024858
Trial1	2	1	noBlindfold	counterclockwise	practice	Guided	1	0.5	-0.25	16.80347	0.44968	-1.45	-1.05	0.801580952276216	-0.00035958	-0.01502	0.0056152
Trial1	2	1	noBlindfold	counterclockwise	practice	Guided	1	0.5	-0.25	16.82347	0.44968	-1.45	-1.05	0.801580952276216	0.014028	0.001905	-0.010306
Trial1	2	1	noBlindfold	counterclockwise	practice	Guided	1	0.5	-0.25	16.84348	0.44968	-1.45	-1.05	0.801580952276216	-0.0064	0.014598	0.030483
Trial1	2	1	noBlindfold	counterclockwise	practice	Guided	1	0.5	-0.25	16.86348	0.44968	-1.45	-1.05	0.801580952276216	0.0095835	0.018829	-0.010586
Trial1	2	1	noBlindfold	counterclockwise	practice	Guided	1	0.5	-0.25	16.88347	0.44968	-1.45	-1.05	0.801580952276216	-0.018661	0.010364	0.012871
Trial1	2	1	noBlindfold	counterclockwise	practice	Guided	1	0.5	-0.25	16.90347	0.44968	-1.45	-1.05	0.801580952276216	-0.013954	0.0061319	0.0044873
Trial1	2	1	noBlindfold	counterclockwise	practice	Guided	1	0.5	-0.25	16.92348	0.44968	-1.45	-1.05	0.801580952276216	-0.0056039	-0.0023321	0.017908
Trial1	2	1	noBlindfold	counterclockwise	practice	Guided	1	0.5	-0.25	16.94348	0.44968	-1.45	-1.05	0.801580952276216	0.023169	-0.023494	-0.013932
Trial1	2	1	noBlindfold	counterclockwise	practice	Guided	1	0.5	-0.25	16.96347	0.44969	-1.45	-1.05	0.801580327467945	-0.0053447	0.0018968	0.013715
Trial1	2	1	noBlindfold	counterclockwise	practice	Guided	1	0.5	-0.25	16.98347	0.44969	-1.45	-1.05	0.801580327467945	0.029736	0.031517	-0.047183
Trial1	2	1	noBlindfold	counterclockwise	practice	Guided	1	0.5	-0.25	17.00348	0.44969	-1.45	-1.05	0.801580327467945	-0.021781	0.0061257	-0.0083699
Trial1	2	1	noBlindfold	counterclockwise	practice	Guided	1	0.5	-0.25	17.02347	0.44969	-1.45	-1.05	0.801580327467945	0.025737	-0.023498	0.015692
Trial1	2	1	noBlindfold	counterclockwise	practice	Guided	1	0.5	-0.25	17.04347	0.44969	-1.45	-1.05	0.801580327467945	-0.010062	-0.0023411	0.017624
Trial1	2	1	noBlindfold	counterclockwise	practice	Guided	1	0.5	-0.25	17.06348	0.44969	-1.45	-1.05	0.801580327467945	0.017119	0.0061208	0.010935
Trial1	2	1	noBlindfold	counterclockwise	practice	Guided	1	0.5	-0.25	17.08348	0.44969	-1.45	-1.05	0.801580327467945	-0.0011785	0.018815	0.0092427
Trial1	2	1	noBlindfold	counterclockwise	practice	Guided	1	0.5	-0.25	17.10347	0.44969	-1.45	-1.05	0.801580327467945	0.0074366	0.0061185	0.022947
Trial1	2	1	noBlindfold	counterclockwise	practice	Guided	1	0.5	-0.25	17.12347	0.44969	-1.45	-1.05	0.801580327467945	-0.045325	-0.010811	-0.013972
Trial1	2	1	noBlindfold	counterclockwise	practice	Guided	1	0.5	-0.25	17.14348	0.44969	-1.45	-1.05	0.801580327467945	0.0047674	0.0018823	0.064862
Trial1	2	1	noBlindfold	counterclockwise	practice	Guided	1	0.5	-0.25	17.16347	0.44969	-1.45	-1.05	0.801580327467945	-0.0029633	-0.0023505	-0.024009
Trial1	2	1	noBlindfold	counterclockwise	practice	Guided	1	0.5	-0.25	17.18347	0.4497	-1.45	-1.05	0.801579699042537	-0.018153	-0.023511	0.0044861
Trial1	2	1	noBlindfold	counterclockwise	practice	Guided	1	0.5	-0.25	17.20348	0.4497	-1.45	-1.05	0.801579699042537	0.0045819	-0.015047	-0.0024868
Trial1	2	1	noBlindfold	counterclockwise	practice	Guided	1	0.5	-0.25	17.22348	0.4497	-1.45	-1.05	0.801579699042537	0.00040577	-0.0065839	-0.0038977
Trial1	2	1	noBlindfold	counterclockwise	practice	Guided	1	0.5	-0.25	17.24347	0.4497	-1.45	-1.05	0.801579699042537	-0.0084802	-0.0023543	-0.0075258
Trial1	2	1	noBlindfold	counterclockwise	practice	Guided	1	0.5	-0.25	17.26347	0.4497	-1.45	-1.05	0.801579699042537	-0.0074178	-0.0023555	-0.024292
Trial1	2	1	noBlindfold	counterclockwise	practice	Guided	1	0.5	-0.25	17.28348	0.4497	-1.45	-1.05	0.801579699042537	-0.035663	0.0061053	-0.00083577
Trial1	2	1	noBlindfold	counterclockwise	practice	Guided	1	0.5	-0.25	17.30347	0.4497	-1.45	-1.05	0.801579699042537	0.027044	-0.010823	-0.0052657
Trial1	2	1	noBlindfold	counterclockwise	practice	Guided	1	0.5	-0.25	17.32347	0.4497	-1.45	-1.05	0.801579699042537	0.012921	0.010337	0.0064606
Trial1	2	1	noBlindfold	counterclockwise	practice	Guided	1	0.5	-0.25	17.34348	0.44971	-1.45	-1.05	0.801579070741729	0.035654	-0.0023604	-0.00051308
Trial1	2	1	noBlindfold	counterclockwise	practice	Guided	1	0.5	-0.25	17.36348	0.44971	-1.45	-1.05	0.801579070741729	0.017621	-0.036215	0.0025485
Trial1	2	1	noBlindfold	counterclockwise	practice	Guided	1	0.5	-0.25	17.38347	0.44971	-1.45	-1.05	0.801579070741729	-0.010094	0.010334	-0.0036184
Trial1	2	1	noBlindfold	counterclockwise	practice	Guided	1	0.5	-0.25	17.40347	0.44971	-1.45	-1.05	0.801579070741729	-0.00041446	-0.002359	0.005611
Trial1	2	1	noBlindfold	counterclockwise	practice	Guided	1	0.5	-0.25	17.42348	0.44971	-1.45	-1.05	0.801579070741729	-0.0037926	0.0018709	-0.0030554
Trial1	2	1	noBlindfold	counterclockwise	practice	Guided	1	0.5	-0.25	17.44348	0.44971	-1.45	-1.05	0.801579070741729	0.02232	0.010332	-0.0013631
Trial1	2	1	noBlindfold	counterclockwise	practice	Guided	1	0.5	-0.25	17.46347	0.44971	-1.45	-1.05	0.801579070741729	0.022851	-0.01506	-0.0097457
Trial1	2	1	noBlindfold	counterclockwise	practice	Guided	1	0.5	-0.25	17.48347	0.44971	-1.45	-1.05	0.801579070741729	-0.0012201	-0.01506	0.037488
Trial1	2	1	noBlindfold	counterclockwise	practice	Guided	1	0.5	-0.25	17.50348	0.44971	-1.45	-1.05	0.801579070741729	0.022049	0.0018647	-0.014785
Trial1	2	1	noBlindfold	counterclockwise	practice	Guided	1	0.5	-0.25	17.52347	0.44972	-1.45	-1.05	0.801578444434908	0.018403	-0.010831	-0.029336
Trial1	2	1	noBlindfold	counterclockwise	practice	Guided	1	0.5	-0.25	17.54347	0.44972	-1.45	-1.05	0.801578444434908	-0.049811	0.01879	0.010886
Trial1	2	1	noBlindfold	counterclockwise	practice	Guided	1	0.5	-0.25	17.56348	0.44972	-1.45	-1.05	0.801578444434908	0.040607	-0.0023691	-0.0013664
Trial1	2	1	noBlindfold	counterclockwise	practice	Guided	1	0.5	-0.25	17.58348	0.44972	-1.45	-1.05	0.801578444434908	-0.031248	-0.010834	0.0081068
Trial1	2	1	noBlindfold	counterclockwise	practice	Guided	1	0.5	-0.25	17.60347	0.44972	-1.45	-1.05	0.801578444434908	0.047088	-0.0066019	0.02967
Trial1	2	1	noBlindfold	counterclockwise	practice	Guided	1	0.5	-0.25	17.62347	0.44972	-1.45	-1.05	0.801578444434908	0.024882	0.027252	0.028257
Trial1	2	1	noBlindfold	counterclockwise	practice	Guided	1	0.5	-0.25	17.64348	0.44972	-1.45	-1.05	0.801578444434908	0.0071157	-0.010835	0.0019789
Trial1	2	1	noBlindfold	counterclockwise	practice	Guided	1	0.5	-0.25	17.66347	0.44972	-1.45	-1.05	0.801578444434908	-0.004076	0.018788	-0.019543
Trial1	2	1	noBlindfold	counterclockwise	practice	Guided	1	0.5	-0.25	17.68347	0.44972	-1.45	-1.05	0.801578444434908	-0.017135	-0.031995	-0.01229
Trial1	2	1	noBlindfold	counterclockwise	practice	Guided	1	0.5	-0.25	17.70348	0.44972	-1.45	-1.05	0.801578444434908	-0.012429	0.0060923	-0.016197
Trial1	2	1	noBlindfold	counterclockwise	practice	Guided	1	0.5	-0.25	17.72348	0.44972	-1.45	-1.05	0.801578444434908	0.0042692	0.027251	0.0016978
Trial1	2	1	noBlindfold	counterclockwise	practice	Guided	1	0.5	-0.25	17.74347	0.44973	-1.45	-1.05	0.80157781638293	0.018388	-0.0066016	-0.010032
Trial1	2	1	noBlindfold	counterclockwise	practice	Guided	1	0.5	-0.25	17.76347	0.44973	-1.45	-1.05	0.80157781638293	-0.0012405	-0.010835	0.016489
Trial1	2	1	noBlindfold	counterclockwise	practice	Guided	1	0.5	-0.25	17.78348	0.44973	-1.45	-1.05	0.80157781638293	-0.0043558	-0.036224	-0.0030596
Trial1	2	1	noBlindfold	counterclockwise	practice	Guided	1	0.5	-0.25	17.80347	0.44973	-1.45	-1.05	0.80157781638293	-0.027895	-0.00237	0.016489
Trial1	2	1	noBlindfold	counterclockwise	practice	Guided	1	0.5	-0.25	17.82347	0.44973	-1.45	-1.05	0.80157781638293	0.0073658	0.01879	0.022937
Trial1	2	1	noBlindfold	counterclockwise	practice	Guided	1	0.5	-0.25	17.84348	0.44973	-1.45	-1.05	0.80157781638293	-0.020797	-0.0023697	-0.025147
Trial1	2	1	noBlindfold	counterclockwise	practice	Guided	1	0.5	-0.25	17.86348	0.44973	-1.45	-1.05	0.80157781638293	-0.0017864	0.031483	0.026564
Trial1	2	1	noBlindfold	counterclockwise	practice	Guided	1	0.5	-0.25	17.88347	0.44973	-1.45	-1.05	0.80157781638293	0.00034244	-0.023529	-0.007816
Trial1	2	1	noBlindfold	counterclockwise	practice	Guided	1	0.5	-0.25	17.90347	0.44973	-1.45	-1.05	0.80157781638293	-0.0046322	-0.010832	0.0011326
Trial1	2	1	noBlindfold	counterclockwise	practice	Guided	1	0.5	-0.25	17.92348	0.44974	-1.45	-1.05	0.8015771903242	0.0045157	-0.02776	-0.010877
Trial1	2	1	noBlindfold	counterclockwise	practice	Guided	1	0.5	-0.25	17.94348	0.44974	-1.45	-1.05	0.8015771903242	-0.027104	-0.0023726	0.0039139
Trial1	2	1	noBlindfold	counterclockwise	practice	Guided	1	0.5	-0.25	17.96347	0.44974	-1.45	-1.05	0.8015771903242	0.013664	0.018785	-0.0061198
Trial1	2	1	noBlindfold	counterclockwise	practice	Guided	1	0.5	-0.25	17.98347	0.44973	-1.45	-1.05	0.80157781638293	0.0016745	-0.010838	-0.027924
Trial1	2	1	noBlindfold	counterclockwise	practice	Guided	1	0.5	-0.25	18.00348	0.44973	-1.45	-1.05	0.80157781638293	0.005052	0.0018555	-0.010874
Trial1	2	1	noBlindfold	counterclockwise	practice	Guided	1	0.5	-0.25	18.02347	0.44973	-1.45	-1.05	0.80157781638293	-0.0020522	-0.015074	0.030758
Trial1	2	1	noBlindfold	counterclockwise	practice	Guided	1	0.5	-0.25	18.04347	0.44973	-1.45	-1.05	0.80157781638293	0.032763	0.0018497	-0.025949
Trial1	2	1	noBlindfold	counterclockwise	practice	Guided	1	0.5	-0.25	18.06348	0.44973	-1.45	-1.05	0.80157781638293	0.0118	-0.0023839	0.027413
Trial1	2	1	noBlindfold	counterclockwise	practice	Guided	1	0.5	-0.25	18.08348	0.44974	-1.45	-1.05	0.8015771903242	-0.017159	-0.0023831	-0.012284
Trial1	2	1	noBlindfold	counterclockwise	practice	Guided	1	0.5	-0.25	18.10347	0.44974	-1.45	-1.05	0.8015771903242	-0.030216	-0.0066159	-0.017322
Trial1	2	1	noBlindfold	counterclockwise	practice	Guided	1	0.5	-0.25	18.12347	0.44974	-1.45	-1.05	0.8015771903242	0.01917	0.014543	-0.023446
Trial1	2	1	noBlindfold	counterclockwise	practice	Guided	1	0.5	-0.25	18.14348	0.44974	-1.45	-1.05	0.8015771903242	-0.033859	0.0060798	-0.030176
Trial1	2	1	noBlindfold	counterclockwise	practice	Guided	1	0.5	-0.25	18.16347	0.44974	-1.45	-1.05	0.8015771903242	0.0050452	0.0060793	-0.010871
Trial1	2	1	noBlindfold	counterclockwise	practice	Guided	1	0.5	-0.25	18.18347	0.44974	-1.45	-1.05	0.8015771903242	-0.013784	0.0018477	0.0047659
Trial1	2	1	noBlindfold	counterclockwise	practice	Guided	1	0.5	-0.25	18.20348	0.44974	-1.45	-1.05	0.8015771903242	0.0050425	0.023004	-0.010872
Trial1	2	1	noBlindfold	counterclockwise	practice	Guided	1	0.5	-0.25	18.22348	0.44974	-1.45	-1.05	0.8015771903242	0.014188	0.0018449	0.024876
Trial1	2	1	noBlindfold	counterclockwise	practice	Guided	1	0.5	-0.25	18.24347	0.44974	-1.45	-1.05	0.8015771903242	0.035061	-0.0023891	0.0078712
Trial1	2	1	noBlindfold	counterclockwise	practice	Guided	1	0.5	-0.25	18.26347	0.44974	-1.45	-1.05	0.8015771903242	-0.0054437	-0.027781	0.013715
Trial1	2	1	noBlindfold	counterclockwise	practice	Guided	1	0.5	-0.25	18.28348	0.44974	-1.45	-1.05	0.8015771903242	0.01836	-0.0023893	-0.010023
Trial1	2	1	noBlindfold	counterclockwise	practice	Guided	1	0.5	-0.25	18.30347	0.44974	-1.45	-1.05	0.8015771903242	0.012852	-0.0066204	0.0036402
Trial1	2	1	noBlindfold	counterclockwise	practice	Guided	1	0.5	-0.25	18.32347	0.44974	-1.45	-1.05	0.8015771903242	6.2335E-05	0.0060749	-0.0027671
Trial1	2	1	noBlindfold	counterclockwise	practice	Guided	1	0.5	-0.25	18.34348	0.44974	-1.45	-1.05	0.8015771903242	0.0042352	0.0018436	0.0017095
Trial1	2	1	noBlindfold	counterclockwise	practice	Guided	1	0.5	-0.25	18.36348	0.44974	-1.45	-1.05	0.8015771903242	0.0084071	0.0018415	0.0061836
Trial1	2	1	noBlindfold	counterclockwise	practice	Guided	1	0.5	-0.25	18.38347	0.44975	-1.45	-1.05	0.801576562521054	0.027767	0.010304	-0.017838
Trial1	2	1	noBlindfold	counterclockwise	practice	Guided	1	0.5	-0.25	18.40347	0.44975	-1.45	-1.05	0.801576562521054	0.048105	-0.01932	0.012911
Trial1	2	1	noBlindfold	counterclockwise	practice	Guided	1	0.5	-0.25	18.42348	0.44975	-1.45	-1.05	0.801576562521054	0.02172	0.010303	0.0070265
Trial1	2	1	noBlindfold	counterclockwise	practice	Guided	1	0.5	-0.25	18.44348	0.44975	-1.45	-1.05	0.801576562521054	0.00057883	-0.04471	-0.011152
Trial1	2	1	noBlindfold	counterclockwise	practice	Guided	1	0.5	-0.25	18.46347	0.44975	-1.45	-1.05	0.801576562521054	0.0031542	0.0060707	0.018472
Trial1	2	1	noBlindfold	counterclockwise	practice	Guided	1	0.5	-0.25	18.48347	0.44975	-1.45	-1.05	0.801576562521054	-0.025538	-0.0066261	-0.021227
Trial1	2	1	noBlindfold	counterclockwise	practice	Guided	1	0.5	-0.25	18.50348	0.44975	-1.45	-1.05	0.801576562521054	-0.0088416	-0.015091	-0.0033323
Trial1	2	1	noBlindfold	counterclockwise	practice	Guided	1	0.5	-0.25	18.52347	0.44976	-1.45	-1.05	0.801575936710415	-0.015416	0.018764	0.019319
Trial1	2	1	noBlindfold	counterclockwise	practice	Guided	1	0.5	-0.25	18.54347	0.44976	-1.45	-1.05	0.801575936710415	-0.014089	-0.010863	0.0089588
Trial1	2	1	noBlindfold	counterclockwise	practice	Guided	1	0.5	-0.25	18.56348	0.44976	-1.45	-1.05	0.801575936710415	0.0089164	-0.015095	-0.0022049
Trial1	2	1	noBlindfold	counterclockwise	practice	Guided	1	0.5	-0.25	18.58348	0.44976	-1.45	-1.05	0.801575936710415	0.010512	-0.01933	-0.027356
Trial1	2	1	noBlindfold	counterclockwise	practice	Guided	1	0.5	-0.25	18.60347	0.44976	-1.45	-1.05	0.801575936710415	0.01362	-0.0066342	-0.0061144
Trial1	2	1	noBlindfold	counterclockwise	practice	Guided	1	0.5	-0.25	18.62347	0.44976	-1.45	-1.05	0.801575936710415	0.0039351	0.0060621	0.0058959
Trial1	2	1	noBlindfold	counterclockwise	practice	Guided	1	0.5	-0.25	18.64348	0.44976	-1.45	-1.05	0.801575936710415	0.028002	0.010292	-0.022031
Trial1	2	1	noBlindfold	counterclockwise	practice	Guided	1	0.5	-0.25	18.66347	0.44977	-1.45	-1.05	0.801575307288567	0.039724	0.010291	0.0053342
Trial1	2	1	noBlindfold	counterclockwise	practice	Guided	1	0.5	-0.25	18.68347	0.44977	-1.45	-1.05	0.801575307288567	0.02116	0.022987	0.015411
Trial1	2	1	noBlindfold	counterclockwise	practice	Guided	1	0.5	-0.25	18.70348	0.44977	-1.45	-1.05	0.801575307288567	0.01414	-0.032027	-0.014494
Trial1	2	1	noBlindfold	counterclockwise	practice	Guided	1	0.5	-0.25	18.72348	0.44977	-1.45	-1.05	0.801575307288567	-0.0093991	-0.036257	0.0050515
Trial1	2	1	noBlindfold	counterclockwise	practice	Guided	1	0.5	-0.25	18.74347	0.44977	-1.45	-1.05	0.801575307288567	0.030567	-0.015099	0.0075895
Trial1	2	1	noBlindfold	counterclockwise	practice	Guided	1	0.5	-0.25	18.76347	0.44977	-1.45	-1.05	0.801575307288567	0.035274	0.010291	0.0036797
Trial1	2	1	noBlindfold	counterclockwise	practice	Guided	1	0.5	-0.25	18.78348	0.44977	-1.45	-1.05	0.801575307288567	0.052502	0.014521	0.013189
Trial1	2	1	noBlindfold	counterclockwise	practice	Guided	1	0.5	-0.25	18.80347	0.44977	-1.45	-1.05	0.801575307288567	0.0091545	0.0060556	-0.0063995
Trial1	2	1	noBlindfold	counterclockwise	practice	Guided	1	0.5	-0.25	18.82347	0.44978	-1.45	-1.05	0.801574683593556	-0.0094101	-0.015101	0.0050468
Trial1	2	1	noBlindfold	counterclockwise	practice	Guided	1	0.5	-0.25	18.84348	0.44978	-1.45	-1.05	0.801574683593556	-0.03606	-0.0151	0.0033563
Trial1	2	1	noBlindfold	counterclockwise	practice	Guided	1	0.5	-0.25	18.86348	0.44978	-1.45	-1.05	0.801574683593556	-0.0088812	-0.019331	-0.0033334
Trial1	2	1	noBlindfold	counterclockwise	practice	Guided	1	0.5	-0.25	18.88347	0.44978	-1.45	-1.05	0.801574683593556	-0.021671	0.022986	-0.012562
Trial1	2	1	noBlindfold	counterclockwise	practice	Guided	1	0.5	-0.25	18.90347	0.44978	-1.45	-1.05	0.801574683593556	0.023272	-0.0024059	-0.016712
Trial1	2	1	noBlindfold	counterclockwise	practice	Guided	1	0.5	-0.25	18.92348	0.44978	-1.45	-1.05	0.801574683593556	0.017766	-0.015101	-0.0016383
Trial1	2	1	noBlindfold	counterclockwise	practice	Guided	1	0.5	-0.25	18.94347	0.44978	-1.45	-1.05	0.801574683593556	-0.0091452	0.035676	0.00086127
Trial1	2	1	noBlindfold	counterclockwise	practice	Guided	1	0.5	-0.25	18.96347	0.44978	-1.45	-1.05	0.801574683593556	0.013859	-0.015107	-0.010303
Trial1	2	1	noBlindfold	counterclockwise	practice	Guided	1	0.5	-0.25	18.98347	0.44978	-1.45	-1.05	0.801574683593556	-0.0047086	-0.023571	0.0011429
Trial1	2	1	noBlindfold	counterclockwise	practice	Guided	1	0.5	-0.25	19.00348	0.44978	-1.45	-1.05	0.801574683593556	0.049382	0.027211	-0.0080468
Trial1	2	1	noBlindfold	counterclockwise	practice	Guided	1	0.5	-0.25	19.02347	0.44978	-1.45	-1.05	0.801574683593556	0.051423	0.0018192	0.029959
Trial1	2	1	noBlindfold	counterclockwise	practice	Guided	1	0.5	-0.25	19.04347	0.44978	-1.45	-1.05	0.801574683593556	-0.014395	-0.0066457	0.013153
Trial1	2	1	noBlindfold	counterclockwise	practice	Guided	1	0.5	-0.25	19.06348	0.44978	-1.45	-1.05	0.801574683593556	-0.0091578	0.014512	0.00086121
Trial1	2	1	noBlindfold	counterclockwise	practice	Guided	1	0.5	-0.25	19.08348	0.44978	-1.45	-1.05	0.801574683593556	0.010201	0.027206	-0.023159
Trial1	2	1	noBlindfold	counterclockwise	practice	Guided	1	0.5	-0.25	19.10347	0.44979	-1.45	-1.05	0.801574056288076	0.017483	0.035668	0.0025543
Trial1	2	1	noBlindfold	counterclockwise	practice	Guided	1	0.5	-0.25	19.12347	0.44979	-1.45	-1.05	0.801574056288076	-0.0016136	0.0060439	0.022383
Trial1	2	1	noBlindfold	counterclockwise	practice	Guided	1	0.5	-0.25	19.14348	0.44979	-1.45	-1.05	0.801574056288076	0.0033558	0.0018117	0.01428
Trial1	2	1	noBlindfold	counterclockwise	practice	Guided	1	0.5	-0.25	19.16347	0.44979	-1.45	-1.05	0.801574056288076	0.025024	-0.010883	0.024073
Trial1	2	1	noBlindfold	counterclockwise	practice	Guided	1	0.5	-0.25	19.18347	0.44979	-1.45	-1.05	0.801574056288076	-0.014414	-0.0024196	0.01315
Trial1	2	1	noBlindfold	counterclockwise	practice	Guided	1	0.5	-0.25	19.20348	0.44979	-1.45	-1.05	0.801574056288076	-0.0089079	0.010275	-0.015907
Trial1	2	1	noBlindfold	counterclockwise	practice	Guided	1	0.5	-0.25	19.22348	0.44979	-1.45	-1.05	0.801574056288076	-2.9523E-05	-0.0024204	0.0019883
Trial1	2	1	noBlindfold	counterclockwise	practice	Guided	1	0.5	-0.25	19.24347	0.44979	-1.45	-1.05	0.801574056288076	0.018533	0.006043	-0.014214
Trial1	2	1	noBlindfold	counterclockwise	practice	Guided	1	0.5	-0.25	19.26347	0.4498	-1.45	-1.05	0.801573429107199	0.0038759	0.010271	0.0058977
Trial1	2	1	noBlindfold	counterclockwise	practice	Guided	1	0.5	-0.25	19.28348	0.4498	-1.45	-1.05	0.801573429107199	-0.0013667	-0.015117	-0.0019206
Trial1	2	1	noBlindfold	counterclockwise	practice	Guided	1	0.5	-0.25	19.30347	0.4498	-1.45	-1.05	0.801573429107199	0.014617	0.014505	-0.022877
Trial1	2	1	noBlindfold	counterclockwise	practice	Guided	1	0.5	-0.25	19.32347	0.4498	-1.45	-1.05	0.801573429107199	0.017458	0.027197	0.0045304
Trial1	2	1	noBlindfold	counterclockwise	practice	Guided	1	0.5	-0.25	19.34348	0.4498	-1.45	-1.05	0.801573429107199	0.0035964	-0.0066572	0.010089
Trial1	2	1	noBlindfold	counterclockwise	practice	Guided	1	0.5	-0.25	19.36348	0.4498	-1.45	-1.05	0.801573429107199	0.0041279	0.0145	0.0061805
Trial1	2	1	noBlindfold	counterclockwise	practice	Guided	1	0.5	-0.25	19.38347	0.4498	-1.45	-1.05	0.801573429107199	0.022957	-0.0024301	-0.01393
Trial1	2	1	noBlindfold	counterclockwise	practice	Guided	1	0.5	-0.25	19.40347	0.4498	-1.45	-1.05	0.801573429107199	0.039389	0.0018009	0.0067453
Trial1	2	1	noBlindfold	counterclockwise	practice	Guided	1	0.5	-0.25	19.42348	0.44981	-1.45	-1.05	0.801572803916979	0.044894	0.022958	-0.0083291
Trial1	2	1	noBlindfold	counterclockwise	practice	Guided	1	0.5	-0.25	19.44347	0.44981	-1.45	-1.05	0.801572803916979	0.024994	-0.0024338	0.024075
Trial1	2	1	noBlindfold	counterclockwise	practice	Guided	1	0.5	-0.25	19.46347	0.44981	-1.45	-1.05	0.801572803916979	0.019039	0.01026	-0.022596
Trial1	2	1	noBlindfold	counterclockwise	practice	Guided	1	0.5	-0.25	19.48347	0.44981	-1.45	-1.05	0.801572803916979	-0.025108	-0.0024378	-0.02961
Trial1	2	1	noBlindfold	counterclockwise	practice	Guided	1	0.5	-0.25	19.50348	0.44981	-1.45	-1.05	0.801572803916979	0.025518	-0.023596	0.015691
Trial1	2	1	noBlindfold	counterclockwise	practice	Guided	1	0.5	-0.25	19.52347	0.44982	-1.45	-1.05	0.801572176984938	0.022936	0.014488	-0.013934
Trial1	2	1	noBlindfold	counterclockwise	practice	Guided	1	0.5	-0.25	19.54347	0.44982	-1.45	-1.05	0.801572176984938	0.021069	0.0060229	0.015407
Trial1	2	1	noBlindfold	counterclockwise	practice	Guided	1	0.5	-0.25	19.56348	0.44982	-1.45	-1.05	0.801572176984938	-0.018367	0.018718	0.0044847
Trial1	2	1	noBlindfold	counterclockwise	practice	Guided	1	0.5	-0.25	19.58348	0.44982	-1.45	-1.05	0.801572176984938	0.0080077	0.010254	0.0028327
Trial1	2	1	noBlindfold	counterclockwise	practice	Guided	1	0.5	-0.25	19.60347	0.44982	-1.45	-1.05	0.801572176984938	-0.012866	-0.01937	-0.011999
Trial1	2	1	noBlindfold	counterclockwise	practice	Guided	1	0.5	-0.25	19.62347	0.44982	-1.45	-1.05	0.801572176984938	-0.031964	0.0060219	0.047531
Trial1	2	1	noBlindfold	counterclockwise	practice	Guided	1	0.5	-0.25	19.64348	0.44982	-1.45	-1.05	0.801572176984938	0.0093337	-0.023601	-0.010586
Trial1	2	1	noBlindfold	counterclockwise	practice	Guided	1	0.5	-0.25	19.66347	0.44982	-1.45	-1.05	0.801572176984938	0.00071644	0.00179	-0.01534
Trial1	2	1	noBlindfold	counterclockwise	practice	Guided	1	0.5	-0.25	19.68347	0.44983	-1.45	-1.05	0.801571552042814	-0.0053265	-0.010908	0.0095274
Trial1	2	1	noBlindfold	counterclockwise	practice	Guided	1	0.5	-0.25	19.70348	0.44983	-1.45	-1.05	0.801571552042814	0.029403	-0.023603	0.024361
Trial1	2	1	noBlindfold	counterclockwise	practice	Guided	1	0.5	-0.25	19.72348	0.44983	-1.45	-1.05	0.801571552042814	-0.0076371	-0.0066767	-0.010019
Trial1	2	1	noBlindfold	counterclockwise	practice	Guided	1	0.5	-0.25	19.74347	0.44983	-1.45	-1.05	0.801571552042814	0.00071122	-0.0024467	-0.015338
Trial1	2	1	noBlindfold	counterclockwise	practice	Guided	1	0.5	-0.25	19.76347	0.44983	-1.45	-1.05	0.801571552042814	0.0032879	0.022941	0.014284
Trial1	2	1	noBlindfold	counterclockwise	practice	Guided	1	0.5	-0.25	19.78348	0.44983	-1.45	-1.05	0.801571552042814	0.039347	0.02294	0.0081574
Trial1	2	1	noBlindfold	counterclockwise	practice	Guided	1	0.5	-0.25	19.80347	0.44983	-1.45	-1.05	0.801571552042814	-0.010039	0.014476	0.013437
Trial1	2	1	noBlindfold	counterclockwise	practice	Guided	1	0.5	-0.25	19.82347	0.44983	-1.45	-1.05	0.801571552042814	-0.013952	0.018706	-0.020093
Trial1	2	1	noBlindfold	counterclockwise	practice	Guided	1	0.5	-0.25	19.84348	0.44983	-1.45	-1.05	0.801571552042814	-0.019193	-0.01092	0.017067
Trial1	2	1	noBlindfold	counterclockwise	practice	Guided	1	0.5	-0.25	19.86348	0.44983	-1.45	-1.05	0.801571552042814	-0.0076485	-0.023615	-0.024285
Trial1	2	1	noBlindfold	counterclockwise	practice	Guided	1	0.5	-0.25	19.88347	0.44983	-1.45	-1.05	0.801571552042814	0.027079	0.0017738	-0.0094526
Trial1	2	1	noBlindfold	counterclockwise	practice	Guided	1	0.5	-0.25	19.90347	0.44983	-1.45	-1.05	0.801571552042814	-0.0045412	0.027166	0.012311
Trial1	2	1	noBlindfold	counterclockwise	practice	Guided	1	0.5	-0.25	19.92348	0.44984	-1.45	-1.05	0.801570925359609	0.017928	0.0017738	-0.015338
Trial1	2	1	noBlindfold	counterclockwise	practice	Guided	1	0.5	-0.25	19.94347	0.44984	-1.45	-1.05	0.801570925359609	0.0051346	-0.010921	-0.015055
Trial1	2	1	noBlindfold	counterclockwise	practice	Guided	1	0.5	-0.25	19.96347	0.44984	-1.45	-1.05	0.801570925359609	0.00042461	0.014469	-0.011149
Trial1	2	1	noBlindfold	counterclockwise	practice	Guided	1	0.5	-0.25	19.98347	0.44984	-1.45	-1.05	0.801570925359609	0.013213	0.0017745	-0.0019192
Trial1	2	1	noBlindfold	counterclockwise	practice	Guided	1	0.5	-0.25	20.00348	0.44984	-1.45	-1.05	0.801570925359609	0.0027338	0.0017741	0.006463
Trial1	2	1	noBlindfold	counterclockwise	practice	Guided	1	0.5	-0.25	20.02347	0.44984	-1.45	-1.05	0.801570925359609	0.022893	0.018701	-0.01393
Trial1	2	1	noBlindfold	counterclockwise	practice	Guided	1	0.5	-0.25	20.04347	0.44984	-1.45	-1.05	0.801570925359609	0.018451	0.010239	-0.014212
Trial1	2	1	noBlindfold	counterclockwise	practice	Guided	1	0.5	-0.25	20.06348	0.44984	-1.45	-1.05	0.801570925359609	0.033282	0.0187	0.033024
Trial1	2	1	noBlindfold	counterclockwise	practice	Guided	1	0.5	-0.25	20.08348	0.44985	-1.45	-1.05	0.801570300665581	0.044557	-0.010924	-0.0058299
Trial1	2	1	noBlindfold	counterclockwise	practice	Guided	1	0.5	-0.25	20.10347	0.44985	-1.45	-1.05	0.801570300665581	0.052105	0.0017704	0.017386
Trial1	2	1	noBlindfold	counterclockwise	practice	Guided	1	0.5	-0.25	20.12347	0.44985	-1.45	-1.05	0.801570300665581	0.016043	-0.010928	0.023511
Trial1	2	1	noBlindfold	counterclockwise	practice	Guided	1	0.5	-0.25	20.14348	0.44985	-1.45	-1.05	0.801570300665581	0.0084863	0.018695	0.0019875
Trial1	2	1	noBlindfold	counterclockwise	practice	Guided	1	0.5	-0.25	20.16347	0.44985	-1.45	-1.05	0.801570300665581	-0.01816	0.01023	-0.017318
Trial1	2	1	noBlindfold	counterclockwise	practice	Guided	1	0.5	-0.25	20.18347	0.44985	-1.45	-1.05	0.801570300665581	-0.009009	0.0059993	-0.003332
Trial1	2	1	noBlindfold	counterclockwise	practice	Guided	1	0.5	-0.25	20.20348	0.44985	-1.45	-1.05	0.801570300665581	-0.0242	0.010231	0.025161
Trial1	2	1	noBlindfold	counterclockwise	practice	Guided	1	0.5	-0.25	20.22348	0.44985	-1.45	-1.05	0.801570300665581	-0.0092808	0.010228	0.00086026
Trial1	2	1	noBlindfold	counterclockwise	practice	Guided	1	0.5	-0.25	20.24347	0.44985	-1.45	-1.05	0.801570300665581	0.030688	0.0059948	0.0034002
Trial1	2	1	noBlindfold	counterclockwise	practice	Guided	1	0.5	-0.25	20.26347	0.44985	-1.45	-1.05	0.801570300665581	-0.0053756	0.0059946	0.0011422
Trial1	2	1	noBlindfold	counterclockwise	practice	Guided	1	0.5	-0.25	20.28348	0.44986	-1.45	-1.05	0.801569676095418	0.0043032	0.018691	-0.0024849
Trial1	2	1	noBlindfold	counterclockwise	practice	Guided	1	0.5	-0.25	20.30347	0.44986	-1.45	-1.05	0.801569676095418	0.0095425	-0.015164	-0.011434
Trial1	2	1	noBlindfold	counterclockwise	practice	Guided	1	0.5	-0.25	20.32347	0.44986	-1.45	-1.05	0.801569676095418	0.031748	0.0017598	-0.01002
Trial1	2	1	noBlindfold	counterclockwise	practice	Guided	1	0.5	-0.25	20.34348	0.44986	-1.45	-1.05	0.801569676095418	-0.0035157	-0.0024731	-0.019815
Trial1	2	1	noBlindfold	counterclockwise	practice	Guided	1	0.5	-0.25	20.36348	0.44986	-1.45	-1.05	0.801569676095418	0.0014565	0.0059893	-0.027915
Trial1	2	1	noBlindfold	counterclockwise	practice	Guided	1	0.5	-0.25	20.38347	0.44986	-1.45	-1.05	0.801569676095418	-0.0064483	0.0017567	0.026294
Trial1	2	1	noBlindfold	counterclockwise	practice	Guided	1	0.5	-0.25	20.40347	0.44986	-1.45	-1.05	0.801569676095418	0.0074059	0.0017573	0.018757
Trial1	2	1	noBlindfold	counterclockwise	practice	Guided	1	0.5	-0.25	20.42348	0.44986	-1.45	-1.05	0.801569676095418	0.016817	-0.010939	0.0025554
Trial1	2	1	noBlindfold	counterclockwise	practice	Guided	1	0.5	-0.25	20.44347	0.44986	-1.45	-1.05	0.801569676095418	0.045592	-0.0067071	-0.020901
Trial1	2	1	noBlindfold	counterclockwise	practice	Guided	1	0.5	-0.25	20.46347	0.44986	-1.45	-1.05	0.801569676095418	-0.019779	-0.0024757	0.0092446
Trial1	2	1	noBlindfold	counterclockwise	practice	Guided	1	0.5	-0.25	20.48347	0.44986	-1.45	-1.05	0.801569676095418	-0.00068308	-0.00671	0.0056182
Trial1	2	1	noBlindfold	counterclockwise	practice	Guided	1	0.5	-0.25	20.50348	0.44986	-1.45	-1.05	0.801569676095418	-0.0092987	0.014448	0.00086073
Trial1	2	1	noBlindfold	counterclockwise	practice	Guided	1	0.5	-0.25	20.52347	0.44986	-1.45	-1.05	0.801569676095418	-0.01063	0.014444	0.02182
Trial1	2	1	noBlindfold	counterclockwise	practice	Guided	1	0.5	-0.25	20.54347	0.44987	-1.45	-1.05	0.801569049785285	0.016277	0.01021	0.019321
Trial1	2	1	noBlindfold	counterclockwise	practice	Guided	1	0.5	-0.25	20.56348	0.44987	-1.45	-1.05	0.801569049785285	-0.0053967	0.0059778	0.014001
Trial1	2	1	noBlindfold	counterclockwise	practice	Guided	1	0.5	-0.25	20.58348	0.44987	-1.45	-1.05	0.801569049785285	0.003483	0.022905	0.010092
Trial1	2	1	noBlindfold	counterclockwise	practice	Guided	1	0.5	-0.25	20.60347	0.44987	-1.45	-1.05	0.801569049785285	0.047625	-0.019414	0.017106
Trial1	2	1	noBlindfold	counterclockwise	practice	Guided	1	0.5	-0.25	20.62347	0.44987	-1.45	-1.05	0.801569049785285	0.026483	-0.010949	-0.0010724
Trial1	2	1	noBlindfold	counterclockwise	practice	Guided	1	0.5	-0.25	20.64348	0.44987	-1.45	-1.05	0.801569049785285	-0.034897	0.010209	-0.0176
Trial1	2	1	noBlindfold	counterclockwise	practice	Guided	1	0.5	-0.25	20.66347	0.44987	-1.45	-1.05	0.801569049785285	-0.017402	0.0017443	0.0011429
Trial1	2	1	noBlindfold	counterclockwise	practice	Guided	1	0.5	-0.25	20.68347	0.44987	-1.45	-1.05	0.801569049785285	-0.045381	0.031364	0.0069871
Trial1	2	1	noBlindfold	counterclockwise	practice	Guided	1	0.5	-0.25	20.70348	0.44987	-1.45	-1.05	0.801569049785285	0.013152	-0.010958	-0.001918
Trial1	2	1	noBlindfold	counterclockwise	practice	Guided	1	0.5	-0.25	20.72348	0.44987	-1.45	-1.05	0.801569049785285	-0.026285	0.014433	-0.012842
Trial1	2	1	noBlindfold	counterclockwise	practice	Guided	1	0.5	-0.25	20.74347	0.44988	-1.45	-1.05	0.801568423599757	0.017324	0.010197	0.0025567
Trial1	2	1	noBlindfold	counterclockwise	practice	Guided	1	0.5	-0.25	20.76347	0.44988	-1.45	-1.05	0.801568423599757	0.031445	0.0059656	-0.0083232
Trial1	2	1	noBlindfold	counterclockwise	practice	Guided	1	0.5	-0.25	20.78348	0.44988	-1.45	-1.05	0.801568423599757	-0.011368	-0.0024999	-0.037141
Trial1	2	1	noBlindfold	counterclockwise	practice	Guided	1	0.5	-0.25	20.80347	0.44988	-1.45	-1.05	0.801568423599757	0.030645	-0.002501	0.0034035
Trial1	2	1	noBlindfold	counterclockwise	practice	Guided	1	0.5	-0.25	20.82347	0.44988	-1.45	-1.05	0.801568423599757	0.0010661	-0.032127	0.047815
Trial1	2	1	noBlindfold	counterclockwise	practice	Guided	1	0.5	-0.25	20.84348	0.44988	-1.45	-1.05	0.801568423599757	-0.033135	0.01019	0.024597
Trial1	2	1	noBlindfold	counterclockwise	practice	Guided	1	0.5	-0.25	20.86348	0.44988	-1.45	-1.05	0.801568423599757	-0.0040911	0.022882	-0.0024853
Trial1	2	1	noBlindfold	counterclockwise	practice	Guided	1	0.5	-0.25	20.88347	0.44988	-1.45	-1.05	0.801568423599757	0.0081649	-0.015206	0.0061808
Trial1	2	1	noBlindfold	counterclockwise	practice	Guided	1	0.5	-0.25	20.90347	0.44988	-1.45	-1.05	0.801568423599757	-0.0263	0.0059522	-0.012843
Trial1	2	1	noBlindfold	counterclockwise	practice	Guided	1	0.5	-0.25	20.92348	0.44988	-1.45	-1.05	0.801568423599757	0.00034347	0.018648	-0.011149
Trial1	2	1	noBlindfold	counterclockwise	practice	Guided	1	0.5	-0.25	20.94347	0.44988	-1.45	-1.05	0.801568423599757	0.0078919	-0.0025122	0.010373
Trial1	2	1	noBlindfold	counterclockwise	practice	Guided	1	0.5	-0.25	20.96347	0.44989	-1.45	-1.05	0.801567797538835	0.020147	-0.0025132	0.027985
Trial1	2	1	noBlindfold	counterclockwise	practice	Guided	1	0.5	-0.25	20.98347	0.44989	-1.45	-1.05	0.801567797538835	0.048656	0.014412	0.00033784
Trial1	2	1	noBlindfold	counterclockwise	practice	Guided	1	0.5	-0.25	21.00348	0.44989	-1.45	-1.05	0.801567797538835	0.0039771	0.0017147	0.0017096
Trial1	2	1	noBlindfold	counterclockwise	practice	Guided	1	0.5	-0.25	21.02347	0.44989	-1.45	-1.05	0.801567797538835	-0.0012648	0.018642	0.01485
Trial1	2	1	noBlindfold	counterclockwise	practice	Guided	1	0.5	-0.25	21.04347	0.44989	-1.45	-1.05	0.801567797538835	0.022001	-0.015211	-0.0013529
Trial1	2	1	noBlindfold	counterclockwise	practice	Guided	1	0.5	-0.25	21.06348	0.44989	-1.45	-1.05	0.801567797538835	-0.017703	-0.0025141	-0.0080852
Trial1	2	1	noBlindfold	counterclockwise	practice	Guided	1	0.5	-0.25	21.08348	0.44989	-1.45	-1.05	0.801567797538835	0.012318	0.018643	-0.018684
Trial1	2	1	noBlindfold	counterclockwise	practice	Guided	1	0.5	-0.25	21.10347	0.44989	-1.45	-1.05	0.801567797538835	-0.0046482	0.018642	-0.0030447
Trial1	2	1	noBlindfold	counterclockwise	practice	Guided	1	0.5	-0.25	21.12347	0.44989	-1.45	-1.05	0.801567797538835	0.017823	-0.023676	-0.0058237
Trial1	2	1	noBlindfold	counterclockwise	practice	Guided	1	0.5	-0.25	21.14348	0.4499	-1.45	-1.05	0.80156717346524	-0.035474	-0.010981	0.011746
Trial1	2	1	noBlindfold	counterclockwise	practice	Guided	1	0.5	-0.25	21.16347	0.4499	-1.45	-1.05	0.80156717346524	0.027233	-0.0067497	-0.0036077
Trial1	2	1	noBlindfold	counterclockwise	practice	Guided	1	0.5	-0.25	21.18347	0.4499	-1.45	-1.05	0.80156717346524	0.018081	0.010178	0.0056224
Trial1	2	1	noBlindfold	counterclockwise	practice	Guided	1	0.5	-0.25	21.20348	0.4499	-1.45	-1.05	0.80156717346524	0.0008483	-0.0067484	-0.00082792
Trial1	2	1	noBlindfold	counterclockwise	practice	Guided	1	0.5	-0.25	21.22348	0.4499	-1.45	-1.05	0.80156717346524	-0.024205	0.014411	-0.04637
Trial1	2	1	noBlindfold	counterclockwise	practice	Guided	1	0.5	-0.25	21.24347	0.4499	-1.45	-1.05	0.80156717346524	-0.0046652	0.0017145	-0.0030425
Trial1	2	1	noBlindfold	counterclockwise	practice	Guided	1	0.5	-0.25	21.26347	0.44991	-1.45	-1.05	0.801566547653158	-0.012483	0.0017125	-0.020372
Trial1	2	1	noBlindfold	counterclockwise	practice	Guided	1	0.5	-0.25	21.28348	0.44991	-1.45	-1.05	0.801566547653158	0.0052786	0.0017116	-0.019243
Trial1	2	1	noBlindfold	counterclockwise	practice	Guided	1	0.5	-0.25	21.30347	0.44991	-1.45	-1.05	0.801566547653158	0.042851	0.0059429	0.021023
Trial1	2	1	noBlindfold	counterclockwise	practice	Guided	1	0.5	-0.25	21.32347	0.44991	-1.45	-1.05	0.801566547653158	0.0036802	-0.015217	0.0059049
Trial1	2	1	noBlindfold	counterclockwise	practice	Guided	1	0.5	-0.25	21.34348	0.44991	-1.45	-1.05	0.801566547653158	0.02668	-0.0067546	-0.0024801
Trial1	2	1	noBlindfold	counterclockwise	practice	Guided	1	0.5	-0.25	21.36348	0.44991	-1.45	-1.05	0.801566547653158	-0.035763	0.014402	-0.0050213
Trial1	2	1	noBlindfold	counterclockwise	practice	Guided	1	0.5	-0.25	21.38347	0.44991	-1.45	-1.05	0.801566547653158	0.0042076	-0.0067575	-0.0024811
Trial1	2	1	noBlindfold	counterclockwise	practice	Guided	1	0.5	-0.25	21.40347	0.44991	-1.45	-1.05	0.801566547653158	-0.0080516	-0.019455	-0.020093
Trial1	2	1	noBlindfold	counterclockwise	practice	Guided	1	0.5	-0.25	21.42348	0.44991	-1.45	-1.05	0.801566547653158	-0.0046788	-0.0067579	-0.0030433
Trial1	2	1	noBlindfold	counterclockwise	practice	Guided	1	0.5	-0.25	21.44347	0.44991	-1.45	-1.05	0.801566547653158	-0.00050434	-0.002525	0.0014324
Trial1	2	1	noBlindfold	counterclockwise	practice	Guided	1	0.5	-0.25	21.46347	0.44991	-1.45	-1.05	0.801566547653158	0.0042022	0.001706	-0.002476
Trial1	2	1	noBlindfold	counterclockwise	practice	Guided	1	0.5	-0.25	21.48347	0.44991	-1.45	-1.05	0.801566547653158	0.034224	0.0017042	-0.031817
Trial1	2	1	noBlindfold	counterclockwise	practice	Guided	1	0.5	-0.25	21.50348	0.44991	-1.45	-1.05	0.801566547653158	0.019568	-0.0067589	0.020739
Trial1	2	1	noBlindfold	counterclockwise	practice	Guided	1	0.5	-0.25	21.52347	0.44991	-1.45	-1.05	0.801566547653158	-0.022448	-0.01099	-0.0041716
Trial1	2	1	noBlindfold	counterclockwise	practice	Guided	1	0.5	-0.25	21.54347	0.44992	-1.45	-1.05	0.801565923827663	-0.026357	0.010165	-0.010859
Trial1	2	1	noBlindfold	counterclockwise	practice	Guided	1	0.5	-0.25	21.56348	0.44992	-1.45	-1.05	0.801565923827663	-0.00050983	-0.015226	0.0014314
Trial1	2	1	noBlindfold	counterclockwise	practice	Guided	1	0.5	-0.25	21.58348	0.44992	-1.45	-1.05	0.801565923827663	0.011745	0.0059331	-0.018116
Trial1	2	1	noBlindfold	counterclockwise	practice	Guided	1	0.5	-0.25	21.60347	0.44992	-1.45	-1.05	0.801565923827663	-0.0085967	-0.027923	-0.011709
Trial1	2	1	noBlindfold	counterclockwise	practice	Guided	1	0.5	-0.25	21.62347	0.44992	-1.45	-1.05	0.801565923827663	0.024799	0.0059309	0.024082
Trial1	2	1	noBlindfold	counterclockwise	practice	Guided	1	0.5	-0.25	21.64348	0.44992	-1.45	-1.05	0.801565923827663	-0.00078362	0.0059311	0.0056221
Trial1	2	1	noBlindfold	counterclockwise	practice	Guided	1	0.5	-0.25	21.66347	0.44992	-1.45	-1.05	0.801565923827663	0.0067663	0.0016984	0.027142
Trial1	2	1	noBlindfold	counterclockwise	practice	Guided	1	0.5	-0.25	21.68347	0.44992	-1.45	-1.05	0.801565923827663	0.0088986	-0.0067686	-0.0063914
Trial1	2	1	noBlindfold	counterclockwise	practice	Guided	1	0.5	-0.25	21.70348	0.44992	-1.45	-1.05	0.801565923827663	0.017513	-0.0067704	0.0059018
Trial1	2	1	noBlindfold	counterclockwise	practice	Guided	1	0.5	-0.25	21.72348	0.44992	-1.45	-1.05	0.801565923827663	-0.0096659	-0.002538	0.013437
Trial1	2	1	noBlindfold	counterclockwise	practice	Guided	1	0.5	-0.25	21.74347	0.44992	-1.45	-1.05	0.801565923827663	0.00027866	-0.032161	-0.01115
Trial1	2	1	noBlindfold	counterclockwise	practice	Guided	1	0.5	-0.25	21.76347	0.44992	-1.45	-1.05	0.801565923827663	0.021682	0.010158	0.0073096
Trial1	2	1	noBlindfold	counterclockwise	practice	Guided	1	0.5	-0.25	21.78348	0.44992	-1.45	-1.05	0.801565923827663	-0.00025588	0.0059265	-0.0027673
Trial1	2	1	noBlindfold	counterclockwise	practice	Guided	1	0.5	-0.25	21.80347	0.44992	-1.45	-1.05	0.801565923827663	-0.022198	0.0059258	-0.0083705
Trial1	2	1	noBlindfold	counterclockwise	practice	Guided	1	0.5	-0.25	21.82347	0.44992	-1.45	-1.05	0.801565923827663	-0.0055008	-0.0067698	0.0095239
Trial1	2	1	noBlindfold	counterclockwise	practice	Guided	1	0.5	-0.25	21.84348	0.44992	-1.45	-1.05	0.801565923827663	-0.0055008	-0.0067698	0.0095239
Trial1	2	1	noBlindfold	counterclockwise	practice	Guided	1	0.5	-0.25	21.86348	0.44993	-1.45	-1.05	0.801565300126034	0.013328	0.0016938	-0.0010754
Trial1	2	1	noBlindfold	counterclockwise	practice	Guided	1	0.5	-0.25	21.88347	0.44993	-1.45	-1.05	0.801565300126034	0.04912	0.0016939	-0.0080478
Trial1	2	1	noBlindfold	counterclockwise	practice	Guided	1	0.5	-0.25	21.90347	0.44993	-1.45	-1.05	0.801565300126034	-0.0039107	0.01862	-0.021187
Trial1	2	1	noBlindfold	counterclockwise	practice	Guided	1	0.5	-0.25	21.92348	0.44993	-1.45	-1.05	0.801565300126034	0.018027	-0.0067714	-0.010023
Trial1	2	1	noBlindfold	counterclockwise	practice	Guided	1	0.5	-0.25	21.94347	0.44993	-1.45	-1.05	0.801565300126034	0.014116	-0.011006	-0.018689
Trial1	2	1	noBlindfold	counterclockwise	practice	Guided	1	0.5	-0.25	21.96347	0.44993	-1.45	-1.05	0.801565300126034	0.011449	0.0016898	0.023227
Trial1	2	1	noBlindfold	counterclockwise	practice	Guided	1	0.5	-0.25	21.98347	0.44993	-1.45	-1.05	0.801565300126034	0.013846	-0.0025415	-0.014498
Trial1	2	1	noBlindfold	counterclockwise	practice	Guided	1	0.5	-0.25	22.00348	0.44994	-1.45	-1.05	0.801564674687031	0.013843	-0.0067744	-0.014499
Trial1	2	1	noBlindfold	counterclockwise	practice	Guided	1	0.5	-0.25	22.02347	0.44994	-1.45	-1.05	0.801564674687031	-0.031369	-0.015237	-0.004748
Trial1	2	1	noBlindfold	counterclockwise	practice	Guided	1	0.5	-0.25	22.04347	0.44994	-1.45	-1.05	0.801564674687031	-0.024088	-0.0067762	0.020963
Trial1	2	1	noBlindfold	counterclockwise	practice	Guided	1	0.5	-0.25	22.06348	0.44994	-1.45	-1.05	0.801564674687031	-0.037144	-0.0067783	0.015926
Trial1	2	1	noBlindfold	counterclockwise	practice	Guided	1	0.5	-0.25	22.08348	0.44994	-1.45	-1.05	0.801564674687031	0.02112	-0.0025469	0.01121
Trial1	2	1	noBlindfold	counterclockwise	practice	Guided	1	0.5	-0.25	22.10347	0.44994	-1.45	-1.05	0.801564674687031	-0.0016209	0.0059145	0.018182
Trial1	2	1	noBlindfold	counterclockwise	practice	Guided	1	0.5	-0.25	22.12347	0.44994	-1.45	-1.05	0.801564674687031	0.016674	-0.011013	0.010929
Trial1	2	1	noBlindfold	counterclockwise	practice	Guided	1	0.5	-0.25	22.14348	0.44995	-1.45	-1.05	0.801564051233505	0.0085856	0.0016839	-0.0022133
Trial1	2	1	noBlindfold	counterclockwise	practice	Guided	1	0.5	-0.25	22.16347	0.44995	-1.45	-1.05	0.801564051233505	0.0036094	0.0016848	0.010079
Trial1	2	1	noBlindfold	counterclockwise	practice	Guided	1	0.5	-0.25	22.18347	0.44995	-1.45	-1.05	0.801564051233505	0.0028102	-0.011011	0.018463
Trial1	2	1	noBlindfold	counterclockwise	practice	Guided	1	0.5	-0.25	22.20348	0.44995	-1.45	-1.05	0.801564051233505	0.03887	-0.019475	-0.0036241
Trial1	2	1	noBlindfold	counterclockwise	practice	Guided	1	0.5	-0.25	22.22348	0.44995	-1.45	-1.05	0.801564051233505	-0.030587	-0.0067778	-0.017328
Trial1	2	1	noBlindfold	counterclockwise	practice	Guided	1	0.5	-0.25	22.24347	0.44995	-1.45	-1.05	0.801564051233505	0.023237	-0.01101	-0.026515
Trial1	2	1	noBlindfold	counterclockwise	practice	Guided	1	0.5	-0.25	22.26347	0.44995	-1.45	-1.05	0.801564051233505	0.027676	0.0059175	-0.031553
Trial1	2	1	noBlindfold	counterclockwise	practice	Guided	1	0.5	-0.25	22.28348	0.44995	-1.45	-1.05	0.801564051233505	-0.00030674	0.0059178	-0.0027775
Trial1	2	1	noBlindfold	counterclockwise	practice	Guided	1	0.5	-0.25	22.30347	0.44995	-1.45	-1.05	0.801564051233505	-0.014166	0.010148	0.0047592
Trial1	2	1	noBlindfold	counterclockwise	practice	Guided	1	0.5	-0.25	22.32347	0.44995	-1.45	-1.05	0.801564051233505	0.011679	0.018612	0.019029
Trial1	2	1	noBlindfold	counterclockwise	practice	Guided	1	0.5	-0.25	22.34348	0.44995	-1.45	-1.05	0.801564051233505	-0.014166	0.0059162	0.0047597
Trial1	2	1	noBlindfold	counterclockwise	practice	Guided	1	0.5	-0.25	22.36348	0.44995	-1.45	-1.05	0.801564051233505	0.0080391	0.018609	-0.023731
Trial1	2	1	noBlindfold	counterclockwise	practice	Guided	1	0.5	-0.25	22.38347	0.44995	-1.45	-1.05	0.801564051233505	0.048808	-0.015245	-0.0038603
Trial1	2	1	noBlindfold	counterclockwise	practice	Guided	1	0.5	-0.25	22.40347	0.44996	-1.45	-1.05	0.801563426043345	0.0091019	-0.0067814	-0.01059
Trial1	2	1	noBlindfold	counterclockwise	practice	Guided	1	0.5	-0.25	22.42348	0.44996	-1.45	-1.05	0.801563426043345	0.0090987	0.018608	-0.01059
Trial1	2	1	noBlindfold	counterclockwise	practice	Guided	1	0.5	-0.25	22.44347	0.44996	-1.45	-1.05	0.801563426043345	0.0041187	0.0016792	0.00057312
Trial1	2	1	noBlindfold	counterclockwise	practice	Guided	1	0.5	-0.25	22.46347	0.44996	-1.45	-1.05	0.801563426043345	-0.021996	0.018605	-0.012564
Trial1	2	1	noBlindfold	counterclockwise	practice	Guided	1	0.5	-0.25	22.48347	0.44996	-1.45	-1.05	0.801563426043345	0.012733	-0.0067873	0.0022695
Trial1	2	1	noBlindfold	counterclockwise	practice	Guided	1	0.5	-0.25	22.50348	0.44996	-1.45	-1.05	0.801563426043345	0.032896	-0.011019	-0.034324
Trial1	2	1	noBlindfold	counterclockwise	practice	Guided	1	0.5	-0.25	22.52347	0.44996	-1.45	-1.05	0.801563426043345	-0.00059201	0.0059069	0.0014223
Trial1	2	1	noBlindfold	counterclockwise	practice	Guided	1	0.5	-0.25	22.54347	0.44997	-1.45	-1.05	0.801562800977793	-0.013387	0.02706	-0.007806
Trial1	2	1	noBlindfold	counterclockwise	practice	Guided	1	0.5	-0.25	22.56348	0.44997	-1.45	-1.05	0.801562800977793	0.015568	0.027058	0.027702
Trial1	2	1	noBlindfold	counterclockwise	practice	Guided	1	0.5	-0.25	22.58348	0.44997	-1.45	-1.05	0.801562800977793	-0.022273	-0.01103	0.010088
Trial1	2	1	noBlindfold	counterclockwise	practice	Guided	1	0.5	-0.25	22.60347	0.44997	-1.45	-1.05	0.801562800977793	0.027643	-0.019496	-0.022032
Trial1	2	1	noBlindfold	counterclockwise	practice	Guided	1	0.5	-0.25	22.62347	0.44997	-1.45	-1.05	0.801562800977793	0.0030395	0.01859	0.014281
Trial1	2	1	noBlindfold	counterclockwise	practice	Guided	1	0.5	-0.25	22.64348	0.44997	-1.45	-1.05	0.801562800977793	0.021068	-0.015264	0.011218
Trial1	2	1	noBlindfold	counterclockwise	practice	Guided	1	0.5	-0.25	22.66347	0.44997	-1.45	-1.05	0.801562800977793	0.033857	0.0016606	-0.0052667
Trial1	2	1	noBlindfold	counterclockwise	practice	Guided	1	0.5	-0.25	22.68347	0.44997	-1.45	-1.05	0.801562800977793	-0.0053133	0.0058926	0.0053319
Trial1	2	1	noBlindfold	counterclockwise	practice	Guided	1	0.5	-0.25	22.70348	0.44997	-1.45	-1.05	0.801562800977793	-0.0058472	0.022817	0.013716
Trial1	2	1	noBlindfold	counterclockwise	practice	Guided	1	0.5	-0.25	22.72348	0.44997	-1.45	-1.05	0.801562800977793	0.066541	0.0016571	-0.0027254
Trial1	2	1	noBlindfold	counterclockwise	practice	Guided	1	0.5	-0.25	22.74347	0.44997	-1.45	-1.05	0.801562800977793	0.021592	-0.0068075	0.0028358
Trial1	2	1	noBlindfold	counterclockwise	practice	Guided	1	0.5	-0.25	22.76347	0.44998	-1.45	-1.05	0.80156217603685	-0.045825	0.0016569	0.011174
Trial1	2	1	noBlindfold	counterclockwise	practice	Guided	1	0.5	-0.25	22.78348	0.44998	-1.45	-1.05	0.80156217603685	0.012707	0.03128	0.0022702
Trial1	2	1	noBlindfold	counterclockwise	practice	Guided	1	0.5	-0.25	22.80347	0.44998	-1.45	-1.05	0.80156217603685	-0.0094991	0.0016581	0.00085805
Trial1	2	1	noBlindfold	counterclockwise	practice	Guided	1	0.5	-0.25	22.82347	0.44998	-1.45	-1.05	0.80156217603685	-0.040853	0.010118	0.0030728
Trial1	2	1	noBlindfold	counterclockwise	practice	Guided	1	0.5	-0.25	22.84348	0.44998	-1.45	-1.05	0.80156217603685	0.0061303	-0.019507	0.043898
Trial1	2	1	noBlindfold	counterclockwise	practice	Guided	1	0.5	-0.25	22.86348	0.44998	-1.45	-1.05	0.80156217603685	-0.0053285	0.018578	-0.0016433
Trial1	2	1	noBlindfold	counterclockwise	practice	Guided	1	0.5	-0.25	22.88347	0.44998	-1.45	-1.05	0.80156217603685	-0.0047949	0.0016509	-0.01172
Trial1	2	1	noBlindfold	counterclockwise	practice	Guided	1	0.5	-0.25	22.90347	0.44998	-1.45	-1.05	0.80156217603685	0.034906	-0.0068146	0.0036763
Trial1	2	1	noBlindfold	counterclockwise	practice	Guided	1	0.5	-0.25	22.92348	0.44998	-1.45	-1.05	0.80156217603685	-0.0097724	0.0058806	0.0050439
Trial1	2	1	noBlindfold	counterclockwise	practice	Guided	1	0.5	-0.25	22.94347	0.44998	-1.45	-1.05	0.80156217603685	0.0071904	0.022803	0.0064564
Trial1	2	1	noBlindfold	counterclockwise	practice	Guided	1	0.5	-0.25	22.96347	0.44998	-1.45	-1.05	0.80156217603685	0.0090557	-0.019514	0.016251
Trial1	2	1	noBlindfold	counterclockwise	practice	Guided	1	0.5	-0.25	22.98347	0.44998	-1.45	-1.05	0.80156217603685	0.023439	-0.015281	-0.026512
Trial1	2	1	noBlindfold	counterclockwise	practice	Guided	1	0.5	-0.25	23.00348	0.44998	-1.45	-1.05	0.80156217603685	-0.0011642	-0.0025868	0.009802
Trial1	2	1	noBlindfold	counterclockwise	practice	Guided	1	0.5	-0.25	23.02347	0.44999	-1.45	-1.05	0.801561553079902	0.0074502	-0.019516	0.014558
Trial1	2	1	noBlindfold	counterclockwise	practice	Guided	1	0.5	-0.25	23.04347	0.44999	-1.45	-1.05	0.801561553079902	0.0054037	0.031265	-0.023448
Trial1	2	1	noBlindfold	counterclockwise	practice	Guided	1	0.5	-0.25	23.06348	0.44999	-1.45	-1.05	0.801561553079902	0.0038023	-0.0068228	-0.0063991
Trial1	2	1	noBlindfold	counterclockwise	practice	Guided	1	0.5	-0.25	23.08348	0.44999	-1.45	-1.05	0.801561553079902	0.008506	0.014337	-0.0022078
Trial1	2	1	noBlindfold	counterclockwise	practice	Guided	1	0.5	-0.25	23.10347	0.44999	-1.45	-1.05	0.801561553079902	-0.017874	-0.015286	-0.0080945
Trial1	2	1	noBlindfold	counterclockwise	practice	Guided	1	0.5	-0.25	23.12347	0.44999	-1.45	-1.05	0.801561553079902	0.021561	0.0016401	0.0028324
Trial1	2	1	noBlindfold	counterclockwise	practice	Guided	1	0.5	-0.25	23.14348	0.45	-1.45	-1.05	0.801560928387804	0.0069001	0.010105	0.032974
Trial1	2	1	noBlindfold	counterclockwise	practice	Guided	1	0.5	-0.25	23.16347	0.45	-1.45	-1.05	0.801560928387804	0.026793	0.010105	-0.0052686
Trial1	2	1	noBlindfold	counterclockwise	practice	Guided	1	0.5	-0.25	23.18347	0.45	-1.45	-1.05	0.801560928387804	0.0090267	0.018567	-0.010589
Trial1	2	1	noBlindfold	counterclockwise	practice	Guided	1	0.5	-0.25	23.20348	0.45	-1.45	-1.05	0.801560928387804	0.013465	-0.011055	-0.010308
Trial1	2	1	noBlindfold	counterclockwise	practice	Guided	1	0.5	-0.25	23.22348	0.45	-1.45	-1.05	0.801560928387804	0.0045829	0.022797	-0.010874
Trial1	2	1	noBlindfold	counterclockwise	practice	Guided	1	0.5	-0.25	23.24347	0.45	-1.45	-1.05	0.801560928387804	0.020743	-0.0025953	0.015407
Trial1	2	1	noBlindfold	counterclockwise	practice	Guided	1	0.5	-0.25	23.26347	0.45	-1.45	-1.05	0.801560928387804	0.00093561	0.0058666	-0.0069634
Trial1	2	1	noBlindfold	counterclockwise	practice	Guided	1	0.5	-0.25	23.28348	0.45	-1.45	-1.05	0.801560928387804	-0.0040413	0.027024	-0.015629
Trial1	2	1	noBlindfold	counterclockwise	practice	Guided	1	0.5	-0.25	23.30347	0.45001	-1.45	-1.05	0.801560305678962	0.011323	0.010096	0.023224
Trial1	2	1	noBlindfold	counterclockwise	practice	Guided	1	0.5	-0.25	23.32347	0.45001	-1.45	-1.05	0.801560305678962	0.0074128	-0.02376	0.014558
Trial1	2	1	noBlindfold	counterclockwise	practice	Guided	1	0.5	-0.25	23.34348	0.45001	-1.45	-1.05	0.801560305678962	0.021265	0.022788	-0.0038586
Trial1	2	1	noBlindfold	counterclockwise	practice	Guided	1	0.5	-0.25	23.36348	0.45001	-1.45	-1.05	0.801560305678962	-0.016664	0.027019	0.010649
Trial1	2	1	noBlindfold	counterclockwise	practice	Guided	1	0.5	-0.25	23.38347	0.45001	-1.45	-1.05	0.801560305678962	-0.004055	-0.0026052	-0.015632
Trial1	2	1	noBlindfold	counterclockwise	practice	Guided	1	0.5	-0.25	23.40347	0.45001	-1.45	-1.05	0.801560305678962	0.005625	-0.01107	-0.027642
Trial1	2	1	noBlindfold	counterclockwise	practice	Guided	1	0.5	-0.25	23.42348	0.45001	-1.45	-1.05	0.801560305678962	-0.022087	-0.0026079	-0.01257
Trial1	2	1	noBlindfold	counterclockwise	practice	Guided	1	0.5	-0.25	23.44347	0.45001	-1.45	-1.05	0.801560305678962	-0.00068312	0.005853	0.0014173
Trial1	2	1	noBlindfold	counterclockwise	practice	Guided	1	0.5	-0.25	23.46347	0.45001	-1.45	-1.05	0.801560305678962	-0.016849	0.0016197	-0.024862
Trial1	2	1	noBlindfold	counterclockwise	practice	Guided	1	0.5	-0.25	23.48347	0.45001	-1.45	-1.05	0.801560305678962	-0.014008	-0.015307	0.00056998
Trial1	2	1	noBlindfold	counterclockwise	practice	Guided	1	0.5	-0.25	23.50348	0.45002	-1.45	-1.05	0.801559683093989	0.03351	-0.019539	0.024635
Trial1	2	1	noBlindfold	counterclockwise	practice	Guided	1	0.5	-0.25	23.52347	0.45002	-1.45	-1.05	0.801559683093989	0.0019767	0.031243	-0.040497
Trial1	2	1	noBlindfold	counterclockwise	practice	Guided	1	0.5	-0.25	23.54347	0.45002	-1.45	-1.05	0.801559683093989	0.007396	-0.0068457	0.014556
Trial1	2	1	noBlindfold	counterclockwise	practice	Guided	1	0.5	-0.25	23.56348	0.45002	-1.45	-1.05	0.801559683093989	-0.0028198	0.027008	0.034948
Trial1	2	1	noBlindfold	counterclockwise	practice	Guided	1	0.5	-0.25	23.58348	0.45002	-1.45	-1.05	0.801559683093989	0.013967	-0.023772	-0.018697
Trial1	2	1	noBlindfold	counterclockwise	practice	Guided	1	0.5	-0.25	23.60347	0.45002	-1.45	-1.05	0.801559683093989	-0.014545	0.039705	0.010361
Trial1	2	1	noBlindfold	counterclockwise	practice	Guided	1	0.5	-0.25	23.62347	0.45002	-1.45	-1.05	0.801559683093989	-0.0046022	0.0058483	-0.0072528
Trial1	2	1	noBlindfold	counterclockwise	practice	Guided	1	0.5	-0.25	23.64348	0.45002	-1.45	-1.05	0.801559683093989	0.0079162	-0.015309	0.033575
Trial1	2	1	noBlindfold	counterclockwise	practice	Guided	1	0.5	-0.25	23.66347	0.45002	-1.45	-1.05	0.801559683093989	0.028521	0.0016174	0.032726
Trial1	2	1	noBlindfold	counterclockwise	practice	Guided	1	0.5	-0.25	23.68347	0.45003	-1.45	-1.05	0.801559058774977	0.02985	0.022776	0.011768
Trial1	2	1	noBlindfold	counterclockwise	practice	Guided	1	0.5	-0.25	23.70348	0.45003	-1.45	-1.05	0.801559058774977	-0.029393	0.027007	-0.038292
Trial1	2	1	noBlindfold	counterclockwise	practice	Guided	1	0.5	-0.25	23.72348	0.45003	-1.45	-1.05	0.801559058774977	-0.028683	0.010076	0.020671
Trial1	2	1	noBlindfold	counterclockwise	practice	Guided	1	0.5	-0.25	23.74347	0.45003	-1.45	-1.05	0.801559058774977	-0.017671	0.01854	-0.012296
Trial1	2	1	noBlindfold	counterclockwise	practice	Guided	1	0.5	-0.25	23.76347	0.45003	-1.45	-1.05	0.801559058774977	-0.019272	0.022769	0.012852
Trial1	2	1	noBlindfold	counterclockwise	practice	Guided	1	0.5	-0.25	23.78348	0.45003	-1.45	-1.05	0.801559058774977	0.0079049	0.010076	0.0061603
Trial1	2	1	noBlindfold	counterclockwise	practice	Guided	1	0.5	-0.25	23.80347	0.45003	-1.45	-1.05	0.801559058774977	0.022025	0.027001	-0.0055659
Trial1	2	1	noBlindfold	counterclockwise	practice	Guided	1	0.5	-0.25	23.82347	0.45003	-1.45	-1.05	0.801559058774977	0.029839	0.022768	0.011764
Trial1	2	1	noBlindfold	counterclockwise	practice	Guided	1	0.5	-0.25	23.84348	0.45003	-1.45	-1.05	0.801559058774977	0.044222	0.022765	-0.0041545
Trial1	2	1	noBlindfold	counterclockwise	practice	Guided	1	0.5	-0.25	23.86348	0.45004	-1.45	-1.05	0.801558436438111	0.040575	0.010069	-0.017012
Trial1	2	1	noBlindfold	counterclockwise	practice	Guided	1	0.5	-0.25	23.88347	0.45004	-1.45	-1.05	0.801558436438111	-0.014585	0.026994	0.008945
Trial1	2	1	noBlindfold	counterclockwise	practice	Guided	1	0.5	-0.25	23.90347	0.45004	-1.45	-1.05	0.801558436438111	-0.01876	0.010064	0.0044686
Trial1	2	1	noBlindfold	counterclockwise	practice	Guided	1	0.5	-0.25	23.92348	0.45004	-1.45	-1.05	0.801558436438111	-0.025067	0.014293	0.033525
Trial1	2	1	noBlindfold	counterclockwise	practice	Guided	1	0.5	-0.25	23.94347	0.45004	-1.45	-1.05	0.801558436438111	-0.0057046	0.018523	0.0095073
Trial1	2	1	noBlindfold	counterclockwise	practice	Guided	1	0.5	-0.25	23.96347	0.45004	-1.45	-1.05	0.801558436438111	0.035597	0.010058	-0.0089082
Trial1	2	1	noBlindfold	counterclockwise	practice	Guided	1	0.5	-0.25	23.98347	0.45004	-1.45	-1.05	0.801558436438111	0.0029103	-0.0068708	0.014264
Trial1	2	1	noBlindfold	counterclockwise	practice	Guided	1	0.5	-0.25	24.00348	0.45004	-1.45	-1.05	0.801558436438111	0.0045066	0.031214	-0.010885
Trial1	2	1	noBlindfold	counterclockwise	practice	Guided	1	0.5	-0.25	24.02347	0.45004	-1.45	-1.05	0.801558436438111	-0.013522	-0.011105	-0.0078249
Trial1	2	1	noBlindfold	counterclockwise	practice	Guided	1	0.5	-0.25	24.04347	0.45004	-1.45	-1.05	0.801558436438111	-0.0057083	-0.0026419	0.0095056
Trial1	2	1	noBlindfold	counterclockwise	practice	Guided	1	0.5	-0.25	24.06348	0.45004	-1.45	-1.05	0.801558436438111	0.058596	0.0058229	-0.020076
Trial1	2	1	noBlindfold	counterclockwise	practice	Guided	1	0.5	-0.25	24.08348	0.45004	-1.45	-1.05	0.801558436438111	-0.0049092	-0.0026403	-0.0030721
Trial1	2	1	noBlindfold	counterclockwise	practice	Guided	1	0.5	-0.25	24.10347	0.45004	-1.45	-1.05	0.801558436438111	0.030352	0.014287	0.003377
Trial1	2	1	noBlindfold	counterclockwise	practice	Guided	1	0.5	-0.25	24.12347	0.45004	-1.45	-1.05	0.801558436438111	-0.027383	-0.0068721	-0.00029128
Trial1	2	1	noBlindfold	counterclockwise	practice	Guided	1	0.5	-0.25	24.14348	0.45005	-1.45	-1.05	0.801557812367948	0.034788	0.010055	0.0036629
Trial1	2	1	noBlindfold	counterclockwise	practice	Guided	1	0.5	-0.25	24.16347	0.45005	-1.45	-1.05	0.801557812367948	-0.019042	0.018517	0.0086583
Trial1	2	1	noBlindfold	counterclockwise	practice	Guided	1	0.5	-0.25	24.18347	0.45005	-1.45	-1.05	0.801557812367948	-0.011936	0.010055	-0.032976
Trial1	2	1	noBlindfold	counterclockwise	practice	Guided	1	0.5	-0.25	24.20348	0.45005	-1.45	-1.05	0.801557812367948	0.02119	-0.0068746	-0.0055695
Trial1	2	1	noBlindfold	counterclockwise	practice	Guided	1	0.5	-0.25	24.22348	0.45005	-1.45	-1.05	0.801557812367948	0.0091956	0.0058192	-0.0069824
Trial1	2	1	noBlindfold	counterclockwise	practice	Guided	1	0.5	-0.25	24.24347	0.45005	-1.45	-1.05	0.801557812367948	-0.023758	-0.0068791	0.012565
Trial1	2	1	noBlindfold	counterclockwise	practice	Guided	1	0.5	-0.25	24.26347	0.45005	-1.45	-1.05	0.801557812367948	0.051738	0.014277	0.0087023
Trial1	2	1	noBlindfold	counterclockwise	practice	Guided	1	0.5	-0.25	24.28348	0.45005	-1.45	-1.05	0.801557812367948	0.0026194	0.0015818	0.018454
Trial1	2	1	noBlindfold	counterclockwise	practice	Guided	1	0.5	-0.25	24.30347	0.45006	-1.45	-1.05	0.801557188422396	0.0075889	0.0058114	0.010354
Trial1	2	1	noBlindfold	counterclockwise	practice	Guided	1	0.5	-0.25	24.32347	0.45006	-1.45	-1.05	0.801557188422396	0.00083535	0.014274	-0.023742
Trial1	2	1	noBlindfold	counterclockwise	practice	Guided	1	0.5	-0.25	24.34348	0.45006	-1.45	-1.05	0.801557188422396	0.032186	0.018505	-0.025954
Trial1	2	1	noBlindfold	counterclockwise	practice	Guided	1	0.5	-0.25	24.36348	0.45006	-1.45	-1.05	0.801557188422396	0.006517	-0.0068853	0.027126
Trial1	2	1	noBlindfold	counterclockwise	practice	Guided	1	0.5	-0.25	24.38347	0.45006	-1.45	-1.05	0.801557188422396	0.035826	-0.0026544	0.0022585
Trial1	2	1	noBlindfold	counterclockwise	practice	Guided	1	0.5	-0.25	24.40347	0.45006	-1.45	-1.05	0.801557188422396	0.023034	0.014272	-0.022327
Trial1	2	1	noBlindfold	counterclockwise	practice	Guided	1	0.5	-0.25	24.42348	0.45006	-1.45	-1.05	0.801557188422396	0.0081121	-0.015353	0.0019744
Trial1	2	1	noBlindfold	counterclockwise	practice	Guided	1	0.5	-0.25	24.44347	0.45006	-1.45	-1.05	0.801557188422396	-0.0060105	0.014269	0.013703
Trial1	2	1	noBlindfold	counterclockwise	practice	Guided	1	0.5	-0.25	24.46347	0.45006	-1.45	-1.05	0.801557188422396	0.039729	-0.015356	-0.0044292
Trial1	2	1	noBlindfold	counterclockwise	practice	Guided	1	0.5	-0.25	24.48347	0.45007	-1.45	-1.05	0.801556564601454	-0.018275	0.014264	-0.0039073
Trial1	2	1	noBlindfold	counterclockwise	practice	Guided	1	0.5	-0.25	24.50348	0.45007	-1.45	-1.05	0.801556564601454	0.011746	-0.023823	0.014834
Trial1	2	1	noBlindfold	counterclockwise	practice	Guided	1	0.5	-0.25	24.52347	0.45007	-1.45	-1.05	0.801556564601454	0.025602	0.022723	0.0053219
Trial1	2	1	noBlindfold	counterclockwise	practice	Guided	1	0.5	-0.25	24.54347	0.45007	-1.45	-1.05	0.801556564601454	-0.002555	-0.015363	-0.040786
Trial1	2	1	noBlindfold	counterclockwise	practice	Guided	1	0.5	-0.25	24.56348	0.45007	-1.45	-1.05	0.801556564601454	0.016982	0.010028	0.0025435
Trial1	2	1	noBlindfold	counterclockwise	practice	Guided	1	0.5	-0.25	24.58348	0.45007	-1.45	-1.05	0.801556564601454	-0.0005173	0.01849	-0.0027769
Trial1	2	1	noBlindfold	counterclockwise	practice	Guided	1	0.5	-0.25	24.60347	0.45007	-1.45	-1.05	0.801556564601454	-0.0013189	0.014257	0.0097964
Trial1	2	1	noBlindfold	counterclockwise	practice	Guided	1	0.5	-0.25	24.62347	0.45007	-1.45	-1.05	0.801556564601454	0.022484	-0.0069029	-0.013941
Trial1	2	1	noBlindfold	counterclockwise	practice	Guided	1	0.5	-0.25	24.64348	0.45007	-1.45	-1.05	0.801556564601454	-0.014647	0.0015592	0.0089484
Trial1	2	1	noBlindfold	counterclockwise	practice	Guided	1	0.5	-0.25	24.66347	0.45007	-1.45	-1.05	0.801556564601454	0.0025838	0.035413	0.01846
Trial1	2	1	noBlindfold	counterclockwise	practice	Guided	1	0.5	-0.25	24.68347	0.45008	-1.45	-1.05	0.801555942761177	-0.013584	0.022719	-0.007818
Trial1	2	1	noBlindfold	counterclockwise	practice	Guided	1	0.5	-0.25	24.70348	0.45008	-1.45	-1.05	0.801555942761177	-0.022467	-0.002674	-0.0083838
Trial1	2	1	noBlindfold	counterclockwise	practice	Guided	1	0.5	-0.25	24.72348	0.45008	-1.45	-1.05	0.801555942761177	-0.0049715	0.0015582	-0.011727
Trial1	2	1	noBlindfold	counterclockwise	practice	Guided	1	0.5	-0.25	24.74347	0.45008	-1.45	-1.05	0.801555942761177	-0.019896	-0.028064	0.021239
Trial1	2	1	noBlindfold	counterclockwise	practice	Guided	1	0.5	-0.25	24.76347	0.45008	-1.45	-1.05	0.801555942761177	-0.017767	-0.011136	-0.012291
Trial1	2	1	noBlindfold	counterclockwise	practice	Guided	1	0.5	-0.25	24.78348	0.45008	-1.45	-1.05	0.801555942761177	-0.027448	0.010022	-0.00027951
Trial1	2	1	noBlindfold	counterclockwise	practice	Guided	1	0.5	-0.25	24.80347	0.45008	-1.45	-1.05	0.801555942761177	0.020334	-0.04076	0.016248
Trial1	2	1	noBlindfold	counterclockwise	practice	Guided	1	0.5	-0.25	24.82347	0.45008	-1.45	-1.05	0.801555942761177	-0.0057784	0.018484	0.0095165
Trial1	2	1	noBlindfold	counterclockwise	practice	Guided	1	0.5	-0.25	24.84348	0.45008	-1.45	-1.05	0.801555942761177	0.012783	0.0057873	-0.0030559
Trial1	2	1	noBlindfold	counterclockwise	practice	Guided	1	0.5	-0.25	24.86348	0.45008	-1.45	-1.05	0.801555942761177	-0.001873	0.0015542	0.018184
Trial1	2	1	noBlindfold	counterclockwise	practice	Guided	1	0.5	-0.25	24.88347	0.45008	-1.45	-1.05	0.801555942761177	-0.00027427	0.014249	-0.018973
Trial1	2	1	noBlindfold	counterclockwise	practice	Guided	1	0.5	-0.25	24.90347	0.45008	-1.45	-1.05	0.801555942761177	-0.0091572	-0.015374	-0.0075296
Trial1	2	1	noBlindfold	counterclockwise	practice	Guided	1	0.5	-0.25	24.92348	0.45008	-1.45	-1.05	0.801555942761177	-0.012531	0.031175	-0.024577
Trial1	2	1	noBlindfold	counterclockwise	practice	Guided	1	0.5	-0.25	24.94347	0.45009	-1.45	-1.05	0.801555321044771	-0.011026	-0.0026833	0.021811
Trial1	2	1	noBlindfold	counterclockwise	practice	Guided	1	0.5	-0.25	24.96347	0.45009	-1.45	-1.05	0.801555321044771	0.0025617	-0.015378	0.010933
Trial1	2	1	noBlindfold	counterclockwise	practice	Guided	1	0.5	-0.25	24.98347	0.45009	-1.45	-1.05	0.801555321044771	0.021923	-0.0026829	-0.0075281
Trial1	2	1	noBlindfold	counterclockwise	practice	Guided	1	0.5	-0.25	25.00348	0.45009	-1.45	-1.05	0.801555321044771	0.016684	-0.0026864	0.019597
Trial1	2	1	noBlindfold	counterclockwise	practice	Guided	1	0.5	-0.25	25.02347	0.45009	-1.45	-1.05	0.801555321044771	0.024764	0.018472	0.019879
Trial1	2	1	noBlindfold	counterclockwise	practice	Guided	1	0.5	-0.25	25.04347	0.45009	-1.45	-1.05	0.801555321044771	0.012236	0.026932	0.0064565
Trial1	2	1	noBlindfold	counterclockwise	practice	Guided	1	0.5	-0.25	25.06348	0.45009	-1.45	-1.05	0.801555321044771	-0.0041967	-0.011153	-0.015631
Trial1	2	1	noBlindfold	counterclockwise	practice	Guided	1	0.5	-0.25	25.08348	0.45009	-1.45	-1.05	0.801555321044771	-0.010238	-0.0026894	0.0092351
Trial1	2	1	noBlindfold	counterclockwise	practice	Guided	1	0.5	-0.25	25.10347	0.45009	-1.45	-1.05	0.801555321044771	0.0069921	0.014238	0.018747
Trial1	2	1	noBlindfold	counterclockwise	practice	Guided	1	0.5	-0.25	25.12347	0.45009	-1.45	-1.05	0.801555321044771	-0.028002	0.001543	0.008106
Trial1	2	1	noBlindfold	counterclockwise	practice	Guided	1	0.5	-0.25	25.14348	0.45009	-1.45	-1.05	0.801555321044771	-0.013877	-0.019617	-0.0036202
Trial1	2	1	noBlindfold	counterclockwise	practice	Guided	1	0.5	-0.25	25.16347	0.45009	-1.45	-1.05	0.801555321044771	0.0088611	-0.011155	-0.010593
Trial1	2	1	noBlindfold	counterclockwise	practice	Guided	1	0.5	-0.25	25.18347	0.45009	-1.45	-1.05	0.801555321044771	0.020849	0.0057709	0.011212
Trial1	2	1	noBlindfold	counterclockwise	practice	Guided	1	0.5	-0.25	25.20348	0.45009	-1.45	-1.05	0.801555321044771	0.0013062	0.01	-0.032116
Trial1	2	1	noBlindfold	counterclockwise	practice	Guided	1	0.5	-0.25	25.22348	0.45009	-1.45	-1.05	0.801555321044771	-0.029339	-0.0069288	0.029062
Trial1	2	1	noBlindfold	counterclockwise	practice	Guided	1	0.5	-0.25	25.24347	0.4501	-1.45	-1.05	0.801554697596921	-0.005537	0.022692	-0.019539
Trial1	2	1	noBlindfold	counterclockwise	practice	Guided	1	0.5	-0.25	25.26347	0.4501	-1.45	-1.05	0.801554697596921	-0.021705	0.01846	-0.020951
Trial1	2	1	noBlindfold	counterclockwise	practice	Guided	1	0.5	-0.25	25.28348	0.4501	-1.45	-1.05	0.801554697596921	-0.0091796	0.014228	-0.0075285
Trial1	2	1	noBlindfold	counterclockwise	practice	Guided	1	0.5	-0.25	25.30347	0.4501	-1.45	-1.05	0.801554697596921	0.0038739	-0.032324	-0.0094601
Trial1	2	1	noBlindfold	counterclockwise	practice	Guided	1	0.5	-0.25	25.32347	0.4501	-1.45	-1.05	0.801554697596921	0.022705	0.026922	-0.018125
Trial1	2	1	noBlindfold	counterclockwise	practice	Guided	1	0.5	-0.25	25.34348	0.4501	-1.45	-1.05	0.801554697596921	0.014354	-0.011167	-0.027074
Trial1	2	1	noBlindfold	counterclockwise	practice	Guided	1	0.5	-0.25	25.36348	0.4501	-1.45	-1.05	0.801554697596921	0.013018	-0.011168	-0.0061164
Trial1	2	1	noBlindfold	counterclockwise	practice	Guided	1	0.5	-0.25	25.38347	0.4501	-1.45	-1.05	0.801554697596921	0.015859	0.0057565	0.019316
Trial1	2	1	noBlindfold	counterclockwise	practice	Guided	1	0.5	-0.25	25.40347	0.4501	-1.45	-1.05	0.801554697596921	0.039396	0.0057566	-0.00023009
Trial1	2	1	noBlindfold	counterclockwise	practice	Guided	1	0.5	-0.25	25.42348	0.4501	-1.45	-1.05	0.801554697596921	0.022164	0.018452	-0.0097432
Trial1	2	1	noBlindfold	counterclockwise	practice	Guided	1	0.5	-0.25	25.44347	0.4501	-1.45	-1.05	0.801554697596921	0.0025339	0.022683	0.01847
Trial1	2	1	noBlindfold	counterclockwise	practice	Guided	1	0.5	-0.25	25.46347	0.4501	-1.45	-1.05	0.801554697596921	-0.017539	-0.0069415	-0.016475
Trial1	2	1	noBlindfold	counterclockwise	practice	Guided	1	0.5	-0.25	25.48347	0.4501	-1.45	-1.05	0.801554697596921	-0.017542	-0.0069436	-0.016473
Trial1	2	1	noBlindfold	counterclockwise	practice	Guided	1	0.5	-0.25	25.50348	0.4501	-1.45	-1.05	0.801554697596921	0.027133	0.0015208	-0.017838
Trial1	2	1	noBlindfold	counterclockwise	practice	Guided	1	0.5	-0.25	25.52347	0.45011	-1.45	-1.05	0.801554076128627	0.063459	-0.0027101	-0.024244
Trial1	2	1	noBlindfold	counterclockwise	practice	Guided	1	0.5	-0.25	25.54347	0.45011	-1.45	-1.05	0.801554076128627	0.026863	-0.0027089	-0.013645
Trial1	2	1	noBlindfold	counterclockwise	practice	Guided	1	0.5	-0.25	25.56348	0.45011	-1.45	-1.05	0.801554076128627	-0.011336	0.035378	-0.022875
Trial1	2	1	noBlindfold	counterclockwise	practice	Guided	1	0.5	-0.25	25.58348	0.45011	-1.45	-1.05	0.801554076128627	-0.0050295	-0.002711	-0.015058
Trial1	2	1	noBlindfold	counterclockwise	practice	Guided	1	0.5	-0.25	25.60347	0.45011	-1.45	-1.05	0.801554076128627	-0.0076081	0.0015218	-0.03267
Trial1	2	1	noBlindfold	counterclockwise	practice	Guided	1	0.5	-0.25	25.62347	0.45011	-1.45	-1.05	0.801554076128627	0.0080235	0.014216	0.0019929
Trial1	2	1	noBlindfold	counterclockwise	practice	Guided	1	0.5	-0.25	25.64348	0.45011	-1.45	-1.05	0.801554076128627	0.016105	0.018448	0.015132
Trial1	2	1	noBlindfold	counterclockwise	practice	Guided	1	0.5	-0.25	25.66347	0.45011	-1.45	-1.05	0.801554076128627	0.044614	0.022678	-0.012514
Trial1	2	1	noBlindfold	counterclockwise	practice	Guided	1	0.5	-0.25	25.68347	0.45011	-1.45	-1.05	0.801554076128627	0.017167	-0.019641	-0.001634
Trial1	2	1	noBlindfold	counterclockwise	practice	Guided	1	0.5	-0.25	25.70348	0.45012	-1.45	-1.05	0.80155345292963	0.024446	0.014212	0.024079
Trial1	2	1	noBlindfold	counterclockwise	practice	Guided	1	0.5	-0.25	25.72348	0.45012	-1.45	-1.05	0.80155345292963	0.038034	-0.023875	0.020735
Trial1	2	1	noBlindfold	counterclockwise	practice	Guided	1	0.5	-0.25	25.74347	0.45012	-1.45	-1.05	0.80155345292963	0.029151	0.0015147	0.020172
Trial1	2	1	noBlindfold	counterclockwise	practice	Guided	1	0.5	-0.25	25.76347	0.45012	-1.45	-1.05	0.80155345292963	0.012185	0.0099773	0.0064688
Trial1	2	1	noBlindfold	counterclockwise	practice	Guided	1	0.5	-0.25	25.78348	0.45012	-1.45	-1.05	0.80155345292963	-0.0053142	0.018439	0.0011476
Trial1	2	1	noBlindfold	counterclockwise	practice	Guided	1	0.5	-0.25	25.80347	0.45012	-1.45	-1.05	0.80155345292963	-0.023879	0.0057425	0.012594
Trial1	2	1	noBlindfold	counterclockwise	practice	Guided	1	0.5	-0.25	25.82347	0.45012	-1.45	-1.05	0.80155345292963	0.022131	0.018437	-0.0097326
Trial1	2	1	noBlindfold	counterclockwise	practice	Guided	1	0.5	-0.25	25.84348	0.45012	-1.45	-1.05	0.80155345292963	0.00018921	0.0057404	-0.015335
Trial1	2	1	noBlindfold	counterclockwise	practice	Guided	1	0.5	-0.25	25.86348	0.45012	-1.45	-1.05	0.80155345292963	0.05872	0.0057402	-0.02424
Trial1	2	1	noBlindfold	counterclockwise	practice	Guided	1	0.5	-0.25	25.88347	0.45013	-1.45	-1.05	0.801552831709448	0.020522	0.014205	0.015416
Trial1	2	1	noBlindfold	counterclockwise	practice	Guided	1	0.5	-0.25	25.90347	0.45013	-1.45	-1.05	0.801552831709448	0.048497	0.0015082	-0.0038479
Trial1	2	1	noBlindfold	counterclockwise	practice	Guided	1	0.5	-0.25	25.92348	0.45013	-1.45	-1.05	0.801552831709448	0.019715	-0.0069567	0.027989
Trial1	2	1	noBlindfold	counterclockwise	practice	Guided	1	0.5	-0.25	25.94347	0.45013	-1.45	-1.05	0.801552831709448	-0.041398	-0.023882	0.0072677
Trial1	2	1	noBlindfold	counterclockwise	practice	Guided	1	0.5	-0.25	25.96347	0.45013	-1.45	-1.05	0.801552831709448	-0.0040055	-0.011185	-0.019814
Trial1	2	1	noBlindfold	counterclockwise	practice	Guided	1	0.5	-0.25	25.98347	0.45014	-1.45	-1.05	0.801552208759305	-0.030387	0.026899	-0.0257
Trial1	2	1	noBlindfold	counterclockwise	practice	Guided	1	0.5	-0.25	26.00348	0.45013	-1.45	-1.05	0.801552831709448	-0.0053399	0.022665	0.001146
Trial1	2	1	noBlindfold	counterclockwise	practice	Guided	1	0.5	-0.25	26.02347	0.45014	-1.45	-1.05	0.801552208759305	0.025213	0.0015054	0.011506
Trial1	2	1	noBlindfold	counterclockwise	practice	Guided	1	0.5	-0.25	26.04347	0.45014	-1.45	-1.05	0.801552208759305	-0.00090523	0.0099676	0.0014282
Trial1	2	1	noBlindfold	counterclockwise	practice	Guided	1	0.5	-0.25	26.06348	0.45014	-1.45	-1.05	0.801552208759305	-0.017604	0.0057336	-0.016469
Trial1	2	1	noBlindfold	counterclockwise	practice	Guided	1	0.5	-0.25	26.08348	0.45014	-1.45	-1.05	0.801552208759305	-0.00063859	0.018428	-0.0027628
Trial1	2	1	noBlindfold	counterclockwise	practice	Guided	1	0.5	-0.25	26.10347	0.45014	-1.45	-1.05	0.801552208759305	-0.02178	0.0099638	-0.020942
Trial1	2	1	noBlindfold	counterclockwise	practice	Guided	1	0.5	-0.25	26.12347	0.45014	-1.45	-1.05	0.801552208759305	-0.032262	0.035353	0.0036413
Trial1	2	1	noBlindfold	counterclockwise	practice	Guided	1	0.5	-0.25	26.14348	0.45014	-1.45	-1.05	0.801552208759305	-0.0087263	0.022654	-0.015905
Trial1	2	1	noBlindfold	counterclockwise	practice	Guided	1	0.5	-0.25	26.16347	0.45014	-1.45	-1.05	0.801552208759305	0.013214	0.0057256	-0.0103
Trial1	2	1	noBlindfold	counterclockwise	practice	Guided	1	0.5	-0.25	26.18347	0.45014	-1.45	-1.05	0.801552208759305	0.00042501	-0.011203	0.016499
Trial1	2	1	noBlindfold	counterclockwise	practice	Guided	1	0.5	-0.25	26.20348	0.45014	-1.45	-1.05	0.801552208759305	0.012413	0.022651	0.0022731
Trial1	2	1	noBlindfold	counterclockwise	practice	Guided	1	0.5	-0.25	26.22348	0.45014	-1.45	-1.05	0.801552208759305	0.016854	0.014187	0.0031223
Trial1	2	1	noBlindfold	counterclockwise	practice	Guided	1	0.5	-0.25	26.24347	0.45014	-1.45	-1.05	0.801552208759305	-0.010332	0.035343	0.009247
Trial1	2	1	noBlindfold	counterclockwise	practice	Guided	1	0.5	-0.25	26.26347	0.45015	-1.45	-1.05	0.801551585933776	0.025194	-0.0027453	0.011506
Trial1	2	1	noBlindfold	counterclockwise	practice	Guided	1	0.5	-0.25	26.28348	0.45015	-1.45	-1.05	0.801551585933776	0.0074305	0.022646	0.010376
Trial1	2	1	noBlindfold	counterclockwise	practice	Guided	1	0.5	-0.25	26.30347	0.45015	-1.45	-1.05	0.801551585933776	-0.019483	0.0014869	0.012875
Trial1	2	1	noBlindfold	counterclockwise	practice	Guided	1	0.5	-0.25	26.32347	0.45015	-1.45	-1.05	0.801551585933776	-0.0019866	-0.015443	0.018196
Trial1	2	1	noBlindfold	counterclockwise	practice	Guided	1	0.5	-0.25	26.34348	0.45015	-1.45	-1.05	0.801551585933776	0.013999	0.014181	-0.022873
Trial1	2	1	noBlindfold	counterclockwise	practice	Guided	1	0.5	-0.25	26.36348	0.45015	-1.45	-1.05	0.801551585933776	0.013999	0.014181	-0.022873
Trial1	2	1	noBlindfold	counterclockwise	practice	Guided	1	0.5	-0.25	26.38347	0.45015	-1.45	-1.05	0.801551585933776	0.025722	-0.045065	0.0031215
Trial1	2	1	noBlindfold	counterclockwise	practice	Guided	1	0.5	-0.25	26.40347	0.45015	-1.45	-1.05	0.801551585933776	0.0079555	0.009951	0.0019937
Trial1	2	1	noBlindfold	counterclockwise	practice	Guided	1	0.5	-0.25	26.42348	0.45015	-1.45	-1.05	0.801551585933776	-0.01869	-0.019672	0.00029979
Trial1	2	1	noBlindfold	counterclockwise	practice	Guided	1	0.5	-0.25	26.44347	0.45015	-1.45	-1.05	0.801551585933776	0.0071564	0.018412	-0.020658
Trial1	2	1	noBlindfold	counterclockwise	practice	Guided	1	0.5	-0.25	26.46347	0.45015	-1.45	-1.05	0.801551585933776	0.039308	0.01418	-0.00022164
Trial1	2	1	noBlindfold	counterclockwise	practice	Guided	1	0.5	-0.25	26.48347	0.45015	-1.45	-1.05	0.801551585933776	0.03513	0.0057154	-0.004698
Trial1	2	1	noBlindfold	counterclockwise	practice	Guided	1	0.5	-0.25	26.50348	0.45016	-1.45	-1.05	0.801550966939044	-0.030423	0.0099466	-0.037991
Trial1	2	1	noBlindfold	counterclockwise	practice	Guided	1	0.5	-0.25	26.52347	0.45016	-1.45	-1.05	0.801550966939044	0.02127	0.0057144	0.0028384
Trial1	2	1	noBlindfold	counterclockwise	practice	Guided	1	0.5	-0.25	26.54347	0.45016	-1.45	-1.05	0.801550966939044	0.0099885	0.02264	0.039999
Trial1	2	1	noBlindfold	counterclockwise	practice	Guided	1	0.5	-0.25	26.56348	0.45016	-1.45	-1.05	0.801550966939044	-0.041441	-0.023911	0.0081157
Trial1	2	1	noBlindfold	counterclockwise	practice	Guided	1	0.5	-0.25	26.58348	0.45016	-1.45	-1.05	0.801550966939044	0.012384	0.022638	0.0022722
Trial1	2	1	noBlindfold	counterclockwise	practice	Guided	1	0.5	-0.25	26.60347	0.45016	-1.45	-1.05	0.801550966939044	-0.0092899	-0.028145	-0.0075215
Trial1	2	1	noBlindfold	counterclockwise	practice	Guided	1	0.5	-0.25	26.62347	0.45016	-1.45	-1.05	0.801550966939044	-0.01844	-0.015449	-0.001635
Trial1	2	1	noBlindfold	counterclockwise	practice	Guided	1	0.5	-0.25	26.64348	0.45016	-1.45	-1.05	0.801550966939044	0.020996	0.014173	0.0070321
Trial1	2	1	noBlindfold	counterclockwise	practice	Guided	1	0.5	-0.25	26.66347	0.45016	-1.45	-1.05	0.801550966939044	0.00687	-0.011217	0.018758
Trial1	2	1	noBlindfold	counterclockwise	practice	Guided	1	0.5	-0.25	26.68347	0.45016	-1.45	-1.05	0.801550966939044	0.034579	-0.0027533	0.0036879
Trial1	2	1	noBlindfold	counterclockwise	practice	Guided	1	0.5	-0.25	26.70348	0.45016	-1.45	-1.05	0.801550966939044	0.053142	0.0099417	-0.0077586
Trial1	2	1	noBlindfold	counterclockwise	practice	Guided	1	0.5	-0.25	26.72348	0.45017	-1.45	-1.05	0.801550342509277	0.015567	-0.01968	-0.048024
Trial1	2	1	noBlindfold	counterclockwise	practice	Guided	1	0.5	-0.25	26.74347	0.45017	-1.45	-1.05	0.801550342509277	0.020714	-0.019682	0.011222
Trial1	2	1	noBlindfold	counterclockwise	practice	Guided	1	0.5	-0.25	26.76347	0.45017	-1.45	-1.05	0.801550342509277	0.021512	0.0014785	-0.0013538
Trial1	2	1	noBlindfold	counterclockwise	practice	Guided	1	0.5	-0.25	26.78348	0.45017	-1.45	-1.05	0.801550342509277	-0.013748	0.018404	-0.0078047
Trial1	2	1	noBlindfold	counterclockwise	practice	Guided	1	0.5	-0.25	26.80347	0.45017	-1.45	-1.05	0.801550342509277	0.00010844	0.0099399	-0.015339
Trial1	2	1	noBlindfold	counterclockwise	practice	Guided	1	0.5	-0.25	26.82347	0.45017	-1.45	-1.05	0.801550342509277	0.01547	0.0057088	0.025491
Trial1	2	1	noBlindfold	counterclockwise	practice	Guided	1	0.5	-0.25	26.84348	0.45017	-1.45	-1.05	0.801550342509277	0.00010137	0.0057074	-0.011148
Trial1	2	1	noBlindfold	counterclockwise	practice	Guided	1	0.5	-0.25	26.86348	0.45017	-1.45	-1.05	0.801550342509277	0.037938	0.0099396	0.010939
Trial1	2	1	noBlindfold	counterclockwise	practice	Guided	1	0.5	-0.25	26.88347	0.45017	-1.45	-1.05	0.801550342509277	-0.018728	-0.0069868	0.00029632
Trial1	2	1	noBlindfold	counterclockwise	practice	Guided	1	0.5	-0.25	26.90347	0.45017	-1.45	-1.05	0.801550342509277	0.021506	0.014172	-0.0013527
Trial1	2	1	noBlindfold	counterclockwise	practice	Guided	1	0.5	-0.25	26.92348	0.45017	-1.45	-1.05	0.801550342509277	0.017331	-0.019683	-0.0058282
Trial1	2	1	noBlindfold	counterclockwise	practice	Guided	1	0.5	-0.25	26.94347	0.45018	-1.45	-1.05	0.801549721909568	-0.015359	0.031095	0.010091
Trial1	2	1	noBlindfold	counterclockwise	practice	Guided	1	0.5	-0.25	26.96347	0.45017	-1.45	-1.05	0.801550342509277	-0.02344	0.026862	0.0050522
Trial1	2	1	noBlindfold	counterclockwise	practice	Guided	1	0.5	-0.25	26.98347	0.45017	-1.45	-1.05	0.801550342509277	0.01733	0.014167	-0.0058276
Trial1	2	1	noBlindfold	counterclockwise	practice	Guided	1	0.5	-0.25	27.00348	0.45017	-1.45	-1.05	0.801550342509277	0.0081798	0.018396	0.0011439
Trial1	2	1	noBlindfold	counterclockwise	practice	Guided	1	0.5	-0.25	27.02347	0.45017	-1.45	-1.05	0.801550342509277	0.015995	0.009929	0.01513
Trial1	2	1	noBlindfold	counterclockwise	practice	Guided	1	0.5	-0.25	27.04347	0.45018	-1.45	-1.05	0.801549721909568	-0.00017057	0.0056959	-0.011149
Trial1	2	1	noBlindfold	counterclockwise	practice	Guided	1	0.5	-0.25	27.06348	0.45018	-1.45	-1.05	0.801549721909568	0.012084	0.014159	0.0064656
Trial1	2	1	noBlindfold	counterclockwise	practice	Guided	1	0.5	-0.25	27.08348	0.45018	-1.45	-1.05	0.801549721909568	-0.010124	-0.0027683	0.0050523
Trial1	2	1	noBlindfold	counterclockwise	practice	Guided	1	0.5	-0.25	27.10347	0.45018	-1.45	-1.05	0.801549721909568	0.0037292	-0.01123	-0.010868
Trial1	2	1	noBlindfold	counterclockwise	practice	Guided	1	0.5	-0.25	27.12347	0.45018	-1.45	-1.05	0.801549721909568	0.014919	0.0014657	0.031895
Trial1	2	1	noBlindfold	counterclockwise	practice	Guided	1	0.5	-0.25	27.14348	0.45018	-1.45	-1.05	0.801549721909568	-0.032335	0.014161	-0.006959
Trial1	2	1	noBlindfold	counterclockwise	practice	Guided	1	0.5	-0.25	27.16347	0.45018	-1.45	-1.05	0.801549721909568	0.015182	0.014158	0.027702
Trial1	2	1	noBlindfold	counterclockwise	practice	Guided	1	0.5	-0.25	27.18347	0.45018	-1.45	-1.05	0.801549721909568	0.023261	0.039545	0.040839
Trial1	2	1	noBlindfold	counterclockwise	practice	Guided	1	0.5	-0.25	27.20348	0.45018	-1.45	-1.05	0.801549721909568	0.0078957	-0.015469	0.0019843
Trial1	2	1	noBlindfold	counterclockwise	practice	Guided	1	0.5	-0.25	27.22348	0.45018	-1.45	-1.05	0.801549721909568	-0.004361	-0.0027713	0.0050459
Trial1	2	1	noBlindfold	counterclockwise	practice	Guided	1	0.5	-0.25	27.24347	0.45019	-1.45	-1.05	0.801549099581751	-0.0054327	-0.011235	0.015687
Trial1	2	1	noBlindfold	counterclockwise	practice	Guided	1	0.5	-0.25	27.26347	0.45019	-1.45	-1.05	0.801549099581751	0.0068229	0.02685	0.018748
Trial1	2	1	noBlindfold	counterclockwise	practice	Guided	1	0.5	-0.25	27.28348	0.45019	-1.45	-1.05	0.801549099581751	0.01517	0.0014588	0.027697
Trial1	2	1	noBlindfold	counterclockwise	practice	Guided	1	0.5	-0.25	27.30347	0.45019	-1.45	-1.05	0.801549099581751	-0.005169	0.0014577	-0.0024931
Trial1	2	1	noBlindfold	counterclockwise	practice	Guided	1	0.5	-0.25	27.32347	0.45019	-1.45	-1.05	0.801549099581751	0.0034455	0.0099202	0.0016967
Trial1	2	1	noBlindfold	counterclockwise	practice	Guided	1	0.5	-0.25	27.34348	0.45019	-1.45	-1.05	0.801549099581751	0.014632	-0.019701	0.036078
Trial1	2	1	noBlindfold	counterclockwise	practice	Guided	1	0.5	-0.25	27.36348	0.45019	-1.45	-1.05	0.801549099581751	0.039234	-0.015471	-0.00023378
Trial1	2	1	noBlindfold	counterclockwise	practice	Guided	1	0.5	-0.25	27.38347	0.45019	-1.45	-1.05	0.801549099581751	-0.040706	0.0099185	-0.0053177
Trial1	2	1	noBlindfold	counterclockwise	practice	Guided	1	0.5	-0.25	27.40347	0.45019	-1.45	-1.05	0.801549099581751	-0.02738	0.022612	-0.0044697
Trial1	2	1	noBlindfold	counterclockwise	practice	Guided	1	0.5	-0.25	27.42348	0.45019	-1.45	-1.05	0.801549099581751	0.030352	-0.011243	-0.00079703
Trial1	2	1	noBlindfold	counterclockwise	practice	Guided	1	0.5	-0.25	27.44347	0.45019	-1.45	-1.05	0.801549099581751	0.026441	0.0099159	-0.0094633
Trial1	2	1	noBlindfold	counterclockwise	practice	Guided	1	0.5	-0.25	27.46347	0.45019	-1.45	-1.05	0.801549099581751	0.0070775	0.022609	-0.0052723
Trial1	2	1	noBlindfold	counterclockwise	practice	Guided	1	0.5	-0.25	27.48347	0.45019	-1.45	-1.05	0.801549099581751	0.012585	-0.023943	-0.0019267
Trial1	2	1	noBlindfold	counterclockwise	practice	Guided	1	0.5	-0.25	27.50348	0.4502	-1.45	-1.05	0.801548479230159	-0.019036	0.018376	0.0070215
Trial1	2	1	noBlindfold	counterclockwise	practice	Guided	1	0.5	-0.25	27.52347	0.4502	-1.45	-1.05	0.801548479230159	-0.010957	-0.023942	-0.0033408
Trial1	2	1	noBlindfold	counterclockwise	practice	Guided	1	0.5	-0.25	27.54347	0.4502	-1.45	-1.05	0.801548479230159	0.0070725	0.0056786	0.014556
Trial1	2	1	noBlindfold	counterclockwise	practice	Guided	1	0.5	-0.25	27.56348	0.4502	-1.45	-1.05	0.801548479230159	-0.014603	-0.01548	0.0047595
Trial1	2	1	noBlindfold	counterclockwise	practice	Guided	1	0.5	-0.25	27.58348	0.4502	-1.45	-1.05	0.801548479230159	-0.0067869	-0.015483	0.02209
Trial1	2	1	noBlindfold	counterclockwise	practice	Guided	1	0.5	-0.25	27.60347	0.4502	-1.45	-1.05	0.801548479230159	-0.015136	0.0056755	0.013144
Trial1	2	1	noBlindfold	counterclockwise	practice	Guided	1	0.5	-0.25	27.62347	0.4502	-1.45	-1.05	0.801548479230159	-0.017977	-0.011252	-0.012289
Trial1	2	1	noBlindfold	counterclockwise	practice	Guided	1	0.5	-0.25	27.64348	0.4502	-1.45	-1.05	0.801548479230159	0.030874	-0.032414	-0.0091832
Trial1	2	1	noBlindfold	counterclockwise	practice	Guided	1	0.5	-0.25	27.66347	0.4502	-1.45	-1.05	0.801548479230159	0.030073	0.0014401	0.003391
Trial1	2	1	noBlindfold	counterclockwise	practice	Guided	1	0.5	-0.25	27.68347	0.4502	-1.45	-1.05	0.801548479230159	0.029537	-0.015488	0.0075828
Trial1	2	1	noBlindfold	counterclockwise	practice	Guided	1	0.5	-0.25	27.70348	0.4502	-1.45	-1.05	0.801548479230159	-0.0049278	-0.01972	-0.0072518
Trial1	2	1	noBlindfold	counterclockwise	practice	Guided	1	0.5	-0.25	27.72348	0.4502	-1.45	-1.05	0.801548479230159	0.013101	-0.0070238	-0.018979
Trial1	2	1	noBlindfold	counterclockwise	practice	Guided	1	0.5	-0.25	27.74347	0.45021	-1.45	-1.05	0.801547857151201	-0.0012919	-0.011257	0.0056033
Trial1	2	1	noBlindfold	counterclockwise	practice	Guided	1	0.5	-0.25	27.76347	0.45021	-1.45	-1.05	0.801547857151201	0.0034126	0.0099014	0.0016948
Trial1	2	1	noBlindfold	counterclockwise	practice	Guided	1	0.5	-0.25	27.78348	0.45021	-1.45	-1.05	0.801547857151201	0.054126	0.031061	-0.0030617
Trial1	2	1	noBlindfold	counterclockwise	practice	Guided	1	0.5	-0.25	27.80347	0.45021	-1.45	-1.05	0.801547857151201	0.0016323	-0.019722	-0.040503
Trial1	2	1	noBlindfold	counterclockwise	practice	Guided	1	0.5	-0.25	27.82347	0.45021	-1.45	-1.05	0.801547857151201	-0.016931	0.018365	-0.029059
Trial1	2	1	noBlindfold	counterclockwise	practice	Guided	1	0.5	-0.25	27.84348	0.45021	-1.45	-1.05	0.801547857151201	-0.028484	-0.015493	0.014551
Trial1	2	1	noBlindfold	counterclockwise	practice	Guided	1	0.5	-0.25	27.86348	0.45021	-1.45	-1.05	0.801547857151201	0.01335	-0.011259	-0.010598
Trial1	2	1	noBlindfold	counterclockwise	practice	Guided	1	0.5	-0.25	27.88347	0.45022	-1.45	-1.05	0.801547237047727	-0.0015769	-0.015491	0.009796
Trial1	2	1	noBlindfold	counterclockwise	practice	Guided	1	0.5	-0.25	27.90347	0.45022	-1.45	-1.05	0.801547237047727	0.0041967	0.0098993	-0.0047534
Trial1	2	1	noBlindfold	counterclockwise	practice	Guided	1	0.5	-0.25	27.92348	0.45022	-1.45	-1.05	0.801547237047727	0.0039298	0.014133	-0.0066833
Trial1	2	1	noBlindfold	counterclockwise	practice	Guided	1	0.5	-0.25	27.94347	0.45022	-1.45	-1.05	0.801547237047727	0.020889	0.0014406	0.014841
Trial1	2	1	noBlindfold	counterclockwise	practice	Guided	1	0.5	-0.25	27.96347	0.45022	-1.45	-1.05	0.801547237047727	0.0039222	-0.019718	-0.0066817
Trial1	2	1	noBlindfold	counterclockwise	practice	Guided	1	0.5	-0.25	27.98347	0.45022	-1.45	-1.05	0.801547237047727	-0.01411	-0.011255	-0.0036213
Trial1	2	1	noBlindfold	counterclockwise	practice	Guided	1	0.5	-0.25	28.00348	0.45022	-1.45	-1.05	0.801547237047727	0.017776	-0.0027932	-0.013937
Trial1	2	1	noBlindfold	counterclockwise	practice	Guided	1	0.5	-0.25	28.02347	0.45022	-1.45	-1.05	0.801547237047727	0.0044531	-0.015488	-0.015066
Trial1	2	1	noBlindfold	counterclockwise	practice	Guided	1	0.5	-0.25	28.04347	0.45022	-1.45	-1.05	0.801547237047727	0.043354	-0.011259	0.0042414
Trial1	2	1	noBlindfold	counterclockwise	practice	Guided	1	0.5	-0.25	28.06348	0.45023	-1.45	-1.05	0.801546615217628	-0.0091399	0.014132	-0.011724
Trial1	2	1	noBlindfold	counterclockwise	practice	Guided	1	0.5	-0.25	28.08348	0.45023	-1.45	-1.05	0.801546615217628	-0.0013256	0.0056678	0.0056074
Trial1	2	1	noBlindfold	counterclockwise	practice	Guided	1	0.5	-0.25	28.10347	0.45023	-1.45	-1.05	0.801546615217628	0.06369	-0.028189	0.034995
Trial1	2	1	noBlindfold	counterclockwise	practice	Guided	1	0.5	-0.25	28.12347	0.45023	-1.45	-1.05	0.801546615217628	0.0059545	-0.023956	0.031322
Trial1	2	1	noBlindfold	counterclockwise	practice	Guided	1	0.5	-0.25	28.14348	0.45023	-1.45	-1.05	0.801546615217628	-0.017495	0.018362	-0.020673
Trial1	2	1	noBlindfold	counterclockwise	practice	Guided	1	0.5	-0.25	28.16347	0.45023	-1.45	-1.05	0.801546615217628	-0.0063049	0.0056672	0.013707
Trial1	2	1	noBlindfold	counterclockwise	practice	Guided	1	0.5	-0.25	28.18347	0.45023	-1.45	-1.05	0.801546615217628	0.0033745	0.0098978	0.0016948
Trial1	2	1	noBlindfold	counterclockwise	practice	Guided	1	0.5	-0.25	28.20348	0.45023	-1.45	-1.05	0.801546615217628	0.0033728	0.0014329	0.0016945
Trial1	2	1	noBlindfold	counterclockwise	practice	Guided	1	0.5	-0.25	28.22348	0.45023	-1.45	-1.05	0.801546615217628	-0.019898	-0.011263	0.017049
Trial1	2	1	noBlindfold	counterclockwise	practice	Guided	1	0.5	-0.25	28.24347	0.45023	-1.45	-1.05	0.801546615217628	-0.01386	-0.0028006	-0.0086658
Trial1	2	1	noBlindfold	counterclockwise	practice	Guided	1	0.5	-0.25	28.26347	0.45023	-1.45	-1.05	0.801546615217628	-0.019102	0.0056604	0.0044741
Trial1	2	1	noBlindfold	counterclockwise	practice	Guided	1	0.5	-0.25	28.28348	0.45023	-1.45	-1.05	0.801546615217628	-0.0010728	-0.0028053	0.0014129
Trial1	2	1	noBlindfold	counterclockwise	practice	Guided	1	0.5	-0.25	28.30347	0.45023	-1.45	-1.05	0.801546615217628	0.0080756	-0.0028059	-0.002215
Trial1	2	1	noBlindfold	counterclockwise	practice	Guided	1	0.5	-0.25	28.32347	0.45023	-1.45	-1.05	0.801546615217628	0.016424	0.0056577	0.0067353
Trial1	2	1	noBlindfold	counterclockwise	practice	Guided	1	0.5	-0.25	28.34348	0.45024	-1.45	-1.05	0.801545993512145	0.021928	0.022583	-0.011161
Trial1	2	1	noBlindfold	counterclockwise	practice	Guided	1	0.5	-0.25	28.36348	0.45024	-1.45	-1.05	0.801545993512145	0.022901	0.0098877	0.045023
Trial1	2	1	noBlindfold	counterclockwise	practice	Guided	1	0.5	-0.25	28.38347	0.45024	-1.45	-1.05	0.801545993512145	-0.0005487	0.0098877	-0.00697
Trial1	2	1	noBlindfold	counterclockwise	practice	Guided	1	0.5	-0.25	28.40347	0.45024	-1.45	-1.05	0.801545993512145	-0.0083653	-0.015505	-0.024301
Trial1	2	1	noBlindfold	counterclockwise	practice	Guided	1	0.5	-0.25	28.42348	0.45024	-1.45	-1.05	0.801545993512145	-0.028531	-0.015506	0.0014119
Trial1	2	1	noBlindfold	counterclockwise	practice	Guided	1	0.5	-0.25	28.44347	0.45024	-1.45	-1.05	0.801545993512145	0.028662	0.0056508	0.024347
Trial1	2	1	noBlindfold	counterclockwise	practice	Guided	1	0.5	-0.25	28.46347	0.45024	-1.45	-1.05	0.801545993512145	0.017205	-0.028203	-0.0058426
Trial1	2	1	noBlindfold	counterclockwise	practice	Guided	1	0.5	-0.25	28.48347	0.45025	-1.45	-1.05	0.801545375630795	-0.005804	0.022577	0.0053186
Trial1	2	1	noBlindfold	counterclockwise	practice	Guided	1	0.5	-0.25	28.50348	0.45025	-1.45	-1.05	0.801545375630795	0.0075186	-0.032437	-0.0013693
Trial1	2	1	noBlindfold	counterclockwise	practice	Guided	1	0.5	-0.25	28.52347	0.45025	-1.45	-1.05	0.801545375630795	-0.0091773	0.0056502	-0.01173
Trial1	2	1	noBlindfold	counterclockwise	practice	Guided	1	0.5	-0.25	28.54347	0.45025	-1.45	-1.05	0.801545375630795	0.030791	0.018344	-0.0091849
Trial1	2	1	noBlindfold	counterclockwise	practice	Guided	1	0.5	-0.25	28.56348	0.45025	-1.45	-1.05	0.801545375630795	0.0033416	0.0098782	0.0016949
Trial1	2	1	noBlindfold	counterclockwise	practice	Guided	1	0.5	-0.25	28.58348	0.45025	-1.45	-1.05	0.801545375630795	-0.02828	-0.011281	0.0081026
Trial1	2	1	noBlindfold	counterclockwise	practice	Guided	1	0.5	-0.25	28.60347	0.45025	-1.45	-1.05	0.801545375630795	-0.0060753	0.0014128	0.0095149
Trial1	2	1	noBlindfold	counterclockwise	practice	Guided	1	0.5	-0.25	28.62347	0.45025	-1.45	-1.05	0.801545375630795	0.0080495	0.022571	-0.0022124
Trial1	2	1	noBlindfold	counterclockwise	practice	Guided	1	0.5	-0.25	28.64348	0.45025	-1.45	-1.05	0.801545375630795	-0.0062458	0.005641	-0.057832
Trial1	2	1	noBlindfold	counterclockwise	practice	Guided	1	0.5	-0.25	28.66347	0.45025	-1.45	-1.05	0.801545375630795	0.0067168	0.0014086	0.018745
Trial1	2	1	noBlindfold	counterclockwise	practice	Guided	1	0.5	-0.25	28.68347	0.45025	-1.45	-1.05	0.801545375630795	-0.010251	0.0056403	0.0050414
Trial1	2	1	noBlindfold	counterclockwise	practice	Guided	1	0.5	-0.25	28.70348	0.45025	-1.45	-1.05	0.801545375630795	0.010888	0.022566	0.02322
Trial1	2	1	noBlindfold	counterclockwise	practice	Guided	1	0.5	-0.25	28.72348	0.45025	-1.45	-1.05	0.801545375630795	0.00093911	-0.0028241	0.039423
Trial1	2	1	noBlindfold	counterclockwise	practice	Guided	1	0.5	-0.25	28.74347	0.45025	-1.45	-1.05	0.801545375630795	0.0080442	-0.028216	-0.0022115
Trial1	2	1	noBlindfold	counterclockwise	practice	Guided	1	0.5	-0.25	28.76347	0.45025	-1.45	-1.05	0.801545375630795	-0.0094543	0.022566	-0.0075349
Trial1	2	1	noBlindfold	counterclockwise	practice	Guided	1	0.5	-0.25	28.78348	0.45025	-1.45	-1.05	0.801545375630795	0.0028021	-0.019754	0.010081
Trial1	2	1	noBlindfold	counterclockwise	practice	Guided	1	0.5	-0.25	28.80347	0.45025	-1.45	-1.05	0.801545375630795	0.011948	0.01833	0.006453
Trial1	2	1	noBlindfold	counterclockwise	practice	Guided	1	0.5	-0.25	28.82347	0.45025	-1.45	-1.05	0.801545375630795	-0.0047492	0.01833	-0.011444
Trial1	2	1	noBlindfold	counterclockwise	practice	Guided	1	0.5	-0.25	28.84348	0.45026	-1.45	-1.05	0.801544752324413	0.021093	-0.01976	0.0028229
Trial1	2	1	noBlindfold	counterclockwise	practice	Guided	1	0.5	-0.25	28.86348	0.45026	-1.45	-1.05	0.801544752324413	-0.023051	0.0056344	-0.0041924
Trial1	2	1	noBlindfold	counterclockwise	practice	Guided	1	0.5	-0.25	28.88347	0.45026	-1.45	-1.05	0.801544752324413	0.017447	0.031024	-0.010033
Trial1	2	1	noBlindfold	counterclockwise	practice	Guided	1	0.5	-0.25	28.90347	0.45026	-1.45	-1.05	0.801544752324413	0.013806	0.0098629	-0.022888
Trial1	2	1	noBlindfold	counterclockwise	practice	Guided	1	0.5	-0.25	28.92348	0.45026	-1.45	-1.05	0.801544752324413	0.0090987	0.018327	-0.013375
Trial1	2	1	noBlindfold	counterclockwise	practice	Guided	1	0.5	-0.25	28.94347	0.45026	-1.45	-1.05	0.801544752324413	-0.017816	-0.01553	-0.016482
Trial1	2	1	noBlindfold	counterclockwise	practice	Guided	1	0.5	-0.25	28.96347	0.45026	-1.45	-1.05	0.801544752324413	-0.014709	0.014092	0.0047576
Trial1	2	1	noBlindfold	counterclockwise	practice	Guided	1	0.5	-0.25	28.98347	0.45026	-1.45	-1.05	0.801544752324413	0.011935	-0.011302	0.006454
Trial1	2	1	noBlindfold	counterclockwise	practice	Guided	1	0.5	-0.25	29.00348	0.45026	-1.45	-1.05	0.801544752324413	0.0033166	0.014089	-0.018696
Trial1	2	1	noBlindfold	counterclockwise	practice	Guided	1	0.5	-0.25	29.02347	0.45026	-1.45	-1.05	0.801544752324413	-0.037986	-0.023997	0.020112
Trial1	2	1	noBlindfold	counterclockwise	practice	Guided	1	0.5	-0.25	29.04347	0.45026	-1.45	-1.05	0.801544752324413	0.0072237	-0.0028409	0.010361
Trial1	2	1	noBlindfold	counterclockwise	practice	Guided	1	0.5	-0.25	29.06348	0.45026	-1.45	-1.05	0.801544752324413	0.012197	-0.0070734	0.0022602
Trial1	2	1	noBlindfold	counterclockwise	practice	Guided	1	0.5	-0.25	29.08348	0.45026	-1.45	-1.05	0.801544752324413	0.0058869	0.0056197	0.014835
Trial1	2	1	noBlindfold	counterclockwise	practice	Guided	1	0.5	-0.25	29.10347	0.45027	-1.45	-1.05	0.801544132841425	-0.0092123	0.0098504	0.0097955
Trial1	2	1	noBlindfold	counterclockwise	practice	Guided	1	0.5	-0.25	29.12347	0.45027	-1.45	-1.05	0.801544132841425	0.044346	0.014082	-0.012527
Trial1	2	1	noBlindfold	counterclockwise	practice	Guided	1	0.5	-0.25	29.14348	0.45027	-1.45	-1.05	0.801544132841425	0.016895	0.0013842	-0.0016471
Trial1	2	1	noBlindfold	counterclockwise	practice	Guided	1	0.5	-0.25	29.16347	0.45027	-1.45	-1.05	0.801544132841425	0.034123	-0.0070802	0.0078662
Trial1	2	1	noBlindfold	counterclockwise	practice	Guided	1	0.5	-0.25	29.18347	0.45027	-1.45	-1.05	0.801544132841425	0.011914	0.0098453	0.0064543
Trial1	2	1	noBlindfold	counterclockwise	practice	Guided	1	0.5	-0.25	29.20348	0.45027	-1.45	-1.05	0.801544132841425	0.034382	0.018311	0.0036748
Trial1	2	1	noBlindfold	counterclockwise	practice	Guided	1	0.5	-0.25	29.22348	0.45027	-1.45	-1.05	0.801544132841425	-0.0092282	0.0056159	-0.011723
Trial1	2	1	noBlindfold	counterclockwise	practice	Guided	1	0.5	-0.25	29.24347	0.45028	-1.45	-1.05	0.801543511633665	0.0035602	0.0013789	-0.0024898
Trial1	2	1	noBlindfold	counterclockwise	practice	Guided	1	0.5	-0.25	29.26347	0.45028	-1.45	-1.05	0.801543511633665	-0.0047892	0.005609	-0.011437
Trial1	2	1	noBlindfold	counterclockwise	practice	Guided	1	0.5	-0.25	29.28348	0.45028	-1.45	-1.05	0.801543511633665	-0.014737	0.022533	0.0047658
Trial1	2	1	noBlindfold	counterclockwise	practice	Guided	1	0.5	-0.25	29.30347	0.45028	-1.45	-1.05	0.801543511633665	0.022389	0.0098363	-0.018123
Trial1	2	1	noBlindfold	counterclockwise	practice	Guided	1	0.5	-0.25	29.32347	0.45028	-1.45	-1.05	0.801543511633665	-0.028328	0.022531	-0.003333
Trial1	2	1	noBlindfold	counterclockwise	practice	Guided	1	0.5	-0.25	29.34348	0.45028	-1.45	-1.05	0.801543511633665	0.021586	0.0013715	-0.0055435
Trial1	2	1	noBlindfold	counterclockwise	practice	Guided	1	0.5	-0.25	29.36348	0.45028	-1.45	-1.05	0.801543511633665	0.024427	0.0013703	0.019887
Trial1	2	1	noBlindfold	counterclockwise	practice	Guided	1	0.5	-0.25	29.38347	0.45028	-1.45	-1.05	0.801543511633665	-0.022558	0.0098349	-0.012562
Trial1	2	1	noBlindfold	counterclockwise	practice	Guided	1	0.5	-0.25	29.40347	0.45028	-1.45	-1.05	0.801543511633665	0.030735	-0.0028624	-0.0091701
Trial1	2	1	noBlindfold	counterclockwise	practice	Guided	1	0.5	-0.25	29.42348	0.45028	-1.45	-1.05	0.801543511633665	-0.003996	0.014064	-0.024005
Trial1	2	1	noBlindfold	counterclockwise	practice	Guided	1	0.5	-0.25	29.44347	0.45028	-1.45	-1.05	0.801543511633665	-0.027001	0.0013664	-0.012838
Trial1	2	1	noBlindfold	counterclockwise	practice	Guided	1	0.5	-0.25	29.46347	0.45028	-1.45	-1.05	0.801543511633665	0.02105	-0.0028668	-0.0055394
Trial1	2	1	noBlindfold	counterclockwise	practice	Guided	1	0.5	-0.25	29.48347	0.45028	-1.45	-1.05	0.801543511633665	-0.012613	-0.019796	-0.028759
Trial1	2	1	noBlindfold	counterclockwise	practice	Guided	1	0.5	-0.25	29.50348	0.45028	-1.45	-1.05	0.801543511633665	0.016072	0.0055956	0.0061885
Trial1	2	1	noBlindfold	counterclockwise	practice	Guided	1	0.5	-0.25	29.52347	0.45028	-1.45	-1.05	0.801543511633665	0.01767	0.014056	-0.014204
Trial1	2	1	noBlindfold	counterclockwise	practice	Guided	1	0.5	-0.25	29.54347	0.45028	-1.45	-1.05	0.801543511633665	-0.00089531	0.014053	-0.0027586
Trial1	2	1	noBlindfold	counterclockwise	practice	Guided	1	0.5	-0.25	29.56348	0.45028	-1.45	-1.05	0.801543511633665	-0.01502	0.0098201	0.0089671
Trial1	2	1	noBlindfold	counterclockwise	practice	Guided	1	0.5	-0.25	29.58348	0.45028	-1.45	-1.05	0.801543511633665	-0.035892	0.005588	-0.022069
Trial1	2	1	noBlindfold	counterclockwise	practice	Guided	1	0.5	-0.25	29.60347	0.45028	-1.45	-1.05	0.801543511633665	0.012161	-0.01134	0.0022799
Trial1	2	1	noBlindfold	counterclockwise	practice	Guided	1	0.5	-0.25	29.62347	0.45029	-1.45	-1.05	0.801542892398799	-0.00774	0.0013559	0.034683
Trial1	2	1	noBlindfold	counterclockwise	practice	Guided	1	0.5	-0.25	29.64348	0.45029	-1.45	-1.05	0.801542892398799	0.005136	0.014049	-0.027623
Trial1	2	1	noBlindfold	counterclockwise	practice	Guided	1	0.5	-0.25	29.66347	0.45029	-1.45	-1.05	0.801542892398799	0.0077082	-0.0028781	0.0020004
Trial1	2	1	noBlindfold	counterclockwise	practice	Guided	1	0.5	-0.25	29.68347	0.45029	-1.45	-1.05	0.801542892398799	-0.011834	-0.0028784	-0.013636
Trial1	2	1	noBlindfold	counterclockwise	practice	Guided	1	0.5	-0.25	29.70348	0.45029	-1.45	-1.05	0.801542892398799	-0.027826	-0.0071095	-0.00025903
Trial1	2	1	noBlindfold	counterclockwise	practice	Guided	1	0.5	-0.25	29.72348	0.45029	-1.45	-1.05	0.801542892398799	-0.010595	-0.007111	0.0092554
Trial1	2	1	noBlindfold	counterclockwise	practice	Guided	1	0.5	-0.25	29.74347	0.4503	-1.45	-1.05	0.801542271439902	-0.00064945	0.0098138	-0.0069465
Trial1	2	1	noBlindfold	counterclockwise	practice	Guided	1	0.5	-0.25	29.76347	0.4503	-1.45	-1.05	0.801542271439902	-0.0017163	0.022508	-0.01759
Trial1	2	1	noBlindfold	counterclockwise	practice	Guided	1	0.5	-0.25	29.78348	0.4503	-1.45	-1.05	0.801542271439902	0.049001	-0.011349	-0.016413
Trial1	2	1	noBlindfold	counterclockwise	practice	Guided	1	0.5	-0.25	29.80347	0.4503	-1.45	-1.05	0.801542271439902	-0.0058936	0.014041	0.0053461
Trial1	2	1	noBlindfold	counterclockwise	practice	Guided	1	0.5	-0.25	29.82347	0.4503	-1.45	-1.05	0.801542271439902	-0.01087	-0.0071172	0.013447
Trial1	2	1	noBlindfold	counterclockwise	practice	Guided	1	0.5	-0.25	29.84348	0.4503	-1.45	-1.05	0.801542271439902	0.013999	0.022507	-0.027053
Trial1	2	1	noBlindfold	counterclockwise	practice	Guided	1	0.5	-0.25	29.86348	0.4503	-1.45	-1.05	0.801542271439902	0.0082229	-0.019814	-0.0063766
Trial1	2	1	noBlindfold	counterclockwise	practice	Guided	1	0.5	-0.25	29.88347	0.4503	-1.45	-1.05	0.801542271439902	0.016836	-0.0028866	-0.001621
Trial1	2	1	noBlindfold	counterclockwise	practice	Guided	1	0.5	-0.25	29.90347	0.4503	-1.45	-1.05	0.801542271439902	0.021809	0.022504	-0.0097215
Trial1	2	1	noBlindfold	counterclockwise	practice	Guided	1	0.5	-0.25	29.92348	0.4503	-1.45	-1.05	0.801542271439902	0.02989	-0.0071198	0.0034192
Trial1	2	1	noBlindfold	counterclockwise	practice	Guided	1	0.5	-0.25	29.94347	0.4503	-1.45	-1.05	0.801542271439902	0.021538	0.0098058	-0.0055259
Trial1	2	1	noBlindfold	counterclockwise	practice	Guided	1	0.5	-0.25	29.96347	0.45031	-1.45	-1.05	0.801541652453159	0.00066488	-0.0028901	-0.027895
Trial1	2	1	noBlindfold	counterclockwise	practice	Guided	1	0.5	-0.25	29.98347	0.45031	-1.45	-1.05	0.801541652453159	0.024911	-0.002891	0.011523
Trial1	2	1	noBlindfold	counterclockwise	practice	Guided	1	0.5	-0.25	30.00348	0.45031	-1.45	-1.05	0.801541652453159	0.0040377	-0.0071234	-0.010847
Trial1	2	1	noBlindfold	counterclockwise	practice	Guided	1	0.5	-0.25	30.02347	0.45031	-1.45	-1.05	0.801541652453159	0.024642	-0.0028914	0.027439
Trial1	2	1	noBlindfold	counterclockwise	practice	Guided	1	0.5	-0.25	30.04347	0.45031	-1.45	-1.05	0.801541652453159	-0.0051158	0.0225	-0.0072231
Trial1	2	1	noBlindfold	counterclockwise	practice	Guided	1	0.5	-0.25	30.06348	0.45031	-1.45	-1.05	0.801541652453159	0.011849	0.0013413	0.006482
Trial1	2	1	noBlindfold	counterclockwise	practice	Guided	1	0.5	-0.25	30.08348	0.45031	-1.45	-1.05	0.801541652453159	0.017623	-0.024051	-0.01419
Trial1	2	1	noBlindfold	counterclockwise	practice	Guided	1	0.5	-0.25	30.10347	0.45031	-1.45	-1.05	0.801541652453159	0.014512	0.026732	-0.03543
Trial1	2	1	noBlindfold	counterclockwise	practice	Guided	1	0.5	-0.25	30.12347	0.45031	-1.45	-1.05	0.801541652453159	-0.021549	0.0013421	-0.029308
Trial1	2	1	noBlindfold	counterclockwise	practice	Guided	1	0.5	-0.25	30.14348	0.45031	-1.45	-1.05	0.801541652453159	0.012113	0.018269	0.0022932
Trial1	2	1	noBlindfold	counterclockwise	practice	Guided	1	0.5	-0.25	30.16347	0.45031	-1.45	-1.05	0.801541652453159	0.0024311	-0.0028908	0.014304
Trial1	2	1	noBlindfold	counterclockwise	practice	Guided	1	0.5	-0.25	30.18347	0.45031	-1.45	-1.05	0.801541652453159	0.012645	0.014036	-0.0060861
Trial1	2	1	noBlindfold	counterclockwise	practice	Guided	1	0.5	-0.25	30.20348	0.45031	-1.45	-1.05	0.801541652453159	-0.0006805	0.030961	-0.0069357
Trial1	2	1	noBlindfold	counterclockwise	practice	Guided	1	0.5	-0.25	30.22348	0.45031	-1.45	-1.05	0.801541652453159	-0.0051218	-0.0071258	-0.0072177
Trial1	2	1	noBlindfold	counterclockwise	practice	Guided	1	0.5	-0.25	30.24347	0.45031	-1.45	-1.05	0.801541652453159	0.023123	0.001338	-0.030672
Trial1	2	1	noBlindfold	counterclockwise	practice	Guided	1	0.5	-0.25	30.26347	0.45031	-1.45	-1.05	0.801541652453159	-0.01818	0.018264	-0.0035896
Trial1	2	1	noBlindfold	counterclockwise	practice	Guided	1	0.5	-0.25	30.28348	0.45031	-1.45	-1.05	0.801541652453159	0.0065984	0.014032	0.018779
Trial1	2	1	noBlindfold	counterclockwise	practice	Guided	1	0.5	-0.25	30.30347	0.45032	-1.45	-1.05	0.801541033590294	0.0040216	-0.0071254	-0.010844
Trial1	2	1	noBlindfold	counterclockwise	practice	Guided	1	0.5	-0.25	30.32347	0.45032	-1.45	-1.05	0.801541033590294	-0.0061959	0.0098014	0.0095498
Trial1	2	1	noBlindfold	counterclockwise	practice	Guided	1	0.5	-0.25	30.34348	0.45032	-1.45	-1.05	0.801541033590294	-0.0059338	0.026725	0.0053605
Trial1	2	1	noBlindfold	counterclockwise	practice	Guided	1	0.5	-0.25	30.36348	0.45032	-1.45	-1.05	0.801541033590294	-0.0040687	0.0055633	-0.023979
Trial1	2	1	noBlindfold	counterclockwise	practice	Guided	1	0.5	-0.25	30.38347	0.45032	-1.45	-1.05	0.801541033590294	-0.016151	0.014026	0.025754
Trial1	2	1	noBlindfold	counterclockwise	practice	Guided	1	0.5	-0.25	30.40347	0.45032	-1.45	-1.05	0.801541033590294	0.013694	0.039416	-0.02285
Trial1	2	1	noBlindfold	counterclockwise	practice	Guided	1	0.5	-0.25	30.42348	0.45032	-1.45	-1.05	0.801541033590294	0.0016119	0.039414	0.026882
Trial1	2	1	noBlindfold	counterclockwise	practice	Guided	1	0.5	-0.25	30.44347	0.45032	-1.45	-1.05	0.801541033590294	0.020704	-0.011367	0.014868
Trial1	2	1	noBlindfold	counterclockwise	practice	Guided	1	0.5	-0.25	30.46347	0.45032	-1.45	-1.05	0.801541033590294	0.021237	0.0055583	-0.00076772
Trial1	2	1	noBlindfold	counterclockwise	practice	Guided	1	0.5	-0.25	30.48347	0.45033	-1.45	-1.05	0.801540411157713	0.0040032	0.030949	-0.010846
Trial1	2	1	noBlindfold	counterclockwise	practice	Guided	1	0.5	-0.25	30.50348	0.45033	-1.45	-1.05	0.801540411157713	-0.0095869	0.014021	-0.0075007
Trial1	2	1	noBlindfold	counterclockwise	practice	Guided	1	0.5	-0.25	30.52347	0.45033	-1.45	-1.05	0.801540411157713	-0.00043975	0.0055574	-0.011126
Trial1	2	1	noBlindfold	counterclockwise	practice	Guided	1	0.5	-0.25	30.54347	0.45033	-1.45	-1.05	0.801540411157713	0.021765	-0.0029103	-0.0097156
Trial1	2	1	noBlindfold	counterclockwise	practice	Guided	1	0.5	-0.25	30.56348	0.45033	-1.45	-1.05	0.801540411157713	0.0076405	-0.0029095	0.0020118
Trial1	2	1	noBlindfold	counterclockwise	practice	Guided	1	0.5	-0.25	30.58348	0.45033	-1.45	-1.05	0.801540411157713	0.021495	-0.0029088	-0.0055238
Trial1	2	1	noBlindfold	counterclockwise	practice	Guided	1	0.5	-0.25	30.60347	0.45033	-1.45	-1.05	0.801540411157713	0.0021309	-0.032531	0.018495
Trial1	2	1	noBlindfold	counterclockwise	practice	Guided	1	0.5	-0.25	30.62347	0.45033	-1.45	-1.05	0.801540411157713	-0.0046204	0.0055559	-0.015602
Trial1	2	1	noBlindfold	counterclockwise	practice	Guided	1	0.5	-0.25	30.64348	0.45033	-1.45	-1.05	0.801540411157713	-0.027629	0.026712	-0.0044384
Trial1	2	1	noBlindfold	counterclockwise	practice	Guided	1	0.5	-0.25	30.66347	0.45033	-1.45	-1.05	0.801540411157713	0.03925	-0.024068	-0.0043913
Trial1	2	1	noBlindfold	counterclockwise	practice	Guided	1	0.5	-0.25	30.68347	0.45034	-1.45	-1.05	0.801539794389768	-0.0032988	0.0097878	-0.036557
Trial1	2	1	noBlindfold	counterclockwise	practice	Guided	1	0.5	-0.25	30.70348	0.45034	-1.45	-1.05	0.801539794389768	-0.02764	0.018252	-0.0044358
Trial1	2	1	noBlindfold	counterclockwise	practice	Guided	1	0.5	-0.25	30.72348	0.45034	-1.45	-1.05	0.801539794389768	0.015433	-0.011373	0.019347
Trial1	2	1	noBlindfold	counterclockwise	practice	Guided	1	0.5	-0.25	30.74347	0.45034	-1.45	-1.05	0.801539794389768	0.008146	-0.015605	-0.0063653
Trial1	2	1	noBlindfold	counterclockwise	practice	Guided	1	0.5	-0.25	30.76347	0.45034	-1.45	-1.05	0.801539794389768	-0.0057101	-0.0029106	0.0011697
Trial1	2	1	noBlindfold	counterclockwise	practice	Guided	1	0.5	-0.25	30.78348	0.45034	-1.45	-1.05	0.801539794389768	0.011521	-0.0029106	0.010681
Trial1	2	1	noBlindfold	counterclockwise	practice	Guided	1	0.5	-0.25	30.80347	0.45035	-1.45	-1.05	0.801539172206795	0.020135	-0.011372	0.015437
Trial1	2	1	noBlindfold	counterclockwise	practice	Guided	1	0.5	-0.25	30.82347	0.45035	-1.45	-1.05	0.801539172206795	0.04003	-0.002909	-0.016965
Trial1	2	1	noBlindfold	counterclockwise	practice	Guided	1	0.5	-0.25	30.84348	0.45035	-1.45	-1.05	0.801539172206795	-0.015131	0.022476	0.0089842
Trial1	2	1	noBlindfold	counterclockwise	practice	Guided	1	0.5	-0.25	30.86348	0.45035	-1.45	-1.05	0.801539172206795	0.026438	-0.011376	-0.013621
Trial1	2	1	noBlindfold	counterclockwise	practice	Guided	1	0.5	-0.25	30.88347	0.45035	-1.45	-1.05	0.801539172206795	-0.022948	0.0097817	-0.00081064
Trial1	2	1	noBlindfold	counterclockwise	practice	Guided	1	0.5	-0.25	30.90347	0.45035	-1.45	-1.05	0.801539172206795	0.01542	0.018242	0.019347
Trial1	2	1	noBlindfold	counterclockwise	practice	Guided	1	0.5	-0.25	30.92348	0.45035	-1.45	-1.05	0.801539172206795	0.024832	-0.0029195	0.01153
Trial1	2	1	noBlindfold	counterclockwise	practice	Guided	1	0.5	-0.25	30.94347	0.45035	-1.45	-1.05	0.801539172206795	-0.029533	-0.024077	0.024903
Trial1	2	1	noBlindfold	counterclockwise	practice	Guided	1	0.5	-0.25	30.96347	0.45036	-1.45	-1.05	0.801538553840551	-0.00048871	-0.02831	-0.011125
Trial1	2	1	noBlindfold	counterclockwise	practice	Guided	1	0.5	-0.25	30.98347	0.45036	-1.45	-1.05	0.801538553840551	0.039747	0.0013111	-0.012774
Trial1	2	1	noBlindfold	counterclockwise	practice	Guided	1	0.5	-0.25	31.00348	0.45036	-1.45	-1.05	0.801538553840551	0.0059919	-0.0029207	0.027165
Trial1	2	1	noBlindfold	counterclockwise	practice	Guided	1	0.5	-0.25	31.02347	0.45036	-1.45	-1.05	0.801538553840551	0.030063	0.0013106	0.0022995
Trial1	2	1	noBlindfold	counterclockwise	practice	Guided	1	0.5	-0.25	31.04347	0.45036	-1.45	-1.05	0.801538553840551	0.017272	-0.01985	-0.0099905
Trial1	2	1	noBlindfold	counterclockwise	practice	Guided	1	0.5	-0.25	31.06348	0.45036	-1.45	-1.05	0.801538553840551	0.038676	0.0013091	0.0039954
Trial1	2	1	noBlindfold	counterclockwise	practice	Guided	1	0.5	-0.25	31.08348	0.45036	-1.45	-1.05	0.801538553840551	-0.0096451	0.0097716	-0.007496
Trial1	2	1	noBlindfold	counterclockwise	practice	Guided	1	0.5	-0.25	31.10347	0.45036	-1.45	-1.05	0.801538553840551	0.062208	0.0055408	-0.015548
Trial1	2	1	noBlindfold	counterclockwise	practice	Guided	1	0.5	-0.25	31.12347	0.45036	-1.45	-1.05	0.801538553840551	-0.014358	-0.024082	-0.0035843
Trial1	2	1	noBlindfold	counterclockwise	practice	Guided	1	0.5	-0.25	31.14348	0.45036	-1.45	-1.05	0.801538553840551	-0.04234	-0.007158	0.015679
Trial1	2	1	noBlindfold	counterclockwise	practice	Guided	1	0.5	-0.25	31.16347	0.45036	-1.45	-1.05	0.801538553840551	-0.0049454	-0.024084	-0.011401
Trial1	2	1	noBlindfold	counterclockwise	practice	Guided	1	0.5	-0.25	31.18347	0.45037	-1.45	-1.05	0.801537933752871	0.027914	-0.032549	0.032777
Trial1	2	1	noBlindfold	counterclockwise	practice	Guided	1	0.5	-0.25	31.20348	0.45037	-1.45	-1.05	0.801537933752871	0.030578	0.022466	-0.0091418
Trial1	2	1	noBlindfold	counterclockwise	practice	Guided	1	0.5	-0.25	31.22348	0.45037	-1.45	-1.05	0.801537933752871	-0.01854	-0.0029265	-0.0080584
Trial1	2	1	noBlindfold	counterclockwise	practice	Guided	1	0.5	-0.25	31.24347	0.45037	-1.45	-1.05	0.801537933752871	0.011477	-0.015624	0.010686
Trial1	2	1	noBlindfold	counterclockwise	practice	Guided	1	0.5	-0.25	31.26347	0.45037	-1.45	-1.05	0.801537933752871	0.01281	0.0013015	-0.010273
Trial1	2	1	noBlindfold	counterclockwise	practice	Guided	1	0.5	-0.25	31.28348	0.45037	-1.45	-1.05	0.801537933752871	-0.013303	-0.0071627	-0.020351
Trial1	2	1	noBlindfold	counterclockwise	practice	Guided	1	0.5	-0.25	31.30347	0.45037	-1.45	-1.05	0.801537933752871	-0.0065556	0.030923	0.013746
Trial1	2	1	noBlindfold	counterclockwise	practice	Guided	1	0.5	-0.25	31.32347	0.45037	-1.45	-1.05	0.801537933752871	0.0064996	0.0055304	0.018784
Trial1	2	1	noBlindfold	counterclockwise	practice	Guided	1	0.5	-0.25	31.34348	0.45037	-1.45	-1.05	0.801537933752871	0.015378	0.0055288	0.019349
Trial1	2	1	noBlindfold	counterclockwise	practice	Guided	1	0.5	-0.25	31.36348	0.45037	-1.45	-1.05	0.801537933752871	0.010935	-0.011399	0.019066
Trial1	2	1	noBlindfold	counterclockwise	practice	Guided	1	0.5	-0.25	31.38347	0.45037	-1.45	-1.05	0.801537933752871	0.021149	0.0097589	-0.0013262
Trial1	2	1	noBlindfold	counterclockwise	practice	Guided	1	0.5	-0.25	31.40347	0.45037	-1.45	-1.05	0.801537933752871	-0.040223	-0.0071674	-0.017861
Trial1	2	1	noBlindfold	counterclockwise	practice	Guided	1	0.5	-0.25	31.42348	0.45037	-1.45	-1.05	0.801537933752871	-0.013311	0.0055284	-0.020357
Trial1	2	1	noBlindfold	counterclockwise	practice	Guided	1	0.5	-0.25	31.44347	0.45037	-1.45	-1.05	0.801537933752871	0.0031177	0.022456	0.0017308
Trial1	2	1	noBlindfold	counterclockwise	practice	Guided	1	0.5	-0.25	31.46347	0.45038	-1.45	-1.05	0.801537315634754	-0.0023934	0.026684	0.018214
Trial1	2	1	noBlindfold	counterclockwise	practice	Guided	1	0.5	-0.25	31.48347	0.45038	-1.45	-1.05	0.801537315634754	-0.056659	-0.002941	-0.03995
Trial1	2	1	noBlindfold	counterclockwise	practice	Guided	1	0.5	-0.25	31.50348	0.45038	-1.45	-1.05	0.801537315634754	-0.014116	0.039376	-0.0077853
Trial1	2	1	noBlindfold	counterclockwise	practice	Guided	1	0.5	-0.25	31.52347	0.45038	-1.45	-1.05	0.801537315634754	0.019277	-0.01564	0.028007
Trial1	2	1	noBlindfold	counterclockwise	practice	Guided	1	0.5	-0.25	31.54347	0.45038	-1.45	-1.05	0.801537315634754	0.020608	-0.01987	0.0070492
Trial1	2	1	noBlindfold	counterclockwise	practice	Guided	1	0.5	-0.25	31.56348	0.45038	-1.45	-1.05	0.801537315634754	-0.0068408	0.013984	0.017929
Trial1	2	1	noBlindfold	counterclockwise	practice	Guided	1	0.5	-0.25	31.58348	0.45038	-1.45	-1.05	0.801537315634754	-0.0199	-0.015639	0.012889
Trial1	2	1	noBlindfold	counterclockwise	practice	Guided	1	0.5	-0.25	31.60347	0.45038	-1.45	-1.05	0.801537315634754	-0.0047103	0.026679	-0.015602
Trial1	2	1	noBlindfold	counterclockwise	practice	Guided	1	0.5	-0.25	31.62347	0.45038	-1.45	-1.05	0.801537315634754	0.053556	-0.0029455	-0.02031
Trial1	2	1	noBlindfold	counterclockwise	practice	Guided	1	0.5	-0.25	31.64348	0.45038	-1.45	-1.05	0.801537315634754	0.021667	-0.0071775	-0.0097111
Trial1	2	1	noBlindfold	counterclockwise	practice	Guided	1	0.5	-0.25	31.66347	0.45038	-1.45	-1.05	0.801537315634754	-0.0021412	-0.01141	0.014026
Trial1	2	1	noBlindfold	counterclockwise	practice	Guided	1	0.5	-0.25	31.68347	0.45038	-1.45	-1.05	0.801537315634754	-0.018304	-0.015643	-0.012255
Trial1	2	1	noBlindfold	counterclockwise	practice	Guided	1	0.5	-0.25	31.70348	0.45039	-1.45	-1.05	0.801536695795943	0.0078065	0.01821	-0.010559
Trial1	2	1	noBlindfold	counterclockwise	practice	Guided	1	0.5	-0.25	31.72348	0.45039	-1.45	-1.05	0.801536695795943	0.025569	-0.011414	-0.0010447
Trial1	2	1	noBlindfold	counterclockwise	practice	Guided	1	0.5	-0.25	31.74347	0.45039	-1.45	-1.05	0.801536695795943	-0.026662	-0.0071829	-0.021201
Trial1	2	1	noBlindfold	counterclockwise	practice	Guided	1	0.5	-0.25	31.76347	0.45039	-1.45	-1.05	0.801536695795943	-0.011567	0.0055132	0.021844
Trial1	2	1	noBlindfold	counterclockwise	practice	Guided	1	0.5	-0.25	31.78348	0.45039	-1.45	-1.05	0.801536695795943	0.016944	-0.032573	-0.0058012
Trial1	2	1	noBlindfold	counterclockwise	practice	Guided	1	0.5	-0.25	31.80347	0.45039	-1.45	-1.05	0.801536695795943	-0.018048	0.013973	0.0089843
Trial1	2	1	noBlindfold	counterclockwise	practice	Guided	1	0.5	-0.25	31.82347	0.45039	-1.45	-1.05	0.801536695795943	-0.0055276	-0.0071861	-0.0030265
Trial1	2	1	noBlindfold	counterclockwise	practice	Guided	1	0.5	-0.25	31.84348	0.45039	-1.45	-1.05	0.801536695795943	-0.0099648	0.026667	-0.003312
Trial1	2	1	noBlindfold	counterclockwise	practice	Guided	1	0.5	-0.25	31.86348	0.45039	-1.45	-1.05	0.801536695795943	0.024762	-0.0029563	0.011524
Trial1	2	1	noBlindfold	counterclockwise	practice	Guided	1	0.5	-0.25	31.88347	0.45039	-1.45	-1.05	0.801536695795943	0.025027	0.01397	0.006765
Trial1	2	1	noBlindfold	counterclockwise	practice	Guided	1	0.5	-0.25	31.90347	0.45039	-1.45	-1.05	0.801536695795943	0.015611	0.026666	0.019338
Trial1	2	1	noBlindfold	counterclockwise	practice	Guided	1	0.5	-0.25	31.92348	0.45039	-1.45	-1.05	0.801536695795943	0.016675	-0.041041	-0.0016186
Trial1	2	1	noBlindfold	counterclockwise	practice	Guided	1	0.5	-0.25	31.94347	0.45039	-1.45	-1.05	0.801536695795943	0.040745	-0.015651	-0.030394
Trial1	2	1	noBlindfold	counterclockwise	practice	Guided	1	0.5	-0.25	31.96347	0.4504	-1.45	-1.05	0.801536077925954	0.016938	-0.0029568	-0.0058086
Trial1	2	1	noBlindfold	counterclockwise	practice	Guided	1	0.5	-0.25	31.98347	0.4504	-1.45	-1.05	0.801536077925954	0.0033474	-0.0029578	-0.0024639
Trial1	2	1	noBlindfold	counterclockwise	practice	Guided	1	0.5	-0.25	32.00348	0.4504	-1.45	-1.05	0.801536077925954	0.0075198	-0.011423	0.0020088
Trial1	2	1	noBlindfold	counterclockwise	practice	Guided	1	0.5	-0.25	32.02347	0.4504	-1.45	-1.05	0.801536077925954	0.021106	-0.02412	-0.006091
Trial1	2	1	noBlindfold	counterclockwise	practice	Guided	1	0.5	-0.25	32.04347	0.4504	-1.45	-1.05	0.801536077925954	-0.0066101	-0.019889	0.013736
Trial1	2	1	noBlindfold	counterclockwise	practice	Guided	1	0.5	-0.25	32.06348	0.4504	-1.45	-1.05	0.801536077925954	0.021102	0.013966	-0.0013335
Trial1	2	1	noBlindfold	counterclockwise	practice	Guided	1	0.5	-0.25	32.08348	0.4504	-1.45	-1.05	0.801536077925954	-0.041606	0.026662	0.0030928
Trial1	2	1	noBlindfold	counterclockwise	practice	Guided	1	0.5	-0.25	32.10347	0.4504	-1.45	-1.05	0.801536077925954	0.0080442	0.0055025	-0.0058072
Trial1	2	1	noBlindfold	counterclockwise	practice	Guided	1	0.5	-0.25	32.12347	0.4504	-1.45	-1.05	0.801536077925954	-0.037432	0.0097333	0.0075676
Trial1	2	1	noBlindfold	counterclockwise	practice	Guided	1	0.5	-0.25	32.14348	0.4504	-1.45	-1.05	0.801536077925954	-0.0027049	-0.0071981	0.010109
Trial1	2	1	noBlindfold	counterclockwise	practice	Guided	1	0.5	-0.25	32.16347	0.4504	-1.45	-1.05	0.801536077925954	0.01746	0.018192	-0.014192
Trial1	2	1	noBlindfold	counterclockwise	practice	Guided	1	0.5	-0.25	32.18347	0.4504	-1.45	-1.05	0.801536077925954	0.01035	0.013958	0.02744
Trial1	2	1	noBlindfold	counterclockwise	practice	Guided	1	0.5	-0.25	32.20348	0.4504	-1.45	-1.05	0.801536077925954	0.012215	0.0054936	-0.0060936
Trial1	2	1	noBlindfold	counterclockwise	practice	Guided	1	0.5	-0.25	32.22348	0.4504	-1.45	-1.05	0.801536077925954	-0.010525	-0.0072019	-0.010002
Trial1	2	1	noBlindfold	counterclockwise	practice	Guided	1	0.5	-0.25	32.24347	0.4504	-1.45	-1.05	0.801536077925954	-0.018073	0.0097265	-0.016451
Trial1	2	1	noBlindfold	counterclockwise	practice	Guided	1	0.5	-0.25	32.26347	0.4504	-1.45	-1.05	0.801536077925954	0.016388	0.0012618	0.0025751
Trial1	2	1	noBlindfold	counterclockwise	practice	Guided	1	0.5	-0.25	32.28348	0.4504	-1.45	-1.05	0.801536077925954	-0.0099904	-0.0029712	-0.0033124
Trial1	2	1	noBlindfold	counterclockwise	practice	Guided	1	0.5	-0.25	32.30347	0.4504	-1.45	-1.05	0.801536077925954	-0.033263	-0.011435	-0.0060889
Trial1	2	1	noBlindfold	counterclockwise	practice	Guided	1	0.5	-0.25	32.32347	0.4504	-1.45	-1.05	0.801536077925954	-0.036638	0.0054919	0.0017287
Trial1	2	1	noBlindfold	counterclockwise	practice	Guided	1	0.5	-0.25	32.34348	0.45041	-1.45	-1.05	0.801535460179845	0.0043962	-0.011437	-0.019228
Trial1	2	1	noBlindfold	counterclockwise	practice	Guided	1	0.5	-0.25	32.36348	0.45041	-1.45	-1.05	0.801535460179845	-0.020211	0.026647	0.017083
Trial1	2	1	noBlindfold	counterclockwise	practice	Guided	1	0.5	-0.25	32.38347	0.45041	-1.45	-1.05	0.801535460179845	0.029706	0.0012544	0.0034236
Trial1	2	1	noBlindfold	counterclockwise	practice	Guided	1	0.5	-0.25	32.40347	0.45041	-1.45	-1.05	0.801535460179845	0.026333	-0.0029798	-0.013627
Trial1	2	1	noBlindfold	counterclockwise	practice	Guided	1	0.5	-0.25	32.42348	0.45041	-1.45	-1.05	0.801535460179845	0.0093679	-0.019906	-0.027331
Trial1	2	1	noBlindfold	counterclockwise	practice	Guided	1	0.5	-0.25	32.44347	0.45041	-1.45	-1.05	0.801535460179845	-0.00245	0.0012494	0.01821
Trial1	2	1	noBlindfold	counterclockwise	practice	Guided	1	0.5	-0.25	32.46347	0.45041	-1.45	-1.05	0.801535460179845	-0.016039	0.0351	0.021553
Trial1	2	1	noBlindfold	counterclockwise	practice	Guided	1	0.5	-0.25	32.48347	0.45041	-1.45	-1.05	0.801535460179845	0.012741	-0.01145	-0.010283
Trial1	2	1	noBlindfold	counterclockwise	practice	Guided	1	0.5	-0.25	32.50348	0.45041	-1.45	-1.05	0.801535460179845	0.016377	0.0012448	0.0025751
Trial1	2	1	noBlindfold	counterclockwise	practice	Guided	1	0.5	-0.25	32.52347	0.45041	-1.45	-1.05	0.801535460179845	-0.029368	-0.015684	0.020706
Trial1	2	1	noBlindfold	counterclockwise	practice	Guided	1	0.5	-0.25	32.54347	0.45041	-1.45	-1.05	0.801535460179845	-0.031944	0.0097069	-0.0089156
Trial1	2	1	noBlindfold	counterclockwise	practice	Guided	1	0.5	-0.25	32.56348	0.45041	-1.45	-1.05	0.801535460179845	0.0080227	0.0012441	-0.0063703
Trial1	2	1	noBlindfold	counterclockwise	practice	Guided	1	0.5	-0.25	32.58348	0.45041	-1.45	-1.05	0.801535460179845	0.025785	-0.019913	-0.0052412
Trial1	2	1	noBlindfold	counterclockwise	practice	Guided	1	0.5	-0.25	32.60347	0.45042	-1.45	-1.05	0.801534838870692	0.031291	-0.011451	-0.018664
Trial1	2	1	noBlindfold	counterclockwise	practice	Guided	1	0.5	-0.25	32.62347	0.45042	-1.45	-1.05	0.801534838870692	-0.026978	0.0054761	-0.017016
Trial1	2	1	noBlindfold	counterclockwise	practice	Guided	1	0.5	-0.25	32.64348	0.45042	-1.45	-1.05	0.801534838870692	0.017693	0.03933	-0.018383
Trial1	2	1	noBlindfold	counterclockwise	practice	Guided	1	0.5	-0.25	32.66347	0.45042	-1.45	-1.05	0.801534838870692	0.013783	-0.019917	-0.027047
Trial1	2	1	noBlindfold	counterclockwise	practice	Guided	1	0.5	-0.25	32.68347	0.45042	-1.45	-1.05	0.801534838870692	-0.0011412	0.0054732	-0.0027443
Trial1	2	1	noBlindfold	counterclockwise	practice	Guided	1	0.5	-0.25	32.70348	0.45042	-1.45	-1.05	0.801534838870692	-0.036672	-0.0029901	-0.0050045
Trial1	2	1	noBlindfold	counterclockwise	practice	Guided	1	0.5	-0.25	32.72348	0.45042	-1.45	-1.05	0.801534838870692	0.012979	0.0097051	-0.01447
Trial1	2	1	noBlindfold	counterclockwise	practice	Guided	1	0.5	-0.25	32.74347	0.45043	-1.45	-1.05	0.801534223216176	0.0077352	-0.0072218	-0.0021773
Trial1	2	1	noBlindfold	counterclockwise	practice	Guided	1	0.5	-0.25	32.76347	0.45043	-1.45	-1.05	0.801534223216176	-0.0058567	0.0012391	0.0025798
Trial1	2	1	noBlindfold	counterclockwise	practice	Guided	1	0.5	-0.25	32.78348	0.45043	-1.45	-1.05	0.801534223216176	0.0051568	0.0097007	-0.0318
Trial1	2	1	noBlindfold	counterclockwise	practice	Guided	1	0.5	-0.25	32.80347	0.45043	-1.45	-1.05	0.801534223216176	-0.0058629	-0.0072253	-0.019509
Trial1	2	1	noBlindfold	counterclockwise	practice	Guided	1	0.5	-0.25	32.82347	0.45043	-1.45	-1.05	0.801534223216176	0.02185	0.0097016	-0.013902
Trial1	2	1	noBlindfold	counterclockwise	practice	Guided	1	0.5	-0.25	32.84348	0.45043	-1.45	-1.05	0.801534223216176	-0.010038	-0.0072281	-0.0033057
Trial1	2	1	noBlindfold	counterclockwise	practice	Guided	1	0.5	-0.25	32.86348	0.45043	-1.45	-1.05	0.801534223216176	0.011899	-0.0072295	0.033053
Trial1	2	1	noBlindfold	counterclockwise	practice	Guided	1	0.5	-0.25	32.88347	0.45043	-1.45	-1.05	0.801534223216176	-0.0058665	0.022391	0.0011687
Trial1	2	1	noBlindfold	counterclockwise	practice	Guided	1	0.5	-0.25	32.90347	0.45043	-1.45	-1.05	0.801534223216176	-0.027806	-0.024159	-0.0044361
Trial1	2	1	noBlindfold	counterclockwise	practice	Guided	1	0.5	-0.25	32.92348	0.45043	-1.45	-1.05	0.801534223216176	0.029125	0.022391	0.011813
Trial1	2	1	noBlindfold	counterclockwise	practice	Guided	1	0.5	-0.25	32.94347	0.45044	-1.45	-1.05	0.801533602156634	0.016598	-0.0072348	-0.0016077
Trial1	2	1	noBlindfold	counterclockwise	practice	Guided	1	0.5	-0.25	32.96347	0.45044	-1.45	-1.05	0.801533602156634	-0.020533	-0.011467	0.021279
Trial1	2	1	noBlindfold	counterclockwise	practice	Guided	1	0.5	-0.25	32.98347	0.45044	-1.45	-1.05	0.801533602156634	0.054522	0.030851	-0.037072
Trial1	2	1	noBlindfold	counterclockwise	practice	Guided	1	0.5	-0.25	33.00348	0.45044	-1.45	-1.05	0.801533602156634	0.011617	-0.0030048	0.0047963
Trial1	2	1	noBlindfold	counterclockwise	practice	Guided	1	0.5	-0.25	33.02347	0.45044	-1.45	-1.05	0.801533602156634	-0.0022411	-0.011469	0.014025
Trial1	2	1	noBlindfold	counterclockwise	practice	Guided	1	0.5	-0.25	33.04347	0.45044	-1.45	-1.05	0.801533602156634	0.02547	-0.0072388	-0.0010455
Trial1	2	1	noBlindfold	counterclockwise	practice	Guided	1	0.5	-0.25	33.06348	0.45044	-1.45	-1.05	0.801533602156634	-0.028626	0.018153	0.0081384
Trial1	2	1	noBlindfold	counterclockwise	practice	Guided	1	0.5	-0.25	33.08348	0.45044	-1.45	-1.05	0.801533602156634	0.010808	0.0096868	0.032487
Trial1	2	1	noBlindfold	counterclockwise	practice	Guided	1	0.5	-0.25	33.10347	0.45045	-1.45	-1.05	0.801532984907157	-0.0025163	0.0096878	0.025187
Trial1	2	1	noBlindfold	counterclockwise	practice	Guided	1	0.5	-0.25	33.12347	0.45045	-1.45	-1.05	0.801532984907157	0.0024574	-0.0030084	0.010115
Trial1	2	1	noBlindfold	counterclockwise	practice	Guided	1	0.5	-0.25	33.14348	0.45045	-1.45	-1.05	0.801532984907157	-0.018414	0.0054522	-0.010562
Trial1	2	1	noBlindfold	counterclockwise	practice	Guided	1	0.5	-0.25	33.16347	0.45045	-1.45	-1.05	0.801532984907157	0.033278	0.0054509	0.016284
Trial1	2	1	noBlindfold	counterclockwise	practice	Guided	1	0.5	-0.25	33.18347	0.45045	-1.45	-1.05	0.801532984907157	0.022088	0.013913	-0.018094
Trial1	2	1	noBlindfold	counterclockwise	practice	Guided	1	0.5	-0.25	33.20348	0.45045	-1.45	-1.05	0.801532984907157	-0.024987	0.0054486	0.019299
Trial1	2	1	noBlindfold	counterclockwise	practice	Guided	1	0.5	-0.25	33.22348	0.45045	-1.45	-1.05	0.801532984907157	-0.027561	-0.011479	-0.014234
Trial1	2	1	noBlindfold	counterclockwise	practice	Guided	1	0.5	-0.25	33.24347	0.45045	-1.45	-1.05	0.801532984907157	-0.01868	-0.0072474	-0.015599
Trial1	2	1	noBlindfold	counterclockwise	practice	Guided	1	0.5	-0.25	33.26347	0.45045	-1.45	-1.05	0.801532984907157	-0.00011699	-0.0072476	-0.019508
Trial1	2	1	noBlindfold	counterclockwise	practice	Guided	1	0.5	-0.25	33.28348	0.45045	-1.45	-1.05	0.801532984907157	-0.0050943	0.01391	-0.011409
Trial1	2	1	noBlindfold	counterclockwise	practice	Guided	1	0.5	-0.25	33.30347	0.45045	-1.45	-1.05	0.801532984907157	-0.0014547	0.0054472	0.0014469
Trial1	2	1	noBlindfold	counterclockwise	practice	Guided	1	0.5	-0.25	33.32347	0.45045	-1.45	-1.05	0.801532984907157	0.034873	0.0096791	-0.0088645
Trial1	2	1	noBlindfold	counterclockwise	practice	Guided	1	0.5	-0.25	33.34348	0.45045	-1.45	-1.05	0.801532984907157	-0.036187	0.035069	-0.013387
Trial1	2	1	noBlindfold	counterclockwise	practice	Guided	1	0.5	-0.25	33.36348	0.45045	-1.45	-1.05	0.801532984907157	0.00485	0.0054459	-0.02874
Trial1	2	1	noBlindfold	counterclockwise	practice	Guided	1	0.5	-0.25	33.38347	0.45045	-1.45	-1.05	0.801532984907157	-0.01034	0.022372	0.00088434
Trial1	2	1	noBlindfold	counterclockwise	practice	Guided	1	0.5	-0.25	33.40347	0.45045	-1.45	-1.05	0.801532984907157	-0.010074	-0.0030201	-0.01673
Trial1	2	1	noBlindfold	counterclockwise	practice	Guided	1	0.5	-0.25	33.42348	0.45045	-1.45	-1.05	0.801532984907157	0.017371	-0.0030222	-0.014187
Trial1	2	1	noBlindfold	counterclockwise	practice	Guided	1	0.5	-0.25	33.44347	0.45045	-1.45	-1.05	0.801532984907157	0.021809	-0.0072557	-0.013905
Trial1	2	1	noBlindfold	counterclockwise	practice	Guided	1	0.5	-0.25	33.46347	0.45045	-1.45	-1.05	0.801532984907157	0.01159	0.035062	0.006488
Trial1	2	1	noBlindfold	counterclockwise	practice	Guided	1	0.5	-0.25	33.48347	0.45046	-1.45	-1.05	0.801532365939581	-0.0017332	-0.011487	0.0056407
Trial1	2	1	noBlindfold	counterclockwise	practice	Guided	1	0.5	-0.25	33.50348	0.45046	-1.45	-1.05	0.801532365939581	0.014427	-0.0030248	0.027728
Trial1	2	1	noBlindfold	counterclockwise	practice	Guided	1	0.5	-0.25	33.52347	0.45046	-1.45	-1.05	0.801532365939581	0.020999	0.013902	-0.0052374
Trial1	2	1	noBlindfold	counterclockwise	practice	Guided	1	0.5	-0.25	33.54347	0.45046	-1.45	-1.05	0.801532365939581	-0.02448	0.0012059	0.012614
Trial1	2	1	noBlindfold	counterclockwise	practice	Guided	1	0.5	-0.25	33.56348	0.45046	-1.45	-1.05	0.801532365939581	0.0068715	0.035058	0.010403
Trial1	2	1	noBlindfold	counterclockwise	practice	Guided	1	0.5	-0.25	33.58348	0.45046	-1.45	-1.05	0.801532365939581	0.037158	-0.015724	0.024956
Trial1	2	1	noBlindfold	counterclockwise	practice	Guided	1	0.5	-0.25	33.60347	0.45046	-1.45	-1.05	0.801532365939581	0.029875	0.0054334	-0.00075873
Trial1	2	1	noBlindfold	counterclockwise	practice	Guided	1	0.5	-0.25	33.62347	0.45046	-1.45	-1.05	0.801532365939581	-0.015073	-0.0072647	0.0047966
Trial1	2	1	noBlindfold	counterclockwise	practice	Guided	1	0.5	-0.25	33.64348	0.45047	-1.45	-1.05	0.801531748938236	0.019117	0.026588	0.028016
Trial1	2	1	noBlindfold	counterclockwise	practice	Guided	1	0.5	-0.25	33.66347	0.45047	-1.45	-1.05	0.801531748938236	-0.010636	0.0054278	0.0050795
Trial1	2	1	noBlindfold	counterclockwise	practice	Guided	1	0.5	-0.25	33.68347	0.45047	-1.45	-1.05	0.801531748938236	0.016011	0.0011977	0.0067762
Trial1	2	1	noBlindfold	counterclockwise	practice	Guided	1	0.5	-0.25	33.70348	0.45047	-1.45	-1.05	0.801531748938236	-0.004863	-0.015729	-0.02619
Trial1	2	1	noBlindfold	counterclockwise	practice	Guided	1	0.5	-0.25	33.72348	0.45047	-1.45	-1.05	0.801531748938236	0.023287	-0.0072663	0.032489
Trial1	2	1	noBlindfold	counterclockwise	practice	Guided	1	0.5	-0.25	33.74347	0.45047	-1.45	-1.05	0.801531748938236	-0.029475	-0.011502	0.020715
Trial1	2	1	noBlindfold	counterclockwise	practice	Guided	1	0.5	-0.25	33.76347	0.45047	-1.45	-1.05	0.801531748938236	0.0052518	0.022352	0.035549
Trial1	2	1	noBlindfold	counterclockwise	practice	Guided	1	0.5	-0.25	33.78348	0.45047	-1.45	-1.05	0.801531748938236	-0.0062038	0.013888	0.0053593
Trial1	2	1	noBlindfold	counterclockwise	practice	Guided	1	0.5	-0.25	33.80347	0.45047	-1.45	-1.05	0.801531748938236	0.027013	-0.0242	-0.026196
Trial1	2	1	noBlindfold	counterclockwise	practice	Guided	1	0.5	-0.25	33.82347	0.45048	-1.45	-1.05	0.801531132060773	-0.010651	-0.0072738	0.0050756
Trial1	2	1	noBlindfold	counterclockwise	practice	Guided	1	0.5	-0.25	33.84348	0.45048	-1.45	-1.05	0.801531132060773	-0.014027	0.018117	-0.011972
Trial1	2	1	noBlindfold	counterclockwise	practice	Guided	1	0.5	-0.25	33.86348	0.45048	-1.45	-1.05	0.801531132060773	-0.01456	-0.0072752	-0.0035891
Trial1	2	1	noBlindfold	counterclockwise	practice	Guided	1	0.5	-0.25	33.88347	0.45048	-1.45	-1.05	0.801531132060773	0.048949	0.0011883	-0.020589
Trial1	2	1	noBlindfold	counterclockwise	practice	Guided	1	0.5	-0.25	33.90347	0.45048	-1.45	-1.05	0.801531132060773	-0.015893	0.0054189	0.034136
Trial1	2	1	noBlindfold	counterclockwise	practice	Guided	1	0.5	-0.25	33.92348	0.45048	-1.45	-1.05	0.801531132060773	-0.014028	-0.019973	-0.025395
Trial1	2	1	noBlindfold	counterclockwise	practice	Guided	1	0.5	-0.25	33.94347	0.45048	-1.45	-1.05	0.801531132060773	0.0021354	-0.0072734	0.014307
Trial1	2	1	noBlindfold	counterclockwise	practice	Guided	1	0.5	-0.25	33.96347	0.45048	-1.45	-1.05	0.801531132060773	0.0024009	0.0011887	0.010116
Trial1	2	1	noBlindfold	counterclockwise	practice	Guided	1	0.5	-0.25	33.98347	0.45048	-1.45	-1.05	0.801531132060773	0.013149	0.0011872	-0.018661
Trial1	2	1	noBlindfold	counterclockwise	practice	Guided	1	0.5	-0.25	34.00348	0.45048	-1.45	-1.05	0.801531132060773	-0.0067498	0.0011873	0.0059229
Trial1	2	1	noBlindfold	counterclockwise	practice	Guided	1	0.5	-0.25	34.02347	0.45048	-1.45	-1.05	0.801531132060773	-0.011192	0.0096489	0.0020145
Trial1	2	1	noBlindfold	counterclockwise	practice	Guided	1	0.5	-0.25	34.04347	0.45048	-1.45	-1.05	0.801531132060773	0.0023976	0.0054163	0.010116
Trial1	2	1	noBlindfold	counterclockwise	practice	Guided	1	0.5	-0.25	34.06348	0.45048	-1.45	-1.05	0.801531132060773	0.029843	0.018111	-0.00076328
Trial1	2	1	noBlindfold	counterclockwise	practice	Guided	1	0.5	-0.25	34.08348	0.45048	-1.45	-1.05	0.801531132060773	0.034015	-0.0030482	-0.00076268
Trial1	2	1	noBlindfold	counterclockwise	practice	Guided	1	0.5	-0.25	34.10347	0.45048	-1.45	-1.05	0.801531132060773	-0.019544	0.01388	-0.013666
Trial1	2	1	noBlindfold	counterclockwise	practice	Guided	1	0.5	-0.25	34.12347	0.45048	-1.45	-1.05	0.801531132060773	-0.011732	0.01811	0.021845
Trial1	2	1	noBlindfold	counterclockwise	practice	Guided	1	0.5	-0.25	34.14348	0.45048	-1.45	-1.05	0.801531132060773	0.040318	-0.032673	-0.025345
Trial1	2	1	noBlindfold	counterclockwise	practice	Guided	1	0.5	-0.25	34.16347	0.45049	-1.45	-1.05	0.801530513466322	-0.049573	0.02234	-0.01423
Trial1	2	1	noBlindfold	counterclockwise	practice	Guided	1	0.5	-0.25	34.18347	0.45049	-1.45	-1.05	0.801530513466322	0.023523	-0.015747	0.028299
Trial1	2	1	noBlindfold	counterclockwise	practice	Guided	1	0.5	-0.25	34.20348	0.45049	-1.45	-1.05	0.801530513466322	0.024321	0.0011782	0.015725
Trial1	2	1	noBlindfold	counterclockwise	practice	Guided	1	0.5	-0.25	34.22348	0.45049	-1.45	-1.05	0.801530513466322	0.034533	-0.011518	0.007342
Trial1	2	1	noBlindfold	counterclockwise	practice	Guided	1	0.5	-0.25	34.24347	0.45049	-1.45	-1.05	0.801530513466322	0.026985	0.0096385	-0.026189
Trial1	2	1	noBlindfold	counterclockwise	practice	Guided	1	0.5	-0.25	34.26347	0.45049	-1.45	-1.05	0.801530513466322	-0.036789	-0.015754	-0.0049968
Trial1	2	1	noBlindfold	counterclockwise	practice	Guided	1	0.5	-0.25	34.28348	0.45049	-1.45	-1.05	0.801530513466322	0.0029133	0.013869	0.0014538
Trial1	2	1	noBlindfold	counterclockwise	practice	Guided	1	0.5	-0.25	34.30347	0.45049	-1.45	-1.05	0.801530513466322	0.010459	0.0096355	0.023257
Trial1	2	1	noBlindfold	counterclockwise	practice	Guided	1	0.5	-0.25	34.32347	0.45049	-1.45	-1.05	0.801530513466322	-0.00019909	0.00117	-0.019505
Trial1	2	1	noBlindfold	counterclockwise	practice	Guided	1	0.5	-0.25	34.34348	0.45049	-1.45	-1.05	0.801530513466322	-0.018497	0.0096343	-0.0069297
Trial1	2	1	noBlindfold	counterclockwise	practice	Guided	1	0.5	-0.25	34.36348	0.45049	-1.45	-1.05	0.801530513466322	0.025911	0.022328	-0.0094282
Trial1	2	1	noBlindfold	counterclockwise	practice	Guided	1	0.5	-0.25	34.38347	0.45049	-1.45	-1.05	0.801530513466322	-0.0012683	0.0096322	-0.0027401
Trial1	2	1	noBlindfold	counterclockwise	practice	Guided	1	0.5	-0.25	34.40347	0.4505	-1.45	-1.05	0.801529896836994	0.029816	-0.019991	-0.0021741
Trial1	2	1	noBlindfold	counterclockwise	practice	Guided	1	0.5	-0.25	34.42348	0.4505	-1.45	-1.05	0.801529896836994	0.033722	0.0053997	0.011532
Trial1	2	1	noBlindfold	counterclockwise	practice	Guided	1	0.5	-0.25	34.44347	0.4505	-1.45	-1.05	0.801529896836994	0.04447	0.013864	-0.02087
Trial1	2	1	noBlindfold	counterclockwise	practice	Guided	1	0.5	-0.25	34.46347	0.4505	-1.45	-1.05	0.801529896836994	0.012313	0.0011672	-0.0060828
Trial1	2	1	noBlindfold	counterclockwise	practice	Guided	1	0.5	-0.25	34.48347	0.4505	-1.45	-1.05	0.801529896836994	-0.00047892	0.0096281	-0.015313
Trial1	2	1	noBlindfold	counterclockwise	practice	Guided	1	0.5	-0.25	34.50348	0.4505	-1.45	-1.05	0.801529896836994	0.0070686	-0.0072993	0.0062101
Trial1	2	1	noBlindfold	counterclockwise	practice	Guided	1	0.5	-0.25	34.52347	0.4505	-1.45	-1.05	0.801529896836994	-0.0057233	-0.011532	-0.0030204
Trial1	2	1	noBlindfold	counterclockwise	practice	Guided	1	0.5	-0.25	34.54347	0.4505	-1.45	-1.05	0.801529896836994	-0.028997	-0.0030701	0.01233
Trial1	2	1	noBlindfold	counterclockwise	practice	Guided	1	0.5	-0.25	34.56348	0.4505	-1.45	-1.05	0.801529896836994	0.011237	0.013856	-0.0052372
Trial1	2	1	noBlindfold	counterclockwise	practice	Guided	1	0.5	-0.25	34.58348	0.4505	-1.45	-1.05	0.801529896836994	0.011236	0.0011595	0.01068
Trial1	2	1	noBlindfold	counterclockwise	practice	Guided	1	0.5	-0.25	34.60347	0.45051	-1.45	-1.05	0.801529276651291	-0.037618	-0.01577	0.0075706
Trial1	2	1	noBlindfold	counterclockwise	practice	Guided	1	0.5	-0.25	34.62347	0.45051	-1.45	-1.05	0.801529276651291	-0.00048943	-0.0030761	-0.015317
Trial1	2	1	noBlindfold	counterclockwise	practice	Guided	1	0.5	-0.25	34.64348	0.45051	-1.45	-1.05	0.801529276651291	-0.02243	0.035008	-0.020921
Trial1	2	1	noBlindfold	counterclockwise	practice	Guided	1	0.5	-0.25	34.66347	0.45051	-1.45	-1.05	0.801529276651291	-0.015952	-0.020006	0.017367
Trial1	2	1	noBlindfold	counterclockwise	practice	Guided	1	0.5	-0.25	34.68347	0.45051	-1.45	-1.05	0.801529276651291	0.025349	0.022313	-0.0010477
Trial1	2	1	noBlindfold	counterclockwise	practice	Guided	1	0.5	-0.25	34.70348	0.45051	-1.45	-1.05	0.801529276651291	0.0042118	-0.0030788	-0.00076397
Trial1	2	1	noBlindfold	counterclockwise	practice	Guided	1	0.5	-0.25	34.72348	0.45051	-1.45	-1.05	0.801529276651291	0.047554	0.018078	0.00036502
Trial1	2	1	noBlindfold	counterclockwise	practice	Guided	1	0.5	-0.25	34.74347	0.45051	-1.45	-1.05	0.801529276651291	-0.022438	0.0053814	-0.020924
Trial1	2	1	noBlindfold	counterclockwise	practice	Guided	1	0.5	-0.25	34.76347	0.45051	-1.45	-1.05	0.801529276651291	-0.0062763	0.0011481	0.005356
Trial1	2	1	noBlindfold	counterclockwise	practice	Guided	1	0.5	-0.25	34.78348	0.45051	-1.45	-1.05	0.801529276651291	0.017261	-0.0073171	-0.014189
Trial1	2	1	noBlindfold	counterclockwise	practice	Guided	1	0.5	-0.25	34.80347	0.45052	-1.45	-1.05	0.801528662110226	0.015657	-0.0030869	-0.00076651
Trial1	2	1	noBlindfold	counterclockwise	practice	Guided	1	0.5	-0.25	34.82347	0.45052	-1.45	-1.05	0.801528662110226	-0.015432	0.018071	0.0089804
Trial1	2	1	noBlindfold	counterclockwise	practice	Guided	1	0.5	-0.25	34.84348	0.45052	-1.45	-1.05	0.801528662110226	0.0026008	0.018071	0.0017287
Trial1	2	1	noBlindfold	counterclockwise	practice	Guided	1	0.5	-0.25	34.86348	0.45052	-1.45	-1.05	0.801528662110226	0.014857	0.013837	0.023533
Trial1	2	1	noBlindfold	counterclockwise	practice	Guided	1	0.5	-0.25	34.88347	0.45052	-1.45	-1.05	0.801528662110226	-0.01827	0.039226	-0.016451
Trial1	2	1	noBlindfold	counterclockwise	practice	Guided	1	0.5	-0.25	34.90347	0.45052	-1.45	-1.05	0.801528662110226	0.035289	0.013833	-0.01725
Trial1	2	1	noBlindfold	counterclockwise	practice	Guided	1	0.5	-0.25	34.92348	0.45052	-1.45	-1.05	0.801528662110226	-0.0013077	0.0095985	-0.0027453
Trial1	2	1	noBlindfold	counterclockwise	practice	Guided	1	0.5	-0.25	34.94347	0.45052	-1.45	-1.05	0.801528662110226	-0.012061	0.026523	0.030504
Trial1	2	1	noBlindfold	counterclockwise	practice	Guided	1	0.5	-0.25	34.96347	0.45052	-1.45	-1.05	0.801528662110226	0.025869	0.0053635	-0.0094311
Trial1	2	1	noBlindfold	counterclockwise	practice	Guided	1	0.5	-0.25	34.98347	0.45052	-1.45	-1.05	0.801528662110226	0.003664	-0.0073329	-0.010846
Trial1	2	1	noBlindfold	counterclockwise	practice	Guided	1	0.5	-0.25	35.00348	0.45052	-1.45	-1.05	0.801528662110226	0.0090769	-0.02426	0.047835
Trial1	2	1	noBlindfold	counterclockwise	practice	Guided	1	0.5	-0.25	35.02347	0.45052	-1.45	-1.05	0.801528662110226	0.020092	0.0053608	0.012371
Trial1	2	1	noBlindfold	counterclockwise	practice	Guided	1	0.5	-0.25	35.04347	0.45052	-1.45	-1.05	0.801528662110226	0.019822	0.051907	0.010959
Trial1	2	1	noBlindfold	counterclockwise	practice	Guided	1	0.5	-0.25	35.06348	0.45052	-1.45	-1.05	0.801528662110226	0.034478	0.0095858	-0.0046763
Trial1	2	1	noBlindfold	counterclockwise	practice	Guided	1	0.5	-0.25	35.08348	0.45052	-1.45	-1.05	0.801528662110226	0.012006	0.0053527	-0.0018984
Trial1	2	1	noBlindfold	counterclockwise	practice	Guided	1	0.5	-0.25	35.10347	0.45052	-1.45	-1.05	0.801528662110226	0.012538	-0.015806	-0.010282
Trial1	2	1	noBlindfold	counterclockwise	practice	Guided	1	0.5	-0.25	35.12347	0.45052	-1.45	-1.05	0.801528662110226	-0.0099346	-0.011574	-0.0075051
Trial1	2	1	noBlindfold	counterclockwise	practice	Guided	1	0.5	-0.25	35.14348	0.45052	-1.45	-1.05	0.801528662110226	0.00028153	-0.020037	-0.028746
Trial1	2	1	noBlindfold	counterclockwise	practice	Guided	1	0.5	-0.25	35.16347	0.45052	-1.45	-1.05	0.801528662110226	0.019551	0.0053537	0.019622
Trial1	2	1	noBlindfold	counterclockwise	practice	Guided	1	0.5	-0.25	35.18347	0.45052	-1.45	-1.05	0.801528662110226	-0.006296	0.005353	0.0053501
Trial1	2	1	noBlindfold	counterclockwise	practice	Guided	1	0.5	-0.25	35.20348	0.45052	-1.45	-1.05	0.801528662110226	0.020347	0.0095841	0.0070463
Trial1	2	1	noBlindfold	counterclockwise	practice	Guided	1	0.5	-0.25	35.22348	0.45053	-1.45	-1.05	0.80152804217414	0.033401	0.0053514	0.012086
Trial1	2	1	noBlindfold	counterclockwise	practice	Guided	1	0.5	-0.25	35.24347	0.45053	-1.45	-1.05	0.80152804217414	-0.024338	0.0011193	0.013168
Trial1	2	1	noBlindfold	counterclockwise	practice	Guided	1	0.5	-0.25	35.26347	0.45053	-1.45	-1.05	0.80152804217414	0.0033727	0.0011209	-0.0066595
Trial1	2	1	noBlindfold	counterclockwise	practice	Guided	1	0.5	-0.25	35.28348	0.45053	-1.45	-1.05	0.80152804217414	0.017495	-0.0031121	-0.030396
Trial1	2	1	noBlindfold	counterclockwise	practice	Guided	1	0.5	-0.25	35.30347	0.45053	-1.45	-1.05	0.80152804217414	0.0091463	-0.020039	-0.027335
Trial1	2	1	noBlindfold	counterclockwise	practice	Guided	1	0.5	-0.25	35.32347	0.45053	-1.45	-1.05	0.80152804217414	0.033659	0.0095822	0.008128
Trial1	2	1	noBlindfold	counterclockwise	practice	Guided	1	0.5	-0.25	35.34348	0.45054	-1.45	-1.05	0.801527426041453	0.0078072	0.001116	-0.0063788
Trial1	2	1	noBlindfold	counterclockwise	practice	Guided	1	0.5	-0.25	35.36348	0.45054	-1.45	-1.05	0.801527426041453	-0.024883	0.0011141	0.016791
Trial1	2	1	noBlindfold	counterclockwise	practice	Guided	1	0.5	-0.25	35.38347	0.45054	-1.45	-1.05	0.801527426041453	0.05168	0.0011129	0.0048311
Trial1	2	1	noBlindfold	counterclockwise	practice	Guided	1	0.5	-0.25	35.40347	0.45054	-1.45	-1.05	0.801527426041453	-0.0055202	0.022271	-0.0072259
Trial1	2	1	noBlindfold	counterclockwise	practice	Guided	1	0.5	-0.25	35.42348	0.45054	-1.45	-1.05	0.801527426041453	-0.010232	0.01804	-0.0033184
Trial1	2	1	noBlindfold	counterclockwise	practice	Guided	1	0.5	-0.25	35.44347	0.45054	-1.45	-1.05	0.801527426041453	0.046696	-0.032742	0.01293
Trial1	2	1	noBlindfold	counterclockwise	practice	Guided	1	0.5	-0.25	35.46347	0.45054	-1.45	-1.05	0.801527426041453	0.029465	-0.0031188	0.0034171
Trial1	2	1	noBlindfold	counterclockwise	practice	Guided	1	0.5	-0.25	35.48347	0.45054	-1.45	-1.05	0.801527426041453	-0.036886	-0.011583	-0.0050156
Trial1	2	1	noBlindfold	counterclockwise	practice	Guided	1	0.5	-0.25	35.50348	0.45055	-1.45	-1.05	0.80152681003265	-0.0013617	-0.011583	-0.0027513
Trial1	2	1	noBlindfold	counterclockwise	practice	Guided	1	0.5	-0.25	35.52347	0.45055	-1.45	-1.05	0.80152681003265	0.022615	-0.015814	0.040859
Trial1	2	1	noBlindfold	counterclockwise	practice	Guided	1	0.5	-0.25	35.54347	0.45055	-1.45	-1.05	0.80152681003265	-0.0058054	-0.028512	-0.0030359
Trial1	2	1	noBlindfold	counterclockwise	practice	Guided	1	0.5	-0.25	35.56348	0.45055	-1.45	-1.05	0.80152681003265	0.069157	0.0011109	0.010153
Trial1	2	1	noBlindfold	counterclockwise	practice	Guided	1	0.5	-0.25	35.58348	0.45055	-1.45	-1.05	0.80152681003265	-0.0068797	-0.032744	0.013732
Trial1	2	1	noBlindfold	counterclockwise	practice	Guided	1	0.5	-0.25	35.60347	0.45055	-1.45	-1.05	0.80152681003265	-0.0066148	0.0095739	0.0095411
Trial1	2	1	noBlindfold	counterclockwise	practice	Guided	1	0.5	-0.25	35.62347	0.45055	-1.45	-1.05	0.80152681003265	0.012216	0.0011092	-0.0060946
Trial1	2	1	noBlindfold	counterclockwise	practice	Guided	1	0.5	-0.25	35.64348	0.45055	-1.45	-1.05	0.80152681003265	0.015323	-0.011587	-0.00025669
Trial1	2	1	noBlindfold	counterclockwise	practice	Guided	1	0.5	-0.25	35.66347	0.45055	-1.45	-1.05	0.80152681003265	-0.0063505	-0.0073543	0.0053479
Trial1	2	1	noBlindfold	counterclockwise	practice	Guided	1	0.5	-0.25	35.68347	0.45056	-1.45	-1.05	0.801526192309454	-0.011059	0.0011085	0.0092585
Trial1	2	1	noBlindfold	counterclockwise	practice	Guided	1	0.5	-0.25	35.70348	0.45056	-1.45	-1.05	0.801526192309454	0.029977	-0.024282	-0.0049629
Trial1	2	1	noBlindfold	counterclockwise	practice	Guided	1	0.5	-0.25	35.72348	0.45056	-1.45	-1.05	0.801526192309454	0.011411	0.013803	0.0064807
Trial1	2	1	noBlindfold	counterclockwise	practice	Guided	1	0.5	-0.25	35.74347	0.45056	-1.45	-1.05	0.801526192309454	0.0069652	0.0095725	0.0061971
Trial1	2	1	noBlindfold	counterclockwise	practice	Guided	1	0.5	-0.25	35.76347	0.45056	-1.45	-1.05	0.801526192309454	-0.027232	-0.032746	-0.017023
Trial1	2	1	noBlindfold	counterclockwise	practice	Guided	1	0.5	-0.25	35.78348	0.45056	-1.45	-1.05	0.801526192309454	-0.0066269	-0.02428	0.0095388
Trial1	2	1	noBlindfold	counterclockwise	practice	Guided	1	0.5	-0.25	35.80347	0.45056	-1.45	-1.05	0.801526192309454	-0.010803	-0.024278	0.0050641
Trial1	2	1	noBlindfold	counterclockwise	practice	Guided	1	0.5	-0.25	35.82347	0.45056	-1.45	-1.05	0.801526192309454	0.0074931	0.0053452	-0.0021891
Trial1	2	1	noBlindfold	counterclockwise	practice	Guided	1	0.5	-0.25	35.84348	0.45056	-1.45	-1.05	0.801526192309454	0.01397	-0.0031196	0.036098
Trial1	2	1	noBlindfold	counterclockwise	practice	Guided	1	0.5	-0.25	35.86348	0.45056	-1.45	-1.05	0.801526192309454	-0.009208	-0.003122	-0.0072305
Trial1	2	1	noBlindfold	counterclockwise	practice	Guided	1	0.5	-0.25	35.88347	0.45057	-1.45	-1.05	0.80152557654879	0.021611	0.0095735	-0.0060982
Trial1	2	1	noBlindfold	counterclockwise	practice	Guided	1	0.5	-0.25	35.90347	0.45057	-1.45	-1.05	0.80152557654879	-0.0066377	0.030731	0.0095358
Trial1	2	1	noBlindfold	counterclockwise	practice	Guided	1	0.5	-0.25	35.92348	0.45057	-1.45	-1.05	0.80152557654879	-0.024402	0.0053373	0.008405
Trial1	2	1	noBlindfold	counterclockwise	practice	Guided	1	0.5	-0.25	35.94347	0.45057	-1.45	-1.05	0.80152557654879	-0.0063756	0.0095716	0.0053457
Trial1	2	1	noBlindfold	counterclockwise	practice	Guided	1	0.5	-0.25	35.96347	0.45057	-1.45	-1.05	0.80152557654879	0.012454	0.018034	-0.010289
Trial1	2	1	noBlindfold	counterclockwise	practice	Guided	1	0.5	-0.25	35.98347	0.45057	-1.45	-1.05	0.80152557654879	-0.0066465	-0.0031251	-0.016178
Trial1	2	1	noBlindfold	counterclockwise	practice	Guided	1	0.5	-0.25	36.00348	0.45057	-1.45	-1.05	0.80152557654879	-0.014731	-0.028516	-0.0036043
Trial1	2	1	noBlindfold	counterclockwise	practice	Guided	1	0.5	-0.25	36.02347	0.45057	-1.45	-1.05	0.80152557654879	0.030744	-0.0031261	0.0053936
Trial1	2	1	noBlindfold	counterclockwise	practice	Guided	1	0.5	-0.25	36.04347	0.45058	-1.45	-1.05	0.801524959074474	-0.012164	0.0011051	0.018484
Trial1	2	1	noBlindfold	counterclockwise	practice	Guided	1	0.5	-0.25	36.06348	0.45058	-1.45	-1.05	0.801524959074474	0.0017868	-0.0031255	-0.053054
Trial1	2	1	noBlindfold	counterclockwise	practice	Guided	1	0.5	-0.25	36.08348	0.45058	-1.45	-1.05	0.801524959074474	0.043793	-0.028518	-0.012502
Trial1	2	1	noBlindfold	counterclockwise	practice	Guided	1	0.5	-0.25	36.10347	0.45058	-1.45	-1.05	0.801524959074474	-0.01394	0.0053348	-0.01759
Trial1	2	1	noBlindfold	counterclockwise	practice	Guided	1	0.5	-0.25	36.12347	0.45058	-1.45	-1.05	0.801524959074474	0.0066631	0.013797	0.010388
Trial1	2	1	noBlindfold	counterclockwise	practice	Guided	1	0.5	-0.25	36.14348	0.45058	-1.45	-1.05	0.801524959074474	-0.020256	0.013792	0.012883
Trial1	2	1	noBlindfold	counterclockwise	practice	Guided	1	0.5	-0.25	36.16347	0.45058	-1.45	-1.05	0.801524959074474	-0.010041	0.0095588	-0.0075093
Trial1	2	1	noBlindfold	counterclockwise	practice	Guided	1	0.5	-0.25	36.18347	0.45058	-1.45	-1.05	0.801524959074474	-0.0022263	-0.0031379	0.009821
Trial1	2	1	noBlindfold	counterclockwise	practice	Guided	1	0.5	-0.25	36.20348	0.45058	-1.45	-1.05	0.801524959074474	0.0058528	0.005326	0.022959
Trial1	2	1	noBlindfold	counterclockwise	practice	Guided	1	0.5	-0.25	36.22348	0.45058	-1.45	-1.05	0.801524959074474	0.046355	0.022253	0.01712
Trial1	2	1	noBlindfold	counterclockwise	practice	Guided	1	0.5	-0.25	36.24347	0.45059	-1.45	-1.05	0.801524343561949	0.00060837	-0.011603	0.035249
Trial1	2	1	noBlindfold	counterclockwise	practice	Guided	1	0.5	-0.25	36.26347	0.45059	-1.45	-1.05	0.801524343561949	0.030457	-0.0073699	-0.013354
Trial1	2	1	noBlindfold	counterclockwise	practice	Guided	1	0.5	-0.25	36.28348	0.45059	-1.45	-1.05	0.801524343561949	0.0040761	0.0010934	-0.019243
Trial1	2	1	noBlindfold	counterclockwise	practice	Guided	1	0.5	-0.25	36.30347	0.45059	-1.45	-1.05	0.801524343561949	-0.011383	-0.015834	0.013441
Trial1	2	1	noBlindfold	counterclockwise	practice	Guided	1	0.5	-0.25	36.32347	0.45059	-1.45	-1.05	0.801524343561949	-0.029148	-0.024297	0.012309
Trial1	2	1	noBlindfold	counterclockwise	practice	Guided	1	0.5	-0.25	36.34348	0.45059	-1.45	-1.05	0.801524343561949	0.029653	0.022253	-0.024565
Trial1	2	1	noBlindfold	counterclockwise	practice	Guided	1	0.5	-0.25	36.36348	0.45059	-1.45	-1.05	0.801524343561949	-0.0097847	0.0010943	-0.014203
Trial1	2	1	noBlindfold	counterclockwise	practice	Guided	1	0.5	-0.25	36.38347	0.45059	-1.45	-1.05	0.801524343561949	-0.027283	0.013788	-0.017029
Trial1	2	1	noBlindfold	counterclockwise	practice	Guided	1	0.5	-0.25	36.40347	0.45059	-1.45	-1.05	0.801524343561949	0.0046063	0.0010917	-0.027623
Trial1	2	1	noBlindfold	counterclockwise	practice	Guided	1	0.5	-0.25	36.42348	0.45059	-1.45	-1.05	0.801524343561949	0.033826	-0.0073706	0.0036971
Trial1	2	1	noBlindfold	counterclockwise	practice	Guided	1	0.5	-0.25	36.44347	0.45059	-1.45	-1.05	0.801524343561949	0.014461	0.0095558	0.027716
Trial1	2	1	noBlindfold	counterclockwise	practice	Guided	1	0.5	-0.25	36.46347	0.45059	-1.45	-1.05	0.801524343561949	-0.019469	0.026482	0.00030574
Trial1	2	1	noBlindfold	counterclockwise	practice	Guided	1	0.5	-0.25	36.48347	0.45059	-1.45	-1.05	0.801524343561949	0.04297	-0.011603	-0.016695
Trial1	2	1	noBlindfold	counterclockwise	practice	Guided	1	0.5	-0.25	36.50348	0.45059	-1.45	-1.05	0.801524343561949	-0.015833	-0.0073714	0.01316
Trial1	2	1	noBlindfold	counterclockwise	practice	Guided	1	0.5	-0.25	36.52347	0.45059	-1.45	-1.05	0.801524343561949	-0.010592	0.039176	-0.0041714
Trial1	2	1	noBlindfold	counterclockwise	practice	Guided	1	0.5	-0.25	36.54347	0.4506	-1.45	-1.05	0.801523724499719	0.0024588	0.0053206	-0.0066688
Trial1	2	1	noBlindfold	counterclockwise	practice	Guided	1	0.5	-0.25	36.56348	0.4506	-1.45	-1.05	0.801523724499719	-0.0080257	0.0010891	0.030488
Trial1	2	1	noBlindfold	counterclockwise	practice	Guided	1	0.5	-0.25	36.58348	0.4506	-1.45	-1.05	0.801523724499719	0.01658	-0.032768	-0.005822
Trial1	2	1	noBlindfold	counterclockwise	practice	Guided	1	0.5	-0.25	36.60347	0.4506	-1.45	-1.05	0.801523724499719	-0.035649	0.034939	-0.025983
Trial1	2	1	noBlindfold	counterclockwise	practice	Guided	1	0.5	-0.25	36.62347	0.4506	-1.45	-1.05	0.801523724499719	-0.020021	0.0053162	0.0086816
Trial1	2	1	noBlindfold	counterclockwise	practice	Guided	1	0.5	-0.25	36.64348	0.4506	-1.45	-1.05	0.801523724499719	0.0029829	-0.0073809	-0.0024781
Trial1	2	1	noBlindfold	counterclockwise	practice	Guided	1	0.5	-0.25	36.66347	0.4506	-1.45	-1.05	0.801523724499719	-0.004834	0.013778	-0.01981
Trial1	2	1	noBlindfold	counterclockwise	practice	Guided	1	0.5	-0.25	36.68347	0.4506	-1.45	-1.05	0.801523724499719	-0.03699	-0.037002	-0.0050234
Trial1	2	1	noBlindfold	counterclockwise	practice	Guided	1	0.5	-0.25	36.70348	0.4506	-1.45	-1.05	0.801523724499719	-0.016122	0.0053163	0.017348
Trial1	2	1	noBlindfold	counterclockwise	practice	Guided	1	0.5	-0.25	36.72348	0.45061	-1.45	-1.05	0.801523111072129	-0.034687	0.0095474	0.028793
Trial1	2	1	noBlindfold	counterclockwise	practice	Guided	1	0.5	-0.25	36.74347	0.4506	-1.45	-1.05	0.801523724499719	-0.012214	-0.0073822	0.026013
Trial1	2	1	noBlindfold	counterclockwise	practice	Guided	1	0.5	-0.25	36.76347	0.45061	-1.45	-1.05	0.801523111072129	0.014431	0.0053127	0.027708
Trial1	2	1	noBlindfold	counterclockwise	practice	Guided	1	0.5	-0.25	36.78348	0.45061	-1.45	-1.05	0.801523111072129	0.0071495	-0.0073831	0.0019922
Trial1	2	1	noBlindfold	counterclockwise	practice	Guided	1	0.5	-0.25	36.80347	0.45061	-1.45	-1.05	0.801523111072129	0.014964	0.0010805	0.019321
Trial1	2	1	noBlindfold	counterclockwise	practice	Guided	1	0.5	-0.25	36.82347	0.45061	-1.45	-1.05	0.801523111072129	-0.0064416	-0.041237	0.0053318
Trial1	2	1	noBlindfold	counterclockwise	practice	Guided	1	0.5	-0.25	36.84348	0.45061	-1.45	-1.05	0.801523111072129	0.0045687	-0.02854	-0.015346
Trial1	2	1	noBlindfold	counterclockwise	practice	Guided	1	0.5	-0.25	36.86348	0.45061	-1.45	-1.05	0.801523111072129	-0.011692	0.0010845	0.01762
Trial1	2	1	noBlindfold	counterclockwise	practice	Guided	1	0.5	-0.25	36.88347	0.45061	-1.45	-1.05	0.801523111072129	-0.015867	0.005316	0.013146
Trial1	2	1	noBlindfold	counterclockwise	practice	Guided	1	0.5	-0.25	36.90347	0.45061	-1.45	-1.05	0.801523111072129	-0.032298	0.013778	-0.008943
Trial1	2	1	noBlindfold	counterclockwise	practice	Guided	1	0.5	-0.25	36.92348	0.45061	-1.45	-1.05	0.801523111072129	0.01211	-0.0073812	0.023226
Trial1	2	1	noBlindfold	counterclockwise	practice	Guided	1	0.5	-0.25	36.94347	0.45062	-1.45	-1.05	0.801522492259521	0.0013561	0.0095451	-0.019537
Trial1	2	1	noBlindfold	counterclockwise	practice	Guided	1	0.5	-0.25	36.96347	0.45062	-1.45	-1.05	0.801522492259521	-0.0079642	0.022241	-0.041908
Trial1	2	1	noBlindfold	counterclockwise	practice	Guided	1	0.5	-0.25	36.98347	0.45062	-1.45	-1.05	0.801522492259521	0.033778	-0.02431	-0.023446
Trial1	2	1	noBlindfold	counterclockwise	practice	Guided	1	0.5	-0.25	37.00348	0.45062	-1.45	-1.05	0.801522492259521	-0.0069918	0.030703	0.0039162
Trial1	2	1	noBlindfold	counterclockwise	practice	Guided	1	0.5	-0.25	37.02347	0.45062	-1.45	-1.05	0.801522492259521	-0.018446	0.0095429	-0.016476
Trial1	2	1	noBlindfold	counterclockwise	practice	Guided	1	0.5	-0.25	37.04347	0.45062	-1.45	-1.05	0.801522492259521	-0.0036191	0.0010757	0.030763
Trial1	2	1	noBlindfold	counterclockwise	practice	Guided	1	0.5	-0.25	37.06348	0.45062	-1.45	-1.05	0.801522492259521	0.016815	-0.0031554	-0.010024
Trial1	2	1	noBlindfold	counterclockwise	practice	Guided	1	0.5	-0.25	37.08348	0.45062	-1.45	-1.05	0.801522492259521	-0.020048	0.009539	0.0086728
Trial1	2	1	noBlindfold	counterclockwise	practice	Guided	1	0.5	-0.25	37.10347	0.45062	-1.45	-1.05	0.801522492259521	0.0073987	0.026465	-0.0022042
Trial1	2	1	noBlindfold	counterclockwise	practice	Guided	1	0.5	-0.25	37.12347	0.45062	-1.45	-1.05	0.801522492259521	0.0060635	-0.0031576	0.018755
Trial1	2	1	noBlindfold	counterclockwise	practice	Guided	1	0.5	-0.25	37.14348	0.45062	-1.45	-1.05	0.801522492259521	0.02152	-0.020086	-0.013931
Trial1	2	1	noBlindfold	counterclockwise	practice	Guided	1	0.5	-0.25	37.16347	0.45062	-1.45	-1.05	0.801522492259521	0.035106	0.0053051	-0.017275
Trial1	2	1	noBlindfold	counterclockwise	practice	Guided	1	0.5	-0.25	37.18347	0.45062	-1.45	-1.05	0.801522492259521	-0.015882	0.026464	0.013149
Trial1	2	1	noBlindfold	counterclockwise	practice	Guided	1	0.5	-0.25	37.20348	0.45062	-1.45	-1.05	0.801522492259521	0.048427	-0.0073925	-0.016423
Trial1	2	1	noBlindfold	counterclockwise	practice	Guided	1	0.5	-0.25	37.22348	0.45062	-1.45	-1.05	0.801522492259521	0.024086	0.030696	0.015693
Trial1	2	1	noBlindfold	counterclockwise	practice	Guided	1	0.5	-0.25	37.24347	0.45062	-1.45	-1.05	0.801522492259521	-0.025473	0.0095345	-0.04638
Trial1	2	1	noBlindfold	counterclockwise	practice	Guided	1	0.5	-0.25	37.26347	0.45062	-1.45	-1.05	0.801522492259521	-0.0017634	-0.015854	0.0014235
Trial1	2	1	noBlindfold	counterclockwise	practice	Guided	1	0.5	-0.25	37.28348	0.45062	-1.45	-1.05	0.801522492259521	-0.010381	-0.011622	-0.0033318
Trial1	2	1	noBlindfold	counterclockwise	practice	Guided	1	0.5	-0.25	37.30347	0.45062	-1.45	-1.05	0.801522492259521	0.025413	0.013768	-0.0052603
Trial1	2	1	noBlindfold	counterclockwise	practice	Guided	1	0.5	-0.25	37.32347	0.45062	-1.45	-1.05	0.801522492259521	-0.00434	0.017998	-0.028197
Trial1	2	1	noBlindfold	counterclockwise	practice	Guided	1	0.5	-0.25	37.34348	0.45063	-1.45	-1.05	0.801521877243648	0.023807	0.022227	0.034393
Trial1	2	1	noBlindfold	counterclockwise	practice	Guided	1	0.5	-0.25	37.36348	0.45063	-1.45	-1.05	0.801521877243648	-0.0070154	-0.0073947	0.013719
Trial1	2	1	noBlindfold	counterclockwise	practice	Guided	1	0.5	-0.25	37.38347	0.45063	-1.45	-1.05	0.801521877243648	0.012081	-0.0073961	-0.0061101
Trial1	2	1	noBlindfold	counterclockwise	practice	Guided	1	0.5	-0.25	37.40347	0.45063	-1.45	-1.05	0.801521877243648	-0.021409	0.0095294	0.029635
Trial1	2	1	noBlindfold	counterclockwise	practice	Guided	1	0.5	-0.25	37.42348	0.45063	-1.45	-1.05	0.801521877243648	0.0034662	0.013759	-0.010867
Trial1	2	1	noBlindfold	counterclockwise	practice	Guided	1	0.5	-0.25	37.44347	0.45063	-1.45	-1.05	0.801521877243648	-0.023719	0.026452	1.1429E-05
Trial1	2	1	noBlindfold	counterclockwise	practice	Guided	1	0.5	-0.25	37.46347	0.45063	-1.45	-1.05	0.801521877243648	0.044228	0.0052933	-0.020896
Trial1	2	1	noBlindfold	counterclockwise	practice	Guided	1	0.5	-0.25	37.48347	0.45064	-1.45	-1.05	0.801521262351662	0.0078969	-0.011634	-0.010583
Trial1	2	1	noBlindfold	counterclockwise	practice	Guided	1	0.5	-0.25	37.50348	0.45064	-1.45	-1.05	0.801521262351662	0.0029217	0.02222	-0.0024811
Trial1	2	1	noBlindfold	counterclockwise	practice	Guided	1	0.5	-0.25	37.52347	0.45064	-1.45	-1.05	0.801521262351662	0.0065614	-0.0031702	0.010374
Trial1	2	1	noBlindfold	counterclockwise	practice	Guided	1	0.5	-0.25	37.54347	0.45064	-1.45	-1.05	0.801521262351662	-0.025595	-0.0074035	0.025161
Trial1	2	1	noBlindfold	counterclockwise	practice	Guided	1	0.5	-0.25	37.56348	0.45064	-1.45	-1.05	0.801521262351662	0.016241	-0.0031724	-0.0016341
Trial1	2	1	noBlindfold	counterclockwise	practice	Guided	1	0.5	-0.25	37.58348	0.45064	-1.45	-1.05	0.801521262351662	-0.020085	-0.0201	0.0086802
Trial1	2	1	noBlindfold	counterclockwise	practice	Guided	1	0.5	-0.25	37.60347	0.45064	-1.45	-1.05	0.801521262351662	0.015709	0.0010577	0.0053369
Trial1	2	1	noBlindfold	counterclockwise	practice	Guided	1	0.5	-0.25	37.62347	0.45064	-1.45	-1.05	0.801521262351662	-0.023195	0.009521	-0.012559
Trial1	2	1	noBlindfold	counterclockwise	practice	Guided	1	0.5	-0.25	37.64348	0.45064	-1.45	-1.05	0.801521262351662	0.011796	-0.01164	-0.0078039
Trial1	2	1	noBlindfold	counterclockwise	practice	Guided	1	0.5	-0.25	37.66347	0.45064	-1.45	-1.05	0.801521262351662	-0.015117	0.001057	0.00058001
Trial1	2	1	noBlindfold	counterclockwise	practice	Guided	1	0.5	-0.25	37.68347	0.45064	-1.45	-1.05	0.801521262351662	0.01757	0.0095187	-0.0097332
Trial1	2	1	noBlindfold	counterclockwise	practice	Guided	1	0.5	-0.25	37.70348	0.45064	-1.45	-1.05	0.801521262351662	0.0086855	-0.037031	-0.023155
Trial1	2	1	noBlindfold	counterclockwise	practice	Guided	1	0.5	-0.25	37.72348	0.45064	-1.45	-1.05	0.801521262351662	0.0068164	-0.011641	0.0061825
Trial1	2	1	noBlindfold	counterclockwise	practice	Guided	1	0.5	-0.25	37.74347	0.45064	-1.45	-1.05	0.801521262351662	0.030086	0.0010539	-0.0091706
Trial1	2	1	noBlindfold	counterclockwise	practice	Guided	1	0.5	-0.25	37.76347	0.45065	-1.45	-1.05	0.801520645748619	0.019332	0.0052847	0.019604
Trial1	2	1	noBlindfold	counterclockwise	practice	Guided	1	0.5	-0.25	37.78348	0.45065	-1.45	-1.05	0.801520645748619	0.010715	0.034907	0.014847
Trial1	2	1	noBlindfold	counterclockwise	practice	Guided	1	0.5	-0.25	37.80347	0.45065	-1.45	-1.05	0.801520645748619	0.0020983	0.02221	0.010091
Trial1	2	1	noBlindfold	counterclockwise	practice	Guided	1	0.5	-0.25	37.82347	0.45065	-1.45	-1.05	0.801520645748619	0.011514	0.013744	0.0022733
Trial1	2	1	noBlindfold	counterclockwise	practice	Guided	1	0.5	-0.25	37.84348	0.45065	-1.45	-1.05	0.801520645748619	-0.0010132	0.001046	-0.011149
Trial1	2	1	noBlindfold	counterclockwise	practice	Guided	1	0.5	-0.25	37.86348	0.45065	-1.45	-1.05	0.801520645748619	-0.018511	-0.020115	-0.016472
Trial1	2	1	noBlindfold	counterclockwise	practice	Guided	1	0.5	-0.25	37.88347	0.45065	-1.45	-1.05	0.801520645748619	0.013111	0.013738	-0.022876
Trial1	2	1	noBlindfold	counterclockwise	practice	Guided	1	0.5	-0.25	37.90347	0.45065	-1.45	-1.05	0.801520645748619	0.024831	0.017969	0.012071
Trial1	2	1	noBlindfold	counterclockwise	practice	Guided	1	0.5	-0.25	37.92348	0.45065	-1.45	-1.05	0.801520645748619	0.032644	0.0010405	0.020453
Trial1	2	1	noBlindfold	counterclockwise	practice	Guided	1	0.5	-0.25	37.94347	0.45065	-1.45	-1.05	0.801520645748619	-0.032639	0.0052701	0.0061798
Trial1	2	1	noBlindfold	counterclockwise	practice	Guided	1	0.5	-0.25	37.96347	0.45065	-1.45	-1.05	0.801520645748619	-0.0041241	-0.015889	-0.020383
Trial1	2	1	noBlindfold	counterclockwise	practice	Guided	1	0.5	-0.25	37.98347	0.45065	-1.45	-1.05	0.801520645748619	-0.021717	-0.011658	0.033825
Trial1	2	1	noBlindfold	counterclockwise	practice	Guided	1	0.5	-0.25	38.00348	0.45065	-1.45	-1.05	0.801520645748619	0.016212	-0.020121	-0.0016384
Trial1	2	1	noBlindfold	counterclockwise	practice	Guided	1	0.5	-0.25	38.02347	0.45065	-1.45	-1.05	0.801520645748619	-0.0010195	-0.032818	-0.011152
Trial1	2	1	noBlindfold	counterclockwise	practice	Guided	1	0.5	-0.25	38.04347	0.45066	-1.45	-1.05	0.801520031104775	0.0047542	0.022194	-0.031824
Trial1	2	1	noBlindfold	counterclockwise	practice	Guided	1	0.5	-0.25	38.06348	0.45066	-1.45	-1.05	0.801520031104775	0.025357	-0.024354	-0.005262
Trial1	2	1	noBlindfold	counterclockwise	practice	Guided	1	0.5	-0.25	38.08348	0.45066	-1.45	-1.05	0.801520031104775	-0.028737	0.0010371	0.0039198
Trial1	2	1	noBlindfold	counterclockwise	practice	Guided	1	0.5	-0.25	38.10347	0.45066	-1.45	-1.05	0.801520031104775	0.029796	0.017961	-0.0097369
Trial1	2	1	noBlindfold	counterclockwise	practice	Guided	1	0.5	-0.25	38.12347	0.45066	-1.45	-1.05	0.801520031104775	0.037343	-0.0074316	0.016545
Trial1	2	1	noBlindfold	counterclockwise	practice	Guided	1	0.5	-0.25	38.14348	0.45066	-1.45	-1.05	0.801520031104775	-0.038425	-0.0074353	0.015926
Trial1	2	1	noBlindfold	counterclockwise	practice	Guided	1	0.5	-0.25	38.16347	0.45066	-1.45	-1.05	0.801520031104775	0.020374	-0.0074367	0.0028362
Trial1	2	1	noBlindfold	counterclockwise	practice	Guided	1	0.5	-0.25	38.18347	0.45066	-1.45	-1.05	0.801520031104775	-0.011779	0.013722	0.017623
Trial1	2	1	noBlindfold	counterclockwise	practice	Guided	1	0.5	-0.25	38.20348	0.45066	-1.45	-1.05	0.801520031104775	-0.028209	0.0052573	-0.0044634
Trial1	2	1	noBlindfold	counterclockwise	practice	Guided	1	0.5	-0.25	38.22348	0.45066	-1.45	-1.05	0.801520031104775	0.030321	0.0052556	-0.013362
Trial1	2	1	noBlindfold	counterclockwise	practice	Guided	1	0.5	-0.25	38.24347	0.45066	-1.45	-1.05	0.801520031104775	-0.041536	-0.015903	-0.030464
Trial1	2	1	noBlindfold	counterclockwise	practice	Guided	1	0.5	-0.25	38.26347	0.45066	-1.45	-1.05	0.801520031104775	0.011488	0.0010239	0.00057392
Trial1	2	1	noBlindfold	counterclockwise	practice	Guided	1	0.5	-0.25	38.28348	0.45066	-1.45	-1.05	0.801520031104775	0.0075779	-0.01167	-0.0063944
Trial1	2	1	noBlindfold	counterclockwise	practice	Guided	1	0.5	-0.25	38.30347	0.45066	-1.45	-1.05	0.801520031104775	0.011751	0.0052543	-0.0019194
Trial1	2	1	noBlindfold	counterclockwise	practice	Guided	1	0.5	-0.25	38.32347	0.45067	-1.45	-1.05	0.801519414750617	0.024537	0.0052542	0.0073118
Trial1	2	1	noBlindfold	counterclockwise	practice	Guided	1	0.5	-0.25	38.34348	0.45067	-1.45	-1.05	0.801519414750617	-0.0031778	0.0052548	0.02238
Trial1	2	1	noBlindfold	counterclockwise	practice	Guided	1	0.5	-0.25	38.36348	0.45067	-1.45	-1.05	0.801519414750617	-0.010464	-0.02437	-0.0033337
Trial1	2	1	noBlindfold	counterclockwise	practice	Guided	1	0.5	-0.25	38.38347	0.45067	-1.45	-1.05	0.801519414750617	0.0017924	0.0094842	0.014281
Trial1	2	1	noBlindfold	counterclockwise	practice	Guided	1	0.5	-0.25	38.40347	0.45067	-1.45	-1.05	0.801519414750617	0.0096041	0.0010189	0.031612
Trial1	2	1	noBlindfold	counterclockwise	practice	Guided	1	0.5	-0.25	38.42348	0.45067	-1.45	-1.05	0.801519414750617	-0.0015848	0.017944	-0.0027679
Trial1	2	1	noBlindfold	counterclockwise	practice	Guided	1	0.5	-0.25	38.44347	0.45067	-1.45	-1.05	0.801519414750617	0.021955	0.0010157	-0.0055424
Trial1	2	1	noBlindfold	counterclockwise	practice	Guided	1	0.5	-0.25	38.46347	0.45067	-1.45	-1.05	0.801519414750617	0.016712	0.017942	-0.010019
Trial1	2	1	noBlindfold	counterclockwise	practice	Guided	1	0.5	-0.25	38.48347	0.45067	-1.45	-1.05	0.801519414750617	0.0059611	0.0094759	0.018756
Trial1	2	1	noBlindfold	counterclockwise	practice	Guided	1	0.5	-0.25	38.50348	0.45067	-1.45	-1.05	0.801519414750617	-0.016245	0.030634	0.017342
Trial1	2	1	noBlindfold	counterclockwise	practice	Guided	1	0.5	-0.25	38.52347	0.45067	-1.45	-1.05	0.801519414750617	-0.0099374	0.0010119	-0.011716
Trial1	2	1	noBlindfold	counterclockwise	practice	Guided	1	0.5	-0.25	38.54347	0.45068	-1.45	-1.05	0.801518800354919	0.020078	0.0094756	0.015976
Trial1	2	1	noBlindfold	counterclockwise	practice	Guided	1	0.5	-0.25	38.56348	0.45068	-1.45	-1.05	0.801518800354919	-0.028241	-0.015916	-0.0044672
Trial1	2	1	noBlindfold	counterclockwise	practice	Guided	1	0.5	-0.25	38.58348	0.45068	-1.45	-1.05	0.801518800354919	0.0062191	0.0052426	0.01456
Trial1	2	1	noBlindfold	counterclockwise	practice	Guided	1	0.5	-0.25	38.60347	0.45068	-1.45	-1.05	0.801518800354919	-0.013848	0.022169	-0.020385
Trial1	2	1	noBlindfold	counterclockwise	practice	Guided	1	0.5	-0.25	38.62347	0.45068	-1.45	-1.05	0.801518800354919	0.0025794	0.0052401	0.0017026
Trial1	2	1	noBlindfold	counterclockwise	practice	Guided	1	0.5	-0.25	38.64348	0.45068	-1.45	-1.05	0.801518800354919	-0.0018623	0.0052406	0.001419
Trial1	2	1	noBlindfold	counterclockwise	practice	Guided	1	0.5	-0.25	38.66347	0.45068	-1.45	-1.05	0.801518800354919	0.010393	0.013704	0.019035
Trial1	2	1	noBlindfold	counterclockwise	practice	Guided	1	0.5	-0.25	38.68347	0.45068	-1.45	-1.05	0.801518800354919	0.062177	0.022167	-0.023961
Trial1	2	1	noBlindfold	counterclockwise	practice	Guided	1	0.5	-0.25	38.70348	0.45068	-1.45	-1.05	0.801518800354919	-0.011282	-0.0032257	-0.00027607
Trial1	2	1	noBlindfold	counterclockwise	practice	Guided	1	0.5	-0.25	38.72348	0.45068	-1.45	-1.05	0.801518800354919	-0.032686	0.0094686	-0.0047471
Trial1	2	1	noBlindfold	counterclockwise	practice	Guided	1	0.5	-0.25	38.74347	0.45068	-1.45	-1.05	0.801518800354919	0.016964	0.022161	-0.014209
Trial1	2	1	noBlindfold	counterclockwise	practice	Guided	1	0.5	-0.25	38.76347	0.45068	-1.45	-1.05	0.801518800354919	-0.019097	0.013696	-0.0080881
Trial1	2	1	noBlindfold	counterclockwise	practice	Guided	1	0.5	-0.25	38.78348	0.45068	-1.45	-1.05	0.801518800354919	-0.032955	-0.0074632	-0.00055169
Trial1	2	1	noBlindfold	counterclockwise	practice	Guided	1	0.5	-0.25	38.80347	0.45068	-1.45	-1.05	0.801518800354919	0.0028398	0.022159	-0.0024815
Trial1	2	1	noBlindfold	counterclockwise	practice	Guided	1	0.5	-0.25	38.82347	0.45068	-1.45	-1.05	0.801518800354919	-0.014657	0.013694	-0.0078018
Trial1	2	1	noBlindfold	counterclockwise	practice	Guided	1	0.5	-0.25	38.84348	0.45068	-1.45	-1.05	0.801518800354919	-0.0068445	0.043312	0.0095299
Trial1	2	1	noBlindfold	counterclockwise	practice	Guided	1	0.5	-0.25	38.86348	0.45068	-1.45	-1.05	0.801518800354919	0.0080794	-0.0032395	-0.014772
Trial1	2	1	noBlindfold	counterclockwise	practice	Guided	1	0.5	-0.25	38.88347	0.45068	-1.45	-1.05	0.801518800354919	-0.0024045	-0.0074705	0.0098128
Trial1	2	1	noBlindfold	counterclockwise	practice	Guided	1	0.5	-0.25	38.90347	0.45068	-1.45	-1.05	0.801518800354919	0.0067428	0.00099169	0.0061881
Trial1	2	1	noBlindfold	counterclockwise	practice	Guided	1	0.5	-0.25	38.92348	0.45068	-1.45	-1.05	0.801518800354919	-0.0073804	-0.007473	0.017914
Trial1	2	1	noBlindfold	counterclockwise	practice	Guided	1	0.5	-0.25	38.94347	0.45069	-1.45	-1.05	0.801518182416185	-0.011024	-0.003242	0.0050566
Trial1	2	1	noBlindfold	counterclockwise	practice	Guided	1	0.5	-0.25	38.96347	0.45069	-1.45	-1.05	0.801518182416185	-0.0094246	0.0094514	-0.020091
Trial1	2	1	noBlindfold	counterclockwise	practice	Guided	1	0.5	-0.25	38.98347	0.45069	-1.45	-1.05	0.801518182416185	-0.019378	0.022146	-0.0038906
Trial1	2	1	noBlindfold	counterclockwise	practice	Guided	1	0.5	-0.25	39.00348	0.45069	-1.45	-1.05	0.801518182416185	0.047504	-0.0032455	-0.0038412
Trial1	2	1	noBlindfold	counterclockwise	practice	Guided	1	0.5	-0.25	39.02347	0.45069	-1.45	-1.05	0.801518182416185	0.028672	0.026375	0.011793
Trial1	2	1	noBlindfold	counterclockwise	practice	Guided	1	0.5	-0.25	39.04347	0.45069	-1.45	-1.05	0.801518182416185	0.0041573	0.017909	-0.023436
Trial1	2	1	noBlindfold	counterclockwise	practice	Guided	1	0.5	-0.25	39.06348	0.45069	-1.45	-1.05	0.801518182416185	0.051941	0.0052116	-0.0035589
Trial1	2	1	noBlindfold	counterclockwise	practice	Guided	1	0.5	-0.25	39.08348	0.45069	-1.45	-1.05	0.801518182416185	-0.011036	-0.020179	0.0067525
Trial1	2	1	noBlindfold	counterclockwise	practice	Guided	1	0.5	-0.25	39.10347	0.45069	-1.45	-1.05	0.801518182416185	0.021116	-0.011717	0.023519
Trial1	2	1	noBlindfold	counterclockwise	practice	Guided	1	0.5	-0.25	39.12347	0.4507	-1.45	-1.05	0.801517570102093	0.017205	-0.003254	-0.018394
Trial1	2	1	noBlindfold	counterclockwise	practice	Guided	1	0.5	-0.25	39.14348	0.4507	-1.45	-1.05	0.801517570102093	0.012761	-0.015953	-0.018675
Trial1	2	1	noBlindfold	counterclockwise	practice	Guided	1	0.5	-0.25	39.16347	0.4507	-1.45	-1.05	0.801517570102093	-0.015489	-0.0032585	0.004777
Trial1	2	1	noBlindfold	counterclockwise	practice	Guided	1	0.5	-0.25	39.18347	0.4507	-1.45	-1.05	0.801517570102093	-0.0011004	0.022131	-0.011139
Trial1	2	1	noBlindfold	counterclockwise	practice	Guided	1	0.5	-0.25	39.20348	0.4507	-1.45	-1.05	0.801517570102093	-0.0024343	0.013665	-0.011138
Trial1	2	1	noBlindfold	counterclockwise	practice	Guided	1	0.5	-0.25	39.22348	0.4507	-1.45	-1.05	0.801517570102093	0.016396	-0.032886	0.022395
Trial1	2	1	noBlindfold	counterclockwise	practice	Guided	1	0.5	-0.25	39.24347	0.4507	-1.45	-1.05	0.801517570102093	-0.013189	-0.02019	0.038595
Trial1	2	1	noBlindfold	counterclockwise	practice	Guided	1	0.5	-0.25	39.26347	0.4507	-1.45	-1.05	0.801517570102093	0.012751	0.0052003	-0.018672
Trial1	2	1	noBlindfold	counterclockwise	practice	Guided	1	0.5	-0.25	39.28348	0.4507	-1.45	-1.05	0.801517570102093	0.02367	-0.0032638	0.019899
Trial1	2	1	noBlindfold	counterclockwise	practice	Guided	1	0.5	-0.25	39.30347	0.4507	-1.45	-1.05	0.801517570102093	0.044635	0.017894	-0.0097252
Trial1	2	1	noBlindfold	counterclockwise	practice	Guided	1	0.5	-0.25	39.32347	0.45071	-1.45	-1.05	0.801516954245708	0.01505	0.013659	0.01514
Trial1	2	1	noBlindfold	counterclockwise	practice	Guided	1	0.5	-0.25	39.34348	0.45071	-1.45	-1.05	0.801516954245708	-0.023318	0.0051924	-0.012555
Trial1	2	1	noBlindfold	counterclockwise	practice	Guided	1	0.5	-0.25	39.36348	0.45071	-1.45	-1.05	0.801516954245708	-0.006621	-0.0075042	0.005343
Trial1	2	1	noBlindfold	counterclockwise	practice	Guided	1	0.5	-0.25	39.38347	0.45071	-1.45	-1.05	0.801516954245708	0.020557	-0.011736	-0.0013423
Trial1	2	1	noBlindfold	counterclockwise	practice	Guided	1	0.5	-0.25	39.40347	0.45071	-1.45	-1.05	0.801516954245708	0.0077646	-0.02443	-0.010574
Trial1	2	1	noBlindfold	counterclockwise	practice	Guided	1	0.5	-0.25	39.42348	0.45071	-1.45	-1.05	0.801516954245708	0.0038569	-0.011734	-0.019242
Trial1	2	1	noBlindfold	counterclockwise	practice	Guided	1	0.5	-0.25	39.44347	0.45071	-1.45	-1.05	0.801516954245708	0.020815	-0.015969	0.002847
Trial1	2	1	noBlindfold	counterclockwise	practice	Guided	1	0.5	-0.25	39.46347	0.45071	-1.45	-1.05	0.801516954245708	0.0061575	-0.015968	0.014575
Trial1	2	1	noBlindfold	counterclockwise	practice	Guided	1	0.5	-0.25	39.48347	0.45071	-1.45	-1.05	0.801516954245708	0.0025148	0.0051913	0.0017165
Trial1	2	1	noBlindfold	counterclockwise	practice	Guided	1	0.5	-0.25	39.50348	0.45071	-1.45	-1.05	0.801516954245708	0.0072242	-0.0032713	-0.015333
Trial1	2	1	noBlindfold	counterclockwise	practice	Guided	1	0.5	-0.25	39.52347	0.45071	-1.45	-1.05	0.801516954245708	0.025255	0.026351	0.015422
Trial1	2	1	noBlindfold	counterclockwise	practice	Guided	1	0.5	-0.25	39.54347	0.45071	-1.45	-1.05	0.801516954245708	-0.0077029	0.022119	0.022108
Trial1	2	1	noBlindfold	counterclockwise	practice	Guided	1	0.5	-0.25	39.56348	0.45072	-1.45	-1.05	0.801516338513952	0.020542	0.0094228	-0.0013422
Trial1	2	1	noBlindfold	counterclockwise	practice	Guided	1	0.5	-0.25	39.58348	0.45072	-1.45	-1.05	0.801516338513952	0.017169	0.00095915	0.010668
Trial1	2	1	noBlindfold	counterclockwise	practice	Guided	1	0.5	-0.25	39.60347	0.45072	-1.45	-1.05	0.801516338513952	-0.029646	-0.007505	0.016506
Trial1	2	1	noBlindfold	counterclockwise	practice	Guided	1	0.5	-0.25	39.62347	0.45072	-1.45	-1.05	0.801516338513952	0.020006	-0.0032738	-0.001342
Trial1	2	1	noBlindfold	counterclockwise	practice	Guided	1	0.5	-0.25	39.64348	0.45072	-1.45	-1.05	0.801516338513952	-0.014191	0.0094192	-0.016179
Trial1	2	1	noBlindfold	counterclockwise	practice	Guided	1	0.5	-0.25	39.66347	0.45072	-1.45	-1.05	0.801516338513952	0.014492	0.013648	0.023524
Trial1	2	1	noBlindfold	counterclockwise	practice	Guided	1	0.5	-0.25	39.68347	0.45072	-1.45	-1.05	0.801516338513952	-0.020239	0.01788	0.009017
Trial1	2	1	noBlindfold	counterclockwise	practice	Guided	1	0.5	-0.25	39.70348	0.45072	-1.45	-1.05	0.801516338513952	-0.010824	0.01788	0.00086639
Trial1	2	1	noBlindfold	counterclockwise	practice	Guided	1	0.5	-0.25	39.72348	0.45072	-1.45	-1.05	0.801516338513952	-0.0084209	0.0094161	-0.036858
Trial1	2	1	noBlindfold	counterclockwise	practice	Guided	1	0.5	-0.25	39.74347	0.45073	-1.45	-1.05	0.801515724738805	0.0088029	0.0051807	-0.027341
Trial1	2	1	noBlindfold	counterclockwise	practice	Guided	1	0.5	-0.25	39.76347	0.45073	-1.45	-1.05	0.801515724738805	-0.017846	0.00094577	-0.029037
Trial1	2	1	noBlindfold	counterclockwise	practice	Guided	1	0.5	-0.25	39.78348	0.45073	-1.45	-1.05	0.801515724738805	0.015012	-0.0032859	0.01514
Trial1	2	1	noBlindfold	counterclockwise	practice	Guided	1	0.5	-0.25	39.80347	0.45073	-1.45	-1.05	0.801515724738805	0.0027527	-0.01175	-0.0024736
Trial1	2	1	noBlindfold	counterclockwise	practice	Guided	1	0.5	-0.25	39.82347	0.45073	-1.45	-1.05	0.801515724738805	-0.019188	-0.011754	-0.00808
Trial1	2	1	noBlindfold	counterclockwise	practice	Guided	1	0.5	-0.25	39.84348	0.45073	-1.45	-1.05	0.801515724738805	0.020778	0.0051746	-0.0055335
Trial1	2	1	noBlindfold	counterclockwise	practice	Guided	1	0.5	-0.25	39.86348	0.45073	-1.45	-1.05	0.801515724738805	-0.0027625	0.0051738	0.01401
Trial1	2	1	noBlindfold	counterclockwise	practice	Guided	1	0.5	-0.25	39.88347	0.45073	-1.45	-1.05	0.801515724738805	-0.001429	0.022101	-0.0069473
Trial1	2	1	noBlindfold	counterclockwise	practice	Guided	1	0.5	-0.25	39.90347	0.45073	-1.45	-1.05	0.801515724738805	-0.011379	0.017869	0.0056261
Trial1	2	1	noBlindfold	counterclockwise	practice	Guided	1	0.5	-0.25	39.92348	0.45073	-1.45	-1.05	0.801515724738805	-0.0019638	-0.0075222	0.0014359
Trial1	2	1	noBlindfold	counterclockwise	practice	Guided	1	0.5	-0.25	39.94347	0.45073	-1.45	-1.05	0.801515724738805	-0.0019638	-0.0075222	0.0014359
Trial1	2	1	noBlindfold	counterclockwise	practice	Guided	1	0.5	-0.25	39.96347	0.45074	-1.45	-1.05	0.801515109255938	0.024144	0.0051713	0.011516
[truncated: 29,891 more rows]
