# Supplementary material for: Assessing kinesthetic proprioceptive function of the upper limb: a novel dynamic movement reproduction task using a robotic arm
Source: PeerJ. 2021 May 3;9:e11301. doi: 10.7717/peerj.11301 (PMC8101453; doi:10.7717/peerj.11301)
Supplement: Supplemental Information 3 [file peerj-09-11301-s003.zip]

Archive with 33 entries (32 files):
- DMR raw data_Study 2_part 2/
- DMR raw data_Study 2_part 2/HMData_PP033_2019-10-14-13-10-50.txt
- DMR raw data_Study 2_part 2/HMData_PP034_2019-10-15-10-00-48.txt
- DMR raw data_Study 2_part 2/HMData_PP035_2019-10-15-11-33-08.txt
- DMR raw data_Study 2_part 2/HMData_PP036_2019-10-15-13-32-48.txt
- DMR raw data_Study 2_part 2/HMData_PP037_2019-10-16-09-44-26.txt
- DMR raw data_Study 2_part 2/HMData_PP038_2019-10-16-11-23-08.txt
- DMR raw data_Study 2_part 2/HMData_PP039_2019-10-25-13-27-07.txt
- DMR raw data_Study 2_part 2/HMData_PP040_2019-10-25-15-22-43.txt
- DMR raw data_Study 2_part 2/HMData_PP041_2019-10-28-11-32-18.txt
- DMR raw data_Study 2_part 2/HMData_PP042_2019-10-28-13-22-43.txt
- DMR raw data_Study 2_part 2/HMData_PP043_2019-10-30-15-00-30.txt
- DMR raw data_Study 2_part 2/HMData_PP044_2019-10-31-11-33-56.txt
- DMR raw data_Study 2_part 2/HMData_PP045_2019-10-31-16-11-39.txt
- DMR raw data_Study 2_part 2/HMData_PP046_2019-11-06-13-11-26.txt
- DMR raw data_Study 2_part 2/HMData_PP047_2019-11-07-09-59-08.txt
- DMR raw data_Study 2_part 2/HMData_PP048_2019-11-07-11-31-11.txt
- DMR raw data_Study 2_part 2/HMData_PP049_2019-11-12-10-04-28.txt
- DMR raw data_Study 2_part 2/HMData_PP050_2019-11-12-15-54-37.txt
- DMR raw data_Study 2_part 2/HMData_PP051_2019-11-13-11-35-20.txt
- DMR raw data_Study 2_part 2/HMData_PP052_2019-11-13-13-16-23.txt
- DMR raw data_Study 2_part 2/HMData_PP053_2019-11-20-13-15-39.txt
- DMR raw data_Study 2_part 2/HMData_PP054_2019-11-20-16-48-58.txt
- DMR raw data_Study 2_part 2/HMData_PP055_2019-11-21-11-47-21.txt
- DMR raw data_Study 2_part 2/HMData_PP056_2019-11-25-11-31-01.txt
- DMR raw data_Study 2_part 2/HMData_PP057_2019-11-27-13-19-15.txt
- DMR raw data_Study 2_part 2/HMData_PP058_2019-11-27-14-58-16.txt
- DMR raw data_Study 2_part 2/HMData_PP059_2019-11-27-17-56-07.txt
- DMR raw data_Study 2_part 2/HMData_PP060_2019-12-04-15-00-28.txt
- DMR raw data_Study 2_part 2/HMData_PP061_2019-12-06-09-51-26.txt
- DMR raw data_Study 2_part 2/HMData_PP062_2019-12-06-11-42-06.txt
- DMR raw data_Study 2_part 2/HMData_PP063_2019-12-06-15-05-35.txt
- DMR raw data_Study 2_part 2/HMData_PP064_2019-12-10-13-56-00.txt
