# Supplementary material for: Assessing kinesthetic proprioceptive function of the upper limb: a novel dynamic movement reproduction task using a robotic arm
Source: PeerJ. 2021 May 3;9:e11301. doi: 10.7717/peerj.11301 (PMC8101453; doi:10.7717/peerj.11301)
Supplement: Supplemental Information 3 [file peerj-09-11301-s003.zip › DMR raw data_Study 2_part 2/HMData_PP033_2019-10-14-13-10-50.txt]

Trial1	2	1	noBlindfold	clockwise	practice	Guided	1	0.5	-0.25	0	0.45211	-1.4502	-1.04997	0.801402210485771	0.85228	-0.346556	0.029896
Trial1	2	1	noBlindfold	clockwise	practice	Guided	1	0.5	-0.25	0.0050354	0.45267	-1.45018	-1.05001	0.801408805592938	0.711392	-0.249139	0.071467
Trial1	2	1	noBlindfold	clockwise	practice	Guided	1	0.5	-0.25	0.02502441	0.45334	-1.45002	-1.05003	0.801389509511714	0.23112	0.135964	-0.069573
Trial1	2	1	noBlindfold	clockwise	practice	Guided	1	0.5	-0.25	0.04502869	0.45342	-1.44995	-1.05004	0.801394852846159	0.383116	0.144394	-0.096743
Trial1	2	1	noBlindfold	clockwise	practice	Guided	1	0.5	-0.25	0.06503296	0.45377	-1.44993	-1.05003	0.801364587196604	0.604267	0.140124	-0.069892
Trial1	2	1	noBlindfold	clockwise	practice	Guided	1	0.5	-0.25	0.08503723	0.45452	-1.44994	-1.05	0.801291679277194	0.697666	0.02161	-0.01094
Trial1	2	1	noBlindfold	clockwise	practice	Guided	1	0.5	-0.25	0.1050262	0.45586	-1.44999	-1.04991	0.801126871937215	0.681373	-0.15611	0.04893
Trial1	2	1	noBlindfold	clockwise	practice	Guided	1	0.5	-0.25	0.1250305	0.45987	-1.45015	-1.04982	0.800826170659908	0.034255	-0.435242	0.398593
Trial1	2	1	noBlindfold	clockwise	practice	Guided	1	0.5	-0.25	0.1450348	0.46185	-1.45022	-1.04972	0.800629369390664	-0.283096	-0.621411	0.613551
Trial1	2	1	noBlindfold	clockwise	practice	Guided	1	0.5	-0.25	0.1650238	0.46339	-1.45029	-1.04965	0.800487563383176	-0.43237	-0.651033	0.713158
Trial1	2	1	noBlindfold	clockwise	practice	Guided	1	0.5	-0.25	0.1850281	0.46425	-1.45032	-1.04961	0.800408798472993	-0.267762	-0.64257	0.789486
Trial1	2	1	noBlindfold	clockwise	practice	Guided	1	0.5	-0.25	0.2050323	0.46464	-1.45032	-1.04956	0.800341574453367	0.034478	-0.64257	0.870009
Trial1	2	1	noBlindfold	clockwise	practice	Guided	1	0.5	-0.25	0.2250366	0.46481	-1.45036	-1.04956	0.800334082010256	0.173397	-0.904941	0.925437
Trial1	2	1	noBlindfold	clockwise	practice	Guided	1	0.5	-0.25	0.2450256	0.46481	-1.4504	-1.04956	0.800334082010256	-0.071131	-1.031895	0.913584
Trial1	2	1	noBlindfold	clockwise	practice	Guided	1	0.5	-0.25	0.2650299	0.46481	-1.45044	-1.04956	0.800334082010256	-0.253988	-1.082677	0.914201
Trial1	2	1	noBlindfold	clockwise	practice	Guided	1	0.5	-0.25	0.2850342	0.4648	-1.45047	-1.04956	0.800334521050723	-0.27283	-1.031895	0.862454
Trial1	2	1	noBlindfold	clockwise	practice	Guided	1	0.5	-0.25	0.3050232	0.46479	-1.45048	-1.04956	0.800334960215492	-0.102954	-1.023432	0.856776
Trial1	2	1	noBlindfold	clockwise	practice	Guided	1	0.5	-0.25	0.3250275	0.46479	-1.45049	-1.04956	0.800334960215492	0.130976	-1.023432	0.893187
Trial1	2	1	noBlindfold	clockwise	practice	Guided	1	0.5	-0.25	0.3450317	0.46479	-1.45049	-1.04956	0.800334960215492	0.08928	-1.044591	0.848358
Trial1	2	1	noBlindfold	clockwise	practice	Guided	1	0.5	-0.25	0.365036	0.46479	-1.45049	-1.04957	0.800344845006841	0.06783	-1.044591	0.77955
Trial1	2	1	noBlindfold	clockwise	practice	Guided	1	0.5	-0.25	0.385025	0.46479	-1.45049	-1.04957	0.800344845006841	-0.045983	-1.0192	0.734247
Trial1	2	1	noBlindfold	clockwise	practice	Guided	1	0.5	-0.25	0.4050293	0.46479	-1.45049	-1.04958	0.800354848892302	-0.071244	-0.938796	0.711542
Trial1	2	1	noBlindfold	clockwise	practice	Guided	1	0.5	-0.25	0.4250336	0.46479	-1.45048	-1.04959	0.800364852778006	-0.001326	-0.816073	0.665626
Trial1	2	1	noBlindfold	clockwise	practice	Guided	1	0.5	-0.25	0.4450226	0.46479	-1.45047	-1.04959	0.800364852778006	-0.019061	-0.833001	0.731806
Trial1	2	1	noBlindfold	clockwise	practice	Guided	1	0.5	-0.25	0.4650269	0.46479	-1.45047	-1.0496	0.800374856663952	-0.102057	-0.85416	0.705309
Trial1	2	1	noBlindfold	clockwise	practice	Guided	1	0.5	-0.25	0.4850311	0.46478	-1.45046	-1.0496	0.800375297242557	-0.150602	-0.917637	0.704836
Trial1	2	1	noBlindfold	clockwise	practice	Guided	1	0.5	-0.25	0.5050354	0.46478	-1.45046	-1.04961	0.800385301123239	-0.257679	-0.896478	0.699299
Trial1	2	1	noBlindfold	clockwise	practice	Guided	1	0.5	-0.25	0.5250244	0.46476	-1.45045	-1.04961	0.800386181332386	-0.336298	-0.828769	0.811989
Trial1	2	1	noBlindfold	clockwise	practice	Guided	1	0.5	-0.25	0.5450287	0.46474	-1.45044	-1.0496	0.800377059494438	-0.279055	-0.811842	0.818809
Trial1	2	1	noBlindfold	clockwise	practice	Guided	1	0.5	-0.25	0.565033	0.46472	-1.45043	-1.0496	0.800377939398995	-0.270347	-0.866855	0.896292
Trial1	2	1	noBlindfold	clockwise	practice	Guided	1	0.5	-0.25	0.5850372	0.46471	-1.45043	-1.04959	0.80036837700985	-0.276101	-0.985345	0.916959
Trial1	2	1	noBlindfold	clockwise	practice	Guided	1	0.5	-0.25	0.6050262	0.4647	-1.45046	-1.04958	0.800358813442587	-0.274946	-1.141922	0.914521
Trial1	2	1	noBlindfold	clockwise	practice	Guided	1	0.5	-0.25	0.6250305	0.46468	-1.45057	-1.04958	0.800359695679438	-0.247098	-1.366207	0.885192
Trial1	2	1	noBlindfold	clockwise	practice	Guided	1	0.5	-0.25	0.6450348	0.46466	-1.45063	-1.04958	0.800360579730883	-0.260602	-1.446612	0.955858
Trial1	2	1	noBlindfold	clockwise	practice	Guided	1	0.5	-0.25	0.6650238	0.46465	-1.45068	-1.04957	0.800351018135862	-0.257207	-1.543943	0.972918
Trial1	2	1	noBlindfold	clockwise	practice	Guided	1	0.5	-0.25	0.6850281	0.46464	-1.45072	-1.04956	0.800341574453367	-0.299032	-1.628579	0.999636
Trial1	2	1	noBlindfold	clockwise	practice	Guided	1	0.5	-0.25	0.7050323	0.46462	-1.45077	-1.04954	0.80032233153391	-0.271191	-1.810546	1.051973
Trial1	2	1	noBlindfold	clockwise	practice	Guided	1	0.5	-0.25	0.7250366	0.46459	-1.45089	-1.04953	0.800313772794694	-0.357043	-1.979818	1.138934
Trial1	2	1	noBlindfold	clockwise	practice	Guided	1	0.5	-0.25	0.7450256	0.46458	-1.45094	-1.04952	0.800304212140971	-0.365294	-2.072918	1.129977
Trial1	2	1	noBlindfold	clockwise	practice	Guided	1	0.5	-0.25	0.7650299	0.46456	-1.45097	-1.04951	0.800295092359969	-0.316062	-2.098309	1.196347
Trial1	2	1	noBlindfold	clockwise	practice	Guided	1	0.5	-0.25	0.7850342	0.46455	-1.451	-1.0495	0.800285533428953	-0.321816	-2.153322	1.217014
Trial1	2	1	noBlindfold	clockwise	practice	Guided	1	0.5	-0.25	0.8050232	0.46453	-1.45103	-1.04948	0.800266412015648	-0.332004	-2.174481	1.237391
Trial1	2	1	noBlindfold	clockwise	practice	Guided	1	0.5	-0.25	0.8250275	0.46451	-1.45106	-1.04947	0.800257294874529	-0.211436	-2.254885	1.236889
Trial1	2	1	noBlindfold	clockwise	practice	Guided	1	0.5	-0.25	0.8450317	0.4645	-1.45108	-1.04946	0.800247853069018	-0.194732	-2.318362	1.254822
Trial1	2	1	noBlindfold	clockwise	practice	Guided	1	0.5	-0.25	0.865036	0.46449	-1.45109	-1.04945	0.800238174537726	-0.164994	-2.314131	1.277819
Trial1	2	1	noBlindfold	clockwise	practice	Guided	1	0.5	-0.25	0.885025	0.46449	-1.4511	-1.04945	0.800238174537726	-0.093923	-2.305667	1.282484
Trial1	2	1	noBlindfold	clockwise	practice	Guided	1	0.5	-0.25	0.9050293	0.46449	-1.4511	-1.04943	0.80021828619667	-0.061466	-2.271813	1.24983
Trial1	2	1	noBlindfold	clockwise	practice	Guided	1	0.5	-0.25	0.9250336	0.46449	-1.45111	-1.04943	0.80021828619667	0.018977	-2.326826	1.260431
Trial1	2	1	noBlindfold	clockwise	practice	Guided	1	0.5	-0.25	0.9450226	0.46449	-1.45112	-1.04943	0.80021828619667	0.0031208	-2.381839	1.255073
Trial1	2	1	noBlindfold	clockwise	practice	Guided	1	0.5	-0.25	0.9650269	0.46449	-1.45112	-1.04942	0.80020828248058	0.005336	-2.373376	1.263745
Trial1	2	1	noBlindfold	clockwise	practice	Guided	1	0.5	-0.25	0.9850311	0.46449	-1.45113	-1.04942	0.80020828248058	0.01557	-2.390303	1.243371
Trial1	2	1	noBlindfold	clockwise	practice	Guided	1	0.5	-0.25	1.005035	0.46449	-1.45113	-1.04941	0.800198278764736	0.052481	-2.352217	1.292093
Trial1	2	1	noBlindfold	clockwise	practice	Guided	1	0.5	-0.25	1.025024	0.46449	-1.45114	-1.0494	0.800188275049139	-0.04773	-2.40723	1.323397
Trial1	2	1	noBlindfold	clockwise	practice	Guided	1	0.5	-0.25	1.045029	0.46449	-1.45115	-1.0494	0.800188275049139	-0.046648	-2.432621	1.306632
Trial1	2	1	noBlindfold	clockwise	practice	Guided	1	0.5	-0.25	1.065033	0.46448	-1.45115	-1.04939	0.800178715775138	-0.051375	-2.445316	1.310531
Trial1	2	1	noBlindfold	clockwise	practice	Guided	1	0.5	-0.25	1.085037	0.46448	-1.45116	-1.04939	0.800178715775138	-0.0005786	-2.428389	1.351746
Trial1	2	1	noBlindfold	clockwise	practice	Guided	1	0.5	-0.25	1.105026	0.46448	-1.45116	-1.04938	0.800168831157369	-0.053324	-2.415694	1.339866
Trial1	2	1	noBlindfold	clockwise	practice	Guided	1	0.5	-0.25	1.125031	0.46448	-1.45117	-1.04937	0.800158827448067	-0.056095	-2.50033	1.381775
Trial1	2	1	noBlindfold	clockwise	practice	Guided	1	0.5	-0.25	1.145035	0.46448	-1.45118	-1.04937	0.800158827448067	-0.090256	-2.534184	1.358487
Trial1	2	1	noBlindfold	clockwise	practice	Guided	1	0.5	-0.25	1.165024	0.46448	-1.45119	-1.04937	0.800158827448067	-0.01176	-2.551111	1.31734
Trial1	2	1	noBlindfold	clockwise	practice	Guided	1	0.5	-0.25	1.185028	0.46448	-1.45119	-1.04937	0.800158827448067	0.02347	-2.584966	1.323861
Trial1	2	1	noBlindfold	clockwise	practice	Guided	1	0.5	-0.25	1.205032	0.46448	-1.4512	-1.04936	0.800148823739011	0.029808	-2.576502	1.294814
Trial1	2	1	noBlindfold	clockwise	practice	Guided	1	0.5	-0.25	1.225037	0.46448	-1.45123	-1.04936	0.800148823739011	0.094648	-2.635747	1.256979
Trial1	2	1	noBlindfold	clockwise	practice	Guided	1	0.5	-0.25	1.245026	0.46448	-1.45124	-1.04936	0.800148823739011	0.100454	-2.635747	1.30366
Trial1	2	1	noBlindfold	clockwise	practice	Guided	1	0.5	-0.25	1.26503	0.46449	-1.45125	-1.04936	0.800148379281058	0.102919	-2.644211	1.323446
Trial1	2	1	noBlindfold	clockwise	practice	Guided	1	0.5	-0.25	1.285034	0.46449	-1.45126	-1.04936	0.800148379281058	0.081772	-2.682297	1.315061
Trial1	2	1	noBlindfold	clockwise	practice	Guided	1	0.5	-0.25	1.305023	0.46449	-1.45126	-1.04936	0.800148379281058	0.017913	-2.656906	1.336124
Trial1	2	1	noBlindfold	clockwise	practice	Guided	1	0.5	-0.25	1.325027	0.46449	-1.45127	-1.04936	0.800148379281058	0.025855	-2.686529	1.281927
Trial1	2	1	noBlindfold	clockwise	practice	Guided	1	0.5	-0.25	1.345032	0.46449	-1.45128	-1.04936	0.800148379281058	0.078271	-2.682297	1.315924
Trial1	2	1	noBlindfold	clockwise	practice	Guided	1	0.5	-0.25	1.365036	0.4645	-1.45129	-1.04936	0.800147934948176	0.086554	-2.728847	1.306956
Trial1	2	1	noBlindfold	clockwise	practice	Guided	1	0.5	-0.25	1.385025	0.4645	-1.4513	-1.04936	0.800147934948176	0.066228	-2.775397	1.276159
Trial1	2	1	noBlindfold	clockwise	practice	Guided	1	0.5	-0.25	1.405029	0.4645	-1.45131	-1.04936	0.800147934948176	0.037895	-2.775397	1.299554
Trial1	2	1	noBlindfold	clockwise	practice	Guided	1	0.5	-0.25	1.425034	0.4645	-1.45132	-1.04936	0.800147934948176	0.012018	-2.766933	1.285228
Trial1	2	1	noBlindfold	clockwise	practice	Guided	1	0.5	-0.25	1.445023	0.4645	-1.45133	-1.04935	0.800137931228255	-0.021565	-2.775397	1.320905
Trial1	2	1	noBlindfold	clockwise	practice	Guided	1	0.5	-0.25	1.465027	0.4645	-1.45133	-1.04935	0.800137931228255	0.011456	-2.741542	1.360954
Trial1	2	1	noBlindfold	clockwise	practice	Guided	1	0.5	-0.25	1.485031	0.4645	-1.45133	-1.04935	0.800137931228255	0.071943	-2.724615	1.390178
Trial1	2	1	noBlindfold	clockwise	practice	Guided	1	0.5	-0.25	1.505035	0.4645	-1.45134	-1.04935	0.800137931228255	0.0061323	-2.766933	1.373232
Trial1	2	1	noBlindfold	clockwise	practice	Guided	1	0.5	-0.25	1.525024	0.4645	-1.45134	-1.04935	0.800137931228255	0.005765	-2.809251	1.293891
Trial1	2	1	noBlindfold	clockwise	practice	Guided	1	0.5	-0.25	1.545029	0.4645	-1.45135	-1.04934	0.80012792750858	0.0082605	-2.813483	1.339699
Trial1	2	1	noBlindfold	clockwise	practice	Guided	1	0.5	-0.25	1.565033	0.4645	-1.45135	-1.04934	0.80012792750858	-0.046693	-2.766933	1.378111
Trial1	2	1	noBlindfold	clockwise	practice	Guided	1	0.5	-0.25	1.585037	0.4645	-1.45135	-1.04934	0.80012792750858	0.011019	-2.720383	1.34633
Trial1	2	1	noBlindfold	clockwise	practice	Guided	1	0.5	-0.25	1.605026	0.4645	-1.45135	-1.04934	0.80012792750858	0.013755	-2.694993	1.347204
Trial1	2	1	noBlindfold	clockwise	practice	Guided	1	0.5	-0.25	1.625031	0.4645	-1.45135	-1.04934	0.80012792750858	0.0081411	-2.771165	1.258789
Trial1	2	1	noBlindfold	clockwise	practice	Guided	1	0.5	-0.25	1.645035	0.4645	-1.45136	-1.04934	0.80012792750858	0.0078447	-2.788092	1.276536
Trial1	2	1	noBlindfold	clockwise	practice	Guided	1	0.5	-0.25	1.665024	0.4645	-1.45136	-1.04935	0.800137931228255	0.055289	-2.75847	1.300695
Trial1	2	1	noBlindfold	clockwise	practice	Guided	1	0.5	-0.25	1.685028	0.4645	-1.45136	-1.04935	0.800137931228255	0.050819	-2.754238	1.300402
Trial1	2	1	noBlindfold	clockwise	practice	Guided	1	0.5	-0.25	1.705032	0.4645	-1.45136	-1.04934	0.80012792750858	0.0041883	-2.779629	1.331014
Trial1	2	1	noBlindfold	clockwise	practice	Guided	1	0.5	-0.25	1.725037	0.4645	-1.45136	-1.04934	0.80012792750858	-0.059338	-2.614588	1.415234
Trial1	2	1	noBlindfold	clockwise	practice	Guided	1	0.5	-0.25	1.745026	0.4645	-1.45136	-1.04934	0.80012792750858	-0.119298	-2.529952	1.377627
Trial1	2	1	noBlindfold	clockwise	practice	Guided	1	0.5	-0.25	1.76503	0.46449	-1.45134	-1.04934	0.800128371852573	-0.138192	-2.521489	1.325878
Trial1	2	1	noBlindfold	clockwise	practice	Guided	1	0.5	-0.25	1.785034	0.46449	-1.45133	-1.04934	0.800128371852573	-0.059956	-2.517257	1.288923
Trial1	2	1	noBlindfold	clockwise	practice	Guided	1	0.5	-0.25	1.805023	0.46449	-1.45133	-1.04935	0.800138375566692	0.034613	-2.639979	1.198649
Trial1	2	1	noBlindfold	clockwise	practice	Guided	1	0.5	-0.25	1.825027	0.46449	-1.45133	-1.04936	0.800148379281058	0.15241	-2.771165	1.109245
Trial1	2	1	noBlindfold	clockwise	practice	Guided	1	0.5	-0.25	1.845032	0.4645	-1.45134	-1.04937	0.800157938668344	0.127955	-2.826178	1.141312
Trial1	2	1	noBlindfold	clockwise	practice	Guided	1	0.5	-0.25	1.865036	0.4645	-1.45135	-1.04937	0.800157938668344	-2.7488E-05	-2.83041	1.109461
Trial1	2	1	noBlindfold	clockwise	practice	Guided	1	0.5	-0.25	1.885025	0.4645	-1.45135	-1.04938	0.800167942388758	-0.11297	-2.821947	1.142336
Trial1	2	1	noBlindfold	clockwise	practice	Guided	1	0.5	-0.25	1.905029	0.46449	-1.45136	-1.04938	0.800168386710531	-0.221992	-2.78386	1.173353
Trial1	2	1	noBlindfold	clockwise	practice	Guided	1	0.5	-0.25	1.925034	0.46448	-1.45137	-1.04938	0.800168831157369	-0.381971	-2.838874	1.234116
Trial1	2	1	noBlindfold	clockwise	practice	Guided	1	0.5	-0.25	1.945023	0.46446	-1.45137	-1.04938	0.800169719102558	-0.467077	-2.834642	1.241157
Trial1	2	1	noBlindfold	clockwise	practice	Guided	1	0.5	-0.25	1.965027	0.46444	-1.45139	-1.04938	0.800170607546522	-0.505249	-2.898119	1.280742
Trial1	2	1	noBlindfold	clockwise	practice	Guided	1	0.5	-0.25	1.985031	0.46442	-1.4514	-1.04938	0.800171496489261	-0.566741	-2.919278	1.268288
Trial1	2	1	noBlindfold	clockwise	practice	Guided	1	0.5	-0.25	2.005035	0.46439	-1.45142	-1.04937	0.800162827842421	-0.71491	-2.957364	1.283818
Trial1	2	1	noBlindfold	clockwise	practice	Guided	1	0.5	-0.25	2.025024	0.46433	-1.45147	-1.04937	0.800165498613712	-0.8126	-3.105477	1.281597
Trial1	2	1	noBlindfold	clockwise	practice	Guided	1	0.5	-0.25	2.045029	0.46428	-1.45151	-1.04937	0.800167730786356	-0.901409	-3.236663	1.271577
Trial1	2	1	noBlindfold	clockwise	practice	Guided	1	0.5	-0.25	2.065033	0.46424	-1.45155	-1.04937	0.8001695158428	-0.912519	-3.278981	1.237183
Trial1	2	1	noBlindfold	clockwise	practice	Guided	1	0.5	-0.25	2.085037	0.4642	-1.45158	-1.04938	0.800181307778016	-0.949988	-3.287445	1.196857
Trial1	2	1	noBlindfold	clockwise	practice	Guided	1	0.5	-0.25	2.105026	0.46415	-1.45161	-1.04938	0.800183546700533	-0.914424	-3.278981	1.199219
Trial1	2	1	noBlindfold	clockwise	practice	Guided	1	0.5	-0.25	2.125031	0.46406	-1.45165	-1.04938	0.800187584085623	-1.001859	-3.46518	1.17244
Trial1	2	1	noBlindfold	clockwise	practice	Guided	1	0.5	-0.25	2.145035	0.464	-1.45168	-1.04939	0.800200166535052	-1.027898	-3.499035	1.229667
Trial1	2	1	noBlindfold	clockwise	practice	Guided	1	0.5	-0.25	2.165024	0.46388	-1.45171	-1.04939	0.800205573450298	-1.134734	-3.537121	1.226881
Trial1	2	1	noBlindfold	clockwise	practice	Guided	1	0.5	-0.25	2.185028	0.46369	-1.45175	-1.04939	0.800214171793793	-1.133868	-3.545584	1.214346
Trial1	2	1	noBlindfold	clockwise	practice	Guided	1	0.5	-0.25	2.205032	0.46341	-1.45176	-1.04938	0.800217042785353	-1.114348	-3.503266	1.257767
Trial1	2	1	noBlindfold	clockwise	practice	Guided	1	0.5	-0.25	2.225037	0.46262	-1.45175	-1.04938	0.800253554741852	-1.120646	-3.503266	1.219571
Trial1	2	1	noBlindfold	clockwise	practice	Guided	1	0.5	-0.25	2.245026	0.46215	-1.45176	-1.04938	0.800275645431564	-1.158551	-3.545584	1.255047
Trial1	2	1	noBlindfold	clockwise	practice	Guided	1	0.5	-0.25	2.26503	0.46158	-1.45177	-1.04939	0.800312689719512	-1.155985	-3.583671	1.217425
Trial1	2	1	noBlindfold	clockwise	practice	Guided	1	0.5	-0.25	2.285034	0.46094	-1.45179	-1.0494	0.800353670890303	-1.22501	-3.587902	1.183567
Trial1	2	1	noBlindfold	clockwise	practice	Guided	1	0.5	-0.25	2.305023	0.46015	-1.4518	-1.04941	0.800402615694819	-1.268186	-3.566743	1.164061
Trial1	2	1	noBlindfold	clockwise	practice	Guided	1	0.5	-0.25	2.325027	0.45798	-1.45179	-1.04939	0.800493588593159	-1.286306	-3.55828	1.243219
Trial1	2	1	noBlindfold	clockwise	practice	Guided	1	0.5	-0.25	2.345032	0.45656	-1.45178	-1.04937	0.800549506496646	-1.204653	-3.55828	1.295027
Trial1	2	1	noBlindfold	clockwise	practice	Guided	1	0.5	-0.25	2.365036	0.45503	-1.45178	-1.04935	0.800613988410138	-1.268447	-3.566743	1.320613
Trial1	2	1	noBlindfold	clockwise	practice	Guided	1	0.5	-0.25	2.385025	0.45335	-1.45178	-1.04935	0.800710112511905	-1.307308	-3.575207	1.305768
Trial1	2	1	noBlindfold	clockwise	practice	Guided	1	0.5	-0.25	2.405029	0.45141	-1.45179	-1.04935	0.800825479260666	-1.364665	-3.55828	1.302462
Trial1	2	1	noBlindfold	clockwise	practice	Guided	1	0.5	-0.25	2.425034	0.44687	-1.45178	-1.04934	0.801103768608227	-1.495024	-3.549816	1.309149
Trial1	2	1	noBlindfold	clockwise	practice	Guided	1	0.5	-0.25	2.445023	0.44412	-1.45177	-1.04935	0.801300839406214	-1.461586	-3.566743	1.306087
Trial1	2	1	noBlindfold	clockwise	practice	Guided	1	0.5	-0.25	2.465027	0.44083	-1.45178	-1.04936	0.801546978239383	-1.486581	-3.592134	1.28834
Trial1	2	1	noBlindfold	clockwise	practice	Guided	1	0.5	-0.25	2.485031	0.43752	-1.45179	-1.04936	0.801798116263002	-1.47578	-3.600598	1.268647
Trial1	2	1	noBlindfold	clockwise	practice	Guided	1	0.5	-0.25	2.505035	0.43369	-1.45181	-1.04939	0.80213547739051	-1.469634	-3.562512	1.248992
Trial1	2	1	noBlindfold	clockwise	practice	Guided	1	0.5	-0.25	2.525024	0.42532	-1.45181	-1.0494	0.802880699515188	-1.45621	-3.617525	1.20494
Trial1	2	1	noBlindfold	clockwise	practice	Guided	1	0.5	-0.25	2.545029	0.42056	-1.45182	-1.0494	0.803337431222459	-1.415227	-3.638684	1.204036
Trial1	2	1	noBlindfold	clockwise	practice	Guided	1	0.5	-0.25	2.565033	0.41568	-1.45181	-1.04939	0.803824713129559	-1.378595	-3.579439	1.202924
Trial1	2	1	noBlindfold	clockwise	practice	Guided	1	0.5	-0.25	2.585037	0.4104	-1.4518	-1.04939	0.804395714178607	-1.407824	-3.55828	1.185376
Trial1	2	1	noBlindfold	clockwise	practice	Guided	1	0.5	-0.25	2.605026	0.4052	-1.45179	-1.04943	0.80503129401428	-1.376791	-3.532889	1.204989
Trial1	2	1	noBlindfold	clockwise	practice	Guided	1	0.5	-0.25	2.625031	0.39322	-1.45179	-1.04945	0.806549528826119	-1.443771	-3.659843	1.085693
Trial1	2	1	noBlindfold	clockwise	practice	Guided	1	0.5	-0.25	2.645035	0.38732	-1.45182	-1.04946	0.807361854125728	-1.435149	-3.63022	1.108321
Trial1	2	1	noBlindfold	clockwise	practice	Guided	1	0.5	-0.25	2.665024	0.38101	-1.45182	-1.04947	0.808276449320438	-1.347938	-3.60483	1.080578
Trial1	2	1	noBlindfold	clockwise	practice	Guided	1	0.5	-0.25	2.685028	0.37448	-1.45182	-1.04949	0.809283317638067	-1.413569	-3.621757	0.994225
Trial1	2	1	noBlindfold	clockwise	practice	Guided	1	0.5	-0.25	2.705032	0.3678	-1.45181	-1.04952	0.810375898109896	-1.27507	-3.647148	1.006924
Trial1	2	1	noBlindfold	clockwise	practice	Guided	1	0.5	-0.25	2.725037	0.3538	-1.45185	-1.04954	0.812796733446558	-1.210702	-3.731784	0.920028
Trial1	2	1	noBlindfold	clockwise	practice	Guided	1	0.5	-0.25	2.745026	0.34715	-1.45186	-1.04956	0.814038960201369	-1.206342	-3.710625	0.849851
Trial1	2	1	noBlindfold	clockwise	practice	Guided	1	0.5	-0.25	2.76503	0.34025	-1.45185	-1.04956	0.815362724648103	-1.137632	-3.693697	0.829056
Trial1	2	1	noBlindfold	clockwise	practice	Guided	1	0.5	-0.25	2.785034	0.33295	-1.45185	-1.04959	0.816853627340543	-1.087886	-3.714856	0.83252
Trial1	2	1	noBlindfold	clockwise	practice	Guided	1	0.5	-0.25	2.805023	0.32634	-1.45185	-1.04961	0.81825055503216	-1.063324	-3.697929	0.80101
Trial1	2	1	noBlindfold	clockwise	practice	Guided	1	0.5	-0.25	2.825027	0.31278	-1.45183	-1.04961	0.821235357947141	-1.074385	-3.625989	0.774038
Trial1	2	1	noBlindfold	clockwise	practice	Guided	1	0.5	-0.25	2.845032	0.30623	-1.45182	-1.04961	0.822753299367422	-1.025635	-3.613293	0.809791
Trial1	2	1	noBlindfold	clockwise	practice	Guided	1	0.5	-0.25	2.865036	0.29957	-1.4518	-1.04962	0.824356951382544	-1.089272	-3.609061	0.753368
Trial1	2	1	noBlindfold	clockwise	practice	Guided	1	0.5	-0.25	2.885025	0.29296	-1.4518	-1.04963	0.825998538839575	-1.137132	-3.600598	0.72697
Trial1	2	1	noBlindfold	clockwise	practice	Guided	1	0.5	-0.25	2.905029	0.28673	-1.4518	-1.04967	0.827620791830363	-1.169671	-3.583671	0.676706
Trial1	2	1	noBlindfold	clockwise	practice	Guided	1	0.5	-0.25	2.925034	0.27371	-1.45175	-1.04969	0.831090408817366	-1.041291	-3.524425	0.624618
Trial1	2	1	noBlindfold	clockwise	practice	Guided	1	0.5	-0.25	2.945023	0.26738	-1.45175	-1.0497	0.832845837816002	-0.978326	-3.490571	0.623683
Trial1	2	1	noBlindfold	clockwise	practice	Guided	1	0.5	-0.25	2.965027	0.26098	-1.45176	-1.0497	0.834656025187013	-0.944167	-3.515962	0.558552
Trial1	2	1	noBlindfold	clockwise	practice	Guided	1	0.5	-0.25	2.985031	0.25489	-1.45175	-1.0497	0.836420372418602	-0.97679	-3.473644	0.612788
Trial1	2	1	noBlindfold	clockwise	practice	Guided	1	0.5	-0.25	3.005035	0.24875	-1.45173	-1.04971	0.838249785266326	-0.868034	-3.401703	0.575431
Trial1	2	1	noBlindfold	clockwise	practice	Guided	1	0.5	-0.25	3.025024	0.23734	-1.45172	-1.04972	0.841749511341246	-0.858207	-3.431326	0.578151
Trial1	2	1	noBlindfold	clockwise	practice	Guided	1	0.5	-0.25	3.045029	0.23162	-1.45171	-1.04972	0.843551889920763	-0.84804	-3.422862	0.552904
Trial1	2	1	noBlindfold	clockwise	practice	Guided	1	0.5	-0.25	3.065033	0.22645	-1.4517	-1.04972	0.845210962134612	-0.682784	-3.359385	0.550402
Trial1	2	1	noBlindfold	clockwise	practice	Guided	1	0.5	-0.25	3.085037	0.22142	-1.45168	-1.04971	0.846842933626062	-0.66996	-3.308604	0.580694
Trial1	2	1	noBlindfold	clockwise	practice	Guided	1	0.5	-0.25	3.105026	0.21713	-1.45166	-1.04972	0.848273187021383	-0.594105	-3.25359	0.587626
Trial1	2	1	noBlindfold	clockwise	practice	Guided	1	0.5	-0.25	3.125031	0.20893	-1.45161	-1.04972	0.851042719530423	-0.561503	-3.147795	0.564032
Trial1	2	1	noBlindfold	clockwise	practice	Guided	1	0.5	-0.25	3.145035	0.20561	-1.45159	-1.04972	0.85218392023205	-0.547784	-3.080086	0.560472
Trial1	2	1	noBlindfold	clockwise	practice	Guided	1	0.5	-0.25	3.165024	0.20253	-1.45154	-1.04971	0.853243537705161	-0.547967	-2.978523	0.577512
Trial1	2	1	noBlindfold	clockwise	practice	Guided	1	0.5	-0.25	3.185028	0.19972	-1.4515	-1.04969	0.854208516934228	-0.428814	-2.957364	0.627289
Trial1	2	1	noBlindfold	clockwise	practice	Guided	1	0.5	-0.25	3.205032	0.1974	-1.45148	-1.04967	0.855008091362269	-0.460922	-2.948901	0.672748
Trial1	2	1	noBlindfold	clockwise	practice	Guided	1	0.5	-0.25	3.225037	0.19387	-1.45146	-1.04967	0.856263779245252	-0.527428	-2.864265	0.683773
Trial1	2	1	noBlindfold	clockwise	practice	Guided	1	0.5	-0.25	3.245026	0.19257	-1.45144	-1.04966	0.856720063878978	-0.588991	-2.826178	0.6739
Trial1	2	1	noBlindfold	clockwise	practice	Guided	1	0.5	-0.25	3.26503	0.19155	-1.45141	-1.04966	0.857086620047268	-0.629383	-2.788092	0.67699
Trial1	2	1	noBlindfold	clockwise	practice	Guided	1	0.5	-0.25	3.285034	0.19063	-1.45139	-1.04965	0.857408801239154	-0.59939	-2.745774	0.724093
Trial1	2	1	noBlindfold	clockwise	practice	Guided	1	0.5	-0.25	3.305023	0.18996	-1.45138	-1.04964	0.857641547800289	-0.568071	-2.737311	0.720781
Trial1	2	1	noBlindfold	clockwise	practice	Guided	1	0.5	-0.25	3.325027	0.18906	-1.45134	-1.04964	0.857967316383536	-0.616355	-2.61882	0.698561
Trial1	2	1	noBlindfold	clockwise	practice	Guided	1	0.5	-0.25	3.345032	0.18879	-1.45132	-1.04964	0.858065203141021	-0.714414	-2.584966	0.704389
Trial1	2	1	noBlindfold	clockwise	practice	Guided	1	0.5	-0.25	3.365036	0.18858	-1.4513	-1.04964	0.858141385290969	-0.715286	-2.576502	0.737995
Trial1	2	1	noBlindfold	clockwise	practice	Guided	1	0.5	-0.25	3.385025	0.1884	-1.45129	-1.04964	0.858206725971649	-0.732172	-2.542648	0.703954
Trial1	2	1	noBlindfold	clockwise	practice	Guided	1	0.5	-0.25	3.405029	0.18822	-1.45127	-1.04963	0.858262658860846	-0.737935	-2.542648	0.754237
Trial1	2	1	noBlindfold	clockwise	practice	Guided	1	0.5	-0.25	3.425034	0.18789	-1.45126	-1.04963	0.858382587599229	-0.719776	-2.521489	0.742143
Trial1	2	1	noBlindfold	clockwise	practice	Guided	1	0.5	-0.25	3.445023	0.18776	-1.45127	-1.04963	0.858429869051346	-0.728765	-2.589198	0.746125
Trial1	2	1	noBlindfold	clockwise	practice	Guided	1	0.5	-0.25	3.465027	0.18766	-1.45128	-1.04963	0.858466242684826	-0.737545	-2.627284	0.741698
Trial1	2	1	noBlindfold	clockwise	practice	Guided	1	0.5	-0.25	3.485031	0.18756	-1.4513	-1.04963	0.858502631845382	-0.71529	-2.644211	0.742297
Trial1	2	1	noBlindfold	clockwise	practice	Guided	1	0.5	-0.25	3.505035	0.18749	-1.45131	-1.04962	0.858518896324753	-0.738853	-2.610357	0.792099
Trial1	2	1	noBlindfold	clockwise	practice	Guided	1	0.5	-0.25	3.525024	0.18742	-1.4513	-1.04962	0.858544376177689	-0.740056	-2.57227	0.838296
Trial1	2	1	noBlindfold	clockwise	practice	Guided	1	0.5	-0.25	3.545029	0.18738	-1.4513	-1.04961	0.858549617587917	-0.695461	-2.623052	0.835268
Trial1	2	1	noBlindfold	clockwise	practice	Guided	1	0.5	-0.25	3.565033	0.18735	-1.4513	-1.04961	0.858560540371231	-0.705235	-2.652675	0.868745
Trial1	2	1	noBlindfold	clockwise	practice	Guided	1	0.5	-0.25	3.585037	0.18732	-1.45131	-1.04961	0.85857146949036	-0.694791	-2.694993	0.810083
Trial1	2	1	noBlindfold	clockwise	practice	Guided	1	0.5	-0.25	3.605026	0.18729	-1.45132	-1.0496	0.858573068309817	-0.704675	-2.682297	0.847642
Trial1	2	1	noBlindfold	clockwise	practice	Guided	1	0.5	-0.25	3.625031	0.18722	-1.45133	-1.0496	0.858598568287267	-0.682867	-2.669602	0.865027
Trial1	2	1	noBlindfold	clockwise	practice	Guided	1	0.5	-0.25	3.645035	0.18719	-1.45134	-1.0496	0.85860949060904	-0.664852	-2.694993	0.857098
Trial1	2	1	noBlindfold	clockwise	practice	Guided	1	0.5	-0.25	3.665024	0.18716	-1.45134	-1.04959	0.858611099444827	-0.665176	-2.733079	0.869699
Trial1	2	1	noBlindfold	clockwise	practice	Guided	1	0.5	-0.25	3.685028	0.18713	-1.45135	-1.04959	0.858622034561535	-0.695874	-2.703456	0.852086
Trial1	2	1	noBlindfold	clockwise	practice	Guided	1	0.5	-0.25	3.705032	0.1871	-1.45136	-1.04958	0.858623634727932	-0.678294	-2.741542	0.860957
Trial1	2	1	noBlindfold	clockwise	practice	Guided	1	0.5	-0.25	3.725037	0.18703	-1.45137	-1.04958	0.858649148693538	-0.76369	-2.733079	0.89233
Trial1	2	1	noBlindfold	clockwise	practice	Guided	1	0.5	-0.25	3.745026	0.18699	-1.45137	-1.04958	0.85866373265259	-0.817395	-2.754238	0.90353
Trial1	2	1	noBlindfold	clockwise	practice	Guided	1	0.5	-0.25	3.76503	0.18695	-1.45137	-1.04957	0.858668988405395	-0.75588	-2.771165	0.925698
Trial1	2	1	noBlindfold	clockwise	practice	Guided	1	0.5	-0.25	3.785034	0.18692	-1.45138	-1.04957	0.858679924691434	-0.769336	-2.754238	0.93841
Trial1	2	1	noBlindfold	clockwise	practice	Guided	1	0.5	-0.25	3.805023	0.18688	-1.45138	-1.04956	0.858685294722915	-0.805467	-2.754238	0.958475
Trial1	2	1	noBlindfold	clockwise	practice	Guided	1	0.5	-0.25	3.825027	0.18679	-1.45137	-1.04956	0.858718118453219	-0.82704	-2.771165	0.932707
Trial1	2	1	noBlindfold	clockwise	practice	Guided	1	0.5	-0.25	3.845032	0.18673	-1.45138	-1.04955	0.858730678371435	-0.792876	-2.720383	0.988229
Trial1	2	1	noBlindfold	clockwise	practice	Guided	1	0.5	-0.25	3.865036	0.18666	-1.45137	-1.04954	0.858746790570143	-0.841801	-2.724615	0.996516
Trial1	2	1	noBlindfold	clockwise	practice	Guided	1	0.5	-0.25	3.885025	0.1866	-1.45136	-1.04954	0.858768682328426	-0.779074	-2.656906	0.971798
Trial1	2	1	noBlindfold	clockwise	practice	Guided	1	0.5	-0.25	3.905029	0.18654	-1.45135	-1.04953	0.858781365999727	-0.762702	-2.703456	1.022654
Trial1	2	1	noBlindfold	clockwise	practice	Guided	1	0.5	-0.25	3.925034	0.18646	-1.45135	-1.04953	0.858810571258406	-0.725667	-2.720383	0.973216
Trial1	2	1	noBlindfold	clockwise	practice	Guided	1	0.5	-0.25	3.945023	0.18643	-1.45135	-1.04953	0.85882152829622	-0.699086	-2.669602	0.978114
Trial1	2	1	noBlindfold	clockwise	practice	Guided	1	0.5	-0.25	3.965027	0.1864	-1.45134	-1.04953	0.85883248080183	-0.725777	-2.601893	0.977414
Trial1	2	1	noBlindfold	clockwise	practice	Guided	1	0.5	-0.25	3.985031	0.18636	-1.45133	-1.04952	0.858837763579545	-0.753779	-2.542648	1.027105
Trial1	2	1	noBlindfold	clockwise	practice	Guided	1	0.5	-0.25	4.005035	0.18632	-1.4513	-1.04951	0.858843048303997	-0.75443	-2.521489	1.052302
Trial1	2	1	noBlindfold	clockwise	practice	Guided	1	0.5	-0.25	4.025024	0.18616	-1.45124	-1.0495	0.858892180919251	-0.848159	-2.364912	1.062467
Trial1	2	1	noBlindfold	clockwise	practice	Guided	1	0.5	-0.25	4.045029	0.18595	-1.45119	-1.04949	0.858959612361361	-0.878166	-2.221031	1.019697
Trial1	2	1	noBlindfold	clockwise	practice	Guided	1	0.5	-0.25	4.065033	0.18557	-1.45113	-1.04948	0.859089304184978	-0.976738	-2.098309	1.046588
Trial1	2	1	noBlindfold	clockwise	practice	Guided	1	0.5	-0.25	4.085037	0.18491	-1.45106	-1.04947	0.85932177090766	-1.025902	-1.967123	1.058004
Trial1	2	1	noBlindfold	clockwise	practice	Guided	1	0.5	-0.25	4.105026	0.18393	-1.45101	-1.04947	0.85968159006022	-1.075451	-1.962891	1.086269
Trial1	2	1	noBlindfold	clockwise	practice	Guided	1	0.5	-0.25	4.125031	0.18064	-1.45096	-1.04947	0.860896630784297	-1.261882	-1.844401	1.086239
Trial1	2	1	noBlindfold	clockwise	practice	Guided	1	0.5	-0.25	4.145035	0.17826	-1.45092	-1.04947	0.861782354185712	-1.309512	-1.72591	1.047642
Trial1	2	1	noBlindfold	clockwise	practice	Guided	1	0.5	-0.25	4.165024	0.17516	-1.45088	-1.04946	0.862935338803971	-1.390713	-1.637043	1.109184
Trial1	2	1	noBlindfold	clockwise	practice	Guided	1	0.5	-0.25	4.185028	0.17143	-1.45083	-1.04944	0.86432783477308	-1.434893	-1.632811	1.121474
Trial1	2	1	noBlindfold	clockwise	practice	Guided	1	0.5	-0.25	4.205032	0.16683	-1.45081	-1.04944	0.866086954225564	-1.411543	-1.611652	1.106111
Trial1	2	1	noBlindfold	clockwise	practice	Guided	1	0.5	-0.25	4.225037	0.15578	-1.45082	-1.04944	0.870397473755551	-1.338863	-1.675129	1.12252
Trial1	2	1	noBlindfold	clockwise	practice	Guided	1	0.5	-0.25	4.245026	0.1493	-1.45083	-1.04946	0.872998780745448	-1.327972	-1.65397	1.07774
Trial1	2	1	noBlindfold	clockwise	practice	Guided	1	0.5	-0.25	4.26503	0.14229	-1.45085	-1.04949	0.875865667178972	-1.263193	-1.755533	1.008911
Trial1	2	1	noBlindfold	clockwise	practice	Guided	1	0.5	-0.25	4.285034	0.1348	-1.45088	-1.04952	0.878978551550621	-1.11849	-1.840169	0.945736
Trial1	2	1	noBlindfold	clockwise	practice	Guided	1	0.5	-0.25	4.305023	0.12645	-1.45091	-1.04953	0.882489585552563	-0.94401	-1.844401	0.958515
Trial1	2	1	noBlindfold	clockwise	practice	Guided	1	0.5	-0.25	4.325027	0.10989	-1.45092	-1.04954	0.889634701658001	-0.789993	-1.878255	0.929428
Trial1	2	1	noBlindfold	clockwise	practice	Guided	1	0.5	-0.25	4.345032	0.10191	-1.45094	-1.04956	0.893180805707828	-0.680802	-1.920573	0.839479
Trial1	2	1	noBlindfold	clockwise	practice	Guided	1	0.5	-0.25	4.365036	0.09376299	-1.45096	-1.04959	0.896868251090581	-0.58136	-1.941732	0.799571
Trial1	2	1	noBlindfold	clockwise	practice	Guided	1	0.5	-0.25	4.385025	0.085261	-1.45097	-1.04961	0.900768903972564	-0.682489	-1.929037	0.77382
Trial1	2	1	noBlindfold	clockwise	practice	Guided	1	0.5	-0.25	4.405029	0.07735	-1.45097	-1.04963	0.904456214411291	-0.668332	-1.869792	0.783154
Trial1	2	1	noBlindfold	clockwise	practice	Guided	1	0.5	-0.25	4.425034	0.061719	-1.45089	-1.04963	0.911865261049071	-0.652737	-1.670897	0.725956
Trial1	2	1	noBlindfold	clockwise	practice	Guided	1	0.5	-0.25	4.445023	0.053941	-1.45083	-1.04962	0.915620458489298	-0.65668	-1.56087	0.764428
Trial1	2	1	noBlindfold	clockwise	practice	Guided	1	0.5	-0.25	4.465027	0.045884	-1.45078	-1.04961	0.919563768901609	-0.686955	-1.484698	0.743735
Trial1	2	1	noBlindfold	clockwise	practice	Guided	1	0.5	-0.25	4.485031	0.038224	-1.45074	-1.04961	0.923370595039112	-0.739658	-1.412757	0.778228
Trial1	2	1	noBlindfold	clockwise	practice	Guided	1	0.5	-0.25	4.505035	0.029738	-1.45071	-1.04964	0.927669430303875	-0.76517	-1.370439	0.732632
Trial1	2	1	noBlindfold	clockwise	practice	Guided	1	0.5	-0.25	4.525024	0.013163	-1.45059	-1.04965	0.936189250585923	-0.825687	-0.934564	0.696522
Trial1	2	1	noBlindfold	clockwise	practice	Guided	1	0.5	-0.25	4.545029	0.0044453	-1.45049	-1.04967	0.940769121111563	-0.691305	-0.875319	0.676608
Trial1	2	1	noBlindfold	clockwise	practice	Guided	1	0.5	-0.25	4.565033	-0.0045498	-1.45044	-1.04969	0.945555186009112	-0.681602	-0.849928	0.614418
Trial1	2	1	noBlindfold	clockwise	practice	Guided	1	0.5	-0.25	4.585037	-0.014605	-1.45042	-1.04971	0.950975523500805	-0.658526	-0.833001	0.606962
Trial1	2	1	noBlindfold	clockwise	practice	Guided	1	0.5	-0.25	4.605026	-0.023708	-1.45042	-1.04978	0.955990656025212	-0.564505	-0.849928	0.540308
Trial1	2	1	noBlindfold	clockwise	practice	Guided	1	0.5	-0.25	4.625031	-0.042687	-1.45037	-1.04982	0.966551248454139	-0.412855	-0.54947	0.339083
Trial1	2	1	noBlindfold	clockwise	practice	Guided	1	0.5	-0.25	4.645035	-0.052213	-1.45028	-1.04983	0.971939895345436	-0.270158	-0.227785	0.30487
Trial1	2	1	noBlindfold	clockwise	practice	Guided	1	0.5	-0.25	4.665024	-0.061999	-1.45012	-1.04983	0.977533038515879	-0.166781	0.072691	0.367212
Trial1	2	1	noBlindfold	clockwise	practice	Guided	1	0.5	-0.25	4.685028	-0.071444	-1.44992	-1.04985	0.983009788267143	-0.215998	0.19114	0.288052
Trial1	2	1	noBlindfold	clockwise	practice	Guided	1	0.5	-0.25	4.705032	-0.081064	-1.44986	-1.0499	0.988673495198507	-0.212137	0.334949	0.20003
Trial1	2	1	noBlindfold	clockwise	practice	Guided	1	0.5	-0.25	4.725037	-0.099409	-1.44974	-1.0499	0.999565433252478	-0.255684	0.669174	0.222105
Trial1	2	1	noBlindfold	clockwise	practice	Guided	1	0.5	-0.25	4.745026	-0.10839	-1.44967	-1.0499	1.00497676762088	-0.228904	0.838446	0.205156
Trial1	2	1	noBlindfold	clockwise	practice	Guided	1	0.5	-0.25	4.76503	-0.11746	-1.44959	-1.04987	1.0104696374246	-0.125266	0.982327	0.262452
Trial1	2	1	noBlindfold	clockwise	practice	Guided	1	0.5	-0.25	4.785034	-0.12596	-1.4495	-1.04987	1.01568595131456	-0.071382	1.198149	0.269957
Trial1	2	1	noBlindfold	clockwise	practice	Guided	1	0.5	-0.25	4.805023	-0.13433	-1.4494	-1.04991	1.02089690054559	-0.156533	1.308175	0.22121
Trial1	2	1	noBlindfold	clockwise	practice	Guided	1	0.5	-0.25	4.825027	-0.14984	-1.44928	-1.04991	1.03060562247317	-0.406292	1.663647	0.168021
Trial1	2	1	noBlindfold	clockwise	practice	Guided	1	0.5	-0.25	4.845032	-0.15697	-1.44916	-1.0499	1.03510844850529	-0.516702	2.133376	0.196087
Trial1	2	1	noBlindfold	clockwise	practice	Guided	1	0.5	-0.25	4.865036	-0.16439	-1.44897	-1.04987	1.03981061192542	-0.514804	2.467689	0.267947
Trial1	2	1	noBlindfold	clockwise	practice	Guided	1	0.5	-0.25	4.885025	-0.17112	-1.44878	-1.04985	1.04410826066961	-0.49568	2.691974	0.309921
Trial1	2	1	noBlindfold	clockwise	practice	Guided	1	0.5	-0.25	4.905029	-0.17812	-1.44865	-1.04985	1.04862135161772	-0.552009	2.852782	0.340934
Trial1	2	1	noBlindfold	clockwise	practice	Guided	1	0.5	-0.25	4.925034	-0.19037	-1.44849	-1.04989	1.05661479578955	-0.658279	3.250572	0.193617
Trial1	2	1	noBlindfold	clockwise	practice	Guided	1	0.5	-0.25	4.945023	-0.19606	-1.44837	-1.04994	1.06037894822871	-0.616467	3.567957	0.092103
Trial1	2	1	noBlindfold	clockwise	practice	Guided	1	0.5	-0.25	4.965027	-0.20154	-1.44822	-1.04994	1.06398418684251	-0.68829	3.919196	0.077826
Trial1	2	1	noBlindfold	clockwise	practice	Guided	1	0.5	-0.25	4.985031	-0.2065	-1.44806	-1.0499	1.06723106608157	-0.839713	4.249276	0.217204
Trial1	2	1	noBlindfold	clockwise	practice	Guided	1	0.5	-0.25	5.005035	-0.21127	-1.44788	-1.04986	1.07036490968889	-1.005923	4.613211	0.310987
Trial1	2	1	noBlindfold	clockwise	practice	Guided	1	0.5	-0.25	5.025024	-0.21976	-1.44752	-1.04989	1.07604764618901	-1.289457	5.404558	0.203317
Trial1	2	1	noBlindfold	clockwise	practice	Guided	1	0.5	-0.25	5.045029	-0.22375	-1.44731	-1.04995	1.0787650742702	-1.319659	5.751565	0.087245
Trial1	2	1	noBlindfold	clockwise	practice	Guided	1	0.5	-0.25	5.065033	-0.22764	-1.44713	-1.05002	1.08143049697757	-1.105629	5.980083	-0.036569
Trial1	2	1	noBlindfold	clockwise	practice	Guided	1	0.5	-0.25	5.085037	-0.23095	-1.447	-1.05004	1.08367518733865	-0.933298	6.183209	-0.075319
Trial1	2	1	noBlindfold	clockwise	practice	Guided	1	0.5	-0.25	5.105026	-0.23371	-1.44689	-1.05008	1.08556817568096	-1.068853	6.49213	-0.13344
Trial1	2	1	noBlindfold	clockwise	practice	Guided	1	0.5	-0.25	5.125031	-0.2374	-1.44651	-1.05008	1.08806556158085	-1.563866	7.452749	-0.153796
Trial1	2	1	noBlindfold	clockwise	practice	Guided	1	0.5	-0.25	5.145035	-0.23868	-1.44629	-1.05006	1.08891882506304	-1.793299	7.76167	-0.090968
Trial1	2	1	noBlindfold	clockwise	practice	Guided	1	0.5	-0.25	5.165024	-0.23967	-1.44612	-1.05004	1.08957593197271	-1.75615	8.079055	-0.045742
Trial1	2	1	noBlindfold	clockwise	practice	Guided	1	0.5	-0.25	5.185028	-0.24034	-1.44597	-1.05003	1.09002353054629	-1.70507	8.413368	0.015728
Trial1	2	1	noBlindfold	clockwise	practice	Guided	1	0.5	-0.25	5.205032	-0.24063	-1.4458	-1.05002	1.09021317442565	-1.426735	8.722289	0.081872
Trial1	2	1	noBlindfold	clockwise	practice	Guided	1	0.5	-0.25	5.225037	-0.24076	-1.44537	-1.05002	1.09030149180344	-0.988754	10.08493	0.012175
Trial1	2	1	noBlindfold	clockwise	practice	Guided	1	0.5	-0.25	5.245026	-0.24082	-1.44498	-1.05001	1.09033490453998	-1.020868	10.75355	0.101556
Trial1	2	1	noBlindfold	clockwise	practice	Guided	1	0.5	-0.25	5.26503	-0.24088	-1.44467	-1.05	1.09036833989535	-1.1032	10.9863	0.167415
Trial1	2	1	noBlindfold	clockwise	practice	Guided	1	0.5	-0.25	5.285034	-0.24094	-1.44453	-1.04998	1.09039449823436	-1.244181	11.05824	0.311108
Trial1	2	1	noBlindfold	clockwise	practice	Guided	1	0.5	-0.25	5.305023	-0.24101	-1.44446	-1.04992	1.09039808006712	-1.246711	11.33754	0.525241
Trial1	2	1	noBlindfold	clockwise	practice	Guided	1	0.5	-0.25	5.325027	-0.2411	-1.44403	-1.04988	1.09042986407888	-0.499875	12.62824	0.877717
Trial1	2	1	noBlindfold	clockwise	practice	Guided	1	0.5	-0.25	5.345032	-0.24112	-1.44375	-1.04984	1.09041406409401	-0.246932	12.84406	1.108543
Trial1	2	1	noBlindfold	clockwise	practice	Guided	1	0.5	-0.25	5.365036	-0.24113	-1.44362	-1.04979	1.09038422232234	0.02027	12.80598	1.238018
Trial1	2	1	noBlindfold	clockwise	practice	Guided	1	0.5	-0.25	5.385025	-0.24112	-1.4436	-1.04974	1.09034078952891	0.158877	12.92447	1.384532
Trial1	2	1	noBlindfold	clockwise	practice	Guided	1	0.5	-0.25	5.405029	-0.24112	-1.44354	-1.04965	1.09027468865683	0.090442	13.43651	1.466737
Trial1	2	1	noBlindfold	clockwise	practice	Guided	1	0.5	-0.25	5.425034	-0.24111	-1.44314	-1.04959	1.09022392397561	0.016941	13.95279	1.788659
Trial1	2	1	noBlindfold	clockwise	practice	Guided	1	0.5	-0.25	5.445023	-0.24111	-1.44309	-1.04954	1.09018720380012	0.260264	13.83007	1.87273
Trial1	2	1	noBlindfold	clockwise	practice	Guided	1	0.5	-0.25	5.465027	-0.24109	-1.44308	-1.04948	1.09012962361913	0.570264	13.96549	2.105767
Trial1	2	1	noBlindfold	clockwise	practice	Guided	1	0.5	-0.25	5.485031	-0.24106	-1.44305	-1.04942	1.09006524662712	0.732266	14.15592	2.264107
Trial1	2	1	noBlindfold	clockwise	practice	Guided	1	0.5	-0.25	5.505035	-0.24101	-1.44299	-1.04932	1.08995792109108	1.020476	14.15592	2.228961
Trial1	2	1	noBlindfold	clockwise	practice	Guided	1	0.5	-0.25	5.525024	-0.24088	-1.44299	-1.04927	1.08983291376654	1.786905	14.07975	2.391643
Trial1	2	1	noBlindfold	clockwise	practice	Guided	1	0.5	-0.25	5.545029	-0.24078	-1.44295	-1.04922	1.08972820294853	2.152761	14.52409	2.526161
Trial1	2	1	noBlindfold	clockwise	practice	Guided	1	0.5	-0.25	5.565033	-0.24066	-1.44282	-1.04917	1.08960999785178	2.477165	14.80762	2.636858
Trial1	2	1	noBlindfold	clockwise	practice	Guided	1	0.5	-0.25	5.585037	-0.24053	-1.44269	-1.04912	1.08948491180751	2.637325	14.72721	2.635629
Trial1	2	1	noBlindfold	clockwise	practice	Guided	1	0.5	-0.25	5.605026	-0.24038	-1.44266	-1.04903	1.08931694447589	2.899727	14.64681	2.756899
Trial1	2	1	noBlindfold	clockwise	practice	Guided	1	0.5	-0.25	5.625031	-0.24008	-1.44266	-1.04898	1.08907641673857	3.059354	14.62142	2.873504
Trial1	2	1	noBlindfold	clockwise	practice	Guided	1	0.5	-0.25	5.645035	-0.23992	-1.44269	-1.04894	1.08893831189857	3.286818	14.42252	2.886789
Trial1	2	1	noBlindfold	clockwise	practice	Guided	1	0.5	-0.25	5.665024	-0.23974	-1.44274	-1.0489	1.08878670522929	3.724147	14.41829	2.918136
Trial1	2	1	noBlindfold	clockwise	practice	Guided	1	0.5	-0.25	5.685028	-0.23952	-1.44275	-1.04884	1.08859324224407	4.090771	14.61296	2.964507
Trial1	2	1	noBlindfold	clockwise	practice	Guided	1	0.5	-0.25	5.705032	-0.2391	-1.4427	-1.04866	1.08817585111031	4.273084	14.79915	3.092989
Trial1	2	1	noBlindfold	clockwise	practice	Guided	1	0.5	-0.25	5.725037	-0.2373	-1.44272	-1.04857	1.08688785806442	4.4277	14.19824	3.063985
Trial1	2	1	noBlindfold	clockwise	practice	Guided	1	0.5	-0.25	5.745026	-0.23581	-1.44285	-1.04843	1.08577472886536	4.40999	14.13899	3.367634
Trial1	2	1	noBlindfold	clockwise	practice	Guided	1	0.5	-0.25	5.76503	-0.2338	-1.44289	-1.04823	1.08426640964723	4.447963	14.39713	3.867681
Trial1	2	1	noBlindfold	clockwise	practice	Guided	1	0.5	-0.25	5.785034	-0.23144	-1.44284	-1.04805	1.08253791569352	4.684976	14.32942	4.210127
Trial1	2	1	noBlindfold	clockwise	practice	Guided	1	0.5	-0.25	5.805023	-0.22854	-1.44284	-1.04789	1.08046235721279	5.002924	14.1263	4.319204
Trial1	2	1	noBlindfold	clockwise	practice	Guided	1	0.5	-0.25	5.825027	-0.21994	-1.44305	-1.04783	1.07463775256911	5.408063	13.68196	4.354537
Trial1	2	1	noBlindfold	clockwise	practice	Guided	1	0.5	-0.25	5.845032	-0.21388	-1.44315	-1.04772	1.07050538778726	5.527354	13.6608	4.599202
Trial1	2	1	noBlindfold	clockwise	practice	Guided	1	0.5	-0.25	5.865036	-0.20646	-1.44316	-1.04752	1.06542186794828	5.527185	13.77929	5.058481
Trial1	2	1	noBlindfold	clockwise	practice	Guided	1	0.5	-0.25	5.885025	-0.19747	-1.44311	-1.04731	1.05932414376108	5.568931	13.86393	5.509511
Trial1	2	1	noBlindfold	clockwise	practice	Guided	1	0.5	-0.25	5.905029	-0.18719	-1.44309	-1.04704	1.05237961313936	5.514039	13.76236	5.758268
Trial1	2	1	noBlindfold	clockwise	practice	Guided	1	0.5	-0.25	5.925034	-0.16377	-1.44317	-1.04693	1.03715387654286	5.619596	13.52961	6.164451
Trial1	2	1	noBlindfold	clockwise	practice	Guided	1	0.5	-0.25	5.945023	-0.15023	-1.44322	-1.04679	1.02843247257216	5.782543	13.46614	6.440378
Trial1	2	1	noBlindfold	clockwise	practice	Guided	1	0.5	-0.25	5.965027	-0.13489	-1.44328	-1.04662	1.01867008494851	5.812074	13.20376	6.829643
Trial1	2	1	noBlindfold	clockwise	practice	Guided	1	0.5	-0.25	5.985031	-0.11863	-1.44339	-1.04643	1.00846606682866	5.685895	12.87792	7.193795
Trial1	2	1	noBlindfold	clockwise	practice	Guided	1	0.5	-0.25	6.005035	-0.10061	-1.44355	-1.04606	0.997218143640896	5.393061	12.61555	7.56917
Trial1	2	1	noBlindfold	clockwise	practice	Guided	1	0.5	-0.25	6.025024	-0.062815	-1.44376	-1.04587	0.974766581890809	4.993926	12.41242	8.353448
Trial1	2	1	noBlindfold	clockwise	practice	Guided	1	0.5	-0.25	6.045029	-0.042317	-1.4438	-1.04572	0.962952761160301	4.727341	12.3701	8.629408
Trial1	2	1	noBlindfold	clockwise	practice	Guided	1	0.5	-0.25	6.065033	-0.021468	-1.44383	-1.04565	0.951308470754802	4.630023	12.04425	8.728053
Trial1	2	1	noBlindfold	clockwise	practice	Guided	1	0.5	-0.25	6.085037	-0.0016276	-1.44395	-1.04565	0.940579172708878	4.512003	11.6253	8.707481
Trial1	2	1	noBlindfold	clockwise	practice	Guided	1	0.5	-0.25	6.105026	0.02033	-1.44418	-1.0458	0.929182921446629	4.312043	11.17673	8.519336
Trial1	2	1	noBlindfold	clockwise	practice	Guided	1	0.5	-0.25	6.125031	0.061575	-1.44456	-1.04587	0.908639444159336	3.761705	10.60967	8.237853
Trial1	2	1	noBlindfold	clockwise	practice	Guided	1	0.5	-0.25	6.145035	0.08242899	-1.4447	-1.04593	0.898815974660468	3.471616	10.30075	8.124154
Trial1	2	1	noBlindfold	clockwise	practice	Guided	1	0.5	-0.25	6.165024	0.10363	-1.44487	-1.04602	0.889245220177854	3.383551	9.809862	7.973662
Trial1	2	1	noBlindfold	clockwise	practice	Guided	1	0.5	-0.25	6.185028	0.12332	-1.44508	-1.04617	0.880780612051026	3.285784	9.344364	7.70504
Trial1	2	1	noBlindfold	clockwise	practice	Guided	1	0.5	-0.25	6.205032	0.14459	-1.44534	-1.04675	0.872425891560332	3.007533	8.734984	7.11702
Trial1	2	1	noBlindfold	clockwise	practice	Guided	1	0.5	-0.25	6.225037	0.18385	-1.44595	-1.04712	0.857526135960826	2.468502	7.376577	5.59169
Trial1	2	1	noBlindfold	clockwise	practice	Guided	1	0.5	-0.25	6.245026	0.20303	-1.44631	-1.04753	0.851026072118039	2.066867	6.665634	4.94448
Trial1	2	1	noBlindfold	clockwise	practice	Guided	1	0.5	-0.25	6.26503	0.22233	-1.44668	-1.04804	0.84496657921092	1.645964	5.637307	3.739788
Trial1	2	1	noBlindfold	clockwise	practice	Guided	1	0.5	-0.25	6.285034	0.24003	-1.44714	-1.04865	0.839896578481498	1.402802	4.414317	2.618088
Trial1	2	1	noBlindfold	clockwise	practice	Guided	1	0.5	-0.25	6.305023	0.25855	-1.44775	-1.04963	0.835288050799963	1.419344	3.517175	1.370275
Trial1	2	1	noBlindfold	clockwise	practice	Guided	1	0.5	-0.25	6.325027	0.29518	-1.44853	-1.04997	0.825774347656749	1.0582	2.535397	0.143811
Trial1	2	1	noBlindfold	clockwise	practice	Guided	1	0.5	-0.25	6.345032	0.31331	-1.44874	-1.0503	0.821786621002548	0.788859	2.192622	-0.406942
Trial1	2	1	noBlindfold	clockwise	practice	Guided	1	0.5	-0.25	6.365036	0.33185	-1.44892	-1.0506	0.818067758896161	0.46245	1.587474	-1.22817
Trial1	2	1	noBlindfold	clockwise	practice	Guided	1	0.5	-0.25	6.385025	0.34998	-1.44922	-1.05092	0.814848981833024	0.204953	0.664942	-1.90712
Trial1	2	1	noBlindfold	clockwise	practice	Guided	1	0.5	-0.25	6.405029	0.36712	-1.4496	-1.05135	0.812292386673025	0.17635	0.254388	-2.384886
Trial1	2	1	noBlindfold	clockwise	practice	Guided	1	0.5	-0.25	6.425034	0.39996	-1.45009	-1.05149	0.807709313499726	0.051039	-0.13072	-2.96804
Trial1	2	1	noBlindfold	clockwise	practice	Guided	1	0.5	-0.25	6.445023	0.41556	-1.45012	-1.05164	0.806074969259948	0.157263	-0.367639	-3.294454
Trial1	2	1	noBlindfold	clockwise	practice	Guided	1	0.5	-0.25	6.465027	0.43064	-1.4502	-1.05185	0.804844310191701	0.289488	-0.761166	-3.740937
Trial1	2	1	noBlindfold	clockwise	practice	Guided	1	0.5	-0.25	6.485031	0.44555	-1.4504	-1.05202	0.803866161751035	0.124725	-1.345154	-4.113095
Trial1	2	1	noBlindfold	clockwise	practice	Guided	1	0.5	-0.25	6.505035	0.45921	-1.45063	-1.05226	0.803296332110092	0.079645	-1.721784	-4.259379
Trial1	2	1	noBlindfold	clockwise	practice	Guided	1	0.5	-0.25	6.525024	0.48406	-1.45108	-1.0524	0.802558304212711	-0.116551	-2.623158	-4.824967
Trial1	2	1	noBlindfold	clockwise	practice	Guided	1	0.5	-0.25	6.545029	0.49393	-1.45128	-1.05257	0.802592939518352	0.0029525	-3.080192	-5.154426
Trial1	2	1	noBlindfold	clockwise	practice	Guided	1	0.5	-0.25	6.565033	0.50302	-1.45153	-1.05267	0.802675683209092	0.059193	-3.659949	-5.352671
Trial1	2	1	noBlindfold	clockwise	practice	Guided	1	0.5	-0.25	6.585037	0.5104	-1.45179	-1.05271	0.80277730601616	0.119881	-3.981565	-5.437056
Trial1	2	1	noBlindfold	clockwise	practice	Guided	1	0.5	-0.25	6.605026	0.51633	-1.45197	-1.05261	0.802776029481359	0.132878	-4.078897	-5.305797
Trial1	2	1	noBlindfold	clockwise	practice	Guided	1	0.5	-0.25	6.625031	0.52402	-1.45209	-1.05257	0.802929350955842	0.07352	-4.29895	-5.146226
Trial1	2	1	noBlindfold	clockwise	practice	Guided	1	0.5	-0.25	6.645035	0.52563	-1.45214	-1.05257	0.80297912688167	0.12906	-4.480918	-5.095845
Trial1	2	1	noBlindfold	clockwise	practice	Guided	1	0.5	-0.25	6.665024	0.5259	-1.45219	-1.05257	0.802987790551314	0.0049708	-4.641726	-5.155657
Trial1	2	1	noBlindfold	clockwise	practice	Guided	1	0.5	-0.25	6.685028	0.52591	-1.45221	-1.0526	0.803018138696047	0.014195	-4.988734	-5.466586
Trial1	2	1	noBlindfold	clockwise	practice	Guided	1	0.5	-0.25	6.705032	0.52591	-1.45226	-1.05272	0.803138119956018	-0.10969	-5.310351	-5.960122
Trial1	2	1	noBlindfold	clockwise	practice	Guided	1	0.5	-0.25	6.725037	0.52588	-1.45239	-1.05292	0.803336961559625	-0.520514	-5.462695	-7.126616
Trial1	2	1	noBlindfold	clockwise	practice	Guided	1	0.5	-0.25	6.745026	0.52583	-1.45249	-1.05329	0.803705188382439	-0.578402	-5.890107	-7.999659
Trial1	2	1	noBlindfold	clockwise	practice	Guided	1	0.5	-0.25	6.76503	0.52576	-1.45263	-1.05399	0.804402578195735	-0.736678	-6.368301	-9.472837
Trial1	2	1	noBlindfold	clockwise	practice	Guided	1	0.5	-0.25	6.785034	0.52565	-1.45285	-1.05479	0.805198671152877	-0.639158	-7.134256	-11.3271
Trial1	2	1	noBlindfold	clockwise	practice	Guided	1	0.5	-0.25	6.805023	0.52553	-1.45311	-1.05605	0.806454148428956	-0.751512	-7.68439	-12.81792
Trial1	2	1	noBlindfold	clockwise	practice	Guided	1	0.5	-0.25	6.825027	0.52531	-1.45343	-1.05655	0.806947048713265	-1.073491	-7.938298	-14.85909
Trial1	2	1	noBlindfold	clockwise	practice	Guided	1	0.5	-0.25	6.845032	0.52525	-1.45349	-1.05707	0.807464904808185	-1.206706	-8.128729	-16.07345
Trial1	2	1	noBlindfold	clockwise	practice	Guided	1	0.5	-0.25	6.865036	0.52518	-1.45357	-1.05758	0.807972449120395	-1.36496	-8.526519	-17.07899
Trial1	2	1	noBlindfold	clockwise	practice	Guided	1	0.5	-0.25	6.885025	0.52506	-1.4537	-1.05795	0.808338566477696	-1.792867	-9.008944	-17.75499
Trial1	2	1	noBlindfold	clockwise	practice	Guided	1	0.5	-0.25	6.905029	0.52488	-1.45389	-1.05841	0.8087928167915	-2.33832	-9.254388	-18.17014
Trial1	2	1	noBlindfold	clockwise	practice	Guided	1	0.5	-0.25	6.925034	0.52448	-1.45416	-1.05864	0.809010460043338	-3.266125	-9.504064	-18.73551
Trial1	2	1	noBlindfold	clockwise	practice	Guided	1	0.5	-0.25	6.945023	0.52418	-1.45432	-1.05894	0.809301234782206	-3.534488	-9.779131	-19.34057
Trial1	2	1	noBlindfold	clockwise	practice	Guided	1	0.5	-0.25	6.965027	0.5238	-1.45448	-1.05921	0.809559982472641	-3.545674	-9.825681	-19.92653
Trial1	2	1	noBlindfold	clockwise	practice	Guided	1	0.5	-0.25	6.985031	0.52342	-1.4546	-1.05934	0.80967878441126	-3.512181	-9.859536	-20.03326
Trial1	2	1	noBlindfold	clockwise	practice	Guided	1	0.5	-0.25	7.005035	0.52324	-1.45466	-1.05946	0.809793472854374	-3.64937	-9.973794	-19.99277
Trial1	2	1	noBlindfold	clockwise	practice	Guided	1	0.5	-0.25	7.025024	0.52286	-1.45474	-1.05952	0.809842712861852	-5.07263	-9.918781	-19.52482
Trial1	2	1	noBlindfold	clockwise	practice	Guided	1	0.5	-0.25	7.045029	0.52185	-1.45482	-1.05945	0.80974488183277	-5.98059	-9.990721	-18.93361
Trial1	2	1	noBlindfold	clockwise	practice	Guided	1	0.5	-0.25	7.065033	0.5193	-1.45493	-1.05921	0.809440185478375	-6.664364	-10.10921	-18.2819
Trial1	2	1	noBlindfold	clockwise	practice	Guided	1	0.5	-0.25	7.085037	0.51482	-1.45498	-1.05883	0.808965782712243	-7.266031	-9.7749	-17.39844
Trial1	2	1	noBlindfold	clockwise	practice	Guided	1	0.5	-0.25	7.105026	0.50782	-1.45492	-1.05821	0.808247846508465	-7.497382	-9.580237	-16.82165
Trial1	2	1	noBlindfold	clockwise	practice	Guided	1	0.5	-0.25	7.125031	0.48511	-1.45481	-1.05794	0.808077203155456	-6.656082	-9.859536	-15.86076
Trial1	2	1	noBlindfold	clockwise	practice	Guided	1	0.5	-0.25	7.145035	0.46992	-1.45486	-1.05768	0.808239943132479	-6.841989	-9.554846	-15.28883
Trial1	2	1	noBlindfold	clockwise	practice	Guided	1	0.5	-0.25	7.165024	0.45334	-1.45479	-1.05732	0.808667259465629	-7.385236	-9.279779	-14.53458
Trial1	2	1	noBlindfold	clockwise	practice	Guided	1	0.5	-0.25	7.185028	0.43338	-1.45467	-1.05681	0.80955582512907	-7.867009	-9.131666	-13.60004
Trial1	2	1	noBlindfold	clockwise	practice	Guided	1	0.5	-0.25	7.205032	0.40839	-1.45452	-1.05559	0.810782147934848	-8.181021	-8.408028	-12.37459
Trial1	2	1	noBlindfold	clockwise	practice	Guided	1	0.5	-0.25	7.225037	0.34905	-1.45403	-1.05493	0.81896163355837	-7.921092	-7.934067	-9.679994
Trial1	2	1	noBlindfold	clockwise	practice	Guided	1	0.5	-0.25	7.245026	0.31336	-1.45397	-1.05436	0.825729597425091	-7.320876	-7.925603	-8.594104
Trial1	2	1	noBlindfold	clockwise	practice	Guided	1	0.5	-0.25	7.26503	0.27291	-1.45394	-1.05436	0.835801853335107	-6.965065	-7.671695	-7.851256
Trial1	2	1	noBlindfold	clockwise	practice	Guided	1	0.5	-0.25	7.285034	0.23045	-1.45382	-1.05354	0.847545702546915	-6.513354	-7.240051	-6.982268
Trial1	2	1	noBlindfold	clockwise	practice	Guided	1	0.5	-0.25	7.305023	0.18515	-1.45365	-1.0526	0.862146928334355	-6.259393	-7.134256	-6.100663
Trial1	2	1	noBlindfold	clockwise	practice	Guided	1	0.5	-0.25	7.325027	0.085308	-1.4535	-1.05203	0.902896292036701	-5.433115	-6.774553	-4.102256
Trial1	2	1	noBlindfold	clockwise	practice	Guided	1	0.5	-0.25	7.345032	0.031243	-1.45338	-1.05137	0.928400259229855	-4.624323	-6.469864	-2.650898
Trial1	2	1	noBlindfold	clockwise	practice	Guided	1	0.5	-0.25	7.365036	-0.021179	-1.45323	-1.05068	0.955361652785702	-3.879231	-5.96628	-1.278156
Trial1	2	1	noBlindfold	clockwise	practice	Guided	1	0.5	-0.25	7.385025	-0.076326	-1.45298	-1.04975	0.985774655207379	-2.95307	-5.263801	0.10285
Trial1	2	1	noBlindfold	clockwise	practice	Guided	1	0.5	-0.25	7.405029	-0.13366	-1.45262	-1.04834	1.0192505563147	-1.930393	-4.337037	1.65733
Trial1	2	1	noBlindfold	clockwise	practice	Guided	1	0.5	-0.25	7.425034	-0.24491	-1.45173	-1.04737	1.09118731618039	-0.456956	-2.491972	5.427646
Trial1	2	1	noBlindfold	clockwise	practice	Guided	1	0.5	-0.25	7.445023	-0.29924	-1.45122	-1.04569	1.12778864935228	0.154745	-1.2182	7.727367
Trial1	2	1	noBlindfold	clockwise	practice	Guided	1	0.5	-0.25	7.465027	-0.31685	-1.45092	-1.03899	1.13567122769243	-2.198943	-0.198307	8.894946
Trial1	2	1	noBlindfold	clockwise	practice	Guided	1	0.5	-0.25	7.485031	-0.30998	-1.45023	-1.02368	1.1201108459182	-9.647124	1.464768	10.30805
Trial1	2	1	noBlindfold	clockwise	practice	Guided	1	0.5	-0.25	7.505035	-0.30576	-1.44906	-0.95795	1.07258676491269	-10.28296	3.948834	14.04972
Trial1	2	1	noBlindfold	clockwise	practice	Guided	1	0.5	-0.25	7.525024	-0.30209	-1.44729	-0.91151	1.03968448028084	3.195894	4.300074	13.68289
Trial1	2	1	noBlindfold	clockwise	practice	Guided	1	0.5	-0.25	7.545029	-0.29805	-1.44802	-0.85715	1.00275369504146	9.243764	-1.379002	9.62261
Trial1	2	1	noBlindfold	clockwise	practice	Guided	1	0.5	-0.25	7.565033	-0.29578	-1.45064	-0.79833	0.96640137212205	10.1419	-3.956162	6.174446
Trial1	2	1	noBlindfold	clockwise	practice	Guided	1	0.5	-0.25	7.585037	-0.29497	-1.45213	-0.73968	0.93368292519632	8.645776	-2.910907	5.008702
Trial1	2	1	noBlindfold	clockwise	practice	Guided	1	0.5	-0.25	7.605026	-0.29566	-1.4518	-0.6173	0.876347039102779	4.439687	-1.404386	3.925247
Trial1	2	1	noBlindfold	clockwise	practice	Guided	1	0.5	-0.25	7.625031	-0.29862	-1.44862	-0.55208	0.853842039864972	0.831772	3.364848	4.068807
Trial1	2	1	noBlindfold	clockwise	practice	Guided	1	0.5	-0.25	7.645035	-0.29961	-1.44793	-0.48716	0.83403897559568	0.53733	4.541288	2.076489
Trial1	2	1	noBlindfold	clockwise	practice	Guided	1	0.5	-0.25	7.665024	-0.29996	-1.44778	-0.42563	0.819012769550039	1.289773	3.309834	0.704268
Trial1	2	1	noBlindfold	clockwise	practice	Guided	1	0.5	-0.25	7.685028	-0.2995	-1.44829	-0.36511	0.807744109283425	3.008444	1.452074	-1.033273
Trial1	2	1	noBlindfold	clockwise	practice	Guided	1	0.5	-0.25	7.705032	-0.2986	-1.44899	-0.26016	0.798664614698022	4.391632	1.849863	-3.18062
Trial1	2	1	noBlindfold	clockwise	practice	Guided	1	0.5	-0.25	7.725037	-0.29766	-1.44938	-0.21229	0.798550880353184	4.430623	2.209566	-0.994727
Trial1	2	1	noBlindfold	clockwise	practice	Guided	1	0.5	-0.25	7.745026	-0.29773	-1.44898	-0.16574	0.802167626770969	3.938884	3.32253	0.826831
Trial1	2	1	noBlindfold	clockwise	practice	Guided	1	0.5	-0.25	7.76503	-0.29808	-1.44836	-0.11967	0.808651712409066	2.731018	4.431261	1.632317
Trial1	2	1	noBlindfold	clockwise	practice	Guided	1	0.5	-0.25	7.785034	-0.29859	-1.44789	-0.071945	0.818198985206551	1.851459	4.795196	2.66663
Trial1	2	1	noBlindfold	clockwise	practice	Guided	1	0.5	-0.25	7.805023	-0.29902	-1.44757	0.023359	0.844486880556328	1.637462	5.260694	2.457753
Trial1	2	1	noBlindfold	clockwise	practice	Guided	1	0.5	-0.25	7.825027	-0.29866	-1.44767	0.070792	0.860677243269025	4.045991	4.634388	2.474589
Trial1	2	1	noBlindfold	clockwise	practice	Guided	1	0.5	-0.25	7.845032	-0.29801	-1.44785	0.11748	0.878556485884114	5.53567	3.22943	1.519487
Trial1	2	1	noBlindfold	clockwise	practice	Guided	1	0.5	-0.25	7.865036	-0.29732	-1.44828	0.16384	0.898322179273414	6.466099	3.072853	0.352048
Trial1	2	1	noBlindfold	clockwise	practice	Guided	1	0.5	-0.25	7.885025	-0.29682	-1.44851	0.20779	0.918963423915985	6.581577	2.577733	-0.270146
Trial1	2	1	noBlindfold	clockwise	practice	Guided	1	0.5	-0.25	7.905029	-0.29669	-1.44872	0.28373	0.958948720658149	6.495304	2.522719	-1.340545
Trial1	2	1	noBlindfold	clockwise	practice	Guided	1	0.5	-0.25	7.925034	-0.2969	-1.4488	0.31665	0.977825057324944	6.029644	2.649673	-1.796206
Trial1	2	1	noBlindfold	clockwise	practice	Guided	1	0.5	-0.25	7.945023	-0.29699	-1.44862	0.34584	0.995097173916956	5.803976	3.352152	-2.181567
Trial1	2	1	noBlindfold	clockwise	practice	Guided	1	0.5	-0.25	7.965027	-0.29703	-1.44845	0.3715	1.01070225873756	6.138285	2.907813	-2.507843
Trial1	2	1	noBlindfold	clockwise	practice	Guided	1	0.5	-0.25	7.985031	-0.29692	-1.44846	0.39145	1.02300516898184	6.499683	3.233662	-3.415765
Trial1	2	1	noBlindfold	clockwise	practice	Guided	1	0.5	-0.25	8.005035	-0.29675	-1.44842	0.41466	1.03758541890546	7.00912	3.174417	-4.301929
Trial1	2	1	noBlindfold	clockwise	practice	Guided	1	0.5	-0.25	8.025024	-0.29628	-1.4483	0.41722	1.03886686187622	7.735861	3.517192	-4.955573
Trial1	2	1	noBlindfold	clockwise	practice	Guided	1	0.5	-0.25	8.045029	-0.29616	-1.44823	0.41526	1.0375170627936	7.571901	3.974227	-4.770254
Trial1	2	1	noBlindfold	clockwise	practice	Guided	1	0.5	-0.25	8.065033	-0.2962	-1.44807	0.41033	1.03439359513629	7.49775	4.003849	-5.157523
Trial1	2	1	noBlindfold	clockwise	practice	Guided	1	0.5	-0.25	8.085037	-0.29621	-1.44792	0.40239	1.02935079832608	7.7426	5.171826	-5.16216
Trial1	2	1	noBlindfold	clockwise	practice	Guided	1	0.5	-0.25	8.105026	-0.29614	-1.4475	0.38126	1.01603545008244	7.839482	5.903928	-4.6835
Trial1	2	1	noBlindfold	clockwise	practice	Guided	1	0.5	-0.25	8.125031	-0.29601	-1.44655	0.37015	1.00906785359161	8.04774	8.104464	-3.548622
Trial1	2	1	noBlindfold	clockwise	practice	Guided	1	0.5	-0.25	8.145035	-0.29595	-1.44602	0.35882	1.00209689014202	8.486165	9.276672	-2.83967
Trial1	2	1	noBlindfold	clockwise	practice	Guided	1	0.5	-0.25	8.165024	-0.29576	-1.44539	0.34875	0.995859216541038	9.225591	10.38964	-2.611201
Trial1	2	1	noBlindfold	clockwise	practice	Guided	1	0.5	-0.25	8.185028	-0.29546	-1.44483	0.33959	0.990137855232189	9.820741	11.15136	-2.910052
Trial1	2	1	noBlindfold	clockwise	practice	Guided	1	0.5	-0.25	8.205032	-0.29517	-1.44444	0.32334	0.980313265014962	9.976453	11.35449	-3.282703
Trial1	2	1	noBlindfold	clockwise	practice	Guided	1	0.5	-0.25	8.225037	-0.29502	-1.4441	0.31575	0.975771432495095	9.890572	12.57324	-3.638872
Trial1	2	1	noBlindfold	clockwise	practice	Guided	1	0.5	-0.25	8.245026	-0.29503	-1.44379	0.30891	0.971829751508402	9.866578	12.82292	-3.842396
Trial1	2	1	noBlindfold	clockwise	practice	Guided	1	0.5	-0.25	8.26503	-0.29503	-1.44363	0.30192	0.967826627161271	10.04967	12.56055	-4.351816
Trial1	2	1	noBlindfold	clockwise	practice	Guided	1	0.5	-0.25	8.285034	-0.29499	-1.4437	0.29456	0.963615439477568	10.04246	12.13737	-4.838517
Trial1	2	1	noBlindfold	clockwise	practice	Guided	1	0.5	-0.25	8.305023	-0.29503	-1.44389	0.27509	0.95278130490003	9.543953	11.75228	-5.518553
Trial1	2	1	noBlindfold	clockwise	practice	Guided	1	0.5	-0.25	8.325027	-0.29539	-1.44426	0.26256	0.946236245143608	8.750338	11.24023	-6.052567
Trial1	2	1	noBlindfold	clockwise	practice	Guided	1	0.5	-0.25	8.345032	-0.29558	-1.44434	0.24768	0.938420442377307	8.481507	11.11327	-6.559662
Trial1	2	1	noBlindfold	clockwise	practice	Guided	1	0.5	-0.25	8.365036	-0.29572	-1.44446	0.22959	0.929073141778138	8.380992	10.71125	-6.755008
Trial1	2	1	noBlindfold	clockwise	practice	Guided	1	0.5	-0.25	8.385025	-0.29582	-1.44462	0.20921	0.918805358599884	8.107474	10.48273	-6.806878
Trial1	2	1	noBlindfold	clockwise	practice	Guided	1	0.5	-0.25	8.405029	-0.29596	-1.44478	0.1591	0.894938625205191	7.613704	10.01301	-6.80967
Trial1	2	1	noBlindfold	clockwise	practice	Guided	1	0.5	-0.25	8.425034	-0.29644	-1.44523	0.13003	0.88246217348729	6.576325	9.026996	-6.661531
Trial1	2	1	noBlindfold	clockwise	practice	Guided	1	0.5	-0.25	8.445023	-0.2967	-1.44546	0.098345	0.869525806317498	6.110602	8.870419	-6.207454
Trial1	2	1	noBlindfold	clockwise	practice	Guided	1	0.5	-0.25	8.465027	-0.29689	-1.44557	0.063414	0.856307211195975	6.036618	8.832333	-5.760573
Trial1	2	1	noBlindfold	clockwise	practice	Guided	1	0.5	-0.25	8.485031	-0.29697	-1.44566	0.028025	0.844072893987482	5.885729	8.349908	-5.069959
Trial1	2	1	noBlindfold	clockwise	practice	Guided	1	0.5	-0.25	8.505035	-0.29705	-1.4458	-0.046245	0.822681469827038	5.517301	8.201795	-4.267599
Trial1	2	1	noBlindfold	clockwise	practice	Guided	1	0.5	-0.25	8.525024	-0.29735	-1.44615	-0.084259	0.814393721468947	4.978592	7.473925	-3.131908
Trial1	2	1	noBlindfold	clockwise	practice	Guided	1	0.5	-0.25	8.545029	-0.29753	-1.44616	-0.1192	0.808184837785207	4.481995	8.248345	-2.193519
Trial1	2	1	noBlindfold	clockwise	practice	Guided	1	0.5	-0.25	8.565033	-0.29772	-1.44598	-0.15486	0.80337341323926	4.293278	8.324517	-1.598627
Trial1	2	1	noBlindfold	clockwise	practice	Guided	1	0.5	-0.25	8.585037	-0.29778	-1.44586	-0.18891	0.800115572135546	4.547587	8.455703	-1.782213
Trial1	2	1	noBlindfold	clockwise	practice	Guided	1	0.5	-0.25	8.605026	-0.29778	-1.4459	-0.25144	0.797781306708731	4.396119	7.990205	-1.79049
Trial1	2	1	noBlindfold	clockwise	practice	Guided	1	0.5	-0.25	8.625031	-0.29779	-1.4462	-0.28192	0.798428304228227	4.363206	7.744761	-1.656402
Trial1	2	1	noBlindfold	clockwise	practice	Guided	1	0.5	-0.25	8.645035	-0.29783	-1.44614	-0.30972	0.800061976033512	4.119052	7.905569	-1.925471
Trial1	2	1	noBlindfold	clockwise	practice	Guided	1	0.5	-0.25	8.665024	-0.29789	-1.44614	-0.3378	0.802706240549324	4.22124	7.385058	-2.219664
Trial1	2	1	noBlindfold	clockwise	practice	Guided	1	0.5	-0.25	8.685028	-0.29792	-1.44628	-0.36642	0.806368355556639	4.110218	7.317349	-2.503661
Trial1	2	1	noBlindfold	clockwise	practice	Guided	1	0.5	-0.25	8.705032	-0.29797	-1.44638	-0.42388	0.816694780077564	3.830774	7.139613	-2.960605
Trial1	2	1	noBlindfold	clockwise	practice	Guided	1	0.5	-0.25	8.725037	-0.29811	-1.44653	-0.45317	0.823563983406707	3.703533	6.750288	-3.419794
Trial1	2	1	noBlindfold	clockwise	practice	Guided	1	0.5	-0.25	8.745026	-0.29816	-1.44662	-0.48302	0.831479208688637	3.729872	6.678347	-3.219616
Trial1	2	1	noBlindfold	clockwise	practice	Guided	1	0.5	-0.25	8.76503	-0.29819	-1.44663	-0.51443	0.8408510510985	3.598295	6.762983	-3.413292
Trial1	2	1	noBlindfold	clockwise	practice	Guided	1	0.5	-0.25	8.785034	-0.29821	-1.44666	-0.54564	0.851200446954747	3.63386	6.475221	-3.334186
Trial1	2	1	noBlindfold	clockwise	practice	Guided	1	0.5	-0.25	8.805023	-0.2982	-1.44672	-0.61107	0.876067797867465	3.556685	6.56832	-3.477035
Trial1	2	1	noBlindfold	clockwise	practice	Guided	1	0.5	-0.25	8.825027	-0.29817	-1.4468	-0.64381	0.890034657820998	3.777377	6.0732	-2.867344
Trial1	2	1	noBlindfold	clockwise	practice	Guided	1	0.5	-0.25	8.845032	-0.2981	-1.44693	-0.6767401	0.905025232807877	4.050678	6.094359	-2.748383
Trial1	2	1	noBlindfold	clockwise	practice	Guided	1	0.5	-0.25	8.865036	-0.29806	-1.447	-0.71031	0.921295307332842	3.717992	5.840451	-3.426127
Trial1	2	1	noBlindfold	clockwise	practice	Guided	1	0.5	-0.25	8.885025	-0.29806	-1.44709	-0.7457	0.939477650192127	3.997392	5.468052	-3.269618
Trial1	2	1	noBlindfold	clockwise	practice	Guided	1	0.5	-0.25	8.905029	-0.29799	-1.44717	-0.81717	0.979014743001487	4.218426	5.946246	-3.324664
Trial1	2	1	noBlindfold	clockwise	practice	Guided	1	0.5	-0.25	8.925034	-0.29792	-1.4471	-0.85281	1.00002811698407	4.054624	5.692338	-2.726865
Trial1	2	1	noBlindfold	clockwise	practice	Guided	1	0.5	-0.25	8.945023	-0.29795	-1.4471	-0.8886499	1.02205574618213	3.88678	5.666947	-3.012887
Trial1	2	1	noBlindfold	clockwise	practice	Guided	1	0.5	-0.25	8.965027	-0.29803	-1.44705	-0.92431	1.04477075261676	3.837558	5.963173	-2.110278
Trial1	2	1	noBlindfold	clockwise	practice	Guided	1	0.5	-0.25	8.985031	-0.2981	-1.44689	-0.96057	1.06858471576645	3.58713	6.983037	-1.915556
Trial1	2	1	noBlindfold	clockwise	practice	Guided	1	0.5	-0.25	9.005035	-0.29822	-1.44667	-1.02827	1.11483601354169	3.257186	6.669883	-1.747261
Trial1	2	1	noBlindfold	clockwise	practice	Guided	1	0.5	-0.25	9.025024	-0.29846	-1.44665	-1.0581	1.13602991522089	2.838244	6.813765	-1.349828
Trial1	2	1	noBlindfold	clockwise	practice	Guided	1	0.5	-0.25	9.045029	-0.29846	-1.44661	-1.06025	1.13756033506415	2.66611	8.036755	-4.667195
Trial1	2	1	noBlindfold	clockwise	practice	Guided	1	0.5	-0.25	9.065033	-0.29828	-1.44657	-1.05606	1.13445300169316	3.621325	5.379184	-7.242571
Trial1	2	1	noBlindfold	clockwise	practice	Guided	1	0.5	-0.25	9.085037	-0.29622	-1.44727	-1.05304	1.13085789629671	5.25353	2.814714	-5.549224
Trial1	2	1	noBlindfold	clockwise	practice	Guided	1	0.5	-0.25	9.105026	-0.29041	-1.44798	-1.05153	1.1256990212999	4.988063	6.623334	-3.356206
Trial1	2	1	noBlindfold	clockwise	practice	Guided	1	0.5	-0.25	9.125031	-0.27311	-1.44717	-1.05146	1.11356959891004	2.070441	4.896759	-3.283494
Trial1	2	1	noBlindfold	clockwise	practice	Guided	1	0.5	-0.25	9.145035	-0.26396	-1.4474	-1.05128	1.10710639082713	2.00977	5.776974	-2.577716
Trial1	2	1	noBlindfold	clockwise	practice	Guided	1	0.5	-0.25	9.165024	-0.25442	-1.44732	-1.05119	1.10047944135827	0.7576	4.799428	-2.33169
Trial1	2	1	noBlindfold	clockwise	practice	Guided	1	0.5	-0.25	9.185028	-0.2455	-1.44759	-1.05122	1.09440561039432	0.188193	4.067326	-2.519842
Trial1	2	1	noBlindfold	clockwise	practice	Guided	1	0.5	-0.25	9.205032	-0.23789	-1.4478	-1.05104	1.08910359275879	0.57418	4.816355	-2.254331
Trial1	2	1	noBlindfold	clockwise	practice	Guided	1	0.5	-0.25	9.225037	-0.22479	-1.44819	-1.05102	1.08025627276656	0.713179	2.670832	-2.074601
Trial1	2	1	noBlindfold	clockwise	practice	Guided	1	0.5	-0.25	9.245026	-0.21905	-1.44859	-1.05096	1.07636876646793	0.471163	2.416924	-1.856751
Trial1	2	1	noBlindfold	clockwise	practice	Guided	1	0.5	-0.25	9.26503	-0.21374	-1.44884	-1.05089	1.07277655573383	-0.181396	1.642505	-1.73088
Trial1	2	1	noBlindfold	clockwise	practice	Guided	1	0.5	-0.25	9.285034	-0.20924	-1.44907	-1.05082	1.0697355023973	-0.38196	1.942963	-1.628305
Trial1	2	1	noBlindfold	clockwise	practice	Guided	1	0.5	-0.25	9.305023	-0.20563	-1.44904	-1.05056	1.06715041714324	-0.37642	2.281507	-1.32191
Trial1	2	1	noBlindfold	clockwise	practice	Guided	1	0.5	-0.25	9.325027	-0.20164	-1.44886	-1.05049	1.06446369473283	0.211952	2.340752	-0.864293
Trial1	2	1	noBlindfold	clockwise	practice	Guided	1	0.5	-0.25	9.345032	-0.20062	-1.44883	-1.05053	1.06382169088086	0.528641	2.26458	-0.999411
Trial1	2	1	noBlindfold	clockwise	practice	Guided	1	0.5	-0.25	9.365036	-0.1999	-1.44886	-1.05073	1.0634982504435	0.602082	2.044526	-1.54768
Trial1	2	1	noBlindfold	clockwise	practice	Guided	1	0.5	-0.25	9.385025	-0.19927	-1.4489	-1.05094	1.06324197122985	0.973406	2.412693	-2.112841
Trial1	2	1	noBlindfold	clockwise	practice	Guided	1	0.5	-0.25	9.405029	-0.19846	-1.44878	-1.05114	1.06286009859277	1.447385	3.034767	-2.206006
Trial1	2	1	noBlindfold	clockwise	practice	Guided	1	0.5	-0.25	9.425034	-0.1957	-1.44838	-1.05116	1.06106352625307	1.74024	3.352152	-2.272386
Trial1	2	1	noBlindfold	clockwise	practice	Guided	1	0.5	-0.25	9.445023	-0.19361	-1.44832	-1.05124	1.05975484653601	1.838417	3.309834	-2.446868
Trial1	2	1	noBlindfold	clockwise	practice	Guided	1	0.5	-0.25	9.465027	-0.19096	-1.44833	-1.05145	1.05818138971109	1.647396	3.18288	-2.953528
Trial1	2	1	noBlindfold	clockwise	practice	Guided	1	0.5	-0.25	9.485031	-0.18776	-1.44839	-1.0517	1.05628438165748	1.675989	3.11094	-3.592182
Trial1	2	1	noBlindfold	clockwise	practice	Guided	1	0.5	-0.25	9.505035	-0.18424	-1.44842	-1.05185	1.05411002626207	1.974419	3.140562	-3.653777
Trial1	2	1	noBlindfold	clockwise	practice	Guided	1	0.5	-0.25	9.525024	-0.17473	-1.44843	-1.05181	1.04793123569388	3.321416	3.195576	-3.563195
Trial1	2	1	noBlindfold	clockwise	practice	Guided	1	0.5	-0.25	9.545029	-0.16733	-1.4484	-1.0518	1.0431742830651	4.046925	3.271748	-3.530538
Trial1	2	1	noBlindfold	clockwise	practice	Guided	1	0.5	-0.25	9.565033	-0.15775	-1.44838	-1.05184	1.03710296943073	4.234688	2.97129	-3.705495
Trial1	2	1	noBlindfold	clockwise	practice	Guided	1	0.5	-0.25	9.585037	-0.14558	-1.4485	-1.05183	1.02941962850381	4.379905	2.438083	-3.662572
Trial1	2	1	noBlindfold	clockwise	practice	Guided	1	0.5	-0.25	9.605026	-0.13011	-1.44872	-1.05154	1.01956118287088	4.499011	2.273043	-3.416365
Trial1	2	1	noBlindfold	clockwise	practice	Guided	1	0.5	-0.25	9.625031	-0.09075899	-1.44885	-1.0514	0.995609392806058	4.819993	2.42962	-2.765037
Trial1	2	1	noBlindfold	clockwise	practice	Guided	1	0.5	-0.25	9.645035	-0.06558	-1.44878	-1.05137	0.980854044294876	4.740237	2.64121	-2.805827
Trial1	2	1	noBlindfold	clockwise	practice	Guided	1	0.5	-0.25	9.665024	-0.037249	-1.4487	-1.05139	0.964812158914303	4.462028	2.47617	-2.818778
Trial1	2	1	noBlindfold	clockwise	practice	Guided	1	0.5	-0.25	9.685028	-0.006971	-1.44875	-1.0514	0.948293978079628	4.238234	2.141857	-2.78254
Trial1	2	1	noBlindfold	clockwise	practice	Guided	1	0.5	-0.25	9.705032	0.025818	-1.44889	-1.05154	0.931297464175112	3.939869	1.921804	-2.852695
Trial1	2	1	noBlindfold	clockwise	practice	Guided	1	0.5	-0.25	9.725037	0.097887	-1.44924	-1.05164	0.896839788859298	3.004714	1.126225	-3.257445
Trial1	2	1	noBlindfold	clockwise	practice	Guided	1	0.5	-0.25	9.745026	0.13762	-1.44943	-1.05167	0.879769385246561	2.672573	0.762291	-3.331674
Trial1	2	1	noBlindfold	clockwise	practice	Guided	1	0.5	-0.25	9.76503	0.1774	-1.44943	-1.05167	0.864144474519531	2.672573	0.762291	-3.331674
Trial1	2	1	noBlindfold	clockwise	practice	Guided	1	0.5	-0.25	9.785034	0.25233	-1.45018	-1.05196	0.839333220023048	0.3163	-1.061658	-4.37736
Trial1	2	1	noBlindfold	clockwise	practice	Guided	1	0.5	-0.25	9.805023	0.25841	-1.45024	-1.05238	0.837961415771361	0.142382	-1.133598	-4.387741
Trial1	2	1	noBlindfold	clockwise	practice	Guided	1	0.5	-0.25	9.825027	0.33596	-1.45084	-1.05258	0.819172610822661	-1.512803	-2.225403	-5.202293
Trial1	2	1	noBlindfold	clockwise	practice	Guided	1	0.5	-0.25	9.845032	0.37108	-1.45111	-1.05273	0.813016456810869	-2.133187	-2.809391	-5.478684
Trial1	2	1	noBlindfold	clockwise	practice	Guided	1	0.5	-0.25	9.865036	0.40149	-1.45138	-1.05287	0.808890915334535	-2.703271	-3.219876	-5.694248
Trial1	2	1	noBlindfold	clockwise	practice	Guided	1	0.5	-0.25	9.885025	0.4284	-1.45161	-1.053	0.806185782373836	-3.218863	-3.444161	-6.03568
Trial1	2	1	noBlindfold	clockwise	practice	Guided	1	0.5	-0.25	9.905029	0.44978	-1.45173	-1.05306	0.804628797181525	-3.489355	-3.473784	-6.274089
Trial1	2	1	noBlindfold	clockwise	practice	Guided	1	0.5	-0.25	9.925034	0.47828	-1.45179	-1.05294	0.803233726485292	-3.893555	-3.67691	-5.807619
Trial1	2	1	noBlindfold	clockwise	practice	Guided	1	0.5	-0.25	9.945023	0.48434	-1.45183	-1.05284	0.802992709729727	-3.799595	-3.786937	-5.535253
Trial1	2	1	noBlindfold	clockwise	practice	Guided	1	0.5	-0.25	9.965027	0.48583	-1.4519	-1.05281	0.802935116801654	-3.521814	-4.070468	-5.610072
Trial1	2	1	noBlindfold	clockwise	practice	Guided	1	0.5	-0.25	9.985031	0.48435	-1.45199	-1.05272	0.802872613324452	-3.962987	-4.091627	-5.425362
Trial1	2	1	noBlindfold	clockwise	practice	Guided	1	0.5	-0.25	10.00504	0.48076	-1.45202	-1.05241	0.80264063930061	-4.295493	-3.84195	-5.100536
Trial1	2	1	noBlindfold	clockwise	practice	Guided	1	0.5	-0.25	10.02502	0.46559	-1.45177	-1.05233	0.803067559058942	-5.022392	-3.25373	-4.650026
Trial1	2	1	noBlindfold	clockwise	practice	Guided	1	0.5	-0.25	10.04503	0.45347	-1.45166	-1.05223	0.803578255427656	-5.146558	-3.41877	-4.451438
Trial1	2	1	noBlindfold	clockwise	practice	Guided	1	0.5	-0.25	10.06503	0.43813	-1.45168	-1.05213	0.804512526542786	-5.130437	-3.469552	-4.257275
Trial1	2	1	noBlindfold	clockwise	practice	Guided	1	0.5	-0.25	10.08504	0.41903	-1.45172	-1.05206	0.806136710290994	-5.166525	-3.389148	-4.131077
Trial1	2	1	noBlindfold	clockwise	practice	Guided	1	0.5	-0.25	10.10503	0.39726	-1.45169	-1.05203	0.808583802196396	-5.250677	-3.245267	-4.030987
Trial1	2	1	noBlindfold	clockwise	practice	Guided	1	0.5	-0.25	10.12503	0.34305	-1.45152	-1.05197	0.817183694476666	-4.959173	-2.839014	-3.928784
Trial1	2	1	noBlindfold	clockwise	practice	Guided	1	0.5	-0.25	10.14503	0.31076	-1.45142	-1.05189	0.823917094114744	-4.46126	-2.606265	-3.770739
Trial1	2	1	noBlindfold	clockwise	practice	Guided	1	0.5	-0.25	10.16502	0.27794	-1.45131	-1.05189	0.832068650096449	-3.819199	-2.348125	-3.546911
Trial1	2	1	noBlindfold	clockwise	practice	Guided	1	0.5	-0.25	10.18503	0.24213	-1.45116	-1.05174	0.842189916751354	-3.063802	-1.988422	-3.484358
Trial1	2	1	noBlindfold	clockwise	practice	Guided	1	0.5	-0.25	10.20503	0.20377	-1.45098	-1.05147	0.854462545677653	-2.479856	-1.446752	-3.363451
Trial1	2	1	noBlindfold	clockwise	practice	Guided	1	0.5	-0.25	10.22504	0.12674	-1.45037	-1.0513	0.883971034275108	-1.627503	0.394088	-2.550651
Trial1	2	1	noBlindfold	clockwise	practice	Guided	1	0.5	-0.25	10.24503	0.08623999	-1.44961	-1.05126	0.901784298885381	-1.206458	1.718631	-2.47694
Trial1	2	1	noBlindfold	clockwise	practice	Guided	1	0.5	-0.25	10.26503	0.0089122	-1.44904	-1.0513	0.939813276909064	-0.858416	3.314019	-2.673654
Trial1	2	1	noBlindfold	clockwise	practice	Guided	1	0.5	-0.25	10.28503	0.0089122	-1.44839	-1.05122	0.939744975912896	-0.495363	4.300029	-2.399662
Trial1	2	1	noBlindfold	clockwise	practice	Guided	1	0.5	-0.25	10.30502	-0.029046	-1.44788	-1.05102	0.959959765560816	-0.666443	4.926335	-2.056197
Trial1	2	1	noBlindfold	clockwise	practice	Guided	1	0.5	-0.25	10.32503	-0.098617	-1.4471	-1.05105	1.00001166707999	-1.27108	6.703691	-2.142036
Trial1	2	1	noBlindfold	clockwise	practice	Guided	1	0.5	-0.25	10.34503	-0.13262	-1.44668	-1.051	1.02069048759919	-1.711868	7.291911	-2.073151
Trial1	2	1	noBlindfold	clockwise	practice	Guided	1	0.5	-0.25	10.36504	-0.16567	-1.44632	-1.05073	1.04129009209593	-1.838613	8.100185	-1.36486
Trial1	2	1	noBlindfold	clockwise	practice	Guided	1	0.5	-0.25	10.38503	-0.19593	-1.44594	-1.05043	1.06066340121557	-1.987538	9.094658	-0.743762
Trial1	2	1	noBlindfold	clockwise	practice	Guided	1	0.5	-0.25	10.40503	-0.22902	-1.44544	-1.05005	1.08238172311232	-2.112738	10.02989	-0.373507
Trial1	2	1	noBlindfold	clockwise	practice	Guided	1	0.5	-0.25	10.42503	-0.28491	-1.44444	-1.04987	1.12065861766929	-2.080196	12.63244	0.29796
Trial1	2	1	noBlindfold	clockwise	practice	Guided	1	0.5	-0.25	10.44502	-0.30795	-1.44395	-1.04978	1.1368514858292	-2.663751	14.24053	0.684152
Trial1	2	1	noBlindfold	clockwise	practice	Guided	1	0.5	-0.25	10.46503	-0.30756	-1.44362	-1.04933	1.1362577133649	-6.91711	15.98826	1.206295
Trial1	2	1	noBlindfold	clockwise	practice	Guided	1	0.5	-0.25	10.48503	-0.30605	-1.44257	-1.04908	1.13500902013639	-10.05922	18.04491	2.89823
Trial1	2	1	noBlindfold	clockwise	practice	Guided	1	0.5	-0.25	10.50504	-0.3059	-1.44156	-1.04753	1.13381171751235	-8.667812	20.21583	4.872131
Trial1	2	1	noBlindfold	clockwise	practice	Guided	1	0.5	-0.25	10.52502	-0.30473	-1.43973	-1.04664	1.13235397771763	-3.600386	20.46551	4.49271
Trial1	2	1	noBlindfold	clockwise	practice	Guided	1	0.5	-0.25	10.54503	-0.30374	-1.43979	-1.04631	1.13141836312472	-2.006333	19.41602	2.761163
Trial1	2	1	noBlindfold	clockwise	practice	Guided	1	0.5	-0.25	10.56503	-0.30315	-1.44006	-1.04623	1.13094299876557	-1.772848	19.5472	1.727816
Trial1	2	1	noBlindfold	clockwise	practice	Guided	1	0.5	-0.25	10.58504	-0.30295	-1.44002	-1.0461	1.13070948375253	-2.214622	21.70965	1.915073
Trial1	2	1	noBlindfold	clockwise	practice	Guided	1	0.5	-0.25	10.60503	-0.30278	-1.43929	-1.04567	1.13028604025818	-2.982319	25.27283	3.352508
Trial1	2	1	noBlindfold	clockwise	practice	Guided	1	0.5	-0.25	10.62503	-0.30253	-1.43686	-1.04546	1.12996060764617	-1.791687	28.42129	3.891121
Trial1	2	1	noBlindfold	clockwise	practice	Guided	1	0.5	-0.25	10.64503	-0.30235	-1.43596	-1.04529	1.12971309246297	-0.634428	29.87703	3.545086
Trial1	2	1	noBlindfold	clockwise	practice	Guided	1	0.5	-0.25	10.66502	-0.30213	-1.4353	-1.04513	1.12944424329672	0.514531	30.85457	3.028881
Trial1	2	1	noBlindfold	clockwise	practice	Guided	1	0.5	-0.25	10.68503	-0.30188	-1.43471	-1.04495	1.12913996186719	1.198765	32.25107	2.991001
Trial1	2	1	noBlindfold	clockwise	practice	Guided	1	0.5	-0.25	10.70503	-0.30164	-1.43406	-1.04453	1.12867377106285	1.483718	33.6264	3.403341
Trial1	2	1	noBlindfold	clockwise	practice	Guided	1	0.5	-0.25	10.72504	-0.30116	-1.43267	-1.04429	1.12816391956554	2.833853	36.09354	4.249192
Trial1	2	1	noBlindfold	clockwise	practice	Guided	1	0.5	-0.25	10.74503	-0.30089	-1.43208	-1.04404	1.12779619412338	3.926007	36.8595	4.669273
Trial1	2	1	noBlindfold	clockwise	practice	Guided	1	0.5	-0.25	10.76503	-0.30059	-1.43168	-1.0438	1.12741420780129	5.210505	36.93567	4.53013
Trial1	2	1	noBlindfold	clockwise	practice	Guided	1	0.5	-0.25	10.78503	-0.30026	-1.43155	-1.04359	1.12703206553289	6.591411	36.5929	4.122258
Trial1	2	1	noBlindfold	clockwise	practice	Guided	1	0.5	-0.25	10.80502	-0.29987	-1.43171	-1.04328	1.12653681992916	7.936786	35.82694	3.299845
Trial1	2	1	noBlindfold	clockwise	practice	Guided	1	0.5	-0.25	10.82503	-0.29909	-1.43227	-1.04314	1.12588444374915	9.817682	34.6378	2.711495
Trial1	2	1	noBlindfold	clockwise	practice	Guided	1	0.5	-0.25	10.84503	-0.29869	-1.43261	-1.04302	1.12551607645196	10.39884	33.13975	2.556961
Trial1	2	1	noBlindfold	clockwise	practice	Guided	1	0.5	-0.25	10.86504	-0.29832	-1.43328	-1.04292	1.12518306554759	10.68559	30.44832	1.995096
Trial1	2	1	noBlindfold	clockwise	practice	Guided	1	0.5	-0.25	10.88503	-0.29796	-1.43444	-1.04283	1.12486424791848	11.15462	27.77382	1.798585
Trial1	2	1	noBlindfold	clockwise	practice	Guided	1	0.5	-0.25	10.90503	-0.29761	-1.43578	-1.04267	1.12450319480897	11.23313	25.53097	1.656613
Trial1	2	1	noBlindfold	clockwise	practice	Guided	1	0.5	-0.25	10.92503	-0.2971	-1.43814	-1.04266	1.12413446453042	9.179978	19.87728	0.719095
Trial1	2	1	noBlindfold	clockwise	practice	Guided	1	0.5	-0.25	10.94502	-0.29697	-1.43976	-1.0427	1.12407043057108	7.875609	15.52699	-0.524451
Trial1	2	1	noBlindfold	clockwise	practice	Guided	1	0.5	-0.25	10.96503	-0.29692	-1.44175	-1.04276	1.12407736808707	6.48701	11.66759	-1.032531
Trial1	2	1	noBlindfold	clockwise	practice	Guided	1	0.5	-0.25	10.98503	-0.29694	-1.44368	-1.0428	1.12411979386901	5.105729	8.531829	-0.932268
Trial1	2	1	noBlindfold	clockwise	practice	Guided	1	0.5	-0.25	11.00504	-0.29703	-1.44537	-1.04328	1.12452211670093	3.269736	5.946199	-0.429702
Trial1	2	1	noBlindfold	clockwise	practice	Guided	1	0.5	-0.25	11.02502	-0.29814	-1.4478	-1.044	1.12581680996009	2.324795	2.425341	-0.969757
Trial1	2	1	noBlindfold	clockwise	practice	Guided	1	0.5	-0.25	11.04503	-0.29852	-1.44868	-1.04507	1.12684088793722	3.081977	0.829953	-0.88937
Trial1	2	1	noBlindfold	clockwise	practice	Guided	1	0.5	-0.25	11.06503	-0.29861	-1.44943	-1.04612	1.12764580659026	2.454744	-0.312663	-0.150495
Trial1	2	1	noBlindfold	clockwise	practice	Guided	1	0.5	-0.25	11.08504	-0.29909	-1.45	-1.04716	1.12872004385746	0.542845	0.851078	-0.242534
Trial1	2	1	noBlindfold	clockwise	practice	Guided	1	0.5	-0.25	11.10503	-0.29951	-1.4501	-1.04897	1.13029610232719	0.071105	0.085098	0.092685
Trial1	2	1	noBlindfold	clockwise	practice	Guided	1	0.5	-0.25	11.12503	-0.30024	-1.44999	-1.04969	1.13132141105003	-0.617226	0.233208	0.021525
Trial1	2	1	noBlindfold	clockwise	practice	Guided	1	0.5	-0.25	11.14503	-0.30031	-1.44996	-1.05018	1.1317172965134	-0.50798	0.254357	0.075698
Trial1	2	1	noBlindfold	clockwise	practice	Guided	1	0.5	-0.25	11.16502	-0.30022	-1.45001	-1.05016	1.13163959585763	0.423654	0.025855	-0.115592
Trial1	2	1	noBlindfold	clockwise	practice	Guided	1	0.5	-0.25	11.18503	-0.29995	-1.45	-1.05005	1.13137086896766	0.709095	0.089329	-0.0066427
Trial1	2	1	noBlindfold	clockwise	practice	Guided	1	0.5	-0.25	11.20503	-0.29925	-1.44999	-1.04998	1.13082653159238	0.356561	0.148568	-0.015971
Trial1	2	1	noBlindfold	clockwise	practice	Guided	1	0.5	-0.25	11.22504	-0.29717	-1.45	-1.04999	1.12936439292507	-0.300727	0.025843	0.028873
Trial1	2	1	noBlindfold	clockwise	practice	Guided	1	0.5	-0.25	11.24503	-0.29654	-1.44999	-1.04999	1.1289197761949	-0.528103	0.0597	0.058292
Trial1	2	1	noBlindfold	clockwise	practice	Guided	1	0.5	-0.25	11.26503	-0.29631	-1.45001	-1.05	1.12876461313493	-0.043065	-0.0080013	0.0095145
Trial1	2	1	noBlindfold	clockwise	practice	Guided	1	0.5	-0.25	11.28503	-0.29618	-1.45	-1.05001	1.1286800049641	0.413941	0.042774	-0.030817
Trial1	2	1	noBlindfold	clockwise	practice	Guided	1	0.5	-0.25	11.30502	-0.29577	-1.44999	-1.05001	1.12839081071569	0.502446	0.021613	-0.042928
Trial1	2	1	noBlindfold	clockwise	practice	Guided	1	0.5	-0.25	11.32503	-0.29396	-1.45	-1.04999	1.12710087910964	-0.129509	0.072393	-0.021255
Trial1	2	1	noBlindfold	clockwise	practice	Guided	1	0.5	-0.25	11.34503	-0.29317	-1.44999	-1.04999	1.12654452155353	-0.412212	0.013144	0.020764
Trial1	2	1	noBlindfold	clockwise	practice	Guided	1	0.5	-0.25	11.36504	-0.29277	-1.45001	-1.04999	1.12626292325654	-0.208296	-0.008009	-0.0004077
Trial1	2	1	noBlindfold	clockwise	practice	Guided	1	0.5	-0.25	11.38503	-0.2926	-1.45	-1.05	1.12615038649525	0.19631	0.017374	-0.01731
Trial1	2	1	noBlindfold	clockwise	practice	Guided	1	0.5	-0.25	11.40503	-0.29234	-1.44999	-1.05001	1.12597450699147	0.423327	-0.0037893	-0.018363
Trial1	2	1	noBlindfold	clockwise	practice	Guided	1	0.5	-0.25	11.42503	-0.29088	-1.45001	-1.05	1.12494048269821	0.027446	0.025838	-0.0018412
Trial1	2	1	noBlindfold	clockwise	practice	Guided	1	0.5	-0.25	11.44502	-0.29003	-1.44999	-1.05	1.12434306539629	-0.332307	-0.029182	0.012158
Trial1	2	1	noBlindfold	clockwise	practice	Guided	1	0.5	-0.25	11.46503	-0.28948	-1.45001	-1.05	1.12395666965659	-0.280598	-0.02494	-0.014513
Trial1	2	1	noBlindfold	clockwise	practice	Guided	1	0.5	-0.25	11.48503	-0.28923	-1.45001	-1.05	1.12378107268489	-0.047262	0.03007	0.018067
Trial1	2	1	noBlindfold	clockwise	practice	Guided	1	0.5	-0.25	11.50504	-0.28905	-1.44999	-1.05001	1.12366181223536	0.303775	0.013138	-0.0040773
Trial1	2	1	noBlindfold	clockwise	practice	Guided	1	0.5	-0.25	11.52502	-0.28793	-1.45001	-1.05001	1.12287561597404	0.183016	0.051229	-0.0082159
Trial1	2	1	noBlindfold	clockwise	practice	Guided	1	0.5	-0.25	11.54503	-0.28706	-1.44999	-1.05	1.1222581501516	-0.165001	-0.029183	-0.023355
Trial1	2	1	noBlindfold	clockwise	practice	Guided	1	0.5	-0.25	11.56503	-0.28643	-1.45	-1.05	1.1218164157232	-0.337649	-0.02071	0.020761
Trial1	2	1	noBlindfold	clockwise	practice	Guided	1	0.5	-0.25	11.58504	-0.28608	-1.45001	-1.05	1.12157108311694	-0.160412	0.013143	-0.015899
Trial1	2	1	noBlindfold	clockwise	practice	Guided	1	0.5	-0.25	11.60503	-0.28589	-1.44999	-1.05001	1.12144507579944	0.156303	0.004675	-0.011271
Trial1	2	1	noBlindfold	clockwise	practice	Guided	1	0.5	-0.25	11.62503	-0.285	-1.45	-1.05001	1.12082154686602	0.289175	0.034302	-0.025062
Trial1	2	1	noBlindfold	clockwise	practice	Guided	1	0.5	-0.25	11.64503	-0.2842	-1.44999	-1.05	1.12025422867199	0.01893	-0.012253	0.011153
Trial1	2	1	noBlindfold	clockwise	practice	Guided	1	0.5	-0.25	11.66502	-0.28347	-1.45	-1.04999	1.1197361968318	-0.217029	-0.029175	0.015055
Trial1	2	1	noBlindfold	clockwise	practice	Guided	1	0.5	-0.25	11.68503	-0.28299	-1.45001	-1.04999	1.11940040005112	-0.204638	0.0089115	0.0033461
Trial1	2	1	noBlindfold	clockwise	practice	Guided	1	0.5	-0.25	11.70503	-0.28272	-1.44999	-1.05001	1.11922586783554	0.0060689	0.0046744	0.020082
Trial1	2	1	noBlindfold	clockwise	practice	Guided	1	0.5	-0.25	11.72504	-0.28201	-1.45001	-1.05001	1.11872946465059	0.328999	0.025839	-0.03074
Trial1	2	1	noBlindfold	clockwise	practice	Guided	1	0.5	-0.25	11.74503	-0.28132	-1.44999	-1.05001	1.11824722230854	0.107288	0.0089068	-0.0049934
Trial1	2	1	noBlindfold	clockwise	practice	Guided	1	0.5	-0.25	11.76503	-0.28058	-1.45	-1.05	1.11772314793115	-0.159155	-0.016482	0.0141
Trial1	2	1	noBlindfold	clockwise	practice	Guided	1	0.5	-0.25	11.78503	-0.28001	-1.45001	-1.04999	1.11731798460949	-0.234687	-0.020712	0.0010329
Trial1	2	1	noBlindfold	clockwise	practice	Guided	1	0.5	-0.25	11.80502	-0.27966	-1.45	-1.05001	1.11708801805265	-0.038999	0.00044478	0.0092796
Trial1	2	1	noBlindfold	clockwise	practice	Guided	1	0.5	-0.25	11.82503	-0.27902	-1.45	-1.05001	1.11664144815358	0.276116	0.042764	-0.015884
Trial1	2	1	noBlindfold	clockwise	practice	Guided	1	0.5	-0.25	11.84503	-0.27842	-1.44999	-1.05001	1.11622293647307	0.19584	0.00044028	-0.017581
Trial1	2	1	noBlindfold	clockwise	practice	Guided	1	0.5	-0.25	11.86504	-0.27772	-1.45	-1.05	1.11572771267267	-0.033903	-0.020716	0.030085
Trial1	2	1	noBlindfold	clockwise	practice	Guided	1	0.5	-0.25	11.88503	-0.27704	-1.45001	-1.04999	1.11524664134438	-0.189332	0.030067	0.040436
Trial1	2	1	noBlindfold	clockwise	practice	Guided	1	0.5	-0.25	11.90503	-0.27661	-1.45	-1.05	1.11495425719893	-0.123752	0.01737	0.008409
Trial1	2	1	noBlindfold	clockwise	practice	Guided	1	0.5	-0.25	11.92503	-0.27598	-1.45	-1.05	1.11451553487395	0.280193	-0.0080168	-0.024328
Trial1	2	1	noBlindfold	clockwise	practice	Guided	1	0.5	-0.25	11.94502	-0.27549	-1.45	-1.05	1.11417444245795	0.250152	0.0046737	0.0062948
Trial1	2	1	noBlindfold	clockwise	practice	Guided	1	0.5	-0.25	11.96503	-0.27479	-1.45	-1.05	1.1136873218064	-0.013723	-0.016481	0.0040234
Trial1	2	1	noBlindfold	clockwise	practice	Guided	1	0.5	-0.25	11.98503	-0.27413	-1.45001	-1.05	1.11322826056103	-0.151064	-0.003784	-0.0031708
Trial1	2	1	noBlindfold	clockwise	practice	Guided	1	0.5	-0.25	12.00504	-0.27359	-1.45	-1.05	1.11285282470774	-0.14674	-0.016484	0.013427
Trial1	2	1	noBlindfold	clockwise	practice	Guided	1	0.5	-0.25	12.02502	-0.27291	-1.45	-1.05	1.11238023629332	0.178037	0.017374	-0.01602
Trial1	2	1	noBlindfold	clockwise	practice	Guided	1	0.5	-0.25	12.04503	-0.27246	-1.45	-1.05001	1.11207482580448	0.245002	0.0089038	-0.010206
Trial1	2	1	noBlindfold	clockwise	practice	Guided	1	0.5	-0.25	12.06503	-0.27188	-1.45	-1.05001	1.11167202052347	0.119461	-0.024948	-0.015127
Trial1	2	1	noBlindfold	clockwise	practice	Guided	1	0.5	-0.25	12.08504	-0.2712	-1.45	-1.05	1.11119276708332	-0.053483	0.013138	-0.011213
Trial1	2	1	noBlindfold	clockwise	practice	Guided	1	0.5	-0.25	12.10503	-0.27056	-1.45	-1.05	1.11074868071333	-0.119502	-0.0080244	0.0081485
Trial1	2	1	noBlindfold	clockwise	practice	Guided	1	0.5	-0.25	12.12503	-0.26976	-1.45	-1.05	1.11019385728126	0.094457	0.0089063	0.012504
Trial1	2	1	noBlindfold	clockwise	practice	Guided	1	0.5	-0.25	12.14503	-0.2694	-1.45	-1.05001	1.10995148831577	0.262741	0.017366	-0.010774
Trial1	2	1	noBlindfold	clockwise	practice	Guided	1	0.5	-0.25	12.16502	-0.26887	-1.45	-1.05001	1.10958416372617	0.155959	-0.029182	-0.0066548
Trial1	2	1	noBlindfold	clockwise	practice	Guided	1	0.5	-0.25	12.18503	-0.26824	-1.45001	-1.05	1.10914049094207	0.028099	-0.0080203	0.027678
Trial1	2	1	noBlindfold	clockwise	practice	Guided	1	0.5	-0.25	12.20503	-0.26758	-1.45	-1.05	1.10868344626185	-0.111025	0.0089036	-0.00062524
Trial1	2	1	noBlindfold	clockwise	practice	Guided	1	0.5	-0.25	12.22504	-0.26668	-1.45	-1.05	1.10806053512371	-0.012665	0.021602	0.0082262
Trial1	2	1	noBlindfold	clockwise	practice	Guided	1	0.5	-0.25	12.24503	-0.26632	-1.45	-1.05	1.10781146907853	0.168989	0.0089007	-0.015495
Trial1	2	1	noBlindfold	clockwise	practice	Guided	1	0.5	-0.25	12.26503	-0.26584	-1.44999	-1.05	1.10747948967241	0.17005	0.013132	0.013053
Trial1	2	1	noBlindfold	clockwise	practice	Guided	1	0.5	-0.25	12.28503	-0.26524	-1.45	-1.05	1.10706467838138	0.088213	0.017367	-0.029222
Trial1	2	1	noBlindfold	clockwise	practice	Guided	1	0.5	-0.25	12.30502	-0.26458	-1.45	-1.05	1.10660856561353	-0.070604	0.025825	0.010413
Trial1	2	1	noBlindfold	clockwise	practice	Guided	1	0.5	-0.25	12.32503	-0.2636	-1.45	-1.05	1.1059316756385	-0.018141	0.00043869	-0.016788
Trial1	2	1	noBlindfold	clockwise	practice	Guided	1	0.5	-0.25	12.34503	-0.26325	-1.45	-1.05	1.10569004518245	0.111752	0.021594	0.003546
Trial1	2	1	noBlindfold	clockwise	practice	Guided	1	0.5	-0.25	12.36504	-0.26281	-1.45	-1.05	1.10538636112073	0.14744	-0.016491	0.006417
Trial1	2	1	noBlindfold	clockwise	practice	Guided	1	0.5	-0.25	12.38503	-0.26227	-1.45	-1.05	1.10501379268729	0.130237	-0.0037929	0.023885
Trial1	2	1	noBlindfold	clockwise	practice	Guided	1	0.5	-0.25	12.40503	-0.26163	-1.45	-1.05	1.10457239626986	-0.013496	0.0046673	-0.0085579
Trial1	2	1	noBlindfold	clockwise	practice	Guided	1	0.5	-0.25	12.42503	-0.26058	-1.45	-1.05	1.10384866040025	-0.084142	0.0046697	0.006681
Trial1	2	1	noBlindfold	clockwise	practice	Guided	1	0.5	-0.25	12.44502	-0.26017	-1.45	-1.05	1.10356620641144	0.01892	0.00043421	0.023861
Trial1	2	1	noBlindfold	clockwise	practice	Guided	1	0.5	-0.25	12.46503	-0.25978	-1.45	-1.05	1.10329760344636	0.141536	-0.03342	-0.031123
Trial1	2	1	noBlindfold	clockwise	practice	Guided	1	0.5	-0.25	12.48503	-0.2593	-1.45	-1.05	1.10296709101313	0.123862	-0.024953	-0.026253
Trial1	2	1	noBlindfold	clockwise	practice	Guided	1	0.5	-0.25	12.50504	-0.25871	-1.45	-1.05	1.10256101108319	0.035671	0.030059	-0.0076468
Trial1	2	1	noBlindfold	clockwise	practice	Guided	1	0.5	-0.25	12.52502	-0.2576	-1.45	-1.05	1.10179748502691	-0.025799	0.0046721	0.021312
Trial1	2	1	noBlindfold	clockwise	practice	Guided	1	0.5	-0.25	12.54503	-0.25716	-1.45	-1.05	1.10149498471415	-0.035611	0.038525	-0.003547
Trial1	2	1	noBlindfold	clockwise	practice	Guided	1	0.5	-0.25	12.56503	-0.25676	-1.45	-1.05	1.10122006115757	0.103152	-0.0037924	0.0046405
Trial1	2	1	noBlindfold	clockwise	practice	Guided	1	0.5	-0.25	12.58504	-0.2563	-1.45	-1.05	1.10090400001101	0.105568	0.013137	-0.038137
Trial1	2	1	noBlindfold	clockwise	practice	Guided	1	0.5	-0.25	12.60503	-0.25575	-1.45	-1.05	1.1005262318213	0.119647	0.0089042	-0.00035302
Trial1	2	1	noBlindfold	clockwise	practice	Guided	1	0.5	-0.25	12.62503	-0.25461	-1.45	-1.05	1.09974368781374	-0.049351	0.0046741	-0.011459
Trial1	2	1	noBlindfold	clockwise	practice	Guided	1	0.5	-0.25	12.64503	-0.25414	-1.45	-1.05	1.09942123303209	-0.013152	0.030064	0.024858
Trial1	2	1	noBlindfold	clockwise	practice	Guided	1	0.5	-0.25	12.66502	-0.2537	-1.45	-1.05	1.09911946384746	0.071187	-0.0080243	-0.0032264
Trial1	2	1	noBlindfold	clockwise	practice	Guided	1	0.5	-0.25	12.68503	-0.25325	-1.45	-1.05	1.09881094393721	0.119621	-0.0080212	-0.017579
Trial1	2	1	noBlindfold	clockwise	practice	Guided	1	0.5	-0.25	12.70503	-0.2527	-1.45	-1.05	1.09843398309298	0.137221	0.0216	-0.022408
Trial1	2	1	noBlindfold	clockwise	practice	Guided	1	0.5	-0.25	12.72504	-0.25153	-1.45	-1.05	1.09763256694604	-0.01905	0.0004419	-0.033578
Trial1	2	1	noBlindfold	clockwise	practice	Guided	1	0.5	-0.25	12.74503	-0.25102	-1.45	-1.05	1.09728345725444	-0.071952	0.0089037	-0.019073
Trial1	2	1	noBlindfold	clockwise	practice	Guided	1	0.5	-0.25	12.76503	-0.25054	-1.45	-1.05	1.09695498651863	0.071106	-0.024952	-0.0020699
Trial1	2	1	noBlindfold	clockwise	practice	Guided	1	0.5	-0.25	12.78503	-0.25007	-1.45	-1.05	1.09663345612369	0.101318	0.0046732	-0.029473
Trial1	2	1	noBlindfold	clockwise	practice	Guided	1	0.5	-0.25	12.80502	-0.24955	-1.45	-1.05	1.09627786089759	0.083951	0.0046703	-0.016236
Trial1	2	1	noBlindfold	clockwise	practice	Guided	1	0.5	-0.25	12.82503	-0.24835	-1.45	-1.05	1.09545772983533	0.0080179	0.0089029	-0.021932
Trial1	2	1	noBlindfold	clockwise	practice	Guided	1	0.5	-0.25	12.84503	-0.2478	-1.45	-1.05	1.09508207572802	-0.035702	0.013133	0.00063066
Trial1	2	1	noBlindfold	clockwise	practice	Guided	1	0.5	-0.25	12.86504	-0.2473	-1.45	-1.05	1.09474070546839	0.03086	-0.016491	-0.0059271
Trial1	2	1	noBlindfold	clockwise	practice	Guided	1	0.5	-0.25	12.88503	-0.24682	-1.45	-1.05	1.09441310311951	0.044781	-0.0037941	0.010396
Trial1	2	1	noBlindfold	clockwise	practice	Guided	1	0.5	-0.25	12.90503	-0.2463	-1.45	-1.05001	1.09406565308298	0.124803	-0.008025	0.007585
Trial1	2	1	noBlindfold	clockwise	practice	Guided	1	0.5	-0.25	12.92503	-0.24511	-1.45	-1.05	1.09324692703261	0.013283	-0.029186	0.0031106
Trial1	2	1	noBlindfold	clockwise	practice	Guided	1	0.5	-0.25	12.94502	-0.24455	-1.45	-1.05	1.09286532146866	-0.066476	-0.01226	0.014305
Trial1	2	1	noBlindfold	clockwise	practice	Guided	1	0.5	-0.25	12.96503	-0.24399	-1.45	-1.05	1.0924838798255	0.012847	-0.016493	0.019903
Trial1	2	1	noBlindfold	clockwise	practice	Guided	1	0.5	-0.25	12.98503	-0.24348	-1.45	-1.05	1.09213663500758	0.013136	0.0046657	-0.0010803
Trial1	2	1	noBlindfold	clockwise	practice	Guided	1	0.5	-0.25	13.00504	-0.24298	-1.45	-1.05	1.09179631202519	0.093021	0.0046645	-0.0080526
Trial1	2	1	noBlindfold	clockwise	practice	Guided	1	0.5	-0.25	13.02502	-0.24184	-1.45	-1.05	1.09102085984054	0.070881	-0.016493	-0.0030689
Trial1	2	1	noBlindfold	clockwise	practice	Guided	1	0.5	-0.25	13.04503	-0.24121	-1.45	-1.05	1.09059258475322	0.039741	-0.01226	-0.0019877
Trial1	2	1	noBlindfold	clockwise	practice	Guided	1	0.5	-0.25	13.06503	-0.24064	-1.45	-1.05	1.09020528096837	-0.0094652	-0.024956	0.0038954
Trial1	2	1	noBlindfold	clockwise	practice	Guided	1	0.5	-0.25	13.08502	-0.24012	-1.45	-1.05	1.08985206737466	0.0089009	0.004668	0.0074851
Trial1	2	1	noBlindfold	clockwise	practice	Guided	1	0.5	-0.25	13.10503	-0.2396	-1.45	-1.05	1.08949900770814	0.061394	-0.0037977	-0.019524
Trial1	2	1	noBlindfold	clockwise	practice	Guided	1	0.5	-0.25	13.12503	-0.23845	-1.45	-1.05	1.08871866639243	0.030782	0.00043511	-0.0016594
Trial1	2	1	noBlindfold	clockwise	practice	Guided	1	0.5	-0.25	13.14503	-0.23785	-1.45	-1.05	1.08831179426947	-0.049427	0.017362	-0.0031304
Trial1	2	1	noBlindfold	clockwise	practice	Guided	1	0.5	-0.25	13.16502	-0.23723	-1.45	-1.05	1.08789153910334	-0.01929	0.01313	-0.032819
Trial1	2	1	noBlindfold	clockwise	practice	Guided	1	0.5	-0.25	13.18503	-0.23666	-1.45	-1.05	1.0875053492749	0.0082511	-0.012262	-0.0092913
Trial1	2	1	noBlindfold	clockwise	practice	Guided	1	0.5	-0.25	13.20503	-0.23612	-1.45	-1.05	1.08713963170105	0.026172	-0.024959	-0.0056945
Trial1	2	1	noBlindfold	clockwise	practice	Guided	1	0.5	-0.25	13.22504	-0.23496	-1.45	-1.05	1.08635451497015	0.106176	-0.0080293	-0.0083797
Trial1	2	1	noBlindfold	clockwise	practice	Guided	1	0.5	-0.25	13.24503	-0.23432	-1.45	-1.05	1.085921629692	0.048339	0.038521	-0.0064336
Trial1	2	1	noBlindfold	clockwise	practice	Guided	1	0.5	-0.25	13.26503	-0.23366	-1.45	-1.05	1.08547544312319	-0.023802	-0.003798	-0.012595
Trial1	2	1	noBlindfold	clockwise	practice	Guided	1	0.5	-0.25	13.28503	-0.23306	-1.45	-1.05	1.08506998339774	0.030557	-0.046113	-0.0058314
Trial1	2	1	noBlindfold	clockwise	practice	Guided	1	0.5	-0.25	13.30502	-0.23254	-1.45	-1.05	1.08471875165191	0.030414	0.017363	-0.010027
Trial1	2	1	noBlindfold	clockwise	practice	Guided	1	0.5	-0.25	13.32503	-0.23139	-1.45	-1.05001	1.08394984973525	0.137385	0.00043698	-0.0051526
Trial1	2	1	noBlindfold	clockwise	practice	Guided	1	0.5	-0.25	13.34503	-0.23075	-1.45	-1.05	1.08351071900177	0.096501	0.004669	-0.010892
Trial1	2	1	noBlindfold	clockwise	practice	Guided	1	0.5	-0.25	13.36504	-0.23008	-1.45	-1.05	1.08305897463033	-0.058617	0.008901	-0.0070812
Trial1	2	1	noBlindfold	clockwise	practice	Guided	1	0.5	-0.25	13.38503	-0.22946	-1.45	-1.05	1.08264113017798	-0.00052062	-0.0037934	-0.00058752
Trial1	2	1	noBlindfold	clockwise	practice	Guided	1	0.5	-0.25	13.40503	-0.22886	-1.45	-1.05	1.082236957264	0.012683	-0.0037934	-0.0052182
Trial1	2	1	noBlindfold	clockwise	practice	Guided	1	0.5	-0.25	13.42503	-0.2277	-1.45	-1.05	1.0814560685371	0.113708	0.0046685	-0.046323
Trial1	2	1	noBlindfold	clockwise	practice	Guided	1	0.5	-0.25	13.44502	-0.22707	-1.45	-1.05	1.08103224468842	0.061543	0.0046694	-0.0067968
Trial1	2	1	noBlindfold	clockwise	practice	Guided	1	0.5	-0.25	13.46503	-0.22638	-1.45	-1.05	1.08056829310577	0.021369	-0.012256	-0.0096928
Trial1	2	1	noBlindfold	clockwise	practice	Guided	1	0.5	-0.25	13.48503	-0.22573	-1.45	-1.05	1.08013145468604	-0.057737	-0.016486	0.022278
Trial1	2	1	noBlindfold	clockwise	practice	Guided	1	0.5	-0.25	13.50504	-0.22516	-1.45	-1.05	1.07974855018319	0.021647	0.038526	-0.027196
Trial1	2	1	noBlindfold	clockwise	practice	Guided	1	0.5	-0.25	13.52502	-0.22404	-1.45	-1.05	1.07899668566106	0.132806	-0.02072	-0.0048468
Trial1	2	1	noBlindfold	clockwise	practice	Guided	1	0.5	-0.25	13.54503	-0.22341	-1.45	-1.05	1.07857403325119	0.083048	0.013136	-0.028458
Trial1	2	1	noBlindfold	clockwise	practice	Guided	1	0.5	-0.25	13.56503	-0.22274	-1.45	-1.05	1.0781247817079	0.030734	-0.016488	-0.0008532
Trial1	2	1	noBlindfold	clockwise	practice	Guided	1	0.5	-0.25	13.58502	-0.2221	-1.45	-1.05	1.07769584776163	-0.022242	0.0046716	0.021127
Trial1	2	1	noBlindfold	clockwise	practice	Guided	1	0.5	-0.25	13.60503	-0.22149	-1.45	-1.05	1.07728721222672	-0.00092989	0.013137	-0.016657
Trial1	2	1	noBlindfold	clockwise	practice	Guided	1	0.5	-0.25	13.62503	-0.22039	-1.45	-1.05	1.07655081825147	0.066161	-0.012255	0.0015283
Trial1	2	1	noBlindfold	clockwise	practice	Guided	1	0.5	-0.25	13.64503	-0.21978	-1.45	-1.05001	1.07615017128046	0.105502	0.013136	-0.037923
Trial1	2	1	noBlindfold	clockwise	practice	Guided	1	0.5	-0.25	13.66502	-0.21914	-1.45	-1.05	1.07571476401157	0.065587	0.0046709	-0.015525
Trial1	2	1	noBlindfold	clockwise	practice	Guided	1	0.5	-0.25	13.68503	-0.21851	-1.45	-1.05	1.07529370245215	-0.013558	-0.029183	0.016647
Trial1	2	1	noBlindfold	clockwise	practice	Guided	1	0.5	-0.25	13.70503	-0.21792	-1.45	-1.05	1.07489955705028	-0.0098945	0.0089035	-0.0086784
Trial1	2	1	noBlindfold	clockwise	practice	Guided	1	0.5	-0.25	13.72504	-0.21679	-1.45	-1.05	1.07414516513527	0.08362	-0.041879	-0.0073766
Trial1	2	1	noBlindfold	clockwise	practice	Guided	1	0.5	-0.25	13.74503	-0.21618	-1.45	-1.05	1.07373819500876	0.093659	0.021599	0.03014
Trial1	2	1	noBlindfold	clockwise	practice	Guided	1	0.5	-0.25	13.76503	-0.21555	-1.45	-1.05	1.0733180954337	0.079515	-0.0080249	0.018653
Trial1	2	1	noBlindfold	clockwise	practice	Guided	1	0.5	-0.25	13.78503	-0.21489	-1.45	-1.05	1.07287820389249	0.035413	-0.024952	0.019345
Trial1	2	1	noBlindfold	clockwise	practice	Guided	1	0.5	-0.25	13.80502	-0.21429	-1.45	-1.05	1.07247850289023	0.030448	0.00044101	0.0026934
Trial1	2	1	noBlindfold	clockwise	practice	Guided	1	0.5	-0.25	13.82503	-0.21311	-1.45	-1.05	1.0716929577339	0.074011	0.021599	0.0013441
Trial1	2	1	noBlindfold	clockwise	practice	Guided	1	0.5	-0.25	13.84503	-0.21249	-1.45	-1.05	1.07128050152512	0.091784	-0.0037934	-0.028574
Trial1	2	1	noBlindfold	clockwise	practice	Guided	1	0.5	-0.25	13.86504	-0.21186	-1.45	-1.05	1.0708616086376	0.035215	-0.01649	-0.0018932
Trial1	2	1	noBlindfold	clockwise	practice	Guided	1	0.5	-0.25	13.88503	-0.2112	-1.45	-1.05	1.07042298278683	0.025288	0.00043719	-0.018143
Trial1	2	1	noBlindfold	clockwise	practice	Guided	1	0.5	-0.25	13.90503	-0.21054	-1.45	-1.05	1.06998458423871	0.052606	0.021599	0.0029851
Trial1	2	1	noBlindfold	clockwise	practice	Guided	1	0.5	-0.25	13.92503	-0.20934	-1.45	-1.05	1.06918808821391	0.035054	0.013136	0.010986
Trial1	2	1	noBlindfold	clockwise	practice	Guided	1	0.5	-0.25	13.94502	-0.20874	-1.45	-1.05	1.06879011296623	0.092356	0.0046737	-0.015528
Trial1	2	1	noBlindfold	clockwise	practice	Guided	1	0.5	-0.25	13.96503	-0.20809	-1.45	-1.05	1.06835920090176	0.069843	-0.00379	-0.014857
Trial1	2	1	noBlindfold	clockwise	practice	Guided	1	0.5	-0.25	13.98503	-0.20743	-1.45	-1.05	1.06792186732053	0.012131	0.017368	-0.0093324
Trial1	2	1	noBlindfold	clockwise	practice	Guided	1	0.5	-0.25	14.00504	-0.20676	-1.45	-1.05	1.06747816239502	0.012621	-0.024947	0.0074616
Trial1	2	1	noBlindfold	clockwise	practice	Guided	1	0.5	-0.25	14.02502	-0.20553	-1.45	-1.05	1.06666419665917	0.097369	0.017373	0.013376
Trial1	2	1	noBlindfold	clockwise	practice	Guided	1	0.5	-0.25	14.04503	-0.20493	-1.45	-1.05	1.06626743320821	0.092414	0.030067	-0.0032747
Trial1	2	1	noBlindfold	clockwise	practice	Guided	1	0.5	-0.25	14.06503	-0.20429	-1.45	-1.05	1.06584442178325	0.074725	0.00044395	-0.019669
Trial1	2	1	noBlindfold	clockwise	practice	Guided	1	0.5	-0.25	14.08502	-0.20366	-1.45	-1.05	1.06542823044357	0.042963	-0.0037874	-0.018622
Trial1	2	1	noBlindfold	clockwise	practice	Guided	1	0.5	-0.25	14.10503	-0.20301	-1.45	-1.05	1.06499904870193	0.047155	-0.024946	-0.015066
Trial1	2	1	noBlindfold	clockwise	practice	Guided	1	0.5	-0.25	14.12503	-0.20175	-1.45	-1.05	1.06416775021363	0.038252	0.013138	-0.026878
Trial1	2	1	noBlindfold	clockwise	practice	Guided	1	0.5	-0.25	14.14503	-0.20117	-1.45	-1.05	1.06378535853586	0.070832	0.013137	0.022608
Trial1	2	1	noBlindfold	clockwise	practice	Guided	1	0.5	-0.25	14.16502	-0.20055	-1.45	-1.05	1.06337679686423	0.079468	0.017368	0.013964
Trial1	2	1	noBlindfold	clockwise	practice	Guided	1	0.5	-0.25	14.18503	-0.19992	-1.45	-1.05	1.06296186583074	0.020661	-0.0080216	-0.017959
Trial1	2	1	noBlindfold	clockwise	practice	Guided	1	0.5	-0.25	14.20503	-0.19927	-1.45	-1.05	1.06253398561353	0.052267	-0.0080207	-0.0020507
Trial1	2	1	noBlindfold	clockwise	practice	Guided	1	0.5	-0.25	14.22504	-0.198	-1.45	-1.05	1.06169860233887	0.0086032	-0.0080212	0.028607
Trial1	2	1	noBlindfold	clockwise	practice	Guided	1	0.5	-0.25	14.24503	-0.19741	-1.45	-1.05	1.06131080984084	0.060903	0.0089065	-0.010685
Trial1	2	1	noBlindfold	clockwise	practice	Guided	1	0.5	-0.25	14.26503	-0.1968	-1.45	-1.05	1.06091006943795	0.025188	-0.008023	-0.014124
Trial1	2	1	noBlindfold	clockwise	practice	Guided	1	0.5	-0.25	14.28503	-0.19618	-1.45	-1.05	1.06050296468641	0.066033	-0.016488	0.0064965
Trial1	2	1	noBlindfold	clockwise	practice	Guided	1	0.5	-0.25	14.30502	-0.19557	-1.45	-1.05	1.06010260709422	0.078891	-0.033415	-0.0072134
Trial1	2	1	noBlindfold	clockwise	practice	Guided	1	0.5	-0.25	14.32503	-0.19434	-1.45	-1.05	1.05929596726999	0.038605	-0.012258	-0.010032
Trial1	2	1	noBlindfold	clockwise	practice	Guided	1	0.5	-0.25	14.34503	-0.19373	-1.45	-1.05	1.05889623287713	0.043047	0.0046711	-0.010151
Trial1	2	1	noBlindfold	clockwise	practice	Guided	1	0.5	-0.25	14.36504	-0.19313	-1.45	-1.05	1.05850324637315	0.038476	0.021599	-0.01422
Trial1	2	1	noBlindfold	clockwise	practice	Guided	1	0.5	-0.25	14.38503	-0.19257	-1.45	-1.05	1.05813663098608	0.052152	0.0089015	-0.0019872
Trial1	2	1	noBlindfold	clockwise	practice	Guided	1	0.5	-0.25	14.40503	-0.19195	-1.45	-1.05	1.05773092846599	0.079402	0.025829	0.018277
Trial1	2	1	noBlindfold	clockwise	practice	Guided	1	0.5	-0.25	14.42503	-0.19073	-1.45	-1.05	1.05693323545426	0.034778	-0.01649	0.015306
Trial1	2	1	noBlindfold	clockwise	practice	Guided	1	0.5	-0.25	14.44502	-0.19011	-1.45	-1.05	1.05652815060873	0.047199	0.0089018	-0.018641
Trial1	2	1	noBlindfold	clockwise	practice	Guided	1	0.5	-0.25	14.46503	-0.18953	-1.45	-1.05	1.05614938535294	0.061676	0.013134	0.022985
Trial1	2	1	noBlindfold	clockwise	practice	Guided	1	0.5	-0.25	14.48503	-0.18894	-1.45	-1.05	1.05576429762913	0.056533	-0.0080256	-0.0020801
Trial1	2	1	noBlindfold	clockwise	practice	Guided	1	0.5	-0.25	14.50504	-0.18835	-1.45	-1.05	1.05537938948872	0.052064	-0.0037937	-0.0019524
Trial1	2	1	noBlindfold	clockwise	practice	Guided	1	0.5	-0.25	14.52502	-0.18709	-1.45	-1.05	1.05455801395339	-0.0011181	0.013131	0.0078865
Trial1	2	1	noBlindfold	clockwise	practice	Guided	1	0.5	-0.25	14.54503	-0.18647	-1.45	-1.05	1.05415415725785	0.083616	0.017363	0.014026
Trial1	2	1	noBlindfold	clockwise	practice	Guided	1	0.5	-0.25	14.56503	-0.18584	-1.45	-1.05	1.05374400281341	0.051797	-0.012257	-0.010327
Trial1	2	1	noBlindfold	clockwise	practice	Guided	1	0.5	-0.25	14.58502	-0.18523	-1.45	-1.05	1.05334708386304	0.029103	-0.012257	-0.026524
Trial1	2	1	noBlindfold	clockwise	practice	Guided	1	0.5	-0.25	14.60503	-0.18466	-1.45	-1.05	1.05297636366971	0.096265	-0.0080224	-0.01149
Trial1	2	1	noBlindfold	clockwise	practice	Guided	1	0.5	-0.25	14.62503	-0.18344	-1.45	-1.05	1.05218351871638	0.0075954	-0.0037892	0.003463
Trial1	2	1	noBlindfold	clockwise	practice	Guided	1	0.5	-0.25	14.64503	-0.18282	-1.45	-1.05	1.05178090189729	-0.0054311	0.017371	0.016409
Trial1	2	1	noBlindfold	clockwise	practice	Guided	1	0.5	-0.25	14.66502	-0.18221	-1.45	-1.05	1.05138499398697	-0.00044236	0.0089051	0.037287
Trial1	2	1	noBlindfold	clockwise	practice	Guided	1	0.5	-0.25	14.68503	-0.18163	-1.45	-1.05	1.05100873494727	0.046952	-0.012254	-0.022764
Trial1	2	1	noBlindfold	clockwise	practice	Guided	1	0.5	-0.25	14.70503	-0.18105	-1.45	-1.05	1.05063268068024	0.069618	-0.020718	-0.006542
Trial1	2	1	noBlindfold	clockwise	practice	Guided	1	0.5	-0.25	14.72504	-0.17985	-1.45	-1.05	1.04985520065785	0.03357	-0.016484	-0.014121
Trial1	2	1	noBlindfold	clockwise	practice	Guided	1	0.5	-0.25	14.74503	-0.17925	-1.45	-1.05	1.04946676402695	0.078477	0.00044179	-0.0067479
Trial1	2	1	noBlindfold	clockwise	practice	Guided	1	0.5	-0.25	14.76503	-0.17864	-1.45	-1.05	1.0490720585962	-0.006055	0.017369	-0.0045755
Trial1	2	1	noBlindfold	clockwise	practice	Guided	1	0.5	-0.25	14.78503	-0.17805	-1.45	-1.05	1.04869048897219	0.037779	-0.0080213	-0.030901
Trial1	2	1	noBlindfold	clockwise	practice	Guided	1	0.5	-0.25	14.80502	-0.17743	-1.45	-1.05	1.04828971847714	0.064889	-0.0080208	-0.014779
Trial1	2	1	noBlindfold	clockwise	practice	Guided	1	0.5	-0.25	14.82503	-0.1763	-1.45	-1.05	1.04755983081146	0.051732	0.0089058	-0.0060308
Trial1	2	1	noBlindfold	clockwise	practice	Guided	1	0.5	-0.25	14.84503	-0.1757	-1.45	-1.05	1.04717258639245	0.078939	0.0046744	0.014296
Trial1	2	1	noBlindfold	clockwise	practice	Guided	1	0.5	-0.25	14.86504	-0.17509	-1.45	-1.05	1.04677907499678	0.029363	0.0089052	0.0037171
Trial1	2	1	noBlindfold	clockwise	practice	Guided	1	0.5	-0.25	14.88503	-0.1745	-1.45	-1.05	1.04639866125104	0.012196	0.0089061	0.015981
Trial1	2	1	noBlindfold	clockwise	practice	Guided	1	0.5	-0.25	14.90503	-0.17395	-1.45	-1.05001	1.04605189654831	0.047144	0.004674	-0.010097
Trial1	2	1	noBlindfold	clockwise	practice	Guided	1	0.5	-0.25	14.92503	-0.17282	-1.45	-1.05001	1.04532420827735	0.029425	-0.012254	-0.0054437
Trial1	2	1	noBlindfold	clockwise	practice	Guided	1	0.5	-0.25	14.94502	-0.17222	-1.45	-1.05	1.04493045747521	0.078759	0.021601	0.010148
Trial1	2	1	noBlindfold	clockwise	practice	Guided	1	0.5	-0.25	14.96503	-0.17161	-1.45	-1.05	1.04453813371409	0.078436	0.013137	-0.00244
Trial1	2	1	noBlindfold	clockwise	practice	Guided	1	0.5	-0.25	14.98503	-0.17103	-1.45	-1.05	1.04416530511585	0.034044	0.00044208	0.0028581
Trial1	2	1	noBlindfold	clockwise	practice	Guided	1	0.5	-0.25	15.00504	-0.17046	-1.45	-1.05	1.04379909759384	0.025244	0.00044249	0.0072762
Trial1	2	1	noBlindfold	clockwise	practice	Guided	1	0.5	-0.25	15.02502	-0.1693	-1.45	-1.05	1.04305437067525	0.038663	-0.0080197	0.011157
Trial1	2	1	noBlindfold	clockwise	practice	Guided	1	0.5	-0.25	15.04503	-0.1687	-1.45	-1.05	1.04266946181206	0.061297	0.00044367	0.027417
Trial1	2	1	noBlindfold	clockwise	practice	Guided	1	0.5	-0.25	15.06503	-0.16811	-1.45	-1.05	1.04229117490101	0.038837	0.017371	0.019564
Trial1	2	1	noBlindfold	clockwise	practice	Guided	1	0.5	-0.25	15.08502	-0.1675	-1.45	-1.05	1.0419002731913	0.047419	-0.016482	0.0067554
Trial1	2	1	noBlindfold	clockwise	practice	Guided	1	0.5	-0.25	15.10503	-0.16691	-1.45	-1.05	1.0415223771299	0.011821	-0.0080195	0.0076111
Trial1	2	1	noBlindfold	clockwise	practice	Guided	1	0.5	-0.25	15.12503	-0.16561	-1.45	-1.05	1.04069044218724	0.082277	0.00044549	-0.023468
Trial1	2	1	noBlindfold	clockwise	practice	Guided	1	0.5	-0.25	15.14503	-0.16517	-1.45	-1.05	1.0404090788148	0.060519	-0.012251	-0.0019421
Trial1	2	1	noBlindfold	clockwise	practice	Guided	1	0.5	-0.25	15.16502	-0.16456	-1.45	-1.05	1.04001919407436	0.010973	-0.033407	-0.025973
Trial1	2	1	noBlindfold	clockwise	practice	Guided	1	0.5	-0.25	15.18503	-0.16397	-1.45	-1.05	1.03964228275677	0.042698	0.00044832	0.0026881
Trial1	2	1	noBlindfold	clockwise	practice	Guided	1	0.5	-0.25	15.20503	-0.16341	-1.45	-1.05	1.03928473594059	-0.005851	0.0046798	-0.0094862
Trial1	2	1	noBlindfold	clockwise	practice	Guided	1	0.5	-0.25	15.22504	-0.16222	-1.45	-1.05	1.03852551905228	0.037926	-0.012249	-0.013988
Trial1	2	1	noBlindfold	clockwise	practice	Guided	1	0.5	-0.25	15.24503	-0.16165	-1.45	-1.05	1.03816214959719	0.038496	0.00044825	0.011107
Trial1	2	1	noBlindfold	clockwise	practice	Guided	1	0.5	-0.25	15.26503	-0.16104	-1.45	-1.05	1.03777348023168	0.039062	0.008912	0.036409
Trial1	2	1	noBlindfold	clockwise	practice	Guided	1	0.5	-0.25	15.28503	-0.16044	-1.45	-1.05	1.03739139891718	0.050849	0.017375	-0.018481
Trial1	2	1	noBlindfold	clockwise	practice	Guided	1	0.5	-0.25	15.30502	-0.15985	-1.45	-1.05	1.03701588607313	-0.0017716	-0.0037829	-0.018064
Trial1	2	1	noBlindfold	clockwise	practice	Guided	1	0.5	-0.25	15.32503	-0.15869	-1.45	-1.05	1.03627817071743	0.042981	-0.003786	0.015334
Trial1	2	1	noBlindfold	clockwise	practice	Guided	1	0.5	-0.25	15.34503	-0.15812	-1.45	-1.05	1.03591595529196	0.082341	-0.0080168	-0.014962
Trial1	2	1	noBlindfold	clockwise	practice	Guided	1	0.5	-0.25	15.36504	-0.15753	-1.45	-1.05	1.03554121976261	0.082521	-0.012248	0.0021434
Trial1	2	1	noBlindfold	clockwise	practice	Guided	1	0.5	-0.25	15.38503	-0.15695	-1.45	-1.05	1.03517303973604	0.064616	0.00468	-0.010344
Trial1	2	1	noBlindfold	clockwise	practice	Guided	1	0.5	-0.25	15.40503	-0.15636	-1.45	-1.05	1.03479871172818	0.03384	-0.016478	0.0071565
Trial1	2	1	noBlindfold	clockwise	practice	Guided	1	0.5	-0.25	15.42503	-0.15519	-1.45	-1.05	1.03405698489451	0.015931	0.0089175	0.0033615
Trial1	2	1	noBlindfold	clockwise	practice	Guided	1	0.5	-0.25	15.44502	-0.15462	-1.45	-1.05	1.0336959211215	0.077831	0.025843	-0.014815
Trial1	2	1	noBlindfold	clockwise	practice	Guided	1	0.5	-0.25	15.46503	-0.15403	-1.45	-1.05	1.03332238838192	0.056225	-0.012242	0.015078
Trial1	2	1	noBlindfold	clockwise	practice	Guided	1	0.5	-0.25	15.48503	-0.15344	-1.45	-1.05	1.03294905755866	0.050927	-0.0037792	-0.0098185
Trial1	2	1	noBlindfold	clockwise	practice	Guided	1	0.5	-0.25	15.50504	-0.15285	-1.45	-1.05	1.03257592887074	0.051744	0.004684	0.015186
Trial1	2	1	noBlindfold	clockwise	practice	Guided	1	0.5	-0.25	15.52502	-0.15167	-1.45	-1.05	1.03183026936682	0.055808	0.00045342	-0.0016937
Trial1	2	1	noBlindfold	clockwise	practice	Guided	1	0.5	-0.25	15.54503	-0.1511	-1.45	-1.05	1.03147037131795	0.06869	0.0004539	-0.022973
Trial1	2	1	noBlindfold	clockwise	practice	Guided	1	0.5	-0.25	15.56503	-0.15052	-1.45	-1.05	1.03110435458723	0.065229	0.00045395	0.023319
Trial1	2	1	noBlindfold	clockwise	practice	Guided	1	0.5	-0.25	15.58502	-0.14997	-1.45	-1.05	1.03075744874084	0.045882	0.013148	-0.047674
Trial1	2	1	noBlindfold	clockwise	practice	Guided	1	0.5	-0.25	15.60503	-0.1494	-1.45	-1.05001	1.03040589094003	-0.047643	-0.118037	-0.049865
Trial1	2	1	noBlindfold	clockwise	practice	Guided	1	0.5	-0.25	15.62503	-0.14862	-1.45015	-1.05002	1.02992226155903	0.113171	0.0089641	-0.023882
Trial1	2	1	noBlindfold	clockwise	practice	Guided	1	0.5	-0.25	15.64503	-0.14845	-1.45016	-1.05001	1.02980743380691	0.121988	-0.092543	-0.02826
Trial1	2	1	noBlindfold	clockwise	practice	Guided	1	0.5	-0.25	15.66502	-0.14837	-1.45016	-1.05001	1.02975705848661	0.198509	-0.240576	0.012125
Trial1	2	1	noBlindfold	clockwise	practice	Guided	1	0.5	-0.25	15.68503	-0.14836	-1.45016	-1.05	1.02974298350994	-0.071449	-0.346282	0.085081
Trial1	2	1	noBlindfold	clockwise	practice	Guided	1	0.5	-0.25	15.70503	-0.14837	-1.45021	-1.05046	1.03010671053782	-0.122507	-0.587466	-0.014671
Trial1	2	1	noBlindfold	clockwise	practice	Guided	1	0.5	-0.25	15.72504	-0.14863	-1.45032	-1.0512	1.03084546808034	-0.228012	-0.579002	-2.885838
Trial1	2	1	noBlindfold	clockwise	practice	Guided	1	0.5	-0.25	15.74503	-0.14876	-1.45032	-1.05191	1.0314791527297	0.135766	-0.650943	-4.195882
Trial1	2	1	noBlindfold	clockwise	practice	Guided	1	0.5	-0.25	15.76503	-0.14875	-1.45031	-1.05231	1.03178383962952	0.400687	-0.215017	-4.70984
Trial1	2	1	noBlindfold	clockwise	practice	Guided	1	0.5	-0.25	15.78503	-0.14866	-1.45022	-1.05265	1.03199165842215	0.635611	0.546667	-5.382795
Trial1	2	1	noBlindfold	clockwise	practice	Guided	1	0.5	-0.25	15.80502	-0.14838	-1.44996	-1.05345	1.03243813546393	0.662325	0.533971	-6.009306
Trial1	2	1	noBlindfold	clockwise	practice	Guided	1	0.5	-0.25	15.82503	-0.14766	-1.44983	-1.05386	1.03230533086024	0.595296	0.347569	-7.915085
Trial1	2	1	noBlindfold	clockwise	practice	Guided	1	0.5	-0.25	15.84503	-0.14755	-1.44982	-1.05401	1.03235320452623	0.222058	0.474409	-8.121366
Trial1	2	1	noBlindfold	clockwise	practice	Guided	1	0.5	-0.25	15.86504	-0.14754	-1.44981	-1.05403	1.03236243756141	0.198626	0.817157	-8.175479
Trial1	2	1	noBlindfold	clockwise	practice	Guided	1	0.5	-0.25	15.88503	-0.14753	-1.44978	-1.05403	1.03235616600969	0.432474	1.181091	-8.058604
Trial1	2	1	noBlindfold	clockwise	practice	Guided	1	0.5	-0.25	15.90503	-0.14751	-1.44974	-1.05408	1.03238261841717	0.511824	1.210714	-8.098182
Trial1	2	1	noBlindfold	clockwise	practice	Guided	1	0.5	-0.25	15.92503	-0.14747	-1.4497	-1.05423	1.03247433373524	0.554616	0.961038	-8.6031
Trial1	2	1	noBlindfold	clockwise	practice	Guided	1	0.5	-0.25	15.94502	-0.14744	-1.44969	-1.05453	1.03268926388334	0.69834	0.626726	-9.383316
Trial1	2	1	noBlindfold	clockwise	practice	Guided	1	0.5	-0.25	15.96503	-0.14739	-1.4497	-1.05477	1.03284488853839	0.980143	0.376965	-9.742149
Trial1	2	1	noBlindfold	clockwise	practice	Guided	1	0.5	-0.25	15.98503	-0.14732	-1.44971	-1.05486	1.03287114312822	1.133	0.453034	-9.892382
Trial1	2	1	noBlindfold	clockwise	practice	Guided	1	0.5	-0.25	16.00504	-0.14717	-1.44972	-1.05474	1.03268367921645	1.215531	0.499459	-9.579019
Trial1	2	1	noBlindfold	clockwise	practice	Guided	1	0.5	-0.25	16.02502	-0.14676	-1.44973	-1.05474	1.03242679268375	0.817117	0.42746	-9.494951
Trial1	2	1	noBlindfold	clockwise	practice	Guided	1	0.5	-0.25	16.04503	-0.14672	-1.44974	-1.05471	1.03237831318633	0.666735	0.215776	-9.471238
Trial1	2	1	noBlindfold	clockwise	practice	Guided	1	0.5	-0.25	16.06503	-0.14669	-1.44975	-1.05455	1.03223482636413	0.605798	0.181863	-8.965377
Trial1	2	1	noBlindfold	clockwise	practice	Guided	1	0.5	-0.25	16.08502	-0.14666	-1.44977	-1.05422	1.03195876935538	0.580609	0.2749	-8.25909
Trial1	2	1	noBlindfold	clockwise	practice	Guided	1	0.5	-0.25	16.10503	-0.14663	-1.44978	-1.0535	1.03137902018861	0.55012	0.207118	-7.384649
Trial1	2	1	noBlindfold	clockwise	practice	Guided	1	0.5	-0.25	16.12503	-0.14657	-1.44982	-1.05316	1.03107646170086	0.4189	-0.211821	-6.222421
Trial1	2	1	noBlindfold	clockwise	practice	Guided	1	0.5	-0.25	16.14503	-0.14654	-1.44986	-1.05275	1.03073833811394	0.165719	-0.25407	-5.39752
Trial1	2	1	noBlindfold	clockwise	practice	Guided	1	0.5	-0.25	16.16502	-0.14655	-1.4499	-1.05233	1.0304175650936	-0.186349	-0.368237	-4.520921
Trial1	2	1	noBlindfold	clockwise	practice	Guided	1	0.5	-0.25	16.18503	-0.1466	-1.44998	-1.05199	1.03018423732422	-0.431701	-0.583964	-3.915029
Trial1	2	1	noBlindfold	clockwise	practice	Guided	1	0.5	-0.25	16.20503	-0.14681	-1.45015	-1.05136	1.02982573149487	-0.611946	-0.740541	-3.176072
Trial1	2	1	noBlindfold	clockwise	practice	Guided	1	0.5	-0.25	16.22504	-0.14785	-1.45045	-1.05108	1.03026151014079	-0.755912	-1.286443	-1.971517
Trial1	2	1	noBlindfold	clockwise	practice	Guided	1	0.5	-0.25	16.24503	-0.14871	-1.45061	-1.05085	1.03062380987198	-0.788241	-1.531887	-1.592622
Trial1	2	1	noBlindfold	clockwise	practice	Guided	1	0.5	-0.25	16.26503	-0.14977	-1.45076	-1.05067	1.03115155789085	-0.878278	-1.89159	-1.212475
Trial1	2	1	noBlindfold	clockwise	practice	Guided	1	0.5	-0.25	16.28503	-0.15102	-1.45094	-1.05056	1.03185432937545	-1.07962	-2.374015	-1.044111
Trial1	2	1	noBlindfold	clockwise	practice	Guided	1	0.5	-0.25	16.30502	-0.15261	-1.45115	-1.05035	1.03269543476452	-1.268031	-2.678705	-0.896922
Trial1	2	1	noBlindfold	clockwise	practice	Guided	1	0.5	-0.25	16.32503	-0.1569	-1.45137	-1.05021	1.03530365463566	-1.350116	-2.746414	-0.364902
Trial1	2	1	noBlindfold	clockwise	practice	Guided	1	0.5	-0.25	16.34503	-0.15976	-1.45138	-1.05007	1.03701269813707	-1.1794	-2.754877	-0.095137
Trial1	2	1	noBlindfold	clockwise	practice	Guided	1	0.5	-0.25	16.36504	-0.1631	-1.45137	-1.04992	1.03902538626324	-1.028219	-2.750646	0.090927
Trial1	2	1	noBlindfold	clockwise	practice	Guided	1	0.5	-0.25	16.38503	-0.16659	-1.45137	-1.04983	1.0411869187053	-0.915988	-2.873368	0.315594
Trial1	2	1	noBlindfold	clockwise	practice	Guided	1	0.5	-0.25	16.40503	-0.17019	-1.45142	-1.04957	1.04329610983169	-1.051013	-2.932613	0.613378
Trial1	2	1	noBlindfold	clockwise	practice	Guided	1	0.5	-0.25	16.42503	-0.17804	-1.45154	-1.04944	1.04825693141626	-1.168687	-3.199216	1.205283
Trial1	2	1	noBlindfold	clockwise	practice	Guided	1	0.5	-0.25	16.44502	-0.18202	-1.4516	-1.04933	1.05075197569906	-1.119171	-3.211912	1.377373
Trial1	2	1	noBlindfold	clockwise	practice	Guided	1	0.5	-0.25	16.46503	-0.18606	-1.45161	-1.04919	1.05327254110746	-1.083987	-3.216144	1.666994
Trial1	2	1	noBlindfold	clockwise	practice	Guided	1	0.5	-0.25	16.48503	-0.1901	-1.45163	-1.04898	1.05574951843056	-1.052524	-3.423502	2.13318
Trial1	2	1	noBlindfold	clockwise	practice	Guided	1	0.5	-0.25	16.50504	-0.19407	-1.4517	-1.04858	1.05804691658712	-1.052084	-3.639324	2.587563
Trial1	2	1	noBlindfold	clockwise	practice	Guided	1	0.5	-0.25	16.52502	-0.20144	-1.45182	-1.04851	1.06284346523551	-0.953887	-3.474283	2.964098
Trial1	2	1	noBlindfold	clockwise	practice	Guided	1	0.5	-0.25	16.54503	-0.20463	-1.45176	-1.04849	1.06493651225697	-0.987259	-3.376952	2.99912
Trial1	2	1	noBlindfold	clockwise	practice	Guided	1	0.5	-0.25	16.56503	-0.20759	-1.45172	-1.0484	1.06682999462143	-0.936372	-3.533529	3.170349
Trial1	2	1	noBlindfold	clockwise	practice	Guided	1	0.5	-0.25	16.58502	-0.2104	-1.45179	-1.04819	1.06853892427471	-0.840797	-3.939781	3.789765
Trial1	2	1	noBlindfold	clockwise	practice	Guided	1	0.5	-0.25	16.60503	-0.2125	-1.45193	-1.04786	1.06969008603246	-0.91489	-4.092126	4.2461
Trial1	2	1	noBlindfold	clockwise	practice	Guided	1	0.5	-0.25	16.62503	-0.21533	-1.45201	-1.04782	1.07154734010095	-1.156781	-3.872073	4.430467
Trial1	2	1	noBlindfold	clockwise	practice	Guided	1	0.5	-0.25	16.64503	-0.21621	-1.45197	-1.04782	1.07213501149169	-1.265267	-3.84245	4.358362
Trial1	2	1	noBlindfold	clockwise	practice	Guided	1	0.5	-0.25	16.66502	-0.21694	-1.45194	-1.04788	1.07266741139981	-1.166988	-3.876304	4.225168
Trial1	2	1	noBlindfold	clockwise	practice	Guided	1	0.5	-0.25	16.68503	-0.21738	-1.45195	-1.04792	1.07299132136781	-0.84149	-4.109053	3.790734
Trial1	2	1	noBlindfold	clockwise	practice	Guided	1	0.5	-0.25	16.70503	-0.21744	-1.45198	-1.04819	1.07323222914982	-0.454951	-4.451829	3.190444
Trial1	2	1	noBlindfold	clockwise	practice	Guided	1	0.5	-0.25	16.72504	-0.21745	-1.45214	-1.04848	1.07345463658296	0.254914	-4.701505	1.819514
Trial1	2	1	noBlindfold	clockwise	practice	Guided	1	0.5	-0.25	16.74503	-0.21741	-1.45221	-1.04875	1.07362868167112	0.418522	-4.697274	1.356404
Trial1	2	1	noBlindfold	clockwise	practice	Guided	1	0.5	-0.25	16.76503	-0.21735	-1.45226	-1.04894	1.07372996740333	0.365329	-4.705737	0.932966
Trial1	2	1	noBlindfold	clockwise	practice	Guided	1	0.5	-0.25	16.78503	-0.21731	-1.45229	-1.04911	1.07382975460125	0.335575	-4.663419	0.556396
Trial1	2	1	noBlindfold	clockwise	practice	Guided	1	0.5	-0.25	16.80502	-0.2173	-1.4523	-1.04938	1.07402410289104	0.198684	-4.693042	0.308453
Trial1	2	1	noBlindfold	clockwise	practice	Guided	1	0.5	-0.25	16.82503	-0.21728	-1.45233	-1.0495	1.07410000965641	0.160293	-4.739592	-0.207227
Trial1	2	1	noBlindfold	clockwise	practice	Guided	1	0.5	-0.25	16.84503	-0.21727	-1.45233	-1.04959	1.07416031795986	0.262552	-4.599942	-0.353196
Trial1	2	1	noBlindfold	clockwise	practice	Guided	1	0.5	-0.25	16.86504	-0.21724	-1.45231	-1.04969	1.07421475272792	0.450054	-4.612638	-0.475331
Trial1	2	1	noBlindfold	clockwise	practice	Guided	1	0.5	-0.25	16.88503	-0.2172	-1.45234	-1.04981	1.07427732121886	0.612502	-5.031586	-0.834565
Trial1	2	1	noBlindfold	clockwise	practice	Guided	1	0.5	-0.25	16.90503	-0.21715	-1.45247	-1.04995	1.07434823716352	0.446497	-5.251639	-1.005901
Trial1	2	1	noBlindfold	clockwise	practice	Guided	1	0.5	-0.25	16.92503	-0.2171	-1.45258	-1.04999	1.07434459279943	0.316658	-5.035818	-0.892593
Trial1	2	1	noBlindfold	clockwise	practice	Guided	1	0.5	-0.25	16.94502	-0.21709	-1.45253	-1.05	1.07434538537197	0.319937	-4.836923	-0.497697
Trial1	2	1	noBlindfold	clockwise	practice	Guided	1	0.5	-0.25	16.96503	-0.21707	-1.45244	-1.05	1.07433202795402	0.21086	-4.650724	-0.137047
Trial1	2	1	noBlindfold	clockwise	practice	Guided	1	0.5	-0.25	16.98503	-0.21706	-1.45235	-1.04998	1.07431052985537	0.205795	-4.528002	0.27489
Trial1	2	1	noBlindfold	clockwise	practice	Guided	1	0.5	-0.25	17.00504	-0.21705	-1.45229	-1.04992	1.07425920601351	0.34802	-4.583015	0.544362
Trial1	2	1	noBlindfold	clockwise	practice	Guided	1	0.5	-0.25	17.02502	-0.21701	-1.45242	-1.04988	1.074202684773	0.489571	-5.150076	0.954032
Trial1	2	1	noBlindfold	clockwise	practice	Guided	1	0.5	-0.25	17.04503	-0.21698	-1.45251	-1.04984	1.07415282752906	0.512864	-5.069672	1.000632
Trial1	2	1	noBlindfold	clockwise	practice	Guided	1	0.5	-0.25	17.06503	-0.21695	-1.45252	-1.04979	1.07409561271061	0.524535	-4.94695	1.235587
Trial1	2	1	noBlindfold	clockwise	practice	Guided	1	0.5	-0.25	17.08502	-0.21693	-1.4525	-1.04972	1.07403007112565	0.547017	-4.938486	1.676105
Trial1	2	1	noBlindfold	clockwise	practice	Guided	1	0.5	-0.25	17.10503	-0.21689	-1.4525	-1.04946	1.07380987059775	0.556777	-5.010427	1.990954
Trial1	2	1	noBlindfold	clockwise	practice	Guided	1	0.5	-0.25	17.12503	-0.2168	-1.45253	-1.04923	1.07357849497712	0.493162	-5.069672	2.77847
Trial1	2	1	noBlindfold	clockwise	practice	Guided	1	0.5	-0.25	17.14503	-0.21673	-1.45252	-1.04881	1.07321913664694	0.728278	-4.777678	3.653846
Trial1	2	1	noBlindfold	clockwise	practice	Guided	1	0.5	-0.25	17.16502	-0.21657	-1.45245	-1.04832	1.07274762208142	0.809394	-4.561856	4.55058
Trial1	2	1	noBlindfold	clockwise	practice	Guided	1	0.5	-0.25	17.18503	-0.21638	-1.45237	-1.04792	1.07232299836513	0.743898	-4.616869	5.460264
Trial1	2	1	noBlindfold	clockwise	practice	Guided	1	0.5	-0.25	17.20503	-0.21624	-1.45233	-1.04753	1.07193933205624	0.745558	-4.396816	5.804787
Trial1	2	1	noBlindfold	clockwise	practice	Guided	1	0.5	-0.25	17.22504	-0.21616	-1.4523	-1.04737	1.07176676239616	0.453365	-4.557624	6.439927
Trial1	2	1	noBlindfold	clockwise	practice	Guided	1	0.5	-0.25	17.24503	-0.21614	-1.4523	-1.04716	1.07159722609438	0.538347	-4.460293	6.886913
Trial1	2	1	noBlindfold	clockwise	practice	Guided	1	0.5	-0.25	17.26503	-0.21612	-1.45229	-1.04689	1.07138301537387	0.496928	-4.346034	7.421849
Trial1	2	1	noBlindfold	clockwise	practice	Guided	1	0.5	-0.25	17.28503	-0.21609	-1.45228	-1.04666	1.0711919345492	0.608451	-4.439134	7.863813
Trial1	2	1	noBlindfold	clockwise	practice	Guided	1	0.5	-0.25	17.30502	-0.21606	-1.45227	-1.04597	1.07065872358559	0.706866	-4.489915	8.314587
Trial1	2	1	noBlindfold	clockwise	practice	Guided	1	0.5	-0.25	17.32503	-0.21599	-1.45226	-1.04555	1.07029971251484	0.745733	-4.248703	10.15387
Trial1	2	1	noBlindfold	clockwise	practice	Guided	1	0.5	-0.25	17.34503	-0.21595	-1.45224	-1.04519	1.07000537273138	0.640339	-4.17253	10.78323
Trial1	2	1	noBlindfold	clockwise	practice	Guided	1	0.5	-0.25	17.36504	-0.21593	-1.45223	-1.04484	1.06973191834917	0.45108	-4.109053	11.43198
Trial1	2	1	noBlindfold	clockwise	practice	Guided	1	0.5	-0.25	17.38503	-0.21591	-1.45221	-1.04424	1.06927279307665	0.189766	-4.138676	12.7721
Trial1	2	1	noBlindfold	clockwise	practice	Guided	1	0.5	-0.25	17.40503	-0.21591	-1.4522	-1.04308	1.06841142553726	-0.051496	-4.155603	14.32589
Trial1	2	1	noBlindfold	clockwise	practice	Guided	1	0.5	-0.25	17.42503	-0.21593	-1.45216	-1.04286	1.06826158553112	-0.407707	-3.702801	15.33278
Trial1	2	1	noBlindfold	clockwise	practice	Guided	1	0.5	-0.25	17.44502	-0.21595	-1.45213	-1.04272	1.06817102280576	-0.332815	-3.53776	15.59519
Trial1	2	1	noBlindfold	clockwise	practice	Guided	1	0.5	-0.25	17.46503	-0.21596	-1.45209	-1.04259	1.06808129791833	-0.197765	-3.609701	15.93138
Trial1	2	1	noBlindfold	clockwise	practice	Guided	1	0.5	-0.25	17.48503	-0.21596	-1.45207	-1.04247	1.0679922202007	0.120504	-3.702801	16.14425
Trial1	2	1	noBlindfold	clockwise	practice	Guided	1	0.5	-0.25	17.50504	-0.21595	-1.45205	-1.04218	1.06777032144418	0.494368	-3.791668	16.42683
Trial1	2	1	noBlindfold	clockwise	practice	Guided	1	0.5	-0.25	17.52502	-0.21591	-1.452	-1.04211	1.06769158959147	0.455409	-3.233071	16.75469
Trial1	2	1	noBlindfold	clockwise	practice	Guided	1	0.5	-0.25	17.54503	-0.2159	-1.45196	-1.04206	1.06764782913486	0.06893	-3.245766	16.63327
Trial1	2	1	noBlindfold	clockwise	practice	Guided	1	0.5	-0.25	17.56503	-0.2159	-1.45193	-1.04183	1.06747724287553	-0.518608	-3.393879	17.35737
Trial1	2	1	noBlindfold	clockwise	practice	Guided	1	0.5	-0.25	17.58502	-0.21594	-1.45191	-1.0415	1.06725924116556	-1.100684	-3.351561	18.11491
Trial1	2	1	noBlindfold	clockwise	practice	Guided	1	0.5	-0.25	17.60503	-0.216	-1.45188	-1.04122	1.06709185024618	-1.533083	-3.182289	18.38909
Trial1	2	1	noBlindfold	clockwise	practice	Guided	1	0.5	-0.25	17.62503	-0.21614	-1.45182	-1.04121	1.06717836631553	-1.830596	-3.029944	17.97361
Trial1	2	1	noBlindfold	clockwise	practice	Guided	1	0.5	-0.25	17.64503	-0.21619	-1.4518	-1.04121	1.067211915494	-1.755878	-3.224607	17.50072
Trial1	2	1	noBlindfold	clockwise	practice	Guided	1	0.5	-0.25	17.66502	-0.21624	-1.45178	-1.04124	1.06726774706494	-1.671951	-3.41927	17.32588
Trial1	2	1	noBlindfold	clockwise	practice	Guided	1	0.5	-0.25	17.68503	-0.21628	-1.45178	-1.04132	1.06735388940578	-1.568359	-3.415038	16.78901
Trial1	2	1	noBlindfold	clockwise	practice	Guided	1	0.5	-0.25	17.70503	-0.21634	-1.45177	-1.04208	1.06795776099534	-1.804558	-3.46582	15.91392
Trial1	2	1	noBlindfold	clockwise	practice	Guided	1	0.5	-0.25	17.72504	-0.21664	-1.45178	-1.04252	1.0684853330489	-2.260423	-3.787437	14.1087
Trial1	2	1	noBlindfold	clockwise	practice	Guided	1	0.5	-0.25	17.74503	-0.21708	-1.45181	-1.04294	1.06909195039297	-2.513598	-3.745119	13.52427
Trial1	2	1	noBlindfold	clockwise	practice	Guided	1	0.5	-0.25	17.76503	-0.21783	-1.45183	-1.0435	1.07001031651962	-2.841535	-3.647787	12.58927
Trial1	2	1	noBlindfold	clockwise	practice	Guided	1	0.5	-0.25	17.78503	-0.21935	-1.45186	-1.04401	1.07140858886232	-3.349695	-4.092126	11.57229
Trial1	2	1	noBlindfold	clockwise	practice	Guided	1	0.5	-0.25	17.80502	-0.22181	-1.45198	-1.04476	1.07361684726015	-4.122546	-4.092126	10.94674
Trial1	2	1	noBlindfold	clockwise	practice	Guided	1	0.5	-0.25	17.82503	-0.23326	-1.45176	-1.04508	1.08158326416993	-5.76286	-3.017249	9.832101
Trial1	2	1	noBlindfold	clockwise	practice	Guided	1	0.5	-0.25	17.84503	-0.24374	-1.45159	-1.04553	1.08904413051621	-6.469667	-3.448893	8.862798
Trial1	2	1	noBlindfold	clockwise	practice	Guided	1	0.5	-0.25	17.86504	-0.25876	-1.45173	-1.04603	1.09971840822118	-6.853728	-4.252935	7.826175
Trial1	2	1	noBlindfold	clockwise	practice	Guided	1	0.5	-0.25	17.88503	-0.27761	-1.45203	-1.04643	1.1130939088661	-6.630275	-4.38412	6.866268
Trial1	2	1	noBlindfold	clockwise	practice	Guided	1	0.5	-0.25	17.90503	-0.30046	-1.45219	-1.04113	1.1254433676135	-6.197231	-4.316412	6.293888
Trial1	2	1	noBlindfold	clockwise	practice	Guided	1	0.5	-0.25	17.92503	-0.3068	-1.4521	-1.03365	1.12473705903015	-11.2988	-3.343098	5.818252
Trial1	2	1	noBlindfold	clockwise	practice	Guided	1	0.5	-0.25	17.94502	-0.30576	-1.45176	-1.02115	1.11531228050841	-11.87918	-2.627923	7.116744
Trial1	2	1	noBlindfold	clockwise	practice	Guided	1	0.5	-0.25	17.96503	-0.3056	-1.45135	-1.00418	1.10353012812707	-9.958132	-2.217439	7.254791
Trial1	2	1	noBlindfold	clockwise	practice	Guided	1	0.5	-0.25	17.98503	-0.30489	-1.45117	-0.98293	1.08859281398209	-6.927238	-3.360025	5.683644
Trial1	2	1	noBlindfold	clockwise	practice	Guided	1	0.5	-0.25	18.00504	-0.3036	-1.45171	-0.9378899	1.05781167607201	-4.42665	-5.79331	3.795598
Trial1	2	1	noBlindfold	clockwise	practice	Guided	1	0.5	-0.25	18.02502	-0.30173	-1.45325	-0.91653	1.04260883503971	-3.807125	-6.360371	1.456341
Trial1	2	1	noBlindfold	clockwise	practice	Guided	1	0.5	-0.25	18.04503	-0.30193	-1.45326	-0.89581	1.0296418115769	-5.495077	-5.742528	1.771461
Trial1	2	1	noBlindfold	clockwise	practice	Guided	1	0.5	-0.25	18.06503	-0.3026	-1.45292	-0.87506	1.01728402378859	-6.923076	-4.714201	2.600398
Trial1	2	1	noBlindfold	clockwise	practice	Guided	1	0.5	-0.25	18.08502	-0.30337	-1.45242	-0.85383	1.00499452725161	-8.03804	-3.944013	2.857642
Trial1	2	1	noBlindfold	clockwise	practice	Guided	1	0.5	-0.25	18.10503	-0.30398	-1.4521	-0.81027	0.979941995544549	-8.577844	-4.511074	2.526294
Trial1	2	1	noBlindfold	clockwise	practice	Guided	1	0.5	-0.25	18.12503	-0.30424	-1.45243	-0.78257	0.964589454853527	-7.977031	-5.078136	2.796401
Trial1	2	1	noBlindfold	clockwise	practice	Guided	1	0.5	-0.25	18.14503	-0.30399	-1.45266	-0.76596	0.955308656650349	-7.3098	-5.755224	2.569903
Trial1	2	1	noBlindfold	clockwise	practice	Guided	1	0.5	-0.25	18.16502	-0.30376	-1.45282	-0.74154	0.942147362377675	-6.82058	-5.962582	2.548446
Trial1	2	1	noBlindfold	clockwise	practice	Guided	1	0.5	-0.25	18.18503	-0.30349	-1.45296	-0.72081	0.931266989303789	-7.010552	-5.899105	2.170032
Trial1	2	1	noBlindfold	clockwise	practice	Guided	1	0.5	-0.25	18.20503	-0.30348	-1.45296	-0.68206	0.912280634298531	-7.372968	-5.920264	1.848063
Trial1	2	1	noBlindfold	clockwise	practice	Guided	1	0.5	-0.25	18.22504	-0.30401	-1.45289	-0.66435	0.904498776066301	-9.100606	-5.619806	0.685244
Trial1	2	1	noBlindfold	clockwise	practice	Guided	1	0.5	-0.25	18.24503	-0.30449	-1.45286	-0.64772	0.897432665691791	-10.24469	-5.729833	1.185304
Trial1	2	1	noBlindfold	clockwise	practice	Guided	1	0.5	-0.25	18.26503	-0.30505	-1.45284	-0.63282	0.891435157254182	-11.2626	-5.742528	1.61681
Trial1	2	1	noBlindfold	clockwise	practice	Guided	1	0.5	-0.25	18.28503	-0.30555	-1.45288	-0.61892	0.886009458332774	-11.76322	-5.852555	1.76826
Trial1	2	1	noBlindfold	clockwise	practice	Guided	1	0.5	-0.25	18.30502	-0.30584	-1.45291	-0.59346	0.875981117441645	-11.92025	-5.74676	1.93263
Trial1	2	1	noBlindfold	clockwise	practice	Guided	1	0.5	-0.25	18.32503	-0.30587	-1.45289	-0.58145	0.871369923870735	-11.32247	-6.013363	2.423748
Trial1	2	1	noBlindfold	clockwise	practice	Guided	1	0.5	-0.25	18.34503	-0.30571	-1.45297	-0.56915	0.866617179951051	-11.17012	-5.9118	3.203569
Trial1	2	1	noBlindfold	clockwise	practice	Guided	1	0.5	-0.25	18.36504	-0.30558	-1.45297	-0.55639	0.861878149710741	-10.87992	-5.810237	3.783801
Trial1	2	1	noBlindfold	clockwise	practice	Guided	1	0.5	-0.25	18.38503	-0.30547	-1.45288	-0.54291	0.857075352993559	-10.77496	-5.226249	3.926887
Trial1	2	1	noBlindfold	clockwise	practice	Guided	1	0.5	-0.25	18.40503	-0.30541	-1.45269	-0.50867	0.845928731649063	-10.66751	-5.006195	4.596349
Trial1	2	1	noBlindfold	clockwise	practice	Guided	1	0.5	-0.25	18.42503	-0.3052	-1.45235	-0.48768	0.83954677400482	-9.925218	-4.544929	5.70969
Trial1	2	1	noBlindfold	clockwise	practice	Guided	1	0.5	-0.25	18.44502	-0.30497	-1.4523	-0.46394	0.832914778854712	-9.255847	-4.697274	5.79725
Trial1	2	1	noBlindfold	clockwise	practice	Guided	1	0.5	-0.25	18.46503	-0.30465	-1.45234	-0.43682	0.826052879756962	-8.592021	-4.760751	5.37696
Trial1	2	1	noBlindfold	clockwise	practice	Guided	1	0.5	-0.25	18.48503	-0.30433	-1.45235	-0.40812	0.819724753420056	-8.173999	-4.654956	5.269596
Trial1	2	1	noBlindfold	clockwise	practice	Guided	1	0.5	-0.25	18.50504	-0.30409	-1.45233	-0.34523	0.809709525001835	-7.891882	-4.764982	4.53442
Trial1	2	1	noBlindfold	clockwise	practice	Guided	1	0.5	-0.25	18.52502	-0.30377	-1.45259	-0.31176	0.806139268797464	-7.494879	-5.264335	3.858719
Trial1	2	1	noBlindfold	clockwise	practice	Guided	1	0.5	-0.25	18.54503	-0.30374	-1.45261	-0.27881	0.804256174961995	-7.483788	-4.921559	3.241881
Trial1	2	1	noBlindfold	clockwise	practice	Guided	1	0.5	-0.25	18.56503	-0.30373	-1.45252	-0.2461	0.803739473094428	-7.262378	-5.336275	2.241677
Trial1	2	1	noBlindfold	clockwise	practice	Guided	1	0.5	-0.25	18.58502	-0.30362	-1.45264	-0.21376	0.80443673387657	-7.023418	-5.454766	2.331618
Trial1	2	1	noBlindfold	clockwise	practice	Guided	1	0.5	-0.25	18.60503	-0.30349	-1.4527	-0.15119	0.809542815080905	-6.653429	-5.137381	1.781162
Trial1	2	1	noBlindfold	clockwise	practice	Guided	1	0.5	-0.25	18.62503	-0.30318	-1.45286	-0.12275	0.813197787687485	-6.035981	-6.05145	0.921017
Trial1	2	1	noBlindfold	clockwise	practice	Guided	1	0.5	-0.25	18.64503	-0.30308	-1.45295	-0.094269	0.818040137546196	-6.246921	-5.53517	0.797455
Trial1	2	1	noBlindfold	clockwise	practice	Guided	1	0.5	-0.25	18.66502	-0.30307	-1.45286	-0.06962	0.82307860132656	-5.956336	-5.734065	0.726216
Trial1	2	1	noBlindfold	clockwise	practice	Guided	1	0.5	-0.25	18.68503	-0.30289	-1.45278	-0.045173	0.828605126816025	-5.428131	-5.585952	1.706073
Trial1	2	1	noBlindfold	clockwise	practice	Guided	1	0.5	-0.25	18.70503	-0.30289	-1.45278	-0.045173	0.828605126816025	-5.428131	-5.585952	1.706073
Trial1	2	1	noBlindfold	clockwise	practice	Guided	1	0.5	-0.25	18.72504	-0.30189	-1.45278	0.020986	0.846440197739928	-5.428131	-5.069672	1.706073
Trial1	2	1	noBlindfold	clockwise	practice	Guided	1	0.5	-0.25	18.74503	-0.30187	-1.45281	0.022956	0.847053986856235	-2.468528	-5.391289	1.314822
Trial1	2	1	noBlindfold	clockwise	practice	Guided	1	0.5	-0.25	18.76503	-0.30124	-1.45272	0.067118	0.861713038934036	-1.315065	-5.120454	1.483977
Trial1	2	1	noBlindfold	clockwise	practice	Guided	1	0.5	-0.25	18.78503	-0.30067	-1.45259	0.08751801	0.868902094795758	-0.266258	-5.255871	1.156911
Trial1	2	1	noBlindfold	clockwise	practice	Guided	1	0.5	-0.25	18.80502	-0.30007	-1.45261	0.12537	0.883750314912402	0.809029	-5.585952	0.556333
Trial1	2	1	noBlindfold	clockwise	practice	Guided	1	0.5	-0.25	18.82503	-0.29934	-1.4527	0.14263	0.890563179401064	1.655611	-5.06544	0.515775
Trial1	2	1	noBlindfold	clockwise	practice	Guided	1	0.5	-0.25	18.84503	-0.29918	-1.45254	0.158	0.897302996654659	1.799055	-4.777678	0.844856
Trial1	2	1	noBlindfold	clockwise	practice	Guided	1	0.5	-0.25	18.86504	-0.29913	-1.45242	0.17357	0.904444764030043	1.570994	-4.587247	0.741924
Trial1	2	1	noBlindfold	clockwise	practice	Guided	1	0.5	-0.25	18.88503	-0.2992	-1.45231	0.18794	0.911324356259436	1.345574	-4.621101	0.68693
Trial1	2	1	noBlindfold	clockwise	practice	Guided	1	0.5	-0.25	18.90503	-0.29932	-1.45229	0.21627	0.925375678916157	1.117314	-4.726896	0.966392
Trial1	2	1	noBlindfold	clockwise	practice	Guided	1	0.5	-0.25	18.92503	-0.29958	-1.45235	0.22943	0.932298935010802	0.657105	-4.739592	1.407711
Trial1	2	1	noBlindfold	clockwise	practice	Guided	1	0.5	-0.25	18.94502	-0.29966	-1.45238	0.24285	0.939338724426815	0.60548	-4.722664	1.439766
Trial1	2	1	noBlindfold	clockwise	practice	Guided	1	0.5	-0.25	18.96503	-0.29972	-1.45238	0.25646	0.94660116936641	0.465265	-4.705737	1.22834
Trial1	2	1	noBlindfold	clockwise	practice	Guided	1	0.5	-0.25	18.98503	-0.29974	-1.45237	0.26947	0.953642045180097	0.62177	-4.811532	1.236905
Trial1	2	1	noBlindfold	clockwise	practice	Guided	1	0.5	-0.25	19.00504	-0.2997	-1.45242	0.2955	0.968034248248354	0.705348	-5.023122	1.467976
Trial1	2	1	noBlindfold	clockwise	practice	Guided	1	0.5	-0.25	19.02502	-0.29965	-1.45253	0.30859	0.975429611205291	0.669656	-5.302421	1.71365
Trial1	2	1	noBlindfold	clockwise	practice	Guided	1	0.5	-0.25	19.04503	-0.29968	-1.45258	0.32131	0.982793582243565	0.538485	-5.069672	1.570815
Trial1	2	1	noBlindfold	clockwise	practice	Guided	1	0.5	-0.25	19.06503	-0.29972	-1.45259	0.33461	0.990616439952344	0.501248	-5.378593	1.894885
Trial1	2	1	noBlindfold	clockwise	practice	Guided	1	0.5	-0.25	19.08502	-0.29975	-1.45267	0.3475	0.998301712213145	0.518804	-5.577488	2.137835
Trial1	2	1	noBlindfold	clockwise	practice	Guided	1	0.5	-0.25	19.10503	-0.29975	-1.45278	0.37616	1.01571472531143	0.54992	-5.721369	2.321369
Trial1	2	1	noBlindfold	clockwise	practice	Guided	1	0.5	-0.25	19.12503	-0.29979	-1.45286	0.39116	1.02506105081279	0.477829	-5.882178	2.4427
Trial1	2	1	noBlindfold	clockwise	practice	Guided	1	0.5	-0.25	19.14503	-0.29979	-1.45293	0.40719	1.03516313961839	0.352961	-5.971045	2.436745
Trial1	2	1	noBlindfold	clockwise	practice	Guided	1	0.5	-0.25	19.16502	-0.2998	-1.45299	0.42337	1.04551767825154	0.427732	-6.068377	2.495777
Trial1	2	1	noBlindfold	clockwise	practice	Guided	1	0.5	-0.25	19.18503	-0.29982	-1.45302	0.43998	1.05630698311766	0.412181	-6.12339	2.366178
Trial1	2	1	noBlindfold	clockwise	practice	Guided	1	0.5	-0.25	19.20503	-0.29982	-1.45306	0.47442	1.07911834116011	0.346898	-6.279967	2.174406
Trial1	2	1	noBlindfold	clockwise	practice	Guided	1	0.5	-0.25	19.22504	-0.29979	-1.45315	0.49208	1.09103014024226	0.565369	-6.516948	2.13476
Trial1	2	1	noBlindfold	clockwise	practice	Guided	1	0.5	-0.25	19.24503	-0.29974	-1.45324	0.50928	1.10276482159544	0.602045	-6.631206	2.140092
Trial1	2	1	noBlindfold	clockwise	practice	Guided	1	0.5	-0.25	19.26503	-0.2997	-1.45333	0.52637	1.11457186255717	0.792007	-6.808942	1.949723
Trial1	2	1	noBlindfold	clockwise	practice	Guided	1	0.5	-0.25	19.28503	-0.29964	-1.45337	0.54305	1.12621153333603	0.798484	-6.893578	1.818865
Trial1	2	1	noBlindfold	clockwise	practice	Guided	1	0.5	-0.25	19.30502	-0.29959	-1.45341	0.55528	1.13482156525757	0.899788	-6.902041	1.468235
Trial1	2	1	noBlindfold	clockwise	practice	Guided	1	0.5	-0.25	19.32503	-0.29952	-1.45334	0.55457	1.13426856229005	-0.367419	-3.74935	7.725832
Trial1	2	1	noBlindfold	clockwise	practice	Guided	1	0.5	-0.25	19.34503	-0.29983	-1.45266	0.55379	1.13393402857639	-2.067254	-5.65366	6.482212
Trial1	2	1	noBlindfold	clockwise	practice	Guided	1	0.5	-0.25	19.36504	-0.30026	-1.45285	0.55327	1.13386892714253	-0.691636	-6.54657	4.365843
Trial1	2	1	noBlindfold	clockwise	practice	Guided	1	0.5	-0.25	19.38503	-0.30028	-1.45298	0.55326	1.13387594709244	-0.399847	-6.588888	5.914766
Trial1	2	1	noBlindfold	clockwise	practice	Guided	1	0.5	-0.25	19.40503	-0.30026	-1.45304	0.55324	1.13384768771848	0.879527	-7.113631	6.643074
Trial1	2	1	noBlindfold	clockwise	practice	Guided	1	0.5	-0.25	19.42503	-0.30014	-1.45319	0.55321	1.13374176650163	0.793589	-7.130559	5.819179
Trial1	2	1	noBlindfold	clockwise	practice	Guided	1	0.5	-0.25	19.44502	-0.30012	-1.45324	0.55322	1.13373468448788	0.020764	-6.737001	6.270023
Trial1	2	1	noBlindfold	clockwise	practice	Guided	1	0.5	-0.25	19.46503	-0.30012	-1.45323	0.55328	1.13377720913542	-0.559852	-6.246112	7.374826
Trial1	2	1	noBlindfold	clockwise	practice	Guided	1	0.5	-0.25	19.48503	-0.30013	-1.45322	0.55332	1.13381261225041	-0.353759	-5.886409	7.636821
Trial1	2	1	noBlindfold	clockwise	practice	Guided	1	0.5	-0.25	19.50504	-0.30013	-1.4532	0.55329	1.13379137044902	0.053971	-6.292662	7.193591
Trial1	2	1	noBlindfold	clockwise	practice	Guided	1	0.5	-0.25	19.52502	-0.30009	-1.45321	0.55325	1.13373478845631	0.928963	-6.669292	5.684054
Trial1	2	1	noBlindfold	clockwise	practice	Guided	1	0.5	-0.25	19.54503	-0.30006	-1.45323	0.5532	1.13367819967193	1.254032	-6.690451	5.558319
Trial1	2	1	noBlindfold	clockwise	practice	Guided	1	0.5	-0.25	19.56503	-0.30001	-1.45324	0.55313	1.13359328843313	1.60583	-6.512716	5.202189
Trial1	2	1	noBlindfold	clockwise	practice	Guided	1	0.5	-0.25	19.58502	-0.29995	-1.45323	0.55297	1.13343761037328	1.922123	-6.279967	4.797709
Trial1	2	1	noBlindfold	clockwise	practice	Guided	1	0.5	-0.25	19.60503	-0.29974	-1.4532	0.5525	1.13295646837581	2.2574	-6.127622	4.509238
Trial1	2	1	noBlindfold	clockwise	practice	Guided	1	0.5	-0.25	19.62503	-0.2981	-1.45299	0.55235	1.13169302345493	2.90936	-5.624038	4.529508
Trial1	2	1	noBlindfold	clockwise	practice	Guided	1	0.5	-0.25	19.64503	-0.29609	-1.45286	0.55219	1.13016286629142	3.344118	-5.607111	4.296393
Trial1	2	1	noBlindfold	clockwise	practice	Guided	1	0.5	-0.25	19.66502	-0.2928	-1.45282	0.55201	1.12771977652699	3.61841	-5.750992	3.896485
Trial1	2	1	noBlindfold	clockwise	practice	Guided	1	0.5	-0.25	19.68503	-0.28779	-1.45284	0.55186	1.12409630551635	3.952156	-5.695978	3.621051
Trial1	2	1	noBlindfold	clockwise	practice	Guided	1	0.5	-0.25	19.70503	-0.2813	-1.45285	0.55165	1.11940716709355	4.157074	-5.712906	3.552008
Trial1	2	1	noBlindfold	clockwise	practice	Guided	1	0.5	-0.25	19.72504	-0.26145	-1.45281	0.55152	1.10554981146674	4.352881	-5.645197	2.985096
Trial1	2	1	noBlindfold	clockwise	practice	Guided	1	0.5	-0.25	19.74503	-0.24838	-1.45284	0.55146	1.09654494135649	4.426306	-5.806005	2.901695
Trial1	2	1	noBlindfold	clockwise	practice	Guided	1	0.5	-0.25	19.76503	-0.23316	-1.45288	0.55154	1.086273431831	4.436318	-5.806005	3.137454
Trial1	2	1	noBlindfold	clockwise	practice	Guided	1	0.5	-0.25	19.78503	-0.2153	-1.45285	0.55163	1.07436715864433	4.290915	-5.361666	3.334306
Trial1	2	1	noBlindfold	clockwise	practice	Guided	1	0.5	-0.25	19.80502	-0.19591	-1.45276	0.55178	1.06166938476324	4.191239	-5.446302	3.382038
Trial1	2	1	noBlindfold	clockwise	practice	Guided	1	0.5	-0.25	19.82503	-0.15015	-1.4527	0.55187	1.03232286724028	3.799589	-5.281262	3.788062
Trial1	2	1	noBlindfold	clockwise	practice	Guided	1	0.5	-0.25	19.84503	-0.12634	-1.45267	0.55192	1.01753500138853	3.670348	-5.32358	3.765377
Trial1	2	1	noBlindfold	clockwise	practice	Guided	1	0.5	-0.25	19.86504	-0.1005	-1.45266	0.55195	1.00186027522392	3.555781	-5.374362	3.847847
Trial1	2	1	noBlindfold	clockwise	practice	Guided	1	0.5	-0.25	19.88503	-0.071856	-1.45266	0.552	0.984999117774817	3.186076	-5.344739	4.026611
Trial1	2	1	noBlindfold	clockwise	practice	Guided	1	0.5	-0.25	19.90503	-0.044813	-1.45267	0.55215	0.969673060805828	2.975789	-5.357434	4.181844
Trial1	2	1	noBlindfold	clockwise	practice	Guided	1	0.5	-0.25	19.92503	0.014444	-1.45265	0.55214	0.937653029487635	2.71226	-5.344739	4.272532
Trial1	2	1	noBlindfold	clockwise	practice	Guided	1	0.5	-0.25	19.94502	0.043812	-1.45266	0.55207	0.922726292902928	2.570436	-5.391289	4.0974
Trial1	2	1	noBlindfold	clockwise	practice	Guided	1	0.5	-0.25	19.96503	0.072532	-1.45269	0.55207	0.908870294484146	2.495013	-5.327812	4.118689
Trial1	2	1	noBlindfold	clockwise	practice	Guided	1	0.5	-0.25	19.98503	0.10411	-1.45266	0.55217	0.894542151231373	2.48414	-5.141613	4.398052
Trial1	2	1	noBlindfold	clockwise	practice	Guided	1	0.5	-0.25	20.00504	0.13318	-1.45258	0.55226	0.882143970758014	2.522853	-5.023122	4.601774
Trial1	2	1	noBlindfold	clockwise	practice	Guided	1	0.5	-0.25	20.02502	0.19448	-1.45251	0.55225	0.858456513285925	2.103998	-5.01889	4.43191
Trial1	2	1	noBlindfold	clockwise	practice	Guided	1	0.5	-0.25	20.04503	0.22456	-1.45251	0.55227	0.848236018406089	2.038095	-5.044281	4.584683
Trial1	2	1	noBlindfold	clockwise	practice	Guided	1	0.5	-0.25	20.06503	0.25444	-1.4525	0.55228	0.839019031985228	2.032093	-4.870777	4.540691
Trial1	2	1	noBlindfold	clockwise	practice	Guided	1	0.5	-0.25	20.08502	0.28501	-1.45248	0.55224	0.830547852916071	2.074207	-5.001963	4.476895
Trial1	2	1	noBlindfold	clockwise	practice	Guided	1	0.5	-0.25	20.10503	0.31447	-1.45249	0.55216	0.823335951231399	1.835431	-5.010427	4.424292
Trial1	2	1	noBlindfold	clockwise	practice	Guided	1	0.5	-0.25	20.12503	0.37401	-1.45243	0.55219	0.812023579599267	1.708237	-4.739592	4.355125
Trial1	2	1	noBlindfold	clockwise	practice	Guided	1	0.5	-0.25	20.14503	0.40227	-1.45237	0.55222	0.808151014605336	1.660381	-4.650724	4.507526
Trial1	2	1	noBlindfold	clockwise	practice	Guided	1	0.5	-0.25	20.16502	0.4301	-1.45233	0.55221	0.8052495589351	1.521176	-4.671883	4.424608
Trial1	2	1	noBlindfold	clockwise	practice	Guided	1	0.5	-0.25	20.18503	0.45737	-1.45231	0.55218	0.803311930831969	1.286739	-4.646492	4.355359
Trial1	2	1	noBlindfold	clockwise	practice	Guided	1	0.5	-0.25	20.20503	0.48394	-1.45229	0.5521	0.802260767346629	1.371275	-4.544929	4.381083
Trial1	2	1	noBlindfold	clockwise	practice	Guided	1	0.5	-0.25	20.22504	0.53614	-1.45222	0.55203	0.802843801646817	1.535134	-4.502611	4.074699
Trial1	2	1	noBlindfold	clockwise	practice	Guided	1	0.5	-0.25	20.24503	0.56116	-1.45222	0.55197	0.804298719822587	1.428502	-4.515306	3.899222
Trial1	2	1	noBlindfold	clockwise	practice	Guided	1	0.5	-0.25	20.26503	0.58559	-1.45225	0.55195	0.806504442613735	1.134143	-4.464525	3.856711
Trial1	2	1	noBlindfold	clockwise	practice	Guided	1	0.5	-0.25	20.28503	0.60999	-1.45223	0.55197	0.809477417372418	1.08164	-4.367193	3.936298
Trial1	2	1	noBlindfold	clockwise	practice	Guided	1	0.5	-0.25	20.30502	0.6329	-1.4522	0.55188	0.812818520668095	1.224745	-4.341802	3.878905
Trial1	2	1	noBlindfold	clockwise	practice	Guided	1	0.5	-0.25	20.32503	0.6776	-1.45219	0.55184	0.821272881218638	1.35223	-4.426438	3.692536
Trial1	2	1	noBlindfold	clockwise	practice	Guided	1	0.5	-0.25	20.34503	0.69885	-1.4522	0.55184	0.826128763571424	1.129353	-4.303716	3.645599
Trial1	2	1	noBlindfold	clockwise	practice	Guided	1	0.5	-0.25	20.36504	0.72005	-1.45217	0.55195	0.831592319442754	1.00194	-4.274094	3.897589
Trial1	2	1	noBlindfold	clockwise	practice	Guided	1	0.5	-0.25	20.38503	0.74046	-1.45214	0.55211	0.837377757219843	1.160195	-4.130212	4.250891
Trial1	2	1	noBlindfold	clockwise	practice	Guided	1	0.5	-0.25	20.40503	0.75908	-1.45209	0.55217	0.842970469754081	1.445721	-4.079431	4.358331
Trial1	2	1	noBlindfold	clockwise	practice	Guided	1	0.5	-0.25	20.42503	0.79723	-1.45202	0.55214	0.855438046611389	1.867584	-3.969404	4.202477
Trial1	2	1	noBlindfold	clockwise	practice	Guided	1	0.5	-0.25	20.44502	0.81608	-1.45197	0.5522	0.862224692951134	2.010904	-3.817059	4.47868
Trial1	2	1	noBlindfold	clockwise	practice	Guided	1	0.5	-0.25	20.46503	0.8350999	-1.45192	0.55227	0.869441839349618	2.052624	-3.821291	4.553767
Trial1	2	1	noBlindfold	clockwise	practice	Guided	1	0.5	-0.25	20.48503	0.85493	-1.45191	0.5523	0.877302995161292	2.124307	-3.850914	4.574828
Trial1	2	1	noBlindfold	clockwise	practice	Guided	1	0.5	-0.25	20.50504	0.87446	-1.45192	0.55231	0.885393470722747	2.190196	-3.812827	4.633633
Trial1	2	1	noBlindfold	clockwise	practice	Guided	1	0.5	-0.25	20.52502	0.89551	-1.4519	0.55221	0.894409870001201	1.985102	-3.698569	4.466332
Trial1	2	1	noBlindfold	clockwise	practice	Guided	1	0.5	-0.25	20.54503	0.93503	-1.45185	0.55216	0.912530433299089	1.779622	-3.787437	4.338562
Trial1	2	1	noBlindfold	clockwise	practice	Guided	1	0.5	-0.25	20.56503	0.95516	-1.45187	0.55212	0.922261943385572	1.844332	-3.791668	4.219316
Trial1	2	1	noBlindfold	clockwise	practice	Guided	1	0.5	-0.25	20.58502	0.97662	-1.4519	0.55211	0.933031146500761	2.026626	-3.889	4.23164
Trial1	2	1	noBlindfold	clockwise	practice	Guided	1	0.5	-0.25	20.60503	0.99642	-1.45192	0.55205	0.943248130487315	1.980862	-3.812827	4.182216
Trial1	2	1	noBlindfold	clockwise	practice	Guided	1	0.5	-0.25	20.62503	1.03841	-1.45194	0.55208	0.966031912186701	1.954535	-3.893232	4.219119
Trial1	2	1	noBlindfold	clockwise	practice	Guided	1	0.5	-0.25	20.64503	1.05931	-1.45193	0.55206	0.9778179212965	1.94425	-3.897463	4.108835
Trial1	2	1	noBlindfold	clockwise	practice	Guided	1	0.5	-0.25	20.66502	1.08031	-1.45198	0.55198	0.989914961675972	1.788537	-4.079431	3.928519
Trial1	2	1	noBlindfold	clockwise	practice	Guided	1	0.5	-0.25	20.68503	1.10254	-1.45202	0.55191	1.0030523875551	1.66076	-4.058272	3.739508
Trial1	2	1	noBlindfold	clockwise	practice	Guided	1	0.5	-0.25	20.70503	1.12339	-1.45204	0.55191	1.0157138684141	1.59636	-4.066735	3.737073
Trial1	2	1	noBlindfold	clockwise	practice	Guided	1	0.5	-0.25	20.72504	1.16461	-1.45201	0.55195	1.04155185021499	1.782225	-4.096358	3.918022
Trial1	2	1	noBlindfold	clockwise	practice	Guided	1	0.5	-0.25	20.74503	1.18574	-1.45204	0.55196	1.05516783846602	1.807332	-4.066735	3.937735
Trial1	2	1	noBlindfold	clockwise	practice	Guided	1	0.5	-0.25	20.76503	1.20624	-1.45206	0.55189	1.06855156552603	1.698165	-4.274094	3.815904
Trial1	2	1	noBlindfold	clockwise	practice	Guided	1	0.5	-0.25	20.78503	1.22658	-1.45213	0.55172	1.08197667556337	1.349551	-4.426438	3.445317
Trial1	2	1	noBlindfold	clockwise	practice	Guided	1	0.5	-0.25	20.80502	1.24648	-1.4522	0.55157	1.09532955531587	1.158393	-4.578783	3.100655
Trial1	2	1	noBlindfold	clockwise	practice	Guided	1	0.5	-0.25	20.82503	1.26635	-1.45226	0.55144	1.10887260057908	1.068442	-4.502611	3.067159
Trial1	2	1	noBlindfold	clockwise	practice	Guided	1	0.5	-0.25	20.84503	1.3024	-1.45228	0.55138	1.13404383846459	0.905118	-4.748055	2.469496
Trial1	2	1	noBlindfold	clockwise	practice	Guided	1	0.5	-0.25	20.86504	1.3053	-1.45229	0.55118	1.135956639238	3.411133	-5.099295	1.437941
Trial1	2	1	noBlindfold	clockwise	practice	Guided	1	0.5	-0.25	20.88503	1.30362	-1.45247	0.551	1.13463926585966	4.948914	-5.509779	1.303007
Trial1	2	1	noBlindfold	clockwise	practice	Guided	1	0.5	-0.25	20.90503	1.3029	-1.45255	0.55036	1.13367751141059	2.407929	-5.238944	0.855178
Trial1	2	1	noBlindfold	clockwise	practice	Guided	1	0.5	-0.25	20.92503	1.30049	-1.45248	0.55027	1.13190829191256	-1.493753	-4.566088	0.273526
Trial1	2	1	noBlindfold	clockwise	practice	Guided	1	0.5	-0.25	20.94502	1.29903	-1.45233	0.55042	1.13098240482182	0.096943	-4.549161	1.192525
Trial1	2	1	noBlindfold	clockwise	practice	Guided	1	0.5	-0.25	20.96503	1.29868	-1.4523	0.55054	1.13082014005735	1.801543	-4.955413	1.688677
Trial1	2	1	noBlindfold	clockwise	practice	Guided	1	0.5	-0.25	20.98503	1.29932	-1.45245	0.55047	1.13122263354147	2.406153	-5.433607	1.051212
Trial1	2	1	noBlindfold	clockwise	practice	Guided	1	0.5	-0.25	21.00504	1.30042	-1.45266	0.55014	1.13176689586668	1.323292	-5.569024	-0.298753
Trial1	2	1	noBlindfold	clockwise	practice	Guided	1	0.5	-0.25	21.02502	1.30042	-1.45275	0.5498	1.13152651572298	0.73342	-5.645197	-1.64383
Trial1	2	1	noBlindfold	clockwise	practice	Guided	1	0.5	-0.25	21.04503	1.30046	-1.45281	0.54911	1.13106718006422	1.803094	-5.831396	-1.896941
Trial1	2	1	noBlindfold	clockwise	practice	Guided	1	0.5	-0.25	21.06503	1.30068	-1.4529	0.54762	1.13017086783048	2.53612	-6.064145	-2.565509
Trial1	2	1	noBlindfold	clockwise	practice	Guided	1	0.5	-0.25	21.08502	1.30098	-1.45302	0.5448	1.12839533138143	2.284178	-6.351907	-3.350936
Trial1	2	1	noBlindfold	clockwise	practice	Guided	1	0.5	-0.25	21.10503	1.30103	-1.45312	0.53356	1.12054244175665	1.39878	-6.33498	-3.763715
Trial1	2	1	noBlindfold	clockwise	practice	Guided	1	0.5	-0.25	21.12503	1.30068	-1.4531	0.52472	1.11412729403755	1.874796	-6.199563	-4.011203
Trial1	2	1	noBlindfold	clockwise	practice	Guided	1	0.5	-0.25	21.14503	1.3009	-1.45309	0.51426	1.10703844574928	2.690044	-6.258808	-4.414335
Trial1	2	1	noBlindfold	clockwise	practice	Guided	1	0.5	-0.25	21.16502	1.30124	-1.45311	0.49614	1.09485633288332	3.12152	-6.330748	-4.777731
Trial1	2	1	noBlindfold	clockwise	practice	Guided	1	0.5	-0.25	21.18503	1.30154	-1.45315	0.4845	1.08717829069042	2.907297	-6.267271	-4.764708
Trial1	2	1	noBlindfold	clockwise	practice	Guided	1	0.5	-0.25	21.20503	1.30151	-1.45314	0.46619	1.07487048717952	2.665686	-6.064145	-4.313337
Trial1	2	1	noBlindfold	clockwise	practice	Guided	1	0.5	-0.25	21.22504	1.30138	-1.45308	0.42521	1.04791140728768	2.477648	-6.157245	-3.996402
Trial1	2	1	noBlindfold	clockwise	practice	Guided	1	0.5	-0.25	21.24503	1.3013	-1.45308	0.40191	1.03298993004627	2.742149	-6.385762	-4.359935
Trial1	2	1	noBlindfold	clockwise	practice	Guided	1	0.5	-0.25	21.26503	1.30135	-1.45315	0.3771	1.01755403642434	2.7011	-6.47463	-4.064899
Trial1	2	1	noBlindfold	clockwise	practice	Guided	1	0.5	-0.25	21.28503	1.30132	-1.45321	0.35101	1.00166205776516	2.381903	-6.398457	-3.830021
Trial1	2	1	noBlindfold	clockwise	practice	Guided	1	0.5	-0.25	21.30502	1.30123	-1.45325	0.29377	0.968326112068439	2.348273	-6.512716	-3.981538
Trial1	2	1	noBlindfold	clockwise	practice	Guided	1	0.5	-0.25	21.32503	1.30118	-1.45321	0.26343	0.951577513796817	2.321538	-6.254576	-4.008019
Trial1	2	1	noBlindfold	clockwise	practice	Guided	1	0.5	-0.25	21.34503	1.30118	-1.45318	0.23088	0.934416920760806	2.323985	-6.284199	-3.758895
Trial1	2	1	noBlindfold	clockwise	practice	Guided	1	0.5	-0.25	21.36504	1.30118	-1.45314	0.19806	0.917958145051525	2.430406	-6.411153	-3.870594
Trial1	2	1	noBlindfold	clockwise	practice	Guided	1	0.5	-0.25	21.38503	1.30117	-1.45317	0.16409	0.901855803117485	2.215839	-6.292662	-3.64941
Trial1	2	1	noBlindfold	clockwise	practice	Guided	1	0.5	-0.25	21.40503	1.30115	-1.45314	0.12796	0.885830240669509	2.316897	-6.05145	-3.757725
Trial1	2	1	noBlindfold	clockwise	practice	Guided	1	0.5	-0.25	21.42503	1.30111	-1.45303	0.055156	0.857261495827837	2.131681	-5.983741	-3.172623
Trial1	2	1	noBlindfold	clockwise	practice	Guided	1	0.5	-0.25	21.44502	1.30114	-1.45287	0.015137	0.84387382971152	2.186502	-5.624038	-3.362091
Trial1	2	1	noBlindfold	clockwise	practice	Guided	1	0.5	-0.25	21.46503	1.30109	-1.45286	-0.022306	0.832820358489153	2.06137	-5.831396	-3.292406
Trial1	2	1	noBlindfold	clockwise	practice	Guided	1	0.5	-0.25	21.48503	1.30099	-1.45287	-0.061441	0.822884836714662	1.752666	-5.505547	-2.961254
Trial1	2	1	noBlindfold	clockwise	practice	Guided	1	0.5	-0.25	21.50504	1.30088	-1.45275	-0.14174	0.808163924212524	1.536211	-5.107758	-2.566715
Trial1	2	1	noBlindfold	clockwise	practice	Guided	1	0.5	-0.25	21.52502	1.30088	-1.45261	-0.18237	0.803730376890246	1.916946	-4.743823	-2.123926
Trial1	2	1	noBlindfold	clockwise	practice	Guided	1	0.5	-0.25	21.54503	1.30096	-1.45245	-0.22171	0.801459511340322	2.010406	-4.680346	-1.870125
Trial1	2	1	noBlindfold	clockwise	practice	Guided	1	0.5	-0.25	21.56503	1.30104	-1.45241	-0.26095	0.801114891622512	2.096904	-4.870777	-2.167288
Trial1	2	1	noBlindfold	clockwise	practice	Guided	1	0.5	-0.25	21.58502	1.30106	-1.45237	-0.30018	0.802630109601344	2.022456	-4.159835	-2.219213
Trial1	2	1	noBlindfold	clockwise	practice	Guided	1	0.5	-0.25	21.60503	1.30103	-1.45225	-0.37942	0.811417683129147	2.103726	-4.468756	-1.814186
Trial1	2	1	noBlindfold	clockwise	practice	Guided	1	0.5	-0.25	21.62503	1.30098	-1.4521	-0.41821	0.818451904142578	1.701684	-4.346034	-1.561677
Trial1	2	1	noBlindfold	clockwise	practice	Guided	1	0.5	-0.25	21.64503	1.30095	-1.45208	-0.45786	0.827482180982844	1.849672	-4.041345	-1.743361
Trial1	2	1	noBlindfold	clockwise	practice	Guided	1	0.5	-0.25	21.66502	1.30094	-1.452	-0.49656	0.838031490890079	1.85841	-3.728191	-2.319256
Trial1	2	1	noBlindfold	clockwise	practice	Guided	1	0.5	-0.25	21.68503	1.30092	-1.45191	-0.53562	0.850324427159539	1.642652	-4.206385	-2.208021
Trial1	2	1	noBlindfold	clockwise	practice	Guided	1	0.5	-0.25	21.70503	1.30087	-1.45195	-0.61568	0.880405986893434	1.619609	-3.482747	-2.175467
Trial1	2	1	noBlindfold	clockwise	practice	Guided	1	0.5	-0.25	21.72504	1.30074	-1.45173	-0.65496	0.897316630877702	1.445428	-3.541992	-1.433451
Trial1	2	1	noBlindfold	clockwise	practice	Guided	1	0.5	-0.25	21.74503	1.30076	-1.45168	-0.69429	0.915756664291054	1.666009	-3.034176	-1.806778
Trial1	2	1	noBlindfold	clockwise	practice	Guided	1	0.5	-0.25	21.76503	1.30082	-1.4516	-0.73469	0.93607532269804	1.738085	-3.53776	-1.349293
Trial1	2	1	noBlindfold	clockwise	practice	Guided	1	0.5	-0.25	21.78503	1.30088	-1.45161	-0.7739699	0.957054444376599	1.917064	-2.818354	-1.91097
Trial1	2	1	noBlindfold	clockwise	practice	Guided	1	0.5	-0.25	21.80502	1.30094	-1.4515	-0.85271	1.00237931792272	1.664893	-2.822586	-1.177042
Trial1	2	1	noBlindfold	clockwise	practice	Guided	1	0.5	-0.25	21.82503	1.30094	-1.45135	-0.89088	1.02578365281629	1.908657	-2.678705	-1.092435
Trial1	2	1	noBlindfold	clockwise	practice	Guided	1	0.5	-0.25	21.84503	1.30095	-1.45134	-0.92867	1.04981618304497	1.926074	-2.365552	-1.120856
Trial1	2	1	noBlindfold	clockwise	practice	Guided	1	0.5	-0.25	21.86504	1.30094	-1.45128	-0.96729	1.07517903136451	1.820505	-2.61946	-1.120968
Trial1	2	1	noBlindfold	clockwise	practice	Guided	1	0.5	-0.25	21.88503	1.30093	-1.45125	-1.00419	1.10013236435094	1.724967	-2.555983	-0.567905
Trial1	2	1	noBlindfold	clockwise	practice	Guided	1	0.5	-0.25	21.90503	1.3009	-1.45115	-1.06207	1.14056936940824	1.740954	-1.904286	-0.677835
Trial1	2	1	noBlindfold	clockwise	practice	Guided	1	0.5	-0.25	21.92503	1.30091	-1.45104	-1.05933	1.13862717731055	2.898231	-0.423128	-8.879943
Trial1	2	1	noBlindfold	clockwise	practice	Guided	1	0.5	-0.25	21.94502	1.30102	-1.45124	-1.0556	1.1360563961541	3.402492	-7.443681	-7.437702
Trial1	2	1	noBlindfold	clockwise	practice	Guided	1	0.5	-0.25	21.96503	1.30119	-1.45275	-1.05425	1.13521950324155	1.202426	-7.672198	-6.983973
Trial1	2	1	noBlindfold	clockwise	practice	Guided	1	0.5	-0.25	21.98503	1.30106	-1.4529	-1.0534	1.13452566909225	2.052387	-2.014282	-5.37975
Trial1	2	1	noBlindfold	clockwise	practice	Guided	1	0.5	-0.25	22.00504	1.30105	-1.45195	-1.05274	1.13405144582352	2.031748	-4.092096	-3.83771
Trial1	2	1	noBlindfold	clockwise	practice	Guided	1	0.5	-0.25	22.02502	1.30104	-1.45158	-1.05257	1.13392404884438	1.695182	-1.84501	-4.322275
Trial1	2	1	noBlindfold	clockwise	practice	Guided	1	0.5	-0.25	22.04503	1.30096	-1.45144	-1.05253	1.13383927680092	0.974183	-2.996059	-4.117708
Trial1	2	1	noBlindfold	clockwise	practice	Guided	1	0.5	-0.25	22.06503	1.30092	-1.45146	-1.05255	1.13382507348004	0.428612	-2.890264	-5.307227
Trial1	2	1	noBlindfold	clockwise	practice	Guided	1	0.5	-0.25	22.08502	1.30086	-1.45144	-1.05256	1.13378980581797	0.591325	-2.179322	-5.674425
Trial1	2	1	noBlindfold	clockwise	practice	Guided	1	0.5	-0.25	22.10503	1.30082	-1.45142	-1.05257	1.13376860190585	0.60401	-3.139941	-5.10409
Trial1	2	1	noBlindfold	clockwise	practice	Guided	1	0.5	-0.25	22.12503	1.3008	-1.45144	-1.05259	1.1337686331719	1.720629	-3.042609	-5.590246
Trial1	2	1	noBlindfold	clockwise	practice	Guided	1	0.5	-0.25	22.14503	1.30081	-1.45146	-1.05263	1.1338040604157	1.452278	-3.740856	-5.951437
Trial1	2	1	noBlindfold	clockwise	practice	Guided	1	0.5	-0.25	22.16502	1.30079	-1.45156	-1.05275	1.13387489932211	0.925537	-3.956678	-6.531053
Trial1	2	1	noBlindfold	clockwise	practice	Guided	1	0.5	-0.25	22.18503	1.30072	-1.45165	-1.0528	1.13386076062528	0.128083	-3.723929	-6.255147
Trial1	2	1	noBlindfold	clockwise	practice	Guided	1	0.5	-0.25	22.20503	1.30061	-1.45168	-1.05286	1.13382568818386	-0.586187	-3.592743	-5.776622
Trial1	2	1	noBlindfold	clockwise	practice	Guided	1	0.5	-0.25	22.22504	1.30027	-1.4517	-1.0529	1.13361393029143	-1.028228	-3.596975	-5.998224
Trial1	2	1	noBlindfold	clockwise	practice	Guided	1	0.5	-0.25	22.24503	1.30018	-1.45173	-1.05297	1.13359987576033	-1.062305	-3.952446	-6.354631
Trial1	2	1	noBlindfold	clockwise	practice	Guided	1	0.5	-0.25	22.26503	1.30009	-1.4518	-1.05308	1.13361437650908	-1.260035	-4.307917	-6.706994
Trial1	2	1	noBlindfold	clockwise	practice	Guided	1	0.5	-0.25	22.28503	1.29991	-1.45192	-1.05322	1.13358649843896	-1.835368	-4.587216	-6.876828
Trial1	2	1	noBlindfold	clockwise	practice	Guided	1	0.5	-0.25	22.30502	1.29947	-1.4521	-1.05351	1.13348164027553	-2.347343	-4.828429	-7.057753
Trial1	2	1	noBlindfold	clockwise	practice	Guided	1	0.5	-0.25	22.32503	1.29689	-1.45237	-1.05355	1.13169170936368	-2.963365	-4.684548	-7.155206
Trial1	2	1	noBlindfold	clockwise	practice	Guided	1	0.5	-0.25	22.34503	1.29436	-1.45237	-1.05356	1.1299188374016	-3.139037	-4.705707	-7.121938
Trial1	2	1	noBlindfold	clockwise	practice	Guided	1	0.5	-0.25	22.36504	1.29065	-1.45238	-1.05362	1.12735650996095	-3.299125	-4.917297	-7.204477
Trial1	2	1	noBlindfold	clockwise	practice	Guided	1	0.5	-0.25	22.38503	1.28589	-1.45245	-1.05381	1.12415913900284	-3.346114	-5.175436	-7.790534
Trial1	2	1	noBlindfold	clockwise	practice	Guided	1	0.5	-0.25	22.40503	1.28003	-1.45261	-1.05396	1.12017794923908	-3.489878	-5.805975	-7.953489
Trial1	2	1	noBlindfold	clockwise	practice	Guided	1	0.5	-0.25	22.42503	1.2645	-1.45278	-1.05396	1.10941971393817	-4.270236	-5.306622	-7.848041
Trial1	2	1	noBlindfold	clockwise	practice	Guided	1	0.5	-0.25	22.44502	1.25441	-1.45269	-1.05397	1.10249817171318	-4.475977	-5.399722	-7.952302
Trial1	2	1	noBlindfold	clockwise	practice	Guided	1	0.5	-0.25	22.46503	1.24204	-1.45268	-1.05394	1.09404883023778	-4.371235	-5.310854	-7.937856
Trial1	2	1	noBlindfold	clockwise	practice	Guided	1	0.5	-0.25	22.48503	1.22823	-1.45267	-1.0539	1.08470002662175	-4.247675	-5.289695	-7.790496
Trial1	2	1	noBlindfold	clockwise	practice	Guided	1	0.5	-0.25	22.50504	1.21276	-1.45267	-1.05392	1.07439014921577	-4.203597	-5.497053	-7.771158
Trial1	2	1	noBlindfold	clockwise	practice	Guided	1	0.5	-0.25	22.52502	1.17557	-1.45278	-1.05396	1.05011744966315	-4.740181	-5.535139	-7.985321
Trial1	2	1	noBlindfold	clockwise	practice	Guided	1	0.5	-0.25	22.54503	1.15534	-1.4528	-1.05394	1.03720291317073	-4.811806	-5.679021	-7.835468
Trial1	2	1	noBlindfold	clockwise	practice	Guided	1	0.5	-0.25	22.56503	1.13179	-1.45282	-1.05391	1.02246262616195	-4.854299	-5.729802	-7.826664
Trial1	2	1	noBlindfold	clockwise	practice	Guided	1	0.5	-0.25	22.58502	1.10613	-1.45285	-1.05391	1.00680926551054	-4.815813	-5.890611	-7.79549
Trial1	2	1	noBlindfold	clockwise	practice	Guided	1	0.5	-0.25	22.60503	1.08018	-1.45291	-1.05391	0.991403149402767	-4.604433	-5.941392	-7.781004
Trial1	2	1	noBlindfold	clockwise	practice	Guided	1	0.5	-0.25	22.62503	1.02089	-1.45301	-1.05386	0.957871185109646	-4.608309	-6.127591	-7.69841
Trial1	2	1	noBlindfold	clockwise	practice	Guided	1	0.5	-0.25	22.64503	0.98938	-1.45305	-1.05381	0.941064983491274	-4.697893	-6.157214	-7.694625
Trial1	2	1	noBlindfold	clockwise	practice	Guided	1	0.5	-0.25	22.66502	0.95624	-1.4531	-1.05375	0.924212670280546	-4.904193	-6.229155	-7.47146
Trial1	2	1	noBlindfold	clockwise	practice	Guided	1	0.5	-0.25	22.68503	0.92029	-1.45313	-1.05368	0.906942843284711	-4.757874	-6.186837	-7.410148
Trial1	2	1	noBlindfold	clockwise	practice	Guided	1	0.5	-0.25	22.70503	0.88372	-1.45313	-1.05349	0.890413994010978	-4.594978	-6.2884	-7.187168
Trial1	2	1	noBlindfold	clockwise	practice	Guided	1	0.5	-0.25	22.72504	0.8052	-1.45322	-1.05342	0.859436345538085	-4.366537	-6.516917	-6.813965
Trial1	2	1	noBlindfold	clockwise	practice	Guided	1	0.5	-0.25	22.74503	0.76473	-1.45326	-1.05341	0.845901692992468	-4.358882	-6.49999	-6.793349
Trial1	2	1	noBlindfold	clockwise	practice	Guided	1	0.5	-0.25	22.76503	0.72313	-1.45328	-1.05344	0.833848194277529	-4.296081	-6.593089	-6.904238
Trial1	2	1	noBlindfold	clockwise	practice	Guided	1	0.5	-0.25	22.78503	0.67916	-1.4533	-1.05346	0.82319273559104	-4.222593	-6.626944	-6.921334
Trial1	2	1	noBlindfold	clockwise	practice	Guided	1	0.5	-0.25	22.80502	0.6354899	-1.45333	-1.05341	0.81475471013293	-4.175766	-6.724275	-6.779523
Trial1	2	1	noBlindfold	clockwise	practice	Guided	1	0.5	-0.25	22.82503	0.58961	-1.45336	-1.05322	0.808203174374988	-3.952353	-6.842766	-6.572495
Trial1	2	1	noBlindfold	clockwise	practice	Guided	1	0.5	-0.25	22.84503	0.49729	-1.45347	-1.05312	0.803124589218025	-3.597943	-6.96972	-6.250254
Trial1	2	1	noBlindfold	clockwise	practice	Guided	1	0.5	-0.25	22.86504	0.45122	-1.4535	-1.05306	0.804540203731735	-3.434103	-6.999342	-6.229897
Trial1	2	1	noBlindfold	clockwise	practice	Free	1	0.5	-0.25	0	0.44997	-1.45	-1.05	0.801562800977793	-0.0313	0.021799	-0.013333
Trial1	2	1	noBlindfold	clockwise	practice	Free	1	0.5	-0.25	0.01998901	0.44997	-1.45	-1.05	0.801562800977793	0.0039634	-0.054375	-0.0068854
Trial1	2	1	noBlindfold	clockwise	practice	Free	1	0.5	-0.25	0.03999329	0.44997	-1.45	-1.05	0.801562800977793	0.02226	-0.0035868	-0.014138
Trial1	2	1	noBlindfold	clockwise	practice	Free	1	0.5	-0.25	0.0599823	0.44997	-1.45	-1.05	0.801562800977793	0.012045	-0.024749	0.0062558
Trial1	2	1	noBlindfold	clockwise	practice	Free	1	0.5	-0.25	0.07998657	0.44997	-1.45	-1.05	0.801562800977793	-0.0046558	-0.016281	0.0095998
Trial1	2	1	noBlindfold	clockwise	practice	Free	1	0.5	-0.25	0.09999084	0.44997	-1.45	-1.05	0.801562800977793	-0.027927	0.017567	0.0037137
Trial1	2	1	noBlindfold	clockwise	practice	Free	1	0.5	-0.25	0.1199799	0.44997	-1.45	-1.05	0.801562800977793	0.021724	-0.007826	-0.0057549
Trial1	2	1	noBlindfold	clockwise	practice	Free	1	0.5	-0.25	0.1399841	0.44997	-1.45	-1.05	0.801562800977793	0.038422	0.013337	0.012141
Trial1	2	1	noBlindfold	clockwise	practice	Free	1	0.5	-0.25	0.1599884	0.44997	-1.45	-1.05	0.801562800977793	-0.022156	-0.033219	-0.0018446
Trial1	2	1	noBlindfold	clockwise	practice	Free	1	0.5	-0.25	0.1799927	0.44997	-1.45	-1.05	0.801562800977793	0.015684	0.017569	0.019114
Trial1	2	1	noBlindfold	clockwise	practice	Free	1	0.5	-0.25	0.1999817	0.44997	-1.45	-1.05	0.801562800977793	0.0034262	0.026028	0.035034
Trial1	2	1	noBlindfold	clockwise	practice	Free	1	0.5	-0.25	0.219986	0.44997	-1.45	-1.05	0.801562800977793	-0.0093613	-0.0035969	-0.0077274
Trial1	2	1	noBlindfold	clockwise	practice	Free	1	0.5	-0.25	0.2399902	0.44997	-1.45	-1.05	0.801562800977793	-0.037605	-0.0078249	0.015726
Trial1	2	1	noBlindfold	clockwise	practice	Free	1	0.5	-0.25	0.2599792	0.44997	-1.45	-1.05	0.801562800977793	0.030078	-0.0036014	0.0031924
Trial1	2	1	noBlindfold	clockwise	practice	Free	1	0.5	-0.25	0.2799835	0.44997	-1.45	-1.05	0.801562800977793	-0.00047674	0.00063587	-0.0071683
Trial1	2	1	noBlindfold	clockwise	practice	Free	1	0.5	-0.25	0.2999878	0.44997	-1.45	-1.05	0.801562800977793	0.037362	0.01756	0.028906
Trial1	2	1	noBlindfold	clockwise	practice	Free	1	0.5	-0.25	0.3199921	0.44997	-1.45	-1.05	0.801562800977793	0.01258	-0.016296	-0.0021301
Trial1	2	1	noBlindfold	clockwise	practice	Free	1	0.5	-0.25	0.3399811	0.44997	-1.45	-1.05	0.801562800977793	-0.0010092	-0.01629	0.0012163
Trial1	2	1	noBlindfold	clockwise	practice	Free	1	0.5	-0.25	0.3599854	0.44997	-1.45	-1.05	0.801562800977793	0.039224	-0.020526	-0.00043544
Trial1	2	1	noBlindfold	clockwise	practice	Free	1	0.5	-0.25	0.3799896	0.44997	-1.45	-1.05	0.801562800977793	-0.015848	0.013334	-0.052991
Trial1	2	1	noBlindfold	clockwise	practice	Free	1	0.5	-0.25	0.3999786	0.44997	-1.45	-1.05	0.801562800977793	0.0065342	0.013333	0.011294
Trial1	2	1	noBlindfold	clockwise	practice	Free	1	0.5	-0.25	0.4199829	0.44997	-1.45	-1.05	0.801562800977793	0.0042243	0.013329	-0.011077
Trial1	2	1	noBlindfold	clockwise	practice	Free	1	0.5	-0.25	0.4399872	0.44997	-1.45	-1.05	0.801562800977793	0.029535	-0.033214	-0.01946
Trial1	2	1	noBlindfold	clockwise	practice	Free	1	0.5	-0.25	0.4599915	0.44997	-1.45	-1.05	0.801562800977793	0.013371	0.00063531	-0.014707
Trial1	2	1	noBlindfold	clockwise	practice	Free	1	0.5	-0.25	0.4799805	0.44997	-1.45	-1.05	0.801562800977793	-0.032372	-0.041678	0.003429
Trial1	2	1	noBlindfold	clockwise	practice	Free	1	0.5	-0.25	0.4999847	0.44992	-1.45002	-1.05001	0.801575917845295	-0.474328	-0.405601	0.15209
Trial1	2	1	noBlindfold	clockwise	practice	Free	1	0.5	-0.25	0.519989	0.44964	-1.45005	-1.05012	0.801703272492726	-0.470202	-0.541008	-0.176912
Trial1	2	1	noBlindfold	clockwise	practice	Free	1	0.5	-0.25	0.5399933	0.44786	-1.45006	-1.05027	0.801966701545629	-0.809916	-0.329362	-0.063998
Trial1	2	1	noBlindfold	clockwise	practice	Free	1	0.5	-0.25	0.5599823	0.44626	-1.45009	-1.05051	0.802311862914385	-0.554905	-0.341997	-0.107275
Trial1	2	1	noBlindfold	clockwise	practice	Free	1	0.5	-0.25	0.5799866	0.44433	-1.45011	-1.05079	0.802722795696941	-0.352911	-0.358857	-0.071346
Trial1	2	1	noBlindfold	clockwise	practice	Free	1	0.5	-0.25	0.5999908	0.44227	-1.45013	-1.05108	0.8031574562973	-0.245748	-0.371471	-0.076853
Trial1	2	1	noBlindfold	clockwise	practice	Free	1	0.5	-0.25	0.6199799	0.44018	-1.45017	-1.05128	0.803509866204258	0.056043	-0.350205	0.166645
Trial1	2	1	noBlindfold	clockwise	practice	Free	1	0.5	-0.25	0.6399841	0.43817	-1.45015	-1.0515	0.803881297835195	0.089994	-0.142787	0.048953
Trial1	2	1	noBlindfold	clockwise	practice	Free	1	0.5	-0.25	0.6599884	0.43479	-1.45008	-1.05135	0.803998858536356	0.234006	-0.472768	0.16715
Trial1	2	1	noBlindfold	clockwise	practice	Free	1	0.5	-0.25	0.6799927	0.4335	-1.4502	-1.05055	0.803307243790158	0.059747	-0.9213	0.905377
Trial1	2	1	noBlindfold	clockwise	practice	Free	1	0.5	-0.25	0.6999817	0.43252	-1.45039	-1.04914	0.801983950074978	0.059909	-1.065182	0.976905
Trial1	2	1	noBlindfold	clockwise	practice	Free	1	0.5	-0.25	0.719986	0.43176	-1.45047	-1.04762	0.800533857434028	0.01334	-0.726638	0.279731
Trial1	2	1	noBlindfold	clockwise	practice	Free	1	0.5	-0.25	0.7399902	0.43112	-1.45042	-1.04427	0.797251122041822	-0.070412	-0.75626	0.333477
Trial1	2	1	noBlindfold	clockwise	practice	Free	1	0.5	-0.25	0.7599792	0.42976	-1.45024	-1.04231	0.795417372056304	-0.257158	-0.426056	0.258802
Trial1	2	1	noBlindfold	clockwise	practice	Free	1	0.5	-0.25	0.7799835	0.42876	-1.45022	-1.04028	0.793484460047356	-0.36668	-0.468316	0.302603
Trial1	2	1	noBlindfold	clockwise	practice	Free	1	0.5	-0.25	0.7999878	0.42745	-1.45021	-1.03816	0.791492149661776	-0.432129	-0.146605	0.28179
Trial1	2	1	noBlindfold	clockwise	practice	Free	1	0.5	-0.25	0.8199921	0.42585	-1.45012	-1.03601	0.789499831760803	-0.446326	-0.180427	0.182726
Trial1	2	1	noBlindfold	clockwise	practice	Free	1	0.5	-0.25	0.8399811	0.42387	-1.45008	-1.03187	0.785567617350967	-0.551006	-0.176144	0.039153
Trial1	2	1	noBlindfold	clockwise	practice	Free	1	0.5	-0.25	0.8599854	0.41837	-1.44996	-1.02984	0.784100675586998	-1.006097	-0.095756	0.121437
Trial1	2	1	noBlindfold	clockwise	practice	Free	1	0.5	-0.25	0.8799896	0.41457	-1.45002	-1.02757	0.782248939606828	-1.271067	-0.353839	0.308784
Trial1	2	1	noBlindfold	clockwise	practice	Free	1	0.5	-0.25	0.8999786	0.40978	-1.45014	-1.02515	0.780382650307385	-1.526996	-0.286036	0.345146
Trial1	2	1	noBlindfold	clockwise	practice	Free	1	0.5	-0.25	0.9199829	0.40359	-1.45016	-1.02256	0.778552398887637	-1.769842	-0.281721	0.311363
Trial1	2	1	noBlindfold	clockwise	practice	Free	1	0.5	-0.25	0.9399872	0.39619	-1.45015	-1.01702	0.774013035602585	-1.87982	-0.260483	0.134474
Trial1	2	1	noBlindfold	clockwise	practice	Free	1	0.5	-0.25	0.9599915	0.37643	-1.4502	-1.01436	0.774283977896516	-2.183734	-0.636981	-0.087161
Trial1	2	1	noBlindfold	clockwise	practice	Free	1	0.5	-0.25	0.9799805	0.36379	-1.45033	-1.01231	0.774383464209293	-2.330907	-0.958597	-0.515433
Trial1	2	1	noBlindfold	clockwise	practice	Free	1	0.5	-0.25	0.9999847	0.35031	-1.45046	-1.01074	0.775327361040067	-2.329805	-1.161724	-0.552828
Trial1	2	1	noBlindfold	clockwise	practice	Free	1	0.5	-0.25	1.019989	0.33432	-1.45055	-1.0098	0.777654058418471	-2.536732	-0.98822	-0.624713
Trial1	2	1	noBlindfold	clockwise	practice	Free	1	0.5	-0.25	1.039993	0.31703	-1.45054	-1.0098	0.781520314686657	-2.573383	-1.055929	-0.531509
Trial1	2	1	noBlindfold	clockwise	practice	Free	1	0.5	-0.25	1.059982	0.27588	-1.45053	-1.01008	0.792433811894781	-2.544129	-1.094015	-0.431123
Trial1	2	1	noBlindfold	clockwise	practice	Free	1	0.5	-0.25	1.079987	0.25329	-1.45056	-1.01093	0.799925236223129	-2.706966	-1.187115	-0.390823
Trial1	2	1	noBlindfold	clockwise	practice	Free	1	0.5	-0.25	1.099991	0.22814	-1.45057	-1.01198	0.809025010980215	-2.848711	-1.077088	-0.309657
Trial1	2	1	noBlindfold	clockwise	practice	Free	1	0.5	-0.25	1.11998	0.20266	-1.45054	-1.01339	0.819252883501166	-2.917854	-0.958597	-0.410488
Trial1	2	1	noBlindfold	clockwise	practice	Free	1	0.5	-0.25	1.139984	0.17447	-1.45048	-1.01729	0.83348888070382	-2.877379	-0.882425	-0.481604
Trial1	2	1	noBlindfold	clockwise	practice	Free	1	0.5	-0.25	1.159988	0.11158	-1.45042	-1.01962	0.862081754593031	-2.458685	-0.581967	-0.457767
Trial1	2	1	noBlindfold	clockwise	practice	Free	1	0.5	-0.25	1.179993	0.078253	-1.45032	-1.02226	0.879918156731641	-2.101841	-0.522714	-0.315728
Trial1	2	1	noBlindfold	clockwise	practice	Free	1	0.5	-0.25	1.199982	0.042632	-1.45024	-1.0248	0.899722526674124	-1.846214	-0.150238	-0.152235
Trial1	2	1	noBlindfold	clockwise	practice	Free	1	0.5	-0.25	1.219986	0.008081	-1.45009	-1.02742	0.919981644923142	-1.927146	0.315242	-0.030148
Trial1	2	1	noBlindfold	clockwise	practice	Free	1	0.5	-0.25	1.23999	-0.029699	-1.4498	-1.03096	0.943652210950608	-1.858786	0.76376	0.353702
Trial1	2	1	noBlindfold	clockwise	practice	Free	1	0.5	-0.25	1.259979	-0.10654	-1.4493	-1.03114	0.98897442705108	-1.586716	1.948664	1.281412
Trial1	2	1	noBlindfold	clockwise	practice	Free	1	0.5	-0.25	1.279984	-0.14507	-1.44904	-1.03005	1.01222199670414	-1.564392	2.266049	1.411758
Trial1	2	1	noBlindfold	clockwise	practice	Free	1	0.5	-0.25	1.299988	-0.18379	-1.44887	-1.0274	1.03533547599908	-1.393486	2.464944	1.697563
Trial1	2	1	noBlindfold	clockwise	practice	Free	1	0.5	-0.25	1.319992	-0.22367	-1.44875	-1.02349	1.05923792571468	-1.097674	2.744242	1.591661
Trial1	2	1	noBlindfold	clockwise	practice	Free	1	0.5	-0.25	1.339981	-0.2621	-1.44867	-1.01185	1.07759540114203	-0.890107	2.490334	1.455095
Trial1	2	1	noBlindfold	clockwise	practice	Free	1	0.5	-0.25	1.359985	-0.33715	-1.4486	-1.00393	1.12660129983695	-0.46736	3.599066	1.676374
Trial1	2	1	noBlindfold	clockwise	practice	Free	1	0.5	-0.25	1.37999	-0.3744	-1.44831	-0.99485	1.14864133808365	-0.371955	3.831815	1.876124
Trial1	2	1	noBlindfold	clockwise	practice	Free	1	0.5	-0.25	1.399979	-0.4104	-1.44802	-0.98446	1.1697263149428	0.17243	4.813593	1.974027
Trial1	2	1	noBlindfold	clockwise	practice	Free	1	0.5	-0.25	1.419983	-0.44263	-1.44761	-0.97287	1.18789409692989	0.170319	5.84192	2.060758
Trial1	2	1	noBlindfold	clockwise	practice	Free	1	0.5	-0.25	1.439987	-0.47486	-1.44714	-0.94571	1.19764955342952	-0.066262	6.320113	2.232807
Trial1	2	1	noBlindfold	clockwise	practice	Free	1	0.5	-0.25	1.459991	-0.53286	-1.44659	-0.93063	1.23695473555707	0.111498	7.149546	1.858827
Trial1	2	1	noBlindfold	clockwise	practice	Free	1	0.5	-0.25	1.47998	-0.55928	-1.44643	-0.91602	1.25126203530324	0.219432	7.483858	1.719615
Trial1	2	1	noBlindfold	clockwise	practice	Free	1	0.5	-0.25	1.499985	-0.58212	-1.44625	-0.89975	1.26220392659526	0.199763	8.046688	1.733653
Trial1	2	1	noBlindfold	clockwise	practice	Free	1	0.5	-0.25	1.519989	-0.60484	-1.44601	-0.8847499	1.27419734753504	0.295934	8.355609	1.633442
Trial1	2	1	noBlindfold	clockwise	practice	Free	1	0.5	-0.25	1.539993	-0.62351	-1.44584	-0.85369	1.27542789102889	0.573446	8.486795	1.543375
Trial1	2	1	noBlindfold	clockwise	practice	Free	1	0.5	-0.25	1.559982	-0.65573	-1.44566	-0.83834	1.29686382906975	0.533677	8.706849	1.608355
Trial1	2	1	noBlindfold	clockwise	practice	Free	1	0.5	-0.25	1.579987	-0.66876	-1.4456	-0.8239501	1.30208241059069	0.766533	9.231592	1.529838
Trial1	2	1	noBlindfold	clockwise	practice	Free	1	0.5	-0.25	1.599991	-0.67895	-1.44539	-0.81075	1.30551281158593	1.017745	9.832507	1.465774
Trial1	2	1	noBlindfold	clockwise	practice	Free	1	0.5	-0.25	1.61998	-0.68724	-1.44511	-0.79759	1.30743782087182	0.947474	10.30647	1.589875
Trial1	2	1	noBlindfold	clockwise	practice	Free	1	0.5	-0.25	1.639984	-0.69371	-1.44487	-0.77369	1.30353162294223	1.021001	10.47574	1.940328
Trial1	2	1	noBlindfold	clockwise	practice	Free	1	0.5	-0.25	1.659988	-0.70021	-1.4448	-0.76204	1.30487129972338	1.259461	10.17528	2.488801
Trial1	2	1	noBlindfold	clockwise	practice	Free	1	0.5	-0.25	1.679993	-0.70106	-1.44488	-0.75051	1.30117462843119	1.420768	10.34879	2.999536
Trial1	2	1	noBlindfold	clockwise	practice	Free	1	0.5	-0.25	1.699982	-0.70057	-1.44482	-0.73801	1.29596377348787	1.699702	10.5773	3.527814
Trial1	2	1	noBlindfold	clockwise	practice	Free	1	0.5	-0.25	1.719986	-0.69871	-1.44476	-0.72536	1.28952426481768	2.176826	10.29801	3.942685
Trial1	2	1	noBlindfold	clockwise	practice	Free	1	0.5	-0.25	1.73999	-0.69539	-1.44483	-0.69504	1.27554613862183	2.674417	9.866362	3.741647
Trial1	2	1	noBlindfold	clockwise	practice	Free	1	0.5	-0.25	1.759979	-0.68383	-1.44527	-0.67618	1.25820623096347	2.622195	9.290837	5.250751
Trial1	2	1	noBlindfold	clockwise	practice	Free	1	0.5	-0.25	1.779984	-0.67533	-1.44539	-0.6549	1.24311895298139	2.697692	8.948061	5.827716
Trial1	2	1	noBlindfold	clockwise	practice	Free	1	0.5	-0.25	1.799988	-0.6658601	-1.44554	-0.62987	1.22618550277813	2.746462	8.296364	5.622511
Trial1	2	1	noBlindfold	clockwise	practice	Free	1	0.5	-0.25	1.819992	-0.65452	-1.44583	-0.60369	1.207482151741	2.834159	7.686985	5.279146
Trial1	2	1	noBlindfold	clockwise	practice	Free	1	0.5	-0.25	1.839981	-0.64184	-1.44616	-0.54171	1.17851322171572	2.934496	7.001433	4.74104
Trial1	2	1	noBlindfold	clockwise	practice	Free	1	0.5	-0.25	1.859985	-0.61145	-1.44678	-0.50678	1.1407265764111	2.877674	5.719198	4.333725
Trial1	2	1	noBlindfold	clockwise	practice	Free	1	0.5	-0.25	1.87999	-0.59375	-1.4471	-0.47076	1.11580645628421	2.661438	5.1606	4.232564
Trial1	2	1	noBlindfold	clockwise	practice	Free	1	0.5	-0.25	1.899979	-0.57383	-1.44735	-0.43198	1.08914076804128	2.440635	4.66548	3.532599
Trial1	2	1	noBlindfold	clockwise	practice	Free	1	0.5	-0.25	1.919983	-0.55233	-1.44767	-0.39403	1.06214080919094	2.623265	3.810656	3.239442
Trial1	2	1	noBlindfold	clockwise	practice	Free	1	0.5	-0.25	1.939987	-0.53055	-1.44803	-0.31139	1.03237688794642	2.611192	3.60753	2.932888
Trial1	2	1	noBlindfold	clockwise	practice	Free	1	0.5	-0.25	1.959991	-0.481	-1.44859	-0.26944	0.981192573915479	2.509172	2.147559	2.23566
Trial1	2	1	noBlindfold	clockwise	practice	Free	1	0.5	-0.25	1.97998	-0.45304	-1.44883	-0.22595	0.953343406737554	2.377962	2.435321	1.357409
Trial1	2	1	noBlindfold	clockwise	practice	Free	1	0.5	-0.25	1.999985	-0.42442	-1.44891	-0.18507	0.926697490356944	2.281461	1.580497	1.145959
Trial1	2	1	noBlindfold	clockwise	practice	Free	1	0.5	-0.25	2.019989	-0.39443	-1.44907	-0.14217	0.900906405684839	2.464909	2.202572	0.46902
Trial1	2	1	noBlindfold	clockwise	practice	Free	1	0.5	-0.25	2.039993	-0.36106	-1.44903	-0.059934	0.881787643921527	2.397171	1.360444	0.439895
Trial1	2	1	noBlindfold	clockwise	practice	Free	1	0.5	-0.25	2.059982	-0.29488	-1.44934	-0.020007	0.827484742510976	2.371021	1.026132	-0.43014
Trial1	2	1	noBlindfold	clockwise	practice	Free	1	0.5	-0.25	2.079987	-0.25696	-1.44954	0.016126	0.802378649428707	2.369083	0.708739	-0.726847
Trial1	2	1	noBlindfold	clockwise	practice	Free	1	0.5	-0.25	2.099991	-0.22085	-1.44956	0.053156	0.782002729798896	2.280533	1.191164	-1.529273
Trial1	2	1	noBlindfold	clockwise	practice	Free	1	0.5	-0.25	2.11998	-0.17994	-1.44953	0.084489	0.757760708842659	2.428555	0.243203	-1.955278
Trial1	2	1	noBlindfold	clockwise	practice	Free	1	0.5	-0.25	2.139984	-0.14119	-1.4497	0.14066	0.750826112801937	2.354045	0.708643	-2.588865
Trial1	2	1	noBlindfold	clockwise	practice	Free	1	0.5	-0.25	2.159988	-0.057254	-1.4499	0.16335	0.693822911970413	2.164113	-0.209643	-3.80481
Trial1	2	1	noBlindfold	clockwise	practice	Free	1	0.5	-0.25	2.179993	-0.01077	-1.45009	0.18134	0.668535850882609	2.104874	0.06541	-3.938549
Trial1	2	1	noBlindfold	clockwise	practice	Free	1	0.5	-0.25	2.199982	0.032787	-1.45009	0.19568	0.645692375716099	1.89857	-0.615877	-3.965992
Trial1	2	1	noBlindfold	clockwise	practice	Free	1	0.5	-0.25	2.219986	0.081314	-1.45022	0.20506	0.618366862796819	1.559646	-0.374623	-4.396052
Trial1	2	1	noBlindfold	clockwise	practice	Free	1	0.5	-0.25	2.23999	0.1262	-1.45025	0.21181	0.594133755275551	1.234369	-0.844292	-4.446452
Trial1	2	1	noBlindfold	clockwise	practice	Free	1	0.5	-0.25	2.259979	0.22036	-1.45039	0.20865	0.537176285360868	0.648353	-0.696179	-4.860465
Trial1	2	1	noBlindfold	clockwise	practice	Free	1	0.5	-0.25	2.279984	0.2677	-1.45049	0.20221	0.50838684926873	0.661683	-1.517148	-3.46214
Trial1	2	1	noBlindfold	clockwise	practice	Free	1	0.5	-0.25	2.299988	0.31317	-1.45059	0.19265	0.480462764486627	0.508484	-0.74696	-3.689552
Trial1	2	1	noBlindfold	clockwise	practice	Free	1	0.5	-0.25	2.319992	0.35811	-1.45059	0.18032	0.453109332185346	0.324171	-1.813374	-3.260898
Trial1	2	1	noBlindfold	clockwise	practice	Free	1	0.5	-0.25	2.339981	0.40226	-1.45071	0.14867	0.410476403313168	0.246056	-0.967014	-2.873916
Trial1	2	1	noBlindfold	clockwise	practice	Free	1	0.5	-0.25	2.359985	0.48927	-1.45057	0.1303	0.380451340463903	-0.0581	-0.950087	-1.722978
Trial1	2	1	noBlindfold	clockwise	practice	Free	1	0.5	-0.25	2.37999	0.53066	-1.45047	0.11149	0.362787900100282	-0.024329	-0.734265	-1.338879
Trial1	2	1	noBlindfold	clockwise	practice	Free	1	0.5	-0.25	2.399979	0.57118	-1.45041	0.09213	0.349456042838335	0.149535	-1.208227	-1.228941
Trial1	2	1	noBlindfold	clockwise	practice	Free	1	0.5	-0.25	2.419983	0.61211	-1.45051	0.072805	0.341718781792965	-0.072413	-1.038955	-0.343866
Trial1	2	1	noBlindfold	clockwise	practice	Free	1	0.5	-0.25	2.439987	0.6520801	-1.45049	0.035469	0.323451535855567	-0.360315	-0.844292	0.097203
Trial1	2	1	noBlindfold	clockwise	practice	Free	1	0.5	-0.25	2.459991	0.72594	-1.45034	0.018285	0.350750223477341	-0.869773	-0.179846	0.293617
Trial1	2	1	noBlindfold	clockwise	practice	Free	1	0.5	-0.25	2.47998	0.7607	-1.45019	0.001831	0.362468435951694	-0.895328	-0.530999	1.043559
Trial1	2	1	noBlindfold	clockwise	practice	Free	1	0.5	-0.25	2.499985	0.79496	-1.45021	-0.012857	0.378468250779629	-1.014739	-0.446316	1.256889
Trial1	2	1	noBlindfold	clockwise	practice	Free	1	0.5	-0.25	2.519989	0.82757	-1.45023	-0.024798	0.397514854386135	-0.833658	-0.497021	1.922947
Trial1	2	1	noBlindfold	clockwise	practice	Free	1	0.5	-0.25	2.539993	0.85683	-1.45025	-0.045081	0.411484441710117	-0.840814	-0.539274	1.64672
Trial1	2	1	noBlindfold	clockwise	practice	Free	1	0.5	-0.25	2.559982	0.914	-1.4503	-0.05291	0.458519843780666	-1.243524	-0.85662	1.619033
Trial1	2	1	noBlindfold	clockwise	practice	Free	1	0.5	-0.25	2.579987	0.94055	-1.45038	-0.058279	0.480459381773978	-1.504623	-0.602712	2.237387
Trial1	2	1	noBlindfold	clockwise	practice	Free	1	0.5	-0.25	2.599991	0.96436	-1.45034	-0.06113	0.501300393463552	-1.55892	-0.37415	2.80722
Trial1	2	1	noBlindfold	clockwise	practice	Free	1	0.5	-0.25	2.61998	0.9863001	-1.4502	-0.061441	0.521576684186691	-1.342705	-0.0016974	2.629868
Trial1	2	1	noBlindfold	clockwise	practice	Free	1	0.5	-0.25	2.639984	1.00664	-1.45007	-0.054961	0.542885124243512	-1.039688	-0.319043	2.459996
Trial1	2	1	noBlindfold	clockwise	practice	Free	1	0.5	-0.25	2.659988	1.04388	-1.45029	-0.047787	0.580254716945634	-0.921219	-0.759073	3.127315
Trial1	2	1	noBlindfold	clockwise	practice	Free	1	0.5	-0.25	2.679993	1.06072	-1.45039	-0.039636	0.598882203230714	-0.833389	-1.258425	1.714462
Trial1	2	1	noBlindfold	clockwise	practice	Free	1	0.5	-0.25	2.699982	1.07538	-1.45062	-0.030482	0.615832980325456	-0.640407	-1.90589	0.958218
Trial1	2	1	noBlindfold	clockwise	practice	Free	1	0.5	-0.25	2.719986	1.09011	-1.45083	-0.02192	0.632653438968452	-0.714619	-1.444624	0.026001
Trial1	2	1	noBlindfold	clockwise	practice	Free	1	0.5	-0.25	2.73999	1.10232	-1.45083	-0.0089152	0.648776813419234	-0.867684	-1.808559	-0.756565
Trial1	2	1	noBlindfold	clockwise	practice	Free	1	0.5	-0.25	2.759979	1.1235	-1.45113	-0.0064397	0.669383191271014	-1.446861	-2.951145	-2.776594
Trial1	2	1	noBlindfold	clockwise	practice	Free	1	0.5	-0.25	2.779984	1.13101	-1.45141	-0.0077059	0.675928968679604	-1.628818	-3.251603	-3.860492
Trial1	2	1	noBlindfold	clockwise	practice	Free	1	0.5	-0.25	2.799988	1.13626	-1.45161	-0.012286	0.679216294688677	-1.312958	-3.928691	-4.366943
Trial1	2	1	noBlindfold	clockwise	practice	Free	1	0.5	-0.25	2.819992	1.13965	-1.45189	-0.018986	0.680087916716584	-0.999273	-3.585915	-3.359475
Trial1	2	1	noBlindfold	clockwise	practice	Free	1	0.5	-0.25	2.839981	1.14153	-1.45184	-0.036938	0.675985357772025	-0.911385	-3.450497	-2.697547
Trial1	2	1	noBlindfold	clockwise	practice	Free	1	0.5	-0.25	2.859985	1.14259	-1.45171	-0.047226	0.673824242866255	-0.864726	-2.993463	-2.060185
Trial1	2	1	noBlindfold	clockwise	practice	Free	1	0.5	-0.25	2.87999	1.14206	-1.45161	-0.058355	0.670051418081352	-0.312954	-3.429338	-1.989628
Trial1	2	1	noBlindfold	clockwise	practice	Free	1	0.5	-0.25	2.899979	1.14129	-1.4517	-0.071078	0.665782156887422	0.045226	-3.611306	-2.092846
Trial1	2	1	noBlindfold	clockwise	practice	Free	1	0.5	-0.25	2.919983	1.14055	-1.45179	-0.083432	0.661852870414124	-0.114109	-3.827128	-1.900356
Trial1	2	1	noBlindfold	clockwise	practice	Free	1	0.5	-0.25	2.939987	1.13978	-1.45191	-0.11269	0.654348944400166	-0.23132	-4.072572	-2.246784
Trial1	2	1	noBlindfold	clockwise	practice	Free	1	0.5	-0.25	2.959991	1.1379	-1.45207	-0.12975	0.649135167975469	-0.122797	-4.330712	-3.550169
Trial1	2	1	noBlindfold	clockwise	practice	Free	1	0.5	-0.25	2.97998	1.13685	-1.45214	-0.14843	0.644898740666464	-0.044927	-4.322248	-3.202029
Trial1	2	1	noBlindfold	clockwise	practice	Free	1	0.5	-0.25	2.999985	1.13589	-1.45217	-0.16936	0.64098276788147	-0.238858	-4.305321	-2.677879
Trial1	2	1	noBlindfold	clockwise	practice	Free	1	0.5	-0.25	3.019989	1.13473	-1.45216	-0.1891	0.63764485385484	-0.399667	-4.195294	-2.109015
Trial1	2	1	noBlindfold	clockwise	practice	Free	1	0.5	-0.25	3.039993	1.13328	-1.45213	-0.22945	0.633613375797938	-0.505422	-4.237612	-1.687954
Trial1	2	1	noBlindfold	clockwise	practice	Free	1	0.5	-0.25	3.059982	1.12894	-1.452	-0.24611	0.62895201600586	-1.060905	-3.801737	1.640397
Trial1	2	1	noBlindfold	clockwise	practice	Free	1	0.5	-0.25	3.079987	1.12549	-1.45193	-0.25838	0.625546083119572	-1.864922	-3.877909	3.935734
Trial1	2	1	noBlindfold	clockwise	practice	Free	1	0.5	-0.25	3.099991	1.12072	-1.45192	-0.26462	0.620892179711819	-2.426301	-3.763651	5.075665
Trial1	2	1	noBlindfold	clockwise	practice	Free	1	0.5	-0.25	3.11998	1.11413	-1.45191	-0.26503	0.614313911968407	-2.567062	-3.882141	5.854438
Trial1	2	1	noBlindfold	clockwise	practice	Free	1	0.5	-0.25	3.139984	1.10625	-1.45194	-0.24852	0.606251854192027	-2.785915	-3.8102	7.243347
Trial1	2	1	noBlindfold	clockwise	practice	Free	1	0.5	-0.25	3.159988	1.08577	-1.45176	-0.23303	0.586015773177452	-2.638472	-4.292626	5.809713
Trial1	2	1	noBlindfold	clockwise	practice	Free	1	0.5	-0.25	3.179993	1.07233	-1.45195	-0.2149	0.573405298630194	-2.547016	-3.700174	5.154858
Trial1	2	1	noBlindfold	clockwise	practice	Free	1	0.5	-0.25	3.199982	1.05859	-1.4519	-0.19164	0.561630311355887	-2.550176	-3.695942	4.458391
Trial1	2	1	noBlindfold	clockwise	practice	Free	1	0.5	-0.25	3.219986	1.04184	-1.45188	-0.1676	0.548069730903585	-2.461009	-3.69171	4.28104
Trial1	2	1	noBlindfold	clockwise	practice	Free	1	0.5	-0.25	3.23999	1.02457	-1.45188	-0.11012	0.542899702896943	-2.184156	-3.725564	3.947338
Trial1	2	1	noBlindfold	clockwise	practice	Free	1	0.5	-0.25	3.259979	0.98765	-1.45195	-0.07945099	0.516613512793816	-0.925597	-3.8102	2.859754
Trial1	2	1	noBlindfold	clockwise	practice	Free	1	0.5	-0.25	3.279984	0.9679199	-1.452	-0.047414	0.509892304863615	-0.726084	-4.246076	2.049703
Trial1	2	1	noBlindfold	clockwise	practice	Free	1	0.5	-0.25	3.299988	0.9489601	-1.45206	-0.017458	0.505609456809521	-0.530541	-4.110658	0.169005
Trial1	2	1	noBlindfold	clockwise	practice	Free	1	0.5	-0.25	3.319992	0.92982	-1.45206	0.0099666	0.502322472477147	-0.316659	-4.288394	-1.445739
Trial1	2	1	noBlindfold	clockwise	practice	Free	1	0.5	-0.25	3.339981	0.91184	-1.45214	0.054804	0.512364744163339	0.017433	-4.402652	-2.124408
Trial1	2	1	noBlindfold	clockwise	practice	Free	1	0.5	-0.25	3.359985	0.87827	-1.45196	0.070389	0.495718956145206	0.307407	-3.848287	-3.969537
Trial1	2	1	noBlindfold	clockwise	practice	Free	1	0.5	-0.25	3.37999	0.86336	-1.4519	0.081808	0.49206409480889	0.0091659	-3.746723	-3.969598
Trial1	2	1	noBlindfold	clockwise	practice	Free	1	0.5	-0.25	3.399979	0.8493	-1.45187	0.08879	0.486609877148972	-0.671603	-3.712869	-3.841381
Trial1	2	1	noBlindfold	clockwise	practice	Free	1	0.5	-0.25	3.419983	0.83518	-1.45187	0.092489	0.479212207700845	-1.461748	-3.835591	-3.241435
Trial1	2	1	noBlindfold	clockwise	practice	Free	1	0.5	-0.25	3.439987	0.8212299	-1.45189	0.093027	0.469953392043537	-1.994058	-3.831359	-2.459202
Trial1	2	1	noBlindfold	clockwise	practice	Free	1	0.5	-0.25	3.459991	0.79079	-1.45202	0.090746	0.447958338857515	-2.418389	-4.051413	-1.851821
Trial1	2	1	noBlindfold	clockwise	practice	Free	1	0.5	-0.25	3.47998	0.77443	-1.45203	0.086932	0.434551510086584	-2.863721	-3.928691	-1.843162
Trial1	2	1	noBlindfold	clockwise	practice	Free	1	0.5	-0.25	3.499985	0.7560999	-1.45202	0.082477	0.419676222493182	-3.334292	-4.127585	-1.144404
Trial1	2	1	noBlindfold	clockwise	practice	Free	1	0.5	-0.25	3.519989	0.7365	-1.45201	0.07796	0.404338995104788	-3.568025	-3.518206	-0.293754
Trial1	2	1	noBlindfold	clockwise	practice	Free	1	0.5	-0.25	3.539993	0.7148499	-1.45186	0.069216	0.384784815121876	-3.625223	-3.657856	-0.037826
Trial1	2	1	noBlindfold	clockwise	practice	Free	1	0.5	-0.25	3.559982	0.66455	-1.45187	0.064943	0.355338990650509	-3.584587	-3.827128	-0.251882
Trial1	2	1	noBlindfold	clockwise	practice	Free	1	0.5	-0.25	3.579987	0.63686	-1.45192	0.060499	0.33932328339209	-3.806517	-4.000631	-0.262906
Trial1	2	1	noBlindfold	clockwise	practice	Free	1	0.5	-0.25	3.599991	0.60617	-1.45196	0.056058	0.32394994744517	-4.051345	-3.852518	-0.399507
Trial1	2	1	noBlindfold	clockwise	practice	Free	1	0.5	-0.25	3.61998	0.57511	-1.45197	0.051563	0.310776059437137	-4.052654	-4.152976	-0.293188
Trial1	2	1	noBlindfold	clockwise	practice	Free	1	0.5	-0.25	3.639984	0.53989	-1.45205	0.043732	0.296428234884632	-3.66613	-4.123354	0.081624
Trial1	2	1	noBlindfold	clockwise	practice	Free	1	0.5	-0.25	3.659988	0.46666	-1.45209	0.04077	0.29267516116905	-2.728316	-4.195294	0.537521
Trial1	2	1	noBlindfold	clockwise	practice	Free	1	0.5	-0.25	3.679993	0.42615	-1.45213	0.038413	0.297717788462694	-2.509072	-4.457666	0.347868
Trial1	2	1	noBlindfold	clockwise	practice	Free	1	0.5	-0.25	3.699982	0.38848	-1.45222	0.036307	0.307259510394153	-2.569013	-4.550765	0.292594
Trial1	2	1	noBlindfold	clockwise	practice	Free	1	0.5	-0.25	3.719986	0.34785	-1.45227	0.034917	0.322997401428767	-2.330259	-4.415348	0.685663
Trial1	2	1	noBlindfold	clockwise	practice	Free	1	0.5	-0.25	3.73999	0.30801	-1.45221	0.035202	0.343802758127054	-1.77785	-4.102195	1.053212
Trial1	2	1	noBlindfold	clockwise	practice	Free	1	0.5	-0.25	3.759979	0.2275	-1.45207	0.037212	0.395912852895806	-1.029371	-4.229149	1.445363
Trial1	2	1	noBlindfold	clockwise	practice	Free	1	0.5	-0.25	3.779984	0.1887	-1.45209	0.040275	0.425637488426067	-0.931105	-4.275698	1.316139
Trial1	2	1	noBlindfold	clockwise	practice	Free	1	0.5	-0.25	3.799988	0.14953	-1.45212	0.044202	0.457585010876645	-0.799362	-4.368798	1.018428
Trial1	2	1	noBlindfold	clockwise	practice	Free	1	0.5	-0.25	3.819992	0.11245	-1.45217	0.048912	0.489431694296459	-0.591189	-4.432275	0.951692
Trial1	2	1	noBlindfold	clockwise	practice	Free	1	0.5	-0.25	3.839981	0.076519	-1.45223	0.061929	0.525961842392472	-0.325118	-4.605779	1.487777
Trial1	2	1	noBlindfold	clockwise	practice	Free	1	0.5	-0.25	3.859985	0.0089197	-1.45235	0.070144	0.586218423664531	0.0075573	-4.838528	1.697602
Trial1	2	1	noBlindfold	clockwise	practice	Free	1	0.5	-0.25	3.87999	-0.023386	-1.45245	0.07951	0.618473721382313	-0.122285	-5.067045	1.429301
Trial1	2	1	noBlindfold	clockwise	practice	Free	1	0.5	-0.25	3.899979	-0.054069	-1.45257	0.089421	0.649768475680568	-0.327722	-5.249012	1.524251
Trial1	2	1	noBlindfold	clockwise	practice	Free	1	0.5	-0.25	3.919983	-0.082459	-1.45263	0.10013	0.679595104616747	-0.417026	-5.193999	1.484194
Trial1	2	1	noBlindfold	clockwise	practice	Free	1	0.5	-0.25	3.939987	-0.10957	-1.45265	0.12325	0.714766495705261	-0.254039	-5.511384	1.434897
Trial1	2	1	noBlindfold	clockwise	practice	Free	1	0.5	-0.25	3.959991	-0.15957	-1.45278	0.13569	0.764061094010353	-0.033851	-5.54947	1.157143
Trial1	2	1	noBlindfold	clockwise	practice	Free	1	0.5	-0.25	3.97998	-0.18301	-1.45279	0.14845	0.790737048913331	-0.221271	-5.545238	1.276761
Trial1	2	1	noBlindfold	clockwise	practice	Free	1	0.5	-0.25	3.999985	-0.20567	-1.45273	0.16107	0.816669269617187	-0.315471	-5.0078	1.117184
Trial1	2	1	noBlindfold	clockwise	practice	Free	1	0.5	-0.25	4.019989	-0.22466	-1.45259	0.17377	0.839471947494365	-0.04468	-5.092436	0.994459
Trial1	2	1	noBlindfold	clockwise	practice	Free	1	0.5	-0.25	4.039993	-0.24424	-1.45257	0.19935	0.869372532831605	0.205651	-5.244781	0.803327
Trial1	2	1	noBlindfold	clockwise	practice	Free	1	0.5	-0.25	4.059982	-0.27806	-1.45264	0.21211	0.90494366859029	0.44275	-5.075509	1.304043
Trial1	2	1	noBlindfold	clockwise	practice	Free	1	0.5	-0.25	4.079987	-0.29236	-1.45257	0.22554	0.924106425164477	0.251106	-5.122058	1.41369
Trial1	2	1	noBlindfold	clockwise	practice	Free	1	0.5	-0.25	4.099991	-0.30568	-1.45252	0.2394	0.942673131396993	0.257431	-4.753892	1.59834
Trial1	2	1	noBlindfold	clockwise	practice	Free	1	0.5	-0.25	4.11998	-0.31772	-1.45243	0.25342	0.960259175167825	0.327576	-4.813137	1.811173
Trial1	2	1	noBlindfold	clockwise	practice	Free	1	0.5	-0.25	4.139984	-0.32794	-1.45241	0.28269	0.984501521758401	0.54548	-4.923164	1.879478
Trial1	2	1	noBlindfold	clockwise	practice	Free	1	0.5	-0.25	4.159988	-0.3449	-1.45249	0.29752	1.00679400119505	1.42982	-4.982409	1.538463
Trial1	2	1	noBlindfold	clockwise	practice	Free	1	0.5	-0.25	4.179993	-0.35055	-1.45251	0.31218	1.01954971846899	1.526189	-5.07974	1.379456
Trial1	2	1	noBlindfold	clockwise	practice	Free	1	0.5	-0.25	4.199982	-0.35441	-1.45253	0.32704	1.03101483114421	1.431731	-5.012032	1.203156
Trial1	2	1	noBlindfold	clockwise	practice	Free	1	0.5	-0.25	4.219986	-0.35666	-1.45253	0.34141	1.0409765469106	1.407026	-5.155913	1.50697
Trial1	2	1	noBlindfold	clockwise	practice	Free	1	0.5	-0.25	4.23999	-0.35738	-1.45253	0.37013	1.05814065132594	1.319537	-5.028959	1.385896
Trial1	2	1	noBlindfold	clockwise	practice	Free	1	0.5	-0.25	4.259979	-0.35498	-1.45255	0.38353	1.0641198409745	1.962205	-5.193999	0.831652
Trial1	2	1	noBlindfold	clockwise	practice	Free	1	0.5	-0.25	4.279984	-0.3515	-1.45261	0.39602	1.06882834972487	2.151021	-5.350576	0.509256
Trial1	2	1	noBlindfold	clockwise	practice	Free	1	0.5	-0.25	4.299988	-0.34661	-1.45267	0.40787	1.07216667914093	2.119561	-5.409821	0.369731
Trial1	2	1	noBlindfold	clockwise	practice	Free	1	0.5	-0.25	4.319992	-0.34019	-1.4527	0.41843	1.07364700465521	2.219267	-5.295562	0.332153
Trial1	2	1	noBlindfold	clockwise	practice	Free	1	0.5	-0.25	4.339981	-0.33262	-1.45266	0.43692	1.07940498641107	2.693745	-5.439443	0.233968
Trial1	2	1	noBlindfold	clockwise	practice	Free	1	0.5	-0.25	4.359985	-0.31248	-1.45271	0.44447	1.06883691964663	3.017152	-5.519848	-0.102357
Trial1	2	1	noBlindfold	clockwise	practice	Free	1	0.5	-0.25	4.37999	-0.30023	-1.45275	0.4514	1.06410994823004	2.911049	-5.350576	0.162108
Trial1	2	1	noBlindfold	clockwise	practice	Free	1	0.5	-0.25	4.399979	-0.28662	-1.45269	0.45794	1.05827691510413	2.906244	-5.109363	0.34163
Trial1	2	1	noBlindfold	clockwise	practice	Free	1	0.5	-0.25	4.419983	-0.27166	-1.4526	0.46422	1.05146059778488	3.041256	-5.236317	-0.070556
Trial1	2	1	noBlindfold	clockwise	practice	Free	1	0.5	-0.25	4.439987	-0.25475	-1.4526	0.47387	1.04577020796314	3.277922	-5.249012	-0.327925
Trial1	2	1	noBlindfold	clockwise	practice	Free	1	0.5	-0.25	4.459991	-0.21741	-1.45257	0.47785	1.02197980098333	3.158691	-5.12629	-0.221346
Trial1	2	1	noBlindfold	clockwise	practice	Free	1	0.5	-0.25	4.47998	-0.196	-1.45253	0.48156	1.00975048168491	3.10131	-4.9147	-0.09369
Trial1	2	1	noBlindfold	clockwise	practice	Free	1	0.5	-0.25	4.499985	-0.17318	-1.45249	0.48474	0.99650094956348	3.016084	-5.012032	-0.112219
Trial1	2	1	noBlindfold	clockwise	practice	Free	1	0.5	-0.25	4.519989	-0.15051	-1.45248	0.4878	0.983621929837435	2.989493	-4.855455	-0.144357
Trial1	2	1	noBlindfold	clockwise	practice	Free	1	0.5	-0.25	4.539993	-0.12516	-1.45243	0.49325	0.97120832851051	3.097999	-4.741196	-0.045547
Trial1	2	1	noBlindfold	clockwise	practice	Free	1	0.5	-0.25	4.559982	-0.072022	-1.45228	0.49579	0.939899916709712	2.966153	-4.512679	0.086787
Trial1	2	1	noBlindfold	clockwise	practice	Free	1	0.5	-0.25	4.579987	-0.042713	-1.45225	0.49847	0.92452406961137	3.042584	-4.461898	0.261471
Trial1	2	1	noBlindfold	clockwise	practice	Free	1	0.5	-0.25	4.599991	-0.01212	-1.45223	0.5012	0.909158052820011	3.001292	-4.41958	0.383428
Trial1	2	1	noBlindfold	clockwise	practice	Free	1	0.5	-0.25	4.61998	0.01782	-1.4522	0.50448	0.895398029077242	2.923225	-4.385725	0.49134
Trial1	2	1	noBlindfold	clockwise	practice	Free	1	0.5	-0.25	4.639984	0.050743	-1.45218	0.51129	0.883965071449965	2.663098	-4.334944	0.401855
Trial1	2	1	noBlindfold	clockwise	practice	Free	1	0.5	-0.25	4.659988	0.1172	-1.45213	0.51525	0.855653809966694	2.541918	-4.254539	0.452456
Trial1	2	1	noBlindfold	clockwise	practice	Free	1	0.5	-0.25	4.679993	0.15258	-1.45211	0.51939	0.844192870727228	2.560816	-4.191062	0.48568
Trial1	2	1	noBlindfold	clockwise	practice	Free	1	0.5	-0.25	4.699982	0.18767	-1.4521	0.52391	0.834557787141344	2.492135	-4.106426	0.462374
Trial1	2	1	noBlindfold	clockwise	practice	Free	1	0.5	-0.25	4.719986	0.22453	-1.45208	0.52848	0.825781335855093	2.214147	-4.212221	0.446868
Trial1	2	1	noBlindfold	clockwise	practice	Free	1	0.5	-0.25	4.73999	0.26086	-1.45209	0.53839	0.823860908936008	2.341889	-4.224917	0.522393
Trial1	2	1	noBlindfold	clockwise	practice	Free	1	0.5	-0.25	4.759979	0.33515	-1.45213	0.5439	0.810834602099457	2.279714	-4.292626	0.55962
Trial1	2	1	noBlindfold	clockwise	practice	Free	1	0.5	-0.25	4.779984	0.37422	-1.45216	0.54964	0.809471886084138	2.145039	-4.356103	0.478136
Trial1	2	1	noBlindfold	clockwise	practice	Free	1	0.5	-0.25	4.799988	0.41368	-1.45218	0.5554	0.810012544282051	2.085738	-4.377262	0.485945
Trial1	2	1	noBlindfold	clockwise	practice	Free	1	0.5	-0.25	4.819992	0.45218	-1.45217	0.56124	0.812648214961645	1.720597	-4.102195	0.320492
Trial1	2	1	noBlindfold	clockwise	practice	Free	1	0.5	-0.25	4.839981	0.49062	-1.4521	0.57307	0.823123437008742	1.354862	-3.966777	0.259049
Trial1	2	1	noBlindfold	clockwise	practice	Free	1	0.5	-0.25	4.859985	0.5666	-1.45199	0.57932	0.831989932703528	1.273221	-3.920227	0.371935
Trial1	2	1	noBlindfold	clockwise	practice	Free	1	0.5	-0.25	4.87999	0.6051	-1.45199	0.58539	0.841975302393493	1.111059	-4.000631	0.264566
Trial1	2	1	noBlindfold	clockwise	practice	Free	1	0.5	-0.25	4.899979	0.6419801	-1.45201	0.59147	0.853363991113191	1.116373	-4.110658	-0.034272
Trial1	2	1	noBlindfold	clockwise	practice	Free	1	0.5	-0.25	4.919983	0.67945	-1.45205	0.59724	0.866035728956016	1.360626	-4.23338	0.173397
Trial1	2	1	noBlindfold	clockwise	practice	Free	1	0.5	-0.25	4.939987	0.71538	-1.45209	0.60897	0.885560832240084	1.320307	-4.237612	0.23229
Trial1	2	1	noBlindfold	clockwise	practice	Free	1	0.5	-0.25	4.959991	0.78696	-1.45215	0.61482	0.911185866536624	1.131948	-4.356103	0.32472
Trial1	2	1	noBlindfold	clockwise	practice	Free	1	0.5	-0.25	4.97998	0.82142	-1.45218	0.62097	0.928385472192042	1.029225	-4.563461	0.401572
Trial1	2	1	noBlindfold	clockwise	practice	Free	1	0.5	-0.25	4.999985	0.85623	-1.45227	0.62728	0.946847411378155	0.750265	-4.665024	0.474684
Trial1	2	1	noBlindfold	clockwise	practice	Free	1	0.5	-0.25	5.019989	0.89006	-1.45233	0.63319	0.96549020895838	0.529403	-4.775051	0.268919
Trial1	2	1	noBlindfold	clockwise	practice	Free	1	0.5	-0.25	5.039993	0.92084	-1.45239	0.64385	0.987964596203272	0.548297	-4.999336	-0.0057945
Trial1	2	1	noBlindfold	clockwise	practice	Free	1	0.5	-0.25	5.059982	0.98051	-1.45267	0.64735	1.01790318937738	0.163489	-5.748365	-1.384964
Trial1	2	1	noBlindfold	clockwise	practice	Free	1	0.5	-0.25	5.079987	1.00877	-1.45288	0.64905	1.03302361997174	-0.097215	-6.091141	-1.716553
Trial1	2	1	noBlindfold	clockwise	practice	Free	1	0.5	-0.25	5.099991	1.03495	-1.45299	0.64885	1.04599368053546	-0.323297	-5.655265	-1.864888
Trial1	2	1	noBlindfold	clockwise	practice	Free	1	0.5	-0.25	5.11998	1.05762	-1.45293	0.64586	1.05522748621345	-0.281108	-6.239254	-3.122239
Trial1	2	1	noBlindfold	clockwise	practice	Free	1	0.5	-0.25	5.139984	1.07959	-1.4531	0.6272	1.05138219330487	-0.456149	-6.895183	-4.967054
Trial1	2	1	noBlindfold	clockwise	practice	Free	1	0.5	-0.25	5.159988	1.11538	-1.45351	0.61138	1.05861611367857	-0.680277	-7.106773	-6.207605
Trial1	2	1	noBlindfold	clockwise	practice	Free	1	0.5	-0.25	5.179993	1.13041	-1.45354	0.59106	1.05109400494196	-0.547991	-7.225263	-6.666642
Trial1	2	1	noBlindfold	clockwise	practice	Free	1	0.5	-0.25	5.199982	1.14325	-1.45362	0.5654	1.0385796622943	-0.391441	-7.601893	-7.063772
Trial1	2	1	noBlindfold	clockwise	practice	Free	1	0.5	-0.25	5.219986	1.15503	-1.45379	0.53489	1.02230945544594	-0.455697	-7.821947	-7.354851
Trial1	2	1	noBlindfold	clockwise	practice	Free	1	0.5	-0.25	5.23999	1.16544	-1.45389	0.46292	0.975225761348365	-0.750756	-7.720384	-7.495843
Trial1	2	1	noBlindfold	clockwise	practice	Free	1	0.5	-0.25	5.259979	1.18179	-1.45395	0.41836	0.954747442527401	-0.80547	-7.75847	-7.636872
Trial1	2	1	noBlindfold	clockwise	practice	Free	1	0.5	-0.25	5.279984	1.18821	-1.45395	0.37002	0.926314105273644	-0.682581	-8.232431	-6.858408
Trial1	2	1	noBlindfold	clockwise	practice	Free	1	0.5	-0.25	5.299988	1.19384	-1.45401	0.32052	0.898280042495638	-0.017614	-7.889656	-5.7248
Trial1	2	1	noBlindfold	clockwise	practice	Free	1	0.5	-0.25	5.319992	1.1989	-1.45402	0.26774	0.869779229086998	-0.028689	-8.084318	-4.669156
Trial1	2	1	noBlindfold	clockwise	practice	Free	1	0.5	-0.25	5.339981	1.20372	-1.45397	0.16258	0.815747544434798	-0.473438	-7.648443	-4.632564
Trial1	2	1	noBlindfold	clockwise	practice	Free	1	0.5	-0.25	5.359985	1.2105	-1.45366	0.10564	0.794537641301435	-0.98965	-6.895183	-4.195079
Trial1	2	1	noBlindfold	clockwise	practice	Free	1	0.5	-0.25	5.37999	1.21244	-1.45348	0.048003	0.772254208912395	-0.623597	-6.738606	-3.669125
Trial1	2	1	noBlindfold	clockwise	practice	Free	1	0.5	-0.25	5.399979	1.21363	-1.45342	-0.0078511	0.753593929927579	-0.302447	-6.603188	-2.52352
Trial1	2	1	noBlindfold	clockwise	practice	Free	1	0.5	-0.25	5.419983	1.21448	-1.4533	-0.064929	0.738060299520789	0.020813	-6.531248	-2.234063
Trial1	2	1	noBlindfold	clockwise	practice	Free	1	0.5	-0.25	5.439987	1.2152	-1.45327	-0.17479	0.7191435929751	-0.251549	-6.340817	-1.889506
Trial1	2	1	noBlindfold	clockwise	practice	Free	1	0.5	-0.25	5.459991	1.21586	-1.45292	-0.22966	0.716148915233775	-0.466002	-5.80761	-2.421816
Trial1	2	1	noBlindfold	clockwise	practice	Free	1	0.5	-0.25	5.47998	1.21572	-1.45277	-0.28424	0.716538609424977	-0.340879	-5.041654	-2.130522
Trial1	2	1	noBlindfold	clockwise	practice	Free	1	0.5	-0.25	5.499985	1.21539	-1.45265	-0.33963	0.720982897009063	-0.020189	-5.249012	-1.438515
Trial1	2	1	noBlindfold	clockwise	practice	Free	1	0.5	-0.25	5.519989	1.21513	-1.4526	-0.39251	0.729191316018981	0.335029	-5.024727	-1.104907
Trial1	2	1	noBlindfold	clockwise	practice	Free	1	0.5	-0.25	5.539993	1.21515	-1.45249	-0.49869	0.757156682084375	0.459062	-4.330712	-2.030608
Trial1	2	1	noBlindfold	clockwise	practice	Free	1	0.5	-0.25	5.559982	1.21604	-1.45216	-0.55035	0.776481443526813	-0.075084	-3.721333	-1.553837
Trial1	2	1	noBlindfold	clockwise	practice	Free	1	0.5	-0.25	5.579987	1.21653	-1.452	-0.60255	0.798565384154537	0.050558	-4.131817	-0.607354
Trial1	2	1	noBlindfold	clockwise	practice	Free	1	0.5	-0.25	5.599991	1.21698	-1.45199	-0.6521	0.822036906626872	0.09501	-4.009095	-0.705852
Trial1	2	1	noBlindfold	clockwise	practice	Free	1	0.5	-0.25	5.61998	1.21754	-1.45202	-0.7006	0.847292200935012	0.333707	-3.962545	-0.828669
Trial1	2	1	noBlindfold	clockwise	practice	Free	1	0.5	-0.25	5.639984	1.21851	-1.45194	-0.79634	0.902631676121776	0.504255	-3.827128	-0.678395
Trial1	2	1	noBlindfold	clockwise	practice	Free	1	0.5	-0.25	5.659988	1.22171	-1.45175	-0.84187	0.933367764921057	0.092076	-3.420875	-0.356288
Trial1	2	1	noBlindfold	clockwise	practice	Free	1	0.5	-0.25	5.679993	1.22352	-1.45171	-0.88738	0.96422733104321	0.086582	-3.378557	-0.327351
Trial1	2	1	noBlindfold	clockwise	practice	Free	1	0.5	-0.25	5.699982	1.22535	-1.45172	-0.92986	0.994154046825766	-0.044939	-3.653624	0.156896
Trial1	2	1	noBlindfold	clockwise	practice	Free	1	0.5	-0.25	5.719986	1.22705	-1.45175	-0.97093	1.02388557055156	0.128324	-3.073867	-0.226201
Trial1	2	1	noBlindfold	clockwise	practice	Free	1	0.5	-0.25	5.73999	1.22887	-1.45161	-1.04993	1.08219198575175	0.186013	-2.984999	0.154946
Trial1	2	1	noBlindfold	clockwise	practice	Free	1	0.5	-0.25	5.759979	1.23309	-1.45139	-1.08655	1.11231151629284	-0.028736	-2.849582	0.479469
Trial1	2	1	noBlindfold	clockwise	practice	Free	1	0.5	-0.25	5.779984	1.23509	-1.45137	-1.12264	1.14098988911508	-0.598588	-3.014622	0.563501
Trial1	2	1	noBlindfold	clockwise	practice	Free	1	0.5	-0.25	5.799988	1.23666	-1.45144	-1.15591	1.16762190646852	-0.865788	-3.073867	0.231859
Trial1	2	1	noBlindfold	clockwise	practice	Free	1	0.5	-0.25	5.819992	1.23735	-1.45158	-1.18711	1.19241782943204	-1.196983	-3.26853	0.869954
Trial1	2	1	noBlindfold	clockwise	practice	Free	1	0.5	-0.25	5.839981	1.23689	-1.45162	-1.24364	1.23706409114851	-1.684507	-2.976536	1.007378
Trial1	2	1	noBlindfold	clockwise	practice	Free	1	0.5	-0.25	5.859985	1.23104	-1.45152	-1.27023	1.25510501733	-3.004286	-3.302384	0.447045
Trial1	2	1	noBlindfold	clockwise	practice	Free	1	0.5	-0.25	5.87999	1.22448	-1.45164	-1.29521	1.27174490269297	-3.498257	-3.57322	0.253327
Trial1	2	1	noBlindfold	clockwise	practice	Free	1	0.5	-0.25	5.899979	1.21514	-1.45179	-1.31716	1.2846227796248	-3.996271	-3.873677	0.517386
Trial1	2	1	noBlindfold	clockwise	practice	Free	1	0.5	-0.25	5.919983	1.2027	-1.45194	-1.33875	1.29582556288296	-4.32406	-4.254539	0.689003
Trial1	2	1	noBlindfold	clockwise	practice	Free	1	0.5	-0.25	5.939987	1.18714	-1.45205	-1.37676	1.31975356564942	-4.209736	-4.076804	0.505476
Trial1	2	1	noBlindfold	clockwise	practice	Free	1	0.5	-0.25	5.959991	1.14613	-1.45196	-1.39348	1.31340419748902	-3.957906	-4.076804	0.61266
Trial1	2	1	noBlindfold	clockwise	practice	Free	1	0.5	-0.25	5.97998	1.12236	-1.45197	-1.40885	1.31539544463914	-3.87719	-4.081036	0.645929
Trial1	2	1	noBlindfold	clockwise	practice	Free	1	0.5	-0.25	5.999985	1.09631	-1.45201	-1.423	1.31587027775898	-3.834936	-4.081036	0.539881
Trial1	2	1	noBlindfold	clockwise	practice	Free	1	0.5	-0.25	6.019989	1.06802	-1.45204	-1.43658	1.31552980395523	-3.955254	-4.089499	0.31235
Trial1	2	1	noBlindfold	clockwise	practice	Free	1	0.5	-0.25	6.039993	1.03653	-1.45203	-1.46053	1.3241025051752	-3.991559	-3.94985	0.29188
Trial1	2	1	noBlindfold	clockwise	practice	Free	1	0.5	-0.25	6.059982	0.96766	-1.45184	-1.47077	1.30728152672446	-3.581473	-3.568988	0.842674
Trial1	2	1	noBlindfold	clockwise	practice	Free	1	0.5	-0.25	6.079987	0.93083	-1.45177	-1.48024	1.30349707467952	-3.238261	-3.488584	0.766898
Trial1	2	1	noBlindfold	clockwise	practice	Free	1	0.5	-0.25	6.099991	0.89127	-1.45176	-1.48859	1.29892162654582	-3.092461	-3.577451	0.649362
Trial1	2	1	noBlindfold	clockwise	practice	Free	1	0.5	-0.25	6.11998	0.85147	-1.45178	-1.49634	1.29494966802159	-3.164161	-3.547829	0.264764
Trial1	2	1	noBlindfold	clockwise	practice	Free	1	0.5	-0.25	6.139984	0.8102601	-1.45179	-1.5107	1.29831651052731	-3.354235	-3.619769	0.274395
Trial1	2	1	noBlindfold	clockwise	practice	Free	1	0.5	-0.25	6.159988	0.72186	-1.4518	-1.51729	1.28656355854867	-3.475283	-3.615538	0.096121
Trial1	2	1	noBlindfold	clockwise	practice	Free	1	0.5	-0.25	6.179993	0.72186	-1.4518	-1.51729	1.28656355854867	-3.475283	-3.615538	0.096121
Trial1	2	1	noBlindfold	clockwise	practice	Free	1	0.5	-0.25	6.199982	0.67738	-1.45181	-1.5285	1.29074633724008	-3.282828	-3.653624	0.196267
Trial1	2	1	noBlindfold	clockwise	practice	Free	1	0.5	-0.25	6.219986	0.58622	-1.45177	-1.53495	1.28783944309217	-2.928518	-3.408179	0.305288
Trial1	2	1	noBlindfold	clockwise	practice	Free	1	0.5	-0.25	6.23999	0.52928	-1.45169	-1.54522	1.29555093005362	-2.908419	-3.36163	0.202393
Trial1	2	1	noBlindfold	clockwise	practice	Free	1	0.5	-0.25	6.259979	0.42546	-1.4517	-1.54986	1.30199548047664	-3.082957	-3.552061	-0.0073716
Trial1	2	1	noBlindfold	clockwise	practice	Free	1	0.5	-0.25	6.279984	0.37427	-1.45177	-1.55453	1.31057479804142	-3.00263	-3.636697	0.06826
Trial1	2	1	noBlindfold	clockwise	practice	Free	1	0.5	-0.25	6.299988	0.31886	-1.45182	-1.55863	1.32110716876716	-2.862137	-3.662087	0.298197
Trial1	2	1	noBlindfold	clockwise	practice	Free	1	0.5	-0.25	6.319992	0.26424	-1.45183	-1.56228	1.33328981547637	-2.709654	-3.619769	0.478886
Trial1	2	1	noBlindfold	clockwise	practice	Free	1	0.5	-0.25	6.339981	0.20726	-1.45179	-1.56788	1.35000166125847	-2.437043	-3.399716	0.590088
Trial1	2	1	noBlindfold	clockwise	practice	Free	1	0.5	-0.25	6.359985	0.095224	-1.45175	-1.57012	1.3807825185118	-2.205838	-3.780578	0.305836
Trial1	2	1	noBlindfold	clockwise	practice	Free	1	0.5	-0.25	6.37999	0.037113	-1.45189	-1.57194	1.40063910733124	-2.002691	-4.178367	0.22289
Trial1	2	1	noBlindfold	clockwise	practice	Free	1	0.5	-0.25	6.399979	-0.019233	-1.45203	-1.57347	1.42168049285843	-1.786968	-4.191062	0.329139
Trial1	2	1	noBlindfold	clockwise	practice	Free	1	0.5	-0.25	6.419983	-0.075303	-1.45209	-1.57448	1.44402931080472	-1.694429	-4.026022	0.463473
Trial1	2	1	noBlindfold	clockwise	practice	Free	1	0.5	-0.25	6.439987	-0.13436	-1.45204	-1.57498	1.46900805477997	-1.392579	-3.827128	0.475531
Trial1	2	1	noBlindfold	clockwise	practice	Free	1	0.5	-0.25	6.459991	-0.24218	-1.45192	-1.57464	1.51838808721356	-0.703026	-4.089499	0.443734
Trial1	2	1	noBlindfold	clockwise	practice	Free	1	0.5	-0.25	6.47998	-0.29704	-1.45202	-1.57408	1.54546452796113	-0.46297	-4.398421	0.180003
Trial1	2	1	noBlindfold	clockwise	practice	Free	1	0.5	-0.25	6.499985	-0.3488	-1.45218	-1.57322	1.57206000297522	-0.232402	-4.478825	0.320349
Trial1	2	1	noBlindfold	clockwise	practice	Free	1	0.5	-0.25	6.519989	-0.39886	-1.45225	-1.572	1.59863475144887	-0.117203	-4.364566	0.465567
Trial1	2	1	noBlindfold	clockwise	practice	Free	1	0.5	-0.25	6.539993	-0.44861	-1.45222	-1.56824	1.62407433719471	0.226722	-4.322248	0.57207
Trial1	2	1	noBlindfold	clockwise	practice	Free	1	0.5	-0.25	6.559982	-0.53896	-1.4522	-1.56588	1.67659720054808	0.902299	-4.643865	0.297738
Trial1	2	1	noBlindfold	clockwise	practice	Free	1	0.5	-0.25	6.579987	-0.58158	-1.45231	-1.56352	1.70151401154371	1.14514	-4.965482	0.247737
Trial1	2	1	noBlindfold	clockwise	practice	Free	1	0.5	-0.25	6.599991	-0.62002	-1.45245	-1.56125	1.72447708766314	1.398121	-5.109363	-0.0045771
Trial1	2	1	noBlindfold	clockwise	practice	Free	1	0.5	-0.25	6.61998	-0.65536	-1.45256	-1.55904	1.74597888962352	1.550266	-5.202463	-0.0076319
Trial1	2	1	noBlindfold	clockwise	practice	Free	1	0.5	-0.25	6.639984	-0.68844	-1.45261	-1.55517	1.76517934592069	1.661534	-5.155913	0.030107
Trial1	2	1	noBlindfold	clockwise	practice	Free	1	0.5	-0.25	6.659988	-0.74267	-1.4526	-1.55347	1.80090610784666	1.909602	-5.33788	-0.035701
Trial1	2	1	noBlindfold	clockwise	practice	Free	1	0.5	-0.25	6.679993	-0.76473	-1.45265	-1.55186	1.81504305954234	1.961526	-5.456371	-0.029579
Trial1	2	1	noBlindfold	clockwise	practice	Free	1	0.5	-0.25	6.699982	-0.7838899	-1.45272	-1.5505	1.82747734149696	2.010912	-5.536775	0.010789
Trial1	2	1	noBlindfold	clockwise	practice	Free	1	0.5	-0.25	6.719986	-0.7991	-1.45275	-1.5491	1.83720481311874	1.702501	-5.507152	0.178612
Trial1	2	1	noBlindfold	clockwise	practice	Free	1	0.5	-0.25	6.73999	-0.81147	-1.45276	-1.54616	1.84390464635564	1.64106	-5.566397	0.309088
Trial1	2	1	noBlindfold	clockwise	practice	Free	1	0.5	-0.25	6.759979	-0.82668	-1.45279	-1.54467	1.85371254693209	1.29881	-5.524079	0.444736
Trial1	2	1	noBlindfold	clockwise	practice	Free	1	0.5	-0.25	6.779984	-0.83042	-1.45277	-1.54348	1.85556137938009	1.265209	-5.600252	0.314329
Trial1	2	1	noBlindfold	clockwise	practice	Free	1	0.5	-0.25	6.799988	-0.83188	-1.45281	-1.54281	1.85614174373132	1.312512	-5.811842	0.767562
Trial1	2	1	noBlindfold	clockwise	practice	Free	1	0.5	-0.25	6.819992	-0.8317	-1.45286	-1.54217	1.85556682322668	1.160806	-5.515616	1.142431
Trial1	2	1	noBlindfold	clockwise	practice	Free	1	0.5	-0.25	6.839981	-0.8311499	-1.45279	-1.54016	1.85377267527854	1.198987	-5.443675	1.378163
Trial1	2	1	noBlindfold	clockwise	practice	Free	1	0.5	-0.25	6.859985	-0.82917	-1.45286	-1.53885	1.85143926693815	1.406539	-5.9261	1.256003
Trial1	2	1	noBlindfold	clockwise	practice	Free	1	0.5	-0.25	6.87999	-0.82778	-1.45292	-1.53712	1.84923711626787	1.043215	-5.604484	1.506439
Trial1	2	1	noBlindfold	clockwise	practice	Free	1	0.5	-0.25	6.899979	-0.82634	-1.45281	-1.53499	1.84672069724892	0.735767	-5.274403	1.621453
Trial1	2	1	noBlindfold	clockwise	practice	Free	1	0.5	-0.25	6.919983	-0.82501	-1.45267	-1.53227	1.84387302740076	0.597107	-5.21939	1.80411
Trial1	2	1	noBlindfold	clockwise	practice	Free	1	0.5	-0.25	6.939987	-0.82373	-1.4526	-1.5253	1.83811078220329	0.610797	-5.206694	1.889159
Trial1	2	1	noBlindfold	clockwise	practice	Free	1	0.5	-0.25	6.959991	-0.82097	-1.45261	-1.52086	1.83304311746106	0.659936	-5.253244	1.981017
Trial1	2	1	noBlindfold	clockwise	practice	Free	1	0.5	-0.25	6.97998	-0.81932	-1.45261	-1.51607	1.82853462941286	0.651945	-5.134754	1.825683
Trial1	2	1	noBlindfold	clockwise	practice	Free	1	0.5	-0.25	6.999985	-0.81767	-1.45259	-1.51082	1.82371079034354	0.629108	-5.177072	1.902397
Trial1	2	1	noBlindfold	clockwise	practice	Free	1	0.5	-0.25	7.019989	-0.81585	-1.45257	-1.50498	1.81836083776243	0.607443	-5.138986	1.71238
Trial1	2	1	noBlindfold	clockwise	practice	Free	1	0.5	-0.25	7.039993	-0.81386	-1.45256	-1.49211	1.80805569168348	0.604656	-5.202463	1.978916
Trial1	2	1	noBlindfold	clockwise	practice	Free	1	0.5	-0.25	7.059982	-0.80951	-1.45258	-1.48529	1.80021044188795	0.720873	-5.295562	1.738358
Trial1	2	1	noBlindfold	clockwise	practice	Free	1	0.5	-0.25	7.079987	-0.80703	-1.45262	-1.47802	1.79342140262339	0.805522	-5.333648	1.573032
Trial1	2	1	noBlindfold	clockwise	practice	Free	1	0.5	-0.25	7.099991	-0.80417	-1.45264	-1.4707	1.78632807004622	0.733215	-5.253244	1.639801
Trial1	2	1	noBlindfold	clockwise	practice	Free	1	0.5	-0.25	7.11998	-0.8013	-1.45264	-1.46277	1.77881782487123	0.722603	-5.261708	1.725911
Trial1	2	1	noBlindfold	clockwise	practice	Free	1	0.5	-0.25	7.139984	-0.79827	-1.45263	-1.44595	1.76516333281279	0.675468	-5.329417	2.001461
Trial1	2	1	noBlindfold	clockwise	practice	Free	1	0.5	-0.25	7.159988	-0.79186	-1.45265	-1.43619	1.75383834973974	0.577652	-5.17284	2.233283
Trial1	2	1	noBlindfold	clockwise	practice	Free	1	0.5	-0.25	7.179993	-0.7885801	-1.45261	-1.42575	1.74436999340998	0.456117	-5.189767	2.10545
Trial1	2	1	noBlindfold	clockwise	practice	Free	1	0.5	-0.25	7.199982	-0.78511	-1.4526	-1.41511	1.7346436866406	0.463839	-5.189767	2.396126
Trial1	2	1	noBlindfold	clockwise	practice	Free	1	0.5	-0.25	7.219986	-0.78198	-1.4526	-1.40269	1.72399736092145	0.320151	-5.105131	2.685522
Trial1	2	1	noBlindfold	clockwise	practice	Free	1	0.5	-0.25	7.23999	-0.77872	-1.45258	-1.37408	1.70255128508055	0.291336	-5.240549	3.149286
Trial1	2	1	noBlindfold	clockwise	practice	Free	1	0.5	-0.25	7.259979	-0.77259	-1.45255	-1.35696	1.68666699965169	0.318614	-5.062813	3.220406
Trial1	2	1	noBlindfold	clockwise	practice	Free	1	0.5	-0.25	7.279984	-0.76954	-1.45252	-1.33891	1.67255995235782	0.309018	-4.952786	3.079839
Trial1	2	1	noBlindfold	clockwise	practice	Free	1	0.5	-0.25	7.299988	-0.76632	-1.45249	-1.31894	1.65716599469201	0.397467	-5.177072	3.0748
Trial1	2	1	noBlindfold	clockwise	practice	Free	1	0.5	-0.25	7.319992	-0.76301	-1.45253	-1.29843	1.64146267604905	0.392212	-5.210926	2.944454
Trial1	2	1	noBlindfold	clockwise	practice	Free	1	0.5	-0.25	7.339981	-0.75965	-1.45259	-1.25447	1.61111089130458	0.422337	-5.308258	2.894872
Trial1	2	1	noBlindfold	clockwise	practice	Free	1	0.5	-0.25	7.359985	-0.75258	-1.45266	-1.23037	1.5906232105173	0.271043	-5.380198	2.71943
Trial1	2	1	noBlindfold	clockwise	practice	Free	1	0.5	-0.25	7.37999	-0.74884	-1.45269	-1.20604	1.57277265064152	0.384946	-5.359039	2.679243
Trial1	2	1	noBlindfold	clockwise	practice	Free	1	0.5	-0.25	7.399979	-0.7451301	-1.45269	-1.18104	1.55472970115354	0.354775	-5.333648	2.695366
Trial1	2	1	noBlindfold	clockwise	practice	Free	1	0.5	-0.25	7.419983	-0.74133	-1.45272	-1.15504	1.53622839627169	0.473922	-5.600252	2.134041
Trial1	2	1	noBlindfold	clockwise	practice	Free	1	0.5	-0.25	7.439987	-0.73731	-1.45282	-1.10524	1.50411816460041	0.483155	-5.722974	1.609338
Trial1	2	1	noBlindfold	clockwise	practice	Free	1	0.5	-0.25	7.459991	-0.7289701	-1.45289	-1.08122	1.48367588285644	0.635438	-5.727206	1.011151
Trial1	2	1	noBlindfold	clockwise	practice	Free	1	0.5	-0.25	7.47998	-0.72445	-1.45288	-1.05734	1.46665459491061	0.508137	-5.697583	0.865561
Trial1	2	1	noBlindfold	clockwise	practice	Free	1	0.5	-0.25	7.499985	-0.71964	-1.45288	-1.03505	1.45045693720592	0.453181	-5.896478	0.868182
Trial1	2	1	noBlindfold	clockwise	practice	Free	1	0.5	-0.25	7.519989	-0.71495	-1.45293	-1.01321	1.43477971466197	0.363224	-5.833001	0.722776
Trial1	2	1	noBlindfold	clockwise	practice	Free	1	0.5	-0.25	7.539993	-0.71013	-1.45293	-0.97437	1.41036399720473	0.24185	-5.824537	0.462802
Trial1	2	1	noBlindfold	clockwise	practice	Free	1	0.5	-0.25	7.559982	-0.70087	-1.45293	-0.9578	1.39394036078466	0.317155	-5.731438	-0.16725
Trial1	2	1	noBlindfold	clockwise	practice	Free	1	0.5	-0.25	7.579987	-0.69659	-1.45292	-0.9430799	1.38281866425407	0.22616	-5.701815	-0.360536
Trial1	2	1	noBlindfold	clockwise	practice	Free	1	0.5	-0.25	7.599991	-0.69224	-1.45286	-0.93024	1.37264806937127	0.146038	-5.604484	-0.335422
Trial1	2	1	noBlindfold	clockwise	practice	Free	1	0.5	-0.25	7.61998	-0.68829	-1.4528	-0.91908	1.36370861837514	0.112758	-5.536775	-0.737227
Trial1	2	1	noBlindfold	clockwise	practice	Free	1	0.5	-0.25	7.639984	-0.68472	-1.45278	-0.90288	1.35270605231918	-0.052111	-5.405589	-0.598388
Trial1	2	1	noBlindfold	clockwise	practice	Free	1	0.5	-0.25	7.659988	-0.67916	-1.45257	-0.89718	1.34508743402642	-0.237456	-5.155913	-0.487144
Trial1	2	1	noBlindfold	clockwise	practice	Free	1	0.5	-0.25	7.679993	-0.67731	-1.45255	-0.8935	1.34169706876714	-0.132169	-5.160145	-0.645257
Trial1	2	1	noBlindfold	clockwise	practice	Free	1	0.5	-0.25	7.699982	-0.67602	-1.45255	-0.8916	1.33965431303682	0.073674	-5.138986	-0.700748
Trial1	2	1	noBlindfold	clockwise	practice	Free	1	0.5	-0.25	7.719986	-0.67513	-1.45257	-0.89125	1.33870533738485	0.264111	-5.21939	-0.6631
Trial1	2	1	noBlindfold	clockwise	practice	Free	1	0.5	-0.25	7.73999	-0.67475	-1.45258	-0.89135	1.33841969453492	0.381722	-5.033191	-0.80857
Trial1	2	1	noBlindfold	clockwise	practice	Free	1	0.5	-0.25	7.759979	-0.6747	-1.45252	-0.89139	1.33839502000885	0.406763	-4.944323	-0.938733
Trial1	2	1	noBlindfold	clockwise	practice	Free	1	0.5	-0.25	7.779984	-0.67468	-1.4525	-0.89144	1.33840140851468	0.27512	-4.9147	-0.866727
Trial1	2	1	noBlindfold	clockwise	practice	Free	1	0.5	-0.25	7.799988	-0.67467	-1.45247	-0.89148	1.33841178825092	0.174493	-4.838528	-0.799506
Trial1	2	1	noBlindfold	clockwise	practice	Free	1	0.5	-0.25	7.819992	-0.67466	-1.45243	-0.89151	1.33841739815892	0.03659	-4.732733	-0.653404
Trial1	2	1	noBlindfold	clockwise	practice	Free	1	0.5	-0.25	7.839981	-0.67466	-1.45238	-0.8915501	1.3384365968528	0.051425	-4.626938	-0.45649
Trial1	2	1	noBlindfold	clockwise	practice	Free	1	0.5	-0.25	7.859985	-0.67465	-1.45228	-0.89157	1.33843740350895	0.076983	-4.470361	-0.350215
Trial1	2	1	noBlindfold	clockwise	practice	Free	1	0.5	-0.25	7.87999	-0.67465	-1.45225	-0.89159	1.33844700349422	0.144941	-4.406884	-0.368302
Trial1	2	1	noBlindfold	clockwise	practice	Free	1	0.5	-0.25	7.899979	-0.67464	-1.45221	-0.8916	1.33844301547905	0.035918	-4.27993	-0.296811
Trial1	2	1	noBlindfold	clockwise	practice	Free	1	0.5	-0.25	7.919983	-0.67464	-1.45216	-0.89161	1.33844781564746	0.064274	-4.148744	-0.187186
Trial1	2	1	noBlindfold	clockwise	practice	Free	1	0.5	-0.25	7.939987	-0.67463	-1.45211	-0.89162	1.33844385159589	0.089517	-4.047181	-0.020832
Trial1	2	1	noBlindfold	clockwise	practice	Free	1	0.5	-0.25	7.959991	-0.67462	-1.45204	-0.89162	1.33843501128925	0.041904	-4.06834	-0.051636
Trial1	2	1	noBlindfold	clockwise	practice	Free	1	0.5	-0.25	7.97998	-0.67462	-1.45204	-0.89162	1.33843501128925	0.138574	-3.979472	-0.021393
Trial1	2	1	noBlindfold	clockwise	practice	Free	1	0.5	-0.25	7.999985	-0.67462	-1.45201	-0.89162	1.33843501128925	0.128864	-3.920227	-0.039837
Trial1	2	1	noBlindfold	clockwise	practice	Free	1	0.5	-0.25	8.019989	-0.67461	-1.45198	-0.89163	1.33843107599658	0.193198	-3.920227	-0.056275
Trial1	2	1	noBlindfold	clockwise	practice	Free	1	0.5	-0.25	8.039993	-0.6746	-1.45198	-0.89163	1.33842228806535	0.24514	-3.958313	-0.027602
Trial1	2	1	noBlindfold	clockwise	practice	Free	1	0.5	-0.25	8.059982	-0.67457	-1.45198	-0.89163	1.33839592437498	0.247791	-3.907532	-0.042282
Trial1	2	1	noBlindfold	clockwise	practice	Free	1	0.5	-0.25	8.079987	-0.67456	-1.45197	-0.8916399	1.33839196083909	0.157928	-3.805969	-0.048554
Trial1	2	1	noBlindfold	clockwise	practice	Free	1	0.5	-0.25	8.099991	-0.67455	-1.45192	-0.8916399	1.33838317302518	0.090315	-3.657856	-0.0081516
Trial1	2	1	noBlindfold	clockwise	practice	Free	1	0.5	-0.25	8.11998	-0.67455	-1.45186	-0.89163	1.33837840097603	0.069379	-3.59861	0.0023804
Trial1	2	1	noBlindfold	clockwise	practice	Free	1	0.5	-0.25	8.139984	-0.67455	-1.45181	-0.89163	1.33837840097603	0.011884	-3.492815	0.058616
Trial1	2	1	noBlindfold	clockwise	practice	Free	1	0.5	-0.25	8.159988	-0.67455	-1.45177	-0.89163	1.33837840097603	0.056499	-3.437802	0.032469
Trial1	2	1	noBlindfold	clockwise	practice	Free	1	0.5	-0.25	8.179993	-0.67455	-1.45174	-0.89163	1.33837840097603	0.122008	-3.340471	-0.049287
Trial1	2	1	noBlindfold	clockwise	practice	Free	1	0.5	-0.25	8.199982	-0.67454	-1.4517	-0.8916399	1.33837443753676	0.151242	-3.391252	-0.115439
Trial1	2	1	noBlindfold	clockwise	practice	Free	1	0.5	-0.25	8.219986	-0.67453	-1.45169	-0.89165	1.33837042676993	0.237298	-3.353166	-0.149178
Trial1	2	1	noBlindfold	clockwise	practice	Free	1	0.5	-0.25	8.23999	-0.67451	-1.45167	-0.89166	1.33835767592286	0.357935	-3.209285	-0.194744
Trial1	2	1	noBlindfold	clockwise	practice	Free	1	0.5	-0.25	8.259979	-0.67447	-1.45159	-0.89166	1.33832257767391	0.366506	-3.082331	-0.019119
Trial1	2	1	noBlindfold	clockwise	practice	Free	1	0.5	-0.25	8.279984	-0.67446	-1.45151	-0.89167	1.33831859115839	0.247425	-2.718396	-0.151926
Trial1	2	1	noBlindfold	clockwise	practice	Free	1	0.5	-0.25	8.299988	-0.67444	-1.45141	-0.89168	1.33830581728226	0.264163	-2.739555	-0.189661
Trial1	2	1	noBlindfold	clockwise	practice	Free	1	0.5	-0.25	8.319992	-0.67443	-1.45138	-0.89169	1.33830188339763	0.320428	-2.853814	-0.207791
Trial1	2	1	noBlindfold	clockwise	practice	Free	1	0.5	-0.25	8.339981	-0.67441	-1.45138	-0.89172	1.33829868437514	0.388804	-2.671846	-0.193343
Trial1	2	1	noBlindfold	clockwise	practice	Free	1	0.5	-0.25	8.359985	-0.67436	-1.45129	-0.89174	1.33826445617788	0.42106	-2.456024	-0.288376
Trial1	2	1	noBlindfold	clockwise	practice	Free	1	0.5	-0.25	8.37999	-0.67434	-1.45124	-0.89179	1.33827086347576	0.494841	-2.312143	-0.434051
Trial1	2	1	noBlindfold	clockwise	practice	Free	1	0.5	-0.25	8.399979	-0.67428	-1.45118	-0.89193	1.33828531870193	0.485418	-2.206348	-0.531376
Trial1	2	1	noBlindfold	clockwise	practice	Free	1	0.5	-0.25	8.419983	-0.67416	-1.4511	-0.8922	1.33830958502901	0.407487	-2.024381	-0.591511
Trial1	2	1	noBlindfold	clockwise	practice	Free	1	0.5	-0.25	8.439987	-0.67397	-1.45102	-0.89328	1.33866151168558	0.361464	-1.821254	-0.603859
Trial1	2	1	noBlindfold	clockwise	practice	Free	1	0.5	-0.25	8.459991	-0.67327	-1.45086	-0.89418	1.33848060681629	0.518348	-1.681605	-0.644503
Trial1	2	1	noBlindfold	clockwise	practice	Free	1	0.5	-0.25	8.47998	-0.67259	-1.45082	-0.89543	1.33848690445013	0.595356	-1.554651	-0.635081
Trial1	2	1	noBlindfold	clockwise	practice	Free	1	0.5	-0.25	8.499985	-0.67156	-1.45076	-0.89685	1.33827047265062	0.527396	-1.321902	-0.645214
Trial1	2	1	noBlindfold	clockwise	practice	Free	1	0.5	-0.25	8.519989	-0.67038	-1.45067	-0.8986199	1.33809460616208	0.376169	-1.249961	-0.536748
Trial1	2	1	noBlindfold	clockwise	practice	Free	1	0.5	-0.25	8.539993	-0.66896	-1.45061	-0.90262	1.33879808447658	0.324752	-1.097617	-0.431049
Trial1	2	1	noBlindfold	clockwise	practice	Free	1	0.5	-0.25	8.559982	-0.66598	-1.45052	-0.90497	1.33734628398517	0.154459	-0.974894	-0.481684
Trial1	2	1	noBlindfold	clockwise	practice	Free	1	0.5	-0.25	8.579987	-0.66445	-1.45047	-0.9074	1.33720550198322	0.156951	-0.797159	-0.502883
Trial1	2	1	noBlindfold	clockwise	practice	Free	1	0.5	-0.25	8.599991	-0.66298	-1.45041	-0.91011	1.33726128146159	0.169515	-0.767536	-0.473978
Trial1	2	1	noBlindfold	clockwise	practice	Free	1	0.5	-0.25	8.61998	-0.6614799	-1.45039	-0.91302	1.33739717889442	0.123247	-0.784463	-0.343204
Trial1	2	1	noBlindfold	clockwise	practice	Free	1	0.5	-0.25	8.639984	-0.65997	-1.45037	-0.91855	1.33883882876591	0.052715	-0.606728	-0.146469
Trial1	2	1	noBlindfold	clockwise	practice	Free	1	0.5	-0.25	8.659988	-0.65758	-1.4501	-0.9210401	1.33801573974393	-0.294446	-0.18346	0.055429
Trial1	2	1	noBlindfold	clockwise	practice	Free	1	0.5	-0.25	8.679993	-0.65691	-1.45008	-0.92354	1.33869222738964	-0.353553	-0.306117	0.044145
Trial1	2	1	noBlindfold	clockwise	practice	Free	1	0.5	-0.25	8.699982	-0.65648	-1.45014	-0.92579	1.3394543761654	-0.109905	-0.424505	0.067337
Trial1	2	1	noBlindfold	clockwise	practice	Free	1	0.5	-0.25	8.719986	-0.6562	-1.45019	-0.92773	1.34019264483317	-0.027312	-0.386311	0.042581
Trial1	2	1	noBlindfold	clockwise	practice	Free	1	0.5	-0.25	8.73999	-0.65593	-1.4502	-0.931	1.34161660582448	0.0084494	-0.411592	0.106933
Trial1	2	1	noBlindfold	clockwise	practice	Free	1	0.5	-0.25	8.759979	-0.65539	-1.45025	-0.93213	1.34172553691858	-0.092727	-0.546873	0.15418
Trial1	2	1	noBlindfold	clockwise	practice	Free	1	0.5	-0.25	8.779984	-0.65525	-1.45027	-0.93292	1.34200681447395	-0.13145	-0.601886	0.233159
Trial1	2	1	noBlindfold	clockwise	practice	Free	1	0.5	-0.25	8.799988	-0.6552399	-1.45031	-0.93322	1.34215085817994	0.0098016	-0.783853	0.304129
Trial1	2	1	noBlindfold	clockwise	practice	Free	1	0.5	-0.25	8.819992	-0.6552399	-1.45039	-0.93321	1.34214576080847	0.12947	-1.012371	0.234159
Trial1	2	1	noBlindfold	clockwise	practice	Free	1	0.5	-0.25	8.839981	-0.65522	-1.45049	-0.93314	1.34209297508938	0.294911	-1.139325	0.235286
Trial1	2	1	noBlindfold	clockwise	practice	Free	1	0.5	-0.25	8.859985	-0.65509	-1.45055	-0.93313	1.34197596148503	0.294171	-1.03353	0.087607
Trial1	2	1	noBlindfold	clockwise	practice	Free	1	0.5	-0.25	8.87999	-0.65505	-1.45053	-0.93313	1.34194153665903	0.147919	-0.965821	0.07008
Trial1	2	1	noBlindfold	clockwise	practice	Free	1	0.5	-0.25	8.899979	-0.65504	-1.45049	-0.93313	1.34193296897836	0.068221	-0.809244	0.055053
Trial1	2	1	noBlindfold	clockwise	practice	Free	1	0.5	-0.25	8.919983	-0.65504	-1.45043	-0.93312	1.34192787145084	-0.019127	-0.737304	0.03709
Trial1	2	1	noBlindfold	clockwise	practice	Free	1	0.5	-0.25	8.939987	-0.65504	-1.4504	-0.93312	1.34192787145084	0.016705	-0.809244	0.037907
Trial1	2	1	noBlindfold	clockwise	practice	Free	1	0.5	-0.25	8.959991	-0.65503	-1.4504	-0.93313	1.34192435001352	0.080031	-0.84733	-0.060792
Trial1	2	1	noBlindfold	clockwise	practice	Free	1	0.5	-0.25	8.97998	-0.65503	-1.45042	-0.93313	1.34192435001352	0.088872	-0.953125	-0.067058
Trial1	2	1	noBlindfold	clockwise	practice	Free	1	0.5	-0.25	8.999985	-0.65502	-1.45044	-0.93313	1.34191573106804	0.145247	-0.936198	-0.064121
Trial1	2	1	noBlindfold	clockwise	practice	Free	1	0.5	-0.25	9.019989	-0.65501	-1.45045	-0.93315	1.34191727721566	0.283786	-0.931966	-0.113916
Trial1	2	1	noBlindfold	clockwise	practice	Free	1	0.5	-0.25	9.039993	-0.65497	-1.45046	-0.93325	1.34193379523843	0.36708	-0.999675	-0.110573
Trial1	2	1	noBlindfold	clockwise	practice	Free	1	0.5	-0.25	9.059982	-0.65457	-1.4505	-0.93331	1.34162008275113	0.317198	-1.067384	-0.061146
Trial1	2	1	noBlindfold	clockwise	practice	Free	1	0.5	-0.25	9.079987	-0.65429	-1.45052	-0.93334	1.34139440258657	0.232551	-1.080079	-0.037261
Trial1	2	1	noBlindfold	clockwise	practice	Free	1	0.5	-0.25	9.099991	-0.65404	-1.45054	-0.93333	1.34117417259302	0.152672	-1.075848	0.016705
Trial1	2	1	noBlindfold	clockwise	practice	Free	1	0.5	-0.25	9.11998	-0.65395	-1.45055	-0.93333	1.34109672849472	0.12922	-1.143556	0.052659
Trial1	2	1	noBlindfold	clockwise	practice	Free	1	0.5	-0.25	9.139984	-0.65394	-1.45057	-0.93332	1.3410830100626	0.128315	-1.177411	0.090689
Trial1	2	1	noBlindfold	clockwise	practice	Free	1	0.5	-0.25	9.159988	-0.65393	-1.45058	-0.93331	1.34106937329694	0.178941	-1.207033	0.106934
Trial1	2	1	noBlindfold	clockwise	practice	Free	1	0.5	-0.25	9.179993	-0.6539201	-1.45059	-0.9333	1.34105570617039	0.12043	-1.262047	0.150395
Trial1	2	1	noBlindfold	clockwise	practice	Free	1	0.5	-0.25	9.199982	-0.65391	-1.45062	-0.9333	1.34104703864306	0.122053	-1.321292	0.120671
Trial1	2	1	noBlindfold	clockwise	practice	Free	1	0.5	-0.25	9.219986	-0.65391	-1.45065	-0.93329	1.34104193647863	0.119648	-1.359378	0.095553
Trial1	2	1	noBlindfold	clockwise	practice	Free	1	0.5	-0.25	9.23999	-0.6539	-1.45068	-0.93328	1.34102821808329	0.071284	-1.448246	0.06877
Trial1	2	1	noBlindfold	clockwise	practice	Free	1	0.5	-0.25	9.259979	-0.65389	-1.45071	-0.93328	1.34101965310368	0.113879	-1.448246	0.129757
Trial1	2	1	noBlindfold	clockwise	practice	Free	1	0.5	-0.25	9.279984	-0.65389	-1.45071	-0.93327	1.3410145509846	0.106583	-1.414392	0.147283
Trial1	2	1	noBlindfold	clockwise	practice	Free	1	0.5	-0.25	9.299988	-0.65389	-1.45071	-0.93326	1.34100947929015	0.05182	-1.431319	0.162302
Trial1	2	1	noBlindfold	clockwise	practice	Free	1	0.5	-0.25	9.319992	-0.65388	-1.45071	-0.93326	1.34100086297722	0.074744	-1.45671	0.17146
Trial1	2	1	noBlindfold	clockwise	practice	Free	1	0.5	-0.25	9.339981	-0.65388	-1.45073	-0.93324	1.34099065894965	0.073458	-1.520187	0.175599
Trial1	2	1	noBlindfold	clockwise	practice	Free	1	0.5	-0.25	9.359985	-0.65387	-1.45075	-0.93324	1.34098209387836	0.029978	-1.52865	0.114468
Trial1	2	1	noBlindfold	clockwise	practice	Free	1	0.5	-0.25	9.37999	-0.65387	-1.45076	-0.93323	1.34097699191503	0.153601	-1.592127	0.125711
Trial1	2	1	noBlindfold	clockwise	practice	Free	1	0.5	-0.25	9.399979	-0.65386	-1.45078	-0.93322	1.34096325268218	0.116069	-1.592127	0.112721
Trial1	2	1	noBlindfold	clockwise	practice	Free	1	0.5	-0.25	9.419983	-0.65386	-1.4508	-0.93322	1.34096325268218	0.098795	-1.69369	0.113942
Trial1	2	1	noBlindfold	clockwise	practice	Free	1	0.5	-0.25	9.439987	-0.65385	-1.45082	-0.9332	1.34094443251454	0.117279	-1.727545	0.12059
Trial1	2	1	noBlindfold	clockwise	practice	Free	1	0.5	-0.25	9.459991	-0.65384	-1.45086	-0.93319	1.34093076553044	0.106227	-1.761399	0.201621
Trial1	2	1	noBlindfold	clockwise	practice	Free	1	0.5	-0.25	9.47998	-0.65384	-1.45087	-0.93318	1.34092566374527	0.135945	-1.736008	0.233336
Trial1	2	1	noBlindfold	clockwise	practice	Free	1	0.5	-0.25	9.499985	-0.6538301	-1.45087	-0.9331601	1.34090695582057	0.072703	-1.719081	0.226163
Trial1	2	1	noBlindfold	clockwise	practice	Free	1	0.5	-0.25	9.519989	-0.65382	-1.45087	-0.93315	1.34089315595555	0.111275	-1.774095	0.247418
Trial1	2	1	noBlindfold	clockwise	practice	Free	1	0.5	-0.25	9.539993	-0.65382	-1.45087	-0.93313	1.34088298311808	0.113617	-1.769863	0.272435
Trial1	2	1	noBlindfold	clockwise	practice	Free	1	0.5	-0.25	9.559982	-0.65381	-1.45089	-0.93311	1.34086416346676	0.110405	-1.795254	0.247205
Trial1	2	1	noBlindfold	clockwise	practice	Free	1	0.5	-0.25	9.579987	-0.6538	-1.45089	-0.93311	1.34085559810736	0.11204	-1.778326	0.209094
Trial1	2	1	noBlindfold	clockwise	practice	Free	1	0.5	-0.25	9.599991	-0.6538	-1.45088	-0.9331	1.34085049663355	0.189377	-1.706386	0.178096
Trial1	2	1	noBlindfold	clockwise	practice	Free	1	0.5	-0.25	9.61998	-0.65379	-1.45087	-0.93309	1.34083677851992	0.170112	-1.634445	0.142497
Trial1	2	1	noBlindfold	clockwise	practice	Free	1	0.5	-0.25	9.639984	-0.65378	-1.45084	-0.93309	1.34082821313382	0.126639	-1.617518	0.073896
Trial1	2	1	noBlindfold	clockwise	practice	Free	1	0.5	-0.25	9.659988	-0.65377	-1.45079	-0.93309	1.34081954518776	0.0099103	-1.405928	0.0015625
Trial1	2	1	noBlindfold	clockwise	practice	Free	1	0.5	-0.25	9.679993	-0.65378	-1.45072	-0.93309	1.34082821313382	-0.077336	-1.219729	-0.043166
Trial1	2	1	noBlindfold	clockwise	practice	Free	1	0.5	-0.25	9.699982	-0.65378	-1.45063	-0.93309	1.34082821313382	-0.044251	-1.135093	-0.072847
Trial1	2	1	noBlindfold	clockwise	practice	Free	1	0.5	-0.25	9.719986	-0.65378	-1.45058	-0.9331	1.34083331461762	0.158036	-1.088543	-0.153967
Trial1	2	1	noBlindfold	clockwise	practice	Free	1	0.5	-0.25	9.73999	-0.65376	-1.45057	-0.93339	1.34096381686642	0.427805	-1.126629	-0.157732
Trial1	2	1	noBlindfold	clockwise	practice	Free	1	0.5	-0.25	9.759979	-0.65326	-1.45056	-0.93382	1.34075292860244	0.589246	-1.181643	-0.418077
Trial1	2	1	noBlindfold	clockwise	practice	Free	1	0.5	-0.25	9.779984	-0.65264	-1.45057	-0.93451	1.34057184260457	0.487186	-1.101238	-0.501109
Trial1	2	1	noBlindfold	clockwise	practice	Free	1	0.5	-0.25	9.799988	-0.65178	-1.45053	-0.93515	1.34015959856593	0.167652	-0.199859	-0.085767
Trial1	2	1	noBlindfold	clockwise	practice	Free	1	0.5	-0.25	9.819992	-0.65095	-1.45023	-0.93567	1.33971239821858	-0.317237	0.485686	0.21181
Trial1	2	1	noBlindfold	clockwise	practice	Free	1	0.5	-0.25	9.839981	-0.65021	-1.44985	-0.93661	1.33955830334321	-0.109141	0.092066	-0.085911
Trial1	2	1	noBlindfold	clockwise	practice	Free	1	0.5	-0.25	9.859985	-0.64926	-1.45007	-0.93701	1.33894781026486	0.05279	0.274083	0.037987
Trial1	2	1	noBlindfold	clockwise	practice	Free	1	0.5	-0.25	9.87999	-0.64885	-1.44997	-0.93738	1.33878580973832	-0.098644	0.121683	0.064658
Trial1	2	1	noBlindfold	clockwise	practice	Free	1	0.5	-0.25	9.899979	-0.64843	-1.44999	-0.93773	1.33860524954457	0.172738	-0.254904	-0.079861
Trial1	2	1	noBlindfold	clockwise	practice	Free	1	0.5	-0.25	9.919983	-0.648	-1.45005	-0.93805	1.33840085566669	0.052075	0.15982	0.0041396
Trial1	2	1	noBlindfold	clockwise	practice	Free	1	0.5	-0.25	9.939987	-0.64762	-1.44995	-0.93854	1.33832697957269	-0.145213	0.108988	-0.0027015
Trial1	2	1	noBlindfold	clockwise	practice	Free	1	0.5	-0.25	9.959991	-0.64719	-1.45005	-0.93872	1.33805087423436	0.101249	0.155578	-0.013823
Trial1	2	1	noBlindfold	clockwise	practice	Free	1	0.5	-0.25	9.97998	-0.64706	-1.44995	-0.9388601	1.33801149903469	0.037643	-0.0010423	-0.0021062
Trial1	2	1	noBlindfold	clockwise	practice	Free	1	0.5	-0.25	9.999985	-0.64692	-1.44999	-0.93899	1.3379583788984	-0.0090262	-0.119495	-0.026023
Trial1	2	1	noBlindfold	clockwise	practice	Free	1	0.5	-0.25	10.01999	-0.64676	-1.45004	-0.9391	1.33787791477055	0.054946	0.1598	-0.012977
Trial1	2	1	noBlindfold	clockwise	practice	Free	1	0.5	-0.25	10.03999	-0.64663	-1.44995	-0.93919	1.33781285297986	0.030708	-0.034901	0.014596
Trial1	2	1	noBlindfold	clockwise	practice	Free	1	0.5	-0.25	10.05998	-0.64658	-1.45004	-0.9392	1.33777511956741	-0.032072	0.159796	-0.0013827
Trial1	2	1	noBlindfold	clockwise	practice	Free	1	0.5	-0.25	10.07999	-0.64659	-1.44996	-0.9392	1.33778370201439	0.081561	-0.0010527	-0.015461
Trial1	2	1	noBlindfold	clockwise	practice	Free	1	0.5	-0.25	10.09999	-0.64658	-1.45	-0.93921	1.33778027842866	0.073076	-0.170289	-0.010446
Trial1	2	1	noBlindfold	clockwise	practice	Free	1	0.5	-0.25	10.11998	-0.64655	-1.45004	-0.93921	1.33775458239174	-0.019723	0.15556	0.048843
Trial1	2	1	noBlindfold	clockwise	practice	Free	1	0.5	-0.25	10.13998	-0.64653	-1.44996	-0.93922	1.33774259720036	-0.019588	-0.0010546	0.002426
Trial1	2	1	noBlindfold	clockwise	practice	Free	1	0.5	-0.25	10.15999	-0.64659	-1.45003	-0.93922	1.33779398901796	-0.075984	0.185177	0.020356
Trial1	2	1	noBlindfold	clockwise	practice	Free	1	0.5	-0.25	10.17999	-0.64663	-1.44996	-0.93922	1.33782826765472	0.039219	-0.060301	0.0095904
Trial1	2	1	noBlindfold	clockwise	practice	Free	1	0.5	-0.25	10.19998	-0.64662	-1.45	-0.93923	1.33782492582649	0.115837	-0.149136	-0.031309
Trial1	2	1	noBlindfold	clockwise	practice	Free	1	0.5	-0.25	10.21999	-0.6466	-1.45003	-0.93923	1.33780776103163	0.046361	0.121699	0.038458
Trial1	2	1	noBlindfold	clockwise	practice	Free	1	0.5	-0.25	10.23999	-0.64657	-1.44997	-0.93924	1.33778719342425	-0.024015	0.01587	0.0028487
Trial1	2	1	noBlindfold	clockwise	practice	Free	1	0.5	-0.25	10.25998	-0.64658	-1.45003	-0.93923	1.33779059631634	-0.04055	0.125926	0.034608
Trial1	2	1	noBlindfold	clockwise	practice	Free	1	0.5	-0.25	10.27998	-0.6466	-1.44997	-0.93923	1.33780776103163	-0.024771	0.011634	-0.0055164
Trial1	2	1	noBlindfold	clockwise	practice	Free	1	0.5	-0.25	10.29999	-0.64661	-1.44999	-0.93924	1.33782147163819	0.024748	-0.119526	-0.00087463
Trial1	2	1	noBlindfold	clockwise	practice	Free	1	0.5	-0.25	10.31999	-0.6466	-1.45003	-0.93924	1.3378128892836	0.047284	0.121687	0.00041306
Trial1	2	1	noBlindfold	clockwise	practice	Free	1	0.5	-0.25	10.33998	-0.64659	-1.44997	-0.93924	1.33780430694891	0.0033588	0.0031662	-0.0079928
Trial1	2	1	noBlindfold	clockwise	practice	Free	1	0.5	-0.25	10.35999	-0.64659	-1.45002	-0.93924	1.33780430694891	-0.010314	0.108986	0.005797
Trial1	2	1	noBlindfold	clockwise	practice	Free	1	0.5	-0.25	10.37999	-0.64661	-1.44997	-0.93924	1.33782147163819	-0.0074374	0.0073917	-0.011346
Trial1	2	1	noBlindfold	clockwise	practice	Free	1	0.5	-0.25	10.39998	-0.64661	-1.45	-0.93924	1.33782147163819	-0.024769	-0.111074	-0.0055059
Trial1	2	1	noBlindfold	clockwise	practice	Free	1	0.5	-0.25	10.41998	-0.64661	-1.45002	-0.93924	1.33782147163819	0.058627	0.1386	-0.021734
Trial1	2	1	noBlindfold	clockwise	practice	Free	1	0.5	-0.25	10.43999	-0.64659	-1.44997	-0.93924	1.33780430694891	0.025123	-0.0010799	0.002485
Trial1	2	1	noBlindfold	clockwise	practice	Free	1	0.5	-0.25	10.45999	-0.64658	-1.45002	-0.93924	1.33779572463412	-0.03286	0.104739	0.038386
Trial1	2	1	noBlindfold	clockwise	practice	Free	1	0.5	-0.25	10.47998	-0.6466	-1.44998	-0.93925	1.33781804829857	-0.01474	0.0073825	0.0020334
Trial1	2	1	noBlindfold	clockwise	practice	Free	1	0.5	-0.25	10.49998	-0.6466	-1.45	-0.93925	1.33781804829857	0.023968	-0.102623	-0.010052
Trial1	2	1	noBlindfold	clockwise	practice	Free	1	0.5	-0.25	10.51999	-0.6466	-1.45002	-0.93925	1.33781804829857	0.0066342	0.130128	-0.0042124
Trial1	2	1	noBlindfold	clockwise	practice	Free	1	0.5	-0.25	10.53999	-0.6466	-1.44998	-0.93925	1.33781804829857	0.054976	0.0031476	-0.012948
Trial1	2	1	noBlindfold	clockwise	practice	Free	1	0.5	-0.25	10.55998	-0.64659	-1.45002	-0.93925	1.33780946599697	0.017834	0.104731	0.020052
Trial1	2	1	noBlindfold	clockwise	practice	Free	1	0.5	-0.25	10.57999	-0.6466	-1.44998	-0.93925	1.33781804829857	-0.0014474	0.028534	0.0049793
Trial1	2	1	noBlindfold	clockwise	practice	Free	1	0.5	-0.25	10.59999	-0.6466	-1.45	-0.93925	1.33781804829857	-0.0026164	-0.085705	-0.0075639
Trial1	2	1	noBlindfold	clockwise	practice	Free	1	0.5	-0.25	10.61998	-0.6466	-1.45002	-0.93925	1.33781804829857	0.021097	0.062409	0.0070931
Trial1	2	1	noBlindfold	clockwise	practice	Free	1	0.5	-0.25	10.63998	-0.64659	-1.44998	-0.93926	1.33781462510009	0.015096	-0.018019	-0.0029255
Trial1	2	1	noBlindfold	clockwise	practice	Free	1	0.5	-0.25	10.65999	-0.64657	-1.45001	-0.93926	1.33779751170742	-0.0038071	0.113182	-0.020103
Trial1	2	1	noBlindfold	clockwise	practice	Free	1	0.5	-0.25	10.67999	-0.64658	-1.44998	-0.93926	1.33780604285149	0.007795	-0.0053295	-0.011742
Trial1	2	1	noBlindfold	clockwise	practice	Free	1	0.5	-0.25	10.69998	-0.64658	-1.45	-0.93926	1.33780604285149	-0.021909	-0.081484	-0.022628
Trial1	2	1	noBlindfold	clockwise	practice	Free	1	0.5	-0.25	10.71999	-0.64659	-1.45001	-0.93927	1.33781978425827	-0.0047085	0.087785	-0.0083838
Trial1	2	1	noBlindfold	clockwise	practice	Free	1	0.5	-0.25	10.73999	-0.64659	-1.44998	-0.93927	1.33781978425827	0.024217	-0.060348	0.040556
Trial1	2	1	noBlindfold	clockwise	practice	Free	1	0.5	-0.25	10.75998	-0.64658	-1.45001	-0.93927	1.33781120204276	-0.0078442	0.108943	-0.015503
Trial1	2	1	noBlindfold	clockwise	practice	Free	1	0.5	-0.25	10.77998	-0.64658	-1.44998	-0.93927	1.33781120204276	-0.017873	0.0073602	-0.027219
Trial1	2	1	noBlindfold	clockwise	practice	Free	1	0.5	-0.25	10.79999	-0.64659	-1.45	-0.93927	1.33781978425827	-0.013044	-0.085721	-0.043076
Trial1	2	1	noBlindfold	clockwise	practice	Free	1	0.5	-0.25	10.81999	-0.6466	-1.45001	-0.93927	1.33782836649367	-0.00066456	0.070854	0.03257
Trial1	2	1	noBlindfold	clockwise	practice	Free	1	0.5	-0.25	10.83998	-0.6466	-1.44998	-0.93927	1.33782836649367	-0.038453	0.0031254	-0.0084233
Trial1	2	1	noBlindfold	clockwise	practice	Free	1	0.5	-0.25	10.85999	-0.64659	-1.45001	-0.93927	1.33781978425827	0.0049349	0.045458	0.02549
Trial1	2	1	noBlindfold	clockwise	practice	Free	1	0.5	-0.25	10.87999	-0.64659	-1.44999	-0.93927	1.33781978425827	-0.0062697	-0.00957	0.0012288
Trial1	2	1	noBlindfold	clockwise	practice	Free	1	0.5	-0.25	10.89998	-0.64659	-1.45	-0.93927	1.33781978425827	-0.060215	-0.051873	-0.023033
Trial1	2	1	noBlindfold	clockwise	practice	Free	1	0.5	-0.25	10.91998	-0.6466	-1.45001	-0.93927	1.33782836649367	-0.031671	0.092006	0.0070666
Trial1	2	1	noBlindfold	clockwise	practice	Free	1	0.5	-0.25	10.93999	-0.6466	-1.44999	-0.93928	1.33783352567381	-0.037665	-0.0053416	-5.6493E-05
Trial1	2	1	noBlindfold	clockwise	practice	Free	1	0.5	-0.25	10.95999	-0.6466	-1.45001	-0.93928	1.33783352567381	-0.022034	0.053918	0.023796
Trial1	2	1	noBlindfold	clockwise	practice	Free	1	0.5	-0.25	10.97998	-0.6466	-1.44999	-0.93928	1.33783352567381	-0.036496	-0.026501	0.012493
Trial1	2	1	noBlindfold	clockwise	practice	Free	1	0.5	-0.25	10.99998	-0.6466	-1.45	-0.93928	1.33783352567381	-0.050956	-0.043413	0.0037166
Trial1	2	1	noBlindfold	clockwise	practice	Free	1	0.5	-0.25	11.01999	-0.64661	-1.45001	-0.93928	1.33784210789601	-0.0022113	0.083539	-0.0033644
Trial1	2	1	noBlindfold	clockwise	practice	Free	1	0.5	-0.25	11.03999	-0.64661	-1.44999	-0.93928	1.33784210789601	-0.019931	-0.013808	-0.0017077
Trial1	2	1	noBlindfold	clockwise	practice	Free	1	0.5	-0.25	11.05998	-0.64661	-1.45	-0.93928	1.33784210789601	-0.019154	0.075068	0.0066604
Trial1	2	1	noBlindfold	clockwise	practice	Free	1	0.5	-0.25	11.07999	-0.64661	-1.44999	-0.93928	1.33784210789601	-0.016286	-0.0053514	-0.01048
Trial1	2	1	noBlindfold	clockwise	practice	Free	1	0.5	-0.25	11.09999	-0.64661	-1.45	-0.93929	1.3378472363884	-0.01068	-0.043424	0.0058348
Trial1	2	1	noBlindfold	clockwise	practice	Free	1	0.5	-0.25	11.11998	-0.64662	-1.45	-0.93928	1.3378506901381	-0.036477	0.07083	0.0091911
Trial1	2	1	noBlindfold	clockwise	practice	Free	1	0.5	-0.25	11.13998	-0.64662	-1.44999	-0.93929	1.3378558185976	0.006662	-0.0053555	-0.004183
Trial1	2	1	noBlindfold	clockwise	practice	Free	1	0.5	-0.25	11.15999	-0.64662	-1.45	-0.93929	1.3378558185976	-0.0094993	0.087751	0.0033141
Trial1	2	1	noBlindfold	clockwise	practice	Free	1	0.5	-0.25	11.17999	-0.64662	-1.44999	-0.93929	1.3378558185976	-0.023967	0.0031034	0.0028997
Trial1	2	1	noBlindfold	clockwise	practice	Free	1	0.5	-0.25	11.19998	-0.64662	-1.45	-0.93929	1.3378558185976	0.003791	-0.0095813	-0.0038057
Trial1	2	1	noBlindfold	clockwise	practice	Free	1	0.5	-0.25	11.21999	-0.64662	-1.45	-0.93929	1.3378558185976	-0.010279	0.062357	0.0074982
Trial1	2	1	noBlindfold	clockwise	practice	Free	1	0.5	-0.25	11.23999	-0.64662	-1.44999	-0.93929	1.3378558185976	-0.016273	0.024261	-0.015479
Trial1	2	1	noBlindfold	clockwise	practice	Free	1	0.5	-0.25	11.25998	-0.64663	-1.45	-0.93929	1.33786434974194	0.022824	0.075048	-0.022558
Trial1	2	1	noBlindfold	clockwise	practice	Free	1	0.5	-0.25	11.27998	-0.64662	-1.44999	-0.9393	1.33786097782132	0.019953	-0.0011341	-0.0054137
Trial1	2	1	noBlindfold	clockwise	practice	Free	1	0.5	-0.25	11.29999	-0.64662	-1.45	-0.93929	1.3378558185976	-0.01836	-0.03921	0.004608
Trial1	2	1	noBlindfold	clockwise	practice	Free	1	0.5	-0.25	11.31999	-0.64663	-1.45	-0.93929	1.33786434974194	-0.039338	0.066579	0.029654
Trial1	2	1	noBlindfold	clockwise	practice	Free	1	0.5	-0.25	11.33998	-0.64663	-1.44999	-0.93929	1.33786434974194	-0.032427	-0.0011399	0.0079155
Trial1	2	1	noBlindfold	clockwise	practice	Free	1	0.5	-0.25	11.35999	-0.64663	-1.45	-0.93929	1.33786434974194	-0.0021942	0.05811	0.012968
Trial1	2	1	noBlindfold	clockwise	practice	Free	1	0.5	-0.25	11.37999	-0.64663	-1.44999	-0.93929	1.33786434974194	0.015138	-0.022304	-0.0091829
Trial1	2	1	noBlindfold	clockwise	practice	Free	1	0.5	-0.25	11.39998	-0.64663	-1.45	-0.9393	1.33786950893276	-0.0029771	-0.022295	-0.015888
Trial1	2	1	noBlindfold	clockwise	practice	Free	1	0.5	-0.25	11.41998	-0.64663	-1.45	-0.9393	1.33786950893276	-0.022393	0.041178	0.019637
Trial1	2	1	noBlindfold	clockwise	practice	Free	1	0.5	-0.25	11.43999	-0.64663	-1.44999	-0.9393	1.33786950893276	-0.018998	-0.0096117	-0.039735
Trial1	2	1	noBlindfold	clockwise	practice	Free	1	0.5	-0.25	11.45999	-0.64663	-1.45	-0.9393	1.33786950893276	0.0041963	0.058102	0.017158
Trial1	2	1	noBlindfold	clockwise	practice	Free	1	0.5	-0.25	11.47998	-0.64663	-1.44999	-0.9393	1.33786950893276	0.0066706	-0.022311	-0.0041648
Trial1	2	1	noBlindfold	clockwise	practice	Free	1	0.5	-0.25	11.49998	-0.64663	-1.45	-0.9393	1.33786950893276	0.019048	-0.0096073	0.032646
Trial1	2	1	noBlindfold	clockwise	practice	Free	1	0.5	-0.25	11.51999	-0.64663	-1.45	-0.9393	1.33786950893276	-0.02956	0.066559	-0.0092131
Trial1	2	1	noBlindfold	clockwise	practice	Free	1	0.5	-0.25	11.53999	-0.64663	-1.44999	-0.9393	1.33786950893276	-0.030727	-0.0011598	-0.021759
Trial1	2	1	noBlindfold	clockwise	practice	Free	1	0.5	-0.25	11.55998	-0.64664	-1.45	-0.9393	1.33787809114854	0.012672	0.062322	-0.0087555
Trial1	2	1	noBlindfold	clockwise	practice	Free	1	0.5	-0.25	11.57999	-0.64664	-1.44999	-0.93931	1.33788321965156	0.0034198	-0.022323	0.0088016
Trial1	2	1	noBlindfold	clockwise	practice	Free	1	0.5	-0.25	11.59999	-0.64664	-1.45	-0.93931	1.33788321965156	0.01476	-0.03924	-0.0083386
Trial1	2	1	noBlindfold	clockwise	practice	Free	1	0.5	-0.25	11.61998	-0.64664	-1.45	-0.93931	1.33788321965156	-0.023945	0.036929	0.00085323
Trial1	2	1	noBlindfold	clockwise	practice	Free	1	0.5	-0.25	11.63998	-0.64664	-1.45	-0.93931	1.33788321965156	-0.017816	0.015762	-0.027178
Trial1	2	1	noBlindfold	clockwise	practice	Free	1	0.5	-0.25	11.65999	-0.64664	-1.45	-0.93931	1.33788321965156	0.011116	0.028462	-0.0045684
Trial1	2	1	noBlindfold	clockwise	practice	Free	1	0.5	-0.25	11.67999	-0.64664	-1.45	-0.93931	1.33788321965156	0.0014736	0.011528	-0.012103
Trial1	2	1	noBlindfold	clockwise	practice	Free	1	0.5	-0.25	11.69998	-0.64664	-1.45	-0.93931	1.33788321965156	0.016326	-0.01809	-0.011643
Trial1	2	1	noBlindfold	clockwise	practice	Free	1	0.5	-0.25	11.71999	-0.64664	-1.45	-0.93931	1.33788321965156	-0.040879	0.024224	0.012951
Trial1	2	1	noBlindfold	clockwise	practice	Free	1	0.5	-0.25	11.73999	-0.64665	-1.45	-0.93931	1.33789175076973	0.006689	-0.0011744	-0.0041483
Trial1	2	1	noBlindfold	clockwise	practice	Free	1	0.5	-0.25	11.75998	-0.64665	-1.45	-0.93931	1.33789175076973	-0.0037319	0.062306	-0.020045
Trial1	2	1	noBlindfold	clockwise	practice	Free	1	0.5	-0.25	11.77998	-0.64665	-1.45	-0.93931	1.33789175076973	-0.0017786	0.003055	0.0008645
Trial1	2	1	noBlindfold	clockwise	practice	Free	1	0.5	-0.25	11.79999	-0.64665	-1.45	-0.93931	1.33789175076973	0.00017514	-0.018099	0.021775
Trial1	2	1	noBlindfold	clockwise	practice	Free	1	0.5	-0.25	11.81999	-0.64665	-1.45	-0.93931	1.33789175076973	0.0078635	0.024216	0.0084024
Trial1	2	1	noBlindfold	clockwise	practice	Free	1	0.5	-0.25	11.83998	-0.64665	-1.45	-0.93932	1.33789694071424	-0.0062065	-0.005411	0.0012803
Trial1	2	1	noBlindfold	clockwise	practice	Free	1	0.5	-0.25	11.85999	-0.64665	-1.45	-0.93932	1.33789694071424	-0.033958	0.028446	-0.0087767
Trial1	2	1	noBlindfold	clockwise	practice	Free	1	0.5	-0.25	11.87999	-0.64665	-1.45	-0.93932	1.33789694071424	-0.001768	-0.0096467	0.00087107
Trial1	2	1	noBlindfold	clockwise	practice	Free	1	0.5	-0.25	11.89998	-0.64665	-1.45	-0.93932	1.33789694071424	-0.017405	-0.013874	-0.022977
Trial1	2	1	noBlindfold	clockwise	practice	Free	1	0.5	-0.25	11.91998	-0.64665	-1.45	-0.93932	1.33789694071424	0.0034462	0.0072823	0.0088219
Trial1	2	1	noBlindfold	clockwise	practice	Free	1	0.5	-0.25	11.93999	-0.64666	-1.45	-0.93932	1.33790557398801	-0.027043	0.015741	-0.030508
Trial1	2	1	noBlindfold	clockwise	practice	Free	1	0.5	-0.25	11.95999	-0.64666	-1.45	-0.93932	1.33790557398801	-0.019088	0.011511	0.0088283
Trial1	2	1	noBlindfold	clockwise	practice	Free	1	0.5	-0.25	11.97998	-0.64666	-1.45	-0.93932	1.33790557398801	-0.0033161	0.015735	-0.015848
Trial1	2	1	noBlindfold	clockwise	practice	Free	1	0.5	-0.25	11.99998	-0.64666	-1.45	-0.93932	1.33790557398801	0.01884	-0.026579	-0.017917
Trial1	2	1	noBlindfold	clockwise	practice	Free	1	0.5	-0.25	12.01999	-0.64666	-1.45	-0.93932	1.33790557398801	-0.021034	0.036895	-0.014189
Trial1	2	1	noBlindfold	clockwise	practice	Free	1	0.5	-0.25	12.03999	-0.64666	-1.45	-0.93932	1.33790557398801	-0.0046155	-0.013891	0.018025
Trial1	2	1	noBlindfold	clockwise	practice	Free	1	0.5	-0.25	12.05998	-0.64667	-1.45	-0.93933	1.33791923362662	-0.0057856	0.019964	0.0058957
Trial1	2	1	noBlindfold	clockwise	practice	Free	1	0.5	-0.25	12.07999	-0.64667	-1.45	-0.93933	1.33791923362662	-0.04605	0.019959	-0.015054
Trial1	2	1	noBlindfold	clockwise	practice	Free	1	0.5	-0.25	12.09999	-0.64667	-1.45	-0.93933	1.33791923362662	0.023669	-0.022356	-0.014139
Trial1	2	1	noBlindfold	clockwise	practice	Free	1	0.5	-0.25	12.11998	-0.64667	-1.45	-0.93933	1.33791923362662	-0.03875	0.066509	-0.012523
Trial1	2	1	noBlindfold	clockwise	practice	Free	1	0.5	-0.25	12.13998	-0.64667	-1.45	-0.93933	1.33791923362662	-0.013472	-0.0096685	0.01886
Trial1	2	1	noBlindfold	clockwise	practice	Free	1	0.5	-0.25	12.15999	-0.64667	-1.45	-0.93933	1.33791923362662	0.019247	0.041112	-0.013722
Trial1	2	1	noBlindfold	clockwise	practice	Free	1	0.5	-0.25	12.17999	-0.64667	-1.45	-0.93933	1.33791923362662	-0.023365	-0.0012105	-0.039268
Trial1	2	1	noBlindfold	clockwise	practice	Free	1	0.5	-0.25	12.19998	-0.64667	-1.45	-0.93933	1.33791923362662	0.0067386	-0.0096706	-0.0099516
Trial1	2	1	noBlindfold	clockwise	practice	Free	1	0.5	-0.25	12.21999	-0.64667	-1.45	-0.93933	1.33791923362662	0.00074626	0.036876	-0.02962
Trial1	2	1	noBlindfold	clockwise	practice	Free	1	0.5	-0.25	12.23999	-0.64667	-1.45	-0.93933	1.33791923362662	-0.010202	0.0072484	0.0059058
Trial1	2	1	noBlindfold	clockwise	practice	Free	1	0.5	-0.25	12.25998	-0.64667	-1.45	-0.93933	1.33791923362662	-0.02271	0.019944	0.015513
Trial1	2	1	noBlindfold	clockwise	practice	Free	1	0.5	-0.25	12.27998	-0.64668	-1.45	-0.93933	1.33792781582277	0.014042	-0.026609	-0.021667
Trial1	2	1	noBlindfold	clockwise	practice	Free	1	0.5	-0.25	12.29999	-0.64668	-1.45	-0.93933	1.33792781582277	-0.011369	-0.03507	-0.0066355
Trial1	2	1	noBlindfold	clockwise	practice	Free	1	0.5	-0.25	12.31999	-0.64668	-1.45	-0.93933	1.33792781582277	0.020429	0.015708	0.0004856
Trial1	2	1	noBlindfold	clockwise	practice	Free	1	0.5	-0.25	12.33998	-0.64668	-1.45	-0.93933	1.33792781582277	0.0063555	0.0030069	-0.0082899
Trial1	2	1	noBlindfold	clockwise	practice	Free	1	0.5	-0.25	12.35999	-0.64668	-1.45	-0.93933	1.33792781582277	-0.0017248	0.019933	0.00090337
Trial1	2	1	noBlindfold	clockwise	practice	Free	1	0.5	-0.25	12.37999	-0.64668	-1.45	-0.93934	1.3379329750682	0.0067478	0.003002	-0.0041067
Trial1	2	1	noBlindfold	clockwise	practice	Free	1	0.5	-0.25	12.39998	-0.64668	-1.45	-0.93934	1.3379329750682	0.02004	-0.035082	-0.0053463
Trial1	2	1	noBlindfold	clockwise	practice	Free	1	0.5	-0.25	12.41998	-0.64668	-1.45	-0.93934	1.3379329750682	-0.0098038	0.036857	-0.014992
Trial1	2	1	noBlindfold	clockwise	practice	Free	1	0.5	-0.25	12.43999	-0.64668	-1.45	-0.93934	1.3379329750682	0.025642	-0.0054639	0.0067876
Trial1	2	1	noBlindfold	clockwise	practice	Free	1	0.5	-0.25	12.45999	-0.64668	-1.45	-0.93934	1.3379329750682	0.029295	0.024157	-0.0019875
Trial1	2	1	noBlindfold	clockwise	practice	Free	1	0.5	-0.25	12.47998	-0.64668	-1.45	-0.93934	1.3379329750682	0.00062557	-0.0012387	0.026001
Trial1	2	1	noBlindfold	clockwise	practice	Free	1	0.5	-0.25	12.49998	-0.64668	-1.45	-0.93934	1.3379329750682	-0.019834	0.011459	-0.0016141
Trial1	2	1	noBlindfold	clockwise	practice	Free	1	0.5	-0.25	12.51999	-0.64668	-1.45	-0.93934	1.3379329750682	0.00075672	0.019918	-0.020411
Trial1	2	1	noBlindfold	clockwise	practice	Free	1	0.5	-0.25	12.53999	-0.64668	-1.45	-0.93934	1.3379329750682	0.0059705	0.028376	-0.012459
Trial1	2	1	noBlindfold	clockwise	practice	Free	1	0.5	-0.25	12.55998	-0.64668	-1.45	-0.93934	1.3379329750682	0.0046611	-0.0054788	0.021413
Trial1	2	1	noBlindfold	clockwise	practice	Free	1	0.5	-0.25	12.57999	-0.64668	-1.45	-0.93934	1.3379329750682	0.038678	0.0072152	-0.017465
Trial1	2	1	noBlindfold	clockwise	practice	Free	1	0.5	-0.25	12.59999	-0.64668	-1.45	-0.93934	1.3379329750682	-0.0094114	-0.022404	0.014294
Trial1	2	1	noBlindfold	clockwise	practice	Free	1	0.5	-0.25	12.61998	-0.64668	-1.45	-0.93934	1.3379329750682	0.024084	-0.0054802	-0.0099269
Trial1	2	1	noBlindfold	clockwise	practice	Free	1	0.5	-0.25	12.63998	-0.64668	-1.45	-0.93935	1.33793813436868	-0.024652	-0.0097157	0.013468
Trial1	2	1	noBlindfold	clockwise	practice	Free	1	0.5	-0.25	12.65999	-0.64668	-1.45	-0.93935	1.33793813436868	0.0075361	0.015674	0.004277
Trial1	2	1	noBlindfold	clockwise	practice	Free	1	0.5	-0.25	12.67999	-0.64668	-1.45	-0.93935	1.33793813436868	0.0063653	0.015672	-0.0082666
Trial1	2	1	noBlindfold	clockwise	practice	Free	1	0.5	-0.25	12.69998	-0.64668	-1.45	-0.93935	1.33793813436868	0.02005	0.0029784	0.035622
Trial1	2	1	noBlindfold	clockwise	practice	Free	1	0.5	-0.25	12.71999	-0.64668	-1.45	-0.93935	1.33793813436868	0.0003734	0.045293	0.006805
Trial1	2	1	noBlindfold	clockwise	practice	Free	1	0.5	-0.25	12.73999	-0.64668	-1.45	-0.93935	1.33793813436868	-0.020215	-0.0012602	-0.0057806
Trial1	2	1	noBlindfold	clockwise	practice	Free	1	0.5	-0.25	12.75998	-0.64668	-1.45	-0.93935	1.33793813436868	-0.016567	0.015665	-0.014556
Trial1	2	1	noBlindfold	clockwise	practice	Free	1	0.5	-0.25	12.77998	-0.64668	-1.45	-0.93935	1.33793813436868	-0.012135	0.0071994	-0.01497
Trial1	2	1	noBlindfold	clockwise	practice	Free	1	0.5	-0.25	12.79999	-0.64668	-1.45	-0.93935	1.33793813436868	-0.063739	0.0072012	0.0067269
Trial1	2	1	noBlindfold	clockwise	practice	Free	1	0.5	-0.25	12.81999	-0.64669	-1.45	-0.93935	1.33794671651853	-0.01057	0.0071968	0.0017599
Trial1	2	1	noBlindfold	clockwise	practice	Free	1	0.5	-0.25	12.83998	-0.64668	-1.45	-0.93935	1.33793813436868	-0.0061419	-0.0055017	0.0013501
Trial1	2	1	noBlindfold	clockwise	practice	Free	1	0.5	-0.25	12.85999	-0.64668	-1.45	-0.93935	1.33793813436868	0.036601	0.0071938	-0.019517
Trial1	2	1	noBlindfold	clockwise	practice	Free	1	0.5	-0.25	12.87999	-0.64668	-1.45	-0.93935	1.33793813436868	-0.023732	0.007191	-0.043404
Trial1	2	1	noBlindfold	clockwise	practice	Free	1	0.5	-0.25	12.89998	-0.64668	-1.45	-0.93935	1.33793813436868	-0.0041884	0.015656	0.0080615
Trial1	2	1	noBlindfold	clockwise	practice	Free	1	0.5	-0.25	12.91998	-0.64668	-1.45	-0.93936	1.33794326301359	0.026569	0.015653	-0.017029
Trial1	2	1	noBlindfold	clockwise	practice	Free	1	0.5	-0.25	12.93999	-0.64668	-1.45	-0.93936	1.33794326301359	-0.033898	0.011418	-0.0087028
Trial1	2	1	noBlindfold	clockwise	practice	Free	1	0.5	-0.25	12.95999	-0.64669	-1.45	-0.93936	1.33795184513055	0.024094	-0.018206	-0.0098986
Trial1	2	1	noBlindfold	clockwise	practice	Free	1	0.5	-0.25	12.97998	-0.64669	-1.45	-0.93936	1.33795184513055	-0.024512	-0.030904	-0.051754
Trial1	2	1	noBlindfold	clockwise	practice	Free	1	0.5	-0.25	12.99998	-0.64668	-1.45	-0.93936	1.33794326301359	0.008455	0.01988	-0.033741
Trial1	2	1	noBlindfold	clockwise	practice	Free	1	0.5	-0.25	13.01999	-0.64669	-1.45	-0.93936	1.33795184513055	-0.020995	-0.018211	-0.014116
Trial1	2	1	noBlindfold	clockwise	practice	Free	1	0.5	-0.25	13.03999	-0.64669	-1.45	-0.93937	1.33795703521845	0.027744	0.0029468	-0.018668
Trial1	2	1	noBlindfold	clockwise	practice	Free	1	0.5	-0.25	13.05998	-0.64669	-1.45	-0.93937	1.33795703521845	-0.010958	0.03257	-0.0023919
Trial1	2	1	noBlindfold	clockwise	practice	Free	1	0.5	-0.25	13.07999	-0.64669	-1.45	-0.93937	1.33795703521845	-0.028289	-0.0097497	0.0034462
Trial1	2	1	noBlindfold	clockwise	practice	Free	1	0.5	-0.25	13.09999	-0.64669	-1.45	-0.93937	1.33795703521845	0.02162	0.036801	0.011439
Trial1	2	1	noBlindfold	clockwise	practice	Free	1	0.5	-0.25	13.11998	-0.64669	-1.45	-0.93937	1.33795703521845	-0.016949	0.028335	-0.018702
Trial1	2	1	noBlindfold	clockwise	practice	Free	1	0.5	-0.25	13.13998	-0.64669	-1.45	-0.93937	1.33795703521845	-0.0017014	0.011405	0.00096687
Trial1	2	1	noBlindfold	clockwise	practice	Free	1	0.5	-0.25	13.15999	-0.64669	-1.45	-0.93937	1.33795703521845	-0.023851	0.019865	0.0030354
Trial1	2	1	noBlindfold	clockwise	practice	Free	1	0.5	-0.25	13.17999	-0.64669	-1.45	-0.93937	1.33795703521845	-0.0016967	-0.0012953	0.00096752
Trial1	2	1	noBlindfold	clockwise	practice	Free	1	0.5	-0.25	13.19998	-0.64669	-1.45	-0.93937	1.33795703521845	-0.0044316	0.019865	-0.028305
Trial1	2	1	noBlindfold	clockwise	practice	Free	1	0.5	-0.25	13.21999	-0.64669	-1.45	-0.93937	1.33795703521845	-0.058121	0.011397	0.018899
Trial1	2	1	noBlindfold	clockwise	practice	Free	1	0.5	-0.25	13.23999	-0.64669	-1.45	-0.93937	1.33795703521845	0.051475	0.024091	-0.0039992
Trial1	2	1	noBlindfold	clockwise	practice	Free	1	0.5	-0.25	13.25998	-0.64669	-1.45	-0.93938	1.33796216393991	-0.0028665	0.019857	-0.011568
Trial1	2	1	noBlindfold	clockwise	practice	Free	1	0.5	-0.25	13.27998	-0.64669	-1.45	-0.93938	1.33796216393991	-0.032708	0.0071581	0.0038767
Trial1	2	1	noBlindfold	clockwise	practice	Free	1	0.5	-0.25	13.29999	-0.64669	-1.45	-0.93938	1.33796216393991	0.012382	0.0071568	0.0081026
Trial1	2	1	noBlindfold	clockwise	practice	Free	1	0.5	-0.25	13.31999	-0.64669	-1.45	-0.93938	1.33796216393991	0.012774	0.01985	0.012284
Trial1	2	1	noBlindfold	clockwise	practice	Free	1	0.5	-0.25	13.33998	-0.64669	-1.45	-0.93938	1.33796216393991	0.0095143	0.015618	0.025243
Trial1	2	1	noBlindfold	clockwise	practice	Free	1	0.5	-0.25	13.35999	-0.64669	-1.45	-0.93938	1.33796216393991	0.029711	0.019848	0.0022635
Trial1	2	1	noBlindfold	clockwise	practice	Free	1	0.5	-0.25	13.37999	-0.64669	-1.45	-0.93938	1.33796216393991	-0.0097734	0.0071488	0.010171
Trial1	2	1	noBlindfold	clockwise	practice	Free	1	0.5	-0.25	13.39998	-0.64669	-1.45	-0.93938	1.33796216393991	-0.0032581	0.015613	-0.021171
Trial1	2	1	noBlindfold	clockwise	practice	Free	1	0.5	-0.25	13.41998	-0.64669	-1.45	-0.93938	1.33796216393991	-0.0072988	0.01561	-0.01115
Trial1	2	1	noBlindfold	clockwise	practice	Free	1	0.5	-0.25	13.43999	-0.64669	-1.45	-0.93938	1.33796216393991	-0.021893	0.0071453	0.023961
Trial1	2	1	noBlindfold	clockwise	practice	Free	1	0.5	-0.25	13.45999	-0.64669	-1.45	-0.93938	1.33796216393991	0.014078	0.011377	-0.021583
Trial1	2	1	noBlindfold	clockwise	practice	Free	1	0.5	-0.25	13.47998	-0.64669	-1.45	-0.93938	1.33796216393991	0.010819	-0.0055527	-0.0086206
Trial1	2	1	noBlindfold	clockwise	practice	Free	1	0.5	-0.25	13.49998	-0.6467	-1.45	-0.93938	1.33797069492677	-0.01016	-0.009786	0.0059968
Trial1	2	1	noBlindfold	clockwise	practice	Free	1	0.5	-0.25	13.51999	-0.6467	-1.45	-0.93938	1.33797069492677	-0.011721	0.03676	-0.010729
Trial1	2	1	noBlindfold	clockwise	practice	Free	1	0.5	-0.25	13.53999	-0.6467	-1.45	-0.93938	1.33797069492677	-0.019017	-0.001329	0.0068283
Trial1	2	1	noBlindfold	clockwise	practice	Free	1	0.5	-0.25	13.55998	-0.6467	-1.45	-0.93938	1.33797069492677	-0.047941	0.024059	-0.015774
Trial1	2	1	noBlindfold	clockwise	practice	Free	1	0.5	-0.25	13.57999	-0.6467	-1.45	-0.93939	1.33797585438112	-0.037517	-0.018259	0.0001255
Trial1	2	1	noBlindfold	clockwise	practice	Free	1	0.5	-0.25	13.59999	-0.6467	-1.45	-0.93939	1.33797585438112	0.011613	0.0071316	-0.00024622
Trial1	2	1	noBlindfold	clockwise	practice	Free	1	0.5	-0.25	13.61998	-0.6467	-1.45	-0.93939	1.33797585438112	-0.012105	0.0071311	-0.028276
Trial1	2	1	noBlindfold	clockwise	practice	Free	1	0.5	-0.25	13.63998	-0.6467	-1.45	-0.93939	1.33797585438112	0.028161	-0.022493	-0.030758
Trial1	2	1	noBlindfold	clockwise	practice	Free	1	0.5	-0.25	13.65999	-0.6467	-1.45	-0.93939	1.33797585438112	-0.012627	0.015593	0.027332
Trial1	2	1	noBlindfold	clockwise	practice	Free	1	0.5	-0.25	13.67999	-0.6467	-1.45	-0.93939	1.33797585438112	0.0011869	0.01136	-0.016142
Trial1	2	1	noBlindfold	clockwise	practice	Free	1	0.5	-0.25	13.69998	-0.6467	-1.45	-0.93939	1.33797585438112	-0.0028517	0.0028972	-0.011545
Trial1	2	1	noBlindfold	clockwise	practice	Free	1	0.5	-0.25	13.71999	-0.6467	-1.45	-0.93939	1.33797585438112	0.037024	0.0071273	-0.015272
Trial1	2	1	noBlindfold	clockwise	practice	Free	1	0.5	-0.25	13.73999	-0.6467	-1.45	-0.93939	1.33797585438112	0.011613	0.028285	-0.00024057
Trial1	2	1	noBlindfold	clockwise	practice	Free	1	0.5	-0.25	13.75998	-0.6467	-1.45	-0.93939	1.33797585438112	-0.024615	-0.0055736	-0.0073607
Trial1	2	1	noBlindfold	clockwise	practice	Free	1	0.5	-0.25	13.77998	-0.6467	-1.45	-0.93939	1.33797585438112	-0.041556	-0.0055745	0.0047298
Trial1	2	1	noBlindfold	clockwise	practice	Free	1	0.5	-0.25	13.79999	-0.6467	-1.45	-0.93939	1.33797585438112	1.7699E-05	0.0028891	-0.0011079
Trial1	2	1	noBlindfold	clockwise	practice	Free	1	0.5	-0.25	13.81999	-0.6467	-1.45	-0.93939	1.33797585438112	0.021259	-0.0013443	0.0072956
Trial1	2	1	noBlindfold	clockwise	practice	Free	1	0.5	-0.25	13.83998	-0.6467	-1.45	-0.93939	1.33797585438112	-0.018616	0.0028878	-0.0078159
Trial1	2	1	noBlindfold	clockwise	practice	Free	1	0.5	-0.25	13.85999	-0.64671	-1.45	-0.93939	1.33798448752221	-0.00962	0.002882	-0.036219
Trial1	2	1	noBlindfold	clockwise	practice	Free	1	0.5	-0.25	13.87999	-0.64671	-1.45	-0.93939	1.33798448752221	-0.031514	0.015577	0.016448
Trial1	2	1	noBlindfold	clockwise	practice	Free	1	0.5	-0.25	13.89998	-0.64671	-1.45	-0.93939	1.33798448752221	-0.019783	0.0028807	-0.0015188
Trial1	2	1	noBlindfold	clockwise	practice	Free	1	0.5	-0.25	13.91998	-0.64671	-1.45	-0.93939	1.33798448752221	0.034164	0.019805	0.0018763
Trial1	2	1	noBlindfold	clockwise	practice	Free	1	0.5	-0.25	13.93999	-0.64671	-1.45	-0.93939	1.33798448752221	-0.0041474	-0.001354	0.022329
Trial1	2	1	noBlindfold	clockwise	practice	Free	1	0.5	-0.25	13.95999	-0.64671	-1.45	-0.93939	1.33798448752221	0.0031501	0.019802	0.0047715
Trial1	2	1	noBlindfold	clockwise	practice	Free	1	0.5	-0.25	13.97998	-0.64671	-1.45	-0.93939	1.33798448752221	-0.018613	0.0028729	0.011024
Trial1	2	1	noBlindfold	clockwise	practice	Free	1	0.5	-0.25	13.99998	-0.64671	-1.45	-0.93939	1.33798448752221	0.0031512	-0.009824	0.0047712
Trial1	2	1	noBlindfold	clockwise	practice	Free	1	0.5	-0.25	14.01999	-0.64671	-1.45	-0.93939	1.33798448752221	-0.023823	-0.0055935	0.0030747
Trial1	2	1	noBlindfold	clockwise	practice	Free	1	0.5	-0.25	14.03998	-0.64671	-1.45	-0.93939	1.33798448752221	-0.014183	-0.0055947	0.010612
Trial1	2	1	noBlindfold	clockwise	practice	Free	1	0.5	-0.25	14.05998	-0.64671	-1.45	-0.93939	1.33798448752221	-0.014961	-0.026759	0.0022503
Trial1	2	1	noBlindfold	clockwise	practice	Free	1	0.5	-0.25	14.07999	-0.64671	-1.45	-0.93939	1.33798448752221	0.00028878	-0.0013674	0.021918
Trial1	2	1	noBlindfold	clockwise	practice	Free	1	0.5	-0.25	14.09999	-0.64671	-1.45	-0.93939	1.33798448752221	0.014364	0.01556	0.0085431
Trial1	2	1	noBlindfold	clockwise	practice	Free	1	0.5	-0.25	14.11998	-0.64671	-1.45	-0.93939	1.33798448752221	0.020103	-0.014064	0.013139
Trial1	2	1	noBlindfold	clockwise	practice	Free	1	0.5	-0.25	14.13998	-0.64671	-1.45	-0.93939	1.33798448752221	-0.0060886	0.0070954	0.0014213
Trial1	2	1	noBlindfold	clockwise	practice	Free	1	0.5	-0.25	14.15999	-0.64672	-1.45	-0.93939	1.33799301851572	-0.014943	-0.0098353	0.0022494
Trial1	2	1	noBlindfold	clockwise	practice	Free	1	0.5	-0.25	14.17999	-0.64672	-1.45	-0.93939	1.33799301851572	-0.035926	-0.0183	0.016866
Trial1	2	1	noBlindfold	clockwise	practice	Free	1	0.5	-0.25	14.19998	-0.64672	-1.45	-0.93939	1.33799301851572	-0.039439	0.011321	-0.020769
Trial1	2	1	noBlindfold	clockwise	practice	Free	1	0.5	-0.25	14.21999	-0.64672	-1.45	-0.93939	1.33799301851572	0.010861	0.015549	-0.0085948
Trial1	2	1	noBlindfold	clockwise	practice	Free	1	0.5	-0.25	14.23999	-0.64672	-1.45	-0.9394	1.3379981472478	-0.00047703	0.015547	0.013558
Trial1	2	1	noBlindfold	clockwise	practice	Free	1	0.5	-0.25	14.25998	-0.64672	-1.45	-0.9394	1.3379981472478	0.048782	0.0070788	-0.033225
Trial1	2	1	noBlindfold	clockwise	practice	Free	1	0.5	-0.25	14.27998	-0.64672	-1.45	-0.9394	1.3379981472478	-0.007252	-0.03524	-0.011115
Trial1	2	1	noBlindfold	clockwise	practice	Free	1	0.5	-0.25	14.29999	-0.64672	-1.45	-0.9394	1.3379981472478	0.0027829	0.0028455	0.0018452
Trial1	2	1	noBlindfold	clockwise	practice	Free	1	0.5	-0.25	14.31999	-0.64672	-1.45	-0.9394	1.3379981472478	0.021289	-0.022546	0.0073114
Trial1	2	1	noBlindfold	clockwise	practice	Free	1	0.5	-0.25	14.33998	-0.64672	-1.45	-0.9394	1.3379981472478	0.007215	0.0028413	0.00019
Trial1	2	1	noBlindfold	clockwise	practice	Free	1	0.5	-0.25	14.35999	-0.64672	-1.45	-0.9394	1.3379981472478	0.0099539	-0.0013941	0.029463
Trial1	2	1	noBlindfold	clockwise	practice	Free	1	0.5	-0.25	14.37999	-0.64672	-1.45	-0.9394	1.3379981472478	0.010085	-0.018323	-0.016947
Trial1	2	1	noBlindfold	clockwise	practice	Free	1	0.5	-0.25	14.39998	-0.64672	-1.45	-0.9394	1.3379981472478	0.039015	-0.014092	0.0056608
Trial1	2	1	noBlindfold	clockwise	practice	Free	1	0.5	-0.25	14.41998	-0.64672	-1.45	-0.9394	1.3379981472478	0.0012242	0.023994	-0.016118
Trial1	2	1	noBlindfold	clockwise	practice	Free	1	0.5	-0.25	14.43999	-0.64672	-1.45	-0.9394	1.3379981472478	-0.039431	0.01553	-0.020756
Trial1	2	1	noBlindfold	clockwise	practice	Free	1	0.5	-0.25	14.45999	-0.64672	-1.45	-0.9394	1.3379981472478	0.00070786	-0.0056329	0.026113
Trial2	1	1	noBlindfold	clockwise	practice	Guided	1	-0.5	-0.5	0	-0.55712	-1.45047	-1.2999	0.801936779075152	-1.4014	-1.600447	0.360045
Trial2	1	1	noBlindfold	clockwise	practice	Guided	1	-0.5	-0.5	0.01164246	-0.55755	-1.4507	-1.29968	0.801748151067588	-1.455405	-1.985541	0.937017
Trial2	1	1	noBlindfold	clockwise	practice	Guided	1	-0.5	-0.5	0.03163147	-0.55799	-1.4509	-1.29968	0.801779854775823	-1.432565	-2.421416	1.64296
Trial2	1	1	noBlindfold	clockwise	practice	Guided	1	-0.5	-0.5	0.05163574	-0.55868	-1.45115	-1.29912	0.801271630669363	-1.383802	-2.844596	2.043776
Trial2	1	1	noBlindfold	clockwise	practice	Guided	1	-0.5	-0.5	0.07164001	-0.55984	-1.45138	-1.2988	0.801038235671054	-1.120015	-3.119663	2.276558
Trial2	1	1	noBlindfold	clockwise	practice	Guided	1	-0.5	-0.5	0.09162903	-0.56196	-1.45171	-1.29864	0.801039892458801	-0.81399	-3.86446	2.93157
Trial2	1	1	noBlindfold	clockwise	practice	Guided	1	-0.5	-0.5	0.1116333	-0.56258	-1.45189	-1.29853	0.800978394300157	-0.89335	-4.139527	3.29163
Trial2	1	1	noBlindfold	clockwise	practice	Guided	1	-0.5	-0.5	0.1316376	-0.56282	-1.45202	-1.29849	0.800957366514609	-0.942817	-4.346885	3.573534
Trial2	1	1	noBlindfold	clockwise	practice	Guided	1	-0.5	-0.5	0.1516418	-0.56288	-1.45207	-1.29846	0.800932128308834	-1.042658	-4.423058	3.724507
Trial2	1	1	noBlindfold	clockwise	practice	Guided	1	-0.5	-0.5	0.1716309	-0.56291	-1.4521	-1.29839	0.800864722995856	-0.882412	-4.283408	3.834271
Trial2	1	1	noBlindfold	clockwise	practice	Guided	1	-0.5	-0.5	0.1916351	-0.56297	-1.45211	-1.29835	0.800829509791237	-0.666075	-4.494998	3.91864
Trial2	1	1	noBlindfold	clockwise	practice	Guided	1	-0.5	-0.5	0.2116394	-0.56299	-1.45214	-1.29832	0.800801255968388	-0.537958	-4.778529	3.959276
Trial2	1	1	noBlindfold	clockwise	practice	Guided	1	-0.5	-0.5	0.2316284	-0.56301	-1.45222	-1.29829	0.800772883927902	-0.584784	-5.023973	3.973493
Trial2	1	1	noBlindfold	clockwise	practice	Guided	1	-0.5	-0.5	0.2516327	-0.56304	-1.45233	-1.29827	0.800755278592946	-0.597189	-5.159391	3.942812
Trial2	1	1	noBlindfold	clockwise	practice	Guided	1	-0.5	-0.5	0.271637	-0.56307	-1.4524	-1.29819	0.800678017364018	-0.748875	-5.159391	4.000558
Trial2	1	1	noBlindfold	clockwise	practice	Guided	1	-0.5	-0.5	0.2916412	-0.56313	-1.45243	-1.29813	0.800622853141052	-1.00693	-4.990119	4.686908
Trial2	1	1	noBlindfold	clockwise	practice	Guided	1	-0.5	-0.5	0.3116302	-0.56317	-1.45245	-1.29802	0.800516320657361	-1.128986	-5.08745	4.998719
Trial2	1	1	noBlindfold	clockwise	practice	Guided	1	-0.5	-0.5	0.3316345	-0.56326	-1.45247	-1.2978	0.800304051275119	-1.3222	-5.150927	5.382696
Trial2	1	1	noBlindfold	clockwise	practice	Guided	1	-0.5	-0.5	0.3516388	-0.56343	-1.45251	-1.29746	0.799978714864783	-1.372373	-5.184782	6.147137
Trial2	1	1	noBlindfold	clockwise	practice	Guided	1	-0.5	-0.5	0.3716278	-0.5637	-1.45255	-1.2966	0.799142807867262	-1.53342	-5.320199	7.188176
Trial2	1	1	noBlindfold	clockwise	practice	Guided	1	-0.5	-0.5	0.3916321	-0.56446	-1.45267	-1.29638	0.798984523993987	-1.555194	-5.497935	8.149975
Trial2	1	1	noBlindfold	clockwise	practice	Guided	1	-0.5	-0.5	0.4116364	-0.56468	-1.45269	-1.29615	0.798772979730919	-1.641777	-5.379445	8.666666
Trial2	1	1	noBlindfold	clockwise	practice	Guided	1	-0.5	-0.5	0.4316406	-0.56486	-1.45269	-1.29582	0.798458694424435	-1.71718	-5.383676	9.56236
Trial2	1	1	noBlindfold	clockwise	practice	Guided	1	-0.5	-0.5	0.4516296	-0.56509	-1.4527	-1.29554	0.798198440202118	-1.672844	-5.464081	10.13083
Trial2	1	1	noBlindfold	clockwise	practice	Guided	1	-0.5	-0.5	0.4716339	-0.56528	-1.45271	-1.29526	0.797934868887843	-1.544624	-5.620657	10.38783
Trial2	1	1	noBlindfold	clockwise	practice	Guided	1	-0.5	-0.5	0.4916382	-0.5654	-1.45274	-1.29501	0.797695439394344	-1.377778	-5.586803	11.45183
Trial2	1	1	noBlindfold	clockwise	practice	Guided	1	-0.5	-0.5	0.5116425	-0.56547	-1.45274	-1.29476	0.797452041244994	-1.390868	-5.616425	11.97103
Trial2	1	1	noBlindfold	clockwise	practice	Guided	1	-0.5	-0.5	0.5316315	-0.56553	-1.45275	-1.2946	0.797297533508977	-1.422981	-5.646048	12.13047
Trial2	1	1	noBlindfold	clockwise	practice	Guided	1	-0.5	-0.5	0.5516357	-0.56559	-1.45275	-1.29443	0.797133052825602	-1.638694	-5.548717	12.39481
Trial2	1	1	noBlindfold	clockwise	practice	Guided	1	-0.5	-0.5	0.57164	-0.56566	-1.45275	-1.29381	0.796520914657536	-1.811714	-5.417531	13.20873
Trial2	1	1	noBlindfold	clockwise	practice	Guided	1	-0.5	-0.5	0.591629	-0.56597	-1.45274	-1.29372	0.796456835488796	-1.885428	-5.472544	13.74539
Trial2	1	1	noBlindfold	clockwise	practice	Guided	1	-0.5	-0.5	0.6116333	-0.56604	-1.45274	-1.29367	0.796412744057339	-1.849225	-5.29904	13.5982
Trial2	1	1	noBlindfold	clockwise	practice	Guided	1	-0.5	-0.5	0.6316376	-0.56609	-1.45273	-1.29361	0.796357250811028	-1.832597	-5.142464	13.79185
Trial2	1	1	noBlindfold	clockwise	practice	Guided	1	-0.5	-0.5	0.6516418	-0.56614	-1.45271	-1.29355	0.79630152868376	-1.781533	-5.176318	14.04488
Trial2	1	1	noBlindfold	clockwise	practice	Guided	1	-0.5	-0.5	0.6716309	-0.56619	-1.4527	-1.29344	0.796196034526636	-1.742384	-5.235563	13.9999
Trial2	1	1	noBlindfold	clockwise	practice	Guided	1	-0.5	-0.5	0.6916351	-0.56628	-1.45268	-1.29326	0.796024140676364	-1.755799	-5.040901	14.48528
Trial2	1	1	noBlindfold	clockwise	practice	Guided	1	-0.5	-0.5	0.7116394	-0.56636	-1.45266	-1.29279	0.795562518547473	-1.963534	-4.926642	15.88329
Trial2	1	1	noBlindfold	clockwise	practice	Guided	1	-0.5	-0.5	0.7316284	-0.56651	-1.45263	-1.29232	0.795106650744652	-1.895255	-5.002814	16.81325
Trial2	1	1	noBlindfold	clockwise	practice	Guided	1	-0.5	-0.5	0.7516327	-0.56664	-1.45262	-1.29207	0.794868433427383	-1.978501	-4.998583	17.16429
Trial2	1	1	noBlindfold	clockwise	practice	Guided	1	-0.5	-0.5	0.771637	-0.56674	-1.45259	-1.29177	0.794577829965036	-2.102895	-4.550012	17.10563
Trial2	1	1	noBlindfold	clockwise	practice	Guided	1	-0.5	-0.5	0.7916412	-0.56695	-1.45249	-1.29168	0.794505931083076	-2.161341	-4.2157	17.62201
Trial2	1	1	noBlindfold	clockwise	practice	Guided	1	-0.5	-0.5	0.8116302	-0.56702	-1.45246	-1.29162	0.794451968439028	-1.92773	-4.435753	17.63755
Trial2	1	1	noBlindfold	clockwise	practice	Guided	1	-0.5	-0.5	0.8316345	-0.56707	-1.45244	-1.29154	0.79437636607407	-1.684153	-4.571171	17.84182
Trial2	1	1	noBlindfold	clockwise	practice	Guided	1	-0.5	-0.5	0.8516388	-0.56713	-1.45243	-1.29133	0.794172254552589	-1.531131	-4.596562	18.42812
Trial2	1	1	noBlindfold	clockwise	practice	Guided	1	-0.5	-0.5	0.8716278	-0.56719	-1.45241	-1.29069	0.793539592224485	-1.371199	-4.528853	19.38881
Trial2	1	1	noBlindfold	clockwise	practice	Guided	1	-0.5	-0.5	0.8916321	-0.56731	-1.45237	-1.29053	0.793390358223968	-1.390857	-4.092977	20.04343
Trial2	1	1	noBlindfold	clockwise	practice	Guided	1	-0.5	-0.5	0.9116364	-0.56737	-1.45233	-1.29039	0.793256006481698	-1.857702	-3.944864	20.17682
Trial2	1	1	noBlindfold	clockwise	practice	Guided	1	-0.5	-0.5	0.9316406	-0.56745	-1.4523	-1.29009	0.792963841117898	-2.310501	-4.07605	20.94945
Trial2	1	1	noBlindfold	clockwise	practice	Guided	1	-0.5	-0.5	0.9516296	-0.56759	-1.45227	-1.28976	0.792646992853617	-2.638003	-4.194541	21.60706
Trial2	1	1	noBlindfold	clockwise	practice	Guided	1	-0.5	-0.5	0.9716339	-0.56777	-1.45225	-1.28939	0.792293811117154	-2.650546	-4.135295	22.0084
Trial2	1	1	noBlindfold	clockwise	practice	Guided	1	-0.5	-0.5	0.9916382	-0.56804	-1.45219	-1.28921	0.792137611480653	-2.62416	-3.826374	22.41394
Trial2	1	1	noBlindfold	clockwise	practice	Guided	1	-0.5	-0.5	1.011642	-0.56815	-1.45217	-1.28898	0.791917844236248	-2.429111	-3.902546	23.06129
Trial2	1	1	noBlindfold	clockwise	practice	Guided	1	-0.5	-0.5	1.031631	-0.56825	-1.45215	-1.28879	0.791737145172841	-2.005418	-4.046428	23.50849
Trial2	1	1	noBlindfold	clockwise	practice	Guided	1	-0.5	-0.5	1.051636	-0.56833	-1.45214	-1.28863	0.791584662647876	-1.812346	-4.008341	23.704
Trial2	1	1	noBlindfold	clockwise	practice	Guided	1	-0.5	-0.5	1.07164	-0.56841	-1.45212	-1.28774	0.790704893527489	-1.931387	-3.771361	24.21898
Trial2	1	1	noBlindfold	clockwise	practice	Guided	1	-0.5	-0.5	1.091629	-0.56864	-1.45208	-1.28718	0.790167010960083	-2.679854	-4.054891	26.76666
Trial2	1	1	noBlindfold	clockwise	practice	Guided	1	-0.5	-0.5	1.111633	-0.56878	-1.45208	-1.28678	0.789780519816523	-3.088187	-3.961792	27.48644
Trial2	1	1	noBlindfold	clockwise	practice	Guided	1	-0.5	-0.5	1.131638	-0.569	-1.45205	-1.28644	0.789461143901256	-3.532829	-3.424353	27.95534
Trial2	1	1	noBlindfold	clockwise	practice	Guided	1	-0.5	-0.5	1.151642	-0.5694	-1.45197	-1.28603	0.789087713924381	-3.822036	-3.128127	28.45863
Trial2	1	1	noBlindfold	clockwise	practice	Guided	1	-0.5	-0.5	1.171631	-0.57002	-1.45186	-1.2851	0.788216205648328	-3.783221	-3.318558	29.5514
Trial2	1	1	noBlindfold	clockwise	practice	Guided	1	-0.5	-0.5	1.191635	-0.57123	-1.45183	-1.2849	0.7881253984238	-3.219887	-3.712115	30.93554
Trial2	1	1	noBlindfold	clockwise	practice	Guided	1	-0.5	-0.5	1.211639	-0.5714	-1.45183	-1.28482	0.788061119872107	-3.183965	-3.551307	30.81556
Trial2	1	1	noBlindfold	clockwise	practice	Guided	1	-0.5	-0.5	1.231628	-0.57154	-1.45182	-1.28465	0.787904527106656	-3.302903	-3.504757	31.20851
Trial2	1	1	noBlindfold	clockwise	practice	Guided	1	-0.5	-0.5	1.251633	-0.57169	-1.45182	-1.28437	0.787639302494845	-3.369782	-3.521684	32.21666
Trial2	1	1	noBlindfold	clockwise	practice	Guided	1	-0.5	-0.5	1.271637	-0.57184	-1.45181	-1.28411	0.787394054905816	-3.211016	-3.513221	32.54926
Trial2	1	1	noBlindfold	clockwise	practice	Guided	1	-0.5	-0.5	1.291641	-0.57212	-1.4518	-1.28408	0.787389857129991	-3.18069	-3.331253	31.98309
Trial2	1	1	noBlindfold	clockwise	practice	Guided	1	-0.5	-0.5	1.31163	-0.57225	-1.45178	-1.28404	0.787362008121634	-3.06207	-3.343949	32.13348
Trial2	1	1	noBlindfold	clockwise	practice	Guided	1	-0.5	-0.5	1.331635	-0.57236	-1.45178	-1.28402	0.787352051235269	-2.91212	-3.521684	32.2654
Trial2	1	1	noBlindfold	clockwise	practice	Guided	1	-0.5	-0.5	1.351639	-0.57248	-1.45178	-1.28408	0.787422913602604	-2.778362	-3.800983	31.6904
Trial2	1	1	noBlindfold	clockwise	practice	Guided	1	-0.5	-0.5	1.371628	-0.57258	-1.4518	-1.28424	0.787591418623476	-2.742593	-3.927937	30.99224
Trial2	1	1	noBlindfold	clockwise	practice	Guided	1	-0.5	-0.5	1.391632	-0.57281	-1.45182	-1.28429	0.787662383567048	-2.978786	-3.805215	31.05346
Trial2	1	1	noBlindfold	clockwise	practice	Guided	1	-0.5	-0.5	1.411636	-0.57294	-1.45183	-1.28434	0.787724263727745	-3.087421	-3.843301	30.91256
Trial2	1	1	noBlindfold	clockwise	practice	Guided	1	-0.5	-0.5	1.431641	-0.57306	-1.45184	-1.28438	0.787775145809828	-3.249575	-3.991414	30.88964
Trial2	1	1	noBlindfold	clockwise	practice	Guided	1	-0.5	-0.5	1.45163	-0.57319	-1.45186	-1.28434	0.787747450334824	-3.381511	-4.114136	31.19085
Trial2	1	1	noBlindfold	clockwise	practice	Guided	1	-0.5	-0.5	1.471634	-0.57333	-1.45188	-1.28357	0.786993726169541	-3.607952	-4.160686	32.44221
Trial2	1	1	noBlindfold	clockwise	practice	Guided	1	-0.5	-0.5	1.491638	-0.57372	-1.45192	-1.28314	0.786602182763738	-3.788513	-4.088746	34.76252
Trial2	1	1	noBlindfold	clockwise	practice	Guided	1	-0.5	-0.5	1.511642	-0.57393	-1.45193	-1.28287	0.786353082555764	-3.922738	-3.949096	35.02613
Trial2	1	1	noBlindfold	clockwise	practice	Guided	1	-0.5	-0.5	1.531631	-0.57413	-1.45193	-1.28254	0.786043288583566	-4.191246	-3.881387	35.68372
Trial2	1	1	noBlindfold	clockwise	practice	Guided	1	-0.5	-0.5	1.551636	-0.57439	-1.45194	-1.28209	0.785619856555764	-4.208602	-4.160686	36.74289
Trial2	1	1	noBlindfold	clockwise	practice	Guided	1	-0.5	-0.5	1.57164	-0.57471	-1.45196	-1.28166	0.785222303817576	-4.375147	-4.164918	37.43891
Trial2	1	1	noBlindfold	clockwise	practice	Guided	1	-0.5	-0.5	1.591629	-0.57522	-1.45198	-1.28164	0.785250936003923	-4.005286	-3.936401	36.73421
Trial2	1	1	noBlindfold	clockwise	practice	Guided	1	-0.5	-0.5	1.611633	-0.57539	-1.45197	-1.28156	0.785187736734642	-4.122544	-3.839069	37.25946
Trial2	1	1	noBlindfold	clockwise	practice	Guided	1	-0.5	-0.5	1.631638	-0.57557	-1.45197	-1.28145	0.785095402506729	-4.109991	-3.860228	37.57774
Trial2	1	1	noBlindfold	clockwise	practice	Guided	1	-0.5	-0.5	1.651642	-0.57575	-1.45197	-1.28138	0.785043218867165	-4.041086	-4.07605	37.69996
Trial2	1	1	noBlindfold	clockwise	practice	Guided	1	-0.5	-0.5	1.671631	-0.57592	-1.45197	-1.28118	0.784860425883506	-4.077193	-3.978719	37.79154
Trial2	1	1	noBlindfold	clockwise	practice	Guided	1	-0.5	-0.5	1.691635	-0.57628	-1.45195	-1.28093	0.784646652311201	-4.489989	-3.411658	38.86535
Trial2	1	1	noBlindfold	clockwise	practice	Guided	1	-0.5	-0.5	1.711639	-0.57651	-1.45192	-1.28067	0.784410284748402	-4.610232	-3.424353	39.41445
Trial2	1	1	noBlindfold	clockwise	practice	Guided	1	-0.5	-0.5	1.731628	-0.57682	-1.4519	-1.2804	0.784171877708194	-4.806399	-3.403194	39.71036
Trial2	1	1	noBlindfold	clockwise	practice	Guided	1	-0.5	-0.5	1.751633	-0.57723	-1.45186	-1.28009	0.78390370801943	-5.14025	-3.174677	40.33376
Trial2	1	1	noBlindfold	clockwise	practice	Guided	1	-0.5	-0.5	1.771637	-0.57797	-1.45178	-1.27948	0.783369877647824	-5.316166	-2.793815	40.79574
Trial2	1	1	noBlindfold	clockwise	practice	Guided	1	-0.5	-0.5	1.791641	-0.58053	-1.45151	-1.27916	0.783310438970436	-5.267467	-2.531443	41.69605
Trial2	1	1	noBlindfold	clockwise	practice	Guided	1	-0.5	-0.5	1.81163	-0.5824	-1.45141	-1.27869	0.783037578719366	-5.439179	-2.527211	42.87909
Trial2	1	1	noBlindfold	clockwise	practice	Guided	1	-0.5	-0.5	1.831635	-0.58467	-1.45135	-1.27803	0.782623513875477	-5.21908	-2.480662	44.11144
Trial2	1	1	noBlindfold	clockwise	practice	Guided	1	-0.5	-0.5	1.851639	-0.58697	-1.45129	-1.27716	0.782011200003481	-5.134403	-2.205595	46.1385
Trial2	1	1	noBlindfold	clockwise	practice	Guided	1	-0.5	-0.5	1.871628	-0.58935	-1.45118	-1.27617	0.781295918680423	-5.092929	-1.79511	47.34736
Trial2	1	1	noBlindfold	clockwise	practice	Guided	1	-0.5	-0.5	1.891632	-0.59377	-1.45088	-1.27602	0.781664730593565	-5.42649	-1.274599	47.88167
Trial2	1	1	noBlindfold	clockwise	practice	Guided	1	-0.5	-0.5	1.911636	-0.59627	-1.4508	-1.2759	0.781849561896583	-5.218206	-1.651229	48.25971
Trial2	1	1	noBlindfold	clockwise	practice	Guided	1	-0.5	-0.5	1.931641	-0.59869	-1.45082	-1.27583	0.782081803250277	-4.804341	-1.812037	48.37609
Trial2	1	1	noBlindfold	clockwise	practice	Guided	1	-0.5	-0.5	1.95163	-0.60047	-1.45084	-1.27564	0.782119970724073	-4.34835	-1.617374	48.62279
Trial2	1	1	noBlindfold	clockwise	practice	Guided	1	-0.5	-0.5	1.971634	-0.6015	-1.45082	-1.27493	0.781548950701383	-4.240971	-1.270367	49.88785
Trial2	1	1	noBlindfold	clockwise	practice	Guided	1	-0.5	-0.5	1.991638	-0.60194	-1.45075	-1.2748	0.78147738755286	-3.476139	-0.517106	50.83635
Trial2	1	1	noBlindfold	clockwise	practice	Guided	1	-0.5	-0.5	2.011642	-0.60211	-1.45069	-1.2748	0.781499572650981	-3.146191	-0.402735	50.16441
Trial2	1	1	noBlindfold	clockwise	practice	Guided	1	-0.5	-0.5	2.031631	-0.60227	-1.45065	-1.27476	0.781480789358023	-3.070397	-0.643895	50.31417
Trial2	1	1	noBlindfold	clockwise	practice	Guided	1	-0.5	-0.5	2.051636	-0.60242	-1.45063	-1.27456	0.781302129346453	-3.164371	-0.745458	51.15662
Trial2	1	1	noBlindfold	clockwise	practice	Guided	1	-0.5	-0.5	2.07164	-0.60259	-1.4506	-1.27442	0.781185683982778	-3.199945	-0.707372	51.45491
Trial2	1	1	noBlindfold	clockwise	practice	Guided	1	-0.5	-0.5	2.091629	-0.60295	-1.45056	-1.27426	0.781074461005181	-3.849141	-0.70314	51.56405
Trial2	1	1	noBlindfold	clockwise	practice	Guided	1	-0.5	-0.5	2.111633	-0.60314	-1.45054	-1.27379	0.78063360539799	-3.655485	-0.669285	52.74929
Trial2	1	1	noBlindfold	clockwise	practice	Guided	1	-0.5	-0.5	2.131638	-0.60333	-1.45052	-1.27322	0.780093812890255	-3.319674	-0.808935	54.03226
Trial2	1	1	noBlindfold	clockwise	practice	Guided	1	-0.5	-0.5	2.151642	-0.6035	-1.45052	-1.27286	0.779759519963707	-2.90589	-1.117856	54.58806
Trial2	1	1	noBlindfold	clockwise	practice	Guided	1	-0.5	-0.5	2.171631	-0.60365	-1.45052	-1.27221	0.779135164260845	-2.778231	-0.978207	54.85168
Trial2	1	1	noBlindfold	clockwise	practice	Guided	1	-0.5	-0.5	2.191635	-0.60393	-1.45052	-1.27169	0.778657124340017	-2.583059	-1.062843	57.0736
Trial2	1	1	noBlindfold	clockwise	practice	Guided	1	-0.5	-0.5	2.211639	-0.60407	-1.45052	-1.27121	0.778200078095045	-2.749639	-0.978207	57.83792
Trial2	1	1	noBlindfold	clockwise	practice	Guided	1	-0.5	-0.5	2.231628	-0.60423	-1.45051	-1.2707	0.777716116871748	-3.321644	-0.61004	59.15439
Trial2	1	1	noBlindfold	clockwise	practice	Guided	1	-0.5	-0.5	2.251633	-0.60442	-1.45048	-1.27043	0.777474034671222	-3.689989	-0.34759	59.42562
Trial2	1	1	noBlindfold	clockwise	practice	Guided	1	-0.5	-0.5	2.271637	-0.60461	-1.45046	-1.2703	0.777370813932404	-3.534339	-0.669138	59.12793
Trial2	1	1	noBlindfold	clockwise	practice	Guided	1	-0.5	-0.5	2.291641	-0.60497	-1.45045	-1.27015	0.777270632407182	-3.447903	-0.868033	60.08455
Trial2	1	1	noBlindfold	clockwise	practice	Guided	1	-0.5	-0.5	2.31163	-0.60514	-1.45045	-1.27005	0.777194510763857	-3.201616	-0.935742	59.54573
Trial2	1	1	noBlindfold	clockwise	practice	Guided	1	-0.5	-0.5	2.331635	-0.60532	-1.45045	-1.26997	0.777139631149954	-3.147178	-0.923046	58.46252
Trial2	1	1	noBlindfold	clockwise	practice	Guided	1	-0.5	-0.5	2.351639	-0.60547	-1.45045	-1.26986	0.77705108316609	-3.35798	-0.647979	58.59413
Trial2	1	1	noBlindfold	clockwise	practice	Guided	1	-0.5	-0.5	2.371628	-0.60567	-1.45043	-1.26966	0.776880076439675	-3.902087	-0.588734	59.48703
Trial2	1	1	noBlindfold	clockwise	practice	Guided	1	-0.5	-0.5	2.391632	-0.60614	-1.45039	-1.26959	0.776874712545485	-4.972206	-0.178086	58.16539
Trial2	1	1	noBlindfold	clockwise	practice	Guided	1	-0.5	-0.5	2.411636	-0.60642	-1.45035	-1.26952	0.776843813694774	-5.478124	0.350866	57.75707
Trial2	1	1	noBlindfold	clockwise	practice	Guided	1	-0.5	-0.5	2.431641	-0.60674	-1.4503	-1.26943	0.776798568239635	-5.776338	0.206903	57.47474
Trial2	1	1	noBlindfold	clockwise	practice	Guided	1	-0.5	-0.5	2.45163	-0.60708	-1.45027	-1.26939	0.776805686636452	-6.015697	-0.385552	57.52053
Trial2	1	1	noBlindfold	clockwise	practice	Guided	1	-0.5	-0.5	2.471634	-0.60747	-1.45027	-1.26927	0.77674077884346	-5.779672	-0.626732	56.54576
Trial2	1	1	noBlindfold	clockwise	practice	Guided	1	-0.5	-0.5	2.491638	-0.60842	-1.45025	-1.26918	0.776783665731839	-6.308015	-0.207642	59.23712
Trial2	1	1	noBlindfold	clockwise	practice	Guided	1	-0.5	-0.5	2.511642	-0.60916	-1.45022	-1.26907	0.776778357592465	-6.518918	0.054757	59.67346
Trial2	1	1	noBlindfold	clockwise	practice	Guided	1	-0.5	-0.5	2.531631	-0.61039	-1.45014	-1.26897	0.776853161242609	-6.825563	0.312851	59.68428
Trial2	1	1	noBlindfold	clockwise	practice	Guided	1	-0.5	-0.5	2.551636	-0.61214	-1.45002	-1.26883	0.776965277347748	-6.694115	0.507458	60.70444
Trial2	1	1	noBlindfold	clockwise	practice	Guided	1	-0.5	-0.5	2.57164	-0.61449	-1.44992	-1.26878	0.777258407190997	-6.393054	0.181537	62.13682
Trial2	1	1	noBlindfold	clockwise	practice	Guided	1	-0.5	-0.5	2.591629	-0.61908	-1.44993	-1.26843	0.777601893426393	-5.910721	0.177245	62.9459
[truncated: 10,405 more rows]
