# Supplementary material for: Assessing kinesthetic proprioceptive function of the upper limb: a novel dynamic movement reproduction task using a robotic arm
Source: PeerJ. 2021 May 3;9:e11301. doi: 10.7717/peerj.11301 (PMC8101453; doi:10.7717/peerj.11301)
Supplement: Supplemental Information 3 [file peerj-09-11301-s003.zip › DMR raw data_Study 2_part 2/HMData_PP034_2019-10-15-10-00-48.txt]

Trial1	3	1	noBlindfold	clockwise	practice	Guided	1	0.5	0	0	0.45005	-1.45	-0.8	0.801557812367948	0.0033431	-0.010704	-0.0085579
Trial1	3	1	noBlindfold	clockwise	practice	Guided	1	0.5	0	0.004821777	0.45005	-1.45	-0.8	0.801557812367948	0.0088901	0.0019924	-0.021716
Trial1	3	1	noBlindfold	clockwise	practice	Guided	1	0.5	0	0.02482605	0.45005	-1.45	-0.8	0.801557812367948	-0.0074901	0.010456	-0.017819
Trial1	3	1	noBlindfold	clockwise	practice	Guided	1	0.5	0	0.04483032	0.45005	-1.45	-0.8	0.801557812367948	-0.019965	0.010454	0.026231
Trial1	3	1	noBlindfold	clockwise	practice	Guided	1	0.5	0	0.06483459	0.45005	-1.45	-0.8	0.801557812367948	-0.0058151	0.014685	0.01454
Trial1	3	1	noBlindfold	clockwise	practice	Guided	1	0.5	0	0.08482361	0.45005	-1.45	-0.8	0.801557812367948	-0.016926	0.023146	-0.019864
Trial1	3	1	noBlindfold	clockwise	practice	Guided	1	0.5	0	0.1048279	0.45005	-1.45	-0.8	0.801557812367948	-0.014146	-0.04033	0.0055723
Trial1	3	1	noBlindfold	clockwise	practice	Guided	1	0.5	0	0.1248322	0.45005	-1.45	-0.8	0.801557812367948	0.0027837	-0.0022425	0.019319
Trial1	3	1	noBlindfold	clockwise	practice	Guided	1	0.5	0	0.1448212	0.45005	-1.45	-0.8	0.801557812367948	0.01194	0.018915	0.015712
Trial1	3	1	noBlindfold	clockwise	practice	Guided	1	0.5	0	0.1648254	0.45005	-1.45	-0.8	0.801557812367948	-0.0011257	0.0062184	-0.056703
Trial1	3	1	noBlindfold	clockwise	practice	Guided	1	0.5	0	0.1848297	0.45005	-1.45	-0.8	0.801557812367948	0.039961	-0.0064783	-0.0034848
Trial1	3	1	noBlindfold	clockwise	practice	Guided	1	0.5	0	0.204834	0.45005	-1.45	-0.8	0.801557812367948	0.031076	0.023143	-0.0040685
Trial1	3	1	noBlindfold	clockwise	practice	Guided	1	0.5	0	0.224823	0.45006	-1.45	-0.8	0.801557188422396	0.027738	0.018907	-0.021122
Trial1	3	1	noBlindfold	clockwise	practice	Guided	1	0.5	0	0.2448273	0.45006	-1.45	-0.8	0.801557188422396	0.016092	-0.0022508	0.020204
Trial1	3	1	noBlindfold	clockwise	practice	Guided	1	0.5	0	0.2648315	0.45006	-1.45	-0.8	0.801557188422396	0.038845	0.014676	0.013286
Trial1	3	1	noBlindfold	clockwise	practice	Guided	1	0.5	0	0.2848358	0.45006	-1.45	-0.8	0.801557188422396	0.026629	0.00621	-0.0043557
Trial1	3	1	noBlindfold	clockwise	practice	Guided	1	0.5	0	0.3048248	0.45006	-1.45	-0.8	0.801557188422396	-0.023874	-0.0064842	0.01757
Trial1	3	1	noBlindfold	clockwise	practice	Guided	1	0.5	0	0.3248291	0.45006	-1.45	-0.8	0.801557188422396	-0.028867	-0.006488	0.025659
Trial1	3	1	noBlindfold	clockwise	practice	Guided	1	0.5	0	0.3448334	0.45006	-1.45	-0.8	0.801557188422396	0.022466	-0.0064891	-0.0088387
Trial1	3	1	noBlindfold	clockwise	practice	Guided	1	0.5	0	0.3648224	0.45006	-1.45	-0.8	0.801557188422396	-0.019435	-0.010722	0.017865
Trial1	3	1	noBlindfold	clockwise	practice	Guided	1	0.5	0	0.3848267	0.45006	-1.45	-0.8	0.801557188422396	-0.0083455	-0.0022608	0.0079262
Trial1	3	1	noBlindfold	clockwise	practice	Guided	1	0.5	0	0.4048309	0.45006	-1.45	-0.8	0.801557188422396	0.017745	0.023128	-0.0049367
Trial1	3	1	noBlindfold	clockwise	practice	Guided	1	0.5	0	0.4248352	0.45006	-1.45	-0.8	0.801557188422396	-0.013062	0.010432	-0.011179
Trial1	3	1	noBlindfold	clockwise	practice	Guided	1	0.5	0	0.4448242	0.45006	-1.45	-0.8	0.801557188422396	0.018573	-0.0022636	-0.017511
Trial1	3	1	noBlindfold	clockwise	practice	Guided	1	0.5	0	0.4648285	0.45006	-1.45	-0.8	0.801557188422396	0.023287	-0.010728	-0.021409
Trial1	3	1	noBlindfold	clockwise	practice	Guided	1	0.5	0	0.4848328	0.45006	-1.45	-0.8	0.801557188422396	0.021353	0.010431	0.0079265
Trial1	3	1	noBlindfold	clockwise	practice	Guided	1	0.5	0	0.5048218	0.45006	-1.45	-0.8	0.801557188422396	0.014956	-0.0064968	-0.030375
Trial1	3	1	noBlindfold	clockwise	practice	Guided	1	0.5	0	0.524826	0.45006	-1.45	-0.8	0.801557188422396	-0.01889	0.018892	0.0094875
Trial1	3	1	noBlindfold	clockwise	practice	Guided	1	0.5	0	0.5448303	0.45007	-1.45	-0.8	0.801556564601454	-0.00085343	0.01043	0.0064669
Trial1	3	1	noBlindfold	clockwise	practice	Guided	1	0.5	0	0.5648346	0.45006	-1.45	-0.8	0.801557188422396	0.013021	0.0019651	-0.00074369
Trial1	3	1	noBlindfold	clockwise	practice	Guided	1	0.5	0	0.5848236	0.45006	-1.45	-0.8	0.801557188422396	0.0071999	-0.023427	0.019625
Trial1	3	1	noBlindfold	clockwise	practice	Guided	1	0.5	0	0.6048279	0.45007	-1.45	-0.8	0.801556564601454	0.0085801	-0.023426	-0.00133
Trial1	3	1	noBlindfold	clockwise	practice	Guided	1	0.5	0	0.6248322	0.45006	-1.45	-0.8	0.801557188422396	0.03856	0.010428	0.038439
Trial1	3	1	noBlindfold	clockwise	practice	Guided	1	0.5	0	0.6448212	0.45006	-1.45	-0.8	0.801557188422396	-0.016677	-0.0065005	-0.02404
Trial1	3	1	noBlindfold	clockwise	practice	Guided	1	0.5	0	0.6648254	0.45006	-1.45	-0.8	0.801557188422396	-0.0047392	0.018888	-0.015365
Trial1	3	1	noBlindfold	clockwise	practice	Guided	1	0.5	0	0.6848297	0.45006	-1.45	-0.8	0.801557188422396	0.0044168	0.018887	-0.005813
Trial1	3	1	noBlindfold	clockwise	practice	Guided	1	0.5	0	0.704834	0.45007	-1.45	-0.8	0.801556564601454	-0.04054	-0.019198	-0.00035745
Trial1	3	1	noBlindfold	clockwise	practice	Guided	1	0.5	0	0.724823	0.45007	-1.45	-0.8	0.801556564601454	0.0030326	0.0061892	0.015146
Trial1	3	1	noBlindfold	clockwise	practice	Guided	1	0.5	0	0.7448273	0.45007	-1.45	-0.8	0.801556564601454	0.004968	-0.010739	-0.01419
Trial1	3	1	noBlindfold	clockwise	practice	Guided	1	0.5	0	0.7648315	0.45007	-1.45	-0.8	0.801556564601454	-0.031385	-0.0022764	-0.0010303
Trial1	3	1	noBlindfold	clockwise	practice	Guided	1	0.5	0	0.7848358	0.45007	-1.45	-0.8	0.801556564601454	0.027723	-0.019204	-0.021107
Trial1	3	1	noBlindfold	clockwise	practice	Guided	1	0.5	0	0.8048248	0.45006	-1.45	-0.8	0.801557188422396	-0.0086287	0.010421	-0.010875
Trial1	3	1	noBlindfold	clockwise	practice	Guided	1	0.5	0	0.8248291	0.45007	-1.45	-0.8	0.801556564601454	-0.03638	0.0019539	0.0041347
Trial1	3	1	noBlindfold	clockwise	practice	Guided	1	0.5	0	0.8448334	0.45007	-1.45	-0.8	0.801556564601454	0.013018	0.014649	-0.0010276
Trial1	3	1	noBlindfold	clockwise	practice	Guided	1	0.5	0	0.8648224	0.45007	-1.45	-0.8	0.801556564601454	-0.0022374	0.0061841	0.027432
Trial1	3	1	noBlindfold	clockwise	practice	Guided	1	0.5	0	0.8848267	0.45007	-1.45	-0.8	0.801556564601454	-0.0019616	0.010415	0.02324
Trial1	3	1	noBlindfold	clockwise	practice	Guided	1	0.5	0	0.9048309	0.45007	-1.45	-0.8	0.801556564601454	-0.058028	0.031573	-0.016529
Trial1	3	1	noBlindfold	clockwise	practice	Guided	1	0.5	0	0.9248352	0.45007	-1.45	-0.8	0.801556564601454	0.00079891	0.03157	-0.018669
Trial1	3	1	noBlindfold	clockwise	practice	Guided	1	0.5	0	0.9448242	0.45007	-1.45	-0.8	0.801556564601454	-0.019175	0.0061766	0.013686
Trial1	3	1	noBlindfold	clockwise	practice	Guided	1	0.5	0	0.9648285	0.45007	-1.45	-0.8	0.801556564601454	-0.013629	0.018871	-0.0027829
Trial1	3	1	noBlindfold	clockwise	practice	Guided	1	0.5	0	0.9848328	0.45007	-1.45	-0.8	0.801556564601454	-0.016964	0.014638	-0.019839
Trial1	3	1	noBlindfold	clockwise	practice	Guided	1	0.5	0	1.004822	0.45007	-1.45	-0.8	0.801556564601454	-0.015564	0.014636	0.026555
Trial1	3	1	noBlindfold	clockwise	practice	Guided	1	0.5	0	1.024826	0.45007	-1.45	-0.8	0.801556564601454	0.0035773	0.010402	0.006771
Trial1	3	1	noBlindfold	clockwise	practice	Guided	1	0.5	0	1.04483	0.45007	-1.45	-0.8	0.801556564601454	0.00024198	0.014633	-0.010286
Trial1	3	1	noBlindfold	clockwise	practice	Guided	1	0.5	0	1.064835	0.45007	-1.45	-0.8	0.801556564601454	-0.014734	-0.0065267	0.013983
Trial1	3	1	noBlindfold	clockwise	practice	Guided	1	0.5	0	1.084824	0.45007	-1.45	-0.8	0.801556564601454	-0.013355	0.03156	-0.0069724
Trial1	3	1	noBlindfold	clockwise	practice	Guided	1	0.5	0	1.104828	0.45007	-1.45	-0.8	0.801556564601454	-0.014459	-0.0022958	0.0097931
Trial1	3	1	noBlindfold	clockwise	practice	Guided	1	0.5	0	1.124832	0.45007	-1.45	-0.8	0.801556564601454	0.0030233	0.014632	0.015156
Trial1	3	1	noBlindfold	clockwise	practice	Guided	1	0.5	0	1.144821	0.45007	-1.45	-0.8	0.801556564601454	0.017449	0.0061681	-0.00072794
Trial1	3	1	noBlindfold	clockwise	practice	Guided	1	0.5	0	1.164825	0.45007	-1.45	-0.8	0.801556564601454	0.020505	0.0019363	0.020519
Trial1	3	1	noBlindfold	clockwise	practice	Guided	1	0.5	0	1.18483	0.45007	-1.45	-0.8	0.801556564601454	0.030216	-0.0022976	0.008531
Trial1	3	1	noBlindfold	clockwise	practice	Guided	1	0.5	0	1.204834	0.45007	-1.45	-0.8	0.801556564601454	-0.041108	0.010397	0.0080386
Trial1	3	1	noBlindfold	clockwise	practice	Guided	1	0.5	0	1.224823	0.45008	-1.45	-0.8	0.801555942761177	0.035203	-0.0022997	0.030364
Trial1	3	1	noBlindfold	clockwise	practice	Guided	1	0.5	0	1.244827	0.45008	-1.45	-0.8	0.801555942761177	0.048245	-0.027691	0.0055108
Trial1	3	1	noBlindfold	clockwise	practice	Guided	1	0.5	0	1.264832	0.45008	-1.45	-0.8	0.801555942761177	-0.0014298	-0.0023005	0.014863
Trial1	3	1	noBlindfold	clockwise	practice	Guided	1	0.5	0	1.284836	0.45008	-1.45	-0.8	0.801555942761177	0.0041138	0.027322	-0.0016059
Trial1	3	1	noBlindfold	clockwise	practice	Guided	1	0.5	0	1.304825	0.45008	-1.45	-0.8	0.801555942761177	-0.00088216	0.014625	0.0064814
Trial1	3	1	noBlindfold	clockwise	practice	Guided	1	0.5	0	1.324829	0.45008	-1.45	-0.8	0.801555942761177	-0.0014335	-0.010765	0.014863
Trial1	3	1	noBlindfold	clockwise	practice	Guided	1	0.5	0	1.344833	0.45008	-1.45	-0.8	0.801555942761177	0.022423	0.018854	-0.0088195
Trial1	3	1	noBlindfold	clockwise	practice	Guided	1	0.5	0	1.364822	0.45008	-1.45	-0.8	0.801555942761177	-0.00088607	-0.0023047	0.0064796
Trial1	3	1	noBlindfold	clockwise	practice	Guided	1	0.5	0	1.384827	0.45008	-1.45	-0.8	0.801555942761177	-0.0039454	0.014624	-0.014766
Trial1	3	1	noBlindfold	clockwise	practice	Guided	1	0.5	0	1.404831	0.45008	-1.45	-0.8	0.801555942761177	-0.021708	-0.015	-0.015936
Trial1	3	1	noBlindfold	clockwise	practice	Guided	1	0.5	0	1.424835	0.45009	-1.45	-0.8	0.801555321044771	-0.01005	0.01039	0.010089
Trial1	3	1	noBlindfold	clockwise	practice	Guided	1	0.5	0	1.444824	0.45009	-1.45	-0.8	0.801555321044771	-0.014491	-0.0023055	0.0097955
Trial1	3	1	noBlindfold	clockwise	practice	Guided	1	0.5	0	1.464828	0.45009	-1.45	-0.8	0.801555321044771	-0.0039524	-0.0023047	-0.014766
Trial1	3	1	noBlindfold	clockwise	practice	Guided	1	0.5	0	1.484833	0.45009	-1.45	-0.8	0.801555321044771	0.026025	-0.0023037	0.004046
Trial1	3	1	noBlindfold	clockwise	practice	Guided	1	0.5	0	1.504822	0.45009	-1.45	-0.8	0.801555321044771	0.03435	0.014622	0.013015
Trial1	3	1	noBlindfold	clockwise	practice	Guided	1	0.5	0	1.524826	0.45009	-1.45	-0.8	0.801555321044771	0.029904	0.0061569	0.012721
Trial1	3	1	noBlindfold	clockwise	practice	Guided	1	0.5	0	1.54483	0.45009	-1.45	-0.8	0.801555321044771	0.022677	0.0061544	-0.013009
Trial1	3	1	noBlindfold	clockwise	practice	Guided	1	0.5	0	1.564835	0.45009	-1.45	-0.8	0.801555321044771	-0.0056225	0.010385	0.01038
Trial1	3	1	noBlindfold	clockwise	practice	Guided	1	0.5	0	1.584824	0.45009	-1.45	-0.8	0.801555321044771	0.0082529	-0.0023103	0.0028771
Trial1	3	1	noBlindfold	clockwise	practice	Guided	1	0.5	0	1.604828	0.45009	-1.45	-0.8	0.801555321044771	0.030455	0.010384	0.0043415
Trial1	3	1	noBlindfold	clockwise	practice	Guided	1	0.5	0	1.624832	0.45009	-1.45	-0.8	0.801555321044771	0.016856	0.014617	0.0076565
Trial1	3	1	noBlindfold	clockwise	practice	Guided	1	0.5	0	1.644821	0.45009	-1.45	-0.8	0.801555321044771	0.014902	0.0061528	-0.030354
Trial1	3	1	noBlindfold	clockwise	practice	Guided	1	0.5	0	1.664825	0.4501	-1.45	-0.8	0.801554697596921	0.014348	0.0061518	-0.02197
Trial1	3	1	noBlindfold	clockwise	practice	Guided	1	0.5	0	1.68483	0.4501	-1.45	-0.8	0.801554697596921	0.012135	0.010383	-0.02197
Trial1	3	1	noBlindfold	clockwise	practice	Guided	1	0.5	0	1.704834	0.4501	-1.45	-0.8	0.801554697596921	-0.017842	-0.0065461	-0.0072559
Trial1	3	1	noBlindfold	clockwise	practice	Guided	1	0.5	0	1.724823	0.4501	-1.45	-0.8	0.801554697596921	0.017129	-0.019244	-0.001602
Trial1	3	1	noBlindfold	clockwise	practice	Guided	1	0.5	0	1.744827	0.4501	-1.45	-0.8	0.801554697596921	0.021568	0.01038	0.0037598
Trial1	3	1	noBlindfold	clockwise	practice	Guided	1	0.5	0	1.764832	0.4501	-1.45	-0.8	0.801554697596921	-0.011747	0.01038	-0.03211
Trial1	3	1	noBlindfold	clockwise	practice	Guided	1	0.5	0	1.784836	0.4501	-1.45	-0.8	0.801554697596921	-0.0095205	-0.01078	0.0043456
Trial1	3	1	noBlindfold	clockwise	practice	Guided	1	0.5	0	1.804825	0.4501	-1.45	-0.8	0.801554697596921	0.035159	-0.01078	0.0004473
Trial1	3	1	noBlindfold	clockwise	practice	Guided	1	0.5	0	1.824829	0.4501	-1.45	-0.8	0.801554697596921	-0.012857	0.0061457	-0.015343
Trial1	3	1	noBlindfold	clockwise	practice	Guided	1	0.5	0	1.844833	0.4501	-1.45	-0.8	0.801554697596921	-0.018403	0.018841	0.0011294
Trial1	3	1	noBlindfold	clockwise	practice	Guided	1	0.5	0	1.864822	0.4501	-1.45	-0.8	0.801554697596921	0.006304	0.014608	0.032222
Trial1	3	1	noBlindfold	clockwise	practice	Guided	1	0.5	0	1.884827	0.4501	-1.45	-0.8	0.801554697596921	0.0043492	0.018837	-0.0057892
Trial1	3	1	noBlindfold	clockwise	practice	Guided	1	0.5	0	1.904831	0.4501	-1.45	-0.8	0.801554697596921	0.025997	-0.0023209	0.017215
Trial1	3	1	noBlindfold	clockwise	practice	Guided	1	0.5	0	1.924835	0.4501	-1.45	-0.8	0.801554697596921	0.022936	-0.0023203	-0.01719
Trial1	3	1	noBlindfold	clockwise	practice	Guided	1	0.5	0	1.944824	0.4501	-1.45	-0.8	0.801554697596921	0.022936	0.014606	-0.017187
Trial1	3	1	noBlindfold	clockwise	practice	Guided	1	0.5	0	1.964828	0.45011	-1.45	-0.8	0.801554076128627	0.0029626	0.010373	0.01517
Trial1	3	1	noBlindfold	clockwise	practice	Guided	1	0.5	0	1.984833	0.45011	-1.45	-0.8	0.801554076128627	-0.031458	0.018835	0.0064952
Trial1	3	1	noBlindfold	clockwise	practice	Guided	1	0.5	0	2.004822	0.45011	-1.45	-0.8	0.801554076128627	0.016831	-0.019253	0.007665
Trial1	3	1	noBlindfold	clockwise	practice	Guided	1	0.5	0	2.024826	0.45011	-1.45	-0.8	0.801554076128627	0.017934	0.023064	-0.009099
Trial1	3	1	noBlindfold	clockwise	practice	Guided	1	0.5	0	2.04483	0.45011	-1.45	-0.8	0.801554076128627	0.026813	0.014601	-0.0085122
Trial1	3	1	noBlindfold	clockwise	practice	Guided	1	0.5	0	2.064835	0.45011	-1.45	-0.8	0.801554076128627	0.017377	-0.0065591	-0.00071544
Trial1	3	1	noBlindfold	clockwise	practice	Guided	1	0.5	0	2.084824	0.45011	-1.45	-0.8	0.801554076128627	0.025979	0.0061353	0.0040613
Trial1	3	1	noBlindfold	clockwise	practice	Guided	1	0.5	0	2.104828	0.45011	-1.45	-0.8	0.801554076128627	-0.021482	0.001905	-0.020114
Trial1	3	1	noBlindfold	clockwise	practice	Guided	1	0.5	0	2.124832	0.45011	-1.45	-0.8	0.801554076128627	0.011831	-0.0023282	0.015755
Trial1	3	1	noBlindfold	clockwise	practice	Guided	1	0.5	0	2.144821	0.45011	-1.45	-0.8	0.801554076128627	0.012661	-0.01079	0.0031841
Trial1	3	1	noBlindfold	clockwise	practice	Guided	1	0.5	0	2.164825	0.45011	-1.45	-0.8	0.801554076128627	0.02598	0.014599	0.0040627
Trial1	3	1	noBlindfold	clockwise	practice	Guided	1	0.5	0	2.18483	0.45011	-1.45	-0.8	0.801554076128627	0.0029472	0.01883	0.015171
Trial1	3	1	noBlindfold	clockwise	practice	Guided	1	0.5	0	2.204834	0.45011	-1.45	-0.8	0.801554076128627	0.0076641	0.027291	0.011272
Trial1	3	1	noBlindfold	clockwise	practice	Guided	1	0.5	0	2.224823	0.45012	-1.45	-0.8	0.80155345292963	0.029035	0.018827	0.018193
Trial1	3	1	noBlindfold	clockwise	practice	Guided	1	0.5	0	2.244827	0.45012	-1.45	-0.8	0.80155345292963	0.02487	0.027291	0.020829
Trial1	3	1	noBlindfold	clockwise	practice	Guided	1	0.5	0	2.264832	0.45012	-1.45	-0.8	0.80155345292963	0.03152	0.014594	-0.012407
Trial1	3	1	noBlindfold	clockwise	practice	Guided	1	0.5	0	2.284836	0.45012	-1.45	-0.8	0.80155345292963	-0.012886	-0.031956	-0.015334
Trial1	3	1	noBlindfold	clockwise	practice	Guided	1	0.5	0	2.304825	0.45012	-1.45	-0.8	0.80155345292963	-0.0045582	-0.027723	-0.0063677
Trial1	3	1	noBlindfold	clockwise	practice	Guided	1	0.5	0	2.324829	0.45012	-1.45	-0.8	0.80155345292963	0.0032183	0.0019002	0.010983
Trial1	3	1	noBlindfold	clockwise	practice	Guided	1	0.5	0	2.344833	0.45012	-1.45	-0.8	0.80155345292963	-0.0092731	0.018826	-0.002466
Trial1	3	1	noBlindfold	clockwise	practice	Guided	1	0.5	0	2.364822	0.45012	-1.45	-0.8	0.80155345292963	-0.010655	0.014593	0.018488
Trial1	3	1	noBlindfold	clockwise	practice	Guided	1	0.5	0	2.384827	0.45012	-1.45	-0.8	0.80155345292963	0.0068292	0.03152	0.02385
Trial1	3	1	noBlindfold	clockwise	practice	Guided	1	0.5	0	2.404831	0.45012	-1.45	-0.8	0.80155345292963	0.010715	-0.0023364	0.032524
Trial1	3	1	noBlindfold	clockwise	practice	Guided	1	0.5	0	2.424835	0.45012	-1.45	-0.8	0.80155345292963	0.013479	-0.010804	-0.0093858
Trial1	3	1	noBlindfold	clockwise	practice	Guided	1	0.5	0	2.444824	0.45012	-1.45	-0.8	0.80155345292963	0.012372	-0.0065715	0.0073803
Trial1	3	1	noBlindfold	clockwise	practice	Guided	1	0.5	0	2.464828	0.45012	-1.45	-0.8	0.80155345292963	0.012649	0.010354	0.0031897
Trial1	3	1	noBlindfold	clockwise	practice	Guided	1	0.5	0	2.484833	0.45012	-1.45	-0.8	0.80155345292963	0.013201	-0.015038	-0.0051936
Trial1	3	1	noBlindfold	clockwise	practice	Guided	1	0.5	0	2.504822	0.45012	-1.45	-0.8	0.80155345292963	0.026246	-0.0065743	-0.00012207
Trial1	3	1	noBlindfold	clockwise	practice	Guided	1	0.5	0	2.524826	0.45012	-1.45	-0.8	0.80155345292963	-0.013996	-0.006577	0.0014339
Trial1	3	1	noBlindfold	clockwise	practice	Guided	1	0.5	0	2.54483	0.45012	-1.45	-0.8	0.80155345292963	0.0090336	0.0061187	-0.0096738
Trial1	3	1	noBlindfold	clockwise	practice	Guided	1	0.5	0	2.564835	0.45012	-1.45	-0.8	0.80155345292963	-0.026766	-0.0023462	-0.0078244
Trial1	3	1	noBlindfold	clockwise	practice	Guided	1	0.5	0	2.584824	0.45012	-1.45	-0.8	0.80155345292963	-0.023154	-0.023507	0.005042
Trial1	3	1	noBlindfold	clockwise	practice	Guided	1	0.5	0	2.604828	0.45012	-1.45	-0.8	0.80155345292963	-0.010384	0.014578	0.014301
Trial1	3	1	noBlindfold	clockwise	practice	Guided	1	0.5	0	2.624832	0.45012	-1.45	-0.8	0.80155345292963	-0.022327	0.031502	-0.0075313
Trial1	3	1	noBlindfold	clockwise	practice	Guided	1	0.5	0	2.644821	0.45012	-1.45	-0.8	0.80155345292963	0.00765	0.010341	0.011283
Trial1	3	1	noBlindfold	clockwise	practice	Guided	1	0.5	0	2.664825	0.45012	-1.45	-0.8	0.80155345292963	0.017635	0.014572	-0.0048975
Trial1	3	1	noBlindfold	clockwise	practice	Guided	1	0.5	0	2.68483	0.45012	-1.45	-0.8	0.80155345292963	0.025684	0.010339	0.0082609
Trial1	3	1	noBlindfold	clockwise	practice	Guided	1	0.5	0	2.704834	0.45013	-1.45	-0.8	0.801552831709448	0.0054121	0.027266	-0.01542
Trial1	3	1	noBlindfold	clockwise	practice	Guided	1	0.5	0	2.724823	0.45013	-1.45	-0.8	0.801552831709448	-0.0079115	0.014567	-0.023416
Trial1	3	1	noBlindfold	clockwise	practice	Guided	1	0.5	0	2.744827	0.45013	-1.45	-0.8	0.801552831709448	-0.0079115	0.014567	-0.023416
Trial1	3	1	noBlindfold	clockwise	practice	Guided	1	0.5	0	2.764832	0.45013	-1.45	-0.8	0.801552831709448	0.044819	-0.0023626	-0.011522
Trial1	3	1	noBlindfold	clockwise	practice	Guided	1	0.5	0	2.784836	0.45013	-1.45	-0.8	0.801552831709448	-0.0015215	-0.044682	0.014886
Trial1	3	1	noBlindfold	clockwise	practice	Guided	1	0.5	0	2.804825	0.45013	-1.45	-0.8	0.801552831709448	0.022082	0.010329	0.062742
Trial1	3	1	noBlindfold	clockwise	practice	Guided	1	0.5	0	2.824829	0.45013	-1.45	-0.8	0.801552831709448	0.012628	0.010327	0.0031894
Trial1	3	1	noBlindfold	clockwise	practice	Guided	1	0.5	0	2.844833	0.45013	-1.45	-0.8	0.801552831709448	-0.017903	0.0060938	-0.0072426
Trial1	3	1	noBlindfold	clockwise	practice	Guided	1	0.5	0	2.864822	0.45013	-1.45	-0.8	0.801552831709448	0.033723	-0.010833	0.021417
Trial1	3	1	noBlindfold	clockwise	practice	Guided	1	0.5	0	2.884827	0.45013	-1.45	-0.8	0.801552831709448	-0.010128	-0.015065	0.010107
Trial1	3	1	noBlindfold	clockwise	practice	Guided	1	0.5	0	2.904831	0.45013	-1.45	-0.8	0.801552831709448	0.022887	-0.010832	-0.017177
Trial1	3	1	noBlindfold	clockwise	practice	Guided	1	0.5	0	2.924835	0.45013	-1.45	-0.8	0.801552831709448	0.012619	0.018788	0.0031921
Trial1	3	1	noBlindfold	clockwise	practice	Guided	1	0.5	0	2.944824	0.45014	-1.45	-0.8	0.801552208759305	0.017609	0.0060912	0.011867
Trial1	3	1	noBlindfold	clockwise	practice	Guided	1	0.5	0	2.964828	0.45014	-1.45	-0.8	0.801552208759305	0.015396	0.0060912	0.02863
Trial1	3	1	noBlindfold	clockwise	practice	Guided	1	0.5	0	2.984833	0.45014	-1.45	-0.8	0.801552208759305	0.021768	-0.0023745	-0.00041334
Trial1	3	1	noBlindfold	clockwise	practice	Guided	1	0.5	0	3.004822	0.45014	-1.45	-0.8	0.801552208759305	-0.013206	0.0018575	-0.011138
Trial1	3	1	noBlindfold	clockwise	practice	Guided	1	0.5	0	3.024826	0.45014	-1.45	-0.8	0.801552208759305	-0.0046058	-0.010838	-0.0063588
Trial1	3	1	noBlindfold	clockwise	practice	Guided	1	0.5	0	3.04483	0.45014	-1.45	-0.8	0.801552208759305	-0.027359	-0.015068	0.00056
Trial1	3	1	noBlindfold	clockwise	practice	Guided	1	0.5	0	3.064835	0.45014	-1.45	-0.8	0.801552208759305	0.017321	0.010322	-0.00070135
Trial1	3	1	noBlindfold	clockwise	practice	Guided	1	0.5	0	3.084824	0.45014	-1.45	-0.8	0.801552208759305	0.0087174	-0.010836	-0.0054783
Trial1	3	1	noBlindfold	clockwise	practice	Guided	1	0.5	0	3.104828	0.45014	-1.45	-0.8	0.801552208759305	0.035911	-0.01507	0.028344
Trial1	3	1	noBlindfold	clockwise	practice	Guided	1	0.5	0	3.124832	0.45015	-1.45	-0.8	0.801551585933776	0.0095423	0.014553	-0.018046
Trial1	3	1	noBlindfold	clockwise	practice	Guided	1	0.5	0	3.144821	0.45015	-1.45	-0.8	0.801551585933776	0.013706	0.027246	-0.0024542
Trial1	3	1	noBlindfold	clockwise	practice	Guided	1	0.5	0	3.164825	0.45015	-1.45	-0.8	0.801551585933776	-0.0054381	-0.010843	0.014603
Trial1	3	1	noBlindfold	clockwise	practice	Guided	1	0.5	0	3.18483	0.45015	-1.45	-0.8	0.801551585933776	0.025645	0.0018513	0.0082706
Trial1	3	1	noBlindfold	clockwise	practice	Guided	1	0.5	0	3.204834	0.45014	-1.45	-0.8	0.801552208759305	-0.0054359	-0.023541	0.0062213
Trial1	3	1	noBlindfold	clockwise	practice	Guided	1	0.5	0	3.224823	0.45015	-1.45	-0.8	0.801551585933776	-0.018207	-0.0023837	-0.0030373
Trial1	3	1	noBlindfold	clockwise	practice	Guided	1	0.5	0	3.244827	0.45015	-1.45	-0.8	0.801551585933776	-0.0043346	-0.010846	-0.010541
Trial1	3	1	noBlindfold	clockwise	practice	Guided	1	0.5	0	3.264832	0.45015	-1.45	-0.8	0.801551585933776	-0.033464	0.0060799	0.025421
Trial1	3	1	noBlindfold	clockwise	practice	Guided	1	0.5	0	3.284836	0.45015	-1.45	-0.8	0.801551585933776	-0.012365	0.035702	0.043647
Trial1	3	1	noBlindfold	clockwise	practice	Guided	1	0.5	0	3.304825	0.45015	-1.45	-0.8	0.801551585933776	-0.0082195	0.027237	-0.019217
Trial1	3	1	noBlindfold	clockwise	practice	Guided	1	0.5	0	3.324829	0.45015	-1.45	-0.8	0.801551585933776	0.035077	0.018775	0.00047561
Trial1	3	1	noBlindfold	clockwise	practice	Guided	1	0.5	0	3.344833	0.45015	-1.45	-0.8	0.801551585933776	0.018695	-0.002385	-0.021649
Trial1	3	1	noBlindfold	clockwise	practice	Guided	1	0.5	0	3.364822	0.45015	-1.45	-0.8	0.801551585933776	-0.0023829	-0.019314	0.027472
Trial1	3	1	noBlindfold	clockwise	practice	Guided	1	0.5	0	3.384827	0.45015	-1.45	-0.8	0.801551585933776	0.02868	-0.0066191	-0.030029
Trial1	3	1	noBlindfold	clockwise	practice	Guided	1	0.5	0	3.404831	0.45015	-1.45	-0.8	0.801551585933776	-0.016276	-0.023546	-0.032371
Trial1	3	1	noBlindfold	clockwise	practice	Guided	1	0.5	0	3.424835	0.45015	-1.45	-0.8	0.801551585933776	-0.024035	0.01454	0.017627
Trial1	3	1	noBlindfold	clockwise	practice	Guided	1	0.5	0	3.444824	0.45015	-1.45	-0.8	0.801551585933776	0.034796	-0.0066188	0.0046695
Trial1	3	1	noBlindfold	clockwise	practice	Guided	1	0.5	0	3.464828	0.45015	-1.45	-0.8	0.801551585933776	0.020092	0.0060775	0.024746
Trial1	3	1	noBlindfold	clockwise	practice	Guided	1	0.5	0	3.484833	0.45015	-1.45	-0.8	0.801551585933776	0.039235	0.027236	0.0049638
Trial1	3	1	noBlindfold	clockwise	practice	Guided	1	0.5	0	3.504822	0.45015	-1.45	-0.8	0.801551585933776	0.015372	-0.002388	0.029231
Trial1	3	1	noBlindfold	clockwise	practice	Guided	1	0.5	0	3.524826	0.45015	-1.45	-0.8	0.801551585933776	0.0045393	0.0018422	-0.0099523
Trial1	3	1	noBlindfold	clockwise	practice	Guided	1	0.5	0	3.54483	0.45015	-1.45	-0.8	0.801551585933776	-0.013498	-0.010854	-0.0069317
Trial1	3	1	noBlindfold	clockwise	practice	Guided	1	0.5	0	3.564835	0.45015	-1.45	-0.8	0.801551585933776	-0.010992	0.010305	0.022697
Trial1	3	1	noBlindfold	clockwise	practice	Guided	1	0.5	0	3.584824	0.45015	-1.45	-0.8	0.801551585933776	-0.01267	0.0018373	-0.019504
Trial1	3	1	noBlindfold	clockwise	practice	Guided	1	0.5	0	3.604828	0.45015	-1.45	-0.8	0.801551585933776	-0.00072719	0.0018372	0.0023302
Trial1	3	1	noBlindfold	clockwise	practice	Guided	1	0.5	0	3.624832	0.45015	-1.45	-0.8	0.801551585933776	-0.009611	-0.0066264	0.0017425
Trial1	3	1	noBlindfold	clockwise	practice	Guided	1	0.5	0	3.644821	0.45015	-1.45	-0.8	0.801551585933776	0.025082	0.0018352	0.01666
Trial1	3	1	noBlindfold	clockwise	practice	Guided	1	0.5	0	3.664825	0.45015	-1.45	-0.8	0.801551585933776	-0.0043446	0.022994	-0.010536
Trial1	3	1	noBlindfold	clockwise	practice	Guided	1	0.5	0	3.68483	0.45015	-1.45	-0.8	0.801551585933776	0.0053653	0.014531	-0.022525
Trial1	3	1	noBlindfold	clockwise	practice	Guided	1	0.5	0	3.704834	0.45015	-1.45	-0.8	0.801551585933776	0.021192	-0.027786	0.0079837
Trial1	3	1	noBlindfold	clockwise	practice	Guided	1	0.5	0	3.724823	0.45016	-1.45	-0.8	0.801550966939044	-0.01406	0.010299	0.0014491
Trial1	3	1	noBlindfold	clockwise	practice	Guided	1	0.5	0	3.744827	0.45016	-1.45	-0.8	0.801550966939044	0.0092481	0.01453	-0.013849
Trial1	3	1	noBlindfold	clockwise	practice	Guided	1	0.5	0	3.764832	0.45016	-1.45	-0.8	0.801550966939044	0.0078657	0.0018341	-0.009365
Trial1	3	1	noBlindfold	clockwise	practice	Guided	1	0.5	0	3.784836	0.45016	-1.45	-0.8	0.801550966939044	8.8561E-05	-0.0023981	-0.010244
Trial1	3	1	noBlindfold	clockwise	practice	Guided	1	0.5	0	3.804825	0.45016	-1.45	-0.8	0.801550966939044	0.017571	0.0018336	-0.0048823
Trial1	3	1	noBlindfold	clockwise	practice	Guided	1	0.5	0	3.824829	0.45016	-1.45	-0.8	0.801550966939044	0.0045293	-0.0024039	-0.0099498
Trial1	3	1	noBlindfold	clockwise	practice	Guided	1	0.5	0	3.844833	0.45016	-1.45	-0.8	0.801550966939044	0.021735	0.01029	-0.00039772
Trial1	3	1	noBlindfold	clockwise	practice	Guided	1	0.5	0	3.864822	0.45016	-1.45	-0.8	0.801550966939044	-0.012683	-0.019336	-0.02126
Trial1	3	1	noBlindfold	clockwise	practice	Guided	1	0.5	0	3.884827	0.45016	-1.45	-0.8	0.801550966939044	0.0042464	-0.0066411	-0.0057593
Trial1	3	1	noBlindfold	clockwise	practice	Guided	1	0.5	0	3.904831	0.45016	-1.45	-0.8	0.801550966939044	-0.0085224	0.010284	-0.015019
Trial1	3	1	noBlindfold	clockwise	practice	Guided	1	0.5	0	3.924835	0.45016	-1.45	-0.8	0.801550966939044	0.0086806	-0.0024141	-0.0054654
Trial1	3	1	noBlindfold	clockwise	practice	Guided	1	0.5	0	3.944824	0.45016	-1.45	-0.8	0.801550966939044	-0.0063	0.014515	0.018802
Trial1	3	1	noBlindfold	clockwise	practice	Guided	1	0.5	0	3.964828	0.45016	-1.45	-0.8	0.801550966939044	-0.0054732	-0.0024138	0.00623
Trial1	3	1	noBlindfold	clockwise	practice	Guided	1	0.5	0	3.984833	0.45016	-1.45	-0.8	0.801550966939044	-0.036279	-0.006646	-1.269E-05
Trial1	3	1	noBlindfold	clockwise	practice	Guided	1	0.5	0	4.004822	0.45017	-1.45	-0.8	0.801550342509277	-0.014354	0.027209	0.0056431
Trial1	3	1	noBlindfold	clockwise	practice	Guided	1	0.5	0	4.024826	0.45017	-1.45	-0.8	0.801550342509277	-0.0085328	-0.015112	-0.01502
Trial1	3	1	noBlindfold	clockwise	practice	Guided	1	0.5	0	4.04483	0.45017	-1.45	-0.8	0.801550342509277	0.01728	0.010278	-0.00068939
Trial1	3	1	noBlindfold	clockwise	practice	Guided	1	0.5	0	4.064835	0.45017	-1.45	-0.8	0.801550342509277	-0.010746	-0.0066504	0.018508
Trial1	3	1	noBlindfold	clockwise	practice	Guided	1	0.5	0	4.084824	0.45017	-1.45	-0.8	0.801550342509277	0.023949	-0.010882	0.033424
Trial1	3	1	noBlindfold	clockwise	practice	Guided	1	0.5	0	4.104828	0.45017	-1.45	-0.8	0.801550342509277	0.0081195	0.0018124	0.002918
Trial1	3	1	noBlindfold	clockwise	practice	Guided	1	0.5	0	4.124832	0.45017	-1.45	-0.8	0.801550342509277	0.036696	-0.0066566	-0.024661
Trial1	3	1	noBlindfold	clockwise	practice	Guided	1	0.5	0	4.144821	0.45017	-1.45	-0.8	0.801550342509277	-0.0082608	0.01027	-0.019205
Trial1	3	1	noBlindfold	clockwise	practice	Guided	1	0.5	0	4.164825	0.45017	-1.45	-0.8	0.801550342509277	-0.0096443	0.014502	0.0017494
Trial1	3	1	noBlindfold	clockwise	practice	Guided	1	0.5	0	4.18483	0.45017	-1.45	-0.8	0.801550342509277	-0.032676	-0.023585	0.012855
Trial1	3	1	noBlindfold	clockwise	practice	Guided	1	0.5	0	4.204834	0.45017	-1.45	-0.8	0.801550342509277	-0.0021447	0.010268	0.023284
Trial1	3	1	noBlindfold	clockwise	practice	Guided	1	0.5	0	4.224823	0.45017	-1.45	-0.8	0.801550342509277	0.017823	0.0060331	-0.0090708
Trial1	3	1	noBlindfold	clockwise	practice	Guided	1	0.5	0	4.244827	0.45017	-1.45	-0.8	0.801550342509277	0.025871	-0.010895	0.0040875
Trial1	3	1	noBlindfold	clockwise	practice	Guided	1	0.5	0	4.264832	0.45017	-1.45	-0.8	0.801550342509277	0.0047738	0.0017979	-1.2564E-05
Trial1	3	1	noBlindfold	clockwise	practice	Guided	1	0.5	0	4.284836	0.45017	-1.45	-0.8	0.801550342509277	0.036132	-0.032057	-0.016283
Trial1	3	1	noBlindfold	clockwise	practice	Guided	1	0.5	0	4.304825	0.45018	-1.45	-0.8	0.801549721909568	-0.018537	0.010261	0.0011573
Trial1	3	1	noBlindfold	clockwise	practice	Guided	1	0.5	0	4.324829	0.45018	-1.45	-0.8	0.801549721909568	-0.0046654	0.0017957	-0.0063445
Trial1	3	1	noBlindfold	clockwise	practice	Guided	1	0.5	0	4.344833	0.45018	-1.45	-0.8	0.801549721909568	-0.00077855	-0.0024361	0.0023301
Trial1	3	1	noBlindfold	clockwise	practice	Guided	1	0.5	0	4.364822	0.45018	-1.45	-0.8	0.801549721909568	0.0092063	-0.010899	-0.013848
Trial1	3	1	noBlindfold	clockwise	practice	Guided	1	0.5	0	4.384827	0.45018	-1.45	-0.8	0.801549721909568	0.030024	-0.0024358	0.0085711
Trial1	3	1	noBlindfold	clockwise	practice	Guided	1	0.5	0	4.404831	0.45018	-1.45	-0.8	0.801549721909568	-0.032695	0.010258	0.012855
Trial1	3	1	noBlindfold	clockwise	practice	Guided	1	0.5	0	4.424835	0.45018	-1.45	-0.8	0.801549721909568	-0.00023355	0.0060243	-0.0060516
Trial1	3	1	noBlindfold	clockwise	practice	Guided	1	0.5	0	4.444824	0.45018	-1.45	-0.8	0.801549721909568	-0.0088398	-0.0066707	-0.010827
Trial1	3	1	noBlindfold	clockwise	practice	Guided	1	0.5	0	4.464828	0.45018	-1.45	-0.8	0.801549721909568	0.015868	-0.010902	0.020266
Trial1	3	1	noBlindfold	clockwise	practice	Guided	1	0.5	0	4.484833	0.45018	-1.45	-0.8	0.801549721909568	0.025579	0.010257	0.0082786
Trial1	3	1	noBlindfold	clockwise	practice	Guided	1	0.5	0	4.504822	0.45018	-1.45	-0.8	0.801549721909568	-0.014113	0.0017949	0.028941
Trial1	3	1	noBlindfold	clockwise	practice	Guided	1	0.5	0	4.524826	0.45018	-1.45	-0.8	0.801549721909568	0.018628	-0.015135	-0.021645
Trial1	3	1	noBlindfold	clockwise	practice	Guided	1	0.5	0	4.54483	0.45019	-1.45	-0.8	0.801549099581751	0.0025429	-0.006672	0.019387
Trial1	3	1	noBlindfold	clockwise	practice	Guided	1	0.5	0	4.564835	0.45019	-1.45	-0.8	0.801549099581751	0.0047512	-0.002441	-0.014139
Trial1	3	1	noBlindfold	clockwise	practice	Guided	1	0.5	0	4.584824	0.45019	-1.45	-0.8	0.801549099581751	-0.016345	0.01872	-0.032367
Trial1	3	1	noBlindfold	clockwise	practice	Guided	1	0.5	0	4.604828	0.45019	-1.45	-0.8	0.801549099581751	0.017243	0.010256	-0.026417
Trial1	3	1	noBlindfold	clockwise	practice	Guided	1	0.5	0	4.624832	0.45019	-1.45	-0.8	0.801549099581751	-0.02272	-0.0066728	-0.0033189
Trial1	3	1	noBlindfold	clockwise	practice	Guided	1	0.5	0	4.644821	0.45019	-1.45	-0.8	0.801549099581751	-0.0013472	-0.027833	0.010717
Trial1	3	1	noBlindfold	clockwise	practice	Guided	1	0.5	0	4.664825	0.45019	-1.45	-0.8	0.801549099581751	-0.017451	0.0017894	-0.0156
Trial1	3	1	noBlindfold	clockwise	practice	Guided	1	0.5	0	4.68483	0.45019	-1.45	-0.8	0.801549099581751	-0.014943	0.02718	0.014028
Trial1	3	1	noBlindfold	clockwise	practice	Guided	1	0.5	0	4.704834	0.45019	-1.45	-0.8	0.801549099581751	-0.015218	0.0017885	0.018219
Trial1	3	1	noBlindfold	clockwise	practice	Guided	1	0.5	0	4.724823	0.45019	-1.45	-0.8	0.801549099581751	0.0039235	-0.010912	-0.0015655
Trial1	3	1	noBlindfold	clockwise	practice	Guided	1	0.5	0	4.744827	0.45019	-1.45	-0.8	0.801549099581751	0.004476	-0.0024493	-0.0099458
Trial1	3	1	noBlindfold	clockwise	practice	Guided	1	0.5	0	4.764832	0.45019	-1.45	-0.8	0.801549099581751	-0.012458	0.0017818	-0.02369
Trial1	3	1	noBlindfold	clockwise	practice	Guided	1	0.5	0	4.784836	0.45019	-1.45	-0.8	0.801549099581751	0.025291	-0.0066817	0.012473
Trial1	3	1	noBlindfold	clockwise	practice	Guided	1	0.5	0	4.804825	0.45019	-1.45	-0.8	0.801549099581751	0.0039162	-0.010914	-0.0015628
Trial1	3	1	noBlindfold	clockwise	practice	Guided	1	0.5	0	4.824829	0.45019	-1.45	-0.8	0.801549099581751	0.016406	0.0060103	0.011887
Trial1	3	1	noBlindfold	clockwise	practice	Guided	1	0.5	0	4.844833	0.45019	-1.45	-0.8	0.801549099581751	-0.050478	-0.019383	-0.0036151
Trial1	3	1	noBlindfold	clockwise	practice	Guided	1	0.5	0	4.864822	0.45019	-1.45	-0.8	0.801549099581751	0.016404	0.014469	0.011885
Trial1	3	1	noBlindfold	clockwise	practice	Guided	1	0.5	0	4.884827	0.45019	-1.45	-0.8	0.801549099581751	0.0083487	0.0017727	-0.0012729
Trial1	3	1	noBlindfold	clockwise	practice	Guided	1	0.5	0	4.904831	0.4502	-1.45	-0.8	0.801548479230159	0.029441	0.0060032	0.016953
Trial1	3	1	noBlindfold	clockwise	practice	Guided	1	0.5	0	4.924835	0.4502	-1.45	-0.8	0.801548479230159	0.012508	-0.006696	0.0032123
Trial1	3	1	noBlindfold	clockwise	practice	Guided	1	0.5	0	4.944824	0.4502	-1.45	-0.8	0.801548479230159	-0.0035941	-0.0024656	-0.023104
Trial1	3	1	noBlindfold	clockwise	practice	Guided	1	0.5	0	4.964828	0.4502	-1.45	-0.8	0.801548479230159	-0.022459	0.031388	-0.0075105
Trial1	3	1	noBlindfold	clockwise	practice	Guided	1	0.5	0	4.984833	0.45019	-1.45	-0.8	0.801549099581751	-0.010241	-0.015161	0.010132
Trial1	3	1	noBlindfold	clockwise	practice	Guided	1	0.5	0	5.004822	0.4502	-1.45	-0.8	0.801548479230159	0.028318	0.018692	-0.028553
Trial1	3	1	noBlindfold	clockwise	practice	Guided	1	0.5	0	5.024826	0.4502	-1.45	-0.8	0.801548479230159	0.0086193	0.022923	-0.0054581
Trial1	3	1	noBlindfold	clockwise	practice	Guided	1	0.5	0	5.04483	0.4502	-1.45	-0.8	0.801548479230159	-0.014691	0.005994	0.0098408
Trial1	3	1	noBlindfold	clockwise	practice	Guided	1	0.5	0	5.064835	0.4502	-1.45	-0.8	0.801548479230159	-0.018303	-0.019398	-0.0030235
Trial1	3	1	noBlindfold	clockwise	practice	Guided	1	0.5	0	5.084824	0.4502	-1.45	-0.8	0.801548479230159	0.0038971	0.044078	0.019687
Trial1	3	1	noBlindfold	clockwise	practice	Guided	1	0.5	0	5.104828	0.4502	-1.45	-0.8	0.801548479230159	0.024164	-0.0024733	0.029242
Trial1	3	1	noBlindfold	clockwise	practice	Guided	1	0.5	0	5.124832	0.4502	-1.45	-0.8	0.801548479230159	0.0091622	0.010224	-0.013839
Trial1	3	1	noBlindfold	clockwise	practice	Guided	1	0.5	0	5.144821	0.4502	-1.45	-0.8	0.801548479230159	-0.014424	0.0017594	0.0056526
Trial1	3	1	noBlindfold	clockwise	practice	Guided	1	0.5	0	5.164825	0.45021	-1.45	-0.8	0.801547857151201	0.025538	0.0017578	0.0082895
Trial1	3	1	noBlindfold	clockwise	practice	Guided	1	0.5	0	5.18483	0.45021	-1.45	-0.8	0.801547857151201	0.0094323	0.014453	-0.018028
Trial1	3	1	noBlindfold	clockwise	practice	Guided	1	0.5	0	5.204834	0.45021	-1.45	-0.8	0.801547857151201	0.020541	0.018683	0.01345
Trial1	3	1	noBlindfold	clockwise	practice	Guided	1	0.5	0	5.224823	0.45021	-1.45	-0.8	0.801547857151201	0.012485	-0.01094	0.0032209
Trial1	3	1	noBlindfold	clockwise	practice	Guided	1	0.5	0	5.244827	0.45021	-1.45	-0.8	0.801547857151201	0.0088711	0.031377	-0.0096441
Trial1	3	1	noBlindfold	clockwise	practice	Guided	1	0.5	0	5.264832	0.45021	-1.45	-0.8	0.801547857151201	0.0030482	0.01868	0.011019
Trial1	3	1	noBlindfold	clockwise	practice	Guided	1	0.5	0	5.284836	0.45021	-1.45	-0.8	0.801547857151201	-0.018876	-0.0067099	0.0053632
Trial1	3	1	noBlindfold	clockwise	practice	Guided	1	0.5	0	5.304825	0.45021	-1.45	-0.8	0.801547857151201	0.022192	-0.0024784	-0.0087653
Trial1	3	1	noBlindfold	clockwise	practice	Guided	1	0.5	0	5.324829	0.45021	-1.45	-0.8	0.801547857151201	-0.0011187	0.010214	0.0065335
Trial1	3	1	noBlindfold	clockwise	practice	Guided	1	0.5	0	5.344833	0.45021	-1.45	-0.8	0.801547857151201	-0.023597	-0.015178	0.0092602
Trial1	3	1	noBlindfold	clockwise	practice	Guided	1	0.5	0	5.364822	0.45021	-1.45	-0.8	0.801547857151201	0.00026295	0.014446	-0.014418
Trial1	3	1	noBlindfold	clockwise	practice	Guided	1	0.5	0	5.384827	0.45021	-1.45	-0.8	0.801547857151201	0.0083147	0.018674	-0.0012612
Trial1	3	1	noBlindfold	clockwise	practice	Guided	1	0.5	0	5.404831	0.45021	-1.45	-0.8	0.801547857151201	0.026075	0.0059788	-8.9822E-05
Trial1	3	1	noBlindfold	clockwise	practice	Guided	1	0.5	0	5.424835	0.45022	-1.45	-0.8	0.801547237047727	0.021075	-0.0024858	0.0079974
Trial1	3	1	noBlindfold	clockwise	practice	Guided	1	0.5	0	5.444824	0.45022	-1.45	-0.8	0.801547237047727	0.0044199	0.018672	0.00058691
Trial1	3	1	noBlindfold	clockwise	practice	Guided	1	0.5	0	5.464828	0.45022	-1.45	-0.8	0.801547237047727	0.039662	0.010209	0.004689
Trial1	3	1	noBlindfold	clockwise	practice	Guided	1	0.5	0	5.484833	0.45022	-1.45	-0.8	0.801547237047727	-0.031661	0.01444	-0.0038937
Trial1	3	1	noBlindfold	clockwise	practice	Guided	1	0.5	0	5.504822	0.45022	-1.45	-0.8	0.801547237047727	0.00025001	-0.015183	-0.0054475
Trial1	3	1	noBlindfold	clockwise	practice	Guided	1	0.5	0	5.524826	0.45022	-1.45	-0.8	0.801547237047727	0.01635	-0.010951	0.011901
Trial1	3	1	noBlindfold	clockwise	practice	Guided	1	0.5	0	5.54483	0.45022	-1.45	-0.8	0.801547237047727	0.0030296	-0.0067178	0.011024
Trial1	3	1	noBlindfold	clockwise	practice	Guided	1	0.5	0	5.564835	0.45022	-1.45	-0.8	0.801547237047727	0.039105	-0.0024861	0.0049861
Trial1	3	1	noBlindfold	clockwise	practice	Guided	1	0.5	0	5.584824	0.45022	-1.45	-0.8	0.801547237047727	-0.017789	-0.0024876	-0.011393
Trial1	3	1	noBlindfold	clockwise	practice	Guided	1	0.5	0	5.604828	0.45022	-1.45	-0.8	0.801547237047727	0.008853	-0.0024898	-0.0096346
Trial1	3	1	noBlindfold	clockwise	practice	Guided	1	0.5	0	5.624832	0.45022	-1.45	-0.8	0.801547237047727	-0.0041964	0.0059746	-0.014703
Trial1	3	1	noBlindfold	clockwise	practice	Guided	1	0.5	0	5.644821	0.45022	-1.45	-0.8	0.801547237047727	-0.023891	0.010206	0.013462
Trial1	3	1	noBlindfold	clockwise	practice	Guided	1	0.5	0	5.664825	0.45022	-1.45	-0.8	0.801547237047727	0.065193	0.0059741	0.015127
Trial1	3	1	noBlindfold	clockwise	practice	Guided	1	0.5	0	5.68483	0.45022	-1.45	-0.8	0.801547237047727	0.043265	0.0017401	0.00050506
Trial1	3	1	noBlindfold	clockwise	practice	Guided	1	0.5	0	5.704834	0.45023	-1.45	-0.8	0.801546615217628	0.026883	-0.0067225	-0.012654
Trial1	3	1	noBlindfold	clockwise	practice	Guided	1	0.5	0	5.724823	0.45023	-1.45	-0.8	0.801546615217628	-0.0019713	0.014434	0.019116
Trial1	3	1	noBlindfold	clockwise	practice	Guided	1	0.5	0	5.744827	0.45023	-1.45	-0.8	0.801546615217628	0.02412	-0.032118	0.029256
Trial1	3	1	noBlindfold	clockwise	practice	Guided	1	0.5	0	5.764832	0.45023	-1.45	-0.8	0.801546615217628	0.028266	0.0017356	-0.018894
Trial1	3	1	noBlindfold	clockwise	practice	Guided	1	0.5	0	5.784836	0.45023	-1.45	-0.8	0.801546615217628	0.012456	0.0017353	0.0032312
Trial1	3	1	noBlindfold	clockwise	practice	Guided	1	0.5	0	5.804825	0.45023	-1.45	-0.8	0.801546615217628	0.0055092	-0.0024965	-0.026691
Trial1	3	1	noBlindfold	clockwise	practice	Guided	1	0.5	0	5.824829	0.45023	-1.45	-0.8	0.801546615217628	0.0024689	0.005966	0.019408
Trial1	3	1	noBlindfold	clockwise	practice	Guided	1	0.5	0	5.844833	0.45023	-1.45	-0.8	0.801546615217628	0.013007	0.027126	-0.0051512
Trial1	3	1	noBlindfold	clockwise	practice	Guided	1	0.5	0	5.864822	0.45023	-1.45	-0.8	0.801546615217628	-0.00031674	0.0059671	-0.0060299
Trial1	3	1	noBlindfold	clockwise	practice	Guided	1	0.5	0	5.884827	0.45023	-1.45	-0.8	0.801546615217628	-0.0089212	-0.00673	-0.010806
Trial1	3	1	noBlindfold	clockwise	practice	Guided	1	0.5	0	5.904831	0.45023	-1.45	-0.8	0.801546615217628	0.0010666	0.027123	-0.026984
Trial1	3	1	noBlindfold	clockwise	practice	Guided	1	0.5	0	5.924835	0.45023	-1.45	-0.8	0.801546615217628	-0.00086556	0.010194	0.0023523
Trial1	3	1	noBlindfold	clockwise	practice	Guided	1	0.5	0	5.944824	0.45023	-1.45	-0.8	0.801546615217628	0.039097	0.0017271	0.0049873
Trial1	3	1	noBlindfold	clockwise	practice	Guided	1	0.5	0	5.964828	0.45023	-1.45	-0.8	0.801546615217628	0.0007893	-0.010969	-0.022794
Trial1	3	1	noBlindfold	clockwise	practice	Guided	1	0.5	0	5.984833	0.45023	-1.45	-0.8	0.801546615217628	-0.0019742	0.022886	0.019115
Trial1	3	1	noBlindfold	clockwise	practice	Guided	1	0.5	0	6.004822	0.45023	-1.45	-0.8	0.801546615217628	0.021608	0.014423	-0.00037545
Trial1	3	1	noBlindfold	clockwise	practice	Guided	1	0.5	0	6.024826	0.45023	-1.45	-0.8	0.801546615217628	0.018545	0.022886	-0.021621
Trial1	3	1	noBlindfold	clockwise	practice	Guided	1	0.5	0	6.04483	0.45023	-1.45	-0.8	0.801546615217628	0.0030108	0.018654	0.011029
Trial1	3	1	noBlindfold	clockwise	practice	Guided	1	0.5	0	6.064835	0.45023	-1.45	-0.8	0.801546615217628	-0.0050404	-0.002507	-0.00213
Trial1	3	1	noBlindfold	clockwise	practice	Guided	1	0.5	0	6.084824	0.45023	-1.45	-0.8	0.801546615217628	-0.0011527	-0.0025048	0.0065446
Trial1	3	1	noBlindfold	clockwise	practice	Guided	1	0.5	0	6.104828	0.45024	-1.45	-0.8	0.801545993512145	0.0077227	0.022884	0.0071302
Trial1	3	1	noBlindfold	clockwise	practice	Guided	1	0.5	0	6.124832	0.45024	-1.45	-0.8	0.801545993512145	-0.0047717	-0.015201	-0.0063213
Trial1	3	1	noBlindfold	clockwise	practice	Guided	1	0.5	0	6.144821	0.45024	-1.45	-0.8	0.801545993512145	-0.0089366	-0.023665	-0.010804
Trial1	3	1	noBlindfold	clockwise	practice	Guided	1	0.5	0	6.164825	0.45024	-1.45	-0.8	0.801545993512145	0.023249	-0.01097	-0.025516
Trial1	3	1	noBlindfold	clockwise	practice	Guided	1	0.5	0	6.18483	0.45024	-1.45	-0.8	0.801545993512145	-0.022814	0.022885	-0.0032985
Trial1	3	1	noBlindfold	clockwise	practice	Guided	1	0.5	0	6.204834	0.45024	-1.45	-0.8	0.801545993512145	-0.018098	-0.023667	-0.0071956
Trial1	3	1	noBlindfold	clockwise	practice	Guided	1	0.5	0	6.224823	0.45024	-1.45	-0.8	0.801545993512145	-0.023092	0.0059541	0.00089211
Trial1	3	1	noBlindfold	clockwise	practice	Guided	1	0.5	0	6.244827	0.45024	-1.45	-0.8	0.801545993512145	0.018806	0.018647	-0.02581
Trial1	3	1	noBlindfold	clockwise	practice	Guided	1	0.5	0	6.264832	0.45024	-1.45	-0.8	0.801545993512145	0.013811	0.0017182	-0.017719
Trial1	3	1	noBlindfold	clockwise	practice	Guided	1	0.5	0	6.284836	0.45024	-1.45	-0.8	0.801545993512145	0.036564	0.01018	-0.033897
Trial1	3	1	noBlindfold	clockwise	practice	Guided	1	0.5	0	6.304825	0.45024	-1.45	-0.8	0.801545993512145	-0.0017253	-0.027906	0.014929
Trial1	3	1	noBlindfold	clockwise	practice	Guided	1	0.5	0	6.324829	0.45024	-1.45	-0.8	0.801545993512145	0.030462	0.0017144	0.0026493
Trial1	3	1	noBlindfold	clockwise	practice	Guided	1	0.5	0	6.344833	0.45025	-1.45	-0.8	0.801545375630795	0.01187	0.0059467	0.011617
Trial1	3	1	noBlindfold	clockwise	practice	Guided	1	0.5	0	6.364822	0.45025	-1.45	-0.8	0.801545375630795	0.021577	0.0059469	-0.00037035
Trial1	3	1	noBlindfold	clockwise	practice	Guided	1	0.5	0	6.384827	0.45025	-1.45	-0.8	0.801545375630795	0.016582	0.01864	0.00772
Trial1	3	1	noBlindfold	clockwise	practice	Guided	1	0.5	0	6.404831	0.45025	-1.45	-0.8	0.801545375630795	0.0082541	0.010176	-0.0012477
Trial1	3	1	noBlindfold	clockwise	practice	Guided	1	0.5	0	6.424835	0.45025	-1.45	-0.8	0.801545375630795	0.015476	0.0017159	0.024483
Trial1	3	1	noBlindfold	clockwise	practice	Guided	1	0.5	0	6.444824	0.45025	-1.45	-0.8	0.801545375630795	-0.0097861	0.0059474	0.0017745
Trial1	3	1	noBlindfold	clockwise	practice	Guided	1	0.5	0	6.464828	0.45025	-1.45	-0.8	0.801545375630795	-0.00035528	-0.0025127	-0.0060208
Trial1	3	1	noBlindfold	clockwise	practice	Guided	1	0.5	0	6.484833	0.45025	-1.45	-0.8	0.801545375630795	0.0082491	0.018648	-0.0012455
Trial1	3	1	noBlindfold	clockwise	practice	Guided	1	0.5	0	6.504822	0.45025	-1.45	-0.8	0.801545375630795	-0.008959	-0.036366	-0.010799
Trial1	3	1	noBlindfold	clockwise	practice	Guided	1	0.5	0	6.524826	0.45025	-1.45	-0.8	0.801545375630795	0.00047488	0.027112	-0.0069023
Trial1	3	1	noBlindfold	clockwise	practice	Guided	1	0.5	0	6.54483	0.45025	-1.45	-0.8	0.801545375630795	-0.022833	0.014414	-0.0032988
Trial1	3	1	noBlindfold	clockwise	practice	Guided	1	0.5	0	6.564835	0.45025	-1.45	-0.8	0.801545375630795	-0.0045175	-0.019443	-0.010511
Trial1	3	1	noBlindfold	clockwise	practice	Guided	1	0.5	0	6.584824	0.45025	-1.45	-0.8	0.801545375630795	0.0093549	-0.0067481	-0.018013
Trial1	3	1	noBlindfold	clockwise	practice	Guided	1	0.5	0	6.604828	0.45025	-1.45	-0.8	0.801545375630795	0.0074178	0.0017147	0.011322
Trial1	3	1	noBlindfold	clockwise	practice	Guided	1	0.5	0	6.624832	0.45025	-1.45	-0.8	0.801545375630795	-0.018673	-0.0025178	0.001183
Trial1	3	1	noBlindfold	clockwise	practice	Guided	1	0.5	0	6.644821	0.45025	-1.45	-0.8	0.801545375630795	0.0063078	-0.010982	0.028087
Trial1	3	1	noBlindfold	clockwise	practice	Guided	1	0.5	0	6.664825	0.45025	-1.45	-0.8	0.801545375630795	-0.015065	0.010176	0.01405
Trial1	3	1	noBlindfold	clockwise	practice	Guided	1	0.5	0	6.68483	0.45025	-1.45	-0.8	0.801545375630795	-0.00202	0.014405	0.0029423
Trial1	3	1	noBlindfold	clockwise	practice	Guided	1	0.5	0	6.704834	0.45025	-1.45	-0.8	0.801545375630795	-0.031997	-0.010986	-0.020355
Trial1	3	1	noBlindfold	clockwise	practice	Guided	1	0.5	0	6.724823	0.45025	-1.45	-0.8	0.801545375630795	0.025452	0.018637	0.0083043
Trial1	3	1	noBlindfold	clockwise	practice	Guided	1	0.5	0	6.744827	0.45025	-1.45	-0.8	0.801545375630795	0.016295	0.0017086	0.011908
Trial1	3	1	noBlindfold	clockwise	practice	Guided	1	0.5	0	6.764832	0.45025	-1.45	-0.8	0.801545375630795	0.021562	-0.027913	-0.00037111
Trial1	3	1	noBlindfold	clockwise	practice	Guided	1	0.5	0	6.784836	0.45026	-1.45	-0.8	0.801544752324413	0.0087933	0.018637	-0.0096314
Trial1	3	1	noBlindfold	clockwise	practice	Guided	1	0.5	0	6.804825	0.45026	-1.45	-0.8	0.801544752324413	0.012127	-0.0067545	0.0074252
Trial1	3	1	noBlindfold	clockwise	practice	Guided	1	0.5	0	6.824829	0.45026	-1.45	-0.8	0.801544752324413	-0.0042565	0.014403	-0.014702
Trial1	3	1	noBlindfold	clockwise	practice	Guided	1	0.5	0	6.844833	0.45026	-1.45	-0.8	0.801544752324413	0.0124	0.014403	-0.0090449
Trial1	3	1	noBlindfold	clockwise	practice	Guided	1	0.5	0	6.864822	0.45026	-1.45	-0.8	0.801544752324413	-0.010355	0.0059377	0.010152
Trial1	3	1	noBlindfold	clockwise	practice	Guided	1	0.5	0	6.884827	0.45026	-1.45	-0.8	0.801544752324413	0.0085135	0.010167	-0.00544
Trial1	3	1	noBlindfold	clockwise	practice	Guided	1	0.5	0	6.904831	0.45026	-1.45	-0.8	0.801544752324413	0.013229	-0.010993	-0.0093389
Trial1	3	1	noBlindfold	clockwise	practice	Guided	1	0.5	0	6.924835	0.45026	-1.45	-0.8	0.801544752324413	0.0029636	0.0059316	0.011028
Trial1	3	1	noBlindfold	clockwise	practice	Guided	1	0.5	0	6.944824	0.45026	-1.45	-0.8	0.801544752324413	-0.00065018	0.0017005	-0.0077847
Trial1	3	1	noBlindfold	clockwise	practice	Guided	1	0.5	0	6.964828	0.45026	-1.45	-0.8	0.801544752324413	-0.0017587	-0.019459	0.014928
Trial1	3	1	noBlindfold	clockwise	practice	Guided	1	0.5	0	6.984833	0.45026	-1.45	-0.8	0.801544752324413	0.033488	0.018626	0.021463
Trial1	3	1	noBlindfold	clockwise	practice	Guided	1	0.5	0	7.004822	0.45026	-1.45	-0.8	0.801544752324413	0.0098852	0.010163	-0.0048518
Trial1	3	1	noBlindfold	clockwise	practice	Guided	1	0.5	0	7.024826	0.45026	-1.45	-0.8	0.801544752324413	-0.016481	0.027088	-0.032339
Trial1	3	1	noBlindfold	clockwise	practice	Guided	1	0.5	0	7.04483	0.45026	-1.45	-0.8	0.801544752324413	-0.010089	0.014392	0.0059662
Trial1	3	1	noBlindfold	clockwise	practice	Guided	1	0.5	0	7.064835	0.45026	-1.45	-0.8	0.801544752324413	-0.00010294	-0.015232	-0.010212
Trial1	3	1	noBlindfold	clockwise	practice	Guided	1	0.5	0	7.084824	0.45026	-1.45	-0.8	0.801544752324413	-0.010365	-0.0025393	0.019418
Trial1	3	1	noBlindfold	clockwise	practice	Guided	1	0.5	0	7.104828	0.45026	-1.45	-0.8	0.801544752324413	0.012665	0.014388	-0.00095179
Trial1	3	1	noBlindfold	clockwise	practice	Guided	1	0.5	0	7.124832	0.45026	-1.45	-0.8	0.801544752324413	-0.027297	-0.023697	-0.0035867
Trial1	3	1	noBlindfold	clockwise	practice	Guided	1	0.5	0	7.144821	0.45026	-1.45	-0.8	0.801544752324413	-0.032567	0.031317	0.0086945
Trial1	3	1	noBlindfold	clockwise	practice	Guided	1	0.5	0	7.164825	0.45026	-1.45	-0.8	0.801544752324413	-0.013148	-0.019465	-0.015279
Trial1	3	1	noBlindfold	clockwise	practice	Guided	1	0.5	0	7.18483	0.45026	-1.45	-0.8	0.801544752324413	0.02488	-0.0025384	0.016695
Trial1	3	1	noBlindfold	clockwise	practice	Guided	1	0.5	0	7.204834	0.45026	-1.45	-0.8	0.801544752324413	0.011835	0.0059254	0.011624
Trial1	3	1	noBlindfold	clockwise	practice	Guided	1	0.5	0	7.224823	0.45027	-1.45	-0.8	0.801544132841425	-0.016762	0.0016947	-0.028144
Trial1	3	1	noBlindfold	clockwise	practice	Guided	1	0.5	0	7.244827	0.45027	-1.45	-0.8	0.801544132841425	0.030698	-0.027926	-0.0039666
Trial1	3	1	noBlindfold	clockwise	practice	Guided	1	0.5	0	7.264832	0.45027	-1.45	-0.8	0.801544132841425	-0.0012144	0.001695	0.0065556
Trial1	3	1	noBlindfold	clockwise	practice	Guided	1	0.5	0	7.284836	0.45027	-1.45	-0.8	0.801544132841425	-0.0095442	0.001693	-0.0024106
Trial1	3	1	noBlindfold	clockwise	practice	Guided	1	0.5	0	7.304825	0.45027	-1.45	-0.8	0.801544132841425	0.020707	0.018621	0.012211
Trial1	3	1	noBlindfold	clockwise	practice	Guided	1	0.5	0	7.324829	0.45027	-1.45	-0.8	0.801544132841425	-0.00094339	0.018618	0.002366
Trial1	3	1	noBlindfold	clockwise	practice	Guided	1	0.5	0	7.344833	0.45027	-1.45	-0.8	0.801544132841425	0.022086	-0.0025404	-0.0087411
Trial1	3	1	noBlindfold	clockwise	practice	Guided	1	0.5	0	7.364822	0.45027	-1.45	-0.8	0.801544132841425	0.0032193	-0.00254	0.006852
Trial1	3	1	noBlindfold	clockwise	practice	Guided	1	0.5	0	7.384827	0.45027	-1.45	-0.8	0.801544132841425	0.026801	-0.011003	-0.012639
Trial1	3	1	noBlindfold	clockwise	practice	Guided	1	0.5	0	7.404831	0.45027	-1.45	-0.8	0.801544132841425	0.00098837	0.0059241	-0.026969
Trial1	3	1	noBlindfold	clockwise	practice	Guided	1	0.5	0	7.424835	0.45027	-1.45	-0.8	0.801544132841425	-0.027868	0.0016908	0.0048008
Trial1	3	1	noBlindfold	clockwise	practice	Guided	1	0.5	0	7.444824	0.45027	-1.45	-0.8	0.801544132841425	-0.022597	-0.0025426	0.020393
Trial1	3	1	noBlindfold	clockwise	practice	Guided	1	0.5	0	7.464828	0.45027	-1.45	-0.8	0.801544132841425	0.012647	-0.0067755	0.015525
Trial1	3	1	noBlindfold	clockwise	practice	Guided	1	0.5	0	7.484833	0.45027	-1.45	-0.8	0.801544132841425	0.017642	0.014385	-0.0029969
Trial1	3	1	noBlindfold	clockwise	practice	Guided	1	0.5	0	7.504822	0.45027	-1.45	-0.8	0.801544132841425	0.00432	-0.0025443	-0.0099131
Trial1	3	1	noBlindfold	clockwise	practice	Guided	1	0.5	0	7.524826	0.45027	-1.45	-0.8	0.801544132841425	-0.00067291	0.0016839	-0.0018234
Trial1	3	1	noBlindfold	clockwise	practice	Guided	1	0.5	0	7.54483	0.45027	-1.45	-0.8	0.801544132841425	-0.010936	-0.0067796	0.018547
Trial1	3	1	noBlindfold	clockwise	practice	Guided	1	0.5	0	7.564835	0.45027	-1.45	-0.8	0.801544132841425	0.02431	0.010147	0.025081
Trial1	3	1	noBlindfold	clockwise	practice	Guided	1	0.5	0	7.584824	0.45028	-1.45	-0.8	0.801543511633665	-0.012614	-0.00678	-0.023655
Trial1	3	1	noBlindfold	clockwise	practice	Guided	1	0.5	0	7.604828	0.45028	-1.45	-0.8	0.801543511633665	0.0082052	-0.0067813	-0.0012352
Trial1	3	1	noBlindfold	clockwise	practice	Guided	1	0.5	0	7.624832	0.45028	-1.45	-0.8	0.801543511633665	-0.012893	-0.015247	-0.019465
Trial1	3	1	noBlindfold	clockwise	practice	Guided	1	0.5	0	7.644821	0.45028	-1.45	-0.8	0.801543511633665	0.0098632	-0.0025524	-0.026381
Trial1	3	1	noBlindfold	clockwise	practice	Guided	1	0.5	0	7.664825	0.45028	-1.45	-0.8	0.801543511633665	-0.0092817	-0.0025533	-0.0065993
Trial1	3	1	noBlindfold	clockwise	practice	Guided	1	0.5	0	7.68483	0.45028	-1.45	-0.8	0.801543511633665	-0.041469	-0.006785	0.0081148
Trial1	3	1	noBlindfold	clockwise	practice	Guided	1	0.5	0	7.704834	0.45028	-1.45	-0.8	0.801543511633665	-0.031205	0.018604	-0.012253
Trial1	3	1	noBlindfold	clockwise	practice	Guided	1	0.5	0	7.724823	0.45028	-1.45	-0.8	0.801543511633665	0.034015	-0.01102	0.013096
Trial1	3	1	noBlindfold	clockwise	practice	Guided	1	0.5	0	7.744827	0.45028	-1.45	-0.8	0.801543511633665	0.022902	-0.015253	-0.02131
Trial1	3	1	noBlindfold	clockwise	practice	Guided	1	0.5	0	7.764832	0.45028	-1.45	-0.8	0.801543511633665	-0.042581	-0.0067923	0.024881
Trial1	3	1	noBlindfold	clockwise	practice	Guided	1	0.5	0	7.784836	0.45028	-1.45	-0.8	0.801543511633665	-0.016787	0.0016714	-0.028134
Trial1	3	1	noBlindfold	clockwise	practice	Guided	1	0.5	0	7.804825	0.45028	-1.45	-0.8	0.801543511633665	-0.01428	0.0059032	0.0014948
Trial1	3	1	noBlindfold	clockwise	practice	Guided	1	0.5	0	7.824829	0.45028	-1.45	-0.8	0.801543511633665	-0.011501	0.027063	0.026934
Trial1	3	1	noBlindfold	clockwise	practice	Guided	1	0.5	0	7.844833	0.45028	-1.45	-0.8	0.801543511633665	0.024572	0.02283	0.020896
Trial1	3	1	noBlindfold	clockwise	practice	Guided	1	0.5	0	7.864822	0.45028	-1.45	-0.8	0.801543511633665	-0.00068931	0.014367	-0.0018155
Trial1	3	1	noBlindfold	clockwise	practice	Guided	1	0.5	0	7.884827	0.45028	-1.45	-0.8	0.801543511633665	-0.017068	0.010135	-0.018286
Trial1	3	1	noBlindfold	clockwise	practice	Guided	1	0.5	0	7.904831	0.45028	-1.45	-0.8	0.801543511633665	-0.01845	0.0059012	-0.0029859
Trial1	3	1	noBlindfold	clockwise	practice	Guided	1	0.5	0	7.924835	0.45028	-1.45	-0.8	0.801543511633665	0.034557	0.018597	0.0047201
Trial1	3	1	noBlindfold	clockwise	practice	Guided	1	0.5	0	7.944824	0.45028	-1.45	-0.8	0.801543511633665	0.0023682	-0.019491	0.019434
Trial1	3	1	noBlindfold	clockwise	practice	Guided	1	0.5	0	7.964828	0.45028	-1.45	-0.8	0.801543511633665	0.0043032	0.010132	-0.0099035
Trial1	3	1	noBlindfold	clockwise	practice	Guided	1	0.5	0	7.984833	0.45028	-1.45	-0.8	0.801543511633665	0.015964	0.018595	-0.014386
Trial1	3	1	noBlindfold	clockwise	practice	Guided	1	0.5	0	8.004822	0.45029	-1.45	-0.8	0.801542892398799	-0.013738	0.022826	-0.0068816
Trial1	3	1	noBlindfold	clockwise	practice	Guided	1	0.5	0	8.024826	0.45028	-1.45	-0.8	0.801543511633665	0.0070833	-0.0067967	0.035026
Trial1	3	1	noBlindfold	clockwise	practice	Guided	1	0.5	0	8.04483	0.45029	-1.45	-0.8	0.801542892398799	0.020678	-0.019494	0.012226
Trial1	3	1	noBlindfold	clockwise	practice	Guided	1	0.5	0	8.064835	0.45029	-1.45	-0.8	0.801542892398799	-0.0043046	0.0016637	-0.014675
Trial1	3	1	noBlindfold	clockwise	practice	Guided	1	0.5	0	8.084824	0.45028	-1.45	-0.8	0.801543511633665	-0.0048551	0.014359	-0.006295
Trial1	3	1	noBlindfold	clockwise	practice	Guided	1	0.5	0	8.104828	0.45028	-1.45	-0.8	0.801543511633665	0.00069003	0.018588	-0.022765
Trial1	3	1	noBlindfold	clockwise	practice	Guided	1	0.5	0	8.124832	0.45028	-1.45	-0.8	0.801543511633665	0.015687	0.0058901	0.0077426
Trial1	3	1	noBlindfold	clockwise	practice	Guided	1	0.5	0	8.144821	0.45028	-1.45	-0.8	0.801543511633665	0.055928	-0.0025746	0.018761
Trial1	3	1	noBlindfold	clockwise	practice	Guided	1	0.5	0	8.164825	0.45028	-1.45	-0.8	0.801543511633665	-0.031774	0.014352	-0.0038636
Trial1	3	1	noBlindfold	clockwise	practice	Guided	1	0.5	0	8.18483	0.45028	-1.45	-0.8	0.801543511633665	0.0037489	-0.002575	-0.0015201
Trial1	3	1	noBlindfold	clockwise	practice	Guided	1	0.5	0	8.204834	0.45029	-1.45	-0.8	0.801542892398799	0.0037477	0.0058891	-0.0015213
Trial1	3	1	noBlindfold	clockwise	practice	Guided	1	0.5	0	8.224823	0.45029	-1.45	-0.8	0.801542892398799	0.0090159	-0.0025746	-0.013799
Trial1	3	1	noBlindfold	clockwise	practice	Guided	1	0.5	0	8.244827	0.45029	-1.45	-0.8	0.801542892398799	0.0090123	0.01012	-0.0138
Trial1	3	1	noBlindfold	clockwise	practice	Guided	1	0.5	0	8.264832	0.45029	-1.45	-0.8	0.801542892398799	0.005399	0.0058883	-0.026665
Trial1	3	1	noBlindfold	clockwise	practice	Guided	1	0.5	0	8.284836	0.45029	-1.45	-0.8	0.801542892398799	0.011793	-0.0025761	0.011636
Trial1	3	1	noBlindfold	clockwise	practice	Guided	1	0.5	0	8.304825	0.45029	-1.45	-0.8	0.801542892398799	0.044257	0.0016536	-0.036222
Trial1	3	1	noBlindfold	clockwise	practice	Guided	1	0.5	0	8.324829	0.45029	-1.45	-0.8	0.801542892398799	-0.0056964	0.0016534	0.0062761
Trial1	3	1	noBlindfold	clockwise	practice	Guided	1	0.5	0	8.344833	0.45029	-1.45	-0.8	0.801542892398799	-0.001255	-0.011043	0.0065673
Trial1	3	1	noBlindfold	clockwise	practice	Guided	1	0.5	0	8.364822	0.45029	-1.45	-0.8	0.801542892398799	0.017889	0.0016505	-0.013214
Trial1	3	1	noBlindfold	clockwise	practice	Guided	1	0.5	0	8.384827	0.45029	-1.45	-0.8	0.801542892398799	-0.015956	0.0016507	0.026644
Trial1	3	1	noBlindfold	clockwise	practice	Guided	1	0.5	0	8.404831	0.45029	-1.45	-0.8	0.801542892398799	-0.002081	0.010112	0.01914
Trial1	3	1	noBlindfold	clockwise	practice	Guided	1	0.5	0	8.424835	0.45029	-1.45	-0.8	0.801542892398799	0.012068	-0.027973	0.0074467
Trial1	3	1	noBlindfold	clockwise	practice	Guided	1	0.5	0	8.444824	0.45029	-1.45	-0.8	0.801542892398799	-0.017081	0.018574	0.011344
Trial1	3	1	noBlindfold	clockwise	practice	Guided	1	0.5	0	8.464828	0.45029	-1.45	-0.8	0.801542892398799	0.0051191	-0.0025884	-0.022474
Trial1	3	1	noBlindfold	clockwise	practice	Guided	1	0.5	0	8.484833	0.45029	-1.45	-0.8	0.801542892398799	0.016505	-0.011053	0.0077412
Trial1	3	1	noBlindfold	clockwise	practice	Guided	1	0.5	0	8.504822	0.45029	-1.45	-0.8	0.801542892398799	-0.0098601	-0.0068214	0.0017951
Trial1	3	1	noBlindfold	clockwise	practice	Guided	1	0.5	0	8.524826	0.45029	-1.45	-0.8	0.801542892398799	-0.010137	0.022797	0.0059827
Trial1	3	1	noBlindfold	clockwise	practice	Guided	1	0.5	0	8.54483	0.45029	-1.45	-0.8	0.801542892398799	0.012339	-0.011058	0.01076
Trial1	3	1	noBlindfold	clockwise	practice	Guided	1	0.5	0	8.564835	0.45029	-1.45	-0.8	0.801542892398799	-0.0054251	0.022797	0.0020856
Trial1	3	1	noBlindfold	clockwise	practice	Guided	1	0.5	0	8.584824	0.4503	-1.45	-0.8	0.801542271439902	0.015944	0.018565	0.016123
Trial1	3	1	noBlindfold	clockwise	practice	Guided	1	0.5	0	8.604828	0.4503	-1.45	-0.8	0.801542271439902	-0.011252	0.0016359	0.022745
Trial1	3	1	noBlindfold	clockwise	practice	Guided	1	0.5	0	8.624832	0.4503	-1.45	-0.8	0.801542271439902	0.0070595	0.0016348	0.015535
Trial1	3	1	noBlindfold	clockwise	practice	Guided	1	0.5	0	8.644821	0.4503	-1.45	-0.8	0.801542271439902	0.0028941	0.01433	0.01105
Trial1	3	1	noBlindfold	clockwise	practice	Guided	1	0.5	0	8.664825	0.4503	-1.45	-0.8	0.801542271439902	-0.028744	-0.0068291	0.01738
Trial1	3	1	noBlindfold	clockwise	practice	Guided	1	0.5	0	8.68483	0.4503	-1.45	-0.8	0.801542271439902	0.0070546	-0.0025973	0.015531
Trial1	3	1	noBlindfold	clockwise	practice	Guided	1	0.5	0	8.704834	0.4503	-1.45	-0.8	0.801542271439902	0.025922	-0.0025994	-6.1206E-05
Trial1	3	1	noBlindfold	clockwise	practice	Guided	1	0.5	0	8.724823	0.4503	-1.45	-0.8	0.801542271439902	-0.0096038	-0.011064	-0.0024031
Trial1	3	1	noBlindfold	clockwise	practice	Guided	1	0.5	0	8.744827	0.4503	-1.45	-0.8	0.801542271439902	0.01704	0.0058622	-0.00064417
Trial1	3	1	noBlindfold	clockwise	practice	Guided	1	0.5	0	8.764832	0.4503	-1.45	-0.8	0.801542271439902	-0.01349	-0.019529	-0.011076
Trial1	3	1	noBlindfold	clockwise	practice	Guided	1	0.5	0	8.784836	0.4503	-1.45	-0.8	0.801542271439902	0.017316	0.0058587	-0.0048356
Trial1	3	1	noBlindfold	clockwise	practice	Guided	1	0.5	0	8.804825	0.4503	-1.45	-0.8	0.801542271439902	-0.022923	-0.0153	-0.0032791
Trial1	3	1	noBlindfold	clockwise	practice	Guided	1	0.5	0	8.824829	0.4503	-1.45	-0.8	0.801542271439902	0.0073256	-0.0026099	0.011344
Trial1	3	1	noBlindfold	clockwise	practice	Guided	1	0.5	0	8.844833	0.4503	-1.45	-0.8	0.801542271439902	0.0028843	-0.023771	0.011049
Trial1	3	1	noBlindfold	clockwise	practice	Guided	1	0.5	0	8.864822	0.4503	-1.45	-0.8	0.801542271439902	0.034796	-0.015307	0.00052688
Trial1	3	1	noBlindfold	clockwise	practice	Guided	1	0.5	0	8.884827	0.4503	-1.45	-0.8	0.801542271439902	-0.032364	0.010084	0.0045157
Trial1	3	1	noBlindfold	clockwise	practice	Guided	1	0.5	0	8.904831	0.4503	-1.45	-0.8	0.801542271439902	0.030631	-0.0026112	-0.0039556
Trial1	3	1	noBlindfold	clockwise	practice	Guided	1	0.5	0	8.924835	0.45031	-1.45	-0.8	0.801541652453159	-0.0068291	0.018547	0.023038
Trial1	3	1	noBlindfold	clockwise	practice	Guided	1	0.5	0	8.944824	0.45031	-1.45	-0.8	0.801541652453159	0.022024	0.018545	-0.015559
Trial1	3	1	noBlindfold	clockwise	practice	Guided	1	0.5	0	8.964828	0.45031	-1.45	-0.8	0.801541652453159	-0.0043426	-0.0068452	-0.014681
Trial1	3	1	noBlindfold	clockwise	practice	Guided	1	0.5	0	8.984833	0.45031	-1.45	-0.8	0.801541652453159	-0.0010071	-0.028005	0.0023774
Trial1	3	1	noBlindfold	clockwise	practice	Guided	1	0.5	0	9.004822	0.45031	-1.45	-0.8	0.801541652453159	-0.027098	0.022776	-0.0077615
Trial1	3	1	noBlindfold	clockwise	practice	Guided	1	0.5	0	9.024826	0.45031	-1.45	-0.8	0.801541652453159	0.0075937	-0.015312	0.0071532
Trial1	3	1	noBlindfold	clockwise	practice	Guided	1	0.5	0	9.04483	0.45031	-1.45	-0.8	0.801541652453159	0.016474	-0.002616	0.0077396
Trial1	3	1	noBlindfold	clockwise	practice	Guided	1	0.5	0	9.064835	0.45031	-1.45	-0.8	0.801541652453159	0.0086992	0.010078	-0.0096097
Trial1	3	1	noBlindfold	clockwise	practice	Guided	1	0.5	0	9.084824	0.45031	-1.45	-0.8	0.801541652453159	-0.0057285	-0.0068503	0.011636
Trial1	3	1	noBlindfold	clockwise	practice	Guided	1	0.5	0	9.104828	0.45031	-1.45	-0.8	0.801541652453159	-0.01017	0.0016144	0.0059826
Trial1	3	1	noBlindfold	clockwise	practice	Guided	1	0.5	0	9.124832	0.45031	-1.45	-0.8	0.801541652453159	-0.0015703	-0.0026171	0.010757
Trial1	3	1	noBlindfold	clockwise	practice	Guided	1	0.5	0	9.144821	0.45031	-1.45	-0.8	0.801541652453159	-0.001294	0.010078	0.0065665
Trial1	3	1	noBlindfold	clockwise	practice	Guided	1	0.5	0	9.164825	0.45031	-1.45	-0.8	0.801541652453159	0.0062031	0.0058449	0.028105
Trial1	3	1	noBlindfold	clockwise	practice	Guided	1	0.5	0	9.18483	0.45031	-1.45	-0.8	0.801541652453159	0.014788	0.0058452	-0.034465
Trial1	3	1	noBlindfold	clockwise	practice	Guided	1	0.5	0	9.204834	0.45032	-1.45	-0.8	0.801541033590294	-0.0071227	0.014308	0.020018
Trial1	3	1	noBlindfold	clockwise	practice	Guided	1	0.5	0	9.224823	0.45032	-1.45	-0.8	0.801541033590294	0.025618	0.018538	0.004134
Trial1	3	1	noBlindfold	clockwise	practice	Guided	1	0.5	0	9.244827	0.45032	-1.45	-0.8	0.801541033590294	0.033666	0.026999	0.017292
Trial1	3	1	noBlindfold	clockwise	practice	Guided	1	0.5	0	9.264832	0.45032	-1.45	-0.8	0.801541033590294	0.003965	-0.019554	-0.0057135
Trial1	3	1	noBlindfold	clockwise	practice	Guided	1	0.5	0	9.284836	0.45032	-1.45	-0.8	0.801541033590294	-0.016005	0.0016044	0.026641
Trial1	3	1	noBlindfold	clockwise	practice	Guided	1	0.5	0	9.304825	0.45032	-1.45	-0.8	0.801541033590294	-0.0079707	0.005835	0.0017881
Trial1	3	1	noBlindfold	clockwise	practice	Guided	1	0.5	0	9.324829	0.45032	-1.45	-0.8	0.801541033590294	0.026722	-0.0068612	-0.012631
Trial1	3	1	noBlindfold	clockwise	practice	Guided	1	0.5	0	9.344833	0.45032	-1.45	-0.8	0.801541033590294	0.021727	0.010064	-0.0024001
Trial1	3	1	noBlindfold	clockwise	practice	Guided	1	0.5	0	9.364822	0.45032	-1.45	-0.8	0.801541033590294	-0.0010327	-0.006866	0.0023799
Trial1	3	1	noBlindfold	clockwise	practice	Guided	1	0.5	0	9.384827	0.45032	-1.45	-0.80001	0.801551027918266	0.015325	0.0058283	-0.042834
Trial1	3	1	noBlindfold	clockwise	practice	Guided	1	0.5	0	9.404831	0.45032	-1.45	-0.80002	0.80156108173677	0.023926	0.010056	-0.038046
Trial1	3	1	noBlindfold	clockwise	practice	Guided	1	0.5	0	9.424835	0.45033	-1.45	-0.80003	0.801570394166354	-0.034103	-0.0365	-0.104977
Trial1	3	1	noBlindfold	clockwise	practice	Guided	1	0.5	0	9.444824	0.45033	-1.45	-0.80004	0.801580388503528	-0.020228	-0.03226	-0.112454
Trial1	3	1	noBlindfold	clockwise	practice	Guided	1	0.5	0	9.464828	0.45033	-1.45001	-0.80005	0.801590323351076	-0.027168	-0.057638	-0.142345
Trial1	3	1	noBlindfold	clockwise	practice	Guided	1	0.5	0	9.484833	0.45032	-1.45002	-0.80006	0.801600999565335	0.054972	-0.066085	-0.171147
Trial1	3	1	noBlindfold	clockwise	practice	Guided	1	0.5	0	9.504822	0.45033	-1.45002	-0.80006	0.801600377179318	0.053304	-0.078758	-0.14537
Trial1	3	1	noBlindfold	clockwise	practice	Guided	1	0.5	0	9.524826	0.45036	-1.45003	-0.80006	0.801598520001098	0.024692	-0.074482	-0.117724
Trial1	3	1	noBlindfold	clockwise	practice	Guided	1	0.5	0	9.54483	0.45039	-1.45003	-0.80007	0.801606656480421	0.044096	-0.040612	-0.141661
Trial1	3	1	noBlindfold	clockwise	practice	Guided	1	0.5	0	9.564835	0.4504	-1.45003	-0.80007	0.801606038664358	0.019935	-0.053293	-0.181093
Trial1	3	1	noBlindfold	clockwise	practice	Guided	1	0.5	0	9.584824	0.4504	-1.45003	-0.80008	0.801615973567037	-0.0053278	-0.040587	-0.178608
Trial1	3	1	noBlindfold	clockwise	practice	Guided	1	0.5	0	9.604828	0.4504	-1.45003	-0.80009	0.80162590847019	-0.0094936	-0.065965	-0.20818
Trial1	3	1	noBlindfold	clockwise	practice	Guided	1	0.5	0	9.624832	0.45041	-1.45003	-0.80009	0.801625290793306	0.06792	-0.129401	-0.165079
Trial1	3	1	noBlindfold	clockwise	practice	Guided	1	0.5	0	9.644821	0.45044	-1.45004	-0.80009	0.801623432978307	0.070384	-0.116671	-0.202743
Trial1	3	1	noBlindfold	clockwise	practice	Guided	1	0.5	0	9.664825	0.45046	-1.45005	-0.8001	0.801632191340128	0.062314	-0.125097	-0.194892
Trial1	3	1	noBlindfold	clockwise	practice	Guided	1	0.5	0	9.68483	0.45048	-1.45006	-0.8001	0.801630957614973	0.045922	-0.099671	-0.23791
Trial1	3	1	noBlindfold	clockwise	practice	Guided	1	0.5	0	9.704834	0.45048	-1.45006	-0.80011	0.801641011561987	0.007885	-0.09964	-0.269813
Trial1	3	1	noBlindfold	clockwise	practice	Guided	1	0.5	0	9.724823	0.45048	-1.45006	-0.80011	0.801641011561987	0.018985	-0.074197	-0.23527
Trial1	3	1	noBlindfold	clockwise	practice	Guided	1	0.5	0	9.744827	0.45048	-1.45006	-0.80011	0.801641011561987	0.031192	-0.061478	-0.217566
Trial1	3	1	noBlindfold	clockwise	practice	Guided	1	0.5	0	9.764832	0.45048	-1.45005	-0.8001	0.801630957614973	0.042841	-0.065687	-0.191485
Trial1	3	1	noBlindfold	clockwise	practice	Guided	1	0.5	0	9.784836	0.45049	-1.45005	-0.8001	0.801630339097555	0.01731	-0.0572	-0.14261
Trial1	3	1	noBlindfold	clockwise	practice	Guided	1	0.5	0	9.804825	0.45049	-1.45005	-0.80008	0.801610409662009	0.002598	-0.010634	-0.122492
Trial1	3	1	noBlindfold	clockwise	practice	Guided	1	0.5	0	9.824829	0.45048	-1.45004	-0.80007	0.801601093230833	-0.05178	-0.040232	-0.109173
Trial1	3	1	noBlindfold	clockwise	practice	Guided	1	0.5	0	9.844833	0.45047	-1.45003	-0.80006	0.80159171560785	-0.065916	-0.040223	-0.09745
Trial1	3	1	noBlindfold	clockwise	practice	Guided	1	0.5	0	9.864822	0.45044	-1.45003	-0.80004	0.801573579842038	-0.099193	-0.057137	-0.06595
Trial1	3	1	noBlindfold	clockwise	practice	Guided	1	0.5	0	9.884827	0.45038	-1.45002	-0.80002	0.801557363874222	-0.124684	-0.027502	-0.01711
Trial1	3	1	noBlindfold	clockwise	practice	Guided	1	0.5	0	9.904831	0.45025	-1.45002	-0.8	0.801545375630795	-0.117148	-0.0021051	0.0044322
Trial1	3	1	noBlindfold	clockwise	practice	Guided	1	0.5	0	9.924835	0.44967	-1.44998	-0.80001	0.801591576643721	-0.159253	0.086742	-0.032018
Trial1	3	1	noBlindfold	clockwise	practice	Guided	1	0.5	0	9.944824	0.44926	-1.44996	-0.80002	0.801627476385366	-0.058499	0.129031	-0.071659
Trial1	3	1	noBlindfold	clockwise	practice	Guided	1	0.5	0	9.964828	0.44883	-1.44995	-0.80002	0.801654807857783	-0.029343	0.061303	-0.023498
Trial1	3	1	noBlindfold	clockwise	practice	Guided	1	0.5	0	9.984833	0.44845	-1.44997	-0.80001	0.801669101392399	-0.037943	0.044362	-0.045027
Trial1	3	1	noBlindfold	clockwise	practice	Guided	1	0.5	0	10.00482	0.44806	-1.44998	-0.80002	0.801704325745379	-0.112586	0.014728	-0.062545
Trial1	3	1	noBlindfold	clockwise	practice	Guided	1	0.5	0	10.02483	0.44714	-1.45	-0.80001	0.801754403957851	-0.015677	-0.019125	-0.043539
Trial1	3	1	noBlindfold	clockwise	practice	Guided	1	0.5	0	10.04483	0.44665	-1.45001	-0.80001	0.801786857601122	-0.0034556	-0.014891	-0.025896
Trial1	3	1	noBlindfold	clockwise	practice	Guided	1	0.5	0	10.06483	0.44624	-1.45001	-0.8	0.801804253205908	0.039843	-0.010653	-0.0062244
Trial1	3	1	noBlindfold	clockwise	practice	Guided	1	0.5	0	10.08482	0.44589	-1.45001	-0.8	0.80182779621839	-0.042004	-0.010653	0.017889
Trial1	3	1	noBlindfold	clockwise	practice	Guided	1	0.5	0	10.10483	0.44554	-1.45	-0.8	0.801851493333852	-0.121365	-0.048734	0.0028449
Trial1	3	1	noBlindfold	clockwise	practice	Guided	1	0.5	0	10.12483	0.44448	-1.45001	-0.80001	0.801934171687414	-0.259444	0.035912	0.0037371
Trial1	3	1	noBlindfold	clockwise	practice	Guided	1	0.5	0	10.14482	0.44368	-1.44999	-0.80001	0.801989955823817	-0.223294	0.061292	-0.0023018
Trial1	3	1	noBlindfold	clockwise	practice	Guided	1	0.5	0	10.16483	0.44268	-1.44997	-0.80001	0.80206080055665	-0.190241	0.141674	-0.02959
Trial1	3	1	noBlindfold	clockwise	practice	Guided	1	0.5	0	10.18483	0.44153	-1.44995	-0.80002	0.802153851580216	-0.180495	0.162794	-0.041546
Trial1	3	1	noBlindfold	clockwise	practice	Guided	1	0.5	0	10.20483	0.44033	-1.44993	-0.80006	0.80228210143888	-0.092302	0.154289	-0.09473
Trial1	3	1	noBlindfold	clockwise	practice	Guided	1	0.5	0	10.22482	0.43781	-1.44992	-0.80006	0.802473459569754	-0.158067	0.133039	-0.111482
Trial1	3	1	noBlindfold	clockwise	practice	Guided	1	0.5	0	10.24483	0.43655	-1.44994	-0.80005	0.80256204700359	-0.103952	-0.023554	-0.120589
Trial1	3	1	noBlindfold	clockwise	practice	Guided	1	0.5	0	10.26483	0.43514	-1.45001	-0.80003	0.802654852025862	-0.097738	-0.044698	-0.078063
Trial1	3	1	noBlindfold	clockwise	practice	Guided	1	0.5	0	10.28484	0.43384	-1.45005	-0.79999	0.802721086164447	-0.117717	-0.103922	0.025903
Trial1	3	1	noBlindfold	clockwise	practice	Guided	1	0.5	0	10.30482	0.43251	-1.45006	-0.79994	0.802781966223901	-0.065988	-0.137742	0.055003
Trial1	3	1	noBlindfold	clockwise	practice	Guided	1	0.5	0	10.32483	0.42984	-1.45004	-0.79995	0.803020815377092	-0.069084	-0.002284	0.104703
Trial1	3	1	noBlindfold	clockwise	practice	Guided	1	0.5	0	10.34483	0.42849	-1.45	-0.79997	0.803159839889194	-0.0084244	0.018873	0.062213
Trial1	3	1	noBlindfold	clockwise	practice	Guided	1	0.5	0	10.36482	0.42724	-1.44998	-0.8	0.803301900654118	0.0033506	-0.0022879	0.016654
Trial1	3	1	noBlindfold	clockwise	practice	Guided	1	0.5	0	10.38483	0.42606	-1.44999	-0.80001	0.80341961044455	0.0054454	-0.0022908	-0.016881
Trial1	3	1	noBlindfold	clockwise	practice	Guided	1	0.5	0	10.40483	0.42493	-1.45	-0.8	0.803514422811024	-0.011542	-0.010755	-0.030564
Trial1	3	1	noBlindfold	clockwise	practice	Guided	1	0.5	0	10.42484	0.4227	-1.45	-0.8	0.803725830722816	0.027138	0.031557	-0.0071221
Trial1	3	1	noBlindfold	clockwise	practice	Guided	1	0.5	0	10.44482	0.42171	-1.44998	-0.80001	0.803831616315271	-0.0034397	0.069628	-0.01214
Trial1	3	1	noBlindfold	clockwise	practice	Guided	1	0.5	0	10.46483	0.42073	-1.44996	-0.80002	0.803937682075317	-0.01155	0.111915	-0.030547
Trial1	3	1	noBlindfold	clockwise	practice	Guided	1	0.5	0	10.48483	0.41985	-1.44994	-0.80002	0.804024926211549	0.012717	0.171122	-0.062704
Trial1	3	1	noBlindfold	clockwise	practice	Guided	1	0.5	0	10.50482	0.41905	-1.44993	-0.80001	0.804095048317803	-0.016254	0.14146	-0.026597
Trial1	3	1	noBlindfold	clockwise	practice	Guided	1	0.5	0	10.52483	0.41762	-1.44995	-0.79999	0.804220405929813	0.013043	0.031377	0.0046618
Trial1	3	1	noBlindfold	clockwise	practice	Guided	1	0.5	0	10.54483	0.41699	-1.44997	-0.79999	0.804285186057837	-0.054607	0.010211	0.017355
Trial1	3	1	noBlindfold	clockwise	practice	Guided	1	0.5	0	10.56483	0.4164	-1.44999	-0.8	0.80435619356215	0.018002	0.031368	-0.0034616
Trial1	3	1	noBlindfold	clockwise	practice	Guided	1	0.5	0	10.58482	0.41582	-1.45001	-0.8	0.804416680381352	0.0017654	-0.023642	-0.029699
Trial1	3	1	noBlindfold	clockwise	practice	Guided	1	0.5	0	10.60483	0.41531	-1.45001	-0.80003	0.804500084939809	-0.033766	0.01022	-0.031854
Trial1	3	1	noBlindfold	clockwise	practice	Guided	1	0.5	0	10.62483	0.41427	-1.45	-0.80005	0.804630082740148	-0.084493	0.022918	-0.076969
Trial1	3	1	noBlindfold	clockwise	practice	Guided	1	0.5	0	10.64482	0.41373	-1.44998	-0.80005	0.80468779856263	-0.042982	0.065221	-0.099666
Trial1	3	1	noBlindfold	clockwise	practice	Guided	1	0.5	0	10.66483	0.4132	-1.44997	-0.80006	0.804754806910606	-0.0195	0.111748	-0.11925
Trial1	3	1	noBlindfold	clockwise	practice	Guided	1	0.5	0	10.68483	0.41272	-1.44995	-0.80005	0.804796706496661	0.0016861	0.086326	-0.101374
Trial1	3	1	noBlindfold	clockwise	practice	Guided	1	0.5	0	10.70483	0.41233	-1.44996	-0.80001	0.804799337819457	0.034174	0.06938	-0.048631
Trial1	3	1	noBlindfold	clockwise	practice	Guided	1	0.5	0	10.72482	0.41177	-1.44998	-0.79999	0.804840684564088	0.031114	0.014349	0.0016835
Trial1	3	1	noBlindfold	clockwise	practice	Guided	1	0.5	0	10.74483	0.41161	-1.44999	-0.79999	0.804858241094028	0.026916	0.0016492	-0.002779
Trial1	3	1	noBlindfold	clockwise	practice	Guided	1	0.5	0	10.76483	0.4115	-1.45	-0.8	0.804880222444467	0.025901	-0.02374	0.013989
Trial1	3	1	noBlindfold	clockwise	practice	Guided	1	0.5	0	10.78484	0.41144	-1.45	-0.79999	0.804876930775928	0.03034	0.014346	0.014254
Trial1	3	1	noBlindfold	clockwise	practice	Guided	1	0.5	0	10.80482	0.41141	-1.45001	-0.79998	0.804870336632565	-0.020287	-0.027965	0.040648
Trial1	3	1	noBlindfold	clockwise	practice	Guided	1	0.5	0	10.82483	0.41141	-1.45002	-0.79998	0.804870336632565	0.081102	-0.057548	0.059348
Trial1	3	1	noBlindfold	clockwise	practice	Guided	1	0.5	0	10.84483	0.41145	-1.45002	-0.79999	0.804875829050608	0.075732	-0.057537	0.00010799
Trial1	3	1	noBlindfold	clockwise	practice	Guided	1	0.5	0	10.86482	0.41151	-1.45002	-0.8	0.804879124746916	0.067083	-0.036367	-0.0046235
Trial1	3	1	noBlindfold	clockwise	practice	Guided	1	0.5	0	10.88483	0.41158	-1.45002	-0.80001	0.804881387441686	-0.044224	0.010188	-0.0071177
Trial1	3	1	noBlindfold	clockwise	practice	Guided	1	0.5	0	10.90483	0.4116	-1.45	-0.80005	0.804918940384737	-0.057185	0.02288	-0.087831
Trial1	3	1	noBlindfold	clockwise	practice	Guided	1	0.5	0	10.92484	0.41153	-1.45001	-0.80004	0.804916738076057	-0.075164	-0.044817	-0.08465
Trial1	3	1	noBlindfold	clockwise	practice	Guided	1	0.5	0	10.94482	0.41143	-1.45002	-0.80002	0.80490788765491	-0.118645	-0.049034	-0.028348
Trial1	3	1	noBlindfold	clockwise	practice	Guided	1	0.5	0	10.96483	0.41126	-1.45003	-0.80001	0.80491659913928	-0.19336	-0.078637	-0.045467
Trial1	3	1	noBlindfold	clockwise	practice	Guided	1	0.5	0	10.98483	0.41097	-1.45003	-0.8	0.804938671065339	-0.183512	-0.0024527	0.020279
Trial1	3	1	noBlindfold	clockwise	practice	Guided	1	0.5	0	11.00482	0.41053	-1.45002	-0.80001	0.804997407615924	-0.188396	0.018711	0.022167
Trial1	3	1	noBlindfold	clockwise	practice	Guided	1	0.5	0	11.02483	0.40932	-1.44998	-0.80004	0.805162638971078	-0.120354	0.065246	-0.070479
Trial1	3	1	noBlindfold	clockwise	practice	Guided	1	0.5	0	11.04483	0.4086	-1.44997	-0.80006	0.805263942579839	-0.192068	0.056766	-0.121871
Trial1	3	1	noBlindfold	clockwise	practice	Guided	1	0.5	0	11.06483	0.4078	-1.44997	-0.80008	0.805374971738364	-0.188775	0.056751	-0.192278
Trial1	3	1	noBlindfold	clockwise	practice	Guided	1	0.5	0	11.08482	0.40686	-1.44998	-0.80009	0.805493015084333	-0.139637	0.010191	-0.193487
Trial1	3	1	noBlindfold	clockwise	practice	Guided	1	0.5	0	11.10483	0.40584	-1.44999	-0.80009	0.805611594032756	-0.113218	-0.027898	-0.187633
Trial1	3	1	noBlindfold	clockwise	practice	Guided	1	0.5	0	11.12483	0.40478	-1.45001	-0.80008	0.805726295063751	-0.053267	-0.082897	-0.146145
Trial1	3	1	noBlindfold	clockwise	practice	Guided	1	0.5	0	11.14482	0.40276	-1.45006	-0.80008	0.805967513086133	-0.073504	-0.163234	-0.180901
Trial1	3	1	noBlindfold	clockwise	practice	Guided	1	0.5	0	11.16483	0.40176	-1.45008	-0.80007	0.80607888942209	-0.085102	-0.163185	-0.13525
Trial1	3	1	noBlindfold	clockwise	practice	Guided	1	0.5	0	11.18483	0.40074	-1.45008	-0.80007	0.806203841903568	-0.102121	-0.116595	-0.157988
Trial1	3	1	noBlindfold	clockwise	practice	Guided	1	0.5	0	11.20483	0.39972	-1.45006	-0.80005	0.806310123489454	-0.060631	-0.103874	-0.095857
Trial1	3	1	noBlindfold	clockwise	practice	Guided	1	0.5	0	11.22482	0.39756	-1.45004	-0.80004	0.806571736260748	-0.128699	-0.044583	-0.074506
Trial1	3	1	noBlindfold	clockwise	practice	Guided	1	0.5	0	11.24483	0.39643	-1.45003	-0.80003	0.806706099807895	-0.165917	-0.074187	-0.047175
Trial1	3	1	noBlindfold	clockwise	practice	Guided	1	0.5	0	11.26483	0.39521	-1.45004	-0.80002	0.806853766941586	-0.195198	-0.069933	-0.0025584
Trial1	3	1	noBlindfold	clockwise	practice	Guided	1	0.5	0	11.28484	0.39389	-1.45003	-0.80003	0.807036135055701	-0.21542	-0.031832	-0.037336
Trial1	3	1	noBlindfold	clockwise	practice	Guided	1	0.5	0	11.30482	0.39239	-1.45002	-0.80009	0.807294150838253	-0.206353	0.0020255	-0.11668
Trial1	3	1	noBlindfold	clockwise	practice	Guided	1	0.5	0	11.32483	0.38915	-1.44999	-0.80012	0.807762171317318	-0.21715	0.010481	-0.239095
Trial1	3	1	noBlindfold	clockwise	practice	Guided	1	0.5	0	11.34483	0.38737	-1.45	-0.80014	0.808028143363102	-0.168931	-0.074152	-0.303535
Trial1	3	1	noBlindfold	clockwise	practice	Guided	1	0.5	0	11.36482	0.38558	-1.45003	-0.80015	0.808289562634328	-0.098828	-0.095288	-0.28262
Trial1	3	1	noBlindfold	clockwise	practice	Guided	1	0.5	0	11.38483	0.38376	-1.45006	-0.80015	0.808549205548297	-0.137438	-0.209506	-0.309918
Trial1	3	1	noBlindfold	clockwise	practice	Guided	1	0.5	0	11.40483	0.38192	-1.45009	-0.80014	0.808805814436491	-0.160394	-0.289847	-0.298463
Trial1	3	1	noBlindfold	clockwise	practice	Guided	1	0.5	0	11.42484	0.37815	-1.45014	-0.80012	0.80934506033973	-0.243205	-0.281224	-0.252334
Trial1	3	1	noBlindfold	clockwise	practice	Guided	1	0.5	0	11.44482	0.37621	-1.45015	-0.80011	0.809629575748751	-0.263293	-0.272683	-0.211244
Trial1	3	1	noBlindfold	clockwise	practice	Guided	1	0.5	0	11.46483	0.37416	-1.45013	-0.80011	0.809945545786961	-0.319432	-0.175286	-0.243622
Trial1	3	1	noBlindfold	clockwise	practice	Guided	1	0.5	0	11.48483	0.37189	-1.4501	-0.8001	0.810291385974938	-0.39792	-0.120228	-0.193053
Trial1	3	1	noBlindfold	clockwise	practice	Guided	1	0.5	0	11.50482	0.36945	-1.45006	-0.80007	0.810651208876441	-0.387272	-0.044033	-0.141811
Trial1	3	1	noBlindfold	clockwise	practice	Guided	1	0.5	0	11.52483	0.36369	-1.44998	-0.80007	0.8115987308095	-0.37739	0.065985	-0.157711
Trial1	3	1	noBlindfold	clockwise	practice	Guided	1	0.5	0	11.54483	0.36047	-1.44997	-0.80009	0.812165351622894	-0.361372	0.044813	-0.207119
Trial1	3	1	noBlindfold	clockwise	practice	Guided	1	0.5	0	11.56483	0.35693	-1.44998	-0.80012	0.812810573266118	-0.336537	0.010951	-0.256031
Trial1	3	1	noBlindfold	clockwise	practice	Guided	1	0.5	0	11.58482	0.3533	-1.45	-0.8001601	0.813496769949713	-0.258442	-0.056753	-0.302206
Trial1	3	1	noBlindfold	clockwise	practice	Guided	1	0.5	0	11.60483	0.34958	-1.45004	-0.8001601	0.81417582665741	-0.168525	-0.221753	-0.406697
Trial1	3	1	noBlindfold	clockwise	practice	Guided	1	0.5	0	11.62483	0.34222	-1.45017	-0.80029	0.815695216904879	-0.015754	-0.378145	-0.617404
Trial1	3	1	noBlindfold	clockwise	practice	Guided	1	0.5	0	11.64482	0.33898	-1.4502	-0.80032	0.816357457046902	-0.087148	-0.449968	-0.620924
Trial1	3	1	noBlindfold	clockwise	practice	Guided	1	0.5	0	11.66483	0.33567	-1.45022	-0.80033	0.817026580240519	-0.061292	-0.432913	-0.699491
Trial1	3	1	noBlindfold	clockwise	practice	Guided	1	0.5	0	11.68483	0.3327	-1.45021	-0.8003401	0.817638973622645	-0.195707	-0.34817	-0.689174
Trial1	3	1	noBlindfold	clockwise	practice	Guided	1	0.5	0	11.70483	0.32979	-1.45018	-0.80029	0.818190446372572	-0.157159	-0.225367	-0.661984
Trial1	3	1	noBlindfold	clockwise	practice	Guided	1	0.5	0	11.72482	0.32419	-1.45011	-0.80027	0.819354117826888	-0.168046	-0.170232	-0.536207
Trial1	3	1	noBlindfold	clockwise	practice	Guided	1	0.5	0	11.74483	0.32149	-1.45009	-0.80029	0.819957306742569	-0.21009	-0.149025	-0.59277
Trial1	3	1	noBlindfold	clockwise	practice	Guided	1	0.5	0	11.76483	0.31867	-1.45008	-0.80032	0.82060503353112	-0.310543	-0.140518	-0.638572
Trial1	3	1	noBlindfold	clockwise	practice	Guided	1	0.5	0	11.78484	0.31585	-1.45007	-0.8003401	0.821252349308119	-0.334284	-0.064314	-0.707626
Trial1	3	1	noBlindfold	clockwise	practice	Guided	1	0.5	0	11.80482	0.31287	-1.45004	-0.80037	0.821954828482146	-0.355164	-0.060068	-0.742059
Trial1	3	1	noBlindfold	clockwise	practice	Guided	1	0.5	0	11.82483	0.30638	-1.45009	-0.8004	0.823485818270713	-0.152641	-0.28002	-0.799878
Trial1	3	1	noBlindfold	clockwise	practice	Guided	1	0.5	0	11.84483	0.30314	-1.45012	-0.80045	0.824302131631404	0.026525	-0.186851	-0.919767
Trial1	3	1	noBlindfold	clockwise	practice	Guided	1	0.5	0	11.86482	0.30032	-1.45011	-0.80048	0.825009300569017	0.134657	-0.233347	-0.967867
Trial1	3	1	noBlindfold	clockwise	practice	Guided	1	0.5	0	11.88483	0.29763	-1.45011	-0.8005201	0.825703325903622	0.181255	-0.250205	-1.024732
Trial1	3	1	noBlindfold	clockwise	practice	Guided	1	0.5	0	11.90483	0.29542	-1.45011	-0.80058	0.826305848977962	0.215626	-0.220522	-1.10737
Trial1	3	1	noBlindfold	clockwise	practice	Guided	1	0.5	0	11.92484	0.29216	-1.45014	-0.8006	0.827138326648891	0.287625	-0.372703	-1.243098
Trial1	3	1	noBlindfold	clockwise	practice	Guided	1	0.5	0	11.94482	0.29123	-1.45018	-0.80063	0.827401509341323	0.336824	-0.431838	-1.253649
Trial1	3	1	noBlindfold	clockwise	practice	Guided	1	0.5	0	11.96483	0.29083	-1.45021	-0.80064	0.827512217988325	0.292942	-0.474031	-1.272344
Trial1	3	1	noBlindfold	clockwise	practice	Guided	1	0.5	0	11.98483	0.29084	-1.45022	-0.80063	0.827500006018671	0.341411	-0.456979	-1.261878
Trial1	3	1	noBlindfold	clockwise	practice	Guided	1	0.5	0	12.00482	0.2909	-1.45022	-0.80059	0.827446147695951	0.290651	-0.37646	-1.221998
Trial1	3	1	noBlindfold	clockwise	practice	Guided	1	0.5	0	12.02483	0.29117	-1.45018	-0.80056	0.827348945826874	0.164769	-0.346652	-1.092829
Trial1	3	1	noBlindfold	clockwise	practice	Guided	1	0.5	0	12.04483	0.29132	-1.45016	-0.80054	0.827291718938799	0.069412	-0.278864	-1.050642
Trial1	3	1	noBlindfold	clockwise	practice	Guided	1	0.5	0	12.06483	0.29136	-1.45015	-0.80054	0.827281631386218	-0.095595	-0.223773	-1.045047
Trial1	3	1	noBlindfold	clockwise	practice	Guided	1	0.5	0	12.08482	0.29135	-1.45015	-0.80051	0.827255137465271	-0.188029	-0.20255	-0.964902
Trial1	3	1	noBlindfold	clockwise	practice	Guided	1	0.5	0	12.10483	0.29131	-1.45013	-0.80045	0.827207145299708	-0.244692	-0.194035	-0.887442
Trial1	3	1	noBlindfold	clockwise	practice	Guided	1	0.5	0	12.12483	0.29109	-1.45011	-0.80044	0.82725305123181	-0.166664	-0.202383	-0.833679
Trial1	3	1	noBlindfold	clockwise	practice	Guided	1	0.5	0	12.14482	0.29096	-1.45011	-0.80042	0.827266504935381	-0.153273	-0.202324	-0.83311
Trial1	3	1	noBlindfold	clockwise	practice	Guided	1	0.5	0	12.16483	0.29086	-1.45011	-0.8004	0.827272464586513	-0.164257	-0.24035	-0.783131
Trial1	3	1	noBlindfold	clockwise	practice	Guided	1	0.5	0	12.18483	0.29075	-1.45011	-0.80035	0.827251898115969	-0.205124	-0.223363	-0.658756
Trial1	3	1	noBlindfold	clockwise	practice	Guided	1	0.5	0	12.20483	0.29062	-1.4501	-0.80018	0.827120275704845	-0.274266	-0.159837	-0.497735
Trial1	3	1	noBlindfold	clockwise	practice	Guided	1	0.5	0	12.22482	0.28985	-1.45006	-0.80007	0.827209226650238	-0.339596	-0.079372	-0.109356
Trial1	3	1	noBlindfold	clockwise	practice	Guided	1	0.5	0	12.24483	0.2891	-1.45005	-0.7999099	0.827245272367253	-0.344827	-0.13859	0.121681
Trial1	3	1	noBlindfold	clockwise	practice	Guided	1	0.5	0	12.26483	0.28807	-1.45006	-0.79981	0.827411839147956	-0.452592	-0.142785	0.356727
Trial1	3	1	noBlindfold	clockwise	practice	Guided	1	0.5	0	12.28484	0.28683	-1.45007	-0.7997	0.827624051277819	-0.587481	-0.104661	0.60333
Trial1	3	1	noBlindfold	clockwise	practice	Guided	1	0.5	0	12.30482	0.28511	-1.45006	-0.79951	0.827885231776144	-0.693894	-0.070786	0.809214
Trial1	3	1	noBlindfold	clockwise	practice	Guided	1	0.5	0	12.32483	0.28004	-1.45001	-0.7994599	0.829167407612148	-0.611611	-0.01999	1.098909
Trial1	3	1	noBlindfold	clockwise	practice	Guided	1	0.5	0	12.34483	0.27718	-1.45002	-0.79943	0.829901855921411	-0.493245	-0.134231	1.158595
Trial1	3	1	noBlindfold	clockwise	practice	Guided	1	0.5	0	12.36482	0.27389	-1.45006	-0.79939	0.830752753882851	-0.485369	-0.206123	1.201155
Trial1	3	1	noBlindfold	clockwise	practice	Guided	1	0.5	0	12.38483	0.27033	-1.4501	-0.79938	0.831719128427849	-0.43291	-0.24837	1.249862
Trial1	3	1	noBlindfold	clockwise	practice	Guided	1	0.5	0	12.40483	0.26666	-1.45013	-0.79936	0.832720797480342	-0.356876	-0.244067	1.257074
Trial1	3	1	noBlindfold	clockwise	practice	Guided	1	0.5	0	12.42484	0.25944	-1.45012	-0.79935	0.834763182573062	-0.268204	-0.180467	1.306992
Trial1	3	1	noBlindfold	clockwise	practice	Guided	1	0.5	0	12.44482	0.25561	-1.45009	-0.79932	0.835846225010902	-0.197851	-0.193115	1.35177
Trial1	3	1	noBlindfold	clockwise	practice	Guided	1	0.5	0	12.46483	0.25199	-1.45008	-0.79927	0.836864060964539	-0.084888	-0.14652	1.44847
Trial1	3	1	noBlindfold	clockwise	practice	Guided	1	0.5	0	12.48483	0.24835	-1.45008	-0.79921	0.837892814459901	0.074906	-0.133784	1.605587
Trial1	3	1	noBlindfold	clockwise	practice	Guided	1	0.5	0	12.50482	0.24529	-1.45007	-0.7991	0.838712140462796	0.010168	-0.125287	1.691464
Trial1	3	1	noBlindfold	clockwise	practice	Guided	1	0.5	0	12.52483	0.2398	-1.45005	-0.79905	0.840348142104571	0.124089	-0.112536	1.909726
Trial1	3	1	noBlindfold	clockwise	practice	Guided	1	0.5	0	12.54483	0.23756	-1.45004	-0.79901	0.841006421348458	0.051023	-0.087121	1.978572
Trial1	3	1	noBlindfold	clockwise	practice	Guided	1	0.5	0	12.56483	0.23572	-1.45004	-0.79899	0.841563402095202	0.049946	-0.070168	2.024729
Trial1	3	1	noBlindfold	clockwise	practice	Guided	1	0.5	0	12.58482	0.23425	-1.45005	-0.79898	0.842016687616862	0.116345	-0.099765	2.047986
Trial1	3	1	noBlindfold	clockwise	practice	Guided	1	0.5	0	12.60483	0.23303	-1.45005	-0.79897	0.842393027607628	0.108025	-0.146282	2.039267
Trial1	3	1	noBlindfold	clockwise	practice	Guided	1	0.5	0	12.62483	0.23194	-1.45007	-0.79896	0.842729667564798	0.208238	-0.120807	2.109871
Trial1	3	1	noBlindfold	clockwise	practice	Guided	1	0.5	0	12.64482	0.23193	-1.45007	-0.79895	0.842723298089495	0.224972	-0.061535	2.139852
Trial1	3	1	noBlindfold	clockwise	practice	Guided	1	0.5	0	12.66483	0.23194	-1.45007	-0.79893	0.842701187132016	0.240693	-0.053052	2.199218
Trial1	3	1	noBlindfold	clockwise	practice	Guided	1	0.5	0	12.68483	0.23196	-1.45006	-0.79889	0.842656908743056	0.246942	-0.05727	2.275073
Trial1	3	1	noBlindfold	clockwise	practice	Guided	1	0.5	0	12.70483	0.23197	-1.45006	-0.79881	0.842577888835778	0.163817	-0.048797	2.360509
Trial1	3	1	noBlindfold	clockwise	practice	Guided	1	0.5	0	12.72482	0.23199	-1.45005	-0.79877	0.842533558606369	0.064619	-0.057226	2.525246
Trial1	3	1	noBlindfold	clockwise	practice	Guided	1	0.5	0	12.74483	0.23199	-1.45005	-0.7987	0.842467217793821	-0.028334	0.018956	2.639766
Trial1	3	1	noBlindfold	clockwise	practice	Guided	1	0.5	0	12.76483	0.23198	-1.45004	-0.7986	0.842375635539782	-0.077042	0.061262	2.894464
Trial1	3	1	noBlindfold	clockwise	practice	Guided	1	0.5	0	12.78484	0.23198	-1.45004	-0.79849	0.842271324015844	-0.069675	0.040086	3.072419
Trial1	3	1	noBlindfold	clockwise	practice	Guided	1	0.5	0	12.80482	0.23197	-1.45003	-0.79835	0.84214176918576	-0.114963	-0.048783	3.22517
Trial1	3	1	noBlindfold	clockwise	practice	Guided	1	0.5	0	12.82483	0.23196	-1.45003	-0.7983	0.842097548768922	-0.121213	-0.065679	3.409864
Trial1	3	1	noBlindfold	clockwise	practice	Guided	1	0.5	0	12.84483	0.23195	-1.45003	-0.7982301	0.8420344520536	-0.11412	-0.065665	3.59501
Trial1	3	1	noBlindfold	clockwise	practice	Guided	1	0.5	0	12.86482	0.23195	-1.45003	-0.79815	0.841958567720307	-0.114076	-0.027568	3.725286
Trial1	3	1	noBlindfold	clockwise	practice	Guided	1	0.5	0	12.88483	0.23194	-1.45003	-0.79806	0.841876431811039	-0.135376	-0.0021697	3.9599
Trial1	3	1	noBlindfold	clockwise	practice	Guided	1	0.5	0	12.90483	0.23193	-1.45003	-0.79784	0.841671068674551	-0.133308	-0.019091	4.161685
Trial1	3	1	noBlindfold	clockwise	practice	Guided	1	0.5	0	12.92484	0.23193	-1.45002	-0.79772	0.841557333716357	-0.020582	0.0063	4.644577
Trial1	3	1	noBlindfold	clockwise	practice	Guided	1	0.5	0	12.94482	0.23193	-1.45002	-0.79758	0.841424616876277	0.055915	0.065531	4.882502
Trial1	3	1	noBlindfold	clockwise	practice	Guided	1	0.5	0	12.96483	0.23193	-1.45001	-0.79746	0.841310885680247	0.100118	0.035888	5.152953
Trial1	3	1	noBlindfold	clockwise	practice	Guided	1	0.5	0	12.98483	0.23194	-1.45001	-0.79737	0.841222388113161	0.156324	0.0655	5.331357
Trial1	3	1	noBlindfold	clockwise	practice	Guided	1	0.5	0	13.00482	0.23195	-1.45001	-0.79733	0.841181292168797	0.266688	0.044328	5.356106
Trial1	3	1	noBlindfold	clockwise	practice	Guided	1	0.5	0	13.02483	0.23199	-1.45	-0.79732	0.841159056641836	0.489164	0.086598	5.359437
Trial1	3	1	noBlindfold	clockwise	practice	Guided	1	0.5	0	13.04483	0.23202	-1.44999	-0.79731	0.84114000324082	0.57196	0.069648	5.412669
Trial1	3	1	noBlindfold	clockwise	practice	Guided	1	0.5	0	13.06483	0.23208	-1.44999	-0.7973	0.841111400198637	0.608677	0.052703	5.380293
Trial1	3	1	noBlindfold	clockwise	practice	Guided	1	0.5	0	13.08482	0.23218	-1.44999	-0.79728	0.841060623719591	0.584688	0.039998	5.429916
Trial1	3	1	noBlindfold	clockwise	practice	Guided	1	0.5	0	13.10483	0.23231	-1.44998	-0.7972	0.840943351896157	0.568644	0.103456	5.509219
Trial1	3	1	noBlindfold	clockwise	practice	Guided	1	0.5	0	13.12483	0.23248	-1.44996	-0.79715	0.840841897011099	0.493492	0.209158	5.750436
Trial1	3	1	noBlindfold	clockwise	practice	Guided	1	0.5	0	13.14482	0.2325	-1.44995	-0.7971	0.840788124948308	0.53379	0.234487	5.873679
Trial1	3	1	noBlindfold	clockwise	practice	Guided	1	0.5	0	13.16483	0.23253	-1.44995	-0.79706	0.840740665184936	0.576028	0.259812	5.925718
Trial1	3	1	noBlindfold	clockwise	practice	Guided	1	0.5	0	13.18483	0.23256	-1.44994	-0.79702	0.840693144466686	0.626305	0.238584	6.028131
Trial1	3	1	noBlindfold	clockwise	practice	Guided	1	0.5	0	13.20483	0.2326	-1.44994	-0.79696	0.840623579069747	0.637458	0.217366	6.092459
Trial1	3	1	noBlindfold	clockwise	practice	Guided	1	0.5	0	13.22482	0.23266	-1.44993	-0.79694	0.840585557395145	0.625751	0.217234	6.171016
Trial1	3	1	noBlindfold	clockwise	practice	Guided	1	0.5	0	13.24483	0.23269	-1.44992	-0.79692	0.840557035183196	0.621446	0.217173	6.166667
Trial1	3	1	noBlindfold	clockwise	practice	Guided	1	0.5	0	13.26483	0.23272	-1.44992	-0.7969	0.840528560583926	0.596019	0.229809	6.241473
Trial1	3	1	noBlindfold	clockwise	practice	Guided	1	0.5	0	13.28484	0.23275	-1.44992	-0.79689	0.840509528697134	0.640297	0.183203	6.263826
Trial1	3	1	noBlindfold	clockwise	practice	Guided	1	0.5	0	13.30482	0.23279	-1.44992	-0.79694	0.84054422666538	0.736262	0.132378	6.191595
Trial1	3	1	noBlindfold	clockwise	practice	Guided	1	0.5	0	13.32483	0.23304	-1.44993	-0.79698	0.840502648189186	0.85754	0.102688	6.023454
Trial1	3	1	noBlindfold	clockwise	practice	Guided	1	0.5	0	13.34483	0.2334	-1.44994	-0.79701	0.840416864522734	0.822942	0.094199	5.984507
Trial1	3	1	noBlindfold	clockwise	practice	Guided	1	0.5	0	13.36482	0.23391	-1.44995	-0.79703	0.840274213915252	0.72622	0.089941	5.935056
Trial1	3	1	noBlindfold	clockwise	practice	Guided	1	0.5	0	13.38483	0.2345	-1.44995	-0.79705	0.840106510022445	0.669338	0.111076	5.891162
Trial1	3	1	noBlindfold	clockwise	practice	Guided	1	0.5	0	13.40483	0.23507	-1.44995	-0.79716	0.840030904003825	0.662825	0.106814	5.806811
Trial1	3	1	noBlindfold	clockwise	practice	Guided	1	0.5	0	13.42484	0.2363	-1.44996	-0.79724	0.839719795059394	0.681455	0.013679	5.493502
Trial1	3	1	noBlindfold	clockwise	practice	Guided	1	0.5	0	13.44482	0.23702	-1.44998	-0.79734	0.839588902303588	0.749742	0.0094452	5.305918
Trial1	3	1	noBlindfold	clockwise	practice	Guided	1	0.5	0	13.46483	0.23786	-1.44999	-0.79741	0.83939269769905	0.695336	0.077147	5.186476
Trial1	3	1	noBlindfold	clockwise	practice	Guided	1	0.5	0	13.48483	0.23884	-1.44999	-0.79746	0.839134690647016	0.595419	0.030589	5.094857
Trial1	3	1	noBlindfold	clockwise	practice	Guided	1	0.5	0	13.50482	0.23984	-1.44999	-0.79754	0.838900048360275	0.499406	0.017893	5.015971
Trial1	3	1	noBlindfold	clockwise	practice	Guided	1	0.5	0	13.52483	0.24182	-1.45001	-0.79758	0.838326176707295	0.553363	-0.087886	4.833163
Trial1	3	1	noBlindfold	clockwise	practice	Guided	1	0.5	0	13.54483	0.24286	-1.45003	-0.7976	0.838025528653964	0.620526	-0.083631	4.802035
Trial1	3	1	noBlindfold	clockwise	practice	Guided	1	0.5	0	13.56483	0.24392	-1.45004	-0.79761	0.837710364736849	0.63829	-0.058219	4.781782
Trial1	3	1	noBlindfold	clockwise	practice	Guided	1	0.5	0	13.58482	0.24511	-1.45004	-0.7976	0.837337876110795	0.651313	-0.066662	4.786554
Trial1	3	1	noBlindfold	clockwise	practice	Guided	1	0.5	0	13.60483	0.24633	-1.45004	-0.79759	0.836957769647317	0.617221	-0.05818	4.827528
Trial1	3	1	noBlindfold	clockwise	practice	Guided	1	0.5	0	13.62483	0.24886	-1.45001	-0.79759	0.836194435846655	0.441377	-0.0031545	4.804013
Trial1	3	1	noBlindfold	clockwise	practice	Guided	1	0.5	0	13.64482	0.25005	-1.45	-0.79761	0.835856857556487	0.500434	-0.01162	4.781675
Trial1	3	1	noBlindfold	clockwise	practice	Guided	1	0.5	0	13.66483	0.25121	-1.45	-0.79764	0.835539390171685	0.524017	-0.011615	4.723816
Trial1	3	1	noBlindfold	clockwise	practice	Guided	1	0.5	0	13.68483	0.25237	-1.45001	-0.79768	0.83523292068385	0.491434	-0.070845	4.621853
Trial1	3	1	noBlindfold	clockwise	practice	Guided	1	0.5	0	13.70483	0.25348	-1.45003	-0.79777	0.834990486219093	0.488964	-0.070821	4.546227
Trial1	3	1	noBlindfold	clockwise	practice	Guided	1	0.5	0	13.72482	0.25554	-1.45006	-0.79782	0.83443244337245	0.370625	-0.142695	4.340263
Trial1	3	1	noBlindfold	clockwise	practice	Guided	1	0.5	0	13.74483	0.25639	-1.45007	-0.79786	0.834222063455404	0.333244	-0.176505	4.254863
Trial1	3	1	noBlindfold	clockwise	practice	Guided	1	0.5	0	13.76483	0.25708	-1.45008	-0.79791	0.834068675401976	0.304848	-0.197614	4.165589
Trial1	3	1	noBlindfold	clockwise	practice	Guided	1	0.5	0	13.78484	0.25758	-1.45009	-0.79794	0.833951811691348	0.222002	-0.206023	4.107864
Trial1	3	1	noBlindfold	clockwise	practice	Guided	1	0.5	0	13.80482	0.25787	-1.4501	-0.79797	0.833896311528607	0.205633	-0.172112	4.073458
Trial1	3	1	noBlindfold	clockwise	practice	Guided	1	0.5	0	13.82483	0.25793	-1.45009	-0.79799	0.833898001938119	-0.061536	-0.095861	3.937488
Trial1	3	1	noBlindfold	clockwise	practice	Guided	1	0.5	0	13.84483	0.25792	-1.45009	-0.798	0.833910539557586	-0.234175	-0.083139	3.909968
Trial1	3	1	noBlindfold	clockwise	practice	Guided	1	0.5	0	13.86482	0.25791	-1.45008	-0.79801	0.833922963154229	-0.461693	-0.036566	3.922409
Trial1	3	1	noBlindfold	clockwise	practice	Guided	1	0.5	0	13.88483	0.25784	-1.45007	-0.79801	0.833943288667192	-0.691238	-0.06617	3.989412
Trial1	3	1	noBlindfold	clockwise	practice	Guided	1	0.5	0	13.90483	0.25758	-1.45006	-0.79799	0.833999660647828	-0.803358	-0.05769	4.010405
Trial1	3	1	noBlindfold	clockwise	practice	Guided	1	0.5	0	13.92484	0.2561	-1.45004	-0.79802	0.834459788877117	-0.707596	-0.125356	3.967871
Trial1	3	1	noBlindfold	clockwise	practice	Guided	1	0.5	0	13.94482	0.25504	-1.45005	-0.79808	0.83482755168202	-0.469203	-0.142248	3.808764
Trial1	3	1	noBlindfold	clockwise	practice	Guided	1	0.5	0	13.96483	0.25392	-1.45007	-0.79813	0.83520472058392	-0.477228	-0.235295	3.686643
Trial1	3	1	noBlindfold	clockwise	practice	Guided	1	0.5	0	13.98483	0.25275	-1.4501	-0.79814	0.835559758740308	-0.651923	-0.18022	3.734885
Trial1	3	1	noBlindfold	clockwise	practice	Guided	1	0.5	0	14.00482	0.25143	-1.45009	-0.79811	0.835922620670545	-0.835306	-0.049001	3.77869
Trial1	3	1	noBlindfold	clockwise	practice	Guided	1	0.5	0	14.02483	0.24974	-1.45004	-0.79807	0.836388496259545	-0.899055	-0.040529	3.843786
Trial1	3	1	noBlindfold	clockwise	practice	Guided	1	0.5	0	14.04483	0.24519	-1.45001	-0.79808	0.837770716478117	-0.905777	-0.057438	3.852439
Trial1	3	1	noBlindfold	clockwise	practice	Guided	1	0.5	0	14.06483	0.24232	-1.45003	-0.79811	0.838676676122864	-0.891885	-0.133582	3.760818
Trial1	3	1	noBlindfold	clockwise	practice	Guided	1	0.5	0	14.08482	0.23901	-1.45006	-0.79818	0.839766133531235	-0.917067	-0.184316	3.650709
Trial1	3	1	noBlindfold	clockwise	practice	Guided	1	0.5	0	14.10483	0.23425	-1.45009	-0.79824	0.841314550412398	-1.040066	-0.167325	3.539171
Trial1	3	1	noBlindfold	clockwise	practice	Guided	1	0.5	0	14.12483	0.22627	-1.45008	-0.79826	0.843888087127484	-0.935727	-0.175708	3.471208
Trial1	3	1	noBlindfold	clockwise	practice	Guided	1	0.5	0	14.14482	0.22145	-1.45009	-0.7983	0.845501591505511	-0.8372	-0.24759	3.390921
Trial1	3	1	noBlindfold	clockwise	practice	Guided	1	0.5	0	14.16483	0.21654	-1.45012	-0.79836	0.847188488836328	-0.714842	-0.327918	3.260853
Trial1	3	1	noBlindfold	clockwise	practice	Guided	1	0.5	0	14.18483	0.2112	-1.45016	-0.79843	0.84905585871867	-0.542681	-0.382833	3.106975
Trial1	3	1	noBlindfold	clockwise	practice	Guided	1	0.5	0	14.20483	0.20568	-1.45019	-0.79853	0.851043122733594	-0.497736	-0.386952	3.033053
Trial1	3	1	noBlindfold	clockwise	practice	Guided	1	0.5	0	14.22482	0.19487	-1.4502	-0.79857	0.854879130929232	-0.403589	-0.395193	2.87338
Trial1	3	1	noBlindfold	clockwise	practice	Guided	1	0.5	0	14.24483	0.18966	-1.4502	-0.79862	0.856799153286351	-0.278532	-0.441627	2.779575
Trial1	3	1	noBlindfold	clockwise	practice	Guided	1	0.5	0	14.26483	0.18468	-1.45022	-0.79866	0.858652704276429	-0.059769	-0.505002	2.667971
Trial1	3	1	noBlindfold	clockwise	practice	Guided	1	0.5	0	14.28484	0.17995	-1.45026	-0.79871	0.86044735406209	0.0069467	-0.593858	2.573078
Trial1	3	1	noBlindfold	clockwise	practice	Guided	1	0.5	0	14.30482	0.17584	-1.45029	-0.7987	0.861975267583383	0.035073	-0.615017	2.535171
Trial1	3	1	noBlindfold	clockwise	practice	Guided	1	0.5	0	14.32483	0.16889	-1.45028	-0.79865	0.864566768414897	-0.054768	-0.483798	2.710086
Trial1	3	1	noBlindfold	clockwise	practice	Guided	1	0.5	0	14.34483	0.16608	-1.45024	-0.7986	0.865600691146558	-0.070098	-0.390578	2.839948
Trial1	3	1	noBlindfold	clockwise	practice	Guided	1	0.5	0	14.36482	0.16365	-1.45021	-0.79857	0.866513321922281	0.046017	-0.415859	2.87085
Trial1	3	1	noBlindfold	clockwise	practice	Guided	1	0.5	0	14.38483	0.16163	-1.4502	-0.79856	0.867290242411563	0.055321	-0.449599	2.884914
Trial1	3	1	noBlindfold	clockwise	practice	Guided	1	0.5	0	14.40483	0.15999	-1.45021	-0.79854	0.867912966228386	0.0018445	-0.457938	2.916936
Trial1	3	1	noBlindfold	clockwise	practice	Guided	1	0.5	0	14.42484	0.15791	-1.4502	-0.79852	0.868711520619402	-0.113649	-0.381542	2.94818
Trial1	3	1	noBlindfold	clockwise	practice	Guided	1	0.5	0	14.44482	0.15731	-1.4502	-0.79851	0.868938826509265	-0.127237	-0.41528	2.951879
Trial1	3	1	noBlindfold	clockwise	practice	Guided	1	0.5	0	14.46483	0.15701	-1.45021	-0.7985001	0.869048039582973	-0.199203	-0.41093	3.009248
Trial1	3	1	noBlindfold	clockwise	practice	Guided	1	0.5	0	14.48483	0.15693	-1.4502	-0.79849	0.869070357265951	-0.258663	-0.343114	3.082903
Trial1	3	1	noBlindfold	clockwise	practice	Guided	1	0.5	0	14.50482	0.15691	-1.4502	-0.79848	0.869069057154613	-0.373977	-0.317633	3.068277
Trial1	3	1	noBlindfold	clockwise	practice	Guided	1	0.5	0	14.52483	0.15686	-1.45019	-0.79847	0.869079649440225	-0.502475	-0.325922	3.052744
Trial1	3	1	noBlindfold	clockwise	practice	Guided	1	0.5	0	14.54483	0.15673	-1.45018	-0.79847	0.869130984843166	-0.613479	-0.342762	3.050417
Trial1	3	1	noBlindfold	clockwise	practice	Guided	1	0.5	0	14.56483	0.15644	-1.45017	-0.7985001	0.869273154905464	-0.575605	-0.342665	2.954485
Trial1	3	1	noBlindfold	clockwise	practice	Guided	1	0.5	0	14.58482	0.15598	-1.45018	-0.79854	0.869491737634441	-0.601051	-0.384878	2.90773
Trial1	3	1	noBlindfold	clockwise	practice	Guided	1	0.5	0	14.60483	0.15535	-1.45019	-0.79862	0.869814637781285	-0.616868	-0.444008	2.831803
Trial1	3	1	noBlindfold	clockwise	practice	Guided	1	0.5	0	14.62483	0.15351	-1.45023	-0.7986799	0.870600353914052	-0.594931	-0.46914	2.681702
Trial1	3	1	noBlindfold	clockwise	practice	Guided	1	0.5	0	14.64482	0.15234	-1.45024	-0.79876	0.871140064383648	-0.489917	-0.481706	2.385349
Trial1	3	1	noBlindfold	clockwise	practice	Guided	1	0.5	0	14.66483	0.15117	-1.45024	-0.79877	0.871616775311753	-0.433699	-0.519744	2.483282
Trial1	3	1	noBlindfold	clockwise	practice	Guided	1	0.5	0	14.68483	0.14993	-1.45024	-0.79874	0.872086371380981	-0.461013	-0.392671	2.554162
Trial1	3	1	noBlindfold	clockwise	practice	Guided	1	0.5	0	14.70483	0.14868	-1.4502	-0.79883	0.872671279423173	-0.477564	-0.312173	2.50347
Trial1	3	1	noBlindfold	clockwise	practice	Guided	1	0.5	0	14.72482	0.14582	-1.45015	-0.79893	0.873917962999336	-0.503544	-0.290843	2.112418
Trial1	3	1	noBlindfold	clockwise	practice	Guided	1	0.5	0	14.74483	0.14417	-1.45013	-0.79902	0.874670187133195	-0.58892	-0.244227	1.967911
Trial1	3	1	noBlindfold	clockwise	practice	Guided	1	0.5	0	14.76483	0.14226	-1.45013	-0.79909	0.875512812474265	-0.460406	-0.371101	1.811082
Trial1	3	1	noBlindfold	clockwise	practice	Guided	1	0.5	0	14.78484	0.14033	-1.45016	-0.79914	0.876348848904519	-0.431225	-0.421781	1.719373
Trial1	3	1	noBlindfold	clockwise	practice	Guided	1	0.5	0	14.80482	0.1382	-1.4502	-0.79919	0.87727074904202	-0.411421	-0.493593	1.653128
Trial1	3	1	noBlindfold	clockwise	practice	Guided	1	0.5	0	14.82483	0.13379	-1.45023	-0.79922	0.879125882406077	-0.572711	-0.391809	1.562003
Trial1	3	1	noBlindfold	clockwise	practice	Guided	1	0.5	0	14.84483	0.13129	-1.4502	-0.79926	0.880206596414221	-0.570294	-0.319767	1.448404
Trial1	3	1	noBlindfold	clockwise	practice	Guided	1	0.5	0	14.86482	0.12866	-1.45017	-0.79931	0.881356810238858	-0.572533	-0.251981	1.360363
Trial1	3	1	noBlindfold	clockwise	practice	Guided	1	0.5	0	14.88483	0.12556	-1.45013	-0.79935	0.882703672189982	-0.602084	-0.218063	1.305456
Trial1	3	1	noBlindfold	clockwise	practice	Guided	1	0.5	0	14.90483	0.12228	-1.45011	-0.79947	0.884208510434224	-0.510526	-0.285707	1.202348
Trial1	3	1	noBlindfold	clockwise	practice	Guided	1	0.5	0	14.92484	0.11508	-1.45015	-0.79954	0.88737116926593	-0.317463	-0.374398	0.907842
Trial1	3	1	noBlindfold	clockwise	practice	Guided	1	0.5	0	14.94482	0.11139	-1.45017	-0.79961	0.889041010490576	-0.287409	-0.34891	0.753071
Trial1	3	1	noBlindfold	clockwise	practice	Guided	1	0.5	0	14.96483	0.10757	-1.45018	-0.79967	0.890771229566068	-0.236745	-0.365737	0.6742
Trial1	3	1	noBlindfold	clockwise	practice	Guided	1	0.5	0	14.98483	0.10388	-1.45018	-0.79972	0.892447821014712	-0.176753	-0.357175	0.569947
Trial1	3	1	noBlindfold	clockwise	practice	Guided	1	0.5	0	15.00482	0.10023	-1.45018	-0.79977	0.894118620308756	-0.175553	-0.314761	0.490555
Trial1	3	1	noBlindfold	clockwise	practice	Guided	1	0.5	0	15.02483	0.093118	-1.45015	-0.79977	0.897321020248753	-0.169919	-0.280747	0.461098
Trial1	3	1	noBlindfold	clockwise	practice	Guided	1	0.5	0	15.04483	0.089495	-1.45013	-0.79977	0.898969636612624	-0.227354	-0.221428	0.451909
Trial1	3	1	noBlindfold	clockwise	practice	Guided	1	0.5	0	15.06483	0.085935	-1.45012	-0.79978	0.900609681256952	-0.298233	-0.200207	0.438482
Trial1	3	1	noBlindfold	clockwise	practice	Guided	1	0.5	0	15.08482	0.082191	-1.45011	-0.79979	0.90234607880702	-0.275372	-0.234001	0.426122
Trial1	3	1	noBlindfold	clockwise	practice	Guided	1	0.5	0	15.10483	0.078499	-1.45012	-0.79981	0.904079152080701	-0.198995	-0.267787	0.389223
Trial1	3	1	noBlindfold	clockwise	practice	Guided	1	0.5	0	15.12483	0.071033	-1.45015	-0.7998199	0.907592768128523	-0.180722	-0.322634	0.393607
Trial1	3	1	noBlindfold	clockwise	practice	Guided	1	0.5	0	15.14482	0.067305	-1.45016	-0.79983	0.909369575176675	-0.139912	-0.305617	0.343595
Trial1	3	1	noBlindfold	clockwise	practice	Guided	1	0.5	0	15.16483	0.063847	-1.45015	-0.79984	0.911028824847306	-0.157232	-0.275916	0.314017
Trial1	3	1	noBlindfold	clockwise	practice	Guided	1	0.5	0	15.18483	0.060203	-1.45014	-0.79986	0.912796483884006	-0.205674	-0.284302	0.279995
Trial1	3	1	noBlindfold	clockwise	practice	Guided	1	0.5	0	15.20483	0.056659	-1.45013	-0.79988	0.914526817245576	-0.165361	-0.263073	0.271954
Trial1	3	1	noBlindfold	clockwise	practice	Guided	1	0.5	0	15.22482	0.049504	-1.45014	-0.79988	0.918016723277979	-0.102457	-0.288306	0.23883
Trial1	3	1	noBlindfold	clockwise	practice	Guided	1	0.5	0	15.24483	0.045944	-1.45015	-0.79989	0.919777651393836	-0.137697	-0.288221	0.2217
Trial1	3	1	noBlindfold	clockwise	practice	Guided	1	0.5	0	15.26483	0.042546	-1.45014	-0.7999	0.921468482552012	-0.115159	-0.245829	0.184132
Trial1	3	1	noBlindfold	clockwise	practice	Guided	1	0.5	0	15.28484	0.039174	-1.45013	-0.7999	0.923147120831772	-0.110709	-0.262685	0.209362
Trial1	3	1	noBlindfold	clockwise	practice	Guided	1	0.5	0	15.30482	0.035829	-1.45012	-0.7999099	0.924830062266548	-0.137162	-0.190679	0.188229
Trial1	3	1	noBlindfold	clockwise	practice	Guided	1	0.5	0	15.32483	0.02915	-1.4501	-0.7999	0.928191641536821	-0.079181	-0.186335	0.217889
Trial1	3	1	noBlindfold	clockwise	practice	Guided	1	0.5	0	15.34483	0.025817	-1.4501	-0.7999	0.929886832149525	-0.065564	-0.169354	0.180119
Trial1	3	1	noBlindfold	clockwise	practice	Guided	1	0.5	0	15.36482	0.02255	-1.45009	-0.7999099	0.931565579876202	-0.069921	-0.194692	0.184281
Trial1	3	1	noBlindfold	clockwise	practice	Guided	1	0.5	0	15.38483	0.019556	-1.4501	-0.7999099	0.933103618754678	-0.074172	-0.207333	0.146453
Trial1	3	1	noBlindfold	clockwise	practice	Guided	1	0.5	0	15.40483	0.016553	-1.4501	-0.79992	0.934661943806069	-0.074096	-0.173424	0.146441
Trial1	3	1	noBlindfold	clockwise	practice	Guided	1	0.5	0	15.42484	0.013535	-1.45009	-0.79993	0.936235151744123	-0.051733	-0.177608	0.133867
Trial1	3	1	noBlindfold	clockwise	practice	Guided	1	0.5	0	15.44482	0.0078602	-1.45008	-0.79993	0.939196276012445	-0.10942	-0.169055	0.125388
Trial1	3	1	noBlindfold	clockwise	practice	Guided	1	0.5	0	15.46483	0.0050935	-1.45008	-0.79993	0.940648981463334	-0.096009	-0.181703	0.154789
Trial1	3	1	noBlindfold	clockwise	practice	Guided	1	0.5	0	15.48483	0.0022698	-1.45008	-0.79992	0.942129130723124	-0.140415	-0.147803	0.142182
Trial1	3	1	noBlindfold	clockwise	practice	Guided	1	0.5	0	15.50482	-0.00054226	-1.45008	-0.79993	0.94362631197818	-0.11361	-0.126603	0.167386
Trial1	3	1	noBlindfold	clockwise	practice	Guided	1	0.5	0	15.52483	-0.0059183	-1.45006	-0.79994	0.946497392348543	-0.166854	-0.126536	0.125456
Trial1	3	1	noBlindfold	clockwise	practice	Guided	1	0.5	0	15.54483	-0.0087655	-1.45006	-0.79994	0.948022321309373	-0.202372	-0.096886	0.112953
Trial1	3	1	noBlindfold	clockwise	practice	Guided	1	0.5	0	15.56483	-0.011574	-1.45005	-0.79995	0.949540923761015	-0.171146	-0.096859	0.100292
Trial1	3	1	noBlindfold	clockwise	practice	Guided	1	0.5	0	15.58482	-0.014527	-1.45005	-0.79995	0.951135133683944	-0.170997	-0.09683	0.12559
Trial1	3	1	noBlindfold	clockwise	practice	Guided	1	0.5	0	15.60483	-0.017448	-1.45005	-0.79992	0.952693224681424	-0.135368	-0.117962	0.100335
Trial1	3	1	noBlindfold	clockwise	practice	Guided	1	0.5	0	15.62483	-0.02345	-1.45006	-0.7999099	0.955958067995099	-0.179415	-0.109431	0.176129
Trial1	3	1	noBlindfold	clockwise	practice	Guided	1	0.5	0	15.64482	-0.026453	-1.45006	-0.79989	0.957589076274822	-0.201326	-0.058624	0.226645
Trial1	3	1	noBlindfold	clockwise	practice	Guided	1	0.5	0	15.66483	-0.029634	-1.45003	-0.79988	0.959333222392958	-0.245674	-0.033224	0.247796
Trial1	3	1	noBlindfold	clockwise	practice	Guided	1	0.5	0	15.68483	-0.032739	-1.45001	-0.79986	0.961034266368054	-0.276336	-0.01629	0.285874
Trial1	3	1	noBlindfold	clockwise	practice	Guided	1	0.5	0	15.70483	-0.036197	-1.45001	-0.79986	0.962955472793562	-0.285025	0.034493	0.281786
Trial1	3	1	noBlindfold	clockwise	practice	Guided	1	0.5	0	15.72482	-0.04348	-1.45	-0.79985	0.967021464944182	-0.28465	-0.054367	0.269336
Trial1	3	1	noBlindfold	clockwise	practice	Guided	1	0.5	0	15.74483	-0.047393	-1.45002	-0.79983	0.969209551228013	-0.275124	-0.054354	0.323947
Trial1	3	1	noBlindfold	clockwise	practice	Guided	1	0.5	0	15.76483	-0.051173	-1.45002	-0.79981	0.971332950855414	-0.2255	-0.088194	0.378217
Trial1	3	1	noBlindfold	clockwise	practice	Guided	1	0.5	0	15.78484	-0.055146	-1.45004	-0.7998	0.973584706086376	-0.233659	-0.088171	0.432909
Trial1	3	1	noBlindfold	clockwise	practice	Guided	1	0.5	0	15.80482	-0.059324	-1.45004	-0.79979	0.975964866535586	-0.229246	-0.075451	0.416415
Trial1	3	1	noBlindfold	clockwise	practice	Guided	1	0.5	0	15.82483	-0.06358	-1.45004	-0.7998	0.978418374979168	-0.277808	-0.041581	0.399788
Trial1	3	1	noBlindfold	clockwise	practice	Guided	1	0.5	0	15.84483	-0.072098	-1.45003	-0.79981	0.983357588830768	-0.157352	-0.071175	0.369223
Trial1	3	1	noBlindfold	clockwise	practice	Guided	1	0.5	0	15.86482	-0.076415	-1.45004	-0.7998199	0.985883462388645	-0.152609	-0.138854	0.369174
Trial1	3	1	noBlindfold	clockwise	practice	Guided	1	0.5	0	15.88483	-0.080847	-1.45006	-0.79981	0.988473198520871	-0.121128	-0.1769	0.372991
Trial1	3	1	noBlindfold	clockwise	practice	Guided	1	0.5	0	15.90483	-0.085233	-1.45007	-0.79979	0.991040741536911	-0.160427	-0.143004	0.411263
Trial1	3	1	noBlindfold	clockwise	practice	Guided	1	0.5	0	15.92484	-0.093702	-1.45007	-0.79979	0.996065335454885	-0.190912	-0.121774	0.415862
Trial1	3	1	noBlindfold	clockwise	practice	Guided	1	0.5	0	15.94482	-0.097926	-1.45006	-0.7998	0.998596815903589	-0.141655	-0.147132	0.415147
Trial1	3	1	noBlindfold	clockwise	practice	Guided	1	0.5	0	15.96483	-0.10225	-1.45006	-0.79981	1.00119982028068	-0.146445	-0.121705	0.373198
Trial1	3	1	noBlindfold	clockwise	practice	Guided	1	0.5	0	15.98483	-0.10641	-1.45006	-0.79983	1.00372364386016	-0.093588	-0.138597	0.321953
Trial1	3	1	noBlindfold	clockwise	practice	Guided	1	0.5	0	16.00482	-0.11049	-1.45007	-0.79985	1.0062097370216	-0.133487	-0.163945	0.318379
Trial1	3	1	noBlindfold	clockwise	practice	Guided	1	0.5	0	16.02483	-0.11871	-1.45008	-0.79985	1.01121810769303	-0.137109	-0.146929	0.339443
Trial1	3	1	noBlindfold	clockwise	practice	Guided	1	0.5	0	16.04483	-0.12252	-1.45008	-0.79985	1.01355372419589	-0.080425	-0.129962	0.262792
Trial1	3	1	noBlindfold	clockwise	practice	Guided	1	0.5	0	16.06483	-0.12639	-1.45007	-0.79987	1.01595096848116	-0.075799	-0.13839	0.262678
Trial1	3	1	noBlindfold	clockwise	practice	Guided	1	0.5	0	16.08482	-0.13028	-1.45007	-0.79988	1.01836188173155	-0.089969	-0.159507	0.212519
Trial1	3	1	noBlindfold	clockwise	practice	Guided	1	0.5	0	16.10483	-0.13395	-1.45008	-0.79988	1.02063737685785	-0.026872	-0.138304	0.244855
Trial1	3	1	noBlindfold	clockwise	practice	Guided	1	0.5	0	16.12483	-0.13771	-1.45007	-0.79987	1.02296920519822	-0.062933	-0.142496	0.216134
Trial1	3	1	noBlindfold	clockwise	practice	Guided	1	0.5	0	16.14482	-0.1446	-1.45006	-0.79986	1.02727074604445	-0.118685	-0.083188	0.301273
Trial1	3	1	noBlindfold	clockwise	practice	Guided	1	0.5	0	16.16483	-0.14792	-1.45005	-0.79986	1.02935724791311	-0.1363	-0.087396	0.301644
Trial1	3	1	noBlindfold	clockwise	practice	Guided	1	0.5	0	16.18483	-0.15142	-1.45004	-0.79987	1.03157159568369	-0.065592	-0.100064	0.270646
Trial1	3	1	noBlindfold	clockwise	practice	Guided	1	0.5	0	16.20483	-0.15498	-1.45005	-0.79988	1.03383115848238	-0.057405	-0.138117	0.232618
Trial1	3	1	noBlindfold	clockwise	practice	Guided	1	0.5	0	16.22482	-0.16134	-1.45006	-0.79987	1.03786441191924	-0.14943	-0.121121	0.280966
Trial1	3	1	noBlindfold	clockwise	practice	Guided	1	0.5	0	16.24483	-0.16472	-1.45006	-0.79986	1.04001379674964	-0.211836	-0.095702	0.285488
Trial1	3	1	noBlindfold	clockwise	practice	Guided	1	0.5	0	16.26483	-0.16805	-1.45005	-0.79986	1.04214530231429	-0.26503	-0.078752	0.271245
Trial1	3	1	noBlindfold	clockwise	practice	Guided	1	0.5	0	16.28484	-0.17147	-1.45004	-0.79986	1.04434094207169	-0.246707	-0.053343	0.283442
Trial1	3	1	noBlindfold	clockwise	practice	Guided	1	0.5	0	16.30482	-0.1751	-1.45003	-0.79988	1.04669387458254	-0.215572	-0.061792	0.274291
Trial1	3	1	noBlindfold	clockwise	practice	Guided	1	0.5	0	16.32483	-0.18243	-1.45004	-0.79989	1.05144414114231	-0.159387	-0.082905	0.197253
Trial1	3	1	noBlindfold	clockwise	practice	Guided	1	0.5	0	16.34483	-0.18598	-1.45005	-0.7999	1.05375924772026	-0.150578	-0.095575	0.188638
Trial1	3	1	noBlindfold	clockwise	practice	Guided	1	0.5	0	16.36482	-0.18977	-1.45005	-0.7999	1.05623039765527	-0.181913	-0.10401	0.17695
Trial1	3	1	noBlindfold	clockwise	practice	Guided	1	0.5	0	16.38483	-0.1936	-1.45005	-0.7999099	1.05874306870844	-0.137162	-0.120908	0.179919
Trial1	3	1	noBlindfold	clockwise	practice	Guided	1	0.5	0	16.40483	-0.19756	-1.45005	-0.7999099	1.06134155567845	-0.199898	-0.099719	0.160778
Trial1	3	1	noBlindfold	clockwise	practice	Guided	1	0.5	0	16.42484	-0.20507	-1.45005	-0.7999	1.06628500546399	-0.203037	-0.078503	0.194616
Trial1	3	1	noBlindfold	clockwise	practice	Guided	1	0.5	0	16.44482	-0.20908	-1.45005	-0.7999	1.06894080420709	-0.175666	-0.112331	0.210642
Trial1	3	1	noBlindfold	clockwise	practice	Guided	1	0.5	0	16.46483	-0.21288	-1.45005	-0.79992	1.07148021077936	-0.114289	-0.129229	0.191936
Trial1	3	1	noBlindfold	clockwise	practice	Guided	1	0.5	0	16.48483	-0.21692	-1.45006	-0.79993	1.07417985166736	-0.150538	-0.137658	0.129849
Trial1	3	1	noBlindfold	clockwise	practice	Guided	1	0.5	0	16.50482	-0.22085	-1.45006	-0.79994	1.07681414226034	-0.079657	-0.103771	0.136259
Trial1	3	1	noBlindfold	clockwise	practice	Guided	1	0.5	0	16.52483	-0.22874	-1.45007	-0.79995	1.08211920966383	-0.173678	-0.141777	0.114266
Trial1	3	1	noBlindfold	clockwise	practice	Guided	1	0.5	0	16.54483	-0.23264	-1.45007	-0.79994	1.08474206824938	-0.221757	-0.124816	0.137004
Trial1	3	1	noBlindfold	clockwise	practice	Guided	1	0.5	0	16.56483	-0.23673	-1.45006	-0.79994	1.08750865391663	-0.209304	-0.129017	0.107256
Trial1	3	1	noBlindfold	clockwise	practice	Guided	1	0.5	0	16.58482	-0.24073	-1.45005	-0.79995	1.09022975691339	-0.147381	-0.128986	0.096415
Trial1	3	1	noBlindfold	clockwise	practice	Guided	1	0.5	0	16.60483	-0.24462	-1.45006	-0.79996	1.0928837409561	-0.103584	-0.188194	0.069999
Trial1	3	1	noBlindfold	clockwise	practice	Guided	1	0.5	0	16.62483	-0.24885	-1.45008	-0.8	1.09579936600033	-0.047088	-0.175449	0.030145
Trial1	3	1	noBlindfold	clockwise	practice	Guided	1	0.5	0	16.64482	-0.25665	-1.45009	-0.8	1.10114447164429	-0.132289	-0.179584	0.012419
Trial1	3	1	noBlindfold	clockwise	practice	Guided	1	0.5	0	16.66483	-0.26052	-1.45009	-0.8	1.10380732518013	-0.142104	-0.145685	-0.0088381
Trial1	3	1	noBlindfold	clockwise	practice	Guided	1	0.5	0	16.68483	-0.26451	-1.45008	-0.8	1.10656017774554	-0.151784	-0.171029	-0.032906
Trial1	3	1	noBlindfold	clockwise	practice	Guided	1	0.5	0	16.70483	-0.26827	-1.45008	-0.8	1.10916127806337	-0.065789	-0.145595	0.0016021
Trial1	3	1	noBlindfold	clockwise	practice	Guided	1	0.5	0	16.72482	-0.27608	-1.4501	-0.8	1.11458517360987	-0.088489	-0.221654	-0.0099996
Trial1	3	1	noBlindfold	clockwise	practice	Guided	1	0.5	0	16.74483	-0.27988	-1.45011	-0.8	1.11723440611327	-0.075132	-0.230056	-0.010501
Trial1	3	1	noBlindfold	clockwise	practice	Guided	1	0.5	0	16.76483	-0.2834	-1.4501	-0.8	1.11969437006768	-0.141096	-0.162298	0.0091171
Trial1	3	1	noBlindfold	clockwise	practice	Guided	1	0.5	0	16.78484	-0.28704	-1.45009	-0.79999	1.12223702998928	-0.166654	-0.124167	0.00994
Trial1	3	1	noBlindfold	clockwise	practice	Guided	1	0.5	0	16.80482	-0.29081	-1.45007	-0.79999	1.1248841878649	-0.070227	-0.136824	-0.0021947
Trial1	3	1	noBlindfold	clockwise	practice	Guided	1	0.5	0	16.82483	-0.29824	-1.45008	-0.79999	1.13011995141047	-0.099978	-0.212905	0.028616
Trial1	3	1	noBlindfold	clockwise	practice	Guided	1	0.5	0	16.84483	-0.30107	-1.45009	-0.79999	1.1321206428105	-0.156646	-0.170535	-0.044491
Trial1	3	1	noBlindfold	clockwise	practice	Guided	1	0.5	0	16.86482	-0.30093	-1.45009	-0.79993	1.13197920339424	-0.715935	-0.157789	0.09815
Trial1	3	1	noBlindfold	clockwise	practice	Guided	1	0.5	0	16.88483	-0.30054	-1.45007	-0.79962	1.13148419697001	-1.033513	0.05805	0.368681
Trial1	3	1	noBlindfold	clockwise	practice	Guided	1	0.5	0	16.90483	-0.30048	-1.44997	-0.79821	1.13044566079013	-1.001628	0.239972	0.484834
Trial1	3	1	noBlindfold	clockwise	practice	Guided	1	0.5	0	16.92484	-0.30036	-1.4499	-0.79734	1.12974650136014	-0.436368	0.062129	0.173561
Trial1	3	1	noBlindfold	clockwise	practice	Guided	1	0.5	0	16.94482	-0.30024	-1.44996	-0.79647	1.12904759210652	-0.224751	-0.208696	0.108665
Trial1	3	1	noBlindfold	clockwise	practice	Guided	1	0.5	0	16.96483	-0.30016	-1.45008	-0.79558	1.12836323680656	-0.323217	-0.179017	0.10961
Trial1	3	1	noBlindfold	clockwise	practice	Guided	1	0.5	0	16.98483	-0.30016	-1.4501	-0.79476	1.12778519702568	-0.414605	-0.195901	0.155684
Trial1	3	1	noBlindfold	clockwise	practice	Guided	1	0.5	0	17.00482	-0.3002	-1.45009	-0.79338	1.12684157000125	-0.420079	-0.145076	0.029793
Trial1	3	1	noBlindfold	clockwise	practice	Guided	1	0.5	0	17.02483	-0.30021	-1.45006	-0.79279	1.12643331798634	-0.436133	-0.13655	0.064133
Trial1	3	1	noBlindfold	clockwise	practice	Guided	1	0.5	0	17.04483	-0.30022	-1.45005	-0.79222	1.12603933832179	-0.441202	-0.077279	0.047535
Trial1	3	1	noBlindfold	clockwise	practice	Guided	1	0.5	0	17.06483	-0.30023	-1.45004	-0.79171	1.12568770161558	-0.460714	-0.073023	0.108042
Trial1	3	1	noBlindfold	clockwise	practice	Guided	1	0.5	0	17.08482	-0.30024	-1.45004	-0.79117	1.12531506542547	-0.485639	-0.085695	0.146173
Trial1	3	1	noBlindfold	clockwise	practice	Guided	1	0.5	0	17.10483	-0.30025	-1.45005	-0.78991	1.12443669889282	-0.514517	-0.106823	0.181083
Trial1	3	1	noBlindfold	clockwise	practice	Guided	1	0.5	0	17.12483	-0.30026	-1.45005	-0.78926	1.12398726859139	-0.502842	-0.13216	0.159434
Trial1	3	1	noBlindfold	clockwise	practice	Guided	1	0.5	0	17.14482	-0.30026	-1.45005	-0.78856	1.12349584369959	-0.520207	-0.0475	0.168583
Trial1	3	1	noBlindfold	clockwise	practice	Guided	1	0.5	0	17.16483	-0.30025	-1.45003	-0.78782	1.12296944568743	-0.490163	-0.05172	0.141987
Trial1	3	1	noBlindfold	clockwise	practice	Guided	1	0.5	0	17.18483	-0.30025	-1.45002	-0.78705	1.12242940485784	-0.509413	-0.039017	0.097388
Trial1	3	1	noBlindfold	clockwise	practice	Guided	1	0.5	0	17.20483	-0.30025	-1.45001	-0.78621	1.12184054904806	-0.4992	-0.047472	0.138134
Trial1	3	1	noBlindfold	clockwise	practice	Guided	1	0.5	0	17.22482	-0.30026	-1.45002	-0.78441	1.12058695658782	-0.51622	-0.022071	0.156659
Trial1	3	1	noBlindfold	clockwise	practice	Guided	1	0.5	0	17.24483	-0.30026	-1.45004	-0.78349	1.1199431516338	-0.470598	-0.123586	0.178795
Trial1	3	1	noBlindfold	clockwise	practice	Guided	1	0.5	0	17.26483	-0.30024	-1.45007	-0.78254	1.11926441056891	-0.448806	-0.153166	0.165179
Trial1	3	1	noBlindfold	clockwise	practice	Guided	1	0.5	0	17.28484	-0.30022	-1.45008	-0.78157	1.11857219734385	-0.393696	-0.203904	0.099639
Trial1	3	1	noBlindfold	clockwise	practice	Guided	1	0.5	0	17.30482	-0.30021	-1.45009	-0.77966	1.11723128186498	-0.359667	-0.140375	0.161155
Trial1	3	1	noBlindfold	clockwise	practice	Guided	1	0.5	0	17.32483	-0.3002	-1.45006	-0.77872	1.11656837497251	-0.448356	-0.165696	0.165052
Trial1	3	1	noBlindfold	clockwise	practice	Guided	1	0.5	0	17.34483	-0.3002	-1.45007	-0.77767	1.11583633816251	-0.45769	-0.093716	0.152821
Trial1	3	1	noBlindfold	clockwise	practice	Guided	1	0.5	0	17.36482	-0.30022	-1.45006	-0.77665	1.11514004012657	-0.479416	-0.152934	0.162165
Trial1	3	1	noBlindfold	clockwise	practice	Guided	1	0.5	0	17.38483	-0.30023	-1.45006	-0.77549	1.11433965107147	-0.46484	-0.080958	0.186692
Trial1	3	1	noBlindfold	clockwise	practice	Guided	1	0.5	0	17.40483	-0.30023	-1.45005	-0.77291	1.1125456905659	-0.473604	-0.068245	0.187036
Trial1	3	1	noBlindfold	clockwise	practice	Guided	1	0.5	0	17.42484	-0.30022	-1.45003	-0.77149	1.11155245246078	-0.424082	-0.025892	0.193133
Trial1	3	1	noBlindfold	clockwise	practice	Guided	1	0.5	0	17.44482	-0.30022	-1.45003	-0.77	1.11051881537238	-0.410064	-0.076654	0.205066
Trial1	3	1	noBlindfold	clockwise	practice	Guided	1	0.5	0	17.46483	-0.3002	-1.45004	-0.76843	1.10941638759823	-0.342525	-0.131641	0.218826
Trial1	3	1	noBlindfold	clockwise	practice	Guided	1	0.5	0	17.48483	-0.30018	-1.45005	-0.76677	1.1082527935194	-0.318187	-0.093529	0.163048
Trial1	3	1	noBlindfold	clockwise	practice	Guided	1	0.5	0	17.50482	-0.30017	-1.45005	-0.76337	1.10589594872202	-0.312905	-0.068111	0.179583
Trial1	3	1	noBlindfold	clockwise	practice	Guided	1	0.5	0	17.52483	-0.30015	-1.45006	-0.76143	1.10454315369749	-0.27605	-0.12729	0.20307
Trial1	3	1	noBlindfold	clockwise	practice	Guided	1	0.5	0	17.54483	-0.30014	-1.45007	-0.75955	1.10324082250667	-0.269089	-0.139945	0.257351
Trial1	3	1	noBlindfold	clockwise	practice	Guided	1	0.5	0	17.56483	-0.30013	-1.45007	-0.75752	1.10183688572948	-0.249785	-0.152608	0.189165
Trial1	3	1	noBlindfold	clockwise	practice	Guided	1	0.5	0	17.58482	-0.30013	-1.45007	-0.75533	1.10033244101398	-0.242644	-0.139872	0.230268
Trial1	3	1	noBlindfold	clockwise	practice	Guided	1	0.5	0	17.60483	-0.30012	-1.45008	-0.75075	1.09718620957799	-0.210525	-0.169447	0.267176
Trial1	3	1	noBlindfold	clockwise	practice	Guided	1	0.5	0	17.62483	-0.3001	-1.4501	-0.74842	1.09557861628183	-0.203573	-0.241274	0.220504
Trial1	3	1	noBlindfold	clockwise	practice	Guided	1	0.5	0	17.64482	-0.30009	-1.45012	-0.74606	1.0939604784712	-0.162949	-0.220049	0.231254
Trial1	3	1	noBlindfold	clockwise	practice	Guided	1	0.5	0	17.66483	-0.30008	-1.45012	-0.74365	1.09231097720696	-0.182	-0.262303	0.214027
Trial1	3	1	noBlindfold	clockwise	practice	Guided	1	0.5	0	17.68483	-0.30008	-1.45012	-0.74112	1.09059013131692	-0.143823	-0.236844	0.158828
Trial1	3	1	noBlindfold	clockwise	practice	Guided	1	0.5	0	17.70483	-0.30006	-1.45013	-0.73597	1.08708227874699	-0.111732	-0.236772	0.178357
Trial1	3	1	noBlindfold	clockwise	practice	Guided	1	0.5	0	17.72482	-0.30004	-1.45014	-0.73333	1.08528195313169	-0.069982	-0.240851	0.214214
Trial1	3	1	noBlindfold	clockwise	practice	Guided	1	0.5	0	17.74483	-0.30003	-1.45013	-0.7306	1.08343174632973	-0.074902	-0.236553	0.302658
Trial1	3	1	noBlindfold	clockwise	practice	Guided	1	0.5	0	17.76483	-0.30004	-1.45012	-0.72777	1.08153281481074	-0.063225	-0.249186	0.26423
Trial1	3	1	noBlindfold	clockwise	practice	Guided	1	0.5	0	17.78484	-0.30004	-1.45012	-0.72475	1.07950295763564	-0.066704	-0.257583	0.285341
Trial1	3	1	noBlindfold	clockwise	practice	Guided	1	0.5	0	17.80482	-0.30004	-1.45011	-0.71848	1.07530345002205	-0.120588	-0.206739	0.275066
Trial1	3	1	noBlindfold	clockwise	practice	Guided	1	0.5	0	17.82483	-0.30006	-1.45012	-0.71512	1.07307621547352	-0.02764	-0.253155	0.35902
Trial1	3	1	noBlindfold	clockwise	practice	Guided	1	0.5	0	17.84483	-0.30005	-1.45012	-0.7113301	1.07054681527275	-0.098738	-0.189615	0.362115
Trial1	3	1	noBlindfold	clockwise	practice	Guided	1	0.5	0	17.86482	-0.30005	-1.45011	-0.70752	1.06801900577392	-0.157916	-0.248805	0.431937
Trial1	3	1	noBlindfold	clockwise	practice	Guided	1	0.5	0	17.88483	-0.30005	-1.4501	-0.70341	1.06530071832984	-0.13244	-0.185268	0.502163
Trial1	3	1	noBlindfold	clockwise	practice	Guided	1	0.5	0	17.90483	-0.30004	-1.45009	-0.69423	1.05925410086314	-0.04519	-0.092126	0.460344
Trial1	3	1	noBlindfold	clockwise	practice	Guided	1	0.5	0	17.92484	-0.30004	-1.4501	-0.68885	1.05573591152385	-0.019764	-0.104716	0.429652
Trial1	3	1	noBlindfold	clockwise	practice	Guided	1	0.5	0	17.94482	-0.30002	-1.45009	-0.6836	1.05230270685367	-0.039789	-0.189303	0.57766
Trial1	3	1	noBlindfold	clockwise	practice	Guided	1	0.5	0	17.96483	-0.30001	-1.45011	-0.67787	1.04858175503545	0.0011992	-0.307723	0.596821
Trial1	3	1	noBlindfold	clockwise	practice	Guided	1	0.5	0	17.98483	-0.3	-1.45012	-0.67163	1.04455099525385	0.153022	-0.193397	0.505836
Trial1	3	1	noBlindfold	clockwise	practice	Guided	1	0.5	0	18.00482	-0.29998	-1.45012	-0.6653	1.04047683773881	-0.040105	-0.303366	0.569174
Trial1	3	1	noBlindfold	clockwise	practice	Guided	1	0.5	0	18.02483	-0.29998	-1.45012	-0.65155	1.03173902689251	0.13222	-0.117093	0.439385
Trial1	3	1	noBlindfold	clockwise	practice	Guided	1	0.5	0	18.04483	-0.29994	-1.45012	-0.64484	1.02748363292448	0.14135	-0.273533	0.346228
Trial1	3	1	noBlindfold	clockwise	practice	Guided	1	0.5	0	18.06483	-0.29993	-1.45013	-0.63784	1.02309722024968	0.162032	-0.256537	0.311548
Trial1	3	1	noBlindfold	clockwise	practice	Guided	1	0.5	0	18.08482	-0.29993	-1.45012	-0.63057	1.01858064620546	0.150192	-0.159142	0.345627
Trial1	3	1	noBlindfold	clockwise	practice	Guided	1	0.5	0	18.10483	-0.29992	-1.45013	-0.61618	1.00972758227749	0.190747	-0.294483	0.356309
Trial1	3	1	noBlindfold	clockwise	practice	Guided	1	0.5	0	18.12483	-0.29989	-1.45014	-0.60918	1.00544729887446	0.172969	-0.209684	0.15856
Trial1	3	1	noBlindfold	clockwise	practice	Guided	1	0.5	0	18.14482	-0.29989	-1.45015	-0.60228	1.00128180545083	0.227989	-0.328084	0.198842
Trial1	3	1	noBlindfold	clockwise	practice	Guided	1	0.5	0	18.16483	-0.29989	-1.45016	-0.59543	0.997176481444508	0.296764	-0.306841	0.145186
Trial1	3	1	noBlindfold	clockwise	practice	Guided	1	0.5	0	18.18483	-0.2999	-1.45015	-0.58866	0.993156885990347	0.167006	-0.294063	0.221731
Trial1	3	1	noBlindfold	clockwise	practice	Guided	1	0.5	0	18.20483	-0.29991	-1.45016	-0.58157	0.988979130862782	0.164504	-0.234726	0.07964
Trial1	3	1	noBlindfold	clockwise	practice	Guided	1	0.5	0	18.22482	-0.29992	-1.45016	-0.56836	0.981277289627855	0.178931	-0.166933	0.200851
Trial1	3	1	noBlindfold	clockwise	practice	Guided	1	0.5	0	18.24483	-0.29995	-1.45014	-0.5618	0.977516880532982	0.153181	-0.19217	0.222929
Trial1	3	1	noBlindfold	clockwise	practice	Guided	1	0.5	0	18.26483	-0.29994	-1.45015	-0.55532	0.97379891007897	0.097699	-0.344429	0.082473
Trial1	3	1	noBlindfold	clockwise	practice	Guided	1	0.5	0	18.28484	-0.29993	-1.45015	-0.54872	0.970042089659204	0.158731	-0.399365	0.151094
Trial1	3	1	noBlindfold	clockwise	practice	Guided	1	0.5	0	18.30482	-0.29992	-1.45015	-0.54237	0.966456018010927	0.12854	-0.382354	0.173453
Trial1	3	1	noBlindfold	clockwise	practice	Guided	1	0.5	0	18.32483	-0.29992	-1.45015	-0.52964	0.959369835476604	0.192478	-0.212997	0.111593
Trial1	3	1	noBlindfold	clockwise	practice	Guided	1	0.5	0	18.34483	-0.2999	-1.45016	-0.52382	0.956152381746777	0.261382	-0.25936	0.158777
Trial1	3	1	noBlindfold	clockwise	practice	Guided	1	0.5	0	18.36482	-0.2999	-1.45016	-0.5179	0.952922033668465	0.136485	-0.365074	0.156095
Trial1	3	1	noBlindfold	clockwise	practice	Guided	1	0.5	0	18.38483	-0.29991	-1.45016	-0.51192	0.949693678741499	0.204075	-0.221106	0.077241
Trial1	3	1	noBlindfold	clockwise	practice	Guided	1	0.5	0	18.40483	-0.29992	-1.45015	-0.50063	0.943664353845972	0.186856	-0.394528	0.187316
Trial1	3	1	noBlindfold	clockwise	practice	Guided	1	0.5	0	18.42484	-0.29991	-1.45014	-0.49495	0.940654836460829	0.091677	-0.385911	0.153812
Trial1	3	1	noBlindfold	clockwise	practice	Guided	1	0.5	0	18.44482	-0.29993	-1.45014	-0.48949	0.937810469853879	0.100534	-0.216566	0.028389
Trial1	3	1	noBlindfold	clockwise	practice	Guided	1	0.5	0	18.46483	-0.29993	-1.45012	-0.48413	0.935024008217692	0.074415	-0.301139	0.167148
Trial1	3	1	noBlindfold	clockwise	practice	Guided	1	0.5	0	18.48483	-0.29992	-1.45012	-0.47866	0.932194940349568	0.221026	-0.284139	0.063588
Trial1	3	1	noBlindfold	clockwise	practice	Guided	1	0.5	0	18.50482	-0.29993	-1.45013	-0.46813	0.926840711658803	0.030677	-0.267142	0.185917
Trial1	3	1	noBlindfold	clockwise	practice	Guided	1	0.5	0	18.52483	-0.29994	-1.45013	-0.46276	0.924148692898583	0.192556	-0.262763	0.123605
Trial1	3	1	noBlindfold	clockwise	practice	Guided	1	0.5	0	18.54483	-0.29994	-1.45013	-0.45762	0.921585615872917	0.091404	-0.186519	0.056801
Trial1	3	1	noBlindfold	clockwise	practice	Guided	1	0.5	0	18.56483	-0.29994	-1.45012	-0.45241	0.919009673562085	0.052212	-0.27532	0.172123
Trial1	3	1	noBlindfold	clockwise	practice	Guided	1	0.5	0	18.58482	-0.29994	-1.45013	-0.44745	0.916578133173399	0.117821	-0.173684	0.051295
Trial1	3	1	noBlindfold	clockwise	practice	Guided	1	0.5	0	18.60483	-0.29995	-1.45012	-0.43785	0.911938939546813	0.087661	-0.296346	0.073701
Trial1	3	1	noBlindfold	clockwise	practice	Guided	1	0.5	0	18.62483	-0.29995	-1.45012	-0.4331	0.90966786863449	0.112904	-0.249657	0.043048
Trial1	3	1	noBlindfold	clockwise	practice	Guided	1	0.5	0	18.64482	-0.29994	-1.45012	-0.4286	0.907525183691409	0.0696	-0.224194	0.070279
Trial1	3	1	noBlindfold	clockwise	practice	Guided	1	0.5	0	18.66483	-0.29994	-1.45013	-0.42422	0.905464848823069	0.143564	-0.207196	0.033153
Trial1	3	1	noBlindfold	clockwise	practice	Guided	1	0.5	0	18.68483	-0.29994	-1.45013	-0.41986	0.903430358017507	0.072214	-0.240983	0.03228
Trial1	3	1	noBlindfold	clockwise	practice	Guided	1	0.5	0	18.70483	-0.29995	-1.45012	-0.41171	0.899680569714286	0.086905	-0.232453	0.06101
Trial1	3	1	noBlindfold	clockwise	practice	Guided	1	0.5	0	18.72482	-0.29998	-1.45011	-0.40761	0.897838479422094	0.0087422	-0.257719	0.199197
Trial1	3	1	noBlindfold	clockwise	practice	Guided	1	0.5	0	18.74483	-0.29999	-1.45012	-0.40366	0.896061042863072	0.0074589	-0.232257	0.076444
Trial1	3	1	noBlindfold	clockwise	practice	Guided	1	0.5	0	18.76483	-0.29999	-1.45012	-0.39958	0.894230493389881	0.046571	-0.282972	0.151082
Trial1	3	1	noBlindfold	clockwise	practice	Guided	1	0.5	0	18.78484	-0.29999	-1.45012	-0.39562	0.892468036559417	0.033229	-0.189807	0.151659
Trial1	3	1	noBlindfold	clockwise	practice	Guided	1	0.5	0	18.80482	-0.29998	-1.4501	-0.38767	0.888963462410348	0.03164	-0.168598	0.118048
Trial1	3	1	noBlindfold	clockwise	practice	Guided	1	0.5	0	18.82483	-0.29996	-1.4501	-0.38364	0.887195396762979	0.13404	-0.210799	0.100557
Trial1	3	1	noBlindfold	clockwise	practice	Guided	1	0.5	0	18.84483	-0.29996	-1.45011	-0.37979	0.88553739579638	0.054412	-0.274206	0.129473
Trial1	3	1	noBlindfold	clockwise	practice	Guided	1	0.5	0	18.86482	-0.29997	-1.45012	-0.37601	0.883931854331719	0.108021	-0.210661	0.03861
Trial1	3	1	noBlindfold	clockwise	practice	Guided	1	0.5	0	18.88483	-0.29997	-1.45012	-0.37221	0.882322097412715	0.081252	-0.329083	0.084947
Trial1	3	1	noBlindfold	clockwise	practice	Guided	1	0.5	0	18.90483	-0.29996	-1.45014	-0.36504	0.879312364197611	0.081707	-0.231671	0.048217
Trial1	3	1	noBlindfold	clockwise	practice	Guided	1	0.5	0	18.92484	-0.29996	-1.45012	-0.36154	0.877865133881555	0.122197	-0.299245	0.151381
Trial1	3	1	noBlindfold	clockwise	practice	Guided	1	0.5	0	18.94482	-0.29996	-1.45013	-0.35821	0.876498950383253	0.071563	-0.180683	0.023406
Trial1	3	1	noBlindfold	clockwise	practice	Guided	1	0.5	0	18.96483	-0.29996	-1.45012	-0.35503	0.875204164852097	0.100532	-0.265258	0.164968
Trial1	3	1	noBlindfold	clockwise	practice	Guided	1	0.5	0	18.98483	-0.29996	-1.45013	-0.35166	0.873842533325042	0.054077	-0.222866	0.125089
Trial1	3	1	noBlindfold	clockwise	practice	Guided	1	0.5	0	19.00482	-0.29997	-1.45012	-0.34513	0.871244349756157	0.062492	-0.231269	0.208736
Trial1	3	1	noBlindfold	clockwise	practice	Guided	1	0.5	0	19.02483	-0.29997	-1.45014	-0.34179	0.869926663684572	0.064724	-0.256509	0.162293
Trial1	3	1	noBlindfold	clockwise	practice	Guided	1	0.5	0	19.04483	-0.29997	-1.45013	-0.33855	0.868658785558954	0.052174	-0.298755	0.179662
Trial1	3	1	noBlindfold	clockwise	practice	Guided	1	0.5	0	19.06483	-0.29997	-1.45014	-0.33525	0.867377990497688	0.051563	-0.302905	0.167037
Trial1	3	1	noBlindfold	clockwise	practice	Guided	1	0.5	0	19.08482	-0.29997	-1.45015	-0.33206	0.866150017149915	0.095199	-0.302818	0.148095
Trial1	3	1	noBlindfold	clockwise	practice	Guided	1	0.5	0	19.10483	-0.29996	-1.45014	-0.32566	0.863707391663765	0.050536	-0.268894	0.145977
Trial1	3	1	noBlindfold	clockwise	practice	Guided	1	0.5	0	19.12483	-0.29997	-1.45015	-0.32251	0.862533886395071	0.091513	-0.251795	0.164954
Trial1	3	1	noBlindfold	clockwise	practice	Guided	1	0.5	0	19.14482	-0.29998	-1.45014	-0.31926	0.861333252611714	0.0137	-0.353284	0.214874
Trial1	3	1	noBlindfold	clockwise	practice	Guided	1	0.5	0	19.16483	-0.29998	-1.45015	-0.31622	0.860211080444661	0.102394	-0.293948	0.206392
Trial1	3	1	noBlindfold	clockwise	practice	Guided	1	0.5	0	19.18483	-0.29998	-1.45014	-0.31302	0.859039904237999	0.11716	-0.251566	0.142571
Trial1	3	1	noBlindfold	clockwise	practice	Guided	1	0.5	0	19.20483	-0.29997	-1.45013	-0.30998	0.85792750625413	0.012509	-0.353051	0.097083
Trial1	3	1	noBlindfold	clockwise	practice	Guided	1	0.5	0	19.22482	-0.29997	-1.45015	-0.30415	0.855838322445601	0.155927	-0.289486	0.115432
Trial1	3	1	noBlindfold	clockwise	practice	Guided	1	0.5	0	19.24483	-0.29993	-1.45016	-0.30134	0.854806294341111	0.101509	-0.41627	0.096968
Trial1	3	1	noBlindfold	clockwise	practice	Guided	1	0.5	0	19.26483	-0.29992	-1.45017	-0.29871	0.853873323147842	0.245938	-0.268061	0.043785
Trial1	3	1	noBlindfold	clockwise	practice	Guided	1	0.5	0	19.28484	-0.29991	-1.45016	-0.29607	0.852944003354067	0.167685	-0.356846	0.085354
Trial1	3	1	noBlindfold	clockwise	practice	Guided	1	0.5	0	19.30482	-0.29991	-1.45017	-0.29158	0.851395862005065	0.209069	-0.335581	0.020287
Trial1	3	1	noBlindfold	clockwise	practice	Guided	1	0.5	0	19.32483	-0.29991	-1.45015	-0.28942	0.850658547104825	0.185113	-0.390425	0.080273
Trial1	3	1	noBlindfold	clockwise	practice	Guided	1	0.5	0	19.34483	-0.29992	-1.45016	-0.28748	0.850009848877947	0.147905	-0.284532	0.048412
Trial1	3	1	noBlindfold	clockwise	practice	Guided	1	0.5	0	19.36482	-0.29993	-1.45016	-0.28567	0.849408826059395	0.152532	-0.27175	-0.040115
Trial1	3	1	noBlindfold	clockwise	practice	Guided	1	0.5	0	19.38483	-0.29994	-1.45016	-0.28393	0.84883463327067	0.13269	-0.335134	0.011282
Trial1	3	1	noBlindfold	clockwise	practice	Guided	1	0.5	0	19.40483	-0.29994	-1.45017	-0.28234	0.848304106852439	0.120735	-0.309648	0.041274
Trial1	3	1	noBlindfold	clockwise	practice	Guided	1	0.5	0	19.42484	-0.29994	-1.45016	-0.27926	0.847283978717971	0.120501	-0.326486	0.037063
Trial1	3	1	noBlindfold	clockwise	practice	Guided	1	0.5	0	19.44482	-0.29996	-1.45016	-0.27784	0.846835927626203	0.082464	-0.224743	0.080874
Trial1	3	1	noBlindfold	clockwise	practice	Guided	1	0.5	0	19.46483	-0.29996	-1.45014	-0.27636	0.846351511823916	0.028496	-0.317772	0.163324
Trial1	3	1	noBlindfold	clockwise	practice	Guided	1	0.5	0	19.48483	-0.29997	-1.45014	-0.27479	0.845849596868881	0.017783	-0.216134	0.12595
Trial1	3	1	noBlindfold	clockwise	practice	Guided	1	0.5	0	19.50482	-0.29998	-1.45013	-0.27319	0.845340638601684	0.012715	-0.224529	0.206027
Trial1	3	1	noBlindfold	clockwise	practice	Guided	1	0.5	0	19.52483	-0.29999	-1.45012	-0.26968	0.844222302643323	0.031904	-0.254086	0.234485
Trial1	3	1	noBlindfold	clockwise	practice	Guided	1	0.5	0	19.54483	-0.29998	-1.45012	-0.26783	0.843623695862912	0.048254	-0.262419	0.204141
Trial1	3	1	noBlindfold	clockwise	practice	Guided	1	0.5	0	19.56483	-0.29997	-1.45012	-0.2659	0.84300345247841	0.048239	-0.266582	0.204081
Trial1	3	1	noBlindfold	clockwise	practice	Guided	1	0.5	0	19.58482	-0.29997	-1.45012	-0.26383	0.842352820736205	0.07671	-0.224202	0.286428
Trial1	3	1	noBlindfold	clockwise	practice	Guided	1	0.5	0	19.60483	-0.29996	-1.45012	-0.26179	0.84170662173662	0.095883	-0.211437	0.17644
Trial1	3	1	noBlindfold	clockwise	practice	Guided	1	0.5	0	19.62483	-0.29996	-1.45012	-0.25759	0.840409801878332	0.108184	-0.245226	0.167364
Trial1	3	1	noBlindfold	clockwise	practice	Guided	1	0.5	0	19.64482	-0.29995	-1.45012	-0.2555	0.839762030459145	0.124901	-0.278943	0.132855
Trial1	3	1	noBlindfold	clockwise	practice	Guided	1	0.5	0	19.66483	-0.29994	-1.45013	-0.25338	0.83910989290477	0.11194	-0.236552	0.141837
Trial1	3	1	noBlindfold	clockwise	practice	Guided	1	0.5	0	19.68483	-0.29995	-1.45013	-0.25122	0.838469731476939	0.046863	-0.266101	0.178558
Trial1	3	1	noBlindfold	clockwise	practice	Guided	1	0.5	0	19.70483	-0.29996	-1.45013	-0.24675	0.837150876612791	0.058155	-0.189858	0.135913
Trial1	3	1	noBlindfold	clockwise	practice	Guided	1	0.5	0	19.72482	-0.29997	-1.45012	-0.24447	0.836491233368382	0.014084	-0.240507	0.146361
Trial1	3	1	noBlindfold	clockwise	practice	Guided	1	0.5	0	19.74483	-0.29998	-1.45011	-0.24216	0.83582862217448	-0.020265	-0.257372	0.17321
Trial1	3	1	noBlindfold	clockwise	practice	Guided	1	0.5	0	19.76483	-0.29999	-1.45011	-0.23997	0.835206320421592	0.0090223	-0.24038	0.125517
Trial1	3	1	noBlindfold	clockwise	practice	Guided	1	0.5	0	19.78484	-0.3	-1.45011	-0.23764	0.834549422063663	-0.0041065	-0.248782	0.138708
Trial1	3	1	noBlindfold	clockwise	practice	Guided	1	0.5	0	19.80482	-0.3	-1.45012	-0.23538	0.833908700002782	0.047827	-0.320652	0.199233
Trial1	3	1	noBlindfold	clockwise	practice	Guided	1	0.5	0	19.82483	-0.29999	-1.45013	-0.23077	0.83260962437078	0.059733	-0.26133	0.169179
Trial1	3	1	noBlindfold	clockwise	practice	Guided	1	0.5	0	19.84483	-0.29997	-1.45013	-0.22852	0.831969588138322	0.11627	-0.240025	0.141133
Trial1	3	1	noBlindfold	clockwise	practice	Guided	1	0.5	0	19.86482	-0.29996	-1.45013	-0.22628	0.831347502094588	0.095238	-0.286507	0.167346
Trial1	3	1	noBlindfold	clockwise	practice	Guided	1	0.5	0	19.88483	-0.29995	-1.45013	-0.22405	0.830733658242438	0.110962	-0.206033	0.124494
Trial1	3	1	noBlindfold	clockwise	practice	Guided	1	0.5	0	19.90483	-0.29995	-1.45013	-0.22176	0.830118968220612	0.060041	-0.286364	0.177376
Trial1	3	1	noBlindfold	clockwise	practice	Guided	1	0.5	0	19.92484	-0.29996	-1.45014	-0.21738	0.828969296449694	0.134565	-0.337064	0.152703
Trial1	3	1	noBlindfold	clockwise	practice	Guided	1	0.5	0	19.94482	-0.29996	-1.45015	-0.21512	0.828379529355887	0.059985	-0.286124	0.177262
Trial1	3	1	noBlindfold	clockwise	practice	Guided	1	0.5	0	19.96483	-0.29997	-1.45013	-0.21293	0.827823160318778	0.038365	-0.311442	0.190882
Trial1	3	1	noBlindfold	clockwise	practice	Guided	1	0.5	0	19.98483	-0.29998	-1.45013	-0.21074	0.827272247391152	0.098341	-0.22674	0.141683
Trial1	3	1	noBlindfold	clockwise	practice	Guided	1	0.5	0	20.00482	-0.29997	-1.45012	-0.20851	0.826697297156554	0.070028	-0.222446	0.109383
Trial1	3	1	noBlindfold	clockwise	practice	Guided	1	0.5	0	20.02483	-0.29997	-1.45011	-0.20418	0.825615816088272	0.089214	-0.213919	0.137849
Trial1	3	1	noBlindfold	clockwise	practice	Guided	1	0.5	0	20.04483	-0.29995	-1.45011	-0.20214	0.825094291150907	0.097812	-0.243415	0.040666
Trial1	3	1	noBlindfold	clockwise	practice	Guided	1	0.5	0	20.06483	-0.29994	-1.45012	-0.20016	0.824601729302799	0.080203	-0.239113	0.045704
Trial1	3	1	noBlindfold	clockwise	practice	Guided	1	0.5	0	20.08482	-0.29994	-1.45013	-0.19818	0.824123353652061	0.097748	-0.217886	0.04062
Trial1	3	1	noBlindfold	clockwise	practice	Guided	1	0.5	0	20.10483	-0.29995	-1.45013	-0.19632	0.823687774367221	0.079127	-0.23051	0.024683
Trial1	3	1	noBlindfold	clockwise	practice	Guided	1	0.5	0	20.12483	-0.29995	-1.45012	-0.19257	0.822802050033642	0.064586	-0.196591	0.092646
Trial1	3	1	noBlindfold	clockwise	practice	Guided	1	0.5	0	20.14482	-0.29995	-1.45012	-0.19075	0.82237799817934	0.110205	-0.243012	0.115585
Trial1	3	1	noBlindfold	clockwise	practice	Guided	1	0.5	0	20.16483	-0.29994	-1.45012	-0.18887	0.821934221067768	0.141286	-0.226017	0.114026
Trial1	3	1	noBlindfold	clockwise	practice	Guided	1	0.5	0	20.18483	-0.29994	-1.45012	-0.18716	0.821542971090234	0.118218	-0.18363	0.09829
Trial1	3	1	noBlindfold	clockwise	practice	Guided	1	0.5	0	20.20483	-0.29995	-1.45012	-0.18528	0.821126473157703	0.095824	-0.21742	0.187647
Trial1	3	1	noBlindfold	clockwise	practice	Guided	1	0.5	0	20.22482	-0.29996	-1.45012	-0.18154	0.820300435945886	0.014984	-0.25544	0.174728
Trial1	3	1	noBlindfold	clockwise	practice	Guided	1	0.5	0	20.24483	-0.29996	-1.45012	-0.1797	0.819895185078852	0.06118	-0.251069	0.117731
Trial1	3	1	noBlindfold	clockwise	practice	Guided	1	0.5	0	20.26483	-0.29996	-1.45013	-0.17774	0.819467839174282	0.09692	-0.221376	0.120153
Trial1	3	1	noBlindfold	clockwise	practice	Guided	1	0.5	0	20.28484	-0.29996	-1.45012	-0.17591	0.819072863565696	0.06824	-0.225538	0.171963
Trial1	3	1	noBlindfold	clockwise	practice	Guided	1	0.5	0	20.30482	-0.29996	-1.45012	-0.174	0.818664783280139	0.073078	-0.246635	0.180089
Trial1	3	1	noBlindfold	clockwise	practice	Guided	1	0.5	0	20.32483	-0.29996	-1.45012	-0.17006	0.817836435790423	0.103554	-0.212716	0.165938
Trial1	3	1	noBlindfold	clockwise	practice	Guided	1	0.5	0	20.34483	-0.29996	-1.45012	-0.16797	0.817404398444094	0.129767	-0.225283	0.156145
Trial1	3	1	noBlindfold	clockwise	practice	Guided	1	0.5	0	20.36482	-0.29995	-1.45012	-0.1659	0.816971734908848	0.139445	-0.284455	0.172437
Trial1	3	1	noBlindfold	clockwise	practice	Guided	1	0.5	0	20.38483	-0.29993	-1.45014	-0.16364	0.816496213670574	0.15862	-0.263218	0.200874
Trial1	3	1	noBlindfold	clockwise	practice	Guided	1	0.5	0	20.40483	-0.29991	-1.45014	-0.1614	0.816030626898012	0.230161	-0.284299	0.29822
Trial1	3	1	noBlindfold	clockwise	practice	Guided	1	0.5	0	20.42484	-0.29989	-1.45013	-0.15633	0.815023374407791	0.228325	-0.279996	0.352886
Trial1	3	1	noBlindfold	clockwise	practice	Guided	1	0.5	0	20.44482	-0.29987	-1.45014	-0.15351	0.814467532204966	0.259382	-0.301004	0.443645
Trial1	3	1	noBlindfold	clockwise	practice	Guided	1	0.5	0	20.46483	-0.29986	-1.45014	-0.15052	0.813899434842901	0.321741	-0.271303	0.444673
Trial1	3	1	noBlindfold	clockwise	practice	Guided	1	0.5	0	20.48483	-0.29985	-1.45014	-0.14709	0.813262237116534	0.347871	-0.326244	0.615767
Trial1	3	1	noBlindfold	clockwise	practice	Guided	1	0.5	0	20.50482	-0.29982	-1.45014	-0.14314	0.812527598328277	0.379931	-0.254223	0.635212
Trial1	3	1	noBlindfold	clockwise	practice	Guided	1	0.5	0	20.52483	-0.29979	-1.45015	-0.13394	0.810927838130866	0.507121	-0.372623	0.868652
Trial1	3	1	noBlindfold	clockwise	practice	Guided	1	0.5	0	20.54483	-0.29974	-1.45017	-0.12831	0.809967622024846	0.550484	-0.461296	0.93798
Trial1	3	1	noBlindfold	clockwise	practice	Guided	1	0.5	0	20.56483	-0.29973	-1.4502	-0.12223	0.809016840850248	0.563801	-0.473888	0.937304
Trial1	3	1	noBlindfold	clockwise	practice	Guided	1	0.5	0	20.58482	-0.29972	-1.45021	-0.11532	0.807991809815403	0.630793	-0.456864	1.030693
Trial1	3	1	noBlindfold	clockwise	practice	Guided	1	0.5	0	20.60483	-0.2997	-1.45024	-0.108	0.806959774534186	0.658546	-0.507596	1.050322
Trial1	3	1	noBlindfold	clockwise	practice	Guided	1	0.5	0	20.62483	-0.29968	-1.45026	-0.091507	0.804898517776073	0.63276	-0.507592	0.887559
Trial1	3	1	noBlindfold	clockwise	practice	Guided	1	0.5	0	20.64482	-0.29962	-1.45029	-0.082442	0.803858713866415	0.936341	-0.554118	0.897709
Trial1	3	1	noBlindfold	clockwise	practice	Guided	1	0.5	0	20.66483	-0.29958	-1.45031	-0.073325	0.802935081179064	0.941337	-0.626058	0.817511
Trial1	3	1	noBlindfold	clockwise	practice	Guided	1	0.5	0	20.68483	-0.29956	-1.45034	-0.063968	0.80211477652046	0.894529	-0.786867	0.681
Trial1	3	1	noBlindfold	clockwise	practice	Guided	1	0.5	0	20.70483	-0.29953	-1.45038	-0.054373	0.801376717406285	0.973269	-0.829185	0.740095
Trial1	3	1	noBlindfold	clockwise	practice	Guided	1	0.5	0	20.72482	-0.29953	-1.45039	-0.034317	0.800266128510874	0.950894	-0.833416	0.736931
Trial1	3	1	noBlindfold	clockwise	practice	Guided	1	0.5	0	20.74483	-0.29955	-1.45041	-0.023787	0.799903756017585	0.915247	-0.719158	0.697492
Trial1	3	1	noBlindfold	clockwise	practice	Guided	1	0.5	0	20.76483	-0.29956	-1.45039	-0.013662	0.79967672251544	0.837867	-0.824953	0.700304
Trial1	3	1	noBlindfold	clockwise	practice	Guided	1	0.5	0	20.78484	-0.29955	-1.4504	-0.0026958	0.799554541481706	1.014206	-0.74878	0.750273
Trial1	3	1	noBlindfold	clockwise	practice	Guided	1	0.5	0	20.80482	-0.29952	-1.45038	0.0081094	0.799561140814478	0.918832	-0.774171	0.712921
Trial1	3	1	noBlindfold	clockwise	practice	Guided	1	0.5	0	20.82483	-0.29952	-1.45038	0.030169	0.800089010138017	0.983235	-0.879966	0.66336
Trial1	3	1	noBlindfold	clockwise	practice	Guided	1	0.5	0	20.84483	-0.29951	-1.45039	0.041688	0.800596111082539	0.989503	-0.884198	0.60819
Trial1	3	1	noBlindfold	clockwise	practice	Guided	1	0.5	0	20.86482	-0.29949	-1.45043	0.053258	0.801261931018296	1.096441	-0.812257	0.695215
Trial1	3	1	noBlindfold	clockwise	practice	Guided	1	0.5	0	20.88483	-0.29948	-1.45043	0.064513	0.802078663984343	0.995546	-0.884198	0.558715
Trial1	3	1	noBlindfold	clockwise	practice	Guided	1	0.5	0	20.90483	-0.29947	-1.45046	0.075776	0.803053108026249	1.093566	-1.05347	0.547984
Trial1	3	1	noBlindfold	clockwise	practice	Guided	1	0.5	0	20.92484	-0.29947	-1.45048	0.098213	0.805480034850123	1.049822	-0.778403	0.562701
Trial1	3	1	noBlindfold	clockwise	practice	Guided	1	0.5	0	20.94482	-0.29946	-1.4505	0.1097	0.806951282382758	1.099193	-0.901125	0.480081
Trial1	3	1	noBlindfold	clockwise	practice	Guided	1	0.5	0	20.96483	-0.29946	-1.45047	0.12086	0.808544013680707	1.099129	-1.045006	0.652391
Trial1	3	1	noBlindfold	clockwise	practice	Guided	1	0.5	0	20.98483	-0.29947	-1.45049	0.13209	0.810308621125712	1.042065	-0.905357	0.66782
Trial1	3	1	noBlindfold	clockwise	practice	Guided	1	0.5	0	21.00482	-0.29948	-1.45047	0.14377	0.812304171852372	1.106865	-0.96037	0.626535
Trial1	3	1	noBlindfold	clockwise	practice	Guided	1	0.5	0	21.02483	-0.29948	-1.45048	0.16723	0.816782790953	0.99504	-0.947675	0.703676
Trial1	3	1	noBlindfold	clockwise	practice	Guided	1	0.5	0	21.04483	-0.29952	-1.45047	0.17911	0.819336713202128	0.962984	-1.023847	0.856528
Trial1	3	1	noBlindfold	clockwise	practice	Guided	1	0.5	0	21.06483	-0.29952	-1.45048	0.19115	0.822052660124057	0.994832	-0.867271	0.648837
Trial1	3	1	noBlindfold	clockwise	practice	Guided	1	0.5	0	21.08482	-0.29951	-1.45046	0.20336	0.824967596722988	0.986563	-1.032311	0.792036
Trial1	3	1	noBlindfold	clockwise	practice	Guided	1	0.5	0	21.10483	-0.29949	-1.45049	0.21604	0.828165170408549	1.076714	-0.977298	0.724158
Trial1	3	1	noBlindfold	clockwise	practice	Guided	1	0.5	0	21.12483	-0.29947	-1.4505	0.24126	0.835080046314485	1.009697	-1.112715	0.719119
Trial1	3	1	noBlindfold	clockwise	practice	Guided	1	0.5	0	21.14482	-0.29945	-1.45053	0.25408	0.838854526175847	1.056541	-1.116947	0.661826
Trial1	3	1	noBlindfold	clockwise	practice	Guided	1	0.5	0	21.16483	-0.29945	-1.45055	0.26644	0.842680572178057	1.049813	-1.049238	0.544262
Trial1	3	1	noBlindfold	clockwise	practice	Guided	1	0.5	0	21.18483	-0.29944	-1.45054	0.27867	0.84661755479762	1.124542	-1.167729	0.523383
Trial1	3	1	noBlindfold	clockwise	practice	Guided	1	0.5	0	21.20483	-0.29943	-1.45056	0.29106	0.850766871236346	1.118197	-1.049238	0.401603
Trial1	3	1	noBlindfold	clockwise	practice	Guided	1	0.5	0	21.22482	-0.29943	-1.45055	0.31439	0.859028183254124	1.120691	-1.188888	0.323107
Trial1	3	1	noBlindfold	clockwise	practice	Guided	1	0.5	0	21.24483	-0.29944	-1.45056	0.32561	0.863206920597999	1.170535	-1.129642	0.328001
Trial1	3	1	noBlindfold	clockwise	practice	Guided	1	0.5	0	21.26483	-0.29944	-1.45058	0.33654	0.86738889126783	1.112568	-1.057702	0.375806
Trial1	3	1	noBlindfold	clockwise	practice	Guided	1	0.5	0	21.28484	-0.29943	-1.45056	0.34744	0.871666725946936	1.128365	-1.167729	0.252772
Trial1	3	1	noBlindfold	clockwise	practice	Guided	1	0.5	0	21.30482	-0.29942	-1.45059	0.35761	0.875760947967268	1.162152	-1.150801	0.217124
Trial1	3	1	noBlindfold	clockwise	practice	Guided	1	0.5	0	21.32483	-0.29941	-1.45057	0.37703	0.883859693158039	1.125497	-1.091556	0.197902
Trial1	3	1	noBlindfold	clockwise	practice	Guided	1	0.5	0	21.34483	-0.29944	-1.45058	0.38599	0.887745787540215	1.139489	-0.994225	0.125288
Trial1	3	1	noBlindfold	clockwise	practice	Guided	1	0.5	0	21.36482	-0.29944	-1.45057	0.39451	0.891483285776235	1.147484	-1.286219	0.107903
Trial1	3	1	noBlindfold	clockwise	practice	Guided	1	0.5	0	21.38483	-0.29945	-1.4506	0.40287	0.895223160647448	1.113352	-1.032311	0.218944
Trial1	3	1	noBlindfold	clockwise	practice	Guided	1	0.5	0	21.40483	-0.29946	-1.45057	0.41059	0.898732676662666	0.962058	-1.239669	0.222731
Trial1	3	1	noBlindfold	clockwise	practice	Guided	1	0.5	0	21.42484	-0.29949	-1.4506	0.42508	0.905470747893648	1.029711	-1.222742	0.071756
Trial1	3	1	noBlindfold	clockwise	practice	Guided	1	0.5	0	21.44482	-0.2995	-1.4506	0.43178	0.908644145636345	0.893859	-1.307378	0.196569
Trial1	3	1	noBlindfold	clockwise	practice	Guided	1	0.5	0	21.46483	-0.29953	-1.45062	0.43828	0.911777147418356	0.882443	-1.188888	0.30821
Trial1	3	1	noBlindfold	clockwise	practice	Guided	1	0.5	0	21.48483	-0.29955	-1.45059	0.44473	0.914912540062743	0.868413	-1.26506	0.466827
Trial1	3	1	noBlindfold	clockwise	practice	Guided	1	0.5	0	21.50482	-0.29957	-1.4506	0.45139	0.918185768848376	0.827056	-1.142338	0.607824
Trial1	3	1	noBlindfold	clockwise	practice	Guided	1	0.5	0	21.52483	-0.29958	-1.45059	0.46495	0.924936059781052	0.923493	-1.116947	0.59407
Trial1	3	1	noBlindfold	clockwise	practice	Guided	1	0.5	0	21.54483	-0.29954	-1.45057	0.47127	0.928094618616161	0.900665	-1.049238	0.610977
Trial1	3	1	noBlindfold	clockwise	practice	Guided	1	0.5	0	21.56483	-0.29953	-1.45055	0.47839	0.931721643007186	0.944915	-1.150801	0.723187
Trial1	3	1	noBlindfold	clockwise	practice	Guided	1	0.5	0	21.58482	-0.29951	-1.45056	0.48569	0.935473686083958	0.962402	-1.26506	0.797893
Trial1	3	1	noBlindfold	clockwise	practice	Guided	1	0.5	0	21.60483	-0.2995	-1.45057	0.49304	0.939302240061132	0.998238	-1.087324	0.800074
Trial1	3	1	noBlindfold	clockwise	practice	Guided	1	0.5	0	21.62483	-0.2995	-1.45056	0.50876	0.947648112066837	0.989094	-1.061934	0.876214
Trial1	3	1	noBlindfold	clockwise	practice	Guided	1	0.5	0	21.64482	-0.2995	-1.45055	0.51743	0.952330848139767	1.022407	-1.104252	0.912093
Trial1	3	1	noBlindfold	clockwise	practice	Guided	1	0.5	0	21.66483	-0.2995	-1.45057	0.5263	0.957179155358845	1.010687	-1.231206	1.022027
Trial1	3	1	noBlindfold	clockwise	practice	Guided	1	0.5	0	21.68483	-0.29949	-1.45057	0.53563	0.962332453719163	1.086422	-1.125411	1.181822
Trial1	3	1	noBlindfold	clockwise	practice	Guided	1	0.5	0	21.70483	-0.29948	-1.45057	0.5457	0.96796526859661	1.073654	-1.17196	1.190851
Trial1	3	1	noBlindfold	clockwise	practice	Guided	1	0.5	0	21.72482	-0.29945	-1.4506	0.56684	0.98001420836654	1.089977	-1.269292	1.080482
Trial1	3	1	noBlindfold	clockwise	practice	Guided	1	0.5	0	21.74483	-0.29943	-1.45063	0.57774	0.986342672971243	1.078788	-1.222742	0.954699
Trial1	3	1	noBlindfold	clockwise	practice	Guided	1	0.5	0	21.76483	-0.29944	-1.45062	0.58893	0.992946557267382	1.120976	-1.125411	0.990104
Trial1	3	1	noBlindfold	clockwise	practice	Guided	1	0.5	0	21.78484	-0.29944	-1.4506	0.60035	0.999762200359788	1.182844	-1.320073	0.901418
Trial1	3	1	noBlindfold	clockwise	practice	Guided	1	0.5	0	21.80482	-0.29942	-1.45063	0.61267	1.00719256810666	1.176398	-1.184656	0.860578
Trial1	3	1	noBlindfold	clockwise	practice	Guided	1	0.5	0	21.82483	-0.29942	-1.45061	0.63618	1.02166398906426	1.136982	-1.239669	0.791124
Trial1	3	1	noBlindfold	clockwise	practice	Guided	1	0.5	0	21.84483	-0.2994	-1.45066	0.6479501	1.0290187725606	1.12052	-1.201583	0.65298
Trial1	3	1	noBlindfold	clockwise	practice	Guided	1	0.5	0	21.86482	-0.29941	-1.45065	0.65972	1.03647807894869	1.197087	-1.480882	0.665347
Trial1	3	1	noBlindfold	clockwise	practice	Guided	1	0.5	0	21.88483	-0.29942	-1.45067	0.67175	1.04418408801762	1.119947	-1.176192	0.518489
Trial1	3	1	noBlindfold	clockwise	practice	Guided	1	0.5	0	21.90483	-0.29942	-1.45064	0.6829799	1.05144373853687	1.201347	-1.366623	0.500761
Trial1	3	1	noBlindfold	clockwise	practice	Guided	1	0.5	0	21.92484	-0.29943	-1.45064	0.70699	1.0672034531337	1.075948	-1.125411	0.646537
Trial1	3	1	noBlindfold	clockwise	practice	Guided	1	0.5	0	21.94482	-0.29946	-1.45063	0.71834	1.07477839953686	1.068729	-1.14657	0.516256
Trial1	3	1	noBlindfold	clockwise	practice	Guided	1	0.5	0	21.96483	-0.29947	-1.45059	0.7296	1.08234393043064	0.995551	-1.26506	0.482432
Trial1	3	1	noBlindfold	clockwise	practice	Guided	1	0.5	0	21.98483	-0.29948	-1.45061	0.74079	1.08992572889084	1.076753	-1.155033	0.65588
Trial1	3	1	noBlindfold	clockwise	practice	Guided	1	0.5	0	22.00482	-0.29948	-1.45058	0.75191	1.09751394577527	1.01236	-1.142338	0.540117
Trial1	3	1	noBlindfold	clockwise	practice	Guided	1	0.5	0	22.02483	-0.29948	-1.45058	0.77423	1.11292423570671	1.005941	-1.286219	0.515598
Trial1	3	1	noBlindfold	clockwise	practice	Guided	1	0.5	0	22.04483	-0.2995	-1.4506	0.78476	1.12028946556973	0.936937	-1.320073	0.619791
Trial1	3	1	noBlindfold	clockwise	practice	Guided	1	0.5	0	22.06483	-0.2995	-1.45062	0.79623	1.12835383571304	1.063817	-1.188888	0.654443
Trial1	3	1	noBlindfold	clockwise	practice	Guided	1	0.5	0	22.08482	-0.29949	-1.45062	0.80355	1.13352409688086	1.025935	-1.404709	0.614432
Trial1	3	1	noBlindfold	clockwise	practice	Guided	1	0.5	0	22.10483	-0.29944	-1.45065	0.80295	1.13306352613929	1.083832	-1.73479	2.306431
Trial1	3	1	noBlindfold	clockwise	practice	Guided	1	0.5	0	22.12483	-0.2993	-1.45057	0.80101	1.13159069747921	0.401398	-0.465217	2.068276
Trial1	3	1	noBlindfold	clockwise	practice	Guided	1	0.5	0	22.14482	-0.29898	-1.45061	0.80097	1.13133633846365	-0.07709	-0.270525	1.965553
Trial1	3	1	noBlindfold	clockwise	practice	Guided	1	0.5	0	22.16483	-0.29896	-1.45045	0.80097	1.13132221588265	0.181411	-1.188775	1.811767
Trial1	3	1	noBlindfold	clockwise	practice	Guided	1	0.5	0	22.18483	-0.29895	-1.45052	0.80096	1.13130811779942	0.378246	-0.812144	1.825636
Trial1	3	1	noBlindfold	clockwise	practice	Guided	1	0.5	0	22.20483	-0.29888	-1.45045	0.80092	1.13123036271287	0.454345	-1.142199	1.833868
Trial1	3	1	noBlindfold	clockwise	practice	Guided	1	0.5	0	22.22482	-0.29874	-1.45055	0.80081	1.13105358406321	0.504512	-1.391875	1.624841
Trial1	3	1	noBlindfold	clockwise	practice	Guided	1	0.5	0	22.24483	-0.29823	-1.45058	0.80074	1.13064392011501	0.710787	-1.650015	1.419479
Trial1	3	1	noBlindfold	clockwise	practice	Guided	1	0.5	0	22.26483	-0.29776	-1.45065	0.8006999	1.13028378822907	0.711479	-0.947536	1.32019
Trial1	3	1	noBlindfold	clockwise	practice	Guided	1	0.5	0	22.28484	-0.29707	-1.45058	0.80066	1.12976857707023	0.624477	-1.438425	1.319404
Trial1	3	1	noBlindfold	clockwise	practice	Guided	1	0.5	0	22.30482	-0.29628	-1.45064	0.80066	1.12921135811743	0.58818	-1.133736	1.313156
Trial1	3	1	noBlindfold	clockwise	practice	Guided	1	0.5	0	22.32483	-0.29535	-1.45058	0.80068	1.12856990582005	0.516878	-1.188749	1.397245
Trial1	3	1	noBlindfold	clockwise	practice	Guided	1	0.5	0	22.34483	-0.29336	-1.45059	0.80069	1.12717547438047	0.52667	-1.070259	1.426296
Trial1	3	1	noBlindfold	clockwise	practice	Guided	1	0.5	0	22.36482	-0.29231	-1.45058	0.80069	1.12643668433223	0.470359	-1.374948	1.38329
Trial1	3	1	noBlindfold	clockwise	practice	Guided	1	0.5	0	22.38483	-0.29123	-1.45061	0.80068	1.12567019248916	0.500112	-1.00255	1.364869
Trial1	3	1	noBlindfold	clockwise	practice	Guided	1	0.5	0	22.40483	-0.29014	-1.45056	0.80068	1.12490428810444	0.514629	-1.239531	1.313673
Trial1	3	1	noBlindfold	clockwise	practice	Guided	1	0.5	0	22.42484	-0.28902	-1.45058	0.80068	1.12411787481942	0.507915	-1.044868	1.360417
Trial1	3	1	noBlindfold	clockwise	practice	Guided	1	0.5	0	22.44482	-0.28676	-1.45055	0.80066	1.12251848964696	0.382986	-1.078722	1.291807
Trial1	3	1	noBlindfold	clockwise	practice	Guided	1	0.5	0	22.46483	-0.2856	-1.45053	0.80065	1.12169861984194	0.46444	-0.964464	1.321027
Trial1	3	1	noBlindfold	clockwise	practice	Guided	1	0.5	0	22.48483	-0.28452	-1.45051	0.80064	1.12093533244096	0.439996	-1.099881	1.288804
Trial1	3	1	noBlindfold	clockwise	practice	Guided	1	0.5	0	22.50482	-0.28331	-1.45052	0.80062	1.12007453571434	0.441052	-0.968695	1.234145
Trial1	3	1	noBlindfold	clockwise	practice	Guided	1	0.5	0	22.52483	-0.28215	-1.45051	0.80056	1.11922068097099	0.462495	-1.12104	1.144737
Trial1	3	1	noBlindfold	clockwise	practice	Guided	1	0.5	0	22.54483	-0.27957	-1.45051	0.80055	1.11741202606483	0.542508	-1.053331	1.073308
Trial1	3	1	noBlindfold	clockwise	practice	Guided	1	0.5	0	22.56483	-0.27808	-1.45052	0.80055	1.11637303010773	0.527262	-1.044868	1.12895
Trial1	3	1	noBlindfold	clockwise	practice	Guided	1	0.5	0	22.58482	-0.2766	-1.45051	0.80055	1.11534202910311	0.503476	-1.006782	1.109326
Trial1	3	1	noBlindfold	clockwise	practice	Guided	1	0.5	0	22.60483	-0.27495	-1.45051	0.80055	1.11419377835557	0.496996	-1.011013	1.080372
Trial1	3	1	noBlindfold	clockwise	practice	Guided	1	0.5	0	22.62483	-0.2733	-1.4505	0.80051	1.11301802351334	0.509195	-0.917914	1.067251
Trial1	3	1	noBlindfold	clockwise	practice	Guided	1	0.5	0	22.64482	-0.2697	-1.45049	0.80047	1.11049101208718	0.509456	-0.964464	0.920349
Trial1	3	1	noBlindfold	clockwise	practice	Guided	1	0.5	0	22.66483	-0.26781	-1.45049	0.80045	1.10916740239119	0.525052	-1.053331	0.886057
Trial1	3	1	noBlindfold	clockwise	practice	Guided	1	0.5	0	22.68483	-0.26581	-1.45052	0.80042	1.1077622173177	0.49576	-1.053331	0.845688
Trial1	3	1	noBlindfold	clockwise	practice	Guided	1	0.5	0	22.70483	-0.26372	-1.45053	0.8004	1.10630395330848	0.511392	-1.095649	0.811433
Trial1	3	1	noBlindfold	clockwise	practice	Guided	1	0.5	0	22.72482	-0.26147	-1.45054	0.80036	1.10472288998108	0.47577	-1.087186	0.733538
Trial1	3	1	noBlindfold	clockwise	practice	Guided	1	0.5	0	22.74483	-0.25684	-1.45052	0.8003401	1.10152213886782	0.454821	-1.0491	0.688704
Trial1	3	1	noBlindfold	clockwise	practice	Guided	1	0.5	0	22.76483	-0.25455	-1.45051	0.80033	1.09994263468761	0.422668	-0.964464	0.677864
Trial1	3	1	noBlindfold	clockwise	practice	Guided	1	0.5	0	22.78482	-0.25209	-1.45049	0.80033	1.09825655508793	0.413157	-0.926377	0.674304
Trial1	3	1	noBlindfold	clockwise	practice	Guided	1	0.5	0	22.80482	-0.24968	-1.45047	0.80033	1.09660757831167	0.381018	-0.905218	0.663418
Trial1	3	1	noBlindfold	clockwise	practice	Guided	1	0.5	0	22.82483	-0.24717	-1.45046	0.80033	1.09489318787697	0.393132	-0.917914	0.672843
Trial1	3	1	noBlindfold	clockwise	practice	Guided	1	0.5	0	22.84483	-0.24229	-1.45045	0.80033	1.09156883044329	0.443413	-0.917914	0.690413
Trial1	3	1	noBlindfold	clockwise	practice	Guided	1	0.5	0	22.86482	-0.23982	-1.45044	0.80033	1.0898906916094	0.380161	-0.888291	0.680933
Trial1	3	1	noBlindfold	clockwise	practice	Guided	1	0.5	0	22.88483	-0.23724	-1.45043	0.80032	1.08813367547267	0.400594	-0.820582	0.650741
Trial1	3	1	noBlindfold	clockwise	practice	Guided	1	0.5	0	22.90483	-0.23464	-1.45042	0.80031	1.08636644558917	0.43537	-0.833278	0.64572
Trial1	3	1	noBlindfold	clockwise	practice	Guided	1	0.5	0	22.92484	-0.23204	-1.45041	0.80032	1.08461726877943	0.379506	-0.816351	0.597404
Trial1	3	1	noBlindfold	clockwise	practice	Guided	1	0.5	0	22.94482	-0.2268	-1.4504	0.80032	1.08108754785788	0.412053	-0.757105	0.646777
Trial1	3	1	noBlindfold	clockwise	practice	Guided	1	0.5	0	22.96483	-0.22403	-1.45039	0.80031	1.07921988786776	0.414769	-0.786728	0.617439
Trial1	3	1	noBlindfold	clockwise	practice	Guided	1	0.5	0	22.98483	-0.22128	-1.45039	0.8003	1.07736945571077	0.382149	-0.812119	0.593816
Trial1	3	1	noBlindfold	clockwise	practice	Guided	1	0.5	0	23.00482	-0.21841	-1.45039	0.80028	1.07543525518311	0.441327	-0.795192	0.528438
Trial1	3	1	noBlindfold	clockwise	practice	Guided	1	0.5	0	23.02483	-0.21555	-1.45039	0.80024	1.07349701267547	0.39896	-0.769801	0.484216
Trial1	3	1	noBlindfold	clockwise	practice	Guided	1	0.5	0	23.04483	-0.20963	-1.4504	0.80022	1.06954513798095	0.444538	-0.83751	0.419576
Trial1	3	1	noBlindfold	clockwise	practice	Guided	1	0.5	0	23.06483	-0.20651	-1.45041	0.80022	1.06747760545303	0.457827	-0.83751	0.427591
Trial1	3	1	noBlindfold	clockwise	practice	Guided	1	0.5	0	23.08482	-0.20318	-1.45042	0.80022	1.06527657504086	0.466663	-0.83751	0.435788
Trial1	3	1	noBlindfold	clockwise	practice	Guided	1	0.5	0	23.10483	-0.19984	-1.45042	0.80021	1.06306728868518	0.412409	-0.845973	0.421248
Trial1	3	1	noBlindfold	clockwise	practice	Guided	1	0.5	0	23.12483	-0.19641	-1.45042	0.80023	1.06082745442463	0.429966	-0.845973	0.426607
Trial1	3	1	noBlindfold	clockwise	practice	Guided	1	0.5	0	23.14482	-0.18912	-1.45042	0.80024	1.05606364083528	0.466536	-0.841741	0.478571
Trial1	3	1	noBlindfold	clockwise	practice	Guided	1	0.5	0	23.16483	-0.18533	-1.45042	0.80024	1.05359443793191	0.510399	-0.824814	0.473039
Trial1	3	1	noBlindfold	clockwise	practice	Guided	1	0.5	0	23.18483	-0.1815	-1.45041	0.80024	1.05110716850418	0.576999	-0.795192	0.4794
Trial1	3	1	noBlindfold	clockwise	practice	Guided	1	0.5	0	23.20483	-0.17736	-1.4504	0.80024	1.04842767663808	0.540318	-0.778264	0.459993
Trial1	3	1	noBlindfold	clockwise	practice	Guided	1	0.5	0	23.22482	-0.17328	-1.4504	0.8002501	1.045804048233	0.521454	-0.803655	0.456425
Trial1	3	1	noBlindfold	clockwise	practice	Guided	1	0.5	0	23.24483	-0.16435	-1.45039	0.80026	1.04008508599368	0.549743	-0.795192	0.515495
Trial1	3	1	noBlindfold	clockwise	practice	Guided	1	0.5	0	23.26483	-0.15949	-1.45039	0.80028	1.03700293357701	0.61833	-0.786728	0.589482
Trial1	3	1	noBlindfold	clockwise	practice	Guided	1	0.5	0	23.28482	-0.15442	-1.45039	0.80029	1.03379383913637	0.537822	-0.803655	0.596678
Trial1	3	1	noBlindfold	clockwise	practice	Guided	1	0.5	0	23.30482	-0.14947	-1.4504	0.8003	1.03067520400634	0.520058	-0.765569	0.618709
Trial1	3	1	noBlindfold	clockwise	practice	Guided	1	0.5	0	23.32483	-0.14407	-1.4504	0.80033	1.02730435911844	0.510105	-0.752874	0.606889
Trial1	3	1	noBlindfold	clockwise	practice	Guided	1	0.5	0	23.34483	-0.13309	-1.45037	0.80033	1.02045628796147	0.577299	-0.74441	0.681839
Trial1	3	1	noBlindfold	clockwise	practice	Guided	1	0.5	0	23.36482	-0.12747	-1.45037	0.80033	1.01697919592521	0.588982	-0.74441	0.64433
Trial1	3	1	noBlindfold	clockwise	practice	Guided	1	0.5	0	23.38483	-0.12153	-1.45037	0.80032	1.01331712225049	0.462913	-0.748642	0.618548
Trial1	3	1	noBlindfold	clockwise	practice	Guided	1	0.5	0	23.40483	-0.11587	-1.45037	0.8003401	1.00987131391623	0.432459	-0.727483	0.686964
Trial1	3	1	noBlindfold	clockwise	practice	Guided	1	0.5	0	23.42484	-0.10979	-1.45037	0.80036	1.00619079374764	0.516356	-0.74441	0.698253
Trial1	3	1	noBlindfold	clockwise	practice	Guided	1	0.5	0	23.44482	-0.097682	-1.45037	0.80037	0.998907339937441	0.373308	-0.786728	0.760962
Trial1	3	1	noBlindfold	clockwise	practice	Guided	1	0.5	0	23.46483	-0.091382	-1.45038	0.8003801	0.995158731706037	0.380685	-0.761337	0.731849
Trial1	3	1	noBlindfold	clockwise	practice	Guided	1	0.5	0	23.48483	-0.085091	-1.45036	0.8003801	0.991433158216892	0.44273	-0.714787	0.777979
Trial1	3	1	noBlindfold	clockwise	practice	Guided	1	0.5	0	23.50482	-0.07876001	-1.45036	0.8003801	0.987710165110118	0.428086	-0.735946	0.761409
Trial1	3	1	noBlindfold	clockwise	practice	Guided	1	0.5	0	23.52483	-0.072965	-1.45036	0.8003801	0.984325714899169	0.342012	-0.727483	0.725321
Trial1	3	1	noBlindfold	clockwise	practice	Guided	1	0.5	0	23.54483	-0.060559	-1.45037	0.8003801	0.977156392539204	0.411345	-0.727483	0.72948
Trial1	3	1	noBlindfold	clockwise	practice	Guided	1	0.5	0	23.56483	-0.054479	-1.45037	0.80039	0.973689437586128	0.35272	-0.774033	0.747386
Trial1	3	1	noBlindfold	clockwise	practice	Guided	1	0.5	0	23.58482	-0.048091	-1.45037	0.80039	0.970065928968903	0.316509	-0.714787	0.798845
Trial1	3	1	noBlindfold	clockwise	practice	Guided	1	0.5	0	23.60483	-0.042162	-1.45036	0.8004	0.966736688760017	0.337781	-0.731715	0.786117
Trial1	3	1	noBlindfold	clockwise	practice	Guided	1	0.5	0	23.62483	-0.036296	-1.45036	0.8004	0.963459178323404	0.341337	-0.685165	0.799068
Trial1	3	1	noBlindfold	clockwise	practice	Guided	1	0.5	0	23.64482	-0.024771	-1.45036	0.8004	0.95709184076407	0.277068	-0.689397	0.800151
Trial1	3	1	noBlindfold	clockwise	practice	Guided	1	0.5	0	23.66483	-0.018973	-1.45035	0.80039	0.953916733982848	0.311657	-0.664006	0.783509
Trial1	3	1	noBlindfold	clockwise	practice	Guided	1	0.5	0	23.68483	-0.013403	-1.45034	0.80037	0.95088103429212	0.315023	-0.680933	0.737577
Trial1	3	1	noBlindfold	clockwise	practice	Guided	1	0.5	0	23.70483	-0.0078977	-1.45035	0.80035	0.947903060967013	0.269597	-0.74441	0.683471
Trial1	3	1	noBlindfold	clockwise	practice	Guided	1	0.5	0	23.72482	-0.0021443	-1.45035	0.80032	0.944807362250331	0.290975	-0.710556	0.654326
Trial1	3	1	noBlindfold	clockwise	practice	Guided	1	0.5	0	23.74483	0.008632299	-1.45036	0.80029	0.939098705263712	0.383004	-0.69786	0.558448
Trial1	3	1	noBlindfold	clockwise	practice	Guided	1	0.5	0	23.76483	0.014017	-1.45035	0.80027	0.936275326745608	0.262234	-0.693628	0.53336
Trial1	3	1	noBlindfold	clockwise	practice	Guided	1	0.5	0	23.78482	0.019342	-1.45034	0.8002501	0.933505362203163	0.279454	-0.630151	0.500134
Trial1	3	1	noBlindfold	clockwise	practice	Guided	1	0.5	0	23.80482	0.024774	-1.45032	0.80022	0.930694267576102	0.319206	-0.592065	0.445823
Trial1	3	1	noBlindfold	clockwise	practice	Guided	1	0.5	0	23.82483	0.030045	-1.45031	0.8001601	0.927962180928342	0.323744	-0.596297	0.332668
Trial1	3	1	noBlindfold	clockwise	practice	Guided	1	0.5	0	23.84483	0.040567	-1.45031	0.8001601	0.922678052315082	0.322677	-0.604761	0.362549
Trial1	3	1	noBlindfold	clockwise	practice	Guided	1	0.5	0	23.86482	0.045808	-1.4503	0.8001601	0.920079605444222	0.340385	-0.592065	0.320933
Trial1	3	1	noBlindfold	clockwise	practice	Guided	1	0.5	0	23.88483	0.051391	-1.45029	0.80015	0.917327704818003	0.260291	-0.537052	0.274245
Trial1	3	1	noBlindfold	clockwise	practice	Guided	1	0.5	0	23.90483	0.056483	-1.45027	0.80014	0.914839488775651	0.215598	-0.511657	0.261352
Trial1	3	1	noBlindfold	clockwise	practice	Guided	1	0.5	0	23.92484	0.061825	-1.45026	0.80012	0.912244122456714	0.170885	-0.47772	0.252578
Trial1	3	1	noBlindfold	clockwise	practice	Guided	1	0.5	0	23.94482	0.072068	-1.45023	0.8001	0.907350956513846	0.304416	-0.528255	0.204198
Trial1	3	1	noBlindfold	clockwise	practice	Guided	1	0.5	0	23.96483	0.077518	-1.45026	0.80009	0.904784491429245	0.268954	-0.612891	0.174546
Trial1	3	1	noBlindfold	clockwise	practice	Guided	1	0.5	0	23.98483	0.082498	-1.45029	0.80008	0.902461040347884	0.340218	-0.600196	0.171527
Trial1	3	1	noBlindfold	clockwise	practice	Guided	1	0.5	0	24.00482	0.087867	-1.4503	0.80002	0.899936482910398	0.568929	-0.689063	0.037161
Trial1	3	1	noBlindfold	clockwise	practice	Guided	1	0.5	0	24.02483	0.093319	-1.45035	0.79993	0.897372553251792	0.695844	-0.887958	-0.094384
Trial1	3	1	noBlindfold	clockwise	practice	Guided	1	0.5	0	24.04483	0.10485	-1.45038	0.79995	0.892223923411206	0.361841	-0.591732	-0.078413
Trial1	3	1	noBlindfold	clockwise	practice	Guided	1	0.5	0	24.06483	0.11071	-1.45032	0.79997	0.88966215628245	0.334699	-0.557878	-0.057556
Trial1	3	1	noBlindfold	clockwise	practice	Guided	1	0.5	0	24.08482	0.1168	-1.45028	0.80002	0.887059355861613	0.275445	-0.494388	0.0090281
Trial1	3	1	noBlindfold	clockwise	practice	Guided	1	0.5	0	24.10483	0.12274	-1.45026	0.80005	0.884536628246838	0.286947	-0.604411	0.080731
Trial1	3	1	noBlindfold	clockwise	practice	Guided	1	0.5	0	24.12483	0.12884	-1.45028	0.80009	0.881988482145585	0.306348	-0.600179	0.190732
Trial1	3	1	noBlindfold	clockwise	practice	Guided	1	0.5	0	24.14482	0.14079	-1.45028	0.80011	0.877044983544602	0.278228	-0.549393	0.220019
Trial1	3	1	noBlindfold	clockwise	practice	Guided	1	0.5	0	24.16483	0.1468	-1.45028	0.80012	0.874609770462344	0.178514	-0.583248	0.272118
Trial1	3	1	noBlindfold	clockwise	practice	Guided	1	0.5	0	24.18483	0.1529	-1.45028	0.80014	0.872182535111796	0.279712	-0.61287	0.303965
Trial1	3	1	noBlindfold	clockwise	practice	Guided	1	0.5	0	24.20483	0.15913	-1.45029	0.80013	0.869712817229193	0.3615	-0.570552	0.231722
Trial1	3	1	noBlindfold	clockwise	practice	Guided	1	0.5	0	24.22482	0.16488	-1.4503	0.80011	0.867456908918897	0.361254	-0.625566	0.240452
Trial1	3	1	noBlindfold	clockwise	practice	Guided	1	0.5	0	24.24483	0.17692	-1.45031	0.8001	0.862867689021686	0.44559	-0.617102	0.214644
Trial1	3	1	noBlindfold	clockwise	practice	Guided	1	0.5	0	24.26483	0.18304	-1.45031	0.8001	0.860594914147954	0.415117	-0.638261	0.184642
Trial1	3	1	noBlindfold	clockwise	practice	Guided	1	0.5	0	24.28482	0.18942	-1.45032	0.8001	0.858265633020969	0.34701	-0.65942	0.212068
Trial1	3	1	noBlindfold	clockwise	practice	Guided	1	0.5	0	24.30482	0.19585	-1.45032	0.8001	0.855959802140648	0.379038	-0.629798	0.180013
Trial1	3	1	noBlindfold	clockwise	practice	Guided	1	0.5	0	24.32483	0.20216	-1.45032	0.80009	0.853728646434335	0.430926	-0.646725	0.199255
Trial1	3	1	noBlindfold	clockwise	practice	Guided	1	0.5	0	24.34483	0.21507	-1.45033	0.8001	0.849320351745694	0.404524	-0.650957	0.186556
Trial1	3	1	noBlindfold	clockwise	practice	Guided	1	0.5	0	24.36482	0.22184	-1.45033	0.8001	0.847073166309244	0.44453	-0.655188	0.193838
Trial1	3	1	noBlindfold	clockwise	practice	Guided	1	0.5	0	24.38483	0.22852	-1.45033	0.80012	0.844922123799879	0.397002	-0.642493	0.241837
Trial1	3	1	noBlindfold	clockwise	practice	Guided	1	0.5	0	24.40483	0.23531	-1.45032	0.80013	0.842774486241238	0.435626	-0.629798	0.265068
Trial1	3	1	noBlindfold	clockwise	practice	Guided	1	0.5	0	24.42484	0.2424	-1.45032	0.80015	0.840593741707068	0.430702	-0.65942	0.265374
Trial1	3	1	noBlindfold	clockwise	practice	Guided	1	0.5	0	24.44482	0.25658	-1.4503	0.8001601	0.836366788557596	0.398553	-0.617102	0.357364
Trial1	3	1	noBlindfold	clockwise	practice	Guided	1	0.5	0	24.46483	0.26363	-1.45029	0.80018	0.834361277469601	0.345073	-0.58748	0.346713
Trial1	3	1	noBlindfold	clockwise	practice	Guided	1	0.5	0	24.48483	0.27068	-1.45029	0.80019	0.832401134570865	0.399673	-0.583248	0.40041
Trial1	3	1	noBlindfold	clockwise	practice	Guided	1	0.5	0	24.50482	0.27775	-1.45029	0.80019	0.830481214046968	0.337704	-0.617102	0.380771
Trial1	3	1	noBlindfold	clockwise	practice	Guided	1	0.5	0	24.52483	0.28503	-1.4503	0.80019	0.828562664438895	0.292875	-0.638261	0.363376
Trial1	3	1	noBlindfold	clockwise	practice	Guided	1	0.5	0	24.54483	0.29915	-1.45031	0.80019	0.825011950005334	0.357821	-0.650957	0.387301
Trial1	3	1	noBlindfold	clockwise	practice	Guided	1	0.5	0	24.56483	0.3062	-1.45032	0.80019	0.823324014026729	0.310066	-0.625566	0.355466
Trial1	3	1	noBlindfold	clockwise	practice	Guided	1	0.5	0	24.58482	0.31344	-1.45032	0.80018	0.821640189609417	0.37611	-0.600175	0.368952
Trial1	3	1	noBlindfold	clockwise	practice	Guided	1	0.5	0	24.60483	0.32048	-1.45031	0.80017	0.820060650330721	0.333681	-0.570552	0.315553
Trial1	3	1	noBlindfold	clockwise	practice	Guided	1	0.5	0	24.62483	0.3277	-1.4503	0.8001601	0.81850069623463	0.291629	-0.617102	0.338555
Trial1	3	1	noBlindfold	clockwise	practice	Guided	1	0.5	0	24.64482	0.34175	-1.45031	0.8001601	0.815658728019229	0.350186	-0.655188	0.313603
Trial1	3	1	noBlindfold	clockwise	practice	Guided	1	0.5	0	24.66483	0.34841	-1.45032	0.80017	0.814402579106788	0.283904	-0.693275	0.364297
Trial1	3	1	noBlindfold	clockwise	practice	Guided	1	0.5	0	24.68483	0.35542	-1.45034	0.80019	0.813146585478748	0.343211	-0.70597	0.402319
Trial1	3	1	noBlindfold	clockwise	practice	Guided	1	0.5	0	24.70483	0.36218	-1.45034	0.8002	0.811981813888232	0.31298	-0.714434	0.379551
Trial1	3	1	noBlindfold	clockwise	practice	Guided	1	0.5	0	24.72482	0.36908	-1.45035	0.80022	0.810858873797652	0.233997	-0.655188	0.416402
Trial1	3	1	noBlindfold	clockwise	practice	Guided	1	0.5	0	24.74483	0.38214	-1.45032	0.80022	0.808852919739872	0.178942	-0.629798	0.421227
Trial1	3	1	noBlindfold	clockwise	practice	Guided	1	0.5	0	24.76483	0.38889	-1.45031	0.80022	0.807896966074546	0.151412	-0.595943	0.423538
Trial1	3	1	noBlindfold	clockwise	practice	Guided	1	0.5	0	24.78482	0.39492	-1.4503	0.80021	0.807079829274995	0.135021	-0.579016	0.433986
Trial1	3	1	noBlindfold	clockwise	practice	Guided	1	0.5	0	24.80482	0.40118	-1.45031	0.80021	0.806288676169976	0.302461	-0.617102	0.418494
Trial1	3	1	noBlindfold	clockwise	practice	Guided	1	0.5	0	24.82483	0.40719	-1.45031	0.80019	0.805554273892328	0.303186	-0.663652	0.401996
Trial1	3	1	noBlindfold	clockwise	practice	Guided	1	0.5	0	24.84483	0.41899	-1.45034	0.80018	0.804270220804878	0.258455	-0.634029	0.390539
Trial1	3	1	noBlindfold	clockwise	practice	Guided	1	0.5	0	24.86482	0.42479	-1.45033	0.8001601	0.803686908329086	0.330946	-0.663652	0.316611
Trial1	3	1	noBlindfold	clockwise	practice	Guided	1	0.5	0	24.88483	0.43075	-1.45033	0.80015	0.803141112333631	0.296799	-0.693275	0.238263
Trial1	3	1	noBlindfold	clockwise	practice	Guided	1	0.5	0	24.90483	0.43669	-1.45033	0.80015	0.802650756662355	0.262831	-0.646725	0.320005
Trial1	3	1	noBlindfold	clockwise	practice	Guided	1	0.5	0	24.92484	0.44241	-1.45033	0.8001601	0.802229839410065	0.308537	-0.684811	0.303027
Trial1	3	1	noBlindfold	clockwise	practice	Guided	1	0.5	0	24.94482	0.45382	-1.45033	0.8001601	0.801491546775491	0.299607	-0.676347	0.324391
Trial1	3	1	noBlindfold	clockwise	practice	Guided	1	0.5	0	24.96483	0.4595	-1.45033	0.80017	0.801194287989287	0.253721	-0.629798	0.353867
Trial1	3	1	noBlindfold	clockwise	practice	Guided	1	0.5	0	24.98483	0.46548	-1.45031	0.80017	0.800914267726329	0.292071	-0.600175	0.319558
Trial1	3	1	noBlindfold	clockwise	practice	Guided	1	0.5	0	25.00482	0.47093	-1.4503	0.80017	0.800697883226838	0.287486	-0.604407	0.365795
Trial1	3	1	noBlindfold	clockwise	practice	Guided	1	0.5	0	25.02483	0.4767	-1.45029	0.80017	0.800509166419191	0.291602	-0.562089	0.31582
Trial1	3	1	noBlindfold	clockwise	practice	Guided	1	0.5	0	25.04483	0.48781	-1.45029	0.80017	0.800262851573014	0.39592	-0.562089	0.33874
Trial1	3	1	noBlindfold	clockwise	practice	Guided	1	0.5	0	25.06483	0.49378	-1.45029	0.8001601	0.800184225308988	0.323759	-0.595943	0.340742
Trial1	3	1	noBlindfold	clockwise	practice	Guided	1	0.5	0	25.08482	0.49928	-1.4503	0.8001601	0.800160374348972	0.360333	-0.574784	0.327673
Trial1	3	1	noBlindfold	clockwise	practice	Guided	1	0.5	0	25.10483	0.50497	-1.4503	0.80014	0.800155398927548	0.36597	-0.61287	0.273517
Trial1	3	1	noBlindfold	clockwise	practice	Guided	1	0.5	0	25.12483	0.51083	-1.4503	0.80012	0.800193287081694	0.363525	-0.579016	0.286503
Trial1	3	1	noBlindfold	clockwise	practice	Guided	1	0.5	0	25.14482	0.52235	-1.4503	0.8001	0.800412070962624	0.323626	-0.650957	0.186181
Trial1	3	1	noBlindfold	clockwise	practice	Guided	1	0.5	0	25.16483	0.52851	-1.4503	0.8001	0.800607755954789	0.456749	-0.634029	0.238006
Trial1	3	1	noBlindfold	clockwise	practice	Guided	1	0.5	0	25.18483	0.53424	-1.45031	0.80011	0.800842342517143	0.48108	-0.638261	0.215658
Trial1	3	1	noBlindfold	clockwise	practice	Guided	1	0.5	0	25.20483	0.54064	-1.45031	0.80012	0.801151432271255	0.411726	-0.583248	0.234345
Trial1	3	1	noBlindfold	clockwise	practice	Guided	1	0.5	0	25.22482	0.54657	-1.45031	0.80015	0.801504115143793	0.345447	-0.629798	0.267242
Trial1	3	1	noBlindfold	clockwise	practice	Guided	1	0.5	0	25.24483	0.55884	-1.45029	0.80017	0.802330467300334	0.297209	-0.574784	0.333215
Trial1	3	1	noBlindfold	clockwise	practice	Guided	1	0.5	0	25.26483	0.56521	-1.45028	0.80019	0.802842657861664	0.218694	-0.507059	0.392604
Trial1	3	1	noBlindfold	clockwise	practice	Guided	1	0.5	0	25.28482	0.57138	-1.45027	0.80019	0.803367349539876	0.349472	-0.557837	0.419831
Trial1	3	1	noBlindfold	clockwise	practice	Guided	1	0.5	0	25.30482	0.57772	-1.45026	0.80018	0.803945496925416	0.394707	-0.502791	0.370284
Trial1	3	1	noBlindfold	clockwise	practice	Guided	1	0.5	0	25.32483	0.58389	-1.45025	0.8001601	0.804545612032862	0.261051	-0.519631	0.359961
Trial1	3	1	noBlindfold	clockwise	practice	Guided	1	0.5	0	25.34483	0.59646	-1.45027	0.80015	0.805943304503241	0.268601	-0.566173	0.255454
Trial1	3	1	noBlindfold	clockwise	practice	Guided	1	0.5	0	25.36482	0.60266	-1.45028	0.80015	0.80670884281539	0.313909	-0.561941	0.316195
Trial1	3	1	noBlindfold	clockwise	practice	Guided	1	0.5	0	25.38483	0.60887	-1.45029	0.80014	0.807512628201641	0.349255	-0.608491	0.278387
Trial1	3	1	noBlindfold	clockwise	practice	Guided	1	0.5	0	25.40483	0.61507	-1.4503	0.80014	0.808371859313759	0.298277	-0.574636	0.251611
Trial1	3	1	noBlindfold	clockwise	practice	Guided	1	0.5	0	25.42484	0.62142	-1.45029	0.80017	0.809329882409809	0.320333	-0.557709	0.364514
Trial1	3	1	noBlindfold	clockwise	practice	Guided	1	0.5	0	25.44482	0.63373	-1.45028	0.80017	0.811267987328906	0.250142	-0.553477	0.343988
Trial1	3	1	noBlindfold	clockwise	practice	Guided	1	0.5	0	25.46483	0.64	-1.45028	0.80019	0.812344756769764	0.236429	-0.570401	0.342553
Trial1	3	1	noBlindfold	clockwise	practice	Guided	1	0.5	0	25.48483	0.6460201	-1.45028	0.80021	0.813423566811037	0.299668	-0.528083	0.4243
Trial1	3	1	noBlindfold	clockwise	practice	Guided	1	0.5	0	25.50482	0.6521701	-1.45027	0.80021	0.814550041693987	0.225869	-0.544981	0.383988
Trial1	3	1	noBlindfold	clockwise	practice	Guided	1	0.5	0	25.52483	0.65806	-1.45027	0.80022	0.815680719873462	0.190981	-0.540749	0.443291
Trial1	3	1	noBlindfold	clockwise	practice	Guided	1	0.5	0	25.54483	0.6697	-1.45027	0.80021	0.818006186653364	0.239915	-0.52381	0.435306
Trial1	3	1	noBlindfold	clockwise	practice	Guided	1	0.5	0	25.56483	0.67515	-1.45027	0.8002	0.81914446075604	0.271408	-0.544969	0.399126
Trial1	3	1	noBlindfold	clockwise	practice	Guided	1	0.5	0	25.58482	0.68086	-1.45027	0.80019	0.820374502654987	0.180975	-0.528033	0.366379
Trial1	3	1	noBlindfold	clockwise	practice	Guided	1	0.5	0	25.60483	0.6863	-1.45026	0.80017	0.821571506644419	0.264893	-0.519553	0.339444
Trial1	3	1	noBlindfold	clockwise	practice	Guided	1	0.5	0	25.62483	0.69173	-1.45025	0.80015	0.822800390684849	0.316866	-0.52794	0.283034
Trial1	3	1	noBlindfold	clockwise	practice	Guided	1	0.5	0	25.64482	0.7029099	-1.45027	0.80015	0.825477151576544	0.197455	-0.540632	0.331095
Trial1	3	1	noBlindfold	clockwise	practice	Guided	1	0.5	0	25.66483	0.70826	-1.45027	0.8001601	0.82681819872345	0.283663	-0.523704	0.321784
Trial1	3	1	noBlindfold	clockwise	practice	Guided	1	0.5	0	25.68483	0.71361	-1.45027	0.8001601	0.828181945920465	0.30741	-0.557559	0.342257
Trial1	3	1	noBlindfold	clockwise	practice	Guided	1	0.5	0	25.70483	0.71913	-1.45028	0.8001601	0.829622838528233	0.287235	-0.549095	0.322792
Trial1	3	1	noBlindfold	clockwise	practice	Guided	1	0.5	0	25.72482	0.72448	-1.45027	0.8001601	0.831051978773717	0.231841	-0.5237	0.298397
Trial1	3	1	noBlindfold	clockwise	practice	Guided	1	0.5	0	25.74483	0.7351	-1.45027	0.8001601	0.833983274859993	0.314224	-0.549087	0.314648
Trial1	3	1	noBlindfold	clockwise	practice	Guided	1	0.5	0	25.76483	0.74042	-1.45028	0.80015	0.835488988587555	0.248657	-0.57871	0.267442
Trial1	3	1	noBlindfold	clockwise	practice	Guided	1	0.5	0	25.78482	0.74587	-1.45029	0.8001601	0.837083126262581	0.236758	-0.53216	0.316875
Trial1	3	1	noBlindfold	clockwise	practice	Guided	1	0.5	0	25.80482	0.75127	-1.45028	0.80019	0.838713659207261	0.307463	-0.57871	0.416373
Trial1	3	1	noBlindfold	clockwise	practice	Guided	1	0.5	0	25.82483	0.75651	-1.45028	0.80021	0.840317441244021	0.32779	-0.561782	0.428068
Trial1	3	1	noBlindfold	clockwise	practice	Guided	1	0.5	0	25.84483	0.76701	-1.45027	0.80021	0.843581868343036	0.199087	-0.498293	0.409706
Trial1	3	1	noBlindfold	clockwise	practice	Guided	1	0.5	0	25.86482	0.77235	-1.45025	0.80021	0.845287252884312	0.274677	-0.498163	0.412569
Trial1	3	1	noBlindfold	clockwise	practice	Guided	1	0.5	0	25.88483	0.77766	-1.45024	0.80021	0.847013060722657	0.315659	-0.489596	0.416008
Trial1	3	1	noBlindfold	clockwise	practice	Guided	1	0.5	0	25.90483	0.78266	-1.45025	0.8002	0.848655873731459	0.304494	-0.50227	0.387766
Trial1	3	1	noBlindfold	clockwise	practice	Guided	1	0.5	0	25.92484	0.78796	-1.45026	0.80019	0.850426333476407	0.277636	-0.523413	0.354238
Trial1	3	1	noBlindfold	clockwise	practice	Guided	1	0.5	0	25.94482	0.79811	-1.45027	0.80019	0.853916604932916	0.295576	-0.578414	0.408418
Trial1	3	1	noBlindfold	clockwise	practice	Guided	1	0.5	0	25.96483	0.80331	-1.45027	0.80018	0.855736471067743	0.266386	-0.582646	0.331935
Trial1	3	1	noBlindfold	clockwise	practice	Guided	1	0.5	0	25.98483	0.80836	-1.45028	0.80019	0.857548755927453	0.268997	-0.553024	0.370804
Trial1	3	1	noBlindfold	clockwise	practice	Guided	1	0.5	0	26.00482	0.81352	-1.45027	0.80019	0.859417704335544	0.265193	-0.523372	0.421439
Trial1	3	1	noBlindfold	clockwise	practice	Guided	1	0.5	0	26.02483	0.8185	-1.45026	0.8002	0.861256263230372	0.368606	-0.506404	0.391132
Trial1	3	1	noBlindfold	clockwise	practice	Guided	1	0.5	0	26.04483	0.82857	-1.45027	0.80021	0.86504005281519	0.27362	-0.591028	0.44469
Trial1	3	1	noBlindfold	clockwise	practice	Guided	1	0.5	0	26.06483	0.83359	-1.45029	0.80021	0.866959255788468	0.209206	-0.536015	0.42184
Trial1	3	1	noBlindfold	clockwise	practice	Guided	1	0.5	0	26.08482	0.83873	-1.45028	0.80021	0.868949987481827	0.297542	-0.544478	0.402194
Trial1	3	1	noBlindfold	clockwise	practice	Guided	1	0.5	0	26.10483	0.84371	-1.45027	0.80021	0.870903330092758	0.377843	-0.523319	0.432456
Trial1	3	1	noBlindfold	clockwise	practice	Guided	1	0.5	0	26.12483	0.84891	-1.45027	0.80017	0.872931959499262	0.372595	-0.54871	0.351079
Trial1	3	1	noBlindfold	clockwise	practice	Guided	1	0.5	0	26.14482	0.85905	-1.45028	0.80017	0.877034186258335	0.332535	-0.544478	0.370678
Trial1	3	1	noBlindfold	clockwise	practice	Guided	1	0.5	0	26.16483	0.86426	-1.45028	0.80017	0.879179932145202	0.371771	-0.574101	0.322126
Trial1	3	1	noBlindfold	clockwise	practice	Guided	1	0.5	0	26.18483	0.86955	-1.45029	0.80017	0.881384861925431	0.431427	-0.599492	0.340946
Trial1	3	1	noBlindfold	clockwise	practice	Guided	1	0.5	0	26.20483	0.87479	-1.45029	0.80017	0.883594697591583	0.380618	-0.565637	0.345599
Trial1	3	1	noBlindfold	clockwise	practice	Guided	1	0.5	0	26.22482	0.88022	-1.4503	0.8002	0.885938687230512	0.295593	-0.578333	0.365673
Trial1	3	1	noBlindfold	clockwise	practice	Guided	1	0.5	0	26.24483	0.89065	-1.45027	0.8002	0.890464800661926	0.430672	-0.565604	0.38928
Trial1	3	1	noBlindfold	clockwise	practice	Guided	1	0.5	0	26.26483	0.89606	-1.45027	0.80018	0.89283340067301	0.37601	-0.569836	0.363252
Trial1	3	1	noBlindfold	clockwise	practice	Guided	1	0.5	0	26.28482	0.90169	-1.45028	0.80017	0.895336192173666	0.295799	-0.52751	0.308495
Trial1	3	1	noBlindfold	clockwise	practice	Guided	1	0.5	0	26.30482	0.90734	-1.45028	0.80018	0.897894110294227	0.29328	-0.599451	0.366641
Trial1	3	1	noBlindfold	clockwise	practice	Guided	1	0.5	0	26.32483	0.91286	-1.45029	0.80019	0.900420679686863	0.434518	-0.531742	0.383141
Trial1	3	1	noBlindfold	clockwise	practice	Guided	1	0.5	0	26.34483	0.9241999	-1.45031	0.80021	0.90569400499878	0.345162	-0.633305	0.423643
Trial1	3	1	noBlindfold	clockwise	practice	Guided	1	0.5	0	26.36482	0.93011	-1.4503	0.80023	0.908494684874697	0.271626	-0.552893	0.402324
Trial1	3	1	noBlindfold	clockwise	practice	Guided	1	0.5	0	26.38483	0.93584	-1.45028	0.8002501	0.911239081061178	0.343912	-0.578283	0.494402
Trial1	3	1	noBlindfold	clockwise	practice	Guided	1	0.5	0	26.40483	0.94178	-1.45027	0.8002501	0.914095011944128	0.343211	-0.518994	0.501141
Trial1	3	1	noBlindfold	clockwise	practice	Guided	1	0.5	0	26.42484	0.9476	-1.45027	0.80028	0.916948092643997	0.337423	-0.612094	0.504719
Trial1	3	1	noBlindfold	clockwise	practice	Guided	1	0.5	0	26.44482	0.95937	-1.45026	0.80027	0.922742013575082	0.403678	-0.620481	0.55609
Trial1	3	1	noBlindfold	clockwise	practice	Guided	1	0.5	0	26.46483	0.96522	-1.45028	0.8002501	0.925651029343583	0.389771	-0.5697	0.481308
Trial1	3	1	noBlindfold	clockwise	practice	Guided	1	0.5	0	26.48483	0.9711	-1.45028	0.80023	0.928602842969115	0.348707	-0.540065	0.431357
Trial1	3	1	noBlindfold	clockwise	practice	Guided	1	0.5	0	26.50482	0.97717	-1.45029	0.80023	0.931696946104755	0.370244	-0.578151	0.482763
Trial1	3	1	noBlindfold	clockwise	practice	Guided	1	0.5	0	26.52483	0.98289	-1.45028	0.80022	0.934630852428495	0.418802	-0.493458	0.462399
Trial1	3	1	noBlindfold	clockwise	practice	Guided	1	0.5	0	26.54483	0.99511	-1.45029	0.80021	0.940994118108051	0.369856	-0.463815	0.428351
Trial1	3	1	noBlindfold	clockwise	practice	Guided	1	0.5	0	26.56483	1.00139	-1.45028	0.80021	0.944313483434507	0.371671	-0.637307	0.463327
Trial1	3	1	noBlindfold	clockwise	practice	Guided	1	0.5	0	26.58482	1.00753	-1.4503	0.8002	0.9475794355536	0.453323	-0.52728	0.391403
Trial1	3	1	noBlindfold	clockwise	practice	Guided	1	0.5	0	26.60483	1.01393	-1.45028	0.80019	0.951014194505861	0.380473	-0.641539	0.388924
Trial1	3	1	noBlindfold	clockwise	practice	Guided	1	0.5	0	26.62483	1.01999	-1.45031	0.8002	0.954311101440621	0.34467	-0.548439	0.360947
Trial1	3	1	noBlindfold	clockwise	practice	Guided	1	0.5	0	26.64482	1.03297	-1.45031	0.8002	0.96144537473648	0.435291	-0.603453	0.379738
Trial1	3	1	noBlindfold	clockwise	practice	Guided	1	0.5	0	26.66483	1.03913	-1.4503	0.80021	0.964881946062425	0.383161	-0.607684	0.434069
Trial1	3	1	noBlindfold	clockwise	practice	Guided	1	0.5	0	26.68483	1.0457	-1.4503	0.80022	0.968576604407609	0.318149	-0.616148	0.438623
Trial1	3	1	noBlindfold	clockwise	practice	Guided	1	0.5	0	26.70483	1.05226	-1.4503	0.80022	0.972287622988281	0.354103	-0.501885	0.437687
Trial1	3	1	noBlindfold	clockwise	practice	Guided	1	0.5	0	26.72482	1.05866	-1.45028	0.80022	0.975937035979605	0.377619	-0.548423	0.408605
Trial1	3	1	noBlindfold	clockwise	practice	Guided	1	0.5	0	26.74483	1.07148	-1.45028	0.80022	0.983331836140009	0.348733	-0.548423	0.432671
Trial1	3	1	noBlindfold	clockwise	practice	Guided	1	0.5	0	26.76483	1.0779	-1.45028	0.80022	0.98707676441727	0.299341	-0.561118	0.428058
Trial1	3	1	noBlindfold	clockwise	practice	Guided	1	0.5	0	26.78482	1.0845	-1.45029	0.80022	0.990955299510115	0.324795	-0.594973	0.412274
Trial1	3	1	noBlindfold	clockwise	practice	Guided	1	0.5	0	26.80482	1.09107	-1.45029	0.8002	0.994828589881984	0.304888	-0.56535	0.331251
Trial1	3	1	noBlindfold	clockwise	practice	Guided	1	0.5	0	26.82483	1.09743	-1.45029	0.80017	0.998596329734683	0.395889	-0.569582	0.393711
Trial1	3	1	noBlindfold	clockwise	practice	Guided	1	0.5	0	26.84483	1.11025	-1.45029	0.8001601	1.00631066976741	0.301724	-0.556887	0.297323
Trial1	3	1	noBlindfold	clockwise	practice	Guided	1	0.5	0	26.86482	1.11667	-1.45029	0.8001601	1.01021681362385	0.373436	-0.620355	0.343134
Trial1	3	1	noBlindfold	clockwise	practice	Guided	1	0.5	0	26.88483	1.12332	-1.45029	0.8001601	1.01428985406146	0.416653	-0.599196	0.28848
Trial1	3	1	noBlindfold	clockwise	practice	Guided	1	0.5	0	26.90483	1.12982	-1.45029	0.80017	1.01830508920041	0.341861	-0.510329	0.35871
Trial1	3	1	noBlindfold	clockwise	practice	Guided	1	0.5	0	26.92484	1.13653	-1.45028	0.80019	1.022484392735	0.322011	-0.573806	0.384916
Trial1	3	1	noBlindfold	clockwise	practice	Guided	1	0.5	0	26.94482	1.14952	-1.45027	0.80022	1.03064455347107	0.338661	-0.582221	0.449595
Trial1	3	1	noBlindfold	clockwise	practice	Guided	1	0.5	0	26.96483	1.1562	-1.45027	0.80024	1.03488285968992	0.299414	-0.54835	0.480031
Trial1	3	1	noBlindfold	clockwise	practice	Guided	1	0.5	0	26.98483	1.16283	-1.45027	0.80026	1.03911485500486	0.282517	-0.489088	0.53256
Trial1	3	1	noBlindfold	clockwise	practice	Guided	1	0.5	0	27.00482	1.16902	-1.45026	0.80026	1.04307426184038	0.295119	-0.527134	0.514202
Trial1	3	1	noBlindfold	clockwise	practice	Guided	1	0.5	0	27.02483	1.17555	-1.45026	0.80023	1.04725153633807	0.268026	-0.472077	0.469697
Trial1	3	1	noBlindfold	clockwise	practice	Guided	1	0.5	0	27.04483	1.18821	-1.45026	0.80022	1.0554549195778	0.274282	-0.450829	0.437298
Trial1	3	1	noBlindfold	clockwise	practice	Guided	1	0.5	0	27.06483	1.1942	-1.45026	0.8002	1.05935537295784	0.287087	-0.586226	0.419007
Trial1	3	1	noBlindfold	clockwise	practice	Guided	1	0.5	0	27.08482	1.20076	-1.45028	0.80021	1.06367317814811	0.287069	-0.573531	0.436602
Trial1	3	1	noBlindfold	clockwise	practice	Guided	1	0.5	0	27.10483	1.20671	-1.45029	0.80021	1.06760247275371	0.252639	-0.505818	0.385842
Trial1	3	1	noBlindfold	clockwise	practice	Guided	1	0.5	0	27.12483	1.213	-1.45028	0.80022	1.07178401881772	0.354924	-0.560831	0.513455
Trial1	3	1	noBlindfold	clockwise	practice	Guided	1	0.5	0	27.14482	1.22533	-1.45027	0.80021	1.08001835378238	0.254938	-0.53116	0.447643
Trial1	3	1	noBlindfold	clockwise	practice	Guided	1	0.5	0	27.16483	1.23111	-1.45027	0.80022	1.08391598696563	0.260681	-0.53536	0.440645
Trial1	3	1	noBlindfold	clockwise	practice	Guided	1	0.5	0	27.18483	1.23736	-1.45027	0.80022	1.08814146101017	0.292876	-0.552287	0.418381
Trial1	3	1	noBlindfold	clockwise	practice	Guided	1	0.5	0	27.20483	1.24307	-1.45028	0.80021	1.09201148208354	0.324174	-0.598837	0.422648
Trial1	3	1	noBlindfold	clockwise	practice	Guided	1	0.5	0	27.22482	1.24912	-1.45028	0.80021	1.09613722342452	0.301029	-0.564983	0.399396
Trial1	3	1	noBlindfold	clockwise	practice	Guided	1	0.5	0	27.24483	1.261	-1.45026	0.80021	1.10429031474652	0.30803	-0.51411	0.422304
Trial1	3	1	noBlindfold	clockwise	practice	Guided	1	0.5	0	27.26483	1.26669	-1.45027	0.8002	1.10821193483402	0.281218	-0.564892	0.399876
Trial1	3	1	noBlindfold	clockwise	practice	Guided	1	0.5	0	27.28482	1.27269	-1.45027	0.80019	1.11236411148514	0.254126	-0.556428	0.415189
Trial1	3	1	noBlindfold	clockwise	practice	Guided	1	0.5	0	27.30482	1.27845	-1.45027	0.80019	1.11637288245128	0.250659	-0.56066	0.371385
Trial1	3	1	noBlindfold	clockwise	practice	Guided	1	0.5	0	27.32483	1.28435	-1.45028	0.80018	1.12048781661299	0.341913	-0.522562	0.389846
Trial1	3	1	noBlindfold	clockwise	practice	Guided	1	0.5	0	27.34483	1.29584	-1.45027	0.80017	1.12855366784191	0.310175	-0.454796	0.348091
Trial1	3	1	noBlindfold	clockwise	practice	Guided	1	0.5	0	27.36482	1.30118	-1.45026	0.80017	1.13232567595178	0.359072	-0.509714	0.261068
Trial1	3	1	noBlindfold	clockwise	practice	Guided	1	0.5	0	27.38483	1.3017	-1.45026	0.80017	1.13269365649663	1.167653	-0.640817	0.329202
Trial1	3	1	noBlindfold	clockwise	practice	Guided	1	0.5	0	27.40483	1.30104	-1.45026	0.80014	1.13220542680734	1.442093	-0.611195	0.185609
Trial1	3	1	noBlindfold	clockwise	practice	Guided	1	0.5	0	27.42484	1.30075	-1.4503	0.80002	1.13191539525266	0.750824	-0.932811	0.051636
Trial1	3	1	noBlindfold	clockwise	practice	Guided	1	0.5	0	27.44482	1.30018	-1.45033	0.80004	1.13152639295567	0.086821	-0.433396	0.102152
Trial1	3	1	noBlindfold	clockwise	practice	Guided	1	0.5	0	27.46483	1.30012	-1.45024	0.80009	1.13151939245234	0.584003	-0.327494	0.278254
Trial1	3	1	noBlindfold	clockwise	practice	Guided	1	0.5	0	27.48483	1.30024	-1.45019	0.80011	1.13161839893198	0.864147	-0.420505	0.331779
Trial1	3	1	noBlindfold	clockwise	practice	Guided	1	0.5	0	27.50482	1.30032	-1.45022	0.80011	1.13167496601023	0.580472	-0.632048	0.255666
Trial1	3	1	noBlindfold	clockwise	practice	Guided	1	0.5	0	27.52483	1.3003	-1.45024	0.80012	1.13166792491306	0.249204	-0.488166	0.259462
Trial1	3	1	noBlindfold	clockwise	practice	Guided	1	0.5	0	27.54483	1.30025	-1.45024	0.80013	1.13163959824687	0.517745	-0.420225	0.395663
Trial1	3	1	noBlindfold	clockwise	practice	Guided	1	0.5	0	27.56483	1.30025	-1.45024	0.80013	1.13163959824687	0.555909	-0.585184	0.279598
Trial1	3	1	noBlindfold	clockwise	practice	Guided	1	0.5	0	27.58482	1.30025	-1.45025	0.80013	1.13163959824687	0.384454	-0.614806	0.249721
Trial1	3	1	noBlindfold	clockwise	practice	Guided	1	0.5	0	27.60483	1.30024	-1.45026	0.80013	1.13163251706737	0.298994	-0.580952	0.29759
Trial1	3	1	noBlindfold	clockwise	practice	Guided	1	0.5	0	27.62483	1.30024	-1.45026	0.80013	1.13163251706737	0.350429	-0.564025	0.366643
Trial1	3	1	noBlindfold	clockwise	practice	Guided	1	0.5	0	27.64482	1.30024	-1.45026	0.80013	1.13163251706737	0.410067	-0.576716	0.329457
Trial1	3	1	noBlindfold	clockwise	practice	Guided	1	0.5	0	27.66483	1.30023	-1.45027	0.80014	1.13163247403786	0.338847	-0.589411	0.320265
Trial1	3	1	noBlindfold	clockwise	practice	Guided	1	0.5	0	27.68483	1.30023	-1.45027	0.80014	1.13163247403786	0.331379	-0.568252	0.33132
Trial1	3	1	noBlindfold	clockwise	practice	Guided	1	0.5	0	27.70483	1.30023	-1.45027	0.80014	1.13163247403786	0.354907	-0.564021	0.328471
Trial1	3	1	noBlindfold	clockwise	practice	Guided	1	0.5	0	27.72482	1.30022	-1.45027	0.80014	1.131625392991	0.412228	-0.597875	0.282122
Trial1	3	1	noBlindfold	clockwise	practice	Guided	1	0.5	0	27.74483	1.30022	-1.45027	0.80014	1.131625392991	0.386879	-0.593643	0.254053
Trial1	3	1	noBlindfold	clockwise	practice	Guided	1	0.5	0	27.76483	1.30022	-1.45027	0.80014	1.131625392991	0.361883	-0.619034	0.243442
Trial1	3	1	noBlindfold	clockwise	practice	Guided	1	0.5	0	27.78482	1.30022	-1.45028	0.80013	1.13161835484126	0.405965	-0.593643	0.250086
Trial1	3	1	noBlindfold	clockwise	practice	Guided	1	0.5	0	27.80482	1.30022	-1.45028	0.80013	1.13161835484126	0.419828	-0.576716	0.249181
Trial1	3	1	noBlindfold	clockwise	practice	Guided	1	0.5	0	27.82483	1.30022	-1.45028	0.80014	1.131625392991	0.403191	-0.547093	0.296929
Trial1	3	1	noBlindfold	clockwise	practice	Guided	1	0.5	0	27.84483	1.30022	-1.45028	0.80014	1.131625392991	0.367665	-0.525926	0.30959
Trial1	3	1	noBlindfold	clockwise	practice	Guided	1	0.5	0	27.86482	1.30022	-1.45027	0.80014	1.131625392991	0.384089	-0.572464	0.261695
Trial1	3	1	noBlindfold	clockwise	practice	Guided	1	0.5	0	27.88483	1.30021	-1.45028	0.80013	1.13161127379466	0.342846	-0.593623	0.242691
Trial1	3	1	noBlindfold	clockwise	practice	Guided	1	0.5	0	27.90483	1.30021	-1.45028	0.80013	1.13161127379466	0.335164	-0.585159	0.162819
Trial1	3	1	noBlindfold	clockwise	practice	Guided	1	0.5	0	27.92484	1.30021	-1.45028	0.80012	1.13160419350019	0.400104	-0.614782	0.122747
Trial1	3	1	noBlindfold	clockwise	practice	Guided	1	0.5	0	27.94482	1.30021	-1.45028	0.8001	1.13159003304417	0.403248	-0.644404	-0.019304
Trial1	3	1	noBlindfold	clockwise	practice	Guided	1	0.5	0	27.96483	1.30021	-1.45029	0.80009	1.13158295288263	0.405167	-0.644404	-0.027444
Trial1	3	1	noBlindfold	clockwise	practice	Guided	1	0.5	0	27.98483	1.30021	-1.4503	0.80008	1.13157591490882	0.447484	-0.678259	-0.068782
Trial1	3	1	noBlindfold	clockwise	practice	Guided	1	0.5	0	28.00482	1.30021	-1.4503	0.80008	1.13157591490882	0.450915	-0.635941	-0.04624
Trial1	3	1	noBlindfold	clockwise	practice	Guided	1	0.5	0	28.02483	1.30021	-1.4503	0.80005	1.13155467482223	0.439135	-0.61055	-0.073308
Trial1	3	1	noBlindfold	clockwise	practice	Guided	1	0.5	0	28.04483	1.30021	-1.4503	0.80002	1.13153351941816	0.431309	-0.635941	-0.189488
Trial1	3	1	noBlindfold	clockwise	practice	Guided	1	0.5	0	28.06483	1.30022	-1.45031	0.79996	1.13149812303515	0.446199	-0.674027	-0.267924
Trial1	3	1	noBlindfold	clockwise	practice	Guided	1	0.5	0	28.08482	1.30022	-1.45032	0.79983	1.13140626157056	0.500191	-0.648636	-0.31926
Trial1	3	1	noBlindfold	clockwise	practice	Guided	1	0.5	0	28.10483	1.30024	-1.45033	0.79957	1.13123664396129	0.514058	-0.665563	-0.393603
Trial1	3	1	noBlindfold	clockwise	practice	Guided	1	0.5	0	28.12483	1.30025	-1.45033	0.79853	1.13050885933464	0.479686	-0.6571	-0.458452
Trial1	3	1	noBlindfold	clockwise	practice	Guided	1	0.5	0	28.14482	1.30023	-1.45033	0.79766	1.12988032977432	0.521652	-0.623245	-0.517257
Trial1	3	1	noBlindfold	clockwise	practice	Guided	1	0.5	0	28.16483	1.30025	-1.45033	0.7964801	1.12906183770161	0.553316	-0.703649	-0.626249
Trial1	3	1	noBlindfold	clockwise	practice	Guided	1	0.5	0	28.18483	1.30026	-1.45035	0.79489	1.12794772692603	0.538263	-0.712113	-0.768544
Trial1	3	1	noBlindfold	clockwise	practice	Guided	1	0.5	0	28.20483	1.30027	-1.45036	0.79282	1.12649701583014	0.656963	-0.72904	-0.730293
Trial1	3	1	noBlindfold	clockwise	practice	Guided	1	0.5	0	28.22482	1.3003	-1.45035	0.78754	1.1228087838077	0.666176	-0.644404	-0.749683
Trial1	3	1	noBlindfold	clockwise	practice	Guided	1	0.5	0	28.24483	1.30032	-1.4503	0.78429	1.12054579757402	0.583481	-0.55976	-0.714133
Trial1	3	1	noBlindfold	clockwise	practice	Guided	1	0.5	0	28.26483	1.30029	-1.45027	0.78053	1.11789575461326	0.495152	-0.479312	-0.710219
Trial1	3	1	noBlindfold	clockwise	practice	Guided	1	0.5	0	28.28482	1.30027	-1.45025	0.77651	1.11507837908641	0.585635	-0.44111	-0.618478
Trial1	3	1	noBlindfold	clockwise	practice	Guided	1	0.5	0	28.30482	1.30028	-1.45022	0.7721	1.11201910808066	0.578515	-0.407138	-0.715567
Trial1	3	1	noBlindfold	clockwise	practice	Guided	1	0.5	0	28.32483	1.30029	-1.45022	0.76206	1.10507886509577	0.582098	-0.491663	-0.675813
Trial1	3	1	noBlindfold	clockwise	practice	Guided	1	0.5	0	28.34483	1.3003	-1.45023	0.75662	1.1013419920418	0.655187	-0.4576	-0.714129
Trial1	3	1	noBlindfold	clockwise	practice	Guided	1	0.5	0	28.36482	1.30032	-1.45023	0.75067	1.0972773270167	0.638398	-0.351694	-0.740032
Trial1	3	1	noBlindfold	clockwise	practice	Guided	1	0.5	0	28.38483	1.30035	-1.45022	0.74442	1.09303301330514	0.806307	-0.520869	-0.586116
Trial1	3	1	noBlindfold	clockwise	practice	Guided	1	0.5	0	28.40483	1.30035	-1.45022	0.73831	1.08888092529399	0.65605	-0.406514	-0.554217
Trial1	3	1	noBlindfold	clockwise	practice	Guided	1	0.5	0	28.42484	1.30034	-1.4502	0.72501	1.07989975600906	0.606883	-0.423336	-0.523226
Trial1	3	1	noBlindfold	clockwise	practice	Guided	1	0.5	0	28.44482	1.30029	-1.45018	0.7183	1.07536911954501	0.612388	-0.43583	-0.362087
Trial1	3	1	noBlindfold	clockwise	practice	Guided	1	0.5	0	28.46483	1.30029	-1.45019	0.71134	1.07073268605239	0.610888	-0.418787	-0.378353
Trial1	3	1	noBlindfold	clockwise	practice	Guided	1	0.5	0	28.48483	1.30031	-1.4502	0.70459	1.06627539645807	0.593755	-0.444062	-0.362498
Trial1	3	1	noBlindfold	clockwise	practice	Guided	1	0.5	0	28.50482	1.30031	-1.45021	0.6976401	1.06169570802341	0.560253	-0.414333	-0.294458
Trial1	3	1	noBlindfold	clockwise	practice	Guided	1	0.5	0	28.52483	1.3003	-1.45022	0.68415	1.05287296481787	0.623593	-0.371909	-0.355282
Trial1	3	1	noBlindfold	clockwise	practice	Guided	1	0.5	0	28.54483	1.3003	-1.45023	0.67742	1.0485123208846	0.572709	-0.515592	-0.298652
Trial1	3	1	noBlindfold	clockwise	practice	Guided	1	0.5	0	28.56483	1.3003	-1.45023	0.67046	1.04402915506883	0.600792	-0.536643	-0.339429
Trial1	3	1	noBlindfold	clockwise	practice	Guided	1	0.5	0	28.58482	1.3003	-1.45024	0.66366	1.03967540385703	0.562621	-0.456163	-0.409302
Trial1	3	1	noBlindfold	clockwise	practice	Guided	1	0.5	0	28.60483	1.30029	-1.45023	0.6568	1.03530192611252	0.590686	-0.451813	-0.393925
Trial1	3	1	noBlindfold	clockwise	practice	Guided	1	0.5	0	28.62483	1.30029	-1.45023	0.64266	1.02638968160953	0.498296	-0.451694	-0.429478
Trial1	3	1	noBlindfold	clockwise	practice	Guided	1	0.5	0	28.64482	1.30028	-1.45024	0.63555	1.02194513987262	0.586533	-0.417656	-0.429189
Trial1	3	1	noBlindfold	clockwise	practice	Guided	1	0.5	0	28.66483	1.30028	-1.45024	0.62812	1.01734103383838	0.616185	-0.493744	-0.46603
Trial1	3	1	noBlindfold	clockwise	practice	Guided	1	0.5	0	28.68483	1.30029	-1.45024	0.62058	1.01271093265592	0.582307	-0.485158	-0.463212
Trial1	3	1	noBlindfold	clockwise	practice	Guided	1	0.5	0	28.70483	1.3003	-1.45024	0.61341	1.00834126534495	0.572977	-0.472369	-0.403326
Trial1	3	1	noBlindfold	clockwise	practice	Guided	1	0.5	0	28.72482	1.3003	-1.45025	0.598	0.999041676902597	0.641814	-0.472298	-0.443029
Trial1	3	1	noBlindfold	clockwise	practice	Guided	1	0.5	0	28.74483	1.30028	-1.45022	0.59023	0.99439402509076	0.47238	-0.552524	-0.445236
Trial1	3	1	noBlindfold	clockwise	practice	Guided	1	0.5	0	28.76483	1.30027	-1.45022	0.5821	0.989581962423526	0.552135	-0.400079	-0.473728
Trial1	3	1	noBlindfold	clockwise	practice	Guided	1	0.5	0	28.78482	1.30026	-1.45022	0.57414	0.984912553325681	0.488607	-0.404191	-0.41997
Trial1	3	1	noBlindfold	clockwise	practice	Guided	1	0.5	0	28.80482	1.30024	-1.45022	0.56612	0.980242831141291	0.390761	-0.484487	-0.484644
Trial1	3	1	noBlindfold	clockwise	practice	Guided	1	0.5	0	28.82483	1.30023	-1.45022	0.5498	0.970900670264027	0.535012	-0.403958	-0.34852
Trial1	3	1	noBlindfold	clockwise	practice	Guided	1	0.5	0	28.84483	1.30023	-1.45023	0.54182	0.966404157753082	0.437898	-0.539168	-0.208959
Trial1	3	1	noBlindfold	clockwise	practice	Guided	1	0.5	0	28.86482	1.30023	-1.45024	0.53367	0.961858499228342	0.451755	-0.488296	-0.251917
Trial1	3	1	noBlindfold	clockwise	practice	Guided	1	0.5	0	28.88483	1.30021	-1.45024	0.52584	0.957519572565701	0.333458	-0.547472	-0.186716
Trial1	3	1	noBlindfold	clockwise	practice	Guided	1	0.5	0	28.90483	1.30019	-1.45022	0.51791	0.953170899188988	0.358313	-0.395021	-0.148979
Trial1	3	1	noBlindfold	clockwise	practice	Guided	1	0.5	0	28.92484	1.30018	-1.45021	0.5028	0.945037456114425	0.321288	-0.416068	-0.282955
Trial1	3	1	noBlindfold	clockwise	practice	Guided	1	0.5	0	28.94482	1.30018	-1.45021	0.49543	0.941136995010471	0.343424	-0.500502	-0.126683
Trial1	3	1	noBlindfold	clockwise	practice	Guided	1	0.5	0	28.96483	1.30019	-1.45021	0.48794	0.937224331658489	0.47468	-0.42846	-0.160464
Trial1	3	1	noBlindfold	clockwise	practice	Guided	1	0.5	0	28.98483	1.30021	-1.45022	0.48073	0.933508100019679	0.432659	-0.402981	-0.312799
Trial1	3	1	noBlindfold	clockwise	practice	Guided	1	0.5	0	29.00482	1.30022	-1.45023	0.47355	0.929839590169547	0.406938	-0.398657	-0.340421
Trial1	3	1	noBlindfold	clockwise	practice	Guided	1	0.5	0	29.02483	1.30022	-1.45024	0.45887	0.922449857594035	0.461619	-0.483236	-0.262844
Trial1	3	1	noBlindfold	clockwise	practice	Guided	1	0.5	0	29.04483	1.30021	-1.45027	0.45179	0.918939728325833	0.393775	-0.555082	-0.326212
Trial1	3	1	noBlindfold	clockwise	practice	Guided	1	0.5	0	29.06483	1.30021	-1.45026	0.44476	0.915503957151781	0.375785	-0.512733	-0.308845
Trial1	3	1	noBlindfold	clockwise	practice	Guided	1	0.5	0	29.08482	1.30019	-1.45026	0.43759	0.912024671763275	0.317599	-0.53808	-0.158536
Trial1	3	1	noBlindfold	clockwise	practice	Guided	1	0.5	0	29.10483	1.30017	-1.45025	0.43092	0.908825610927445	0.315996	-0.588763	-0.171834
Trial1	3	1	noBlindfold	clockwise	practice	Guided	1	0.5	0	29.12483	1.30016	-1.45025	0.4172	0.902392239945913	0.36866	-0.482925	-0.241486
Trial1	3	1	noBlindfold	clockwise	practice	Guided	1	0.5	0	29.14482	1.30019	-1.45023	0.41057	0.899372968773561	0.428039	-0.50389	-0.223372
Trial1	3	1	noBlindfold	clockwise	practice	Guided	1	0.5	0	29.16483	1.30019	-1.45023	0.40379	0.896298138414973	0.367082	-0.410678	-0.276344
Trial1	3	1	noBlindfold	clockwise	practice	Guided	1	0.5	0	29.18483	1.30018	-1.45021	0.39703	0.893264117377094	0.33224	-0.397865	-0.284419
Trial1	3	1	noBlindfold	clockwise	practice	Guided	1	0.5	0	29.20483	1.30016	-1.45021	0.39033	0.8902883881497	0.325847	-0.406231	-0.277262
Trial1	3	1	noBlindfold	clockwise	practice	Guided	1	0.5	0	29.22482	1.30015	-1.45021	0.3773	0.88464421636326	0.334938	-0.423046	-0.119945
Trial1	3	1	noBlindfold	clockwise	practice	Guided	1	0.5	0	29.24483	1.30017	-1.45022	0.37132	0.88212837366545	0.338752	-0.410118	-0.295783
Trial1	3	1	noBlindfold	clockwise	practice	Guided	1	0.5	0	29.26483	1.30017	-1.4502	0.36461	0.879324958584527	0.300692	-0.371939	-0.27006
Trial1	3	1	noBlindfold	clockwise	practice	Guided	1	0.5	0	29.28482	1.30016	-1.45021	0.35851	0.876804053391143	0.330504	-0.397211	-0.241606
Trial1	3	1	noBlindfold	clockwise	practice	Guided	1	0.5	0	29.30482	1.30016	-1.45021	0.35204	0.874178512666452	0.306782	-0.397102	-0.337561
Trial1	3	1	noBlindfold	clockwise	practice	Guided	1	0.5	0	29.32483	1.30017	-1.45019	0.33942	0.86918230000503	0.330401	-0.477402	-0.202797
Trial1	3	1	noBlindfold	clockwise	practice	Guided	1	0.5	0	29.34483	1.30019	-1.4502	0.33281	0.866640915877398	0.383266	-0.434887	-0.414657
Trial1	3	1	noBlindfold	clockwise	practice	Guided	1	0.5	0	29.36482	1.30019	-1.45019	0.32629	0.864158054560825	0.424679	-0.494025	-0.29743
Trial1	3	1	noBlindfold	clockwise	practice	Guided	1	0.5	0	29.38483	1.30019	-1.4502	0.31966	0.86167657032809	0.37878	-0.37966	-0.37687
Trial1	3	1	noBlindfold	clockwise	practice	Guided	1	0.5	0	29.40483	1.30018	-1.4502	0.31268	0.859102294202383	0.401658	-0.328766	-0.457801
Trial1	3	1	noBlindfold	clockwise	practice	Guided	1	0.5	0	29.42484	1.30018	-1.45019	0.2987	0.85411337573634	0.3505	-0.379442	-0.432891
Trial1	3	1	noBlindfold	clockwise	practice	Guided	1	0.5	0	29.44482	1.30017	-1.45017	0.29151	0.851616117975459	0.28231	-0.269234	-0.43767
Trial1	3	1	noBlindfold	clockwise	practice	Guided	1	0.5	0	29.46483	1.30015	-1.45017	0.28421	0.8491262588678	0.262586	-0.30299	-0.411931
Trial1	3	1	noBlindfold	clockwise	practice	Guided	1	0.5	0	29.48483	1.30012	-1.45017	0.27659	0.846577957274633	0.317249	-0.311363	-0.291769
Trial1	3	1	noBlindfold	clockwise	practice	Guided	1	0.5	0	29.50482	1.30013	-1.45016	0.26862	0.844017018997367	0.269963	-0.336668	-0.345524
Trial1	3	1	noBlindfold	clockwise	practice	Guided	1	0.5	0	29.52483	1.30015	-1.45017	0.25337	0.839307114069637	0.286507	-0.383115	-0.358938
Trial1	3	1	noBlindfold	clockwise	practice	Guided	1	0.5	0	29.54483	1.30017	-1.45017	0.24589	0.837098462405121	0.321835	-0.319444	-0.294864
Trial1	3	1	noBlindfold	clockwise	practice	Guided	1	0.5	0	29.56483	1.30017	-1.45017	0.23791	0.834789260698531	0.364429	-0.277042	-0.302432
Trial1	3	1	noBlindfold	clockwise	practice	Guided	1	0.5	0	29.58482	1.30016	-1.45016	0.23013	0.832595776104968	0.243447	-0.361591	-0.252181
Trial1	3	1	noBlindfold	clockwise	practice	Guided	1	0.5	0	29.60483	1.30015	-1.45017	0.22232	0.830461473844434	0.279097	-0.319172	-0.330208
Trial1	3	1	noBlindfold	clockwise	practice	Guided	1	0.5	0	29.62483	1.30014	-1.45016	0.2061	0.826257382073343	0.219458	-0.314855	-0.30913
Trial1	3	1	noBlindfold	clockwise	practice	Guided	1	0.5	0	29.64482	1.30011	-1.45016	0.19814	0.8242788560882	0.226342	-0.285052	-0.40216
Trial1	3	1	noBlindfold	clockwise	practice	Guided	1	0.5	0	29.66483	1.30012	-1.45015	0.1901	0.822392976996428	0.304799	-0.356902	-0.427571
Trial1	3	1	noBlindfold	clockwise	practice	Guided	1	0.5	0	29.68483	1.30013	-1.45016	0.18203	0.8205747683523	0.244201	-0.437215	-0.320564
Trial1	3	1	noBlindfold	clockwise	practice	Guided	1	0.5	0	29.70483	1.30014	-1.45017	0.17394	0.818827931492395	0.316719	-0.407492	-0.278505
Trial1	3	1	noBlindfold	clockwise	practice	Guided	1	0.5	0	29.72482	1.30014	-1.45018	0.15716	0.815428305902282	0.249802	-0.343916	-0.388054
Trial1	3	1	noBlindfold	clockwise	practice	Guided	1	0.5	0	29.74483	1.30014	-1.45018	0.14921	0.813933463292314	0.280723	-0.284471	-0.385365
Trial1	3	1	noBlindfold	clockwise	practice	Guided	1	0.5	0	29.76483	1.30014	-1.45018	0.14072	0.812419949128717	0.30234	-0.305535	-0.298776
Trial1	3	1	noBlindfold	clockwise	practice	Guided	1	0.5	0	29.78482	1.30014	-1.45018	0.13245	0.811028396008213	0.251032	-0.330823	-0.41766
Trial1	3	1	noBlindfold	clockwise	practice	Guided	1	0.5	0	29.80482	1.30013	-1.45017	0.12392	0.809669191098713	0.23153	-0.423832	-0.206837
Trial1	3	1	noBlindfold	clockwise	practice	Guided	1	0.5	0	29.82483	1.30013	-1.45017	0.1073	0.807292587604767	0.292783	-0.356029	-0.260399
Trial1	3	1	noBlindfold	clockwise	practice	Guided	1	0.5	0	29.84483	1.30014	-1.45017	0.098988	0.806239841311827	0.212449	-0.364309	-0.305503
Trial1	3	1	noBlindfold	clockwise	practice	Guided	1	0.5	0	29.86482	1.30013	-1.45015	0.090396	0.805220137298017	0.266423	-0.233049	-0.284992
Trial1	3	1	noBlindfold	clockwise	practice	Guided	1	0.5	0	29.88483	1.30014	-1.45015	0.081761	0.8043064828244	0.289377	-0.359911	-0.348703
Trial1	3	1	noBlindfold	clockwise	practice	Guided	1	0.5	0	29.90483	1.30014	-1.45015	0.073301	0.803490568536621	0.324887	-0.270965	-0.46987
Trial1	3	1	noBlindfold	clockwise	practice	Guided	1	0.5	0	29.92484	1.30015	-1.45015	0.056005	0.802107624670537	0.325269	-0.30896	-0.431068
Trial1	3	1	noBlindfold	clockwise	practice	Guided	1	0.5	0	29.94482	1.30016	-1.45018	0.047177	0.801549490033272	0.267195	-0.351084	-0.396487
Trial1	3	1	noBlindfold	clockwise	practice	Guided	1	0.5	0	29.96483	1.30016	-1.45018	0.037955	0.801059609249657	0.276206	-0.376375	-0.334337
Trial1	3	1	noBlindfold	clockwise	practice	Guided	1	0.5	0	29.98483	1.30016	-1.45018	0.028625	0.800671784260515	0.294023	-0.414355	-0.437923
Trial1	3	1	noBlindfold	clockwise	practice	Guided	1	0.5	0	30.00482	1.30016	-1.45018	0.019803	0.800404943952673	0.309731	-0.418484	-0.322732
Trial1	3	1	noBlindfold	clockwise	practice	Guided	1	0.5	0	30.02483	1.30014	-1.45018	0.00096458	0.800140604638697	0.268648	-0.409923	-0.323024
Trial1	3	1	noBlindfold	clockwise	practice	Guided	1	0.5	0	30.04483	1.30011	-1.45017	-0.0082211	0.800152336326471	0.168006	-0.308168	-0.280272
Trial1	3	1	noBlindfold	clockwise	practice	Guided	1	0.5	0	30.06483	1.3001	-1.45014	-0.017456	0.800290367435189	0.214093	-0.303869	-0.265442
Trial1	3	1	noBlindfold	clockwise	practice	Guided	1	0.5	0	30.08482	1.30011	-1.45013	-0.026693	0.800555239234528	0.225702	-0.295324	-0.190343
Trial1	3	1	noBlindfold	clockwise	practice	Guided	1	0.5	0	30.10483	1.30011	-1.45014	-0.035889	0.80091459915625	0.274912	-0.227544	-0.102377
Trial1	3	1	noBlindfold	clockwise	practice	Guided	1	0.5	0	30.12483	1.30012	-1.45012	-0.054484	0.801973007888479	0.241158	-0.261338	-0.199853
Trial1	3	1	noBlindfold	clockwise	practice	Guided	1	0.5	0	30.14482	1.30014	-1.45011	-0.063885	0.802686333180785	0.249737	-0.201966	-0.262398
Trial1	3	1	noBlindfold	clockwise	practice	Guided	1	0.5	0	30.16483	1.30014	-1.45011	-0.073016	0.803464618659741	0.272316	-0.23152	-0.304778
Trial1	3	1	noBlindfold	clockwise	practice	Guided	1	0.5	0	30.18483	1.30013	-1.45012	-0.082142	0.804335340363474	0.196416	-0.239918	-0.349353
Trial1	3	1	noBlindfold	clockwise	practice	Guided	1	0.5	0	30.20483	1.30012	-1.45011	-0.091547	0.805340332787322	0.280718	-0.227162	-0.340299
Trial1	3	1	noBlindfold	clockwise	practice	Guided	1	0.5	0	30.22482	1.30012	-1.45012	-0.11007	0.807655621691259	0.253558	-0.392129	-0.325871
Trial1	3	1	noBlindfold	clockwise	practice	Guided	1	0.5	0	30.24483	1.30011	-1.45014	-0.11891	0.808897869250174	0.216669	-0.294638	-0.32505
Trial1	3	1	noBlindfold	clockwise	practice	Guided	1	0.5	0	30.26483	1.30011	-1.45014	-0.12799	0.810282430289892	0.259138	-0.290323	-0.204364
Trial1	3	1	noBlindfold	clockwise	practice	Guided	1	0.5	0	30.28482	1.30011	-1.45015	-0.13725	0.811796611870057	0.20851	-0.180217	-0.116339
Trial1	3	1	noBlindfold	clockwise	practice	Guided	1	0.5	0	30.30482	1.30012	-1.45013	-0.14645	0.813412441997484	0.218813	-0.218233	-0.251525
Trial1	3	1	noBlindfold	clockwise	practice	Guided	1	0.5	0	30.32483	1.30011	-1.45013	-0.1644	0.816825280312683	0.169936	-0.290095	-0.236067
Trial1	3	1	noBlindfold	clockwise	practice	Guided	1	0.5	0	30.34483	1.30007	-1.4501	-0.17315	0.818592086595086	0.161829	-0.205344	-0.284939
Trial1	3	1	noBlindfold	clockwise	practice	Guided	1	0.5	0	30.36482	1.30007	-1.45011	-0.18186	0.820478604397545	0.204509	-0.188353	-0.185798
Trial1	3	1	noBlindfold	clockwise	practice	Guided	1	0.5	0	30.38483	1.30009	-1.45011	-0.19052	0.82246082479946	0.209434	-0.209455	-0.296326
Trial1	3	1	noBlindfold	clockwise	practice	Guided	1	0.5	0	30.40483	1.3001	-1.4501	-0.19947	0.824589740745844	0.222185	-0.179778	-0.379437
Trial1	3	1	noBlindfold	clockwise	practice	Guided	1	0.5	0	30.42484	1.3001	-1.45011	-0.2169	0.828978628410476	0.241256	-0.183943	-0.341065
Trial1	3	1	noBlindfold	clockwise	practice	Guided	1	0.5	0	30.44482	1.30011	-1.4501	-0.22598	0.831410328693405	0.214074	-0.319251	-0.299449
Trial1	3	1	noBlindfold	clockwise	practice	Guided	1	0.5	0	30.46483	1.30011	-1.4501	-0.23483	0.833859284897375	0.206076	-0.204938	-0.305348
Trial1	3	1	noBlindfold	clockwise	practice	Guided	1	0.5	0	30.48483	1.30009	-1.45008	-0.24373	0.836390012920404	0.173176	-0.116032	-0.21348
Trial1	3	1	noBlindfold	clockwise	practice	Guided	1	0.5	0	30.50482	1.30008	-1.45007	-0.25297	0.839119612506202	0.127024	-0.175235	-0.188698
Trial1	3	1	noBlindfold	clockwise	practice	Guided	1	0.5	0	30.52483	1.30007	-1.45007	-0.27087	0.844679014584512	0.114717	-0.200586	-0.195484
Trial1	3	1	noBlindfold	clockwise	practice	Guided	1	0.5	0	30.54483	1.30006	-1.45005	-0.28006	0.847661287018554	0.091994	-0.137058	-0.174367
Trial1	3	1	noBlindfold	clockwise	practice	Guided	1	0.5	0	30.56483	1.30006	-1.45005	-0.28894	0.850636460821362	0.145272	-0.0397	-0.300548
Trial1	3	1	noBlindfold	clockwise	practice	Guided	1	0.5	0	30.58482	1.30007	-1.45005	-0.29779	0.853692543831607	0.139649	-0.069298	-0.198221
Trial1	3	1	noBlindfold	clockwise	practice	Guided	1	0.5	0	30.60483	1.30008	-1.45005	-0.30687	0.856911383026508	0.183863	-0.0057961	-0.202459
Trial1	3	1	noBlindfold	clockwise	practice	Guided	1	0.5	0	30.62483	1.30009	-1.45004	-0.3242	0.863278379266803	0.119846	-0.052322	-0.112709
Trial1	3	1	noBlindfold	clockwise	practice	Guided	1	0.5	0	30.64482	1.30007	-1.45005	-0.33277	0.866514839324639	0.111727	-0.115743	-0.272987
Trial1	3	1	noBlindfold	clockwise	practice	Guided	1	0.5	0	30.66483	1.30006	-1.45005	-0.34159	0.869930915331861	0.0513	-0.0056977	-0.178149
Trial1	3	1	noBlindfold	clockwise	practice	Guided	1	0.5	0	30.68483	1.30005	-1.45003	-0.35042	0.873426705549686	0.126136	-0.0099162	-0.299955
Trial1	3	1	noBlindfold	clockwise	practice	Guided	1	0.5	0	30.70483	1.30006	-1.45003	-0.35874	0.876806973078513	0.166943	-0.073375	-0.300133
Trial1	3	1	noBlindfold	clockwise	practice	Guided	1	0.5	0	30.72482	1.30006	-1.45004	-0.37613	0.884064389967051	0.124813	-0.039494	-0.094365
Trial1	3	1	noBlindfold	clockwise	practice	Guided	1	0.5	0	30.74483	1.30008	-1.45006	-0.38468	0.887753692103005	0.143948	-0.191779	-0.188959
Trial1	3	1	noBlindfold	clockwise	practice	Guided	1	0.5	0	30.76483	1.30009	-1.45007	-0.39346	0.891602315560556	0.176397	-0.124027	-0.148031
Trial1	3	1	noBlindfold	clockwise	practice	Guided	1	0.5	0	30.78482	1.30009	-1.45007	-0.402	0.895403775237543	0.192478	-0.149379	-0.294731
Trial1	3	1	noBlindfold	clockwise	practice	Guided	1	0.5	0	30.80482	1.30009	-1.45007	-0.41082	0.899398126833098	0.113856	-0.170505	-0.310625
Trial1	3	1	noBlindfold	clockwise	practice	Guided	1	0.5	0	30.82483	1.30008	-1.45007	-0.42794	0.907337074204305	0.128809	-0.098521	-0.174731
Trial1	3	1	noBlindfold	clockwise	practice	Guided	1	0.5	0	30.84483	1.30007	-1.45007	-0.43651	0.911401699521103	0.157528	-0.178851	-0.258776
Trial1	3	1	noBlindfold	clockwise	practice	Guided	1	0.5	0	30.86482	1.30008	-1.45007	-0.44527	0.915638186060184	0.166971	-0.10687	-0.171142
Trial1	3	1	noBlindfold	clockwise	practice	Guided	1	0.5	0	30.88483	1.30009	-1.45006	-0.45373	0.919790648927197	0.177655	-0.068752	-0.224662
Trial1	3	1	noBlindfold	clockwise	practice	Guided	1	0.5	0	30.90483	1.30009	-1.45007	-0.46212	0.923958239223526	0.150164	-0.170267	-0.17876
Trial1	3	1	noBlindfold	clockwise	practice	Guided	1	0.5	0	30.92484	1.30008	-1.45009	-0.4791	0.932558170382084	0.096072	-0.161756	-0.181029
Trial1	3	1	noBlindfold	clockwise	practice	Guided	1	0.5	0	30.94482	1.30004	-1.45007	-0.48744	0.936836034807795	0.044992	-0.148984	-0.062656
Trial1	3	1	noBlindfold	clockwise	practice	Guided	1	0.5	0	30.96483	1.30005	-1.45008	-0.496	0.941326753244152	0.113061	-0.216651	-0.198894
Trial1	3	1	noBlindfold	clockwise	practice	Guided	1	0.5	0	30.98483	1.30006	-1.45008	-0.50453	0.945857595678654	0.171097	-0.246225	-0.210742
Trial1	3	1	noBlindfold	clockwise	practice	Guided	1	0.5	0	31.00482	1.30008	-1.4501	-0.51281	0.950316789769285	0.191743	-0.161527	-0.230197
Trial1	3	1	noBlindfold	clockwise	practice	Guided	1	0.5	0	31.02483	1.30009	-1.4501	-0.52936	0.959357046319279	0.212419	-0.174173	-0.311688
Trial1	3	1	noBlindfold	clockwise	practice	Guided	1	0.5	0	31.04483	1.30011	-1.4501	-0.53791	0.964117900654398	0.255252	-0.224843	-0.345906
Trial1	3	1	noBlindfold	clockwise	practice	Guided	1	0.5	0	31.06483	1.30011	-1.45011	-0.54624	0.968790112448424	0.22592	-0.229002	-0.313147
Trial1	3	1	noBlindfold	clockwise	practice	Guided	1	0.5	0	31.08482	1.3001	-1.45012	-0.55464	0.973542749144878	0.199864	-0.275487	-0.365357
Trial1	3	1	noBlindfold	clockwise	practice	Guided	1	0.5	0	31.10483	1.30009	-1.45012	-0.56316	0.978413575505413	0.164028	-0.220407	-0.299588
Trial1	3	1	noBlindfold	clockwise	practice	Guided	1	0.5	0	31.12483	1.30009	-1.45012	-0.58064	0.988578119264857	0.184334	-0.36845	-0.334021
Trial1	3	1	noBlindfold	clockwise	practice	Guided	1	0.5	0	31.14482	1.30011	-1.45014	-0.58933	0.993723323892146	0.234201	-0.262503	-0.358289
Trial1	3	1	noBlindfold	clockwise	practice	Guided	1	0.5	0	31.16483	1.30012	-1.45013	-0.59832	0.99908910015092	0.263794	-0.148177	-0.348119
Trial1	3	1	noBlindfold	clockwise	practice	Guided	1	0.5	0	31.18483	1.30012	-1.45012	-0.60732	1.00450475072371	0.198152	-0.169275	-0.360992
Trial1	3	1	noBlindfold	clockwise	practice	Guided	1	0.5	0	31.20483	1.3001	-1.4501	-0.61607	1.00980303588615	0.213362	-0.194611	-0.323707
Trial1	3	1	noBlindfold	clockwise	practice	Guided	1	0.5	0	31.22482	1.30009	-1.4501	-0.63357	1.0205659709555	0.236845	-0.09723	-0.259133
Trial1	3	1	noBlindfold	clockwise	practice	Guided	1	0.5	0	31.24483	1.3001	-1.45004	-0.64232	1.02602870986517	0.216711	-0.092952	-0.25018
Trial1	3	1	noBlindfold	clockwise	practice	Guided	1	0.5	0	31.26483	1.3001	-1.45004	-0.65104	1.03151008951586	0.241992	-0.071768	-0.240936
Trial1	3	1	noBlindfold	clockwise	practice	Guided	1	0.5	0	31.28482	1.30009	-1.45004	-0.65975	1.0370217247648	0.112927	-0.050589	-0.137738
Trial1	3	1	noBlindfold	clockwise	practice	Guided	1	0.5	0	31.30482	1.30007	-1.45003	-0.6687	1.04272323445528	0.130541	-0.130975	-0.228398
Trial1	3	1	noBlindfold	clockwise	practice	Guided	1	0.5	0	31.32483	1.30006	-1.45005	-0.6863	1.05408908618416	0.132411	-0.126709	-0.215163
Trial1	3	1	noBlindfold	clockwise	practice	Guided	1	0.5	0	31.34483	1.30009	-1.45007	-0.69504	1.05982287243335	0.234345	-0.08855	-0.255102
Trial1	3	1	noBlindfold	clockwise	practice	Guided	1	0.5	0	31.36482	1.30011	-1.45008	-0.70412	1.06581480825097	0.26054	-0.185831	-0.339848
Trial1	3	1	noBlindfold	clockwise	practice	Guided	1	0.5	0	31.38483	1.30013	-1.45009	-0.71325	1.07188318781306	0.294962	-0.215407	-0.354515
Trial1	3	1	noBlindfold	clockwise	practice	Guided	1	0.5	0	31.40483	1.30014	-1.45009	-0.72216	1.07784001409566	0.230431	-0.249208	-0.349832
Trial1	3	1	noBlindfold	clockwise	practice	Guided	1	0.5	0	31.42484	1.30013	-1.4501	-0.7401199	1.08994749835485	0.238156	-0.181445	-0.202843
Trial1	3	1	noBlindfold	clockwise	practice	Guided	1	0.5	0	31.44482	1.30011	-1.45007	-0.74951	1.09633088083601	0.2129	-0.126352	-0.331657
Trial1	3	1	noBlindfold	clockwise	practice	Guided	1	0.5	0	31.46483	1.3001	-1.45009	-0.75871	1.10263356310346	0.195677	-0.168613	-0.360568
Trial1	3	1	noBlindfold	clockwise	practice	Guided	1	0.5	0	31.48483	1.30009	-1.45009	-0.76805	1.10907383077924	0.1736	-0.160109	-0.552922
Trial1	3	1	noBlindfold	clockwise	practice	Guided	1	0.5	0	31.50482	1.30009	-1.45009	-0.77745	1.11560404509842	0.187383	-0.274312	-0.460377
Trial1	3	1	noBlindfold	clockwise	practice	Guided	1	0.5	0	31.52483	1.30009	-1.45011	-0.79662	1.12904711109442	0.21232	-0.210766	-0.378555
Trial1	3	1	noBlindfold	clockwise	practice	Guided	1	0.5	0	31.54483	1.30011	-1.4501	-0.80309	1.13363564721151	0.301419	-0.244506	-0.365966
Trial1	3	1	noBlindfold	clockwise	practice	Guided	1	0.5	0	31.56483	1.30012	-1.4501	-0.80256	1.13326727087065	0.520913	0.21255	-1.974249
Trial1	3	1	noBlindfold	clockwise	practice	Guided	1	0.5	0	31.58482	1.30014	-1.45012	-0.80118	1.13230448966105	0.332655	-1.001974	-1.249083
Trial1	3	1	noBlindfold	clockwise	practice	Guided	1	0.5	0	31.60483	1.30015	-1.45025	-0.80065	1.13193661696503	0.393053	-0.299453	-1.233282
Trial1	3	1	noBlindfold	clockwise	practice	Guided	1	0.5	0	31.62483	1.30016	-1.4502	-0.80059	1.13190115710573	0.426495	-0.40095	-1.171313
Trial1	3	1	noBlindfold	clockwise	practice	Guided	1	0.5	0	31.64482	1.30022	-1.45032	-0.8006	1.13195071284061	0.808496	-0.587122	-1.17963
Trial1	3	1	noBlindfold	clockwise	practice	Guided	1	0.5	0	31.66483	1.30025	-1.4503	-0.8006	1.13197195000894	0.645559	-0.642056	-1.180796
Trial1	3	1	noBlindfold	clockwise	practice	Guided	1	0.5	0	31.68483	1.30025	-1.45031	-0.8006	1.13197195000894	0.374214	-0.807096	-1.159901
Trial1	3	1	noBlindfold	clockwise	practice	Guided	1	0.5	0	31.70483	1.30024	-1.45031	-0.80059	1.13195778866818	0.28656	-0.316158	-1.05691
Trial1	3	1	noBlindfold	clockwise	practice	Guided	1	0.5	0	31.72482	1.30022	-1.45024	-0.80054	1.13190826168643	0.174637	-0.256862	-0.992761
Trial1	3	1	noBlindfold	clockwise	practice	Guided	1	0.5	0	31.74483	1.30017	-1.4502	-0.8005	1.13184457924579	0.304359	-0.13397	-0.890961
Trial1	3	1	noBlindfold	clockwise	practice	Guided	1	0.5	0	31.76483	1.30016	-1.45017	-0.80048	1.13182337795208	0.253963	-0.341274	-0.815133
Trial1	3	1	noBlindfold	clockwise	practice	Guided	1	0.5	0	31.78482	1.30016	-1.45017	-0.80047	1.1318162958879	0.316693	-0.472338	-0.811708
Trial1	3	1	noBlindfold	clockwise	practice	Guided	1	0.5	0	31.80482	1.30016	-1.45017	-0.80046	1.131809213868	0.396454	-0.290262	-0.826411
Trial1	3	1	noBlindfold	clockwise	practice	Guided	1	0.5	0	31.82483	1.30016	-1.45017	-0.80047	1.1318162958879	0.308543	-0.459432	-0.864575
Trial1	3	1	noBlindfold	clockwise	practice	Guided	1	0.5	0	31.84483	1.30016	-1.45018	-0.80047	1.1318162958879	0.307	-0.306886	-1.023076
Trial1	3	1	noBlindfold	clockwise	practice	Guided	1	0.5	0	31.86482	1.30016	-1.45018	-0.80047	1.1318162958879	0.214399	-0.450663	-1.03648
Trial1	3	1	noBlindfold	clockwise	practice	Guided	1	0.5	0	31.88483	1.30016	-1.45018	-0.80048	1.13182337795208	0.20959	-0.408231	-1.058777
Trial1	3	1	noBlindfold	clockwise	practice	Guided	1	0.5	0	31.90483	1.30016	-1.45018	-0.80048	1.13182337795208	0.188092	-0.361574	-1.088537
Trial1	3	1	noBlindfold	clockwise	practice	Guided	1	0.5	0	31.92484	1.30015	-1.45018	-0.8005	1.13183050518871	0.128489	-0.416481	-1.108468
Trial1	3	1	noBlindfold	clockwise	practice	Guided	1	0.5	0	31.94482	1.30013	-1.45018	-0.80051	1.13182342936169	0.039999	-0.238566	-1.095432
Trial1	3	1	noBlindfold	clockwise	practice	Guided	1	0.5	0	31.96483	1.30011	-1.45017	-0.80051	1.13180935574405	-0.046928	-0.327356	-1.090649
Trial1	3	1	noBlindfold	clockwise	practice	Guided	1	0.5	0	31.98483	1.30008	-1.45016	-0.80051	1.13178803496841	-0.093641	-0.217256	-1.03543
Trial1	3	1	noBlindfold	clockwise	practice	Guided	1	0.5	0	32.00482	1.30005	-1.45014	-0.80051	1.13176688313376	-0.128095	-0.17912	-1.020629
Trial1	3	1	noBlindfold	clockwise	practice	Guided	1	0.5	0	32.02483	1.30002	-1.45013	-0.8005201	1.13175285671449	-0.176871	-0.17484	-1.025665
Trial1	3	1	noBlindfold	clockwise	practice	Guided	1	0.5	0	32.04483	1.29989	-1.45008	-0.8005201	1.1316609247617	-0.250961	-0.064754	-1.039807
Trial1	3	1	noBlindfold	clockwise	practice	Guided	1	0.5	0	32.06483	1.29968	-1.45006	-0.8005201	1.13151246750355	-0.343837	-0.094353	-1.027607
Trial1	3	1	noBlindfold	clockwise	practice	Guided	1	0.5	0	32.08482	1.29931	-1.45004	-0.8005201	1.13125098755304	-0.463448	-0.047786	-1.04188
Trial1	3	1	noBlindfold	clockwise	practice	Guided	1	0.5	0	32.10483	1.29864	-1.45003	-0.80051	1.13077058365468	-0.412171	-0.0096885	-0.955056
Trial1	3	1	noBlindfold	clockwise	practice	Guided	1	0.5	0	32.12483	1.29778	-1.45002	-0.80055	1.13019169354835	-0.438728	-0.064687	-1.054091
Trial1	3	1	noBlindfold	clockwise	practice	Guided	1	0.5	0	32.14482	1.29518	-1.45007	-0.80055	1.12835793973717	-0.620859	-0.183096	-1.122674
Trial1	3	1	noBlindfold	clockwise	practice	Guided	1	0.5	0	32.16483	1.29349	-1.45009	-0.80055	1.12716749005729	-0.707995	-0.094187	-1.070618
Trial1	3	1	noBlindfold	clockwise	practice	Guided	1	0.5	0	32.18483	1.29133	-1.45005	-0.80055	1.12564799734672	-0.693327	-0.03493	-1.089358
Trial1	3	1	noBlindfold	clockwise	practice	Guided	1	0.5	0	32.20483	1.28874	-1.45002	-0.80055	1.12382877955988	-0.636564	-0.013762	-1.116334
Trial1	3	1	noBlindfold	clockwise	practice	Guided	1	0.5	0	32.22482	1.28568	-1.45001	-0.80053	1.12166896616992	-0.515205	-0.0095237	-1.041771
Trial1	3	1	noBlindfold	clockwise	practice	Guided	1	0.5	0	32.24483	1.27861	-1.45003	-0.80053	1.11672817882987	-0.567187	-0.056039	-1.059362
Trial1	3	1	noBlindfold	clockwise	practice	Guided	1	0.5	0	32.26483	1.27471	-1.45003	-0.80053	1.11401247670783	-0.607646	-0.013712	-1.087879
Trial1	3	1	noBlindfold	clockwise	practice	Guided	1	0.5	0	32.28482	1.27045	-1.45001	-0.80051	1.11103988358892	-0.609804	-0.005244	-1.006624
Trial1	3	1	noBlindfold	clockwise	practice	Guided	1	0.5	0	32.30482	1.2657	-1.44999	-0.80051	1.10775119333149	-0.598137	0.092077	-0.999637
Trial1	3	1	noBlindfold	clockwise	practice	Guided	1	0.5	0	32.32483	1.26091	-1.44997	-0.8005	1.10443845060787	-0.511879	0.015887	-1.004473
Trial1	3	1	noBlindfold	clockwise	practice	Guided	1	0.5	0	32.34483	1.24994	-1.45	-0.80051	1.09691672568803	-0.549595	0.024344	-1.053036
Trial1	3	1	noBlindfold	clockwise	practice	Guided	1	0.5	0	32.36482	1.24419	-1.45001	-0.8005	1.09298624597674	-0.603614	-0.051819	-0.959814
Trial1	3	1	noBlindfold	clockwise	practice	Guided	1	0.5	0	32.38483	1.23832	-1.45002	-0.80049	1.08899067348715	-0.561258	0.0074381	-0.972804
Trial1	3	1	noBlindfold	clockwise	practice	Guided	1	0.5	0	32.40483	1.23159	-1.45001	-0.80046	1.08441696634307	-0.536645	-0.0010261	-0.963391
Trial1	3	1	noBlindfold	clockwise	practice	Guided	1	0.5	0	32.42484	1.22518	-1.45002	-0.80045	1.08009547078326	-0.457475	-0.111033	-0.880202
Trial1	3	1	noBlindfold	clockwise	practice	Guided	1	0.5	0	32.44482	1.21103	-1.45002	-0.80045	1.07064644972051	-0.561473	-0.043302	-0.888937
Trial1	3	1	noBlindfold	clockwise	practice	Guided	1	0.5	0	32.46483	1.20367	-1.45001	-0.8004301	1.06575784489114	-0.527357	-0.068685	-0.830971
Trial1	3	1	noBlindfold	clockwise	practice	Guided	1	0.5	0	32.48483	1.19607	-1.45001	-0.80042	1.06074763152628	-0.490319	0.0032618	-0.866373
Trial1	3	1	noBlindfold	clockwise	practice	Guided	1	0.5	0	32.50482	1.18779	-1.45001	-0.80041	1.05532519075588	-0.514452	-0.055977	-0.759005
Trial1	3	1	noBlindfold	clockwise	practice	Guided	1	0.5	0	32.52483	1.18001	-1.45002	-0.8003801	1.05024843417646	-0.516911	-0.051733	-0.801324
Trial1	3	1	noBlindfold	clockwise	practice	Guided	1	0.5	0	32.54483	1.1631	-1.45002	-0.80039	1.03938721170104	-0.479942	-0.085564	-0.763594
Trial1	3	1	noBlindfold	clockwise	practice	Guided	1	0.5	0	32.56483	1.1542	-1.45002	-0.8004	1.03373970358595	-0.523552	-0.013613	-0.804295
Trial1	3	1	noBlindfold	clockwise	practice	Guided	1	0.5	0	32.58482	1.14534	-1.45001	-0.8004	1.02815556284404	-0.557374	-0.022071	-0.796375
Trial1	3	1	noBlindfold	clockwise	practice	Guided	1	0.5	0	32.60483	1.136	-1.45001	-0.80039	1.02231120877773	-0.404308	-0.047456	-0.718834
Trial1	3	1	noBlindfold	clockwise	practice	Guided	1	0.5	0	32.62483	1.1268	-1.45002	-0.8003801	1.01660540123184	-0.424728	-0.064366	-0.764088
Trial1	3	1	noBlindfold	clockwise	practice	Guided	1	0.5	0	32.64482	1.108	-1.45004	-0.8003801	1.00512301484075	-0.427126	-0.089717	-0.733192
Trial1	3	1	noBlindfold	clockwise	practice	Guided	1	0.5	0	32.66483	1.09842	-1.45004	-0.8004	0.999373161010632	-0.457633	-0.072768	-0.801182
Trial1	3	1	noBlindfold	clockwise	practice	Guided	1	0.5	0	32.68483	1.08869	-1.45004	-0.80041	0.99358547215603	-0.502687	-0.115064	-0.80757
Trial1	3	1	noBlindfold	clockwise	practice	Guided	1	0.5	0	32.70483	1.07818	-1.45004	-0.80042	0.987402762456638	-0.474884	-0.102343	-0.819243
Trial1	3	1	noBlindfold	clockwise	practice	Guided	1	0.5	0	32.72482	1.06844	-1.45005	-0.80042	0.981731196945212	-0.417596	-0.068463	-0.817899
Trial1	3	1	noBlindfold	clockwise	practice	Guided	1	0.5	0	32.74483	1.04771	-1.45005	-0.8004	0.969859010848021	-0.424544	-0.10226	-0.757849
Trial1	3	1	noBlindfold	clockwise	practice	Guided	1	0.5	0	32.76483	1.03741	-1.45006	-0.8004	0.964079727205586	-0.395351	-0.119157	-0.837579
Trial1	3	1	noBlindfold	clockwise	practice	Guided	1	0.5	0	32.78482	1.02704	-1.45005	-0.8004	0.95833780918224	-0.455649	-0.114895	-0.833156
Trial1	3	1	noBlindfold	clockwise	practice	Guided	1	0.5	0	32.80482	1.01592	-1.45006	-0.80039	0.952259170624406	-0.42162	-0.140253	-0.767714
Trial1	3	1	noBlindfold	clockwise	practice	Guided	1	0.5	0	32.82483	1.00532	-1.45006	-0.80039	0.946558257913747	-0.519659	-0.080977	-0.781356
Trial1	3	1	noBlindfold	clockwise	practice	Guided	1	0.5	0	32.84483	0.98369	-1.45005	-0.8004	0.935198496940831	-0.422004	-0.152857	-0.748825
Trial1	3	1	noBlindfold	clockwise	practice	Guided	1	0.5	0	32.86482	0.97237	-1.45006	-0.8004	0.929394199160077	-0.444858	-0.110508	-0.79316
Trial1	3	1	noBlindfold	clockwise	practice	Guided	1	0.5	0	32.88483	0.96126	-1.45006	-0.8004	0.923797024060048	-0.450293	-0.09355	-0.82693
Trial1	3	1	noBlindfold	clockwise	practice	Guided	1	0.5	0	32.90483	0.95042	-1.45006	-0.80041	0.918441215799827	-0.378325	-0.140063	-0.803293
Trial1	3	1	noBlindfold	clockwise	practice	Guided	1	0.5	0	32.92484	0.93887	-1.45006	-0.80042	0.912841192368848	-0.348909	-0.09348	-0.862017
Trial1	3	1	noBlindfold	clockwise	practice	Guided	1	0.5	0	32.94482	0.91577	-1.45005	-0.8004301	0.901971711402258	-0.379679	-0.08496	-0.838821
Trial1	3	1	noBlindfold	clockwise	practice	Guided	1	0.5	0	32.96483	0.90486	-1.45004	-0.80042	0.896985920547586	-0.442215	-0.080709	-0.861907
Trial1	3	1	noBlindfold	clockwise	practice	Guided	1	0.5	0	32.98483	0.89354	-1.45004	-0.80042	0.891933801058867	-0.41765	-0.089147	-0.855276
Trial1	3	1	noBlindfold	clockwise	practice	Guided	1	0.5	0	33.00482	0.8818099	-1.45004	-0.80042	0.886820721571576	-0.445317	-0.059502	-0.790206
Trial1	3	1	noBlindfold	clockwise	practice	Guided	1	0.5	0	33.02483	0.87002	-1.45003	-0.80041	0.881799834641995	-0.327197	0.0082208	-0.846154
Trial1	3	1	noBlindfold	clockwise	practice	Guided	1	0.5	0	33.04483	0.84677	-1.45003	-0.8004	0.872289892300848	-0.394423	-0.063689	-0.793828
Trial1	3	1	noBlindfold	clockwise	practice	Guided	1	0.5	0	33.06483	0.8352799	-1.45003	-0.8003801	0.86776774857573	-0.35536	-0.089062	-0.792447
Trial1	3	1	noBlindfold	clockwise	practice	Guided	1	0.5	0	33.08482	0.82377	-1.45004	-0.8003801	0.863385932879928	-0.390562	-0.050953	-0.770555
Trial1	3	1	noBlindfold	clockwise	practice	Guided	1	0.5	0	33.10483	0.8122	-1.45004	-0.80037	0.859104736186892	-0.348096	-0.063629	-0.760442
Trial1	3	1	noBlindfold	clockwise	practice	Guided	1	0.5	0	33.12483	0.80062	-1.45004	-0.8004	0.854992740324625	-0.372319	-0.046676	-0.792168
Trial1	3	1	noBlindfold	clockwise	practice	Guided	1	0.5	0	33.14482	0.77678	-1.45004	-0.80042	0.846923448675627	-0.252231	-0.084715	-0.84452
Trial1	3	1	noBlindfold	clockwise	practice	Guided	1	0.5	0	33.16483	0.76528	-1.45004	-0.80044	0.843254230868613	-0.284732	-0.084692	-0.885625
Trial1	3	1	noBlindfold	clockwise	practice	Guided	1	0.5	0	33.18483	0.75416	-1.45004	-0.80045	0.839831798197476	-0.248128	-0.126983	-0.864028
Trial1	3	1	noBlindfold	clockwise	practice	Guided	1	0.5	0	33.20483	0.74245	-1.45006	-0.80046	0.836372036279921	-0.270559	-0.114249	-0.916595
Trial1	3	1	noBlindfold	clockwise	practice	Guided	1	0.5	0	33.22482	0.7311701	-1.45007	-0.80049	0.833200978565065	-0.24537	-0.169223	-0.955523
Trial1	3	1	noBlindfold	clockwise	practice	Guided	1	0.5	0	33.24483	0.70864	-1.4501	-0.80051	0.827252611900398	-0.217998	-0.160641	-1.074005
Trial1	3	1	noBlindfold	clockwise	practice	Guided	1	0.5	0	33.26483	0.69776	-1.45011	-0.8005201	0.824585582224227	-0.239907	-0.228285	-1.050387
Trial1	3	1	noBlindfold	clockwise	practice	Guided	1	0.5	0	33.28482	0.6867	-1.4501	-0.8005201	0.822003196662185	-0.236213	-0.168989	-1.057906
Trial1	3	1	noBlindfold	clockwise	practice	Guided	1	0.5	0	33.30482	0.67608	-1.45009	-0.80051	0.8196465123763	-0.272462	-0.181632	-1.022992
Trial1	3	1	noBlindfold	clockwise	practice	Guided	1	0.5	0	33.32483	0.66554	-1.45009	-0.80048	0.817417731700857	-0.267553	-0.18581	-0.996609
Trial1	3	1	noBlindfold	clockwise	practice	Guided	1	0.5	0	33.34483	0.64444	-1.4501	-0.80048	0.813407127856236	-0.236544	-0.185694	-0.975689
Trial1	3	1	noBlindfold	clockwise	practice	Guided	1	0.5	0	33.36482	0.6341701	-1.4501	-0.80048	0.81164638061873	-0.247014	-0.215261	-0.92097
Trial1	3	1	noBlindfold	clockwise	practice	Guided	1	0.5	0	33.38483	0.62367	-1.45009	-0.80049	0.809986752538208	-0.302084	-0.117883	-0.972264
Trial1	3	1	noBlindfold	clockwise	practice	Guided	1	0.5	0	33.40483	0.61351	-1.45008	-0.8005	0.808507720453102	-0.332944	-0.215169	-0.991324
Trial1	3	1	noBlindfold	clockwise	practice	Guided	1	0.5	0	33.42484	0.60337	-1.45009	-0.80051	0.807156491673926	-0.320265	-0.193954	-0.99801
Trial1	3	1	noBlindfold	clockwise	practice	Guided	1	0.5	0	33.44482	0.5829	-1.45012	-0.80051	0.804791060380216	-0.280969	-0.30808	-1.018727
Trial1	3	1	noBlindfold	clockwise	practice	Guided	1	0.5	0	33.46483	0.57293	-1.45014	-0.80051	0.803825250503324	-0.256089	-0.236064	-1.01189
Trial1	3	1	noBlindfold	clockwise	practice	Guided	1	0.5	0	33.48483	0.56305	-1.45014	-0.8005	0.802979146704447	-0.335929	-0.286772	-0.980071
Trial1	3	1	noBlindfold	clockwise	practice	Guided	1	0.5	0	33.50482	0.55293	-1.45014	-0.8005201	0.802268006970823	-0.309346	-0.24437	-1.048923
Trial1	3	1	noBlindfold	clockwise	practice	Guided	1	0.5	0	33.52483	0.54317	-1.45013	-0.80053	0.80169318264848	-0.357504	-0.223149	-1.077485
Trial1	3	1	noBlindfold	clockwise	practice	Guided	1	0.5	0	33.54483	0.52341	-1.45015	-0.8005201	0.800862283249103	-0.321176	-0.303386	-1.006011
Trial1	3	1	noBlindfold	clockwise	practice	Guided	1	0.5	0	33.56483	0.51373	-1.45015	-0.80051	0.800627725925169	-0.322781	-0.30331	-1.032367
Trial1	3	1	noBlindfold	clockwise	practice	Guided	1	0.5	0	33.58482	0.5035	-1.45016	-0.80051	0.8005176405307	-0.341553	-0.349763	-1.006387
Trial1	3	1	noBlindfold	clockwise	practice	Free	1	0.5	0	0	0.44962	-1.44997	-0.80001	0.801594716225469	-0.015586	0.060997	-0.0072865
Trial1	3	1	noBlindfold	clockwise	practice	Free	1	0.5	0	0.01829529	0.44962	-1.44997	-0.80001	0.801594716225469	-0.023354	0.052518	-0.02463
Trial1	3	1	noBlindfold	clockwise	practice	Free	1	0.5	0	0.03829956	0.44962	-1.44997	-0.80001	0.801594716225469	-0.024175	0.052504	-0.012052
Trial1	3	1	noBlindfold	clockwise	practice	Free	1	0.5	0	0.05828857	0.44961	-1.44997	-0.80002	0.801605397027591	-0.02278	0.039777	-0.032995
Trial1	3	1	noBlindfold	clockwise	practice	Free	1	0.5	0	0.07829285	0.44961	-1.44997	-0.80002	0.801605397027591	-0.010281	0.073616	-0.019538
Trial1	3	1	noBlindfold	clockwise	practice	Free	1	0.5	0	0.09829712	0.44961	-1.44997	-0.80002	0.801605397027591	-0.03358	0.056675	-0.0042312
Trial1	3	1	noBlindfold	clockwise	practice	Free	1	0.5	0	0.1182861	0.44961	-1.44997	-0.80002	0.801605397027591	-0.023865	0.048196	-0.016216
Trial1	3	1	noBlindfold	clockwise	practice	Free	1	0.5	0	0.1382904	0.4496	-1.44997	-0.80003	0.801615962712408	-0.040513	0.04395	-0.0056854
Trial1	3	1	noBlindfold	clockwise	practice	Free	1	0.5	0	0.1582947	0.4496	-1.44997	-0.80003	0.801615962712408	-0.027728	0.09047	-0.024875
Trial1	3	1	noBlindfold	clockwise	practice	Free	1	0.5	0	0.178299	0.44959	-1.44997	-0.80003	0.801616588610504	0.0036396	0.065064	-0.027012
Trial1	3	1	noBlindfold	clockwise	practice	Free	1	0.5	0	0.198288	0.44959	-1.44997	-0.80003	0.801616588610504	-0.041034	0.073514	-0.02574
Trial1	3	1	noBlindfold	clockwise	practice	Free	1	0.5	0	0.2182922	0.44959	-1.44997	-0.80004	0.801626582371746	-0.03714	0.060805	-0.01706
Trial1	3	1	noBlindfold	clockwise	practice	Free	1	0.5	0	0.2382965	0.44959	-1.44997	-0.80004	0.801626582371746	0.0083726	0.060791	-0.030893
Trial1	3	1	noBlindfold	clockwise	practice	Free	1	0.5	0	0.2582855	0.44958	-1.44997	-0.80004	0.801627214008584	-0.023801	0.060762	-0.016164
Trial1	3	1	noBlindfold	clockwise	practice	Free	1	0.5	0	0.2782898	0.44958	-1.44997	-0.80004	0.801627214008584	-0.055705	0.056514	-0.005631
Trial1	3	1	noBlindfold	clockwise	practice	Free	1	0.5	0	0.2982941	0.44958	-1.44997	-0.80005	0.801637148275815	-0.067087	0.052269	-0.035839
Trial1	3	1	noBlindfold	clockwise	practice	Free	1	0.5	0	0.3182983	0.44957	-1.44997	-0.80005	0.801637776280503	-0.015177	0.056485	-0.011368
Trial1	3	1	noBlindfold	clockwise	practice	Free	1	0.5	0	0.3382874	0.44957	-1.44997	-0.80005	0.801637776280503	0.0067555	0.060702	-0.005708
Trial1	3	1	noBlindfold	clockwise	practice	Free	1	0.5	0	0.3582916	0.44957	-1.44997	-0.80005	0.801637776280503	-0.010168	0.056439	-0.019443
Trial1	3	1	noBlindfold	clockwise	practice	Free	1	0.5	0	0.3782959	0.44957	-1.44997	-0.80006	0.801647829513616	-0.0062772	0.081816	-0.010763
Trial1	3	1	noBlindfold	clockwise	practice	Free	1	0.5	0	0.3982849	0.44957	-1.44997	-0.80006	0.801647829513616	-0.010436	0.056409	-0.015242
Trial1	3	1	noBlindfold	clockwise	practice	Free	1	0.5	0	0.4182892	0.44956	-1.44997	-0.80006	0.801648459509448	-0.050117	0.052163	-0.022059
Trial1	3	1	noBlindfold	clockwise	practice	Free	1	0.5	0	0.4382935	0.44956	-1.44997	-0.80006	0.801648459509448	-0.033176	0.069073	-0.0083106
Trial1	3	1	noBlindfold	clockwise	practice	Free	1	0.5	0	0.4582977	0.44955	-1.44997	-0.80007	0.801659081485661	-0.072298	0.056347	-0.023503
Trial1	3	1	noBlindfold	clockwise	practice	Free	1	0.5	0	0.4782867	0.44955	-1.44997	-0.80007	0.801659081485661	-0.058692	0.035172	-0.026812
Trial1	3	1	noBlindfold	clockwise	practice	Free	1	0.5	0	0.498291	0.44955	-1.44997	-0.80007	0.801659081485661	-0.0095647	0.069009	-0.027781
Trial1	3	1	noBlindfold	clockwise	practice	Free	1	0.5	0	0.5182953	0.44955	-1.44997	-0.80007	0.801659081485661	-0.045079	0.077457	-0.030116
Trial1	3	1	noBlindfold	clockwise	practice	Free	1	0.5	0	0.5382996	0.44954	-1.44997	-0.80007	0.801659711722439	-0.019536	0.060516	-0.011593
Trial1	3	1	noBlindfold	clockwise	practice	Free	1	0.5	0	0.5582886	0.44954	-1.44997	-0.80008	0.801669645959961	0.0043355	0.064715	-0.035267
Trial1	3	1	noBlindfold	clockwise	practice	Free	1	0.5	0	0.5782928	0.44954	-1.44997	-0.80008	0.801669645959961	-0.031456	0.052005	-0.048713
Trial1	3	1	noBlindfold	clockwise	practice	Free	1	0.5	0	0.5982971	0.44954	-1.44997	-0.80008	0.801669645959961	-0.044219	0.047758	-0.042665
Trial1	3	1	noBlindfold	clockwise	practice	Free	1	0.5	0	0.6182861	0.44953	-1.44997	-0.80008	0.801670274437275	-0.045315	0.077366	-0.025894
Trial1	3	1	noBlindfold	clockwise	practice	Free	1	0.5	0	0.6382904	0.44953	-1.44997	-0.80009	0.801680208667499	-0.0047906	0.05619	-0.031637
Trial1	3	1	noBlindfold	clockwise	practice	Free	1	0.5	0	0.6582947	0.44952	-1.44997	-0.80009	0.801680837260865	-0.033352	0.064624	-0.0040431
Trial1	3	1	noBlindfold	clockwise	practice	Free	1	0.5	0	0.678299	0.44952	-1.44997	-0.80009	0.801680837260865	-0.036129	0.073071	-0.029475
Trial1	3	1	noBlindfold	clockwise	practice	Free	1	0.5	0	0.698288	0.44952	-1.44997	-0.80009	0.801680837260865	-0.024734	0.051896	0.00074515
Trial1	3	1	noBlindfold	clockwise	practice	Free	1	0.5	0	0.7182922	0.44952	-1.44997	-0.8001	0.801690830970156	-0.042768	0.022257	0.0037731
Trial1	3	1	noBlindfold	clockwise	practice	Free	1	0.5	0	0.7382965	0.44952	-1.44997	-0.8001	0.801690830970156	-0.0014202	0.051866	-0.014546
Trial1	3	1	noBlindfold	clockwise	practice	Free	1	0.5	0	0.7582855	0.44951	-1.44997	-0.8001	0.801691463433387	0.018011	0.017982	-0.027399
Trial1	3	1	noBlindfold	clockwise	practice	Free	1	0.5	0	0.7782898	0.44951	-1.44997	-0.8001	0.801691463433387	-0.0091787	0.060285	-0.031877
Trial1	3	1	noBlindfold	clockwise	practice	Free	1	0.5	0	0.7982941	0.44951	-1.44997	-0.80011	0.801701516621612	-0.062458	0.051806	-0.035379
Trial1	3	1	noBlindfold	clockwise	practice	Free	1	0.5	0	0.8182983	0.4495	-1.44997	-0.80011	0.801702143570397	-0.01416	0.030633	-0.023774
Trial1	3	1	noBlindfold	clockwise	practice	Free	1	0.5	0	0.8382874	0.4495	-1.44997	-0.80011	0.801702143570397	-0.06355	0.05601	-0.018603
Trial1	3	1	noBlindfold	clockwise	practice	Free	1	0.5	0	0.8582916	0.4495	-1.44997	-0.80012	0.801712077778705	-0.03772	0.047516	-0.0042625
Trial1	3	1	noBlindfold	clockwise	practice	Free	1	0.5	0	0.8782959	0.44949	-1.44997	-0.80012	0.801712710475689	-0.0060799	0.055967	-0.01059
Trial1	3	1	noBlindfold	clockwise	practice	Free	1	0.5	0	0.8982849	0.44949	-1.44997	-0.80012	0.801712710475689	-0.027169	0.060184	-0.025204
Trial1	3	1	noBlindfold	clockwise	practice	Free	1	0.5	0	0.9182892	0.44949	-1.44997	-0.80012	0.801712710475689	-0.016049	0.051709	0.0032609
Trial1	3	1	noBlindfold	clockwise	practice	Free	1	0.5	0	0.9382935	0.44949	-1.44997	-0.80013	0.801722704162882	-0.022165	0.051693	-0.03689
Trial1	3	1	noBlindfold	clockwise	practice	Free	1	0.5	0	0.9582977	0.44948	-1.44997	-0.80013	0.801723333221352	-0.027696	0.072822	-0.024596
Trial1	3	1	noBlindfold	clockwise	practice	Free	1	0.5	0	0.9782867	0.44948	-1.44997	-0.80013	0.801723333221352	-0.0052071	0.043186	-0.023128
Trial1	3	1	noBlindfold	clockwise	practice	Free	1	0.5	0	0.998291	0.44947	-1.44997	-0.80014	0.801733898467833	-0.014359	0.043169	-0.019516
Trial1	3	1	noBlindfold	clockwise	practice	Free	1	0.5	0	1.018295	0.44947	-1.44997	-0.80014	0.801733898467833	-0.011016	0.043156	-0.0024535
Trial1	3	1	noBlindfold	clockwise	practice	Free	1	0.5	0	1.0383	0.44947	-1.44997	-0.80014	0.801733898467833	-0.042091	0.043141	-0.0044946
Trial1	3	1	noBlindfold	clockwise	practice	Free	1	0.5	0	1.058289	0.44946	-1.44997	-0.80014	0.801734527766541	-0.025144	0.038877	0.009259
Trial1	3	1	noBlindfold	clockwise	practice	Free	1	0.5	0	1.078293	0.44946	-1.44997	-0.80015	0.801744580917273	-0.023205	0.034631	-0.025141
Trial1	3	1	noBlindfold	clockwise	practice	Free	1	0.5	0	1.098297	0.44946	-1.44997	-0.80015	0.801744580917273	-0.029294	0.04308	-0.0047656
Trial1	3	1	noBlindfold	clockwise	practice	Free	1	0.5	0	1.118286	0.44945	-1.44997	-0.80015	0.80174521033192	-0.02319	0.021905	-0.020062
Trial1	3	1	noBlindfold	clockwise	practice	Free	1	0.5	0	1.13829	0.44945	-1.44997	-0.80015	0.80174521033192	-0.01874	0.038818	-0.019765
Trial1	3	1	noBlindfold	clockwise	practice	Free	1	0.5	0	1.158295	0.44945	-1.44997	-0.8001601	0.801755203989206	-0.057863	0.047255	-0.034957
Trial1	3	1	noBlindfold	clockwise	practice	Free	1	0.5	0	1.178299	0.44944	-1.44997	-0.8001601	0.801755835399216	-0.041473	0.055706	-0.012828
Trial1	3	1	noBlindfold	clockwise	practice	Free	1	0.5	0	1.198288	0.44944	-1.44997	-0.8001601	0.801755835399216	-0.0092808	0.068387	-0.027539
Trial1	3	1	noBlindfold	clockwise	practice	Free	1	0.5	0	1.218292	0.44944	-1.44997	-0.8001601	0.801755835399216	-0.010931	0.068373	-0.0023875
Trial1	3	1	noBlindfold	clockwise	practice	Free	1	0.5	0	1.238297	0.44944	-1.44997	-0.80017	0.801765769563116	-0.041453	0.042966	-0.012811
Trial1	3	1	noBlindfold	clockwise	practice	Free	1	0.5	0	1.258286	0.44943	-1.44997	-0.80017	0.80176639921014	-0.026743	0.051402	-0.032876
Trial1	3	1	noBlindfold	clockwise	practice	Free	1	0.5	0	1.27829	0.44943	-1.44997	-0.80017	0.80176639921014	-0.0089741	0.064081	-0.052657
Trial1	3	1	noBlindfold	clockwise	practice	Free	1	0.5	0	1.298294	0.44943	-1.44997	-0.80017	0.80176639921014	-0.00091501	0.038677	-0.018539
Trial1	3	1	noBlindfold	clockwise	practice	Free	1	0.5	0	1.318298	0.44942	-1.44997	-0.80018	0.801776966889929	-0.032541	0.051358	-0.010735
Trial1	3	1	noBlindfold	clockwise	practice	Free	1	0.5	0	1.338287	0.44942	-1.44997	-0.80018	0.801776966889929	-0.03725	0.038649	-0.0082925
Trial1	3	1	noBlindfold	clockwise	practice	Free	1	0.5	0	1.358292	0.44942	-1.44997	-0.80018	0.801776966889929	0.0043802	0.08517	-0.030798
Trial1	3	1	noBlindfold	clockwise	practice	Free	1	0.5	0	1.378296	0.44941	-1.44997	-0.80018	0.801777594897093	-0.023359	0.034372	-0.015782
Trial1	3	1	noBlindfold	clockwise	practice	Free	1	0.5	0	1.398285	0.44941	-1.44997	-0.80019	0.801787588524423	-0.043899	0.051285	-0.042381
Trial1	3	1	noBlindfold	clockwise	practice	Free	1	0.5	0	1.418289	0.44941	-1.44997	-0.80019	0.801787588524423	-0.013087	0.055502	-0.036139
Trial1	3	1	noBlindfold	clockwise	practice	Free	1	0.5	0	1.438293	0.44941	-1.44997	-0.80019	0.801787588524423	-0.04055	0.038557	-0.042077
Trial1	3	1	noBlindfold	clockwise	practice	Free	1	0.5	0	1.458298	0.4494	-1.44997	-0.80019	0.801788222289219	-0.031656	0.034297	-0.022381
Trial1	3	1	noBlindfold	clockwise	practice	Free	1	0.5	0	1.478287	0.4494	-1.44997	-0.8002	0.801798275394982	0.029686	0.076601	-0.0080469
Trial1	3	1	noBlindfold	clockwise	practice	Free	1	0.5	0	1.498291	0.4494	-1.44997	-0.8002	0.801798275394982	-0.048029	0.068122	-0.045369
Trial1	3	1	noBlindfold	clockwise	practice	Free	1	0.5	0	1.518295	0.4494	-1.44997	-0.8002	0.801798275394982	0.00081933	0.05541	-0.043606
Trial1	3	1	noBlindfold	clockwise	practice	Free	1	0.5	0	1.5383	0.44939	-1.44997	-0.80024	0.801838760996547	-0.025262	0.080784	-0.053734
Trial1	3	1	noBlindfold	clockwise	practice	Free	1	0.5	0	1.558289	0.44937	-1.44997	-0.80027	0.801869944739145	-0.068822	0.080746	-0.0692
Trial1	3	1	noBlindfold	clockwise	practice	Free	1	0.5	0	1.578293	0.44935	-1.44996	-0.80032	0.801921116061347	-0.041894	0.089188	-0.071622
Trial1	3	1	noBlindfold	clockwise	practice	Free	1	0.5	0	1.598297	0.44932	-1.44996	-0.8003801	0.801982971641212	-0.047977	0.089167	-0.05572
Trial1	3	1	noBlindfold	clockwise	practice	Free	1	0.5	0	1.618286	0.44927	-1.44996	-0.80046	0.802065903160022	-0.061562	0.093378	-0.058725
Trial1	3	1	noBlindfold	clockwise	practice	Free	1	0.5	0	1.63829	0.44921	-1.44997	-0.8006999	0.802309188567144	-0.051838	0.038349	-0.055394
Trial1	3	1	noBlindfold	clockwise	practice	Free	1	0.5	0	1.658295	0.44898	-1.44997	-0.80087	0.802493488472731	-0.08512	0.029857	-0.061009
Trial1	3	1	noBlindfold	clockwise	practice	Free	1	0.5	0	1.678299	0.44881	-1.44998	-0.80108	0.802713873619436	-0.103968	0.012922	-0.066052
Trial1	3	1	noBlindfold	clockwise	practice	Free	1	0.5	0	1.698288	0.44861	-1.44999	-0.80138	0.803026027905728	-0.102297	-0.020935	-0.095652
Trial1	3	1	noBlindfold	clockwise	practice	Free	1	0.5	0	1.718292	0.44835	-1.45001	-0.80176	0.803421961043537	-0.111744	-0.012466	-0.160228
Trial1	3	1	noBlindfold	clockwise	practice	Free	1	0.5	0	1.738297	0.44802	-1.45002	-0.80281	0.804490984460577	-0.112823	-0.050536	-0.15122
Trial1	3	1	noBlindfold	clockwise	practice	Free	1	0.5	0	1.758286	0.44723	-1.45003	-0.80349	0.805220978755621	-0.05677	-0.075892	-0.181739
Trial1	3	1	noBlindfold	clockwise	practice	Free	1	0.5	0	1.77829	0.4468	-1.45003	-0.80432	0.806077457391258	-0.0045803	-0.054717	-0.162597
Trial1	3	1	noBlindfold	clockwise	practice	Free	1	0.5	0	1.798294	0.44636	-1.45003	-0.80522	0.807004653996511	-0.048438	-0.097017	-0.172671
Trial1	3	1	noBlindfold	clockwise	practice	Free	1	0.5	0	1.818298	0.44591	-1.45004	-0.8062201	0.808032491348245	0.024245	-0.130841	-0.193126
Trial1	3	1	noBlindfold	clockwise	practice	Free	1	0.5	0	1.838287	0.44548	-1.45006	-0.8085101	0.810346193720786	-0.043465	-0.168889	-0.180652
Trial1	3	1	noBlindfold	clockwise	practice	Free	1	0.5	0	1.858292	0.44458	-1.45007	-0.80976	0.811654290413994	-0.082793	-0.096876	-0.124191
Trial1	3	1	noBlindfold	clockwise	practice	Free	1	0.5	0	1.878296	0.44402	-1.45006	-0.81097	0.812899818265479	-0.099905	-0.118002	-0.06635
Trial1	3	1	noBlindfold	clockwise	practice	Free	1	0.5	0	1.898285	0.4434	-1.45005	-0.8122301	0.814199739339732	-0.107945	-0.084127	-0.079468
Trial1	3	1	noBlindfold	clockwise	practice	Free	1	0.5	0	1.918289	0.4427	-1.45004	-0.81344	0.815455676769482	-0.112542	-0.088335	-0.0081946
Trial1	3	1	noBlindfold	clockwise	practice	Free	1	0.5	0	1.938293	0.44196	-1.45005	-0.81566	0.817722373182679	-0.096222	-0.126392	-0.053413
Trial1	3	1	noBlindfold	clockwise	practice	Free	1	0.5	0	1.958298	0.4405	-1.45008	-0.81671	0.818874510457395	-0.05341	-0.181313	-0.025373
Trial1	3	1	noBlindfold	clockwise	practice	Free	1	0.5	0	1.978287	0.43974	-1.4501	-0.8177	0.819917437195651	0.044559	-0.282813	-0.023267
Trial1	3	1	noBlindfold	clockwise	practice	Free	1	0.5	0	1.998291	0.43909	-1.45011	-0.81869	0.8209527083835	0.04387	-0.210811	-0.039454
Trial1	3	1	noBlindfold	clockwise	practice	Free	1	0.5	0	2.018295	0.43852	-1.45011	-0.81959	0.821892699421389	0.080854	-0.2573	-0.033549
Trial1	3	1	noBlindfold	clockwise	practice	Free	1	0.5	0	2.0383	0.43807	-1.45011	-0.8211401	0.823472105276984	0.056481	-0.21915	-0.0014427
Trial1	3	1	noBlindfold	clockwise	practice	Free	1	0.5	0	2.058289	0.43746	-1.4501	-0.82178	0.824156276302148	0.0064344	-0.180956	0.083731
Trial1	3	1	noBlindfold	clockwise	practice	Free	1	0.5	0	2.078293	0.4372	-1.45009	-0.8223	0.824694583786724	-0.02668	-0.121669	0.026111
Trial1	3	1	noBlindfold	clockwise	practice	Free	1	0.5	0	2.098297	0.43696	-1.45007	-0.82275	0.825161593382073	0.0096576	-0.100476	0.03341
Trial1	3	1	noBlindfold	clockwise	practice	Free	1	0.5	0	2.118286	0.43673	-1.45006	-0.82313	0.825558056944886	0.015435	-0.087752	0.01273
Trial1	3	1	noBlindfold	clockwise	practice	Free	1	0.5	0	2.13829	0.43655	-1.45004	-0.82373	0.826170078972882	-0.016728	-0.091962	0.027512
Trial1	3	1	noBlindfold	clockwise	practice	Free	1	0.5	0	2.158295	0.43624	-1.45005	-0.82397	0.826433200272519	-0.093444	-0.091904	-0.027875
Trial1	3	1	noBlindfold	clockwise	practice	Free	1	0.5	0	2.178299	0.43606	-1.45005	-0.8242201	0.826696459051293	-0.105415	-0.09188	-0.049667
Trial1	3	1	noBlindfold	clockwise	practice	Free	1	0.5	0	2.198288	0.43584	-1.45004	-0.82448	0.826972653688155	-0.08035	-0.053776	-0.022807
Trial1	3	1	noBlindfold	clockwise	practice	Free	1	0.5	0	2.218292	0.43559	-1.45003	-0.82474	0.82725129414125	0.0035966	-0.062225	-0.080582
Trial1	3	1	noBlindfold	clockwise	practice	Free	1	0.5	0	2.238297	0.43537	-1.45003	-0.82528	0.827806823506627	0.045871	-0.074905	-0.044216
Trial1	3	1	noBlindfold	clockwise	practice	Free	1	0.5	0	2.258286	0.43502	-1.45003	-0.8255399	0.828093354515841	-0.017903	-0.066404	-0.022992
Trial1	3	1	noBlindfold	clockwise	practice	Free	1	0.5	0	2.27829	0.43487	-1.45003	-0.82578	0.828344482057181	-0.040366	-0.04523	-0.013509
Trial1	3	1	noBlindfold	clockwise	practice	Free	1	0.5	0	2.298294	0.4347	-1.45002	-0.82602	0.82859708942598	-0.05314	-0.032524	-0.029423
Trial1	3	1	noBlindfold	clockwise	practice	Free	1	0.5	0	2.318298	0.43449	-1.45002	-0.82626	0.828852881907756	-0.017333	-0.049441	-0.031351
Trial1	3	1	noBlindfold	clockwise	practice	Free	1	0.5	0	2.338287	0.43428	-1.45002	-0.82673	0.829338068315603	-0.079234	-0.032504	-0.039472
Trial1	3	1	noBlindfold	clockwise	practice	Free	1	0.5	0	2.358292	0.43382	-1.45	-0.82697	0.829613850519239	-0.067482	0.056365	-0.012332
Trial1	3	1	noBlindfold	clockwise	practice	Free	1	0.5	0	2.378296	0.43355	-1.44998	-0.82716	0.829824842602284	-0.099873	0.094432	0.01336
Trial1	3	1	noBlindfold	clockwise	practice	Free	1	0.5	0	2.398285	0.43325	-1.44995	-0.8273	0.829988476548407	-0.103223	0.124021	-0.011508
Trial1	3	1	noBlindfold	clockwise	practice	Free	1	0.5	0	2.418289	0.43289	-1.44993	-0.82741	0.830127117864819	-0.166157	0.174759	-0.0028575
Trial1	3	1	noBlindfold	clockwise	practice	Free	1	0.5	0	2.438293	0.43245	-1.44992	-0.82765	0.830401977560143	-0.170555	0.162016	-0.0031307
Trial1	3	1	noBlindfold	clockwise	practice	Free	1	0.5	0	2.458298	0.43152	-1.44995	-0.82793	0.830757214554601	0.07879	-0.100402	-0.138868
Trial1	3	1	noBlindfold	clockwise	practice	Free	1	0.5	0	2.478287	0.43115	-1.45004	-0.82831	0.831166527955729	0.087122	-0.045364	-0.165933
Trial1	3	1	noBlindfold	clockwise	practice	Free	1	0.5	0	2.498291	0.43089	-1.45003	-0.82881	0.831686400645692	0.00065036	0.111202	-0.200818
Trial1	3	1	noBlindfold	clockwise	practice	Free	1	0.5	0	2.518295	0.43066	-1.44995	-0.82944	0.832333315548186	-0.040608	0.102704	-0.226187
Trial1	3	1	noBlindfold	clockwise	practice	Free	1	0.5	0	2.5383	0.43042	-1.44994	-0.831	0.833907864032229	-0.121586	0.102679	-0.218849
Trial1	3	1	noBlindfold	clockwise	practice	Free	1	0.5	0	2.558289	0.42965	-1.44992	-0.83186	0.834829440553065	-0.202018	0.127982	-0.139363
Trial1	3	1	noBlindfold	clockwise	practice	Free	1	0.5	0	2.578293	0.42908	-1.44993	-0.83278	0.835794340353525	-0.162273	0.064478	-0.12004
Trial1	3	1	noBlindfold	clockwise	practice	Free	1	0.5	0	2.598297	0.42843	-1.44995	-0.83376	0.836826112728034	-0.105304	0.098312	-0.116384
Trial1	3	1	noBlindfold	clockwise	practice	Free	1	0.5	0	2.618286	0.4277	-1.44996	-0.83475	0.837875199160529	-0.073416	0.030585	-0.055447
Trial1	3	1	noBlindfold	clockwise	practice	Free	1	0.5	0	2.63829	0.42693	-1.44998	-0.83684	0.84002402665245	-0.13479	0.055964	-0.071859
Trial1	3	1	noBlindfold	clockwise	practice	Free	1	0.5	0	2.658295	0.42513	-1.44997	-0.83785	0.841188501731993	-0.170523	0.089785	-0.069795
Trial1	3	1	noBlindfold	clockwise	practice	Free	1	0.5	0	2.678299	0.42411	-1.44997	-0.83882	0.842245957362254	-0.12419	0.064379	0.050352
Trial1	3	1	noBlindfold	clockwise	practice	Free	1	0.5	0	2.698288	0.42298	-1.44998	-0.83963	0.843155162876342	-0.162254	0.068598	0.079153
Trial1	3	1	noBlindfold	clockwise	practice	Free	1	0.5	0	2.718292	0.42178	-1.44997	-0.84029	0.843922725115025	-0.183306	0.055882	0.139847
Trial1	3	1	noBlindfold	clockwise	practice	Free	1	0.5	0	2.738297	0.42043	-1.44997	-0.84105	0.84480561972242	-0.158112	0.026249	0.166622
Trial1	3	1	noBlindfold	clockwise	practice	Free	1	0.5	0	2.758286	0.41752	-1.44997	-0.84119	0.845223956067736	-0.171268	0.047378	0.165791
Trial1	3	1	noBlindfold	clockwise	practice	Free	1	0.5	0	2.77829	0.41585	-1.44999	-0.8411599	0.845358663238055	-0.218135	-0.003404	0.205015
Trial1	3	1	noBlindfold	clockwise	practice	Free	1	0.5	0	2.798294	0.41417	-1.45001	-0.84096	0.845328666490862	-0.231095	0.00082991	0.200026
Trial1	3	1	noBlindfold	clockwise	practice	Free	1	0.5	0	2.818298	0.41229	-1.45002	-0.84059	0.845153593424453	-0.279335	-0.041476	0.188717
Trial1	3	1	noBlindfold	clockwise	practice	Free	1	0.5	0	2.838287	0.41016	-1.45002	-0.83958	0.844373021925832	-0.307031	-0.041463	0.132388
Trial1	3	1	noBlindfold	clockwise	practice	Free	1	0.5	0	2.858292	0.40534	-1.45002	-0.83904	0.844362838429881	-0.27074	-0.130306	0.061291
Trial1	3	1	noBlindfold	clockwise	practice	Free	1	0.5	0	2.878296	0.40274	-1.45005	-0.83843	0.844052339074026	-0.242259	-0.092188	0.099609
Trial1	3	1	noBlindfold	clockwise	practice	Free	1	0.5	0	2.898285	0.39998	-1.45005	-0.83778	0.843729418116687	-0.314242	-0.104861	0.035542
Trial1	3	1	noBlindfold	clockwise	practice	Free	1	0.5	0	2.918289	0.39705	-1.45005	-0.83717	0.843476327326184	-0.226099	-0.09637	-0.022339
Trial1	3	1	noBlindfold	clockwise	practice	Free	1	0.5	0	2.938293	0.39377	-1.45004	-0.83601	0.842732161680596	-0.310092	-0.0032526	0.044461
Trial1	3	1	noBlindfold	clockwise	practice	Free	1	0.5	0	2.958298	0.38713	-1.45003	-0.83549	0.843079564760862	-0.311899	-0.104788	-0.060565
Trial1	3	1	noBlindfold	clockwise	practice	Free	1	0.5	0	2.978287	0.38333	-1.45003	-0.83506	0.843170858196313	-0.333598	-0.05822	-0.086778
Trial1	3	1	noBlindfold	clockwise	practice	Free	1	0.5	0	2.998291	0.37944	-1.45003	-0.83471	0.843371506890382	-0.413051	-0.087828	-0.099379
Trial1	3	1	noBlindfold	clockwise	practice	Free	1	0.5	0	3.018295	0.37513	-1.45004	-0.83449	0.843780824368711	-0.460271	-0.121658	-0.131122
Trial1	3	1	noBlindfold	clockwise	practice	Free	1	0.5	0	3.0383	0.37067	-1.45004	-0.83453	0.844491897754339	-0.422199	0.0053138	-0.17499
Trial1	3	1	noBlindfold	clockwise	practice	Free	1	0.5	0	3.058289	0.36098	-1.45004	-0.83483	0.84632603910748	-0.348479	-0.108905	-0.220885
Trial1	3	1	noBlindfold	clockwise	practice	Free	1	0.5	0	3.078293	0.35567	-1.45005	-0.83536	0.847736669799387	-0.33793	-0.134269	-0.253645
Trial1	3	1	noBlindfold	clockwise	practice	Free	1	0.5	0	3.098297	0.35035	-1.45005	-0.83536	0.848658611357064	-0.334406	-0.125773	-0.324599
Trial1	3	1	noBlindfold	clockwise	practice	Free	1	0.5	0	3.118286	0.34472	-1.45007	-0.8372599	0.851537490360646	-0.312986	-0.151119	-0.31054
Trial1	3	1	noBlindfold	clockwise	practice	Free	1	0.5	0	3.13829	0.33912	-1.45008	-0.83971	0.854982604247529	-0.351303	-0.193394	-0.169109
Trial1	3	1	noBlindfold	clockwise	practice	Free	1	0.5	0	3.158295	0.32718	-1.45002	-0.84108	0.858651463722207	-0.409971	-0.049485	-0.154397
Trial1	3	1	noBlindfold	clockwise	practice	Free	1	0.5	0	3.178299	0.32098	-1.45	-0.84258	0.861387924808147	-0.355104	-0.108706	-0.18946
Trial1	3	1	noBlindfold	clockwise	practice	Free	1	0.5	0	3.198288	0.31463	-1.45003	-0.84417	0.864282929250734	-0.268778	-0.053671	-0.126066
Trial1	3	1	noBlindfold	clockwise	practice	Free	1	0.5	0	3.218292	0.30793	-1.45003	-0.84587	0.867402429714105	-0.279203	-0.125598	-0.092603
Trial1	3	1	noBlindfold	clockwise	practice	Free	1	0.5	0	3.238297	0.3013	-1.45005	-0.84948	0.872409312633888	-0.260366	-0.062086	-0.189197
Trial1	3	1	noBlindfold	clockwise	practice	Free	1	0.5	0	3.258286	0.28787	-1.45004	-0.85153	0.877554788563415	-0.239671	-0.146686	-0.186664
Trial1	3	1	noBlindfold	clockwise	practice	Free	1	0.5	0	3.27829	0.28082	-1.45005	-0.8536201	0.881309855188298	-0.348878	-0.087401	-0.131984
Trial1	3	1	noBlindfold	clockwise	practice	Free	1	0.5	0	3.298294	0.27386	-1.45005	-0.85585	0.885222280956427	-0.357654	-0.053524	-0.136129
Trial1	3	1	noBlindfold	clockwise	practice	Free	1	0.5	0	3.318298	0.26654	-1.45004	-0.85805	0.889243138312676	-0.311067	-0.108515	-0.075056
Trial1	3	1	noBlindfold	clockwise	practice	Free	1	0.5	0	3.338287	0.25955	-1.45004	-0.86256	0.895447323454221	-0.266442	-0.070403	-0.07723
Trial1	3	1	noBlindfold	clockwise	practice	Free	1	0.5	0	3.358292	0.24466	-1.45003	-0.8647699	0.901679296973978	-0.253566	-0.057673	-0.063561
Trial1	3	1	noBlindfold	clockwise	practice	Free	1	0.5	0	3.378296	0.237	-1.45004	-0.8670599	0.906069505194532	-0.185281	-0.053418	-0.107144
Trial1	3	1	noBlindfold	clockwise	practice	Free	1	0.5	0	3.398285	0.22909	-1.45004	-0.86927	0.910506727581051	-0.192162	-0.09148	-0.035703
Trial1	3	1	noBlindfold	clockwise	practice	Free	1	0.5	0	3.418289	0.22185	-1.45004	-0.87152	0.914830315911751	-0.188768	-0.091459	-0.0017581
Trial1	3	1	noBlindfold	clockwise	practice	Free	1	0.5	0	3.438293	0.2141	-1.45004	-0.87582	0.92130312462118	-0.219576	-0.070278	-0.010899
Trial1	3	1	noBlindfold	clockwise	practice	Free	1	0.5	0	3.458298	0.19896	-1.45005	-0.87796	0.928137320423345	-0.266844	-0.137929	-0.066367
Trial1	3	1	noBlindfold	clockwise	practice	Free	1	0.5	0	3.478287	0.19134	-1.45007	-0.88006	0.932618102306495	-0.311796	-0.078648	-0.069778
Trial1	3	1	noBlindfold	clockwise	practice	Free	1	0.5	0	3.498291	0.18367	-1.45006	-0.88216	0.937161111555765	-0.286979	-0.095549	0.02194
Trial1	3	1	noBlindfold	clockwise	practice	Free	1	0.5	0	3.518295	0.17571	-1.45005	-0.88413	0.941727061304393	-0.229056	-0.103984	0.023721
Trial1	3	1	noBlindfold	clockwise	practice	Free	1	0.5	0	3.5383	0.16772	-1.45005	-0.88793	0.948066317953419	-0.260305	-0.091263	0.031627
Trial1	3	1	noBlindfold	clockwise	practice	Free	1	0.5	0	3.558289	0.15233	-1.45006	-0.8898	0.9553106233075	-0.111279	-0.133513	-0.032338
Trial1	3	1	noBlindfold	clockwise	practice	Free	1	0.5	0	3.578293	0.14454	-1.45007	-0.89173	0.959965686411023	-0.111827	-0.175794	-0.031604
Trial1	3	1	noBlindfold	clockwise	practice	Free	1	0.5	0	3.598297	0.13659	-1.45008	-0.89367	0.964734644505709	-0.18194	-0.196901	-0.087444
Trial1	3	1	noBlindfold	clockwise	practice	Free	1	0.5	0	3.618286	0.12895	-1.45009	-0.89557	0.96939346602789	-0.133291	-0.112214	-0.073719
Trial1	3	1	noBlindfold	clockwise	practice	Free	1	0.5	0	3.63829	0.12115	-1.45009	-0.89951	0.976035659137497	-0.092861	-0.141788	-0.089732
Trial1	3	1	noBlindfold	clockwise	practice	Free	1	0.5	0	3.658295	0.10595	-1.45007	-0.90143	0.983794420925754	-0.227676	-0.192487	-0.020035
Trial1	3	1	noBlindfold	clockwise	practice	Free	1	0.5	0	3.678299	0.098478	-1.45008	-0.90336	0.988574336715075	-0.236593	-0.141662	-0.027755
Trial1	3	1	noBlindfold	clockwise	practice	Free	1	0.5	0	3.698288	0.090973	-1.45008	-0.90521	0.993331901206075	-0.231608	-0.116233	-0.053188
Trial1	3	1	noBlindfold	clockwise	practice	Free	1	0.5	0	3.718292	0.083214	-1.45008	-0.90707	0.998241714473976	-0.307245	-0.183896	-0.053823
Trial1	3	1	noBlindfold	clockwise	practice	Free	1	0.5	0	3.738297	0.075651	-1.45009	-0.9109	1.00489346386884	-0.258063	-0.162686	-0.073935
Trial1	3	1	noBlindfold	clockwise	practice	Free	1	0.5	0	3.758286	0.060238	-1.4501	-0.91279	1.01320096799206	-0.138285	-0.230285	-0.076535
Trial1	3	1	noBlindfold	clockwise	practice	Free	1	0.5	0	3.77829	0.05269	-1.45012	-0.91471	1.0182242890729	-0.173379	-0.242909	-0.089196
Trial1	3	1	noBlindfold	clockwise	practice	Free	1	0.5	0	3.798294	0.045185	-1.45012	-0.91674	1.02336157468831	-0.164671	-0.234382	-0.093316
Trial1	3	1	noBlindfold	clockwise	practice	Free	1	0.5	0	3.818298	0.037495	-1.45011	-0.91874	1.02858841297189	-0.164732	-0.208933	-0.076107
Trial1	3	1	noBlindfold	clockwise	practice	Free	1	0.5	0	3.838287	0.030077	-1.4501	-0.92293	1.03567727388828	-0.142315	-0.208878	-0.126204
Trial1	3	1	noBlindfold	clockwise	practice	Free	1	0.5	0	3.858292	0.015322	-1.4501	-0.9252	1.04446530677955	-0.235807	-0.191836	-0.184811
Trial1	3	1	noBlindfold	clockwise	practice	Free	1	0.5	0	3.878296	0.0077299	-1.4501	-0.92746	1.05000562846768	-0.191515	-0.229866	-0.12147
Trial1	3	1	noBlindfold	clockwise	practice	Free	1	0.5	0	3.898285	0.00039788	-1.45012	-0.9298	1.05552369462445	-0.147086	-0.293269	-0.083449
Trial1	3	1	noBlindfold	clockwise	practice	Free	1	0.5	0	3.918289	-0.007093	-1.45014	-0.93216	1.06116238769484	-0.182763	-0.238178	-0.112631
Trial1	3	1	noBlindfold	clockwise	practice	Free	1	0.5	0	3.938293	-0.014548	-1.45014	-0.93663	1.06866057334236	-0.240664	-0.259257	-0.095453
Trial1	3	1	noBlindfold	clockwise	practice	Free	1	0.5	0	3.958298	-0.028784	-1.45014	-0.93896	1.07761701416869	-0.245239	-0.259103	-0.111728
Trial1	3	1	noBlindfold	clockwise	practice	Free	1	0.5	0	3.978287	-0.036208	-1.45014	-0.94122	1.08324239225443	-0.267564	-0.259025	-0.115521
Trial1	3	1	noBlindfold	clockwise	practice	Free	1	0.5	0	3.998291	-0.043443	-1.45013	-0.94349	1.08880834555307	-0.289618	-0.267417	-0.077277
Trial1	3	1	noBlindfold	clockwise	practice	Free	1	0.5	0	4.018295	-0.05071	-1.45013	-0.94585	1.09449246433691	-0.20985	-0.280036	-0.119551
Trial1	3	1	noBlindfold	clockwise	practice	Free	1	0.5	0	4.0383	-0.05798	-1.45014	-0.95049	1.10216737273638	-0.258392	-0.305343	-0.064293
Trial1	3	1	noBlindfold	clockwise	practice	Free	1	0.5	0	4.058289	-0.073025	-1.45015	-0.95267	1.11172736444855	-0.303045	-0.267093	-0.08003
Trial1	3	1	noBlindfold	clockwise	practice	Free	1	0.5	0	4.078293	-0.080424	-1.45013	-0.95492	1.11748118984983	-0.249753	-0.283948	-0.088712
Trial1	3	1	noBlindfold	clockwise	practice	Free	1	0.5	0	4.098297	-0.087865	-1.45014	-0.95717	1.12328077007134	-0.240445	-0.321952	-0.054947
Trial1	3	1	noBlindfold	clockwise	practice	Free	1	0.5	0	4.118286	-0.095312	-1.45016	-0.95954	1.1292091951291	-0.231419	-0.376869	-0.046402
Trial1	3	1	noBlindfold	clockwise	practice	Free	1	0.5	0	4.13829	-0.10321	-1.45018	-0.964	1.13717117093453	-0.232096	-0.380993	-0.092324
Trial1	3	1	noBlindfold	clockwise	practice	Free	1	0.5	0	4.158295	-0.11778	-1.45018	-0.9663301	1.14692889781631	-0.213804	-0.334254	-0.076053
Trial1	3	1	noBlindfold	clockwise	practice	Free	1	0.5	0	4.178299	-0.12535	-1.45017	-0.96856	1.15289681073781	-0.266502	-0.30454	-0.01948
Trial1	3	1	noBlindfold	clockwise	practice	Free	1	0.5	0	4.198288	-0.13273	-1.45016	-0.97083	1.15881757720419	-0.333341	-0.274835	-0.026298
Trial1	3	1	noBlindfold	clockwise	practice	Free	1	0.5	0	4.218292	-0.14041	-1.45014	-0.97298	1.16482401413461	-0.319421	-0.295917	-0.0010008
Trial1	3	1	noBlindfold	clockwise	practice	Free	1	0.5	0	4.238297	-0.14796	-1.45013	-0.97706	1.17239001064817	-0.344303	-0.240831	0.079694
Trial1	3	1	noBlindfold	clockwise	practice	Free	1	0.5	0	4.258286	-0.16374	-1.45013	-0.97897	1.18276499083401	-0.376331	-0.287236	0.0266
Trial1	3	1	noBlindfold	clockwise	practice	Free	1	0.5	0	4.27829	-0.17173	-1.45013	-0.98081	1.18878484949918	-0.317328	-0.266003	0.067575
Trial1	3	1	noBlindfold	clockwise	practice	Free	1	0.5	0	4.298294	-0.17979	-1.45014	-0.98262	1.19484580461552	-0.354827	-0.282854	-0.03669
Trial1	3	1	noBlindfold	clockwise	practice	Free	1	0.5	0	4.318298	-0.18793	-1.45014	-0.98446	1.20100340254659	-0.355317	-0.325093	-0.031487
Trial1	3	1	noBlindfold	clockwise	practice	Free	1	0.5	0	4.338287	-0.19639	-1.45015	-0.98795	1.20872005621054	-0.338536	-0.26999	-0.068972
Trial1	3	1	noBlindfold	clockwise	practice	Free	1	0.5	0	4.358292	-0.21301	-1.45014	-0.98968	1.21977446460212	-0.331373	-0.257143	0.019492
Trial1	3	1	noBlindfold	clockwise	practice	Free	1	0.5	0	4.378296	-0.22169	-1.45013	-0.99129	1.22616975410824	-0.370077	-0.257077	0.058935
Trial1	3	1	noBlindfold	clockwise	practice	Free	1	0.5	0	4.398285	-0.22996	-1.45012	-0.99283	1.2322958565805	-0.284707	-0.227389	0.077569
Trial1	3	1	noBlindfold	clockwise	practice	Free	1	0.5	0	4.418289	-0.23909	-1.45012	-0.99442	1.2390016804209	-0.299887	-0.278104	0.019618
Trial1	3	1	noBlindfold	clockwise	practice	Free	1	0.5	0	4.438293	-0.24825	-1.45013	-0.99735	1.24682999210945	-0.29298	-0.201853	-0.039067
Trial1	3	1	noBlindfold	clockwise	practice	Free	1	0.5	0	4.458298	-0.26564	-1.45013	-0.99872	1.25843005927587	-0.321003	-0.277881	0.042596
Trial1	3	1	noBlindfold	clockwise	practice	Free	1	0.5	0	4.478287	-0.27412	-1.45013	-1.00002	1.2646350595108	-0.338151	-0.252417	0.056262
Trial1	3	1	noBlindfold	clockwise	practice	Free	1	0.5	0	4.498291	-0.28296	-1.45012	-1.00134	1.27110511636872	-0.37081	-0.197344	0.015982
Trial1	3	1	noBlindfold	clockwise	practice	Free	1	0.5	0	4.518295	-0.29243	-1.45011	-1.00251	1.27787772575213	-0.287988	-0.205745	-0.029038
Trial1	3	1	noBlindfold	clockwise	practice	Free	1	0.5	0	4.5383	-0.30112	-1.45011	-1.00483	1.28509789888678	-0.245943	-0.281857	0.015737
Trial1	3	1	noBlindfold	clockwise	practice	Free	1	0.5	0	4.558289	-0.31906	-1.45014	-1.00596	1.29723352775992	-0.188361	-0.290168	0.0053226
Trial1	3	1	noBlindfold	clockwise	practice	Free	1	0.5	0	4.578293	-0.32824	-1.45014	-1.00693	1.30379809486267	-0.215271	-0.315482	0.095122
Trial1	3	1	noBlindfold	clockwise	practice	Free	1	0.5	0	4.598297	-0.33682	-1.45014	-1.00794	1.31004231817075	-0.238753	-0.247695	0.013508
Trial1	3	1	noBlindfold	clockwise	practice	Free	1	0.5	0	4.618286	-0.34616	-1.45014	-1.00882	1.31670218489215	-0.205817	-0.281469	0.099382
Trial1	3	1	noBlindfold	clockwise	practice	Free	1	0.5	0	4.63829	-0.35491	-1.45014	-1.01035	1.32350981700373	-0.118885	-0.323707	0.053171
Trial1	3	1	noBlindfold	clockwise	practice	Free	1	0.5	0	4.658295	-0.37208	-1.45015	-1.01108	1.33521769446755	-0.183996	-0.336237	0.08216
Trial1	3	1	noBlindfold	clockwise	practice	Free	1	0.5	0	4.678299	-0.38077	-1.45015	-1.01174	1.34140730371938	-0.129748	-0.264215	0.018573
Trial1	3	1	noBlindfold	clockwise	practice	Free	1	0.5	0	4.698288	-0.38909	-1.45014	-1.01234	1.34733559460405	-0.143971	-0.251449	0.076152
Trial1	3	1	noBlindfold	clockwise	practice	Free	1	0.5	0	4.718292	-0.39731	-1.45014	-1.01291	1.35320061375467	-0.116315	-0.247139	0.011644
Trial1	3	1	noBlindfold	clockwise	practice	Free	1	0.5	0	4.738297	-0.4057	-1.45014	-1.01418	1.35972557351509	-0.15028	-0.293612	-0.036715
Trial1	3	1	noBlindfold	clockwise	practice	Free	1	0.5	0	4.758286	-0.42173	-1.45013	-1.01494	1.37101765512934	-0.172847	-0.268082	-0.11491
Trial1	3	1	noBlindfold	clockwise	practice	Free	1	0.5	0	4.77829	-0.4299	-1.45013	-1.0157	1.37708403780676	-0.201175	-0.28493	-0.066677
Trial1	3	1	noBlindfold	clockwise	practice	Free	1	0.5	0	4.798294	-0.43781	-1.45013	-1.01649	1.38301825291059	-0.233572	-0.280625	-0.0139
Trial1	3	1	noBlindfold	clockwise	practice	Free	1	0.5	0	4.818298	-0.44593	-1.45014	-1.01729	1.38912292794961	-0.221112	-0.25939	-0.100234
Trial1	3	1	noBlindfold	clockwise	practice	Free	1	0.5	0	4.838287	-0.45381	-1.45014	-1.01891	1.39568304503902	-0.282593	-0.297397	-0.014373
Trial1	3	1	noBlindfold	clockwise	practice	Free	1	0.5	0	4.858292	-0.46966	-1.45013	-1.0197	1.40713493854565	-0.284927	-0.225313	0.015907
Trial1	3	1	noBlindfold	clockwise	practice	Free	1	0.5	0	4.878296	-0.47791	-1.45012	-1.02047	1.41338841669318	-0.287123	-0.182933	-0.017296
Trial1	3	1	noBlindfold	clockwise	practice	Free	1	0.5	0	4.898285	-0.48596	-1.45011	-1.02125	1.41953114021856	-0.285533	-0.216725	-0.059169
Trial1	3	1	noBlindfold	clockwise	practice	Free	1	0.5	0	4.918289	-0.49406	-1.45011	-1.02208	1.42576397083385	-0.260077	-0.216665	-0.014311
Trial1	3	1	noBlindfold	clockwise	practice	Free	1	0.5	0	4.938293	-0.50269	-1.45011	-1.02363	1.43290114614782	-0.281982	-0.199676	-0.071355
Trial1	3	1	noBlindfold	clockwise	practice	Free	1	0.5	0	4.958298	-0.51896	-1.45012	-1.02443	1.44490012786677	-0.319414	-0.233406	-0.034234
Trial1	3	1	noBlindfold	clockwise	practice	Free	1	0.5	0	4.978287	-0.52734	-1.45011	-1.0253	1.45143639486157	-0.338697	-0.169872	-0.083784
Trial1	3	1	noBlindfold	clockwise	practice	Free	1	0.5	0	4.998291	-0.53629	-1.4501	-1.02612	1.45836186676488	-0.277798	-0.262915	-0.015547
Trial1	3	1	noBlindfold	clockwise	practice	Free	1	0.5	0	5.018295	-0.5445	-1.45011	-1.02699	1.46481690541912	-0.244204	-0.207834	-0.043104
Trial1	3	1	noBlindfold	clockwise	practice	Free	1	0.5	0	5.0383	-0.55323	-1.45012	-1.02863	1.47220009551602	-0.294773	-0.195072	-0.0051144
Trial1	3	1	noBlindfold	clockwise	practice	Free	1	0.5	0	5.058289	-0.57054	-1.45011	-1.02942	1.48518062499582	-0.326354	-0.148405	-0.065009
Trial1	3	1	noBlindfold	clockwise	practice	Free	1	0.5	0	5.078293	-0.57913	-1.4501	-1.03019	1.49191586938381	-0.246463	-0.190674	-0.016434
Trial1	3	1	noBlindfold	clockwise	practice	Free	1	0.5	0	5.098297	-0.58777	-1.45009	-1.03089	1.4986586362298	-0.257473	-0.194855	0.064866
Trial1	3	1	noBlindfold	clockwise	practice	Free	1	0.5	0	5.118286	-0.59646	-1.45009	-1.03158	1.50545067519247	-0.253078	-0.182111	0.010011
Trial1	3	1	noBlindfold	clockwise	practice	Free	1	0.5	0	5.13829	-0.60542	-1.4501	-1.03281	1.51282841117179	-0.203511	-0.249756	0.032737
Trial1	3	1	noBlindfold	clockwise	practice	Free	1	0.5	0	5.158295	-0.62273	-1.45013	-1.03342	1.52593562052514	-0.12212	-0.215764	-0.025966
Trial1	3	1	noBlindfold	clockwise	practice	Free	1	0.5	0	5.178299	-0.63155	-1.45012	-1.03401	1.53283462145938	-0.239129	-0.241092	0.014235
Trial1	3	1	noBlindfold	clockwise	practice	Free	1	0.5	0	5.198288	-0.64008	-1.45012	-1.03461	1.53954547517945	-0.266016	-0.253718	0.012772
Trial1	3	1	noBlindfold	clockwise	practice	Free	1	0.5	0	5.218292	-0.64886	-1.45012	-1.03513	1.54640661370402	-0.227966	-0.232497	0.085497
Trial1	3	1	noBlindfold	clockwise	practice	Free	1	0.5	0	5.238297	-0.65706	-1.45011	-1.03619	1.5532152750885	-0.103129	-0.219745	-0.012844
Trial1	3	1	noBlindfold	clockwise	practice	Free	1	0.5	0	5.258286	-0.67417	-1.45013	-1.03668	1.56632711041859	-0.097862	-0.236527	-0.0063216
Trial1	3	1	noBlindfold	clockwise	practice	Free	1	0.5	0	5.27829	-0.6823	-1.45012	-1.03715	1.57274077293771	-0.071671	-0.206845	-0.012975
Trial1	3	1	noBlindfold	clockwise	practice	Free	1	0.5	0	5.298294	-0.69056	-1.4501	-1.0376	1.57925509980299	-0.112241	-0.21103	0.029083
Trial1	3	1	noBlindfold	clockwise	practice	Free	1	0.5	0	5.318298	-0.69827	-1.45009	-1.03804	1.58536369123883	-0.227024	-0.100957	-0.0015814
Trial1	3	1	noBlindfold	clockwise	practice	Free	1	0.5	0	5.338287	-0.70646	-1.45007	-1.03873	1.59201312646374	-0.213061	-0.113616	0.047916
Trial1	3	1	noBlindfold	clockwise	practice	Free	1	0.5	0	5.358292	-0.72259	-1.45005	-1.03905	1.60447849683928	-0.08707	-0.147413	0.010104
Trial1	3	1	noBlindfold	clockwise	practice	Free	1	0.5	0	5.378296	-0.73019	-1.45007	-1.03937	1.61048362493254	-0.090507	-0.189681	-0.023221
Trial1	3	1	noBlindfold	clockwise	practice	Free	1	0.5	0	5.398285	-0.73814	-1.4501	-1.03968	1.61676378557752	-0.063996	-0.261563	0.01633
Trial1	3	1	noBlindfold	clockwise	practice	Free	1	0.5	0	5.418289	-0.7457	-1.45012	-1.04003	1.6227849212303	-0.101146	-0.227639	-0.038778
Trial1	3	1	noBlindfold	clockwise	practice	Free	1	0.5	0	5.438293	-0.75334	-1.45012	-1.0406	1.62902107357336	-0.154199	-0.223342	0.0092673
Trial1	3	1	noBlindfold	clockwise	practice	Free	1	0.5	0	5.458298	-0.76805	-1.45009	-1.04075	1.64046074581328	-0.237237	-0.176691	0.142842
Trial1	3	1	noBlindfold	clockwise	practice	Free	1	0.5	0	5.478287	-0.77561	-1.45008	-1.04082	1.64635569471498	-0.173639	-0.214732	0.075222
Trial1	3	1	noBlindfold	clockwise	practice	Free	1	0.5	0	5.498291	-0.7829	-1.45009	-1.0408	1.6519978621749	-0.123475	-0.269682	0.089843
Trial1	3	1	noBlindfold	clockwise	practice	Free	1	0.5	0	5.518295	-0.79013	-1.45012	-1.04067	1.65753708585057	-0.107469	-0.244218	0.14419
Trial1	3	1	noBlindfold	clockwise	practice	Free	1	0.5	0	5.5383	-0.79749	-1.45012	-1.04009	1.66290940371804	-0.142012	-0.176449	0.114392
Trial1	3	1	noBlindfold	clockwise	practice	Free	1	0.5	0	5.558289	-0.81183	-1.45012	-1.03967	1.67386133028568	-0.082877	-0.265187	0.158553
Trial1	3	1	noBlindfold	clockwise	practice	Free	1	0.5	0	5.578293	-0.81854	-1.45013	-1.03907	1.67875375121183	-0.131366	-0.260887	0.167394
Trial1	3	1	noBlindfold	clockwise	practice	Free	1	0.5	0	5.598297	-0.82537	-1.45013	-1.03832	1.68366088691669	-0.181717	-0.260819	0.191412
Trial1	3	1	noBlindfold	clockwise	practice	Free	1	0.5	0	5.618286	-0.83252	-1.45013	-1.03748	1.68877894215503	-0.058745	-0.235356	0.168547
Trial1	3	1	noBlindfold	clockwise	practice	Free	1	0.5	0	5.63829	-0.83892	-1.45012	-1.03531	1.69250513060594	-0.062496	-0.231063	0.173251
Trial1	3	1	noBlindfold	clockwise	practice	Free	1	0.5	0	5.658295	-0.852	-1.45011	-1.03401	1.70208123700387	-0.087237	-0.175928	0.150929
Trial1	3	1	noBlindfold	clockwise	practice	Free	1	0.5	0	5.678299	-0.85851	-1.45009	-1.03267	1.70644567442176	-0.116112	-0.146263	0.133367
Trial1	3	1	noBlindfold	clockwise	practice	Free	1	0.5	0	5.698288	-0.8647699	-1.45008	-1.0313	1.71060707391031	-0.106514	-0.264703	0.064579
Trial1	3	1	noBlindfold	clockwise	practice	Free	1	0.5	0	5.718292	-0.87095	-1.45012	-1.02979	1.71463440604001	-0.12155	-0.290014	0.159624
Trial1	3	1	noBlindfold	clockwise	practice	Free	1	0.5	0	5.738297	-0.8772	-1.45013	-1.02639	1.71760187565116	-0.083694	-0.264551	0.209991
Trial1	3	1	noBlindfold	clockwise	practice	Free	1	0.5	0	5.758286	-0.88918	-1.45015	-1.02462	1.72617129643641	-0.023044	-0.336329	0.083862
Trial1	3	1	noBlindfold	clockwise	practice	Free	1	0.5	0	5.77829	-0.89464	-1.45016	-1.02278	1.72947965056961	0.034078	-0.310845	0.144309
Trial1	3	1	noBlindfold	clockwise	practice	Free	1	0.5	0	5.798294	-0.9004099	-1.45016	-1.02088	1.73301584900823	-0.0059175	-0.268441	0.111283
Trial1	3	1	noBlindfold	clockwise	practice	Free	1	0.5	0	5.818298	-0.90555	-1.45016	-1.01884	1.73597398184864	-0.015835	-0.30644	0.137949
Trial1	3	1	noBlindfold	clockwise	practice	Free	1	0.5	0	5.838287	-0.91085	-1.45015	-1.01469	1.73784168972037	-0.02059	-0.259809	0.127003
Trial1	3	1	noBlindfold	clockwise	practice	Free	1	0.5	0	5.858292	-0.92084	-1.45015	-1.01266	1.7447826616774	0.022014	-0.314656	0.116002
Trial1	3	1	noBlindfold	clockwise	practice	Free	1	0.5	0	5.878296	-0.92537	-1.45016	-1.01047	1.74720613008673	-0.0087921	-0.30187	0.120038
Trial1	3	1	noBlindfold	clockwise	practice	Free	1	0.5	0	5.898285	-0.92988	-1.45015	-1.00827	1.74961862244498	-0.090845	-0.234088	0.177525
Trial1	3	1	noBlindfold	clockwise	practice	Free	1	0.5	0	5.918289	-0.93442	-1.45012	-1.00593	1.75198623413331	-0.05208	-0.204408	0.19781
Trial1	3	1	noBlindfold	clockwise	practice	Free	1	0.5	0	5.938293	-0.93888	-1.4501	-1.00118	1.75292236508433	-0.045476	-0.18319	0.090194
Trial1	3	1	noBlindfold	clockwise	practice	Free	1	0.5	0	5.958298	-0.94715	-1.45012	-0.99867	1.75829031510019	0.060132	-0.276152	0.17868
Trial1	3	1	noBlindfold	clockwise	practice	Free	1	0.5	0	5.978287	-0.95115	-1.45015	-0.99613	1.76014527745669	0.01229	-0.335307	0.172123
Trial1	3	1	noBlindfold	clockwise	practice	Free	1	0.5	0	5.998291	-0.95489	-1.45016	-0.9937	1.76185830694734	-0.08872	-0.309825	0.122318
Trial1	3	1	noBlindfold	clockwise	practice	Free	1	0.5	0	6.018295	-0.95855	-1.45015	-0.9911	1.76341919854115	-0.105852	-0.280124	0.09502
Trial1	3	1	noBlindfold	clockwise	practice	Free	1	0.5	0	6.0383	-0.96228	-1.45014	-0.98585	1.76356547782626	-0.116906	-0.275817	0.17713
Trial1	3	1	noBlindfold	clockwise	practice	Free	1	0.5	0	6.058289	-0.96953	-1.45014	-0.98335	1.76818991115885	-0.099898	-0.317975	0.039167
Trial1	3	1	noBlindfold	clockwise	practice	Free	1	0.5	0	6.078293	-0.97303	-1.45015	-0.98076	1.76966313360727	-0.08489	-0.31789	0.049839
Trial1	3	1	noBlindfold	clockwise	practice	Free	1	0.5	0	6.098297	-0.97648	-1.45016	-0.9783	1.77117589567942	-0.119826	-0.368584	0.08871
Trial1	3	1	noBlindfold	clockwise	practice	Free	1	0.5	0	6.118286	-0.97993	-1.45016	-0.97571	1.77262601921494	-0.186144	-0.313487	0.127783
Trial1	3	1	noBlindfold	clockwise	practice	Free	1	0.5	0	6.13829	-0.9836299	-1.45014	-0.97109	1.77318174854504	-0.194236	-0.309175	0.069645
Trial1	3	1	noBlindfold	clockwise	practice	Free	1	0.5	0	6.158295	-0.99061	-1.45017	-0.96883	1.77779350062774	-0.096629	-0.406319	-0.0034168
Trial1	3	1	noBlindfold	clockwise	practice	Free	1	0.5	0	6.178299	-0.99409	-1.4502	-0.96668	1.77954348509564	-0.058043	-0.473908	0.046284
Trial1	3	1	noBlindfold	clockwise	practice	Free	1	0.5	0	6.198288	-0.9977	-1.45023	-0.9647	1.78150258346829	-0.11502	-0.448393	0.024796
Trial1	3	1	noBlindfold	clockwise	practice	Free	1	0.5	0	6.218292	-1.00102	-1.45023	-0.96286	1.78330038447046	-0.124986	-0.410186	0.021964
Trial1	3	1	noBlindfold	clockwise	practice	Free	1	0.5	0	6.238297	-1.00428	-1.45022	-0.95909	1.78401565266054	-0.146563	-0.388917	0.054931
Trial1	3	1	noBlindfold	clockwise	practice	Free	1	0.5	0	6.258286	-1.01088	-1.45017	-0.95729	1.78862027460613	-0.115933	-0.274472	0.110021
Trial1	3	1	noBlindfold	clockwise	practice	Free	1	0.5	0	6.27829	-1.01403	-1.45015	-0.95539	1.79026727069977	-0.129348	-0.380183	0.048357
Trial1	3	1	noBlindfold	clockwise	practice	Free	1	0.5	0	6.298294	-1.01736	-1.45018	-0.95359	1.79212586796773	-0.153738	-0.380075	0.035001
Trial1	3	1	noBlindfold	clockwise	practice	Free	1	0.5	0	6.318298	-1.02062	-1.45019	-0.9518	1.79393655624324	-0.08534	-0.371499	0.071714
Trial1	3	1	noBlindfold	clockwise	practice	Free	1	0.5	0	6.338287	-1.02371	-1.45019	-0.94852	1.79482099425181	-0.09057	-0.367161	-0.025112
Trial1	3	1	noBlindfold	clockwise	practice	Free	1	0.5	0	6.358292	-1.02968	-1.45019	-0.94693	1.79905457185164	-0.069237	-0.379648	-0.0027218
[truncated: 35,979 more rows]
