# Supplementary material for: Assessing kinesthetic proprioceptive function of the upper limb: a novel dynamic movement reproduction task using a robotic arm
Source: PeerJ. 2021 May 3;9:e11301. doi: 10.7717/peerj.11301 (PMC8101453; doi:10.7717/peerj.11301)
Supplement: Supplemental Information 3 [file peerj-09-11301-s003.zip › DMR raw data_Study 2_part 2/HMData_PP035_2019-10-15-11-33-08.txt]

Trial1	1	1	blindfold	clockwise	practice	Guided	1	-0.5	-0.5	0	-0.54936	-1.44996	-1.30002	0.801541368648909	-0.015703	0.066494	-0.061526
Trial1	1	1	blindfold	clockwise	practice	Guided	1	-0.5	-0.5	0.007904053	-0.54938	-1.44997	-1.30002	0.801542602197189	0.058776	0.066457	-0.072555
Trial1	1	1	blindfold	clockwise	practice	Guided	1	-0.5	-0.5	0.02790833	-0.54938	-1.44997	-1.30002	0.801542602197189	0.029601	0.087596	-0.045064
Trial1	1	1	blindfold	clockwise	practice	Guided	1	-0.5	-0.5	0.0479126	-0.54938	-1.44997	-1.30002	0.801542602197189	0.012789	0.079112	-0.031147
Trial1	1	1	blindfold	clockwise	practice	Guided	1	-0.5	-0.5	0.06790161	-0.54938	-1.44997	-1.30002	0.801542602197189	0.034965	0.087555	-0.032809
Trial1	1	1	blindfold	clockwise	practice	Guided	1	-0.5	-0.5	0.08790588	-0.54938	-1.44996	-1.30002	0.801542602197189	0.0064372	0.045217	-0.055915
Trial1	1	1	blindfold	clockwise	practice	Guided	1	-0.5	-0.5	0.1079102	-0.54938	-1.44997	-1.30002	0.801542602197189	-0.0014909	0.083268	-0.042652
Trial1	1	1	blindfold	clockwise	practice	Guided	1	-0.5	-0.5	0.1279144	-0.54937	-1.44997	-1.30002	0.801541985360737	0.07362	0.112868	-0.052525
Trial1	1	1	blindfold	clockwise	practice	Guided	1	-0.5	-0.5	0.1479034	-0.54937	-1.44996	-1.30002	0.801541985360737	0.034304	0.07053	-0.036596
Trial1	1	1	blindfold	clockwise	practice	Guided	1	-0.5	-0.5	0.1679077	-0.54937	-1.44997	-1.30002	0.801541985360737	0.034608	0.083207	-0.036916
Trial1	1	1	blindfold	clockwise	practice	Guided	1	-0.5	-0.5	0.187912	-0.54936	-1.44996	-1.30002	0.801541368648909	0.037455	0.09165	-0.058177
Trial1	1	1	blindfold	clockwise	practice	Guided	1	-0.5	-0.5	0.207901	-0.54936	-1.44996	-1.30002	0.801541368648909	0.013355	0.066219	-0.022637
Trial1	1	1	blindfold	clockwise	practice	Guided	1	-0.5	-0.5	0.2279053	-0.54936	-1.44996	-1.30002	0.801541368648909	0.049165	0.057736	-0.021121
Trial1	1	1	blindfold	clockwise	practice	Guided	1	-0.5	-0.5	0.2479095	-0.54936	-1.44996	-1.30002	0.801541368648909	0.064691	0.036556	-0.051766
Trial1	1	1	blindfold	clockwise	practice	Guided	1	-0.5	-0.5	0.2679138	-0.54936	-1.44996	-1.30002	0.801541368648909	0.055804	0.045	-0.05108
Trial1	1	1	blindfold	clockwise	practice	Guided	1	-0.5	-0.5	0.2879028	-0.54935	-1.44996	-1.30002	0.801540755731499	0.023467	0.074603	-0.065473
Trial1	1	1	blindfold	clockwise	practice	Guided	1	-0.5	-0.5	0.3079071	-0.54935	-1.44996	-1.30002	0.801540755731499	0.010457	0.053403	-0.046015
Trial1	1	1	blindfold	clockwise	practice	Guided	1	-0.5	-0.5	0.3279114	-0.54935	-1.44996	-1.30002	0.801540755731499	0.012034	0.087238	-0.039301
Trial1	1	1	blindfold	clockwise	practice	Guided	1	-0.5	-0.5	0.3479004	-0.54935	-1.44996	-1.30002	0.801540755731499	0.065591	0.078752	-0.039122
Trial1	1	1	blindfold	clockwise	practice	Guided	1	-0.5	-0.5	0.3679047	-0.54935	-1.44996	-1.30002	0.801540755731499	0.027868	0.074498	-0.065746
Trial1	1	1	blindfold	clockwise	practice	Guided	1	-0.5	-0.5	0.3879089	-0.54934	-1.44996	-1.30002	0.801540139268178	0.062397	0.091406	-0.022009
Trial1	1	1	blindfold	clockwise	practice	Guided	1	-0.5	-0.5	0.4079132	-0.54934	-1.44996	-1.30002	0.801540139268178	0.011042	0.082899	-0.051804
Trial1	1	1	blindfold	clockwise	practice	Guided	1	-0.5	-0.5	0.4279022	-0.54934	-1.44996	-1.30002	0.801540139268178	-0.0025896	0.08288	-0.054974
Trial1	1	1	blindfold	clockwise	practice	Guided	1	-0.5	-0.5	0.4479065	-0.54934	-1.44996	-1.30002	0.801540139268178	0.0088092	0.099785	-0.022129
Trial1	1	1	blindfold	clockwise	practice	Guided	1	-0.5	-0.5	0.4679108	-0.54934	-1.44996	-1.30002	0.801540139268178	0.066181	0.061679	-0.089629
Trial1	1	1	blindfold	clockwise	practice	Guided	1	-0.5	-0.5	0.4878998	-0.54933	-1.44996	-1.30002	0.801539522929482	0.069015	0.027808	-0.051921
Trial1	1	1	blindfold	clockwise	practice	Guided	1	-0.5	-0.5	0.5079041	-0.54933	-1.44996	-1.30002	0.801539522929482	0.072167	0.036227	-0.068981
Trial1	1	1	blindfold	clockwise	practice	Guided	1	-0.5	-0.5	0.5279083	-0.54932	-1.44996	-1.30002	0.801538906715411	0.018913	0.057369	-0.064948
Trial1	1	1	blindfold	clockwise	practice	Guided	1	-0.5	-0.5	0.5479126	-0.54932	-1.44996	-1.30002	0.801538906715411	0.029046	0.086968	-0.048852
Trial1	1	1	blindfold	clockwise	practice	Guided	1	-0.5	-0.5	0.5679016	-0.54932	-1.44996	-1.30002	0.801538906715411	0.06866	0.074253	-0.056043
Trial1	1	1	blindfold	clockwise	practice	Guided	1	-0.5	-0.5	0.5879059	-0.54932	-1.44996	-1.30002	0.801538906715411	0.029031	0.053074	-0.048827
Trial1	1	1	blindfold	clockwise	practice	Guided	1	-0.5	-0.5	0.6079102	-0.54931	-1.44996	-1.30002	0.801538290625966	0.038518	0.069962	-0.041095
Trial1	1	1	blindfold	clockwise	practice	Guided	1	-0.5	-0.5	0.6279144	-0.54931	-1.44996	-1.30002	0.801538290625966	-0.0020573	0.082638	-0.046445
Trial1	1	1	blindfold	clockwise	practice	Guided	1	-0.5	-0.5	0.6479034	-0.54931	-1.44996	-1.30002	0.801538290625966	0.038189	0.074153	-0.04526
Trial1	1	1	blindfold	clockwise	practice	Guided	1	-0.5	-0.5	0.6679077	-0.54931	-1.44996	-1.30002	0.801538290625966	0.03501	0.06144	-0.02816
Trial1	1	1	blindfold	clockwise	practice	Guided	1	-0.5	-0.5	0.687912	-0.54931	-1.44996	-1.30002	0.801538290625966	0.05719	0.048724	-0.029823
Trial1	1	1	blindfold	clockwise	practice	Guided	1	-0.5	-0.5	0.707901	-0.5493	-1.44996	-1.30002	0.801537678327235	0.076508	0.06138	-0.069167
Trial1	1	1	blindfold	clockwise	practice	Guided	1	-0.5	-0.5	0.7279053	-0.5493	-1.44996	-1.30002	0.801537678327235	0.0070814	0.061362	-0.042854
Trial1	1	1	blindfold	clockwise	practice	Guided	1	-0.5	-0.5	0.7479095	-0.5493	-1.44997	-1.30002	0.801537678327235	0.015948	0.07827	-0.044183
Trial1	1	1	blindfold	clockwise	practice	Guided	1	-0.5	-0.5	0.7679138	-0.5493	-1.44996	-1.30002	0.801537678327235	0.034324	0.078248	-0.036464
Trial1	1	1	blindfold	clockwise	practice	Guided	1	-0.5	-0.5	0.7879028	-0.5493	-1.44996	-1.30002	0.801537678327235	0.070131	0.073995	-0.051697
Trial1	1	1	blindfold	clockwise	practice	Guided	1	-0.5	-0.5	0.8079071	-0.54929	-1.44996	-1.30002	0.801537062486299	0.0079909	0.061261	-0.030228
Trial1	1	1	blindfold	clockwise	practice	Guided	1	-0.5	-0.5	0.8279114	-0.54929	-1.44996	-1.30002	0.801537062486299	0.013368	0.095092	-0.017986
Trial1	1	1	blindfold	clockwise	practice	Guided	1	-0.5	-0.5	0.8479004	-0.54929	-1.44996	-1.30002	0.801537062486299	-0.010406	0.052756	-0.037239
Trial1	1	1	blindfold	clockwise	practice	Guided	1	-0.5	-0.5	0.8679047	-0.54929	-1.44996	-1.30002	0.801537062486299	0.047906	0.031578	-0.047448
Trial1	1	1	blindfold	clockwise	practice	Guided	1	-0.5	-0.5	0.8879089	-0.54929	-1.44996	-1.30002	0.801537062486299	0.033005	0.061182	-0.053129
Trial1	1	1	blindfold	clockwise	practice	Guided	1	-0.5	-0.5	0.9079132	-0.54928	-1.44997	-1.30002	0.80153644676999	0.053268	0.048449	-0.020939
Trial1	1	1	blindfold	clockwise	practice	Guided	1	-0.5	-0.5	0.9279022	-0.54928	-1.44996	-1.30002	0.80153644676999	0.012059	0.073819	-0.034664
Trial1	1	1	blindfold	clockwise	practice	Guided	1	-0.5	-0.5	0.9479065	-0.54928	-1.44996	-1.30002	0.80153644676999	0.053894	0.073798	-0.071507
Trial1	1	1	blindfold	clockwise	practice	Guided	1	-0.5	-0.5	0.9679108	-0.54928	-1.44996	-1.30002	0.80153644676999	0.015214	0.082241	-0.051726
Trial1	1	1	blindfold	clockwise	practice	Guided	1	-0.5	-0.5	0.9878998	-0.54927	-1.44996	-1.30002	0.801535831178308	-0.014905	0.052597	-0.036805
Trial1	1	1	blindfold	clockwise	practice	Guided	1	-0.5	-0.5	1.007904	-0.54927	-1.44996	-1.30002	0.801535831178308	0.030404	0.065252	-0.027564
Trial1	1	1	blindfold	clockwise	practice	Guided	1	-0.5	-0.5	1.027908	-0.54927	-1.44996	-1.30002	0.801535831178308	0.038322	0.077927	-0.040788
Trial1	1	1	blindfold	clockwise	practice	Guided	1	-0.5	-0.5	1.047913	-0.54927	-1.44996	-1.30002	0.801535831178308	0.018021	0.044055	-0.013973
Trial1	1	1	blindfold	clockwise	practice	Guided	1	-0.5	-0.5	1.067902	-0.54926	-1.44996	-1.30002	0.801535219374378	0.028163	0.07789	-0.056847
Trial1	1	1	blindfold	clockwise	practice	Guided	1	-0.5	-0.5	1.087906	-0.54926	-1.44996	-1.30002	0.801535219374378	0.038611	0.073635	-0.036566
Trial1	1	1	blindfold	clockwise	practice	Guided	1	-0.5	-0.5	1.10791	-0.54926	-1.44996	-1.30002	0.801535219374378	0.016412	0.060903	-0.034863
Trial1	1	1	blindfold	clockwise	practice	Guided	1	-0.5	-0.5	1.127914	-0.54926	-1.44996	-1.30002	0.801535219374378	0.047465	0.086274	-0.037194
Trial1	1	1	blindfold	clockwise	practice	Guided	1	-0.5	-0.5	1.147903	-0.54926	-1.44996	-1.30002	0.801535219374378	0.059188	0.07356	-0.059126
Trial1	1	1	blindfold	clockwise	practice	Guided	1	-0.5	-0.5	1.167908	-0.54925	-1.44996	-1.30002	0.801534604031208	0.0071947	0.069309	-0.038341
Trial1	1	1	blindfold	clockwise	practice	Guided	1	-0.5	-0.5	1.187912	-0.54925	-1.44996	-1.30002	0.801534604031208	0.007503	0.090448	-0.03414
Trial1	1	1	blindfold	clockwise	practice	Guided	1	-0.5	-0.5	1.207901	-0.54925	-1.44996	-1.30002	0.801534604031208	-0.0035953	0.056554	-0.062763
Trial1	1	1	blindfold	clockwise	practice	Guided	1	-0.5	-0.5	1.227905	-0.54925	-1.44996	-1.30002	0.801534604031208	0.017637	0.069227	-0.076992
Trial1	1	1	blindfold	clockwise	practice	Guided	1	-0.5	-0.5	1.24791	-0.54925	-1.44996	-1.30002	0.801534604031208	0.003043	0.060743	-0.045819
Trial1	1	1	blindfold	clockwise	practice	Guided	1	-0.5	-0.5	1.267914	-0.54925	-1.44996	-1.30002	0.801534604031208	0.039166	0.090348	-0.028049
Trial1	1	1	blindfold	clockwise	practice	Guided	1	-0.5	-0.5	1.287903	-0.54925	-1.44996	-1.30002	0.801534604031208	0.014115	0.103024	-0.0050849
Trial1	1	1	blindfold	clockwise	practice	Guided	1	-0.5	-0.5	1.307907	-0.54924	-1.44996	-1.30002	0.801533988812665	0.0090433	0.09452	-0.071398
Trial1	1	1	blindfold	clockwise	practice	Guided	1	-0.5	-0.5	1.327911	-0.54924	-1.44996	-1.30002	0.801533988812665	0.0099859	0.035256	-0.059491
Trial1	1	1	blindfold	clockwise	practice	Guided	1	-0.5	-0.5	1.3479	-0.54924	-1.44996	-1.30002	0.801533988812665	0.014733	0.06486	-0.055626
Trial1	1	1	blindfold	clockwise	practice	Guided	1	-0.5	-0.5	1.367905	-0.54924	-1.44996	-1.30002	0.801533988812665	0.015672	0.073302	-0.043048
Trial1	1	1	blindfold	clockwise	practice	Guided	1	-0.5	-0.5	1.387909	-0.54924	-1.44997	-1.30002	0.801533988812665	0.055282	0.098675	-0.036333
Trial1	1	1	blindfold	clockwise	practice	Guided	1	-0.5	-0.5	1.407913	-0.54923	-1.44997	-1.30002	0.801533377379654	0.038149	0.069015	-0.045186
Trial1	1	1	blindfold	clockwise	practice	Guided	1	-0.5	-0.5	1.427902	-0.54923	-1.44997	-1.30002	0.801533377379654	0.036877	0.081691	-0.061088
Trial1	1	1	blindfold	clockwise	practice	Guided	1	-0.5	-0.5	1.447906	-0.54923	-1.44997	-1.30002	0.801533377379654	0.025769	0.085904	-0.026898
Trial1	1	1	blindfold	clockwise	practice	Guided	1	-0.5	-0.5	1.467911	-0.54923	-1.44996	-1.30002	0.801533377379654	0.05207	0.081651	-0.033083
Trial1	1	1	blindfold	clockwise	practice	Guided	1	-0.5	-0.5	1.4879	-0.54923	-1.44997	-1.30002	0.801533377379654	0.044463	0.081633	-0.074615
Trial1	1	1	blindfold	clockwise	practice	Guided	1	-0.5	-0.5	1.507904	-0.54922	-1.44996	-1.30002	0.801532758749463	0.024157	0.0562	-0.047785
Trial1	1	1	blindfold	clockwise	practice	Guided	1	-0.5	-0.5	1.527908	-0.54922	-1.44996	-1.30002	0.801532758749463	0.0073484	0.090033	-0.033868
Trial1	1	1	blindfold	clockwise	practice	Guided	1	-0.5	-0.5	1.547913	-0.54922	-1.44996	-1.30002	0.801532758749463	0.046013	0.081549	-0.053623
Trial1	1	1	blindfold	clockwise	practice	Guided	1	-0.5	-0.5	1.567902	-0.54922	-1.44996	-1.30002	0.801532758749463	0.04474	0.043443	-0.070361
Trial1	1	1	blindfold	clockwise	practice	Guided	1	-0.5	-0.5	1.587906	-0.54921	-1.44996	-1.30002	0.801532147564225	0.035538	0.06035	-0.073866
Trial1	1	1	blindfold	clockwise	practice	Guided	1	-0.5	-0.5	1.60791	-0.54921	-1.44996	-1.30002	0.801532147564225	0.0012896	0.064541	-0.054408
Trial1	1	1	blindfold	clockwise	practice	Guided	1	-0.5	-0.5	1.627914	-0.54921	-1.44996	-1.30002	0.801532147564225	0.017452	0.072987	-0.076673
Trial1	1	1	blindfold	clockwise	practice	Guided	1	-0.5	-0.5	1.647903	-0.54921	-1.44996	-1.30002	0.801532147564225	0.058961	0.064504	-0.058734
Trial1	1	1	blindfold	clockwise	practice	Guided	1	-0.5	-0.5	1.667908	-0.54921	-1.44996	-1.30002	0.801532147564225	0.0069693	0.102569	-0.03795
Trial1	1	1	blindfold	clockwise	practice	Guided	1	-0.5	-0.5	1.687912	-0.5492	-1.44996	-1.30002	0.801531532843453	0.02978	0.077158	-0.031237
Trial1	1	1	blindfold	clockwise	practice	Guided	1	-0.5	-0.5	1.707901	-0.5492	-1.44996	-1.30002	0.801531532843453	0.03832	0.072888	-0.036067
Trial1	1	1	blindfold	clockwise	practice	Guided	1	-0.5	-0.5	1.727905	-0.5492	-1.44996	-1.30002	0.801531532843453	0.032609	0.081333	-0.052473
Trial1	1	1	blindfold	clockwise	practice	Guided	1	-0.5	-0.5	1.74791	-0.5492	-1.44997	-1.30002	0.801531532843453	0.050036	0.089779	-0.057988
Trial1	1	1	blindfold	clockwise	practice	Guided	1	-0.5	-0.5	1.767914	-0.54919	-1.44997	-1.30002	0.80153091824731	0.0015333	0.060139	-0.050103
Trial1	1	1	blindfold	clockwise	practice	Guided	1	-0.5	-0.5	1.787903	-0.54919	-1.44997	-1.30002	0.80153091824731	0.055405	0.064351	-0.045734
Trial1	1	1	blindfold	clockwise	practice	Guided	1	-0.5	-0.5	1.807907	-0.54919	-1.44997	-1.30002	0.80153091824731	0.019572	0.098167	-0.047218
Trial1	1	1	blindfold	clockwise	practice	Guided	1	-0.5	-0.5	1.827911	-0.54919	-1.44997	-1.30002	0.80153091824731	-9.352E-05	0.085452	-0.012026
Trial1	1	1	blindfold	clockwise	practice	Guided	1	-0.5	-0.5	1.8479	-0.54918	-1.44997	-1.30002	0.801530303775796	0.0068772	0.085434	-0.037813
Trial1	1	1	blindfold	clockwise	practice	Guided	1	-0.5	-0.5	1.867905	-0.54918	-1.44997	-1.30002	0.801530303775796	0.06424	0.064254	-0.046341
Trial1	1	1	blindfold	clockwise	practice	Guided	1	-0.5	-0.5	1.887909	-0.54918	-1.44997	-1.30001	0.801520190078144	0.063285	0.064236	-0.058892
Trial1	1	1	blindfold	clockwise	practice	Guided	1	-0.5	-0.5	1.907913	-0.54918	-1.44998	-1.29994	0.801450465069803	-0.086059	-0.198153	0.209307
Trial1	1	1	blindfold	clockwise	practice	Guided	1	-0.5	-0.5	1.927902	-0.54923	-1.45004	-1.2999	0.801413441315	-0.135154	-0.198113	0.20875
Trial1	1	1	blindfold	clockwise	practice	Guided	1	-0.5	-0.5	1.947906	-0.54934	-1.45008	-1.29986	0.801380344862871	-0.198833	-0.206518	0.310355
Trial1	1	1	blindfold	clockwise	practice	Guided	1	-0.5	-0.5	1.967911	-0.54954	-1.45009	-1.29983	0.801362698562459	-0.261851	-0.198003	0.361352
Trial1	1	1	blindfold	clockwise	practice	Guided	1	-0.5	-0.5	1.9879	-0.54984	-1.4501	-1.29993	0.801481241774413	-0.282989	-0.197948	0.25756
Trial1	1	1	blindfold	clockwise	practice	Guided	1	-0.5	-0.5	2.007904	-0.5508	-1.45005	-1.30004	0.801651205205668	0.036301	0.013691	-0.065654
Trial1	1	1	blindfold	clockwise	practice	Guided	1	-0.5	-0.5	2.027908	-0.5512	-1.44999	-1.30006	0.801696635192185	0.109488	0.022146	-0.100659
Trial1	1	1	blindfold	clockwise	practice	Guided	1	-0.5	-0.5	2.047913	-0.55149	-1.44997	-1.30004	0.801695224652154	0.025804	0.026371	-0.026912
Trial1	1	1	blindfold	clockwise	practice	Guided	1	-0.5	-0.5	2.067902	-0.55172	-1.44997	-1.30002	0.801690164026653	-0.052164	0.115214	-0.054687
Trial1	1	1	blindfold	clockwise	practice	Guided	1	-0.5	-0.5	2.087906	-0.55194	-1.44996	-1.30002	0.801704387155604	-0.019501	0.068642	-0.03609
Trial1	1	1	blindfold	clockwise	practice	Guided	1	-0.5	-0.5	2.10791	-0.55232	-1.44997	-1.30002	0.801729094563209	0.047379	0.093995	-0.03693
Trial1	1	1	blindfold	clockwise	practice	Guided	1	-0.5	-0.5	2.127914	-0.55239	-1.44996	-1.30002	0.801733664155066	0.125321	0.03896	-0.068108
Trial1	1	1	blindfold	clockwise	practice	Guided	1	-0.5	-0.5	2.147903	-0.55238	-1.44997	-1.30002	0.801733013765449	0.065719	0.034716	-0.037913
Trial1	1	1	blindfold	clockwise	practice	Guided	1	-0.5	-0.5	2.167908	-0.55235	-1.44997	-1.30002	0.80173105165905	0.029573	0.123563	-0.035542
Trial1	1	1	blindfold	clockwise	practice	Guided	1	-0.5	-0.5	2.187912	-0.55234	-1.44996	-1.30002	0.801730401763872	-0.040463	0.064293	-0.017577
Trial1	1	1	blindfold	clockwise	practice	Guided	1	-0.5	-0.5	2.207901	-0.55234	-1.44997	-1.30002	0.801730401763872	0.011522	0.106581	-0.03835
Trial1	1	1	blindfold	clockwise	practice	Guided	1	-0.5	-0.5	2.227905	-0.55234	-1.44996	-1.30002	0.801730401763872	0.085035	0.072699	-0.036361
Trial1	1	1	blindfold	clockwise	practice	Guided	1	-0.5	-0.5	2.24791	-0.55231	-1.44997	-1.30002	0.801728441149682	0.055539	0.030367	-0.045879
Trial1	1	1	blindfold	clockwise	practice	Guided	1	-0.5	-0.5	2.267914	-0.55226	-1.44997	-1.29998	0.801685091748764	-0.0034023	0.00073175	0.059695
Trial1	1	1	blindfold	clockwise	practice	Guided	1	-0.5	-0.5	2.287903	-0.55224	-1.45	-1.29994	0.801644059082505	-0.102916	-0.037344	0.041953
Trial1	1	1	blindfold	clockwise	practice	Guided	1	-0.5	-0.5	2.307907	-0.55242	-1.45004	-1.29991	0.801625710199032	-0.189639	-0.100768	0.191684
Trial1	1	1	blindfold	clockwise	practice	Guided	1	-0.5	-0.5	2.327911	-0.55263	-1.45005	-1.2999	0.801629481015728	-0.134445	-0.138827	0.212712
Trial1	1	1	blindfold	clockwise	practice	Guided	1	-0.5	-0.5	2.3479	-0.55289	-1.45006	-1.29992	0.801666576206872	0.011992	-0.126094	0.142575
Trial1	1	1	blindfold	clockwise	practice	Guided	1	-0.5	-0.5	2.367905	-0.55306	-1.45006	-1.29994	0.801697911609789	0.053817	-0.045663	0.105666
Trial1	1	1	blindfold	clockwise	practice	Guided	1	-0.5	-0.5	2.387909	-0.55312	-1.45004	-1.29994	0.801701886366224	0.023382	-0.058346	0.116369
Trial1	1	1	blindfold	clockwise	practice	Guided	1	-0.5	-0.5	2.407913	-0.55321	-1.45004	-1.29994	0.801707854911588	-0.25832	-0.096384	0.131684
Trial1	1	1	blindfold	clockwise	practice	Guided	1	-0.5	-0.5	2.427902	-0.55345	-1.45004	-1.29993	0.801713826261606	-0.307981	-0.070978	0.158327
Trial1	1	1	blindfold	clockwise	practice	Guided	1	-0.5	-0.5	2.447906	-0.55391	-1.45004	-1.29992	0.801734517750817	-0.245771	-0.075186	0.162626
Trial1	1	1	blindfold	clockwise	practice	Guided	1	-0.5	-0.5	2.467911	-0.55454	-1.45004	-1.29992	0.801777127870112	-0.101163	-0.03285	0.175558
Trial1	1	1	blindfold	clockwise	practice	Guided	1	-0.5	-0.5	2.4879	-0.55519	-1.45002	-1.29991	0.8018116109586	-0.091924	-0.0074561	0.179704
Trial1	1	1	blindfold	clockwise	practice	Guided	1	-0.5	-0.5	2.507904	-0.55656	-1.45002	-1.29992	0.801917068710516	-0.097253	-0.037055	0.167399
Trial1	1	1	blindfold	clockwise	practice	Guided	1	-0.5	-0.5	2.527908	-0.55728	-1.45002	-1.29992	0.801968170116358	-0.142218	-0.028585	0.162384
Trial1	1	1	blindfold	clockwise	practice	Guided	1	-0.5	-0.5	2.547913	-0.55802	-1.45002	-1.29993	0.802031469371735	-0.100694	-0.096279	0.121263
Trial1	1	1	blindfold	clockwise	practice	Guided	1	-0.5	-0.5	2.567902	-0.55879	-1.45004	-1.29993	0.802087542208596	-0.052754	-0.100484	0.163894
Trial1	1	1	blindfold	clockwise	practice	Guided	1	-0.5	-0.5	2.587906	-0.55953	-1.45004	-1.29991	0.802122029522969	-0.136372	-0.053913	0.178713
Trial1	1	1	blindfold	clockwise	practice	Guided	1	-0.5	-0.5	2.60791	-0.56107	-1.45004	-1.2999	0.802227802957492	-0.197092	-0.087724	0.200182
Trial1	1	1	blindfold	clockwise	practice	Guided	1	-0.5	-0.5	2.627899	-0.56193	-1.45004	-1.29989	0.802283867000873	-0.210006	0.022318	0.205365
Trial1	1	1	blindfold	clockwise	practice	Guided	1	-0.5	-0.5	2.647903	-0.56288	-1.45001	-1.29989	0.802357756919458	-0.199108	-0.024232	0.229769
Trial1	1	1	blindfold	clockwise	practice	Guided	1	-0.5	-0.5	2.667908	-0.56401	-1.45002	-1.29989	0.802447108185051	-0.291301	-0.180779	0.190556
Trial1	1	1	blindfold	clockwise	practice	Guided	1	-0.5	-0.5	2.687912	-0.5653	-1.45008	-1.29993	0.802590958314725	-0.20625	-0.278042	0.192374
Trial1	1	1	blindfold	clockwise	practice	Guided	1	-0.5	-0.5	2.707901	-0.56803	-1.45016	-1.29994	0.802827664729646	-0.169215	-0.41328	0.092605
Trial1	1	1	blindfold	clockwise	practice	Guided	1	-0.5	-0.5	2.727905	-0.56944	-1.45019	-1.29996	0.802968208415983	-0.18722	-0.434323	0.089808
Trial1	1	1	blindfold	clockwise	practice	Guided	1	-0.5	-0.5	2.74791	-0.5709	-1.45022	-1.29996	0.803095781294242	-0.1441	-0.48921	0.083896
Trial1	1	1	blindfold	clockwise	practice	Guided	1	-0.5	-0.5	2.767914	-0.57237	-1.45024	-1.29996	0.803226895076139	-0.199573	-0.544158	0.044475
Trial1	1	1	blindfold	clockwise	practice	Guided	1	-0.5	-0.5	2.787903	-0.57379	-1.45026	-1.29996	0.803356082481876	-0.189312	-0.565317	0.06055
Trial1	1	1	blindfold	clockwise	practice	Guided	1	-0.5	-0.5	2.807907	-0.57672	-1.45029	-1.29995	0.803620536442803	-0.224114	-0.599171	0.126547
Trial1	1	1	blindfold	clockwise	practice	Guided	1	-0.5	-0.5	2.827911	-0.57813	-1.4503	-1.29995	0.803756372453126	-0.137309	-0.607635	0.06579
Trial1	1	1	blindfold	clockwise	practice	Guided	1	-0.5	-0.5	2.8479	-0.57959	-1.4503	-1.29994	0.803889762394893	-0.22806	-0.586476	0.131117
Trial1	1	1	blindfold	clockwise	practice	Guided	1	-0.5	-0.5	2.867905	-0.58098	-1.4503	-1.29993	0.804018606021806	-0.191158	-0.624562	0.14503
Trial1	1	1	blindfold	clockwise	practice	Guided	1	-0.5	-0.5	2.887909	-0.58235	-1.45031	-1.2999	0.80412774622231	-0.190079	-0.679575	0.157585
Trial1	1	1	blindfold	clockwise	practice	Guided	1	-0.5	-0.5	2.907913	-0.58492	-1.45033	-1.29987	0.804365243003244	-0.220762	-0.628794	0.252142
Trial1	1	1	blindfold	clockwise	practice	Guided	1	-0.5	-0.5	2.927902	-0.58618	-1.45032	-1.29985	0.80447933444355	-0.230597	-0.57378	0.316673
Trial1	1	1	blindfold	clockwise	practice	Guided	1	-0.5	-0.5	2.947906	-0.58731	-1.4503	-1.29983	0.804581259802694	-0.186175	-0.493368	0.367826
Trial1	1	1	blindfold	clockwise	practice	Guided	1	-0.5	-0.5	2.967911	-0.58845	-1.45026	-1.29983	0.8047057594188	-0.188439	-0.412861	0.338451
Trial1	1	1	blindfold	clockwise	practice	Guided	1	-0.5	-0.5	2.9879	-0.58961	-1.45023	-1.29985	0.804853993201287	-0.172626	-0.421204	0.311836
Trial1	1	1	blindfold	clockwise	practice	Guided	1	-0.5	-0.5	3.007904	-0.59183	-1.45022	-1.29985	0.805104187941136	-0.202123	-0.437889	0.285881
Trial1	1	1	blindfold	clockwise	practice	Guided	1	-0.5	-0.5	3.027908	-0.5929	-1.45022	-1.29985	0.805226929315101	-0.221135	-0.437766	0.315633
Trial1	1	1	blindfold	clockwise	practice	Guided	1	-0.5	-0.5	3.047913	-0.59402	-1.45022	-1.29986	0.80536686216682	-0.239113	-0.454568	0.258068
Trial1	1	1	blindfold	clockwise	practice	Guided	1	-0.5	-0.5	3.067902	-0.59516	-1.45022	-1.29988	0.805520630306832	-0.343063	-0.395207	0.24126
Trial1	1	1	blindfold	clockwise	practice	Guided	1	-0.5	-0.5	3.087906	-0.5964	-1.45019	-1.2999	0.805687825095996	-0.280502	-0.280853	0.240355
Trial1	1	1	blindfold	clockwise	practice	Guided	1	-0.5	-0.5	3.10791	-0.5993	-1.45016	-1.2999	0.806039950938968	-0.271772	-0.306067	0.180655
Trial1	1	1	blindfold	clockwise	practice	Guided	1	-0.5	-0.5	3.127899	-0.6009	-1.45016	-1.29988	0.806218870835622	-0.26238	-0.267894	0.238885
Trial1	1	1	blindfold	clockwise	practice	Guided	1	-0.5	-0.5	3.147903	-0.6027	-1.45014	-1.29984	0.806406512130298	-0.345657	-0.246666	0.363781
Trial1	1	1	blindfold	clockwise	practice	Guided	1	-0.5	-0.5	3.167908	-0.60461	-1.45012	-1.29982	0.806632005022451	-0.357028	-0.21698	0.385805
Trial1	1	1	blindfold	clockwise	practice	Guided	1	-0.5	-0.5	3.187912	-0.60669	-1.45011	-1.29983	0.806914319230007	-0.323797	-0.136522	0.353545
Trial1	1	1	blindfold	clockwise	practice	Guided	1	-0.5	-0.5	3.207901	-0.61128	-1.45008	-1.29986	0.807563783443346	-0.256839	-0.225296	0.242606
Trial1	1	1	blindfold	clockwise	practice	Guided	1	-0.5	-0.5	3.227905	-0.61367	-1.45012	-1.29989	0.807926324128063	-0.218351	-0.352168	0.167732
Trial1	1	1	blindfold	clockwise	practice	Guided	1	-0.5	-0.5	3.24791	-0.6161	-1.45016	-1.29992	0.808301395678986	-0.186839	-0.368998	0.169316
Trial1	1	1	blindfold	clockwise	practice	Guided	1	-0.5	-0.5	3.267914	-0.61865	-1.45019	-1.29993	0.8086816251575	-0.256428	-0.390044	0.137325
Trial1	1	1	blindfold	clockwise	practice	Guided	1	-0.5	-0.5	3.287903	-0.62114	-1.4502	-1.29993	0.809050714318414	-0.234511	-0.343386	0.131298
Trial1	1	1	blindfold	clockwise	practice	Guided	1	-0.5	-0.5	3.307907	-0.6262701	-1.45013	-1.29992	0.809824718073678	-0.169008	-0.157046	0.1637
Trial1	1	1	blindfold	clockwise	practice	Guided	1	-0.5	-0.5	3.327911	-0.62883	-1.45008	-1.29992	0.810227810307561	-0.12195	-0.106229	0.15228
Trial1	1	1	blindfold	clockwise	practice	Guided	1	-0.5	-0.5	3.3479	-0.63141	-1.45005	-1.29996	0.810681576167431	0.0069333	-0.013117	-0.024348
Trial1	1	1	blindfold	clockwise	practice	Guided	1	-0.5	-0.5	3.367905	-0.63406	-1.45002	-1.29995	0.811105469515196	-0.019841	-0.110434	0.129736
Trial1	1	1	blindfold	clockwise	practice	Guided	1	-0.5	-0.5	3.387909	-0.63656	-1.45003	-1.29998	0.811551921005438	0.050029	-0.156953	0.110956
Trial1	1	1	blindfold	clockwise	practice	Guided	1	-0.5	-0.5	3.407913	-0.64107	-1.45006	-1.30001	0.812352566789454	0.188934	-0.093414	-0.036245
Trial1	1	1	blindfold	clockwise	practice	Guided	1	-0.5	-0.5	3.427902	-0.64282	-1.45005	-1.30001	0.812658291115723	0.090248	-0.186479	0.0064543
Trial1	1	1	blindfold	clockwise	practice	Guided	1	-0.5	-0.5	3.447906	-0.6444499	-1.45009	-1.29999	0.812926620256276	0.051065	-0.254126	0.022245
Trial1	1	1	blindfold	clockwise	practice	Guided	1	-0.5	-0.5	3.467911	-0.64587	-1.45011	-1.29997	0.813160561263989	0.024117	-0.186351	0.070999
Trial1	1	1	blindfold	clockwise	practice	Guided	1	-0.5	-0.5	3.4879	-0.6472	-1.45011	-1.29997	0.813400200841033	0.082866	-0.194759	0.0784
Trial1	1	1	blindfold	clockwise	practice	Guided	1	-0.5	-0.5	3.507904	-0.6494	-1.45011	-1.29994	0.813771796720539	0.082171	-0.258109	0.120539
Trial1	1	1	blindfold	clockwise	practice	Guided	1	-0.5	-0.5	3.527908	-0.65027	-1.45012	-1.29995	0.813941691246786	0.06588	-0.241112	0.088223
Trial1	1	1	blindfold	clockwise	practice	Guided	1	-0.5	-0.5	3.547913	-0.6510201	-1.45014	-1.29996	0.814090341818542	0.029667	-0.363747	0.082996
Trial1	1	1	blindfold	clockwise	practice	Guided	1	-0.5	-0.5	3.567902	-0.65155	-1.45017	-1.29997	0.814198655809204	0.018616	-0.414425	0.109261
Trial1	1	1	blindfold	clockwise	practice	Guided	1	-0.5	-0.5	3.587906	-0.65218	-1.45022	-1.29997	0.814316159385102	0.012695	-0.494631	0.077746
Trial1	1	1	blindfold	clockwise	practice	Guided	1	-0.5	-0.5	3.60791	-0.6523499	-1.45025	-1.29997	0.814347933673436	-0.054587	-0.515741	0.039867
Trial1	1	1	blindfold	clockwise	practice	Guided	1	-0.5	-0.5	3.627899	-0.65239	-1.45026	-1.29998	0.814365147663285	-0.050588	-0.562282	-0.0093287
Trial1	1	1	blindfold	clockwise	practice	Guided	1	-0.5	-0.5	3.647903	-0.65239	-1.45027	-1.29998	0.814365147663285	-0.0028899	-0.638455	0.018364
Trial1	1	1	blindfold	clockwise	practice	Guided	1	-0.5	-0.5	3.667908	-0.65239	-1.4503	-1.29998	0.814365147663285	0.013337	-0.676541	3.7471E-05
Trial1	1	1	blindfold	clockwise	practice	Guided	1	-0.5	-0.5	3.687912	-0.65239	-1.45032	-1.29998	0.814365147663285	0.021889	-0.701932	0.04565
Trial1	1	1	blindfold	clockwise	practice	Guided	1	-0.5	-0.5	3.707901	-0.65238	-1.45036	-1.29998	0.814363273907806	-0.037983	-0.706163	0.025701
Trial1	1	1	blindfold	clockwise	practice	Guided	1	-0.5	-0.5	3.727905	-0.65239	-1.45036	-1.29998	0.814365147663285	-0.050832	-0.693468	0.081659
Trial1	1	1	blindfold	clockwise	practice	Guided	1	-0.5	-0.5	3.74791	-0.65239	-1.45035	-1.29997	0.814355428071886	0.017599	-0.668077	0.117899
Trial1	1	1	blindfold	clockwise	practice	Guided	1	-0.5	-0.5	3.767914	-0.65239	-1.45035	-1.29997	0.814355428071886	0.011975	-0.655382	0.084404
Trial1	1	1	blindfold	clockwise	practice	Guided	1	-0.5	-0.5	3.787903	-0.65239	-1.45035	-1.29997	0.814355428071886	0.0082214	-0.6977	0.042551
Trial1	1	1	blindfold	clockwise	practice	Guided	1	-0.5	-0.5	3.807907	-0.65238	-1.4504	-1.29997	0.814353554294044	0.067313	-0.879667	0.066244
Trial1	1	1	blindfold	clockwise	practice	Guided	1	-0.5	-0.5	3.827911	-0.65238	-1.45042	-1.29997	0.814353554294044	0.06286	-0.858508	0.054471
Trial1	1	1	blindfold	clockwise	practice	Guided	1	-0.5	-0.5	3.8479	-0.65237	-1.45042	-1.29997	0.814351680635021	0.087619	-0.883899	0.081742
Trial1	1	1	blindfold	clockwise	practice	Guided	1	-0.5	-0.5	3.867905	-0.65237	-1.45043	-1.29997	0.814351680635021	0.171417	-0.828886	0.069988
Trial1	1	1	blindfold	clockwise	practice	Guided	1	-0.5	-0.5	3.887909	-0.65236	-1.45042	-1.29997	0.814349818246491	0.172866	-0.833117	0.086696
Trial1	1	1	blindfold	clockwise	practice	Guided	1	-0.5	-0.5	3.907913	-0.65234	-1.45042	-1.29997	0.814346071521135	0.163539	-0.871204	0.083261
Trial1	1	1	blindfold	clockwise	practice	Guided	1	-0.5	-0.5	3.927902	-0.65234	-1.45042	-1.29997	0.814346071521135	0.125791	-0.90929	0.061324
Trial1	1	1	blindfold	clockwise	practice	Guided	1	-0.5	-0.5	3.947906	-0.65233	-1.45043	-1.29997	0.81434419833669	0.095858	-0.917753	0.076633
Trial1	1	1	blindfold	clockwise	practice	Guided	1	-0.5	-0.5	3.967911	-0.65233	-1.45044	-1.29996	0.814334361510418	0.068993	-0.833117	0.175989
Trial1	1	1	blindfold	clockwise	practice	Guided	1	-0.5	-0.5	3.9879	-0.65232	-1.45043	-1.29994	0.814312942991768	0.032521	-0.773872	0.267748
Trial1	1	1	blindfold	clockwise	practice	Guided	1	-0.5	-0.5	4.007904	-0.65233	-1.45039	-1.29993	0.814304968162352	-0.064913	-0.803495	0.326908
Trial1	1	1	blindfold	clockwise	practice	Guided	1	-0.5	-0.5	4.027908	-0.65233	-1.45039	-1.29992	0.81429501424842	-0.094107	-0.824654	0.299922
Trial1	1	1	blindfold	clockwise	practice	Guided	1	-0.5	-0.5	4.047913	-0.65233	-1.4504	-1.29992	0.81429501424842	-0.106692	-0.858508	0.258805
Trial1	1	1	blindfold	clockwise	practice	Guided	1	-0.5	-0.5	4.067902	-0.65234	-1.45041	-1.29992	0.814296887546006	-0.0047321	-0.837349	0.249599
Trial1	1	1	blindfold	clockwise	practice	Guided	1	-0.5	-0.5	4.087906	-0.65234	-1.45041	-1.29992	0.814296887546006	0.070544	-0.778104	0.192191
Trial1	1	1	blindfold	clockwise	practice	Guided	1	-0.5	-0.5	4.10791	-0.65233	-1.45041	-1.29992	0.81429501424842	0.042038	-0.820422	0.173567
Trial1	1	1	blindfold	clockwise	practice	Guided	1	-0.5	-0.5	4.127899	-0.65233	-1.45041	-1.29992	0.81429501424842	0.035417	-0.807727	0.199412
Trial1	1	1	blindfold	clockwise	practice	Guided	1	-0.5	-0.5	4.147903	-0.65233	-1.45041	-1.29991	0.814285177443693	-0.042104	-0.837349	0.231605
Trial1	1	1	blindfold	clockwise	practice	Guided	1	-0.5	-0.5	4.167908	-0.65233	-1.45041	-1.29991	0.814285177443693	-0.088661	-0.824654	0.210416
Trial1	1	1	blindfold	clockwise	practice	Guided	1	-0.5	-0.5	4.187912	-0.65234	-1.45041	-1.29991	0.81428705076391	-0.023288	-0.748481	0.191856
Trial1	1	1	blindfold	clockwise	practice	Guided	1	-0.5	-0.5	4.207901	-0.65233	-1.45038	-1.29991	0.814285177443693	0.135114	-0.676541	0.164908
Trial1	1	1	blindfold	clockwise	practice	Guided	1	-0.5	-0.5	4.227905	-0.65233	-1.45037	-1.29992	0.81429501424842	0.079278	-0.710395	0.140353
Trial1	1	1	blindfold	clockwise	practice	Guided	1	-0.5	-0.5	4.24791	-0.65232	-1.45037	-1.29992	0.814293152219186	0.037498	-0.706163	0.122975
Trial1	1	1	blindfold	clockwise	practice	Guided	1	-0.5	-0.5	4.267914	-0.65232	-1.45037	-1.29992	0.814293152219186	0.031248	-0.710395	0.153016
Trial1	1	1	blindfold	clockwise	practice	Guided	1	-0.5	-0.5	4.287903	-0.65232	-1.45036	-1.29992	0.814293152219186	0.024111	-0.617296	0.073493
Trial1	1	1	blindfold	clockwise	practice	Guided	1	-0.5	-0.5	4.307907	-0.6523	-1.45034	-1.29992	0.814289406216752	0.165626	-0.651138	0.157711
Trial1	1	1	blindfold	clockwise	practice	Guided	1	-0.5	-0.5	4.327911	-0.6523	-1.45034	-1.29992	0.814289406216752	0.215768	-0.60882	0.107478
Trial1	1	1	blindfold	clockwise	practice	Guided	1	-0.5	-0.5	4.3479	-0.65229	-1.45033	-1.29993	0.814297487399161	0.195804	-0.596125	0.146493
Trial1	1	1	blindfold	clockwise	practice	Guided	1	-0.5	-0.5	4.367905	-0.65228	-1.45033	-1.29993	0.814295614717918	0.062359	-0.70192	0.103597
Trial1	1	1	blindfold	clockwise	practice	Guided	1	-0.5	-0.5	4.387909	-0.65228	-1.45035	-1.29993	0.814295614717918	0.041984	-0.803483	0.075878
Trial1	1	1	blindfold	clockwise	practice	Guided	1	-0.5	-0.5	4.407913	-0.65227	-1.4504	-1.29994	0.814303590250234	0.075214	-0.943133	0.078037
Trial1	1	1	blindfold	clockwise	practice	Guided	1	-0.5	-0.5	4.427902	-0.6522601	-1.45044	-1.29994	0.814301728973585	0.130179	-0.989682	0.067873
Trial1	1	1	blindfold	clockwise	practice	Guided	1	-0.5	-0.5	4.447906	-0.6522601	-1.45047	-1.29994	0.814301728973585	0.156359	-0.993914	0.057106
Trial1	1	1	blindfold	clockwise	practice	Guided	1	-0.5	-0.5	4.467911	-0.65225	-1.45048	-1.29995	0.814309565417004	0.121922	-1.019305	0.022222
Trial1	1	1	blindfold	clockwise	practice	Guided	1	-0.5	-0.5	4.4879	-0.65225	-1.4505	-1.29995	0.814309565417004	0.021831	-1.036232	0.052264
Trial1	1	1	blindfold	clockwise	practice	Guided	1	-0.5	-0.5	4.507904	-0.65225	-1.4505	-1.29996	0.814319402419672	-0.029605	-1.053159	-0.023249
Trial1	1	1	blindfold	clockwise	practice	Guided	1	-0.5	-0.5	4.527908	-0.65225	-1.45051	-1.29996	0.814319402419672	-0.077963	-1.07855	-0.01469
Trial1	1	1	blindfold	clockwise	practice	Guided	1	-0.5	-0.5	4.547913	-0.65225	-1.45051	-1.29996	0.814319402419672	-0.037673	-1.002378	-0.014084
Trial1	1	1	blindfold	clockwise	practice	Guided	1	-0.5	-0.5	4.567902	-0.6522601	-1.45051	-1.29996	0.814321285822285	-0.07666	-1.048928	0.099037
Trial1	1	1	blindfold	clockwise	practice	Guided	1	-0.5	-0.5	4.587906	-0.6522601	-1.45052	-1.29997	0.814331122806507	-0.02465	-1.103941	0.03111
Trial1	1	1	blindfold	clockwise	practice	Guided	1	-0.5	-0.5	4.60791	-0.6522601	-1.45052	-1.29998	0.814340842688001	0.091941	-1.040464	-0.063651
Trial1	1	1	blindfold	clockwise	practice	Guided	1	-0.5	-0.5	4.627899	-0.65225	-1.45052	-1.29998	0.814338959330619	0.141349	-1.053159	-0.110226
Trial1	1	1	blindfold	clockwise	practice	Guided	1	-0.5	-0.5	4.647903	-0.65225	-1.45052	-1.29999	0.814348796346148	0.088813	-1.061623	-0.147658
Trial1	1	1	blindfold	clockwise	practice	Guided	1	-0.5	-0.5	4.667908	-0.65224	-1.45053	-1.3	0.814356761317136	0.127984	-1.142027	-0.108968
Trial1	1	1	blindfold	clockwise	practice	Guided	1	-0.5	-0.5	4.687912	-0.65223	-1.45054	-1.3	0.814354900529207	0.114275	-1.116636	-0.111931
Trial1	1	1	blindfold	clockwise	practice	Guided	1	-0.5	-0.5	4.707901	-0.65222	-1.45056	-1.30001	0.814362865809147	0.135302	-1.120868	-0.075822
Trial1	1	1	blindfold	clockwise	practice	Guided	1	-0.5	-0.5	4.727905	-0.65222	-1.45056	-1.30001	0.814362865809147	0.097184	-1.103941	-0.101903
Trial1	1	1	blindfold	clockwise	practice	Guided	1	-0.5	-0.5	4.74791	-0.65221	-1.45055	-1.30001	0.814360994138686	0.087611	-1.070087	-0.058859
Trial1	1	1	blindfold	clockwise	practice	Guided	1	-0.5	-0.5	4.767914	-0.65221	-1.45055	-1.30001	0.814360994138686	0.030722	-1.053159	-0.045314
Trial1	1	1	blindfold	clockwise	practice	Guided	1	-0.5	-0.5	4.787903	-0.65221	-1.45055	-1.30001	0.814360994138686	0.010426	-1.07855	-0.022406
Trial1	1	1	blindfold	clockwise	practice	Guided	1	-0.5	-0.5	4.807907	-0.6522	-1.45055	-1.30001	0.814359122587054	0.047673	-1.150491	-0.055245
Trial1	1	1	blindfold	clockwise	practice	Guided	1	-0.5	-0.5	4.827911	-0.6522	-1.45056	-1.30002	0.814369076837261	-0.0089025	-1.180113	-0.088107
Trial1	1	1	blindfold	clockwise	practice	Guided	1	-0.5	-0.5	4.8479	-0.6522	-1.45057	-1.30002	0.814369076837261	0.026234	-1.129332	-0.04485
Trial1	1	1	blindfold	clockwise	practice	Guided	1	-0.5	-0.5	4.867905	-0.6522	-1.45057	-1.30002	0.814369076837261	0.05912	-1.1251	-0.026703
Trial1	1	1	blindfold	clockwise	practice	Guided	1	-0.5	-0.5	4.887909	-0.6522	-1.45057	-1.30002	0.814369076837261	-0.0018859	-1.116636	-0.05918
Trial1	1	1	blindfold	clockwise	practice	Guided	1	-0.5	-0.5	4.907913	-0.6522	-1.45057	-1.30002	0.814369076837261	-0.014437	-1.120868	-0.049606
Trial1	1	1	blindfold	clockwise	practice	Guided	1	-0.5	-0.5	4.927902	-0.6522	-1.45057	-1.30002	0.814369076837261	-0.024728	-1.167418	-0.014942
Trial1	1	1	blindfold	clockwise	practice	Guided	1	-0.5	-0.5	4.947906	-0.6522	-1.45057	-1.30002	0.814369076837261	-0.030339	-1.205504	-0.077682
Trial1	1	1	blindfold	clockwise	practice	Guided	1	-0.5	-0.5	4.967911	-0.6522	-1.45058	-1.30002	0.814369076837261	-0.0011155	-1.205504	-0.05077
Trial1	1	1	blindfold	clockwise	practice	Guided	1	-0.5	-0.5	4.9879	-0.6522	-1.45059	-1.30002	0.814369076837261	0.038024	-1.252054	-0.062693
Trial1	1	1	blindfold	clockwise	practice	Guided	1	-0.5	-0.5	5.007904	-0.65219	-1.4506	-1.30002	0.814367205427333	0.10304	-1.252054	-0.034756
Trial1	1	1	blindfold	clockwise	practice	Guided	1	-0.5	-0.5	5.027908	-0.65219	-1.45062	-1.30002	0.814367205427333	0.116304	-1.370544	-0.035932
Trial1	1	1	blindfold	clockwise	practice	Guided	1	-0.5	-0.5	5.047913	-0.65218	-1.45065	-1.30002	0.814365345274518	0.145054	-1.395935	-0.063795
Trial1	1	1	blindfold	clockwise	practice	Guided	1	-0.5	-0.5	5.067902	-0.65218	-1.45067	-1.30002	0.814365345274518	0.099263	-1.38324	-0.025943
Trial1	1	1	blindfold	clockwise	practice	Guided	1	-0.5	-0.5	5.087906	-0.6521701	-1.45068	-1.30002	0.814363485239122	0.098852	-1.379008	-0.030116
Trial1	1	1	blindfold	clockwise	practice	Guided	1	-0.5	-0.5	5.10791	-0.65216	-1.45067	-1.30002	0.814361603047391	0.135363	-1.302836	-0.020741
Trial1	1	1	blindfold	clockwise	practice	Guided	1	-0.5	-0.5	5.127899	-0.65215	-1.45066	-1.30002	0.814359732112073	0.110613	-1.319763	0.002559
Trial1	1	1	blindfold	clockwise	practice	Guided	1	-0.5	-0.5	5.147903	-0.65215	-1.45066	-1.30001	0.81434977774764	0.072948	-1.362081	0.031232
Trial1	1	1	blindfold	clockwise	practice	Guided	1	-0.5	-0.5	5.167908	-0.65215	-1.45067	-1.30001	0.81434977774764	0.067682	-1.421326	-0.027332
Trial1	1	1	blindfold	clockwise	practice	Guided	1	-0.5	-0.5	5.187912	-0.65214	-1.45069	-1.30002	0.814357872431047	0.048815	-1.467876	-0.041068
Trial1	1	1	blindfold	clockwise	practice	Guided	1	-0.5	-0.5	5.207901	-0.65214	-1.45073	-1.30002	0.814357872431047	0.070188	-1.505962	-0.048613
Trial1	1	1	blindfold	clockwise	practice	Guided	1	-0.5	-0.5	5.227905	-0.65213	-1.45074	-1.30002	0.814356001732686	0.163607	-1.480571	-0.037427
Trial1	1	1	blindfold	clockwise	practice	Guided	1	-0.5	-0.5	5.24791	-0.65213	-1.45074	-1.30002	0.814356001732686	0.197209	-1.560975	-0.026244
Trial1	1	1	blindfold	clockwise	practice	Guided	1	-0.5	-0.5	5.267914	-0.65212	-1.45076	-1.30002	0.814354131153157	0.173056	-1.662539	-0.095759
Trial1	1	1	blindfold	clockwise	practice	Guided	1	-0.5	-0.5	5.287903	-0.65211	-1.4508	-1.30003	0.814361980929982	0.140037	-1.730247	-0.149714
Trial1	1	1	blindfold	clockwise	practice	Guided	1	-0.5	-0.5	5.307907	-0.65209	-1.45085	-1.30003	0.814358251541541	0.202813	-1.66677	-0.110981
Trial1	1	1	blindfold	clockwise	practice	Guided	1	-0.5	-0.5	5.327911	-0.6520801	-1.45084	-1.30003	0.814356392590061	0.140406	-1.620221	-0.059385
Trial1	1	1	blindfold	clockwise	practice	Guided	1	-0.5	-0.5	5.3479	-0.65207	-1.45083	-1.30003	0.814354511495231	0.134878	-1.607525	-0.034489
Trial1	1	1	blindfold	clockwise	practice	Guided	1	-0.5	-0.5	5.367905	-0.65207	-1.45082	-1.30003	0.814354511495231	0.130722	-1.692161	-0.066538
Trial1	1	1	blindfold	clockwise	practice	Guided	1	-0.5	-0.5	5.387909	-0.65206	-1.45083	-1.30003	0.814352641650331	0.104091	-1.654075	-0.064139
Trial1	1	1	blindfold	clockwise	practice	Guided	1	-0.5	-0.5	5.407913	-0.65205	-1.45083	-1.30002	0.814341062682058	0.118138	-1.66677	-0.006354
Trial1	1	1	blindfold	clockwise	practice	Guided	1	-0.5	-0.5	5.427902	-0.65205	-1.45083	-1.30002	0.814341062682058	0.104436	-1.64138	-0.0093442
Trial1	1	1	blindfold	clockwise	practice	Guided	1	-0.5	-0.5	5.447906	-0.65205	-1.45083	-1.30002	0.814341062682058	0.100721	-1.645611	-0.000575
Trial1	1	1	blindfold	clockwise	practice	Guided	1	-0.5	-0.5	5.467911	-0.65204	-1.45083	-1.30002	0.81433919305181	0.166042	-1.645611	-0.01908
Trial1	1	1	blindfold	clockwise	practice	Guided	1	-0.5	-0.5	5.4879	-0.6520301	-1.45082	-1.30002	0.814337334668095	0.167497	-1.64138	-0.0023435
Trial1	1	1	blindfold	clockwise	practice	Guided	1	-0.5	-0.5	5.507904	-0.65202	-1.45082	-1.30002	0.814335454147836	0.154058	-1.675234	-0.051729
Trial1	1	1	blindfold	clockwise	practice	Guided	1	-0.5	-0.5	5.527908	-0.65201	-1.45083	-1.30002	0.814333584874112	0.181296	-1.696393	-0.09632
Trial1	1	1	blindfold	clockwise	practice	Guided	1	-0.5	-0.5	5.547913	-0.65201	-1.45084	-1.30002	0.814333584874112	0.158714	-1.726016	-0.069212
Trial1	1	1	blindfold	clockwise	practice	Guided	1	-0.5	-0.5	5.567902	-0.652	-1.45085	-1.30003	0.814341447327418	0.189323	-1.764102	-0.105431
Trial1	1	1	blindfold	clockwise	practice	Guided	1	-0.5	-0.5	5.587906	-0.6519901	-1.45086	-1.30004	0.814349427061291	0.186656	-1.717552	-0.134675
Trial1	1	1	blindfold	clockwise	practice	Guided	1	-0.5	-0.5	5.60791	-0.65197	-1.45087	-1.30004	0.814345678309505	0.216824	-1.814883	-0.145736
Trial1	1	1	blindfold	clockwise	practice	Guided	1	-0.5	-0.5	5.627899	-0.65196	-1.45089	-1.30004	0.814343820796654	0.245543	-1.814883	-0.173574
Trial1	1	1	blindfold	clockwise	practice	Guided	1	-0.5	-0.5	5.647903	-0.65195	-1.45089	-1.30004	0.814341952279463	0.169829	-1.772565	-0.155028
Trial1	1	1	blindfold	clockwise	practice	Guided	1	-0.5	-0.5	5.667908	-0.65194	-1.45089	-1.30004	0.814340095002184	0.187879	-1.721784	-0.117741
Trial1	1	1	blindfold	clockwise	practice	Guided	1	-0.5	-0.5	5.687912	-0.65193	-1.45088	-1.30005	0.814348053364919	0.195999	-1.75987	-0.076277
Trial1	1	1	blindfold	clockwise	practice	Guided	1	-0.5	-0.5	5.707901	-0.65192	-1.45092	-1.30005	0.814346185226834	0.172176	-1.920678	-0.141559
Trial1	1	1	blindfold	clockwise	practice	Guided	1	-0.5	-0.5	5.727905	-0.65191	-1.45093	-1.30005	0.814344328326406	0.249654	-1.802188	-0.17935
Trial1	1	1	blindfold	clockwise	practice	Guided	1	-0.5	-0.5	5.74791	-0.6519001	-1.45092	-1.30005	0.814342471543415	0.205775	-1.785261	-0.064381
Trial1	1	1	blindfold	clockwise	practice	Guided	1	-0.5	-0.5	5.767914	-0.65189	-1.45092	-1.30005	0.814340592643057	0.194173	-1.836042	-0.143435
Trial1	1	1	blindfold	clockwise	practice	Guided	1	-0.5	-0.5	5.787903	-0.65188	-1.45092	-1.30005	0.814338724979655	0.165277	-1.85297	-0.166111
Trial1	1	1	blindfold	clockwise	practice	Guided	1	-0.5	-0.5	5.807907	-0.65186	-1.4509	-1.30005	0.814335001124679	0.170497	-1.797956	-0.056894
Trial1	1	1	blindfold	clockwise	practice	Guided	1	-0.5	-0.5	5.827911	-0.65186	-1.4509	-1.30005	0.814335001124679	0.105414	-1.823347	-0.088971
Trial1	1	1	blindfold	clockwise	practice	Guided	1	-0.5	-0.5	5.8479	-0.65185	-1.45091	-1.30005	0.814333144931696	0.109373	-1.836042	-0.120996
Trial1	1	1	blindfold	clockwise	practice	Guided	1	-0.5	-0.5	5.867905	-0.65185	-1.45091	-1.30005	0.814333144931696	0.167703	-1.85297	-0.13668
Trial1	1	1	blindfold	clockwise	practice	Guided	1	-0.5	-0.5	5.887909	-0.65184	-1.45091	-1.30005	0.814331266628415	0.13888	-1.840274	-0.108769
Trial1	1	1	blindfold	clockwise	practice	Guided	1	-0.5	-0.5	5.907913	-0.65182	-1.45091	-1.30005	0.814327543720015	0.220053	-1.810652	-0.099128
Trial1	1	1	blindfold	clockwise	practice	Guided	1	-0.5	-0.5	5.927902	-0.65182	-1.45091	-1.30005	0.814327543720015	0.189726	-1.861433	-0.087962
Trial1	1	1	blindfold	clockwise	practice	Guided	1	-0.5	-0.5	5.947906	-0.6518101	-1.45091	-1.30005	0.814325687998911	0.170824	-1.848738	-0.098105
Trial1	1	1	blindfold	clockwise	practice	Guided	1	-0.5	-0.5	5.967911	-0.6518	-1.45091	-1.30005	0.814323821284207	0.180014	-1.819115	-0.095487
Trial1	1	1	blindfold	clockwise	practice	Guided	1	-0.5	-0.5	5.9879	-0.65179	-1.45091	-1.30004	0.814312105499289	0.138328	-1.789493	-0.011627
Trial1	1	1	blindfold	clockwise	practice	Guided	1	-0.5	-0.5	6.007904	-0.65178	-1.4509	-1.30004	0.814310250110216	0.175506	-1.747175	-0.044461
Trial1	1	1	blindfold	clockwise	practice	Guided	1	-0.5	-0.5	6.027908	-0.65177	-1.45089	-1.30004	0.814308383729534	0.168468	-1.764102	-0.022742
Trial1	1	1	blindfold	clockwise	practice	Guided	1	-0.5	-0.5	6.047913	-0.65176	-1.45088	-1.30004	0.814306528576062	0.173607	-1.764102	-0.014765
Trial1	1	1	blindfold	clockwise	practice	Guided	1	-0.5	-0.5	6.067902	-0.65176	-1.45088	-1.30004	0.814306528576062	0.1765	-1.776797	-0.031885
Trial1	1	1	blindfold	clockwise	practice	Guided	1	-0.5	-0.5	6.087906	-0.65175	-1.45089	-1.30003	0.814294813160234	0.146558	-1.80642	-0.016547
Trial1	1	1	blindfold	clockwise	practice	Guided	1	-0.5	-0.5	6.10791	-0.65173	-1.45089	-1.30003	0.81429109229217	0.227304	-1.810652	-0.061706
Trial1	1	1	blindfold	clockwise	practice	Guided	1	-0.5	-0.5	6.127899	-0.65173	-1.4509	-1.30003	0.81429109229217	0.234677	-1.814883	-0.028623
Trial1	1	1	blindfold	clockwise	practice	Guided	1	-0.5	-0.5	6.147903	-0.65172	-1.45089	-1.30003	0.814289237588204	0.191418	-1.768334	-0.012098
Trial1	1	1	blindfold	clockwise	practice	Guided	1	-0.5	-0.5	6.167908	-0.65171	-1.45089	-1.30003	0.814287371896738	0.148916	-1.776797	0.012784
Trial1	1	1	blindfold	clockwise	practice	Guided	1	-0.5	-0.5	6.187912	-0.6517	-1.45089	-1.30002	0.814275774069345	0.159921	-1.785261	-0.013505
Trial1	1	1	blindfold	clockwise	practice	Guided	1	-0.5	-0.5	6.207901	-0.65169	-1.4509	-1.30002	0.814273919697716	0.155029	-1.848738	-0.017274
Trial1	1	1	blindfold	clockwise	practice	Guided	1	-0.5	-0.5	6.227905	-0.65168	-1.4509	-1.30002	0.814272054340582	0.18601	-1.85297	-0.020039
Trial1	1	1	blindfold	clockwise	practice	Guided	1	-0.5	-0.5	6.24791	-0.65167	-1.45091	-1.30003	0.814279921421667	0.228033	-1.869897	-0.049092
Trial1	1	1	blindfold	clockwise	practice	Guided	1	-0.5	-0.5	6.267914	-0.65166	-1.45092	-1.30003	0.814278045222415	0.260808	-1.886824	-0.08153
Trial1	1	1	blindfold	clockwise	practice	Guided	1	-0.5	-0.5	6.287903	-0.65165	-1.45092	-1.30003	0.814276180244158	0.310235	-1.886824	-0.0775
Trial1	1	1	blindfold	clockwise	practice	Guided	1	-0.5	-0.5	6.307907	-0.65162	-1.45094	-1.30003	0.814270608219794	0.291601	-1.912215	-0.08422
Trial1	1	1	blindfold	clockwise	practice	Guided	1	-0.5	-0.5	6.327911	-0.6516	-1.45094	-1.30003	0.814266879330302	0.281166	-1.907983	-0.100131
Trial1	1	1	blindfold	clockwise	practice	Guided	1	-0.5	-0.5	6.3479	-0.65159	-1.45094	-1.30003	0.814265015063869	0.22535	-1.844506	-0.074035
Trial1	1	1	blindfold	clockwise	practice	Guided	1	-0.5	-0.5	6.367905	-0.65158	-1.45093	-1.30003	0.814263162012075	0.188763	-1.797956	-0.0328
Trial1	1	1	blindfold	clockwise	practice	Guided	1	-0.5	-0.5	6.387909	-0.65157	-1.45092	-1.30003	0.814261297982687	0.189824	-1.772565	-0.020244
Trial1	1	1	blindfold	clockwise	practice	Guided	1	-0.5	-0.5	6.407913	-0.65155	-1.4509	-1.30003	0.814257570280543	0.257252	-1.768334	-0.064213
Trial1	1	1	blindfold	clockwise	practice	Guided	1	-0.5	-0.5	6.427902	-0.65154	-1.4509	-1.30003	0.814255717700728	0.316676	-1.823347	-0.090882
Trial1	1	1	blindfold	clockwise	practice	Guided	1	-0.5	-0.5	6.447906	-0.65152	-1.4509	-1.30003	0.814251979618924	0.230829	-1.836042	-0.108206
Trial1	1	1	blindfold	clockwise	practice	Guided	1	-0.5	-0.5	6.467911	-0.65151	-1.45092	-1.30003	0.814250127393629	0.249236	-1.920678	-0.101402
Trial1	1	1	blindfold	clockwise	practice	Guided	1	-0.5	-0.5	6.4879	-0.6515	-1.45094	-1.30004	0.814258102922631	0.308961	-1.946069	-0.132018
Trial1	1	1	blindfold	clockwise	practice	Guided	1	-0.5	-0.5	6.507904	-0.6514699	-1.45095	-1.30004	0.814252514109657	0.285947	-1.844506	-0.087726
Trial1	1	1	blindfold	clockwise	practice	Guided	1	-0.5	-0.5	6.527908	-0.65145	-1.45093	-1.30004	0.814248811001646	0.206152	-1.810652	-0.036133
Trial1	1	1	blindfold	clockwise	practice	Guided	1	-0.5	-0.5	6.547913	-0.65144	-1.45091	-1.30004	0.814246948538112	0.205342	-1.785261	-0.042291
Trial1	1	1	blindfold	clockwise	practice	Guided	1	-0.5	-0.5	6.567902	-0.65143	-1.45091	-1.30003	0.814235236224077	0.188364	-1.797956	0.022228
Trial1	1	1	blindfold	clockwise	practice	Guided	1	-0.5	-0.5	6.587906	-0.65142	-1.45091	-1.30003	0.814233385060977	0.279825	-1.793724	-0.053423
Trial1	1	1	blindfold	clockwise	practice	Guided	1	-0.5	-0.5	6.60791	-0.6514	-1.45091	-1.30003	0.814229672004167	0.278928	-1.819115	-0.061759
Trial1	1	1	blindfold	clockwise	practice	Guided	1	-0.5	-0.5	6.627899	-0.6513799	-1.45091	-1.30003	0.814225937256834	0.317235	-1.80642	-0.082043
Trial1	1	1	blindfold	clockwise	practice	Guided	1	-0.5	-0.5	6.647903	-0.65137	-1.45091	-1.30003	0.81422408668395	0.34043	-1.85297	-0.071452
Trial1	1	1	blindfold	clockwise	practice	Guided	1	-0.5	-0.5	6.667908	-0.65135	-1.45092	-1.30003	0.814220374811117	0.269048	-1.903751	-0.069266
Trial1	1	1	blindfold	clockwise	practice	Guided	1	-0.5	-0.5	6.687912	-0.65133	-1.45094	-1.30003	0.81421665233294	0.321084	-1.891056	-0.035959
Trial1	1	1	blindfold	clockwise	practice	Guided	1	-0.5	-0.5	6.707901	-0.65131	-1.45092	-1.30003	0.814212941407035	0.276291	-1.764102	0.014426
Trial1	1	1	blindfold	clockwise	practice	Guided	1	-0.5	-0.5	6.727905	-0.6512899	-1.45091	-1.30002	0.814199486741986	0.307237	-1.776797	0.011649
Trial1	1	1	blindfold	clockwise	practice	Guided	1	-0.5	-0.5	6.74791	-0.65128	-1.4509	-1.30002	0.814197637209315	0.324133	-1.772565	0.0017004
Trial1	1	1	blindfold	clockwise	practice	Guided	1	-0.5	-0.5	6.767914	-0.65126	-1.4509	-1.30002	0.814193927423162	0.300075	-1.797956	0.033362
Trial1	1	1	blindfold	clockwise	practice	Guided	1	-0.5	-0.5	6.787903	-0.65125	-1.45091	-1.30002	0.814192067171094	0.387139	-1.882592	0.0086969
Trial1	1	1	blindfold	clockwise	practice	Guided	1	-0.5	-0.5	6.807907	-0.65121	-1.45095	-1.30002	0.814184638421624	0.341067	-2.005314	-0.054664
Trial1	1	1	blindfold	clockwise	practice	Guided	1	-0.5	-0.5	6.827911	-0.65119	-1.45097	-1.30002	0.814180919224046	0.392277	-1.979924	-0.080319
Trial1	1	1	blindfold	clockwise	practice	Guided	1	-0.5	-0.5	6.8479	-0.65117	-1.45098	-1.30002	0.814177211569027	0.42943	-1.92491	-0.113134
Trial1	1	1	blindfold	clockwise	practice	Guided	1	-0.5	-0.5	6.867905	-0.65115	-1.45097	-1.30003	0.814183215693076	0.353967	-1.87836	-0.106368
Trial1	1	1	blindfold	clockwise	practice	Guided	1	-0.5	-0.5	6.887909	-0.65113	-1.45095	-1.30002	0.814169786613355	0.365027	-1.836042	-0.031444
Trial1	1	1	blindfold	clockwise	practice	Guided	1	-0.5	-0.5	6.907913	-0.65109	-1.45094	-1.30002	0.814162363554661	0.36783	-1.984155	0.0020291
Trial1	1	1	blindfold	clockwise	practice	Guided	1	-0.5	-0.5	6.927902	-0.65107	-1.45096	-1.30002	0.81415864720677	0.321543	-1.933374	-0.014921
Trial1	1	1	blindfold	clockwise	practice	Guided	1	-0.5	-0.5	6.947906	-0.65106	-1.45097	-1.30002	0.814156789211203	0.399417	-1.920678	0.0076272
Trial1	1	1	blindfold	clockwise	practice	Guided	1	-0.5	-0.5	6.967911	-0.65104	-1.45096	-1.30002	0.814153084634562	0.415482	-1.912215	-0.061274
Trial1	1	1	blindfold	clockwise	practice	Guided	1	-0.5	-0.5	6.9879	-0.6510201	-1.45096	-1.30002	0.814149380530783	0.438591	-1.916447	-0.086749
Trial1	1	1	blindfold	clockwise	practice	Guided	1	-0.5	-0.5	7.007904	-0.65097	-1.45097	-1.30003	0.814149817478771	0.427299	-1.954533	-0.074942
Trial1	1	1	blindfold	clockwise	practice	Guided	1	-0.5	-0.5	7.027908	-0.65095	-1.45097	-1.30003	0.8141461150778	0.459701	-1.97146	-0.054801
Trial1	1	1	blindfold	clockwise	practice	Guided	1	-0.5	-0.5	7.047913	-0.65091	-1.45099	-1.30003	0.814138700646106	0.451365	-1.979924	-0.102376
Trial1	1	1	blindfold	clockwise	practice	Guided	1	-0.5	-0.5	7.067902	-0.6509	-1.45099	-1.30003	0.814136844572698	0.444284	-1.97146	-0.080649
Trial1	1	1	blindfold	clockwise	practice	Guided	1	-0.5	-0.5	7.087906	-0.65088	-1.45099	-1.30003	0.814133132782681	0.381423	-1.937606	-0.012729
Trial1	1	1	blindfold	clockwise	practice	Guided	1	-0.5	-0.5	7.10791	-0.65086	-1.45098	-1.30002	0.814119709499225	0.398722	-1.912215	0.011981
Trial1	1	1	blindfold	clockwise	practice	Guided	1	-0.5	-0.5	7.127899	-0.65082	-1.45096	-1.30002	0.814112299248603	0.264823	-1.954533	0.015489
Trial1	1	1	blindfold	clockwise	practice	Guided	1	-0.5	-0.5	7.147903	-0.65081	-1.45097	-1.30001	0.814100486809458	0.227471	-2.01801	0.06568
Trial1	1	1	blindfold	clockwise	practice	Guided	1	-0.5	-0.5	7.167908	-0.65079	-1.451	-1.30001	0.814096788107979	0.338516	-2.051864	-0.0079929
Trial1	1	1	blindfold	clockwise	practice	Guided	1	-0.5	-0.5	7.187912	-0.65078	-1.45101	-1.30002	0.814104879856012	0.360583	-2.051864	-0.016351
Trial1	1	1	blindfold	clockwise	practice	Guided	1	-0.5	-0.5	7.207901	-0.65074	-1.45103	-1.30002	0.814097473403028	0.430864	-2.068791	-0.071058
Trial1	1	1	blindfold	clockwise	practice	Guided	1	-0.5	-0.5	7.227905	-0.65072	-1.45103	-1.30002	0.814093776405642	0.349099	-2.085719	-0.083412
Trial1	1	1	blindfold	clockwise	practice	Guided	1	-0.5	-0.5	7.24791	-0.6507	-1.45104	-1.30002	0.81409007988122	0.382957	-2.115341	-0.1047
Trial1	1	1	blindfold	clockwise	practice	Guided	1	-0.5	-0.5	7.267914	-0.65068	-1.45105	-1.30002	0.814086372797488	0.323054	-2.132268	-0.07403
Trial1	1	1	blindfold	clockwise	practice	Guided	1	-0.5	-0.5	7.287903	-0.65066	-1.45105	-1.30002	0.814082677220426	0.33631	-2.085719	0.0030847
Trial1	1	1	blindfold	clockwise	practice	Guided	1	-0.5	-0.5	7.307907	-0.65063	-1.45104	-1.30002	0.814077118198559	0.295119	-2.047632	-0.033589
Trial1	1	1	blindfold	clockwise	practice	Guided	1	-0.5	-0.5	7.327911	-0.65061	-1.45102	-1.30002	0.814073423806086	0.388852	-2.013778	-0.033533
Trial1	1	1	blindfold	clockwise	practice	Guided	1	-0.5	-0.5	7.3479	-0.6506	-1.45102	-1.30002	0.814071560247291	0.327078	-2.081487	-0.023791
Trial1	1	1	blindfold	clockwise	practice	Guided	1	-0.5	-0.5	7.367905	-0.65058	-1.45103	-1.30002	0.814067866566438	0.362124	-2.1365	0.019452
Trial1	1	1	blindfold	clockwise	practice	Guided	1	-0.5	-0.5	7.387909	-0.65056	-1.45105	-1.30001	0.814054215380029	0.326201	-2.115341	0.018438
Trial1	1	1	blindfold	clockwise	practice	Guided	1	-0.5	-0.5	7.407913	-0.65053	-1.45106	-1.30001	0.814048659854701	0.248871	-2.073023	0.054847
Trial1	1	1	blindfold	clockwise	practice	Guided	1	-0.5	-0.5	7.427902	-0.65052	-1.45105	-1.30001	0.814046819271953	0.274635	-2.068791	0.044095
Trial1	1	1	blindfold	clockwise	practice	Guided	1	-0.5	-0.5	7.447906	-0.6505	-1.45104	-1.3	0.814033275463927	0.301519	-2.119573	0.045895
Trial1	1	1	blindfold	clockwise	practice	Guided	1	-0.5	-0.5	7.467911	-0.65049	-1.45105	-1.3	0.81403142419389	0.288518	-2.123805	0.051256
Trial1	1	1	blindfold	clockwise	practice	Guided	1	-0.5	-0.5	7.4879	-0.65048	-1.45105	-1.3	0.814029584061228	0.292125	-2.144964	0.042477
Trial1	1	1	blindfold	clockwise	practice	Guided	1	-0.5	-0.5	7.507904	-0.65044	-1.45108	-1.3	0.814022180643837	0.359181	-2.187282	0.04487
Trial1	1	1	blindfold	clockwise	practice	Guided	1	-0.5	-0.5	7.527908	-0.65042	-1.45109	-1.3	0.814018479648979	0.36383	-2.204209	-0.0019435
Trial1	1	1	blindfold	clockwise	practice	Guided	1	-0.5	-0.5	7.547913	-0.6504	-1.45109	-1.3	0.814014790142765	0.450129	-2.199977	-0.034959
Trial1	1	1	blindfold	clockwise	practice	Guided	1	-0.5	-0.5	7.567902	-0.65038	-1.4511	-1.3	0.814011101109628	0.409061	-2.225368	0.0066568
Trial1	1	1	blindfold	clockwise	practice	Guided	1	-0.5	-0.5	7.587906	-0.65036	-1.45111	-1.3	0.814007401539658	0.394157	-2.246527	-0.0088837
Trial1	1	1	blindfold	clockwise	practice	Guided	1	-0.5	-0.5	7.60791	-0.6503301	-1.45112	-1.3	0.814001875092646	0.311234	-2.233832	0.015369
Trial1	1	1	blindfold	clockwise	practice	Guided	1	-0.5	-0.5	7.627899	-0.65031	-1.45112	-1.3	0.813998165703272	0.358449	-2.2296	0.044874
Trial1	1	1	blindfold	clockwise	practice	Guided	1	-0.5	-0.5	7.647903	-0.65029	-1.45112	-1.3	0.813994478802597	0.330267	-2.250759	0.030509
Trial1	1	1	blindfold	clockwise	practice	Guided	1	-0.5	-0.5	7.667908	-0.65027	-1.45112	-1.29999	0.813980939906131	0.361199	-2.208441	0.027729
Trial1	1	1	blindfold	clockwise	practice	Guided	1	-0.5	-0.5	7.687912	-0.65026	-1.45112	-1.29999	0.813979091346704	0.348177	-2.212673	0.033091
Trial1	1	1	blindfold	clockwise	practice	Guided	1	-0.5	-0.5	7.707901	-0.65021	-1.45113	-1.3	0.81397971393247	0.491213	-2.305772	-0.01345
Trial1	1	1	blindfold	clockwise	practice	Guided	1	-0.5	-0.5	7.727905	-0.65019	-1.45115	-1.3	0.813976018402357	0.528803	-2.352322	-0.042107
Trial1	1	1	blindfold	clockwise	practice	Guided	1	-0.5	-0.5	7.74791	-0.65016	-1.45116	-1.3	0.813970486995412	0.557214	-2.343858	-0.074157
Trial1	1	1	blindfold	clockwise	practice	Guided	1	-0.5	-0.5	7.767914	-0.65013	-1.45117	-1.3	0.813964945661536	0.581992	-2.322699	-0.046843
Trial1	1	1	blindfold	clockwise	practice	Guided	1	-0.5	-0.5	7.787903	-0.6501	-1.45116	-1.3	0.813959416390172	0.507003	-2.280381	-0.035934
Trial1	1	1	blindfold	clockwise	practice	Guided	1	-0.5	-0.5	7.807907	-0.65005	-1.45112	-1.3	0.813950195983167	0.44779	-2.170355	0.053656
Trial1	1	1	blindfold	clockwise	practice	Guided	1	-0.5	-0.5	7.827911	-0.65003	-1.45111	-1.29999	0.813936673242774	0.393414	-2.233832	0.096427
Trial1	1	1	blindfold	clockwise	practice	Guided	1	-0.5	-0.5	7.8479	-0.65001	-1.45111	-1.29999	0.81393299293166	0.387377	-2.204209	0.080067
Trial1	1	1	blindfold	clockwise	practice	Guided	1	-0.5	-0.5	7.867905	-0.64999	-1.45111	-1.29999	0.813929291125994	0.427855	-2.225368	0.034265
Trial1	1	1	blindfold	clockwise	practice	Guided	1	-0.5	-0.5	7.887909	-0.64996	-1.45111	-1.29999	0.813923766769777	0.446909	-2.208441	-0.0011885
Trial1	1	1	blindfold	clockwise	practice	Guided	1	-0.5	-0.5	7.907913	-0.64992	-1.45109	-1.29999	0.813916409940362	0.413084	-2.174586	0.022893
Trial1	1	1	blindfold	clockwise	practice	Guided	1	-0.5	-0.5	7.927902	-0.6499	-1.45108	-1.29999	0.813912710280482	0.398982	-2.102646	0.066301
Trial1	1	1	blindfold	clockwise	practice	Guided	1	-0.5	-0.5	7.947906	-0.6498801	-1.45107	-1.29999	0.813909044027795	0.389626	-2.170355	0.062897
Trial1	1	1	blindfold	clockwise	practice	Guided	1	-0.5	-0.5	7.967911	-0.64986	-1.45108	-1.29999	0.813905345321482	0.403135	-2.225368	0.015284
Trial1	1	1	blindfold	clockwise	practice	Guided	1	-0.5	-0.5	7.9879	-0.64984	-1.4511	-1.29999	0.813901669040618	0.389726	-2.216904	0.016464
Trial1	1	1	blindfold	clockwise	practice	Guided	1	-0.5	-0.5	8.007904	-0.6498	-1.45109	-1.29999	0.813894306928249	0.401365	-2.08995	0.049126
Trial1	1	1	blindfold	clockwise	practice	Guided	1	-0.5	-0.5	8.027908	-0.6498	-1.45109	-1.29999	0.813894306928249	0.401365	-2.08995	0.049126
Trial1	1	1	blindfold	clockwise	practice	Guided	1	-0.5	-0.5	8.047913	-0.64978	-1.45107	-1.29998	0.81388078951545	0.359924	-2.106878	0.056851
Trial1	1	1	blindfold	clockwise	practice	Guided	1	-0.5	-0.5	8.067902	-0.64975	-1.45108	-1.29998	0.813875261596192	0.332783	-2.187282	0.084694
Trial1	1	1	blindfold	clockwise	practice	Guided	1	-0.5	-0.5	8.087906	-0.64973	-1.45109	-1.29998	0.813871576911845	0.346294	-2.187282	0.036679
Trial1	1	1	blindfold	clockwise	practice	Guided	1	-0.5	-0.5	8.10791	-0.64969	-1.4511	-1.29999	0.813874073650536	0.347907	-2.18305	0.0073831
Trial1	1	1	blindfold	clockwise	practice	Guided	1	-0.5	-0.5	8.127899	-0.64967	-1.4511	-1.29999	0.813870390436321	0.381016	-2.195745	-0.020875
Trial1	1	1	blindfold	clockwise	practice	Guided	1	-0.5	-0.5	8.147903	-0.64965	-1.4511	-1.29999	0.813866718658078	0.390514	-2.18305	-0.013293
Trial1	1	1	blindfold	clockwise	practice	Guided	1	-0.5	-0.5	8.167908	-0.64963	-1.4511	-1.29999	0.813863025436342	0.322857	-2.157659	0.030682
Trial1	1	1	blindfold	clockwise	practice	Guided	1	-0.5	-0.5	8.187912	-0.64961	-1.45109	-1.29999	0.813859365564574	0.346417	-2.187282	0.022702
Trial1	1	1	blindfold	clockwise	practice	Guided	1	-0.5	-0.5	8.207901	-0.64958	-1.4511	-1.29999	0.813853843774511	0.337328	-2.208441	-0.0043925
Trial1	1	1	blindfold	clockwise	practice	Guided	1	-0.5	-0.5	8.227905	-0.64956	-1.4511	-1.29999	0.813850174129811	0.365318	-2.204209	0.0035759
Trial1	1	1	blindfold	clockwise	practice	Guided	1	-0.5	-0.5	8.24791	-0.6495399	-1.4511	-1.29999	0.813846483054385	0.390691	-2.18305	-0.0049582
Trial1	1	1	blindfold	clockwise	practice	Guided	1	-0.5	-0.5	8.267914	-0.64953	-1.4511	-1.29999	0.813844654123299	0.412747	-2.212673	-0.0069391
Trial1	1	1	blindfold	clockwise	practice	Guided	1	-0.5	-0.5	8.287903	-0.6495	-1.4511	-1.29999	0.813839135188222	0.3894	-2.216904	0.033084
Trial1	1	1	blindfold	clockwise	practice	Guided	1	-0.5	-0.5	8.307907	-0.64947	-1.45111	-1.29999	0.813833639218769	0.359932	-2.259222	-0.044421
Trial1	1	1	blindfold	clockwise	practice	Guided	1	-0.5	-0.5	8.327911	-0.6494499	-1.45112	-1.29999	0.813829950289784	0.37168	-2.271918	0.0059542
Trial1	1	1	blindfold	clockwise	practice	Guided	1	-0.5	-0.5	8.3479	-0.64943	-1.45112	-1.29999	0.813826294672609	0.349791	-2.2296	-0.0055688
Trial1	1	1	blindfold	clockwise	practice	Guided	1	-0.5	-0.5	8.367905	-0.6494099	-1.45111	-1.3	0.813832450077516	0.416922	-2.216904	-0.0031345
Trial1	1	1	blindfold	clockwise	practice	Guided	1	-0.5	-0.5	8.387909	-0.64939	-1.45111	-1.3	0.813828784508632	0.435654	-2.204209	0.029937
Trial1	1	1	blindfold	clockwise	practice	Guided	1	-0.5	-0.5	8.407913	-0.64934	-1.45113	-1.3	0.813819617188695	0.437563	-2.335395	-0.068238
Trial1	1	1	blindfold	clockwise	practice	Guided	1	-0.5	-0.5	8.427902	-0.64932	-1.45115	-1.3	0.813815942341115	0.421575	-2.30154	-0.045723
Trial1	1	1	blindfold	clockwise	practice	Guided	1	-0.5	-0.5	8.447906	-0.64929	-1.45115	-1.3	0.813810441896939	0.462507	-2.284613	0.013879
Trial1	1	1	blindfold	clockwise	practice	Guided	1	-0.5	-0.5	8.467911	-0.6492699	-1.45114	-1.3	0.813806757305797	0.394412	-2.250759	0.017209
Trial1	1	1	blindfold	clockwise	practice	Guided	1	-0.5	-0.5	8.4879	-0.64925	-1.45112	-1.3	0.813803105987901	0.357021	-2.18305	0.035923
Trial1	1	1	blindfold	clockwise	practice	Guided	1	-0.5	-0.5	8.507904	-0.64921	-1.4511	-1.3	0.813795761049758	0.418819	-2.199977	-0.011052
Trial1	1	1	blindfold	clockwise	practice	Guided	1	-0.5	-0.5	8.527908	-0.64919	-1.4511	-1.3	0.813792100222254	0.368131	-2.204209	0.013822
Trial1	1	1	blindfold	clockwise	practice	Guided	1	-0.5	-0.5	8.547913	-0.64917	-1.4511	-1.3	0.813788428942495	0.360236	-2.212673	-0.037164
Trial1	1	1	blindfold	clockwise	practice	Guided	1	-0.5	-0.5	8.567902	-0.64915	-1.45111	-1.3	0.813784769063344	0.440284	-2.2296	-0.026355
Trial1	1	1	blindfold	clockwise	practice	Guided	1	-0.5	-0.5	8.587906	-0.64913	-1.45111	-1.30001	0.813790942740101	0.447543	-2.2296	-0.043869
Trial1	1	1	blindfold	clockwise	practice	Guided	1	-0.5	-0.5	8.60791	-0.6490901	-1.45111	-1.30001	0.813783625440564	0.389334	-2.195745	-0.04289
Trial1	1	1	blindfold	clockwise	practice	Guided	1	-0.5	-0.5	8.627899	-0.64907	-1.45109	-1.30001	0.813779956582518	0.357504	-2.149196	0.0021139
Trial1	1	1	blindfold	clockwise	practice	Guided	1	-0.5	-0.5	8.647903	-0.64905	-1.45108	-1.3	0.813766444018211	0.373313	-2.098414	0.030211
Trial1	1	1	blindfold	clockwise	practice	Guided	1	-0.5	-0.5	8.667908	-0.64904	-1.45106	-1.3	0.813764609983793	0.330758	-2.060328	0.055064
Trial1	1	1	blindfold	clockwise	practice	Guided	1	-0.5	-0.5	8.687912	-0.64902	-1.45104	-1.3	0.81376095318732	0.369435	-2.085719	0.038942
Trial1	1	1	blindfold	clockwise	practice	Guided	1	-0.5	-0.5	8.707901	-0.64898	-1.45105	-1.3	0.813753630102667	0.418324	-2.094182	-0.011832
Trial1	1	1	blindfold	clockwise	practice	Guided	1	-0.5	-0.5	8.727905	-0.64896	-1.45105	-1.3	0.813749963817332	0.365403	-2.068791	-0.002905
Trial1	1	1	blindfold	clockwise	practice	Guided	1	-0.5	-0.5	8.74791	-0.64894	-1.45104	-1.3	0.813746298008369	0.37457	-2.077255	0.039325
Trial1	1	1	blindfold	clockwise	practice	Guided	1	-0.5	-0.5	8.767914	-0.64892	-1.45104	-1.29999	0.813732799117419	0.428026	-2.043401	0.050511
Trial1	1	1	blindfold	clockwise	practice	Guided	1	-0.5	-0.5	8.787903	-0.6489	-1.45103	-1.29999	0.813729134215463	0.401737	-2.022242	0.10764
Trial1	1	1	blindfold	clockwise	practice	Guided	1	-0.5	-0.5	8.807907	-0.64887	-1.451	-1.29998	0.813713804087424	0.369024	-1.891056	0.093619
Trial1	1	1	blindfold	clockwise	practice	Guided	1	-0.5	-0.5	8.827911	-0.64885	-1.45097	-1.29998	0.813710140330727	0.317232	-1.85297	0.119876
Trial1	1	1	blindfold	clockwise	practice	Guided	1	-0.5	-0.5	8.8479	-0.64883	-1.45095	-1.29997	0.813696760493286	0.3478	-1.85297	0.146129
Trial1	1	1	blindfold	clockwise	practice	Guided	1	-0.5	-0.5	8.867905	-0.64882	-1.45093	-1.29997	0.81369493991054	0.328156	-1.831811	0.139302
Trial1	1	1	blindfold	clockwise	practice	Guided	1	-0.5	-0.5	8.887909	-0.6488	-1.45093	-1.29996	0.813681432578659	0.345047	-1.865665	0.129319
Trial1	1	1	blindfold	clockwise	practice	Guided	1	-0.5	-0.5	8.907913	-0.64877	-1.45093	-1.29996	0.81367595038506	0.343366	-1.836042	0.11252
Trial1	1	1	blindfold	clockwise	practice	Guided	1	-0.5	-0.5	8.927902	-0.64875	-1.45093	-1.29996	0.813672288918189	0.343264	-1.823347	0.112493
Trial1	1	1	blindfold	clockwise	practice	Guided	1	-0.5	-0.5	8.947906	-0.64873	-1.45092	-1.29996	0.813668638822877	0.342416	-1.836042	0.104098
Trial1	1	1	blindfold	clockwise	practice	Guided	1	-0.5	-0.5	8.967911	-0.64871	-1.45092	-1.29996	0.813664978307515	0.360004	-1.840274	0.051898
Trial1	1	1	blindfold	clockwise	practice	Guided	1	-0.5	-0.5	8.9879	-0.64869	-1.45092	-1.29997	0.813671163231612	0.324073	-1.831811	0.050858
Trial1	1	1	blindfold	clockwise	practice	Guided	1	-0.5	-0.5	9.007904	-0.64866	-1.45091	-1.29997	0.813665685023104	0.257748	-1.764102	0.010356
Trial1	1	1	blindfold	clockwise	practice	Guided	1	-0.5	-0.5	9.027908	-0.64865	-1.4509	-1.29997	0.81366385556113	0.282733	-1.810652	-0.059338
Trial1	1	1	blindfold	clockwise	practice	Guided	1	-0.5	-0.5	9.047913	-0.64863	-1.4509	-1.29998	0.813669924890743	0.345454	-1.802188	-0.056486
Trial1	1	1	blindfold	clockwise	practice	Guided	1	-0.5	-0.5	9.067902	-0.64862	-1.4509	-1.29999	0.813677951820899	0.358257	-1.789493	-0.112425
Trial1	1	1	blindfold	clockwise	practice	Guided	1	-0.5	-0.5	9.087906	-0.6486	-1.4509	-1.30001	0.813693984408177	0.373283	-1.793724	-0.143257
Trial1	1	1	blindfold	clockwise	practice	Guided	1	-0.5	-0.5	9.10791	-0.64857	-1.4509	-1.30002	0.813698472123605	0.343837	-1.823347	-0.22066
Trial1	1	1	blindfold	clockwise	practice	Guided	1	-0.5	-0.5	9.127899	-0.64855	-1.45091	-1.30003	0.813704554653982	0.41427	-1.865665	-0.231095
Trial1	1	1	blindfold	clockwise	practice	Guided	1	-0.5	-0.5	9.147903	-0.64852	-1.45092	-1.30003	0.813699070947561	0.394937	-1.87836	-0.246178
Trial1	1	1	blindfold	clockwise	practice	Guided	1	-0.5	-0.5	9.167908	-0.6485	-1.45093	-1.30004	0.813705272028234	0.363804	-1.823347	-0.243341
Trial1	1	1	blindfold	clockwise	practice	Guided	1	-0.5	-0.5	9.187912	-0.64849	-1.45092	-1.30005	0.813713279184735	0.408771	-1.80642	-0.238858
Trial1	1	1	blindfold	clockwise	practice	Guided	1	-0.5	-0.5	9.207901	-0.64845	-1.4509	-1.30005	0.813705992598465	0.310759	-1.734479	-0.133063
Trial1	1	1	blindfold	clockwise	practice	Guided	1	-0.5	-0.5	9.227905	-0.64843	-1.45089	-1.30005	0.813702339143169	0.371269	-1.747175	-0.104691
Trial1	1	1	blindfold	clockwise	practice	Guided	1	-0.5	-0.5	9.24791	-0.64841	-1.45089	-1.30005	0.813698697035641	0.376722	-1.776797	-0.092509
Trial1	1	1	blindfold	clockwise	practice	Guided	1	-0.5	-0.5	9.267914	-0.6483999	-1.45089	-1.30005	0.813696859853692	0.388097	-1.810652	-0.063995
Trial1	1	1	blindfold	clockwise	practice	Guided	1	-0.5	-0.5	9.287903	-0.64838	-1.4509	-1.30004	0.813683372778299	0.412395	-1.80642	-0.04085
Trial1	1	1	blindfold	clockwise	practice	Guided	1	-0.5	-0.5	9.307907	-0.64834	-1.45089	-1.30004	0.813676080455124	0.380031	-1.781029	-0.050603
Trial1	1	1	blindfold	clockwise	practice	Guided	1	-0.5	-0.5	9.327911	-0.64832	-1.45089	-1.30004	0.813672440438737	0.397648	-1.785261	-0.052163
Trial1	1	1	blindfold	clockwise	practice	Guided	1	-0.5	-0.5	9.3479	-0.6483	-1.45089	-1.30004	0.813668790032475	0.407181	-1.797956	0.0060136
Trial1	1	1	blindfold	clockwise	practice	Guided	1	-0.5	-0.5	9.367905	-0.64828	-1.4509	-1.30003	0.813655305068036	0.390454	-1.810652	0.020139
Trial1	1	1	blindfold	clockwise	practice	Guided	1	-0.5	-0.5	9.387909	-0.64826	-1.45091	-1.30003	0.813651655569324	0.425058	-1.848738	0.0086163
Trial1	1	1	blindfold	clockwise	practice	Guided	1	-0.5	-0.5	9.407913	-0.64821	-1.45092	-1.30003	0.813642544764947	0.442151	-1.857201	-0.047733
Trial1	1	1	blindfold	clockwise	practice	Guided	1	-0.5	-0.5	9.427902	-0.64819	-1.45093	-1.30003	0.813638907788811	0.426157	-1.85297	-0.025224
Trial1	1	1	blindfold	clockwise	practice	Guided	1	-0.5	-0.5	9.447906	-0.64817	-1.45093	-1.30003	0.813635260431923	0.455574	-1.857201	-0.040768
Trial1	1	1	blindfold	clockwise	practice	Guided	1	-0.5	-0.5	9.467911	-0.64815	-1.45093	-1.30003	0.813631613551643	0.451728	-1.874129	-0.086537
Trial1	1	1	blindfold	clockwise	practice	Guided	1	-0.5	-0.5	9.4879	-0.6481301	-1.45094	-1.30003	0.813627988851353	0.351159	-1.937606	-0.060703
Trial1	1	1	blindfold	clockwise	practice	Guided	1	-0.5	-0.5	9.507904	-0.64809	-1.45095	-1.30003	0.813620697468221	0.365381	-1.869897	-0.049283
Trial1	1	1	blindfold	clockwise	practice	Guided	1	-0.5	-0.5	9.527908	-0.64807	-1.45095	-1.30003	0.813617052491604	0.358615	-1.874129	-0.073968
Trial1	1	1	blindfold	clockwise	practice	Guided	1	-0.5	-0.5	9.547913	-0.64805	-1.45095	-1.30003	0.813613418837646	0.36075	-1.869897	-0.048854
Trial1	1	1	blindfold	clockwise	practice	Guided	1	-0.5	-0.5	9.567902	-0.6480401	-1.45094	-1.30003	0.813611607611005	0.392796	-1.874129	-0.049632
Trial1	1	1	blindfold	clockwise	practice	Guided	1	-0.5	-0.5	9.587906	-0.64802	-1.45094	-1.30003	0.813607952979269	0.340997	-1.857201	-0.017574
Trial1	1	1	blindfold	clockwise	practice	Guided	1	-0.5	-0.5	9.60791	-0.64798	-1.45093	-1.30003	0.813600677677459	0.41098	-1.85297	-0.032234
Trial1	1	1	blindfold	clockwise	practice	Guided	1	-0.5	-0.5	9.627899	-0.64796	-1.45093	-1.30002	0.813587316782765	0.410129	-1.85297	-0.04059
Trial1	1	1	blindfold	clockwise	practice	Guided	1	-0.5	-0.5	9.647903	-0.6479501	-1.45094	-1.30002	0.813585506599175	0.39047	-1.874129	-0.0093301
Trial1	1	1	blindfold	clockwise	practice	Guided	1	-0.5	-0.5	9.667908	-0.64793	-1.45094	-1.30002	0.813581854072303	0.366006	-1.869897	0.018133
Trial1	1	1	blindfold	clockwise	practice	Guided	1	-0.5	-0.5	9.687912	-0.64791	-1.45094	-1.30001	0.81356825977089	0.362961	-1.844506	0.017332
Trial1	1	1	blindfold	clockwise	practice	Guided	1	-0.5	-0.5	9.707901	-0.64788	-1.45093	-1.3	0.813552952013157	0.299275	-1.861433	0.074604
Trial1	1	1	blindfold	clockwise	practice	Guided	1	-0.5	-0.5	9.727905	-0.6478601	-1.45093	-1.3	0.81354933356965	0.25823	-1.797956	0.116177
Trial1	1	1	blindfold	clockwise	practice	Guided	1	-0.5	-0.5	9.74791	-0.64785	-1.45092	-1.29999	0.81353766686468	0.239311	-1.789493	0.105172
Trial1	1	1	blindfold	clockwise	practice	Guided	1	-0.5	-0.5	9.767914	-0.64784	-1.45091	-1.29999	0.813535836252813	0.217461	-1.831811	0.111297
Trial1	1	1	blindfold	clockwise	practice	Guided	1	-0.5	-0.5	9.787903	-0.64783	-1.45092	-1.29998	0.81352418055587	0.222238	-1.891056	0.165647
Trial1	1	1	blindfold	clockwise	practice	Guided	1	-0.5	-0.5	9.807907	-0.6478	-1.45093	-1.29998	0.813518722221869	0.234246	-1.903751	0.101244
Trial1	1	1	blindfold	clockwise	practice	Guided	1	-0.5	-0.5	9.827911	-0.64779	-1.45094	-1.29998	0.813516903015578	0.245241	-1.865665	0.074936
Trial1	1	1	blindfold	clockwise	practice	Guided	1	-0.5	-0.5	9.8479	-0.64778	-1.45094	-1.29997	0.813505365008372	0.217495	-1.87836	0.095434
Trial1	1	1	blindfold	clockwise	practice	Guided	1	-0.5	-0.5	9.867905	-0.64777	-1.45094	-1.29997	0.813503556844966	0.241864	-1.840274	0.189009
Trial1	1	1	blindfold	clockwise	practice	Guided	1	-0.5	-0.5	9.887909	-0.64776	-1.45093	-1.29996	0.813491890959685	0.233686	-1.802188	0.198117
Trial1	1	1	blindfold	clockwise	practice	Guided	1	-0.5	-0.5	9.907913	-0.64774	-1.45092	-1.29996	0.813488253529448	0.250882	-1.85297	0.141676
Trial1	1	1	blindfold	clockwise	practice	Guided	1	-0.5	-0.5	9.927902	-0.64773	-1.45092	-1.29996	0.813486434993123	0.259682	-1.861433	0.140852
Trial1	1	1	blindfold	clockwise	practice	Guided	1	-0.5	-0.5	9.947906	-0.64772	-1.45092	-1.29995	0.813474780302308	0.262215	-1.848738	0.1701
Trial1	1	1	blindfold	clockwise	practice	Guided	1	-0.5	-0.5	9.967911	-0.6477	-1.45093	-1.29995	0.813471132957935	0.250294	-1.899519	0.137386
Trial1	1	1	blindfold	clockwise	practice	Guided	1	-0.5	-0.5	9.9879	-0.64769	-1.45093	-1.29995	0.813469325697956	0.33257	-1.886824	0.142409
Trial1	1	1	blindfold	clockwise	practice	Guided	1	-0.5	-0.5	10.0079	-0.64767	-1.45094	-1.29994	0.813455970736698	0.24788	-1.857201	0.160402
Trial1	1	1	blindfold	clockwise	practice	Guided	1	-0.5	-0.5	10.02791	-0.64766	-1.45093	-1.29994	0.813454142170036	0.183197	-1.797956	0.189545
Trial1	1	1	blindfold	clockwise	practice	Guided	1	-0.5	-0.5	10.04791	-0.64765	-1.45093	-1.29994	0.813452335361711	0.184633	-1.857201	0.206215
Trial1	1	1	blindfold	clockwise	practice	Guided	1	-0.5	-0.5	10.0679	-0.64764	-1.45093	-1.29993	0.813440670587937	0.241439	-1.85297	0.19265
Trial1	1	1	blindfold	clockwise	practice	Guided	1	-0.5	-0.5	10.08791	-0.64763	-1.45093	-1.29993	0.81343886399403	0.224746	-1.882592	0.156142
Trial1	1	1	blindfold	clockwise	practice	Guided	1	-0.5	-0.5	10.10791	-0.6476099	-1.45093	-1.29993	0.813435218711125	0.30594	-1.886824	0.174094
Trial1	1	1	blindfold	clockwise	practice	Guided	1	-0.5	-0.5	10.1279	-0.64759	-1.45095	-1.29993	0.813431606352107	0.257034	-1.958765	0.169978
Trial1	1	1	blindfold	clockwise	practice	Guided	1	-0.5	-0.5	10.1479	-0.64758	-1.45095	-1.29992	0.813419824911665	0.268056	-1.950301	0.192663
Trial1	1	1	blindfold	clockwise	practice	Guided	1	-0.5	-0.5	10.16791	-0.64756	-1.45096	-1.29992	0.813416191591101	0.247346	-1.929142	0.216283
Trial1	1	1	blindfold	clockwise	practice	Guided	1	-0.5	-0.5	10.18791	-0.64755	-1.45095	-1.29992	0.813414375109642	0.230592	-1.891056	0.176358
Trial1	1	1	blindfold	clockwise	practice	Guided	1	-0.5	-0.5	10.2079	-0.64753	-1.45095	-1.29991	0.81340090581652	0.18473	-1.891056	0.264635
Trial1	1	1	blindfold	clockwise	practice	Guided	1	-0.5	-0.5	10.22791	-0.64753	-1.45095	-1.29991	0.81340090581652	0.200174	-1.903751	0.237884
Trial1	1	1	blindfold	clockwise	practice	Guided	1	-0.5	-0.5	10.24791	-0.6475199	-1.45095	-1.29991	0.813399078859977	0.205666	-1.848738	0.249965
Trial1	1	1	blindfold	clockwise	practice	Guided	1	-0.5	-0.5	10.26791	-0.64751	-1.45094	-1.2999	0.813387426104342	0.177527	-1.886824	0.227555
Trial1	1	1	blindfold	clockwise	practice	Guided	1	-0.5	-0.5	10.2879	-0.6475	-1.45094	-1.2999	0.813385620983049	0.160495	-1.895288	0.245405
Trial1	1	1	blindfold	clockwise	practice	Guided	1	-0.5	-0.5	10.30791	-0.64749	-1.45094	-1.2999	0.813383805171515	0.178862	-1.869897	0.252062
Trial1	1	1	blindfold	clockwise	practice	Guided	1	-0.5	-0.5	10.32791	-0.64748	-1.45094	-1.2999	0.813381978671869	0.20317	-1.895288	0.224529
Trial1	1	1	blindfold	clockwise	practice	Guided	1	-0.5	-0.5	10.3479	-0.64747	-1.45094	-1.29989	0.813370443517553	0.203148	-1.899519	0.275056
Trial1	1	1	blindfold	clockwise	practice	Guided	1	-0.5	-0.5	10.3679	-0.64746	-1.45095	-1.29989	0.813368628041975	0.188303	-1.895288	0.259436
Trial1	1	1	blindfold	clockwise	practice	Guided	1	-0.5	-0.5	10.38791	-0.64745	-1.45095	-1.29989	0.813366823490964	0.224451	-1.92491	0.264579
Trial1	1	1	blindfold	clockwise	practice	Guided	1	-0.5	-0.5	10.40791	-0.64744	-1.45095	-1.29989	0.813365008253133	0.235399	-1.857201	0.238156
Trial1	1	1	blindfold	clockwise	practice	Guided	1	-0.5	-0.5	10.4279	-0.6474299	-1.45095	-1.29989	0.81336318233061	0.229044	-1.869897	0.217569
Trial1	1	1	blindfold	clockwise	practice	Guided	1	-0.5	-0.5	10.44791	-0.64742	-1.45094	-1.29989	0.813361378135158	0.250461	-1.882592	0.308353
Trial1	1	1	blindfold	clockwise	practice	Guided	1	-0.5	-0.5	10.46791	-0.6474	-1.45095	-1.29989	0.813357759295902	0.299851	-1.899519	0.261708
Trial1	1	1	blindfold	clockwise	practice	Guided	1	-0.5	-0.5	10.4879	-0.6473899	-1.45095	-1.29989	0.813355933852429	0.328568	-1.954533	0.23378
Trial1	1	1	blindfold	clockwise	practice	Guided	1	-0.5	-0.5	10.5079	-0.64736	-1.45097	-1.29989	0.813350512240717	0.352381	-1.954533	0.202022
Trial1	1	1	blindfold	clockwise	practice	Guided	1	-0.5	-0.5	10.52791	-0.6473399	-1.45097	-1.29989	0.813346873230094	0.375192	-1.92491	0.212939
Trial1	1	1	blindfold	clockwise	practice	Guided	1	-0.5	-0.5	10.54791	-0.64733	-1.45097	-1.29989	0.81334507009995	0.295314	-1.946069	0.215399
Trial1	1	1	blindfold	clockwise	practice	Guided	1	-0.5	-0.5	10.5679	-0.64731	-1.45097	-1.29989	0.813341453397711	0.311098	-1.907983	0.192851
Trial1	1	1	blindfold	clockwise	practice	Guided	1	-0.5	-0.5	10.58791	-0.6473	-1.45097	-1.29989	0.813339639827032	0.277044	-1.907983	0.21268
Trial1	1	1	blindfold	clockwise	practice	Guided	1	-0.5	-0.5	10.60791	-0.64728	-1.45097	-1.29989	0.813336013043397	0.286501	-1.967228	0.226936
Trial1	1	1	blindfold	clockwise	practice	Guided	1	-0.5	-0.5	10.6279	-0.64726	-1.45098	-1.29989	0.813332397528602	0.24061	-1.967228	0.20729
Trial1	1	1	blindfold	clockwise	practice	Guided	1	-0.5	-0.5	10.6479	-0.6472499	-1.45098	-1.29989	0.813330573762262	0.274138	-1.954533	0.183159
Trial1	1	1	blindfold	clockwise	practice	Guided	1	-0.5	-0.5	10.66791	-0.64724	-1.45098	-1.29989	0.81332877169749	0.22457	-1.946069	0.179069
Trial1	1	1	blindfold	clockwise	practice	Guided	1	-0.5	-0.5	10.68791	-0.64723	-1.45097	-1.29989	0.813326969750548	0.22231	-1.912215	0.204515
Trial1	1	1	blindfold	clockwise	practice	Guided	1	-0.5	-0.5	10.7079	-0.64721	-1.45097	-1.2999	0.813333075585528	0.189304	-1.916447	0.199436
Trial1	1	1	blindfold	clockwise	practice	Guided	1	-0.5	-0.5	10.72791	-0.6472	-1.45096	-1.2999	0.813331263227554	0.227276	-1.907983	0.161734
Trial1	1	1	blindfold	clockwise	practice	Guided	1	-0.5	-0.5	10.74791	-0.64719	-1.45096	-1.2999	0.813329450988827	0.269708	-1.946069	0.204704
Trial1	1	1	blindfold	clockwise	practice	Guided	1	-0.5	-0.5	10.76791	-0.64718	-1.45096	-1.2999	0.81332764965542	0.244499	-1.933374	0.155875
Trial1	1	1	blindfold	clockwise	practice	Guided	1	-0.5	-0.5	10.7879	-0.64717	-1.45096	-1.2999	0.81332583765448	0.296875	-1.874129	0.15844
Trial1	1	1	blindfold	clockwise	practice	Guided	1	-0.5	-0.5	10.80791	-0.64715	-1.45095	-1.29991	0.813332062338304	0.318888	-1.895288	0.140683
Trial1	1	1	blindfold	clockwise	practice	Guided	1	-0.5	-0.5	10.82791	-0.64713	-1.45095	-1.29991	0.813328449997446	0.301079	-1.899519	0.142217
Trial1	1	1	blindfold	clockwise	practice	Guided	1	-0.5	-0.5	10.8479	-0.64712	-1.45095	-1.29991	0.813326638613985	0.293247	-1.899519	0.184399
Trial1	1	1	blindfold	clockwise	practice	Guided	1	-0.5	-0.5	10.8679	-0.64711	-1.45095	-1.29991	0.813324827349776	0.29205	-1.869897	0.14291
Trial1	1	1	blindfold	clockwise	practice	Guided	1	-0.5	-0.5	10.88791	-0.64709	-1.45094	-1.29991	0.813321215958679	0.314156	-1.819115	0.191491
Trial1	1	1	blindfold	clockwise	practice	Guided	1	-0.5	-0.5	10.90791	-0.64706	-1.45092	-1.29991	0.813315783594972	0.301065	-1.802188	0.196754
Trial1	1	1	blindfold	clockwise	practice	Guided	1	-0.5	-0.5	10.9279	-0.64705	-1.45091	-1.29991	0.813313983822309	0.305791	-1.789493	0.200491
Trial1	1	1	blindfold	clockwise	practice	Guided	1	-0.5	-0.5	10.94791	-0.64704	-1.45091	-1.29991	0.813312173391468	0.245854	-1.869897	0.180465
Trial1	1	1	blindfold	clockwise	practice	Guided	1	-0.5	-0.5	10.96791	-0.64702	-1.45092	-1.29991	0.81330855288756	0.269047	-1.87836	0.190996
Trial1	1	1	blindfold	clockwise	practice	Guided	1	-0.5	-0.5	10.9879	-0.64701	-1.45092	-1.29991	0.813306742814496	0.339136	-1.831811	0.176274
Trial1	1	1	blindfold	clockwise	practice	Guided	1	-0.5	-0.5	11.0079	-0.64698	-1.45092	-1.29991	0.8133013348544	0.312709	-1.819115	0.132138
Trial1	1	1	blindfold	clockwise	practice	Guided	1	-0.5	-0.5	11.02791	-0.64696	-1.45092	-1.29991	0.813297715778792	0.34365	-1.848738	0.129341
Trial1	1	1	blindfold	clockwise	practice	Guided	1	-0.5	-0.5	11.04791	-0.64695	-1.45092	-1.29991	0.813295906419885	0.290784	-1.814883	0.188803
Trial1	1	1	blindfold	clockwise	practice	Guided	1	-0.5	-0.5	11.0679	-0.64694	-1.45092	-1.29991	0.813294097180244	0.279987	-1.802188	0.168624
Trial1	1	1	blindfold	clockwise	practice	Guided	1	-0.5	-0.5	11.08791	-0.64693	-1.45092	-1.29991	0.813292288059869	0.259207	-1.848738	0.136688
Trial1	1	1	blindfold	clockwise	practice	Guided	1	-0.5	-0.5	11.10791	-0.64691	-1.45092	-1.29991	0.813288680943722	0.285008	-1.861433	0.17651
Trial1	1	1	blindfold	clockwise	practice	Guided	1	-0.5	-0.5	11.1279	-0.64688	-1.45092	-1.29992	0.813293103934698	0.325435	-1.869897	0.13247
Trial1	1	1	blindfold	clockwise	practice	Guided	1	-0.5	-0.5	11.1479	-0.64686	-1.45092	-1.29992	0.813289498049953	0.383303	-1.895288	0.079092
Trial1	1	1	blindfold	clockwise	practice	Guided	1	-0.5	-0.5	11.16791	-0.64685	-1.45093	-1.29993	0.813297656146745	0.362155	-1.937606	0.069523
Trial1	1	1	blindfold	clockwise	practice	Guided	1	-0.5	-0.5	11.18791	-0.64683	-1.45094	-1.29993	0.813294040257397	0.343955	-1.886824	0.099328
Trial1	1	1	blindfold	clockwise	practice	Guided	1	-0.5	-0.5	11.2079	-0.64679	-1.45093	-1.29993	0.813286820668003	0.337124	-1.814883	0.116786
Trial1	1	1	blindfold	clockwise	practice	Guided	1	-0.5	-0.5	11.22791	-0.64678	-1.45091	-1.29993	0.813285024135947	0.331513	-1.781029	0.155186
Trial1	1	1	blindfold	clockwise	practice	Guided	1	-0.5	-0.5	11.24791	-0.64676	-1.4509	-1.29993	0.8132814099136	0.341397	-1.738711	0.166911
Trial1	1	1	blindfold	clockwise	practice	Guided	1	-0.5	-0.5	11.26791	-0.64674	-1.4509	-1.29993	0.813277796168366	0.33352	-1.789493	0.129614
Trial1	1	1	blindfold	clockwise	practice	Guided	1	-0.5	-0.5	11.2879	-0.64673	-1.4509	-1.29993	0.813276000228444	0.32124	-1.802188	0.143307
Trial1	1	1	blindfold	clockwise	practice	Guided	1	-0.5	-0.5	11.30791	-0.64671	-1.4509	-1.29993	0.81327239794983	0.38909	-1.831811	0.10351
Trial1	1	1	blindfold	clockwise	practice	Guided	1	-0.5	-0.5	11.32791	-0.64667	-1.45091	-1.29994	0.813275022706468	0.363749	-1.810652	0.121774
Trial1	1	1	blindfold	clockwise	practice	Guided	1	-0.5	-0.5	11.3479	-0.64665	-1.4509	-1.29994	0.813271411149215	0.378056	-1.802188	0.08331
Trial1	1	1	blindfold	clockwise	practice	Guided	1	-0.5	-0.5	11.3679	-0.64664	-1.4509	-1.29994	0.813269616296781	0.37278	-1.810652	0.075316
Trial1	1	1	blindfold	clockwise	practice	Guided	1	-0.5	-0.5	11.38791	-0.64662	-1.45091	-1.29994	0.813266016199671	0.388183	-1.810652	0.04862
Trial1	1	1	blindfold	clockwise	practice	Guided	1	-0.5	-0.5	11.40791	-0.64659	-1.45091	-1.29995	0.813270333139679	0.3507	-1.819115	0.081408
Trial1	1	1	blindfold	clockwise	practice	Guided	1	-0.5	-0.5	11.4279	-0.64657	-1.45091	-1.29995	0.81326673427356	0.332128	-1.831811	0.074596
Trial1	1	1	blindfold	clockwise	practice	Guided	1	-0.5	-0.5	11.44791	-0.64655	-1.45091	-1.29995	0.813263125141009	0.31133	-1.831811	0.042686
Trial1	1	1	blindfold	clockwise	practice	Guided	1	-0.5	-0.5	11.46791	-0.64653	-1.45092	-1.29995	0.813259527224964	0.385124	-1.869897	0.074809
Trial1	1	1	blindfold	clockwise	practice	Guided	1	-0.5	-0.5	11.4879	-0.64652	-1.45092	-1.29996	0.813267572800891	0.390172	-1.87836	0.027206
Trial1	1	1	blindfold	clockwise	practice	Guided	1	-0.5	-0.5	11.5079	-0.64648	-1.45094	-1.29996	0.813260368219046	0.379292	-1.886824	0.108243
Trial1	1	1	blindfold	clockwise	practice	Guided	1	-0.5	-0.5	11.52791	-0.64646	-1.45094	-1.29996	0.813256761274647	0.340388	-1.819115	0.073718
Trial1	1	1	blindfold	clockwise	practice	Guided	1	-0.5	-0.5	11.54791	-0.64644	-1.45092	-1.29996	0.813253165540263	0.382774	-1.789493	0.107024
Trial1	1	1	blindfold	clockwise	practice	Guided	1	-0.5	-0.5	11.5679	-0.64642	-1.45091	-1.29996	0.813249559548832	0.408525	-1.776797	0.088692
Trial1	1	1	blindfold	clockwise	practice	Guided	1	-0.5	-0.5	11.58791	-0.6464	-1.4509	-1.29995	0.813236104047374	0.32866	-1.776797	0.146343
Trial1	1	1	blindfold	clockwise	practice	Guided	1	-0.5	-0.5	11.60791	-0.64637	-1.45089	-1.29995	0.813230707333297	0.346936	-1.80642	0.153063
Trial1	1	1	blindfold	clockwise	practice	Guided	1	-0.5	-0.5	11.6279	-0.64635	-1.45089	-1.29995	0.813227113693602	0.390043	-1.772565	0.136543
Trial1	1	1	blindfold	clockwise	practice	Guided	1	-0.5	-0.5	11.6479	-0.64633	-1.45089	-1.29995	0.813223509803146	0.397689	-1.789493	0.123174
Trial1	1	1	blindfold	clockwise	practice	Guided	1	-0.5	-0.5	11.66791	-0.64631	-1.45089	-1.29995	0.813219906389927	0.401268	-1.764102	0.114384
Trial1	1	1	blindfold	clockwise	practice	Guided	1	-0.5	-0.5	11.68791	-0.6462901	-1.45089	-1.29995	0.813216324898587	0.430346	-1.785261	0.141273
Trial1	1	1	blindfold	clockwise	practice	Guided	1	-0.5	-0.5	11.7079	-0.64625	-1.4509	-1.29995	0.813209120452713	0.451106	-1.848738	0.025527
Trial1	1	1	blindfold	clockwise	practice	Guided	1	-0.5	-0.5	11.72791	-0.64622	-1.45091	-1.29995	0.81320371837112	0.432907	-1.840274	0.089983
Trial1	1	1	blindfold	clockwise	practice	Guided	1	-0.5	-0.5	11.74791	-0.6462001	-1.45091	-1.29995	0.813200139011849	0.420983	-1.785261	0.091388
Trial1	1	1	blindfold	clockwise	practice	Guided	1	-0.5	-0.5	11.76791	-0.64618	-1.45091	-1.29996	0.813206378447227	0.372089	-1.810652	0.045102
Trial1	1	1	blindfold	clockwise	practice	Guided	1	-0.5	-0.5	11.7879	-0.64616	-1.4509	-1.29996	0.813202789365802	0.374206	-1.810652	0.061424
Trial1	1	1	blindfold	clockwise	practice	Guided	1	-0.5	-0.5	11.80791	-0.64612	-1.45091	-1.29996	0.813195601916173	0.434173	-1.848738	0.04373
Trial1	1	1	blindfold	clockwise	practice	Guided	1	-0.5	-0.5	11.82791	-0.6461	-1.45092	-1.29996	0.813192003550819	0.459907	-1.827579	0.032991
Trial1	1	1	blindfold	clockwise	practice	Guided	1	-0.5	-0.5	11.8479	-0.64607	-1.45093	-1.29997	0.813196468314267	0.472332	-1.912215	0.023442
Trial1	1	1	blindfold	clockwise	practice	Guided	1	-0.5	-0.5	11.8679	-0.64605	-1.45095	-1.29997	0.813192871184341	0.486267	-1.916447	0.053113
Trial1	1	1	blindfold	clockwise	practice	Guided	1	-0.5	-0.5	11.88791	-0.64603	-1.45095	-1.29996	0.813179434438382	0.469528	-1.861433	0.044734
Trial1	1	1	blindfold	clockwise	practice	Guided	1	-0.5	-0.5	11.90791	-0.64598	-1.45093	-1.29996	0.813170455482899	0.344124	-1.80642	0.144338
Trial1	1	1	blindfold	clockwise	practice	Guided	1	-0.5	-0.5	11.9279	-0.64597	-1.45092	-1.29996	0.813168668608548	0.332964	-1.785261	0.170575
Trial1	1	1	blindfold	clockwise	practice	Guided	1	-0.5	-0.5	11.94791	-0.64595	-1.45091	-1.29995	0.813155212152297	0.274888	-1.810652	0.17028
Trial1	1	1	blindfold	clockwise	practice	Guided	1	-0.5	-0.5	11.96791	-0.64594	-1.45092	-1.29995	0.813153425612184	0.269999	-1.848738	0.167622
Trial1	1	1	blindfold	clockwise	practice	Guided	1	-0.5	-0.5	11.9879	-0.6459301	-1.45092	-1.29995	0.813151639189995	0.342323	-1.861433	0.152133
Trial1	1	1	blindfold	clockwise	practice	Guided	1	-0.5	-0.5	12.0079	-0.64589	-1.45092	-1.29994	0.813134718086108	0.312586	-1.831811	0.146836
Trial1	1	1	blindfold	clockwise	practice	Guided	1	-0.5	-0.5	12.02791	-0.64588	-1.45093	-1.29994	0.813132932234996	0.34907	-1.861433	0.156201
Trial1	1	1	blindfold	clockwise	practice	Guided	1	-0.5	-0.5	12.04791	-0.64586	-1.45093	-1.29994	0.81312932881072	0.371897	-1.895288	0.213145
Trial1	1	1	blindfold	clockwise	practice	Guided	1	-0.5	-0.5	12.0679	-0.64584	-1.45093	-1.29994	0.813125757938249	0.399482	-1.895288	0.19021
Trial1	1	1	blindfold	clockwise	practice	Guided	1	-0.5	-0.5	12.08791	-0.64582	-1.45095	-1.29994	0.81312215547018	0.418193	-1.988387	0.133024
Trial1	1	1	blindfold	clockwise	practice	Guided	1	-0.5	-0.5	12.10791	-0.64578	-1.45097	-1.29994	0.813114984033577	0.442323	-1.907983	0.105509
Trial1	1	1	blindfold	clockwise	practice	Guided	1	-0.5	-0.5	12.1279	-0.64576	-1.45096	-1.29994	0.813111404371692	0.397881	-1.869897	0.10942
Trial1	1	1	blindfold	clockwise	practice	Guided	1	-0.5	-0.5	12.1479	-0.64574	-1.45095	-1.29994	0.813107825184393	0.330541	-1.869897	0.085218
Trial1	1	1	blindfold	clockwise	practice	Guided	1	-0.5	-0.5	12.16791	-0.64572	-1.45095	-1.29994	0.813104235789672	0.275796	-1.937606	0.145466
Trial1	1	1	blindfold	clockwise	practice	Guided	1	-0.5	-0.5	12.18791	-0.64571	-1.45095	-1.29993	0.813092589790748	0.235478	-1.929142	0.195369
Trial1	1	1	blindfold	clockwise	practice	Guided	1	-0.5	-0.5	12.2079	-0.64569	-1.45096	-1.29992	0.813079032268602	0.229094	-1.962996	0.275907
Trial1	1	1	blindfold	clockwise	practice	Guided	1	-0.5	-0.5	12.22791	-0.64568	-1.45096	-1.29992	0.813077238064625	0.258562	-1.891056	0.256348
Trial1	1	1	blindfold	clockwise	practice	Guided	1	-0.5	-0.5	12.24791	-0.64566	-1.45096	-1.29991	0.813063819789722	0.272528	-1.874129	0.263461
Trial1	1	1	blindfold	clockwise	practice	Guided	1	-0.5	-0.5	12.26791	-0.64565	-1.45095	-1.29991	0.813062025920685	0.257675	-1.844506	0.247835
Trial1	1	1	blindfold	clockwise	practice	Guided	1	-0.5	-0.5	12.2879	-0.64564	-1.45094	-1.29991	0.813060221494293	0.232485	-1.861433	0.266857
Trial1	1	1	blindfold	clockwise	practice	Guided	1	-0.5	-0.5	12.30791	-0.64561	-1.45093	-1.29991	0.813054862312829	0.332041	-1.87836	0.18199
Trial1	1	1	blindfold	clockwise	practice	Guided	1	-0.5	-0.5	12.32791	-0.6456	-1.45093	-1.29991	0.813053069039933	0.353752	-1.886824	0.176966
Trial1	1	1	blindfold	clockwise	practice	Guided	1	-0.5	-0.5	12.3479	-0.64558	-1.45093	-1.29991	0.813049482852258	0.339242	-1.912215	0.164365
Trial1	1	1	blindfold	clockwise	practice	Guided	1	-0.5	-0.5	12.3679	-0.64556	-1.45094	-1.29991	0.813045907813128	0.418162	-1.916447	0.098293
Trial1	1	1	blindfold	clockwise	practice	Guided	1	-0.5	-0.5	12.38791	-0.64555	-1.45095	-1.29992	0.813053956286012	0.411393	-1.869897	0.07356
Trial1	1	1	blindfold	clockwise	practice	Guided	1	-0.5	-0.5	12.40791	-0.64551	-1.45094	-1.29992	0.81304680819729	0.338406	-1.861433	0.058883
Trial1	1	1	blindfold	clockwise	practice	Guided	1	-0.5	-0.5	12.4279	-0.64549	-1.45094	-1.29993	0.813053193438126	0.366017	-1.85297	0.069053
Trial1	1	1	blindfold	clockwise	practice	Guided	1	-0.5	-0.5	12.44791	-0.64548	-1.45093	-1.29993	0.813051412305126	0.302385	-1.861433	0.061203
Trial1	1	1	blindfold	clockwise	practice	Guided	1	-0.5	-0.5	12.46791	-0.6454599	-1.45093	-1.29993	0.813047818401927	0.356968	-1.874129	0.069805
Trial1	1	1	blindfold	clockwise	practice	Guided	1	-0.5	-0.5	12.4879	-0.64544	-1.45093	-1.29994	0.813054098369995	0.356872	-1.874129	0.069783
Trial1	1	1	blindfold	clockwise	practice	Guided	1	-0.5	-0.5	12.5079	-0.6454099	-1.45094	-1.29995	0.813058460035565	0.331894	-1.920678	-0.0081463
Trial1	1	1	blindfold	clockwise	practice	Guided	1	-0.5	-0.5	12.52791	-0.64539	-1.45095	-1.29996	0.813064752053083	0.386822	-1.903751	-0.042525
Trial1	1	1	blindfold	clockwise	practice	Guided	1	-0.5	-0.5	12.54791	-0.64537	-1.45095	-1.29996	0.813061171089301	0.417374	-1.903751	-0.049443
Trial1	1	1	blindfold	clockwise	practice	Guided	1	-0.5	-0.5	12.5679	-0.64535	-1.45095	-1.29997	0.813067442876229	0.362226	-1.85297	-0.06563
Trial1	1	1	blindfold	clockwise	practice	Guided	1	-0.5	-0.5	12.58791	-0.64533	-1.45094	-1.29998	0.81307360859567	0.372471	-1.836042	-0.049669
Trial1	1	1	blindfold	clockwise	practice	Guided	1	-0.5	-0.5	12.60791	-0.64529	-1.45092	-1.29998	0.813066460831508	0.365624	-1.819115	-0.023767
Trial1	1	1	blindfold	clockwise	practice	Guided	1	-0.5	-0.5	12.6279	-0.64528	-1.45091	-1.29998	0.813064671525478	0.34004	-1.797956	-0.021406
Trial1	1	1	blindfold	clockwise	practice	Guided	1	-0.5	-0.5	12.6479	-0.64526	-1.45091	-1.29998	0.813061093271583	0.339944	-1.819115	-0.0088541
Trial1	1	1	blindfold	clockwise	practice	Guided	1	-0.5	-0.5	12.66791	-0.64524	-1.45091	-1.29999	0.81306737866182	0.351655	-1.80642	-0.026762
Trial1	1	1	blindfold	clockwise	practice	Guided	1	-0.5	-0.5	12.68791	-0.64522	-1.45091	-1.29999	0.813063801404978	0.364102	-1.819115	-0.036295
Trial1	1	1	blindfold	clockwise	practice	Guided	1	-0.5	-0.5	12.7079	-0.64518	-1.45091	-1.29999	0.813056658967046	0.396764	-1.789493	-0.01811
Trial1	1	1	blindfold	clockwise	practice	Guided	1	-0.5	-0.5	12.72791	-0.64516	-1.4509	-1.29999	0.81305309378313	0.384101	-1.814883	-0.003733
Trial1	1	1	blindfold	clockwise	practice	Guided	1	-0.5	-0.5	12.74791	-0.6451401	-1.45091	-1.29999	0.813049529073961	0.347812	-1.802188	0.030656
Trial1	1	1	blindfold	clockwise	practice	Guided	1	-0.5	-0.5	12.76791	-0.64512	-1.45091	-1.29999	0.81304595420075	0.34551	-1.810652	0.062289
Trial1	1	1	blindfold	clockwise	practice	Guided	1	-0.5	-0.5	12.7879	-0.64511	-1.45091	-1.29999	0.813044166943244	0.339128	-1.836042	0.041751
Trial1	1	1	blindfold	clockwise	practice	Guided	1	-0.5	-0.5	12.80791	-0.64507	-1.45092	-1.29999	0.81303702974247	0.374766	-1.840274	0.042779
Trial1	1	1	blindfold	clockwise	practice	Guided	1	-0.5	-0.5	12.82791	-0.64505	-1.45092	-1.29999	0.813033467173283	0.401257	-1.85297	0.048131
Trial1	1	1	blindfold	clockwise	practice	Guided	1	-0.5	-0.5	12.8479	-0.64503	-1.45093	-1.29998	0.813020041473082	0.392674	-1.903751	0.09596
Trial1	1	1	blindfold	clockwise	practice	Guided	1	-0.5	-0.5	12.8679	-0.64501	-1.45094	-1.29998	0.813016469180604	0.385541	-1.916447	0.067048
Trial1	1	1	blindfold	clockwise	practice	Guided	1	-0.5	-0.5	12.88791	-0.645	-1.45095	-1.29998	0.813014683213478	0.319699	-1.933374	0.081285
Trial1	1	1	blindfold	clockwise	practice	Guided	1	-0.5	-0.5	12.90791	-0.64497	-1.45095	-1.29997	0.812999600856417	0.292933	-1.874129	0.083587
Trial1	1	1	blindfold	clockwise	practice	Guided	1	-0.5	-0.5	12.9279	-0.64495	-1.45095	-1.29997	0.812996029952688	0.344945	-1.857201	0.116884
Trial1	1	1	blindfold	clockwise	practice	Guided	1	-0.5	-0.5	12.94791	-0.64493	-1.45095	-1.29997	0.81299247015218	0.319356	-1.882592	0.095939
Trial1	1	1	blindfold	clockwise	practice	Guided	1	-0.5	-0.5	12.96791	-0.64492	-1.45095	-1.29997	0.812990685117561	0.302282	-1.950301	0.091077
Trial1	1	1	blindfold	clockwise	practice	Guided	1	-0.5	-0.5	12.9879	-0.6449	-1.45095	-1.29996	0.812977262159934	0.280789	-1.941837	0.151972
Trial1	1	1	blindfold	clockwise	practice	Guided	1	-0.5	-0.5	13.0079	-0.64487	-1.45096	-1.29995	0.812962076359724	0.276922	-1.916447	0.149524
Trial1	1	1	blindfold	clockwise	practice	Guided	1	-0.5	-0.5	13.02791	-0.64486	-1.45096	-1.29995	0.8129602813761	0.294571	-1.886824	0.15902
Trial1	1	1	blindfold	clockwise	practice	Guided	1	-0.5	-0.5	13.04791	-0.64484	-1.45096	-1.29995	0.812956723629678	0.253835	-1.895288	0.103549
Trial1	1	1	blindfold	clockwise	practice	Guided	1	-0.5	-0.5	13.0679	-0.64483	-1.45096	-1.29995	0.812954939625182	0.291066	-1.87836	0.121291
Trial1	1	1	blindfold	clockwise	practice	Guided	1	-0.5	-0.5	13.08791	-0.64482	-1.45095	-1.29995	0.812953166358124	0.315371	-1.899519	0.144393
Trial1	1	1	blindfold	clockwise	practice	Guided	1	-0.5	-0.5	13.10791	-0.64479	-1.45095	-1.29994	0.812938079244336	0.327799	-1.891056	0.125248
Trial1	1	1	blindfold	clockwise	practice	Guided	1	-0.5	-0.5	13.1279	-0.64476	-1.45095	-1.29994	0.812932739928253	0.419973	-1.929142	0.118122
Trial1	1	1	blindfold	clockwise	practice	Guided	1	-0.5	-0.5	13.1479	-0.64474	-1.45095	-1.29994	0.81292917390403	0.432791	-1.895288	0.112731
Trial1	1	1	blindfold	clockwise	practice	Guided	1	-0.5	-0.5	13.16791	-0.64472	-1.45096	-1.29995	0.812935344679933	0.42785	-1.941837	0.061715
Trial1	1	1	blindfold	clockwise	practice	Guided	1	-0.5	-0.5	13.18791	-0.6447	-1.45096	-1.29995	0.812931790263391	0.407775	-1.950301	0.034774
Trial1	1	1	blindfold	clockwise	practice	Guided	1	-0.5	-0.5	13.2079	-0.64466	-1.45097	-1.29995	0.812924672248396	0.421593	-1.912215	0.092535
Trial1	1	1	blindfold	clockwise	practice	Guided	1	-0.5	-0.5	13.22791	-0.64464	-1.45096	-1.29995	0.812921119258026	0.377169	-1.891056	0.147032
Trial1	1	1	blindfold	clockwise	practice	Guided	1	-0.5	-0.5	13.24791	-0.64462	-1.45096	-1.29995	0.812917556138775	0.369321	-1.874129	0.160332
Trial1	1	1	blindfold	clockwise	practice	Guided	1	-0.5	-0.5	13.26791	-0.6446	-1.45095	-1.29995	0.81291400409969	0.309381	-1.865665	0.140289
Trial1	1	1	blindfold	clockwise	practice	Guided	1	-0.5	-0.5	13.2879	-0.64459	-1.45094	-1.29994	0.812902486358093	0.344028	-1.886824	0.179333
Trial1	1	1	blindfold	clockwise	practice	Guided	1	-0.5	-0.5	13.30791	-0.64456	-1.45093	-1.29994	0.812897143583941	0.296202	-1.840274	0.196102
Trial1	1	1	blindfold	clockwise	practice	Guided	1	-0.5	-0.5	13.32791	-0.64454	-1.45093	-1.29994	0.812893582331756	0.285403	-1.861433	0.175921
Trial1	1	1	blindfold	clockwise	practice	Guided	1	-0.5	-0.5	13.3479	-0.64453	-1.45093	-1.29993	0.812881958449132	0.311542	-1.865665	0.169339
Trial1	1	1	blindfold	clockwise	practice	Guided	1	-0.5	-0.5	13.3679	-0.64451	-1.45094	-1.29993	0.812878408465331	0.302212	-1.912215	0.165901
Trial1	1	1	blindfold	clockwise	practice	Guided	1	-0.5	-0.5	13.38791	-0.6445	-1.45094	-1.29993	0.812876628353775	0.292148	-1.903751	0.154094
Trial1	1	1	blindfold	clockwise	practice	Guided	1	-0.5	-0.5	13.40791	-0.64447	-1.45094	-1.29993	0.812871288735847	0.349613	-1.848738	0.199496
Trial1	1	1	blindfold	clockwise	practice	Guided	1	-0.5	-0.5	13.4279	-0.6444499	-1.45093	-1.29993	0.812867729587853	0.342144	-1.802188	0.216964
Trial1	1	1	blindfold	clockwise	practice	Guided	1	-0.5	-0.5	13.44791	-0.64444	-1.45092	-1.29992	0.81285598924888	0.318788	-1.819115	0.206316
Trial1	1	1	blindfold	clockwise	practice	Guided	1	-0.5	-0.5	13.46791	-0.64442	-1.45091	-1.29992	0.81285244136257	0.272152	-1.823347	0.185084
Trial1	1	1	blindfold	clockwise	practice	Guided	1	-0.5	-0.5	13.4879	-0.64441	-1.45091	-1.29992	0.812850662302902	0.342257	-1.781029	0.220978
Trial1	1	1	blindfold	clockwise	practice	Guided	1	-0.5	-0.5	13.5079	-0.64438	-1.4509	-1.29991	0.812835471492065	0.34872	-1.789493	0.245569
Trial1	1	1	blindfold	clockwise	practice	Guided	1	-0.5	-0.5	13.52791	-0.6443601	-1.4509	-1.29991	0.812831935576525	0.377059	-1.776797	0.213477
Trial1	1	1	blindfold	clockwise	practice	Guided	1	-0.5	-0.5	13.54791	-0.64434	-1.45089	-1.29991	0.812828368379853	0.341114	-1.764102	0.161781
Trial1	1	1	blindfold	clockwise	practice	Guided	1	-0.5	-0.5	13.5679	-0.64432	-1.45089	-1.29991	0.812824822829952	0.399389	-1.726016	0.215589
Trial1	1	1	blindfold	clockwise	practice	Guided	1	-0.5	-0.5	13.58791	-0.64431	-1.45088	-1.29991	0.812823044941989	0.367891	-1.704857	0.214089
Trial1	1	1	blindfold	clockwise	practice	Guided	1	-0.5	-0.5	13.60791	-0.6442701	-1.45086	-1.29991	0.812815955743826	0.389858	-1.721784	0.212018
Trial1	1	1	blindfold	clockwise	practice	Guided	1	-0.5	-0.5	13.6279	-0.64425	-1.45086	-1.29991	0.812812390701238	0.387892	-1.730247	0.150007
Trial1	1	1	blindfold	clockwise	practice	Guided	1	-0.5	-0.5	13.6479	-0.64423	-1.45087	-1.29991	0.812808847292665	0.408473	-1.747175	0.169968
Trial1	1	1	blindfold	clockwise	practice	Guided	1	-0.5	-0.5	13.66791	-0.64421	-1.45087	-1.29991	0.812805293783962	0.414268	-1.734479	0.188621
Trial1	1	1	blindfold	clockwise	practice	Guided	1	-0.5	-0.5	13.68791	-0.64419	-1.45087	-1.29992	0.812811606084413	0.427807	-1.772565	0.140996
Trial1	1	1	blindfold	clockwise	practice	Guided	1	-0.5	-0.5	13.7079	-0.64415	-1.45088	-1.29992	0.812804512110779	0.455251	-1.819115	0.051906
Trial1	1	1	blindfold	clockwise	practice	Guided	1	-0.5	-0.5	13.72791	-0.6441301	-1.45089	-1.29993	0.812810943333847	0.433713	-1.80642	0.060256
Trial1	1	1	blindfold	clockwise	practice	Guided	1	-0.5	-0.5	13.74791	-0.64411	-1.45089	-1.29993	0.812807381729349	0.353441	-1.776797	0.063113
Trial1	1	1	blindfold	clockwise	practice	Guided	1	-0.5	-0.5	13.76791	-0.6440901	-1.45089	-1.29994	0.812813707285087	0.426829	-1.776797	0.035512
Trial1	1	1	blindfold	clockwise	practice	Guided	1	-0.5	-0.5	13.7879	-0.64407	-1.45089	-1.29995	0.812819884386514	0.439642	-1.789493	0.030147
Trial1	1	1	blindfold	clockwise	practice	Guided	1	-0.5	-0.5	13.80791	-0.64403	-1.4509	-1.29995	0.812812796391922	0.406542	-1.836042	0.036284
Trial1	1	1	blindfold	clockwise	practice	Guided	1	-0.5	-0.5	13.82791	-0.64401	-1.45091	-1.29995	0.812809258389679	0.381312	-1.844506	-0.019544
Trial1	1	1	blindfold	clockwise	practice	Guided	1	-0.5	-0.5	13.8479	-0.64399	-1.45091	-1.29996	0.812815565506385	0.365701	-1.85297	0.0071241
Trial1	1	1	blindfold	clockwise	practice	Guided	1	-0.5	-0.5	13.8679	-0.64397	-1.45091	-1.29996	0.812812028498706	0.333459	-1.823347	-0.0026852
Trial1	1	1	blindfold	clockwise	practice	Guided	1	-0.5	-0.5	13.88791	-0.64395	-1.45091	-1.29996	0.81280849196616	0.41093	-1.797956	0.015749
Trial1	1	1	blindfold	clockwise	practice	Guided	1	-0.5	-0.5	13.90791	-0.6439101	-1.4509	-1.29996	0.81280140977323	0.329834	-1.738711	0.060827
Trial1	1	1	blindfold	clockwise	practice	Guided	1	-0.5	-0.5	13.9279	-0.6439	-1.45089	-1.29996	0.812799636884715	0.312006	-1.747175	0.064866
Trial1	1	1	blindfold	clockwise	practice	Guided	1	-0.5	-0.5	13.94791	-0.64388	-1.45088	-1.29996	0.812796091466183	0.359948	-1.738711	0.100271
Trial1	1	1	blindfold	clockwise	practice	Guided	1	-0.5	-0.5	13.96791	-0.64387	-1.45088	-1.29996	0.812794318936168	0.337322	-1.730247	0.047429
Trial1	1	1	blindfold	clockwise	practice	Guided	1	-0.5	-0.5	13.9879	-0.64385	-1.45087	-1.29996	0.812790774234643	0.342049	-1.717552	0.101792
Trial1	1	1	blindfold	clockwise	practice	Guided	1	-0.5	-0.5	14.0079	-0.64382	-1.45087	-1.29996	0.812785479172361	0.357374	-1.751406	0.075073
Trial1	1	1	blindfold	clockwise	practice	Guided	1	-0.5	-0.5	14.02791	-0.6438	-1.45087	-1.29996	0.812781925117588	0.348046	-1.738711	0.071655
Trial1	1	1	blindfold	clockwise	practice	Guided	1	-0.5	-0.5	14.04791	-0.64379	-1.45087	-1.29996	0.812780164087629	0.329482	-1.738711	0.064838
Trial1	1	1	blindfold	clockwise	practice	Guided	1	-0.5	-0.5	14.0679	-0.64377	-1.45087	-1.29996	0.81277663183866	0.314614	-1.751406	0.099852
Trial1	1	1	blindfold	clockwise	practice	Guided	1	-0.5	-0.5	14.08791	-0.64375	-1.45087	-1.29996	0.812773078981098	0.34998	-1.747175	0.096685
Trial1	1	1	blindfold	clockwise	practice	Guided	1	-0.5	-0.5	14.10791	-0.64372	-1.45088	-1.29996	0.812767787485582	0.35532	-1.751406	0.058203
Trial1	1	1	blindfold	clockwise	practice	Guided	1	-0.5	-0.5	14.1279	-0.6437	-1.45087	-1.29996	0.81276424636361	0.39586	-1.726016	0.11362
Trial1	1	1	blindfold	clockwise	practice	Guided	1	-0.5	-0.5	14.1479	-0.64368	-1.45087	-1.29996	0.812760716256618	0.387248	-1.738711	0.067969
Trial1	1	1	blindfold	clockwise	practice	Guided	1	-0.5	-0.5	14.16791	-0.6436599	-1.45087	-1.29996	0.812757165553849	0.363135	-1.734479	0.048992
Trial1	1	1	blindfold	clockwise	practice	Guided	1	-0.5	-0.5	14.18791	-0.64364	-1.45087	-1.29996	0.812753646934228	0.339768	-1.721784	0.088981
Trial1	1	1	blindfold	clockwise	practice	Guided	1	-0.5	-0.5	14.2079	-0.64361	-1.45087	-1.29996	0.812748338294693	0.37134	-1.730247	0.094544
Trial1	1	1	blindfold	clockwise	practice	Guided	1	-0.5	-0.5	14.22791	-0.64359	-1.45087	-1.29996	0.812744810329804	0.393032	-1.751406	0.088379
Trial1	1	1	blindfold	clockwise	practice	Guided	1	-0.5	-0.5	14.24791	-0.6435699	-1.45087	-1.29996	0.812741261781955	0.392198	-1.696393	0.13058
Trial1	1	1	blindfold	clockwise	practice	Guided	1	-0.5	-0.5	14.26791	-0.64355	-1.45086	-1.29995	0.81272788915155	0.347763	-1.683698	0.134462
Trial1	1	1	blindfold	clockwise	practice	Guided	1	-0.5	-0.5	14.2879	-0.64353	-1.45085	-1.29996	0.812734197707873	0.352827	-1.683698	0.091807
Trial1	1	1	blindfold	clockwise	practice	Guided	1	-0.5	-0.5	14.30791	-0.6435	-1.45087	-1.29996	0.812728914058786	0.383267	-1.802188	0.034257
Trial1	1	1	blindfold	clockwise	practice	Guided	1	-0.5	-0.5	14.32791	-0.6434799	-1.45088	-1.29996	0.812725367665982	0.415298	-1.742943	0.044056
Trial1	1	1	blindfold	clockwise	practice	Guided	1	-0.5	-0.5	14.3479	-0.64346	-1.45088	-1.29996	0.812721853318016	0.389336	-1.734479	0.054757
Trial1	1	1	blindfold	clockwise	practice	Guided	1	-0.5	-0.5	14.3679	-0.6434399	-1.45088	-1.29996	0.812718307882893	0.357097	-1.747175	0.095519
Trial1	1	1	blindfold	clockwise	practice	Guided	1	-0.5	-0.5	14.38791	-0.64342	-1.45088	-1.29996	0.812714783965645	0.343696	-1.793724	0.096661
Trial1	1	1	blindfold	clockwise	practice	Guided	1	-0.5	-0.5	14.40791	-0.6433899	-1.4509	-1.29995	0.812699626717197	0.286265	-1.80642	0.110067
Trial1	1	1	blindfold	clockwise	practice	Guided	1	-0.5	-0.5	14.4279	-0.64338	-1.4509	-1.29995	0.812697870530862	0.251469	-1.819115	0.117351
Trial1	1	1	blindfold	clockwise	practice	Guided	1	-0.5	-0.5	14.44791	-0.64336	-1.45091	-1.29995	0.812694347998244	0.251396	-1.865665	0.117317
Trial1	1	1	blindfold	clockwise	practice	Guided	1	-0.5	-0.5	14.46791	-0.64335	-1.45092	-1.29995	0.812692581653381	0.295269	-1.899519	0.058594
Trial1	1	1	blindfold	clockwise	practice	Guided	1	-0.5	-0.5	14.4879	-0.64333	-1.45093	-1.29996	0.812698905939871	0.334702	-1.946069	0.050864
Trial1	1	1	blindfold	clockwise	practice	Guided	1	-0.5	-0.5	14.5079	-0.64329	-1.45095	-1.29996	0.812691853307099	0.368841	-1.946069	0.085742
Trial1	1	1	blindfold	clockwise	practice	Guided	1	-0.5	-0.5	14.52791	-0.64327	-1.45097	-1.29996	0.812688332959752	0.420077	-1.975692	0.06011
Trial1	1	1	blindfold	clockwise	practice	Guided	1	-0.5	-0.5	14.54791	-0.64325	-1.45098	-1.29996	0.812684802581387	0.40188	-2.005314	0.108075
Trial1	1	1	blindfold	clockwise	practice	Guided	1	-0.5	-0.5	14.5679	-0.64324	-1.45099	-1.29996	0.812683037571528	0.319034	-1.988387	0.062941
Trial1	1	1	blindfold	clockwise	practice	Guided	1	-0.5	-0.5	14.58791	-0.64322	-1.45099	-1.29995	0.812669661561968	0.286072	-1.950301	0.112455
Trial1	1	1	blindfold	clockwise	practice	Guided	1	-0.5	-0.5	14.60791	-0.64319	-1.45098	-1.29995	0.812664378402905	0.293304	-1.954533	0.09644
Trial1	1	1	blindfold	clockwise	practice	Guided	1	-0.5	-0.5	14.6279	-0.64318	-1.45098	-1.29996	0.812672471025747	0.252959	-2.001083	0.095755
Trial1	1	1	blindfold	clockwise	practice	Guided	1	-0.5	-0.5	14.6479	-0.64317	-1.45099	-1.29996	0.812670706851336	0.343006	-2.043401	0.054042
Trial1	1	1	blindfold	clockwise	practice	Guided	1	-0.5	-0.5	14.66791	-0.64315	-1.45101	-1.29996	0.812667178861183	0.366551	-2.123805	0.021344
Trial1	1	1	blindfold	clockwise	practice	Guided	1	-0.5	-0.5	14.68791	-0.64313	-1.45103	-1.29997	0.812673518895983	0.353895	-2.149196	-0.022841
Trial1	1	1	blindfold	clockwise	practice	Guided	1	-0.5	-0.5	14.7079	-0.6431	-1.45106	-1.29997	0.812668239082407	0.264327	-2.115341	-0.028327
Trial1	1	1	blindfold	clockwise	practice	Guided	1	-0.5	-0.5	14.72791	-0.64308	-1.45107	-1.29998	0.812674452618376	0.240606	-2.132268	0.022399
Trial1	1	1	blindfold	clockwise	practice	Guided	1	-0.5	-0.5	14.74791	-0.64307	-1.45106	-1.29998	0.81267268968065	0.273409	-2.08995	0.030637
Trial1	1	1	blindfold	clockwise	practice	Guided	1	-0.5	-0.5	14.76791	-0.64306	-1.45106	-1.29998	0.812670926862485	0.243781	-2.128037	0.050104
Trial1	1	1	blindfold	clockwise	practice	Guided	1	-0.5	-0.5	14.7879	-0.64305	-1.45106	-1.29998	0.812669174655781	0.263657	-2.153427	0.023041
Trial1	1	1	blindfold	clockwise	practice	Guided	1	-0.5	-0.5	14.80791	-0.64302	-1.45107	-1.29998	0.812663887275216	0.262389	-2.157659	0.00095151
Trial1	1	1	blindfold	clockwise	practice	Guided	1	-0.5	-0.5	14.82791	-0.643	-1.45107	-1.29998	0.812660373441008	0.260469	-2.128037	0.040171
Trial1	1	1	blindfold	clockwise	practice	Guided	1	-0.5	-0.5	14.8479	-0.64299	-1.45107	-1.29998	0.812658611458369	0.213112	-2.132268	0.061207
Trial1	1	1	blindfold	clockwise	practice	Guided	1	-0.5	-0.5	14.8679	-0.64298	-1.45106	-1.29998	0.812656849595298	0.235582	-2.115341	0.063418
Trial1	1	1	blindfold	clockwise	practice	Guided	1	-0.5	-0.5	14.88791	-0.64297	-1.45105	-1.29997	0.812645347807338	0.149459	-2.08995	0.100509
Trial1	1	1	blindfold	clockwise	practice	Guided	1	-0.5	-0.5	14.90791	-0.64295	-1.45105	-1.29997	0.812641835121729	0.223235	-2.08995	0.077059
Trial1	1	1	blindfold	clockwise	practice	Guided	1	-0.5	-0.5	14.9279	-0.64294	-1.45105	-1.29997	0.81264008419932	0.240168	-2.081487	0.067101
Trial1	1	1	blindfold	clockwise	practice	Guided	1	-0.5	-0.5	14.94791	-0.64293	-1.45105	-1.29997	0.812638312428066	0.229022	-2.111109	0.093353
Trial1	1	1	blindfold	clockwise	practice	Guided	1	-0.5	-0.5	14.96791	-0.64292	-1.45105	-1.29997	0.81263656174338	0.266263	-2.106878	0.060522
Trial1	1	1	blindfold	clockwise	practice	Guided	1	-0.5	-0.5	14.9879	-0.64291	-1.45105	-1.29997	0.81263480069477	0.256589	-2.081487	0.052916
Trial1	1	1	blindfold	clockwise	practice	Guided	1	-0.5	-0.5	15.0079	-0.64289	-1.45105	-1.29997	0.812631289436932	0.236148	-2.128037	0.10895
Trial1	1	1	blindfold	clockwise	practice	Guided	1	-0.5	-0.5	15.02791	-0.64288	-1.45105	-1.29997	0.812629518266394	0.236831	-2.094182	0.084087
Trial1	1	1	blindfold	clockwise	practice	Guided	1	-0.5	-0.5	15.04791	-0.64287	-1.45105	-1.29996	0.812617910571479	0.156993	-2.081487	0.091109
Trial1	1	1	blindfold	clockwise	practice	Guided	1	-0.5	-0.5	15.0679	-0.64286	-1.45105	-1.29996	0.812616150098685	0.212722	-2.098414	0.098937
Trial1	1	1	blindfold	clockwise	practice	Guided	1	-0.5	-0.5	15.08791	-0.64285	-1.45105	-1.29996	0.812614400223409	0.163913	-2.144964	0.11995
Trial1	1	1	blindfold	clockwise	practice	Guided	1	-0.5	-0.5	15.10791	-0.64284	-1.45106	-1.29996	0.812612629511837	0.17231	-2.098414	0.064342
Trial1	1	1	blindfold	clockwise	practice	Guided	1	-0.5	-0.5	15.1279	-0.64283	-1.45106	-1.29996	0.8126108798743	0.205132	-2.1365	0.082502
Trial1	1	1	blindfold	clockwise	practice	Guided	1	-0.5	-0.5	15.1479	-0.64282	-1.45106	-1.29996	0.812609119879119	0.15632	-2.08995	0.086782
Trial1	1	1	blindfold	clockwise	practice	Guided	1	-0.5	-0.5	15.16791	-0.64281	-1.45105	-1.29996	0.812607360003521	0.16993	-2.081487	0.140357
Trial1	1	1	blindfold	clockwise	practice	Guided	1	-0.5	-0.5	15.18791	-0.6428	-1.45105	-1.29996	0.812605610721891	0.240053	-2.132268	0.075104
Trial1	1	1	blindfold	clockwise	practice	Guided	1	-0.5	-0.5	15.2079	-0.64278	-1.45106	-1.29996	0.812602091567195	0.263927	-2.111109	0.052201
Trial1	1	1	blindfold	clockwise	practice	Guided	1	-0.5	-0.5	15.22791	-0.64277	-1.45106	-1.29996	0.812600332169226	0.260531	-2.094182	0.10696
Trial1	1	1	blindfold	clockwise	practice	Guided	1	-0.5	-0.5	15.24791	-0.64275	-1.45105	-1.29996	0.812596813732049	0.309584	-2.051864	0.106816
Trial1	1	1	blindfold	clockwise	practice	Guided	1	-0.5	-0.5	15.26791	-0.64274	-1.45104	-1.29996	0.812595065162962	0.261851	-2.056096	0.103122
Trial1	1	1	blindfold	clockwise	practice	Guided	1	-0.5	-0.5	15.2879	-0.64272	-1.45103	-1.29996	0.812591547441896	0.297973	-2.034937	0.107558
Trial1	1	1	blindfold	clockwise	practice	Guided	1	-0.5	-0.5	15.30791	-0.64271	-1.45102	-1.29996	0.812589799228735	0.278316	-2.043401	0.058903
Trial1	1	1	blindfold	clockwise	practice	Guided	1	-0.5	-0.5	15.32791	-0.64269	-1.45103	-1.29996	0.812586282223794	0.272269	-2.073023	0.093124
Trial1	1	1	blindfold	clockwise	practice	Guided	1	-0.5	-0.5	15.3479	-0.64268	-1.45103	-1.29996	0.812584523900713	0.222705	-2.073023	0.089041
Trial1	1	1	blindfold	clockwise	practice	Guided	1	-0.5	-0.5	15.3679	-0.64267	-1.45103	-1.29996	0.812582776162369	0.232614	-2.068791	0.100786
Trial1	1	1	blindfold	clockwise	practice	Guided	1	-0.5	-0.5	15.38791	-0.64265	-1.45103	-1.29996	0.812579260112757	0.213337	-2.06456	0.085593
Trial1	1	1	blindfold	clockwise	practice	Guided	1	-0.5	-0.5	15.40791	-0.64263	-1.45103	-1.29997	0.812585602656894	0.22281	-2.043401	0.04255
Trial1	1	1	blindfold	clockwise	practice	Guided	1	-0.5	-0.5	15.4279	-0.64262	-1.45103	-1.29997	0.812583855533461	0.154046	-2.060328	0.073901
Trial1	1	1	blindfold	clockwise	practice	Guided	1	-0.5	-0.5	15.44791	-0.64261	-1.45103	-1.29997	0.812582087606704	0.185761	-2.043401	0.079512
Trial1	1	1	blindfold	clockwise	practice	Guided	1	-0.5	-0.5	15.46791	-0.6426	-1.45102	-1.29997	0.812580340721043	0.189394	-2.022242	0.070739
Trial1	1	1	blindfold	clockwise	practice	Guided	1	-0.5	-0.5	15.4879	-0.64259	-1.45102	-1.29997	0.812578583494232	0.236615	-2.043401	0.049682
Trial1	1	1	blindfold	clockwise	practice	Guided	1	-0.5	-0.5	15.5079	-0.64257	-1.45102	-1.29997	0.812575079857315	0.227624	-2.022242	0.050441
Trial1	1	1	blindfold	clockwise	practice	Guided	1	-0.5	-0.5	15.52791	-0.64256	-1.45101	-1.29997	0.812573322988593	0.234216	-1.984155	0.07513
Trial1	1	1	blindfold	clockwise	practice	Guided	1	-0.5	-0.5	15.54791	-0.64255	-1.451	-1.29997	0.812571566239473	0.204977	-1.992619	0.098762
Trial1	1	1	blindfold	clockwise	practice	Guided	1	-0.5	-0.5	15.5679	-0.64254	-1.451	-1.29996	0.812559951302989	0.185341	-1.950301	0.063039
Trial1	1	1	blindfold	clockwise	practice	Guided	1	-0.5	-0.5	15.58791	-0.64253	-1.45099	-1.29996	0.812558205226954	0.197478	-1.954533	0.116227
Trial1	1	1	blindfold	clockwise	practice	Guided	1	-0.5	-0.5	15.60791	-0.64251	-1.45098	-1.29996	0.812554692521899	0.213245	-1.941837	0.093692
Trial1	1	1	blindfold	clockwise	practice	Guided	1	-0.5	-0.5	15.6279	-0.6425	-1.45098	-1.29996	0.812552936348783	0.229438	-1.958765	0.125959
Trial1	1	1	blindfold	clockwise	practice	Guided	1	-0.5	-0.5	15.6479	-0.64249	-1.45098	-1.29996	0.81255119074762	0.209429	-1.920678	0.102389
Trial1	1	1	blindfold	clockwise	practice	Guided	1	-0.5	-0.5	15.66791	-0.64248	-1.45098	-1.29996	0.812549434813008	0.289888	-1.941837	0.103681
Trial1	1	1	blindfold	clockwise	practice	Guided	1	-0.5	-0.5	15.68791	-0.64247	-1.45098	-1.29996	0.812547678998006	0.222219	-1.950301	0.096972
Trial1	1	1	blindfold	clockwise	practice	Guided	1	-0.5	-0.5	15.7079	-0.64245	-1.45098	-1.29996	0.812544167726833	0.293751	-1.933374	0.048449
Trial1	1	1	blindfold	clockwise	practice	Guided	1	-0.5	-0.5	15.72791	-0.64244	-1.45098	-1.29996	0.812542422719455	0.227931	-1.916447	0.113261
Trial1	1	1	blindfold	clockwise	practice	Guided	1	-0.5	-0.5	15.74791	-0.6424299	-1.45097	-1.29996	0.812540656934109	0.210883	-1.92491	0.072574
Trial1	1	1	blindfold	clockwise	practice	Guided	1	-0.5	-0.5	15.76791	-0.64242	-1.45097	-1.29996	0.812538912164532	0.238161	-1.929142	0.078574
Trial1	1	1	blindfold	clockwise	practice	Guided	1	-0.5	-0.5	15.7879	-0.64241	-1.45097	-1.29996	0.812537157066492	0.239945	-1.962996	0.048883
Trial1	1	1	blindfold	clockwise	practice	Guided	1	-0.5	-0.5	15.80791	-0.64238	-1.45097	-1.29997	0.812541761581855	0.277851	-1.958765	0.024421
Trial1	1	1	blindfold	clockwise	practice	Guided	1	-0.5	-0.5	15.82791	-0.64237	-1.45097	-1.29997	0.812540006982857	0.271127	-1.903751	0.031608
Trial1	1	1	blindfold	clockwise	practice	Guided	1	-0.5	-0.5	15.8479	-0.64236	-1.45097	-1.29997	0.812538252503475	0.278807	-1.916447	0.036953
Trial1	1	1	blindfold	clockwise	practice	Guided	1	-0.5	-0.5	15.8679	-0.6423401	-1.45096	-1.29997	0.812534764786672	0.323791	-1.916447	0.041392
Trial1	1	1	blindfold	clockwise	practice	Guided	1	-0.5	-0.5	15.88791	-0.64233	-1.45095	-1.29997	0.812533000223877	0.282346	-1.874129	0.02816
Trial1	1	1	blindfold	clockwise	practice	Guided	1	-0.5	-0.5	15.90791	-0.64232	-1.45095	-1.29996	0.812521387447401	0.250873	-1.848738	0.077293
Trial1	1	1	blindfold	clockwise	practice	Guided	1	-0.5	-0.5	15.9279	-0.64229	-1.45093	-1.29996	0.812516136534553	0.251834	-1.831811	0.140384
Trial1	1	1	blindfold	clockwise	practice	Guided	1	-0.5	-0.5	15.94791	-0.64228	-1.45093	-1.29996	0.812514382989432	0.286117	-1.865665	0.175253
Trial1	1	1	blindfold	clockwise	practice	Guided	1	-0.5	-0.5	15.96791	-0.64227	-1.45093	-1.29995	0.812502770686599	0.305983	-1.899519	0.148151
Trial1	1	1	blindfold	clockwise	practice	Guided	1	-0.5	-0.5	15.9879	-0.6422501	-1.45093	-1.29995	0.812499285022752	0.329902	-1.886824	0.167068
Trial1	1	1	blindfold	clockwise	practice	Guided	1	-0.5	-0.5	16.0079	-0.6422	-1.45094	-1.29996	0.812500379798471	0.601953	-1.903751	0.071232
Trial1	1	1	blindfold	clockwise	practice	Guided	1	-0.5	-0.5	16.02791	-0.64212	-1.45095	-1.29997	0.812496243440723	0.705016	-1.958765	0.015806
Trial1	1	1	blindfold	clockwise	practice	Guided	1	-0.5	-0.5	16.04791	-0.64182	-1.45097	-1.29998	0.812453555584229	0.980947	-1.992619	0.054732
Trial1	1	1	blindfold	clockwise	practice	Guided	1	-0.5	-0.5	16.0679	-0.64113	-1.45099	-1.29999	0.81234325913764	1.199264	-1.950301	-0.0023726
Trial1	1	1	blindfold	clockwise	practice	Guided	1	-0.5	-0.5	16.08791	-0.63984	-1.45098	-1.29999	0.812120144799099	1.285693	-1.916447	0.02163
Trial1	1	1	blindfold	clockwise	practice	Guided	1	-0.5	-0.5	16.10791	-0.63791	-1.45096	-1.29992	0.811721083528097	1.330349	-1.899519	0.06669
Trial1	1	1	blindfold	clockwise	practice	Guided	1	-0.5	-0.5	16.1279	-0.6318099	-1.45098	-1.29987	0.810657697482363	1.25687	-1.929142	0.251048
Trial1	1	1	blindfold	clockwise	practice	Guided	1	-0.5	-0.5	16.1479	-0.6276399	-1.45096	-1.29983	0.809950567236989	1.243206	-1.797956	0.353986
Trial1	1	1	blindfold	clockwise	practice	Guided	1	-0.5	-0.5	16.16791	-0.62353	-1.4509	-1.29979	0.809273595315651	1.339568	-1.662539	0.439073
Trial1	1	1	blindfold	clockwise	practice	Guided	1	-0.5	-0.5	16.18791	-0.6182	-1.45084	-1.29974	0.808427634090463	1.379169	-1.573671	0.436612
Trial1	1	1	blindfold	clockwise	practice	Guided	1	-0.5	-0.5	16.2079	-0.60556	-1.45079	-1.29972	0.806656606336427	1.282418	-1.615989	0.57345
Trial1	1	1	blindfold	clockwise	practice	Guided	1	-0.5	-0.5	16.22791	-0.59864	-1.45081	-1.2997	0.80576049014798	1.13724	-1.675234	0.607634
Trial1	1	1	blindfold	clockwise	practice	Guided	1	-0.5	-0.5	16.24791	-0.59054	-1.45084	-1.2997	0.804809054933038	1.098029	-1.747175	0.574088
Trial1	1	1	blindfold	clockwise	practice	Guided	1	-0.5	-0.5	16.26791	-0.58271	-1.45086	-1.29969	0.803955874397296	1.146895	-1.696393	0.579696
Trial1	1	1	blindfold	clockwise	practice	Guided	1	-0.5	-0.5	16.2879	-0.57394	-1.45084	-1.29959	0.803001422127194	1.210851	-1.556744	0.778201
Trial1	1	1	blindfold	clockwise	practice	Guided	1	-0.5	-0.5	16.30791	-0.55544	-1.45075	-1.29957	0.801489808528588	1.173433	-1.480571	0.842922
Trial1	1	1	blindfold	clockwise	practice	Guided	1	-0.5	-0.5	16.32791	-0.54548	-1.45075	-1.29953	0.800822514244118	1.057809	-1.514426	0.934895
Trial1	1	1	blindfold	clockwise	practice	Guided	1	-0.5	-0.5	16.3479	-0.53489	-1.45077	-1.2995	0.800260922153138	0.893676	-1.590598	1.018222
Trial1	1	1	blindfold	clockwise	practice	Guided	1	-0.5	-0.5	16.3679	-0.52414	-1.4508	-1.2995	0.799864345572093	0.762026	-1.687929	1.007808
Trial1	1	1	blindfold	clockwise	practice	Guided	1	-0.5	-0.5	16.38791	-0.51368	-1.45084	-1.2995	0.799617017839279	0.825662	-1.71332	0.991921
Trial1	1	1	blindfold	clockwise	practice	Guided	1	-0.5	-0.5	16.40791	-0.50317	-1.45084	-1.29954	0.799546207872951	0.797212	-1.632916	1.045275
Trial1	1	1	blindfold	clockwise	practice	Guided	1	-0.5	-0.5	16.4279	-0.48183	-1.45085	-1.29959	0.799796413774318	1.008962	-1.80642	0.789206
Trial1	1	1	blindfold	clockwise	practice	Guided	1	-0.5	-0.5	16.44791	-0.47086	-1.45089	-1.2996	0.800130806542114	1.011656	-1.874129	0.782073
Trial1	1	1	blindfold	clockwise	practice	Guided	1	-0.5	-0.5	16.46791	-0.45897	-1.45092	-1.29959	0.800642001567815	1.035793	-1.899519	0.832579
Trial1	1	1	blindfold	clockwise	practice	Guided	1	-0.5	-0.5	16.4879	-0.44788	-1.45094	-1.29953	0.801227035340412	0.920284	-1.85297	0.933773
Trial1	1	1	blindfold	clockwise	practice	Guided	1	-0.5	-0.5	16.5079	-0.43592	-1.45092	-1.29953	0.802093831255224	0.900984	-1.620221	1.159349
Trial1	1	1	blindfold	clockwise	practice	Guided	1	-0.5	-0.5	16.52791	-0.41208	-1.45076	-1.29938	0.804200481790347	0.73663	-1.544048	1.238689
Trial1	1	1	blindfold	clockwise	practice	Guided	1	-0.5	-0.5	16.54791	-0.40069	-1.45075	-1.29938	0.805525272699261	0.708744	-1.505962	1.25388
Trial1	1	1	blindfold	clockwise	practice	Guided	1	-0.5	-0.5	16.5679	-0.38827	-1.45075	-1.2994	0.807170428563071	0.777736	-1.467876	1.16712
Trial1	1	1	blindfold	clockwise	practice	Guided	1	-0.5	-0.5	16.58791	-0.37696	-1.45073	-1.29939	0.808803644559873	0.754716	-1.489035	1.190501
Trial1	1	1	blindfold	clockwise	practice	Guided	1	-0.5	-0.5	16.60791	-0.35338	-1.45072	-1.29935	0.812685600755702	0.605682	-1.340922	1.321935
Trial1	1	1	blindfold	clockwise	practice	Guided	1	-0.5	-0.5	16.6279	-0.34185	-1.45069	-1.29934	0.814834878395589	0.533459	-1.395935	1.347213
Trial1	1	1	blindfold	clockwise	practice	Guided	1	-0.5	-0.5	16.6479	-0.33009	-1.45071	-1.29936	0.817218263793583	0.526505	-1.510194	1.243167
Trial1	1	1	blindfold	clockwise	practice	Guided	1	-0.5	-0.5	16.66791	-0.31883	-1.45074	-1.29938	0.819653006355437	0.531901	-1.412862	1.210031
Trial1	1	1	blindfold	clockwise	practice	Guided	1	-0.5	-0.5	16.68791	-0.30744	-1.45072	-1.29938	0.822245612287843	0.447208	-1.374776	1.256402
Trial1	1	1	blindfold	clockwise	practice	Guided	1	-0.5	-0.5	16.7079	-0.29657	-1.45069	-1.29943	0.824907333508648	0.559473	-1.33669	1.218766
Trial1	1	1	blindfold	clockwise	practice	Guided	1	-0.5	-0.5	16.72791	-0.27515	-1.45072	-1.29945	0.830468360422242	0.644788	-1.514426	1.09934
Trial1	1	1	blindfold	clockwise	practice	Guided	1	-0.5	-0.5	16.74791	-0.26419	-1.45075	-1.29947	0.833521886692291	0.695126	-1.552512	1.060583
Trial1	1	1	blindfold	clockwise	practice	Guided	1	-0.5	-0.5	16.76791	-0.25356	-1.45077	-1.29947	0.836591332973037	0.666439	-1.620221	1.049948
Trial1	1	1	blindfold	clockwise	practice	Guided	1	-0.5	-0.5	16.7879	-0.24266	-1.45079	-1.29946	0.839857162798195	0.625286	-1.590598	1.064864
Trial1	1	1	blindfold	clockwise	practice	Guided	1	-0.5	-0.5	16.80791	-0.23184	-1.4508	-1.29943	0.843207051113818	0.652988	-1.569439	1.144671
Trial1	1	1	blindfold	clockwise	practice	Guided	1	-0.5	-0.5	16.82791	-0.21129	-1.45077	-1.29942	0.849956355716059	0.756616	-1.438253	1.147595
Trial1	1	1	blindfold	clockwise	practice	Guided	1	-0.5	-0.5	16.8479	-0.20055	-1.45074	-1.29941	0.853654867912336	0.747057	-1.412862	1.186754
Trial1	1	1	blindfold	clockwise	practice	Guided	1	-0.5	-0.5	16.8679	-0.19008	-1.4507	-1.29942	0.857392995903683	0.67351	-1.38324	1.164509
Trial1	1	1	blindfold	clockwise	practice	Guided	1	-0.5	-0.5	16.88791	-0.1796	-1.45069	-1.29944	0.861255086938823	0.644126	-1.408631	1.124137
Trial1	1	1	blindfold	clockwise	practice	Guided	1	-0.5	-0.5	16.90791	-0.16912	-1.45069	-1.29945	0.865217747633441	0.63795	-1.391703	1.120974
Trial1	1	1	blindfold	clockwise	practice	Guided	1	-0.5	-0.5	16.9279	-0.14792	-1.4507	-1.29945	0.873544792064625	0.656525	-1.438253	1.101358
Trial1	1	1	blindfold	clockwise	practice	Guided	1	-0.5	-0.5	16.94791	-0.13753	-1.45071	-1.29944	0.877774838232757	0.650891	-1.387472	1.123383
Trial1	1	1	blindfold	clockwise	practice	Guided	1	-0.5	-0.5	16.96791	-0.12656	-1.45071	-1.29945	0.882370447894833	0.62685	-1.400167	1.11633
Trial1	1	1	blindfold	clockwise	practice	Guided	1	-0.5	-0.5	16.9879	-0.11658	-1.4507	-1.29946	0.88664935967866	0.633643	-1.412862	1.083464
Trial1	1	1	blindfold	clockwise	practice	Guided	1	-0.5	-0.5	17.0079	-0.106	-1.4507	-1.29944	0.891257631669307	0.635884	-1.353617	1.058969
Trial1	1	1	blindfold	clockwise	practice	Guided	1	-0.5	-0.5	17.02791	-0.08556099	-1.45067	-1.29945	0.900488682154137	0.673479	-1.366313	1.106315
Trial1	1	1	blindfold	clockwise	practice	Guided	1	-0.5	-0.5	17.04791	-0.075368	-1.45068	-1.29949	0.905260489452325	0.63564	-1.446717	1.015546
Trial1	1	1	blindfold	clockwise	practice	Guided	1	-0.5	-0.5	17.0679	-0.064894	-1.45072	-1.29952	0.910246938104628	0.611283	-1.450949	0.945261
Trial1	1	1	blindfold	clockwise	practice	Guided	1	-0.5	-0.5	17.08791	-0.054756	-1.45074	-1.29953	0.915145065021196	0.730296	-1.476339	0.966162
Trial1	1	1	blindfold	clockwise	practice	Guided	1	-0.5	-0.5	17.10791	-0.034049	-1.45074	-1.29954	0.925405005059456	0.762908	-1.480571	0.921867
Trial1	1	1	blindfold	clockwise	practice	Guided	1	-0.5	-0.5	17.1279	-0.02342	-1.45074	-1.29953	0.930793621322719	0.743904	-1.467876	0.960833
Trial1	1	1	blindfold	clockwise	practice	Guided	1	-0.5	-0.5	17.1479	-0.013013	-1.45073	-1.29952	0.936156287178085	0.831511	-1.434021	0.953314
Trial1	1	1	blindfold	clockwise	practice	Guided	1	-0.5	-0.5	17.16791	-0.0025041	-1.45073	-1.29952	0.9416657718941	0.831511	-1.434021	0.953314
Trial1	1	1	blindfold	clockwise	practice	Guided	1	-0.5	-0.5	17.18791	0.017773	-1.45072	-1.29952	0.952534060074731	0.72528	-1.493267	0.876781
Trial1	1	1	blindfold	clockwise	practice	Guided	1	-0.5	-0.5	17.2079	0.019069	-1.45073	-1.29954	0.953255849961563	0.805259	-1.522889	0.889672
Trial1	1	1	blindfold	clockwise	practice	Guided	1	-0.5	-0.5	17.22791	0.041053	-1.45075	-1.29951	0.965377953565964	0.868956	-1.408631	0.955442
Trial1	1	1	blindfold	clockwise	practice	Guided	1	-0.5	-0.5	17.24791	0.052133	-1.45072	-1.29949	0.971614672237514	0.733494	-1.345154	1.027295
Trial1	1	1	blindfold	clockwise	practice	Guided	1	-0.5	-0.5	17.26791	0.063308	-1.45069	-1.29948	0.97800015479729	0.674053	-1.366313	1.032119
Trial1	1	1	blindfold	clockwise	practice	Guided	1	-0.5	-0.5	17.2879	0.074487	-1.45068	-1.29948	0.984481443837884	0.610015	-1.332458	1.049326
Trial1	1	1	blindfold	clockwise	practice	Guided	1	-0.5	-0.5	17.30791	0.086289	-1.45066	-1.29947	0.991406669173992	0.595013	-1.302836	1.050131
Trial1	1	1	blindfold	clockwise	practice	Guided	1	-0.5	-0.5	17.32791	0.10815	-1.45064	-1.29949	1.00450517623465	0.752316	-1.285908	1.033261
Trial1	1	1	blindfold	clockwise	practice	Guided	1	-0.5	-0.5	17.3479	0.1197	-1.45064	-1.29951	1.0115554028978	0.796503	-1.345154	0.959629
Trial1	1	1	blindfold	clockwise	practice	Guided	1	-0.5	-0.5	17.3679	0.13104	-1.45067	-1.29955	1.01857331225185	0.822772	-1.395935	0.894107
Trial1	1	1	blindfold	clockwise	practice	Guided	1	-0.5	-0.5	17.38791	0.14256	-1.4507	-1.29958	1.02577369480473	0.921017	-1.489035	0.804912
Trial1	1	1	blindfold	clockwise	practice	Guided	1	-0.5	-0.5	17.40791	0.15426	-1.45074	-1.2995	1.03308100953844	0.877591	-1.442485	0.906319
Trial1	1	1	blindfold	clockwise	practice	Guided	1	-0.5	-0.5	17.4279	0.1785	-1.45065	-1.29945	1.04856207308136	0.741597	-1.167418	1.069865
Trial1	1	1	blindfold	clockwise	practice	Guided	1	-0.5	-0.5	17.44791	0.19062	-1.4506	-1.29945	1.05644505135805	0.810156	-1.197041	1.106503
Trial1	1	1	blindfold	clockwise	practice	Guided	1	-0.5	-0.5	17.46791	0.2032	-1.45059	-1.29946	1.06471894084435	0.836082	-1.167418	1.057608
Trial1	1	1	blindfold	clockwise	practice	Guided	1	-0.5	-0.5	17.4879	0.21553	-1.45058	-1.29947	1.07290986598469	0.80784	-1.150491	1.058848
Trial1	1	1	blindfold	clockwise	practice	Guided	1	-0.5	-0.5	17.5079	0.22839	-1.45059	-1.29946	1.0815212390463	0.806252	-1.213968	1.051901
Trial1	1	1	blindfold	clockwise	practice	Guided	1	-0.5	-0.5	17.52791	0.25378	-1.45061	-1.29947	1.09878873654899	0.806302	-1.213968	1.075847
Trial1	1	1	blindfold	clockwise	practice	Guided	1	-0.5	-0.5	17.54791	0.26667	-1.45061	-1.29949	1.1076854866129	0.734613	-1.294372	1.036917
Trial1	1	1	blindfold	clockwise	practice	Guided	1	-0.5	-0.5	17.5679	0.28004	-1.45063	-1.2995	1.11698819461899	0.779421	-1.239359	0.981196
Trial1	1	1	blindfold	clockwise	practice	Guided	1	-0.5	-0.5	17.58791	0.29349	-1.45063	-1.29947	1.12640079743115	0.77049	-1.205504	1.049595
Trial1	1	1	blindfold	clockwise	practice	Guided	1	-0.5	-0.5	17.60791	0.30394	-1.45062	-1.29889	1.13337758233133	0.798721	-1.137795	1.081487
Trial1	1	1	blindfold	clockwise	practice	Guided	1	-0.5	-0.5	17.6279	0.30191	-1.45064	-1.29853	1.13168449752764	3.114444	-1.611757	0.23078
Trial1	1	1	blindfold	clockwise	practice	Guided	1	-0.5	-0.5	17.6479	0.30152	-1.45078	-1.29856	1.1314293637442	2.758226	-2.212673	-0.204547
Trial1	1	1	blindfold	clockwise	practice	Guided	1	-0.5	-0.5	17.66791	0.30143	-1.45094	-1.29861	1.13140086236784	1.70637	-2.263454	-0.403308
Trial1	1	1	blindfold	clockwise	practice	Guided	1	-0.5	-0.5	17.68791	0.30112	-1.451	-1.29781	1.13061664813566	0.63141	-1.844506	0.178931
Trial1	1	1	blindfold	clockwise	practice	Guided	1	-0.5	-0.5	17.7079	0.30029	-1.4507	-1.29623	1.12891375237004	0.393899	-0.803483	1.299875
Trial1	1	1	blindfold	clockwise	practice	Guided	1	-0.5	-0.5	17.72791	0.30024	-1.45045	-1.29382	1.1271797796765	0.966276	-0.651138	1.243419
Trial1	1	1	blindfold	clockwise	practice	Guided	1	-0.5	-0.5	17.74791	0.30046	-1.45036	-1.29109	1.12541529560157	1.560629	-1.142027	0.649829
Trial1	1	1	blindfold	clockwise	practice	Guided	1	-0.5	-0.5	17.76791	0.30073	-1.45055	-1.28873	1.12394998540435	1.642949	-1.632916	0.270617
Trial1	1	1	blindfold	clockwise	practice	Guided	1	-0.5	-0.5	17.7879	0.3008	-1.45075	-1.28671	1.12258331304344	1.372433	-1.658307	0.133398
Trial1	1	1	blindfold	clockwise	practice	Guided	1	-0.5	-0.5	17.80791	0.3007	-1.45085	-1.28311	1.1199917968027	0.99803	-1.71332	0.466903
Trial1	1	1	blindfold	clockwise	practice	Guided	1	-0.5	-0.5	17.82791	0.30045	-1.45082	-1.28118	1.11846423361441	0.936237	-1.417094	0.67033
Trial1	1	1	blindfold	clockwise	practice	Guided	1	-0.5	-0.5	17.8479	0.30047	-1.45074	-1.2791	1.11702690942529	1.121785	-1.421326	0.598093
Trial1	1	1	blindfold	clockwise	practice	Guided	1	-0.5	-0.5	17.8679	0.30053	-1.45072	-1.27712	1.11568982809818	1.155155	-1.442485	0.435514
Trial1	1	1	blindfold	clockwise	practice	Guided	1	-0.5	-0.5	17.88791	0.30058	-1.45071	-1.27522	1.11440317356985	1.116518	-1.353617	0.400197
Trial1	1	1	blindfold	clockwise	practice	Guided	1	-0.5	-0.5	17.90791	0.30057	-1.4507	-1.2714	1.11174199520027	0.953009	-1.404399	0.477446
Trial1	1	1	blindfold	clockwise	practice	Guided	1	-0.5	-0.5	17.9279	0.30041	-1.45072	-1.26946	1.11028140868667	0.66125	-1.434021	0.532519
Trial1	1	1	blindfold	clockwise	practice	Guided	1	-0.5	-0.5	17.94791	0.30035	-1.45072	-1.26751	1.10888765254255	0.593352	-1.434021	0.559103
Trial1	1	1	blindfold	clockwise	practice	Guided	1	-0.5	-0.5	17.96791	0.30031	-1.45071	-1.26556	1.10750984281758	0.624685	-1.417094	0.446818
Trial1	1	1	blindfold	clockwise	practice	Guided	1	-0.5	-0.5	17.9879	0.3003	-1.45071	-1.26356	1.10612117488326	0.57919	-1.38324	0.469873
Trial1	1	1	blindfold	clockwise	practice	Guided	1	-0.5	-0.5	18.0079	0.30029	-1.45069	-1.25945	1.1032807228199	0.498464	-1.298604	0.483459
Trial1	1	1	blindfold	clockwise	practice	Guided	1	-0.5	-0.5	18.02791	0.30016	-1.45063	-1.25719	1.10163183071075	0.088851	-1.247822	0.577138
Trial1	1	1	blindfold	clockwise	practice	Guided	1	-0.5	-0.5	18.04791	0.30005	-1.45062	-1.2546	1.09977327999485	-0.147486	-1.247822	0.591353
Trial1	1	1	blindfold	clockwise	practice	Guided	1	-0.5	-0.5	18.0679	0.29989	-1.45062	-1.25205	1.09790851949268	-0.36511	-1.362081	0.578204
Trial1	1	1	blindfold	clockwise	practice	Guided	1	-0.5	-0.5	18.08791	0.29982	-1.45065	-1.24939	1.09603714490817	-0.484014	-1.298604	0.548096
Trial1	1	1	blindfold	clockwise	practice	Guided	1	-0.5	-0.5	18.10791	0.29976	-1.45066	-1.24389	1.09224009913972	-0.525666	-1.239359	0.479127
Trial1	1	1	blindfold	clockwise	practice	Guided	1	-0.5	-0.5	18.1279	0.29974	-1.45066	-1.24121	1.09040191399822	-0.523959	-1.357849	0.441193
Trial1	1	1	blindfold	clockwise	practice	Guided	1	-0.5	-0.5	18.1479	0.29974	-1.45067	-1.2386	1.08862944890899	-0.541334	-1.33669	0.431949
Trial1	1	1	blindfold	clockwise	practice	Guided	1	-0.5	-0.5	18.16791	0.29972	-1.45068	-1.23618	1.08697423010235	-0.67348	-1.463644	0.287679
Trial1	1	1	blindfold	clockwise	practice	Guided	1	-0.5	-0.5	18.18791	0.29967	-1.45072	-1.23405	1.08549600679339	-0.79504	-1.556744	0.211133
Trial1	1	1	blindfold	clockwise	practice	Guided	1	-0.5	-0.5	18.2079	0.29961	-1.45076	-1.23032	1.08293277857678	-0.908784	-1.42979	0.269431
Trial1	1	1	blindfold	clockwise	practice	Guided	1	-0.5	-0.5	18.22791	0.29948	-1.4507	-1.22857	1.08165728331409	-1.178361	-1.395935	0.434641
Trial1	1	1	blindfold	clockwise	practice	Guided	1	-0.5	-0.5	18.24791	0.29943	-1.4507	-1.22698	1.08054996337353	-1.293096	-1.366313	0.416488
Trial1	1	1	blindfold	clockwise	practice	Guided	1	-0.5	-0.5	18.26791	0.29938	-1.4507	-1.2255	1.07951777357065	-1.394836	-1.446717	0.391902
Trial1	1	1	blindfold	clockwise	practice	Guided	1	-0.5	-0.5	18.2879	0.29932	-1.45072	-1.2243	1.07866713621079	-1.51708	-1.522889	0.332107
Trial1	1	1	blindfold	clockwise	practice	Guided	1	-0.5	-0.5	18.30791	0.29926	-1.45075	-1.22273	1.07756905650708	-1.646489	-1.50173	0.230002
Trial1	1	1	blindfold	clockwise	practice	Guided	1	-0.5	-0.5	18.32791	0.29917	-1.45076	-1.22232	1.07722736425408	-1.818547	-1.489035	0.298378
Trial1	1	1	blindfold	clockwise	practice	Guided	1	-0.5	-0.5	18.3479	0.29912	-1.45075	-1.22212	1.07705624292379	-2.039173	-1.476339	0.356443
Trial1	1	1	blindfold	clockwise	practice	Guided	1	-0.5	-0.5	18.3679	0.29905	-1.45074	-1.22201	1.07693053239272	-2.075131	-1.357849	0.472608
Trial1	1	1	blindfold	clockwise	practice	Guided	1	-0.5	-0.5	18.38791	0.29901	-1.45072	-1.22192	1.07684051724857	-2.180505	-1.374776	0.543934
Trial1	1	1	blindfold	clockwise	practice	Guided	1	-0.5	-0.5	18.40791	0.29898	-1.4507	-1.22185	1.07677133754913	-2.206145	-1.379008	0.517657
Trial1	1	1	blindfold	clockwise	practice	Guided	1	-0.5	-0.5	18.4279	0.29895	-1.4507	-1.22181	1.07672223938556	-2.382485	-1.434021	0.581858
Trial1	1	1	blindfold	clockwise	practice	Guided	1	-0.5	-0.5	18.44791	0.29893	-1.45071	-1.22176	1.07667389461861	-2.341601	-1.442485	0.562543
Trial1	1	1	blindfold	clockwise	practice	Guided	1	-0.5	-0.5	18.46791	0.2989	-1.45071	-1.22173	1.07663150942382	-2.422151	-1.42979	0.571838
Trial1	1	1	blindfold	clockwise	practice	Guided	1	-0.5	-0.5	18.4879	0.29888	-1.45071	-1.22172	1.07660995797103	-2.542673	-1.404399	0.470196
Trial1	1	1	blindfold	clockwise	practice	Guided	1	-0.5	-0.5	18.5079	0.29887	-1.45071	-1.22168	1.0765756768573	-2.616014	-1.349385	0.412531
Trial1	1	1	blindfold	clockwise	practice	Guided	1	-0.5	-0.5	18.52791	0.29881	-1.4507	-1.22166	1.07651781495751	-2.733166	-1.353617	0.461435
Trial1	1	1	blindfold	clockwise	practice	Guided	1	-0.5	-0.5	18.54791	0.29878	-1.4507	-1.22164	1.07648212040159	-2.826019	-1.38324	0.429132
Trial1	1	1	blindfold	clockwise	practice	Guided	1	-0.5	-0.5	18.5679	0.29876	-1.4507	-1.22161	1.07644722337524	-2.842121	-1.400167	0.495726
Trial1	1	1	blindfold	clockwise	practice	Guided	1	-0.5	-0.5	18.58791	0.29873	-1.4507	-1.22157	1.07639812548502	-2.872593	-1.379008	0.586974
Trial1	1	1	blindfold	clockwise	practice	Guided	1	-0.5	-0.5	18.60791	0.2987	-1.45069	-1.2215	1.0763288680029	-2.74416	-1.328226	0.604915
Trial1	1	1	blindfold	clockwise	practice	Guided	1	-0.5	-0.5	18.6279	0.29867	-1.45069	-1.22149	1.07629996564409	-2.922654	-1.400167	0.487055
Trial1	1	1	blindfold	clockwise	practice	Guided	1	-0.5	-0.5	18.6479	0.29865	-1.45069	-1.22145	1.07625827656889	-3.145829	-1.412862	0.516962
Trial1	1	1	blindfold	clockwise	practice	Guided	1	-0.5	-0.5	18.66791	0.29858	-1.45069	-1.22135	1.07613928411559	-3.43418	-1.395935	0.597612
Trial1	1	1	blindfold	clockwise	practice	Guided	1	-0.5	-0.5	18.68791	0.29847	-1.45069	-1.22118	1.07594378825165	-3.531846	-1.387472	0.698775
Trial1	1	1	blindfold	clockwise	practice	Guided	1	-0.5	-0.5	18.7079	0.29836	-1.45069	-1.22054	1.07543325236717	-3.692961	-1.395935	0.826762
Trial1	1	1	blindfold	clockwise	practice	Guided	1	-0.5	-0.5	18.72791	0.29816	-1.45071	-1.22023	1.07507701738575	-3.938665	-1.463644	0.736873
Trial1	1	1	blindfold	clockwise	practice	Guided	1	-0.5	-0.5	18.74791	0.29807	-1.45073	-1.22001	1.07486285626182	-4.273819	-1.556744	0.655897
Trial1	1	1	blindfold	clockwise	practice	Guided	1	-0.5	-0.5	18.76791	0.29796	-1.45075	-1.21987	1.07468737692976	-4.426874	-1.417094	0.69593
Trial1	1	1	blindfold	clockwise	practice	Guided	1	-0.5	-0.5	18.7879	0.29789	-1.45073	-1.21969	1.07451482546338	-4.511025	-1.362081	0.793439
Trial1	1	1	blindfold	clockwise	practice	Guided	1	-0.5	-0.5	18.80791	0.29781	-1.45072	-1.21918	1.07411390454064	-4.721051	-1.480571	0.91938
Trial1	1	1	blindfold	clockwise	practice	Guided	1	-0.5	-0.5	18.82791	0.29765	-1.45076	-1.21909	1.07393479497608	-4.860031	-1.59483	0.709055
Trial1	1	1	blindfold	clockwise	practice	Guided	1	-0.5	-0.5	18.8479	0.29763	-1.45076	-1.21908	1.07391323729794	-4.955927	-1.620221	0.565147
Trial1	1	1	blindfold	clockwise	practice	Guided	1	-0.5	-0.5	18.8679	0.29761	-1.45077	-1.21908	1.07389836256326	-5.105822	-1.797956	0.201682
Trial1	1	1	blindfold	clockwise	practice	Guided	1	-0.5	-0.5	18.88791	0.29759	-1.45079	-1.21908	1.07388351013069	-5.331499	-1.789493	-0.051439
Trial1	1	1	blindfold	clockwise	practice	Guided	1	-0.5	-0.5	18.90791	0.29754	-1.45079	-1.21905	1.07382627489122	-5.555209	-1.535585	0.082299
Trial1	1	1	blindfold	clockwise	practice	Guided	1	-0.5	-0.5	18.9279	0.29735	-1.45078	-1.21904	1.07367854910361	-5.727464	-1.569439	0.37381
Trial1	1	1	blindfold	clockwise	practice	Guided	1	-0.5	-0.5	18.94791	0.29732	-1.45079	-1.21902	1.07364284983478	-5.628116	-1.662539	0.449384
Trial1	1	1	blindfold	clockwise	practice	Guided	1	-0.5	-0.5	18.96791	0.29731	-1.45079	-1.21894	1.07358184570993	-5.321227	-1.607525	0.894905
Trial1	1	1	blindfold	clockwise	practice	Guided	1	-0.5	-0.5	18.9879	0.29734	-1.45079	-1.21846	1.07328272331634	-4.863507	-1.645611	1.349717
Trial1	1	1	blindfold	clockwise	practice	Guided	1	-0.5	-0.5	19.0079	0.29748	-1.4508	-1.21475	1.07090707627363	-4.478301	-1.556744	1.845767
Trial1	1	1	blindfold	clockwise	practice	Guided	1	-0.5	-0.5	19.02791	0.29798	-1.45079	-1.21069	1.06857491842652	-3.564606	-1.64138	2.698582
Trial1	1	1	blindfold	clockwise	practice	Guided	1	-0.5	-0.5	19.04791	0.29822	-1.45078	-1.20409	1.0643767479339	-2.966693	-1.298604	3.319816
Trial1	1	1	blindfold	clockwise	practice	Guided	1	-0.5	-0.5	19.0679	0.2985	-1.45069	-1.19471	1.0584064715238	-2.31076	-1.42979	4.035773
Trial1	1	1	blindfold	clockwise	practice	Guided	1	-0.5	-0.5	19.08791	0.29883	-1.45072	-1.1818	1.05022884345826	-1.491101	-2.034937	4.233239
Trial1	1	1	blindfold	clockwise	practice	Guided	1	-0.5	-0.5	19.10791	0.29921	-1.45096	-1.14722	1.02841158672628	-0.773861	-2.39464	4.321611
Trial1	1	1	blindfold	clockwise	practice	Guided	1	-0.5	-0.5	19.1279	0.29984	-1.4511	-1.12319	1.01395752545852	-0.09057	-2.056096	4.034667
Trial1	1	1	blindfold	clockwise	practice	Guided	1	-0.5	-0.5	19.1479	0.30009	-1.45102	-1.10166	1.00106880672175	0.038537	-1.958765	3.275015
Trial1	1	1	blindfold	clockwise	practice	Guided	1	-0.5	-0.5	19.16791	0.30007	-1.45099	-1.0767	0.986252930650884	-0.170965	-2.030705	2.526388
Trial1	1	1	blindfold	clockwise	practice	Guided	1	-0.5	-0.5	19.18791	0.29988	-1.45102	-1.05188	0.971791926176553	-0.408442	-2.263454	1.709271
Trial1	1	1	blindfold	clockwise	practice	Guided	1	-0.5	-0.5	19.2079	0.29979	-1.4511	-0.99793	0.942124392328259	-0.628064	-2.246527	1.737775
Trial1	1	1	blindfold	clockwise	practice	Guided	1	-0.5	-0.5	19.22791	0.29978	-1.45122	-0.97221	0.928778981916153	-0.350342	-2.995556	1.4174
Trial1	1	1	blindfold	clockwise	practice	Guided	1	-0.5	-0.5	19.24791	0.29984	-1.45141	-0.94488	0.915238904844469	-0.042788	-3.033642	1.262261
Trial1	1	1	blindfold	clockwise	practice	Guided	1	-0.5	-0.5	19.26791	0.29992	-1.45149	-0.91857	0.902813864797168	-0.279211	-2.800893	1.058732
Trial1	1	1	blindfold	clockwise	practice	Guided	1	-0.5	-0.5	19.2879	0.29992	-1.45145	-0.89188	0.890753589295654	-0.263843	-2.860138	0.802919
Trial1	1	1	blindfold	clockwise	practice	Guided	1	-0.5	-0.5	19.30791	0.29985	-1.45139	-0.83949	0.868915104846378	-0.407396	-2.339627	1.032098
Trial1	1	1	blindfold	clockwise	practice	Guided	1	-0.5	-0.5	19.32791	0.2997	-1.45108	-0.81377	0.859052785110038	-0.606728	-2.403104	0.796281
Trial1	1	1	blindfold	clockwise	practice	Guided	1	-0.5	-0.5	19.3479	0.29971	-1.45114	-0.78844	0.850137491599203	-0.331344	-2.640084	0.812418
Trial1	1	1	blindfold	clockwise	practice	Guided	1	-0.5	-0.5	19.3679	0.29977	-1.45125	-0.76285	0.841856379964483	-0.438503	-2.534289	0.715152
Trial1	1	1	blindfold	clockwise	practice	Guided	1	-0.5	-0.5	19.38791	0.29985	-1.45129	-0.7392501	0.834865614830473	-0.113309	-2.669707	0.61167
Trial1	1	1	blindfold	clockwise	practice	Guided	1	-0.5	-0.5	19.40791	0.29995	-1.45131	-0.69133	0.822512711380114	0.026445	-2.500435	0.571583
Trial1	1	1	blindfold	clockwise	practice	Guided	1	-0.5	-0.5	19.4279	0.29998	-1.45127	-0.66812	0.817454810396077	-0.105471	-2.534289	0.327028
Trial1	1	1	blindfold	clockwise	practice	Guided	1	-0.5	-0.5	19.44791	0.29992	-1.45124	-0.64632	0.813192186891957	-0.419576	-2.373481	0.282426
Trial1	1	1	blindfold	clockwise	practice	Guided	1	-0.5	-0.5	19.46791	0.29981	-1.45118	-0.62524	0.809556096551739	-0.481309	-2.314236	0.170217
Trial1	1	1	blindfold	clockwise	practice	Guided	1	-0.5	-0.5	19.4879	0.29974	-1.45114	-0.60504	0.806608640187509	-0.457106	-2.293077	-0.0041121
Trial1	1	1	blindfold	clockwise	practice	Guided	1	-0.5	-0.5	19.5079	0.29972	-1.45116	-0.56589	0.802429782132471	-0.54466	-2.436958	0.192386
Trial1	1	1	blindfold	clockwise	practice	Guided	1	-0.5	-0.5	19.52791	0.29978	-1.45124	-0.54776	0.801204770836517	-0.202116	-2.458117	0.401096
Trial1	1	1	blindfold	clockwise	practice	Guided	1	-0.5	-0.5	19.54791	0.29983	-1.4512	-0.53017	0.800398832062039	-0.134263	-2.572376	0.378878
Trial1	1	1	blindfold	clockwise	practice	Guided	1	-0.5	-0.5	19.5679	0.29987	-1.45123	-0.5131	0.799977280161346	-0.273278	-2.508899	0.204258
Trial1	1	1	blindfold	clockwise	practice	Guided	1	-0.5	-0.5	19.58791	0.29987	-1.45123	-0.49626	0.799878757872703	-0.274255	-2.377713	0.712881
Trial1	1	1	blindfold	clockwise	practice	Guided	2	-0.5	-0.5	0	-0.54926	-1.45076	-1.29994	0.801455381158062	0.325084	-1.644639	0.162186
Trial1	1	1	blindfold	clockwise	practice	Guided	2	-0.5	-0.5	0.008636475	-0.54923	-1.45077	-1.29993	0.801443544308965	0.500742	-1.62348	0.245688
Trial1	1	1	blindfold	clockwise	practice	Guided	2	-0.5	-0.5	0.02862549	-0.54921	-1.45078	-1.29993	0.801442314355687	0.480971	-1.703884	0.221838
Trial1	1	1	blindfold	clockwise	practice	Guided	2	-0.5	-0.5	0.0486145	-0.54916	-1.45082	-1.29992	0.801429131601037	0.550288	-1.813911	0.195475
Trial1	1	1	blindfold	clockwise	practice	Guided	2	-0.5	-0.5	0.06863403	-0.54906	-1.45087	-1.29992	0.801423002758133	0.584824	-1.864692	0.180175
Trial1	1	1	blindfold	clockwise	practice	Guided	2	-0.5	-0.5	0.08862305	-0.54889	-1.45092	-1.29994	0.801432723293514	0.610505	-1.940865	0.11497
Trial1	1	1	blindfold	clockwise	practice	Guided	2	-0.5	-0.5	0.1086426	-0.54833	-1.45098	-1.29994	0.801398757273771	0.548683	-1.970487	0.115422
Trial1	1	1	blindfold	clockwise	practice	Guided	2	-0.5	-0.5	0.1286316	-0.54803	-1.45099	-1.29993	0.801370726112038	0.551829	-1.974719	0.15728
Trial1	1	1	blindfold	clockwise	practice	Guided	2	-0.5	-0.5	0.1486206	-0.54772	-1.45098	-1.29992	0.801342091029173	0.481103	-1.974719	0.166786
Trial1	1	1	blindfold	clockwise	practice	Guided	2	-0.5	-0.5	0.1686401	-0.54745	-1.45097	-1.29991	0.801316061278931	0.436575	-1.911242	0.229052
Trial1	1	1	blindfold	clockwise	practice	Guided	2	-0.5	-0.5	0.1886292	-0.54725	-1.45096	-1.29989	0.801284367864824	0.433901	-1.890083	0.25446
Trial1	1	1	blindfold	clockwise	practice	Guided	2	-0.5	-0.5	0.2086182	-0.54711	-1.45095	-1.29989	0.801276123896413	0.456504	-1.940865	0.20207
Trial1	1	1	blindfold	clockwise	practice	Guided	2	-0.5	-0.5	0.2286377	-0.54708	-1.45096	-1.2999	0.801284239031681	0.531848	-2.00011	0.137382
Trial1	1	1	blindfold	clockwise	practice	Guided	2	-0.5	-0.5	0.2486267	-0.54706	-1.45098	-1.2999	0.801283066072779	0.513432	-2.063587	0.130293
Trial1	1	1	blindfold	clockwise	practice	Guided	2	-0.5	-0.5	0.2686157	-0.54703	-1.451	-1.29991	0.801291302132581	0.584114	-2.033964	0.12072
Trial1	1	1	blindfold	clockwise	practice	Guided	2	-0.5	-0.5	0.2886353	-0.54697	-1.45101	-1.29991	0.801287781520704	0.55525	-1.970487	0.152324
Trial1	1	1	blindfold	clockwise	practice	Guided	2	-0.5	-0.5	0.3086243	-0.54677	-1.45099	-1.29991	0.801276080827362	0.568203	-2.00011	0.205998
Trial1	1	1	blindfold	clockwise	practice	Guided	2	-0.5	-0.5	0.3286133	-0.54664	-1.45099	-1.29991	0.801268506921233	0.567912	-1.978951	0.152829
Trial1	1	1	blindfold	clockwise	practice	Guided	2	-0.5	-0.5	0.3486328	-0.54651	-1.45099	-1.29992	0.801270943792303	0.532067	-1.949328	0.14123
Trial1	1	1	blindfold	clockwise	practice	Guided	2	-0.5	-0.5	0.3686218	-0.54639	-1.45098	-1.29992	0.801263988234152	0.539964	-1.940865	0.127963
Trial1	1	1	blindfold	clockwise	practice	Guided	2	-0.5	-0.5	0.3886414	-0.54629	-1.45097	-1.29991	0.801248210480438	0.544289	-1.911242	0.17399
Trial1	1	1	blindfold	clockwise	practice	Guided	2	-0.5	-0.5	0.4086304	-0.546	-1.45096	-1.29992	0.801241503773791	0.586444	-1.902778	0.153795
Trial1	1	1	blindfold	clockwise	practice	Guided	2	-0.5	-0.5	0.4286194	-0.54579	-1.45096	-1.29993	0.801239591874802	0.560163	-1.949328	0.126779
Trial1	1	1	blindfold	clockwise	practice	Guided	2	-0.5	-0.5	0.4486389	-0.54554	-1.45097	-1.29993	0.801225341150001	0.602291	-1.978951	0.127284
Trial1	1	1	blindfold	clockwise	practice	Guided	2	-0.5	-0.5	0.4686279	-0.54526	-1.45098	-1.29994	0.801219474982598	0.580724	-1.957792	0.152058
Trial1	1	1	blindfold	clockwise	practice	Guided	2	-0.5	-0.5	0.4886169	-0.54493	-1.45097	-1.29994	0.801200899653183	0.64952	-1.90701	0.116207
Trial1	1	1	blindfold	clockwise	practice	Guided	2	-0.5	-0.5	0.5086365	-0.54402	-1.45095	-1.29993	0.801140386018096	0.578444	-1.911242	0.168241
Trial1	1	1	blindfold	clockwise	practice	Guided	2	-0.5	-0.5	0.5286255	-0.5435	-1.45095	-1.29992	0.801101864657695	0.46206	-1.911242	0.162954
Trial1	1	1	blindfold	clockwise	practice	Guided	2	-0.5	-0.5	0.5486145	-0.54303	-1.45096	-1.29993	0.801086600119885	0.472772	-1.957792	0.14519
Trial1	1	1	blindfold	clockwise	practice	Guided	2	-0.5	-0.5	0.568634	-0.54259	-1.45097	-1.29995	0.801082962746203	0.535826	-1.962024	0.077398
Trial1	1	1	blindfold	clockwise	practice	Guided	2	-0.5	-0.5	0.588623	-0.54215	-1.45098	-1.29995	0.801059693490132	0.547471	-1.945096	0.114437
Trial1	1	1	blindfold	clockwise	practice	Guided	2	-0.5	-0.5	0.6086426	-0.54123	-1.45096	-1.29995	0.801011809009026	0.574377	-1.902778	0.116641
Trial1	1	1	blindfold	clockwise	practice	Guided	2	-0.5	-0.5	0.6286316	-0.54073	-1.45095	-1.29995	0.800986230319029	0.497045	-1.911242	0.097114
Trial1	1	1	blindfold	clockwise	practice	Guided	2	-0.5	-0.5	0.6486206	-0.54026	-1.45095	-1.29994	0.800952587456861	0.431906	-1.936633	0.123004
Trial1	1	1	blindfold	clockwise	practice	Guided	2	-0.5	-0.5	0.6686401	-0.53984	-1.45096	-1.29993	0.800921583057385	0.402888	-1.95356	0.154618
Trial1	1	1	blindfold	clockwise	practice	Guided	2	-0.5	-0.5	0.6886292	-0.53953	-1.45096	-1.29991	0.800886100673029	0.411244	-1.890083	0.208708
Trial1	1	1	blindfold	clockwise	practice	Guided	2	-0.5	-0.5	0.7086182	-0.53923	-1.45092	-1.29991	0.80087134986489	0.437634	-1.809679	0.206645
Trial1	1	1	blindfold	clockwise	practice	Guided	2	-0.5	-0.5	0.7286377	-0.53917	-1.4509	-1.29991	0.800868411989048	0.475586	-1.792752	0.1785
Trial1	1	1	blindfold	clockwise	practice	Guided	2	-0.5	-0.5	0.7486267	-0.53914	-1.4509	-1.29991	0.800866946190487	0.425096	-1.818142	0.161122
Trial1	1	1	blindfold	clockwise	practice	Guided	2	-0.5	-0.5	0.7686157	-0.53912	-1.45091	-1.29991	0.800865967672486	0.459454	-1.868924	0.204846
Trial1	1	1	blindfold	clockwise	practice	Guided	2	-0.5	-0.5	0.7886353	-0.5391	-1.45092	-1.29991	0.800864992564135	0.411549	-1.890083	0.162015
Trial1	1	1	blindfold	clockwise	practice	Guided	2	-0.5	-0.5	0.8086243	-0.53906	-1.45092	-1.29991	0.800863040930334	0.426282	-1.813911	0.122916
Trial1	1	1	blindfold	clockwise	practice	Guided	2	-0.5	-0.5	0.8286133	-0.53904	-1.45092	-1.29992	0.800872068989095	0.365899	-1.805447	0.152613
Trial1	1	1	blindfold	clockwise	practice	Guided	2	-0.5	-0.5	0.8486328	-0.53902	-1.45091	-1.29992	0.80087109297695	0.388996	-1.822374	0.104531
Trial1	1	1	blindfold	clockwise	practice	Guided	2	-0.5	-0.5	0.8686218	-0.539	-1.45092	-1.29992	0.800870117464429	0.450693	-1.885851	0.09571
Trial1	1	1	blindfold	clockwise	practice	Guided	2	-0.5	-0.5	0.8886414	-0.53898	-1.45093	-1.29992	0.800869145352618	0.403935	-1.877388	0.12862
Trial1	1	1	blindfold	clockwise	practice	Guided	2	-0.5	-0.5	0.9086304	-0.53894	-1.45094	-1.29993	0.800877317627846	0.411345	-1.885851	0.111147
Trial1	1	1	blindfold	clockwise	practice	Guided	2	-0.5	-0.5	0.9286194	-0.53892	-1.45094	-1.29993	0.800876349917842	0.400713	-1.864692	0.149795
Trial1	1	1	blindfold	clockwise	practice	Guided	2	-0.5	-0.5	0.9486389	-0.5389	-1.45093	-1.29992	0.800865256081681	0.357478	-1.780056	0.169789
Trial1	1	1	blindfold	clockwise	practice	Guided	2	-0.5	-0.5	0.9686279	-0.53889	-1.45091	-1.29992	0.800864769759629	0.347267	-1.775824	0.153641
Trial1	1	1	blindfold	clockwise	practice	Guided	2	-0.5	-0.5	0.9886169	-0.53887	-1.45091	-1.29992	0.800863797490253	0.319611	-1.809679	0.13906
Trial1	1	1	blindfold	clockwise	practice	Guided	2	-0.5	-0.5	1.008636	-0.53883	-1.45092	-1.29992	0.80086186023031	0.360289	-1.843533	0.152524
Trial1	1	1	blindfold	clockwise	practice	Guided	2	-0.5	-0.5	1.028625	-0.53881	-1.45092	-1.29992	0.800860889456881	0.410238	-1.877388	0.165611
Trial1	1	1	blindfold	clockwise	practice	Guided	2	-0.5	-0.5	1.048615	-0.5388	-1.45093	-1.29992	0.800860404257533	0.395171	-1.885851	0.204574
Trial1	1	1	blindfold	clockwise	practice	Guided	2	-0.5	-0.5	1.068634	-0.53878	-1.45094	-1.29992	0.80085943423357	0.402383	-1.919706	0.18292
Trial1	1	1	blindfold	clockwise	practice	Guided	2	-0.5	-0.5	1.088623	-0.53876	-1.45094	-1.29992	0.800858467594002	0.423832	-1.949328	0.172848
Trial1	1	1	blindfold	clockwise	practice	Guided	2	-0.5	-0.5	1.108643	-0.53871	-1.45094	-1.29991	0.800846046970759	0.440935	-1.911242	0.22621
Trial1	1	1	blindfold	clockwise	practice	Guided	2	-0.5	-0.5	1.128632	-0.53869	-1.45095	-1.29991	0.800845082059748	0.527404	-1.95356	0.190262
Trial1	1	1	blindfold	clockwise	practice	Guided	2	-0.5	-0.5	1.148621	-0.53865	-1.45096	-1.29992	0.800853152763083	0.606121	-1.966255	0.108567
Trial1	1	1	blindfold	clockwise	practice	Guided	2	-0.5	-0.5	1.16864	-0.53859	-1.45098	-1.29993	0.8008603793058	0.586505	-1.95356	0.084718
Trial1	1	1	blindfold	clockwise	practice	Guided	2	-0.5	-0.5	1.188629	-0.53849	-1.45098	-1.29994	0.800865568176355	0.597335	-1.957792	0.050204
Trial1	1	1	blindfold	clockwise	practice	Guided	2	-0.5	-0.5	1.208618	-0.53814	-1.45097	-1.29993	0.800838821161822	0.550573	-1.90701	0.142048
Trial1	1	1	blindfold	clockwise	practice	Guided	2	-0.5	-0.5	1.228638	-0.53794	-1.45098	-1.29992	0.800819200906636	0.552936	-2.033964	0.234475
Trial1	1	1	blindfold	clockwise	practice	Guided	2	-0.5	-0.5	1.248627	-0.53774	-1.45101	-1.29991	0.800799746503621	0.581823	-2.055123	0.202804
Trial1	1	1	blindfold	clockwise	practice	Guided	2	-0.5	-0.5	1.268616	-0.5375	-1.45103	-1.29992	0.800798475777067	0.654781	-2.097441	0.163679
Trial1	1	1	blindfold	clockwise	practice	Guided	2	-0.5	-0.5	1.288635	-0.5372	-1.45106	-1.29993	0.800794605668296	0.719484	-2.169382	0.133601
Trial1	1	1	blindfold	clockwise	practice	Guided	2	-0.5	-0.5	1.308624	-0.53619	-1.45109	-1.29993	0.800748322788352	0.846499	-2.139759	0.162145
Trial1	1	1	blindfold	clockwise	practice	Guided	2	-0.5	-0.5	1.328613	-0.53537	-1.45108	-1.2999	0.800681549382039	0.847589	-2.131296	0.237887
Trial1	1	1	blindfold	clockwise	practice	Guided	2	-0.5	-0.5	1.348633	-0.53438	-1.45107	-1.29988	0.800618538702112	0.747937	-2.169382	0.278925
Trial1	1	1	blindfold	clockwise	practice	Guided	2	-0.5	-0.5	1.368622	-0.53318	-1.45107	-1.29987	0.800557900401382	0.696301	-2.262481	0.277375
Trial1	1	1	blindfold	clockwise	practice	Guided	2	-0.5	-0.5	1.388641	-0.53191	-1.45111	-1.29983	0.800466247225379	0.777215	-2.262481	0.31475
Trial1	1	1	blindfold	clockwise	practice	Guided	2	-0.5	-0.5	1.40863	-0.52903	-1.45112	-1.29982	0.800346605436451	0.866887	-2.182077	0.384096
Trial1	1	1	blindfold	clockwise	practice	Guided	2	-0.5	-0.5	1.428619	-0.52736	-1.4511	-1.29984	0.800307904103633	0.98116	-2.16515	0.300084
Trial1	1	1	blindfold	clockwise	practice	Guided	2	-0.5	-0.5	1.448639	-0.52535	-1.4511	-1.29988	0.800281627342988	1.034232	-2.25825	0.255479
Trial1	1	1	blindfold	clockwise	practice	Guided	2	-0.5	-0.5	1.468628	-0.52307	-1.45113	-1.29991	0.800242557520698	1.106898	-2.452912	0.190371
Trial1	1	1	blindfold	clockwise	practice	Guided	2	-0.5	-0.5	1.488617	-0.52037	-1.4512	-1.29992	0.800179282527384	1.045224	-2.546012	0.140377
Trial1	1	1	blindfold	clockwise	practice	Guided	2	-0.5	-0.5	1.508636	-0.51407	-1.45132	-1.2999	0.800023669242898	1.264972	-2.761834	0.22244
Trial1	1	1	blindfold	clockwise	practice	Guided	2	-0.5	-0.5	1.528625	-0.51037	-1.45137	-1.29988	0.799947245798623	1.354518	-2.75337	0.229319
Trial1	1	1	blindfold	clockwise	practice	Guided	2	-0.5	-0.5	1.548615	-0.50632	-1.45136	-1.29986	0.799884968587693	1.357587	-2.613721	0.276091
Trial1	1	1	blindfold	clockwise	practice	Guided	2	-0.5	-0.5	1.568634	-0.50136	-1.45131	-1.29982	0.799821102547068	1.303049	-2.550244	0.394263
Trial1	1	1	blindfold	clockwise	practice	Guided	2	-0.5	-0.5	1.588623	-0.49623	-1.45127	-1.29973	0.799738829258949	1.234306	-2.486767	0.450213
Trial1	1	1	blindfold	clockwise	practice	Guided	2	-0.5	-0.5	1.608643	-0.4849	-1.45125	-1.29969	0.799832556992765	1.118283	-2.520621	0.649306
Trial1	1	1	blindfold	clockwise	practice	Guided	2	-0.5	-0.5	1.628632	-0.47863	-1.45126	-1.29967	0.799955470727714	1.078034	-2.478303	0.657094
Trial1	1	1	blindfold	clockwise	practice	Guided	2	-0.5	-0.5	1.648621	-0.47252	-1.45125	-1.29968	0.800152013356346	1.164384	-2.427522	0.622897
Trial1	1	1	blindfold	clockwise	practice	Guided	2	-0.5	-0.5	1.66864	-0.46575	-1.45122	-1.29969	0.800423121288765	1.06503	-2.448681	0.613473
Trial1	1	1	blindfold	clockwise	practice	Guided	2	-0.5	-0.5	1.688629	-0.45873	-1.45122	-1.29964	0.800704218770423	1.022714	-2.499462	0.659149
Trial1	1	1	blindfold	clockwise	practice	Guided	2	-0.5	-0.5	1.708618	-0.44488	-1.45124	-1.29961	0.801507576692098	0.863505	-2.520621	0.775971
Trial1	1	1	blindfold	clockwise	practice	Guided	2	-0.5	-0.5	1.728638	-0.43778	-1.45125	-1.2996	0.80201714291482	0.914149	-2.49523	0.815799
Trial1	1	1	blindfold	clockwise	practice	Guided	2	-0.5	-0.5	1.748627	-0.4304	-1.45124	-1.2996	0.80262340253537	1.07642	-2.414826	0.710291
Trial1	1	1	blindfold	clockwise	practice	Guided	2	-0.5	-0.5	1.768616	-0.42281	-1.4512	-1.29968	0.803396780581035	1.229261	-2.393667	0.593101
Trial1	1	1	blindfold	clockwise	practice	Guided	2	-0.5	-0.5	1.788635	-0.41507	-1.45119	-1.29974	0.804236970020957	1.318338	-2.410594	0.526175
Trial1	1	1	blindfold	clockwise	practice	Guided	2	-0.5	-0.5	1.808624	-0.39802	-1.45125	-1.29974	0.80621580184306	1.237598	-2.554476	0.541991
Trial1	1	1	blindfold	clockwise	practice	Guided	2	-0.5	-0.5	1.828613	-0.38877	-1.45127	-1.29971	0.807408358269134	1.158968	-2.524853	0.58554
Trial1	1	1	blindfold	clockwise	practice	Guided	2	-0.5	-0.5	1.848633	-0.37977	-1.45128	-1.29969	0.808677541822116	1.193273	-2.58833	0.660892
Trial1	1	1	blindfold	clockwise	practice	Guided	2	-0.5	-0.5	1.868622	-0.36993	-1.45129	-1.29966	0.810169401596148	1.264356	-2.520621	0.692811
Trial1	1	1	blindfold	clockwise	practice	Guided	2	-0.5	-0.5	1.888641	-0.36006	-1.45127	-1.29963	0.811782742769907	1.36011	-2.414826	0.739823
Trial1	1	1	blindfold	clockwise	practice	Guided	2	-0.5	-0.5	1.90863	-0.33875	-1.4512	-1.29967	0.815765676821004	1.402565	-2.435985	0.64914
Trial1	1	1	blindfold	clockwise	practice	Guided	2	-0.5	-0.5	1.928619	-0.32755	-1.45123	-1.29972	0.818102053856237	1.426977	-2.596794	0.524071
Trial1	1	1	blindfold	clockwise	practice	Guided	2	-0.5	-0.5	1.948639	-0.31592	-1.4513	-1.29975	0.820661717161973	1.366876	-2.702589	0.495313
Trial1	1	1	blindfold	clockwise	practice	Guided	2	-0.5	-0.5	1.968628	-0.30393	-1.45136	-1.29974	0.823424215004568	1.393629	-2.782993	0.517387
Trial1	1	1	blindfold	clockwise	practice	Guided	2	-0.5	-0.5	1.988617	-0.29123	-1.45139	-1.29974	0.82654032081138	1.361599	-2.719516	0.521067
Trial1	1	1	blindfold	clockwise	practice	Guided	2	-0.5	-0.5	2.008636	-0.26497	-1.45134	-1.29973	0.833550886826089	1.529511	-2.63488	0.540654
Trial1	1	1	blindfold	clockwise	practice	Guided	2	-0.5	-0.5	2.028625	-0.25177	-1.45132	-1.29973	0.837368568893372	1.30984	-2.562939	0.530125
Trial1	1	1	blindfold	clockwise	practice	Guided	2	-0.5	-0.5	2.048615	-0.23743	-1.45129	-1.29971	0.84171203045206	1.146589	-2.58833	0.609424
Trial1	1	1	blindfold	clockwise	practice	Guided	2	-0.5	-0.5	2.068634	-0.22293	-1.45128	-1.29968	0.846319017310785	1.026952	-2.579866	0.669996
Trial1	1	1	blindfold	clockwise	practice	Guided	2	-0.5	-0.5	2.088623	-0.20839	-1.45128	-1.29958	0.851096190453414	1.087145	-2.529085	0.796219
Trial1	1	1	blindfold	clockwise	practice	Guided	2	-0.5	-0.5	2.108643	-0.1803	-1.45121	-1.29957	0.86111578826354	1.205813	-2.385204	0.864644
Trial1	1	1	blindfold	clockwise	practice	Guided	2	-0.5	-0.5	2.128632	-0.16537	-1.45119	-1.29959	0.866787978626875	1.291949	-2.419058	0.818895
Trial1	1	1	blindfold	clockwise	practice	Guided	2	-0.5	-0.5	2.148621	-0.15064	-1.4512	-1.29963	0.872617001946833	1.292814	-2.431753	0.729024
Trial1	1	1	blindfold	clockwise	practice	Guided	2	-0.5	-0.5	2.16864	-0.13564	-1.45121	-1.29966	0.878757342586848	1.227761	-2.537548	0.665658
Trial1	1	1	blindfold	clockwise	practice	Guided	2	-0.5	-0.5	2.188629	-0.11996	-1.45125	-1.29961	0.885328516245	1.160639	-2.490999	0.732403
Trial1	1	1	blindfold	clockwise	practice	Guided	2	-0.5	-0.5	2.208618	-0.089018	-1.45121	-1.29957	0.899009744759159	1.158995	-2.292104	0.854901
Trial1	1	1	blindfold	clockwise	practice	Guided	2	-0.5	-0.5	2.228638	-0.072274	-1.45116	-1.29957	0.90678655159935	1.246162	-2.287872	0.864978
Trial1	1	1	blindfold	clockwise	practice	Guided	2	-0.5	-0.5	2.248627	-0.056677	-1.45115	-1.29958	0.914255771262623	1.368641	-2.334422	0.84153
Trial1	1	1	blindfold	clockwise	practice	Guided	2	-0.5	-0.5	2.268616	-0.040274	-1.45116	-1.2996	0.922338420422357	1.308488	-2.351349	0.773534
Trial1	1	1	blindfold	clockwise	practice	Guided	2	-0.5	-0.5	2.288635	-0.022576	-1.45118	-1.2996	0.931286123323345	1.297831	-2.397899	0.814477
Trial1	1	1	blindfold	clockwise	practice	Guided	2	-0.5	-0.5	2.308624	0.01078	-1.4512	-1.29957	0.948793194640626	1.12938	-2.410594	0.904218
Trial1	1	1	blindfold	clockwise	practice	Guided	2	-0.5	-0.5	2.328613	0.028318	-1.45119	-1.29952	0.958306925623962	0.966731	-2.338654	0.977774
Trial1	1	1	blindfold	clockwise	practice	Guided	2	-0.5	-0.5	2.348633	0.045331	-1.45117	-1.29948	0.967757356077651	0.946254	-2.266713	1.047115
Trial1	1	1	blindfold	clockwise	practice	Guided	2	-0.5	-0.5	2.368622	0.062864	-1.45113	-1.29947	0.9777362980077	1.117251	-2.186309	1.050861
Trial1	1	1	blindfold	clockwise	practice	Guided	2	-0.5	-0.5	2.388641	0.079924	-1.45109	-1.29954	0.987712477379258	1.106636	-2.173614	1.007262
Trial1	1	1	blindfold	clockwise	practice	Guided	2	-0.5	-0.5	2.40863	0.11422	-1.45112	-1.29955	1.00823921345118	0.991987	-2.292104	0.909831
Trial1	1	1	blindfold	clockwise	practice	Guided	2	-0.5	-0.5	2.428619	0.13192	-1.45115	-1.29949	1.0190716854591	1.129452	-2.287872	1.065957
Trial1	1	1	blindfold	clockwise	practice	Guided	2	-0.5	-0.5	2.448639	0.14904	-1.45114	-1.29943	1.02972873372483	0.942253	-2.156686	1.178305
Trial1	1	1	blindfold	clockwise	practice	Guided	2	-0.5	-0.5	2.468628	0.16605	-1.45109	-1.29942	1.0405262708281	0.936303	-2.093209	1.125794
Trial1	1	1	blindfold	clockwise	practice	Guided	2	-0.5	-0.5	2.488617	0.18353	-1.45105	-1.29945	1.05182386377484	0.834983	-2.122832	1.155007
Trial1	1	1	blindfold	clockwise	practice	Guided	2	-0.5	-0.5	2.508636	0.21731	-1.45104	-1.29949	1.07411259769276	1.020797	-2.084746	1.01742
Trial1	1	1	blindfold	clockwise	practice	Guided	2	-0.5	-0.5	2.528625	0.23411	-1.45107	-1.29951	1.08541868986645	0.958342	-2.249786	0.950598
Trial1	1	1	blindfold	clockwise	practice	Guided	2	-0.5	-0.5	2.548615	0.25134	-1.45112	-1.29949	1.09713081190149	0.838725	-2.194773	0.999298
Trial1	1	1	blindfold	clockwise	practice	Guided	2	-0.5	-0.5	2.568634	0.26848	-1.45109	-1.29944	1.10890291723353	0.834708	-2.050891	1.169305
Trial1	1	1	blindfold	clockwise	practice	Guided	2	-0.5	-0.5	2.588623	0.28559	-1.45103	-1.29934	1.1207569264528	0.870914	-1.978951	1.20214
Trial1	1	1	blindfold	clockwise	practice	Guided	2	-0.5	-0.5	2.608643	0.30517	-1.45102	-1.29908	1.13438415313306	1.888938	-2.131296	0.952993
Trial1	1	1	blindfold	clockwise	practice	Guided	2	-0.5	-0.5	2.628632	0.3028	-1.45108	-1.29882	1.13251978855653	3.469915	-2.639112	0.424833
Trial1	1	1	blindfold	clockwise	practice	Guided	2	-0.5	-0.5	2.648621	0.30197	-1.45125	-1.29886	1.13195993981819	3.875858	-3.273882	-0.563521
Trial1	1	1	blindfold	clockwise	practice	Guided	2	-0.5	-0.5	2.66864	0.30194	-1.45145	-1.29898	1.13202331723006	3.154423	-3.680134	-0.891945
Trial1	1	1	blindfold	clockwise	practice	Guided	2	-0.5	-0.5	2.688629	0.30177	-1.45159	-1.2988	1.13177584447541	1.813203	-3.26965	-0.552017
Trial1	1	1	blindfold	clockwise	practice	Guided	2	-0.5	-0.5	2.708618	0.30081	-1.45135	-1.298	1.13053121414285	0.438705	-1.970487	1.048058
Trial1	1	1	blindfold	clockwise	practice	Guided	2	-0.5	-0.5	2.728638	0.30046	-1.45102	-1.29673	1.12938697538123	0.766697	-1.538844	1.073741
Trial1	1	1	blindfold	clockwise	practice	Guided	2	-0.5	-0.5	2.748627	0.30043	-1.45083	-1.29518	1.12827281627517	1.345291	-1.881619	0.786319
Trial1	1	1	blindfold	clockwise	practice	Guided	2	-0.5	-0.5	2.768616	0.30061	-1.4509	-1.29398	1.12755515416866	1.682262	-2.143991	0.358738
Trial1	1	1	blindfold	clockwise	practice	Guided	2	-0.5	-0.5	2.788635	0.30076	-1.45105	-1.29299	1.12696480444102	1.610973	-2.42329	0.250664
Trial1	1	1	blindfold	clockwise	practice	Guided	2	-0.5	-0.5	2.808624	0.30074	-1.45133	-1.29298	1.12694354935911	1.366066	-2.838006	0.358199
Trial1	1	1	blindfold	clockwise	practice	Guided	2	-0.5	-0.5	2.828613	0.30074	-1.45135	-1.29297	1.12693658715307	1.56308	-2.656039	0.332561
Trial1	1	1	blindfold	clockwise	practice	Guided	2	-0.5	-0.5	2.848633	0.30075	-1.45135	-1.29296	1.12693665628314	1.734104	-2.601025	0.289052
Trial1	1	1	blindfold	clockwise	practice	Guided	2	-0.5	-0.5	2.868622	0.30076	-1.45134	-1.29295	1.12693670441473	1.828335	-2.419058	0.271844
Trial1	1	1	blindfold	clockwise	practice	Guided	2	-0.5	-0.5	2.888641	0.30078	-1.45129	-1.29292	1.12692977670113	1.787977	-2.28364	0.278544
Trial1	1	1	blindfold	clockwise	practice	Guided	2	-0.5	-0.5	2.90863	0.30078	-1.45122	-1.2929	1.1269156854639	1.319724	-2.300568	0.402134
Trial1	1	1	blindfold	clockwise	practice	Guided	2	-0.5	-0.5	2.928619	0.30076	-1.4512	-1.29287	1.12688042263042	1.101146	-2.220163	0.519184
Trial1	1	1	blindfold	clockwise	practice	Guided	2	-0.5	-0.5	2.948639	0.30074	-1.45117	-1.29279	1.12680993299025	1.033398	-2.093209	0.650873
Trial1	1	1	blindfold	clockwise	practice	Guided	2	-0.5	-0.5	2.968628	0.30069	-1.45111	-1.29261	1.12664775272672	1.034061	-2.004342	0.743378
Trial1	1	1	blindfold	clockwise	practice	Guided	2	-0.5	-0.5	2.988617	0.30063	-1.45103	-1.29209	1.12623926130166	1.08948	-1.90701	0.695206
Trial1	1	1	blindfold	clockwise	practice	Guided	2	-0.5	-0.5	3.008636	0.30058	-1.45098	-1.29182	1.12601382315124	1.126598	-2.050891	0.658895
Trial1	1	1	blindfold	clockwise	practice	Guided	2	-0.5	-0.5	3.028625	0.30057	-1.45101	-1.2915	1.12578183395494	1.066217	-2.084746	0.719474
Trial1	1	1	blindfold	clockwise	practice	Guided	2	-0.5	-0.5	3.048615	0.30055	-1.45103	-1.29116	1.12552849923444	1.027232	-2.084746	0.709441
Trial1	1	1	blindfold	clockwise	practice	Guided	2	-0.5	-0.5	3.068634	0.30052	-1.45104	-1.29069	1.12517681473783	0.94855	-2.110137	0.765095
Trial1	1	1	blindfold	clockwise	practice	Guided	2	-0.5	-0.5	3.088623	0.3005	-1.45103	-1.28921	1.12412312977266	0.941181	-1.957792	0.836253
Trial1	1	1	blindfold	clockwise	practice	Guided	2	-0.5	-0.5	3.108643	0.30047	-1.45095	-1.28809	1.12331564819321	0.915363	-1.949328	0.814178
Trial1	1	1	blindfold	clockwise	practice	Guided	2	-0.5	-0.5	3.128632	0.30047	-1.45096	-1.28684	1.12243901303182	0.967515	-1.987414	0.845739
Trial1	1	1	blindfold	clockwise	practice	Guided	2	-0.5	-0.5	3.148621	0.30047	-1.45098	-1.28534	1.12138808574569	0.888833	-1.873156	0.918179
Trial1	1	1	blindfold	clockwise	practice	Guided	2	-0.5	-0.5	3.16864	0.30045	-1.45096	-1.28347	1.12006486701323	0.88984	-1.95356	1.00229
Trial1	1	1	blindfold	clockwise	practice	Guided	2	-0.5	-0.5	3.188629	0.30043	-1.45097	-1.27931	1.11714468268699	0.85174	-2.021269	0.845199
Trial1	1	1	blindfold	clockwise	practice	Guided	2	-0.5	-0.5	3.208618	0.30043	-1.45102	-1.27695	1.11549957622284	0.831214	-1.957792	0.802337
Trial1	1	1	blindfold	clockwise	practice	Guided	2	-0.5	-0.5	3.228638	0.30042	-1.451	-1.27454	1.11381519323167	0.82933	-1.949328	0.739229
Trial1	1	1	blindfold	clockwise	practice	Guided	2	-0.5	-0.5	3.248627	0.30041	-1.45099	-1.27205	1.11207796947436	0.794085	-1.940865	0.729397
Trial1	1	1	blindfold	clockwise	practice	Guided	2	-0.5	-0.5	3.268616	0.3004	-1.451	-1.26938	1.11021875578707	0.766368	-2.029732	0.753488
Trial1	1	1	blindfold	clockwise	practice	Guided	2	-0.5	-0.5	3.288635	0.30038	-1.45103	-1.26412	1.10656570569275	0.711449	-2.110137	0.776671
Trial1	1	1	blindfold	clockwise	practice	Guided	2	-0.5	-0.5	3.308624	0.30037	-1.45108	-1.26175	1.10492315825967	0.699892	-2.317495	0.52794
Trial1	1	1	blindfold	clockwise	practice	Guided	2	-0.5	-0.5	3.328613	0.30036	-1.45112	-1.25956	1.10340722180217	0.718362	-2.275177	0.512163
Trial1	1	1	blindfold	clockwise	practice	Guided	2	-0.5	-0.5	3.348633	0.30034	-1.45113	-1.25753	1.10199626677464	0.637293	-2.241322	0.533624
Trial1	1	1	blindfold	clockwise	practice	Guided	2	-0.5	-0.5	3.368622	0.30033	-1.45113	-1.25562	1.10067691472781	0.692027	-2.342886	0.502173
Trial1	1	1	blindfold	clockwise	practice	Guided	2	-0.5	-0.5	3.388641	0.30036	-1.45116	-1.2525	1.09855918228355	0.813626	-2.325958	0.469243
Trial1	1	1	blindfold	clockwise	practice	Guided	2	-0.5	-0.5	3.40863	0.30042	-1.45113	-1.25109	1.09763765296622	0.811321	-2.237091	0.633026
Trial1	1	1	blindfold	clockwise	practice	Guided	2	-0.5	-0.5	3.428619	0.30041	-1.45112	-1.24968	1.09666601015408	0.817615	-2.321727	0.696346
Trial1	1	1	blindfold	clockwise	practice	Guided	2	-0.5	-0.5	3.448639	0.3004	-1.45114	-1.24825	1.0956816217004	0.79331	-2.287872	0.745788
Trial1	1	1	blindfold	clockwise	practice	Guided	2	-0.5	-0.5	3.468628	0.30039	-1.45117	-1.24677	1.0946641628715	0.824952	-2.452912	0.73448
Trial1	1	1	blindfold	clockwise	practice	Guided	2	-0.5	-0.5	3.488617	0.30038	-1.45122	-1.24397	1.09274861979481	0.727177	-2.499462	0.621167
Trial1	1	1	blindfold	clockwise	practice	Guided	2	-0.5	-0.5	3.508636	0.30038	-1.45121	-1.24257	1.0917958701073	0.824537	-2.25825	0.852185
Trial1	1	1	blindfold	clockwise	practice	Guided	2	-0.5	-0.5	3.528625	0.30038	-1.45114	-1.24094	1.09068793753206	0.78058	-2.156686	0.837776
Trial1	1	1	blindfold	clockwise	practice	Guided	2	-0.5	-0.5	3.548615	0.30038	-1.4511	-1.23903	1.08939133326249	0.78122	-2.232859	0.930281
Trial1	1	1	blindfold	clockwise	practice	Guided	2	-0.5	-0.5	3.568634	0.30038	-1.45111	-1.23696	1.08798808610704	0.744777	-2.321727	0.949803
Trial1	1	1	blindfold	clockwise	practice	Guided	2	-0.5	-0.5	3.588623	0.30037	-1.45114	-1.2319	1.08455969187916	0.659252	-2.304799	0.971504
Trial1	1	1	blindfold	clockwise	practice	Guided	2	-0.5	-0.5	3.608643	0.30032	-1.45115	-1.22893	1.08252068863071	0.654897	-2.342886	1.076431
Trial1	1	1	blindfold	clockwise	practice	Guided	2	-0.5	-0.5	3.628632	0.30032	-1.45116	-1.22579	1.08040883936725	0.776198	-2.452912	0.942733
Trial1	1	1	blindfold	clockwise	practice	Guided	2	-0.5	-0.5	3.648621	0.30036	-1.45122	-1.22252	1.07824452777999	0.864466	-2.503694	0.853922
Trial1	1	1	blindfold	clockwise	practice	Guided	2	-0.5	-0.5	3.66864	0.30041	-1.45125	-1.21699	1.0745840235275	0.88489	-2.427522	0.682449
Trial1	1	1	blindfold	clockwise	practice	Guided	2	-0.5	-0.5	3.688629	0.30044	-1.45122	-1.21372	1.07242734118305	0.75749	-2.49523	0.639372
Trial1	1	1	blindfold	clockwise	practice	Guided	2	-0.5	-0.5	3.708618	0.3004	-1.45123	-1.2111	1.07065555945278	0.695065	-2.490999	0.640998
Trial1	1	1	blindfold	clockwise	practice	Guided	2	-0.5	-0.5	3.728638	0.30036	-1.45124	-1.20854	1.06892703170644	0.674218	-2.622184	0.606513
Trial1	1	1	blindfold	clockwise	practice	Guided	2	-0.5	-0.5	3.748627	0.30032	-1.45129	-1.20623	1.06736731123526	0.613812	-2.596794	0.692981
Trial1	1	1	blindfold	clockwise	practice	Guided	2	-0.5	-0.5	3.768616	0.3003	-1.45129	-1.20367	1.06566016968887	0.513479	-2.385204	0.831066
Trial1	1	1	blindfold	clockwise	practice	Guided	2	-0.5	-0.5	3.788635	0.30026	-1.45121	-1.19771	1.06170399616261	0.496029	-2.220163	1.036328
Trial1	1	1	blindfold	clockwise	practice	Guided	2	-0.5	-0.5	3.808624	0.30028	-1.45112	-1.19429	1.05947475113871	0.669742	-2.215932	1.035143
Trial1	1	1	blindfold	clockwise	practice	Guided	2	-0.5	-0.5	3.828613	0.30032	-1.45111	-1.19065	1.05712322132315	0.742588	-2.304799	0.996154
Trial1	1	1	blindfold	clockwise	practice	Guided	2	-0.5	-0.5	3.848633	0.30036	-1.45115	-1.18693	1.05472699222856	0.794169	-2.465608	0.825967
Trial1	1	1	blindfold	clockwise	practice	Guided	2	-0.5	-0.5	3.868622	0.3004	-1.45123	-1.18313	1.05228645075906	0.858835	-2.584098	0.769824
Trial1	1	1	blindfold	clockwise	practice	Guided	2	-0.5	-0.5	3.888641	0.30044	-1.45129	-1.17601	1.04770881080438	0.935098	-2.672966	0.756203
Trial1	1	1	blindfold	clockwise	practice	Guided	2	-0.5	-0.5	3.90863	0.30047	-1.45132	-1.17264	1.04556056563552	0.925824	-2.596794	0.764266
Trial1	1	1	blindfold	clockwise	practice	Guided	2	-0.5	-0.5	3.928619	0.30045	-1.45129	-1.16934	1.04342525029365	0.776215	-2.558707	0.72022
Trial1	1	1	blindfold	clockwise	practice	Guided	2	-0.5	-0.5	3.948639	0.30041	-1.45127	-1.16609	1.04131266947201	0.669928	-2.613721	0.812484
Trial1	1	1	blindfold	clockwise	practice	Guided	2	-0.5	-0.5	3.968628	0.30036	-1.45128	-1.16287	1.03921740880618	0.620511	-2.486767	0.608657
Trial1	1	1	blindfold	clockwise	practice	Guided	2	-0.5	-0.5	3.988617	0.30033	-1.45127	-1.15741	1.03572005089162	0.699234	-2.647575	0.536254
Trial1	1	1	blindfold	clockwise	practice	Guided	2	-0.5	-0.5	4.008636	0.3004	-1.45138	-1.15542	1.03451225402236	0.868029	-2.84647	0.332954
Trial1	1	1	blindfold	clockwise	practice	Guided	2	-0.5	-0.5	4.028625	0.30044	-1.45143	-1.15408	1.03369478330424	0.944243	-3.024205	0.214185
Trial1	1	1	blindfold	clockwise	practice	Guided	2	-0.5	-0.5	4.048615	0.30048	-1.4515	-1.1536	1.03342206962476	1.042799	-3.218868	-0.012902
Trial1	1	1	blindfold	clockwise	practice	Guided	2	-0.5	-0.5	4.068634	0.30049	-1.45158	-1.15361	1.03343613618288	1.023897	-3.231564	-0.092405
Trial1	1	1	blindfold	clockwise	practice	Guided	2	-0.5	-0.5	4.088623	0.30049	-1.45158	-1.15361	1.03343613618288	0.970716	-3.142696	-0.09989
Trial1	1	1	blindfold	clockwise	practice	Guided	2	-0.5	-0.5	4.108643	0.30049	-1.45158	-1.15361	1.03343613618288	0.862254	-3.01151	-0.062317
Trial1	1	1	blindfold	clockwise	practice	Guided	2	-0.5	-0.5	4.128632	0.30048	-1.45157	-1.1536	1.03342206962476	0.794752	-2.994583	0.060983
Trial1	1	1	blindfold	clockwise	practice	Guided	2	-0.5	-0.5	4.148621	0.30047	-1.45156	-1.15359	1.03340797998399	0.77997	-2.981887	0.308335
Trial1	1	1	blindfold	clockwise	practice	Guided	2	-0.5	-0.5	4.16864	0.30046	-1.45153	-1.15357	1.03338755718867	0.805249	-2.884556	0.342928
Trial1	1	1	blindfold	clockwise	practice	Guided	2	-0.5	-0.5	4.188629	0.30046	-1.45151	-1.15356	1.03338122409038	0.827833	-3.007278	0.335375
Trial1	1	1	blindfold	clockwise	practice	Guided	2	-0.5	-0.5	4.208618	0.30046	-1.45151	-1.15356	1.03338122409038	0.971558	-2.948033	0.093289
Trial1	1	1	blindfold	clockwise	practice	Guided	2	-0.5	-0.5	4.228638	0.30046	-1.45151	-1.15356	1.03338122409038	0.951847	-2.998815	0.138682
Trial1	1	1	blindfold	clockwise	practice	Guided	2	-0.5	-0.5	4.248627	0.30046	-1.45151	-1.15356	1.03338122409038	0.978743	-3.083451	-0.078789
Trial1	1	1	blindfold	clockwise	practice	Guided	2	-0.5	-0.5	4.268616	0.30046	-1.45152	-1.15358	1.03339396574026	0.890562	-3.248491	-0.31361
Trial1	1	1	blindfold	clockwise	practice	Guided	2	-0.5	-0.5	4.288635	0.30046	-1.45156	-1.15362	1.03341922355342	0.872357	-3.286577	-0.410941
Trial1	1	1	blindfold	clockwise	practice	Guided	2	-0.5	-0.5	4.308624	0.30045	-1.45157	-1.15363	1.03341782388975	0.831806	-2.981887	-0.399775
Trial1	1	1	blindfold	clockwise	practice	Guided	2	-0.5	-0.5	4.328613	0.30045	-1.45155	-1.15366	1.03343674932282	0.812724	-3.015742	-0.476111
Trial1	1	1	blindfold	clockwise	practice	Guided	2	-0.5	-0.5	4.348633	0.30045	-1.45154	-1.15368	1.03344941683532	0.950137	-3.117305	-0.567054
Trial1	1	1	blindfold	clockwise	practice	Guided	2	-0.5	-0.5	4.368622	0.30045	-1.45154	-1.15371	1.03346841854061	0.916671	-3.083451	-0.618895
Trial1	1	1	blindfold	clockwise	practice	Guided	2	-0.5	-0.5	4.388641	0.30045	-1.45155	-1.15377	1.03350634811389	0.904734	-3.108841	-0.653023
Trial1	1	1	blindfold	clockwise	practice	Guided	2	-0.5	-0.5	4.40863	0.30045	-1.45153	-1.1538	1.03352535138854	0.935857	-3.003046	-0.651723
Trial1	1	1	blindfold	clockwise	practice	Guided	2	-0.5	-0.5	4.428619	0.30045	-1.45152	-1.15383	1.03354435518693	0.908304	-3.032669	-0.631855
Trial1	1	1	blindfold	clockwise	practice	Guided	2	-0.5	-0.5	4.448639	0.30045	-1.45152	-1.15386	1.03356328409404	0.94913	-3.028437	-0.75626
Trial1	1	1	blindfold	clockwise	practice	Guided	2	-0.5	-0.5	4.468628	0.30045	-1.45151	-1.1539	1.03358862400207	0.941639	-2.990351	-0.790202
Trial1	1	1	blindfold	clockwise	practice	Guided	2	-0.5	-0.5	4.488617	0.30046	-1.45151	-1.15412	1.03373551462851	0.972696	-3.028437	-0.893997
Trial1	1	1	blindfold	clockwise	practice	Guided	2	-0.5	-0.5	4.508636	0.30047	-1.45154	-1.15442	1.03393315663182	0.95765	-3.2231	-1.066975
Trial1	1	1	blindfold	clockwise	practice	Guided	2	-0.5	-0.5	4.528625	0.30048	-1.45158	-1.15495	1.03427637480871	0.98034	-3.248491	-1.18373
Trial1	1	1	blindfold	clockwise	practice	Guided	2	-0.5	-0.5	4.548615	0.30048	-1.45162	-1.15584	1.03484027777043	0.99197	-3.214636	-1.355595
Trial1	1	1	blindfold	clockwise	practice	Guided	2	-0.5	-0.5	4.568634	0.30048	-1.45161	-1.15704	1.03560118045421	0.94061	-3.125769	-1.298888
Trial1	1	1	blindfold	clockwise	practice	Guided	2	-0.5	-0.5	4.588623	0.30048	-1.45157	-1.16036	1.03771072310401	0.957934	-3.070755	-1.180462
Trial1	1	1	blindfold	clockwise	practice	Guided	2	-0.5	-0.5	4.608643	0.30045	-1.45152	-1.16268	1.03916554022129	0.857632	-3.079219	-1.445284
Trial1	1	1	blindfold	clockwise	practice	Guided	2	-0.5	-0.5	4.628632	0.30044	-1.45153	-1.16571	1.04109268674502	0.85797	-3.151159	-1.453684
Trial1	1	1	blindfold	clockwise	practice	Guided	2	-0.5	-0.5	4.648621	0.30042	-1.45155	-1.16897	1.04316489604043	0.776796	-3.053828	-1.536954
Trial1	1	1	blindfold	clockwise	practice	Guided	2	-0.5	-0.5	4.66864	0.30039	-1.45153	-1.1728	1.04560218348569	0.79381	-3.024205	-1.305061
Trial1	1	1	blindfold	clockwise	practice	Guided	2	-0.5	-0.5	4.688629	0.30038	-1.4515	-1.18086	1.05079899524835	0.757039	-2.884556	-1.172108
Trial1	1	1	blindfold	clockwise	practice	Guided	2	-0.5	-0.5	4.708618	0.30035	-1.45138	-1.18513	1.05354793730336	0.650677	-2.698357	-0.872979
Trial1	1	1	blindfold	clockwise	practice	Guided	2	-0.5	-0.5	4.728638	0.30033	-1.45136	-1.18929	1.05624279904409	0.612463	-2.656039	-0.805173
Trial1	1	1	blindfold	clockwise	practice	Guided	2	-0.5	-0.5	4.748627	0.3003	-1.45133	-1.19342	1.05891987292828	0.514263	-2.562939	-0.799754
Trial1	1	1	blindfold	clockwise	practice	Guided	2	-0.5	-0.5	4.768616	0.30028	-1.4513	-1.1976	1.06164676603495	0.535391	-2.571403	-0.773664
Trial1	1	1	blindfold	clockwise	practice	Guided	2	-0.5	-0.5	4.788635	0.30027	-1.45128	-1.20591	1.06711805385194	0.567342	-2.605257	-0.902668
Trial1	1	1	blindfold	clockwise	practice	Guided	2	-0.5	-0.5	4.808624	0.30031	-1.4513	-1.21045	1.07015669488454	0.744965	-2.605257	-0.891129
Trial1	1	1	blindfold	clockwise	practice	Guided	2	-0.5	-0.5	4.828613	0.30036	-1.45129	-1.21466	1.07299352522417	0.79779	-2.571403	-0.876336
Trial1	1	1	blindfold	clockwise	practice	Guided	2	-0.5	-0.5	4.848633	0.30038	-1.45128	-1.21907	1.0759506988695	0.796109	-2.461376	-0.943676
Trial1	1	1	blindfold	clockwise	practice	Guided	2	-0.5	-0.5	4.868622	0.30038	-1.45125	-1.22372	1.07906388871096	0.722054	-2.529085	-0.984597
Trial1	1	1	blindfold	clockwise	practice	Guided	2	-0.5	-0.5	4.888641	0.30036	-1.45126	-1.23333	1.08551786067544	0.652607	-2.474071	-1.029532
Trial1	1	1	blindfold	clockwise	practice	Guided	2	-0.5	-0.5	4.90863	0.30031	-1.45123	-1.23866	1.0890889020017	0.553223	-2.254018	-1.105129
Trial1	1	1	blindfold	clockwise	practice	Guided	2	-0.5	-0.5	4.928619	0.30028	-1.45117	-1.24403	1.09271621433462	0.444357	-2.194773	-0.859396
Trial1	1	1	blindfold	clockwise	practice	Guided	2	-0.5	-0.5	4.948639	0.30025	-1.45111	-1.24956	1.09646716501152	0.477931	-2.139759	-0.906494
Trial1	1	1	blindfold	clockwise	practice	Guided	2	-0.5	-0.5	4.968628	0.30024	-1.45107	-1.25547	1.10050852038686	0.505321	-2.131296	-0.9264
Trial1	1	1	blindfold	clockwise	practice	Guided	2	-0.5	-0.5	4.988617	0.30025	-1.45107	-1.26779	1.10900931383325	0.543172	-2.28364	-0.983709
Trial1	1	1	blindfold	clockwise	practice	Guided	2	-0.5	-0.5	5.008636	0.30025	-1.45109	-1.27449	1.11365838366159	0.430503	-2.266713	-0.849652
Trial1	1	1	blindfold	clockwise	practice	Guided	2	-0.5	-0.5	5.028625	0.30022	-1.45107	-1.28105	1.11820888894986	0.328083	-2.00011	-0.718849
Trial1	1	1	blindfold	clockwise	practice	Guided	2	-0.5	-0.5	5.048615	0.30018	-1.45099	-1.2877	1.12283534210114	0.280603	-1.890083	-0.710106
Trial1	1	1	blindfold	clockwise	practice	Guided	2	-0.5	-0.5	5.068634	0.30015	-1.45094	-1.29469	1.12772886464217	0.252788	-1.928169	-0.760295
Trial1	1	1	blindfold	clockwise	practice	Guided	2	-0.5	-0.5	5.088623	0.30014	-1.45093	-1.3022	1.13302640402055	0.249609	-1.746202	-0.684772
Trial1	1	1	blindfold	clockwise	practice	Guided	2	-0.5	-0.5	5.108643	0.30011	-1.45089	-1.30132	1.13238239828864	0.35679	-1.983183	-1.239471
Trial1	1	1	blindfold	clockwise	practice	Guided	2	-0.5	-0.5	5.128632	0.30012	-1.45096	-1.3008	1.13202146332627	0.338059	-2.042428	-1.000637
Trial1	1	1	blindfold	clockwise	practice	Guided	2	-0.5	-0.5	5.148621	0.30016	-1.45096	-1.30049	1.13183050219869	0.465664	-1.64887	-0.528837
Trial1	1	1	blindfold	clockwise	practice	Guided	2	-0.5	-0.5	5.16864	0.30018	-1.4509	-1.30037	1.13175974262845	0.431151	-1.758897	-0.231733
Trial1	1	1	blindfold	clockwise	practice	Guided	2	-0.5	-0.5	5.188629	0.30019	-1.45091	-1.30036	1.13175974103606	0.336839	-1.923937	-0.414286
Trial1	1	1	blindfold	clockwise	practice	Guided	2	-0.5	-0.5	5.208618	0.30018	-1.45089	-1.30034	1.13173849829477	0.092318	-1.686957	-0.447211
Trial1	1	1	blindfold	clockwise	practice	Guided	2	-0.5	-0.5	5.228638	0.30017	-1.45088	-1.30031	1.1317102796587	-0.123672	-1.585393	-0.392869
Trial1	1	1	blindfold	clockwise	practice	Guided	2	-0.5	-0.5	5.248627	0.30013	-1.45084	-1.30025	1.13163959824687	-0.27122	-1.43728	-0.159223
Trial1	1	1	blindfold	clockwise	practice	Guided	2	-0.5	-0.5	5.268616	0.30005	-1.45076	-1.30016	1.13151931062674	-0.386229	-1.492294	-0.067202
Trial1	1	1	blindfold	clockwise	practice	Guided	2	-0.5	-0.5	5.288635	0.29992	-1.45075	-1.30008	1.1313708091902	-0.388682	-1.538844	-0.113537
Trial1	1	1	blindfold	clockwise	practice	Guided	2	-0.5	-0.5	5.308624	0.29966	-1.45072	-1.30002	1.13114467220753	-0.562096	-1.356876	0.051829
Trial1	1	1	blindfold	clockwise	practice	Guided	2	-0.5	-0.5	5.328613	0.29934	-1.4507	-1.29997	1.1308830625859	-0.74422	-1.445744	0.090523
Trial1	1	1	blindfold	clockwise	practice	Guided	2	-0.5	-0.5	5.348633	0.29869	-1.4507	-1.29996	1.13041661843128	-0.760113	-1.344181	0.013629
Trial1	1	1	blindfold	clockwise	practice	Guided	2	-0.5	-0.5	5.368622	0.29769	-1.45068	-1.29995	1.12970321366079	-0.98155	-1.339949	0.123086
Trial1	1	1	blindfold	clockwise	practice	Guided	2	-0.5	-0.5	5.388641	0.29616	-1.45069	-1.29993	1.12860928732696	-1.183685	-1.538844	0.05627
Trial1	1	1	blindfold	clockwise	practice	Guided	2	-0.5	-0.5	5.40863	0.2909	-1.45075	-1.29986	1.12485502083816	-1.554608	-1.479598	0.315537
Trial1	1	1	blindfold	clockwise	practice	Guided	2	-0.5	-0.5	5.428619	0.28681	-1.45074	-1.29981	1.12194737904798	-1.650751	-1.462671	0.388197
Trial1	1	1	blindfold	clockwise	practice	Guided	2	-0.5	-0.5	5.448639	0.28161	-1.45072	-1.29982	1.11831397980423	-1.832796	-1.41189	0.382209
Trial1	1	1	blindfold	clockwise	practice	Guided	2	-0.5	-0.5	5.468628	0.27562	-1.45071	-1.29985	1.11415724241464	-1.81567	-1.416121	0.291794
Trial1	1	1	blindfold	clockwise	practice	Guided	2	-0.5	-0.5	5.488617	0.26781	-1.45071	-1.29992	1.10878497611591	-1.808319	-1.496526	0.222357
Trial1	1	1	blindfold	clockwise	practice	Guided	2	-0.5	-0.5	5.508636	0.25	-1.45079	-1.29999	1.09657826992822	-1.886692	-1.720811	0.036415
Trial1	1	1	blindfold	clockwise	practice	Guided	2	-0.5	-0.5	5.528625	0.23902	-1.45086	-1.30007	1.08915685202277	-1.903106	-1.902778	-0.143249
Trial1	1	1	blindfold	clockwise	practice	Guided	2	-0.5	-0.5	5.548615	0.22728	-1.45094	-1.30013	1.08126972468696	-1.979197	-2.017037	-0.247768
Trial1	1	1	blindfold	clockwise	practice	Guided	2	-0.5	-0.5	5.568634	0.21449	-1.451	-1.30019	1.07275344146297	-2.032933	-2.029732	-0.401245
Trial1	1	1	blindfold	clockwise	practice	Guided	2	-0.5	-0.5	5.588623	0.2002	-1.45101	-1.30013	1.06324413060173	-2.012379	-1.864692	-0.363026
Trial1	1	1	blindfold	clockwise	practice	Guided	2	-0.5	-0.5	5.608643	0.16879	-1.45085	-1.30008	1.04278855680784	-1.827231	-1.610784	-0.148462
Trial1	1	1	blindfold	clockwise	practice	Guided	2	-0.5	-0.5	5.628632	0.1513	-1.45082	-1.30008	1.03165866486869	-1.809011	-1.74197	-0.181448
Trial1	1	1	blindfold	clockwise	practice	Guided	2	-0.5	-0.5	5.648621	0.13403	-1.45087	-1.30011	1.02086738362532	-1.683491	-1.894315	-0.250381
Trial1	1	1	blindfold	clockwise	practice	Guided	2	-0.5	-0.5	5.66864	0.11562	-1.45095	-1.30014	1.00956032203368	-1.353751	-2.004342	-0.312277
Trial1	1	1	blindfold	clockwise	practice	Guided	2	-0.5	-0.5	5.688629	0.096162	-1.45103	-1.30011	0.997790210247284	-1.42593	-2.207468	-0.296941
Trial1	1	1	blindfold	clockwise	practice	Guided	2	-0.5	-0.5	5.708618	0.056664	-1.45108	-1.3001	0.974697269069168	-1.303654	-2.122832	-0.191536
Trial1	1	1	blindfold	clockwise	practice	Guided	2	-0.5	-0.5	5.728638	0.036703	-1.45107	-1.3001	0.963436592772735	-1.370737	-2.160918	-0.221984
Trial1	1	1	blindfold	clockwise	practice	Guided	2	-0.5	-0.5	5.748627	0.015134	-1.45107	-1.30007	0.951564563702508	-1.362595	-2.152455	-0.163253
Trial1	1	1	blindfold	clockwise	practice	Guided	2	-0.5	-0.5	5.768616	-0.0043266	-1.45106	-1.30003	0.941137667722227	-1.434163	-2.097441	-0.067032
Trial1	1	1	blindfold	clockwise	practice	Guided	2	-0.5	-0.5	5.788635	-0.026095	-1.45104	-1.29983	0.929684846881838	-1.389049	-2.114368	0.151233
Trial1	1	1	blindfold	clockwise	practice	Guided	2	-0.5	-0.5	5.808624	-0.069431	-1.45101	-1.29977	0.908307058919927	-1.229279	-1.949328	0.476998
Trial1	1	1	blindfold	clockwise	practice	Guided	2	-0.5	-0.5	5.828613	-0.09145	-1.45099	-1.29981	0.898114153286197	-1.158087	-2.093209	0.36629
Trial1	1	1	blindfold	clockwise	practice	Guided	2	-0.5	-0.5	5.848633	-0.11432	-1.45105	-1.2999	0.888025319257914	-1.195999	-2.232859	0.152028
Trial1	1	1	blindfold	clockwise	practice	Guided	2	-0.5	-0.5	5.868622	-0.13667	-1.4511	-1.2999	0.878549139226761	-1.226512	-2.194773	0.155395
Trial1	1	1	blindfold	clockwise	practice	Guided	2	-0.5	-0.5	5.888641	-0.1599	-1.45109	-1.29966	0.868978859121542	-1.343222	-1.978951	0.49404
Trial1	1	1	blindfold	clockwise	practice	Guided	2	-0.5	-0.5	5.90863	-0.20596	-1.45093	-1.2996	0.85195052400445	-1.304752	-1.915474	0.812866
Trial1	1	1	blindfold	clockwise	practice	Guided	2	-0.5	-0.5	5.928619	-0.22946	-1.45093	-1.29958	0.844109129733405	-1.163578	-2.017037	0.833698
Trial1	1	1	blindfold	clockwise	practice	Guided	2	-0.5	-0.5	5.948639	-0.2538	-1.45099	-1.29962	0.836663877016032	-1.024687	-2.173614	0.782384
Trial1	1	1	blindfold	clockwise	practice	Guided	2	-0.5	-0.5	5.968628	-0.27743	-1.45107	-1.2997	0.830094892528826	-1.03002	-2.215932	0.580027
Trial1	1	1	blindfold	clockwise	practice	Guided	2	-0.5	-0.5	5.988617	-0.30099	-1.45112	-1.29977	0.824158372570947	-0.97112	-2.275177	0.454766
Trial1	1	1	blindfold	clockwise	practice	Guided	2	-0.5	-0.5	6.008636	-0.34846	-1.45109	-1.29973	0.813960900856745	-0.96009	-1.978951	0.494514
Trial1	1	1	blindfold	clockwise	practice	Guided	2	-0.5	-0.5	6.028625	-0.37239	-1.45103	-1.29968	0.809797755814937	-0.854547	-2.07205	0.65168
Trial1	1	1	blindfold	clockwise	practice	Guided	2	-0.5	-0.5	6.048615	-0.39549	-1.45103	-1.29965	0.806450606902082	-0.86309	-2.16515	0.705411
Trial1	1	1	blindfold	clockwise	practice	Guided	2	-0.5	-0.5	6.068634	-0.41904	-1.45108	-1.29965	0.803737993269747	-0.765583	-2.325958	0.736363
Trial1	1	1	blindfold	clockwise	practice	Guided	2	-0.5	-0.5	6.088623	-0.44091	-1.45114	-1.29966	0.801840308845428	-0.679865	-2.338654	0.645237
Trial1	1	1	blindfold	clockwise	practice	Guided	2	-0.5	-0.5	6.108643	-0.48552	-1.45117	-1.29963	0.799761020488834	-0.739996	-2.245554	0.758853
Trial1	1	1	blindfold	clockwise	practice	Guided	2	-0.5	-0.5	6.128632	-0.50766	-1.45113	-1.29959	0.799626681511318	-0.821453	-2.177845	0.775355
Trial1	1	1	blindfold	clockwise	practice	Guided	2	-0.5	-0.5	6.148621	-0.52894	-1.4511	-1.29954	0.800063506486682	-0.83519	-2.249786	0.926271
Trial1	1	1	blindfold	clockwise	practice	Guided	2	-0.5	-0.5	6.16864	-0.55005	-1.45109	-1.29952	0.801085051698762	-0.913341	-2.152455	0.922141
Trial1	1	1	blindfold	clockwise	practice	Guided	2	-0.5	-0.5	6.188629	-0.57159	-1.45108	-1.29949	0.802688824573923	-0.807924	-2.228627	1.038941
Trial1	1	1	blindfold	clockwise	practice	Guided	2	-0.5	-0.5	6.208618	-0.61308	-1.45111	-1.29953	0.807487064749625	-0.56458	-2.241322	0.947573
Trial1	1	1	blindfold	clockwise	practice	Guided	2	-0.5	-0.5	6.228638	-0.63291	-1.45113	-1.29957	0.810541417958192	-0.514124	-2.372508	0.831159
Trial1	1	1	blindfold	clockwise	practice	Guided	2	-0.5	-0.5	6.248627	-0.65224	-1.45116	-1.29961	0.813973705380297	-0.411178	-2.249786	0.798641
Trial1	1	1	blindfold	clockwise	practice	Guided	2	-0.5	-0.5	6.268616	-0.67105	-1.45114	-1.2996	0.817690818634419	-0.547929	-2.270945	0.807794
Trial1	1	1	blindfold	clockwise	practice	Guided	2	-0.5	-0.5	6.288635	-0.68995	-1.45112	-1.2996	0.821852277892966	-0.441682	-2.224395	0.91747
Trial1	1	1	blindfold	clockwise	practice	Guided	2	-0.5	-0.5	6.308624	-0.72576	-1.4511	-1.29942	0.830686405901589	-0.684942	-2.2117	1.172145
Trial1	1	1	blindfold	clockwise	practice	Guided	2	-0.5	-0.5	6.328613	-0.74282	-1.45111	-1.29939	0.835455583198743	-0.591366	-2.300568	1.274293
Trial1	1	1	blindfold	clockwise	practice	Guided	2	-0.5	-0.5	6.348633	-0.75951	-1.45113	-1.29939	0.840458182873272	-0.514417	-2.287872	1.170775
Trial1	1	1	blindfold	clockwise	practice	Guided	2	-0.5	-0.5	6.368622	-0.77582	-1.45115	-1.29941	0.845655371109246	-0.605178	-2.435985	1.177638
Trial1	1	1	blindfold	clockwise	practice	Guided	2	-0.5	-0.5	6.388641	-0.79224	-1.45119	-1.29941	0.851152466687565	-0.624557	-2.440217	1.101036
Trial1	1	1	blindfold	clockwise	practice	Guided	2	-0.5	-0.5	6.40863	-0.82291	-1.4512	-1.29937	0.862127114771718	-0.640191	-2.347117	1.241211
Trial1	1	1	blindfold	clockwise	practice	Guided	2	-0.5	-0.5	6.428619	-0.83765	-1.45118	-1.29933	0.867718828819593	-0.635975	-2.419058	1.335311
Trial1	1	1	blindfold	clockwise	practice	Guided	2	-0.5	-0.5	6.448639	-0.85244	-1.45119	-1.29929	0.873543676591402	-0.632936	-2.482535	1.454917
Trial1	1	1	blindfold	clockwise	practice	Guided	2	-0.5	-0.5	6.468628	-0.8664	-1.45121	-1.29924	0.879223253263357	-0.595161	-2.389435	1.561934
Trial1	1	1	blindfold	clockwise	practice	Guided	2	-0.5	-0.5	6.488617	-0.87996	-1.4512	-1.29921	0.884932958183971	-0.610895	-2.347117	1.594865
Trial1	1	1	blindfold	clockwise	practice	Guided	2	-0.5	-0.5	6.508636	-0.90645	-1.45114	-1.29924	0.896652773397567	-0.716597	-2.304799	1.530488
Trial1	1	1	blindfold	clockwise	practice	Guided	2	-0.5	-0.5	6.528625	-0.9195	-1.45113	-1.29927	0.902669729650354	-0.848879	-2.245554	1.421781
Trial1	1	1	blindfold	clockwise	practice	Guided	2	-0.5	-0.5	6.548615	-0.93202	-1.45112	-1.29927	0.908555823396453	-0.778092	-2.241322	1.431431
Trial1	1	1	blindfold	clockwise	practice	Guided	2	-0.5	-0.5	6.568634	-0.94435	-1.45113	-1.29925	0.914465690663282	-0.751083	-2.279409	1.48456
Trial1	1	1	blindfold	clockwise	practice	Guided	2	-0.5	-0.5	6.588623	-0.9568601	-1.45115	-1.29922	0.920583436691077	-0.822114	-2.372508	1.609818
Trial1	1	1	blindfold	clockwise	practice	Guided	2	-0.5	-0.5	6.608643	-0.98049	-1.45121	-1.29925	0.932561624625637	-0.722298	-2.372508	1.514957
Trial1	1	1	blindfold	clockwise	practice	Guided	2	-0.5	-0.5	6.628632	-0.99191	-1.4512	-1.29926	0.93850512904646	-0.663292	-2.237091	1.470229
Trial1	1	1	blindfold	clockwise	practice	Guided	2	-0.5	-0.5	6.648621	-1.00372	-1.45116	-1.29924	0.944731946315103	-0.6745	-2.279409	1.536684
Trial1	1	1	blindfold	clockwise	practice	Guided	2	-0.5	-0.5	6.66864	-1.01428	-1.45115	-1.2992	0.950370840347848	-0.771436	-2.321727	1.632044
Trial1	1	1	blindfold	clockwise	practice	Guided	2	-0.5	-0.5	6.688629	-1.02499	-1.45115	-1.29915	0.956166914014065	-0.892444	-2.338654	1.650521
Trial1	1	1	blindfold	clockwise	practice	Guided	2	-0.5	-0.5	6.708618	-1.04651	-1.45116	-1.29913	0.968133181510074	-0.939433	-2.232859	1.762348
Trial1	1	1	blindfold	clockwise	practice	Guided	2	-0.5	-0.5	6.728638	-1.05743	-1.45112	-1.29915	0.974355655694752	-0.869868	-2.093209	1.698803
Trial1	1	1	blindfold	clockwise	practice	Guided	2	-0.5	-0.5	6.748627	-1.06798	-1.45108	-1.29921	0.980478493832999	-0.717032	-2.232859	1.551835
Trial1	1	1	blindfold	clockwise	practice	Guided	2	-0.5	-0.5	6.768616	-1.07832	-1.45112	-1.29932	0.986593374902904	-0.420701	-2.486767	1.329813
Trial1	1	1	blindfold	clockwise	practice	Guided	2	-0.5	-0.5	6.788635	-1.08847	-1.45123	-1.29944	0.992673705157335	-0.187741	-2.808384	1.130252
Trial1	1	1	blindfold	clockwise	practice	Guided	2	-0.5	-0.5	6.808624	-1.10585	-1.45146	-1.2994	1.00304272372393	-0.11201	-2.91841	1.225794
Trial1	1	1	blindfold	clockwise	practice	Guided	2	-0.5	-0.5	6.828613	-1.11355	-1.45146	-1.29935	1.0076725649095	-0.322957	-2.702589	1.309329
Trial1	1	1	blindfold	clockwise	practice	Guided	2	-0.5	-0.5	6.848633	-1.12041	-1.45137	-1.2993	1.01182465601992	-0.420811	-2.554476	1.426831
Trial1	1	1	blindfold	clockwise	practice	Guided	2	-0.5	-0.5	6.868622	-1.12702	-1.45128	-1.29929	1.0158832038077	-0.576874	-2.461376	1.370779
Trial1	1	1	blindfold	clockwise	practice	Guided	2	-0.5	-0.5	6.888641	-1.13295	-1.45122	-1.29917	1.01945983418965	-0.693387	-2.402131	1.512782
Trial1	1	1	blindfold	clockwise	practice	Guided	2	-0.5	-0.5	6.90863	-1.14496	-1.45116	-1.29911	1.02691301513365	-0.960843	-2.325958	1.811191
Trial1	1	1	blindfold	clockwise	practice	Guided	2	-0.5	-0.5	6.928619	-1.15086	-1.45117	-1.29909	1.03061309864972	-1.01284	-2.419058	1.807832
Trial1	1	1	blindfold	clockwise	practice	Guided	2	-0.5	-0.5	6.948639	-1.15703	-1.4512	-1.29912	1.03454399953025	-1.117463	-2.313263	1.736216
Trial1	1	1	blindfold	clockwise	practice	Guided	2	-0.5	-0.5	6.968628	-1.16323	-1.45117	-1.29915	1.03851568171416	-1.161121	-2.199004	1.680531
Trial1	1	1	blindfold	clockwise	practice	Guided	2	-0.5	-0.5	6.988617	-1.16968	-1.45112	-1.29927	1.04273855685852	-0.989922	-2.237091	1.58209
Trial1	1	1	blindfold	clockwise	practice	Guided	2	-0.5	-0.5	7.008636	-1.18294	-1.45118	-1.29927	1.05130368998356	-0.711284	-2.58833	1.483633
Trial1	1	1	blindfold	clockwise	practice	Guided	2	-0.5	-0.5	7.028625	-1.18921	-1.45128	-1.29923	1.0553572375559	-0.70799	-2.736443	1.551991
Trial1	1	1	blindfold	clockwise	practice	Guided	2	-0.5	-0.5	7.048615	-1.19543	-1.45137	-1.29917	1.05938456544056	-0.818062	-2.84647	1.703192
Trial1	1	1	blindfold	clockwise	practice	Guided	2	-0.5	-0.5	7.068634	-1.20124	-1.45143	-1.29915	1.0631924402542	-0.940349	-2.791456	1.711638
Trial1	1	1	blindfold	clockwise	practice	Guided	2	-0.5	-0.5	7.088623	-1.20711	-1.4514	-1.29919	1.0671031709889	-1.030905	-2.605257	1.70423
Trial1	1	1	blindfold	clockwise	practice	Guided	2	-0.5	-0.5	7.108643	-1.21868	-1.45124	-1.29928	1.07487179735223	-0.754542	-2.37674	1.401749
Trial1	1	1	blindfold	clockwise	practice	Guided	2	-0.5	-0.5	7.128632	-1.22408	-1.45122	-1.29938	1.07856407196036	-0.382931	-2.668734	1.190983
Trial1	1	1	blindfold	clockwise	practice	Guided	2	-0.5	-0.5	7.148621	-1.22936	-1.45132	-1.29948	1.08218962577006	0.011608	-2.990351	1.009855
Trial1	1	1	blindfold	clockwise	practice	Guided	2	-0.5	-0.5	7.16864	-1.23487	-1.45153	-1.29948	1.08591087486383	0.247486	-3.362749	1.119107
Trial1	1	1	blindfold	clockwise	practice	Guided	2	-0.5	-0.5	7.188629	-1.23681	-1.45162	-1.29943	1.08718778302183	0.302884	-3.311968	1.07433
Trial1	1	1	blindfold	clockwise	practice	Guided	2	-0.5	-0.5	7.208618	-1.23955	-1.45164	-1.29942	1.08903926895032	0.0361	-3.142696	1.278566
Trial1	1	1	blindfold	clockwise	practice	Guided	2	-0.5	-0.5	7.228638	-1.2396	-1.4516	-1.29941	1.08906591960399	-0.174546	-2.952265	1.339954
Trial1	1	1	blindfold	clockwise	practice	Guided	2	-0.5	-0.5	7.248627	-1.23961	-1.45154	-1.2994	1.08906537630922	-0.328723	-2.774529	1.361919
Trial1	1	1	blindfold	clockwise	practice	Guided	2	-0.5	-0.5	7.268616	-1.23963	-1.45147	-1.2994	1.08907897732509	-0.357684	-2.723748	1.324241
Trial1	1	1	blindfold	clockwise	practice	Guided	2	-0.5	-0.5	7.288635	-1.23964	-1.45143	-1.29938	1.08907107785178	-0.29973	-2.677198	1.39131
Trial1	1	1	blindfold	clockwise	practice	Guided	2	-0.5	-0.5	7.308624	-1.23966	-1.45142	-1.29937	1.08907724197831	-0.183565	-2.914179	1.41818
Trial1	1	1	blindfold	clockwise	practice	Guided	2	-0.5	-0.5	7.328613	-1.23967	-1.45142	-1.29937	1.0890840428477	-0.122407	-2.952265	1.352397
Trial1	1	1	blindfold	clockwise	practice	Guided	2	-0.5	-0.5	7.348633	-1.23967	-1.45143	-1.29937	1.0890840428477	-0.032153	-3.01151	1.298703
Trial1	1	1	blindfold	clockwise	practice	Guided	2	-0.5	-0.5	7.368622	-1.23967	-1.45143	-1.29937	1.0890840428477	-0.0020847	-2.973424	1.289328
Trial1	1	1	blindfold	clockwise	practice	Guided	2	-0.5	-0.5	7.388641	-1.23967	-1.45143	-1.29937	1.0890840428477	0.036044	-2.884556	1.274322
Trial1	1	1	blindfold	clockwise	practice	Guided	2	-0.5	-0.5	7.40863	-1.23967	-1.45143	-1.29937	1.0890840428477	0.023846	-2.89302	1.255095
Trial1	1	1	blindfold	clockwise	practice	Guided	2	-0.5	-0.5	7.428619	-1.23967	-1.45143	-1.29937	1.0890840428477	-0.045736	-2.89302	1.296753
Trial1	1	1	blindfold	clockwise	practice	Guided	2	-0.5	-0.5	7.448639	-1.23967	-1.45143	-1.29937	1.0890840428477	-0.094454	-2.880324	1.275217
Trial1	1	1	blindfold	clockwise	practice	Guided	2	-0.5	-0.5	7.468628	-1.23967	-1.45144	-1.29937	1.0890840428477	-0.022838	-2.926874	1.165048
Trial1	1	1	blindfold	clockwise	practice	Guided	2	-0.5	-0.5	7.488617	-1.23967	-1.45144	-1.29939	1.08909883004072	0.123702	-2.909947	1.097519
Trial1	1	1	blindfold	clockwise	practice	Guided	2	-0.5	-0.5	7.508636	-1.23966	-1.45144	-1.2994	1.08909937922094	0.301073	-2.922642	0.999185
Trial1	1	1	blindfold	clockwise	practice	Guided	2	-0.5	-0.5	7.528625	-1.23965	-1.45145	-1.29941	1.08909984108422	0.260091	-3.01151	0.891127
Trial1	1	1	blindfold	clockwise	practice	Guided	2	-0.5	-0.5	7.548615	-1.23964	-1.45146	-1.29942	1.08910039063111	0.308528	-3.024205	0.963834
Trial1	1	1	blindfold	clockwise	practice	Guided	2	-0.5	-0.5	7.568634	-1.23963	-1.45147	-1.29943	1.08910094036185	0.359396	-3.003046	0.997785
Trial1	1	1	blindfold	clockwise	practice	Guided	2	-0.5	-0.5	7.588623	-1.23962	-1.45147	-1.29945	1.08910875312467	0.317053	-3.041133	0.987946
Trial1	1	1	blindfold	clockwise	practice	Guided	2	-0.5	-0.5	7.608643	-1.2396	-1.45147	-1.29945	1.08909523361932	0.224657	-2.812615	0.922716
Trial1	1	1	blindfold	clockwise	practice	Guided	2	-0.5	-0.5	7.628632	-1.2396	-1.45146	-1.29946	1.08910258410518	0.095709	-2.766066	0.987252
Trial1	1	1	blindfold	clockwise	practice	Guided	2	-0.5	-0.5	7.648621	-1.2396	-1.45145	-1.29946	1.08910258410518	-0.047288	-2.829543	0.968972
Trial1	1	1	blindfold	clockwise	practice	Guided	2	-0.5	-0.5	7.66864	-1.2396	-1.45145	-1.29946	1.08910258410518	-0.071106	-2.922642	0.93468
Trial1	1	1	blindfold	clockwise	practice	Guided	2	-0.5	-0.5	7.688629	-1.2396	-1.45145	-1.29948	1.08911737271132	-0.0042196	-3.01151	0.885392
Trial1	1	1	blindfold	clockwise	practice	Guided	2	-0.5	-0.5	7.708618	-1.2396	-1.45145	-1.29949	1.08912463581751	0.19834	-2.838006	0.846246
Trial1	1	1	blindfold	clockwise	practice	Guided	2	-0.5	-0.5	7.728638	-1.23959	-1.45145	-1.2995	1.08912510559534	0.225127	-2.943801	0.765005
Trial1	1	1	blindfold	clockwise	practice	Guided	2	-0.5	-0.5	7.748627	-1.23958	-1.45146	-1.29951	1.08912573745945	0.292621	-3.007278	0.710922
Trial1	1	1	blindfold	clockwise	practice	Guided	2	-0.5	-0.5	7.768616	-1.23957	-1.45147	-1.29952	1.0891262885562	0.304156	-3.070755	0.726001
Trial1	1	1	blindfold	clockwise	practice	Guided	2	-0.5	-0.5	7.788635	-1.23956	-1.45148	-1.29953	1.08912683983681	0.259758	-3.070755	0.810238
Trial1	1	1	blindfold	clockwise	practice	Guided	2	-0.5	-0.5	7.808624	-1.23954	-1.45149	-1.29954	1.08912050429291	0.238646	-2.922642	0.803456
Trial1	1	1	blindfold	clockwise	practice	Guided	2	-0.5	-0.5	7.828613	-1.23954	-1.45148	-1.29954	1.08912050429291	0.220919	-2.838006	0.83278
Trial1	1	1	blindfold	clockwise	practice	Guided	2	-0.5	-0.5	7.848633	-1.23953	-1.45147	-1.29954	1.08911370484698	0.197398	-2.821079	0.842146
Trial1	1	1	blindfold	clockwise	practice	Guided	2	-0.5	-0.5	7.868622	-1.23952	-1.45146	-1.29955	1.08911433762962	0.152814	-2.825311	0.845469
Trial1	1	1	blindfold	clockwise	practice	Guided	2	-0.5	-0.5	7.888641	-1.23952	-1.45146	-1.29955	1.08911433762962	0.196345	-2.914179	0.889189
Trial1	1	1	blindfold	clockwise	practice	Guided	2	-0.5	-0.5	7.90863	-1.2395	-1.45147	-1.29955	1.08910065813329	0.372849	-3.007278	0.918814
Trial1	1	1	blindfold	clockwise	practice	Guided	2	-0.5	-0.5	7.928619	-1.23949	-1.45147	-1.29955	1.08909393987431	0.358227	-2.952265	0.912781
Trial1	1	1	blindfold	clockwise	practice	Guided	2	-0.5	-0.5	7.948639	-1.23947	-1.45148	-1.29955	1.08908034161888	0.447629	-2.943801	0.854975
Trial1	1	1	blindfold	clockwise	practice	Guided	2	-0.5	-0.5	7.968628	-1.23946	-1.45147	-1.29955	1.0890735425656	0.40281	-2.914179	0.883901
Trial1	1	1	blindfold	clockwise	practice	Guided	2	-0.5	-0.5	7.988617	-1.23944	-1.45147	-1.29955	1.08905994460792	0.412594	-2.854933	0.941881
Trial1	1	1	blindfold	clockwise	practice	Guided	2	-0.5	-0.5	8.008636	-1.23941	-1.45146	-1.29955	1.08903954804359	0.321387	-2.914179	0.910528
Trial1	1	1	blindfold	clockwise	practice	Guided	2	-0.5	-0.5	8.028625	-1.2394	-1.45146	-1.29954	1.0890254784411	0.334337	-2.935338	0.933889
Trial1	1	1	blindfold	clockwise	practice	Guided	2	-0.5	-0.5	8.048615	-1.23939	-1.45146	-1.29954	1.08901867968873	0.346963	-2.867629	1.008428
Trial1	1	1	blindfold	clockwise	practice	Guided	2	-0.5	-0.5	8.068634	-1.23937	-1.45146	-1.29954	1.08900508233287	0.472006	-2.842238	0.986804
Trial1	1	1	blindfold	clockwise	practice	Guided	2	-0.5	-0.5	8.088623	-1.23935	-1.45145	-1.29954	1.08899148517554	0.486819	-2.884556	0.929261
Trial1	1	1	blindfold	clockwise	practice	Guided	2	-0.5	-0.5	8.108643	-1.23931	-1.45145	-1.29953	1.08895710776008	0.472607	-2.871861	0.95298
Trial1	1	1	blindfold	clockwise	practice	Guided	2	-0.5	-0.5	8.128632	-1.23929	-1.45145	-1.29953	1.08894351110651	0.421504	-2.84647	1.051138
Trial1	1	1	blindfold	clockwise	practice	Guided	2	-0.5	-0.5	8.148621	-1.23929	-1.45145	-1.29953	1.08894351110651	0.421504	-2.84647	1.051138
Trial1	1	1	blindfold	clockwise	practice	Guided	2	-0.5	-0.5	8.16864	-1.23925	-1.45142	-1.29951	1.08890161366188	0.27843	-2.736443	1.245878
Trial1	1	1	blindfold	clockwise	practice	Guided	2	-0.5	-0.5	8.188629	-1.23925	-1.45142	-1.29948	1.08887964440659	0.307727	-2.75337	1.232375
Trial1	1	1	blindfold	clockwise	practice	Guided	2	-0.5	-0.5	8.208618	-1.23923	-1.45141	-1.29946	1.08885133680335	0.311252	-2.736443	1.359585
Trial1	1	1	blindfold	clockwise	practice	Guided	2	-0.5	-0.5	8.228638	-1.23922	-1.4514	-1.29944	1.08882983411369	0.322016	-2.689893	1.502605
Trial1	1	1	blindfold	clockwise	practice	Guided	2	-0.5	-0.5	8.248627	-1.2392	-1.45139	-1.2994	1.08878700389148	0.304065	-2.630648	1.795356
Trial1	1	1	blindfold	clockwise	practice	Guided	2	-0.5	-0.5	8.268616	-1.23919	-1.45137	-1.29932	1.08872138978309	0.301738	-2.651807	2.047108
Trial1	1	1	blindfold	clockwise	practice	Guided	2	-0.5	-0.5	8.288635	-1.23917	-1.45137	-1.29914	1.0885756403633	0.340635	-2.719516	2.249248
Trial1	1	1	blindfold	clockwise	practice	Guided	2	-0.5	-0.5	8.308624	-1.23913	-1.45137	-1.29903	1.08846783705619	0.381069	-2.694125	2.672661
Trial1	1	1	blindfold	clockwise	practice	Guided	2	-0.5	-0.5	8.328613	-1.2391	-1.45136	-1.29894	1.08838136838798	0.432212	-2.647575	2.787513
Trial1	1	1	blindfold	clockwise	practice	Guided	2	-0.5	-0.5	8.348633	-1.23906	-1.45135	-1.29885	1.08828818179832	0.559164	-2.503694	2.923559
Trial1	1	1	blindfold	clockwise	practice	Guided	2	-0.5	-0.5	8.368622	-1.23901	-1.45131	-1.29868	1.08812940164408	0.513839	-2.287872	3.267826
Trial1	1	1	blindfold	clockwise	practice	Guided	2	-0.5	-0.5	8.388641	-1.23891	-1.45123	-1.29822	1.08772392387818	0.68283	-2.152455	3.677903
Trial1	1	1	blindfold	clockwise	practice	Guided	2	-0.5	-0.5	8.40863	-1.23858	-1.45121	-1.2981	1.08741160599743	0.860713	-2.63488	4.273925
Trial1	1	1	blindfold	clockwise	practice	Guided	2	-0.5	-0.5	8.428619	-1.23839	-1.45127	-1.29806	1.08725315106621	1.00176	-2.774529	4.122152
Trial1	1	1	blindfold	clockwise	practice	Guided	2	-0.5	-0.5	8.448639	-1.23825	-1.45131	-1.29806	1.08715811003658	1.002898	-2.702589	3.917476
Trial1	1	1	blindfold	clockwise	practice	Guided	2	-0.5	-0.5	8.468628	-1.23818	-1.45131	-1.29806	1.08711059316227	1.0161	-2.507926	3.889674
Trial1	1	1	blindfold	clockwise	practice	Guided	2	-0.5	-0.5	8.488617	-1.23814	-1.4513	-1.298	1.08703946370265	0.949167	-2.355581	4.054417
Trial1	1	1	blindfold	clockwise	practice	Guided	2	-0.5	-0.5	8.508636	-1.23806	-1.45126	-1.29792	1.08692633984783	0.778021	-2.380972	4.647211
Trial1	1	1	blindfold	clockwise	practice	Guided	2	-0.5	-0.5	8.528625	-1.23801	-1.45125	-1.29781	1.08681164975458	0.787455	-2.402131	4.989312
Trial1	1	1	blindfold	clockwise	practice	Guided	2	-0.5	-0.5	8.548615	-1.23795	-1.45125	-1.2977	1.08669016094163	0.837549	-2.46984	5.151209
Trial1	1	1	blindfold	clockwise	practice	Guided	2	-0.5	-0.5	8.568634	-1.23785	-1.45124	-1.2976	1.08654882963057	1.081097	-2.406363	5.203555
Trial1	1	1	blindfold	clockwise	practice	Guided	2	-0.5	-0.5	8.588623	-1.23767	-1.45122	-1.29743	1.08630179940237	1.293538	-2.275177	5.180257
Trial1	1	1	blindfold	clockwise	practice	Guided	2	-0.5	-0.5	8.608643	-1.23669	-1.45115	-1.29726	1.08551168229426	1.450076	-2.232859	5.575488
Trial1	1	1	blindfold	clockwise	practice	Guided	2	-0.5	-0.5	8.628632	-1.23578	-1.45113	-1.29701	1.08471067650645	1.280248	-2.237091	6.175187
Trial1	1	1	blindfold	clockwise	practice	Guided	2	-0.5	-0.5	8.648621	-1.2348	-1.45113	-1.29674	1.08384764963787	1.033722	-2.355581	6.749485
Trial1	1	1	blindfold	clockwise	practice	Guided	2	-0.5	-0.5	8.66864	-1.23399	-1.45117	-1.2966	1.08319563668955	0.911963	-2.529085	7.084256
Trial1	1	1	blindfold	clockwise	practice	Guided	2	-0.5	-0.5	8.688629	-1.23358	-1.45122	-1.29663	1.08293998129249	0.919774	-2.562939	6.934895
Trial1	1	1	blindfold	clockwise	practice	Guided	2	-0.5	-0.5	8.708618	-1.23345	-1.45124	-1.29682	1.08299176668335	1.133985	-2.791456	5.854979
Trial1	1	1	blindfold	clockwise	practice	Guided	2	-0.5	-0.5	8.728638	-1.23329	-1.4513	-1.29727	1.08321452585204	1.265276	-3.163855	4.818939
Trial1	1	1	blindfold	clockwise	practice	Guided	2	-0.5	-0.5	8.748627	-1.23288	-1.45147	-1.29784	1.08335670639824	1.346035	-3.705525	3.616879
Trial1	1	1	blindfold	clockwise	practice	Guided	2	-0.5	-0.5	8.768616	-1.23219	-1.45177	-1.2984	1.08330274900457	1.406322	-4.310673	2.482187
Trial1	1	1	blindfold	clockwise	practice	Guided	2	-0.5	-0.5	8.788635	-1.23134	-1.45206	-1.29971	1.08369479575757	1.45756	-4.666144	1.2384
Trial1	1	1	blindfold	clockwise	practice	Guided	2	-0.5	-0.5	8.808624	-1.22882	-1.45238	-1.3005	1.08257971983313	1.766409	-4.746548	-1.155808
Trial1	1	1	blindfold	clockwise	practice	Guided	2	-0.5	-0.5	8.828613	-1.22686	-1.45236	-1.30092	1.08157218382864	1.748702	-4.441858	-2.093552
Trial1	1	1	blindfold	clockwise	practice	Guided	2	-0.5	-0.5	8.848633	-1.2246	-1.45225	-1.30119	1.08025476316095	1.643942	-4.179487	-2.58634
Trial1	1	1	blindfold	clockwise	practice	Guided	2	-0.5	-0.5	8.868622	-1.222	-1.45212	-1.30135	1.07863145821793	1.614243	-4.077924	-2.768054
Trial1	1	1	blindfold	clockwise	practice	Guided	2	-0.5	-0.5	8.888641	-1.21936	-1.45204	-1.30159	1.07704478332676	1.561176	-4.010215	-2.928065
Trial1	1	1	blindfold	clockwise	practice	Guided	2	-0.5	-0.5	8.90863	-1.21336	-1.45203	-1.30178	1.07318850446301	1.426207	-4.209109	-3.671076
Trial1	1	1	blindfold	clockwise	practice	Guided	2	-0.5	-0.5	8.928619	-1.21041	-1.45209	-1.30196	1.07136464120431	1.609589	-4.314904	-4.096625
Trial1	1	1	blindfold	clockwise	practice	Guided	2	-0.5	-0.5	8.948639	-1.20742	-1.45214	-1.30207	1.06946685968325	1.841428	-4.293745	-4.176683
Trial1	1	1	blindfold	clockwise	practice	Guided	2	-0.5	-0.5	8.968628	-1.20407	-1.45214	-1.30211	1.06728389298703	2.103995	-4.154096	-4.23594
Trial1	1	1	blindfold	clockwise	practice	Guided	2	-0.5	-0.5	8.988617	-1.20036	-1.4521	-1.30215	1.06487026747175	2.182418	-4.090619	-4.264478
Trial1	1	1	blindfold	clockwise	practice	Guided	2	-0.5	-0.5	9.008636	-1.19139	-1.45207	-1.30216	1.05899994765819	1.801644	-4.154096	-4.360529
Trial1	1	1	blindfold	clockwise	practice	Guided	2	-0.5	-0.5	9.028625	-1.18633	-1.45207	-1.30216	1.05570340716149	1.533541	-3.984824	-4.25141
Trial1	1	1	blindfold	clockwise	practice	Guided	2	-0.5	-0.5	9.048615	-1.18161	-1.45201	-1.30222	1.0526865118229	1.357295	-3.883261	-4.46399
Trial1	1	1	blindfold	clockwise	practice	Guided	2	-0.5	-0.5	9.068634	-1.17676	-1.45197	-1.30228	1.04959856992248	1.341995	-3.97636	-4.58949
Trial1	1	1	blindfold	clockwise	practice	Guided	2	-0.5	-0.5	9.088623	-1.17224	-1.45197	-1.30244	1.04681262525316	1.442089	-4.010215	-4.670687
Trial1	1	1	blindfold	clockwise	practice	Guided	2	-0.5	-0.5	9.108643	-1.16318	-1.45203	-1.30258	1.04112543305172	1.66747	-4.200646	-5.184561
Trial1	1	1	blindfold	clockwise	practice	Guided	2	-0.5	-0.5	9.128632	-1.15892	-1.45209	-1.30274	1.03854085325073	1.749504	-4.209109	-5.536407
Trial1	1	1	blindfold	clockwise	practice	Guided	2	-0.5	-0.5	9.148621	-1.15438	-1.45211	-1.3029	1.03579035959072	1.622074	-4.141401	-5.820795
Trial1	1	1	blindfold	clockwise	practice	Guided	2	-0.5	-0.5	9.16864	-1.14994	-1.45208	-1.30303	1.03309206999932	1.511162	-4.086387	-6.116436
Trial1	1	1	blindfold	clockwise	practice	Guided	2	-0.5	-0.5	9.188629	-1.14587	-1.45205	-1.30309	1.03058310126552	1.299138	-4.035606	-6.281612
Trial1	1	1	blindfold	clockwise	practice	Guided	2	-0.5	-0.5	9.208618	-1.13878	-1.45197	-1.30305	1.02612341084851	1.128616	-3.912883	-6.027437
Trial1	1	1	blindfold	clockwise	practice	Guided	2	-0.5	-0.5	9.228638	-1.13606	-1.45198	-1.30304	1.02442443226347	1.253744	-4.060996	-6.075954
Trial1	1	1	blindfold	clockwise	practice	Guided	2	-0.5	-0.5	9.248627	-1.13358	-1.45202	-1.30306	1.02290225789877	1.428869	-4.16256	-6.178945
Trial1	1	1	blindfold	clockwise	practice	Guided	2	-0.5	-0.5	9.268616	-1.13133	-1.45206	-1.303	1.0214629424395	1.66207	-4.06946	-5.99341
Trial1	1	1	blindfold	clockwise	practice	Guided	2	-0.5	-0.5	9.288635	-1.12927	-1.45203	-1.30268	1.01993906459033	1.805853	-3.807088	-5.59847
Trial1	1	1	blindfold	clockwise	practice	Guided	2	-0.5	-0.5	9.308624	-1.12415	-1.45187	-1.30253	1.01666993229928	1.9791	-3.654744	-4.994453
Trial1	1	1	blindfold	clockwise	practice	Guided	2	-0.5	-0.5	9.328613	-1.12104	-1.45181	-1.30236	1.0146291575602	1.852512	-3.460081	-4.629668
Trial1	1	1	blindfold	clockwise	practice	Guided	2	-0.5	-0.5	9.348633	-1.11756	-1.45175	-1.30217	1.01235221758076	1.559966	-3.430458	-4.290398
Trial1	1	1	blindfold	clockwise	practice	Guided	2	-0.5	-0.5	9.368622	-1.11391	-1.45173	-1.30202	1.01001061623657	1.429186	-3.587035	-3.980447
Trial1	1	1	blindfold	clockwise	practice	Guided	2	-0.5	-0.5	9.388641	-1.11006	-1.45178	-1.30196	1.00762741274575	1.446384	-3.574339	-3.880069
Trial1	1	1	blindfold	clockwise	practice	Guided	2	-0.5	-0.5	9.40863	-1.10256	-1.45178	-1.30192	1.00307237595125	1.476722	-3.502399	-3.852856
Trial1	1	1	blindfold	clockwise	practice	Guided	2	-0.5	-0.5	9.428619	-1.09852	-1.45177	-1.30184	1.0005865982627	1.671018	-3.472776	-3.65166
Trial1	1	1	blindfold	clockwise	practice	Guided	2	-0.5	-0.5	9.448639	-1.09417	-1.45175	-1.30174	0.997910254242642	1.895387	-3.540485	-3.429218
Trial1	1	1	blindfold	clockwise	practice	Guided	2	-0.5	-0.5	9.468628	-1.08948	-1.45177	-1.30164	0.995044453339386	1.853138	-3.688598	-3.243075
Trial1	1	1	blindfold	clockwise	practice	Guided	2	-0.5	-0.5	9.488617	-1.08437	-1.45183	-1.30149	0.991904555201766	1.553084	-3.777466	-3.005733
Trial1	1	1	blindfold	clockwise	practice	Guided	2	-0.5	-0.5	9.508636	-1.07348	-1.45184	-1.30141	0.985463056960358	1.129046	-3.650512	-2.766339
Trial1	1	1	blindfold	clockwise	practice	Guided	2	-0.5	-0.5	9.528625	-1.06837	-1.4518	-1.30131	0.98241653871546	1.11234	-3.354286	-2.55485
Trial1	1	1	blindfold	clockwise	practice	Guided	2	-0.5	-0.5	9.548615	-1.06339	-1.4517	-1.30124	0.979486496092547	1.10117	-3.248491	-2.488534
Trial1	1	1	blindfold	clockwise	practice	Guided	2	-0.5	-0.5	9.568634	-1.0583	-1.45165	-1.30121	0.976543013356967	1.30134	-3.55318	-2.365037
Trial1	1	1	blindfold	clockwise	practice	Guided	2	-0.5	-0.5	9.588623	-1.05345	-1.45174	-1.30129	0.9738441452134	1.492431	-3.798625	-2.509213
Trial1	1	1	blindfold	clockwise	practice	Guided	2	-0.5	-0.5	9.608643	-1.04232	-1.45197	-1.30129	0.967562156192308	2.125468	-3.963665	-2.601285
Trial1	1	1	blindfold	clockwise	practice	Guided	2	-0.5	-0.5	9.628632	-1.03627	-1.45197	-1.30127	0.964167534674281	2.253762	-3.781698	-2.566462
Trial1	1	1	blindfold	clockwise	practice	Guided	2	-0.5	-0.5	9.648621	-1.02901	-1.45192	-1.30126	0.960140142663475	2.379862	-3.81132	-2.547853
Trial1	1	1	blindfold	clockwise	practice	Guided	2	-0.5	-0.5	9.66864	-1.0208	-1.45192	-1.30121	0.9555992783219	2.328059	-3.891724	-2.389237
Trial1	1	1	blindfold	clockwise	practice	Guided	2	-0.5	-0.5	9.688629	-1.01227	-1.45192	-1.30104	0.950834209055406	2.186444	-3.752075	-2.294326
Trial1	1	1	blindfold	clockwise	practice	Guided	2	-0.5	-0.5	9.708618	-0.99246	-1.45185	-1.30099	0.940266887997875	1.9049	-3.620889	-1.934959
Trial1	1	1	blindfold	clockwise	practice	Guided	2	-0.5	-0.5	9.728638	-0.9816099	-1.4518	-1.30098	0.934621340532201	1.899386	-3.510862	-1.966709
Trial1	1	1	blindfold	clockwise	practice	Guided	2	-0.5	-0.5	9.748627	-0.97052	-1.45176	-1.30096	0.928938164140847	2.016534	-3.59973	-1.867843
Trial1	1	1	blindfold	clockwise	practice	Guided	2	-0.5	-0.5	9.768616	-0.95876	-1.45178	-1.30093	0.92301108872337	2.19814	-3.680134	-1.905161
Trial1	1	1	blindfold	clockwise	practice	Guided	2	-0.5	-0.5	9.788635	-0.9462399	-1.45184	-1.30083	0.9167652916487	2.2313	-3.866334	-1.740127
Trial1	1	1	blindfold	clockwise	practice	Guided	2	-0.5	-0.5	9.808624	-0.9184	-1.45197	-1.30078	0.903497234330647	2.245037	-3.980592	-1.495781
Trial1	1	1	blindfold	clockwise	practice	Guided	2	-0.5	-0.5	9.828613	-0.90312	-1.45197	-1.30071	0.896460910421291	2.23206	-3.752075	-1.404341
Trial1	1	1	blindfold	clockwise	practice	Guided	2	-0.5	-0.5	9.848633	-0.88765	-1.45189	-1.30063	0.889539705061339	1.985005	-3.582803	-1.280413
Trial1	1	1	blindfold	clockwise	practice	Guided	2	-0.5	-0.5	9.868622	-0.87167	-1.45181	-1.30054	0.882611374746947	1.887096	-3.574339	-1.031394
Trial1	1	1	blindfold	clockwise	practice	Guided	2	-0.5	-0.5	9.888641	-0.8547601	-1.45177	-1.30044	0.875533444975506	1.854967	-3.48124	-1.014774
Trial1	1	1	blindfold	clockwise	practice	Guided	2	-0.5	-0.5	9.90863	-0.8201	-1.45175	-1.30042	0.862053516811541	1.960932	-3.561644	-0.823064
Trial1	1	1	blindfold	clockwise	practice	Guided	2	-0.5	-0.5	9.928619	-0.80233	-1.45176	-1.30041	0.855604849796769	1.818334	-3.578571	-0.789697
Trial1	1	1	blindfold	clockwise	practice	Guided	2	-0.5	-0.5	9.948639	-0.78414	-1.45177	-1.3004	0.849338403875477	1.704843	-3.48124	-0.776879
Trial1	1	1	blindfold	clockwise	practice	Guided	2	-0.5	-0.5	9.968628	-0.76555	-1.45175	-1.30035	0.843253731357555	1.731075	-3.392372	-0.711811
Trial1	1	1	blindfold	clockwise	practice	Guided	2	-0.5	-0.5	9.988617	-0.74659	-1.45172	-1.3002	0.837333042771279	1.488591	-3.345822	-0.559728
Trial1	1	1	blindfold	clockwise	practice	Guided	2	-0.5	-0.5	10.00864	-0.70651	-1.45163	-1.30015	0.826369447982349	1.49542	-3.17655	-0.281931
Trial1	1	1	blindfold	clockwise	practice	Guided	2	-0.5	-0.5	10.02863	-0.68607	-1.4516	-1.30012	0.821470786496522	1.476808	-3.189246	-0.246397
Trial1	1	1	blindfold	clockwise	practice	Guided	2	-0.5	-0.5	10.04861	-0.66664	-1.45158	-1.30009	0.817259347231369	1.380147	-3.045364	-0.182845
Trial1	1	1	blindfold	clockwise	practice	Guided	2	-0.5	-0.5	10.06863	-0.6458	-1.45153	-1.30004	0.813216853371669	1.396255	-2.981887	-0.0033086
Trial1	1	1	blindfold	clockwise	practice	Guided	2	-0.5	-0.5	10.08862	-0.62603	-1.45148	-1.29999	0.809856440968903	1.2346	-2.943801	-0.061449
Trial1	1	1	blindfold	clockwise	practice	Guided	2	-0.5	-0.5	10.10864	-0.58445	-1.45151	-1.29997	0.804415224712237	1.078202	-3.091914	0.050769
Trial1	1	1	blindfold	clockwise	practice	Guided	2	-0.5	-0.5	10.12863	-0.56344	-1.45154	-1.29991	0.802421682274405	1.025143	-3.05806	0.234733
Trial1	1	1	blindfold	clockwise	practice	Guided	2	-0.5	-0.5	10.14862	-0.54318	-1.45153	-1.29984	0.801004797278266	1.00853	-2.909947	0.322981
Trial1	1	1	blindfold	clockwise	practice	Guided	2	-0.5	-0.5	10.16864	-0.52306	-1.45148	-1.29981	0.800142295567799	1.120188	-2.948033	0.401756
Trial1	1	1	blindfold	clockwise	practice	Guided	2	-0.5	-0.5	10.18863	-0.50183	-1.45146	-1.29982	0.799822039778376	1.104646	-2.952265	0.325856
Trial1	1	1	blindfold	clockwise	practice	Guided	2	-0.5	-0.5	10.20862	-0.46161	-1.45149	-1.29978	0.800700854996354	0.771424	-2.96496	0.449585
Trial1	1	1	blindfold	clockwise	practice	Guided	2	-0.5	-0.5	10.22864	-0.44283	-1.45147	-1.29969	0.801730951425787	0.719129	-2.863397	0.635547
Trial1	1	1	blindfold	clockwise	practice	Guided	2	-0.5	-0.5	10.24863	-0.42384	-1.45144	-1.29961	0.803228815305286	0.762263	-2.816847	0.794724
Trial1	1	1	blindfold	clockwise	practice	Guided	2	-0.5	-0.5	10.26862	-0.4052	-1.4514	-1.29961	0.805210047866849	0.720013	-2.723748	0.794701
Trial1	1	1	blindfold	clockwise	practice	Guided	2	-0.5	-0.5	10.28864	-0.38634	-1.45138	-1.2996	0.807637768798272	0.791304	-2.859165	0.834702
Trial1	1	1	blindfold	clockwise	practice	Guided	2	-0.5	-0.5	10.30862	-0.3503	-1.45141	-1.29961	0.813502469483873	0.630655	-2.842238	0.825085
Trial1	1	1	blindfold	clockwise	practice	Guided	2	-0.5	-0.5	10.32861	-0.3331	-1.45142	-1.2996	0.816832774325365	0.733469	-2.791456	0.779704
Trial1	1	1	blindfold	clockwise	practice	Guided	2	-0.5	-0.5	10.34863	-0.31625	-1.45139	-1.29956	0.820402565459909	0.762861	-2.643343	0.885184
Trial1	1	1	blindfold	clockwise	practice	Guided	2	-0.5	-0.5	10.36862	-0.29919	-1.45135	-1.2995	0.824332992143917	0.787879	-2.609489	1.003487
Trial1	1	1	blindfold	clockwise	practice	Guided	2	-0.5	-0.5	10.38864	-0.28338	-1.45131	-1.29948	0.828307082494672	0.738422	-2.639112	1.049133
Trial1	1	1	blindfold	clockwise	practice	Guided	2	-0.5	-0.5	10.40863	-0.25058	-1.45136	-1.29947	0.837474019268664	0.685148	-2.791456	1.062477
Trial1	1	1	blindfold	clockwise	practice	Guided	2	-0.5	-0.5	10.42862	-0.23505	-1.45139	-1.29946	0.842220092888851	0.884616	-2.68143	1.107836
Trial1	1	1	blindfold	clockwise	practice	Guided	2	-0.5	-0.5	10.44864	-0.21977	-1.45137	-1.29943	0.847122894540678	0.887099	-2.617953	1.122105
Trial1	1	1	blindfold	clockwise	practice	Guided	2	-0.5	-0.5	10.46863	-0.20471	-1.45132	-1.2994	0.852195221002722	0.878182	-2.499462	1.203985
Trial1	1	1	blindfold	clockwise	practice	Guided	2	-0.5	-0.5	10.48862	-0.18984	-1.45126	-1.2994	0.857461216744569	0.840336	-2.427522	1.215122
Trial1	1	1	blindfold	clockwise	practice	Guided	2	-0.5	-0.5	10.50864	-0.16021	-1.45122	-1.29942	0.868636621450215	0.73177	-2.512158	1.162008
Trial1	1	1	blindfold	clockwise	practice	Guided	2	-0.5	-0.5	10.52863	-0.14554	-1.45126	-1.29943	0.874488557680058	0.719878	-2.668734	1.130049
Trial1	1	1	blindfold	clockwise	practice	Guided	2	-0.5	-0.5	10.54861	-0.13201	-1.45131	-1.29945	0.880077733630778	0.774918	-2.719516	1.092532
Trial1	1	1	blindfold	clockwise	practice	Guided	2	-0.5	-0.5	10.56863	-0.11788	-1.45133	-1.29944	0.886069894619282	0.991509	-2.558707	1.132444
Trial1	1	1	blindfold	clockwise	practice	Guided	2	-0.5	-0.5	10.58862	-0.10384	-1.45128	-1.29942	0.892196771941242	1.056064	-2.410594	1.133389
Trial1	1	1	blindfold	clockwise	practice	Guided	2	-0.5	-0.5	10.60864	-0.075551	-1.4512	-1.29942	0.905112858082743	1.01187	-2.490999	1.154631
Trial1	1	1	blindfold	clockwise	practice	Guided	2	-0.5	-0.5	10.62863	-0.062649	-1.45123	-1.29942	0.911234456698878	0.845215	-2.554476	1.170545
Trial1	1	1	blindfold	clockwise	practice	Guided	2	-0.5	-0.5	10.64862	-0.048232	-1.45126	-1.29939	0.91821501930903	0.838689	-2.537548	1.193176
Trial1	1	1	blindfold	clockwise	practice	Guided	2	-0.5	-0.5	10.66864	-0.035206	-1.45125	-1.29936	0.924667366788047	0.836979	-2.338654	1.295535
Trial1	1	1	blindfold	clockwise	practice	Guided	2	-0.5	-0.5	10.68863	-0.021893	-1.45119	-1.29938	0.931447685040072	0.999375	-2.232859	1.325909
Trial1	1	1	blindfold	clockwise	practice	Guided	2	-0.5	-0.5	10.70862	0.005559	-1.45114	-1.29942	0.94586586638702	1.096891	-2.37674	1.144841
Trial1	1	1	blindfold	clockwise	practice	Guided	2	-0.5	-0.5	10.72864	0.018636	-1.45117	-1.29945	0.952944634026325	1.086019	-2.372508	1.079653
Trial1	1	1	blindfold	clockwise	practice	Guided	2	-0.5	-0.5	10.74863	0.032672	-1.45119	-1.29946	0.960664168772588	1.146241	-2.431753	1.082
Trial1	1	1	blindfold	clockwise	practice	Guided	2	-0.5	-0.5	10.76862	0.046446	-1.45121	-1.29946	0.968369464957847	1.282169	-2.414826	1.06826
Trial1	1	1	blindfold	clockwise	practice	Guided	2	-0.5	-0.5	10.78864	0.060827	-1.45121	-1.29946	0.97655676360333	1.271049	-2.435985	1.091603
Trial1	1	1	blindfold	clockwise	practice	Guided	2	-0.5	-0.5	10.80862	0.089444	-1.45121	-1.29946	0.993267542766635	1.311618	-2.486767	1.067777
Trial1	1	1	blindfold	clockwise	practice	Guided	2	-0.5	-0.5	10.82861	0.10414	-1.45123	-1.29944	1.00204256540164	1.322126	-2.457144	1.120978
Trial1	1	1	blindfold	clockwise	practice	Guided	2	-0.5	-0.5	10.84863	0.11953	-1.45122	-1.29937	1.01134054975724	1.188069	-2.304799	1.285485
Trial1	1	1	blindfold	clockwise	practice	Guided	2	-0.5	-0.5	10.86862	0.13509	-1.45116	-1.2993	1.02089172248274	0.974017	-2.114368	1.410106
Trial1	1	1	blindfold	clockwise	practice	Guided	2	-0.5	-0.5	10.88864	0.14975	-1.45109	-1.29924	1.03002894213092	0.786879	-2.182077	1.496619
Trial1	1	1	blindfold	clockwise	practice	Guided	2	-0.5	-0.5	10.90863	0.17989	-1.45108	-1.29922	1.04928697972376	0.53399	-2.105905	1.577857
Trial1	1	1	blindfold	clockwise	practice	Guided	2	-0.5	-0.5	10.92862	0.19422	-1.45106	-1.2992	1.05861331469909	0.493903	-2.122832	1.632534
Trial1	1	1	blindfold	clockwise	practice	Guided	2	-0.5	-0.5	10.94864	0.20854	-1.45106	-1.29919	1.06805133216776	0.509521	-2.110137	1.596197
Trial1	1	1	blindfold	clockwise	practice	Guided	2	-0.5	-0.5	10.96863	0.22203	-1.45105	-1.29918	1.07704031978189	0.570651	-1.991646	1.687331
Trial1	1	1	blindfold	clockwise	practice	Guided	2	-0.5	-0.5	10.98862	0.23516	-1.45102	-1.29922	1.0859157241968	0.561018	-2.076282	1.6167
Trial1	1	1	blindfold	clockwise	practice	Guided	2	-0.5	-0.5	11.00864	0.26056	-1.4511	-1.29924	1.10328420808501	0.194893	-2.313263	1.484006
Trial1	1	1	blindfold	clockwise	practice	Guided	2	-0.5	-0.5	11.02863	0.27209	-1.45115	-1.29923	1.11125674609211	0.0021697	-2.296336	1.573935
Trial1	1	1	blindfold	clockwise	practice	Guided	2	-0.5	-0.5	11.04861	0.2831	-1.45114	-1.29921	1.11892017701405	-0.01833	-2.139759	1.581645
Trial1	1	1	blindfold	clockwise	practice	Guided	2	-0.5	-0.5	11.06863	0.29348	-1.45109	-1.29915	1.12616660893375	0.044831	-2.063587	1.61785
Trial1	1	1	blindfold	clockwise	practice	Guided	2	-0.5	-0.5	11.08862	0.30155	-1.45105	-1.29758	1.13075915486709	0.199458	-1.978951	1.708407
Trial1	1	1	blindfold	clockwise	practice	Guided	2	-0.5	-0.5	11.10864	0.30139	-1.45106	-1.29633	1.12976428910875	1.845661	-2.262481	0.771552
Trial1	1	1	blindfold	clockwise	practice	Guided	2	-0.5	-0.5	11.12863	0.30102	-1.45116	-1.29579	1.12912120269535	2.107483	-2.761834	-0.071265
Trial1	1	1	blindfold	clockwise	practice	Guided	2	-0.5	-0.5	11.14862	0.30098	-1.45136	-1.29574	1.12905762651852	1.482849	-3.028437	0.272984
Trial1	1	1	blindfold	clockwise	practice	Guided	2	-0.5	-0.5	11.16864	0.3009	-1.45141	-1.29543	1.1287824487761	0.631639	-2.368276	0.729771
Trial1	1	1	blindfold	clockwise	practice	Guided	2	-0.5	-0.5	11.18863	0.30062	-1.45126	-1.2922	1.1263095307892	0.039223	-2.105905	1.491554
Trial1	1	1	blindfold	clockwise	practice	Guided	2	-0.5	-0.5	11.20862	0.29994	-1.45088	-1.28934	1.12381566710152	0.27579	-1.564234	1.349021
Trial1	1	1	blindfold	clockwise	practice	Guided	2	-0.5	-0.5	11.22864	0.30007	-1.45081	-1.28593	1.12151585891532	0.591139	-1.894315	1.06434
Trial1	1	1	blindfold	clockwise	practice	Guided	2	-0.5	-0.5	11.24863	0.30025	-1.45092	-1.28256	1.11928548875274	0.617872	-2.080514	0.628274
Trial1	1	1	blindfold	clockwise	practice	Guided	2	-0.5	-0.5	11.26862	0.3003	-1.45103	-1.27918	1.11696089614386	0.47385	-2.232859	0.77371
Trial1	1	1	blindfold	clockwise	practice	Guided	2	-0.5	-0.5	11.28864	0.30025	-1.45111	-1.27183	1.11181011326833	0.196015	-2.372508	0.846363
Trial1	1	1	blindfold	clockwise	practice	Guided	2	-0.5	-0.5	11.30862	0.3001	-1.45121	-1.2682	1.1091848926275	0.125731	-2.317495	0.784704
Trial1	1	1	blindfold	clockwise	practice	Guided	2	-0.5	-0.5	11.32861	0.30009	-1.45119	-1.26421	1.10641804332854	0.188547	-2.232859	0.879765
Trial1	1	1	blindfold	clockwise	practice	Guided	2	-0.5	-0.5	11.34863	0.30009	-1.45114	-1.26027	1.10370034722058	0.137197	-2.127064	0.717932
Trial1	1	1	blindfold	clockwise	practice	Guided	2	-0.5	-0.5	11.36862	0.30007	-1.4511	-1.25621	1.10089312997827	-0.020848	-2.143991	0.661002
Trial1	1	1	blindfold	clockwise	practice	Guided	2	-0.5	-0.5	11.38864	0.29999	-1.45108	-1.24854	1.0955802189696	-0.263136	-2.16515	0.596401
Trial1	1	1	blindfold	clockwise	practice	Guided	2	-0.5	-0.5	11.40863	0.2998	-1.45115	-1.24485	1.09292343509036	-0.575917	-2.338654	0.625582
Trial1	1	1	blindfold	clockwise	practice	Guided	2	-0.5	-0.5	11.42862	0.29973	-1.45118	-1.24114	1.0903470039049	-0.649828	-2.364045	0.689791
Trial1	1	1	blindfold	clockwise	practice	Guided	2	-0.5	-0.5	11.44864	0.29969	-1.45118	-1.23768	1.08796867146905	-0.616305	-2.414826	0.632304
Trial1	1	1	blindfold	clockwise	practice	Guided	2	-0.5	-0.5	11.46863	0.2997	-1.45118	-1.23448	1.0858089066965	-0.52355	-2.33019	0.434309
Trial1	1	1	blindfold	clockwise	practice	Guided	2	-0.5	-0.5	11.48862	0.29972	-1.45117	-1.22884	1.08201654209951	-0.511019	-2.296336	0.455716
Trial1	1	1	blindfold	clockwise	practice	Guided	2	-0.5	-0.5	11.50864	0.29969	-1.45113	-1.22642	1.08036576713052	-0.813521	-2.410594	0.447209
Trial1	1	1	blindfold	clockwise	practice	Guided	2	-0.5	-0.5	11.52863	0.29961	-1.45118	-1.22437	1.07892911503595	-0.981785	-2.42329	0.424273
Trial1	1	1	blindfold	clockwise	practice	Guided	2	-0.5	-0.5	11.54861	0.29953	-1.4512	-1.22259	1.07767550046797	-1.071744	-2.313263	0.444795
Trial1	1	1	blindfold	clockwise	practice	Guided	2	-0.5	-0.5	11.56863	0.29949	-1.45116	-1.22093	1.07653346636481	-1.031777	-2.203236	0.555687
Trial1	1	1	blindfold	clockwise	practice	Guided	2	-0.5	-0.5	11.58862	0.29948	-1.45111	-1.21806	1.07460618079879	-1.033679	-2.156686	0.607144
Trial1	1	1	blindfold	clockwise	practice	Guided	2	-0.5	-0.5	11.60864	0.29954	-1.45106	-1.21683	1.07382934189657	-0.757807	-2.207468	0.499696
Trial1	1	1	blindfold	clockwise	practice	Guided	2	-0.5	-0.5	11.62863	0.29958	-1.45107	-1.21571	1.07311177664348	-0.751982	-2.139759	0.466258
Trial1	1	1	blindfold	clockwise	practice	Guided	2	-0.5	-0.5	11.64862	0.29963	-1.45107	-1.21466	1.0724491129505	-0.689622	-2.088978	0.573911
Trial1	1	1	blindfold	clockwise	practice	Guided	2	-0.5	-0.5	11.66864	0.29965	-1.45105	-1.21363	1.07177789922261	-0.617679	-2.093209	0.66515
Trial1	1	1	blindfold	clockwise	practice	Guided	2	-0.5	-0.5	11.68863	0.29968	-1.45104	-1.21112	1.07013072170518	-0.567615	-2.033964	0.74708
Trial1	1	1	blindfold	clockwise	practice	Guided	2	-0.5	-0.5	11.70862	0.29975	-1.45099	-1.20949	1.06910065441203	-0.4562	-1.928169	0.966052
Trial1	1	1	blindfold	clockwise	practice	Guided	2	-0.5	-0.5	11.72864	0.29978	-1.45096	-1.20739	1.06773058807157	-0.431338	-1.83507	1.013312
Trial1	1	1	blindfold	clockwise	practice	Guided	2	-0.5	-0.5	11.74863	0.29979	-1.45093	-1.20499	1.06614960371048	-0.405902	-1.894315	0.938693
Trial1	1	1	blindfold	clockwise	practice	Guided	2	-0.5	-0.5	11.76862	0.29981	-1.45096	-1.20233	1.0644075550371	-0.281094	-2.025501	0.830354
Trial1	1	1	blindfold	clockwise	practice	Guided	2	-0.5	-0.5	11.78864	0.29983	-1.45102	-1.19598	1.06024351952882	-0.288959	-2.080514	0.914094
Trial1	1	1	blindfold	clockwise	practice	Guided	2	-0.5	-0.5	11.80862	0.29985	-1.451	-1.19223	1.05780071636091	-0.276983	-1.890083	1.057502
Trial1	1	1	blindfold	clockwise	practice	Guided	2	-0.5	-0.5	11.82861	0.29987	-1.45096	-1.18782	1.05493522732793	-0.157425	-1.919706	1.075064
Trial1	1	1	blindfold	clockwise	practice	Guided	2	-0.5	-0.5	11.84863	0.29989	-1.45096	-1.18359	1.05219733425962	-0.173102	-2.00011	1.023968
Trial1	1	1	blindfold	clockwise	practice	Guided	2	-0.5	-0.5	11.86862	0.2999	-1.45098	-1.17858	1.04895704437619	-0.199945	-1.987414	1.027053
Trial1	1	1	blindfold	clockwise	practice	Guided	2	-0.5	-0.5	11.88864	0.29989	-1.451	-1.16757	1.04186070503785	-0.209334	-2.105905	1.03927
Trial1	1	1	blindfold	clockwise	practice	Guided	2	-0.5	-0.5	11.90863	0.29988	-1.45102	-1.16132	1.03785939091271	-0.239642	-2.008573	1.126274
Trial1	1	1	blindfold	clockwise	practice	Guided	2	-0.5	-0.5	11.92862	0.29988	-1.45102	-1.15483	1.03373609421007	-0.218253	-2.110137	1.148178
Trial1	1	1	blindfold	clockwise	practice	Guided	2	-0.5	-0.5	11.94864	0.29988	-1.45102	-1.14806	1.02946089208058	-0.267931	-2.122832	1.057824
Trial1	1	1	blindfold	clockwise	practice	Guided	2	-0.5	-0.5	11.96863	0.29988	-1.45105	-1.14097	1.02501245913877	-0.21509	-2.169382	1.072629
Trial1	1	1	blindfold	clockwise	practice	Guided	2	-0.5	-0.5	11.98862	0.29987	-1.45105	-1.1244	1.01472529491234	-0.334305	-1.949328	1.475403
Trial1	1	1	blindfold	clockwise	practice	Guided	2	-0.5	-0.5	12.00864	0.2998	-1.45094	-1.11499	1.00890670965143	-0.370276	-1.881619	1.591578
Trial1	1	1	blindfold	clockwise	practice	Guided	2	-0.5	-0.5	12.02863	0.2998	-1.45097	-1.10427	1.00240823223643	-0.436501	-2.182077	1.471083
Trial1	1	1	blindfold	clockwise	practice	Guided	2	-0.5	-0.5	12.04861	0.29982	-1.45105	-1.09394	0.996231292782564	-0.337877	-2.186309	1.349084
Trial1	1	1	blindfold	clockwise	practice	Guided	2	-0.5	-0.5	12.06863	0.29984	-1.45108	-1.08283	0.989663975311962	-0.274074	-2.148223	1.313913
Trial1	1	1	blindfold	clockwise	practice	Guided	2	-0.5	-0.5	12.08862	0.29988	-1.45108	-1.0591	0.975910270858997	-0.147342	-2.296336	1.264583
Trial1	1	1	blindfold	clockwise	practice	Guided	2	-0.5	-0.5	12.10864	0.29994	-1.45104	-1.04682	0.968976789394418	-0.184137	-1.978951	1.183143
Trial1	1	1	blindfold	clockwise	practice	Guided	2	-0.5	-0.5	12.12863	0.29992	-1.45103	-1.03337	0.961434121926578	-0.211554	-2.169382	1.303883
Trial1	1	1	blindfold	clockwise	practice	Guided	2	-0.5	-0.5	12.14862	0.29989	-1.45104	-1.02081	0.954498347332181	-0.253933	-2.033964	1.04144
Trial1	1	1	blindfold	clockwise	practice	Guided	2	-0.5	-0.5	12.16864	0.29988	-1.45103	-1.00756	0.947325276606581	-0.274947	-1.987414	1.221296
Trial1	1	1	blindfold	clockwise	practice	Guided	2	-0.5	-0.5	12.18863	0.29987	-1.45101	-0.9797	0.932686526826956	-0.2403	-2.067819	1.138675
Trial1	1	1	blindfold	clockwise	practice	Guided	2	-0.5	-0.5	12.20862	0.2999	-1.45099	-0.96546	0.925469079104821	-0.149212	-1.995878	1.192978
Trial1	1	1	blindfold	clockwise	practice	Guided	2	-0.5	-0.5	12.22864	0.2999	-1.45099	-0.95046	0.918016435307781	-0.151912	-1.962024	1.150816
Trial1	1	1	blindfold	clockwise	practice	Guided	2	-0.5	-0.5	12.24863	0.29992	-1.45098	-0.93516	0.910624073907473	-0.15752	-1.890083	1.175789
Trial1	1	1	blindfold	clockwise	practice	Guided	2	-0.5	-0.5	12.26862	0.29992	-1.45095	-0.92048	0.903700938262004	-0.223924	-1.86046	1.16203
Trial1	1	1	blindfold	clockwise	practice	Guided	2	-0.5	-0.5	12.28864	0.29989	-1.45097	-0.8891701	0.889537722008589	-0.307284	-1.911242	1.030588
Trial1	1	1	blindfold	clockwise	practice	Guided	2	-0.5	-0.5	12.30862	0.29989	-1.45097	-0.87344	0.882769188407174	-0.233267	-1.877388	1.067372
Trial1	1	1	blindfold	clockwise	practice	Guided	2	-0.5	-0.5	12.32861	0.2999	-1.45097	-0.85751	0.876158308554454	-0.178511	-1.957792	1.036099
Trial1	1	1	blindfold	clockwise	practice	Guided	2	-0.5	-0.5	12.34863	0.2999	-1.45097	-0.84091	0.869516901819294	-0.223414	-1.915474	1.042538
Trial1	1	1	blindfold	clockwise	practice	Guided	2	-0.5	-0.5	12.36862	0.2999	-1.45095	-0.82461	0.863256422684195	-0.288934	-1.822374	0.909341
Trial1	1	1	blindfold	clockwise	practice	Guided	2	-0.5	-0.5	12.38864	0.29989	-1.45092	-0.79091	0.851147849622071	-0.267064	-1.758897	1.019575
Trial1	1	1	blindfold	clockwise	practice	Guided	2	-0.5	-0.5	12.40863	0.29985	-1.45092	-0.77404	0.845492705140206	-0.318258	-1.962024	1.067727
Trial1	1	1	blindfold	clockwise	practice	Guided	2	-0.5	-0.5	12.42862	0.29984	-1.45094	-0.75645	0.839946803066438	-0.228841	-1.894315	1.059021
Trial1	1	1	blindfold	clockwise	practice	Guided	2	-0.5	-0.5	12.44864	0.29987	-1.45096	-0.73922	0.834876193863359	-0.15427	-1.86046	0.982413
Trial1	1	1	blindfold	clockwise	practice	Guided	2	-0.5	-0.5	12.46863	0.29992	-1.45096	-0.72191	0.830130136020828	-0.111577	-2.029732	0.820328
Trial1	1	1	blindfold	clockwise	practice	Guided	2	-0.5	-0.5	12.48862	0.29995	-1.45098	-0.68688	0.821488977338825	-0.05018	-1.983183	0.936565
Trial1	1	1	blindfold	clockwise	practice	Guided	2	-0.5	-0.5	12.50864	0.29998	-1.45097	-0.66919	0.817675532389959	-0.013246	-1.983183	0.706972
Trial1	1	1	blindfold	clockwise	practice	Guided	2	-0.5	-0.5	12.52863	0.29997	-1.45096	-0.652	0.814282509646207	-0.149922	-1.966255	0.803098
Trial1	1	1	blindfold	clockwise	practice	Guided	2	-0.5	-0.5	12.54861	0.29994	-1.45093	-0.63467	0.81119664800147	-0.218239	-1.775824	1.004694
Trial1	1	1	blindfold	clockwise	practice	Guided	2	-0.5	-0.5	12.56863	0.2999	-1.45089	-0.61713	0.808430228958867	-0.203646	-1.792752	0.975901
Trial1	1	1	blindfold	clockwise	practice	Guided	2	-0.5	-0.5	12.58862	0.29989	-1.45088	-0.58132	0.804013041553058	-0.05882	-1.868924	0.923548
Trial1	1	1	blindfold	clockwise	practice	Guided	2	-0.5	-0.5	12.60864	0.29999	-1.45101	-0.56383	0.802532409718411	0.05275	-2.097441	0.815077
Trial1	1	1	blindfold	clockwise	practice	Guided	2	-0.5	-0.5	12.62863	0.30005	-1.45104	-0.546	0.801371346631265	0.121271	-2.131296	0.578558
Trial1	1	1	blindfold	clockwise	practice	Guided	2	-0.5	-0.5	12.64862	0.30006	-1.45103	-0.52894	0.800583246681314	0.056261	-2.105905	0.634452
Trial1	1	1	blindfold	clockwise	practice	Guided	2	-0.5	-0.5	12.66864	0.30004	-1.45103	-0.51215	0.800132260609487	-0.0053388	-1.945096	0.518117
Trial1	1	1	blindfold	clockwise	practice	Guided	3	-0.5	-0.5	0	-0.54909	-1.45167	-1.30058	0.802083662068849	0.714011	-3.527629	-1.246186
Trial1	1	1	blindfold	clockwise	practice	Guided	3	-0.5	-0.5	0.007446289	-0.54904	-1.45167	-1.30058	0.802080602961565	0.74636	-3.481079	-1.290739
Trial1	1	1	blindfold	clockwise	practice	Guided	3	-0.5	-0.5	0.02746582	-0.54901	-1.45167	-1.30058	0.80207877044503	0.786929	-3.489543	-1.285376
Trial1	1	1	blindfold	clockwise	practice	Guided	3	-0.5	-0.5	0.04745483	-0.54897	-1.45168	-1.30059	0.802086322513229	0.740024	-3.498006	-1.256558
Trial1	1	1	blindfold	clockwise	practice	Guided	3	-0.5	-0.5	0.06744385	-0.54894	-1.4517	-1.30059	0.80208449262539	0.744462	-3.451456	-1.265269
Trial1	1	1	blindfold	clockwise	practice	Guided	3	-0.5	-0.5	0.08746338	-0.5489	-1.45171	-1.3006	0.802092048253932	0.730844	-3.523397	-1.260071
Trial1	1	1	blindfold	clockwise	practice	Guided	3	-0.5	-0.5	0.1074524	-0.54884	-1.45174	-1.3006	0.802088394852097	0.730554	-3.498006	-1.323221
Trial1	1	1	blindfold	clockwise	practice	Guided	3	-0.5	-0.5	0.1274414	-0.5488	-1.45174	-1.30061	0.80209595192664	0.744483	-3.468384	-1.25755
Trial1	1	1	blindfold	clockwise	practice	Guided	3	-0.5	-0.5	0.1474609	-0.54877	-1.45174	-1.30061	0.802094128414844	0.704873	-3.41337	-1.249674
Trial1	1	1	blindfold	clockwise	practice	Guided	3	-0.5	-0.5	0.16745	-0.54874	-1.45173	-1.30061	0.802092302397618	0.70013	-3.434529	-1.253522
Trial1	1	1	blindfold	clockwise	practice	Guided	3	-0.5	-0.5	0.1874695	-0.5487	-1.45173	-1.30062	0.802099749187413	0.73405	-3.472615	-1.277139
Trial1	1	1	blindfold	clockwise	practice	Guided	3	-0.5	-0.5	0.2074585	-0.54864	-1.45172	-1.30062	0.802096110774529	0.725502	-3.421834	-1.272276
Trial1	1	1	blindfold	clockwise	practice	Guided	3	-0.5	-0.5	0.2274475	-0.54861	-1.45172	-1.30062	0.802094293242876	0.76417	-3.430297	-1.233065
Trial1	1	1	blindfold	clockwise	practice	Guided	3	-0.5	-0.5	0.247467	-0.54857	-1.45171	-1.30062	0.80209187040107	0.840254	-3.426066	-1.25517
Trial1	1	1	blindfold	clockwise	practice	Guided	3	-0.5	-0.5	0.2674561	-0.54853	-1.45171	-1.30062	0.802089445939859	0.838669	-3.400675	-1.25131
Trial1	1	1	blindfold	clockwise	practice	Guided	3	-0.5	-0.5	0.2874451	-0.5485	-1.4517	-1.30062	0.802087632505908	0.809512	-3.417602	-1.223833
Trial1	1	1	blindfold	clockwise	practice	Guided	3	-0.5	-0.5	0.3074646	-0.54842	-1.4517	-1.30061	0.802072923416571	0.781301	-3.328734	-1.183791
Trial1	1	1	blindfold	clockwise	practice	Guided	3	-0.5	-0.5	0.3274536	-0.54839	-1.4517	-1.30061	0.802071114055925	0.686203	-3.400675	-1.146273
Trial1	1	1	blindfold	clockwise	practice	Guided	3	-0.5	-0.5	0.3474426	-0.54836	-1.4517	-1.30061	0.802069302218078	0.65451	-3.392211	-1.148964
Trial1	1	1	blindfold	clockwise	practice	Guided	3	-0.5	-0.5	0.3674622	-0.54833	-1.45169	-1.3006	0.802057499708361	0.662429	-3.379516	-1.103223
Trial1	1	1	blindfold	clockwise	practice	Guided	3	-0.5	-0.5	0.3874512	-0.5483	-1.45169	-1.30059	0.802045698270704	0.648801	-3.337198	-1.106408
Trial1	1	1	blindfold	clockwise	practice	Guided	3	-0.5	-0.5	0.4074707	-0.54825	-1.45168	-1.30059	0.802042688272325	0.662448	-3.307575	-1.103212
Trial1	1	1	blindfold	clockwise	practice	Guided	3	-0.5	-0.5	0.4274597	-0.54822	-1.45167	-1.30059	0.802040885197968	0.682742	-3.332966	-1.130012
Trial1	1	1	blindfold	clockwise	practice	Guided	3	-0.5	-0.5	0.4474487	-0.54819	-1.45167	-1.30059	0.802039079658977	0.690364	-3.404907	-1.147428
Trial1	1	1	blindfold	clockwise	practice	Guided	3	-0.5	-0.5	0.4674683	-0.54815	-1.45168	-1.30058	0.802026682077446	0.740122	-3.387979	-1.138541
Trial1	1	1	blindfold	clockwise	practice	Guided	3	-0.5	-0.5	0.4874573	-0.54812	-1.45168	-1.30058	0.802024882705905	0.728713	-3.324502	-1.112403
Trial1	1	1	blindfold	clockwise	practice	Guided	3	-0.5	-0.5	0.5074463	-0.54807	-1.45167	-1.30058	0.802021883853282	0.549302	-3.299112	-1.065193
Trial1	1	1	blindfold	clockwise	practice	Guided	3	-0.5	-0.5	0.5274658	-0.54805	-1.45167	-1.30057	0.802010688160947	0.549311	-3.277953	-1.065188
Trial1	1	1	blindfold	clockwise	practice	Guided	3	-0.5	-0.5	0.5474548	-0.54802	-1.45166	-1.30057	0.802008892492398	0.538838	-3.227171	-1.026492
Trial1	1	1	blindfold	clockwise	practice	Guided	3	-0.5	-0.5	0.5674438	-0.548	-1.45165	-1.30056	0.801997697992521	0.537576	-3.261025	-1.043245
Trial1	1	1	blindfold	clockwise	practice	Guided	3	-0.5	-0.5	0.5874634	-0.54798	-1.45165	-1.30056	0.80199650317162	0.561371	-3.307575	-1.082939
Trial1	1	1	blindfold	clockwise	practice	Guided	3	-0.5	-0.5	0.6074524	-0.54793	-1.45166	-1.30056	0.801993512943283	0.580391	-3.311807	-1.057805
Trial1	1	1	blindfold	clockwise	practice	Guided	3	-0.5	-0.5	0.6274414	-0.54791	-1.45165	-1.30055	0.801982320601323	0.521736	-3.269489	-1.01677
Trial1	1	1	blindfold	clockwise	practice	Guided	3	-0.5	-0.5	0.6474609	-0.54789	-1.45165	-1.30055	0.801981127998388	0.466577	-3.256794	-0.978917
Trial1	1	1	blindfold	clockwise	practice	Guided	3	-0.5	-0.5	0.66745	-0.54787	-1.45164	-1.30054	0.80196993660738	0.408847	-3.20178	-0.97457
Trial1	1	1	blindfold	clockwise	practice	Guided	3	-0.5	-0.5	0.6874695	-0.54786	-1.45163	-1.30053	0.801959346778606	0.3057	-3.180621	-0.920473
Trial1	1	1	blindfold	clockwise	practice	Guided	3	-0.5	-0.5	0.7074585	-0.54785	-1.45163	-1.30052	0.801948753502137	-0.107083	-3.265257	-0.889393
Trial1	1	1	blindfold	clockwise	practice	Guided	3	-0.5	-0.5	0.7274475	-0.54786	-1.45163	-1.30051	0.801939474311509	-0.346004	-3.150999	-0.921946
Trial1	1	1	blindfold	clockwise	practice	Guided	3	-0.5	-0.5	0.747467	-0.54788	-1.45161	-1.3005	0.801930670513456	-0.65179	-3.062131	-0.89471
Trial1	1	1	blindfold	clockwise	practice	Guided	3	-0.5	-0.5	0.7674561	-0.54793	-1.45158	-1.30046	0.801893675145301	-1.052173	-3.024045	-0.7003
Trial1	1	1	blindfold	clockwise	practice	Guided	3	-0.5	-0.5	0.7874451	-0.54816	-1.45155	-1.30028	0.801727775169779	-1.486772	-2.994422	-0.581097
Trial1	1	1	blindfold	clockwise	practice	Guided	3	-0.5	-0.5	0.8074646	-0.55072	-1.45146	-1.30027	0.80187563066793	-2.061571	-2.905554	-0.53102
Trial1	1	1	blindfold	clockwise	practice	Guided	3	-0.5	-0.5	0.8274536	-0.55356	-1.45145	-1.30034	0.80213009585689	-2.126831	-2.94364	-0.740056
Trial1	1	1	blindfold	clockwise	practice	Guided	3	-0.5	-0.5	0.8474426	-0.55752	-1.45146	-1.30043	0.802494133384789	-2.154046	-3.007117	-0.913679
Trial1	1	1	blindfold	clockwise	practice	Guided	3	-0.5	-0.5	0.8674622	-0.56278	-1.45149	-1.30051	0.802968037705234	-2.296959	-3.074826	-1.078074
Trial1	1	1	blindfold	clockwise	practice	Guided	3	-0.5	-0.5	0.8874512	-0.56905	-1.45154	-1.30039	0.803362971961444	-2.488363	-3.167926	-0.94324
Trial1	1	1	blindfold	clockwise	practice	Guided	3	-0.5	-0.5	0.9074707	-0.586	-1.45154	-1.30036	0.80496712784707	-2.898429	-3.011349	-0.736152
Trial1	1	1	blindfold	clockwise	practice	Guided	3	-0.5	-0.5	0.9274597	-0.59685	-1.45153	-1.30034	0.80617859890117	-2.943505	-3.273721	-0.669228
Trial1	1	1	blindfold	clockwise	practice	Guided	3	-0.5	-0.5	0.9474487	-0.60979	-1.45158	-1.3003	0.807795849348301	-2.915149	-3.138303	-0.577984
Trial1	1	1	blindfold	clockwise	practice	Guided	3	-0.5	-0.5	0.9674683	-0.62358	-1.45156	-1.30025	0.809735857654485	-2.887609	-2.964799	-0.499079
Trial1	1	1	blindfold	clockwise	practice	Guided	3	-0.5	-0.5	0.9874573	-0.64044	-1.45152	-1.30026	0.812489614712441	-2.838876	-3.045204	-0.383262
Trial1	1	1	blindfold	clockwise	practice	Guided	3	-0.5	-0.5	1.007446	-0.6767401	-1.4515	-1.30028	0.81956395947572	-2.298398	-3.066363	-0.592395
Trial1	1	1	blindfold	clockwise	practice	Guided	3	-0.5	-0.5	1.027466	-0.69666	-1.45154	-1.30032	0.824128204731121	-2.208538	-3.379516	-0.658202
Trial1	1	1	blindfold	clockwise	practice	Guided	3	-0.5	-0.5	1.047455	-0.71742	-1.45166	-1.30032	0.829327195856164	-1.884194	-3.582642	-0.836067
Trial1	1	1	blindfold	clockwise	practice	Guided	3	-0.5	-0.5	1.067444	-0.73994	-1.45179	-1.30042	0.835609643364576	-1.597375	-3.696901	-0.800749
Trial1	1	1	blindfold	clockwise	practice	Guided	3	-0.5	-0.5	1.087463	-0.76001	-1.45185	-1.30042	0.841592212419719	-1.287554	-3.806928	-0.849923
Trial1	1	1	blindfold	clockwise	practice	Guided	3	-0.5	-0.5	1.107452	-0.80276	-1.4519	-1.30038	0.855728783826801	-0.926454	-3.701133	-0.730667
Trial1	1	1	blindfold	clockwise	practice	Guided	3	-0.5	-0.5	1.127441	-0.82386	-1.45186	-1.30033	0.863373331166481	-0.97328	-3.756146	-0.600076
Trial1	1	1	blindfold	clockwise	practice	Guided	3	-0.5	-0.5	1.147461	-0.84453	-1.45187	-1.30028	0.871291541220231	-0.887149	-3.849246	-0.544481
Trial1	1	1	blindfold	clockwise	practice	Guided	3	-0.5	-0.5	1.16745	-0.86359	-1.4519	-1.30022	0.878948097595751	-0.937141	-3.819623	-0.460246
Trial1	1	1	blindfold	clockwise	practice	Guided	3	-0.5	-0.5	1.187469	-0.8834701	-1.4519	-1.30007	0.887221148549316	-1.127538	-3.79	-0.206263
Trial1	1	1	blindfold	clockwise	practice	Guided	3	-0.5	-0.5	1.207458	-0.92138	-1.4519	-1.30004	0.904226245279366	-1.174566	-3.815391	-0.067535
Trial1	1	1	blindfold	clockwise	practice	Guided	3	-0.5	-0.5	1.227448	-0.94002	-1.4519	-1.30002	0.913044237978742	-1.141147	-3.739219	-0.047643
Trial1	1	1	blindfold	clockwise	practice	Guided	3	-0.5	-0.5	1.247467	-0.95905	-1.4519	-1.3	0.922348538212853	-1.263697	-3.861941	-0.020111
Trial1	1	1	blindfold	clockwise	practice	Guided	3	-0.5	-0.5	1.267456	-0.97744	-1.45192	-1.29998	0.931620541771884	-1.40694	-3.887332	0.087024
Trial1	1	1	blindfold	clockwise	practice	Guided	3	-0.5	-0.5	1.287445	-0.99634	-1.45196	-1.29992	0.941395410853599	-1.132358	-3.993127	0.027623
Trial1	1	1	blindfold	clockwise	practice	Guided	3	-0.5	-0.5	1.307465	-1.03245	-1.45198	-1.29988	0.960890742741098	-1.089513	-3.819623	0.302875
Trial1	1	1	blindfold	clockwise	practice	Guided	3	-0.5	-0.5	1.327454	-1.05002	-1.45194	-1.29985	0.970712099221875	-0.805933	-3.866173	0.302828
Trial1	1	1	blindfold	clockwise	practice	Guided	3	-0.5	-0.5	1.347443	-1.06774	-1.45195	-1.29982	0.980836690113385	-0.932902	-4.043908	0.323404
Trial1	1	1	blindfold	clockwise	practice	Guided	3	-0.5	-0.5	1.367462	-1.08459	-1.45198	-1.29979	0.990661214692591	-1.056808	-3.946577	0.394945
Trial1	1	1	blindfold	clockwise	practice	Guided	3	-0.5	-0.5	1.387451	-1.10161	-1.45196	-1.2997	1.00072706121976	-1.191709	-3.730755	0.533428
Trial1	1	1	blindfold	clockwise	practice	Guided	3	-0.5	-0.5	1.407471	-1.13486	-1.45185	-1.29965	1.02102277552567	-1.430834	-3.696901	0.672823
Trial1	1	1	blindfold	clockwise	practice	Guided	3	-0.5	-0.5	1.42746	-1.15084	-1.45183	-1.29962	1.03101152676874	-1.490969	-3.608033	0.770726
Trial1	1	1	blindfold	clockwise	practice	Guided	3	-0.5	-0.5	1.447449	-1.16794	-1.45182	-1.29961	1.04188293638056	-1.435367	-3.773073	0.829173
Trial1	1	1	blindfold	clockwise	practice	Guided	3	-0.5	-0.5	1.467468	-1.20172	-1.45198	-1.29962	1.06386228566685	-1.162852	-3.959272	0.714763
Trial1	1	1	blindfold	clockwise	practice	Guided	3	-0.5	-0.5	1.487457	-1.20172	-1.45198	-1.29962	1.06386228566685	-1.162852	-3.959272	0.714763
Trial1	1	1	blindfold	clockwise	practice	Guided	3	-0.5	-0.5	1.507446	-1.24825	-1.45198	-1.29954	1.09505349798824	-1.162852	-3.9762	0.714763
Trial1	1	1	blindfold	clockwise	practice	Guided	3	-0.5	-0.5	1.527466	-1.24923	-1.45194	-1.29953	1.09571615914148	-1.251501	-3.878868	0.942525
Trial1	1	1	blindfold	clockwise	practice	Guided	3	-0.5	-0.5	1.547455	-1.26732	-1.45194	-1.29952	1.10815716148089	-1.369732	-3.832318	0.953735
Trial1	1	1	blindfold	clockwise	practice	Guided	3	-0.5	-0.5	1.567444	-1.28383	-1.45193	-1.29948	1.11962393438201	-1.376451	-3.730755	1.111854
Trial1	1	1	blindfold	clockwise	practice	Guided	3	-0.5	-0.5	1.587463	-1.2998	-1.45188	-1.29903	1.13054365518059	-1.504668	-3.616497	1.219088
Trial1	1	1	blindfold	clockwise	practice	Guided	3	-0.5	-0.5	1.607452	-1.30344	-1.45189	-1.29732	1.13191659597232	-4.219127	-3.663046	2.315968
Trial1	1	1	blindfold	clockwise	practice	Guided	3	-0.5	-0.5	1.627441	-1.30255	-1.45181	-1.29426	1.12913038343907	-5.251038	-2.875932	2.764747
Trial1	1	1	blindfold	clockwise	practice	Guided	3	-0.5	-0.5	1.647461	-1.30249	-1.45156	-1.28971	1.12589162901352	-4.805002	-2.787064	3.03413
Trial1	1	1	blindfold	clockwise	practice	Guided	3	-0.5	-0.5	1.66745	-1.30236	-1.45141	-1.2842	1.12194083124366	-3.505394	-2.765905	2.136768
Trial1	1	1	blindfold	clockwise	practice	Guided	3	-0.5	-0.5	1.687469	-1.30189	-1.45137	-1.27266	1.11356683634784	-2.292534	-3.007117	1.335347
Trial1	1	1	blindfold	clockwise	practice	Guided	3	-0.5	-0.5	1.707458	-1.30094	-1.45188	-1.26734	1.10919597745457	-1.822219	-3.71806	0.90599
Trial1	1	1	blindfold	clockwise	practice	Guided	3	-0.5	-0.5	1.727448	-1.30094	-1.45188	-1.26203	1.10552913653182	-2.139748	-3.993127	1.202184
Trial1	1	1	blindfold	clockwise	practice	Guided	3	-0.5	-0.5	1.747467	-1.30107	-1.45197	-1.25684	1.10205257410005	-2.626995	-4.090458	1.358294
Trial1	1	1	blindfold	clockwise	practice	Guided	3	-0.5	-0.5	1.767456	-1.30126	-1.45204	-1.25137	1.09844179877771	-2.884079	-3.959272	1.537205
Trial1	1	1	blindfold	clockwise	practice	Guided	3	-0.5	-0.5	1.787445	-1.30139	-1.452	-1.24015	1.09089312462547	-2.854869	-3.709596	1.676816
Trial1	1	1	blindfold	clockwise	practice	Guided	3	-0.5	-0.5	1.807465	-1.30132	-1.45179	-1.23468	1.08713774405356	-2.438849	-3.514933	1.044357
Trial1	1	1	blindfold	clockwise	practice	Guided	3	-0.5	-0.5	1.827454	-1.30122	-1.45178	-1.22946	1.08354302019978	-2.190575	-3.658815	0.991419
Trial1	1	1	blindfold	clockwise	practice	Guided	3	-0.5	-0.5	1.847443	-1.30113	-1.45182	-1.22456	1.0801835923727	-2.260994	-3.832318	0.876309
Trial1	1	1	blindfold	clockwise	practice	Guided	3	-0.5	-0.5	1.867462	-1.30111	-1.45192	-1.21994	1.07707510742588	-2.279073	-4.098922	0.901117
Trial1	1	1	blindfold	clockwise	practice	Guided	3	-0.5	-0.5	1.887451	-1.30113	-1.45204	-1.21224	1.07195856139197	-2.357158	-4.162399	0.911581
Trial1	1	1	blindfold	clockwise	practice	Guided	3	-0.5	-0.5	1.907471	-1.3012	-1.45211	-1.20919	1.06998680943646	-2.418084	-4.132776	0.781614
Trial1	1	1	blindfold	clockwise	practice	Guided	3	-0.5	-0.5	1.92746	-1.30122	-1.45207	-1.20663	1.06830685128772	-2.419978	-4.010054	0.846061
Trial1	1	1	blindfold	clockwise	practice	Guided	3	-0.5	-0.5	1.947449	-1.30123	-1.45199	-1.20444	1.0668670677087	-2.534952	-3.79	0.760242
Trial1	1	1	blindfold	clockwise	practice	Guided	3	-0.5	-0.5	1.967468	-1.30125	-1.45192	-1.20273	1.06575375609636	-2.564723	-3.878868	0.795564
Trial1	1	1	blindfold	clockwise	practice	Guided	3	-0.5	-0.5	1.987457	-1.30128	-1.45193	-1.20039	1.06423484202811	-2.651214	-4.043908	0.892328
Trial1	1	1	blindfold	clockwise	practice	Guided	3	-0.5	-0.5	2.007446	-1.30133	-1.45197	-1.19962	1.06376598399199	-2.707346	-3.963504	1.081756
Trial1	1	1	blindfold	clockwise	practice	Guided	3	-0.5	-0.5	2.027466	-1.30134	-1.45198	-1.19917	1.06347752657633	-2.614015	-3.955041	0.872786
Trial1	1	1	blindfold	clockwise	practice	Guided	3	-0.5	-0.5	2.047455	-1.30131	-1.45197	-1.19905	1.06337613988824	-2.430435	-3.823855	0.893107
Trial1	1	1	blindfold	clockwise	practice	Guided	3	-0.5	-0.5	2.067444	-1.30128	-1.45195	-1.19901	1.06332717144925	-2.314119	-3.713828	0.979598
Trial1	1	1	blindfold	clockwise	practice	Guided	3	-0.5	-0.5	2.087463	-1.30127	-1.45193	-1.19897	1.06329329497545	-2.187991	-3.823855	0.92785
Trial1	1	1	blindfold	clockwise	practice	Guided	3	-0.5	-0.5	2.107452	-1.30125	-1.45193	-1.19892	1.063245368877	-2.164416	-3.984663	0.80826
Trial1	1	1	blindfold	clockwise	practice	Guided	3	-0.5	-0.5	2.127441	-1.30122	-1.45197	-1.19889	1.06320307318627	-2.099955	-4.18779	0.689693
Trial1	1	1	blindfold	clockwise	practice	Guided	3	-0.5	-0.5	2.147461	-1.3012	-1.45199	-1.19887	1.06317480469978	-2.140456	-4.128544	0.61585
Trial1	1	1	blindfold	clockwise	practice	Guided	3	-0.5	-0.5	2.16745	-1.30119	-1.452	-1.19886	1.06316067619461	-2.048841	-4.115849	0.522375
Trial1	1	1	blindfold	clockwise	practice	Guided	3	-0.5	-0.5	2.187469	-1.30118	-1.45201	-1.19885	1.06314655916444	-2.067877	-4.225876	0.342267
Trial1	1	1	blindfold	clockwise	practice	Guided	3	-0.5	-0.5	2.207458	-1.30115	-1.45205	-1.19884	1.0631175065955	-2.06095	-4.403611	0.080734
Trial1	1	1	blindfold	clockwise	practice	Guided	3	-0.5	-0.5	2.227448	-1.30114	-1.45207	-1.19884	1.06310996052557	-2.140285	-4.373989	0.142119
Trial1	1	1	blindfold	clockwise	practice	Guided	3	-0.5	-0.5	2.247467	-1.30114	-1.45208	-1.19884	1.06310996052557	-2.112395	-4.403611	0.19115
Trial1	1	1	blindfold	clockwise	practice	Guided	3	-0.5	-0.5	2.267456	-1.30113	-1.45209	-1.19883	1.06309583200526	-2.071697	-4.386684	0.121294
Trial1	1	1	blindfold	clockwise	practice	Guided	3	-0.5	-0.5	2.287445	-1.30112	-1.45209	-1.19882	1.06308170348583	-2.072214	-4.268194	0.168404
Trial1	1	1	blindfold	clockwise	practice	Guided	3	-0.5	-0.5	2.307465	-1.30111	-1.4521	-1.19882	1.06307406761115	-2.085006	-4.192021	0.247639
Trial1	1	1	blindfold	clockwise	practice	Guided	3	-0.5	-0.5	2.327454	-1.3011	-1.4521	-1.19881	1.06306002892019	-2.052104	-4.208949	0.254522
Trial1	1	1	blindfold	clockwise	practice	Guided	3	-0.5	-0.5	2.347443	-1.30109	-1.4521	-1.1988	1.06304590039654	-1.965269	-4.255498	0.234567
Trial1	1	1	blindfold	clockwise	practice	Guided	3	-0.5	-0.5	2.367462	-1.30108	-1.4521	-1.1988	1.06303835438426	-1.98256	-4.238571	0.288947
Trial1	1	1	blindfold	clockwise	practice	Guided	3	-0.5	-0.5	2.387451	-1.30108	-1.4521	-1.19879	1.06303177187375	-1.998903	-4.204717	0.259703
Trial1	1	1	blindfold	clockwise	practice	Guided	3	-0.5	-0.5	2.407471	-1.30106	-1.4521	-1.19878	1.06301017569101	-1.988326	-4.251267	0.132176
Trial1	1	1	blindfold	clockwise	practice	Guided	3	-0.5	-0.5	2.42746	-1.30106	-1.4521	-1.19878	1.06301017569101	-1.976675	-4.272426	0.121576
Trial1	1	1	blindfold	clockwise	practice	Guided	3	-0.5	-0.5	2.447449	-1.30105	-1.45211	-1.19877	1.06299613699738	-1.94846	-4.272426	0.235587
Trial1	1	1	blindfold	clockwise	practice	Guided	3	-0.5	-0.5	2.467468	-1.30105	-1.45211	-1.19877	1.06299613699738	-1.971206	-4.247035	0.201763
Trial1	1	1	blindfold	clockwise	practice	Guided	3	-0.5	-0.5	2.487457	-1.30104	-1.45211	-1.19875	1.06297542598801	-1.9822	-4.310512	0.19099
Trial1	1	1	blindfold	clockwise	practice	Guided	3	-0.5	-0.5	2.507446	-1.30103	-1.45212	-1.19875	1.06296787994597	-1.972992	-4.276657	0.291832
Trial1	1	1	blindfold	clockwise	practice	Guided	3	-0.5	-0.5	2.527466	-1.30103	-1.45212	-1.19874	1.06296129746958	-2.019443	-4.208949	0.360005
Trial1	1	1	blindfold	clockwise	practice	Guided	3	-0.5	-0.5	2.547455	-1.30103	-1.45212	-1.19873	1.06295471504677	-2.031504	-4.200485	0.443276
Trial1	1	1	blindfold	clockwise	practice	Guided	3	-0.5	-0.5	2.567444	-1.30103	-1.45211	-1.19872	1.06294813267752	-1.992102	-4.208949	0.434522
Trial1	1	1	blindfold	clockwise	practice	Guided	3	-0.5	-0.5	2.587463	-1.30102	-1.45211	-1.1987	1.06292733202894	-1.924395	-4.251267	0.375069
Trial1	1	1	blindfold	clockwise	practice	Guided	3	-0.5	-0.5	2.607452	-1.30102	-1.45212	-1.19869	1.062920828133	-1.9039	-4.208949	0.22382
Trial1	1	1	blindfold	clockwise	practice	Guided	3	-0.5	-0.5	2.627441	-1.30101	-1.45211	-1.19869	1.06291328189314	-1.902183	-4.221644	0.283274
Trial1	1	1	blindfold	clockwise	practice	Guided	3	-0.5	-0.5	2.647461	-1.301	-1.45211	-1.19868	1.06289924323373	-1.829549	-4.225876	0.35977
Trial1	1	1	blindfold	clockwise	practice	Guided	3	-0.5	-0.5	2.66745	-1.30099	-1.45211	-1.19867	1.06288503637899	-1.807655	-4.276657	0.355803
Trial1	1	1	blindfold	clockwise	practice	Guided	3	-0.5	-0.5	2.687469	-1.30099	-1.45212	-1.19865	1.0628719503221	-1.848563	-4.285121	0.354658
Trial1	1	1	blindfold	clockwise	practice	Guided	3	-0.5	-0.5	2.707458	-1.30098	-1.45212	-1.19863	1.06285131807909	-1.87654	-4.115849	0.474938
Trial1	1	1	blindfold	clockwise	practice	Guided	3	-0.5	-0.5	2.727448	-1.30097	-1.45211	-1.19861	1.06283061902615	-1.862976	-3.984663	0.574869
Trial1	1	1	blindfold	clockwise	practice	Guided	3	-0.5	-0.5	2.747467	-1.30097	-1.45209	-1.19858	1.06281095152215	-1.912651	-4.022749	0.575257
Trial1	1	1	blindfold	clockwise	practice	Guided	3	-0.5	-0.5	2.767456	-1.30097	-1.45207	-1.19856	1.06279778788238	-1.894929	-4.039677	0.623199
Trial1	1	1	blindfold	clockwise	practice	Guided	3	-0.5	-0.5	2.787445	-1.30096	-1.45206	-1.19852	1.06276391441494	-1.866644	-4.073531	0.579591
Trial1	1	1	blindfold	clockwise	practice	Guided	3	-0.5	-0.5	2.807465	-1.30096	-1.45207	-1.1985	1.06275082967586	-1.838903	-4.217412	0.582946
Trial1	1	1	blindfold	clockwise	practice	Guided	3	-0.5	-0.5	2.827454	-1.30095	-1.45207	-1.19848	1.0627301198222	-1.795873	-4.217412	0.570825
Trial1	1	1	blindfold	clockwise	practice	Guided	3	-0.5	-0.5	2.847443	-1.30095	-1.45208	-1.19845	1.06271045411678	-1.798443	-4.158167	0.656577
Trial1	1	1	blindfold	clockwise	practice	Guided	3	-0.5	-0.5	2.867462	-1.30094	-1.45207	-1.19842	1.06268316332768	-1.839039	-4.069299	0.732115
Trial1	1	1	blindfold	clockwise	practice	Guided	3	-0.5	-0.5	2.887451	-1.30094	-1.45206	-1.19836	1.06264367734765	-1.914995	-4.018518	0.737213
Trial1	1	1	blindfold	clockwise	practice	Guided	3	-0.5	-0.5	2.907471	-1.30095	-1.45205	-1.19833	1.06263156105848	-1.928918	-4.132776	0.737969
Trial1	1	1	blindfold	clockwise	practice	Guided	3	-0.5	-0.5	2.92746	-1.30095	-1.45205	-1.1983	1.06261181941294	-1.904051	-4.077763	0.747711
Trial1	1	1	blindfold	clockwise	practice	Guided	3	-0.5	-0.5	2.947449	-1.30095	-1.45205	-1.19827	1.06259215658689	-1.873949	-4.086226	0.789096
Trial1	1	1	blindfold	clockwise	practice	Guided	3	-0.5	-0.5	2.967468	-1.30095	-1.45204	-1.19824	1.06257241590448	-1.834669	-4.115849	0.756261
Trial1	1	1	blindfold	clockwise	practice	Guided	3	-0.5	-0.5	2.987457	-1.30094	-1.45204	-1.19818	1.062525387651	-1.819418	-4.065067	0.740577
Trial1	1	1	blindfold	clockwise	practice	Guided	3	-0.5	-0.5	3.007446	-1.30094	-1.45205	-1.19815	1.06250572660603	-1.793715	-4.158167	0.782646
Trial1	1	1	blindfold	clockwise	practice	Guided	3	-0.5	-0.5	3.027466	-1.30094	-1.45205	-1.19812	1.0624859877119	-1.780491	-4.115849	0.805737
Trial1	1	1	blindfold	clockwise	practice	Guided	3	-0.5	-0.5	3.047455	-1.30094	-1.45206	-1.19808	1.06245974826264	-1.907391	-4.098922	0.85419
Trial1	1	1	blindfold	clockwise	practice	Guided	3	-0.5	-0.5	3.067444	-1.30094	-1.45205	-1.19805	1.06244001049287	-1.851224	-4.069299	0.839696
Trial1	1	1	blindfold	clockwise	practice	Guided	3	-0.5	-0.5	3.087463	-1.30094	-1.45205	-1.19797	1.06238745711865	-1.911039	-4.035445	0.859021
Trial1	1	1	blindfold	clockwise	practice	Guided	3	-0.5	-0.5	3.107452	-1.30094	-1.45203	-1.19793	1.06236114255723	-1.89683	-3.955041	0.937529
Trial1	1	1	blindfold	clockwise	practice	Guided	3	-0.5	-0.5	3.127441	-1.30094	-1.45201	-1.19788	1.06232832887525	-1.899386	-3.921186	1.023356
Trial1	1	1	blindfold	clockwise	practice	Guided	3	-0.5	-0.5	3.147461	-1.30094	-1.452	-1.19784	1.06230201624273	-1.863716	-4.022749	0.995559
Trial1	1	1	blindfold	clockwise	practice	Guided	3	-0.5	-0.5	3.16745	-1.30094	-1.45201	-1.1978	1.06227570446874	-1.75948	-4.14124	0.946817
Trial1	1	1	blindfold	clockwise	practice	Guided	3	-0.5	-0.5	3.187469	-1.30093	-1.45202	-1.19773	1.06222217725508	-1.715801	-4.107385	0.913302
Trial1	1	1	blindfold	clockwise	practice	Guided	3	-0.5	-0.5	3.207458	-1.30091	-1.45203	-1.1977	1.06218743390604	-1.605166	-4.09469	0.808422
Trial1	1	1	blindfold	clockwise	practice	Guided	3	-0.5	-0.5	3.227448	-1.3009	-1.45204	-1.19766	1.06215357397014	-1.668724	-4.166631	0.823594
Trial1	1	1	blindfold	clockwise	practice	Guided	3	-0.5	-0.5	3.247467	-1.3009	-1.45205	-1.19762	1.06212734360543	-1.681115	-4.179326	0.830092
Trial1	1	1	blindfold	clockwise	practice	Guided	3	-0.5	-0.5	3.267456	-1.30089	-1.45206	-1.19758	1.06209348486485	-1.749455	-4.200485	0.894137
Trial1	1	1	blindfold	clockwise	practice	Guided	3	-0.5	-0.5	3.287445	-1.30089	-1.45207	-1.1975	1.06204094974542	-1.776897	-4.149703	0.975491
Trial1	1	1	blindfold	clockwise	practice	Guided	3	-0.5	-0.5	3.307465	-1.30089	-1.45206	-1.19745	1.06200814639351	-1.75586	-4.060836	0.941806
Trial1	1	1	blindfold	clockwise	practice	Guided	3	-0.5	-0.5	3.327454	-1.3009	-1.45205	-1.1974	1.06198281786721	-1.799959	-3.997359	1.035388
Trial1	1	1	blindfold	clockwise	practice	Guided	3	-0.5	-0.5	3.347443	-1.3009	-1.45204	-1.19736	1.061956593062	-1.814373	-4.005822	1.093248
Trial1	1	1	blindfold	clockwise	practice	Guided	3	-0.5	-0.5	3.367462	-1.3009	-1.45203	-1.1973	1.06191721831684	-1.814264	-4.060836	1.114705
Trial1	1	1	blindfold	clockwise	practice	Guided	3	-0.5	-0.5	3.387451	-1.3009	-1.45203	-1.19717	1.06183182166177	-1.861465	-4.111617	1.182868
Trial1	1	1	blindfold	clockwise	practice	Guided	3	-0.5	-0.5	3.407471	-1.3009	-1.45204	-1.1971	1.0617858004584	-1.758288	-4.069299	1.228217
Trial1	1	1	blindfold	clockwise	practice	Guided	3	-0.5	-0.5	3.42746	-1.3009	-1.45204	-1.19704	1.06174643406942	-1.780282	-4.090458	1.206606
Trial1	1	1	blindfold	clockwise	practice	Guided	3	-0.5	-0.5	3.447449	-1.3009	-1.45204	-1.19698	1.06170706960731	-1.695478	-4.086226	1.211418
Trial1	1	1	blindfold	clockwise	practice	Guided	3	-0.5	-0.5	3.467468	-1.30089	-1.45204	-1.19687	1.06162728697356	-1.728046	-4.069299	1.26639
Trial1	1	1	blindfold	clockwise	practice	Guided	3	-0.5	-0.5	3.487457	-1.30089	-1.45204	-1.19652	1.06139765317114	-1.71064	-4.065067	1.26656
Trial1	1	1	blindfold	clockwise	practice	Guided	3	-0.5	-0.5	3.507446	-1.30088	-1.45203	-1.19624	1.06120627983389	-1.805346	-4.039677	1.317883
Trial1	1	1	blindfold	clockwise	practice	Guided	3	-0.5	-0.5	3.527466	-1.30089	-1.45202	-1.19578	1.06091207872865	-1.864714	-4.04814	1.439605
Trial1	1	1	blindfold	clockwise	practice	Guided	3	-0.5	-0.5	3.547455	-1.3009	-1.45202	-1.19509	1.06046725615513	-1.863966	-3.984663	1.443737
Trial1	1	1	blindfold	clockwise	practice	Guided	3	-0.5	-0.5	3.567444	-1.30091	-1.452	-1.19418	1.05987863005975	-1.806784	-3.9762	1.484658
Trial1	1	1	blindfold	clockwise	practice	Guided	3	-0.5	-0.5	3.587463	-1.30091	-1.452	-1.19159	1.05818404957829	-1.749698	-3.980431	1.493153
Trial1	1	1	blindfold	clockwise	practice	Guided	3	-0.5	-0.5	3.607452	-1.30088	-1.45197	-1.18998	1.05710980729036	-1.718025	-3.984663	1.37487
Trial1	1	1	blindfold	clockwise	practice	Guided	3	-0.5	-0.5	3.627441	-1.30086	-1.452	-1.18819	1.05592720801862	-1.685704	-4.111617	1.403244
Trial1	1	1	blindfold	clockwise	practice	Guided	3	-0.5	-0.5	3.647461	-1.30085	-1.45205	-1.18631	1.05469526481217	-1.696707	-4.124313	1.541909
Trial1	1	1	blindfold	clockwise	practice	Guided	3	-0.5	-0.5	3.66745	-1.30084	-1.45206	-1.18404	1.053211927286	-1.638738	-4.090458	1.586975
Trial1	1	1	blindfold	clockwise	practice	Guided	3	-0.5	-0.5	3.687469	-1.30083	-1.45205	-1.1789	1.04987319386626	-1.595843	-4.090458	1.52382
Trial1	1	1	blindfold	clockwise	practice	Guided	3	-0.5	-0.5	3.707458	-1.30081	-1.45202	-1.17601	1.04799148867738	-1.61493	-4.018518	1.467729
Trial1	1	1	blindfold	clockwise	practice	Guided	3	-0.5	-0.5	3.727448	-1.30082	-1.452	-1.17281	1.04593780953712	-1.671738	-3.900027	1.478185
Trial1	1	1	blindfold	clockwise	practice	Guided	3	-0.5	-0.5	3.747467	-1.30083	-1.45198	-1.16934	1.04371670653082	-1.726283	-3.904259	1.650466
Trial1	1	1	blindfold	clockwise	practice	Guided	3	-0.5	-0.5	3.767456	-1.30084	-1.45196	-1.16544	1.04122758885717	-1.704353	-3.955041	1.770464
Trial1	1	1	blindfold	clockwise	practice	Guided	3	-0.5	-0.5	3.787445	-1.30085	-1.45198	-1.15639	1.03547503363144	-1.696079	-4.09469	1.641083
Trial1	1	1	blindfold	clockwise	practice	Guided	3	-0.5	-0.5	3.807465	-1.30082	-1.45209	-1.15155	1.03239042007461	-1.58142	-4.124313	1.573675
Trial1	1	1	blindfold	clockwise	practice	Guided	3	-0.5	-0.5	3.827454	-1.30079	-1.45209	-1.14648	1.02917495246321	-1.374101	-4.09469	1.519058
Trial1	1	1	blindfold	clockwise	practice	Guided	3	-0.5	-0.5	3.847443	-1.30071	-1.45206	-1.14117	1.0257852823048	-1.278361	-4.039677	1.497533
Trial1	1	1	blindfold	clockwise	practice	Guided	3	-0.5	-0.5	3.867462	-1.30065	-1.45204	-1.13565	1.022296949374	-1.135846	-4.060836	1.515698
Trial1	1	1	blindfold	clockwise	practice	Guided	3	-0.5	-0.5	3.887451	-1.30061	-1.45204	-1.12373	1.01489687601898	-1.160997	-4.149703	1.519199
Trial1	1	1	blindfold	clockwise	practice	Guided	3	-0.5	-0.5	3.907471	-1.30058	-1.45206	-1.11745	1.01102565598813	-1.212301	-4.128544	1.687475
Trial1	1	1	blindfold	clockwise	practice	Guided	3	-0.5	-0.5	3.92746	-1.30061	-1.45205	-1.1107	1.00694139882172	-1.295826	-4.010054	1.570163
Trial1	1	1	blindfold	clockwise	practice	Guided	3	-0.5	-0.5	3.947449	-1.30065	-1.45205	-1.10372	1.00275520951982	-1.299358	-4.111617	1.549715
Trial1	1	1	blindfold	clockwise	practice	Guided	3	-0.5	-0.5	3.967468	-1.30068	-1.45206	-1.09668	0.998556760936031	-1.391435	-4.107385	1.613836
Trial1	1	1	blindfold	clockwise	practice	Guided	3	-0.5	-0.5	3.987457	-1.30072	-1.45205	-1.08185	0.989798951059733	-1.473495	-4.010054	1.535239
Trial1	1	1	blindfold	clockwise	practice	Guided	3	-0.5	-0.5	4.007446	-1.30071	-1.45203	-1.07416	0.98528986954408	-1.34845	-4.052372	1.474475
Trial1	1	1	blindfold	clockwise	practice	Guided	3	-0.5	-0.5	4.027466	-1.30068	-1.45203	-1.066	0.980532769102753	-1.391179	-3.997359	1.585153
Trial1	1	1	blindfold	clockwise	practice	Guided	3	-0.5	-0.5	4.047455	-1.30067	-1.45201	-1.05784	0.975837049602039	-1.357178	-4.04814	1.59631
Trial1	1	1	blindfold	clockwise	practice	Guided	3	-0.5	-0.5	4.067444	-1.30068	-1.45202	-1.04944	0.971067902383461	-1.318217	-4.065067	1.585198
Trial1	1	1	blindfold	clockwise	practice	Guided	3	-0.5	-0.5	4.087463	-1.30067	-1.45203	-1.03126	0.960890053720552	-1.330382	-3.921186	1.762874
Trial1	1	1	blindfold	clockwise	practice	Guided	3	-0.5	-0.5	4.107452	-1.30067	-1.45196	-1.02185	0.955719574592366	-1.315304	-4.026981	1.54728
Trial1	1	1	blindfold	clockwise	practice	Guided	3	-0.5	-0.5	4.127441	-1.30066	-1.45197	-1.01194	0.950336369531688	-1.293592	-3.967736	1.565004
Trial1	1	1	blindfold	clockwise	practice	Guided	3	-0.5	-0.5	4.147461	-1.30065	-1.45199	-1.0022	0.945116437269948	-1.344231	-4.043908	1.412469
Trial1	1	1	blindfold	clockwise	practice	Guided	3	-0.5	-0.5	4.16745	-1.30066	-1.45201	-0.99245	0.939980664975527	-1.271734	-4.162399	1.313951
Trial1	1	1	blindfold	clockwise	practice	Guided	3	-0.5	-0.5	4.187469	-1.30066	-1.45207	-0.972	0.929430283483257	-1.343033	-4.120081	1.464329
Trial1	1	1	blindfold	clockwise	practice	Guided	3	-0.5	-0.5	4.207458	-1.30069	-1.452	-0.96185	0.924342996384696	-1.419965	-4.128544	1.509473
Trial1	1	1	blindfold	clockwise	practice	Guided	3	-0.5	-0.5	4.227448	-1.3007	-1.45203	-0.95164	0.919292721213804	-1.429346	-4.077763	1.40914
Trial1	1	1	blindfold	clockwise	practice	Guided	3	-0.5	-0.5	4.247467	-1.30072	-1.45202	-0.94132	0.914284323873785	-1.502517	-3.861941	1.500226
Trial1	1	1	blindfold	clockwise	practice	Guided	3	-0.5	-0.5	4.267456	-1.30074	-1.45197	-0.93075	0.909247010731015	-1.576606	-3.984663	1.706896
Trial1	1	1	blindfold	clockwise	practice	Guided	3	-0.5	-0.5	4.287445	-1.30077	-1.45195	-0.90815	0.89878757250069	-1.542267	-3.730755	1.598408
Trial1	1	1	blindfold	clockwise	practice	Guided	3	-0.5	-0.5	4.307465	-1.3008	-1.4519	-0.8971	0.89385064350798	-1.591275	-3.891564	1.574549
Trial1	1	1	blindfold	clockwise	practice	Guided	3	-0.5	-0.5	4.327454	-1.30079	-1.45193	-0.88511	0.888580002408098	-1.474529	-3.904259	1.711191
Trial1	1	1	blindfold	clockwise	practice	Guided	3	-0.5	-0.5	4.347443	-1.30075	-1.45198	-0.87328	0.883480839401332	-1.383435	-4.14124	1.711605
Trial1	1	1	blindfold	clockwise	practice	Guided	3	-0.5	-0.5	4.367462	-1.3007	-1.45202	-0.86105	0.878337904929484	-1.314896	-4.04814	1.425568
Trial1	1	1	blindfold	clockwise	practice	Guided	3	-0.5	-0.5	4.387451	-1.30066	-1.45204	-0.83713	0.868742362777297	-1.272169	-4.170862	1.362379
Trial1	1	1	blindfold	clockwise	practice	Guided	3	-0.5	-0.5	4.407471	-1.30067	-1.45202	-0.82582	0.864425326806418	-1.381351	-4.090458	1.379901
Trial1	1	1	blindfold	clockwise	practice	Guided	3	-0.5	-0.5	4.42746	-1.30071	-1.45203	-0.81398	0.860069713430311	-1.572577	-4.018518	1.189178
Trial1	1	1	blindfold	clockwise	practice	Guided	3	-0.5	-0.5	4.447449	-1.30077	-1.45203	-0.80267	0.856061793325631	-1.670609	-4.039677	1.2139
Trial1	1	1	blindfold	clockwise	practice	Guided	3	-0.5	-0.5	4.467468	-1.30083	-1.452	-0.7914701	0.85222256427386	-1.810233	-3.857709	1.382369
Trial1	1	1	blindfold	clockwise	practice	Guided	3	-0.5	-0.5	4.487457	-1.30088	-1.45197	-0.76909	0.844877582359635	-1.717121	-4.056604	1.228307
Trial1	1	1	blindfold	clockwise	practice	Guided	3	-0.5	-0.5	4.507446	-1.30085	-1.452	-0.75796	0.84137039956468	-1.665974	-4.010054	1.279469
Trial1	1	1	blindfold	clockwise	practice	Guided	3	-0.5	-0.5	4.527466	-1.30081	-1.45201	-0.74736	0.838142940286845	-1.53768	-4.153935	1.09708
Trial1	1	1	blindfold	clockwise	practice	Guided	3	-0.5	-0.5	4.547455	-1.30078	-1.45204	-0.7371	0.835143768212252	-1.526284	-4.010054	0.970339
Trial1	1	1	blindfold	clockwise	practice	Guided	3	-0.5	-0.5	4.567444	-1.30076	-1.45204	-0.72712	0.832346149852898	-1.557732	-4.065067	1.084823
Trial1	1	1	blindfold	clockwise	practice	Guided	3	-0.5	-0.5	4.587463	-1.30078	-1.45203	-0.70717	0.827144554491397	-1.652701	-4.022749	1.15504
Trial1	1	1	blindfold	clockwise	practice	Guided	3	-0.5	-0.5	4.607452	-1.30086	-1.45201	-0.69789	0.824946823169012	-1.758475	-4.086226	1.424832
Trial1	1	1	blindfold	clockwise	practice	Guided	3	-0.5	-0.5	4.627441	-1.30089	-1.45202	-0.68811	0.822684697838724	-1.714958	-3.967736	1.344148
Trial1	1	1	blindfold	clockwise	practice	Guided	3	-0.5	-0.5	4.647461	-1.30091	-1.45199	-0.67875	0.820614633414495	-1.803044	-4.039677	1.216356
Trial1	1	1	blindfold	clockwise	practice	Guided	3	-0.5	-0.5	4.66745	-1.30091	-1.452	-0.66962	0.818674403364217	-1.804202	-3.971968	1.093023
Trial1	1	1	blindfold	clockwise	practice	Guided	3	-0.5	-0.5	4.687469	-1.3009	-1.45198	-0.65165	0.81513096482349	-1.800222	-3.908491	1.135585
Trial1	1	1	blindfold	clockwise	practice	Guided	3	-0.5	-0.5	4.707458	-1.30089	-1.45202	-0.64287	0.813533393104415	-1.721781	-3.984663	1.395157
Trial1	1	1	blindfold	clockwise	practice	Guided	3	-0.5	-0.5	4.727448	-1.30089	-1.45201	-0.63377	0.811984699486772	-1.758786	-4.014286	1.390081
Trial1	1	1	blindfold	clockwise	practice	Guided	3	-0.5	-0.5	4.747467	-1.30089	-1.45201	-0.62482	0.810558309522067	-1.82764	-4.04814	1.476882
Trial1	1	1	blindfold	clockwise	practice	Guided	3	-0.5	-0.5	4.767456	-1.3009	-1.45199	-0.61525	0.809149765132417	-1.846725	-3.781537	1.378424
Trial1	1	1	blindfold	clockwise	practice	Guided	3	-0.5	-0.5	4.787445	-1.30092	-1.45194	-0.59703	0.806776102517342	-1.87815	-3.845014	1.470799
Trial1	1	1	blindfold	clockwise	practice	Guided	3	-0.5	-0.5	4.807465	-1.30094	-1.45193	-0.5872	0.805672874100966	-1.979754	-3.726523	1.573398
Trial1	1	1	blindfold	clockwise	practice	Guided	3	-0.5	-0.5	4.827454	-1.30096	-1.45191	-0.57746	0.80469688344123	-1.995173	-3.900027	1.585611
Trial1	1	1	blindfold	clockwise	practice	Guided	3	-0.5	-0.5	4.847443	-1.30098	-1.45194	-0.56754	0.803822471447645	-1.920235	-3.785769	1.550008
Trial1	1	1	blindfold	clockwise	practice	Guided	3	-0.5	-0.5	4.867462	-1.30098	-1.4519	-0.55748	0.803039764387649	-1.907232	-3.675742	1.522379
Trial1	1	1	blindfold	clockwise	practice	Guided	3	-0.5	-0.5	4.887451	-1.30096	-1.45188	-0.53708	0.801817903061172	-1.768461	-3.967736	1.396996
Trial1	1	1	blindfold	clockwise	practice	Guided	3	-0.5	-0.5	4.907471	-1.30089	-1.45193	-0.52667	0.801333906698611	-1.817526	-3.798464	1.48932
Trial1	1	1	blindfold	clockwise	practice	Guided	3	-0.5	-0.5	4.92746	-1.3009	-1.45193	-0.5165	0.801069929385917	-1.793354	-3.9762	1.472292
Trial1	1	1	blindfold	clockwise	practice	Guided	3	-0.5	-0.5	4.947449	-1.30089	-1.45195	-0.50632	0.800914904740852	-1.726202	-3.874636	1.352444
Trial1	1	1	blindfold	clockwise	practice	Guided	3	-0.5	-0.5	4.967468	-1.30086	-1.45194	-0.4961	0.800869543283956	-1.705429	-3.963504	1.477378
Trial1	1	1	blindfold	clockwise	practice	Guided	3	-0.5	-0.5	4.987457	-1.30084	-1.45196	-0.47557	0.801212438879859	-1.627637	-3.878868	1.252491
Trial1	1	1	blindfold	clockwise	practice	Guided	3	-0.5	-0.5	5.007446	-1.30081	-1.45193	-0.46549	0.80155321994458	-1.659823	-3.874636	1.405723
Trial1	1	1	blindfold	clockwise	practice	Guided	3	-0.5	-0.5	5.027466	-1.30082	-1.45191	-0.45509	0.802078282056975	-1.635667	-3.76461	1.29864
Trial1	1	1	blindfold	clockwise	practice	Guided	3	-0.5	-0.5	5.047455	-1.30083	-1.45188	-0.44492	0.802721816422848	-1.696527	-3.849246	1.422933
Trial1	1	1	blindfold	clockwise	practice	Guided	3	-0.5	-0.5	5.067444	-1.30083	-1.45192	-0.43472	0.803486147720941	-1.694442	-3.849246	1.431669
Trial1	1	1	blindfold	clockwise	practice	Guided	3	-0.5	-0.5	5.087463	-1.30083	-1.45194	-0.41395	0.805439697653787	-1.585134	-3.955041	1.140166
Trial1	1	1	blindfold	clockwise	practice	Guided	3	-0.5	-0.5	5.107452	-1.30079	-1.452	-0.40413	0.806508399798284	-1.534894	-3.815391	1.049658
Trial1	1	1	blindfold	clockwise	practice	Guided	3	-0.5	-0.5	5.127441	-1.30078	-1.45196	-0.39544	0.807577545618362	-1.583905	-3.891564	1.120162
Trial1	1	1	blindfold	clockwise	practice	Guided	3	-0.5	-0.5	5.147461	-1.30078	-1.45196	-0.38637	0.808801877661737	-1.60272	-3.874636	1.115913
Trial1	1	1	blindfold	clockwise	practice	Guided	3	-0.5	-0.5	5.16745	-1.3008	-1.45194	-0.37712	0.810172867537484	-1.729347	-3.79	1.206546
Trial1	1	1	blindfold	clockwise	practice	Guided	3	-0.5	-0.5	5.187469	-1.30085	-1.45194	-0.35929	0.813117511801142	-1.759758	-4.043908	1.367682
Trial1	1	1	blindfold	clockwise	practice	Guided	3	-0.5	-0.5	5.207458	-1.30091	-1.45193	-0.35059	0.814727048614299	-1.848142	-3.853477	1.288303
Trial1	1	1	blindfold	clockwise	practice	Guided	3	-0.5	-0.5	5.227448	-1.30091	-1.45195	-0.34191	0.816363441357895	-1.735024	-4.090458	1.0856
Trial1	1	1	blindfold	clockwise	practice	Guided	3	-0.5	-0.5	5.247467	-1.30089	-1.45198	-0.33373	0.817967273795571	-1.676825	-3.777305	1.014133
Trial1	1	1	blindfold	clockwise	practice	Guided	3	-0.5	-0.5	5.267456	-1.30086	-1.45192	-0.3257	0.819608016222661	-1.653872	-3.781537	1.17443
Trial1	1	1	blindfold	clockwise	practice	Guided	3	-0.5	-0.5	5.287445	-1.30082	-1.45194	-0.30976	0.823106261177682	-1.56145	-4.103154	1.175691
Trial1	1	1	blindfold	clockwise	practice	Guided	3	-0.5	-0.5	5.307465	-1.30079	-1.45201	-0.30173	0.824970138092005	-1.616002	-4.208949	1.06347
Trial1	1	1	blindfold	clockwise	practice	Guided	3	-0.5	-0.5	5.327454	-1.30081	-1.45205	-0.29468	0.826712117871174	-1.691409	-4.04814	1.0495
Trial1	1	1	blindfold	clockwise	practice	Guided	3	-0.5	-0.5	5.347443	-1.30083	-1.45203	-0.28755	0.828530934874806	-1.713788	-3.955041	1.189474
Trial1	1	1	blindfold	clockwise	practice	Guided	3	-0.5	-0.5	5.367462	-1.30085	-1.45195	-0.28053	0.830378139749855	-1.709122	-3.845014	1.088562
Trial1	1	1	blindfold	clockwise	practice	Guided	3	-0.5	-0.5	5.387451	-1.30085	-1.45194	-0.26619	0.834282863430867	-1.728672	-3.916954	1.174334
Trial1	1	1	blindfold	clockwise	practice	Guided	3	-0.5	-0.5	5.407471	-1.3009	-1.45192	-0.25878	0.836437606185181	-1.856833	-3.8831	1.583666
Trial1	1	1	blindfold	clockwise	practice	Guided	3	-0.5	-0.5	5.42746	-1.30094	-1.45192	-0.25104	0.838740742511199	-1.929808	-3.878868	1.406341
Trial1	1	1	blindfold	clockwise	practice	Guided	3	-0.5	-0.5	5.447449	-1.30095	-1.45195	-0.24349	0.841022210096377	-1.891895	-4.035445	1.368955
Trial1	1	1	blindfold	clockwise	practice	Guided	3	-0.5	-0.5	5.467468	-1.30094	-1.45196	-0.23589	0.843361745663072	-1.832221	-3.751914	1.327006
Trial1	1	1	blindfold	clockwise	practice	Guided	3	-0.5	-0.5	5.487457	-1.30091	-1.45192	-0.22084	0.848166924443087	-1.761165	-3.845014	1.252595
Trial1	1	1	blindfold	clockwise	practice	Guided	3	-0.5	-0.5	5.507446	-1.30079	-1.45195	-0.21371	0.850427366369126	-1.557279	-3.904259	1.073536
Trial1	1	1	blindfold	clockwise	practice	Guided	3	-0.5	-0.5	5.527466	-1.30076	-1.45198	-0.20651	0.852849934839065	-1.573971	-4.035445	1.253384
Trial1	1	1	blindfold	clockwise	practice	Guided	3	-0.5	-0.5	5.547455	-1.30077	-1.45202	-0.19982	0.855184593625462	-1.496585	-4.137008	1.014423
Trial1	1	1	blindfold	clockwise	practice	Guided	3	-0.5	-0.5	5.567444	-1.30077	-1.45208	-0.19358	0.85739482113848	-1.464771	-4.208949	0.862145
Trial1	1	1	blindfold	clockwise	practice	Guided	3	-0.5	-0.5	5.587463	-1.30075	-1.45211	-0.18273	0.861313333679257	-1.470419	-4.166631	0.683376
Trial1	1	1	blindfold	clockwise	practice	Guided	3	-0.5	-0.5	5.607452	-1.30066	-1.45206	-0.17831	0.862867956544028	-1.234111	-4.065067	0.552427
Trial1	1	1	blindfold	clockwise	practice	Guided	3	-0.5	-0.5	5.627441	-1.30065	-1.45203	-0.17418	0.864406677589603	-1.395397	-3.984663	0.801129
Trial1	1	1	blindfold	clockwise	practice	Guided	3	-0.5	-0.5	5.647461	-1.3007	-1.45202	-0.17044	0.865869620781918	-1.584332	-4.14124	0.918415
Trial1	1	1	blindfold	clockwise	practice	Guided	3	-0.5	-0.5	5.66745	-1.30076	-1.45206	-0.16725	0.867144269670496	-1.693106	-4.25973	0.984504
Trial1	1	1	blindfold	clockwise	practice	Guided	3	-0.5	-0.5	5.687469	-1.30083	-1.4521	-0.16193	0.869263956956336	-1.774787	-4.192021	0.898911
Trial1	1	1	blindfold	clockwise	practice	Guided	3	-0.5	-0.5	5.707458	-1.30081	-1.4521	-0.16021	0.869916012208062	-1.448079	-4.137008	0.72269
Trial1	1	1	blindfold	clockwise	practice	Guided	3	-0.5	-0.5	5.727448	-1.30076	-1.45207	-0.15867	0.870472739467003	-1.498684	-4.128544	0.978076
Trial1	1	1	blindfold	clockwise	practice	Guided	3	-0.5	-0.5	5.747467	-1.30076	-1.45207	-0.15723	0.871038407164777	-1.611027	-4.238571	1.177941
Trial1	1	1	blindfold	clockwise	practice	Guided	3	-0.5	-0.5	5.767456	-1.30079	-1.4521	-0.15557	0.871720576337596	-1.7887	-4.272426	1.512654
Trial1	1	1	blindfold	clockwise	practice	Guided	3	-0.5	-0.5	5.787445	-1.30085	-1.45213	-0.1509	0.873631262134581	-1.849612	-4.302048	1.812527
Trial1	1	1	blindfold	clockwise	practice	Guided	3	-0.5	-0.5	5.807465	-1.30088	-1.45206	-0.14789	0.87486579188287	-1.558539	-3.950809	1.746919
Trial1	1	1	blindfold	clockwise	practice	Guided	3	-0.5	-0.5	5.827454	-1.30081	-1.45199	-0.14415	0.876313787165275	-1.485262	-3.938113	1.856062
Trial1	1	1	blindfold	clockwise	practice	Guided	3	-0.5	-0.5	5.847443	-1.30076	-1.45196	-0.13968	0.878092894042239	-1.486763	-4.00159	2.191482
Trial1	1	1	blindfold	clockwise	practice	Guided	3	-0.5	-0.5	5.867462	-1.30074	-1.45198	-0.13413	0.88036663354595	-1.518644	-3.984663	2.189955
Trial1	1	1	blindfold	clockwise	practice	Guided	3	-0.5	-0.5	5.887451	-1.30075	-1.45202	-0.12108	0.885878529108991	-1.591321	-4.137008	2.31739
Trial1	1	1	blindfold	clockwise	practice	Guided	3	-0.5	-0.5	5.907471	-1.30076	-1.45211	-0.11359	0.889117157132326	-1.397485	-4.145472	1.791807
Trial1	1	1	blindfold	clockwise	practice	Guided	3	-0.5	-0.5	5.92746	-1.30072	-1.4521	-0.10607	0.892375101667966	-1.315349	-4.208949	1.64164
Trial1	1	1	blindfold	clockwise	practice	Guided	3	-0.5	-0.5	5.947449	-1.30068	-1.45208	-0.098453	0.895727928343971	-1.370111	-4.251267	1.40465
Trial1	1	1	blindfold	clockwise	practice	Guided	3	-0.5	-0.5	5.967468	-1.3007	-1.45211	-0.09077001	0.899216101164947	-1.566556	-4.255498	1.378326
Trial1	1	1	blindfold	clockwise	practice	Guided	3	-0.5	-0.5	5.987457	-1.30074	-1.45215	-0.07525	0.906419944642189	-1.584188	-4.395148	1.528629
Trial1	1	1	blindfold	clockwise	practice	Guided	3	-0.5	-0.5	6.007446	-1.30074	-1.45215	-0.07525	0.906419944642189	-1.584188	-4.395148	1.528629
Trial1	1	1	blindfold	clockwise	practice	Guided	3	-0.5	-0.5	6.027466	-1.3008	-1.45222	-0.061924	0.912793056727441	-1.586975	-4.386684	1.130708
Trial1	1	1	blindfold	clockwise	practice	Guided	3	-0.5	-0.5	6.047455	-1.30074	-1.45216	-0.053705	0.916713576268255	-1.371206	-4.314744	1.201175
Trial1	1	1	blindfold	clockwise	practice	Guided	3	-0.5	-0.5	6.067444	-1.3007	-1.45213	-0.047044	0.919939968319411	-1.397504	-4.255498	1.065322
Trial1	1	1	blindfold	clockwise	practice	Guided	3	-0.5	-0.5	6.087463	-1.3007	-1.45215	-0.040361	0.923248838154772	-1.39145	-4.445929	0.95715
Trial1	1	1	blindfold	clockwise	practice	Guided	3	-0.5	-0.5	6.107452	-1.3007	-1.4522	-0.029247	0.928831951967262	-1.409903	-4.458625	0.879437
Trial1	1	1	blindfold	clockwise	practice	Guided	3	-0.5	-0.5	6.127441	-1.30067	-1.45219	-0.023952	0.931501042276972	-1.254572	-4.56442	1.083208
Trial1	1	1	blindfold	clockwise	practice	Guided	3	-0.5	-0.5	6.147461	-1.30068	-1.45221	-0.019039	0.93402998485287	-1.542581	-4.318975	1.077008
Trial1	1	1	blindfold	clockwise	practice	Guided	3	-0.5	-0.5	6.16745	-1.30072	-1.45223	-0.014338	0.936493491241047	-1.504563	-4.627897	1.194351
Trial1	1	1	blindfold	clockwise	practice	Guided	3	-0.5	-0.5	6.187469	-1.30076	-1.45229	-0.0097684	0.938905558693219	-1.595857	-4.725228	0.955943
Trial1	1	1	blindfold	clockwise	practice	Guided	3	-0.5	-0.5	6.207458	-1.30078	-1.45232	-0.0026526	0.942657486835074	-1.587218	-4.56442	0.887398
Trial1	1	1	blindfold	clockwise	practice	Guided	3	-0.5	-0.5	6.227448	-1.30074	-1.45227	0.00023045	0.944147793758132	-1.464497	-4.484016	0.678794
Trial1	1	1	blindfold	clockwise	practice	Guided	3	-0.5	-0.5	6.247467	-1.30068	-1.45227	0.0023853	0.945240455298224	-1.21156	-4.500943	0.585232
Trial1	1	1	blindfold	clockwise	practice	Guided	3	-0.5	-0.5	6.267456	-1.30064	-1.45225	0.0040397	0.946086892463185	-1.33424	-4.505175	0.775157
Trial1	1	1	blindfold	clockwise	practice	Guided	3	-0.5	-0.5	6.287445	-1.30064	-1.45224	0.0052964	0.9467570123523	-1.320827	-4.505175	0.836785
Trial1	1	1	blindfold	clockwise	practice	Guided	3	-0.5	-0.5	6.307465	-1.30065	-1.45226	0.0071384	0.947749750527234	-1.379113	-4.551724	1.008548
Trial1	1	1	blindfold	clockwise	practice	Guided	3	-0.5	-0.5	6.327454	-1.30076	-1.45226	0.0083386	0.948485508320904	-1.775532	-4.560188	1.614893
Trial1	1	1	blindfold	clockwise	practice	Guided	3	-0.5	-0.5	6.347443	-1.30083	-1.45226	0.0096309	0.949237674476779	-1.872444	-4.526334	1.545826
Trial1	1	1	blindfold	clockwise	practice	Guided	3	-0.5	-0.5	6.367462	-1.30088	-1.45227	0.01122	0.950133986281792	-1.889857	-4.547493	1.695861
Trial1	1	1	blindfold	clockwise	practice	Guided	3	-0.5	-0.5	6.387451	-1.30091	-1.45225	0.015774	0.952617258541408	-1.831777	-4.373989	1.73764
Trial1	1	1	blindfold	clockwise	practice	Guided	3	-0.5	-0.5	6.407471	-1.30088	-1.45215	0.01885	0.954260984157364	-1.619135	-4.179326	1.934018
Trial1	1	1	blindfold	clockwise	practice	Guided	3	-0.5	-0.5	6.42746	-1.30082	-1.45211	0.022599	0.956254347193117	-1.471615	-4.132776	1.8161
Trial1	1	1	blindfold	clockwise	practice	Guided	3	-0.5	-0.5	6.447449	-1.30075	-1.45209	0.026188	0.958161891098075	-1.329509	-4.327439	1.505955
Trial1	1	1	blindfold	clockwise	practice	Guided	3	-0.5	-0.5	6.467468	-1.30068	-1.45214	0.029863	0.960126724571984	-1.17906	-4.382452	1.297097
Trial1	1	1	blindfold	clockwise	practice	Guided	3	-0.5	-0.5	6.487457	-1.30062	-1.45218	0.03654	0.963777717854381	-1.147692	-4.348598	1.127088
Trial1	1	1	blindfold	clockwise	practice	Guided	3	-0.5	-0.5	6.507446	-1.30057	-1.45224	0.039057	0.965139779291285	-1.174669	-4.441698	0.668915
Trial1	1	1	blindfold	clockwise	practice	Guided	3	-0.5	-0.5	6.527466	-1.30058	-1.45223	0.041115	0.966299032452098	-1.284207	-4.42477	0.688568
Trial1	1	1	blindfold	clockwise	practice	Guided	3	-0.5	-0.5	6.547455	-1.30062	-1.45222	0.042408	0.967056750806015	-1.270518	-4.484016	0.646864
Trial1	1	1	blindfold	clockwise	practice	Guided	3	-0.5	-0.5	6.567444	-1.30063	-1.45224	0.043078	0.967440988426787	-1.173204	-4.602506	0.612685
Trial1	1	1	blindfold	clockwise	practice	Guided	3	-0.5	-0.5	6.587463	-1.30061	-1.45228	0.043169	0.967475601070926	-1.114068	-4.598274	0.466424
Trial1	1	1	blindfold	clockwise	practice	Guided	3	-0.5	-0.5	6.607452	-1.30059	-1.45229	0.043174	0.967461834995777	-0.834126	-4.572883	0.267563
Trial1	1	1	blindfold	clockwise	practice	Guided	3	-0.5	-0.5	6.627441	-1.30057	-1.45229	0.043175	0.967445824900576	-0.655815	-4.619433	0.103897
Trial1	1	1	blindfold	clockwise	practice	Guided	3	-0.5	-0.5	6.647461	-1.30054	-1.4523	0.043175	0.96742096606769	-0.40928	-4.661751	-0.018759
Trial1	1	1	blindfold	clockwise	practice	Guided	3	-0.5	-0.5	6.66745	-1.30051	-1.4523	0.043173	0.967395082941844	-0.25151	-4.665983	-0.0059297
Trial1	1	1	blindfold	clockwise	practice	Guided	3	-0.5	-0.5	6.687469	-1.30047	-1.4523	0.043151	0.967349488397743	-0.079227	-4.704069	-0.039828
Trial1	1	1	blindfold	clockwise	practice	Guided	3	-0.5	-0.5	6.707458	-1.30038	-1.45236	0.043131	0.967263880960109	0.270181	-4.936818	-0.390671
Trial1	1	1	blindfold	clockwise	practice	Guided	3	-0.5	-0.5	6.727448	-1.30033	-1.45242	0.043115	0.967213565852253	0.54877	-5.000295	-0.386998
Trial1	1	1	blindfold	clockwise	practice	Guided	3	-0.5	-0.5	6.747467	-1.30027	-1.45245	0.043106	0.967158797319257	0.652559	-4.856414	-0.243081
Trial1	1	1	blindfold	clockwise	practice	Guided	3	-0.5	-0.5	6.767456	-1.30021	-1.45244	0.043098	0.967104688797911	0.780977	-4.839487	-0.158246
Trial1	1	1	blindfold	clockwise	practice	Guided	3	-0.5	-0.5	6.787445	-1.30015	-1.45243	0.043084	0.967047214854798	0.809346	-4.843719	-0.216014
Trial1	1	1	blindfold	clockwise	practice	Guided	3	-0.5	-0.5	6.807465	-1.30005	-1.45243	0.043079	0.966961651284652	0.85274	-4.788705	-0.100828
Trial1	1	1	blindfold	clockwise	practice	Guided	3	-0.5	-0.5	6.827454	-1.3	-1.45241	0.043076	0.966918541907838	0.957344	-4.818328	-0.080706
Trial1	1	1	blindfold	clockwise	practice	Guided	3	-0.5	-0.5	6.847443	-1.29996	-1.45242	0.043075	0.966884940267223	1.141231	-4.886037	-0.052126
Trial1	1	1	blindfold	clockwise	practice	Guided	3	-0.5	-0.5	6.867462	-1.2999	-1.45244	0.043077	0.966836353546342	1.37168	-4.911427	0.046483
Trial1	1	1	blindfold	clockwise	practice	Guided	3	-0.5	-0.5	6.887451	-1.29984	-1.45244	0.043074	0.966785159164927	1.651329	-4.881805	0.072729
Trial1	1	1	blindfold	clockwise	practice	Guided	3	-0.5	-0.5	6.907471	-1.2997	-1.45245	0.043068	0.966665909485289	2.050448	-4.996063	-0.149895
Trial1	1	1	blindfold	clockwise	practice	Guided	3	-0.5	-0.5	6.92746	-1.29963	-1.45246	0.043064	0.966605674438175	2.139577	-4.962209	-0.090038
Trial1	1	1	blindfold	clockwise	practice	Guided	3	-0.5	-0.5	6.947449	-1.29956	-1.45247	0.043057	0.96654395094697	2.267292	-5.038381	-0.130918
Trial1	1	1	blindfold	clockwise	practice	Guided	3	-0.5	-0.5	6.967468	-1.29949	-1.45248	0.043053	0.966483718494595	2.343736	-5.10609	-0.156286
Trial1	1	1	blindfold	clockwise	practice	Guided	3	-0.5	-0.5	6.987457	-1.29943	-1.45249	0.043058	0.966436928683234	2.413676	-4.970673	-0.107145
Trial1	1	1	blindfold	clockwise	practice	Guided	3	-0.5	-0.5	7.007446	-1.2993	-1.45246	0.04308	0.966341812128145	2.663763	-4.649056	0.349775
Trial1	1	1	blindfold	clockwise	practice	Guided	3	-0.5	-0.5	7.027466	-1.29924	-1.45241	0.043113	0.966310663338993	2.772381	-4.594042	0.596913
Trial1	1	1	blindfold	clockwise	practice	Guided	3	-0.5	-0.5	7.047455	-1.29916	-1.45239	0.043138	0.966258557378653	3.049093	-4.754851	0.570903
Trial1	1	1	blindfold	clockwise	practice	Guided	3	-0.5	-0.5	7.067444	-1.29907	-1.45239	0.043153	0.966192551411687	3.263245	-4.881805	0.425317
Trial1	1	1	blindfold	clockwise	practice	Guided	3	-0.5	-0.5	7.087463	-1.29898	-1.4524	0.043184	0.966135545104621	3.507702	-4.991832	0.251659
Trial1	1	1	blindfold	clockwise	practice	Guided	3	-0.5	-0.5	7.107452	-1.29871	-1.45243	0.043226	0.965935884451289	4.089944	-5.097627	0.498686
Trial1	1	1	blindfold	clockwise	practice	Guided	3	-0.5	-0.5	7.127441	-1.29857	-1.45246	0.043265	0.965842100979738	4.227168	-5.068004	0.731068
Trial1	1	1	blindfold	clockwise	practice	Guided	3	-0.5	-0.5	7.147461	-1.29848	-1.45247	0.043292	0.965782875561096	4.22652	-4.907196	0.769968
Trial1	1	1	blindfold	clockwise	practice	Guided	3	-0.5	-0.5	7.16745	-1.29842	-1.45246	0.043332	0.965755705070575	4.038299	-4.68291	0.888424
Trial1	1	1	blindfold	clockwise	practice	Guided	3	-0.5	-0.5	7.187469	-1.29839	-1.45244	0.043412	0.965775979747793	3.747153	-4.640592	1.26581
Trial1	1	1	blindfold	clockwise	practice	Guided	3	-0.5	-0.5	7.207458	-1.29837	-1.45241	0.044357	0.966291568051451	3.477636	-4.708301	1.763109
Trial1	1	1	blindfold	clockwise	practice	Guided	3	-0.5	-0.5	7.227448	-1.29837	-1.45237	0.045736	0.967069095146313	3.291134	-4.678678	2.306751
Trial1	1	1	blindfold	clockwise	practice	Guided	3	-0.5	-0.5	7.247467	-1.29835	-1.45235	0.047674	0.968147455507223	3.547386	-4.725228	2.207838
Trial1	1	1	blindfold	clockwise	practice	Guided	3	-0.5	-0.5	7.267456	-1.29826	-1.45236	0.04994	0.969356996249408	3.862636	-4.818328	1.925714
Trial1	1	1	blindfold	clockwise	practice	Guided	3	-0.5	-0.5	7.287445	-1.29811	-1.45238	0.053959	0.971519510808443	4.173824	-4.809864	1.646859
Trial1	1	1	blindfold	clockwise	practice	Guided	3	-0.5	-0.5	7.307465	-1.29779	-1.4524	0.055395	0.972076324242148	4.742461	-4.644824	1.232318
Trial1	1	1	blindfold	clockwise	practice	Guided	3	-0.5	-0.5	7.327454	-1.2977	-1.45235	0.056694	0.972745283354274	4.693636	-4.500943	1.487849
Trial1	1	1	blindfold	clockwise	practice	Guided	3	-0.5	-0.5	7.347443	-1.29767	-1.4523	0.057905	0.973414314855474	4.685217	-4.598274	1.657135
Trial1	1	1	blindfold	clockwise	practice	Guided	3	-0.5	-0.5	7.367462	-1.29765	-1.45231	0.058815	0.973919854457642	4.760087	-4.805632	1.374031
Trial1	1	1	blindfold	clockwise	practice	Guided	3	-0.5	-0.5	7.387451	-1.29764	-1.45238	0.059334	0.974209539915891	4.683464	-4.864878	1.205384
Trial1	1	1	blindfold	clockwise	practice	Guided	3	-0.5	-0.5	7.407471	-1.29763	-1.45239	0.059378	0.974226604008569	5.020498	-4.505175	1.106191
Trial1	1	1	blindfold	clockwise	practice	Guided	3	-0.5	-0.5	7.42746	-1.29762	-1.45237	0.059468	0.974269988831142	5.178407	-4.56442	1.545165
Trial1	1	1	blindfold	clockwise	practice	Guided	3	-0.5	-0.5	7.447449	-1.29759	-1.45235	0.059724	0.974392524179172	5.271509	-4.602506	1.816566
Trial1	1	1	blindfold	clockwise	practice	Guided	3	-0.5	-0.5	7.467468	-1.29754	-1.45235	0.060145	0.974593546047906	5.153653	-4.759083	1.902529
Trial1	1	1	blindfold	clockwise	practice	Guided	3	-0.5	-0.5	7.487457	-1.29751	-1.45236	0.062156	0.975726099846583	4.908708	-4.644824	1.990453
Trial1	1	1	blindfold	clockwise	practice	Guided	3	-0.5	-0.5	7.507446	-1.29771	-1.45223	0.064394	0.97718050298575	3.975047	-4.318975	2.572605
Trial1	1	1	blindfold	clockwise	practice	Guided	3	-0.5	-0.5	7.527466	-1.29792	-1.45217	0.068016	0.979448051005954	3.622328	-4.285121	2.894445
Trial1	1	1	blindfold	clockwise	practice	Guided	3	-0.5	-0.5	7.547455	-1.29816	-1.45213	0.073242	0.982682913675751	3.133968	-4.221644	3.344949
Trial1	1	1	blindfold	clockwise	practice	Guided	3	-0.5	-0.5	7.567444	-1.29839	-1.45213	0.080693	0.987234015085119	2.625434	-4.323207	3.722563
Trial1	1	1	blindfold	clockwise	practice	Guided	3	-0.5	-0.5	7.587463	-1.29865	-1.45217	0.10154	0.999846105776678	2.187211	-4.331671	3.650573
Trial1	1	1	blindfold	clockwise	practice	Guided	3	-0.5	-0.5	7.607452	-1.29902	-1.45212	0.11409	1.00773983058717	1.734384	-3.92965	3.297756
Trial1	1	1	blindfold	clockwise	practice	Guided	3	-0.5	-0.5	7.627441	-1.29911	-1.45204	0.12828	1.01651986550668	1.668698	-4.111617	2.868749
Trial1	1	1	blindfold	clockwise	practice	Guided	3	-0.5	-0.5	7.647461	-1.29914	-1.45203	0.14369	1.02613912571597	1.770327	-4.056604	2.209041
[truncated: 15,830 more rows]
