# Supplementary material for: Assessing kinesthetic proprioceptive function of the upper limb: a novel dynamic movement reproduction task using a robotic arm
Source: PeerJ. 2021 May 3;9:e11301. doi: 10.7717/peerj.11301 (PMC8101453; doi:10.7717/peerj.11301)
Supplement: Supplemental Information 3 [file peerj-09-11301-s003.zip › DMR raw data_Study 2_part 2/HMData_PP036_2019-10-15-13-32-48.txt]

Trial1	3	1	blindfold	counterclockwise	practice	Guided	1	0.5	0	0	0.45003	-1.45	-0.8	0.801559058774977	0.032776	-0.016058	-0.0098131
Trial1	3	1	blindfold	counterclockwise	practice	Guided	1	0.5	0	0.007949829	0.45003	-1.45	-0.8	0.801559058774977	0.0091918	-0.011825	0.0096779
Trial1	3	1	blindfold	counterclockwise	practice	Guided	1	0.5	0	0.0279541	0.45003	-1.45	-0.8	0.801559058774977	0.021133	-0.0075944	0.031508
Trial1	3	1	blindfold	counterclockwise	practice	Guided	1	0.5	0	0.04795837	0.45003	-1.45	-0.8	0.801559058774977	0.01835	-0.020289	0.0060671
Trial1	3	1	blindfold	counterclockwise	practice	Guided	1	0.5	0	0.06794739	0.45003	-1.45	-0.8	0.801559058774977	0.026954	-0.016057	0.010844
Trial1	3	1	blindfold	counterclockwise	practice	Guided	1	0.5	0	0.08795166	0.45003	-1.45	-0.8	0.801559058774977	-0.0016436	-0.028754	-0.028925
Trial1	3	1	blindfold	counterclockwise	practice	Guided	1	0.5	0	0.1079559	0.45003	-1.45	-0.8	0.801559058774977	0.05776	0.017799	0.017083
Trial1	3	1	blindfold	counterclockwise	practice	Guided	1	0.5	0	0.1279449	0.45003	-1.45	-0.8	0.801559058774977	-0.013841	-0.007592	0.020779
Trial1	3	1	blindfold	counterclockwise	practice	Guided	1	0.5	0	0.1479492	0.45003	-1.45	-0.8	0.801559058774977	-0.001921	-0.016054	-0.024734
Trial1	3	1	blindfold	counterclockwise	practice	Guided	1	0.5	0	0.1679535	0.45003	-1.45	-0.8	0.801559058774977	0.010019	0.00087275	-0.0029015
Trial1	3	1	blindfold	counterclockwise	practice	Guided	1	0.5	0	0.1879578	0.45003	-1.45	-0.8	0.801559058774977	0.012802	0.00087117	0.022536
Trial1	3	1	blindfold	counterclockwise	practice	Guided	1	0.5	0	0.2079468	0.45003	-1.45	-0.8	0.801559058774977	3.4415E-05	-0.016054	0.013274
Trial1	3	1	blindfold	counterclockwise	practice	Guided	1	0.5	0	0.227951	0.45003	-1.45	-0.8	0.801559058774977	-0.016345	0.022031	-0.0088501
Trial1	3	1	blindfold	counterclockwise	practice	Guided	1	0.5	0	0.2479553	0.45003	-1.45	-0.8	0.801559058774977	0.01002	0.0051043	-0.0029041
Trial1	3	1	blindfold	counterclockwise	practice	Guided	1	0.5	0	0.2679443	0.45003	-1.45	-0.8	0.801559058774977	-0.019111	0.0093371	0.033056
Trial1	3	1	blindfold	counterclockwise	practice	Guided	1	0.5	0	0.2879486	0.45003	-1.45	-0.8	0.801559058774977	0.015013	-0.0033574	-0.010995
Trial1	3	1	blindfold	counterclockwise	practice	Guided	1	0.5	0	0.3079529	0.45003	-1.45	-0.8	0.801559058774977	0.026951	0.0093376	0.01084
Trial1	3	1	blindfold	counterclockwise	practice	Guided	1	0.5	0	0.3279572	0.45003	-1.45	-0.8	0.801559058774977	-0.0244	-0.024517	-0.022011
Trial1	3	1	blindfold	counterclockwise	practice	Guided	1	0.5	0	0.3479462	0.45003	-1.45	-0.8	0.801559058774977	0.0067025	0.005104	0.047386
Trial1	3	1	blindfold	counterclockwise	practice	Guided	1	0.5	0	0.3679504	0.45003	-1.45	-0.8	0.801559058774977	0.015564	-0.0075905	-0.019377
Trial1	3	1	blindfold	counterclockwise	practice	Guided	1	0.5	0	0.3879547	0.45003	-1.45	-0.8	0.801559058774977	-0.0074656	0.0178	-0.008269
Trial1	3	1	blindfold	counterclockwise	practice	Guided	1	0.5	0	0.4079437	0.45003	-1.45	-0.8	0.801559058774977	0.019452	0.026265	-0.010704
Trial1	3	1	blindfold	counterclockwise	practice	Guided	1	0.5	0	0.427948	0.45003	-1.45	-0.8	0.801559058774977	0.0089147	-0.016053	0.013856
Trial1	3	1	blindfold	counterclockwise	practice	Guided	1	0.5	0	0.4479523	0.45003	-1.45	-0.8	0.801559058774977	0.036384	-0.0033573	0.011717
Trial1	3	1	blindfold	counterclockwise	practice	Guided	1	0.5	0	0.4679565	0.45003	-1.45	-0.8	0.801559058774977	0.0047495	-0.0075881	0.0093747
Trial1	3	1	blindfold	counterclockwise	practice	Guided	1	0.5	0	0.4879456	0.45003	-1.45	-0.8	0.801559058774977	0.028058	0.026266	-0.0059244
Trial1	3	1	blindfold	counterclockwise	practice	Guided	1	0.5	0	0.5079498	0.45003	-1.45	-0.8	0.801559058774977	0.045818	0.00087351	-0.0047532
Trial1	3	1	blindfold	counterclockwise	practice	Guided	1	0.5	0	0.5279541	0.45003	-1.45	-0.8	0.801559058774977	-0.0077404	0.013569	-0.0040744
Trial1	3	1	blindfold	counterclockwise	practice	Guided	1	0.5	0	0.5479584	0.45003	-1.45	-0.8	0.801559058774977	-0.012456	-0.020283	-0.00017643
Trial1	3	1	blindfold	counterclockwise	practice	Guided	1	0.5	0	0.5679474	0.45003	-1.45	-0.8	0.801559058774977	0.017246	0.00087755	0.022828
Trial1	3	1	blindfold	counterclockwise	practice	Guided	1	0.5	0	0.5879517	0.45003	-1.45	-0.8	0.801559058774977	-0.033554	-0.024512	-0.018402
Trial1	3	1	blindfold	counterclockwise	practice	Guided	1	0.5	0	0.6079559	0.45003	-1.45	-0.8	0.801559058774977	-0.0019197	0.02627	-0.024735
Trial1	3	1	blindfold	counterclockwise	practice	Guided	1	0.5	0	0.6279449	0.45003	-1.45	-0.8	0.801559058774977	0.02113	-0.02028	0.031504
Trial1	3	1	blindfold	counterclockwise	practice	Guided	1	0.5	0	0.6479492	0.45003	-1.45	-0.8	0.801559058774977	-0.022448	0.013574	0.016005
Trial1	3	1	blindfold	counterclockwise	practice	Guided	1	0.5	0	0.6679535	0.45003	-1.45	-0.8	0.801559058774977	-0.0085697	0.00087858	0.0085018
Trial1	3	1	blindfold	counterclockwise	practice	Guided	1	0.5	0	0.6879578	0.45003	-1.45	-0.8	0.801559058774977	0.019726	-0.028741	-0.01489
Trial1	3	1	blindfold	counterclockwise	practice	Guided	1	0.5	0	0.7079468	0.45003	-1.45	-0.8	0.801559058774977	-0.011358	0.017811	-0.016938
Trial1	3	1	blindfold	counterclockwise	practice	Guided	1	0.5	0	0.727951	0.45003	-1.45	-0.8	0.801559058774977	0.018344	0.0008849	0.0060639
Trial1	3	1	blindfold	counterclockwise	practice	Guided	1	0.5	0	0.7479553	0.45003	-1.45	-0.8	0.801559058774977	-0.0046878	-0.011811	0.017172
Trial1	3	1	blindfold	counterclockwise	practice	Guided	1	0.5	0	0.7679443	0.45003	-1.45	-0.8	0.801559058774977	-0.0066428	0.00088741	-0.02084
Trial1	3	1	blindfold	counterclockwise	practice	Guided	1	0.5	0	0.7879486	0.45003	-1.45	-0.8	0.801559058774977	-0.023299	-0.028737	-0.038775
Trial1	3	1	blindfold	counterclockwise	practice	Guided	1	0.5	0	0.8079529	0.45003	-1.45	-0.8	0.801559058774977	-0.0030326	0.005117	-0.0079716
Trial1	3	1	blindfold	counterclockwise	practice	Guided	1	0.5	0	0.8279572	0.45003	-1.45	-0.8	0.801559058774977	0.015282	0.022044	-0.015182
Trial1	3	1	blindfold	counterclockwise	practice	Guided	1	0.5	0	0.8479462	0.45003	-1.45	-0.8	0.801559058774977	0.0094593	-0.0033479	0.0054788
Trial1	3	1	blindfold	counterclockwise	practice	Guided	1	0.5	0	0.8679504	0.45003	-1.45	-0.8	0.801559058774977	-0.016907	-0.0075795	-0.00046963
Trial1	3	1	blindfold	counterclockwise	practice	Guided	1	0.5	0	0.8879547	0.45003	-1.45	-0.8	0.801559058774977	0.0041913	0.00088258	0.017758
Trial1	3	1	blindfold	counterclockwise	practice	Guided	1	0.5	0	0.9079437	0.45003	-1.45	-0.8	0.801559058774977	0.0086302	-0.003348	0.018052
Trial1	3	1	blindfold	counterclockwise	practice	Guided	1	0.5	0	0.927948	0.45003	-1.45	-0.8	0.801559058774977	0.0080761	0.013578	-0.011871
Trial1	3	1	blindfold	counterclockwise	practice	Guided	1	0.5	0	0.9479523	0.45003	-1.45	-0.8	0.801559058774977	0.031935	0.0093471	0.0027506
Trial1	3	1	blindfold	counterclockwise	practice	Guided	1	0.5	0	0.9679565	0.45003	-1.45	-0.8	0.801559058774977	-0.018292	0.0093464	0.020485
Trial1	3	1	blindfold	counterclockwise	practice	Guided	1	0.5	0	0.9879456	0.45003	-1.45	-0.8	0.801559058774977	-0.016909	0.022042	-0.00046998
Trial1	3	1	blindfold	counterclockwise	practice	Guided	1	0.5	0	1.00795	0.45004	-1.45	-0.8	0.801558436438111	-0.030785	-0.0075775	0.0070351
Trial1	3	1	blindfold	counterclockwise	practice	Guided	1	0.5	0	1.027954	0.45004	-1.45	-0.8	0.801558436438111	0.032209	-0.01181	-0.0014381
Trial1	3	1	blindfold	counterclockwise	practice	Guided	1	0.5	0	1.047958	0.45004	-1.45	-0.8	0.801558436438111	0.027766	-0.024505	-0.0017311
Trial1	3	1	blindfold	counterclockwise	practice	Guided	1	0.5	0	1.067947	0.45004	-1.45	-0.8	0.801558436438111	0.0044577	-0.007577	0.01357
Trial1	3	1	blindfold	counterclockwise	practice	Guided	1	0.5	0	1.087952	0.45004	-1.45	-0.8	0.801558436438111	-0.0033169	-0.032967	-0.0037795
Trial1	3	1	blindfold	counterclockwise	practice	Guided	1	0.5	0	1.107956	0.45004	-1.45	-0.8	0.801558436438111	0.015274	0.0051183	-0.015178
Trial1	3	1	blindfold	counterclockwise	practice	Guided	1	0.5	0	1.127945	0.45004	-1.45	-0.8	0.801558436438111	0.030272	-0.020274	0.027902
Trial1	3	1	blindfold	counterclockwise	practice	Guided	1	0.5	0	1.147949	0.45004	-1.45	-0.8	0.801558436438111	0.0061185	-0.0033481	-0.011572
Trial1	3	1	blindfold	counterclockwise	practice	Guided	1	0.5	0	1.167953	0.45004	-1.45	-0.8	0.801558436438111	0.0055633	-0.0075801	-0.0031898
Trial1	3	1	blindfold	counterclockwise	practice	Guided	1	0.5	0	1.187958	0.45004	-1.45	-0.8	0.801558436438111	0.010004	-0.0075807	-0.0028959
Trial1	3	1	blindfold	counterclockwise	practice	Guided	1	0.5	0	1.207947	0.45004	-1.45	-0.8	0.801558436438111	-0.0047003	0.00088127	0.017181
Trial1	3	1	blindfold	counterclockwise	practice	Guided	1	0.5	0	1.227951	0.45004	-1.45	-0.8	0.801558436438111	0.018055	0.02204	0.010263
Trial1	3	1	blindfold	counterclockwise	practice	Guided	1	0.5	0	1.247955	0.45004	-1.45	-0.8	0.801558436438111	-0.015534	0.0051123	-0.027455
Trial1	3	1	blindfold	counterclockwise	practice	Guided	1	0.5	0	1.267944	0.45004	-1.45	-0.8	0.801558436438111	-0.0066513	0.0051116	-0.020827
Trial1	3	1	blindfold	counterclockwise	practice	Guided	1	0.5	0	1.287949	0.45004	-1.45	-0.8	0.801558436438111	0.023049	-0.016048	0.0021769
Trial1	3	1	blindfold	counterclockwise	practice	Guided	1	0.5	0	1.307953	0.45004	-1.45	-0.8	0.801558436438111	-0.0022166	0.01781	-0.020533
Trial1	3	1	blindfold	counterclockwise	practice	Guided	1	0.5	0	1.327957	0.45004	-1.45	-0.8	0.801558436438111	-0.00277	-0.0033508	-0.012152
Trial1	3	1	blindfold	counterclockwise	practice	Guided	1	0.5	0	1.347946	0.45004	-1.45	-0.8	0.801558436438111	0.023595	0.0093466	-0.0062043
Trial1	3	1	blindfold	counterclockwise	practice	Guided	1	0.5	0	1.36795	0.45004	-1.45	-0.8	0.801558436438111	0.024997	0.01781	0.040189
Trial1	3	1	blindfold	counterclockwise	practice	Guided	1	0.5	0	1.387955	0.45004	-1.45	-0.8	0.801558436438111	-0.010821	0.0093446	-0.02531
Trial1	3	1	blindfold	counterclockwise	practice	Guided	1	0.5	0	1.407944	0.45004	-1.45	-0.8	0.801558436438111	0.0030697	0.0051128	0.034538
Trial1	3	1	blindfold	counterclockwise	practice	Guided	1	0.5	0	1.427948	0.45004	-1.45	-0.8	0.801558436438111	0.018602	-0.024512	0.001889
Trial1	3	1	blindfold	counterclockwise	practice	Guided	1	0.5	0	1.447952	0.45004	-1.45	-0.8	0.801558436438111	-0.007765	-0.0075857	-0.0040581
Trial1	3	1	blindfold	counterclockwise	practice	Guided	1	0.5	0	1.467957	0.45004	-1.45	-0.8	0.801558436438111	0.030818	-0.0075876	0.01953
Trial1	3	1	blindfold	counterclockwise	practice	Guided	1	0.5	0	1.487946	0.45004	-1.45	-0.8	0.801558436438111	0.023319	-0.011821	-0.0020088
Trial1	3	1	blindfold	counterclockwise	practice	Guided	1	0.5	0	1.50795	0.45004	-1.45	-0.8	0.801558436438111	-0.0060829	-0.024513	0.038144
Trial1	3	1	blindfold	counterclockwise	practice	Guided	1	0.5	0	1.527954	0.45004	-1.45	-0.8	0.801558436438111	0.023046	-0.0075845	0.0021831
Trial1	3	1	blindfold	counterclockwise	practice	Guided	1	0.5	0	1.547958	0.45004	-1.45	-0.8	0.801558436438111	-0.01664	0.0093457	-0.004643
Trial1	3	1	blindfold	counterclockwise	practice	Guided	1	0.5	0	1.567947	0.45004	-1.45	-0.8	0.801558436438111	0.036094	0.02204	0.0072519
Trial1	3	1	blindfold	counterclockwise	practice	Guided	1	0.5	0	1.587952	0.45004	-1.45	-0.8	0.801558436438111	-0.011092	-0.016044	-0.021113
Trial1	3	1	blindfold	counterclockwise	practice	Guided	1	0.5	0	1.607956	0.45004	-1.45	-0.8	0.801558436438111	-0.016084	-0.0033479	-0.013024
Trial1	3	1	blindfold	counterclockwise	practice	Guided	1	0.5	0	1.627945	0.45004	-1.45	-0.8	0.801558436438111	-0.0091388	-0.0033462	0.016899
Trial1	3	1	blindfold	counterclockwise	practice	Guided	1	0.5	0	1.647949	0.45004	-1.45	-0.8	0.801558436438111	0.01971	-0.0033441	-0.014872
Trial1	3	1	blindfold	counterclockwise	practice	Guided	1	0.5	0	1.667953	0.45004	-1.45	-0.8	0.801558436438111	-0.02801	0.0051197	-0.00015578
Trial1	3	1	blindfold	counterclockwise	practice	Guided	1	0.5	0	1.687958	0.45004	-1.45	-0.8	0.801558436438111	-0.015814	-0.024501	-0.015164
Trial1	3	1	blindfold	counterclockwise	practice	Guided	1	0.5	0	1.707947	0.45004	-1.45	-0.8	0.801558436438111	-0.0027729	-0.003341	-0.012144
Trial1	3	1	blindfold	counterclockwise	practice	Guided	1	0.5	0	1.727951	0.45004	-1.45	-0.8	0.801558436438111	-0.024146	-0.0033391	-0.02618
Trial1	3	1	blindfold	counterclockwise	practice	Guided	1	0.5	0	1.747955	0.45004	-1.45	-0.8	0.801558436438111	-0.0047068	-0.0075682	0.017194
Trial1	3	1	blindfold	counterclockwise	practice	Guided	1	0.5	0	1.767944	0.45004	-1.45	-0.8	0.801558436438111	0.030538	-0.041423	0.023726
Trial1	3	1	blindfold	counterclockwise	practice	Guided	1	0.5	0	1.787949	0.45004	-1.45	-0.8	0.801558436438111	0.032195	0.0093599	-0.0037615
Trial1	3	1	blindfold	counterclockwise	practice	Guided	1	0.5	0	1.807953	0.45004	-1.45	-0.8	0.801558436438111	0.028032	-0.024495	-0.0059022
Trial1	3	1	blindfold	counterclockwise	practice	Guided	1	0.5	0	1.827957	0.45004	-1.45	-0.8	0.801558436438111	-0.012208	0.00089623	-0.0043453
Trial1	3	1	blindfold	counterclockwise	practice	Guided	1	0.5	0	1.847946	0.45004	-1.45	-0.8	0.801558436438111	-0.021364	-0.016033	-0.00073972
Trial1	3	1	blindfold	counterclockwise	practice	Guided	1	0.5	0	1.86795	0.45004	-1.45	-0.8	0.801558436438111	0.0055557	0.0093573	-0.0031737
Trial1	3	1	blindfold	counterclockwise	practice	Guided	1	0.5	0	1.887955	0.45004	-1.45	-0.8	0.801558436438111	0.023873	0.00089573	-0.010382
Trial1	3	1	blindfold	counterclockwise	practice	Guided	1	0.5	0	1.907944	0.45004	-1.45	-0.8	0.801558436438111	-0.0035958	-0.0118	0.00043583
Trial1	3	1	blindfold	counterclockwise	practice	Guided	1	0.5	0	1.927948	0.45004	-1.45	-0.8	0.801558436438111	-0.021633	0.0008958	0.003455
Trial1	3	1	blindfold	counterclockwise	practice	Guided	1	0.5	0	1.947952	0.45004	-1.45	-0.8	0.801558436438111	-0.030235	0.0051282	-0.0013203
Trial1	3	1	blindfold	counterclockwise	practice	Guided	1	0.5	0	1.967957	0.45004	-1.45	-0.8	0.801558436438111	0.0094544	-0.0118	0.0055045
Trial1	3	1	blindfold	counterclockwise	practice	Guided	1	0.5	0	1.987946	0.45003	-1.45	-0.8	0.801559058774977	0.0061203	-0.049884	-0.011552
Trial1	3	1	blindfold	counterclockwise	practice	Guided	1	0.5	0	2.00795	0.45004	-1.45	-0.8	0.801558436438111	-0.0038703	-0.020262	0.0046257
Trial1	3	1	blindfold	counterclockwise	practice	Guided	1	0.5	0	2.027954	0.45004	-1.45	-0.8	0.801558436438111	0.021666	-0.0033329	0.023147
Trial1	3	1	blindfold	counterclockwise	practice	Guided	1	0.5	0	2.047958	0.45004	-1.45	-0.8	0.801558436438111	0.011109	-0.011796	-0.019643
Trial1	3	1	blindfold	counterclockwise	practice	Guided	1	0.5	0	2.067947	0.45004	-1.45	-0.8	0.801558436438111	-0.016361	-0.0075644	-0.0088261
Trial1	3	1	blindfold	counterclockwise	practice	Guided	1	0.5	0	2.087952	0.45004	-1.45	-0.8	0.801558436438111	-0.0002554	-0.0033307	0.01749
Trial1	3	1	blindfold	counterclockwise	practice	Guided	1	0.5	0	2.107956	0.45004	-1.45	-0.8	0.801558436438111	-0.017742	0.0136	0.012129
Trial1	3	1	blindfold	counterclockwise	practice	Guided	1	0.5	0	2.127945	0.45004	-1.45	-0.8	0.801558436438111	-0.002486	-0.041414	-0.016328
Trial1	3	1	blindfold	counterclockwise	practice	Guided	1	0.5	0	2.147949	0.45004	-1.45	-0.8	0.801558436438111	-0.016635	0.022063	-0.0046321
Trial1	3	1	blindfold	counterclockwise	practice	Guided	1	0.5	0	2.167953	0.45004	-1.45	-0.8	0.801558436438111	0.042193	-0.003328	-0.017589
Trial1	3	1	blindfold	counterclockwise	practice	Guided	1	0.5	0	2.187958	0.45004	-1.45	-0.8	0.801558436438111	-0.034401	-0.020255	-0.0058025
Trial1	3	1	blindfold	counterclockwise	practice	Guided	1	0.5	0	2.207947	0.45004	-1.45	-0.8	0.801558436438111	-0.0044211	-0.02872	0.013013
Trial1	3	1	blindfold	counterclockwise	practice	Guided	1	0.5	0	2.227951	0.45004	-1.45	-0.8	0.801558436438111	0.032208	-0.0033314	-0.0014088
Trial1	3	1	blindfold	counterclockwise	practice	Guided	1	0.5	0	2.247955	0.45004	-1.45	-0.8	0.801558436438111	-0.0066509	0.0051289	-0.020808
Trial1	3	1	blindfold	counterclockwise	practice	Guided	1	0.5	0	2.267944	0.45004	-1.45	-0.8	0.801558436438111	0.018883	-0.0033354	-0.0022868
Trial1	3	1	blindfold	counterclockwise	practice	Guided	1	0.5	0	2.287949	0.45004	-1.45	-0.8	0.801558436438111	0.006942	-0.024493	-0.024118
Trial1	3	1	blindfold	counterclockwise	practice	Guided	1	0.5	0	2.307953	0.45004	-1.45	-0.8	0.801558436438111	0.0097235	0.0093627	0.0013216
Trial1	3	1	blindfold	counterclockwise	practice	Guided	1	0.5	0	2.327957	0.45004	-1.45	-0.8	0.801558436438111	0.0061116	0.034752	-0.011544
Trial1	3	1	blindfold	counterclockwise	practice	Guided	1	0.5	0	2.347946	0.45004	-1.45	-0.8	0.801558436438111	-0.00026549	-0.0075703	0.0175
Trial1	3	1	blindfold	counterclockwise	practice	Guided	1	0.5	0	2.36795	0.45004	-1.45	-0.8	0.801558436438111	0.01637	0.01782	-0.031913
Trial1	3	1	blindfold	counterclockwise	practice	Guided	1	0.5	0	2.387955	0.45004	-1.45	-0.8	0.801558436438111	-0.0024933	-0.0033405	-0.016321
Trial1	3	1	blindfold	counterclockwise	practice	Guided	1	0.5	0	2.407944	0.45004	-1.45	-0.8	0.801558436438111	-0.020256	-0.0075714	-0.017491
Trial1	3	1	blindfold	counterclockwise	practice	Guided	1	0.5	0	2.427948	0.45004	-1.45	-0.8	0.801558436438111	0.0080636	-0.011803	0.026469
Trial1	3	1	blindfold	counterclockwise	practice	Guided	1	0.5	0	2.447952	0.45004	-1.45	-0.8	0.801558436438111	-0.004984	-0.0075686	0.021397
Trial1	3	1	blindfold	counterclockwise	practice	Guided	1	0.5	0	2.467957	0.45004	-1.45	-0.8	0.801558436438111	-0.031627	-0.011801	0.024032
Trial1	3	1	blindfold	counterclockwise	practice	Guided	1	0.5	0	2.487946	0.45004	-1.45	-0.8	0.801558436438111	0.0072132	0.017821	-0.028306
Trial1	3	1	blindfold	counterclockwise	practice	Guided	1	0.5	0	2.50795	0.45004	-1.45	-0.8	0.801558436438111	0.026374	-0.024496	0.019258
Trial1	3	1	blindfold	counterclockwise	practice	Guided	1	0.5	0	2.527954	0.45004	-1.45	-0.8	0.801558436438111	-0.0094273	-0.0033375	0.021108
Trial1	3	1	blindfold	counterclockwise	practice	Guided	1	0.5	0	2.547958	0.45004	-1.45	-0.8	0.801558436438111	0.0024926	-0.011799	-0.024407
Trial1	3	1	blindfold	counterclockwise	practice	Guided	1	0.5	0	2.567947	0.45004	-1.45	-0.8	0.801558436438111	0.018871	-0.0033356	-0.0022826
Trial1	3	1	blindfold	counterclockwise	practice	Guided	1	0.5	0	2.587952	0.45005	-1.45	-0.8	0.801557812367948	0.019698	-0.0075665	-0.014855
Trial1	3	1	blindfold	counterclockwise	practice	Guided	1	0.5	0	2.607956	0.45005	-1.45	-0.8	0.801557812367948	-0.019994	-0.0033343	-0.02168
Trial1	3	1	blindfold	counterclockwise	practice	Guided	1	0.5	0	2.627945	0.45005	-1.45	-0.8	0.801557812367948	-0.0044421	0.00089749	0.01302
Trial1	3	1	blindfold	counterclockwise	practice	Guided	1	0.5	0	2.647949	0.45005	-1.45	-0.8	0.801557812367948	-0.0033373	0.0093619	0.0088287
Trial1	3	1	blindfold	counterclockwise	practice	Guided	1	0.5	0	2.667953	0.45005	-1.45	-0.8	0.801557812367948	-0.01056	-0.0033316	-0.029476
Trial1	3	1	blindfold	counterclockwise	practice	Guided	1	0.5	0	2.687958	0.45005	-1.45	-0.8	0.801557812367948	0.013871	-0.0033307	0.0058094
Trial1	3	1	blindfold	counterclockwise	practice	Guided	1	0.5	0	2.707947	0.45005	-1.45	-0.8	0.801557812367948	0.02303	0.030527	0.0022063
Trial1	3	1	blindfold	counterclockwise	practice	Guided	1	0.5	0	2.727951	0.45005	-1.45	-0.8	0.801557812367948	0.03108	0.00090325	0.015363
Trial1	3	1	blindfold	counterclockwise	practice	Guided	1	0.5	0	2.747955	0.45005	-1.45	-0.8	0.801557812367948	0.014701	-0.024488	-0.0067627
Trial1	3	1	blindfold	counterclockwise	practice	Guided	1	0.5	0	2.767944	0.45005	-1.45	-0.8	0.801557812367948	-0.017487	0.022064	0.0079531
Trial1	3	1	blindfold	counterclockwise	practice	Guided	1	0.5	0	2.787949	0.45005	-1.45	-0.8	0.801557812367948	-0.021376	0.009369	-0.00072117
Trial1	3	1	blindfold	counterclockwise	practice	Guided	1	0.5	0	2.807953	0.45005	-1.45	-0.8	0.801557812367948	-0.011665	-0.016022	-0.012709
Trial1	3	1	blindfold	counterclockwise	practice	Guided	1	0.5	0	2.827957	0.45005	-1.45	-0.8	0.801557812367948	0.027466	0.00090633	0.0024997
Trial1	3	1	blindfold	counterclockwise	practice	Guided	1	0.5	0	2.847946	0.45005	-1.45	-0.8	0.801557812367948	0.0038835	-0.0033254	0.021989
Trial1	3	1	blindfold	counterclockwise	practice	Guided	1	0.5	0	2.86795	0.45005	-1.45	-0.8	0.801557812367948	0.006369	-0.011791	-0.014266
Trial1	3	1	blindfold	counterclockwise	practice	Guided	1	0.5	0	2.887955	0.45005	-1.45	-0.8	0.801557812367948	0.019415	0.0051364	-0.01066
Trial1	3	1	blindfold	counterclockwise	practice	Guided	1	0.5	0	2.907944	0.45005	-1.45	-0.8	0.801557812367948	0.0041603	-0.0033273	0.0178
Trial1	3	1	blindfold	counterclockwise	practice	Guided	1	0.5	0	2.927948	0.45005	-1.45	-0.8	0.801557812367948	0.031906	0.00090539	0.0027903
Trial1	3	1	blindfold	counterclockwise	practice	Guided	1	0.5	0	2.947952	0.45005	-1.45	-0.8	0.801557812367948	-0.011391	-0.0075584	-0.016901
Trial1	3	1	blindfold	counterclockwise	practice	Guided	1	0.5	0	2.967957	0.45005	-1.45	-0.8	0.801557812367948	-0.0030646	0.0136	-0.0079329
Trial1	3	1	blindfold	counterclockwise	practice	Guided	1	0.5	0	2.987946	0.45005	-1.45	-0.8	0.801557812367948	-0.010843	-0.0075585	-0.025282
Trial1	3	1	blindfold	counterclockwise	practice	Guided	1	0.5	0	3.00795	0.45005	-1.45	-0.8	0.801557812367948	0.0041564	0.0051351	0.017797
Trial1	3	1	blindfold	counterclockwise	practice	Guided	1	0.5	0	3.027954	0.45005	-1.45	-0.8	0.801557812367948	-0.0080595	0.0051336	0.00015563
Trial1	3	1	blindfold	counterclockwise	practice	Guided	1	0.5	0	3.047958	0.45005	-1.45	-0.8	0.801557812367948	0.028017	-0.016024	0.0043465
Trial1	3	1	blindfold	counterclockwise	practice	Guided	1	0.5	0	3.067947	0.45005	-1.45	-0.8	0.801557812367948	-0.021657	-0.0075605	0.0034687
Trial1	3	1	blindfold	counterclockwise	practice	Guided	1	0.5	0	3.087952	0.45005	-1.45	-0.8	0.801557812367948	0.011083	0.017829	-0.019627
Trial1	3	1	blindfold	counterclockwise	practice	Guided	1	0.5	0	3.107956	0.45005	-1.45	-0.8	0.801557812367948	0.0019257	-0.0033284	-0.01602
Trial1	3	1	blindfold	counterclockwise	practice	Guided	1	0.5	0	3.127945	0.45005	-1.45	-0.8	0.801557812367948	0.015525	0.017831	-0.01933
Trial1	3	1	blindfold	counterclockwise	practice	Guided	1	0.5	0	3.147949	0.45005	-1.45	-0.8	0.801557812367948	0.021919	0.022062	0.018974
Trial1	3	1	blindfold	counterclockwise	practice	Guided	1	0.5	0	3.167953	0.45005	-1.45	-0.8	0.801557812367948	0.0091481	0.00090286	0.0097135
Trial1	3	1	blindfold	counterclockwise	practice	Guided	1	0.5	0	3.187958	0.45005	-1.45	-0.8	0.801557812367948	0.0019217	0.0136	-0.016017
Trial1	3	1	blindfold	counterclockwise	practice	Guided	1	0.5	0	3.207947	0.45005	-1.45	-0.8	0.801557812367948	0.0013696	-0.016023	0.0019179
Trial1	3	1	blindfold	counterclockwise	practice	Guided	1	0.5	0	3.227951	0.45005	-1.45	-0.8	0.801557812367948	-0.0041751	0.026298	0.0088364
Trial1	3	1	blindfold	counterclockwise	practice	Guided	1	0.5	0	3.247955	0.45005	-1.45	-0.8	0.801557812367948	0.0021992	0.005138	-0.020208
Trial1	3	1	blindfold	counterclockwise	practice	Guided	1	0.5	0	3.267944	0.45005	-1.45	-0.8	0.801557812367948	0.015242	0.0051372	-0.015139
Trial1	3	1	blindfold	counterclockwise	practice	Guided	1	0.5	0	3.287949	0.45005	-1.45	-0.8	0.801557812367948	0.00054103	0.022067	0.0049388
Trial1	3	1	blindfold	counterclockwise	practice	Guided	1	0.5	0	3.307953	0.45005	-1.45	-0.8	0.801557812367948	0.010525	-0.016019	-0.011236
Trial1	3	1	blindfold	counterclockwise	practice	Guided	1	0.5	0	3.327957	0.45006	-1.45	-0.8	0.801557188422396	-0.021112	-0.011786	-0.004903
Trial1	3	1	blindfold	counterclockwise	practice	Guided	1	0.5	0	3.347946	0.45006	-1.45	-0.8	0.801557188422396	-0.048584	0.030531	0.0059122
Trial1	3	1	blindfold	counterclockwise	practice	Guided	1	0.5	0	3.36795	0.45006	-1.45	-0.8	0.801557188422396	0.011903	0.013604	-0.032189
Trial1	3	1	blindfold	counterclockwise	practice	Guided	1	0.5	0	3.387955	0.45006	-1.45	-0.8	0.801557188422396	-0.0036292	-0.037176	0.00045922
Trial1	3	1	blindfold	counterclockwise	practice	Guided	1	0.5	0	3.407944	0.45006	-1.45	-0.8	0.801557188422396	0.014407	0.00091086	-0.0025596
Trial1	3	1	blindfold	counterclockwise	practice	Guided	1	0.5	0	3.427948	0.45006	-1.45	-0.8	0.801557188422396	-0.0047356	0.034767	0.017225
Trial1	3	1	blindfold	counterclockwise	practice	Guided	1	0.5	0	3.447952	0.45006	-1.45	-0.8	0.801557188422396	-0.038326	-0.0075519	-0.014453
Trial1	3	1	blindfold	counterclockwise	practice	Guided	1	0.5	0	3.467957	0.45006	-1.45	-0.8	0.801557188422396	0.010514	-0.02448	-0.011234
Trial1	3	1	blindfold	counterclockwise	practice	Guided	1	0.5	0	3.487946	0.45006	-1.45	-0.8	0.801557188422396	-2.4761E-05	-0.020246	0.013325
Trial1	3	1	blindfold	counterclockwise	practice	Guided	1	0.5	0	3.50795	0.45006	-1.45	-0.8	0.801557188422396	0.01079	-0.032937	-0.015423
Trial1	3	1	blindfold	counterclockwise	practice	Guided	1	0.5	0	3.527954	0.45006	-1.45	-0.8	0.801557188422396	-0.0075271	-0.0033139	-0.0082114
Trial1	3	1	blindfold	counterclockwise	practice	Guided	1	0.5	0	3.547958	0.45006	-1.45	-0.8	0.801557188422396	-0.030557	-0.0075469	0.0028979
Trial1	3	1	blindfold	counterclockwise	practice	Guided	1	0.5	0	3.567947	0.45006	-1.45	-0.8	0.801557188422396	0.0021816	-0.011781	-0.020199
Trial1	3	1	blindfold	counterclockwise	practice	Guided	1	0.5	0	3.587952	0.45006	-1.45	-0.8	0.801557188422396	-0.030561	0.030536	0.0028977
Trial1	3	1	blindfold	counterclockwise	practice	Guided	1	0.5	0	3.607956	0.45006	-1.45	-0.8	0.801557188422396	0.022728	-0.0075499	0.0064104
Trial1	3	1	blindfold	counterclockwise	practice	Guided	1	0.5	0	3.627945	0.45006	-1.45	-0.8	0.801557188422396	0.011063	0.00091538	-0.019613
Trial1	3	1	blindfold	counterclockwise	practice	Guided	1	0.5	0	3.647949	0.45006	-1.45	-0.8	0.801557188422396	0.022448	0.022075	0.0106
Trial1	3	1	blindfold	counterclockwise	practice	Guided	1	0.5	0	3.667953	0.45006	-1.45	-0.8	0.801557188422396	0.0016274	-0.01178	-0.011818
Trial1	3	1	blindfold	counterclockwise	practice	Guided	1	0.5	0	3.687958	0.45007	-1.45	-0.8	0.801556564601454	0.014395	-0.03717	-0.0019722
Trial1	3	1	blindfold	counterclockwise	practice	Guided	1	0.5	0	3.707947	0.45007	-1.45	-0.8	0.801556564601454	-0.011421	-0.0033195	-0.016886
Trial1	3	1	blindfold	counterclockwise	practice	Guided	1	0.5	0	3.727951	0.45007	-1.45	-0.8	0.801556564601454	-0.02058	0.01784	-0.013279
Trial1	3	1	blindfold	counterclockwise	practice	Guided	1	0.5	0	3.747955	0.45007	-1.45	-0.8	0.801556564601454	-0.038343	-0.011784	-0.020784
Trial1	3	1	blindfold	counterclockwise	practice	Guided	1	0.5	0	3.767944	0.45007	-1.45	-0.8	0.801556564601454	-0.017246	-0.016016	0.0037751
Trial1	3	1	blindfold	counterclockwise	practice	Guided	1	0.5	0	3.787949	0.45007	-1.45	-0.8	0.801556564601454	-0.025573	-0.024479	-0.0051927
Trial1	3	1	blindfold	counterclockwise	practice	Guided	1	0.5	0	3.807953	0.45007	-1.45	-0.8	0.801556564601454	0.017724	0.0051451	0.0145
Trial1	3	1	blindfold	counterclockwise	practice	Guided	1	0.5	0	3.827957	0.45007	-1.45	-0.8	0.801556564601454	0.028263	0.013608	-0.01006
Trial1	3	1	blindfold	counterclockwise	practice	Guided	1	0.5	0	3.847946	0.45007	-1.45	-0.8	0.801556564601454	-0.058314	0.013607	0.017906
Trial1	3	1	blindfold	counterclockwise	practice	Guided	1	0.5	0	3.86795	0.45007	-1.45	-0.8	0.801556564601454	-0.0039226	-0.011783	0.0046568
Trial1	3	1	blindfold	counterclockwise	practice	Guided	1	0.5	0	3.887955	0.45007	-1.45	-0.8	0.801556564601454	-0.011697	-0.016012	-0.01269
Trial1	3	1	blindfold	counterclockwise	practice	Guided	1	0.5	0	3.907944	0.45007	-1.45	-0.8	0.801556564601454	-0.016137	-0.032937	-0.012981
Trial1	3	1	blindfold	counterclockwise	practice	Guided	1	0.5	0	3.927948	0.45007	-1.45	-0.8	0.801556564601454	0.0010724	-0.0075453	-0.0034285
Trial1	3	1	blindfold	counterclockwise	practice	Guided	1	0.5	0	3.947952	0.45007	-1.45	-0.8	0.801556564601454	-0.026676	-0.011777	0.011581
Trial1	3	1	blindfold	counterclockwise	practice	Guided	1	0.5	0	3.967957	0.45007	-1.45	-0.8	0.801556564601454	-0.018348	0.013613	0.020549
Trial1	3	1	blindfold	counterclockwise	practice	Guided	1	0.5	0	3.987946	0.45007	-1.45	-0.8	0.801556564601454	0.00079393	-0.0033149	0.00076684
Trial1	3	1	blindfold	counterclockwise	practice	Guided	1	0.5	0	4.00795	0.45007	-1.45	-0.8	0.801556564601454	0.0049563	-0.0033133	0.0052486
Trial1	3	1	blindfold	counterclockwise	practice	Guided	1	0.5	0	4.027954	0.45007	-1.45	-0.8	0.801556564601454	0.037144	-0.0033144	-0.0094635
Trial1	3	1	blindfold	counterclockwise	practice	Guided	1	0.5	0	4.047958	0.45007	-1.45	-0.8	0.801556564601454	0.019383	0.0051511	-0.010635
Trial1	3	1	blindfold	counterclockwise	practice	Guided	1	0.5	0	4.067947	0.45007	-1.45	-0.8	0.801556564601454	0.0060599	0.00091915	-0.011513
Trial1	3	1	blindfold	counterclockwise	practice	Guided	1	0.5	0	4.087952	0.45007	-1.45	-0.8	0.801556564601454	-0.015588	-0.0033135	-0.021357
Trial1	3	1	blindfold	counterclockwise	practice	Guided	1	0.5	0	4.107956	0.45007	-1.45	-0.8	0.801556564601454	0.025478	0.000917	-0.035486
Trial1	3	1	blindfold	counterclockwise	practice	Guided	1	0.5	0	4.127945	0.45007	-1.45	-0.8	0.801556564601454	-0.045825	0.00091516	0.031369
Trial1	3	1	blindfold	counterclockwise	practice	Guided	1	0.5	0	4.147949	0.45007	-1.45	-0.8	0.801556564601454	-0.017248	0.00091579	0.0037885
Trial1	3	1	blindfold	counterclockwise	practice	Guided	1	0.5	0	4.167953	0.45007	-1.45	-0.8	0.801556564601454	0.00078926	0.013612	0.00076944
Trial1	3	1	blindfold	counterclockwise	practice	Guided	1	0.5	0	4.187958	0.45007	-1.45	-0.8	0.801556564601454	-0.065262	0.0093809	-0.012004
Trial1	3	1	blindfold	counterclockwise	practice	Guided	1	0.5	0	4.207947	0.45007	-1.45	-0.8	0.801556564601454	0.0024453	0.013613	-0.024376
Trial1	3	1	blindfold	counterclockwise	practice	Guided	1	0.5	0	4.227951	0.45007	-1.45	-0.8	0.801556564601454	-0.030572	-0.020242	0.0029132
Trial1	3	1	blindfold	counterclockwise	practice	Guided	1	0.5	0	4.247955	0.45007	-1.45	-0.8	0.801556564601454	-0.010028	0.0009175	0.020554
Trial1	3	1	blindfold	counterclockwise	practice	Guided	1	0.5	0	4.267944	0.45007	-1.45	-0.8	0.801556564601454	0.054069	0.02631	0.0042848
Trial1	3	1	blindfold	counterclockwise	practice	Guided	1	0.5	0	4.287949	0.45007	-1.45	-0.8	0.801556564601454	0.0099392	-0.024472	-0.0028342
Trial1	3	1	blindfold	counterclockwise	practice	Guided	1	0.5	0	4.307953	0.45008	-1.45	-0.8	0.801555942761177	-0.021146	0.0051492	-0.004885
Trial1	3	1	blindfold	counterclockwise	practice	Guided	1	0.5	0	4.327957	0.45008	-1.45	-0.8	0.801555942761177	0.0010568	0.00091714	-0.0034188
Trial1	3	1	blindfold	counterclockwise	practice	Guided	1	0.5	0	4.347946	0.45008	-1.45	-0.8	0.801555942761177	-0.013093	0.0093813	0.0082744
Trial1	3	1	blindfold	counterclockwise	practice	Guided	1	0.5	0	4.36795	0.45008	-1.45	-0.8	0.801555942761177	-0.0067194	0.0093816	-0.020768
Trial1	3	1	blindfold	counterclockwise	practice	Guided	1	0.5	0	4.387955	0.45008	-1.45	-0.8	0.801555942761177	0.044354	0.0093822	0.016273
Trial1	3	1	blindfold	counterclockwise	practice	Guided	1	0.5	0	4.407944	0.45007	-1.45	-0.8	0.801556564601454	-0.02586	0.00092159	-0.00098247
Trial1	3	1	blindfold	counterclockwise	practice	Guided	1	0.5	0	4.427948	0.45007	-1.45	-0.8	0.801556564601454	-0.0036586	-0.0075405	0.00048179
Trial1	3	1	blindfold	counterclockwise	practice	Guided	1	0.5	0	4.447952	0.45008	-1.45	-0.8	0.801555942761177	0.0013329	0.013619	-0.0076065
Trial1	3	1	blindfold	counterclockwise	practice	Guided	1	0.5	0	4.467957	0.45007	-1.45	-0.8	0.801556564601454	-0.0086515	0.030545	0.0085724
Trial1	3	1	blindfold	counterclockwise	practice	Guided	1	0.5	0	4.487946	0.45007	-1.45	-0.8	0.801556564601454	0.041573	0.00092395	-0.0091614
Trial1	3	1	blindfold	counterclockwise	practice	Guided	1	0.5	0	4.50795	0.45007	-1.45	-0.8	0.801556564601454	-0.011159	0.00092463	-0.021056
Trial1	3	1	blindfold	counterclockwise	practice	Guided	1	0.5	0	4.527954	0.45007	-1.45	-0.8	0.801556564601454	0.019649	0.00092613	-0.014815
Trial1	3	1	blindfold	counterclockwise	practice	Guided	1	0.5	0	4.547943	0.45007	-1.45	-0.8	0.801556564601454	0.039916	-0.0033031	0.015986
Trial1	3	1	blindfold	counterclockwise	practice	Guided	1	0.5	0	4.567947	0.45007	-1.45	-0.8	0.801556564601454	0.0052239	-0.0033043	0.0010708
Trial1	3	1	blindfold	counterclockwise	practice	Guided	1	0.5	0	4.587952	0.45007	-1.45	-0.8	0.801556564601454	0.037412	-0.0075341	-0.013641
Trial1	3	1	blindfold	counterclockwise	practice	Guided	1	0.5	0	4.607956	0.45007	-1.45	-0.8	0.801556564601454	-0.034188	0.01786	-0.0099447
Trial1	3	1	blindfold	counterclockwise	practice	Guided	1	0.5	0	4.627945	0.45007	-1.45	-0.8	0.801556564601454	-0.035847	-0.0032998	0.0152
Trial1	3	1	blindfold	counterclockwise	practice	Guided	1	0.5	0	4.647949	0.45008	-1.45	-0.8	0.801555942761177	-0.0031077	-0.0075311	-0.007896
Trial1	3	1	blindfold	counterclockwise	practice	Guided	1	0.5	0	4.667953	0.45008	-1.45	-0.8	0.801555942761177	0.032689	-0.024457	-0.0097444
Trial1	3	1	blindfold	counterclockwise	practice	Guided	1	0.5	0	4.687958	0.45008	-1.45	-0.8	0.801555942761177	0.012991	-0.0075279	0.01842
Trial1	3	1	blindfold	counterclockwise	practice	Guided	1	0.5	0	4.707947	0.45008	-1.45	-0.8	0.801555942761177	0.03685	-0.020224	-0.0052607
Trial1	3	1	blindfold	counterclockwise	practice	Guided	1	0.5	0	4.727951	0.45008	-1.45	-0.8	0.801555942761177	0.010208	0.0093988	0.012473
Trial1	3	1	blindfold	counterclockwise	practice	Guided	1	0.5	0	4.747955	0.45008	-1.45	-0.8	0.801555942761177	0.0071504	0.026326	-0.028265
Trial1	3	1	blindfold	counterclockwise	practice	Guided	1	0.5	0	4.767944	0.45008	-1.45	-0.8	0.801555942761177	-0.021148	0.0051655	-0.0048749
Trial1	3	1	blindfold	counterclockwise	practice	Guided	1	0.5	0	4.787949	0.45008	-1.45	-0.8	0.801555942761177	0.0057704	0.0009319	-0.0073095
Trial1	3	1	blindfold	counterclockwise	practice	Guided	1	0.5	0	4.807953	0.45008	-1.45	-0.8	0.801555942761177	-0.024485	0.022091	-0.01657
Trial1	3	1	blindfold	counterclockwise	practice	Guided	1	0.5	0	4.827957	0.45008	-1.45	-0.8	0.801555942761177	0.019093	-0.0032985	-0.0064305
Trial1	3	1	blindfold	counterclockwise	practice	Guided	1	0.5	0	4.847946	0.45008	-1.45	-0.8	0.801555942761177	0.0057702	-0.0032977	-0.00731
Trial1	3	1	blindfold	counterclockwise	practice	Guided	1	0.5	0	4.86795	0.45008	-1.45	-0.8	0.801555942761177	0.009381	0.0051644	0.005555
Trial1	3	1	blindfold	counterclockwise	practice	Guided	1	0.5	0	4.887955	0.45008	-1.45	-0.8	0.801555942761177	0.027141	0.013627	0.0016565
Trial1	3	1	blindfold	counterclockwise	practice	Guided	1	0.5	0	4.907944	0.45008	-1.45	-0.8	0.801555942761177	0.0090993	0.00093361	0.0097432
Trial1	3	1	blindfold	counterclockwise	practice	Guided	1	0.5	0	4.927948	0.45008	-1.45	-0.8	0.801555942761177	0.063488	-0.037153	-0.0035068
Trial1	3	1	blindfold	counterclockwise	practice	Guided	1	0.5	0	4.947952	0.45008	-1.45	-0.8	0.801555942761177	-0.0081118	-0.020225	0.00019323
Trial1	3	1	blindfold	counterclockwise	practice	Guided	1	0.5	0	4.967957	0.45008	-1.45	-0.8	0.801555942761177	0.005761	0.0093985	-0.0073096
Trial1	3	1	blindfold	counterclockwise	practice	Guided	1	0.5	0	4.987946	0.45008	-1.45	-0.8	0.801555942761177	-0.052518	0.0009341	-0.0027341
Trial1	3	1	blindfold	counterclockwise	practice	Guided	1	0.5	0	5.00795	0.45008	-1.45	-0.8	0.801555942761177	-0.0025678	0.017863	-0.016277
Trial1	3	1	blindfold	counterclockwise	practice	Guided	1	0.5	0	5.027954	0.45008	-1.45	-0.8	0.801555942761177	-0.026426	-0.0075276	0.0074037
Trial1	3	1	blindfold	counterclockwise	practice	Guided	1	0.5	0	5.047943	0.45008	-1.45	-0.8	0.801555942761177	0.0093741	-0.0075285	0.0055556
Trial1	3	1	blindfold	counterclockwise	practice	Guided	1	0.5	0	5.067947	0.45008	-1.45	-0.8	0.801555942761177	0.006592	-0.0032969	-0.019881
Trial1	3	1	blindfold	counterclockwise	practice	Guided	1	0.5	0	5.087952	0.45008	-1.45	-0.8	0.801555942761177	0.006041	-0.011762	-0.0115
Trial1	3	1	blindfold	counterclockwise	practice	Guided	1	0.5	0	5.107956	0.45008	-1.45	-0.8	0.801555942761177	-0.0081101	0.00093629	0.00019381
Trial1	3	1	blindfold	counterclockwise	practice	Guided	1	0.5	0	5.127945	0.45008	-1.45	-0.8	0.801555942761177	-0.034754	-0.011758	-0.0015636
Trial1	3	1	blindfold	counterclockwise	practice	Guided	1	0.5	0	5.147949	0.45008	-1.45	-0.8	0.801555942761177	0.0043797	0.0051686	0.013644
Trial1	3	1	blindfold	counterclockwise	practice	Guided	1	0.5	0	5.167953	0.45008	-1.45	-0.79997	0.801526079315718	0.0057774	-0.003295	0.060035
Trial1	3	1	blindfold	counterclockwise	practice	Guided	1	0.5	0	5.187958	0.45009	-1.45001	-0.79987	0.801425575607982	0.0038979	-0.075215	0.291364
Trial1	3	1	blindfold	counterclockwise	practice	Guided	1	0.5	0	5.207947	0.45008	-1.45002	-0.79984	0.801396333998409	-0.046852	-0.058254	0.384658
Trial1	3	1	blindfold	counterclockwise	practice	Guided	1	0.5	0	5.227951	0.45008	-1.45003	-0.7998199	0.801376286242325	-0.064048	-0.147093	0.374997
Trial1	3	1	blindfold	counterclockwise	practice	Guided	1	0.5	0	5.247955	0.45006	-1.45005	-0.7998199	0.801377532182802	-0.057083	-0.117429	0.404807
Trial1	3	1	blindfold	counterclockwise	practice	Guided	1	0.5	0	5.267944	0.45005	-1.45005	-0.79983	0.801388209867016	-0.05708	-0.189329	0.337354
Trial1	3	1	blindfold	counterclockwise	practice	Guided	1	0.5	0	5.287949	0.45003	-1.45007	-0.7999	0.801459296235497	-0.035173	-0.214661	0.208237
Trial1	3	1	blindfold	counterclockwise	practice	Guided	1	0.5	0	5.307953	0.45	-1.4501	-0.79993	0.801491148307673	-0.061552	-0.261077	0.067527
Trial1	3	1	blindfold	counterclockwise	practice	Guided	1	0.5	0	5.327957	0.44999	-1.45012	-0.79995	0.80151170170359	-0.021048	-0.290619	-0.0055744
Trial1	3	1	blindfold	counterclockwise	practice	Guided	1	0.5	0	5.347946	0.44999	-1.45013	-0.79996	0.801521636284776	0.040563	-0.22707	0.0069048
Trial1	3	1	blindfold	counterclockwise	practice	Guided	1	0.5	0	5.36795	0.44999	-1.45013	-0.79996	0.801521636284776	0.051669	-0.235471	0.0069059
Trial1	3	1	blindfold	counterclockwise	practice	Guided	1	0.5	0	5.387955	0.44999	-1.45012	-0.79996	0.801521636284776	0.020858	-0.248106	0.035067
Trial1	3	1	blindfold	counterclockwise	practice	Guided	1	0.5	0	5.407944	0.44999	-1.4501	-0.79996	0.801521636284776	-0.058212	-0.167608	0.084545
Trial1	3	1	blindfold	counterclockwise	practice	Guided	1	0.5	0	5.427948	0.44998	-1.4501	-0.79996	0.801522259272748	-0.098154	-0.150632	0.08189
Trial1	3	1	blindfold	counterclockwise	practice	Guided	1	0.5	0	5.447952	0.44995	-1.45009	-0.79995	0.801514200012569	-0.146686	-0.154822	0.07445
Trial1	3	1	blindfold	counterclockwise	practice	Guided	1	0.5	0	5.467957	0.44986	-1.45008	-0.79995	0.801519825224326	-0.18465	-0.129392	0.109796
Trial1	3	1	blindfold	counterclockwise	practice	Guided	1	0.5	0	5.487946	0.44969	-1.45007	-0.79996	0.801540411607786	-0.103301	-0.129356	0.094086
Trial1	3	1	blindfold	counterclockwise	practice	Guided	1	0.5	0	5.50795	0.44918	-1.45004	-0.79996	0.801572582772939	-0.036912	-0.108151	0.102621
Trial1	3	1	blindfold	counterclockwise	practice	Guided	1	0.5	0	5.527954	0.44895	-1.45005	-0.79996	0.801587198633167	-0.016079	-0.133514	0.125017
Trial1	3	1	blindfold	counterclockwise	practice	Guided	1	0.5	0	5.547943	0.44876	-1.45005	-0.79997	0.801609371456674	-0.091579	-0.095401	0.052681
Trial1	3	1	blindfold	counterclockwise	practice	Guided	1	0.5	0	5.567947	0.44852	-1.45005	-0.79998	0.801634743067643	-0.102649	-0.133453	0.018268
Trial1	3	1	blindfold	counterclockwise	practice	Guided	1	0.5	0	5.587952	0.44821	-1.45007	-0.80004	0.801714547839763	-0.121237	-0.158797	-0.037666
Trial1	3	1	blindfold	counterclockwise	practice	Guided	1	0.5	0	5.607956	0.44765	-1.45009	-0.80005	0.801760851806814	0.082708	-0.243327	-0.08737
Trial1	3	1	blindfold	counterclockwise	practice	Guided	1	0.5	0	5.627945	0.44756	-1.45011	-0.80005	0.801766733475925	0.055767	-0.260189	-0.084902
Trial1	3	1	blindfold	counterclockwise	practice	Guided	1	0.5	0	5.647949	0.44756	-1.45011	-0.80005	0.801766733475925	-0.046371	-0.255888	-0.096172
Trial1	3	1	blindfold	counterclockwise	practice	Guided	1	0.5	0	5.667953	0.44756	-1.45011	-0.80005	0.801766733475925	-0.099365	-0.272746	-0.099231
Trial1	3	1	blindfold	counterclockwise	practice	Guided	1	0.5	0	5.687958	0.44755	-1.45012	-0.80006	0.801777438140571	-0.068305	-0.285368	-0.144425
Trial1	3	1	blindfold	counterclockwise	practice	Guided	1	0.5	0	5.707947	0.44755	-1.45013	-0.80006	0.801777438140571	-0.028317	-0.25136	-0.161785
Trial1	3	1	blindfold	counterclockwise	practice	Guided	1	0.5	0	5.727951	0.44755	-1.45013	-0.80006	0.801777438140571	-0.078522	-0.225902	-0.143983
Trial1	3	1	blindfold	counterclockwise	practice	Guided	1	0.5	0	5.747955	0.44754	-1.45012	-0.80004	0.80175810901766	-0.199436	-0.238537	-0.067706
Trial1	3	1	blindfold	counterclockwise	practice	Guided	1	0.5	0	5.767944	0.44746	-1.45012	-0.80002	0.801743422161372	-0.157728	-0.179232	-0.022873
Trial1	3	1	blindfold	counterclockwise	practice	Guided	1	0.5	0	5.787949	0.4473	-1.45009	-0.80001	0.801743870419184	-0.152144	-0.111488	-0.03934
Trial1	3	1	blindfold	counterclockwise	practice	Guided	1	0.5	0	5.807953	0.44683	-1.45006	-0.80001	0.80177490427767	0.0085752	-0.187597	-0.041419
Trial1	3	1	blindfold	counterclockwise	practice	Guided	1	0.5	0	5.827957	0.44663	-1.45008	-0.80002	0.801798241278984	-0.076331	-0.191778	-0.038546
Trial1	3	1	blindfold	counterclockwise	practice	Guided	1	0.5	0	5.847946	0.44643	-1.4501	-0.80001	0.80180152823637	-0.120436	-0.200182	-0.035507
Trial1	3	1	blindfold	counterclockwise	practice	Guided	1	0.5	0	5.86795	0.44622	-1.45011	-0.80001	0.80181558528284	-0.086256	-0.187428	-0.022344
Trial1	3	1	blindfold	counterclockwise	practice	Guided	1	0.5	0	5.887955	0.44601	-1.45007	-0.8	0.801819708227596	-0.0087765	0.041107	0.020604
Trial1	3	1	blindfold	counterclockwise	practice	Guided	1	0.5	0	5.907944	0.44579	-1.44998	-0.8	0.801834551878175	0.06887	-0.018142	-0.0079966
Trial1	3	1	blindfold	counterclockwise	practice	Guided	1	0.5	0	5.927948	0.44581	-1.45	-0.79995	0.801783365669064	-0.034035	0.019949	0.065251
Trial1	3	1	blindfold	counterclockwise	practice	Guided	1	0.5	0	5.947952	0.44582	-1.45001	-0.79981	0.801642999737159	-0.077458	-0.111222	0.525324
Trial1	3	1	blindfold	counterclockwise	practice	Guided	1	0.5	0	5.967957	0.44579	-1.45003	-0.79963	0.801465432721603	-0.088817	-0.064646	0.836044
Trial1	3	1	blindfold	counterclockwise	practice	Guided	1	0.5	0	5.987946	0.44572	-1.45001	-0.79944	0.801280647100844	-0.268405	0.180781	1.060018
Trial1	3	1	blindfold	counterclockwise	practice	Guided	1	0.5	0	6.00795	0.44521	-1.44996	-0.79941	0.801285384871953	-0.408173	-0.119725	1.223483
Trial1	3	1	blindfold	counterclockwise	practice	Guided	1	0.5	0	6.027954	0.44468	-1.45005	-0.79943	0.801341779157002	-0.615938	-0.246626	1.130012
Trial1	3	1	blindfold	counterclockwise	practice	Guided	1	0.5	0	6.047943	0.44381	-1.4501	-0.79949	0.801462124960946	-0.56019	-0.115383	0.961138
Trial1	3	1	blindfold	counterclockwise	practice	Guided	1	0.5	0	6.067947	0.44262	-1.45007	-0.7995499	0.801606243064399	-0.468737	-0.018038	0.861931
Trial1	3	1	blindfold	counterclockwise	practice	Guided	1	0.5	0	6.087952	0.44107	-1.45002	-0.79954	0.801708754705124	-0.222864	-0.106899	0.856868
Trial1	3	1	blindfold	counterclockwise	practice	Guided	1	0.5	0	6.107956	0.4382	-1.45006	-0.79949	0.801874965604776	-0.064393	0.130151	1.102795
Trial1	3	1	blindfold	counterclockwise	practice	Guided	1	0.5	0	6.127945	0.4369	-1.44995	-0.79953	0.802016133895839	-0.326094	0.307825	0.875609
Trial1	3	1	blindfold	counterclockwise	practice	Guided	1	0.5	0	6.147949	0.43562	-1.44986	-0.7996399	0.802227412286999	-0.405011	0.240033	0.719125
Trial1	3	1	blindfold	counterclockwise	practice	Guided	1	0.5	0	6.167953	0.43416	-1.44986	-0.79984	0.80254531638404	-0.303588	0.176494	0.250045
Trial1	3	1	blindfold	counterclockwise	practice	Guided	1	0.5	0	6.187958	0.43247	-1.44992	-0.80004	0.802884994226449	-0.075161	0.02413	0.02468
Trial1	3	1	blindfold	counterclockwise	practice	Guided	1	0.5	0	6.207947	0.42905	-1.44992	-0.79983	0.802970711023498	-0.399687	0.163684	0.366188
Trial1	3	1	blindfold	counterclockwise	practice	Guided	1	0.5	0	6.227951	0.42705	-1.44996	-0.7994599	0.802781346166838	-0.88384	-0.407579	1.194481
Trial1	3	1	blindfold	counterclockwise	practice	Guided	1	0.5	0	6.247955	0.42421	-1.45016	-0.79932	0.802905076129389	-1.139577	-0.225517	1.444047
Trial1	3	1	blindfold	counterclockwise	practice	Guided	1	0.5	0	6.267944	0.42083	-1.45013	-0.79942	0.803330708249182	-0.978195	0.066488	1.079991
Trial1	3	1	blindfold	counterclockwise	practice	Guided	1	0.5	0	6.287949	0.41682	-1.45	-0.79978	0.804093825430773	-0.486701	-0.111246	0.636514
Trial1	3	1	blindfold	counterclockwise	practice	Guided	1	0.5	0	6.307953	0.40829	-1.45008	-0.7998	0.805040884459075	0.026693	-0.04767	0.416588
Trial1	3	1	blindfold	counterclockwise	practice	Guided	1	0.5	0	6.327957	0.40445	-1.45003	-0.7998	0.80548737044883	-0.174201	-0.047679	0.422652
Trial1	3	1	blindfold	counterclockwise	practice	Guided	1	0.5	0	6.347946	0.40035	-1.45	-0.79981	0.80599389039876	-0.397479	-0.111131	0.359042
Trial1	3	1	blindfold	counterclockwise	practice	Guided	1	0.5	0	6.36795	0.39604	-1.45002	-0.7998199	0.806547967222039	-0.520571	0.070846	0.335204
Trial1	3	1	blindfold	counterclockwise	practice	Guided	1	0.5	0	6.387955	0.39155	-1.44999	-0.79976	0.807079570774616	-0.296308	-0.034959	0.39456
Trial1	3	1	blindfold	counterclockwise	practice	Guided	1	0.5	0	6.407944	0.38243	-1.45008	-0.7997299	0.808325856374145	0.021555	-0.149129	0.538796
Trial1	3	1	blindfold	counterclockwise	practice	Guided	1	0.5	0	6.427948	0.37812	-1.45009	-0.79972	0.808954140665322	-0.181523	-0.170246	0.590616
Trial1	3	1	blindfold	counterclockwise	practice	Guided	1	0.5	0	6.447952	0.3737	-1.45009	-0.79972	0.809631862688421	-0.405837	-0.212506	0.544793
Trial1	3	1	blindfold	counterclockwise	practice	Guided	1	0.5	0	6.467957	0.36929	-1.4501	-0.7997	0.810311810590727	-0.395462	-0.15321	0.609399
Trial1	3	1	blindfold	counterclockwise	practice	Guided	1	0.5	0	6.487946	0.36445	-1.45008	-0.79963	0.811037559836882	-0.231701	-0.161632	0.722825
Trial1	3	1	blindfold	counterclockwise	practice	Guided	1	0.5	0	6.50795	0.35576	-1.45004	-0.79962	0.81252530504378	0.204913	0.054231	0.741609
Trial1	3	1	blindfold	counterclockwise	practice	Guided	1	0.5	0	6.527954	0.35185	-1.44997	-0.79963	0.813238297024602	0.201254	0.210774	0.732868
Trial1	3	1	blindfold	counterclockwise	practice	Guided	1	0.5	0	6.547943	0.34821	-1.44989	-0.7996399	0.813919059889487	-0.064182	0.367265	0.702392
Trial1	3	1	blindfold	counterclockwise	practice	Guided	1	0.5	0	6.567947	0.34473	-1.44983	-0.7996399	0.814575232952545	-0.218701	0.31215	0.858619
Trial1	3	1	blindfold	counterclockwise	practice	Guided	1	0.5	0	6.587952	0.3414	-1.44983	-0.79939	0.814971392817607	-0.284631	0.337457	1.027818
Trial1	3	1	blindfold	counterclockwise	practice	Guided	1	0.5	0	6.607956	0.33465	-1.44987	-0.79933	0.816253062423317	-0.354746	-0.187425	1.39045
Trial1	3	1	blindfold	counterclockwise	practice	Guided	1	0.5	0	6.627945	0.33153	-1.45008	-0.79935	0.816910398393961	-0.662088	-0.589377	1.312601
Trial1	3	1	blindfold	counterclockwise	practice	Guided	1	0.5	0	6.647949	0.32789	-1.45029	-0.7994599	0.817776281029478	-0.757184	-0.73749	0.988807
Trial1	3	1	blindfold	counterclockwise	practice	Guided	1	0.5	0	6.667953	0.32403	-1.4504	-0.79941	0.818548576559744	-0.867479	-1.410346	1.072281
Trial1	3	1	blindfold	counterclockwise	practice	Guided	1	0.5	0	6.687958	0.31984	-1.45082	-0.79908	0.819137650033465	-1.09072	-3.48816	1.953692
Trial1	3	1	blindfold	counterclockwise	practice	Guided	1	0.5	0	6.707947	0.31155	-1.45181	-0.7992	0.821117557455405	-0.902228	-3.450074	1.585097
Trial1	3	1	blindfold	counterclockwise	practice	Guided	1	0.5	0	6.727951	0.30779	-1.45185	-0.79951	0.822290048172088	-0.795438	-4.21603	0.837358
Trial1	3	1	blindfold	counterclockwise	practice	Guided	1	0.5	0	6.747955	0.30433	-1.45209	-0.7998199	0.823406763860119	-0.684182	-4.728077	0.128383
Trial1	3	1	blindfold	counterclockwise	practice	Guided	1	0.5	0	6.767944	0.30174	-1.45226	-0.80014	0.824336698610456	-0.689135	-4.131394	-0.262529
Trial1	3	1	blindfold	counterclockwise	practice	Guided	1	0.5	0	6.787949	0.29944	-1.45213	-0.80005	0.824805585873925	-0.574228	-3.953658	-0.345451
Trial1	3	1	blindfold	counterclockwise	practice	Guided	1	0.5	0	6.807953	0.29627	-1.4522	-0.79988	0.825417449833001	-0.694486	-5.265516	0.473582
Trial1	3	1	blindfold	counterclockwise	practice	Guided	1	0.5	0	6.827957	0.29553	-1.45257	-0.79985	0.825571308957378	-0.551356	-5.879127	0.563905
Trial1	3	1	blindfold	counterclockwise	practice	Guided	1	0.5	0	6.847946	0.29545	-1.45282	-0.79986	0.825600825021746	-0.623294	-5.320529	0.29683
Trial1	3	1	blindfold	counterclockwise	practice	Guided	1	0.5	0	6.86795	0.29542	-1.4527	-0.79988	0.825627663600648	-0.402938	-4.800018	-0.085565
Trial1	3	1	blindfold	counterclockwise	practice	Guided	1	0.5	0	6.887955	0.2954	-1.45251	-0.79988	0.825632618918396	-0.33923	-5.100476	-0.030957
Trial1	3	1	blindfold	counterclockwise	practice	Guided	1	0.5	0	6.907944	0.29536	-1.45272	-0.79988	0.8256425309177	-0.459876	-5.777564	0.324215
Trial1	3	1	blindfold	counterclockwise	practice	Guided	1	0.5	0	6.927948	0.29534	-1.45284	-0.79989	0.825657188671557	-0.578744	-5.747941	0.074833
Trial1	3	1	blindfold	counterclockwise	practice	Guided	1	0.5	0	6.947952	0.2953	-1.45288	-0.7999099	0.825686389728133	-0.738991	-5.819882	-0.133866
Trial1	3	1	blindfold	counterclockwise	practice	Guided	1	0.5	0	6.967957	0.29526	-1.4529	-0.79992	0.825706006786694	-0.713223	-5.824114	-0.111698
Trial1	3	1	blindfold	counterclockwise	practice	Guided	1	0.5	0	6.987946	0.29523	-1.4529	-0.79996	0.825752194164083	-0.590008	-5.777564	-0.076933
Trial1	3	1	blindfold	counterclockwise	practice	Guided	1	0.5	0	7.00795	0.29518	-1.45296	-0.79999	0.825793691268835	-0.433288	-6.268453	-0.507268
Trial1	3	1	blindfold	counterclockwise	practice	Guided	1	0.5	0	7.027954	0.29516	-1.45312	-0.80004	0.825847104276159	-0.284773	-6.750878	-0.849778
Trial1	3	1	blindfold	counterclockwise	practice	Guided	1	0.5	0	7.047943	0.29515	-1.45335	-0.8001	0.825907669128175	-0.142836	-7.241767	-1.247226
Trial1	3	1	blindfold	counterclockwise	practice	Guided	1	0.5	0	7.067947	0.29514	-1.45358	-0.80017	0.82597799984534	-0.119217	-7.563383	-1.586723
Trial1	3	1	blindfold	counterclockwise	practice	Guided	1	0.5	0	7.087952	0.29513	-1.45374	-0.80026	0.826067674356693	-0.097402	-7.703033	-1.678268
Trial1	3	1	blindfold	counterclockwise	practice	Guided	1	0.5	0	7.107956	0.2951	-1.4539	-0.80027	0.826084753293537	-0.80629	-8.172763	-1.04043
Trial1	3	1	blindfold	counterclockwise	practice	Guided	1	0.5	0	7.127945	0.29506	-1.45397	-0.80027	0.826094674391636	-0.844541	-8.088127	-0.567024
Trial1	3	1	blindfold	counterclockwise	practice	Guided	1	0.5	0	7.147949	0.29501	-1.45401	-0.80026	0.826097439363274	-1.13976	-8.164299	-0.331621
Trial1	3	1	blindfold	counterclockwise	practice	Guided	1	0.5	0	7.167953	0.29495	-1.45404	-0.8002501	0.826102685526581	-1.176886	-8.071199	-0.400385
Trial1	3	1	blindfold	counterclockwise	practice	Guided	1	0.5	0	7.187958	0.29489	-1.45404	-0.80022	0.826088485757454	-1.138505	-8.028881	-0.374926
Trial1	3	1	blindfold	counterclockwise	practice	Guided	1	0.5	0	7.207947	0.29477	-1.45411	-0.80018	0.82607948628678	-1.002226	-8.56632	0.30091
Trial1	3	1	blindfold	counterclockwise	practice	Guided	1	0.5	0	7.227951	0.29472	-1.45424	-0.80014	0.82605317155022	-0.94703	-8.803301	0.46716
Trial1	3	1	blindfold	counterclockwise	practice	Guided	1	0.5	0	7.247955	0.29468	-1.45435	-0.80012	0.826043770498111	-0.731738	-8.811764	0.329199
Trial1	3	1	blindfold	counterclockwise	practice	Guided	1	0.5	0	7.267944	0.29464	-1.45439	-0.80012	0.826053712423597	-0.528079	-8.858314	0.057194
Trial1	3	1	blindfold	counterclockwise	practice	Guided	1	0.5	0	7.287949	0.29463	-1.45444	-0.80013	0.826065901074887	-0.091132	-9.15454	-0.3663
Trial1	3	1	blindfold	counterclockwise	practice	Guided	1	0.5	0	7.307953	0.29465	-1.45458	-0.80014	0.826070571229623	0.638865	-8.972573	-0.469194
Trial1	3	1	blindfold	counterclockwise	practice	Guided	1	0.5	0	7.327957	0.29469	-1.45451	-0.80014	0.826060622583313	0.643416	-8.744056	-0.368046
Trial1	3	1	blindfold	counterclockwise	practice	Guided	1	0.5	0	7.347946	0.29472	-1.45442	-0.80014	0.82605317155022	0.547264	-8.828692	-0.203943
Trial1	3	1	blindfold	counterclockwise	practice	Guided	1	0.5	0	7.36795	0.29474	-1.45443	-0.80014	0.826048202293548	0.379179	-9.031818	-0.232153
Trial1	3	1	blindfold	counterclockwise	practice	Guided	1	0.5	0	7.387955	0.29476	-1.4545	-0.80018	0.826081974103197	0.091624	-9.323812	-0.589191
Trial1	3	1	blindfold	counterclockwise	practice	Guided	1	0.5	0	7.407944	0.29475	-1.45465	-0.80019	0.8260941542053	-0.119384	-9.095295	-0.652931
Trial1	3	1	blindfold	counterclockwise	practice	Guided	1	0.5	0	7.427948	0.29475	-1.45459	-0.80018	0.826084454628779	-0.059613	-8.82446	-0.385463
Trial1	3	1	blindfold	counterclockwise	practice	Guided	1	0.5	0	7.447952	0.29474	-1.45446	-0.80017	0.826077300868155	-0.111821	-8.638261	-0.206863
Trial1	3	1	blindfold	counterclockwise	practice	Guided	1	0.5	0	7.467957	0.29473	-1.45434	-0.8001601	0.826070139881334	-0.195783	-8.278558	-0.117947
Trial1	3	1	blindfold	counterclockwise	practice	Guided	1	0.5	0	7.487946	0.29472	-1.45418	-0.80011	0.826024188687559	-0.368226	-7.969636	0.164688
Trial1	3	1	blindfold	counterclockwise	practice	Guided	1	0.5	0	7.50795	0.29467	-1.45386	-0.80009	0.826017161663728	-0.432758	-7.398343	0.220616
Trial1	3	1	blindfold	counterclockwise	practice	Guided	1	0.5	0	7.527954	0.29466	-1.45376	-0.80006	0.82599066124421	-0.109361	-7.546456	0.469907
Trial1	3	1	blindfold	counterclockwise	practice	Guided	1	0.5	0	7.547943	0.29466	-1.45375	-0.80003	0.825961563616992	0.257168	-7.419502	0.439378
Trial1	3	1	blindfold	counterclockwise	practice	Guided	1	0.5	0	7.567947	0.29468	-1.45369	-0.80002	0.825946950837874	0.556578	-7.20368	0.208377
Trial1	3	1	blindfold	counterclockwise	practice	Guided	1	0.5	0	7.587952	0.29472	-1.45359	-0.8	0.825917553113771	0.772874	-7.009018	0.150388
Trial1	3	1	blindfold	counterclockwise	practice	Guided	1	0.5	0	7.607956	0.29478	-1.45337	-0.8	0.825902636853408	0.316304	-6.49697	0.097012
Trial1	3	1	blindfold	counterclockwise	practice	Guided	1	0.5	0	7.627945	0.29479	-1.4533	-0.80001	0.825909855703029	0.228011	-6.645083	-0.129573
Trial1	3	1	blindfold	counterclockwise	practice	Guided	1	0.5	0	7.647949	0.2948	-1.45333	-0.80003	0.825926774334261	-0.062045	-6.687401	-0.427856
Trial1	3	1	blindfold	counterclockwise	practice	Guided	1	0.5	0	7.667953	0.2948	-1.45332	-0.80004	0.825936473944371	0.048679	-6.365784	-0.30949
Trial1	3	1	blindfold	counterclockwise	practice	Guided	1	0.5	0	7.687958	0.29479	-1.45321	-0.80002	0.825919613004553	-0.079195	-6.111876	-0.029079
Trial1	3	1	blindfold	counterclockwise	practice	Guided	1	0.5	0	7.707947	0.29477	-1.45298	-0.80001	0.825914824581267	-0.338533	-5.790259	0.203495
Trial1	3	1	blindfold	counterclockwise	practice	Guided	1	0.5	0	7.727951	0.29475	-1.45291	-0.8	0.825910094472013	-0.497216	-5.714087	0.167181
Trial1	3	1	blindfold	counterclockwise	practice	Guided	1	0.5	0	7.747955	0.29472	-1.45286	-0.79998	0.825898269896176	-0.609855	-5.544815	0.300979
Trial1	3	1	blindfold	counterclockwise	practice	Guided	1	0.5	0	7.767944	0.29468	-1.45277	-0.79997	0.825898512421365	-0.684346	-5.223198	0.272457
Trial1	3	1	blindfold	counterclockwise	practice	Guided	1	0.5	0	7.787949	0.29465	-1.45266	-0.79996	0.825896216858788	-0.705668	-5.176648	0.245282
Trial1	3	1	blindfold	counterclockwise	practice	Guided	1	0.5	0	7.807953	0.29456	-1.45253	-0.79996	0.825918592306044	-0.874531	-4.948131	0.137931
Trial1	3	1	blindfold	counterclockwise	practice	Guided	1	0.5	0	7.827957	0.29451	-1.45251	-0.79997	0.825940789291746	-0.975265	-5.172416	-0.005162
Trial1	3	1	blindfold	counterclockwise	practice	Guided	1	0.5	0	7.847946	0.29446	-1.45259	-0.79998	0.825962931101927	-0.934457	-5.599828	-0.125295
Trial1	3	1	blindfold	counterclockwise	practice	Guided	1	0.5	0	7.86795	0.29441	-1.45277	-0.80001	0.826004349482392	-0.689609	-6.111876	-0.329094
Trial1	3	1	blindfold	counterclockwise	practice	Guided	1	0.5	0	7.887955	0.29438	-1.45304	-0.8001	0.82609898975684	-0.378992	-6.75511	-0.715021
Trial1	3	1	blindfold	counterclockwise	practice	Guided	1	0.5	0	7.907944	0.29437	-1.45361	-0.80014	0.826140218186233	0.260713	-7.470284	-1.191931
Trial1	3	1	blindfold	counterclockwise	practice	Guided	1	0.5	0	7.927948	0.29439	-1.45371	-0.80017	0.826164336490112	0.186186	-7.457588	-1.014376
Trial1	3	1	blindfold	counterclockwise	practice	Guided	1	0.5	0	7.947952	0.29439	-1.45373	-0.80019	0.826183675804353	0.0092674	-7.478747	-0.807077
Trial1	3	1	blindfold	counterclockwise	practice	Guided	1	0.5	0	7.967957	0.29439	-1.45371	-0.8002	0.826193432066761	-0.274774	-7.076726	-0.756764
Trial1	3	1	blindfold	counterclockwise	practice	Guided	1	0.5	0	7.987946	0.29437	-1.45357	-0.80022	0.826217748164033	-0.560777	-6.678937	-0.630331
Trial1	3	1	blindfold	counterclockwise	practice	Guided	1	0.5	0	8.00795	0.29429	-1.45348	-0.80023	0.826247300192117	-0.852948	-7.334866	-0.67232
Trial1	3	1	blindfold	counterclockwise	practice	Guided	1	0.5	0	8.027954	0.29424	-1.45359	-0.8002501	0.826279206113179	-0.727856	-7.406807	-0.784648
Trial1	3	1	blindfold	counterclockwise	practice	Guided	1	0.5	0	8.047943	0.29421	-1.45367	-0.80027	0.826305960605319	-0.57681	-7.550688	-0.919285
Trial1	3	1	blindfold	counterclockwise	practice	Guided	1	0.5	0	8.067947	0.29418	-1.45375	-0.80028	0.826323133266154	-0.418878	-7.800364	-0.821806
Trial1	3	1	blindfold	counterclockwise	practice	Guided	1	0.5	0	8.087952	0.29416	-1.45385	-0.80032	0.826366841031544	-0.334655	-8.045809	-0.809776
Trial1	3	1	blindfold	counterclockwise	practice	Guided	1	0.5	0	8.107956	0.29414	-1.45428	-0.80037	0.826420254257321	-0.144201	-9.323812	-1.402739
Trial1	3	1	blindfold	counterclockwise	practice	Guided	1	0.5	0	8.127945	0.29413	-1.45457	-0.8004301	0.826480936245114	-0.088015	-9.539634	-1.879565
Trial1	3	1	blindfold	counterclockwise	practice	Guided	1	0.5	0	8.147949	0.29413	-1.45469	-0.80047	0.826519612652692	-0.017855	-9.264567	-1.956422
Trial1	3	1	blindfold	counterclockwise	practice	Guided	1	0.5	0	8.167953	0.29413	-1.45465	-0.80051	0.826558346906231	0.059895	-8.976805	-1.692437
Trial1	3	1	blindfold	counterclockwise	practice	Guided	1	0.5	0	8.187958	0.29413	-1.45457	-0.80056	0.826606779323595	0.141821	-9.027586	-1.660006
Trial1	3	1	blindfold	counterclockwise	practice	Guided	1	0.5	0	8.207947	0.29414	-1.45456	-0.80057	0.826613983535444	0.212478	-9.124918	-1.513516
Trial1	3	1	blindfold	counterclockwise	practice	Guided	1	0.5	0	8.227951	0.29415	-1.45455	-0.80059	0.826630835746475	0.226495	-8.883705	-1.529729
Trial1	3	1	blindfold	counterclockwise	practice	Guided	1	0.5	0	8.247955	0.29416	-1.45451	-0.8006101	0.826647796250334	0.278057	-8.87101	-1.594957
Trial1	3	1	blindfold	counterclockwise	practice	Guided	1	0.5	0	8.267944	0.29417	-1.4545	-0.80063	0.826664583833146	0.25433	-9.044513	-1.557959
Trial1	3	1	blindfold	counterclockwise	practice	Guided	1	0.5	0	8.287949	0.29418	-1.4545	-0.80067	0.826700898508431	0.308593	-9.099527	-1.681743
Trial1	3	1	blindfold	counterclockwise	practice	Guided	1	0.5	0	8.307953	0.2942	-1.45454	-0.80071	0.82673464833386	0.323736	-9.328044	-1.933324
Trial1	3	1	blindfold	counterclockwise	practice	Guided	1	0.5	0	8.327957	0.29422	-1.4546	-0.80074	0.826758708169796	0.401465	-9.615806	-2.085525
Trial1	3	1	blindfold	counterclockwise	practice	Guided	1	0.5	0	8.347946	0.29424	-1.45471	-0.80078	0.826792467406658	0.491675	-9.814701	-2.321268
Trial1	3	1	blindfold	counterclockwise	practice	Guided	1	0.5	0	8.36795	0.29427	-1.4548	-0.80082	0.826823743466369	0.522206	-9.844324	-2.39642
Trial1	3	1	blindfold	counterclockwise	practice	Guided	1	0.5	0	8.387955	0.29429	-1.45485	-0.80086	0.826857497711337	0.564917	-9.755456	-2.372768
Trial1	3	1	blindfold	counterclockwise	practice	Guided	1	0.5	0	8.407944	0.29433	-1.45483	-0.80088	0.826866888517862	0.418624	-9.438071	-1.979691
Trial1	3	1	blindfold	counterclockwise	practice	Guided	1	0.5	0	8.427948	0.29435	-1.4548	-0.80089	0.82687167138504	0.37284	-9.273031	-1.95223
Trial1	3	1	blindfold	counterclockwise	practice	Guided	1	0.5	0	8.447952	0.29436	-1.45474	-0.80092	0.826898227592702	0.364371	-9.226481	-2.162803
Trial1	3	1	blindfold	counterclockwise	practice	Guided	1	0.5	0	8.467957	0.29437	-1.45473	-0.80095	0.826924776744173	0.397967	-9.603111	-2.539693
Trial1	3	1	blindfold	counterclockwise	practice	Guided	1	0.5	0	8.487946	0.29439	-1.45476	-0.80101	0.82697794125737	0.486382	-9.840092	-2.733472
Trial1	3	1	blindfold	counterclockwise	practice	Guided	1	0.5	0	8.50795	0.29439	-1.45476	-0.80101	0.82697794125737	0.486382	-9.840092	-2.733472
Trial1	3	1	blindfold	counterclockwise	practice	Guided	1	0.5	0	8.527954	0.29443	-1.45479	-0.80104	0.826997038433361	0.513811	-9.429607	-2.341332
Trial1	3	1	blindfold	counterclockwise	practice	Guided	1	0.5	0	8.547943	0.29446	-1.45475	-0.80105	0.826999278377594	0.296003	-9.129149	-2.354902
Trial1	3	1	blindfold	counterclockwise	practice	Guided	1	0.5	0	8.567947	0.29447	-1.45467	-0.80102	0.826967691500465	0.0051862	-8.926023	-2.042894
Trial1	3	1	blindfold	counterclockwise	practice	Guided	1	0.5	0	8.587952	0.29446	-1.45457	-0.80101	0.826960538659806	-0.186983	-8.875241	-1.686244
Trial1	3	1	blindfold	counterclockwise	practice	Guided	1	0.5	0	8.607956	0.29445	-1.45456	-0.801	0.82695332826435	-0.182746	-9.065672	-1.782751
Trial1	3	1	blindfold	counterclockwise	practice	Guided	1	0.5	0	8.627945	0.29445	-1.45456	-0.80099	0.826943628956714	-0.041441	-9.116454	-1.856545
Trial1	3	1	blindfold	counterclockwise	practice	Guided	1	0.5	0	8.647949	0.29445	-1.45455	-0.80099	0.826943628956714	-0.142193	-8.617102	-1.885356
Trial1	3	1	blindfold	counterclockwise	practice	Guided	1	0.5	0	8.667953	0.29444	-1.45443	-0.80097	0.826926712105777	-0.257481	-8.26163	-1.697691
Trial1	3	1	blindfold	counterclockwise	practice	Guided	1	0.5	0	8.687958	0.29443	-1.45428	-0.8009	0.826861422405238	-0.232013	-8.375889	-1.356079
Trial1	3	1	blindfold	counterclockwise	practice	Guided	1	0.5	0	8.707947	0.29441	-1.45441	-0.80089	0.826856745478547	-0.128699	-9.827396	-1.372652
Trial1	3	1	blindfold	counterclockwise	practice	Guided	1	0.5	0	8.727951	0.29441	-1.45479	-0.8009	0.826866386861979	0.267694	-10.63567	-1.868503
Trial1	3	1	blindfold	counterclockwise	practice	Guided	1	0.5	0	8.747955	0.29443	-1.45509	-0.8009	0.826861422405238	0.481448	-10.1744	-1.993788
Trial1	3	1	blindfold	counterclockwise	practice	Guided	1	0.5	0	8.767944	0.29445	-1.45507	-0.80088	0.826837052534164	0.461108	-9.539634	-1.537373
Trial1	3	1	blindfold	counterclockwise	practice	Guided	1	0.5	0	8.787949	0.29447	-1.4549	-0.80082	0.826773993972437	0.276074	-9.040282	-1.262743
Trial1	3	1	blindfold	counterclockwise	practice	Guided	1	0.5	0	8.807953	0.29447	-1.45444	-0.80078	0.826735254825452	-0.343701	-8.452061	-0.936294
Trial1	3	1	blindfold	counterclockwise	practice	Guided	1	0.5	0	8.827957	0.29445	-1.45433	-0.80075	0.826711194218901	-0.508361	-8.430902	-0.834081
Trial1	3	1	blindfold	counterclockwise	practice	Guided	1	0.5	0	8.847946	0.29442	-1.45428	-0.80072	0.826689552036619	-0.451432	-8.350498	-0.810611
Trial1	3	1	blindfold	counterclockwise	practice	Guided	1	0.5	0	8.86795	0.29441	-1.45425	-0.80069	0.826662995655181	-0.266505	-8.384353	-0.861505
Trial1	3	1	blindfold	counterclockwise	practice	Guided	1	0.5	0	8.887955	0.2944	-1.45425	-0.80066	0.826636447040953	-0.114487	-8.490148	-0.976875
Trial1	3	1	blindfold	counterclockwise	practice	Guided	1	0.5	0	8.907944	0.2944	-1.45426	-0.80065	0.826626748133665	0.027535	-8.705969	-1.067451
Trial1	3	1	blindfold	counterclockwise	practice	Guided	1	0.5	0	8.927948	0.2944	-1.45427	-0.80064	0.826617049233881	-0.165412	-8.710201	-1.033717
Trial1	3	1	blindfold	counterclockwise	practice	Guided	1	0.5	0	8.947952	0.29439	-1.45428	-0.8006101	0.826590558810304	-0.20886	-8.44783	-0.850616
Trial1	3	1	blindfold	counterclockwise	practice	Guided	1	0.5	0	8.967957	0.29438	-1.45426	-0.80059	0.826573586932142	-0.305573	-8.26163	-0.774905
Trial1	3	1	blindfold	counterclockwise	practice	Guided	1	0.5	0	8.987946	0.29437	-1.45422	-0.80056	0.826547039437573	-0.311913	-8.253167	-0.728935
Trial1	3	1	blindfold	counterclockwise	practice	Guided	1	0.5	0	9.00795	0.29434	-1.45416	-0.80055	0.826544807472142	-0.241071	-8.083895	-0.818372
Trial1	3	1	blindfold	counterclockwise	practice	Guided	1	0.5	0	9.027954	0.29433	-1.45413	-0.80054	0.82653759306147	-0.233121	-8.151604	-0.897903
Trial1	3	1	blindfold	counterclockwise	practice	Guided	1	0.5	0	9.047943	0.29432	-1.45413	-0.80053	0.826530436559382	-0.25293	-8.168531	-0.953406
Trial1	3	1	blindfold	counterclockwise	practice	Guided	1	0.5	0	9.067947	0.29432	-1.45412	-0.80053	0.826530436559382	-0.288789	-8.113517	-0.946539
Trial1	3	1	blindfold	counterclockwise	practice	Guided	1	0.5	0	9.087952	0.2943	-1.4541	-0.80051	0.826516023466487	-0.33016	-7.999259	-0.914689
Trial1	3	1	blindfold	counterclockwise	practice	Guided	1	0.5	0	9.107956	0.29427	-1.454	-0.8005	0.826513794565095	-0.396882	-7.783437	-0.808259
Trial1	3	1	blindfold	counterclockwise	practice	Guided	1	0.5	0	9.127945	0.29425	-1.45396	-0.80049	0.826509124354373	-0.429867	-7.81306	-0.763436
Trial1	3	1	blindfold	counterclockwise	practice	Guided	1	0.5	0	9.147949	0.29423	-1.45394	-0.80048	0.826504404411393	-0.422289	-7.800364	-0.729479
Trial1	3	1	blindfold	counterclockwise	practice	Guided	1	0.5	0	9.167953	0.29422	-1.45394	-0.80047	0.826497199244391	-0.413098	-7.863841	-0.733287
Trial1	3	1	blindfold	counterclockwise	practice	Guided	1	0.5	0	9.187958	0.2942	-1.45394	-0.80045	0.826482782028901	-0.445727	-7.83845	-0.696856
Trial1	3	1	blindfold	counterclockwise	practice	Guided	1	0.5	0	9.207947	0.29417	-1.45391	-0.80044	0.82648060770032	-0.504384	-7.631092	-0.674153
Trial1	3	1	blindfold	counterclockwise	practice	Guided	1	0.5	0	9.227951	0.29414	-1.45388	-0.80042	0.82646868629528	-0.454754	-7.635324	-0.583736
Trial1	3	1	blindfold	counterclockwise	practice	Guided	1	0.5	0	9.247955	0.29412	-1.45386	-0.80041	0.82646397705556	-0.473642	-7.690337	-0.660218
Trial1	3	1	blindfold	counterclockwise	practice	Guided	1	0.5	0	9.267944	0.2941	-1.45386	-0.80041	0.826468951389402	-0.487876	-7.681874	-0.639807
Trial1	3	1	blindfold	counterclockwise	practice	Guided	1	0.5	0	9.287949	0.29408	-1.45385	-0.8003801	0.826444955718582	-0.494619	-7.567615	-0.585446
Trial1	3	1	blindfold	counterclockwise	practice	Guided	1	0.5	0	9.307953	0.29404	-1.45381	-0.80037	0.826445173910462	-0.40712	-7.597238	-0.543724
Trial1	3	1	blindfold	counterclockwise	practice	Guided	1	0.5	0	9.327957	0.29402	-1.45381	-0.80037	0.826450157717844	-0.466363	-7.724192	-0.613534
Trial1	3	1	blindfold	counterclockwise	practice	Guided	1	0.5	0	9.347946	0.294	-1.45383	-0.80036	0.826445444458218	-0.447743	-7.753814	-0.629545
Trial1	3	1	blindfold	counterclockwise	practice	Guided	1	0.5	0	9.36795	0.29398	-1.45384	-0.80036	0.826450429231707	-0.42967	-7.711496	-0.632968
Trial1	3	1	blindfold	counterclockwise	practice	Guided	1	0.5	0	9.387955	0.29397	-1.45384	-0.8003401	0.826433646105351	-0.382277	-7.648019	-0.593092
Trial1	3	1	blindfold	counterclockwise	practice	Guided	1	0.5	0	9.407944	0.29393	-1.45383	-0.80033	0.826433862685343	-0.440638	-7.635324	-0.473613
Trial1	3	1	blindfold	counterclockwise	practice	Guided	1	0.5	0	9.427948	0.29391	-1.45383	-0.80032	0.826429151995217	-0.48253	-7.639556	-0.429053
Trial1	3	1	blindfold	counterclockwise	practice	Guided	1	0.5	0	9.447952	0.29389	-1.45383	-0.80031	0.826424499604634	-0.493681	-7.698801	-0.479852
Trial1	3	1	blindfold	counterclockwise	practice	Guided	1	0.5	0	9.467957	0.29387	-1.45384	-0.8003	0.826419790070856	-0.496181	-7.660715	-0.420983
Trial1	3	1	blindfold	counterclockwise	practice	Guided	1	0.5	0	9.487946	0.29385	-1.45383	-0.80028	0.82640538409378	-0.431212	-7.639556	-0.376047
Trial1	3	1	blindfold	counterclockwise	practice	Guided	1	0.5	0	9.50795	0.29381	-1.45384	-0.80027	0.826405664939875	-0.484737	-7.698801	-0.369753
Trial1	3	1	blindfold	counterclockwise	practice	Guided	1	0.5	0	9.527954	0.29378	-1.45384	-0.80026	0.826403514161983	-0.522064	-7.652251	-0.329221
Trial1	3	1	blindfold	counterclockwise	practice	Guided	1	0.5	0	9.547943	0.29375	-1.45384	-0.8002501	0.826401364588242	-0.60672	-7.664947	-0.32857
Trial1	3	1	blindfold	counterclockwise	practice	Guided	1	0.5	0	9.567947	0.29372	-1.45383	-0.80024	0.826399093343814	-0.625772	-7.614165	-0.299876
Trial1	3	1	blindfold	counterclockwise	practice	Guided	1	0.5	0	9.587952	0.29369	-1.45381	-0.80021	0.826377553170195	-0.68381	-7.487211	-0.193005
Trial1	3	1	blindfold	counterclockwise	practice	Guided	1	0.5	0	9.607956	0.29361	-1.45371	-0.80018	0.82636843787884	-0.751878	-7.271389	0.043727
Trial1	3	1	blindfold	counterclockwise	practice	Guided	1	0.5	0	9.627945	0.29358	-1.45366	-0.80017	0.826366295351659	-0.748151	-7.233303	0.040271
Trial1	3	1	blindfold	counterclockwise	practice	Guided	1	0.5	0	9.647949	0.29354	-1.45363	-0.80015	0.82635695231052	-0.769784	-7.216376	-0.057959
Trial1	3	1	blindfold	counterclockwise	practice	Guided	1	0.5	0	9.667953	0.2935	-1.45361	-0.80014	0.826357192037836	-0.768344	-7.148667	-0.091513
Trial1	3	1	blindfold	counterclockwise	practice	Guided	1	0.5	0	9.687958	0.29346	-1.45358	-0.80013	0.826357549249307	-0.727612	-7.030177	-0.106556
Trial1	3	1	blindfold	counterclockwise	practice	Guided	1	0.5	0	9.707947	0.29339	-1.45347	-0.80013	0.82637504925826	-0.62302	-6.7805	-0.15665
Trial1	3	1	blindfold	counterclockwise	practice	Guided	1	0.5	0	9.727951	0.29336	-1.45342	-0.80013	0.826382553093278	-0.520173	-6.687401	-0.269899
Trial1	3	1	blindfold	counterclockwise	practice	Guided	1	0.5	0	9.747955	0.29333	-1.45337	-0.80013	0.826390057950028	-0.52281	-6.623924	-0.311974
Trial1	3	1	blindfold	counterclockwise	practice	Guided	1	0.5	0	9.767944	0.2933	-1.45336	-0.80014	0.826407193960557	-0.43363	-6.687401	-0.417355
Trial1	3	1	blindfold	counterclockwise	practice	Guided	1	0.5	0	9.787949	0.29328	-1.45335	-0.80015	0.826421948858238	-0.401665	-6.687401	-0.432685
Trial1	3	1	blindfold	counterclockwise	practice	Guided	1	0.5	0	9.807953	0.29324	-1.45334	-0.8001601	0.826441649121726	-0.411055	-6.598533	-0.416044
Trial1	3	1	blindfold	counterclockwise	practice	Guided	1	0.5	0	9.827957	0.29322	-1.45332	-0.8001601	0.826446652307404	-0.460023	-6.49697	-0.422035
Trial1	3	1	blindfold	counterclockwise	practice	Guided	1	0.5	0	9.847946	0.2932	-1.45329	-0.8001601	0.826451663403991	-0.478254	-6.49697	-0.401891
Trial1	3	1	blindfold	counterclockwise	practice	Guided	1	0.5	0	9.86795	0.29317	-1.45327	-0.80017	0.826468803214823	-0.471055	-6.518129	-0.363829
Trial1	3	1	blindfold	counterclockwise	practice	Guided	1	0.5	0	9.887955	0.29315	-1.45327	-0.8001601	0.826464170758682	-0.435391	-6.577374	-0.357816
Trial1	3	1	blindfold	counterclockwise	practice	Guided	1	0.5	0	9.907944	0.29311	-1.45328	-0.8001601	0.826474189126724	-0.388111	-6.522361	-0.208509
Trial1	3	1	blindfold	counterclockwise	practice	Guided	1	0.5	0	9.927948	0.2931	-1.45328	-0.80015	0.826466993682596	-0.398702	-6.535056	-0.166869
Trial1	3	1	blindfold	counterclockwise	practice	Guided	1	0.5	0	9.947952	0.29308	-1.45328	-0.80013	0.826452610793851	-0.45217	-6.551983	-0.059832
Trial1	3	1	blindfold	counterclockwise	practice	Guided	1	0.5	0	9.967957	0.29305	-1.45327	-0.80012	0.826450430626898	-0.528973	-6.475811	0.071395
Trial1	3	1	blindfold	counterclockwise	practice	Guided	1	0.5	0	9.987946	0.29302	-1.45324	-0.80007	0.826409589315094	-0.643043	-6.378479	0.238825
Trial1	3	1	blindfold	counterclockwise	practice	Guided	1	0.5	0	10.00795	0.29295	-1.45317	-0.80004	0.826398035406533	-0.686684	-6.259989	0.425953
Trial1	3	1	blindfold	counterclockwise	practice	Guided	1	0.5	0	10.02795	0.29292	-1.45314	-0.80002	0.826386224513272	-0.692742	-6.221903	0.463407
Trial1	3	1	blindfold	counterclockwise	practice	Guided	1	0.5	0	10.04794	0.29288	-1.45312	-0.79999	0.82636716560508	-0.692014	-6.213439	0.442112
Trial1	3	1	blindfold	counterclockwise	practice	Guided	1	0.5	0	10.06795	0.29284	-1.45311	-0.79997	0.826357860802328	-0.710871	-6.217671	0.470802
Trial1	3	1	blindfold	counterclockwise	practice	Guided	1	0.5	0	10.08795	0.2928	-1.45311	-0.79993	0.826329170954424	-0.712663	-6.166889	0.51277
Trial1	3	1	blindfold	counterclockwise	practice	Guided	1	0.5	0	10.10796	0.29272	-1.45308	-0.7999099	0.826329794653911	-0.764078	-6.175353	0.569429
Trial1	3	1	blindfold	counterclockwise	practice	Guided	1	0.5	0	10.12794	0.29268	-1.45309	-0.79989	0.8263205568074	-0.747504	-6.200744	0.524609
Trial1	3	1	blindfold	counterclockwise	practice	Guided	1	0.5	0	10.14795	0.29264	-1.45309	-0.79988	0.826320899037214	-0.723293	-6.19228	0.449218
Trial1	3	1	blindfold	counterclockwise	practice	Guided	1	0.5	0	10.16795	0.29261	-1.4531	-0.79987	0.826318679835626	-0.705142	-6.255757	0.441492
Trial1	3	1	blindfold	counterclockwise	practice	Guided	1	0.5	0	10.18796	0.29257	-1.45311	-0.79987	0.826328718643052	-0.677384	-6.243062	0.417337
Trial1	3	1	blindfold	counterclockwise	practice	Guided	1	0.5	0	10.20795	0.2925	-1.45313	-0.79987	0.826346294662185	-0.698984	-6.327698	0.193431
Trial1	3	1	blindfold	counterclockwise	practice	Guided	1	0.5	0	10.22795	0.29246	-1.45315	-0.79987	0.826356338458032	-0.722467	-6.374248	0.221786
Trial1	3	1	blindfold	counterclockwise	practice	Guided	1	0.5	0	10.24796	0.29243	-1.45316	-0.79988	0.826373626472091	-0.747164	-6.315002	0.170616
Trial1	3	1	blindfold	counterclockwise	practice	Guided	1	0.5	0	10.26794	0.29239	-1.45317	-0.79988	0.826383665836681	-0.732029	-6.370016	0.132993
Trial1	3	1	blindfold	counterclockwise	practice	Guided	1	0.5	0	10.28795	0.29235	-1.45317	-0.79989	0.826403414301384	-0.710156	-6.374248	0.142289
Trial1	3	1	blindfold	counterclockwise	practice	Guided	1	0.5	0	10.30795	0.29228	-1.45316	-0.7999	0.826430641790554	-0.727216	-6.28538	0.124661
Trial1	3	1	blindfold	counterclockwise	practice	Guided	1	0.5	0	10.32796	0.29224	-1.45316	-0.7999	0.826440687715982	-0.713876	-6.361552	0.125198
Trial1	3	1	blindfold	counterclockwise	practice	Guided	1	0.5	0	10.34795	0.2922	-1.45317	-0.7999	0.82645075043868	-0.733092	-6.33193	0.157969
Trial1	3	1	blindfold	counterclockwise	practice	Guided	1	0.5	0	10.36795	0.29217	-1.45316	-0.7999	0.826458296798737	-0.71993	-6.28538	0.165749
Trial1	3	1	blindfold	counterclockwise	practice	Guided	1	0.5	0	10.38795	0.29213	-1.45315	-0.79989	0.826458721220122	-0.67034	-6.319234	0.253025
Trial1	3	1	blindfold	counterclockwise	practice	Guided	1	0.5	0	10.40794	0.29206	-1.45313	-0.79988	0.826466632788866	-0.697756	-6.200744	0.373584
Trial1	3	1	blindfold	counterclockwise	practice	Guided	1	0.5	0	10.42795	0.29202	-1.45311	-0.79987	0.826466954894989	-0.673938	-6.209207	0.441742
Trial1	3	1	blindfold	counterclockwise	practice	Guided	1	0.5	0	10.44795	0.29199	-1.45311	-0.79986	0.826464866593299	-0.684614	-6.251525	0.483243
Trial1	3	1	blindfold	counterclockwise	practice	Guided	1	0.5	0	10.46796	0.29195	-1.45311	-0.79985	0.826465250019632	-0.696367	-6.204976	0.55
Trial1	3	1	blindfold	counterclockwise	practice	Guided	1	0.5	0	10.48795	0.29192	-1.45311	-0.7998199	0.826443724805483	-0.704036	-6.230366	0.625342
Trial1	3	1	blindfold	counterclockwise	practice	Guided	1	0.5	0	10.50795	0.29184	-1.45313	-0.7998	0.826444601841759	-0.693021	-6.289612	0.680467
Trial1	3	1	blindfold	counterclockwise	practice	Guided	1	0.5	0	10.52795	0.29181	-1.45314	-0.79979	0.826442470679857	-0.725032	-6.344625	0.69593
Trial1	3	1	blindfold	counterclockwise	practice	Guided	1	0.5	0	10.54794	0.29177	-1.45315	-0.79978	0.826442798491468	-0.723779	-6.416566	0.670753
Trial1	3	1	blindfold	counterclockwise	practice	Guided	1	0.5	0	10.56795	0.29174	-1.45318	-0.79977	0.826440727791541	-0.723415	-6.446188	0.662177
Trial1	3	1	blindfold	counterclockwise	practice	Guided	1	0.5	0	10.58795	0.2917	-1.4532	-0.79975	0.82643148430213	-0.684291	-6.475811	0.68506
Trial1	3	1	blindfold	counterclockwise	practice	Guided	1	0.5	0	10.60796	0.29163	-1.45322	-0.79974	0.826439441749834	-0.772846	-6.433493	0.694432
Trial1	3	1	blindfold	counterclockwise	practice	Guided	1	0.5	0	10.62794	0.29159	-1.45321	-0.7997299	0.826439778883389	-0.795249	-6.441956	0.676138
Trial1	3	1	blindfold	counterclockwise	practice	Guided	1	0.5	0	10.64795	0.29155	-1.45322	-0.7997299	0.826449873097195	-0.79898	-6.509665	0.659163
Trial1	3	1	blindfold	counterclockwise	practice	Guided	1	0.5	0	10.66795	0.29151	-1.45324	-0.79972	0.82645032957531	-0.761444	-6.535056	0.614521
Trial1	3	1	blindfold	counterclockwise	practice	Guided	1	0.5	0	10.68796	0.29148	-1.45325	-0.79971	0.826448261539409	-0.719304	-6.480043	0.670973
Trial1	3	1	blindfold	counterclockwise	practice	Guided	1	0.5	0	10.70795	0.29141	-1.45325	-0.79971	0.82646592734372	-0.734061	-6.513897	0.703987
Trial1	3	1	blindfold	counterclockwise	practice	Guided	1	0.5	0	10.72795	0.29137	-1.45326	-0.7997	0.826466333152523	-0.836318	-6.585838	0.69963
Trial1	3	1	blindfold	counterclockwise	practice	Guided	1	0.5	0	10.74796	0.29133	-1.45327	-0.7997	0.826476437696181	-0.777621	-6.577374	0.681118
Trial1	3	1	blindfold	counterclockwise	practice	Guided	1	0.5	0	10.76794	0.29129	-1.45328	-0.7996899	0.826476782294644	-0.844484	-6.573142	0.682481
Trial1	3	1	blindfold	counterclockwise	practice	Guided	1	0.5	0	10.78795	0.29125	-1.45327	-0.79967	0.826467570445823	-0.845213	-6.463115	0.804367
Trial1	3	1	blindfold	counterclockwise	practice	Guided	1	0.5	0	10.80795	0.29117	-1.45323	-0.79966	0.826478146894916	-0.868329	-6.429261	0.824598
Trial1	3	1	blindfold	counterclockwise	practice	Guided	1	0.5	0	10.82796	0.29112	-1.45322	-0.79965	0.826481095634583	-0.870644	-6.395407	0.878967
Trial1	3	1	blindfold	counterclockwise	practice	Guided	1	0.5	0	10.84795	0.29108	-1.45321	-0.7996399	0.826481458528142	-0.860334	-6.399638	0.950877
Trial1	3	1	blindfold	counterclockwise	practice	Guided	1	0.5	0	10.86795	0.29104	-1.4532	-0.79963	0.826481938815963	-0.829748	-6.365784	0.96479
Trial1	3	1	blindfold	counterclockwise	practice	Guided	1	0.5	0	10.88795	0.291	-1.45319	-0.79961	0.82647273304443	-0.795064	-6.382711	0.987291
Trial1	3	1	blindfold	counterclockwise	practice	Guided	1	0.5	0	10.90794	0.29092	-1.4532	-0.7996	0.826483276677728	-0.774968	-6.420797	1.038598
Trial1	3	1	blindfold	counterclockwise	practice	Guided	1	0.5	0	10.92795	0.29089	-1.4532	-0.79958	0.826471493680903	-0.758068	-6.441956	1.060342
Trial1	3	1	blindfold	counterclockwise	practice	Guided	1	0.5	0	10.94795	0.29085	-1.4532	-0.79957	0.826471991432587	-0.817462	-6.361552	1.095657
Trial1	3	1	blindfold	counterclockwise	practice	Guided	1	0.5	0	10.96796	0.29081	-1.45319	-0.7995499	0.826462680867121	-0.848588	-6.293843	1.199435
Trial1	3	1	blindfold	counterclockwise	practice	Guided	1	0.5	0	10.98795	0.29077	-1.45317	-0.79951	0.826434170892216	-0.963127	-6.298075	1.274438
Trial1	3	1	blindfold	counterclockwise	practice	Guided	1	0.5	0	11.00795	0.29067	-1.45315	-0.79949	0.826440116318306	-0.986607	-6.268453	1.407969
Trial1	3	1	blindfold	counterclockwise	practice	Guided	1	0.5	0	11.02795	0.29062	-1.45314	-0.79947	0.826433468290653	-0.949422	-6.293843	1.40223
Trial1	3	1	blindfold	counterclockwise	practice	Guided	1	0.5	0	11.04794	0.29058	-1.45314	-0.79945	0.826424228511393	-0.93341	-6.28538	1.414449
Trial1	3	1	blindfold	counterclockwise	practice	Guided	1	0.5	0	11.06795	0.29054	-1.45314	-0.79944	0.826424742871089	-0.912071	-6.264221	1.436374
Trial1	3	1	blindfold	counterclockwise	practice	Guided	1	0.5	0	11.08795	0.2905	-1.45314	-0.7994	0.8263961346512	-0.866539	-6.268453	1.518187
Trial1	3	1	blindfold	counterclockwise	practice	Guided	1	0.5	0	11.10796	0.29041	-1.45314	-0.79938	0.826399641217033	-0.913824	-6.255757	1.583454
Trial1	3	1	blindfold	counterclockwise	practice	Guided	1	0.5	0	11.12794	0.29037	-1.45313	-0.79936	0.826390405844963	-0.931951	-6.23883	1.591099
Trial1	3	1	blindfold	counterclockwise	practice	Guided	1	0.5	0	11.14795	0.29032	-1.45312	-0.79934	0.826383786274075	-0.94955	-6.137267	1.69125
Trial1	3	1	blindfold	counterclockwise	practice	Guided	1	0.5	0	11.16795	0.29028	-1.4531	-0.79932	0.826374556046786	-0.957736	-6.082253	1.779182
Trial1	3	1	blindfold	counterclockwise	practice	Guided	1	0.5	0	11.18796	0.29023	-1.45308	-0.79928	0.826348629267958	-0.962701	-6.078022	1.79159
Trial1	3	1	blindfold	counterclockwise	practice	Guided	1	0.5	0	11.20795	0.29014	-1.45306	-0.79926	0.82635210312241	-0.929416	-6.12034	1.847666
Trial1	3	1	blindfold	counterclockwise	practice	Guided	1	0.5	0	11.22795	0.2901	-1.45306	-0.79924	0.826342890754246	-0.916612	-6.158426	1.860821
Trial1	3	1	blindfold	counterclockwise	practice	Guided	1	0.5	0	11.24796	0.29006	-1.45307	-0.79923	0.826343365722497	-0.911617	-6.179585	1.848428
Trial1	3	1	blindfold	counterclockwise	practice	Guided	1	0.5	0	11.26794	0.29002	-1.45308	-0.79922	0.826343850320535	-0.906103	-6.188048	1.82344
Trial1	3	1	blindfold	counterclockwise	practice	Guided	1	0.5	0	11.28795	0.28998	-1.45308	-0.79919	0.826325075178327	-0.897196	-6.154194	1.823824
Trial1	3	1	blindfold	counterclockwise	practice	Guided	1	0.5	0	11.30795	0.2899	-1.45308	-0.79918	0.826335666876624	-0.950873	-6.179585	1.829971
Trial1	3	1	blindfold	counterclockwise	practice	Guided	1	0.5	0	11.32796	0.28986	-1.45308	-0.79918	0.826345836639574	-0.941076	-6.230366	1.809374
Trial1	3	1	blindfold	counterclockwise	practice	Guided	1	0.5	0	11.34795	0.2898	-1.45309	-0.79917	0.82635147569944	-1.002787	-6.19228	1.785756
Trial1	3	1	blindfold	counterclockwise	practice	Guided	1	0.5	0	11.36795	0.28977	-1.45309	-0.79916	0.82634941843864	-1.017532	-6.175353	1.827162
Trial1	3	1	blindfold	counterclockwise	practice	Guided	1	0.5	0	11.38795	0.28972	-1.45309	-0.79915	0.826352458420155	-1.022851	-6.196512	1.847963
Trial1	3	1	blindfold	counterclockwise	practice	Guided	1	0.5	0	11.40794	0.28963	-1.4531	-0.79914	0.826365739830219	-0.968417	-6.255757	1.825054
Trial1	3	1	blindfold	counterclockwise	practice	Guided	1	0.5	0	11.42795	0.28959	-1.45311	-0.79914	0.826375922290901	-1.034559	-6.276916	1.810026
Trial1	3	1	blindfold	counterclockwise	practice	Guided	1	0.5	0	11.44795	0.28954	-1.45311	-0.79913	0.826378915670686	-1.024941	-6.230366	1.79325
Trial1	3	1	blindfold	counterclockwise	practice	Guided	1	0.5	0	11.46796	0.28949	-1.45311	-0.79913	0.826391653067095	-1.085388	-6.162658	1.853756
Trial1	3	1	blindfold	counterclockwise	practice	Guided	1	0.5	0	11.48795	0.28945	-1.4531	-0.79911	0.826382525795263	-1.104577	-6.128803	1.886582
Trial1	3	1	blindfold	counterclockwise	practice	Guided	1	0.5	0	11.50795	0.28935	-1.45307	-0.79911	0.826408014195689	-1.112743	-6.107644	1.869431
Trial1	3	1	blindfold	counterclockwise	practice	Guided	1	0.5	0	11.52795	0.2893	-1.45307	-0.7991	0.826411137617996	-1.126242	-6.082253	1.873072
Trial1	3	1	blindfold	counterclockwise	practice	Guided	1	0.5	0	11.54794	0.28925	-1.45306	-0.7991	0.826423889040467	-1.093507	-6.154194	1.836632
Trial1	3	1	blindfold	counterclockwise	practice	Guided	1	0.5	0	11.56795	0.2892	-1.45306	-0.7991	0.826436635690524	-1.012414	-6.14573	1.814838
Trial1	3	1	blindfold	counterclockwise	practice	Guided	1	0.5	0	11.58795	0.28916	-1.45306	-0.7991	0.826446845689423	-1.051526	-6.116108	1.792174
Trial1	3	1	blindfold	counterclockwise	practice	Guided	1	0.5	0	11.60796	0.28906	-1.45305	-0.79909	0.826462620036371	-1.085987	-6.039935	1.870605
Trial1	3	1	blindfold	counterclockwise	practice	Guided	1	0.5	0	11.62794	0.28901	-1.45304	-0.79909	0.82647538518632	-1.086326	-6.07379	1.907629
Trial1	3	1	blindfold	counterclockwise	practice	Guided	1	0.5	0	11.64795	0.28896	-1.45304	-0.79909	0.826488145555074	-1.051997	-6.107644	1.804798
Trial1	3	1	blindfold	counterclockwise	practice	Guided	1	0.5	0	11.66795	0.28891	-1.45305	-0.79909	0.826500916360591	-1.048792	-6.128803	1.83436
Trial1	3	1	blindfold	counterclockwise	practice	Guided	1	0.5	0	11.68796	0.28887	-1.45306	-0.79909	0.826511131996312	-1.043267	-6.14573	1.809379
Trial1	3	1	blindfold	counterclockwise	practice	Guided	1	0.5	0	11.70795	0.28877	-1.45306	-0.79909	0.826536686616353	-1.031331	-6.137267	1.843521
Trial1	3	1	blindfold	counterclockwise	practice	Guided	1	0.5	0	11.72795	0.28873	-1.45306	-0.79909	0.826546908584802	-1.078789	-6.12034	1.807904
Trial1	3	1	blindfold	counterclockwise	practice	Guided	1	0.5	0	11.74796	0.28868	-1.45307	-0.79909	0.826559692398664	-1.061875	-6.137267	1.829645
Trial1	3	1	blindfold	counterclockwise	practice	Guided	1	0.5	0	11.76794	0.28863	-1.45307	-0.79909	0.826572471419343	-1.133528	-6.124571	1.839241
Trial1	3	1	blindfold	counterclockwise	practice	Guided	1	0.5	0	11.78795	0.28858	-1.45306	-0.79909	0.826585260887043	-1.111475	-6.006081	1.844375
Trial1	3	1	blindfold	counterclockwise	practice	Guided	1	0.5	0	11.80795	0.28848	-1.45304	-0.79909	0.826610848305004	-1.083351	-6.149962	1.811949
Trial1	3	1	blindfold	counterclockwise	practice	Guided	1	0.5	0	11.82796	0.28843	-1.45305	-0.79909	0.826623638627254	-1.070529	-6.082253	1.82511
Trial1	3	1	blindfold	counterclockwise	practice	Guided	1	0.5	0	11.84795	0.28838	-1.45304	-0.79909	0.826636439402739	-1.085636	-6.010313	1.86651
Trial1	3	1	blindfold	counterclockwise	practice	Guided	1	0.5	0	11.86795	0.28834	-1.45303	-0.79909	0.826646679006289	-1.083305	-6.069558	1.811977
Trial1	3	1	blindfold	counterclockwise	practice	Guided	1	0.5	0	11.88795	0.28829	-1.45304	-0.79909	0.826659477237211	-1.042037	-6.082253	1.784298
Trial1	3	1	blindfold	counterclockwise	practice	Guided	1	0.5	0	11.90794	0.28819	-1.45303	-0.79909	0.826685097440894	-1.096436	-6.044167	1.827469
Trial1	3	1	blindfold	counterclockwise	practice	Guided	1	0.5	0	11.92795	0.28814	-1.45303	-0.7991	0.826707648573127	-1.068507	-6.02724	1.777685
Trial1	3	1	blindfold	counterclockwise	practice	Guided	1	0.5	0	11.94795	0.2881	-1.45302	-0.79909	0.826708162235459	-1.087528	-5.993386	1.807621
Trial1	3	1	blindfold	counterclockwise	practice	Guided	1	0.5	0	11.96796	0.28805	-1.45301	-0.79909	0.826720981663944	-1.062074	-5.993386	1.838128
Trial1	3	1	blindfold	counterclockwise	practice	Guided	1	0.5	0	11.98795	0.288	-1.453	-0.79909	0.826733803918601	-1.062588	-5.938372	1.850725
Trial1	3	1	blindfold	counterclockwise	practice	Guided	1	0.5	0	12.00795	0.28795	-1.45299	-0.79909	0.826746621355381	-1.080534	-5.946836	1.854182
Trial1	3	1	blindfold	counterclockwise	practice	Guided	1	0.5	0	12.02795	0.28785	-1.45298	-0.79908	0.826762659302165	-1.100582	-5.857968	1.908003
Trial1	3	1	blindfold	counterclockwise	practice	Guided	1	0.5	0	12.04794	0.2878	-1.45296	-0.79908	0.826775485358791	-1.144144	-5.841041	1.885161
Trial1	3	1	blindfold	counterclockwise	practice	Guided	1	0.5	0	12.06795	0.28775	-1.45295	-0.79908	0.826788321888332	-1.090952	-5.857968	1.891611
Trial1	3	1	blindfold	counterclockwise	practice	Guided	1	0.5	0	12.08795	0.28771	-1.45295	-0.79908	0.826798590085433	-1.043843	-5.874895	1.830537
Trial1	3	1	blindfold	counterclockwise	practice	Guided	1	0.5	0	12.10796	0.28761	-1.45295	-0.79908	0.826824276139634	-1.020876	-5.925677	1.814704
Trial1	3	1	blindfold	counterclockwise	practice	Guided	1	0.5	0	12.12794	0.28757	-1.45295	-0.79908	0.8268345506627	-1.069238	-5.8622	1.800068
Trial1	3	1	blindfold	counterclockwise	practice	Guided	1	0.5	0	12.14795	0.28752	-1.45294	-0.79909	0.826857019889553	-1.038998	-5.824114	1.822358
Trial1	3	1	blindfold	counterclockwise	practice	Guided	1	0.5	0	12.16795	0.28748	-1.45293	-0.79909	0.826867298359104	-1.038453	-5.811418	1.809778
Trial1	3	1	blindfold	counterclockwise	practice	Guided	1	0.5	0	12.18796	0.28743	-1.45292	-0.79909	0.826880145156013	-1.046272	-5.777564	1.784235
Trial1	3	1	blindfold	counterclockwise	practice	Guided	1	0.5	0	12.20795	0.28733	-1.4529	-0.7991	0.826915596884732	-1.027929	-5.760637	1.772411
Trial1	3	1	blindfold	counterclockwise	practice	Guided	1	0.5	0	12.22795	0.28729	-1.45289	-0.7991	0.826925891481193	-1.038784	-5.786027	1.713111
Trial1	3	1	blindfold	counterclockwise	practice	Guided	1	0.5	0	12.24796	0.28724	-1.45289	-0.79911	0.826948367733519	-0.983669	-5.794491	1.673016
Trial1	3	1	blindfold	counterclockwise	practice	Guided	1	0.5	0	12.26794	0.2872	-1.45289	-0.79911	0.826958658609153	-1.011036	-5.7691	1.689062
Trial1	3	1	blindfold	counterclockwise	practice	Guided	1	0.5	0	12.28795	0.28715	-1.45289	-0.79912	0.826981204795371	-1.012255	-5.756405	1.718445
Trial1	3	1	blindfold	counterclockwise	practice	Guided	1	0.5	0	12.30795	0.28706	-1.45289	-0.79913	0.827013992874597	-1.02257	-5.81565	1.646565
Trial1	3	1	blindfold	counterclockwise	practice	Guided	1	0.5	0	12.32796	0.28702	-1.45289	-0.79913	0.827024291638693	-1.030216	-5.794491	1.616827
Trial1	3	1	blindfold	counterclockwise	practice	Guided	1	0.5	0	12.34795	0.28697	-1.45289	-0.79913	0.82703716379503	-1.010099	-5.756405	1.668115
Trial1	3	1	blindfold	counterclockwise	practice	Guided	1	0.5	0	12.36795	0.28693	-1.45289	-0.79913	0.827047474299446	-1.029629	-5.718319	1.709341
Trial1	3	1	blindfold	counterclockwise	practice	Guided	1	0.5	0	12.38795	0.28688	-1.45288	-0.79913	0.827060351533772	-1.022306	-5.726782	1.747489
Trial1	3	1	blindfold	counterclockwise	practice	Guided	1	0.5	0	12.40794	0.28679	-1.45287	-0.79913	0.827083548416538	-1.034926	-5.676001	1.730153
Trial1	3	1	blindfold	counterclockwise	practice	Guided	1	0.5	0	12.42795	0.28674	-1.45286	-0.79913	0.827096441232087	-1.037198	-5.659073	1.784714
Trial1	3	1	blindfold	counterclockwise	practice	Guided	1	0.5	0	12.44795	0.28669	-1.45285	-0.79912	0.827099719620667	-1.026835	-5.620987	1.856619
Trial1	3	1	blindfold	counterclockwise	practice	Guided	1	0.5	0	12.46796	0.28664	-1.45284	-0.79911	0.827102943552297	-1.058821	-5.608292	1.876305
Trial1	3	1	blindfold	counterclockwise	practice	Guided	1	0.5	0	12.48795	0.28659	-1.45283	-0.7991	0.827106228202588	-1.06928	-5.565974	1.913709
Trial1	3	1	blindfold	counterclockwise	practice	Guided	1	0.5	0	12.50795	0.2865	-1.4528	-0.79909	0.827119715840899	-1.09712	-5.519424	2.047069
Trial1	3	1	blindfold	counterclockwise	practice	Guided	1	0.5	0	12.52795	0.28645	-1.45279	-0.79908	0.827123009128956	-1.077912	-5.536351	2.014252
Trial1	3	1	blindfold	counterclockwise	practice	Guided	1	0.5	0	12.54794	0.2864	-1.45278	-0.79907	0.82712624796436	-1.06257	-5.494033	2.073755
Trial1	3	1	blindfold	counterclockwise	practice	Guided	1	0.5	0	12.56795	0.28635	-1.45277	-0.79906	0.827129482233786	-1.070742	-5.48557	2.056606
Trial1	3	1	blindfold	counterclockwise	practice	Guided	1	0.5	0	12.58795	0.2863	-1.45277	-0.79905	0.827132784912436	-1.060603	-5.523656	2.036564
Trial1	3	1	blindfold	counterclockwise	practice	Guided	1	0.5	0	12.60796	0.28621	-1.45276	-0.79904	0.827146311971971	-1.092236	-5.540583	2.038909
Trial1	3	1	blindfold	counterclockwise	practice	Guided	1	0.5	0	12.62794	0.28616	-1.45277	-0.79904	0.82715923887558	-1.051501	-5.574437	2.023807
Trial1	3	1	blindfold	counterclockwise	practice	Guided	1	0.5	0	12.64795	0.28612	-1.45278	-0.79904	0.827169579347453	-1.067162	-5.625219	1.972716
Trial1	3	1	blindfold	counterclockwise	practice	Guided	1	0.5	0	12.66795	0.28607	-1.45278	-0.79904	0.827182511328686	-1.105405	-5.599828	1.929088
Trial1	3	1	blindfold	counterclockwise	practice	Guided	1	0.5	0	12.68796	0.28602	-1.45278	-0.79903	0.827185823256243	-1.110712	-5.55751	1.949893
Trial1	3	1	blindfold	counterclockwise	practice	Guided	1	0.5	0	12.70795	0.28592	-1.45279	-0.79904	0.827221316485737	-1.068751	-5.646378	1.905416
Trial1	3	1	blindfold	counterclockwise	practice	Guided	1	0.5	0	12.72795	0.28588	-1.4528	-0.79904	0.827231667784982	-1.058089	-5.646378	1.863833
Trial1	3	1	blindfold	counterclockwise	practice	Guided	1	0.5	0	12.74796	0.28583	-1.4528	-0.79904	0.827244613303892	-1.027652	-5.620987	1.881928
Trial1	3	1	blindfold	counterclockwise	practice	Guided	1	0.5	0	12.76794	0.28579	-1.4528	-0.79904	0.82725496866294	-1.054679	-5.587133	1.889206
Trial1	3	1	blindfold	counterclockwise	practice	Guided	1	0.5	0	12.78795	0.28574	-1.4528	-0.79904	0.827267919257903	-1.011078	-5.620987	1.912054
Trial1	3	1	blindfold	counterclockwise	practice	Guided	1	0.5	0	12.80795	0.28565	-1.45281	-0.79904	0.827291226625258	-1.118279	-5.633683	1.906686
Trial1	3	1	blindfold	counterclockwise	practice	Guided	1	0.5	0	12.82796	0.2856	-1.45281	-0.79904	0.827304185114142	-1.092812	-5.587133	1.950701
Trial1	3	1	blindfold	counterclockwise	practice	Guided	1	0.5	0	12.84795	0.28555	-1.4528	-0.79904	0.827317146422873	-1.08513	-5.498265	1.980456
Trial1	3	1	blindfold	counterclockwise	practice	Guided	1	0.5	0	12.86795	0.2855	-1.45279	-0.79904	0.827330102824538	-1.147008	-5.489801	1.969475
Trial1	3	1	blindfold	counterclockwise	practice	Guided	1	0.5	0	12.88795	0.28545	-1.45277	-0.79904	0.827343077499344	-1.10652	-5.494033	1.853471
Trial1	3	1	blindfold	counterclockwise	practice	Guided	1	0.5	0	12.90794	0.28536	-1.45277	-0.79904	0.827366422018119	-1.041038	-5.55751	1.885637
Trial1	3	1	blindfold	counterclockwise	practice	Guided	1	0.5	0	12.92795	0.28531	-1.45277	-0.79904	0.827379389126432	-1.055235	-5.55751	1.906072
Trial1	3	1	blindfold	counterclockwise	practice	Guided	1	0.5	0	12.94795	0.28526	-1.45277	-0.79905	0.827402087059963	-1.012769	-5.519424	1.830166
Trial1	3	1	blindfold	counterclockwise	practice	Guided	1	0.5	0	12.96796	0.28522	-1.45277	-0.79905	0.827412475734935	-1.019125	-5.523656	1.894975
Trial1	3	1	blindfold	counterclockwise	practice	Guided	1	0.5	0	12.98795	0.28513	-1.45275	-0.79905	0.827435843311972	-1.06835	-5.422093	1.901346
Trial1	3	1	blindfold	counterclockwise	practice	Guided	1	0.5	0	13.00795	0.28508	-1.45274	-0.79905	0.827448823223597	-1.033639	-5.455947	1.930544
Trial1	3	1	blindfold	counterclockwise	practice	Guided	1	0.5	0	13.02795	0.28503	-1.45274	-0.79905	0.827461813692782	-1.131263	-5.417861	1.915556
Trial1	3	1	blindfold	counterclockwise	practice	Guided	1	0.5	0	13.04794	0.28499	-1.45274	-0.79905	0.827472204999788	-1.049119	-5.477106	1.868543
Trial1	3	1	blindfold	counterclockwise	practice	Guided	1	0.5	0	13.06795	0.28494	-1.45274	-0.79905	0.827485200541156	-1.083814	-5.477106	1.846079
Trial1	3	1	blindfold	counterclockwise	practice	Guided	1	0.5	0	13.08795	0.28489	-1.45274	-0.79906	0.827507810677333	-1.057471	-5.527888	1.855593
Trial1	3	1	blindfold	counterclockwise	practice	Guided	1	0.5	0	13.10796	0.2848	-1.45274	-0.79906	0.827531211453539	-1.028491	-5.477106	1.802168
Trial1	3	1	blindfold	counterclockwise	practice	Guided	1	0.5	0	13.12794	0.28475	-1.45274	-0.79906	0.827544217551125	-1.019234	-5.489801	1.794155
Trial1	3	1	blindfold	counterclockwise	practice	Guided	1	0.5	0	13.14795	0.28471	-1.45274	-0.79907	0.827564290150085	-1.041799	-5.481338	1.801631
Trial1	3	1	blindfold	counterclockwise	practice	Guided	1	0.5	0	13.16795	0.28466	-1.45274	-0.79907	0.827577301166452	-1.04642	-5.443252	1.805642
Trial1	3	1	blindfold	counterclockwise	practice	Guided	1	0.5	0	13.18796	0.28461	-1.45274	-0.79907	0.827590307243686	-1.064538	-5.443252	1.813304
Trial1	3	1	blindfold	counterclockwise	practice	Guided	1	0.5	0	13.20795	0.28452	-1.45274	-0.79908	0.827623404360584	-1.064682	-5.481338	1.817518
Trial1	3	1	blindfold	counterclockwise	practice	Guided	1	0.5	0	13.22795	0.28447	-1.45274	-0.79908	0.827636425927395	-1.120737	-5.515192	1.77315
Trial1	3	1	blindfold	counterclockwise	practice	Guided	1	0.5	0	13.24796	0.28442	-1.45274	-0.79908	0.827649450310939	-1.139903	-5.506729	1.805991
Trial1	3	1	blindfold	counterclockwise	practice	Guided	1	0.5	0	13.26794	0.28437	-1.45274	-0.79908	0.827662469746718	-1.104841	-5.481338	1.820069
Trial1	3	1	blindfold	counterclockwise	practice	Guided	1	0.5	0	13.28795	0.28432	-1.45274	-0.79908	0.827675499761654	-1.100031	-5.481338	1.81187
Trial1	3	1	blindfold	counterclockwise	practice	Guided	1	0.5	0	13.30795	0.28427	-1.45275	-0.79908	0.827688532592925	-1.167057	-5.494033	1.8175
Trial1	3	1	blindfold	counterclockwise	practice	Guided	1	0.5	0	13.32796	0.28417	-1.45275	-0.79909	0.827724208557248	-1.099811	-5.506729	1.807702
Trial1	3	1	blindfold	counterclockwise	practice	Guided	1	0.5	0	13.34795	0.28412	-1.45275	-0.79909	0.827737249683646	-1.094303	-5.532119	1.782717
Trial1	3	1	blindfold	counterclockwise	practice	Guided	1	0.5	0	13.36795	0.28407	-1.45276	-0.79909	0.827750285851475	-1.103893	-5.494033	1.799134
Trial1	3	1	blindfold	counterclockwise	practice	Guided	1	0.5	0	13.38795	0.28403	-1.45276	-0.79909	0.827760719920866	-1.137356	-5.523656	1.747309
Trial1	3	1	blindfold	counterclockwise	practice	Guided	1	0.5	0	13.40794	0.28392	-1.45275	-0.79909	0.827789434566281	-1.119276	-5.43902	1.848965
Trial1	3	1	blindfold	counterclockwise	practice	Guided	1	0.5	0	13.42795	0.28387	-1.45274	-0.79908	0.827792873271762	-1.135559	-5.430556	1.94586
Trial1	3	1	blindfold	counterclockwise	practice	Guided	1	0.5	0	13.44795	0.28382	-1.45273	-0.79908	0.827805931439029	-1.126128	-5.405165	1.907548
Trial1	3	1	blindfold	counterclockwise	practice	Guided	1	0.5	0	13.46796	0.28377	-1.45272	-0.79908	0.827818992421301	-1.073629	-5.434788	1.930753
Trial1	3	1	blindfold	counterclockwise	practice	Guided	1	0.5	0	13.48795	0.28372	-1.45272	-0.79907	0.827822382644987	-1.135859	-5.447483	1.928181
Trial1	3	1	blindfold	counterclockwise	practice	Guided	1	0.5	0	13.50795	0.28362	-1.45273	-0.79906	0.82783885351131	-1.159465	-5.430556	1.96084
Trial1	3	1	blindfold	counterclockwise	practice	Guided	1	0.5	0	13.52795	0.28357	-1.45272	-0.79906	0.827851926055835	-1.125445	-5.409397	2.000092
Trial1	3	1	blindfold	counterclockwise	practice	Guided	1	0.5	0	13.54794	0.28351	-1.45272	-0.79905	0.827858004548916	-1.163704	-5.413629	1.956479
Trial1	3	1	blindfold	counterclockwise	practice	Guided	1	0.5	0	13.56795	0.28346	-1.45271	-0.79905	0.827871083435708	-1.18644	-5.384006	1.968156
Trial1	3	1	blindfold	counterclockwise	practice	Guided	1	0.5	0	13.58795	0.2834	-1.4527	-0.79904	0.82787705482206	-1.243007	-5.362847	1.936397
Trial1	3	1	blindfold	counterclockwise	practice	Guided	1	0.5	0	13.60796	0.28329	-1.45268	-0.79904	0.827905841362555	-1.199903	-5.290907	1.971831
Trial1	3	1	blindfold	counterclockwise	practice	Guided	1	0.5	0	13.62794	0.28324	-1.45267	-0.79904	0.827918924979591	-1.152297	-5.367079	1.897042
Trial1	3	1	blindfold	counterclockwise	practice	Guided	1	0.5	0	13.64795	0.28319	-1.45268	-0.79904	0.827932027015472	-1.139305	-5.400934	1.907092
Trial1	3	1	blindfold	counterclockwise	practice	Guided	1	0.5	0	13.66795	0.28314	-1.45268	-0.79904	0.827945116256161	-1.071207	-5.417861	1.876291
Trial1	3	1	blindfold	counterclockwise	practice	Guided	1	0.5	0	13.68796	0.28309	-1.45269	-0.79905	0.827967937475566	-1.145734	-5.422093	1.847993
Trial1	3	1	blindfold	counterclockwise	practice	Guided	1	0.5	0	13.70795	0.28299	-1.45269	-0.79904	0.827984416459433	-1.162861	-5.362847	1.952923
Trial1	3	1	blindfold	counterclockwise	practice	Guided	1	0.5	0	13.72795	0.28293	-1.45269	-0.79904	0.828000142064035	-1.10025	-5.384006	1.933973
Trial1	3	1	blindfold	counterclockwise	practice	Guided	1	0.5	0	13.74796	0.28289	-1.45269	-0.79905	0.828020356609341	-1.156993	-5.405165	1.906414
Trial1	3	1	blindfold	counterclockwise	practice	Guided	1	0.5	0	13.76794	0.28283	-1.4527	-0.79905	0.828036088777694	-1.169101	-5.443252	1.876497
Trial1	3	1	blindfold	counterclockwise	practice	Guided	1	0.5	0	13.78795	0.28278	-1.4527	-0.79905	0.828049205918829	-1.129937	-5.451715	1.899143
Trial1	3	1	blindfold	counterclockwise	practice	Guided	1	0.5	0	13.80795	0.28273	-1.4527	-0.79905	0.828062325872276	-1.134194	-5.400934	1.906443
Trial1	3	1	blindfold	counterclockwise	practice	Guided	1	0.5	0	13.82796	0.28263	-1.4527	-0.79905	0.828088566392583	-1.160335	-5.409397	1.881091
Trial1	3	1	blindfold	counterclockwise	practice	Guided	1	0.5	0	13.84795	0.28257	-1.4527	-0.79905	0.828104316100489	-1.192986	-5.371311	1.917593
Trial1	3	1	blindfold	counterclockwise	practice	Guided	1	0.5	0	13.86795	0.28252	-1.45269	-0.79904	0.828107728255549	-1.157227	-5.341688	1.914875
Trial1	3	1	blindfold	counterclockwise	practice	Guided	1	0.5	0	13.88795	0.28247	-1.45269	-0.79904	0.828120855153902	-1.136366	-5.320529	1.949374
Trial1	3	1	blindfold	counterclockwise	practice	Guided	1	0.5	0	13.90794	0.28242	-1.45268	-0.79904	0.828134000520658	-1.180135	-5.358616	1.930753
Trial1	3	1	blindfold	counterclockwise	practice	Guided	1	0.5	0	13.92795	0.28231	-1.45267	-0.79904	0.828162900466714	-1.160296	-5.265516	1.961065
Trial1	3	1	blindfold	counterclockwise	practice	Guided	1	0.5	0	13.94795	0.28226	-1.45267	-0.79903	0.828166443217867	-1.165071	-5.295139	1.99866
Trial1	3	1	blindfold	counterclockwise	practice	Guided	1	0.5	0	13.96796	0.28221	-1.45267	-0.79903	0.82817959271287	-1.178913	-5.333225	2.010709
Trial1	3	1	blindfold	counterclockwise	practice	Guided	1	0.5	0	13.98795	0.28216	-1.45267	-0.79902	0.828183076206791	-1.199277	-5.312066	2.072931
Trial1	3	1	blindfold	counterclockwise	practice	Guided	1	0.5	0	14.00795	0.28204	-1.45266	-0.79901	0.828205048911206	-1.236368	-5.278211	2.109253
Trial1	3	1	blindfold	counterclockwise	practice	Guided	1	0.5	0	14.02795	0.28199	-1.45265	-0.799	0.828208493140052	-1.238426	-5.244357	2.159621
Trial1	3	1	blindfold	counterclockwise	practice	Guided	1	0.5	0	14.04794	0.28193	-1.45264	-0.79899	0.828214684185528	-1.274151	-5.252821	2.162362
Trial1	3	1	blindfold	counterclockwise	practice	Guided	1	0.5	0	14.06795	0.28187	-1.45264	-0.79899	0.82823048219877	-1.238235	-5.265516	2.155435
Trial1	3	1	blindfold	counterclockwise	practice	Guided	1	0.5	0	14.08795	0.28182	-1.45263	-0.79897	0.828224334441697	-1.248147	-5.248589	2.180258
Trial1	3	1	blindfold	counterclockwise	practice	Guided	1	0.5	0	14.10796	0.2817	-1.45263	-0.79897	0.828255950079105	-1.217313	-5.27398	2.189964
Trial1	3	1	blindfold	counterclockwise	practice	Guided	1	0.5	0	14.12794	0.28165	-1.45263	-0.79896	0.82825953010317	-1.263331	-5.27398	2.225901
Trial1	3	1	blindfold	counterclockwise	practice	Guided	1	0.5	0	14.14795	0.28159	-1.45263	-0.79895	0.828265638741273	-1.236807	-5.278211	2.231206
Trial1	3	1	blindfold	counterclockwise	practice	Guided	1	0.5	0	14.16795	0.28154	-1.45263	-0.79894	0.828269217746914	-1.247734	-5.218966	2.281219
Trial1	3	1	blindfold	counterclockwise	practice	Guided	1	0.5	0	14.18796	0.28148	-1.45262	-0.79892	0.828265790714414	-1.237139	-5.163953	2.348921
Trial1	3	1	blindfold	counterclockwise	practice	Guided	1	0.5	0	14.20795	0.28137	-1.45261	-0.79891	0.828285152409982	-1.201894	-5.240125	2.358788
Trial1	3	1	blindfold	counterclockwise	practice	Guided	1	0.5	0	14.22795	0.28131	-1.45261	-0.7989	0.828291331377932	-1.241545	-5.252821	2.348759
Trial1	3	1	blindfold	counterclockwise	practice	Guided	1	0.5	0	14.24796	0.28126	-1.45262	-0.79889	0.828294886017525	-1.22309	-5.257052	2.442006
Trial1	3	1	blindfold	counterclockwise	practice	Guided	1	0.5	0	14.26794	0.2812	-1.45262	-0.79888	0.828301073124229	-1.259847	-5.176648	2.469929
Trial1	3	1	blindfold	counterclockwise	practice	Guided	1	0.5	0	14.28795	0.28114	-1.45261	-0.79886	0.828297606948404	-1.265997	-5.117403	2.511722
Trial1	3	1	blindfold	counterclockwise	practice	Guided	1	0.5	0	14.30795	0.28108	-1.45259	-0.79883	0.828284603065316	-1.292841	-5.058158	2.624134
Trial1	3	1	blindfold	counterclockwise	practice	Guided	1	0.5	0	14.32796	0.28097	-1.45255	-0.79881	0.828294369256879	-1.255905	-5.028535	2.70096
Trial1	3	1	blindfold	counterclockwise	practice	Guided	1	0.5	0	14.34795	0.28091	-1.45254	-0.79879	0.828290921402432	-1.238615	-4.998913	2.714656
Trial1	3	1	blindfold	counterclockwise	practice	Guided	1	0.5	0	14.36795	0.28086	-1.45253	-0.79878	0.828294551134818	-1.260673	-5.024303	2.717939
Trial1	3	1	blindfold	counterclockwise	practice	Guided	1	0.5	0	14.38795	0.28081	-1.45253	-0.79877	0.828298069030576	-1.171381	-5.011608	2.704815
Trial1	3	1	blindfold	counterclockwise	practice	Guided	1	0.5	0	14.40794	0.28075	-1.45252	-0.79874	0.828285092307809	-1.190521	-5.024303	2.737667
Trial1	3	1	blindfold	counterclockwise	practice	Guided	1	0.5	0	14.42795	0.28065	-1.45251	-0.79873	0.828301916587917	-1.196299	-4.965058	2.771076
Trial1	3	1	blindfold	counterclockwise	practice	Guided	1	0.5	0	14.44795	0.28061	-1.4525	-0.79872	0.828302852893634	-1.213544	-5.045462	2.757767
Trial1	3	1	blindfold	counterclockwise	practice	Guided	1	0.5	0	14.46796	0.28055	-1.4525	-0.79871	0.828309089072732	-1.205661	-5.020072	2.798283
Trial1	3	1	blindfold	counterclockwise	practice	Guided	1	0.5	0	14.48795	0.2805	-1.45251	-0.79869	0.828303085837797	-1.256267	-4.981985	2.82329
Trial1	3	1	blindfold	counterclockwise	practice	Guided	1	0.5	0	14.50795	0.28039	-1.45249	-0.79867	0.828312924321195	-1.257939	-4.893118	2.865276
Trial1	3	1	blindfold	counterclockwise	practice	Guided	1	0.5	0	14.52795	0.28034	-1.45248	-0.79866	0.828316537225288	-1.306677	-4.867727	2.968377
Trial1	3	1	blindfold	counterclockwise	practice	Guided	1	0.5	0	14.54794	0.28029	-1.45247	-0.79864	0.828310540024296	-1.288204	-4.816945	3.061621
Trial1	3	1	blindfold	counterclockwise	practice	Guided	1	0.5	0	14.56795	0.28023	-1.45245	-0.79863	0.82831680028809	-1.204214	-4.812713	3.077682
Trial1	3	1	blindfold	counterclockwise	practice	Guided	1	0.5	0	14.58795	0.28018	-1.45243	-0.7985901	0.828291566794878	-1.218558	-4.761932	3.102325
Trial1	3	1	blindfold	counterclockwise	practice	Guided	1	0.5	0	14.60796	0.28008	-1.45241	-0.79857	0.828298742021025	-1.195635	-4.719614	3.19575
Trial1	3	1	blindfold	counterclockwise	practice	Guided	1	0.5	0	14.62794	0.28003	-1.4524	-0.79855	0.828292770461604	-1.206218	-4.681528	3.237361
Trial1	3	1	blindfold	counterclockwise	practice	Guided	1	0.5	0	14.64795	0.27998	-1.45238	-0.79853	0.828286744896461	-1.247086	-4.596892	3.366007
Trial1	3	1	blindfold	counterclockwise	practice	Guided	1	0.5	0	14.66795	0.27992	-1.45236	-0.7985001	0.82827383678189	-1.291539	-4.618051	3.473488
Trial1	3	1	blindfold	counterclockwise	practice	Guided	1	0.5	0	14.68796	0.27987	-1.45234	-0.79847	0.82825816548012	-1.294257	-4.567269	3.540643
Trial1	3	1	blindfold	counterclockwise	practice	Guided	1	0.5	0	14.70795	0.27982	-1.45233	-0.79842	0.828223248941276	-1.30142	-4.579964	3.607616
Trial1	3	1	blindfold	counterclockwise	practice	Guided	1	0.5	0	14.72795	0.27971	-1.45231	-0.7984	0.828233193117238	-1.316585	-4.533415	3.653254
Trial1	3	1	blindfold	counterclockwise	practice	Guided	1	0.5	0	14.74796	0.27965	-1.4523	-0.79837	0.828220250966213	-1.368208	-4.49956	3.71841
Trial1	3	1	blindfold	counterclockwise	practice	Guided	1	0.5	0	14.76794	0.27959	-1.45229	-0.79835	0.828216909057735	-1.343589	-4.508024	3.769858
Trial1	3	1	blindfold	counterclockwise	practice	Guided	1	0.5	0	14.78795	0.27954	-1.45228	-0.7983	0.828182014934998	-1.323727	-4.491097	3.829529
Trial1	3	1	blindfold	counterclockwise	practice	Guided	1	0.5	0	14.80795	0.27943	-1.45226	-0.79827	0.828182462688672	-1.311363	-4.431851	3.964566
Trial1	3	1	blindfold	counterclockwise	practice	Guided	1	0.5	0	14.82796	0.27938	-1.45225	-0.79824	0.828166819651035	-1.375463	-4.368374	4.008196
Trial1	3	1	blindfold	counterclockwise	practice	Guided	1	0.5	0	14.84795	0.27932	-1.45224	-0.79821	0.828153856649718	-1.346876	-4.338752	4.072426
Trial1	3	1	blindfold	counterclockwise	practice	Guided	1	0.5	0	14.86795	0.27927	-1.45222	-0.79818	0.828138344730033	-1.351468	-4.258348	4.185743
Trial1	3	1	blindfold	counterclockwise	practice	Guided	1	0.5	0	14.88795	0.2792	-1.45219	-0.79799	0.827973801344059	-1.350077	-4.139857	4.370764
Trial1	3	1	blindfold	counterclockwise	practice	Guided	1	0.5	0	14.90794	0.27887	-1.45208	-0.79787	0.82794630471371	-1.339733	-3.877486	4.778993
Trial1	3	1	blindfold	counterclockwise	practice	Guided	1	0.5	0	14.92795	0.27862	-1.45201	-0.79776	0.827907024019168	-1.385058	-3.835168	4.911698
Trial1	3	1	blindfold	counterclockwise	practice	Guided	1	0.5	0	14.94795	0.27835	-1.45196	-0.79766	0.827882956190896	-1.452476	-3.780154	5.039291
Trial1	3	1	blindfold	counterclockwise	practice	Guided	1	0.5	0	14.96796	0.27803	-1.45192	-0.79756	0.827872329259008	-1.49308	-3.695518	5.168012
Trial1	3	1	blindfold	counterclockwise	practice	Guided	1	0.5	0	14.98795	0.27766	-1.45188	-0.79747	0.827884912829807	-1.480269	-3.619346	5.298915
Trial1	3	1	blindfold	counterclockwise	practice	Guided	1	0.5	0	15.00795	0.27723	-1.45184	-0.79735	0.827885001679011	-1.470188	-3.632041	5.387671
Trial1	3	1	blindfold	counterclockwise	practice	Guided	1	0.5	0	15.02795	0.27628	-1.45182	-0.79732	0.82811220675239	-1.461875	-3.657432	5.421814
Trial1	3	1	blindfold	counterclockwise	practice	Guided	1	0.5	0	15.04794	0.27578	-1.45182	-0.79731	0.828237791626774	-1.484586	-3.665896	5.442
Trial1	3	1	blindfold	counterclockwise	practice	Guided	1	0.5	0	15.06795	0.27527	-1.45182	-0.79731	0.828375997842862	-1.500314	-3.610882	5.399419
Trial1	3	1	blindfold	counterclockwise	practice	Guided	1	0.5	0	15.08795	0.27478	-1.45182	-0.79731	0.82850906675478	-1.419575	-3.619346	5.394343
Trial1	3	1	blindfold	counterclockwise	practice	Guided	1	0.5	0	15.10796	0.27434	-1.45181	-0.79728	0.828599936001273	-1.419669	-3.593955	5.390433
Trial1	3	1	blindfold	counterclockwise	practice	Guided	1	0.5	0	15.12794	0.27365	-1.4518	-0.79727	0.828778478335548	-1.445382	-3.555869	5.507015
Trial1	3	1	blindfold	counterclockwise	practice	Guided	1	0.5	0	15.14795	0.27338	-1.45179	-0.79725	0.828832997914062	-1.461842	-3.517783	5.590477
Trial1	3	1	blindfold	counterclockwise	practice	Guided	1	0.5	0	15.16795	0.27311	-1.45177	-0.79722	0.828878028545986	-1.499068	-3.450074	5.635269
Trial1	3	1	blindfold	counterclockwise	practice	Guided	1	0.5	0	15.18796	0.27282	-1.45174	-0.7972	0.82893819896774	-1.473825	-3.373901	5.670857
Trial1	3	1	blindfold	counterclockwise	practice	Guided	1	0.5	0	15.20795	0.27252	-1.45172	-0.79715	0.828972433525222	-1.471312	-3.340047	5.733159
Trial1	3	1	blindfold	counterclockwise	practice	Guided	1	0.5	0	15.22795	0.2719	-1.45168	-0.79713	0.829123531003805	-1.40247	-3.310424	5.807468
Trial1	3	1	blindfold	counterclockwise	practice	Guided	1	0.5	0	15.24796	0.27164	-1.45167	-0.79711	0.829175843287957	-1.358426	-3.318888	5.82608
Trial1	3	1	blindfold	counterclockwise	practice	Guided	1	0.5	0	15.26794	0.27141	-1.45166	-0.79709	0.82922002620709	-1.427757	-3.293497	5.894824
Trial1	3	1	blindfold	counterclockwise	practice	Guided	1	0.5	0	15.28795	0.27119	-1.45166	-0.79704	0.829232633513042	-1.475516	-3.238484	5.98124
Trial1	3	1	blindfold	counterclockwise	practice	Guided	1	0.5	0	15.30795	0.27064	-1.45161	-0.79702	0.829365317791283	-1.517071	-3.145384	6.03013
Trial1	3	1	blindfold	counterclockwise	practice	Guided	1	0.5	0	15.32796	0.27029	-1.45158	-0.79702	0.82946216940387	-1.416951	-3.128457	5.983712
Trial1	3	1	blindfold	counterclockwise	practice	Guided	1	0.5	0	15.34795	0.26992	-1.45158	-0.79703	0.829574397939082	-1.441339	-3.15808	5.93237
Trial1	3	1	blindfold	counterclockwise	practice	Guided	1	0.5	0	15.36795	0.26951	-1.45158	-0.79704	0.829697763285201	-1.426771	-3.23002	5.912009
Trial1	3	1	blindfold	counterclockwise	practice	Guided	1	0.5	0	15.38795	0.26914	-1.4516	-0.79705	0.829810242479343	-1.446507	-3.251179	5.856661
Trial1	3	1	blindfold	counterclockwise	practice	Guided	1	0.5	0	15.40794	0.26874	-1.4516	-0.79705	0.829921616570686	-1.455433	-3.234252	5.864779
Trial1	3	1	blindfold	counterclockwise	practice	Guided	1	0.5	0	15.42795	0.26796	-1.45161	-0.79705	0.830139299957441	-1.460335	-3.204629	5.894155
Trial1	3	1	blindfold	counterclockwise	practice	Guided	1	0.5	0	15.44795	0.26752	-1.45161	-0.79706	0.830272009382281	-1.433848	-3.280802	5.907863
Trial1	3	1	blindfold	counterclockwise	practice	Guided	1	0.5	0	15.46796	0.26709	-1.45163	-0.79708	0.830411742211753	-1.457342	-3.297729	5.835573
Trial1	3	1	blindfold	counterclockwise	practice	Guided	1	0.5	0	15.48795	0.26664	-1.45164	-0.79709	0.830547617275879	-1.444781	-3.293497	5.752082
Trial1	3	1	blindfold	counterclockwise	practice	Guided	1	0.5	0	15.50795	0.2662	-1.45164	-0.79709	0.830671352372108	-1.477968	-3.280802	5.813921
Trial1	3	1	blindfold	counterclockwise	practice	Guided	1	0.5	0	15.52795	0.26527	-1.45165	-0.79708	0.830924043160832	-1.429569	-3.293497	5.849592
Trial1	3	1	blindfold	counterclockwise	practice	Guided	1	0.5	0	15.54794	0.26481	-1.45165	-0.79707	0.831044445259644	-1.421141	-3.293497	5.871006
Trial1	3	1	blindfold	counterclockwise	practice	Guided	1	0.5	0	15.56795	0.26434	-1.45165	-0.79706	0.831168029570495	-1.466508	-3.297729	5.902958
Trial1	3	1	blindfold	counterclockwise	practice	Guided	1	0.5	0	15.58795	0.26385	-1.45165	-0.79704	0.831287892123817	-1.476733	-3.285034	5.956943
Trial1	3	1	blindfold	counterclockwise	practice	Guided	1	0.5	0	15.60796	0.26336	-1.45165	-0.79704	0.831427225509936	-1.472317	-3.272338	5.934101
Trial1	3	1	blindfold	counterclockwise	practice	Guided	1	0.5	0	15.62794	0.26232	-1.45165	-0.79702	0.831704629664953	-1.481056	-3.263875	5.982647
Trial1	3	1	blindfold	counterclockwise	practice	Guided	1	0.5	0	15.64795	0.26183	-1.45164	-0.79701	0.831835257259429	-1.444806	-3.272338	5.975703
Trial1	3	1	blindfold	counterclockwise	practice	Guided	1	0.5	0	15.66795	0.26129	-1.45163	-0.79701	0.831990026876494	-1.472423	-3.263875	6.012579
Trial1	3	1	blindfold	counterclockwise	practice	Guided	1	0.5	0	15.68796	0.26077	-1.45163	-0.797	0.832129786617313	-1.427018	-3.213093	6.001795
Trial1	3	1	blindfold	counterclockwise	practice	Guided	1	0.5	0	15.70795	0.26024	-1.45162	-0.797	0.832282304480156	-1.448475	-3.221557	5.992664
Trial1	3	1	blindfold	counterclockwise	practice	Guided	1	0.5	0	15.72795	0.25925	-1.45163	-0.79701	0.832577634171819	-1.428126	-3.314656	5.947368
Trial1	3	1	blindfold	counterclockwise	practice	Guided	1	0.5	0	15.74796	0.25876	-1.45164	-0.79704	0.832748145485528	-1.385061	-3.293497	5.910893
Trial1	3	1	blindfold	counterclockwise	practice	Guided	1	0.5	0	15.76794	0.25832	-1.45165	-0.79706	0.832894882095479	-1.364499	-3.327352	5.81966
Trial1	3	1	blindfold	counterclockwise	practice	Guided	1	0.5	0	15.78795	0.25794	-1.45166	-0.7971	0.833043497275623	-1.369299	-3.390829	5.718666
Trial1	3	1	blindfold	counterclockwise	practice	Guided	1	0.5	0	15.80795	0.25762	-1.45168	-0.79718	0.833213071858311	-1.364316	-3.458537	5.592813
Trial1	3	1	blindfold	counterclockwise	practice	Guided	1	0.5	0	15.82796	0.25716	-1.45174	-0.79721	0.833375672146168	-1.400202	-3.615114	5.377018
Trial1	3	1	blindfold	counterclockwise	practice	Guided	1	0.5	0	15.84795	0.25702	-1.45176	-0.79725	0.833454738539098	-1.382625	-3.644737	5.264402
Trial1	3	1	blindfold	counterclockwise	practice	Guided	1	0.5	0	15.86795	0.25692	-1.45177	-0.79729	0.833522158334346	-1.366078	-3.691286	5.063301
Trial1	3	1	blindfold	counterclockwise	practice	Guided	1	0.5	0	15.88795	0.25685	-1.45179	-0.79734	0.83359040152955	-1.331791	-3.784386	4.862856
Trial1	3	1	blindfold	counterclockwise	practice	Guided	1	0.5	0	15.90794	0.25676	-1.45182	-0.79748	0.83375057836301	-1.313054	-3.869022	4.720668
Trial1	3	1	blindfold	counterclockwise	practice	Guided	1	0.5	0	15.92795	0.25652	-1.4519	-0.79757	0.833906708271822	-1.301881	-4.148321	4.309246
Trial1	3	1	blindfold	counterclockwise	practice	Guided	1	0.5	0	15.94795	0.25638	-1.45196	-0.79766	0.834033676248598	-1.271046	-4.279507	4.083471
Trial1	3	1	blindfold	counterclockwise	practice	Guided	1	0.5	0	15.96796	0.25625	-1.45203	-0.79774	0.834148155457003	-1.295662	-4.385302	3.910248
Trial1	3	1	blindfold	counterclockwise	practice	Guided	1	0.5	0	15.98795	0.25614	-1.45208	-0.79786	0.834295106272901	-1.273723	-4.465706	3.801812
Trial1	3	1	blindfold	counterclockwise	practice	Guided	1	0.5	0	16.00795	0.25594	-1.45217	-0.79792	0.834410927902035	-1.345634	-4.601123	3.584811
Trial1	3	1	blindfold	counterclockwise	practice	Guided	1	0.5	0	16.02795	0.25586	-1.4522	-0.79797	0.834482147912524	-1.370926	-4.63921	3.428367
Trial1	3	1	blindfold	counterclockwise	practice	Guided	1	0.5	0	16.04794	0.25577	-1.45224	-0.79803	0.834565821095667	-1.357269	-4.753468	3.302811
Trial1	3	1	blindfold	counterclockwise	practice	Guided	1	0.5	0	16.06795	0.25568	-1.45229	-0.79809	0.834649613891352	-1.343172	-4.838104	3.164651
Trial1	3	1	blindfold	counterclockwise	practice	Guided	1	0.5	0	16.08795	0.25559	-1.45233	-0.79812	0.83470456547405	-1.338072	-4.842336	3.148041
Trial1	3	1	blindfold	counterclockwise	practice	Guided	1	0.5	0	16.10796	0.25553	-1.45235	-0.79818	0.834779589584746	-1.349949	-4.888886	3.109791
Trial1	3	1	blindfold	counterclockwise	practice	Guided	1	0.5	0	16.12794	0.25542	-1.45239	-0.79821	0.834840419064321	-1.435388	-4.897349	3.014159
Trial1	3	1	blindfold	counterclockwise	practice	Guided	1	0.5	0	16.14795	0.25536	-1.4524	-0.79824	0.834886718762527	-1.397125	-4.880422	2.944149
Trial1	3	1	blindfold	counterclockwise	practice	Guided	1	0.5	0	16.16795	0.2553	-1.45242	-0.79827	0.834933030019099	-1.44968	-4.92274	2.921184
Trial1	3	1	blindfold	counterclockwise	practice	Guided	1	0.5	0	16.18796	0.25524	-1.45243	-0.7983	0.834979221393825	-1.410103	-4.931204	2.935281
Trial1	3	1	blindfold	counterclockwise	practice	Guided	1	0.5	0	16.20795	0.25519	-1.45244	-0.79835	0.835041683914787	-1.400246	-4.926972	2.909613
Trial1	3	1	blindfold	counterclockwise	practice	Guided	1	0.5	0	16.22795	0.25507	-1.45245	-0.79837	0.835096022786531	-1.33785	-4.960826	2.790904
Trial1	3	1	blindfold	counterclockwise	practice	Guided	1	0.5	0	16.24796	0.25502	-1.45246	-0.79839	0.835129780473187	-1.35452	-4.96929	2.760873
Trial1	3	1	blindfold	counterclockwise	practice	Guided	1	0.5	0	16.26794	0.25496	-1.45246	-0.79842	0.835176099337895	-1.35434	-4.952363	2.756688
Trial1	3	1	blindfold	counterclockwise	practice	Guided	1	0.5	0	16.28795	0.25491	-1.45247	-0.79844	0.835209861569847	-1.334028	-4.990449	2.690208
Trial1	3	1	blindfold	counterclockwise	practice	Guided	1	0.5	0	16.30795	0.25485	-1.45248	-0.79848	0.835265701283052	-1.334474	-4.981985	2.702811
Trial1	3	1	blindfold	counterclockwise	practice	Guided	1	0.5	0	16.32796	0.25474	-1.45248	-0.79849	0.835307565157449	-1.361266	-4.948131	2.706037
Trial1	3	1	blindfold	counterclockwise	practice	Guided	1	0.5	0	16.34795	0.25468	-1.45248	-0.7985001	0.835334819530061	-1.326136	-4.910045	2.719964
Trial1	3	1	blindfold	counterclockwise	practice	Guided	1	0.5	0	16.36795	0.25463	-1.45247	-0.79852	0.835368528294586	-1.317531	-4.901581	2.7287
Trial1	3	1	blindfold	counterclockwise	practice	Guided	1	0.5	0	16.38795	0.25457	-1.45247	-0.79852	0.835386151534159	-1.354333	-4.931204	2.760965
Trial1	3	1	blindfold	counterclockwise	practice	Guided	1	0.5	0	16.40794	0.25451	-1.45247	-0.79854	0.835422921674778	-1.341905	-4.905813	2.786655
Trial1	3	1	blindfold	counterclockwise	practice	Guided	1	0.5	0	16.42795	0.2544	-1.45245	-0.79854	0.835455252026678	-1.380709	-4.812713	2.873495
Trial1	3	1	blindfold	counterclockwise	practice	Guided	1	0.5	0	16.44795	0.25434	-1.45244	-0.79854	0.83547289871421	-1.338011	-4.816945	2.803643
Trial1	3	1	blindfold	counterclockwise	practice	Guided	1	0.5	0	16.46796	0.25429	-1.45243	-0.79855	0.835497175131655	-1.366876	-4.816945	2.861411
Trial1	3	1	blindfold	counterclockwise	practice	Guided	1	0.5	0	16.48795	0.25423	-1.45243	-0.79855	0.835514820071637	-1.38386	-4.8508	2.839776
Trial1	3	1	blindfold	counterclockwise	practice	Guided	1	0.5	0	16.50795	0.25417	-1.45243	-0.79856	0.835542039309455	-1.28218	-4.821177	2.860375
Trial1	3	1	blindfold	counterclockwise	practice	Guided	1	0.5	0	16.52795	0.25406	-1.45241	-0.79856	0.835574409814127	-1.299116	-4.719614	2.838762
Trial1	3	1	blindfold	counterclockwise	practice	Guided	1	0.5	0	16.54794	0.254	-1.4524	-0.79856	0.835592069635111	-1.335135	-4.715382	2.825356
Trial1	3	1	blindfold	counterclockwise	practice	Guided	1	0.5	0	16.56795	0.25395	-1.45239	-0.79856	0.835606793545394	-1.284083	-4.694223	2.914992
Trial1	3	1	blindfold	counterclockwise	practice	Guided	1	0.5	0	16.58795	0.25389	-1.45238	-0.79856	0.835624460579259	-1.289527	-4.719614	2.822336
Trial1	3	1	blindfold	counterclockwise	practice	Guided	1	0.5	0	16.60796	0.25383	-1.45238	-0.79856	0.835642140325938	-1.303802	-4.698455	2.847024
Trial1	3	1	blindfold	counterclockwise	practice	Guided	1	0.5	0	16.62794	0.25373	-1.45237	-0.79856	0.835671600681561	-1.280717	-4.706918	2.839487
Trial1	3	1	blindfold	counterclockwise	practice	Guided	1	0.5	0	16.64795	0.25367	-1.45236	-0.79856	0.835689290923284	-1.304328	-4.698455	2.863857
Trial1	3	1	blindfold	counterclockwise	practice	Guided	1	0.5	0	16.66795	0.25362	-1.45236	-0.79856	0.835704024083385	-1.335612	-4.630746	2.8669
Trial1	3	1	blindfold	counterclockwise	practice	Guided	1	0.5	0	16.68796	0.25356	-1.45234	-0.79856	0.835721712750858	-1.315841	-4.596892	2.934889
Trial1	3	1	blindfold	counterclockwise	practice	Guided	1	0.5	0	16.70795	0.25351	-1.45233	-0.79856	0.835736460705649	-1.274861	-4.563037	2.9112
Trial1	3	1	blindfold	counterclockwise	practice	Guided	1	0.5	0	16.72795	0.25339	-1.45231	-0.79856	0.835771856391227	-1.333029	-4.588428	2.799792
Trial1	3	1	blindfold	counterclockwise	practice	Guided	1	0.5	0	16.74796	0.25334	-1.45231	-0.79856	0.835786613632499	-1.263873	-4.575733	2.856999
Trial1	3	1	blindfold	counterclockwise	practice	Guided	1	0.5	0	16.76794	0.25329	-1.4523	-0.79856	0.835801373605345	-1.327194	-4.533415	2.884086
Trial1	3	1	blindfold	counterclockwise	practice	Guided	1	0.5	0	16.78795	0.25323	-1.45229	-0.79856	0.835819083898873	-1.278098	-4.575733	2.88171
Trial1	3	1	blindfold	counterclockwise	practice	Guided	1	0.5	0	16.80795	0.25318	-1.45229	-0.79856	0.835833849879697	-1.266285	-4.59266	2.924185
Trial1	3	1	blindfold	counterclockwise	practice	Guided	1	0.5	0	16.82796	0.25307	-1.45229	-0.79856	0.835866339368331	-1.2788	-4.550342	2.902728
Trial1	3	1	blindfold	counterclockwise	practice	Guided	1	0.5	0	16.84795	0.25302	-1.45229	-0.79856	0.835881114087225	-1.338085	-4.554574	2.833283
Trial1	3	1	blindfold	counterclockwise	practice	Guided	1	0.5	0	16.86795	0.25297	-1.45229	-0.79856	0.835895891536766	-1.348351	-4.567269	2.858149
Trial1	3	1	blindfold	counterclockwise	practice	Guided	1	0.5	0	16.88795	0.25291	-1.45228	-0.79856	0.835913622794858	-1.277331	-4.554574	2.864986
Trial1	3	1	blindfold	counterclockwise	practice	Guided	1	0.5	0	16.90794	0.25286	-1.45228	-0.79856	0.835928397439362	-1.335117	-4.520719	2.862861
Trial1	3	1	blindfold	counterclockwise	practice	Guided	1	0.5	0	16.92795	0.25274	-1.45227	-0.79856	0.835963887104514	-1.328499	-4.503792	2.92617
Trial1	3	1	blindfold	counterclockwise	practice	Guided	1	0.5	0	16.94795	0.25269	-1.45227	-0.79856	0.835978679840079	-1.353452	-4.524951	2.891783
Trial1	3	1	blindfold	counterclockwise	practice	Guided	1	0.5	0	16.96796	0.25263	-1.45227	-0.79856	0.835996429434863	-1.410774	-4.579964	2.864314
Trial1	3	1	blindfold	counterclockwise	practice	Guided	1	0.5	0	16.98795	0.25257	-1.45227	-0.79856	0.836014182957811	-1.352164	-4.575733	2.845473
Trial1	3	1	blindfold	counterclockwise	practice	Guided	1	0.5	0	17.00795	0.25252	-1.45227	-0.79856	0.836028984971787	-1.30754	-4.524951	2.842917
Trial1	3	1	blindfold	counterclockwise	practice	Guided	1	0.5	0	17.02795	0.25241	-1.45226	-0.79856	0.836061553713742	-1.310433	-4.516487	2.922685
Trial1	3	1	blindfold	counterclockwise	practice	Guided	1	0.5	0	17.04794	0.25235	-1.45226	-0.79856	0.836079321639768	-1.309325	-4.529183	2.918171
Trial1	3	1	blindfold	counterclockwise	practice	Guided	1	0.5	0	17.06795	0.25229	-1.45226	-0.79856	0.83609709349279	-1.287375	-4.563037	2.902541
Trial1	3	1	blindfold	counterclockwise	practice	Guided	1	0.5	0	17.08795	0.25224	-1.45227	-0.79856	0.836111910785487	-1.339167	-4.54611	2.858613
Trial1	3	1	blindfold	counterclockwise	practice	Guided	1	0.5	0	17.10796	0.25218	-1.45227	-0.79855	0.836120126201694	-1.337789	-4.503792	2.942732
Trial1	3	1	blindfold	counterclockwise	practice	Guided	1	0.5	0	17.12794	0.25207	-1.45226	-0.79855	0.836152736120468	-1.343732	-4.45301	2.964068
Trial1	3	1	blindfold	counterclockwise	practice	Guided	1	0.5	0	17.14795	0.25201	-1.45225	-0.79854	0.836160972290756	-1.428045	-4.448779	2.977265
Trial1	3	1	blindfold	counterclockwise	practice	Guided	1	0.5	0	17.16795	0.25195	-1.45225	-0.79854	0.836178766802933	-1.327902	-4.478401	3.039803
Trial1	3	1	blindfold	counterclockwise	practice	Guided	1	0.5	0	17.18796	0.25189	-1.45224	-0.79853	0.836187002608574	-1.367126	-4.465706	3.018337
Trial1	3	1	blindfold	counterclockwise	practice	Guided	1	0.5	0	17.20795	0.25184	-1.45224	-0.79853	0.836201842230148	-1.326306	-4.474169	2.997854
Trial1	3	1	blindfold	counterclockwise	practice	Guided	1	0.5	0	17.22795	0.25172	-1.45224	-0.79852	0.836227895786623	-1.354172	-4.457242	3.030472
Trial1	3	1	blindfold	counterclockwise	practice	Guided	1	0.5	0	17.24796	0.25167	-1.45224	-0.79852	0.836242744848271	-1.355227	-4.465706	3.059864
Trial1	3	1	blindfold	counterclockwise	practice	Guided	1	0.5	0	17.26794	0.25161	-1.45224	-0.79851	0.836251057264745	-1.330216	-4.457242	3.107025
Trial1	3	1	blindfold	counterclockwise	practice	Guided	1	0.5	0	17.28795	0.25156	-1.45223	-0.7985001	0.836256407926696	-1.312556	-4.397997	3.111887
Trial1	3	1	blindfold	counterclockwise	practice	Guided	1	0.5	0	17.30795	0.2515	-1.45223	-0.79849	0.836264623366918	-1.305949	-4.38107	3.175182
Trial1	3	1	blindfold	counterclockwise	practice	Guided	1	0.5	0	17.32796	0.25139	-1.45221	-0.79848	0.836287747356671	-1.337949	-4.304897	3.199244
Trial1	3	1	blindfold	counterclockwise	practice	Guided	1	0.5	0	17.34795	0.25133	-1.45219	-0.79846	0.836286519231146	-1.341774	-4.304897	3.304185
Trial1	3	1	blindfold	counterclockwise	practice	Guided	1	0.5	0	17.36795	0.25128	-1.45218	-0.79845	0.836291830096787	-1.330254	-4.304897	3.355052
Trial1	3	1	blindfold	counterclockwise	practice	Guided	1	0.5	0	17.38795	0.25122	-1.45218	-0.79843	0.83629056254346	-1.275188	-4.321825	3.432734
Trial1	3	1	blindfold	counterclockwise	practice	Guided	1	0.5	0	17.40794	0.25115	-1.45217	-0.7984	0.836282758585	-1.366255	-4.232957	3.488242
Trial1	3	1	blindfold	counterclockwise	practice	Guided	1	0.5	0	17.42795	0.25115	-1.45217	-0.7984	0.836282758585	-1.366255	-4.232957	3.488242
Trial1	3	1	blindfold	counterclockwise	practice	Guided	1	0.5	0	17.44795	0.25083	-1.45209	-0.79833	0.836311242777288	-1.367136	-4.161016	3.755465
Trial1	3	1	blindfold	counterclockwise	practice	Guided	1	0.5	0	17.46796	0.25082	-1.45209	-0.79827	0.83625698759164	-1.429284	-4.017135	3.754976
Trial1	3	1	blindfold	counterclockwise	practice	Guided	1	0.5	0	17.48795	0.25061	-1.45205	-0.79822	0.836271791761323	-1.395732	-3.962122	3.815087
Trial1	3	1	blindfold	counterclockwise	practice	Guided	1	0.5	0	17.50795	0.25037	-1.45201	-0.79814	0.836267108505189	-1.39177	-3.932499	3.832086
Trial1	3	1	blindfold	counterclockwise	practice	Guided	1	0.5	0	17.52795	0.24984	-1.45196	-0.7981	0.836387245214349	-1.38672	-3.843631	3.945841
Trial1	3	1	blindfold	counterclockwise	practice	Guided	1	0.5	0	17.54794	0.24957	-1.45194	-0.79808	0.836448934980225	-1.418481	-3.847863	3.965739
Trial1	3	1	blindfold	counterclockwise	practice	Guided	1	0.5	0	17.56795	0.24924	-1.45193	-0.79806	0.836528741648241	-1.392055	-3.839399	3.979374
Trial1	3	1	blindfold	counterclockwise	practice	Guided	1	0.5	0	17.58795	0.24893	-1.45192	-0.79804	0.83660267425271	-1.355581	-3.81824	3.95973
Trial1	3	1	blindfold	counterclockwise	practice	Guided	1	0.5	0	17.60796	0.2486	-1.45191	-0.79802	0.83668266724743	-1.395827	-3.775922	3.970948
Trial1	3	1	blindfold	counterclockwise	practice	Guided	1	0.5	0	17.62794	0.24797	-1.45189	-0.79801	0.836862633717277	-1.391922	-3.7463	3.992386
Trial1	3	1	blindfold	counterclockwise	practice	Guided	1	0.5	0	17.64795	0.24765	-1.45188	-0.798	0.836949570701266	-1.423608	-3.733604	4.016353
Trial1	3	1	blindfold	counterclockwise	practice	Guided	1	0.5	0	17.66795	0.24727	-1.45187	-0.79798	0.837045072531553	-1.39086	-3.708214	4.101656
Trial1	3	1	blindfold	counterclockwise	practice	Guided	1	0.5	0	17.68796	0.24683	-1.45186	-0.79796	0.837159051975359	-1.360546	-3.695518	4.132242
Trial1	3	1	blindfold	counterclockwise	practice	Guided	1	0.5	0	17.70795	0.24638	-1.45185	-0.79793	0.837266619523407	-1.333584	-3.665896	4.133295
Trial1	3	1	blindfold	counterclockwise	practice	Guided	1	0.5	0	17.72795	0.24555	-1.45184	-0.79792	0.837508874561343	-1.357739	-3.670127	4.199812
Trial1	3	1	blindfold	counterclockwise	practice	Guided	1	0.5	0	17.74796	0.24518	-1.45183	-0.7979	0.837602338897025	-1.309173	-3.661664	4.218434
Trial1	3	1	blindfold	counterclockwise	practice	Guided	1	0.5	0	17.76794	0.24483	-1.45182	-0.79788	0.837689803747515	-1.365177	-3.615114	4.296341
Trial1	3	1	blindfold	counterclockwise	practice	Guided	1	0.5	0	17.78795	0.24447	-1.45182	-0.79786	0.837780521632013	-1.375765	-3.58126	4.350669
Trial1	3	1	blindfold	counterclockwise	practice	Guided	1	0.5	0	17.80795	0.2441	-1.4518	-0.79782	0.837855363783678	-1.372893	-3.543173	4.401265
Trial1	3	1	blindfold	counterclockwise	practice	Guided	1	0.5	0	17.82796	0.24333	-1.4518	-0.79781	0.83808132832147	-1.381937	-3.585491	4.417878
Trial1	3	1	blindfold	counterclockwise	practice	Guided	1	0.5	0	17.84795	0.24293	-1.4518	-0.7977999	0.838194332769322	-1.318595	-3.593955	4.415984
Trial1	3	1	blindfold	counterclockwise	practice	Guided	1	0.5	0	17.86795	0.24255	-1.4518	-0.79779	0.83830148025694	-1.354395	-3.585491	4.410604
Trial1	3	1	blindfold	counterclockwise	practice	Guided	1	0.5	0	17.88795	0.24217	-1.45179	-0.79777	0.838399258072476	-1.379933	-3.568564	4.510635
Trial1	3	1	blindfold	counterclockwise	practice	Guided	1	0.5	0	17.90794	0.24177	-1.45178	-0.79774	0.83849377643835	-1.420876	-3.522014	4.542883
Trial1	3	1	blindfold	counterclockwise	practice	Guided	1	0.5	0	17.92795	0.24084	-1.45176	-0.79772	0.838761662517738	-1.377195	-3.483928	4.582393
Trial1	3	1	blindfold	counterclockwise	practice	Guided	1	0.5	0	17.94795	0.24037	-1.45175	-0.7977	0.838887957232101	-1.370565	-3.500855	4.647656
Trial1	3	1	blindfold	counterclockwise	practice	Guided	1	0.5	0	17.96796	0.23987	-1.45175	-0.79769	0.839033372972217	-1.325403	-3.458537	4.651654
Trial1	3	1	blindfold	counterclockwise	practice	Guided	1	0.5	0	17.98795	0.23938	-1.45174	-0.79768	0.839175904196229	-1.369014	-3.462769	4.633387
Trial1	3	1	blindfold	counterclockwise	practice	Guided	1	0.5	0	18.00795	0.2389	-1.45173	-0.79766	0.839306065549875	-1.360391	-3.462769	4.65058
Trial1	3	1	blindfold	counterclockwise	practice	Guided	1	0.5	0	18.02795	0.23786	-1.45172	-0.79764	0.839611210803414	-1.4035	-3.403524	4.754167
Trial1	3	1	blindfold	counterclockwise	practice	Guided	1	0.5	0	18.04794	0.23731	-1.45171	-0.79763	0.839773581633267	-1.376849	-3.420451	4.772167
Trial1	3	1	blindfold	counterclockwise	practice	Guided	1	0.5	0	18.06795	0.23675	-1.4517	-0.7976199	0.839939358428306	-1.367446	-3.407756	4.768382
Trial1	3	1	blindfold	counterclockwise	practice	Guided	1	0.5	0	18.08795	0.23616	-1.4517	-0.7976	0.840105563262112	-1.363898	-3.424683	4.808117
Trial1	3	1	blindfold	counterclockwise	practice	Guided	1	0.5	0	18.10796	0.23558	-1.4517	-0.79757	0.840259380803361	-1.343854	-3.361206	4.883313
Trial1	3	1	blindfold	counterclockwise	practice	Guided	1	0.5	0	18.12794	0.23448	-1.4517	-0.79757	0.840606187824654	-1.31964	-3.44161	4.850274
Trial1	3	1	blindfold	counterclockwise	practice	Guided	1	0.5	0	18.14795	0.23398	-1.45171	-0.79756	0.84075475415163	-1.356469	-3.428915	4.89532
Trial1	3	1	blindfold	counterclockwise	practice	Guided	1	0.5	0	18.16795	0.23348	-1.45171	-0.79754	0.840894150859025	-1.407021	-3.44161	4.952521
Trial1	3	1	blindfold	counterclockwise	practice	Guided	1	0.5	0	18.18796	0.23297	-1.45171	-0.7975299	0.841046383871037	-1.399362	-3.39506	4.999092
Trial1	3	1	blindfold	counterclockwise	practice	Guided	1	0.5	0	18.20795	0.23242	-1.4517	-0.79749	0.841183308808914	-1.426009	-3.348511	5.01091
Trial1	3	1	blindfold	counterclockwise	practice	Guided	1	0.5	0	18.22795	0.23119	-1.45167	-0.79748	0.841565885794485	-1.373917	-3.310424	5.075917
Trial1	3	1	blindfold	counterclockwise	practice	Guided	1	0.5	0	18.24796	0.23055	-1.45166	-0.79747	0.841761045657117	-1.390767	-3.306193	5.062865
Trial1	3	1	blindfold	counterclockwise	practice	Guided	1	0.5	0	18.26794	0.22987	-1.45166	-0.79748	0.841988446070106	-1.367353	-3.310424	5.042753
Trial1	3	1	blindfold	counterclockwise	practice	Guided	1	0.5	0	18.28795	0.22919	-1.45165	-0.79748	0.842206857224192	-1.375455	-3.335815	5.034199
Trial1	3	1	blindfold	counterclockwise	practice	Guided	1	0.5	0	18.30795	0.22852	-1.45166	-0.79747	0.842413049465917	-1.388146	-3.32312	5.029696
Trial1	3	1	blindfold	counterclockwise	practice	Guided	1	0.5	0	18.32796	0.2271	-1.45166	-0.79746	0.842862326297844	-1.416411	-3.285034	5.0844
Trial1	3	1	blindfold	counterclockwise	practice	Guided	1	0.5	0	18.34795	0.2264	-1.45165	-0.7974401	0.843070342964903	-1.399906	-3.27657	5.164163
Trial1	3	1	blindfold	counterclockwise	practice	Guided	1	0.5	0	18.36795	0.22563	-1.45164	-0.79743	0.843311019798378	-1.478702	-3.238484	5.140691
Trial1	3	1	blindfold	counterclockwise	practice	Guided	1	0.5	0	18.38795	0.22483	-1.45162	-0.7974	0.843543291345086	-1.42303	-3.213093	5.230321
Trial1	3	1	blindfold	counterclockwise	practice	Guided	1	0.5	0	18.40794	0.22398	-1.45161	-0.79735	0.843773746803718	-1.450287	-3.200398	5.263807
Trial1	3	1	blindfold	counterclockwise	practice	Guided	1	0.5	0	18.42795	0.22211	-1.45158	-0.79731	0.844349499880132	-1.444368	-3.086139	5.398805
Trial1	3	1	blindfold	counterclockwise	practice	Guided	1	0.5	0	18.44795	0.2211	-1.45155	-0.79726	0.844635299727994	-1.482332	-3.014198	5.498637
Trial1	3	1	blindfold	counterclockwise	practice	Guided	1	0.5	0	18.46796	0.22002	-1.45153	-0.79723	0.844964190862811	-1.465591	-2.980344	5.558204
Trial1	3	1	blindfold	counterclockwise	practice	Guided	1	0.5	0	18.48795	0.2188	-1.4515	-0.79721	0.845350332419517	-1.461362	-2.954953	5.596387
Trial1	3	1	blindfold	counterclockwise	practice	Guided	1	0.5	0	18.50795	0.21751	-1.45148	-0.7972	0.84577088127265	-1.488692	-2.954953	5.650397
Trial1	3	1	blindfold	counterclockwise	practice	Guided	1	0.5	0	18.52795	0.21461	-1.45148	-0.79722	0.846762753853008	-1.399245	-2.967649	5.573925
Trial1	3	1	blindfold	counterclockwise	practice	Guided	1	0.5	0	18.54794	0.21309	-1.45149	-0.79725	0.84730447054544	-1.36859	-2.993039	5.466596
Trial1	3	1	blindfold	counterclockwise	practice	Guided	1	0.5	0	18.56795	0.21158	-1.4515	-0.79727	0.847835800435478	-1.370144	-3.043821	5.432495
Trial1	3	1	blindfold	counterclockwise	practice	Guided	1	0.5	0	18.58795	0.20996	-1.45151	-0.79727	0.848388264042032	-1.373516	-3.01843	5.441091
Trial1	3	1	blindfold	counterclockwise	practice	Guided	1	0.5	0	18.60796	0.20847	-1.45151	-0.79727	0.848898811820533	-1.403755	-2.993039	5.448831
Trial1	3	1	blindfold	counterclockwise	practice	Guided	1	0.5	0	18.62794	0.20524	-1.4515	-0.79728	0.850022864994016	-1.352667	-3.035357	5.463544
Trial1	3	1	blindfold	counterclockwise	practice	Guided	1	0.5	0	18.64795	0.20364	-1.45151	-0.79731	0.850607123070564	-1.254923	-3.086139	5.361818
Trial1	3	1	blindfold	counterclockwise	practice	Guided	1	0.5	0	18.66795	0.20214	-1.45153	-0.79734	0.851158983158769	-1.202709	-3.048053	5.296245
Trial1	3	1	blindfold	counterclockwise	practice	Guided	1	0.5	0	18.68796	0.20071	-1.45154	-0.79737	0.8516885864364	-1.24048	-3.052285	5.253324
Trial1	3	1	blindfold	counterclockwise	practice	Guided	1	0.5	0	18.70795	0.19942	-1.45153	-0.7974	0.852170810163107	-1.229217	-3.014198	5.207644
Trial1	3	1	blindfold	counterclockwise	practice	Guided	1	0.5	0	18.72795	0.19704	-1.45153	-0.7974	0.853013202142321	-1.235253	-3.107298	5.17425
Trial1	3	1	blindfold	counterclockwise	practice	Guided	1	0.5	0	18.74796	0.19605	-1.45153	-0.79741	0.853374674887122	-1.213315	-3.077675	5.191709
Trial1	3	1	blindfold	counterclockwise	practice	Guided	1	0.5	0	18.76794	0.19517	-1.45154	-0.7974	0.853679141156653	-1.217328	-3.06498	5.221282
Trial1	3	1	blindfold	counterclockwise	practice	Guided	1	0.5	0	18.78795	0.19443	-1.45153	-0.79741	0.853953016799643	-1.162943	-3.022662	5.206126
Trial1	3	1	blindfold	counterclockwise	practice	Guided	1	0.5	0	18.80795	0.19385	-1.45153	-0.79743	0.854179364743645	-1.126248	-3.056516	5.18026
Trial1	3	1	blindfold	counterclockwise	practice	Guided	1	0.5	0	18.82796	0.19312	-1.45155	-0.79745	0.854459972612324	-1.13945	-3.18347	5.05112
Trial1	3	1	blindfold	counterclockwise	practice	Guided	1	0.5	0	18.84795	0.19298	-1.45156	-0.79746	0.854519607353026	-1.13582	-3.175007	4.912979
Trial1	3	1	blindfold	counterclockwise	practice	Guided	1	0.5	0	18.86795	0.19295	-1.45157	-0.79746	0.854530390429628	-1.116331	-3.204629	4.854713
Trial1	3	1	blindfold	counterclockwise	practice	Guided	1	0.5	0	18.88795	0.19291	-1.45157	-0.79747	0.854554051197236	-1.197776	-3.187702	4.90285
Trial1	3	1	blindfold	counterclockwise	practice	Guided	1	0.5	0	18.90794	0.19287	-1.45157	-0.79749	0.854587118815287	-1.197026	-3.141152	4.87767
Trial1	3	1	blindfold	counterclockwise	practice	Guided	1	0.5	0	18.92795	0.1928	-1.45157	-0.79751	0.85463096385949	-1.17565	-3.141152	4.75223
Trial1	3	1	blindfold	counterclockwise	practice	Guided	1	0.5	0	18.94795	0.19276	-1.45157	-0.79752	0.854654629444422	-1.185887	-3.15808	4.642708
Trial1	3	1	blindfold	counterclockwise	practice	Guided	1	0.5	0	18.96796	0.19273	-1.45157	-0.79754	0.85468410665892	-1.153176	-3.196166	4.589015
Trial1	3	1	blindfold	counterclockwise	practice	Guided	1	0.5	0	18.98795	0.19269	-1.45158	-0.79756	0.854717112978477	-1.092282	-3.234252	4.481483
Trial1	3	1	blindfold	counterclockwise	practice	Guided	1	0.5	0	19.00795	0.19266	-1.45158	-0.7976	0.854765279180539	-1.060281	-3.242716	4.452978
Trial1	3	1	blindfold	counterclockwise	practice	Guided	1	0.5	0	19.02795	0.1926	-1.45159	-0.7976199	0.854805427908226	-1.027926	-3.200398	4.411878
Trial1	3	1	blindfold	counterclockwise	practice	Guided	1	0.5	0	19.04794	0.19257	-1.45159	-0.79764	0.854834963498143	-1.052848	-3.204629	4.348153
Trial1	3	1	blindfold	counterclockwise	practice	Guided	1	0.5	0	19.06795	0.19253	-1.45159	-0.79766	0.854867979171238	-1.030687	-3.234252	4.352985
Trial1	3	1	blindfold	counterclockwise	practice	Guided	1	0.5	0	19.08795	0.1925	-1.45159	-0.79767	0.854888117009651	-1.034664	-3.272338	4.336067
Trial1	3	1	blindfold	counterclockwise	practice	Guided	1	0.5	0	19.10796	0.19247	-1.4516	-0.7977	0.85492688648668	-1.05136	-3.285034	4.297791
Trial1	3	1	blindfold	counterclockwise	practice	Guided	1	0.5	0	19.12794	0.19241	-1.45161	-0.79772	0.854967154513591	-1.00204	-3.285034	4.290776
Trial1	3	1	blindfold	counterclockwise	practice	Guided	1	0.5	0	19.14795	0.19238	-1.45161	-0.79773	0.854987284208956	-0.998144	-3.306193	4.307703
Trial1	3	1	blindfold	counterclockwise	practice	Guided	1	0.5	0	19.16795	0.19235	-1.45162	-0.79774	0.855007369710095	-1.024362	-3.293497	4.290161
Trial1	3	1	blindfold	counterclockwise	practice	Guided	1	0.5	0	19.18796	0.19232	-1.45162	-0.79775	0.855027511520435	-1.048686	-3.217325	4.365116
Trial1	3	1	blindfold	counterclockwise	practice	Guided	1	0.5	0	19.20795	0.19229	-1.45162	-0.79776	0.855047587690644	-1.031953	-3.213093	4.4034
Trial1	3	1	blindfold	counterclockwise	practice	Guided	1	0.5	0	19.22795	0.19223	-1.45162	-0.79776	0.855069179152451	-1.05306	-3.234252	4.360811
Trial1	3	1	blindfold	counterclockwise	practice	Guided	1	0.5	0	19.24796	0.1922	-1.45162	-0.79777	0.855089379560908	-1.003894	-3.293497	4.357984
Trial1	3	1	blindfold	counterclockwise	practice	Guided	1	0.5	0	19.26794	0.19217	-1.45162	-0.79778	0.85510952505555	-1.009931	-3.272338	4.256982
Trial1	3	1	blindfold	counterclockwise	practice	Guided	1	0.5	0	19.28795	0.19214	-1.45162	-0.79779	0.855129604908862	-1.014968	-3.259643	4.27785
Trial1	3	1	blindfold	counterclockwise	practice	Guided	1	0.5	0	19.30795	0.19211	-1.45162	-0.7977999	0.85514969618776	-1.055237	-3.246947	4.285125
Trial1	3	1	blindfold	counterclockwise	practice	Guided	1	0.5	0	19.32796	0.19204	-1.45162	-0.79781	0.855184301041144	-1.037055	-3.238484	4.26464
Trial1	3	1	blindfold	counterclockwise	practice	Guided	1	0.5	0	19.34795	0.19201	-1.45163	-0.79781	0.855195108723988	-1.072135	-3.293497	4.255256
Trial1	3	1	blindfold	counterclockwise	practice	Guided	1	0.5	0	19.36795	0.19198	-1.45163	-0.79782	0.855215248130664	-1.049153	-3.310424	4.230697
Trial1	3	1	blindfold	counterclockwise	practice	Guided	1	0.5	0	19.38795	0.19194	-1.45163	-0.79782	0.855229659074433	-1.053095	-3.297729	4.213788
Trial1	3	1	blindfold	counterclockwise	practice	Guided	1	0.5	0	19.40794	0.19191	-1.45163	-0.79784	0.855259091299407	-1.022427	-3.297729	4.231453
Trial1	3	1	blindfold	counterclockwise	practice	Guided	1	0.5	0	19.42795	0.19184	-1.45163	-0.79784	0.855284306562479	-1.097894	-3.272338	4.225148
Trial1	3	1	blindfold	counterclockwise	practice	Guided	1	0.5	0	19.44795	0.19181	-1.45164	-0.79784	0.855295119998909	-1.071169	-3.310424	4.225904
Trial1	3	1	blindfold	counterclockwise	practice	Guided	1	0.5	0	19.46796	0.19177	-1.45164	-0.79785	0.85531882271008	-1.119865	-3.356974	4.216139
Trial1	3	1	blindfold	counterclockwise	practice	Guided	1	0.5	0	19.48795	0.19174	-1.45164	-0.79785	0.855329627426223	-1.062589	-3.331583	4.238757
Trial1	3	1	blindfold	counterclockwise	practice	Guided	1	0.5	0	19.50795	0.19171	-1.45164	-0.79785	0.855340443798409	-1.081321	-3.268106	4.271846
Trial1	3	1	blindfold	counterclockwise	practice	Guided	1	0.5	0	19.52795	0.19164	-1.45164	-0.79785	0.85536567840056	-1.08687	-3.340047	4.313724
Trial1	3	1	blindfold	counterclockwise	practice	Guided	1	0.5	0	19.54794	0.19161	-1.45165	-0.79785	0.855376487081294	-1.055614	-3.378133	4.306197
Trial1	3	1	blindfold	counterclockwise	practice	Guided	1	0.5	0	19.56795	0.19157	-1.45166	-0.79785	0.855390912614634	-1.03404	-3.403524	4.336216
Trial1	3	1	blindfold	counterclockwise	practice	Guided	1	0.5	0	19.58795	0.19154	-1.45166	-0.79785	0.855401734176424	-1.10053	-3.433147	4.325955
Trial1	3	1	blindfold	counterclockwise	practice	Guided	1	0.5	0	19.60796	0.1915	-1.45167	-0.79785	0.855416151811007	-1.087851	-3.416219	4.351528
Trial1	3	1	blindfold	counterclockwise	practice	Guided	1	0.5	0	19.62794	0.19143	-1.45168	-0.79785	0.855441401364303	-1.116257	-3.39506	4.254105
Trial1	3	1	blindfold	counterclockwise	practice	Guided	1	0.5	0	19.64795	0.1914	-1.45168	-0.79785	0.855452227198753	-1.102561	-3.445842	4.241883
Trial1	3	1	blindfold	counterclockwise	practice	Guided	1	0.5	0	19.66795	0.19137	-1.45169	-0.79786	0.85547243798839	-1.007823	-3.445842	4.189796
Trial1	3	1	blindfold	counterclockwise	practice	Guided	1	0.5	0	19.68796	0.19133	-1.45169	-0.79786	0.85548687312806	-1.013641	-3.48816	4.248581
Trial1	3	1	blindfold	counterclockwise	practice	Guided	1	0.5	0	19.70795	0.1913	-1.4517	-0.79786	0.855497696518186	-0.977938	-3.467001	4.245376
Trial1	3	1	blindfold	counterclockwise	practice	Guided	1	0.5	0	19.72795	0.19125	-1.45171	-0.79786	0.855515742912325	-0.94372	-3.44161	4.296757
Trial1	3	1	blindfold	counterclockwise	practice	Guided	1	0.5	0	19.74796	0.19122	-1.45171	-0.79785	0.855517169167172	-1.021294	-3.416219	4.366029
Trial1	3	1	blindfold	counterclockwise	practice	Guided	1	0.5	0	19.76794	0.19119	-1.45171	-0.79785	0.855528001408966	-1.014036	-3.356974	4.425054
Trial1	3	1	blindfold	counterclockwise	practice	Guided	1	0.5	0	19.78795	0.19116	-1.4517	-0.79784	0.855529551793604	-1.028397	-3.348511	4.462476
Trial1	3	1	blindfold	counterclockwise	practice	Guided	1	0.5	0	19.80795	0.19113	-1.4517	-0.79781	0.855512416180515	-1.079668	-3.348511	4.54508
Trial1	3	1	blindfold	counterclockwise	practice	Guided	1	0.5	0	19.82796	0.19106	-1.45169	-0.7977999	0.855528299682309	-1.118257	-3.297729	4.67104
Trial1	3	1	blindfold	counterclockwise	practice	Guided	1	0.5	0	19.84795	0.19102	-1.45169	-0.79778	0.855524184095067	-1.157078	-3.285034	4.754645
Trial1	3	1	blindfold	counterclockwise	practice	Guided	1	0.5	0	19.86795	0.19099	-1.45168	-0.79776	0.855516287153883	-1.103892	-3.365438	4.779721
Trial1	3	1	blindfold	counterclockwise	practice	Guided	1	0.5	0	19.88795	0.19095	-1.45168	-0.79775	0.855521452128845	-1.140723	-3.314656	4.824922
Trial1	3	1	blindfold	counterclockwise	practice	Guided	1	0.5	0	19.90794	0.19091	-1.45168	-0.7977099	0.855498551910593	-1.208499	-3.314656	4.86085
Trial1	3	1	blindfold	counterclockwise	practice	Guided	1	0.5	0	19.92795	0.19083	-1.45167	-0.7977	0.855518179308776	-1.226093	-3.251179	4.856177
Trial1	3	1	blindfold	counterclockwise	practice	Guided	1	0.5	0	19.94795	0.19079	-1.45167	-0.79769	0.855523357835189	-1.235223	-3.280802	4.864326
Trial1	3	1	blindfold	counterclockwise	practice	Guided	1	0.5	0	19.96796	0.19075	-1.45166	-0.79768	0.855528477356455	-1.208842	-3.310424	4.877674
Trial1	3	1	blindfold	counterclockwise	practice	Guided	1	0.5	0	19.98795	0.19071	-1.45166	-0.79767	0.855533604220997	-1.17813	-3.301961	4.895343
Trial1	3	1	blindfold	counterclockwise	practice	Guided	1	0.5	0	20.00795	0.19068	-1.45166	-0.79765	0.855525771004184	-1.167016	-3.306193	4.815821
Trial1	3	1	blindfold	counterclockwise	practice	Guided	1	0.5	0	20.02795	0.1906	-1.45166	-0.79765	0.855554700257396	-1.144734	-3.293497	4.816449
Trial1	3	1	blindfold	counterclockwise	practice	Guided	1	0.5	0	20.04794	0.19057	-1.45166	-0.79764	0.855556273615965	-1.154173	-3.293497	4.837204
Trial1	3	1	blindfold	counterclockwise	practice	Guided	1	0.5	0	20.06795	0.19053	-1.45166	-0.79764	0.855570744752726	-1.193117	-3.301961	4.798316
Trial1	3	1	blindfold	counterclockwise	practice	Guided	1	0.5	0	20.08795	0.1905	-1.45165	-0.79764	0.855581589739333	-1.147584	-3.27657	4.761766
Trial1	3	1	blindfold	counterclockwise	practice	Guided	1	0.5	0	20.10796	0.19046	-1.45165	-0.79765	0.855605343445504	-1.123904	-3.285034	4.712013
Trial1	3	1	blindfold	counterclockwise	practice	Guided	1	0.5	0	20.12794	0.19039	-1.45166	-0.79765	0.855630672507047	-1.038434	-3.340047	4.52112
Trial1	3	1	blindfold	counterclockwise	practice	Guided	1	0.5	0	20.14795	0.19037	-1.45166	-0.79766	0.855647238315068	-1.02002	-3.378133	4.50063
Trial1	3	1	blindfold	counterclockwise	practice	Guided	1	0.5	0	20.16795	0.19034	-1.45166	-0.79768	0.85567676843593	-0.969923	-3.352742	4.460004
Trial1	3	1	blindfold	counterclockwise	practice	Guided	1	0.5	0	20.18796	0.19031	-1.45166	-0.79769	0.855696958889647	-0.913748	-3.39506	4.386285
Trial1	3	1	blindfold	counterclockwise	practice	Guided	1	0.5	0	20.20795	0.19029	-1.45167	-0.79772	0.855732145021323	-0.903883	-3.356974	4.327392
Trial1	3	1	blindfold	counterclockwise	practice	Guided	1	0.5	0	20.22795	0.19024	-1.45167	-0.79773	0.855759580039681	-0.963793	-3.331583	4.241705
Trial1	3	1	blindfold	counterclockwise	practice	Guided	1	0.5	0	20.24796	0.19021	-1.45167	-0.79775	0.855789046131775	-0.914361	-3.348511	4.226276
Trial1	3	1	blindfold	counterclockwise	practice	Guided	1	0.5	0	20.26794	0.19019	-1.45167	-0.79776	0.855805569473563	-0.887089	-3.327352	4.206024
Trial1	3	1	blindfold	counterclockwise	practice	Guided	1	0.5	0	20.28795	0.19016	-1.45167	-0.79778	0.855835158343895	-0.875748	-3.310424	4.118104
Trial1	3	1	blindfold	counterclockwise	practice	Guided	1	0.5	0	20.30795	0.19014	-1.45167	-0.79782	0.85587967434613	-0.887778	-3.344279	4.07156
Trial1	3	1	blindfold	counterclockwise	practice	Guided	1	0.5	0	20.32796	0.19009	-1.45167	-0.79783	0.855907059009348	-0.840735	-3.373901	3.980428
Trial1	3	1	blindfold	counterclockwise	practice	Guided	1	0.5	0	20.34795	0.19007	-1.45167	-0.79785	0.855932917867811	-0.85768	-3.310424	3.950553
Trial1	3	1	blindfold	counterclockwise	practice	Guided	1	0.5	0	20.36795	0.19005	-1.45166	-0.79787	0.855958877206337	-0.83006	-3.225788	3.917706
Trial1	3	1	blindfold	counterclockwise	practice	Guided	1	0.5	0	20.38795	0.19002	-1.45166	-0.7978899	0.855988301591624	-0.84058	-3.259643	3.816582
Trial1	3	1	blindfold	counterclockwise	practice	Guided	1	0.5	0	20.40794	0.19	-1.45166	-0.79793	0.856032878988345	-0.84843	-3.251179	3.77855
Trial1	3	1	blindfold	counterclockwise	practice	Guided	1	0.5	0	20.42795	0.18995	-1.45165	-0.79795	0.856069652107709	-0.78403	-3.272338	3.704711
Trial1	3	1	blindfold	counterclockwise	practice	Guided	1	0.5	0	20.44795	0.18993	-1.45165	-0.79797	0.856095512127436	-0.850025	-3.255411	3.67768
Trial1	3	1	blindfold	counterclockwise	practice	Guided	1	0.5	0	20.46796	0.18991	-1.45165	-0.79799	0.85612136690229	-0.817493	-3.204629	3.628161
Trial1	3	1	blindfold	counterclockwise	practice	Guided	1	0.5	0	20.48795	0.18989	-1.45164	-0.79801	0.856147277386286	-0.790222	-3.18347	3.607908
Trial1	3	1	blindfold	counterclockwise	practice	Guided	1	0.5	0	20.50795	0.18987	-1.45164	-0.79805	0.856191855158105	-0.820779	-3.268106	3.586054
Trial1	3	1	blindfold	counterclockwise	practice	Guided	1	0.5	0	20.52795	0.18982	-1.45164	-0.79807	0.856228520735805	-0.791386	-3.27657	3.490236
Trial1	3	1	blindfold	counterclockwise	practice	Guided	1	0.5	0	20.54794	0.1898	-1.45164	-0.79808	0.8562451039874	-0.759435	-3.196166	3.461709
Trial1	3	1	blindfold	counterclockwise	practice	Guided	1	0.5	0	20.56795	0.18978	-1.45163	-0.7981	0.856271015401164	-0.785631	-3.18347	3.444184
Trial1	3	1	blindfold	counterclockwise	practice	Guided	1	0.5	0	20.58795	0.18976	-1.45163	-0.79813	0.85630626023054	-0.813749	-3.225788	3.334164
Trial1	3	1	blindfold	counterclockwise	practice	Guided	1	0.5	0	20.60796	0.18974	-1.45163	-0.79818	0.856360116083944	-0.798053	-3.263875	3.250572
Trial1	3	1	blindfold	counterclockwise	practice	Guided	1	0.5	0	20.62794	0.18969	-1.45163	-0.7982	0.85639684602204	-0.728051	-3.242716	3.134869
Trial1	3	1	blindfold	counterclockwise	practice	Guided	1	0.5	0	20.64795	0.18967	-1.45163	-0.79822	0.856422697267042	-0.783752	-3.145384	3.217361
Trial1	3	1	blindfold	counterclockwise	practice	Guided	1	0.5	0	20.66795	0.18965	-1.45162	-0.7982301	0.856439337571326	-0.784797	-3.115762	3.255146
Trial1	3	1	blindfold	counterclockwise	practice	Guided	1	0.5	0	20.68796	0.18962	-1.45162	-0.79824	0.856459490492144	-0.84751	-3.15808	3.270225
Trial1	3	1	blindfold	counterclockwise	practice	Guided	1	0.5	0	20.70795	0.1896	-1.45161	-0.79827	0.856494736212386	-0.881356	-3.15808	3.206881
Trial1	3	1	blindfold	counterclockwise	practice	Guided	1	0.5	0	20.72795	0.18954	-1.4516	-0.79828	0.856525756682279	-0.867868	-3.153848	3.211455
Trial1	3	1	blindfold	counterclockwise	practice	Guided	1	0.5	0	20.74796	0.18951	-1.4516	-0.79829	0.856545962153617	-0.823357	-3.136921	3.20368
Trial1	3	1	blindfold	counterclockwise	practice	Guided	1	0.5	0	20.76794	0.18949	-1.4516	-0.79831	0.856571820596997	-0.803361	-3.170775	3.124402
Trial1	3	1	blindfold	counterclockwise	practice	Guided	1	0.5	0	20.78795	0.18946	-1.4516	-0.7983201	0.8565920880349	-0.849947	-3.187702	3.039089
Trial1	3	1	blindfold	counterclockwise	practice	Guided	1	0.5	0	20.80795	0.18943	-1.4516	-0.79836	0.856640236558735	-0.813317	-3.166543	3.002286
Trial1	3	1	blindfold	counterclockwise	practice	Guided	1	0.5	0	20.82796	0.18938	-1.45159	-0.79838	0.856676976778691	-0.855109	-3.115762	2.904502
Trial1	3	1	blindfold	counterclockwise	practice	Guided	1	0.5	0	20.84795	0.18935	-1.45159	-0.7984	0.856706456563379	-0.838959	-3.060748	2.804116
Trial1	3	1	blindfold	counterclockwise	practice	Guided	1	0.5	0	20.86795	0.18933	-1.45158	-0.79843	0.856741653890347	-0.830803	-3.056516	2.66989
Trial1	3	1	blindfold	counterclockwise	practice	Guided	1	0.5	0	20.88795	0.1893	-1.45157	-0.79845	0.856771195314203	-0.802954	-3.098834	2.628642
Trial1	3	1	blindfold	counterclockwise	practice	Guided	1	0.5	0	20.90794	0.18928	-1.45157	-0.79851	0.856834383306425	-0.787039	-3.073444	2.536652
Trial1	3	1	blindfold	counterclockwise	practice	Guided	1	0.5	0	20.92795	0.18923	-1.45156	-0.79853	0.856871127450478	-0.664597	-3.098834	2.456004
Trial1	3	1	blindfold	counterclockwise	practice	Guided	1	0.5	0	20.94795	0.18921	-1.45156	-0.79855	0.856897038349265	-0.578641	-3.107298	2.567616
Trial1	3	1	blindfold	counterclockwise	practice	Guided	1	0.5	0	20.96796	0.1892	-1.45156	-0.79856	0.856909996557432	-0.596866	-3.136921	2.58392
Trial1	3	1	blindfold	counterclockwise	practice	Guided	1	0.5	0	20.98795	0.18918	-1.45156	-0.79858	0.85693586294609	-0.537798	-3.187702	2.543537
Trial1	3	1	blindfold	counterclockwise	practice	Guided	1	0.5	0	21.00795	0.18917	-1.45157	-0.7985901	0.856948876813198	-0.61982	-3.268106	2.612702
Trial1	3	1	blindfold	counterclockwise	practice	Guided	1	0.5	0	21.02795	0.18912	-1.45158	-0.79858	0.856957624550652	-0.929226	-3.162311	2.852321
Trial1	3	1	blindfold	counterclockwise	practice	Guided	1	0.5	0	21.04794	0.18908	-1.45158	-0.79857	0.856962808449688	-1.109564	-3.107298	2.939546
Trial1	3	1	blindfold	counterclockwise	practice	Guided	1	0.5	0	21.06795	0.189	-1.45157	-0.79854	0.856963901334346	-1.326643	-3.014198	3.063824
Trial1	3	1	blindfold	counterclockwise	practice	Guided	1	0.5	0	21.08795	0.18872	-1.45154	-0.79853	0.857056223204425	-1.419839	-2.980344	3.0571
Trial1	3	1	blindfold	counterclockwise	practice	Guided	1	0.5	0	21.10796	0.18811	-1.45152	-0.79869	0.857427032635535	-1.408587	-3.060748	2.822279
Trial1	3	1	blindfold	counterclockwise	practice	Guided	1	0.5	0	21.12794	0.18615	-1.45159	-0.7988	0.85824428306088	-1.282834	-3.39506	2.317663
Trial1	3	1	blindfold	counterclockwise	practice	Guided	1	0.5	0	21.14795	0.18484	-1.45168	-0.79888	0.858798610658737	-1.207591	-3.543173	2.185478
Trial1	3	1	blindfold	counterclockwise	practice	Guided	1	0.5	0	21.16795	0.18345	-1.45175	-0.79897	0.85939335514716	-1.138698	-3.593955	1.956471
Trial1	3	1	blindfold	counterclockwise	practice	Guided	1	0.5	0	21.18796	0.1821	-1.45179	-0.79904	0.859956550531686	-1.068026	-3.615114	1.82411
Trial1	3	1	blindfold	counterclockwise	practice	Guided	1	0.5	0	21.20795	0.18082	-1.45181	-0.7991	0.860486343027362	-1.030977	-3.619346	1.78327
Trial1	3	1	blindfold	counterclockwise	practice	Guided	1	0.5	0	21.22795	0.17844	-1.45176	-0.79907	0.861344122047796	-0.948269	-3.399292	1.878177
Trial1	3	1	blindfold	counterclockwise	practice	Guided	1	0.5	0	21.24796	0.1775	-1.45172	-0.79904	0.86166762813618	-0.852119	-3.331583	1.956404
Trial1	3	1	blindfold	counterclockwise	practice	Guided	1	0.5	0	21.26794	0.17672	-1.45167	-0.79902	0.861941356033404	-0.732933	-3.272338	2.006483
Trial1	3	1	blindfold	counterclockwise	practice	Guided	1	0.5	0	21.28795	0.17624	-1.45164	-0.799	0.862102942705472	-0.69276	-3.18347	2.006874
Trial1	3	1	blindfold	counterclockwise	practice	Guided	1	0.5	0	21.30795	0.17606	-1.45161	-0.79893	0.86210571116066	-0.59345	-3.263875	2.475786
Trial1	3	1	blindfold	counterclockwise	practice	Guided	1	0.5	0	21.32796	0.17603	-1.45162	-0.79891	0.862098473107295	-0.16146	-3.259643	2.822981
Trial1	3	1	blindfold	counterclockwise	practice	Guided	1	0.5	0	21.34795	0.17603	-1.45162	-0.79889	0.862079913892165	0.168871	-3.225788	2.612982
Trial1	3	1	blindfold	counterclockwise	practice	Guided	1	0.5	0	21.36795	0.17604	-1.45163	-0.79889	0.862076156434175	0.213683	-3.301961	2.425069
Trial1	3	1	blindfold	counterclockwise	practice	Guided	1	0.5	0	21.38795	0.17604	-1.45163	-0.79888	0.862066876810803	0.184424	-3.390829	2.348692
Trial1	3	1	blindfold	counterclockwise	practice	Guided	1	0.5	0	21.40794	0.17604	-1.45164	-0.79888	0.862066876810803	-0.0013832	-3.437378	2.301914
Trial1	3	1	blindfold	counterclockwise	practice	Guided	1	0.5	0	21.42795	0.17603	-1.45164	-0.79887	0.862061409978207	-0.379221	-3.32312	2.283823
Trial1	3	1	blindfold	counterclockwise	practice	Guided	1	0.5	0	21.44795	0.17602	-1.45165	-0.79887	0.862065173216574	-0.543701	-3.297729	2.279606
Trial1	3	1	blindfold	counterclockwise	practice	Guided	1	0.5	0	21.46796	0.176	-1.45164	-0.79887	0.86207268879211	-0.593014	-3.246947	2.295152
Trial1	3	1	blindfold	counterclockwise	practice	Guided	1	0.5	0	21.48795	0.17598	-1.45164	-0.79888	0.862089428895925	-0.634808	-3.327352	2.189046
Trial1	3	1	blindfold	counterclockwise	practice	Guided	1	0.5	0	21.50795	0.17596	-1.45165	-0.79891	0.862124783136183	-0.573952	-3.462769	2.072967
Trial1	3	1	blindfold	counterclockwise	practice	Guided	1	0.5	0	21.52795	0.17592	-1.4517	-0.79894	0.862167604407956	-0.419859	-3.758995	1.627372
Trial1	3	1	blindfold	counterclockwise	practice	Guided	1	0.5	0	21.54794	0.17591	-1.45175	-0.79897	0.862199145262664	-0.359026	-3.843631	1.515494
Trial1	3	1	blindfold	counterclockwise	practice	Guided	1	0.5	0	21.56795	0.17589	-1.4518	-0.79899	0.86222522056651	-0.30546	-3.843631	1.512665
Trial1	3	1	blindfold	counterclockwise	practice	Guided	1	0.5	0	21.58795	0.17588	-1.45182	-0.79901	0.862247531842769	-0.357309	-3.81824	1.625007
Trial1	3	1	blindfold	counterclockwise	practice	Guided	1	0.5	0	21.60796	0.17587	-1.45183	-0.79902	0.862260519926713	-0.480332	-3.7463	1.743465
Trial1	3	1	blindfold	counterclockwise	practice	Guided	1	0.5	0	21.62794	0.17583	-1.45183	-0.79901	0.862266336874942	-0.620638	-3.53471	2.012966
Trial1	3	1	blindfold	counterclockwise	practice	Guided	1	0.5	0	21.64795	0.17581	-1.45182	-0.799	0.862264515379876	-0.64727	-3.483928	2.184545
Trial1	3	1	blindfold	counterclockwise	practice	Guided	1	0.5	0	21.66795	0.17578	-1.4518	-0.79897	0.862248018218022	-0.609018	-3.373901	2.429204
Trial1	3	1	blindfold	counterclockwise	practice	Guided	1	0.5	0	21.68796	0.17576	-1.45177	-0.79896	0.862246314373917	-0.529745	-3.352742	2.464844
Trial1	3	1	blindfold	counterclockwise	practice	Guided	1	0.5	0	21.70795	0.17574	-1.45176	-0.79893	0.862226004480101	-0.435886	-3.450074	2.454643
Trial1	3	1	blindfold	counterclockwise	practice	Guided	1	0.5	0	21.72795	0.17572	-1.45176	-0.79892	0.862224296377866	-0.389802	-3.623578	2.401205
Trial1	3	1	blindfold	counterclockwise	practice	Guided	1	0.5	0	21.74796	0.17571	-1.45177	-0.79891	0.862218778563708	-0.488506	-3.657432	2.436494
Trial1	3	1	blindfold	counterclockwise	practice	Guided	1	0.5	0	21.76794	0.17569	-1.45178	-0.7989	0.862217027354634	-0.532228	-3.7463	2.430932
Trial1	3	1	blindfold	counterclockwise	practice	Guided	1	0.5	0	21.78795	0.17567	-1.4518	-0.7989	0.862224549260168	-0.636137	-3.919804	2.298272
Trial1	3	1	blindfold	counterclockwise	practice	Guided	1	0.5	0	21.80795	0.17564	-1.45185	-0.7989	0.862235832865035	-0.65709	-4.046758	2.247319
Trial1	3	1	blindfold	counterclockwise	practice	Guided	1	0.5	0	21.82796	0.17557	-1.45195	-0.7989	0.862262164760184	-0.793758	-4.177943	2.197626
Trial1	3	1	blindfold	counterclockwise	practice	Guided	1	0.5	0	21.84795	0.17553	-1.452	-0.7989	0.862277219354313	-0.944453	-4.262579	2.172774
Trial1	3	1	blindfold	counterclockwise	practice	Guided	1	0.5	0	21.86795	0.17549	-1.45204	-0.7989	0.862292269934203	-1.04157	-4.326056	2.140882
Trial1	3	1	blindfold	counterclockwise	practice	Guided	1	0.5	0	21.88795	0.17544	-1.45208	-0.79891	0.862320368234685	-1.212364	-4.397997	2.031493
Trial1	3	1	blindfold	counterclockwise	practice	Guided	1	0.5	0	21.90794	0.17538	-1.45211	-0.79894	0.86237073127581	-1.236464	-4.355679	1.930055
Trial1	3	1	blindfold	counterclockwise	practice	Guided	1	0.5	0	21.92795	0.17526	-1.45214	-0.79896	0.862434456912269	-1.243416	-4.313361	1.854263
Trial1	3	1	blindfold	counterclockwise	practice	Guided	1	0.5	0	21.94795	0.17521	-1.45215	-0.79898	0.862471785808297	-1.163703	-4.342984	1.696655
Trial1	3	1	blindfold	counterclockwise	practice	Guided	1	0.5	0	21.96796	0.17516	-1.45215	-0.799	0.862509110838388	-1.026482	-4.279507	1.553118
Trial1	3	1	blindfold	counterclockwise	practice	Guided	1	0.5	0	21.98795	0.17512	-1.45214	-0.79902	0.862542732350368	-0.775744	-4.232957	1.5167
Trial1	3	1	blindfold	counterclockwise	practice	Guided	1	0.5	0	22.00795	0.17509	-1.45214	-0.79906	0.862591079835459	-0.678411	-4.177943	1.51999
Trial1	3	1	blindfold	counterclockwise	practice	Guided	1	0.5	0	22.02795	0.17506	-1.45212	-0.79907	0.862611654766813	-0.434316	-4.173712	1.555629
Trial1	3	1	blindfold	counterclockwise	practice	Guided	1	0.5	0	22.04794	0.17504	-1.45212	-0.79908	0.862628469336947	-0.465989	-4.161016	1.580029
Trial1	3	1	blindfold	counterclockwise	practice	Guided	1	0.5	0	22.06795	0.17503	-1.45211	-0.79908	0.862632230366709	-0.482435	-4.089076	1.701679
Trial1	3	1	blindfold	counterclockwise	practice	Guided	1	0.5	0	22.08795	0.17501	-1.45209	-0.79907	0.862630493799055	-0.577979	-3.894413	1.963704
Trial1	3	1	blindfold	counterclockwise	practice	Guided	1	0.5	0	22.10796	0.17498	-1.45203	-0.79902	0.862595472279745	-0.732701	-3.636273	2.270661
Trial1	3	1	blindfold	counterclockwise	practice	Guided	1	0.5	0	22.12794	0.1749	-1.45186	-0.79899	0.862597850136475	-0.877198	-3.458537	2.527477
Trial1	3	1	blindfold	counterclockwise	practice	Guided	1	0.5	0	22.14795	0.17486	-1.45181	-0.79897	0.862594374328544	-0.90312	-3.454306	2.497414
Trial1	3	1	blindfold	counterclockwise	practice	Guided	1	0.5	0	22.16795	0.17482	-1.45179	-0.79896	0.862600236448927	-0.924273	-3.547405	2.454869
Trial1	3	1	blindfold	counterclockwise	practice	Guided	1	0.5	0	22.18796	0.17478	-1.45179	-0.79895	0.862605978851752	-0.862594	-3.636273	2.30519
Trial1	3	1	blindfold	counterclockwise	practice	Guided	1	0.5	0	22.20795	0.17475	-1.4518	-0.79895	0.862617294033517	-0.71853	-3.665896	2.241635
Trial1	3	1	blindfold	counterclockwise	practice	Guided	1	0.5	0	22.22795	0.17471	-1.45181	-0.79895	0.862632374843677	-0.477227	-3.754763	2.033512
Trial1	3	1	blindfold	counterclockwise	practice	Guided	1	0.5	0	22.24796	0.1747	-1.45182	-0.79897	0.862654693935151	-0.410666	-3.86479	1.871352
Trial1	3	1	blindfold	counterclockwise	practice	Guided	1	0.5	0	22.26794	0.17468	-1.45185	-0.79898	0.862671514856656	-0.331322	-3.940963	1.730525
Trial1	3	1	blindfold	counterclockwise	practice	Guided	1	0.5	0	22.28795	0.17467	-1.45188	-0.799	0.862693778776782	-0.313022	-4.012903	1.714185
Trial1	3	1	blindfold	counterclockwise	practice	Guided	1	0.5	0	22.30795	0.17466	-1.4519	-0.79904	0.862734591247385	-0.27554	-3.970585	1.643718
Trial1	3	1	blindfold	counterclockwise	practice	Guided	1	0.5	0	22.32796	0.17465	-1.45191	-0.79906	0.86275691598267	-0.119712	-3.95789	1.471225
Trial1	3	1	blindfold	counterclockwise	practice	Guided	1	0.5	0	22.34795	0.17465	-1.45192	-0.79909	0.862784683700168	-0.008876	-3.987512	1.314393
Trial1	3	1	blindfold	counterclockwise	practice	Guided	1	0.5	0	22.36795	0.17465	-1.45193	-0.79912	0.862812506770465	0.0909	-4.038294	1.241306
Trial1	3	1	blindfold	counterclockwise	practice	Guided	1	0.5	0	22.38795	0.17465	-1.45194	-0.79914	0.86283105556662	0.162472	-4.046758	1.22632
Trial1	3	1	blindfold	counterclockwise	practice	Guided	1	0.5	0	22.40794	0.17466	-1.45195	-0.79916	0.862845773507053	0.159636	-4.008671	1.335483
Trial1	3	1	blindfold	counterclockwise	practice	Guided	1	0.5	0	22.42795	0.17466	-1.45195	-0.79916	0.862845773507053	-0.016224	-3.995976	1.595696
Trial1	3	1	blindfold	counterclockwise	practice	Guided	1	0.5	0	22.44795	0.17466	-1.45196	-0.79916	0.862845773507053	-0.146831	-3.945194	1.655396
Trial1	3	1	blindfold	counterclockwise	practice	Guided	1	0.5	0	22.46796	0.17466	-1.45196	-0.79915	0.862836499027181	-0.337149	-3.860558	1.777736
Trial1	3	1	blindfold	counterclockwise	practice	Guided	1	0.5	0	22.48795	0.17464	-1.45195	-0.79913	0.862825490655687	-0.520969	-3.7463	2.019803
Trial1	3	1	blindfold	counterclockwise	practice	Guided	1	0.5	0	22.50795	0.17462	-1.45193	-0.79908	0.862786770823313	-0.687382	-3.678591	2.263451
Trial1	3	1	blindfold	counterclockwise	practice	Guided	1	0.5	0	22.52795	0.17455	-1.45187	-0.79905	0.862785407812155	-0.905824	-3.555869	2.451159
Trial1	3	1	blindfold	counterclockwise	practice	Guided	1	0.5	0	22.54794	0.17451	-1.45185	-0.79903	0.86278194759094	-0.948174	-3.564332	2.366055
Trial1	3	1	blindfold	counterclockwise	practice	Guided	1	0.5	0	22.56795	0.17446	-1.45183	-0.79902	0.862791541328828	-0.968602	-3.6532	2.294112
Trial1	3	1	blindfold	counterclockwise	practice	Guided	1	0.5	0	22.58795	0.17442	-1.45184	-0.79901	0.862797414458747	-0.89059	-3.763227	2.20368
Trial1	3	1	blindfold	counterclockwise	practice	Guided	1	0.5	0	22.60796	0.17439	-1.45185	-0.799	0.86279940569401	-0.782188	-3.847863	2.143427
Trial1	3	1	blindfold	counterclockwise	practice	Guided	1	0.5	0	22.62794	0.17433	-1.4519	-0.799	0.86282204776169	-0.6416	-4.000208	2.041968
Trial1	3	1	blindfold	counterclockwise	practice	Guided	1	0.5	0	22.64795	0.1743	-1.45192	-0.799	0.862833375761768	-0.612867	-4.042526	1.962877
Trial1	3	1	blindfold	counterclockwise	practice	Guided	1	0.5	0	22.66795	0.17428	-1.45194	-0.799	0.862840930134149	-0.582129	-4.008671	1.989424
Trial1	3	1	blindfold	counterclockwise	practice	Guided	1	0.5	0	22.68796	0.17426	-1.45195	-0.799	0.862848473653654	-0.485751	-3.953658	2.045928
Trial1	3	1	blindfold	counterclockwise	practice	Guided	1	0.5	0	22.70795	0.17425	-1.45195	-0.79898	0.862833758479241	-0.501421	-3.852095	2.142162
Trial1	3	1	blindfold	counterclockwise	practice	Guided	1	0.5	0	22.72795	0.17422	-1.45194	-0.79897	0.862835816710053	-0.611279	-3.775922	2.269616
Trial1	3	1	blindfold	counterclockwise	practice	Guided	1	0.5	0	22.74796	0.17419	-1.45193	-0.79895	0.862828603852726	-0.600261	-3.725141	2.362325
Trial1	3	1	blindfold	counterclockwise	practice	Guided	1	0.5	0	22.76794	0.17417	-1.45192	-0.79894	0.862826932610063	-0.592835	-3.69975	2.416123
Trial1	3	1	blindfold	counterclockwise	practice	Guided	1	0.5	0	22.78795	0.17415	-1.45191	-0.79892	0.862815995537763	-0.554465	-3.708214	2.489423
Trial1	3	1	blindfold	counterclockwise	practice	Guided	1	0.5	0	22.80795	0.17414	-1.4519	-0.7989	0.862801227743801	-0.518021	-3.737836	2.461051
Trial1	3	1	blindfold	counterclockwise	practice	Guided	1	0.5	0	22.82796	0.17411	-1.4519	-0.79889	0.862803290806712	-0.511925	-3.847863	2.406592
Trial1	3	1	blindfold	counterclockwise	practice	Guided	1	0.5	0	22.84795	0.17409	-1.45191	-0.79888	0.862801572499257	-0.5244	-3.902876	2.381629
Trial1	3	1	blindfold	counterclockwise	practice	Guided	1	0.5	0	22.86795	0.17408	-1.45191	-0.79888	0.862805349395942	-0.519934	-3.970585	2.381181
Trial1	3	1	blindfold	counterclockwise	practice	Guided	1	0.5	0	22.88795	0.17406	-1.45192	-0.79888	0.862812903487323	-0.509216	-3.962122	2.314231
Trial1	3	1	blindfold	counterclockwise	practice	Guided	1	0.5	0	22.90794	0.17404	-1.45192	-0.79889	0.862829735124107	-0.554429	-3.907108	2.170239
Trial1	3	1	blindfold	counterclockwise	practice	Guided	1	0.5	0	22.92795	0.174	-1.45194	-0.7989	0.862854116504605	-0.773532	-4.00444	2.034448
Trial1	3	1	blindfold	counterclockwise	practice	Guided	1	0.5	0	22.94795	0.17397	-1.45195	-0.7989	0.862865449931473	-0.801909	-4.025599	2.100957
Trial1	3	1	blindfold	counterclockwise	practice	Guided	1	0.5	0	22.96796	0.17394	-1.45196	-0.7989	0.86287678425223	-0.864383	-3.995976	2.120492
Trial1	3	1	blindfold	counterclockwise	practice	Guided	1	0.5	0	22.98795	0.1739	-1.45197	-0.7989	0.862891903701715	-0.911634	-3.95789	2.206861
Trial1	3	1	blindfold	counterclockwise	practice	Guided	1	0.5	0	23.00795	0.17386	-1.45197	-0.79888	0.862888471885	-0.989792	-3.932499	2.314683
Trial1	3	1	blindfold	counterclockwise	practice	Guided	1	0.5	0	23.02795	0.17378	-1.45196	-0.79886	0.862900172872561	-1.031525	-3.86479	2.557312
Trial1	3	1	blindfold	counterclockwise	practice	Guided	1	0.5	0	23.04794	0.17374	-1.45196	-0.79884	0.862896814025609	-1.002063	-3.885949	2.625287
Trial1	3	1	blindfold	counterclockwise	practice	Guided	1	0.5	0	23.06795	0.1737	-1.45195	-0.79883	0.862902721886517	-1.025346	-3.877486	2.66672
Trial1	3	1	blindfold	counterclockwise	practice	Guided	1	0.5	0	23.08795	0.17366	-1.45195	-0.79881	0.862899312273709	-0.936905	-3.852095	2.689963
Trial1	3	1	blindfold	counterclockwise	practice	Guided	1	0.5	0	23.10796	0.17362	-1.45194	-0.7988	0.862905168994852	-0.855322	-3.877486	2.633215
Trial1	3	1	blindfold	counterclockwise	practice	Guided	1	0.5	0	23.12794	0.17357	-1.45194	-0.7988	0.862924085070491	-0.534133	-3.95789	2.431269
Trial1	3	1	blindfold	counterclockwise	practice	Guided	1	0.5	0	23.14795	0.17356	-1.45195	-0.79881	0.862937131255752	-0.33447	-4.02983	2.301751
Trial1	3	1	blindfold	counterclockwise	practice	Guided	1	0.5	0	23.16795	0.17355	-1.45196	-0.79882	0.862950183112521	-0.207818	-4.139857	2.208447
Trial1	3	1	blindfold	counterclockwise	practice	Guided	1	0.5	0	23.18796	0.17355	-1.45197	-0.79883	0.862959452541687	-0.05411	-4.186407	2.100031
Trial1	3	1	blindfold	counterclockwise	practice	Guided	1	0.5	0	23.20795	0.17355	-1.45198	-0.79887	0.862996475249005	0.047033	-4.271043	1.988016
Trial1	3	1	blindfold	counterclockwise	practice	Guided	1	0.5	0	23.22795	0.17356	-1.45207	-0.79889	0.863011176994515	0.136669	-4.414924	1.784416
Trial1	3	1	blindfold	counterclockwise	practice	Guided	1	0.5	0	23.24796	0.17356	-1.45209	-0.79891	0.863029716183089	0.188294	-4.410692	1.865876
Trial1	3	1	blindfold	counterclockwise	practice	Guided	1	0.5	0	23.26794	0.17357	-1.4521	-0.79893	0.86304442403959	0.163026	-4.42762	1.793485
Trial1	3	1	blindfold	counterclockwise	practice	Guided	1	0.5	0	23.28795	0.17357	-1.45211	-0.79895	0.863062908265171	0.173779	-4.45301	1.718133
Trial1	3	1	blindfold	counterclockwise	practice	Guided	1	0.5	0	23.30795	0.17358	-1.45212	-0.79899	0.863096205753541	0.139831	-4.469938	1.650053
Trial1	3	1	blindfold	counterclockwise	practice	Guided	1	0.5	0	23.32796	0.17359	-1.45214	-0.79901	0.863110958466044	0.220209	-4.423388	1.63528
Trial1	3	1	blindfold	counterclockwise	practice	Guided	1	0.5	0	23.34795	0.17359	-1.45215	-0.79903	0.863129443118613	0.355707	-4.45301	1.554678
Trial1	3	1	blindfold	counterclockwise	practice	Guided	1	0.5	0	23.36795	0.1736	-1.45215	-0.79905	0.863144201942088	0.342789	-4.457242	1.495782
Trial1	3	1	blindfold	counterclockwise	practice	Guided	1	0.5	0	23.38795	0.17362	-1.45216	-0.79907	0.863155125120635	0.361743	-4.457242	1.483407
Trial1	3	1	blindfold	counterclockwise	practice	Guided	1	0.5	0	23.40794	0.17363	-1.45217	-0.7991	0.863179154982583	0.387993	-4.512256	1.496675
Trial1	3	1	blindfold	counterclockwise	practice	Guided	1	0.5	0	23.42795	0.17366	-1.45221	-0.79912	0.863186299376332	0.327292	-4.63921	1.423718
Trial1	3	1	blindfold	counterclockwise	practice	Guided	1	0.5	0	23.44795	0.17367	-1.45222	-0.79913	0.863191734514595	0.202329	-4.618051	1.433163
Trial1	3	1	blindfold	counterclockwise	practice	Guided	1	0.5	0	23.46796	0.17367	-1.45223	-0.79914	0.863201060126575	0.072741	-4.579964	1.450895
Trial1	3	1	blindfold	counterclockwise	practice	Guided	1	0.5	0	23.48795	0.17367	-1.45224	-0.79915	0.863210275392786	-0.12025	-4.520719	1.513238
Trial1	3	1	blindfold	counterclockwise	practice	Guided	1	0.5	0	23.50795	0.17366	-1.45223	-0.79914	0.863204840140323	-0.328025	-4.393765	1.634026
Trial1	3	1	blindfold	counterclockwise	practice	Guided	1	0.5	0	23.52795	0.17362	-1.4522	-0.79913	0.863210635780152	-0.687224	-4.135625	1.914285
Trial1	3	1	blindfold	counterclockwise	practice	Guided	1	0.5	0	23.54794	0.17359	-1.45216	-0.79913	0.863221977730604	-0.841953	-4.097539	1.881865
Trial1	3	1	blindfold	counterclockwise	practice	Guided	1	0.5	0	23.56795	0.17355	-1.45213	-0.79913	0.863237101720771	-0.932189	-4.118698	1.765802
Trial1	3	1	blindfold	counterclockwise	practice	Guided	1	0.5	0	23.58795	0.17351	-1.45211	-0.79913	0.863252232934693	-0.849037	-4.161016	1.646065
Trial1	3	1	blindfold	counterclockwise	practice	Guided	1	0.5	0	23.60796	0.17347	-1.4521	-0.79916	0.863295169007247	-0.792152	-4.173712	1.508859
Trial1	3	1	blindfold	counterclockwise	practice	Guided	1	0.5	0	23.62794	0.17342	-1.45211	-0.79918	0.863332568998132	-0.533913	-4.313361	1.330527
Trial1	3	1	blindfold	counterclockwise	practice	Guided	1	0.5	0	23.64795	0.1734	-1.45212	-0.79919	0.863349452719385	-0.453414	-4.338752	1.319958
Trial1	3	1	blindfold	counterclockwise	practice	Guided	1	0.5	0	23.66795	0.17339	-1.45212	-0.7992	0.863362455065725	-0.395154	-4.317593	1.308826
Trial1	3	1	blindfold	counterclockwise	practice	Guided	1	0.5	0	23.68796	0.17337	-1.45212	-0.79921	0.863379289593164	-0.44144	-4.249884	1.38328
Trial1	3	1	blindfold	counterclockwise	practice	Guided	1	0.5	0	23.70795	0.17336	-1.45212	-0.7992	0.86337380865014	-0.547233	-4.084844	1.523456
Trial1	3	1	blindfold	counterclockwise	practice	Guided	1	0.5	0	23.72795	0.1733	-1.45205	-0.79919	0.86338729336863	-0.683559	-3.847863	1.814133
Trial1	3	1	blindfold	counterclockwise	practice	Guided	1	0.5	0	23.74796	0.17327	-1.45201	-0.79918	0.863389325693618	-0.804941	-3.830936	1.861487
Trial1	3	1	blindfold	counterclockwise	practice	Guided	1	0.5	0	23.76794	0.17324	-1.45197	-0.79916	0.863382189503413	-0.744568	-3.725141	1.938634
Trial1	3	1	blindfold	counterclockwise	practice	Guided	1	0.5	0	23.78795	0.1732	-1.45194	-0.79915	0.863388063985092	-0.709598	-3.644737	1.964729
Trial1	3	1	blindfold	counterclockwise	practice	Guided	1	0.5	0	23.80795	0.17317	-1.45191	-0.79914	0.863390204949048	-0.571162	-3.6532	1.947214
Trial1	3	1	blindfold	counterclockwise	practice	Guided	1	0.5	0	23.82796	0.17315	-1.45189	-0.79914	0.863397775000076	-0.204505	-3.826704	1.712782
Trial1	3	1	blindfold	counterclockwise	practice	Guided	1	0.5	0	23.84795	0.17315	-1.4519	-0.79915	0.863406988166721	-0.042206	-3.915572	1.632848
Trial1	3	1	blindfold	counterclockwise	practice	Guided	1	0.5	0	23.86795	0.17315	-1.4519	-0.79915	0.863406988166721	0.035638	-4.059453	1.546583
Trial1	3	1	blindfold	counterclockwise	practice	Guided	1	0.5	0	23.88795	0.17315	-1.45192	-0.79916	0.863416256518622	0.088683	-4.072148	1.560525
Trial1	3	1	blindfold	counterclockwise	practice	Guided	1	0.5	0	23.90794	0.17315	-1.45194	-0.79916	0.863416256518622	0.043111	-4.089076	1.601389
Trial1	3	1	blindfold	counterclockwise	practice	Guided	1	0.5	0	23.92795	0.17315	-1.45196	-0.79916	0.863416256518622	-0.133253	-4.025599	1.710378
Trial1	3	1	blindfold	counterclockwise	practice	Guided	1	0.5	0	23.94795	0.17314	-1.45196	-0.79916	0.86342004161191	-0.249195	-4.046758	1.720058
Trial1	3	1	blindfold	counterclockwise	practice	Guided	1	0.5	0	23.96796	0.17313	-1.45197	-0.79915	0.863414558533755	-0.386073	-4.034062	1.85525
Trial1	3	1	blindfold	counterclockwise	practice	Guided	1	0.5	0	23.98795	0.17312	-1.45197	-0.79914	0.863409136462056	-0.4545	-4.02983	1.924947
Trial1	3	1	blindfold	counterclockwise	practice	Guided	1	0.5	0	24.00795	0.17311	-1.45198	-0.79912	0.86339438563851	-0.491117	-4.00444	1.970243
Trial1	3	1	blindfold	counterclockwise	practice	Guided	1	0.5	0	24.02795	0.17307	-1.45198	-0.79912	0.863409528843676	-0.505357	-3.995976	1.839646
Trial1	3	1	blindfold	counterclockwise	practice	Guided	1	0.5	0	24.04794	0.17305	-1.45198	-0.79911	0.863407833162404	-0.451427	-4.000208	1.807181
Trial1	3	1	blindfold	counterclockwise	practice	Guided	1	0.5	0	24.06795	0.17304	-1.45199	-0.79911	0.863411619450683	-0.454796	-4.063685	1.786306
Trial1	3	1	blindfold	counterclockwise	practice	Guided	1	0.5	0	24.08795	0.17303	-1.45199	-0.79911	0.863415411481122	-0.456063	-4.072148	1.840892
Trial1	3	1	blindfold	counterclockwise	practice	Guided	1	0.5	0	24.10796	0.17301	-1.452	-0.79911	0.86342297891062	-0.467501	-4.118698	1.769181
Trial1	3	1	blindfold	counterclockwise	practice	Guided	1	0.5	0	24.12794	0.17298	-1.45201	-0.79911	0.863434344906899	-0.459752	-4.055221	1.823994
Trial1	3	1	blindfold	counterclockwise	practice	Guided	1	0.5	0	24.14795	0.17297	-1.45201	-0.7991	0.863428919516339	-0.50221	-4.012903	1.923756
Trial1	3	1	blindfold	counterclockwise	practice	Guided	1	0.5	0	24.16795	0.17295	-1.45201	-0.79909	0.863427171257527	-0.570964	-3.991744	2.006051
Trial1	3	1	blindfold	counterclockwise	practice	Guided	1	0.5	0	24.18796	0.17293	-1.45201	-0.79908	0.863425533901234	-0.634831	-3.962122	2.067462
Trial1	3	1	blindfold	counterclockwise	practice	Guided	1	0.5	0	24.20795	0.17291	-1.452	-0.79904	0.863396040327675	-0.641482	-3.936731	2.168011
Trial1	3	1	blindfold	counterclockwise	practice	Guided	1	0.5	0	24.22795	0.17286	-1.45199	-0.79902	0.863396502355924	-0.707424	-3.869022	2.300924
Trial1	3	1	blindfold	counterclockwise	practice	Guided	1	0.5	0	24.24796	0.17283	-1.45198	-0.799	0.863389340294947	-0.763766	-3.81824	2.409418
Trial1	3	1	blindfold	counterclockwise	practice	Guided	1	0.5	0	24.26794	0.1728	-1.45196	-0.79898	0.863382234840843	-0.755588	-3.780154	2.446764
Trial1	3	1	blindfold	counterclockwise	practice	Guided	1	0.5	0	24.28795	0.17277	-1.45194	-0.79895	0.863365797906092	-0.815955	-3.737836	2.546078
Trial1	3	1	blindfold	counterclockwise	practice	Guided	1	0.5	0	24.30795	0.17273	-1.45192	-0.79891	0.863344008244326	-0.781	-3.695518	2.572165
Trial1	3	1	blindfold	counterclockwise	practice	Guided	1	0.5	0	24.32796	0.17267	-1.4519	-0.7989	0.863357485393068	-0.725905	-3.7463	2.506335
Trial1	3	1	blindfold	counterclockwise	practice	Guided	1	0.5	0	24.34795	0.17265	-1.4519	-0.79889	0.863355807075926	-0.64783	-3.737836	2.411673
Trial1	3	1	blindfold	counterclockwise	practice	Guided	1	0.5	0	24.36795	0.17263	-1.45189	-0.79889	0.863363383822794	-0.658537	-3.771691	2.306371
Trial1	3	1	blindfold	counterclockwise	practice	Guided	1	0.5	0	24.38795	0.1726	-1.45189	-0.79889	0.863374763812244	-0.637893	-3.826704	2.193454
Trial1	3	1	blindfold	counterclockwise	practice	Guided	1	0.5	0	24.40794	0.17258	-1.4519	-0.7989	0.86339161280178	-0.578248	-3.843631	2.123535
Trial1	3	1	blindfold	counterclockwise	practice	Guided	1	0.5	0	24.42795	0.17254	-1.45191	-0.79891	0.863416046060681	-0.707345	-3.885949	2.128696
Trial1	3	1	blindfold	counterclockwise	practice	Guided	1	0.5	0	24.44795	0.17252	-1.45191	-0.79891	0.863423636127811	-0.689129	-3.902876	2.124386
Trial1	3	1	blindfold	counterclockwise	practice	Guided	1	0.5	0	24.46796	0.17249	-1.45192	-0.79892	0.863444278762941	-0.746099	-3.940963	2.073114
Trial1	3	1	blindfold	counterclockwise	practice	Guided	1	0.5	0	24.48795	0.17246	-1.45193	-0.79892	0.863455656900021	-0.740701	-3.966353	2.035438
Trial1	3	1	blindfold	counterclockwise	practice	Guided	1	0.5	0	24.50795	0.17243	-1.45194	-0.79894	0.863485516530823	-0.734233	-3.991744	1.955781
Trial1	3	1	blindfold	counterclockwise	practice	Guided	1	0.5	0	24.52795	0.17238	-1.45197	-0.79895	0.863513692879036	-0.716017	-4.072148	1.939433
Trial1	3	1	blindfold	counterclockwise	practice	Guided	1	0.5	0	24.54794	0.17235	-1.45198	-0.79895	0.863525079576536	-0.785785	-4.080612	2.059526
Trial1	3	1	blindfold	counterclockwise	practice	Guided	1	0.5	0	24.56795	0.17232	-1.45199	-0.79893	0.863517981769049	-0.902796	-4.02983	2.287662
Trial1	3	1	blindfold	counterclockwise	practice	Guided	1	0.5	0	24.58795	0.17227	-1.45199	-0.79891	0.86351848608822	-1.158114	-3.945194	2.529141
Trial1	3	1	blindfold	counterclockwise	practice	Guided	1	0.5	0	24.60796	0.1722	-1.45199	-0.79875	0.863396999971018	-1.452178	-3.915572	2.719249
Trial1	3	1	blindfold	counterclockwise	practice	Guided	1	0.5	0	24.62794	0.17131	-1.45196	-0.79871	0.863698302072037	-1.636348	-3.983281	2.622415
Trial1	3	1	blindfold	counterclockwise	practice	Guided	1	0.5	0	24.64795	0.17041	-1.45199	-0.79866	0.863994986836899	-1.567464	-4.131394	2.729343
Trial1	3	1	blindfold	counterclockwise	practice	Guided	1	0.5	0	24.66795	0.16931	-1.45204	-0.79862	0.86437825342636	-1.354652	-4.148321	2.781035
Trial1	3	1	blindfold	counterclockwise	practice	Guided	1	0.5	0	24.68796	0.16823	-1.45207	-0.79863	0.864801254824063	-1.264385	-4.12293	2.749854
Trial1	3	1	blindfold	counterclockwise	practice	Guided	1	0.5	0	24.70795	0.16725	-1.45206	-0.79874	0.865279256681574	-1.125029	-4.00444	2.526544
Trial1	3	1	blindfold	counterclockwise	practice	Guided	1	0.5	0	24.72795	0.16599	-1.45192	-0.79877	0.865792190912955	-0.942936	-3.585491	2.379907
Trial1	3	1	blindfold	counterclockwise	practice	Guided	1	0.5	0	24.74796	0.16573	-1.45183	-0.79879	0.865911001317663	-0.711108	-3.560101	2.183873
Trial1	3	1	blindfold	counterclockwise	practice	Guided	1	0.5	0	24.76794	0.1657	-1.45182	-0.79882	0.865950293054819	-0.441188	-3.665896	1.883701
Trial1	3	1	blindfold	counterclockwise	practice	Guided	1	0.5	0	24.78795	0.16569	-1.45182	-0.79886	0.865990992324495	-0.077631	-3.784386	1.57738
Trial1	3	1	blindfold	counterclockwise	practice	Guided	1	0.5	0	24.80795	0.16569	-1.45183	-0.79894	0.866064836566244	0.352951	-3.856327	1.440724
Trial1	3	1	blindfold	counterclockwise	practice	Guided	1	0.5	0	24.82796	0.16574	-1.45189	-0.79897	0.866073203702152	0.731433	-4.00444	1.43305
Trial1	3	1	blindfold	counterclockwise	practice	Guided	1	0.5	0	24.84795	0.16577	-1.45192	-0.79899	0.866080097196206	0.625162	-3.962122	1.569141
Trial1	3	1	blindfold	counterclockwise	practice	Guided	1	0.5	0	24.86795	0.16579	-1.45193	-0.79899	0.866072374438001	0.410891	-3.873254	1.803427
Trial1	3	1	blindfold	counterclockwise	practice	Guided	1	0.5	0	24.88795	0.1658	-1.45193	-0.799	0.866077699113084	0.190476	-3.835168	1.894738
Trial1	3	1	blindfold	counterclockwise	practice	Guided	1	0.5	0	24.90794	0.1658	-1.45192	-0.79902	0.866096175204242	0.083656	-3.763227	1.892161
Trial1	3	1	blindfold	counterclockwise	practice	Guided	1	0.5	0	24.92795	0.1658	-1.45192	-0.79904	0.866114596375678	0.238586	-3.763227	1.5556
Trial1	3	1	blindfold	counterclockwise	practice	Guided	1	0.5	0	24.94795	0.16581	-1.45192	-0.79907	0.866138452815306	0.502178	-3.869022	1.32669
Trial1	3	1	blindfold	counterclockwise	practice	Guided	1	0.5	0	24.96796	0.16584	-1.45193	-0.79913	0.866182199826174	0.759611	-4.072148	0.9884
Trial1	3	1	blindfold	counterclockwise	practice	Guided	1	0.5	0	24.98795	0.16589	-1.45197	-0.79924	0.866264424512681	0.978619	-4.220261	0.766818
Trial1	3	1	blindfold	counterclockwise	practice	Guided	1	0.5	0	25.00795	0.16602	-1.45205	-0.79947	0.866426528445927	1.054959	-4.33452	0.554406
Trial1	3	1	blindfold	counterclockwise	practice	Guided	1	0.5	0	25.02795	0.1664	-1.45217	-0.79948	0.866289364863598	0.826651	-4.321825	0.621001
Trial1	3	1	blindfold	counterclockwise	practice	Guided	1	0.5	0	25.04794	0.16644	-1.45217	-0.79948	0.866273964055508	0.554012	-4.228725	1.021098
Trial1	3	1	blindfold	counterclockwise	practice	Guided	1	0.5	0	25.06795	0.16645	-1.45215	-0.7994599	0.866251576073537	0.185047	-4.144089	1.365086
Trial1	3	1	blindfold	counterclockwise	practice	Guided	1	0.5	0	25.08795	0.16646	-1.45213	-0.79944	0.866229353120889	-0.139755	-4.194871	1.542081
Trial1	3	1	blindfold	counterclockwise	practice	Guided	1	0.5	0	25.10796	0.16644	-1.45213	-0.7994	0.866200087736798	-0.553617	-4.106003	1.540464
Trial1	3	1	blindfold	counterclockwise	practice	Guided	1	0.5	0	25.12794	0.16638	-1.45206	-0.79938	0.866204770087223	-0.666849	-3.894413	1.621742
Trial1	3	1	blindfold	counterclockwise	practice	Guided	1	0.5	0	25.14795	0.16635	-1.45202	-0.7993701	0.866207131877632	-0.610109	-3.873254	1.484475
Trial1	3	1	blindfold	counterclockwise	practice	Guided	1	0.5	0	25.16795	0.16633	-1.452	-0.79938	0.866224020604171	-0.434889	-3.962122	1.236645
Trial1	3	1	blindfold	counterclockwise	practice	Guided	1	0.5	0	25.18796	0.16632	-1.452	-0.7994	0.866246304559583	-0.253673	-4.177943	0.925941
Trial1	3	1	blindfold	counterclockwise	practice	Guided	1	0.5	0	25.20795	0.16631	-1.45203	-0.79944	0.866287119512168	-0.05463	-4.326056	0.796322
Trial1	3	1	blindfold	counterclockwise	practice	Guided	1	0.5	0	25.22795	0.16631	-1.45213	-0.79945	0.86629630539725	0.085501	-4.414924	0.707288
Trial1	3	1	blindfold	counterclockwise	practice	Guided	1	0.5	0	25.24796	0.16631	-1.45214	-0.7994599	0.866305491299302	0.07797	-4.262579	0.833143
Trial1	3	1	blindfold	counterclockwise	practice	Guided	1	0.5	0	25.26794	0.16631	-1.45213	-0.7994599	0.866305491299302	-0.0077219	-4.042526	1.062135
Trial1	3	1	blindfold	counterclockwise	practice	Guided	1	0.5	0	25.28795	0.16631	-1.45209	-0.79945	0.86629630539725	-0.131587	-3.873254	1.214581
Trial1	3	1	blindfold	counterclockwise	practice	Guided	1	0.5	0	25.30795	0.1663	-1.45202	-0.79942	0.866272489361538	-0.286758	-3.763227	1.362075
Trial1	3	1	blindfold	counterclockwise	practice	Guided	1	0.5	0	25.32796	0.16627	-1.45191	-0.79941	0.866274804012801	-0.297732	-3.674359	1.466833
Trial1	3	1	blindfold	counterclockwise	practice	Guided	1	0.5	0	25.34795	0.16626	-1.4519	-0.7994	0.866269415409432	-0.226065	-3.665896	1.451765
Trial1	3	1	blindfold	counterclockwise	practice	Guided	1	0.5	0	25.36795	0.16625	-1.45189	-0.79939	0.866264082006973	-0.088628	-3.687055	1.476098
Trial1	3	1	blindfold	counterclockwise	practice	Guided	1	0.5	0	25.38795	0.16625	-1.45189	-0.79938	0.866254841466037	0.025239	-3.767459	1.369623
Trial1	3	1	blindfold	counterclockwise	practice	Guided	1	0.5	0	25.40794	0.16625	-1.45189	-0.79938	0.866254841466037	0.040097	-3.839399	1.306964
Trial1	3	1	blindfold	counterclockwise	practice	Guided	1	0.5	0	25.42795	0.16625	-1.4519	-0.7993701	0.866245655945349	-0.01321	-3.877486	1.301472
Trial1	3	1	blindfold	counterclockwise	practice	Guided	1	0.5	0	25.44795	0.16625	-1.4519	-0.7993701	0.866245655945349	-0.099049	-3.797081	1.35401
Trial1	3	1	blindfold	counterclockwise	practice	Guided	1	0.5	0	25.46796	0.16625	-1.4519	-0.79936	0.866236360435711	-0.104799	-3.771691	1.408487
Trial1	3	1	blindfold	counterclockwise	practice	Guided	1	0.5	0	25.48795	0.16625	-1.4519	-0.79936	0.866236360435711	-0.126812	-3.758995	1.399552
Trial1	3	1	blindfold	counterclockwise	practice	Guided	1	0.5	0	25.50795	0.16624	-1.4519	-0.79935	0.866231027404729	-0.162975	-3.737836	1.423884
Trial1	3	1	blindfold	counterclockwise	practice	Guided	1	0.5	0	25.52795	0.16623	-1.45189	-0.79935	0.866234885700136	-0.218472	-3.771691	1.330113
Trial1	3	1	blindfold	counterclockwise	practice	Guided	1	0.5	0	25.54794	0.16622	-1.45189	-0.79935	0.866238738352382	-0.285339	-3.716677	1.336897
Trial1	3	1	blindfold	counterclockwise	practice	Guided	1	0.5	0	25.56795	0.16621	-1.45189	-0.79935	0.866242591102903	-0.329848	-3.750532	1.340021
Trial1	3	1	blindfold	counterclockwise	practice	Guided	1	0.5	0	25.58795	0.1662	-1.45189	-0.79934	0.866237197942858	-0.370204	-3.725141	1.355848
Trial1	3	1	blindfold	counterclockwise	practice	Guided	1	0.5	0	25.60796	0.16619	-1.45188	-0.79933	0.866231816464645	-0.42056	-3.703982	1.417651
Trial1	3	1	blindfold	counterclockwise	practice	Guided	1	0.5	0	25.62794	0.16616	-1.45187	-0.79932	0.866234136074118	-0.553215	-3.691286	1.574088
Trial1	3	1	blindfold	counterclockwise	practice	Guided	1	0.5	0	25.64795	0.16614	-1.45186	-0.7993	0.866223423922234	-0.600019	-3.632041	1.669583
Trial1	3	1	blindfold	counterclockwise	practice	Guided	1	0.5	0	25.66795	0.16611	-1.45185	-0.79928	0.866216555093731	-0.594576	-3.577028	1.812557
Trial1	3	1	blindfold	counterclockwise	practice	Guided	1	0.5	0	25.68796	0.16608	-1.45183	-0.79925	0.866200404580773	-0.668178	-3.496624	1.91161
Trial1	3	1	blindfold	counterclockwise	practice	Guided	1	0.5	0	25.70795	0.16605	-1.45181	-0.79919	0.866156647612767	-0.667792	-3.479696	2.079669
Trial1	3	1	blindfold	counterclockwise	practice	Guided	1	0.5	0	25.72795	0.166	-1.45176	-0.79917	0.866157445664329	-0.596189	-3.348511	2.249459
Trial1	3	1	blindfold	counterclockwise	practice	Guided	1	0.5	0	25.74796	0.16597	-1.45175	-0.79914	0.866141345177835	-0.627311	-3.407756	2.248712
Trial1	3	1	blindfold	counterclockwise	practice	Guided	1	0.5	0	25.76794	0.16595	-1.45174	-0.7991	0.866112162746546	-0.620545	-3.39506	2.337101
Trial1	3	1	blindfold	counterclockwise	practice	Guided	1	0.5	0	25.78795	0.16593	-1.45173	-0.79906	0.866082920901473	-0.63553	-3.340047	2.568249
Trial1	3	1	blindfold	counterclockwise	practice	Guided	1	0.5	0	25.80795	0.1659	-1.45172	-0.79889	0.865937664534141	-0.619757	-3.280802	2.858077
Trial1	3	1	blindfold	counterclockwise	practice	Guided	1	0.5	0	25.82796	0.16582	-1.45167	-0.79885	0.865931638756054	-0.482096	-3.251179	3.063068
Trial1	3	1	blindfold	counterclockwise	practice	Guided	1	0.5	0	25.84795	0.1658	-1.45167	-0.79882	0.865911692328368	-0.393592	-3.348511	2.905561
Trial1	3	1	blindfold	counterclockwise	practice	Guided	1	0.5	0	25.86795	0.16579	-1.45167	-0.7988	0.865897076063548	-0.415139	-3.424683	2.879834
Trial1	3	1	blindfold	counterclockwise	practice	Guided	1	0.5	0	25.88795	0.16578	-1.45167	-0.79877	0.865873222572192	-0.394332	-3.390829	2.943354
Trial1	3	1	blindfold	counterclockwise	practice	Guided	1	0.5	0	25.90794	0.16577	-1.45167	-0.79874	0.865849485303202	-0.407687	-3.344279	2.947233
Trial1	3	1	blindfold	counterclockwise	practice	Guided	1	0.5	0	25.92795	0.16575	-1.45168	-0.79872	0.865838730044697	-0.277407	-3.373901	2.904164
Trial1	3	1	blindfold	counterclockwise	practice	Guided	1	0.5	0	25.94795	0.16575	-1.45168	-0.7987	0.865820255398841	-0.133169	-3.331583	3.016877
Trial1	3	1	blindfold	counterclockwise	practice	Guided	1	0.5	0	25.96796	0.16575	-1.45167	-0.7986799	0.865801780822024	-0.080381	-3.327352	3.043358
Trial1	3	1	blindfold	counterclockwise	practice	Guided	1	0.5	0	25.98795	0.16575	-1.45168	-0.79867	0.865792598543162	0.028299	-3.437378	2.966156
Trial1	3	1	blindfold	counterclockwise	practice	Guided	1	0.5	0	26.00795	0.16575	-1.45168	-0.79864	0.86576494184222	0.10238	-3.509319	2.846108
Trial1	3	1	blindfold	counterclockwise	practice	Guided	1	0.5	0	26.02795	0.16575	-1.4517	-0.79862	0.865746467472138	-0.0018304	-3.632041	3.10407
Trial1	3	1	blindfold	counterclockwise	practice	Guided	1	0.5	0	26.04794	0.16575	-1.45171	-0.7986	0.865728048154049	-0.123564	-3.695518	3.168352
Trial1	3	1	blindfold	counterclockwise	practice	Guided	1	0.5	0	26.06795	0.16574	-1.45172	-0.7985901	0.86572273225795	-0.260835	-3.657432	3.139834
Trial1	3	1	blindfold	counterclockwise	practice	Guided	1	0.5	0	26.08795	0.16573	-1.45173	-0.79858	0.865717295087756	-0.30283	-3.648968	3.037991
Trial1	3	1	blindfold	counterclockwise	practice	Guided	1	0.5	0	26.10796	0.16572	-1.45174	-0.79856	0.865702736883936	-0.396685	-3.657432	3.056733
Trial1	3	1	blindfold	counterclockwise	practice	Guided	1	0.5	0	26.12794	0.16571	-1.45175	-0.79856	0.865706597794676	-0.287635	-3.598187	2.971138
Trial1	3	1	blindfold	counterclockwise	practice	Guided	1	0.5	0	26.14795	0.1657	-1.45176	-0.79857	0.865719640689326	-0.300912	-3.733604	2.785964
Trial1	3	1	blindfold	counterclockwise	practice	Guided	1	0.5	0	26.16795	0.16569	-1.45177	-0.79858	0.865732738598662	-0.315602	-3.826704	2.659573
Trial1	3	1	blindfold	counterclockwise	practice	Guided	1	0.5	0	26.18796	0.16568	-1.45178	-0.7985901	0.865745897276549	-0.349705	-3.839399	2.599933
Trial1	3	1	blindfold	counterclockwise	practice	Guided	1	0.5	0	26.20795	0.16567	-1.4518	-0.7986	0.865758940271129	-0.326469	-3.801313	2.562683
Trial1	3	1	blindfold	counterclockwise	practice	Guided	1	0.5	0	26.22795	0.16565	-1.4518	-0.7986	0.865766657089998	-0.306608	-3.352742	2.853046
Trial1	3	1	blindfold	counterclockwise	practice	Guided	1	0.5	0	26.24796	0.16565	-1.45179	-0.79861	0.865775838839467	-0.245574	-3.492392	2.724281
Trial1	3	1	blindfold	counterclockwise	practice	Guided	1	0.5	0	26.26794	0.16564	-1.45179	-0.79863	0.865798179416487	-0.140657	-3.860558	2.436928
Trial1	3	1	blindfold	counterclockwise	practice	Guided	1	0.5	0	26.28795	0.16564	-1.45181	-0.79865	0.865816652914789	-0.035596	-3.979049	2.326029
Trial1	3	1	blindfold	counterclockwise	practice	Guided	1	0.5	0	26.30795	0.16564	-1.45183	-0.7986799	0.865844253329656	0.027075	-4.00444	2.310735
Trial1	3	1	blindfold	counterclockwise	practice	Guided	1	0.5	0	26.32796	0.16566	-1.4519	-0.7987	0.865854999298673	0.309445	-4.144089	2.225115
Trial1	3	1	blindfold	counterclockwise	practice	Guided	1	0.5	0	26.34795	0.16567	-1.45192	-0.79871	0.865860381210886	0.396289	-4.034062	2.311233
Trial1	3	1	blindfold	counterclockwise	practice	Guided	1	0.5	0	26.36795	0.16568	-1.45193	-0.79871	0.865856520523856	0.373316	-3.928267	2.52074
Trial1	3	1	blindfold	counterclockwise	practice	Guided	1	0.5	0	26.38795	0.16569	-1.45193	-0.79869	0.865834235046918	0.382286	-3.902876	2.882261
Trial1	3	1	blindfold	counterclockwise	practice	Guided	1	0.5	0	26.40794	0.16569	-1.45193	-0.79862	0.86576963116179	0.246175	-3.822472	3.168864
Trial1	3	1	blindfold	counterclockwise	practice	Guided	1	0.5	0	26.42795	0.1657	-1.45191	-0.79856	0.865710458803679	-0.070407	-3.399292	3.711502
Trial1	3	1	blindfold	counterclockwise	practice	Guided	1	0.5	0	26.44795	0.16569	-1.45187	-0.7985001	0.86565900927944	-0.222499	-3.310424	3.955797
Trial1	3	1	blindfold	counterclockwise	practice	Guided	1	0.5	0	26.46796	0.16568	-1.45182	-0.79844	0.865607456762425	-0.308394	-3.344279	4.012542
Trial1	3	1	blindfold	counterclockwise	practice	Guided	1	0.5	0	26.48795	0.16567	-1.4518	-0.79837	0.865546773247462	-0.347462	-3.166543	4.158643
Trial1	3	1	blindfold	counterclockwise	practice	Guided	1	0.5	0	26.50795	0.16565	-1.45175	-0.79822	0.865416113965159	-0.275022	-3.005735	4.294829
Trial1	3	1	blindfold	counterclockwise	practice	Guided	1	0.5	0	26.52795	0.16563	-1.45165	-0.79817	0.865377721094031	-0.198124	-2.916867	4.431337
Trial1	3	1	blindfold	counterclockwise	practice	Guided	1	0.5	0	26.54794	0.16562	-1.45163	-0.79806	0.865280156055562	-0.254519	-2.789913	4.740653
Trial1	3	1	blindfold	counterclockwise	practice	Guided	1	0.5	0	26.56795	0.1656	-1.45157	-0.79787	0.865112685967449	-0.459909	-2.59525	4.954163
Trial1	3	1	blindfold	counterclockwise	practice	Guided	1	0.5	0	26.58795	0.16553	-1.45147	-0.79759	0.864881505870849	-0.746642	-2.282097	5.59004
Trial1	3	1	blindfold	counterclockwise	practice	Guided	1	0.5	0	26.60796	0.16535	-1.45131	-0.79708	0.86448089005158	-1.078685	-1.820831	5.884524
Trial1	3	1	blindfold	counterclockwise	practice	Guided	1	0.5	0	26.62794	0.16422	-1.45094	-0.79695	0.864799097879499	-1.524983	-1.588082	6.176567
Trial1	3	1	blindfold	counterclockwise	practice	Guided	1	0.5	0	26.64795	0.16308	-1.45084	-0.79687	0.865168693302431	-1.816153	-1.511909	6.291689
Trial1	3	1	blindfold	counterclockwise	practice	Guided	1	0.5	0	26.66795	0.16113	-1.45076	-0.79682	0.865883922847142	-2.002819	-1.359565	6.354995
Trial1	3	1	blindfold	counterclockwise	practice	Guided	1	0.5	0	26.68796	0.1584	-1.45068	-0.79678	0.866919208094674	-2.141011	-1.04218	6.47438
Trial1	3	1	blindfold	counterclockwise	practice	Guided	1	0.5	0	26.70795	0.15465	-1.45055	-0.79682	0.868440388846147	-2.145684	-0.796735	6.445964
Trial1	3	1	blindfold	counterclockwise	practice	Guided	1	0.5	0	26.72795	0.14356	-1.45036	-0.79688	0.872964611928102	-2.343846	-0.678245	6.223862
Trial1	3	1	blindfold	counterclockwise	practice	Guided	1	0.5	0	26.74796	0.13649	-1.45033	-0.79697	0.875957028040193	-2.400866	-0.606304	6.047182
Trial1	3	1	blindfold	counterclockwise	practice	Guided	1	0.5	0	26.76794	0.12762	-1.45029	-0.79712	0.879810898201419	-2.360524	-0.462391	5.740055
Trial1	3	1	blindfold	counterclockwise	practice	Guided	1	0.5	0	26.78795	0.1177	-1.45024	-0.79729	0.88420845148134	-2.149801	-0.293008	5.368939
Trial1	3	1	blindfold	counterclockwise	practice	Guided	1	0.5	0	26.80795	0.10622	-1.45015	-0.79754	0.889456434527625	-2.105713	-0.081363	5.108393
Trial1	3	1	blindfold	counterclockwise	practice	Guided	1	0.5	0	26.82796	0.08012	-1.44992	-0.79761	0.901377226620642	-1.770126	0.168262	4.750434
Trial1	3	1	blindfold	counterclockwise	practice	Guided	1	0.5	0	26.84795	0.06627201	-1.4499	-0.79766	0.907954535190359	-1.773285	0.206299	4.678337
Trial1	3	1	blindfold	counterclockwise	practice	Guided	1	0.5	0	26.86795	0.05065	-1.44989	-0.7977099	0.915563527743678	-1.650514	0.235857	4.590521
Trial1	3	1	blindfold	counterclockwise	practice	Guided	1	0.5	0	26.88795	0.034697	-1.44987	-0.79779	0.923566863551677	-1.531957	0.362726	4.406078
Trial1	3	1	blindfold	counterclockwise	practice	Guided	1	0.5	0	26.90794	0.017618	-1.44983	-0.79796	0.932433710021715	-1.458409	0.443016	4.283983
Trial1	3	1	blindfold	counterclockwise	practice	Guided	1	0.5	0	26.92795	-0.016932	-1.44976	-0.79803	0.950826223799399	-1.06847	0.506331	3.916686
Trial1	3	1	blindfold	counterclockwise	practice	Guided	1	0.5	0	26.94795	-0.035151	-1.44975	-0.79809	0.960902860324858	-0.960351	0.455454	3.851832
Trial1	3	1	blindfold	counterclockwise	practice	Guided	1	0.5	0	26.96796	-0.052918	-1.44977	-0.79816	0.970967370098428	-0.836528	0.34955	3.647542
Trial1	3	1	blindfold	counterclockwise	practice	Guided	1	0.5	0	26.98795	-0.071239	-1.44982	-0.7982301	0.981572826319455	-0.859025	0.28598	3.511592
Trial1	3	1	blindfold	counterclockwise	practice	Guided	1	0.5	0	27.00795	-0.08961	-1.44985	-0.79827	0.992408693155692	-0.841565	0.31129	3.442393
Trial1	3	1	blindfold	counterclockwise	practice	Guided	1	0.5	0	27.02795	-0.12571	-1.44979	-0.79834	1.01432721302639	-1.066253	0.510035	3.32104
Trial1	3	1	blindfold	counterclockwise	practice	Guided	1	0.5	0	27.04794	-0.14409	-1.44976	-0.79849	1.02588409905495	-1.068189	0.366066	3.009164
Trial1	3	1	blindfold	counterclockwise	practice	Guided	1	0.5	0	27.06795	-0.16272	-1.44982	-0.79862	1.03778209314587	-0.973068	0.107868	2.74108
Trial1	3	1	blindfold	counterclockwise	practice	Guided	1	0.5	0	27.08795	-0.18161	-1.4499	-0.79876	1.05005225059426	-0.883786	0.23478	2.468492
Trial1	3	1	blindfold	counterclockwise	practice	Guided	1	0.5	0	27.10796	-0.20185	-1.44991	-0.79907	1.06353480633523	-0.777932	0.16278	2.199163
Trial1	3	1	blindfold	counterclockwise	practice	Guided	1	0.5	0	27.12794	-0.23974	-1.44999	-0.79926	1.08905089245601	-0.542924	-0.040367	1.447569
Trial1	3	1	blindfold	counterclockwise	practice	Guided	1	0.5	0	27.14795	-0.25902	-1.45005	-0.7994599	1.10238266854267	-0.515376	-0.158835	1.015279
Trial1	3	1	blindfold	counterclockwise	practice	Guided	1	0.5	0	27.16795	-0.27885	-1.45009	-0.7996	1.11622913143976	-0.436717	-0.298422	0.799265
Trial1	3	1	blindfold	counterclockwise	practice	Guided	1	0.5	0	27.18796	-0.298	-1.45014	-0.79961	1.12968145714209	-0.279266	-0.340643	0.478353
Trial1	3	1	blindfold	counterclockwise	practice	Guided	1	0.5	0	27.20795	-0.30632	-1.45016	-0.79851	1.13479963218386	-1.690164	-0.55213	0.097248
Trial1	3	1	blindfold	counterclockwise	practice	Guided	1	0.5	0	27.22795	-0.30264	-1.45009	-0.79586	1.13032034525323	-6.355776	0.869794	2.541901
Trial1	3	1	blindfold	counterclockwise	practice	Guided	1	0.5	0	27.24796	-0.30269	-1.44961	-0.79188	1.12755713529297	-4.595163	1.648445	2.26946
Trial1	3	1	blindfold	counterclockwise	practice	Guided	1	0.5	0	27.26794	-0.30227	-1.44937	-0.78698	1.12382147934378	-2.155097	0.332345	1.953882
Trial1	3	1	blindfold	counterclockwise	practice	Guided	1	0.5	0	27.28795	-0.3013	-1.44973	-0.78175	1.11947077653772	-0.846919	-0.750967	0.428037
Trial1	3	1	blindfold	counterclockwise	practice	Guided	1	0.5	0	27.30795	-0.30042	-1.45056	-0.77547	1.1144621589817	-0.182769	-2.113607	-0.86279
Trial1	3	1	blindfold	counterclockwise	practice	Guided	1	0.5	0	27.32796	-0.3002	-1.45125	-0.77403	1.11330254265764	-1.670519	-1.567704	-0.363529
Trial1	3	1	blindfold	counterclockwise	practice	Guided	1	0.5	0	27.34795	-0.30071	-1.45091	-0.77285	1.1128493066446	-2.540921	-0.683258	0.196636
Trial1	3	1	blindfold	counterclockwise	practice	Guided	1	0.5	0	27.36795	-0.30121	-1.45044	-0.77166	1.1123832970232	-3.127385	-0.264233	0.529919
Trial1	3	1	blindfold	counterclockwise	practice	Guided	1	0.5	0	27.38795	-0.30153	-1.45022	-0.77009	1.11152549676201	-3.486111	-0.420705	0.874215
Trial1	3	1	blindfold	counterclockwise	practice	Guided	1	0.5	0	27.40794	-0.30173	-1.4502	-0.76531	1.10836383194901	-3.779341	-0.539076	1.089331
Trial1	3	1	blindfold	counterclockwise	practice	Guided	1	0.5	0	27.42795	-0.30205	-1.45029	-0.76172	1.10612004529948	-4.452212	-0.585626	1.578153
Trial1	3	1	blindfold	counterclockwise	practice	Guided	1	0.5	0	27.44795	-0.3022	-1.45028	-0.75718	1.10310758249523	-4.620995	-0.403599	1.884509
Trial1	3	1	blindfold	counterclockwise	practice	Guided	1	0.5	0	27.46796	-0.30227	-1.45021	-0.75172	1.09941808267302	-4.606819	-0.416199	1.703248
Trial1	3	1	blindfold	counterclockwise	practice	Guided	1	0.5	0	27.48795	-0.30228	-1.4502	-0.74573	1.09533853613049	-4.447629	-0.703904	1.332764
Trial1	3	1	blindfold	counterclockwise	practice	Guided	1	0.5	0	27.50795	-0.30223	-1.45031	-0.73362	1.0870930320984	-4.285276	-0.890103	0.928109
Trial1	3	1	blindfold	counterclockwise	practice	Guided	1	0.5	0	27.52795	-0.30212	-1.45057	-0.72808	1.08328063957923	-4.249291	-1.249806	0.539817
Trial1	3	1	blindfold	counterclockwise	practice	Guided	1	0.5	0	27.54794	-0.30213	-1.45058	-0.7223899	1.07947199091286	-4.455075	-0.822394	0.717399
Trial1	3	1	blindfold	counterclockwise	practice	Guided	1	0.5	0	27.56795	-0.30222	-1.45047	-0.71662	1.0756863947177	-4.769503	-0.805467	0.95467
Trial1	3	1	blindfold	counterclockwise	practice	Guided	1	0.5	0	27.58795	-0.30236	-1.4504	-0.71103	1.07207520107828	-4.992889	-0.74199	0.74227
Trial1	3	1	blindfold	counterclockwise	practice	Guided	1	0.5	0	27.60796	-0.30249	-1.4504	-0.70007	1.06493574830125	-5.284349	-0.881639	0.797757
Trial1	3	1	blindfold	counterclockwise	practice	Guided	1	0.5	0	27.62794	-0.3027	-1.45045	-0.69497	1.06174881449254	-5.491684	-0.78854	0.84122
Trial1	3	1	blindfold	counterclockwise	practice	Guided	1	0.5	0	27.64795	-0.30273	-1.45043	-0.68946	1.05817319316857	-5.574508	-0.902798	1.076459
Trial1	3	1	blindfold	counterclockwise	practice	Guided	1	0.5	0	27.66795	-0.30276	-1.45044	-0.68391	1.05458832274608	-5.556582	-0.987434	0.882434
Trial1	3	1	blindfold	counterclockwise	practice	Guided	1	0.5	0	27.68796	-0.30278	-1.45048	-0.67863	1.05118713912939	-5.623799	-0.987434	0.87312
Trial1	3	1	blindfold	counterclockwise	practice	Guided	1	0.5	0	27.70795	-0.3028	-1.45051	-0.66934	1.04522907283682	-5.679511	-1.194793	0.627709
Trial1	3	1	blindfold	counterclockwise	practice	Guided	1	0.5	0	27.72795	-0.30291	-1.45058	-0.66544	1.042820604442	-6.019877	-1.152475	0.2947
Trial1	3	1	blindfold	counterclockwise	practice	Guided	1	0.5	0	27.74796	-0.30301	-1.45058	-0.66219	1.040826935464	-6.323753	-1.186329	0.468573
Trial1	3	1	blindfold	counterclockwise	practice	Guided	1	0.5	0	27.76794	-0.30315	-1.45058	-0.65957	1.03927020309305	-6.612265	-1.287892	0.393776
Trial1	3	1	blindfold	counterclockwise	practice	Guided	1	0.5	0	27.78795	-0.3033	-1.45062	-0.65784	1.03828915171312	-6.947495	-1.368296	0.068015
Trial1	3	1	blindfold	counterclockwise	practice	Guided	1	0.5	0	27.80795	-0.30345	-1.45067	-0.65692	1.03782262019014	-7.238166	-1.402151	0.053022
Trial1	3	1	blindfold	counterclockwise	practice	Guided	1	0.5	0	27.82796	-0.30368	-1.45069	-0.6569	1.03798806357366	-7.620959	-1.203256	0.642671
Trial1	3	1	blindfold	counterclockwise	practice	Guided	1	0.5	0	27.84795	-0.30369	-1.45068	-0.65687	1.03797680562923	-7.559344	-1.397919	0.820528
Trial1	3	1	blindfold	counterclockwise	practice	Guided	1	0.5	0	27.86795	-0.3037	-1.45069	-0.65685	1.03797186222368	-7.414572	-1.482555	0.771797
Trial1	3	1	blindfold	counterclockwise	practice	Guided	1	0.5	0	27.88795	-0.30369	-1.45069	-0.65681	1.03793886032982	-7.1243	-1.436005	0.884521
Trial1	3	1	blindfold	counterclockwise	practice	Guided	1	0.5	0	27.90794	-0.30365	-1.45069	-0.65676	1.03787622353023	-6.738904	-1.436005	0.837407
Trial1	3	1	blindfold	counterclockwise	practice	Guided	1	0.5	0	27.92795	-0.30345	-1.45072	-0.65679	1.03774033922543	-6.354698	-1.935358	-0.10953
Trial1	3	1	blindfold	counterclockwise	practice	Guided	1	0.5	0	27.94795	-0.30338	-1.45076	-0.65701	1.037825423345	-6.300205	-2.278133	-1.058013
Trial1	3	1	blindfold	counterclockwise	practice	Guided	1	0.5	0	27.96796	-0.3033	-1.4509	-0.65772	1.0382130984559	-6.311857	-2.396624	-1.700807
Trial1	3	1	blindfold	counterclockwise	practice	Guided	1	0.5	0	27.98795	-0.30322	-1.45105	-0.65914	1.03905144341103	-6.283183	-2.443174	-2.046884
Trial1	3	1	blindfold	counterclockwise	practice	Guided	1	0.5	0	28.00795	-0.30317	-1.4512	-0.66456	1.04245958322931	-6.268118	-2.714009	-1.913086
Trial1	3	1	blindfold	counterclockwise	practice	Guided	1	0.5	0	28.02795	-0.30322	-1.45141	-0.6699901	1.0459680008055	-6.563427	-3.369938	-3.695208
Trial1	3	1	blindfold	counterclockwise	practice	Guided	1	0.5	0	28.04794	-0.30328	-1.45162	-0.67748	1.05082727368711	-6.749117	-3.424951	-3.960268
Trial1	3	1	blindfold	counterclockwise	practice	Guided	1	0.5	0	28.06795	-0.30336	-1.45174	-0.68654	1.05675183845946	-6.968574	-3.534978	-3.601665
Trial1	3	1	blindfold	counterclockwise	practice	Guided	1	0.5	0	28.08795	-0.30346	-1.45176	-0.69717	1.06376403737785	-7.140228	-3.496892	-3.560541
Trial1	3	1	blindfold	counterclockwise	practice	Guided	1	0.5	0	28.10796	-0.30356	-1.45174	-0.72217	1.08038796625204	-7.370196	-3.408024	-3.235083
Trial1	3	1	blindfold	counterclockwise	practice	Guided	1	0.5	0	28.12794	-0.30376	-1.45172	-0.73591	1.08976770492934	-7.746019	-3.573064	-2.596865
Trial1	3	1	blindfold	counterclockwise	practice	Guided	1	0.5	0	28.14795	-0.30385	-1.45176	-0.7507401	1.09990246806739	-7.783343	-3.58576	-2.835399
Trial1	3	1	blindfold	counterclockwise	practice	Guided	1	0.5	0	28.16795	-0.30389	-1.45181	-0.76565	1.11016169948435	-7.754399	-3.70425	-2.496745
Trial1	3	1	blindfold	counterclockwise	practice	Guided	1	0.5	0	28.18796	-0.30389	-1.45182	-0.78152	1.1211657505993	-7.73375	-3.556137	-2.540691
Trial1	3	1	blindfold	counterclockwise	practice	Guided	1	0.5	0	28.20795	-0.30387	-1.4518	-0.80554	1.13802534993189	-7.697524	-3.501124	-2.139617
Trial1	3	1	blindfold	counterclockwise	practice	Guided	1	0.5	0	28.22795	-0.30385	-1.45175	-0.80514	1.13772811515378	-7.796536	-2.921367	-7.130892
Trial1	3	1	blindfold	counterclockwise	practice	Guided	1	0.5	0	28.24796	-0.30379	-1.45186	-0.80392	1.13682267069729	-6.155976	-6.116376	-5.316899
Trial1	3	1	blindfold	counterclockwise	practice	Guided	1	0.5	0	28.26794	-0.30353	-1.45237	-0.80294	1.13594592055207	-6.343877	-5.659342	-3.7488
Trial1	3	1	blindfold	counterclockwise	practice	Guided	1	0.5	0	28.28795	-0.30335	-1.45237	-0.8025401	1.1355358995318	-5.866923	-3.429183	-3.051667
Trial1	3	1	blindfold	counterclockwise	practice	Guided	1	0.5	0	28.30795	-0.30325	-1.45218	-0.80255	1.1354721790932	-6.114153	-4.647941	-4.200049
Trial1	3	1	blindfold	counterclockwise	practice	Guided	1	0.5	0	28.32796	-0.30322	-1.4522	-0.80258	1.13547216140281	-6.007047	-5.096512	-5.584831
Trial1	3	1	blindfold	counterclockwise	practice	Guided	1	0.5	0	28.34795	-0.30321	-1.45222	-0.80264	1.13550750394881	-6.017529	-5.104976	-7.110442
Trial1	3	1	blindfold	counterclockwise	practice	Guided	1	0.5	0	28.36795	-0.3032	-1.45225	-0.80281	1.13562056698553	-5.641227	-5.248857	-7.261833
Trial1	3	1	blindfold	counterclockwise	practice	Guided	1	0.5	0	28.38795	-0.30314	-1.4523	-0.80318	1.13583976067664	-4.97536	-5.51546	-8.208179
Trial1	3	1	blindfold	counterclockwise	practice	Guided	1	0.5	0	28.40794	-0.30299	-1.45245	-0.80388	1.13622888680574	-4.734131	-6.010581	-8.988356
Trial1	3	1	blindfold	counterclockwise	practice	Guided	1	0.5	0	28.42795	-0.30273	-1.45278	-0.8041	1.13620082391071	-4.29697	-6.75961	-9.970736
Trial1	3	1	blindfold	counterclockwise	practice	Guided	1	0.5	0	28.44795	-0.30265	-1.4529	-0.80425	1.13625045456228	-4.28622	-6.844246	-10.53044
Trial1	3	1	blindfold	counterclockwise	practice	Guided	1	0.5	0	28.46796	-0.3026	-1.45296	-0.8043301	1.1362717918526	-4.282267	-6.797696	-10.5518
Trial1	3	1	blindfold	counterclockwise	practice	Guided	1	0.5	0	28.48795	-0.30258	-1.45299	-0.8044	1.13630716004424	-4.196122	-6.751146	-10.52208
Trial1	3	1	blindfold	counterclockwise	practice	Guided	1	0.5	0	28.50795	-0.30255	-1.45302	-0.80461	1.13643466941869	-3.960678	-6.704596	-10.83531
Trial1	3	1	blindfold	counterclockwise	practice	Guided	1	0.5	0	28.52795	-0.30247	-1.45309	-0.80482	1.13652687291653	-3.469771	-7.30128	-11.61404
Trial1	3	1	blindfold	counterclockwise	practice	Guided	1	0.5	0	28.54794	-0.30238	-1.45319	-0.80511	1.1366686999922	-3.131578	-7.470552	-12.22197
Trial1	3	1	blindfold	counterclockwise	practice	Guided	1	0.5	0	28.56795	-0.30226	-1.4533	-0.80541	1.13679654755479	-2.729578	-7.639824	-12.8076
Trial1	3	1	blindfold	counterclockwise	practice	Guided	1	0.5	0	28.58795	-0.30212	-1.45341	-0.80571	1.13691034263508	-2.224057	-7.885268	-13.44886
Trial1	3	1	blindfold	counterclockwise	practice	Guided	1	0.5	0	28.60796	-0.30195	-1.45352	-0.80635	1.13724409236739	-1.644941	-8.134945	-14.07109
Trial1	3	1	blindfold	counterclockwise	practice	Guided	1	0.5	0	28.62794	-0.30156	-1.45376	-0.80665	1.1371818693623	-0.520684	-8.45233	-15.25214
Trial1	3	1	blindfold	counterclockwise	practice	Guided	1	0.5	0	28.64795	-0.30137	-1.45386	-0.80698	1.13728211602973	-0.0052586	-8.532734	-15.88889
Trial1	3	1	blindfold	counterclockwise	practice	Guided	1	0.5	0	28.66795	-0.30116	-1.45395	-0.80724	1.137318663716	0.501723	-8.676615	-16.40995
Trial1	3	1	blindfold	counterclockwise	practice	Guided	1	0.5	0	28.68796	-0.30098	-1.45403	-0.80749	1.13736935468342	0.96301	-8.909364	-16.86543
Trial1	3	1	blindfold	counterclockwise	practice	Guided	1	0.5	0	28.70795	-0.3008	-1.45411	-0.80797	1.13758350458099	1.555713	-8.994	-17.28247
Trial1	3	1	blindfold	counterclockwise	practice	Guided	1	0.5	0	28.72795	-0.30041	-1.45425	-0.80822	1.13748656729874	2.564045	-9.167504	-18.1721
Trial1	3	1	blindfold	counterclockwise	practice	Guided	1	0.5	0	28.74796	-0.30021	-1.45431	-0.80848	1.13753065558163	2.940243	-9.175967	-18.73943
Trial1	3	1	blindfold	counterclockwise	practice	Guided	1	0.5	0	28.76794	-0.29999	-1.45436	-0.80877	1.13758204620887	3.355916	-9.15904	-19.22438
Trial1	3	1	blindfold	counterclockwise	practice	Guided	1	0.5	0	28.78795	-0.29967	-1.45441	-0.80906	1.13756330367664	3.706025	-9.163272	-19.5886
Trial1	3	1	blindfold	counterclockwise	practice	Guided	1	0.5	0	28.80795	-0.29922	-1.45447	-0.80948	1.1375458190967	4.014859	-9.243676	-19.68185
Trial1	3	1	blindfold	counterclockwise	practice	Guided	1	0.5	0	28.82796	-0.2977	-1.45457	-0.8096099	1.13657095737582	4.898464	-9.20559	-19.54302
Trial1	3	1	blindfold	counterclockwise	practice	Guided	1	0.5	0	28.84795	-0.29617	-1.45456	-0.80975	1.13559753374751	5.276416	-8.972841	-19.65913
Trial1	3	1	blindfold	counterclockwise	practice	Guided	1	0.5	0	28.86795	-0.29379	-1.45452	-0.80988	1.13402298543296	5.506124	-8.994	-19.96124
Trial1	3	1	blindfold	counterclockwise	practice	Guided	1	0.5	0	28.88795	-0.29032	-1.45452	-0.80996	1.13165404763514	5.55163	-9.142113	-19.97246
Trial1	3	1	blindfold	counterclockwise	practice	Guided	1	0.5	0	28.90794	-0.28576	-1.45455	-0.81003	1.12852444612197	5.582651	-9.167504	-20.05804
Trial1	3	1	blindfold	counterclockwise	practice	Guided	1	0.5	0	28.92795	-0.27341	-1.45451	-0.81	1.1199388672569	5.344157	-8.879741	-20.01992
Trial1	3	1	blindfold	counterclockwise	practice	Guided	1	0.5	0	28.94795	-0.26593	-1.45446	-0.80988	1.11469920052194	5.268061	-8.926291	-19.68641
Trial1	3	1	blindfold	counterclockwise	practice	Guided	1	0.5	0	28.96796	-0.25737	-1.45446	-0.80972	1.10871811190104	5.156987	-9.057477	-19.37632
Trial1	3	1	blindfold	counterclockwise	practice	Guided	1	0.5	0	28.98795	-0.24837	-1.45452	-0.80959	1.10249426570245	4.949058	-9.277531	-19.17603
Trial1	3	1	blindfold	counterclockwise	practice	Guided	1	0.5	0	29.00795	-0.23862	-1.45463	-0.80887	1.09536757868481	4.574918	-9.434107	-18.5705
Trial1	3	1	blindfold	counterclockwise	practice	Guided	1	0.5	0	29.02795	-0.2198	-1.45453	-0.80839	1.08240772421404	3.309222	-8.73586	-16.59469
Trial1	3	1	blindfold	counterclockwise	practice	Guided	1	0.5	0	29.04794	-0.21123	-1.45441	-0.80784	1.07631480271014	2.671898	-8.757019	-15.43532
Trial1	3	1	blindfold	counterclockwise	practice	Guided	1	0.5	0	29.06795	-0.20357	-1.45435	-0.80723	1.07080857373408	2.167865	-8.439634	-14.25691
Trial1	3	1	blindfold	counterclockwise	practice	Guided	1	0.5	0	29.08795	-0.19736	-1.45423	-0.80652	1.06620141053749	1.910954	-8.173031	-12.67138
Trial1	3	1	blindfold	counterclockwise	practice	Guided	1	0.5	0	29.10796	-0.19274	-1.45411	-0.805	1.06203281958692	1.957333	-7.940282	-10.88542
Trial1	3	1	blindfold	counterclockwise	practice	Guided	1	0.5	0	29.12794	-0.18648	-1.45378	-0.80417	1.0573288042076	2.53063	-6.9712	-7.747944
Trial1	3	1	blindfold	counterclockwise	practice	Guided	1	0.5	0	29.14795	-0.18373	-1.45353	-0.80328	1.05486750488795	3.175478	-6.239098	-5.924149
Trial1	3	1	blindfold	counterclockwise	practice	Guided	1	0.5	0	29.16795	-0.18003	-1.45316	-0.80249	1.05187023859827	3.733218	-5.519692	-4.660022
Trial1	3	1	blindfold	counterclockwise	practice	Guided	1	0.5	0	29.18796	-0.1748	-1.45283	-0.80177	1.04794572133016	4.048636	-5.100744	-3.278702
Trial1	3	1	blindfold	counterclockwise	practice	Guided	1	0.5	0	29.20795	-0.1675	-1.45253	-0.80042	1.04222282164388	3.972527	-4.542146	-1.999476
Trial1	3	1	blindfold	counterclockwise	practice	Guided	1	0.5	0	29.22795	-0.14595	-1.45203	-0.79957	1.02789281131878	3.140235	-3.361474	0.593959
Trial1	3	1	blindfold	counterclockwise	practice	Guided	1	0.5	0	29.24796	-0.13248	-1.4517	-0.79898	1.01901912706022	2.543785	-2.608214	1.783889
Trial1	3	1	blindfold	counterclockwise	practice	Guided	1	0.5	0	29.26794	-0.11731	-1.4513	-0.79835	1.00917506655796	1.675587	-1.694145	3.527004
Trial1	3	1	blindfold	counterclockwise	practice	Guided	1	0.5	0	29.28795	-0.10202	-1.45087	-0.7977999	0.99945626566125	0.862727	-0.758917	4.437723
Trial1	3	1	blindfold	counterclockwise	practice	Guided	1	0.5	0	29.30795	-0.08634099	-1.45044	-0.79673	0.989229207455599	0.1261	-0.44996	5.40261
Trial1	3	1	blindfold	counterclockwise	practice	Guided	1	0.5	0	29.32796	-0.059037	-1.45006	-0.79602	0.972712833788511	-1.723556	0.036791	7.994154
Trial1	3	1	blindfold	counterclockwise	practice	Guided	1	0.5	0	29.34795	-0.048182	-1.44993	-0.79519	0.965831611854883	-2.314236	0.231417	9.789269
Trial1	3	1	blindfold	counterclockwise	practice	Guided	1	0.5	0	29.36795	-0.04141	-1.44983	-0.79435	0.961309866541686	-2.611766	0.789962	11.4939
Trial1	3	1	blindfold	counterclockwise	practice	Guided	1	0.5	0	29.38795	-0.038047	-1.44965	-0.7938	0.958964550585511	-2.789133	1.230069	12.594
Trial1	3	1	blindfold	counterclockwise	practice	Guided	1	0.5	0	29.40794	-0.038105	-1.44953	-0.79293	0.958277092907754	-2.731974	1.483977	13.29081
Trial1	3	1	blindfold	counterclockwise	practice	Guided	1	0.5	0	29.42795	-0.04203	-1.44926	-0.79232	0.95998308480026	-3.743311	1.826753	15.52475
Trial1	3	1	blindfold	counterclockwise	practice	Guided	1	0.5	0	29.44795	-0.045998	-1.44911	-0.79141	0.961479877652752	-3.996166	2.486914	17.43157
Trial1	3	1	blindfold	counterclockwise	practice	Guided	1	0.5	0	29.46796	-0.051704	-1.44881	-0.79038	0.963886843123219	-3.879101	3.223247	19.63512
Trial1	3	1	blindfold	counterclockwise	practice	Guided	1	0.5	0	29.48795	-0.058253	-1.44847	-0.78945	0.966890784905513	-3.800582	3.819931	21.33919
Trial1	3	1	blindfold	counterclockwise	practice	Guided	1	0.5	0	29.50795	-0.065535	-1.44815	-0.78818	0.970081202905407	-3.590855	4.408151	22.74019
Trial1	3	1	blindfold	counterclockwise	practice	Guided	1	0.5	0	29.52795	-0.08013	-1.44767	-0.78782	0.978371675571534	-3.580837	4.856722	24.32344
Trial1	3	1	blindfold	counterclockwise	practice	Guided	1	0.5	0	29.54794	-0.087136	-1.44757	-0.78741	0.982213430910191	-3.775002	5.034457	25.30437
Trial1	3	1	blindfold	counterclockwise	practice	Guided	1	0.5	0	29.56795	-0.09338599	-1.44748	-0.78679	0.985467129558558	-3.874472	5.381465	26.6622
Trial1	3	1	blindfold	counterclockwise	practice	Guided	1	0.5	0	29.58795	-0.10003	-1.44732	-0.78601	0.988861851003587	-3.88681	5.901976	28.18735
Trial1	3	1	blindfold	counterclockwise	practice	Guided	1	0.5	0	29.60796	-0.10587	-1.44711	-0.78434	0.99109416196071	-3.843046	6.409792	30.30728
Trial1	3	1	blindfold	counterclockwise	practice	Guided	1	0.5	0	29.62794	-0.11525	-1.44659	-0.78385	0.996470478765444	-3.614893	7.552378	32.60288
Trial1	3	1	blindfold	counterclockwise	practice	Guided	1	0.5	0	29.64795	-0.11783	-1.44637	-0.78348	0.997774972529399	-3.908896	7.763968	33.41965
Trial1	3	1	blindfold	counterclockwise	practice	Guided	1	0.5	0	29.66795	-0.11921	-1.44626	-0.78317	0.998386821800344	-4.096398	7.713187	34.50417
Trial1	3	1	blindfold	counterclockwise	practice	Guided	1	0.5	0	29.68796	-0.11962	-1.44625	-0.78298	0.998492196832914	-4.363508	7.480438	35.38295
Trial1	3	1	blindfold	counterclockwise	practice	Guided	1	0.5	0	29.70795	-0.1198	-1.44625	-0.78224	0.998023802910646	-4.56748	7.582001	36.12185
Trial1	3	1	blindfold	counterclockwise	practice	Guided	1	0.5	0	29.72795	-0.12028	-1.44619	-0.78163	0.997844030736014	-4.752595	8.44952	38.51165
Trial1	3	1	blindfold	counterclockwise	practice	Guided	1	0.5	0	29.74796	-0.12068	-1.44611	-0.78102	0.997615094405854	-5.011702	8.597633	39.72627
Trial1	3	1	blindfold	counterclockwise	practice	Guided	1	0.5	0	29.76794	-0.12115	-1.44604	-0.78049	0.997492824813093	-5.515764	8.470679	40.54679
Trial1	3	1	blindfold	counterclockwise	practice	Guided	1	0.5	0	29.78795	-0.12179	-1.44599	-0.77996	0.997477052715009	-6.09361	8.381811	41.33929
Trial1	3	1	blindfold	counterclockwise	practice	Guided	1	0.5	0	29.80795	-0.12285	-1.44594	-0.77903	0.997411601811917	-6.721231	8.335261	41.98191
Trial1	3	1	blindfold	counterclockwise	practice	Guided	1	0.5	0	29.82796	-0.12687	-1.44582	-0.77844	0.999467276247289	-7.592431	8.694964	43.53202
Trial1	3	1	blindfold	counterclockwise	practice	Guided	1	0.5	0	29.84795	-0.13027	-1.44573	-0.7776899	1.00102043504789	-7.372816	8.788064	45.22075
Trial1	3	1	blindfold	counterclockwise	practice	Guided	1	0.5	0	29.86795	-0.13442	-1.44566	-0.777	1.00310401694453	-7.126972	8.783832	46.54419
Trial1	3	1	blindfold	counterclockwise	practice	Guided	1	0.5	0	29.88795	-0.13871	-1.44562	-0.77641	1.00536711124672	-7.110123	8.910786	47.42681
Trial1	3	1	blindfold	counterclockwise	practice	Guided	1	0.5	0	29.90794	-0.14322	-1.44556	-0.77522	1.00732222440328	-7.159118	9.219708	48.55053
Trial1	3	1	blindfold	counterclockwise	practice	Guided	1	0.5	0	29.92795	-0.15192	-1.44536	-0.7745301	1.01237171879689	-7.538174	9.659815	51.43079
Trial1	3	1	blindfold	counterclockwise	practice	Guided	1	0.5	0	29.94795	-0.15628	-1.44524	-0.77382	1.01464319780714	-7.798384	10.04491	52.81196
Trial1	3	1	blindfold	counterclockwise	practice	Guided	1	0.5	0	29.96796	-0.16079	-1.44506	-0.77307	1.01699587503469	-7.9072	10.61197	54.37942
Trial1	3	1	blindfold	counterclockwise	practice	Guided	1	0.5	0	29.98795	-0.16505	-1.44485	-0.77231	1.01919290377554	-7.788632	10.9886	55.97052
Trial1	3	1	blindfold	counterclockwise	practice	Guided	1	0.5	0	30.00795	-0.16907	-1.44465	-0.77116	1.02095172648333	-7.649269	11.23828	57.43841
Trial1	3	1	blindfold	counterclockwise	practice	Guided	1	0.5	0	30.02795	-0.17409	-1.44443	-0.7707101	1.02390981449409	-7.554659	11.52604	59.27036
Trial1	3	1	blindfold	counterclockwise	practice	Guided	1	0.5	0	30.04794	-0.17517	-1.44438	-0.77023	1.0242601136342	-7.701768	11.44987	61.11589
Trial1	3	1	blindfold	counterclockwise	practice	Guided	1	0.5	0	30.06795	-0.1757	-1.44437	-0.76969	1.02420367258679	-8.011619	11.22981	62.87671
Trial1	3	1	blindfold	counterclockwise	practice	Guided	1	0.5	0	30.08795	-0.17619	-1.44437	-0.76918	1.02414393193096	-8.200691	11.36523	63.76067
Trial1	3	1	blindfold	counterclockwise	practice	Guided	1	0.5	0	30.10796	-0.17673	-1.44436	-0.76833	1.02386256350781	-8.395243	11.7334	64.43055
Trial1	3	1	blindfold	counterclockwise	practice	Guided	1	0.5	0	30.12794	-0.17783	-1.44428	-0.76792	1.02428250791563	-8.748719	11.91536	65.79871
Trial1	3	1	blindfold	counterclockwise	practice	Guided	1	0.5	0	30.14795	-0.17838	-1.44424	-0.76738	1.02424190710532	-8.825178	12.0931	67.06628
Trial1	3	1	blindfold	counterclockwise	practice	Guided	1	0.5	0	30.16795	-0.17899	-1.44418	-0.76658	1.02404705670865	-8.904774	12.59245	69.18696
Trial1	3	1	blindfold	counterclockwise	practice	Guided	1	0.5	0	30.18796	-0.17972	-1.4441	-0.76578	1.02393273375841	-8.933832	12.74057	70.97456
Trial1	3	1	blindfold	counterclockwise	practice	Guided	1	0.5	0	30.20795	-0.1805	-1.44401	-0.7647001	1.02364370035556	-9.096195	13.00294	71.57684
Trial1	3	1	blindfold	counterclockwise	practice	Guided	1	0.5	0	30.22795	-0.18185	-1.44386	-0.7639999	1.02401921428124	-9.878724	13.20606	74.05391
Trial1	3	1	blindfold	counterclockwise	practice	Guided	1	0.5	0	30.24796	-0.18274	-1.44377	-0.76324	1.02404549615691	-10.08598	13.33725	75.69569
Trial1	3	1	blindfold	counterclockwise	practice	Guided	1	0.5	0	30.26794	-0.18384	-1.44368	-0.7628	1.02445154177275	-10.13004	13.27377	76.08119
Trial1	3	1	blindfold	counterclockwise	practice	Guided	1	0.5	0	30.28795	-0.1848	-1.44363	-0.76261	1.02495121233095	-10.03851	13.0241	74.99211
Trial1	3	1	blindfold	counterclockwise	practice	Guided	1	0.5	0	30.30795	-0.18535	-1.44362	-0.7621199	1.02495436002435	-9.998336	12.59668	73.34069
Trial1	3	1	blindfold	counterclockwise	practice	Guided	1	0.5	0	30.32796	-0.1862	-1.44366	-0.76188	1.02534459331176	-9.31303	12.20313	72.81489
Trial1	3	1	blindfold	counterclockwise	practice	Guided	1	0.5	0	30.34795	-0.18657	-1.44369	-0.76167	1.02543627238829	-8.857435	11.96191	71.93725
Trial1	3	1	blindfold	counterclockwise	practice	Guided	1	0.5	0	30.36795	-0.18693	-1.44373	-0.76154	1.02558080665539	-8.700311	11.39909	69.43774
Trial1	3	1	blindfold	counterclockwise	practice	Guided	1	0.5	0	30.38795	-0.18728	-1.4438	-0.76146	1.02575588639598	-8.252291	11.1621	65.74933
Trial1	3	1	blindfold	counterclockwise	practice	Guided	1	0.5	0	30.40794	-0.18766	-1.44388	-0.76174	1.02621833363125	-8.334676	10.69661	61.71445
Trial1	3	1	blindfold	counterclockwise	practice	Guided	1	0.5	0	30.42795	-0.18868	-1.4441	-0.76188	1.02700595799298	-8.87124	10.09146	56.07985
Trial1	3	1	blindfold	counterclockwise	practice	Guided	1	0.5	0	30.44795	-0.18975	-1.44433	-0.7621199	1.02790169795742	-9.170778	9.558252	54.75817
Trial1	3	1	blindfold	counterclockwise	practice	Guided	1	0.5	0	30.46796	-0.19179	-1.44465	-0.76235	1.02944201872928	-9.130513	9.304344	53.40734
Trial1	3	1	blindfold	counterclockwise	practice	Guided	1	0.5	0	30.48795	-0.19509	-1.44499	-0.76258	1.03183256203261	-9.287176	9.03774	52.5428
Trial1	3	1	blindfold	counterclockwise	practice	Guided	1	0.5	0	30.50795	-0.19952	-1.44526	-0.76303	1.03515360628732	-9.165904	8.749978	52.01692
Trial1	3	1	blindfold	counterclockwise	practice	Guided	1	0.5	0	30.52795	-0.21304	-1.44571	-0.76321	1.04446902077571	-8.932011	8.386043	50.8123
Trial1	3	1	blindfold	counterclockwise	practice	Guided	1	0.5	0	30.54794	-0.22216	-1.44579	-0.76331	1.05078882228744	-8.787257	8.263321	49.86389
Trial1	3	1	blindfold	counterclockwise	practice	Guided	1	0.5	0	30.56795	-0.2324	-1.4459	-0.76352	1.05800404259687	-8.724297	7.759737	50.17999
Trial1	3	1	blindfold	counterclockwise	practice	Guided	1	0.5	0	30.58795	-0.24397	-1.44605	-0.76369	1.06616780060721	-8.795566	7.971327	50.41066
Trial1	3	1	blindfold	counterclockwise	practice	Guided	1	0.5	0	30.60796	-0.25731	-1.44604	-0.72245	1.04663865259866	-8.607575	8.098281	49.13
Trial1	3	1	blindfold	counterclockwise	practice	Guided	1	0.5	0	30.62794	-0.29277	-1.44604	-0.66221	1.03295998855439	-4.501843	4.801708	29.03032
Trial1	3	1	blindfold	counterclockwise	practice	Guided	1	0.5	0	30.64795	-0.3075	-1.44754	-0.58312	0.996034727617916	-0.219067	-1.389416	21.93471
Trial1	3	1	blindfold	counterclockwise	practice	Guided	1	0.5	0	30.66795	-0.30502	-1.45032	-0.49477	0.944909811096717	-1.115425	2.063734	14.06828
Trial1	3	1	blindfold	counterclockwise	practice	Guided	1	0.5	0	30.68796	-0.30134	-1.45027	-0.39917	0.895255518818856	-2.328741	-0.323004	9.992526
Trial1	3	1	blindfold	counterclockwise	practice	Guided	1	0.5	0	30.70795	-0.29967	-1.45035	-0.2109	0.827013264610454	0.049896	-2.768982	2.338018
Trial1	3	1	blindfold	counterclockwise	practice	Guided	1	0.5	0	30.72795	-0.29824	-1.45207	-0.12746	0.808352125914223	4.232121	-5.786255	-3.392664
Trial1	3	1	blindfold	counterclockwise	practice	Guided	1	0.5	0	30.74796	-0.29799	-1.45225	-0.052503	0.799715321661394	2.071131	-1.008553	-6.359842
Trial1	3	1	blindfold	counterclockwise	practice	Guided	1	0.5	0	30.76794	-0.29876	-1.45146	0.01337	0.798871885569642	0.220962	-5.625447	-10.93766
Trial1	3	1	blindfold	counterclockwise	practice	Guided	1	0.5	0	30.78795	-0.30018	-1.45221	0.068976	0.803147372527825	-1.96098	-3.226016	-6.240065
Trial1	3	1	blindfold	counterclockwise	practice	Guided	2	0.5	0	0	0.45367	-1.45234	-0.8006	0.801939409798503	0.883705	-4.885095	-1.441742
Trial1	3	1	blindfold	counterclockwise	practice	Guided	2	0.5	0	0.01802063	0.45369	-1.45233	-0.8006101	0.801948311125804	0.90979	-4.855472	-1.43159
Trial1	3	1	blindfold	counterclockwise	practice	Guided	2	0.5	0	0.0380249	0.45371	-1.45233	-0.80063	0.801967031348916	0.917847	-4.847008	-1.41842
Trial1	3	1	blindfold	counterclockwise	practice	Guided	2	0.5	0	0.05802917	0.4538	-1.45238	-0.80064	0.80197183830585	1.061076	-4.834313	-1.493077
Trial1	3	1	blindfold	counterclockwise	practice	Guided	2	0.5	0	0.07801819	0.45385	-1.4524	-0.80066	0.801988952954775	1.151304	-4.842777	-1.575465
Trial1	3	1	blindfold	counterclockwise	practice	Guided	2	0.5	0	0.09802246	0.45391	-1.4524	-0.80067	0.801995500011786	1.21348	-4.787763	-1.571322
Trial1	3	1	blindfold	counterclockwise	practice	Guided	2	0.5	0	0.1180267	0.45397	-1.4524	-0.80068	0.802001992121565	1.297578	-4.741213	-1.561511
Trial1	3	1	blindfold	counterclockwise	practice	Guided	2	0.5	0	0.1380157	0.45404	-1.45239	-0.80071	0.802027968644087	1.358672	-4.728518	-1.607938
Trial1	3	1	blindfold	counterclockwise	practice	Guided	2	0.5	0	0.15802	0.45424	-1.45237	-0.80073	0.802036467385995	1.278554	-4.753909	-1.742248
Trial1	3	1	blindfold	counterclockwise	practice	Guided	2	0.5	0	0.1780243	0.45433	-1.45237	-0.80076	0.802061329318144	1.313554	-4.694664	-1.800317
Trial1	3	1	blindfold	counterclockwise	practice	Guided	2	0.5	0	0.1980286	0.45443	-1.45235	-0.8008	0.8020955723176	1.356917	-4.605796	-1.91527
Trial1	3	1	blindfold	counterclockwise	practice	Guided	2	0.5	0	0.2180176	0.45458	-1.45233	-0.80085	0.802136990892101	1.404445	-4.614259	-2.025736
Trial1	3	1	blindfold	counterclockwise	practice	Guided	2	0.5	0	0.2380219	0.4548	-1.45232	-0.80101	0.80228428842199	1.410395	-4.626955	-2.113681
Trial1	3	1	blindfold	counterclockwise	practice	Guided	2	0.5	0	0.2580261	0.45551	-1.45231	-0.8011	0.802334466421735	1.503184	-4.546551	-2.43148
Trial1	3	1	blindfold	counterclockwise	practice	Guided	2	0.5	0	0.2780151	0.45604	-1.45228	-0.80117	0.802375120933211	1.547788	-4.444987	-2.495759
Trial1	3	1	blindfold	counterclockwise	practice	Guided	2	0.5	0	0.2980194	0.45666	-1.45224	-0.80121	0.80238138707022	1.511144	-4.411133	-2.544385
Trial1	3	1	blindfold	counterclockwise	practice	Guided	2	0.5	0	0.3180237	0.45743	-1.4522	-0.80124	0.80237004539113	1.492669	-4.364583	-2.52857
Trial1	3	1	blindfold	counterclockwise	practice	Guided	2	0.5	0	0.338028	0.45823	-1.45219	-0.80128	0.802367998158127	1.429053	-4.351888	-2.574845
Trial1	3	1	blindfold	counterclockwise	practice	Guided	2	0.5	0	0.358017	0.46011	-1.45214	-0.80129	0.802282267329151	1.465574	-4.250325	-2.576242
Trial1	3	1	blindfold	counterclockwise	practice	Guided	2	0.5	0	0.3780212	0.46114	-1.45213	-0.80131	0.802251718394196	1.516831	-4.271484	-2.669426
Trial1	3	1	blindfold	counterclockwise	practice	Guided	2	0.5	0	0.3980255	0.4623	-1.45213	-0.80133	0.802216311977444	1.52732	-4.275715	-2.685316
Trial1	3	1	blindfold	counterclockwise	practice	Guided	2	0.5	0	0.4180145	0.46368	-1.45214	-0.80135	0.802172650363029	1.496925	-4.246093	-2.754451
Trial1	3	1	blindfold	counterclockwise	practice	Guided	2	0.5	0	0.4380188	0.46512	-1.45213	-0.80136	0.802118744681007	1.504651	-4.208007	-2.7284
Trial1	3	1	blindfold	counterclockwise	practice	Guided	2	0.5	0	0.4580231	0.46826	-1.45209	-0.80135	0.801978331911344	1.357668	-4.178384	-2.70631
Trial1	3	1	blindfold	counterclockwise	practice	Guided	2	0.5	0	0.4780273	0.46989	-1.45208	-0.80135	0.80191547604483	1.353537	-4.157225	-2.708437
Trial1	3	1	blindfold	counterclockwise	practice	Guided	2	0.5	0	0.4980164	0.47139	-1.45207	-0.80134	0.80185054807638	1.316372	-4.102212	-2.677037
Trial1	3	1	blindfold	counterclockwise	practice	Guided	2	0.5	0	0.5180206	0.47297	-1.45205	-0.80135	0.80180573641474	1.34835	-4.034503	-2.680629
Trial1	3	1	blindfold	counterclockwise	practice	Guided	2	0.5	0	0.5380249	0.47449	-1.45204	-0.80136	0.801765943502195	1.352166	-4.136066	-2.7213
Trial1	3	1	blindfold	counterclockwise	practice	Guided	2	0.5	0	0.5580292	0.47751	-1.45207	-0.80135	0.801665528590963	1.385902	-4.093748	-2.679599
Trial1	3	1	blindfold	counterclockwise	practice	Guided	2	0.5	0	0.5780182	0.4791	-1.45205	-0.80133	0.801602476676265	1.349532	-4.009112	-2.660825
Trial1	3	1	blindfold	counterclockwise	practice	Guided	2	0.5	0	0.5980225	0.48056	-1.45201	-0.8013	0.801535826815487	1.374385	-3.941403	-2.561991
Trial1	3	1	blindfold	counterclockwise	practice	Guided	2	0.5	0	0.6180267	0.48217	-1.45197	-0.80128	0.801478373089903	1.351066	-3.899085	-2.538072
Trial1	3	1	blindfold	counterclockwise	practice	Guided	2	0.5	0	0.6380157	0.48379	-1.45194	-0.80125	0.801413935306596	1.375028	-3.848304	-2.554533
Trial1	3	1	blindfold	counterclockwise	practice	Guided	2	0.5	0	0.65802	0.48734	-1.45191	-0.80125	0.801349990140265	1.405623	-3.784827	-2.524884
Trial1	3	1	blindfold	counterclockwise	practice	Guided	2	0.5	0	0.6780243	0.48929	-1.45189	-0.80124	0.801311543280247	1.341185	-3.831376	-2.485791
Trial1	3	1	blindfold	counterclockwise	practice	Guided	2	0.5	0	0.6980286	0.4912	-1.45189	-0.8012	0.801248298354654	1.302973	-3.772131	-2.379994
Trial1	3	1	blindfold	counterclockwise	practice	Guided	2	0.5	0	0.7180176	0.49321	-1.45188	-0.80116	0.801188750840905	1.24763	-3.662104	-2.282576
Trial1	3	1	blindfold	counterclockwise	practice	Guided	2	0.5	0	0.7380219	0.49535	-1.45184	-0.8011	0.801113511013681	1.236732	-3.611323	-2.245129
Trial1	3	1	blindfold	counterclockwise	practice	Guided	2	0.5	0	0.7580261	0.49943	-1.45178	-0.80107	0.801070237294613	1.183206	-3.547846	-2.105254
Trial1	3	1	blindfold	counterclockwise	practice	Guided	2	0.5	0	0.7780151	0.50155	-1.45178	-0.80106	0.801061460814223	1.117656	-3.619786	-2.122322
Trial1	3	1	blindfold	counterclockwise	practice	Guided	2	0.5	0	0.7980194	0.50349	-1.4518	-0.80105	0.801057610025292	1.040347	-3.632482	-2.08567
Trial1	3	1	blindfold	counterclockwise	practice	Guided	2	0.5	0	0.8180237	0.50547	-1.45182	-0.80102	0.801038642983803	0.965581	-3.62825	-2.031999
Trial1	3	1	blindfold	counterclockwise	practice	Guided	2	0.5	0	0.838028	0.50716	-1.45182	-0.80098	0.801012032718697	0.965866	-3.62825	-1.968597
Trial1	3	1	blindfold	counterclockwise	practice	Guided	2	0.5	0	0.858017	0.51003	-1.45181	-0.80095	0.801012789665281	0.929969	-3.62825	-1.904515
Trial1	3	1	blindfold	counterclockwise	practice	Guided	2	0.5	0	0.8780212	0.51119	-1.4518	-0.80092	0.800998175925388	0.752565	-3.547846	-1.786149
Trial1	3	1	blindfold	counterclockwise	practice	Guided	2	0.5	0	0.8980255	0.51198	-1.45178	-0.8009	0.800989576851128	0.657071	-3.53515	-1.759545
Trial1	3	1	blindfold	counterclockwise	practice	Guided	2	0.5	0	0.9180145	0.51236	-1.45177	-0.8009	0.800995350122559	0.60517	-3.518223	-1.721292
Trial1	3	1	blindfold	counterclockwise	practice	Guided	2	0.5	0	0.9380188	0.51242	-1.45177	-0.80088	0.800976253801867	0.66063	-3.526687	-1.687637
Trial1	3	1	blindfold	counterclockwise	practice	Guided	2	0.5	0	0.9580231	0.51247	-1.45177	-0.80088	0.800977030795056	0.673956	-3.522455	-1.62767
Trial1	3	1	blindfold	counterclockwise	practice	Guided	2	0.5	0	0.9780273	0.5125	-1.45177	-0.80087	0.80096754535373	0.641637	-3.573237	-1.613246
Trial1	3	1	blindfold	counterclockwise	practice	Guided	2	0.5	0	0.9980164	0.51252	-1.45177	-0.80086	0.800957845793214	0.666351	-3.569005	-1.586118
Trial1	3	1	blindfold	counterclockwise	practice	Guided	2	0.5	0	1.018021	0.51255	-1.45177	-0.80086	0.800958314998441	0.66605	-3.594396	-1.581925
Trial1	3	1	blindfold	counterclockwise	practice	Guided	2	0.5	0	1.038025	0.51257	-1.45177	-0.80084	0.800938663951999	0.647671	-3.526687	-1.574881
Trial1	3	1	blindfold	counterclockwise	practice	Guided	2	0.5	0	1.058029	0.51262	-1.45176	-0.80083	0.800929437072392	0.709193	-3.539382	-1.561827
Trial1	3	1	blindfold	counterclockwise	practice	Guided	2	0.5	0	1.078018	0.51265	-1.45177	-0.80083	0.800929910977345	0.73648	-3.552078	-1.509235
Trial1	3	1	blindfold	counterclockwise	practice	Guided	2	0.5	0	1.098022	0.51269	-1.45177	-0.80082	0.800920531335166	0.854417	-3.560541	-1.475097
Trial1	3	1	blindfold	counterclockwise	practice	Guided	2	0.5	0	1.118027	0.51273	-1.45177	-0.80081	0.800911153705534	1.030028	-3.50976	-1.436631
Trial1	3	1	blindfold	counterclockwise	practice	Guided	2	0.5	0	1.138016	0.51278	-1.45177	-0.80075	0.800851995480481	1.126733	-3.513991	-1.416712
Trial1	3	1	blindfold	counterclockwise	practice	Guided	2	0.5	0	1.15802	0.51309	-1.45176	-0.8006999	0.800806941297787	1.120246	-3.497064	-1.210767
Trial1	3	1	blindfold	counterclockwise	practice	Guided	2	0.5	0	1.178024	0.51334	-1.45175	-0.80062	0.800731147779208	1.041768	-3.361647	-0.997628
Trial1	3	1	blindfold	counterclockwise	practice	Guided	2	0.5	0	1.198029	0.51363	-1.4517	-0.80054	0.800655993774449	0.937614	-3.281242	-0.799045
Trial1	3	1	blindfold	counterclockwise	practice	Guided	2	0.5	0	1.218018	0.51393	-1.45166	-0.80044	0.80056121498481	1.007118	-3.200838	-0.654772
Trial1	3	1	blindfold	counterclockwise	practice	Guided	2	0.5	0	1.238022	0.51435	-1.45161	-0.80019	0.800318632534948	1.194527	-2.99348	-0.476323
Trial1	3	1	blindfold	counterclockwise	practice	Guided	2	0.5	0	1.258026	0.51648	-1.45143	-0.8001	0.800269673066014	1.919527	-2.794585	-0.147102
Trial1	3	1	blindfold	counterclockwise	practice	Guided	2	0.5	0	1.278015	0.51912	-1.45141	-0.80009	0.800318380506559	2.207695	-2.921539	-0.179149
Trial1	3	1	blindfold	counterclockwise	practice	Guided	2	0.5	0	1.298019	0.52278	-1.45143	-0.80012	0.8004442120257	2.348916	-2.891917	-0.272338
Trial1	3	1	blindfold	counterclockwise	practice	Guided	2	0.5	0	1.318024	0.52801	-1.45145	-0.80014	0.800630078184233	2.186255	-2.862294	-0.299838
Trial1	3	1	blindfold	counterclockwise	practice	Guided	2	0.5	0	1.338028	0.53431	-1.45143	-0.80003	0.800765361852047	2.070839	-2.752267	-0.302596
Trial1	3	1	blindfold	counterclockwise	practice	Guided	2	0.5	0	1.358017	0.54999	-1.4513	-0.79999	0.801550371080382	1.745981	-2.058252	0.029985
Trial1	3	1	blindfold	counterclockwise	practice	Guided	2	0.5	0	1.378021	0.55923	-1.45108	-0.80013	0.802319276652405	1.896931	-1.990543	-0.393506
Trial1	3	1	blindfold	counterclockwise	practice	Guided	2	0.5	0	1.398026	0.56984	-1.45099	-0.80013	0.803172247962572	1.861258	-1.931298	-0.330347
Trial1	3	1	blindfold	counterclockwise	practice	Guided	2	0.5	0	1.418015	0.58194	-1.45094	-0.80012	0.804304774908351	1.950792	-1.67739	-0.218292
Trial1	3	1	blindfold	counterclockwise	practice	Guided	2	0.5	0	1.438019	0.59411	-1.45088	-0.80015	0.805665424217062	1.967515	-1.880517	-0.145736
Trial1	3	1	blindfold	counterclockwise	practice	Guided	2	0.5	0	1.458023	0.62344	-1.45088	-0.80019	0.809655131208166	1.898187	-1.63084	-0.350412
Trial1	3	1	blindfold	counterclockwise	practice	Guided	2	0.5	0	1.478027	0.63878	-1.45082	-0.80024	0.812184654952467	1.830475	-1.491191	-0.521192
Trial1	3	1	blindfold	counterclockwise	practice	Guided	2	0.5	0	1.498016	0.65558	-1.45076	-0.80026	0.815243049305351	1.775353	-1.51235	-0.581219
Trial1	3	1	blindfold	counterclockwise	practice	Guided	2	0.5	0	1.518021	0.67331	-1.45075	-0.80022	0.818772519769005	1.756214	-1.381164	-0.367648
Trial1	3	1	blindfold	counterclockwise	practice	Guided	2	0.5	0	1.538025	0.6930799	-1.4507	-0.80017	0.823135409500724	1.778946	-1.368469	-0.356313
Trial1	3	1	blindfold	counterclockwise	practice	Guided	2	0.5	0	1.558029	0.73241	-1.45065	-0.80014	0.833209683002742	1.626435	-1.106097	-0.282229
Trial1	3	1	blindfold	counterclockwise	practice	Guided	2	0.5	0	1.578018	0.7549101	-1.45056	-0.80004	0.83966847430452	1.540649	-0.805639	-0.10058
Trial1	3	1	blindfold	counterclockwise	practice	Guided	2	0.5	0	1.598022	0.7763	-1.45042	-0.79986	0.846237369098513	1.495052	-0.581354	0.228835
Trial1	3	1	blindfold	counterclockwise	practice	Guided	2	0.5	0	1.618027	0.82336	-1.4502	-0.79978	0.862675881937158	1.129657	-0.297678	0.541869
Trial1	3	1	blindfold	counterclockwise	practice	Guided	2	0.5	0	1.638016	0.82336	-1.4502	-0.79978	0.862675881937158	1.129657	-0.297678	0.541869
Trial1	3	1	blindfold	counterclockwise	practice	Guided	2	0.5	0	1.65802	0.89467	-1.4502	-0.7996399	0.89173337018505	1.129657	-0.297678	0.541869
Trial1	3	1	blindfold	counterclockwise	practice	Guided	2	0.5	0	1.678024	0.89543	-1.45001	-0.7995499	0.891989328638883	1.051603	0.222921	0.865756
Trial1	3	1	blindfold	counterclockwise	practice	Guided	2	0.5	0	1.698029	0.92378	-1.44989	-0.79945	0.904825800473628	0.94062	0.167834	1.165028
Trial1	3	1	blindfold	counterclockwise	practice	Guided	2	0.5	0	1.718018	0.94853	-1.44988	-0.79928	0.916530260314546	0.797074	0.28204	1.394937
Trial1	3	1	blindfold	counterclockwise	practice	Guided	2	0.5	0	1.738022	0.97569	-1.44984	-0.79911	0.929977294159227	0.612629	0.565498	1.707498
Trial1	3	1	blindfold	counterclockwise	practice	Guided	2	0.5	0	1.758026	1.02557	-1.44964	-0.79908	0.956427065075861	0.460749	0.920969	1.860825
Trial1	3	1	blindfold	counterclockwise	practice	Guided	2	0.5	0	1.778015	1.05112	-1.44954	-0.79912	0.970734819749384	0.534036	0.920969	1.714216
Trial1	3	1	blindfold	counterclockwise	practice	Guided	2	0.5	0	1.798019	1.07552	-1.44955	-0.79912	0.984792416467855	0.496469	0.700916	1.752786
Trial1	3	1	blindfold	counterclockwise	practice	Guided	2	0.5	0	1.818024	1.0996	-1.44961	-0.79911	0.999047993684917	0.594116	0.798247	1.754221
Trial1	3	1	blindfold	counterclockwise	practice	Guided	2	0.5	0	1.838028	1.12416	-1.44961	-0.79896	1.0138603944132	0.55865	0.82787	1.879166
Trial1	3	1	blindfold	counterclockwise	practice	Guided	2	0.5	0	1.858017	1.17098	-1.44956	-0.79889	1.04328296860279	0.581717	1.073314	2.174518
Trial1	3	1	blindfold	counterclockwise	practice	Guided	2	0.5	0	1.878021	1.19392	-1.44949	-0.79879	1.05810699742659	0.477851	1.149486	2.496314
Trial1	3	1	blindfold	counterclockwise	practice	Guided	2	0.5	0	1.898026	1.2171	-1.44944	-0.79875	1.07342162293292	0.515639	1.242586	2.467722
Trial1	3	1	blindfold	counterclockwise	practice	Guided	2	0.5	0	1.918015	1.23986	-1.44939	-0.79871	1.0887287883844	0.682024	1.212963	2.505391
Trial1	3	1	blindfold	counterclockwise	practice	Guided	2	0.5	0	1.938019	1.26163	-1.44938	-0.79865	1.10359512967023	0.778316	1.373772	2.727529
Trial1	3	1	blindfold	counterclockwise	practice	Guided	2	0.5	0	1.958023	1.30379	-1.44934	-0.79854	1.13302455321888	1.05423	1.242586	2.506015
Trial1	3	1	blindfold	counterclockwise	practice	Guided	2	0.5	0	1.978027	1.30654	-1.44934	-0.79778	1.13444249693633	3.742214	1.056387	1.551814
Trial1	3	1	blindfold	counterclockwise	practice	Guided	2	0.5	0	1.998016	1.30385	-1.44953	-0.79584	1.13116579870663	6.090471	0.256507	1.854691
Trial1	3	1	blindfold	counterclockwise	practice	Guided	2	0.5	0	2.018021	1.3029	-1.44978	-0.79301	1.1285005034616	5.690208	0.146424	1.460935
Trial1	3	1	blindfold	counterclockwise	practice	Guided	2	0.5	0	2.038025	1.30253	-1.44998	-0.78397	1.12190170689184	2.966333	0.08719	1.678675
Trial1	3	1	blindfold	counterclockwise	practice	Guided	2	0.5	0	2.058029	1.30017	-1.44959	-0.77763	1.11578685826817	-0.786187	1.576762	2.016627
Trial1	3	1	blindfold	counterclockwise	practice	Guided	2	0.5	0	2.078018	1.29937	-1.44926	-0.7697899	1.10976070829335	0.173661	1.695252	2.114753
Trial1	3	1	blindfold	counterclockwise	practice	Guided	2	0.5	0	2.098022	1.30001	-1.44914	-0.76078	1.10399371316228	2.311762	1.441344	2.019966
Trial1	3	1	blindfold	counterclockwise	practice	Guided	2	0.5	0	2.118027	1.3011	-1.44932	-0.75146	1.09838668090274	3.68634	0.269123	1.323457
Trial1	3	1	blindfold	counterclockwise	practice	Guided	2	0.5	0	2.138016	1.3018	-1.44981	-0.7331901	1.08648558378558	4.309144	-0.666086	0.747416
Trial1	3	1	blindfold	counterclockwise	practice	Guided	2	0.5	0	2.15802	1.30193	-1.45048	-0.72409	1.08046191287355	2.650309	-0.602609	0.677522
Trial1	3	1	blindfold	counterclockwise	practice	Guided	2	0.5	0	2.178024	1.30141	-1.45031	-0.71497	1.07398333557782	1.619897	-0.145506	0.427521
Trial1	3	1	blindfold	counterclockwise	practice	Guided	2	0.5	0	2.198029	1.30089	-1.45008	-0.70627	1.06782115831737	1.270145	0.0026187	0.548426
Trial1	3	1	blindfold	counterclockwise	practice	Guided	2	0.5	0	2.218018	1.30069	-1.44993	-0.69692	1.06150935104369	1.716499	-0.073551	0.583778
Trial1	3	1	blindfold	counterclockwise	practice	Guided	2	0.5	0	2.238022	1.30084	-1.45001	-0.6806901	1.05103924347558	2.596978	-0.517835	-0.0063623
Trial1	3	1	blindfold	counterclockwise	practice	Guided	2	0.5	0	2.258026	1.30155	-1.45056	-0.67399	1.04725584068172	3.327514	-1.427672	-0.427477
Trial1	3	1	blindfold	counterclockwise	practice	Guided	2	0.5	0	2.278015	1.30165	-1.4507	-0.66899	1.04412175951713	2.952237	-1.279559	-0.637851
Trial1	3	1	blindfold	counterclockwise	practice	Guided	2	0.5	0	2.298019	1.30151	-1.4507	-0.66528	1.04164096073685	2.331867	-1.461526	-0.667703
Trial1	3	1	blindfold	counterclockwise	practice	Guided	2	0.5	0	2.318024	1.30123	-1.45072	-0.66284	1.03986850467762	1.858119	-1.393818	-0.72571
Trial1	3	1	blindfold	counterclockwise	practice	Guided	2	0.5	0	2.338028	1.30098	-1.45069	-0.66087	1.03842096132018	1.667041	-1.309182	-0.536115
Trial1	3	1	blindfold	counterclockwise	practice	Guided	2	0.5	0	2.358017	1.30088	-1.45074	-0.66095	1.03839472840034	2.120389	-1.643494	-0.558828
Trial1	3	1	blindfold	counterclockwise	practice	Guided	2	0.5	0	2.378021	1.30094	-1.45076	-0.66111	1.03854289913663	2.324743	-1.656189	-0.630207
Trial1	3	1	blindfold	counterclockwise	practice	Guided	2	0.5	0	2.398026	1.30103	-1.45082	-0.66129	1.03872690128225	2.408648	-1.897402	-0.665171
Trial1	3	1	blindfold	counterclockwise	practice	Guided	2	0.5	0	2.418015	1.30109	-1.45088	-0.66144	1.038868618152	2.203714	-1.89317	-0.683752
Trial1	3	1	blindfold	counterclockwise	practice	Guided	2	0.5	0	2.438019	1.30109	-1.45091	-0.66169	1.03902783560348	1.94752	-1.855084	-0.672762
Trial1	3	1	blindfold	counterclockwise	practice	Guided	2	0.5	0	2.458023	1.301	-1.4509	-0.6618	1.03902848621965	1.878568	-1.736593	-0.597407
Trial1	3	1	blindfold	counterclockwise	practice	Guided	2	0.5	0	2.478027	1.30099	-1.45089	-0.66186	1.03905903632847	2.03315	-1.821229	-0.622898
Trial1	3	1	blindfold	counterclockwise	practice	Guided	2	0.5	0	2.498016	1.301	-1.45091	-0.6619101	1.03909861039259	2.211877	-1.973574	-0.609431
Trial1	3	1	blindfold	counterclockwise	practice	Guided	2	0.5	0	2.518021	1.30102	-1.45093	-0.66201	1.03917763164847	2.231285	-2.092065	-0.755416
Trial1	3	1	blindfold	counterclockwise	practice	Guided	2	0.5	0	2.538025	1.30104	-1.45097	-0.66234	1.03940339778161	2.14278	-2.049747	-0.789796
Trial1	3	1	blindfold	counterclockwise	practice	Guided	2	0.5	0	2.558029	1.30103	-1.45099	-0.66259	1.03955499582421	1.877039	-2.015892	-0.798855
Trial1	3	1	blindfold	counterclockwise	practice	Guided	2	0.5	0	2.578018	1.301	-1.45099	-0.6629	1.03972946963863	1.950377	-1.977806	-0.733201
Trial1	3	1	blindfold	counterclockwise	practice	Guided	2	0.5	0	2.598022	1.30099	-1.45099	-0.66324	1.03993859193042	2.082423	-1.994733	-0.805881
Trial1	3	1	blindfold	counterclockwise	practice	Guided	2	0.5	0	2.618027	1.30101	-1.45099	-0.66361	1.04018995191086	2.115648	-2.079369	-0.743772
Trial1	3	1	blindfold	counterclockwise	practice	Guided	2	0.5	0	2.638016	1.30104	-1.45103	-0.6643	1.04065349163995	2.140348	-2.210555	-0.777484
Trial1	3	1	blindfold	counterclockwise	practice	Guided	2	0.5	0	2.65802	1.30104	-1.45108	-0.66466	1.04088334183245	2.06516	-2.155542	-0.740864
Trial1	3	1	blindfold	counterclockwise	practice	Guided	2	0.5	0	2.678024	1.30102	-1.45108	-0.66505	1.04111691633707	1.950874	-2.164005	-0.806001
Trial1	3	1	blindfold	counterclockwise	practice	Guided	2	0.5	0	2.698029	1.301	-1.45107	-0.66552	1.04140184655712	1.927058	-2.087833	-0.823526
Trial1	3	1	blindfold	counterclockwise	practice	Guided	2	0.5	0	2.718018	1.30099	-1.45105	-0.66597	1.04168179156806	1.991207	-2.100528	-0.734014
Trial1	3	1	blindfold	counterclockwise	practice	Guided	2	0.5	0	2.738022	1.30099	-1.45106	-0.66696	1.04231501943503	2.019571	-2.147078	-0.809803
Trial1	3	1	blindfold	counterclockwise	practice	Guided	2	0.5	0	2.758026	1.30106	-1.45109	-0.6675	1.04271437005503	2.220573	-2.19786	-0.817745
Trial1	3	1	blindfold	counterclockwise	practice	Guided	2	0.5	0	2.778015	1.30109	-1.4511	-0.66808	1.04310883456371	2.277098	-2.189396	-0.875211
Trial1	3	1	blindfold	counterclockwise	practice	Guided	2	0.5	0	2.798019	1.30111	-1.45111	-0.66873	1.0435405733689	2.252935	-2.206323	-0.914187
Trial1	3	1	blindfold	counterclockwise	practice	Guided	2	0.5	0	2.818024	1.30113	-1.4511	-0.6695	1.04404961965349	2.314522	-2.176701	-0.927896
Trial1	3	1	blindfold	counterclockwise	practice	Guided	2	0.5	0	2.838028	1.30116	-1.45109	-0.67092	1.04498372040284	2.394635	-2.164005	-0.873813
Trial1	3	1	blindfold	counterclockwise	practice	Guided	2	0.5	0	2.858017	1.30122	-1.45105	-0.67134	1.04529946140606	2.633097	-2.070906	-0.562143
Trial1	3	1	blindfold	counterclockwise	practice	Guided	2	0.5	0	2.878021	1.30128	-1.45104	-0.67147	1.04542895304127	2.808969	-2.070906	-0.496567
Trial1	3	1	blindfold	counterclockwise	practice	Guided	2	0.5	0	2.898026	1.30132	-1.45103	-0.67148	1.04546604660709	2.894428	-2.01166	-0.344358
Trial1	3	1	blindfold	counterclockwise	practice	Guided	2	0.5	0	2.918015	1.30133	-1.45103	-0.67148	1.04547372175221	2.948411	-2.015892	-0.132732
Trial1	3	1	blindfold	counterclockwise	practice	Guided	2	0.5	0	2.938019	1.30135	-1.45103	-0.67147	1.04548258773618	2.991796	-1.98627	0.016925
Trial1	3	1	blindfold	counterclockwise	practice	Guided	2	0.5	0	2.958023	1.30138	-1.45101	-0.67146	1.04549909127426	3.075069	-1.72813	0.264378
Trial1	3	1	blindfold	counterclockwise	practice	Guided	2	0.5	0	2.978027	1.30139	-1.451	-0.67146	1.04550676674996	3.136653	-1.77468	0.250792
Trial1	3	1	blindfold	counterclockwise	practice	Guided	2	0.5	0	2.998016	1.30141	-1.45099	-0.67146	1.04552220919592	3.224634	-1.952415	0.136587
Trial1	3	1	blindfold	counterclockwise	practice	Guided	2	0.5	0	3.018021	1.30143	-1.45099	-0.67145	1.04553099992455	3.261376	-2.113224	0.052718
Trial1	3	1	blindfold	counterclockwise	practice	Guided	2	0.5	0	3.038025	1.30144	-1.451	-0.67143	1.04552585249719	3.224627	-2.024356	0.148278
Trial1	3	1	blindfold	counterclockwise	practice	Guided	2	0.5	0	3.058029	1.30147	-1.45098	-0.6713	1.04546531167204	3.289207	-1.685812	0.788428
Trial1	3	1	blindfold	counterclockwise	practice	Guided	2	0.5	0	3.078018	1.30152	-1.45093	-0.67085	1.04521480497519	3.343805	-1.592712	1.095796
Trial1	3	1	blindfold	counterclockwise	practice	Guided	2	0.5	0	3.098022	1.30159	-1.45085	-0.66995	1.04469118794151	3.366058	-1.554626	1.28411
Trial1	3	1	blindfold	counterclockwise	practice	Guided	2	0.5	0	3.118027	1.30166	-1.4508	-0.6687	1.0439436407413	3.508175	-1.541931	1.13637
Trial1	3	1	blindfold	counterclockwise	practice	Guided	2	0.5	0	3.138016	1.30174	-1.45078	-0.6652099	1.04177310072846	3.6567	-1.723898	0.955719
Trial1	3	1	blindfold	counterclockwise	practice	Guided	2	0.5	0	3.15802	1.30178	-1.45078	-0.6619101	1.03969998974718	3.617645	-1.122982	1.992744
Trial1	3	1	blindfold	counterclockwise	practice	Guided	2	0.5	0	3.178024	1.30182	-1.45065	-0.65755	1.0369606680969	3.92117	-1.254168	2.039648
Trial1	3	1	blindfold	counterclockwise	practice	Guided	2	0.5	0	3.198029	1.30191	-1.45064	-0.65212	1.03359567156667	4.0264	-1.385354	1.940999
Trial1	3	1	blindfold	counterclockwise	practice	Guided	2	0.5	0	3.218018	1.302	-1.45068	-0.64539	1.02943303281606	4.051441	-1.334572	2.113502
Trial1	3	1	blindfold	counterclockwise	practice	Guided	2	0.5	0	3.238022	1.30203	-1.4507	-0.62938	1.01949557988173	4.098322	-1.436136	1.965236
Trial1	3	1	blindfold	counterclockwise	practice	Guided	2	0.5	0	3.258026	1.30195	-1.45074	-0.61967	1.0134667772429	3.720769	-1.453063	1.991635
Trial1	3	1	blindfold	counterclockwise	practice	Guided	2	0.5	0	3.278015	1.30187	-1.45073	-0.60952	1.00722903155606	3.615346	-1.512308	1.743445
Trial1	3	1	blindfold	counterclockwise	practice	Guided	2	0.5	0	3.298019	1.30182	-1.45074	-0.59882	1.0007500856423	3.555556	-1.567321	1.606085
Trial1	3	1	blindfold	counterclockwise	practice	Guided	2	0.5	0	3.318024	1.30177	-1.45077	-0.58733	0.99387714969181	3.402478	-1.486917	1.520824
Trial1	3	1	blindfold	counterclockwise	practice	Guided	2	0.5	0	3.338028	1.30173	-1.45076	-0.56417	0.98033598978663	3.307252	-1.605408	1.045715
Trial1	3	1	blindfold	counterclockwise	practice	Guided	2	0.5	0	3.358017	1.30159	-1.45083	-0.55184	0.973177300434154	3.055942	-1.478454	1.122254
Trial1	3	1	blindfold	counterclockwise	practice	Guided	2	0.5	0	3.378021	1.30151	-1.45079	-0.53955	0.966194929989724	2.848849	-1.584249	1.296308
Trial1	3	1	blindfold	counterclockwise	practice	Guided	2	0.5	0	3.398026	1.30144	-1.45079	-0.52805	0.959761888541596	2.828208	-1.419208	1.216232
Trial1	3	1	blindfold	counterclockwise	practice	Guided	2	0.5	0	3.418015	1.30141	-1.45074	-0.51541	0.952840799430442	2.728724	-1.414977	1.304551
Trial1	3	1	blindfold	counterclockwise	practice	Guided	2	0.5	0	3.438019	1.30138	-1.45073	-0.48886	0.938719279184908	2.76376	-1.478454	1.218458
Trial1	3	1	blindfold	counterclockwise	practice	Guided	2	0.5	0	3.458023	1.30142	-1.4508	-0.47608	0.932162078451609	2.838291	-1.630798	1.115696
Trial1	3	1	blindfold	counterclockwise	practice	Guided	2	0.5	0	3.478027	1.30144	-1.45081	-0.46275	0.925442409491052	2.912618	-1.664653	0.699085
Trial1	3	1	blindfold	counterclockwise	practice	Guided	2	0.5	0	3.498016	1.30143	-1.45083	-0.45019	0.919217638543527	2.807964	-1.601176	0.542144
Trial1	3	1	blindfold	counterclockwise	practice	Guided	2	0.5	0	3.518021	1.30139	-1.45082	-0.43801	0.913279017811444	2.659229	-1.745057	0.491834
Trial1	3	1	blindfold	counterclockwise	practice	Guided	2	0.5	0	3.538025	1.30133	-1.45082	-0.41406	0.90198425332002	2.48686	-1.605408	0.603655
Trial1	3	1	blindfold	counterclockwise	practice	Guided	2	0.5	0	3.558029	1.30122	-1.4508	-0.40165	0.896256835592517	2.315815	-1.58848	1.048686
Trial1	3	1	blindfold	counterclockwise	practice	Guided	2	0.5	0	3.578018	1.30119	-1.45078	-0.3902	0.891157273689882	2.386553	-1.448831	0.963052
Trial1	3	1	blindfold	counterclockwise	practice	Guided	2	0.5	0	3.598022	1.30119	-1.45075	-0.37797	0.885870522967838	2.36654	-1.42344	1.328516
Trial1	3	1	blindfold	counterclockwise	practice	Guided	2	0.5	0	3.618027	1.30117	-1.4507	-0.36515	0.880458903724146	2.326813	-1.309182	1.432825
Trial1	3	1	blindfold	counterclockwise	practice	Guided	2	0.5	0	3.638016	1.30115	-1.45068	-0.3365	0.86894976781065	2.133222	-1.292254	1.823006
Trial1	3	1	blindfold	counterclockwise	practice	Guided	2	0.5	0	3.65802	1.30104	-1.45059	-0.32067	0.862840901645713	2.013399	-1.275327	1.714831
Trial1	3	1	blindfold	counterclockwise	practice	Guided	2	0.5	0	3.678024	1.30102	-1.4506	-0.30463	0.856990277193076	2.044291	-1.216082	1.495108
Trial1	3	1	blindfold	counterclockwise	practice	Guided	2	0.5	0	3.698029	1.301	-1.45059	-0.28788	0.85116149751966	1.96557	-1.059505	1.565824
Trial1	3	1	blindfold	counterclockwise	practice	Guided	2	0.5	0	3.718018	1.30098	-1.45056	-0.26992	0.845237077493462	1.954318	-1.241473	1.592418
Trial1	3	1	blindfold	counterclockwise	practice	Guided	2	0.5	0	3.738022	1.30097	-1.45056	-0.2328	0.834115644422788	1.913935	-1.106055	1.51989
Trial1	3	1	blindfold	counterclockwise	practice	Guided	2	0.5	0	3.758026	1.30094	-1.45054	-0.21235	0.828611772559573	1.84795	-1.09336	1.833951
Trial1	3	1	blindfold	counterclockwise	practice	Guided	2	0.5	0	3.778015	1.3009	-1.45049	-0.19185	0.823557648983694	1.660484	-1.008724	1.530179
Trial1	3	1	blindfold	counterclockwise	practice	Guided	2	0.5	0	3.798019	1.30086	-1.45049	-0.17019	0.818743826686139	1.620633	-0.979101	1.261344
Trial1	3	1	blindfold	counterclockwise	practice	Guided	2	0.5	0	3.818024	1.30081	-1.45048	-0.14812	0.814393122424712	1.609191	-0.907161	1.140003
Trial1	3	1	blindfold	counterclockwise	practice	Guided	2	0.5	0	3.838028	1.30077	-1.45046	-0.10518	0.807648126890287	1.510826	-0.936783	1.193616
Trial1	3	1	blindfold	counterclockwise	practice	Guided	2	0.5	0	3.858017	1.30077	-1.45042	-0.082551	0.805013870629118	1.511151	-0.57708	0.865556
Trial1	3	1	blindfold	counterclockwise	practice	Guided	2	0.5	0	3.878021	1.30076	-1.45038	-0.060661	0.803054409193586	1.395779	-1.055274	0.764754
Trial1	3	1	blindfold	counterclockwise	practice	Guided	2	0.5	0	3.898026	1.30074	-1.45042	-0.039047	0.801691475243909	1.35511	-0.805597	0.422104
Trial1	3	1	blindfold	counterclockwise	practice	Guided	2	0.5	0	3.918015	1.3007	-1.45045	-0.016931	0.800878934351059	1.249831	-0.729425	0.593709
Trial1	3	1	blindfold	counterclockwise	practice	Guided	2	0.5	0	3.938019	1.30062	-1.45043	0.026125	0.801046088342684	1.00403	-0.695571	0.550208
Trial1	3	1	blindfold	counterclockwise	practice	Guided	2	0.5	0	3.958023	1.3005	-1.45038	0.047109	0.801885006974231	0.913035	-0.598239	0.652275
Trial1	3	1	blindfold	counterclockwise	practice	Guided	2	0.5	0	3.978027	1.30047	-1.45033	0.068053	0.803357474655426	0.948653	-0.691323	0.591933
Trial1	3	1	blindfold	counterclockwise	practice	Guided	2	0.5	0	3.998016	1.30046	-1.45034	0.08886699	0.805377876347688	0.891712	-0.962158	0.580201
Trial1	3	1	blindfold	counterclockwise	practice	Guided	2	0.5	0	4.018021	1.30045	-1.4504	0.11027	0.808009667890707	0.761183	-0.860595	0.633861
Trial1	3	1	blindfold	counterclockwise	practice	Guided	2	0.5	0	4.038025	1.3004	-1.4504	0.15294	0.814880868908574	0.589153	-0.598224	0.957836
Trial1	3	1	blindfold	counterclockwise	practice	Guided	2	0.5	0	4.058029	1.30029	-1.4503	0.17335	0.81884925013722	0.508031	-0.733622	0.824799
Trial1	3	1	blindfold	counterclockwise	practice	Guided	2	0.5	0	4.078018	1.30028	-1.4503	0.19518	0.823737379415662	0.582616	-0.610872	0.876351
Trial1	3	1	blindfold	counterclockwise	practice	Guided	2	0.5	0	4.098022	1.30029	-1.45028	0.21635	0.829018210134215	0.768986	-0.623541	0.427996
Trial1	3	1	blindfold	counterclockwise	practice	Guided	2	0.5	0	4.118027	1.30033	-1.45033	0.23785	0.834925628373978	0.69891	-0.695482	0.252325
Trial1	3	1	blindfold	counterclockwise	practice	Guided	2	0.5	0	4.138016	1.30033	-1.45034	0.27868	0.84746133719927	0.580188	-0.703933	0.231695
Trial1	3	1	blindfold	counterclockwise	practice	Guided	2	0.5	0	4.15802	1.30024	-1.45029	0.2992	0.854344637935808	0.366508	-0.585428	0.227136
Trial1	3	1	blindfold	counterclockwise	practice	Guided	2	0.5	0	4.178024	1.30022	-1.45027	0.31871	0.861352490761504	0.393956	-0.45841	0.065702
Trial1	3	1	blindfold	counterclockwise	practice	Guided	2	0.5	0	4.198029	1.30021	-1.45025	0.33778	0.868580088541128	0.396283	-0.55145	-0.014583
Trial1	3	1	blindfold	counterclockwise	practice	Guided	2	0.5	0	4.218018	1.30021	-1.45026	0.35682	0.876160114345229	0.282543	-0.564125	-0.0066166
Trial1	3	1	blindfold	counterclockwise	practice	Guided	2	0.5	0	4.238022	1.30018	-1.45028	0.39202	0.891048629083548	0.262282	-0.657217	-0.010079
Trial1	3	1	blindfold	counterclockwise	practice	Guided	2	0.5	0	4.258026	1.30012	-1.45024	0.40911	0.898645201894675	0.226068	-0.43702	-0.256047
Trial1	3	1	blindfold	counterclockwise	practice	Guided	2	0.5	0	4.278015	1.30009	-1.45022	0.42498	0.905953599290077	0.101935	-0.474987	-0.448509
Trial1	3	1	blindfold	counterclockwise	practice	Guided	2	0.5	0	4.298019	1.30004	-1.45024	0.44076	0.913418511988168	-0.059563	-0.491906	-0.067748
Trial1	3	1	blindfold	counterclockwise	practice	Guided	2	0.5	0	4.318024	1.29998	-1.45027	0.45519	0.92041611209753	-0.087281	-0.614608	0.012002
Trial1	3	1	blindfold	counterclockwise	practice	Guided	2	0.5	0	4.338028	1.29997	-1.45029	0.48466	0.935332756496058	-0.018779	-0.678085	0.148775
Trial1	3	1	blindfold	counterclockwise	practice	Guided	2	0.5	0	4.358017	1.29999	-1.45029	0.49965	0.943204127484384	-0.117142	-0.661111	0.604424
Trial1	3	1	blindfold	counterclockwise	practice	Guided	2	0.5	0	4.378021	1.29996	-1.45031	0.51435	0.951047816139778	-0.088596	-0.56378	0.559393
Trial1	3	1	blindfold	counterclockwise	practice	Guided	2	0.5	0	4.398026	1.29993	-1.45032	0.52963	0.959372764122502	-0.283007	-0.703429	0.664461
Trial1	3	1	blindfold	counterclockwise	practice	Guided	2	0.5	0	4.418015	1.29988	-1.45032	0.54453	0.967636820726675	-0.277014	-0.584939	0.618328
Trial1	3	1	blindfold	counterclockwise	practice	Guided	2	0.5	0	4.438019	1.29987	-1.45032	0.57457	0.984846548807809	-0.237354	-0.652648	0.584506
Trial1	3	1	blindfold	counterclockwise	practice	Guided	2	0.5	0	4.458023	1.29989	-1.45028	0.59014	0.99402680056857	-0.21473	-0.474872	0.525018
Trial1	3	1	blindfold	counterclockwise	practice	Guided	2	0.5	0	4.478027	1.29991	-1.45027	0.60513	1.00301458824401	-0.09932	-0.665264	0.366831
Trial1	3	1	blindfold	counterclockwise	practice	Guided	2	0.5	0	4.498016	1.29991	-1.45031	0.62031	1.01224524383706	-0.255061	-0.618714	0.195323
Trial1	3	1	blindfold	counterclockwise	practice	Guided	2	0.5	0	4.518021	1.29989	-1.45036	0.63472	1.02112369059532	-0.324757	-0.982649	0.256072
Trial1	3	1	blindfold	counterclockwise	practice	Guided	2	0.5	0	4.538025	1.29985	-1.45041	0.66254	1.03861407604679	-0.433821	-0.70335	0.138712
Trial1	3	1	blindfold	counterclockwise	practice	Guided	2	0.5	0	4.558029	1.29978	-1.45038	0.67654	1.04754687773575	-0.41823	-0.6568	0.319069
Trial1	3	1	blindfold	counterclockwise	practice	Guided	2	0.5	0	4.578018	1.29977	-1.45038	0.68995	1.05624951446946	-0.491137	-0.82184	0.279351
Trial1	3	1	blindfold	counterclockwise	practice	Guided	2	0.5	0	4.598022	1.29978	-1.4504	0.70301	1.06483382478473	-0.355852	-1.041894	0.156445
Trial1	3	1	blindfold	counterclockwise	practice	Guided	2	0.5	0	4.618027	1.2998	-1.4505	0.71606	1.07350914990647	-0.425024	-1.143457	0.182161
Trial1	3	1	blindfold	counterclockwise	practice	Guided	2	0.5	0	4.638016	1.29979	-1.45053	0.74071	1.09009877039975	-0.419496	-1.037662	0.32195
Trial1	3	1	blindfold	counterclockwise	practice	Guided	2	0.5	0	4.65802	1.29978	-1.45052	0.75329	1.09867824531523	-0.458444	-1.050358	0.571378
Trial1	3	1	blindfold	counterclockwise	practice	Guided	2	0.5	0	4.678024	1.29977	-1.45053	0.76554	1.10710593279871	-0.436655	-1.130762	0.630774
Trial1	3	1	blindfold	counterclockwise	practice	Guided	2	0.5	0	4.698029	1.29979	-1.45057	0.77815	1.11587702749296	-0.35288	-1.333888	0.476047
Trial1	3	1	blindfold	counterclockwise	practice	Guided	2	0.5	0	4.718018	1.2998	-1.45066	0.7904601	1.12450300197531	-0.433947	-1.498928	0.745727
Trial1	3	1	blindfold	counterclockwise	practice	Guided	2	0.5	0	4.738022	1.2998	-1.45072	0.80437	1.13432402121599	-0.384262	-1.486233	0.739583
Trial1	3	1	blindfold	counterclockwise	practice	Guided	2	0.5	0	4.758026	1.29974	-1.45076	0.8036399	1.13376415766451	-1.140492	-0.567932	5.569065
Trial1	3	1	blindfold	counterclockwise	practice	Guided	2	0.5	0	4.778015	1.29939	-1.45032	0.80339	1.13334020937043	-0.895537	0.633903	7.232083
Trial1	3	1	blindfold	counterclockwise	practice	Guided	2	0.5	0	4.798019	1.2986	-1.44999	0.80291	1.13244267390588	-0.545667	-1.537014	5.745258
Trial1	3	1	blindfold	counterclockwise	practice	Guided	2	0.5	0	4.818024	1.29798	-1.45028	0.80239	1.13163672661656	-0.042302	-0.716044	4.301947
Trial1	3	1	blindfold	counterclockwise	practice	Guided	2	0.5	0	4.838028	1.29775	-1.45043	0.80174	1.13101373515942	-0.271646	-1.972889	3.824799
Trial1	3	1	blindfold	counterclockwise	practice	Guided	2	0.5	0	4.858017	1.29765	-1.45076	0.80169	1.13090782472315	-0.039337	-1.465073	3.06023
Trial1	3	1	blindfold	counterclockwise	practice	Guided	2	0.5	0	4.878021	1.29765	-1.45079	0.80168	1.13090076846466	-0.22092	-1.913644	3.148875
Trial1	3	1	blindfold	counterclockwise	practice	Guided	2	0.5	0	4.898026	1.29764	-1.45079	0.80169	1.13090076198297	-0.402345	-1.418523	3.393904
Trial1	3	1	blindfold	counterclockwise	practice	Guided	2	0.5	0	4.918015	1.29762	-1.45079	0.80172	1.13090784875679	-0.681844	-1.761299	3.852294
Trial1	3	1	blindfold	counterclockwise	practice	Guided	2	0.5	0	4.938019	1.2976	-1.4508	0.80178	1.13093631753643	-0.498283	-1.498927	3.833134
Trial1	3	1	blindfold	counterclockwise	practice	Guided	2	0.5	0	4.958023	1.29757	-1.4508	0.8018	1.1309292877124	-0.429873	-1.702054	3.889146
Trial1	3	1	blindfold	counterclockwise	practice	Guided	2	0.5	0	4.978027	1.29756	-1.4508	0.80182	1.13093646699628	-0.565856	-1.498927	3.961321
Trial1	3	1	blindfold	counterclockwise	practice	Guided	2	0.5	0	4.998016	1.29754	-1.4508	0.8018399	1.1309365423369	-0.696001	-1.62165	4.017574
Trial1	3	1	blindfold	counterclockwise	practice	Guided	2	0.5	0	5.018021	1.29751	-1.45079	0.80186	1.13092951562426	-0.856827	-1.376205	3.855005
Trial1	3	1	blindfold	counterclockwise	practice	Guided	2	0.5	0	5.038025	1.29733	-1.45076	0.80164	1.13064659258489	-1.233405	-1.401596	3.745064
Trial1	3	1	blindfold	counterclockwise	practice	Guided	2	0.5	0	5.058029	1.29548	-1.4506	0.80134	1.12912985115729	-1.728907	-0.957257	2.518145
Trial1	3	1	blindfold	counterclockwise	practice	Guided	2	0.5	0	5.078018	1.29326	-1.45051	0.80097	1.12730398175083	-1.855633	-0.898012	1.833624
Trial1	3	1	blindfold	counterclockwise	practice	Guided	2	0.5	0	5.098022	1.28964	-1.45046	0.80067	1.12454610038561	-1.892554	-0.94033	1.267228
Trial1	3	1	blindfold	counterclockwise	practice	Guided	2	0.5	0	5.118027	1.28482	-1.45046	0.80045	1.12100959890299	-1.813074	-0.919171	0.877302
Trial1	3	1	blindfold	counterclockwise	practice	Guided	2	0.5	0	5.138016	1.27853	-1.45045	0.80032	1.1165219222645	-1.905043	-0.766826	0.7354
Trial1	3	1	blindfold	counterclockwise	practice	Guided	2	0.5	0	5.15802	1.26229	-1.45023	0.80035	1.10528104328046	-1.831169	-0.178491	0.671977
Trial1	3	1	blindfold	counterclockwise	practice	Guided	2	0.5	0	5.178024	1.25178	-1.45011	0.80041	1.09810252858867	-1.757073	-0.089585	0.848486
Trial1	3	1	blindfold	counterclockwise	practice	Guided	2	0.5	0	5.198029	1.24024	-1.45003	0.8005201	1.09031536500548	-1.794357	0.066996	1.054386
Trial1	3	1	blindfold	counterclockwise	practice	Guided	2	0.5	0	5.218018	1.22744	-1.44994	0.8006101	1.08173260554802	-1.604253	0.176979	1.27113
Trial1	3	1	blindfold	counterclockwise	practice	Guided	2	0.5	0	5.238022	1.21316	-1.44989	0.80077	1.07230117421555	-1.483967	0.236154	1.341264
Trial1	3	1	blindfold	counterclockwise	practice	Guided	2	0.5	0	5.258026	1.18262	-1.44984	0.80077	1.05223699758057	-1.110324	0.333304	1.506019
Trial1	3	1	blindfold	counterclockwise	practice	Guided	2	0.5	0	5.278015	1.16678	-1.44984	0.80075	1.04201542775362	-0.925389	0.269746	1.394693
Trial1	3	1	blindfold	counterclockwise	practice	Guided	2	0.5	0	5.298019	1.15056	-1.44986	0.80081	1.03175819096012	-0.898011	0.383927	1.643509
Trial1	3	1	blindfold	counterclockwise	practice	Guided	2	0.5	0	5.318024	1.13401	-1.44983	0.80089	1.02146640416898	-0.917276	0.375349	1.778497
Trial1	3	1	blindfold	counterclockwise	practice	Guided	2	0.5	0	5.338028	1.11664	-1.44981	0.80098	1.01084809223999	-1.070459	0.371013	1.919052
Trial1	3	1	blindfold	counterclockwise	practice	Guided	2	0.5	0	5.358017	1.08116	-1.44979	0.80091	0.989547293957167	-1.082969	0.370786	1.760618
Trial1	3	1	blindfold	counterclockwise	practice	Guided	2	0.5	0	5.378021	1.06306	-1.44981	0.80083	0.978961344496456	-1.097322	0.404534	1.607326
Trial1	3	1	blindfold	counterclockwise	practice	Guided	2	0.5	0	5.398026	1.04453	-1.4498	0.80078	0.968380831003135	-1.11667	0.421351	1.486138
Trial1	3	1	blindfold	counterclockwise	practice	Guided	2	0.5	0	5.418015	1.02555	-1.44981	0.80079	0.957845164099793	-1.060047	0.472032	1.551554
Trial1	3	1	blindfold	counterclockwise	practice	Guided	2	0.5	0	5.438019	1.0056	-1.44975	0.80082	0.947071273205781	-1.016248	0.64976	1.684118
Trial1	3	1	blindfold	counterclockwise	practice	Guided	2	0.5	0	5.458023	0.96546	-1.44964	0.80079	0.926238393462838	-0.95707	0.878277	1.540694
Trial1	3	1	blindfold	counterclockwise	practice	Guided	2	0.5	0	5.478027	0.9442	-1.44959	0.80075	0.915704245135479	-0.896179	0.759787	1.5416
Trial1	3	1	blindfold	counterclockwise	practice	Guided	2	0.5	0	5.498016	0.92522	-1.4496	0.80073	0.906631444449643	-0.930716	0.793641	1.413955
Trial1	3	1	blindfold	counterclockwise	practice	Guided	2	0.5	0	5.518021	0.90484	-1.44959	0.80074	0.89726248828801	-0.945417	0.827496	1.558927
Trial1	3	1	blindfold	counterclockwise	practice	Guided	2	0.5	0	5.538025	0.8836501	-1.4496	0.80079	0.887948151434652	-0.982234	0.810568	1.458777
Trial1	3	1	blindfold	counterclockwise	practice	Guided	2	0.5	0	5.558029	0.8418601	-1.44954	0.8008	0.870717507931075	-0.965803	0.937522	1.614726
Trial1	3	1	blindfold	counterclockwise	practice	Guided	2	0.5	0	5.578018	0.82071	-1.44953	0.80082	0.862651475095566	-1.016239	0.929059	1.664859
Trial1	3	1	blindfold	counterclockwise	practice	Guided	2	0.5	0	5.598022	0.79873	-1.44953	0.8008	0.854704804651589	-1.011673	0.903668	1.566701
Trial1	3	1	blindfold	counterclockwise	practice	Guided	2	0.5	0	5.618027	0.77654	-1.44956	0.80077	0.847175855254008	-1.037313	0.852886	1.515144
Trial1	3	1	blindfold	counterclockwise	practice	Guided	2	0.5	0	5.638016	0.75546	-1.44958	0.8008	0.840559619616168	-0.987476	0.819032	1.589276
Trial1	3	1	blindfold	counterclockwise	practice	Guided	2	0.5	0	5.65802	0.71074	-1.44958	0.80081	0.828074865778358	-1.02258	0.844423	1.5909
Trial1	3	1	blindfold	counterclockwise	practice	Guided	2	0.5	0	5.678024	0.68779	-1.44956	0.80083	0.822553204832536	-1.004601	0.903668	1.647632
Trial1	3	1	blindfold	counterclockwise	practice	Guided	2	0.5	0	5.698029	0.66538	-1.44956	0.80082	0.81771829255093	-1.017011	0.899436	1.628227
Trial1	3	1	blindfold	counterclockwise	practice	Guided	2	0.5	0	5.718018	0.64275	-1.44958	0.80078	0.813404055954534	-1.230122	0.831727	1.563083
Trial1	3	1	blindfold	counterclockwise	practice	Guided	2	0.5	0	5.738022	0.61975	-1.44959	0.80076	0.809664548160212	-1.286599	0.797873	1.53552
Trial1	3	1	blindfold	counterclockwise	practice	Guided	2	0.5	0	5.758026	0.57052	-1.44958	0.80075	0.803849280965602	-1.084181	0.738628	1.504565
Trial1	3	1	blindfold	counterclockwise	practice	Guided	2	0.5	0	5.778015	0.54808	-1.44961	0.80075	0.802192167293008	-1.031934	0.734396	1.501476
Trial1	3	1	blindfold	counterclockwise	practice	Guided	2	0.5	0	5.798019	0.52325	-1.44965	0.8008	0.80113746793408	-1.152365	0.76825	1.573718
Trial1	3	1	blindfold	counterclockwise	practice	Guided	2	0.5	0	5.818024	0.49882	-1.44964	0.8009	0.80090085175783	-1.269746	0.785178	1.854005
Trial1	3	1	blindfold	counterclockwise	practice	Guided	2	0.5	0	5.838028	0.4733	-1.44962	0.80106	0.801504805155661	-1.145088	0.819032	2.014065
Trial1	3	1	blindfold	counterclockwise	practice	Guided	2	0.5	0	5.858017	0.42316	-1.44962	0.80109	0.804766782651364	-1.084459	0.759787	2.175759
Trial1	3	1	blindfold	counterclockwise	practice	Guided	2	0.5	0	5.878021	0.3971	-1.44962	0.80109	0.807671716154868	-1.120188	0.730164	2.148097
Trial1	3	1	blindfold	counterclockwise	practice	Guided	2	0.5	0	5.898026	0.37161	-1.44964	0.8011	0.811323135869924	-1.140476	0.734396	2.181834
Trial1	3	1	blindfold	counterclockwise	practice	Guided	2	0.5	0	5.918015	0.34509	-1.44963	0.8011	0.815940158709253	-1.168774	0.713237	2.200635
Trial1	3	1	blindfold	counterclockwise	practice	Guided	2	0.5	0	5.938019	0.31989	-1.44963	0.80109	0.821087568701091	-1.105771	0.759787	2.230668
Trial1	3	1	blindfold	counterclockwise	practice	Guided	2	0.5	0	5.958023	0.26572	-1.44964	0.80104	0.83459701977309	-1.286754	0.615906	2.046421
Trial1	3	1	blindfold	counterclockwise	practice	Guided	2	0.5	0	5.978027	0.23904	-1.44968	0.80101	0.842447131007715	-1.224464	0.535501	1.992299
Trial1	3	1	blindfold	counterclockwise	practice	Guided	2	0.5	0	5.998016	0.21199	-1.44972	0.80102	0.851224264031969	-1.296904	0.501639	2.071101
Trial1	3	1	blindfold	counterclockwise	practice	Guided	2	0.5	0	6.018021	0.18372	-1.44974	0.80104	0.861218970218908	-1.135637	0.484676	2.116996
Trial1	3	1	blindfold	counterclockwise	practice	Guided	2	0.5	0	6.038025	0.15687	-1.44975	0.80103	0.87142831970531	-0.980733	0.454968	2.139665
Trial1	3	1	blindfold	counterclockwise	practice	Guided	2	0.5	0	6.058029	0.09853101	-1.44979	0.80099	0.895970037747709	-1.187029	0.467466	1.969683
Trial1	3	1	blindfold	counterclockwise	practice	Guided	2	0.5	0	6.078018	0.071109	-1.44978	0.80096	0.908561732136712	-1.131315	0.522428	1.896367
Trial1	3	1	blindfold	counterclockwise	practice	Guided	2	0.5	0	6.098022	0.071109	-1.44978	0.80096	0.908561732136712	-1.131315	0.522428	1.896367
Trial1	3	1	blindfold	counterclockwise	practice	Guided	2	0.5	0	6.118027	-0.010444	-1.44977	0.80089	0.949725178786144	-0.843382	0.336014	1.624049
Trial1	3	1	blindfold	counterclockwise	practice	Guided	2	0.5	0	6.138016	-0.014793	-1.44977	0.80073	0.951935055018862	-0.85986	0.293683	1.620532
Trial1	3	1	blindfold	counterclockwise	practice	Guided	2	0.5	0	6.15802	-0.073194	-1.44987	0.80069	0.984711037268484	-0.587459	0.246986	1.349312
Trial1	3	1	blindfold	counterclockwise	practice	Guided	2	0.5	0	6.178024	-0.10181	-1.44988	0.80068	1.00163053027735	-0.406138	0.217301	1.365894
Trial1	3	1	blindfold	counterclockwise	practice	Guided	2	0.5	0	6.198029	-0.131	-1.44988	0.80071	1.01945943351901	-0.412971	0.259544	1.494553
Trial1	3	1	blindfold	counterclockwise	practice	Guided	2	0.5	0	6.218018	-0.15987	-1.44985	0.8006999	1.03756870805163	-0.502175	0.40756	1.365373
Trial1	3	1	blindfold	counterclockwise	practice	Guided	2	0.5	0	6.238022	-0.18851	-1.44982	0.8006999	1.05601440796232	-0.586424	0.238191	1.421794
Trial1	3	1	blindfold	counterclockwise	practice	Guided	2	0.5	0	6.258026	-0.24266	-1.44985	0.80069	1.09208441416201	-0.466449	0.128014	1.377302
Trial1	3	1	blindfold	counterclockwise	practice	Guided	2	0.5	0	6.278015	-0.26981	-1.44991	0.80067	1.11071144575893	-0.48621	0.204153	1.296439
Trial1	3	1	blindfold	counterclockwise	practice	Guided	2	0.5	0	6.298019	-0.29757	-1.44992	0.80066	1.13012138616322	-0.419905	0.157554	1.400769
Trial1	3	1	blindfold	counterclockwise	practice	Guided	2	0.5	0	6.318024	-0.30863	-1.44993	0.80067	1.13796087517501	-2.279087	-0.155627	0.966527
Trial1	3	1	blindfold	counterclockwise	practice	Guided	2	0.5	0	6.338028	-0.30533	-1.44995	0.802	1.13655641991183	-8.099108	-0.240202	2.526547
Trial1	3	1	blindfold	counterclockwise	practice	Guided	2	0.5	0	6.358017	-0.30292	-1.44982	0.80274	1.1353730754086	-2.106819	1.689491	6.475024
Trial1	3	1	blindfold	counterclockwise	practice	Guided	2	0.5	0	6.378021	-0.30151	-1.44942	0.80246	1.13417827761191	-0.247564	1.058953	4.803097
Trial1	3	1	blindfold	counterclockwise	practice	Guided	2	0.5	0	6.398026	-0.30084	-1.44948	0.80149	1.13301852243353	-2.091673	0.24217	2.221979
Trial1	3	1	blindfold	counterclockwise	practice	Guided	2	0.5	0	6.418015	-0.30103	-1.44983	0.80092	1.13274972465018	-3.372362	-1.247409	1.278333
Trial1	3	1	blindfold	counterclockwise	practice	Guided	2	0.5	0	6.438019	-0.30141	-1.45039	0.80101	1.13308208517806	-2.469084	-0.718434	1.633918
Trial1	3	1	blindfold	counterclockwise	practice	Guided	2	0.5	0	6.458023	-0.30058	-1.45028	0.80095	1.13245274335955	0.183668	0.034926	1.950838
Trial1	3	1	blindfold	counterclockwise	practice	Guided	2	0.5	0	6.478027	-0.30008	-1.45012	0.80069	1.13191540192835	-0.914081	-0.413617	1.164694
Trial1	3	1	blindfold	counterclockwise	practice	Guided	2	0.5	0	6.498016	-0.30031	-1.4502	0.8006	1.13201432019391	-2.226623	-0.904487	0.975783
Trial1	3	1	blindfold	counterclockwise	practice	Guided	2	0.5	0	6.518021	-0.3008	-1.45029	0.80068	1.1324173551121	-2.259301	-0.35855	1.411046
Trial1	3	1	blindfold	counterclockwise	practice	Guided	2	0.5	0	6.538025	-0.30096	-1.45027	0.80097	1.13273553958702	-1.678296	-0.430384	2.281884
Trial1	3	1	blindfold	counterclockwise	practice	Guided	2	0.5	0	6.558029	-0.30089	-1.45022	0.8009	1.13263655771342	-1.880319	-0.802642	1.641597
Trial1	3	1	blindfold	counterclockwise	practice	Guided	2	0.5	0	6.578018	-0.30092	-1.45029	0.80074	1.13254464256497	-2.355395	-1.145417	1.059266
Trial1	3	1	blindfold	counterclockwise	practice	Guided	2	0.5	0	6.598022	-0.30103	-1.4504	0.8006101	1.13253059729648	-2.35497	-1.246981	0.836307
Trial1	3	1	blindfold	counterclockwise	practice	Guided	2	0.5	0	6.618027	-0.30106	-1.45051	0.8004301	1.13242458343416	-1.962972	-1.390862	0.371732
Trial1	3	1	blindfold	counterclockwise	practice	Guided	2	0.5	0	6.638016	-0.30102	-1.4506	0.79895	1.13135055056375	-1.710429	-1.513584	-0.421239
Trial1	3	1	blindfold	counterclockwise	practice	Guided	2	0.5	0	6.65802	-0.30084	-1.4509	0.7966	1.12956463856636	-1.541333	-2.051023	-2.18965
Trial1	3	1	blindfold	counterclockwise	practice	Guided	2	0.5	0	6.678024	-0.30078	-1.45101	0.79247	1.12661318660827	-1.436447	-2.131427	-2.817963
Trial1	3	1	blindfold	counterclockwise	practice	Guided	2	0.5	0	6.698029	-0.3007	-1.45109	0.78631	1.1222316398469	-1.192084	-2.241454	-3.085073
Trial1	3	1	blindfold	counterclockwise	practice	Guided	2	0.5	0	6.718018	-0.30062	-1.45112	0.77808	1.11642323215935	-1.252605	-2.190672	-3.136385
Trial1	3	1	blindfold	counterclockwise	practice	Guided	2	0.5	0	6.738022	-0.30059	-1.4511	0.75472	1.1002484259306	-1.218529	-2.237222	-3.247875
Trial1	3	1	blindfold	counterclockwise	practice	Guided	2	0.5	0	6.758026	-0.30064	-1.45108	0.74078	1.09077009086381	-1.359386	-2.034095	-2.613209
Trial1	3	1	blindfold	counterclockwise	practice	Guided	2	0.5	0	6.778015	-0.30069	-1.45102	0.72557	1.08053520392383	-1.499535	-1.911373	-2.344528
Trial1	3	1	blindfold	counterclockwise	practice	Guided	2	0.5	0	6.798019	-0.30077	-1.45097	0.70942	1.06981739387063	-1.726892	-1.742101	-1.960709
Trial1	3	1	blindfold	counterclockwise	practice	Guided	2	0.5	0	6.818024	-0.30083	-1.45088	0.69213	1.05847658301566	-1.720981	-1.69132	-1.474103
Trial1	3	1	blindfold	counterclockwise	practice	Guided	2	0.5	0	6.838028	-0.30085	-1.45086	0.65656	1.03558281531375	-1.589968	-1.733638	-1.448198
Trial1	3	1	blindfold	counterclockwise	practice	Guided	2	0.5	0	6.858017	-0.30072	-1.45087	0.63878	1.02430093917513	-1.32411	-1.818274	-1.644725
Trial1	3	1	blindfold	counterclockwise	practice	Guided	2	0.5	0	6.878021	-0.30065	-1.45091	0.61925	1.01218130062045	-1.068429	-1.704015	-1.621497
Trial1	3	1	blindfold	counterclockwise	practice	Guided	2	0.5	0	6.898026	-0.30056	-1.4509	0.59954	1.00017224292999	-0.950503	-1.85636	-1.947411
Trial1	3	1	blindfold	counterclockwise	practice	Guided	2	0.5	0	6.918015	-0.30049	-1.45091	0.57897	0.987922317524597	-0.859358	-1.979082	-1.881812
Trial1	3	1	blindfold	counterclockwise	practice	Guided	2	0.5	0	6.938019	-0.30044	-1.45094	0.53473	0.962621631974138	-0.84051	-2.000241	-1.790471
Trial1	3	1	blindfold	counterclockwise	practice	Guided	2	0.5	0	6.958023	-0.30043	-1.45093	0.51208	0.950217935586056	-0.948298	-1.750565	-1.658653
Trial1	3	1	blindfold	counterclockwise	practice	Guided	2	0.5	0	6.978027	-0.30049	-1.45087	0.48774	0.937376415595519	-1.176627	-1.555902	-1.36025
Trial1	3	1	blindfold	counterclockwise	practice	Guided	2	0.5	0	6.998016	-0.30056	-1.45081	0.46537	0.925994355296343	-1.225525	-1.492425	-1.038125
Trial1	3	1	blindfold	counterclockwise	practice	Guided	2	0.5	0	7.018021	-0.30062	-1.45076	0.44161	0.914336776612928	-1.445406	-1.230053	-0.988526
Trial1	3	1	blindfold	counterclockwise	practice	Guided	2	0.5	0	7.038025	-0.30065	-1.45065	0.39599	0.893223664411309	-1.287492	-1.179272	-0.711405
Trial1	3	1	blindfold	counterclockwise	practice	Guided	2	0.5	0	7.058029	-0.30064	-1.4505	0.37351	0.883478415796663	-1.142338	-0.87035	-0.505255
Trial1	3	1	blindfold	counterclockwise	practice	Guided	2	0.5	0	7.078018	-0.30062	-1.45047	0.35065	0.874041062057103	-1.282166	-1.043854	-0.455927
Trial1	3	1	blindfold	counterclockwise	practice	Guided	2	0.5	0	7.098022	-0.3006	-1.45046	0.32878	0.865480579235365	-1.102715	-0.662992	-0.352175
Trial1	3	1	blindfold	counterclockwise	practice	Guided	2	0.5	0	7.118027	-0.30058	-1.45041	0.30659	0.857278105840331	-1.030797	-0.921132	-0.091168
Trial1	3	1	blindfold	counterclockwise	practice	Guided	2	0.5	0	7.138016	-0.30054	-1.45042	0.26433	0.843050793638364	-0.926136	-0.785714	-0.302946
Trial1	3	1	blindfold	counterclockwise	practice	Guided	2	0.5	0	7.15802	-0.30046	-1.45043	0.24301	0.836534542581249	-0.936939	-0.993073	-0.172254
Trial1	3	1	blindfold	counterclockwise	practice	Guided	2	0.5	0	7.178024	-0.30046	-1.45044	0.22259	0.830832407273246	-0.978789	-0.815337	-0.376247
Trial1	3	1	blindfold	counterclockwise	practice	Guided	2	0.5	0	7.198029	-0.30048	-1.45042	0.20254	0.825706178437314	-1.052509	-0.840728	-0.33886
Trial1	3	1	blindfold	counterclockwise	practice	Guided	2	0.5	0	7.218018	-0.30051	-1.45041	0.18293	0.82114531635987	-1.048006	-0.603747	-0.33918
Trial1	3	1	blindfold	counterclockwise	practice	Guided	2	0.5	0	7.238022	-0.30052	-1.45037	0.14479	0.813508707540341	-1.078843	-0.891509	0.095468
Trial1	3	1	blindfold	counterclockwise	practice	Guided	2	0.5	0	7.258026	-0.30055	-1.45034	0.12615	0.810428342680437	-1.215754	-0.849191	-0.053363
Trial1	3	1	blindfold	counterclockwise	practice	Guided	2	0.5	0	7.278015	-0.30057	-1.45038	0.10787	0.807804604543468	-1.14058	-0.747628	-0.238158
Trial1	3	1	blindfold	counterclockwise	practice	Guided	2	0.5	0	7.298019	-0.30057	-1.4504	0.090878	0.805711582419717	-1.172213	-0.921132	-0.303242
Trial1	3	1	blindfold	counterclockwise	practice	Guided	2	0.5	0	7.318024	-0.30056	-1.45043	0.07344	0.803921478349688	-0.972439	-0.895741	-0.524564
Trial1	3	1	blindfold	counterclockwise	practice	Guided	2	0.5	0	7.338028	-0.30051	-1.45045	0.038126	0.801417391081657	-0.96791	-0.938059	-0.524947
Trial1	3	1	blindfold	counterclockwise	practice	Guided	2	0.5	0	7.358017	-0.30045	-1.45049	0.020071	0.800701594248154	-0.788961	-1.111563	-0.864181
Trial1	3	1	blindfold	counterclockwise	practice	Guided	2	0.5	0	7.378021	-0.30045	-1.45052	0.0024165	0.800453644797105	-0.882408	-0.849191	-1.131052
Trial1	3	1	blindfold	counterclockwise	practice	Guided	2	0.5	0	7.398026	-0.30046	-1.45048	-0.015308	0.800606342714355	-0.968404	-0.984609	-0.895548
Trial1	3	1	blindfold	counterclockwise	practice	Guided	2	0.5	0	7.418015	-0.30046	-1.45047	-0.033662	0.801167467693066	-0.871566	-0.739165	-0.833266
Trial1	3	1	blindfold	counterclockwise	practice	Guided	2	0.5	0	7.438019	-0.30046	-1.45041	-0.06963	0.80348274321719	-0.825345	-0.722237	-0.71376
Trial1	3	1	blindfold	counterclockwise	practice	Guided	2	0.5	0	7.458023	-0.30048	-1.45034	-0.087735	0.805273663517374	-1.120772	-0.684151	-0.745546
Trial1	3	1	blindfold	counterclockwise	practice	Guided	2	0.5	0	7.478027	-0.3005	-1.45033	-0.10636	0.807534958433602	-0.999146	-0.667224	-0.541474
Trial1	3	1	blindfold	counterclockwise	practice	Guided	2	0.5	0	7.498016	-0.30052	-1.45034	-0.12439	0.810126625015508	-0.966214	-0.722237	-0.597889
Trial1	3	1	blindfold	counterclockwise	practice	Guided	2	0.5	0	7.518021	-0.30053	-1.45033	-0.1423	0.813079083312695	-0.905436	-0.582588	-0.361335
Trial1	3	1	blindfold	counterclockwise	practice	Guided	2	0.5	0	7.538025	-0.30052	-1.4503	-0.17819	0.820112159300125	-0.92419	-0.531795	-0.331247
Trial1	3	1	blindfold	counterclockwise	practice	Guided	2	0.5	0	7.558029	-0.30051	-1.45026	-0.19568	0.824079427208286	-1.059057	-0.548629	-0.408639
Trial1	3	1	blindfold	counterclockwise	practice	Guided	2	0.5	0	7.578018	-0.30051	-1.45024	-0.2136	0.8285174753998	-1.011338	-0.501977	-0.436275
Trial1	3	1	blindfold	counterclockwise	practice	Guided	2	0.5	0	7.598022	-0.30052	-1.45024	-0.23146	0.833310271678849	-1.117948	-0.476551	-0.431199
Trial1	3	1	blindfold	counterclockwise	practice	Guided	2	0.5	0	7.618027	-0.30052	-1.45026	-0.24824	0.838126110435468	-1.02417	-0.561143	-0.609144
Trial1	3	1	blindfold	counterclockwise	practice	Guided	2	0.5	0	7.638016	-0.30051	-1.45027	-0.28319	0.849124731068643	-1.026722	-0.404543	-0.482086
Trial1	3	1	blindfold	counterclockwise	practice	Guided	2	0.5	0	7.65802	-0.30051	-1.45022	-0.30079	0.855155467827982	-0.951431	-0.476286	-0.401784
Trial1	3	1	blindfold	counterclockwise	practice	Guided	2	0.5	0	7.678024	-0.3005	-1.45024	-0.31779	0.861272735533885	-0.994382	-0.493128	-0.555349
Trial1	3	1	blindfold	counterclockwise	practice	Guided	2	0.5	0	7.698029	-0.30049	-1.45025	-0.33474	0.867660696016	-0.941828	-0.624265	-0.389766
Trial1	3	1	blindfold	counterclockwise	practice	Guided	2	0.5	0	7.718018	-0.30048	-1.45028	-0.35165	0.874314569042516	-0.8787	-0.624253	-0.468549
Trial1	3	1	blindfold	counterclockwise	practice	Guided	2	0.5	0	7.738022	-0.30046	-1.4503	-0.38642	0.888851284765545	-0.971476	-0.717353	-0.640815
Trial1	3	1	blindfold	counterclockwise	practice	Guided	2	0.5	0	7.758026	-0.30045	-1.45037	-0.40403	0.896638421607027	-0.95127	-0.89932	-1.295753
Trial1	3	1	blindfold	counterclockwise	practice	Guided	2	0.5	0	7.778015	-0.30044	-1.45041	-0.42245	0.905079125072467	-0.811439	-0.721585	-1.031348
Trial1	3	1	blindfold	counterclockwise	practice	Guided	2	0.5	0	7.798019	-0.30043	-1.4504	-0.44107	0.913909704152102	-0.736327	-0.746975	-0.858395
Trial1	3	1	blindfold	counterclockwise	practice	Guided	2	0.5	0	7.818024	-0.30044	-1.45038	-0.45875	0.922581045933429	-0.74908	-0.607326	-0.75277
Trial1	3	1	blindfold	counterclockwise	practice	Guided	2	0.5	0	7.838028	-0.30045	-1.45034	-0.49626	0.941803680734469	-1.135267	-0.586167	-0.915586
Trial1	3	1	blindfold	counterclockwise	practice	Guided	2	0.5	0	7.858017	-0.30054	-1.45034	-0.5153	0.952049555986649	-1.020138	-0.64118	-0.744638
Trial1	3	1	blindfold	counterclockwise	practice	Guided	2	0.5	0	7.878021	-0.30057	-1.45031	-0.53365	0.962130264038928	-1.187511	-0.509987	-0.417424
Trial1	3	1	blindfold	counterclockwise	practice	Guided	2	0.5	0	7.898026	-0.30056	-1.45028	-0.55185	0.972334693015891	-1.054496	-0.476101	-0.528788
Trial1	3	1	blindfold	counterclockwise	practice	Guided	2	0.5	0	7.918015	-0.30055	-1.45026	-0.56994	0.982706389191131	-1.029104	-0.450675	-0.559471
Trial1	3	1	blindfold	counterclockwise	practice	Guided	2	0.5	0	7.938019	-0.30053	-1.45025	-0.60628	1.00420305742368	-0.96314	-0.437918	-0.482695
Trial1	3	1	blindfold	counterclockwise	practice	Guided	2	0.5	0	7.958023	-0.30051	-1.45022	-0.62391	1.01492854098818	-1.065287	-0.353081	-0.381395
Trial1	3	1	blindfold	counterclockwise	practice	Guided	2	0.5	0	7.978027	-0.30051	-1.45019	-0.64188	1.02607320535781	-0.99932	-0.467251	-0.401269
Trial1	3	1	blindfold	counterclockwise	practice	Guided	2	0.5	0	7.998016	-0.3005	-1.45022	-0.65916	1.03696296369053	-0.988136	-0.46719	-0.254672
Trial1	3	1	blindfold	counterclockwise	practice	Guided	2	0.5	0	8.018021	-0.3005	-1.45024	-0.67634	1.04796757233009	-0.967455	-0.530567	-0.486897
Trial1	3	1	blindfold	counterclockwise	practice	Guided	2	0.5	0	8.038025	-0.30048	-1.45027	-0.71106	1.07068885959496	-0.871308	-0.665981	-0.529145
Trial1	3	1	blindfold	counterclockwise	practice	Guided	2	0.5	0	8.058029	-0.30046	-1.4503	-0.72813	1.08208569586435	-0.859433	-0.526331	-0.664394
Trial1	3	1	blindfold	counterclockwise	practice	Guided	2	0.5	0	8.078018	-0.30046	-1.4503	-0.74573	1.0940061596489	-0.834199	-0.555954	-0.699234
Trial1	3	1	blindfold	counterclockwise	practice	Guided	2	0.5	0	8.098022	-0.30044	-1.4503	-0.7628601	1.10573942943596	-0.805434	-0.54749	-0.755279
Trial1	3	1	blindfold	counterclockwise	practice	Guided	2	0.5	0	8.118027	-0.30044	-1.4503	-0.7800699	1.11768212728707	-0.937587	-0.627894	-0.821144
Trial1	3	1	blindfold	counterclockwise	practice	Guided	2	0.5	0	8.138016	-0.30045	-1.45033	-0.80612	1.136023599058	-0.934523	-0.649053	-0.657205
Trial1	3	1	blindfold	counterclockwise	practice	Guided	2	0.5	0	8.15802	-0.30047	-1.4503	-0.80445	1.13485328357177	-1.226236	0.235364	-4.823321
Trial1	3	1	blindfold	counterclockwise	practice	Guided	2	0.5	0	8.178024	-0.30044	-1.45041	-0.8025401	1.13347905545842	-0.296678	-2.688804	-4.053184
Trial1	3	1	blindfold	counterclockwise	practice	Guided	2	0.5	0	8.198029	-0.30032	-1.45084	-0.8016599	1.13277127594829	-0.275417	-1.165356	-2.973665
Trial1	3	1	blindfold	counterclockwise	practice	Guided	2	0.5	0	8.218018	-0.30013	-1.45066	-0.80127	1.1323610988569	0.185042	-0.856391	-2.233153
Trial1	3	1	blindfold	counterclockwise	practice	Guided	2	0.5	0	8.238022	-0.29999	-1.45068	-0.80133	1.13230460514909	0.243781	-2.836873	-2.214733
Trial1	3	1	blindfold	counterclockwise	practice	Guided	2	0.5	0	8.258026	-0.29997	-1.45083	-0.80134	1.13229756351092	-0.082383	-1.355743	-2.738392
Trial1	3	1	blindfold	counterclockwise	practice	Guided	2	0.5	0	8.278015	-0.29999	-1.45081	-0.80137	1.13233295187519	-0.509346	-2.159785	-3.026359
Trial1	3	1	blindfold	counterclockwise	practice	Guided	2	0.5	0	8.298019	-0.30001	-1.45085	-0.80147	1.13241782250939	-0.484349	-1.072212	-3.468901
Trial1	3	1	blindfold	counterclockwise	practice	Guided	2	0.5	0	8.318024	-0.30007	-1.4507	-0.8014799	1.13246725011354	-0.431359	-1.233021	-2.979368
Trial1	3	1	blindfold	counterclockwise	practice	Guided	2	0.5	0	8.338028	-0.30009	-1.45071	-0.80155	1.13253098678905	-0.601583	-2.024367	-3.303941
Trial1	3	1	blindfold	counterclockwise	practice	Guided	2	0.5	0	8.358017	-0.30011	-1.45083	-0.8015699	1.13255922508898	-0.294925	-2.003208	-3.523545
Trial1	3	1	blindfold	counterclockwise	practice	Guided	2	0.5	0	8.378021	-0.30011	-1.4509	-0.8016	1.13258048665266	-0.431405	-2.498329	-3.588962
Trial1	3	1	blindfold	counterclockwise	practice	Guided	2	0.5	0	8.398026	-0.30012	-1.45101	-0.80163	1.13260880153063	-0.304144	-2.206335	-3.834242
Trial1	3	1	blindfold	counterclockwise	practice	Guided	2	0.5	0	8.418015	-0.30012	-1.45102	-0.80165	1.13262293411709	-0.324816	-2.14709	-3.698793
Trial1	3	1	blindfold	counterclockwise	practice	Guided	2	0.5	0	8.438019	-0.30012	-1.45103	-0.80168	1.13264419660796	-0.33721	-2.379839	-3.778122
Trial1	3	1	blindfold	counterclockwise	practice	Guided	2	0.5	0	8.458023	-0.30012	-1.45103	-0.80168	1.13264419660796	-0.035969	-1.956659	-3.413112
Trial1	3	1	blindfold	counterclockwise	practice	Guided	2	0.5	0	8.478027	-0.30011	-1.45103	-0.80168	1.13263714391174	0.071612	-2.104772	-3.396864
Trial1	3	1	blindfold	counterclockwise	practice	Guided	2	0.5	0	8.498016	-0.3001	-1.45103	-0.80168	1.13263007020698	0.260827	-1.982049	-3.4473
Trial1	3	1	blindfold	counterclockwise	practice	Guided	2	0.5	0	8.518021	-0.30009	-1.45102	-0.80168	1.13262299654657	0.378377	-1.863559	-3.406269
Trial1	3	1	blindfold	counterclockwise	practice	Guided	2	0.5	0	8.538025	-0.30007	-1.45102	-0.80167	1.13260178264884	0.519356	-1.855095	-3.341053
Trial1	3	1	blindfold	counterclockwise	practice	Guided	2	0.5	0	8.558029	-0.3	-1.45096	-0.80162	1.13251693422618	0.85154	-1.609651	-3.082521
Trial1	3	1	blindfold	counterclockwise	practice	Guided	2	0.5	0	8.578018	-0.29981	-1.45091	-0.80161	1.13237564644038	1.006765	-1.732373	-3.097816
Trial1	3	1	blindfold	counterclockwise	practice	Guided	2	0.5	0	8.598022	-0.29941	-1.45088	-0.80164	1.13211442383287	1.153111	-1.761996	-3.314493
Trial1	3	1	blindfold	counterclockwise	practice	Guided	2	0.5	0	8.618027	-0.29868	-1.45088	-0.8016599	1.13161319203882	1.062093	-1.897413	-3.364997
Trial1	3	1	blindfold	counterclockwise	practice	Guided	2	0.5	0	8.638016	-0.29779	-1.45093	-0.80153	1.13089310554555	0.796738	-1.977818	-3.235357
Trial1	3	1	blindfold	counterclockwise	practice	Guided	2	0.5	0	8.65802	-0.29615	-1.45096	-0.80145	1.12968001924334	0.712217	-1.8424	-2.844645
Trial1	3	1	blindfold	counterclockwise	practice	Guided	2	0.5	0	8.678024	-0.29543	-1.45094	-0.80141	1.12914432709189	0.777863	-1.901645	-2.788549
Trial1	3	1	blindfold	counterclockwise	practice	Guided	2	0.5	0	8.698029	-0.29472	-1.45095	-0.80138	1.1286229393219	0.708706	-1.952427	-2.735004
Trial1	3	1	blindfold	counterclockwise	practice	Guided	2	0.5	0	8.718018	-0.29414	-1.45098	-0.80136	1.12820043634857	0.577206	-2.096308	-2.691379
Trial1	3	1	blindfold	counterclockwise	practice	Guided	2	0.5	0	8.738022	-0.29376	-1.45104	-0.80135	1.12792586580872	0.454114	-2.295203	-2.656573
Trial1	3	1	blindfold	counterclockwise	practice	Guided	2	0.5	0	8.758026	-0.29366	-1.45109	-0.80135	1.12785548294989	0.75431	-2.210567	-2.720043
Trial1	3	1	blindfold	counterclockwise	practice	Guided	2	0.5	0	8.778015	-0.29363	-1.45109	-0.80135	1.12783438574224	0.834881	-2.17248	-2.71093
Trial1	3	1	blindfold	counterclockwise	practice	Guided	2	0.5	0	8.798019	-0.29358	-1.45109	-0.80135	1.12779919666294	0.933463	-2.180944	-2.698378
Trial1	3	1	blindfold	counterclockwise	practice	Guided	2	0.5	0	8.818024	-0.29342	-1.45108	-0.80137	1.12770084338453	1.009164	-2.134394	-2.80254
Trial1	3	1	blindfold	counterclockwise	practice	Guided	2	0.5	0	8.838028	-0.29312	-1.45109	-0.8013901	1.12750403302734	0.97764	-2.240189	-2.826124
Trial1	3	1	blindfold	counterclockwise	practice	Guided	2	0.5	0	8.858017	-0.29208	-1.45109	-0.80138	1.12676555692199	1.256611	-2.049758	-2.758347
Trial1	3	1	blindfold	counterclockwise	practice	Guided	2	0.5	0	8.878021	-0.29105	-1.45105	-0.80138	1.12604173963394	1.449673	-1.973586	-2.732803
Trial1	3	1	blindfold	counterclockwise	practice	Guided	2	0.5	0	8.898026	-0.28941	-1.45101	-0.80141	1.12491162298279	1.713593	-1.990513	-2.823645
Trial1	3	1	blindfold	counterclockwise	practice	Guided	2	0.5	0	8.918015	-0.2869	-1.451	-0.80144	1.12317303167898	1.790907	-2.075149	-2.914539
Trial1	3	1	blindfold	counterclockwise	practice	Guided	2	0.5	0	8.938019	-0.28359	-1.45103	-0.8014	1.12082792617867	1.842478	-2.130162	-2.886337
Trial1	3	1	blindfold	counterclockwise	practice	Guided	2	0.5	0	8.958023	-0.27441	-1.451	-0.80133	1.11437901273813	2.121857	-1.821241	-2.680648
Trial1	3	1	blindfold	counterclockwise	practice	Guided	2	0.5	0	8.978027	-0.26823	-1.45093	-0.80126	1.11004274610149	2.242363	-1.706982	-2.510997
Trial1	3	1	blindfold	counterclockwise	practice	Guided	2	0.5	0	8.998016	-0.26075	-1.45085	-0.80121	1.10484301757513	2.382004	-1.503856	-2.421421
Trial1	3	1	blindfold	counterclockwise	practice	Guided	2	0.5	0	9.018021	-0.25155	-1.45079	-0.80119	1.09851394016185	2.323318	-1.588492	-2.407499
Trial1	3	1	blindfold	counterclockwise	practice	Guided	2	0.5	0	9.038025	-0.24122	-1.45079	-0.80114	1.09143593524733	2.038089	-1.605419	-2.389415
Trial1	3	1	blindfold	counterclockwise	practice	Guided	2	0.5	0	9.058029	-0.21681	-1.45073	-0.80108	1.07496311884194	1.610199	-1.32612	-2.10347
Trial1	3	1	blindfold	counterclockwise	practice	Guided	2	0.5	0	9.078018	-0.20384	-1.45067	-0.80105	1.06633571789931	1.50736	-1.245716	-2.101337
Trial1	3	1	blindfold	counterclockwise	practice	Guided	2	0.5	0	9.098022	-0.19025	-1.45062	-0.80103	1.05739972546191	1.454257	-1.148385	-2.083888
Trial1	3	1	blindfold	counterclockwise	practice	Guided	2	0.5	0	9.118027	-0.17558	-1.45058	-0.801	1.04785940278463	1.367542	-1.101835	-1.986161
Trial1	3	1	blindfold	counterclockwise	practice	Guided	2	0.5	0	9.138016	-0.16124	-1.45057	-0.80102	1.03868731562621	1.189111	-1.169544	-1.991437
Trial1	3	1	blindfold	counterclockwise	practice	Guided	2	0.5	0	9.15802	-0.13023	-1.45063	-0.80103	1.01923451157541	0.946942	-1.245716	-2.086156
[truncated: 16,928 more rows]
