# Supplementary material for: Assessing kinesthetic proprioceptive function of the upper limb: a novel dynamic movement reproduction task using a robotic arm
Source: PeerJ. 2021 May 3;9:e11301. doi: 10.7717/peerj.11301 (PMC8101453; doi:10.7717/peerj.11301)
Supplement: Supplemental Information 3 [file peerj-09-11301-s003.zip › DMR raw data_Study 2_part 2/HMData_PP037_2019-10-16-09-44-26.txt]

Trial1	3	1	blindfold	counterclockwise	practice	Guided	1	0.5	0	0	0.45005	-1.45	-0.8	0.801557812367948	0.014296	0.011964	0.0016924
Trial1	3	1	blindfold	counterclockwise	practice	Guided	1	0.5	0	0.01034546	0.45005	-1.45	-0.8	0.801557812367948	0.076184	-0.0091956	-0.010001
Trial1	3	1	blindfold	counterclockwise	practice	Guided	1	0.5	0	0.03034973	0.45005	-1.45	-0.8	0.801557812367948	0.0059658	0.0034997	-0.0072734
Trial1	3	1	blindfold	counterclockwise	practice	Guided	1	0.5	0	0.050354	0.45005	-1.45	-0.8	0.801557812367948	-0.0087393	-0.00073217	0.012801
Trial1	3	1	blindfold	counterclockwise	practice	Guided	1	0.5	0	0.07034302	0.45005	-1.45	-0.8	0.801557812367948	0.04176	0.007729	-0.0091229
Trial1	3	1	blindfold	counterclockwise	practice	Guided	1	0.5	0	0.09034729	0.45005	-1.45	-0.8	0.801557812367948	0.00068906	0.033119	0.0050081
Trial1	3	1	blindfold	counterclockwise	practice	Guided	1	0.5	0	0.1103516	0.45005	-1.45	-0.8	0.801557812367948	-0.0076386	0.02042	-0.020137
Trial1	3	1	blindfold	counterclockwise	practice	Guided	1	0.5	0	0.1303406	0.45005	-1.45	-0.8	0.801557812367948	0.014288	0.007725	0.0053013
Trial1	3	1	blindfold	counterclockwise	practice	Guided	1	0.5	0	0.1503448	0.45005	-1.45	-0.8	0.801557812367948	-0.0001392	-0.026129	0.017581
Trial1	3	1	blindfold	counterclockwise	practice	Guided	1	0.5	0	0.1703491	0.45005	-1.45	-0.8	0.801557812367948	0.0065109	0.033116	0.017581
Trial1	3	1	blindfold	counterclockwise	practice	Guided	1	0.5	0	0.1903534	0.45005	-1.45	-0.8	0.801557812367948	-0.0098488	0.037344	0.029569
Trial1	3	1	blindfold	counterclockwise	practice	Guided	1	0.5	0	0.2103424	0.45005	-1.45	-0.8	0.801557812367948	0.054801	-0.013439	-0.004053
Trial1	3	1	blindfold	counterclockwise	practice	Guided	1	0.5	0	0.2303467	0.45005	-1.45	-0.8	0.801557812367948	-0.025681	-0.026136	-0.00094145
Trial1	3	1	blindfold	counterclockwise	practice	Guided	1	0.5	0	0.250351	0.45005	-1.45	-0.8	0.801557812367948	-0.017078	-0.043064	0.0038336
Trial1	3	1	blindfold	counterclockwise	practice	Guided	1	0.5	0	0.27034	0.45005	-1.45	-0.8	0.801557812367948	-0.03346	0.020414	-0.01829
Trial1	3	1	blindfold	counterclockwise	practice	Guided	1	0.5	0	0.2903442	0.45005	-1.45	-0.8	0.801557812367948	0.0095638	0.0077177	0.0055935
Trial1	3	1	blindfold	counterclockwise	practice	Guided	1	0.5	0	0.3103485	0.45006	-1.45	-0.8	0.801557188422396	-0.016252	0.016181	-0.0087367
Trial1	3	1	blindfold	counterclockwise	practice	Guided	1	0.5	0	0.3303528	0.45006	-1.45	-0.8	0.801557188422396	0.037861	-0.0049782	-0.017798
Trial1	3	1	blindfold	counterclockwise	practice	Guided	1	0.5	0	0.3503418	0.45006	-1.45	-0.8	0.801557188422396	-0.010708	-0.017674	-0.025208
Trial1	3	1	blindfold	counterclockwise	practice	Guided	1	0.5	0	0.3703461	0.45006	-1.45	-0.8	0.801557188422396	-0.014873	0.020414	-0.029692
Trial1	3	1	blindfold	counterclockwise	practice	Guided	1	0.5	0	0.3903503	0.45006	-1.45	-0.8	0.801557188422396	0.022322	0.020415	0.01485
Trial1	3	1	blindfold	counterclockwise	practice	Guided	1	0.5	0	0.4103394	0.45006	-1.45	-0.8	0.801557188422396	0.002882	-0.0049739	-0.028522
Trial1	3	1	blindfold	counterclockwise	practice	Guided	1	0.5	0	0.4303436	0.45006	-1.45	-0.8	0.801557188422396	0.02315	0.016184	0.0022794
Trial1	3	1	blindfold	counterclockwise	practice	Guided	1	0.5	0	0.4503479	0.45006	-1.45	-0.8	0.801557188422396	-0.052338	0.033109	0.0094905
Trial1	3	1	blindfold	counterclockwise	practice	Guided	1	0.5	0	0.4703522	0.45006	-1.45	-0.8	0.801557188422396	0.0020529	0.01195	-0.01595
Trial1	3	1	blindfold	counterclockwise	practice	Guided	1	0.5	0	0.4903412	0.45006	-1.45	-0.8	0.801557188422396	-0.025419	0.0077148	-0.0051336
Trial1	3	1	blindfold	counterclockwise	practice	Guided	1	0.5	0	0.5103455	0.45006	-1.45	-0.8	0.801557188422396	0.018159	-0.034603	0.010366
Trial1	3	1	blindfold	counterclockwise	practice	Guided	1	0.5	0	0.5303497	0.45006	-1.45	-0.8	0.801557188422396	0.033414	-0.0049811	-0.018091
Trial1	3	1	blindfold	counterclockwise	practice	Guided	1	0.5	0	0.550354	0.45006	-1.45	-0.8	0.801557188422396	-0.0045992	-0.021908	0.017286
Trial1	3	1	blindfold	counterclockwise	practice	Guided	1	0.5	0	0.570343	0.45006	-1.45	-0.8	0.801557188422396	-0.0018372	-0.021906	-0.024623
Trial1	3	1	blindfold	counterclockwise	practice	Guided	1	0.5	0	0.5903473	0.45006	-1.45	-0.8	0.801557188422396	0.02036	-0.013445	-0.023158
Trial1	3	1	blindfold	counterclockwise	practice	Guided	1	0.5	0	0.6103516	0.45006	-1.45	-0.8	0.801557188422396	0.017597	0.011946	0.018753
Trial1	3	1	blindfold	counterclockwise	practice	Guided	1	0.5	0	0.6303406	0.45006	-1.45	-0.8	0.801557188422396	0.046726	0.0077154	-0.017209
Trial1	3	1	blindfold	counterclockwise	practice	Guided	1	0.5	0	0.6503448	0.45007	-1.45	-0.8	0.801556564601454	0.020081	0.0034816	-0.018967
Trial1	3	1	blindfold	counterclockwise	practice	Guided	1	0.5	0	0.6703491	0.45007	-1.45	-0.8	0.801556564601454	-0.016825	-0.01768	-0.00035429
Trial1	3	1	blindfold	counterclockwise	practice	Guided	1	0.5	0	0.6903534	0.45007	-1.45	-0.8	0.801556564601454	-0.0082209	0.0077103	0.0044238
Trial1	3	1	blindfold	counterclockwise	practice	Guided	1	0.5	0	0.7103424	0.45007	-1.45	-0.8	0.801556564601454	0.02675	-0.00075296	0.015148
Trial1	3	1	blindfold	counterclockwise	practice	Guided	1	0.5	0	0.7303467	0.45007	-1.45	-0.8	0.801556564601454	-0.004332	0.024635	0.013099
Trial1	3	1	blindfold	counterclockwise	practice	Guided	1	0.5	0	0.750351	0.45007	-1.45	-0.8	0.801556564601454	-0.02099	0.0034744	-0.0048355
Trial1	3	1	blindfold	counterclockwise	practice	Guided	1	0.5	0	0.77034	0.45007	-1.45	-0.8	0.801556564601454	0.014531	-0.026148	-0.0024936
Trial1	3	1	blindfold	counterclockwise	practice	Guided	1	0.5	0	0.7903442	0.45007	-1.45	-0.8	0.801556564601454	-0.0051645	-0.0049842	0.025672
Trial1	3	1	blindfold	counterclockwise	practice	Guided	1	0.5	0	0.8103485	0.45007	-1.45	-0.8	0.801556564601454	0.0017604	0.020405	0.0014036
Trial1	3	1	blindfold	counterclockwise	practice	Guided	1	0.5	0	0.8303528	0.45007	-1.45	-0.8	0.801556564601454	-0.0082275	-0.021915	0.004426
Trial1	3	1	blindfold	counterclockwise	practice	Guided	1	0.5	0	0.8503418	0.45007	-1.45	-0.8	0.801556564601454	-0.026265	0.020401	0.0074464
Trial1	3	1	blindfold	counterclockwise	practice	Guided	1	0.5	0	0.8703461	0.45007	-1.45	-0.8	0.801556564601454	0.027019	-0.043078	0.01096
Trial1	3	1	blindfold	counterclockwise	practice	Guided	1	0.5	0	0.8903503	0.45007	-1.45	-0.8	0.801556564601454	0.011187	-0.0049921	-0.019547
Trial1	3	1	blindfold	counterclockwise	practice	Guided	1	0.5	0	0.9103394	0.45007	-1.45	-0.8	0.801556564601454	-0.016839	0.007702	-0.00034778
Trial1	3	1	blindfold	counterclockwise	practice	Guided	1	0.5	0	0.9303436	0.45007	-1.45	-0.8	0.801556564601454	0.0026014	-0.01346	0.043023
Trial1	3	1	blindfold	counterclockwise	practice	Guided	1	0.5	0	0.9503479	0.45007	-1.45	-0.8	0.801556564601454	-0.0068506	0.011929	-0.016527
Trial1	3	1	blindfold	counterclockwise	practice	Guided	1	0.5	0	0.9703522	0.45007	-1.45	-0.8	0.801556564601454	-0.016005	0.011927	-0.01292
Trial1	3	1	blindfold	counterclockwise	practice	Guided	1	0.5	0	0.9903412	0.45007	-1.45	-0.8	0.801556564601454	0.021747	-0.030393	0.023247
Trial1	3	1	blindfold	counterclockwise	practice	Guided	1	0.5	0	1.010345	0.45007	-1.45	-0.8	0.801556564601454	-0.016836	0.016156	-0.00034097
Trial1	3	1	blindfold	counterclockwise	practice	Guided	1	0.5	0	1.03035	0.45007	-1.45	-0.8	0.801556564601454	0.0095324	0.020387	0.0056061
Trial1	3	1	blindfold	counterclockwise	practice	Guided	1	0.5	0	1.050354	0.45007	-1.45	-0.8	0.801556564601454	-0.020447	0.020386	-0.013207
Trial1	3	1	blindfold	counterclockwise	practice	Guided	1	0.5	0	1.070343	0.45007	-1.45	-0.8	0.801556564601454	0.0059177	0.011922	-4.9064E-05
Trial1	3	1	blindfold	counterclockwise	practice	Guided	1	0.5	0	1.090347	0.45007	-1.45	-0.8	0.801556564601454	-0.044586	0.024617	0.014668
Trial1	3	1	blindfold	counterclockwise	practice	Guided	1	0.5	0	1.110352	0.45007	-1.45	-0.8	0.801556564601454	-0.030435	-0.00077491	0.0029733
Trial1	3	1	blindfold	counterclockwise	practice	Guided	1	0.5	0	1.130341	0.45008	-1.45	-0.8	0.801555942761177	0.013966	0.016151	0.0059005
Trial1	3	1	blindfold	counterclockwise	practice	Guided	1	0.5	0	1.150345	0.45008	-1.45	-0.8	0.801555942761177	-0.018502	0.020383	0.024807
Trial1	3	1	blindfold	counterclockwise	practice	Guided	1	0.5	0	1.170349	0.45008	-1.45	-0.8	0.801555942761177	0.01923	0.020381	-0.0063796
Trial1	3	1	blindfold	counterclockwise	practice	Guided	1	0.5	0	1.190353	0.45008	-1.45	-0.8	0.801555942761177	0.0089628	-0.005014	0.013991
Trial1	3	1	blindfold	counterclockwise	practice	Guided	1	0.5	0	1.210342	0.45008	-1.45	-0.8	0.801555942761177	0.028656	-0.0092471	-0.014175
Trial1	3	1	blindfold	counterclockwise	practice	Guided	1	0.5	0	1.230347	0.45008	-1.45	-0.8	0.801555942761177	0.016162	0.0034475	-0.027627
Trial1	3	1	blindfold	counterclockwise	practice	Guided	1	0.5	0	1.250351	0.45008	-1.45	-0.8	0.801555942761177	-0.0032569	0.024605	-0.0036516
Trial1	3	1	blindfold	counterclockwise	practice	Guided	1	0.5	0	1.27034	0.45008	-1.45	-0.8	0.801555942761177	-0.0035348	0.0034425	0.00053963
Trial1	3	1	blindfold	counterclockwise	practice	Guided	1	0.5	0	1.290344	0.45009	-1.45	-0.8	0.801555321044771	-0.013246	-0.0050251	0.0011249
Trial1	3	1	blindfold	counterclockwise	practice	Guided	1	0.5	0	1.310349	0.45008	-1.45	-0.8	0.801555942761177	-0.016028	-0.013489	-0.012911
Trial1	3	1	blindfold	counterclockwise	practice	Guided	1	0.5	0	1.330353	0.45008	-1.45	-0.8	0.801555942761177	-0.017685	-0.026185	0.012234
Trial1	3	1	blindfold	counterclockwise	practice	Guided	1	0.5	0	1.350342	0.45009	-1.45	-0.8	0.801555321044771	-0.021021	-0.038878	-0.0048229
Trial1	3	1	blindfold	counterclockwise	practice	Guided	1	0.5	0	1.370346	0.45009	-1.45	-0.8	0.801555321044771	-0.012141	0.016134	-0.0042388
Trial1	3	1	blindfold	counterclockwise	practice	Guided	1	0.5	0	1.39035	0.45009	-1.45	-0.8	0.801555321044771	0.050575	-0.00079448	-0.0016052
Trial1	3	1	blindfold	counterclockwise	practice	Guided	1	0.5	0	1.410339	0.45009	-1.45	-0.8	0.801555321044771	-0.0065985	0.0076698	0.010966
Trial1	3	1	blindfold	counterclockwise	practice	Guided	1	0.5	0	1.430344	0.45009	-1.45	-0.8	0.801555321044771	-0.0082554	-0.00079403	0.0044336
Trial1	3	1	blindfold	counterclockwise	practice	Guided	1	0.5	0	1.450348	0.45009	-1.45	-0.8	0.801555321044771	-0.0082583	-0.0007959	0.0044334
Trial1	3	1	blindfold	counterclockwise	practice	Guided	1	0.5	0	1.470352	0.45009	-1.45	-0.8	0.801555321044771	0.0047852	0.01613	0.0095051
Trial1	3	1	blindfold	counterclockwise	practice	Guided	1	0.5	0	1.490341	0.45009	-1.45	-0.8	0.801555321044771	0.0095005	0.020361	0.0056047
Trial1	3	1	blindfold	counterclockwise	practice	Guided	1	0.5	0	1.510345	0.45009	-1.45	-0.8	0.801555321044771	-0.0052207	0.016128	-0.041665
Trial1	3	1	blindfold	counterclockwise	practice	Guided	1	0.5	0	1.53035	0.45009	-1.45	-0.8	0.801555321044771	0.013665	-0.0050335	0.00082882
Trial1	3	1	blindfold	counterclockwise	practice	Guided	1	0.5	0	1.550354	0.45009	-1.45	-0.8	0.801555321044771	0.023097	-0.021963	0.0022948
Trial1	3	1	blindfold	counterclockwise	practice	Guided	1	0.5	0	1.570343	0.45009	-1.45	-0.8	0.801555321044771	0.028914	0.016124	-0.0016017
Trial1	3	1	blindfold	counterclockwise	practice	Guided	1	0.5	0	1.590347	0.45009	-1.45	-0.8	0.801555321044771	0.031694	-0.009272	0.0070752
Trial1	3	1	blindfold	counterclockwise	practice	Guided	1	0.5	0	1.610352	0.45009	-1.45	-0.8	0.801555321044771	-0.0030006	0.020348	-0.011738
Trial1	3	1	blindfold	counterclockwise	practice	Guided	1	0.5	0	1.630341	0.4501	-1.45	-0.8	0.801554697596921	-0.022975	0.037273	0.024515
Trial1	3	1	blindfold	counterclockwise	practice	Guided	1	0.5	0	1.650345	0.4501	-1.45	-0.8	0.801554697596921	-0.0066146	-0.021974	-0.020707
Trial1	3	1	blindfold	counterclockwise	practice	Guided	1	0.5	0	1.670349	0.4501	-1.45	-0.8	0.801554697596921	-0.0035551	-0.017741	0.00053988
Trial1	3	1	blindfold	counterclockwise	practice	Guided	1	0.5	0	1.690353	0.4501	-1.45	-0.8	0.801554697596921	-0.0030062	-0.021976	-0.0078434
Trial1	3	1	blindfold	counterclockwise	practice	Guided	1	0.5	0	1.710342	0.4501	-1.45	-0.8	0.801554697596921	-0.019941	-0.0008188	-0.021587
Trial1	3	1	blindfold	counterclockwise	practice	Guided	1	0.5	0	1.730347	0.4501	-1.45	-0.8	0.801554697596921	0.0022593	0.041498	-0.014467
Trial1	3	1	blindfold	counterclockwise	practice	Guided	1	0.5	0	1.750351	0.4501	-1.45	-0.8	0.801554697596921	4.7765E-05	-0.00082197	0.013405
Trial1	3	1	blindfold	counterclockwise	practice	Guided	1	0.5	0	1.77034	0.4501	-1.45	-0.8	0.801554697596921	0.01558	0.0034105	-0.019245
Trial1	3	1	blindfold	counterclockwise	practice	Guided	1	0.5	0	1.790344	0.4501	-1.45	-0.8	0.801554697596921	-0.029103	-0.013518	-0.017985
Trial1	3	1	blindfold	counterclockwise	practice	Guided	1	0.5	0	1.810349	0.4501	-1.45	-0.8	0.801554697596921	0.023076	-0.02198	0.0022908
Trial1	3	1	blindfold	counterclockwise	practice	Guided	1	0.5	0	1.830353	0.4501	-1.45	-0.8	0.801554697596921	0.018912	0.016105	-0.0021937
Trial1	3	1	blindfold	counterclockwise	practice	Guided	1	0.5	0	1.850342	0.4501	-1.45	-0.8	0.801554697596921	0.019739	-0.0050554	-0.014766
Trial1	3	1	blindfold	counterclockwise	practice	Guided	1	0.5	0	1.870346	0.4501	-1.45	-0.8	0.801554697596921	0.0064159	0.0076387	-0.015643
Trial1	3	1	blindfold	counterclockwise	practice	Guided	1	0.5	0	1.89035	0.4501	-1.45	-0.8	0.801554697596921	0.010578	0.0034042	-0.011157
Trial1	3	1	blindfold	counterclockwise	practice	Guided	1	0.5	0	1.910339	0.45011	-1.45	-0.8	0.801554076128627	-0.0088441	-0.034684	0.012139
Trial1	3	1	blindfold	counterclockwise	practice	Guided	1	0.5	0	1.930344	0.45011	-1.45	-0.8	0.801554076128627	-0.0088462	-0.00083253	0.012817
Trial1	3	1	blindfold	counterclockwise	practice	Guided	1	0.5	0	1.950348	0.45011	-1.45	-0.8	0.801554076128627	-0.00052085	-0.0092947	0.021784
Trial1	3	1	blindfold	counterclockwise	practice	Guided	1	0.5	0	1.970352	0.45011	-1.45	-0.8	0.801554076128627	0.010572	0.020326	-0.011158
Trial1	3	1	blindfold	counterclockwise	practice	Guided	1	0.5	0	1.990341	0.45011	-1.45	-0.8	0.801554076128627	0.051365	-0.038921	-0.021094
Trial1	3	1	blindfold	counterclockwise	practice	Guided	1	0.5	0	2.010345	0.45011	-1.45	-0.8	0.801554076128627	0.021681	0.024557	0.023249
Trial1	3	1	blindfold	counterclockwise	practice	Guided	1	0.5	0	2.03035	0.45011	-1.45	-0.8	0.801554076128627	0.0097396	0.011861	0.0014145
Trial1	3	1	blindfold	counterclockwise	practice	Guided	1	0.5	0	2.050354	0.45011	-1.45	-0.8	0.801554076128627	0.015006	0.011863	-0.010866
Trial1	3	1	blindfold	counterclockwise	practice	Guided	1	0.5	0	2.070343	0.45011	-1.45	-0.8	0.801554076128627	0.0033607	0.020324	0.030457
Trial1	3	1	blindfold	counterclockwise	practice	Guided	1	0.5	0	2.090347	0.45011	-1.45	-0.8	0.801554076128627	0.0022343	-0.013533	-0.020127
Trial1	3	1	blindfold	counterclockwise	practice	Guided	1	0.5	0	2.110352	0.45011	-1.45	-0.8	0.801554076128627	0.0086285	0.0033941	0.018176
Trial1	3	1	blindfold	counterclockwise	practice	Guided	1	0.5	0	2.130341	0.45011	-1.45	-0.8	0.801554076128627	0.014172	-0.013532	0.0017047
Trial1	3	1	blindfold	counterclockwise	practice	Guided	1	0.5	0	2.150345	0.45012	-1.45	-0.8	0.80155345292963	0.0047352	-0.026226	0.0095019
Trial1	3	1	blindfold	counterclockwise	practice	Guided	1	0.5	0	2.170349	0.45012	-1.45	-0.8	0.80155345292963	-0.04328	-0.0092986	-0.0062915
Trial1	3	1	blindfold	counterclockwise	practice	Guided	1	0.5	0	2.190353	0.45012	-1.45	-0.8	0.80155345292963	0.023603	0.054176	-0.0060905
Trial1	3	1	blindfold	counterclockwise	practice	Guided	1	0.5	0	2.210342	0.45012	-1.45	-0.8	0.80155345292963	-0.011643	0.0076271	-0.012623
Trial1	3	1	blindfold	counterclockwise	practice	Guided	1	0.5	0	2.230347	0.45012	-1.45	-0.8	0.80155345292963	0.0050098	0.0033914	0.0053119
Trial1	3	1	blindfold	counterclockwise	practice	Guided	1	0.5	0	2.250351	0.45012	-1.45	-0.8	0.80155345292963	0.032479	-0.0050734	-0.0055042
Trial1	3	1	blindfold	counterclockwise	practice	Guided	1	0.5	0	2.27034	0.45012	-1.45	-0.8	0.80155345292963	0.0016742	0.0033897	-0.011744
Trial1	3	1	blindfold	counterclockwise	practice	Guided	1	0.5	0	2.290344	0.45012	-1.45	-0.8	0.80155345292963	-0.013858	-0.0093053	0.020903
Trial1	3	1	blindfold	counterclockwise	practice	Guided	1	0.5	0	2.310349	0.45012	-1.45	-0.8	0.80155345292963	-0.013029	0.045707	0.0083309
Trial1	3	1	blindfold	counterclockwise	practice	Guided	1	0.5	0	2.330353	0.45012	-1.45	-0.8	0.80155345292963	-0.019975	-0.022003	-0.021591
Trial1	3	1	blindfold	counterclockwise	practice	Guided	1	0.5	0	2.350342	0.45012	-1.45	-0.8	0.80155345292963	-0.021355	0.0033878	-0.00063471
Trial1	3	1	blindfold	counterclockwise	practice	Guided	1	0.5	0	2.370346	0.45012	-1.45	-0.8	0.80155345292963	-0.059108	0.020314	-0.036799
Trial1	3	1	blindfold	counterclockwise	practice	Guided	1	0.5	0	2.39035	0.45012	-1.45	-0.8	0.80155345292963	0.018331	-0.009311	0.0061899
Trial1	3	1	blindfold	counterclockwise	practice	Guided	1	0.5	0	2.410339	0.45012	-1.45	-0.8	0.80155345292963	-0.0085873	0.0033807	0.0086228
Trial1	3	1	blindfold	counterclockwise	practice	Guided	1	0.5	0	2.430344	0.45012	-1.45	-0.8	0.80155345292963	0.010831	0.0033811	-0.015351
Trial1	3	1	blindfold	counterclockwise	practice	Guided	1	0.5	0	2.450348	0.45012	-1.45	-0.8	0.80155345292963	0.006115	0.0033782	-0.011452
Trial1	3	1	blindfold	counterclockwise	practice	Guided	1	0.5	0	2.470352	0.45012	-1.45	-0.8	0.80155345292963	-0.0074835	0.011839	-0.0081384
Trial1	3	1	blindfold	counterclockwise	practice	Guided	1	0.5	0	2.490341	0.45012	-1.45	-0.8	0.80155345292963	0.036642	-0.00085647	-0.0010177
Trial1	3	1	blindfold	counterclockwise	practice	Guided	1	0.5	0	2.510345	0.45012	-1.45	-0.8	0.80155345292963	0.013885	0.0033737	0.0058991
Trial1	3	1	blindfold	counterclockwise	practice	Guided	1	0.5	0	2.53035	0.45012	-1.45	-0.8	0.80155345292963	0.028035	0.020299	-0.0057948
Trial1	3	1	blindfold	counterclockwise	practice	Guided	1	0.5	0	2.550354	0.45012	-1.45	-0.8	0.80155345292963	0.026377	-0.013557	0.01935
Trial1	3	1	blindfold	counterclockwise	practice	Guided	1	0.5	0	2.570343	0.45012	-1.45	-0.8	0.80155345292963	-0.010824	0.011833	-0.027628
Trial1	3	1	blindfold	counterclockwise	practice	Guided	1	0.5	0	2.590347	0.45012	-1.45	-0.8	0.80155345292963	0.0058258	0.032989	-0.0072593
Trial1	3	1	blindfold	counterclockwise	practice	Guided	1	0.5	0	2.610352	0.45013	-1.45	-0.8	0.801552831709448	-0.0033345	-0.0093299	-0.0036554
Trial1	3	1	blindfold	counterclockwise	practice	Guided	1	0.5	0	2.630341	0.45013	-1.45	-0.8	0.801552831709448	0.015256	-0.00086567	-0.015056
Trial1	3	1	blindfold	counterclockwise	practice	Guided	1	0.5	0	2.650345	0.45013	-1.45	-0.8	0.801552831709448	0.014427	0.011827	-0.0024825
Trial1	3	1	blindfold	counterclockwise	practice	Guided	1	0.5	0	2.670349	0.45013	-1.45	-0.8	0.801552831709448	-0.0033347	0.0075931	-0.0036545
Trial1	3	1	blindfold	counterclockwise	practice	Guided	1	0.5	0	2.690353	0.45013	-1.45	-0.8	0.801552831709448	0.0044413	0.0075937	0.02451
Trial1	3	1	blindfold	counterclockwise	practice	Guided	1	0.5	0	2.710342	0.45013	-1.45	-0.8	0.801552831709448	0.0063742	-0.030492	-0.015642
Trial1	3	1	blindfold	counterclockwise	practice	Guided	1	0.5	0	2.730347	0.45013	-1.45	-0.8	0.801552831709448	-0.014151	0.011826	-0.0057041
Trial1	3	1	blindfold	counterclockwise	practice	Guided	1	0.5	0	2.750351	0.45013	-1.45	-0.8	0.801552831709448	0.019142	0.011823	-0.0063839
Trial1	3	1	blindfold	counterclockwise	practice	Guided	1	0.5	0	2.77034	0.45013	-1.45	-0.8	0.801552831709448	-0.015829	-0.0093357	-0.017108
Trial1	3	1	blindfold	counterclockwise	practice	Guided	1	0.5	0	2.790344	0.45013	-1.45	-0.8	0.801552831709448	-0.0066716	-0.0093342	-0.020712
Trial1	3	1	blindfold	counterclockwise	practice	Guided	1	0.5	0	2.810349	0.45013	-1.45	-0.8	0.801552831709448	-0.04192	-0.013568	-0.027245
Trial1	3	1	blindfold	counterclockwise	practice	Guided	1	0.5	0	2.830353	0.45013	-1.45	-0.8	0.801552831709448	0.0016553	0.0075897	-0.011743
Trial1	3	1	blindfold	counterclockwise	practice	Guided	1	0.5	0	2.850342	0.45013	-1.45	-0.8	0.801552831709448	-0.05773	0.0033578	0.0095975
Trial1	3	1	blindfold	counterclockwise	practice	Guided	1	0.5	0	2.870346	0.45013	-1.45	-0.8	0.801552831709448	-0.0041699	0.028748	0.0089188
Trial1	3	1	blindfold	counterclockwise	practice	Guided	1	0.5	0	2.89035	0.45013	-1.45	-0.8	0.801552831709448	-0.016939	0.0075857	-0.00034338
Trial1	3	1	blindfold	counterclockwise	practice	Guided	1	0.5	0	2.910339	0.45013	-1.45	-0.8	0.801552831709448	-0.0022406	-0.0305	-0.020418
Trial1	3	1	blindfold	counterclockwise	practice	Guided	1	0.5	0	2.930344	0.45013	-1.45	-0.8	0.801552831709448	0.014414	-0.00087809	-0.0024816
Trial1	3	1	blindfold	counterclockwise	practice	Guided	1	0.5	0	2.950348	0.45013	-1.45	-0.8	0.801552831709448	-0.010276	0.016048	0.033772
Trial1	3	1	blindfold	counterclockwise	practice	Guided	1	0.5	0	2.970352	0.45013	-1.45	-0.8	0.801552831709448	-0.0039011	-0.00088119	0.0050196
Trial1	3	1	blindfold	counterclockwise	practice	Guided	1	0.5	0	2.990341	0.45014	-1.45	-0.8	0.801552208759305	-0.020284	0.020274	-0.017397
Trial1	3	1	blindfold	counterclockwise	practice	Guided	1	0.5	0	3.010345	0.45013	-1.45	-0.8	0.801552831709448	0.014412	0.032968	-0.0063816
Trial1	3	1	blindfold	counterclockwise	practice	Guided	1	0.5	0	3.03035	0.45013	-1.45	-0.8	0.801552831709448	0.036337	-0.017815	0.0031697
Trial1	3	1	blindfold	counterclockwise	practice	Guided	1	0.5	0	3.050354	0.45014	-1.45	-0.8	0.801552208759305	-0.02583	-0.013584	-0.0009298
Trial1	3	1	blindfold	counterclockwise	practice	Guided	1	0.5	0	3.070343	0.45014	-1.45	-0.8	0.801552208759305	0.0052525	-0.030512	0.0011191
Trial1	3	1	blindfold	counterclockwise	practice	Guided	1	0.5	0	3.090347	0.45014	-1.45	-0.8	0.801552208759305	0.00026031	0.011806	0.0092103
Trial1	3	1	blindfold	counterclockwise	practice	Guided	1	0.5	0	3.110352	0.45013	-1.45	-0.8	0.801552831709448	-0.025274	0.028731	-0.0093083
Trial1	3	1	blindfold	counterclockwise	practice	Guided	1	0.5	0	3.130341	0.45013	-1.45	-0.8	0.801552831709448	-0.016116	-0.017819	-0.012913
Trial1	3	1	blindfold	counterclockwise	practice	Guided	1	0.5	0	3.150345	0.45013	-1.45	-0.8	0.801552831709448	0.03634	-0.0051252	0.0031738
Trial1	3	1	blindfold	counterclockwise	practice	Guided	1	0.5	0	3.170349	0.45013	-1.45	-0.8	0.801552831709448	-0.023892	0.0033388	-0.030261
Trial1	3	1	blindfold	counterclockwise	practice	Guided	1	0.5	0	3.190353	0.45013	-1.45	-0.8	0.801552831709448	0.024124	0.024493	-0.014467
Trial1	3	1	blindfold	counterclockwise	practice	Guided	1	0.5	0	3.210342	0.45013	-1.45	-0.8	0.801552831709448	-0.017772	0.011795	0.012235
Trial1	3	1	blindfold	counterclockwise	practice	Guided	1	0.5	0	3.230347	0.45013	-1.45	-0.8	0.801552831709448	-0.011673	-0.0051318	-0.012617
Trial1	3	1	blindfold	counterclockwise	practice	Guided	1	0.5	0	3.250351	0.45013	-1.45	-0.8	0.801552831709448	0.00026531	-0.0093643	0.0092163
Trial1	3	1	blindfold	counterclockwise	practice	Guided	1	0.5	0	3.27034	0.45013	-1.45	-0.8	0.801552831709448	0.031622	-0.013594	0.0070747
Trial1	3	1	blindfold	counterclockwise	practice	Guided	1	0.5	0	3.290344	0.45014	-1.45	-0.8	0.801552208759305	0.026344	0.016026	0.019358
Trial1	3	1	blindfold	counterclockwise	practice	Guided	1	0.5	0	3.310349	0.45014	-1.45	-0.8	0.801552208759305	-0.0089029	0.0033307	-0.0063728
Trial1	3	1	blindfold	counterclockwise	practice	Guided	1	0.5	0	3.330353	0.45014	-1.45	-0.8	0.801552208759305	0.0057996	0.02449	-0.0072529
Trial1	3	1	blindfold	counterclockwise	practice	Guided	1	0.5	0	3.350342	0.45014	-1.45	-0.8	0.801552208759305	0.017739	-0.0093638	0.014579
Trial1	3	1	blindfold	counterclockwise	practice	Guided	1	0.5	0	3.370346	0.45014	-1.45	-0.8	0.801552208759305	-0.038331	0.003335	-0.014373
Trial1	3	1	blindfold	counterclockwise	practice	Guided	1	0.5	0	3.39035	0.45014	-1.45	-0.8	0.801552208759305	0.0088529	-0.00090062	0.013996
Trial1	3	1	blindfold	counterclockwise	practice	Guided	1	0.5	0	3.410339	0.45014	-1.45	-0.8	0.801552208759305	0.0091279	0.0075628	0.0098038
Trial1	3	1	blindfold	counterclockwise	practice	Guided	1	0.5	0	3.430344	0.45014	-1.45	-0.8	0.801552208759305	-0.0041963	-0.0093653	0.0089269
Trial1	3	1	blindfold	counterclockwise	practice	Guided	1	0.5	0	3.450348	0.45014	-1.45	-0.8	0.801552208759305	-0.021958	-0.026293	0.0077545
Trial1	3	1	blindfold	counterclockwise	practice	Guided	1	0.5	0	3.470352	0.45014	-1.45	-0.8	0.801552208759305	0.03715	0.0075624	-0.0093928
Trial1	3	1	blindfold	counterclockwise	practice	Guided	1	0.5	0	3.490341	0.45015	-1.45	-0.8	0.801551585933776	0.039651	0.037183	0.020237
Trial1	3	1	blindfold	counterclockwise	practice	Guided	1	0.5	0	3.510345	0.45015	-1.45	-0.8	0.801551585933776	0.043534	0.037178	0.028911
Trial1	3	1	blindfold	counterclockwise	practice	Guided	1	0.5	0	3.53035	0.45015	-1.45	-0.8	0.801551585933776	0.0030155	-0.0009124	0.034655
Trial1	3	1	blindfold	counterclockwise	practice	Guided	1	0.5	0	3.550354	0.45015	-1.45	-0.8	0.801551585933776	0.017721	0.011784	0.014577
Trial1	3	1	blindfold	counterclockwise	practice	Guided	1	0.5	0	3.570343	0.45015	-1.45	-0.8	0.801551585933776	-0.010029	0.0075492	0.029584
Trial1	3	1	blindfold	counterclockwise	practice	Guided	1	0.5	0	3.590347	0.45015	-1.45	-0.8	0.801551585933776	-0.018359	0.0075479	0.020614
Trial1	3	1	blindfold	counterclockwise	practice	Guided	1	0.5	0	3.610352	0.45015	-1.45	-0.8	0.801551585933776	0.030484	0.0033103	0.023836
Trial1	3	1	blindfold	counterclockwise	practice	Guided	1	0.5	0	3.630341	0.45015	-1.45	-0.8	0.801551585933776	0.018543	-0.013615	0.0020032
Trial1	3	1	blindfold	counterclockwise	practice	Guided	1	0.5	0	3.650345	0.45015	-1.45	-0.8	0.801551585933776	-0.026138	0.011774	-0.0036497
Trial1	3	1	blindfold	counterclockwise	practice	Guided	1	0.5	0	3.670349	0.45015	-1.45	-0.8	0.801551585933776	-0.011713	-0.017851	-0.012617
Trial1	3	1	blindfold	counterclockwise	practice	Guided	1	0.5	0	3.690353	0.45015	-1.45	-0.8	0.801551585933776	0.00078034	0.0033077	0.00083549
Trial1	3	1	blindfold	counterclockwise	practice	Guided	1	0.5	0	3.710342	0.45015	-1.45	-0.8	0.801551585933776	0.0032843	-0.00092487	0.030462
Trial1	3	1	blindfold	counterclockwise	practice	Guided	1	0.5	0	3.730347	0.45015	-1.45	-0.8	0.801551585933776	-0.013372	0.0075356	0.012527
Trial1	3	1	blindfold	counterclockwise	practice	Guided	1	0.5	0	3.750351	0.45015	-1.45	-0.8	0.801551585933776	0.0038349	0.02023	0.022081
Trial1	3	1	blindfold	counterclockwise	practice	Guided	1	0.5	0	3.77034	0.45016	-1.45	-0.8	0.801550966939044	-0.026972	-0.00093175	0.01584
Trial1	3	1	blindfold	counterclockwise	practice	Guided	1	0.5	0	3.790344	0.45016	-1.45	-0.8	0.801550966939044	0.028517	0.032921	-0.014758
Trial1	3	1	blindfold	counterclockwise	practice	Guided	1	0.5	0	3.810349	0.45016	-1.45	-0.8	0.801550966939044	0.013813	-0.00093481	0.0059028
Trial1	3	1	blindfold	counterclockwise	practice	Guided	1	0.5	0	3.830353	0.45016	-1.45	-0.8	0.801550966939044	-0.023388	-0.034791	-0.038642
Trial1	3	1	blindfold	counterclockwise	practice	Guided	1	0.5	0	3.850342	0.45016	-1.45	-0.8	0.801550966939044	-0.018927	-0.013633	0.013699
Trial1	3	1	blindfold	counterclockwise	practice	Guided	1	0.5	0	3.870346	0.45016	-1.45	-0.8	0.801550966939044	-0.018652	0.028686	0.024807
Trial1	3	1	blindfold	counterclockwise	practice	Guided	1	0.5	0	3.89035	0.45016	-1.45	-0.8	0.801550966939044	-0.026429	0.007527	0.007458
Trial1	3	1	blindfold	counterclockwise	practice	Guided	1	0.5	0	3.910339	0.45016	-1.45	-0.8	0.801550966939044	0.0263	0.024452	0.019355
Trial1	3	1	blindfold	counterclockwise	practice	Guided	1	0.5	0	3.930344	0.45016	-1.45	-0.8	0.801550966939044	-0.012834	-0.0051704	0.0041474
Trial1	3	1	blindfold	counterclockwise	practice	Guided	1	0.5	0	3.950348	0.45016	-1.45	-0.8	0.801550966939044	0.023242	0.011759	-0.0018913
Trial1	3	1	blindfold	counterclockwise	practice	Guided	1	0.5	0	3.970352	0.45016	-1.45	-0.8	0.801550966939044	0.0052028	0.0032954	0.0011288
Trial1	3	1	blindfold	counterclockwise	practice	Guided	1	0.5	0	3.990341	0.45016	-1.45	-0.8	0.801550966939044	-0.0022988	0.028683	-0.02041
Trial1	3	1	blindfold	counterclockwise	practice	Guided	1	0.5	0	4.010345	0.45017	-1.45	-0.8	0.801550342509277	0.045714	-0.013634	-0.022257
Trial1	3	1	blindfold	counterclockwise	practice	Guided	1	0.5	0	4.03035	0.45017	-1.45	-0.8	0.801550342509277	0.044605	-0.0051726	0.01215
Trial1	3	1	blindfold	counterclockwise	practice	Guided	1	0.5	0	4.050354	0.45017	-1.45	-0.8	0.801550342509277	-0.020892	-0.022099	-0.0090047
Trial1	3	1	blindfold	counterclockwise	practice	Guided	1	0.5	0	4.070343	0.45016	-1.45	-0.8	0.801550966939044	-0.0095033	-0.00094236	0.021211
Trial1	3	1	blindfold	counterclockwise	practice	Guided	1	0.5	0	4.090347	0.45017	-1.45	-0.8	0.801550342509277	-0.0034075	-0.022105	-0.0036396
Trial1	3	1	blindfold	counterclockwise	practice	Guided	1	0.5	0	4.110352	0.45017	-1.45	-0.8	0.801550342509277	-0.02699	0.011748	0.015851
Trial1	3	1	blindfold	counterclockwise	practice	Guided	1	0.5	0	4.130341	0.45017	-1.45	-0.8	0.801550342509277	0.0068561	-0.013643	-0.024007
Trial1	3	1	blindfold	counterclockwise	practice	Guided	1	0.5	0	4.150345	0.45017	-1.45	-0.8	0.801550342509277	-0.0067436	-0.0094098	-0.020693
Trial1	3	1	blindfold	counterclockwise	practice	Guided	1	0.5	0	4.170349	0.45017	-1.45	-0.8	0.801550342509277	-0.0081243	-0.00094777	0.00026123
Trial1	3	1	blindfold	counterclockwise	practice	Guided	1	0.5	0	4.190353	0.45017	-1.45	-0.8	0.801550342509277	0.009909	0.0075124	-0.0027605
Trial1	3	1	blindfold	counterclockwise	practice	Guided	1	0.5	0	4.210342	0.45017	-1.45	-0.8	0.801550342509277	0.0024094	0.032901	-0.0243
Trial1	3	1	blindfold	counterclockwise	practice	Guided	1	0.5	0	4.230347	0.45017	-1.45	-0.8	0.801550342509277	0.020446	0.020203	-0.027319
Trial1	3	1	blindfold	counterclockwise	practice	Guided	1	0.5	0	4.250351	0.45017	-1.45	-0.8	0.801550342509277	0.0010268	0.0075081	-0.0048077
Trial1	3	1	blindfold	counterclockwise	practice	Guided	1	0.5	0	4.27034	0.45017	-1.45	-0.8	0.801550342509277	-0.00035894	-0.026347	0.01761
Trial1	3	1	blindfold	counterclockwise	practice	Guided	1	0.5	0	4.290344	0.45017	-1.45	-0.8	0.801550342509277	0.010457	-0.017886	-0.011139
Trial1	3	1	blindfold	counterclockwise	practice	Guided	1	0.5	0	4.310349	0.45017	-1.45	-0.8	0.801550342509277	-0.017843	-0.00095907	0.012249
Trial1	3	1	blindfold	counterclockwise	practice	Guided	1	0.5	0	4.330353	0.45017	-1.45	-0.8	0.801550342509277	-0.0075782	-0.043278	-0.0081183
Trial1	3	1	blindfold	counterclockwise	practice	Guided	1	0.5	0	4.350342	0.45017	-1.45	-0.8	0.801550342509277	0.0065699	-0.00096115	-0.019813
Trial1	3	1	blindfold	counterclockwise	practice	Guided	1	0.5	0	4.370346	0.45017	-1.45	-0.8	0.801550342509277	0.019062	-0.013655	-0.00099923
Trial1	3	1	blindfold	counterclockwise	practice	Guided	1	0.5	0	4.39035	0.45017	-1.45	-0.8	0.801550342509277	0.0054624	-0.0009586	-0.0030505
Trial1	3	1	blindfold	counterclockwise	practice	Guided	1	0.5	0	4.410339	0.45017	-1.45	-0.8	0.801550342509277	-0.008133	-0.00096036	-0.0165
Trial1	3	1	blindfold	counterclockwise	practice	Guided	1	0.5	0	4.430344	0.45017	-1.45	-0.8	0.801550342509277	-0.0020339	0.02866	-0.024588
Trial1	3	1	blindfold	counterclockwise	practice	Guided	1	0.5	0	4.450348	0.45017	-1.45	-0.8	0.801550342509277	0.011286	0.0075001	-0.023711
Trial1	3	1	blindfold	counterclockwise	practice	Guided	1	0.5	0	4.470352	0.45017	-1.45	-0.8	0.801550342509277	0.021843	0.032892	0.019075
Trial1	3	1	blindfold	counterclockwise	practice	Guided	1	0.5	0	4.490341	0.45017	-1.45	-0.8	0.801550342509277	0.0065705	-0.01789	-0.019814
Trial1	3	1	blindfold	counterclockwise	practice	Guided	1	0.5	0	4.510345	0.45017	-1.45	-0.8	0.801550342509277	0.024058	0.0075002	-0.014451
Trial1	3	1	blindfold	counterclockwise	practice	Guided	1	0.5	0	4.53035	0.45017	-1.45	-0.8	0.801550342509277	0.0054668	-0.017888	0.0053324
Trial1	3	1	blindfold	counterclockwise	practice	Guided	1	0.5	0	4.550354	0.45017	-1.45	-0.8	0.801550342509277	-0.011743	0.011735	-0.012603
Trial1	3	1	blindfold	counterclockwise	practice	Guided	1	0.5	0	4.570343	0.45017	-1.45	-0.8	0.801550342509277	0.0040814	-0.034814	0.017905
Trial1	3	1	blindfold	counterclockwise	practice	Guided	1	0.5	0	4.590347	0.45017	-1.45	-0.8	0.801550342509277	0.03765	-0.022118	-0.017761
Trial1	3	1	blindfold	counterclockwise	practice	Guided	1	0.5	0	4.610352	0.45017	-1.45	-0.8	0.801550342509277	-0.021735	-0.0094244	0.013718
Trial1	3	1	blindfold	counterclockwise	practice	Guided	1	0.5	0	4.630341	0.45017	-1.45	-0.8	0.801550342509277	0.036818	-0.013656	-0.0043088
Trial1	3	1	blindfold	counterclockwise	practice	Guided	1	0.5	0	4.650345	0.45017	-1.45	-0.8	0.801550342509277	-0.00091519	0.007499	0.031651
Trial1	3	1	blindfold	counterclockwise	practice	Guided	1	0.5	0	4.670349	0.45017	-1.45	-0.8	0.801550342509277	-0.017571	0.045585	0.0080612
Trial1	3	1	blindfold	counterclockwise	practice	Guided	1	0.5	0	4.690353	0.45017	-1.45	-0.8	0.801550342509277	0.017677	0.02019	0.014593
Trial1	3	1	blindfold	counterclockwise	practice	Guided	1	0.5	0	4.710342	0.45017	-1.45	-0.8	0.801550342509277	0.0010193	-0.009436	-0.0033393
Trial1	3	1	blindfold	counterclockwise	practice	Guided	1	0.5	0	4.730347	0.45018	-1.45	-0.8	0.801549721909568	-0.030343	0.011722	-0.0050953
Trial1	3	1	blindfold	counterclockwise	practice	Guided	1	0.5	0	4.750351	0.45018	-1.45	-0.8	0.801549721909568	-0.017299	0.041345	0.0038704
Trial1	3	1	blindfold	counterclockwise	practice	Guided	1	0.5	0	4.77034	0.45018	-1.45	-0.8	0.801549721909568	0.0040744	0.020186	0.017909
Trial1	3	1	blindfold	counterclockwise	practice	Guided	1	0.5	0	4.790344	0.45018	-1.45	-0.8	0.801549721909568	0.023216	0.0032586	-0.0018746
Trial1	3	1	blindfold	counterclockwise	practice	Guided	1	0.5	0	4.810349	0.45018	-1.45	-0.8	0.801549721909568	0.0037942	0.020183	0.01196
Trial1	3	1	blindfold	counterclockwise	practice	Guided	1	0.5	0	4.830353	0.45018	-1.45	-0.8	0.801549721909568	0.017942	0.0498	-0.0063598
Trial1	3	1	blindfold	counterclockwise	practice	Guided	1	0.5	0	4.850342	0.45018	-1.45	-0.8	0.801549721909568	0.019601	-0.0094473	-0.01474
Trial1	3	1	blindfold	counterclockwise	practice	Guided	1	0.5	0	4.870346	0.45018	-1.45	-0.8	0.801549721909568	0.01433	0.0032496	-0.0024614
Trial1	3	1	blindfold	counterclockwise	practice	Guided	1	0.5	0	4.89035	0.45018	-1.45	-0.8	0.801549721909568	-0.013142	-0.026376	0.0083564
Trial1	3	1	blindfold	counterclockwise	practice	Guided	1	0.5	0	4.910339	0.45018	-1.45	-0.8	0.801549721909568	-0.035898	0.0074774	0.015273
Trial1	3	1	blindfold	counterclockwise	practice	Guided	1	0.5	0	4.930344	0.45018	-1.45	-0.8	0.801549721909568	-0.018416	0.024402	0.020637
Trial1	3	1	blindfold	counterclockwise	practice	Guided	1	0.5	0	4.950348	0.45018	-1.45	-0.8	0.801549721909568	-0.017034	-0.00098904	-0.00031974
Trial1	3	1	blindfold	counterclockwise	practice	Guided	1	0.5	0	4.970352	0.45018	-1.45	-0.8	0.801549721909568	0.010713	0.028631	-0.015326
Trial1	3	1	blindfold	counterclockwise	practice	Guided	1	0.5	0	4.990341	0.45018	-1.45	-0.8	0.801549721909568	0.01766	-0.022151	0.015769
Trial1	3	1	blindfold	counterclockwise	practice	Guided	1	0.5	0	5.010345	0.45018	-1.45	-0.8	0.801549721909568	0.00045012	0.045558	0.0050442
Trial1	3	1	blindfold	counterclockwise	practice	Guided	1	0.5	0	5.03035	0.45018	-1.45	-0.8	0.801549721909568	-0.0078775	0.024397	-0.0039232
Trial1	3	1	blindfold	counterclockwise	practice	Guided	1	0.5	0	5.050354	0.45018	-1.45	-0.8	0.801549721909568	0.012943	0.024396	0.018498
Trial1	3	1	blindfold	counterclockwise	practice	Guided	1	0.5	0	5.070343	0.45018	-1.45	-0.8	0.801549721909568	-0.006222	-0.026384	-0.029066
Trial1	3	1	blindfold	counterclockwise	practice	Guided	1	0.5	0	5.090347	0.45019	-1.45	-0.8	0.801549099581751	0.030129	-0.0094603	-0.027306
Trial1	3	1	blindfold	counterclockwise	practice	Guided	1	0.5	0	5.110352	0.45019	-1.45	-0.8	0.801549099581751	-0.017871	0.0074677	0.01226
Trial1	3	1	blindfold	counterclockwise	practice	Guided	1	0.5	0	5.130341	0.45019	-1.45	-0.8	0.801549099581751	-0.017871	0.0074677	0.01226
Trial1	3	1	blindfold	counterclockwise	practice	Guided	1	0.5	0	5.150345	0.45019	-1.45	-0.8	0.801549099581751	0.022921	-0.017925	0.0023231
Trial1	3	1	blindfold	counterclockwise	practice	Guided	1	0.5	0	5.170349	0.45019	-1.45	-0.8	0.801549099581751	-0.0020692	0.007467	-0.024579
Trial1	3	1	blindfold	counterclockwise	practice	Guided	1	0.5	0	5.190353	0.45019	-1.45	-0.8	0.801549099581751	0.015143	-0.02639	-0.015026
Trial1	3	1	blindfold	counterclockwise	practice	Guided	1	0.5	0	5.210342	0.45019	-1.45	-0.8	0.801549099581751	-0.010102	0.011696	0.02961
Trial1	3	1	blindfold	counterclockwise	practice	Guided	1	0.5	0	5.230347	0.45019	-1.45	-0.8	0.801549099581751	-0.022042	-0.0010009	0.007775
Trial1	3	1	blindfold	counterclockwise	practice	Guided	1	0.5	0	5.250351	0.45019	-1.45	-0.8	0.801549099581751	-0.00067212	0.011694	0.021814
Trial1	3	1	blindfold	counterclockwise	practice	Guided	1	0.5	0	5.27034	0.45019	-1.45	-0.8	0.801549099581751	-0.0034535	0.0074618	-0.0036253
Trial1	3	1	blindfold	counterclockwise	practice	Guided	1	0.5	0	5.290344	0.45019	-1.45	-0.8	0.801549099581751	0.006532	-0.0094673	-0.019802
Trial1	3	1	blindfold	counterclockwise	practice	Guided	1	0.5	0	5.310349	0.45019	-1.45	-0.8	0.801549099581751	-0.02538	-0.0010052	-0.0092774
Trial1	3	1	blindfold	counterclockwise	practice	Guided	1	0.5	0	5.330353	0.45019	-1.45	-0.8	0.801549099581751	0.0068068	-0.0052369	-0.023989
Trial1	3	1	blindfold	counterclockwise	practice	Guided	1	0.5	0	5.350342	0.45019	-1.45	-0.8	0.801549099581751	0.014027	-0.0052365	0.0017431
Trial1	3	1	blindfold	counterclockwise	practice	Guided	1	0.5	0	5.370346	0.45019	-1.45	-0.8	0.801549099581751	-0.0084511	0.024387	0.0044707
Trial1	3	1	blindfold	counterclockwise	practice	Guided	1	0.5	0	5.39035	0.45019	-1.45	-0.8	0.801549099581751	-0.00097073	0.015923	-0.041336
Trial1	3	1	blindfold	counterclockwise	practice	Guided	1	0.5	0	5.410339	0.4502	-1.45	-0.8	0.801548479230159	0.0048681	-0.0094678	0.0053515
Trial1	3	1	blindfold	counterclockwise	practice	Guided	1	0.5	0	5.430344	0.4502	-1.45	-0.8	0.801548479230159	0.0087543	-0.0137	0.014026
Trial1	3	1	blindfold	counterclockwise	practice	Guided	1	0.5	0	5.450348	0.4502	-1.45	-0.8	0.801548479230159	-0.045636	0.028621	0.027276
Trial1	3	1	blindfold	counterclockwise	practice	Guided	1	0.5	0	5.470352	0.4502	-1.45	-0.8	0.801548479230159	0.0081993	0.020155	0.022408
Trial1	3	1	blindfold	counterclockwise	practice	Guided	1	0.5	0	5.490341	0.4502	-1.45	-0.8	0.801548479230159	0.02235	0.020155	0.010715
Trial1	3	1	blindfold	counterclockwise	practice	Guided	1	0.5	0	5.510345	0.4502	-1.45	-0.8	0.801548479230159	0.013744	0.020153	0.013735
Trial1	3	1	blindfold	counterclockwise	practice	Guided	1	0.5	0	5.53035	0.4502	-1.45	-0.8	0.801548479230159	0.029844	-0.0052381	0.00682
Trial1	3	1	blindfold	counterclockwise	practice	Guided	1	0.5	0	5.550354	0.4502	-1.45	-0.8	0.801548479230159	0.027339	0.015923	0.0026279
Trial1	3	1	blindfold	counterclockwise	practice	Guided	1	0.5	0	5.570343	0.4502	-1.45	-0.8	0.801548479230159	0.03677	0.0074571	0.014615
Trial1	3	1	blindfold	counterclockwise	practice	Guided	1	0.5	0	5.590347	0.4502	-1.45	-0.8	0.801548479230159	0.01346	0.011689	0.010132
Trial1	3	1	blindfold	counterclockwise	practice	Guided	1	0.5	0	5.610352	0.4502	-1.45	-0.8	0.801548479230159	-0.003474	0.0074579	-0.0083881
Trial1	3	1	blindfold	counterclockwise	practice	Guided	1	0.5	0	5.630341	0.4502	-1.45	-0.8	0.801548479230159	0.0092931	0.015921	0.0014588
Trial1	3	1	blindfold	counterclockwise	practice	Guided	1	0.5	0	5.650345	0.4502	-1.45	-0.8	0.801548479230159	-0.024276	0.01592	0.041318
Trial1	3	1	blindfold	counterclockwise	practice	Guided	1	0.5	0	5.670349	0.4502	-1.45	-0.8	0.801548479230159	0.011523	-0.017936	0.039469
Trial1	3	1	blindfold	counterclockwise	practice	Guided	1	0.5	0	5.690353	0.4502	-1.45	-0.8	0.801548479230159	0.0017963	0.003223	-0.015893
Trial1	3	1	blindfold	counterclockwise	practice	Guided	1	0.5	0	5.710342	0.4502	-1.45	-0.8	0.801548479230159	-0.0031981	0.032846	-0.020084
Trial1	3	1	blindfold	counterclockwise	practice	Guided	1	0.5	0	5.730347	0.4502	-1.45	-0.8	0.801548479230159	0.010676	0.0032209	-0.017065
Trial1	3	1	blindfold	counterclockwise	practice	Guided	1	0.5	0	5.750351	0.4502	-1.45	-0.8	0.801548479230159	-0.025398	0.015914	-0.0092681
Trial1	3	1	blindfold	counterclockwise	practice	Guided	1	0.5	0	5.77034	0.4502	-1.45	-0.8	0.801548479230159	-0.030391	0.011681	-0.0011825
Trial1	3	1	blindfold	counterclockwise	practice	Guided	1	0.5	0	5.790344	0.4502	-1.45	-0.8	0.801548479230159	0.017347	0.020144	0.018801
Trial1	3	1	blindfold	counterclockwise	practice	Guided	1	0.5	0	5.810349	0.4502	-1.45	-0.8	0.801548479230159	-0.0043038	-0.013716	0.00057193
Trial1	3	1	blindfold	counterclockwise	practice	Guided	1	0.5	0	5.830353	0.4502	-1.45	-0.8	0.801548479230159	-0.0023718	-0.013715	-0.020383
Trial1	3	1	blindfold	counterclockwise	practice	Guided	1	0.5	0	5.850342	0.4502	-1.45	-0.8	0.801548479230159	0.0090167	0.015906	0.0098321
Trial1	3	1	blindfold	counterclockwise	practice	Guided	1	0.5	0	5.870346	0.45021	-1.45	-0.8	0.801547857151201	0.0079071	-0.005255	0.026595
Trial1	3	1	blindfold	counterclockwise	practice	Guided	1	0.5	0	5.89035	0.45021	-1.45	-0.8	0.801547857151201	-0.025959	-0.017951	-0.00089148
Trial1	3	1	blindfold	counterclockwise	practice	Guided	1	0.5	0	5.910339	0.45021	-1.45	-0.8	0.801547857151201	-0.040386	-0.026418	0.014993
Trial1	3	1	blindfold	counterclockwise	practice	Guided	1	0.5	0	5.930344	0.45021	-1.45	-0.8	0.801547857151201	0.0090107	0.0159	0.011003
Trial1	3	1	blindfold	counterclockwise	practice	Guided	1	0.5	0	5.950348	0.45021	-1.45	-0.8	0.801547857151201	-0.013745	-0.0052577	0.016749
Trial1	3	1	blindfold	counterclockwise	practice	Guided	1	0.5	0	5.970352	0.45021	-1.45	-0.8	0.801547857151201	0.00095687	-0.013721	-0.0033287
Trial1	3	1	blindfold	counterclockwise	practice	Guided	1	0.5	0	5.990341	0.45021	-1.45	-0.8	0.801547857151201	0.00040386	0.0074371	0.005055
Trial1	3	1	blindfold	counterclockwise	practice	Guided	1	0.5	0	6.010345	0.45021	-1.45	-0.8	0.801547857151201	-0.012363	0.0032039	-0.03656
Trial1	3	1	blindfold	counterclockwise	practice	Guided	1	0.5	0	6.03035	0.45021	-1.45	-0.8	0.801547857151201	0.026218	0.0032041	0.019385
Trial1	3	1	blindfold	counterclockwise	practice	Guided	1	0.5	0	6.050354	0.45021	-1.45	-0.8	0.801547857151201	-0.0026525	0.0032036	-0.016192
Trial1	3	1	blindfold	counterclockwise	practice	Guided	1	0.5	0	6.070343	0.45021	-1.45	-0.8	0.801547857151201	-0.027343	-0.0052621	0.020061
Trial1	3	1	blindfold	counterclockwise	practice	Guided	1	0.5	0	6.090347	0.45021	-1.45	-0.8	0.801547857151201	-0.034566	-0.017959	-0.0056695
Trial1	3	1	blindfold	counterclockwise	practice	Guided	1	0.5	0	6.110352	0.45021	-1.45	-0.8	0.801547857151201	-0.0040416	0.007429	0.013145
Trial1	3	1	blindfold	counterclockwise	practice	Guided	1	0.5	0	6.130341	0.45021	-1.45	-0.8	0.801547857151201	0.034818	0.01166	0.02416
Trial1	3	1	blindfold	counterclockwise	practice	Guided	1	0.5	0	6.150345	0.45021	-1.45	-0.8	0.801547857151201	0.017886	-0.0052692	0.010416
Trial1	3	1	blindfold	counterclockwise	practice	Guided	1	0.5	0	6.170349	0.45021	-1.45	-0.8	0.801547857151201	-0.013198	-0.022197	0.027179
Trial1	3	1	blindfold	counterclockwise	practice	Guided	1	0.5	0	6.190353	0.45021	-1.45	-0.8	0.801547857151201	-0.0090336	0.015889	0.012847
Trial1	3	1	blindfold	counterclockwise	practice	Guided	1	0.5	0	6.210342	0.45021	-1.45	-0.8	0.801547857151201	0.03148	0.007422	-0.0060559
Trial1	3	1	blindfold	counterclockwise	practice	Guided	1	0.5	0	6.230347	0.45021	-1.45	-0.8	0.801547857151201	0.035641	0.011654	0.011588
Trial1	3	1	blindfold	counterclockwise	practice	Guided	1	0.5	0	6.250351	0.45021	-1.45	-0.8	0.801547857151201	-0.018197	0.037044	0.016457
Trial1	3	1	blindfold	counterclockwise	practice	Guided	1	0.5	0	6.27034	0.45021	-1.45	-0.8	0.801547857151201	0.0089978	0.015886	0.0098341
Trial1	3	1	blindfold	counterclockwise	practice	Guided	1	0.5	0	6.290344	0.45022	-1.45	-0.8	0.801547237047727	-0.015711	0.024348	-0.02126
Trial1	3	1	blindfold	counterclockwise	practice	Guided	1	0.5	0	6.310349	0.45021	-1.45	-0.8	0.801547857151201	0.032858	-0.022204	-0.015309
Trial1	3	1	blindfold	counterclockwise	practice	Guided	1	0.5	0	6.330353	0.45022	-1.45	-0.8	0.801547237047727	0.040908	0.024346	-0.00068698
Trial1	3	1	blindfold	counterclockwise	practice	Guided	1	0.5	0	6.350342	0.45022	-1.45	-0.8	0.801547237047727	-0.012931	0.03704	0.021238
Trial1	3	1	blindfold	counterclockwise	practice	Guided	1	0.5	0	6.370346	0.45022	-1.45	-0.8	0.801547237047727	-0.003499	0.02011	-0.0036149
Trial1	3	1	blindfold	counterclockwise	practice	Guided	1	0.5	0	6.39035	0.45022	-1.45	-0.8	0.801547237047727	0.0051048	-0.0010508	0.0011638
Trial1	3	1	blindfold	counterclockwise	practice	Guided	1	0.5	0	6.410339	0.45022	-1.45	-0.8	0.801547237047727	0.014258	-0.01798	0.0011637
Trial1	3	1	blindfold	counterclockwise	practice	Guided	1	0.5	0	6.430344	0.45022	-1.45	-0.8	0.801547237047727	0.01315	0.028571	0.019684
Trial1	3	1	blindfold	counterclockwise	practice	Guided	1	0.5	0	6.450348	0.45022	-1.45	-0.8	0.801547237047727	-0.024598	-0.0052853	-0.021842
Trial1	3	1	blindfold	counterclockwise	practice	Guided	1	0.5	0	6.470352	0.45022	-1.45	-0.8	0.801547237047727	0.020928	0.0031785	0.031672
Trial1	3	1	blindfold	counterclockwise	practice	Guided	1	0.5	0	6.490341	0.45022	-1.45	-0.8	0.801547237047727	0.0034428	-0.0052875	0.026311
Trial1	3	1	blindfold	counterclockwise	practice	Guided	1	0.5	0	6.510345	0.45022	-1.45	-0.8	0.801547237047727	-0.020711	0.0074102	-0.013167
Trial1	3	1	blindfold	counterclockwise	practice	Guided	1	0.5	0	6.53035	0.45022	-1.45	-0.8	0.801547237047727	0.037013	0.020105	-0.0093579
Trial1	3	1	blindfold	counterclockwise	practice	Guided	1	0.5	0	6.550339	0.45022	-1.45	-0.8	0.801547237047727	0.015362	-0.01798	-0.019202
Trial1	3	1	blindfold	counterclockwise	practice	Guided	1	0.5	0	6.570343	0.45022	-1.45	-0.8	0.801547237047727	-0.016828	0.0031766	-0.0044881
Trial1	3	1	blindfold	counterclockwise	practice	Guided	1	0.5	0	6.590347	0.45022	-1.45	-0.8	0.801547237047727	0.033123	-0.013752	-0.018029
Trial1	3	1	blindfold	counterclockwise	practice	Guided	1	0.5	0	6.610352	0.45022	-1.45	-0.8	0.801547237047727	0.0056491	0.028563	-0.0080903
Trial1	3	1	blindfold	counterclockwise	practice	Guided	1	0.5	0	6.630341	0.45022	-1.45	-0.8	0.801547237047727	-0.032638	0.011634	0.032353
Trial1	3	1	blindfold	counterclockwise	practice	Guided	1	0.5	0	6.650345	0.45022	-1.45	-0.8	0.801547237047727	0.0084305	-0.0052953	0.018223
Trial1	3	1	blindfold	counterclockwise	practice	Guided	1	0.5	0	6.670349	0.45022	-1.45	-0.8	0.801547237047727	0.0061996	-0.0052939	0.020274
Trial1	3	1	blindfold	counterclockwise	practice	Guided	1	0.5	0	6.690353	0.45022	-1.45	-0.8	0.801547237047727	-0.022654	0.011632	0.016176
Trial1	3	1	blindfold	counterclockwise	practice	Guided	1	0.5	0	6.710342	0.45022	-1.45	-0.8	0.801547237047727	-0.017109	0.028559	0.024262
Trial1	3	1	blindfold	counterclockwise	practice	Guided	1	0.5	0	6.730347	0.45023	-1.45	-0.8	0.801546615217628	0.022023	0.020093	0.01881
Trial1	3	1	blindfold	counterclockwise	practice	Guided	1	0.5	0	6.750351	0.45023	-1.45	-0.8	0.801546615217628	0.036448	-0.0010672	-0.00097402
Trial1	3	1	blindfold	counterclockwise	practice	Guided	1	0.5	0	6.77034	0.45023	-1.45	-0.8	0.801546615217628	-0.02183	-0.0010649	0.0036013
Trial1	3	1	blindfold	counterclockwise	practice	Guided	1	0.5	0	6.790344	0.45023	-1.45	-0.8	0.801546615217628	-0.008231	0.024325	0.00029091
Trial1	3	1	blindfold	counterclockwise	practice	Guided	1	0.5	0	6.810349	0.45023	-1.45	-0.8	0.801546615217628	0.023679	-0.0052987	-0.01023
Trial1	3	1	blindfold	counterclockwise	practice	Guided	1	0.5	0	6.830353	0.45023	-1.45	-0.8	0.801546615217628	-0.0096165	0.011628	0.021247
Trial1	3	1	blindfold	counterclockwise	practice	Guided	1	0.5	0	6.850342	0.45023	-1.45	-0.8	0.801546615217628	0.010356	0.020092	-0.011111
Trial1	3	1	blindfold	counterclockwise	practice	Guided	1	0.5	0	6.870346	0.45023	-1.45	-0.8	0.801546615217628	-0.0032423	-0.0052989	-0.0077975
Trial1	3	1	blindfold	counterclockwise	practice	Guided	1	0.5	0	6.89035	0.45023	-1.45	-0.8	0.801546615217628	-0.0029672	-0.0095315	-0.011989
Trial1	3	1	blindfold	counterclockwise	practice	Guided	1	0.5	0	6.910339	0.45023	-1.45	-0.8	0.801546615217628	-0.012403	-0.026456	-0.0041947
Trial1	3	1	blindfold	counterclockwise	practice	Guided	1	0.5	0	6.930344	0.45023	-1.45	-0.8	0.801546615217628	0.0039757	0.01163	0.01793
Trial1	3	1	blindfold	counterclockwise	practice	Guided	1	0.5	0	6.950348	0.45023	-1.45	-0.8	0.801546615217628	0.02174	0.0031673	0.019099
Trial1	3	1	blindfold	counterclockwise	practice	Guided	1	0.5	0	6.970352	0.45023	-1.45	-0.8	0.801546615217628	0.009247	0.020093	0.0056474
Trial1	3	1	blindfold	counterclockwise	practice	Guided	1	0.5	0	6.990341	0.45023	-1.45	-0.8	0.801546615217628	-0.025169	0.020092	-0.013457
Trial1	3	1	blindfold	counterclockwise	practice	Guided	1	0.5	0	7.010345	0.45023	-1.45	-0.8	0.801546615217628	-0.0037952	0.020091	0.011303
Trial1	3	1	blindfold	counterclockwise	practice	Guided	1	0.5	0	7.03035	0.45023	-1.45	-0.8	0.801546615217628	-0.02211	0.01586	0.0095459
Trial1	3	1	blindfold	counterclockwise	practice	Guided	1	0.5	0	7.050339	0.45023	-1.45	-0.8	0.801546615217628	0.028946	0.020091	-0.022518
Trial1	3	1	blindfold	counterclockwise	practice	Guided	1	0.5	0	7.070343	0.45023	-1.45	-0.8	0.801546615217628	-0.035708	0.058176	0.0111
Trial1	3	1	blindfold	counterclockwise	practice	Guided	1	0.5	0	7.090347	0.45023	-1.45	-0.8	0.801546615217628	0.013413	0.0073917	0.010131
Trial1	3	1	blindfold	counterclockwise	practice	Guided	1	0.5	0	7.110352	0.45023	-1.45	-0.8	0.801546615217628	0.0092456	-0.0095356	0.0056497
Trial1	3	1	blindfold	counterclockwise	practice	Guided	1	0.5	0	7.130341	0.45023	-1.45	-0.8	0.801546615217628	0.018954	0.020085	-0.0063365
Trial1	3	1	blindfold	counterclockwise	practice	Guided	1	0.5	0	7.150345	0.45023	-1.45	-0.8	0.801546615217628	0.025904	0.015852	0.023584
Trial1	3	1	blindfold	counterclockwise	practice	Guided	1	0.5	0	7.170349	0.45023	-1.45	-0.8	0.801546615217628	-0.022667	-0.0095382	0.01617
Trial1	3	1	blindfold	counterclockwise	practice	Guided	1	0.5	0	7.190353	0.45023	-1.45	-0.8	0.801546615217628	-0.030993	-0.0010765	0.0072021
Trial1	3	1	blindfold	counterclockwise	practice	Guided	1	0.5	0	7.210342	0.45023	-1.45	-0.8	0.801546615217628	-0.012678	0.0031541	-7.0738E-06
Trial1	3	1	blindfold	counterclockwise	practice	Guided	1	0.5	0	7.230347	0.45023	-1.45	-0.8	0.801546615217628	-0.042102	-0.018007	-0.027203
Trial1	3	1	blindfold	counterclockwise	practice	Guided	1	0.5	0	7.250351	0.45023	-1.45	-0.8	0.801546615217628	-0.0046251	-0.02224	0.013151
Trial1	3	1	blindfold	counterclockwise	practice	Guided	1	0.5	0	7.27034	0.45023	-1.45	-0.8	0.801546615217628	0.024781	0.0073808	-0.013255
Trial1	3	1	blindfold	counterclockwise	practice	Guided	1	0.5	0	7.290344	0.45023	-1.45	-0.8	0.801546615217628	0.004806	0.015846	0.0053569
Trial1	3	1	blindfold	counterclockwise	practice	Guided	1	0.5	0	7.310349	0.45023	-1.45	-0.8	0.801546615217628	-0.0076881	-0.034937	0.0086722
Trial1	3	1	blindfold	counterclockwise	practice	Guided	1	0.5	0	7.330353	0.45023	-1.45	-0.8	0.801546615217628	-0.0074168	0.015845	-0.012282
Trial1	3	1	blindfold	counterclockwise	practice	Guided	1	0.5	0	7.350342	0.45024	-1.45	-0.8	0.801545993512145	0.0086853	-0.0053183	0.014035
Trial1	3	1	blindfold	counterclockwise	practice	Guided	1	0.5	0	7.370346	0.45024	-1.45	-0.8	0.801545993512145	-0.020187	-0.03071	-0.021543
Trial1	3	1	blindfold	counterclockwise	practice	Guided	1	0.5	0	7.39035	0.45024	-1.45	-0.8	0.801545993512145	-0.008524	0.011609	0.0044833
Trial1	3	1	blindfold	counterclockwise	practice	Guided	1	0.5	0	7.410339	0.45024	-1.45	-0.8	0.801545993512145	-0.016301	0.024304	-0.012863
Trial1	3	1	blindfold	counterclockwise	practice	Guided	1	0.5	0	7.430344	0.45024	-1.45	-0.8	0.801545993512145	0.010617	0.028533	-0.015297
Trial1	3	1	blindfold	counterclockwise	practice	Guided	1	0.5	0	7.450348	0.45024	-1.45	-0.8	0.801545993512145	-0.0018591	0.041227	0.0386
Trial1	3	1	blindfold	counterclockwise	practice	Guided	1	0.5	0	7.470352	0.45024	-1.45	-0.8	0.801545993512145	0.0045161	-0.005324	0.0095583
Trial1	3	1	blindfold	counterclockwise	practice	Guided	1	0.5	0	7.490341	0.45024	-1.45	-0.8	0.801545993512145	-0.02185	-0.0010919	0.0036103
Trial1	3	1	blindfold	counterclockwise	practice	Guided	1	0.5	0	7.510345	0.45024	-1.45	-0.8	0.801545993512145	-0.00047627	-0.013788	0.0011781
Trial1	3	1	blindfold	counterclockwise	practice	Guided	1	0.5	0	7.53035	0.45024	-1.45	-0.8	0.801545993512145	-0.007146	0.041228	-0.016462
Trial1	3	1	blindfold	counterclockwise	practice	Guided	1	0.5	0	7.550339	0.45024	-1.45	-0.8	0.801545993512145	0.0056227	-0.0053236	-0.0021323
Trial1	3	1	blindfold	counterclockwise	practice	Guided	1	0.5	0	7.570343	0.45024	-1.45	-0.8	0.801545993512145	-0.0024285	-0.0010924	-0.02036
Trial1	3	1	blindfold	counterclockwise	practice	Guided	1	0.5	0	7.590347	0.45024	-1.45	-0.8	0.801545993512145	0.0014592	-0.013787	-0.011684
Trial1	3	1	blindfold	counterclockwise	practice	Guided	1	0.5	0	7.610352	0.45024	-1.45	-0.8	0.801545993512145	-0.0038134	0.015837	0.00059567
Trial1	3	1	blindfold	counterclockwise	practice	Guided	1	0.5	0	7.630341	0.45024	-1.45	-0.8	0.801545993512145	0.019218	-0.013784	-0.019773
Trial1	3	1	blindfold	counterclockwise	practice	Guided	1	0.5	0	7.650345	0.45024	-1.45	-0.8	0.801545993512145	0.050298	0.0073729	-0.0084619
Trial1	3	1	blindfold	counterclockwise	practice	Guided	1	0.5	0	7.670349	0.45024	-1.45	-0.8	0.801545993512145	-0.051552	-0.0010932	0.027299
Trial1	3	1	blindfold	counterclockwise	practice	Guided	1	0.5	0	7.690353	0.45024	-1.45	-0.8	0.801545993512145	-0.034897	0.036993	-0.0014495
Trial1	3	1	blindfold	counterclockwise	practice	Guided	1	0.5	0	7.710342	0.45024	-1.45	-0.8	0.801545993512145	0.012566	0.0116	0.022728
Trial1	3	1	blindfold	counterclockwise	practice	Guided	1	0.5	0	7.730347	0.45024	-1.45	-0.8	0.801545993512145	-0.0079797	-0.013792	-0.003881
Trial1	3	1	blindfold	counterclockwise	practice	Guided	1	0.5	0	7.750351	0.45024	-1.45	-0.8	0.801545993512145	0.045305	-0.0053292	-0.00036553
Trial1	3	1	blindfold	counterclockwise	practice	Guided	1	0.5	0	7.77034	0.45024	-1.45	-0.8	0.801545993512145	-0.0085329	-0.0053299	0.00089826
Trial1	3	1	blindfold	counterclockwise	practice	Guided	1	0.5	0	7.790344	0.45024	-1.45	-0.8	0.801545993512145	0.0045102	-0.0095626	0.0095723
Trial1	3	1	blindfold	counterclockwise	practice	Guided	1	0.5	0	7.810349	0.45024	-1.45	-0.8	0.801545993512145	0.00061948	-0.026493	0.00089824
Trial1	3	1	blindfold	counterclockwise	practice	Guided	1	0.5	0	7.830353	0.45024	-1.45	-0.8	0.801545993512145	0.014768	-0.0053362	-0.010795
Trial1	3	1	blindfold	counterclockwise	practice	Guided	1	0.5	0	7.850342	0.45024	-1.45	-0.8	0.801545993512145	0.022267	-0.0011063	-0.01226
Trial1	3	1	blindfold	counterclockwise	practice	Guided	1	0.5	0	7.870346	0.45024	-1.45	-0.8	0.801545993512145	-0.030742	-0.0053372	0.0030373
Trial1	3	1	blindfold	counterclockwise	practice	Guided	1	0.5	0	7.89035	0.45024	-1.45	-0.8	0.801545993512145	-0.012151	-0.0011065	-0.0083638
Trial1	3	1	blindfold	counterclockwise	practice	Guided	1	0.5	0	7.910339	0.45024	-1.45	-0.8	0.801545993512145	-0.021584	0.024282	-0.00056759
Trial1	3	1	blindfold	counterclockwise	practice	Guided	1	0.5	0	7.930344	0.45024	-1.45	-0.8	0.801545993512145	0.0094995	-0.0011084	0.0014818
Trial1	3	1	blindfold	counterclockwise	practice	Guided	1	0.5	0	7.950348	0.45024	-1.45	-0.8	0.801545993512145	-0.0074302	-0.022268	-0.012264
Trial1	3	1	blindfold	counterclockwise	practice	Guided	1	0.5	0	7.970352	0.45024	-1.45	-0.8	0.801545993512145	0.0014517	0.0031213	-0.011676
Trial1	3	1	blindfold	counterclockwise	practice	Guided	1	0.5	0	7.990341	0.45024	-1.45	-0.8	0.801545993512145	0.010331	0.020047	-0.011091
Trial1	3	1	blindfold	counterclockwise	practice	Guided	1	0.5	0	8.010345	0.45024	-1.45	-0.8	0.801545993512145	0.028939	0.011586	0.044855
Trial1	3	1	blindfold	counterclockwise	practice	Guided	1	0.5	0	8.03035	0.45024	-1.45	-0.8	0.801545993512145	0.028367	0.011585	-0.01411
Trial1	3	1	blindfold	counterclockwise	practice	Guided	1	0.5	0	8.050339	0.45024	-1.45	-0.8	0.801545993512145	-0.038239	0.020047	-0.0185
Trial1	3	1	blindfold	counterclockwise	practice	Guided	1	0.5	0	8.070343	0.45024	-1.45	-0.8	0.801545993512145	-0.017696	0.0031181	0.0081093
Trial1	3	1	blindfold	counterclockwise	practice	Guided	1	0.5	0	8.090347	0.45025	-1.45	-0.8	0.801545375630795	0.040577	-0.013809	0.003536
Trial1	3	1	blindfold	counterclockwise	practice	Guided	1	0.5	0	8.110352	0.45025	-1.45	-0.8	0.801545375630795	-0.0085451	-0.018044	0.0045061
Trial1	3	1	blindfold	counterclockwise	practice	Guided	1	0.5	0	8.130341	0.45025	-1.45	-0.8	0.801545375630795	-0.0090966	0.015808	0.012889
Trial1	3	1	blindfold	counterclockwise	practice	Guided	1	0.5	0	8.150345	0.45025	-1.45	-0.8	0.801545375630795	-0.012708	-0.0095852	2.1957E-05
Trial1	3	1	blindfold	counterclockwise	practice	Guided	1	0.5	0	8.170349	0.45025	-1.45	-0.8	0.801545375630795	0.022537	0.045429	0.0065562
Trial1	3	1	blindfold	counterclockwise	practice	Guided	1	0.5	0	8.190353	0.45025	-1.45	-0.8	0.801545375630795	0.0050507	0.036965	0.0011932
Trial1	3	1	blindfold	counterclockwise	practice	Guided	1	0.5	0	8.210342	0.45025	-1.45	-0.8	0.801545375630795	0.046118	0.011572	-0.012933
Trial1	3	1	blindfold	counterclockwise	practice	Guided	1	0.5	0	8.230347	0.45025	-1.45	-0.8	0.801545375630795	0.019752	0.028498	-0.01888
Trial1	3	1	blindfold	counterclockwise	practice	Guided	1	0.5	0	8.250351	0.45025	-1.45	-0.8	0.801545375630795	0.039741	-0.009589	0.016112
Trial1	3	1	blindfold	counterclockwise	practice	Guided	1	0.5	0	8.27034	0.45025	-1.45	-0.8	0.801545375630795	0.017534	-0.022284	0.014648
Trial1	3	1	blindfold	counterclockwise	practice	Guided	1	0.5	0	8.290344	0.45025	-1.45	-0.8	0.801545375630795	0.017255	0.011569	0.018837
Trial1	3	1	blindfold	counterclockwise	practice	Guided	1	0.5	0	8.310349	0.45026	-1.45	-0.8	0.801544752324413	0.021972	-0.0095932	0.01494
Trial1	3	1	blindfold	counterclockwise	practice	Guided	1	0.5	0	8.330353	0.45026	-1.45	-0.8	0.801544752324413	-0.01134	0.011564	-0.020932
Trial1	3	1	blindfold	counterclockwise	practice	Guided	1	0.5	0	8.350342	0.45026	-1.45	-0.8	0.801544752324413	-0.021604	-0.0053643	-0.00056271
Trial1	3	1	blindfold	counterclockwise	practice	Guided	1	0.5	0	8.370346	0.45026	-1.45	-0.8	0.801544752324413	-0.0030133	-0.0095968	-0.011964
Trial1	3	1	blindfold	counterclockwise	practice	Guided	1	0.5	0	8.39035	0.45026	-1.45	-0.8	0.801544752324413	0.0011494	-0.018061	-0.0074795
Trial1	3	1	blindfold	counterclockwise	practice	Guided	1	0.5	0	8.410339	0.45026	-1.45	-0.8	0.801544752324413	0.022796	-0.018061	0.0023636
Trial1	3	1	blindfold	counterclockwise	practice	Guided	1	0.5	0	8.430344	0.45026	-1.45	-0.8	0.801544752324413	0.0069695	0.0030948	-0.028144
Trial1	3	1	blindfold	counterclockwise	practice	Guided	1	0.5	0	8.450348	0.45026	-1.45	-0.8	0.801544752324413	0.035836	0.0073251	-0.0083593
Trial1	3	1	blindfold	counterclockwise	practice	Guided	1	0.5	0	8.470352	0.45026	-1.45	-0.8	0.801544752324413	0.015014	0.0030918	-0.0005638
Trial1	3	1	blindfold	counterclockwise	practice	Guided	1	0.5	0	8.490341	0.45026	-1.45	-0.8	0.801544752324413	0.015013	0.032713	-0.014983
Trial1	3	1	blindfold	counterclockwise	practice	Guided	1	0.5	0	8.510345	0.45026	-1.45	-0.8	0.801544752324413	-0.036044	0.036943	0.019807
Trial1	3	1	blindfold	counterclockwise	practice	Guided	1	0.5	0	8.53035	0.45026	-1.45	-0.8	0.801544752324413	0.015009	0.0030873	0.00060991
Trial1	3	1	blindfold	counterclockwise	practice	Guided	1	0.5	0	8.550339	0.45027	-1.45	-0.8	0.801544132841425	0.0027904	0.0030881	-0.032624
Trial1	3	1	blindfold	counterclockwise	practice	Guided	1	0.5	0	8.570343	0.45027	-1.45	-0.8	0.801544132841425	0.0075241	-0.018072	-0.014396
Trial1	3	1	blindfold	counterclockwise	practice	Guided	1	0.5	0	8.590347	0.45027	-1.45	-0.8	0.801544132841425	-0.021348	-0.0053738	-0.0047523
Trial1	3	1	blindfold	counterclockwise	practice	Guided	1	0.5	0	8.610352	0.45027	-1.45	-0.8	0.801544132841425	0.010284	-0.0011433	0.0068482
Trial1	3	1	blindfold	counterclockwise	practice	Guided	1	0.5	0	8.630341	0.45027	-1.45	-0.8	0.801544132841425	-0.0022117	-0.013839	-0.02454
Trial1	3	1	blindfold	counterclockwise	practice	Guided	1	0.5	0	8.650345	0.45027	-1.45	-0.8	0.801544132841425	0.022493	0.01155	0.0065539
Trial1	3	1	blindfold	counterclockwise	practice	Guided	1	0.5	0	8.670349	0.45027	-1.45	-0.8	0.801544132841425	0.035261	0.0073168	0.011623
Trial1	3	1	blindfold	counterclockwise	practice	Guided	1	0.5	0	8.690353	0.45027	-1.45	-0.8	0.801544132841425	-0.0091449	0.024242	0.0069368
Trial1	3	1	blindfold	counterclockwise	practice	Guided	1	0.5	0	8.710342	0.45028	-1.45	-0.8	0.801543511633665	0.031644	-0.0011506	0.0029474
Trial1	3	1	blindfold	counterclockwise	practice	Guided	1	0.5	0	8.730347	0.45028	-1.45	-0.8	0.801543511633665	0.044963	0.020007	0.003824
Trial1	3	1	blindfold	counterclockwise	practice	Guided	1	0.5	0	8.750351	0.45028	-1.45	-0.8	0.801543511633665	7.0092E-06	-0.039243	0.010743
Trial1	3	1	blindfold	counterclockwise	practice	Guided	1	0.5	0	8.77034	0.45028	-1.45	-0.8	0.801543511633665	0.004999	-0.0096196	-0.019763
Trial1	3	1	blindfold	counterclockwise	practice	Guided	1	0.5	0	8.790344	0.45028	-1.45	-0.8	0.801543511633665	0.001388	0.015773	-0.011673
Trial1	3	1	blindfold	counterclockwise	practice	Guided	1	0.5	0	8.810349	0.45028	-1.45	-0.8	0.801543511633665	0.012495	0.011537	0.022732
Trial1	3	1	blindfold	counterclockwise	practice	Guided	1	0.5	0	8.830353	0.45028	-1.45	-0.8	0.801543511633665	0.020807	-0.0053904	-0.035648
Trial1	3	1	blindfold	counterclockwise	practice	Guided	1	0.5	0	8.850342	0.45028	-1.45	-0.8	0.801543511633665	0.0052704	0.011536	0.0053813
Trial1	3	1	blindfold	counterclockwise	practice	Guided	1	0.5	0	8.870346	0.45028	-1.45	-0.8	0.801543511633665	-0.0036126	-0.0053923	-0.0035863
Trial1	3	1	blindfold	counterclockwise	practice	Guided	1	0.5	0	8.89035	0.45028	-1.45	-0.8	0.801543511633665	-0.0025055	0.015764	-0.02035
Trial1	3	1	blindfold	counterclockwise	practice	Guided	1	0.5	0	8.910339	0.45028	-1.45	-0.8	0.801543511633665	-0.013321	-0.018093	0.008402
Trial1	3	1	blindfold	counterclockwise	practice	Guided	1	0.5	0	8.930344	0.45028	-1.45	-0.8	0.801543511633665	0.0013808	-0.026557	-0.024246
Trial1	3	1	blindfold	counterclockwise	practice	Guided	1	0.5	0	8.950348	0.45028	-1.45	-0.8	0.801543511633665	0.0019338	-0.0053976	-0.020055
Trial1	3	1	blindfold	counterclockwise	practice	Guided	1	0.5	0	8.970352	0.45028	-1.45	-0.8	0.801543511633665	-0.011942	0.028456	-0.012552
Trial1	3	1	blindfold	counterclockwise	practice	Guided	1	0.5	0	8.990341	0.45028	-1.45	-0.8	0.801543511633665	0.035518	0.032687	0.0050928
Trial1	3	1	blindfold	counterclockwise	practice	Guided	1	0.5	0	9.010345	0.45029	-1.45	-0.8	0.801542892398799	0.031073	-0.0011698	0.011335
Trial1	3	1	blindfold	counterclockwise	practice	Guided	1	0.5	0	9.03035	0.45029	-1.45	-0.8	0.801542892398799	0.0069177	0.0030624	-0.028139
Trial1	3	1	blindfold	counterclockwise	practice	Guided	1	0.5	0	9.050339	0.45029	-1.45	-0.8	0.801542892398799	0.026356	0.024221	0.015235
Trial1	3	1	blindfold	counterclockwise	practice	Guided	1	0.5	0	9.070343	0.45029	-1.45	-0.8	0.801542892398799	-0.044138	0.011523	0.0027527
Trial1	3	1	blindfold	counterclockwise	practice	Guided	1	0.5	0	9.090347	0.45029	-1.45	-0.8	0.801542892398799	-0.011949	0.019986	-0.012546
Trial1	3	1	blindfold	counterclockwise	practice	Guided	1	0.5	0	9.110352	0.45029	-1.45	-0.8	0.801542892398799	0.035232	-0.0054031	0.01582
Trial1	3	1	blindfold	counterclockwise	practice	Guided	1	0.5	0	9.130341	0.45029	-1.45	-0.8	0.801542892398799	0.027733	-0.0096358	-0.0057215
Trial1	3	1	blindfold	counterclockwise	practice	Guided	1	0.5	0	9.150345	0.45029	-1.45	-0.8	0.801542892398799	-0.0039033	0.019986	0.000611
Trial1	3	1	blindfold	counterclockwise	practice	Guided	1	0.5	0	9.170349	0.45029	-1.45	-0.8	0.801542892398799	-0.021389	0.0030589	-0.0047494
Trial1	3	1	blindfold	counterclockwise	practice	Guided	1	0.5	0	9.190353	0.45029	-1.45	-0.8	0.801542892398799	0.0016406	0.003056	-0.011666
Trial1	3	1	blindfold	counterclockwise	practice	Guided	1	0.5	0	9.210342	0.45029	-1.45	-0.8	0.801542892398799	-0.0041815	0.011518	0.0048039
Trial1	3	1	blindfold	counterclockwise	practice	Guided	1	0.5	0	9.230347	0.45029	-1.45	-0.8	0.801542892398799	0.00025951	0.0030522	0.0050985
Trial1	3	1	blindfold	counterclockwise	practice	Guided	1	0.5	0	9.250351	0.45029	-1.45	-0.8	0.801542892398799	-0.0019679	0.019978	-0.028721
Trial1	3	1	blindfold	counterclockwise	practice	Guided	1	0.5	0	9.27034	0.45029	-1.45	-0.8	0.801542892398799	-0.012233	-0.0054153	-0.0083506
Trial1	3	1	blindfold	counterclockwise	practice	Guided	1	0.5	0	9.290344	0.45029	-1.45	-0.8	0.801542892398799	-0.038045	0.024205	-0.022681
Trial1	3	1	blindfold	counterclockwise	practice	Guided	1	0.5	0	9.310349	0.45029	-1.45	-0.79987	0.801413144949864	0.0083086	0.0030445	0.018261
Trial1	3	1	blindfold	counterclockwise	practice	Guided	1	0.5	0	9.330353	0.45024	-1.45001	-0.79971	0.801256635920965	-0.391425	-0.043499	0.534867
Trial1	3	1	blindfold	counterclockwise	practice	Guided	1	0.5	0	9.350342	0.45006	-1.44998	-0.79963	0.80118794148038	-0.337738	0.100355	0.803583
Trial1	3	1	blindfold	counterclockwise	practice	Guided	1	0.5	0	9.370346	0.44977	-1.44995	-0.7996	0.801176146539779	-0.297145	-0.030856	0.797844
Trial1	3	1	blindfold	counterclockwise	practice	Guided	1	0.5	0	9.39035	0.44932	-1.44996	-0.79961	0.801214479774067	-0.308699	0.0072156	0.83918
Trial1	3	1	blindfold	counterclockwise	practice	Guided	1	0.5	0	9.410339	0.44806	-1.44995	-0.79968	0.801364995943325	-0.168933	0.125651	0.616923
Trial1	3	1	blindfold	counterclockwise	practice	Guided	1	0.5	0	9.430344	0.44741	-1.44996	-0.79981	0.801537104624468	-0.085462	0.049464	0.365607
Trial1	3	1	blindfold	counterclockwise	practice	Guided	1	0.5	0	9.450348	0.44671	-1.44996	-0.79994	0.801713048904269	-0.131095	0.155226	0.108153
Trial1	3	1	blindfold	counterclockwise	practice	Guided	1	0.5	0	9.470352	0.44599	-1.44996	-0.80004	0.801861018339015	-0.087044	-0.094456	-0.017574
Trial1	3	1	blindfold	counterclockwise	practice	Guided	1	0.5	0	9.490341	0.44526	-1.45002	-0.8	0.80187055849813	0.027322	0.011354	0.0067337
Trial1	3	1	blindfold	counterclockwise	practice	Guided	1	0.5	0	9.510345	0.44409	-1.44998	-0.79999	0.801941347336688	0.049217	-0.052141	0.012651
Trial1	3	1	blindfold	counterclockwise	practice	Guided	1	0.5	0	9.53035	0.44365	-1.45001	-0.79999	0.801972143611088	-0.035701	-0.014046	0.010778
Trial1	3	1	blindfold	counterclockwise	practice	Guided	1	0.5	0	9.550339	0.44322	-1.45	-0.8	0.80201240220716	-0.071479	0.070577	0.001531
Trial1	3	1	blindfold	counterclockwise	practice	Guided	1	0.5	0	9.570343	0.44278	-1.44999	-0.8	0.802043673046276	-0.06122	-0.102924	-0.0032312
Trial1	3	1	blindfold	counterclockwise	practice	Guided	1	0.5	0	9.590347	0.44204	-1.45	-0.8	0.802096805706793	0.095274	0.066343	-0.0099272
Trial1	3	1	blindfold	counterclockwise	practice	Guided	1	0.5	0	9.610352	0.44173	-1.44999	-0.8	0.802119266359547	0.021763	-0.018291	0.023193
Trial1	3	1	blindfold	counterclockwise	practice	Guided	1	0.5	0	9.630341	0.44154	-1.45001	-0.8	0.80213309056291	-0.03515	0.02826	0.0068852
Trial1	3	1	blindfold	counterclockwise	practice	Guided	1	0.5	0	9.650345	0.44134	-1.44999	-0.8	0.802147693924553	-0.061774	0.03671	0.0043012
Trial1	3	1	blindfold	counterclockwise	practice	Guided	1	0.5	0	9.670349	0.44113	-1.44999	-0.80001	0.80217306393178	-0.049629	-0.090237	-0.044552
Trial1	3	1	blindfold	counterclockwise	practice	Guided	1	0.5	0	9.690353	0.44092	-1.45002	-0.8	0.802178515456798	0.035664	0.062113	0.015674
Trial1	3	1	blindfold	counterclockwise	practice	Guided	1	0.5	0	9.710342	0.44076	-1.44999	-0.79997	0.802160476049857	-0.017651	-0.07331	0.012229
Trial1	3	1	blindfold	counterclockwise	practice	Guided	1	0.5	0	9.730347	0.44071	-1.45002	-0.7998	0.80199464116616	-0.329463	-0.179083	0.560232
Trial1	3	1	blindfold	counterclockwise	practice	Guided	1	0.5	0	9.750351	0.44048	-1.45007	-0.7997	0.801911937754164	-0.660585	-0.33136	0.648301
Trial1	3	1	blindfold	counterclockwise	practice	Guided	1	0.5	0	9.77034	0.43989	-1.45012	-0.7997	0.801955944680463	-0.375832	-0.107008	0.591238
Trial1	3	1	blindfold	counterclockwise	practice	Guided	1	0.5	0	9.790344	0.43909	-1.45006	-0.7998199	0.802135884103995	-0.401492	0.053795	0.457902
Trial1	3	1	blindfold	counterclockwise	practice	Guided	1	0.5	0	9.810349	0.43693	-1.45006	-0.79986	0.80234272314127	-0.125128	-0.305819	0.303886
Trial1	3	1	blindfold	counterclockwise	practice	Guided	1	0.5	0	9.830353	0.43585	-1.45013	-0.7999099	0.802478130673472	-0.030507	-0.263433	0.149957
Trial1	3	1	blindfold	counterclockwise	practice	Guided	1	0.5	0	9.850342	0.43486	-1.45014	-0.80001	0.802657564778916	-0.074425	-0.318363	-0.00015939
Trial1	3	1	blindfold	counterclockwise	practice	Guided	1	0.5	0	9.870346	0.43393	-1.45016	-0.80009	0.802813291027738	-0.036845	-0.237868	-0.189267
Trial1	3	1	blindfold	counterclockwise	practice	Guided	1	0.5	0	9.89035	0.43309	-1.45012	-0.80008	0.802872939192136	-0.051957	-0.055865	-0.213261
Trial1	3	1	blindfold	counterclockwise	practice	Guided	1	0.5	0	9.910339	0.43153	-1.45002	-0.80002	0.802944707934018	0.011068	0.100734	-0.011396
Trial1	3	1	blindfold	counterclockwise	practice	Guided	1	0.5	0	9.930344	0.43086	-1.44995	-0.79997	0.802952297530056	0.087556	0.117624	0.048134
Trial1	3	1	blindfold	counterclockwise	practice	Guided	1	0.5	0	9.950348	0.43033	-1.44995	-0.79997	0.80299810578943	0.155461	-0.068581	0.031355
Trial1	3	1	blindfold	counterclockwise	practice	Guided	1	0.5	0	9.970352	0.42999	-1.45002	-0.79998	0.803037653153406	0.152824	0.049921	0.0017212
Trial1	3	1	blindfold	counterclockwise	practice	Guided	1	0.5	0	9.990341	0.42986	-1.45	-0.79993	0.802999177213968	0.214639	0.075287	0.081352
Trial1	3	1	blindfold	counterclockwise	practice	Guided	1	0.5	0	10.01035	0.43009	-1.44998	-0.7999	0.802949194658476	0.057164	0.024491	0.245016
Trial1	3	1	blindfold	counterclockwise	practice	Guided	1	0.5	0	10.03035	0.4303	-1.45	-0.7999	0.802930939057878	-0.063773	-0.115149	0.186543
Trial1	3	1	blindfold	counterclockwise	practice	Guided	1	0.5	0	10.05034	0.43039	-1.45006	-0.7999099	0.802933047673097	-0.230123	-0.267432	0.133111
Trial1	3	1	blindfold	counterclockwise	practice	Guided	1	0.5	0	10.07034	0.4303	-1.45009	-0.79993	0.802960866403793	-0.336898	-0.119264	0.130552
Trial1	3	1	blindfold	counterclockwise	practice	Guided	1	0.5	0	10.09035	0.43001	-1.45008	-0.79995	0.803005983581392	-0.288968	-0.157316	0.078821
Trial1	3	1	blindfold	counterclockwise	practice	Guided	1	0.5	0	10.11035	0.42893	-1.45007	-0.79993	0.803080948408675	-0.028138	0.012032	0.165964
Trial1	3	1	blindfold	counterclockwise	practice	Guided	1	0.5	0	10.13034	0.4284	-1.45001	-0.79989	0.8030881874611	0.29027	-0.097995	0.228741
Trial1	3	1	blindfold	counterclockwise	practice	Guided	1	0.5	0	10.15034	0.42808	-1.45003	-0.7998199	0.803046968711003	-0.167264	-0.54651	0.313126
Trial1	3	1	blindfold	counterclockwise	practice	Guided	1	0.5	0	10.17035	0.42773	-1.45023	-0.79968	0.802939003404129	-0.687542	-1.261668	0.891138
Trial1	3	1	blindfold	counterclockwise	practice	Guided	1	0.5	0	10.19035	0.42706	-1.45052	-0.79959	0.802909955750926	-1.099947	-1.109323	0.800255
Trial1	3	1	blindfold	counterclockwise	practice	Guided	1	0.5	0	10.21034	0.42395	-1.45038	-0.7995499	0.803158581275921	-1.014654	-0.724229	0.934259
Trial1	3	1	blindfold	counterclockwise	practice	Guided	1	0.5	0	10.23035	0.42142	-1.45037	-0.79952	0.80337231137431	-0.447588	-0.935819	0.963065
Trial1	3	1	blindfold	counterclockwise	practice	Guided	1	0.5	0	10.25035	0.41872	-1.45042	-0.79954	0.803660766099432	-0.220419	-0.753852	0.929037
Trial1	3	1	blindfold	counterclockwise	practice	Guided	1	0.5	0	10.27034	0.41623	-1.45041	-0.7996	0.803976108034826	-0.295723	-0.906196	0.781444
Trial1	3	1	blindfold	counterclockwise	practice	Guided	1	0.5	0	10.29034	0.41382	-1.45047	-0.7996399	0.804270493503292	-0.586869	-1.016223	0.662903
Trial1	3	1	blindfold	counterclockwise	practice	Guided	1	0.5	0	10.31035	0.40837	-1.45049	-0.7996399	0.80487271519309	-0.804581	-1.198191	0.734463
Trial1	3	1	blindfold	counterclockwise	practice	Guided	1	0.5	0	10.33035	0.40525	-1.4506	-0.7996	0.805194217748668	-0.627341	-1.540966	0.819256
Trial1	3	1	blindfold	counterclockwise	practice	Guided	1	0.5	0	10.35034	0.40202	-1.45072	-0.79957	0.805550934514041	-0.512134	-1.405549	0.853364
Trial1	3	1	blindfold	counterclockwise	practice	Guided	1	0.5	0	10.37035	0.39877	-1.45074	-0.79956	0.805942753718067	-0.238173	-1.553662	0.88806
Trial1	3	1	blindfold	counterclockwise	practice	Guided	1	0.5	0	10.39035	0.39581	-1.45078	-0.79967	0.806428938555517	-0.042159	-1.612907	0.759021
Trial1	3	1	blindfold	counterclockwise	practice	Guided	1	0.5	0	10.41034	0.39109	-1.45069	-0.79968	0.80706225726417	-0.496704	-1.041614	0.653686
Trial1	3	1	blindfold	counterclockwise	practice	Guided	1	0.5	0	10.43034	0.38878	-1.45054	-0.79968	0.807377224486883	-0.369335	-0.779242	0.652051
Trial1	3	1	blindfold	counterclockwise	practice	Guided	1	0.5	0	10.45035	0.38639	-1.4504	-0.79971	0.807739664616145	-0.125984	-0.783474	0.531321
Trial1	3	1	blindfold	counterclockwise	practice	Guided	1	0.5	0	10.47035	0.38432	-1.45041	-0.79975	0.808073001072125	0.201807	-1.181263	0.490887
Trial1	3	1	blindfold	counterclockwise	practice	Guided	1	0.5	0	10.49034	0.38264	-1.45056	-0.79979	0.808354781222607	0.423324	-1.469026	0.35589
Trial1	3	1	blindfold	counterclockwise	practice	Guided	1	0.5	0	10.51035	0.38172	-1.45078	-0.79978	0.808478897564806	0.417099	-1.494417	0.544582
Trial1	3	1	blindfold	counterclockwise	practice	Guided	1	0.5	0	10.53035	0.38174	-1.45075	-0.79976	0.808456219426528	0.323196	-1.287058	0.708838
Trial1	3	1	blindfold	counterclockwise	practice	Guided	1	0.5	0	10.55034	0.38176	-1.45069	-0.79971	0.808403882918939	0.241944	-1.177032	0.883937
Trial1	3	1	blindfold	counterclockwise	practice	Guided	1	0.5	0	10.57034	0.38179	-1.45065	-0.79968	0.80836978049445	0.101327	-1.388622	1.006482
Trial1	3	1	blindfold	counterclockwise	practice	Guided	1	0.5	0	10.59035	0.38179	-1.45066	-0.79967	0.808359874559099	0.02251	-1.333608	0.821195
Trial1	3	1	blindfold	counterclockwise	practice	Guided	1	0.5	0	10.61035	0.38179	-1.45066	-0.79965	0.808340121660215	-0.196589	-1.333608	0.926695
Trial1	3	1	blindfold	counterclockwise	practice	Guided	1	0.5	0	10.63034	0.38178	-1.45066	-0.79962	0.808311922971087	-0.185574	-1.375926	1.03672
Trial1	3	1	blindfold	counterclockwise	practice	Guided	1	0.5	0	10.65034	0.38178	-1.45066	-0.79956	0.808252546565075	-0.112617	-1.392853	1.256768
Trial1	3	1	blindfold	counterclockwise	practice	Guided	1	0.5	0	10.67035	0.38176	-1.45068	-0.79951	0.808206001484909	-0.304111	-1.583284	1.342321
Trial1	3	1	blindfold	counterclockwise	practice	Guided	1	0.5	0	10.69035	0.38171	-1.45075	-0.79951	0.808213319179412	-0.374179	-1.849888	1.223888
Trial1	3	1	blindfold	counterclockwise	practice	Guided	1	0.5	0	10.71034	0.38168	-1.45104	-0.79952	0.808227617817822	-0.084758	-2.603148	0.752102
Trial1	3	1	blindfold	counterclockwise	practice	Guided	1	0.5	0	10.73035	0.38168	-1.45121	-0.79953	0.808237523516161	0.13062	-2.675089	0.646355
Trial1	3	1	blindfold	counterclockwise	practice	Guided	1	0.5	0	10.75035	0.38169	-1.45128	-0.79953	0.808236057662488	0.310124	-2.747029	0.782583
Trial1	3	1	blindfold	counterclockwise	practice	Guided	1	0.5	0	10.77034	0.38171	-1.45132	-0.79952	0.808223224928933	0.313727	-2.789347	1.032695
Trial1	3	1	blindfold	counterclockwise	practice	Guided	1	0.5	0	10.79034	0.38172	-1.45133	-0.79948	0.808182195330012	0.210942	-2.586221	1.357545
Trial1	3	1	blindfold	counterclockwise	practice	Guided	1	0.5	0	10.81035	0.38172	-1.45125	-0.79947	0.808172289573144	-0.167017	-2.251909	1.327056
Trial1	3	1	blindfold	counterclockwise	practice	Guided	1	0.5	0	10.83035	0.38171	-1.45121	-0.7994599	0.808163790471677	-0.152726	-2.196895	1.324602
Trial1	3	1	blindfold	counterclockwise	practice	Guided	1	0.5	0	10.85034	0.38171	-1.45118	-0.79945	0.808153943700796	-0.063842	-2.247677	1.329569
Trial1	3	1	blindfold	counterclockwise	practice	Guided	1	0.5	0	10.87035	0.38171	-1.45118	-0.79944	0.808144096932542	0.050724	-2.404254	1.352797
Trial1	3	1	blindfold	counterclockwise	practice	Guided	1	0.5	0	10.89035	0.38171	-1.45118	-0.79943	0.808134191204254	0.175066	-2.370399	1.359745
Trial1	3	1	blindfold	counterclockwise	practice	Guided	1	0.5	0	10.91034	0.38172	-1.45118	-0.79942	0.808122819791418	0.183574	-2.298459	1.204578
Trial1	3	1	blindfold	counterclockwise	practice	Guided	1	0.5	0	10.93034	0.38173	-1.45117	-0.79943	0.808131259987194	0.147504	-2.179968	1.131051
Trial1	3	1	blindfold	counterclockwise	practice	Guided	1	0.5	0	10.95035	0.38173	-1.45115	-0.79943	0.808131259987194	0.117756	-2.01916	1.104149
Trial1	3	1	blindfold	counterclockwise	practice	Guided	1	0.5	0	10.97035	0.38174	-1.45108	-0.79943	0.808129798922004	0.178025	-1.875279	1.060998
Trial1	3	1	blindfold	counterclockwise	practice	Guided	1	0.5	0	10.99034	0.38175	-1.45101	-0.79943	0.808128333616665	0.216535	-1.845656	1.088638
Trial1	3	1	blindfold	counterclockwise	practice	Guided	1	0.5	0	11.01035	0.38177	-1.45099	-0.79943	0.808125412090508	0.302634	-1.951451	1.139722
Trial1	3	1	blindfold	counterclockwise	practice	Guided	1	0.5	0	11.03035	0.38178	-1.45099	-0.79943	0.808123947148716	0.277744	-1.942987	1.104679
Trial1	3	1	blindfold	counterclockwise	practice	Guided	1	0.5	0	11.05034	0.38179	-1.45099	-0.79943	0.808122486687753	0.218253	-1.964146	1.1308
Trial1	3	1	blindfold	counterclockwise	practice	Guided	1	0.5	0	11.07034	0.38179	-1.45099	-0.79943	0.808122486687753	0.13563	-1.993769	1.137169
Trial1	3	1	blindfold	counterclockwise	practice	Guided	1	0.5	0	11.09035	0.38179	-1.45099	-0.79943	0.808122486687753	0.084378	-1.998001	1.131731
Trial1	3	1	blindfold	counterclockwise	practice	Guided	1	0.5	0	11.11035	0.3818	-1.451	-0.79944	0.80813092787816	-0.0078152	-2.201127	1.105546
Trial1	3	1	blindfold	counterclockwise	practice	Guided	1	0.5	0	11.13034	0.3818	-1.45102	-0.79944	0.80813092787816	0.015545	-2.218054	1.085819
Trial1	3	1	blindfold	counterclockwise	practice	Guided	1	0.5	0	11.15034	0.3818	-1.45104	-0.79944	0.80813092787816	-0.02728	-2.281531	1.133904
Trial1	3	1	blindfold	counterclockwise	practice	Guided	1	0.5	0	11.17035	0.3818	-1.45107	-0.79944	0.80813092787816	-0.0025073	-2.400022	1.089017
Trial1	3	1	blindfold	counterclockwise	practice	Guided	1	0.5	0	11.19035	0.3818	-1.45113	-0.79944	0.80813092787816	0.0035647	-2.480426	1.05991
Trial1	3	1	blindfold	counterclockwise	practice	Guided	1	0.5	0	11.21034	0.3818	-1.45117	-0.79944	0.80813092787816	0.051225	-2.285763	1.163531
Trial1	3	1	blindfold	counterclockwise	practice	Guided	1	0.5	0	11.23035	0.3818	-1.45117	-0.79944	0.80813092787816	0.047675	-2.175736	1.226431
Trial1	3	1	blindfold	counterclockwise	practice	Guided	1	0.5	0	11.25035	0.3818	-1.45116	-0.79944	0.80813092787816	0.035486	-2.175736	1.204717
Trial1	3	1	blindfold	counterclockwise	practice	Guided	1	0.5	0	11.27034	0.3818	-1.45115	-0.79943	0.808121021988449	0.036633	-2.289995	1.183748
Trial1	3	1	blindfold	counterclockwise	practice	Guided	1	0.5	0	11.29034	0.3818	-1.45116	-0.79943	0.808121021988449	-0.078426	-2.328081	1.168905
Trial1	3	1	blindfold	counterclockwise	practice	Guided	1	0.5	0	11.31035	0.3818	-1.45116	-0.79942	0.808111116101392	-0.063472	-2.226518	1.300144
Trial1	3	1	blindfold	counterclockwise	practice	Guided	1	0.5	0	11.33035	0.38179	-1.45114	-0.7994	0.808092769088412	-0.055298	-2.027623	1.397338
Trial1	3	1	blindfold	counterclockwise	practice	Guided	1	0.5	0	11.35034	0.38179	-1.45109	-0.79939	0.808082922190727	-0.030764	-1.900669	1.5123
Trial1	3	1	blindfold	counterclockwise	practice	Guided	1	0.5	0	11.37035	0.38179	-1.45104	-0.7993701	0.808063169439808	-0.045512	-1.921828	1.536715
Trial1	3	1	blindfold	counterclockwise	practice	Guided	1	0.5	0	11.39035	0.38179	-1.45103	-0.79935	0.80804335773606	-0.112165	-2.027623	1.532989
Trial1	3	1	blindfold	counterclockwise	practice	Guided	1	0.5	0	11.41034	0.38178	-1.45103	-0.79934	0.808034912510056	-0.076388	-2.078405	1.530782
Trial1	3	1	blindfold	counterclockwise	practice	Guided	1	0.5	0	11.43034	0.38178	-1.45103	-0.79933	0.808025006682728	0.011756	-1.968378	1.548329
Trial1	3	1	blindfold	counterclockwise	practice	Guided	1	0.5	0	11.45035	0.38178	-1.45102	-0.79932	0.808015100858056	-0.020556	-1.748325	1.64748
Trial1	3	1	blindfold	counterclockwise	practice	Guided	1	0.5	0	11.47035	0.38178	-1.45098	-0.7993	0.807995348179884	-0.05028	-1.773715	1.700504
Trial1	3	1	blindfold	counterclockwise	practice	Guided	1	0.5	0	11.49034	0.38178	-1.45096	-0.79928	0.807975595512275	-0.053091	-1.80757	1.670901
Trial1	3	1	blindfold	counterclockwise	practice	Guided	1	0.5	0	11.51035	0.38177	-1.45096	-0.79927	0.807967095966538	-0.072508	-1.832961	1.699262
Trial1	3	1	blindfold	counterclockwise	practice	Guided	1	0.5	0	11.53035	0.38177	-1.45095	-0.79925	0.807947343350646	0.032686	-1.756788	1.810305
Trial1	3	1	blindfold	counterclockwise	practice	Guided	1	0.5	0	11.55034	0.38177	-1.45094	-0.79923	0.807927531782335	0.051812	-1.680616	1.866059
Trial1	3	1	blindfold	counterclockwise	practice	Guided	1	0.5	0	11.57034	0.38178	-1.45093	-0.79922	0.807916160683609	0.073039	-1.824497	1.884072
Trial1	3	1	blindfold	counterclockwise	practice	Guided	1	0.5	0	11.59035	0.38178	-1.45093	-0.79919	0.807886561231208	0.042356	-1.871047	1.873944
Trial1	3	1	blindfold	counterclockwise	practice	Guided	1	0.5	0	11.61035	0.38178	-1.45092	-0.79918	0.807876596480658	-0.035103	-1.672152	1.903267
Trial1	3	1	blindfold	counterclockwise	practice	Guided	1	0.5	0	11.63034	0.38178	-1.45092	-0.79917	0.807866749658793	-0.044939	-1.66792	1.919543
Trial1	3	1	blindfold	counterclockwise	practice	Guided	1	0.5	0	11.65034	0.38178	-1.45091	-0.79916	0.807856843876573	-0.044959	-1.693311	1.919542
Trial1	3	1	blindfold	counterclockwise	practice	Guided	1	0.5	0	11.67035	0.38178	-1.4509	-0.79915	0.807846938097011	0.013474	-1.718702	1.910189
Trial1	3	1	blindfold	counterclockwise	practice	Guided	1	0.5	0	11.69035	0.38178	-1.4509	-0.79914	0.807837091283056	0.036586	-1.786411	1.90478
Trial1	3	1	blindfold	counterclockwise	practice	Guided	1	0.5	0	11.71034	0.38178	-1.4509	-0.79913	0.80782712654586	0.026696	-1.739861	1.831003
Trial1	3	1	blindfold	counterclockwise	practice	Guided	1	0.5	0	11.73035	0.38178	-1.4509	-0.79913	0.80782712654586	0.047468	-1.676384	1.857403
Trial1	3	1	blindfold	counterclockwise	practice	Guided	1	0.5	0	11.75035	0.38178	-1.45089	-0.79912	0.807817279737191	-0.019681	-1.731397	1.862063
Trial1	3	1	blindfold	counterclockwise	practice	Guided	1	0.5	0	11.77034	0.38178	-1.45089	-0.79912	0.807817279737191	-0.031869	-1.752556	1.840349
Trial1	3	1	blindfold	counterclockwise	practice	Guided	1	0.5	0	11.79034	0.38178	-1.45089	-0.79912	0.807817279737191	0.038255	-1.744093	1.861095
Trial1	3	1	blindfold	counterclockwise	practice	Guided	1	0.5	0	11.81035	0.38178	-1.4509	-0.79912	0.807817279737191	0.0061761	-1.947219	1.786824
Trial1	3	1	blindfold	counterclockwise	practice	Guided	1	0.5	0	11.83035	0.38178	-1.4509	-0.79912	0.807817279737191	0.0068559	-1.820265	1.783622
Trial1	3	1	blindfold	counterclockwise	practice	Guided	1	0.5	0	11.85034	0.38178	-1.4509	-0.79911	0.807807373968246	-0.060272	-1.782179	1.788283
Trial1	3	1	blindfold	counterclockwise	practice	Guided	1	0.5	0	11.87035	0.38178	-1.4509	-0.79911	0.807807373968246	-0.094661	-1.710238	1.845253
Trial1	3	1	blindfold	counterclockwise	practice	Guided	1	0.5	0	11.89035	0.38177	-1.4509	-0.7991	0.8077989926986	-0.130199	-1.689079	1.843266
Trial1	3	1	blindfold	counterclockwise	practice	Guided	1	0.5	0	11.91034	0.38177	-1.45089	-0.7991	0.8077989926986	-0.124561	-1.790643	1.822549
Trial1	3	1	blindfold	counterclockwise	practice	Guided	1	0.5	0	11.93034	0.38176	-1.45089	-0.7991	0.807800453991575	-0.099538	-1.66792	1.853393
Trial1	3	1	blindfold	counterclockwise	practice	Guided	1	0.5	0	11.95035	0.38176	-1.45089	-0.7991	0.807800453991575	-0.101163	-1.680616	1.802824
Trial1	3	1	blindfold	counterclockwise	practice	Guided	1	0.5	0	11.97035	0.38176	-1.45089	-0.79911	0.807810300759298	-0.114008	-1.710238	1.713768
Trial1	3	1	blindfold	counterclockwise	practice	Guided	1	0.5	0	11.99034	0.38175	-1.45088	-0.79911	0.807811762155207	-0.126859	-1.617139	1.704637
Trial1	3	1	blindfold	counterclockwise	practice	Guided	1	0.5	0	12.01035	0.38175	-1.45087	-0.79911	0.807811762155207	-0.199081	-1.655225	1.721633
Trial1	3	1	blindfold	counterclockwise	practice	Guided	1	0.5	0	12.03035	0.38174	-1.45087	-0.79911	0.80781322803478	-0.203265	-1.591748	1.717192
Trial1	3	1	blindfold	counterclockwise	practice	Guided	1	0.5	0	12.05034	0.38174	-1.45086	-0.79912	0.80782313373194	-0.207689	-1.621371	1.79687
Trial1	3	1	blindfold	counterclockwise	practice	Guided	1	0.5	0	12.07034	0.38173	-1.45086	-0.79912	0.807824595351778	-0.183336	-1.591748	1.760372
Trial1	3	1	blindfold	counterclockwise	practice	Guided	1	0.5	0	12.09035	0.38173	-1.45085	-0.79913	0.807834442071277	-0.176039	-1.587516	1.630376
Trial1	3	1	blindfold	counterclockwise	practice	Guided	1	0.5	0	12.11035	0.38171	-1.45085	-0.79914	0.807847338976122	-0.219667	-1.650993	1.535395
Trial1	3	1	blindfold	counterclockwise	practice	Guided	1	0.5	0	12.13034	0.38171	-1.45085	-0.79915	0.807857185665169	-0.275977	-1.655225	1.507009
Trial1	3	1	blindfold	counterclockwise	practice	Guided	1	0.5	0	12.15034	0.3817	-1.45084	-0.79916	0.807868557594363	-0.251608	-1.689079	1.470512
Trial1	3	1	blindfold	counterclockwise	practice	Guided	1	0.5	0	12.17035	0.3817	-1.45084	-0.79917	0.807878463232956	-0.201288	-1.663689	1.448084
Trial1	3	1	blindfold	counterclockwise	practice	Guided	1	0.5	0	12.19035	0.38169	-1.45084	-0.79919	0.807899736496633	-0.188394	-1.608675	1.457218
Trial1	3	1	blindfold	counterclockwise	practice	Guided	1	0.5	0	12.21034	0.38168	-1.45084	-0.7992	0.807911049609222	-0.161661	-1.579053	1.373104
Trial1	3	1	blindfold	counterclockwise	practice	Guided	1	0.5	0	12.23035	0.38167	-1.45083	-0.79921	0.807922417407119	-0.234342	-1.591748	1.324247
Trial1	3	1	blindfold	counterclockwise	practice	Guided	1	0.5	0	12.25035	0.38167	-1.45083	-0.79922	0.807932264043271	-0.198751	-1.612907	1.326236
Trial1	3	1	blindfold	counterclockwise	practice	Guided	1	0.5	0	12.27034	0.38166	-1.45083	-0.79923	0.807943631913526	-0.24617	-1.608675	1.298347
Trial1	3	1	blindfold	counterclockwise	practice	Guided	1	0.5	0	12.29034	0.38166	-1.45082	-0.79926	0.807973348677814	-0.19444	-1.566357	1.250759
Trial1	3	1	blindfold	counterclockwise	practice	Guided	1	0.5	0	12.31035	0.38165	-1.45082	-0.79927	0.807984661993345	-0.159525	-1.557894	1.202427
Trial1	3	1	blindfold	counterclockwise	practice	Guided	1	0.5	0	12.33035	0.38164	-1.45081	-0.79928	0.807996088954927	-0.14009	-1.494417	1.157046
Trial1	3	1	blindfold	counterclockwise	practice	Guided	1	0.5	0	12.35034	0.38164	-1.4508	-0.7993	0.808015841121556	-0.173731	-1.414012	1.121513
Trial1	3	1	blindfold	counterclockwise	practice	Guided	1	0.5	0	12.37035	0.38163	-1.45079	-0.79931	0.808027154582652	-0.181646	-1.375926	1.104245
Trial1	3	1	blindfold	counterclockwise	practice	Guided	1	0.5	0	12.39035	0.38162	-1.45077	-0.79935	0.808068243714048	-0.122673	-1.435171	1.006583
Trial1	3	1	blindfold	counterclockwise	practice	Guided	1	0.5	0	12.41034	0.38162	-1.45076	-0.7993701	0.808088054807672	-0.108116	-1.443635	0.907681
Trial1	3	1	blindfold	counterclockwise	practice	Guided	1	0.5	0	12.43034	0.38162	-1.45076	-0.79939	0.808107806950313	-0.057593	-1.422476	0.879817
Trial1	3	1	blindfold	counterclockwise	practice	Guided	1	0.5	0	12.45035	0.38161	-1.45076	-0.7994	0.808119120480681	-0.057119	-1.45633	0.87143
Trial1	3	1	blindfold	counterclockwise	practice	Guided	1	0.5	0	12.47035	0.38161	-1.45075	-0.79942	0.808138931564908	-0.094988	-1.435171	0.831455
Trial1	3	1	blindfold	counterclockwise	practice	Guided	1	0.5	0	12.49034	0.38161	-1.45075	-0.79944	0.808158742659787	-0.090766	-1.409781	0.835898
Trial1	3	1	blindfold	counterclockwise	practice	Guided	1	0.5	0	12.51035	0.3816	-1.45074	-0.79945	0.808170051850963	-0.091451	-1.346304	0.926915
Trial1	3	1	blindfold	counterclockwise	practice	Guided	1	0.5	0	12.53035	0.3816	-1.45073	-0.79945	0.808170051850963	-0.085135	-1.312449	0.975029
Trial1	3	1	blindfold	counterclockwise	practice	Guided	1	0.5	0	12.55034	0.3816	-1.45071	-0.7994599	0.808179898425584	-0.122065	-1.21935	0.998206
Trial1	3	1	blindfold	counterclockwise	practice	Guided	1	0.5	0	12.57034	0.38159	-1.4507	-0.7994599	0.808181361129817	-0.138649	-1.24474	0.976247
Trial1	3	1	blindfold	counterclockwise	practice	Guided	1	0.5	0	12.59035	0.38159	-1.45069	-0.79947	0.808191325612132	-0.125068	-1.24474	0.972799
Trial1	3	1	blindfold	counterclockwise	practice	Guided	1	0.5	0	12.61035	0.38159	-1.45067	-0.79947	0.808191325612132	-0.028237	-1.261668	0.995034
Trial1	3	1	blindfold	counterclockwise	practice	Guided	1	0.5	0	12.63034	0.38158	-1.45067	-0.79948	0.808202698291354	-0.088563	-1.227813	0.958012
Trial1	3	1	blindfold	counterclockwise	practice	Guided	1	0.5	0	12.65034	0.38158	-1.45066	-0.79948	0.808202698291354	-0.074765	-1.202422	0.950369
Trial1	3	1	blindfold	counterclockwise	practice	Guided	1	0.5	0	12.67035	0.38158	-1.45066	-0.79949	0.808212544838221	-0.06026	-1.202422	0.930147
Trial1	3	1	blindfold	counterclockwise	practice	Guided	1	0.5	0	12.69035	0.38158	-1.45065	-0.79949	0.808212544838221	-0.082937	-1.1728	0.937293
Trial1	3	1	blindfold	counterclockwise	practice	Guided	1	0.5	0	12.71034	0.38157	-1.45064	-0.7995	0.808223913223348	-0.069358	-1.155873	0.92521
Trial1	3	1	blindfold	counterclockwise	practice	Guided	1	0.5	0	12.73035	0.38157	-1.45064	-0.7995	0.808223913223348	-0.085722	-1.210886	0.907692
Trial1	3	1	blindfold	counterclockwise	practice	Guided	1	0.5	0	12.75035	0.38157	-1.45064	-0.7995	0.808223913223348	-0.074264	-1.185495	0.941984
Trial1	3	1	blindfold	counterclockwise	practice	Guided	1	0.5	0	12.77034	0.38157	-1.45063	-0.7995	0.808223913223348	-0.062103	-1.189727	0.963696
Trial1	3	1	blindfold	counterclockwise	practice	Guided	1	0.5	0	12.79034	0.38157	-1.45063	-0.7995	0.808223913223348	-0.088522	-1.193959	0.958014
Trial1	3	1	blindfold	counterclockwise	practice	Guided	1	0.5	0	12.81035	0.38157	-1.45063	-0.7995	0.808223913223348	-0.066781	-1.215118	1.047566
Trial1	3	1	blindfold	counterclockwise	practice	Guided	1	0.5	0	12.83035	0.38156	-1.45062	-0.7995	0.808225380585602	-0.067247	-1.227813	1.055953
Trial1	3	1	blindfold	counterclockwise	practice	Guided	1	0.5	0	12.85034	0.38156	-1.45062	-0.7995	0.808225380585602	-0.024681	-1.265899	1.012059
Trial1	3	1	blindfold	counterclockwise	practice	Guided	1	0.5	0	12.87035	0.38156	-1.45063	-0.7995	0.808225380585602	-0.073788	-1.253204	1.013522
Trial1	3	1	blindfold	counterclockwise	practice	Guided	1	0.5	0	12.89035	0.38156	-1.45063	-0.7995	0.808225380585602	-0.029824	-1.278595	1.024391
Trial1	3	1	blindfold	counterclockwise	practice	Guided	1	0.5	0	12.91034	0.38156	-1.45063	-0.7995	0.808225380585602	-0.01019	-1.342072	0.991835
Trial1	3	1	blindfold	counterclockwise	practice	Guided	1	0.5	0	12.93034	0.38156	-1.45063	-0.7995	0.808225380585602	-0.0013144	-1.375926	0.992331
Trial1	3	1	blindfold	counterclockwise	practice	Guided	1	0.5	0	12.95035	0.38156	-1.45064	-0.7995	0.808225380585602	-0.049733	-1.401317	0.981213
Trial1	3	1	blindfold	counterclockwise	practice	Guided	1	0.5	0	12.97035	0.38156	-1.45064	-0.7995	0.808225380585602	-0.02846	-1.354767	0.999228
Trial1	3	1	blindfold	counterclockwise	practice	Guided	1	0.5	0	12.99034	0.38155	-1.45064	-0.7995	0.808226843701565	-0.065642	-1.33784	1.026597
Trial1	3	1	blindfold	counterclockwise	practice	Guided	1	0.5	0	13.01035	0.38155	-1.45064	-0.7995	0.808226843701565	-0.074047	-1.274363	1.017714
Trial1	3	1	blindfold	counterclockwise	practice	Guided	1	0.5	0	13.03035	0.38155	-1.45064	-0.7995	0.808226843701565	-0.088072	-1.325145	1.02955
Trial1	3	1	blindfold	counterclockwise	practice	Guided	1	0.5	0	13.05034	0.38155	-1.45065	-0.7995	0.808226843701565	-0.015575	-1.342072	1.008361
Trial1	3	1	blindfold	counterclockwise	practice	Guided	1	0.5	0	13.07034	0.38155	-1.45065	-0.7995	0.808226843701565	-0.052522	-1.371694	0.951612
Trial1	3	1	blindfold	counterclockwise	practice	Guided	1	0.5	0	13.09035	0.38155	-1.45065	-0.7995	0.808226843701565	-0.017687	-1.371694	0.966177
Trial1	3	1	blindfold	counterclockwise	practice	Guided	1	0.5	0	13.11035	0.38155	-1.45066	-0.7995	0.808226843701565	-0.029631	-1.409781	0.934366
Trial1	3	1	blindfold	counterclockwise	practice	Guided	1	0.5	0	13.13034	0.38154	-1.45066	-0.79951	0.808238216747971	-0.024258	-1.409781	0.923745
Trial1	3	1	blindfold	counterclockwise	practice	Guided	1	0.5	0	13.15034	0.38154	-1.45067	-0.79951	0.808238216747971	-0.027541	-1.388622	0.982453
Trial1	3	1	blindfold	counterclockwise	practice	Guided	1	0.5	0	13.17035	0.38154	-1.45067	-0.7995	0.808228311306256	-0.096995	-1.426708	1.0293
Trial1	3	1	blindfold	counterclockwise	practice	Guided	1	0.5	0	13.19035	0.38154	-1.45067	-0.7995	0.808228311306256	-0.095113	-1.388622	0.988359
Trial1	3	1	blindfold	counterclockwise	practice	Guided	1	0.5	0	13.21034	0.38154	-1.45067	-0.7995	0.808228311306256	-0.100468	-1.43094	1.012032
Trial1	3	1	blindfold	counterclockwise	practice	Guided	1	0.5	0	13.23035	0.38153	-1.45068	-0.7995	0.808229779032347	-0.083857	-1.414012	1.033992
Trial1	3	1	blindfold	counterclockwise	practice	Guided	1	0.5	0	13.25035	0.38153	-1.45068	-0.7995	0.808229779032347	-0.086882	-1.439403	1.008584
Trial1	3	1	blindfold	counterclockwise	practice	Guided	1	0.5	0	13.27034	0.38153	-1.45068	-0.7995	0.808229779032347	-0.068395	-1.464794	0.996997
Trial1	3	1	blindfold	counterclockwise	practice	Guided	1	0.5	0	13.29034	0.38153	-1.45069	-0.7995	0.808229779032347	-0.088956	-1.511344	0.966403
Trial1	3	1	blindfold	counterclockwise	practice	Guided	1	0.5	0	13.31035	0.38152	-1.4507	-0.79951	0.808241143548133	-0.088239	-1.553662	0.953823
Trial1	3	1	blindfold	counterclockwise	practice	Guided	1	0.5	0	13.33035	0.38152	-1.45071	-0.79951	0.808241143548133	-0.052921	-1.579053	0.960003
Trial1	3	1	blindfold	counterclockwise	practice	Guided	1	0.5	0	13.35034	0.38152	-1.45072	-0.79951	0.808241143548133	-0.103428	-1.570589	0.986628
Trial1	3	1	blindfold	counterclockwise	practice	Guided	1	0.5	0	13.37035	0.38151	-1.45073	-0.7995	0.808232710479585	-0.130777	-1.574821	0.99772
Trial1	3	1	blindfold	counterclockwise	practice	Guided	1	0.5	0	13.39035	0.38151	-1.45073	-0.7995	0.808232710479585	-0.069966	-1.617139	1.026355
Trial1	3	1	blindfold	counterclockwise	practice	Guided	1	0.5	0	13.41034	0.3815	-1.45075	-0.7995	0.80823417420001	-0.10758	-1.655225	1.060624
Trial1	3	1	blindfold	counterclockwise	practice	Guided	1	0.5	0	13.43034	0.3815	-1.45076	-0.7995	0.80823417420001	-0.116217	-1.638298	1.057424
Trial1	3	1	blindfold	counterclockwise	practice	Guided	1	0.5	0	13.45035	0.3815	-1.45076	-0.79949	0.808224268832815	-0.133039	-1.693311	1.039659
Trial1	3	1	blindfold	counterclockwise	practice	Guided	1	0.5	0	13.47035	0.38149	-1.45078	-0.79949	0.808225737061764	-0.117361	-1.701775	1.078393
Trial1	3	1	blindfold	counterclockwise	practice	Guided	1	0.5	0	13.49034	0.38149	-1.45079	-0.79948	0.808215890675618	-0.124367	-1.752556	1.124274
Trial1	3	1	blindfold	counterclockwise	practice	Guided	1	0.5	0	13.51035	0.38148	-1.45083	-0.79948	0.808217354673529	-0.145855	-1.752556	1.110454
Trial1	3	1	blindfold	counterclockwise	practice	Guided	1	0.5	0	13.53035	0.38148	-1.45084	-0.79948	0.808217354673529	-0.154717	-1.832961	1.10996
Trial1	3	1	blindfold	counterclockwise	practice	Guided	1	0.5	0	13.55034	0.38147	-1.45085	-0.79947	0.808208917854858	-0.159846	-1.80757	1.122293
Trial1	3	1	blindfold	counterclockwise	practice	Guided	1	0.5	0	13.57034	0.38147	-1.45086	-0.79947	0.808208917854858	-0.108854	-1.883742	1.167206
Trial1	3	1	blindfold	counterclockwise	practice	Guided	1	0.5	0	13.59035	0.38146	-1.45087	-0.7994599	0.808200417865062	-0.12591	-1.896438	1.153634
Trial1	3	1	blindfold	counterclockwise	practice	Guided	1	0.5	0	13.61035	0.38146	-1.45089	-0.79945	0.808190571540439	-0.084742	-1.934524	1.214825
Trial1	3	1	blindfold	counterclockwise	practice	Guided	1	0.5	0	13.63034	0.38146	-1.4509	-0.79945	0.808190571540439	-0.026989	-1.942987	1.21805
Trial1	3	1	blindfold	counterclockwise	practice	Guided	1	0.5	0	13.65034	0.38146	-1.45092	-0.79944	0.808180725218454	-0.063244	-1.998001	1.228645
Trial1	3	1	blindfold	counterclockwise	practice	Guided	1	0.5	0	13.67035	0.38145	-1.45093	-0.79944	0.808182194022053	-0.071667	-2.014928	1.219761
Trial1	3	1	blindfold	counterclockwise	practice	Guided	1	0.5	0	13.69035	0.38145	-1.45094	-0.79942	0.808162383502055	-0.096702	-2.023392	1.348766
Trial1	3	1	blindfold	counterclockwise	practice	Guided	1	0.5	0	13.71034	0.38145	-1.45095	-0.79941	0.808152478246061	-0.100206	-1.938756	1.413877
Trial1	3	1	blindfold	counterclockwise	practice	Guided	1	0.5	0	13.73035	0.38144	-1.45095	-0.7994	0.808144041989754	-0.118199	-1.92606	1.41487
Trial1	3	1	blindfold	counterclockwise	practice	Guided	1	0.5	0	13.75035	0.38144	-1.45095	-0.79939	0.808134195716816	-0.121928	-1.904901	1.402043
Trial1	3	1	blindfold	counterclockwise	practice	Guided	1	0.5	0	13.77034	0.38144	-1.45095	-0.79939	0.808134195716816	-0.116069	-1.917597	1.398098
Trial1	3	1	blindfold	counterclockwise	practice	Guided	1	0.5	0	13.79034	0.38144	-1.45095	-0.79938	0.808124290486821	-0.082621	-1.955683	1.336933
Trial1	3	1	blindfold	counterclockwise	practice	Guided	1	0.5	0	13.81035	0.38143	-1.45096	-0.79938	0.808125750895827	-0.03796	-1.985305	1.33522
Trial1	3	1	blindfold	counterclockwise	practice	Guided	1	0.5	0	13.83035	0.38143	-1.45096	-0.7993701	0.808115904645976	-0.08871	-1.964146	1.366039
Trial1	3	1	blindfold	counterclockwise	practice	Guided	1	0.5	0	13.85034	0.38143	-1.45096	-0.7993701	0.808115904645976	-0.14997	-1.930292	1.345792
Trial1	3	1	blindfold	counterclockwise	practice	Guided	1	0.5	0	13.87035	0.38143	-1.45096	-0.7993701	0.808115904645976	-0.165857	-1.845656	1.311252
Trial1	3	1	blindfold	counterclockwise	practice	Guided	1	0.5	0	13.89035	0.38142	-1.45096	-0.7993701	0.808117378311972	-0.131	-1.887974	1.325818
Trial1	3	1	blindfold	counterclockwise	practice	Guided	1	0.5	0	13.91034	0.38142	-1.45096	-0.7993701	0.808117378311972	-0.069708	-1.930292	1.266143
Trial1	3	1	blindfold	counterclockwise	practice	Guided	1	0.5	0	13.93034	0.38142	-1.45096	-0.7993701	0.808117378311972	-0.082567	-1.989537	1.257012
Trial1	3	1	blindfold	counterclockwise	practice	Guided	1	0.5	0	13.95035	0.38141	-1.45097	-0.7993701	0.808118843353223	-0.076249	-2.01916	1.223712
Trial1	3	1	blindfold	counterclockwise	practice	Guided	1	0.5	0	13.97035	0.38141	-1.45097	-0.7993701	0.808118843353223	-0.096594	-2.057246	1.248625
Trial1	3	1	blindfold	counterclockwise	practice	Guided	1	0.5	0	13.99034	0.38141	-1.45097	-0.79936	0.808108879223134	-0.137272	-2.006464	1.279196
Trial1	3	1	blindfold	counterclockwise	practice	Guided	1	0.5	0	14.01035	0.38141	-1.45097	-0.79936	0.808108879223134	-0.137272	-2.006464	1.279196
Trial1	3	1	blindfold	counterclockwise	practice	Guided	1	0.5	0	14.03035	0.3814	-1.45098	-0.79935	0.808100502586162	-0.186802	-2.031855	1.360588
Trial1	3	1	blindfold	counterclockwise	practice	Guided	1	0.5	0	14.05034	0.38139	-1.45099	-0.79935	0.808101967905067	-0.208969	-2.036087	1.447662
Trial1	3	1	blindfold	counterclockwise	practice	Guided	1	0.5	0	14.07034	0.38139	-1.45099	-0.79934	0.808092062775638	-0.159595	-2.108028	1.442005
Trial1	3	1	blindfold	counterclockwise	practice	Guided	1	0.5	0	14.09035	0.38138	-1.451	-0.79933	0.808083627499136	-0.165183	-2.124955	1.462726
Trial1	3	1	blindfold	counterclockwise	practice	Guided	1	0.5	0	14.11035	0.38138	-1.45101	-0.79932	0.808073722393071	-0.168191	-2.108028	1.517243
Trial1	3	1	blindfold	counterclockwise	practice	Guided	1	0.5	0	14.13034	0.38137	-1.45101	-0.7993	0.808055436798247	-0.196	-2.120723	1.616647
Trial1	3	1	blindfold	counterclockwise	practice	Guided	1	0.5	0	14.15034	0.38137	-1.45101	-0.79929	0.808045531718154	-0.212561	-2.0911	1.674615
Trial1	3	1	blindfold	counterclockwise	practice	Guided	1	0.5	0	14.17035	0.38136	-1.45102	-0.79928	0.808037151406403	-0.232637	-2.095332	1.733574
Trial1	3	1	blindfold	counterclockwise	practice	Guided	1	0.5	0	14.19035	0.38135	-1.45102	-0.79924	0.807999005947347	-0.267201	-2.141882	1.776728
Trial1	3	1	blindfold	counterclockwise	practice	Guided	1	0.5	0	14.21034	0.38134	-1.45103	-0.79923	0.807990562681477	-0.299375	-2.074173	1.88847
Trial1	3	1	blindfold	counterclockwise	practice	Guided	1	0.5	0	14.23035	0.38133	-1.45103	-0.79921	0.807972286677078	-0.291375	-2.120723	1.893162
Trial1	3	1	blindfold	counterclockwise	practice	Guided	1	0.5	0	14.25035	0.38132	-1.45103	-0.7992	0.807963848127524	-0.312601	-2.116491	1.875151
Trial1	3	1	blindfold	counterclockwise	practice	Guided	1	0.5	0	14.27034	0.38131	-1.45103	-0.79919	0.807955473073319	-0.2728	-2.108028	1.881579
Trial1	3	1	blindfold	counterclockwise	practice	Guided	1	0.5	0	14.29034	0.38131	-1.45103	-0.79917	0.807935663190707	-0.281637	-2.146114	1.881086
Trial1	3	1	blindfold	counterclockwise	practice	Guided	1	0.5	0	14.31035	0.38129	-1.45104	-0.79916	0.807928691870182	-0.25045	-2.150346	1.802655
Trial1	3	1	blindfold	counterclockwise	practice	Guided	1	0.5	0	14.33035	0.38129	-1.45104	-0.79916	0.807928691870182	-0.20528	-2.213823	1.712881
Trial1	3	1	blindfold	counterclockwise	practice	Guided	1	0.5	0	14.35034	0.38128	-1.45105	-0.79917	0.807940068122166	-0.129724	-2.260372	1.637174
Trial1	3	1	blindfold	counterclockwise	practice	Guided	1	0.5	0	14.37035	0.38128	-1.45106	-0.79917	0.807940068122166	-0.112642	-2.289995	1.570823
Trial1	3	1	blindfold	counterclockwise	practice	Guided	1	0.5	0	14.39035	0.38128	-1.45106	-0.79918	0.807949914050468	-0.105391	-2.345008	1.52075
Trial1	3	1	blindfold	counterclockwise	practice	Guided	1	0.5	0	14.41034	0.38127	-1.45109	-0.79919	0.807961344953332	-0.10048	-2.366167	1.512611
Trial1	3	1	blindfold	counterclockwise	practice	Guided	1	0.5	0	14.43034	0.38127	-1.4511	-0.79919	0.807961344953332	-0.139758	-2.340777	1.497798
Trial1	3	1	blindfold	counterclockwise	practice	Guided	1	0.5	0	14.45035	0.38127	-1.4511	-0.7992	0.807971190869084	-0.144408	-2.374631	1.421822
Trial1	3	1	blindfold	counterclockwise	practice	Guided	1	0.5	0	14.47035	0.38127	-1.45111	-0.79921	0.807981095745087	-0.138082	-2.378863	1.366067
Trial1	3	1	blindfold	counterclockwise	practice	Guided	1	0.5	0	14.49034	0.38126	-1.45112	-0.79923	0.808002322412232	-0.096448	-2.425413	1.361401
Trial1	3	1	blindfold	counterclockwise	practice	Guided	1	0.5	0	14.51035	0.38126	-1.45114	-0.79924	0.808012227278167	-0.068155	-2.433876	1.333534
Trial1	3	1	blindfold	counterclockwise	practice	Guided	1	0.5	0	14.53035	0.38126	-1.45115	-0.79925	0.808022132146782	0.0080694	-2.425413	1.325169
Trial1	3	1	blindfold	counterclockwise	practice	Guided	1	0.5	0	14.55034	0.38126	-1.45115	-0.79926	0.808032037018076	-0.019306	-2.378863	1.336261
Trial1	3	1	blindfold	counterclockwise	practice	Guided	1	0.5	0	14.57034	0.38126	-1.45115	-0.79926	0.808032037018076	-0.0041096	-2.336545	1.297775
Trial1	3	1	blindfold	counterclockwise	practice	Guided	1	0.5	0	14.59035	0.38126	-1.45116	-0.79927	0.808041882934459	0.034691	-2.404254	1.326654
Trial1	3	1	blindfold	counterclockwise	practice	Guided	1	0.5	0	14.61035	0.38126	-1.45116	-0.79928	0.808051846768704	0.024836	-2.378863	1.34293
Trial1	3	1	blindfold	counterclockwise	practice	Guided	1	0.5	0	14.63034	0.38126	-1.45116	-0.79928	0.808051846768704	-0.048609	-2.353472	1.380897
Trial1	3	1	blindfold	counterclockwise	practice	Guided	1	0.5	0	14.65034	0.38126	-1.45116	-0.79928	0.808051846768704	-0.080891	-2.370399	1.400128
Trial1	3	1	blindfold	counterclockwise	practice	Guided	1	0.5	0	14.67035	0.38125	-1.45116	-0.79928	0.808053309526037	-0.051447	-2.315386	1.431217
Trial1	3	1	blindfold	counterclockwise	practice	Guided	1	0.5	0	14.69035	0.38125	-1.45116	-0.79928	0.808053309526037	-0.058002	-2.315386	1.46871
Trial1	3	1	blindfold	counterclockwise	practice	Guided	1	0.5	0	14.71034	0.38125	-1.45116	-0.79928	0.808053309526037	-0.118334	-2.268836	1.43169
Trial1	3	1	blindfold	counterclockwise	practice	Guided	1	0.5	0	14.73035	0.38125	-1.45116	-0.79928	0.808053309526037	-0.051917	-2.2773	1.439604
Trial1	3	1	blindfold	counterclockwise	practice	Guided	1	0.5	0	14.75035	0.38124	-1.45116	-0.79928	0.808054785543499	-0.110376	-2.2773	1.44896
Trial1	3	1	blindfold	counterclockwise	practice	Guided	1	0.5	0	14.77034	0.38124	-1.45115	-0.79928	0.808054785543499	-0.051916	-2.260372	1.439604
Trial1	3	1	blindfold	counterclockwise	practice	Guided	1	0.5	0	14.79034	0.38124	-1.45115	-0.79928	0.808054785543499	-0.016145	-2.268836	1.437394
Trial1	3	1	blindfold	counterclockwise	practice	Guided	1	0.5	0	14.81035	0.38124	-1.45115	-0.79929	0.808064631429401	-0.013586	-2.285763	1.31134
Trial1	3	1	blindfold	counterclockwise	practice	Guided	1	0.5	0	14.83035	0.38124	-1.45115	-0.79929	0.808064631429401	0.0093073	-2.243445	1.299998
Trial1	3	1	blindfold	counterclockwise	practice	Guided	1	0.5	0	14.85034	0.38124	-1.45115	-0.7993	0.808074536275377	0.01724	-2.260372	1.237343
Trial1	3	1	blindfold	counterclockwise	practice	Guided	1	0.5	0	14.87035	0.38124	-1.45115	-0.79931	0.808084382166592	0.027039	-2.209591	1.221064
Trial1	3	1	blindfold	counterclockwise	practice	Guided	1	0.5	0	14.89035	0.38124	-1.45114	-0.79932	0.808094287017912	0.050396	-2.234982	1.201335
Trial1	3	1	blindfold	counterclockwise	practice	Guided	1	0.5	0	14.91034	0.38124	-1.45114	-0.79933	0.808104191871912	0.033725	-2.222286	1.179372
Trial1	3	1	blindfold	counterclockwise	practice	Guided	1	0.5	0	14.93034	0.38124	-1.45114	-0.79934	0.808114096728592	0.023642	-2.247677	1.119918
Trial1	3	1	blindfold	counterclockwise	practice	Guided	1	0.5	0	14.95035	0.38125	-1.45114	-0.79935	0.808122525696911	0.018003	-2.188432	1.140636
Trial1	3	1	blindfold	counterclockwise	practice	Guided	1	0.5	0	14.97035	0.38125	-1.45113	-0.79936	0.808132371619412	0.00091225	-2.201127	1.127062
Trial1	3	1	blindfold	counterclockwise	practice	Guided	1	0.5	0	14.99034	0.38125	-1.45113	-0.7993701	0.808142335459847	0.005806	-2.171505	1.118922
Trial1	3	1	blindfold	counterclockwise	practice	Guided	1	0.5	0	15.01035	0.38125	-1.45112	-0.7993701	0.808142335459847	-0.013637	-2.078405	1.147283
Trial1	3	1	blindfold	counterclockwise	practice	Guided	1	0.5	0	15.03035	0.38125	-1.45111	-0.79938	0.808152181387674	0.0268	-2.036087	1.141127
Trial1	3	1	blindfold	counterclockwise	practice	Guided	1	0.5	0	15.05034	0.38125	-1.4511	-0.79938	0.808152181387674	-0.021858	-2.023392	1.134204
Trial1	3	1	blindfold	counterclockwise	practice	Guided	1	0.5	0	15.07034	0.38125	-1.45109	-0.79939	0.808162086275824	-0.016738	-2.006464	1.121871
Trial1	3	1	blindfold	counterclockwise	practice	Guided	1	0.5	0	15.09035	0.38125	-1.45108	-0.79939	0.808162086275824	0.039825	-1.993769	1.14606
Trial1	3	1	blindfold	counterclockwise	practice	Guided	1	0.5	0	15.11035	0.38125	-1.45107	-0.79939	0.808162086275824	0.065027	-2.023392	1.172705
Trial1	3	1	blindfold	counterclockwise	practice	Guided	1	0.5	0	15.13034	0.38125	-1.45106	-0.79939	0.808162086275824	0.019397	-1.981074	1.191191
Trial1	3	1	blindfold	counterclockwise	practice	Guided	1	0.5	0	15.15034	0.38125	-1.45106	-0.79939	0.808162086275824	-0.0049442	-1.993769	1.236079
Trial1	3	1	blindfold	counterclockwise	practice	Guided	1	0.5	0	15.17035	0.38125	-1.45105	-0.79939	0.808162086275824	-0.004263	-1.917597	1.216598
Trial1	3	1	blindfold	counterclockwise	practice	Guided	1	0.5	0	15.19035	0.38125	-1.45104	-0.79939	0.808162086275824	-0.0096682	-1.904901	1.231635
Trial1	3	1	blindfold	counterclockwise	practice	Guided	1	0.5	0	15.21034	0.38125	-1.45103	-0.79939	0.808162086275824	0.019052	-1.942987	1.195379
Trial1	3	1	blindfold	counterclockwise	practice	Guided	1	0.5	0	15.23035	0.38125	-1.45102	-0.7994	0.808171932208961	0.052236	-1.976842	1.159373
Trial1	3	1	blindfold	counterclockwise	practice	Guided	1	0.5	0	15.25035	0.38125	-1.45102	-0.7994	0.808171932208961	-0.046697	-1.985305	1.094959
Trial1	3	1	blindfold	counterclockwise	practice	Guided	1	0.5	0	15.27034	0.38125	-1.45102	-0.7994	0.808171932208961	0.0033271	-1.976842	1.076719
Trial1	3	1	blindfold	counterclockwise	practice	Guided	1	0.5	0	15.29034	0.38125	-1.45102	-0.79941	0.808181837102453	-0.029435	-2.031855	1.104336
Trial1	3	1	blindfold	counterclockwise	practice	Guided	1	0.5	0	15.31035	0.38125	-1.45102	-0.79942	0.808191741998623	-0.058231	-1.97261	1.060663
Trial1	3	1	blindfold	counterclockwise	practice	Guided	1	0.5	0	15.33035	0.38125	-1.45102	-0.79942	0.808191741998623	0.0098015	-1.934524	1.039221
Trial1	3	1	blindfold	counterclockwise	practice	Guided	1	0.5	0	15.35034	0.38125	-1.45101	-0.79942	0.808191741998623	0.011657	-2.006464	1.085597
Trial1	3	1	blindfold	counterclockwise	practice	Guided	1	0.5	0	15.37035	0.38125	-1.45101	-0.79943	0.808201646897471	-0.019216	-1.998001	1.079667
Trial1	3	1	blindfold	counterclockwise	practice	Guided	1	0.5	0	15.39035	0.38125	-1.45101	-0.79943	0.808201646897471	0.012339	-1.989537	1.073015
Trial1	3	1	blindfold	counterclockwise	practice	Guided	1	0.5	0	15.41034	0.38125	-1.45101	-0.79943	0.808201646897471	0.013939	-1.930292	1.123582
Trial1	3	1	blindfold	counterclockwise	practice	Guided	1	0.5	0	15.43034	0.38125	-1.451	-0.79943	0.808201646897471	-0.013908	-1.921828	1.143061
Trial1	3	1	blindfold	counterclockwise	practice	Guided	1	0.5	0	15.45035	0.38125	-1.451	-0.79943	0.808201646897471	0.066975	-1.917597	1.13075
Trial1	3	1	blindfold	counterclockwise	practice	Guided	1	0.5	0	15.47035	0.38125	-1.451	-0.79943	0.808201646897471	0.014109	-1.942987	1.119386
Trial1	3	1	blindfold	counterclockwise	practice	Guided	1	0.5	0	15.49034	0.38125	-1.451	-0.79943	0.808201646897471	0.036772	-1.942987	1.112238
Trial1	3	1	blindfold	counterclockwise	practice	Guided	1	0.5	0	15.51035	0.38125	-1.45099	-0.79943	0.808201646897471	0.032053	-1.942987	1.135412
Trial1	3	1	blindfold	counterclockwise	practice	Guided	1	0.5	0	15.53035	0.38125	-1.45099	-0.79943	0.808201646897471	0.01753	-1.913365	1.136403
Trial1	3	1	blindfold	counterclockwise	practice	Guided	1	0.5	0	15.55034	0.38125	-1.45099	-0.79943	0.808201646897471	0.025461	-1.904901	1.166004
Trial1	3	1	blindfold	counterclockwise	practice	Guided	1	0.5	0	15.57034	0.38125	-1.45099	-0.79943	0.808201646897471	-0.020628	-1.896438	1.180545
Trial1	3	1	blindfold	counterclockwise	practice	Guided	1	0.5	0	15.59035	0.38125	-1.45099	-0.79943	0.808201646897471	0.011395	-1.930292	1.165506
Trial1	3	1	blindfold	counterclockwise	practice	Guided	1	0.5	0	15.61035	0.38126	-1.45098	-0.79943	0.808200184408614	0.021878	-1.875279	1.093223
Trial1	3	1	blindfold	counterclockwise	practice	Guided	1	0.5	0	15.63034	0.38126	-1.45098	-0.79943	0.808200184408614	0.0017588	-1.955683	1.097663
Trial1	3	1	blindfold	counterclockwise	practice	Guided	1	0.5	0	15.65034	0.38126	-1.45098	-0.79944	0.808210089328065	0.0015059	-1.968378	1.100864
Trial1	3	1	blindfold	counterclockwise	practice	Guided	1	0.5	0	15.67035	0.38126	-1.45098	-0.79944	0.808210089328065	-0.031483	-1.909133	1.118381
Trial1	3	1	blindfold	counterclockwise	practice	Guided	1	0.5	0	15.69035	0.38125	-1.45098	-0.79944	0.808211551798999	-0.04576	-1.875279	1.141805
Trial1	3	1	blindfold	counterclockwise	practice	Guided	1	0.5	0	15.71034	0.38125	-1.45097	-0.79944	0.808211551798999	-0.034099	-1.947219	1.099869
Trial1	3	1	blindfold	counterclockwise	practice	Guided	1	0.5	0	15.73035	0.38125	-1.45097	-0.79944	0.808211551798999	0.0040046	-1.947219	1.055724
Trial1	3	1	blindfold	counterclockwise	practice	Guided	1	0.5	0	15.75035	0.38125	-1.45097	-0.79944	0.808211551798999	0.079048	-1.97261	1.068326
Trial1	3	1	blindfold	counterclockwise	practice	Guided	1	0.5	0	15.77034	0.38126	-1.45097	-0.79944	0.808210089328065	0.122514	-1.955683	1.087578
Trial1	3	1	blindfold	counterclockwise	practice	Guided	1	0.5	0	15.79034	0.38126	-1.45097	-0.79944	0.808210089328065	0.055604	-1.909133	1.08805
Trial1	3	1	blindfold	counterclockwise	practice	Guided	1	0.5	0	15.81035	0.38126	-1.45097	-0.79944	0.808210089328065	-0.016472	-1.875279	1.180777
Trial1	3	1	blindfold	counterclockwise	practice	Guided	1	0.5	0	15.83035	0.38126	-1.45097	-0.79943	0.808200184408614	-0.095993	-1.828729	1.236261
Trial1	3	1	blindfold	counterclockwise	practice	Guided	1	0.5	0	15.85034	0.38126	-1.45096	-0.79943	0.808200184408614	-0.002927	-1.769484	1.257251
Trial1	3	1	blindfold	counterclockwise	practice	Guided	1	0.5	0	15.87035	0.38125	-1.45096	-0.79942	0.808191741998623	-0.051807	-1.76102	1.279187
Trial1	3	1	blindfold	counterclockwise	practice	Guided	1	0.5	0	15.89035	0.38125	-1.45095	-0.79942	0.808191741998623	0.0050111	-1.862583	1.274519
Trial1	3	1	blindfold	counterclockwise	practice	Guided	1	0.5	0	15.91034	0.38125	-1.45095	-0.79941	0.808181837102453	-0.016546	-1.964146	1.260697
Trial1	3	1	blindfold	counterclockwise	practice	Guided	1	0.5	0	15.93034	0.38125	-1.45096	-0.79941	0.808181837102453	-0.009317	-1.947219	1.290546
Trial1	3	1	blindfold	counterclockwise	practice	Guided	1	0.5	0	15.95035	0.38125	-1.45096	-0.7994	0.808171932208961	-0.032955	-1.92606	1.314466
Trial1	3	1	blindfold	counterclockwise	practice	Guided	1	0.5	0	15.97035	0.38125	-1.45096	-0.79939	0.808162086275824	-0.093052	-1.871047	1.353177
Trial1	3	1	blindfold	counterclockwise	practice	Guided	1	0.5	0	15.99034	0.38125	-1.45096	-0.79938	0.808152181387674	-0.130931	-1.917597	1.393128
Trial1	3	1	blindfold	counterclockwise	practice	Guided	1	0.5	0	16.01035	0.38124	-1.45095	-0.79938	0.808153657224556	-0.025925	-1.951451	1.348511
Trial1	3	1	blindfold	counterclockwise	practice	Guided	1	0.5	0	16.03035	0.38124	-1.45096	-0.7993701	0.80814381131471	-0.029678	-1.968378	1.335682
Trial1	3	1	blindfold	counterclockwise	practice	Guided	1	0.5	0	16.05034	0.38124	-1.45096	-0.7993701	0.80814381131471	0.0037495	-1.976842	1.295482
Trial1	3	1	blindfold	counterclockwise	practice	Guided	1	0.5	0	16.07034	0.38124	-1.45096	-0.7993701	0.80814381131471	-0.0074916	-2.010696	1.2565
Trial1	3	1	blindfold	counterclockwise	practice	Guided	1	0.5	0	16.09035	0.38124	-1.45097	-0.7993701	0.80814381131471	-0.0049369	-1.998001	1.290791
Trial1	3	1	blindfold	counterclockwise	practice	Guided	1	0.5	0	16.11035	0.38124	-1.45097	-0.7993701	0.80814381131471	-0.071115	-2.040319	1.278684
Trial1	3	1	blindfold	counterclockwise	practice	Guided	1	0.5	0	16.13034	0.38124	-1.45097	-0.7993701	0.80814381131471	-0.05966	-2.023392	1.233051
Trial1	3	1	blindfold	counterclockwise	practice	Guided	1	0.5	0	16.15034	0.38124	-1.45098	-0.7993701	0.80814381131471	-0.031839	-2.078405	1.213571
Trial1	3	1	blindfold	counterclockwise	practice	Guided	1	0.5	0	16.17035	0.38124	-1.45098	-0.79938	0.808153657224556	0.0034579	-2.124955	1.219748
Trial1	3	1	blindfold	counterclockwise	practice	Guided	1	0.5	0	16.19035	0.38124	-1.45099	-0.79938	0.808153657224556	-0.014105	-2.116491	1.218754
Trial1	3	1	blindfold	counterclockwise	practice	Guided	1	0.5	0	16.21034	0.38124	-1.451	-0.79938	0.808153657224556	0.029327	-2.129187	1.233812
Trial1	3	1	blindfold	counterclockwise	practice	Guided	1	0.5	0	16.23035	0.38124	-1.451	-0.79938	0.808153657224556	0.0035846	-2.103796	1.223192
Trial1	3	1	blindfold	counterclockwise	practice	Guided	1	0.5	0	16.25035	0.38124	-1.45101	-0.79938	0.808153657224556	0.0141	-2.082637	1.18669
Trial1	3	1	blindfold	counterclockwise	practice	Guided	1	0.5	0	16.27034	0.38124	-1.45101	-0.79938	0.808153657224556	-0.062373	-2.069941	1.199248
Trial1	3	1	blindfold	counterclockwise	practice	Guided	1	0.5	0	16.29034	0.38124	-1.45101	-0.79938	0.808153657224556	-0.040856	-2.099564	1.213068
Trial1	3	1	blindfold	counterclockwise	practice	Guided	1	0.5	0	16.31035	0.38124	-1.45102	-0.79939	0.808163562094618	0.029738	-2.13765	1.225421
Trial1	3	1	blindfold	counterclockwise	practice	Guided	1	0.5	0	16.33035	0.38124	-1.45102	-0.79939	0.808163562094618	0.01335	-2.150346	1.199267
Trial1	3	1	blindfold	counterclockwise	practice	Guided	1	0.5	0	16.35034	0.38124	-1.45103	-0.79939	0.808163562094618	-0.012393	-2.167273	1.181004
Trial1	3	1	blindfold	counterclockwise	practice	Guided	1	0.5	0	16.37035	0.38123	-1.45103	-0.79939	0.808165029275876	-1.3298E-05	-2.150346	1.198521
Trial1	3	1	blindfold	counterclockwise	practice	Guided	1	0.5	0	16.39035	0.38123	-1.45103	-0.79939	0.808165029275876	-0.037222	-2.133418	1.225891
Trial1	3	1	blindfold	counterclockwise	practice	Guided	1	0.5	0	16.41034	0.38123	-1.45104	-0.79939	0.808165029275876	-0.03959	-2.124955	1.267824
Trial1	3	1	blindfold	counterclockwise	practice	Guided	1	0.5	0	16.43034	0.38123	-1.45104	-0.79938	0.808155124423796	-0.0096727	-2.167273	1.290526
Trial1	3	1	blindfold	counterclockwise	practice	Guided	1	0.5	0	16.45035	0.38123	-1.45104	-0.79938	0.808155124423796	-0.013419	-2.201127	1.277697
Trial1	3	1	blindfold	counterclockwise	practice	Guided	1	0.5	0	16.47035	0.38123	-1.45105	-0.79938	0.808155124423796	0.005505	-2.196895	1.257721
Trial1	3	1	blindfold	counterclockwise	practice	Guided	1	0.5	0	16.49034	0.38123	-1.45105	-0.79938	0.808155124423796	-0.035903	-2.222286	1.280649
Trial1	3	1	blindfold	counterclockwise	practice	Guided	1	0.5	0	16.51035	0.38123	-1.45106	-0.79938	0.808155124423796	-0.050181	-2.188432	1.296678
Trial1	3	1	blindfold	counterclockwise	practice	Guided	1	0.5	0	16.53035	0.38123	-1.45106	-0.79938	0.808155124423796	-0.038954	-2.218054	1.25524
Trial1	3	1	blindfold	counterclockwise	practice	Guided	1	0.5	0	16.55034	0.38123	-1.45107	-0.79938	0.808155124423796	-0.074967	-2.2773	1.261643
Trial1	3	1	blindfold	counterclockwise	practice	Guided	1	0.5	0	16.57034	0.38122	-1.45107	-0.79938	0.80815659612395	-0.052986	-2.30269	1.267076
Trial1	3	1	blindfold	counterclockwise	practice	Guided	1	0.5	0	16.59035	0.38122	-1.45108	-0.79938	0.80815659612395	0.018096	-2.323849	1.271043
Trial1	3	1	blindfold	counterclockwise	practice	Guided	1	0.5	0	16.61035	0.38122	-1.45109	-0.79938	0.80815659612395	-0.042013	-2.374631	1.149905
Trial1	3	1	blindfold	counterclockwise	practice	Guided	1	0.5	0	16.63034	0.38122	-1.4511	-0.79939	0.808166500957993	0.0038029	-2.383095	1.127224
Trial1	3	1	blindfold	counterclockwise	practice	Guided	1	0.5	0	16.65034	0.38122	-1.45111	-0.79939	0.808166500957993	-0.018894	-2.391558	1.13437
Trial1	3	1	blindfold	counterclockwise	practice	Guided	1	0.5	0	16.67035	0.38122	-1.45112	-0.7994	0.808176346837347	-0.034574	-2.438108	1.107224
Trial1	3	1	blindfold	counterclockwise	practice	Guided	1	0.5	0	16.69035	0.38122	-1.45113	-0.7994	0.808176346837347	-0.054232	-2.383095	1.128191
Trial1	3	1	blindfold	counterclockwise	practice	Guided	1	0.5	0	16.71034	0.38122	-1.45114	-0.7994	0.808176346837347	0.014034	-2.416949	1.102555
Trial1	3	1	blindfold	counterclockwise	practice	Guided	1	0.5	0	16.73035	0.38122	-1.45115	-0.79941	0.808186251676734	-0.018489	-2.484658	1.114142
Trial1	3	1	blindfold	counterclockwise	practice	Guided	1	0.5	0	16.75035	0.38122	-1.45115	-0.79941	0.808186251676734	-0.00073489	-2.467731	1.12697
Trial1	3	1	blindfold	counterclockwise	practice	Guided	1	0.5	0	16.77034	0.38122	-1.45116	-0.79941	0.808186251676734	-0.0065972	-2.510049	1.168656
Trial1	3	1	blindfold	counterclockwise	practice	Guided	1	0.5	0	16.79034	0.38122	-1.45118	-0.79942	0.808196156518801	-0.031862	-2.510049	1.125233
Trial1	3	1	blindfold	counterclockwise	practice	Guided	1	0.5	0	16.81035	0.38121	-1.4512	-0.79942	0.808197623887918	-0.083771	-2.510049	1.097096
Trial1	3	1	blindfold	counterclockwise	practice	Guided	1	0.5	0	16.83035	0.38121	-1.4512	-0.79942	0.808197623887918	-0.107847	-2.518512	1.129405
Trial1	3	1	blindfold	counterclockwise	practice	Guided	1	0.5	0	16.85034	0.38121	-1.45121	-0.79942	0.808197623887918	-0.091003	-2.535439	1.147171
Trial1	3	1	blindfold	counterclockwise	practice	Guided	1	0.5	0	16.87035	0.38121	-1.45121	-0.79942	0.808197623887918	-0.052182	-2.497353	1.170371
Trial1	3	1	blindfold	counterclockwise	practice	Guided	1	0.5	0	16.89035	0.38121	-1.45121	-0.79942	0.808197623887918	-0.047038	-2.51428	1.158038
Trial1	3	1	blindfold	counterclockwise	practice	Guided	1	0.5	0	16.91034	0.3812	-1.45122	-0.79941	0.808189186571604	-0.076047	-2.510049	1.198484
Trial1	3	1	blindfold	counterclockwise	practice	Guided	1	0.5	0	16.93034	0.3812	-1.45122	-0.79941	0.808189186571604	-0.06179	-2.467731	1.262378
Trial1	3	1	blindfold	counterclockwise	practice	Guided	1	0.5	0	16.95035	0.3812	-1.45122	-0.79941	0.808189186571604	-0.093358	-2.433876	1.260642
Trial1	3	1	blindfold	counterclockwise	practice	Guided	1	0.5	0	16.97035	0.3812	-1.45122	-0.7994	0.808179281768186	-0.085635	-2.391558	1.303073
Trial1	3	1	blindfold	counterclockwise	practice	Guided	1	0.5	0	16.99034	0.3812	-1.45122	-0.79939	0.808169435924588	-0.139876	-2.416949	1.304292
Trial1	3	1	blindfold	counterclockwise	practice	Guided	1	0.5	0	17.01035	0.38119	-1.45122	-0.79939	0.80817090797016	-0.111554	-2.412717	1.276427
Trial1	3	1	blindfold	counterclockwise	practice	Guided	1	0.5	0	17.03035	0.38119	-1.45121	-0.79939	0.80817090797016	-0.127447	-2.404254	1.321812
Trial1	3	1	blindfold	counterclockwise	practice	Guided	1	0.5	0	17.05034	0.38118	-1.45121	-0.79938	0.808162470993451	-0.087681	-2.404254	1.328238
Trial1	3	1	blindfold	counterclockwise	practice	Guided	1	0.5	0	17.07034	0.38118	-1.45121	-0.79938	0.808162470993451	-0.119474	-2.416949	1.339083
Trial1	3	1	blindfold	counterclockwise	practice	Guided	1	0.5	0	17.09035	0.38118	-1.45121	-0.79936	0.808142661477415	-0.158046	-2.433876	1.395561
Trial1	3	1	blindfold	counterclockwise	practice	Guided	1	0.5	0	17.11035	0.38117	-1.45121	-0.79935	0.80813429242255	-0.220897	-2.311154	1.480651
Trial1	3	1	blindfold	counterclockwise	practice	Guided	1	0.5	0	17.13034	0.38116	-1.4512	-0.79934	0.808125851423949	-0.254533	-2.294227	1.511474
Trial1	3	1	blindfold	counterclockwise	practice	Guided	1	0.5	0	17.15034	0.38116	-1.45119	-0.79934	0.808125851423949	-0.223162	-2.256141	1.52259
Trial1	3	1	blindfold	counterclockwise	practice	Guided	1	0.5	0	17.17035	0.38115	-1.45119	-0.79933	0.808117423732968	-0.186647	-2.332313	1.507802
Trial1	3	1	blindfold	counterclockwise	practice	Guided	1	0.5	0	17.19035	0.38115	-1.45119	-0.79932	0.808107519041149	-0.193384	-2.315386	1.469568
Trial1	3	1	blindfold	counterclockwise	practice	Guided	1	0.5	0	17.21034	0.38114	-1.45118	-0.79931	0.808099082764962	-0.202437	-2.298459	1.473271
Trial1	3	1	blindfold	counterclockwise	practice	Guided	1	0.5	0	17.23035	0.38113	-1.45118	-0.79931	0.808100551298587	-0.216199	-2.30269	1.480916
Trial1	3	1	blindfold	counterclockwise	practice	Guided	1	0.5	0	17.25035	0.38113	-1.45118	-0.7993	0.808090705604379	-0.233933	-2.298459	1.559851
Trial1	3	1	blindfold	counterclockwise	practice	Guided	1	0.5	0	17.27034	0.38112	-1.45117	-0.79929	0.808082274031123	-0.276913	-2.2773	1.532213
Trial1	3	1	blindfold	counterclockwise	practice	Guided	1	0.5	0	17.29034	0.38111	-1.45117	-0.79928	0.808073897189319	-0.283419	-2.251909	1.569709
Trial1	3	1	blindfold	counterclockwise	practice	Guided	1	0.5	0	17.31035	0.3811	-1.45116	-0.79927	0.808065406980052	-0.239605	-2.251909	1.584773
Trial1	3	1	blindfold	counterclockwise	practice	Guided	1	0.5	0	17.33035	0.3811	-1.45116	-0.79927	0.808065406980052	-0.21665	-2.30269	1.573434
Trial1	3	1	blindfold	counterclockwise	practice	Guided	1	0.5	0	17.35034	0.38109	-1.45116	-0.79926	0.808057030457168	-0.172882	-2.251909	1.588496
Trial1	3	1	blindfold	counterclockwise	practice	Guided	1	0.5	0	17.37035	0.38108	-1.45115	-0.79926	0.808058508456586	-0.225693	-2.213823	1.577136
Trial1	3	1	blindfold	counterclockwise	practice	Guided	1	0.5	0	17.39035	0.38108	-1.45115	-0.79925	0.808048603909772	-0.282475	-2.196895	1.637066
Trial1	3	1	blindfold	counterclockwise	practice	Guided	1	0.5	0	17.41034	0.38106	-1.45114	-0.79924	0.808041642643032	-0.269052	-2.209591	1.637815
Trial1	3	1	blindfold	counterclockwise	practice	Guided	1	0.5	0	17.43034	0.38106	-1.45114	-0.79924	0.808041642643032	-0.300569	-2.196895	1.64447
Trial1	3	1	blindfold	counterclockwise	practice	Guided	1	0.5	0	17.45035	0.38105	-1.45114	-0.79923	0.808033207782381	-0.242278	-2.179968	1.63931
Trial1	3	1	blindfold	counterclockwise	practice	Guided	1	0.5	0	17.47035	0.38104	-1.45113	-0.79923	0.808034677547772	-0.237787	-2.192664	1.619565
Trial1	3	1	blindfold	counterclockwise	practice	Guided	1	0.5	0	17.49034	0.38104	-1.45113	-0.79922	0.808024773081131	-0.291524	-2.167273	1.644976
Trial1	3	1	blindfold	counterclockwise	practice	Guided	1	0.5	0	17.51035	0.38102	-1.45113	-0.79922	0.80802771739831	-0.214266	-2.209591	1.61984
Trial1	3	1	blindfold	counterclockwise	practice	Guided	1	0.5	0	17.53035	0.38102	-1.45112	-0.79921	0.808017871925369	-0.308929	-2.196895	1.639799
Trial1	3	1	blindfold	counterclockwise	practice	Guided	1	0.5	0	17.55034	0.38101	-1.45112	-0.79921	0.808019346477828	-0.263052	-2.1842	1.617119
Trial1	3	1	blindfold	counterclockwise	practice	Guided	1	0.5	0	17.57034	0.381	-1.45112	-0.79921	0.808020816762602	-0.259499	-2.175736	1.634143
Trial1	3	1	blindfold	counterclockwise	practice	Guided	1	0.5	0	17.59035	0.381	-1.45112	-0.79921	0.808020816762602	-0.234202	-2.171505	1.660794
Trial1	3	1	blindfold	counterclockwise	practice	Guided	1	0.5	0	17.61035	0.38099	-1.45111	-0.79921	0.80802229594696	-0.230624	-2.2773	1.597895
Trial1	3	1	blindfold	counterclockwise	practice	Guided	1	0.5	0	17.63034	0.38098	-1.45112	-0.79921	0.808023762084006	-0.237823	-2.281531	1.568049
Trial1	3	1	blindfold	counterclockwise	practice	Guided	1	0.5	0	17.65034	0.38098	-1.45112	-0.79921	0.808023762084006	-0.210189	-2.319618	1.548819
Trial1	3	1	blindfold	counterclockwise	practice	Guided	1	0.5	0	17.67035	0.38097	-1.45112	-0.79921	0.808025237121357	-0.255278	-2.306922	1.574706
Trial1	3	1	blindfold	counterclockwise	practice	Guided	1	0.5	0	17.69035	0.38097	-1.45112	-0.79921	0.808025237121357	-0.258271	-2.294227	1.537463
Trial1	3	1	blindfold	counterclockwise	practice	Guided	1	0.5	0	17.71034	0.38095	-1.45113	-0.79921	0.80802818316937	-0.245766	-2.30269	1.554988
Trial1	3	1	blindfold	counterclockwise	practice	Guided	1	0.5	0	17.73035	0.38095	-1.45113	-0.79922	0.808038028516675	-0.221407	-2.306922	1.518488
Trial1	3	1	blindfold	counterclockwise	practice	Guided	1	0.5	0	17.75035	0.38094	-1.45113	-0.79922	0.808039503899893	-0.230727	-2.336545	1.446457
Trial1	3	1	blindfold	counterclockwise	practice	Guided	1	0.5	0	17.77034	0.38094	-1.45113	-0.79923	0.808049408185975	-0.149553	-2.370399	1.429951
Trial1	3	1	blindfold	counterclockwise	practice	Guided	1	0.5	0	17.79034	0.38093	-1.45114	-0.79924	0.808060783551742	-0.128951	-2.412717	1.380622
Trial1	3	1	blindfold	counterclockwise	practice	Guided	1	0.5	0	17.81035	0.38092	-1.45115	-0.79925	0.808072163396576	-0.163285	-2.387326	1.357674
Trial1	3	1	blindfold	counterclockwise	practice	Guided	1	0.5	0	17.83035	0.38092	-1.45115	-0.79925	0.808072163396576	-0.128418	-2.39579	1.372238
Trial1	3	1	blindfold	counterclockwise	practice	Guided	1	0.5	0	17.85034	0.38092	-1.45116	-0.79926	0.808082067654624	-0.203226	-2.387326	1.355447
Trial1	3	1	blindfold	counterclockwise	practice	Guided	1	0.5	0	17.87035	0.38091	-1.45116	-0.79926	0.808083538937255	-0.162515	-2.39579	1.345098
Trial1	3	1	blindfold	counterclockwise	practice	Guided	1	0.5	0	17.89035	0.38091	-1.45116	-0.79927	0.808093384226132	-0.168806	-2.416949	1.378399
Trial1	3	1	blindfold	counterclockwise	practice	Guided	1	0.5	0	17.91034	0.3809	-1.45117	-0.79927	0.808094855611506	-0.165028	-2.412717	1.391229
Trial1	3	1	blindfold	counterclockwise	practice	Guided	1	0.5	0	17.93034	0.3809	-1.45117	-0.79928	0.808104818792604	-0.119648	-2.387326	1.376934
Trial1	3	1	blindfold	counterclockwise	practice	Guided	1	0.5	0	17.95035	0.3809	-1.45117	-0.79928	0.808104818792604	-0.131557	-2.404254	1.351031
Trial1	3	1	blindfold	counterclockwise	practice	Guided	1	0.5	0	17.97035	0.38089	-1.45118	-0.79929	0.808116139931513	-0.118451	-2.450803	1.355968
Trial1	3	1	blindfold	counterclockwise	practice	Guided	1	0.5	0	17.99034	0.38089	-1.45118	-0.79929	0.808116139931513	-0.110489	-2.455035	1.373238
Trial1	3	1	blindfold	counterclockwise	practice	Guided	1	0.5	0	18.01035	0.38088	-1.45118	-0.79929	0.808117615915498	-0.08755	-2.44234	1.361898
Trial1	3	1	blindfold	counterclockwise	practice	Guided	1	0.5	0	18.03035	0.38088	-1.45118	-0.7993	0.808127520112067	-0.078423	-2.404254	1.340931
Trial1	3	1	blindfold	counterclockwise	practice	Guided	1	0.5	0	18.05034	0.38088	-1.45119	-0.7993	0.808127520112067	-0.112793	-2.433876	1.335251
Trial1	3	1	blindfold	counterclockwise	practice	Guided	1	0.5	0	18.07034	0.38088	-1.45119	-0.79931	0.808137365357757	-0.045661	-2.416949	1.330581
Trial1	3	1	blindfold	counterclockwise	practice	Guided	1	0.5	0	18.09035	0.38088	-1.45119	-0.79931	0.808137365357757	-0.120956	-2.429644	1.242253
Trial1	3	1	blindfold	counterclockwise	practice	Guided	1	0.5	0	18.11035	0.38087	-1.45119	-0.79932	0.808148745610909	-0.092184	-2.408485	1.270635
Trial1	3	1	blindfold	counterclockwise	practice	Guided	1	0.5	0	18.13034	0.38087	-1.45119	-0.79932	0.808148745610909	-0.091712	-2.387326	1.285922
Trial1	3	1	blindfold	counterclockwise	practice	Guided	1	0.5	0	18.15034	0.38087	-1.45119	-0.79932	0.808148745610909	-0.134033	-2.366167	1.317241
Trial1	3	1	blindfold	counterclockwise	practice	Guided	1	0.5	0	18.17035	0.38086	-1.45119	-0.79932	0.808150217389945	-0.102919	-2.340777	1.318976
Trial1	3	1	blindfold	counterclockwise	practice	Guided	1	0.5	0	18.19035	0.38086	-1.45119	-0.79933	0.808160121558459	-0.109925	-2.378863	1.284933
Trial1	3	1	blindfold	counterclockwise	practice	Guided	1	0.5	0	18.21034	0.38086	-1.45119	-0.79933	0.808160121558459	-0.103817	-2.357704	1.255828
Trial1	3	1	blindfold	counterclockwise	practice	Guided	1	0.5	0	18.23035	0.38086	-1.45119	-0.79933	0.808160121558459	-0.091185	-2.345008	1.269152
Trial1	3	1	blindfold	counterclockwise	practice	Guided	1	0.5	0	18.25035	0.38085	-1.45119	-0.79934	0.80817150198709	-0.081359	-2.353472	1.252874
Trial1	3	1	blindfold	counterclockwise	practice	Guided	1	0.5	0	18.27034	0.38085	-1.45119	-0.79934	0.80817150198709	-0.027809	-2.340777	1.251652
Trial1	3	1	blindfold	counterclockwise	practice	Guided	1	0.5	0	18.29034	0.38085	-1.45119	-0.79934	0.80817150198709	-0.079256	-2.340777	1.295056
Trial1	3	1	blindfold	counterclockwise	practice	Guided	1	0.5	0	18.31035	0.38085	-1.45118	-0.79934	0.80817150198709	-0.103333	-2.289995	1.327366
Trial1	3	1	blindfold	counterclockwise	practice	Guided	1	0.5	0	18.33035	0.38084	-1.45118	-0.79934	0.808172973971721	-0.109636	-2.294227	1.280743
Trial1	3	1	blindfold	counterclockwise	practice	Guided	1	0.5	0	18.35034	0.38084	-1.45118	-0.79934	0.808172973971721	-0.08297	-2.328081	1.282229
Trial1	3	1	blindfold	counterclockwise	practice	Guided	1	0.5	0	18.37035	0.38084	-1.45117	-0.79935	0.808182878109498	-0.085771	-2.319618	1.259281
Trial1	3	1	blindfold	counterclockwise	practice	Guided	1	0.5	0	18.39035	0.38084	-1.45117	-0.79935	0.808182878109498	-0.036205	-2.328081	1.242772
Trial1	3	1	blindfold	counterclockwise	practice	Guided	1	0.5	0	18.41034	0.38083	-1.45117	-0.79935	0.808184354591213	-0.020551	-2.332313	1.201579
Trial1	3	1	blindfold	counterclockwise	practice	Guided	1	0.5	0	18.43034	0.38083	-1.45117	-0.79936	0.808194199760476	-0.048858	-2.332313	1.229447
Trial1	3	1	blindfold	counterclockwise	practice	Guided	1	0.5	0	18.45035	0.38083	-1.45117	-0.79936	0.808194199760476	-0.048858	-2.332313	1.229447
Trial1	3	1	blindfold	counterclockwise	practice	Guided	1	0.5	0	18.47035	0.38083	-1.45117	-0.79936	0.808194199760476	-0.051205	-2.264604	1.271381
Trial1	3	1	blindfold	counterclockwise	practice	Guided	1	0.5	0	18.49034	0.38083	-1.45117	-0.79936	0.808194199760476	-0.089544	-2.294227	1.319722
Trial1	3	1	blindfold	counterclockwise	practice	Guided	1	0.5	0	18.51035	0.38082	-1.45117	-0.79936	0.808195671950798	-0.114776	-2.298459	1.293076
Trial1	3	1	blindfold	counterclockwise	practice	Guided	1	0.5	0	18.53035	0.38082	-1.45117	-0.79936	0.808195671950798	-0.09583	-2.285763	1.273099
Trial1	3	1	blindfold	counterclockwise	practice	Guided	1	0.5	0	18.55034	0.38082	-1.45117	-0.79936	0.808195671950798	-0.064961	-2.311154	1.279027
Trial1	3	1	blindfold	counterclockwise	practice	Guided	1	0.5	0	18.57034	0.38082	-1.45116	-0.79936	0.808195671950798	-0.028483	-2.294227	1.264234
Trial1	3	1	blindfold	counterclockwise	practice	Guided	1	0.5	0	18.59035	0.38082	-1.45116	-0.79936	0.808195671950798	-0.015634	-2.264604	1.273364
Trial1	3	1	blindfold	counterclockwise	practice	Guided	1	0.5	0	18.61035	0.38082	-1.45116	-0.79936	0.808195671950798	-0.02618	-2.294227	1.302222
Trial1	3	1	blindfold	counterclockwise	practice	Guided	1	0.5	0	18.63034	0.38082	-1.45116	-0.79936	0.808195671950798	-0.015667	-2.260372	1.273362
Trial1	3	1	blindfold	counterclockwise	practice	Guided	1	0.5	0	18.65034	0.38082	-1.45116	-0.79936	0.808195671950798	-0.056363	-2.268836	1.283713
Trial1	3	1	blindfold	counterclockwise	practice	Guided	1	0.5	0	18.67035	0.38081	-1.45116	-0.79936	0.80819714426177	-0.053097	-2.30269	1.225004
Trial1	3	1	blindfold	counterclockwise	practice	Guided	1	0.5	0	18.69035	0.38081	-1.45116	-0.7993701	0.808207107303667	-0.021531	-2.366167	1.21835
Trial1	3	1	blindfold	counterclockwise	practice	Guided	1	0.5	0	18.71034	0.38081	-1.45116	-0.7993701	0.808207107303667	-0.026698	-2.264604	1.230682
Trial1	3	1	blindfold	counterclockwise	practice	Guided	1	0.5	0	18.73035	0.38081	-1.45116	-0.7993701	0.808207107303667	-0.036761	-2.289995	1.250658
Trial1	3	1	blindfold	counterclockwise	practice	Guided	1	0.5	0	18.75035	0.38081	-1.45116	-0.7993701	0.808207107303667	-0.091722	-2.285763	1.277535
Trial1	3	1	blindfold	counterclockwise	practice	Guided	1	0.5	0	18.77034	0.38081	-1.45116	-0.7993701	0.808207107303667	-0.102014	-2.315386	1.3022
Trial1	3	1	blindfold	counterclockwise	practice	Guided	1	0.5	0	18.79034	0.38081	-1.45116	-0.79936	0.80819714426177	-0.060856	-2.281531	1.283462
Trial1	3	1	blindfold	counterclockwise	practice	Guided	1	0.5	0	18.81035	0.3808	-1.45116	-0.79936	0.808198621088889	-0.114638	-2.298459	1.288877
Trial1	3	1	blindfold	counterclockwise	practice	Guided	1	0.5	0	18.83035	0.3808	-1.45116	-0.79936	0.808198621088889	-0.043083	-2.289995	1.284453
Trial1	3	1	blindfold	counterclockwise	practice	Guided	1	0.5	0	18.85034	0.3808	-1.45116	-0.79936	0.808198621088889	-0.074193	-2.306922	1.282719
Trial1	3	1	blindfold	counterclockwise	practice	Guided	1	0.5	0	18.87035	0.3808	-1.45116	-0.79936	0.808198621088889	-0.05222	-2.323849	1.28815
Trial1	3	1	blindfold	counterclockwise	practice	Guided	1	0.5	0	18.89035	0.3808	-1.45116	-0.79936	0.808198621088889	-0.037961	-2.370399	1.272119
Trial1	3	1	blindfold	counterclockwise	practice	Guided	1	0.5	0	18.91034	0.38079	-1.45115	-0.79936	0.808200098037377	-0.047089	-2.294227	1.355741
Trial1	3	1	blindfold	counterclockwise	practice	Guided	1	0.5	0	18.93034	0.38079	-1.45115	-0.79935	0.808190252939965	-0.087082	-2.289995	1.353511
Trial1	3	1	blindfold	counterclockwise	practice	Guided	1	0.5	0	18.95035	0.38079	-1.45115	-0.79935	0.808190252939965	-0.065337	-2.273068	1.375717
Trial1	3	1	blindfold	counterclockwise	practice	Guided	1	0.5	0	18.97035	0.38079	-1.45115	-0.79935	0.808190252939965	-0.088722	-2.340777	1.382865
Trial1	3	1	blindfold	counterclockwise	practice	Guided	1	0.5	0	18.99034	0.38079	-1.45115	-0.79934	0.808180348892566	-0.093629	-2.319618	1.415918
Trial1	3	1	blindfold	counterclockwise	practice	Guided	1	0.5	0	19.01035	0.38078	-1.45115	-0.79933	0.80817192197192	-0.131966	-2.264604	1.439346
Trial1	3	1	blindfold	counterclockwise	practice	Guided	1	0.5	0	19.03035	0.38078	-1.45115	-0.79933	0.80817192197192	-0.111847	-2.294227	1.478326
Trial1	3	1	blindfold	counterclockwise	practice	Guided	1	0.5	0	19.05034	0.38078	-1.45115	-0.79932	0.808162017948022	-0.134986	-2.247677	1.493862
Trial1	3	1	blindfold	counterclockwise	practice	Guided	1	0.5	0	19.07034	0.38077	-1.45115	-0.79932	0.808163490814753	-0.121178	-2.226518	1.486219
Trial1	3	1	blindfold	counterclockwise	practice	Guided	1	0.5	0	19.09035	0.38077	-1.45114	-0.79931	0.808153586811605	-0.104567	-2.247677	1.508178
Trial1	3	1	blindfold	counterclockwise	practice	Guided	1	0.5	0	19.11035	0.38077	-1.45114	-0.7993	0.808143741763534	-0.054522	-2.218054	1.489935
Trial1	3	1	blindfold	counterclockwise	practice	Guided	1	0.5	0	19.13034	0.38077	-1.45114	-0.7993	0.808143741763534	-0.056859	-2.167273	1.53187
Trial1	3	1	blindfold	counterclockwise	practice	Guided	1	0.5	0	19.15034	0.38076	-1.45113	-0.79929	0.808135315204522	-0.105971	-2.154577	1.533338
Trial1	3	1	blindfold	counterclockwise	practice	Guided	1	0.5	0	19.17035	0.38076	-1.45113	-0.79929	0.808135315204522	-0.063878	-2.171505	1.497826
Trial1	3	1	blindfold	counterclockwise	practice	Guided	1	0.5	0	19.19035	0.38076	-1.45113	-0.79929	0.808135315204522	-0.04985	-2.209591	1.485989
Trial1	3	1	blindfold	counterclockwise	practice	Guided	1	0.5	0	19.21034	0.38076	-1.45113	-0.79929	0.808135315204522	-0.044013	-2.251909	1.461075
Trial1	3	1	blindfold	counterclockwise	practice	Guided	1	0.5	0	19.23035	0.38075	-1.45113	-0.79929	0.80813678836697	-0.082122	-2.256141	1.433933
Trial1	3	1	blindfold	counterclockwise	practice	Guided	1	0.5	0	19.25035	0.38075	-1.45113	-0.79929	0.80813678836697	-0.037227	-2.226518	1.419388
Trial1	3	1	blindfold	counterclockwise	practice	Guided	1	0.5	0	19.27034	0.38075	-1.45113	-0.79929	0.80813678836697	-0.0992	-2.251909	1.411727
Trial1	3	1	blindfold	counterclockwise	practice	Guided	1	0.5	0	19.29034	0.38075	-1.45113	-0.79929	0.80813678836697	-0.087038	-2.239213	1.433437
Trial1	3	1	blindfold	counterclockwise	practice	Guided	1	0.5	0	19.31035	0.38075	-1.45112	-0.79929	0.80813678836697	-0.098712	-2.243445	1.403341
Trial1	3	1	blindfold	counterclockwise	practice	Guided	1	0.5	0	19.33035	0.38074	-1.45112	-0.79929	0.808138261650072	-0.112041	-2.201127	1.402598
Trial1	3	1	blindfold	counterclockwise	practice	Guided	1	0.5	0	19.35034	0.38074	-1.45112	-0.79929	0.808138261650072	-0.061303	-2.260372	1.371774
Trial1	3	1	blindfold	counterclockwise	practice	Guided	1	0.5	0	19.37035	0.38074	-1.45113	-0.7993	0.808148165593619	-0.030443	-2.332313	1.297777
Trial1	3	1	blindfold	counterclockwise	practice	Guided	1	0.5	0	19.39035	0.38074	-1.45113	-0.7993	0.808148165593619	-0.014553	-2.340777	1.332314
Trial1	3	1	blindfold	counterclockwise	practice	Guided	1	0.5	0	19.41034	0.38074	-1.45113	-0.7993	0.808148165593619	-0.082147	-2.2773	1.374728
Trial1	3	1	blindfold	counterclockwise	practice	Guided	1	0.5	0	19.43034	0.38074	-1.45113	-0.7993	0.808148165593619	-0.07911	-2.268836	1.361652
Trial1	3	1	blindfold	counterclockwise	practice	Guided	1	0.5	0	19.45035	0.38073	-1.45114	-0.79931	0.808159488353842	-0.0735	-2.251909	1.350062
Trial1	3	1	blindfold	counterclockwise	practice	Guided	1	0.5	0	19.47035	0.38073	-1.45114	-0.79931	0.808159488353842	-0.040776	-2.260372	1.340683
Trial1	3	1	blindfold	counterclockwise	practice	Guided	1	0.5	0	19.49034	0.38073	-1.45114	-0.79931	0.808159488353842	-0.027221	-2.268836	1.318989
Trial1	3	1	blindfold	counterclockwise	practice	Guided	1	0.5	0	19.51035	0.38073	-1.45114	-0.79932	0.808169392284668	-0.034031	-2.332313	1.293579
Trial1	3	1	blindfold	counterclockwise	practice	Guided	1	0.5	0	19.53035	0.38073	-1.45114	-0.79932	0.808169392284668	0.0038373	-2.30269	1.243504
Trial1	3	1	blindfold	counterclockwise	practice	Guided	1	0.5	0	19.55034	0.38073	-1.45114	-0.79933	0.808179296218195	-0.027981	-2.319618	1.251643
Trial1	3	1	blindfold	counterclockwise	practice	Guided	1	0.5	0	19.57034	0.38073	-1.45114	-0.79933	0.808179296218195	-0.023317	-2.298459	1.247696
Trial1	3	1	blindfold	counterclockwise	practice	Guided	1	0.5	0	19.59035	0.38073	-1.45114	-0.79933	0.808179296218195	-0.045775	-2.34924	1.250651
Trial1	3	1	blindfold	counterclockwise	practice	Guided	1	0.5	0	19.61035	0.38073	-1.45115	-0.79934	0.808189200154425	-0.053954	-2.332313	1.317499
Trial1	3	1	blindfold	counterclockwise	practice	Guided	1	0.5	0	19.63034	0.38072	-1.45115	-0.79934	0.808190673589016	-0.107501	-2.345008	1.318721
Trial1	3	1	blindfold	counterclockwise	practice	Guided	1	0.5	0	19.65034	0.38072	-1.45115	-0.79934	0.808190673589016	-0.133449	-2.323849	1.304655
Trial1	3	1	blindfold	counterclockwise	practice	Guided	1	0.5	0	19.67035	0.38072	-1.45115	-0.79934	0.808190673589016	-0.107481	-2.345008	1.314529
Trial1	3	1	blindfold	counterclockwise	practice	Guided	1	0.5	0	19.69035	0.38072	-1.45115	-0.79934	0.808190673589016	-0.116124	-2.387326	1.314034
Trial1	3	1	blindfold	counterclockwise	practice	Guided	1	0.5	0	19.71034	0.38071	-1.45116	-0.79934	0.808192151543105	-0.087363	-2.404254	1.27654
Trial1	3	1	blindfold	counterclockwise	practice	Guided	1	0.5	0	19.73035	0.38071	-1.45116	-0.79934	0.808192151543105	-0.095079	-2.412717	1.336239
Trial1	3	1	blindfold	counterclockwise	practice	Guided	1	0.5	0	19.75035	0.38071	-1.45116	-0.79934	0.808192151543105	-0.095074	-2.336545	1.33624
Trial1	3	1	blindfold	counterclockwise	practice	Guided	1	0.5	0	19.77034	0.3807	-1.45117	-0.79934	0.80819362961856	-0.166608	-2.370399	1.333022
Trial1	3	1	blindfold	counterclockwise	practice	Guided	1	0.5	0	19.79034	0.3807	-1.45117	-0.79934	0.80819362961856	-0.162151	-2.357704	1.340914
Trial1	3	1	blindfold	counterclockwise	practice	Guided	1	0.5	0	19.81035	0.38069	-1.45118	-0.79934	0.808195107815382	-0.129609	-2.493121	1.317489
Trial1	3	1	blindfold	counterclockwise	practice	Guided	1	0.5	0	19.83035	0.38069	-1.45118	-0.79934	0.808195107815382	-0.133799	-2.484658	1.291091
Trial1	3	1	blindfold	counterclockwise	practice	Guided	1	0.5	0	19.85034	0.38069	-1.45119	-0.79934	0.808195107815382	-0.161373	-2.522744	1.328338
Trial1	3	1	blindfold	counterclockwise	practice	Guided	1	0.5	0	19.87035	0.38068	-1.45119	-0.79934	0.808196581733631	-0.128145	-2.522744	1.295534
Trial1	3	1	blindfold	counterclockwise	practice	Guided	1	0.5	0	19.89035	0.38068	-1.4512	-0.79934	0.808196581733631	-0.145657	-2.484658	1.287149
Trial1	3	1	blindfold	counterclockwise	practice	Guided	1	0.5	0	19.91034	0.38067	-1.45121	-0.79935	0.808207959602937	-0.229536	-2.535439	1.274061
Trial1	3	1	blindfold	counterclockwise	practice	Guided	1	0.5	0	19.93034	0.38066	-1.45122	-0.79935	0.80820943814501	-0.208685	-2.569294	1.300462
Trial1	3	1	blindfold	counterclockwise	practice	Guided	1	0.5	0	19.95035	0.38066	-1.45123	-0.79935	0.80820943814501	-0.207716	-2.598916	1.28369
Trial1	3	1	blindfold	counterclockwise	practice	Guided	1	0.5	0	19.97035	0.38065	-1.45124	-0.79935	0.80821091240748	-0.214931	-2.628539	1.253843
Trial1	3	1	blindfold	counterclockwise	practice	Guided	1	0.5	0	19.99034	0.38065	-1.45125	-0.79936	0.808220757253235	-0.18777	-2.645466	1.222277
Trial1	3	1	blindfold	counterclockwise	practice	Guided	1	0.5	0	20.01035	0.38063	-1.45127	-0.79936	0.808223710505805	-0.226273	-2.658162	1.219558
Trial1	3	1	blindfold	counterclockwise	practice	Guided	1	0.5	0	20.03035	0.38063	-1.45127	-0.79936	0.808223710505805	-0.19326	-2.65393	1.187746
Trial1	3	1	blindfold	counterclockwise	practice	Guided	1	0.5	0	20.05034	0.38062	-1.45128	-0.79936	0.808225189514582	-0.208184	-2.60738	1.21636
Trial1	3	1	blindfold	counterclockwise	practice	Guided	1	0.5	0	20.07034	0.38061	-1.45128	-0.7993701	0.80823663132267	-0.163947	-2.645466	1.223032
Trial1	3	1	blindfold	counterclockwise	practice	Guided	1	0.5	0	20.09035	0.38061	-1.45128	-0.7993701	0.80823663132267	-0.186117	-2.666625	1.221797
Trial1	3	1	blindfold	counterclockwise	practice	Guided	1	0.5	0	20.11035	0.3806	-1.45129	-0.7993701	0.808238110555927	-0.229522	-2.637003	1.282478
Trial1	3	1	blindfold	counterclockwise	practice	Guided	1	0.5	0	20.13034	0.38059	-1.45129	-0.7993701	0.808239585507519	-0.182241	-2.586221	1.234634
Trial1	3	1	blindfold	counterclockwise	practice	Guided	1	0.5	0	20.15034	0.38059	-1.45129	-0.7993701	0.808239585507519	-0.219842	-2.611612	1.270397
Trial1	3	1	blindfold	counterclockwise	practice	Guided	1	0.5	0	20.17035	0.38058	-1.45129	-0.7993701	0.808241060579742	-0.156885	-2.598916	1.261286
Trial1	3	1	blindfold	counterclockwise	practice	Guided	1	0.5	0	20.19035	0.38058	-1.45129	-0.7993701	0.808241060579742	-0.182336	-2.670857	1.238836
Trial1	3	1	blindfold	counterclockwise	practice	Guided	1	0.5	0	20.21034	0.38057	-1.4513	-0.7993701	0.80824254017634	-0.214053	-2.637003	1.249689
Trial1	3	1	blindfold	counterclockwise	practice	Guided	1	0.5	0	20.23035	0.38056	-1.4513	-0.7993701	0.808244015490187	-0.238329	-2.598916	1.286195
Trial1	3	1	blindfold	counterclockwise	practice	Guided	1	0.5	0	20.25035	0.38055	-1.4513	-0.7993701	0.808245495329128	-0.246931	-2.65393	1.281509
Trial1	3	1	blindfold	counterclockwise	practice	Guided	1	0.5	0	20.27034	0.38055	-1.4513	-0.7993701	0.808245495329128	-0.229116	-2.687784	1.265728
Trial1	3	1	blindfold	counterclockwise	practice	Guided	1	0.5	0	20.29034	0.38054	-1.45131	-0.79936	0.808237008334093	-0.203818	-2.65393	1.30915
Trial1	3	1	blindfold	counterclockwise	practice	Guided	1	0.5	0	20.31035	0.38053	-1.45131	-0.79936	0.808238488433618	-0.196717	-2.620075	1.333573
Trial1	3	1	blindfold	counterclockwise	practice	Guided	1	0.5	0	20.33035	0.38053	-1.45131	-0.79936	0.808238488433618	-0.273134	-2.60738	1.355767
Trial1	3	1	blindfold	counterclockwise	practice	Guided	1	0.5	0	20.35034	0.38052	-1.45131	-0.79935	0.80823012404275	-0.285942	-2.586221	1.347383
Trial1	3	1	blindfold	counterclockwise	practice	Guided	1	0.5	0	20.37035	0.38051	-1.45131	-0.79935	0.808231595590981	-0.261331	-2.590453	1.381676
Trial1	3	1	blindfold	counterclockwise	practice	Guided	1	0.5	0	20.39035	0.38051	-1.4513	-0.79935	0.808231595590981	-0.219428	-2.590453	1.354552
Trial1	3	1	blindfold	counterclockwise	practice	Guided	1	0.5	0	20.41034	0.3805	-1.4513	-0.79934	0.808223176955657	-0.226601	-2.620075	1.324707
Trial1	3	1	blindfold	counterclockwise	practice	Guided	1	0.5	0	20.43034	0.38049	-1.4513	-0.79934	0.808224653169611	-0.216033	-2.56083	1.375774
Trial1	3	1	blindfold	counterclockwise	practice	Guided	1	0.5	0	20.45035	0.38049	-1.4513	-0.79934	0.808224653169611	-0.201729	-2.581989	1.359744
Trial1	3	1	blindfold	counterclockwise	practice	Guided	1	0.5	0	20.47035	0.38048	-1.4513	-0.79934	0.808226133911344	-0.201454	-2.548135	1.355553
Trial1	3	1	blindfold	counterclockwise	practice	Guided	1	0.5	0	20.49034	0.38047	-1.4513	-0.79934	0.808227610366917	-0.21661	-2.518512	1.350124
Trial1	3	1	blindfold	counterclockwise	practice	Guided	1	0.5	0	20.51035	0.38046	-1.4513	-0.79934	0.80822909135099	-0.219102	-2.552367	1.366903
Trial1	3	1	blindfold	counterclockwise	practice	Guided	1	0.5	0	20.53035	0.38046	-1.45129	-0.79934	0.80822909135099	-0.20059	-2.556598	1.342982
Trial1	3	1	blindfold	counterclockwise	practice	Guided	1	0.5	0	20.55034	0.38045	-1.45129	-0.79933	0.808220664618874	-0.175298	-2.577757	1.339285
Trial1	3	1	blindfold	counterclockwise	practice	Guided	1	0.5	0	20.57034	0.38045	-1.45129	-0.79933	0.808220664618874	-0.209878	-2.543903	1.350878
Trial1	3	1	blindfold	counterclockwise	practice	Guided	1	0.5	0	20.59035	0.38044	-1.45129	-0.79933	0.808222145863434	-0.184357	-2.581989	1.373332
Trial1	3	1	blindfold	counterclockwise	practice	Guided	1	0.5	0	20.61035	0.38044	-1.45129	-0.79933	0.808222145863434	-0.201823	-2.535439	1.368153
Trial1	3	1	blindfold	counterclockwise	practice	Guided	1	0.5	0	20.63034	0.38043	-1.45129	-0.79933	0.808223627229345	-0.201779	-2.552367	1.368157
Trial1	3	1	blindfold	counterclockwise	practice	Guided	1	0.5	0	20.65034	0.38043	-1.45129	-0.79933	0.808223627229345	-0.189346	-2.581989	1.385675
Trial1	3	1	blindfold	counterclockwise	practice	Guided	1	0.5	0	20.67035	0.38042	-1.45129	-0.79933	0.808225099897869	-0.169442	-2.594685	1.348925
Trial1	3	1	blindfold	counterclockwise	practice	Guided	1	0.5	0	20.69035	0.38042	-1.45129	-0.79933	0.808225099897869	-0.152112	-2.620075	1.358303
Trial1	3	1	blindfold	counterclockwise	practice	Guided	1	0.5	0	20.71034	0.38041	-1.45129	-0.79933	0.808226585915482	-0.155578	-2.581989	1.341284
Trial1	3	1	blindfold	counterclockwise	practice	Guided	1	0.5	0	20.73035	0.38041	-1.45129	-0.79932	0.808216682561445	-0.169352	-2.60738	1.34893
Trial1	3	1	blindfold	counterclockwise	practice	Guided	1	0.5	0	20.75035	0.3804	-1.45129	-0.79932	0.808218159899052	-0.176335	-2.594685	1.394813
Trial1	3	1	blindfold	counterclockwise	practice	Guided	1	0.5	0	20.77034	0.3804	-1.45129	-0.79932	0.808218159899052	-0.177242	-2.637003	1.411588
Trial1	3	1	blindfold	counterclockwise	practice	Guided	1	0.5	0	20.79034	0.38039	-1.45129	-0.79932	0.80821964176779	-0.109638	-2.620075	1.398527
Trial1	3	1	blindfold	counterclockwise	practice	Guided	1	0.5	0	20.81035	0.38039	-1.4513	-0.79932	0.80821964176779	-0.148672	-2.683552	1.299604
Trial1	3	1	blindfold	counterclockwise	practice	Guided	1	0.5	0	20.83035	0.38039	-1.4513	-0.79933	0.808229545085567	-0.09348	-2.721639	1.269025
Trial1	3	1	blindfold	counterclockwise	practice	Guided	1	0.5	0	20.85034	0.38038	-1.45131	-0.79933	0.808231022646683	-0.071717	-2.72587	1.293952
Trial1	3	1	blindfold	counterclockwise	practice	Guided	1	0.5	0	20.87035	0.38038	-1.45131	-0.79933	0.808231022646683	-0.078965	-2.675089	1.338596
Trial1	3	1	blindfold	counterclockwise	practice	Guided	1	0.5	0	20.89035	0.38038	-1.45131	-0.79932	0.808221119347011	-0.046924	-2.658162	1.393606
Trial1	3	1	blindfold	counterclockwise	practice	Guided	1	0.5	0	20.91034	0.38038	-1.45131	-0.79932	0.808221119347011	-0.01795	-2.721639	1.37338
Trial1	3	1	blindfold	counterclockwise	practice	Guided	1	0.5	0	20.93034	0.38038	-1.45132	-0.79933	0.808231022646683	0.016634	-2.742798	1.291983
Trial1	3	1	blindfold	counterclockwise	practice	Guided	1	0.5	0	20.95035	0.38038	-1.45132	-0.79933	0.808231022646683	0.042094	-2.721639	1.314433
Trial1	3	1	blindfold	counterclockwise	practice	Guided	1	0.5	0	20.97035	0.38038	-1.45132	-0.79933	0.808231022646683	0.153822	-2.72587	1.308035
Trial1	3	1	blindfold	counterclockwise	practice	Guided	1	0.5	0	20.99034	0.38039	-1.45133	-0.79933	0.808229545085567	0.17551	-2.717407	1.317655
Trial1	3	1	blindfold	counterclockwise	practice	Guided	1	0.5	0	21.01035	0.3804	-1.45133	-0.79933	0.808228063234987	0.218152	-2.637003	1.323572
Trial1	3	1	blindfold	counterclockwise	practice	Guided	1	0.5	0	21.03035	0.3804	-1.45133	-0.79933	0.808228063234987	0.26763	-2.649698	1.339614
Trial1	3	1	blindfold	counterclockwise	practice	Guided	1	0.5	0	21.05034	0.38041	-1.45133	-0.79933	0.808226585915482	0.28344	-2.569294	1.374146
Trial1	3	1	blindfold	counterclockwise	practice	Guided	1	0.5	0	21.07034	0.38042	-1.45132	-0.79932	0.808215196525623	0.297609	-2.539671	1.438033
Trial1	3	1	blindfold	counterclockwise	practice	Guided	1	0.5	0	21.09035	0.38042	-1.45132	-0.79932	0.808215196525623	0.292591	-2.581989	1.446166
Trial1	3	1	blindfold	counterclockwise	practice	Guided	1	0.5	0	21.11035	0.38045	-1.45131	-0.79932	0.808210761192281	0.387289	-2.624307	1.342071
Trial1	3	1	blindfold	counterclockwise	practice	Guided	1	0.5	0	21.13034	0.38046	-1.45131	-0.79932	0.8082092844589	0.38366	-2.632771	1.325043
Trial1	3	1	blindfold	counterclockwise	practice	Guided	1	0.5	0	21.15034	0.38047	-1.45131	-0.79932	0.808207803438532	0.41815	-2.615844	1.34379
Trial1	3	1	blindfold	counterclockwise	practice	Guided	1	0.5	0	21.17035	0.38048	-1.45131	-0.79932	0.808206326946775	0.340158	-2.60738	1.381511
Trial1	3	1	blindfold	counterclockwise	practice	Guided	1	0.5	0	21.19035	0.38049	-1.45131	-0.79932	0.808204846168753	0.30145	-2.590453	1.354117
Trial1	3	1	blindfold	counterclockwise	practice	Guided	1	0.5	0	21.21034	0.38051	-1.45131	-0.79932	0.808201884976772	0.352661	-2.581989	1.310697
Trial1	3	1	blindfold	counterclockwise	practice	Guided	1	0.5	0	21.23035	0.38052	-1.4513	-0.79933	0.808210316927835	0.382004	-2.666625	1.261853
Trial1	3	1	blindfold	counterclockwise	practice	Guided	1	0.5	0	21.25035	0.38053	-1.45131	-0.79933	0.808208836652651	0.364341	-2.620075	1.256663
Trial1	3	1	blindfold	counterclockwise	practice	Guided	1	0.5	0	21.27034	0.38055	-1.45131	-0.79933	0.80820588087103	0.399996	-2.670857	1.254442
Trial1	3	1	blindfold	counterclockwise	practice	Guided	1	0.5	0	21.29034	0.38056	-1.45131	-0.79934	0.808214304588148	0.386528	-2.628539	1.253696
Trial1	3	1	blindfold	counterclockwise	practice	Guided	1	0.5	0	21.31035	0.38058	-1.45132	-0.79935	0.808221253236591	0.320578	-2.649698	1.233196
Trial1	3	1	blindfold	counterclockwise	practice	Guided	1	0.5	0	21.33035	0.38059	-1.45132	-0.79935	0.808219778128217	0.29638	-2.675089	1.185577
Trial1	3	1	blindfold	counterclockwise	practice	Guided	1	0.5	0	21.35034	0.3806	-1.45132	-0.79935	0.808218303140478	0.308436	-2.662393	1.207281
Trial1	3	1	blindfold	counterclockwise	practice	Guided	1	0.5	0	21.37035	0.38061	-1.45132	-0.79936	0.808226668644716	0.378703	-2.65393	1.219625
Trial1	3	1	blindfold	counterclockwise	practice	Guided	1	0.5	0	21.39035	0.38062	-1.45132	-0.79936	0.808225189514582	0.342573	-2.670857	1.224059
Trial1	3	1	blindfold	counterclockwise	practice	Guided	1	0.5	0	21.41034	0.38065	-1.45133	-0.79936	0.808220757253235	0.400306	-2.776652	1.229236
Trial1	3	1	blindfold	counterclockwise	practice	Guided	1	0.5	0	21.43034	0.38066	-1.45134	-0.7993701	0.808229245777715	0.368855	-2.696248	1.23169
Trial1	3	1	blindfold	counterclockwise	practice	Guided	1	0.5	0	21.45035	0.38067	-1.45134	-0.79936	0.808217804484659	0.356583	-2.708943	1.289897
Trial1	3	1	blindfold	counterclockwise	practice	Guided	1	0.5	0	21.47035	0.38068	-1.45134	-0.79936	0.808216330481785	0.346638	-2.70048	1.306173
Trial1	3	1	blindfold	counterclockwise	practice	Guided	1	0.5	0	21.49034	0.38069	-1.45134	-0.79936	0.808214856599551	0.303967	-2.713175	1.270142
Trial1	3	1	blindfold	counterclockwise	practice	Guided	1	0.5	0	21.51035	0.3807	-1.45135	-0.79936	0.808213378438849	0.271964	-2.793579	1.280978
Trial1	3	1	blindfold	counterclockwise	practice	Guided	1	0.5	0	21.53035	0.38071	-1.45135	-0.79936	0.808211900399511	0.248949	-2.789347	1.292315
Trial1	3	1	blindfold	counterclockwise	practice	Guided	1	0.5	0	21.55034	0.38072	-1.45136	-0.79936	0.808210422481536	0.239967	-2.835897	1.291815
Trial1	3	1	blindfold	counterclockwise	practice	Guided	1	0.5	0	21.57034	0.38073	-1.45136	-0.79936	0.808208949082949	0.281499	-2.802043	1.344608
Trial1	3	1	blindfold	counterclockwise	practice	Guided	1	0.5	0	21.59035	0.38074	-1.45137	-0.79935	0.808197626399749	0.281869	-2.827434	1.336215
Trial1	3	1	blindfold	counterclockwise	practice	Guided	1	0.5	0	21.61035	0.38075	-1.45137	-0.79935	0.808196153224865	0.23538	-2.810506	1.367276
Trial1	3	1	blindfold	counterclockwise	practice	Guided	1	0.5	0	21.63034	0.38076	-1.45138	-0.79935	0.808194680170627	0.25983	-2.844361	1.319428
Trial1	3	1	blindfold	counterclockwise	practice	Guided	1	0.5	0	21.65034	0.38076	-1.45138	-0.79935	0.808194680170627	0.256697	-2.924765	1.301163
Trial1	3	1	blindfold	counterclockwise	practice	Guided	1	0.5	0	21.67035	0.38077	-1.4514	-0.79935	0.8081932028404	0.309919	-2.916301	1.30413
Trial1	3	1	blindfold	counterclockwise	practice	Guided	1	0.5	0	21.69035	0.38078	-1.4514	-0.79935	0.808191730027816	0.318008	-2.899374	1.3172
Trial1	3	1	blindfold	counterclockwise	practice	Guided	1	0.5	0	21.71034	0.3808	-1.45141	-0.79935	0.808188775973485	0.286931	-2.907838	1.311264
Trial1	3	1	blindfold	counterclockwise	practice	Guided	1	0.5	0	21.73035	0.38081	-1.45142	-0.79935	0.808187299128376	0.277478	-2.899374	1.31915
Trial1	3	1	blindfold	counterclockwise	practice	Guided	1	0.5	0	21.75035	0.38081	-1.45142	-0.79935	0.808187299128376	0.28697	-2.873983	1.30706
Trial1	3	1	blindfold	counterclockwise	practice	Guided	1	0.5	0	21.77034	0.38082	-1.45142	-0.79935	0.808185826799469	0.288278	-2.886679	1.281894
Trial1	3	1	blindfold	counterclockwise	practice	Guided	1	0.5	0	21.79034	0.38083	-1.45142	-0.79935	0.808184354591213	0.322777	-2.852824	1.300646
Trial1	3	1	blindfold	counterclockwise	practice	Guided	1	0.5	0	21.81035	0.38084	-1.45142	-0.79935	0.808182878109498	0.283526	-2.840129	1.281632
Trial1	3	1	blindfold	counterclockwise	practice	Guided	1	0.5	0	21.83035	0.38085	-1.45142	-0.79935	0.808181406142906	0.31686	-2.869752	1.238471
Trial1	3	1	blindfold	counterclockwise	practice	Guided	1	0.5	0	21.85034	0.38086	-1.45143	-0.79935	0.808179929903577	0.342015	-2.869752	1.268067
Trial1	3	1	blindfold	counterclockwise	practice	Guided	1	0.5	0	21.87035	0.38087	-1.45143	-0.79935	0.808178458178651	0.367857	-2.848593	1.28188
Trial1	3	1	blindfold	counterclockwise	practice	Guided	1	0.5	0	21.89035	0.38088	-1.45143	-0.79936	0.808186827440783	0.397436	-2.840129	1.229092
Trial1	3	1	blindfold	counterclockwise	practice	Guided	1	0.5	0	21.91034	0.38091	-1.45142	-0.79936	0.808182404623687	0.521992	-2.840129	1.275729
Trial1	3	1	blindfold	counterclockwise	practice	Guided	1	0.5	0	21.93034	0.38093	-1.45142	-0.79936	0.808179458148238	0.545599	-2.835897	1.287837
Trial1	3	1	blindfold	counterclockwise	practice	Guided	1	0.5	0	21.95035	0.38095	-1.45142	-0.79936	0.808176512156857	0.60827	-2.810506	1.282919
Trial1	3	1	blindfold	counterclockwise	practice	Guided	1	0.5	0	21.97035	0.38098	-1.45142	-0.79936	0.808172091882923	0.604518	-2.890911	1.270095
Trial1	3	1	blindfold	counterclockwise	practice	Guided	1	0.5	0	21.99034	0.381	-1.45143	-0.79935	0.808159301627637	0.673258	-2.882447	1.316001
Trial1	3	1	blindfold	counterclockwise	practice	Guided	1	0.5	0	22.01035	0.38105	-1.45142	-0.79935	0.808151943897069	0.624148	-2.810506	1.397392
Trial1	3	1	blindfold	counterclockwise	practice	Guided	1	0.5	0	22.03035	0.38108	-1.45142	-0.79934	0.808137627016298	0.633023	-2.810506	1.397893
Trial1	3	1	blindfold	counterclockwise	practice	Guided	1	0.5	0	22.05034	0.38111	-1.45141	-0.79934	0.808133206971754	0.589293	-2.827434	1.382834
Trial1	3	1	blindfold	counterclockwise	practice	Guided	1	0.5	0	22.07034	0.38113	-1.45142	-0.79934	0.808130265266056	0.638869	-2.869752	1.361866
Trial1	3	1	blindfold	counterclockwise	practice	Guided	1	0.5	0	22.09035	0.38116	-1.45142	-0.79934	0.808125851423949	0.690072	-2.890911	1.333778
Trial1	3	1	blindfold	counterclockwise	practice	Guided	1	0.5	0	22.11035	0.38123	-1.45144	-0.79934	0.808115563999657	0.847894	-2.945924	1.380459
Trial1	3	1	blindfold	counterclockwise	practice	Guided	1	0.5	0	22.13034	0.38127	-1.45145	-0.79933	0.808099777592739	0.919451	-2.98401	1.36222
Trial1	3	1	blindfold	counterclockwise	practice	Guided	1	0.5	0	22.15034	0.38132	-1.45147	-0.79933	0.808092436019583	0.927623	-3.034792	1.389124
Trial1	3	1	blindfold	counterclockwise	practice	Guided	1	0.5	0	22.17035	0.38138	-1.45148	-0.79932	0.808073722393071	0.879206	-3.055951	1.378016
Trial1	3	1	blindfold	counterclockwise	practice	Guided	1	0.5	0	22.19035	0.38143	-1.4515	-0.7993	0.808046627214163	0.884099	-3.068646	1.449809
Trial1	3	1	blindfold	counterclockwise	practice	Guided	1	0.5	0	22.21034	0.38156	-1.4515	-0.79926	0.807988003686647	1.092884	-2.903606	1.621337
Trial1	3	1	blindfold	counterclockwise	practice	Guided	1	0.5	0	22.23035	0.38181	-1.45148	-0.79921	0.807901922930535	1.196416	-2.924765	1.655446
Trial1	3	1	blindfold	counterclockwise	practice	Guided	1	0.5	0	22.25035	0.38232	-1.45145	-0.79916	0.807777999796488	1.277889	-2.852824	1.736986
Trial1	3	1	blindfold	counterclockwise	practice	Guided	1	0.5	0	22.27034	0.38315	-1.45143	-0.7991	0.807598169247798	1.395486	-2.810506	1.861543
Trial1	3	1	blindfold	counterclockwise	practice	Guided	1	0.5	0	22.29034	0.38439	-1.45139	-0.79898	0.807300879179068	1.48539	-2.730102	1.921555
Trial1	3	1	blindfold	counterclockwise	practice	Guided	1	0.5	0	22.31035	0.38863	-1.4513	-0.79891	0.806635295033599	1.788301	-2.446572	2.217456
Trial1	3	1	blindfold	counterclockwise	practice	Guided	1	0.5	0	22.33035	0.39188	-1.45123	-0.79885	0.806133522151948	1.965048	-2.361936	2.304249
Trial1	3	1	blindfold	counterclockwise	practice	Guided	1	0.5	0	22.35034	0.39623	-1.4512	-0.7988	0.805512037867884	2.17624	-2.416949	2.406108
Trial1	3	1	blindfold	counterclockwise	practice	Guided	1	0.5	0	22.37035	0.40156	-1.45121	-0.79872	0.804763365092416	2.242405	-2.493121	2.5381
Trial1	3	1	blindfold	counterclockwise	practice	Guided	1	0.5	0	22.39035	0.408	-1.45123	-0.79852	0.803802299567749	2.278547	-2.44234	2.866424
Trial1	3	1	blindfold	counterclockwise	practice	Guided	1	0.5	0	22.41034	0.42484	-1.4512	-0.79843	0.801959746916665	2.411931	-2.463499	3.120739
Trial1	3	1	blindfold	counterclockwise	practice	Guided	1	0.5	0	22.43034	0.4345	-1.45122	-0.79833	0.801012516811166	2.575749	-2.39579	3.353676
Trial1	3	1	blindfold	counterclockwise	practice	Guided	1	0.5	0	22.45035	0.44606	-1.45121	-0.79825	0.800070323130215	2.602693	-2.243445	3.546347
Trial1	3	1	blindfold	counterclockwise	practice	Guided	1	0.5	0	22.47035	0.45856	-1.45116	-0.79821	0.799284944826064	2.353013	-2.222286	3.58012
Trial1	3	1	blindfold	counterclockwise	practice	Guided	1	0.5	0	22.49034	0.47255	-1.45113	-0.79828	0.798751815881036	2.020472	-2.222286	3.515899
Trial1	3	1	blindfold	counterclockwise	practice	Guided	1	0.5	0	22.51035	0.50152	-1.45111	-0.79833	0.798331455961141	1.184391	-2.201127	3.346223
Trial1	3	1	blindfold	counterclockwise	practice	Guided	1	0.5	0	22.53035	0.51707	-1.45109	-0.7984	0.798582444416428	0.921742	-2.095332	3.123165
Trial1	3	1	blindfold	counterclockwise	practice	Guided	1	0.5	0	22.55034	0.53062	-1.45109	-0.79846	0.799046910656461	0.85837	-2.328081	3.112172
Trial1	3	1	blindfold	counterclockwise	practice	Guided	1	0.5	0	22.57034	0.54516	-1.45114	-0.79852	0.799795952770971	0.818693	-2.463499	2.968119
Trial1	3	1	blindfold	counterclockwise	practice	Guided	1	0.5	0	22.59035	0.55934	-1.45121	-0.79852	0.800721784696987	0.888939	-2.565062	2.857978
Trial1	3	1	blindfold	counterclockwise	practice	Guided	1	0.5	0	22.61035	0.58622	-1.45119	-0.79867	0.8033104267518	0.429058	-2.163041	2.624795
Trial1	3	1	blindfold	counterclockwise	practice	Guided	1	0.5	0	22.63034	0.59834	-1.45108	-0.7986799	0.804711382895789	0.218791	-1.858351	2.573831
Trial1	3	1	blindfold	counterclockwise	practice	Guided	1	0.5	0	22.65034	0.61018	-1.45095	-0.79869	0.806253921904386	0.123674	-1.71447	2.688369
Trial1	3	1	blindfold	counterclockwise	practice	Guided	1	0.5	0	22.67035	0.6216	-1.45086	-0.79872	0.807923393410551	0.066452	-1.625602	2.531927
Trial1	3	1	blindfold	counterclockwise	practice	Guided	1	0.5	0	22.69035	0.63227	-1.45082	-0.79881	0.809686835515421	0.177687	-1.773715	2.492108
Trial1	3	1	blindfold	counterclockwise	practice	Guided	1	0.5	0	22.71034	0.65076	-1.45091	-0.7989	0.813000491507842	0.16847	-1.917597	2.208617
Trial1	3	1	blindfold	counterclockwise	practice	Guided	1	0.5	0	22.73035	0.6591899	-1.45096	-0.79897	0.814674457840564	0.07554	-1.985305	2.057677
Trial1	3	1	blindfold	counterclockwise	practice	Guided	1	0.5	0	22.75035	0.66712	-1.45098	-0.79901	0.816300268953316	0.020913	-1.892206	1.951369
Trial1	3	1	blindfold	counterclockwise	practice	Guided	1	0.5	0	22.77034	0.67406	-1.45096	-0.79901	0.817749301756692	0.0099175	-1.832961	2.012086
Trial1	3	1	blindfold	counterclockwise	practice	Guided	1	0.5	0	22.79034	0.68044	-1.45092	-0.79899	0.819111491031465	-0.044903	-1.816033	2.033856
Trial1	3	1	blindfold	counterclockwise	practice	Guided	1	0.5	0	22.81035	0.69077	-1.45092	-0.79899	0.821448867779455	0.104389	-1.92606	1.985897
Trial1	3	1	blindfold	counterclockwise	practice	Guided	1	0.5	0	22.83035	0.6949	-1.45095	-0.79899	0.822417814738464	0.102236	-1.917597	1.994308
Trial1	3	1	blindfold	counterclockwise	practice	Guided	1	0.5	0	22.85034	0.69844	-1.45097	-0.799	0.823273577891127	0.192209	-1.955683	1.978352
Trial1	3	1	blindfold	counterclockwise	practice	Guided	1	0.5	0	22.87035	0.70151	-1.45097	-0.799	0.824018949643548	0.141254	-1.934524	1.985949
Trial1	3	1	blindfold	counterclockwise	practice	Guided	1	0.5	0	22.89035	0.704	-1.45096	-0.79897	0.824602348931748	0.237376	-1.858351	2.000224
Trial1	3	1	blindfold	counterclockwise	practice	Guided	1	0.5	0	22.91034	0.70748	-1.4509	-0.79894	0.825441145213413	0.37811	-1.782179	2.122272
Trial1	3	1	blindfold	counterclockwise	practice	Guided	1	0.5	0	22.93034	0.70873	-1.45088	-0.7989	0.82571752351954	0.483605	-1.756788	2.199267
Trial1	3	1	blindfold	counterclockwise	practice	Guided	1	0.5	0	22.95035	0.70976	-1.45087	-0.79885	0.825930117648709	0.51535	-1.701775	2.320917
Trial1	3	1	blindfold	counterclockwise	practice	Guided	1	0.5	0	22.97035	0.71065	-1.45085	-0.79881	0.826117944471936	0.572715	-1.689079	2.411456
Trial1	3	1	blindfold	counterclockwise	practice	Guided	1	0.5	0	22.99034	0.71141	-1.45084	-0.79878	0.82628306833227	0.606133	-1.693311	2.431919
Trial1	3	1	blindfold	counterclockwise	practice	Guided	1	0.5	0	23.01035	0.71141	-1.45084	-0.79878	0.82628306833227	0.606133	-1.693311	2.431919
Trial1	3	1	blindfold	counterclockwise	practice	Guided	1	0.5	0	23.03035	0.71273	-1.45084	-0.79878	0.826621785143963	0.726448	-1.71447	2.432007
Trial1	3	1	blindfold	counterclockwise	practice	Guided	1	0.5	0	23.05034	0.714	-1.45085	-0.79876	0.826930182614547	0.754787	-1.646761	2.456274
Trial1	3	1	blindfold	counterclockwise	practice	Guided	1	0.5	0	23.07034	0.71488	-1.45083	-0.79875	0.827148684203549	0.889941	-1.612907	2.487462
Trial1	3	1	blindfold	counterclockwise	practice	Guided	1	0.5	0	23.09035	0.71582	-1.45081	-0.7987	0.827345093058481	0.889222	-1.591748	2.576237
Trial1	3	1	blindfold	counterclockwise	practice	Guided	1	0.5	0	23.11035	0.71838	-1.45079	-0.7987	0.828016583946661	1.044938	-1.64253	2.618422
Trial1	3	1	blindfold	counterclockwise	practice	Guided	1	0.5	0	23.13034	0.72007	-1.45081	-0.79871	0.828473567921359	1.099173	-1.663689	2.565338
Trial1	3	1	blindfold	counterclockwise	practice	Guided	1	0.5	0	23.15034	0.72217	-1.45083	-0.79871	0.829033867037432	1.060334	-1.676384	2.586973
Trial1	3	1	blindfold	counterclockwise	practice	Guided	1	0.5	0	23.17035	0.72461	-1.45084	-0.79869	0.829671872233146	1.063824	-1.672152	2.630064
Trial1	3	1	blindfold	counterclockwise	practice	Guided	1	0.5	0	23.19035	0.72719	-1.45083	-0.79865	0.830335575948547	1.067193	-1.608675	2.646693
Trial1	3	1	blindfold	counterclockwise	practice	Guided	1	0.5	0	23.21034	0.73344	-1.45078	-0.79864	0.832057747465898	1.183286	-1.540966	2.737585
Trial1	3	1	blindfold	counterclockwise	practice	Guided	1	0.5	0	23.23035	0.73707	-1.45078	-0.79864	0.833083451987802	1.20661	-1.612907	2.715554
Trial1	3	1	blindfold	counterclockwise	practice	Guided	1	0.5	0	23.25035	0.74108	-1.4508	-0.79866	0.834252553981058	1.099444	-1.612907	2.658312
Trial1	3	1	blindfold	counterclockwise	practice	Guided	1	0.5	0	23.27034	0.74555	-1.45082	-0.79866	0.835555255216013	1.11574	-1.634066	2.699014
Trial1	3	1	blindfold	counterclockwise	practice	Guided	1	0.5	0	23.29034	0.75018	-1.45081	-0.79867	0.836937150887642	1.022688	-1.621371	2.715079
Trial1	3	1	blindfold	counterclockwise	practice	Guided	1	0.5	0	23.31035	0.7602299	-1.45078	-0.79869	0.840015103480653	0.98871	-1.570589	2.624468
Trial1	3	1	blindfold	counterclockwise	practice	Guided	1	0.5	0	23.33035	0.76546	-1.45078	-0.7987	0.841659473482039	0.930203	-1.562125	2.626172
Trial1	3	1	blindfold	counterclockwise	practice	Guided	1	0.5	0	23.35034	0.77105	-1.45079	-0.7987	0.843439233001207	0.954545	-1.59598	2.606318
Trial1	3	1	blindfold	counterclockwise	practice	Guided	1	0.5	0	23.37035	0.77665	-1.4508	-0.79871	0.845264973108846	1.01553	-1.562125	2.533346
Trial1	3	1	blindfold	counterclockwise	practice	Guided	1	0.5	0	23.39035	0.78246	-1.45081	-0.7987	0.847174885818888	0.971767	-1.697543	2.584395
Trial1	3	1	blindfold	counterclockwise	practice	Guided	1	0.5	0	23.41034	0.7945501	-1.45081	-0.7987	0.85128220271254	0.715335	-1.536735	2.594777
Trial1	3	1	blindfold	counterclockwise	practice	Guided	1	0.5	0	23.43034	0.80049	-1.45078	-0.7987	0.853355672174027	0.716035	-1.494417	2.570365
Trial1	3	1	blindfold	counterclockwise	practice	Guided	1	0.5	0	23.45035	0.80656	-1.45077	-0.79869	0.855502642305466	0.783018	-1.490185	2.591871
Trial1	3	1	blindfold	counterclockwise	practice	Guided	1	0.5	0	23.47035	0.81245	-1.45076	-0.7987	0.857640161957311	0.858868	-1.50288	2.614527
Trial1	3	1	blindfold	counterclockwise	practice	Guided	1	0.5	0	23.49034	0.8184	-1.45077	-0.79876	0.859881450426465	0.820029	-1.553662	2.50935
Trial1	3	1	blindfold	counterclockwise	practice	Guided	1	0.5	0	23.51035	0.83049	-1.4508	-0.79877	0.864440321794272	0.62414	-1.59598	2.507391
Trial1	3	1	blindfold	counterclockwise	practice	Guided	1	0.5	0	23.53035	0.83631	-1.45079	-0.79877	0.866682104369096	0.649413	-1.519807	2.423636
Trial1	3	1	blindfold	counterclockwise	practice	Guided	1	0.5	0	23.55034	0.84219	-1.45077	-0.79878	0.868989954812135	0.75082	-1.557894	2.443211
Trial1	3	1	blindfold	counterclockwise	practice	Guided	1	0.5	0	23.57034	0.84769	-1.45077	-0.79878	0.871170416621078	0.788297	-1.566357	2.429778
Trial1	3	1	blindfold	counterclockwise	practice	Guided	1	0.5	0	23.59035	0.8537	-1.45077	-0.79879	0.873595505014396	0.741263	-1.545198	2.395206
Trial1	3	1	blindfold	counterclockwise	practice	Guided	1	0.5	0	23.61035	0.86501	-1.45077	-0.79879	0.878235586828981	0.744244	-1.519807	2.448094
Trial1	3	1	blindfold	counterclockwise	practice	Guided	1	0.5	0	23.63034	0.87061	-1.45076	-0.79879	0.880577764956375	0.726101	-1.464794	2.400032
Trial1	3	1	blindfold	counterclockwise	practice	Guided	1	0.5	0	23.65034	0.87635	-1.45073	-0.79881	0.883027055595472	0.703112	-1.490185	2.389464
Trial1	3	1	blindfold	counterclockwise	practice	Guided	1	0.5	0	23.67035	0.88194	-1.45073	-0.79881	0.885423962571512	0.770043	-1.485953	2.377784
Trial1	3	1	blindfold	counterclockwise	practice	Guided	1	0.5	0	23.69035	0.88771	-1.45073	-0.79881	0.887928178002626	0.759777	-1.439403	2.407026
Trial1	3	1	blindfold	counterclockwise	practice	Guided	1	0.5	0	23.71034	0.89929	-1.45073	-0.79882	0.893054253132179	0.893081	-1.50288	2.38828
Trial1	3	1	blindfold	counterclockwise	practice	Guided	1	0.5	0	23.73035	0.90496	-1.45074	-0.79882	0.895603736798311	0.775361	-1.469026	2.38209
Trial1	3	1	blindfold	counterclockwise	practice	Guided	1	0.5	0	23.75035	0.91088	-1.45072	-0.79883	0.898304942654796	0.779406	-1.405549	2.336973
Trial1	3	1	blindfold	counterclockwise	practice	Guided	1	0.5	0	23.77034	0.91702	-1.45071	-0.79883	0.901129885390122	0.727135	-1.45633	2.343622
Trial1	3	1	blindfold	counterclockwise	practice	Guided	1	0.5	0	23.79034	0.9230101	-1.4507	-0.79882	0.903908693311398	0.801102	-1.329376	2.379956
Trial1	3	1	blindfold	counterclockwise	practice	Guided	1	0.5	0	23.81035	0.93548	-1.45067	-0.79882	0.909811107623829	0.932107	-1.367463	2.344875
Trial1	3	1	blindfold	counterclockwise	practice	Guided	1	0.5	0	23.83035	0.94186	-1.45068	-0.79884	0.91289955699793	0.849427	-1.354767	2.343091
Trial1	3	1	blindfold	counterclockwise	practice	Guided	1	0.5	0	23.85034	0.94857	-1.45068	-0.79884	0.91616613141665	0.886726	-1.367463	2.285801
Trial1	3	1	blindfold	counterclockwise	practice	Guided	1	0.5	0	23.87035	0.95521	-1.45068	-0.79883	0.919426773629385	0.897241	-1.380158	2.356287
Trial1	3	1	blindfold	counterclockwise	practice	Guided	1	0.5	0	23.89035	0.96219	-1.45068	-0.79885	0.922919795016176	0.926611	-1.299754	2.316187
Trial1	3	1	blindfold	counterclockwise	practice	Guided	1	0.5	0	23.91034	0.97626	-1.45068	-0.79887	0.930062854793079	0.897373	-1.358999	2.24548
Trial1	3	1	blindfold	counterclockwise	practice	Guided	1	0.5	0	23.93034	0.98374	-1.45068	-0.79886	0.933906657113735	0.860128	-1.350535	2.300795
Trial1	3	1	blindfold	counterclockwise	practice	Guided	1	0.5	0	23.95035	0.9909	-1.45069	-0.79886	0.937635363488632	0.845788	-1.308217	2.291463
Trial1	3	1	blindfold	counterclockwise	practice	Guided	1	0.5	0	23.97035	0.99861	-1.45068	-0.79887	0.941703388478768	0.811029	-1.414012	2.266472
Trial1	3	1	blindfold	counterclockwise	practice	Guided	1	0.5	0	23.99034	1.00616	-1.45068	-0.79889	0.945739493830534	0.758863	-1.375926	2.27616
Trial1	3	1	blindfold	counterclockwise	practice	Guided	1	0.5	0	24.01035	1.02159	-1.45068	-0.7989	0.954095040021993	0.775885	-1.363231	2.213988
Trial1	3	1	blindfold	counterclockwise	practice	Guided	1	0.5	0	24.03035	1.02948	-1.45069	-0.79892	0.958447845540067	0.76067	-1.392853	2.119554
Trial1	3	1	blindfold	counterclockwise	practice	Guided	1	0.5	0	24.05034	1.03691	-1.4507	-0.79894	0.962588909989258	0.686729	-1.414012	2.147687
Trial1	3	1	blindfold	counterclockwise	practice	Guided	1	0.5	0	24.07034	1.04474	-1.45071	-0.79893	0.96696988249571	0.6366	-1.452099	2.136875
Trial1	3	1	blindfold	counterclockwise	practice	Guided	1	0.5	0	24.09035	1.05228	-1.45071	-0.7989	0.971212832174221	0.665527	-1.392853	2.202526
Trial1	3	1	blindfold	counterclockwise	practice	Guided	1	0.5	0	24.11035	1.06733	-1.45069	-0.7989	0.979849251244412	0.625436	-1.452099	2.223298
Trial1	3	1	blindfold	counterclockwise	practice	Guided	1	0.5	0	24.13034	1.07462	-1.45071	-0.79889	0.984079965063038	0.648185	-1.460562	2.236407
Trial1	3	1	blindfold	counterclockwise	practice	Guided	1	0.5	0	24.15034	1.08203	-1.45073	-0.7989	0.988433210395049	0.576631	-1.473258	2.162295
Trial1	3	1	blindfold	counterclockwise	practice	Guided	1	0.5	0	24.17035	1.0891	-1.45074	-0.79891	0.992620792006643	0.572223	-1.439403	2.120016
Trial1	3	1	blindfold	counterclockwise	practice	Guided	1	0.5	0	24.19035	1.09603	-1.45074	-0.79892	0.996757232265903	0.545579	-1.405549	2.188958
Trial1	3	1	blindfold	counterclockwise	practice	Guided	1	0.5	0	24.21034	1.10971	-1.45072	-0.79893	1.00500516678405	0.654155	-1.490185	2.161593
Trial1	3	1	blindfold	counterclockwise	practice	Guided	1	0.5	0	24.23035	1.11632	-1.45074	-0.79895	1.00904479250313	0.677175	-1.519807	2.064185
Trial1	3	1	blindfold	counterclockwise	practice	Guided	1	0.5	0	24.25035	1.12307	-1.45076	-0.79896	1.01318969426272	0.632214	-1.583284	2.091668
Trial1	3	1	blindfold	counterclockwise	practice	Guided	1	0.5	0	24.27034	1.12936	-1.45078	-0.79897	1.01707767420745	0.720665	-1.536735	2.052005
Trial1	3	1	blindfold	counterclockwise	practice	Guided	1	0.5	0	24.29034	1.136	-1.45078	-0.79898	1.02120765955339	0.713433	-1.553662	2.111419
Trial1	3	1	blindfold	counterclockwise	practice	Guided	1	0.5	0	24.31035	1.14905	-1.45077	-0.79898	1.02938570791242	0.791551	-1.583284	2.043674
Trial1	3	1	blindfold	counterclockwise	practice	Guided	1	0.5	0	24.33035	1.15573	-1.45078	-0.79899	1.03361834485868	0.849793	-1.515576	1.992752
Trial1	3	1	blindfold	counterclockwise	practice	Guided	1	0.5	0	24.35034	1.16231	-1.45077	-0.79898	1.0377974649851	0.900938	-1.540966	2.053675
Trial1	3	1	blindfold	counterclockwise	practice	Guided	1	0.5	0	24.37035	1.16881	-1.45077	-0.79897	1.04195002991409	0.908315	-1.557894	2.02632
Trial1	3	1	blindfold	counterclockwise	practice	Guided	1	0.5	0	24.39035	1.17607	-1.45078	-0.79897	1.04662488331803	0.912396	-1.566357	2.096476
Trial1	3	1	blindfold	counterclockwise	practice	Guided	1	0.5	0	24.41034	1.18988	-1.45078	-0.79897	1.05559815668645	0.827791	-1.570589	2.0672
Trial1	3	1	blindfold	counterclockwise	practice	Guided	1	0.5	0	24.43034	1.19726	-1.45078	-0.79899	1.0604511193492	0.955607	-1.519807	1.997082
Trial1	3	1	blindfold	counterclockwise	practice	Guided	1	0.5	0	24.45035	1.20479	-1.45077	-0.799	1.06542474302231	0.954165	-1.557894	2.019571
Trial1	3	1	blindfold	counterclockwise	practice	Guided	1	0.5	0	24.47035	1.21248	-1.45078	-0.79902	1.07054221117195	0.888612	-1.553662	1.894139
Trial1	3	1	blindfold	counterclockwise	practice	Guided	1	0.5	0	24.49034	1.2203	-1.4508	-0.79903	1.07576994825944	0.920763	-1.625602	1.931119
Trial1	3	1	blindfold	counterclockwise	practice	Guided	1	0.5	0	24.51035	1.23565	-1.4508	-0.79903	1.08610771331646	0.906526	-1.507112	1.888622
Trial1	3	1	blindfold	counterclockwise	practice	Guided	1	0.5	0	24.53035	1.24388	-1.45078	-0.79903	1.09169888458726	0.838106	-1.587516	1.964333
Trial1	3	1	blindfold	counterclockwise	practice	Guided	1	0.5	0	24.55034	1.25199	-1.45078	-0.79905	1.09725568379603	0.882654	-1.566357	1.848746
Trial1	3	1	blindfold	counterclockwise	practice	Guided	1	0.5	0	24.57034	1.26048	-1.45078	-0.79907	1.1031058813197	0.945855	-1.621371	1.887544
Trial1	3	1	blindfold	counterclockwise	practice	Guided	1	0.5	0	24.59035	1.26861	-1.4508	-0.7991	1.10874803683564	0.953649	-1.684848	1.834972
Trial1	3	1	blindfold	counterclockwise	practice	Guided	1	0.5	0	24.61035	1.28594	-1.45081	-0.79911	1.12083824042523	0.921189	-1.617139	1.781961
Trial1	3	1	blindfold	counterclockwise	practice	Guided	1	0.5	0	24.63034	1.29465	-1.45081	-0.79901	1.12689200820004	0.863937	-1.646761	1.869729
Trial1	3	1	blindfold	counterclockwise	practice	Guided	1	0.5	0	24.65034	1.30239	-1.45081	-0.79856	1.13204584262595	0.924798	-1.519807	1.493697
Trial1	3	1	blindfold	counterclockwise	practice	Guided	1	0.5	0	24.67035	1.30266	-1.45081	-0.79728	1.13133482091194	2.074606	-1.849888	1.782371
Trial1	3	1	blindfold	counterclockwise	practice	Guided	1	0.5	0	24.69035	1.3017	-1.45087	-0.79341	1.12792832960793	2.970981	-1.777947	1.171159
Trial1	3	1	blindfold	counterclockwise	practice	Guided	1	0.5	0	24.71034	1.30118	-1.45106	-0.79116	1.12597669881351	1.22547	-2.099564	1.059302
Trial1	3	1	blindfold	counterclockwise	practice	Guided	1	0.5	0	24.73035	1.30074	-1.45103	-0.78835	1.12369050359423	0.353733	-1.566357	1.187595
Trial1	3	1	blindfold	counterclockwise	practice	Guided	1	0.5	0	24.75035	1.30031	-1.45084	-0.78465	1.12079065561268	0.288284	-1.375926	1.316191
Trial1	3	1	blindfold	counterclockwise	practice	Guided	1	0.5	0	24.77034	1.3002	-1.45071	-0.78033	1.11769178636271	1.072383	-1.452099	1.290843
Trial1	3	1	blindfold	counterclockwise	practice	Guided	1	0.5	0	24.79034	1.30048	-1.4507	-0.77064	1.11115006542988	1.853335	-1.650993	1.115569
Trial1	3	1	blindfold	counterclockwise	practice	Guided	1	0.5	0	24.81035	1.301	-1.45102	-0.7660199	1.10832646252189	1.897414	-2.192664	0.612144
Trial1	3	1	blindfold	counterclockwise	practice	Guided	1	0.5	0	24.83035	1.30097	-1.4511	-0.76155	1.10522010552807	1.603412	-2.095332	0.64508
Trial1	3	1	blindfold	counterclockwise	practice	Guided	1	0.5	0	24.85034	1.30081	-1.45106	-0.75696	1.10194601799097	1.19342	-1.832961	0.656195
Trial1	3	1	blindfold	counterclockwise	practice	Guided	1	0.5	0	24.87035	1.30063	-1.45094	-0.75221	1.09855735856002	1.092911	-1.650993	0.778108
Trial1	3	1	blindfold	counterclockwise	practice	Guided	1	0.5	0	24.89035	1.30056	-1.45085	-0.74245	1.09184628519388	1.217543	-1.64253	0.789417
Trial1	3	1	blindfold	counterclockwise	practice	Guided	1	0.5	0	24.91034	1.30071	-1.45086	-0.73711	1.08833249713099	1.631637	-1.617139	1.109087
Trial1	3	1	blindfold	counterclockwise	practice	Guided	1	0.5	0	24.93034	1.30079	-1.45082	-0.73103	1.08428302030499	1.563837	-1.299754	1.506969
Trial1	3	1	blindfold	counterclockwise	practice	Guided	1	0.5	0	24.95035	1.30078	-1.45068	-0.72377	1.07939411716727	1.37407	-1.105091	1.667394
Trial1	3	1	blindfold	counterclockwise	practice	Guided	1	0.5	0	24.97035	1.3007	-1.45055	-0.71572	1.07395322250163	1.199015	-1.020455	1.586838
Trial1	3	1	blindfold	counterclockwise	practice	Guided	1	0.5	0	24.99034	1.30062	-1.4505	-0.69462	1.05994777365186	1.144212	-1.0797	1.610805
Trial1	3	1	blindfold	counterclockwise	practice	Guided	1	0.5	0	25.01035	1.30065	-1.45047	-0.68534	1.05391233619668	1.538609	-0.973905	1.559813
Trial1	3	1	blindfold	counterclockwise	practice	Guided	1	0.5	0	25.03035	1.30073	-1.45048	-0.6729	1.04592684029934	1.647067	-1.071237	1.512977
Trial1	3	1	blindfold	counterclockwise	practice	Guided	1	0.5	0	25.05034	1.30082	-1.45052	-0.66083	1.03827211161035	1.732445	-1.050078	1.444747
Trial1	3	1	blindfold	counterclockwise	practice	Guided	1	0.5	0	25.07034	1.30086	-1.45053	-0.64815	1.030279183231	1.668963	-1.045846	1.473763
Trial1	3	1	blindfold	counterclockwise	practice	Guided	1	0.5	0	25.09035	1.30085	-1.45055	-0.61988	1.01272504488406	1.560332	-1.12625	1.416758
Trial1	3	1	blindfold	counterclockwise	practice	Guided	1	0.5	0	25.11035	1.30076	-1.45057	-0.60522	1.00374692987266	1.463949	-1.206654	1.279464
Trial1	3	1	blindfold	counterclockwise	practice	Guided	1	0.5	0	25.13034	1.30074	-1.45058	-0.59024	0.994770231221265	1.491017	-1.164336	1.024405
Trial1	3	1	blindfold	counterclockwise	practice	Guided	1	0.5	0	25.15034	1.30076	-1.4506	-0.57408	0.985283950038651	1.598126	-1.24474	1.054766
Trial1	3	1	blindfold	counterclockwise	practice	Guided	1	0.5	0	25.17035	1.3008	-1.45061	-0.5591	0.976664407197636	1.668331	-1.312449	1.133761
Trial1	3	1	blindfold	counterclockwise	practice	Guided	1	0.5	0	25.19035	1.30081	-1.45064	-0.52779	0.959092757661432	1.588005	-1.265899	0.827522
Trial1	3	1	blindfold	counterclockwise	practice	Guided	1	0.5	0	25.21034	1.30079	-1.45069	-0.5126	0.950801505774787	1.464365	-1.435171	0.51759
Trial1	3	1	blindfold	counterclockwise	practice	Guided	1	0.5	0	25.23035	1.30075	-1.45071	-0.49719	0.942548828343832	1.492844	-1.439403	0.459443
Trial1	3	1	blindfold	counterclockwise	practice	Guided	1	0.5	0	25.25035	1.30073	-1.45073	-0.4828	0.935021049776125	1.486226	-1.50288	0.809943
Trial1	3	1	blindfold	counterclockwise	practice	Guided	1	0.5	0	25.27034	1.30075	-1.45072	-0.4676	0.927281051159929	1.640844	-1.363231	0.64877
Trial1	3	1	blindfold	counterclockwise	practice	Guided	1	0.5	0	25.29034	1.3008	-1.45071	-0.43785	0.912684615013696	1.622816	-1.481721	0.782955
Trial1	3	1	blindfold	counterclockwise	practice	Guided	1	0.5	0	25.31035	1.30084	-1.45075	-0.4233	0.905829694441093	1.683863	-1.401317	0.780909
Trial1	3	1	blindfold	counterclockwise	practice	Guided	1	0.5	0	25.33035	1.30084	-1.45073	-0.40885	0.899167882603513	1.64678	-1.511344	0.751262
Trial1	3	1	blindfold	counterclockwise	practice	Guided	1	0.5	0	25.35034	1.30082	-1.45074	-0.39415	0.892561972616391	1.612574	-1.43094	0.560733
Trial1	3	1	blindfold	counterclockwise	practice	Guided	1	0.5	0	25.37035	1.3008	-1.45072	-0.38008	0.886420556348016	1.591722	-1.562125	0.595782
Trial1	3	1	blindfold	counterclockwise	practice	Guided	1	0.5	0	25.39035	1.3008	-1.45073	-0.35243	0.874921425819129	1.70549	-1.426708	0.371038
Trial1	3	1	blindfold	counterclockwise	practice	Guided	1	0.5	0	25.41034	1.30084	-1.45076	-0.33918	0.869705475674333	1.719876	-1.540966	0.478274
Trial1	3	1	blindfold	counterclockwise	practice	Guided	1	0.5	0	25.43034	1.30085	-1.45077	-0.32572	0.864554395577994	1.706916	-1.562125	0.646705
Trial1	3	1	blindfold	counterclockwise	practice	Guided	1	0.5	0	25.45035	1.30086	-1.45076	-0.31279	0.859775786777716	1.655593	-1.443635	0.702268
Trial1	3	1	blindfold	counterclockwise	practice	Guided	1	0.5	0	25.47035	1.30084	-1.45074	-0.29949	0.855008075954985	1.608871	-1.460562	0.796158
Trial1	3	1	blindfold	counterclockwise	practice	Guided	1	0.5	0	25.49034	1.30081	-1.45071	-0.27331	0.84616486713007	1.562046	-1.342072	0.897378
Trial1	3	1	blindfold	counterclockwise	practice	Guided	1	0.5	0	25.51035	1.30079	-1.45066	-0.25988	0.841904006567406	1.573098	-1.21935	0.988104
Trial1	3	1	blindfold	counterclockwise	practice	Guided	1	0.5	0	25.53035	1.30081	-1.45066	-0.24613	0.837780760280582	1.664325	-1.295522	1.050747
Trial1	3	1	blindfold	counterclockwise	practice	Guided	1	0.5	0	25.55034	1.30082	-1.45065	-0.23116	0.833515210901209	1.64426	-1.333608	1.167535
Trial1	3	1	blindfold	counterclockwise	practice	Guided	1	0.5	0	25.57034	1.30082	-1.45066	-0.21713	0.829733752746385	1.624576	-1.253204	1.17289
Trial1	3	1	blindfold	counterclockwise	practice	Guided	1	0.5	0	25.59035	1.30083	-1.45065	-0.18678	0.822323098948424	1.618705	-1.422476	1.133901
Trial1	3	1	blindfold	counterclockwise	practice	Guided	1	0.5	0	25.61035	1.30082	-1.45067	-0.17143	0.818963310094512	1.655118	-1.422476	1.173381
Trial1	3	1	blindfold	counterclockwise	practice	Guided	1	0.5	0	25.63034	1.30082	-1.45067	-0.15585	0.815844275342157	1.569893	-1.38439	1.036213
Trial1	3	1	blindfold	counterclockwise	practice	Guided	1	0.5	0	25.65034	1.30081	-1.45069	-0.13951	0.812871247408005	1.511955	-1.358999	1.136544
Trial1	3	1	blindfold	counterclockwise	practice	Guided	1	0.5	0	25.67035	1.30079	-1.45068	-0.12332	0.810229943037253	1.613258	-1.392853	1.214694
Trial1	3	1	blindfold	counterclockwise	practice	Guided	1	0.5	0	25.69035	1.30078	-1.45068	-0.090181	0.805841990714326	1.629173	-1.299754	1.094573
Trial1	3	1	blindfold	counterclockwise	practice	Guided	1	0.5	0	25.71034	1.30076	-1.4507	-0.072942	0.804075345750922	1.494143	-1.371694	0.913193
Trial1	3	1	blindfold	counterclockwise	practice	Guided	1	0.5	0	25.73035	1.30074	-1.45073	-0.055734	0.802677289952807	1.45394	-1.583284	0.716588
Trial1	3	1	blindfold	counterclockwise	practice	Guided	1	0.5	0	25.75035	1.30071	-1.45074	-0.039064	0.801662298293296	1.370622	-1.583284	0.806922
Trial1	3	1	blindfold	counterclockwise	practice	Guided	1	0.5	0	25.77034	1.30071	-1.45074	-0.022412	0.801023559174784	1.407632	-1.375926	0.802801
Trial1	3	1	blindfold	counterclockwise	practice	Guided	1	0.5	0	25.79034	1.3007	-1.45071	0.011247	0.800778935633952	1.28255	-1.405549	0.832578
Trial1	3	1	blindfold	counterclockwise	practice	Guided	1	0.5	0	25.81035	1.30067	-1.4507	0.027607	0.801145829254077	1.322385	-1.342072	0.599218
Trial1	3	1	blindfold	counterclockwise	practice	Guided	1	0.5	0	25.83035	1.30067	-1.4507	0.044257	0.801892246730552	1.253327	-1.375926	0.669424
Trial1	3	1	blindfold	counterclockwise	practice	Guided	1	0.5	0	25.85034	1.30067	-1.45068	0.060244	0.802933267819533	1.350802	-1.435171	0.618287
Trial1	3	1	blindfold	counterclockwise	practice	Guided	1	0.5	0	25.87035	1.30067	-1.45068	0.076061	0.804274684632073	1.261099	-1.329376	0.569356
Trial1	3	1	blindfold	counterclockwise	practice	Guided	1	0.5	0	25.89035	1.30065	-1.45067	0.10814	0.807919854908746	1.28239	-1.329376	0.596187
Trial1	3	1	blindfold	counterclockwise	practice	Guided	1	0.5	0	25.91034	1.30061	-1.45065	0.12297	0.80999882579786	1.202243	-1.388622	0.524046
Trial1	3	1	blindfold	counterclockwise	practice	Guided	1	0.5	0	25.93034	1.3006	-1.45065	0.13854	0.812498476671458	1.240173	-1.287058	0.537376
Trial1	3	1	blindfold	counterclockwise	practice	Guided	1	0.5	0	25.95035	1.30061	-1.45065	0.15346	0.815184916006129	1.275754	-1.265899	0.488236
Trial1	3	1	blindfold	counterclockwise	practice	Guided	1	0.5	0	25.97035	1.30065	-1.45066	0.16822	0.818130915808308	1.373639	-1.371694	0.632927
Trial1	3	1	blindfold	counterclockwise	practice	Guided	1	0.5	0	25.99034	1.30068	-1.45065	0.19796	0.824788877122062	1.320974	-1.227813	0.658665
Trial1	3	1	blindfold	counterclockwise	practice	Guided	1	0.5	0	26.01035	1.30066	-1.45061	0.21248	0.828374551080688	1.24625	-1.202422	0.649609
Trial1	3	1	blindfold	counterclockwise	practice	Guided	1	0.5	0	26.03035	1.30063	-1.45062	0.22692	0.832166476526759	1.235923	-1.257436	0.613482
Trial1	3	1	blindfold	counterclockwise	practice	Guided	1	0.5	0	26.05034	1.30062	-1.45061	0.2418	0.83633699249464	1.309652	-1.185495	0.751247
Trial1	3	1	blindfold	counterclockwise	practice	Guided	1	0.5	0	26.07034	1.30064	-1.4506	0.25626	0.840650688619055	1.32967	-1.096627	0.722048
Trial1	3	1	blindfold	counterclockwise	practice	Guided	1	0.5	0	26.09035	1.30066	-1.4506	0.28545	0.850022553348716	1.397664	-1.29129	0.944851
Trial1	3	1	blindfold	counterclockwise	practice	Guided	1	0.5	0	26.11035	1.30069	-1.45059	0.3012	0.855468296005354	1.249082	-1.177032	0.973066
Trial1	3	1	blindfold	counterclockwise	practice	Guided	1	0.5	0	26.13034	1.30066	-1.45056	0.31575	0.860671083202926	1.323714	-1.062773	0.784112
Trial1	3	1	blindfold	counterclockwise	practice	Guided	1	0.5	0	26.15034	1.30065	-1.45055	0.33131	0.866490941253404	1.297155	-1.130482	0.839203
Trial1	3	1	blindfold	counterclockwise	practice	Guided	1	0.5	0	26.17035	1.30064	-1.45056	0.3469	0.872561739501835	1.287308	-1.143177	0.721385
Trial1	3	1	blindfold	counterclockwise	practice	Guided	1	0.5	0	26.19035	1.30065	-1.45057	0.37717	0.885040924921707	1.370039	-1.160104	0.648025
Trial1	3	1	blindfold	counterclockwise	practice	Guided	1	0.5	0	26.21034	1.30066	-1.45058	0.39243	0.891660226716566	1.292096	-1.020455	0.776495
Trial1	3	1	blindfold	counterclockwise	practice	Guided	1	0.5	0	26.23035	1.30065	-1.45056	0.40784	0.898539764919403	1.291084	-1.155873	0.897878
Trial1	3	1	blindfold	counterclockwise	practice	Guided	1	0.5	0	26.25035	1.30064	-1.45052	0.42431	0.906125468028666	1.182199	-1.037382	0.756564
Trial1	3	1	blindfold	counterclockwise	practice	Guided	1	0.5	0	26.27034	1.30065	-1.45052	0.43945	0.913321701973915	1.398849	-0.982369	0.726333
Trial1	3	1	blindfold	counterclockwise	practice	Guided	1	0.5	0	26.29034	1.30067	-1.45051	0.47088	0.928870534245343	1.380183	-1.03315	0.76601
Trial1	3	1	blindfold	counterclockwise	practice	Guided	1	0.5	0	26.31035	1.30072	-1.45053	0.48712	0.937250434777109	1.351341	-1.105091	0.76964
Trial1	3	1	blindfold	counterclockwise	practice	Guided	1	0.5	0	26.33035	1.3007	-1.45053	0.50297	0.945568194142923	1.363376	-1.03315	0.833747
Trial1	3	1	blindfold	counterclockwise	practice	Guided	1	0.5	0	26.35034	1.30068	-1.45052	0.5194	0.954392418846497	1.281579	-1.00776	0.723129
Trial1	3	1	blindfold	counterclockwise	practice	Guided	1	0.5	0	26.37035	1.30066	-1.45051	0.53547	0.963215853032375	1.29213	-1.054309	0.78422
Trial1	3	1	blindfold	counterclockwise	practice	Guided	1	0.5	0	26.39035	1.30064	-1.45052	0.56837	0.981870066859662	1.298185	-1.028919	0.872897
Trial1	3	1	blindfold	counterclockwise	practice	Guided	1	0.5	0	26.41034	1.30063	-1.45057	0.58465	0.99137477954543	1.240345	-1.248972	0.843694
Trial1	3	1	blindfold	counterclockwise	practice	Guided	1	0.5	0	26.43034	1.30063	-1.4506	0.60102	1.00111606165773	1.26572	-1.164336	0.850772
Trial1	3	1	blindfold	counterclockwise	practice	Guided	1	0.5	0	26.45035	1.30063	-1.4506	0.61803	1.01141948565123	1.260431	-1.181263	0.928253
Trial1	3	1	blindfold	counterclockwise	practice	Guided	1	0.5	0	26.47035	1.30063	-1.45059	0.63463	1.02164750390582	1.184732	-1.193959	0.841817
Trial1	3	1	blindfold	counterclockwise	practice	Guided	1	0.5	0	26.49034	1.30061	-1.45059	0.66848	1.04299666297653	1.207354	-1.100859	0.822338
Trial1	3	1	blindfold	counterclockwise	practice	Guided	1	0.5	0	26.51035	1.3006	-1.45061	0.6852	1.05378343686832	1.282232	-1.24474	0.699854
Trial1	3	1	blindfold	counterclockwise	practice	Guided	1	0.5	0	26.53035	1.30062	-1.45063	0.70247	1.06510864581257	1.356235	-1.274363	0.770797
Trial1	3	1	blindfold	counterclockwise	practice	Guided	1	0.5	0	26.55034	1.30066	-1.45064	0.7193	1.07631273287863	1.359223	-1.232045	0.906717
Trial1	3	1	blindfold	counterclockwise	practice	Guided	1	0.5	0	26.57034	1.30066	-1.45063	0.73611	1.08761874755494	1.267551	-1.320913	0.62571
Trial1	3	1	blindfold	counterclockwise	practice	Guided	1	0.5	0	26.59035	1.30064	-1.45066	0.77008	1.1108769694797	1.24348	-1.253204	0.629414
Trial1	3	1	blindfold	counterclockwise	practice	Guided	1	0.5	0	26.61035	1.30061	-1.45066	0.78672	1.12245480999167	1.237156	-1.401317	0.83749
Trial1	3	1	blindfold	counterclockwise	practice	Guided	1	0.5	0	26.63034	1.30063	-1.45068	0.80267	1.13370520260314	1.30233	-1.278595	0.703208
Trial1	3	1	blindfold	counterclockwise	practice	Guided	1	0.5	0	26.65034	1.30065	-1.45067	0.80549	1.13571757048662	1.158408	-1.545198	1.296019
Trial1	3	1	blindfold	counterclockwise	practice	Guided	1	0.5	0	26.67035	1.30063	-1.45069	0.8035899	1.1343567102585	1.015325	-0.554957	4.581104
Trial1	3	1	blindfold	counterclockwise	practice	Guided	1	0.5	0	26.69035	1.30063	-1.45026	0.8021801	1.13335836778867	1.08073	0.53685	4.246727
Trial1	3	1	blindfold	counterclockwise	practice	Guided	1	0.5	0	26.71034	1.30047	-1.45005	0.80215	1.13322401208574	0.286905	-0.0048585	4.281202
Trial1	3	1	blindfold	counterclockwise	practice	Guided	1	0.5	0	26.73035	1.3004	-1.45016	0.80208	1.1331251355451	0.46091	-1.651015	4.013479
Trial1	3	1	blindfold	counterclockwise	practice	Guided	1	0.5	0	26.75035	1.30041	-1.45036	0.80189	1.13299767047061	1.571173	-0.288353	3.113423
Trial1	3	1	blindfold	counterclockwise	practice	Guided	1	0.5	0	26.77034	1.30053	-1.45037	0.8017499	1.13298331213123	1.745837	-1.60442	3.299184
Trial1	3	1	blindfold	counterclockwise	practice	Guided	1	0.5	0	26.79034	1.30064	-1.45055	0.8015	1.13288422828449	1.671576	-1.185472	2.601678
Trial1	3	1	blindfold	counterclockwise	practice	Guided	1	0.5	0	26.81035	1.30064	-1.45058	0.80142	1.13282759610287	1.037234	-1.51132	2.386856
Trial1	3	1	blindfold	counterclockwise	practice	Guided	1	0.5	0	26.83035	1.30063	-1.45059	0.80141	1.13281347693081	1.143084	-1.168544	2.495566
Trial1	3	1	blindfold	counterclockwise	practice	Guided	1	0.5	0	26.85034	1.30063	-1.4506	0.8014	1.13280639283557	1.225111	-1.680592	2.516067
Trial1	3	1	blindfold	counterclockwise	practice	Guided	1	0.5	0	26.87035	1.30063	-1.45061	0.80138	1.13279222477775	1.131014	-1.329353	2.323697
Trial1	3	1	blindfold	counterclockwise	practice	Guided	1	0.5	0	26.89035	1.30062	-1.45062	0.80138	1.13278514744505	0.619352	-1.629811	2.572449
Trial1	3	1	blindfold	counterclockwise	practice	Guided	1	0.5	0	26.91034	1.30053	-1.45063	0.8013901	1.13272866431168	0.339546	-1.160081	2.93975
Trial1	3	1	blindfold	counterclockwise	practice	Guided	1	0.5	0	26.93034	1.30048	-1.45062	0.8013901	1.1326934490181	0.283487	-1.215094	2.852137
Trial1	3	1	blindfold	counterclockwise	practice	Guided	1	0.5	0	26.95035	1.30045	-1.45062	0.80136	1.13265088075585	0.045835	-1.198167	2.701839
Trial1	3	1	blindfold	counterclockwise	practice	Guided	1	0.5	0	26.97035	1.30033	-1.45062	0.80126	1.1324953669962	-0.339309	-1.316657	2.389136
Trial1	3	1	blindfold	counterclockwise	practice	Guided	1	0.5	0	26.99034	1.30014	-1.45062	0.80097	1.13215587746768	-0.619163	-1.168544	2.08176
Trial1	3	1	blindfold	counterclockwise	practice	Guided	1	0.5	0	27.01035	1.29919	-1.45061	0.80084	1.13139271033293	-0.946688	-1.244717	1.609776
Trial1	3	1	blindfold	counterclockwise	practice	Guided	1	0.5	0	27.03035	1.2982	-1.45061	0.80073	1.13061566186705	-0.992342	-1.261644	1.408024
Trial1	3	1	blindfold	counterclockwise	practice	Guided	1	0.5	0	27.05034	1.29682	-1.45062	0.80062	1.12956389764653	-1.114928	-1.248949	1.165565
Trial1	3	1	blindfold	counterclockwise	practice	Guided	1	0.5	0	27.07034	1.29483	-1.45062	0.8005	1.12807574380084	-1.354127	-1.155849	0.967859
Trial1	3	1	blindfold	counterclockwise	practice	Guided	1	0.5	0	27.09035	1.29195	-1.45059	0.80029	1.12589917118934	-1.475713	-1.08814	0.79546
Trial1	3	1	blindfold	counterclockwise	practice	Guided	1	0.5	0	27.11035	1.28348	-1.45052	0.80021	1.11990037134298	-1.656592	-0.893477	0.402468
Trial1	3	1	blindfold	counterclockwise	practice	Guided	1	0.5	0	27.13034	1.27723	-1.45045	0.80017	1.11550811799647	-1.894522	-0.796146	0.367452
Trial1	3	1	blindfold	counterclockwise	practice	Guided	1	0.5	0	27.15034	1.2702	-1.45041	0.80014	1.11059984834079	-1.938333	-0.762292	0.250972
Trial1	3	1	blindfold	counterclockwise	practice	Guided	1	0.5	0	27.17035	1.26125	-1.4504	0.80011	1.10439009842755	-2.0013	-0.774987	0.15669
Trial1	3	1	blindfold	counterclockwise	practice	Guided	1	0.5	0	27.19035	1.25112	-1.4504	0.80015	1.09746129437836	-2.065111	-0.87655	0.1795
Trial1	3	1	blindfold	counterclockwise	practice	Guided	1	0.5	0	27.21034	1.22652	-1.45041	0.80022	1.08082536444188	-2.174071	-0.732669	0.499434
Trial1	3	1	blindfold	counterclockwise	practice	Guided	1	0.5	0	27.23035	1.21154	-1.45037	0.80028	1.0708581543603	-2.09363	-0.660728	0.558278
Trial1	3	1	blindfold	counterclockwise	practice	Guided	1	0.5	0	27.25035	1.19557	-1.45035	0.8003401	1.06035928805819	-1.989159	-0.694583	0.712931
Trial1	3	1	blindfold	counterclockwise	practice	Guided	1	0.5	0	27.27034	1.1783	-1.45032	0.80037	1.04913441603744	-1.849859	-0.588788	0.758857
Trial1	3	1	blindfold	counterclockwise	practice	Guided	1	0.5	0	27.29034	1.15929	-1.45031	0.80041	1.03697607038484	-1.718048	-0.588788	0.819845
Trial1	3	1	blindfold	counterclockwise	practice	Guided	1	0.5	0	27.31035	1.11883	-1.45029	0.80044	1.01175824255577	-1.406563	-0.622614	0.915373
Trial1	3	1	blindfold	counterclockwise	practice	Guided	1	0.5	0	27.33035	1.09775	-1.45029	0.80045	0.999012087624188	-1.320329	-0.499844	0.895314
Trial1	3	1	blindfold	counterclockwise	practice	Guided	1	0.5	0	27.35034	1.0754	-1.45026	0.80047	0.985818120263777	-1.163546	-0.529388	1.039605
Trial1	3	1	blindfold	counterclockwise	practice	Guided	1	0.5	0	27.37035	1.05323	-1.45024	0.80046	0.973036312929571	-1.020568	-0.470053	0.896627
Trial1	3	1	blindfold	counterclockwise	practice	Guided	1	0.5	0	27.39035	1.03071	-1.45022	0.80045	0.960402642225305	-0.964292	-0.503792	0.918813
Trial1	3	1	blindfold	counterclockwise	practice	Guided	1	0.5	0	27.41034	0.98495	-1.45019	0.80047	0.935910637023721	-0.790425	-0.478188	0.950945
Trial1	3	1	blindfold	counterclockwise	practice	Guided	1	0.5	0	27.43034	0.96047	-1.45023	0.80049	0.9234808389928	-0.706491	-0.423105	0.939249
Trial1	3	1	blindfold	counterclockwise	practice	Guided	1	0.5	0	27.45035	0.93803	-1.45024	0.8005201	0.912525427165153	-0.726822	-0.507641	1.027515
Trial1	3	1	blindfold	counterclockwise	practice	Guided	1	0.5	0	27.47035	0.91415	-1.45025	0.80056	0.90134151789155	-0.63077	-0.465245	1.102244
Trial1	3	1	blindfold	counterclockwise	practice	Guided	1	0.5	0	27.49034	0.891	-1.45024	0.80065	0.891022698236451	-0.76183	-0.452425	1.239356
Trial1	3	1	blindfold	counterclockwise	practice	Guided	1	0.5	0	27.51035	0.84467	-1.45021	0.80067	0.871705168402023	-0.633567	-0.409885	1.3288
Trial1	3	1	blindfold	counterclockwise	practice	Guided	1	0.5	0	27.53035	0.82089	-1.45022	0.80066	0.862569913918593	-0.551644	-0.536774	1.364865
Trial1	3	1	blindfold	counterclockwise	practice	Guided	1	0.5	0	27.55034	0.79793	-1.45025	0.80064	0.854275526389886	-0.684862	-0.51136	1.188696
Trial1	3	1	blindfold	counterclockwise	practice	Guided	1	0.5	0	27.57034	0.77431	-1.45026	0.80063	0.84631810004842	-0.745504	-0.557848	1.271013
Trial1	3	1	blindfold	counterclockwise	practice	Guided	1	0.5	0	27.59035	0.75139	-1.45026	0.80062	0.839159899974298	-0.563149	-0.502799	1.265877
Trial1	3	1	blindfold	counterclockwise	practice	Guided	1	0.5	0	27.61035	0.70584	-1.45024	0.80058	0.826618701765691	-0.627794	-0.502636	1.114137
Trial1	3	1	blindfold	counterclockwise	practice	Guided	1	0.5	0	27.63034	0.6831599	-1.45026	0.80055	0.821235558885189	-0.578762	-0.540703	1.073962
Trial1	3	1	blindfold	counterclockwise	practice	Guided	1	0.5	0	27.65034	0.65921	-1.45027	0.8005201	0.816198629527484	-0.522881	-0.549151	1.099974
Trial1	3	1	blindfold	counterclockwise	practice	Guided	1	0.5	0	27.67035	0.63746	-1.45028	0.8005	0.812216387941642	-0.514662	-0.595701	0.962933
Trial1	3	1	blindfold	counterclockwise	practice	Guided	1	0.5	0	27.69035	0.61384	-1.45031	0.80051	0.808564026438932	-0.477967	-0.650714	0.99437
Trial1	3	1	blindfold	counterclockwise	practice	Guided	1	0.5	0	27.71034	0.57001	-1.45034	0.80051	0.803565581584768	-0.334076	-0.693032	1.0301
Trial1	3	1	blindfold	counterclockwise	practice	Guided	1	0.5	0	27.73035	0.54919	-1.45035	0.8005	0.802009891254615	-0.361815	-0.726887	0.994275
Trial1	3	1	blindfold	counterclockwise	practice	Guided	1	0.5	0	27.75035	0.52737	-1.45036	0.8005201	0.800987820900475	-0.519945	-0.654946	1.00889
Trial1	3	1	blindfold	counterclockwise	practice	Guided	1	0.5	0	27.77034	0.50637	-1.45033	0.80057	0.800595353307012	-0.549772	-0.599933	1.176457
Trial1	3	1	blindfold	counterclockwise	practice	Guided	1	0.5	0	27.79034	0.48487	-1.45031	0.80067	0.800812967994504	-0.43337	-0.693032	1.277668
Trial1	3	1	blindfold	counterclockwise	practice	Guided	1	0.5	0	27.81035	0.44338	-1.45034	0.80069	0.802689412636473	-0.427225	-0.697264	1.381884
Trial1	3	1	blindfold	counterclockwise	practice	Guided	1	0.5	0	27.83035	0.4228	-1.45034	0.80068	0.804393108136006	-0.471352	-0.604164	1.333136
Trial1	3	1	blindfold	counterclockwise	practice	Guided	1	0.5	0	27.85034	0.40361	-1.45032	0.80064	0.806421367891	-0.536761	-0.604164	1.266262
Trial1	3	1	blindfold	counterclockwise	practice	Guided	1	0.5	0	27.87035	0.38337	-1.45031	0.8006	0.809050621823632	-0.378046	-0.671873	1.241751
Trial1	3	1	blindfold	counterclockwise	practice	Guided	1	0.5	0	27.89035	0.36394	-1.45032	0.80058	0.812059541803511	-0.437723	-0.642251	1.078663
Trial1	3	1	blindfold	counterclockwise	practice	Guided	1	0.5	0	27.91034	0.32585	-1.45033	0.80062	0.819341592345432	-0.274546	-0.659178	1.238816
Trial1	3	1	blindfold	counterclockwise	practice	Guided	1	0.5	0	27.93034	0.3062	-1.45033	0.80066	0.82378085627693	-0.241539	-0.676105	1.363502
Trial1	3	1	blindfold	counterclockwise	practice	Guided	1	0.5	0	27.95035	0.28856	-1.45034	0.80067	0.828117966006792	-0.514069	-0.650714	1.313781
Trial1	3	1	blindfold	counterclockwise	practice	Guided	1	0.5	0	27.97035	0.27052	-1.45033	0.80068	0.832916263949473	-0.627666	-0.57031	1.348844
Trial1	3	1	blindfold	counterclockwise	practice	Guided	1	0.5	0	27.99034	0.25253	-1.45029	0.80072	0.838089420833113	-0.59753	-0.566043	1.377396
Trial1	3	1	blindfold	counterclockwise	practice	Guided	1	0.5	0	28.01035	0.21631	-1.45029	0.8006999	0.849470670206665	-0.404177	-0.659138	1.38491
Trial1	3	1	blindfold	counterclockwise	practice	Guided	1	0.5	0	28.03035	0.19819	-1.45031	0.80069	0.855683202162111	-0.681145	-0.61682	1.392516
Trial1	3	1	blindfold	counterclockwise	practice	Guided	1	0.5	0	28.05034	0.17422	-1.45032	0.80069	0.864428759200669	-0.723251	-0.654907	1.377132
Trial1	3	1	blindfold	counterclockwise	practice	Guided	1	0.5	0	28.07034	0.16248	-1.45032	0.80069	0.868921291681295	-0.529386	-0.646443	1.405768
Trial1	3	1	blindfold	counterclockwise	practice	Guided	1	0.5	0	28.09035	0.1444	-1.45032	0.80064	0.87605693214734	-0.486276	-0.621044	1.316232
Trial1	3	1	blindfold	counterclockwise	practice	Guided	1	0.5	0	28.11035	0.10951	-1.45031	0.80063	0.890781000524057	-0.774613	-0.54064	1.262756
Trial1	3	1	blindfold	counterclockwise	practice	Guided	1	0.5	0	28.13034	0.09195	-1.45029	0.80066	0.898644123837423	-0.557484	-0.413648	1.319593
Trial1	3	1	blindfold	counterclockwise	practice	Guided	1	0.5	0	28.15034	0.074367	-1.45028	0.80068	0.906781055377131	-0.558467	-0.625212	1.358805
Trial1	3	1	blindfold	counterclockwise	practice	Guided	1	0.5	0	28.17035	0.056321	-1.45029	0.80068	0.915390346187483	-0.54397	-0.747923	1.327632
Trial1	3	1	blindfold	counterclockwise	practice	Guided	1	0.5	0	28.19035	0.038914	-1.45032	0.80068	0.923952774885985	-0.632822	-0.747923	1.311961
Trial1	3	1	blindfold	counterclockwise	practice	Guided	1	0.5	0	28.21034	0.0041315	-1.45033	0.8006999	0.941809947867453	-0.610771	-0.494002	1.387471
Trial1	3	1	blindfold	counterclockwise	practice	Guided	1	0.5	0	28.23035	-0.013838	-1.45029	0.80071	0.951402138924452	-0.552432	-0.582824	1.439901
Trial1	3	1	blindfold	counterclockwise	practice	Guided	1	0.5	0	28.25035	-0.031244	-1.45028	0.80071	0.960914526913443	-0.409775	-0.642054	1.407305
Trial1	3	1	blindfold	counterclockwise	practice	Guided	1	0.5	0	28.27034	-0.048519	-1.45029	0.80069	0.970555285580155	-0.41419	-0.557398	1.379347
Trial1	3	1	blindfold	counterclockwise	practice	Guided	1	0.5	0	28.29034	-0.066191	-1.45031	0.8006999	0.980659298798883	-0.703017	-0.527776	1.397134
Trial1	3	1	blindfold	counterclockwise	practice	Guided	1	0.5	0	28.31035	-0.10047	-1.45032	0.80071	1.00085001861844	-0.537611	-0.472758	1.423881
Trial1	3	1	blindfold	counterclockwise	practice	Guided	1	0.5	0	28.33035	-0.11755	-1.4503	0.80075	1.01122133737815	-0.405562	-0.565823	1.540393
Trial1	3	1	blindfold	counterclockwise	practice	Guided	1	0.5	0	28.35034	-0.13506	-1.45029	0.80075	1.02200870365143	-0.687628	-0.595437	1.452632
Trial1	3	1	blindfold	counterclockwise	practice	Guided	1	0.5	0	28.37035	-0.15265	-1.45029	0.80075	1.03303078886779	-0.935425	-0.603901	1.470731
Trial1	3	1	blindfold	counterclockwise	practice	Guided	1	0.5	0	28.39035	-0.16994	-1.45029	0.80075	1.04404031849363	-0.794307	-0.692749	1.57446
Trial1	3	1	blindfold	counterclockwise	practice	Guided	1	0.5	0	28.41034	-0.20467	-1.45027	0.80071	1.06662849430269	-0.455643	-0.514932	1.429797
Trial1	3	1	blindfold	counterclockwise	practice	Guided	1	0.5	0	28.43034	-0.22193	-1.45028	0.80066	1.07807206583243	-0.727731	-0.726522	1.311126
Trial1	3	1	blindfold	counterclockwise	practice	Guided	1	0.5	0	28.45035	-0.23981	-1.45031	0.80064	1.0901115584973	-0.907667	-0.789999	1.275878
Trial1	3	1	blindfold	counterclockwise	practice	Guided	1	0.5	0	28.47035	-0.25736	-1.45033	0.80064	1.10209735302561	-0.730422	-0.77728	1.26194
Trial1	3	1	blindfold	counterclockwise	practice	Guided	1	0.5	0	28.49034	-0.27602	-1.45032	0.80065	1.11501006676409	-0.636014	-0.768794	1.280728
Trial1	3	1	blindfold	counterclockwise	practice	Guided	1	0.5	0	28.51035	-0.30577	-1.45034	0.80064	1.13590919416681	-1.169214	-0.569899	1.106348
Trial1	3	1	blindfold	counterclockwise	practice	Guided	1	0.5	0	28.53035	-0.30453	-1.45034	0.8006999	1.13507220967052	-5.162668	-0.64184	1.580578
Trial1	3	1	blindfold	counterclockwise	practice	Guided	1	0.5	0	28.55034	-0.30311	-1.45032	0.80108	1.13433452985365	-5.317915	-0.260943	2.665246
Trial1	3	1	blindfold	counterclockwise	practice	Guided	1	0.5	0	28.57034	-0.30251	-1.45028	0.80164	1.13430552896286	-2.594657	-0.06199	3.965105
Trial1	3	1	blindfold	counterclockwise	practice	Guided	1	0.5	0	28.59035	-0.30154	-1.45012	0.80142	1.13346386135769	-0.37954	0.0734	3.818835
Trial1	3	1	blindfold	counterclockwise	practice	Guided	1	0.5	0	28.61035	-0.30077	-1.45035	0.80104	1.13265071405075	-2.776931	-1.45002	1.379495
Trial1	3	1	blindfold	counterclockwise	practice	Guided	1	0.5	0	28.63034	-0.30107	-1.45052	0.80089	1.13275680979903	-2.457989	-0.925276	1.272276
Trial1	3	1	blindfold	counterclockwise	practice	Guided	1	0.5	0	28.65034	-0.30105	-1.45048	0.80086	1.13272142834008	-0.978917	-0.620587	1.564957
Trial1	3	1	blindfold	counterclockwise	practice	Guided	1	0.5	0	28.67035	-0.30073	-1.45041	0.80078	1.13243857342263	-0.244391	-0.459759	1.547513
Trial1	3	1	blindfold	counterclockwise	practice	Guided	1	0.5	0	28.69035	-0.30042	-1.45033	0.80062	1.13210625380606	-0.856601	-0.79826	1.137125
Trial1	3	1	blindfold	counterclockwise	practice	Guided	1	0.5	0	28.71034	-0.30066	-1.4504	0.80062	1.13227597068216	-1.924041	-0.849041	1.178072
Trial1	3	1	blindfold	counterclockwise	practice	Guided	1	0.5	0	28.73035	-0.30074	-1.4504	0.80065	1.13235373305292	-1.502356	-0.709392	1.607944
Trial1	3	1	blindfold	counterclockwise	practice	Guided	1	0.5	0	28.75035	-0.30074	-1.45039	0.80069	1.13238201235196	-1.266778	-0.628988	1.749923
Trial1	3	1	blindfold	counterclockwise	practice	Guided	1	0.5	0	28.77034	-0.30073	-1.45039	0.8006999	1.13238196985223	-1.52834	-0.806723	1.697802
Trial1	3	1	blindfold	counterclockwise	practice	Guided	1	0.5	0	28.79034	-0.30074	-1.45039	0.80071	1.13239617333938	-1.856237	-0.895591	1.578013
Trial1	3	1	blindfold	counterclockwise	practice	Guided	1	0.5	0	28.81035	-0.3008	-1.45039	0.80072	1.13244563388122	-1.936992	-0.734783	1.64581
Trial1	3	1	blindfold	counterclockwise	practice	Guided	1	0.5	0	28.83035	-0.30081	-1.45039	0.80071	1.13244567682154	-1.888737	-0.819419	1.478931
Trial1	3	1	blindfold	counterclockwise	practice	Guided	1	0.5	0	28.85034	-0.30082	-1.4504	0.80065	1.13241029871482	-2.022137	-1.026777	1.023918
Trial1	3	1	blindfold	counterclockwise	practice	Guided	1	0.5	0	28.87035	-0.30086	-1.45043	0.80049	1.132325480949	-2.07431	-1.149499	0.509451
Trial1	3	1	blindfold	counterclockwise	practice	Guided	1	0.5	0	28.89035	-0.30092	-1.4505	0.79994	1.13197915251608	-1.913301	-1.29338	0.058321
Trial1	3	1	blindfold	counterclockwise	practice	Guided	1	0.5	0	28.91034	-0.30087	-1.45063	0.79891	1.13121615171973	-1.50879	-1.411871	-1.245164
Trial1	3	1	blindfold	counterclockwise	practice	Guided	1	0.5	0	28.93034	-0.3008	-1.4507	0.79678	1.12966321787841	-1.461716	-1.576911	-1.835788
Trial1	3	1	blindfold	counterclockwise	practice	Guided	1	0.5	0	28.95035	-0.30075	-1.45076	0.7934	1.12724630319969	-1.5393	-1.466884	-2.020611
Trial1	3	1	blindfold	counterclockwise	practice	Guided	1	0.5	0	28.97035	-0.30077	-1.45076	0.78861	1.12389424387327	-1.649632	-1.394944	-2.00158
Trial1	3	1	blindfold	counterclockwise	practice	Guided	1	0.5	0	28.99034	-0.30083	-1.45071	0.77558	1.11483322124705	-1.823126	-1.335698	-1.920037
Trial1	3	1	blindfold	counterclockwise	practice	Guided	1	0.5	0	29.01035	-0.30108	-1.45066	0.76774	1.10957373471222	-2.386255	-1.437262	-1.643718
Trial1	3	1	blindfold	counterclockwise	practice	Guided	1	0.5	0	29.03035	-0.30117	-1.45067	0.75906	1.10365097614639	-2.403984	-1.289149	-1.335735
Trial1	3	1	blindfold	counterclockwise	practice	Guided	1	0.5	0	29.05034	-0.30119	-1.45065	0.75021	1.09759756881831	-2.332918	-1.280685	-1.188661
Trial1	3	1	blindfold	counterclockwise	practice	Guided	1	0.5	0	29.07034	-0.30117	-1.45063	0.74067	1.09108448500769	-2.251065	-1.170658	-1.239846
Trial1	3	1	blindfold	counterclockwise	practice	Guided	1	0.5	0	29.09035	-0.30112	-1.45061	0.72121	1.07793188259215	-2.08182	-1.22144	-1.026054
Trial1	3	1	blindfold	counterclockwise	practice	Guided	1	0.5	0	29.11035	-0.301	-1.45058	0.71094	1.07099798641249	-1.908296	-1.187585	-1.100388
Trial1	3	1	blindfold	counterclockwise	practice	Guided	1	0.5	0	29.13034	-0.30094	-1.4506	0.70022	1.06386696889906	-1.754586	-1.234135	-1.104292
Trial1	3	1	blindfold	counterclockwise	practice	Guided	1	0.5	0	29.15034	-0.3009	-1.45061	0.68899	1.05647907952395	-1.689923	-1.314539	-1.340447
Trial1	3	1	blindfold	counterclockwise	practice	Guided	1	0.5	0	29.17035	-0.30088	-1.45062	0.67688	1.04860637772115	-1.774166	-1.280685	-1.335859
Trial1	3	1	blindfold	counterclockwise	practice	Guided	1	0.5	0	29.19035	-0.30086	-1.45063	0.65188	1.03262975473591	-1.716089	-1.162195	-1.179501
Trial1	3	1	blindfold	counterclockwise	practice	Guided	1	0.5	0	29.21034	-0.30083	-1.45062	0.63798	1.02388829267137	-1.565362	-1.208744	-1.121158
Trial1	3	1	blindfold	counterclockwise	practice	Guided	1	0.5	0	29.23035	-0.30081	-1.45062	0.62497	1.01581700880582	-1.569776	-1.318771	-0.965492
Trial1	3	1	blindfold	counterclockwise	practice	Guided	1	0.5	0	29.25035	-0.3008	-1.45064	0.6108	1.00715307032673	-1.598723	-1.348394	-1.092268
Trial1	3	1	blindfold	counterclockwise	practice	Guided	1	0.5	0	29.27034	-0.3008	-1.45064	0.59667	0.998646928833535	-1.647193	-1.191817	-1.159297
Trial1	3	1	blindfold	counterclockwise	practice	Guided	1	0.5	0	29.29034	-0.30081	-1.45061	0.56666	0.981020019820136	-1.710626	-1.204513	-1.181231
Trial1	3	1	blindfold	counterclockwise	practice	Guided	1	0.5	0	29.31035	-0.30082	-1.45056	0.55118	0.972168740091962	-1.653448	-1.073327	-1.281634
Trial1	3	1	blindfold	counterclockwise	practice	Guided	1	0.5	0	29.33035	-0.30081	-1.45056	0.53536	0.963279316443793	-1.59953	-1.259526	-1.036699
Trial1	3	1	blindfold	counterclockwise	practice	Guided	1	0.5	0	29.35034	-0.30079	-1.45061	0.51876	0.954136576800871	-1.500908	-1.217208	-1.156588
Trial1	3	1	blindfold	counterclockwise	practice	Guided	1	0.5	0	29.37035	-0.30076	-1.45063	0.50233	0.945278801838409	-1.446337	-1.22144	-1.255984
Trial1	3	1	blindfold	counterclockwise	practice	Guided	1	0.5	0	29.39035	-0.30074	-1.45063	0.46798	0.927464179045223	-1.460451	-1.272221	-1.192335
Trial1	3	1	blindfold	counterclockwise	practice	Guided	1	0.5	0	29.41034	-0.30073	-1.45059	0.4505	0.918759353886224	-1.420275	-1.166426	-1.19922
Trial1	3	1	blindfold	counterclockwise	practice	Guided	1	0.5	0	29.43034	-0.30074	-1.45058	0.43272	0.910181935940899	-1.463127	-1.225672	-1.007824
Trial1	3	1	blindfold	counterclockwise	practice	Guided	1	0.5	0	29.45035	-0.30074	-1.45058	0.41467	0.901740402996718	-1.467955	-1.208744	-1.095043
Trial1	3	1	blindfold	counterclockwise	practice	Guided	1	0.5	0	29.47035	-0.30075	-1.45059	0.39581	0.893233537471208	-1.527218	-1.191817	-1.210947
Trial1	3	1	blindfold	counterclockwise	practice	Guided	1	0.5	0	29.49034	-0.30076	-1.45058	0.35802	0.877151586079253	-1.605304	-1.170658	-1.093457
Trial1	3	1	blindfold	counterclockwise	practice	Guided	1	0.5	0	29.51035	-0.30079	-1.45054	0.33983	0.869913248169019	-1.715369	-1.077559	-0.743205
Trial1	3	1	blindfold	counterclockwise	practice	Guided	1	0.5	0	29.53035	-0.30082	-1.45053	0.32001	0.862391480380584	-1.599225	-1.069095	-0.657158
Trial1	3	1	blindfold	counterclockwise	practice	Guided	1	0.5	0	29.55034	-0.30084	-1.45052	0.30141	0.855682604561649	-1.674205	-0.980227	-0.476658
Trial1	3	1	blindfold	counterclockwise	practice	Guided	1	0.5	0	29.57034	-0.30086	-1.45051	0.28228	0.849151763386933	-1.715653	-0.959068	-0.756673
Trial1	3	1	blindfold	counterclockwise	practice	Guided	1	0.5	0	29.59035	-0.30088	-1.45049	0.24591	0.837783103326974	-1.702415	-0.937909	-0.761862
Trial1	3	1	blindfold	counterclockwise	practice	Guided	1	0.5	0	29.61035	-0.30086	-1.45048	0.22705	0.832423224902831	-1.65115	-1.052168	-0.554815
Trial1	3	1	blindfold	counterclockwise	practice	Guided	1	0.5	0	29.63034	-0.30083	-1.4505	0.20893	0.827635453957234	-1.578621	-1.022545	-0.541836
Trial1	3	1	blindfold	counterclockwise	practice	Guided	1	0.5	0	29.65034	-0.30083	-1.45052	0.191	0.823291985653438	-1.532349	-1.035241	-0.502695
Trial1	3	1	blindfold	counterclockwise	practice	Guided	1	0.5	0	29.67035	-0.30083	-1.45051	0.17276	0.819252537648957	-1.637915	-1.086022	-0.392289
Trial1	3	1	blindfold	counterclockwise	practice	Guided	1	0.5	0	29.69035	-0.30085	-1.45051	0.138	0.812652895081888	-1.734878	-0.91675	-0.458978
Trial1	3	1	blindfold	counterclockwise	practice	Guided	1	0.5	0	29.71034	-0.30089	-1.45046	0.1204	0.809889468360511	-1.772353	-0.929446	-0.41126
Trial1	3	1	blindfold	counterclockwise	practice	Guided	1	0.5	0	29.73035	-0.3009	-1.45045	0.10345	0.807553547567464	-1.76716	-0.887128	-0.57159
Trial1	3	1	blindfold	counterclockwise	practice	Guided	1	0.5	0	29.75035	-0.30087	-1.45044	0.08661	0.805539602908423	-1.740398	-0.823651	-0.573253
Trial1	3	1	blindfold	counterclockwise	practice	Guided	1	0.5	0	29.77034	-0.30085	-1.45043	0.069326	0.803845024178676	-1.645028	-0.815187	-0.801252
Trial1	3	1	blindfold	counterclockwise	practice	Guided	1	0.5	0	29.79034	-0.30084	-1.45042	0.035923	0.801645308026587	-1.682551	-0.908287	-0.753324
Trial1	3	1	blindfold	counterclockwise	practice	Guided	1	0.5	0	29.81035	-0.30086	-1.45043	0.018726	0.801078886910124	-1.809305	-0.819419	-0.709523
Trial1	3	1	blindfold	counterclockwise	practice	Guided	1	0.5	0	29.83035	-0.30089	-1.45041	0.0014806	0.800891367261078	-1.886263	-0.8702	-0.823607
Trial1	3	1	blindfold	counterclockwise	practice	Guided	1	0.5	0	29.85034	-0.30091	-1.45038	-0.014882	0.801048248031279	-1.941585	-0.63322	-0.863152
Trial1	3	1	blindfold	counterclockwise	practice	Guided	1	0.5	0	29.87035	-0.30092	-1.45035	-0.032322	0.801571909306977	-1.711668	-0.709392	-0.72355
Trial1	3	1	blindfold	counterclockwise	practice	Guided	1	0.5	0	29.89035	-0.30091	-1.45035	-0.06688	0.803697552873769	-1.830051	-0.692465	-0.776758
Trial1	3	1	blindfold	counterclockwise	practice	Guided	1	0.5	0	29.91034	-0.30094	-1.45033	-0.08356801	0.805287840787444	-1.902581	-0.590902	-0.895563
Trial1	3	1	blindfold	counterclockwise	practice	Guided	1	0.5	0	29.93034	-0.30095	-1.45031	-0.10141	0.807344335515487	-1.935633	-0.66707	-0.667106
Trial1	3	1	blindfold	counterclockwise	practice	Guided	1	0.5	0	29.95035	-0.30095	-1.45032	-0.1189	0.809727174998382	-1.90793	-0.603593	-0.839366
Trial1	3	1	blindfold	counterclockwise	practice	Guided	1	0.5	0	29.97035	-0.30095	-1.45032	-0.13714	0.812605848362245	-1.924506	-0.544348	-0.806973
Trial1	3	1	blindfold	counterclockwise	practice	Guided	1	0.5	0	29.99034	-0.30095	-1.4503	-0.17335	0.819494421710065	-1.981432	-0.540112	-1.060544
Trial1	3	1	blindfold	counterclockwise	practice	Guided	1	0.5	0	30.01035	-0.30101	-1.45025	-0.19227	0.82376255308946	-2.233187	-0.468036	-0.931408
Trial1	3	1	blindfold	counterclockwise	practice	Guided	1	0.5	0	30.03035	-0.30106	-1.45021	-0.21071	0.828309038279823	-2.346096	-0.345215	-0.777949
Trial1	3	1	blindfold	counterclockwise	practice	Guided	1	0.5	0	30.05034	-0.30111	-1.45017	-0.22918	0.833247086592023	-2.311401	-0.298583	-0.821269
Trial1	3	1	blindfold	counterclockwise	practice	Guided	1	0.5	0	30.07034	-0.30111	-1.45015	-0.24822	0.838683729379006	-2.368298	-0.230794	-0.787006
Trial1	3	1	blindfold	counterclockwise	practice	Guided	1	0.5	0	30.09035	-0.3011	-1.45013	-0.28563	0.850497311690384	-2.337425	-0.167247	-0.61223
Trial1	3	1	blindfold	counterclockwise	practice	Guided	1	0.5	0	30.11035	-0.30108	-1.45011	-0.30394	0.856801418309892	-2.186926	-0.095188	-0.636972
Trial1	3	1	blindfold	counterclockwise	practice	Guided	1	0.5	0	30.13034	-0.30109	-1.45011	-0.32211	0.863423442896516	-2.154717	-0.010492	-0.617762
Trial1	3	1	blindfold	counterclockwise	practice	Guided	1	0.5	0	30.15034	-0.30109	-1.45009	-0.3401	0.870294889591239	-2.252673	-0.069702	-0.612887
Trial1	3	1	blindfold	counterclockwise	practice	Guided	1	0.5	0	30.17035	-0.30109	-1.45006	-0.35846	0.877632467583717	-2.314798	-0.061214	-0.522317
Trial1	3	1	blindfold	counterclockwise	practice	Guided	1	0.5	0	30.19035	-0.3011	-1.45001	-0.3939	0.89270286368513	-2.281921	0.069964	-0.675496
Trial1	3	1	blindfold	counterclockwise	practice	Guided	1	0.5	0	30.21034	-0.30112	-1.45001	-0.41183	0.900775891214793	-2.255717	-0.023108	-0.126431
Trial1	3	1	blindfold	counterclockwise	practice	Guided	1	0.5	0	30.23035	-0.30113	-1.45003	-0.42896	0.908744160631382	-2.239417	-0.014636	-0.253527
Trial1	3	1	blindfold	counterclockwise	practice	Guided	1	0.5	0	30.25035	-0.30114	-1.45002	-0.44628	0.91705570000407	-2.197595	-0.0019284	-0.172758
Trial1	3	1	blindfold	counterclockwise	practice	Guided	1	0.5	0	30.27034	-0.30113	-1.45002	-0.46276	0.925178950609224	-2.312852	0.010777	-0.111742
Trial1	3	1	blindfold	counterclockwise	practice	Guided	1	0.5	0	30.29034	-0.30113	-1.44998	-0.49476	0.94159265923836	-2.231251	0.036142	-0.082105
Trial1	3	1	blindfold	counterclockwise	practice	Guided	1	0.5	0	30.31035	-0.30114	-1.44998	-0.51075	0.950100454852463	-2.366535	0.019207	-0.150685
Trial1	3	1	blindfold	counterclockwise	practice	Guided	1	0.5	0	30.33035	-0.30115	-1.44997	-0.52646	0.958645650884397	-2.296803	0.11228	-0.255935
Trial1	3	1	blindfold	counterclockwise	practice	Guided	1	0.5	0	30.35034	-0.30114	-1.44996	-0.54101	0.966704277571943	-2.241708	0.12495	-0.309309
Trial1	3	1	blindfold	counterclockwise	practice	Guided	1	0.5	0	30.37035	-0.30113	-1.44994	-0.55613	0.975238350223316	-2.288603	0.163003	-0.168561
Trial1	3	1	blindfold	counterclockwise	practice	Guided	1	0.5	0	30.39035	-0.30112	-1.44993	-0.58501	0.991982845673346	-2.235828	0.188343	-0.280475
Trial1	3	1	blindfold	counterclockwise	practice	Guided	1	0.5	0	30.41034	-0.30113	-1.44991	-0.59824	0.999850184148298	-2.258797	0.260188	0.090354
Trial1	3	1	blindfold	counterclockwise	practice	Guided	1	0.5	0	30.43034	-0.30113	-1.44991	-0.61178	1.00800993309716	-2.263811	0.200902	-0.018946
Trial1	3	1	blindfold	counterclockwise	practice	Guided	1	0.5	0	30.45035	-0.30114	-1.4499	-0.62489	1.0160279477374	-2.264768	0.209302	-0.094792
Trial1	3	1	blindfold	counterclockwise	practice	Guided	1	0.5	0	30.47035	-0.30114	-1.4499	-0.63738	1.02375709306621	-2.216917	0.238873	-0.357685
Trial1	3	1	blindfold	counterclockwise	practice	Guided	1	0.5	0	30.49034	-0.30112	-1.44989	-0.66166	1.03903184386821	-2.248227	0.200714	-0.263881
Trial1	3	1	blindfold	counterclockwise	practice	Guided	1	0.5	0	30.51035	-0.30111	-1.44986	-0.67383	1.04681615546193	-2.212801	0.276741	-0.357387
Trial1	3	1	blindfold	counterclockwise	practice	Guided	1	0.5	0	30.53035	-0.30112	-1.44989	-0.68542	1.05432153606486	-2.254115	0.200521	-0.243589
Trial1	3	1	blindfold	counterclockwise	practice	Guided	1	0.5	0	30.55034	-0.30112	-1.44989	-0.6967599	1.06172863203932	-2.271682	0.217373	-0.323352
Trial1	3	1	blindfold	counterclockwise	practice	Guided	1	0.5	0	30.57034	-0.30112	-1.44989	-0.70821	1.06927763804526	-2.251784	0.162309	-0.247324
Trial1	3	1	blindfold	counterclockwise	practice	Guided	1	0.5	0	30.59035	-0.30113	-1.44988	-0.73	1.08384007103564	-2.26633	0.356894	-0.372874
Trial1	3	1	blindfold	counterclockwise	practice	Guided	1	0.5	0	30.61035	-0.30112	-1.4499	-0.74125	1.09144161818938	-2.115001	0.119803	-0.674179
Trial1	3	1	blindfold	counterclockwise	practice	Guided	1	0.5	0	30.63034	-0.30109	-1.44994	-0.75234	1.09898166281881	-2.073925	0.073231	-0.537661
Trial1	3	1	blindfold	counterclockwise	practice	Guided	1	0.5	0	30.65034	-0.30106	-1.44997	-0.76361	1.10670565076566	-2.109136	0.013975	-0.716658
Trial1	3	1	blindfold	counterclockwise	practice	Guided	1	0.5	0	30.67035	-0.30106	-1.44999	-0.77568	1.11506799260529	-2.199189	0.0436	-0.469085
Trial1	3	1	blindfold	counterclockwise	practice	Guided	1	0.5	0	30.69035	-0.30108	-1.45	-0.7984101	1.13101183401964	-2.201832	0.255171	-0.662455
Trial1	3	1	blindfold	counterclockwise	practice	Guided	1	0.5	0	30.71034	-0.30114	-1.4499	-0.8041101	1.13508514615846	-2.308026	0.204274	-0.515143
Trial1	3	1	blindfold	counterclockwise	practice	Guided	1	0.5	0	30.73035	-0.30115	-1.44988	-0.80291	1.13424242424167	-2.500509	0.682436	-3.137862
Trial1	3	1	blindfold	counterclockwise	practice	Guided	1	0.5	0	30.75035	-0.30113	-1.44994	-0.80146	1.1332022977949	-1.860831	-0.980654	-1.977155
Trial1	3	1	blindfold	counterclockwise	practice	Guided	1	0.5	0	30.77034	-0.301	-1.45024	-0.80098	1.13277094300589	-1.340846	-0.155427	-1.903606
Trial1	3	1	blindfold	counterclockwise	practice	Guided	1	0.5	0	30.79034	-0.30081	-1.45016	-0.80091	1.13258707949802	-1.382198	-0.261211	-1.632733
Trial1	3	1	blindfold	counterclockwise	practice	Guided	1	0.5	0	30.81035	-0.30075	-1.45016	-0.80091	1.13254466213774	-1.370764	-0.112957	-1.98064
Trial1	3	1	blindfold	counterclockwise	practice	Guided	1	0.5	0	30.83035	-0.30075	-1.45016	-0.8009	1.13253758078212	-1.710589	-0.447214	-1.706465
Trial1	3	1	blindfold	counterclockwise	practice	Guided	1	0.5	0	30.85034	-0.30078	-1.45017	-0.80089	1.13255173983122	-2.051813	-0.362521	-1.76697
Trial1	3	1	blindfold	counterclockwise	practice	Guided	1	0.5	0	30.87035	-0.30086	-1.45016	-0.80085	1.13258001771602	-2.150455	-0.074691	-1.489496
Trial1	3	1	blindfold	counterclockwise	practice	Guided	1	0.5	0	30.89035	-0.30092	-1.45014	-0.80075	1.13255172246197	-2.092424	-0.24394	-1.277466
Trial1	3	1	blindfold	counterclockwise	practice	Guided	1	0.5	0	30.91034	-0.30095	-1.45014	-0.80075	1.13257294585072	-1.891253	-0.328425	-1.261186
Trial1	3	1	blindfold	counterclockwise	practice	Guided	1	0.5	0	30.93034	-0.30095	-1.45014	-0.80074	1.13256586608639	-1.884787	-0.552629	-1.316128
Trial1	3	1	blindfold	counterclockwise	practice	Guided	1	0.5	0	30.95035	-0.30095	-1.45015	-0.80074	1.13256586608639	-1.788301	-0.573788	-1.349833
Trial1	3	1	blindfold	counterclockwise	practice	Guided	1	0.5	0	30.97035	-0.30095	-1.45015	-0.80074	1.13256586608639	-1.723121	-0.569556	-1.38635
Trial1	3	1	blindfold	counterclockwise	practice	Guided	1	0.5	0	30.99034	-0.30094	-1.45016	-0.80073	1.1325517258216	-1.721826	-0.633033	-1.356965
Trial1	3	1	blindfold	counterclockwise	practice	Guided	1	0.5	0	31.01035	-0.30093	-1.45017	-0.80073	1.13254464424479	-1.695315	-0.535641	-1.261435
Trial1	3	1	blindfold	counterclockwise	practice	Guided	1	0.5	0	31.03035	-0.30093	-1.45018	-0.80072	1.13253756448062	-1.750343	-0.531385	-1.262861
Trial1	3	1	blindfold	counterclockwise	practice	Guided	1	0.5	0	31.05034	-0.30093	-1.45018	-0.80071	1.13253052690178	-1.80033	-0.561007	-1.218925
Trial1	3	1	blindfold	counterclockwise	practice	Guided	1	0.5	0	31.07034	-0.30092	-1.45019	-0.80067	1.13249516880635	-1.769326	-0.620253	-1.022709
Trial1	3	1	blindfold	counterclockwise	practice	Guided	1	0.5	0	31.09035	-0.30092	-1.4502	-0.80058	1.13243153878698	-1.737611	-0.535617	-0.910608
Trial1	3	1	blindfold	counterclockwise	practice	Guided	1	0.5	0	31.11035	-0.30089	-1.45022	-0.80056	1.13239617610962	-1.555687	-0.641412	-0.826199
Trial1	3	1	blindfold	counterclockwise	practice	Guided	1	0.5	0	31.13034	-0.30087	-1.45024	-0.80055	1.13237495373909	-1.501442	-0.687961	-0.908492
Trial1	3	1	blindfold	counterclockwise	practice	Guided	1	0.5	0	31.15034	-0.30085	-1.45025	-0.80054	1.13235373141253	-1.430686	-0.768366	-0.92005
Trial1	3	1	blindfold	counterclockwise	practice	Guided	1	0.5	0	31.17035	-0.30083	-1.45026	-0.80053	1.13233255126888	-1.389734	-0.759902	-0.914044
Trial1	3	1	blindfold	counterclockwise	practice	Guided	1	0.5	0	31.19035	-0.30081	-1.45028	-0.8005201	1.13231137116971	-1.350844	-0.742975	-0.927818
Trial1	3	1	blindfold	counterclockwise	practice	Guided	1	0.5	0	31.21034	-0.30078	-1.4503	-0.8005201	1.13229014658823	-1.331568	-0.865697	-0.895043
Trial1	3	1	blindfold	counterclockwise	practice	Guided	1	0.5	0	31.23035	-0.30077	-1.45031	-0.80051	1.13227594310731	-1.28248	-0.861465	-0.893023
Trial1	3	1	blindfold	counterclockwise	practice	Guided	1	0.5	0	31.25035	-0.30076	-1.45032	-0.80051	1.13226888238603	-1.199134	-0.861465	-0.921957
Trial1	3	1	blindfold	counterclockwise	practice	Guided	1	0.5	0	31.27034	-0.30074	-1.45033	-0.80051	1.13225473999903	-1.198982	-0.912247	-1.018659
Trial1	3	1	blindfold	counterclockwise	practice	Guided	1	0.5	0	31.29034	-0.30073	-1.45034	-0.8005201	1.13225478019468	-1.134539	-0.958797	-1.052622
Trial1	3	1	blindfold	counterclockwise	practice	Guided	1	0.5	0	31.31035	-0.30069	-1.45038	-0.8005201	1.13222649630503	-1.066023	-1.094214	-1.133884
Trial1	3	1	blindfold	counterclockwise	practice	Guided	1	0.5	0	31.33035	-0.30067	-1.45041	-0.80053	1.1322193925115	-1.060119	-1.10691	-1.201413
Trial1	3	1	blindfold	counterclockwise	practice	Guided	1	0.5	0	31.35034	-0.30065	-1.45044	-0.80053	1.13220525109598	-1.000823	-1.170387	-1.170426
Trial1	3	1	blindfold	counterclockwise	practice	Guided	1	0.5	0	31.37035	-0.30064	-1.45045	-0.80054	1.13220520797915	-0.918749	-1.149228	-1.127832
Trial1	3	1	blindfold	counterclockwise	practice	Guided	1	0.5	0	31.39035	-0.30063	-1.45046	-0.80054	1.13219814796307	-0.882241	-1.161923	-1.108443
Trial1	3	1	blindfold	counterclockwise	practice	Guided	1	0.5	0	31.41034	-0.30059	-1.45049	-0.80056	1.13218402717784	-0.777239	-1.263486	-1.251863
Trial1	3	1	blindfold	counterclockwise	practice	Guided	1	0.5	0	31.43034	-0.30055	-1.45053	-0.80059	1.13217692558819	-0.5724	-1.331195	-1.353462
Trial1	3	1	blindfold	counterclockwise	practice	Guided	1	0.5	0	31.45035	-0.30048	-1.45058	-0.80063	1.13215573033628	-0.349106	-1.432758	-1.443272
Trial1	3	1	blindfold	counterclockwise	practice	Guided	1	0.5	0	31.47035	-0.30039	-1.45064	-0.80067	1.13212042362658	-0.095121	-1.551249	-1.542851
Trial1	3	1	blindfold	counterclockwise	practice	Guided	1	0.5	0	31.49034	-0.30029	-1.4507	-0.80075	1.13210631277028	0.078843	-1.644348	-1.638864
Trial1	3	1	blindfold	counterclockwise	practice	Guided	1	0.5	0	31.51035	-0.30012	-1.45079	-0.80079	1.13201437967106	0.449524	-1.783998	-1.815068
Trial1	3	1	blindfold	counterclockwise	practice	Guided	1	0.5	0	31.53035	-0.30004	-1.45083	-0.80085	1.13200034840726	0.62122	-1.826316	-1.961418
Trial1	3	1	blindfold	counterclockwise	practice	Guided	1	0.5	0	31.55034	-0.29994	-1.45087	-0.80089	1.13195796096165	0.64311	-1.877097	-1.970785
Trial1	3	1	blindfold	counterclockwise	practice	Guided	1	0.5	0	31.57034	-0.29981	-1.4509	-0.80092	1.13188731135342	0.719649	-1.847475	-1.953146
Trial1	3	1	blindfold	counterclockwise	practice	Guided	1	0.5	0	31.59035	-0.29961	-1.45092	-0.80096	1.13177429858121	0.823807	-1.855938	-1.915699
Trial1	3	1	blindfold	counterclockwise	practice	Guided	1	0.5	0	31.61035	-0.29872	-1.45092	-0.80099	1.13116691902224	1.047459	-1.843243	-2.00113
Trial1	3	1	blindfold	counterclockwise	practice	Guided	1	0.5	0	31.63034	-0.29784	-1.45092	-0.80101	1.13055990758998	1.182036	-1.868634	-2.08678
Trial1	3	1	blindfold	counterclockwise	practice	Guided	1	0.5	0	31.65034	-0.29654	-1.45093	-0.801	1.12963576318979	1.253527	-1.868634	-2.018749
Trial1	3	1	blindfold	counterclockwise	practice	Guided	1	0.5	0	31.67035	-0.29477	-1.45094	-0.80096	1.12835999804816	1.27584	-1.843243	-1.896926
Trial1	3	1	blindfold	counterclockwise	practice	Guided	1	0.5	0	31.69035	-0.29236	-1.45093	-0.80094	1.12664960143297	1.202584	-1.817852	-1.855429
Trial1	3	1	blindfold	counterclockwise	practice	Guided	1	0.5	0	31.71034	-0.2867	-1.45089	-0.80096	1.12269044475373	1.0488	-1.775534	-1.944569
Trial1	3	1	blindfold	counterclockwise	practice	Guided	1	0.5	0	31.73035	-0.28327	-1.45088	-0.80096	1.12028961596851	0.991862	-1.783998	-1.945784
Trial1	3	1	blindfold	counterclockwise	practice	Guided	1	0.5	0	31.75035	-0.27967	-1.45088	-0.80096	1.11777557566569	1.07875	-1.724752	-1.89496
Trial1	3	1	blindfold	counterclockwise	practice	Guided	1	0.5	0	31.77034	-0.27578	-1.45088	-0.80095	1.11505851155872	1.115562	-1.758607	-1.899087
Trial1	3	1	blindfold	counterclockwise	practice	Guided	1	0.5	0	31.79034	-0.27143	-1.45088	-0.80096	1.11204368235605	1.100924	-1.805157	-1.973535
Trial1	3	1	blindfold	counterclockwise	practice	Guided	1	0.5	0	31.81035	-0.26189	-1.45091	-0.80095	1.10543984497521	1.021976	-1.788229	-1.897217
Trial1	3	1	blindfold	counterclockwise	practice	Guided	1	0.5	0	31.83035	-0.25699	-1.45089	-0.80096	1.10207568347764	0.936919	-1.64858	-1.943785
Trial1	3	1	blindfold	counterclockwise	practice	Guided	1	0.5	0	31.85034	-0.2514	-1.45084	-0.80097	1.09825080238319	0.915483	-1.690898	-1.96318
Trial1	3	1	blindfold	counterclockwise	practice	Guided	1	0.5	0	31.87035	-0.24612	-1.45083	-0.80097	1.09464511931098	0.841904	-1.733216	-1.947104
Trial1	3	1	blindfold	counterclockwise	practice	Guided	1	0.5	0	31.89035	-0.24056	-1.45084	-0.80091	1.09081893560217	0.832538	-1.665507	-1.878787
Trial1	3	1	blindfold	counterclockwise	practice	Guided	1	0.5	0	31.91034	-0.22902	-1.45087	-0.80087	1.08298795869804	0.818736	-1.716289	-1.721316
Trial1	3	1	blindfold	counterclockwise	practice	Guided	1	0.5	0	31.93034	-0.22304	-1.45086	-0.80087	1.07897154737077	0.783714	-1.737448	-1.748796
Trial1	3	1	blindfold	counterclockwise	practice	Guided	1	0.5	0	31.95035	-0.22304	-1.45086	-0.80087	1.07897154737077	0.783714	-1.737448	-1.748796
Trial1	3	1	blindfold	counterclockwise	practice	Guided	1	0.5	0	31.97035	-0.21718	-1.45085	-0.80087	1.07505343506695	0.79412	-1.703593	-1.773045
Trial1	3	1	blindfold	counterclockwise	practice	Guided	1	0.5	0	31.99034	-0.20572	-1.45086	-0.80087	1.06744248877783	0.811945	-1.754375	-1.697094
Trial1	3	1	blindfold	counterclockwise	practice	Guided	1	0.5	0	32.01035	-0.19278	-1.45091	-0.80086	1.05892437491981	0.973375	-1.889793	-1.767304
Trial1	3	1	blindfold	counterclockwise	practice	Guided	1	0.5	0	32.03035	-0.18643	-1.45095	-0.80086	1.0547809508661	0.913659	-1.910952	-1.731094
Trial1	3	1	blindfold	counterclockwise	practice	Guided	1	0.5	0	32.05034	-0.17998	-1.45096	-0.80085	1.05058725972347	0.94223	-1.923647	-1.722535
Trial1	3	1	blindfold	counterclockwise	practice	Guided	1	0.5	0	32.07034	-0.17315	-1.45097	-0.80083	1.04616424425146	1.065681	-1.999819	-1.661703
Trial1	3	1	blindfold	counterclockwise	practice	Guided	1	0.5	0	32.09035	-0.16629	-1.45099	-0.80079	1.04173263941409	1.122317	-1.982892	-1.594826
Trial1	3	1	blindfold	counterclockwise	practice	Guided	1	0.5	0	32.11035	-0.15188	-1.451	-0.80078	1.032567738672	0.9041	-1.974429	-1.553764
Trial1	3	1	blindfold	counterclockwise	practice	Guided	1	0.5	0	32.13034	-0.14425	-1.45098	-0.80078	1.02776781193368	0.834085	-1.940574	-1.559665
Trial1	3	1	blindfold	counterclockwise	practice	Guided	1	0.5	0	32.15034	-0.13682	-1.45096	-0.8008	1.02314241310765	0.73295	-1.86017	-1.607967
Trial1	3	1	blindfold	counterclockwise	practice	Guided	1	0.5	0	32.17035	-0.1294	-1.45095	-0.80082	1.01855634168617	0.791995	-1.970197	-1.628332
Trial1	3	1	blindfold	counterclockwise	practice	Guided	1	0.5	0	32.19035	-0.12178	-1.45097	-0.80085	1.01388911906247	0.868341	-2.004051	-1.687632
Trial1	3	1	blindfold	counterclockwise	practice	Guided	1	0.5	0	32.21034	-0.10673	-1.45104	-0.80086	1.00473778264115	1.125393	-2.143701	-1.710733
Trial1	3	1	blindfold	counterclockwise	practice	Guided	1	0.5	0	32.23035	-0.098666	-1.45108	-0.80086	0.999888842013077	1.082086	-2.173323	-1.746884
Trial1	3	1	blindfold	counterclockwise	practice	Guided	1	0.5	0	32.25035	-0.090632	-1.45109	-0.80085	0.995091420375698	1.093863	-2.143701	-1.707604
Trial1	3	1	blindfold	counterclockwise	practice	Guided	1	0.5	0	32.27034	-0.082166	-1.45107	-0.80085	0.990089909820059	1.140129	-2.054833	-1.731981
Trial1	3	1	blindfold	counterclockwise	practice	Guided	1	0.5	0	32.29034	-0.073735	-1.45105	-0.80084	0.985148002412955	1.124848	-2.131005	-1.692603
Trial1	3	1	blindfold	counterclockwise	practice	Guided	1	0.5	0	32.31035	-0.056187	-1.45109	-0.80083	0.975024448121629	1.209456	-2.181787	-1.660904
Trial1	3	1	blindfold	counterclockwise	practice	Guided	1	0.5	0	32.33035	-0.046752	-1.45109	-0.80082	0.969665103532543	1.243209	-2.202946	-1.64267
Trial1	3	1	blindfold	counterclockwise	practice	Guided	1	0.5	0	32.35034	-0.037259	-1.45109	-0.80082	0.964344282754193	1.250063	-2.169091	-1.624147
Trial1	3	1	blindfold	counterclockwise	practice	Guided	1	0.5	0	32.37035	-0.027144	-1.4511	-0.80083	0.958754137480857	1.269985	-2.181787	-1.685379
Trial1	3	1	blindfold	counterclockwise	practice	Guided	1	0.5	0	32.39035	-0.017334	-1.45109	-0.80084	0.953404010194936	1.254619	-2.126773	-1.67511
Trial1	3	1	blindfold	counterclockwise	practice	Guided	1	0.5	0	32.41034	0.004011	-1.45106	-0.80084	0.941992476616406	1.219803	-2.11831	-1.645983
Trial1	3	1	blindfold	counterclockwise	practice	Guided	1	0.5	0	32.43034	0.015254	-1.45105	-0.80086	0.936138560404622	1.289458	-2.097151	-1.740437
Trial1	3	1	blindfold	counterclockwise	practice	Guided	1	0.5	0	32.45035	0.026454	-1.45106	-0.80086	0.930388379131682	1.243318	-2.169091	-1.713261
Trial1	3	1	blindfold	counterclockwise	practice	Guided	1	0.5	0	32.47035	0.038279	-1.45109	-0.80084	0.924408469857376	1.228237	-2.181787	-1.669217
Trial1	3	1	blindfold	counterclockwise	practice	Guided	1	0.5	0	32.49034	0.049681	-1.4511	-0.80081	0.918740346648127	1.297631	-2.152164	-1.637244
Trial1	3	1	blindfold	counterclockwise	practice	Guided	1	0.5	0	32.51035	0.074451	-1.45108	-0.80081	0.906856424687326	1.281306	-2.160628	-1.632769
Trial1	3	1	blindfold	counterclockwise	practice	Guided	1	0.5	0	32.53035	0.087485	-1.45107	-0.80081	0.900813658859886	1.191423	-2.147932	-1.669449
Trial1	3	1	blindfold	counterclockwise	practice	Guided	1	0.5	0	32.55034	0.10039	-1.45107	-0.80079	0.894959606946657	1.237736	-2.181787	-1.578273
Trial1	3	1	blindfold	counterclockwise	practice	Guided	1	0.5	0	32.57034	0.11351	-1.45107	-0.80074	0.889133890480374	1.203525	-2.177555	-1.467176
Trial1	3	1	blindfold	counterclockwise	practice	Guided	1	0.5	0	32.59035	0.12724	-1.45106	-0.80073	0.883243190116615	1.219093	-2.07176	-1.406223
Trial1	3	1	blindfold	counterclockwise	practice	Guided	1	0.5	0	32.61035	0.15459	-1.45104	-0.80073	0.872053087796733	1.226034	-2.131005	-1.476421
Trial1	3	1	blindfold	counterclockwise	practice	Guided	1	0.5	0	32.63034	0.16861	-1.45106	-0.80071	0.866577104285738	1.157013	-2.16486	-1.437811
Trial1	3	1	blindfold	counterclockwise	practice	Guided	1	0.5	0	32.65034	0.18323	-1.45106	-0.8006999	0.861082826233692	1.136805	-2.067528	-1.398165
Trial1	3	1	blindfold	counterclockwise	practice	Guided	1	0.5	0	32.67035	0.19756	-1.45104	-0.80069	0.855905610853853	1.018707	-2.029442	-1.365616
Trial1	3	1	blindfold	counterclockwise	practice	Guided	1	0.5	0	32.69035	0.21243	-1.45102	-0.80069	0.85076493420929	1.048989	-1.995588	-1.3857
Trial1	3	1	blindfold	counterclockwise	practice	Guided	1	0.5	0	32.71034	0.24147	-1.451	-0.80068	0.841383497169667	1.050584	-1.999819	-1.383443
Trial1	3	1	blindfold	counterclockwise	practice	Guided	1	0.5	0	32.73035	0.25607	-1.451	-0.80068	0.837012714274448	0.931643	-1.987124	-1.335278
Trial1	3	1	blindfold	counterclockwise	practice	Guided	1	0.5	0	32.75035	0.27113	-1.45099	-0.80071	0.832777292541184	0.9112	-1.957501	-1.418229
Trial1	3	1	blindfold	counterclockwise	practice	Guided	1	0.5	0	32.77034	0.28573	-1.45098	-0.80071	0.82888368973204	0.793514	-1.995588	-1.404484
Trial1	3	1	blindfold	counterclockwise	practice	Guided	1	0.5	0	32.79034	0.30069	-1.45098	-0.80069	0.825123594701797	0.836407	-1.915183	-1.396794
Trial1	3	1	blindfold	counterclockwise	practice	Guided	1	0.5	0	32.81035	0.32981	-1.45097	-0.80069	0.81857748363985	0.792658	-1.965965	-1.378788
Trial1	3	1	blindfold	counterclockwise	practice	Guided	1	0.5	0	32.83035	0.34396	-1.45098	-0.80068	0.815743169578985	0.750685	-1.957501	-1.370967
Trial1	3	1	blindfold	counterclockwise	practice	Guided	1	0.5	0	32.85034	0.35792	-1.45098	-0.80069	0.813198129307022	0.743473	-1.932111	-1.356675
Trial1	3	1	blindfold	counterclockwise	practice	Guided	1	0.5	0	32.87035	0.37171	-1.45098	-0.80068	0.810892567845608	0.629793	-1.991356	-1.360914
Trial1	3	1	blindfold	counterclockwise	practice	Guided	1	0.5	0	32.89035	0.38568	-1.45098	-0.80066	0.808780264424747	0.616529	-1.982892	-1.370231
Trial1	3	1	blindfold	counterclockwise	practice	Guided	1	0.5	0	32.91034	0.41206	-1.45099	-0.80065	0.805465001304377	0.588422	-1.95327	-1.256211
Trial1	3	1	blindfold	counterclockwise	practice	Free	1	0.5	0	0	0.44744	-1.45023	-0.80036	0.802083927240121	-0.041334	-0.577019	-0.810757
Trial1	3	1	blindfold	counterclockwise	practice	Free	1	0.5	0	0.01739502	0.4476	-1.45025	-0.8003801	0.80209350172963	0.070509	-0.568555	-0.831247
Trial1	3	1	blindfold	counterclockwise	practice	Free	1	0.5	0	0.03739929	0.4476	-1.45026	-0.80144	0.803151189824454	0.113261	-0.522005	-0.803192
Trial1	3	1	blindfold	counterclockwise	practice	Free	1	0.5	0	0.05740356	0.44789	-1.45026	-0.80266	0.804349742140319	0.070669	-0.471171	-0.56186
Trial1	3	1	blindfold	counterclockwise	practice	Free	1	0.5	0	0.07740784	0.44812	-1.45024	-0.8042001	0.805871739299023	0.063205	-0.259478	-0.51598
Trial1	3	1	blindfold	counterclockwise	practice	Free	1	0.5	0	0.09739685	0.44836	-1.45016	-0.80617	0.807822278476969	0.032658	-0.289033	-0.603292
Trial1	3	1	blindfold	counterclockwise	practice	Free	1	0.5	0	0.1174011	0.44858	-1.45016	-0.80857	0.810203371254855	0.059638	-0.432807	-0.528839
Trial1	3	1	blindfold	counterclockwise	practice	Free	1	0.5	0	0.1374054	0.44886	-1.45018	-0.81407	0.81567477610205	0.159247	-0.348065	-0.551762
Trial1	3	1	blindfold	counterclockwise	practice	Free	1	0.5	0	0.1573944	0.44886	-1.45018	-0.81407	0.81567477610205	0.159247	-0.348065	-0.551762
Trial1	3	1	blindfold	counterclockwise	practice	Free	1	0.5	0	0.1773987	0.44983	-1.45018	-0.81974	0.82127382318822	0.250587	-0.267465	-0.309275
Trial1	3	1	blindfold	counterclockwise	practice	Free	1	0.5	0	0.197403	0.4514	-1.45011	-0.82347	0.82490290144306	0.051903	-0.216576	-0.141782
Trial1	3	1	blindfold	counterclockwise	practice	Free	1	0.5	0	0.2174072	0.45245	-1.4501	-0.82623	0.827597124358212	-0.076229	-0.169962	0.155942
Trial1	3	1	blindfold	counterclockwise	practice	Free	1	0.5	0	0.2373962	0.45322	-1.45007	-0.83087	0.832185844043844	-0.093148	-0.089531	0.2397
Trial1	3	1	blindfold	counterclockwise	practice	Free	1	0.5	0	0.2574005	0.45463	-1.4501	-0.83224	0.833475753363394	0.129358	-0.296769	0.507174
Trial1	3	1	blindfold	counterclockwise	practice	Free	1	0.5	0	0.2774048	0.45533	-1.45015	-0.8330799	0.834276683278682	0.201685	-0.470178	0.54147
Trial1	3	1	blindfold	counterclockwise	practice	Free	1	0.5	0	0.2973938	0.45617	-1.45021	-0.83337	0.834521824951611	0.252082	-0.491209	0.468947
Trial1	3	1	blindfold	counterclockwise	practice	Free	1	0.5	0	0.3173981	0.4571	-1.45024	-0.83328	0.834383612562014	0.270288	-0.520742	0.394316
Trial1	3	1	blindfold	counterclockwise	practice	Free	1	0.5	0	0.3374023	0.45812	-1.45025	-0.83241	0.833462840621645	0.247713	-0.482542	0.32962
Trial1	3	1	blindfold	counterclockwise	practice	Free	1	0.5	0	0.3574066	0.46047	-1.45021	-0.83178	0.832718750946289	0.254774	-0.393446	0.220615
Trial1	3	1	blindfold	counterclockwise	practice	Free	1	0.5	0	0.3773956	0.46177	-1.4502	-0.83119	0.832068706655911	0.263199	-0.431417	0.02757
Trial1	3	1	blindfold	counterclockwise	practice	Free	1	0.5	0	0.3973999	0.46323	-1.45023	-0.8308	0.831613291531829	0.297486	-0.575239	-0.151036
Trial1	3	1	blindfold	counterclockwise	practice	Free	1	0.5	0	0.4174042	0.46475	-1.45027	-0.83062	0.831367627605681	0.290257	-0.592166	-0.203294
Trial1	3	1	blindfold	counterclockwise	practice	Free	1	0.5	0	0.4373932	0.4664	-1.45027	-0.83088	0.831559143312504	0.239799	-0.44821	-0.222066
Trial1	3	1	blindfold	counterclockwise	practice	Free	1	0.5	0	0.4573975	0.46987	-1.45021	-0.83134	0.831885831870228	0.217159	-0.422583	-0.282301
Trial1	3	1	blindfold	counterclockwise	practice	Free	1	0.5	0	0.4774017	0.47161	-1.45022	-0.8319401	0.832424318774453	0.182355	-0.48595	-0.229835
Trial1	3	1	blindfold	counterclockwise	practice	Free	1	0.5	0	0.497406	0.47345	-1.45023	-0.83254	0.83296327201265	0.122939	-0.40121	-0.014938
Trial1	3	1	blindfold	counterclockwise	practice	Free	1	0.5	0	0.517395	0.47522	-1.4502	-0.83322	0.833588402014282	0.014473	-0.219158	-0.123446
Trial1	3	1	blindfold	counterclockwise	practice	Free	1	0.5	0	0.5373993	0.47685	-1.45016	-0.83467	0.83499098398026	0.031671	-0.447577	-0.114104
Trial1	3	1	blindfold	counterclockwise	practice	Free	1	0.5	0	0.5574036	0.47989	-1.45025	-0.83531	0.835552020568542	0.099844	-0.498239	0.059446
Trial1	3	1	blindfold	counterclockwise	practice	Free	1	0.5	0	0.5774078	0.48133	-1.45025	-0.83585	0.836058485851661	0.04386	-0.400804	0.030262
Trial1	3	1	blindfold	counterclockwise	practice	Free	1	0.5	0	0.5973969	0.48278	-1.45023	-0.83617	0.836347312188652	0.096836	-0.455685	0.144172
Trial1	3	1	blindfold	counterclockwise	practice	Free	1	0.5	0	0.6174011	0.48404	-1.45023	-0.83631	0.836462303727413	0.064826	-0.41325	0.174843
Trial1	3	1	blindfold	counterclockwise	practice	Free	1	0.5	0	0.6374054	0.48523	-1.45021	-0.83603	0.8361604652637	-0.015991	-0.375052	0.181721
Trial1	3	1	blindfold	counterclockwise	practice	Free	1	0.5	0	0.6573944	0.48723	-1.45021	-0.83559	0.835687578674143	0.0022597	-0.442522	0.30078
Trial1	3	1	blindfold	counterclockwise	practice	Free	1	0.5	0	0.6773987	0.48799	-1.45022	-0.83487	0.834956360799642	-0.038343	-0.438169	0.369383
Trial1	3	1	blindfold	counterclockwise	practice	Free	1	0.5	0	0.697403	0.4886	-1.45022	-0.83404	0.834117892622254	-0.078537	-0.344957	0.244313
Trial1	3	1	blindfold	counterclockwise	practice	Free	1	0.5	0	0.7174072	0.48908	-1.4502	-0.83319	0.833261581207932	-0.08464	-0.46334	0.079606
Trial1	3	1	blindfold	counterclockwise	practice	Free	1	0.5	0	0.7373962	0.48944	-1.45022	-0.8315	0.831567046855474	-0.04507	-0.543701	0.212924
Trial1	3	1	blindfold	counterclockwise	practice	Free	1	0.5	0	0.7574005	0.48988	-1.4502	-0.83059	0.83065165905155	-0.04123	-0.365804	0.221506
Trial1	3	1	blindfold	counterclockwise	practice	Free	1	0.5	0	0.7774048	0.49003	-1.45019	-0.82959	0.829649870207015	0.03896	-0.416476	0.222962
Trial1	3	1	blindfold	counterclockwise	practice	Free	1	0.5	0	0.7973938	0.49019	-1.45019	-0.82853	0.82858802799191	0.136336	-0.450221	0.170933
Trial1	3	1	blindfold	counterclockwise	practice	Free	1	0.5	0	0.8173981	0.49044	-1.45021	-0.82762	0.827675242190524	0.167118	-0.505123	0.076458
Trial1	3	1	blindfold	counterclockwise	practice	Free	1	0.5	0	0.8374023	0.49077	-1.45024	-0.82594	0.82599158448359	0.151775	-0.458496	0.029093
Trial1	3	1	blindfold	counterclockwise	practice	Free	1	0.5	0	0.8574066	0.49181	-1.45021	-0.82513	0.825170630645728	0.276155	-0.441339	0.084081
Trial1	3	1	blindfold	counterclockwise	practice	Free	1	0.5	0	0.8773956	0.4926	-1.45019	-0.82446	0.824493238334898	0.363175	-0.267735	-0.010692
Trial1	3	1	blindfold	counterclockwise	practice	Free	1	0.5	0	0.8973999	0.49356	-1.45017	-0.82384	0.823865133112734	0.383546	-0.381899	-0.047052
Trial1	3	1	blindfold	counterclockwise	practice	Free	1	0.5	0	0.9174042	0.49482	-1.45018	-0.8233399	0.823356233813128	0.396156	-0.360631	-0.037631
Trial1	3	1	blindfold	counterclockwise	practice	Free	1	0.5	0	0.9373932	0.49623	-1.45017	-0.82242	0.822428641857304	0.390407	-0.305535	-0.021105
Trial1	3	1	blindfold	counterclockwise	practice	Free	1	0.5	0	0.9573975	0.4999	-1.45015	-0.82199	0.821990019207376	0.419431	-0.271517	0.0065046
Trial1	3	1	blindfold	counterclockwise	practice	Free	1	0.5	0	0.9774017	0.50214	-1.45014	-0.8215899	0.821592733739567	0.353666	-0.254514	-0.010809
Trial1	3	1	blindfold	counterclockwise	practice	Free	1	0.5	0	0.997406	0.50468	-1.45013	-0.8212299	0.821243269918142	0.300322	-0.258669	-0.014596
Trial1	3	1	blindfold	counterclockwise	practice	Free	1	0.5	0	1.017395	0.50715	-1.45013	-0.82086	0.820891107621314	0.309212	-0.275525	0.045139
Trial1	3	1	blindfold	counterclockwise	practice	Free	1	0.5	0	1.037399	0.50986	-1.45013	-0.82005	0.820109275380932	0.359792	-0.186592	0.037537
Trial1	3	1	blindfold	counterclockwise	practice	Free	1	0.5	0	1.057404	0.51592	-1.45011	-0.8196	0.819754587085308	0.388426	-0.224555	0.055708
Trial1	3	1	blindfold	counterclockwise	practice	Free	1	0.5	0	1.077408	0.51932	-1.45011	-0.81911	0.819337791201484	0.338536	-0.232957	0.064743
Trial1	3	1	blindfold	counterclockwise	practice	Free	1	0.5	0	1.097397	0.52267	-1.45011	-0.8186	0.818913846854256	0.294052	-0.228668	0.056636
Trial1	3	1	blindfold	counterclockwise	practice	Free	1	0.5	0	1.117401	0.52626	-1.45011	-0.81809	0.81851131604763	0.264814	-0.228605	0.034142
Trial1	3	1	blindfold	counterclockwise	practice	Free	1	0.5	0	1.137405	0.52994	-1.45011	-0.81699	0.817538435475272	0.273604	-0.186229	0.034966
Trial1	3	1	blindfold	counterclockwise	practice	Free	1	0.5	0	1.157394	0.53796	-1.45011	-0.81651	0.817391935716551	0.336344	-0.351142	-0.02718
Trial1	3	1	blindfold	counterclockwise	practice	Free	1	0.5	0	1.177399	0.54174	-1.45014	-0.8160501	0.817116831327719	0.362891	-0.317203	-0.024875
Trial1	3	1	blindfold	counterclockwise	practice	Free	1	0.5	0	1.197403	0.54604	-1.45016	-0.81565	0.816948334695818	0.391757	-0.321342	-0.052534
Trial1	3	1	blindfold	counterclockwise	practice	Free	1	0.5	0	1.217407	0.5505	-1.45017	-0.81529	0.816852493180709	0.32791	-0.321253	-0.03563
Trial1	3	1	blindfold	counterclockwise	practice	Free	1	0.5	0	1.237396	0.55482	-1.45016	-0.81529	0.817130940899339	0.253825	-0.316931	-0.0034952
Trial1	3	1	blindfold	counterclockwise	practice	Free	1	0.5	0	1.257401	0.56411	-1.45015	-0.81417	0.816690205033081	0.260074	-0.265987	0.081651
Trial1	3	1	blindfold	counterclockwise	practice	Free	1	0.5	0	1.277405	0.5688	-1.45014	-0.81367	0.816573558888915	0.279327	-0.265913	0.117135
Trial1	3	1	blindfold	counterclockwise	practice	Free	1	0.5	0	1.297394	0.57376	-1.45014	-0.81311	0.816448654021468	0.367972	-0.337771	0.117581
Trial1	3	1	blindfold	counterclockwise	practice	Free	1	0.5	0	1.317398	0.57869	-1.45016	-0.81251	0.81631160537909	0.293511	-0.413842	0.080563
Trial1	3	1	blindfold	counterclockwise	practice	Free	1	0.5	0	1.337402	0.58374	-1.45019	-0.81132	0.81563014929171	0.296598	-0.396809	0.013815
Trial1	3	1	blindfold	counterclockwise	practice	Free	1	0.5	0	1.357407	0.59424	-1.45018	-0.81069	0.816149148405467	0.258832	-0.303512	0.085723
Trial1	3	1	blindfold	counterclockwise	practice	Free	1	0.5	0	1.377396	0.5995	-1.45015	-0.80997	0.816058569502954	0.289747	-0.269589	0.140374
Trial1	3	1	blindfold	counterclockwise	practice	Free	1	0.5	0	1.3974	0.60504	-1.45012	-0.80921	0.815998916982972	0.392238	-0.307608	0.090648
Trial1	3	1	blindfold	counterclockwise	practice	Free	1	0.5	0	1.417404	0.6106	-1.45014	-0.80843	0.81596044613351	0.472636	-0.354068	0.039115
Trial1	3	1	blindfold	counterclockwise	practice	Free	1	0.5	0	1.437393	0.61637	-1.45018	-0.80697	0.815317453233994	0.372156	-0.44282	-0.037003
Trial1	3	1	blindfold	counterclockwise	practice	Free	1	0.5	0	1.457397	0.6284701	-1.45019	-0.80616	0.816332321693471	0.378959	-0.252183	0.082377
Trial1	3	1	blindfold	counterclockwise	practice	Free	1	0.5	0	1.477402	0.63482	-1.45014	-0.80536	0.816566708077444	0.370309	-0.26058	0.07769
Trial1	3	1	blindfold	counterclockwise	practice	Free	1	0.5	0	1.497406	0.64094	-1.45013	-0.80453	0.816781884557317	0.368229	-0.332445	-0.044501
Trial1	3	1	blindfold	counterclockwise	practice	Free	1	0.5	0	1.517395	0.6476099	-1.45015	-0.80379	0.817231371159798	0.392365	-0.370434	-0.016513
Trial1	3	1	blindfold	counterclockwise	practice	Free	1	0.5	0	1.537399	0.65421	-1.45018	-0.80233	0.817015404757577	0.360876	-0.383022	-0.011594
Trial1	3	1	blindfold	counterclockwise	practice	Free	1	0.5	0	1.557404	0.66791	-1.45018	-0.80167	0.819065671387867	0.436385	-0.378587	-0.011006
Trial1	3	1	blindfold	counterclockwise	practice	Free	1	0.5	0	1.577408	0.6751	-1.45018	-0.8011	0.820012960290707	0.435574	-0.357328	-0.048602
Trial1	3	1	blindfold	counterclockwise	practice	Free	1	0.5	0	1.597397	0.68201	-1.45019	-0.8006101	0.821038437096675	0.320986	-0.42916	-0.084911
Trial1	3	1	blindfold	counterclockwise	practice	Free	1	0.5	0	1.617401	0.68941	-1.4502	-0.80024	0.822350389522525	0.302467	-0.412117	-0.10328
Trial1	3	1	blindfold	counterclockwise	practice	Free	1	0.5	0	1.637405	0.69662	-1.4502	-0.79972	0.823535962035254	0.309053	-0.38662	-0.133551
Trial1	3	1	blindfold	counterclockwise	practice	Free	1	0.5	0	1.657394	0.71167	-1.45019	-0.79941	0.826958587865396	0.30379	-0.352552	0.14279
Trial1	3	1	blindfold	counterclockwise	practice	Free	1	0.5	0	1.677399	0.71884	-1.45016	-0.79913	0.828552740963026	0.337978	-0.276312	-0.055988
Trial1	3	1	blindfold	counterclockwise	practice	Free	1	0.5	0	1.697403	0.72656	-1.45016	-0.79889	0.830394277176574	0.338362	-0.437014	-0.017545
Trial1	3	1	blindfold	counterclockwise	practice	Free	1	0.5	0	1.717407	0.73412	-1.4502	-0.7987	0.832306331702417	0.279497	-0.45805	-0.024677
Trial1	3	1	blindfold	counterclockwise	practice	Free	1	0.5	0	1.737396	0.74192	-1.45022	-0.79837	0.83421816479666	0.257696	-0.356374	-0.01708
Trial1	3	1	blindfold	counterclockwise	practice	Free	1	0.5	0	1.757401	0.7571	-1.45019	-0.7982	0.838584319436824	0.381186	-0.335007	0.03948
Trial1	3	1	blindfold	counterclockwise	practice	Free	1	0.5	0	1.777405	0.7648	-1.45017	-0.79798	0.84076813002185	0.391026	-0.368766	0.070612
Trial1	3	1	blindfold	counterclockwise	practice	Free	1	0.5	0	1.797394	0.77285	-1.45018	-0.79766	0.843035334173213	0.285367	-0.3348	0.092891
Trial1	3	1	blindfold	counterclockwise	practice	Free	1	0.5	0	1.817398	0.78093	-1.45017	-0.7972	0.845251109786056	0.223522	-0.275474	0.162209
Trial1	3	1	blindfold	counterclockwise	practice	Free	1	0.5	0	1.837402	0.78854	-1.45014	-0.79591	0.846597935418726	0.242959	-0.292331	0.149383
Trial1	3	1	blindfold	counterclockwise	practice	Free	1	0.5	0	1.857407	0.80448	-1.45016	-0.79518	0.851480624570497	0.274831	-0.364089	0.101359
Trial1	3	1	blindfold	counterclockwise	practice	Free	1	0.5	0	1.877396	0.8123	-1.45017	-0.79435	0.853535670971619	0.278627	-0.351296	0.068278
Trial1	3	1	blindfold	counterclockwise	practice	Free	1	0.5	0	1.8974	0.8203601	-1.45018	-0.7935	0.855729414457781	0.278867	-0.330038	0.102468
Trial1	3	1	blindfold	counterclockwise	practice	Free	1	0.5	0	1.917404	0.82821	-1.45018	-0.79261	0.857876679542594	0.285259	-0.397643	0.048584
Trial1	3	1	blindfold	counterclockwise	practice	Free	1	0.5	0	1.937393	0.83633	-1.4502	-0.7906001	0.859166062944416	0.292925	-0.410227	0.058313
Trial1	3	1	blindfold	counterclockwise	practice	Free	1	0.5	0	1.957397	0.85229	-1.45019	-0.78944	0.864478885982689	0.393295	-0.40155	0.18583
Trial1	3	1	blindfold	counterclockwise	practice	Free	1	0.5	0	1.977402	0.86039	-1.45019	-0.78812	0.866610720755716	0.314037	-0.380287	0.172043
Trial1	3	1	blindfold	counterclockwise	practice	Free	1	0.5	0	1.997406	0.86878	-1.45018	-0.78673	0.868874432981546	0.278429	-0.33787	0.167301
Trial1	3	1	blindfold	counterclockwise	practice	Free	1	0.5	0	2.017395	0.87696	-1.45017	-0.78522	0.871016227321069	0.299555	-0.342016	0.141283
Trial1	3	1	blindfold	counterclockwise	practice	Free	1	0.5	0	2.037399	0.88542	-1.45015	-0.78251	0.87227886716668	0.283523	-0.295386	-0.012899
Trial1	3	1	blindfold	counterclockwise	practice	Free	1	0.5	0	2.057404	0.90195	-1.4502	-0.78134	0.878667174867307	0.413526	-0.502543	-0.079615
Trial1	3	1	blindfold	counterclockwise	practice	Free	1	0.5	0	2.077408	0.9103299	-1.45023	-0.78018	0.881505274024337	0.366573	-0.392403	-0.03029
Trial1	3	1	blindfold	counterclockwise	practice	Free	1	0.5	0	2.097397	0.91904	-1.4502	-0.77908	0.884624321554583	0.37964	-0.290749	0.005866
Trial1	3	1	blindfold	counterclockwise	practice	Free	1	0.5	0	2.117401	0.92761	-1.45017	-0.77808	0.887839406405201	0.472521	-0.316048	-0.082694
Trial1	3	1	blindfold	counterclockwise	practice	Free	1	0.5	0	2.137405	0.9363199	-1.45018	-0.7766	0.890776437383783	0.453514	-0.48521	-0.151676
Trial1	3	1	blindfold	counterclockwise	practice	Free	1	0.5	0	2.157394	0.95433	-1.45026	-0.7761	0.89930361427695	0.397585	-0.54861	-0.09123
Trial1	3	1	blindfold	counterclockwise	practice	Free	1	0.5	0	2.177399	0.96329	-1.45026	-0.77556	0.903399692271592	0.316723	-0.32002	0.067494
Trial1	3	1	blindfold	counterclockwise	practice	Free	1	0.5	0	2.197403	0.9725701	-1.45018	-0.77513	0.907826542915891	0.264526	-0.205696	-0.075969
Trial1	3	1	blindfold	counterclockwise	practice	Free	1	0.5	0	2.217407	0.98162	-1.45013	-0.77488	0.91235784625571	0.284777	-0.421439	-0.241732
Trial1	3	1	blindfold	counterclockwise	practice	Free	1	0.5	0	2.237396	0.99098	-1.45019	-0.77494	0.917383973902174	0.345757	-0.582178	-0.164499
Trial1	3	1	blindfold	counterclockwise	practice	Free	1	0.5	0	2.257401	1.00922	-1.45025	-0.77517	0.927466217816907	0.336033	-0.48893	-0.109073
Trial1	3	1	blindfold	counterclockwise	practice	Free	1	0.5	0	2.277405	1.01842	-1.45023	-0.7755	0.932823416281655	0.47753	-0.425339	-0.109299
Trial1	3	1	blindfold	counterclockwise	practice	Free	1	0.5	0	2.297394	1.02775	-1.45022	-0.77593	0.938396197775577	0.405903	-0.382905	-0.110979
Trial1	3	1	blindfold	counterclockwise	practice	Free	1	0.5	0	2.317398	1.03745	-1.4502	-0.77637	0.944247270254831	0.315989	-0.3574	-0.051921
Trial1	3	1	blindfold	counterclockwise	practice	Free	1	0.5	0	2.337402	1.04717	-1.45019	-0.77718	0.950475533947917	0.316366	-0.369999	0.033564
Trial1	3	1	blindfold	counterclockwise	practice	Free	1	0.5	0	2.357407	1.06602	-1.45017	-0.77743	0.96165277285557	0.33011	-0.420584	0.102151
Trial1	3	1	blindfold	counterclockwise	practice	Free	1	0.5	0	2.377396	1.0758	-1.45018	-0.77752	0.967513785472674	0.467405	-0.352776	0.131065
Trial1	3	1	blindfold	counterclockwise	practice	Free	1	0.5	0	2.3974	1.08543	-1.45017	-0.77746	0.973227791650974	0.402049	-0.378069	0.17583
Trial1	3	1	blindfold	counterclockwise	practice	Free	1	0.5	0	2.417404	1.0952	-1.45017	-0.77725	0.978969184123443	0.395589	-0.289113	0.154838
Trial1	3	1	blindfold	counterclockwise	practice	Free	1	0.5	0	2.437393	1.10506	-1.45017	-0.77629	0.984237646265893	0.372966	-0.339794	0.157914
Trial1	3	1	blindfold	counterclockwise	practice	Free	1	0.5	0	2.457397	1.12523	-1.45016	-0.77555	0.996187889360438	0.360297	-0.305765	0.227345
Trial1	3	1	blindfold	counterclockwise	practice	Free	1	0.5	0	2.477402	1.13526	-1.45016	-0.7746201	1.00179413110146	0.455034	-0.386078	0.252233
Trial1	3	1	blindfold	counterclockwise	practice	Free	1	0.5	0	2.497406	1.14541	-1.45017	-0.7735	1.00740078597171	0.468561	-0.377516	0.176812
Trial1	3	1	blindfold	counterclockwise	practice	Free	1	0.5	0	2.517395	1.15601	-1.45019	-0.77225	1.0132715425965	0.388505	-0.453568	0.161396
Trial1	3	1	blindfold	counterclockwise	practice	Free	1	0.5	0	2.537399	1.16669	-1.45021	-0.76951	1.01814593308341	0.381639	-0.411132	0.173592
Trial1	3	1	blindfold	counterclockwise	practice	Free	1	0.5	0	2.557404	1.18751	-1.45019	-0.76802	1.03078843180704	0.274884	-0.402461	0.083652
Trial1	3	1	blindfold	counterclockwise	practice	Free	1	0.5	0	2.577408	1.19825	-1.45019	-0.76657	1.03691007098	0.414887	-0.393886	0.012419
Trial1	3	1	blindfold	counterclockwise	practice	Free	1	0.5	0	2.597397	1.20874	-1.4502	-0.76513	1.04294595900481	0.381122	-0.427629	0.043768
Trial1	3	1	blindfold	counterclockwise	practice	Free	1	0.5	0	2.617401	1.21927	-1.45021	-0.76369	1.04908137340032	0.374339	-0.427508	0.05597
Trial1	3	1	blindfold	counterclockwise	practice	Free	1	0.5	0	2.637405	1.22982	-1.45022	-0.76088	1.05431286431408	0.291843	-0.427389	0.044764
Trial1	3	1	blindfold	counterclockwise	practice	Free	1	0.5	0	2.657394	1.2511	-1.4502	-0.75955	1.06820763936304	0.307635	-0.372149	0.024121
Trial1	3	1	blindfold	counterclockwise	practice	Free	1	0.5	0	2.677399	1.26153	-1.4502	-0.75819	1.07460696760266	0.340248	-0.439742	0.11613
Trial1	3	1	blindfold	counterclockwise	practice	Free	1	0.5	0	2.697403	1.27194	-1.45022	-0.75677	1.08101443463529	0.28419	-0.494631	0.076225
Trial1	3	1	blindfold	counterclockwise	practice	Free	1	0.5	0	2.717407	1.28294	-1.45024	-0.75546	1.08798660302079	0.394103	-0.507243	-0.026438
Trial1	3	1	blindfold	counterclockwise	practice	Free	1	0.5	0	2.737396	1.29302	-1.45026	-0.75325	1.09373959563592	0.335077	-0.587643	-0.14398
Trial1	3	1	blindfold	counterclockwise	practice	Free	1	0.5	0	2.757401	1.31433	-1.45029	-0.75238	1.1086969442715	0.31146	-0.494531	-0.113304
Trial1	3	1	blindfold	counterclockwise	practice	Free	1	0.5	0	2.777405	1.32459	-1.45026	-0.75175	1.11583003450629	0.344353	-0.557937	-0.200344
Trial1	3	1	blindfold	counterclockwise	practice	Free	1	0.5	0	2.797394	1.33516	-1.45028	-0.75134	1.12338955716109	0.338764	-0.604487	-0.226758
Trial1	3	1	blindfold	counterclockwise	practice	Free	1	0.5	0	2.817398	1.34507	-1.4503	-0.75113	1.13063679693909	0.365168	-0.58756	-0.152476
Trial1	3	1	blindfold	counterclockwise	practice	Free	1	0.5	0	2.837402	1.35589	-1.45029	-0.75114	1.13875328774053	0.318493	-0.528306	-0.212658
Trial1	3	1	blindfold	counterclockwise	practice	Free	1	0.5	0	2.857407	1.37631	-1.45025	-0.75127	1.15426418434462	0.387686	-0.456257	-0.10336
Trial1	3	1	blindfold	counterclockwise	practice	Free	1	0.5	0	2.877396	1.38656	-1.45025	-0.7515	1.16221385533616	0.285092	-0.566248	-0.089536
Trial1	3	1	blindfold	counterclockwise	practice	Free	1	0.5	0	2.8974	1.39679	-1.45027	-0.75183	1.17024812547385	0.354526	-0.549321	-0.13909
Trial1	3	1	blindfold	counterclockwise	practice	Free	1	0.5	0	2.917404	1.40702	-1.45027	-0.75225	1.17837401415449	0.360695	-0.490055	-0.145845
Trial1	3	1	blindfold	counterclockwise	practice	Free	1	0.5	0	2.937393	1.41727	-1.45026	-0.75319	1.18687796328011	0.408898	-0.48578	-0.062192
Trial1	3	1	blindfold	counterclockwise	practice	Free	1	0.5	0	2.957397	1.43794	-1.45024	-0.7537	1.20324360102894	0.41229	-0.460181	-0.062897
Trial1	3	1	blindfold	counterclockwise	practice	Free	1	0.5	0	2.977402	1.44869	-1.45025	-0.7542199	1.21196548198671	0.34434	-0.493976	-0.044177
Trial1	3	1	blindfold	counterclockwise	practice	Free	1	0.5	0	2.997406	1.45913	-1.45026	-0.75471	1.22045793564464	0.395226	-0.502408	0.07783
Trial1	3	1	blindfold	counterclockwise	practice	Free	1	0.5	0	3.017395	1.46991	-1.45024	-0.75507	1.22916887325807	0.355424	-0.396496	0.156951
Trial1	3	1	blindfold	counterclockwise	practice	Free	1	0.5	0	3.037399	1.4807	-1.4502	-0.75566	1.23806070908258	0.392383	-0.366774	0.049526
Trial1	3	1	blindfold	counterclockwise	practice	Free	1	0.5	0	3.057404	1.50189	-1.45023	-0.75593	1.25507515104671	0.411812	-0.514729	-0.026729
Trial1	3	1	blindfold	counterclockwise	practice	Free	1	0.5	0	3.077408	1.51259	-1.45027	-0.75622	1.26380665990187	0.462724	-0.506266	-0.06196
Trial1	3	1	blindfold	counterclockwise	practice	Free	1	0.5	0	3.097397	1.52335	-1.45027	-0.75655	1.27264019141513	0.384551	-0.535824	-0.078845
Trial1	3	1	blindfold	counterclockwise	practice	Free	1	0.5	0	3.117401	1.5345	-1.45027	-0.7568901	1.28182401935758	0.334979	-0.52736	-0.033858
Trial1	3	1	blindfold	counterclockwise	practice	Free	1	0.5	0	3.137405	1.54532	-1.45027	-0.75771	1.29105320856527	0.318158	-0.523092	0.031896
Trial1	3	1	blindfold	counterclockwise	practice	Free	1	0.5	0	3.157394	1.5673	-1.45026	-0.75822	1.30920846433709	0.29589	-0.565306	-0.127151
Trial1	3	1	blindfold	counterclockwise	practice	Free	1	0.5	0	3.177399	1.57806	-1.45027	-0.75881	1.31833446616691	0.265828	-0.514501	-0.056099
Trial1	3	1	blindfold	counterclockwise	practice	Free	1	0.5	0	3.197403	1.58908	-1.45025	-0.75943	1.32771574740425	0.258109	-0.463627	-0.100642
Trial1	3	1	blindfold	counterclockwise	practice	Free	1	0.5	0	3.217407	1.59966	-1.45024	-0.76009	1.33678307867915	0.196041	-0.556621	-0.011345
Trial1	3	1	blindfold	counterclockwise	practice	Free	1	0.5	0	3.237396	1.61011	-1.45025	-0.76145	1.34616125984224	0.153776	-0.484657	-0.064277
Trial1	3	1	blindfold	counterclockwise	practice	Free	1	0.5	0	3.257401	1.63107	-1.45027	-0.7621599	1.36389401902418	0.078379	-0.632745	-0.073349
Trial1	3	1	blindfold	counterclockwise	practice	Free	1	0.5	0	3.277405	1.64058	-1.45028	-0.76282	1.3721577743318	0.048171	-0.501551	0.070661
Trial1	3	1	blindfold	counterclockwise	practice	Free	1	0.5	0	3.297394	1.65011	-1.45025	-0.76349	1.38046004946422	-0.018159	-0.45912	-0.015641
Trial1	3	1	blindfold	counterclockwise	practice	Free	1	0.5	0	3.317398	1.65961	-1.45024	-0.76412	1.38873135512496	-0.061025	-0.450556	-0.0078231
Trial1	3	1	blindfold	counterclockwise	practice	Free	1	0.5	0	3.337402	1.66874	-1.45024	-0.76535	1.39703753191656	-0.123789	-0.450457	-0.03202
Trial1	3	1	blindfold	counterclockwise	practice	Free	1	0.5	0	3.357407	1.68519	-1.45027	-0.76595	1.4111537722644	-0.29022	-0.657735	-0.026147
Trial1	3	1	blindfold	counterclockwise	practice	Free	1	0.5	0	3.377396	1.69265	-1.45031	-0.76655	1.41774931565669	-0.282012	-0.640808	0.01456
Trial1	3	1	blindfold	counterclockwise	practice	Free	1	0.5	0	3.3974	1.69957	-1.45031	-0.76719	1.42392011961305	-0.244817	-0.535013	-0.013947
Trial1	3	1	blindfold	counterclockwise	practice	Free	1	0.5	0	3.417404	1.70636	-1.45028	-0.76784	1.42999395651189	-0.320127	-0.60695	-0.034544
Trial1	3	1	blindfold	counterclockwise	practice	Free	1	0.5	0	3.437393	1.71204	-1.45029	-0.7690101	1.43541538151345	-0.409615	-0.628109	0.012933
Trial1	3	1	blindfold	counterclockwise	practice	Free	1	0.5	0	3.457397	1.72205	-1.45029	-0.76943	1.44410133736062	-0.445452	-0.513846	0.080137
Trial1	3	1	blindfold	counterclockwise	practice	Free	1	0.5	0	3.477402	1.72602	-1.45027	-0.76975	1.44763256690708	-0.445042	-0.505354	0.114616
Trial1	3	1	blindfold	counterclockwise	practice	Free	1	0.5	0	3.497406	1.72948	-1.45025	-0.77	1.45069676716143	-0.457335	-0.513755	0.054895
Trial1	3	1	blindfold	counterclockwise	practice	Free	1	0.5	0	3.517395	1.7322	-1.45027	-0.7701499	1.45308208687902	-0.509697	-0.606854	0.080307
Trial1	3	1	blindfold	counterclockwise	practice	Free	1	0.5	0	3.537399	1.73428	-1.4503	-0.77023	1.45488877230622	-0.588629	-0.628013	0.029563
Trial1	3	1	blindfold	counterclockwise	practice	Free	1	0.5	0	3.557404	1.73558	-1.45031	-0.77018	1.45596533900651	-0.525888	-0.606854	0.071481
Trial1	3	1	blindfold	counterclockwise	practice	Free	1	0.5	0	3.577408	1.73615	-1.45031	-0.77001	1.45635915367526	-0.633193	-0.632245	0.221549
Trial1	3	1	blindfold	counterclockwise	practice	Free	1	0.5	0	3.597397	1.73572	-1.4503	-0.76957	1.45576165202046	-0.700857	-0.568768	0.360193
Trial1	3	1	blindfold	counterclockwise	practice	Free	1	0.5	0	3.617401	1.73476	-1.45028	-0.76891	1.45459776252887	-0.862152	-0.501059	0.362244
Trial1	3	1	blindfold	counterclockwise	practice	Free	1	0.5	0	3.637405	1.73321	-1.45027	-0.7672	1.4523782749975	-0.697008	-0.594155	0.166114
Trial1	3	1	blindfold	counterclockwise	practice	Free	1	0.5	0	3.657394	1.72891	-1.45036	-0.76606	1.44812565794177	-0.440331	-0.678791	0.331553
Trial1	3	1	blindfold	counterclockwise	practice	Free	1	0.5	0	3.677399	1.7265	-1.45035	-0.76455	1.44528152945445	-0.589413	-0.462969	0.467012
Trial1	3	1	blindfold	counterclockwise	practice	Free	1	0.5	0	3.697403	1.72363	-1.45028	-0.76275	1.44189381537774	-0.834542	-0.488261	0.415613
Trial1	3	1	blindfold	counterclockwise	practice	Free	1	0.5	0	3.717407	1.72029	-1.45024	-0.76062	1.43793276045945	-0.786409	-0.437381	0.45946
Trial1	3	1	blindfold	counterclockwise	practice	Free	1	0.5	0	3.737396	1.71643	-1.45023	-0.75511	1.43174483091157	-0.559828	-0.4161	0.46209
Trial1	3	1	blindfold	counterclockwise	practice	Free	1	0.5	0	3.757401	1.7077	-1.45022	-0.75168	1.42251965586555	-0.173447	-0.403177	0.716065
Trial1	3	1	blindfold	counterclockwise	practice	Free	1	0.5	0	3.777405	1.70333	-1.45022	-0.74762	1.4166646848774	-0.08782	-0.487698	0.741971
Trial1	3	1	blindfold	counterclockwise	practice	Free	1	0.5	0	3.797394	1.6989	-1.45024	-0.7432001	1.41056992282891	-0.160413	-0.546923	0.779494
Trial1	3	1	blindfold	counterclockwise	practice	Free	1	0.5	0	3.817398	1.69464	-1.45025	-0.73833	1.4043845715353	-0.160776	-0.521451	0.702431
Trial1	3	1	blindfold	counterclockwise	practice	Free	1	0.5	0	3.837402	1.6904	-1.45024	-0.72706	1.39487206316467	-0.060316	-0.381714	0.654938
Trial1	3	1	blindfold	counterclockwise	practice	Free	1	0.5	0	3.857407	1.6821	-1.45021	-0.72089	1.38457322067197	0.133056	-0.461892	0.671403
Trial1	3	1	blindfold	counterclockwise	practice	Free	1	0.5	0	3.877396	1.67839	-1.45021	-0.71203	1.37680418552767	0.215492	-0.491405	0.561975
Trial1	3	1	blindfold	counterclockwise	practice	Free	1	0.5	0	3.8974	1.67388	-1.45023	-0.70711	1.37040107589467	0.168347	-0.520901	0.567267
Trial1	3	1	blindfold	counterclockwise	practice	Free	1	0.5	0	3.917404	1.6717	-1.45024	-0.70055	1.36515611632775	0.09166	-0.470103	0.54378
Trial1	3	1	blindfold	counterclockwise	practice	Free	1	0.5	0	3.937393	1.66903	-1.45024	-0.68555	1.35521587680111	0.052343	-0.368434	0.572897
Trial1	3	1	blindfold	counterclockwise	practice	Free	1	0.5	0	3.957397	1.66384	-1.4502	-0.67774	1.34679429564551	0.290597	-0.499405	0.610308
Trial1	3	1	blindfold	counterclockwise	practice	Free	1	0.5	0	3.977402	1.66173	-1.45021	-0.66935	1.34076317616028	0.388383	-0.313091	0.677843
Trial1	3	1	blindfold	counterclockwise	practice	Free	1	0.5	0	3.997406	1.65998	-1.45019	-0.66081	1.33499936621078	0.371097	-0.334154	0.665609
Trial1	3	1	blindfold	counterclockwise	practice	Free	1	0.5	0	4.017395	1.65866	-1.45017	-0.6518101	1.32941696337513	0.405635	-0.418696	0.755712
Trial1	3	1	blindfold	counterclockwise	practice	Free	1	0.5	0	4.037399	1.65768	-1.45017	-0.63189	1.31890410315694	0.218571	-0.35089	0.843433
Trial1	3	1	blindfold	counterclockwise	practice	Free	1	0.5	0	4.057404	1.65609	-1.45018	-0.62121	1.31241989281048	0.043938	-0.473419	1.007908
Trial1	3	1	blindfold	counterclockwise	practice	Free	1	0.5	0	4.077408	1.65543	-1.45021	-0.60996	1.30654884784834	0.370158	-0.287105	0.985581
Trial1	3	1	blindfold	counterclockwise	practice	Free	1	0.5	0	4.097397	1.65505	-1.45021	-0.59795	1.3006478285337	0.573608	-0.574758	0.866746
Trial1	3	1	blindfold	counterclockwise	practice	Free	1	0.5	0	4.117401	1.65518	-1.45026	-0.5861	1.29535862579914	0.626182	-0.608612	0.565238
Trial1	3	1	blindfold	counterclockwise	practice	Free	1	0.5	0	4.137405	1.65581	-1.45027	-0.56149	1.28497773209049	0.247543	-0.456177	0.500757
Trial1	3	1	blindfold	counterclockwise	practice	Free	1	0.5	0	4.157394	1.65757	-1.45023	-0.54901	1.28116363983033	0.005652	-0.33748	0.565713
Trial1	3	1	blindfold	counterclockwise	practice	Free	1	0.5	0	4.177399	1.65842	-1.4502	-0.53576	1.27631327707972	0.145238	-0.489713	0.774411
Trial1	3	1	blindfold	counterclockwise	practice	Free	1	0.5	0	4.197403	1.65937	-1.45021	-0.52249	1.27166614045364	0.301863	-0.417662	0.788335
Trial1	3	1	blindfold	counterclockwise	practice	Free	1	0.5	0	4.217407	1.66064	-1.45022	-0.50879	1.26726180924439	0.391883	-0.502194	0.919913
Trial1	3	1	blindfold	counterclockwise	practice	Free	1	0.5	0	4.237396	1.66209	-1.45025	-0.47983	1.25725488065578	0.233078	-0.52758	0.776856
Trial1	3	1	blindfold	counterclockwise	practice	Free	1	0.5	0	4.257401	1.66558	-1.45029	-0.46503	1.25492220103715	0.027883	-0.485234	0.736825
Trial1	3	1	blindfold	counterclockwise	practice	Free	1	0.5	0	4.277405	1.66727	-1.45027	-0.44939	1.25078805957444	-0.0060503	-0.612145	0.888794
Trial1	3	1	blindfold	counterclockwise	practice	Free	1	0.5	0	4.297394	1.66898	-1.45027	-0.43354	1.24678434055368	0.118315	-0.434406	0.613065
Trial1	3	1	blindfold	counterclockwise	practice	Free	1	0.5	0	4.317398	1.67074	-1.45027	-0.41852	1.24329838792324	0.181543	-0.574012	0.473439
Trial1	3	1	blindfold	counterclockwise	practice	Free	1	0.5	0	4.337402	1.67251	-1.45027	-0.38684	1.2346760466383	0.117999	-0.590919	0.556913
Trial1	3	1	blindfold	counterclockwise	practice	Free	1	0.5	0	4.357407	1.67609	-1.45029	-0.37119	1.23327601030089	-0.135934	-0.607834	0.469016
Trial1	3	1	blindfold	counterclockwise	practice	Free	1	0.5	0	4.377396	1.67761	-1.45031	-0.35553	1.2301084190132	-0.03524	-0.510495	0.428978
Trial1	3	1	blindfold	counterclockwise	practice	Free	1	0.5	0	4.3974	1.67901	-1.45028	-0.33932	1.2268669216156	0.020366	-0.565468	0.501396
Trial1	3	1	blindfold	counterclockwise	practice	Free	1	0.5	0	4.417404	1.68048	-1.45026	-0.3235	1.22400379619818	0.072599	-0.548498	0.510947
Trial1	3	1	blindfold	counterclockwise	practice	Free	1	0.5	0	4.437393	1.68189	-1.45028	-0.29116	1.21722558960953	-0.0085785	-0.747392	0.589473
Trial1	3	1	blindfold	counterclockwise	practice	Free	1	0.5	0	4.457397	1.68442	-1.45036	-0.27529	1.21599148279378	-0.171651	-0.71777	0.472118
Trial1	3	1	blindfold	counterclockwise	practice	Free	1	0.5	0	4.477402	1.6855	-1.45036	-0.25944	1.21355651996735	-0.096605	-0.696611	0.557659
Trial1	3	1	blindfold	counterclockwise	practice	Free	1	0.5	0	4.497406	1.68643	-1.45032	-0.24309	1.21107755376218	0.018214	-0.514603	0.414248
Trial1	3	1	blindfold	counterclockwise	practice	Free	1	0.5	0	4.517395	1.68733	-1.45028	-0.22716	1.20886484584008	-0.072095	-0.539981	0.571183
Trial1	3	1	blindfold	counterclockwise	practice	Free	1	0.5	0	4.537399	1.68813	-1.45027	-0.19508	1.2040386863146	-0.128939	-0.569569	0.648618
Trial1	3	1	blindfold	counterclockwise	practice	Free	1	0.5	0	4.557404	1.68931	-1.4503	-0.17844	1.20262183873577	-0.05285	-0.658429	0.615963
Trial1	3	1	blindfold	counterclockwise	practice	Free	1	0.5	0	4.577408	1.68971	-1.4503	-0.16176	1.20065658390784	-0.047325	-0.645733	0.47936
Trial1	3	1	blindfold	counterclockwise	practice	Free	1	0.5	0	4.597397	1.69004	-1.45031	-0.14547	1.19889800174539	-0.045694	-0.497612	0.558078
Trial1	3	1	blindfold	counterclockwise	practice	Free	1	0.5	0	4.617401	1.69031	-1.45027	-0.12898	1.19727763643105	-0.085603	-0.52715	0.699776
Trial1	3	1	blindfold	counterclockwise	practice	Free	1	0.5	0	4.637405	1.69049	-1.45026	-0.09491199	1.19426745080416	-0.105436	-0.62445	0.803301
Trial1	3	1	blindfold	counterclockwise	practice	Free	1	0.5	0	4.657394	1.69069	-1.45034	-0.077991	1.19324153843276	0.068945	-0.726005	0.58592
Trial1	3	1	blindfold	counterclockwise	practice	Free	1	0.5	0	4.677399	1.69083	-1.45035	-0.061083	1.19239557320559	0.085118	-0.649832	0.472136
Trial1	3	1	blindfold	counterclockwise	practice	Free	1	0.5	0	4.697403	1.69083	-1.45035	-0.061083	1.19239557320559	0.085118	-0.649832	0.472136
Trial1	3	1	blindfold	counterclockwise	practice	Free	1	0.5	0	4.717407	1.69104	-1.45036	-0.029594	1.19140752706424	-0.0042118	-0.599051	0.422953
Trial1	3	1	blindfold	counterclockwise	practice	Free	1	0.5	0	4.737396	1.69143	-1.45035	0.0060117	1.1914452586353	-0.100116	-0.62021	0.176855
Trial1	3	1	blindfold	counterclockwise	practice	Free	1	0.5	0	4.757401	1.69156	-1.45037	0.021738	1.19175830003723	-0.068998	-0.751396	0.098175
Trial1	3	1	blindfold	counterclockwise	practice	Free	1	0.5	0	4.777405	1.69158	-1.45039	0.037021	1.19215489888072	-0.062185	-0.810641	0.05852
Trial1	3	1	blindfold	counterclockwise	practice	Free	1	0.5	0	4.797394	1.69155	-1.45041	0.052298	1.19269716298728	-0.193555	-0.882581	0.080256
Trial1	3	1	blindfold	counterclockwise	practice	Free	1	0.5	0	4.817398	1.69137	-1.45041	0.066698	1.19323556970334	-0.157975	-0.658296	-0.027351
Trial1	3	1	blindfold	counterclockwise	practice	Free	1	0.5	0	4.837402	1.69103	-1.45035	0.09420399	1.19474972861473	-0.223372	-0.717541	0.0059948
Trial1	3	1	blindfold	counterclockwise	practice	Free	1	0.5	0	4.857407	1.68995	-1.45033	0.1075	1.19479589364225	-0.045461	-0.78525	-0.166978
Trial1	3	1	blindfold	counterclockwise	practice	Free	1	0.5	0	4.877396	1.68937	-1.45038	0.11985	1.19539316640964	0.034864	-0.840263	-0.18856
Trial1	3	1	blindfold	counterclockwise	practice	Free	1	0.5	0	4.8974	1.68884	-1.45039	0.13222	1.19616991508623	0.058526	-0.649832	0.07896
Trial1	3	1	blindfold	counterclockwise	practice	Free	1	0.5	0	4.917404	1.68832	-1.45035	0.14435	1.1970553201109	-0.104676	-0.670991	0.09208
Trial1	3	1	blindfold	counterclockwise	practice	Free	1	0.5	0	4.937393	1.68776	-1.45031	0.16727	1.19948044773112	-0.121656	-0.641369	0.231331
Trial1	3	1	blindfold	counterclockwise	practice	Free	1	0.5	0	4.957397	1.68653	-1.45029	0.1784	1.199866652963	-0.041788	-0.764071	0.162473
Trial1	3	1	blindfold	counterclockwise	practice	Free	1	0.5	0	4.977402	1.68591	-1.45033	0.18936	1.20093284931577	-0.0061288	-0.544017	0.247065
Trial1	3	1	blindfold	counterclockwise	practice	Free	1	0.5	0	4.997406	1.68534	-1.45031	0.20055	1.20218594343848	0.09247	-0.641345	0.310556
Trial1	3	1	blindfold	counterclockwise	practice	Free	1	0.5	0	5.017395	1.68481	-1.45031	0.21124	1.20349373551005	0.132145	-0.548245	0.120933
Trial1	3	1	blindfold	counterclockwise	practice	Free	1	0.5	0	5.037399	1.6844	-1.45029	0.23264	1.20703133337716	0.082792	-0.5567	0.090843
Trial1	3	1	blindfold	counterclockwise	practice	Free	1	0.5	0	5.057404	1.68379	-1.45028	0.24281	1.20843509999383	0.084576	-0.476236	0.251539
Trial1	3	1	blindfold	counterclockwise	practice	Free	1	0.5	0	5.077408	1.68359	-1.45028	0.25315	1.21035947160212	0.051589	-0.76399	0.211776
Trial1	3	1	blindfold	counterclockwise	practice	Free	1	0.5	0	5.097397	1.68345	-1.45034	0.2627	1.21225622258282	0.00215	-0.653964	0.183685
Trial1	3	1	blindfold	counterclockwise	practice	Free	1	0.5	0	5.117401	1.68334	-1.45033	0.27242	1.21429254216704	0.014688	-0.721672	0.1917
Trial1	3	1	blindfold	counterclockwise	practice	Free	1	0.5	0	5.137405	1.68325	-1.45035	0.28227	1.21645265891936	0.052288	-0.747063	0.233364
Trial1	3	1	blindfold	counterclockwise	practice	Free	1	0.5	0	5.157394	1.68319	-1.45035	0.30078	1.22082232753369	0.072315	-0.637036	0.120718
Trial1	3	1	blindfold	counterclockwise	practice	Free	1	0.5	0	5.177399	1.68317	-1.45039	0.31007	1.22312502633575	0.024455	-0.725904	0.2212
Trial1	3	1	blindfold	counterclockwise	practice	Free	1	0.5	0	5.197403	1.68319	-1.45036	0.31906	1.22545413999776	0.061274	-0.620109	0.279808
Trial1	3	1	blindfold	counterclockwise	practice	Free	1	0.5	0	5.217407	1.68326	-1.45032	0.32799	1.2278769812874	0.130466	-0.675123	0.37474
Trial1	3	1	blindfold	counterclockwise	practice	Free	1	0.5	0	5.237396	1.68345	-1.45031	0.34571	1.23291088632746	0.081092	-0.594718	0.290067
Trial1	3	1	blindfold	counterclockwise	practice	Free	1	0.5	0	5.257401	1.68423	-1.45031	0.35412	1.23604271224297	0.141185	-0.721668	0.211655
Trial1	3	1	blindfold	counterclockwise	practice	Free	1	0.5	0	5.277405	1.68486	-1.45036	0.36233	1.23902229255934	0.02441	-0.7259	0.201093
Trial1	3	1	blindfold	counterclockwise	practice	Free	1	0.5	0	5.297394	1.68554	-1.45036	0.37027	1.24201645799283	0.091693	-0.704741	0.06553
Trial1	3	1	blindfold	counterclockwise	practice	Free	1	0.5	0	5.317398	1.68626	-1.45036	0.3782	1.24508955012461	0.138854	-0.755523	-0.200865
Trial1	3	1	blindfold	counterclockwise	practice	Free	1	0.5	0	5.337402	1.68707	-1.45038	0.39115	1.24985340513156	-0.0080843	-0.810536	-0.345657
Trial1	3	1	blindfold	counterclockwise	practice	Free	1	0.5	0	5.357407	1.68867	-1.45044	0.39649	1.25305257853044	-0.0093212	-0.882477	-0.525715
Trial1	3	1	blindfold	counterclockwise	practice	Free	1	0.5	0	5.377396	1.68932	-1.45046	0.40108	1.2551284487051	-0.176846	-1.017894	-0.400669
Trial1	3	1	blindfold	counterclockwise	practice	Free	1	0.5	0	5.3974	1.68984	-1.45047	0.40501	1.25688194207041	-0.072172	-0.840159	-0.531405
Trial1	3	1	blindfold	counterclockwise	practice	Free	1	0.5	0	5.417404	1.69025	-1.45042	0.4081	1.25826895888596	-0.085387	-0.7259	-0.517782
Trial1	3	1	blindfold	counterclockwise	practice	Free	1	0.5	0	5.437393	1.69053	-1.45039	0.41221	1.25987257362552	-0.10168	-0.67935	-0.596011
Trial1	3	1	blindfold	counterclockwise	practice	Free	1	0.5	0	5.457397	1.69068	-1.45038	0.4131	1.26030562019796	-0.141033	-0.759755	-0.60901
Trial1	3	1	blindfold	counterclockwise	practice	Free	1	0.5	0	5.477402	1.69052	-1.45039	0.4133	1.26022016197934	-0.196881	-0.768218	-0.554768
Trial1	3	1	blindfold	counterclockwise	practice	Free	1	0.5	0	5.497406	1.69028	-1.45039	0.41303	1.25990483330928	-0.241848	-0.77245	-0.552863
Trial1	3	1	blindfold	counterclockwise	practice	Free	1	0.5	0	5.517395	1.68999	-1.45038	0.4124	1.25942449949997	-0.197376	-0.713205	-0.559925
Trial1	3	1	blindfold	counterclockwise	practice	Free	1	0.5	0	5.537399	1.68964	-1.45037	0.41144	1.25877968618409	-0.207037	-0.802073	-0.558394
Trial1	3	1	blindfold	counterclockwise	practice	Free	1	0.5	0	5.557404	1.68917	-1.45038	0.40955	1.25771877123841	-0.153376	-0.755523	-0.305098
Trial1	3	1	blindfold	counterclockwise	practice	Free	1	0.5	0	5.577408	1.68816	-1.45026	0.40871	1.25649031660937	-0.189145	-0.488802	-0.093173
Trial1	3	1	blindfold	counterclockwise	practice	Free	1	0.5	0	5.597397	1.6875	-1.45024	0.40775	1.25555418881661	-0.332201	-0.49725	-0.236021
Trial1	3	1	blindfold	counterclockwise	practice	Free	1	0.5	0	5.617401	1.68667	-1.45025	0.40669	1.25442520713748	-0.295686	-0.531072	-0.264372
Trial1	3	1	blindfold	counterclockwise	practice	Free	1	0.5	0	5.637405	1.6857	-1.45028	0.40478	1.2528891298541	-0.260816	-0.636867	-0.148489
Trial1	3	1	blindfold	counterclockwise	practice	Free	1	0.5	0	5.657394	1.68344	-1.45025	0.40401	1.25050170857347	-0.466549	-0.395524	0.087993
Trial1	3	1	blindfold	counterclockwise	practice	Free	1	0.5	0	5.677399	1.68201	-1.45021	0.40342	1.24895763929691	-0.676364	-0.361559	0.090818
Trial1	3	1	blindfold	counterclockwise	practice	Free	1	0.5	0	5.697403	1.68018	-1.45018	0.40289	1.24705455867639	-0.746361	-0.306461	0.06118
Trial1	3	1	blindfold	counterclockwise	practice	Free	1	0.5	0	5.717407	1.67768	-1.45015	0.40245	1.24454659123677	-0.681995	-0.289447	0.0017801
Trial1	3	1	blindfold	counterclockwise	practice	Free	1	0.5	0	5.737396	1.67478	-1.45014	0.40152	1.24150154737266	-0.545087	-0.280906	-0.0081875
Trial1	3	1	blindfold	counterclockwise	practice	Free	1	0.5	0	5.757401	1.66765	-1.45014	0.40086	1.2345425204736	-0.657635	-0.323062	-0.26597
Trial1	3	1	blindfold	counterclockwise	practice	Free	1	0.5	0	5.777405	1.66368	-1.45017	0.40007	1.23053119975846	-0.753917	-0.42029	-0.145071
Trial1	3	1	blindfold	counterclockwise	practice	Free	1	0.5	0	5.797394	1.6591	-1.45017	0.39928	1.22594350066286	-0.724275	-0.204389	-0.056869
Trial1	3	1	blindfold	counterclockwise	practice	Free	1	0.5	0	5.817398	1.65389	-1.45012	0.39866	1.22081610515448	-0.654713	-0.102779	0.148152
Trial1	3	1	blindfold	counterclockwise	practice	Free	1	0.5	0	5.837402	1.64821	-1.45009	0.3979	1.215199875703	-0.629622	-0.166207	0.221665
Trial1	3	1	blindfold	counterclockwise	practice	Free	1	0.5	0	5.857407	1.63614	-1.45008	0.3976	1.20370266319602	-0.725378	-0.19151	0.019136
Trial1	3	1	blindfold	counterclockwise	practice	Free	1	0.5	0	5.877396	1.62912	-1.45008	0.39731	1.19698253289797	-0.791771	-0.187233	0.013378
Trial1	3	1	blindfold	counterclockwise	practice	Free	1	0.5	0	5.8974	1.62154	-1.45008	0.397	1.18973154089927	-0.701165	-0.136413	-0.037283
Trial1	3	1	blindfold	counterclockwise	practice	Free	1	0.5	0	5.917404	1.61374	-1.45008	0.39673	1.18229074779415	-0.553847	-0.123672	-0.0054403
Trial1	3	1	blindfold	counterclockwise	practice	Free	1	0.5	0	5.937393	1.6056	-1.45008	0.39625	1.17446388994835	-0.641903	-0.204031	0.06451
Trial1	3	1	blindfold	counterclockwise	practice	Free	1	0.5	0	5.957397	1.58745	-1.45008	0.396	1.15730875765111	-0.883152	-0.106614	-0.028237
Trial1	3	1	blindfold	counterclockwise	practice	Free	1	0.5	0	5.977402	1.57808	-1.45007	0.39573	1.14841579391547	-0.828291	-0.182751	-0.0055823
Trial1	3	1	blindfold	counterclockwise	practice	Free	1	0.5	0	5.997406	1.5679	-1.45007	0.39546	1.13877089915135	-0.769759	-0.127701	0.023043
Trial1	3	1	blindfold	counterclockwise	practice	Free	1	0.5	0	6.017395	1.55728	-1.45007	0.39523	1.12873719420239	-0.666394	-0.114961	0.010119
Trial1	3	1	blindfold	counterclockwise	practice	Free	1	0.5	0	6.037399	1.54595	-1.45007	0.39482	1.11798674138967	-0.709855	-0.047218	-0.048605
Trial1	3	1	blindfold	counterclockwise	practice	Free	1	0.5	0	6.057404	1.52227	-1.45005	0.39468	1.09581394426721	-0.708648	-0.085251	0.085002
Trial1	3	1	blindfold	counterclockwise	practice	Free	1	0.5	0	6.077408	1.50998	-1.45004	0.39457	1.08431776046685	-0.629671	-0.013298	0.0040812
Trial1	3	1	blindfold	counterclockwise	practice	Free	1	0.5	0	6.097397	1.497	-1.45004	0.39451	1.07221597591584	-0.578022	-0.114832	0.048741
Trial1	3	1	blindfold	counterclockwise	practice	Free	1	0.5	0	6.117401	1.48413	-1.45006	0.39447	1.06024453228026	-0.670396	-0.123262	0.034114
Trial1	3	1	blindfold	counterclockwise	practice	Free	1	0.5	0	6.137405	1.47095	-1.45004	0.39449	1.04802960281748	-0.639241	0.016399	-0.013671
Trial1	3	1	blindfold	counterclockwise	practice	Free	1	0.5	0	6.157394	1.44375	-1.45002	0.39464	1.02293920202899	-0.475687	-0.0089745	0.108748
Trial1	3	1	blindfold	counterclockwise	practice	Free	1	0.5	0	6.177399	1.42941	-1.44999	0.39493	1.00983790666122	-0.418988	-0.034368	0.172219
Trial1	3	1	blindfold	counterclockwise	practice	Free	1	0.5	0	6.197403	1.4149	-1.45	0.39531	0.996650336791169	-0.50782	-0.0047437	0.164768
Trial1	3	1	blindfold	counterclockwise	practice	Free	1	0.5	0	6.217407	1.40064	-1.45	0.39579	0.983769364067176	-0.547394	0.058728	0.069371
Trial1	3	1	blindfold	counterclockwise	practice	Free	1	0.5	0	6.237396	1.38619	-1.44999	0.3971	0.97109280093223	-0.52267	0.037566	0.119937
Trial1	3	1	blindfold	counterclockwise	practice	Free	1	0.5	0	6.257401	1.35577	-1.44998	0.39802	0.943801883224021	-0.446415	0.122182	0.227101
Trial1	3	1	blindfold	counterclockwise	practice	Free	1	0.5	0	6.277405	1.34129	-1.44997	0.39903	0.931125018512059	-0.427456	0.062917	0.228203
Trial1	3	1	blindfold	counterclockwise	practice	Free	1	0.5	0	6.297394	1.32629	-1.44996	0.40022	0.91811297437655	-0.454564	0.058655	0.114752
Trial1	3	1	blindfold	counterclockwise	practice	Free	1	0.5	0	6.317398	1.31119	-1.44995	0.40145	0.905091882633989	-0.488306	0.088255	0.125117
Trial1	3	1	blindfold	counterclockwise	practice	Free	1	0.5	0	6.337402	1.2955	-1.44996	0.40277	0.891652290485501	-0.404444	0.100927	0.042197
Trial1	3	1	blindfold	counterclockwise	practice	Free	1	0.5	0	6.357407	1.27971	-1.44997	0.40551	0.878854908327465	-0.540126	-0.00064658	0.158659
Trial1	3	1	blindfold	counterclockwise	practice	Free	1	0.5	0	6.377396	1.24878	-1.44996	0.40704	0.852263496892512	-0.356668	0.045856	0.199135
Trial1	3	1	blindfold	counterclockwise	practice	Free	1	0.5	0	6.3974	1.23282	-1.44995	0.40863	0.839049277561578	-0.328559	0.164312	0.140191
Trial1	3	1	blindfold	counterclockwise	practice	Free	1	0.5	0	6.417404	1.21733	-1.44994	0.41038	0.826422439119688	-0.393538	0.121959	0.169762
Trial1	3	1	blindfold	counterclockwise	practice	Free	1	0.5	0	6.437393	1.20132	-1.44993	0.414	0.814398951427635	-0.378973	0.185385	0.110095
Trial1	3	1	blindfold	counterclockwise	practice	Free	1	0.5	0	6.457397	1.17018	-1.44992	0.41595	0.788768398007074	-0.404939	0.147214	0.170021
Trial1	3	1	blindfold	counterclockwise	practice	Free	1	0.5	0	6.477402	1.15461	-1.44993	0.41801	0.776689551040493	-0.348714	0.168338	0.195939
Trial1	3	1	blindfold	counterclockwise	practice	Free	1	0.5	0	6.497406	1.13908	-1.44993	0.42028	0.764891213566623	-0.294038	0.083665	0.289207
Trial1	3	1	blindfold	counterclockwise	practice	Free	1	0.5	0	6.517395	1.12308	-1.44992	0.42263	0.752890983073137	-0.390445	0.214799	0.133524
Trial1	3	1	blindfold	counterclockwise	practice	Free	1	0.5	0	6.537399	1.10704	-1.44991	0.42758	0.742510693684027	-0.419115	0.214749	0.18791
Trial1	3	1	blindfold	counterclockwise	practice	Free	1	0.5	0	6.557404	1.07648	-1.44993	0.43027	0.719347959854118	-0.179198	0.18505	0.081263
Trial1	3	1	blindfold	counterclockwise	practice	Free	1	0.5	0	6.577408	1.06061	-1.44993	0.43297	0.708340674481754	-0.443064	0.176535	0.254566
Trial1	3	1	blindfold	counterclockwise	practice	Free	1	0.5	0	6.597397	1.0452	-1.44991	0.43582	0.697984303115567	-0.345218	0.129933	0.138372
Trial1	3	1	blindfold	counterclockwise	practice	Free	1	0.5	0	6.617401	1.02931	-1.44989	0.43861	0.687421130527199	-0.389874	0.248354	0.099814
Trial1	3	1	blindfold	counterclockwise	practice	Free	1	0.5	0	6.637405	1.01393	-1.44989	0.44416	0.679265852883789	-0.343625	0.104419	0.121966
Trial1	3	1	blindfold	counterclockwise	practice	Free	1	0.5	0	6.657394	0.98327	-1.44993	0.44705	0.658333993881175	-0.382265	0.066255	0.100178
Trial1	3	1	blindfold	counterclockwise	practice	Free	1	0.5	0	6.677399	0.96751	-1.44993	0.44988	0.648812456709963	-0.48198	0.1847	0.096006
Trial1	3	1	blindfold	counterclockwise	practice	Free	1	0.5	0	6.697403	0.95209	-1.4499	0.4529	0.639924834518297	-0.487756	0.281967	0.191678
Trial1	3	1	blindfold	counterclockwise	practice	Free	1	0.5	0	6.717407	0.9361	-1.44988	0.45597	0.630945200841977	-0.500396	0.290352	0.265646
Trial1	3	1	blindfold	counterclockwise	practice	Free	1	0.5	0	6.737396	0.9205199	-1.44987	0.46261	0.625176010919771	-0.283056	0.290282	0.158048
Trial1	3	1	blindfold	counterclockwise	practice	Free	1	0.5	0	6.757401	0.88841	-1.44987	0.46574	0.606445421834927	-0.241295	0.167417	-0.038149
Trial1	3	1	blindfold	counterclockwise	practice	Free	1	0.5	0	6.777405	0.87332	-1.44988	0.4689	0.599362234306742	-0.449457	0.260451	0.032247
Trial1	3	1	blindfold	counterclockwise	practice	Free	1	0.5	0	6.797394	0.85726	-1.44989	0.47205	0.592001615386957	-0.436804	0.124974	-0.02464
Trial1	3	1	blindfold	counterclockwise	practice	Free	1	0.5	0	6.817398	0.84208	-1.44988	0.47506	0.585406476828963	-0.437408	0.412667	0.010422
Trial1	3	1	blindfold	counterclockwise	practice	Free	1	0.5	0	6.837402	0.8259	-1.44987	0.48102	0.581025815410552	-0.490577	0.158679	0.06732
Trial1	3	1	blindfold	counterclockwise	practice	Free	1	0.5	0	6.857407	0.79429	-1.44987	0.48399	0.56643882369593	-0.40724	0.289724	0.120097
Trial1	3	1	blindfold	counterclockwise	practice	Free	1	0.5	0	6.877396	0.77791	-1.44988	0.48703	0.560742530260034	-0.661751	0.154235	0.179562
Trial1	3	1	blindfold	counterclockwise	practice	Free	1	0.5	0	6.8974	0.76184	-1.44988	0.49006	0.555624858486617	-0.586445	0.209184	0.059262
Trial1	3	1	blindfold	counterclockwise	practice	Free	1	0.5	0	6.917404	0.74551	-1.44987	0.49319	0.550918794437787	-0.617912	0.310666	-0.058076
Trial1	3	1	blindfold	counterclockwise	practice	Free	1	0.5	0	6.937393	0.72793	-1.44987	0.49873	0.548346310433995	-0.658912	0.204801	-0.067356
Trial1	3	1	blindfold	counterclockwise	practice	Free	1	0.5	0	6.957397	0.69362	-1.44989	0.50108	0.537187019641763	-0.545399	0.365479	-0.182673
Trial1	3	1	blindfold	counterclockwise	practice	Free	1	0.5	0	6.977402	0.67699	-1.44987	0.50326	0.533475506134349	-0.508742	0.301925	-0.155308
Trial1	3	1	blindfold	counterclockwise	practice	Free	1	0.5	0	6.997406	0.65973	-1.44986	0.50525	0.529897347342087	-0.589589	0.255295	-0.231036
Trial1	3	1	blindfold	counterclockwise	practice	Free	1	0.5	0	7.017395	0.6418	-1.44985	0.50699	0.526446700872748	-0.597174	0.259442	-0.174387
Trial1	3	1	blindfold	counterclockwise	practice	Free	1	0.5	0	7.037399	0.62421	-1.44985	0.51	0.52490771987274	-0.655617	0.208579	-0.171195
[truncated: 15,075 more rows]
