# Supplementary material for: Assessing kinesthetic proprioceptive function of the upper limb: a novel dynamic movement reproduction task using a robotic arm
Source: PeerJ. 2021 May 3;9:e11301. doi: 10.7717/peerj.11301 (PMC8101453; doi:10.7717/peerj.11301)
Supplement: Supplemental Information 3 [file peerj-09-11301-s003.zip › DMR raw data_Study 2_part 2/HMData_PP038_2019-10-16-11-23-08.txt]

Trial1	3	1	noBlindfold	clockwise	practice	Guided	1	0.5	0	0	0.45004	-1.45	-0.8	0.801558436438111	-0.004169	-0.013449	0.0081477
Trial1	3	1	noBlindfold	clockwise	practice	Guided	1	0.5	0	0.01225281	0.45004	-1.45	-0.8	0.801558436438111	-0.0022349	-0.0049831	-0.013685
Trial1	3	1	noBlindfold	clockwise	practice	Guided	1	0.5	0	0.03225708	0.45004	-1.45	-0.8	0.801558436438111	-0.012224	0.0077146	0.002494
Trial1	3	1	noBlindfold	clockwise	practice	Guided	1	0.5	0	0.05226135	0.45004	-1.45	-0.8	0.801558436438111	-0.039142	0.033104	0.0049282
Trial1	3	1	noBlindfold	clockwise	practice	Guided	1	0.5	0	0.07225037	0.45004	-1.45	-0.8	0.801558436438111	-0.024992	0.011945	-0.006765
Trial1	3	1	noBlindfold	clockwise	practice	Guided	1	0.5	0	0.09225464	0.45004	-1.45	-0.8	0.801558436438111	0.0063669	-0.013443	-0.0089062
Trial1	3	1	noBlindfold	clockwise	practice	Guided	1	0.5	0	0.1122589	0.45005	-1.45	-0.8	0.801557812367948	0.02829	0.016182	0.0084454
Trial1	3	1	noBlindfold	clockwise	practice	Guided	1	0.5	0	0.1322632	0.45005	-1.45	-0.8	0.801557812367948	-0.030265	0.028877	0.0055166
Trial1	3	1	noBlindfold	clockwise	practice	Guided	1	0.5	0	0.1522522	0.45005	-1.45	-0.8	0.801557812367948	0.0049805	0.0077193	0.012051
Trial1	3	1	noBlindfold	clockwise	practice	Guided	1	0.5	0	0.1722565	0.45005	-1.45	-0.8	0.801557812367948	-0.0044534	0.0077181	0.019846
Trial1	3	1	noBlindfold	clockwise	practice	Guided	1	0.5	0	0.1922607	0.45005	-1.45	-0.8	0.801557812367948	-0.046922	0.011952	-0.012415
Trial1	3	1	noBlindfold	clockwise	practice	Guided	1	0.5	0	0.2122498	0.45005	-1.45	-0.8	0.801557812367948	-0.029714	-0.013438	-0.0028626
Trial1	3	1	noBlindfold	clockwise	practice	Guided	1	0.5	0	0.232254	0.45005	-1.45	-0.8	0.801557812367948	0.015792	0.016183	-0.016698
Trial1	3	1	noBlindfold	clockwise	practice	Guided	1	0.5	0	0.2522583	0.45005	-1.45	-0.8	0.801557812367948	-0.031375	0.028877	0.022285
Trial1	3	1	noBlindfold	clockwise	practice	Guided	1	0.5	0	0.2722626	0.45005	-1.45	-0.8	0.801557812367948	-0.037766	-0.017672	-0.016019
Trial1	3	1	noBlindfold	clockwise	practice	Guided	1	0.5	0	0.2922516	0.45005	-1.45	-0.8	0.801557812367948	-0.007512	0.011952	-0.0055878
Trial1	3	1	noBlindfold	clockwise	practice	Guided	1	0.5	0	0.3122559	0.45005	-1.45	-0.8	0.801557812367948	-0.020005	0.011952	0.017507
Trial1	3	1	noBlindfold	clockwise	practice	Guided	1	0.5	0	0.3322601	0.45005	-1.45	-0.8	0.801557812367948	-0.013889	-0.064218	0.0069828
Trial1	3	1	noBlindfold	clockwise	practice	Guided	1	0.5	0	0.3522491	0.45005	-1.45	-0.8	0.801557812367948	-0.027488	0.028883	0.030956
Trial1	3	1	noBlindfold	clockwise	practice	Guided	1	0.5	0	0.3722534	0.45005	-1.45	-0.8	0.801557812367948	0.019401	0.007725	-0.0038343
Trial1	3	1	noBlindfold	clockwise	practice	Guided	1	0.5	0	0.3922577	0.45005	-1.45	-0.8	0.801557812367948	0.0013611	0.0034893	-0.00081271
Trial1	3	1	noBlindfold	clockwise	practice	Guided	1	0.5	0	0.412262	0.45005	-1.45	-0.8	0.801557812367948	-0.021946	0.020418	0.032421
Trial1	3	1	noBlindfold	clockwise	practice	Guided	1	0.5	0	0.432251	0.45005	-1.45	-0.8	0.801557812367948	0.02218	-0.0219	0.021604
Trial1	3	1	noBlindfold	clockwise	practice	Guided	1	0.5	0	0.4522552	0.45005	-1.45	-0.8	0.801557812367948	0.018843	-0.01767	0.0045463
Trial1	3	1	noBlindfold	clockwise	practice	Guided	1	0.5	0	0.4722595	0.45005	-1.45	-0.8	0.801557812367948	-0.0036379	0.016186	0.0072722
Trial1	3	1	noBlindfold	clockwise	practice	Guided	1	0.5	0	0.4922638	0.45006	-1.45	-0.8	0.801557188422396	0.010782	-0.0049756	-0.0086139
Trial1	3	1	noBlindfold	clockwise	practice	Guided	1	0.5	0	0.5122528	0.45006	-1.45	-0.8	0.801557188422396	0.0088477	-0.004975	0.020724
Trial1	3	1	noBlindfold	clockwise	practice	Guided	1	0.5	0	0.5322571	0.45006	-1.45	-0.8	0.801557188422396	0.0080163	-0.0049733	0.033295
Trial1	3	1	noBlindfold	clockwise	practice	Guided	1	0.5	0	0.5522614	0.45006	-1.45	-0.8	0.801557188422396	0.031323	-0.026135	0.017994
Trial1	3	1	noBlindfold	clockwise	practice	Guided	1	0.5	0	0.5722504	0.45006	-1.45	-0.8	0.801557188422396	0.039927	-0.013438	0.022768
Trial1	3	1	noBlindfold	clockwise	practice	Guided	1	0.5	0	0.5922546	0.45006	-1.45	-0.8	0.801557188422396	0.0018923	-0.04729	-0.0092071
Trial1	3	1	noBlindfold	clockwise	practice	Guided	1	0.5	0	0.6122589	0.45006	-1.45	-0.8	0.801557188422396	0.037138	0.0077264	-0.0026739
Trial1	3	1	noBlindfold	clockwise	practice	Guided	1	0.5	0	0.6322632	0.45006	-1.45	-0.8	0.801557188422396	-0.002273	-0.0092003	-0.01369
Trial1	3	1	noBlindfold	clockwise	practice	Guided	1	0.5	0	0.6522522	0.45007	-1.45	-0.8	0.801556564601454	0.0052237	0.011958	0.0078491
Trial1	3	1	noBlindfold	clockwise	practice	Guided	1	0.5	0	0.6722565	0.45006	-1.45	-0.8	0.801557188422396	0.054345	-0.017667	0.0068796
Trial1	3	1	noBlindfold	clockwise	practice	Guided	1	0.5	0	0.6922607	0.45007	-1.45	-0.8	0.801556564601454	0.010769	0.037349	-0.0086176
Trial1	3	1	noBlindfold	clockwise	practice	Guided	1	0.5	0	0.7122498	0.45007	-1.45	-0.8	0.801556564601454	-0.015596	0.02042	-0.001991
Trial1	3	1	noBlindfold	clockwise	practice	Guided	1	0.5	0	0.732254	0.45006	-1.45	-0.8	0.801557188422396	0.027428	0.028881	0.0093206
Trial1	3	1	noBlindfold	clockwise	practice	Guided	1	0.5	0	0.7522583	0.45006	-1.45	-0.8	0.801557188422396	0.011346	-0.0092049	0.050348
Trial1	3	1	noBlindfold	clockwise	practice	Guided	1	0.5	0	0.7722626	0.45006	-1.45	-0.8	0.801557188422396	0.023263	0.020421	0.0048331
Trial1	3	1	noBlindfold	clockwise	practice	Guided	1	0.5	0	0.7922516	0.45007	-1.45	-0.8	0.801556564601454	-0.020589	-0.00073725	-0.0064762
Trial1	3	1	noBlindfold	clockwise	practice	Guided	1	0.5	0	0.8122559	0.45007	-1.45	-0.8	0.801556564601454	-0.031406	-0.00073683	0.022274
Trial1	3	1	noBlindfold	clockwise	practice	Guided	1	0.5	0	0.8322601	0.45007	-1.45	-0.8	0.801556564601454	-0.035293	-0.0091993	0.013598
Trial1	3	1	noBlindfold	clockwise	practice	Guided	1	0.5	0	0.8522491	0.45007	-1.45	-0.8	0.801556564601454	-0.029193	0.016191	-0.011253
Trial1	3	1	noBlindfold	clockwise	practice	Guided	1	0.5	0	0.8722534	0.45006	-1.45	-0.8	0.801557188422396	-0.021969	0.041582	0.014479
Trial1	3	1	noBlindfold	clockwise	practice	Guided	1	0.5	0	0.8922577	0.45007	-1.45	-0.8	0.801556564601454	0.04408	-0.038823	0.027254
Trial1	3	1	noBlindfold	clockwise	practice	Guided	1	0.5	0	0.912262	0.45007	-1.45	-0.8	0.801556564601454	0.018545	-0.0091996	-0.0016994
Trial1	3	1	noBlindfold	clockwise	practice	Guided	1	0.5	0	0.932251	0.45007	-1.45	-0.8	0.801556564601454	0.037132	0.028888	-0.0026691
Trial1	3	1	noBlindfold	clockwise	practice	Guided	1	0.5	0	0.9522552	0.45007	-1.45	-0.8	0.801556564601454	0.059333	0.020424	-0.0012067
Trial1	3	1	noBlindfold	clockwise	practice	Guided	1	0.5	0	0.9722595	0.45007	-1.45	-0.8	0.801556564601454	0.032686	0.01196	-0.0029655
Trial1	3	1	noBlindfold	clockwise	practice	Guided	1	0.5	0	0.9922638	0.45007	-1.45	-0.8	0.801556564601454	0.012989	-0.030361	0.025197
Trial1	3	1	noBlindfold	clockwise	practice	Guided	1	0.5	0	1.012253	0.45007	-1.45	-0.8	0.801556564601454	-0.0022853	0.0034953	-0.013693
Trial1	3	1	noBlindfold	clockwise	practice	Guided	1	0.5	0	1.032257	0.45007	-1.45	-0.8	0.801556564601454	-0.024488	-0.013433	-0.015157
Trial1	3	1	noBlindfold	clockwise	practice	Guided	1	0.5	0	1.052261	0.45007	-1.45	-0.8	0.801556564601454	0.014096	-0.021898	0.008433
Trial1	3	1	noBlindfold	clockwise	practice	Guided	1	0.5	0	1.07225	0.45007	-1.45	-0.8	0.801556564601454	0.0024352	-0.00073856	-0.01759
Trial1	3	1	noBlindfold	clockwise	practice	Guided	1	0.5	0	1.092255	0.45007	-1.45	-0.8	0.801556564601454	0.018811	0.020421	0.0045369
Trial1	3	1	noBlindfold	clockwise	practice	Guided	1	0.5	0	1.112259	0.45007	-1.45	-0.8	0.801556564601454	-0.016438	-0.0092032	-0.0019981
Trial1	3	1	noBlindfold	clockwise	practice	Guided	1	0.5	0	1.132263	0.45008	-1.45	-0.8	0.801555942761177	-6.3284E-05	-0.0219	0.020127
Trial1	3	1	noBlindfold	clockwise	practice	Guided	1	0.5	0	1.152252	0.45008	-1.45	-0.8	0.801555942761177	0.010748	-0.017667	-0.0086259
Trial1	3	1	noBlindfold	clockwise	practice	Guided	1	0.5	0	1.172256	0.45008	-1.45	-0.8	0.801555942761177	-0.012835	-0.013437	0.010865
Trial1	3	1	noBlindfold	clockwise	practice	Guided	1	0.5	0	1.192261	0.45008	-1.45	-0.8	0.801555942761177	-0.0081207	-0.013433	0.0069667
Trial1	3	1	noBlindfold	clockwise	practice	Guided	1	0.5	0	1.21225	0.45008	-1.45	-0.8	0.801555942761177	-0.030326	0.0034935	0.005503
Trial1	3	1	noBlindfold	clockwise	practice	Guided	1	0.5	0	1.232254	0.45008	-1.45	-0.8	0.801555942761177	-0.017004	-0.030359	-0.014281
Trial1	3	1	noBlindfold	clockwise	practice	Guided	1	0.5	0	1.252258	0.45008	-1.45	-0.8	0.801555942761177	-0.016454	-0.013429	-0.0019997
Trial1	3	1	noBlindfold	clockwise	practice	Guided	1	0.5	0	1.272263	0.45008	-1.45	-0.8	0.801555942761177	0.019899	0.0077271	-0.01223
Trial1	3	1	noBlindfold	clockwise	practice	Guided	1	0.5	0	1.292252	0.45008	-1.45	-0.8	0.801555942761177	-0.0064622	-0.013431	-0.018177
Trial1	3	1	noBlindfold	clockwise	practice	Guided	1	0.5	0	1.312256	0.45008	-1.45	-0.8	0.801555942761177	-0.017277	0.003495	-0.010674
Trial1	3	1	noBlindfold	clockwise	practice	Guided	1	0.5	0	1.33226	0.45008	-1.45	-0.8	0.801555942761177	0.041001	0.020424	0.0059972
Trial1	3	1	noBlindfold	clockwise	practice	Guided	1	0.5	0	1.352249	0.45008	-1.45	-0.8	0.801555942761177	-0.011454	-0.017663	0.0036543
Trial1	3	1	noBlindfold	clockwise	practice	Guided	1	0.5	0	1.372253	0.45008	-1.45	-0.8	0.801555942761177	0.02462	-0.009199	-0.016129
Trial1	3	1	noBlindfold	clockwise	practice	Guided	1	0.5	0	1.392258	0.45008	-1.45	-0.8	0.801555942761177	-0.029766	0.016193	-0.0028758
Trial1	3	1	noBlindfold	clockwise	practice	Guided	1	0.5	0	1.412262	0.45008	-1.45	-0.8	0.801555942761177	-0.0036787	0.020424	0.0072622
Trial1	3	1	noBlindfold	clockwise	practice	Guided	1	0.5	0	1.432251	0.45008	-1.45	-0.8	0.801555942761177	0.041553	0.054277	-0.0023831
Trial1	3	1	noBlindfold	clockwise	practice	Guided	1	0.5	0	1.452255	0.45008	-1.45	-0.8	0.801555942761177	0.0046469	0.0077257	0.016229
Trial1	3	1	noBlindfold	clockwise	practice	Guided	1	0.5	0	1.47226	0.45008	-1.45	-0.8	0.801555942761177	0.0068567	0.0034927	-0.017299
Trial1	3	1	noBlindfold	clockwise	practice	Guided	1	0.5	0	1.492264	0.45008	-1.45	-0.8	0.801555942761177	-0.0034073	-0.0049693	0.0030736
Trial1	3	1	noBlindfold	clockwise	practice	Guided	1	0.5	0	1.512253	0.45008	-1.45	-0.8	0.801555942761177	-0.010904	0.0034938	-0.018465
Trial1	3	1	noBlindfold	clockwise	practice	Guided	1	0.5	0	1.532257	0.45008	-1.45	-0.8	0.801555942761177	0.0024154	-0.047288	-0.017585
Trial1	3	1	noBlindfold	clockwise	practice	Guided	1	0.5	0	1.552261	0.45008	-1.45	-0.8	0.801555942761177	-0.0023041	0.037349	-0.0097896
Trial1	3	1	noBlindfold	clockwise	practice	Guided	1	0.5	0	1.57225	0.45008	-1.45	-0.8	0.801555942761177	-0.0025822	0.024652	-0.0094955
Trial1	3	1	noBlindfold	clockwise	practice	Guided	1	0.5	0	1.592255	0.45008	-1.45	-0.8	0.801555942761177	0.019343	0.033114	-0.0038383
Trial1	3	1	noBlindfold	clockwise	practice	Guided	1	0.5	0	1.612259	0.45008	-1.45	-0.8	0.801555942761177	0.00047432	-0.017668	0.011755
Trial1	3	1	noBlindfold	clockwise	practice	Guided	1	0.5	0	1.632263	0.45009	-1.45	-0.8	0.801555321044771	-0.024513	0.011956	-0.015148
Trial1	3	1	noBlindfold	clockwise	practice	Guided	1	0.5	0	1.652252	0.45009	-1.45	-0.8	0.801555321044771	0.013513	-0.004972	0.016826
Trial1	3	1	noBlindfold	clockwise	practice	Guided	1	0.5	0	1.672256	0.45009	-1.45	-0.8	0.801555321044771	-0.010091	-0.0049733	-0.031031
Trial1	3	1	noBlindfold	clockwise	practice	Guided	1	0.5	0	1.692261	0.45009	-1.45	-0.8	0.801555321044771	0.0093395	-0.021899	0.012343
Trial1	3	1	noBlindfold	clockwise	practice	Guided	1	0.5	0	1.71225	0.45009	-1.45	-0.8	0.801555321044771	0.045689	-0.0049692	-0.0053916
Trial1	3	1	noBlindfold	clockwise	practice	Guided	1	0.5	0	1.732254	0.4501	-1.45	-0.8	0.801554697596921	-0.02897	0.0077273	-0.015438
Trial1	3	1	noBlindfold	clockwise	practice	Guided	1	0.5	0	1.752258	0.4501	-1.45	-0.8	0.801554697596921	0.046794	-0.0049678	-0.014653
Trial1	3	1	noBlindfold	clockwise	practice	Guided	1	0.5	0	1.772263	0.4501	-1.45	-0.8	0.801554697596921	0.013775	0.0034928	0.012635
Trial1	3	1	noBlindfold	clockwise	practice	Guided	1	0.5	0	1.792252	0.4501	-1.45	-0.8	0.801554697596921	0.0018314	0.016187	-0.0091989
Trial1	3	1	noBlindfold	clockwise	practice	Guided	1	0.5	0	1.812256	0.4501	-1.45	-0.8	0.801554697596921	0.023755	0.0077253	-0.0035432
Trial1	3	1	noBlindfold	clockwise	practice	Guided	1	0.5	0	1.83226	0.4501	-1.45	-0.8	0.801554697596921	-0.003163	-0.0092018	-0.0011096
Trial1	3	1	noBlindfold	clockwise	practice	Guided	1	0.5	0	1.852249	0.4501	-1.45	-0.8	0.801554697596921	0.019592	-0.00073978	-0.0080275
Trial1	3	1	noBlindfold	clockwise	practice	Guided	1	0.5	0	1.872253	0.4501	-1.45	-0.8	0.801554697596921	0.037628	-0.0092027	-0.011045
Trial1	3	1	noBlindfold	clockwise	practice	Guided	1	0.5	0	1.892258	0.4501	-1.45	-0.8	0.801554697596921	-0.018696	0.041578	0.031543
Trial1	3	1	noBlindfold	clockwise	practice	Guided	1	0.5	0	1.912262	0.4501	-1.45	-0.8	0.801554697596921	-0.0078832	-0.013435	-0.0013967
Trial1	3	1	noBlindfold	clockwise	practice	Guided	1	0.5	0	1.932251	0.4501	-1.45	-0.8	0.801554697596921	0.02375	-0.00073848	-0.0035356
Trial1	3	1	noBlindfold	clockwise	practice	Guided	1	0.5	0	1.952255	0.4501	-1.45	-0.8	0.801554697596921	0.034012	0.0077241	-0.023905
Trial1	3	1	noBlindfold	clockwise	practice	Guided	1	0.5	0	1.97226	0.4501	-1.45	-0.8	0.801554697596921	0.0021001	0.0034917	-0.01338
Trial1	3	1	noBlindfold	clockwise	practice	Guided	1	0.5	0	1.992264	0.4501	-1.45	-0.8	0.801554697596921	0.034012	0.0034905	-0.023902
Trial1	3	1	noBlindfold	clockwise	practice	Guided	1	0.5	0	2.012253	0.4501	-1.45	-0.8	0.801554697596921	0.037072	-0.017666	-0.0026533
Trial1	3	1	noBlindfold	clockwise	practice	Guided	1	0.5	0	2.032257	0.4501	-1.45	-0.8	0.801554697596921	0.045122	0.01619	0.010504
Trial1	3	1	noBlindfold	clockwise	practice	Guided	1	0.5	0	2.052261	0.4501	-1.45	-0.8	0.801554697596921	-0.025649	-0.017662	0.0016269
Trial1	3	1	noBlindfold	clockwise	practice	Guided	1	0.5	0	2.07225	0.4501	-1.45	-0.8	0.801554697596921	0.018478	-0.026124	0.0087467
Trial1	3	1	noBlindfold	clockwise	practice	Guided	1	0.5	0	2.092255	0.4501	-1.45	-0.8	0.801554697596921	-0.0398	-0.0091969	0.013324
Trial1	3	1	noBlindfold	clockwise	practice	Guided	1	0.5	0	2.112259	0.4501	-1.45	-0.8	0.801554697596921	-0.0078892	-0.017659	0.0027985
Trial1	3	1	noBlindfold	clockwise	practice	Guided	1	0.5	0	2.132263	0.45011	-1.45	-0.8	0.801554076128627	0.048727	-0.00073274	0.023368
Trial1	3	1	noBlindfold	clockwise	practice	Guided	1	0.5	0	2.152252	0.45011	-1.45	-0.8	0.801554076128627	0.010698	-0.00073437	-0.0086027
Trial1	3	1	noBlindfold	clockwise	practice	Guided	1	0.5	0	2.172256	0.45011	-1.45	-0.8	0.801554076128627	-0.0051126	0.028887	0.028237
Trial1	3	1	noBlindfold	clockwise	practice	Guided	1	0.5	0	2.192261	0.45011	-1.45	-0.8	0.801554076128627	-0.011783	0.041578	-0.0058793
Trial1	3	1	noBlindfold	clockwise	practice	Guided	1	0.5	0	2.21225	0.45011	-1.45	-0.8	0.801554076128627	-0.015949	-0.0049709	-0.010364
Trial1	3	1	noBlindfold	clockwise	practice	Guided	1	0.5	0	2.232254	0.45011	-1.45	-0.8	0.801554076128627	0.026794	-0.017665	0.017708
Trial1	3	1	noBlindfold	clockwise	practice	Guided	1	0.5	0	2.252258	0.45011	-1.45	-0.8	0.801554076128627	-0.013169	-0.043054	0.015072
Trial1	3	1	noBlindfold	clockwise	practice	Guided	1	0.5	0	2.272263	0.45011	-1.45	-0.8	0.801554076128627	0.0018065	-0.00073674	-0.0091963
Trial1	3	1	noBlindfold	clockwise	practice	Guided	1	0.5	0	2.292252	0.45011	-1.45	-0.8	0.801554076128627	-0.020673	0.020423	-0.0064676
Trial1	3	1	noBlindfold	clockwise	practice	Guided	1	0.5	0	2.312256	0.45012	-1.45	-0.8	0.80155345292963	0.0056905	-0.0091985	-0.0097781
Trial1	3	1	noBlindfold	clockwise	practice	Guided	1	0.5	0	2.33226	0.45012	-1.45	-0.8	0.80155345292963	0.0095769	-0.038819	0.0081583
Trial1	3	1	noBlindfold	clockwise	practice	Guided	1	0.5	0	2.352249	0.45003	-1.44999	-0.80002	0.801579106470629	-0.267053	0.113508	-0.056382
Trial1	3	1	noBlindfold	clockwise	practice	Guided	1	0.5	0	2.372253	0.44972	-1.44997	-0.79999	0.801568510061139	-0.585594	0.033082	-0.161546
Trial1	3	1	noBlindfold	clockwise	practice	Guided	1	0.5	0	2.392258	0.44705	-1.44984	-0.79993	0.801680587611596	-1.069481	0.536512	0.09545
Trial1	3	1	noBlindfold	clockwise	practice	Guided	1	0.5	0	2.412262	0.44454	-1.44977	-0.79992	0.801840230955286	-0.902273	0.430649	0.180179
Trial1	3	1	noBlindfold	clockwise	practice	Guided	1	0.5	0	2.432251	0.44134	-1.44978	-0.79995	0.802097878977621	-0.39504	0.273966	0.061843
Trial1	3	1	noBlindfold	clockwise	practice	Guided	1	0.5	0	2.452255	0.43812	-1.44984	-0.80001	0.802399575650336	-0.115456	0.159652	-0.054724
Trial1	3	1	noBlindfold	clockwise	practice	Guided	1	0.5	0	2.47226	0.43475	-1.44994	-0.79998	0.802636676894064	0.047931	-0.115415	0.039917
Trial1	3	1	noBlindfold	clockwise	practice	Guided	1	0.5	0	2.492264	0.42864	-1.44999	-0.79999	0.803166390083976	-0.044291	0.01575	0.017225
Trial1	3	1	noBlindfold	clockwise	practice	Guided	1	0.5	0	2.512253	0.42581	-1.44999	-0.80001	0.803442657994187	-0.225306	-0.187351	-0.010881
Trial1	3	1	noBlindfold	clockwise	practice	Guided	1	0.5	0	2.532257	0.42272	-1.45005	-0.79999	0.803713999827696	-0.626817	0.041196	-0.0061857
Trial1	3	1	noBlindfold	clockwise	practice	Guided	1	0.5	0	2.552261	0.41829	-1.45001	-0.79998	0.804142146869171	-0.718993	-0.098453	0.043245
Trial1	3	1	noBlindfold	clockwise	practice	Guided	1	0.5	0	2.57225	0.41527	-1.45003	-0.79986	0.804335249357143	-0.729021	-0.068804	0.135511
Trial1	3	1	noBlindfold	clockwise	practice	Guided	1	0.5	0	2.592255	0.40568	-1.44988	-0.79979	0.805332444369342	-0.914103	0.366947	0.478758
Trial1	3	1	noBlindfold	clockwise	practice	Guided	1	0.5	0	2.612259	0.39994	-1.44981	-0.79976	0.805995057587313	-0.986985	0.426082	0.497598
Trial1	3	1	noBlindfold	clockwise	practice	Guided	1	0.5	0	2.632263	0.39319	-1.44977	-0.79981	0.806910400409926	-0.878369	0.519112	0.33929
Trial1	3	1	noBlindfold	clockwise	practice	Guided	1	0.5	0	2.652252	0.38632	-1.44975	-0.7999099	0.807947438742813	-0.632102	0.417439	0.137539
Trial1	3	1	noBlindfold	clockwise	practice	Guided	1	0.5	0	2.672256	0.37938	-1.44978	-0.80022	0.809259696285731	-0.299169	0.345396	-0.123238
Trial1	3	1	noBlindfold	clockwise	practice	Guided	1	0.5	0	2.692261	0.36513	-1.44989	-0.80037	0.811653877305569	0.552732	0.053285	-0.805077
Trial1	3	1	noBlindfold	clockwise	practice	Guided	1	0.5	0	2.71225	0.35898	-1.44998	-0.80049	0.812816655368784	0.888076	-0.073661	-1.003351
Trial1	3	1	noBlindfold	clockwise	practice	Guided	1	0.5	0	2.732254	0.35386	-1.45006	-0.80053	0.813759921273918	1.005238	-0.14557	-1.055385
Trial1	3	1	noBlindfold	clockwise	practice	Guided	1	0.5	0	2.752258	0.34981	-1.4501	-0.80053	0.81449698711606	0.934373	-0.420562	-1.106192
Trial1	3	1	noBlindfold	clockwise	practice	Guided	1	0.5	0	2.772263	0.34698	-1.45017	-0.80053	0.815023579431724	0.527734	-0.403521	-0.894169
Trial1	3	1	noBlindfold	clockwise	practice	Guided	1	0.5	0	2.792252	0.34269	-1.45007	-0.80027	0.815584723132146	-0.821046	0.222852	-0.509678
Trial1	3	1	noBlindfold	clockwise	practice	Guided	1	0.5	0	2.812256	0.34003	-1.44989	-0.8001601	0.815994180432474	-1.065923	0.239716	-0.218288
Trial1	3	1	noBlindfold	clockwise	practice	Guided	1	0.5	0	2.83226	0.33653	-1.44983	-0.80006	0.816589559285527	-1.146762	0.421584	-0.116535
Trial1	3	1	noBlindfold	clockwise	practice	Guided	1	0.5	0	2.852249	0.33228	-1.44979	-0.8	0.817392151145085	-1.116987	0.442642	-0.033563
Trial1	3	1	noBlindfold	clockwise	practice	Guided	1	0.5	0	2.872253	0.32723	-1.44979	-0.80031	0.818746360090919	-0.97847	0.163251	-0.283487
Trial1	3	1	noBlindfold	clockwise	practice	Guided	1	0.5	0	2.892258	0.31502	-1.4501	-0.80044	0.821536247708742	-0.681521	-0.272564	-0.936478
Trial1	3	1	noBlindfold	clockwise	practice	Guided	1	0.5	0	2.912262	0.30836	-1.45014	-0.80042	0.823041949980285	-0.895526	-0.086311	-0.863744
Trial1	3	1	noBlindfold	clockwise	practice	Guided	1	0.5	0	2.932251	0.30119	-1.45006	-0.80029	0.824614808050772	-1.040876	0.150661	-0.505214
Trial1	3	1	noBlindfold	clockwise	practice	Guided	1	0.5	0	2.952255	0.29312	-1.4499	-0.80019	0.826500651480223	-1.067007	0.349489	-0.336804
Trial1	3	1	noBlindfold	clockwise	practice	Guided	1	0.5	0	2.97226	0.28461	-1.44985	-0.80005	0.828536535214091	-1.09688	0.197071	-0.256755
Trial1	3	1	noBlindfold	clockwise	practice	Guided	1	0.5	0	2.992264	0.26468	-1.44988	-0.80001	0.833901342366197	-1.093865	0.268882	-0.0054219
Trial1	3	1	noBlindfold	clockwise	practice	Guided	1	0.5	0	3.012253	0.2542	-1.44986	-0.80007	0.836976531966663	-0.936441	0.218023	-0.165959
Trial1	3	1	noBlindfold	clockwise	practice	Guided	1	0.5	0	3.032257	0.24249	-1.44989	-0.80014	0.840556575804881	-0.788762	0.133338	-0.318752
Trial1	3	1	noBlindfold	clockwise	practice	Guided	1	0.5	0	3.052261	0.23065	-1.44991	-0.80015	0.844268618242228	-0.860061	0.230624	-0.361698
Trial1	3	1	noBlindfold	clockwise	practice	Guided	1	0.5	0	3.07225	0.21835	-1.4499	-0.80012	0.848244501559892	-1.03288	0.289802	-0.231038
Trial1	3	1	noBlindfold	clockwise	practice	Guided	1	0.5	0	3.092255	0.19128	-1.44985	-0.80017	0.857659646797138	-1.300796	0.209237	-0.394082
Trial1	3	1	noBlindfold	clockwise	practice	Guided	1	0.5	0	3.112259	0.17631	-1.44988	-0.80022	0.863207554968166	-1.152703	0.162638	-0.47128
Trial1	3	1	noBlindfold	clockwise	practice	Guided	1	0.5	0	3.132263	0.16111	-1.44992	-0.80024	0.869039963892374	-0.918882	0.090657	-0.425201
Trial1	3	1	noBlindfold	clockwise	practice	Guided	1	0.5	0	3.152252	0.14543	-1.44994	-0.8002501	0.875282830771298	-0.749376	0.077933	-0.486582
Trial1	3	1	noBlindfold	clockwise	practice	Guided	1	0.5	0	3.172256	0.12938	-1.44997	-0.80032	0.881970088090672	-0.639208	-0.065949	-0.48681
Trial1	3	1	noBlindfold	clockwise	practice	Guided	1	0.5	0	3.192261	0.096459	-1.45012	-0.80037	0.896346718203934	-0.79798	-0.290105	-0.754705
Trial1	3	1	noBlindfold	clockwise	practice	Guided	1	0.5	0	3.21225	0.079197	-1.45013	-0.8003401	0.904223077152002	-0.613835	-0.108082	-0.679131
Trial1	3	1	noBlindfold	clockwise	practice	Guided	1	0.5	0	3.232254	0.062209	-1.45006	-0.80027	0.912191302113948	-0.607972	0.141595	-0.526298
Trial1	3	1	noBlindfold	clockwise	practice	Guided	1	0.5	0	3.252258	0.044495	-1.44993	-0.80023	0.920789230291403	-0.690195	0.217717	-0.424384
Trial1	3	1	noBlindfold	clockwise	practice	Guided	1	0.5	0	3.272263	0.026688	-1.4499	-0.8004	0.929873345724513	-0.428105	0.0611	-0.543222
Trial1	3	1	noBlindfold	clockwise	practice	Guided	1	0.5	0	3.292252	-0.008166499	-1.45012	-0.8005	0.948173719428411	-0.520491	-0.285803	-1.070205
Trial1	3	1	noBlindfold	clockwise	practice	Guided	1	0.5	0	3.312256	-0.025582	-1.45017	-0.80053	0.957645416949136	-0.331618	-0.319566	-1.023334
Trial1	3	1	noBlindfold	clockwise	practice	Guided	1	0.5	0	3.33226	-0.043889	-1.45017	-0.8005201	0.967805567147227	-0.183075	-0.450651	-1.027511
Trial1	3	1	noBlindfold	clockwise	practice	Guided	1	0.5	0	3.352249	-0.06081	-1.4502	-0.80051	0.977406823526445	0.080935	-0.463229	-1.088416
Trial1	3	1	noBlindfold	clockwise	practice	Guided	1	0.5	0	3.372253	-0.076712	-1.45023	-0.80027	0.986422195399883	-0.056203	-0.441948	-0.788843
Trial1	3	1	noBlindfold	clockwise	practice	Guided	1	0.5	0	3.392258	-0.10926	-1.45015	-0.80017	1.00571854106481	-0.434536	-0.056687	-0.290909
Trial1	3	1	noBlindfold	clockwise	practice	Guided	1	0.5	0	3.412262	-0.12456	-1.45007	-0.8001601	1.01505236218887	-0.63092	-0.052444	-0.286215
Trial1	3	1	noBlindfold	clockwise	practice	Guided	1	0.5	0	3.432251	-0.14107	-1.45	-0.8002501	1.02536379080273	-0.650314	-0.086288	-0.540461
Trial1	3	1	noBlindfold	clockwise	practice	Guided	1	0.5	0	3.452255	-0.15725	-1.45001	-0.80033	1.03561848536413	-0.255184	-0.200515	-0.724631
Trial1	3	1	noBlindfold	clockwise	practice	Guided	1	0.5	0	3.47226	-0.17328	-1.45006	-0.80019	1.04575807455265	0.055875	-0.141228	-0.505173
Trial1	3	1	noBlindfold	clockwise	practice	Guided	1	0.5	0	3.492264	-0.2055	-1.45006	-0.80014	1.06674936127785	-0.308582	-0.162324	-0.263138
Trial1	3	1	noBlindfold	clockwise	practice	Guided	1	0.5	0	3.512253	-0.22039	-1.45007	-0.80011	1.07663263002447	-0.361658	-0.217287	-0.235446
Trial1	3	1	noBlindfold	clockwise	practice	Guided	1	0.5	0	3.532257	-0.23624	-1.45009	-0.80009	1.08728711641944	-0.356382	-0.229926	-0.19691
Trial1	3	1	noBlindfold	clockwise	practice	Guided	1	0.5	0	3.552261	-0.25173	-1.45011	-0.80007	1.0978205983281	-0.526767	-0.263712	-0.09727
Trial1	3	1	noBlindfold	clockwise	practice	Guided	1	0.5	0	3.57225	-0.26732	-1.45014	-0.79998	1.10848909090539	-0.348718	-0.369423	-0.094664
Trial1	3	1	noBlindfold	clockwise	practice	Guided	1	0.5	0	3.592255	-0.29854	-1.45017	-0.79996	1.13031060298022	-0.17328	-0.339607	0.155616
Trial1	3	1	noBlindfold	clockwise	practice	Guided	1	0.5	0	3.612259	-0.30507	-1.45017	-0.79981	1.13482762978646	-1.157487	-0.221031	0.254988
Trial1	3	1	noBlindfold	clockwise	practice	Guided	1	0.5	0	3.632263	-0.303	-1.45013	-0.79848	1.1324218623321	-3.982202	0.451826	1.605761
Trial1	3	1	noBlindfold	clockwise	practice	Guided	1	0.5	0	3.652252	-0.30206	-1.44975	-0.79558	1.12971139669877	-4.842955	1.738281	2.609673
Trial1	3	1	noBlindfold	clockwise	practice	Guided	1	0.5	0	3.672256	-0.30211	-1.44924	-0.78803	1.12444286474843	-3.561855	2.01758	1.77447
Trial1	3	1	noBlindfold	clockwise	practice	Guided	1	0.5	0	3.692261	-0.30092	-1.4496	-0.78371	1.1205686871871	-0.248472	-0.436882	0.364937
Trial1	3	1	noBlindfold	clockwise	practice	Guided	1	0.5	0	3.71225	-0.29987	-1.4503	-0.78003	1.11724606351477	0.913152	-1.173188	-0.056714
Trial1	3	1	noBlindfold	clockwise	practice	Guided	1	0.5	0	3.732254	-0.2994	-1.45071	-0.77686	1.11469808486674	0.805739	-1.710626	0.032184
Trial1	3	1	noBlindfold	clockwise	practice	Guided	1	0.5	0	3.752258	-0.29951	-1.4508	-0.7739699	1.11276490076505	0.13337	-0.898121	0.339438
Trial1	3	1	noBlindfold	clockwise	practice	Guided	1	0.5	0	3.772263	-0.29988	-1.45051	-0.7679499	1.108853064934	-0.629943	-0.220977	0.301777
Trial1	3	1	noBlindfold	clockwise	practice	Guided	1	0.5	0	3.792252	-0.30059	-1.4499	-0.7647901	1.10718029007441	-1.53818	0.11335	0.509501
Trial1	3	1	noBlindfold	clockwise	practice	Guided	1	0.5	0	3.812256	-0.30076	-1.44989	-0.76096	1.10466133934551	-1.689399	0.104853	1.013424
Trial1	3	1	noBlindfold	clockwise	practice	Guided	1	0.5	0	3.83226	-0.30085	-1.44992	-0.75648	1.10164548607201	-1.697427	0.113279	1.131589
Trial1	3	1	noBlindfold	clockwise	practice	Guided	1	0.5	0	3.852249	-0.30081	-1.44996	-0.75132	1.09807942336031	-1.239579	-0.013683	1.010224
Trial1	3	1	noBlindfold	clockwise	practice	Guided	1	0.5	0	3.872253	-0.30063	-1.45	-0.73911	1.08962928731315	-0.741544	-0.026374	0.891241
Trial1	3	1	noBlindfold	clockwise	practice	Guided	1	0.5	0	3.892258	-0.30017	-1.45009	-0.73253	1.08483742266038	-0.096825	-0.314029	0.563879
Trial1	3	1	noBlindfold	clockwise	practice	Guided	1	0.5	0	3.912262	-0.30005	-1.45018	-0.72561	1.08008792824855	-0.102773	-0.512851	0.728114
Trial1	3	1	noBlindfold	clockwise	practice	Guided	1	0.5	0	3.932251	-0.30004	-1.45025	-0.71804	1.07500950633043	-0.2999	-0.449315	0.809018
Trial1	3	1	noBlindfold	clockwise	practice	Guided	1	0.5	0	3.952255	-0.30013	-1.45022	-0.71009	1.06978310834479	-0.570696	-0.233396	0.917319
Trial1	3	1	noBlindfold	clockwise	practice	Guided	1	0.5	0	3.97226	-0.30025	-1.45017	-0.69238	1.05820136662366	-0.58519	-0.398351	1.060423
Trial1	3	1	noBlindfold	clockwise	practice	Guided	1	0.5	0	3.992264	-0.30029	-1.45021	-0.68237	1.05170953210854	-0.528039	-0.436243	0.970174
Trial1	3	1	noBlindfold	clockwise	practice	Guided	1	0.5	0	4.012253	-0.30026	-1.45024	-0.67217	1.04509739545203	-0.398062	-0.715501	0.985356
Trial1	3	1	noBlindfold	clockwise	practice	Guided	1	0.5	0	4.032257	-0.30021	-1.45032	-0.66115	1.03800546091405	-0.38088	-0.833992	0.967784
Trial1	3	1	noBlindfold	clockwise	practice	Guided	1	0.5	0	4.052261	-0.30017	-1.45037	-0.64992	1.03085794487453	-0.232294	-0.630865	0.998922
Trial1	3	1	noBlindfold	clockwise	practice	Guided	1	0.5	0	4.07225	-0.30013	-1.45037	-0.62607	1.01595847891936	-0.155557	-0.842455	0.896828
Trial1	3	1	noBlindfold	clockwise	practice	Guided	1	0.5	0	4.092255	-0.30008	-1.45037	-0.61391	1.00847088231832	-0.125474	-0.753588	0.792312
Trial1	3	1	noBlindfold	clockwise	practice	Guided	1	0.5	0	4.112259	-0.30008	-1.45036	-0.60145	1.00093463442167	-0.154758	-0.66472	0.8315
Trial1	3	1	noBlindfold	clockwise	practice	Guided	1	0.5	0	4.132263	-0.30008	-1.45037	-0.58819	0.993023417232416	-0.109256	-0.956714	0.947159
Trial1	3	1	noBlindfold	clockwise	practice	Guided	1	0.5	0	4.152252	-0.30008	-1.45043	-0.57477	0.985133797925478	-0.194569	-0.846687	1.123463
Trial1	3	1	noBlindfold	clockwise	practice	Guided	1	0.5	0	4.172256	-0.3001	-1.45045	-0.54596	0.9686239412043	-0.287001	-0.889005	1.337949
Trial1	3	1	noBlindfold	clockwise	practice	Guided	1	0.5	0	4.192261	-0.30013	-1.45045	-0.5304	0.959964703729283	-0.128869	-1.020191	0.990167
Trial1	3	1	noBlindfold	clockwise	practice	Guided	1	0.5	0	4.21225	-0.30009	-1.4505	-0.51496	0.951487139491219	-0.158663	-1.024423	1.01679
Trial1	3	1	noBlindfold	clockwise	practice	Guided	1	0.5	0	4.232254	-0.30005	-1.45055	-0.49868	0.942741625685024	0.037443	-1.117522	1.016139
Trial1	3	1	noBlindfold	clockwise	practice	Guided	1	0.5	0	4.252258	-0.29999	-1.45057	-0.48243	0.934196292537752	0.079308	-1.168304	1.052038
Trial1	3	1	noBlindfold	clockwise	practice	Guided	1	0.5	0	4.272263	-0.29995	-1.4506	-0.44785	0.916782210172725	0.068161	-1.324881	1.298054
Trial1	3	1	noBlindfold	clockwise	practice	Guided	1	0.5	0	4.292252	-0.2999	-1.45065	-0.43035	0.908317747193685	0.230198	-1.392589	0.916173
Trial1	3	1	noBlindfold	clockwise	practice	Guided	1	0.5	0	4.312256	-0.29986	-1.45069	-0.41264	0.900026552159287	0.33521	-1.324881	0.897069
Trial1	3	1	noBlindfold	clockwise	practice	Guided	1	0.5	0	4.33226	-0.29983	-1.45068	-0.39453	0.891841902812581	0.394305	-1.274099	1.016188
Trial1	3	1	noBlindfold	clockwise	practice	Guided	1	0.5	0	4.352249	-0.29982	-1.45066	-0.37546	0.883562264325752	0.385455	-1.426444	1.016562
Trial1	3	1	noBlindfold	clockwise	practice	Guided	1	0.5	0	4.372253	-0.2998	-1.45072	-0.3368	0.86782157132039	0.287222	-1.468762	1.105255
Trial1	3	1	noBlindfold	clockwise	practice	Guided	1	0.5	0	4.392258	-0.29983	-1.45077	-0.31747	0.860531958139158	0.403134	-1.659193	0.822156
Trial1	3	1	noBlindfold	clockwise	practice	Guided	1	0.5	0	4.412262	-0.29983	-1.45082	-0.29743	0.853342059257167	0.502943	-1.735365	0.849735
Trial1	3	1	noBlindfold	clockwise	practice	Guided	1	0.5	0	4.432251	-0.29979	-1.45084	-0.27715	0.846449148713817	0.568634	-1.663425	0.835155
Trial1	3	1	noBlindfold	clockwise	practice	Guided	1	0.5	0	4.452255	-0.29974	-1.45083	-0.25782	0.840270939388022	0.520351	-1.752292	1.220041
Trial1	3	1	noBlindfold	clockwise	practice	Guided	1	0.5	0	4.47226	-0.29969	-1.45088	-0.21825	0.828937376685564	0.799739	-1.985041	1.015008
Trial1	3	1	noBlindfold	clockwise	practice	Guided	1	0.5	0	4.492264	-0.29955	-1.45105	-0.19856	0.823836313144393	1.115607	-2.154313	0.399719
Trial1	3	1	noBlindfold	clockwise	practice	Guided	1	0.5	0	4.512253	-0.29947	-1.45109	-0.18021	0.819529096607045	1.313342	-2.14585	0.012211
Trial1	3	1	noBlindfold	clockwise	practice	Guided	1	0.5	0	4.532257	-0.29938	-1.45109	-0.1628	0.815789327158091	1.4404	-2.141618	-0.032024
Trial1	3	1	noBlindfold	clockwise	practice	Guided	1	0.5	0	4.552261	-0.2993	-1.4511	-0.14492	0.812331382224455	1.457765	-2.255877	-0.041462
Trial1	3	1	noBlindfold	clockwise	practice	Guided	1	0.5	0	4.57225	-0.29927	-1.4511	-0.11513	0.807519323559429	1.369481	-2.158545	-0.024765
Trial1	3	1	noBlindfold	clockwise	practice	Guided	1	0.5	0	4.592255	-0.29933	-1.4511	-0.10104	0.805690712322425	1.326246	-2.162777	0.182958
Trial1	3	1	noBlindfold	clockwise	practice	Guided	1	0.5	0	4.612259	-0.29932	-1.45109	-0.08722401	0.804064961185496	1.46632	-2.141618	0.222072
Trial1	3	1	noBlindfold	clockwise	practice	Guided	1	0.5	0	4.632263	-0.29926	-1.45107	-0.074595	0.802733421440799	1.617664	-2.209327	0.21857
Trial1	3	1	noBlindfold	clockwise	practice	Guided	1	0.5	0	4.652252	-0.29919	-1.4511	-0.062837	0.801656514759311	1.69112	-2.209327	-0.0081212
Trial1	3	1	noBlindfold	clockwise	practice	Guided	1	0.5	0	4.672256	-0.29915	-1.45113	-0.041061	0.800204169318974	1.664923	-2.391294	0.12417
Trial1	3	1	noBlindfold	clockwise	practice	Guided	1	0.5	0	4.692261	-0.29919	-1.45111	-0.030673	0.799778414506965	1.439601	-2.078141	0.692035
Trial1	3	1	noBlindfold	clockwise	practice	Guided	1	0.5	0	4.71225	-0.29925	-1.45103	-0.020134	0.799503565427618	1.391207	-1.858087	1.124653
Trial1	3	1	noBlindfold	clockwise	practice	Guided	1	0.5	0	4.732254	-0.29927	-1.45095	-0.0094564	0.799325942808244	1.505434	-1.921564	0.980125
Trial1	3	1	noBlindfold	clockwise	practice	Guided	1	0.5	0	4.752258	-0.29923	-1.45094	0.0016028	0.79923158666548	1.745344	-1.88771	0.851202
Trial1	3	1	noBlindfold	clockwise	practice	Guided	1	0.5	0	4.772263	-0.29915	-1.45095	0.023825	0.799505057719471	1.847387	-1.917333	1.002044
Trial1	3	1	noBlindfold	clockwise	practice	Guided	1	0.5	0	4.792252	-0.29904	-1.451	0.035459	0.799826414609317	1.909235	-1.98081	1.581687
Trial1	3	1	noBlindfold	clockwise	practice	Guided	1	0.5	0	4.812256	-0.29905	-1.451	0.04783	0.800480241297529	1.873007	-2.018896	1.83141
Trial1	3	1	noBlindfold	clockwise	practice	Guided	1	0.5	0	4.83226	-0.29905	-1.45101	0.061591	0.801420214007409	1.882493	-1.921564	1.574224
Trial1	3	1	noBlindfold	clockwise	practice	Guided	1	0.5	0	4.852249	-0.29904	-1.45097	0.074651	0.802519610360764	2.099587	-2.023128	1.478878
Trial1	3	1	noBlindfold	clockwise	practice	Guided	1	0.5	0	4.872253	-0.29896	-1.45098	0.10251	0.805509392675113	2.31766	-1.883478	1.36257
Trial1	3	1	noBlindfold	clockwise	practice	Guided	1	0.5	0	4.892258	-0.29872	-1.45099	0.11709	0.807256904815365	2.739645	-2.111995	1.155573
Trial1	3	1	noBlindfold	clockwise	practice	Guided	1	0.5	0	4.912262	-0.29863	-1.45105	0.13179	0.809430959950745	2.822183	-2.272804	1.285619
Trial1	3	1	noBlindfold	clockwise	practice	Guided	1	0.5	0	4.932251	-0.2986	-1.45112	0.14575	0.811791231783837	2.695302	-2.26434	1.24136
Trial1	3	1	noBlindfold	clockwise	practice	Guided	1	0.5	0	4.952255	-0.29862	-1.45115	0.16089	0.814665252020828	2.748584	-2.319354	1.457309
Trial1	3	1	noBlindfold	clockwise	practice	Guided	1	0.5	0	4.97226	-0.29863	-1.45113	0.19203	0.821392351789722	2.671366	-2.133154	1.548904
Trial1	3	1	noBlindfold	clockwise	practice	Guided	1	0.5	0	4.992264	-0.29869	-1.45107	0.20805	0.825342658317039	2.572972	-2.035823	1.64822
Trial1	3	1	noBlindfold	clockwise	practice	Guided	1	0.5	0	5.012253	-0.29872	-1.45105	0.22496	0.829795542991641	2.469107	-2.200863	1.459291
Trial1	3	1	noBlindfold	clockwise	practice	Guided	1	0.5	0	5.032257	-0.29875	-1.45107	0.2417	0.834518078144567	2.549256	-2.209327	1.380666
Trial1	3	1	noBlindfold	clockwise	practice	Guided	1	0.5	0	5.052261	-0.29874	-1.45109	0.25869	0.839586864318634	2.548378	-2.082373	1.473477
Trial1	3	1	noBlindfold	clockwise	practice	Guided	1	0.5	0	5.07225	-0.29872	-1.4511	0.29347	0.850927893532397	2.677072	-2.382831	1.373889
Trial1	3	1	noBlindfold	clockwise	practice	Guided	1	0.5	0	5.092255	-0.29867	-1.45121	0.3107	0.856976224119033	2.63131	-2.52248	1.485593
Trial1	3	1	noBlindfold	clockwise	practice	Guided	1	0.5	0	5.112259	-0.29867	-1.45126	0.32794	0.86337616038056	2.625339	-2.632507	1.169916
Trial1	3	1	noBlindfold	clockwise	practice	Guided	1	0.5	0	5.132263	-0.29865	-1.45129	0.34555	0.870199184038516	2.8526	-2.539407	1.135831
Trial1	3	1	noBlindfold	clockwise	practice	Guided	1	0.5	0	5.152252	-0.2986	-1.4513	0.36231	0.876943824722256	2.878737	-2.679057	0.953212
Trial1	3	1	noBlindfold	clockwise	practice	Guided	1	0.5	0	5.172256	-0.29855	-1.45133	0.39475	0.890791602891961	3.069031	-2.653666	0.673401
Trial1	3	1	noBlindfold	clockwise	practice	Guided	1	0.5	0	5.192261	-0.29847	-1.45137	0.41004	0.897600757603554	2.946276	-2.632507	0.868906
Trial1	3	1	noBlindfold	clockwise	practice	Guided	1	0.5	0	5.21225	-0.2985	-1.45137	0.42504	0.904577945523212	2.889113	-2.704447	0.967732
Trial1	3	1	noBlindfold	clockwise	practice	Guided	1	0.5	0	5.232254	-0.29853	-1.45137	0.43984	0.911651988938218	2.935112	-2.818706	1.074206
Trial1	3	1	noBlindfold	clockwise	practice	Guided	1	0.5	0	5.252258	-0.29855	-1.45139	0.45528	0.919218132273435	2.909202	-2.717143	1.003686
Trial1	3	1	noBlindfold	clockwise	practice	Guided	1	0.5	0	5.272263	-0.29853	-1.4514	0.48317	0.933329194103689	3.144304	-2.801779	0.898021
Trial1	3	1	noBlindfold	clockwise	practice	Guided	1	0.5	0	5.292252	-0.29837	-1.45136	0.4965	0.940163229639736	3.381501	-2.560566	0.829719
Trial1	3	1	noBlindfold	clockwise	practice	Guided	1	0.5	0	5.312256	-0.29832	-1.45132	0.50957	0.947088381601989	3.389364	-2.552103	0.971907
Trial1	3	1	noBlindfold	clockwise	practice	Guided	1	0.5	0	5.33226	-0.29832	-1.45132	0.52276	0.954249897981658	3.291133	-2.670593	0.884335
Trial1	3	1	noBlindfold	clockwise	practice	Guided	1	0.5	0	5.352249	-0.29834	-1.45132	0.53521	0.961143330869591	3.313402	-2.725606	0.905834
Trial1	3	1	noBlindfold	clockwise	practice	Guided	1	0.5	0	5.372253	-0.29834	-1.45135	0.55734	0.97363989673535	3.298196	-2.700216	0.829412
Trial1	3	1	noBlindfold	clockwise	practice	Guided	1	0.5	0	5.392258	-0.29832	-1.45135	0.57095	0.981477806788003	3.447774	-2.539407	0.886736
Trial1	3	1	noBlindfold	clockwise	practice	Guided	1	0.5	0	5.412262	-0.29828	-1.45129	0.58223	0.988049983080561	3.467883	-2.535175	1.021749
Trial1	3	1	noBlindfold	clockwise	practice	Guided	1	0.5	0	5.432251	-0.29827	-1.45126	0.59393	0.994981342515941	3.473716	-2.484394	0.86767
Trial1	3	1	noBlindfold	clockwise	practice	Guided	1	0.5	0	5.452255	-0.29828	-1.45125	0.60432	1.00122605310919	3.3903	-2.700216	0.917594
Trial1	3	1	noBlindfold	clockwise	practice	Guided	1	0.5	0	5.47226	-0.29829	-1.45132	0.6254	1.01409667574933	3.435563	-2.564798	0.898422
Trial1	3	1	noBlindfold	clockwise	practice	Guided	1	0.5	0	5.492264	-0.29834	-1.45131	0.63584	1.02060729373129	3.176634	-2.530944	1.366472
Trial1	3	1	noBlindfold	clockwise	practice	Guided	1	0.5	0	5.512253	-0.2984	-1.45125	0.64637	1.02724714870646	3.132146	-2.399758	1.204457
Trial1	3	1	noBlindfold	clockwise	practice	Guided	1	0.5	0	5.532257	-0.29844	-1.45122	0.65697	1.03398066400034	3.03827	-2.52248	1.196757
Trial1	3	1	noBlindfold	clockwise	practice	Guided	1	0.5	0	5.552261	-0.29846	-1.4512	0.67167	1.04339777530788	3.04145	-2.234718	1.250962
Trial1	3	1	noBlindfold	clockwise	practice	Guided	1	0.5	0	5.57225	-0.29848	-1.45118	0.69084	1.05585521290563	3.113899	-2.526712	1.187464
Trial1	3	1	noBlindfold	clockwise	practice	Guided	1	0.5	0	5.592255	-0.29843	-1.45121	0.70104	1.06251944977544	3.093196	-2.742534	1.053502
Trial1	3	1	noBlindfold	clockwise	practice	Guided	1	0.5	0	5.612259	-0.29842	-1.45129	0.71215	1.06987480869165	3.289648	-2.649434	1.214505
Trial1	3	1	noBlindfold	clockwise	practice	Guided	1	0.5	0	5.632263	-0.29837	-1.4513	0.72267	1.07686889577938	3.331586	-2.607116	1.165527
Trial1	3	1	noBlindfold	clockwise	practice	Guided	1	0.5	0	5.652252	-0.29833	-1.45132	0.73443	1.08476644965848	3.382815	-2.725606	1.515627
Trial1	3	1	noBlindfold	clockwise	practice	Guided	1	0.5	0	5.672256	-0.2983	-1.45134	0.75767	1.10061200421212	3.383161	-2.539407	1.675102
Trial1	3	1	noBlindfold	clockwise	practice	Guided	1	0.5	0	5.692261	-0.29833	-1.45133	0.77017	1.1092757470265	3.2818	-2.607116	1.660207
Trial1	3	1	noBlindfold	clockwise	practice	Guided	1	0.5	0	5.71225	-0.29834	-1.45131	0.7823	1.1177388008298	3.262673	-2.708679	1.659663
Trial1	3	1	noBlindfold	clockwise	practice	Guided	1	0.5	0	5.732254	-0.29835	-1.45132	0.79523	1.12683336836157	3.350227	-2.52248	1.704634
Trial1	3	1	noBlindfold	clockwise	practice	Guided	1	0.5	0	5.752258	-0.29833	-1.45129	0.80445	1.13334485762744	3.416262	-2.611348	1.763523
Trial1	3	1	noBlindfold	clockwise	practice	Guided	1	0.5	0	5.772263	-0.29778	-1.45132	0.80297	1.13190712873336	3.320841	-3.389999	4.360345
Trial1	3	1	noBlindfold	clockwise	practice	Guided	1	0.5	0	5.792252	-0.29339	-1.45093	0.80228	1.12832659893082	0.349135	-2.200863	4.136222
Trial1	3	1	noBlindfold	clockwise	practice	Guided	1	0.5	0	5.812256	-0.29108	-1.45094	0.80202	1.12651833959283	0.928879	-1.04135	4.175128
Trial1	3	1	noBlindfold	clockwise	practice	Guided	1	0.5	0	5.83226	-0.28875	-1.4506	0.8019	1.12479785206926	1.392565	-1.130182	3.897205
Trial1	3	1	noBlindfold	clockwise	practice	Guided	1	0.5	0	5.852249	-0.28568	-1.45067	0.80174	1.12253288096234	2.378501	-2.264305	3.393385
Trial1	3	1	noBlindfold	clockwise	practice	Guided	1	0.5	0	5.872253	-0.28124	-1.45091	0.80163	1.11935099595202	2.601808	-1.748025	3.210626
Trial1	3	1	noBlindfold	clockwise	practice	Guided	1	0.5	0	5.892258	-0.2687	-1.45137	0.80173	1.11070731850269	2.185702	-2.1839	3.507342
Trial1	3	1	noBlindfold	clockwise	practice	Guided	1	0.5	0	5.912262	-0.26075	-1.45123	0.8018	1.10527088108542	2.415354	-2.391259	3.68163
Trial1	3	1	noBlindfold	clockwise	practice	Guided	1	0.5	0	5.932251	-0.25182	-1.45118	0.80183	1.09916543262077	2.497053	-1.976542	3.553328
Trial1	3	1	noBlindfold	clockwise	practice	Guided	1	0.5	0	5.952255	-0.24128	-1.45101	0.80195	1.09207137377468	2.415174	-1.743793	3.961255
Trial1	3	1	noBlindfold	clockwise	practice	Guided	1	0.5	0	5.97226	-0.22978	-1.45093	0.80212	1.08442394855188	2.345954	-1.989238	4.205505
Trial1	3	1	noBlindfold	clockwise	practice	Guided	1	0.5	0	5.992264	-0.20329	-1.45085	0.80207	1.06673944750675	2.838325	-1.925761	4.150101
Trial1	3	1	noBlindfold	clockwise	practice	Guided	1	0.5	0	6.012253	-0.18751	-1.45091	0.80193	1.05629618178178	2.820824	-1.90037	3.767733
Trial1	3	1	noBlindfold	clockwise	practice	Guided	1	0.5	0	6.032257	-0.17071	-1.45094	0.80181	1.0453474153113	2.910427	-2.095033	3.63504
Trial1	3	1	noBlindfold	clockwise	practice	Guided	1	0.5	0	6.052261	-0.15186	-1.45101	0.8017099	1.03327648855007	2.755348	-2.124655	3.364044
Trial1	3	1	noBlindfold	clockwise	practice	Guided	1	0.5	0	6.07225	-0.1315	-1.45103	0.8015699	1.02044432664884	2.858577	-1.985006	3.224726
Trial1	3	1	noBlindfold	clockwise	practice	Guided	1	0.5	0	6.092255	-0.088439	-1.45105	0.80156	0.99436354523786	2.682533	-2.014628	3.108
Trial1	3	1	noBlindfold	clockwise	practice	Guided	1	0.5	0	6.112259	-0.063918	-1.45101	0.8016	0.98008471057258	2.548339	-1.896138	3.176768
Trial1	3	1	noBlindfold	clockwise	practice	Guided	1	0.5	0	6.132263	-0.038126	-1.45094	0.80164	0.965508329719654	2.551305	-1.769184	3.315233
Trial1	3	1	noBlindfold	clockwise	practice	Guided	1	0.5	0	6.152252	-0.012722	-1.45089	0.80165	0.951591589155488	2.374948	-1.705707	3.353294
Trial1	3	1	noBlindfold	clockwise	practice	Guided	1	0.5	0	6.172256	0.015321	-1.45088	0.80159	0.936728509994921	2.201397	-1.811502	3.322932
Trial1	3	1	noBlindfold	clockwise	practice	Guided	1	0.5	0	6.192261	0.072827	-1.45094	0.80151	0.908237313268711	2.071166	-1.883443	3.002047
Trial1	3	1	noBlindfold	clockwise	practice	Guided	1	0.5	0	6.21225	0.10216	-1.45095	0.80146	0.894770835504219	2.380945	-2.001933	2.919183
Trial1	3	1	noBlindfold	clockwise	practice	Guided	1	0.5	0	6.232254	0.13238	-1.45099	0.80143	0.881722458004693	2.351238	-2.095033	2.907435
Trial1	3	1	noBlindfold	clockwise	practice	Guided	1	0.5	0	6.252258	0.1644	-1.45103	0.8014	0.868832159705712	2.14906	-2.120423	2.836185
Trial1	3	1	noBlindfold	clockwise	practice	Guided	1	0.5	0	6.272263	0.19609	-1.45105	0.80143	0.857118022395628	1.730763	-2.120423	2.749804
Trial1	3	1	noBlindfold	clockwise	practice	Guided	1	0.5	0	6.292252	0.2612	-1.45106	0.80147	0.836289164327658	1.595213	-2.171205	2.921785
Trial1	3	1	noBlindfold	clockwise	practice	Guided	1	0.5	0	6.312256	0.29347	-1.45108	0.80149	0.827671962261475	1.51624	-2.141582	2.982912
Trial1	3	1	noBlindfold	clockwise	practice	Guided	1	0.5	0	6.33226	0.32678	-1.45109	0.8015	0.820004540831393	1.275828	-2.061178	2.957974
Trial1	3	1	noBlindfold	clockwise	practice	Guided	1	0.5	0	6.352249	0.35803	-1.45108	0.80152	0.813996172718511	1.166591	-2.154278	3.064519
Trial1	3	1	noBlindfold	clockwise	practice	Guided	1	0.5	0	6.372253	0.39101	-1.45107	0.80151	0.808886307719456	1.068062	-2.069642	3.097485
Trial1	3	1	noBlindfold	clockwise	practice	Guided	1	0.5	0	6.392258	0.45385	-1.45108	0.80151	0.802837508246034	0.702714	-2.217755	2.995115
Trial1	3	1	noBlindfold	clockwise	practice	Guided	1	0.5	0	6.412262	0.48524	-1.45111	0.8015	0.801635917383253	0.509999	-2.277	2.958374
Trial1	3	1	noBlindfold	clockwise	practice	Guided	1	0.5	0	6.432251	0.51491	-1.45114	0.80144	0.801578681128426	0.535578	-2.391259	2.89297
Trial1	3	1	noBlindfold	clockwise	practice	Guided	1	0.5	0	6.452255	0.54463	-1.45119	0.80135	0.802591835634744	0.360887	-2.429345	2.655604
Trial1	3	1	noBlindfold	clockwise	practice	Guided	1	0.5	0	6.47226	0.57254	-1.45121	0.80125	0.804526935554107	0.155952	-2.378563	2.56048
Trial1	3	1	noBlindfold	clockwise	practice	Guided	1	0.5	0	6.492264	0.62599	-1.45122	0.80121	0.811055501163245	0.565316	-2.471663	2.406926
Trial1	3	1	noBlindfold	clockwise	practice	Guided	1	0.5	0	6.512253	0.65101	-1.45123	0.80114	0.815248017051917	0.647952	-2.454736	2.230866
Trial1	3	1	noBlindfold	clockwise	practice	Guided	1	0.5	0	6.532257	0.67535	-1.45125	0.80105	0.820017511707455	0.560107	-2.60708	2.105193
Trial1	3	1	noBlindfold	clockwise	practice	Guided	1	0.5	0	6.552261	0.69969	-1.45128	0.80101	0.825525971830385	0.531113	-2.674789	1.952489
Trial1	3	1	noBlindfold	clockwise	practice	Guided	1	0.5	0	6.57225	0.72324	-1.4513	0.80107	0.83159443586888	0.325892	-2.458967	2.075998
Trial1	3	1	noBlindfold	clockwise	practice	Guided	1	0.5	0	6.592255	0.76587	-1.45126	0.80105	0.844018932204166	0.625374	-2.577458	2.129324
Trial1	3	1	noBlindfold	clockwise	practice	Guided	1	0.5	0	6.612259	0.78713	-1.45126	0.801	0.850908123326261	0.639368	-2.437808	1.978926
Trial1	3	1	noBlindfold	clockwise	practice	Guided	1	0.5	0	6.632263	0.80723	-1.45127	0.80096	0.857861992869801	0.591873	-2.556299	1.923272
Trial1	3	1	noBlindfold	clockwise	practice	Guided	1	0.5	0	6.652252	0.82739	-1.45125	0.80098	0.865305283035976	0.644571	-2.408186	1.91791
Trial1	3	1	noBlindfold	clockwise	practice	Guided	1	0.5	0	6.672256	0.84701	-1.45124	0.80094	0.872880801723608	0.514659	-2.492822	1.981255
Trial1	3	1	noBlindfold	clockwise	practice	Guided	1	0.5	0	6.692261	0.88349	-1.45124	0.80085	0.887933179297429	0.856055	-2.458967	1.648719
Trial1	3	1	noBlindfold	clockwise	practice	Guided	1	0.5	0	6.71225	0.9012001	-1.45124	0.80079	0.895670716650403	1.090573	-2.336245	1.540459
Trial1	3	1	noBlindfold	clockwise	practice	Guided	1	0.5	0	6.732254	0.91887	-1.45119	0.80078	0.903714921485982	1.311811	-2.315086	1.570355
Trial1	3	1	noBlindfold	clockwise	practice	Guided	1	0.5	0	6.752258	0.93725	-1.45114	0.80081	0.912405721986945	1.228976	-2.238914	1.57799
Trial1	3	1	noBlindfold	clockwise	practice	Guided	1	0.5	0	6.772263	0.95527	-1.45115	0.80094	0.921290241152478	1.02938	-2.408186	1.802677
Trial1	3	1	noBlindfold	clockwise	practice	Guided	1	0.5	0	6.792252	0.99086	-1.45121	0.80096	0.939404307928774	0.658166	-2.433577	1.912096
Trial1	3	1	noBlindfold	clockwise	practice	Guided	1	0.5	0	6.812256	1.00811	-1.45124	0.8009	0.948481143717942	0.795159	-2.467431	1.830652
Trial1	3	1	noBlindfold	clockwise	practice	Guided	1	0.5	0	6.83226	1.02556	-1.45127	0.80074	0.957808900270328	0.944478	-2.58169	1.392748
Trial1	3	1	noBlindfold	clockwise	practice	Guided	1	0.5	0	6.852249	1.04287	-1.4513	0.80056	0.967266351700789	1.034761	-2.725571	1.102089
Trial1	3	1	noBlindfold	clockwise	practice	Guided	1	0.5	0	6.872253	1.05964	-1.45132	0.8005	0.97672773234293	1.041258	-2.577458	0.974473
Trial1	3	1	noBlindfold	clockwise	practice	Guided	1	0.5	0	6.892258	1.0935	-1.4513	0.80054	0.996547297278442	0.849199	-2.556299	1.050038
Trial1	3	1	noBlindfold	clockwise	practice	Guided	1	0.5	0	6.912262	1.10995	-1.45128	0.80054	1.00643098459149	0.88255	-2.492822	1.145444
Trial1	3	1	noBlindfold	clockwise	practice	Guided	1	0.5	0	6.932251	1.1272	-1.45128	0.80046	1.01691495733763	0.991616	-2.53514	0.858914
Trial1	3	1	noBlindfold	clockwise	practice	Guided	1	0.5	0	6.952255	1.1429	-1.45129	0.80035	1.02658683821025	1.102656	-2.552067	0.697411
Trial1	3	1	noBlindfold	clockwise	practice	Guided	1	0.5	0	6.97226	1.15865	-1.45128	0.80021	1.03641493556012	1.11506	-2.530908	0.389731
Trial1	3	1	noBlindfold	clockwise	practice	Guided	1	0.5	0	6.992264	1.19191	-1.45126	0.80021	1.05786366329269	1.078228	-2.568994	0.427304
Trial1	3	1	noBlindfold	clockwise	practice	Guided	1	0.5	0	7.012253	1.20895	-1.45126	0.80021	1.06908662217521	1.139776	-2.767889	0.427315
Trial1	3	1	noBlindfold	clockwise	practice	Guided	1	0.5	0	7.032257	1.22557	-1.45131	0.8002	1.08017215482556	1.067896	-2.632471	0.427723
Trial1	3	1	noBlindfold	clockwise	practice	Guided	1	0.5	0	7.052261	1.24221	-1.45133	0.80018	1.09140437887865	1.000278	-2.738266	0.402124
Trial1	3	1	noBlindfold	clockwise	practice	Guided	1	0.5	0	7.07225	1.25931	-1.45136	0.80009	1.1030392665245	0.954273	-2.725571	0.325246
Trial1	3	1	noBlindfold	clockwise	practice	Guided	1	0.5	0	7.092255	1.29289	-1.45135	0.80003	1.12637589456604	1.114761	-2.81867	-0.0094941
Trial1	3	1	noBlindfold	clockwise	practice	Guided	1	0.5	0	7.112259	1.30538	-1.45137	0.8	1.13518141580297	1.523942	-2.505517	-0.611162
Trial1	3	1	noBlindfold	clockwise	practice	Guided	1	0.5	0	7.132263	1.30455	-1.45138	0.7999	1.13452227311637	4.655216	-3.660799	-0.258159
Trial1	3	1	noBlindfold	clockwise	practice	Guided	1	0.5	0	7.152252	1.30311	-1.45151	0.7994	1.13314870729688	4.509191	-3.347645	-1.105645
Trial1	3	1	noBlindfold	clockwise	practice	Guided	1	0.5	0	7.172256	1.30235	-1.45164	0.79697	1.13089645416165	1.519265	-4.075515	-1.543982
Trial1	3	1	noBlindfold	clockwise	practice	Guided	1	0.5	0	7.192261	1.30018	-1.4516	0.79588	1.12858892934328	0.261212	-2.458967	-0.281584
Trial1	3	1	noBlindfold	clockwise	practice	Guided	1	0.5	0	7.21225	1.29999	-1.45128	0.79533	1.12806639286258	1.962265	-2.044251	0.216585
Trial1	3	1	noBlindfold	clockwise	practice	Guided	1	0.5	0	7.232254	1.3007	-1.45108	0.79487	1.1282458755928	2.798843	-2.399722	-0.54424
Trial1	3	1	noBlindfold	clockwise	practice	Guided	1	0.5	0	7.252258	1.30109	-1.45122	0.79391	1.12784676337589	2.15043	-3.326486	-1.584802
Trial1	3	1	noBlindfold	clockwise	practice	Guided	1	0.5	0	7.272263	1.30106	-1.45149	0.78931	1.12459206104459	1.468333	-3.326486	-2.0494
Trial1	3	1	noBlindfold	clockwise	practice	Guided	1	0.5	0	7.292252	1.30088	-1.45174	0.78498	1.12142868775541	2.593134	-3.703117	-2.80764
Trial1	3	1	noBlindfold	clockwise	practice	Guided	1	0.5	0	7.312256	1.30122	-1.45187	0.77889	1.11741811199304	3.327295	-4.189774	-3.529708
Trial1	3	1	noBlindfold	clockwise	practice	Guided	1	0.5	0	7.33226	1.30154	-1.45206	0.7702	1.11160891008679	3.124817	-4.405595	-4.212684
Trial1	3	1	noBlindfold	clockwise	practice	Guided	1	0.5	0	7.352249	1.30153	-1.45214	0.75912	1.10395357782408	2.432774	-4.054356	-4.431248
Trial1	3	1	noBlindfold	clockwise	practice	Guided	1	0.5	0	7.372253	1.30131	-1.45208	0.72889	1.08322594633017	2.197917	-3.944329	-4.284468
Trial1	3	1	noBlindfold	clockwise	practice	Guided	1	0.5	0	7.392258	1.30122	-1.45185	0.70908	1.06992901042459	2.750686	-3.940097	-4.452528
Trial1	3	1	noBlindfold	clockwise	practice	Guided	1	0.5	0	7.412262	1.30134	-1.45191	0.68731	1.05571817306608	2.759165	-3.973952	-4.426768
Trial1	3	1	noBlindfold	clockwise	practice	Guided	1	0.5	0	7.432251	1.30133	-1.45197	0.66277	1.03990093274686	2.433991	-3.868157	-3.832531
Trial1	3	1	noBlindfold	clockwise	practice	Guided	1	0.5	0	7.452255	1.30119	-1.45194	0.63725	1.0237152071609	2.007504	-3.626944	-3.492776
Trial1	3	1	noBlindfold	clockwise	practice	Guided	1	0.5	0	7.47226	1.30107	-1.45186	0.58232	0.990358348201228	2.186139	-3.703117	-3.152623
Trial1	3	1	noBlindfold	clockwise	practice	Guided	1	0.5	0	7.492264	1.3011	-1.45174	0.55244	0.973114163407357	2.386476	-3.199532	-2.611123
Trial1	3	1	noBlindfold	clockwise	practice	Guided	1	0.5	0	7.512253	1.30116	-1.45166	0.52268	0.956583334832375	2.418727	-3.165678	-2.532126
Trial1	3	1	noBlindfold	clockwise	practice	Guided	1	0.5	0	7.532257	1.30121	-1.45159	0.49151	0.939957142816255	2.402014	-2.949856	-1.977254
Trial1	3	1	noBlindfold	clockwise	practice	Guided	1	0.5	0	7.552261	1.3012	-1.45156	0.46184	0.924779697914801	2.202252	-3.279937	-2.074279
Trial1	3	1	noBlindfold	clockwise	practice	Guided	1	0.5	0	7.57225	1.30114	-1.45156	0.39787	0.89449758423764	2.093566	-3.229155	-1.799887
Trial1	3	1	noBlindfold	clockwise	practice	Guided	1	0.5	0	7.592255	1.30112	-1.45159	0.36634	0.88090765978264	2.207912	-3.24185	-1.786249
Trial1	3	1	noBlindfold	clockwise	practice	Guided	1	0.5	0	7.612259	1.30114	-1.45159	0.33352	0.867790872794002	2.263498	-3.017565	-1.99975
Trial1	3	1	noBlindfold	clockwise	practice	Guided	1	0.5	0	7.632263	1.30114	-1.45155	0.30136	0.855945832391659	2.316968	-3.263009	-1.968247
Trial1	3	1	noBlindfold	clockwise	practice	Guided	1	0.5	0	7.652252	1.30116	-1.45153	0.26906	0.84513348191056	2.187506	-2.789048	-1.633835
Trial1	3	1	noBlindfold	clockwise	practice	Guided	1	0.5	0	7.672256	1.30114	-1.45149	0.20444	0.826813838990703	2.074217	-3.000638	-1.709116
Trial1	3	1	noBlindfold	clockwise	practice	Guided	1	0.5	0	7.692261	1.30106	-1.45146	0.17132	0.819174951438686	2.220272	-2.899075	-1.387854
Trial1	3	1	noBlindfold	clockwise	practice	Guided	1	0.5	0	7.71225	1.30106	-1.45143	0.1394	0.813098655217989	2.054251	-2.721339	-1.328122
Trial1	3	1	noBlindfold	clockwise	practice	Guided	1	0.5	0	7.732254	1.30104	-1.45136	0.10594	0.808015130139596	2.024837	-2.429345	-0.958177
Trial1	3	1	noBlindfold	clockwise	practice	Guided	1	0.5	0	7.752258	1.30101	-1.4513	0.075823	0.804590564771048	2.001385	-2.513981	-1.004265
Trial1	3	1	noBlindfold	clockwise	practice	Guided	1	0.5	0	7.772263	1.30099	-1.45125	0.014735	0.801125506427026	1.909594	-2.213523	-0.738222
Trial1	3	1	noBlindfold	clockwise	practice	Guided	1	0.5	0	7.792252	1.30096	-1.45115	-0.013958	0.801081674860819	2.00256	-2.281232	-0.341292
Trial1	3	1	noBlindfold	clockwise	practice	Guided	1	0.5	0	7.812256	1.30097	-1.45109	-0.04153	0.802046012478302	2.169788	-2.209291	0.021655
Trial1	3	1	noBlindfold	clockwise	practice	Guided	1	0.5	0	7.83226	1.30099	-1.45105	-0.06874	0.803934166958513	1.845889	-2.166973	0.023024
Trial1	3	1	noBlindfold	clockwise	practice	Guided	1	0.5	0	7.852249	1.30102	-1.45104	-0.09469	0.806597226978387	2.042395	-2.086569	0.145167
Trial1	3	1	noBlindfold	clockwise	practice	Guided	1	0.5	0	7.872253	1.30102	-1.451	-0.14103	0.81334024364262	2.079811	-1.777648	0.245925
Trial1	3	1	noBlindfold	clockwise	practice	Guided	1	0.5	0	7.892258	1.30098	-1.45092	-0.16211	0.817220024067677	1.83039	-1.80727	0.420877
Trial1	3	1	noBlindfold	clockwise	practice	Guided	1	0.5	0	7.912262	1.30095	-1.45095	-0.18187	0.821338955330551	1.910211	-2.086569	0.434146
Trial1	3	1	noBlindfold	clockwise	practice	Guided	1	0.5	0	7.932251	1.30095	-1.45099	-0.2015	0.825907520601178	2.064828	-2.056946	0.547692
Trial1	3	1	noBlindfold	clockwise	practice	Guided	1	0.5	0	7.952255	1.30097	-1.451	-0.21834	0.830196011971756	1.885232	-1.929992	0.06465
Trial1	3	1	noBlindfold	clockwise	practice	Guided	1	0.5	0	7.97226	1.30101	-1.45101	-0.25005	0.839131608272386	2.154581	-2.150046	0.167146
Trial1	3	1	noBlindfold	clockwise	practice	Guided	1	0.5	0	7.992264	1.30108	-1.45104	-0.26509	0.843802020651746	2.187937	-2.150046	-0.257011
Trial1	3	1	noBlindfold	clockwise	practice	Guided	1	0.5	0	8.012253	1.30109	-1.45109	-0.27912	0.848323738206612	2.187257	-2.32355	-0.389058
Trial1	3	1	noBlindfold	clockwise	practice	Guided	1	0.5	0	8.032257	1.30109	-1.45115	-0.29315	0.853042858495057	2.160895	-2.505517	-0.766422
Trial1	3	1	noBlindfold	clockwise	practice	Guided	1	0.5	0	8.052261	1.30109	-1.45121	-0.30647	0.857711522838385	2.144961	-2.501285	-0.757661
Trial1	3	1	noBlindfold	clockwise	practice	Guided	1	0.5	0	8.07225	1.3011	-1.45124	-0.333	0.867554170018786	2.303234	-2.577458	-1.043254
Trial1	3	1	noBlindfold	clockwise	practice	Guided	1	0.5	0	8.092255	1.30116	-1.45135	-0.3468	0.872999181280536	2.337595	-2.721339	-1.393747
Trial1	3	1	noBlindfold	clockwise	practice	Guided	1	0.5	0	8.112259	1.30115	-1.45137	-0.36033	0.878452717209288	2.208026	-2.70018	-1.408317
Trial1	3	1	noBlindfold	clockwise	practice	Guided	1	0.5	0	8.132263	1.30113	-1.45137	-0.37441	0.884303238658049	2.285009	-2.742498	-1.27766
Trial1	3	1	noBlindfold	clockwise	practice	Guided	1	0.5	0	8.152252	1.30111	-1.45134	-0.38817	0.89019831489339	2.191709	-2.454736	-1.224685
Trial1	3	1	noBlindfold	clockwise	practice	Guided	1	0.5	0	8.172256	1.30109	-1.45126	-0.4157	0.902525177877641	2.291349	-2.590153	-1.115233
Trial1	3	1	noBlindfold	clockwise	practice	Guided	1	0.5	0	8.192261	1.30115	-1.45118	-0.4295	0.909016896450685	2.300346	-2.268536	-1.076591
Trial1	3	1	noBlindfold	clockwise	practice	Guided	1	0.5	0	8.21225	1.30115	-1.45115	-0.44433	0.916117138435727	2.211488	-2.293927	-1.313928
Trial1	3	1	noBlindfold	clockwise	practice	Guided	1	0.5	0	8.232254	1.30113	-1.45114	-0.45849	0.923050612326798	2.203627	-2.272768	-1.256419
Trial1	3	1	noBlindfold	clockwise	practice	Guided	1	0.5	0	8.252258	1.3011	-1.45111	-0.47282	0.930225764150832	2.089899	-2.179669	-1.25869
Trial1	3	1	noBlindfold	clockwise	practice	Guided	1	0.5	0	8.272263	1.30107	-1.45109	-0.50173	0.945222758229372	2.064288	-2.213523	-0.999013
Trial1	3	1	noBlindfold	clockwise	practice	Guided	1	0.5	0	8.292252	1.30106	-1.45104	-0.5167	0.953244974800593	2.144502	-2.124655	-1.066002
Trial1	3	1	noBlindfold	clockwise	practice	Guided	1	0.5	0	8.312256	1.30108	-1.45104	-0.5313	0.961253788943823	2.243079	-2.073874	-1.131227
Trial1	3	1	noBlindfold	clockwise	practice	Guided	1	0.5	0	8.33226	1.30109	-1.45103	-0.54639	0.969684082692925	2.114392	-2.006165	-1.103653
Trial1	3	1	noBlindfold	clockwise	practice	Guided	1	0.5	0	8.352249	1.3011	-1.45101	-0.56105	0.978027778285234	2.203403	-2.044251	-0.984054
Trial1	3	1	noBlindfold	clockwise	practice	Guided	1	0.5	0	8.372253	1.30109	-1.45097	-0.59041	0.995152828747175	2.06679	-1.773416	-1.076214
Trial1	3	1	noBlindfold	clockwise	practice	Guided	1	0.5	0	8.392258	1.30104	-1.45095	-0.60508	1.00388594162572	2.175943	-1.80727	-1.176128
Trial1	3	1	noBlindfold	clockwise	practice	Guided	1	0.5	0	8.412262	1.30105	-1.45094	-0.62015	1.01304850280907	2.106292	-2.086569	-0.96377
Trial1	3	1	noBlindfold	clockwise	practice	Guided	1	0.5	0	8.432251	1.30108	-1.45097	-0.63517	1.02233558831364	2.21619	-1.929992	-0.925874
Trial1	3	1	noBlindfold	clockwise	practice	Guided	1	0.5	0	8.452255	1.30112	-1.45096	-0.64972	1.03146950560907	2.272239	-1.798807	-0.937157
Trial1	3	1	noBlindfold	clockwise	practice	Guided	1	0.5	0	8.47226	1.30114	-1.45093	-0.6786	1.04991589648368	2.318487	-1.913065	-0.851975
Trial1	3	1	noBlindfold	clockwise	practice	Guided	1	0.5	0	8.492264	1.30113	-1.45088	-0.69345	1.05956700295983	2.162417	-1.874979	-0.824186
Trial1	3	1	noBlindfold	clockwise	practice	Guided	1	0.5	0	8.512253	1.3011	-1.4509	-0.70788	1.06904413284695	2.221209	-1.773416	-1.048477
Trial1	3	1	noBlindfold	clockwise	practice	Guided	1	0.5	0	8.532257	1.3011	-1.45091	-0.7228	1.0789814700016	2.217912	-1.938456	-0.999073
Trial1	3	1	noBlindfold	clockwise	practice	Guided	1	0.5	0	8.552261	1.3011	-1.45093	-0.73734	1.0887752162433	2.231878	-1.980774	-1.074144
Trial1	3	1	noBlindfold	clockwise	practice	Guided	1	0.5	0	8.57225	1.30111	-1.45096	-0.76721	1.10922868801712	2.272349	-1.883443	-1.122802
Trial1	3	1	noBlindfold	clockwise	practice	Guided	1	0.5	0	8.592255	1.30113	-1.45095	-0.7826101	1.1199499414474	2.18871	-1.803038	-1.307308
Trial1	3	1	noBlindfold	clockwise	practice	Guided	1	0.5	0	8.612259	1.30109	-1.45093	-0.79723	1.13018621151299	1.988319	-1.85382	-1.040665
Trial1	3	1	noBlindfold	clockwise	practice	Guided	1	0.5	0	8.632263	1.30102	-1.45092	-0.80551	1.1359926172845	1.959236	-1.748025	-1.275843
Trial1	3	1	noBlindfold	clockwise	practice	Guided	1	0.5	0	8.652252	1.30101	-1.45091	-0.80406	1.13495788483092	2.487342	-1.464494	-4.258347
Trial1	3	1	noBlindfold	clockwise	practice	Guided	1	0.5	0	8.672256	1.30106	-1.45102	-0.80187	1.13344278196628	2.609704	-3.588858	-3.332774
Trial1	3	1	noBlindfold	clockwise	practice	Guided	1	0.5	0	8.692261	1.30116	-1.45127	-0.80176	1.13343567813409	2.130826	-2.387027	-2.603129
Trial1	3	1	noBlindfold	clockwise	practice	Guided	1	0.5	0	8.71225	1.30116	-1.45128	-0.80173	1.1334144705329	2.560923	-3.263009	-2.452687
Trial1	3	1	noBlindfold	clockwise	practice	Guided	1	0.5	0	8.732254	1.30117	-1.45129	-0.8017099	1.13340734034616	2.286242	-2.39549	-2.894041
Trial1	3	1	noBlindfold	clockwise	practice	Guided	1	0.5	0	8.752258	1.30116	-1.45129	-0.80167	1.13337201435902	1.787323	-2.357404	-2.630161
Trial1	3	1	noBlindfold	clockwise	practice	Guided	1	0.5	0	8.772263	1.30113	-1.45129	-0.80151	1.13323766681368	1.36789	-2.649398	-2.355367
Trial1	3	1	noBlindfold	clockwise	practice	Guided	1	0.5	0	8.792252	1.30098	-1.45116	-0.80147	1.13310328164766	1.247583	-1.94692	-2.318485
Trial1	3	1	noBlindfold	clockwise	practice	Guided	1	0.5	0	8.812256	1.30094	-1.45113	-0.80147	1.13307505224753	1.304826	-2.293927	-2.530452
Trial1	3	1	noBlindfold	clockwise	practice	Guided	1	0.5	0	8.83226	1.30092	-1.45113	-0.80147	1.13306089567916	1.272422	-2.090801	-2.946579
Trial1	3	1	noBlindfold	clockwise	practice	Guided	1	0.5	0	8.852249	1.3009	-1.45113	-0.8014799	1.13305378033677	0.861507	-2.539372	-3.029197
Trial1	3	1	noBlindfold	clockwise	practice	Guided	1	0.5	0	8.872253	1.30084	-1.45116	-0.8015	1.13302552173893	0.480681	-2.708644	-3.166232
Trial1	3	1	noBlindfold	clockwise	practice	Guided	1	0.5	0	8.892258	1.30058	-1.4512	-0.8015	1.13284185211566	0.0043549	-2.463199	-3.043418
Trial1	3	1	noBlindfold	clockwise	practice	Guided	1	0.5	0	8.912262	1.30049	-1.4512	-0.8015	1.13277824872111	0.060529	-2.336245	-2.934338
Trial1	3	1	noBlindfold	clockwise	practice	Guided	1	0.5	0	8.932251	1.30045	-1.45119	-0.8014799	1.13273573154942	-0.180067	-1.993469	-2.860566
Trial1	3	1	noBlindfold	clockwise	practice	Guided	1	0.5	0	8.952255	1.30034	-1.45113	-0.80146	1.13264389420763	-0.567235	-1.997701	-2.754181
Trial1	3	1	noBlindfold	clockwise	practice	Guided	1	0.5	0	8.97226	1.30014	-1.45109	-0.80152	1.13254507684867	-0.987071	-2.192364	-2.882061
Trial1	3	1	noBlindfold	clockwise	practice	Guided	1	0.5	0	8.992264	1.29932	-1.45114	-0.80156	1.13199418881735	-1.134737	-2.44204	-3.22639
Trial1	3	1	noBlindfold	clockwise	practice	Guided	1	0.5	0	9.012253	1.29866	-1.4512	-0.8015699	1.13153534010154	-0.816321	-2.480126	-3.178705
Trial1	3	1	noBlindfold	clockwise	practice	Guided	1	0.5	0	9.032257	1.29818	-1.45122	-0.80156	1.13118958904058	-0.362296	-2.344709	-3.074608
Trial1	3	1	noBlindfold	clockwise	practice	Guided	1	0.5	0	9.052261	1.29812	-1.45121	-0.80155	1.13114014205074	-0.120398	-2.255841	-2.870294
Trial1	3	1	noBlindfold	clockwise	practice	Guided	1	0.5	0	9.07225	1.29811	-1.4512	-0.80152	1.13111178915689	-0.203268	-2.23045	-2.792027
Trial1	3	1	noBlindfold	clockwise	practice	Guided	1	0.5	0	9.092255	1.29809	-1.45119	-0.8015	1.13108359288946	-0.72949	-2.209291	-2.732687
Trial1	3	1	noBlindfold	clockwise	practice	Guided	1	0.5	0	9.112259	1.29806	-1.45118	-0.8015	1.13106231229667	-0.795293	-2.247377	-2.8236
Trial1	3	1	noBlindfold	clockwise	practice	Guided	1	0.5	0	9.132263	1.29804	-1.45118	-0.80149	1.13104116969624	-0.632445	-2.353172	-2.822484
Trial1	3	1	noBlindfold	clockwise	practice	Guided	1	0.5	0	9.152252	1.29803	-1.45118	-0.8014799	1.13102696615043	-0.324974	-2.412418	-2.819471
Trial1	3	1	noBlindfold	clockwise	practice	Guided	1	0.5	0	9.172256	1.29802	-1.45118	-0.8014799	1.13101990079058	0.014136	-2.547835	-2.887389
Trial1	3	1	noBlindfold	clockwise	practice	Guided	1	0.5	0	9.192261	1.29803	-1.45121	-0.8014799	1.13102696615043	0.133314	-2.721339	-2.988669
Trial1	3	1	noBlindfold	clockwise	practice	Guided	1	0.5	0	9.21225	1.29803	-1.45122	-0.8014799	1.13102696615043	-0.036905	-2.636703	-2.955053
Trial1	3	1	noBlindfold	clockwise	practice	Guided	1	0.5	0	9.232254	1.29803	-1.45122	-0.80147	1.13101991248384	-0.121251	-2.505517	-2.793474
Trial1	3	1	noBlindfold	clockwise	practice	Guided	1	0.5	0	9.252258	1.29803	-1.45122	-0.80146	1.13101285886087	-0.070368	-2.433577	-2.775226
Trial1	3	1	noBlindfold	clockwise	practice	Guided	1	0.5	0	9.272263	1.29803	-1.45122	-0.80145	1.13100576304463	0.090636	-2.429345	-2.740267
Trial1	3	1	noBlindfold	clockwise	practice	Guided	1	0.5	0	9.292252	1.29804	-1.45123	-0.80145	1.13101282858146	0.408404	-2.53514	-2.837907
Trial1	3	1	noBlindfold	clockwise	practice	Guided	1	0.5	0	9.312256	1.29805	-1.45123	-0.80145	1.13101981004848	0.437277	-2.577458	-2.917917
Trial1	3	1	noBlindfold	clockwise	practice	Guided	1	0.5	0	9.33226	1.29806	-1.45124	-0.80145	1.1310268756738	0.447532	-2.594385	-2.971545
Trial1	3	1	noBlindfold	clockwise	practice	Guided	1	0.5	0	9.352249	1.29808	-1.45124	-0.80145	1.13104100705801	0.427913	-2.539372	-2.868394
Trial1	3	1	noBlindfold	clockwise	practice	Guided	1	0.5	0	9.372253	1.29809	-1.45124	-0.80145	1.13104815693333	0.46134	-2.543603	-2.853472
Trial1	3	1	noBlindfold	clockwise	practice	Guided	1	0.5	0	9.392258	1.29812	-1.45125	-0.80145	1.13106927036058	0.660659	-2.619776	-2.900998
Trial1	3	1	noBlindfold	clockwise	practice	Guided	1	0.5	0	9.412262	1.29814	-1.45125	-0.80145	1.13108340227893	0.707921	-2.598617	-2.884382
Trial1	3	1	noBlindfold	clockwise	practice	Guided	1	0.5	0	9.432251	1.29816	-1.45126	-0.80145	1.13109745025517	0.750012	-2.60708	-2.871142
Trial1	3	1	noBlindfold	clockwise	practice	Guided	1	0.5	0	9.452255	1.29818	-1.45126	-0.80144	1.13110457154201	0.675746	-2.497054	-2.838264
Trial1	3	1	noBlindfold	clockwise	practice	Guided	1	0.5	0	9.47226	1.2982	-1.45126	-0.80141	1.13109737739769	0.683621	-2.446272	-2.665738
Trial1	3	1	noBlindfold	clockwise	practice	Guided	1	0.5	0	9.492264	1.29824	-1.45123	-0.8013901	1.13111141235701	0.632086	-2.205059	-2.371993
Trial1	3	1	noBlindfold	clockwise	practice	Guided	1	0.5	0	9.512253	1.29827	-1.4512	-0.80135	1.13110423517939	0.721119	-2.175437	-2.316543
Trial1	3	1	noBlindfold	clockwise	practice	Guided	1	0.5	0	9.532257	1.29831	-1.45117	-0.80131	1.13110416975519	0.706809	-2.06541	-2.289339
Trial1	3	1	noBlindfold	clockwise	practice	Guided	1	0.5	0	9.552261	1.29839	-1.45113	-0.80124	1.13111101429126	0.724086	-1.929992	-2.166324
Trial1	3	1	noBlindfold	clockwise	practice	Guided	1	0.5	0	9.57225	1.2985	-1.45105	-0.801	1.13101872042215	0.634712	-1.739561	-1.935369
Trial1	3	1	noBlindfold	clockwise	practice	Guided	1	0.5	0	9.592255	1.29888	-1.45081	-0.80089	1.13120911498336	0.548695	-1.286759	-1.626801
Trial1	3	1	noBlindfold	clockwise	practice	Guided	1	0.5	0	9.612259	1.29918	-1.45068	-0.8008	1.13135724327385	0.580766	-1.079401	-1.462471
Trial1	3	1	noBlindfold	clockwise	practice	Guided	1	0.5	0	9.632263	1.29957	-1.45059	-0.80075	1.13159750291733	0.517864	-1.003228	-1.55997
Trial1	3	1	noBlindfold	clockwise	practice	Guided	1	0.5	0	9.652252	1.30004	-1.4505	-0.80069	1.13188713252528	0.56208	-0.736625	-1.269311
Trial1	3	1	noBlindfold	clockwise	practice	Guided	1	0.5	0	9.672256	1.30022	-1.4504	-0.80059	1.13194363051168	0.59279	-0.453054	-1.169368
Trial1	3	1	noBlindfold	clockwise	practice	Guided	1	0.5	0	9.692261	1.30025	-1.45028	-0.8003801	1.13181640482563	0.429416	-0.228571	-0.409485
Trial1	3	1	noBlindfold	clockwise	practice	Guided	1	0.5	0	9.71225	1.30023	-1.45011	-0.80029	1.13173859880629	0.583733	0.177675	-0.482609
Trial1	3	1	noBlindfold	clockwise	practice	Guided	1	0.5	0	9.732254	1.30028	-1.45002	-0.80027	1.13175971360373	0.743278	-0.237022	-0.559038
Trial1	3	1	noBlindfold	clockwise	practice	Guided	1	0.5	0	9.752258	1.30034	-1.45008	-0.80014	1.13171019986843	0.255486	-0.122661	-0.044974
Trial1	3	1	noBlindfold	clockwise	practice	Guided	1	0.5	0	9.772263	1.30021	-1.45005	-0.79987	1.13142741123071	0.14474	0.203175	0.036504
Trial1	3	1	noBlindfold	clockwise	practice	Guided	1	0.5	0	9.792252	1.30001	-1.45001	-0.79971	1.13117288074456	-0.152343	-0.156516	0.073824
Trial1	3	1	noBlindfold	clockwise	practice	Guided	1	0.5	0	9.812256	1.29993	-1.45003	-0.79947	1.13094670551988	-0.179159	0.139698	0.167004
Trial1	3	1	noBlindfold	clockwise	practice	Guided	1	0.5	0	9.83226	1.29993	-1.45003	-0.79947	1.13094670551988	-0.179159	0.139698	0.167004
Trial1	3	1	noBlindfold	clockwise	practice	Guided	1	0.5	0	9.852249	1.30006	-1.45004	-0.79857	1.13040261247917	0.182671	0.182022	0.146142
Trial1	3	1	noBlindfold	clockwise	practice	Guided	1	0.5	0	9.872253	1.30006	-1.45003	-0.79745	1.12961168981363	0.190619	0.169321	0.185771
Trial1	3	1	noBlindfold	clockwise	practice	Guided	1	0.5	0	9.892258	1.30004	-1.45002	-0.79698	1.12926572377211	-0.073477	-0.046483	-0.031067
Trial1	3	1	noBlindfold	clockwise	practice	Guided	1	0.5	0	9.912262	1.29995	-1.45002	-0.79659	1.12892674232674	-0.155623	0.118538	-0.0040007
Trial1	3	1	noBlindfold	clockwise	practice	Guided	1	0.5	0	9.932251	1.29992	-1.44997	-0.7963001	1.12870090031705	-0.066312	-0.050745	-0.068191
Trial1	3	1	noBlindfold	clockwise	practice	Guided	1	0.5	0	9.952255	1.29998	-1.45002	-0.7961	1.12860224536554	0.174067	-0.033792	-0.022263
Trial1	3	1	noBlindfold	clockwise	practice	Guided	1	0.5	0	9.97226	1.30007	-1.45001	-0.7958699	1.12850390004734	0.153027	0.093142	0.016501
Trial1	3	1	noBlindfold	clockwise	practice	Guided	1	0.5	0	9.992264	1.30008	-1.45002	-0.79584	1.12848981320144	0.054777	-0.080344	-0.015081
Trial1	3	1	noBlindfold	clockwise	practice	Guided	1	0.5	0	10.01225	1.30004	-1.45001	-0.79584	1.12846150024273	-0.038587	0.131231	-0.024363
Trial1	3	1	noBlindfold	clockwise	practice	Guided	1	0.5	0	10.03226	1.29998	-1.44998	-0.79586	1.12843298796193	-0.06715	-0.093064	-0.016993
Trial1	3	1	noBlindfold	clockwise	practice	Guided	1	0.5	0	10.05226	1.29996	-1.45001	-0.7958699	1.12842589514564	-0.048068	-0.105734	-0.021896
Trial1	3	1	noBlindfold	clockwise	practice	Guided	1	0.5	0	10.07225	1.29997	-1.45	-0.79585	1.12841895321695	0.073598	0.067752	0.052664
Trial1	3	1	noBlindfold	clockwise	practice	Guided	1	0.5	0	10.09225	1.30004	-1.45002	-0.79585	1.12846856227649	0.049261	-0.038024	0.013807
Trial1	3	1	noBlindfold	clockwise	practice	Guided	1	0.5	0	10.11226	1.30003	-1.45001	-0.79585	1.12846146306239	-0.044106	0.131235	0.0045182
Trial1	3	1	noBlindfold	clockwise	practice	Guided	1	0.5	0	10.13226	1.29999	-1.44998	-0.7958699	1.12844710721793	-0.094956	-0.097291	-0.013751
Trial1	3	1	noBlindfold	clockwise	practice	Guided	1	0.5	0	10.15225	1.29996	-1.45001	-0.7958699	1.12842589514564	-0.038181	-0.021095	-0.049935
Trial1	3	1	noBlindfold	clockwise	practice	Guided	1	0.5	0	10.17226	1.29997	-1.45	-0.79586	1.12842597356769	0.044942	0.080451	0.012982
Trial1	3	1	noBlindfold	clockwise	practice	Guided	1	0.5	0	10.19226	1.30003	-1.45001	-0.79586	1.12846848314866	0.093775	-0.0041726	0.018036
Trial1	3	1	noBlindfold	clockwise	practice	Guided	1	0.5	0	10.21225	1.30003	-1.45	-0.79585	1.12846146306239	-0.0011773	0.101606	0.016999
Trial1	3	1	noBlindfold	clockwise	practice	Guided	1	0.5	0	10.23225	1.3	-1.44999	-0.79586	1.12844718590403	-0.08027	-0.054975	-0.019494
Trial1	3	1	noBlindfold	clockwise	practice	Guided	1	0.5	0	10.25226	1.29998	-1.45001	-0.79586	1.12843298796193	-0.053237	-0.0084076	-0.018606
Trial1	3	1	noBlindfold	clockwise	practice	Guided	1	0.5	0	10.27226	1.29998	-1.45	-0.79586	1.12843298796193	0.027456	0.07621	0.0096363
Trial1	3	1	noBlindfold	clockwise	practice	Guided	1	0.5	0	10.29225	1.30001	-1.45002	-0.79585	1.12844726476677	0.086616	0.012749	0.008112
Trial1	3	1	noBlindfold	clockwise	practice	Guided	1	0.5	0	10.31226	1.30002	-1.45	-0.79585	1.12845444840615	0.016242	0.088907	-0.026715
Trial1	3	1	noBlindfold	clockwise	practice	Guided	1	0.5	0	10.33226	1.30001	-1.44999	-0.79585	1.12844726476677	-0.030615	-0.093062	-0.018563
Trial1	3	1	noBlindfold	clockwise	practice	Guided	1	0.5	0	10.35225	1.29999	-1.45001	-0.79585	1.12843306664795	-0.038911	-0.054961	0.0012316
Trial1	3	1	noBlindfold	clockwise	practice	Guided	1	0.5	0	10.37225	1.29998	-1.45	-0.79585	1.12842596765483	-0.006296	0.046589	0.020288
Trial1	3	1	noBlindfold	clockwise	practice	Guided	1	0.5	0	10.39226	1.30001	-1.45001	-0.79585	1.12844726476677	0.041693	-0.021108	-0.017579
Trial1	3	1	noBlindfold	clockwise	practice	Guided	1	0.5	0	10.41226	1.30001	-1.44999	-0.79585	1.12844726476677	0.019544	0.063511	0.05088
Trial1	3	1	noBlindfold	clockwise	practice	Guided	1	0.5	0	10.43225	1.30001	-1.44999	-0.79585	1.12844726476677	-0.045733	-0.042284	0.00039076
Trial1	3	1	noBlindfold	clockwise	practice	Guided	1	0.5	0	10.45226	1.29999	-1.45001	-0.79586	1.12844008691088	-0.047652	0.025441	-0.00043955
Trial1	3	1	noBlindfold	clockwise	practice	Guided	1	0.5	0	10.47226	1.29999	-1.45	-0.79586	1.12844008691088	-0.019838	0.067743	-0.0036789
Trial1	3	1	noBlindfold	clockwise	practice	Guided	1	0.5	0	10.49226	1.3	-1.45001	-0.79586	1.12844718590403	0.067142	0.0042769	-0.0084416
Trial1	3	1	noBlindfold	clockwise	practice	Guided	1	0.5	0	10.51225	1.30001	-1.45	-0.79585	1.12844726476677	-0.0059562	0.084667	-0.0044181
Trial1	3	1	noBlindfold	clockwise	practice	Guided	1	0.5	0	10.53226	1.30001	-1.44999	-0.79586	1.12845428494137	-0.056402	-0.088836	-0.0021098
Trial1	3	1	noBlindfold	clockwise	practice	Guided	1	0.5	0	10.55226	1.3	-1.45001	-0.79586	1.12844718590403	-0.0051598	-0.0041881	-0.0094244
Trial1	3	1	noBlindfold	clockwise	practice	Guided	1	0.5	0	10.57225	1.29999	-1.45	-0.79586	1.12844008691088	-0.049644	0.071973	-0.013647
Trial1	3	1	noBlindfold	clockwise	practice	Guided	1	0.5	0	10.59225	1.29999	-1.45001	-0.79586	1.12844008691088	0.004383	0.01274	-0.011877
Trial1	3	1	noBlindfold	clockwise	practice	Guided	1	0.5	0	10.61226	1.3	-1.45	-0.79585	1.12844016568526	0.070011	0.046582	0.047693
Trial1	3	1	noBlindfold	clockwise	practice	Guided	1	0.5	0	10.63226	1.30001	-1.44999	-0.79586	1.12845428494137	0.018269	-0.063442	-0.013502
Trial1	3	1	noBlindfold	clockwise	practice	Guided	1	0.5	0	10.65225	1.3	-1.45001	-0.79586	1.12844718590403	-0.047649	0.01697	-0.00043871
Trial1	3	1	noBlindfold	clockwise	practice	Guided	1	0.5	0	10.67226	1.29999	-1.44999	-0.79586	1.12844008691088	-0.057167	0.04658	0.0020177
Trial1	3	1	noBlindfold	clockwise	practice	Guided	1	0.5	0	10.69226	1.3	-1.45	-0.79585	1.12844016568526	0.030612	0.0085023	-0.0068684
Trial1	3	1	noBlindfold	clockwise	practice	Guided	1	0.5	0	10.71225	1.3	-1.44999	-0.79585	1.12844016568526	0.001581	-0.0042062	-0.020968
Trial1	3	1	noBlindfold	clockwise	practice	Guided	1	0.5	0	10.73225	1.30001	-1.45	-0.79585	1.12844726476677	0.044139	-0.033823	0.017093
Trial1	3	1	noBlindfold	clockwise	practice	Guided	1	0.5	0	10.75226	1.3	-1.45001	-0.79586	1.12844718590403	-0.048867	0.042358	-0.017777
Trial1	3	1	noBlindfold	clockwise	practice	Guided	1	0.5	0	10.77226	1.3	-1.45	-0.79586	1.12844718590403	-0.042912	0.042347	-0.02519
Trial1	3	1	noBlindfold	clockwise	practice	Guided	1	0.5	0	10.79225	1.3	-1.45	-0.79586	1.12844718590403	0.033332	0.012735	-0.044829
Trial1	3	1	noBlindfold	clockwise	practice	Guided	1	0.5	0	10.81226	1.3	-1.45	-0.79586	1.12844718590403	0.014335	-0.016898	0.0071305
Trial1	3	1	noBlindfold	clockwise	practice	Guided	1	0.5	0	10.83226	1.30001	-1.45	-0.79586	1.12845428494137	0.0079507	-0.029585	-0.0069156
Trial1	3	1	noBlindfold	clockwise	practice	Guided	1	0.5	0	10.85225	1.30001	-1.45	-0.79586	1.12845428494137	0.011177	0.033895	0.023631
Trial1	3	1	noBlindfold	clockwise	practice	Guided	1	0.5	0	10.87225	1.3	-1.45	-0.79586	1.12844718590403	-0.044061	0.046581	0.0045236
Trial1	3	1	noBlindfold	clockwise	practice	Guided	1	0.5	0	10.89226	1.29999	-1.45	-0.79585	1.12843306664795	-0.018614	0.046587	0.013659
Trial1	3	1	noBlindfold	clockwise	practice	Guided	1	0.5	0	10.91226	1.3	-1.45	-0.79585	1.12844016568526	0.044944	-0.0084364	0.01297
Trial1	3	1	noBlindfold	clockwise	practice	Guided	1	0.5	0	10.93225	1.3	-1.45	-0.79585	1.12844016568526	0.012337	-0.038051	-0.0060861
Trial1	3	1	noBlindfold	clockwise	practice	Guided	1	0.5	0	10.95226	1.3	-1.45	-0.79585	1.12844016568526	0.0060306	0.02966	0.026917
Trial1	3	1	noBlindfold	clockwise	practice	Guided	1	0.5	0	10.97226	1.3	-1.45	-0.79586	1.12844718590403	-0.038104	0.0042597	0.023478
Trial1	3	1	noBlindfold	clockwise	practice	Guided	1	0.5	0	10.99226	1.29999	-1.45	-0.79586	1.12844008691088	0.021879	-0.050747	-0.008537
Trial1	3	1	noBlindfold	clockwise	practice	Guided	1	0.5	0	11.01225	1.3	-1.45	-0.79586	1.12844718590403	-0.0051362	0.046578	-0.0094215
Trial1	3	1	noBlindfold	clockwise	practice	Guided	1	0.5	0	11.03226	1.3	-1.45	-0.79586	1.12844718590403	0.033411	-0.063442	0.0022192
Trial1	3	1	noBlindfold	clockwise	practice	Guided	1	0.5	0	11.05226	1.3	-1.45	-0.79586	1.12844718590403	-0.0082965	3.5589E-05	0.0070796
Trial1	3	1	noBlindfold	clockwise	practice	Guided	1	0.5	0	11.07225	1.3	-1.45	-0.79586	1.12844718590403	-0.03968	0.025417	0.0053609
Trial1	3	1	noBlindfold	clockwise	practice	Guided	1	0.5	0	11.09225	1.3	-1.45	-0.79586	1.12844718590403	-0.016597	0.033885	0.026875
Trial1	3	1	noBlindfold	clockwise	practice	Guided	1	0.5	0	11.11226	1.3	-1.45	-0.79586	1.12844718590403	0.042948	-0.0084404	-0.00023711
Trial1	3	1	noBlindfold	clockwise	practice	Guided	1	0.5	0	11.13226	1.3	-1.45	-0.79586	1.12844718590403	-0.0043481	-0.042288	-0.013548
Trial1	3	1	noBlindfold	clockwise	practice	Guided	1	0.5	0	11.15225	1.3	-1.45	-0.79592	1.12848947629914	-0.160698	0.245465	-0.16741
Trial1	3	1	noBlindfold	clockwise	practice	Guided	1	0.5	0	11.17226	1.29993	-1.44992	-0.796	1.12849641737836	-0.341968	0.473883	-0.067143
Trial1	3	1	noBlindfold	clockwise	practice	Guided	1	0.5	0	11.19226	1.29982	-1.44983	-0.796	1.12841834111062	-0.448641	0.088614	-0.033445
Trial1	3	1	noBlindfold	clockwise	practice	Guided	1	0.5	0	11.21225	1.29983	-1.4499	-0.79602	1.12843956613487	-0.163739	-0.0087261	-0.031174
Trial1	3	1	noBlindfold	clockwise	practice	Guided	1	0.5	0	11.23225	1.2999	-1.44996	-0.79602	1.12848916560267	0.049669	0.037818	0.013868
Trial1	3	1	noBlindfold	clockwise	practice	Guided	1	0.5	0	11.25226	1.30002	-1.44999	-0.79602	1.12857434314975	0.132254	-0.017195	0.0082646
Trial1	3	1	noBlindfold	clockwise	practice	Guided	1	0.5	0	11.27226	1.30008	-1.45001	-0.79593	1.12855328744422	0.0047441	-0.063733	0.035221
Trial1	3	1	noBlindfold	clockwise	practice	Guided	1	0.5	0	11.29225	1.29976	-1.44999	-0.79573	1.12818546670945	-1.500757	0.190165	0.256363
Trial1	3	1	noBlindfold	clockwise	practice	Guided	1	0.5	0	11.31226	1.29944	-1.44992	-0.79534	1.12768341441233	-1.557627	0.456679	0.459346
Trial1	3	1	noBlindfold	clockwise	practice	Guided	1	0.5	0	11.33226	1.29921	-1.44978	-0.79502	1.12729477681673	-1.894326	0.87137	0.30108
Trial1	3	1	noBlindfold	clockwise	practice	Guided	1	0.5	0	11.35225	1.29908	-1.44961	-0.79485	1.12708260038311	-2.113152	1.188755	0.332008
Trial1	3	1	noBlindfold	clockwise	practice	Guided	1	0.5	0	11.37225	1.29901	-1.44949	-0.7949	1.12706834379154	-2.179972	1.053337	0.041301
Trial1	3	1	noBlindfold	clockwise	practice	Guided	1	0.5	0	11.39226	1.29895	-1.44967	-0.79514	1.1271950154966	-2.348049	0.211133	-0.457756
Trial1	3	1	noBlindfold	clockwise	practice	Guided	1	0.5	0	11.41226	1.29885	-1.44979	-0.79554	1.12740643499388	-2.661989	0.38456	-0.542531
Trial1	3	1	noBlindfold	clockwise	practice	Guided	1	0.5	0	11.43225	1.29871	-1.4498	-0.79599	1.12762480924873	-3.05403	0.498705	-0.50605
Trial1	3	1	noBlindfold	clockwise	practice	Guided	1	0.5	0	11.45226	1.29852	-1.44978	-0.79647	1.1278291449364	-3.489854	0.511316	-0.524969
Trial1	3	1	noBlindfold	clockwise	practice	Guided	1	0.5	0	11.47226	1.2983	-1.44976	-0.79778	1.12859909701322	-4.003215	0.464659	-0.58862
Trial1	3	1	noBlindfold	clockwise	practice	Guided	1	0.5	0	11.49226	1.29779	-1.44976	-0.79952	1.12946935771217	-4.911223	0.375583	-1.12467
Trial1	3	1	noBlindfold	clockwise	practice	Guided	1	0.5	0	11.51225	1.29529	-1.4498	-0.8011	1.12882567674548	-5.210356	0.468584	-1.260412
Trial1	3	1	noBlindfold	clockwise	practice	Guided	1	0.5	0	11.53226	1.28793	-1.44977	-0.80119	1.12371666776185	-4.69697	0.438914	-1.875876
Trial1	3	1	noBlindfold	clockwise	practice	Guided	1	0.5	0	11.55226	1.27754	-1.44988	-0.8012	1.11646307540462	-4.07371	-0.250855	-2.285672
Trial1	3	1	noBlindfold	clockwise	practice	Guided	1	0.5	0	11.57225	1.2636	-1.45016	-0.80107	1.10670598970759	-3.920575	-0.745907	-2.516743
Trial1	3	1	noBlindfold	clockwise	practice	Guided	1	0.5	0	11.59225	1.22558	-1.4503	-0.80101	1.08077904467241	-5.096375	-0.195698	-1.992607
Trial1	3	1	noBlindfold	clockwise	practice	Guided	1	0.5	0	11.61226	1.20026	-1.45017	-0.80102	1.06395353043258	-5.231155	-0.398738	-2.095408
Trial1	3	1	noBlindfold	clockwise	practice	Guided	1	0.5	0	11.63226	1.16979	-1.45017	-0.80096	1.04410517295334	-4.846866	-0.242049	-1.996677
Trial1	3	1	noBlindfold	clockwise	practice	Guided	1	0.5	0	11.65225	1.13836	-1.45011	-0.8008	1.02410165529734	-4.508278	0.138828	-1.43579
Trial1	3	1	noBlindfold	clockwise	practice	Guided	1	0.5	0	11.67226	1.10384	-1.44995	-0.8006999	1.00286746206782	-3.858356	0.079546	-1.378714
Trial1	3	1	noBlindfold	clockwise	practice	Guided	1	0.5	0	11.69226	1.02375	-1.45005	-0.80076	0.956833715579277	-3.263128	-0.216625	-1.476065
Trial1	3	1	noBlindfold	clockwise	practice	Guided	1	0.5	0	11.71225	0.98104	-1.45014	-0.8008	0.934173518818918	-3.250223	-0.538155	-1.639471
Trial1	3	1	noBlindfold	clockwise	practice	Guided	1	0.5	0	11.73225	0.93494	-1.45024	-0.80082	0.911309743096417	-3.097536	-0.605838	-1.663361
Trial1	3	1	noBlindfold	clockwise	practice	Guided	1	0.5	0	11.75226	0.88842	-1.45031	-0.80081	0.890037475904934	-2.645999	-0.720096	-1.645678
Trial1	3	1	noBlindfold	clockwise	practice	Guided	1	0.5	0	11.77226	0.84067	-1.45035	-0.80079	0.870241684518768	-1.839614	-0.745487	-1.673874
Trial1	3	1	noBlindfold	clockwise	practice	Guided	1	0.5	0	11.79225	0.74239	-1.45037	-0.8006999	0.836584328437305	-1.438709	-0.622765	-1.356892
Trial1	3	1	noBlindfold	clockwise	practice	Guided	1	0.5	0	11.81226	0.69376	-1.45034	-0.8006101	0.823722893890928	-1.594581	-0.690474	-1.184208
Trial1	3	1	noBlindfold	clockwise	practice	Guided	1	0.5	0	11.83226	0.64335	-1.45034	-0.80058	0.813312731952424	-1.491568	-0.910527	-1.123999
Trial1	3	1	noBlindfold	clockwise	practice	Guided	1	0.5	0	11.85225	0.59414	-1.4504	-0.80059	0.806105856761184	-1.399634	-0.885136	-1.235224
Trial1	3	1	noBlindfold	clockwise	practice	Guided	1	0.5	0	11.87225	0.54483	-1.45045	-0.80067	0.801924076445704	-1.08666	-0.914759	-1.174126
Trial1	3	1	noBlindfold	clockwise	practice	Guided	1	0.5	0	11.89226	0.44596	-1.4505	-0.8006999	0.80252148178394	-0.186419	-1.240608	-1.405538
Trial1	3	1	noBlindfold	clockwise	practice	Guided	1	0.5	0	11.91226	0.39863	-1.45058	-0.8006999	0.80709124700288	-0.271619	-1.168667	-1.499878
Trial1	3	1	noBlindfold	clockwise	practice	Free	1	0.5	0	0	0.45024	-1.45	-0.8	0.801545993512145	0.011495	0.012792	-0.016763
Trial1	3	1	noBlindfold	clockwise	practice	Free	1	0.5	0	0.01759338	0.45024	-1.45	-0.8	0.801545993512145	0.00067171	-0.0041322	0.011988
Trial1	3	1	noBlindfold	clockwise	practice	Free	1	0.5	0	0.03759766	0.45024	-1.45	-0.8	0.801545993512145	0.06366	-0.029521	0.0035131
Trial1	3	1	noBlindfold	clockwise	practice	Free	1	0.5	0	0.05758667	0.45024	-1.45	-0.8	0.801545993512145	0.022854	0.012801	0.01345
Trial1	3	1	noBlindfold	clockwise	practice	Free	1	0.5	0	0.07759094	0.45025	-1.45	-0.8	0.801545375630795	0.038381	0.029728	-0.022218
Trial1	3	1	noBlindfold	clockwise	practice	Free	1	0.5	0	0.09759521	0.45025	-1.45	-0.8	0.801545375630795	0.024501	-0.021053	-0.011696
Trial1	3	1	noBlindfold	clockwise	practice	Free	1	0.5	0	0.1175842	0.45026	-1.45	-0.8	0.801544752324413	0.042531	0.0001076	-0.022511
Trial1	3	1	noBlindfold	clockwise	practice	Free	1	0.5	0	0.1375885	0.45026	-1.45	-0.8	0.801544752324413	0.071119	0.0043404	0.019104
Trial1	3	1	noBlindfold	clockwise	practice	Free	1	0.5	0	0.1575928	0.45027	-1.45	-0.8	0.801544132841425	-0.0016172	-0.016814	0.016759
Trial1	3	1	noBlindfold	clockwise	practice	Free	1	0.5	0	0.177597	0.45028	-1.45	-0.8	0.801543511633665	0.05111	-0.016811	-0.0099426
Trial1	3	1	noBlindfold	clockwise	practice	Free	1	0.5	0	0.1975861	0.45028	-1.45	-0.8	0.801543511633665	0.049722	-0.012575	-0.011992
Trial1	3	1	noBlindfold	clockwise	practice	Free	1	0.5	0	0.2175903	0.45028	-1.45	-0.79999	0.801533576826931	0.01364	0.017049	0.016464
Trial1	3	1	noBlindfold	clockwise	practice	Free	1	0.5	0	0.2375946	0.45029	-1.45	-0.79999	0.801532957584389	0.023893	-0.016803	-0.003319
Trial1	3	1	noBlindfold	clockwise	practice	Free	1	0.5	0	0.2575989	0.4503	-1.45	-0.79999	0.801532336617796	0.050801	-0.050659	0.015201
Trial1	3	1	noBlindfold	clockwise	practice	Free	1	0.5	0	0.2775879	0.45031	-1.45	-0.79999	0.801531717623381	0.024149	-0.025265	-9.9644E-05
Trial1	3	1	noBlindfold	clockwise	practice	Free	1	0.5	0	0.2975922	0.45032	-1.45	-0.79999	0.801531098752845	0.037185	-0.021033	-0.002443
Trial1	3	1	noBlindfold	clockwise	practice	Free	1	0.5	0	0.3175964	0.45032	-1.45	-0.79999	0.801531098752845	-0.006394	0.012823	0.0071096
Trial1	3	1	noBlindfold	clockwise	practice	Free	1	0.5	0	0.3375854	0.45033	-1.45	-0.79999	0.80153047631255	0.053829	0.012825	-0.0066341
Trial1	3	1	noBlindfold	clockwise	practice	Free	1	0.5	0	0.3575897	0.45034	-1.45	-0.79999	0.80152985953696	0.051879	-0.016794	0.041515
Trial1	3	1	noBlindfold	clockwise	practice	Free	1	0.5	0	0.377594	0.45034	-1.45	-0.79999	0.80152985953696	0.013566	-0.0040976	0.021821
Trial1	3	1	noBlindfold	clockwise	practice	Free	1	0.5	0	0.3975983	0.45035	-1.45	-0.79999	0.801529237346275	0.017168	-0.0040955	0.02991
Trial1	3	1	noBlindfold	clockwise	practice	Free	1	0.5	0	0.4175873	0.45036	-1.45	-0.79999	0.801528618972366	0.0057735	-0.0083282	-0.0018613
Trial1	3	1	noBlindfold	clockwise	practice	Free	1	0.5	0	0.4375916	0.45037	-1.45	-0.79999	0.801527998877	0.015201	-0.012556	-0.0081032
Trial1	3	1	noBlindfold	clockwise	practice	Free	1	0.5	0	0.4575958	0.45037	-1.45	-0.79999	0.801527998877	0.024629	0.00014477	-0.023113
Trial1	3	1	noBlindfold	clockwise	practice	Free	1	0.5	0	0.4775848	0.45037	-1.45	-0.79999	0.801527998877	-0.020057	0.0001471	0.012555
Trial1	3	1	noBlindfold	clockwise	practice	Free	1	0.5	0	0.4975891	0.45038	-1.45	-0.79999	0.801527380751222	0.060139	-0.004084	-0.013559
Trial1	3	1	noBlindfold	clockwise	practice	Free	1	0.5	0	0.5175934	0.45038	-1.45	-0.79999	0.801527380751222	0.025717	0.025541	-0.0075209
Trial1	3	1	noBlindfold	clockwise	practice	Free	1	0.5	0	0.5375977	0.45038	-1.45	-0.79999	0.801527380751222	0.020995	-0.016777	-0.028768
Trial1	3	1	noBlindfold	clockwise	practice	Free	1	0.5	0	0.5575867	0.45039	-1.45	-0.79999	0.801526760904728	0.018776	0.00015486	0.0047606
Trial1	3	1	noBlindfold	clockwise	practice	Free	1	0.5	0	0.5775909	0.45039	-1.45	-0.79999	0.801526760904728	0.026267	-0.0083096	0.0083659
Trial1	3	1	noBlindfold	clockwise	practice	Free	1	0.5	0	0.5975952	0.4504	-1.45	-0.79998	0.801516208128681	-0.0048218	0.0086179	0.042769
Trial1	3	1	noBlindfold	clockwise	practice	Free	1	0.5	0	0.6175842	0.4504	-1.45	-0.79998	0.801516208128681	0.0095986	0.017082	0.0083583
Trial1	3	1	noBlindfold	clockwise	practice	Free	1	0.5	0	0.6375885	0.45041	-1.45	-0.79998	0.801515590367258	0.0098708	0.00015529	0.0056325
Trial1	3	1	noBlindfold	clockwise	practice	Free	1	0.5	0	0.6575928	0.45042	-1.45	-0.79998	0.801514969042702	-0.0020815	-0.025235	-0.017669
Trial1	3	1	noBlindfold	clockwise	practice	Free	1	0.5	0	0.677597	0.45042	-1.45	-0.79998	0.801514969042702	0.010404	0.017085	-2.5362E-05
Trial1	3	1	noBlindfold	clockwise	practice	Free	1	0.5	0	0.6975861	0.45042	-1.45	-0.79998	0.801514969042702	0.015117	-0.0040734	-0.0081155
Trial1	3	1	noBlindfold	clockwise	practice	Free	1	0.5	0	0.7175903	0.45043	-1.45	-0.79998	0.801514353372923	0.038972	0.0086241	-0.0033377
Trial1	3	1	noBlindfold	clockwise	practice	Free	1	0.5	0	0.7375946	0.45043	-1.45	-0.79998	0.801514353372923	0.03259	0.012858	-0.0027509
Trial1	3	1	noBlindfold	clockwise	practice	Free	1	0.5	0	0.7575989	0.45044	-1.45	-0.79998	0.801513732297986	0.02202	0.038248	-0.045539
Trial1	3	1	noBlindfold	clockwise	practice	Free	1	0.5	0	0.7775879	0.45045	-1.45	-0.79998	0.801513115033206	0.020357	-0.016765	-0.0095775
Trial1	3	1	noBlindfold	clockwise	practice	Free	1	0.5	0	0.7975922	0.45045	-1.45	-0.79998	0.801513115033206	0.039233	0.00016126	0.031365
Trial1	3	1	noBlindfold	clockwise	practice	Free	1	0.5	0	0.8175964	0.45045	-1.45	-0.79998	0.801513115033206	0.032833	-0.016765	-0.00040495
Trial1	3	1	noBlindfold	clockwise	practice	Free	1	0.5	0	0.8375854	0.45046	-1.45	-0.79998	0.801512496050286	0.028661	0.034017	-0.011424
Trial1	3	1	noBlindfold	clockwise	practice	Free	1	0.5	0	0.8575897	0.45048	-1.45	-0.79998	0.80151126214089	0.032807	0.00016457	-0.0069409
Trial1	3	1	noBlindfold	clockwise	practice	Free	1	0.5	0	0.877594	0.45049	-1.45	-0.79998	0.801510643531103	0.031418	0.021323	0.0062166
Trial1	3	1	noBlindfold	clockwise	practice	Free	1	0.5	0	0.8975983	0.45049	-1.45	-0.79998	0.801510643531103	0.019474	-0.016763	-0.0078226
Trial1	3	1	noBlindfold	clockwise	practice	Free	1	0.5	0	0.9175873	0.4505	-1.45	-0.79998	0.801510026886488	0.022802	-0.029455	0.038275
Trial1	3	1	noBlindfold	clockwise	practice	Free	1	0.5	0	0.9375916	0.4505	-1.45	-0.79998	0.801510026886488	-0.0041221	-0.016759	0.011664
Trial1	3	1	noBlindfold	clockwise	practice	Free	1	0.5	0	0.9575958	0.45051	-1.45	-0.79998	0.80150940668541	0.052193	0.00017367	-0.030915
Trial1	3	1	noBlindfold	clockwise	practice	Free	1	0.5	0	0.9775848	0.45051	-1.45	-0.79998	0.80150940668541	0.043582	-0.02945	-0.019222
Trial1	3	1	noBlindfold	clockwise	practice	Free	1	0.5	0	0.9975891	0.45052	-1.45	-0.79998	0.80150879212911	0.023878	-0.033682	-0.0075296
Trial1	3	1	noBlindfold	clockwise	practice	Free	1	0.5	0	1.017593	0.45052	-1.45	-0.79998	0.80150879212911	0.037745	-0.025215	-0.015617
Trial1	3	1	noBlindfold	clockwise	practice	Free	1	0.5	0	1.037598	0.45053	-1.45	-0.79998	0.801508172177656	0.018318	0.05096	0.008941
Trial1	3	1	noBlindfold	clockwise	practice	Free	1	0.5	0	1.057587	0.45053	-1.45	-0.79998	0.801508172177656	0.024407	-0.012516	0.012836
Trial1	3	1	noBlindfold	clockwise	practice	Free	1	0.5	0	1.077591	0.45054	-1.45	-0.79998	0.801507556029695	0.049104	-0.012516	0.01518
Trial1	3	1	noBlindfold	clockwise	practice	Free	1	0.5	0	1.097595	0.45054	-1.45	-0.79997	0.801497561533474	0.0021903	-0.012515	-0.017382
Trial1	3	1	noBlindfold	clockwise	practice	Free	1	0.5	0	1.117584	0.45054	-1.45	-0.79998	0.801507556029695	0.019118	-0.020977	-0.0036371
Trial1	3	1	noBlindfold	clockwise	practice	Free	1	0.5	0	1.137589	0.45055	-1.45	-0.79998	0.80150694000562	0.022444	0.0086478	0.013421
Trial1	3	1	noBlindfold	clockwise	practice	Free	1	0.5	0	1.157593	0.45056	-1.45	-0.79998	0.801506322267111	0.028257	0.0086467	0.0065913
Trial1	3	1	noBlindfold	clockwise	practice	Free	1	0.5	0	1.177597	0.45056	-1.45	-0.79998	0.801506322267111	0.041293	-0.0040469	-0.0021699
Trial1	3	1	noBlindfold	clockwise	practice	Free	1	0.5	0	1.197586	0.45057	-1.45	-0.79998	0.801505706491181	0.018255	-0.0040455	0.0089374
Trial1	3	1	noBlindfold	clockwise	practice	Free	1	0.5	0	1.21759	0.45057	-1.45	-0.79998	0.801505706491181	0.032677	0.00018886	-0.0030483
Trial1	3	1	noBlindfold	clockwise	practice	Free	1	0.5	0	1.237595	0.45057	-1.45	-0.79998	0.801505706491181	0.023789	-0.016736	-0.0075327
Trial1	3	1	noBlindfold	clockwise	practice	Free	1	0.5	0	1.257599	0.45058	-1.45	-0.79998	0.801505089001557	0.020166	0.046742	-0.020398
Trial1	3	1	noBlindfold	clockwise	practice	Free	1	0.5	0	1.277588	0.45058	-1.45	-0.79998	0.801505089001557	0.057358	-0.033659	0.0071788
Trial1	3	1	noBlindfold	clockwise	practice	Free	1	0.5	0	1.297592	0.45059	-1.45	-0.79997	0.801494478939113	0.01378	-0.016728	0.0086426
Trial1	3	1	noBlindfold	clockwise	practice	Free	1	0.5	0	1.317596	0.45059	-1.45	-0.79997	0.801494478939113	0.026542	-0.0040346	0.035545
Trial1	3	1	noBlindfold	clockwise	practice	Free	1	0.5	0	1.337585	0.45059	-1.45	-0.79997	0.801494478939113	0.012109	-0.016728	0.033784
Trial1	3	1	noBlindfold	clockwise	practice	Free	1	0.5	0	1.35759	0.4506	-1.45	-0.79997	0.801493859853816	0.014584	0.008666	0.0083485
Trial1	3	1	noBlindfold	clockwise	practice	Free	1	0.5	0	1.377594	0.45061	-1.45	-0.79997	0.801493246403369	0.03429	-0.016727	0.035252
Trial1	3	1	noBlindfold	clockwise	practice	Free	1	0.5	0	1.397598	0.45061	-1.45	-0.79997	0.801493246403369	0.043441	0.012898	0.031645
Trial1	3	1	noBlindfold	clockwise	practice	Free	1	0.5	0	1.417587	0.45062	-1.45	-0.79997	0.801492627567704	0.00096767	-0.033652	-0.00062314
Trial1	3	1	noBlindfold	clockwise	practice	Free	1	0.5	0	1.437592	0.45062	-1.45	-0.79997	0.801492627567704	0.0095651	-0.0040307	0.0041514
Trial1	3	1	noBlindfold	clockwise	practice	Free	1	0.5	0	1.457596	0.45063	-1.45	-0.79997	0.801492012528915	0.0048347	-0.02942	0.0080468
Trial1	3	1	noBlindfold	clockwise	practice	Free	1	0.5	0	1.477585	0.45063	-1.45	-0.79997	0.801492012528915	0.040353	-0.016722	0.011856
Trial1	3	1	noBlindfold	clockwise	practice	Free	1	0.5	0	1.497589	0.45064	-1.45	-0.79997	0.801491397614016	0.018975	0.02983	-0.0036471
Trial1	3	1	noBlindfold	clockwise	practice	Free	1	0.5	0	1.517593	0.45064	-1.45	-0.79997	0.801491397614016	0.017863	0.029832	0.013996
Trial1	3	1	noBlindfold	clockwise	practice	Free	1	0.5	0	1.537598	0.45064	-1.45	-0.79997	0.801491397614016	0.031454	-0.016715	0.0098055
Trial1	3	1	noBlindfold	clockwise	practice	Free	1	0.5	0	1.557587	0.45065	-1.45	-0.79996	0.801480726916152	0.040319	-0.0040201	0.010388
Trial1	3	1	noBlindfold	clockwise	practice	Free	1	0.5	0	1.577591	0.45066	-1.45	-0.79996	0.801480112241696	0.02922	-0.016715	0.043327
Trial1	3	1	noBlindfold	clockwise	practice	Free	1	0.5	0	1.597595	0.45066	-1.45	-0.79996	0.801480112241696	0.062784	0.021375	0.0076587
Trial1	3	1	noBlindfold	clockwise	practice	Free	1	0.5	0	1.617584	0.45067	-1.45	-0.79996	0.801479495856839	0.013662	0.0086806	0.0086235
Trial1	3	1	noBlindfold	clockwise	practice	Free	1	0.5	0	1.637589	0.45067	-1.45	-0.79996	0.801479495856839	0.023369	-0.020938	-0.0033629
Trial1	3	1	noBlindfold	clockwise	practice	Free	1	0.5	0	1.657593	0.45068	-1.45	-0.79996	0.801478881430539	0.028348	-0.0082415	-0.0052069
Trial1	3	1	noBlindfold	clockwise	practice	Free	1	0.5	0	1.677597	0.45068	-1.45	-0.79996	0.801478881430539	0.0083697	-0.0082388	0.021198
Trial1	3	1	noBlindfold	clockwise	practice	Free	1	0.5	0	1.697586	0.45068	-1.45	-0.79996	0.801478881430539	0.036667	0.029848	-0.0024819
Trial1	3	1	noBlindfold	clockwise	practice	Free	1	0.5	0	1.71759	0.45069	-1.45	-0.79996	0.801478263461029	0.013629	0.034078	0.0086251
Trial1	3	1	noBlindfold	clockwise	practice	Free	1	0.5	0	1.737595	0.45069	-1.45	-0.79996	0.801478263461029	0.0061248	0.046773	-0.012914
Trial1	3	1	noBlindfold	clockwise	practice	Free	1	0.5	0	1.757599	0.4507	-1.45	-0.79996	0.801477651116439	0.034707	0.021384	0.026855
Trial1	3	1	noBlindfold	clockwise	practice	Free	1	0.5	0	1.777588	0.4507	-1.45	-0.79996	0.801477651116439	0.026928	0.012921	-5.2977E-05
Trial1	3	1	noBlindfold	clockwise	practice	Free	1	0.5	0	1.797592	0.4507	-1.45	-0.79996	0.801477651116439	0.024971	0.012923	-0.02851
Trial1	3	1	noBlindfold	clockwise	practice	Free	1	0.5	0	1.817596	0.45071	-1.45	-0.79996	0.80147703522938	0.016377	0.00022954	0.041561
Trial1	3	1	noBlindfold	clockwise	practice	Free	1	0.5	0	1.837585	0.45071	-1.45	-0.79996	0.80147703522938	0.022472	0.017158	0.0092037
Trial1	3	1	noBlindfold	clockwise	practice	Free	1	0.5	0	1.85759	0.45071	-1.45	-0.79996	0.80147703522938	0.040223	0.012928	0.026553
Trial1	3	1	noBlindfold	clockwise	practice	Free	1	0.5	0	1.877594	0.45072	-1.45	-0.79996	0.801476419466956	0.050771	0.021392	0.053164
Trial1	3	1	noBlindfold	clockwise	practice	Free	1	0.5	0	1.897598	0.45073	-1.45	-0.79996	0.801475805661239	0.026886	-0.029387	0.0083221
Trial1	3	1	noBlindfold	clockwise	practice	Free	1	0.5	0	1.917587	0.45074	-1.45	-0.79995	0.801465254990806	0.040473	-0.0039947	0.018462
Trial1	3	1	noBlindfold	clockwise	practice	Free	1	0.5	0	1.937592	0.45076	-1.45	-0.79995	0.801464026153397	-0.0042161	0.025627	0.00744
Trial1	3	1	noBlindfold	clockwise	practice	Free	1	0.5	0	1.957596	0.45078	-1.45	-0.79995	0.8014627996433	0.039623	-0.016685	0.018753
Trial1	3	1	noBlindfold	clockwise	practice	Free	1	0.5	0	1.977585	0.45079	-1.45	-0.79995	0.801462184744227	-0.0050613	-0.016686	0.02001
Trial1	3	1	noBlindfold	clockwise	practice	Free	1	0.5	0	1.997589	0.45079	-1.45	-0.79995	0.801462184744227	-0.026159	0.04679	0.0017822
Trial1	3	1	noBlindfold	clockwise	practice	Free	1	0.5	0	2.017593	0.45074	-1.44998	-0.79995	0.801465254990806	-0.347767	0.224497	-0.018742
Trial1	3	1	noBlindfold	clockwise	practice	Free	1	0.5	0	2.037598	0.45049	-1.44988	-0.79976	0.801291003534591	-0.477229	0.647602	0.081413
Trial1	3	1	noBlindfold	clockwise	practice	Free	1	0.5	0	2.057587	0.449	-1.44955	-0.79959	0.801214799239797	-0.72445	1.04116	0.111371
Trial1	3	1	noBlindfold	clockwise	practice	Free	1	0.5	0	2.077591	0.44774	-1.44946	-0.79938	0.801086449916135	-0.519918	1.2062	0.053421
Trial1	3	1	noBlindfold	clockwise	practice	Free	1	0.5	0	2.097595	0.44623	-1.44943	-0.79899	0.800797259944725	-0.399477	0.888815	0.259191
Trial1	3	1	noBlindfold	clockwise	practice	Free	1	0.5	0	2.117584	0.44475	-1.44953	-0.7983	0.800209597908152	-0.413584	0.584125	0.409784
Trial1	3	1	noBlindfold	clockwise	practice	Free	1	0.5	0	2.137589	0.44301	-1.44968	-0.79629	0.798326745595518	-0.524665	0.279361	0.406768
Trial1	3	1	noBlindfold	clockwise	practice	Free	1	0.5	0	2.157593	0.43861	-1.45001	-0.79526	0.797625988104993	-0.043556	0.04657	0.01861
Trial1	3	1	noBlindfold	clockwise	practice	Free	1	0.5	0	2.177597	0.4364	-1.45004	-0.79424	0.796782363434169	0.0789	-0.025376	0.041724
Trial1	3	1	noBlindfold	clockwise	practice	Free	1	0.5	0	2.197586	0.43423	-1.45004	-0.79338	0.796101471117373	-0.166908	-0.173453	-0.159116
Trial1	3	1	noBlindfold	clockwise	practice	Free	1	0.5	0	2.21759	0.43202	-1.45008	-0.79274	0.795649399431899	-0.313533	-0.355357	-0.095357
Trial1	3	1	noBlindfold	clockwise	practice	Free	1	0.5	0	2.237595	0.42979	-1.45015	-0.7925301	0.795633924105481	-0.501938	-0.435661	-0.364357
Trial1	3	1	noBlindfold	clockwise	practice	Free	1	0.5	0	2.257599	0.42413	-1.45021	-0.79279	0.796412101389152	-0.215801	-0.40158	-0.161695
Trial1	3	1	noBlindfold	clockwise	practice	Free	1	0.5	0	2.277588	0.42108	-1.45021	-0.79321	0.797126353829193	0.173658	-0.596165	-0.187984
Trial1	3	1	noBlindfold	clockwise	practice	Free	1	0.5	0	2.297592	0.41846	-1.4503	-0.7939399	0.79811616378061	0.499331	-0.91355	-0.411216
Trial1	3	1	noBlindfold	clockwise	practice	Free	1	0.5	0	2.317596	0.41651	-1.45044	-0.79505	0.79942168465946	0.540134	-1.24363	-0.655449
Trial1	3	1	noBlindfold	clockwise	practice	Free	1	0.5	0	2.337585	0.41531	-1.45061	-0.79797	0.8024515641932	0.25916	-1.658346	-0.611064
Trial1	3	1	noBlindfold	clockwise	practice	Free	1	0.5	0	2.35759	0.41394	-1.45088	-0.79963	0.804247748864635	-0.390929	-1.844546	-0.588375
Trial1	3	1	noBlindfold	clockwise	practice	Free	1	0.5	0	2.377594	0.4132	-1.45093	-0.80136	0.806047212609749	-0.303843	-1.789532	-0.553566
Trial1	3	1	noBlindfold	clockwise	practice	Free	1	0.5	0	2.397598	0.41238	-1.45094	-0.80303	0.807796058009393	-0.083024	-1.946109	-0.519062
Trial1	3	1	noBlindfold	clockwise	practice	Free	1	0.5	0	2.417587	0.41168	-1.45099	-0.80462	0.809452783574132	-0.021239	-2.187321	-0.435266
Trial1	3	1	noBlindfold	clockwise	practice	Free	1	0.5	0	2.437592	0.41115	-1.45107	-0.80756	0.812433085020636	-0.0056771	-2.170394	-0.487525
Trial1	3	1	noBlindfold	clockwise	practice	Free	1	0.5	0	2.457596	0.4104	-1.45106	-0.80854	0.813489440235985	-0.219258	-1.941877	-0.181768
Trial1	3	1	noBlindfold	clockwise	practice	Free	1	0.5	0	2.477585	0.41006	-1.45099	-0.80924	0.814222670194627	-0.189881	-1.751446	-0.150498
Trial1	3	1	noBlindfold	clockwise	practice	Free	1	0.5	0	2.497589	0.40972	-1.45091	-0.80968	0.814697585570142	-0.13461	-1.793764	-0.094632
Trial1	3	1	noBlindfold	clockwise	practice	Free	1	0.5	0	2.517593	0.40946	-1.45091	-0.80991	0.814955027719727	-0.031086	-1.912254	-0.195608
Trial1	3	1	noBlindfold	clockwise	practice	Free	1	0.5	0	2.537598	0.40936	-1.45095	-0.81001	0.81506548235945	-0.0228	-2.001122	-0.313452
Trial1	3	1	noBlindfold	clockwise	practice	Free	1	0.5	0	2.557587	0.40935	-1.45108	-0.81004	0.815096450364698	0.096762	-2.200017	-0.46954
Trial1	3	1	noBlindfold	clockwise	practice	Free	1	0.5	0	2.577591	0.40936	-1.45109	-0.81006	0.815115180493873	0.139893	-2.149235	-0.445001
Trial1	3	1	noBlindfold	clockwise	practice	Free	1	0.5	0	2.597595	0.40937	-1.45108	-0.8100801	0.815134029274978	0.154426	-2.056136	-0.465837
Trial1	3	1	noBlindfold	clockwise	practice	Free	1	0.5	0	2.617584	0.40938	-1.45104	-0.8101	0.815152700532671	0.145092	-1.941877	-0.324515
Trial1	3	1	noBlindfold	clockwise	practice	Free	1	0.5	0	2.637589	0.40938	-1.45099	-0.81012	0.815172662792782	0.076097	-1.781069	-0.201055
Trial1	3	1	noBlindfold	clockwise	practice	Free	1	0.5	0	2.657593	0.40939	-1.45089	-0.81014	0.815191396813214	0.08654	-1.776837	-0.301288
Trial1	3	1	noBlindfold	clockwise	practice	Free	1	0.5	0	2.677597	0.40939	-1.4509	-0.81016	0.815211240642058	0.08853	-1.903791	-0.334737
Trial1	3	1	noBlindfold	clockwise	practice	Free	1	0.5	0	2.697586	0.4094	-1.45093	-0.81018	0.815230030799731	0.116405	-2.009586	-0.354006
Trial1	3	1	noBlindfold	clockwise	practice	Free	1	0.5	0	2.71759	0.40941	-1.45098	-0.81019	0.81523881364937	0.170409	-2.064599	-0.351983
Trial1	3	1	noBlindfold	clockwise	practice	Free	1	0.5	0	2.737595	0.40942	-1.45101	-0.81022	0.815267559047483	0.212266	-2.026513	-0.318618
Trial1	3	1	noBlindfold	clockwise	practice	Free	1	0.5	0	2.757599	0.40943	-1.45099	-0.81024	0.815286290514103	0.096186	-1.886864	-0.316974
Trial1	3	1	noBlindfold	clockwise	practice	Free	1	0.5	0	2.777588	0.40944	-1.45096	-0.81025	0.815295133092701	0.071439	-1.836082	-0.276297
Trial1	3	1	noBlindfold	clockwise	practice	Free	1	0.5	0	2.797592	0.40944	-1.45093	-0.8102601	0.8153051439443	0.041754	-1.7853	-0.227514
Trial1	3	1	noBlindfold	clockwise	practice	Free	1	0.5	0	2.817596	0.40945	-1.45091	-0.81027	0.815313924141584	0.082642	-1.772605	-0.186541
Trial1	3	1	noBlindfold	clockwise	practice	Free	1	0.5	0	2.837585	0.40945	-1.45088	-0.81027	0.815313924141584	0.049697	-1.696433	-0.062859
Trial1	3	1	noBlindfold	clockwise	practice	Free	1	0.5	0	2.85759	0.40945	-1.45085	-0.81028	0.815323816538069	0.025206	-1.679505	-0.026433
Trial1	3	1	noBlindfold	clockwise	practice	Free	1	0.5	0	2.877594	0.40946	-1.45085	-0.81028	0.815322704488823	0.020329	-1.764141	-0.091901
Trial1	3	1	noBlindfold	clockwise	practice	Free	1	0.5	0	2.897598	0.40946	-1.45086	-0.81029	0.8153326561363	0.024265	-1.734519	-0.102389
Trial1	3	1	noBlindfold	clockwise	practice	Free	1	0.5	0	2.917587	0.40946	-1.45087	-0.81029	0.8153326561363	-0.0045791	-1.764141	-0.124917
Trial1	3	1	noBlindfold	clockwise	practice	Free	1	0.5	0	2.937592	0.40946	-1.45088	-0.81031	0.815352559435805	0.013682	-1.776837	-0.170725
Trial1	3	1	noBlindfold	clockwise	practice	Free	1	0.5	0	2.957596	0.40946	-1.45087	-0.81032	0.815362511087831	-0.024799	-1.649883	-0.159651
Trial1	3	1	noBlindfold	clockwise	practice	Free	1	0.5	0	2.977585	0.40946	-1.45085	-0.81032	0.815362511087831	-0.039875	-1.637187	-0.131064
Trial1	3	1	noBlindfold	clockwise	practice	Free	1	0.5	0	2.997589	0.40946	-1.45083	-0.81033	0.815372403505337	0.0037933	-1.586406	-0.115796
Trial1	3	1	noBlindfold	clockwise	practice	Free	1	0.5	0	3.017593	0.40946	-1.4508	-0.81033	0.815372403505337	0.047707	-1.527161	-0.104723
Trial1	3	1	noBlindfold	clockwise	practice	Free	1	0.5	0	3.037598	0.40946	-1.45079	-0.81034	0.815382355160387	0.046685	-1.561015	-0.087926
Trial1	3	1	noBlindfold	clockwise	practice	Free	1	0.5	0	3.057587	0.40947	-1.45079	-0.8103501	0.815391254220227	0.049393	-1.569479	-0.133975
Trial1	3	1	noBlindfold	clockwise	practice	Free	1	0.5	0	3.077591	0.40948	-1.45079	-0.81036	0.815400038266351	0.094035	-1.594869	-0.135467
Trial1	3	1	noBlindfold	clockwise	practice	Free	1	0.5	0	3.097595	0.40948	-1.45079	-0.81036	0.815400038266351	0.133987	-1.561015	-0.133036
Trial1	3	1	noBlindfold	clockwise	practice	Free	1	0.5	0	3.117584	0.40948	-1.45079	-0.81037	0.815409930716812	0.077401	-1.527161	-0.081691
Trial1	3	1	noBlindfold	clockwise	practice	Free	1	0.5	0	3.137589	0.40949	-1.45078	-0.81037	0.815408822461599	0.04554	-1.484843	-0.070955
Trial1	3	1	noBlindfold	clockwise	practice	Free	1	0.5	0	3.157593	0.40949	-1.45073	-0.81038	0.815418774163327	0.017188	-1.379048	-0.118885
Trial1	3	1	noBlindfold	clockwise	practice	Free	1	0.5	0	3.177597	0.40949	-1.45072	-0.81038	0.815418774163327	0.060597	-1.404438	-0.099424
Trial1	3	1	noBlindfold	clockwise	practice	Free	1	0.5	0	3.197586	0.40949	-1.45072	-0.81038	0.815418774163327	0.036795	-1.417134	0.00015092
Trial1	3	1	noBlindfold	clockwise	practice	Free	1	0.5	0	3.21759	0.40949	-1.45072	-0.81038	0.815418774163327	-0.011891	-1.412902	0.0635
Trial1	3	1	noBlindfold	clockwise	practice	Free	1	0.5	0	3.237595	0.40949	-1.45071	-0.81037	0.815408822461599	-0.04079	-1.340961	0.097816
Trial1	3	1	noBlindfold	clockwise	practice	Free	1	0.5	0	3.257599	0.40948	-1.45069	-0.81038	0.815419882405014	-0.072445	-1.328266	-0.035894
Trial1	3	1	noBlindfold	clockwise	practice	Free	1	0.5	0	3.277588	0.40948	-1.45068	-0.81038	0.815419882405014	-0.059277	-1.353657	-0.106614
Trial1	3	1	noBlindfold	clockwise	practice	Free	1	0.5	0	3.297592	0.40948	-1.45068	-0.81039	0.815429834094731	0.032084	-1.307107	-0.143187
Trial1	3	1	noBlindfold	clockwise	practice	Free	1	0.5	0	3.317596	0.40948	-1.45067	-0.81039	0.815429834094731	0.029072	-1.29018	-0.100429
Trial1	3	1	noBlindfold	clockwise	practice	Free	1	0.5	0	3.337585	0.40948	-1.45067	-0.8104	0.815439785785964	0.034936	-1.324034	-0.037793
Trial1	3	1	noBlindfold	clockwise	practice	Free	1	0.5	0	3.35759	0.40948	-1.45066	-0.8104	0.815439785785964	0.0036501	-1.247862	-0.115353
Trial1	3	1	noBlindfold	clockwise	practice	Free	1	0.5	0	3.377594	0.40949	-1.45065	-0.81041	0.8154486292776	0.003138	-1.226703	-0.096961
Trial1	3	1	noBlindfold	clockwise	practice	Free	1	0.5	0	3.397598	0.40949	-1.45061	-0.81041	0.8154486292776	0.037418	-1.180153	-0.093542
Trial1	3	1	noBlindfold	clockwise	practice	Free	1	0.5	0	3.417587	0.40949	-1.45059	-0.81042	0.815458521749027	-0.0072544	-1.108212	-0.08227
Trial1	3	1	noBlindfold	clockwise	practice	Free	1	0.5	0	3.437592	0.40949	-1.45057	-0.81043	0.81546847345832	0.051991	-1.087053	-0.10394
Trial1	3	1	noBlindfold	clockwise	practice	Free	1	0.5	0	3.457596	0.40949	-1.45057	-0.81043	0.81546847345832	0.051991	-1.087053	-0.10394
Trial1	3	1	noBlindfold	clockwise	practice	Free	1	0.5	0	3.477585	0.40949	-1.45057	-0.8104401	0.815478484405507	0.0021825	-1.129371	-0.165742
Trial1	3	1	noBlindfold	clockwise	practice	Free	1	0.5	0	3.497589	0.4095	-1.45055	-0.81045	0.815487265547716	0.05495	-1.036272	-0.154081
Trial1	3	1	noBlindfold	clockwise	practice	Free	1	0.5	0	3.517593	0.4095	-1.45052	-0.81046	0.815497158038638	0.119362	-0.926245	-0.188043
Trial1	3	1	noBlindfold	clockwise	practice	Free	1	0.5	0	3.537598	0.40951	-1.45048	-0.8106	0.815635196968423	0.149663	-0.833145	-0.173563
Trial1	3	1	noBlindfold	clockwise	practice	Free	1	0.5	0	3.557587	0.40954	-1.45055	-0.81068	0.815711423212449	0.029578	-1.307107	-0.327842
Trial1	3	1	noBlindfold	clockwise	practice	Free	1	0.5	0	3.577591	0.40957	-1.45062	-0.81071	0.815737832733391	0.14865	-1.082822	-0.232277
Trial1	3	1	noBlindfold	clockwise	practice	Free	1	0.5	0	3.597595	0.40958	-1.45057	-0.81072	0.815746737137468	0.127582	-0.981258	-0.178781
Trial1	3	1	noBlindfold	clockwise	practice	Free	1	0.5	0	3.617584	0.40959	-1.45052	-0.81072	0.815745627260531	0.147998	-0.998186	-0.148053
Trial1	3	1	noBlindfold	clockwise	practice	Free	1	0.5	0	3.637589	0.4096	-1.4505	-0.81079	0.815814065688435	0.1643	-0.867	-0.206969
Trial1	3	1	noBlindfold	clockwise	practice	Free	1	0.5	0	3.657593	0.40964	-1.45046	-0.81082	0.815839428229137	0.112172	-1.053199	-0.221552
Trial1	3	1	noBlindfold	clockwise	practice	Free	1	0.5	0	3.677597	0.40966	-1.45048	-0.81087	0.815886914397443	0.08255	-0.888159	-0.248498
Trial1	3	1	noBlindfold	clockwise	practice	Free	1	0.5	0	3.697586	0.40967	-1.45047	-0.81093	0.815945461900972	0.08772	-0.98549	-0.260738
Trial1	3	1	noBlindfold	clockwise	practice	Free	1	0.5	0	3.71759	0.40969	-1.45049	-0.81099	0.816002901440863	0.143257	-1.048967	-0.295198
Trial1	3	1	noBlindfold	clockwise	practice	Free	1	0.5	0	3.737595	0.40973	-1.4505	-0.81121	0.816217064298092	0.134084	-0.922013	-0.291462
Trial1	3	1	noBlindfold	clockwise	practice	Free	1	0.5	0	3.757599	0.40986	-1.45048	-0.81134	0.816331900011214	0.171469	-0.943172	-0.247002
Trial1	3	1	noBlindfold	clockwise	practice	Free	1	0.5	0	3.777588	0.40994	-1.45045	-0.8115	0.816482133124898	0.157352	-0.811986	-0.235154
Trial1	3	1	noBlindfold	clockwise	practice	Free	1	0.5	0	3.797592	0.41002	-1.45041	-0.8116699	0.81664220864205	0.115583	-0.824682	-0.208138
Trial1	3	1	noBlindfold	clockwise	practice	Free	1	0.5	0	3.817596	0.41013	-1.45041	-0.81187	0.816828976824383	0.171118	-0.803523	-0.231898
Trial1	3	1	noBlindfold	clockwise	practice	Free	1	0.5	0	3.837585	0.41025	-1.4504	-0.81232	0.817263013755588	0.200414	-0.786596	-0.211334
Trial1	3	1	noBlindfold	clockwise	practice	Free	1	0.5	0	3.85759	0.4106	-1.45038	-0.8126	0.817502994362647	0.165299	-0.723119	-0.221731
Trial1	3	1	noBlindfold	clockwise	practice	Free	1	0.5	0	3.877594	0.41081	-1.45036	-0.81288	0.817758408926675	0.146235	-0.70196	-0.20177
Trial1	3	1	noBlindfold	clockwise	practice	Free	1	0.5	0	3.897598	0.41102	-1.45036	-0.81318	0.818033683329403	0.120977	-0.744278	-0.152744
Trial1	3	1	noBlindfold	clockwise	practice	Free	1	0.5	0	3.917587	0.41123	-1.45036	-0.81345	0.818279280767604	0.126147	-0.693496	-0.165005
Trial1	3	1	noBlindfold	clockwise	practice	Free	1	0.5	0	3.937592	0.41141	-1.45035	-0.81399	0.818796618507063	0.13945	-0.676569	-0.177002
Trial1	3	1	noBlindfold	clockwise	practice	Free	1	0.5	0	3.957596	0.4118	-1.45036	-0.8142501	0.819013057072226	0.12237	-0.723119	-0.177696
Trial1	3	1	noBlindfold	clockwise	practice	Free	1	0.5	0	3.977585	0.41199	-1.45037	-0.8144801	0.81922130148429	0.071217	-0.786596	-0.142859
Trial1	3	1	noBlindfold	clockwise	practice	Free	1	0.5	0	3.997589	0.41213	-1.45039	-0.81467	0.819395136042762	0.089724	-0.888159	-0.154327
Trial1	3	1	noBlindfold	clockwise	practice	Free	1	0.5	0	4.017593	0.41222	-1.45042	-0.81484	0.819554444319872	0.067601	-0.926245	-0.269604
Trial1	3	1	noBlindfold	clockwise	practice	Free	1	0.5	0	4.037598	0.41228	-1.45045	-0.81492	0.819627610145251	0.054665	-0.934709	-0.164735
Trial1	3	1	noBlindfold	clockwise	practice	Free	1	0.5	0	4.057587	0.41226	-1.4506	-0.81493	0.819639647367113	-0.290562	-1.379048	-0.130801
Trial1	3	1	noBlindfold	clockwise	practice	Free	1	0.5	0	4.077591	0.41224	-1.45069	-0.81494	0.819651803544979	-0.156021	-1.395975	-0.29255
Trial1	3	1	noBlindfold	clockwise	practice	Free	1	0.5	0	4.097595	0.41223	-1.45069	-0.81496	0.819672725316174	-0.113593	-1.247862	-0.254651
Trial1	3	1	noBlindfold	clockwise	practice	Free	1	0.5	0	4.117584	0.41223	-1.45063	-0.81497	0.819682681323945	-0.059106	-1.048967	-0.196611
Trial1	3	1	noBlindfold	clockwise	practice	Free	1	0.5	0	4.137589	0.41222	-1.45056	-0.81506	0.819773239110543	0.034187	-0.951636	-0.238932
Trial1	3	1	noBlindfold	clockwise	practice	Free	1	0.5	0	4.157593	0.41224	-1.45049	-0.81516	0.819870480690811	0.010387	-1.002417	-0.313165
Trial1	3	1	noBlindfold	clockwise	practice	Free	1	0.5	0	4.177597	0.41226	-1.45049	-0.81524	0.819947929763405	-0.026016	-0.960099	-0.227986
Trial1	3	1	noBlindfold	clockwise	practice	Free	1	0.5	0	4.197586	0.41225	-1.45048	-0.81527	0.819978807116357	-0.047564	-0.879695	-0.16611
Trial1	3	1	noBlindfold	clockwise	practice	Free	1	0.5	0	4.21759	0.41225	-1.45046	-0.81527	0.819978807116357	0.035578	-0.841609	-0.140018
Trial1	3	1	noBlindfold	clockwise	practice	Free	1	0.5	0	4.237595	0.41225	-1.45043	-0.81529	0.819998660009693	0.0025565	-0.943172	-0.184039
Trial1	3	1	noBlindfold	clockwise	practice	Free	1	0.5	0	4.257599	0.41225	-1.45049	-0.8153	0.820008616089642	0.019299	-0.922013	-0.166105
Trial1	3	1	noBlindfold	clockwise	practice	Free	1	0.5	0	4.277588	0.41225	-1.45047	-0.81531	0.820018572170991	0.056598	-0.807755	-0.193255
Trial1	3	1	noBlindfold	clockwise	practice	Free	1	0.5	0	4.297592	0.41225	-1.45044	-0.81532	0.82002852825374	0.0014162	-0.850073	-0.091351
Trial1	3	1	noBlindfold	clockwise	practice	Free	1	0.5	0	4.317596	0.41226	-1.45042	-0.81532	0.820027459965137	0.106739	-0.672337	-0.068132
Trial1	3	1	noBlindfold	clockwise	practice	Free	1	0.5	0	4.337585	0.41226	-1.45036	-0.81532	0.820027459965137	0.105697	-0.591933	-0.047153
Trial1	3	1	noBlindfold	clockwise	practice	Free	1	0.5	0	4.35759	0.41227	-1.45033	-0.81533	0.820036344718439	0.097764	-0.642714	-0.064422
Trial1	3	1	noBlindfold	clockwise	practice	Free	1	0.5	0	4.377594	0.41228	-1.45032	-0.81533	0.820035276683483	0.0072427	-0.630019	-0.11613
Trial1	3	1	noBlindfold	clockwise	practice	Free	1	0.5	0	4.397598	0.41228	-1.45033	-0.81534	0.820045173545326	0.096319	-0.70196	-0.114936
Trial1	3	1	noBlindfold	clockwise	practice	Free	1	0.5	0	4.417587	0.41228	-1.45033	-0.8153499	0.820055070408552	0.090189	-0.663873	-0.156016
Trial1	3	1	noBlindfold	clockwise	practice	Free	1	0.5	0	4.437592	0.41229	-1.45034	-0.8154	0.820103783234718	0.108937	-0.752741	-0.177197
Trial1	3	1	noBlindfold	clockwise	practice	Free	1	0.5	0	4.457596	0.41232	-1.45039	-0.81541	0.820110527110422	0.101009	-0.828914	-0.194396
Trial1	3	1	noBlindfold	clockwise	practice	Free	1	0.5	0	4.477585	0.41232	-1.4504	-0.81542	0.82012048329805	-0.034637	-0.905086	-0.088921
Trial1	3	1	noBlindfold	clockwise	practice	Free	1	0.5	0	4.497589	0.41232	-1.45042	-0.81542	0.82012048329805	-0.076122	-0.871232	-0.066152
Trial1	3	1	noBlindfold	clockwise	practice	Free	1	0.5	0	4.517593	0.41231	-1.45042	-0.81542	0.820121553921361	-0.105026	-0.82045	-0.030008
Trial1	3	1	noBlindfold	clockwise	practice	Free	1	0.5	0	4.537598	0.41231	-1.45042	-0.81538	0.820081729231226	-0.14432	-0.909318	0.030741
Trial1	3	1	noBlindfold	clockwise	practice	Free	1	0.5	0	4.557587	0.41209	-1.45059	-0.81543	0.820155002896839	-0.426335	-1.324034	-0.09568
Trial1	3	1	noBlindfold	clockwise	practice	Free	1	0.5	0	4.577591	0.41192	-1.45066	-0.81551	0.820252830640947	-0.165488	-1.319802	-0.233442
Trial1	3	1	noBlindfold	clockwise	practice	Free	1	0.5	0	4.597595	0.41185	-1.45067	-0.8155299	0.820280143572098	-0.109613	-1.357889	-0.244795
Trial1	3	1	noBlindfold	clockwise	practice	Free	1	0.5	0	4.617584	0.41183	-1.45068	-0.81554	0.820292307621611	-0.074302	-1.294412	-0.238397
Trial1	3	1	noBlindfold	clockwise	practice	Free	1	0.5	0	4.637589	0.41183	-1.45066	-0.81557	0.820322115071165	0.014388	-1.252094	-0.30451
Trial1	3	1	noBlindfold	clockwise	practice	Free	1	0.5	0	4.657593	0.41183	-1.45067	-0.81558	0.820332011384253	-0.091568	-1.340961	-0.247619
Trial1	3	1	noBlindfold	clockwise	practice	Free	1	0.5	0	4.677597	0.41183	-1.45066	-0.81559	0.820342026217482	-0.142917	-1.239398	-0.207238
Trial1	3	1	noBlindfold	clockwise	practice	Free	1	0.5	0	4.697586	0.41182	-1.45064	-0.8156	0.820353054892117	-0.157806	-1.252094	-0.108446
Trial1	3	1	noBlindfold	clockwise	practice	Free	1	0.5	0	4.71759	0.41181	-1.45063	-0.81561	0.820364024402983	-0.087361	-1.226703	-0.167286
Trial1	3	1	noBlindfold	clockwise	practice	Free	1	0.5	0	4.737595	0.41181	-1.45063	-0.81564	0.820393891063358	0.078357	-1.366352	-0.254033
Trial1	3	1	noBlindfold	clockwise	practice	Free	1	0.5	0	4.757599	0.41182	-1.45073	-0.81566	0.820412669776586	0.024213	-1.556783	-0.391744
Trial1	3	1	noBlindfold	clockwise	practice	Free	1	0.5	0	4.777588	0.41182	-1.45077	-0.81568	0.820432580922241	0.0026567	-1.594869	-0.329828
Trial1	3	1	noBlindfold	clockwise	practice	Free	1	0.5	0	4.797592	0.41182	-1.45078	-0.81569	0.820442536497186	-0.060131	-1.459452	-0.249363
Trial1	3	1	noBlindfold	clockwise	practice	Free	1	0.5	0	4.817596	0.41181	-1.45076	-0.8157	0.82045350590362	-0.012775	-1.400207	-0.221207
Trial1	3	1	noBlindfold	clockwise	practice	Free	1	0.5	0	4.837585	0.41181	-1.45072	-0.81572	0.820473417034511	-0.078985	-1.379048	-0.157818
Trial1	3	1	noBlindfold	clockwise	practice	Free	1	0.5	0	4.85759	0.4118	-1.45069	-0.81573	0.820484448976232	-0.131731	-1.315571	-0.169325
Trial1	3	1	noBlindfold	clockwise	practice	Free	1	0.5	0	4.877594	0.4118	-1.45069	-0.81574	0.820494345272881	-0.120539	-1.472147	-0.206468
Trial1	3	1	noBlindfold	clockwise	practice	Free	1	0.5	0	4.897598	0.41179	-1.45071	-0.81576	0.820515270381657	-0.138429	-1.489074	-0.279004
Trial1	3	1	noBlindfold	clockwise	practice	Free	1	0.5	0	4.917587	0.41179	-1.45075	-0.81578	0.820535240736517	-0.048461	-1.628724	-0.366075
Trial1	3	1	noBlindfold	clockwise	practice	Free	1	0.5	0	4.937592	0.41178	-1.4508	-0.81586	0.820615843102874	0.0078743	-1.789532	-0.43403
Trial1	3	1	noBlindfold	clockwise	practice	Free	1	0.5	0	4.957596	0.41179	-1.45093	-0.81593	0.820684337096572	0.091441	-1.920718	-0.542562
Trial1	3	1	noBlindfold	clockwise	practice	Free	1	0.5	0	4.977585	0.41181	-1.45097	-0.81601	0.820761714249909	0.10475	-2.034977	-0.541761
Trial1	3	1	noBlindfold	clockwise	practice	Free	1	0.5	0	4.997589	0.41182	-1.451	-0.81608	0.820830212423688	0.107155	-2.051904	-0.507952
Trial1	3	1	noBlindfold	clockwise	practice	Free	1	0.5	0	5.017593	0.41183	-1.45103	-0.81613	0.820878858923909	0.072862	-2.08999	-0.531049
Trial1	3	1	noBlindfold	clockwise	practice	Free	1	0.5	0	5.037598	0.41184	-1.45105	-0.8161801	0.820927558568159	0.091775	-2.140772	-0.475176
Trial1	3	1	noBlindfold	clockwise	practice	Free	1	0.5	0	5.057587	0.41185	-1.45108	-0.8162	0.820946341773703	0.058729	-2.094222	-0.518579
Trial1	3	1	noBlindfold	clockwise	practice	Free	1	0.5	0	5.077591	0.41185	-1.45108	-0.8162301	0.820976208839637	0.073456	-2.200017	-0.467692
Trial1	3	1	noBlindfold	clockwise	practice	Free	1	0.5	0	5.097595	0.41186	-1.45109	-0.81627	0.821014834826482	0.135972	-2.267726	-0.543846
Trial1	3	1	noBlindfold	clockwise	practice	Free	1	0.5	0	5.117584	0.41187	-1.45112	-0.81634	0.821083334649764	0.158252	-2.318507	-0.620648
Trial1	3	1	noBlindfold	clockwise	practice	Free	1	0.5	0	5.137589	0.41189	-1.45117	-0.81662	0.821359594717181	0.207426	-2.453925	-0.695228
Trial1	3	1	noBlindfold	clockwise	practice	Free	1	0.5	0	5.157593	0.41196	-1.45126	-0.81676	0.821491292718365	0.154707	-2.542793	-0.635286
Trial1	3	1	noBlindfold	clockwise	practice	Free	1	0.5	0	5.177597	0.41199	-1.45128	-0.81685	0.821577565210247	0.088811	-2.673978	-0.651874
Trial1	3	1	noBlindfold	clockwise	practice	Free	1	0.5	0	5.197586	0.41201	-1.45132	-0.8169	0.82162514395398	0.072696	-2.712065	-0.60656
Trial1	3	1	noBlindfold	clockwise	practice	Free	1	0.5	0	5.21759	0.41201	-1.45135	-0.81694	0.82166490867398	-0.0096857	-2.775542	-0.651959
Trial1	3	1	noBlindfold	clockwise	practice	Free	1	0.5	0	5.237595	0.41201	-1.45138	-0.81702	0.82174443818095	0.061486	-2.919423	-0.714043
Trial1	3	1	noBlindfold	clockwise	practice	Free	1	0.5	0	5.257584	0.41202	-1.45149	-0.81709	0.821812936492646	0.181745	-3.169099	-0.7938
Trial1	3	1	noBlindfold	clockwise	practice	Free	1	0.5	0	5.277588	0.41203	-1.45156	-0.8172	0.821921268976544	0.186505	-3.291821	-0.868998
Trial1	3	1	noBlindfold	clockwise	practice	Free	1	0.5	0	5.297592	0.41206	-1.45163	-0.8173	0.822017499994054	0.176579	-3.351066	-0.852764
Trial1	3	1	noBlindfold	clockwise	practice	Free	1	0.5	0	5.317596	0.41208	-1.45166	-0.81734	0.822055126208593	0.140155	-3.26643	-0.766596
Trial1	3	1	noBlindfold	clockwise	practice	Free	1	0.5	0	5.337585	0.41209	-1.45164	-0.8174	0.822113673747867	0.029397	-3.164867	-0.630203
Trial1	3	1	noBlindfold	clockwise	practice	Free	1	0.5	0	5.35759	0.41208	-1.45151	-0.81743	0.822144613042987	-0.105043	-2.847482	-0.469866
Trial1	3	1	noBlindfold	clockwise	practice	Free	1	0.5	0	5.377594	0.41208	-1.45144	-0.8174599	0.822174362995672	-0.066459	-2.767078	-0.517971
Trial1	3	1	noBlindfold	clockwise	practice	Free	1	0.5	0	5.397598	0.41208	-1.4514	-0.81749	0.822204231486592	0.0068997	-2.673978	-0.551425
Trial1	3	1	noBlindfold	clockwise	practice	Free	1	0.5	0	5.417587	0.41208	-1.45134	-0.8175099	0.822224084557936	0.058694	-2.538561	-0.523063
Trial1	3	1	noBlindfold	clockwise	practice	Free	1	0.5	0	5.437592	0.41208	-1.45128	-0.8175499	0.822263849980198	0.064186	-2.407375	-0.409512
Trial1	3	1	noBlindfold	clockwise	practice	Free	1	0.5	0	5.457596	0.41209	-1.45117	-0.81757	0.822282750985033	-0.031634	-2.267726	-0.355686
Trial1	3	1	noBlindfold	clockwise	practice	Free	1	0.5	0	5.477585	0.41209	-1.45114	-0.81759	0.82230260410445	-0.024411	-2.178858	-0.401435
Trial1	3	1	noBlindfold	clockwise	practice	Free	1	0.5	0	5.497589	0.41208	-1.45112	-0.81761	0.822323587049778	0.00098766	-2.191553	-0.378764
Trial1	3	1	noBlindfold	clockwise	practice	Free	1	0.5	0	5.517593	0.41208	-1.4511	-0.81763	0.822343440154449	-0.067144	-2.153467	-0.355386
Trial1	3	1	noBlindfold	clockwise	practice	Free	1	0.5	0	5.537598	0.41208	-1.45109	-0.81766	0.822373308716394	-0.060112	-2.149235	-0.251823
Trial1	3	1	noBlindfold	clockwise	practice	Free	1	0.5	0	5.557587	0.41207	-1.45107	-0.81768	0.822394229235759	-0.118368	-2.13654	-0.381417
Trial1	3	1	noBlindfold	clockwise	practice	Free	1	0.5	0	5.577591	0.41207	-1.45107	-0.8177	0.822414141597071	-0.125957	-2.170394	-0.38764
Trial1	3	1	noBlindfold	clockwise	practice	Free	1	0.5	0	5.597595	0.41206	-1.45107	-0.81772	0.822435065356622	-0.07186	-2.149235	-0.424635
Trial1	3	1	noBlindfold	clockwise	practice	Free	1	0.5	0	5.617584	0.41205	-1.45107	-0.81774	0.822455986003614	-0.118012	-2.170394	-0.397847
Trial1	3	1	noBlindfold	clockwise	practice	Free	1	0.5	0	5.637589	0.41205	-1.45108	-0.81779	0.82250576682966	-0.127624	-2.178858	-0.385699
Trial1	3	1	noBlindfold	clockwise	practice	Free	1	0.5	0	5.657593	0.41204	-1.45113	-0.81782	0.822536584396134	-0.098294	-2.34813	-0.501508
Trial1	3	1	noBlindfold	clockwise	practice	Free	1	0.5	0	5.677597	0.41203	-1.45115	-0.81784	0.822557630030059	-0.104476	-2.331203	-0.472304
Trial1	3	1	noBlindfold	clockwise	practice	Free	1	0.5	0	5.697586	0.41203	-1.45116	-0.81786	0.822577483069501	-0.117118	-2.305812	-0.409828
Trial1	3	1	noBlindfold	clockwise	practice	Free	1	0.5	0	5.71759	0.41202	-1.45115	-0.81788	0.822598459932592	-0.098818	-2.293116	-0.417028
Trial1	3	1	noBlindfold	clockwise	practice	Free	1	0.5	0	5.737595	0.41202	-1.45115	-0.81792	0.822638165987842	-0.045236	-2.305812	-0.417906
Trial1	3	1	noBlindfold	clockwise	practice	Free	1	0.5	0	5.757584	0.41201	-1.45115	-0.81795	0.822669108585028	-0.08289	-2.310044	-0.45782
Trial1	3	1	noBlindfold	clockwise	practice	Free	1	0.5	0	5.777588	0.412	-1.45115	-0.81797	0.822690029469971	-0.094425	-2.318507	-0.487844
Trial1	3	1	noBlindfold	clockwise	practice	Free	1	0.5	0	5.797592	0.412	-1.45116	-0.818	0.8227198386006	-0.035907	-2.360825	-0.496849
Trial1	3	1	noBlindfold	clockwise	practice	Free	1	0.5	0	5.817596	0.412	-1.45117	-0.81802	0.822739810132487	0.033249	-2.365057	-0.53471
Trial1	3	1	noBlindfold	clockwise	practice	Free	1	0.5	0	5.837585	0.412	-1.45118	-0.8180701	0.822789531567106	0.007254	-2.34813	-0.473088
Trial1	3	1	noBlindfold	clockwise	practice	Free	1	0.5	0	5.85759	0.412	-1.45116	-0.81809	0.822809325330253	-0.033572	-2.242335	-0.385155
Trial1	3	1	noBlindfold	clockwise	practice	Free	1	0.5	0	5.877594	0.412	-1.45113	-0.81811	0.822829296887276	-0.123654	-2.166162	-0.371216
Trial1	3	1	noBlindfold	clockwise	practice	Free	1	0.5	0	5.897598	0.41199	-1.4511	-0.81813	0.82285022089171	-0.151123	-2.047672	-0.284415
Trial1	3	1	noBlindfold	clockwise	practice	Free	1	0.5	0	5.917587	0.41198	-1.45105	-0.81814	0.822861185655106	-0.181762	-1.903791	-0.218865
Trial1	3	1	noBlindfold	clockwise	practice	Free	1	0.5	0	5.937592	0.41197	-1.45099	-0.81815	0.822872212964748	-0.137801	-1.903791	-0.207747
Trial1	3	1	noBlindfold	clockwise	practice	Free	1	0.5	0	5.957596	0.41196	-1.45095	-0.81817	0.822893193286192	-0.127865	-1.827618	-0.223921
Trial1	3	1	noBlindfold	clockwise	practice	Free	1	0.5	0	5.977585	0.41195	-1.45094	-0.81819	0.822914114418793	-0.167528	-1.92495	-0.230384
Trial1	3	1	noBlindfold	clockwise	practice	Free	1	0.5	0	5.997589	0.41194	-1.45094	-0.8182001	0.82292520444402	-0.157598	-1.882632	-0.246549
Trial1	3	1	noBlindfold	clockwise	practice	Free	1	0.5	0	6.017593	0.41193	-1.45095	-0.81822	0.822946122545301	-0.149076	-1.946109	-0.314083
Trial1	3	1	noBlindfold	clockwise	practice	Free	1	0.5	0	6.037598	0.41193	-1.45097	-0.81824	0.822965975432254	-0.139902	-1.9715	-0.316849
Trial1	3	1	noBlindfold	clockwise	practice	Free	1	0.5	0	6.057587	0.41191	-1.45094	-0.8182501	0.822978134199371	-0.163383	-1.789532	-0.221347
Trial1	3	1	noBlindfold	clockwise	practice	Free	1	0.5	0	6.077591	0.4119	-1.4509	-0.81826	0.822989102871147	-0.24389	-1.734519	-0.141995
Trial1	3	1	noBlindfold	clockwise	practice	Free	1	0.5	0	6.097595	0.41189	-1.45088	-0.81827	0.823000068448341	-0.223387	-1.776837	-0.111278
Trial1	3	1	noBlindfold	clockwise	practice	Free	1	0.5	0	6.117584	0.41188	-1.45088	-0.81828	0.823011093382938	-0.211674	-1.810691	-0.156819
Trial1	3	1	noBlindfold	clockwise	practice	Free	1	0.5	0	6.137589	0.41187	-1.4509	-0.8183	0.823032077610037	-0.188404	-1.886864	-0.1722
Trial1	3	1	noBlindfold	clockwise	practice	Free	1	0.5	0	6.157593	0.41186	-1.45096	-0.81831	0.823043102723927	-0.082391	-2.060367	-0.240325
Trial1	3	1	noBlindfold	clockwise	practice	Free	1	0.5	0	6.177597	0.41186	-1.45101	-0.81833	0.823062955455125	-0.04992	-2.119613	-0.323559
Trial1	3	1	noBlindfold	clockwise	practice	Free	1	0.5	0	6.197586	0.41185	-1.45104	-0.81835	0.823083943011847	-0.059039	-2.145003	-0.319809
Trial1	3	1	noBlindfold	clockwise	practice	Free	1	0.5	0	6.21759	0.41185	-1.45106	-0.81837	0.82310379572823	-0.11575	-2.111149	-0.336838
Trial1	3	1	noBlindfold	clockwise	practice	Free	1	0.5	0	6.237595	0.41184	-1.45106	-0.8184	0.823134729744525	-0.104668	-2.102685	-0.326489
Trial1	3	1	noBlindfold	clockwise	practice	Free	1	0.5	0	6.257584	0.41183	-1.45104	-0.81841	0.823145702186576	-0.03673	-2.132308	-0.318117
Trial1	3	1	noBlindfold	clockwise	practice	Free	1	0.5	0	6.277588	0.41183	-1.45105	-0.8184301	0.823165673391475	-0.052064	-2.132308	-0.285288
Trial1	3	1	noBlindfold	clockwise	practice	Free	1	0.5	0	6.297592	0.41183	-1.45107	-0.81845	0.823185466816715	-0.029245	-2.200017	-0.367975
Trial1	3	1	noBlindfold	clockwise	practice	Free	1	0.5	0	6.317596	0.41183	-1.4511	-0.81848	0.823215334750289	-0.015564	-2.331203	-0.446987
Trial1	3	1	noBlindfold	clockwise	practice	Free	1	0.5	0	6.337585	0.41183	-1.45114	-0.81853	0.823265055405695	-0.017479	-2.390448	-0.489047
Trial1	3	1	noBlindfold	clockwise	practice	Free	1	0.5	0	6.35759	0.41183	-1.45119	-0.81855	0.823284908120508	0.038746	-2.403143	-0.452865
Trial1	3	1	noBlindfold	clockwise	practice	Free	1	0.5	0	6.377594	0.41183	-1.4512	-0.81857	0.823304820102735	0.027076	-2.369289	-0.414476
Trial1	3	1	noBlindfold	clockwise	practice	Free	1	0.5	0	6.397598	0.41183	-1.4512	-0.81859	0.823324672828673	0.046249	-2.373521	-0.362719
Trial1	3	1	noBlindfold	clockwise	practice	Free	1	0.5	0	6.417587	0.41183	-1.45118	-0.8186	0.823334628824667	-0.022654	-2.297348	-0.315256
Trial1	3	1	noBlindfold	clockwise	practice	Free	1	0.5	0	6.437592	0.41183	-1.45117	-0.81863	0.823364437559119	-0.027842	-2.30158	-0.284841
Trial1	3	1	noBlindfold	clockwise	practice	Free	1	0.5	0	6.457596	0.41182	-1.45114	-0.81864	0.823375462720962	-0.098203	-2.25503	-0.257491
Trial1	3	1	noBlindfold	clockwise	practice	Free	1	0.5	0	6.477585	0.41182	-1.45113	-0.81866	0.82339537470244	-0.151733	-2.25503	-0.256432
Trial1	3	1	noBlindfold	clockwise	practice	Free	1	0.5	0	6.497589	0.41181	-1.45113	-0.81867	0.823406399936428	-0.016438	-2.276189	-0.281881
Trial1	3	1	noBlindfold	clockwise	practice	Free	1	0.5	0	6.517593	0.41181	-1.45113	-0.81869	0.823426252638624	0.00092668	-2.343898	-0.348072
Trial1	3	1	noBlindfold	clockwise	practice	Free	1	0.5	0	6.537598	0.41181	-1.45115	-0.81873	0.823466017321517	0.011068	-2.356593	-0.368404
Trial1	3	1	noBlindfold	clockwise	practice	Free	1	0.5	0	6.557587	0.41181	-1.45119	-0.81875	0.82348587004039	-0.023714	-2.339666	-0.381043
Trial1	3	1	noBlindfold	clockwise	practice	Free	1	0.5	0	6.577591	0.41181	-1.45118	-0.81877	0.823505782026689	0.010816	-2.343898	-0.363898
Trial1	3	1	noBlindfold	clockwise	practice	Free	1	0.5	0	6.597595	0.41181	-1.45118	-0.81878	0.823515738021933	-0.04844	-2.305812	-0.31849
Trial1	3	1	noBlindfold	clockwise	practice	Free	1	0.5	0	6.617584	0.41181	-1.45117	-0.8188	0.82353565001661	-0.0042766	-2.356593	-0.335168
Trial1	3	1	noBlindfold	clockwise	practice	Free	1	0.5	0	6.637589	0.41182	-1.45116	-0.81883	0.823564389722529	0.036449	-2.288885	-0.332939
Trial1	3	1	noBlindfold	clockwise	practice	Free	1	0.5	0	6.657593	0.41182	-1.45113	-0.81885	0.823584301756998	0.04824	-2.242335	-0.310461
Trial1	3	1	noBlindfold	clockwise	practice	Free	1	0.5	0	6.677597	0.41182	-1.45112	-0.81886	0.823594198514302	0.099259	-2.178858	-0.278096
Trial1	3	1	noBlindfold	clockwise	practice	Free	1	0.5	0	6.697586	0.41183	-1.45111	-0.81888	0.823612982444537	0.062702	-2.149235	-0.28336
Trial1	3	1	noBlindfold	clockwise	practice	Free	1	0.5	0	6.71759	0.41183	-1.4511	-0.8189	0.823632894518769	0.034364	-2.200017	-0.331448
Trial1	3	1	noBlindfold	clockwise	practice	Free	1	0.5	0	6.737595	0.41183	-1.45109	-0.81893	0.823662703378422	0.054885	-2.161931	-0.356235
Trial1	3	1	noBlindfold	clockwise	practice	Free	1	0.5	0	6.757584	0.41184	-1.45108	-0.81895	0.823681540446438	0.090789	-2.123844	-0.286557
Trial1	3	1	noBlindfold	clockwise	practice	Free	1	0.5	0	6.777588	0.41184	-1.45107	-0.81896	0.823691496505607	0.00017453	-2.056136	-0.262469
Trial1	3	1	noBlindfold	clockwise	practice	Free	1	0.5	0	6.797592	0.41184	-1.45105	-0.81898	0.823711349365852	-0.0017489	-2.039208	-0.304578
Trial1	3	1	noBlindfold	clockwise	practice	Free	1	0.5	0	6.817596	0.41184	-1.45102	-0.81899	0.823721305429197	0.0019391	-2.005354	-0.291653
Trial1	3	1	noBlindfold	clockwise	practice	Free	1	0.5	0	6.837585	0.41184	-1.451	-0.81902	0.823751114365286	-0.036019	-1.908023	-0.2971
Trial1	3	1	noBlindfold	clockwise	practice	Free	1	0.5	0	6.85759	0.41184	-1.45096	-0.81904	0.823771026504507	-0.034095	-1.823387	-0.285156
Trial1	3	1	noBlindfold	clockwise	practice	Free	1	0.5	0	6.877594	0.41184	-1.45094	-0.81906	0.823790879386961	-0.023693	-1.814923	-0.30969
Trial1	3	1	noBlindfold	clockwise	practice	Free	1	0.5	0	6.897598	0.41184	-1.45091	-0.81907	0.823800835461442	-0.028883	-1.802228	-0.297293
Trial1	3	1	noBlindfold	clockwise	practice	Free	1	0.5	0	6.917587	0.41184	-1.4509	-0.81909	0.823820747614587	-0.058954	-1.730287	-0.315846
Trial1	3	1	noBlindfold	clockwise	practice	Free	1	0.5	0	6.937592	0.41183	-1.45088	-0.81912	0.823851690654288	-0.090282	-1.62026	-0.278833
Trial1	3	1	noBlindfold	clockwise	practice	Free	1	0.5	0	6.957596	0.41182	-1.45081	-0.81913	0.823862655989839	-0.137433	-1.556783	-0.26984
Trial1	3	1	noBlindfold	clockwise	practice	Free	1	0.5	0	6.977585	0.41182	-1.45079	-0.81915	0.823882508845628	-0.064822	-1.489074	-0.290642
Trial1	3	1	noBlindfold	clockwise	practice	Free	1	0.5	0	6.997589	0.41182	-1.45077	-0.81917	0.823902420969241	-0.027	-1.50177	-0.326148
Trial1	3	1	noBlindfold	clockwise	practice	Free	1	0.5	0	7.017593	0.41181	-1.45076	-0.81918	0.823913445616268	-0.066455	-1.484843	-0.336851
Trial1	3	1	noBlindfold	clockwise	practice	Free	1	0.5	0	7.037598	0.41181	-1.45075	-0.8192	0.823933298460191	-0.061844	-1.442525	-0.270757
Trial1	3	1	noBlindfold	clockwise	practice	Free	1	0.5	0	7.057587	0.4118	-1.45073	-0.8192099	0.82394426710747	-0.097431	-1.476379	-0.191245
Trial1	3	1	noBlindfold	clockwise	practice	Free	1	0.5	0	7.077591	0.4118	-1.45074	-0.81922	0.823954282413232	-0.1021	-1.480611	-0.187271
Trial1	3	1	noBlindfold	clockwise	practice	Free	1	0.5	0	7.097595	0.41179	-1.45075	-0.81923	0.823965307216403	-0.083046	-1.506002	-0.207112
Trial1	3	1	noBlindfold	clockwise	practice	Free	1	0.5	0	7.117584	0.41179	-1.45075	-0.81924	0.823975203987773	-0.087964	-1.539856	-0.198938
Trial1	3	1	noBlindfold	clockwise	practice	Free	1	0.5	0	7.137589	0.41178	-1.45075	-0.81926	0.823996188088729	-0.102779	-1.535624	-0.174527
Trial1	3	1	noBlindfold	clockwise	practice	Free	1	0.5	0	7.157593	0.41177	-1.45073	-0.81926	0.823997257047757	-0.078845	-1.442525	-0.126718
Trial1	3	1	noBlindfold	clockwise	practice	Free	1	0.5	0	7.177597	0.41177	-1.45073	-0.81927	0.824007213059542	-0.111673	-1.421366	-0.099208
Trial1	3	1	noBlindfold	clockwise	practice	Free	1	0.5	0	7.197586	0.41176	-1.45072	-0.81927	0.824008288508073	-0.112648	-1.446756	-0.095786
Trial1	3	1	noBlindfold	clockwise	practice	Free	1	0.5	0	7.21759	0.41176	-1.45072	-0.81928	0.824018244508259	-0.160726	-1.489074	-0.097894
Trial1	3	1	noBlindfold	clockwise	practice	Free	1	0.5	0	7.237595	0.41175	-1.45073	-0.81929	0.824029207216443	-0.093315	-1.50177	-0.106433
Trial1	3	1	noBlindfold	clockwise	practice	Free	1	0.5	0	7.257584	0.41175	-1.45076	-0.8192999	0.824039103944682	-0.070566	-1.518697	-0.113415
Trial1	3	1	noBlindfold	clockwise	practice	Free	1	0.5	0	7.277588	0.41174	-1.45076	-0.8192999	0.82404017959532	-0.041723	-1.522929	-0.07378
Trial1	3	1	noBlindfold	clockwise	practice	Free	1	0.5	0	7.297592	0.41174	-1.45076	-0.81931	0.824050194835582	-0.084102	-1.434061	-0.122266
Trial1	3	1	noBlindfold	clockwise	practice	Free	1	0.5	0	7.317596	0.41174	-1.45074	-0.81931	0.824050194835582	-0.110473	-1.379048	-0.115719
Trial1	3	1	noBlindfold	clockwise	practice	Free	1	0.5	0	7.337585	0.41173	-1.45071	-0.81932	0.824061220176434	-0.113117	-1.379048	-0.104715
Trial1	3	1	noBlindfold	clockwise	practice	Free	1	0.5	0	7.35759	0.41172	-1.45068	-0.81933	0.824072186350767	-0.027004	-1.328266	-0.093792
Trial1	3	1	noBlindfold	clockwise	practice	Free	1	0.5	0	7.377594	0.41172	-1.45068	-0.81933	0.824072186350767	-0.046272	-1.324034	-0.069685
Trial1	3	1	noBlindfold	clockwise	practice	Free	1	0.5	0	7.397598	0.41172	-1.45067	-0.81933	0.824072186350767	-0.059583	-1.324034	-0.07047
Trial1	3	1	noBlindfold	clockwise	practice	Free	1	0.5	0	7.417587	0.41171	-1.45066	-0.81934	0.824083215074871	-0.080509	-1.230935	-0.085696
Trial1	3	1	noBlindfold	clockwise	practice	Free	1	0.5	0	7.437592	0.41171	-1.45063	-0.81936	0.824103126966796	-0.151197	-1.222471	-0.164329
Trial1	3	1	noBlindfold	clockwise	practice	Free	1	0.5	0	7.457596	0.41167	-1.45058	-0.8194	0.824147180272738	-0.331171	-1.074358	-0.195875
Trial1	3	1	noBlindfold	clockwise	practice	Free	1	0.5	0	7.477585	0.4116	-1.45055	-0.81952	0.824273975090003	-0.396949	-1.036272	-0.237819
Trial1	3	1	noBlindfold	clockwise	practice	Free	1	0.5	0	7.497589	0.4114	-1.45053	-0.81972	0.824494320017011	-0.443273	-1.044735	-0.223653
Trial1	3	1	noBlindfold	clockwise	practice	Free	1	0.5	0	7.517593	0.41099	-1.45052	-0.81999	0.824806853899286	-0.483	-1.044735	-0.213374
Trial1	3	1	noBlindfold	clockwise	practice	Free	1	0.5	0	7.537598	0.41038	-1.45052	-0.82087	0.825747763518703	-0.498974	-1.010881	-0.252604
Trial1	3	1	noBlindfold	clockwise	practice	Free	1	0.5	0	7.557587	0.40844	-1.45051	-0.8214	0.826487249113732	-0.565493	-0.905086	-0.175867
Trial1	3	1	noBlindfold	clockwise	practice	Free	1	0.5	0	7.577591	0.40706	-1.45047	-0.82198	0.827217600275723	-0.581097	-0.833145	-0.138788
Trial1	3	1	noBlindfold	clockwise	practice	Free	1	0.5	0	7.597595	0.4053	-1.45044	-0.82268	0.828112593950991	-0.622088	-0.837377	-0.199911
Trial1	3	1	noBlindfold	clockwise	practice	Free	1	0.5	0	7.617584	0.40317	-1.45043	-0.82346	0.829133520193442	-0.705816	-0.816218	-0.180811
Trial1	3	1	noBlindfold	clockwise	practice	Free	1	0.5	0	7.637589	0.40064	-1.45042	-0.82535	0.831309213079269	-0.794223	-0.833145	-0.154785
Trial1	3	1	noBlindfold	clockwise	practice	Free	1	0.5	0	7.657593	0.39447	-1.4504	-0.82641	0.8331206795119	-0.671285	-0.799291	-0.177691
Trial1	3	1	noBlindfold	clockwise	practice	Free	1	0.5	0	7.677597	0.39081	-1.45039	-0.82749	0.834662929508431	-0.713153	-0.765437	-0.094187
Trial1	3	1	noBlindfold	clockwise	practice	Free	1	0.5	0	7.697586	0.38676	-1.45038	-0.82866	0.836361592091454	-0.814925	-0.676569	-0.107878
Trial1	3	1	noBlindfold	clockwise	practice	Free	1	0.5	0	7.71759	0.382	-1.45036	-0.82986	0.838207361176334	-0.783672	-0.744278	-0.189661
Trial1	3	1	noBlindfold	clockwise	practice	Free	1	0.5	0	7.737595	0.37738	-1.45037	-0.83288	0.841857943098136	-0.780344	-0.790827	-0.219922
Trial1	3	1	noBlindfold	clockwise	practice	Free	1	0.5	0	7.757584	0.36609	-1.45039	-0.83455	0.845225135524111	-0.695473	-0.790827	-0.178726
Trial1	3	1	noBlindfold	clockwise	practice	Free	1	0.5	0	7.777588	0.35983	-1.4504	-0.83639	0.848054181118055	-0.58877	-0.786596	-0.189694
Trial1	3	1	noBlindfold	clockwise	practice	Free	1	0.5	0	7.797592	0.35333	-1.45039	-0.83805	0.850787811251393	-0.516616	-0.752741	-0.109224
Trial1	3	1	noBlindfold	clockwise	practice	Free	1	0.5	0	7.817596	0.34704	-1.45038	-0.83805	0.851894698861519	-0.547789	-0.723119	-0.110289
Trial1	3	1	noBlindfold	clockwise	practice	Free	1	0.5	0	7.837585	0.33995	-1.45038	-0.84377	0.858815324828653	-0.614655	-0.744278	-0.20132
Trial1	3	1	noBlindfold	clockwise	practice	Free	1	0.5	0	7.85759	0.32586	-1.45038	-0.8458501	0.863589624336198	-0.487161	-0.7739	-0.172848
Trial1	3	1	noBlindfold	clockwise	practice	Free	1	0.5	0	7.877594	0.31835	-1.45039	-0.84788	0.867120072767013	-0.421332	-0.765437	-0.152414
Trial1	3	1	noBlindfold	clockwise	practice	Free	1	0.5	0	7.897598	0.31121	-1.45039	-0.85016	0.870869503347204	-0.336438	-0.740046	-0.257379
Trial1	3	1	noBlindfold	clockwise	practice	Free	1	0.5	0	7.917587	0.30364	-1.45038	-0.85255	0.874870675055296	-0.248475	-0.72735	-0.236215
Trial1	3	1	noBlindfold	clockwise	practice	Free	1	0.5	0	7.937592	0.2964	-1.45036	-0.85761	0.881446508967379	-0.230719	-0.756973	-0.239114
Trial1	3	1	noBlindfold	clockwise	practice	Free	1	0.5	0	7.957596	0.28235	-1.4504	-0.86016	0.887269257178508	-0.199175	-0.850073	-0.064502
Trial1	3	1	noBlindfold	clockwise	practice	Free	1	0.5	0	7.977585	0.27534	-1.45041	-0.86251	0.89128870047227	-0.260305	-0.816218	0.041972
Trial1	3	1	noBlindfold	clockwise	practice	Free	1	0.5	0	7.997589	0.27534	-1.45041	-0.86251	0.89128870047227	-0.260305	-0.816218	0.041972
Trial1	3	1	noBlindfold	clockwise	practice	Free	1	0.5	0	8.017593	0.26863	-1.45042	-0.8666999	0.897051198898661	-0.227109	-0.888159	-0.0069203
Trial1	3	1	noBlindfold	clockwise	practice	Free	1	0.5	0	8.037598	0.2561	-1.45045	-0.87146	0.90494733218509	-0.234263	-0.875463	-0.171157
Trial1	3	1	noBlindfold	clockwise	practice	Free	1	0.5	0	8.057587	0.24244	-1.45044	-0.87356	0.910738301972216	-0.200045	-0.833145	-0.0092268
Trial1	3	1	noBlindfold	clockwise	practice	Free	1	0.5	0	8.077591	0.23632	-1.45041	-0.87558	0.914421952399867	-0.085953	-0.795059	0.041079
Trial1	3	1	noBlindfold	clockwise	practice	Free	1	0.5	0	8.097595	0.23035	-1.45039	-0.87736	0.91786261459325	-0.18262	-0.744278	0.138773
Trial1	3	1	noBlindfold	clockwise	practice	Free	1	0.5	0	8.117584	0.22446	-1.45037	-0.87901	0.921184517272626	-0.411526	-0.731582	0.064243
Trial1	3	1	noBlindfold	clockwise	practice	Free	1	0.5	0	8.137589	0.21838	-1.45036	-0.88218	0.926040731505322	-0.373929	-0.731582	0.0069541
Trial1	3	1	noBlindfold	clockwise	practice	Free	1	0.5	0	8.157593	0.20635	-1.4504	-0.8837399	0.931250030565996	-0.369957	-0.816218	-0.118302
Trial1	3	1	noBlindfold	clockwise	practice	Free	1	0.5	0	8.177597	0.20032	-1.45043	-0.88536	0.934703393174266	-0.222945	-0.947404	-0.122099
Trial1	3	1	noBlindfold	clockwise	practice	Free	1	0.5	0	8.197586	0.19419	-1.45047	-0.88713	0.938359914479539	-0.141627	-0.989722	-0.162216
Trial1	3	1	noBlindfold	clockwise	practice	Free	1	0.5	0	8.21759	0.18824	-1.45049	-0.8887399	0.941834905902938	-0.174684	-0.960099	-0.0993
Trial1	3	1	noBlindfold	clockwise	practice	Free	1	0.5	0	8.237595	0.18266	-1.45048	-0.89192	0.946692144603025	-0.136561	-0.888159	-0.031845
Trial1	3	1	noBlindfold	clockwise	practice	Free	1	0.5	0	8.257584	0.17167	-1.45042	-0.89343	0.951849642022202	-0.376261	-0.816218	-0.049194
Trial1	3	1	noBlindfold	clockwise	practice	Free	1	0.5	0	8.277588	0.16621	-1.45041	-0.89494	0.955161398530377	-0.430367	-0.816218	-0.03821
Trial1	3	1	noBlindfold	clockwise	practice	Free	1	0.5	0	8.297592	0.16048	-1.4504	-0.89634	0.958488003839686	-0.446504	-0.799291	-0.054403
Trial1	3	1	noBlindfold	clockwise	practice	Free	1	0.5	0	8.317596	0.15498	-1.4504	-0.89784	0.961849987106893	-0.388997	-0.892391	-0.044736
Trial1	3	1	noBlindfold	clockwise	practice	Free	1	0.5	0	8.337585	0.14909	-1.45044	-0.901	0.966922311802263	-0.368374	-1.006649	-0.194737
Trial1	3	1	noBlindfold	clockwise	practice	Free	1	0.5	0	8.35759	0.13759	-1.45053	-0.90258	0.972621047137401	-0.370402	-0.98549	-0.097464
Trial1	3	1	noBlindfold	clockwise	practice	Free	1	0.5	0	8.377594	0.13193	-1.45051	-0.90412	0.976170296042191	-0.481841	-0.862768	-0.086629
Trial1	3	1	noBlindfold	clockwise	practice	Free	1	0.5	0	8.397598	0.12618	-1.45046	-0.90568	0.97979470366801	-0.411071	-0.871232	-0.042865
Trial1	3	1	noBlindfold	clockwise	practice	Free	1	0.5	0	8.417587	0.12016	-1.45043	-0.9072601	0.983564560029718	-0.439994	-0.888159	-0.177009
Trial1	3	1	noBlindfold	clockwise	practice	Free	1	0.5	0	8.437592	0.11423	-1.45044	-0.91071	0.989045633095233	-0.470495	-0.93894	-0.227926
Trial1	3	1	noBlindfold	clockwise	practice	Free	1	0.5	0	8.457596	0.10187	-1.45046	-0.91246	0.995535434508799	-0.610331	-0.858536	-0.119828
Trial1	3	1	noBlindfold	clockwise	practice	Free	1	0.5	0	8.477585	0.095474	-1.45045	-0.91435	0.999838618642887	-0.686377	-0.922013	-0.107228
Trial1	3	1	noBlindfold	clockwise	practice	Free	1	0.5	0	8.497589	0.08842	-1.45045	-0.91624	1.00443705365981	-0.546897	-0.998186	-0.226965
Trial1	3	1	noBlindfold	clockwise	practice	Free	1	0.5	0	8.517593	0.081564	-1.4505	-0.91819	1.00903992251249	-0.578123	-1.175921	-0.239319
Trial1	3	1	noBlindfold	clockwise	practice	Free	1	0.5	0	8.537598	0.074769	-1.45055	-0.92256	1.01584370138985	-0.56938	-1.053199	-0.255475
Trial1	3	1	noBlindfold	clockwise	practice	Free	1	0.5	0	8.557587	0.060085	-1.45053	-0.92488	1.02417194062591	-0.613756	-1.07859	-0.32163
Trial1	3	1	noBlindfold	clockwise	practice	Free	1	0.5	0	8.577591	0.052853	-1.45053	-0.92739	1.02955942710975	-0.622505	-1.12514	-0.388147
Trial1	3	1	noBlindfold	clockwise	practice	Free	1	0.5	0	8.597595	0.045015	-1.45057	-0.93016	1.03547522905758	-0.609727	-1.205544	-0.366417
Trial1	3	1	noBlindfold	clockwise	practice	Free	1	0.5	0	8.617584	0.037024	-1.4506	-0.93293	1.04149179013759	-0.646675	-1.133603	-0.185036
Trial1	3	1	noBlindfold	clockwise	practice	Free	1	0.5	0	8.637589	0.02908	-1.45058	-0.93581	1.04761918003646	-0.69593	-1.065894	-0.159263
Trial1	3	1	noBlindfold	clockwise	practice	Free	1	0.5	0	8.657593	0.020644	-1.45054	-0.94125	1.05628300591457	-0.749642	-1.040504	-0.116515
Trial1	3	1	noBlindfold	clockwise	practice	Free	1	0.5	0	8.677597	0.0033235	-1.45047	-0.94367	1.06639606476878	-0.892367	-0.900854	0.032344
Trial1	3	1	noBlindfold	clockwise	practice	Free	1	0.5	0	8.697586	-0.005909	-1.45046	-0.94605	1.07282547352527	-0.927928	-1.027808	0.029338
Trial1	3	1	noBlindfold	clockwise	practice	Free	1	0.5	0	8.71759	-0.015582	-1.45049	-0.9484	1.07948473108296	-0.910066	-1.010881	0.038984
Trial1	3	1	noBlindfold	clockwise	practice	Free	1	0.5	0	8.737595	-0.026325	-1.4505	-0.95284	1.08854123196572	-0.963589	-0.972795	-0.0056162
Trial1	3	1	noBlindfold	clockwise	practice	Free	1	0.5	0	8.757584	-0.047831	-1.45052	-0.955	1.10097401035471	-0.804271	-1.112444	-0.112978
Trial1	3	1	noBlindfold	clockwise	practice	Free	1	0.5	0	8.777588	-0.058733	-1.45055	-0.95719	1.10832997491627	-0.790754	-1.137835	-0.082325
Trial1	3	1	noBlindfold	clockwise	practice	Free	1	0.5	0	8.797592	-0.07095399	-1.45056	-0.95914	1.11621593306424	-0.892061	-1.091285	0.033454
Trial1	3	1	noBlindfold	clockwise	practice	Free	1	0.5	0	8.817596	-0.08246899	-1.45055	-0.96103	1.12376545691028	-0.949543	-1.023576	0.115635
Trial1	3	1	noBlindfold	clockwise	practice	Free	1	0.5	0	8.837585	-0.095144	-1.45051	-0.96418	1.13306638572694	-1.117991	-1.010881	0.102701
Trial1	3	1	noBlindfold	clockwise	practice	Free	1	0.5	0	8.85759	-0.12125	-1.45053	-0.96558	1.14817083981976	-0.987679	-1.180153	0.154955
Trial1	3	1	noBlindfold	clockwise	practice	Free	1	0.5	0	8.877594	-0.13544	-1.45056	-0.96674	1.15687952462604	-1.091265	-1.184385	0.079141
Trial1	3	1	noBlindfold	clockwise	practice	Free	1	0.5	0	8.897598	-0.14964	-1.4506	-0.9679	1.16570263109828	-1.056511	-1.256325	0.034411
Trial1	3	1	noBlindfold	clockwise	practice	Free	1	0.5	0	8.917587	-0.16464	-1.45064	-0.96897	1.17501029971702	-1.021346	-1.353657	0.014809
Trial1	3	1	noBlindfold	clockwise	practice	Free	1	0.5	0	8.937592	-0.17953	-1.45067	-0.96999	1.18433167962293	-0.993311	-1.412902	0.066715
Trial1	3	1	noBlindfold	clockwise	practice	Free	1	0.5	0	8.957596	-0.19517	-1.4507	-0.97173	1.19478890636768	-1.083547	-1.357889	-0.0081782
Trial1	3	1	noBlindfold	clockwise	practice	Free	1	0.5	0	8.977585	-0.22608	-1.45071	-0.9724801	1.21363488393031	-1.025899	-1.370584	0.015524
Trial1	3	1	noBlindfold	clockwise	practice	Free	1	0.5	0	8.997589	-0.24281	-1.4507	-0.97316	1.22425774953076	-1.015786	-1.446756	0.051272
Trial1	3	1	noBlindfold	clockwise	practice	Free	1	0.5	0	9.017593	-0.25941	-1.45071	-0.97382	1.23492064157458	-1.048832	-1.40867	0.00026217
Trial1	3	1	noBlindfold	clockwise	practice	Free	1	0.5	0	9.037598	-0.27684	-1.45071	-0.97469	1.24639521137611	-1.226947	-1.349425	0.115067
Trial1	3	1	noBlindfold	clockwise	practice	Free	1	0.5	0	9.057587	-0.31219	-1.45065	-0.97491	1.26889800169587	-0.761014	-1.294412	0.167484
Trial1	3	1	noBlindfold	clockwise	practice	Free	1	0.5	0	9.077591	-0.3295	-1.45065	-0.97502	1.28013054670897	-1.094291	-1.395975	0.098503
Trial1	3	1	noBlindfold	clockwise	practice	Free	1	0.5	0	9.097595	-0.34816	-1.45068	-0.97506	1.29233020541989	-1.116917	-1.45522	0.075763
Trial1	3	1	noBlindfold	clockwise	practice	Free	1	0.5	0	9.117584	-0.36648	-1.45072	-0.97505	1.30441948577063	-0.797202	-1.45522	0.031225
Trial1	3	1	noBlindfold	clockwise	practice	Free	1	0.5	0	9.137589	-0.38498	-1.45074	-0.97497	1.31672170793367	-0.936916	-1.45522	0.106008
Trial1	3	1	noBlindfold	clockwise	practice	Free	1	0.5	0	9.157593	-0.40479	-1.45073	-0.97456	1.32981660639979	-0.981041	-1.400207	0.082492
Trial1	3	1	noBlindfold	clockwise	practice	Free	1	0.5	0	9.177597	-0.44272	-1.45071	-0.97414	1.35560683097005	-0.900393	-1.417134	0.182294
Trial1	3	1	noBlindfold	clockwise	practice	Free	1	0.5	0	9.197586	-0.46194	-1.4507	-0.9735299	1.36860844637028	-0.951225	-1.400207	0.217609
Trial1	3	1	noBlindfold	clockwise	practice	Free	1	0.5	0	9.21759	-0.48192	-1.45071	-0.97278	1.38219670922233	-0.793107	-1.412902	0.175636
Trial1	3	1	noBlindfold	clockwise	practice	Free	1	0.5	0	9.237595	-0.5014	-1.45071	-0.9709	1.39479344567904	-0.847093	-1.404438	0.163871
Trial1	3	1	noBlindfold	clockwise	practice	Free	1	0.5	0	9.257584	-0.54105	-1.45073	-0.96979	1.4227711068279	-0.606241	-1.463684	0.144692
Trial1	3	1	noBlindfold	clockwise	practice	Free	1	0.5	0	9.277588	-0.56054	-1.45075	-0.96856	1.43626375385148	-0.776724	-1.561015	0.141187
Trial1	3	1	noBlindfold	clockwise	practice	Free	1	0.5	0	9.297592	-0.58059	-1.45078	-0.96731	1.45029770294573	-0.75893	-1.662578	0.148361
Trial1	3	1	noBlindfold	clockwise	practice	Free	1	0.5	0	9.317596	-0.59945	-1.45081	-0.9658599	1.46344652362973	-0.81212	-1.497538	0.140152
Trial1	3	1	noBlindfold	clockwise	practice	Free	1	0.5	0	9.337585	-0.61952	-1.45077	-0.96269	1.47651518025466	-0.802395	-1.446756	0.247031
Trial1	3	1	noBlindfold	clockwise	practice	Free	1	0.5	0	9.35759	-0.65917	-1.45077	-0.96115	1.50581687677778	-0.621461	-1.692201	0.023551
Trial1	3	1	noBlindfold	clockwise	practice	Free	1	0.5	0	9.377594	-0.67795	-1.45082	-0.95965	1.51937301039322	-0.568302	-1.71336	-0.026313
Trial1	3	1	noBlindfold	clockwise	practice	Free	1	0.5	0	9.397598	-0.69827	-1.45084	-0.95829	1.53433070313082	-0.5336	-1.599101	0.0098114
Trial1	3	1	noBlindfold	clockwise	practice	Free	1	0.5	0	9.417587	-0.71663	-1.45084	-0.95693	1.54787063509227	-0.455171	-1.704896	-0.0094761
Trial1	3	1	noBlindfold	clockwise	practice	Free	1	0.5	0	9.437592	-0.73584	-1.45086	-0.95463	1.56160778812746	-0.338255	-1.772605	-0.130403
Trial1	3	1	noBlindfold	clockwise	practice	Free	1	0.5	0	9.457596	-0.77243	-1.45091	-0.95367	1.5901461027475	-0.2836	-1.789532	-0.075555
Trial1	3	1	noBlindfold	clockwise	practice	Free	1	0.5	0	9.477585	-0.78977	-1.4509	-0.95286	1.60357377336123	-0.377349	-1.92495	-0.110678
Trial1	3	1	noBlindfold	clockwise	practice	Free	1	0.5	0	9.497589	-0.80665	-1.45094	-0.95217	1.61677512371651	-0.062307	-1.958804	-0.095627
Trial1	3	1	noBlindfold	clockwise	practice	Free	1	0.5	0	9.517593	-0.82301	-1.45097	-0.95162	1.62970425734841	-0.106265	-1.865705	-0.214334
Trial1	3	1	noBlindfold	clockwise	practice	Free	1	0.5	0	9.537598	-0.83882	-1.45096	-0.95119	1.64231584865439	-0.413155	-1.937645	-0.065601
Trial1	3	1	noBlindfold	clockwise	practice	Free	1	0.5	0	9.557587	-0.85543	-1.45095	-0.9505301	1.65550532585406	-0.024594	-1.857241	-0.112504
Trial1	3	1	noBlindfold	clockwise	practice	Free	1	0.5	0	9.577591	-0.8837399	-1.45088	-0.95005	1.67849076257805	-0.250388	-1.738751	0.195727
Trial1	3	1	noBlindfold	clockwise	practice	Free	1	0.5	0	9.597595	-0.89745	-1.45087	-0.94936	1.68942323105773	-0.43097	-1.71336	0.253449
Trial1	3	1	noBlindfold	clockwise	practice	Free	1	0.5	0	9.617584	-0.91124	-1.45084	-0.9484	1.70031196308971	-0.454223	-1.586406	0.346286
Trial1	3	1	noBlindfold	clockwise	practice	Free	1	0.5	0	9.637589	-0.92482	-1.4508	-0.94565	1.71007775750212	-0.553351	-1.459452	0.339202
Trial1	3	1	noBlindfold	clockwise	practice	Free	1	0.5	0	9.657593	-0.95054	-1.45072	-0.94372	1.73051255874574	-0.485768	-1.429829	0.49732
Trial1	3	1	noBlindfold	clockwise	practice	Free	1	0.5	0	9.677597	-0.96383	-1.45073	-0.9414	1.74041150189942	-0.505493	-1.569479	0.558802
Trial1	3	1	noBlindfold	clockwise	practice	Free	1	0.5	0	9.697586	-0.97656	-1.45076	-0.93852	1.74958541629413	-0.535325	-1.510233	0.612246
Trial1	3	1	noBlindfold	clockwise	practice	Free	1	0.5	0	9.71759	-0.98958	-1.45078	-0.93562	1.75904334347362	-0.686549	-1.586406	0.490645
Trial1	3	1	noBlindfold	clockwise	practice	Free	1	0.5	0	9.737595	-1.00257	-1.4508	-0.9323699	1.76834115010859	-0.529548	-1.717592	0.26556
Trial1	3	1	noBlindfold	clockwise	practice	Free	1	0.5	0	9.757584	-1.01509	-1.45086	-0.92524	1.77526524634593	-0.404877	-1.874168	0.48143
Trial1	3	1	noBlindfold	clockwise	practice	Free	1	0.5	0	9.777588	-1.03927	-1.45093	-0.9211	1.79381646609195	-0.30396	-1.827618	0.740216
Trial1	3	1	noBlindfold	clockwise	practice	Free	1	0.5	0	9.797592	-1.05091	-1.4509	-0.91645	1.80144454858992	-0.448395	-1.594869	0.847586
Trial1	3	1	noBlindfold	clockwise	practice	Free	1	0.5	0	9.817596	-1.06241	-1.45081	-0.91096	1.80858315972455	-0.66505	-1.50177	0.837855
Trial1	3	1	noBlindfold	clockwise	practice	Free	1	0.5	0	9.837585	-1.07467	-1.45078	-0.8996	1.81352310753895	-0.722489	-1.704896	0.71803
Trial1	3	1	noBlindfold	clockwise	practice	Free	1	0.5	0	9.85759	-1.09821	-1.45086	-0.89324	1.83088852308273	-0.652753	-1.730287	0.633276
Trial1	3	1	noBlindfold	clockwise	practice	Free	1	0.5	0	9.877594	-1.10996	-1.45089	-0.88684	1.83805773392706	-0.401149	-1.869936	0.594059
Trial1	3	1	noBlindfold	clockwise	practice	Free	1	0.5	0	9.897598	-1.12149	-1.45093	-0.8803	1.84503604159753	-0.102357	-1.865705	0.51214
Trial1	3	1	noBlindfold	clockwise	practice	Free	1	0.5	0	9.917587	-1.13256	-1.45096	-0.87347	1.85154045519011	-0.137457	-2.098454	0.403233
Trial1	3	1	noBlindfold	clockwise	practice	Free	1	0.5	0	9.937592	-1.14348	-1.45102	-0.85962	1.85471647896886	-0.181617	-2.187321	0.513044
Trial1	3	1	noBlindfold	clockwise	practice	Free	1	0.5	0	9.957596	-1.16394	-1.45112	-0.853	1.86984094015336	-0.269842	-2.229639	0.541492
Trial1	3	1	noBlindfold	clockwise	practice	Free	1	0.5	0	9.977585	-1.17301	-1.4511	-0.84604	1.87476562039973	-0.178807	-2.195785	0.620105
Trial1	3	1	noBlindfold	clockwise	practice	Free	1	0.5	0	9.997589	-1.18199	-1.45108	-0.83871	1.87950124589666	-0.088691	-2.047672	0.613469
Trial1	3	1	noBlindfold	clockwise	practice	Free	1	0.5	0	10.01759	-1.1908	-1.45105	-0.83146	1.88417892097602	-0.026662	-2.178858	0.730836
Trial1	3	1	noBlindfold	clockwise	practice	Free	1	0.5	0	10.0376	-1.19885	-1.45104	-0.81649	1.88487319197094	-0.047385	-1.899559	0.5044
Trial1	3	1	noBlindfold	clockwise	practice	Free	1	0.5	0	10.05759	-1.21359	-1.451	-0.80903	1.89497237761852	-0.138666	-1.963036	0.593506
Trial1	3	1	noBlindfold	clockwise	practice	Free	1	0.5	0	10.07759	-1.22066	-1.45101	-0.80155	1.89819735231784	-0.185552	-2.102685	0.529628
Trial1	3	1	noBlindfold	clockwise	practice	Free	1	0.5	0	10.0976	-1.22722	-1.45104	-0.79402	1.90098839715233	-0.139287	-2.225408	0.606945
Trial1	3	1	noBlindfold	clockwise	practice	Free	1	0.5	0	10.11758	-1.23345	-1.45109	-0.78619	1.9034032314588	-0.112536	-2.288885	0.700533
Trial1	3	1	noBlindfold	clockwise	practice	Free	1	0.5	0	10.13759	-1.23931	-1.45113	-0.77056	1.90235696681847	-0.0070093	-2.25503	0.754069
Trial1	3	1	noBlindfold	clockwise	practice	Free	1	0.5	0	10.15759	-1.24971	-1.45105	-0.76209	1.90847231689081	-0.040863	-1.874168	0.882021
Trial1	3	1	noBlindfold	clockwise	practice	Free	1	0.5	0	10.1776	-1.25444	-1.45093	-0.75352	1.90941141361811	-0.240227	-1.62026	0.972941
Trial1	3	1	noBlindfold	clockwise	practice	Free	1	0.5	0	10.19759	-1.25901	-1.45083	-0.74429	1.90999571346474	-0.439748	-1.535624	0.942194
Trial1	3	1	noBlindfold	clockwise	practice	Free	1	0.5	0	10.21759	-1.26385	-1.45082	-0.73496	1.91084611427121	-0.546435	-1.7853	0.924325
Trial1	3	1	noBlindfold	clockwise	practice	Free	1	0.5	0	10.23759	-1.26876	-1.45085	-0.72504	1.91159482083374	-0.540798	-1.696433	0.829934
Trial1	3	1	noBlindfold	clockwise	practice	Free	1	0.5	0	10.25758	-1.27386	-1.4509	-0.70561	1.90904810325792	-0.453835	-2.039208	0.71153
Trial1	3	1	noBlindfold	clockwise	practice	Free	1	0.5	0	10.27759	-1.28415	-1.45111	-0.6958001	1.91502714601945	0.029767	-2.331203	0.508791
Trial1	3	1	noBlindfold	clockwise	practice	Free	1	0.5	0	10.29759	-1.28891	-1.45116	-0.68643	1.91608593123536	0.02906	-2.390448	0.573114
Trial1	3	1	noBlindfold	clockwise	practice	Free	1	0.5	0	10.3176	-1.29318	-1.45117	-0.67712	1.91676446319813	-0.075537	-2.132308	0.708941
Trial1	3	1	noBlindfold	clockwise	practice	Free	1	0.5	0	10.33759	-1.29724	-1.45111	-0.6579601	1.91389213966835	-0.222739	-2.030745	0.647903
Trial1	3	1	noBlindfold	clockwise	practice	Free	1	0.5	0	10.35759	-1.30564	-1.45105	-0.64801	1.91839847935106	-0.401356	-2.128076	0.910441
Trial1	3	1	noBlindfold	clockwise	practice	Free	1	0.5	0	10.37759	-1.30998	-1.45104	-0.63824	1.91921285901804	-0.504017	-2.009586	0.777107
Trial1	3	1	noBlindfold	clockwise	practice	Free	1	0.5	0	10.3976	-1.31459	-1.45101	-0.6284	1.92031854273085	-0.399892	-2.145003	0.727095
Trial1	3	1	noBlindfold	clockwise	practice	Free	1	0.5	0	10.41759	-1.31913	-1.45103	-0.61848	1.92139315499015	-0.280168	-2.085758	0.755151
Trial1	3	1	noBlindfold	clockwise	practice	Free	1	0.5	0	10.43759	-1.32365	-1.45104	-0.60852	1.92249730483574	-0.26814	-2.08999	0.714205
Trial1	3	1	noBlindfold	clockwise	practice	Free	1	0.5	0	10.4576	-1.32826	-1.45108	-0.58809	1.92051666935414	-0.161381	-2.453925	0.796335
Trial1	3	1	noBlindfold	clockwise	practice	Free	1	0.5	0	10.47758	-1.33669	-1.45118	-0.57735	1.92529567933225	-0.3062	-2.246567	1.031361
Trial1	3	1	noBlindfold	clockwise	practice	Free	1	0.5	0	10.49759	-1.34086	-1.45112	-0.56687	1.92616385819097	-0.233619	-2.102685	1.232041
Trial1	3	1	noBlindfold	clockwise	practice	Free	1	0.5	0	10.51759	-1.34474	-1.45105	-0.5553	1.9265054988552	-0.12719	-1.865705	1.257828
Trial1	3	1	noBlindfold	clockwise	practice	Free	1	0.5	0	10.5376	-1.34876	-1.45095	-0.53166	1.92368809427194	-0.225351	-1.83185	0.973933
Trial1	3	1	noBlindfold	clockwise	practice	Free	1	0.5	0	10.55759	-1.35642	-1.45101	-0.51925	1.92767110852541	-0.135372	-1.992659	1.123803
Trial1	3	1	noBlindfold	clockwise	practice	Free	1	0.5	0	10.57759	-1.36017	-1.45099	-0.50553	1.92763912368232	-0.267601	-1.908023	1.362225
Trial1	3	1	noBlindfold	clockwise	practice	Free	1	0.5	0	10.5976	-1.36416	-1.45098	-0.4921	1.92801844985082	-0.195804	-2.056136	1.33414
Trial1	3	1	noBlindfold	clockwise	practice	Free	1	0.5	0	10.61758	-1.36788	-1.45099	-0.47827	1.92813844442386	-0.127197	-2.051904	1.152034
Trial1	3	1	noBlindfold	clockwise	practice	Free	1	0.5	0	10.63759	-1.37142	-1.45101	-0.46406	1.92809870197916	-0.200884	-2.051904	1.233091
Trial1	3	1	noBlindfold	clockwise	practice	Free	1	0.5	0	10.65759	-1.37517	-1.45102	-0.43439	1.92482653244756	-0.122797	-2.030745	1.206236
Trial1	3	1	noBlindfold	clockwise	practice	Free	1	0.5	0	10.6776	-1.38225	-1.45101	-0.41884	1.92828739851487	0.042996	-2.026513	1.39683
Trial1	3	1	noBlindfold	clockwise	practice	Free	1	0.5	0	10.69759	-1.38535	-1.451	-0.40214	1.92776065774965	-0.045076	-1.840314	1.482786
Trial1	3	1	noBlindfold	clockwise	practice	Free	1	0.5	0	10.71759	-1.38853	-1.45096	-0.38466	1.92730613577905	-0.083455	-1.886864	1.747019
Trial1	3	1	noBlindfold	clockwise	practice	Free	1	0.5	0	10.73759	-1.39166	-1.45096	-0.36705	1.92694139970641	-0.011295	-2.018049	1.679506
Trial1	3	1	noBlindfold	clockwise	practice	Free	1	0.5	0	10.75758	-1.39459	-1.45102	-0.32987	1.9230927049811	0.152599	-2.153467	1.515742
Trial1	3	1	noBlindfold	clockwise	practice	Free	1	0.5	0	10.77759	-1.39978	-1.45106	-0.31031	1.92495622842914	0.338016	-2.077295	1.268573
Trial1	3	1	noBlindfold	clockwise	practice	Free	1	0.5	0	10.79759	-1.40197	-1.45105	-0.291	1.92410252904509	0.439009	-2.157699	1.231063
Trial1	3	1	noBlindfold	clockwise	practice	Free	1	0.5	0	10.8176	-1.40359	-1.45107	-0.27078	1.92275233910799	0.413018	-2.18309	1.144124
Trial1	3	1	noBlindfold	clockwise	practice	Free	1	0.5	0	10.83759	-1.40463	-1.45107	-0.23033	1.91850648724541	0.509701	-2.085758	1.367662
Trial1	3	1	noBlindfold	clockwise	practice	Free	1	0.5	0	10.85759	-1.40555	-1.45106	-0.20938	1.91701872679377	0.448498	-2.229639	1.389785
Trial1	3	1	noBlindfold	clockwise	practice	Free	1	0.5	0	10.87759	-1.40532	-1.45108	-0.18734	1.91450796929963	0.772716	-2.246567	1.346371
Trial1	3	1	noBlindfold	clockwise	practice	Free	1	0.5	0	10.8976	-1.40444	-1.45109	-0.1663	1.91168698324077	0.834599	-2.297348	1.164618
Trial1	3	1	noBlindfold	clockwise	practice	Free	1	0.5	0	10.91759	-1.40291	-1.45114	-0.14376	1.90833261830991	0.893053	-2.403143	1.146127
Trial1	3	1	noBlindfold	clockwise	practice	Free	1	0.5	0	10.93759	-1.4005	-1.45116	-0.098803	1.90306648706105	0.905953	-2.25503	1.160147
Trial1	3	1	noBlindfold	clockwise	practice	Free	1	0.5	0	10.9576	-1.39341	-1.4511	-0.07657	1.89495759032777	0.998591	-2.373521	0.98355
Trial1	3	1	noBlindfold	clockwise	practice	Free	1	0.5	0	10.97758	-1.38877	-1.45112	-0.054417	1.88955383980136	1.06457	-2.436998	0.912383
Trial1	3	1	noBlindfold	clockwise	practice	Free	1	0.5	0	10.99759	-1.38339	-1.45115	-0.03236	1.88366793053246	1.039479	-2.25503	0.922433
Trial1	3	1	noBlindfold	clockwise	practice	Free	1	0.5	0	11.01759	-1.37729	-1.45113	-0.0097453	1.87731530495343	1.044024	-2.229639	0.813673
Trial1	3	1	noBlindfold	clockwise	practice	Free	1	0.5	0	11.0376	-1.37046	-1.45112	0.034149	1.87077161747754	0.968788	-2.555488	0.93458
Trial1	3	1	noBlindfold	clockwise	practice	Free	1	0.5	0	11.05759	-1.35524	-1.45102	0.056416	1.85609768553837	0.453689	-1.882632	1.220386
Trial1	3	1	noBlindfold	clockwise	practice	Free	1	0.5	0	11.07759	-1.3475	-1.45091	0.07959101	1.84921357741842	0.46309	-1.54832	1.106374
Trial1	3	1	noBlindfold	clockwise	practice	Free	1	0.5	0	11.0976	-1.33936	-1.45088	0.10222	1.84219817961881	0.557626	-2.009586	1.123821
Trial1	3	1	noBlindfold	clockwise	practice	Free	1	0.5	0	11.11758	-1.33127	-1.45092	0.12565	1.83557556671638	0.415363	-1.7853	1.143201
Trial1	3	1	noBlindfold	clockwise	practice	Free	1	0.5	0	11.13759	-1.32289	-1.45096	0.14858	1.8289352438382	0.15706	-1.984195	1.012991
Trial1	3	1	noBlindfold	clockwise	practice	Free	1	0.5	0	11.15759	-1.31464	-1.45096	0.19556	1.82514717498658	0.017682	-1.861473	0.90135
Trial1	3	1	noBlindfold	clockwise	practice	Free	1	0.5	0	11.1776	-1.29949	-1.45089	0.21894	1.81276002154131	-0.137209	-1.654115	1.123972
Trial1	3	1	noBlindfold	clockwise	practice	Free	1	0.5	0	11.19759	-1.29239	-1.45082	0.24249	1.80871856549784	-0.157863	-1.692201	0.996397
Trial1	3	1	noBlindfold	clockwise	practice	Free	1	0.5	0	11.21759	-1.28567	-1.45083	0.26686	1.80550030110567	-0.106192	-1.624492	1.107334
Trial1	3	1	noBlindfold	clockwise	practice	Free	1	0.5	0	11.23759	-1.27914	-1.45086	0.29063	1.80272152892314	-0.17621	-1.692201	0.947876
Trial1	3	1	noBlindfold	clockwise	practice	Free	1	0.5	0	11.25758	-1.27312	-1.45087	0.33888	1.80521310443438	-0.112212	-1.810691	0.977387
Trial1	3	1	noBlindfold	clockwise	practice	Free	1	0.5	0	11.27759	-1.26132	-1.45093	0.36244	1.79822437212759	0.131579	-2.005354	0.57868
Trial1	3	1	noBlindfold	clockwise	practice	Free	1	0.5	0	11.29759	-1.25587	-1.45098	0.38585	1.79776517791033	0.110748	-2.08999	0.827846
Trial1	3	1	noBlindfold	clockwise	practice	Free	1	0.5	0	11.3176	-1.25035	-1.45102	0.40988	1.7977003969486	-0.080604	-2.039208	0.690546
Trial1	3	1	noBlindfold	clockwise	practice	Free	1	0.5	0	11.33759	-1.24482	-1.451	0.45653	1.80355661769592	-0.012927	-1.954572	0.91212
Trial1	3	1	noBlindfold	clockwise	practice	Free	1	0.5	0	11.35759	-1.23482	-1.45091	0.48058	1.80015488208943	-0.156774	-1.57371	0.96141
Trial1	3	1	noBlindfold	clockwise	practice	Free	1	0.5	0	11.37759	-1.23027	-1.45084	0.50397	1.80217084255247	-0.234359	-1.57371	0.858236
Trial1	3	1	noBlindfold	clockwise	practice	Free	1	0.5	0	11.3976	-1.22604	-1.4508	0.52806	1.80501010659352	-0.077305	-1.704896	0.702771
Trial1	3	1	noBlindfold	clockwise	practice	Free	1	0.5	0	11.41759	-1.22168	-1.45084	0.5505	1.8075486317554	0.419784	-2.030745	0.626546
Trial1	3	1	noBlindfold	clockwise	practice	Free	1	0.5	0	11.43759	-1.21755	-1.45095	0.59718	1.81840636024783	0.488664	-2.073063	0.683843
Trial1	3	1	noBlindfold	clockwise	practice	Free	1	0.5	0	11.4576	-1.20813	-1.451	0.61967	1.81705780154869	0.225186	-1.827618	0.7901
Trial1	3	1	noBlindfold	clockwise	practice	Free	1	0.5	0	11.47758	-1.20337	-1.45091	0.64209	1.82037050969611	0.121851	-1.671042	0.589819
Trial1	3	1	noBlindfold	clockwise	practice	Free	1	0.5	0	11.49759	-1.19864	-1.45085	0.66578	1.82445631099403	-0.045261	-1.641419	0.661294
Trial1	3	1	noBlindfold	clockwise	practice	Free	1	0.5	0	11.51759	-1.19374	-1.45084	0.68744	1.82793023550739	0.025554	-1.632956	0.839111
Trial1	3	1	noBlindfold	clockwise	practice	Free	1	0.5	0	11.5376	-1.18938	-1.45084	0.71041	1.83267206998186	0.110083	-1.632956	0.754827
Trial1	3	1	noBlindfold	clockwise	practice	Free	1	0.5	0	11.55759	-1.18479	-1.45084	0.75389	1.84577016288959	0.159669	-1.836082	0.740207
Trial1	3	1	noBlindfold	clockwise	practice	Free	1	0.5	0	11.57759	-1.1759	-1.45091	0.77635	1.84698673907125	0.126176	-1.869936	0.773544
Trial1	3	1	noBlindfold	clockwise	practice	Free	1	0.5	0	11.5976	-1.17126	-1.45096	0.79792	1.85196822149738	0.204776	-2.068831	0.859198
Trial1	3	1	noBlindfold	clockwise	practice	Free	1	0.5	0	11.61758	-1.16683	-1.45101	0.81973	1.8574927739139	0.093312	-2.191553	0.387897
Trial1	3	1	noBlindfold	clockwise	practice	Free	1	0.5	0	11.63759	-1.16244	-1.45108	0.86084	1.87209842229465	0.164898	-2.250798	0.437591
Trial1	3	1	noBlindfold	clockwise	practice	Free	1	0.5	0	11.65759	-1.15329	-1.45112	0.88067	1.8732185144009	0.206875	-2.280421	0.036279
Trial1	3	1	noBlindfold	clockwise	practice	Free	1	0.5	0	11.6776	-1.14867	-1.45111	0.89876	1.87773326264873	0.360701	-2.200017	0.092043
Trial1	3	1	noBlindfold	clockwise	practice	Free	1	0.5	0	11.69759	-1.14392	-1.45108	0.9174	1.88257683756591	0.233889	-2.123844	0.482062
Trial1	3	1	noBlindfold	clockwise	practice	Free	1	0.5	0	11.71759	-1.13886	-1.45109	0.93546	1.88704730399048	0.183445	-2.263494	0.136047
Trial1	3	1	noBlindfold	clockwise	practice	Free	1	0.5	0	11.73759	-1.13432	-1.4511	0.95204	1.89139687090954	0.035792	-2.047672	0.392928
Trial1	3	1	noBlindfold	clockwise	practice	Free	1	0.5	0	11.75758	-1.12975	-1.45108	0.98553	1.90456150438564	0.205554	-2.145003	0.397834
Trial1	3	1	noBlindfold	clockwise	practice	Free	1	0.5	0	11.77759	-1.12027	-1.45109	1.00133	1.90471434149174	0.485001	-2.233871	0.425577
Trial1	3	1	noBlindfold	clockwise	practice	Free	1	0.5	0	11.79759	-1.11535	-1.45112	1.01715	1.90891320357423	0.447547	-2.322739	0.52433
Trial1	3	1	noBlindfold	clockwise	practice	Free	1	0.5	0	11.8176	-1.11011	-1.45112	1.0321	1.91250743459413	0.522685	-2.25503	0.563831
Trial1	3	1	noBlindfold	clockwise	practice	Free	1	0.5	0	11.83759	-1.10483	-1.45113	1.0471	1.91621964172065	0.604303	-2.288885	0.248536
Trial1	3	1	noBlindfold	clockwise	practice	Free	1	0.5	0	11.85759	-1.09913	-1.45113	1.0747	1.92670624449082	0.577194	-2.314275	0.435471
Trial1	3	1	noBlindfold	clockwise	practice	Free	1	0.5	0	11.87759	-1.08758	-1.45118	1.08871	1.92501935142216	0.553396	-2.34813	0.578778
Trial1	3	1	noBlindfold	clockwise	practice	Free	1	0.5	0	11.8976	-1.0813	-1.45117	1.10226	1.9275598167966	0.450215	-2.335434	0.795332
Trial1	3	1	noBlindfold	clockwise	practice	Free	1	0.5	0	11.91759	-1.07509	-1.45115	1.11625	1.93052397433154	0.480489	-2.123844	0.728641
Trial1	3	1	noBlindfold	clockwise	practice	Free	1	0.5	0	11.93759	-1.06855	-1.45111	1.1299	1.93313813135691	0.545699	-2.284653	0.906927
Trial1	3	1	noBlindfold	clockwise	practice	Free	1	0.5	0	11.9576	-1.06182	-1.4511	1.15683	1.94358878042109	0.593452	-2.191553	0.605542
Trial1	3	1	noBlindfold	clockwise	practice	Free	1	0.5	0	11.97758	-1.04819	-1.45118	1.17022	1.94069759573616	0.829579	-2.525865	0.482044
Trial1	3	1	noBlindfold	clockwise	practice	Free	1	0.5	0	11.99759	-1.04054	-1.45125	1.18325	1.94250975725444	0.808762	-2.496243	0.361959
Trial1	3	1	noBlindfold	clockwise	practice	Free	1	0.5	0	12.01759	-1.03254	-1.45128	1.19575	1.94383558932959	0.714922	-2.644356	0.61116
Trial1	3	1	noBlindfold	clockwise	practice	Free	1	0.5	0	12.0376	-1.02459	-1.45128	1.22097	1.95323898703704	0.489088	-2.335434	0.857564
Trial1	3	1	noBlindfold	clockwise	practice	Free	1	0.5	0	12.05759	-1.00847	-1.45125	1.23358	1.94864084872198	0.754462	-2.453925	0.810703
Trial1	3	1	noBlindfold	clockwise	practice	Free	1	0.5	0	12.07759	-1.0006	-1.45127	1.24628	1.95064451580766	1.003213	-2.720528	0.420001
Trial1	3	1	noBlindfold	clockwise	practice	Free	1	0.5	0	12.0976	-0.9918	-1.45133	1.25801	1.95142410247887	1.158338	-2.847482	0.186977
Trial1	3	1	noBlindfold	clockwise	practice	Free	1	0.5	0	12.11758	-0.98273	-1.45142	1.26919	1.95175095396538	1.278856	-3.016754	-0.171142
Trial1	3	1	noBlindfold	clockwise	practice	Free	1	0.5	0	12.13759	-0.97283	-1.45151	1.27897	1.95063899031923	1.371755	-3.105622	-0.381222
Trial1	3	1	noBlindfold	clockwise	practice	Free	1	0.5	0	12.15759	-0.9626	-1.45155	1.29552	1.95386053324055	1.63064	-2.991363	-0.458642
Trial1	3	1	noBlindfold	clockwise	practice	Free	1	0.5	0	12.1776	-0.93961	-1.45158	1.30196	1.94102467377166	1.717702	-3.139476	-0.741881
Trial1	3	1	noBlindfold	clockwise	practice	Free	1	0.5	0	12.19759	-0.92763	-1.4516	1.30736	1.93579891370299	1.659907	-3.262199	-0.717569
Trial1	3	1	noBlindfold	clockwise	practice	Free	1	0.5	0	12.21759	-0.91436	-1.4516	1.31198	1.92917228790823	1.523066	-3.080231	-0.540844
Trial1	3	1	noBlindfold	clockwise	practice	Free	1	0.5	0	12.23759	-0.90058	-1.45156	1.31563	1.9215895750039	1.594433	-2.978668	-0.550159
Trial1	3	1	noBlindfold	clockwise	practice	Free	1	0.5	0	12.25758	-0.88667	-1.45152	1.32088	1.91509211042807	1.647108	-2.9829	-0.658067
Trial1	3	1	noBlindfold	clockwise	practice	Free	1	0.5	0	12.27759	-0.85677	-1.45147	1.32274	1.89485252454917	1.501791	-2.894032	-0.351739
Trial1	3	1	noBlindfold	clockwise	practice	Free	1	0.5	0	12.29759	-0.8413	-1.45145	1.32423	1.88485292112147	1.547597	-2.686674	-0.299631
Trial1	3	1	noBlindfold	clockwise	practice	Free	1	0.5	0	12.3176	-0.82534	-1.45142	1.32542	1.87437041075122	1.539795	-2.809396	-0.216428
Trial1	3	1	noBlindfold	clockwise	practice	Free	1	0.5	0	12.33759	-0.80847	-1.45143	1.32737	1.86386820772446	1.426845	-2.864409	-0.059292
Trial1	3	1	noBlindfold	clockwise	practice	Free	1	0.5	0	12.35759	-0.77368	-1.45142	1.32815	1.84017476968367	1.447529	-2.77131	-0.035501
Trial1	3	1	noBlindfold	clockwise	practice	Free	1	0.5	0	12.37759	-0.75682	-1.45141	1.32878	1.82900324090139	1.432839	-2.855946	-0.121537
Trial1	3	1	noBlindfold	clockwise	practice	Free	1	0.5	0	12.3976	-0.73911	-1.4514	1.32923	1.81720834083517	1.295744	-2.822091	-0.18803
Trial1	3	1	noBlindfold	clockwise	practice	Free	1	0.5	0	12.41759	-0.72113	-1.45141	1.32954	1.80522440691571	1.468235	-2.779773	-0.120534
Trial1	3	1	noBlindfold	clockwise	practice	Free	1	0.5	0	12.43759	-0.70285	-1.45142	1.33001	1.79325807336699	1.325333	-2.81786	-0.050869
Trial1	3	1	noBlindfold	clockwise	practice	Free	1	0.5	0	12.4576	-0.66444	-1.45143	1.33031	1.76794945027108	1.214526	-2.872873	0.094303
Trial1	3	1	noBlindfold	clockwise	practice	Free	1	0.5	0	12.47758	-0.66444	-1.45143	1.33031	1.76794945027108	1.214526	-2.872873	0.094303
Trial1	3	1	noBlindfold	clockwise	practice	Free	1	0.5	0	12.49759	-0.64556	-1.45142	1.33126	1.75629188569328	1.256171	-2.792469	0.207512
Trial1	3	1	noBlindfold	clockwise	practice	Free	1	0.5	0	12.51759	-0.60859	-1.45141	1.33212	1.73306530238905	1.171203	-2.750151	0.232202
Trial1	3	1	noBlindfold	clockwise	practice	Free	1	0.5	0	12.5376	-0.58759	-1.45139	1.33359	1.72084698119783	1.197465	-2.81786	0.098329
Trial1	3	1	noBlindfold	clockwise	practice	Free	1	0.5	0	12.55759	-0.54881	-1.45141	1.33403	1.69694977936344	1.339454	-2.830555	-0.162373
Trial1	3	1	noBlindfold	clockwise	practice	Free	1	0.5	0	12.57759	-0.5286	-1.45144	1.33428	1.68473175003045	1.340136	-3.05484	-0.156644
Trial1	3	1	noBlindfold	clockwise	practice	Free	1	0.5	0	12.5976	-0.50877	-1.45148	1.33444	1.67282604756085	1.424798	-2.991363	-0.103232
Trial1	3	1	noBlindfold	clockwise	practice	Free	1	0.5	0	12.61758	-0.48813	-1.45151	1.33458	1.66057365088001	1.33332	-3.059072	-0.0094074
Trial1	3	1	noBlindfold	clockwise	practice	Free	1	0.5	0	12.63759	-0.46734	-1.45152	1.33467	1.64836006566953	1.337576	-2.898264	-0.050405
Trial1	3	1	noBlindfold	clockwise	practice	Free	1	0.5	0	12.65759	-0.44769	-1.45148	1.33463	1.63687312443156	1.227446	-2.834787	-0.024175
Trial1	3	1	noBlindfold	clockwise	practice	Free	1	0.5	0	12.6776	-0.40624	-1.45143	1.33449	1.61311333618462	1.188217	-2.995595	-0.112539
Trial1	3	1	noBlindfold	clockwise	practice	Free	1	0.5	0	12.69759	-0.38568	-1.45146	1.33429	1.60148648928836	1.199384	-2.927886	-0.07006
Trial1	3	1	noBlindfold	clockwise	practice	Free	1	0.5	0	12.71759	-0.36442	-1.45147	1.33406	1.58963451484909	1.275428	-2.932118	0.030117
Trial1	3	1	noBlindfold	clockwise	practice	Free	1	0.5	0	12.73759	-0.34428	-1.45147	1.33376	1.57851972596671	1.258648	-2.898264	-0.068288
Trial1	3	1	noBlindfold	clockwise	practice	Free	1	0.5	0	12.75758	-0.32276	-1.45148	1.33306	1.56651941476856	1.221322	-2.961741	-0.026244
Trial1	3	1	noBlindfold	clockwise	practice	Free	1	0.5	0	12.77759	-0.2809	-1.45147	1.33264	1.54458224777959	1.00779	-2.944814	-0.01092
Trial1	3	1	noBlindfold	clockwise	practice	Free	1	0.5	0	12.79759	-0.25945	-1.45146	1.33218	1.53344968768206	1.124265	-2.965973	-0.155712
Trial1	3	1	noBlindfold	clockwise	practice	Free	1	0.5	0	12.8176	-0.23863	-1.45148	1.33166	1.52279110048051	1.158862	-3.012522	-0.097751
Trial1	3	1	noBlindfold	clockwise	practice	Free	1	0.5	0	12.83759	-0.21719	-1.45149	1.33113	1.51204121744544	1.150998	-2.944814	-0.037611
Trial1	3	1	noBlindfold	clockwise	practice	Free	1	0.5	0	12.85759	-0.19643	-1.45147	1.33005	1.50134863434437	0.93295	-2.923655	0.034353
Trial1	3	1	noBlindfold	clockwise	practice	Free	1	0.5	0	12.87759	-0.15411	-1.45144	1.32941	1.48161760420327	0.945264	-2.932118	-0.120161
Trial1	3	1	noBlindfold	clockwise	practice	Free	1	0.5	0	12.8976	-0.13447	-1.45146	1.32864	1.47235742584008	0.887099	-2.944814	-0.206806
Trial1	3	1	noBlindfold	clockwise	practice	Free	1	0.5	0	12.91759	-0.11443	-1.45148	1.32773	1.46300752667151	0.949258	-2.93635	-0.170819
Trial1	3	1	noBlindfold	clockwise	practice	Free	1	0.5	0	12.93759	-0.093425	-1.45149	1.32563	1.4523938831161	0.850058	-2.999827	-0.26539
Trial1	3	1	noBlindfold	clockwise	practice	Free	1	0.5	0	12.9576	-0.054712	-1.45152	1.32468	1.43613454425289	0.749261	-3.020986	0.057994
Trial1	3	1	noBlindfold	clockwise	practice	Free	1	0.5	0	12.97758	-0.036422	-1.45152	1.32352	1.4280943969383	0.723984	-3.033681	-0.274868
Trial1	3	1	noBlindfold	clockwise	practice	Free	1	0.5	0	12.99759	-0.017329	-1.45153	1.32215	1.41975698466049	0.854031	-3.181794	-0.310151
Trial1	3	1	noBlindfold	clockwise	practice	Free	1	0.5	0	13.01759	0.00091615	-1.45156	1.32072	1.41187318659596	0.908679	-3.114086	-0.210051
Trial1	3	1	noBlindfold	clockwise	practice	Free	1	0.5	0	13.0376	0.018887	-1.45156	1.31918	1.40417435598837	0.748951	-3.207185	-0.119073
Trial1	3	1	noBlindfold	clockwise	practice	Free	1	0.5	0	13.05759	0.03757	-1.45155	1.3164	1.3952600473614	0.717044	-2.999827	0.043379
Trial1	3	1	noBlindfold	clockwise	practice	Free	1	0.5	0	13.07759	0.071627	-1.45152	1.31522	1.38322343549874	0.663688	-3.050609	0.02266
Trial1	3	1	noBlindfold	clockwise	practice	Free	1	0.5	0	13.0976	0.087586	-1.45149	1.31408	1.37727686146692	0.626545	-2.923655	0.104047
Trial1	3	1	noBlindfold	clockwise	practice	Free	1	0.5	0	13.11758	0.10464	-1.45147	1.31319	1.37141440427406	0.53653	-2.915191	0.133722
Trial1	3	1	noBlindfold	clockwise	practice	Free	1	0.5	0	13.13759	0.12024	-1.45146	1.31243	1.36626872309306	0.550266	-2.957509	0.102173
Trial1	3	1	noBlindfold	clockwise	practice	Free	1	0.5	0	13.15759	0.13537	-1.45147	1.31131	1.36106163642537	0.631648	-2.995595	0.047488
Trial1	3	1	noBlindfold	clockwise	practice	Free	1	0.5	0	13.1776	0.16444	-1.45149	1.31096	1.35322458734239	0.72357	-3.097158	0.088165
Trial1	3	1	noBlindfold	clockwise	practice	Free	1	0.5	0	13.19759	0.17888	-1.45149	1.31077	1.34953182052219	0.642141	-3.105622	0.149559
Trial1	3	1	noBlindfold	clockwise	practice	Free	1	0.5	0	13.21759	0.19296	-1.4515	1.31076	1.34624109502308	0.594414	-3.105622	0.188123
Trial1	3	1	noBlindfold	clockwise	practice	Free	1	0.5	0	13.23759	0.20583	-1.4515	1.31096	1.34355954409994	0.547611	-2.805164	0.229722
Trial1	3	1	noBlindfold	clockwise	practice	Free	1	0.5	0	13.25758	0.21905	-1.4515	1.31191	1.34165600781219	0.492594	-2.919423	0.249697
Trial1	3	1	noBlindfold	clockwise	practice	Free	1	0.5	0	13.27759	0.24396	-1.45151	1.31254	1.33728002740197	0.553718	-2.957509	0.162885
Trial1	3	1	noBlindfold	clockwise	practice	Free	1	0.5	0	13.29759	0.25509	-1.4515	1.31327	1.33591139059774	0.553317	-3.025218	0.158908
Trial1	3	1	noBlindfold	clockwise	practice	Free	1	0.5	0	13.3176	0.26622	-1.4515	1.31414	1.33477223789956	0.645737	-2.970204	0.187479
Trial1	3	1	noBlindfold	clockwise	practice	Free	1	0.5	0	13.33759	0.27707	-1.45151	1.31506	1.33382170192872	0.6853	-3.067536	0.182958
Trial1	3	1	noBlindfold	clockwise	practice	Free	1	0.5	0	13.35759	0.2879	-1.45153	1.31717	1.33413753696045	0.581438	-3.10139	0.181198
Trial1	3	1	noBlindfold	clockwise	practice	Free	1	0.5	0	13.37759	0.3078	-1.45152	1.31838	1.33231615890869	0.528629	-3.008291	0.177108
Trial1	3	1	noBlindfold	clockwise	practice	Free	1	0.5	0	13.3976	0.31747	-1.45152	1.3195	1.33206519761288	0.635826	-3.114086	0.038156
Trial1	3	1	noBlindfold	clockwise	practice	Free	1	0.5	0	13.41759	0.32651	-1.45154	1.32065	1.33199667774241	0.606501	-3.088695	0.075197
Trial1	3	1	noBlindfold	clockwise	practice	Free	1	0.5	0	13.43759	0.33576	-1.45153	1.32164	1.3318059568813	0.635974	-2.991363	0.036415
Trial1	3	1	noBlindfold	clockwise	practice	Free	1	0.5	0	13.4576	0.34393	-1.45151	1.3235	1.33267020523547	0.743037	-3.046377	0.03696
Trial1	3	1	noBlindfold	clockwise	practice	Free	1	0.5	0	13.47758	0.36013	-1.45152	1.32444	1.33180514100232	0.70857	-3.046377	0.146359
Trial1	3	1	noBlindfold	clockwise	practice	Free	1	0.5	0	13.49759	0.36812	-1.45152	1.32539	1.33193515194223	0.742181	-2.953277	0.188719
Trial1	3	1	noBlindfold	clockwise	practice	Free	1	0.5	0	13.51759	0.37569	-1.45151	1.32638	1.33219252192663	0.688351	-3.05484	0.164047
Trial1	3	1	noBlindfold	clockwise	practice	Free	1	0.5	0	13.5376	0.38331	-1.45151	1.32726	1.33237971771193	0.821863	-3.025218	0.0033056
Trial1	3	1	noBlindfold	clockwise	practice	Free	1	0.5	0	13.55759	0.39057	-1.45153	1.32856	1.33305910641286	0.812133	-3.164867	-0.093143
Trial1	3	1	noBlindfold	clockwise	practice	Free	1	0.5	0	13.57759	0.40502	-1.45156	1.32907	1.33245957091544	0.901633	-3.080231	0.014137
Trial1	3	1	noBlindfold	clockwise	practice	Free	1	0.5	0	13.5976	0.41204	-1.45155	1.32959	1.33249631399296	0.78674	-3.084463	0.032295
Trial1	3	1	noBlindfold	clockwise	practice	Free	1	0.5	0	13.61758	0.41914	-1.45154	1.33009	1.3325456345239	0.754138	-3.050609	0.066927
Trial1	3	1	noBlindfold	clockwise	practice	Free	1	0.5	0	13.63759	0.42569	-1.45153	1.3306	1.33267328384928	0.810896	-3.02945	0.08159
Trial1	3	1	noBlindfold	clockwise	practice	Free	1	0.5	0	13.65759	0.43272	-1.45153	1.33159	1.33328855036613	0.843337	-2.999827	0.068925
Trial1	3	1	noBlindfold	clockwise	practice	Free	1	0.5	0	13.6776	0.44595	-1.4515	1.33215	1.33324603059155	0.951546	-2.987132	0.153384
Trial1	3	1	noBlindfold	clockwise	practice	Free	1	0.5	0	13.69759	0.45263	-1.45149	1.33275	1.33359165398706	0.927174	-3.008291	0.112805
Trial1	3	1	noBlindfold	clockwise	practice	Free	1	0.5	0	13.71759	0.45936	-1.45149	1.3334	1.33401918982436	0.983336	-2.932118	0.146587
Trial1	3	1	noBlindfold	clockwise	practice	Free	1	0.5	0	13.73759	0.46617	-1.45148	1.3341	1.33452886795241	1.068919	-2.944814	0.139696
Trial1	3	1	noBlindfold	clockwise	practice	Free	1	0.5	0	13.75758	0.47328	-1.45148	1.33553	1.33579731027394	0.948964	-3.016754	0.083378
Trial1	3	1	noBlindfold	clockwise	practice	Free	1	0.5	0	13.77759	0.48731	-1.45149	1.33631	1.33637028176357	0.973515	-2.999827	0.122693
Trial1	3	1	noBlindfold	clockwise	practice	Free	1	0.5	0	13.79759	0.49468	-1.4515	1.33711	1.33712050679392	1.034854	-2.995595	0.160518
Trial1	3	1	noBlindfold	clockwise	practice	Free	1	0.5	0	13.8176	0.50192	-1.45151	1.33799	1.33799142311371	1.078913	-3.071768	0.127909
Trial1	3	1	noBlindfold	clockwise	practice	Free	1	0.5	0	13.83759	0.50977	-1.45152	1.33882	1.33885562811854	1.0636	-3.059072	0.146407
Trial1	3	1	noBlindfold	clockwise	practice	Free	1	0.5	0	13.85759	0.51708	-1.45151	1.34065	1.34075887768589	1.047796	-3.012522	0.174845
Trial1	3	1	noBlindfold	clockwise	practice	Free	1	0.5	0	13.87759	0.53251	-1.4515	1.34167	1.34206385292045	0.976982	-3.016754	0.157223
Trial1	3	1	noBlindfold	clockwise	practice	Free	1	0.5	0	13.8976	0.5406	-1.45151	1.34274	1.3433537233056	0.994471	-3.012522	0.198986
Trial1	3	1	noBlindfold	clockwise	practice	Free	1	0.5	0	13.91759	0.54855	-1.4515	1.34394	1.34481667142673	1.05158	-2.915191	0.245546
Trial1	3	1	noBlindfold	clockwise	practice	Free	1	0.5	0	13.93759	0.55687	-1.4515	1.3452	1.34640153022191	1.073737	-3.025218	0.245846
Trial1	3	1	noBlindfold	clockwise	practice	Free	1	0.5	0	13.9576	0.56508	-1.4515	1.34773	1.34930043612082	1.092742	-2.949045	0.173269
Trial1	3	1	noBlindfold	clockwise	practice	Free	1	0.5	0	13.97758	0.582	-1.45152	1.34894	1.35143004497072	1.149041	-2.978668	0.104624
Trial1	3	1	noBlindfold	clockwise	practice	Free	1	0.5	0	13.99759	0.59097	-1.45153	1.35014	1.3532012011487	1.048578	-3.080231	0.225399
Trial1	3	1	noBlindfold	clockwise	practice	Free	1	0.5	0	14.01759	0.59976	-1.45154	1.35159	1.35526664750597	1.02902	-3.050609	0.254156
Trial1	3	1	noBlindfold	clockwise	practice	Free	1	0.5	0	14.0376	0.60891	-1.45153	1.35304	1.3574161365191	1.064385	-3.037913	0.307794
Trial1	3	1	noBlindfold	clockwise	practice	Free	1	0.5	0	14.05759	0.61789	-1.45152	1.35636	1.36147360958867	1.080346	-2.999827	0.286571
Trial1	3	1	noBlindfold	clockwise	practice	Free	1	0.5	0	14.07759	0.63624	-1.45152	1.3582	1.36501603582224	0.965711	-2.999827	0.266801
Trial1	3	1	noBlindfold	clockwise	practice	Free	1	0.5	0	14.0976	0.6458	-1.45151	1.36008	1.36787252876726	0.9742	-2.970204	0.236055
Trial1	3	1	noBlindfold	clockwise	practice	Free	1	0.5	0	14.11758	0.6554199	-1.45151	1.36187	1.37070981385035	1.022465	-3.037913	0.21099
Trial1	3	1	noBlindfold	clockwise	practice	Free	1	0.5	0	14.13759	0.66484	-1.45153	1.36374	1.37366623257921	1.065948	-3.080231	0.126012
Trial1	3	1	noBlindfold	clockwise	practice	Free	1	0.5	0	14.15759	0.67465	-1.45155	1.36749	1.37859771969008	1.142895	-3.075999	0.215877
Trial1	3	1	noBlindfold	clockwise	practice	Free	1	0.5	0	14.1776	0.69407	-1.45152	1.36942	1.38310319043931	1.09236	-3.016754	0.251552
Trial1	3	1	noBlindfold	clockwise	practice	Free	1	0.5	0	14.19759	0.70395	-1.45151	1.3714	1.38648255699986	1.08178	-3.025218	0.260766
Trial1	3	1	noBlindfold	clockwise	practice	Free	1	0.5	0	14.21759	0.71395	-1.45151	1.3735	1.39006349223926	1.068641	-3.037913	0.256987
Trial1	3	1	noBlindfold	clockwise	practice	Free	1	0.5	0	14.23759	0.72435	-1.45151	1.37563	1.39380445776443	1.003123	-2.961741	0.305663
Trial1	3	1	noBlindfold	clockwise	practice	Free	1	0.5	0	14.25758	0.73452	-1.45148	1.38019	1.39997278076711	0.999403	-2.915191	0.293355
Trial1	3	1	noBlindfold	clockwise	practice	Free	1	0.5	0	14.27759	0.75554	-1.45146	1.38256	1.40597755768711	1.118351	-3.004059	0.168577
Trial1	3	1	noBlindfold	clockwise	practice	Free	1	0.5	0	14.29759	0.7661999	-1.45147	1.3849	1.41025199140947	1.196407	-2.881337	0.269412
Trial1	3	1	noBlindfold	clockwise	practice	Free	1	0.5	0	14.3176	0.77708	-1.45146	1.38732	1.41471913257553	1.186935	-2.809396	0.351636
Trial1	3	1	noBlindfold	clockwise	practice	Free	1	0.5	0	14.33759	0.78844	-1.45143	1.38988	1.41949436281803	0.89413	-2.898264	0.257603
Trial1	3	1	noBlindfold	clockwise	practice	Free	1	0.5	0	14.35759	0.79943	-1.45144	1.39454	1.42632406678547	0.654222	-2.906727	0.13758
Trial1	3	1	noBlindfold	clockwise	practice	Free	1	0.5	0	14.37759	0.82088	-1.45157	1.39666	1.43304688593965	0.829046	-3.308748	-0.0072609
Trial1	3	1	noBlindfold	clockwise	practice	Free	1	0.5	0	14.3976	0.83155	-1.45162	1.39841	1.43717645435362	0.653402	-3.338371	-0.109545
Trial1	3	1	noBlindfold	clockwise	practice	Free	1	0.5	0	14.41759	0.84157	-1.45164	1.3999	1.44096840161137	0.469888	-3.228344	-0.134149
Trial1	3	1	noBlindfold	clockwise	practice	Free	1	0.5	0	14.43759	0.8512	-1.45162	1.40121	1.444552094727	0.628628	-3.211417	-0.105487
Trial1	3	1	noBlindfold	clockwise	practice	Free	1	0.5	0	14.4576	0.86075	-1.4516	1.40311	1.44874370588883	0.731673	-3.156404	-0.133411
Trial1	3	1	noBlindfold	clockwise	practice	Free	1	0.5	0	14.47758	0.87852	-1.45159	1.40379	1.45392701170675	0.727075	-3.139476	-0.080148
Trial1	3	1	noBlindfold	clockwise	practice	Free	1	0.5	0	14.49759	0.88731	-1.45156	1.40408	1.45651962459724	0.701815	-3.143708	-0.370168
Trial1	3	1	noBlindfold	clockwise	practice	Free	1	0.5	0	14.51759	0.89588	-1.45157	1.40374	1.45849480121122	0.744885	-3.270662	-0.540363
Trial1	3	1	noBlindfold	clockwise	practice	Free	1	0.5	0	14.5376	0.9059	-1.45164	1.40309	1.46062190856049	0.633867	-3.465325	-0.683047
Trial1	3	1	noBlindfold	clockwise	practice	Free	1	0.5	0	14.55759	0.91199	-1.4517	1.40006	1.45941904996994	0.731798	-3.507643	-0.669271
Trial1	3	1	noBlindfold	clockwise	practice	Free	1	0.5	0	14.57759	0.92672	-1.45176	1.39804	1.46171335292265	0.621869	-3.545729	-0.698171
Trial1	3	1	noBlindfold	clockwise	practice	Free	1	0.5	0	14.5976	0.93325	-1.45177	1.39553	1.46123559351585	0.685218	-3.465325	-0.714731
Trial1	3	1	noBlindfold	clockwise	practice	Free	1	0.5	0	14.61758	0.9399	-1.45175	1.39281	1.46062725753414	0.701904	-3.486484	-0.813485
Trial1	3	1	noBlindfold	clockwise	practice	Free	1	0.5	0	14.63759	0.94593	-1.45174	1.38943	1.4592359033167	0.694056	-3.499179	-0.814477
Trial1	3	1	noBlindfold	clockwise	practice	Free	1	0.5	0	14.65759	0.95231	-1.45173	1.38192	1.45405884911201	0.758891	-3.427239	-0.90343
Trial1	3	1	noBlindfold	clockwise	practice	Free	1	0.5	0	14.6776	0.96383	-1.45175	1.37722	1.4532285736328	0.776159	-3.448398	-1.25402
Trial1	3	1	noBlindfold	clockwise	practice	Free	1	0.5	0	14.69759	0.96978	-1.45176	1.37213	1.4503220715576	0.888886	-3.651524	-1.204844
Trial1	3	1	noBlindfold	clockwise	practice	Free	1	0.5	0	14.71759	0.97563	-1.45179	1.36628	1.44670146779265	1.025654	-3.558425	-1.378798
Trial1	3	1	noBlindfold	clockwise	practice	Free	1	0.5	0	14.73759	0.98181	-1.45181	1.36018	1.44299351059811	0.915673	-3.655756	-1.446863
Trial1	3	1	noBlindfold	clockwise	practice	Free	1	0.5	0	14.75758	0.98777	-1.45183	1.34556	1.43124113443144	0.9179	-3.685379	-1.428632
Trial1	3	1	noBlindfold	clockwise	practice	Free	1	0.5	0	14.77759	1.00046	-1.45183	1.33727	1.42784850404835	0.75486	-3.562656	-1.355035
Trial1	3	1	noBlindfold	clockwise	practice	Free	1	0.5	0	14.79759	1.007	-1.45182	1.32871	1.42215310132368	0.809365	-3.681147	-1.49313
Trial1	3	1	noBlindfold	clockwise	practice	Free	1	0.5	0	14.8176	1.01344	-1.45182	1.31935	1.41573481996165	0.816006	-3.562656	-1.43927
Trial1	3	1	noBlindfold	clockwise	practice	Free	1	0.5	0	14.83759	1.02	-1.4518	1.30984	1.40928375823575	0.921122	-3.66422	-1.326126
Trial1	3	1	noBlindfold	clockwise	practice	Free	1	0.5	0	14.85759	1.02695	-1.45179	1.28926	1.39279123394244	0.905135	-3.439934	-1.350508
Trial1	3	1	noBlindfold	clockwise	practice	Free	1	0.5	0	14.87759	1.04125	-1.4518	1.27851	1.38835849369696	0.857738	-3.554193	-1.411378
Trial1	3	1	noBlindfold	clockwise	practice	Free	1	0.5	0	14.8976	1.04846	-1.4518	1.26726	1.38085353158074	0.73467	-3.659988	-1.456119
Trial1	3	1	noBlindfold	clockwise	practice	Free	1	0.5	0	14.91759	1.05553	-1.45183	1.25511	1.37255777144238	0.839631	-3.702306	-1.603689
Trial1	3	1	noBlindfold	clockwise	practice	Free	1	0.5	0	14.93759	1.06346	-1.45183	1.24272	1.36449264603052	0.977498	-3.786942	-1.641204
Trial1	3	1	noBlindfold	clockwise	practice	Free	1	0.5	0	14.9576	1.07119	-1.45185	1.21567	1.3431721926843	0.84411	-3.634597	-1.709335
Trial1	3	1	noBlindfold	clockwise	practice	Free	1	0.5	0	14.97758	1.08742	-1.45186	1.20148	1.33739167999805	0.789657	-3.588047	-1.755234
Trial1	3	1	noBlindfold	clockwise	practice	Free	1	0.5	0	14.99759	1.0956	-1.45182	1.18684	1.32790387169547	0.750175	-3.596511	-1.574317
Trial1	3	1	noBlindfold	clockwise	practice	Free	1	0.5	0	15.01759	1.10414	-1.45179	1.1713	1.31792591907287	0.610641	-3.549961	-1.575723
Trial1	3	1	noBlindfold	clockwise	practice	Free	1	0.5	0	15.0376	1.1122	-1.45179	1.15585	1.30796710038223	0.51103	-3.634597	-1.473423
Trial1	3	1	noBlindfold	clockwise	practice	Free	1	0.5	0	15.05759	1.12073	-1.4518	1.12408	1.28407996448958	0.503242	-3.588047	-1.354362
Trial1	3	1	noBlindfold	clockwise	practice	Free	1	0.5	0	15.07759	1.13728	-1.45177	1.10728	1.2775738005963	0.814655	-3.558425	-1.484172
Trial1	3	1	noBlindfold	clockwise	practice	Free	1	0.5	0	15.0976	1.14572	-1.45179	1.0902	1.26707952001619	0.604619	-3.73616	-1.49836
Trial1	3	1	noBlindfold	clockwise	practice	Free	1	0.5	0	15.11758	1.15455	-1.45182	1.0738	1.25757004900935	0.738696	-3.659988	-1.596061
Trial1	3	1	noBlindfold	clockwise	practice	Free	1	0.5	0	15.13759	1.16322	-1.45184	1.05558	1.24663948699023	0.617287	-3.68961	-1.436996
Trial1	3	1	noBlindfold	clockwise	practice	Free	1	0.5	0	15.15759	1.1725	-1.45182	1.02072	1.22234430416305	0.674698	-3.520338	-1.351587
Trial1	3	1	noBlindfold	clockwise	practice	Free	1	0.5	0	15.1776	1.19005	-1.45176	1.00326	1.21766155858273	0.43829	-3.329907	-1.213078
Trial1	3	1	noBlindfold	clockwise	practice	Free	1	0.5	0	15.19759	1.19846	-1.4517	0.98541	1.20784070415155	0.263549	-3.232576	-0.822929
Trial1	3	1	noBlindfold	clockwise	practice	Free	1	0.5	0	15.21759	1.20752	-1.45165	0.96876	1.19961682455516	0.508049	-3.351066	-0.88502
Trial1	3	1	noBlindfold	clockwise	practice	Free	1	0.5	0	15.23759	1.21574	-1.45164	0.95077	1.19006190174264	0.603666	-3.372225	-0.922073
Trial1	3	1	noBlindfold	clockwise	practice	Free	1	0.5	0	15.25758	1.22447	-1.45166	0.91779	1.16927126240055	0.405415	-3.389153	-0.965581
Trial1	3	1	noBlindfold	clockwise	practice	Free	1	0.5	0	15.27759	1.24947	-1.45169	0.90078	1.17179773103001	0.340688	-3.494948	-0.994066
Trial1	3	1	noBlindfold	clockwise	practice	Free	1	0.5	0	15.29759	1.24947	-1.45169	0.88441	1.15926112854474	0.478054	-3.397616	-1.046858
Trial1	3	1	noBlindfold	clockwise	practice	Free	1	0.5	0	15.3176	1.25743	-1.4517	0.86775	1.15182045666991	0.321069	-3.439934	-0.860366
Trial1	3	1	noBlindfold	clockwise	practice	Free	1	0.5	0	15.33759	1.26544	-1.45169	0.85177	1.14516831916843	0.285285	-3.431471	-0.873306
Trial1	3	1	noBlindfold	clockwise	practice	Free	1	0.5	0	15.35759	1.27301	-1.45169	0.82038	1.12719457014054	0.266698	-3.418775	-0.886601
Trial1	3	1	noBlindfold	clockwise	practice	Free	1	0.5	0	15.37759	1.2877	-1.45169	0.80442	1.12586087922052	0.432332	-3.473789	-0.884355
Trial1	3	1	noBlindfold	clockwise	practice	Free	1	0.5	0	15.3976	1.29517	-1.4517	0.78899	1.12017886565829	0.379958	-3.45263	-1.026987
Trial1	3	1	noBlindfold	clockwise	practice	Free	1	0.5	0	15.41759	1.3023	-1.45172	0.77361	1.1145212773725	0.293159	-3.528802	-0.983773
Trial1	3	1	noBlindfold	clockwise	practice	Free	1	0.5	0	15.43759	1.30925	-1.45173	0.75732	1.1083407058783	0.330936	-3.296053	-1.169121
Trial1	3	1	noBlindfold	clockwise	practice	Free	1	0.5	0	15.4576	1.31645	-1.45171	0.72671	1.09302235241287	0.34828	-3.469557	-1.073146
Trial1	3	1	noBlindfold	clockwise	practice	Free	1	0.5	0	15.47758	1.3297	-1.45171	0.71136	1.09290214406903	0.323667	-3.511875	-1.114589
Trial1	3	1	noBlindfold	clockwise	practice	Free	1	0.5	0	15.49759	1.33612	-1.45173	0.69541	1.08751641640949	0.265197	-3.545729	-1.099001
Trial1	3	1	noBlindfold	clockwise	practice	Free	1	0.5	0	15.51759	1.34254	-1.45176	0.67972	1.08253995372891	0.170938	-3.456861	-1.395759
Trial1	3	1	noBlindfold	clockwise	practice	Free	1	0.5	0	15.5376	1.34833	-1.45179	0.66377	1.07715095620078	0.135538	-3.710769	-1.43511
Trial1	3	1	noBlindfold	clockwise	practice	Free	1	0.5	0	15.55759	1.35425	-1.45182	0.63048	1.0617193621161	0.298247	-3.795405	-1.606917
Trial1	3	1	noBlindfold	clockwise	practice	Free	1	0.5	0	15.57759	1.36556	-1.45185	0.61376	1.0610822490675	0.327223	-3.647292	-1.425604
Trial1	3	1	noBlindfold	clockwise	practice	Free	1	0.5	0	15.5976	1.37099	-1.45181	0.59697	1.05593408024657	0.177641	-3.621902	-1.155783
Trial1	3	1	noBlindfold	clockwise	practice	Free	1	0.5	0	15.61758	1.37631	-1.45176	0.58018	1.0509652801826	0.239795	-3.427239	-1.079488
Trial1	3	1	noBlindfold	clockwise	practice	Free	1	0.5	0	15.63759	1.38153	-1.45171	0.56288	1.04591065309774	0.329364	-3.431471	-1.178041
Trial1	3	1	noBlindfold	clockwise	practice	Free	1	0.5	0	15.65759	1.38686	-1.4517	0.52932	1.03281186416931	0.377806	-3.397616	-1.07901
Trial1	3	1	noBlindfold	clockwise	practice	Free	1	0.5	0	15.6776	1.39724	-1.45171	0.51208	1.03308549243721	0.409076	-3.40608	-1.218375
Trial1	3	1	noBlindfold	clockwise	practice	Free	1	0.5	0	15.69759	1.40263	-1.4517	0.4954	1.02964179332747	0.38447	-3.308748	-1.155304
Trial1	3	1	noBlindfold	clockwise	practice	Free	1	0.5	0	15.71759	1.40787	-1.45169	0.4788	1.02639050765661	0.465202	-3.528802	-1.112972
Trial1	3	1	noBlindfold	clockwise	practice	Free	1	0.5	0	15.73759	1.41311	-1.4517	0.46177	1.02323088092798	0.36787	-3.329907	-1.19106
Trial1	3	1	noBlindfold	clockwise	practice	Free	1	0.5	0	15.75758	1.4185	-1.45167	0.42865	1.01359902963205	0.377534	-3.423007	-0.966261
Trial1	3	1	noBlindfold	clockwise	practice	Free	1	0.5	0	15.77759	1.4291	-1.45162	0.41259	1.01659104812375	0.294475	-3.245271	-0.766378
Trial1	3	1	noBlindfold	clockwise	practice	Free	1	0.5	0	15.79759	1.43411	-1.45161	0.39667	1.01484404238695	0.243376	-3.253735	-0.853171
Trial1	3	1	noBlindfold	clockwise	practice	Free	1	0.5	0	15.8176	1.43936	-1.4516	0.38037	1.01344874468159	0.31307	-3.14794	-1.034743
Trial1	3	1	noBlindfold	clockwise	practice	Free	1	0.5	0	15.83759	1.4446	-1.45162	0.36459	1.0125190214013	0.393154	-3.26643	-1.131249
Trial1	3	1	noBlindfold	clockwise	practice	Free	1	0.5	0	15.85759	1.44975	-1.45167	0.33303	1.00644630193959	0.469838	-3.566888	-1.107191
Trial1	3	1	noBlindfold	clockwise	practice	Free	1	0.5	0	15.87759	1.4602	-1.45178	0.31674	1.01109256727305	0.393446	-3.566888	-1.165812
Trial1	3	1	noBlindfold	clockwise	practice	Free	1	0.5	0	15.8976	1.46557	-1.4518	0.30097	1.0113893040884	0.314953	-3.61767	-1.238955
Trial1	3	1	noBlindfold	clockwise	practice	Free	1	0.5	0	15.91759	1.47076	-1.45179	0.28479	1.01167203349123	0.378928	-3.499179	-0.983016
Trial1	3	1	noBlindfold	clockwise	practice	Free	1	0.5	0	15.93759	1.47611	-1.45179	0.26917	1.01254304119648	0.430637	-3.494948	-1.136752
Trial1	3	1	noBlindfold	clockwise	practice	Free	1	0.5	0	15.9576	1.48132	-1.45175	0.23859	1.00990788872653	0.401728	-3.499179	-0.819037
Trial1	3	1	noBlindfold	clockwise	practice	Free	1	0.5	0	15.97758	1.49169	-1.45164	0.22369	1.01660518841835	0.23422	-3.283358	-0.829461
Trial1	3	1	noBlindfold	clockwise	practice	Free	1	0.5	0	15.99759	1.49675	-1.45163	0.20863	1.01835015188988	0.230462	-3.219881	-0.761015
Trial1	3	1	noBlindfold	clockwise	practice	Free	1	0.5	0	16.01759	1.50185	-1.45162	0.19389	1.02043950072354	0.257967	-3.169099	-0.76353
Trial1	3	1	noBlindfold	clockwise	practice	Free	1	0.5	0	16.0376	1.50672	-1.45162	0.17993	1.02267301561541	0.292354	-3.169099	-0.69723
Trial1	3	1	noBlindfold	clockwise	practice	Free	1	0.5	0	16.05759	1.51152	-1.4516	0.15315	1.02304823317168	0.319344	-3.31298	-0.481936
Trial1	3	1	noBlindfold	clockwise	practice	Free	1	0.5	0	16.07759	1.5211	-1.4516	0.13995	1.0306459437821	0.179064	-3.164867	-0.613774
Trial1	3	1	noBlindfold	clockwise	practice	Free	1	0.5	0	16.0976	1.52579	-1.4516	0.12745	1.03367721203669	0.311152	-3.334139	-0.674174
Trial1	3	1	noBlindfold	clockwise	practice	Free	1	0.5	0	16.11758	1.53025	-1.45165	0.11482	1.03662859551983	0.333314	-3.338371	-0.825507
Trial1	3	1	noBlindfold	clockwise	practice	Free	1	0.5	0	16.13759	1.53468	-1.45168	0.10275	1.0397693409828	0.42853	-3.503411	-0.687662
Trial1	3	1	noBlindfold	clockwise	practice	Free	1	0.5	0	16.15759	1.53926	-1.45172	0.079084	1.04226469230001	0.469742	-3.456861	-0.781223
Trial1	3	1	noBlindfold	clockwise	practice	Free	1	0.5	0	16.1776	1.54818	-1.45168	0.067167	1.05032979811339	0.235278	-3.262199	-0.685886
Trial1	3	1	noBlindfold	clockwise	practice	Free	1	0.5	0	16.19759	1.55268	-1.45164	0.055762	1.05415587834738	0.233915	-3.215649	-0.894197
Trial1	3	1	noBlindfold	clockwise	practice	Free	1	0.5	0	16.21759	1.55704	-1.4516	0.044205	1.0579640093355	0.145089	-3.126781	-0.726824
Trial1	3	1	noBlindfold	clockwise	practice	Free	1	0.5	0	16.23759	1.56108	-1.45158	0.033126	1.06159705472061	0.095709	-3.236808	-0.801709
Trial1	3	1	noBlindfold	clockwise	practice	Free	1	0.5	0	16.25758	1.56489	-1.45159	0.011389	1.0649509279921	0.062297	-3.14794	-0.831022
Trial1	3	1	noBlindfold	clockwise	practice	Free	1	0.5	0	16.27759	1.57183	-1.45158	0.00047711	1.07183014044537	0.145539	-3.126781	-0.710241
Trial1	3	1	noBlindfold	clockwise	practice	Free	1	0.5	0	16.29759	1.57513	-1.45155	-0.010267	1.07517900727675	0.028543	-2.957509	-0.6836
Trial1	3	1	noBlindfold	clockwise	practice	Free	1	0.5	0	16.3176	1.57822	-1.4515	-0.020201	1.07840923119202	-0.048762	-3.126781	-0.612948
Trial1	3	1	noBlindfold	clockwise	practice	Free	1	0.5	0	16.33759	1.58084	-1.4515	-0.030684	1.08127556757348	-0.063531	-2.830555	-0.924183
Trial1	3	1	noBlindfold	clockwise	practice	Free	1	0.5	0	16.35759	1.58325	-1.45148	-0.050849	1.08444284435101	-0.287898	-2.970204	-0.914246
Trial1	3	1	noBlindfold	clockwise	practice	Free	1	0.5	0	16.37759	1.58671	-1.45144	-0.061166	1.0884301128278	-0.243497	-2.881337	-0.785304
Trial1	3	1	noBlindfold	clockwise	practice	Free	1	0.5	0	16.3976	1.58793	-1.45146	-0.071064	1.09024845755787	-0.096338	-2.919423	-0.785694
Trial1	3	1	noBlindfold	clockwise	practice	Free	1	0.5	0	16.41759	1.58889	-1.45147	-0.080891	1.09189042074174	-0.237491	-2.902496	-0.826854
Trial1	3	1	noBlindfold	clockwise	practice	Free	1	0.5	0	16.43759	1.58958	-1.45145	-0.090664	1.09334562964107	-0.540927	-2.965973	-0.810453
Trial1	3	1	noBlindfold	clockwise	practice	Free	1	0.5	0	16.4576	1.58978	-1.45145	-0.11138	1.09545693348188	-0.629359	-2.720528	-1.071947
Trial1	3	1	noBlindfold	clockwise	practice	Free	1	0.5	0	16.47758	1.58844	-1.45139	-0.12189	1.09524366165341	-0.540508	-2.8898	-1.152097
Trial1	3	1	noBlindfold	clockwise	practice	Free	1	0.5	0	16.49759	1.58713	-1.45138	-0.13275	1.0952050461113	-0.516533	-2.648588	-1.26561
Trial1	3	1	noBlindfold	clockwise	practice	Free	1	0.5	0	16.51759	1.58542	-1.45134	-0.14393	1.09492132504605	-0.805681	-2.703601	-1.180437
Trial1	3	1	noBlindfold	clockwise	practice	Free	1	0.5	0	16.5376	1.58309	-1.45133	-0.15574	1.09422976571877	-0.971418	-2.496243	-1.217889
Trial1	3	1	noBlindfold	clockwise	practice	Free	1	0.5	0	16.55759	1.58017	-1.45127	-0.17925	1.09494182993694	-0.952222	-2.551256	-1.09908
Trial1	3	1	noBlindfold	clockwise	practice	Free	1	0.5	0	16.57759	1.5726	-1.45128	-0.19111	1.08949245396402	-0.730759	-2.441229	-0.981703
Trial1	3	1	noBlindfold	clockwise	practice	Free	1	0.5	0	16.5976	1.56802	-1.45126	-0.20366	1.08726449631689	-0.837409	-2.60627	-0.801792
Trial1	3	1	noBlindfold	clockwise	practice	Free	1	0.5	0	16.61758	1.56309	-1.45127	-0.21514	1.0846407225664	-0.915712	-2.538561	-0.876492
Trial1	3	1	noBlindfold	clockwise	practice	Free	1	0.5	0	16.63759	1.55766	-1.45127	-0.22737	1.08182334746491	-1.03322	-2.673978	-0.813535
Trial1	3	1	noBlindfold	clockwise	practice	Free	1	0.5	0	16.65759	1.55148	-1.4513	-0.25088	1.08099541241005	-1.043473	-2.610501	-0.775397
Trial1	3	1	noBlindfold	clockwise	practice	Free	1	0.5	0	16.6776	1.5379	-1.45129	-0.26265	1.07061728882554	-0.562906	-2.652819	-0.536742
Trial1	3	1	noBlindfold	clockwise	practice	Free	1	0.5	0	16.69759	1.53116	-1.45129	-0.27373	1.06687348890641	-0.493189	-2.381984	-0.449451
Trial1	3	1	noBlindfold	clockwise	practice	Free	1	0.5	0	16.71759	1.52397	-1.45123	-0.28446	1.06274753231348	-0.557106	-2.343898	-0.282456
Trial1	3	1	noBlindfold	clockwise	practice	Free	1	0.5	0	16.73759	1.5167	-1.45117	-0.29511	1.05866359713896	-0.684976	-2.221176	-0.208655
Trial1	3	1	noBlindfold	clockwise	practice	Free	1	0.5	0	16.75758	1.50922	-1.45112	-0.31481	1.05718038085108	-0.750883	-2.145003	-0.296742
Trial1	3	1	noBlindfold	clockwise	practice	Free	1	0.5	0	16.77759	1.49412	-1.45114	-0.32455	1.04575691214907	-0.394596	-2.360825	-0.373976
Trial1	3	1	noBlindfold	clockwise	practice	Free	1	0.5	0	16.79759	1.48681	-1.45117	-0.33378	1.04173077946484	-0.41294	-2.322739	-0.394751
Trial1	3	1	noBlindfold	clockwise	practice	Free	1	0.5	0	16.8176	1.47914	-1.45117	-0.34313	1.0375227303801	-0.380968	-2.305812	-0.494274
Trial1	3	1	noBlindfold	clockwise	practice	Free	1	0.5	0	16.83759	1.47154	-1.45118	-0.35206	1.03336159167754	-0.652659	-2.322739	-0.487407
Trial1	3	1	noBlindfold	clockwise	practice	Free	1	0.5	0	16.85759	1.46431	-1.45118	-0.36938	1.03263508802148	-0.744973	-2.34813	-0.425649
Trial1	3	1	noBlindfold	clockwise	practice	Free	1	0.5	0	16.87759	1.44888	-1.45119	-0.3777	1.0212886291008	-0.434107	-2.398911	-0.270569
Trial1	3	1	noBlindfold	clockwise	practice	Free	1	0.5	0	16.8976	1.44137	-1.45118	-0.38618	1.01750305954372	-0.427287	-2.271957	-0.2812
Trial1	3	1	noBlindfold	clockwise	practice	Free	1	0.5	0	16.91759	1.43353	-1.45118	-0.38618	1.01025402265525	-0.427287	-2.271957	-0.2812
Trial1	3	1	noBlindfold	clockwise	practice	Free	1	0.5	0	16.93759	1.41954	-1.45114	-0.40124	1.00326837374284	-0.968568	-2.34813	-0.330288
Trial1	3	1	noBlindfold	clockwise	practice	Free	1	0.5	0	16.9576	1.41884	-1.45115	-0.41554	1.00843458855256	-1.033796	-2.305812	-0.344551
Trial1	3	1	noBlindfold	clockwise	practice	Free	1	0.5	0	16.97758	1.40245	-1.45125	-0.42286	0.996607624515827	-0.797939	-2.555488	-0.630474
Trial1	3	1	noBlindfold	clockwise	practice	Free	1	0.5	0	16.99759	1.39378	-1.45129	-0.43004	0.991855372116864	-0.711739	-2.462388	-0.709758
Trial1	3	1	noBlindfold	clockwise	practice	Free	1	0.5	0	17.01759	1.38536	-1.45125	-0.43753	0.98757017195241	-0.547457	-2.233871	-0.598243
Trial1	3	1	noBlindfold	clockwise	practice	Free	1	0.5	0	17.0376	1.37671	-1.45115	-0.44484	0.983108820788896	-0.838394	-2.064599	-0.50842
Trial1	3	1	noBlindfold	clockwise	practice	Free	1	0.5	0	17.05759	1.36806	-1.45103	-0.45996	0.982390623837526	-1.133547	-1.933413	-0.591729
Trial1	3	1	noBlindfold	clockwise	practice	Free	1	0.5	0	17.07759	1.34872	-1.45101	-0.46762	0.969017152616429	-1.381067	-2.284653	-0.582916
Trial1	3	1	noBlindfold	clockwise	practice	Free	1	0.5	0	17.0976	1.33815	-1.45108	-0.47547	0.96362191261614	-1.343055	-2.204249	-0.75812
Trial1	3	1	noBlindfold	clockwise	practice	Free	1	0.5	0	17.11758	1.32702	-1.45115	-0.48343	0.957949125762337	-1.128022	-2.403143	-0.559645
Trial1	3	1	noBlindfold	clockwise	practice	Free	1	0.5	0	17.13759	1.31516	-1.45118	-0.49168	0.951963727305286	-0.967493	-2.34813	-0.593157
Trial1	3	1	noBlindfold	clockwise	practice	Free	1	0.5	0	17.15759	1.30341	-1.45115	-0.50729	0.950163497503019	-0.912813	-2.064599	-0.41718
Trial1	3	1	noBlindfold	clockwise	practice	Free	1	0.5	0	17.1776	1.27924	-1.45101	-0.5147	0.933879486960514	-0.904367	-1.819155	-0.141758
Trial1	3	1	noBlindfold	clockwise	practice	Free	1	0.5	0	17.19759	1.26678	-1.45094	-0.52199	0.927591051377334	-0.991061	-1.781069	-0.0034712
Trial1	3	1	noBlindfold	clockwise	practice	Free	1	0.5	0	17.21759	1.25367	-1.45093	-0.52874	0.920643476202942	-0.797232	-1.903791	-0.061825
Trial1	3	1	noBlindfold	clockwise	practice	Free	1	0.5	0	17.23759	1.24043	-1.45095	-0.53538	0.913711295631517	-0.685251	-1.819155	-0.030338
Trial1	3	1	noBlindfold	clockwise	practice	Free	1	0.5	0	17.25758	1.2276	-1.45092	-0.54733	0.910478929719591	-0.555326	-1.637187	-0.094271
Trial1	3	1	noBlindfold	clockwise	practice	Free	1	0.5	0	17.27759	1.20186	-1.45082	-0.55296	0.893516719908763	-0.906438	-1.45522	0.064125
Trial1	3	1	noBlindfold	clockwise	practice	Free	1	0.5	0	17.29759	1.18827	-1.45078	-0.55808	0.886097546248156	-0.941694	-1.742982	0.116621
Trial1	3	1	noBlindfold	clockwise	practice	Free	1	0.5	0	17.3176	1.17478	-1.45084	-0.56312	0.878881224254881	-0.94194	-1.853009	0.020363
Trial1	3	1	noBlindfold	clockwise	practice	Free	1	0.5	0	17.33759	1.16022	-1.45092	-0.56793	0.870881708247714	-0.906824	-1.941877	-0.201711
Trial1	3	1	noBlindfold	clockwise	practice	Free	1	0.5	0	17.35759	1.14676	-1.45096	-0.57752	0.867080068894655	-0.778749	-1.954572	-0.22049
Trial1	3	1	noBlindfold	clockwise	practice	Free	1	0.5	0	17.37759	1.11834	-1.45092	-0.58229	0.849356233564823	-0.800037	-1.781069	-0.194354
Trial1	3	1	noBlindfold	clockwise	practice	Free	1	0.5	0	17.3976	1.10459	-1.45088	-0.5872	0.842812445338874	-0.978322	-1.738751	-0.235164
Trial1	3	1	noBlindfold	clockwise	practice	Free	1	0.5	0	17.41759	1.08973	-1.45085	-0.59194	0.835568338520332	-1.036466	-1.692201	-0.157245
Trial1	3	1	noBlindfold	clockwise	practice	Free	1	0.5	0	17.43759	1.07455	-1.45084	-0.59673	0.828368532419781	-1.086821	-1.717592	-0.124717
Trial1	3	1	noBlindfold	clockwise	practice	Free	1	0.5	0	17.4576	1.06	-1.45085	-0.60582	0.824995641516415	-1.041172	-1.814923	-0.127588
Trial1	3	1	noBlindfold	clockwise	practice	Free	1	0.5	0	17.47758	1.02914	-1.45088	-0.61057	0.807951035849735	-0.643728	-1.62026	-0.16269
Trial1	3	1	noBlindfold	clockwise	practice	Free	1	0.5	0	17.49759	1.01289	-1.45083	-0.61497	0.800777244561589	-0.922082	-1.556783	-0.080424
Trial1	3	1	noBlindfold	clockwise	practice	Free	1	0.5	0	17.51759	0.99786	-1.45078	-0.6192	0.794527006313705	-1.225287	-1.442525	-0.157888
Trial1	3	1	noBlindfold	clockwise	practice	Free	1	0.5	0	17.5376	0.98201	-1.45075	-0.6245	0.788881402730007	-1.11723	-1.539856	-0.249199
Trial1	3	1	noBlindfold	clockwise	practice	Free	1	0.5	0	17.55759	0.96172	-1.4508	-0.6329	0.783420550200497	-1.326729	-1.742982	-0.356688
Trial1	3	1	noBlindfold	clockwise	practice	Free	1	0.5	0	17.57759	0.9305	-1.45094	-0.63727	0.769053506412385	-0.962835	-1.967268	-0.201521
Trial1	3	1	noBlindfold	clockwise	practice	Free	1	0.5	0	17.5976	0.91384	-1.45096	-0.6420701	0.763883170198276	-0.857153	-1.848777	-0.124863
Trial1	3	1	noBlindfold	clockwise	practice	Free	1	0.5	0	17.61758	0.89551	-1.45091	-0.64632	0.757731943203631	-0.876341	-1.658346	-0.146365
Trial1	3	1	noBlindfold	clockwise	practice	Free	1	0.5	0	17.63759	0.87914	-1.45083	-0.65104	0.753392469864986	-1.104489	-1.50177	-0.220765
Trial1	3	1	noBlindfold	clockwise	practice	Free	1	0.5	0	17.65759	0.86089	-1.45077	-0.66041	0.752584191481729	-1.118969	-1.510233	-0.249186
Trial1	3	1	noBlindfold	clockwise	practice	Free	1	0.5	0	17.6776	0.824	-1.45077	-0.6654	0.740089993301365	-1.270327	-1.751446	-0.328268
Trial1	3	1	noBlindfold	clockwise	practice	Free	1	0.5	0	17.69759	0.80424	-1.45084	-0.67032	0.736132430194158	-1.178048	-1.865705	-0.268229
Trial1	3	1	noBlindfold	clockwise	practice	Free	1	0.5	0	17.71759	0.7848	-1.45091	-0.67533	0.732926805892334	-0.829137	-1.75991	-0.145956
Trial1	3	1	noBlindfold	clockwise	practice	Free	1	0.5	0	17.73759	0.76532	-1.45089	-0.67998	0.729909225314399	-0.870603	-1.561015	0.070967
Trial1	3	1	noBlindfold	clockwise	practice	Free	1	0.5	0	17.75758	0.7451301	-1.45079	-0.68841	0.730751076384025	-1.057507	-1.302875	0.145708
Trial1	3	1	noBlindfold	clockwise	practice	Free	1	0.5	0	17.77759	0.70474	-1.45061	-0.69227	0.721911540021005	-1.461096	-1.133603	0.101185
Trial1	3	1	noBlindfold	clockwise	practice	Free	1	0.5	0	17.79759	0.68357	-1.45059	-0.69617	0.719965725953235	-1.470946	-1.252094	0.100368
Trial1	3	1	noBlindfold	clockwise	practice	Free	1	0.5	0	17.8176	0.66037	-1.45062	-0.69968	0.717823513039765	-1.395515	-1.269021	0.031549
Trial1	3	1	noBlindfold	clockwise	practice	Free	1	0.5	0	17.83759	0.63792	-1.45064	-0.70301	0.716411141843431	-1.147676	-1.33673	0.102998
Trial1	3	1	noBlindfold	clockwise	practice	Free	1	0.5	0	17.85759	0.61579	-1.45067	-0.70921	0.71860011133996	-0.999168	-1.442525	0.099268
Trial1	3	1	noBlindfold	clockwise	practice	Free	1	0.5	0	17.87759	0.56882	-1.4508	-0.71223	0.71554714618809	-1.19196	-1.726055	0.011952
Trial1	3	1	noBlindfold	clockwise	practice	Free	1	0.5	0	17.8976	0.54459	-1.45084	-0.71508	0.716468855955294	-1.286415	-1.675274	-0.0086405
Trial1	3	1	noBlindfold	clockwise	practice	Free	1	0.5	0	17.91759	0.52072	-1.45084	-0.718	0.718298900929514	-1.278066	-1.658346	-0.127411
Trial1	3	1	noBlindfold	clockwise	practice	Free	1	0.5	0	17.93759	0.49576	-1.45085	-0.72074	0.72075249182977	-1.159634	-1.75991	-0.063314
Trial1	3	1	noBlindfold	clockwise	practice	Free	1	0.5	0	17.9576	0.47132	-1.45087	-0.72638	0.726945962863833	-1.01529	-1.671042	-0.124896
Trial1	3	1	noBlindfold	clockwise	practice	Free	1	0.5	0	17.97758	0.42214	-1.45089	-0.72887	0.733016852487194	-0.94831	-1.632956	0.080434
Trial1	3	1	noBlindfold	clockwise	practice	Free	1	0.5	0	17.99759	0.39749	-1.45086	-0.73111	0.738261538551105	-0.914442	-1.755678	0.195242
Trial1	3	1	noBlindfold	clockwise	practice	Free	1	0.5	0	18.01759	0.3721	-1.45087	-0.73311	0.744183242756239	-0.833715	-1.789532	0.20302
Trial1	3	1	noBlindfold	clockwise	practice	Free	1	0.5	0	18.0376	0.34749	-1.45089	-0.73473	0.7503915490452	-0.881283	-1.793764	0.279203
Trial1	3	1	noBlindfold	clockwise	practice	Free	1	0.5	0	18.05759	0.32294	-1.4509	-0.73473	0.755763465994732	-0.760882	-1.861473	0.208139
Trial1	3	1	noBlindfold	clockwise	practice	Free	1	0.5	0	18.07759	0.27366	-1.45098	-0.73859	0.772492708618844	-0.537936	-2.073063	0.025027
Trial1	3	1	noBlindfold	clockwise	practice	Free	1	0.5	0	18.0976	0.24993	-1.45103	-0.73973	0.780855603751071	-0.432275	-2.166162	0.064425
Trial1	3	1	noBlindfold	clockwise	practice	Free	1	0.5	0	18.11758	0.22601	-1.45107	-0.74081	0.789854438105251	-0.357826	-2.322739	-0.01983
Trial1	3	1	noBlindfold	clockwise	practice	Free	1	0.5	0	18.13759	0.20269	-1.45116	-0.74203	0.799375875448366	-0.247269	-2.572415	-0.141354
Trial1	3	1	noBlindfold	clockwise	practice	Free	1	0.5	0	18.15759	0.18079	-1.45127	-0.74428	0.809844255818179	-0.256349	-2.661283	-0.149114
Trial1	3	1	noBlindfold	clockwise	practice	Free	1	0.5	0	18.1776	0.13869	-1.45123	-0.74502	0.828009467947771	-0.400097	-2.102685	0.315827
Trial1	3	1	noBlindfold	clockwise	practice	Free	1	0.5	0	18.19759	0.11942	-1.45111	-0.74539	0.83692734804074	-0.508174	-2.060367	0.44518
Trial1	3	1	noBlindfold	clockwise	practice	Free	1	0.5	0	18.21759	0.099297	-1.45103	-0.74542	0.846294179274918	-0.483073	-2.18309	0.346109
Trial1	3	1	noBlindfold	clockwise	practice	Free	1	0.5	0	18.23759	0.080138	-1.45106	-0.74525	0.855383915815536	-0.413566	-2.356593	0.205397
Trial1	3	1	noBlindfold	clockwise	practice	Free	1	0.5	0	18.25758	0.06094	-1.45117	-0.74459	0.864400381483496	-0.060661	-2.568183	0.167112
Trial1	3	1	noBlindfold	clockwise	practice	Free	1	0.5	0	18.27759	0.02578	-1.45132	-0.7442499	0.882492255867125	0.309802	-2.822091	-0.002943
Trial1	3	1	noBlindfold	clockwise	practice	Free	1	0.5	0	18.29759	0.01018	-1.45141	-0.74397	0.890738435025995	0.421024	-3.105622	-0.037045
Trial1	3	1	noBlindfold	clockwise	practice	Free	1	0.5	0	18.3176	-0.0040537	-1.45153	-0.74377	0.898478686504442	0.451922	-3.139476	-0.063179
Trial1	3	1	noBlindfold	clockwise	practice	Free	1	0.5	0	18.33759	-0.01688	-1.45156	-0.74361	0.905605164644654	0.380646	-3.071768	-0.026082
Trial1	3	1	noBlindfold	clockwise	practice	Free	1	0.5	0	18.35759	-0.028446	-1.45152	-0.74322	0.91193810165979	0.282953	-2.860178	0.057677
Trial1	3	1	noBlindfold	clockwise	practice	Free	1	0.5	0	18.37759	-0.048489	-1.45146	-0.74308	0.923584373945199	0.415685	-3.143708	-0.053338
Trial1	3	1	noBlindfold	clockwise	practice	Free	1	0.5	0	18.3976	-0.056806	-1.45156	-0.7430201	0.928499719852547	0.557606	-3.308748	-0.09285
Trial1	3	1	noBlindfold	clockwise	practice	Free	1	0.5	0	18.41759	-0.063452	-1.45163	-0.74298	0.932468465614834	0.629317	-3.249503	-0.031061
Trial1	3	1	noBlindfold	clockwise	practice	Free	1	0.5	0	18.43759	-0.068665	-1.45162	-0.74281	0.935492700158229	0.542349	-3.135245	0.166727
Trial1	3	1	noBlindfold	clockwise	practice	Free	1	0.5	0	18.4576	-0.072654	-1.45155	-0.74165	0.937004432247651	0.371156	-2.826323	0.378232
Trial1	3	1	noBlindfold	clockwise	practice	Free	1	0.5	0	18.47758	-0.077357	-1.45132	-0.74067	0.939112935410245	0.080253	-2.589342	0.599636
Trial1	3	1	noBlindfold	clockwise	practice	Free	1	0.5	0	18.49759	-0.078738	-1.45128	-0.73967	0.939174868732967	0.016774	-2.492011	0.482489
Trial1	3	1	noBlindfold	clockwise	practice	Free	1	0.5	0	18.51759	-0.07957999	-1.45126	-0.73874	0.938962038048006	0.145953	-2.618965	0.50212
Trial1	3	1	noBlindfold	clockwise	practice	Free	1	0.5	0	18.5376	-0.079963	-1.45128	-0.73797	0.938592985605059	0.35904	-2.563952	0.461615
Trial1	3	1	noBlindfold	clockwise	practice	Free	1	0.5	0	18.55759	-0.079916	-1.4513	-0.73683	0.937667857317689	0.497589	-2.648588	0.518667
Trial1	3	1	noBlindfold	clockwise	practice	Free	1	0.5	0	18.57759	-0.0791	-1.45132	-0.7363999	0.936825326214008	0.566833	-2.525865	0.358115
Trial1	3	1	noBlindfold	clockwise	practice	Free	1	0.5	0	18.5976	-0.078571	-1.45127	-0.73597	0.936160387910657	0.406519	-2.331203	0.355773
Trial1	3	1	noBlindfold	clockwise	practice	Free	1	0.5	0	18.61758	-0.078107	-1.45116	-0.7355	0.935504099663097	0.136016	-1.848777	0.459732
Trial1	3	1	noBlindfold	clockwise	practice	Free	1	0.5	0	18.63759	-0.07779	-1.45095	-0.73485	0.934797239039993	0.137042	-1.421366	0.539454
Trial1	3	1	noBlindfold	clockwise	practice	Free	1	0.5	0	18.65759	-0.07751101	-1.45071	-0.73309	0.933241600481868	0.194115	-1.036272	0.492843
Trial1	3	1	noBlindfold	clockwise	practice	Free	1	0.5	0	18.6776	-0.076648	-1.45048	-0.73229	0.932079185620613	0.282991	-1.002417	0.104967
Trial1	3	1	noBlindfold	clockwise	practice	Free	1	0.5	0	18.69759	-0.07606	-1.45051	-0.73166	0.931220434031754	0.233204	-1.103981	0.038346
Trial1	3	1	noBlindfold	clockwise	practice	Free	1	0.5	0	18.71759	-0.075452	-1.45053	-0.73121	0.930490762224497	0.285856	-0.845841	-0.021042
Trial1	3	1	noBlindfold	clockwise	practice	Free	1	0.5	0	18.73759	-0.074865	-1.45042	-0.73081	0.929813470581697	0.272883	-0.33799	0.016917
Trial1	3	1	noBlindfold	clockwise	practice	Free	1	0.5	0	18.75758	-0.074163	-1.45021	-0.73005	0.928782053503173	0.041719	-0.050173	0.044755
Trial1	3	1	noBlindfold	clockwise	practice	Free	1	0.5	0	18.77759	-0.07271	-1.44993	-0.7297	0.927609226046577	0.046104	0.051384	0.040502
Trial1	3	1	noBlindfold	clockwise	practice	Free	1	0.5	0	18.79759	-0.072112	-1.44996	-0.72926	0.92689386818414	-0.0211	0.013295	-0.00076325
Trial1	3	1	noBlindfold	clockwise	practice	Free	1	0.5	0	18.8176	-0.071519	-1.45001	-0.72861	0.926016500171	0.080078	0.00060564	0.300483
Trial1	3	1	noBlindfold	clockwise	practice	Free	1	0.5	0	18.83759	-0.070916	-1.45001	-0.72774	0.924959765803452	0.102096	0.05138	0.283369
Trial1	3	1	noBlindfold	clockwise	practice	Free	1	0.5	0	18.85759	-0.070276	-1.44999	-0.72607	0.923251010311733	0.068471	0.021757	0.056885
Trial1	3	1	noBlindfold	clockwise	practice	Free	1	0.5	0	18.87759	-0.068926	-1.45	-0.72527	0.921788113720465	-0.074387	0.004827	0.016391
Trial1	3	1	noBlindfold	clockwise	practice	Free	1	0.5	0	18.8976	-0.068304	-1.44997	-0.72466	0.920924324285854	-0.27208	0.09792	-0.166347
Trial1	3	1	noBlindfold	clockwise	practice	Free	1	0.5	0	18.91759	-0.067888	-1.44987	-0.72412	0.920242676776665	0.028494	0.292537	0.061547
Trial1	3	1	noBlindfold	clockwise	practice	Free	1	0.5	0	18.93759	-0.067579	-1.44991	-0.72361	0.919650657271612	-0.043267	0.021701	0.012109
Trial1	3	1	noBlindfold	clockwise	practice	Free	1	0.5	0	18.9576	-0.067251	-1.45007	-0.72274	0.918763730830599	0.050415	-0.020585	0.031915
Trial1	3	1	noBlindfold	clockwise	practice	Free	1	0.5	0	18.97758	-0.066576	-1.44997	-0.72235	0.91804024112614	-0.030134	-0.177178	0.011362
Trial1	3	1	noBlindfold	clockwise	practice	Free	1	0.5	0	18.99759	-0.066267	-1.45003	-0.72198	0.917558436906111	-0.025423	0.072515	0.015875
Trial1	3	1	noBlindfold	clockwise	practice	Free	1	0.5	0	19.01759	-0.066009	-1.44998	-0.72164	0.917131650499875	-0.0071515	0.05132	0.053486
Trial1	3	1	noBlindfold	clockwise	practice	Free	1	0.5	0	19.0376	-0.065793	-1.44999	-0.72132	0.916746542484301	0.085613	-0.126391	-0.0062538
Trial1	3	1	noBlindfold	clockwise	practice	Free	1	0.5	0	19.05759	-0.065581	-1.45004	-0.72079	0.916198741740688	0.036992	0.114831	0.027829
Trial1	3	1	noBlindfold	clockwise	practice	Free	1	0.5	0	19.07759	-0.065123	-1.45	-0.7205499	0.91572715469626	0.019125	-0.139081	0.023804
Trial1	3	1	noBlindfold	clockwise	practice	Free	1	0.5	0	19.0976	-0.06492	-1.45003	-0.72034	0.915436694852224	0.0017482	0.123287	0.041172
Trial1	3	1	noBlindfold	clockwise	practice	Free	1	0.5	0	19.11758	-0.064769	-1.44998	-0.72013	0.915178229714291	0.010484	-0.050234	0.049076
Trial1	3	1	noBlindfold	clockwise	practice	Free	1	0.5	0	19.13759	-0.064642	-1.45001	-0.71997	0.914973971463094	0.032147	-0.05867	-0.0099437
Trial1	3	1	noBlindfold	clockwise	practice	Free	1	0.5	0	19.15759	-0.064514	-1.45002	-0.71967	0.914658929619636	0.03708	0.123287	0.02759
Trial1	3	1	noBlindfold	clockwise	practice	Free	1	0.5	0	19.1776	-0.064209	-1.45002	-0.71955	0.914376299371737	-0.016584	0.01327	0.015725
Trial2	1	1	noBlindfold	clockwise	practice	Guided	1	-0.5	-0.5	0	-0.54898	-1.45095	-1.30015	0.801647754053041	-0.356179	-1.89118	-0.26186
Trial2	1	1	noBlindfold	clockwise	practice	Guided	1	-0.5	-0.5	0.01831055	-0.549	-1.45094	-1.30015	0.801648977944794	-0.355452	-1.912339	-0.253415
Trial2	1	1	noBlindfold	clockwise	practice	Guided	1	-0.5	-0.5	0.03831482	-0.54903	-1.45092	-1.30014	0.801640816237917	-0.297368	-1.865789	-0.194543
Trial2	1	1	noBlindfold	clockwise	practice	Guided	1	-0.5	-0.5	0.05831909	-0.54905	-1.45093	-1.30014	0.801642041389603	-0.241117	-1.946194	-0.219722
Trial2	1	1	noBlindfold	clockwise	practice	Guided	1	-0.5	-0.5	0.07832336	-0.54906	-1.45095	-1.30014	0.801642650504603	-0.184326	-1.946194	-0.236572
Trial2	1	1	noBlindfold	clockwise	practice	Guided	1	-0.5	-0.5	0.09831238	-0.54907	-1.45096	-1.30014	0.801643263391241	-0.171911	-1.899644	-0.250076
Trial2	1	1	noBlindfold	clockwise	practice	Guided	1	-0.5	-0.5	0.1183167	-0.54908	-1.45095	-1.30013	0.801633881607499	-0.241584	-1.77269	-0.227902
Trial2	1	1	noBlindfold	clockwise	practice	Guided	1	-0.5	-0.5	0.1383209	-0.54909	-1.45094	-1.30014	0.801644485888373	-0.305529	-1.827703	-0.248274
Trial2	1	1	noBlindfold	clockwise	practice	Guided	1	-0.5	-0.5	0.1583099	-0.54912	-1.45093	-1.30014	0.801646326041427	-0.305344	-1.933498	-0.307078
Trial2	1	1	noBlindfold	clockwise	practice	Guided	1	-0.5	-0.5	0.1783142	-0.54913	-1.45093	-1.30014	0.801646936022055	-0.283074	-1.903876	-0.321897
Trial2	1	1	noBlindfold	clockwise	practice	Guided	1	-0.5	-0.5	0.1983185	-0.54915	-1.45094	-1.30014	0.801648163661562	-0.308679	-1.925035	-0.235043
Trial2	1	1	noBlindfold	clockwise	practice	Guided	1	-0.5	-0.5	0.2183228	-0.54916	-1.45094	-1.30013	0.801638782934348	-0.29244	-1.89118	-0.198293
Trial2	1	1	noBlindfold	clockwise	practice	Guided	1	-0.5	-0.5	0.2383118	-0.54917	-1.45094	-1.30014	0.801649391799518	-0.327211	-1.878485	-0.246143
Trial2	1	1	noBlindfold	clockwise	practice	Guided	1	-0.5	-0.5	0.258316	-0.5492	-1.45094	-1.30014	0.801651231282897	-0.358399	-1.776922	-0.306788
Trial2	1	1	noBlindfold	clockwise	practice	Guided	1	-0.5	-0.5	0.2783203	-0.54922	-1.45091	-1.30014	0.801652457005861	-0.403949	-1.713445	-0.261137
Trial2	1	1	noBlindfold	clockwise	practice	Guided	1	-0.5	-0.5	0.2983093	-0.54924	-1.45088	-1.30013	0.801643692212718	-0.409556	-1.624577	-0.218513
Trial2	1	1	noBlindfold	clockwise	practice	Guided	1	-0.5	-0.5	0.3183136	-0.54927	-1.45085	-1.30013	0.801645534326237	-0.517151	-1.662663	-0.227145
Trial2	1	1	noBlindfold	clockwise	practice	Guided	1	-0.5	-0.5	0.3383179	-0.54931	-1.45085	-1.30012	0.801638117802298	-0.566584	-1.802312	-0.172818
Trial2	1	1	noBlindfold	clockwise	practice	Guided	1	-0.5	-0.5	0.3583221	-0.54957	-1.4509	-1.30012	0.801654152516794	-0.536451	-1.840399	-0.246527
Trial2	1	1	noBlindfold	clockwise	practice	Guided	1	-0.5	-0.5	0.3783112	-0.54976	-1.45092	-1.30012	0.801665924737504	-0.517078	-1.823471	-0.226843
Trial2	1	1	noBlindfold	clockwise	practice	Guided	1	-0.5	-0.5	0.3983154	-0.54995	-1.4509	-1.30013	0.801687616972121	-0.458957	-1.77269	-0.285896
Trial2	1	1	noBlindfold	clockwise	practice	Guided	1	-0.5	-0.5	0.4183197	-0.55009	-1.45088	-1.30014	0.801706346721203	-0.409713	-1.743067	-0.344275
Trial2	1	1	noBlindfold	clockwise	practice	Guided	1	-0.5	-0.5	0.4383087	-0.55015	-1.45088	-1.30016	0.801729968045843	-0.424502	-1.81924	-0.42307
Trial2	1	1	noBlindfold	clockwise	practice	Guided	1	-0.5	-0.5	0.458313	-0.55019	-1.45089	-1.30017	0.80174246100854	-0.539957	-1.768458	-0.418306
Trial2	1	1	noBlindfold	clockwise	practice	Guided	1	-0.5	-0.5	0.4783173	-0.55026	-1.45089	-1.30018	0.801756842238716	-0.58653	-1.704981	-0.444145
Trial2	1	1	noBlindfold	clockwise	practice	Guided	1	-0.5	-0.5	0.4983215	-0.55044	-1.45087	-1.30018	0.801768146465847	-0.646752	-1.628809	-0.371967
Trial2	1	1	noBlindfold	clockwise	practice	Guided	1	-0.5	-0.5	0.5183105	-0.55075	-1.45082	-1.30017	0.80177771529563	-0.558966	-1.518782	-0.315386
Trial2	1	1	noBlindfold	clockwise	practice	Guided	1	-0.5	-0.5	0.5383148	-0.55115	-1.45077	-1.30018	0.801813123231242	-0.548192	-1.468	-0.349772
Trial2	1	1	noBlindfold	clockwise	practice	Guided	1	-0.5	-0.5	0.5583191	-0.55252	-1.4507	-1.3002	0.801921673890622	-0.66046	-1.451073	-0.435504
Trial2	1	1	noBlindfold	clockwise	practice	Guided	1	-0.5	-0.5	0.5783234	-0.55353	-1.45072	-1.30022	0.802008433367348	-0.749283	-1.603418	-0.468785
Trial2	1	1	noBlindfold	clockwise	practice	Guided	1	-0.5	-0.5	0.5983124	-0.55478	-1.45078	-1.30024	0.802112816530167	-0.746837	-1.67959	-0.494126
Trial2	1	1	noBlindfold	clockwise	practice	Guided	1	-0.5	-0.5	0.6183167	-0.5563	-1.45084	-1.30024	0.802218056135279	-0.6921	-1.776922	-0.47709
Trial2	1	1	noBlindfold	clockwise	practice	Guided	1	-0.5	-0.5	0.6383209	-0.55791	-1.45087	-1.3002	0.802292707065331	-0.648087	-1.743067	-0.425531
Trial2	1	1	noBlindfold	clockwise	practice	Guided	1	-0.5	-0.5	0.6583099	-0.56142	-1.45086	-1.30018	0.802533723710295	-0.521965	-1.573795	-0.350489
Trial2	1	1	noBlindfold	clockwise	practice	Guided	1	-0.5	-0.5	0.6783142	-0.56317	-1.45082	-1.30018	0.802669556313364	-0.431263	-1.5611	-0.332
Trial2	1	1	noBlindfold	clockwise	practice	Guided	1	-0.5	-0.5	0.6983185	-0.56492	-1.45079	-1.30017	0.802799195294026	-0.397682	-1.645736	-0.359676
Trial2	1	1	noBlindfold	clockwise	practice	Guided	1	-0.5	-0.5	0.7183228	-0.56655	-1.45081	-1.30016	0.802922673832186	-0.470459	-1.662663	-0.320129
Trial2	1	1	noBlindfold	clockwise	practice	Guided	1	-0.5	-0.5	0.7383118	-0.56817	-1.45083	-1.30013	0.803028755867485	-0.519731	-1.637272	-0.265529
Trial2	1	1	noBlindfold	clockwise	practice	Guided	1	-0.5	-0.5	0.758316	-0.57133	-1.45082	-1.30015	0.80332313041744	-0.472826	-1.628809	-0.294107
Trial2	1	1	noBlindfold	clockwise	practice	Guided	1	-0.5	-0.5	0.7783203	-0.5729	-1.45082	-1.30019	0.803503827473289	-0.385205	-1.692286	-0.372429
Trial2	1	1	noBlindfold	clockwise	practice	Guided	1	-0.5	-0.5	0.7983093	-0.5744	-1.45085	-1.30022	0.803671219976608	-0.31128	-1.734604	-0.453898
Trial2	1	1	noBlindfold	clockwise	practice	Guided	1	-0.5	-0.5	0.8183136	-0.57563	-1.45087	-1.30022	0.803786020627976	-0.305521	-1.793849	-0.437354
Trial2	1	1	noBlindfold	clockwise	practice	Guided	1	-0.5	-0.5	0.8383179	-0.57669	-1.45087	-1.30018	0.803846574590232	-0.280791	-1.671127	-0.350673
Trial2	1	1	noBlindfold	clockwise	practice	Guided	1	-0.5	-0.5	0.8583221	-0.57822	-1.45083	-1.30018	0.803993989821017	-0.347233	-1.658431	-0.345134
Trial2	1	1	noBlindfold	clockwise	practice	Guided	1	-0.5	-0.5	0.8783112	-0.57873	-1.45083	-1.30017	0.804033799897793	-0.348495	-1.700749	-0.361758
Trial2	1	1	noBlindfold	clockwise	practice	Guided	1	-0.5	-0.5	0.8983154	-0.57912	-1.45085	-1.30016	0.804062116231582	-0.34962	-1.713445	-0.26465
Trial2	1	1	noBlindfold	clockwise	practice	Guided	1	-0.5	-0.5	0.9183197	-0.57939	-1.45085	-1.30013	0.804058954777283	-0.404522	-1.565332	-0.226482
Trial2	1	1	noBlindfold	clockwise	practice	Guided	1	-0.5	-0.5	0.9383087	-0.57961	-1.4508	-1.30007	0.804021039052583	-0.498775	-1.531477	-0.121998
Trial2	1	1	noBlindfold	clockwise	practice	Guided	1	-0.5	-0.5	0.958313	-0.58032	-1.45075	-1.30007	0.804091651005328	-0.615411	-1.544173	-0.12942
Trial2	1	1	noBlindfold	clockwise	practice	Guided	1	-0.5	-0.5	0.9783173	-0.5809	-1.45077	-1.30009	0.804169602009108	-0.601258	-1.649968	-0.231562
Trial2	1	1	noBlindfold	clockwise	practice	Guided	1	-0.5	-0.5	0.9983215	-0.58157	-1.45081	-1.30009	0.804237282332188	-0.568215	-1.654199	-0.208793
Trial2	1	1	noBlindfold	clockwise	practice	Guided	1	-0.5	-0.5	1.018311	-0.5824	-1.45082	-1.30006	0.804292124558024	-0.592328	-1.51455	-0.063499
Trial2	1	1	noBlindfold	clockwise	practice	Guided	1	-0.5	-0.5	1.038315	-0.58337	-1.45077	-1.30005	0.804382114919327	-0.715528	-1.412987	-0.04088
Trial2	1	1	noBlindfold	clockwise	practice	Guided	1	-0.5	-0.5	1.058319	-0.58608	-1.45072	-1.30011	0.804727248062247	-0.701344	-1.552636	-0.252338
Trial2	1	1	noBlindfold	clockwise	practice	Guided	1	-0.5	-0.5	1.078323	-0.58774	-1.45077	-1.30015	0.804946202999235	-0.641629	-1.641504	-0.34117
Trial2	1	1	noBlindfold	clockwise	practice	Guided	1	-0.5	-0.5	1.098312	-0.58963	-1.45082	-1.30016	0.805164240238426	-0.63181	-1.658431	-0.329079
Trial2	1	1	noBlindfold	clockwise	practice	Guided	1	-0.5	-0.5	1.118317	-0.59143	-1.45085	-1.30016	0.805366600939393	-0.580712	-1.709213	-0.303485
Trial2	1	1	noBlindfold	clockwise	practice	Guided	1	-0.5	-0.5	1.138321	-0.59333	-1.45085	-1.30021	0.805634244758053	-0.534377	-1.717676	-0.324324
Trial2	1	1	noBlindfold	clockwise	practice	Guided	1	-0.5	-0.5	1.15831	-0.59714	-1.45091	-1.30024	0.806114324207851	-0.449808	-1.925035	-0.503153
Trial2	1	1	noBlindfold	clockwise	practice	Guided	1	-0.5	-0.5	1.178314	-0.59886	-1.45095	-1.30024	0.806323400356875	-0.475045	-1.861558	-0.484123
Trial2	1	1	noBlindfold	clockwise	practice	Guided	1	-0.5	-0.5	1.198318	-0.60045	-1.45094	-1.30019	0.806470203733458	-0.543117	-1.77269	-0.33506
Trial2	1	1	noBlindfold	clockwise	practice	Guided	1	-0.5	-0.5	1.218323	-0.60208	-1.45089	-1.30014	0.80662530373787	-0.593566	-1.628809	-0.242177
Trial2	1	1	noBlindfold	clockwise	practice	Guided	1	-0.5	-0.5	1.238312	-0.60377	-1.45082	-1.30016	0.806860664568689	-0.706143	-1.548404	-0.211843
Trial2	1	1	noBlindfold	clockwise	practice	Guided	1	-0.5	-0.5	1.258316	-0.6077	-1.45082	-1.30024	0.807454896105363	-0.585409	-1.785385	-0.494466
Trial2	1	1	noBlindfold	clockwise	practice	Guided	1	-0.5	-0.5	1.27832	-0.60973	-1.45088	-1.3003	0.807787693778443	-0.54488	-1.81924	-0.670261
Trial2	1	1	noBlindfold	clockwise	practice	Guided	1	-0.5	-0.5	1.298309	-0.61168	-1.45093	-1.30031	0.808064694489087	-0.463208	-1.899644	-0.601976
Trial2	1	1	noBlindfold	clockwise	practice	Guided	1	-0.5	-0.5	1.318314	-0.6136	-1.45095	-1.30027	0.808292629314401	-0.561596	-1.831935	-0.518756
Trial2	1	1	noBlindfold	clockwise	practice	Guided	1	-0.5	-0.5	1.338318	-0.61547	-1.45092	-1.30026	0.808547650485321	-0.631961	-1.72614	-0.481746
Trial2	1	1	noBlindfold	clockwise	practice	Guided	1	-0.5	-0.5	1.358322	-0.61966	-1.45087	-1.30029	0.809186246181663	-0.711577	-1.77269	-0.639292
Trial2	1	1	noBlindfold	clockwise	practice	Guided	1	-0.5	-0.5	1.378311	-0.62184	-1.45088	-1.30029	0.809511495011006	-0.793493	-1.738835	-0.590043
Trial2	1	1	noBlindfold	clockwise	practice	Guided	1	-0.5	-0.5	1.398315	-0.62429	-1.45085	-1.30027	0.809864193882734	-0.835282	-1.573795	-0.501906
Trial2	1	1	noBlindfold	clockwise	practice	Guided	1	-0.5	-0.5	1.41832	-0.62709	-1.4508	-1.30026	0.810288751919397	-0.839911	-1.5611	-0.501199
Trial2	1	1	noBlindfold	clockwise	practice	Guided	1	-0.5	-0.5	1.438309	-0.6301	-1.45078	-1.30035	0.810855139224766	-0.811891	-1.620345	-0.588772
Trial2	1	1	noBlindfold	clockwise	practice	Guided	1	-0.5	-0.5	1.458313	-0.63699	-1.45087	-1.30041	0.812048325411922	-0.7372	-1.810776	-0.901212
Trial2	1	1	noBlindfold	clockwise	practice	Guided	1	-0.5	-0.5	1.478317	-0.6406	-1.45093	-1.30044	0.812694583997971	-0.743571	-1.941962	-0.866592
Trial2	1	1	noBlindfold	clockwise	practice	Guided	1	-0.5	-0.5	1.498322	-0.64426	-1.45096	-1.30044	0.813335763475049	-0.686016	-1.93773	-0.867131
Trial2	1	1	noBlindfold	clockwise	practice	Guided	1	-0.5	-0.5	1.518311	-0.64816	-1.45097	-1.30041	0.814007125070252	-0.657211	-1.878485	-0.789275
Trial2	1	1	noBlindfold	clockwise	practice	Guided	1	-0.5	-0.5	1.538315	-0.65172	-1.45094	-1.30041	0.814662624908618	-0.658674	-1.776922	-0.750895
Trial2	1	1	noBlindfold	clockwise	practice	Guided	1	-0.5	-0.5	1.558319	-0.65934	-1.45088	-1.30044	0.816145429989243	-0.664973	-1.836167	-0.909972
Trial2	1	1	noBlindfold	clockwise	practice	Guided	1	-0.5	-0.5	1.578323	-0.66319	-1.45091	-1.3005	0.816964677905926	-0.635467	-1.908107	-1.022006
Trial2	1	1	noBlindfold	clockwise	practice	Guided	1	-0.5	-0.5	1.598312	-0.6671	-1.45094	-1.3005	0.817754682410482	-0.545806	-1.895412	-1.013061
Trial2	1	1	noBlindfold	clockwise	practice	Guided	1	-0.5	-0.5	1.618317	-0.67081	-1.45095	-1.30049	0.818511041804033	-0.525619	-1.827703	-0.942923
Trial2	1	1	noBlindfold	clockwise	practice	Guided	1	-0.5	-0.5	1.638321	-0.67438	-1.45093	-1.30051	0.819283055038068	-0.440058	-1.857326	-0.971789
Trial2	1	1	noBlindfold	clockwise	practice	Guided	1	-0.5	-0.5	1.65831	-0.68104	-1.45098	-1.30051	0.82072639530543	-0.342247	-1.980048	-1.064992
Trial2	1	1	noBlindfold	clockwise	practice	Guided	1	-0.5	-0.5	1.678314	-0.68374	-1.45099	-1.30048	0.821297040742922	-0.418616	-1.971584	-0.92274
Trial2	1	1	noBlindfold	clockwise	practice	Guided	1	-0.5	-0.5	1.698318	-0.68631	-1.45097	-1.30044	0.82183668282509	-0.546999	-1.802312	-0.859909
Trial2	1	1	noBlindfold	clockwise	practice	Guided	1	-0.5	-0.5	1.718323	-0.68878	-1.45091	-1.30041	0.822371030522181	-0.647156	-1.700749	-0.82918
Trial2	1	1	noBlindfold	clockwise	practice	Guided	1	-0.5	-0.5	1.738312	-0.69136	-1.45088	-1.30044	0.822996213854844	-0.586216	-1.77269	-0.839025
Trial2	1	1	noBlindfold	clockwise	practice	Guided	1	-0.5	-0.5	1.758316	-0.6964	-1.45092	-1.30044	0.824182684755932	-0.529387	-1.874253	-0.898927
Trial2	1	1	noBlindfold	clockwise	practice	Guided	1	-0.5	-0.5	1.77832	-0.69877	-1.45092	-1.30041	0.824721605965851	-0.646819	-1.671127	-0.81578
Trial2	1	1	noBlindfold	clockwise	practice	Guided	1	-0.5	-0.5	1.798309	-0.70115	-1.45086	-1.30038	0.82526932172602	-0.635815	-1.573795	-0.744921
Trial2	1	1	noBlindfold	clockwise	practice	Guided	1	-0.5	-0.5	1.818314	-0.70364	-1.45081	-1.30039	0.825889461985994	-0.717015	-1.60765	-0.749537
Trial2	1	1	noBlindfold	clockwise	practice	Guided	1	-0.5	-0.5	1.838318	-0.7064	-1.4508	-1.30042	0.826603411796674	-0.802723	-1.704981	-0.846481
Trial2	1	1	noBlindfold	clockwise	practice	Guided	1	-0.5	-0.5	1.858322	-0.71233	-1.45085	-1.30041	0.828094343505028	-0.805718	-1.683822	-0.778087
Trial2	1	1	noBlindfold	clockwise	practice	Guided	1	-0.5	-0.5	1.878311	-0.71567	-1.45084	-1.30037	0.828918359076053	-0.757673	-1.688054	-0.74028
Trial2	1	1	noBlindfold	clockwise	practice	Guided	1	-0.5	-0.5	1.898315	-0.71908	-1.45084	-1.30035	0.829792791943216	-0.726895	-1.734604	-0.696586
Trial2	1	1	noBlindfold	clockwise	practice	Guided	1	-0.5	-0.5	1.91832	-0.72264	-1.45085	-1.30034	0.830730161609501	-0.871711	-1.683822	-0.665458
Trial2	1	1	noBlindfold	clockwise	practice	Guided	1	-0.5	-0.5	1.938309	-0.72655	-1.45085	-1.3003	0.83174826658854	-1.024274	-1.692286	-0.666261
Trial2	1	1	noBlindfold	clockwise	practice	Guided	1	-0.5	-0.5	1.958313	-0.73554	-1.45083	-1.30025	0.834193775350002	-1.313719	-1.565332	-0.466969
Trial2	1	1	noBlindfold	clockwise	practice	Guided	1	-0.5	-0.5	1.978317	-0.7409	-1.45079	-1.30018	0.835655889784472	-1.500098	-1.539941	-0.326545
Trial2	1	1	noBlindfold	clockwise	practice	Guided	1	-0.5	-0.5	1.998322	-0.74711	-1.45077	-1.3001	0.83739077908328	-1.565888	-1.523014	-0.168794
Trial2	1	1	noBlindfold	clockwise	practice	Guided	1	-0.5	-0.5	2.018311	-0.75425	-1.45077	-1.30004	0.839468325566095	-1.575195	-1.582259	-0.039589
Trial2	1	1	noBlindfold	clockwise	practice	Guided	1	-0.5	-0.5	2.038315	-0.76287	-1.45078	-1.30009	0.842166599153461	-1.694191	-1.628809	-0.107848
Trial2	1	1	noBlindfold	clockwise	practice	Guided	1	-0.5	-0.5	2.058319	-0.78199	-1.45091	-1.30016	0.848395114831364	-1.629301	-1.950425	-0.369848
Trial2	1	1	noBlindfold	clockwise	practice	Guided	1	-0.5	-0.5	2.078323	-0.79284	-1.45097	-1.30017	0.852072302346389	-1.716973	-1.925035	-0.345222
Trial2	1	1	noBlindfold	clockwise	practice	Guided	1	-0.5	-0.5	2.098312	-0.80453	-1.45097	-1.30016	0.85615095124043	-1.653557	-1.81924	-0.27785
Trial2	1	1	noBlindfold	clockwise	practice	Guided	1	-0.5	-0.5	2.118317	-0.81748	-1.45091	-1.30015	0.860833113549246	-1.612369	-1.755763	-0.275122
Trial2	1	1	noBlindfold	clockwise	practice	Guided	1	-0.5	-0.5	2.138321	-0.83086	-1.45088	-1.30016	0.865866194896582	-1.571816	-1.730372	-0.344494
Trial2	1	1	noBlindfold	clockwise	practice	Guided	1	-0.5	-0.5	2.15831	-0.86016	-1.45091	-1.30018	0.877498254366382	-1.465104	-1.823471	-0.295918
Trial2	1	1	noBlindfold	clockwise	practice	Guided	1	-0.5	-0.5	2.178314	-0.87551	-1.45093	-1.3002	0.88392746302129	-1.351546	-1.933498	-0.386855
Trial2	1	1	noBlindfold	clockwise	practice	Guided	1	-0.5	-0.5	2.198318	-0.89189	-1.45095	-1.30022	0.891027402744955	-1.315706	-1.802312	-0.521721
Trial2	1	1	noBlindfold	clockwise	practice	Guided	1	-0.5	-0.5	2.218323	-0.90779	-1.45093	-1.30022	0.898134041786648	-1.216836	-1.793849	-0.474155
Trial2	1	1	noBlindfold	clockwise	practice	Guided	1	-0.5	-0.5	2.238312	-0.92521	-1.45089	-1.30023	0.906185211877615	-1.288395	-1.734604	-0.486928
Trial2	1	1	noBlindfold	clockwise	practice	Guided	1	-0.5	-0.5	2.258316	-0.96093	-1.45088	-1.30021	0.923467648672873	-1.353663	-1.776922	-0.388619
Trial2	1	1	noBlindfold	clockwise	practice	Guided	1	-0.5	-0.5	2.27832	-0.97917	-1.45089	-1.30021	0.93270568658712	-1.2819	-1.755763	-0.411926
Trial2	1	1	noBlindfold	clockwise	practice	Guided	1	-0.5	-0.5	2.298309	-0.99782	-1.4509	-1.30023	0.942439816431527	-1.320783	-1.831935	-0.488292
Trial2	1	1	noBlindfold	clockwise	practice	Guided	1	-0.5	-0.5	2.318314	-1.01683	-1.45091	-1.30024	0.95262654626281	-1.396359	-1.815008	-0.470335
Trial2	1	1	noBlindfold	clockwise	practice	Guided	1	-0.5	-0.5	2.338318	-1.03672	-1.4509	-1.30033	0.963637159973696	-1.005568	-1.692286	-0.58599
Trial2	1	1	noBlindfold	clockwise	practice	Guided	1	-0.5	-0.5	2.358322	-1.07658	-1.4509	-1.30037	0.986426202462374	-0.923611	-1.920803	-0.797028
Trial2	1	1	noBlindfold	clockwise	practice	Guided	1	-0.5	-0.5	2.378311	-1.09633	-1.45093	-1.30038	0.998106964813728	-0.933279	-1.836167	-0.78494
Trial2	1	1	noBlindfold	clockwise	practice	Guided	1	-0.5	-0.5	2.398315	-1.11609	-1.45092	-1.30036	1.01002123087801	-0.880667	-1.747299	-0.748292
Trial2	1	1	noBlindfold	clockwise	practice	Guided	1	-0.5	-0.5	2.41832	-1.13652	-1.45089	-1.30032	1.02258001908083	-0.995593	-1.823471	-0.549003
Trial2	1	1	noBlindfold	clockwise	practice	Guided	1	-0.5	-0.5	2.438309	-1.15637	-1.45089	-1.3003	1.03503708243337	-0.75618	-1.840399	-0.615077
Trial2	1	1	noBlindfold	clockwise	practice	Guided	1	-0.5	-0.5	2.458313	-1.19624	-1.45092	-1.3003	1.06076875412852	-0.582012	-1.886948	-0.601845
Trial2	1	1	noBlindfold	clockwise	practice	Guided	1	-0.5	-0.5	2.478317	-1.21548	-1.45093	-1.30029	1.07348752314965	-0.582063	-1.870021	-0.592087
Trial2	1	1	noBlindfold	clockwise	practice	Guided	1	-0.5	-0.5	2.498322	-1.23439	-1.45094	-1.30029	1.08618257072075	-0.460944	-1.895412	-0.560268
Trial2	1	1	noBlindfold	clockwise	practice	Guided	1	-0.5	-0.5	2.518311	-1.25353	-1.45096	-1.30028	1.09920669481836	-0.662924	-1.946194	-0.59709
Trial2	1	1	noBlindfold	clockwise	practice	Guided	1	-0.5	-0.5	2.538315	-1.27177	-1.45098	-1.30022	1.11174682472037	-0.523499	-1.925035	-0.513471
Trial2	1	1	noBlindfold	clockwise	practice	Guided	1	-0.5	-0.5	2.558319	-1.30497	-1.451	-1.30022	1.13504564645393	-0.748004	-1.996975	-0.616162
Trial2	1	1	noBlindfold	clockwise	practice	Guided	1	-0.5	-0.5	2.578323	-1.30483	-1.451	-1.29987	1.13469973478261	-2.196866	-2.183174	0.355868
Trial2	1	1	noBlindfold	clockwise	practice	Guided	1	-0.5	-0.5	2.598312	-1.30252	-1.45095	-1.29841	1.13203217255296	-4.399868	-1.036357	1.687066
Trial2	1	1	noBlindfold	clockwise	practice	Guided	1	-0.5	-0.5	2.618317	-1.30211	-1.45053	-1.29537	1.12959895189163	-5.07352	0.491327	2.294267
Trial2	1	1	noBlindfold	clockwise	practice	Guided	1	-0.5	-0.5	2.638321	-1.30235	-1.44972	-1.28557	1.12289165598931	-4.625847	0.96528	2.678152
Trial2	1	1	noBlindfold	clockwise	practice	Guided	1	-0.5	-0.5	2.65831	-1.30177	-1.44962	-1.28022	1.1187397270317	-2.50166	-0.34237	0.648516
Trial2	1	1	noBlindfold	clockwise	practice	Guided	1	-0.5	-0.5	2.678314	-1.30132	-1.45027	-1.27519	1.11491407458954	-2.096424	-1.611894	0.235009
Trial2	1	1	noBlindfold	clockwise	practice	Guided	1	-0.5	-0.5	2.698318	-1.30105	-1.45079	-1.27069	1.11159535390422	-1.848868	-1.806556	0.203798
Trial2	1	1	noBlindfold	clockwise	practice	Guided	1	-0.5	-0.5	2.718323	-1.30093	-1.45092	-1.2663	1.10846937007109	-1.943034	-1.679602	0.511001
Trial2	1	1	noBlindfold	clockwise	practice	Guided	1	-0.5	-0.5	2.738312	-1.30096	-1.45088	-1.25789	1.10269408947118	-2.098315	-1.751543	0.624887
Trial2	1	1	noBlindfold	clockwise	practice	Guided	1	-0.5	-0.5	2.758316	-1.30089	-1.45079	-1.25337	1.09954134500595	-1.664854	-1.29874	0.952235
Trial2	1	1	noBlindfold	clockwise	practice	Guided	1	-0.5	-0.5	2.77832	-1.30085	-1.45071	-1.24803	1.09586020030045	-1.743058	-1.434158	1.39747
Trial2	1	1	noBlindfold	clockwise	practice	Guided	1	-0.5	-0.5	2.798309	-1.30087	-1.45068	-1.24182	1.09164542498169	-1.804367	-1.218336	1.583738
Trial2	1	1	noBlindfold	clockwise	practice	Guided	1	-0.5	-0.5	2.818314	-1.3009	-1.45059	-1.23476	1.08688228759966	-1.90661	-0.879792	1.727511
Trial2	1	1	noBlindfold	clockwise	practice	Guided	1	-0.5	-0.5	2.838318	-1.30096	-1.45049	-1.21692	1.07494713195951	-2.028423	-0.892488	1.947157
Trial2	1	1	noBlindfold	clockwise	practice	Guided	1	-0.5	-0.5	2.858322	-1.30102	-1.4505	-1.20689	1.068328762655	-2.007142	-0.981355	1.732846
Trial2	1	1	noBlindfold	clockwise	practice	Guided	1	-0.5	-0.5	2.878311	-1.301	-1.45052	-1.19483	1.0603724867984	-1.953184	-1.091382	1.779185
Trial2	1	1	noBlindfold	clockwise	practice	Guided	1	-0.5	-0.5	2.898315	-1.30096	-1.45058	-1.1829	1.05256323723102	-1.851833	-1.247959	1.787115
Trial2	1	1	noBlindfold	clockwise	practice	Guided	1	-0.5	-0.5	2.91832	-1.30088	-1.45061	-1.16948	1.0438448773082	-1.529901	-1.277581	1.396967
Trial2	1	1	noBlindfold	clockwise	practice	Guided	1	-0.5	-0.5	2.938309	-1.30076	-1.45065	-1.14144	1.02599307552036	-1.211715	-1.489171	1.497037
Trial2	1	1	noBlindfold	clockwise	practice	Guided	1	-0.5	-0.5	2.958313	-1.30056	-1.45073	-1.12615	1.01634647007751	-1.052454	-1.582271	1.323841
Trial2	1	1	noBlindfold	clockwise	practice	Guided	1	-0.5	-0.5	2.978317	-1.30051	-1.45076	-1.10998	1.00642531916315	-0.970309	-1.55688	1.176954
Trial2	1	1	noBlindfold	clockwise	practice	Guided	1	-0.5	-0.5	2.998322	-1.30048	-1.4508	-1.09484	0.997297908870083	-0.950388	-1.658443	1.135348
Trial2	1	1	noBlindfold	clockwise	practice	Guided	1	-0.5	-0.5	3.018311	-1.30047	-1.45082	-1.07882	0.987818101841904	-0.94933	-1.64998	1.321246
Trial2	1	1	noBlindfold	clockwise	practice	Guided	1	-0.5	-0.5	3.038315	-1.30047	-1.45081	-1.04534	0.968580303153122	-0.904101	-1.489171	1.358331
Trial2	1	1	noBlindfold	clockwise	practice	Guided	1	-0.5	-0.5	3.058319	-1.30044	-1.45075	-1.0273	0.958514167786228	-0.85615	-1.531489	1.367521
Trial2	1	1	noBlindfold	clockwise	practice	Guided	1	-0.5	-0.5	3.078323	-1.30044	-1.45074	-1.00931	0.948736424394693	-0.895347	-1.523026	1.324024
Trial2	1	1	noBlindfold	clockwise	practice	Guided	1	-0.5	-0.5	3.098312	-1.30045	-1.45074	-0.99036	0.938708208689206	-0.928849	-1.531489	1.018942
Trial2	1	1	noBlindfold	clockwise	practice	Guided	1	-0.5	-0.5	3.118317	-1.30045	-1.45077	-0.97161	0.929051210379045	-0.943797	-1.645748	1.332574
Trial2	1	1	noBlindfold	clockwise	practice	Guided	1	-0.5	-0.5	3.138321	-1.30044	-1.45081	-0.93264	0.909879910528781	-0.887716	-1.654212	1.016621
Trial2	1	1	noBlindfold	clockwise	practice	Guided	1	-0.5	-0.5	3.15831	-1.30036	-1.45086	-0.91375	0.900980093647341	-0.560979	-1.738848	1.281115
Trial2	1	1	noBlindfold	clockwise	practice	Guided	1	-0.5	-0.5	3.178314	-1.30031	-1.45087	-0.89299	0.891592539150194	-0.585332	-1.578039	1.076671
Trial2	1	1	noBlindfold	clockwise	practice	Guided	1	-0.5	-0.5	3.198318	-1.30029	-1.45087	-0.87334	0.883089258492419	-0.601604	-1.81502	1.011772
Trial2	1	1	noBlindfold	clockwise	practice	Guided	1	-0.5	-0.5	3.218323	-1.30027	-1.45089	-0.85302	0.874674305207586	-0.395114	-1.776934	1.068097
Trial2	1	1	noBlindfold	clockwise	practice	Guided	1	-0.5	-0.5	3.238312	-1.30025	-1.45091	-0.81379	0.859572154800702	-0.47241	-1.874265	0.923929
Trial2	1	1	noBlindfold	clockwise	practice	Guided	1	-0.5	-0.5	3.258316	-1.30023	-1.45093	-0.79388	0.852486680812991	-0.412108	-1.865802	0.570971
Trial2	1	1	noBlindfold	clockwise	practice	Guided	1	-0.5	-0.5	3.27832	-1.30023	-1.45092	-0.77536	0.846280815103767	-0.475129	-1.552648	0.784298
Trial2	1	1	noBlindfold	clockwise	practice	Guided	1	-0.5	-0.5	3.298309	-1.30022	-1.45087	-0.75638	0.840287322366916	-0.474405	-1.654212	0.998252
Trial2	1	1	noBlindfold	clockwise	practice	Guided	1	-0.5	-0.5	3.318314	-1.30022	-1.45086	-0.73693	0.834558505791332	-0.405974	-1.69653	0.668853
Trial2	1	1	noBlindfold	clockwise	practice	Guided	1	-0.5	-0.5	3.338318	-1.30024	-1.45087	-0.69849	0.824489181744491	-0.433891	-1.785397	0.574791
Trial2	1	1	noBlindfold	clockwise	practice	Guided	1	-0.5	-0.5	3.358322	-1.30025	-1.45089	-0.68012	0.820270296452781	-0.532088	-1.671139	0.621415
Trial2	1	1	noBlindfold	clockwise	practice	Guided	1	-0.5	-0.5	3.378311	-1.30026	-1.45086	-0.6613899	0.816371667188558	-0.602099	-1.772702	0.60967
Trial2	1	1	noBlindfold	clockwise	practice	Guided	1	-0.5	-0.5	3.398315	-1.30024	-1.45087	-0.64398	0.813089387542115	-0.478829	-1.751543	0.594114
Trial2	1	1	noBlindfold	clockwise	practice	Guided	1	-0.5	-0.5	3.41832	-1.30019	-1.45089	-0.62625	0.810088295089719	-0.283265	-1.798093	0.706196
Trial2	1	1	noBlindfold	clockwise	practice	Guided	1	-0.5	-0.5	3.438309	-1.30015	-1.45091	-0.59086	0.805292259170917	-0.347751	-1.802325	0.445069
Trial2	1	1	noBlindfold	clockwise	practice	Guided	1	-0.5	-0.5	3.458313	-1.30018	-1.45088	-0.5737	0.803566834384716	-0.312846	-1.69653	0.481372
Trial2	1	1	noBlindfold	clockwise	practice	Guided	1	-0.5	-0.5	3.478317	-1.3002	-1.45083	-0.55663	0.80220133098993	-0.407679	-1.599198	0.757185
Trial2	1	1	noBlindfold	clockwise	practice	Guided	1	-0.5	-0.5	3.498322	-1.30021	-1.4508	-0.53908	0.801163710418969	-0.437561	-1.506099	0.673465
Trial2	1	1	noBlindfold	clockwise	practice	Guided	1	-0.5	-0.5	3.518311	-1.30024	-1.45077	-0.52251	0.800556569572184	-0.550908	-1.569576	0.78627
Trial2	1	1	noBlindfold	clockwise	practice	Guided	1	-0.5	-0.5	3.538315	-1.30026	-1.45077	-0.48699	0.800365694396539	-0.576902	-1.497635	0.88174
Trial2	1	1	noBlindfold	clockwise	practice	Guided	1	-0.5	-0.5	3.558319	-1.30032	-1.45076	-0.46955	0.800899089091736	-0.675491	-1.594966	0.906609
Trial2	1	1	noBlindfold	clockwise	practice	Guided	1	-0.5	-0.5	3.578323	-1.30032	-1.45076	-0.4519	0.801764154049636	-0.609235	-1.55688	1.03082
Trial2	1	1	noBlindfold	clockwise	practice	Guided	1	-0.5	-0.5	3.598312	-1.30031	-1.45079	-0.43349	0.803068926192273	-0.505667	-1.645748	1.181735
Trial2	1	1	noBlindfold	clockwise	practice	Guided	1	-0.5	-0.5	3.618317	-1.30026	-1.4508	-0.41547	0.804711938662315	-0.41643	-1.590735	1.014095
Trial2	1	1	noBlindfold	clockwise	practice	Guided	1	-0.5	-0.5	3.638321	-1.3002	-1.45082	-0.37882	0.809323550069423	-0.293532	-1.713457	0.901586
Trial2	1	1	noBlindfold	clockwise	practice	Guided	1	-0.5	-0.5	3.65831	-1.30011	-1.45087	-0.36086	0.812118290147153	-0.223814	-1.671139	0.547147
Trial2	1	1	noBlindfold	clockwise	practice	Guided	1	-0.5	-0.5	3.678314	-1.30009	-1.45086	-0.34235	0.815473762419954	-0.169763	-1.704993	0.72061
Trial2	1	1	noBlindfold	clockwise	practice	Guided	1	-0.5	-0.5	3.698318	-1.30009	-1.45084	-0.32491	0.819024083864187	-0.253735	-1.535721	0.862368
Trial2	1	1	noBlindfold	clockwise	practice	Guided	1	-0.5	-0.5	3.718323	-1.30012	-1.45081	-0.3064	0.823209061216975	-0.312208	-1.692298	0.685963
Trial2	1	1	noBlindfold	clockwise	practice	Guided	1	-0.5	-0.5	3.738312	-1.30015	-1.45083	-0.27064	0.832373772727067	-0.319605	-1.662675	0.692032
Trial2	1	1	noBlindfold	clockwise	practice	Guided	1	-0.5	-0.5	3.758316	-1.30019	-1.4508	-0.25232	0.837645138309852	-0.455895	-1.692298	0.600721
Trial2	1	1	noBlindfold	clockwise	practice	Guided	1	-0.5	-0.5	3.77832	-1.30017	-1.45081	-0.23462	0.843029353115651	-0.14916	-1.806556	0.653019
Trial2	1	1	noBlindfold	clockwise	practice	Guided	1	-0.5	-0.5	3.798309	-1.30011	-1.45086	-0.21701	0.848681042189346	-0.148165	-1.72192	0.764528
Trial2	1	1	noBlindfold	clockwise	practice	Guided	1	-0.5	-0.5	3.818314	-1.30008	-1.45088	-0.19898	0.854833878830588	-0.169971	-1.789629	0.636246
Trial2	1	1	noBlindfold	clockwise	practice	Guided	1	-0.5	-0.5	3.838318	-1.30008	-1.45089	-0.16415	0.867711435873835	-0.134089	-1.781166	0.783381
Trial2	1	1	noBlindfold	clockwise	practice	Guided	1	-0.5	-0.5	3.858322	-1.3001	-1.45089	-0.14629	0.87479753162729	-0.221822	-1.747311	0.772184
Trial2	1	1	noBlindfold	clockwise	practice	Guided	1	-0.5	-0.5	3.878311	-1.30009	-1.45087	-0.12894	0.881946403916429	-0.137694	-1.654212	0.715953
Trial2	1	1	noBlindfold	clockwise	practice	Guided	1	-0.5	-0.5	3.898315	-1.30007	-1.45084	-0.11105	0.889603384346699	-0.140693	-1.700761	0.699582
Trial2	1	1	noBlindfold	clockwise	practice	Guided	1	-0.5	-0.5	3.91832	-1.30007	-1.45083	-0.093754	0.897300335699737	-0.082659	-1.641516	0.876284
Trial2	1	1	noBlindfold	clockwise	practice	Guided	1	-0.5	-0.5	3.938309	-1.30007	-1.45083	-0.059562	0.91328950208822	-0.185896	-1.738848	0.675217
Trial2	1	1	noBlindfold	clockwise	practice	Guided	1	-0.5	-0.5	3.958313	-1.30011	-1.45082	-0.042187	0.921829116375277	-0.304497	-1.717689	0.584978
Trial2	1	1	noBlindfold	clockwise	practice	Guided	1	-0.5	-0.5	3.978317	-1.30012	-1.45085	-0.024965	0.93051085467275	-0.163166	-1.772702	0.541863
Trial2	1	1	noBlindfold	clockwise	practice	Guided	1	-0.5	-0.5	3.998322	-1.3001	-1.45086	-0.0088983	0.93879754999488	-0.098464	-1.819252	0.734283
Trial2	1	1	noBlindfold	clockwise	practice	Guided	1	-0.5	-0.5	4.018311	-1.30007	-1.45088	0.0079308	0.947684429873527	-0.060216	-1.776934	0.583728
Trial2	1	1	noBlindfold	clockwise	practice	Guided	1	-0.5	-0.5	4.038315	-1.30002	-1.4509	0.040277	0.96536593869329	0.023774	-1.967365	0.454312
Trial2	1	1	noBlindfold	clockwise	practice	Guided	1	-0.5	-0.5	4.058319	-1.3	-1.45098	0.055274	0.97382192270873	0.028014	-2.064696	0.345863
Trial2	1	1	noBlindfold	clockwise	practice	Guided	1	-0.5	-0.5	4.078323	-1.3	-1.45102	0.070834	0.98277738228504	0.049745	-2.060464	0.444207
Trial2	1	1	noBlindfold	clockwise	practice	Guided	1	-0.5	-0.5	4.098312	-1.3	-1.45103	0.086055	0.991695710205216	-0.059995	-2.030842	0.52413
Trial2	1	1	noBlindfold	clockwise	practice	Guided	1	-0.5	-0.5	4.118317	-1.30002	-1.45102	0.10052	1.00032816042328	-0.021425	-2.005451	0.408122
Trial2	1	1	noBlindfold	clockwise	practice	Guided	1	-0.5	-0.5	4.138321	-1.30002	-1.45101	0.12944	1.01795229024782	-0.078241	-2.022378	0.628217
Trial2	1	1	noBlindfold	clockwise	practice	Guided	1	-0.5	-0.5	4.15831	-1.30006	-1.45096	0.14371	1.02686835804123	-0.238263	-1.776934	0.783266
Trial2	1	1	noBlindfold	clockwise	practice	Guided	1	-0.5	-0.5	4.178314	-1.3001	-1.45092	0.15809	1.03597413204912	-0.186409	-1.844643	0.952676
Trial2	1	1	noBlindfold	clockwise	practice	Guided	1	-0.5	-0.5	4.198318	-1.30011	-1.45092	0.1726	1.0452592675109	-0.221674	-1.844643	0.853164
Trial2	1	1	noBlindfold	clockwise	practice	Guided	1	-0.5	-0.5	4.218323	-1.3001	-1.45093	0.18773	1.05505096220632	-0.119125	-1.882729	1.024132
Trial2	1	1	noBlindfold	clockwise	practice	Guided	1	-0.5	-0.5	4.238312	-1.30008	-1.45093	0.21771	1.07481885076736	-0.06185	-1.734616	0.951235
Trial2	1	1	noBlindfold	clockwise	practice	Guided	1	-0.5	-0.5	4.258316	-1.30001	-1.45094	0.23341	1.08531386004646	-0.0097736	-1.937742	0.913984
Trial2	1	1	noBlindfold	clockwise	practice	Guided	1	-0.5	-0.5	4.27832	-1.29997	-1.45098	0.24882	1.09575702270551	0.081534	-2.022378	0.992534
Trial2	1	1	noBlindfold	clockwise	practice	Guided	1	-0.5	-0.5	4.298309	-1.29997	-1.45099	0.26441	1.10646948768602	0.0049088	-2.001219	1.074548
Trial2	1	1	noBlindfold	clockwise	practice	Guided	1	-0.5	-0.5	4.318314	-1.29997	-1.45098	0.28055	1.11768079406315	0.101716	-1.988524	0.914908
Trial2	1	1	noBlindfold	clockwise	practice	Guided	1	-0.5	-0.5	4.338318	-1.29996	-1.45099	0.30548	1.13522423552942	-0.011481	-2.07316	0.919196
Trial2	1	1	noBlindfold	clockwise	practice	Guided	1	-0.5	-0.5	4.358322	-1.3	-1.45101	0.30445	1.1345218088348	0.212137	-2.415936	4.465762
Trial2	1	1	noBlindfold	clockwise	practice	Guided	1	-0.5	-0.5	4.378311	-1.30008	-1.45092	0.30282	1.13342307232959	-1.831787	0.097773	4.889928
Trial2	1	1	noBlindfold	clockwise	practice	Guided	1	-0.5	-0.5	4.398315	-1.3007	-1.45035	0.30191	1.13321669491692	-3.348827	-0.854413	3.185956
Trial2	1	1	noBlindfold	clockwise	practice	Guided	1	-0.5	-0.5	4.41832	-1.30128	-1.45045	0.30175	1.13351345051786	-2.512496	-1.142175	3.210184
Trial2	1	1	noBlindfold	clockwise	practice	Guided	1	-0.5	-0.5	4.438309	-1.30127	-1.45037	0.30137	1.13323761610352	-2.222096	0.186568	3.182573
Trial2	1	1	noBlindfold	clockwise	practice	Guided	1	-0.5	-0.5	4.458313	-1.30083	-1.45061	0.30102	1.13267892325116	0.17433	-1.455362	1.544726
Trial2	1	1	noBlindfold	clockwise	practice	Guided	1	-0.5	-0.5	4.478317	-1.30035	-1.45079	0.30093	1.13227598139481	-0.036678	-2.627571	1.640326
Trial2	1	1	noBlindfold	clockwise	practice	Guided	1	-0.5	-0.5	4.498322	-1.30022	-1.45112	0.30092	1.13217705449688	0.149771	-2.322881	1.53739
Trial2	1	1	noBlindfold	clockwise	practice	Guided	1	-0.5	-0.5	4.518311	-1.3002	-1.45113	0.30092	1.13216289943667	-0.06313	-1.903933	1.7842
Trial2	1	1	noBlindfold	clockwise	practice	Guided	1	-0.5	-0.5	4.538315	-1.30019	-1.45112	0.30092	1.13215582197304	-0.434338	-2.276332	1.877609
Trial2	1	1	noBlindfold	clockwise	practice	Guided	1	-0.5	-0.5	4.558319	-1.30021	-1.45099	0.30092	1.13216997694461	-0.817394	-1.726198	1.939252
Trial2	1	1	noBlindfold	clockwise	practice	Guided	1	-0.5	-0.5	4.578323	-1.30022	-1.45095	0.30091	1.13216999183619	-0.484536	-1.446899	1.67796
Trial2	1	1	noBlindfold	clockwise	practice	Guided	1	-0.5	-0.5	4.598312	-1.30021	-1.45087	0.30089	1.13214876787966	-0.032305	-1.510376	1.653679
Trial2	1	1	noBlindfold	clockwise	practice	Guided	1	-0.5	-0.5	4.618317	-1.30018	-1.45086	0.30077	1.13204263796312	0.487302	-1.891238	1.236264
Trial2	1	1	noBlindfold	clockwise	practice	Guided	1	-0.5	-0.5	4.638321	-1.29997	-1.45095	0.30013	1.13144159482402	1.215283	-2.208623	0.6913
Trial2	1	1	noBlindfold	clockwise	practice	Guided	1	-0.5	-0.5	4.65831	-1.2974	-1.4514	0.29976	1.12936388661216	2.358458	-2.966115	-0.443645
Trial2	1	1	noBlindfold	clockwise	practice	Guided	1	-0.5	-0.5	4.678314	-1.29418	-1.45149	0.29973	1.12707142916415	2.642017	-2.847625	-0.420599
Trial2	1	1	noBlindfold	clockwise	practice	Guided	1	-0.5	-0.5	4.698318	-1.28949	-1.45145	0.29972	1.12376443124478	2.660352	-2.733366	-0.520751
Trial2	1	1	noBlindfold	clockwise	practice	Guided	1	-0.5	-0.5	4.718323	-1.2832	-1.45138	0.29971	1.11934721433387	2.475785	-2.597948	-0.670979
Trial2	1	1	noBlindfold	clockwise	practice	Guided	1	-0.5	-0.5	4.738312	-1.27521	-1.45131	0.29981	1.11384308527966	2.33834	-2.43714	-0.430207
Trial2	1	1	noBlindfold	clockwise	practice	Guided	1	-0.5	-0.5	4.758316	-1.25536	-1.45104	0.29986	1.10015661661954	2.23055	-2.06051	-0.256344
Trial2	1	1	noBlindfold	clockwise	practice	Guided	1	-0.5	-0.5	4.77832	-1.24351	-1.45102	0.2999	1.09208384948663	2.440777	-2.276332	-0.12594
Trial2	1	1	noBlindfold	clockwise	practice	Guided	1	-0.5	-0.5	4.798309	-1.2302	-1.4511	0.29991	1.08307346873266	2.456312	-2.492153	-0.184813
Trial2	1	1	noBlindfold	clockwise	practice	Guided	1	-0.5	-0.5	4.818314	-1.21551	-1.45123	0.2999	1.07321692959236	2.260955	-2.716439	-0.192129
Trial2	1	1	noBlindfold	clockwise	practice	Guided	1	-0.5	-0.5	4.838318	-1.19863	-1.45133	0.29987	1.062015088679	2.271945	-2.657194	-0.200834
Trial2	1	1	noBlindfold	clockwise	practice	Guided	1	-0.5	-0.5	4.858322	-1.16411	-1.45134	0.29984	1.03960860435306	2.252704	-2.775684	-0.265038
Trial2	1	1	noBlindfold	clockwise	practice	Guided	1	-0.5	-0.5	4.878311	-1.14509	-1.45136	0.29983	1.02755493645435	2.098247	-2.60218	-0.407868
Trial2	1	1	noBlindfold	clockwise	practice	Guided	1	-0.5	-0.5	4.898315	-1.12387	-1.45134	0.29986	1.01439135267046	2.050443	-2.669889	-0.291619
Trial2	1	1	noBlindfold	clockwise	practice	Guided	1	-0.5	-0.5	4.91832	-1.10362	-1.45132	0.29992	1.00211235012936	1.918573	-2.394822	-0.131967
Trial2	1	1	noBlindfold	clockwise	practice	Guided	1	-0.5	-0.5	4.938309	-1.08126	-1.45122	0.29994	0.988821083728064	1.972411	-2.305954	-0.04706
Trial2	1	1	noBlindfold	clockwise	practice	Guided	1	-0.5	-0.5	4.958313	-1.03448	-1.45112	0.29991	0.962042095858988	2.043873	-2.128219	-0.223997
Trial2	1	1	noBlindfold	clockwise	practice	Guided	1	-0.5	-0.5	4.978317	-1.01015	-1.45109	0.29989	0.948723883923601	1.865088	-2.174768	-0.23486
Trial2	1	1	noBlindfold	clockwise	practice	Guided	1	-0.5	-0.5	4.998322	-0.98506	-1.45108	0.29991	0.935488781894994	1.727275	-2.136682	-0.219947
Trial2	1	1	noBlindfold	clockwise	practice	Guided	1	-0.5	-0.5	5.018311	-0.95936	-1.45107	0.29997	0.922476891450847	1.56327	-2.195927	-0.039802
Trial2	1	1	noBlindfold	clockwise	practice	Guided	1	-0.5	-0.5	5.038315	-0.9323699	-1.45107	0.30013	0.909478863848977	1.420346	-2.077437	0.139525
Trial2	1	1	noBlindfold	clockwise	practice	Guided	1	-0.5	-0.5	5.058319	-0.87931	-1.45102	0.30017	0.885521383700053	1.04948	-1.882774	0.383801
Trial2	1	1	noBlindfold	clockwise	practice	Guided	1	-0.5	-0.5	5.078323	-0.85192	-1.45098	0.30017	0.874139421594071	0.959819	-1.878542	0.282894
Trial2	1	1	noBlindfold	clockwise	practice	Guided	1	-0.5	-0.5	5.098312	-0.82538	-1.45095	0.30016	0.863787110935912	0.929305	-1.827761	0.333851
Trial2	1	1	noBlindfold	clockwise	practice	Guided	1	-0.5	-0.5	5.118317	-0.79814	-1.45093	0.30014	0.853880287618316	0.881958	-1.903933	0.268144
Trial2	1	1	noBlindfold	clockwise	practice	Guided	1	-0.5	-0.5	5.138321	-0.77184	-1.45095	0.30006	0.844981054648286	0.877588	-2.039351	0.149436
Trial2	1	1	noBlindfold	clockwise	practice	Guided	1	-0.5	-0.5	5.15831	-0.71888	-1.45101	0.30005	0.829450714784822	0.830829	-2.043583	0.082632
Trial2	1	1	noBlindfold	clockwise	practice	Guided	1	-0.5	-0.5	5.178314	-0.69228	-1.45103	0.30004	0.822821735554465	0.833131	-2.009728	0.145302
Trial2	1	1	noBlindfold	clockwise	practice	Guided	1	-0.5	-0.5	5.198318	-0.66743	-1.45102	0.30002	0.817352331996428	0.758368	-1.958947	0.013863
Trial2	1	1	noBlindfold	clockwise	practice	Guided	1	-0.5	-0.5	5.218323	-0.64124	-1.45101	0.29998	0.812352609095538	0.834594	-2.030887	-0.020924
Trial2	1	1	noBlindfold	clockwise	practice	Guided	1	-0.5	-0.5	5.238312	-0.616	-1.45101	0.29987	0.808237612850952	0.838432	-2.030887	-0.106508
Trial2	1	1	noBlindfold	clockwise	practice	Guided	1	-0.5	-0.5	5.258316	-0.5652	-1.45104	0.29984	0.802493032397517	1.049064	-2.077437	-0.373142
Trial2	1	1	noBlindfold	clockwise	practice	Guided	1	-0.5	-0.5	5.27832	-0.54026	-1.45104	0.29984	0.80085260801502	1.179083	-2.098596	-0.287779
Trial2	1	1	noBlindfold	clockwise	practice	Guided	1	-0.5	-0.5	5.298309	-0.51521	-1.45104	0.29985	0.799994590623144	1.165139	-2.13245	-0.302294
Trial2	1	1	noBlindfold	clockwise	practice	Guided	1	-0.5	-0.5	5.318314	-0.49002	-1.45105	0.29987	0.799932272419746	1.137127	-2.102828	-0.222929
Trial2	1	1	noBlindfold	clockwise	practice	Guided	1	-0.5	-0.5	5.338318	-0.46402	-1.45105	0.29995	0.800758745006427	0.931358	-2.090132	-0.179904
Trial2	1	1	noBlindfold	clockwise	practice	Guided	1	-0.5	-0.5	5.358322	-0.4132	-1.45102	0.29998	0.804675254536953	0.729819	-2.009728	-0.08102
Trial2	1	1	noBlindfold	clockwise	practice	Guided	1	-0.5	-0.5	5.378311	-0.38925	-1.45101	0.29998	0.807609800912536	0.762259	-2.077437	-0.00010729
Trial2	1	1	noBlindfold	clockwise	practice	Guided	1	-0.5	-0.5	5.398315	-0.36398	-1.45104	0.29999	0.811471157304437	0.884176	-2.119755	-0.020265
Trial2	1	1	noBlindfold	clockwise	practice	Guided	1	-0.5	-0.5	5.41832	-0.33958	-1.45105	0.30002	0.815945213739648	0.882166	-2.13245	-0.00068532
Trial2	1	1	noBlindfold	clockwise	practice	Guided	1	-0.5	-0.5	5.438309	-0.31381	-1.45105	0.30003	0.821410195509053	0.832786	-2.052046	0.077506
Trial2	1	1	noBlindfold	clockwise	practice	Guided	1	-0.5	-0.5	5.458313	-0.26632	-1.45101	0.30002	0.833449675893447	0.660238	-2.056278	0.029389
Trial2	1	1	noBlindfold	clockwise	practice	Guided	1	-0.5	-0.5	5.478317	-0.24257	-1.45101	0.30002	0.840417880314862	0.636801	-1.925092	0.087532
Trial2	1	1	noBlindfold	clockwise	practice	Guided	1	-0.5	-0.5	5.498322	-0.2184	-1.45099	0.30002	0.84813358286758	0.62488	-1.942019	0.04886
Trial2	1	1	noBlindfold	clockwise	practice	Guided	1	-0.5	-0.5	5.518311	-0.19381	-1.45097	0.30002	0.856612123849062	0.713906	-1.954715	0.056781
Trial2	1	1	noBlindfold	clockwise	practice	Guided	1	-0.5	-0.5	5.538315	-0.17156	-1.45097	0.29996	0.864759428774276	0.679852	-1.963178	-0.027646
Trial2	1	1	noBlindfold	clockwise	practice	Guided	1	-0.5	-0.5	5.558319	-0.12654	-1.45102	0.29998	0.882859213810634	0.492443	-1.925092	-0.051551
Trial2	1	1	noBlindfold	clockwise	practice	Guided	1	-0.5	-0.5	5.578323	-0.10389	-1.451	0.30003	0.892721188549884	0.583337	-1.988569	0.041128
Trial2	1	1	noBlindfold	clockwise	practice	Guided	1	-0.5	-0.5	5.598312	-0.080939	-1.451	0.30003	0.903139031132588	0.583417	-2.009728	0.060198
Trial2	1	1	noBlindfold	clockwise	practice	Guided	1	-0.5	-0.5	5.618317	-0.060264	-1.45099	0.30002	0.912907315116296	0.671266	-1.946251	-0.022678
Trial2	1	1	noBlindfold	clockwise	practice	Guided	1	-0.5	-0.5	5.638321	-0.039808	-1.45097	0.30004	0.922952159011735	0.627306	-1.903933	0.043122
Trial2	1	1	noBlindfold	clockwise	practice	Guided	1	-0.5	-0.5	5.65831	0.0022542	-1.45098	0.30007	0.94465404603431	0.480097	-1.933556	0.169485
Trial2	1	1	noBlindfold	clockwise	practice	Guided	1	-0.5	-0.5	5.678314	0.022481	-1.45097	0.30012	0.955603685387738	0.497036	-1.831993	0.225793
Trial2	1	1	noBlindfold	clockwise	practice	Guided	1	-0.5	-0.5	5.698318	0.043545	-1.45093	0.30018	0.967330957186517	0.508223	-1.844688	0.395631
Trial2	1	1	noBlindfold	clockwise	practice	Guided	1	-0.5	-0.5	5.718323	0.062433	-1.45091	0.30022	0.978101706824953	0.461801	-1.734661	0.442928
Trial2	1	1	noBlindfold	clockwise	practice	Guided	1	-0.5	-0.5	5.738312	0.08211599	-1.45088	0.30019	0.989526688905746	0.531488	-1.692343	0.44114
Trial2	1	1	noBlindfold	clockwise	practice	Guided	1	-0.5	-0.5	5.758316	0.11938	-1.45087	0.30015	1.01186538977391	0.518296	-1.861615	0.288824
Trial2	1	1	noBlindfold	clockwise	practice	Guided	1	-0.5	-0.5	5.77832	0.1381	-1.4509	0.30011	1.02340003885074	0.487775	-1.836224	0.226674
Trial2	1	1	noBlindfold	clockwise	practice	Guided	1	-0.5	-0.5	5.798309	0.15598	-1.45093	0.30007	1.03461188540681	0.588908	-1.882774	0.079704
Trial2	1	1	noBlindfold	clockwise	practice	Guided	1	-0.5	-0.5	5.818314	0.17362	-1.45096	0.30004	1.04586228408404	0.634532	-1.92086	0.036666
Trial2	1	1	noBlindfold	clockwise	practice	Guided	1	-0.5	-0.5	5.838318	0.19216	-1.45099	0.30006	1.05791373432658	0.810497	-1.916629	0.09915
Trial2	1	1	noBlindfold	clockwise	practice	Guided	1	-0.5	-0.5	5.858322	0.22645	-1.45099	0.30008	1.0806746067128	0.8512	-1.836224	0.185532
Trial2	1	1	noBlindfold	clockwise	practice	Guided	1	-0.5	-0.5	5.878311	0.24437	-1.45095	0.30011	1.09282327224706	0.865897	-1.819297	0.247665
Trial2	1	1	noBlindfold	clockwise	practice	Guided	1	-0.5	-0.5	5.898315	0.2623	-1.45092	0.30012	1.10512140519167	0.887559	-1.975874	0.247061
Trial2	1	1	noBlindfold	clockwise	practice	Guided	1	-0.5	-0.5	5.91832	0.27971	-1.4509	0.3001	1.11718739874732	0.909079	-1.878542	0.158278
Trial2	1	1	noBlindfold	clockwise	practice	Guided	1	-0.5	-0.5	5.938309	0.29665	-1.45088	0.30008	1.12906121138891	0.9268	-1.726198	0.153573
Trial2	1	1	noBlindfold	clockwise	practice	Guided	1	-0.5	-0.5	5.958313	0.30408	-1.45088	0.29989	1.13418194844997	5.141567	-2.068973	-0.336354
Trial2	1	1	noBlindfold	clockwise	practice	Guided	1	-0.5	-0.5	5.978317	0.30287	-1.45102	0.29919	1.13283049259767	4.783972	-3.126923	-1.411786
Trial2	1	1	noBlindfold	clockwise	practice	Guided	1	-0.5	-0.5	5.998322	0.30238	-1.45142	0.29804	1.13167199445739	2.286622	-3.833634	-1.64375
Trial2	1	1	noBlindfold	clockwise	practice	Guided	1	-0.5	-0.5	6.018311	0.3015	-1.4517	0.29667	1.13008199297171	0.25448	-2.923797	-1.046
Trial2	1	1	noBlindfold	clockwise	practice	Guided	1	-0.5	-0.5	6.038315	0.30055	-1.45149	0.29483	1.12811125200896	0.23764	-2.022424	-0.302451
Trial2	1	1	noBlindfold	clockwise	practice	Guided	1	-0.5	-0.5	6.058319	0.30052	-1.45065	0.29468	1.12798429790462	1.882572	-1.336872	0.280001
Trial2	1	1	noBlindfold	clockwise	practice	Guided	1	-0.5	-0.5	6.078308	0.30073	-1.45066	0.29469	1.12814038734006	1.265702	-1.751588	0.146707
Trial2	1	1	noBlindfold	clockwise	practice	Guided	1	-0.5	-0.5	6.098312	0.3007	-1.45079	0.2947	1.12812614054178	0.599117	-1.975874	0.11175
Trial2	1	1	noBlindfold	clockwise	practice	Guided	1	-0.5	-0.5	6.118317	0.30058	-1.4509	0.29469	1.12803392897322	0.627429	-1.971642	-0.0056969
Trial2	1	1	noBlindfold	clockwise	practice	Guided	1	-0.5	-0.5	6.138321	0.30055	-1.45092	0.2945	1.12787876841436	1.295629	-1.887006	-0.255464
Trial2	1	1	noBlindfold	clockwise	practice	Guided	1	-0.5	-0.5	6.15831	0.30077	-1.4511	0.29414	1.12778141748194	2.295353	-2.737598	-0.880123
Trial2	1	1	noBlindfold	clockwise	practice	Guided	1	-0.5	-0.5	6.178314	0.30094	-1.45127	0.29362	1.12753606764863	2.237242	-2.788379	-1.131273
Trial2	1	1	noBlindfold	clockwise	practice	Guided	1	-0.5	-0.5	6.198318	0.30102	-1.45136	0.29288	1.12707219243185	2.094176	-2.703743	-1.121917
Trial2	1	1	noBlindfold	clockwise	practice	Guided	1	-0.5	-0.5	6.218323	0.30104	-1.45134	0.29176	1.12629879047137	2.167193	-2.526008	-1.324135
Trial2	1	1	noBlindfold	clockwise	practice	Guided	1	-0.5	-0.5	6.238312	0.30107	-1.45131	0.287	1.12297914191813	2.25143	-2.551399	-1.740274
Trial2	1	1	noBlindfold	clockwise	practice	Guided	1	-0.5	-0.5	6.258316	0.30119	-1.45119	0.28268	1.12004169038686	2.413802	-2.136682	-2.286916
Trial2	1	1	noBlindfold	clockwise	practice	Guided	1	-0.5	-0.5	6.27832	0.30122	-1.45109	0.27682	1.11597616760268	2.379929	-2.039351	-2.490571
Trial2	1	1	noBlindfold	clockwise	practice	Guided	1	-0.5	-0.5	6.298309	0.30119	-1.45102	0.26984	1.11110711770179	2.232861	-1.929324	-2.40578
Trial2	1	1	noBlindfold	clockwise	practice	Guided	1	-0.5	-0.5	6.318314	0.30114	-1.45097	0.26081	1.10483354117518	2.174169	-1.908165	-2.648692
Trial2	1	1	noBlindfold	clockwise	practice	Guided	1	-0.5	-0.5	6.338318	0.3011	-1.45098	0.23802	1.0892358284181	2.224719	-1.963178	-2.516
Trial2	1	1	noBlindfold	clockwise	practice	Guided	1	-0.5	-0.5	6.358322	0.30106	-1.45104	0.22465	1.08019200755935	1.978107	-2.31865	-2.756463
Trial2	1	1	noBlindfold	clockwise	practice	Guided	1	-0.5	-0.5	6.378311	0.30099	-1.45112	0.2098	1.07023411065033	1.869531	-2.369431	-2.732919
Trial2	1	1	noBlindfold	clockwise	practice	Guided	1	-0.5	-0.5	6.398315	0.30093	-1.45115	0.19359	1.05950740572702	1.693883	-2.22555	-2.531957
Trial2	1	1	noBlindfold	clockwise	practice	Guided	1	-0.5	-0.5	6.41832	0.30089	-1.45112	0.17624	1.04820099395111	1.767002	-2.246709	-2.229842
Trial2	1	1	noBlindfold	clockwise	practice	Guided	1	-0.5	-0.5	6.438309	0.30088	-1.45109	0.13849	1.02424522768754	1.754904	-1.857383	-2.087714
Trial2	1	1	noBlindfold	clockwise	practice	Guided	1	-0.5	-0.5	6.458313	0.3008	-1.45094	0.11967	1.01255693037147	1.57504	-1.887006	-1.634895
Trial2	1	1	noBlindfold	clockwise	practice	Guided	1	-0.5	-0.5	6.478317	0.30074	-1.45091	0.099253	1.00014434455634	1.425943	-1.730429	-1.544192
Trial2	1	1	noBlindfold	clockwise	practice	Guided	1	-0.5	-0.5	6.498322	0.30067	-1.45088	0.07902201	0.988098642895711	1.34967	-1.785443	-1.508073
Trial2	1	1	noBlindfold	clockwise	practice	Guided	1	-0.5	-0.5	6.518311	0.30065	-1.45088	0.05783	0.975814905895934	1.359135	-1.861615	-1.171371
Trial2	1	1	noBlindfold	clockwise	practice	Guided	1	-0.5	-0.5	6.538315	0.30068	-1.45089	0.01597	0.952530063967563	1.448842	-1.700807	-1.364746
Trial2	1	1	noBlindfold	clockwise	practice	Guided	1	-0.5	-0.5	6.558319	0.30076	-1.45095	-0.005723	0.941024086728432	1.556291	-1.946251	-0.939315
Trial2	1	1	noBlindfold	clockwise	practice	Guided	1	-0.5	-0.5	6.578308	0.30078	-1.45096	-0.027461	0.929807352306771	1.4995	-1.933556	-1.144251
Trial2	1	1	noBlindfold	clockwise	practice	Guided	1	-0.5	-0.5	6.598312	0.30077	-1.45095	-0.047965	0.919547830096985	1.502463	-1.721966	-1.119167
Trial2	1	1	noBlindfold	clockwise	practice	Guided	1	-0.5	-0.5	6.618317	0.30077	-1.45091	-0.069896	0.908967557878166	1.500622	-1.586548	-1.085849
Trial2	1	1	noBlindfold	clockwise	practice	Guided	1	-0.5	-0.5	6.638321	0.30076	-1.4509	-0.11287	0.889430275950631	1.585415	-1.980106	-1.182823
Trial2	1	1	noBlindfold	clockwise	practice	Guided	1	-0.5	-0.5	6.65831	0.3008	-1.45095	-0.13515	0.87999781546306	1.538635	-1.96741	-1.055288
Trial2	1	1	noBlindfold	clockwise	practice	Guided	1	-0.5	-0.5	6.678314	0.30081	-1.451	-0.15679	0.871257581210962	1.700485	-2.246709	-1.089734
Trial2	1	1	noBlindfold	clockwise	practice	Guided	1	-0.5	-0.5	6.698318	0.30081	-1.45103	-0.17853	0.862925046857745	1.508871	-1.870079	-1.275909
Trial2	1	1	noBlindfold	clockwise	practice	Guided	1	-0.5	-0.5	6.718323	0.3008	-1.45104	-0.20034	0.855030260860445	1.542545	-2.208623	-1.240933
Trial2	1	1	noBlindfold	clockwise	practice	Guided	1	-0.5	-0.5	6.738312	0.30078	-1.45106	-0.24461	0.840519279659243	1.540736	-2.115523	-1.207608
Trial2	1	1	noBlindfold	clockwise	practice	Guided	1	-0.5	-0.5	6.758316	0.30077	-1.45099	-0.26696	0.833990534926912	1.555776	-1.925092	-0.78692
Trial2	1	1	noBlindfold	clockwise	practice	Guided	1	-0.5	-0.5	6.77832	0.30077	-1.45093	-0.28919	0.828054000002594	1.448879	-1.891238	-0.977303
Trial2	1	1	noBlindfold	clockwise	practice	Guided	1	-0.5	-0.5	6.798309	0.30074	-1.45092	-0.30995	0.822984543044436	1.412004	-1.823529	-0.878143
Trial2	1	1	noBlindfold	clockwise	practice	Guided	1	-0.5	-0.5	6.818314	0.30071	-1.45091	-0.33184	0.818177416634289	1.500713	-1.857383	-0.674897
Trial2	1	1	noBlindfold	clockwise	practice	Guided	1	-0.5	-0.5	6.838318	0.30069	-1.4509	-0.37386	0.810565091625025	1.363728	-1.738893	-0.881958
Trial2	1	1	noBlindfold	clockwise	practice	Guided	1	-0.5	-0.5	6.858322	0.30075	-1.45096	-0.39477	0.807634787463025	1.697132	-2.009728	-0.874279
Trial2	1	1	noBlindfold	clockwise	practice	Guided	1	-0.5	-0.5	6.878311	0.30081	-1.45099	-0.41683	0.805117332603272	1.731341	-1.997033	-0.982327
Trial2	1	1	noBlindfold	clockwise	practice	Guided	1	-0.5	-0.5	6.898315	0.30084	-1.45101	-0.43692	0.80332050013437	1.678223	-1.929324	-1.034831
Trial2	1	1	noBlindfold	clockwise	practice	Guided	1	-0.5	-0.5	6.91832	0.30085	-1.45101	-0.45818	0.801941170146579	1.665818	-2.187464	-0.880682
Trial2	1	1	noBlindfold	clockwise	practice	Guided	1	-0.5	-0.5	6.938309	0.30082	-1.45103	-0.49934	0.800820264992129	1.542797	-2.301722	-0.93567
Trial2	1	1	noBlindfold	clockwise	practice	Guided	1	-0.5	-0.5	6.958313	0.30076	-1.45105	-0.51983	0.801005497830793	1.500167	-1.937788	-1.065623
Trial2	1	1	noBlindfold	clockwise	practice	Guided	1	-0.5	-0.5	6.978317	0.30076	-1.45101	-0.54087	0.80180230537157	1.580457	-1.878542	-0.87714
Trial2	1	1	noBlindfold	clockwise	practice	Guided	1	-0.5	-0.5	6.998322	0.30079	-1.45098	-0.56116	0.803122148158671	1.734752	-2.009728	-0.674712
Trial2	1	1	noBlindfold	clockwise	practice	Guided	1	-0.5	-0.5	7.018311	0.30082	-1.45097	-0.58194	0.805001132947684	1.585423	-1.810834	-0.894162
Trial2	1	1	noBlindfold	clockwise	practice	Guided	1	-0.5	-0.5	7.038315	0.3008	-1.45094	-0.62151	0.80996624630832	1.417153	-1.823529	-0.527896
Trial2	1	1	noBlindfold	clockwise	practice	Guided	1	-0.5	-0.5	7.058319	0.30073	-1.45094	-0.64089	0.813030448155782	1.518221	-1.92086	-0.599386
Trial2	1	1	noBlindfold	clockwise	practice	Guided	1	-0.5	-0.5	7.078308	0.30075	-1.45094	-0.66055	0.816686532238879	1.491278	-1.971642	-0.596597
Trial2	1	1	noBlindfold	clockwise	practice	Guided	1	-0.5	-0.5	7.098312	0.30077	-1.45092	-0.67937	0.82061329608571	1.624119	-1.747357	-0.481491
Trial2	1	1	noBlindfold	clockwise	practice	Guided	1	-0.5	-0.5	7.118317	0.30079	-1.45092	-0.69848	0.825020580054697	1.779728	-1.950483	-0.874111
Trial2	1	1	noBlindfold	clockwise	practice	Guided	1	-0.5	-0.5	7.138321	0.30082	-1.45095	-0.73538	0.834695395192046	1.75532	-1.975874	-0.82919
Trial2	1	1	noBlindfold	clockwise	practice	Guided	1	-0.5	-0.5	7.15831	0.30083	-1.45101	-0.75258	0.839717440236682	1.551557	-2.077437	-0.679234
Trial2	1	1	noBlindfold	clockwise	practice	Guided	1	-0.5	-0.5	7.178314	0.30081	-1.45104	-0.77056	0.845280643578183	1.701251	-2.068973	-0.696682
Trial2	1	1	noBlindfold	clockwise	practice	Guided	1	-0.5	-0.5	7.198318	0.30083	-1.45106	-0.78828	0.85113692421633	1.736389	-2.149378	-0.511345
Trial2	1	1	noBlindfold	clockwise	practice	Guided	1	-0.5	-0.5	7.218323	0.30084	-1.4511	-0.80527	0.857049893943295	1.684445	-2.293259	-0.951018
Trial2	1	1	noBlindfold	clockwise	practice	Guided	1	-0.5	-0.5	7.238312	0.30085	-1.45112	-0.83891	0.869609513429198	1.746215	-2.102828	-0.839206
Trial2	1	1	noBlindfold	clockwise	practice	Guided	1	-0.5	-0.5	7.258316	0.30088	-1.4511	-0.85558	0.876268175239723	1.83281	-2.250941	-1.092226
Trial2	1	1	noBlindfold	clockwise	practice	Guided	1	-0.5	-0.5	7.27832	0.3009	-1.45112	-0.8726	0.883329838606224	1.728301	-2.242477	-0.964664
Trial2	1	1	noBlindfold	clockwise	practice	Guided	1	-0.5	-0.5	7.298309	0.30088	-1.45113	-0.88945	0.89055045414773	1.735746	-2.276332	-0.710077
Trial2	1	1	noBlindfold	clockwise	practice	Guided	1	-0.5	-0.5	7.318314	0.30086	-1.45114	-0.90565	0.897735294167859	1.72536	-2.246709	-0.883063
Trial2	1	1	noBlindfold	clockwise	practice	Guided	1	-0.5	-0.5	7.338318	0.30083	-1.45113	-0.93746	0.912523948010435	1.627454	-2.208623	-0.887489
Trial2	1	1	noBlindfold	clockwise	practice	Guided	1	-0.5	-0.5	7.358322	0.30078	-1.45109	-0.95306	0.920060866092075	1.6319	-2.140914	-0.891824
Trial2	1	1	noBlindfold	clockwise	practice	Guided	1	-0.5	-0.5	7.378311	0.30079	-1.4511	-0.96891	0.927976945517441	1.592641	-2.250941	-0.809583
Trial2	1	1	noBlindfold	clockwise	practice	Guided	1	-0.5	-0.5	7.398315	0.30081	-1.45112	-0.98408	0.93575107570227	1.737543	-2.234014	-0.866553
Trial2	1	1	noBlindfold	clockwise	practice	Guided	1	-0.5	-0.5	7.41832	0.30083	-1.45112	-0.9995	0.943837372471245	1.625009	-2.234014	-0.737009
Trial2	1	1	noBlindfold	clockwise	practice	Guided	1	-0.5	-0.5	7.438309	0.30083	-1.4511	-1.02898	0.959764844921311	1.66426	-2.136682	-0.823788
Trial2	1	1	noBlindfold	clockwise	practice	Guided	1	-0.5	-0.5	7.458313	0.30083	-1.4511	-1.04358	0.967888410882834	1.616829	-2.263636	-0.863903
Trial2	1	1	noBlindfold	clockwise	practice	Guided	1	-0.5	-0.5	7.478317	0.30082	-1.4511	-1.05853	0.976354644579577	1.57476	-2.090132	-0.819621
Trial2	1	1	noBlindfold	clockwise	practice	Guided	1	-0.5	-0.5	7.498322	0.3008	-1.45108	-1.07288	0.984617774293441	1.567392	-2.166305	-0.765593
Trial2	1	1	noBlindfold	clockwise	practice	Guided	1	-0.5	-0.5	7.518311	0.30081	-1.45107	-1.08703	0.992925452483116	1.628156	-2.166305	-0.716747
Trial2	1	1	noBlindfold	clockwise	practice	Guided	1	-0.5	-0.5	7.538315	0.30082	-1.45109	-1.1148	1.00959975838829	1.672214	-2.297491	-0.706589
Trial2	1	1	noBlindfold	clockwise	practice	Guided	1	-0.5	-0.5	7.558319	0.30084	-1.45115	-1.12841	1.01796062942355	1.712601	-2.289027	-0.822873
Trial2	1	1	noBlindfold	clockwise	practice	Guided	1	-0.5	-0.5	7.578308	0.30086	-1.45116	-1.14144	1.02607109116804	1.798467	-2.445604	-0.747935
Trial2	1	1	noBlindfold	clockwise	practice	Guided	1	-0.5	-0.5	7.598312	0.30089	-1.45119	-1.1545	1.03430897219523	1.848927	-2.403286	-1.103254
Trial2	1	1	noBlindfold	clockwise	practice	Guided	1	-0.5	-0.5	7.618317	0.30092	-1.45121	-1.16766	1.04270930124811	1.859841	-2.504849	-1.227692
Trial2	1	1	noBlindfold	clockwise	practice	Guided	1	-0.5	-0.5	7.638321	0.30092	-1.45122	-1.19468	1.06021369658861	1.797517	-2.43714	-1.156104
Trial2	1	1	noBlindfold	clockwise	practice	Guided	1	-0.5	-0.5	7.65831	0.30091	-1.45122	-1.20797	1.06896135357248	1.783011	-2.500617	-1.026705
Trial2	1	1	noBlindfold	clockwise	practice	Guided	1	-0.5	-0.5	7.678314	0.3009	-1.45125	-1.22153	1.07798252013643	1.711794	-2.48369	-0.962651
Trial2	1	1	noBlindfold	clockwise	practice	Guided	1	-0.5	-0.5	7.698318	0.30089	-1.45125	-1.23457	1.08674648085862	1.763781	-2.43714	-0.889048
Trial2	1	1	noBlindfold	clockwise	practice	Guided	1	-0.5	-0.5	7.718323	0.30088	-1.45125	-1.24754	1.09554773767552	1.903288	-2.492153	-0.977061
Trial2	1	1	noBlindfold	clockwise	practice	Guided	1	-0.5	-0.5	7.738312	0.30092	-1.45127	-1.27428	1.11399383221156	1.990234	-2.636035	-1.199423
Trial2	1	1	noBlindfold	clockwise	practice	Guided	1	-0.5	-0.5	7.758316	0.30101	-1.45141	-1.28784	1.12352519862655	2.075181	-3.042287	-1.536696
Trial2	1	1	noBlindfold	clockwise	practice	Guided	1	-0.5	-0.5	7.77832	0.30103	-1.45147	-1.30184	1.13340036113673	2.117459	-2.932261	-1.484671
Trial2	1	1	noBlindfold	clockwise	practice	Guided	1	-0.5	-0.5	7.798309	0.30104	-1.45148	-1.30494	1.13560268206038	2.11881	-2.970347	-1.846258
Trial2	1	1	noBlindfold	clockwise	practice	Guided	1	-0.5	-0.5	7.818314	0.30105	-1.45147	-1.30332	1.13446199841827	2.408101	-3.224255	-3.583146
Trial2	1	1	noBlindfold	clockwise	practice	Guided	1	-0.5	-0.5	7.838318	0.30113	-1.45164	-1.30188	1.13349936452462	2.563934	-4.751935	-2.929423
Trial2	1	1	noBlindfold	clockwise	practice	Guided	1	-0.5	-0.5	7.858322	0.30125	-1.45184	-1.30181	1.13353467084143	2.358848	-3.406222	-2.597316
Trial2	1	1	noBlindfold	clockwise	practice	Guided	1	-0.5	-0.5	7.878311	0.30125	-1.45184	-1.30179	1.13352050464219	2.766575	-4.159483	-2.765572
Trial2	1	1	noBlindfold	clockwise	practice	Guided	1	-0.5	-0.5	7.898315	0.30126	-1.45185	-1.30175	1.13349925125803	2.713219	-3.939429	-2.667019
Trial2	1	1	noBlindfold	clockwise	practice	Guided	1	-0.5	-0.5	7.91832	0.30125	-1.45185	-1.30169	1.13344984493179	2.028447	-3.40199	-2.467913
Trial2	1	1	noBlindfold	clockwise	practice	Guided	1	-0.5	-0.5	7.938309	0.30123	-1.45184	-1.30158	1.13335788589188	1.817487	-3.507785	-1.99315
Trial2	1	1	noBlindfold	clockwise	practice	Guided	1	-0.5	-0.5	7.958313	0.30119	-1.45179	-1.30155	1.13330828059272	1.942957	-3.059215	-2.446178
Trial2	1	1	noBlindfold	clockwise	practice	Guided	1	-0.5	-0.5	7.978317	0.30118	-1.45178	-1.30154	1.1332942246333	2.122892	-3.389295	-2.489231
Trial2	1	1	noBlindfold	clockwise	practice	Guided	1	-0.5	-0.5	7.998322	0.30118	-1.45177	-1.30153	1.13328714239454	2.456092	-3.457004	-2.685732
Trial2	1	1	noBlindfold	clockwise	practice	Guided	1	-0.5	-0.5	8.018311	0.30118	-1.45177	-1.30152	1.13328006019999	2.450295	-3.427381	-2.761633
Trial2	1	1	noBlindfold	clockwise	practice	Guided	1	-0.5	-0.5	8.038315	0.30119	-1.45177	-1.3015	1.13327303846319	2.415903	-3.490858	-2.683175
Trial2	1	1	noBlindfold	clockwise	practice	Guided	1	-0.5	-0.5	8.058319	0.30118	-1.45176	-1.30148	1.13325173186404	1.966606	-3.063446	-2.478806
Trial2	1	1	noBlindfold	clockwise	practice	Guided	1	-0.5	-0.5	8.078308	0.30116	-1.45173	-1.30146	1.13322349349182	1.703734	-2.902638	-2.350893
Trial2	1	1	noBlindfold	clockwise	practice	Guided	1	-0.5	-0.5	8.098312	0.30114	-1.45169	-1.30144	1.13319521294907	1.609846	-2.81377	-2.347421
Trial2	1	1	noBlindfold	clockwise	practice	Guided	1	-0.5	-0.5	8.118317	0.30111	-1.45164	-1.30142	1.1331598320139	1.458501	-2.750293	-2.360917
Trial2	1	1	noBlindfold	clockwise	practice	Guided	1	-0.5	-0.5	8.138321	0.30108	-1.45161	-1.30138	1.13311028704292	1.406668	-2.712207	-2.291582
Trial2	1	1	noBlindfold	clockwise	practice	Guided	1	-0.5	-0.5	8.15831	0.30103	-1.45156	-1.30136	1.13306087404338	1.403056	-2.894174	-2.203456
Trial2	1	1	noBlindfold	clockwise	practice	Guided	1	-0.5	-0.5	8.178314	0.30101	-1.45156	-1.30135	1.13303963351255	1.361689	-2.957651	-2.280815
Trial2	1	1	noBlindfold	clockwise	practice	Guided	1	-0.5	-0.5	8.198318	0.30099	-1.45155	-1.30133	1.13301143728047	1.219899	-2.818002	-2.189946
Trial2	1	1	noBlindfold	clockwise	practice	Guided	1	-0.5	-0.5	8.218323	0.30097	-1.45154	-1.30132	1.13299021786307	1.154581	-2.809538	-2.226252
Trial2	1	1	noBlindfold	clockwise	practice	Guided	1	-0.5	-0.5	8.238312	0.30094	-1.45153	-1.3013	1.13295475283633	1.177182	-2.818002	-2.343024
Trial2	1	1	noBlindfold	clockwise	practice	Guided	1	-0.5	-0.5	8.258316	0.3009	-1.4515	-1.30128	1.13291239853443	1.054336	-2.585253	-2.17152
Trial2	1	1	noBlindfold	clockwise	practice	Guided	1	-0.5	-0.5	8.27832	0.30087	-1.45147	-1.30126	1.13287701795257	1.000268	-2.496385	-2.04763
Trial2	1	1	noBlindfold	clockwise	practice	Guided	1	-0.5	-0.5	8.298309	0.30084	-1.45144	-1.30124	1.13284165848296	1.025398	-2.521776	-2.008768
Trial2	1	1	noBlindfold	clockwise	practice	Guided	1	-0.5	-0.5	8.318314	0.30082	-1.45142	-1.30122	1.13281342011639	0.890617	-2.496385	-1.98067
Trial2	1	1	noBlindfold	clockwise	practice	Guided	1	-0.5	-0.5	8.338318	0.30078	-1.45138	-1.30113	1.13272148956338	0.67189	-2.242477	-1.968615
Trial2	1	1	noBlindfold	clockwise	practice	Guided	1	-0.5	-0.5	8.358322	0.30058	-1.45119	-1.30109	1.13255177350157	0.254416	-2.005496	-1.893248
Trial2	1	1	noBlindfold	clockwise	practice	Guided	1	-0.5	-0.5	8.378311	0.30048	-1.45113	-1.30108	1.13247401354326	0.136013	-2.081669	-1.940133
Trial2	1	1	noBlindfold	clockwise	practice	Guided	1	-0.5	-0.5	8.398315	0.30044	-1.45111	-1.30106	1.13243157704738	0.130111	-2.166305	-1.906748
Trial2	1	1	noBlindfold	clockwise	practice	Guided	1	-0.5	-0.5	8.41832	0.30042	-1.45111	-1.30105	1.13241042212732	0.252328	-2.305954	-1.737814
Trial2	1	1	noBlindfold	clockwise	practice	Guided	1	-0.5	-0.5	8.438309	0.3004	-1.45111	-1.30102	1.13237495275249	0.411971	-2.234014	-1.613588
Trial2	1	1	noBlindfold	clockwise	practice	Guided	1	-0.5	-0.5	8.458313	0.30039	-1.45111	-1.30101	1.13236081247771	0.526502	-2.140914	-1.697178
Trial2	1	1	noBlindfold	clockwise	practice	Guided	1	-0.5	-0.5	8.478317	0.30038	-1.45111	-1.30099	1.13233965207467	0.4284	-2.030887	-1.706651
Trial2	1	1	noBlindfold	clockwise	practice	Guided	1	-0.5	-0.5	8.498322	0.30037	-1.45109	-1.30098	1.13232551179999	0.249618	-1.942019	-1.683279
Trial2	1	1	noBlindfold	clockwise	practice	Guided	1	-0.5	-0.5	8.518311	0.30035	-1.45108	-1.30097	1.13230437790074	0.04096	-1.984337	-1.700218
Trial2	1	1	noBlindfold	clockwise	practice	Guided	1	-0.5	-0.5	8.538315	0.30032	-1.45106	-1.30093	1.13225474723042	-0.026237	-1.857383	-1.690355
Trial2	1	1	noBlindfold	clockwise	practice	Guided	1	-0.5	-0.5	8.558319	0.30025	-1.45098	-1.3009	1.13218409919541	-0.096654	-1.645793	-1.504599
Trial2	1	1	noBlindfold	clockwise	practice	Guided	1	-0.5	-0.5	8.578308	0.30021	-1.45093	-1.30089	1.13214874679729	-0.06174	-1.688111	-1.473222
Trial2	1	1	noBlindfold	clockwise	practice	Guided	1	-0.5	-0.5	8.598312	0.3002	-1.45092	-1.30089	1.13214169022097	-0.042901	-1.692343	-1.606963
Trial2	1	1	noBlindfold	clockwise	practice	Guided	1	-0.5	-0.5	8.618317	0.30019	-1.45091	-1.30088	1.13212752888118	0.0034643	-1.738893	-1.651307
Trial2	1	1	noBlindfold	clockwise	practice	Guided	1	-0.5	-0.5	8.638321	0.30018	-1.45091	-1.30087	1.13211345187141	-0.015692	-1.658489	-1.618461
Trial2	1	1	noBlindfold	clockwise	practice	Guided	1	-0.5	-0.5	8.65831	0.30016	-1.45089	-1.30087	1.13209931778807	0.018213	-1.628866	-1.575041
Trial2	1	1	noBlindfold	clockwise	practice	Guided	1	-0.5	-0.5	8.678314	0.30015	-1.45088	-1.30086	1.13208515644836	0.029696	-1.874311	-1.637624
Trial2	1	1	noBlindfold	clockwise	practice	Guided	1	-0.5	-0.5	8.698318	0.30014	-1.45089	-1.30086	1.13207812106894	0.065778	-1.971642	-1.648761
Trial2	1	1	noBlindfold	clockwise	practice	Guided	1	-0.5	-0.5	8.718323	0.30014	-1.4509	-1.30086	1.13207812106894	0.113989	-2.018192	-1.629977
Trial2	1	1	noBlindfold	clockwise	practice	Guided	1	-0.5	-0.5	8.738312	0.30014	-1.45091	-1.30084	1.13206386911839	0.193311	-2.064742	-1.609922
Trial2	1	1	noBlindfold	clockwise	practice	Guided	1	-0.5	-0.5	8.758316	0.30014	-1.45093	-1.30083	1.13205678537528	0.328284	-2.085901	-1.427861
Trial2	1	1	noBlindfold	clockwise	practice	Guided	1	-0.5	-0.5	8.77832	0.30014	-1.45094	-1.30081	1.13204270235078	0.31264	-2.001265	-1.264563
Trial2	1	1	noBlindfold	clockwise	practice	Guided	1	-0.5	-0.5	8.798309	0.30014	-1.45094	-1.30078	1.13202153597828	0.157803	-1.954715	-1.073324
Trial2	1	1	noBlindfold	clockwise	practice	Guided	1	-0.5	-0.5	8.818314	0.30013	-1.45094	-1.30076	1.13200029115962	0.17298	-1.827761	-1.009652
Trial2	1	1	noBlindfold	clockwise	practice	Guided	1	-0.5	-0.5	8.838318	0.30013	-1.45094	-1.30073	1.1319790409891	0.10643	-1.874311	-1.016574
[truncated: 12,701 more rows]
