# Supplementary material for: Assessing kinesthetic proprioceptive function of the upper limb: a novel dynamic movement reproduction task using a robotic arm
Source: PeerJ. 2021 May 3;9:e11301. doi: 10.7717/peerj.11301 (PMC8101453; doi:10.7717/peerj.11301)
Supplement: Supplemental Information 3 [file peerj-09-11301-s003.zip › DMR raw data_Study 2_part 2/HMData_PP039_2019-10-25-13-27-07.txt]

Trial1	2	1	blindfold	clockwise	practice	Guided	1	0.5	-0.25	0	0.45004	-1.45	-1.05	0.801558436438111	0.017335	0.020693	0.027787
Trial1	2	1	blindfold	clockwise	practice	Guided	1	0.5	-0.25	0.01411438	0.45004	-1.45	-1.05	0.801558436438111	0.019466	0.04185	-0.0057455
Trial1	2	1	blindfold	clockwise	practice	Guided	1	0.5	-0.25	0.03411865	0.45004	-1.45	-1.05	0.801558436438111	0.014495	0.020688	0.002357
Trial1	2	1	blindfold	clockwise	practice	Guided	1	0.5	-0.25	0.05412292	0.45004	-1.45	-1.05	0.801558436438111	-0.01162	-0.02163	-0.0077193
Trial1	2	1	blindfold	clockwise	practice	Guided	1	0.5	-0.25	0.07411194	0.45004	-1.45	-1.05	0.801558436438111	-0.024146	-0.0047056	-0.02114
Trial1	2	1	blindfold	clockwise	practice	Guided	1	0.5	-0.25	0.09411621	0.45004	-1.45	-1.05	0.801558436438111	-0.012956	0.00376	0.01324
Trial1	2	1	blindfold	clockwise	practice	Guided	1	0.5	-0.25	0.1141205	0.45004	-1.45	-1.05	0.801558436438111	-0.00043572	-0.017401	0.026662
Trial1	2	1	blindfold	clockwise	practice	Guided	1	0.5	-0.25	0.1341095	0.45004	-1.45	-1.05	0.801558436438111	-0.0024795	-0.051255	-0.011345
Trial1	2	1	blindfold	clockwise	practice	Guided	1	0.5	-0.25	0.1541138	0.45004	-1.45	-1.05	0.801558436438111	0.0022261	-0.0089333	-0.015252
Trial1	2	1	blindfold	clockwise	practice	Guided	1	0.5	-0.25	0.174118	0.45004	-1.45	-1.05	0.801558436438111	-0.029128	-0.017398	-0.013035
Trial1	2	1	blindfold	clockwise	practice	Guided	1	0.5	-0.25	0.1941223	0.45004	-1.45	-1.05	0.801558436438111	0.031978	0.0037619	-0.00041678
Trial1	2	1	blindfold	clockwise	practice	Guided	1	0.5	-0.25	0.2141113	0.45005	-1.45	-1.05	0.801557812367948	-0.011901	0.016456	-0.0035224
Trial1	2	1	blindfold	clockwise	practice	Guided	1	0.5	-0.25	0.2341156	0.45005	-1.45	-1.05	0.801557812367948	-0.010571	0.024917	-0.024479
Trial1	2	1	blindfold	clockwise	practice	Guided	1	0.5	-0.25	0.2541199	0.45005	-1.45	-1.05	0.801557812367948	0.026467	-0.017404	0.024171
Trial1	2	1	blindfold	clockwise	practice	Guided	1	0.5	-0.25	0.2741241	0.45005	-1.45	-1.05	0.801557812367948	0.032243	-0.0089425	-0.010491
Trial1	2	1	blindfold	clockwise	practice	Guided	1	0.5	-0.25	0.2941132	0.45005	-1.45	-1.05	0.801557812367948	-0.0016859	-0.0047114	-0.023913
Trial1	2	1	blindfold	clockwise	practice	Guided	1	0.5	-0.25	0.3141174	0.45005	-1.45	-1.05	0.801557812367948	-0.042455	0.0079813	-0.01388
Trial1	2	1	blindfold	clockwise	practice	Guided	1	0.5	-0.25	0.3341217	0.45005	-1.45	-1.05	0.801557812367948	0.016078	0.020676	-0.022783
Trial1	2	1	blindfold	clockwise	practice	Guided	1	0.5	-0.25	0.3541107	0.45005	-1.45	-1.05	0.801557812367948	-0.01892	-0.021644	0.012685
Trial1	2	1	blindfold	clockwise	practice	Guided	1	0.5	-0.25	0.374115	0.45005	-1.45	-1.05	0.801557812367948	0.032508	0.0079751	-0.00069003
Trial1	2	1	blindfold	clockwise	practice	Guided	1	0.5	-0.25	0.3941193	0.45005	-1.45	-1.05	0.801557812367948	0.040056	-0.0047195	0.020833
Trial1	2	1	blindfold	clockwise	practice	Guided	1	0.5	-0.25	0.4141235	0.45005	-1.45	-1.05	0.801557812367948	0.0050584	-0.013185	0.010192
Trial1	2	1	blindfold	clockwise	practice	Guided	1	0.5	-0.25	0.4341125	0.45005	-1.45	-1.05	0.801557812367948	0.0019487	-0.00048951	-0.01105
Trial1	2	1	blindfold	clockwise	practice	Guided	1	0.5	-0.25	0.4541168	0.45005	-1.45	-1.05	0.801557812367948	-0.011376	0.016438	-0.011893
Trial1	2	1	blindfold	clockwise	practice	Guided	1	0.5	-0.25	0.4741211	0.45005	-1.45	-1.05	0.801557812367948	0.036673	0.016435	0.0037871
Trial1	2	1	blindfold	clockwise	practice	Guided	1	0.5	-0.25	0.4941101	0.45005	-1.45	-1.05	0.801557812367948	0.0032746	-0.0047244	-0.010763
Trial1	2	1	blindfold	clockwise	practice	Guided	1	0.5	-0.25	0.5141144	0.45005	-1.45	-1.05	0.801557812367948	0.0134	-0.00049507	0.019143
Trial1	2	1	blindfold	clockwise	practice	Guided	1	0.5	-0.25	0.5341187	0.45006	-1.45	-1.05	0.801557188422396	-0.017691	-0.00049472	0.017166
Trial1	2	1	blindfold	clockwise	practice	Guided	1	0.5	-0.25	0.5541229	0.45006	-1.45	-1.05	0.801557188422396	-0.012451	0.024895	0.0048744
Trial1	2	1	blindfold	clockwise	practice	Guided	1	0.5	-0.25	0.5741119	0.45005	-1.45	-1.05	0.801557812367948	-0.018756	-0.0047321	0.033936
Trial1	2	1	blindfold	clockwise	practice	Guided	1	0.5	-0.25	0.5941162	0.45006	-1.45	-1.05	0.801557188422396	0.040575	-0.0047326	0.012457
Trial1	2	1	blindfold	clockwise	practice	Guided	1	0.5	-0.25	0.6141205	0.45006	-1.45	-1.05	0.801557188422396	0.017833	-0.0089656	0.019428
Trial1	2	1	blindfold	clockwise	practice	Guided	1	0.5	-0.25	0.6341095	0.45006	-1.45	-1.05	0.801557188422396	0.050253	0.0079604	0.0054402
Trial1	2	1	blindfold	clockwise	practice	Guided	1	0.5	-0.25	0.6541138	0.45006	-1.45	-1.05	0.801557188422396	0.0055762	-0.00050341	0.0020955
Trial1	2	1	blindfold	clockwise	practice	Guided	1	0.5	-0.25	0.674118	0.45006	-1.45	-1.05	0.801557188422396	-0.020271	0.0037249	-0.012454
Trial1	2	1	blindfold	clockwise	practice	Guided	1	0.5	-0.25	0.6941223	0.45006	-1.45	-1.05	0.801557188422396	-0.020271	0.0037249	-0.012454
Trial1	2	1	blindfold	clockwise	practice	Guided	1	0.5	-0.25	0.7141113	0.45006	-1.45	-1.05	0.801557188422396	0.0045105	0.020653	0.018583
Trial1	2	1	blindfold	clockwise	practice	Guided	1	0.5	-0.25	0.7341156	0.45006	-1.45	-1.05	0.801557188422396	0.00060149	0.020652	0.0099182
Trial1	2	1	blindfold	clockwise	practice	Guided	1	0.5	-0.25	0.7541199	0.45006	-1.45	-1.05	0.801557188422396	0.0016663	-0.013202	-0.0068479
Trial1	2	1	blindfold	clockwise	practice	Guided	1	0.5	-0.25	0.7741241	0.45006	-1.45	-1.05	0.801557188422396	0.010012	0.0079538	-0.0074125
Trial1	2	1	blindfold	clockwise	practice	Guided	1	0.5	-0.25	0.7941132	0.45006	-1.45	-1.05	0.801557188422396	0.0055695	0.003722	0.0018162
Trial1	2	1	blindfold	clockwise	practice	Guided	1	0.5	-0.25	0.8141174	0.45006	-1.45	-1.05	0.801557188422396	0.0071671	0.020648	-0.023334
Trial1	2	1	blindfold	clockwise	practice	Guided	1	0.5	-0.25	0.8341217	0.45006	-1.45	-1.05	0.801557188422396	0.0058312	0.012182	-0.0023764
Trial1	2	1	blindfold	clockwise	practice	Guided	1	0.5	-0.25	0.8541107	0.45007	-1.45	-1.05	0.801556564601454	0.00085325	-0.013208	0.0023801
Trial1	2	1	blindfold	clockwise	practice	Guided	1	0.5	-0.25	0.874115	0.45007	-1.45	-1.05	0.801556564601454	0.0019201	0.016414	-0.020836
Trial1	2	1	blindfold	clockwise	practice	Guided	1	0.5	-0.25	0.8941193	0.45007	-1.45	-1.05	0.801556564601454	-0.0082942	-0.021671	0.0093526
Trial1	2	1	blindfold	clockwise	practice	Guided	1	0.5	-0.25	0.9141235	0.45007	-1.45	-1.05	0.801556564601454	0.0060937	-0.017439	-0.0065671
Trial1	2	1	blindfold	clockwise	practice	Guided	1	0.5	-0.25	0.9341125	0.45007	-1.45	-1.05	0.801556564601454	-0.0035893	-0.01744	0.005444
Trial1	2	1	blindfold	clockwise	practice	Guided	1	0.5	-0.25	0.9541168	0.45007	-1.45	-1.05	0.801556564601454	-0.02082	-0.0047453	-0.0040693
Trial1	2	1	blindfold	clockwise	practice	Guided	1	0.5	-0.25	0.9741211	0.45007	-1.45	-1.05	0.801556564601454	-0.043558	0.012179	0.00068622
Trial1	2	1	blindfold	clockwise	practice	Guided	1	0.5	-0.25	0.9941101	0.45007	-1.45	-1.05	0.801556564601454	-0.020023	-0.00051613	-0.016643
Trial1	2	1	blindfold	clockwise	practice	Guided	1	0.5	-0.25	1.014114	0.45007	-1.45	-1.05	0.801556564601454	0.018345	0.0079463	0.011048
Trial1	2	1	blindfold	clockwise	practice	Guided	1	0.5	-0.25	1.034119	0.45007	-1.45	-1.05	0.801556564601454	-0.03184	-0.00052042	0.028903
Trial1	2	1	blindfold	clockwise	practice	Guided	1	0.5	-0.25	1.054123	0.45007	-1.45	-1.05	0.801556564601454	-0.011941	0.007943	-0.0034998
Trial1	2	1	blindfold	clockwise	practice	Guided	1	0.5	-0.25	1.074112	0.45007	-1.45	-1.05	0.801556564601454	-0.025535	-0.00052626	-0.00015205
Trial1	2	1	blindfold	clockwise	practice	Guided	1	0.5	-0.25	1.094116	0.45007	-1.45	-1.05	0.801556564601454	0.019407	-0.0047582	-0.0057105
Trial1	2	1	blindfold	clockwise	practice	Guided	1	0.5	-0.25	1.11412	0.45007	-1.45	-1.05	0.801556564601454	-0.021629	0.012169	-0.011032
Trial1	2	1	blindfold	clockwise	practice	Guided	1	0.5	-0.25	1.134109	0.45007	-1.45	-1.05	0.801556564601454	0.027756	0.0037032	0.0032379
Trial1	2	1	blindfold	clockwise	practice	Guided	1	0.5	-0.25	1.154114	0.45007	-1.45	-1.05	0.801556564601454	-0.012212	0.0079343	0.017747
Trial1	2	1	blindfold	clockwise	practice	Guided	1	0.5	-0.25	1.174118	0.45007	-1.45	-1.05	0.801556564601454	0.017808	-0.00052961	0.01944
Trial1	2	1	blindfold	clockwise	practice	Guided	1	0.5	-0.25	1.194122	0.45007	-1.45	-1.05	0.801556564601454	-0.029443	0.037557	-0.0088135
Trial1	2	1	blindfold	clockwise	practice	Guided	1	0.5	-0.25	1.214111	0.45007	-1.45	-1.05	0.801556564601454	0.023847	0.016396	-0.0054261
Trial1	2	1	blindfold	clockwise	practice	Guided	1	0.5	-0.25	1.234116	0.45007	-1.45	-1.05	0.801556564601454	0.022513	0.016394	0.015533
Trial1	2	1	blindfold	clockwise	practice	Guided	1	0.5	-0.25	1.25412	0.45007	-1.45	-1.05	0.801556564601454	0.0044823	0.024857	0.018594
Trial1	2	1	blindfold	clockwise	practice	Guided	1	0.5	-0.25	1.274124	0.45007	-1.45	-1.05	0.801556564601454	-0.011952	0.0036953	-0.0034942
Trial1	2	1	blindfold	clockwise	practice	Guided	1	0.5	-0.25	1.294113	0.45007	-1.45	-1.05	0.801556564601454	0.010786	0.0079274	-0.010465
Trial1	2	1	blindfold	clockwise	practice	Guided	1	0.5	-0.25	1.314117	0.45008	-1.45	-1.05	0.801555942761177	0.0094524	0.016389	0.010492
Trial1	2	1	blindfold	clockwise	practice	Guided	1	0.5	-0.25	1.334122	0.45008	-1.45	-1.05	0.801555942761177	0.015222	-0.02593	-0.010184
Trial1	2	1	blindfold	clockwise	practice	Guided	1	0.5	-0.25	1.354111	0.45008	-1.45	-1.05	0.801555942761177	0.031917	0.012157	0.0077105
Trial1	2	1	blindfold	clockwise	practice	Guided	1	0.5	-0.25	1.374115	0.45008	-1.45	-1.05	0.801555942761177	0.0091761	-0.00054282	0.014682
Trial1	2	1	blindfold	clockwise	practice	Guided	1	0.5	-0.25	1.394119	0.45008	-1.45	-1.05	0.801555942761177	0.027738	0.020617	0.0032377
Trial1	2	1	blindfold	clockwise	practice	Guided	1	0.5	-0.25	1.414124	0.45008	-1.45	-1.05	0.801555942761177	0.0049971	-0.0090058	0.010209
Trial1	2	1	blindfold	clockwise	practice	Guided	1	0.5	-0.25	1.434113	0.45008	-1.45	-1.05	0.801555942761177	-0.033907	-0.017469	-0.0082517
Trial1	2	1	blindfold	clockwise	practice	Guided	1	0.5	-0.25	1.454117	0.45008	-1.45	-1.05	0.801555942761177	0.019918	0.02908	-0.014092
Trial1	2	1	blindfold	clockwise	practice	Guided	1	0.5	-0.25	1.474121	0.45009	-1.45	-1.05	0.801555321044771	-0.0036215	0.012152	0.005454
Trial1	2	1	blindfold	clockwise	practice	Guided	1	0.5	-0.25	1.49411	0.45009	-1.45	-1.05	0.801555321044771	-0.0025568	0.020616	-0.011312
Trial1	2	1	blindfold	clockwise	practice	Guided	1	0.5	-0.25	1.514114	0.45009	-1.45	-1.05	0.801555321044771	-0.039151	0.0036873	0.0031948
Trial1	2	1	blindfold	clockwise	practice	Guided	1	0.5	-0.25	1.534119	0.45009	-1.45	-1.05	0.801555321044771	0.0088987	-0.0090099	0.018876
Trial1	2	1	blindfold	clockwise	practice	Guided	1	0.5	-0.25	1.554123	0.45009	-1.45	-1.05	0.801555321044771	0.037143	0.0036855	-0.00458
Trial1	2	1	blindfold	clockwise	practice	Guided	1	0.5	-0.25	1.574112	0.45009	-1.45	-1.05	0.801555321044771	0.019912	0.0079113	-0.014091
Trial1	2	1	blindfold	clockwise	practice	Guided	1	0.5	-0.25	1.594116	0.45009	-1.45	-1.05	0.801555321044771	-0.0067358	0.0079103	-0.015785
Trial1	2	1	blindfold	clockwise	practice	Guided	1	0.5	-0.25	1.61412	0.45009	-1.45	-1.05	0.801555321044771	-0.020593	0.016372	0.0043271
Trial1	2	1	blindfold	clockwise	practice	Guided	1	0.5	-0.25	1.634109	0.45009	-1.45	-1.05	0.801555321044771	0.044689	0.012139	0.003806
Trial1	2	1	blindfold	clockwise	practice	Guided	1	0.5	-0.25	1.654114	0.45009	-1.45	-1.05	0.801555321044771	0.01884	0.007906	-0.022756
Trial1	2	1	blindfold	clockwise	practice	Guided	1	0.5	-0.25	1.674118	0.45009	-1.45	-1.05	0.801555321044771	0.041039	0.007901	0.0040863
Trial1	2	1	blindfold	clockwise	practice	Guided	1	0.5	-0.25	1.694122	0.45009	-1.45	-1.05	0.801555321044771	0.0057758	0.020595	-0.0023636
Trial1	2	1	blindfold	clockwise	practice	Guided	1	0.5	-0.25	1.714111	0.45009	-1.45	-1.05	0.801555321044771	0.01466	0.024825	-0.0017983
Trial1	2	1	blindfold	clockwise	practice	Guided	1	0.5	-0.25	1.734116	0.45009	-1.45	-1.05	0.801555321044771	0.023541	0.012127	-0.0012312
Trial1	2	1	blindfold	clockwise	practice	Guided	1	0.5	-0.25	1.75412	0.45009	-1.45	-1.05	0.801555321044771	-0.020603	0.016356	-0.0082472
Trial1	2	1	blindfold	clockwise	practice	Guided	1	0.5	-0.25	1.774124	0.4501	-1.45	-1.05	0.801554697596921	0.0060414	0.0036598	-0.01244
Trial1	2	1	blindfold	clockwise	practice	Guided	1	0.5	-0.25	1.794113	0.4501	-1.45	-1.05	0.801554697596921	-0.034195	-0.0090363	-0.0049054
Trial1	2	1	blindfold	clockwise	practice	Guided	1	0.5	-0.25	1.814117	0.4501	-1.45	-1.05	0.801554697596921	-0.021671	0.024816	0.0085182
Trial1	2	1	blindfold	clockwise	practice	Guided	1	0.5	-0.25	1.834122	0.4501	-1.45	-1.05	0.801554697596921	-0.0083495	0.020584	0.0093658
Trial1	2	1	blindfold	clockwise	practice	Guided	1	0.5	-0.25	1.854111	0.4501	-1.45	-1.05	0.801554697596921	-0.011457	-0.013271	-0.011876
Trial1	2	1	blindfold	clockwise	practice	Guided	1	0.5	-0.25	1.874115	0.4501	-1.45	-1.05	0.801554697596921	-0.017764	-0.0090414	0.017183
Trial1	2	1	blindfold	clockwise	practice	Guided	1	0.5	-0.25	1.894119	0.45009	-1.45	-1.05	0.801555321044771	-0.0086138	0.0078839	0.013557
Trial1	2	1	blindfold	clockwise	practice	Guided	1	0.5	-0.25	1.914124	0.4501	-1.45	-1.05	0.801554697596921	-0.038636	0.0036507	-0.0051852
Trial1	2	1	blindfold	clockwise	practice	Guided	1	0.5	-0.25	1.934113	0.45009	-1.45	-1.05	0.801555321044771	1.4883E-06	0.0036506	0.018311
Trial1	2	1	blindfold	clockwise	practice	Guided	1	0.5	-0.25	1.954117	0.4501	-1.45	-1.05	0.801554697596921	0.0026662	0.016345	0.0012619
Trial1	2	1	blindfold	clockwise	practice	Guided	1	0.5	-0.25	1.974121	0.4501	-1.45	-1.05	0.801554697596921	0.040766	0.016344	0.0082763
Trial1	2	1	blindfold	clockwise	practice	Guided	1	0.5	-0.25	1.99411	0.4501	-1.45	-1.05	0.801554697596921	0.0065675	0.016342	-0.014939
Trial1	2	1	blindfold	clockwise	practice	Guided	1	0.5	-0.25	2.014114	0.4501	-1.45	-1.05	0.801554697596921	0.0063005	-0.00058611	-0.010748
Trial1	2	1	blindfold	clockwise	practice	Guided	1	0.5	-0.25	2.034119	0.4501	-1.45	-1.05	0.801554697596921	0.022197	-0.00058638	0.019726
Trial1	2	1	blindfold	clockwise	practice	Guided	1	0.5	-0.25	2.054123	0.4501	-1.45	-1.05	0.801554697596921	-0.010401	0.012107	0.0054569
Trial1	2	1	blindfold	clockwise	practice	Guided	1	0.5	-0.25	2.074112	0.4501	-1.45	-1.05	0.801554697596921	0.0010586	0.0078748	0.0015519
Trial1	2	1	blindfold	clockwise	practice	Guided	1	0.5	-0.25	2.094116	0.4501	-1.45	-1.05	0.801554697596921	0.017756	0.0036402	0.019446
Trial1	2	1	blindfold	clockwise	practice	Guided	1	0.5	-0.25	2.11412	0.4501	-1.45	-1.05	0.801554697596921	-0.020085	0.0078709	-0.016627
Trial1	2	1	blindfold	clockwise	practice	Guided	1	0.5	-0.25	2.134109	0.4501	-1.45	-1.05	0.801554697596921	-0.003654	-0.009058	0.0054606
Trial1	2	1	blindfold	clockwise	practice	Guided	1	0.5	-0.25	2.154114	0.4501	-1.45	-1.05	0.801554697596921	0.015177	0.0078679	0.013843
Trial1	2	1	blindfold	clockwise	practice	Guided	1	0.5	-0.25	2.174118	0.4501	-1.45	-1.05	0.801554697596921	0.0091373	-0.00059706	0.014691
Trial1	2	1	blindfold	clockwise	practice	Guided	1	0.5	-0.25	2.194122	0.4501	-1.45	-1.05	0.801554697596921	-0.00027882	0.0036343	0.022508
Trial1	2	1	blindfold	clockwise	practice	Guided	1	0.5	-0.25	2.214111	0.4501	-1.45	-1.05	0.801554697596921	-0.017512	0.0036344	0.012997
Trial1	2	1	blindfold	clockwise	practice	Guided	1	0.5	-0.25	2.234116	0.4501	-1.45	-1.05	0.801554697596921	-0.014847	-0.00059857	-0.028919
Trial1	2	1	blindfold	clockwise	practice	Guided	1	0.5	-0.25	2.25412	0.4501	-1.45	-1.05	0.801554697596921	0.024055	0.012094	-0.0096094
Trial1	2	1	blindfold	clockwise	practice	Guided	1	0.5	-0.25	2.274124	0.45011	-1.45	-1.05	0.801554076128627	-0.019295	-0.0048353	-0.029198
Trial1	2	1	blindfold	clockwise	practice	Guided	1	0.5	-0.25	2.294113	0.45011	-1.45	-1.05	0.801554076128627	-0.030042	0.0036267	-0.00041936
Trial1	2	1	blindfold	clockwise	practice	Guided	1	0.5	-0.25	2.314117	0.45011	-1.45	-1.05	0.801554076128627	-0.016188	-0.017533	-0.0079543
Trial1	2	1	blindfold	clockwise	practice	Guided	1	0.5	-0.25	2.334122	0.45011	-1.45	-1.05	0.801554076128627	0.015163	-0.0090692	-0.022744
Trial1	2	1	blindfold	clockwise	practice	Guided	1	0.5	-0.25	2.354111	0.45011	-1.45	-1.05	0.801554076128627	0.00077496	-0.017534	0.00575
Trial1	2	1	blindfold	clockwise	practice	Guided	1	0.5	-0.25	2.374115	0.45011	-1.45	-1.05	0.801554076128627	0.016938	0.020554	0.03203
Trial1	2	1	blindfold	clockwise	practice	Guided	1	0.5	-0.25	2.394119	0.45011	-1.45	-1.05	0.801554076128627	-0.00020378	-0.0090708	-0.049021
Trial1	2	1	blindfold	clockwise	practice	Guided	1	0.5	-0.25	2.414124	0.45011	-1.45	-1.05	0.801554076128627	-0.021167	0.01632	0.00014851
Trial1	2	1	blindfold	clockwise	practice	Guided	1	0.5	-0.25	2.434113	0.45011	-1.45	-1.05	0.801554076128627	-0.020369	0.016318	-0.012426
Trial1	2	1	blindfold	clockwise	practice	Guided	1	0.5	-0.25	2.454117	0.45011	-1.45	-1.05	0.801554076128627	0.0015707	0.0036207	-0.0068241
Trial1	2	1	blindfold	clockwise	practice	Guided	1	0.5	-0.25	2.474121	0.45011	-1.45	-1.05	0.801554076128627	0.020399	0.033243	-0.039228
Trial1	2	1	blindfold	clockwise	practice	Guided	1	0.5	-0.25	2.49411	0.45011	-1.45	-1.05	0.801554076128627	-0.016464	0.0036198	-0.0037645
Trial1	2	1	blindfold	clockwise	practice	Guided	1	0.5	-0.25	2.514114	0.45011	-1.45	-1.05	0.801554076128627	0.013822	0.016314	0.0065947
Trial1	2	1	blindfold	clockwise	practice	Guided	1	0.5	-0.25	2.534119	0.45012	-1.45	-1.05	0.80155345292963	-0.00056904	-0.004847	0.026706
Trial1	2	1	blindfold	clockwise	practice	Guided	1	0.5	-0.25	2.554123	0.45012	-1.45	-1.05	0.80155345292963	0.01462	-0.0048463	0.010786
Trial1	2	1	blindfold	clockwise	practice	Guided	1	0.5	-0.25	2.574112	0.45012	-1.45	-1.05	0.80155345292963	0.017727	0.0078474	0.01945
Trial1	2	1	blindfold	clockwise	practice	Guided	1	0.5	-0.25	2.594116	0.45011	-1.45	-1.05	0.801554076128627	-0.0075838	0.012078	-0.0032024
Trial1	2	1	blindfold	clockwise	practice	Guided	1	0.5	-0.25	2.61412	0.45011	-1.45	-1.05	0.801554076128627	-0.0044751	0.037468	0.018037
Trial1	2	1	blindfold	clockwise	practice	Guided	1	0.5	-0.25	2.634109	0.45011	-1.45	-1.05	0.801554076128627	0.014623	0.0036125	-0.0017931
Trial1	2	1	blindfold	clockwise	practice	Guided	1	0.5	-0.25	2.654114	0.45011	-1.45	-1.05	0.801554076128627	0.0085813	-0.0090826	0.023074
Trial1	2	1	blindfold	clockwise	practice	Guided	1	0.5	-0.25	2.674118	0.45012	-1.45	-1.05	0.80155345292963	-0.016736	0.02477	0.00041997
Trial1	2	1	blindfold	clockwise	practice	Guided	1	0.5	-0.25	2.694122	0.45012	-1.45	-1.05	0.80155345292963	0.0044035	0.012073	0.018601
Trial1	2	1	blindfold	clockwise	practice	Guided	1	0.5	-0.25	2.714111	0.45012	-1.45	-1.05	0.80155345292963	-0.0028802	0.012073	-0.0071149
Trial1	2	1	blindfold	clockwise	practice	Guided	1	0.5	-0.25	2.734116	0.45012	-1.45	-1.05	0.80155345292963	0.03602	0.0078404	0.012194
Trial1	2	1	blindfold	clockwise	practice	Guided	1	0.5	-0.25	2.75412	0.45012	-1.45	-1.05	0.80155345292963	0.032376	0.0036075	-0.00066166
Trial1	2	1	blindfold	clockwise	practice	Guided	1	0.5	-0.25	2.774124	0.45012	-1.45	-1.05	0.80155345292963	0.022956	0.033225	0.014131
Trial1	2	1	blindfold	clockwise	practice	Guided	1	0.5	-0.25	2.794113	0.45012	-1.45	-1.05	0.80155345292963	-0.011505	-0.017557	-0.012147
Trial1	2	1	blindfold	clockwise	practice	Guided	1	0.5	-0.25	2.814117	0.45012	-1.45	-1.05	0.80155345292963	0.010698	0.016296	-0.010452
Trial1	2	1	blindfold	clockwise	practice	Guided	1	0.5	-0.25	2.834122	0.45012	-1.45	-1.05	0.80155345292963	-0.0076011	-0.030255	-0.0031965
Trial1	2	1	blindfold	clockwise	practice	Guided	1	0.5	-0.25	2.854111	0.45012	-1.45	-1.05	0.80155345292963	-0.0034259	0.007831	0.0012776
Trial1	2	1	blindfold	clockwise	practice	Guided	1	0.5	-0.25	2.874115	0.45012	-1.45	-1.05	0.80155345292963	-0.0036928	-0.013331	0.0054688
Trial1	2	1	blindfold	clockwise	practice	Guided	1	0.5	-0.25	2.894119	0.45012	-1.45	-1.05	0.80155345292963	0.018777	-0.00063517	0.0026892
Trial1	2	1	blindfold	clockwise	practice	Guided	1	0.5	-0.25	2.914124	0.45013	-1.45	-1.05	0.801552831709448	0.0138	0.0035963	0.010792
Trial1	2	1	blindfold	clockwise	practice	Guided	1	0.5	-0.25	2.934113	0.45013	-1.45	-1.05	0.801552831709448	-0.0021026	0.01629	-0.01968
Trial1	2	1	blindfold	clockwise	practice	Guided	1	0.5	-0.25	2.954117	0.45013	-1.45	-1.05	0.801552831709448	0.0020715	0.0078246	0.0054679
Trial1	2	1	blindfold	clockwise	practice	Guided	1	0.5	-0.25	2.974121	0.45013	-1.45	-1.05	0.801552831709448	0.014595	-0.013337	-0.0017836
Trial1	2	1	blindfold	clockwise	practice	Guided	1	0.5	-0.25	2.99411	0.45013	-1.45	-1.05	0.801552831709448	-0.0045033	-0.013336	0.018044
Trial1	2	1	blindfold	clockwise	practice	Guided	1	0.5	-0.25	3.014114	0.45013	-1.45	-1.05	0.801552831709448	0.0043766	-0.0091066	0.018611
Trial1	2	1	blindfold	clockwise	practice	Guided	1	0.5	-0.25	3.034119	0.45013	-1.45	-1.05	0.801552831709448	-0.001664	0.0078215	0.014985
Trial1	2	1	blindfold	clockwise	practice	Guided	1	0.5	-0.25	3.054123	0.45013	-1.45	-1.05	0.801552831709448	-0.047051	0.0078202	-0.014118
Trial1	2	1	blindfold	clockwise	practice	Guided	1	0.5	-0.25	3.074112	0.45013	-1.45	-1.05	0.801552831709448	0.014585	0.01205	-0.0017797
Trial1	2	1	blindfold	clockwise	practice	Guided	1	0.5	-0.25	3.094116	0.45013	-1.45	-1.05	0.801552831709448	0.042299	0.02051	-0.016849
Trial1	2	1	blindfold	clockwise	practice	Guided	1	0.5	-0.25	3.11412	0.45013	-1.45	-1.05	0.801552831709448	-0.039506	-0.0048822	0.0074068
Trial1	2	1	blindfold	clockwise	practice	Guided	1	0.5	-0.25	3.134109	0.45013	-1.45	-1.05	0.801552831709448	0.027377	0.012045	0.0074516
Trial1	2	1	blindfold	clockwise	practice	Guided	1	0.5	-0.25	3.154114	0.45013	-1.45	-1.05	0.801552831709448	-0.037374	-0.009114	-0.026126
Trial1	2	1	blindfold	clockwise	practice	Guided	1	0.5	-0.25	3.174118	0.45014	-1.45	-1.05	0.801552208759305	-0.0013151	0.0035803	-0.032248
Trial1	2	1	blindfold	clockwise	practice	Guided	1	0.5	-0.25	3.194122	0.45014	-1.45	-1.05	0.801552208759305	-0.01935	0.0078104	-0.029184
Trial1	2	1	blindfold	clockwise	practice	Guided	1	0.5	-0.25	3.214111	0.45014	-1.45	-1.05	0.801552208759305	0.019816	0.02897	-0.014067
Trial1	2	1	blindfold	clockwise	practice	Guided	1	0.5	-0.25	3.234116	0.45014	-1.45	-1.05	0.801552208759305	0.02896	-0.00065277	-0.017691
Trial1	2	1	blindfold	clockwise	practice	Guided	1	0.5	-0.25	3.25412	0.45015	-1.45	-1.05	0.801551585933776	0.028956	-0.00065327	-0.01769
Trial1	2	1	blindfold	clockwise	practice	Guided	1	0.5	-0.25	3.274124	0.45015	-1.45	-1.05	0.801551585933776	-0.0018675	0.020503	-0.018536
Trial1	2	1	blindfold	clockwise	practice	Guided	1	0.5	-0.25	3.294113	0.45015	-1.45	-1.05	0.801551585933776	-0.0089779	-0.00065846	0.017777
Trial1	2	1	blindfold	clockwise	practice	Guided	1	0.5	-0.25	3.314117	0.45015	-1.45	-1.05	0.801551585933776	-0.016526	0.0205	-0.0093487
Trial1	2	1	blindfold	clockwise	practice	Guided	1	0.5	-0.25	3.334122	0.45015	-1.45	-1.05	0.801551585933776	0.043341	0.0078027	-0.015473
Trial1	2	1	blindfold	clockwise	practice	Guided	1	0.5	-0.25	3.354111	0.45015	-1.45	-1.05	0.801551585933776	0.00043832	-0.0048924	0.00996
Trial1	2	1	blindfold	clockwise	practice	Guided	1	0.5	-0.25	3.374115	0.45015	-1.45	-1.05	0.801551585933776	-0.030385	-0.0048954	0.0037914
Trial1	2	1	blindfold	clockwise	practice	Guided	1	0.5	-0.25	3.394119	0.45015	-1.45	-1.05	0.801551585933776	0.015623	0.01203	-0.01853
Trial1	2	1	blindfold	clockwise	practice	Guided	1	0.5	-0.25	3.414124	0.45015	-1.45	-1.05	0.801551585933776	-0.012625	0.016262	0.0049237
Trial1	2	1	blindfold	clockwise	practice	Guided	1	0.5	-0.25	3.434113	0.45015	-1.45	-1.05	0.801551585933776	0.013486	0.033188	0.015001
Trial1	2	1	blindfold	clockwise	practice	Guided	1	0.5	-0.25	3.454117	0.45016	-1.45	-1.05	0.801550966939044	0.0051346	-0.0048984	0.0060539
Trial1	2	1	blindfold	clockwise	practice	Guided	1	0.5	-0.25	3.474121	0.45016	-1.45	-1.05	0.801550966939044	0.033644	0.02049	-0.021592
Trial1	2	1	blindfold	clockwise	practice	Guided	1	0.5	-0.25	3.49411	0.45016	-1.45	-1.05	0.801550966939044	-0.029064	-0.0049024	-0.017162
Trial1	2	1	blindfold	clockwise	practice	Guided	1	0.5	-0.25	3.514114	0.45016	-1.45	-1.05	0.801550966939044	0.037285	0.0077923	-0.0087332
Trial1	2	1	blindfold	clockwise	practice	Guided	1	0.5	-0.25	3.534119	0.45016	-1.45	-1.05	0.801550966939044	-0.018412	-0.004903	0.025603
Trial1	2	1	blindfold	clockwise	practice	Guided	1	0.5	-0.25	3.554123	0.45016	-1.45	-1.05	0.801550966939044	-0.017882	0.012022	0.017219
Trial1	2	1	blindfold	clockwise	practice	Guided	1	0.5	-0.25	3.574112	0.45016	-1.45	-1.05	0.801550966939044	-0.024901	-0.0049073	-0.012684
Trial1	2	1	blindfold	clockwise	practice	Guided	1	0.5	-0.25	3.594116	0.45016	-1.45	-1.05	0.801550966939044	0.0048516	-0.00067686	0.010251
Trial1	2	1	blindfold	clockwise	practice	Guided	1	0.5	-0.25	3.61412	0.45017	-1.45	-1.05	0.801550342509277	0.028916	-0.021836	-0.017679
Trial1	2	1	blindfold	clockwise	practice	Guided	1	0.5	-0.25	3.634109	0.45017	-1.45	-1.05	0.801550342509277	-0.0087458	0.016249	0.013594
Trial1	2	1	blindfold	clockwise	practice	Guided	1	0.5	-0.25	3.654114	0.45017	-1.45	-1.05	0.801550342509277	0.036728	0.020481	-0.00034648
Trial1	2	1	blindfold	clockwise	practice	Guided	1	0.5	-0.25	3.674118	0.45017	-1.45	-1.05	0.801550342509277	-0.013194	0.020479	0.013315
Trial1	2	1	blindfold	clockwise	practice	Guided	1	0.5	-0.25	3.694122	0.45017	-1.45	-1.05	0.801550342509277	-0.017103	0.0077836	0.0046505
Trial1	2	1	blindfold	clockwise	practice	Guided	1	0.5	-0.25	3.714111	0.45017	-1.45	-1.05	0.801550342509277	0.0014615	0.016245	-0.0067931
Trial1	2	1	blindfold	clockwise	practice	Guided	1	0.5	-0.25	3.734116	0.45018	-1.45	-1.05	0.801549721909568	0.0050995	0.0077803	0.0060655
Trial1	2	1	blindfold	clockwise	practice	Guided	1	0.5	-0.25	3.75412	0.45018	-1.45	-1.05	0.801549721909568	0.023397	0.0035486	-0.0011861
Trial1	2	1	blindfold	clockwise	practice	Guided	1	0.5	-0.25	3.774124	0.45018	-1.45	-1.05	0.801549721909568	0.0017242	0.012012	-0.014044
Trial1	2	1	blindfold	clockwise	practice	Guided	1	0.5	-0.25	3.794113	0.45018	-1.45	-1.05	0.801549721909568	-0.012934	-0.026076	0.0091258
Trial1	2	1	blindfold	clockwise	practice	Guided	1	0.5	-0.25	3.814117	0.45018	-1.45	-1.05	0.801549721909568	-0.00041202	0.01201	0.022547
Trial1	2	1	blindfold	clockwise	practice	Guided	1	0.5	-0.25	3.834122	0.45018	-1.45	-1.05	0.801549721909568	0.020017	0.041631	-0.01824
Trial1	2	1	blindfold	clockwise	practice	Guided	1	0.5	-0.25	3.854111	0.45018	-1.45	-1.05	0.801549721909568	-0.00068153	0.0077745	0.026739
Trial1	2	1	blindfold	clockwise	practice	Guided	1	0.5	-0.25	3.874115	0.45018	-1.45	-1.05	0.801549721909568	0.0328	0.012006	-0.0090056
Trial1	2	1	blindfold	clockwise	practice	Guided	1	0.5	-0.25	3.894119	0.45018	-1.45	-1.05	0.801549721909568	-0.016584	0.012004	-0.003729
Trial1	2	1	blindfold	clockwise	practice	Guided	1	0.5	-0.25	3.914124	0.45018	-1.45	-1.05	0.801549721909568	0.0056177	-0.00069395	-0.0023181
Trial1	2	1	blindfold	clockwise	practice	Guided	1	0.5	-0.25	3.934113	0.45018	-1.45	-1.05	0.801549721909568	-0.013213	-0.0049261	0.013318
Trial1	2	1	blindfold	clockwise	practice	Guided	1	0.5	-0.25	3.954117	0.45019	-1.45	-1.05	0.801549099581751	0.0092576	-0.013389	-0.016872
Trial1	2	1	blindfold	clockwise	practice	Guided	1	0.5	-0.25	3.974121	0.45019	-1.45	-1.05	0.801549099581751	0.0011754	0.0035399	-0.0026035
Trial1	2	1	blindfold	clockwise	practice	Guided	1	0.5	-0.25	3.99411	0.45019	-1.45	-1.05	0.801549099581751	-0.022632	-0.0049227	0.021134
Trial1	2	1	blindfold	clockwise	practice	Guided	1	0.5	-0.25	4.014114	0.45019	-1.45	-1.05	0.801549099581751	-0.017124	0.0035395	0.0046515
Trial1	2	1	blindfold	clockwise	practice	Guided	1	0.5	-0.25	4.034119	0.45019	-1.45	-1.05	0.801549099581751	-0.010816	0.0077704	-0.024403
Trial1	2	1	blindfold	clockwise	practice	Guided	1	0.5	-0.25	4.054123	0.45019	-1.45	-1.05	0.801549099581751	0.0017081	-0.026085	-0.01098
Trial1	2	1	blindfold	clockwise	practice	Guided	1	0.5	-0.25	4.074112	0.45018	-1.45	-1.05	0.801549721909568	0.0089931	-0.01339	0.014736
Trial1	2	1	blindfold	clockwise	practice	Guided	1	0.5	-0.25	4.094116	0.45019	-1.45	-1.05	0.801549099581751	-0.0027334	-0.0049264	-0.01126
Trial1	2	1	blindfold	clockwise	practice	Guided	1	0.5	-0.25	4.11412	0.45019	-1.45	-1.05	0.801549099581751	0.0019748	-0.0091603	-0.015169
Trial1	2	1	blindfold	clockwise	practice	Guided	1	0.5	-0.25	4.134109	0.45019	-1.45	-1.05	0.801549099581751	0.019471	0.01623	-0.0098487
Trial1	2	1	blindfold	clockwise	practice	Guided	1	0.5	-0.25	4.154114	0.45019	-1.45	-1.05	0.801549099581751	0.022045	0.0035343	0.027592
Trial1	2	1	blindfold	clockwise	practice	Guided	1	0.5	-0.25	4.174118	0.45019	-1.45	-1.05	0.801549099581751	-0.027781	0.041621	-0.038107
Trial1	2	1	blindfold	clockwise	practice	Guided	1	0.5	-0.25	4.194122	0.45019	-1.45	-1.05	0.801549099581751	0.0037499	0.01623	0.027027
Trial1	2	1	blindfold	clockwise	practice	Guided	1	0.5	-0.25	4.214111	0.45019	-1.45	-1.05	0.801549099581751	-0.003532	-0.0049289	0.0013144
Trial1	2	1	blindfold	clockwise	practice	Guided	1	0.5	-0.25	4.234116	0.45019	-1.45	-1.05	0.801549099581751	-0.0079737	0.011998	0.0010299
Trial1	2	1	blindfold	clockwise	practice	Guided	1	0.5	-0.25	4.25412	0.45019	-1.45	-1.05	0.801549099581751	0.010323	0.016227	0.018926
Trial1	2	1	blindfold	clockwise	practice	Guided	1	0.5	-0.25	4.274124	0.45019	-1.45	-1.05	0.801549099581751	0.014227	0.011994	0.0024444
Trial1	2	1	blindfold	clockwise	practice	Guided	1	0.5	-0.25	4.294113	0.45019	-1.45	-1.05	0.801549099581751	0.0024997	-0.00070251	-0.023553
Trial1	2	1	blindfold	clockwise	practice	Guided	1	0.5	-0.25	4.314117	0.45019	-1.45	-1.05	0.801549099581751	0.0095146	-0.026095	0.0063536
Trial1	2	1	blindfold	clockwise	practice	Guided	1	0.5	-0.25	4.334122	0.45019	-1.45	-1.05	0.801549099581751	0.015017	0.016221	-0.010131
Trial1	2	1	blindfold	clockwise	practice	Guided	1	0.5	-0.25	4.354111	0.45019	-1.45	-1.05	0.801549099581751	0.013682	-0.0049414	0.010827
Trial1	2	1	blindfold	clockwise	practice	Guided	1	0.5	-0.25	4.374115	0.4502	-1.45	-1.05	0.801548479230159	-0.0079921	0.0035226	0.0010299
Trial1	2	1	blindfold	clockwise	practice	Guided	1	0.5	-0.25	4.394119	0.4502	-1.45	-1.05	0.801548479230159	-0.014565	0.0035221	0.034279
Trial1	2	1	blindfold	clockwise	practice	Guided	1	0.5	-0.25	4.414124	0.4502	-1.45	-1.05	0.801548479230159	0.013944	0.0035213	0.0066334
Trial1	2	1	blindfold	clockwise	practice	Guided	1	0.5	-0.25	4.434113	0.4502	-1.45	-1.05	0.801548479230159	-0.021852	0.0077533	0.0085643
Trial1	2	1	blindfold	clockwise	practice	Guided	1	0.5	-0.25	4.454117	0.4502	-1.45	-1.05	0.801548479230159	0.0022191	0.011984	-0.019365
Trial1	2	1	blindfold	clockwise	practice	Guided	1	0.5	-0.25	4.474121	0.4502	-1.45	-1.05	0.801548479230159	-0.011104	-0.00070998	0.017792
Trial1	2	1	blindfold	clockwise	practice	Guided	1	0.5	-0.25	4.49411	0.4502	-1.45	-1.05	0.801548479230159	-0.017145	-0.0049423	0.0046541
Trial1	2	1	blindfold	clockwise	practice	Guided	1	0.5	-0.25	4.514114	0.4502	-1.45	-1.05	0.801548479230159	0.023623	0.0077542	-0.0053775
Trial1	2	1	blindfold	clockwise	practice	Guided	1	0.5	-0.25	4.534119	0.4502	-1.45	-1.05	0.801548479230159	-0.0046233	0.0035224	0.018077
Trial1	2	1	blindfold	clockwise	practice	Guided	1	0.5	-0.25	4.554123	0.4502	-1.45	-1.05	0.801548479230159	0.0071906	0.0035218	-0.027466
Trial1	2	1	blindfold	clockwise	practice	Guided	1	0.5	-0.25	4.574112	0.4502	-1.45	-1.05	0.801548479230159	0.010296	-0.013406	-0.0062245
Trial1	2	1	blindfold	clockwise	practice	Guided	1	0.5	-0.25	4.594116	0.4502	-1.45	-1.05	0.801548479230159	0.012603	-0.013409	0.027591
Trial1	2	1	blindfold	clockwise	practice	Guided	1	0.5	-0.25	4.61412	0.4502	-1.45	-1.05	0.801548479230159	0.0042524	-0.004945	0.01723
Trial1	2	1	blindfold	clockwise	practice	Guided	1	0.5	-0.25	4.634109	0.4502	-1.45	-1.05	0.801548479230159	0.032763	0.0035172	-0.0090017
Trial1	2	1	blindfold	clockwise	practice	Guided	1	0.5	-0.25	4.654114	0.4502	-1.45	-1.05	0.801548479230159	-0.0074747	0.011979	-0.0073517
Trial1	2	1	blindfold	clockwise	practice	Guided	1	0.5	-0.25	4.674118	0.45021	-1.45	-1.05	0.801547857151201	0.023341	0.0035117	-0.0011841
Trial1	2	1	blindfold	clockwise	practice	Guided	1	0.5	-0.25	4.694122	0.45021	-1.45	-1.05	0.801547857151201	0.015258	-0.0091857	-0.014324
Trial1	2	1	blindfold	clockwise	practice	Guided	1	0.5	-0.25	4.714111	0.45021	-1.45	-1.05	0.801547857151201	0.0011379	0.016206	-0.0025963
Trial1	2	1	blindfold	clockwise	practice	Guided	1	0.5	-0.25	4.734116	0.45021	-1.45	-1.05	0.801547857151201	-0.0088113	-0.026113	0.013604
Trial1	2	1	blindfold	clockwise	practice	Guided	1	0.5	-0.25	4.75412	0.45021	-1.45	-1.05	0.801547857151201	-0.029685	-0.0091872	-0.0087644
Trial1	2	1	blindfold	clockwise	practice	Guided	1	0.5	-0.25	4.774124	0.45021	-1.45	-1.05	0.801547857151201	0.013924	0.003504	0.0027256
Trial1	2	1	blindfold	clockwise	practice	Guided	1	0.5	-0.25	4.794113	0.45021	-1.45	-1.05	0.801547857151201	-0.011389	-0.00072929	-0.016017
Trial1	2	1	blindfold	clockwise	practice	Guided	1	0.5	-0.25	4.814117	0.45021	-1.45	-1.05	0.801547857151201	0.041636	-0.009195	-0.0084344
Trial1	2	1	blindfold	clockwise	practice	Guided	1	0.5	-0.25	4.834122	0.45021	-1.45	-1.05	0.801547857151201	-0.038834	0.011965	-0.0051361
Trial1	2	1	blindfold	clockwise	practice	Guided	1	0.5	-0.25	4.854111	0.45021	-1.45	-1.05	0.801547857151201	0.0014049	0.02466	-0.0067866
Trial1	2	1	blindfold	clockwise	practice	Guided	1	0.5	-0.25	4.874115	0.45021	-1.45	-1.05	0.801547857151201	0.012154	0.020425	-0.035562
Trial1	2	1	blindfold	clockwise	practice	Guided	1	0.5	-0.25	4.894119	0.45021	-1.45	-1.05	0.801547857151201	0.020234	0.0034965	-0.022423
Trial1	2	1	blindfold	clockwise	practice	Guided	1	0.5	-0.25	4.914124	0.45021	-1.45	-1.05	0.801547857151201	0.0016694	0.003495	-0.010978
Trial1	2	1	blindfold	clockwise	practice	Guided	1	0.5	-0.25	4.934113	0.45021	-1.45	-1.05	0.801547857151201	0.0019368	0.0077254	-0.015168
Trial1	2	1	blindfold	clockwise	practice	Guided	1	0.5	-0.25	4.954117	0.45021	-1.45	-1.05	0.801547857151201	-0.029419	0.0034915	0.012197
Trial1	2	1	blindfold	clockwise	practice	Guided	1	0.5	-0.25	4.974121	0.45021	-1.45	-1.05	0.801547857151201	0.0024666	-0.0049733	-0.023548
Trial1	2	1	blindfold	clockwise	practice	Guided	1	0.5	-0.25	4.99411	0.45021	-1.45	-1.05	0.801547857151201	0.010015	0.016182	-0.010407
Trial1	2	1	blindfold	clockwise	practice	Guided	1	0.5	-0.25	5.014114	0.45021	-1.45	-1.05	0.801547857151201	0.018897	0.0077183	-0.0014599
Trial1	2	1	blindfold	clockwise	practice	Guided	1	0.5	-0.25	5.034119	0.45021	-1.45	-1.05	0.801547857151201	0.028047	0.020412	-0.0050879
Trial1	2	1	blindfold	clockwise	practice	Guided	1	0.5	-0.25	5.054123	0.45021	-1.45	-1.05	0.801547857151201	0.0042389	-0.00074798	0.018649
Trial1	2	1	blindfold	clockwise	practice	Guided	1	0.5	-0.25	5.074112	0.45021	-1.45	-1.05	0.801547857151201	0.063832	0.0034817	-0.0070178
Trial1	2	1	blindfold	clockwise	practice	Guided	1	0.5	-0.25	5.094116	0.45022	-1.45	-1.05	0.801547237047727	-0.056079	-0.0007507	-0.014645
Trial1	2	1	blindfold	clockwise	practice	Guided	1	0.5	-0.25	5.11412	0.45022	-1.45	-1.05	0.801547237047727	-0.024992	0.016176	-0.025244
Trial1	2	1	blindfold	clockwise	practice	Guided	1	0.5	-0.25	5.134109	0.45022	-1.45	-1.05	0.801547237047727	-0.012737	0.011945	0.0049433
Trial1	2	1	blindfold	clockwise	practice	Guided	1	0.5	-0.25	5.154114	0.45022	-1.45	-1.05	0.801547237047727	0.022792	0.0034809	0.0072042
Trial1	2	1	blindfold	clockwise	practice	Guided	1	0.5	-0.25	5.174118	0.45022	-1.45	-1.05	0.801547237047727	0.02199	0.011943	0.019781
Trial1	2	1	blindfold	clockwise	practice	Guided	1	0.5	-0.25	5.194122	0.45022	-1.45	-1.05	0.801547237047727	-0.022154	0.011941	0.012767
Trial1	2	1	blindfold	clockwise	practice	Guided	1	0.5	-0.25	5.214111	0.45022	-1.45	-1.05	0.801547237047727	-0.0027901	0.0077072	0.0046677
Trial1	2	1	blindfold	clockwise	practice	Guided	1	0.5	-0.25	5.234116	0.45022	-1.45	-1.05	0.801547237047727	-0.03361	0.011938	-0.0025843
Trial1	2	1	blindfold	clockwise	practice	Guided	1	0.5	-0.25	5.25412	0.45022	-1.45	-1.05	0.801547237047727	0.0011162	0.011938	-0.0025843
Trial1	2	1	blindfold	clockwise	practice	Guided	1	0.5	-0.25	5.274124	0.45022	-1.45	-1.05	0.801547237047727	0.0011162	-0.013456	-0.0025843
Trial1	2	1	blindfold	clockwise	practice	Guided	1	0.5	-0.25	5.294113	0.45022	-1.45	-1.05	0.801547237047727	0.014169	0.037325	0.0024538
Trial1	2	1	blindfold	clockwise	practice	Guided	1	0.5	-0.25	5.314117	0.45022	-1.45	-1.05	0.801547237047727	0.014432	0.0034669	-0.0017378
Trial1	2	1	blindfold	clockwise	practice	Guided	1	0.5	-0.25	5.334122	0.45022	-1.45	-1.05	0.801547237047727	-0.0083065	0.020394	0.0052316
Trial1	2	1	blindfold	clockwise	practice	Guided	1	0.5	-0.25	5.354111	0.45022	-1.45	-1.05	0.801547237047727	-0.0075085	0.01193	-0.0073415
Trial1	2	1	blindfold	clockwise	practice	Guided	1	0.5	-0.25	5.374115	0.45023	-1.45	-1.05	0.801546615217628	0.023575	0.020392	-0.0053655
Trial1	2	1	blindfold	clockwise	practice	Guided	1	0.5	-0.25	5.394119	0.45023	-1.45	-1.05	0.801546615217628	-0.0049371	-0.017693	0.02228
Trial1	2	1	blindfold	clockwise	practice	Guided	1	0.5	-0.25	5.414124	0.45023	-1.45	-1.05	0.801546615217628	-0.010889	0.0076968	-0.024392
Trial1	2	1	blindfold	clockwise	practice	Guided	1	0.5	-0.25	5.434113	0.45023	-1.45	-1.05	0.801546615217628	0.0068725	0.01616	0.016722
Trial1	2	1	blindfold	clockwise	practice	Guided	1	0.5	-0.25	5.454117	0.45023	-1.45	-1.05	0.801546615217628	-0.010892	-0.047319	-0.02439
Trial1	2	1	blindfold	clockwise	practice	Guided	1	0.5	-0.25	5.474121	0.45023	-1.45	-1.05	0.801546615217628	0.0010973	0.0076933	-0.002584
Trial1	2	1	blindfold	clockwise	practice	Guided	1	0.5	-0.25	5.49411	0.45023	-1.45	-1.05	0.801546615217628	-0.016933	-0.0050021	0.00047881
Trial1	2	1	blindfold	clockwise	practice	Guided	1	0.5	-0.25	5.514114	0.45023	-1.45	-1.05	0.801546615217628	-0.043044	0.0076931	-0.0095987
Trial1	2	1	blindfold	clockwise	practice	Guided	1	0.5	-0.25	5.534119	0.45023	-1.45	-1.05	0.801546615217628	-0.030251	0.007692	-0.00036806
Trial1	2	1	blindfold	clockwise	practice	Guided	1	0.5	-0.25	5.554123	0.45023	-1.45	-1.05	0.801546615217628	-0.026876	-0.026161	0.016682
Trial1	2	1	blindfold	clockwise	practice	Guided	1	0.5	-0.25	5.574112	0.45023	-1.45	-1.05	0.801546615217628	0.0178	0.016152	0.015315
Trial1	2	1	blindfold	clockwise	practice	Guided	1	0.5	-0.25	5.594116	0.45023	-1.45	-1.05	0.801546615217628	0.028811	0.041544	-0.017654
Trial1	2	1	blindfold	clockwise	practice	Guided	1	0.5	-0.25	5.61412	0.45023	-1.45	-1.05	0.801546615217628	0.013621	-0.0050069	0.023414
Trial1	2	1	blindfold	clockwise	practice	Guided	1	0.5	-0.25	5.634109	0.45023	-1.45	-1.05	0.801546615217628	-0.0033428	0.0034545	-0.0028648
Trial1	2	1	blindfold	clockwise	practice	Guided	1	0.5	-0.25	5.654114	0.45023	-1.45	-1.05	0.801546615217628	0.021702	0.020381	0.02398
Trial1	2	1	blindfold	clockwise	practice	Guided	1	0.5	-0.25	5.674118	0.45023	-1.45	-1.05	0.801546615217628	-0.011698	0.0076835	-0.011813
Trial1	2	1	blindfold	clockwise	practice	Guided	1	0.5	-0.25	5.694122	0.45023	-1.45	-1.05	0.801546615217628	-0.01383	0.011914	0.021718
Trial1	2	1	blindfold	clockwise	practice	Guided	1	0.5	-0.25	5.714111	0.45023	-1.45	-1.05	0.801546615217628	0.023565	0.020375	-0.0053633
Trial1	2	1	blindfold	clockwise	practice	Guided	1	0.5	-0.25	5.734116	0.45023	-1.45	-1.05	0.801546615217628	0.019123	0.024607	-0.0056429
Trial1	2	1	blindfold	clockwise	practice	Guided	1	0.5	-0.25	5.75412	0.45023	-1.45	-1.05	0.801546615217628	0.0071329	0.0034438	-0.027447
Trial1	2	1	blindfold	clockwise	practice	Guided	1	0.5	-0.25	5.774124	0.45023	-1.45	-1.05	0.801546615217628	2.5023E-05	-0.00079168	0.014187
Trial1	2	1	blindfold	clockwise	practice	Guided	1	0.5	-0.25	5.794113	0.45023	-1.45	-1.05	0.801546615217628	0.021962	0.016135	0.01979
Trial1	2	1	blindfold	clockwise	practice	Guided	1	0.5	-0.25	5.814117	0.45023	-1.45	-1.05	0.801546615217628	0.015213	0.011903	-0.014308
Trial1	2	1	blindfold	clockwise	practice	Guided	1	0.5	-0.25	5.834122	0.45023	-1.45	-1.05	0.801546615217628	-0.014635	0.016133	0.034296
Trial1	2	1	blindfold	clockwise	practice	Guided	1	0.5	-0.25	5.854111	0.45024	-1.45	-1.05	0.801545993512145	0.001619	0.0119	-0.0098332
Trial1	2	1	blindfold	clockwise	practice	Guided	1	0.5	-0.25	5.874115	0.45024	-1.45	-1.05	0.801545993512145	-0.0086001	-0.013492	0.0094314
Trial1	2	1	blindfold	clockwise	practice	Guided	1	0.5	-0.25	5.894119	0.45024	-1.45	-1.05	0.801545993512145	-0.0083374	0.011897	0.0052389
Trial1	2	1	blindfold	clockwise	practice	Guided	1	0.5	-0.25	5.914124	0.45024	-1.45	-1.05	0.801545993512145	-0.011714	0.0076645	-0.011809
Trial1	2	1	blindfold	clockwise	practice	Guided	1	0.5	-0.25	5.934113	0.45024	-1.45	-1.05	0.801545993512145	0.0065815	0.028823	-0.019063
Trial1	2	1	blindfold	clockwise	practice	Guided	1	0.5	-0.25	5.954117	0.45024	-1.45	-1.05	0.801545993512145	-0.0075452	0.0076649	-0.0073374
Trial1	2	1	blindfold	clockwise	practice	Guided	1	0.5	-0.25	5.974121	0.45024	-1.45	-1.05	0.801545993512145	0.04388	0.0034331	0.025393
Trial1	2	1	blindfold	clockwise	practice	Guided	1	0.5	-0.25	5.99411	0.45025	-1.45	-1.05	0.801545375630795	-0.021674	0.0034322	0.0043919
Trial1	2	1	blindfold	clockwise	practice	Guided	1	0.5	-0.25	6.014114	0.45025	-1.45	-1.05	0.801545375630795	-0.046191	0.011896	-0.019627
Trial1	2	1	blindfold	clockwise	practice	Guided	1	0.5	-0.25	6.034119	0.45025	-1.45	-1.05	0.801545375630795	-0.012796	0.011893	0.0049593
Trial1	2	1	blindfold	clockwise	practice	Guided	1	0.5	-0.25	6.054123	0.45025	-1.45	-1.05	0.801545375630795	0.040763	0.0034276	0.0041586
Trial1	2	1	blindfold	clockwise	practice	Guided	1	0.5	-0.25	6.074112	0.45025	-1.45	-1.05	0.801545375630795	0.023526	-0.013502	-0.0053525
Trial1	2	1	blindfold	clockwise	practice	Guided	1	0.5	-0.25	6.094116	0.45026	-1.45	-1.05	0.801544752324413	0.006289	-0.0092718	-0.014864
Trial1	2	1	blindfold	clockwise	practice	Guided	1	0.5	-0.25	6.11412	0.45026	-1.45	-1.05	0.801544752324413	0.018544	-0.013505	0.027616
Trial1	2	1	blindfold	clockwise	practice	Guided	1	0.5	-0.25	6.134109	0.45026	-1.45	-1.05	0.801544752324413	-0.0086392	-0.0050399	0.0094363
Trial1	2	1	blindfold	clockwise	practice	Guided	1	0.5	-0.25	6.154114	0.45026	-1.45	-1.05	0.801544752324413	0.013296	0.016119	0.015041
Trial1	2	1	blindfold	clockwise	practice	Guided	1	0.5	-0.25	6.174118	0.45027	-1.45	-1.05	0.801544132841425	-0.0034081	0.0034228	-0.002858
Trial1	2	1	blindfold	clockwise	practice	Guided	1	0.5	-0.25	6.194122	0.45027	-1.45	-1.05	0.801544132841425	-0.0047433	-0.00080911	0.018101
Trial1	2	1	blindfold	clockwise	practice	Guided	1	0.5	-0.25	6.214111	0.45027	-1.45	-1.05	0.801544132841425	-0.043647	0.020348	-0.017646
Trial1	2	1	blindfold	clockwise	practice	Guided	1	0.5	-0.25	6.234116	0.45027	-1.45	-1.05	0.801544132841425	-0.012028	-0.04313	-0.007614
Trial1	2	1	blindfold	clockwise	practice	Guided	1	0.5	-0.25	6.25412	0.45027	-1.45	-1.05	0.801544132841425	0.015416	0.024578	-0.018493
Trial1	2	1	blindfold	clockwise	practice	Guided	1	0.5	-0.25	6.274124	0.45027	-1.45	-1.05	0.801544132841425	0.0041317	-0.00081616	0.018668
Trial1	2	1	blindfold	clockwise	practice	Guided	1	0.5	-0.25	6.294113	0.45027	-1.45	-1.05	0.801544132841425	-0.027224	0.0034143	0.0010545
Trial1	2	1	blindfold	clockwise	practice	Guided	1	0.5	-0.25	6.314117	0.45027	-1.45	-1.05	0.801544132841425	0.022159	-0.0092826	0.036282
Trial1	2	1	blindfold	clockwise	practice	Guided	1	0.5	-0.25	6.334122	0.45027	-1.45	-1.05	0.801544132841425	0.010699	0.024571	-0.014582
Trial1	2	1	blindfold	clockwise	practice	Guided	1	0.5	-0.25	6.354111	0.45028	-1.45	-1.05	0.801543511633665	-0.0081339	0.016109	0.0010541
Trial1	2	1	blindfold	clockwise	practice	Guided	1	0.5	-0.25	6.374115	0.45028	-1.45	-1.05	0.801543511633665	-0.027498	-0.017746	0.025073
Trial1	2	1	blindfold	clockwise	practice	Guided	1	0.5	-0.25	6.394119	0.45028	-1.45	-1.05	0.801543511633665	-0.00032103	0.0034126	0.018385
Trial1	2	1	blindfold	clockwise	practice	Guided	1	0.5	-0.25	6.414124	0.45028	-1.45	-1.05	0.801543511633665	0.036539	-0.0092844	-0.0003131
Trial1	2	1	blindfold	clockwise	practice	Guided	1	0.5	-0.25	6.434113	0.45028	-1.45	-1.05	0.801543511633665	-0.012579	0.045729	0.0007706
Trial1	2	1	blindfold	clockwise	practice	Guided	1	0.5	-0.25	6.454117	0.45028	-1.45	-1.05	0.801543511633665	0.026586	-0.00082323	0.01504
Trial1	2	1	blindfold	clockwise	practice	Guided	1	0.5	-0.25	6.474121	0.45028	-1.45	-1.05	0.801543511633665	0.00047015	0.016103	0.0058091
Trial1	2	1	blindfold	clockwise	practice	Guided	1	0.5	-0.25	6.49411	0.45028	-1.45	-1.05	0.801543511633665	0.010153	-0.021985	-0.0062002
Trial1	2	1	blindfold	clockwise	practice	Guided	1	0.5	-0.25	6.514114	0.45028	-1.45	-1.05	0.801543511633665	0.0033112	-0.013523	0.031241
Trial1	2	1	blindfold	clockwise	practice	Guided	1	0.5	-0.25	6.534119	0.45028	-1.45	-1.05	0.801543511633665	0.00020024	-0.009292	0.010002
Trial1	2	1	blindfold	clockwise	practice	Guided	1	0.5	-0.25	6.554123	0.45028	-1.45	-1.05	0.801543511633665	0.00073355	0.011867	0.0024674
Trial1	2	1	blindfold	clockwise	practice	Guided	1	0.5	-0.25	6.574112	0.45028	-1.45	-1.05	0.801543511633665	0.012988	0.0076338	0.019236
Trial1	2	1	blindfold	clockwise	practice	Guided	1	0.5	-0.25	6.594116	0.45029	-1.45	-1.05	0.801542892398799	0.0070368	0.016098	-0.027437
Trial1	2	1	blindfold	clockwise	practice	Guided	1	0.5	-0.25	6.61412	0.45029	-1.45	-1.05	0.801542892398799	0.019828	-0.00083024	-0.018206
Trial1	2	1	blindfold	clockwise	practice	Guided	1	0.5	-0.25	6.634109	0.45029	-1.45	-1.05	0.801542892398799	-0.017037	-0.0092936	0.00049189
Trial1	2	1	blindfold	clockwise	practice	Guided	1	0.5	-0.25	6.654114	0.45029	-1.45	-1.05	0.801542892398799	-0.0084224	0.020329	0.005249
Trial1	2	1	blindfold	clockwise	practice	Guided	1	0.5	-0.25	6.674118	0.45029	-1.45	-1.05	0.801542892398799	0.023997	0.016095	-0.013733
Trial1	2	1	blindfold	clockwise	practice	Guided	1	0.5	-0.25	6.694122	0.45029	-1.45	-1.05	0.801542892398799	0.039625	-0.017759	0.020931
Trial1	2	1	blindfold	clockwise	practice	Guided	1	0.5	-0.25	6.714111	0.45029	-1.45	-1.05	0.801542892398799	0.010403	-0.0050636	-0.010388
Trial1	2	1	blindfold	clockwise	practice	Guided	1	0.5	-0.25	6.734116	0.45029	-1.45	-1.05	0.801542892398799	-0.013135	-0.0092957	0.0091581
Trial1	2	1	blindfold	clockwise	practice	Guided	1	0.5	-0.25	6.75412	0.45029	-1.45	-1.05	0.801542892398799	-0.020418	0.037254	-0.027434
Trial1	2	1	blindfold	clockwise	practice	Guided	1	0.5	-0.25	6.774124	0.45029	-1.45	-1.05	0.801542892398799	-0.01287	0.0033959	0.0049696
Trial1	2	1	blindfold	clockwise	practice	Guided	1	0.5	-0.25	6.794113	0.45029	-1.45	-1.05	0.801542892398799	0.0096012	-0.0008357	0.0021907
Trial1	2	1	blindfold	clockwise	practice	Guided	1	0.5	-0.25	6.814117	0.45029	-1.45	-1.05	0.801542892398799	0.013775	0.016091	0.006663
Trial1	2	1	blindfold	clockwise	practice	Guided	1	0.5	-0.25	6.834122	0.45029	-1.45	-1.05	0.801542892398799	-0.01758	0.0076263	0.0088759
Trial1	2	1	blindfold	clockwise	practice	Guided	1	0.5	-0.25	6.854111	0.45029	-1.45	-1.05	0.801542892398799	0.014039	0.024553	0.0036008
Trial1	2	1	blindfold	clockwise	practice	Guided	1	0.5	-0.25	6.874115	0.4503	-1.45	-1.05	0.801542271439902	0.039616	0.0076239	0.02093
Trial1	2	1	blindfold	clockwise	practice	Guided	1	0.5	-0.25	6.894119	0.4503	-1.45	-1.05	0.801542271439902	-0.034814	-0.02623	-0.000642
Trial1	2	1	blindfold	clockwise	practice	Guided	1	0.5	-0.25	6.914124	0.4503	-1.45	-1.05	0.801542271439902	-0.012076	-0.017767	-0.0076162
Trial1	2	1	blindfold	clockwise	practice	Guided	1	0.5	-0.25	6.934113	0.4503	-1.45	-1.05	0.801542271439902	0.034108	0.0076251	0.037407
Trial1	2	1	blindfold	clockwise	practice	Guided	1	0.5	-0.25	6.954117	0.4503	-1.45	-1.05	0.801542271439902	-0.034282	0.033015	-0.0090294
Trial1	2	1	blindfold	clockwise	practice	Guided	1	0.5	-0.25	6.974121	0.4503	-1.45	-1.05	0.801542271439902	-0.0034659	-0.0050744	-0.0028597
Trial1	2	1	blindfold	clockwise	practice	Guided	1	0.5	-0.25	6.99411	0.4503	-1.45	-1.05	0.801542271439902	0.0095899	0.0033899	-0.012091
Trial1	2	1	blindfold	clockwise	practice	Guided	1	0.5	-0.25	7.014114	0.4503	-1.45	-1.05	0.801542271439902	-0.022569	0.011853	0.031519
Trial1	2	1	blindfold	clockwise	practice	Guided	1	0.5	-0.25	7.034119	0.4503	-1.45	-1.05	0.801542271439902	0.022108	-0.051627	0.0156
Trial1	2	1	blindfold	clockwise	practice	Guided	1	0.5	-0.25	7.054123	0.4503	-1.45	-1.05	0.801542271439902	0.0093185	0.016081	0.0063698
Trial1	2	1	blindfold	clockwise	practice	Guided	1	0.5	-0.25	7.074112	0.4503	-1.45	-1.05	0.801542271439902	0.0090456	0.0033827	0.010562
Trial1	2	1	blindfold	clockwise	practice	Guided	1	0.5	-0.25	7.094116	0.45031	-1.45	-1.05	0.801541652453159	0.019524	0.011846	-0.014023
Trial1	2	1	blindfold	clockwise	practice	Guided	1	0.5	-0.25	7.11412	0.45031	-1.45	-1.05	0.801541652453159	0.0053992	-0.00085065	-0.0022977
Trial1	2	1	blindfold	clockwise	practice	Guided	1	0.5	-0.25	7.134109	0.45031	-1.45	-1.05	0.801541652453159	0.032844	0.020308	-0.013176
Trial1	2	1	blindfold	clockwise	practice	Guided	1	0.5	-0.25	7.154114	0.45031	-1.45	-1.05	0.801541652453159	0.02316	-0.017779	-0.0011638
Trial1	2	1	blindfold	clockwise	practice	Guided	1	0.5	-0.25	7.174118	0.45031	-1.45	-1.05	0.801541652453159	0.01481	0.0076106	-0.010111
Trial1	2	1	blindfold	clockwise	practice	Guided	1	0.5	-0.25	7.194122	0.45031	-1.45	-1.05	0.801541652453159	0.02476	0.0033779	-0.02631
Trial1	2	1	blindfold	clockwise	practice	Guided	1	0.5	-0.25	7.214111	0.45031	-1.45	-1.05	0.801541652453159	0.050604	0.016074	-0.012039
Trial1	2	1	blindfold	clockwise	practice	Guided	1	0.5	-0.25	7.234116	0.45031	-1.45	-1.05	0.801541652453159	-0.0032207	-0.0050876	-0.0073279
Trial1	2	1	blindfold	clockwise	practice	Guided	1	0.5	-0.25	7.25412	0.45031	-1.45	-1.05	0.801541652453159	0.050337	0.0033738	0.0002553
Trial1	2	1	blindfold	clockwise	practice	Guided	1	0.5	-0.25	7.274124	0.45031	-1.45	-1.05	0.801541652453159	0.0092998	0.020301	-0.014863
Trial1	2	1	blindfold	clockwise	practice	Guided	1	0.5	-0.25	7.294113	0.45031	-1.45	-1.05	0.801541652453159	-0.016813	-0.0050908	-0.0036991
Trial1	2	1	blindfold	clockwise	practice	Guided	1	0.5	-0.25	7.314117	0.45031	-1.45	-1.05	0.801541652453159	-0.0021573	0.0076051	-0.023243
Trial1	2	1	blindfold	clockwise	practice	Guided	1	0.5	-0.25	7.334122	0.45031	-1.45	-1.05	0.801541652453159	-0.02623	-0.00086174	0.0041204
Trial1	2	1	blindfold	clockwise	practice	Guided	1	0.5	-0.25	7.354111	0.45031	-1.45	-1.05	0.801541652453159	0.021821	-0.02202	0.019802
Trial1	2	1	blindfold	clockwise	practice	Guided	1	0.5	-0.25	7.374115	0.45031	-1.45	-1.05	0.801541652453159	-0.0098003	-0.026254	0.026206
Trial1	2	1	blindfold	clockwise	practice	Guided	1	0.5	-0.25	7.394119	0.45031	-1.45	-1.05	0.801541652453159	0.0053875	0.01183	-0.0022869
Trial1	2	1	blindfold	clockwise	practice	Guided	1	0.5	-0.25	7.414124	0.45031	-1.45	-1.05	0.801541652453159	0.02395	-0.005098	-0.01373
Trial1	2	1	blindfold	clockwise	practice	Guided	1	0.5	-0.25	7.434113	0.45032	-1.45	-1.05	0.801541033590294	-0.034051	-0.0093304	-0.013212
Trial1	2	1	blindfold	clockwise	practice	Guided	1	0.5	-0.25	7.454117	0.45032	-1.45	-1.05	0.801541033590294	0.011156	0.0033661	0.014763
Trial1	2	1	blindfold	clockwise	practice	Guided	1	0.5	-0.25	7.474121	0.45032	-1.45	-1.05	0.801541033590294	0.023142	-0.0093324	-0.0011572
Trial1	2	1	blindfold	clockwise	practice	Guided	1	0.5	-0.25	7.49411	0.45032	-1.45	-1.05	0.801541033590294	0.032022	-0.013566	-0.00059092
Trial1	2	1	blindfold	clockwise	practice	Guided	1	0.5	-0.25	7.514114	0.45032	-1.45	-1.05	0.801541033590294	-0.025979	0.016057	-7.1425E-05
Trial1	2	1	blindfold	clockwise	practice	Guided	1	0.5	-0.25	7.534119	0.45032	-1.45	-1.05	0.801541033590294	0.028646	-0.017797	0.0013424
Trial1	2	1	blindfold	clockwise	practice	Guided	1	0.5	-0.25	7.554123	0.45032	-1.45	-1.05	0.801541033590294	0.0087475	0.011826	-0.0067579
Trial1	2	1	blindfold	clockwise	practice	Guided	1	0.5	-0.25	7.574112	0.45032	-1.45	-1.05	0.801541033590294	-0.0066193	-0.030493	-0.02409
Trial1	2	1	blindfold	clockwise	practice	Guided	1	0.5	-0.25	7.594116	0.45032	-1.45	-1.05	0.801541033590294	0.021358	-0.013566	-0.043352
Trial1	2	1	blindfold	clockwise	practice	Guided	1	0.5	-0.25	7.61412	0.45033	-1.45	-1.05	0.801540411157713	0.027839	0.0033605	-0.0050633
Trial1	2	1	blindfold	clockwise	practice	Guided	1	0.5	-0.25	7.634109	0.45033	-1.45	-1.05	0.801540411157713	0.018422	-0.013567	0.0027547
Trial1	2	1	blindfold	clockwise	practice	Guided	1	0.5	-0.25	7.654114	0.45033	-1.45	-1.05	0.801540411157713	0.0045661	-0.013567	0.010289
Trial1	2	1	blindfold	clockwise	practice	Guided	1	0.5	-0.25	7.674118	0.45033	-1.45	-1.05	0.801540411157713	-0.0087568	0.0075899	0.0094415
Trial1	2	1	blindfold	clockwise	practice	Guided	1	0.5	-0.25	7.694122	0.45033	-1.45	-1.05	0.801540411157713	0.0098081	0.020284	-0.0020028
Trial1	2	1	blindfold	clockwise	practice	Guided	1	0.5	-0.25	7.714111	0.45033	-1.45	-1.05	0.801540411157713	-0.0063566	0.0033543	-0.028281
Trial1	2	1	blindfold	clockwise	practice	Guided	1	0.5	-0.25	7.734116	0.45033	-1.45	-1.05	0.801540411157713	0.015046	0.0033521	-0.014293
Trial1	2	1	blindfold	clockwise	practice	Guided	1	0.5	-0.25	7.75412	0.45033	-1.45	-1.05	0.801540411157713	-0.0076929	0.0075838	-0.005909
Trial1	2	1	blindfold	clockwise	practice	Guided	1	0.5	-0.25	7.774124	0.45033	-1.45	-1.05	0.801540411157713	-0.0032516	0.0033472	-0.0070364
Trial1	2	1	blindfold	clockwise	practice	Guided	1	0.5	-0.25	7.794113	0.45033	-1.45	-1.05	0.801540411157713	-0.021552	-0.0051175	0.00021738
Trial1	2	1	blindfold	clockwise	practice	Guided	1	0.5	-0.25	7.814117	0.45033	-1.45	-1.05	0.801540411157713	0.0050947	-0.013581	0.0019114
Trial1	2	1	blindfold	clockwise	practice	Guided	1	0.5	-0.25	7.834122	0.45033	-1.45	-1.05	0.801540411157713	0.0050931	-0.0093499	0.0019111
Trial1	2	1	blindfold	clockwise	practice	Guided	1	0.5	-0.25	7.854111	0.45033	-1.45	-1.05	0.801540411157713	0.0053588	0.003346	-0.0022811
Trial1	2	1	blindfold	clockwise	practice	Guided	1	0.5	-0.25	7.874115	0.45033	-1.45	-1.05	0.801540411157713	0.0053582	0.020269	-0.0022802
Trial1	2	1	blindfold	clockwise	practice	Guided	1	0.5	-0.25	7.894119	0.45033	-1.45	-1.05	0.801540411157713	-0.0035245	-0.0051223	-0.0028442
Trial1	2	1	blindfold	clockwise	practice	Guided	1	0.5	-0.25	7.914124	0.45033	-1.45	-1.05	0.801540411157713	-0.0074315	0.011803	-0.01151
Trial1	2	1	blindfold	clockwise	practice	Guided	1	0.5	-0.25	7.934113	0.45033	-1.45	-1.05	0.801540411157713	-0.0071663	0.020267	-0.015701
Trial1	2	1	blindfold	clockwise	practice	Guided	1	0.5	-0.25	7.954117	0.45033	-1.45	-1.05	0.801540411157713	-0.0082366	0.020266	0.0010672
Trial1	2	1	blindfold	clockwise	practice	Guided	1	0.5	-0.25	7.974121	0.45034	-1.45	-1.05	0.801539794389768	-0.0085064	0.020262	-0.0025615
Trial1	2	1	blindfold	clockwise	practice	Guided	1	0.5	-0.25	7.99411	0.45034	-1.45	-1.05	0.801539794389768	0.027287	0.045652	0.0033255
Trial1	2	1	blindfold	clockwise	practice	Guided	1	0.5	-0.25	8.014114	0.45034	-1.45	-1.05	0.801539794389768	0.0087236	0.0033333	-0.00086473
Trial1	2	1	blindfold	clockwise	practice	Guided	1	0.5	-0.25	8.034119	0.45033	-1.45	-1.05	0.801540411157713	-0.015521	-0.047449	-0.024648
Trial1	2	1	blindfold	clockwise	practice	Guided	1	0.5	-0.25	8.054123	0.45033	-1.45	-1.05	0.801540411157713	-0.021827	-0.017826	0.0044098
Trial1	2	1	blindfold	clockwise	practice	Guided	1	0.5	-0.25	8.074112	0.45034	-1.45	-1.05	0.801539794389768	0.014498	0.016028	-0.0053386
Trial1	2	1	blindfold	clockwise	practice	Guided	1	0.5	-0.25	8.094116	0.45034	-1.45	-1.05	0.801539794389768	0.023111	-0.0093642	-0.0011479
Trial1	2	1	blindfold	clockwise	practice	Guided	1	0.5	-0.25	8.11412	0.45034	-1.45	-1.05	0.801539794389768	0.010319	0.024488	-0.010377
Trial1	2	1	blindfold	clockwise	practice	Guided	1	0.5	-0.25	8.134109	0.45034	-1.45	-1.05	0.801539794389768	-0.011353	-0.0093665	-0.020172
Trial1	2	1	blindfold	clockwise	practice	Guided	1	0.5	-0.25	8.154114	0.45034	-1.45	-1.05	0.801539794389768	-0.027514	-0.00090275	-0.046452
Trial1	2	1	blindfold	clockwise	practice	Guided	1	0.5	-0.25	8.174118	0.45034	-1.45	-1.05	0.801539794389768	-0.019263	0.024486	0.034037
Trial1	2	1	blindfold	clockwise	practice	Guided	1	0.5	-0.25	8.194122	0.45034	-1.45	-1.05	0.801539794389768	0.010315	0.0033261	-0.010375
Trial1	2	1	blindfold	clockwise	practice	Guided	1	0.5	-0.25	8.214111	0.45034	-1.45	-1.05	0.801539794389768	-0.0090486	0.0033257	0.012798
Trial1	2	1	blindfold	clockwise	practice	Guided	1	0.5	-0.25	8.234116	0.45034	-1.45	-1.05	0.801539794389768	-0.018196	0.0075556	0.017271
Trial1	2	1	blindfold	clockwise	practice	Guided	1	0.5	-0.25	8.25412	0.45034	-1.45	-1.05	0.801539794389768	-0.003006	0.011787	-0.011221
Trial1	2	1	blindfold	clockwise	practice	Guided	1	0.5	-0.25	8.274124	0.45034	-1.45	-1.05	0.801539794389768	-0.030987	0.020248	-0.016259
Trial1	2	1	blindfold	clockwise	practice	Guided	1	0.5	-0.25	8.294113	0.45034	-1.45	-1.05	0.801539794389768	9.7525E-05	-0.013607	0.010021
Trial1	2	1	blindfold	clockwise	practice	Guided	1	0.5	-0.25	8.314117	0.45034	-1.45	-1.05	0.801539794389768	0.004539	0.0033181	0.010303
Trial1	2	1	blindfold	clockwise	practice	Guided	1	0.5	-0.25	8.334122	0.45034	-1.45	-1.05	0.801539794389768	-0.021843	0.003317	0.004416
Trial1	2	1	blindfold	clockwise	practice	Guided	1	0.5	-0.25	8.354111	0.45034	-1.45	-1.05	0.801539794389768	0.018925	-0.00091538	-0.022948
Trial1	2	1	blindfold	clockwise	practice	Guided	1	0.5	-0.25	8.374115	0.45035	-1.45	-1.05	0.801539172206795	0.018921	0.024472	-0.0056181
Trial1	2	1	blindfold	clockwise	practice	Guided	1	0.5	-0.25	8.394119	0.45035	-1.45	-1.05	0.801539172206795	0.018651	0.016009	-0.0014271
Trial1	2	1	blindfold	clockwise	practice	Guided	1	0.5	-0.25	8.414124	0.45035	-1.45	-1.05	0.801539172206795	-0.0046223	-0.0051517	-0.0053384
Trial1	2	1	blindfold	clockwise	practice	Guided	1	0.5	-0.25	8.434113	0.45035	-1.45	-1.05	0.801539172206795	-0.012438	0.020238	-0.0011456
Trial1	2	1	blindfold	clockwise	practice	Guided	1	0.5	-0.25	8.454117	0.45035	-1.45	-1.05	0.801539172206795	-0.0035563	0.0033119	-0.0028423
Trial1	2	1	blindfold	clockwise	practice	Guided	1	0.5	-0.25	8.474121	0.45035	-1.45	-1.05	0.801539172206795	-0.0027586	0.032932	-0.015414
Trial1	2	1	blindfold	clockwise	practice	Guided	1	0.5	-0.25	8.49411	0.45035	-1.45	-1.05	0.801539172206795	0.0084293	-0.026316	0.018965
Trial1	2	1	blindfold	clockwise	practice	Guided	1	0.5	-0.25	8.514114	0.45035	-1.45	-1.05	0.801539172206795	0.00061425	0.0075373	0.0016324
Trial1	2	1	blindfold	clockwise	practice	Guided	1	0.5	-0.25	8.534119	0.45035	-1.45	-1.05	0.801539172206795	0.018112	0.024465	0.006954
Trial1	2	1	blindfold	clockwise	practice	Guided	1	0.5	-0.25	8.554123	0.45035	-1.45	-1.05	0.801539172206795	-0.0048936	-0.00092676	0.018116
Trial1	2	1	blindfold	clockwise	practice	Guided	1	0.5	-0.25	8.574112	0.45035	-1.45	-1.05	0.801539172206795	0.044759	0.0032996	-0.037221
Trial1	2	1	blindfold	clockwise	practice	Guided	1	0.5	-0.25	8.594116	0.45035	-1.45	-1.05	0.801539172206795	0.00034768	-0.013627	0.0058244
Trial1	2	1	blindfold	clockwise	practice	Guided	1	0.5	-0.25	8.61412	0.45035	-1.45	-1.05	0.801539172206795	-0.044329	0.011763	0.0071894
Trial1	2	1	blindfold	clockwise	practice	Guided	1	0.5	-0.25	8.634109	0.45035	-1.45	-1.05	0.801539172206795	0.0094959	0.0032973	0.0021969
Trial1	2	1	blindfold	clockwise	practice	Guided	1	0.5	-0.25	8.654114	0.45035	-1.45	-1.05	0.801539172206795	0.0042514	-0.00093611	0.014491
Trial1	2	1	blindfold	clockwise	practice	Guided	1	0.5	-0.25	8.674118	0.45035	-1.45	-1.05	0.801539172206795	0.023349	0.011756	-0.0053357
Trial1	2	1	blindfold	clockwise	practice	Guided	1	0.5	-0.25	8.694122	0.45035	-1.45	-1.05	0.801539172206795	-0.00019454	-0.013636	0.014209
Trial1	2	1	blindfold	clockwise	practice	Guided	1	0.5	-0.25	8.714111	0.45036	-1.45	-1.05	0.801538553840551	-0.0072105	0.015987	-0.015696
Trial1	2	1	blindfold	clockwise	practice	Guided	1	0.5	-0.25	8.734116	0.45036	-1.45	-1.05	0.801538553840551	-0.0097877	-0.0094055	-0.045319
Trial1	2	1	blindfold	clockwise	practice	Guided	1	0.5	-0.25	8.75412	0.45036	-1.45	-1.05	0.801538553840551	-0.025244	-0.0094056	-0.012632
Trial1	2	1	blindfold	clockwise	practice	Guided	1	0.5	-0.25	8.774124	0.45036	-1.45	-1.05	0.801538553840551	0.013391	0.011754	0.010868
Trial1	2	1	blindfold	clockwise	practice	Guided	1	0.5	-0.25	8.794113	0.45036	-1.45	-1.05	0.801538553840551	0.016498	-0.0051774	0.03211
Trial1	2	1	blindfold	clockwise	practice	Guided	1	0.5	-0.25	8.814117	0.45036	-1.45	-1.05	0.801538553840551	0.018896	0.0032837	-0.005615
Trial1	2	1	blindfold	clockwise	practice	Guided	1	0.5	-0.25	8.834122	0.45036	-1.45	-1.05	0.801538553840551	0.013122	-0.0009502	0.01506
Trial1	2	1	blindfold	clockwise	practice	Guided	1	0.5	-0.25	8.854111	0.45036	-1.45	-1.05	0.801538553840551	-0.025514	-0.00095042	-0.0084417
Trial1	2	1	blindfold	clockwise	practice	Guided	1	0.5	-0.25	8.874115	0.45036	-1.45	-1.05	0.801538553840551	-0.029957	-0.0094158	-0.0087223
Trial1	2	1	blindfold	clockwise	practice	Guided	1	0.5	-0.25	8.894119	0.45036	-1.45	-1.05	0.801538553840551	0.017562	0.0032792	0.015344
Trial1	2	1	blindfold	clockwise	practice	Guided	1	0.5	-0.25	8.914124	0.45036	-1.45	-1.05	0.801538553840551	-0.071261	-0.022111	-0.02384
Trial1	2	1	blindfold	clockwise	practice	Guided	1	0.5	-0.25	8.934113	0.45036	-1.45	-1.05	0.801538553840551	0.011345	0.0032808	-0.027135
Trial1	2	1	blindfold	clockwise	practice	Guided	1	0.5	-0.25	8.954117	0.45036	-1.45	-1.05	0.801538553840551	-0.031026	-0.026341	0.0080468
Trial1	2	1	blindfold	clockwise	practice	Guided	1	0.5	-0.25	8.974121	0.45036	-1.45	-1.05	0.801538553840551	0.022266	-0.0051836	0.011439
Trial1	2	1	blindfold	clockwise	practice	Guided	1	0.5	-0.25	8.99411	0.45036	-1.45	-1.05	0.801538553840551	0.013116	-0.0094174	0.015064
Trial1	2	1	blindfold	clockwise	practice	Guided	1	0.5	-0.25	9.014114	0.45036	-1.45	-1.05	0.801538553840551	0.014447	0.024436	-0.0058924
Trial1	2	1	blindfold	clockwise	practice	Guided	1	0.5	-0.25	9.034119	0.45036	-1.45	-1.05	0.801538553840551	-0.00074403	-0.0051895	0.022602
Trial1	2	1	blindfold	clockwise	practice	Guided	1	0.5	-0.25	9.054123	0.45036	-1.45	-1.05	0.801538553840551	-0.02739	-0.0051891	0.020905
Trial1	2	1	blindfold	clockwise	practice	Guided	1	0.5	-0.25	9.074112	0.45036	-1.45	-1.05	0.801538553840551	0.018085	0.0032721	0.0069615
Trial1	2	1	blindfold	clockwise	practice	Guided	1	0.5	-0.25	9.094116	0.45037	-1.45	-1.05	0.801537933752871	-0.0054538	-0.00096179	0.026505
Trial1	2	1	blindfold	clockwise	practice	Guided	1	0.5	-0.25	9.11412	0.45037	-1.45	-1.05	0.801537933752871	0.018084	0.011733	0.0069605
Trial1	2	1	blindfold	clockwise	practice	Guided	1	0.5	-0.25	9.134109	0.45037	-1.45	-1.05	0.801537933752871	-0.011138	-0.030587	-0.024355
Trial1	2	1	blindfold	clockwise	practice	Guided	1	0.5	-0.25	9.154114	0.45037	-1.45	-1.05	0.801537933752871	0.0008529	-0.00096423	-0.0025491
Trial1	2	1	blindfold	clockwise	practice	Guided	1	0.5	-0.25	9.174118	0.45037	-1.45	-1.05	0.801537933752871	0.0052908	0.02442	-0.0022635
Trial1	2	1	blindfold	clockwise	practice	Guided	1	0.5	-0.25	9.194122	0.45037	-1.45	-1.05	0.801537933752871	0.018347	0.0074938	0.0027751
Trial1	2	1	blindfold	clockwise	practice	Guided	1	0.5	-0.25	9.214111	0.45037	-1.45	-1.05	0.801537933752871	-0.013542	0.0032605	0.013373
Trial1	2	1	blindfold	clockwise	practice	Guided	1	0.5	-0.25	9.234116	0.45037	-1.45	-1.05	0.801537933752871	-0.01194	-0.0052021	-0.011775
Trial1	2	1	blindfold	clockwise	practice	Guided	1	0.5	-0.25	9.25412	0.45037	-1.45	-1.05	0.801537933752871	-0.021354	0.0032603	-0.0039579
Trial1	2	1	blindfold	clockwise	practice	Guided	1	0.5	-0.25	9.274124	0.45037	-1.45	-1.05	0.801537933752871	0.0099977	0.0032595	-0.0061731
Trial1	2	1	blindfold	clockwise	practice	Guided	1	0.5	-0.25	9.294113	0.45037	-1.45	-1.05	0.801537933752871	0.017279	0.0032594	0.019537
Trial1	2	1	blindfold	clockwise	practice	Guided	1	0.5	-0.25	9.314117	0.45037	-1.45	-1.05	0.801537933752871	-0.003594	-0.0052044	-0.0028339
Trial1	2	1	blindfold	clockwise	practice	Guided	1	0.5	-0.25	9.334122	0.45037	-1.45	-1.05	0.801537933752871	0.0074185	0.024419	-0.035802
Trial1	2	1	blindfold	clockwise	practice	Guided	1	0.5	-0.25	9.354111	0.45037	-1.45	-1.05	0.801537933752871	-0.025538	0.0032598	-0.0064616
Trial1	2	1	blindfold	clockwise	practice	Guided	1	0.5	-0.25	9.374115	0.45037	-1.45	-1.05	0.801537933752871	-0.038329	-0.0094347	-0.01767
Trial1	2	1	blindfold	clockwise	practice	Guided	1	0.5	-0.25	9.394119	0.45037	-1.45	-1.05	0.801537933752871	0.0060846	-0.013669	-0.014844
Trial1	2	1	blindfold	clockwise	practice	Guided	1	0.5	-0.25	9.414124	0.45037	-1.45	-1.05	0.801537933752871	0.017806	-0.0094364	0.011153
Trial1	2	1	blindfold	clockwise	practice	Guided	1	0.5	-0.25	9.434113	0.45037	-1.45	-1.05	0.801537933752871	0.01132	0.0032584	-0.027137
Trial1	2	1	blindfold	clockwise	practice	Guided	1	0.5	-0.25	9.454117	0.45038	-1.45	-1.05	0.801537315634754	0.0058103	-0.00097218	-0.010652
Trial1	2	1	blindfold	clockwise	practice	Guided	1	0.5	-0.25	9.474121	0.45038	-1.45	-1.05	0.801537315634754	-0.039666	0.015954	0.0032901
Trial1	2	1	blindfold	clockwise	practice	Guided	1	0.5	-0.25	9.49411	0.45038	-1.45	-1.05	0.801537315634754	0.035563	-0.017903	0.012285
Trial1	2	1	blindfold	clockwise	practice	Guided	1	0.5	-0.25	9.514114	0.45038	-1.45	-1.05	0.801537315634754	0.01105	0.0032563	-0.022943
Trial1	2	1	blindfold	clockwise	practice	Guided	1	0.5	-0.25	9.534119	0.45038	-1.45	-1.05	0.801537315634754	0.03583	-0.022134	0.019255
Trial1	2	1	blindfold	clockwise	practice	Guided	1	0.5	-0.25	9.554123	0.45038	-1.45	-1.05	0.801537315634754	0.018862	0.015952	-0.0056126
Trial1	2	1	blindfold	clockwise	practice	Guided	1	0.5	-0.25	9.574112	0.45038	-1.45	-1.05	0.801537315634754	0.037159	0.0032536	-0.012866
Trial1	2	1	blindfold	clockwise	practice	Guided	1	0.5	-0.25	9.594116	0.45038	-1.45	-1.05	0.801537315634754	0.018858	-0.00097798	-0.0056141
Trial1	2	1	blindfold	clockwise	practice	Guided	1	0.5	-0.25	9.61412	0.45038	-1.45	-1.05	0.801537315634754	0.0044712	0.015948	0.010304
Trial1	2	1	blindfold	clockwise	practice	Guided	1	0.5	-0.25	9.634109	0.45038	-1.45	-1.05	0.801537315634754	0.001363	0.0032524	-0.033872
Trial1	2	1	blindfold	clockwise	practice	Guided	1	0.5	-0.25	9.654114	0.45038	-1.45	-1.05	0.801537315634754	0.052252	0.028644	0.025422
Trial1	2	1	blindfold	clockwise	practice	Guided	1	0.5	-0.25	9.674118	0.45038	-1.45	-1.05	0.801537315634754	-0.0022821	0.0074837	-0.023792
Trial1	2	1	blindfold	clockwise	practice	Guided	1	0.5	-0.25	9.694122	0.45038	-1.45	-1.05	0.801537315634754	-0.025822	-0.0009821	-0.0042448
Trial1	2	1	blindfold	clockwise	practice	Guided	1	0.5	-0.25	9.714111	0.45038	-1.45	-1.05	0.801537315634754	-0.0046831	-0.017908	0.013934
Trial1	2	1	blindfold	clockwise	practice	Guided	1	0.5	-0.25	9.734116	0.45038	-1.45	-1.05	0.801537315634754	0.018053	0.0074839	-0.019317
Trial1	2	1	blindfold	clockwise	practice	Guided	1	0.5	-0.25	9.75412	0.45038	-1.45	-1.05	0.801537315634754	0.014409	0.007482	-0.03858
Trial1	2	1	blindfold	clockwise	practice	Guided	1	0.5	-0.25	9.774124	0.45038	-1.45	-1.05	0.801537315634754	0.014409	0.007482	-0.03858
Trial1	2	1	blindfold	clockwise	practice	Guided	1	0.5	-0.25	9.794113	0.45039	-1.45	-1.05	0.801536695795943	0.0060523	-0.0052157	-0.014844
Trial1	2	1	blindfold	clockwise	practice	Guided	1	0.5	-0.25	9.814117	0.45039	-1.45	-1.05	0.801536695795943	0.014928	0.0074789	-0.014278
Trial1	2	1	blindfold	clockwise	practice	Guided	1	0.5	-0.25	9.834122	0.45039	-1.45	-1.05	0.801536695795943	-0.021402	0.0032443	-0.0039637
Trial1	2	1	blindfold	clockwise	practice	Guided	1	0.5	-0.25	9.854111	0.45039	-1.45	-1.05	0.801536695795943	0.01466	0.037097	-0.010085
Trial1	2	1	blindfold	clockwise	practice	Guided	1	0.5	-0.25	9.874115	0.45039	-1.45	-1.05	0.801536695795943	0.0091509	0.020166	0.0063996
Trial1	2	1	blindfold	clockwise	practice	Guided	1	0.5	-0.25	9.894119	0.45039	-1.45	-1.05	0.801536695795943	0.0096845	0.037094	-0.0019828
Trial1	2	1	blindfold	clockwise	practice	Guided	1	0.5	-0.25	9.914124	0.4504	-1.45	-1.05	0.801536077925954	0.01075	-0.0052259	0.0086604
Trial1	2	1	blindfold	clockwise	practice	Guided	1	0.5	-0.25	9.934113	0.4504	-1.45	-1.05	0.801536077925954	0.014921	0.0032363	-0.014275
Trial1	2	1	blindfold	clockwise	practice	Guided	1	0.5	-0.25	9.954117	0.4504	-1.45	-1.05	0.801536077925954	0.014385	0.0032363	-0.0058911
Trial1	2	1	blindfold	clockwise	practice	Guided	1	0.5	-0.25	9.974121	0.4504	-1.45	-1.05	0.801536077925954	-0.0010755	0.0074665	0.026795
Trial1	2	1	blindfold	clockwise	practice	Guided	1	0.5	-0.25	9.99411	0.4504	-1.45	-1.05	0.801536077925954	0.0038969	0.0032336	0.018693
Trial1	2	1	blindfold	clockwise	practice	Guided	1	0.5	-0.25	10.01411	0.4504	-1.45	-1.05	0.801536077925954	-0.0041847	0.0074649	0.0055524
Trial1	2	1	blindfold	clockwise	practice	Guided	1	0.5	-0.25	10.03412	0.4504	-1.45	-1.05	0.801536077925954	0.031347	0.041317	0.0078117
Trial1	2	1	blindfold	clockwise	practice	Guided	1	0.5	-0.25	10.05412	0.4504	-1.45	-1.05	0.801536077925954	0.013847	-0.013698	0.0024888
Trial1	2	1	blindfold	clockwise	practice	Guided	1	0.5	-0.25	10.07411	0.4504	-1.45	-1.05	0.801536077925954	0.0062967	0.0032297	-0.019034
Trial1	2	1	blindfold	clockwise	practice	Guided	1	0.5	-0.25	10.09412	0.4504	-1.45	-1.05	0.801536077925954	-0.022213	0.007458	0.0086102
Trial1	2	1	blindfold	clockwise	practice	Guided	1	0.5	-0.25	10.11412	0.4504	-1.45	-1.05	0.801536077925954	-0.016706	0.0032279	-0.0078744
Trial1	2	1	blindfold	clockwise	practice	Guided	1	0.5	-0.25	10.13411	0.4504	-1.45	-1.05	0.801536077925954	-0.034203	-0.0052369	-0.013197
Trial1	2	1	blindfold	clockwise	practice	Guided	1	0.5	-0.25	10.15411	0.4504	-1.45	-1.05	0.801536077925954	0.03081	0.01169	0.016191
Trial1	2	1	blindfold	clockwise	practice	Guided	1	0.5	-0.25	10.17412	0.4504	-1.45	-1.05	0.801536077925954	0.0054968	-0.026398	-0.006459
Trial1	2	1	blindfold	clockwise	practice	Guided	1	0.5	-0.25	10.19412	0.4504	-1.45	-1.05	0.801536077925954	-0.032432	0.0074566	0.029005
Trial1	2	1	blindfold	clockwise	practice	Guided	1	0.5	-0.25	10.21411	0.4504	-1.45	-1.05	0.801536077925954	-0.0086261	0.011689	0.0052681
Trial1	2	1	blindfold	clockwise	practice	Guided	1	0.5	-0.25	10.23412	0.4504	-1.45	-1.05	0.801536077925954	-0.015109	0.0074547	-0.033019
Trial1	2	1	blindfold	clockwise	practice	Guided	1	0.5	-0.25	10.25412	0.4504	-1.45	-1.05	0.801536077925954	-0.020618	0.0032197	-0.016534
Trial1	2	1	blindfold	clockwise	practice	Guided	1	0.5	-0.25	10.27412	0.4504	-1.45	-1.05	0.801536077925954	0.018551	0.011683	-0.0014192
Trial1	2	1	blindfold	clockwise	practice	Guided	1	0.5	-0.25	10.29411	0.4504	-1.45	-1.05	0.801536077925954	0.0046945	0.011682	0.0061181
Trial1	2	1	blindfold	clockwise	practice	Guided	1	0.5	-0.25	10.31412	0.4504	-1.45	-1.05	0.801536077925954	0.008867	0.032841	0.010595
Trial1	2	1	blindfold	clockwise	practice	Guided	1	0.5	-0.25	10.33412	0.4504	-1.45	-1.05	0.801536077925954	-0.012005	-0.0010156	-0.011776
Trial1	2	1	blindfold	clockwise	practice	Guided	1	0.5	-0.25	10.35411	0.4504	-1.45	-1.05	0.801536077925954	0.0052258	-0.0010175	-0.031319
Trial1	2	1	blindfold	clockwise	practice	Guided	1	0.5	-0.25	10.37411	0.4504	-1.45	-1.05	0.801536077925954	0.0046921	-0.0094819	0.0061232
Trial1	2	1	blindfold	clockwise	practice	Guided	1	0.5	-0.25	10.39412	0.45041	-1.45	-1.05	0.801535460179845	0.018274	0.011677	0.0027812
Trial1	2	1	blindfold	clockwise	practice	Guided	1	0.5	-0.25	10.41412	0.45041	-1.45	-1.05	0.801535460179845	0.032932	0.028603	-0.017329
Trial1	2	1	blindfold	clockwise	practice	Guided	1	0.5	-0.25	10.43411	0.45041	-1.45	-1.05	0.801535460179845	-0.039457	-0.013714	-0.00089289
Trial1	2	1	blindfold	clockwise	practice	Guided	1	0.5	-0.25	10.45412	0.45041	-1.45	-1.05	0.801535460179845	-0.013614	-0.0010184	0.0094694
Trial1	2	1	blindfold	clockwise	practice	Guided	1	0.5	-0.25	10.47412	0.45041	-1.45	-1.05	0.801535460179845	-0.0097022	0.011677	0.022046
Trial1	2	1	blindfold	clockwise	practice	Guided	1	0.5	-0.25	10.49411	0.45041	-1.45	-1.05	0.801535460179845	0.0088622	-0.017948	0.010601
Trial1	2	1	blindfold	clockwise	practice	Guided	1	0.5	-0.25	10.51411	0.45041	-1.45	-1.05	0.801535460179845	0.035242	0.011676	0.016488
Trial1	2	1	blindfold	clockwise	practice	Guided	1	0.5	-0.25	10.53412	0.45041	-1.45	-1.05	0.801535460179845	-0.026666	0.0074421	0.013944
Trial1	2	1	blindfold	clockwise	practice	Guided	1	0.5	-0.25	10.55412	0.45041	-1.45	-1.05	0.801535460179845	-0.013343	0.020137	0.0091872
Trial1	2	1	blindfold	clockwise	practice	Guided	1	0.5	-0.25	10.57411	0.45041	-1.45	-1.05	0.801535460179845	0.028229	0.015903	-0.013416
Trial1	2	1	blindfold	clockwise	practice	Guided	1	0.5	-0.25	10.59412	0.45041	-1.45	-1.05	0.801535460179845	0.006287	0.015904	-0.019021
Trial1	2	1	blindfold	clockwise	practice	Guided	1	0.5	-0.25	10.61412	0.45041	-1.45	-1.05	0.801535460179845	0.05043	0.0032068	-0.012003
Trial1	2	1	blindfold	clockwise	practice	Guided	1	0.5	-0.25	10.63411	0.45041	-1.45	-1.05	0.801535460179845	0.022448	0.0032056	0.0072609
Trial1	2	1	blindfold	clockwise	practice	Guided	1	0.5	-0.25	10.65411	0.45041	-1.45	-1.05	0.801535460179845	0.0010379	0.003204	-0.0067255
Trial1	2	1	blindfold	clockwise	practice	Guided	1	0.5	-0.25	10.67412	0.45041	-1.45	-1.05	0.801535460179845	0.011515	-0.0010308	-0.03131
Trial1	2	1	blindfold	clockwise	practice	Guided	1	0.5	-0.25	10.69412	0.45042	-1.45	-1.05	0.801534838870692	0.0057388	0.011663	-0.010635
Trial1	2	1	blindfold	clockwise	practice	Guided	1	0.5	-0.25	10.71411	0.45042	-1.45	-1.05	0.801534838870692	0.009111	-0.0010334	0.0064131
Trial1	2	1	blindfold	clockwise	practice	Guided	1	0.5	-0.25	10.73412	0.45042	-1.45	-1.05	0.801534838870692	0.0088446	-0.0052677	0.010604
Trial1	2	1	blindfold	clockwise	practice	Guided	1	0.5	-0.25	10.75412	0.45042	-1.45	-1.05	0.801534838870692	0.019059	0.0074279	-0.0097877
Trial1	2	1	blindfold	clockwise	practice	Guided	1	0.5	-0.25	10.77412	0.45042	-1.45	-1.05	0.801534838870692	0.018789	0.0074276	0.018988
Trial1	2	1	blindfold	clockwise	practice	Guided	1	0.5	-0.25	10.79411	0.45042	-1.45	-1.05	0.801534838870692	-0.034771	0.015889	-0.0047955
Trial1	2	1	blindfold	clockwise	practice	Guided	1	0.5	-0.25	10.81412	0.45042	-1.45	-1.05	0.801534838870692	0.015412	0.0031924	-0.022643
Trial1	2	1	blindfold	clockwise	practice	Guided	1	0.5	-0.25	10.83412	0.45042	-1.45	-1.05	0.801534838870692	-0.017806	0.0031932	0.0089126
Trial1	2	1	blindfold	clockwise	practice	Guided	1	0.5	-0.25	10.85411	0.45042	-1.45	-1.05	0.801534838870692	0.013814	0.0031908	0.0025064
Trial1	2	1	blindfold	clockwise	practice	Guided	1	0.5	-0.25	10.87411	0.45042	-1.45	-1.05	0.801534838870692	-0.017276	-0.0095057	0.00053098
Trial1	2	1	blindfold	clockwise	practice	Guided	1	0.5	-0.25	10.89412	0.45042	-1.45	-1.05	0.801534838870692	-0.0075921	0.020117	-0.011479
Trial1	2	1	blindfold	clockwise	practice	Guided	1	0.5	-0.25	10.91412	0.45042	-1.45	-1.05	0.801534838870692	-0.0036835	0.020115	-0.0028117
Trial1	2	1	blindfold	clockwise	practice	Guided	1	0.5	-0.25	10.93411	0.45042	-1.45	-1.05	0.801534838870692	0.0080388	0.011651	0.023185
Trial1	2	1	blindfold	clockwise	practice	Guided	1	0.5	-0.25	10.95412	0.45042	-1.45	-1.05	0.801534838870692	-0.0097274	-0.0095085	0.022056
Trial1	2	1	blindfold	clockwise	practice	Guided	1	0.5	-0.25	10.97412	0.45042	-1.45	-1.05	0.801534838870692	-0.011503	0.032811	-0.02014
Trial1	2	1	blindfold	clockwise	practice	Guided	1	0.5	-0.25	10.99411	0.45042	-1.45	-1.05	0.801534838870692	-0.00084598	-0.017972	0.022621
Trial1	2	1	blindfold	clockwise	practice	Guided	1	0.5	-0.25	11.01411	0.45042	-1.45	-1.05	0.801534838870692	-0.045964	0.020114	-0.039169
Trial1	2	1	blindfold	clockwise	practice	Guided	1	0.5	-0.25	11.03412	0.45042	-1.45	-1.05	0.801534838870692	0.021356	0.020113	0.024035
Trial1	2	1	blindfold	clockwise	practice	Guided	1	0.5	-0.25	11.05412	0.45042	-1.45	-1.05	0.801534838870692	0.018245	-0.013741	0.002795
Trial1	2	1	blindfold	clockwise	practice	Guided	1	0.5	-0.25	11.07411	0.45043	-1.45	-1.05	0.801534223216176	-0.0028951	0.003185	-0.015383
Trial1	2	1	blindfold	clockwise	practice	Guided	1	0.5	-0.25	11.09412	0.45043	-1.45	-1.05	0.801534223216176	0.017707	0.015879	0.011181
Trial1	2	1	blindfold	clockwise	practice	Guided	1	0.5	-0.25	11.11412	0.45043	-1.45	-1.05	0.801534223216176	-0.01098	-0.0010491	-0.028522
Trial1	2	1	blindfold	clockwise	practice	Guided	1	0.5	-0.25	11.13411	0.45043	-1.45	-1.05	0.801534223216176	-0.0020975	-0.0052819	-0.027956
Trial1	2	1	blindfold	clockwise	practice	Guided	1	0.5	-0.25	11.15411	0.45043	-1.45	-1.05	0.801534223216176	0.027924	0.0031796	0.017069
Trial1	2	1	blindfold	clockwise	practice	Guided	1	0.5	-0.25	11.17412	0.45043	-1.45	-1.04994	0.801474375729954	-0.0034344	-0.0010509	-0.0069976
Trial1	2	1	blindfold	clockwise	practice	Guided	1	0.5	-0.25	11.19412	0.45037	-1.44999	-1.0497	0.801238578898793	-0.85678	0.274031	0.860349
Trial1	2	1	blindfold	clockwise	practice	Guided	1	0.5	-0.25	11.21411	0.44989	-1.44985	-1.0495	0.801068812303974	-1.120127	0.654843	1.075067
Trial1	2	1	blindfold	clockwise	practice	Guided	1	0.5	-0.25	11.23412	0.44888	-1.44967	-1.04941	0.801042806388474	-1.178219	0.587134	1.218752
Trial1	2	1	blindfold	clockwise	practice	Guided	1	0.5	-0.25	11.25412	0.4471	-1.44966	-1.04941	0.801158371803044	-1.16338	0.223144	1.148425
Trial1	2	1	blindfold	clockwise	practice	Guided	1	0.5	-0.25	11.27412	0.44461	-1.44982	-1.04963	0.801546050943253	-1.112552	-0.035028	1.109993
Trial1	2	1	blindfold	clockwise	practice	Guided	1	0.5	-0.25	11.29411	0.43728	-1.45022	-1.04987	0.802325269510253	-0.62094	-0.699311	0.169663
Trial1	2	1	blindfold	clockwise	practice	Guided	1	0.5	-0.25	11.31412	0.43312	-1.45032	-1.05013	0.802920275673585	-0.640805	-0.610443	-0.227031
Trial1	2	1	blindfold	clockwise	practice	Guided	1	0.5	-0.25	11.33412	0.42876	-1.45029	-1.05017	0.803334970593492	-0.405955	-0.305682	-0.203921
Trial1	2	1	blindfold	clockwise	practice	Guided	1	0.5	-0.25	11.35411	0.4241	-1.45016	-1.05014	0.803731717832359	-0.466686	-0.047499	-0.232467
Trial1	2	1	blindfold	clockwise	practice	Guided	1	0.5	-0.25	11.37411	0.41934	-1.45002	-1.05	0.804055944435119	-0.246868	0.09214	-0.166283
Trial1	2	1	blindfold	clockwise	practice	Guided	1	0.5	-0.25	11.39412	0.40975	-1.44996	-1.04997	0.805044787591608	0.00041138	-0.022131	0.010161
Trial1	2	1	blindfold	clockwise	practice	Guided	1	0.5	-0.25	11.41412	0.40512	-1.45002	-1.04998	0.805586921792808	0.095623	0.041342	-0.018049
Trial1	2	1	blindfold	clockwise	practice	Guided	1	0.5	-0.25	11.43411	0.40052	-1.45	-1.05	0.806161394961652	0.049743	-0.0094472	0.0045343
Trial1	2	1	blindfold	clockwise	practice	Guided	1	0.5	-0.25	11.45412	0.39608	-1.45	-1.05	0.806721319015497	-0.019946	-0.03483	-0.024633
Trial1	2	1	blindfold	clockwise	practice	Guided	1	0.5	-0.25	11.47412	0.38771	-1.44999	-1.05	0.807842166931799	-0.076018	0.0074776	0.022797
Trial1	2	1	blindfold	clockwise	practice	Guided	1	0.5	-0.25	11.49411	0.38347	-1.45	-1.05	0.808442431393367	-0.0042175	-0.0052115	0.014111
Trial1	2	1	blindfold	clockwise	practice	Guided	1	0.5	-0.25	11.51411	0.37945	-1.45	-1.05	0.809031660569645	0.06401	0.015944	-0.011675
Trial1	2	1	blindfold	clockwise	practice	Guided	1	0.5	-0.25	11.53412	0.37558	-1.44999	-1.05	0.809617352161702	0.076429	0.02017	0.0057746
Trial1	2	1	blindfold	clockwise	practice	Guided	1	0.5	-0.25	11.55412	0.37185	-1.45	-1.05	0.810198957247322	-0.012457	-0.030605	0.0010697
Trial1	2	1	blindfold	clockwise	practice	Guided	1	0.5	-0.25	11.57411	0.36811	-1.45001	-1.05	0.810798924221831	-0.083336	0.024406	-0.0229
Trial1	2	1	blindfold	clockwise	practice	Guided	1	0.5	-0.25	11.59412	0.36089	-1.45	-1.05	0.812004627764854	-0.0073327	0.0074793	-0.011267
Trial1	2	1	blindfold	clockwise	practice	Guided	1	0.5	-0.25	11.61412	0.35732	-1.45001	-1.04997	0.812594381909569	-0.49706	-0.716153	0.334091
Trial1	2	1	blindfold	clockwise	practice	Guided	1	0.5	-0.25	11.63411	0.35403	-1.45016	-1.04996	0.813168663258802	0.31314	-0.280251	0.084626
Trial1	2	1	blindfold	clockwise	practice	Guided	1	0.5	-0.25	11.65411	0.35079	-1.45023	-1.04996	0.813756508432089	-0.114429	0.079487	0.172614
Trial1	2	1	blindfold	clockwise	practice	Guided	1	0.5	-0.25	11.67412	0.34398	-1.45028	-1.04988	0.81495416727397	-0.079248	-0.339369	0.279417
Trial1	2	1	blindfold	clockwise	practice	Guided	1	0.5	-0.25	11.69412	0.34085	-1.45023	-1.04989	0.815568999327026	-0.093016	-0.01768	0.291327
Trial1	2	1	blindfold	clockwise	practice	Guided	1	0.5	-0.25	11.71411	0.33751	-1.45011	-1.04997	0.816305735364097	0.111045	-0.195377	0.031939
Trial1	2	1	blindfold	clockwise	practice	Guided	1	0.5	-0.25	11.73412	0.33454	-1.45011	-1.05003	0.816960830302108	0.148172	-0.174132	1.5853E-05
Trial1	2	1	blindfold	clockwise	practice	Guided	1	0.5	-0.25	11.75412	0.33181	-1.45008	-1.05001	0.817498515261728	0.098263	0.265975	0.018643
Trial1	2	1	blindfold	clockwise	practice	Guided	1	0.5	-0.25	11.77412	0.32926	-1.44992	-1.04997	0.817987897591592	0.00046195	0.033182	0.014057
Trial1	2	1	blindfold	clockwise	practice	Guided	1	0.5	-0.25	11.79411	0.32439	-1.45003	-1.04998	0.819028049299109	-0.054009	0.185545	0.03676
Trial1	2	1	blindfold	clockwise	practice	Guided	1	0.5	-0.25	11.81412	0.32215	-1.44996	-1.05001	0.819540463237389	-0.07449	-0.119171	-0.0019954
Trial1	2	1	blindfold	clockwise	practice	Guided	1	0.5	-0.25	11.83412	0.31978	-1.45005	-1.05003	0.820077582328265	-0.111634	-0.30529	-0.066701
Trial1	2	1	blindfold	clockwise	practice	Guided	1	0.5	-0.25	11.85411	0.31751	-1.45012	-1.05003	0.820579421308504	-0.107923	-0.042871	-0.049665
Trial1	2	1	blindfold	clockwise	practice	Guided	1	0.5	-0.25	11.87411	0.31518	-1.45008	-1.05005	0.821120250574813	-0.090496	-0.224806	-0.040433
Trial1	2	1	blindfold	clockwise	practice	Guided	1	0.5	-0.25	11.89412	0.31064	-1.45008	-1.05004	0.822144281177034	-0.05823	0.088436	-0.064138
Trial1	2	1	blindfold	clockwise	practice	Guided	1	0.5	-0.25	11.91412	0.30836	-1.44997	-1.05003	0.82266268107485	-0.049337	-0.02585	-0.063329
Trial1	2	1	blindfold	clockwise	practice	Guided	1	0.5	-0.25	11.93411	0.30596	-1.44998	-1.05003	0.823225067379166	-0.049355	-0.114692	-0.06368
Trial1	2	1	blindfold	clockwise	practice	Guided	1	0.5	-0.25	11.95412	0.30387	-1.45003	-1.05004	0.823729926653587	-0.13773	0.054588	-0.080047
Trial1	2	1	blindfold	clockwise	practice	Guided	1	0.5	-0.25	11.97412	0.30168	-1.45002	-1.05005	0.824263827783056	-0.20759	-0.156996	-0.095406
Trial1	2	1	blindfold	clockwise	practice	Guided	1	0.5	-0.25	11.99411	0.29701	-1.45013	-1.05005	0.825399886791521	-0.169106	-0.110304	-0.072749
Trial1	2	1	blindfold	clockwise	practice	Guided	1	0.5	-0.25	12.01411	0.29452	-1.45009	-1.05005	0.826015780163874	-0.146681	-0.127203	-0.075935
Trial1	2	1	blindfold	clockwise	practice	Guided	1	0.5	-0.25	12.03412	0.29209	-1.45007	-1.05006	0.826633308252572	-0.10903	-0.165247	-0.112162
Trial1	2	1	blindfold	clockwise	practice	Guided	1	0.5	-0.25	12.05412	0.28967	-1.45006	-1.05007	0.827254974957499	-0.139654	-0.034038	-0.138538
Trial1	2	1	blindfold	clockwise	practice	Guided	1	0.5	-0.25	12.07411	0.28714	-1.45003	-1.05017	0.827998386333949	-0.260756	-0.122887	-0.227405
Trial1	2	1	blindfold	clockwise	practice	Guided	1	0.5	-0.25	12.09412	0.28166	-1.45017	-1.05023	0.829482039969092	-0.530588	-0.401992	-0.498331
Trial1	2	1	blindfold	clockwise	practice	Guided	1	0.5	-0.25	12.11412	0.27855	-1.45023	-1.05026	0.830334924569128	-0.586646	-0.605055	-0.550674
Trial1	2	1	blindfold	clockwise	practice	Guided	1	0.5	-0.25	12.13411	0.27548	-1.45031	-1.05019	0.831091583759189	-0.363444	-0.854731	-0.339896
Trial1	2	1	blindfold	clockwise	practice	Guided	1	0.5	-0.25	12.15411	0.27216	-1.45043	-1.05013	0.831936957250153	-0.331472	-1.053626	-0.245963
Trial1	2	1	blindfold	clockwise	practice	Guided	1	0.5	-0.25	12.17412	0.26885	-1.45054	-1.05007	0.832791933082623	-0.109834	-1.29907	-0.220527
Trial1	2	1	blindfold	clockwise	practice	Guided	1	0.5	-0.25	12.19412	0.26346	-1.45074	-1.0499	0.834140919689569	-0.088287	-1.421792	0.154481
Trial1	2	1	blindfold	clockwise	practice	Guided	1	0.5	-0.25	12.21411	0.26145	-1.45072	-1.04969	0.834511962262943	-0.191266	-1.294838	0.654989
Trial1	2	1	blindfold	clockwise	practice	Guided	1	0.5	-0.25	12.23412	0.25952	-1.45064	-1.04947	0.834854975801471	-0.353117	-1.062089	1.19128
Trial1	2	1	blindfold	clockwise	practice	Guided	1	0.5	-0.25	12.25412	0.25775	-1.45055	-1.04933	0.835232604119874	-0.645929	-0.918208	1.416066
Trial1	2	1	blindfold	clockwise	practice	Guided	1	0.5	-0.25	12.27412	0.2558	-1.45046	-1.04941	0.835876761669811	-0.722101	-0.871658	1.29551
Trial1	2	1	blindfold	clockwise	practice	Guided	1	0.5	-0.25	12.29411	0.25117	-1.45052	-1.04949	0.837317493141694	-0.518822	-1.277911	1.009275
Trial1	2	1	blindfold	clockwise	practice	Guided	1	0.5	-0.25	12.31412	0.24867	-1.45062	-1.04958	0.83814969526973	-0.337996	-1.413329	0.818259
Trial1	2	1	blindfold	clockwise	practice	Guided	1	0.5	-0.25	12.33412	0.24641	-1.45072	-1.04968	0.838925493225433	-0.253624	-1.696859	0.577537
Trial1	2	1	blindfold	clockwise	practice	Guided	1	0.5	-0.25	12.35411	0.24441	-1.45084	-1.04973	0.839579904925213	-0.04494	-1.870363	0.491824
Trial1	2	1	blindfold	clockwise	practice	Guided	1	0.5	-0.25	12.37411	0.24285	-1.45092	-1.04964	0.839970442525921	-0.054154	-1.777263	0.613851
Trial1	2	1	blindfold	clockwise	practice	Guided	1	0.5	-0.25	12.39412	0.24129	-1.45084	-1.0496	0.840411227168968	-0.214044	-1.582601	0.868972
Trial1	2	1	blindfold	clockwise	practice	Guided	1	0.5	-0.25	12.41412	0.24093	-1.4508	-1.04958	0.840503065455461	-0.224243	-1.574137	0.910663
Trial1	2	1	blindfold	clockwise	practice	Guided	1	0.5	-0.25	12.43411	0.24082	-1.45079	-1.04957	0.840527456564801	-0.306776	-1.51066	0.967927
Trial1	2	1	blindfold	clockwise	practice	Guided	1	0.5	-0.25	12.45412	0.24081	-1.45078	-1.04956	0.840521127556526	-0.286164	-1.354083	1.034641
Trial1	2	1	blindfold	clockwise	practice	Guided	1	0.5	-0.25	12.47412	0.2408	-1.45074	-1.04954	0.840505041804946	-0.122271	-1.18058	1.061209
Trial1	2	1	blindfold	clockwise	practice	Guided	1	0.5	-0.25	12.49411	0.24079	-1.45064	-1.04954	0.840508125311482	0.06827	-1.163652	1.088681
Trial1	2	1	blindfold	clockwise	practice	Guided	1	0.5	-0.25	12.51411	0.2408	-1.45063	-1.04953	0.840495629678175	0.09304	-1.222898	1.013878
Trial1	2	1	blindfold	clockwise	practice	Guided	1	0.5	-0.25	12.53412	0.2408	-1.45063	-1.04953	0.840495629678175	0.088262	-1.265216	1.009528
Trial1	2	1	blindfold	clockwise	practice	Guided	1	0.5	-0.25	12.55412	0.2408	-1.45063	-1.04953	0.840495629678175	0.089933	-1.227129	0.971748
Trial1	2	1	blindfold	clockwise	practice	Guided	1	0.5	-0.25	12.57411	0.2408	-1.45063	-1.04952	0.840486104163565	0.187591	-1.125566	0.979261
Trial1	2	1	blindfold	clockwise	practice	Guided	1	0.5	-0.25	12.59412	0.24082	-1.45056	-1.04951	0.840470416356435	0.22768	-0.947831	1.106693
Trial1	2	1	blindfold	clockwise	practice	Guided	1	0.5	-0.25	12.61412	0.24083	-1.45052	-1.0495	0.840457802876486	0.279827	-0.892817	1.14208
Trial1	2	1	blindfold	clockwise	practice	Guided	1	0.5	-0.25	12.63411	0.24085	-1.4505	-1.04949	0.840442110898119	0.266537	-0.892817	1.137427
Trial1	2	1	blindfold	clockwise	practice	Guided	1	0.5	-0.25	12.65411	0.24086	-1.45049	-1.04949	0.840439027863105	0.242796	-0.867426	1.178646
Trial1	2	1	blindfold	clockwise	practice	Guided	1	0.5	-0.25	12.67412	0.24087	-1.45048	-1.04948	0.840426419221893	0.225929	-0.82934	1.148809
Trial1	2	1	blindfold	clockwise	practice	Guided	1	0.5	-0.25	12.69412	0.24089	-1.45044	-1.04947	0.840410727847827	0.280569	-0.698154	1.108486
Trial1	2	1	blindfold	clockwise	practice	Guided	1	0.5	-0.25	12.71411	0.24091	-1.45041	-1.04945	0.840385510956351	0.32182	-0.660068	1.202338
Trial1	2	1	blindfold	clockwise	practice	Guided	1	0.5	-0.25	12.73412	0.24096	-1.45039	-1.04944	0.840360686810049	0.354419	-0.715082	1.157216
Trial1	2	1	blindfold	clockwise	practice	Guided	1	0.5	-0.25	12.75412	0.24104	-1.45038	-1.04945	0.840345441886408	0.374659	-0.850499	1.082259
Trial1	2	1	blindfold	clockwise	practice	Guided	1	0.5	-0.25	12.77412	0.24113	-1.4504	-1.04944	0.840308297844944	0.309266	-0.842036	1.05046
Trial1	2	1	blindfold	clockwise	practice	Guided	1	0.5	-0.25	12.79411	0.24123	-1.45039	-1.04943	0.840267969243329	0.285733	-0.621982	1.201117
Trial1	2	1	blindfold	clockwise	practice	Guided	1	0.5	-0.25	12.81412	0.24125	-1.45037	-1.04942	0.840252279484473	0.273896	-0.630446	1.263628
Trial1	2	1	blindfold	clockwise	practice	Guided	1	0.5	-0.25	12.83412	0.24127	-1.45036	-1.04942	0.840246126237369	0.231734	-0.698154	1.224797
Trial1	2	1	blindfold	clockwise	practice	Guided	1	0.5	-0.25	12.85411	0.24127	-1.45036	-1.04942	0.840246126237369	0.280119	-0.753168	1.095877
Trial1	2	1	blindfold	clockwise	practice	Guided	1	0.5	-0.25	12.87411	0.24128	-1.45036	-1.04942	0.84024304748101	0.265254	-0.795486	1.137399
Trial1	2	1	blindfold	clockwise	practice	Guided	1	0.5	-0.25	12.89412	0.2413	-1.45036	-1.04942	0.840236885703489	0.269943	-0.723545	1.12136
Trial1	2	1	blindfold	clockwise	practice	Guided	1	0.5	-0.25	12.91412	0.2413	-1.45036	-1.04943	0.840246412851441	0.265255	-0.736241	1.128999
Trial1	2	1	blindfold	clockwise	practice	Guided	1	0.5	-0.25	12.93411	0.24131	-1.45036	-1.04943	0.840243334453255	0.222119	-0.795486	1.08551
Trial1	2	1	blindfold	clockwise	practice	Guided	1	0.5	-0.25	12.95412	0.24132	-1.45037	-1.04943	0.840240256162773	0.196069	-0.833572	1.05238
Trial1	2	1	blindfold	clockwise	practice	Guided	1	0.5	-0.25	12.97412	0.24133	-1.45037	-1.04944	0.84024670524397	0.184642	-0.842036	0.987905
Trial1	2	1	blindfold	clockwise	practice	Guided	1	0.5	-0.25	12.99411	0.24134	-1.45038	-1.04945	0.840253036506448	0.153391	-0.795486	1.003331
Trial1	2	1	blindfold	clockwise	practice	Guided	1	0.5	-0.25	13.01411	0.24134	-1.45038	-1.04945	0.840253036506448	0.10285	-0.778559	1.044549
Trial1	2	1	blindfold	clockwise	practice	Guided	1	0.5	-0.25	13.03412	0.24134	-1.45038	-1.04945	0.840253036506448	0.154015	-0.740472	1.011723
Trial1	2	1	blindfold	clockwise	practice	Guided	1	0.5	-0.25	13.05412	0.24134	-1.45038	-1.04946	0.84026267724842	0.08094	-0.740472	0.91605
Trial1	2	1	blindfold	clockwise	practice	Guided	1	0.5	-0.25	13.07411	0.24135	-1.45038	-1.04947	0.840269017919403	0.080766	-0.78279	0.90841
Trial1	2	1	blindfold	clockwise	practice	Guided	1	0.5	-0.25	13.09412	0.24135	-1.45038	-1.04947	0.840269017919403	0.151455	-0.740472	1.053694
Trial1	2	1	blindfold	clockwise	practice	Guided	1	0.5	-0.25	13.11412	0.24135	-1.45038	-1.04947	0.840269017919403	0.115553	-0.685459	1.060879
Trial1	2	1	blindfold	clockwise	practice	Guided	1	0.5	-0.25	13.13411	0.24135	-1.45038	-1.04947	0.840269017919403	0.073751	-0.689691	0.979612
Trial1	2	1	blindfold	clockwise	practice	Guided	1	0.5	-0.25	13.15411	0.24136	-1.45038	-1.04948	0.840275467612694	0.078453	-0.715082	0.971367
Trial1	2	1	blindfold	clockwise	practice	Guided	1	0.5	-0.25	13.17412	0.24136	-1.45037	-1.04948	0.840275467612694	0.0024021	-0.676995	0.97674
Trial1	2	1	blindfold	clockwise	practice	Guided	1	0.5	-0.25	13.19412	0.24136	-1.45037	-1.04948	0.840275467612694	0.012156	-0.605055	1.086782
Trial1	2	1	blindfold	clockwise	practice	Guided	1	0.5	-0.25	13.21411	0.24136	-1.45036	-1.04947	0.840265940198925	-0.014968	-0.626214	1.098468
Trial1	2	1	blindfold	clockwise	practice	Guided	1	0.5	-0.25	13.23412	0.24136	-1.45036	-1.04947	0.840265940198925	0.034937	-0.596591	1.069991
Trial1	2	1	blindfold	clockwise	practice	Guided	1	0.5	-0.25	13.25412	0.24136	-1.45035	-1.04947	0.840265940198925	-0.031214	-0.630446	1.051689
Trial1	2	1	blindfold	clockwise	practice	Guided	1	0.5	-0.25	13.27412	0.24136	-1.45035	-1.04948	0.840275467612694	-0.066372	-0.592359	1.037887
Trial1	2	1	blindfold	clockwise	practice	Guided	1	0.5	-0.25	13.29411	0.24135	-1.45033	-1.04949	0.840288072688453	-0.02636	-0.486508	0.908972
Trial1	2	1	blindfold	clockwise	practice	Guided	1	0.5	-0.25	13.31412	0.24135	-1.45031	-1.0495	0.840297600089938	0.060424	-0.49485	0.844683
Trial1	2	1	blindfold	clockwise	practice	Guided	1	0.5	-0.25	13.33412	0.24135	-1.4503	-1.04952	0.840316654926825	0.0081827	-0.465092	0.809288
Trial1	2	1	blindfold	clockwise	practice	Guided	1	0.5	-0.25	13.35411	0.24136	-1.45029	-1.04954	0.840332518910248	0.028663	-0.48616	0.730138
Trial1	2	1	blindfold	clockwise	practice	Guided	1	0.5	-0.25	13.37411	0.24136	-1.45029	-1.04956	0.840351687329821	-0.003056	-0.498822	0.745869
Trial1	2	1	blindfold	clockwise	practice	Guided	1	0.5	-0.25	13.39412	0.24136	-1.45027	-1.04958	0.840370628949134	-0.059156	-0.405476	0.693534
Trial1	2	1	blindfold	clockwise	practice	Guided	1	0.5	-0.25	13.41412	0.24135	-1.45025	-1.04962	0.840411816366378	-0.069065	-0.371512	0.592339
Trial1	2	1	blindfold	clockwise	practice	Guided	1	0.5	-0.25	13.43411	0.24134	-1.45023	-1.04965	0.840443358236543	-0.03219	-0.375644	0.55577
Trial1	2	1	blindfold	clockwise	practice	Guided	1	0.5	-0.25	13.45412	0.24134	-1.45022	-1.04969	0.840481468493272	-0.043386	-0.430551	0.492337
Trial1	2	1	blindfold	clockwise	practice	Guided	1	0.5	-0.25	13.47412	0.24134	-1.45022	-1.04976	0.840548048452964	0.0049446	-0.45159	0.380391
Trial1	2	1	blindfold	clockwise	practice	Guided	1	0.5	-0.25	13.49411	0.24133	-1.45023	-1.04978	0.840570185248052	-0.059467	-0.48097	0.310775
Trial1	2	1	blindfold	clockwise	practice	Guided	1	0.5	-0.25	13.51411	0.24133	-1.45023	-1.04981	0.840598654834232	-0.061186	-0.472426	0.230793
Trial1	2	1	blindfold	clockwise	practice	Guided	1	0.5	-0.25	13.53412	0.24132	-1.45023	-1.04987	0.84065889781031	-0.071087	-0.451164	0.12955
Trial1	2	1	blindfold	clockwise	practice	Guided	1	0.5	-0.25	13.55412	0.24131	-1.45023	-1.04992	0.840709613134896	-0.080845	-0.425648	0.012303
Trial1	2	1	blindfold	clockwise	practice	Guided	1	0.5	-0.25	13.57411	0.24128	-1.45022	-1.04997	0.840766373017196	-0.092597	-0.378983	-0.022482
Trial1	2	1	blindfold	clockwise	practice	Guided	1	0.5	-0.25	13.59412	0.2412	-1.4502	-1.04998	0.840800518171482	-0.134981	-0.336455	0.047515
Trial1	2	1	blindfold	clockwise	practice	Guided	1	0.5	-0.25	13.61412	0.24113	-1.45017	-1.05	0.840841009650064	-0.123481	-0.310976	-0.027747
Trial1	2	1	blindfold	clockwise	practice	Guided	1	0.5	-0.25	13.63411	0.24106	-1.45016	-1.05002	0.840881618894772	-0.049298	-0.336276	-0.113461
Trial1	2	1	blindfold	clockwise	practice	Guided	1	0.5	-0.25	13.65411	0.24101	-1.45017	-1.05003	0.840906537366546	0.011692	-0.353107	-0.07354
Trial1	2	1	blindfold	clockwise	practice	Guided	1	0.5	-0.25	13.67412	0.24101	-1.45017	-1.05003	0.840906537366546	0.121718	-0.361466	-0.036163
Trial1	2	1	blindfold	clockwise	practice	Guided	1	0.5	-0.25	13.69412	0.24113	-1.45018	-1.05003	0.840869591312747	0.335363	-0.335873	-0.037263
Trial1	2	1	blindfold	clockwise	practice	Guided	1	0.5	-0.25	13.71411	0.24145	-1.45017	-1.05004	0.840780658888128	0.421748	-0.285002	-0.093145
Trial1	2	1	blindfold	clockwise	practice	Guided	1	0.5	-0.25	13.73412	0.24203	-1.45016	-1.05002	0.840583418522596	0.439585	-0.361086	0.033561
Trial1	2	1	blindfold	clockwise	practice	Guided	1	0.5	-0.25	13.75412	0.24286	-1.45018	-1.05005	0.840357669231529	0.187831	-0.454077	-0.159872
Trial1	2	1	blindfold	clockwise	practice	Guided	1	0.5	-0.25	13.77412	0.24378	-1.4502	-1.05007	0.840095689840432	0.067597	-0.500509	-0.159705
Trial1	2	1	blindfold	clockwise	practice	Guided	1	0.5	-0.25	13.79411	0.24516	-1.45032	-1.05005	0.839656752010469	0.221678	-0.745953	-0.108073
Trial1	2	1	blindfold	clockwise	practice	Guided	1	0.5	-0.25	13.81412	0.24579	-1.45037	-1.05003	0.839446669828551	0.597627	-0.822125	-0.036188
Trial1	2	1	blindfold	clockwise	practice	Guided	1	0.5	-0.25	13.83412	0.24682	-1.45039	-1.05001	0.839116235404241	0.984986	-0.919457	-0.040205
Trial1	2	1	blindfold	clockwise	practice	Guided	1	0.5	-0.25	13.85411	0.24839	-1.45043	-1.04996	0.838596219400654	0.988604	-0.944848	0.116412
Trial1	2	1	blindfold	clockwise	practice	Guided	1	0.5	-0.25	13.87411	0.25072	-1.45046	-1.05007	0.838005123547925	0.887613	-0.919457	0.075799
Trial1	2	1	blindfold	clockwise	practice	Guided	1	0.5	-0.25	13.89412	0.25644	-1.45046	-1.05012	0.836369221734439	-0.457189	-0.682476	-0.296035
Trial1	2	1	blindfold	clockwise	practice	Guided	1	0.5	-0.25	13.91412	0.25894	-1.4503	-1.05008	0.835606274347093	-0.294769	-0.111115	-0.105308
Trial1	2	1	blindfold	clockwise	practice	Guided	1	0.5	-0.25	13.93411	0.26092	-1.45007	-1.05004	0.834998960648622	-0.227046	0.079309	-0.128093
Trial1	2	1	blindfold	clockwise	practice	Guided	1	0.5	-0.25	13.95412	0.26263	-1.44993	-1.05	0.834472547897523	-0.057895	-0.144953	-0.0042001
Trial1	2	1	blindfold	clockwise	practice	Guided	1	0.5	-0.25	13.97412	0.26421	-1.45001	-1.04994	0.833966976863614	0.196578	-0.005279	0.097711
Trial1	2	1	blindfold	clockwise	practice	Guided	1	0.5	-0.25	13.99411	0.26773	-1.45018	-1.04985	0.832892163338464	-1.002134	-0.77964	0.468631
Trial1	2	1	blindfold	clockwise	practice	Guided	1	0.5	-0.25	14.01411	0.26875	-1.45061	-1.04983	0.83258904730439	-0.37169	-1.668314	0.500246
Trial1	2	1	blindfold	clockwise	practice	Guided	1	0.5	-0.25	14.03412	0.26883	-1.45072	-1.04994	0.832672538243522	-0.6453	-0.521496	-0.018245
Trial1	2	1	blindfold	clockwise	practice	Guided	1	0.5	-0.25	14.05412	0.26843	-1.45037	-1.05006	0.832898988527405	-0.757582	0.142925	-0.154561
Trial1	2	1	blindfold	clockwise	practice	Guided	1	0.5	-0.25	14.07411	0.26743	-1.44992	-1.04988	0.833004718028679	-0.583361	-0.204091	0.087895
Trial1	2	1	blindfold	clockwise	practice	Guided	1	0.5	-0.25	14.09412	0.26473	-1.44996	-1.04981	0.833695327035948	0.497107	-0.170224	0.394493
Trial1	2	1	blindfold	clockwise	practice	Guided	1	0.5	-0.25	14.11412	0.26399	-1.45012	-1.0498	0.833894974508428	0.539134	-0.944602	0.463125
Trial1	2	1	blindfold	clockwise	practice	Guided	1	0.5	-0.25	14.13411	0.26393	-1.45038	-1.04983	0.833940653134353	0.406392	-0.94037	0.319362
Trial1	2	1	blindfold	clockwise	practice	Guided	1	0.5	-0.25	14.15411	0.26402	-1.45042	-1.0499	0.833982295669717	0.136469	-0.576435	0.031879
Trial1	2	1	blindfold	clockwise	practice	Guided	1	0.5	-0.25	14.17412	0.26406	-1.45035	-1.05006	0.834124538480855	-0.20126	-0.68223	-0.10676
Trial1	2	1	blindfold	clockwise	practice	Guided	1	0.5	-0.25	14.19412	0.26364	-1.45033	-1.05008	0.834262521677951	-0.680168	-0.754171	-0.397643
Trial1	2	1	blindfold	clockwise	practice	Guided	1	0.5	-0.25	14.21411	0.26296	-1.45038	-1.04994	0.834321245888459	-0.361079	-0.999615	0.254896
Trial1	2	1	blindfold	clockwise	practice	Guided	1	0.5	-0.25	14.23412	0.26215	-1.45041	-1.04986	0.834475073337315	-0.541882	-0.157461	0.200159
Trial1	2	1	blindfold	clockwise	practice	Guided	1	0.5	-0.25	14.25412	0.26111	-1.45011	-1.04971	0.834628401738825	-0.360748	0.599983	0.606102
Trial1	2	1	blindfold	clockwise	practice	Guided	1	0.5	-0.25	14.27412	0.25992	-1.44971	-1.04962	0.834883585883489	-0.3572	0.29525	0.879473
Trial1	2	1	blindfold	clockwise	practice	Guided	1	0.5	-0.25	14.29411	0.25734	-1.44986	-1.04967	0.835676939571649	-0.378565	0.362837	0.622442
Trial1	2	1	blindfold	clockwise	practice	Guided	1	0.5	-0.25	14.31412	0.25734	-1.44986	-1.04967	0.835676939571649	-0.378565	0.362837	0.622442
Trial1	2	1	blindfold	clockwise	practice	Guided	1	0.5	-0.25	14.33412	0.25581	-1.44984	-1.04973	0.836179964229829	-0.600833	0.434666	0.618719
Trial1	2	1	blindfold	clockwise	practice	Guided	1	0.5	-0.25	14.35411	0.25192	-1.44968	-1.04982	0.837410192860545	-0.801018	0.870487	0.372333
Trial1	2	1	blindfold	clockwise	practice	Guided	1	0.5	-0.25	14.37411	0.24881	-1.44959	-1.05002	0.838527511203276	-0.784158	0.696983	0.150447
Trial1	2	1	blindfold	clockwise	practice	Guided	1	0.5	-0.25	14.39412	0.24202	-1.44965	-1.05004	0.840605547787918	-0.527376	0.523479	-0.062805
Trial1	2	1	blindfold	clockwise	practice	Guided	1	0.5	-0.25	14.41412	0.23834	-1.44974	-1.04997	0.841675715931742	-0.363374	0.172163	0.094251
Trial1	2	1	blindfold	clockwise	practice	Guided	1	0.5	-0.25	14.43411	0.23426	-1.44988	-1.04996	0.842943521555264	-0.211882	0.138269	0.095223
Trial1	2	1	blindfold	clockwise	practice	Guided	1	0.5	-0.25	14.45412	0.23024	-1.44993	-1.05006	0.844314227082583	-0.039881	0.15938	-0.126002
Trial1	2	1	blindfold	clockwise	practice	Guided	1	0.5	-0.25	14.47412	0.22629	-1.44993	-1.05016	0.845679176162003	-0.053196	0.125481	-0.269209
Trial1	2	1	blindfold	clockwise	practice	Guided	1	0.5	-0.25	14.49411	0.21841	-1.44984	-1.05015	0.848252910989677	-0.177436	0.548536	-0.289598
Trial1	2	1	blindfold	clockwise	practice	Guided	1	0.5	-0.25	14.51411	0.21475	-1.44975	-1.05011	0.849437191736096	-0.291513	0.573927	-0.229693
Trial1	2	1	blindfold	clockwise	practice	Guided	1	0.5	-0.25	14.53412	0.21089	-1.44971	-1.05001	0.850647125341706	-0.309368	0.540072	-0.049504
Trial1	2	1	blindfold	clockwise	practice	Guided	1	0.5	-0.25	14.55412	0.20713	-1.44973	-1.04986	0.851791557529883	-0.145519	0.31994	0.287342
Trial1	2	1	blindfold	clockwise	practice	Guided	1	0.5	-0.25	14.57411	0.2034	-1.44983	-1.04985	0.853071843422188	-0.098921	0.032127	0.376879
Trial1	2	1	blindfold	clockwise	practice	Guided	1	0.5	-0.25	14.59412	0.19604	-1.44996	-1.04989	0.855696071149721	-0.004216	0.247879	0.186159
Trial1	2	1	blindfold	clockwise	practice	Guided	1	0.5	-0.25	14.61412	0.19258	-1.44991	-1.04985	0.856893843144371	-0.110167	0.218198	0.322238
Trial1	2	1	blindfold	clockwise	practice	Guided	1	0.5	-0.25	14.63411	0.18908	-1.44991	-1.04982	0.858127836409722	-0.160347	0.163139	0.375109
Trial1	2	1	blindfold	clockwise	practice	Guided	1	0.5	-0.25	14.65411	0.18569	-1.44991	-1.04979	0.859333962665716	-0.103933	0.167321	0.439566
Trial1	2	1	blindfold	clockwise	practice	Guided	1	0.5	-0.25	14.67412	0.18223	-1.44992	-1.04976	0.860577595675705	-0.132426	0.048799	0.518602
Trial1	2	1	blindfold	clockwise	practice	Guided	1	0.5	-0.25	14.69412	0.17559	-1.44998	-1.04977	0.863060774981046	-0.010348	0.019158	0.462766
Trial1	2	1	blindfold	clockwise	practice	Guided	1	0.5	-0.25	14.71411	0.17255	-1.44999	-1.0498	0.864235846734944	-0.057345	0.031845	0.390093
Trial1	2	1	blindfold	clockwise	practice	Guided	1	0.5	-0.25	14.73412	0.16923	-1.44996	-1.04983	0.865526873067376	-0.016307	0.17146	0.357377
Trial1	2	1	blindfold	clockwise	practice	Guided	1	0.5	-0.25	14.75412	0.16646	-1.44993	-1.04985	0.866607718830374	-0.095445	0.154488	0.321832
Trial1	2	1	blindfold	clockwise	practice	Guided	1	0.5	-0.25	14.77412	0.1635	-1.44993	-1.04991	0.867806533532057	-0.07073	0.078286	0.22153
Trial1	2	1	blindfold	clockwise	practice	Guided	1	0.5	-0.25	14.79411	0.15801	-1.44999	-1.04992	0.869959369141059	0.104616	-0.0063652	0.149752
Trial1	2	1	blindfold	clockwise	practice	Guided	1	0.5	-0.25	14.81412	0.15552	-1.45	-1.04992	0.870941216903858	0.170075	0.010561	0.20991
Trial1	2	1	blindfold	clockwise	practice	Guided	1	0.5	-0.25	14.83412	0.1532	-1.45	-1.04993	0.871870521855623	0.148841	0.014787	0.163142
Trial1	2	1	blindfold	clockwise	practice	Guided	1	0.5	-0.25	14.85411	0.15113	-1.45	-1.04996	0.872723502853821	0.156324	-0.040223	0.020396
Trial1	2	1	blindfold	clockwise	practice	Guided	1	0.5	-0.25	14.87411	0.14937	-1.45002	-1.04996	0.873428546699344	0.133697	-0.082522	0.011113
Trial1	2	1	blindfold	clockwise	practice	Guided	1	0.5	-0.25	14.89412	0.14615	-1.45	-1.04991	0.8746803667296	-0.047974	0.095217	0.213479
Trial1	2	1	blindfold	clockwise	practice	Guided	1	0.5	-0.25	14.91412	0.14462	-1.44995	-1.04989	0.875282252600613	-0.052442	0.145961	0.217535
Trial1	2	1	blindfold	clockwise	practice	Guided	1	0.5	-0.25	14.93411	0.1432	-1.44992	-1.04988	0.875850616418508	-0.074625	0.112065	0.217038
Trial1	2	1	blindfold	clockwise	practice	Guided	1	0.5	-0.25	14.95412	0.14175	-1.44994	-1.04987	0.876433173231583	-0.129354	0.095113	0.287311
Trial1	2	1	blindfold	clockwise	practice	Guided	1	0.5	-0.25	14.97412	0.1403	-1.44995	-1.04983	0.876990336675682	-0.174417	0.120474	0.319972
Trial1	2	1	blindfold	clockwise	practice	Guided	1	0.5	-0.25	14.99411	0.13738	-1.44993	-1.04983	0.878192021288678	-0.259281	0.128861	0.347624
Trial1	2	1	blindfold	clockwise	practice	Guided	1	0.5	-0.25	15.01411	0.13576	-1.44994	-1.04985	0.878880414755295	-0.240385	0.044198	0.297542
Trial1	2	1	blindfold	clockwise	practice	Guided	1	0.5	-0.25	15.03412	0.13402	-1.44996	-1.04987	0.879621168169463	-0.283788	-0.0065962	0.246302
Trial1	2	1	blindfold	clockwise	practice	Guided	1	0.5	-0.25	15.05412	0.13225	-1.45	-1.04988	0.880368169154538	-0.212243	-0.023517	0.235027
Trial1	2	1	blindfold	clockwise	practice	Guided	1	0.5	-0.25	15.07411	0.13033	-1.45002	-1.04988	0.88117193011774	-0.144998	-0.015047	0.215244
Trial1	2	1	blindfold	clockwise	practice	Guided	1	0.5	-0.25	15.09412	0.12613	-1.44999	-1.04989	0.882951219113975	-0.180815	0.052656	0.231601
Trial1	2	1	blindfold	clockwise	practice	Guided	1	0.5	-0.25	15.11412	0.12406	-1.44998	-1.04991	0.883847731497833	-0.236792	0.010331	0.137975
Trial1	2	1	blindfold	clockwise	practice	Guided	1	0.5	-0.25	15.13411	0.12176	-1.44999	-1.04995	0.884864684040149	-0.231236	-0.0023658	0.079297
Trial1	2	1	blindfold	clockwise	practice	Guided	1	0.5	-0.25	15.15411	0.1194	-1.45001	-1.05002	0.885939237004327	-0.229394	-0.103916	-0.025617
Trial1	2	1	blindfold	clockwise	practice	Guided	1	0.5	-0.25	15.17412	0.11694	-1.45004	-1.0501	0.887071088047609	-0.152542	-0.158899	-0.095672
Trial1	2	1	blindfold	clockwise	practice	Guided	1	0.5	-0.25	15.19412	0.11184	-1.45008	-1.05012	0.889303205872131	-0.114445	-0.171508	-0.254476
Trial1	2	1	blindfold	clockwise	practice	Guided	1	0.5	-0.25	15.21411	0.10937	-1.45008	-1.05014	0.890401970018914	-0.109997	-0.188389	-0.245765
Trial1	2	1	blindfold	clockwise	practice	Guided	1	0.5	-0.25	15.23412	0.10679	-1.45009	-1.05013	0.891527979066705	-0.127536	-0.196801	-0.279642
Trial1	2	1	blindfold	clockwise	practice	Guided	1	0.5	-0.25	15.25412	0.10442	-1.45009	-1.05011	0.892557853257112	-0.257539	-0.226374	-0.218414
Trial1	2	1	blindfold	clockwise	practice	Guided	1	0.5	-0.25	15.27412	0.10182	-1.4501	-1.05006	0.893668490250515	-0.352233	-0.239008	-0.131397
Trial1	2	1	blindfold	clockwise	practice	Guided	1	0.5	-0.25	15.29411	0.096219	-1.4501	-1.05006	0.896178083348608	-0.427932	-0.13311	-0.119466
Trial1	2	1	blindfold	clockwise	practice	Guided	1	0.5	-0.25	15.31412	0.09275	-1.45008	-1.05005	0.897737488913817	-0.365526	-0.145766	-0.122627
Trial1	2	1	blindfold	clockwise	practice	Guided	1	0.5	-0.25	15.33412	0.08968399	-1.45007	-1.05002	0.899105773425995	-0.28211	-0.149961	-0.028996
Trial1	2	1	blindfold	clockwise	practice	Guided	1	0.5	-0.25	15.35411	0.086075	-1.45007	-1.05002	0.900758498601254	-0.215056	-0.116071	-0.049051
Trial1	2	1	blindfold	clockwise	practice	Guided	1	0.5	-0.25	15.37411	0.082356	-1.45007	-1.05006	0.902509041343349	-0.205492	-0.154118	-0.103407
Trial1	2	1	blindfold	clockwise	practice	Guided	1	0.5	-0.25	15.39412	0.074842	-1.4501	-1.05005	0.906001854896135	-0.37907	-0.221715	-0.096524
Trial1	2	1	blindfold	clockwise	practice	Guided	1	0.5	-0.25	15.41412	0.070857	-1.4501	-1.05004	0.907869882643179	-0.356898	-0.149724	-0.066667
Trial1	2	1	blindfold	clockwise	practice	Guided	1	0.5	-0.25	15.43411	0.066546	-1.45008	-1.05003	0.909906786126377	-0.379518	-0.103136	-0.037232
Trial1	2	1	blindfold	clockwise	practice	Guided	1	0.5	-0.25	15.45412	0.062023	-1.45006	-1.05002	0.91206130332856	-0.348329	-0.124263	-0.032518
Trial1	2	1	blindfold	clockwise	practice	Guided	1	0.5	-0.25	15.47412	0.057605	-1.45006	-1.05004	0.914208590207577	-0.272657	-0.183471	-0.027492
Trial1	2	1	blindfold	clockwise	practice	Guided	1	0.5	-0.25	15.49411	0.047868	-1.4501	-1.05008	0.918994698906971	-0.307306	-0.221446	-0.153298
Trial1	2	1	blindfold	clockwise	practice	Guided	1	0.5	-0.25	15.51411	0.043145	-1.45011	-1.0501	0.921345017449972	-0.297839	-0.221386	-0.253788
Trial1	2	1	blindfold	clockwise	practice	Guided	1	0.5	-0.25	15.53412	0.038038	-1.45011	-1.05011	0.923896570561827	-0.266841	-0.200164	-0.244938
Trial1	2	1	blindfold	clockwise	practice	Guided	1	0.5	-0.25	15.55412	0.032842	-1.45011	-1.0501	0.926497029325137	-0.342821	-0.217028	-0.190423
Trial1	2	1	blindfold	clockwise	practice	Guided	1	0.5	-0.25	15.57411	0.027852	-1.45012	-1.05009	0.929014353975435	-0.329628	-0.25505	-0.160674
Trial1	2	1	blindfold	clockwise	practice	Guided	1	0.5	-0.25	15.59412	0.017051	-1.45013	-1.0501	0.934558659189905	-0.338495	-0.28876	-0.202099
Trial1	2	1	blindfold	clockwise	practice	Guided	1	0.5	-0.25	15.61412	0.011603	-1.45014	-1.05012	0.937402601911606	-0.240648	-0.314073	-0.222636
Trial1	2	1	blindfold	clockwise	practice	Guided	1	0.5	-0.25	15.63411	0.0059803	-1.45014	-1.05012	0.940344337097975	-0.205136	-0.313989	-0.268544
Trial1	2	1	blindfold	clockwise	practice	Guided	1	0.5	-0.25	15.65411	0.00054601	-1.45015	-1.05013	0.943219126414895	-0.254231	-0.288519	-0.230531
Trial1	2	1	blindfold	clockwise	practice	Guided	1	0.5	-0.25	15.67412	-0.0048944	-1.45015	-1.05015	0.946128129048574	-0.289948	-0.330754	-0.242819
Trial1	2	1	blindfold	clockwise	practice	Guided	1	0.5	-0.25	15.69412	-0.016107	-1.45016	-1.05014	0.952150356761717	-0.317031	-0.258641	-0.309327
Trial1	2	1	blindfold	clockwise	practice	Guided	1	0.5	-0.25	15.71411	-0.0219	-1.45014	-1.05012	0.955286143635032	-0.30355	-0.245873	-0.216628
Trial1	2	1	blindfold	clockwise	practice	Guided	1	0.5	-0.25	15.73412	-0.027586	-1.45013	-1.05011	0.958396041059958	-0.290323	-0.283889	-0.224786
Trial1	2	1	blindfold	clockwise	practice	Guided	1	0.5	-0.25	15.75412	-0.033354	-1.45013	-1.05012	0.961591647548982	-0.286094	-0.283814	-0.249706
Trial1	2	1	blindfold	clockwise	practice	Guided	1	0.5	-0.25	15.77412	-0.039385	-1.45014	-1.05014	0.964966342670718	-0.335166	-0.296425	-0.249105
Trial1	2	1	blindfold	clockwise	practice	Guided	1	0.5	-0.25	15.79411	-0.051295	-1.45014	-1.05015	0.971682178233189	-0.237785	-0.321656	-0.282716
Trial1	2	1	blindfold	clockwise	practice	Guided	1	0.5	-0.25	15.81412	-0.057471	-1.45015	-1.05017	0.975215799688523	-0.256639	-0.372347	-0.391402
Trial1	2	1	blindfold	clockwise	practice	Guided	1	0.5	-0.25	15.83412	-0.06328	-1.45017	-1.05017	0.978548057249794	-0.23874	-0.397638	-0.349327
Trial1	2	1	blindfold	clockwise	practice	Guided	1	0.5	-0.25	15.85411	-0.069447	-1.4502	-1.05015	0.982094685345037	-0.295961	-0.38906	-0.264453
Trial1	2	1	blindfold	clockwise	practice	Guided	1	0.5	-0.25	15.87411	-0.075825	-1.45019	-1.05015	0.985806527721956	-0.318491	-0.359334	-0.276473
Trial1	2	1	blindfold	clockwise	practice	Guided	1	0.5	-0.25	15.89412	-0.087819	-1.45018	-1.05016	0.992868207399789	-0.310975	-0.418376	-0.359858
Trial1	2	1	blindfold	clockwise	practice	Guided	1	0.5	-0.25	15.91412	-0.09415	-1.45019	-1.05014	0.996613309012699	-0.327862	-0.329398	-0.275252
Trial1	2	1	blindfold	clockwise	practice	Guided	1	0.5	-0.25	15.93411	-0.10037	-1.45018	-1.0501	1.00030210118751	-0.393218	-0.265837	-0.168954
Trial1	2	1	blindfold	clockwise	practice	Guided	1	0.5	-0.25	15.95412	-0.10693	-1.45014	-1.05009	1.00424496792149	-0.383904	-0.206528	-0.151835
Trial1	2	1	blindfold	clockwise	practice	Guided	1	0.5	-0.25	15.97412	-0.11346	-1.45011	-1.05019	1.00828426947941	-0.239519	-0.244551	-0.262906
Trial1	2	1	blindfold	clockwise	practice	Guided	1	0.5	-0.25	15.99411	-0.12653	-1.45018	-1.05022	1.01631289427865	-0.20746	-0.464402	-0.460397
Trial1	2	1	blindfold	clockwise	practice	Guided	1	0.5	-0.25	16.01411	-0.13299	-1.45022	-1.05022	1.02030799864623	-0.234672	-0.443119	-0.467975
Trial1	2	1	blindfold	clockwise	practice	Guided	1	0.5	-0.25	16.03412	-0.13977	-1.45022	-1.05023	1.02453587018961	-0.252085	-0.375293	-0.429473
Trial1	2	1	blindfold	clockwise	practice	Guided	1	0.5	-0.25	16.05412	-0.14593	-1.4502	-1.05023	1.02839372310725	-0.288261	-0.366727	-0.440975
Trial1	2	1	blindfold	clockwise	practice	Guided	1	0.5	-0.25	16.07411	-0.15245	-1.45019	-1.05019	1.03247033250715	-0.292942	-0.379312	-0.436292
Trial1	2	1	blindfold	clockwise	practice	Guided	1	0.5	-0.25	16.09412	-0.16512	-1.4502	-1.05017	1.04050782915827	-0.264184	-0.37486	-0.322824
Trial1	2	1	blindfold	clockwise	practice	Guided	1	0.5	-0.25	16.11412	-0.17164	-1.4502	-1.05018	1.04469528906211	-0.261003	-0.438224	-0.364572
Trial1	2	1	blindfold	clockwise	practice	Guided	1	0.5	-0.25	16.13411	-0.17793	-1.45021	-1.05022	1.04878079220773	-0.258949	-0.501577	-0.44832
Trial1	2	1	blindfold	clockwise	practice	Guided	1	0.5	-0.25	16.15411	-0.18417	-1.45024	-1.05025	1.05284792226604	-0.301302	-0.4973	-0.52254
Trial1	2	1	blindfold	clockwise	practice	Guided	1	0.5	-0.25	16.17412	-0.19055	-1.45025	-1.05025	1.05700494310647	-0.297344	-0.476056	-0.526601
Trial1	2	1	blindfold	clockwise	practice	Guided	1	0.5	-0.25	16.19412	-0.20283	-1.45022	-1.05024	1.06506062392997	-0.26049	-0.454659	-0.455628
Trial1	2	1	blindfold	clockwise	practice	Guided	1	0.5	-0.25	16.21411	-0.20892	-1.45022	-1.05022	1.06907419662142	-0.286497	-0.475697	-0.420902
Trial1	2	1	blindfold	clockwise	practice	Guided	1	0.5	-0.25	16.23412	-0.21516	-1.45023	-1.05022	1.07322220988189	-0.304703	-0.467151	-0.424174
Trial1	2	1	blindfold	clockwise	practice	Guided	1	0.5	-0.25	16.25412	-0.22124	-1.45024	-1.05023	1.07729069009734	-0.359658	-0.467034	-0.464088
Trial1	2	1	blindfold	clockwise	practice	Guided	1	0.5	-0.25	16.27412	-0.22758	-1.45022	-1.05022	1.08153812657426	-0.363726	-0.416131	-0.442521
Trial1	2	1	blindfold	clockwise	practice	Guided	1	0.5	-0.25	16.29411	-0.23992	-1.45021	-1.05023	1.0898851815686	-0.213873	-0.437059	-0.467785
Trial1	2	1	blindfold	clockwise	practice	Guided	1	0.5	-0.25	16.31412	-0.24603	-1.45022	-1.05026	1.09406432587021	-0.283137	-0.475017	-0.528164
Trial1	2	1	blindfold	clockwise	practice	Guided	1	0.5	-0.25	16.33412	-0.2525	-1.45024	-1.05028	1.09850101297145	-0.325378	-0.521464	-0.576829
Trial1	2	1	blindfold	clockwise	practice	Guided	1	0.5	-0.25	16.35411	-0.2586	-1.45024	-1.0503	1.10270306436017	-0.338673	-0.466363	-0.563462
Trial1	2	1	blindfold	clockwise	practice	Guided	1	0.5	-0.25	16.37411	-0.26544	-1.45024	-1.05028	1.1074053472264	-0.270364	-0.474689	-0.628794
Trial1	2	1	blindfold	clockwise	practice	Guided	1	0.5	-0.25	16.39412	-0.27682	-1.45024	-1.05024	1.11527280964488	-0.314174	-0.487158	-0.475306
Trial1	2	1	blindfold	clockwise	practice	Guided	1	0.5	-0.25	16.41412	-0.28305	-1.45023	-1.05022	1.11960679357296	-0.304588	-0.41087	-0.450098
Trial1	2	1	blindfold	clockwise	practice	Guided	1	0.5	-0.25	16.43411	-0.28912	-1.45022	-1.05025	1.12388191174397	-0.308372	-0.44037	-0.533663
Trial1	2	1	blindfold	clockwise	practice	Guided	1	0.5	-0.25	16.45412	-0.29521	-1.45023	-1.05027	1.12818037621568	-0.323146	-0.503765	-0.558018
Trial1	2	1	blindfold	clockwise	practice	Guided	1	0.5	-0.25	16.47412	-0.30115	-1.45024	-1.05022	1.13233980302905	-0.373263	-0.486723	-0.471533
Trial1	2	1	blindfold	clockwise	practice	Guided	1	0.5	-0.25	16.49411	-0.30108	-1.45022	-1.05007	1.13218427327657	-1.687509	-0.232591	0.03927
Trial1	2	1	blindfold	clockwise	practice	Guided	1	0.5	-0.25	16.51411	-0.30085	-1.45014	-1.04967	1.131738842382	-1.79077	0.114432	0.43451
Trial1	2	1	blindfold	clockwise	practice	Guided	1	0.5	-0.25	16.53412	-0.30082	-1.44995	-1.04892	1.13118782000264	-1.379489	0.287864	0.677334
Trial1	2	1	blindfold	clockwise	practice	Guided	1	0.5	-0.25	16.55412	-0.3007	-1.44986	-1.04802	1.1304673515605	-0.97685	0.110067	0.407732
Trial1	2	1	blindfold	clockwise	practice	Guided	1	0.5	-0.25	16.57411	-0.30052	-1.44995	-1.0469	1.12954944073328	-0.697885	-0.389259	-0.045685
Trial1	2	1	blindfold	clockwise	practice	Guided	1	0.5	-0.25	16.59412	-0.30036	-1.45034	-1.04685	1.12940072103098	-0.829332	-0.605059	-0.098838
Trial1	2	1	blindfold	clockwise	practice	Guided	1	0.5	-0.25	16.61412	-0.30039	-1.45032	-1.04683	1.12940785892069	-0.971548	-0.342607	0.012381
Trial1	2	1	blindfold	clockwise	practice	Guided	1	0.5	-0.25	16.63411	-0.30042	-1.45024	-1.04678	1.12939386715281	-0.952272	-0.169023	0.15026
Trial1	2	1	blindfold	clockwise	practice	Guided	1	0.5	-0.25	16.65411	-0.30044	-1.45016	-1.04674	1.12937980346899	-0.89237	-0.15629	0.093015
Trial1	2	1	blindfold	clockwise	practice	Guided	1	0.5	-0.25	16.67412	-0.30044	-1.45012	-1.04673	1.12937282334067	-0.879213	-0.262029	0.088233
Trial1	2	1	blindfold	clockwise	practice	Guided	1	0.5	-0.25	16.69412	-0.30045	-1.45012	-1.04664	1.12931632370571	-1.019092	-0.168784	0.253918
Trial1	2	1	blindfold	clockwise	practice	Guided	1	0.5	-0.25	16.71411	-0.30048	-1.4501	-1.04642	1.12918245868046	-1.043251	-0.122193	0.313738
Trial1	2	1	blindfold	clockwise	practice	Guided	1	0.5	-0.25	16.73412	-0.30052	-1.45008	-1.04616	1.12902745448156	-1.079594	-0.156012	0.193316
Trial1	2	1	blindfold	clockwise	practice	Guided	1	0.5	-0.25	16.75412	-0.30053	-1.45008	-1.04589	1.128844168756	-1.008281	-0.270217	0.194422
Trial1	2	1	blindfold	clockwise	practice	Guided	1	0.5	-0.25	16.77412	-0.30052	-1.45011	-1.04532	1.12843530229914	-1.021441	-0.303992	0.211734
Trial1	2	1	blindfold	clockwise	practice	Guided	1	0.5	-0.25	16.79411	-0.30049	-1.45012	-1.04501	1.12819549750656	-0.946224	-0.189601	0.187416
Trial1	2	1	blindfold	clockwise	practice	Guided	1	0.5	-0.25	16.81412	-0.30049	-1.45011	-1.04467	1.12795594480588	-0.949233	-0.22763	0.186991
Trial1	2	1	blindfold	clockwise	practice	Guided	1	0.5	-0.25	16.83412	-0.30048	-1.45011	-1.04433	1.12770935692764	-0.969482	-0.257183	0.268204
Trial1	2	1	blindfold	clockwise	practice	Guided	1	0.5	-0.25	16.85411	-0.30049	-1.45012	-1.04402	1.12749806576734	-0.943403	-0.202108	0.150672
Trial1	2	1	blindfold	clockwise	practice	Guided	1	0.5	-0.25	16.87411	-0.3005	-1.45011	-1.04333	1.12701937646462	-0.978971	-0.218982	0.150834
Trial1	2	1	blindfold	clockwise	practice	Guided	1	0.5	-0.25	16.89412	-0.3005	-1.45007	-1.04287	1.12669568498994	-0.983728	-0.079253	0.247615
Trial1	2	1	blindfold	clockwise	practice	Guided	1	0.5	-0.25	16.91412	-0.3005	-1.45005	-1.04237	1.12634382630034	-0.950681	-0.096154	0.187297
Trial1	2	1	blindfold	clockwise	practice	Guided	1	0.5	-0.25	16.93411	-0.30049	-1.45005	-1.04184	1.12596400200193	-0.94143	-0.11728	0.195272
Trial1	2	1	blindfold	clockwise	practice	Guided	1	0.5	-0.25	16.95412	-0.30047	-1.45006	-1.04128	1.12555599591908	-0.900876	-0.108783	0.206113
Trial1	2	1	blindfold	clockwise	practice	Guided	1	0.5	-0.25	16.97412	-0.30046	-1.45005	-1.0402	1.12478985294524	-0.894867	-0.066443	0.13856
Trial1	2	1	blindfold	clockwise	practice	Guided	1	0.5	-0.25	16.99411	-0.30045	-1.45004	-1.03961	1.12436835367054	-0.910312	-0.074864	0.193805
Trial1	2	1	blindfold	clockwise	practice	Guided	1	0.5	-0.25	17.01411	-0.30045	-1.45004	-1.03901	1.12394708670078	-0.912474	-0.083304	0.143419
Trial1	2	1	blindfold	clockwise	practice	Guided	1	0.5	-0.25	17.03412	-0.30046	-1.45005	-1.03854	1.12362427959256	-0.882672	-0.142515	0.0076023
Trial1	2	1	blindfold	clockwise	practice	Guided	1	0.5	-0.25	17.05412	-0.30044	-1.45007	-1.03819	1.12336445667958	-0.810276	-0.23133	0.033923
Trial1	2	1	blindfold	clockwise	practice	Guided	1	0.5	-0.25	17.07411	-0.30041	-1.4501	-1.03777	1.12304843918775	-0.791232	-0.188957	0.062529
Trial1	2	1	blindfold	clockwise	practice	Guided	1	0.5	-0.25	17.09412	-0.30038	-1.4501	-1.03774	1.12300597775043	-0.731872	-0.26502	-0.007284
Trial1	2	1	blindfold	clockwise	practice	Guided	1	0.5	-0.25	17.11412	-0.30037	-1.45011	-1.03774	1.1229988622125	-0.738299	-0.30303	-0.049231
Trial1	2	1	blindfold	clockwise	practice	Guided	1	0.5	-0.25	17.13411	-0.30038	-1.45011	-1.03774	1.12300597775043	-0.820789	-0.277558	-0.0034328
Trial1	2	1	blindfold	clockwise	practice	Guided	1	0.5	-0.25	17.15411	-0.30038	-1.45011	-1.03774	1.12300597775043	-0.816703	-0.163229	-0.012002
Trial1	2	1	blindfold	clockwise	practice	Guided	1	0.5	-0.25	17.17412	-0.30038	-1.45011	-1.03774	1.12300597775043	-0.851729	-0.150486	0.0021196
Trial1	2	1	blindfold	clockwise	practice	Guided	1	0.5	-0.25	17.19412	-0.30038	-1.4501	-1.03774	1.12300597775043	-0.793932	-0.14618	-0.00036124
Trial1	2	1	blindfold	clockwise	practice	Guided	1	0.5	-0.25	17.21411	-0.30038	-1.4501	-1.03774	1.12300597775043	-0.733311	-0.171528	-0.040786
Trial1	2	1	blindfold	clockwise	practice	Guided	1	0.5	-0.25	17.23412	-0.30038	-1.4501	-1.03774	1.12300597775043	-0.732949	-0.218022	-0.058124
Trial1	2	1	blindfold	clockwise	practice	Guided	1	0.5	-0.25	17.25412	-0.30038	-1.4501	-1.03774	1.12300597775043	-0.729403	-0.226428	-0.053524
Trial1	2	1	blindfold	clockwise	practice	Guided	1	0.5	-0.25	17.27412	-0.30038	-1.4501	-1.03774	1.12300597775043	-0.689209	-0.196753	-0.051023
Trial1	2	1	blindfold	clockwise	practice	Guided	1	0.5	-0.25	17.29411	-0.30038	-1.4501	-1.03774	1.12300597775043	-0.718347	-0.192416	-0.0034943
Trial1	2	1	blindfold	clockwise	practice	Guided	1	0.5	-0.25	17.31412	-0.30038	-1.4501	-1.03774	1.12300597775043	-0.752833	-0.162749	-0.0071062
Trial1	2	1	blindfold	clockwise	practice	Guided	1	0.5	-0.25	17.33412	-0.30038	-1.4501	-1.03774	1.12300597775043	-0.798012	-0.16694	0.0083531
Trial1	2	1	blindfold	clockwise	practice	Guided	1	0.5	-0.25	17.35411	-0.30038	-1.4501	-1.03774	1.12300597775043	-0.767071	-0.149966	0.002828
Trial1	2	1	blindfold	clockwise	practice	Guided	1	0.5	-0.25	17.37411	-0.30038	-1.45009	-1.03774	1.12300597775043	-0.726697	-0.141459	0.0095066
Trial1	2	1	blindfold	clockwise	practice	Guided	1	0.5	-0.25	17.39412	-0.30038	-1.45009	-1.03775	1.12301300186545	-0.705065	-0.221772	-0.109099
Trial1	2	1	blindfold	clockwise	practice	Guided	1	0.5	-0.25	17.41412	-0.30038	-1.4501	-1.03777	1.12302705023154	-0.684635	-0.251329	-0.151972
Trial1	2	1	blindfold	clockwise	practice	Guided	1	0.5	-0.25	17.43411	-0.30037	-1.45011	-1.03779	1.12303398346364	-0.728732	-0.26818	-0.141617
Trial1	2	1	blindfold	clockwise	practice	Guided	1	0.5	-0.25	17.45412	-0.30036	-1.45011	-1.03779	1.12302684695236	-0.723563	-0.183482	-0.124981
Trial1	2	1	blindfold	clockwise	practice	Guided	1	0.5	-0.25	17.47412	-0.30036	-1.45011	-1.03779	1.12302684695236	-0.752521	-0.136891	-0.07326
Trial1	2	1	blindfold	clockwise	practice	Guided	1	0.5	-0.25	17.49411	-0.30036	-1.4501	-1.03779	1.12302684695236	-0.724583	-0.128356	-0.044987
Trial1	2	1	blindfold	clockwise	practice	Guided	1	0.5	-0.25	17.51411	-0.30037	-1.4501	-1.03779	1.12303398346364	-0.762073	-0.111392	0.015492
Trial1	2	1	blindfold	clockwise	practice	Guided	1	0.5	-0.25	17.53412	-0.30037	-1.45009	-1.03779	1.12303398346364	-0.717433	-0.081741	0.017789
Trial1	2	1	blindfold	clockwise	practice	Guided	1	0.5	-0.25	17.55412	-0.30037	-1.45009	-1.03779	1.12303398346364	-0.765798	-0.064793	0.032477
Trial1	2	1	blindfold	clockwise	practice	Guided	1	0.5	-0.25	17.57411	-0.30037	-1.45008	-1.03779	1.12303398346364	-0.750659	-0.060542	0.073851
Trial1	2	1	blindfold	clockwise	practice	Guided	1	0.5	-0.25	17.59412	-0.30037	-1.45008	-1.03779	1.12303398346364	-0.739303	-0.085897	0.027114
Trial1	2	1	blindfold	clockwise	practice	Guided	1	0.5	-0.25	17.61412	-0.30037	-1.45007	-1.03778	1.12302687549988	-0.735578	-0.073183	0.010142
Trial1	2	1	blindfold	clockwise	practice	Guided	1	0.5	-0.25	17.63411	-0.30037	-1.45007	-1.03778	1.12302687549988	-0.738402	-0.060467	0.048099
Trial1	2	1	blindfold	clockwise	practice	Guided	1	0.5	-0.25	17.65411	-0.30037	-1.45007	-1.03778	1.12302687549988	-0.717736	-0.068911	0.115036
Trial1	2	1	blindfold	clockwise	practice	Guided	1	0.5	-0.25	17.67412	-0.30037	-1.45007	-1.03778	1.12302687549988	-0.732696	-0.085819	0.077252
Trial1	2	1	blindfold	clockwise	practice	Guided	1	0.5	-0.25	17.69412	-0.30037	-1.45006	-1.03778	1.12302687549988	-0.755885	-0.115396	-0.047865
Trial1	2	1	blindfold	clockwise	practice	Guided	1	0.5	-0.25	17.71411	-0.30037	-1.45006	-1.03779	1.12303398346364	-0.703794	-0.149214	-0.079504
Trial1	2	1	blindfold	clockwise	practice	Guided	1	0.5	-0.25	17.73412	-0.30036	-1.45006	-1.03781	1.12304081223457	-0.616496	-0.20418	-0.121048
Trial1	2	1	blindfold	clockwise	practice	Guided	1	0.5	-0.25	17.75412	-0.30034	-1.45008	-1.03786	1.1230616842649	-0.550706	-0.246434	-0.148662
Trial1	2	1	blindfold	clockwise	practice	Guided	1	0.5	-0.25	17.77412	-0.30032	-1.4501	-1.03798	1.12313165188081	-0.55461	-0.220975	-0.132021
Trial1	2	1	blindfold	clockwise	practice	Guided	1	0.5	-0.25	17.79411	-0.30031	-1.45011	-1.03808	1.12319460633378	-0.62153	-0.20815	-0.238346
Trial1	2	1	blindfold	clockwise	practice	Guided	1	0.5	-0.25	17.81412	-0.30032	-1.45011	-1.03819	1.12327894531824	-0.715735	-0.216552	-0.150165
Trial1	2	1	blindfold	clockwise	practice	Guided	1	0.5	-0.25	17.83412	-0.30034	-1.4501	-1.03824	1.1233282416916	-0.725468	-0.127637	-0.065625
Trial1	2	1	blindfold	clockwise	practice	Guided	1	0.5	-0.25	17.85411	-0.30035	-1.45008	-1.03824	1.12333537610987	-0.714594	-0.068367	-0.021362
Trial1	2	1	blindfold	clockwise	practice	Guided	1	0.5	-0.25	17.87411	-0.30036	-1.45007	-1.03824	1.1233424893385	-0.768125	-0.081043	-0.021734
Trial1	2	1	blindfold	clockwise	practice	Guided	1	0.5	-0.25	17.89412	-0.30035	-1.45007	-1.03825	1.12334240262192	-0.663222	-0.123294	-0.068226
Trial1	2	1	blindfold	clockwise	practice	Guided	1	0.5	-0.25	17.91412	-0.30035	-1.45007	-1.03825	1.12334240262192	-0.70786	-0.127488	-0.070486
Trial1	2	1	blindfold	clockwise	practice	Guided	1	0.5	-0.25	17.93411	-0.30035	-1.45007	-1.03825	1.12334240262192	-0.658233	-0.135919	-0.05577
Trial1	2	1	blindfold	clockwise	practice	Guided	1	0.5	-0.25	17.95412	-0.30034	-1.45007	-1.03826	1.12334229485027	-0.634078	-0.169736	-0.115624
Trial1	2	1	blindfold	clockwise	practice	Guided	1	0.5	-0.25	17.97412	-0.30034	-1.45007	-1.03827	1.12334932149757	-0.675171	-0.17392	-0.139043
Trial1	2	1	blindfold	clockwise	practice	Guided	1	0.5	-0.25	17.99411	-0.30034	-1.45007	-1.03827	1.12334932149757	-0.707312	-0.131508	-0.057711
Trial1	2	1	blindfold	clockwise	practice	Guided	1	0.5	-0.25	18.01411	-0.30035	-1.45007	-1.03827	1.12335645578196	-0.778805	-0.123012	-0.079427
Trial1	2	1	blindfold	clockwise	practice	Guided	1	0.5	-0.25	18.03412	-0.30035	-1.45007	-1.03829	1.12337050912324	-0.72479	-0.089131	-0.126883
Trial1	2	1	blindfold	clockwise	practice	Guided	1	0.5	-0.25	18.05412	-0.30036	-1.45007	-1.03831	1.12339167556294	-0.701838	-0.144111	-0.137706
Trial1	2	1	blindfold	clockwise	practice	Guided	1	0.5	-0.25	18.07411	-0.30036	-1.45007	-1.03832	1.1233986186952	-0.718359	-0.160994	-0.107526
Trial1	2	1	blindfold	clockwise	practice	Guided	1	0.5	-0.25	18.09412	-0.30035	-1.45007	-1.03834	1.1234056432693	-0.666986	-0.11859	-0.155895
Trial1	2	1	blindfold	clockwise	practice	Guided	1	0.5	-0.25	18.11412	-0.30035	-1.45007	-1.0384	1.12344772208226	-0.655627	-0.177794	-0.202573
Trial1	2	1	blindfold	clockwise	practice	Guided	1	0.5	-0.25	18.13411	-0.30034	-1.45008	-1.0385	1.12351069589935	-0.637661	-0.228524	-0.199077
Trial1	2	1	blindfold	clockwise	practice	Guided	1	0.5	-0.25	18.15411	-0.30033	-1.4501	-1.03859	1.12356673064268	-0.678875	-0.241156	-0.123113
Trial1	2	1	blindfold	clockwise	practice	Guided	1	0.5	-0.25	18.17412	-0.30033	-1.4501	-1.03865	1.1236089004289	-0.659108	-0.16493	-0.083973
Trial1	2	1	blindfold	clockwise	practice	Guided	1	0.5	-0.25	18.19412	-0.30033	-1.45009	-1.03866	1.12361592888508	-0.647749	-0.185993	-0.122811
Trial1	2	1	blindfold	clockwise	practice	Guided	1	0.5	-0.25	18.21411	-0.30033	-1.45009	-1.03867	1.12362295738653	-0.648107	-0.169018	-0.13173
Trial1	2	1	blindfold	clockwise	practice	Guided	1	0.5	-0.25	18.23412	-0.30033	-1.45009	-1.0387	1.12364395948802	-0.640655	-0.177435	-0.165058
Trial1	2	1	blindfold	clockwise	practice	Guided	1	0.5	-0.25	18.25412	-0.30033	-1.45009	-1.03872	1.1236580168973	-0.634225	-0.202775	-0.119042
Trial1	2	1	blindfold	clockwise	practice	Guided	1	0.5	-0.25	18.27412	-0.30032	-1.45009	-1.03878	1.1236929958346	-0.657894	-0.17733	-0.151612
Trial1	2	1	blindfold	clockwise	practice	Guided	1	0.5	-0.25	18.29411	-0.30032	-1.45009	-1.03886	1.12374914612304	-0.646173	-0.151842	-0.189847
Trial1	2	1	blindfold	clockwise	practice	Guided	1	0.5	-0.25	18.31412	-0.30032	-1.45009	-1.03898	1.12383341881546	-0.642625	-0.168725	-0.21096
Trial1	2	1	blindfold	clockwise	practice	Guided	1	0.5	-0.25	18.33412	-0.30032	-1.45009	-1.03914	1.12394573672143	-0.663591	-0.198292	-0.180575
Trial1	2	1	blindfold	clockwise	practice	Guided	1	0.5	-0.25	18.35411	-0.30032	-1.4501	-1.03934	1.12408619219423	-0.641539	-0.198237	-0.185666
Trial1	2	1	blindfold	clockwise	practice	Guided	1	0.5	-0.25	18.37411	-0.30031	-1.4501	-1.03992	1.12448638778803	-0.625734	-0.198178	-0.232522
Trial1	2	1	blindfold	clockwise	practice	Guided	1	0.5	-0.25	18.39412	-0.30029	-1.45009	-1.04031	1.12474613177986	-0.548339	-0.155767	-0.193679
Trial1	2	1	blindfold	clockwise	practice	Guided	1	0.5	-0.25	18.41412	-0.30028	-1.45008	-1.04074	1.12504126783836	-0.540706	-0.17265	-0.223375
Trial1	2	1	blindfold	clockwise	practice	Guided	1	0.5	-0.25	18.43411	-0.30028	-1.4501	-1.04123	1.12538568536041	-0.508853	-0.261454	-0.207861
Trial1	2	1	blindfold	clockwise	practice	Guided	1	0.5	-0.25	18.45412	-0.30027	-1.45012	-1.04175	1.1257442199556	-0.556668	-0.274073	-0.167751
Trial1	2	1	blindfold	clockwise	practice	Guided	1	0.5	-0.25	18.47412	-0.30028	-1.45013	-1.04274	1.12644785656815	-0.593494	-0.180907	-0.208319
Trial1	2	1	blindfold	clockwise	practice	Guided	1	0.5	-0.25	18.49411	-0.30032	-1.45006	-1.04316	1.1267719447513	-0.662407	-0.058127	-0.04976
Trial1	2	1	blindfold	clockwise	practice	Guided	1	0.5	-0.25	18.51411	-0.30032	-1.45003	-1.04357	1.12706047900845	-0.622753	-0.079273	-0.059842
Trial1	2	1	blindfold	clockwise	practice	Guided	1	0.5	-0.25	18.53412	-0.30031	-1.45003	-1.0439	1.12728581295371	-0.618666	-0.125795	-0.068399
Trial1	2	1	blindfold	clockwise	practice	Guided	1	0.5	-0.25	18.55412	-0.3003	-1.45006	-1.04419	1.12748300544227	-0.619204	-0.11729	-0.082304
Trial1	2	1	blindfold	clockwise	practice	Guided	1	0.5	-0.25	18.57411	-0.3003	-1.45007	-1.04463	1.12779298223069	-0.566572	-0.096095	-0.100009
Trial1	2	1	blindfold	clockwise	practice	Guided	1	0.5	-0.25	18.59412	-0.30029	-1.45006	-1.04477	1.1278845109683	-0.631458	-0.104494	-0.055141
Trial1	2	1	blindfold	clockwise	practice	Guided	1	0.5	-0.25	18.61412	-0.3003	-1.45006	-1.04486	1.12795501750241	-0.688893	-0.112925	-0.044243
Trial1	2	1	blindfold	clockwise	practice	Guided	1	0.5	-0.25	18.63411	-0.30032	-1.45006	-1.04489	1.12799029137379	-0.649059	-0.095966	-0.05013
Trial1	2	1	blindfold	clockwise	practice	Guided	1	0.5	-0.25	18.65411	-0.30032	-1.45005	-1.04489	1.12799029137379	-0.644252	-0.066322	-0.041909
Trial1	2	1	blindfold	clockwise	practice	Guided	1	0.5	-0.25	18.67412	-0.30032	-1.45005	-1.0449	1.12799734792333	-0.628987	-0.091691	-0.101397
Trial1	2	1	blindfold	clockwise	practice	Guided	1	0.5	-0.25	18.69412	-0.30032	-1.45005	-1.0449	1.12799734792333	-0.596783	-0.133938	-0.077486
Trial1	2	1	blindfold	clockwise	practice	Guided	1	0.5	-0.25	18.71411	-0.30032	-1.45005	-1.0449	1.12799734792333	-0.600868	-0.104284	-0.068307
Trial1	2	1	blindfold	clockwise	practice	Guided	1	0.5	-0.25	18.73412	-0.30032	-1.45005	-1.04491	1.12800448852496	-0.611018	-0.078864	-0.097836
Trial1	2	1	blindfold	clockwise	practice	Guided	1	0.5	-0.25	18.75412	-0.30032	-1.45005	-1.04491	1.12800448852496	-0.637512	-0.112691	-0.092459
Trial1	2	1	blindfold	clockwise	practice	Guided	1	0.5	-0.25	18.77411	-0.30032	-1.45005	-1.04491	1.12800448852496	-0.623453	-0.099965	-0.059813
Trial1	2	1	blindfold	clockwise	practice	Guided	1	0.5	-0.25	18.79411	-0.30032	-1.45005	-1.04491	1.12800448852496	-0.621292	-0.027986	-0.025824
Trial1	2	1	blindfold	clockwise	practice	Guided	1	0.5	-0.25	18.81412	-0.30032	-1.45005	-1.04491	1.12800448852496	-0.602968	-0.036434	-0.013985
Trial1	2	1	blindfold	clockwise	practice	Guided	1	0.5	-0.25	18.83412	-0.30032	-1.45005	-1.04491	1.12800448852496	-0.602968	-0.036434	-0.013985
Trial1	2	1	blindfold	clockwise	practice	Guided	1	0.5	-0.25	18.85411	-0.30032	-1.45005	-1.04491	1.12800448852496	-0.657346	-0.049071	0.08138
Trial1	2	1	blindfold	clockwise	practice	Guided	1	0.5	-0.25	18.87411	-0.30032	-1.45005	-1.04491	1.12800448852496	-0.658246	-0.010984	0.047238
Trial1	2	1	blindfold	clockwise	practice	Guided	1	0.5	-0.25	18.89412	-0.30032	-1.45004	-1.04491	1.12800448852496	-0.63355	-0.0025158	-7.0867E-05
Trial1	2	1	blindfold	clockwise	practice	Guided	1	0.5	-0.25	18.91412	-0.30032	-1.45004	-1.04491	1.12800448852496	-0.687441	-0.02367	-0.010365
Trial1	2	1	blindfold	clockwise	practice	Guided	1	0.5	-0.25	18.93411	-0.30032	-1.45004	-1.04491	1.12800448852496	-0.635889	-0.061744	-0.054599
Trial1	2	1	blindfold	clockwise	practice	Guided	1	0.5	-0.25	18.95412	-0.30032	-1.45004	-1.04491	1.12800448852496	-0.641593	-0.070188	-0.08452
Trial1	2	1	blindfold	clockwise	practice	Guided	1	0.5	-0.25	18.97412	-0.30032	-1.45004	-1.04492	1.12801146115665	-0.583255	-0.074396	-0.088498
Trial1	2	1	blindfold	clockwise	practice	Guided	1	0.5	-0.25	18.99411	-0.30031	-1.45004	-1.04492	1.12800435658016	-0.624346	-0.065888	-0.09702
Trial1	2	1	blindfold	clockwise	practice	Guided	1	0.5	-0.25	19.01411	-0.30031	-1.45004	-1.04493	1.12801141330839	-0.62861	-0.095484	-0.092599
Trial1	2	1	blindfold	clockwise	practice	Guided	1	0.5	-0.25	19.03412	-0.30031	-1.45004	-1.04493	1.12801141330839	-0.625062	-0.129311	-0.113735
Trial1	2	1	blindfold	clockwise	practice	Guided	1	0.5	-0.25	19.05412	-0.30031	-1.45004	-1.04494	1.12801847008136	-0.646571	-0.099657	-0.103782
Trial1	2	1	blindfold	clockwise	practice	Guided	1	0.5	-0.25	19.07411	-0.30031	-1.45004	-1.04497	1.12803964066875	-0.652274	-0.08693	-0.1251
Trial1	2	1	blindfold	clockwise	practice	Guided	1	0.5	-0.25	19.09412	-0.30031	-1.45004	-1.045	1.12806081165882	-0.581316	-0.06996	-0.13227
Trial1	2	1	blindfold	clockwise	practice	Guided	1	0.5	-0.25	19.11412	-0.3003	-1.45004	-1.04504	1.1280818734004	-0.602816	-0.108022	-0.10572
Trial1	2	1	blindfold	clockwise	practice	Guided	1	0.5	-0.25	19.13411	-0.30029	-1.45005	-1.04509	1.12811007780095	-0.584847	-0.184154	-0.111018
Trial1	2	1	blindfold	clockwise	practice	Guided	1	0.5	-0.25	19.15411	-0.30028	-1.45007	-1.04514	1.12813817864387	-0.557089	-0.17141	-0.116895
Trial1	2	1	blindfold	clockwise	practice	Guided	1	0.5	-0.25	19.17412	-0.30029	-1.45007	-1.0453	1.12825804421885	-0.630921	-0.133284	-0.130777
Trial1	2	1	blindfold	clockwise	practice	Guided	1	0.5	-0.25	19.19412	-0.30032	-1.45005	-1.04536	1.12832157740551	-0.686555	-0.023212	-0.093877
Trial1	2	1	blindfold	clockwise	practice	Guided	1	0.5	-0.25	19.21411	-0.30034	-1.45002	-1.04539	1.12835693746191	-0.70999	0.010638	-0.017175
Trial1	2	1	blindfold	clockwise	practice	Guided	1	0.5	-0.25	19.23412	-0.30035	-1.45001	-1.04539	1.12836404008475	-0.68794	0.048715	-0.022309
Trial1	2	1	blindfold	clockwise	practice	Guided	1	0.5	-0.25	19.25412	-0.30034	-1.45001	-1.04539	1.12835693746191	-0.639214	0.023313	-0.028586
Trial1	2	1	blindfold	clockwise	practice	Guided	1	0.5	-0.25	19.27411	-0.30034	-1.45001	-1.04541	1.12837105489573	-0.639753	0.061386	-0.041158
Trial1	2	1	blindfold	clockwise	practice	Guided	1	0.5	-0.25	19.29411	-0.30032	-1.45	-1.04547	1.12839914096807	-0.613667	0.044425	-0.159924
Trial1	2	1	blindfold	clockwise	practice	Guided	1	0.5	-0.25	19.31412	-0.30032	-1.44999	-1.04561	1.12849780491183	-0.614384	0.035954	-0.176652
Trial1	2	1	blindfold	clockwise	practice	Guided	1	0.5	-0.25	19.33412	-0.30031	-1.44999	-1.04574	1.12858240035387	-0.659869	0.031716	-0.094779
Trial1	2	1	blindfold	clockwise	practice	Guided	1	0.5	-0.25	19.35411	-0.30032	-1.44998	-1.0458	1.12863177997944	-0.652183	0.167113	-0.06195
Trial1	2	1	blindfold	clockwise	practice	Guided	1	0.5	-0.25	19.37411	-0.30033	-1.44995	-1.04589	1.1287023222291	-0.67837	0.209377	-0.127539
Trial1	2	1	blindfold	clockwise	practice	Guided	1	0.5	-0.25	19.39412	-0.30033	-1.44994	-1.04595	1.12874460465777	-0.649584	0.137361	-0.166547
Trial1	2	1	blindfold	clockwise	practice	Guided	1	0.5	-0.25	19.41412	-0.30033	-1.44994	-1.04605	1.12881513497579	-0.649762	0.120411	-0.170697
Trial1	2	1	blindfold	clockwise	practice	Guided	1	0.5	-0.25	19.43411	-0.30032	-1.44995	-1.04615	1.12887859171363	-0.616479	0.14154	-0.130022
Trial1	2	1	blindfold	clockwise	practice	Guided	1	0.5	-0.25	19.45412	-0.30031	-1.44994	-1.04624	1.12893505416582	-0.62465	0.192281	-0.104425
Trial1	2	1	blindfold	clockwise	practice	Guided	1	0.5	-0.25	19.47412	-0.30031	-1.44993	-1.04655	1.12915367975793	-0.659547	0.166843	-0.191164
Trial1	2	1	blindfold	clockwise	practice	Guided	1	0.5	-0.25	19.49411	-0.30031	-1.44992	-1.04671	1.12926654092283	-0.6396	0.196369	-0.141455
Trial1	2	1	blindfold	clockwise	practice	Guided	1	0.5	-0.25	19.51411	-0.30032	-1.4499	-1.04683	1.12935824831584	-0.650777	0.29786	-0.115671
Trial1	2	1	blindfold	clockwise	practice	Guided	1	0.5	-0.25	19.53412	-0.30032	-1.44987	-1.04692	1.12942175263771	-0.670538	0.25123	-0.135275
Trial1	2	1	blindfold	clockwise	practice	Guided	1	0.5	-0.25	19.55412	-0.30033	-1.44987	-1.04702	1.12949948487349	-0.654551	0.221542	-0.178522
Trial1	2	1	blindfold	clockwise	practice	Guided	1	0.5	-0.25	19.57411	-0.30032	-1.44989	-1.04737	1.12973932825612	-0.628593	0.191867	-0.196386
Trial1	2	1	blindfold	clockwise	practice	Guided	1	0.5	-0.25	19.59412	-0.30031	-1.4499	-1.04755	1.12985929078368	-0.612731	0.276387	-0.138103
Trial1	2	1	blindfold	clockwise	practice	Guided	1	0.5	-0.25	19.61412	-0.30031	-1.44988	-1.04776	1.13000756929953	-0.598184	0.293238	-0.214346
Trial1	2	1	blindfold	clockwise	practice	Guided	1	0.5	-0.25	19.63411	-0.30031	-1.44987	-1.04798	1.1301628535477	-0.616685	0.233918	-0.230307
Trial1	2	1	blindfold	clockwise	practice	Guided	1	0.5	-0.25	19.65411	-0.30031	-1.44987	-1.04824	1.13034644488597	-0.628401	0.255007	-0.203355
Trial1	2	1	blindfold	clockwise	practice	Guided	1	0.5	-0.25	19.67412	-0.30031	-1.44987	-1.04886	1.13078445774148	-0.682287	0.271858	-0.202151
Trial1	2	1	blindfold	clockwise	practice	Guided	1	0.5	-0.25	19.69412	-0.30032	-1.44985	-1.04923	1.13105289959646	-0.643705	0.318244	-0.237312
Trial1	2	1	blindfold	clockwise	practice	Guided	1	0.5	-0.25	19.71411	-0.30033	-1.44985	-1.04971	1.13139923221737	-0.627717	0.330852	-0.283774
Trial1	2	1	blindfold	clockwise	practice	Guided	1	0.5	-0.25	19.73412	-0.30032	-1.44985	-1.05016	1.13171030205326	-0.583431	0.271522	-0.273386
Trial1	2	1	blindfold	clockwise	practice	Guided	1	0.5	-0.25	19.75412	-0.30031	-1.44985	-1.05022	1.13174561724896	-0.593578	0.284145	-0.314882
Trial1	2	1	blindfold	clockwise	practice	Guided	1	0.5	-0.25	19.77411	-0.30031	-1.44986	-1.05021	1.13173853699861	-0.534922	0.140192	-0.40135
Trial1	2	1	blindfold	clockwise	practice	Guided	1	0.5	-0.25	19.79411	-0.3003	-1.44988	-1.05021	1.13173147698249	-0.528569	0.161285	-0.359382
Trial1	2	1	blindfold	clockwise	practice	Guided	1	0.5	-0.25	19.81412	-0.3003	-1.44988	-1.05021	1.13173147698249	-0.512362	0.165469	-0.377014
Trial1	2	1	blindfold	clockwise	practice	Guided	1	0.5	-0.25	19.83412	-0.3003	-1.44988	-1.05021	1.13173147698249	-0.548072	0.178117	-0.400363
Trial1	2	1	blindfold	clockwise	practice	Guided	1	0.5	-0.25	19.85411	-0.30029	-1.44988	-1.0502	1.13171733671602	-0.576835	0.199223	-0.344368
Trial1	2	1	blindfold	clockwise	practice	Guided	1	0.5	-0.25	19.87411	-0.30029	-1.44988	-1.05019	1.13171025646595	-0.549388	0.262636	-0.223542
Trial1	2	1	blindfold	clockwise	practice	Guided	1	0.5	-0.25	19.89412	-0.30029	-1.44988	-1.05018	1.13170317626018	-0.573229	0.275169	-0.260214
Trial1	2	1	blindfold	clockwise	practice	Guided	1	0.5	-0.25	19.91412	-0.30029	-1.44988	-1.05018	1.13170317626018	-0.529482	0.19893	-0.278826
Trial1	2	1	blindfold	clockwise	practice	Guided	1	0.5	-0.25	19.93411	-0.30029	-1.44988	-1.05018	1.13170317626018	-0.531615	0.177716	-0.32909
Trial1	2	1	blindfold	clockwise	practice	Guided	1	0.5	-0.25	19.95412	-0.30029	-1.44988	-1.05018	1.13170317626018	-0.531243	0.211513	-0.320601
Trial1	2	1	blindfold	clockwise	practice	Guided	1	0.5	-0.25	19.97412	-0.30029	-1.44988	-1.05018	1.13170317626018	-0.528011	0.198759	-0.351217
Trial1	2	1	blindfold	clockwise	practice	Guided	1	0.5	-0.25	19.99411	-0.30029	-1.44989	-1.05018	1.13170317626018	-0.474612	0.143653	-0.356354
Trial1	2	1	blindfold	clockwise	practice	Guided	1	0.5	-0.25	20.01411	-0.30028	-1.44989	-1.05018	1.13169609512487	-0.517871	0.12246	-0.329179
Trial1	2	1	blindfold	clockwise	practice	Guided	1	0.5	-0.25	20.03412	-0.30028	-1.44989	-1.05018	1.13169609512487	-0.471868	0.156281	-0.297427
Trial1	2	1	blindfold	clockwise	practice	Guided	1	0.5	-0.25	20.05412	-0.30028	-1.44989	-1.05018	1.13169609512487	-0.516053	0.12662	-0.294488
Trial1	2	1	blindfold	clockwise	practice	Guided	1	0.5	-0.25	20.07411	-0.30028	-1.4499	-1.05018	1.13169609512487	-0.571358	0.092731	-0.34876
Trial1	2	1	blindfold	clockwise	practice	Guided	1	0.5	-0.25	20.09412	-0.30028	-1.44991	-1.05018	1.13169609512487	-0.549103	0.054601	-0.335773
Trial1	2	1	blindfold	clockwise	practice	Guided	1	0.5	-0.25	20.11412	-0.30028	-1.44992	-1.05017	1.13168901491911	-0.542651	0.050362	-0.30039
Trial1	2	1	blindfold	clockwise	practice	Guided	1	0.5	-0.25	20.13411	-0.30027	-1.44993	-1.05017	1.1316819337838	-0.550236	0.050355	-0.273987
Trial1	2	1	blindfold	clockwise	practice	Guided	1	0.5	-0.25	20.15411	-0.30027	-1.44993	-1.05017	1.1316819337838	-0.510714	0.050341	-0.274099
Trial1	2	1	blindfold	clockwise	practice	Guided	1	0.5	-0.25	20.17412	-0.30027	-1.44993	-1.05016	1.13167493786595	-0.519754	0.058791	-0.27783
Trial1	2	1	blindfold	clockwise	practice	Guided	1	0.5	-0.25	20.19412	-0.30027	-1.44994	-1.05016	1.13167493786595	-0.561325	0.046071	-0.208621
Trial1	2	1	blindfold	clockwise	practice	Guided	1	0.5	-0.25	20.21411	-0.30027	-1.44994	-1.05015	1.13166785770397	-0.550809	0.062982	-0.171174
Trial1	2	1	blindfold	clockwise	practice	Guided	1	0.5	-0.25	20.23412	-0.30027	-1.44994	-1.05014	1.13166069329946	-0.582647	0.113737	-0.18657
Trial1	2	1	blindfold	clockwise	practice	Guided	1	0.5	-0.25	20.25412	-0.30028	-1.44994	-1.05014	1.13166777456768	-0.579098	0.130629	-0.207686
Trial1	2	1	blindfold	clockwise	practice	Guided	1	0.5	-0.25	20.27411	-0.30028	-1.44994	-1.05014	1.13166777456768	-0.561131	0.079813	-0.204188
Trial1	2	1	blindfold	clockwise	practice	Guided	1	0.5	-0.25	20.29411	-0.30028	-1.44994	-1.05014	1.13166777456768	-0.508473	0.071318	-0.223122
Trial1	2	1	blindfold	clockwise	practice	Guided	1	0.5	-0.25	20.31412	-0.30027	-1.44994	-1.05013	1.13165369751295	-0.528298	0.100917	-0.192928
Trial1	2	1	blindfold	clockwise	practice	Guided	1	0.5	-0.25	20.33412	-0.30027	-1.44994	-1.05013	1.13165369751295	-0.490898	0.122043	-0.232156
Trial1	2	1	blindfold	clockwise	practice	Guided	1	0.5	-0.25	20.35411	-0.30027	-1.44994	-1.05013	1.13165369751295	-0.49065	0.083927	-0.227895
Trial1	2	1	blindfold	clockwise	practice	Guided	1	0.5	-0.25	20.37411	-0.30027	-1.44995	-1.05012	1.13164661748391	-0.560133	0.045826	-0.187018
Trial1	2	1	blindfold	clockwise	practice	Guided	1	0.5	-0.25	20.39412	-0.30028	-1.44994	-1.05011	1.13164661889977	-0.680169	0.198114	-0.181766
Trial1	2	1	blindfold	clockwise	practice	Guided	1	0.5	-0.25	20.41412	-0.30029	-1.44994	-1.05011	1.13165370034466	-0.662203	0.22768	-0.178286
Trial1	2	1	blindfold	clockwise	practice	Guided	1	0.5	-0.25	20.43411	-0.30031	-1.44993	-1.05011	1.13166782121521	-0.734235	0.210694	-0.196164
Trial1	2	1	blindfold	clockwise	practice	Guided	1	0.5	-0.25	20.45412	-0.30031	-1.44993	-1.05011	1.13166782121521	-0.642976	0.236027	-0.174743
Trial1	2	1	blindfold	clockwise	practice	Guided	1	0.5	-0.25	20.47412	-0.30031	-1.44992	-1.0501	1.13166082573438	-0.61468	0.231733	-0.088106
Trial1	2	1	blindfold	clockwise	practice	Guided	1	0.5	-0.25	20.49411	-0.3003	-1.44991	-1.0501	1.13165376523345	-0.495149	0.261214	-0.231453
Trial1	2	1	blindfold	clockwise	practice	Guided	1	0.5	-0.25	20.51411	-0.30028	-1.44991	-1.0501	1.13163962328787	-0.456088	0.252683	-0.252178
Trial1	2	1	blindfold	clockwise	practice	Guided	1	0.5	-0.25	20.53412	-0.30028	-1.44991	-1.0501	1.13163962328787	-0.446347	0.210302	-0.254393
Trial1	2	1	blindfold	clockwise	practice	Guided	1	0.5	-0.25	20.55412	-0.30027	-1.44991	-1.0501	1.1316325418435	-0.507938	0.277947	-0.226485
Trial1	2	1	blindfold	clockwise	practice	Guided	1	0.5	-0.25	20.57411	-0.30027	-1.4499	-1.0501	1.1316325418435	-0.528095	0.324419	-0.179321
Trial1	2	1	blindfold	clockwise	practice	Guided	1	0.5	-0.25	20.59412	-0.30027	-1.4499	-1.0501	1.1316325418435	-0.493524	0.290398	-0.205893
Trial1	2	1	blindfold	clockwise	practice	Guided	1	0.5	-0.25	20.61412	-0.30027	-1.44989	-1.0501	1.1316325418435	-0.579057	0.286085	-0.211932
Trial1	2	1	blindfold	clockwise	practice	Guided	1	0.5	-0.25	20.63411	-0.30027	-1.44989	-1.0501	1.1316325418435	-0.564276	0.315626	-0.194322
Trial1	2	1	blindfold	clockwise	practice	Guided	1	0.5	-0.25	20.65411	-0.30027	-1.44989	-1.05011	1.13163953749917	-0.557538	0.298611	-0.245753
Trial1	2	1	blindfold	clockwise	practice	Guided	1	0.5	-0.25	20.67412	-0.30027	-1.44989	-1.05011	1.13163953749917	-0.589915	0.285834	-0.273528
Trial1	2	1	blindfold	clockwise	practice	Guided	1	0.5	-0.25	20.69412	-0.30027	-1.44988	-1.05011	1.13163953749917	-0.550781	0.285678	-0.295473
Trial1	2	1	blindfold	clockwise	practice	Guided	1	0.5	-0.25	20.71411	-0.30027	-1.44988	-1.05011	1.13163953749917	-0.532082	0.294055	-0.275167
Trial1	2	1	blindfold	clockwise	practice	Guided	1	0.5	-0.25	20.73412	-0.30027	-1.44988	-1.05011	1.13163953749917	-0.553927	0.332052	-0.265737
Trial1	2	1	blindfold	clockwise	practice	Guided	1	0.5	-0.25	20.75412	-0.30027	-1.44988	-1.05011	1.13163953749917	-0.545355	0.33196	-0.274427
Trial1	2	1	blindfold	clockwise	practice	Guided	1	0.5	-0.25	20.77411	-0.30027	-1.44987	-1.05011	1.13163953749917	-0.546234	0.327634	-0.295322
Trial1	2	1	blindfold	clockwise	practice	Guided	1	0.5	-0.25	20.79411	-0.30027	-1.44987	-1.05011	1.13163953749917	-0.590636	0.403611	-0.188185
Trial1	2	1	blindfold	clockwise	practice	Guided	1	0.5	-0.25	20.81412	-0.30028	-1.44985	-1.05011	1.13164661889977	-0.621396	0.44581	-0.178399
Trial1	2	1	blindfold	clockwise	practice	Guided	1	0.5	-0.25	20.83412	-0.30028	-1.44984	-1.05011	1.13164661889977	-0.576395	0.479537	-0.167663
Trial1	2	1	blindfold	clockwise	practice	Guided	1	0.5	-0.25	20.85411	-0.30028	-1.44982	-1.0501	1.13163962328787	-0.598802	0.496345	-0.17086
Trial1	2	1	blindfold	clockwise	practice	Guided	1	0.5	-0.25	20.87411	-0.30028	-1.44981	-1.0501	1.13163962328787	-0.590939	0.46659	-0.091276
Trial1	2	1	blindfold	clockwise	practice	Guided	1	0.5	-0.25	20.89412	-0.30028	-1.44981	-1.0501	1.13163962328787	-0.550612	0.462108	-0.189609
Trial1	2	1	blindfold	clockwise	practice	Guided	1	0.5	-0.25	20.91412	-0.30028	-1.44981	-1.0501	1.13163962328787	-0.521456	0.40697	-0.237045
Trial1	2	1	blindfold	clockwise	practice	Guided	1	0.5	-0.25	20.93411	-0.30028	-1.44981	-1.0501	1.13163962328787	-0.493103	0.402622	-0.20036
Trial1	2	1	blindfold	clockwise	practice	Guided	1	0.5	-0.25	20.95412	-0.30028	-1.44981	-1.0501	1.13163962328787	-0.470756	0.343268	-0.20125
Trial1	2	1	blindfold	clockwise	practice	Guided	1	0.5	-0.25	20.97412	-0.30028	-1.44981	-1.0501	1.13163962328787	-0.457655	0.372793	-0.205776
Trial1	2	1	blindfold	clockwise	practice	Guided	1	0.5	-0.25	20.99411	-0.30027	-1.44981	-1.0501	1.1316325418435	-0.58075	0.36836	-0.175342
Trial1	2	1	blindfold	clockwise	practice	Guided	1	0.5	-0.25	21.01411	-0.30028	-1.44981	-1.0501	1.13163962328787	-0.626466	0.448646	-0.202744
Trial1	2	1	blindfold	clockwise	practice	Guided	1	0.5	-0.25	21.03412	-0.30028	-1.44981	-1.0501	1.13163962328787	-0.589278	0.46545	-0.166442
Trial1	2	1	blindfold	clockwise	practice	Guided	1	0.5	-0.25	21.05412	-0.30028	-1.4498	-1.0501	1.13163962328787	-0.645634	0.50765	-0.130345
Trial1	2	1	blindfold	clockwise	practice	Guided	1	0.5	-0.25	21.07411	-0.30028	-1.4498	-1.0501	1.13163962328787	-0.623043	0.486386	-0.122864
Trial1	2	1	blindfold	clockwise	practice	Guided	1	0.5	-0.25	21.09412	-0.30028	-1.4498	-1.05009	1.13163245915185	-0.616124	0.401507	-0.169317
Trial1	2	1	blindfold	clockwise	practice	Guided	1	0.5	-0.25	21.11412	-0.30029	-1.4498	-1.05009	1.13163954068535	-0.621828	0.388703	-0.198438
Trial1	2	1	blindfold	clockwise	practice	Guided	1	0.5	-0.25	21.13411	-0.30029	-1.4498	-1.05009	1.13163954068535	-0.642257	0.435144	-0.155467
Trial1	2	1	blindfold	clockwise	practice	Guided	1	0.5	-0.25	21.15411	-0.30029	-1.44979	-1.05009	1.13163954068535	-0.644003	0.490027	-0.092291
Trial1	2	1	blindfold	clockwise	practice	Guided	1	0.5	-0.25	21.17412	-0.30029	-1.44979	-1.05008	1.13163246092217	-0.673505	0.481507	-0.058313
Trial1	2	1	blindfold	clockwise	practice	Guided	1	0.5	-0.25	21.19412	-0.3003	-1.44978	-1.05008	1.13163952146794	-0.743739	0.439026	-0.029085
Trial1	2	1	blindfold	clockwise	practice	Guided	1	0.5	-0.25	21.21411	-0.30031	-1.44978	-1.05008	1.13164658205775	-0.727393	0.455828	-0.063393
Trial1	2	1	blindfold	clockwise	practice	Guided	1	0.5	-0.25	21.23412	-0.30031	-1.44978	-1.05007	1.13163958670828	-0.742658	0.485322	-0.0038683
Trial1	2	1	blindfold	clockwise	practice	Guided	1	0.5	-0.25	21.25412	-0.30031	-1.44978	-1.05007	1.13163958670828	-0.752089	0.519136	-0.016064
Trial1	2	1	blindfold	clockwise	practice	Guided	1	0.5	-0.25	21.27411	-0.30032	-1.44978	-1.05007	1.13164666846247	-0.713693	0.531832	-0.055522
Trial1	2	1	blindfold	clockwise	practice	Guided	1	0.5	-0.25	21.29411	-0.30032	-1.44977	-1.05007	1.13164666846247	-0.688813	0.489357	-0.098548
Trial1	2	1	blindfold	clockwise	practice	Guided	1	0.5	-0.25	21.31412	-0.30032	-1.44977	-1.05007	1.13164666846247	-0.657869	0.523171	-0.104042
Trial1	2	1	blindfold	clockwise	practice	Guided	1	0.5	-0.25	21.33412	-0.30032	-1.44977	-1.05007	1.13164666846247	-0.598992	0.569721	-0.081306
Trial1	2	1	blindfold	clockwise	practice	Guided	1	0.5	-0.25	21.35411	-0.30032	-1.44976	-1.05007	1.13164666846247	-0.612917	0.523171	-0.186735
Trial1	2	1	blindfold	clockwise	practice	Guided	1	0.5	-0.25	21.37411	-0.30032	-1.44976	-1.05007	1.13164666846247	-0.596389	0.514675	-0.228441
Trial1	2	1	blindfold	clockwise	practice	Guided	1	0.5	-0.25	21.39412	-0.30032	-1.44976	-1.05007	1.13164666846247	-0.637246	0.531456	-0.142487
Trial1	2	1	blindfold	clockwise	practice	Guided	1	0.5	-0.25	21.41412	-0.30032	-1.44976	-1.05007	1.13164666846247	-0.673711	0.527212	-0.161896
Trial1	2	1	blindfold	clockwise	practice	Guided	1	0.5	-0.25	21.43411	-0.30032	-1.44976	-1.05008	1.13165366376816	-0.620047	0.544139	-0.247087
Trial1	2	1	blindfold	clockwise	practice	Guided	1	0.5	-0.25	21.45412	-0.30032	-1.44976	-1.05008	1.13165366376816	-0.633381	0.531444	-0.260168
Trial1	2	1	blindfold	clockwise	practice	Guided	1	0.5	-0.25	21.47412	-0.30032	-1.44976	-1.05008	1.13165366376816	-0.603466	0.489113	-0.185708
Trial1	2	1	blindfold	clockwise	practice	Guided	1	0.5	-0.25	21.49411	-0.30031	-1.44976	-1.05008	1.13164658205775	-0.568253	0.378853	-0.1732
Trial1	2	1	blindfold	clockwise	practice	Guided	1	0.5	-0.25	21.51411	-0.30031	-1.44976	-1.05008	1.13164658205775	-0.565063	0.38721	-0.22501
Trial1	2	1	blindfold	clockwise	practice	Guided	1	0.5	-0.25	21.53412	-0.30031	-1.44977	-1.05008	1.13164658205775	-0.57714	0.442113	-0.195003
Trial1	2	1	blindfold	clockwise	practice	Guided	1	0.5	-0.25	21.55412	-0.30031	-1.44977	-1.05008	1.13164658205775	-0.622806	0.51394	-0.117327
Trial1	2	1	blindfold	clockwise	practice	Guided	1	0.5	-0.25	21.57411	-0.30031	-1.44976	-1.05007	1.13163958670828	-0.641258	0.581649	-0.02823
Trial1	2	1	blindfold	clockwise	practice	Guided	1	0.5	-0.25	21.59412	-0.30031	-1.44975	-1.05007	1.13163958670828	-0.619568	0.56049	-0.041755
Trial1	2	1	blindfold	clockwise	practice	Guided	1	0.5	-0.25	21.61412	-0.30031	-1.44975	-1.05007	1.13163958670828	-0.575647	0.568954	-0.05623
Trial1	2	1	blindfold	clockwise	practice	Guided	1	0.5	-0.25	21.63411	-0.30031	-1.44975	-1.05006	1.13163250712154	-0.567294	0.526636	-0.069178
Trial1	2	1	blindfold	clockwise	practice	Guided	1	0.5	-0.25	21.65411	-0.30031	-1.44975	-1.05006	1.13163250712154	-0.575106	0.556254	-0.043598
Trial1	2	1	blindfold	clockwise	practice	Guided	1	0.5	-0.25	21.67412	-0.30031	-1.44975	-1.05006	1.13163250712154	-0.625628	0.488525	-0.06418
Trial1	2	1	blindfold	clockwise	practice	Guided	1	0.5	-0.25	21.69412	-0.30031	-1.44975	-1.05006	1.13163250712154	-0.66474	0.59006	-0.056124
Trial1	2	1	blindfold	clockwise	practice	Guided	1	0.5	-0.25	21.71411	-0.30031	-1.44974	-1.05005	1.13162542757912	-0.704704	0.619683	0.05031
Trial1	2	1	blindfold	clockwise	practice	Guided	1	0.5	-0.25	21.73412	-0.30032	-1.44973	-1.05003	1.13161835055865	-0.705195	0.632378	0.1428
Trial1	2	1	blindfold	clockwise	practice	Guided	1	0.5	-0.25	21.75412	-0.30033	-1.44971	-1.05001	1.13161125285933	-0.702499	0.653537	0.205704
Trial1	2	1	blindfold	clockwise	practice	Guided	1	0.5	-0.25	21.77411	-0.30033	-1.4497	-1.05001	1.13161125285933	-0.800311	0.640842	0.189637
Trial1	2	1	blindfold	clockwise	practice	Guided	1	0.5	-0.25	21.79411	-0.30034	-1.4497	-1.05	1.13161125577976	-0.766185	0.611219	0.174687
Trial1	2	1	blindfold	clockwise	practice	Guided	1	0.5	-0.25	21.81412	-0.30034	-1.4497	-1.04998	1.1315971818114	-0.755318	0.640842	0.220414
Trial1	2	1	blindfold	clockwise	practice	Guided	1	0.5	-0.25	21.83412	-0.30035	-1.44969	-1.0499	1.13154763324748	-0.733041	0.657769	0.324485
Trial1	2	1	blindfold	clockwise	practice	Guided	1	0.5	-0.25	21.85411	-0.30035	-1.44968	-1.04975	1.1314416265773	-0.719527	0.649305	0.350914
Trial1	2	1	blindfold	clockwise	practice	Guided	1	0.5	-0.25	21.87411	-0.30036	-1.44968	-1.04925	1.1310953511724	-0.779796	0.657769	0.376191
Trial1	2	1	blindfold	clockwise	practice	Guided	1	0.5	-0.25	21.89412	-0.30038	-1.44966	-1.04882	1.1308057097613	-0.720159	0.598524	0.495987
Trial1	2	1	blindfold	clockwise	practice	Guided	1	0.5	-0.25	21.91412	-0.30038	-1.44967	-1.04819	1.13036074030773	-0.789729	0.733941	0.456781
Trial1	2	1	blindfold	clockwise	practice	Guided	1	0.5	-0.25	21.93411	-0.30038	-1.44964	-1.04757	1.12992301509639	-0.693591	0.708551	0.309629
Trial1	2	1	blindfold	clockwise	practice	Guided	1	0.5	-0.25	21.95412	-0.30037	-1.44966	-1.04682	1.12938662232176	-0.72148	0.564669	0.386027
Trial1	2	1	blindfold	clockwise	practice	Guided	1	0.5	-0.25	21.97412	-0.30036	-1.44968	-1.04497	1.1280751205925	-0.715061	0.68316	0.449622
Trial1	2	1	blindfold	clockwise	practice	Guided	1	0.5	-0.25	21.99411	-0.30034	-1.44965	-1.04395	1.12734237985511	-0.615686	0.623915	0.360564
Trial1	2	1	blindfold	clockwise	practice	Guided	1	0.5	-0.25	22.01411	-0.30032	-1.44967	-1.04277	1.12649741189506	-0.588777	0.712782	0.468609
Trial1	2	1	blindfold	clockwise	practice	Guided	1	0.5	-0.25	22.03412	-0.3003	-1.44965	-1.04139	1.12551238728179	-0.572075	0.750869	0.44256
Trial1	2	1	blindfold	clockwise	practice	Guided	1	0.5	-0.25	22.05412	-0.30029	-1.44964	-1.03998	1.12451429988211	-0.575086	0.657769	0.468
Trial1	2	1	blindfold	clockwise	practice	Guided	1	0.5	-0.25	22.07411	-0.30029	-1.44966	-1.03681	1.12228960862303	-0.562343	0.674696	0.357844
Trial1	2	1	blindfold	clockwise	practice	Guided	1	0.5	-0.25	22.09412	-0.30028	-1.44967	-1.03503	1.12103532435228	-0.546306	0.721246	0.42003
Trial1	2	1	blindfold	clockwise	practice	Guided	1	0.5	-0.25	22.11412	-0.30028	-1.44964	-1.03317	1.11973358934406	-0.540417	0.797418	0.453306
Trial1	2	1	blindfold	clockwise	practice	Guided	1	0.5	-0.25	22.13411	-0.30028	-1.44961	-1.03116	1.11832867569335	-0.564449	0.810114	0.412183
Trial1	2	1	blindfold	clockwise	practice	Guided	1	0.5	-0.25	22.15411	-0.30027	-1.44961	-1.02903	1.11683469938149	-0.502373	0.763564	0.405211
Trial1	2	1	blindfold	clockwise	practice	Guided	1	0.5	-0.25	22.17412	-0.30025	-1.44962	-1.02436	1.11356785673417	-0.535205	0.776259	0.469559
Trial1	2	1	blindfold	clockwise	practice	Guided	1	0.5	-0.25	22.19412	-0.30024	-1.44958	-1.02201	1.11192779343127	-0.429989	0.810114	0.427001
Trial1	2	1	blindfold	clockwise	practice	Guided	1	0.5	-0.25	22.21411	-0.30021	-1.44959	-1.01962	1.11024812421128	-0.312615	0.738173	0.253723
Trial1	2	1	blindfold	clockwise	practice	Guided	1	0.5	-0.25	22.23412	-0.30017	-1.44963	-1.01733	1.10863305890461	-0.265857	0.695855	0.096123
Trial1	2	1	blindfold	clockwise	practice	Guided	1	0.5	-0.25	22.25412	-0.30014	-1.44967	-1.01508	1.10705529451742	-0.244461	0.708551	0.074151
Trial1	2	1	blindfold	clockwise	practice	Guided	1	0.5	-0.25	22.27411	-0.30011	-1.44966	-1.01096	1.10419025865285	-0.182819	0.742405	0.15974
Trial1	2	1	blindfold	clockwise	practice	Guided	1	0.5	-0.25	22.29411	-0.30007	-1.44961	-1.00918	1.10293533920054	-0.1202	0.772028	0.060284
Trial1	2	1	blindfold	clockwise	practice	Guided	1	0.5	-0.25	22.31412	-0.30006	-1.44962	-1.00759	1.10183424440087	-0.023992	0.712782	0.018305
Trial1	2	1	blindfold	clockwise	practice	Guided	1	0.5	-0.25	22.33412	-0.30003	-1.44963	-1.00625	1.10089149708407	0.00023622	0.704319	0.017353
Trial1	2	1	blindfold	clockwise	practice	Guided	1	0.5	-0.25	22.35411	-0.30001	-1.44964	-1.00503	1.10003916676899	0.0094891	0.784723	0.071503
Trial1	2	1	blindfold	clockwise	practice	Guided	1	0.5	-0.25	22.37411	-0.29999	-1.44961	-1.00302	1.09864607146615	0.038866	0.822809	0.133271
Trial1	2	1	blindfold	clockwise	practice	Guided	1	0.5	-0.25	22.39412	-0.29996	-1.44956	-1.00222	1.09807604908679	0.109777	0.843968	0.125935
Trial1	2	1	blindfold	clockwise	practice	Guided	1	0.5	-0.25	22.41412	-0.29995	-1.44957	-1.0015	1.09757563478107	0.135046	0.898982	0.196261
Trial1	2	1	blindfold	clockwise	practice	Guided	1	0.5	-0.25	22.43411	-0.29993	-1.44955	-1.00074	1.09704085589568	0.193054	0.987849	0.302993
Trial1	2	1	blindfold	clockwise	practice	Guided	1	0.5	-0.25	22.45412	-0.2999	-1.44952	-0.99992	1.0964579448262	0.284326	0.983618	0.458698
Trial1	2	1	blindfold	clockwise	practice	Guided	1	0.5	-0.25	22.47412	-0.29987	-1.44949	-0.99808	1.09517840953738	0.312829	1.05979	0.398493
Trial1	2	1	blindfold	clockwise	practice	Guided	1	0.5	-0.25	22.49411	-0.29983	-1.44948	-0.99696	1.09438446957439	0.34637	1.034399	0.560821
Trial1	2	1	blindfold	clockwise	practice	Guided	1	0.5	-0.25	22.51411	-0.29983	-1.44947	-0.99573	1.09354531514502	0.338038	1.17828	0.472858
Trial1	2	1	blindfold	clockwise	practice	Guided	1	0.5	-0.25	22.53412	-0.29983	-1.44944	-0.99429	1.09256379931669	0.378399	1.135962	0.584548
Trial1	2	1	blindfold	clockwise	practice	Guided	1	0.5	-0.25	22.55412	-0.29982	-1.44942	-0.99268	1.09146028570451	0.397532	1.233294	0.617351
Trial1	2	1	blindfold	clockwise	practice	Guided	1	0.5	-0.25	22.57411	-0.2998	-1.44939	-0.98881	1.08881599634473	0.394615	1.212135	0.655309
Trial1	2	1	blindfold	clockwise	practice	Guided	1	0.5	-0.25	22.59412	-0.29976	-1.44942	-0.98663	1.08730852204896	0.500755	1.15289	0.642312
Trial1	2	1	blindfold	clockwise	practice	Guided	1	0.5	-0.25	22.61412	-0.29974	-1.44943	-0.98422	1.08566249626962	0.55939	1.195208	0.65298
Trial1	2	1	blindfold	clockwise	practice	Guided	1	0.5	-0.25	22.63411	-0.29973	-1.44941	-0.9815199	1.08383093538103	0.51707	1.220598	0.713066
Trial1	2	1	blindfold	clockwise	practice	Guided	1	0.5	-0.25	22.65411	-0.29972	-1.44939	-0.97867	1.08190204348021	0.609527	1.182512	0.688045
Trial1	2	1	blindfold	clockwise	practice	Guided	1	0.5	-0.25	22.67412	-0.2997	-1.44939	-0.97181	1.0772788538886	0.653177	1.241757	0.770228
Trial1	2	1	blindfold	clockwise	practice	Guided	1	0.5	-0.25	22.69412	-0.29968	-1.44936	-0.9680099	1.07472153612571	0.678153	1.326393	0.832186
Trial1	2	1	blindfold	clockwise	practice	Guided	1	0.5	-0.25	22.71411	-0.29967	-1.44934	-0.96399	1.07203259882212	0.677356	1.343321	0.71029
Trial1	2	1	blindfold	clockwise	practice	Guided	1	0.5	-0.25	22.73412	-0.29965	-1.44934	-0.95981	1.0692382365144	0.794056	1.296771	0.730446
Trial1	2	1	blindfold	clockwise	practice	Guided	1	0.5	-0.25	22.75412	-0.2996	-1.44934	-0.95558	1.06639734580728	0.875717	1.368711	0.55874
Trial1	2	1	blindfold	clockwise	practice	Guided	1	0.5	-0.25	22.77411	-0.29954	-1.44932	-0.9466701	1.06047788799567	1.114445	1.347552	0.619851
Trial1	2	1	blindfold	clockwise	practice	Guided	1	0.5	-0.25	22.79411	-0.29938	-1.44928	-0.9423	1.0574912346769	1.412508	1.398334	0.611119
Trial1	2	1	blindfold	clockwise	practice	Guided	1	0.5	-0.25	22.81412	-0.29931	-1.44931	-0.93811	1.05469988046626	1.467303	1.250221	0.4363
Trial1	2	1	blindfold	clockwise	practice	Guided	1	0.5	-0.25	22.83412	-0.29925	-1.44936	-0.93418	1.05209451794887	1.679588	1.22483	0.195737
Trial1	2	1	blindfold	clockwise	practice	Guided	1	0.5	-0.25	22.85411	-0.2992	-1.44939	-0.93049	1.04966052580782	1.696384	1.292539	0.274753
Trial1	2	1	blindfold	clockwise	practice	Guided	1	0.5	-0.25	22.87411	-0.29916	-1.44937	-0.92384	1.04533110493793	1.70247	1.347552	0.287015
Trial1	2	1	blindfold	clockwise	practice	Guided	1	0.5	-0.25	22.89412	-0.29909	-1.44935	-0.92082	1.04333326140123	1.971475	1.372943	0.249799
Trial1	2	1	blindfold	clockwise	practice	Guided	1	0.5	-0.25	22.91412	-0.29902	-1.44934	-0.91831	1.04166750278347	2.05948	1.250221	0.224826
Trial1	2	1	blindfold	clockwise	practice	Guided	1	0.5	-0.25	22.93411	-0.29897	-1.44935	-0.91613	1.04023183394543	2.21672	1.334857	0.255731
Trial1	2	1	blindfold	clockwise	practice	Guided	1	0.5	-0.25	22.95412	-0.2989	-1.44933	-0.91424	1.03896872147397	2.323964	1.406798	0.263563
Trial1	2	1	blindfold	clockwise	practice	Guided	1	0.5	-0.25	22.97412	-0.29882	-1.4493	-0.91152	1.03717025528003	2.623949	1.432188	0.401747
Trial1	2	1	blindfold	clockwise	practice	Guided	1	0.5	-0.25	22.99411	-0.29866	-1.44926	-0.91062	1.03647317414005	2.894836	1.559142	0.280451
Trial1	2	1	blindfold	clockwise	practice	Guided	1	0.5	-0.25	23.01411	-0.29858	-1.44923	-0.91007	1.03606100662684	3.086115	1.639547	0.377124
Trial1	2	1	blindfold	clockwise	practice	Guided	1	0.5	-0.25	23.03412	-0.29849	-1.44919	-0.90987	1.03586419792432	3.20834	1.724183	0.422242
Trial1	2	1	blindfold	clockwise	practice	Guided	1	0.5	-0.25	23.05412	-0.29844	-1.44917	-0.90985	1.03581292964074	3.334464	1.686096	0.454595
Trial1	2	1	blindfold	clockwise	practice	Guided	1	0.5	-0.25	23.07411	-0.29842	-1.44917	-0.90983	1.03578481792051	3.507553	1.719951	0.337759
Trial1	2	1	blindfold	clockwise	practice	Guided	1	0.5	-0.25	23.09412	-0.29837	-1.44916	-0.90981	1.0357335118853	3.801149	1.81305	0.328965
Trial1	2	1	blindfold	clockwise	practice	Guided	1	0.5	-0.25	23.11412	-0.2983	-1.44915	-0.90979	1.03566682988531	4.02836	1.855368	0.424039
Trial1	2	1	blindfold	clockwise	practice	Guided	1	0.5	-0.25	23.13411	-0.2982	-1.44914	-0.90978	1.03558334350173	4.27196	1.868064	0.423035
Trial1	2	1	blindfold	clockwise	practice	Guided	1	0.5	-0.25	23.15411	-0.29809	-1.44914	-0.90976	1.03548583807503	4.590958	1.901918	0.362083
Trial1	2	1	blindfold	clockwise	practice	Guided	1	0.5	-0.25	23.17412	-0.29795	-1.44913	-0.90972	1.0353524448088	4.915861	1.944236	0.356464
Trial1	2	1	blindfold	clockwise	practice	Guided	1	0.5	-0.25	23.19412	-0.29767	-1.44911	-0.9097	1.03512394293373	5.32805	1.901918	0.51545
Trial1	2	1	blindfold	clockwise	practice	Guided	1	0.5	-0.25	23.21411	-0.29757	-1.44911	-0.90968	1.03503410732572	5.556857	1.935773	0.45102
Trial1	2	1	blindfold	clockwise	practice	Guided	1	0.5	-0.25	23.23412	-0.29746	-1.4491	-0.90966	1.03493658105344	5.754185	1.9527	0.413798
Trial1	2	1	blindfold	clockwise	practice	Guided	1	0.5	-0.25	23.25412	-0.29736	-1.44909	-0.90965	1.03485319417228	5.943173	1.982322	0.321696
Trial1	2	1	blindfold	clockwise	practice	Guided	1	0.5	-0.25	23.27411	-0.29727	-1.44909	-0.90962	1.03476469795501	6.110293	1.914614	0.271753
Trial1	2	1	blindfold	clockwise	practice	Guided	1	0.5	-0.25	23.29411	-0.29707	-1.44908	-0.90961	1.03460426016587	6.646326	1.935773	0.30763
Trial1	2	1	blindfold	clockwise	practice	Guided	1	0.5	-0.25	23.31412	-0.29693	-1.44907	-0.90959	1.03448365129492	6.939288	2.079654	0.387621
Trial1	2	1	blindfold	clockwise	practice	Guided	1	0.5	-0.25	23.33412	-0.29679	-1.44906	-0.90956	1.03435667753007	7.137887	2.248926	0.551518
Trial1	2	1	blindfold	clockwise	practice	Guided	1	0.5	-0.25	23.35411	-0.2967	-1.44904	-0.90954	1.03427457651265	7.214001	2.303939	0.560962
Trial1	2	1	blindfold	clockwise	practice	Guided	1	0.5	-0.25	23.37411	-0.29664	-1.44902	-0.90952	1.03421563198501	7.316348	2.219303	0.45571
Trial1	2	1	blindfold	clockwise	practice	Guided	1	0.5	-0.25	23.39412	-0.29657	-1.44901	-0.90952	1.03416170869515	7.323982	2.109276	0.220023
Trial1	2	1	blindfold	clockwise	practice	Guided	1	0.5	-0.25	23.41412	-0.29655	-1.449	-0.90951	1.03413991960773	7.447016	2.202376	0.181059
Trial1	2	1	blindfold	clockwise	practice	Guided	1	0.5	-0.25	23.43411	-0.29651	-1.44899	-0.9095	1.03410270469323	7.708498	2.308171	0.238578
Trial1	2	1	blindfold	clockwise	practice	Guided	1	0.5	-0.25	23.45412	-0.29643	-1.44898	-0.90949	1.03403470815826	7.942941	2.371648	0.319442
Trial1	2	1	blindfold	clockwise	practice	Guided	1	0.5	-0.25	23.47412	-0.29632	-1.44896	-0.90947	1.03393725059963	8.163054	2.248926	0.259701
Trial1	2	1	blindfold	clockwise	practice	Guided	1	0.5	-0.25	23.49411	-0.29603	-1.44895	-0.90947	1.03371393235352	8.886374	2.23623	0.094239
Trial1	2	1	blindfold	clockwise	practice	Guided	1	0.5	-0.25	23.51411	-0.29586	-1.44894	-0.9094599	1.03357658226021	9.131146	2.418198	0.192783
Trial1	2	1	blindfold	clockwise	practice	Guided	1	0.5	-0.25	23.53412	-0.29572	-1.44892	-0.90944	1.03345605829135	9.376457	2.604397	0.30475
Trial1	2	1	blindfold	clockwise	practice	Guided	1	0.5	-0.25	23.55412	-0.29561	-1.4489	-0.90943	1.03336501272535	9.558079	2.642483	0.385375
Trial1	2	1	blindfold	clockwise	practice	Guided	1	0.5	-0.25	23.57411	-0.29552	-1.44888	-0.90941	1.03328293821542	9.628308	2.511297	0.362945
Trial1	2	1	blindfold	clockwise	practice	Guided	1	0.5	-0.25	23.59412	-0.29545	-1.44886	-0.90942	1.03323543286092	9.743154	2.405502	0.028587
Trial1	2	1	blindfold	clockwise	practice	Guided	1	0.5	-0.25	23.61412	-0.29541	-1.44886	-0.90942	1.03320464271315	9.891963	2.473211	-0.056985
Trial1	2	1	blindfold	clockwise	practice	Guided	1	0.5	-0.25	23.63411	-0.29536	-1.44885	-0.90942	1.03316614444393	10.06889	2.562079	-0.061228
Trial1	2	1	blindfold	clockwise	practice	Guided	1	0.5	-0.25	23.65411	-0.29527	-1.44883	-0.90942	1.03309685922088	10.35151	2.638251	-0.01455
Trial1	2	1	blindfold	clockwise	practice	Guided	1	0.5	-0.25	23.67412	-0.29515	-1.44882	-0.90944	1.0330172456209	10.66391	2.579006	-0.103494
Trial1	2	1	blindfold	clockwise	practice	Guided	1	0.5	-0.25	23.69412	-0.29491	-1.44881	-0.90947	1.03285170251855	10.88171	2.337794	-0.528671
Trial1	2	1	blindfold	clockwise	practice	Guided	1	0.5	-0.25	23.71411	-0.29484	-1.44882	-0.9095	1.03281696932397	11.09501	2.257389	-0.747885
Trial1	2	1	blindfold	clockwise	practice	Guided	1	0.5	-0.25	23.73412	-0.29475	-1.44882	-0.90953	1.03276685183532	11.30074	2.354721	-0.832195
Trial1	2	1	blindfold	clockwise	practice	Guided	1	0.5	-0.25	23.75412	-0.29466	-1.44881	-0.90956	1.03271677869617	11.41868	2.617092	-0.786042
Trial1	2	1	blindfold	clockwise	practice	Guided	1	0.5	-0.25	23.77411	-0.29459	-1.4488	-0.90963	1.03270760622758	11.5153	2.777901	-0.677163
Trial1	2	1	blindfold	clockwise	practice	Guided	1	0.5	-0.25	23.79411	-0.29443	-1.44877	-0.90967	1.03261004644411	11.94215	2.621324	-1.039645
Trial1	2	1	blindfold	clockwise	practice	Guided	1	0.5	-0.25	23.81412	-0.29433	-1.44876	-0.90972	1.03256507468067	12.04119	2.629788	-1.144532
Trial1	2	1	blindfold	clockwise	practice	Guided	1	0.5	-0.25	23.83412	-0.29427	-1.44875	-0.90976	1.03254445663421	12.0796	2.650947	-1.170179
Trial1	2	1	blindfold	clockwise	practice	Guided	1	0.5	-0.25	23.85411	-0.29421	-1.44875	-0.9098	1.03252386613811	12.18469	2.667874	-1.200967
Trial1	2	1	blindfold	clockwise	practice	Guided	1	0.5	-0.25	23.87411	-0.29416	-1.44874	-0.90989	1.03254294142158	12.20675	2.650947	-1.202196
Trial1	2	1	blindfold	clockwise	practice	Guided	1	0.5	-0.25	23.89412	-0.2941	-1.44873	-0.90994	1.03252876246411	12.1398	2.54092	-1.417438
Trial1	2	1	blindfold	clockwise	practice	Guided	1	0.5	-0.25	23.91412	-0.29408	-1.44873	-0.91	1.03255170936415	12.17101	2.418198	-1.624762
Trial1	2	1	blindfold	clockwise	practice	Guided	1	0.5	-0.25	23.93411	-0.29406	-1.44874	-0.91006	1.03257471290829	12.17686	2.325098	-1.696375
Trial1	2	1	blindfold	clockwise	practice	Guided	1	0.5	-0.25	23.95412	-0.29403	-1.44875	-0.91013	1.03259636794503	12.21274	2.363184	-1.79498
Trial1	2	1	blindfold	clockwise	practice	Guided	1	0.5	-0.25	23.97412	-0.29401	-1.44875	-0.91036	1.03272803909063	12.25933	2.346257	-1.813183
Trial1	2	1	blindfold	clockwise	practice	Guided	1	0.5	-0.25	23.99411	-0.29394	-1.44879	-0.91057	1.03280854678907	12.27587	2.257389	-1.88117
Trial1	2	1	blindfold	clockwise	practice	Guided	1	0.5	-0.25	24.01411	-0.29392	-1.4488	-0.9109401	1.03302988045831	12.1949	2.295476	-2.00382
Trial1	2	1	blindfold	clockwise	practice	Guided	1	0.5	-0.25	24.03412	-0.29392	-1.44882	-0.91158	1.03343945821706	12.10915	2.223535	-2.13457
Trial1	2	1	blindfold	clockwise	practice	Guided	1	0.5	-0.25	24.05412	-0.29394	-1.44886	-0.91261	1.03411447166133	12.0426	2.113508	-2.232615
Trial1	2	1	blindfold	clockwise	practice	Guided	1	0.5	-0.25	24.07411	-0.29397	-1.44891	-0.91646	1.03660856854361	11.98723	1.995018	-2.384068
Trial1	2	1	blindfold	clockwise	practice	Guided	1	0.5	-0.25	24.09412	-0.29406	-1.44904	-0.91949	1.03862799096357	11.7734	1.736878	-2.590935
Trial1	2	1	blindfold	clockwise	practice	Guided	1	0.5	-0.25	24.11412	-0.29411	-1.4491	-0.92347	1.04123607339887	11.66263	1.631083	-2.535918
Trial1	2	1	blindfold	clockwise	practice	Guided	1	0.5	-0.25	24.13411	-0.29419	-1.44916	-0.92808	1.04428456668574	11.30381	1.605692	-2.459095
Trial1	2	1	blindfold	clockwise	practice	Guided	1	0.5	-0.25	24.15411	-0.29432	-1.44918	-0.93337	1.04782576723795	11.06893	1.690328	-2.40077
Trial1	2	1	blindfold	clockwise	practice	Guided	1	0.5	-0.25	24.17412	-0.29445	-1.44918	-0.94561	1.05594702298176	10.84803	1.567606	-2.158584
Trial1	2	1	blindfold	clockwise	practice	Guided	1	0.5	-0.25	24.19412	-0.29473	-1.4492	-0.95216	1.06048312187508	10.18091	1.394102	-1.920795
Trial1	2	1	blindfold	clockwise	practice	Guided	1	0.5	-0.25	24.21411	-0.29486	-1.44927	-0.95934	1.06534769662448	10.10572	1.199439	-1.909005
Trial1	2	1	blindfold	clockwise	practice	Guided	1	0.5	-0.25	24.23412	-0.29496	-1.44937	-0.96672	1.0703499082364	9.845785	1.10634	-1.84301
Trial1	2	1	blindfold	clockwise	practice	Guided	1	0.5	-0.25	24.25412	-0.29507	-1.44944	-0.9744501	1.07562268968805	9.636708	1.004777	-1.841596
Trial1	2	1	blindfold	clockwise	practice	Guided	1	0.5	-0.25	24.27411	-0.29517	-1.44947	-0.99093	1.0868636302868	9.434043	1.072485	-1.786971
Trial1	2	1	blindfold	clockwise	practice	Guided	1	0.5	-0.25	24.29411	-0.29532	-1.44955	-0.99986	1.09308005248823	9.236633	0.852432	-1.613829
Trial1	2	1	blindfold	clockwise	practice	Guided	1	0.5	-0.25	24.31412	-0.29537	-1.44958	-1.00897	1.09938569392716	9.211102	0.831273	-1.482034
Trial1	2	1	blindfold	clockwise	practice	Guided	1	0.5	-0.25	24.33412	-0.2954	-1.44957	-1.01788	1.10557712863781	9.083147	0.80165	-1.349947
Trial1	2	1	blindfold	clockwise	practice	Guided	1	0.5	-0.25	24.35411	-0.29545	-1.44957	-1.02675	1.111791895644	9.02718	0.738173	-1.200057
Trial1	2	1	blindfold	clockwise	practice	Guided	1	0.5	-0.25	24.37411	-0.29552	-1.44958	-1.04444	1.12427178451016	8.760284	0.903213	-1.087491
Trial1	2	1	blindfold	clockwise	practice	Guided	1	0.5	-0.25	24.39412	-0.2957	-1.4496	-1.05223	1.12991658338059	8.400569	0.712782	-0.958198
Trial1	2	1	blindfold	clockwise	practice	Guided	1	0.5	-0.25	24.41412	-0.29293	-1.44961	-1.053	1.1285153756533	7.773202	1.169817	-1.624271
Trial1	2	1	blindfold	clockwise	practice	Guided	1	0.5	-0.25	24.43411	-0.2839	-1.44949	-1.05171	1.12126631003278	7.118399	0.336143	-2.182019
Trial1	2	1	blindfold	clockwise	practice	Guided	1	0.5	-0.25	24.45412	-0.26961	-1.44966	-1.05065	1.11055841922486	5.643679	0.636528	-1.257564
Trial1	2	1	blindfold	clockwise	practice	Guided	1	0.5	-0.25	24.47412	-0.25003	-1.44965	-1.04941	1.09617576035419	4.53178	1.520974	0.19276
Trial1	2	1	blindfold	clockwise	practice	Guided	1	0.5	-0.25	24.49411	-0.20216	-1.44909	-1.04948	1.0640474027963	3.905982	1.728332	0.956423
Trial1	2	1	blindfold	clockwise	practice	Guided	1	0.5	-0.25	24.51411	-0.1743	-1.4491	-1.04968	1.0460251353734	3.860366	1.478656	0.544239
Trial1	2	1	blindfold	clockwise	practice	Guided	1	0.5	-0.25	24.53412	-0.14387	-1.44926	-1.04991	1.02685174140851	3.377188	0.839654	0.125417
Trial1	2	1	blindfold	clockwise	practice	Guided	1	0.5	-0.25	24.55412	-0.11017	-1.44955	-1.05014	1.0062461444142	2.623835	0.492597	-0.166577
Trial1	2	1	blindfold	clockwise	practice	Guided	1	0.5	-0.25	24.57411	-0.075707	-1.44974	-1.05005	0.985656420930354	1.994925	0.602559	-0.36439
Trial1	2	1	blindfold	clockwise	practice	Guided	1	0.5	-0.25	24.59412	-0.0032961	-1.44972	-1.04991	0.945072955439706	0.708445	0.585632	0.156929
Trial1	2	1	blindfold	clockwise	practice	Guided	1	0.5	-0.25	24.61412	0.032496	-1.4497	-1.04998	0.926567892778952	0.419036	0.632182	0.008034
Trial1	2	1	blindfold	clockwise	practice	Guided	1	0.5	-0.25	24.63411	0.069003	-1.4497	-1.05018	0.908870936385483	0.27134	0.484034	-0.360807
Trial1	2	1	blindfold	clockwise	practice	Guided	1	0.5	-0.25	24.65411	0.10389	-1.44976	-1.05031	0.892972145080631	-0.042171	0.365442	-0.741965
Trial1	2	1	blindfold	clockwise	practice	Guided	1	0.5	-0.25	24.67412	0.13798	-1.44982	-1.0504	0.878463813092239	-0.496748	0.289179	-0.51575
Trial1	2	1	blindfold	clockwise	practice	Guided	1	0.5	-0.25	24.69412	0.20299	-1.44983	-1.05056	0.853880110802826	-1.309725	0.123957	-1.178126
Trial1	2	1	blindfold	clockwise	practice	Guided	1	0.5	-0.25	24.71411	0.23223	-1.44992	-1.05065	0.844240013385044	-1.525265	-0.096095	-1.291378
Trial1	2	1	blindfold	clockwise	practice	Guided	1	0.5	-0.25	24.73412	0.25945	-1.45005	-1.05065	0.836005213537084	-1.569272	-0.028374	-1.273903
Trial1	2	1	blindfold	clockwise	practice	Guided	1	0.5	-0.25	24.75412	0.28461	-1.45005	-1.0506	0.829067725687943	-1.54651	-0.019905	-1.177892
Trial1	2	1	blindfold	clockwise	practice	Guided	1	0.5	-0.25	24.77411	0.30851	-1.45002	-1.05065	0.823230734010705	-1.380266	-0.028365	-1.226537
Trial1	2	1	blindfold	clockwise	practice	Guided	1	0.5	-0.25	24.79411	0.35033	-1.45011	-1.05071	0.814578145391344	-1.185368	-0.3964	-1.427172
Trial1	2	1	blindfold	clockwise	practice	Guided	1	0.5	-0.25	24.81412	0.36845	-1.45019	-1.05076	0.811493704861272	-1.277707	-0.36243	-1.553049
Trial1	2	1	blindfold	clockwise	practice	Guided	1	0.5	-0.25	24.83412	0.38487	-1.45021	-1.05082	0.809053508608928	-1.332626	-0.379248	-1.618524
Trial1	2	1	blindfold	clockwise	practice	Guided	1	0.5	-0.25	24.85411	0.39953	-1.45019	-1.05087	0.807147375474964	-1.229122	-0.353764	-1.744284
Trial1	2	1	blindfold	clockwise	practice	Guided	1	0.5	-0.25	24.87411	0.4134	-1.45017	-1.05099	0.805657816812677	-0.872531	-0.290193	-1.841038
Trial1	2	1	blindfold	clockwise	practice	Guided	1	0.5	-0.25	24.89412	0.4358	-1.45018	-1.0511	0.803668387359175	-0.716224	-0.586239	-2.188001
Trial1	2	1	blindfold	clockwise	practice	Guided	1	0.5	-0.25	24.91412	0.44526	-1.45028	-1.05131	0.803177617340694	-0.906897	-0.903624	-2.655624
Trial1	2	1	blindfold	clockwise	practice	Guided	1	0.5	-0.25	24.93411	0.45354	-1.45045	-1.05158	0.802925244908311	-0.928441	-1.250632	-3.227886
Trial1	2	1	blindfold	clockwise	practice	Guided	1	0.5	-0.25	24.95412	0.45998	-1.45061	-1.0518	0.80279814381174	-0.883841	-1.415672	-3.666523
Trial1	2	1	blindfold	clockwise	practice	Guided	1	0.5	-0.25	24.97412	0.46508	-1.45069	-1.05183	0.802589963891514	-0.713867	-1.360659	-3.719257
Trial1	2	1	blindfold	clockwise	practice	Guided	1	0.5	-0.25	24.99411	0.47045	-1.45063	-1.05183	0.802374256000538	-0.354655	-1.254864	-3.645624
Trial1	2	1	blindfold	clockwise	practice	Guided	1	0.5	-0.25	25.01411	0.47162	-1.45063	-1.05186	0.802362040513005	-0.252458	-1.432599	-3.765188
Trial1	2	1	blindfold	clockwise	practice	Guided	1	0.5	-0.25	25.03412	0.47189	-1.45067	-1.05187	0.802362542946256	-0.435433	-1.563785	-3.827915
Trial1	2	1	blindfold	clockwise	practice	Guided	1	0.5	-0.25	25.05412	0.47188	-1.45068	-1.05192	0.802412811834676	-0.705325	-1.576481	-4.060586
Trial1	2	1	blindfold	clockwise	practice	Guided	1	0.5	-0.25	25.07411	0.47178	-1.4507	-1.05208	0.802576321082569	-1.11457	-1.38605	-4.277282
Trial1	2	1	blindfold	clockwise	practice	Guided	1	0.5	-0.25	25.09412	0.47055	-1.45066	-1.05203	0.802570596358777	-1.245058	-1.301414	-4.062796
Trial1	2	1	blindfold	clockwise	practice	Guided	1	0.5	-0.25	25.11412	0.46931	-1.45066	-1.05196	0.80254701100695	-0.931529	-1.335268	-3.826992
Trial1	2	1	blindfold	clockwise	practice	Guided	1	0.5	-0.25	25.13411	0.46792	-1.45067	-1.05195	0.802591361199393	-0.652115	-1.38605	-3.884002
Trial1	2	1	blindfold	clockwise	practice	Guided	1	0.5	-0.25	25.15411	0.46652	-1.45069	-1.05198	0.802678553278868	-0.730672	-1.479149	-3.990009
Trial1	2	1	blindfold	clockwise	practice	Guided	1	0.5	-0.25	25.17412	0.4653	-1.45073	-1.05195	0.802700352172934	-0.900494	-1.55109	-4.015096
Trial1	2	1	blindfold	clockwise	practice	Guided	1	0.5	-0.25	25.19412	0.46249	-1.45076	-1.05186	0.802736831069783	-1.158274	-1.356427	-3.684576
Trial1	2	1	blindfold	clockwise	practice	Guided	1	0.5	-0.25	25.21411	0.46064	-1.4507	-1.05176	0.802725506783064	-1.03516	-1.233705	-3.491222
Trial1	2	1	blindfold	clockwise	practice	Guided	1	0.5	-0.25	25.23412	0.45855	-1.45063	-1.05167	0.802740935968387	-0.701887	-1.204082	-3.33463
Trial1	2	1	blindfold	clockwise	practice	Guided	1	0.5	-0.25	25.25412	0.45639	-1.45061	-1.05162	0.802805371801319	-0.43769	-1.221009	-3.228935
Trial1	2	1	blindfold	clockwise	practice	Guided	1	0.5	-0.25	25.27411	0.45445	-1.45061	-1.05163	0.802923093068094	-0.328756	-1.259096	-3.272271
Trial1	2	1	blindfold	clockwise	practice	Guided	1	0.5	-0.25	25.29411	0.45155	-1.45061	-1.05158	0.80304285170077	-0.602285	-1.098287	-3.129569
Trial1	2	1	blindfold	clockwise	practice	Guided	1	0.5	-0.25	25.31412	0.45026	-1.45056	-1.0515	0.803041877271598	-0.652116	-0.96287	-2.985306
Trial1	2	1	blindfold	clockwise	practice	Guided	1	0.5	-0.25	25.33412	0.449	-1.45049	-1.05143	0.803051071782729	-0.600333	-0.886697	-2.826153
Trial1	2	1	blindfold	clockwise	practice	Guided	1	0.5	-0.25	25.35411	0.44765	-1.45045	-1.05143	0.803137938340225	-0.447252	-0.920552	-2.753622
Trial1	2	1	blindfold	clockwise	practice	Guided	1	0.5	-0.25	25.37411	0.44459	-1.45046	-1.05134	0.803253408151161	-0.422626	-0.912088	-2.629352
Trial1	2	1	blindfold	clockwise	practice	Guided	1	0.5	-0.25	25.39412	0.44454	-1.45046	-1.05134	0.803256857313308	-0.42472	-0.933247	-2.667353
Trial1	2	1	blindfold	clockwise	practice	Guided	1	0.5	-0.25	25.41412	0.44361	-1.45045	-1.05136	0.803341584532541	-0.544995	-0.941711	-2.746344
Trial1	2	1	blindfold	clockwise	practice	Guided	1	0.5	-0.25	25.43411	0.44277	-1.45047	-1.05137	0.803410971339294	-0.518387	-1.017883	-2.748809
Trial1	2	1	blindfold	clockwise	practice	Guided	1	0.5	-0.25	25.45412	0.44208	-1.4505	-1.05134	0.803430453642117	-0.454687	-1.017883	-2.702674
Trial1	2	1	blindfold	clockwise	practice	Guided	1	0.5	-0.25	25.47412	0.44149	-1.4505	-1.05126	0.803393427616677	-0.374975	-0.958638	-2.554574
Trial1	2	1	blindfold	clockwise	practice	Guided	1	0.5	-0.25	25.49411	0.44077	-1.45043	-1.05125	0.80343619614651	-0.366442	-0.755511	-2.478246
Trial1	2	1	blindfold	clockwise	practice	Guided	1	0.5	-0.25	25.51411	0.44056	-1.4504	-1.05125	0.80345170827223	-0.43234	-0.789366	-2.494959
Trial1	2	1	blindfold	clockwise	practice	Guided	1	0.5	-0.25	25.53412	0.44042	-1.4504	-1.05124	0.803452092545791	-0.42352	-0.793598	-2.494395
Trial1	2	1	blindfold	clockwise	practice	Guided	1	0.5	-0.25	25.55412	0.44032	-1.4504	-1.05122	0.803439539210057	-0.400293	-0.759743	-2.366697
Trial1	2	1	blindfold	clockwise	practice	Guided	1	0.5	-0.25	25.57411	0.44029	-1.45039	-1.05121	0.803431901989601	-0.308045	-0.692034	-2.344124
Trial1	2	1	blindfold	clockwise	practice	Guided	1	0.5	-0.25	25.59412	0.44028	-1.45038	-1.05121	0.8034326462477	-0.15159	-0.65818	-2.275482
Trial1	2	1	blindfold	clockwise	practice	Guided	1	0.5	-0.25	25.61412	0.44028	-1.45038	-1.05121	0.8034326462477	-0.172935	-0.780902	-2.349224
Trial1	2	1	blindfold	clockwise	practice	Guided	1	0.5	-0.25	25.63411	0.44027	-1.45038	-1.05121	0.803433388414306	-0.109641	-0.806293	-2.445406
Trial1	2	1	blindfold	clockwise	practice	Guided	1	0.5	-0.25	25.65411	0.44027	-1.45038	-1.05121	0.803433388414306	-0.111392	-0.806293	-2.437294
Trial1	2	1	blindfold	clockwise	practice	Guided	1	0.5	-0.25	25.67412	0.44027	-1.45038	-1.0512	0.803423402544927	-0.098768	-0.785134	-2.331111
Trial1	2	1	blindfold	clockwise	practice	Guided	1	0.5	-0.25	25.69412	0.44026	-1.45039	-1.05119	0.803414161200703	0.031187	-0.899393	-2.24124
Trial1	2	1	blindfold	clockwise	practice	Guided	1	0.5	-0.25	25.71411	0.44027	-1.45039	-1.05119	0.803413416676237	0.069611	-0.950174	-2.312225
Trial1	2	1	blindfold	clockwise	practice	Guided	1	0.5	-0.25	25.73412	0.44027	-1.4504	-1.05118	0.803403430808238	0.0045913	-0.890929	-2.269979
Trial1	2	1	blindfold	clockwise	practice	Guided	1	0.5	-0.25	25.75412	0.44027	-1.4504	-1.05117	0.803393444940928	-0.13825	-0.806293	-2.183228
Trial1	2	1	blindfold	clockwise	practice	Guided	1	0.5	-0.25	25.77411	0.44026	-1.4504	-1.05116	0.803384203626536	-0.253635	-0.755511	-2.130335
Trial1	2	1	blindfold	clockwise	practice	Guided	1	0.5	-0.25	25.79411	0.44025	-1.4504	-1.05115	0.803374960238957	-0.180821	-0.738584	-2.151056
Trial1	2	1	blindfold	clockwise	practice	Guided	1	0.5	-0.25	25.81412	0.44025	-1.45039	-1.05113	0.803355107425251	-0.07701	-0.65818	-2.026774
Trial1	2	1	blindfold	clockwise	practice	Guided	1	0.5	-0.25	25.83412	0.44024	-1.45039	-1.05113	0.803355850036083	-0.04926	-0.637021	-2.041881
Trial1	2	1	blindfold	clockwise	practice	Guided	1	0.5	-0.25	25.85411	0.44024	-1.45038	-1.05112	0.80334586419993	-0.0022038	-0.708962	-2.140827
Trial1	2	1	blindfold	clockwise	practice	Guided	1	0.5	-0.25	25.87411	0.44024	-1.45038	-1.05112	0.80334586419993	-0.026728	-0.810525	-2.187764
Trial1	2	1	blindfold	clockwise	practice	Guided	1	0.5	-0.25	25.89412	0.44024	-1.45038	-1.05109	0.803315906695617	-0.061877	-0.628557	-1.979544
Trial1	2	1	blindfold	clockwise	practice	Guided	1	0.5	-0.25	25.91412	0.44024	-1.45037	-1.05105	0.803275963366203	-0.059453	-0.450782	-1.87419
Trial1	2	1	blindfold	clockwise	practice	Guided	1	0.5	-0.25	25.93411	0.44023	-1.45034	-1.05103	0.803256855628586	-0.046595	-0.454894	-1.864975
Trial1	2	1	blindfold	clockwise	practice	Guided	1	0.5	-0.25	25.95412	0.44023	-1.45033	-1.05102	0.803246869808596	-0.069268	-0.543659	-1.857968
Trial1	2	1	blindfold	clockwise	practice	Guided	1	0.5	-0.25	25.97412	0.44022	-1.45032	-1.051	0.803227643366643	-0.094558	-0.598672	-1.880581
Trial1	2	1	blindfold	clockwise	practice	Guided	1	0.5	-0.25	25.99411	0.44022	-1.45032	-1.05097	0.803197804821414	-0.093664	-0.573281	-1.750073
Trial1	2	1	blindfold	clockwise	practice	Guided	1	0.5	-0.25	26.01411	0.44022	-1.45031	-1.05094	0.803167847403731	-0.038485	-0.5013	-1.696177
Trial1	2	1	blindfold	clockwise	practice	Guided	1	0.5	-0.25	26.03412	0.44022	-1.45031	-1.05092	0.8031478757954	-0.027474	-0.454628	-1.666003
Trial1	2	1	blindfold	clockwise	practice	Guided	1	0.5	-0.25	26.05412	0.44022	-1.4503	-1.05092	0.8031478757954	0.01071	-0.441805	-1.633068
Trial1	2	1	blindfold	clockwise	practice	Guided	1	0.5	-0.25	26.07411	0.44022	-1.45029	-1.05089	0.803117918388092	-0.040726	-0.445912	-1.666827
Trial1	2	1	blindfold	clockwise	practice	Guided	1	0.5	-0.25	26.09412	0.44021	-1.45028	-1.05085	0.80307883952548	-0.135421	-0.390655	-1.50439
Trial1	2	1	blindfold	clockwise	practice	Guided	1	0.5	-0.25	26.11412	0.4402	-1.45027	-1.05083	0.803059611330488	-0.113155	-0.394786	-1.507198
Trial1	2	1	blindfold	clockwise	practice	Guided	1	0.5	-0.25	26.13411	0.44019	-1.45026	-1.05082	0.803050371286767	-0.140537	-0.360829	-1.563622
Trial1	2	1	blindfold	clockwise	practice	Guided	1	0.5	-0.25	26.15411	0.44019	-1.45025	-1.05082	0.803050371286767	-0.050887	-0.39458	-1.64221
Trial1	2	1	blindfold	clockwise	practice	Guided	1	0.5	-0.25	26.17412	0.44019	-1.45025	-1.05083	0.80306035705589	-0.021592	-0.474865	-1.68247
Trial1	2	1	blindfold	clockwise	practice	Guided	1	0.5	-0.25	26.19412	0.44019	-1.45025	-1.05082	0.803050371286767	-0.045041	-0.318057	-1.59135
Trial1	2	1	blindfold	clockwise	practice	Guided	1	0.5	-0.25	26.21411	0.44019	-1.45024	-1.05082	0.803050371286767	-0.030642	-0.305279	-1.642479
Trial1	2	1	blindfold	clockwise	practice	Guided	1	0.5	-0.25	26.23412	0.44019	-1.45023	-1.05083	0.80306035705589	-0.06301	-0.317895	-1.659796
Trial1	2	1	blindfold	clockwise	practice	Guided	1	0.5	-0.25	26.25412	0.44019	-1.45023	-1.05083	0.80306035705589	-0.068466	-0.41512	-1.714841
Trial1	2	1	blindfold	clockwise	practice	Guided	1	0.5	-0.25	26.27411	0.44019	-1.45023	-1.05084	0.803070342825705	-0.045708	-0.465773	-1.79338
Trial1	2	1	blindfold	clockwise	practice	Guided	1	0.5	-0.25	26.29411	0.44019	-1.45023	-1.05084	0.803070342825705	-0.075656	-0.368215	-1.740537
Trial1	2	1	blindfold	clockwise	practice	Guided	1	0.5	-0.25	26.31412	0.44018	-1.45023	-1.05084	0.803071086446055	-0.110596	-0.385026	-1.679587
Trial1	2	1	blindfold	clockwise	practice	Guided	1	0.5	-0.25	26.33412	0.44018	-1.45022	-1.05085	0.803081072207317	-0.122041	-0.401838	-1.781294
Trial1	2	1	blindfold	clockwise	practice	Guided	1	0.5	-0.25	26.35411	0.44018	-1.45022	-1.05088	0.803111029495259	-0.096394	-0.452503	-1.905942
Trial1	2	1	blindfold	clockwise	practice	Guided	1	0.5	-0.25	26.37411	0.44017	-1.45022	-1.05092	0.803151599567381	-0.058462	-0.38891	-1.941457
Trial1	2	1	blindfold	clockwise	practice	Guided	1	0.5	-0.25	26.39412	0.44017	-1.45022	-1.05099	0.80322138100646	-0.086867	-0.367551	-2.12838
Trial1	2	1	blindfold	clockwise	practice	Guided	1	0.5	-0.25	26.41412	0.44016	-1.45021	-1.05105	0.80328192038657	-0.099366	-0.456304	-2.284857
Trial1	2	1	blindfold	clockwise	practice	Guided	1	0.5	-0.25	26.43411	0.44016	-1.45022	-1.0511	0.80333184917982	-0.122039	-0.528197	-2.349388
Trial1	2	1	blindfold	clockwise	practice	Guided	1	0.5	-0.25	26.45412	0.44015	-1.45022	-1.05113	0.803362550187232	-0.102392	-0.523962	-2.449161
Trial1	2	1	blindfold	clockwise	practice	Guided	1	0.5	-0.25	26.47412	0.44015	-1.45022	-1.05114	0.80337241706277	-0.065485	-0.430773	-2.396369
Trial1	2	1	blindfold	clockwise	practice	Guided	1	0.5	-0.25	26.49411	0.44015	-1.45022	-1.05115	0.803382402817016	-0.047594	-0.299396	-2.323719
Trial1	2	1	blindfold	clockwise	practice	Guided	1	0.5	-0.25	26.51411	0.44015	-1.45021	-1.05115	0.803382402817016	-0.067931	-0.3797	-2.425978
Trial1	2	1	blindfold	clockwise	practice	Guided	1	0.5	-0.25	26.53412	0.44015	-1.45021	-1.05115	0.803382402817016	-0.02581	-0.44307	-2.385487
Trial1	2	1	blindfold	clockwise	practice	Guided	1	0.5	-0.25	26.55412	0.44014	-1.45021	-1.05115	0.803383148865737	-0.079036	-0.400632	-2.317258
Trial1	2	1	blindfold	clockwise	practice	Guided	1	0.5	-0.25	26.57411	0.44014	-1.45021	-1.05114	0.803373163120765	-0.066947	-0.315898	-2.223928
Trial1	2	1	blindfold	clockwise	practice	Guided	1	0.5	-0.25	26.59412	0.44014	-1.4502	-1.05113	0.80336329625439	0.017254	-0.332661	-2.142946
Trial1	2	1	blindfold	clockwise	practice	Guided	1	0.5	-0.25	26.61412	0.44014	-1.4502	-1.05112	0.803353310510795	-0.015362	-0.370648	-2.119725
Trial1	2	1	blindfold	clockwise	practice	Guided	1	0.5	-0.25	26.63411	0.44014	-1.4502	-1.05108	0.803313367543346	-0.012697	-0.328236	-2.011285
Trial1	2	1	blindfold	clockwise	practice	Guided	1	0.5	-0.25	26.65411	0.44014	-1.45019	-1.05102	0.80325357199078	-0.024667	-0.277368	-1.922976
Trial1	2	1	blindfold	clockwise	practice	Guided	1	0.5	-0.25	26.67412	0.44014	-1.45019	-1.05093	0.803163819269673	-0.020956	-0.213822	-1.81288
Trial1	2	1	blindfold	clockwise	practice	Guided	1	0.5	-0.25	26.69412	0.44014	-1.45017	-1.05089	0.803123876354849	0.122272	-0.226397	-1.66433
Trial1	2	1	blindfold	clockwise	practice	Guided	1	0.5	-0.25	26.71411	0.44015	-1.45017	-1.05086	0.803093172858606	0.172432	-0.255946	-1.624119
Trial1	2	1	blindfold	clockwise	practice	Guided	1	0.5	-0.25	26.73412	0.44016	-1.45016	-1.05083	0.803062590535683	0.180268	-0.213561	-1.543922
Trial1	2	1	blindfold	clockwise	practice	Guided	1	0.5	-0.25	26.75412	0.44017	-1.45015	-1.05079	0.803022022538569	0.204549	-0.162725	-1.49588
Trial1	2	1	blindfold	clockwise	practice	Guided	1	0.5	-0.25	26.77411	0.44019	-1.45014	-1.05074	0.802970604036852	0.174502	-0.137294	-1.443041
Trial1	2	1	blindfold	clockwise	practice	Guided	1	0.5	-0.25	26.79411	0.44024	-1.45012	-1.05073	0.802956892643689	0.285996	-0.234524	-1.398691
Trial1	2	1	blindfold	clockwise	practice	Guided	1	0.5	-0.25	26.81412	0.44031	-1.45012	-1.05072	0.802941701857851	0.316763	-0.251385	-1.438406
Trial1	2	1	blindfold	clockwise	practice	Guided	1	0.5	-0.25	26.83412	0.44046	-1.45012	-1.05072	0.802930565284226	0.356927	-0.268239	-1.440117
Trial1	2	1	blindfold	clockwise	practice	Guided	1	0.5	-0.25	26.85411	0.44074	-1.45014	-1.05071	0.8028998651572	0.448051	-0.373944	-1.400782
Trial1	2	1	blindfold	clockwise	practice	Guided	1	0.5	-0.25	26.87411	0.44111	-1.45017	-1.05063	0.802792867543284	0.302024	-0.416157	-1.346727
Trial1	2	1	blindfold	clockwise	practice	Guided	1	0.5	-0.25	26.89412	0.44179	-1.4502	-1.05058	0.802693454477066	0.09601	-0.343993	-1.115474
Trial1	2	1	blindfold	clockwise	practice	Guided	1	0.5	-0.25	26.91412	0.44197	-1.45017	-1.05056	0.802660446058518	0.168931	-0.267738	-1.06884
Trial1	2	1	blindfold	clockwise	practice	Guided	1	0.5	-0.25	26.93411	0.4421	-1.45016	-1.05055	0.802641068431445	0.308949	-0.326903	-1.097968
Trial1	2	1	blindfold	clockwise	practice	Guided	1	0.5	-0.25	26.95412	0.44231	-1.45016	-1.05054	0.802615960269076	0.338423	-0.37759	-1.070871
Trial1	2	1	blindfold	clockwise	practice	Guided	1	0.5	-0.25	26.97412	0.44259	-1.45017	-1.05049	0.802546062947017	0.291115	-0.330945	-1.027525
Trial1	2	1	blindfold	clockwise	practice	Guided	1	0.5	-0.25	26.99411	0.44322	-1.45014	-1.05047	0.80248126567222	0.033513	-0.254617	-0.900553
Trial1	2	1	blindfold	clockwise	practice	Guided	1	0.5	-0.25	27.01411	0.44336	-1.45014	-1.05047	0.802471373350292	-0.090278	-0.288394	-0.916723
Trial1	2	1	blindfold	clockwise	practice	Guided	1	0.5	-0.25	27.03412	0.44336	-1.45014	-1.05046	0.80246138474434	-0.106699	-0.216383	-0.867253
Trial1	2	1	blindfold	clockwise	practice	Guided	1	0.5	-0.25	27.05412	0.44335	-1.45013	-1.05043	0.802432240509921	-0.16963	-0.09362	-0.78703
Trial1	2	1	blindfold	clockwise	practice	Guided	1	0.5	-0.25	27.07411	0.4433	-1.45009	-1.05044	0.802445642178226	-0.211882	-0.03013	-0.823343
Trial1	2	1	blindfold	clockwise	practice	Guided	1	0.5	-0.25	27.09412	0.44306	-1.45005	-1.05051	0.80253255642029	-0.114505	-0.220511	-1.094985
Trial1	2	1	blindfold	clockwise	practice	Guided	1	0.5	-0.25	27.11412	0.44298	-1.45009	-1.05056	0.802588058139201	-0.043892	-0.377005	-1.225226
Trial1	2	1	blindfold	clockwise	practice	Guided	1	0.5	-0.25	27.13411	0.44298	-1.45013	-1.0506	0.80262801125223	0.058296	-0.444595	-1.290367
Trial1	2	1	blindfold	clockwise	practice	Guided	1	0.5	-0.25	27.15411	0.44299	-1.45016	-1.05062	0.802647157603023	0.151042	-0.469858	-1.325034
Trial1	2	1	blindfold	clockwise	practice	Guided	1	0.5	-0.25	27.17412	0.44301	-1.45017	-1.05063	0.802655725796766	0.242708	-0.448573	-1.316694
Trial1	2	1	blindfold	clockwise	practice	Guided	1	0.5	-0.25	27.19412	0.44307	-1.45019	-1.05062	0.802641480121816	0.218544	-0.304465	-1.217211
Trial1	2	1	blindfold	clockwise	practice	Guided	1	0.5	-0.25	27.21411	0.44309	-1.45018	-1.05058	0.802600225280168	0.224467	-0.283222	-1.099011
Trial1	2	1	blindfold	clockwise	practice	Guided	1	0.5	-0.25	27.23412	0.44313	-1.45017	-1.05054	0.802557438840015	0.183644	-0.278911	-1.017402
Trial1	2	1	blindfold	clockwise	practice	Guided	1	0.5	-0.25	27.25412	0.44319	-1.45016	-1.05052	0.802533329852959	0.194308	-0.266139	-0.974652
Trial1	2	1	blindfold	clockwise	practice	Guided	1	0.5	-0.25	27.27411	0.44328	-1.45014	-1.05055	0.802556810420694	0.31421	-0.215285	-1.110226
Trial1	2	1	blindfold	clockwise	practice	Guided	1	0.5	-0.25	27.29411	0.44378	-1.45011	-1.05052	0.802491780780185	0.451451	-0.206707	-1.025884
Trial1	2	1	blindfold	clockwise	practice	Guided	1	0.5	-0.25	27.31412	0.44431	-1.45011	-1.05044	0.802374909060563	0.388135	-0.177027	-0.869916
Trial1	2	1	blindfold	clockwise	practice	Guided	1	0.5	-0.25	27.33412	0.44504	-1.45009	-1.05036	0.802244770789188	0.180684	-0.117742	-0.689314
Trial1	2	1	blindfold	clockwise	practice	Guided	1	0.5	-0.25	27.35411	0.4458	-1.45005	-1.05031	0.802143229418871	0.121369	-0.033091	-0.596241
Trial1	2	1	blindfold	clockwise	practice	Guided	1	0.5	-0.25	27.37411	0.4466	-1.45002	-1.05028	0.802059717316404	0.161917	-0.050008	-0.602089
Trial1	2	1	blindfold	clockwise	practice	Guided	1	0.5	-0.25	27.39412	0.44842	-1.45005	-1.05026	0.80192049391645	0.316256	-0.134586	-0.503901
Trial1	2	1	blindfold	clockwise	practice	Guided	1	0.5	-0.25	27.41412	0.44955	-1.45006	-1.05025	0.801838730788217	0.31439	-0.159941	-0.474473
Trial1	2	1	blindfold	clockwise	practice	Guided	1	0.5	-0.25	27.43411	0.45083	-1.45007	-1.05026	0.801769088753475	0.309517	-0.164131	-0.53785
Trial1	2	1	blindfold	clockwise	practice	Guided	1	0.5	-0.25	27.45412	0.45228	-1.45008	-1.05025	0.801671594212908	0.235561	-0.248717	-0.496221
Trial1	2	1	blindfold	clockwise	practice	Guided	1	0.5	-0.25	27.47412	0.45385	-1.45011	-1.05014	0.801469705233738	0.171707	-0.282496	-0.415953
Trial1	2	1	blindfold	clockwise	practice	Guided	1	0.5	-0.25	27.49411	0.457	-1.45012	-1.0501	0.801254736083073	0.273704	-0.197724	-0.186128
Trial1	2	1	blindfold	clockwise	practice	Guided	1	0.5	-0.25	27.51411	0.45869	-1.4501	-1.0501	0.801165818122827	0.319705	-0.172284	-0.208277
Trial1	2	1	blindfold	clockwise	practice	Guided	1	0.5	-0.25	27.53412	0.46065	-1.4501	-1.05012	0.801087030758117	0.264681	-0.21877	-0.253788
Trial1	2	1	blindfold	clockwise	practice	Guided	1	0.5	-0.25	27.55412	0.4625	-1.45011	-1.05015	0.801028295981444	0.260182	-0.25679	-0.321282
Trial1	2	1	blindfold	clockwise	practice	Guided	1	0.5	-0.25	27.57411	0.46465	-1.45013	-1.05017	0.80095041341435	0.167239	-0.239786	-0.331418
Trial1	2	1	blindfold	clockwise	practice	Guided	1	0.5	-0.25	27.59412	0.4688	-1.45014	-1.05018	0.800787990180225	0.177056	-0.214245	-0.343111
Trial1	2	1	blindfold	clockwise	practice	Guided	1	0.5	-0.25	27.61412	0.47078	-1.45013	-1.0502	0.800733305206154	0.198764	-0.23111	-0.400452
Trial1	2	1	blindfold	clockwise	practice	Guided	1	0.5	-0.25	27.63411	0.47286	-1.45012	-1.05023	0.80069012360842	0.261016	-0.30298	-0.463472
Trial1	2	1	blindfold	clockwise	practice	Guided	1	0.5	-0.25	27.65411	0.47508	-1.45014	-1.05027	0.80065786500158	0.267278	-0.353671	-0.555561
Trial1	2	1	blindfold	clockwise	practice	Guided	1	0.5	-0.25	27.67412	0.47728	-1.45017	-1.05029	0.800612430914447	0.224972	-0.383187	-0.587808
Trial1	2	1	blindfold	clockwise	practice	Guided	1	0.5	-0.25	27.69412	0.48161	-1.45019	-1.05029	0.800501254100734	0.18889	-0.332198	-0.577518
Trial1	2	1	blindfold	clockwise	practice	Guided	1	0.5	-0.25	27.71411	0.48385	-1.45017	-1.05033	0.800492973046502	0.209779	-0.336337	-0.685501
Trial1	2	1	blindfold	clockwise	practice	Guided	1	0.5	-0.25	27.73412	0.48592	-1.45018	-1.05039	0.800513838946496	0.325108	-0.437791	-0.80383
Trial1	2	1	blindfold	clockwise	practice	Guided	1	0.5	-0.25	27.75412	0.48809	-1.45022	-1.0504	0.800488624859634	0.259275	-0.573178	-0.816708
Trial1	2	1	blindfold	clockwise	practice	Guided	1	0.5	-0.25	27.77411	0.49029	-1.45028	-1.05031	0.800368918414787	0.147145	-0.560482	-0.74021
Trial1	2	1	blindfold	clockwise	practice	Guided	1	0.5	-0.25	27.79411	0.49405	-1.45023	-1.05023	0.800252145948748	-0.10168	-0.297963	-0.454209
Trial1	2	1	blindfold	clockwise	practice	Guided	1	0.5	-0.25	27.81412	0.49561	-1.45017	-1.05019	0.800202014043232	-0.217798	-0.238643	-0.361338
Trial1	2	1	blindfold	clockwise	practice	Guided	1	0.5	-0.25	27.83412	0.4968	-1.45012	-1.05018	0.800186356976024	-0.233963	-0.225888	-0.383475
Trial1	2	1	blindfold	clockwise	practice	Guided	1	0.5	-0.25	27.85411	0.4977	-1.45011	-1.0502	0.800203290904444	-0.179412	-0.225825	-0.393778
Trial1	2	1	blindfold	clockwise	practice	Guided	1	0.5	-0.25	27.87411	0.4983	-1.45013	-1.05032	0.800321715541564	-0.102412	-0.356927	-0.475093
Trial1	2	1	blindfold	clockwise	practice	Guided	1	0.5	-0.25	27.89412	0.49892	-1.45022	-1.0504	0.800400747295721	0.221903	-0.555658	-0.898512
Trial1	2	1	blindfold	clockwise	practice	Guided	1	0.5	-0.25	27.91412	0.49913	-1.45026	-1.05047	0.800470467318059	0.315369	-0.627598	-1.022439
Trial1	2	1	blindfold	clockwise	practice	Guided	1	0.5	-0.25	27.93411	0.4994	-1.4503	-1.05049	0.800490246553137	0.387547	-0.636062	-1.034177
Trial1	2	1	blindfold	clockwise	practice	Guided	1	0.5	-0.25	27.95412	0.4997	-1.45031	-1.05046	0.800460037178653	0.346086	-0.593744	-0.889725
Trial1	2	1	blindfold	clockwise	practice	Guided	1	0.5	-0.25	27.97412	0.50005	-1.4503	-1.05031	0.800310017240819	0.252833	-0.496408	-0.769988
Trial1	2	1	blindfold	clockwise	practice	Guided	1	0.5	-0.25	27.99411	0.50072	-1.45019	-1.05029	0.800290312421983	0.0042453	-0.246535	-0.534924
Trial1	2	1	blindfold	clockwise	practice	Guided	1	0.5	-0.25	28.01411	0.50072	-1.45019	-1.05029	0.800290312421983	0.0042453	-0.246535	-0.534924
Trial1	2	1	blindfold	clockwise	practice	Guided	1	0.5	-0.25	28.03412	0.50093	-1.45014	-1.05038	0.800380531850148	-0.018774	-0.301477	-0.713397
Trial1	2	1	blindfold	clockwise	practice	Guided	1	0.5	-0.25	28.05412	0.50102	-1.45019	-1.05042	0.800420695779363	0.207643	-0.618729	-0.949997
Trial1	2	1	blindfold	clockwise	practice	Guided	1	0.5	-0.25	28.07411	0.50108	-1.45024	-1.0504	0.800400747376147	0.228308	-0.555252	-0.864322
Trial1	2	1	blindfold	clockwise	practice	Guided	1	0.5	-0.25	28.09412	0.50118	-1.45026	-1.05039	0.800390874927081	0.129356	-0.580643	-0.665012
Trial1	2	1	blindfold	clockwise	practice	Guided	1	0.5	-0.25	28.11412	0.50118	-1.45027	-1.05038	0.800380861357641	-0.023343	-0.59757	-0.650565
Trial1	2	1	blindfold	clockwise	practice	Guided	1	0.5	-0.25	28.13411	0.50118	-1.45027	-1.05038	0.800380861357641	-0.266543	-0.59757	-0.680425
Trial1	2	1	blindfold	clockwise	practice	Guided	1	0.5	-0.25	28.15411	0.50115	-1.45027	-1.05035	0.800350777008333	-0.383932	-0.483307	-0.659267
Trial1	2	1	blindfold	clockwise	practice	Guided	1	0.5	-0.25	28.17412	0.50099	-1.45025	-1.05024	0.800240652244972	-0.435621	-0.415479	-0.557661
Trial1	2	1	blindfold	clockwise	practice	Guided	1	0.5	-0.25	28.19412	0.49992	-1.45016	-1.05021	0.800210003085346	-0.41837	-0.22064	-0.421482
Trial1	2	1	blindfold	clockwise	practice	Guided	1	0.5	-0.25	28.21411	0.49898	-1.45011	-1.05022	0.800220662753961	-0.21623	-0.140189	-0.437147
Trial1	2	1	blindfold	clockwise	practice	Guided	1	0.5	-0.25	28.23412	0.498	-1.45011	-1.05026	0.800262446896468	-0.106203	-0.436338	-0.546495
Trial1	2	1	blindfold	clockwise	practice	Guided	1	0.5	-0.25	28.25412	0.49702	-1.45021	-1.05032	0.800325458038609	-0.208669	-0.724077	-0.675776
Trial1	2	1	blindfold	clockwise	practice	Guided	1	0.5	-0.25	28.27411	0.49615	-1.45033	-1.05028	0.800289354975894	-0.343324	-0.724077	-0.664128
Trial1	2	1	blindfold	clockwise	practice	Guided	1	0.5	-0.25	28.29411	0.49398	-1.45029	-1.05022	0.800242656214362	-0.718507	-0.398139	-0.403785
Trial1	2	1	blindfold	clockwise	practice	Guided	1	0.5	-0.25	28.31412	0.49217	-1.45021	-1.05014	0.800178214408607	-0.732678	-0.381103	-0.26555
Trial1	2	1	blindfold	clockwise	practice	Guided	1	0.5	-0.25	28.33412	0.49001	-1.45018	-1.05008	0.800142307860371	-0.827263	-0.3133	-0.124489
Trial1	2	1	blindfold	clockwise	practice	Guided	1	0.5	-0.25	28.35411	0.48705	-1.45017	-1.05006	0.800164833182961	-0.824896	-0.393602	-0.094494
Trial1	2	1	blindfold	clockwise	practice	Guided	1	0.5	-0.25	28.37411	0.48376	-1.45019	-1.05015	0.800314824949227	-0.919606	-0.376569	-0.210003
Trial1	2	1	blindfold	clockwise	practice	Guided	1	0.5	-0.25	28.39412	0.47507	-1.45021	-1.05015	0.800538310341977	-0.959769	-0.439817	-0.27878
Trial1	2	1	blindfold	clockwise	practice	Guided	1	0.5	-0.25	28.41412	0.4696	-1.45021	-1.05011	0.80068729511912	-0.934188	-0.371996	-0.196308
Trial1	2	1	blindfold	clockwise	practice	Guided	1	0.5	-0.25	28.43411	0.46352	-1.45018	-1.05007	0.800901287181817	-0.889627	-0.312658	-0.129439
Trial1	2	1	blindfold	clockwise	practice	Guided	1	0.5	-0.25	28.45412	0.45702	-1.45016	-1.05008	0.801233545792539	-0.826229	-0.359118	-0.145504
Trial1	2	1	blindfold	clockwise	practice	Guided	1	0.5	-0.25	28.47412	0.44977	-1.45017	-1.05027	0.801844785852738	-0.825318	-0.409793	-0.371808
Trial1	2	1	blindfold	clockwise	practice	Guided	1	0.5	-0.25	28.49411	0.43447	-1.45025	-1.05037	0.803048119842665	-0.776831	-0.519732	-0.737198
Trial1	2	1	blindfold	clockwise	practice	Guided	1	0.5	-0.25	28.51411	0.42591	-1.45025	-1.0504	0.803821817440871	-0.580679	-0.384205	-0.825373
Trial1	2	1	blindfold	clockwise	practice	Guided	1	0.5	-0.25	28.53412	0.41714	-1.4502	-1.05036	0.804637714132464	-0.5163	-0.282549	-0.648308
Trial1	2	1	blindfold	clockwise	practice	Guided	1	0.5	-0.25	28.55412	0.40845	-1.45015	-1.05033	0.805549240337757	-0.48081	-0.227468	-0.655064
Trial1	2	1	blindfold	clockwise	practice	Guided	1	0.5	-0.25	28.57411	0.3996	-1.45011	-1.0504	0.806672393283019	-0.47876	-0.244333	-0.707921
Trial1	2	1	blindfold	clockwise	practice	Guided	1	0.5	-0.25	28.59412	0.38143	-1.45015	-1.05047	0.809203960682159	-0.619223	-0.383814	-0.945493
Trial1	2	1	blindfold	clockwise	practice	Guided	1	0.5	-0.25	28.61412	0.37183	-1.45018	-1.05049	0.810686017859451	-0.566076	-0.379474	-0.962825
Trial1	2	1	blindfold	clockwise	practice	Guided	1	0.5	-0.25	28.63411	0.36238	-1.45018	-1.0505	0.812243424471902	-0.447317	-0.235507	-1.044231
Trial1	2	1	blindfold	clockwise	practice	Guided	1	0.5	-0.25	28.65411	0.35258	-1.45014	-1.05052	0.813980977882976	-0.314632	-0.273523	-1.049573
Trial1	2	1	blindfold	clockwise	practice	Guided	1	0.5	-0.25	28.67412	0.3434	-1.45013	-1.05052	0.815693526945993	-0.190472	-0.328461	-1.064091
Trial1	2	1	blindfold	clockwise	practice	Guided	1	0.5	-0.25	28.69412	0.32388	-1.45015	-1.05058	0.81972350488473	-0.264958	-0.243652	-1.150933
Trial1	2	1	blindfold	clockwise	practice	Guided	1	0.5	-0.25	28.71411	0.3157	-1.45013	-1.05055	0.821490577457404	-0.377603	-0.209739	-1.050467
Trial1	2	1	blindfold	clockwise	practice	Guided	1	0.5	-0.25	28.73412	0.30578	-1.45009	-1.05057	0.823792300065121	-0.62481	-0.061588	-1.136217
Trial1	2	1	blindfold	clockwise	practice	Guided	1	0.5	-0.25	28.75412	0.297	-1.45005	-1.05066	0.825993621005057	-0.678969	-0.086962	-1.364626
Trial1	2	1	blindfold	clockwise	practice	Guided	1	0.5	-0.25	28.77411	0.28679	-1.45004	-1.05075	0.828648953667665	-0.62434	-0.141943	-1.42627
Trial1	2	1	blindfold	clockwise	practice	Guided	1	0.5	-0.25	28.79411	0.26694	-1.45008	-1.05075	0.833976950926232	-0.568078	-0.167249	-1.504436
Trial1	2	1	blindfold	clockwise	practice	Guided	1	0.5	-0.25	28.81412	0.25649	-1.45009	-1.05076	0.8369669950292	-0.676782	-0.192587	-1.511692
Trial1	2	1	blindfold	clockwise	practice	Guided	1	0.5	-0.25	28.83412	0.2464	-1.4501	-1.05085	0.84004389007402	-0.86816	-0.344868	-1.680748
Trial1	2	1	blindfold	clockwise	practice	Guided	1	0.5	-0.25	28.85411	0.2353	-1.45016	-1.05095	0.843556204878589	-1.040444	-0.552129	-1.958602
Trial1	2	1	blindfold	clockwise	practice	Guided	1	0.5	-0.25	28.87411	0.22408	-1.45024	-1.05097	0.847162861254823	-1.076807	-0.429365	-2.033602
Trial1	2	1	blindfold	clockwise	practice	Guided	1	0.5	-0.25	28.89412	0.20022	-1.45008	-1.05091	0.85517534859609	-0.995937	0.010818	-1.825801
Trial1	2	1	blindfold	clockwise	practice	Guided	1	0.5	-0.25	28.91412	0.18716	-1.44997	-1.05088	0.859812630289006	-0.930813	-0.069581	-1.737207
Trial1	2	1	blindfold	clockwise	practice	Guided	1	0.5	-0.25	28.93411	0.17403	-1.45001	-1.05091	0.864704150847313	-0.958158	-0.209195	-1.82518
Trial1	2	1	blindfold	clockwise	practice	Guided	1	0.5	-0.25	28.95412	0.16005	-1.4501	-1.05098	0.870134997947095	-1.185691	-0.357228	-1.970939
Trial1	2	1	blindfold	clockwise	practice	Guided	1	0.5	-0.25	28.97412	0.14594	-1.45016	-1.05101	0.875771385599991	-1.388176	-0.327511	-2.044225
Trial1	2	1	blindfold	clockwise	practice	Guided	1	0.5	-0.25	28.99411	0.11537	-1.45008	-1.05096	0.888525222801844	-1.53286	-0.048129	-1.893371
Trial1	2	1	blindfold	clockwise	practice	Guided	1	0.5	-0.25	29.01411	0.09822901	-1.45003	-1.05093	0.896051803037221	-1.315473	0.011129	-1.844655
Trial1	2	1	blindfold	clockwise	practice	Guided	1	0.5	-0.25	29.03412	0.08083	-1.45002	-1.05093	0.903986941646113	-1.159399	-0.073494	-1.881571
Trial1	2	1	blindfold	clockwise	practice	Guided	1	0.5	-0.25	29.05412	0.062845	-1.45003	-1.05095	0.912483138443534	-1.155124	-0.196191	-1.899522
Trial1	2	1	blindfold	clockwise	practice	Guided	1	0.5	-0.25	29.07411	0.043792	-1.45007	-1.051	0.921806237448439	-1.093184	-0.204602	-1.946405
Trial1	2	1	blindfold	clockwise	practice	Guided	1	0.5	-0.25	29.09412	0.0053578	-1.45012	-1.05097	0.941394694612013	-1.317382	-0.23833	-1.944845
Trial1	2	1	blindfold	clockwise	practice	Guided	1	0.5	-0.25	29.11412	-0.014677	-1.45009	-1.05089	0.95200691006303	-1.237807	-0.030942	-1.735423
Trial1	2	1	blindfold	clockwise	practice	Guided	1	0.5	-0.25	29.13411	-0.03593	-1.45002	-1.05082	0.963604496867016	-1.033417	0.151013	-1.59839
Trial1	2	1	blindfold	clockwise	practice	Guided	1	0.5	-0.25	29.15411	-0.057633	-1.44994	-1.0508	0.975825368353211	-0.837965	0.074807	-1.613721
Trial1	2	1	blindfold	clockwise	practice	Guided	1	0.5	-0.25	29.17412	-0.078925	-1.44995	-1.0508	0.988147124354672	-0.776758	-0.06485	-1.66648
Trial1	2	1	blindfold	clockwise	practice	Guided	1	0.5	-0.25	29.19412	-0.12189	-1.45006	-1.05077	1.01389340526192	-0.811296	-0.022486	-1.531081
Trial1	2	1	blindfold	clockwise	practice	Guided	1	0.5	-0.25	29.21411	-0.14429	-1.45003	-1.0507	1.02773060867722	-0.794414	0.074843	-1.335679
Trial1	2	1	blindfold	clockwise	practice	Guided	1	0.5	-0.25	29.23412	-0.16622	-1.44997	-1.05063	1.04156489730486	-0.630661	0.129837	-1.194208
Trial1	2	1	blindfold	clockwise	practice	Guided	1	0.5	-0.25	29.25412	-0.18888	-1.44992	-1.05057	1.05615718165687	-0.521802	0.282116	-1.1492
Trial1	2	1	blindfold	clockwise	practice	Guided	1	0.5	-0.25	29.27411	-0.21078	-1.44987	-1.05033	1.07039075966383	-0.402115	0.315893	-0.899127
Trial1	2	1	blindfold	clockwise	practice	Guided	1	0.5	-0.25	29.29411	-0.25398	-1.44983	-1.05022	1.09947163689472	-0.165587	0.358029	-0.467054
Trial1	2	1	blindfold	clockwise	practice	Guided	1	0.5	-0.25	29.31412	-0.27578	-1.44983	-1.05017	1.11449833423853	-0.103004	0.357937	-0.331475
Trial1	2	1	blindfold	clockwise	practice	Guided	1	0.5	-0.25	29.33412	-0.2972	-1.44982	-1.05018	1.12952018317701	-0.168515	0.429763	-0.382975
Trial1	2	1	blindfold	clockwise	practice	Guided	1	0.5	-0.25	29.35411	-0.30682	-1.44981	-1.05017	1.13632322041683	-1.023712	0.518533	-0.773871
Trial1	2	1	blindfold	clockwise	practice	Guided	1	0.5	-0.25	29.37411	-0.30405	-1.44979	-1.04797	1.13280731856597	-3.953136	0.92476	0.479443
Trial1	2	1	blindfold	clockwise	practice	Guided	1	0.5	-0.25	29.39412	-0.30243	-1.44896	-1.045	1.12956586015892	-4.72873	3.442681	2.634869
Trial1	2	1	blindfold	clockwise	practice	Guided	1	0.5	-0.25	29.41412	-0.30221	-1.44852	-1.04126	1.12678005091191	-2.318443	2.228154	2.135515
Trial1	2	1	blindfold	clockwise	practice	Guided	1	0.5	-0.25	29.43411	-0.30138	-1.44883	-1.03714	1.12329840920148	-0.65236	0.645461	0.903341
Trial1	2	1	blindfold	clockwise	practice	Guided	1	0.5	-0.25	29.45412	-0.30051	-1.44954	-1.03323	1.11993990594428	-0.185029	-0.514051	-0.142532
Trial1	2	1	blindfold	clockwise	practice	Guided	1	0.5	-0.25	29.47412	-0.29989	-1.4504	-1.02859	1.11625550949675	-0.399781	-0.488632	-0.789099
Trial1	2	1	blindfold	clockwise	practice	Guided	1	0.5	-0.25	29.49411	-0.30054	-1.45021	-1.02714	1.11571094135729	-1.805837	0.459361	-0.236821
Trial1	2	1	blindfold	clockwise	practice	Guided	1	0.5	-0.25	29.51411	-0.30088	-1.44973	-1.02586	1.11506396601961	-2.247242	1.199914	0.375035
Trial1	2	1	blindfold	clockwise	practice	Guided	1	0.5	-0.25	29.53412	-0.3011	-1.44945	-1.02432	1.11415109369206	-2.589484	1.238	1.012078
Trial1	2	1	blindfold	clockwise	practice	Guided	1	0.5	-0.25	29.55412	-0.3013	-1.44936	-1.02279	1.11323224677276	-3.017649	1.479213	0.791072
Trial1	2	1	blindfold	clockwise	practice	Guided	1	0.5	-0.25	29.57411	-0.30148	-1.44929	-1.01949	1.1110738267125	-3.453484	1.462286	0.810033
Trial1	2	1	blindfold	clockwise	practice	Guided	1	0.5	-0.25	29.59412	-0.30195	-1.44923	-1.0176	1.1101052500425	-4.436654	1.728889	1.037908
Trial1	2	1	blindfold	clockwise	practice	Guided	1	0.5	-0.25	29.61412	-0.30217	-1.44917	-1.01561	1.10888922598486	-4.79436	1.792366	1.108242
Trial1	2	1	blindfold	clockwise	practice	Guided	1	0.5	-0.25	29.63411	-0.30235	-1.44911	-1.01349	1.10755704204895	-4.929597	1.779671	1.173123
Trial1	2	1	blindfold	clockwise	practice	Guided	1	0.5	-0.25	29.65411	-0.30246	-1.44911	-1.01119	1.1060525288049	-5.0387	1.745816	1.224268
Trial1	2	1	blindfold	clockwise	practice	Guided	1	0.5	-0.25	29.67412	-0.30252	-1.44912	-1.00532	1.10206477708704	-5.05716	1.792366	1.414333
Trial1	2	1	blindfold	clockwise	practice	Guided	1	0.5	-0.25	29.69412	-0.30255	-1.44903	-1.00125	1.0993011820134	-5.065366	2.139374	1.839506
Trial1	2	1	blindfold	clockwise	practice	Guided	1	0.5	-0.25	29.71411	-0.30256	-1.44894	-0.99677	1.09625176686632	-5.148286	2.283255	2.079057
Trial1	2	1	blindfold	clockwise	practice	Guided	1	0.5	-0.25	29.73412	-0.30258	-1.44885	-0.9913499	1.09258152174539	-5.142109	2.465222	2.120656
Trial1	2	1	blindfold	clockwise	practice	Guided	1	0.5	-0.25	29.75412	-0.30257	-1.44876	-0.98474	1.08809993876491	-4.995144	2.617567	2.425529
Trial1	2	1	blindfold	clockwise	practice	Guided	1	0.5	-0.25	29.77411	-0.30251	-1.44865	-0.96863	1.07724249315124	-4.741549	2.913793	2.51971
Trial1	2	1	blindfold	clockwise	practice	Guided	1	0.5	-0.25	29.79411	-0.30226	-1.44854	-0.95951	1.07099275156044	-4.227015	2.727594	2.161195
Trial1	2	1	blindfold	clockwise	practice	Guided	1	0.5	-0.25	29.81412	-0.30212	-1.44864	-0.94991	1.06455177506462	-3.896458	2.334037	1.77279
Trial1	2	1	blindfold	clockwise	practice	Guided	1	0.5	-0.25	29.83412	-0.30198	-1.44881	-0.93993	1.05791085881021	-3.682346	2.152069	1.574421
Trial1	2	1	blindfold	clockwise	practice	Guided	1	0.5	-0.25	29.85411	-0.30187	-1.44889	-0.92925	1.05089297431006	-3.508843	2.317109	1.466124
Trial1	2	1	blindfold	clockwise	practice	Guided	1	0.5	-0.25	29.87411	-0.30178	-1.44885	-0.90729	1.03676480711037	-3.428065	2.439832	1.681406
Trial1	2	1	blindfold	clockwise	practice	Guided	1	0.5	-0.25	29.89412	-0.30167	-1.44873	-0.89571	1.02937661027815	-3.206436	2.304414	1.243474
Trial1	2	1	blindfold	clockwise	practice	Guided	1	0.5	-0.25	29.91412	-0.30159	-1.4488	-0.88405	1.02204008646257	-2.994213	2.088592	1.108033
Trial1	2	1	blindfold	clockwise	practice	Guided	1	0.5	-0.25	29.93411	-0.30147	-1.4489	-0.87307	1.01517011304276	-2.552913	2.152069	0.912156
Trial1	2	1	blindfold	clockwise	practice	Guided	1	0.5	-0.25	29.95412	-0.30131	-1.44893	-0.86116	1.00777691726201	-2.262825	2.139374	1.227376
Trial1	2	1	blindfold	clockwise	practice	Guided	1	0.5	-0.25	29.97412	-0.30113	-1.44892	-0.83767	0.993561907349258	-1.902848	2.215546	1.207406
Trial1	2	1	blindfold	clockwise	practice	Guided	1	0.5	-0.25	29.99411	-0.30083	-1.44896	-0.8256299	0.986244664528866	-1.469304	1.936247	0.801337
Trial1	2	1	blindfold	clockwise	practice	Guided	1	0.5	-0.25	30.01411	-0.30074	-1.44904	-0.81367	0.979238717784558	-1.355876	1.716194	0.779937
Trial1	2	1	blindfold	clockwise	practice	Guided	1	0.5	-0.25	30.03412	-0.30068	-1.44913	-0.80244	0.972768431230265	-1.290419	1.678108	0.848597
Trial1	2	1	blindfold	clockwise	practice	Guided	1	0.5	-0.25	30.05412	-0.30064	-1.44914	-0.7907799	0.966161136241224	-1.170144	1.830452	0.847545
Trial1	2	1	blindfold	clockwise	practice	Guided	1	0.5	-0.25	30.07411	-0.30058	-1.44912	-0.76666	0.952819950505749	-0.945545	1.860075	0.988961
Trial1	2	1	blindfold	clockwise	practice	Guided	1	0.5	-0.25	30.09412	-0.30035	-1.44909	-0.75418	0.945916288997587	-0.478438	1.703498	0.953456
Trial1	2	1	blindfold	clockwise	practice	Guided	1	0.5	-0.25	30.11412	-0.30025	-1.44913	-0.74161	0.939191373168028	-0.407123	1.576544	0.670804
Trial1	2	1	blindfold	clockwise	practice	Guided	1	0.5	-0.25	30.13411	-0.30018	-1.44921	-0.72925	0.932721067191828	-0.293138	1.521531	0.825492
Trial1	2	1	blindfold	clockwise	practice	Guided	1	0.5	-0.25	30.15411	-0.30015	-1.44924	-0.71681	0.926364696510838	-0.198952	1.517299	0.737207
Trial1	2	1	blindfold	clockwise	practice	Guided	1	0.5	-0.25	30.17412	-0.30013	-1.44926	-0.6921	0.914144645086987	-0.194269	1.428431	0.640317
Trial1	2	1	blindfold	clockwise	practice	Guided	1	0.5	-0.25	30.19412	-0.29998	-1.44925	-0.67962	0.908042587409963	0.124286	1.453822	0.548249
Trial1	2	1	blindfold	clockwise	practice	Guided	1	0.5	-0.25	30.21411	-0.29991	-1.44927	-0.66742	0.902272410913095	0.28987	1.364954	0.311345
Trial1	2	1	blindfold	clockwise	practice	Guided	1	0.5	-0.25	30.23412	-0.29984	-1.44932	-0.65614	0.897047214973807	0.490685	1.339564	0.420265
Trial1	2	1	blindfold	clockwise	practice	Guided	1	0.5	-0.25	30.25412	-0.29978	-1.44934	-0.64441	0.891743979818299	0.564078	1.343795	0.370156
Trial1	2	1	blindfold	clockwise	practice	Guided	1	0.5	-0.25	30.27411	-0.29974	-1.44935	-0.62286	0.882388057656769	0.638941	1.216841	0.253101
Trial1	2	1	blindfold	clockwise	practice	Guided	1	0.5	-0.25	30.29411	-0.29965	-1.44937	-0.6124	0.877937298796723	0.730797	1.254928	0.215136
Trial1	2	1	blindfold	clockwise	practice	Guided	1	0.5	-0.25	30.31412	-0.29963	-1.44939	-0.60253	0.873891021636526	0.770385	1.191451	0.301488
Trial1	2	1	blindfold	clockwise	practice	Guided	1	0.5	-0.25	30.33412	-0.2996	-1.44938	-0.59222	0.869755541728031	0.806643	1.199914	0.424589
Trial1	2	1	blindfold	clockwise	practice	Guided	1	0.5	-0.25	30.35411	-0.29959	-1.44938	-0.58309	0.866194612996805	0.776099	1.322636	0.620574
Trial1	2	1	blindfold	clockwise	practice	Guided	1	0.5	-0.25	30.37411	-0.29959	-1.44936	-0.56325	0.858760572222705	0.83668	1.280318	0.483172
Trial1	2	1	blindfold	clockwise	practice	Guided	1	0.5	-0.25	30.39412	-0.29958	-1.44945	-0.55345	0.855225165847398	0.815251	1.170292	0.694227
Trial1	2	1	blindfold	clockwise	practice	Guided	1	0.5	-0.25	30.41412	-0.29959	-1.44945	-0.54361	0.851792799380306	0.84102	0.992556	0.575258
Trial1	2	1	blindfold	clockwise	practice	Guided	1	0.5	-0.25	30.43411	-0.29958	-1.4495	-0.53338	0.848311497847262	0.964945	0.890993	0.653586
Trial1	2	1	blindfold	clockwise	practice	Guided	1	0.5	-0.25	30.45412	-0.29955	-1.44952	-0.52338	0.844995154874926	0.885737	1.068728	0.650883
Trial1	2	1	blindfold	clockwise	practice	Guided	1	0.5	-0.25	30.47412	-0.29956	-1.44952	-0.50282	0.838578660737965	0.831676	0.890993	0.659613
Trial1	2	1	blindfold	clockwise	practice	Guided	1	0.5	-0.25	30.49411	-0.2996	-1.44953	-0.49193	0.835398277802089	0.714282	0.878297	0.719589
Trial1	2	1	blindfold	clockwise	practice	Guided	1	0.5	-0.25	30.51411	-0.29963	-1.44959	-0.48096	0.832316431335995	0.712107	0.717489	0.95929
Trial1	2	1	blindfold	clockwise	practice	Guided	1	0.5	-0.25	30.53412	-0.29966	-1.4496	-0.4692	0.829159066625587	0.626161	0.882529	0.929599
Trial1	2	1	blindfold	clockwise	practice	Guided	1	0.5	-0.25	30.55412	-0.29969	-1.44959	-0.45727	0.826114374990561	0.663814	0.654012	1.066541
Trial1	2	1	blindfold	clockwise	practice	Guided	1	0.5	-0.25	30.57411	-0.29968	-1.44964	-0.43158	0.820036207666027	0.669857	0.679403	1.003138
Trial1	2	1	blindfold	clockwise	practice	Guided	1	0.5	-0.25	30.59412	-0.29968	-1.44973	-0.41821	0.817179721829353	0.471066	0.543877	0.940862
Trial1	2	1	blindfold	clockwise	practice	Guided	1	0.5	-0.25	30.61412	-0.29973	-1.44976	-0.40447	0.814511545273754	0.482813	0.471893	0.906623
Trial1	2	1	blindfold	clockwise	practice	Guided	1	0.5	-0.25	30.63411	-0.29976	-1.44978	-0.38994	0.811910853387418	0.487729	0.463314	0.822253
Trial1	2	1	blindfold	clockwise	practice	Guided	1	0.5	-0.25	30.65411	-0.29977	-1.44979	-0.37544	0.809547554519889	0.429607	0.268546	0.913254
Trial1	2	1	blindfold	clockwise	practice	Guided	1	0.5	-0.25	30.67412	-0.29978	-1.44982	-0.34532	0.805440231224444	0.454377	0.403863	0.777487
Trial1	2	1	blindfold	clockwise	practice	Guided	1	0.5	-0.25	30.69412	-0.29977	-1.44989	-0.32929	0.803690832077693	0.424119	0.03558	0.610643
Trial1	2	1	blindfold	clockwise	practice	Guided	1	0.5	-0.25	30.71411	-0.29978	-1.44996	-0.31341	0.802289783147567	0.35391	0.052497	0.727468
Trial1	2	1	blindfold	clockwise	practice	Guided	1	0.5	-0.25	30.73412	-0.29981	-1.45	-0.29726	0.801205050493217	0.339819	-0.154858	0.618778
Trial1	2	1	blindfold	clockwise	practice	Guided	1	0.5	-0.25	30.75412	-0.29983	-1.45002	-0.2809	0.800426680056409	0.292167	0.086351	0.553738
Trial1	2	1	blindfold	clockwise	practice	Guided	1	0.5	-0.25	30.77411	-0.29985	-1.44999	-0.24729	0.799854577939144	0.179634	-0.0067544	0.481602
Trial1	2	1	blindfold	clockwise	practice	Guided	1	0.5	-0.25	30.79411	-0.2999	-1.44999	-0.23012	0.800146997362632	0.254614	0.039785	0.420702
Trial1	2	1	blindfold	clockwise	practice	Guided	1	0.5	-0.25	30.81412	-0.29989	-1.45	-0.21352	0.800721437571055	0.293153	-0.214109	0.491462
Trial1	2	1	blindfold	clockwise	practice	Guided	1	0.5	-0.25	30.83412	-0.29987	-1.45008	-0.19723	0.801608827851464	0.34316	-0.438319	0.134464
Trial1	2	1	blindfold	clockwise	practice	Guided	1	0.5	-0.25	30.85411	-0.29983	-1.45017	-0.18096	0.80280419886321	0.400923	-0.417053	-0.190234
Trial1	2	1	blindfold	clockwise	practice	Guided	1	0.5	-0.25	30.87411	-0.29979	-1.45023	-0.15058	0.805945639994484	0.415667	-0.497393	0.071983
Trial1	2	1	blindfold	clockwise	practice	Guided	1	0.5	-0.25	30.89412	-0.29979	-1.45022	-0.13548	0.807947316395632	0.303657	-0.374459	-0.027818
Trial1	2	1	blindfold	clockwise	practice	Guided	1	0.5	-0.25	30.91412	-0.29983	-1.45022	-0.1212	0.810134247732193	0.234724	-0.522493	0.021776
Trial1	2	1	blindfold	clockwise	practice	Guided	1	0.5	-0.25	30.93411	-0.29988	-1.45025	-0.10723	0.812521557785652	0.124081	-0.530924	0.011957
Trial1	2	1	blindfold	clockwise	practice	Guided	1	0.5	-0.25	30.95412	-0.29992	-1.45027	-0.093558	0.815074287730333	0.257591	-0.522457	0.111737
Trial1	2	1	blindfold	clockwise	practice	Guided	1	0.5	-0.25	30.97412	-0.29989	-1.45027	-0.066588	0.820648519475182	0.330718	-0.585902	0.136657
Trial1	2	1	blindfold	clockwise	practice	Guided	1	0.5	-0.25	30.99411	-0.29981	-1.45035	-0.053637	0.823562051325264	0.477763	-0.776333	0.257447
Trial1	2	1	blindfold	clockwise	practice	Guided	1	0.5	-0.25	31.01411	-0.29978	-1.45038	-0.040285	0.826818267845107	0.431418	-0.750942	0.14673
Trial1	2	1	blindfold	clockwise	practice	Guided	1	0.5	-0.25	31.03412	-0.29977	-1.45038	-0.02848	0.829881412675417	0.439617	-0.759406	-0.025746
Trial1	2	1	blindfold	clockwise	practice	Guided	1	0.5	-0.25	31.05412	-0.29979	-1.45037	-0.016576	0.833157128045232	0.341658	-0.657842	0.221482
Trial1	2	1	blindfold	clockwise	practice	Guided	1	0.5	-0.25	31.07411	-0.29983	-1.45034	0.0070228	0.840112361515993	0.198366	-0.666306	0.111286
Trial1	2	1	blindfold	clockwise	practice	Guided	1	0.5	-0.25	31.09412	-0.29991	-1.45034	0.018467	0.843759771681008	0.221099	-0.70016	0.387502
Trial1	2	1	blindfold	clockwise	practice	Guided	1	0.5	-0.25	31.11412	-0.29991	-1.45037	0.030079	0.847525969172644	0.294939	-0.899055	0.35002
Trial1	2	1	blindfold	clockwise	practice	Guided	1	0.5	-0.25	31.13411	-0.29986	-1.4504	0.041005	0.851152119703723	0.415495	-0.827114	0.07588
Trial1	2	1	blindfold	clockwise	practice	Guided	1	0.5	-0.25	31.15411	-0.29981	-1.45044	0.051595	0.854783931344472	0.443124	-1.055632	0.19941
Trial1	2	1	blindfold	clockwise	practice	Guided	1	0.5	-0.25	31.17412	-0.29979	-1.4505	0.072414	0.862331038962373	0.364098	-0.954068	0.224344
Trial1	2	1	blindfold	clockwise	practice	Guided	1	0.5	-0.25	31.19412	-0.29986	-1.45051	0.082658	0.86627788020565	0.216187	-0.882128	0.559704
Trial1	2	1	blindfold	clockwise	practice	Guided	1	0.5	-0.25	31.21411	-0.29989	-1.45047	0.093306	0.870449905813073	0.243713	-1.030241	0.575082
Trial1	2	1	blindfold	clockwise	practice	Guided	1	0.5	-0.25	31.23412	-0.29989	-1.4505	0.10415	0.874783545293885	0.292477	-1.047168	0.744998
Trial1	2	1	blindfold	clockwise	practice	Guided	1	0.5	-0.25	31.25412	-0.29988	-1.45052	0.11455	0.879036242170768	0.240433	-1.0514	0.772871
Trial1	2	1	blindfold	clockwise	practice	Guided	1	0.5	-0.25	31.27411	-0.29987	-1.45055	0.13693	0.888541989673442	0.355276	-1.284149	0.66604
Trial1	2	1	blindfold	clockwise	practice	Guided	1	0.5	-0.25	31.29411	-0.29984	-1.45061	0.14843	0.89358295611551	0.309421	-1.360321	0.968813
Trial1	2	1	blindfold	clockwise	practice	Guided	1	0.5	-0.25	31.31412	-0.29985	-1.45066	0.16067	0.899116148482853	0.201371	-1.326467	1.048714
Trial1	2	1	blindfold	clockwise	practice	Guided	1	0.5	-0.25	31.33412	-0.29987	-1.45065	0.17281	0.904743237484557	0.269624	-1.313771	0.905845
Trial1	2	1	blindfold	clockwise	practice	Guided	1	0.5	-0.25	31.35411	-0.29987	-1.45067	0.18552	0.910752273766009	0.236932	-1.33493	0.789753
Trial1	2	1	blindfold	clockwise	practice	Guided	1	0.5	-0.25	31.37411	-0.29988	-1.45067	0.21125	0.923341529580794	0.224308	-1.288381	0.975435
Trial1	2	1	blindfold	clockwise	practice	Guided	1	0.5	-0.25	31.39412	-0.29989	-1.45065	0.22479	0.930187920291009	0.30341	-1.250294	1.12268
Trial1	2	1	blindfold	clockwise	practice	Guided	1	0.5	-0.25	31.41412	-0.29985	-1.45066	0.23912	0.937549128309302	0.401077	-1.47458	1.029235
Trial1	2	1	blindfold	clockwise	practice	Guided	1	0.5	-0.25	31.43411	-0.2998	-1.4507	0.25317	0.944912755796041	0.471858	-1.461884	0.848855
Trial1	2	1	blindfold	clockwise	practice	Guided	1	0.5	-0.25	31.45412	-0.29976	-1.45072	0.26817	0.952951299922865	0.487862	-1.487275	0.814316
Trial1	2	1	blindfold	clockwise	practice	Guided	1	0.5	-0.25	31.47412	-0.29975	-1.45076	0.29727	0.969074050710509	0.449799	-1.720024	0.938224
Trial1	2	1	blindfold	clockwise	practice	Guided	1	0.5	-0.25	31.49411	-0.29979	-1.45079	0.31148	0.977202031510151	0.417845	-1.559216	1.007097
Trial1	2	1	blindfold	clockwise	practice	Guided	1	0.5	-0.25	31.51411	-0.2998	-1.45076	0.32619	0.98573574743674	0.379667	-1.415335	0.706246
Trial1	2	1	blindfold	clockwise	practice	Guided	1	0.5	-0.25	31.53412	-0.29979	-1.45076	0.34095	0.994427449821107	0.391446	-1.736951	0.844372
Trial1	2	1	blindfold	clockwise	practice	Guided	1	0.5	-0.25	31.55412	-0.2998	-1.45082	0.35661	1.0038205745626	0.40546	-1.749647	0.772069
Trial1	2	1	blindfold	clockwise	practice	Guided	1	0.5	-0.25	31.57411	-0.29979	-1.45087	0.38647	1.02213408328847	0.37748	-1.643852	0.832397
Trial1	2	1	blindfold	clockwise	practice	Guided	1	0.5	-0.25	31.59412	-0.29985	-1.45081	0.40168	1.03172031801542	0.231699	-1.483043	0.936863
Trial1	2	1	blindfold	clockwise	practice	Guided	1	0.5	-0.25	31.61412	-0.29987	-1.4508	0.41704	1.04150582736138	0.297068	-1.842746	0.908082
Trial1	2	1	blindfold	clockwise	practice	Guided	1	0.5	-0.25	31.63411	-0.29987	-1.45086	0.4325	1.05147432466516	0.207377	-1.775038	0.896061
Trial1	2	1	blindfold	clockwise	practice	Guided	1	0.5	-0.25	31.65411	-0.29987	-1.4509	0.44808	1.06165330054357	0.261091	-1.749647	0.98146
Trial1	2	1	blindfold	clockwise	practice	Guided	1	0.5	-0.25	31.67412	-0.29987	-1.4509	0.48008	1.08296297947182	0.263465	-1.775038	0.859322
Trial1	2	1	blindfold	clockwise	practice	Guided	1	0.5	-0.25	31.69412	-0.29989	-1.45091	0.49608	1.09382785168089	0.26139	-2.003555	0.981349
Trial1	2	1	blindfold	clockwise	practice	Guided	1	0.5	-0.25	31.71411	-0.29988	-1.45096	0.51274	1.10525125791966	0.310366	-1.868137	0.978634
Trial1	2	1	blindfold	clockwise	practice	Guided	1	0.5	-0.25	31.73412	-0.29986	-1.45093	0.52909	1.11658287723212	0.315818	-1.75811	0.995119
Trial1	2	1	blindfold	clockwise	practice	Guided	1	0.5	-0.25	31.75412	-0.29985	-1.45092	0.54606	1.12848197427193	0.271711	-1.918919	1.001712
Trial1	2	1	blindfold	clockwise	practice	Guided	1	0.5	-0.25	31.77411	-0.29986	-1.45091	0.55502	1.1348274213386	0.177067	-1.940078	1.141506
Trial1	2	1	blindfold	clockwise	practice	Guided	1	0.5	-0.25	31.79411	-0.29994	-1.45084	0.55362	1.13389111524494	-1.584403	0.814816	6.739816
Trial1	2	1	blindfold	clockwise	practice	Guided	1	0.5	-0.25	31.81412	-0.30052	-1.45014	0.5528	1.13371959253191	-2.307179	-1.305315	5.527702
Trial1	2	1	blindfold	clockwise	practice	Guided	1	0.5	-0.25	31.83412	-0.30081	-1.4502	0.55236	1.13361291350012	-1.787649	-0.056919	3.988376
Trial1	2	1	blindfold	clockwise	practice	Guided	1	0.5	-0.25	31.85411	-0.30082	-1.4502	0.55235	1.1336128788437	-1.587014	-1.013278	4.924276
Trial1	2	1	blindfold	clockwise	practice	Guided	1	0.5	-0.25	31.87411	-0.30078	-1.45032	0.55193	1.13328740711751	-0.588115	-1.67767	4.372458
Trial1	2	1	blindfold	clockwise	practice	Guided	1	0.5	-0.25	31.89412	-0.30021	-1.45071	0.55179	1.13278561305496	0.280171	-2.528262	3.159072
Trial1	2	1	blindfold	clockwise	practice	Guided	1	0.5	-0.25	31.91412	-0.3001	-1.45096	0.55175	1.13267960047018	0.193518	-2.045837	3.046096
Trial1	2	1	blindfold	clockwise	practice	Guided	1	0.5	-0.25	31.93411	-0.30009	-1.45098	0.55176	1.13267961514576	-0.085491	-2.282818	3.642031
Trial1	2	1	blindfold	clockwise	practice	Guided	1	0.5	-0.25	31.95412	-0.30009	-1.45099	0.55181	1.13271501374958	-0.183066	-1.808856	3.971325
Trial1	2	1	blindfold	clockwise	practice	Guided	1	0.5	-0.25	31.97412	-0.30009	-1.45097	0.55218	1.13297693012399	-0.328259	-1.791929	4.568257
Trial1	2	1	blindfold	clockwise	practice	Guided	1	0.5	-0.25	31.99411	-0.30009	-1.45095	0.55233	1.13308315698022	-0.047577	-1.474544	5.208925
Trial1	2	1	blindfold	clockwise	practice	Guided	1	0.5	-0.25	32.01411	-0.30008	-1.45093	0.55242	1.13313979789516	0.287542	-1.491471	5.303951
Trial1	2	1	blindfold	clockwise	practice	Guided	1	0.5	-0.25	32.03412	-0.30005	-1.4509	0.55254	1.13320364157449	0.795549	-1.224868	5.380261
Trial1	2	1	blindfold	clockwise	practice	Guided	1	0.5	-0.25	32.05412	-0.29986	-1.45079	0.55269	1.13317571796079	1.409343	-1.131768	5.60787
Trial1	2	1	blindfold	clockwise	practice	Guided	1	0.5	-0.25	32.07411	-0.29915	-1.45067	0.55266	1.13265341726026	2.077847	-1.013278	5.541709
Trial1	2	1	blindfold	clockwise	practice	Guided	1	0.5	-0.25	32.09412	-0.29392	-1.45052	0.55246	1.12882729333798	2.699017	-1.186781	4.849331
Trial1	2	1	blindfold	clockwise	practice	Guided	1	0.5	-0.25	32.11412	-0.28853	-1.45057	0.55228	1.12491455718004	2.768333	-1.309504	4.465542
Trial1	2	1	blindfold	clockwise	practice	Guided	1	0.5	-0.25	32.13411	-0.28193	-1.45064	0.55215	1.12020496539984	3.036554	-1.368749	4.269431
Trial1	2	1	blindfold	clockwise	practice	Guided	1	0.5	-0.25	32.15411	-0.27324	-1.45067	0.5521	1.11412051056042	3.60354	-1.250258	4.165413
Trial1	2	1	blindfold	clockwise	practice	Guided	1	0.5	-0.25	32.17412	-0.26176	-1.45065	0.55216	1.10622737141697	4.175259	-1.356053	4.292104
Trial1	2	1	blindfold	clockwise	practice	Guided	1	0.5	-0.25	32.19412	-0.23088	-1.45072	0.55219	1.08521628729968	3.885553	-1.618425	4.360625
Trial1	2	1	blindfold	clockwise	practice	Guided	1	0.5	-0.25	32.21411	-0.21162	-1.45079	0.55225	1.07238432267696	3.146835	-1.597266	4.553878
Trial1	2	1	blindfold	clockwise	practice	Guided	1	0.5	-0.25	32.23412	-0.1893	-1.45081	0.5523	1.05774275841044	2.600801	-1.453385	4.635557
Trial1	2	1	blindfold	clockwise	practice	Guided	1	0.5	-0.25	32.25412	-0.16766	-1.45077	0.55227	1.04374662541619	2.338111	-1.478776	4.523187
Trial1	2	1	blindfold	clockwise	practice	Guided	1	0.5	-0.25	32.27411	-0.14439	-1.45075	0.55197	1.02878295257853	2.275632	-1.703061	4.248539
Trial1	2	1	blindfold	clockwise	practice	Guided	1	0.5	-0.25	32.29411	-0.09429999	-1.45092	0.55186	0.998084116013752	2.457815	-2.062764	3.689842
Trial1	2	1	blindfold	clockwise	practice	Guided	1	0.5	-0.25	32.31412	-0.067346	-1.45101	0.55182	0.982240685039019	2.341267	-2.113546	3.678031
Trial1	2	1	blindfold	clockwise	practice	Guided	1	0.5	-0.25	32.33412	-0.040284	-1.45104	0.55177	0.966820504942195	2.165984	-2.092387	3.496855
Trial1	2	1	blindfold	clockwise	practice	Guided	1	0.5	-0.25	32.35411	-0.012534	-1.45105	0.55175	0.951574574332699	1.81411	-2.143168	3.479764
Trial1	2	1	blindfold	clockwise	practice	Guided	1	0.5	-0.25	32.37411	0.015572	-1.45106	0.55183	0.936804048739656	1.471158	-2.160095	3.576681
Trial1	2	1	blindfold	clockwise	practice	Guided	1	0.5	-0.25	32.39412	0.073512	-1.45103	0.55185	0.90821554034697	1.257807	-2.007751	3.711659
Trial1	2	1	blindfold	clockwise	practice	Guided	1	0.5	-0.25	32.41412	0.10057	-1.45102	0.55184	0.895819019499737	1.257967	-2.096618	3.676173
Trial1	2	1	blindfold	clockwise	practice	Guided	1	0.5	-0.25	32.43411	0.12912	-1.45105	0.55186	0.883476881094454	1.10368	-2.215109	3.747124
Trial1	2	1	blindfold	clockwise	practice	Guided	1	0.5	-0.25	32.45412	0.15653	-1.4511	0.55185	0.872315941518356	1.00613	-2.122009	3.703795
Trial1	2	1	blindfold	clockwise	practice	Guided	1	0.5	-0.25	32.47412	0.18353	-1.45108	0.55178	0.86197703225779	1.004787	-2.096618	3.583095
Trial1	2	1	blindfold	clockwise	practice	Guided	1	0.5	-0.25	32.49411	0.23732	-1.451	0.55179	0.8437226971237	1.142768	-2.134705	3.613075
Trial1	2	1	blindfold	clockwise	practice	Guided	1	0.5	-0.25	32.51411	0.26345	-1.45105	0.55177	0.835937193701164	1.107075	-2.117777	3.537725
Trial1	2	1	blindfold	clockwise	practice	Guided	1	0.5	-0.25	32.53412	0.2901	-1.45106	0.55175	0.82877082231364	1.056982	-2.151632	3.499107
Trial1	2	1	blindfold	clockwise	practice	Guided	1	0.5	-0.25	32.55412	0.3411	-1.45106	0.55172	0.81731524681767	1.145282	-2.062764	3.470782
Trial1	2	1	blindfold	clockwise	practice	Guided	1	0.5	-0.25	32.57411	0.3411	-1.45106	0.55172	0.81731524681767	1.145282	-2.062764	3.470782
Trial1	2	1	blindfold	clockwise	practice	Guided	1	0.5	-0.25	32.59412	0.41447	-1.45106	0.55162	0.806169968441359	1.356014	-2.155864	3.470782
Trial1	2	1	blindfold	clockwise	practice	Guided	1	0.5	-0.25	32.61412	0.41524	-1.45108	0.55155	0.806019051303876	1.484061	-2.151632	3.064003
Trial1	2	1	blindfold	clockwise	practice	Guided	1	0.5	-0.25	32.63411	0.44474	-1.45107	0.5516	0.803502454796433	1.331331	-2.037373	3.208416
Trial1	2	1	blindfold	clockwise	practice	Guided	1	0.5	-0.25	32.65411	0.47041	-1.45103	0.55172	0.80226589373963	1.537242	-1.948505	3.553989
Trial1	2	1	blindfold	clockwise	practice	Guided	1	0.5	-0.25	32.67412	0.49783	-1.45099	0.55175	0.801752940995933	1.707256	-1.940042	3.565781
Trial1	2	1	blindfold	clockwise	practice	Guided	1	0.5	-0.25	32.69412	0.54967	-1.45097	0.55168	0.80321720564389	1.449548	-1.923115	3.35886
Trial1	2	1	blindfold	clockwise	practice	Guided	1	0.5	-0.25	32.71411	0.57627	-1.45096	0.55163	0.80525014727661	1.305567	-1.956969	3.2194
Trial1	2	1	blindfold	clockwise	practice	Guided	1	0.5	-0.25	32.73412	0.60373	-1.45098	0.55157	0.808253907982999	1.587334	-2.0543	3.147893
Trial1	2	1	blindfold	clockwise	practice	Guided	1	0.5	-0.25	32.75412	0.63062	-1.45102	0.55149	0.812063925669323	2.00196	-2.117777	3.004839
Trial1	2	1	blindfold	clockwise	practice	Guided	1	0.5	-0.25	32.77411	0.65977	-1.45105	0.55139	0.817161169146506	2.228944	-2.177023	2.759722
Trial1	2	1	blindfold	clockwise	practice	Guided	1	0.5	-0.25	32.79411	0.716	-1.45112	0.55143	0.830027714656075	1.727766	-2.185486	2.813981
Trial1	2	1	blindfold	clockwise	practice	Guided	1	0.5	-0.25	32.81412	0.7452	-1.45109	0.55153	0.838196502003407	1.718027	-2.045837	3.196164
Trial1	2	1	blindfold	clockwise	practice	Guided	1	0.5	-0.25	32.83412	0.77561	-1.45101	0.55154	0.847600881707941	1.830102	-1.880797	3.121531
Trial1	2	1	blindfold	clockwise	practice	Guided	1	0.5	-0.25	32.85411	0.8056099	-1.45096	0.5515	0.857787634972729	2.121154	-2.138936	3.008987
Trial1	2	1	blindfold	clockwise	practice	Guided	1	0.5	-0.25	32.87411	0.83723	-1.45103	0.55147	0.869527585785298	2.083258	-2.206645	2.96496
Trial1	2	1	blindfold	clockwise	practice	Guided	1	0.5	-0.25	32.89412	0.90017	-1.45113	0.55145	0.895800272883024	1.793573	-2.248963	2.889708
Trial1	2	1	blindfold	clockwise	practice	Guided	1	0.5	-0.25	32.91412	0.93306	-1.45115	0.5514	0.910924214528644	1.763251	-2.40554	2.801276
Trial1	2	1	blindfold	clockwise	practice	Guided	1	0.5	-0.25	32.93411	0.96526	-1.45119	0.55135	0.926622176239095	1.883799	-2.363222	2.680998
Trial1	2	1	blindfold	clockwise	practice	Guided	1	0.5	-0.25	32.95412	0.9978	-1.4512	0.55132	0.943354970969001	1.922785	-2.282818	2.606754
Trial1	2	1	blindfold	clockwise	practice	Guided	1	0.5	-0.25	32.97412	1.03067	-1.45117	0.55128	0.961072511156612	1.710172	-2.278586	2.757965
Trial1	2	1	blindfold	clockwise	practice	Guided	1	0.5	-0.25	32.99411	1.09914	-1.45117	0.55123	1.00046898434157	1.682339	-2.380149	2.38972
Trial1	2	1	blindfold	clockwise	practice	Guided	1	0.5	-0.25	33.01411	1.13155	-1.45121	0.55119	1.02017684295978	1.483203	-2.490176	2.39514
Trial1	2	1	blindfold	clockwise	practice	Guided	1	0.5	-0.25	33.03412	1.16598	-1.45123	0.55117	1.04182661269746	1.501788	-2.485944	2.376808
Trial1	2	1	blindfold	clockwise	practice	Guided	1	0.5	-0.25	33.05412	1.19937	-1.45124	0.55115	1.06346589011609	1.584503	-2.392844	2.277735
Trial1	2	1	blindfold	clockwise	practice	Guided	1	0.5	-0.25	33.07411	1.23385	-1.45125	0.55111	1.08642211376488	1.645476	-2.473249	2.260736
Trial1	2	1	blindfold	clockwise	practice	Guided	1	0.5	-0.25	33.09412	1.30098	-1.45132	0.55106	1.13281330191269	1.469422	-2.684839	2.253175
Trial1	2	1	blindfold	clockwise	practice	Guided	1	0.5	-0.25	33.11412	1.31072	-1.45131	0.55096	1.13965073300875	5.847024	-2.583275	0.364235
Trial1	2	1	blindfold	clockwise	practice	Guided	1	0.5	-0.25	33.13411	1.30715	-1.45143	0.55068	1.13691673451404	11.02063	-4.267532	0.768053
Trial1	2	1	blindfold	clockwise	practice	Guided	1	0.5	-0.25	33.15411	1.30553	-1.4517	0.55036	1.13554166091767	7.539977	-4.419877	-0.386332
Trial1	2	1	blindfold	clockwise	practice	Guided	1	0.5	-0.25	33.17412	1.30399	-1.45187	0.5507	1.13468957634653	1.258201	-3.285754	-0.141345
Trial1	2	1	blindfold	clockwise	practice	Guided	1	0.5	-0.25	33.19412	1.29793	-1.45101	0.55148	1.1309564409021	-0.528943	-0.662038	3.37161
Trial1	2	1	blindfold	clockwise	practice	Guided	1	0.5	-0.25	33.21411	1.29479	-1.45049	0.55184	1.12899893195196	4.420354	-1.203709	3.836795
Trial1	2	1	blindfold	clockwise	practice	Guided	1	0.5	-0.25	33.23412	1.29593	-1.45063	0.55165	1.12966690320055	7.012656	-2.61713	2.915951
Trial1	2	1	blindfold	clockwise	practice	Guided	1	0.5	-0.25	33.25412	1.30168	-1.45121	0.55151	1.13362657247124	4.863324	-3.912061	2.523404
Trial1	2	1	blindfold	clockwise	practice	Guided	1	0.5	-0.25	33.27411	1.30305	-1.45142	0.55146	1.13456050727217	2.658042	-3.179959	2.425822
Trial1	2	1	blindfold	clockwise	practice	Guided	1	0.5	-0.25	33.29411	1.30189	-1.45154	0.55145	1.1337326502515	3.288388	-3.027614	2.623163
Trial1	2	1	blindfold	clockwise	practice	Guided	1	0.5	-0.25	33.31412	1.30188	-1.45154	0.55141	1.13369725292868	3.550218	-3.383086	2.158835
Trial1	2	1	blindfold	clockwise	practice	Guided	1	0.5	-0.25	33.33412	1.30188	-1.45155	0.55129	1.1336124393763	3.608787	-3.400013	1.43437
Trial1	2	1	blindfold	clockwise	practice	Guided	1	0.5	-0.25	33.35411	1.30186	-1.45158	0.55108	1.13344993643528	3.477595	-3.789338	0.910647
Trial1	2	1	blindfold	clockwise	practice	Guided	1	0.5	-0.25	33.37411	1.30185	-1.4517	0.55059	1.13309654038416	3.737973	-4.064405	0.433059
Trial1	2	1	blindfold	clockwise	practice	Guided	1	0.5	-0.25	33.39412	1.30194	-1.45184	0.55028	1.13294119203886	4.512667	-4.030551	-0.752408
Trial1	2	1	blindfold	clockwise	practice	Guided	1	0.5	-0.25	33.41412	1.30205	-1.45193	0.54983	1.13270139264622	4.607746	-4.1702	-1.505412
Trial1	2	1	blindfold	clockwise	practice	Guided	1	0.5	-0.25	33.43411	1.30214	-1.45203	0.54895	1.13214381117493	4.54696	-4.462195	-2.094205
Trial1	2	1	blindfold	clockwise	practice	Guided	1	0.5	-0.25	33.45412	1.3022	-1.45216	0.54709	1.13087454383409	4.492741	-4.576453	-2.633965
Trial1	2	1	blindfold	clockwise	practice	Guided	1	0.5	-0.25	33.47412	1.30224	-1.45225	0.53885	1.12511038462041	4.619437	-4.559526	-3.243111
Trial1	2	1	blindfold	clockwise	practice	Guided	1	0.5	-0.25	33.49411	1.30232	-1.45235	0.53142	1.11997079989937	4.565252	-4.762652	-3.943833
Trial1	2	1	blindfold	clockwise	practice	Guided	1	0.5	-0.25	33.51411	1.3023	-1.45239	0.52279	1.11395226959558	4.517664	-4.834593	-3.865596
Trial1	2	1	blindfold	clockwise	practice	Guided	1	0.5	-0.25	33.53412	1.30228	-1.45241	0.5121	1.10654846183034	4.560098	-4.843057	-3.83947
Trial1	2	1	blindfold	clockwise	practice	Guided	1	0.5	-0.25	33.55412	1.30228	-1.45237	0.49955	1.0979427566048	4.710497	-4.59338	-3.865808
Trial1	2	1	blindfold	clockwise	practice	Guided	1	0.5	-0.25	33.57411	1.30233	-1.45232	0.46853	1.07704169657187	4.729406	-4.563758	-4.014367
Trial1	2	1	blindfold	clockwise	practice	Guided	1	0.5	-0.25	33.59412	1.30229	-1.4523	0.45129	1.06558756770944	4.378436	-4.716103	-3.191391
Trial1	2	1	blindfold	clockwise	practice	Guided	1	0.5	-0.25	33.61412	1.3022	-1.45233	0.4328	1.05344228566471	4.177857	-4.525672	-2.757807
Trial1	2	1	blindfold	clockwise	practice	Guided	1	0.5	-0.25	33.63411	1.30212	-1.45233	0.41434	1.04151049343447	4.253119	-4.68648	-2.544476
Trial1	2	1	blindfold	clockwise	practice	Guided	1	0.5	-0.25	33.65411	1.3021	-1.45236	0.39544	1.02954219349623	4.203634	-4.889606	-2.558672
Trial1	2	1	blindfold	clockwise	practice	Guided	1	0.5	-0.25	33.67412	1.30207	-1.45241	0.35518	1.00476822321238	4.023417	-4.834593	-2.620485
Trial1	2	1	blindfold	clockwise	practice	Guided	1	0.5	-0.25	33.69412	1.30191	-1.4525	0.33503	0.992632668254291	3.611085	-5.075806	-2.440705
Trial1	2	1	blindfold	clockwise	practice	Guided	1	0.5	-0.25	33.71411	1.30184	-1.45253	0.31445	0.980587119759106	3.714199	-5.190064	-2.583267
Trial1	2	1	blindfold	clockwise	practice	Guided	1	0.5	-0.25	33.73412	1.30185	-1.45258	0.29351	0.96869317619705	3.78339	-5.15621	-2.358817
Trial1	2	1	blindfold	clockwise	practice	Guided	1	0.5	-0.25	33.75412	1.3019	-1.45258	0.27161	0.956619381121231	3.879497	-5.003865	-2.330802
Trial1	2	1	blindfold	clockwise	practice	Guided	1	0.5	-0.25	33.77411	1.30193	-1.45251	0.22724	0.933193267251349	3.86183	-4.927693	-2.626039
Trial1	2	1	blindfold	clockwise	practice	Guided	1	0.5	-0.25	33.79411	1.30187	-1.45251	0.20557	0.922247088421573	3.545282	-5.135051	-2.40156
Trial1	2	1	blindfold	clockwise	practice	Guided	1	0.5	-0.25	33.81412	1.30178	-1.45253	0.18243	0.910959301596748	3.364602	-5.096965	-2.095933
Trial1	2	1	blindfold	clockwise	practice	Guided	1	0.5	-0.25	33.83412	1.30169	-1.45249	0.15986	0.900384488114995	3.276424	-4.881143	-2.166352
Trial1	2	1	blindfold	clockwise	practice	Guided	1	0.5	-0.25	33.85411	1.30168	-1.45247	0.13704	0.89021959558592	3.486559	-5.058878	-2.194093
Trial1	2	1	blindfold	clockwise	practice	Guided	1	0.5	-0.25	33.87411	1.30172	-1.45245	0.089961	0.870820576757389	3.662977	-4.775348	-2.44567
Trial1	2	1	blindfold	clockwise	practice	Guided	1	0.5	-0.25	33.89412	1.30177	-1.45234	0.066023	0.861803814786035	3.549799	-4.754189	-1.888488
Trial1	2	1	blindfold	clockwise	practice	Guided	1	0.5	-0.25	33.91412	1.30176	-1.45235	0.042908	0.853588969080152	3.392582	-4.627235	-1.848457
Trial1	2	1	blindfold	clockwise	practice	Guided	1	0.5	-0.25	33.93411	1.30174	-1.45236	0.019994	0.8459808970408	3.622276	-4.80497	-1.682498
Trial1	2	1	blindfold	clockwise	practice	Guided	1	0.5	-0.25	33.95412	1.30176	-1.45236	-0.0026492	0.839047941936353	3.485513	-4.59338	-1.60748
Trial1	2	1	blindfold	clockwise	practice	Guided	1	0.5	-0.25	33.97412	1.30179	-1.45235	-0.048071	0.826826779475439	3.617718	-4.931924	-1.658585
Trial1	2	1	blindfold	clockwise	practice	Guided	1	0.5	-0.25	33.99411	1.30181	-1.45233	-0.071566	0.821424378877073	3.477995	-4.614539	-2.402534
Trial1	2	1	blindfold	clockwise	practice	Guided	1	0.5	-0.25	34.01411	1.30171	-1.45229	-0.09564801	0.816433388358391	3.163944	-4.462195	-2.56574
Trial1	2	1	blindfold	clockwise	practice	Guided	1	0.5	-0.25	34.03412	1.30156	-1.45226	-0.11937	0.812134539818186	2.789308	-4.59338	-2.120553
Trial1	2	1	blindfold	clockwise	practice	Guided	1	0.5	-0.25	34.05412	1.30143	-1.4523	-0.1432	0.808514851454484	2.848445	-4.694944	-1.981102
Trial1	2	1	blindfold	clockwise	practice	Guided	1	0.5	-0.25	34.07411	1.30141	-1.45235	-0.19132	0.803555509521656	2.99481	-4.762652	-2.145274
Trial1	2	1	blindfold	clockwise	practice	Guided	1	0.5	-0.25	34.09412	1.30155	-1.45238	-0.21626	0.802259714280773	3.018897	-4.669553	-1.998595
Trial1	2	1	blindfold	clockwise	practice	Guided	1	0.5	-0.25	34.11412	1.30156	-1.45232	-0.24054	0.801615746560985	2.942907	-4.56799	-1.775894
Trial1	2	1	blindfold	clockwise	practice	Guided	1	0.5	-0.25	34.13411	1.30149	-1.4523	-0.26512	0.801632674103509	2.692446	-4.669553	-2.254866
Trial1	2	1	blindfold	clockwise	practice	Guided	1	0.5	-0.25	34.15411	1.30138	-1.45229	-0.29062	0.802408723153347	2.517495	-4.572221	-2.059465
Trial1	2	1	blindfold	clockwise	practice	Guided	1	0.5	-0.25	34.17412	1.30124	-1.45225	-0.33937	0.806208710178976	2.142894	-4.195591	-1.582922
Trial1	2	1	blindfold	clockwise	practice	Guided	1	0.5	-0.25	34.19412	1.30107	-1.45208	-0.36316	0.809023048799076	2.192983	-4.05171	-1.192783
Trial1	2	1	blindfold	clockwise	practice	Guided	1	0.5	-0.25	34.21411	1.30111	-1.45203	-0.3872	0.812773601529101	2.392424	-4.212518	-1.270285
Trial1	2	1	blindfold	clockwise	practice	Guided	1	0.5	-0.25	34.23412	1.30115	-1.45205	-0.40998	0.816966986150671	2.113667	-4.009392	-1.067103
Trial1	2	1	blindfold	clockwise	practice	Guided	1	0.5	-0.25	34.25412	1.30113	-1.45201	-0.4322	0.821587610480136	2.128675	-4.026319	-1.056855
Trial1	2	1	blindfold	clockwise	practice	Guided	1	0.5	-0.25	34.27411	1.30104	-1.45198	-0.47561	0.832204931023783	1.708972	-3.93322	-0.984403
Trial1	2	1	blindfold	clockwise	practice	Guided	1	0.5	-0.25	34.29411	1.30085	-1.45191	-0.49684	0.838027900638658	1.67453	-3.679312	-0.911906
Trial1	2	1	blindfold	clockwise	practice	Guided	1	0.5	-0.25	34.31412	1.30083	-1.45183	-0.5167	0.844071924781857	1.838928	-3.37039	-0.648705
Trial1	2	1	blindfold	clockwise	practice	Guided	1	0.5	-0.25	34.33412	1.30087	-1.45172	-0.53562	0.850277380685151	1.759685	-3.264595	-0.185801
Trial1	2	1	blindfold	clockwise	practice	Guided	1	0.5	-0.25	34.35411	1.30092	-1.45164	-0.55424	0.856758327824	1.821517	-3.150337	-0.335283
Trial1	2	1	blindfold	clockwise	practice	Guided	1	0.5	-0.25	34.37411	1.30093	-1.45159	-0.58841	0.869488385573632	1.804544	-3.289986	-0.666959
Trial1	2	1	blindfold	clockwise	practice	Guided	1	0.5	-0.25	34.39412	1.3008	-1.45161	-0.60471	0.875842313015289	1.453478	-3.019151	-0.754981
Trial1	2	1	blindfold	clockwise	practice	Guided	1	0.5	-0.25	34.41412	1.30073	-1.45155	-0.62097	0.882489243999935	1.394064	-2.951442	-0.685945
Trial1	2	1	blindfold	clockwise	practice	Guided	1	0.5	-0.25	34.43411	1.3007	-1.45146	-0.6362	0.888971797683143	1.509391	-2.913356	-0.467011
Trial1	2	1	blindfold	clockwise	practice	Guided	1	0.5	-0.25	34.45412	1.30072	-1.45145	-0.65083	0.895442430403668	1.538089	-3.048773	-0.569011
Trial1	2	1	blindfold	clockwise	practice	Guided	1	0.5	-0.25	34.47412	1.30077	-1.45149	-0.67915	0.908516578707082	1.642214	-3.099555	-0.523577
Trial1	2	1	blindfold	clockwise	practice	Guided	1	0.5	-0.25	34.49411	1.30077	-1.45144	-0.69254	0.914917679001458	1.475005	-2.794865	-0.553044
Trial1	2	1	blindfold	clockwise	practice	Guided	1	0.5	-0.25	34.51411	1.30072	-1.45138	-0.70476	0.920846975289043	1.388778	-2.773706	-0.694396
Trial1	2	1	blindfold	clockwise	practice	Guided	1	0.5	-0.25	34.53412	1.30069	-1.45139	-0.71693	0.926891697330428	1.245818	-2.756779	-0.589904
Trial1	2	1	blindfold	clockwise	practice	Guided	1	0.5	-0.25	34.55412	1.30063	-1.45137	-0.72871	0.932829895722	1.120482	-2.549421	-0.576014
Trial1	2	1	blindfold	clockwise	practice	Guided	1	0.5	-0.25	34.57411	1.30057	-1.4513	-0.75167	0.944767238309041	1.046008	-2.57058	-0.590731
Trial1	2	1	blindfold	clockwise	practice	Guided	1	0.5	-0.25	34.59412	1.30049	-1.45127	-0.76263	0.950565010039506	0.841421	-2.515567	-0.660629
Trial1	2	1	blindfold	clockwise	practice	Guided	1	0.5	-0.25	34.61412	1.30043	-1.45125	-0.77373	0.956546586417106	0.646586	-2.557885	-0.678016
Trial1	2	1	blindfold	clockwise	practice	Guided	1	0.5	-0.25	34.63411	1.30037	-1.45124	-0.78437	0.962363446930951	0.654958	-2.502871	-0.780436
Trial1	2	1	blindfold	clockwise	practice	Guided	1	0.5	-0.25	34.65411	1.30034	-1.45125	-0.79535	0.968478525385144	0.630382	-2.536726	-0.860705
Trial1	2	1	blindfold	clockwise	practice	Guided	1	0.5	-0.25	34.67412	1.30035	-1.45127	-0.81692	0.980794768437582	0.783865	-2.748316	-1.100092
Trial1	2	1	blindfold	clockwise	practice	Guided	1	0.5	-0.25	34.69412	1.30036	-1.45128	-0.82778	0.987119957541734	0.599129	-2.342063	-0.975345
Trial1	2	1	blindfold	clockwise	practice	Guided	1	0.5	-0.25	34.71411	1.30031	-1.45121	-0.83885	0.993599752844956	0.560167	-2.498639	-0.625742
Trial1	2	1	blindfold	clockwise	practice	Guided	1	0.5	-0.25	34.73412	1.30026	-1.45121	-0.84955	0.999938096602178	0.477101	-2.439394	-0.829841
Trial1	2	1	blindfold	clockwise	practice	Guided	1	0.5	-0.25	34.75412	1.30021	-1.45122	-0.86019	1.00631402659463	0.329384	-2.414003	-0.840836
Trial1	2	1	blindfold	clockwise	practice	Guided	1	0.5	-0.25	34.77411	1.30016	-1.45122	-0.88161	1.01940525681483	0.176077	-2.409772	-0.75021
Trial1	2	1	blindfold	clockwise	practice	Guided	1	0.5	-0.25	34.79411	1.30012	-1.45121	-0.89229	1.0260256517391	0.24089	-2.31244	-0.712358
Trial1	2	1	blindfold	clockwise	practice	Guided	1	0.5	-0.25	34.81412	1.30013	-1.45116	-0.90254	1.03248076040716	0.205086	-2.19395	-0.667845
Trial1	2	1	blindfold	clockwise	practice	Guided	1	0.5	-0.25	34.83412	1.30014	-1.45113	-0.91294	1.03909261133563	0.260366	-2.430931	-0.601911
Trial1	2	1	blindfold	clockwise	practice	Guided	1	0.5	-0.25	34.85411	1.30016	-1.45119	-0.9226	1.04529742993847	0.353103	-2.511335	-0.635874
Trial1	2	1	blindfold	clockwise	practice	Guided	1	0.5	-0.25	34.87411	1.30017	-1.45121	-0.9422899	1.05808190290064	0.333327	-2.45209	-0.730087
Trial1	2	1	blindfold	clockwise	practice	Guided	1	0.5	-0.25	34.89412	1.30012	-1.45115	-0.95154	1.06411961783243	0.255401	-2.143168	-0.410631
Trial1	2	1	blindfold	clockwise	practice	Guided	1	0.5	-0.25	34.91412	1.30011	-1.4511	-0.96074	1.07019973840973	0.268369	-2.198182	-0.408159
Trial1	2	1	blindfold	clockwise	practice	Guided	1	0.5	-0.25	34.93411	1.30013	-1.4511	-0.96941	1.07599199981007	0.312157	-2.117777	-0.484993
Trial1	2	1	blindfold	clockwise	practice	Guided	1	0.5	-0.25	34.95412	1.30015	-1.45108	-0.97785	1.08166803268132	0.338995	-2.10085	-0.535435
Trial1	2	1	blindfold	clockwise	practice	Guided	1	0.5	-0.25	34.97412	1.30017	-1.45107	-0.99393	1.09256754829164	0.322909	-2.227804	-0.436427
Trial1	2	1	blindfold	clockwise	practice	Guided	1	0.5	-0.25	34.99411	1.30015	-1.4511	-1.00135	1.09761869185181	0.272359	-2.168559	-0.458527
Trial1	2	1	blindfold	clockwise	practice	Guided	1	0.5	-0.25	35.01411	1.30013	-1.45109	-1.00877	1.10269666208446	0.241035	-2.282818	-0.485671
Trial1	2	1	blindfold	clockwise	practice	Guided	1	0.5	-0.25	35.03412	1.30013	-1.45113	-1.01579	1.10753886364161	0.245036	-2.350526	-0.630182
Trial1	2	1	blindfold	clockwise	practice	Guided	1	0.5	-0.25	35.05412	1.30014	-1.45116	-1.02289	1.11246706251578	0.34794	-2.401308	-0.551367
Trial1	2	1	blindfold	clockwise	practice	Guided	1	0.5	-0.25	35.07411	1.30015	-1.45117	-1.03632	1.12184632563308	0.348817	-2.287049	-0.682699
Trial1	2	1	blindfold	clockwise	practice	Guided	1	0.5	-0.25	35.09412	1.30017	-1.45109	-1.04316	1.12666536933157	0.340116	-2.0543	-0.757988
Trial1	2	1	blindfold	clockwise	practice	Guided	1	0.5	-0.25	35.11412	1.30018	-1.45106	-1.04994	1.13145567894003	0.380823	-2.236268	-0.831617
Trial1	2	1	blindfold	clockwise	practice	Guided	1	0.5	-0.25	35.13411	1.30018	-1.45106	-1.0525	1.13326706077654	0.263816	-2.126241	-0.934342
Trial1	2	1	blindfold	clockwise	practice	Guided	1	0.5	-0.25	35.15411	1.30018	-1.45105	-1.05207	1.13296261426893	0.568148	-2.10085	-3.006716
Trial1	2	1	blindfold	clockwise	practice	Guided	1	0.5	-0.25	35.17412	1.3002	-1.45117	-1.05156	1.13261570282866	0.487911	-3.289986	-2.644031
Trial1	2	1	blindfold	clockwise	practice	Guided	1	0.5	-0.25	35.19412	1.30021	-1.45139	-1.05143	1.13253082369684	0.330302	-2.68907	-2.058081
Trial1	2	1	blindfold	clockwise	practice	Guided	1	0.5	-0.25	35.21411	1.30021	-1.45138	-1.0514	1.13250956570998	0.40905	-2.701766	-2.141809
Trial1	2	1	blindfold	clockwise	practice	Guided	1	0.5	-0.25	35.23412	1.30021	-1.45138	-1.05136	1.13248130670056	0.390582	-2.456321	-2.115314
Trial1	2	1	blindfold	clockwise	practice	Guided	1	0.5	-0.25	35.25412	1.30021	-1.45136	-1.05132	1.13245296404214	0.098413	-2.40554	-1.904323
Trial1	2	1	blindfold	clockwise	practice	Guided	1	0.5	-0.25	35.27411	1.30019	-1.45134	-1.05125	1.13238929838735	-0.151325	-2.473249	-1.89905
Trial1	2	1	blindfold	clockwise	practice	Guided	1	0.5	-0.25	35.29411	1.30015	-1.4513	-1.05123	1.13234690807262	-0.448516	-2.469017	-2.005013
Trial1	2	1	blindfold	clockwise	practice	Guided	1	0.5	-0.25	35.31412	1.30012	-1.45129	-1.05121	1.13231167811253	-0.510157	-2.566348	-2.063345
Trial1	2	1	blindfold	clockwise	practice	Guided	1	0.5	-0.25	35.33412	1.3001	-1.45129	-1.05119	1.13228327120059	-0.505393	-2.562116	-2.01388
Trial1	2	1	blindfold	clockwise	practice	Guided	1	0.5	-0.25	35.35411	1.30007	-1.45129	-1.05113	1.1322196995061	-0.753656	-2.574812	-1.822054
Trial1	2	1	blindfold	clockwise	practice	Guided	1	0.5	-0.25	35.37411	1.29998	-1.4513	-1.05104	1.13209224746414	-1.072936	-2.659448	-1.808237
Trial1	2	1	blindfold	clockwise	practice	Guided	1	0.5	-0.25	35.39412	1.29911	-1.45135	-1.05102	1.1314636372144	-1.423318	-2.773706	-2.043525
Trial1	2	1	blindfold	clockwise	practice	Guided	1	0.5	-0.25	35.41412	1.29804	-1.45136	-1.05095	1.13065860296288	-1.641042	-2.57058	-1.869791
Trial1	2	1	blindfold	clockwise	practice	Guided	1	0.5	-0.25	35.43411	1.29633	-1.45129	-1.05085	1.12938133766286	-1.724226	-2.346295	-1.641075
Trial1	2	1	blindfold	clockwise	practice	Guided	1	0.5	-0.25	35.45412	1.29352	-1.4512	-1.05086	1.12740878710169	-1.829874	-2.401308	-1.659699
Trial1	2	1	blindfold	clockwise	practice	Guided	1	0.5	-0.25	35.47412	1.29011	-1.45119	-1.0511	1.12518230653396	-1.848242	-2.439394	-2.033384
Trial1	2	1	blindfold	clockwise	practice	Guided	1	0.5	-0.25	35.49411	1.28028	-1.45122	-1.05111	1.11830869352105	-2.083974	-2.329367	-2.192638
Trial1	2	1	blindfold	clockwise	practice	Guided	1	0.5	-0.25	35.51411	1.27398	-1.45118	-1.05109	1.11390765552874	-2.01893	-2.219341	-2.136021
Trial1	2	1	blindfold	clockwise	practice	Guided	1	0.5	-0.25	35.53412	1.26649	-1.45113	-1.05107	1.108702025282	-1.628148	-2.342063	-2.141268
Trial1	2	1	blindfold	clockwise	practice	Guided	1	0.5	-0.25	35.55412	1.25882	-1.45113	-1.05109	1.10342787266649	-1.246848	-2.177023	-2.176901
Trial1	2	1	blindfold	clockwise	practice	Guided	1	0.5	-0.25	35.57411	1.25062	-1.4511	-1.05109	1.09780489481608	-0.981982	-2.071228	-2.179333
Trial1	2	1	blindfold	clockwise	practice	Guided	1	0.5	-0.25	35.59412	1.23372	-1.451	-1.05104	1.08628270200351	-1.146013	-1.952737	-2.042809
Trial1	2	1	blindfold	clockwise	practice	Guided	1	0.5	-0.25	35.61412	1.22513	-1.45096	-1.05104	1.08049924143601	-1.428077	-1.906187	-2.003963
Trial1	2	1	blindfold	clockwise	practice	Guided	1	0.5	-0.25	35.63411	1.21548	-1.45095	-1.0511	1.07409162667764	-1.582096	-1.910419	-2.237778
Trial1	2	1	blindfold	clockwise	practice	Guided	1	0.5	-0.25	35.65411	1.20607	-1.45097	-1.05122	1.06793648216726	-1.431807	-2.066996	-2.524827
Trial1	2	1	blindfold	clockwise	practice	Guided	1	0.5	-0.25	35.67412	1.19599	-1.45102	-1.05124	1.06131405276289	-1.072108	-2.113546	-2.591342
Trial1	2	1	blindfold	clockwise	practice	Guided	1	0.5	-0.25	35.69412	1.1752	-1.451	-1.05113	1.04771388635552	-0.731008	-1.81732	-2.212947
Trial1	2	1	blindfold	clockwise	practice	Guided	1	0.5	-0.25	35.71411	1.16565	-1.45092	-1.05105	1.04152338174912	-0.874102	-1.719988	-2.073352
Trial1	2	1	blindfold	clockwise	practice	Guided	1	0.5	-0.25	35.73412	1.15515	-1.45087	-1.05107	1.03485974915043	-0.980075	-1.758074	-2.131513
Trial1	2	1	blindfold	clockwise	practice	Guided	1	0.5	-0.25	35.75412	1.14536	-1.45087	-1.05118	1.02877544734992	-1.322527	-1.766538	-2.427704
Trial1	2	1	blindfold	clockwise	practice	Guided	1	0.5	-0.25	35.77411	1.13458	-1.4509	-1.05132	1.02215726285756	-1.474927	-1.830015	-2.649596
Trial1	2	1	blindfold	clockwise	practice	Guided	1	0.5	-0.25	35.79411	1.11189	-1.45094	-1.05127	1.00818795223326	-1.354709	-1.897724	-2.488642
Trial1	2	1	blindfold	clockwise	practice	Guided	1	0.5	-0.25	35.81412	1.10052	-1.45094	-1.05122	1.00128801085489	-1.23933	-1.821551	-2.442453
Trial1	2	1	blindfold	clockwise	practice	Guided	1	0.5	-0.25	35.83412	1.08819	-1.45093	-1.05123	0.993950133205347	-1.11068	-1.88926	-2.483656
Trial1	2	1	blindfold	clockwise	practice	Guided	1	0.5	-0.25	35.85411	1.07607	-1.45096	-1.0513	0.986883152537964	-1.085761	-2.011982	-2.643049
Trial1	2	1	blindfold	clockwise	practice	Guided	1	0.5	-0.25	35.87411	1.06342	-1.45099	-1.05138	0.979618260152528	-1.423545	-1.952737	-2.699835
Trial1	2	1	blindfold	clockwise	practice	Guided	1	0.5	-0.25	35.89412	1.0374	-1.45093	-1.05137	0.964879621635488	-1.871267	-1.808856	-2.775891
Trial1	2	1	blindfold	clockwise	practice	Guided	1	0.5	-0.25	35.91412	1.0233	-1.45092	-1.05137	0.957098080549113	-1.720048	-1.830015	-2.736726
Trial1	2	1	blindfold	clockwise	practice	Guided	1	0.5	-0.25	35.93411	1.00858	-1.45092	-1.05134	0.949104501697414	-1.501708	-1.834247	-2.72676
Trial1	2	1	blindfold	clockwise	practice	Guided	1	0.5	-0.25	35.95412	0.99294	-1.45093	-1.0513	0.940782451138542	-1.403276	-1.876565	-2.602781
Trial1	2	1	blindfold	clockwise	practice	Guided	1	0.5	-0.25	35.97412	0.97693	-1.45094	-1.0514	0.932579283441025	-1.529179	-1.906187	-2.705336
Trial1	2	1	blindfold	clockwise	practice	Guided	1	0.5	-0.25	35.99411	0.94459	-1.451	-1.05147	0.916522929129478	-1.839971	-2.088155	-2.916312
Trial1	2	1	blindfold	clockwise	practice	Guided	1	0.5	-0.25	36.01411	0.92699	-1.45102	-1.0515	0.908142404622066	-1.997817	-2.075459	-2.995062
Trial1	2	1	blindfold	clockwise	practice	Guided	1	0.5	-0.25	36.03412	0.90918	-1.45101	-1.05147	0.899879045499361	-1.913866	-1.880797	-2.898047
Trial1	2	1	blindfold	clockwise	practice	Guided	1	0.5	-0.25	36.05412	0.89071	-1.45096	-1.05138	0.891551499246632	-1.657004	-1.736915	-2.67757
Trial1	2	1	blindfold	clockwise	practice	Guided	1	0.5	-0.25	36.07411	0.87109	-1.4509	-1.05129	0.883047849727173	-1.552666	-1.821551	-2.51293
Trial1	2	1	blindfold	clockwise	practice	Guided	1	0.5	-0.25	36.09412	0.83161	-1.45091	-1.05138	0.867280198741989	-1.579814	-1.98236	-2.80007
Trial1	2	1	blindfold	clockwise	practice	Guided	1	0.5	-0.25	36.11412	0.81122	-1.45097	-1.05143	0.859737136235453	-1.838499	-2.020446	-2.900666
Trial1	2	1	blindfold	clockwise	practice	Guided	1	0.5	-0.25	36.13411	0.78962	-1.45099	-1.0514	0.852127694599831	-2.088148	-1.88926	-2.816474
Trial1	2	1	blindfold	clockwise	practice	Guided	1	0.5	-0.25	36.15411	0.7678599	-1.45095	-1.05133	0.844913407742154	-1.975906	-1.859638	-2.606571
Trial1	2	1	blindfold	clockwise	practice	Guided	1	0.5	-0.25	36.17412	0.74535	-1.45093	-1.05129	0.83801094544076	-1.724784	-1.84271	-2.640573
Trial1	2	1	blindfold	clockwise	practice	Guided	1	0.5	-0.25	36.19412	0.69833	-1.45089	-1.05125	0.825431001709923	-1.230167	-1.707293	-2.515275
Trial1	2	1	blindfold	clockwise	practice	Guided	1	0.5	-0.25	36.21411	0.67497	-1.45086	-1.05121	0.820092707678139	-1.22392	-1.643816	-2.47607
Trial1	2	1	blindfold	clockwise	practice	Guided	1	0.5	-0.25	36.23412	0.65082	-1.45084	-1.0512	0.815271837571991	-1.348919	-1.643816	-2.419345
Trial1	2	1	blindfold	clockwise	practice	Guided	1	0.5	-0.25	36.25412	0.62718	-1.45082	-1.05122	0.811250972224038	-1.401202	-1.660743	-2.519992
Trial1	2	1	blindfold	clockwise	practice	Guided	1	0.5	-0.25	36.27411	0.60328	-1.45085	-1.05124	0.807868953043866	-1.467475	-1.719988	-2.570771
Trial1	2	1	blindfold	clockwise	practice	Guided	1	0.5	-0.25	36.29411	0.5532	-1.45084	-1.05121	0.802974332219965	-1.26134	-1.707293	-2.344846
Trial1	2	1	blindfold	clockwise	practice	Guided	1	0.5	-0.25	36.31412	0.52941	-1.45084	-1.05121	0.801749640402536	-0.945399	-1.745379	-2.375269
Trial1	2	1	blindfold	clockwise	practice	Guided	1	0.5	-0.25	36.33412	0.50427	-1.45085	-1.05122	0.801231318407716	-0.822325	-1.707293	-2.436004
Trial1	2	1	blindfold	clockwise	practice	Guided	1	0.5	-0.25	36.35411	0.47938	-1.45086	-1.05122	0.801485231600843	-0.991065	-1.60573	-2.463272
Trial1	2	1	blindfold	clockwise	practice	Free	1	0.5	-0.25	0	0.44985	-1.45016	-1.05038	0.801949595702132	-0.0085521	-0.361322	-0.684968
Trial1	2	1	blindfold	clockwise	practice	Free	1	0.5	-0.25	0.007827759	0.44985	-1.45016	-1.05038	0.801949595702132	0.012094	-0.378056	-0.868828
Trial1	2	1	blindfold	clockwise	practice	Free	1	0.5	-0.25	0.02781677	0.44985	-1.45017	-1.05038	0.801949595702132	0.068934	-0.462575	-0.99147
Trial1	2	1	blindfold	clockwise	practice	Free	1	0.5	-0.25	0.04782104	0.44988	-1.45021	-1.05193	0.803494654530122	0.130565	-0.521772	-1.18956
Trial1	2	1	blindfold	clockwise	practice	Free	1	0.5	-0.25	0.06782532	0.45002	-1.45028	-1.05382	0.8053723466587	0.178429	-0.686813	-0.822074
Trial1	2	1	blindfold	clockwise	practice	Free	1	0.5	-0.25	0.08781433	0.45027	-1.4503	-1.05954	0.811066050804321	0.113127	-0.458233	-1.055997
Trial1	2	1	blindfold	clockwise	practice	Free	1	0.5	-0.25	0.1078186	0.45105	-1.45036	-1.06309	0.814562089827248	0.188507	-0.767139	-0.769232
Trial1	2	1	blindfold	clockwise	practice	Free	1	0.5	-0.25	0.1278229	0.45161	-1.45038	-1.06698	0.818411825893017	0.018538	-0.674039	-0.620121
Trial1	2	1	blindfold	clockwise	practice	Free	1	0.5	-0.25	0.1478271	0.45217	-1.45035	-1.0713	0.822691586440049	-0.022463	-0.657112	-0.605901
Trial1	2	1	blindfold	clockwise	practice	Free	1	0.5	-0.25	0.1678162	0.45268	-1.45033	-1.07589	0.827244452677337	-0.0065365	-0.555549	-0.575428
Trial1	2	1	blindfold	clockwise	practice	Free	1	0.5	-0.25	0.1878204	0.45317	-1.45028	-1.08552	0.836831385484945	-0.072428	-0.420049	-0.496065
Trial1	2	1	blindfold	clockwise	practice	Free	1	0.5	-0.25	0.2078247	0.45386	-1.45025	-1.09023	0.841495888965009	-0.054542	-0.34799	-0.380442
Trial1	2	1	blindfold	clockwise	practice	Free	1	0.5	-0.25	0.227829	0.45405	-1.45022	-1.09514	0.846388201959882	-0.054192	-0.326728	-0.245665
Trial1	2	1	blindfold	clockwise	practice	Free	1	0.5	-0.25	0.247818	0.45416	-1.45018	-1.1002	0.851434812199288	-0.150901	-0.292782	-0.197067
Trial1	2	1	blindfold	clockwise	practice	Free	1	0.5	-0.25	0.2678223	0.45415	-1.45016	-1.10505	0.85627838386619	-0.118654	-0.26308	-0.072911
Trial1	2	1	blindfold	clockwise	practice	Free	1	0.5	-0.25	0.2878265	0.45403	-1.45013	-1.11463	0.865851170414037	-0.162336	-0.182615	-0.016755
Trial1	2	1	blindfold	clockwise	practice	Free	1	0.5	-0.25	0.3078156	0.45369	-1.45012	-1.11933	0.87056266295573	0.121609	-0.262884	-0.204846
Trial1	2	1	blindfold	clockwise	practice	Free	1	0.5	-0.25	0.3278198	0.45366	-1.45013	-1.12424	0.875467328605111	0.166221	-0.338981	-0.206148
Trial1	2	1	blindfold	clockwise	practice	Free	1	0.5	-0.25	0.3478241	0.45379	-1.45016	-1.12909	0.880303644273498	0.147769	-0.37273	-0.339077
Trial1	2	1	blindfold	clockwise	practice	Free	1	0.5	-0.25	0.3678284	0.45404	-1.45019	-1.13395	0.885144008717841	0.083541	-0.448792	-0.169156
Trial1	2	1	blindfold	clockwise	practice	Free	1	0.5	-0.25	0.3878174	0.45433	-1.4502	-1.14375	0.89491616339101	0.045494	-0.275186	-0.27251
Trial1	2	1	blindfold	clockwise	practice	Free	1	0.5	-0.25	0.4078217	0.45496	-1.45014	-1.1487	0.899827921263779	-0.061249	-0.165011	-0.136103
Trial1	2	1	blindfold	clockwise	practice	Free	1	0.5	-0.25	0.4278259	0.45523	-1.45011	-1.1535	0.904608496785712	-0.060979	-0.173418	-0.140258
Trial1	2	1	blindfold	clockwise	practice	Free	1	0.5	-0.25	0.4478149	0.45547	-1.45008	-1.1535	0.904596649325319	-0.116569	-0.211462	-0.177393
Trial1	2	1	blindfold	clockwise	practice	Free	1	0.5	-0.25	0.4678192	0.45563	-1.45008	-1.16342	0.91449697832195	-0.071985	-0.198713	-0.317601
Trial1	2	1	blindfold	clockwise	practice	Free	1	0.5	-0.25	0.4878235	0.45571	-1.45007	-1.17385	0.924911096863376	0.017907	-0.190216	-0.32865
Trial1	2	1	blindfold	clockwise	practice	Free	1	0.5	-0.25	0.5078278	0.45575	-1.45008	-1.17946	0.930512786369287	0.053752	-0.21129	-0.401933
Trial1	2	1	blindfold	clockwise	practice	Free	1	0.5	-0.25	0.5278168	0.45579	-1.45008	-1.18553	0.936573972093658	0.018783	-0.143538	-0.484028
Trial1	2	1	blindfold	clockwise	practice	Free	1	0.5	-0.25	0.547821	0.45591	-1.45007	-1.19169	0.942721551881621	0.138918	-0.126573	-0.480547
Trial1	2	1	blindfold	clockwise	practice	Free	1	0.5	-0.25	0.5678253	0.45613	-1.45007	-1.19817	0.949184414918213	0.107327	-0.232324	-0.545612
Trial1	2	1	blindfold	clockwise	practice	Free	1	0.5	-0.25	0.5878143	0.45644	-1.4501	-1.21254	0.963525066740637	0.122852	-0.257651	-0.721384
Trial1	2	1	blindfold	clockwise	practice	Free	1	0.5	-0.25	0.6078186	0.45736	-1.45013	-1.22006	0.970996681539794	0.038725	-0.249049	-0.448929
Trial1	2	1	blindfold	clockwise	practice	Free	1	0.5	-0.25	0.6278229	0.45789	-1.45011	-1.22797	0.978876182493732	-0.095035	-0.037408	-0.44884
Trial1	2	1	blindfold	clockwise	practice	Free	1	0.5	-0.25	0.6478271	0.45835	-1.45006	-1.23574	0.986619581778473	-0.093864	-0.037388	-0.255097
Trial1	2	1	blindfold	clockwise	practice	Free	1	0.5	-0.25	0.6678162	0.45868	-1.45004	-1.24387	0.994728586612153	-0.178083	-0.050063	-0.403418
Trial1	2	1	blindfold	clockwise	practice	Free	1	0.5	-0.25	0.6878204	0.45881	-1.45004	-1.26026	1.01109944911007	-0.28574	-0.071196	-0.321741
Trial1	2	1	blindfold	clockwise	practice	Free	1	0.5	-0.25	0.7078247	0.45852	-1.45008	-1.26879	1.01963408434073	-0.12679	-0.223452	-0.437766
Trial1	2	1	blindfold	clockwise	practice	Free	1	0.5	-0.25	0.727829	0.4582	-1.4501	-1.2775	1.02834980088302	-0.191617	-0.198009	-0.429541
Trial1	2	1	blindfold	clockwise	practice	Free	1	0.5	-0.25	0.747818	0.45774	-1.45009	-1.28672	1.03758100547636	-0.152657	-0.168344	-0.523321
Trial1	2	1	blindfold	clockwise	practice	Free	1	0.5	-0.25	0.7678223	0.45713	-1.45008	-1.29592	1.04679821938442	-0.125257	-0.168295	-0.462612
Trial1	2	1	blindfold	clockwise	practice	Free	1	0.5	-0.25	0.7878265	0.45634	-1.45007	-1.31506	1.06595440122384	-0.179896	-0.096323	-0.444877
Trial1	2	1	blindfold	clockwise	practice	Free	1	0.5	-0.25	0.8078156	0.45422	-1.45002	-1.3252	1.07617425289189	-0.220902	-0.159777	-0.287233
Trial1	2	1	blindfold	clockwise	practice	Free	1	0.5	-0.25	0.8278198	0.45292	-1.45003	-1.33863	1.08964751941573	-0.15202	-0.100509	-0.392151
Trial1	2	1	blindfold	clockwise	practice	Free	1	0.5	-0.25	0.8478241	0.45093	-1.45003	-1.34581	1.09690805537526	-0.087178	-0.134339	-0.505906
Trial1	2	1	blindfold	clockwise	practice	Free	1	0.5	-0.25	0.8678284	0.44981	-1.45005	-1.35689	1.10802738716093	-0.066338	-0.108916	-0.483492
Trial1	2	1	blindfold	clockwise	practice	Free	1	0.5	-0.25	0.8878174	0.44807	-1.45005	-1.37817	1.12936455813402	-0.087008	-0.028498	-0.585637
Trial1	2	1	blindfold	clockwise	practice	Free	1	0.5	-0.25	0.9078217	0.44465	-1.45003	-1.38925	1.1405938249822	-0.126624	0.013853	-0.524651
Trial1	2	1	blindfold	clockwise	practice	Free	1	0.5	-0.25	0.9278259	0.44278	-1.45003	-1.40048	1.15190209380948	-0.210774	-0.185023	-0.386465
Trial1	2	1	blindfold	clockwise	practice	Free	1	0.5	-0.25	0.9478149	0.44074	-1.45007	-1.4122	1.16370981287246	-0.088941	-0.227278	-0.412704
Trial1	2	1	blindfold	clockwise	practice	Free	1	0.5	-0.25	0.9678192	0.43872	-1.4501	-1.42411	1.17570803396858	-0.137656	-0.074888	-0.495401
Trial1	2	1	blindfold	clockwise	practice	Free	1	0.5	-0.25	0.9878235	0.43646	-1.45007	-1.44733	1.19901478449698	-0.205882	-0.151026	-0.398263
Trial1	2	1	blindfold	clockwise	practice	Free	1	0.5	-0.25	1.007828	0.43178	-1.45008	-1.45968	1.21160219048531	-0.029637	-0.146709	-0.346136
Trial1	2	1	blindfold	clockwise	practice	Free	1	0.5	-0.25	1.027817	0.4293	-1.45006	-1.47221	1.22425307946281	-0.181052	0.0056509	-0.526669
Trial1	2	1	blindfold	clockwise	practice	Free	1	0.5	-0.25	1.047821	0.42682	-1.45003	-1.48443	1.23659719807969	-0.249723	-0.095897	-0.341084
Trial1	2	1	blindfold	clockwise	practice	Free	1	0.5	-0.25	1.067825	0.42422	-1.45004	-1.49671	1.2490110439085	-0.260123	-0.070482	-0.316228
Trial1	2	1	blindfold	clockwise	practice	Free	1	0.5	-0.25	1.087814	0.4214	-1.45002	-1.52188	1.27430638806231	-0.141664	-0.045091	-0.284134
Trial1	2	1	blindfold	clockwise	practice	Free	1	0.5	-0.25	1.107819	0.41555	-1.45002	-1.53437	1.28714345229417	-0.185765	-0.061998	-0.214712
Trial1	2	1	blindfold	clockwise	practice	Free	1	0.5	-0.25	1.127823	0.4126	-1.44999	-1.54727	1.30021077381521	-0.061069	0.187662	-0.296081
Trial1	2	1	blindfold	clockwise	practice	Free	1	0.5	-0.25	1.147827	0.40952	-1.44995	-1.55984	1.31296129471657	-0.172946	0.022593	-0.313815
Trial1	2	1	blindfold	clockwise	practice	Free	1	0.5	-0.25	1.167816	0.40645	-1.44997	-1.57295	1.32625348972278	-0.17228	-0.0027963	-0.441365
Trial1	2	1	blindfold	clockwise	practice	Free	1	0.5	-0.25	1.18782	0.40318	-1.45	-1.59872	1.35219067717101	-0.247795	-0.074738	-0.442595
Trial1	2	1	blindfold	clockwise	practice	Free	1	0.5	-0.25	1.207825	0.39646	-1.45002	-1.61166	1.36559089695868	-0.262735	0.077629	-0.368974
Trial1	2	1	blindfold	clockwise	practice	Free	1	0.5	-0.25	1.227829	0.39286	-1.44995	-1.62451	1.37867938899847	-0.33348	0.221471	-0.208375
Trial1	2	1	blindfold	clockwise	practice	Free	1	0.5	-0.25	1.247818	0.38893	-1.44991	-1.63727	1.39170921048756	-0.413918	0.047919	-0.20379
Trial1	2	1	blindfold	clockwise	practice	Free	1	0.5	-0.25	1.267822	0.38494	-1.44994	-1.65041	1.40512874933616	-0.391521	0.064838	-0.295333
Trial1	2	1	blindfold	clockwise	practice	Free	1	0.5	-0.25	1.287827	0.3804	-1.44997	-1.67601	1.4310166720316	-0.438119	-0.0071183	-0.254773
Trial1	2	1	blindfold	clockwise	practice	Free	1	0.5	-0.25	1.307816	0.37067	-1.44996	-1.68925	1.44504906208203	-0.468988	0.030929	-0.263858
Trial1	2	1	blindfold	clockwise	practice	Free	1	0.5	-0.25	1.32782	0.36523	-1.44997	-1.70221	1.45845009921803	-0.405157	0.047856	-0.410243
Trial1	2	1	blindfold	clockwise	practice	Free	1	0.5	-0.25	1.347824	0.35969	-1.45001	-1.71583	1.47252992823692	-0.413935	-0.146791	-0.685042
Trial1	2	1	blindfold	clockwise	practice	Free	1	0.5	-0.25	1.367828	0.35389	-1.45005	-1.72931	1.48650809393049	-0.500386	-0.074819	-0.65497
Trial1	2	1	blindfold	clockwise	practice	Free	1	0.5	-0.25	1.387817	0.34762	-1.45006	-1.75741	1.51509231648388	-0.466198	-0.163654	-0.434332
Trial1	2	1	blindfold	clockwise	practice	Free	1	0.5	-0.25	1.407822	0.33439	-1.45003	-1.77152	1.530506282696	-0.435554	-0.180541	-0.331154
Trial1	2	1	blindfold	clockwise	practice	Free	1	0.5	-0.25	1.427826	0.32747	-1.45004	-1.78581	1.54547045788998	-0.491902	-0.015479	-0.48011
Trial1	2	1	blindfold	clockwise	practice	Free	1	0.5	-0.25	1.447815	0.32024	-1.45002	-1.80068	1.56106446099474	-0.542785	-0.066252	-0.443777
Trial1	2	1	blindfold	clockwise	practice	Free	1	0.5	-0.25	1.467819	0.31243	-1.45002	-1.81526	1.57645854355272	-0.534034	-0.117018	-0.45114
Trial1	2	1	blindfold	clockwise	practice	Free	1	0.5	-0.25	1.487823	0.30451	-1.45005	-1.84481	1.60674680828818	-0.437133	-0.197379	-0.434062
Trial1	2	1	blindfold	clockwise	practice	Free	1	0.5	-0.25	1.507828	0.28777	-1.45007	-1.86067	1.62459204894733	-0.435116	0.026977	-0.386591
Trial1	2	1	blindfold	clockwise	practice	Free	1	0.5	-0.25	1.527817	0.27898	-1.44998	-1.8757	1.64065545227868	-0.378252	0.065027	-0.367131
Trial1	2	1	blindfold	clockwise	practice	Free	1	0.5	-0.25	1.547821	0.27026	-1.44993	-1.89125	1.65725136120404	-0.527938	0.073466	-0.599439
Trial1	2	1	blindfold	clockwise	practice	Free	1	0.5	-0.25	1.567825	0.26135	-1.44995	-1.9059	1.67300885674703	-0.524104	-0.053497	-0.148103
Trial1	2	1	blindfold	clockwise	practice	Free	1	0.5	-0.25	1.587814	0.25219	-1.45003	-1.93641	1.70452008540205	-0.619542	-0.095793	-0.23025
Trial1	2	1	blindfold	clockwise	practice	Free	1	0.5	-0.25	1.607819	0.23286	-1.45	-1.95131	1.72215551780117	-0.442862	0.094632	-0.192419
Trial1	2	1	blindfold	clockwise	practice	Free	1	0.5	-0.25	1.627823	0.22305	-1.44994	-1.9661	1.73830389638961	-0.412691	0.183469	-0.26757
Trial1	2	1	blindfold	clockwise	practice	Free	1	0.5	-0.25	1.647827	0.21308	-1.44993	-1.9808	1.7544206581204	-0.386995	-0.006988	-0.20573
Trial1	2	1	blindfold	clockwise	practice	Free	1	0.5	-0.25	1.667816	0.20299	-1.44998	-1.99599	1.77107203310392	-0.257529	-0.066225	-0.498278
Trial1	2	1	blindfold	clockwise	practice	Free	1	0.5	-0.25	1.68782	0.19247	-1.45003	-2.02617	1.80259663650418	-0.313813	-0.095832	-0.402513
Trial1	2	1	blindfold	clockwise	practice	Free	1	0.5	-0.25	1.707825	0.17146	-1.44998	-2.04118	1.8210612146604	-0.303438	0.060732	-0.514631
Trial1	2	1	blindfold	clockwise	practice	Free	1	0.5	-0.25	1.727829	0.16099	-1.44997	-2.05463	1.83619643981159	-0.313024	-0.0069917	-0.51012
Trial1	2	1	blindfold	clockwise	practice	Free	1	0.5	-0.25	1.747818	0.15048	-1.44996	-2.05985	1.84329085331619	-0.234708	0.369607	-2.133896
Trial1	2	1	blindfold	clockwise	practice	Free	1	0.5	-0.25	1.767822	0.13921	-1.44989	-2.061	1.84658896818489	0.318961	-0.442962	-2.938998
Trial1	2	1	blindfold	clockwise	practice	Free	1	0.5	-0.25	1.787827	0.12927	-1.45023	-2.06152	1.84906619747214	0.392456	-1.280851	-2.471908
Trial1	2	1	blindfold	clockwise	practice	Free	1	0.5	-0.25	1.807816	0.11149	-1.45046	-2.06163	1.8528203670348	0.597003	-0.874598	-2.213695
Trial1	2	1	blindfold	clockwise	practice	Free	1	0.5	-0.25	1.82782	0.1035	-1.45045	-2.06171	1.85459046834753	0.443329	-1.098883	-1.846546
Trial1	2	1	blindfold	clockwise	practice	Free	1	0.5	-0.25	1.847824	0.09691401	-1.45047	-2.06179	1.85608762796537	0.429956	-0.578372	-1.60764
Trial1	2	1	blindfold	clockwise	practice	Free	1	0.5	-0.25	1.867828	0.090692	-1.45034	-2.06186	1.85751716168	-0.073006	-0.409031	-1.315091
Trial1	2	1	blindfold	clockwise	practice	Free	1	0.5	-0.25	1.887817	0.08445001	-1.45021	-2.06198	1.85901945939578	-0.457489	-0.43855	-1.235152
Trial1	2	1	blindfold	clockwise	practice	Free	1	0.5	-0.25	1.907822	0.071512	-1.45018	-2.06204	1.86201245778535	-0.696642	-0.125193	-1.076851
Trial1	2	1	blindfold	clockwise	practice	Free	1	0.5	-0.25	1.927826	0.064565	-1.45008	-2.0621	1.86368178778585	-0.891302	0.03139	-0.783827
Trial1	2	1	blindfold	clockwise	practice	Free	1	0.5	-0.25	1.947815	0.056956	-1.44997	-2.06215	1.86552287935889	-1.031968	0.044086	-0.477238
Trial1	2	1	blindfold	clockwise	practice	Free	1	0.5	-0.25	1.967819	0.048341	-1.44994	-2.0622	1.86763619097044	-1.045662	0.213322	-0.505481
Trial1	2	1	blindfold	clockwise	practice	Free	1	0.5	-0.25	1.987823	0.039245	-1.44991	-2.06228	1.86993415602562	-1.094406	0.154019	-0.676666
Trial1	2	1	blindfold	clockwise	practice	Free	1	0.5	-0.25	2.007828	0.018514	-1.45009	-2.0623	1.87516930916102	-1.086738	-0.336797	-0.909065
Trial1	2	1	blindfold	clockwise	practice	Free	1	0.5	-0.25	2.027817	0.0072026	-1.45015	-2.0623	1.87810554736067	-1.092356	-0.336715	-1.088125
Trial1	2	1	blindfold	clockwise	practice	Free	1	0.5	-0.25	2.047821	-0.0047638	-1.45015	-2.06228	1.88126156426226	-1.018341	-0.222384	-1.1496
Trial1	2	1	blindfold	clockwise	practice	Free	1	0.5	-0.25	2.067825	-0.017724	-1.45013	-2.06224	1.88474177066043	-0.926669	-0.22232	-1.127203
Trial1	2	1	blindfold	clockwise	practice	Free	1	0.5	-0.25	2.087814	-0.031266	-1.4501	-2.06211	1.88838185323924	-0.844054	-0.154564	-1.130196
Trial1	2	1	blindfold	clockwise	practice	Free	1	0.5	-0.25	2.107819	-0.056391	-1.45009	-2.06197	1.89546991806792	-0.905895	-0.256032	-1.20277
Trial1	2	1	blindfold	clockwise	practice	Free	1	0.5	-0.25	2.127823	-0.073577	-1.45013	-2.06182	1.90044268494147	-1.007234	-0.285562	-1.283844
Trial1	2	1	blindfold	clockwise	practice	Free	1	0.5	-0.25	2.147827	-0.089216	-1.45013	-2.06162	1.90503084222923	-1.233277	-0.205093	-1.384469
Trial1	2	1	blindfold	clockwise	practice	Free	1	0.5	-0.25	2.167816	-0.10516	-1.4501	-2.06138	1.90979470093064	-1.378845	-0.061175	-1.405234
Trial1	2	1	blindfold	clockwise	practice	Free	1	0.5	-0.25	2.18782	-0.12201	-1.45004	-2.06074	1.91459545758657	-1.45326	-0.014615	-1.422287
Trial1	2	1	blindfold	clockwise	practice	Free	1	0.5	-0.25	2.207825	-0.15844	-1.45004	-2.06032	1.92634404697798	-1.410681	-0.255774	-1.639343
Trial1	2	1	blindfold	clockwise	practice	Free	1	0.5	-0.25	2.227829	-0.17846	-1.4501	-2.05987	1.93285731702728	-1.36528	-0.34879	-1.809131
Trial1	2	1	blindfold	clockwise	practice	Free	1	0.5	-0.25	2.247818	-0.1986	-1.45018	-2.05931	1.93949593479801	-1.212473	-0.488346	-2.10374
Trial1	2	1	blindfold	clockwise	practice	Free	1	0.5	-0.25	2.267822	-0.21935	-1.45026	-2.05871	1.94650883256296	-1.353965	-0.632223	-2.193526
Trial1	2	1	blindfold	clockwise	practice	Free	1	0.5	-0.25	2.287827	-0.24202	-1.45029	-2.05722	1.95362170353416	-1.39914	-0.462935	-2.159197
Trial1	2	1	blindfold	clockwise	practice	Free	1	0.5	-0.25	2.307816	-0.28696	-1.45023	-2.05634	1.97032235205823	-1.621757	-0.378078	-2.185949
Trial1	2	1	blindfold	clockwise	practice	Free	1	0.5	-0.25	2.32782	-0.30997	-1.45021	-2.05536	1.97873080246514	-1.491349	-0.394892	-2.329268
Trial1	2	1	blindfold	clockwise	practice	Free	1	0.5	-0.25	2.347824	-0.33523	-1.45022	-2.05424	1.98818788761578	-1.469212	-0.483663	-2.387708
Trial1	2	1	blindfold	clockwise	practice	Free	1	0.5	-0.25	2.367828	-0.36124	-1.45025	-2.05304	1.99817107041799	-1.45739	-0.517497	-2.427111
Trial1	2	1	blindfold	clockwise	practice	Free	1	0.5	-0.25	2.387817	-0.38794	-1.45025	-2.05028	2.00734796247508	-1.486679	-0.424302	-2.497026
Trial1	2	1	blindfold	clockwise	practice	Free	1	0.5	-0.25	2.407822	-0.44182	-1.45022	-2.04866	2.03032087201256	-1.478034	-0.563766	-2.837556
Trial1	2	1	blindfold	clockwise	practice	Free	1	0.5	-0.25	2.427826	-0.46967	-1.45029	-2.04696	2.04189243204018	-1.434537	-0.809211	-2.906942
Trial1	2	1	blindfold	clockwise	practice	Free	1	0.5	-0.25	2.447815	-0.49885	-1.45038	-2.04507	2.05425836305169	-1.476891	-0.843065	-2.845183
Trial1	2	1	blindfold	clockwise	practice	Free	1	0.5	-0.25	2.467819	-0.52675	-1.4504	-2.04311	2.06626685389646	-1.439411	-0.758429	-2.792476
Trial1	2	1	blindfold	clockwise	practice	Free	1	0.5	-0.25	2.487823	-0.55683	-1.45038	-2.03878	2.07764853160564	-1.386948	-0.728806	-2.84621
Trial1	2	1	blindfold	clockwise	practice	Free	1	0.5	-0.25	2.507828	-0.61622	-1.45039	-2.03636	2.10642569842308	-1.269026	-0.893847	-3.002407
Trial1	2	1	blindfold	clockwise	practice	Free	1	0.5	-0.25	2.527817	-0.64803	-1.45041	-2.0338	2.12130048044891	-1.257298	-0.804979	-3.04153
Trial1	2	1	blindfold	clockwise	practice	Free	1	0.5	-0.25	2.547821	-0.67821	-1.45042	-2.03118	2.13559844192122	-1.289717	-0.758429	-3.123435
Trial1	2	1	blindfold	clockwise	practice	Free	1	0.5	-0.25	2.567825	-0.7086099	-1.45042	-2.02842	2.150236168109	-1.314838	-0.94886	-3.218548
Trial1	2	1	blindfold	clockwise	practice	Free	1	0.5	-0.25	2.587814	-0.73921	-1.45046	-2.02246	2.16269642855717	-1.158731	-1.054655	-3.081355
Trial1	2	1	blindfold	clockwise	practice	Free	1	0.5	-0.25	2.607819	-0.80141	-1.45056	-2.01926	2.19634895617218	-1.104156	-1.088509	-3.232213
Trial1	2	1	blindfold	clockwise	practice	Free	1	0.5	-0.25	2.627823	-0.83291	-1.45054	-2.01613	2.21265997034871	-1.208301	-1.058887	-3.192714
Trial1	2	1	blindfold	clockwise	practice	Free	1	0.5	-0.25	2.647827	-0.86254	-1.45052	-2.01279	2.22799096256021	-1.101771	-0.974251	-3.425035
Trial1	2	1	blindfold	clockwise	practice	Free	1	0.5	-0.25	2.667816	-0.89302	-1.45053	-2.00925	2.24398420570204	-1.077481	-1.185841	-3.408096
Trial1	2	1	blindfold	clockwise	practice	Free	1	0.5	-0.25	2.687836	-0.92426	-1.4506	-2.00197	2.25785643275306	-1.153243	-1.363576	-3.519284
Trial1	2	1	blindfold	clockwise	practice	Free	1	0.5	-0.25	2.707825	-0.98536	-1.45066	-1.99823	2.2940363748919	-1.219289	-1.333954	-3.391259
Trial1	2	1	blindfold	clockwise	practice	Free	1	0.5	-0.25	2.727814	-1.01525	-1.45065	-1.99442	2.31062411061864	-1.096656	-1.355113	-3.522438
Trial1	2	1	blindfold	clockwise	practice	Free	1	0.5	-0.25	2.747833	-1.04488	-1.45067	-1.99043	2.32717668127995	-0.993758	-1.401663	-3.558956
Trial1	2	1	blindfold	clockwise	practice	Free	1	0.5	-0.25	2.767822	-1.07413	-1.45071	-1.98649	2.34377537308032	-0.965103	-1.435517	-3.679559
Trial1	2	1	blindfold	clockwise	practice	Free	1	0.5	-0.25	2.787811	-1.10385	-1.45073	-1.97847	2.35795319607269	-0.976475	-1.380504	-3.693244
Trial1	2	1	blindfold	clockwise	practice	Free	1	0.5	-0.25	2.807831	-1.16043	-1.45079	-1.97429	2.39378438542583	-0.916144	-1.680961	-3.856119
Trial1	2	1	blindfold	clockwise	practice	Free	1	0.5	-0.25	2.82782	-1.18882	-1.45086	-1.97022	2.41065762022156	-0.998306	-1.816379	-3.873401
Trial1	2	1	blindfold	clockwise	practice	Free	1	0.5	-0.25	2.847809	-1.2166	-1.45089	-1.96602	2.42722894820469	-1.041506	-1.782525	-3.91506
Trial1	2	1	blindfold	clockwise	practice	Free	1	0.5	-0.25	2.867828	-1.24227	-1.45087	-1.96178	2.44247737763691	-1.252858	-1.765597	-3.884872
Trial1	2	1	blindfold	clockwise	practice	Free	1	0.5	-0.25	2.887817	-1.26993	-1.45087	-1.95353	2.45655590879594	-1.029456	-1.710584	-4.148009
Trial1	2	1	blindfold	clockwise	practice	Free	1	0.5	-0.25	2.907806	-1.31988	-1.45101	-1.9494	2.48996454386955	-1.247559	-2.150691	-4.211722
Trial1	2	1	blindfold	clockwise	practice	Free	1	0.5	-0.25	2.927826	-1.34528	-1.45106	-1.94512	2.50569147421207	-1.359785	-2.074519	-3.990748
Trial1	2	1	blindfold	clockwise	practice	Free	1	0.5	-0.25	2.947815	-1.37033	-1.45104	-1.94105	2.52146475287156	-1.433867	-1.917942	-3.924689
Trial1	2	1	blindfold	clockwise	practice	Free	1	0.5	-0.25	2.967834	-1.39372	-1.45099	-1.93666	2.53594110374624	-1.52154	-1.862929	-3.889988
Trial1	2	1	blindfold	clockwise	practice	Free	1	0.5	-0.25	2.987823	-1.41852	-1.45094	-1.92778	2.54865948753752	-1.717008	-1.879856	-3.908912
Trial1	2	1	blindfold	clockwise	practice	Free	1	0.5	-0.25	3.007813	-1.46734	-1.45103	-1.92318	2.5826262416902	-1.748179	-2.260718	-4.049691
Trial1	2	1	blindfold	clockwise	practice	Free	1	0.5	-0.25	3.027832	-1.49199	-1.45112	-1.91879	2.5986312639457	-1.716404	-2.303036	-4.074002
Trial1	2	1	blindfold	clockwise	practice	Free	1	0.5	-0.25	3.047821	-1.51513	-1.45113	-1.91418	2.61347351557419	-1.805893	-2.163387	-3.977128
Trial1	2	1	blindfold	clockwise	practice	Free	1	0.5	-0.25	3.06781	-1.53903	-1.4511	-1.9095	2.62898912437118	-1.828863	-2.281877	-4.003859
Trial1	2	1	blindfold	clockwise	practice	Free	1	0.5	-0.25	3.08783	-1.56292	-1.4511	-1.89979	2.64148566469198	-1.833277	-2.345354	-4.072203
Trial1	2	1	blindfold	clockwise	practice	Free	1	0.5	-0.25	3.107819	-1.61133	-1.45122	-1.89473	2.67635042138554	-2.003581	-2.446917	-4.131141
Trial1	2	1	blindfold	clockwise	practice	Free	1	0.5	-0.25	3.127808	-1.63665	-1.45122	-1.88972	2.69331666083578	-2.16756	-2.421526	-4.195438
Trial1	2	1	blindfold	clockwise	practice	Free	1	0.5	-0.25	3.147827	-1.65994	-1.45118	-1.8846	2.70873736710151	-2.151632	-2.197241	-4.225082
Trial1	2	1	blindfold	clockwise	practice	Free	1	0.5	-0.25	3.167816	-1.68413	-1.45111	-1.87918	2.72482134569153	-2.144327	-2.095678	-4.089109
Trial1	2	1	blindfold	clockwise	practice	Free	1	0.5	-0.25	3.187836	-1.70929	-1.45104	-1.86822	2.73853944700511	-2.265911	-2.015274	-3.861324
Trial1	2	1	blindfold	clockwise	practice	Free	1	0.5	-0.25	3.207825	-1.75912	-1.45109	-1.86238	2.77549859877854	-2.088871	-2.413063	-3.904923
Trial1	2	1	blindfold	clockwise	practice	Free	1	0.5	-0.25	3.227814	-1.78506	-1.45121	-1.85662	2.79333626393742	-2.151068	-2.696593	-4.054774
Trial1	2	1	blindfold	clockwise	practice	Free	1	0.5	-0.25	3.247833	-1.81023	-1.45129	-1.85061	2.81053638608214	-2.127801	-2.569639	-4.107907
Trial1	2	1	blindfold	clockwise	practice	Free	1	0.5	-0.25	3.267822	-1.83612	-1.45129	-1.8447	2.82851988165165	-2.072496	-2.425758	-4.099735
Trial1	2	1	blindfold	clockwise	practice	Free	1	0.5	-0.25	3.287811	-1.86123	-1.45126	-1.83261	2.84254498853773	-2.140296	-2.506162	-3.998214
Trial1	2	1	blindfold	clockwise	practice	Free	1	0.5	-0.25	3.307831	-1.9115	-1.4513	-1.82623	2.88094312810945	-2.257329	-2.590798	-3.837791
Trial1	2	1	blindfold	clockwise	practice	Free	1	0.5	-0.25	3.32782	-1.93745	-1.45133	-1.81996	2.8992994237144	-2.159002	-2.620421	-3.856526
Trial1	2	1	blindfold	clockwise	practice	Free	1	0.5	-0.25	3.347809	-1.96263	-1.45133	-1.81342	2.91698970814429	-2.129008	-2.650044	-3.95553
Trial1	2	1	blindfold	clockwise	practice	Free	1	0.5	-0.25	3.367828	-1.9885	-1.45133	-1.807	2.93545259989956	-2.08729	-2.662739	-3.823746
Trial1	2	1	blindfold	clockwise	practice	Free	1	0.5	-0.25	3.387817	-2.01356	-1.45133	-1.79379	2.94979159789144	-2.058396	-2.654275	-3.888334
Trial1	2	1	blindfold	clockwise	practice	Free	1	0.5	-0.25	3.407806	-2.06412	-1.45137	-1.7872	2.98959786808052	-2.040179	-2.819316	-3.74746
Trial1	2	1	blindfold	clockwise	practice	Free	1	0.5	-0.25	3.427826	-2.08885	-1.45142	-1.78059	3.00746570918369	-1.994244	-2.925111	-3.730316
Trial1	2	1	blindfold	clockwise	practice	Free	1	0.5	-0.25	3.447815	-2.11336	-1.45146	-1.77373	3.02512864974869	-2.084321	-2.933574	-3.537337
Trial1	2	1	blindfold	clockwise	practice	Free	1	0.5	-0.25	3.467834	-2.13769	-1.45148	-1.76703	3.04282581066848	-2.078595	-2.984356	-3.570252
Trial1	2	1	blindfold	clockwise	practice	Free	1	0.5	-0.25	3.487823	-2.16266	-1.4515	-1.7535	3.05782130428966	-2.243573	-3.124005	-3.485426
Trial1	2	1	blindfold	clockwise	practice	Free	1	0.5	-0.25	3.507813	-2.21068	-1.45161	-1.74649	3.09633144713866	-2.093416	-3.246727	-3.420492
Trial1	2	1	blindfold	clockwise	practice	Free	1	0.5	-0.25	3.527832	-2.2344	-1.45162	-1.73965	3.11384018554727	-2.131174	-3.212873	-3.331848
Trial1	2	1	blindfold	clockwise	practice	Free	1	0.5	-0.25	3.547821	-2.2587	-1.45161	-1.73255	3.13183322161428	-2.266268	-3.200178	-3.323779
Trial1	2	1	blindfold	clockwise	practice	Free	1	0.5	-0.25	3.56781	-2.28289	-1.45159	-1.7256	3.14990019692438	-2.33294	-3.153628	-3.256289
Trial1	2	1	blindfold	clockwise	practice	Free	1	0.5	-0.25	3.58783	-2.3063	-1.45159	-1.71155	3.16408717688217	-2.222895	-3.166323	-3.267477
[truncated: 13,295 more rows]
