# Supplementary material for: Assessing kinesthetic proprioceptive function of the upper limb: a novel dynamic movement reproduction task using a robotic arm
Source: PeerJ. 2021 May 3;9:e11301. doi: 10.7717/peerj.11301 (PMC8101453; doi:10.7717/peerj.11301)
Supplement: Supplemental Information 3 [file peerj-09-11301-s003.zip › DMR raw data_Study 2_part 2/HMData_PP040_2019-10-25-15-22-43.txt]

Trial1	3	1	blindfold	clockwise	practice	Guided	1	0.5	0	0	0.45004	-1.45	-0.8	0.801558436438111	-0.0075047	0.0090132	0.023277
Trial1	3	1	blindfold	clockwise	practice	Guided	1	0.5	0	0.01187134	0.45004	-1.45	-0.8	0.801558436438111	-0.0075058	-0.003685	0.023277
Trial1	3	1	blindfold	clockwise	practice	Guided	1	0.5	0	0.03187561	0.45004	-1.45	-0.8	0.801558436438111	-0.026393	-0.0036865	-0.02848
Trial1	3	1	blindfold	clockwise	practice	Guided	1	0.5	0	0.05187988	0.45005	-1.45	-0.8	0.801557812367948	-0.0064033	0.00054625	0.0065125
Trial1	3	1	blindfold	clockwise	practice	Guided	1	0.5	0	0.0718689	0.45004	-1.45	-0.8	0.801558436438111	0.012741	0.017473	-0.013271
Trial1	3	1	blindfold	clockwise	practice	Guided	1	0.5	0	0.09187317	0.45005	-1.45	-0.8	0.801557812367948	0.012181	0.030167	-0.0048846
Trial1	3	1	blindfold	clockwise	practice	Guided	1	0.5	0	0.1118774	0.45005	-1.45	-0.8	0.801557812367948	0.0038527	-0.0036882	-0.013852
Trial1	3	1	blindfold	clockwise	practice	Guided	1	0.5	0	0.1318665	0.45005	-1.45	-0.8	0.801557812367948	0.029667	-0.0079221	-0.024867
Trial1	3	1	blindfold	clockwise	practice	Guided	1	0.5	0	0.1518707	0.45005	-1.45	-0.8	0.801557812367948	0.0032966	-0.024847	-0.0054665
Trial1	3	1	blindfold	clockwise	practice	Guided	1	0.5	0	0.171875	0.45005	-1.45	-0.8	0.801557812367948	-0.025281	0.0090071	0.027182
Trial1	3	1	blindfold	clockwise	practice	Guided	1	0.5	0	0.1918793	0.45005	-1.45	-0.8	0.801557812367948	0.024668	-0.0036893	-0.0040025
Trial1	3	1	blindfold	clockwise	practice	Guided	1	0.5	0	0.2118683	0.45005	-1.45	-0.8	0.801557812367948	0.020777	0.017467	-0.0051738
Trial1	3	1	blindfold	clockwise	practice	Guided	1	0.5	0	0.2318726	0.45005	-1.45	-0.8	0.801557812367948	0.015784	0.0047697	0.0079848
Trial1	3	1	blindfold	clockwise	practice	Guided	1	0.5	0	0.2518768	0.45005	-1.45	-0.8	0.801557812367948	0.019117	0.0047684	0.025041
Trial1	3	1	blindfold	clockwise	practice	Guided	1	0.5	0	0.2718658	0.45006	-1.45	-0.8	0.801557188422396	-0.048043	0.0089999	0.029029
Trial1	3	1	blindfold	clockwise	practice	Guided	1	0.5	0	0.2918701	0.45006	-1.45	-0.8	0.801557188422396	-0.011142	-0.029084	0.010417
Trial1	3	1	blindfold	clockwise	practice	Guided	1	0.5	0	0.3118744	0.45006	-1.45	-0.8	0.801557188422396	-0.0055952	-0.012158	-0.0060522
Trial1	3	1	blindfold	clockwise	practice	Guided	1	0.5	0	0.3318787	0.45006	-1.45	-0.8	0.801557188422396	-0.014476	-0.016389	-0.0066378
Trial1	3	1	blindfold	clockwise	practice	Guided	1	0.5	0	0.3518677	0.45006	-1.45	-0.8	0.801557188422396	0.024935	-0.0036929	0.0043788
Trial1	3	1	blindfold	clockwise	practice	Guided	1	0.5	0	0.3718719	0.45006	-1.45	-0.8	0.801557188422396	0.0021789	0.021697	0.011299
Trial1	3	1	blindfold	clockwise	practice	Guided	1	0.5	0	0.3918762	0.45006	-1.45	-0.8	0.801557188422396	-0.0203	-0.0079254	0.014024
Trial1	3	1	blindfold	clockwise	practice	Guided	1	0.5	0	0.4118652	0.45006	-1.45	-0.8	0.801557188422396	-0.0067063	0.01323	0.010713
Trial1	3	1	blindfold	clockwise	practice	Guided	1	0.5	0	0.4318695	0.45006	-1.45	-0.8	0.801557188422396	0.0024497	0.0047668	0.0071076
Trial1	3	1	blindfold	clockwise	practice	Guided	1	0.5	0	0.4518738	0.45006	-1.45	-0.8	0.801557188422396	-0.018097	0.00053627	-0.019501
Trial1	3	1	blindfold	clockwise	practice	Guided	1	0.5	0	0.4718781	0.45006	-1.45	-0.8	0.801557188422396	0.0029981	0.0089979	-0.001273
Trial1	3	1	blindfold	clockwise	practice	Guided	1	0.5	0	0.4918671	0.45007	-1.45	-0.8	0.801556564601454	0.010216	0.021693	0.024456
Trial1	3	1	blindfold	clockwise	practice	Guided	1	0.5	0	0.5118713	0.45007	-1.45	-0.8	0.801556564601454	0.0093838	0.021691	0.037028
Trial1	3	1	blindfold	clockwise	practice	Guided	1	0.5	0	0.5318756	0.45007	-1.45	-0.8	0.801556564601454	-0.0020044	-0.029091	0.0068149
Trial1	3	1	blindfold	clockwise	practice	Guided	1	0.5	0	0.5518799	0.45007	-1.45	-0.8	0.801556564601454	-0.002281	-0.012163	0.011006
Trial1	3	1	blindfold	clockwise	practice	Guided	1	0.5	0	0.5718689	0.45007	-1.45	-0.8	0.801556564601454	-0.0039398	0.017459	0.01675
Trial1	3	1	blindfold	clockwise	practice	Guided	1	0.5	0	0.5918732	0.45007	-1.45	-0.8	0.801556564601454	0.024911	0.017456	0.0043765
Trial1	3	1	blindfold	clockwise	practice	Guided	1	0.5	0	0.6118774	0.45007	-1.45	-0.8	0.801556564601454	0.01076	0.013224	0.016071
Trial1	3	1	blindfold	clockwise	practice	Guided	1	0.5	0	0.6318665	0.45007	-1.45	-0.8	0.801556564601454	-0.023381	0.0089928	-0.023403
Trial1	3	1	blindfold	clockwise	practice	Guided	1	0.5	0	0.6518707	0.45007	-1.45	-0.8	0.801556564601454	-0.045583	0.0047602	-0.008688
Trial1	3	1	blindfold	clockwise	practice	Guided	1	0.5	0	0.671875	0.45007	-1.45	-0.8	0.801556564601454	0.006041	-0.0079354	0.01997
Trial1	3	1	blindfold	clockwise	practice	Guided	1	0.5	0	0.6918793	0.45008	-1.45	-0.8	0.801555942761177	-0.03227	0.021686	-0.0078113
Trial1	3	1	blindfold	clockwise	practice	Guided	1	0.5	0	0.7118683	0.45008	-1.45	-0.8	0.801555942761177	-0.037261	-0.0079361	0.00027892
Trial1	3	1	blindfold	clockwise	practice	Guided	1	0.5	0	0.7318726	0.45008	-1.45	-0.8	0.801555942761177	0.055985	0.0047586	0.0064271
Trial1	3	1	blindfold	clockwise	practice	Guided	1	0.5	0	0.7518768	0.45008	-1.45	-0.8	0.801555942761177	-0.0056283	-0.01217	-0.0060543
Trial1	3	1	blindfold	clockwise	practice	Guided	1	0.5	0	0.7718658	0.45008	-1.45	-0.8	0.801555942761177	-0.0056312	0.01745	-0.0060551
Trial1	3	1	blindfold	clockwise	practice	Guided	1	0.5	0	0.7918701	0.45008	-1.45	-0.8	0.801555942761177	0.0076865	0.0047509	-0.0051716
Trial1	3	1	blindfold	clockwise	practice	Guided	1	0.5	0	0.8118744	0.45008	-1.45	-0.8	0.801555942761177	0.012125	-0.016408	-0.0048785
Trial1	3	1	blindfold	clockwise	practice	Guided	1	0.5	0	0.8318787	0.45008	-1.45	-0.8	0.801555942761177	-0.020066	0.013214	0.0098361
Trial1	3	1	blindfold	clockwise	practice	Guided	1	0.5	0	0.8518677	0.45008	-1.45	-0.8	0.801555942761177	-0.0056384	0.00051689	-0.0060485
Trial1	3	1	blindfold	clockwise	practice	Guided	1	0.5	0	0.8718719	0.45008	-1.45	-0.8	0.801555942761177	0.021281	0.004749	-0.0084806
Trial1	3	1	blindfold	clockwise	practice	Guided	1	0.5	0	0.8918762	0.45008	-1.45	-0.8	0.801555942761177	-0.006189	0.017444	0.0023361
Trial1	3	1	blindfold	clockwise	practice	Guided	1	0.5	0	0.9118652	0.45008	-1.45	-0.8	0.801555942761177	-0.015071	0.00051737	0.0017515
Trial1	3	1	blindfold	clockwise	practice	Guided	1	0.5	0	0.9318695	0.45008	-1.45	-0.8	0.801555942761177	0.038763	-0.0037134	-0.0031177
Trial1	3	1	blindfold	clockwise	practice	Guided	1	0.5	0	0.9518738	0.45008	-1.45	-0.8	0.801555942761177	0.025716	0.021677	-0.0081867
Trial1	3	1	blindfold	clockwise	practice	Guided	1	0.5	0	0.9718781	0.45009	-1.45	-0.8	0.801555321044771	-0.0012052	-0.0079452	-0.018032
Trial1	3	1	blindfold	clockwise	practice	Guided	1	0.5	0	0.9918671	0.45009	-1.45	-0.8	0.801555321044771	-0.028953	0.0047468	0.0092547
Trial1	3	1	blindfold	clockwise	practice	Guided	1	0.5	0	1.011871	0.45009	-1.45	-0.8	0.801555321044771	-0.046438	-0.0037171	0.0038906
Trial1	3	1	blindfold	clockwise	practice	Guided	1	0.5	0	1.031876	0.45009	-1.45	-0.8	0.801555321044771	0.01573	-0.0079491	0.0079879
Trial1	3	1	blindfold	clockwise	practice	Guided	1	0.5	0	1.05188	0.45009	-1.45	-0.8	0.801555321044771	-0.02007	0.00051266	0.0098361
Trial1	3	1	blindfold	clockwise	practice	Guided	1	0.5	0	1.071869	0.45009	-1.45	-0.8	0.801555321044771	0.016005	0.01744	0.003796
Trial1	3	1	blindfold	clockwise	practice	Guided	1	0.5	0	1.091873	0.45009	-1.45	-0.8	0.801555321044771	-0.019519	-0.0037211	0.0014526
Trial1	3	1	blindfold	clockwise	practice	Guided	1	0.5	0	1.111877	0.45009	-1.45	-0.8	0.801555321044771	0.015729	0.0047446	0.0079867
Trial1	3	1	blindfold	clockwise	practice	Guided	1	0.5	0	1.131866	0.45009	-1.45	-0.8	0.801555321044771	-0.018413	-0.016415	-0.015309
Trial1	3	1	blindfold	clockwise	practice	Guided	1	0.5	0	1.151871	0.45009	-1.45	-0.8	0.801555321044771	0.012946	-0.0079527	-0.017452
Trial1	3	1	blindfold	clockwise	practice	Guided	1	0.5	0	1.171875	0.45009	-1.45	-0.8	0.801555321044771	-0.050049	-0.0037212	-0.0089769
Trial1	3	1	blindfold	clockwise	practice	Guided	1	0.5	0	1.191879	0.45009	-1.45	-0.8	0.801555321044771	-0.0078563	-0.0037222	0.027479
Trial1	3	1	blindfold	clockwise	practice	Guided	1	0.5	0	1.211868	0.45009	-1.45	-0.8	0.801555321044771	-0.01731	0.013204	-0.006926
Trial1	3	1	blindfold	clockwise	practice	Guided	1	0.5	0	1.231873	0.45009	-1.45	-0.8	0.801555321044771	-0.0025905	-0.016417	0.0152
Trial1	3	1	blindfold	clockwise	practice	Guided	1	0.5	0	1.251877	0.45009	-1.45	-0.8	0.801555321044771	-0.0050981	-0.0037227	-0.021934
Trial1	3	1	blindfold	clockwise	practice	Guided	1	0.5	0	1.271866	0.45009	-1.45	-0.8	0.801555321044771	-0.021182	0.017434	0.026601
Trial1	3	1	blindfold	clockwise	practice	Guided	1	0.5	0	1.29187	0.45009	-1.45	-0.8	0.801555321044771	-0.00038305	0.0005082	-0.018325
Trial1	3	1	blindfold	clockwise	practice	Guided	1	0.5	0	1.311874	0.45009	-1.45	-0.8	0.801555321044771	-0.0025962	0.021668	0.015203
Trial1	3	1	blindfold	clockwise	practice	Guided	1	0.5	0	1.331879	0.45009	-1.45	-0.8	0.801555321044771	-0.04339	0.017436	0.025141
Trial1	3	1	blindfold	clockwise	practice	Guided	1	0.5	0	1.351868	0.45009	-1.45	-0.8	0.801555321044771	-0.032296	-0.016421	-0.0078004
Trial1	3	1	blindfold	clockwise	practice	Guided	1	0.5	0	1.371872	0.45009	-1.45	-0.8	0.801555321044771	-0.015086	-0.01642	0.001754
Trial1	3	1	blindfold	clockwise	practice	Guided	1	0.5	0	1.391876	0.45009	-1.45	-0.8	0.801555321044771	0.0046071	0.017432	-0.02641
Trial1	3	1	blindfold	clockwise	practice	Guided	1	0.5	0	1.411865	0.45009	-1.45	-0.8	0.801555321044771	0.02071	-0.0037258	-9.1898E-05
Trial1	3	1	blindfold	clockwise	practice	Guided	1	0.5	0	1.43187	0.45009	-1.45	-0.8	0.801555321044771	0.016267	0.0047368	-0.000384
Trial1	3	1	blindfold	clockwise	practice	Guided	1	0.5	0	1.451874	0.4501	-1.45	-0.8	0.801554697596921	0.01654	0.013199	-0.0034031
Trial1	3	1	blindfold	clockwise	practice	Guided	1	0.5	0	1.471878	0.4501	-1.45	-0.8	0.801554697596921	-0.015098	0.00050437	0.0017584
Trial1	3	1	blindfold	clockwise	practice	Guided	1	0.5	0	1.491867	0.4501	-1.45	-0.8	0.801554697596921	-0.0067722	0.0047342	0.010723
Trial1	3	1	blindfold	clockwise	practice	Guided	1	0.5	0	1.511871	0.4501	-1.45	-0.8	0.801554697596921	0.018192	0.0089653	-0.02972
Trial1	3	1	blindfold	clockwise	practice	Guided	1	0.5	0	1.531876	0.4501	-1.45	-0.8	0.801554697596921	0.016253	-0.003731	0.0068288
Trial1	3	1	blindfold	clockwise	practice	Guided	1	0.5	0	1.55188	0.4501	-1.45	-0.8	0.801554697596921	0.026809	-0.0079645	0.042405
Trial1	3	1	blindfold	clockwise	practice	Guided	1	0.5	0	1.571869	0.4501	-1.45	-0.8	0.801554697596921	0.020136	-0.0079632	-0.019489
Trial1	3	1	blindfold	clockwise	practice	Guided	1	0.5	0	1.591873	0.45011	-1.45	-0.8	0.801554076128627	0.016244	0.017424	-0.00038096
Trial1	3	1	blindfold	clockwise	practice	Guided	1	0.5	0	1.611877	0.45011	-1.45	-0.8	0.801554076128627	0.03373	-0.0037367	0.0049804
Trial1	3	1	blindfold	clockwise	practice	Guided	1	0.5	0	1.631866	0.45011	-1.45	-0.8	0.801554076128627	-0.018175	0.0047238	-0.019487
Trial1	3	1	blindfold	clockwise	practice	Guided	1	0.5	0	1.651871	0.45011	-1.45	-0.8	0.801554076128627	0.04399	-0.029131	-0.015388
Trial1	3	1	blindfold	clockwise	practice	Guided	1	0.5	0	1.671875	0.45011	-1.45	-0.8	0.801554076128627	0.010416	-0.0037377	0.02028
Trial1	3	1	blindfold	clockwise	practice	Guided	1	0.5	0	1.691879	0.45011	-1.45	-0.8	0.801554076128627	-0.051199	-0.029132	0.028955
Trial1	3	1	blindfold	clockwise	practice	Guided	1	0.5	0	1.711868	0.45011	-1.45	-0.8	0.801554076128627	0.020675	0.0047229	-8.8439E-05
Trial1	3	1	blindfold	clockwise	practice	Guided	1	0.5	0	1.731873	0.45011	-1.45	-0.8	0.801554076128627	0.0048451	0.00049203	-0.030596
Trial1	3	1	blindfold	clockwise	practice	Guided	1	0.5	0	1.751877	0.45012	-1.45	-0.8	0.80155345292963	-0.0018084	-0.033363	0.0026388
Trial1	3	1	blindfold	clockwise	practice	Guided	1	0.5	0	1.771866	0.45012	-1.45	-0.8	0.80155345292963	0.034816	0.02165	-0.011781
Trial1	3	1	blindfold	clockwise	practice	Guided	1	0.5	0	1.79187	0.45012	-1.45	-0.8	0.80155345292963	-0.00071091	-0.020668	-0.014125
Trial1	3	1	blindfold	clockwise	practice	Guided	1	0.5	0	1.811874	0.45012	-1.45	-0.8	0.80155345292963	-0.005707	0.038576	-0.0060369
Trial1	3	1	blindfold	clockwise	practice	Guided	1	0.5	0	1.831879	0.45012	-1.45	-0.8	0.80155345292963	-0.0051564	0.013184	-0.014422
Trial1	3	1	blindfold	clockwise	practice	Guided	1	0.5	0	1.851868	0.45012	-1.45	-0.8	0.80155345292963	0.015661	-0.0079757	0.0079958
Trial1	3	1	blindfold	clockwise	practice	Guided	1	0.5	0	1.871872	0.45013	-1.45	-0.8	0.801552831709448	0.0089906	0.00048513	-0.026117
Trial1	3	1	blindfold	clockwise	practice	Guided	1	0.5	0	1.891876	0.45013	-1.45	-0.8	0.801552831709448	0.001782	-0.0037492	0.0155
Trial1	3	1	blindfold	clockwise	practice	Guided	1	0.5	0	1.911865	0.45013	-1.45	-0.8	0.801552831709448	-0.015978	0.004714	0.014329
Trial1	3	1	blindfold	clockwise	practice	Guided	1	0.5	0	1.93187	0.45013	-1.45	-0.8	0.801552831709448	-0.014024	-0.0037521	0.011602
Trial1	3	1	blindfold	clockwise	practice	Guided	1	0.5	0	1.951874	0.45013	-1.45	-0.8	0.801552831709448	0.028701	-0.0079842	0.013065
Trial1	3	1	blindfold	clockwise	practice	Guided	1	0.5	0	1.971878	0.45013	-1.45	-0.8	0.801552831709448	-0.010989	0.038563	0.0062384
Trial1	3	1	blindfold	clockwise	practice	Guided	1	0.5	0	1.991867	0.45013	-1.45	-0.8	0.801552831709448	-0.0021115	0.021634	0.0068246
Trial1	3	1	blindfold	clockwise	practice	Guided	1	0.5	0	2.011871	0.45013	-1.45	-0.8	0.801552831709448	-0.029586	0.0089383	0.017639
Trial1	3	1	blindfold	clockwise	practice	Guided	1	0.5	0	2.031876	0.45013	-1.45	-0.8	0.801552831709448	0.01703	-0.020687	0.007702
Trial1	3	1	blindfold	clockwise	practice	Guided	1	0.5	0	2.05188	0.45013	-1.45	-0.8	0.801552831709448	-0.030987	-0.0079912	-0.028753
Trial1	3	1	blindfold	clockwise	practice	Guided	1	0.5	0	2.071869	0.45013	-1.45	-0.8	0.801552831709448	-0.010444	0.013168	-0.0021416
Trial1	3	1	blindfold	clockwise	practice	Guided	1	0.5	0	2.091873	0.45013	-1.45	-0.8	0.801552831709448	0.047555	0.0089349	-0.0019394
Trial1	3	1	blindfold	clockwise	practice	Guided	1	0.5	0	2.111877	0.45013	-1.45	-0.8	0.801552831709448	-0.023215	0.00047189	-0.011401
Trial1	3	1	blindfold	clockwise	practice	Guided	1	0.5	0	2.131866	0.45014	-1.45	-0.8	0.801552208759305	0.033955	0.00047166	0.00078753
Trial1	3	1	blindfold	clockwise	practice	Guided	1	0.5	0	2.151871	0.45014	-1.45	-0.8	0.801552208759305	-0.0057334	0.025863	-0.0060359
Trial1	3	1	blindfold	clockwise	practice	Guided	1	0.5	0	2.171875	0.45014	-1.45	-0.8	0.801552208759305	0.0017651	0.0047025	0.043577
Trial1	3	1	blindfold	clockwise	practice	Guided	1	0.5	0	2.191879	0.45014	-1.45	-0.8	0.801552208759305	-0.0054544	0.013165	-0.010228
Trial1	3	1	blindfold	clockwise	practice	Guided	1	0.5	0	2.211868	0.45014	-1.45	-0.8	0.801552208759305	0.018976	0.013163	0.025056
Trial1	3	1	blindfold	clockwise	practice	Guided	1	0.5	0	2.231873	0.45014	-1.45	-0.8	0.801552208759305	0.0028708	-0.0079962	-0.0012617
Trial1	3	1	blindfold	clockwise	practice	Guided	1	0.5	0	2.251877	0.45014	-1.45	-0.8	0.801552208759305	-0.019608	-0.012227	0.0014641
Trial1	3	1	blindfold	clockwise	practice	Guided	1	0.5	0	2.271866	0.45014	-1.45	-0.8	0.801552208759305	0.0017627	0.00046828	0.015502
Trial1	3	1	blindfold	clockwise	practice	Guided	1	0.5	0	2.29187	0.45014	-1.45	-0.8	0.801552208759305	0.012019	-0.012228	-0.0048678
Trial1	3	1	blindfold	clockwise	practice	Guided	1	0.5	0	2.311874	0.45014	-1.45	-0.8	0.801552208759305	0.042826	0.004695	0.0013746
Trial1	3	1	blindfold	clockwise	practice	Guided	1	0.5	0	2.331879	0.45014	-1.45	-0.8	0.801552208759305	-0.027946	0.013161	-0.0075007
Trial1	3	1	blindfold	clockwise	practice	Guided	1	0.5	0	2.351868	0.45014	-1.45	-0.8	0.801552208759305	-0.0096295	-0.01646	-0.014713
Trial1	3	1	blindfold	clockwise	practice	Guided	1	0.5	0	2.371872	0.45014	-1.45	-0.8	0.801552208759305	0.0078525	-0.012227	-0.0093522
Trial1	3	1	blindfold	clockwise	practice	Guided	1	0.5	0	2.391876	0.45014	-1.45	-0.8	0.801552208759305	0.0070222	0.0046991	0.0032212
Trial1	3	1	blindfold	clockwise	practice	Guided	1	0.5	0	2.411865	0.45015	-1.45	-0.8	0.801551585933776	0.020616	0.00046793	-9.0016E-05
Trial1	3	1	blindfold	clockwise	practice	Guided	1	0.5	0	2.43187	0.45015	-1.45	-0.8	0.801551585933776	-0.006302	-0.0079964	0.01102
Trial1	3	1	blindfold	clockwise	practice	Guided	1	0.5	0	2.451874	0.45015	-1.45	-0.8	0.801551585933776	0.0014742	-0.020691	0.024561
Trial1	3	1	blindfold	clockwise	practice	Guided	1	0.5	0	2.471878	0.45015	-1.45	-0.8	0.801551585933776	0.025332	0.013163	-0.0039891
Trial1	3	1	blindfold	clockwise	practice	Guided	1	0.5	0	2.491867	0.45015	-1.45	-0.8	0.801551585933776	0.025055	0.013163	0.00020265
Trial1	3	1	blindfold	clockwise	practice	Guided	1	0.5	0	2.511871	0.45015	-1.45	-0.8	0.801551585933776	-0.023515	0.013162	-0.032648
Trial1	3	1	blindfold	clockwise	practice	Guided	1	0.5	0	2.531876	0.45015	-1.45	-0.8	0.801551585933776	-0.024344	-0.03339	0.0053644
Trial1	3	1	blindfold	clockwise	practice	Guided	1	0.5	0	2.55188	0.45015	-1.45	-0.8	0.801551585933776	0.028667	0.013162	0.013068
Trial1	3	1	blindfold	clockwise	practice	Guided	1	0.5	0	2.571869	0.45015	-1.45	-0.8	0.801551585933776	0.020061	0.021624	-0.0051592
Trial1	3	1	blindfold	clockwise	practice	Guided	1	0.5	0	2.591873	0.45015	-1.45	-0.8	0.801551585933776	0.0028486	-0.0037636	-0.0012601
Trial1	3	1	blindfold	clockwise	practice	Guided	1	0.5	0	2.611877	0.45015	-1.45	-0.8	0.801551585933776	0.0059062	0.013161	0.019986
Trial1	3	1	blindfold	clockwise	practice	Guided	1	0.5	0	2.631866	0.45015	-1.45	-0.8	0.801551585933776	0.034205	-0.01646	-0.0033997
Trial1	3	1	blindfold	clockwise	practice	Guided	1	0.5	0	2.651871	0.45015	-1.45	-0.8	0.801551585933776	-0.0065882	0.021627	0.0065367
Trial1	3	1	blindfold	clockwise	practice	Guided	1	0.5	0	2.671875	0.45015	-1.45	-0.8	0.801551585933776	0.015063	0.0089288	0.016379
Trial1	3	1	blindfold	clockwise	practice	Guided	1	0.5	0	2.691879	0.45015	-1.45	-0.8	0.801551585933776	0.012279	0.00046432	-0.0090559
Trial1	3	1	blindfold	clockwise	practice	Guided	1	0.5	0	2.711868	0.45015	-1.45	-0.8	0.801551585933776	0.020885	0.0046954	-0.0042785
Trial1	3	1	blindfold	clockwise	practice	Guided	1	0.5	0	2.731873	0.45015	-1.45	-0.8	0.801551585933776	0.013386	0.0089268	-0.025818
Trial1	3	1	blindfold	clockwise	practice	Guided	1	0.5	0	2.751877	0.45015	-1.45	-0.8	0.801551585933776	0.0028442	0.004694	-0.0012559
Trial1	3	1	blindfold	clockwise	practice	Guided	1	0.5	0	2.771866	0.45015	-1.45	-0.8	0.801551585933776	0.033926	0.0089229	0.00079353
Trial1	3	1	blindfold	clockwise	practice	Guided	1	0.5	0	2.79187	0.45015	-1.45	-0.8	0.801551585933776	0.012827	0.017386	-0.017432
Trial1	3	1	blindfold	clockwise	practice	Guided	1	0.5	0	2.811874	0.45015	-1.45	-0.8	0.801551585933776	-0.0057634	0.013154	-0.0060323
Trial1	3	1	blindfold	clockwise	practice	Guided	1	0.5	0	2.831879	0.45015	-1.45	-0.8	0.801551585933776	0.0017358	0.0046891	0.015507
Trial1	3	1	blindfold	clockwise	practice	Guided	1	0.5	0	2.851868	0.45015	-1.45	-0.8	0.801551585933776	-0.042391	0.00045805	0.0083872
Trial1	3	1	blindfold	clockwise	practice	Guided	1	0.5	0	2.871872	0.45015	-1.45	-0.8	0.801551585933776	-0.014367	-0.0037747	-0.01081
Trial1	3	1	blindfold	clockwise	practice	Guided	1	0.5	0	2.891876	0.45015	-1.45	-0.8	0.801551585933776	0.01255	0.042775	-0.013242
Trial1	3	1	blindfold	clockwise	practice	Guided	1	0.5	0	2.911865	0.45016	-1.45	-0.8	0.801550966939044	-0.012713	0.013151	-0.035954
Trial1	3	1	blindfold	clockwise	practice	Guided	1	0.5	0	2.93187	0.45016	-1.45	-0.8	0.801550966939044	-0.0060405	0.00045534	-0.0018387
Trial1	3	1	blindfold	clockwise	practice	Guided	1	0.5	0	2.951874	0.45016	-1.45	-0.8	0.801550966939044	0.010891	-0.0037788	-0.00096013
Trial1	3	1	blindfold	clockwise	practice	Guided	1	0.5	0	2.971878	0.45016	-1.45	-0.8	0.801550966939044	-0.0057679	0.021609	0.024478
Trial1	3	1	blindfold	clockwise	practice	Guided	1	0.5	0	2.991867	0.45016	-1.45	-0.8	0.801550966939044	-0.018815	0.008915	-0.011098
Trial1	3	1	blindfold	clockwise	practice	Guided	1	0.5	0	3.011871	0.45016	-1.45	-0.8	0.801550966939044	0.0039384	-0.012244	-0.018016
Trial1	3	1	blindfold	clockwise	practice	Guided	1	0.5	0	3.031876	0.45016	-1.45	-0.8	0.801550966939044	0.016983	0.025841	-0.012947
Trial1	3	1	blindfold	clockwise	practice	Guided	1	0.5	0	3.05188	0.45016	-1.45	-0.8	0.801550966939044	0.030026	0.0046792	-0.0078744
Trial1	3	1	blindfold	clockwise	practice	Guided	1	0.5	0	3.071869	0.45016	-1.45	-0.8	0.801550966939044	-0.019923	0.025841	0.0056682
Trial1	3	1	blindfold	clockwise	practice	Guided	1	0.5	0	3.091873	0.45016	-1.45	-0.8	0.801550966939044	-0.02381	0.00044954	-0.019477
Trial1	3	1	blindfold	clockwise	practice	Guided	1	0.5	0	3.111877	0.45016	-1.45	-0.8	0.801550966939044	-0.0063271	-0.0037838	0.0023569
Trial1	3	1	blindfold	clockwise	practice	Guided	1	0.5	0	3.131866	0.45016	-1.45	-0.8	0.801550966939044	0.026985	0.03007	0.038226
Trial1	3	1	blindfold	clockwise	practice	Guided	1	0.5	0	3.151871	0.45016	-1.45	-0.8	0.801550966939044	-0.008263	0.0089105	0.031691
Trial1	3	1	blindfold	clockwise	practice	Guided	1	0.5	0	3.171875	0.45016	-1.45	-0.8	0.801550966939044	0.0067149	-0.0037837	0.0074232
Trial1	3	1	blindfold	clockwise	practice	Guided	1	0.5	0	3.191879	0.45016	-1.45	-0.8	0.801550966939044	-0.003844	-0.01648	-0.035362
Trial1	3	1	blindfold	clockwise	practice	Guided	1	0.5	0	3.211868	0.45016	-1.45	-0.8	0.801550966939044	0.011428	0.00044785	0.0035269
Trial1	3	1	blindfold	clockwise	practice	Guided	1	0.5	0	3.231873	0.45016	-1.45	-0.8	0.801550966939044	-0.014109	0.0089116	-0.014993
Trial1	3	1	blindfold	clockwise	practice	Guided	1	0.5	0	3.251877	0.45016	-1.45	-0.8	0.801550966939044	0.012258	-0.01648	-0.0090454
Trial1	3	1	blindfold	clockwise	practice	Guided	1	0.5	0	3.271866	0.45017	-1.45	-0.8	0.801550342509277	0.043614	-0.033407	-0.020448
Trial1	3	1	blindfold	clockwise	practice	Guided	1	0.5	0	3.29187	0.45017	-1.45	-0.8	0.801550342509277	0.020579	-0.0080162	-7.6911E-05
Trial1	3	1	blindfold	clockwise	practice	Guided	1	0.5	0	3.311874	0.45017	-1.45	-0.8	0.801550342509277	-0.0055095	0.00044729	-0.010217
Trial1	3	1	blindfold	clockwise	practice	Guided	1	0.5	0	3.331879	0.45017	-1.45	-0.8	0.801550342509277	0.0011607	-0.01648	0.023898
Trial1	3	1	blindfold	clockwise	practice	Guided	1	0.5	0	3.351868	0.45017	-1.45	-0.8	0.801550342509277	0.0030927	0.0089112	-0.0054406
Trial1	3	1	blindfold	clockwise	practice	Guided	1	0.5	0	3.371872	0.45017	-1.45	-0.8	0.801550342509277	-0.035197	-0.012247	0.029934
Trial1	3	1	blindfold	clockwise	practice	Guided	1	0.5	0	3.391876	0.45017	-1.45	-0.8	0.801550342509277	-0.0063484	0.013144	0.0023513
Trial1	3	1	blindfold	clockwise	practice	Guided	1	0.5	0	3.411865	0.45017	-1.45	-0.8	0.801550342509277	-0.0030119	-0.0080174	0.019409
Trial1	3	1	blindfold	clockwise	practice	Guided	1	0.5	0	3.43187	0.45017	-1.45	-0.8	0.801550342509277	0.044156	-0.041874	-0.019573
Trial1	3	1	blindfold	clockwise	practice	Guided	1	0.5	0	3.451874	0.45017	-1.45	-0.8	0.801550342509277	-0.010786	-0.01225	0.0020598
Trial1	3	1	blindfold	clockwise	practice	Guided	1	0.5	0	3.471878	0.45017	-1.45	-0.8	0.801550342509277	0.018916	-0.012249	0.025065
Trial1	3	1	blindfold	clockwise	practice	Guided	1	0.5	0	3.491867	0.45017	-1.45	-0.8	0.801550342509277	0.015855	0.00044698	0.0038197
Trial1	3	1	blindfold	clockwise	practice	Guided	1	0.5	0	3.511871	0.45017	-1.45	-0.8	0.801550342509277	0.018908	0.021603	0.025066
Trial1	3	1	blindfold	clockwise	practice	Guided	1	0.5	0	3.531876	0.45018	-1.45	-0.8	0.801549721909568	-0.0055236	0.00044475	-0.010218
Trial1	3	1	blindfold	clockwise	practice	Guided	1	0.5	0	3.55188	0.45018	-1.45	-0.8	0.801549721909568	0.017227	0.0089084	-0.018598
Trial1	3	1	blindfold	clockwise	practice	Guided	1	0.5	0	3.571869	0.45018	-1.45	-0.8	0.801549721909568	0.021114	0.0089091	-0.0084583
Trial1	3	1	blindfold	clockwise	practice	Guided	1	0.5	0	3.591873	0.45018	-1.45	-0.8	0.801549721909568	0.0080684	-0.012253	-0.013527
Trial1	3	1	blindfold	clockwise	practice	Guided	1	0.5	0	3.611877	0.45018	-1.45	-0.8	0.801549721909568	-0.023572	0.00044474	-0.007195
Trial1	3	1	blindfold	clockwise	practice	Guided	1	0.5	0	3.631866	0.45018	-1.45	-0.8	0.801549721909568	0.054694	0.00044567	0.023221
Trial1	3	1	blindfold	clockwise	practice	Guided	1	0.5	0	3.651871	0.45018	-1.45	-0.8	0.801549721909568	0.020274	-0.03764	0.0041125
Trial1	3	1	blindfold	clockwise	practice	Guided	1	0.5	0	3.671875	0.45019	-1.45	-0.8	0.801549099581751	0.00028153	0.013142	-0.030878
Trial1	3	1	blindfold	clockwise	practice	Guided	1	0.5	0	3.691879	0.45019	-1.45	-0.8	0.801549099581751	-0.036076	-0.012251	-0.020646
Trial1	3	1	blindfold	clockwise	practice	Guided	1	0.5	0	3.711868	0.45019	-1.45	-0.8	0.801549099581751	0.0058228	0.0046777	-0.03029
Trial1	3	1	blindfold	clockwise	practice	Guided	1	0.5	0	3.731873	0.45019	-1.45	-0.8	0.801549099581751	0.034415	0.025837	-0.029703
Trial1	3	1	blindfold	clockwise	practice	Guided	1	0.5	0	3.751877	0.45019	-1.45	-0.8	0.801549099581751	0.016652	-0.012249	-0.0087477
Trial1	3	1	blindfold	clockwise	practice	Guided	1	0.5	0	3.771866	0.45019	-1.45	-0.8	0.801549099581751	-0.024695	-0.008017	0.0095711
Trial1	3	1	blindfold	clockwise	practice	Guided	1	0.5	0	3.79187	0.45019	-1.45	-0.8	0.801549099581751	0.0069365	0.0046785	0.0032389
Trial1	3	1	blindfold	clockwise	practice	Guided	1	0.5	0	3.811874	0.4502	-1.45	-0.8	0.801548479230159	0.012755	-0.0037869	-0.017421
Trial1	3	1	blindfold	clockwise	practice	Guided	1	0.5	0	3.831879	0.4502	-1.45	-0.8	0.801548479230159	-0.0063891	-0.020715	0.0023619
Trial1	3	1	blindfold	clockwise	practice	Guided	1	0.5	0	3.851868	0.4502	-1.45	-0.8	0.801548479230159	-0.024428	-0.024946	0.005382
Trial1	3	1	blindfold	clockwise	practice	Guided	1	0.5	0	3.871872	0.4502	-1.45	-0.8	0.801548479230159	0.029407	0.0004439	0.00051199
Trial1	3	1	blindfold	clockwise	practice	Guided	1	0.5	0	3.891876	0.4502	-1.45	-0.8	0.801548479230159	0.021629	0.017372	-0.016837
Trial1	3	1	blindfold	clockwise	practice	Guided	1	0.5	0	3.911865	0.4502	-1.45	-0.8	0.801548479230159	-0.0019564	0.0046777	0.0026538
Trial1	3	1	blindfold	clockwise	practice	Guided	1	0.5	0	3.93187	0.4502	-1.45	-0.8	0.801548479230159	-0.051355	-0.01648	0.0078129
Trial1	3	1	blindfold	clockwise	practice	Guided	1	0.5	0	3.951874	0.4502	-1.45	-0.8	0.801548479230159	0.028292	0.0046792	0.017275
Trial1	3	1	blindfold	clockwise	practice	Guided	1	0.5	0	3.971878	0.4502	-1.45	-0.8	0.801548479230159	-0.018343	0.00044574	-0.019475
Trial1	3	1	blindfold	clockwise	practice	Guided	1	0.5	0	3.991867	0.45021	-1.45	-0.8	0.801547857151201	-0.005578	0.0046756	-0.010213
Trial1	3	1	blindfold	clockwise	practice	Guided	1	0.5	0	4.011871	0.45021	-1.45	-0.8	0.801547857151201	-0.0052853	-0.0080228	0.052942
Trial1	3	1	blindfold	clockwise	practice	Guided	1	0.5	0	4.031876	0.45021	-1.45	-0.8	0.801547857151201	0.034382	-0.02495	0.002945
Trial1	3	1	blindfold	clockwise	practice	Guided	1	0.5	0	4.05188	0.45021	-1.45	-0.8	0.801547857151201	-0.010022	0.0089064	-0.010506
Trial1	3	1	blindfold	clockwise	practice	Guided	1	0.5	0	4.071869	0.45021	-1.45	-0.8	0.801547857151201	0.019678	-0.0037888	0.012494
Trial1	3	1	blindfold	clockwise	practice	Guided	1	0.5	0	4.091873	0.45021	-1.45	-0.8	0.801547857151201	0.01107	0.004674	0.0077184
Trial1	3	1	blindfold	clockwise	practice	Guided	1	0.5	0	4.111877	0.45021	-1.45	-0.8	0.801547857151201	-0.0064164	-0.012254	0.0023579
Trial1	3	1	blindfold	clockwise	practice	Guided	1	0.5	0	4.131866	0.45021	-1.45	-0.8	0.801547857151201	0.028554	0.017368	0.013081
Trial1	3	1	blindfold	clockwise	practice	Guided	1	0.5	0	4.151871	0.45021	-1.45	-0.8	0.801547857151201	0.0041196	-0.012253	-0.022203
Trial1	3	1	blindfold	clockwise	practice	Guided	1	0.5	0	4.171875	0.45022	-1.45	-0.8	0.801547237047727	0.011617	0.00044214	-0.00066305
Trial1	3	1	blindfold	clockwise	practice	Guided	1	0.5	0	4.191879	0.45022	-1.45	-0.8	0.801547237047727	0.038528	0.0089064	-0.0030994
Trial1	3	1	blindfold	clockwise	practice	Guided	1	0.5	0	4.211868	0.45022	-1.45	-0.8	0.801547237047727	0.035193	0.0046723	-0.020156
Trial1	3	1	blindfold	clockwise	practice	Guided	1	0.5	0	4.231873	0.45022	-1.45	-0.8	0.801547237047727	0.011332	-0.020717	0.0035283
Trial1	3	1	blindfold	clockwise	practice	Guided	1	0.5	0	4.251877	0.45022	-1.45	-0.8	0.801547237047727	0.014391	0.0216	0.024775
Trial1	3	1	blindfold	clockwise	practice	Guided	1	0.5	0	4.271866	0.45022	-1.45	-0.8	0.801547237047727	-0.028355	-0.016488	-0.0032999
Trial1	3	1	blindfold	clockwise	practice	Guided	1	0.5	0	4.29187	0.45022	-1.45	-0.8	0.801547237047727	0.006058	0.021596	0.015803
Trial1	3	1	blindfold	clockwise	practice	Guided	1	0.5	0	4.311874	0.45022	-1.45	-0.8	0.801547237047727	-0.009218	0.013131	-0.023084
Trial1	3	1	blindfold	clockwise	practice	Guided	1	0.5	0	4.331879	0.45022	-1.45	-0.8	0.801547237047727	-0.00089015	0.030058	-0.0063209
Trial1	3	1	blindfold	clockwise	practice	Guided	1	0.5	0	4.351868	0.45022	-1.45	-0.8	0.801547237047727	0.039624	-0.016495	-0.019864
Trial1	3	1	blindfold	clockwise	practice	Guided	1	0.5	0	4.371872	0.45023	-1.45	-0.8	0.801546615217628	-0.010052	-0.012263	-0.010513
Trial1	3	1	blindfold	clockwise	practice	Guided	1	0.5	0	4.391876	0.45023	-1.45	-0.8	0.801546615217628	0.023534	0.017358	0.021166
Trial1	3	1	blindfold	clockwise	practice	Guided	1	0.5	0	4.411865	0.45023	-1.45	-0.8	0.801546615217628	0.04684	-0.020727	0.0058657
Trial1	3	1	blindfold	clockwise	practice	Guided	1	0.5	0	4.43187	0.45023	-1.45	-0.8	0.801546615217628	0.0085341	0.00043262	-0.021915
Trial1	3	1	blindfold	clockwise	practice	Guided	1	0.5	0	4.451874	0.45023	-1.45	-0.8	0.801546615217628	0.057929	0.017358	-0.022883
Trial1	3	1	blindfold	clockwise	practice	Guided	1	0.5	0	4.471878	0.45023	-1.45	-0.8	0.801546615217628	0.019918	0.0046621	0.0083018
Trial1	3	1	blindfold	clockwise	practice	Guided	1	0.5	0	4.491867	0.45023	-1.45	-0.8	0.801546615217628	-0.029756	0.0088927	0.017653
Trial1	3	1	blindfold	clockwise	practice	Guided	1	0.5	0	4.511871	0.45023	-1.45	-0.8	0.801546615217628	0.0065939	0.00043019	0.0074244
Trial1	3	1	blindfold	clockwise	practice	Guided	1	0.5	0	4.531876	0.45023	-1.45	-0.8	0.801546615217628	0.0065945	0.02159	0.0074255
Trial1	3	1	blindfold	clockwise	practice	Guided	1	0.5	0	4.55188	0.45023	-1.45	-0.8	0.801546615217628	0.04628	0.0046603	0.014252
Trial1	3	1	blindfold	clockwise	practice	Guided	1	0.5	0	4.571869	0.45023	-1.45	-0.8	0.801546615217628	-0.036704	-0.0080351	-0.012268
Trial1	3	1	blindfold	clockwise	practice	Guided	1	0.5	0	4.591873	0.45023	-1.45	-0.8	0.801546615217628	0.012692	-0.0080367	-0.017428
Trial1	3	1	blindfold	clockwise	practice	Guided	1	0.5	0	4.611877	0.45023	-1.45	-0.8	0.801546615217628	-0.020879	-0.020732	0.01824
Trial1	3	1	blindfold	clockwise	practice	Guided	1	0.5	0	4.631866	0.45023	-1.45	-0.8	0.801546615217628	0.0018746	-0.0165	0.011322
Trial1	3	1	blindfold	clockwise	practice	Guided	1	0.5	0	4.651871	0.45023	-1.45	-0.8	0.801546615217628	0.016029	-0.0038047	-0.000373
Trial1	3	1	blindfold	clockwise	practice	Guided	1	0.5	0	4.671875	0.45023	-1.45	-0.8	0.801546615217628	-0.030605	-0.033426	-0.037119
Trial1	3	1	blindfold	clockwise	practice	Guided	1	0.5	0	4.691879	0.45024	-1.45	-0.8	0.801545993512145	0.050991	0.00042666	0.010355
Trial1	3	1	blindfold	clockwise	practice	Guided	1	0.5	0	4.711868	0.45024	-1.45	-0.8	0.801545993512145	0.039605	-0.0080361	-0.019861
Trial1	3	1	blindfold	clockwise	practice	Guided	1	0.5	0	4.731873	0.45024	-1.45	-0.8	0.801545993512145	0.043214	-0.029196	-0.0069934
Trial1	3	1	blindfold	clockwise	practice	Guided	1	0.5	0	4.751877	0.45024	-1.45	-0.8	0.801545993512145	0.03711	0.021586	0.017857
Trial1	3	1	blindfold	clockwise	practice	Guided	1	0.5	0	4.771866	0.45024	-1.45	-0.8	0.801545993512145	0.052086	-0.0038036	-0.0064091
Trial1	3	1	blindfold	clockwise	practice	Guided	1	0.5	0	4.79187	0.45024	-1.45	-0.8	0.801545993512145	-0.00092327	-0.024964	-0.014116
Trial1	3	1	blindfold	clockwise	practice	Guided	1	0.5	0	4.811874	0.45024	-1.45	-0.8	0.801545993512145	0.060963	0.0088903	-0.0025121
Trial1	3	1	blindfold	clockwise	practice	Guided	1	0.5	0	4.831879	0.45025	-1.45	-0.8	0.801545375630795	-0.0048158	0.030048	-0.02279
Trial1	3	1	blindfold	clockwise	practice	Guided	1	0.5	0	4.851868	0.45024	-1.45	-0.8	0.801545993512145	0.0087857	-0.016501	-0.026102
Trial1	3	1	blindfold	clockwise	practice	Guided	1	0.5	0	4.871872	0.45024	-1.45	-0.8	0.801545993512145	-0.015903	-0.0080381	0.010153
Trial1	3	1	blindfold	clockwise	practice	Guided	1	0.5	0	4.891876	0.45025	-1.45	-0.8	0.801545375630795	0.019059	-0.01227	0.020877
Trial1	3	1	blindfold	clockwise	practice	Guided	1	0.5	0	4.911865	0.45025	-1.45	-0.8	0.801545375630795	-0.01092	0.0046573	0.0020632
Trial1	3	1	blindfold	clockwise	practice	Guided	1	0.5	0	4.93187	0.45025	-1.45	-0.8	0.801545375630795	0.0040589	0.0046566	-0.022207
Trial1	3	1	blindfold	clockwise	practice	Guided	1	0.5	0	4.951874	0.45025	-1.45	-0.8	0.801545375630795	-0.00093447	-0.0080384	-0.014119
Trial1	3	1	blindfold	clockwise	practice	Guided	1	0.5	0	4.971878	0.45025	-1.45	-0.8	0.801545375630795	0.027656	0.013121	0.02565
Trial1	3	1	blindfold	clockwise	practice	Guided	1	0.5	0	4.991867	0.45025	-1.45	-0.8	0.801545375630795	-0.024246	0.017353	0.0011816
Trial1	3	1	blindfold	clockwise	practice	Guided	1	0.5	0	5.011871	0.45025	-1.45	-0.8	0.801545375630795	-0.0023206	0.017354	0.0068357
Trial1	3	1	blindfold	clockwise	practice	Guided	1	0.5	0	5.031876	0.45025	-1.45	-0.8	0.801545375630795	0.036264	0.0088894	0.030427
Trial1	3	1	blindfold	clockwise	practice	Guided	1	0.5	0	5.05188	0.45025	-1.45	-0.8	0.801545375630795	0.015446	-0.0038046	0.020579
Trial1	3	1	blindfold	clockwise	practice	Guided	1	0.5	0	5.071869	0.45025	-1.45	-0.8	0.801545375630795	0.034311	0.00042681	-0.0075848
Trial1	3	1	blindfold	clockwise	practice	Guided	1	0.5	0	5.091873	0.45025	-1.45	-0.8	0.801545375630795	0.011281	-0.0080391	0.0035251
Trial1	3	1	blindfold	clockwise	practice	Guided	1	0.5	0	5.111877	0.45025	-1.45	-0.8	0.801545375630795	0.0068422	0.017351	0.0032325
Trial1	3	1	blindfold	clockwise	practice	Guided	1	0.5	0	5.131866	0.45025	-1.45	-0.8	0.801545375630795	-0.0064793	0.0046541	0.002353
Trial1	3	1	blindfold	clockwise	practice	Guided	1	0.5	0	5.151871	0.45025	-1.45	-0.8	0.801545375630795	-0.037841	-0.012273	0.0044934
Trial1	3	1	blindfold	clockwise	practice	Guided	1	0.5	0	5.171875	0.45025	-1.45	-0.8	0.801545375630795	0.0040562	-0.0080416	-0.022207
Trial1	3	1	blindfold	clockwise	practice	Guided	1	0.5	0	5.191879	0.45025	-1.45	-0.8	0.801545375630795	-0.018427	-0.0080399	-0.019479
Trial1	3	1	blindfold	clockwise	practice	Guided	1	0.5	0	5.211868	0.45025	-1.45	-0.8	0.801545375630795	0.022365	-0.0038082	-0.029413
Trial1	3	1	blindfold	clockwise	practice	Guided	1	0.5	0	5.231873	0.45025	-1.45	-0.8	0.801545375630795	-0.009547	-0.033431	-0.018889
Trial1	3	1	blindfold	clockwise	practice	Guided	1	0.5	0	5.251877	0.45026	-1.45	-0.8	0.801544752324413	-0.030644	-0.00804	-0.037117
Trial1	3	1	blindfold	clockwise	practice	Guided	1	0.5	0	5.271866	0.45026	-1.45	-0.8	0.801544752324413	-0.01399	-0.0038089	-0.015869
Trial1	3	1	blindfold	clockwise	practice	Guided	1	0.5	0	5.29187	0.45026	-1.45	-0.8	0.801544752324413	0.015987	0.013114	-0.00036483
Trial1	3	1	blindfold	clockwise	practice	Guided	1	0.5	0	5.311874	0.45026	-1.45	-0.8	0.801544752324413	-0.033687	-0.016509	0.0089859
Trial1	3	1	blindfold	clockwise	practice	Guided	1	0.5	0	5.331879	0.45026	-1.45	-0.8	0.801544752324413	-0.033135	0.02158	0.00060363
Trial1	3	1	blindfold	clockwise	practice	Guided	1	0.5	0	5.351868	0.45026	-1.45	-0.8	0.801544752324413	0.010992	-0.020738	-0.026974
Trial1	3	1	blindfold	clockwise	practice	Guided	1	0.5	0	5.371872	0.45026	-1.45	-0.8	0.801544752324413	-0.0014996	-0.020739	-0.0057259
Trial1	3	1	blindfold	clockwise	practice	Guided	1	0.5	0	5.391876	0.45026	-1.45	-0.8	0.801544752324413	0.010162	0.0046506	0.014937
Trial1	3	1	blindfold	clockwise	practice	Guided	1	0.5	0	5.411865	0.45026	-1.45	-0.8	0.801544752324413	0.023758	0.0046498	0.016987
Trial1	3	1	blindfold	clockwise	practice	Guided	1	0.5	0	5.43187	0.45026	-1.45	-0.8	0.801544752324413	0.021248	-0.012279	-0.01264
Trial1	3	1	blindfold	clockwise	practice	Guided	1	0.5	0	5.451874	0.45026	-1.45	-0.8	0.801544752324413	0.013751	-0.0080472	-0.034179
Trial1	3	1	blindfold	clockwise	practice	Guided	1	0.5	0	5.471878	0.45026	-1.45	-0.8	0.801544752324413	-0.020927	0.0088798	0.018252
Trial1	3	1	blindfold	clockwise	practice	Guided	1	0.5	0	5.491867	0.45026	-1.45	-0.8	0.801544752324413	0.013746	0.0088803	-0.034178
Trial1	3	1	blindfold	clockwise	practice	Guided	1	0.5	0	5.511871	0.45026	-1.45	-0.8	0.801544752324413	0.038727	0.00041529	-0.0072749
Trial1	3	1	blindfold	clockwise	practice	Guided	1	0.5	0	5.531876	0.45026	-1.45	-0.8	0.801544752324413	-0.0017898	-0.01228	-0.0015287
Trial1	3	1	blindfold	clockwise	practice	Guided	1	0.5	0	5.55188	0.45027	-1.45	-0.8	0.801544132841425	0.013466	-0.0038173	-0.029987
Trial1	3	1	blindfold	clockwise	practice	Guided	1	0.5	0	5.571869	0.45027	-1.45	-0.8	0.801544132841425	-0.0098433	-0.016514	-0.014689
Trial1	3	1	blindfold	clockwise	practice	Guided	1	0.5	0	5.591873	0.45027	-1.45	-0.8	0.801544132841425	0.022362	0.0046453	0.037945
Trial1	3	1	blindfold	clockwise	practice	Guided	1	0.5	0	5.611877	0.45027	-1.45	-0.8	0.801544132841425	-0.011228	0.0046433	0.0062662
Trial1	3	1	blindfold	clockwise	practice	Guided	1	0.5	0	5.631866	0.45027	-1.45	-0.8	0.801544132841425	0.011525	0.00041114	-0.00065056
Trial1	3	1	blindfold	clockwise	practice	Guided	1	0.5	0	5.651871	0.45027	-1.45	-0.8	0.801544132841425	-0.015394	0.013104	0.0017836
Trial1	3	1	blindfold	clockwise	practice	Guided	1	0.5	0	5.671875	0.45027	-1.45	-0.8	0.801544132841425	0.017348	-0.016519	-0.012639
Trial1	3	1	blindfold	clockwise	practice	Guided	1	0.5	0	5.691879	0.45027	-1.45	-0.8	0.801544132841425	0.010418	-0.0080557	0.01611
Trial1	3	1	blindfold	clockwise	practice	Guided	1	0.5	0	5.711868	0.45027	-1.45	-0.8	0.801544132841425	-0.0051336	-0.008058	-0.018588
Trial1	3	1	blindfold	clockwise	practice	Guided	1	0.5	0	5.731873	0.45027	-1.45	-0.8	0.801544132841425	0.03761	0.021566	0.0094861
Trial1	3	1	blindfold	clockwise	practice	Guided	1	0.5	0	5.751877	0.45027	-1.45	-0.8	0.801544132841425	-0.024556	0.030028	0.005386
Trial1	3	1	blindfold	clockwise	practice	Guided	1	0.5	0	5.771866	0.45027	-1.45	-0.8	0.801544132841425	0.01957	0.013098	0.012507
Trial1	3	1	blindfold	clockwise	practice	Guided	1	0.5	0	5.79187	0.45027	-1.45	-0.8	0.801544132841425	0.033167	-0.024992	0.0091945
Trial1	3	1	blindfold	clockwise	practice	Guided	1	0.5	0	5.811874	0.45027	-1.45	-0.8	0.801544132841425	0.0037444	0.013095	-0.018
Trial1	3	1	blindfold	clockwise	practice	Guided	1	0.5	0	5.831879	0.45027	-1.45	-0.8	0.801544132841425	-0.022347	-0.003832	-0.028139
Trial1	3	1	blindfold	clockwise	practice	Guided	1	0.5	0	5.851868	0.45027	-1.45	-0.8	0.801544132841425	-0.025112	0.0046289	0.013772
Trial1	3	1	blindfold	clockwise	practice	Guided	1	0.5	0	5.871872	0.45027	-1.45	-0.8	0.801544132841425	-0.023731	-0.041923	-0.0071846
Trial1	3	1	blindfold	clockwise	practice	Guided	1	0.5	0	5.891876	0.45027	-1.45	-0.8	0.801544132841425	-0.021779	0.034248	0.030827
Trial1	3	1	blindfold	clockwise	practice	Guided	1	0.5	0	5.911865	0.45027	-1.45	-0.8	0.801544132841425	0.033163	-0.016535	0.0091942
Trial1	3	1	blindfold	clockwise	practice	Guided	1	0.5	0	5.93187	0.45028	-1.45	-0.8	0.801543511633665	0.025111	0.00039492	-0.0039629
Trial1	3	1	blindfold	clockwise	practice	Guided	1	0.5	0	5.951874	0.45028	-1.45	-0.8	0.801543511633665	-0.018188	0.030016	-0.023657
Trial1	3	1	blindfold	clockwise	practice	Guided	1	0.5	0	5.971878	0.45028	-1.45	-0.8	0.801543511633665	0.033437	0.0046225	0.0050051
Trial1	3	1	blindfold	clockwise	practice	Guided	1	0.5	0	5.991867	0.45028	-1.45	-0.8	0.801543511633665	-0.027351	0.017317	-0.020052
Trial1	3	1	blindfold	clockwise	practice	Guided	1	0.5	0	6.011871	0.45028	-1.45	-0.8	0.801543511633665	0.037042	0.00039085	0.017868
Trial1	3	1	blindfold	clockwise	practice	Guided	1	0.5	0	6.031876	0.45028	-1.45	-0.8	0.801543511633665	0.020383	0.00039152	-6.6494E-05
Trial1	3	1	blindfold	clockwise	practice	Guided	1	0.5	0	6.05188	0.45028	-1.45	-0.8	0.801543511633665	0.025654	0.021552	-0.012346
Trial1	3	1	blindfold	clockwise	practice	Guided	1	0.5	0	6.071869	0.45028	-1.45	-0.8	0.801543511633665	0.042861	-0.024998	-0.002792
Trial1	3	1	blindfold	clockwise	practice	Guided	1	0.5	0	6.091873	0.45028	-1.45	-0.8	0.801543511633665	-0.037896	-0.041927	0.0045075
Trial1	3	1	blindfold	clockwise	practice	Guided	1	0.5	0	6.111877	0.45028	-1.45	-0.8	0.801543511633665	0.020933	0.0046239	-0.008448
Trial1	3	1	blindfold	clockwise	practice	Guided	1	0.5	0	6.131866	0.45028	-1.45	-0.8	0.801543511633665	0.0076096	0.038477	-0.0093268
Trial1	3	1	blindfold	clockwise	practice	Guided	1	0.5	0	6.151871	0.45028	-1.45	-0.8	0.801543511633665	0.027324	0.0046225	0.029856
Trial1	3	1	blindfold	clockwise	practice	Guided	1	0.5	0	6.171875	0.45028	-1.45	-0.8	0.801543511633665	-0.019033	-0.012304	-0.011082
Trial1	3	1	blindfold	clockwise	practice	Guided	1	0.5	0	6.191879	0.45029	-1.45	-0.8	0.801542892398799	0.016488	0.0088532	-0.0087395
Trial1	3	1	blindfold	clockwise	practice	Guided	1	0.5	0	6.211868	0.45029	-1.45	-0.8	0.801542892398799	-0.015704	-0.041928	0.0059731
Trial1	3	1	blindfold	clockwise	practice	Guided	1	0.5	0	6.231873	0.45029	-1.45	-0.8	0.801542892398799	-0.020419	0.0046189	0.0098706
Trial1	3	1	blindfold	clockwise	practice	Guided	1	0.5	0	6.251877	0.45029	-1.45	-0.8	0.801542892398799	-0.042347	-0.003846	0.0042149
Trial1	3	1	blindfold	clockwise	practice	Guided	1	0.5	0	6.271866	0.45029	-1.45	-0.8	0.801542892398799	-0.019589	0.013084	-0.0027025
Trial1	3	1	blindfold	clockwise	practice	Guided	1	0.5	0	6.29187	0.45029	-1.45	-0.8	0.801542892398799	0.020375	0.01731	-6.8467E-05
Trial1	3	1	blindfold	clockwise	practice	Guided	1	0.5	0	6.311874	0.45029	-1.45	-0.8	0.801542892398799	-0.019589	0.0046149	-0.0027052
Trial1	3	1	blindfold	clockwise	practice	Guided	1	0.5	0	6.331879	0.45029	-1.45	-0.8	0.801542892398799	-0.042897	0.004615	0.0089896
Trial1	3	1	blindfold	clockwise	practice	Guided	1	0.5	0	6.351868	0.45029	-1.45	-0.8	0.801542892398799	-0.0026586	0.0088467	0.028681
Trial1	3	1	blindfold	clockwise	practice	Guided	1	0.5	0	6.371872	0.45029	-1.45	-0.8	0.801542892398799	-0.0010024	-0.0038501	-0.014104
Trial1	3	1	blindfold	clockwise	practice	Guided	1	0.5	0	6.391876	0.45029	-1.45	-0.8	0.801542892398799	-0.013773	-0.016548	-0.023363
Trial1	3	1	blindfold	clockwise	practice	Guided	1	0.5	0	6.411865	0.45029	-1.45	-0.8	0.801542892398799	-0.014876	-0.0038512	-0.0065966
Trial1	3	1	blindfold	clockwise	practice	Guided	1	0.5	0	6.43187	0.45029	-1.45	-0.8	0.801542892398799	-0.0068227	-0.02078	0.0065609
Trial1	3	1	blindfold	clockwise	practice	Guided	1	0.5	0	6.451874	0.45029	-1.45	-0.8	0.801542892398799	-0.01904	0.0088431	-0.011081
Trial1	3	1	blindfold	clockwise	practice	Guided	1	0.5	0	6.471878	0.45029	-1.45	-0.8	0.801542892398799	0.016758	0.021538	-0.012929
Trial1	3	1	blindfold	clockwise	practice	Guided	1	0.5	0	6.491867	0.45029	-1.45	-0.8	0.801542892398799	-0.021255	0.00037761	0.0059784
Trial1	3	1	blindfold	clockwise	practice	Guided	1	0.5	0	6.511871	0.45029	-1.45	-0.8	0.801542892398799	-0.0065539	0.0046091	0.0023736
Trial1	3	1	blindfold	clockwise	practice	Guided	1	0.5	0	6.531876	0.45029	-1.45	-0.8	0.801542892398799	-0.024039	0.0046086	-0.0029877
Trial1	3	1	blindfold	clockwise	practice	Guided	1	0.5	0	6.55188	0.45029	-1.45	-0.8	0.801542892398799	0.0078711	0.03	-0.0042506
Trial1	3	1	blindfold	clockwise	practice	Guided	1	0.5	0	6.571869	0.45029	-1.45	-0.8	0.801542892398799	0.010374	-0.01655	0.016118
Trial1	3	1	blindfold	clockwise	practice	Guided	1	0.5	0	6.591873	0.4503	-1.45	-0.8	0.801542271439902	-0.0043476	-0.0080854	-0.031156
Trial1	3	1	blindfold	clockwise	practice	Guided	1	0.5	0	6.611877	0.4503	-1.45	-0.8	0.801542271439902	-0.034583	-0.025015	0.038918
Trial1	3	1	blindfold	clockwise	practice	Guided	1	0.5	0	6.631866	0.4503	-1.45	-0.8	0.801542271439902	-0.023494	0.038463	-0.011959
Trial1	3	1	blindfold	clockwise	practice	Guided	1	0.5	0	6.651871	0.4503	-1.45	-0.8	0.801542271439902	0.016745	0.025767	-0.012927
Trial1	3	1	blindfold	clockwise	practice	Guided	1	0.5	0	6.671875	0.4503	-1.45	-0.8	0.801542271439902	-0.013512	-0.0038579	-0.027551
Trial1	3	1	blindfold	clockwise	practice	Guided	1	0.5	0	6.691879	0.4503	-1.45	-0.8	0.801542271439902	-0.010185	-0.0080905	-0.010495
Trial1	3	1	blindfold	clockwise	practice	Guided	1	0.5	0	6.711868	0.4503	-1.45	-0.8	0.801542271439902	0.0017531	0.0088354	0.0041286
Trial1	3	1	blindfold	clockwise	practice	Guided	1	0.5	0	6.731873	0.4503	-1.45	-0.8	0.801542271439902	0.0061918	0.0046022	0.011631
Trial1	3	1	blindfold	clockwise	practice	Guided	1	0.5	0	6.751877	0.45031	-1.45	-0.8	0.801541652453159	-0.017687	0.0046024	-0.032033
Trial1	3	1	blindfold	clockwise	practice	Guided	1	0.5	0	6.771866	0.45031	-1.45	-0.8	0.801541652453159	0.016175	0.0088336	-0.0045421
Trial1	3	1	blindfold	clockwise	practice	Guided	1	0.5	0	6.79187	0.45031	-1.45	-0.8	0.801541652453159	-0.010469	-0.0038639	-0.0063
Trial1	3	1	blindfold	clockwise	practice	Guided	1	0.5	0	6.811874	0.45031	-1.45	-0.8	0.801541652453159	0.020613	0.00036877	-0.0042487
Trial1	3	1	blindfold	clockwise	practice	Guided	1	0.5	0	6.831879	0.45031	-1.45	-0.8	0.801541652453159	-0.025726	-0.029253	0.022159
Trial1	3	1	blindfold	clockwise	practice	Guided	1	0.5	0	6.851868	0.45031	-1.45	-0.8	0.801541652453159	-0.007966	0.0088332	0.023331
Trial1	3	1	blindfold	clockwise	practice	Guided	1	0.5	0	6.871872	0.45031	-1.45	-0.8	0.801541652453159	0.011454	0.042686	-0.00064434
Trial1	3	1	blindfold	clockwise	practice	Guided	1	0.5	0	6.891876	0.45031	-1.45	-0.8	0.801541652453159	0.008115	0.0088298	-0.017701
Trial1	3	1	blindfold	clockwise	practice	Guided	1	0.5	0	6.911865	0.45031	-1.45	-0.8	0.801541652453159	-0.03323	0.00036297	0.00061653
Trial1	3	1	blindfold	clockwise	practice	Guided	1	0.5	0	6.93187	0.45031	-1.45	-0.8	0.801541652453159	0.061399	0.00036199	-0.014187
Trial1	3	1	blindfold	clockwise	practice	Guided	1	0.5	0	6.951874	0.45031	-1.45	-0.8	0.801541652453159	-0.0021504	0.013058	0.0026662
Trial1	3	1	blindfold	clockwise	practice	Guided	1	0.5	0	6.971878	0.45031	-1.45	-0.8	0.801541652453159	-0.033508	-0.0081003	0.0048069
Trial1	3	1	blindfold	clockwise	practice	Guided	1	0.5	0	6.991867	0.45031	-1.45	-0.8	0.801541652453159	-0.033235	-0.016566	0.00061689
Trial1	3	1	blindfold	clockwise	practice	Guided	1	0.5	0	7.011871	0.45031	-1.45	-0.8	0.801541652453159	-0.024632	-0.012333	-0.019751
Trial1	3	1	blindfold	clockwise	practice	Guided	1	0.5	0	7.031876	0.45032	-1.45	-0.8	0.801541033590294	-0.046835	0.013058	0.0039279
Trial1	3	1	blindfold	clockwise	practice	Guided	1	0.5	0	7.05188	0.45032	-1.45	-0.8	0.801541033590294	0.0047736	0.01729	-0.020048
Trial1	3	1	blindfold	clockwise	practice	Guided	1	0.5	0	7.071869	0.45032	-1.45	-0.8	0.801541033590294	0.011719	-0.0038721	-0.0048388
Trial1	3	1	blindfold	clockwise	practice	Guided	1	0.5	0	7.091873	0.45032	-1.45	-0.8	0.801541033590294	0.02559	-0.003873	-0.012341
Trial1	3	1	blindfold	clockwise	practice	Guided	1	0.5	0	7.111877	0.45032	-1.45	-0.8	0.801541033590294	-0.016035	-0.0038731	0.010169
Trial1	3	1	blindfold	clockwise	practice	Guided	1	0.5	0	7.131866	0.45032	-1.45	-0.8	0.801541033590294	0.0039386	0.00035772	-0.021892
Trial1	3	1	blindfold	clockwise	practice	Guided	1	0.5	0	7.151871	0.45032	-1.45	-0.8	0.801541033590294	-0.027698	-0.016573	-0.015854
Trial1	3	1	blindfold	clockwise	practice	Guided	1	0.5	0	7.171875	0.45032	-1.45	-0.8	0.801541033590294	0.006717	0.0045851	0.0032523
Trial1	3	1	blindfold	clockwise	practice	Guided	1	0.5	0	7.191879	0.45032	-1.45	-0.8	0.801541033590294	0.032803	0.0088159	0.013393
Trial1	3	1	blindfold	clockwise	practice	Guided	1	0.5	0	7.211868	0.45032	-1.45	-0.8	0.801541033590294	-0.0032738	0.00035123	0.019432
Trial1	3	1	blindfold	clockwise	practice	Guided	1	0.5	0	7.231873	0.45032	-1.45	-0.8	0.801541033590294	-0.019376	-0.0081125	-0.0068848
Trial1	3	1	blindfold	clockwise	practice	Guided	1	0.5	0	7.251877	0.45032	-1.45	-0.8	0.801541033590294	-0.03353	0.00035128	0.020016
Trial1	3	1	blindfold	clockwise	practice	Guided	1	0.5	0	7.271866	0.45033	-1.45	-0.8	0.801540411157713	-0.029939	0.02574	-0.049672
Trial1	3	1	blindfold	clockwise	practice	Guided	1	0.5	0	7.29187	0.45033	-1.45	-0.8	0.801540411157713	-0.011329	0.0088126	0.0062737
Trial1	3	1	blindfold	clockwise	practice	Guided	1	0.5	0	7.311874	0.45033	-1.45	-0.8	0.801540411157713	0.029186	0.021509	0.00052962
Trial1	3	1	blindfold	clockwise	practice	Guided	1	0.5	0	7.331879	0.45033	-1.45	-0.8	0.801540411157713	0.0014369	0.00035192	0.015536
Trial1	3	1	blindfold	clockwise	practice	Guided	1	0.5	0	7.351868	0.45033	-1.45	-0.8	0.801540411157713	0.015032	-0.0038778	0.012222
Trial1	3	1	blindfold	clockwise	practice	Guided	1	0.5	0	7.371872	0.45033	-1.45	-0.8	0.801540411157713	-0.0013485	0.021511	-0.0099058
Trial1	3	1	blindfold	clockwise	practice	Guided	1	0.5	0	7.391876	0.45033	-1.45	-0.8	0.801540411157713	-0.0021754	-0.0038812	0.0026676
Trial1	3	1	blindfold	clockwise	practice	Guided	1	0.5	0	7.411865	0.45033	-1.45	-0.8	0.801540411157713	0.021685	0.0003507	-0.021014
Trial1	3	1	blindfold	clockwise	practice	Guided	1	0.5	0	7.43187	0.45033	-1.45	-0.8	0.801540411157713	-0.02355	0.0045826	-0.01137
Trial1	3	1	blindfold	clockwise	practice	Guided	1	0.5	0	7.451874	0.45033	-1.45	-0.8	0.801540411157713	-0.0024554	-0.0038807	0.0068585
Trial1	3	1	blindfold	clockwise	practice	Guided	1	0.5	0	7.471878	0.45033	-1.45	-0.8	0.801540411157713	0.056943	0.01728	0.052868
Trial1	3	1	blindfold	clockwise	practice	Guided	1	0.5	0	7.491867	0.45033	-1.45	-0.8	0.801540411157713	-0.024939	0.00035028	0.009584
Trial1	3	1	blindfold	clockwise	practice	Guided	1	0.5	0	7.511871	0.45033	-1.45	-0.8	0.801540411157713	0.0064209	0.00034969	0.007443
Trial1	3	1	blindfold	clockwise	practice	Guided	1	0.5	0	7.531876	0.45033	-1.45	-0.8	0.801540411157713	0.0058698	0.0088118	0.0032535
Trial1	3	1	blindfold	clockwise	practice	Guided	1	0.5	0	7.55188	0.45033	-1.45	-0.8	0.801540411157713	0.056645	0.046897	-0.010286
Trial1	3	1	blindfold	clockwise	practice	Guided	1	0.5	0	7.571869	0.45033	-1.45	-0.8	0.801540411157713	0.016126	-0.0081152	-0.0045418
Trial1	3	1	blindfold	clockwise	practice	Guided	1	0.5	0	7.591873	0.45034	-1.45	-0.8	0.801539794389768	-0.0063531	0.017274	-0.0018153
Trial1	3	1	blindfold	clockwise	practice	Guided	1	0.5	0	7.611877	0.45033	-1.45	-0.8	0.801540411157713	0.032505	-0.012347	0.017585
Trial1	3	1	blindfold	clockwise	practice	Guided	1	0.5	0	7.631866	0.45034	-1.45	-0.8	0.801539794389768	-0.032443	0.021508	-0.011954
Trial1	3	1	blindfold	clockwise	practice	Guided	1	0.5	0	7.651871	0.45034	-1.45	-0.8	0.801539794389768	0.025006	0.013043	-0.0039541
Trial1	3	1	blindfold	clockwise	practice	Guided	1	0.5	0	7.671875	0.45034	-1.45	-0.8	0.801539794389768	0.010299	0.029968	0.016121
Trial1	3	1	blindfold	clockwise	practice	Guided	1	0.5	0	7.691879	0.45034	-1.45	-0.8	0.801539794389768	-0.037991	-0.029282	0.0045154
Trial1	3	1	blindfold	clockwise	practice	Guided	1	0.5	0	7.711868	0.45034	-1.45	-0.8	0.801539794389768	-0.024671	0.01727	0.0053935
Trial1	3	1	blindfold	clockwise	practice	Guided	1	0.5	0	7.731873	0.45034	-1.45	-0.8	0.801539794389768	0.058866	0.025731	0.023529
Trial1	3	1	blindfold	clockwise	practice	Guided	1	0.5	0	7.751877	0.45034	-1.45	-0.8	0.801539794389768	-0.023013	-0.0081235	-0.019755
Trial1	3	1	blindfold	clockwise	practice	Guided	1	0.5	0	7.771866	0.45034	-1.45	-0.8	0.801539794389768	-0.014131	0.013036	-0.019168
Trial1	3	1	blindfold	clockwise	practice	Guided	1	0.5	0	7.79187	0.45034	-1.45	-0.8	0.801539794389768	0.029163	-0.0081274	0.00052436
Trial1	3	1	blindfold	clockwise	practice	Guided	1	0.5	0	7.811874	0.45034	-1.45	-0.8	0.801539794389768	-0.033281	0.013031	0.00061458
Trial1	3	1	blindfold	clockwise	practice	Guided	1	0.5	0	7.831879	0.45034	-1.45	-0.8	0.801539794389768	0.040824	0.017261	0.026549
Trial1	3	1	blindfold	clockwise	practice	Guided	1	0.5	0	7.851868	0.45034	-1.45	-0.8	0.801539794389768	-0.019405	-0.012363	-0.0068896
Trial1	3	1	blindfold	clockwise	practice	Guided	1	0.5	0	7.871872	0.45034	-1.45	-0.8	0.801539794389768	0.0072364	0.02149	-0.0051297
Trial1	3	1	blindfold	clockwise	practice	Guided	1	0.5	0	7.891876	0.45034	-1.45	-0.8	0.801539794389768	0.036934	-0.029294	0.017876
Trial1	3	1	blindfold	clockwise	practice	Guided	1	0.5	0	7.911865	0.45034	-1.45	-0.8	0.801539794389768	0.012226	0.013022	-0.013221
Trial1	3	1	blindfold	clockwise	practice	Guided	1	0.5	0	7.93187	0.45034	-1.45	-0.8	0.801539794389768	0.020827	0.017254	-0.0084433
Trial1	3	1	blindfold	clockwise	practice	Guided	1	0.5	0	7.951874	0.45034	-1.45	-0.8	0.801539794389768	0.038312	-0.0039063	-0.0030815
Trial1	3	1	blindfold	clockwise	practice	Guided	1	0.5	0	7.971878	0.45034	-1.45	-0.8	0.801539794389768	-0.0038626	0.00032637	0.028689
Trial1	3	1	blindfold	clockwise	practice	Guided	1	0.5	0	7.991867	0.45034	-1.45	-0.8	0.801539794389768	0.01749	0.017253	-0.025501
Trial1	3	1	blindfold	clockwise	practice	Guided	1	0.5	0	8.011871	0.45034	-1.45	-0.8	0.801539794389768	-0.00054765	-0.003906	-0.022478
Trial1	3	1	blindfold	clockwise	practice	Guided	1	0.5	0	8.031876	0.45035	-1.45	-0.8	0.801539172206795	-0.023027	0.034181	-0.019753
Trial1	3	1	blindfold	clockwise	practice	Guided	1	0.5	0	8.05188	0.45035	-1.45	-0.8	0.801539172206795	-0.013596	0.0087887	-0.035051
Trial1	3	1	blindfold	clockwise	practice	Guided	1	0.5	0	8.071869	0.45035	-1.45	-0.8	0.801539172206795	-0.017759	0.029947	-0.03203
Trial1	3	1	blindfold	clockwise	practice	Guided	1	0.5	0	8.091873	0.45035	-1.45	-0.8	0.801539172206795	0.0069397	0.017252	0.00082025
Trial1	3	1	blindfold	clockwise	practice	Guided	1	0.5	0	8.111877	0.45035	-1.45	-0.8	0.801539172206795	-0.019427	0.0087892	-0.0068871
Trial1	3	1	blindfold	clockwise	practice	Guided	1	0.5	0	8.131866	0.45035	-1.45	-0.8	0.801539172206795	0.0077704	0.0045568	-0.01351
Trial1	3	1	blindfold	clockwise	practice	Guided	1	0.5	0	8.151871	0.45035	-1.45	-0.8	0.801539172206795	-0.020533	0.0045555	0.0098787
Trial1	3	1	blindfold	clockwise	practice	Guided	1	0.5	0	8.171875	0.45035	-1.45	-0.8	0.801539172206795	0.011102	-0.020835	0.0035476
Trial1	3	1	blindfold	clockwise	practice	Guided	1	0.5	0	8.191879	0.45035	-1.45	-0.8	0.801539172206795	-0.012775	-0.0081409	-0.010486
Trial1	3	1	blindfold	clockwise	practice	Guided	1	0.5	0	8.211868	0.45035	-1.45	-0.8	0.801539172206795	0.022765	0.0045555	0.029576
Trial1	3	1	blindfold	clockwise	practice	Guided	1	0.5	0	8.231873	0.45035	-1.45	-0.8	0.801539172206795	-0.0063824	0.013017	-0.001809
Trial1	3	1	blindfold	clockwise	practice	Guided	1	0.5	0	8.251877	0.45035	-1.45	-0.8	0.801539172206795	-0.0247	0.00032463	0.0054006
Trial1	3	1	blindfold	clockwise	practice	Guided	1	0.5	0	8.271866	0.45035	-1.45	-0.8	0.801539172206795	0.050785	0.0087888	0.010382
Trial1	3	1	blindfold	clockwise	practice	Guided	1	0.5	0	8.29187	0.45036	-1.45	-0.8	0.801538553840551	0.016365	0.0045573	-0.0087256
Trial1	3	1	blindfold	clockwise	practice	Guided	1	0.5	0	8.311874	0.45036	-1.45	-0.8	0.801538553840551	-0.033861	-0.008137	0.0090066
Trial1	3	1	blindfold	clockwise	practice	Guided	1	0.5	0	8.331879	0.45036	-1.45	-0.8	0.801538553840551	-0.014995	-0.0081378	-0.0065848
Trial1	3	1	blindfold	clockwise	practice	Guided	1	0.5	0	8.351868	0.45036	-1.45	-0.8	0.801538553840551	0.033846	0.02995	-0.0033627
Trial1	3	1	blindfold	clockwise	practice	Guided	1	0.5	0	8.371872	0.45036	-1.45	-0.8	0.801538553840551	0.011643	0.017253	-0.004826
Trial1	3	1	blindfold	clockwise	practice	Guided	1	0.5	0	8.391876	0.45036	-1.45	-0.8	0.801538553840551	-0.015555	0.025714	0.0018
Trial1	3	1	blindfold	clockwise	practice	Guided	1	0.5	0	8.411865	0.45036	-1.45	-0.8	0.801538553840551	-0.00085235	0.034176	-0.018277
Trial1	3	1	blindfold	clockwise	practice	Guided	1	0.5	0	8.43187	0.45036	-1.45	-0.8	0.801538553840551	0.027464	0.0045523	0.025684
Trial1	3	1	blindfold	clockwise	practice	Guided	1	0.5	0	8.451874	0.45036	-1.45	-0.8	0.801538553840551	-0.026944	-0.012373	-0.028415
Trial1	3	1	blindfold	clockwise	practice	Guided	1	0.5	0	8.471878	0.45036	-1.45	-0.8	0.801538553840551	0.0069195	0.013018	-0.000925
Trial1	3	1	blindfold	clockwise	practice	Guided	1	0.5	0	8.491867	0.45036	-1.45	-0.8	0.801538553840551	0.028016	-0.0039102	0.017303
Trial1	3	1	blindfold	clockwise	practice	Guided	1	0.5	0	8.511871	0.45036	-1.45	-0.8	0.801538553840551	0.010252	-0.003911	0.016131
Trial1	3	1	blindfold	clockwise	practice	Guided	1	0.5	0	8.531876	0.45037	-1.45	-0.8	0.801537933752871	-0.0050235	-0.0039111	0.0038518
Trial1	3	1	blindfold	clockwise	practice	Guided	1	0.5	0	8.55188	0.45037	-1.45	-0.8	0.801537933752871	0.021341	-0.008142	-0.016808
Trial1	3	1	blindfold	clockwise	practice	Guided	1	0.5	0	8.571869	0.45037	-1.45	-0.8	0.801537933752871	-0.026104	0.013017	0.026362
Trial1	3	1	blindfold	clockwise	practice	Guided	1	0.5	0	8.591873	0.45037	-1.45	-0.8	0.801537933752871	-0.018623	0.017247	-0.019448
Trial1	3	1	blindfold	clockwise	practice	Guided	1	0.5	0	8.611877	0.45037	-1.45	-0.8	0.801537933752871	-0.014185	0.0045504	-0.019153
Trial1	3	1	blindfold	clockwise	practice	Guided	1	0.5	0	8.631866	0.45037	-1.45	-0.8	0.801537933752871	-0.0044777	-0.008145	-0.031138
Trial1	3	1	blindfold	clockwise	practice	Guided	1	0.5	0	8.651871	0.45037	-1.45	-0.8	0.801537933752871	-0.0061376	-0.0081462	-0.0059923
Trial1	3	1	blindfold	clockwise	practice	Guided	1	0.5	0	8.671875	0.45037	-1.45	-0.8	0.801537933752871	-0.0061388	-0.033538	0.0057015
Trial1	3	1	blindfold	clockwise	practice	Guided	1	0.5	0	8.691879	0.45037	-1.45	-0.8	0.801537933752871	0.01079	0.0045475	-0.01379
Trial1	3	1	blindfold	clockwise	practice	Guided	1	0.5	0	8.711868	0.45037	-1.45	-0.8	0.801537933752871	-0.060254	0.0087778	0.0030617
Trial1	3	1	blindfold	clockwise	practice	Guided	1	0.5	0	8.731873	0.45037	-1.45	-0.8	0.801537933752871	-0.0075204	0.00031432	0.014959
Trial1	3	1	blindfold	clockwise	practice	Guided	1	0.5	0	8.751877	0.45037	-1.45	-0.8	0.801537933752871	0.018845	0.0087781	0.020905
Trial1	3	1	blindfold	clockwise	practice	Guided	1	0.5	0	8.771866	0.45037	-1.45	-0.8	0.801537933752871	-0.0030815	0.013008	-0.012621
Trial1	3	1	blindfold	clockwise	practice	Guided	1	0.5	0	8.79187	0.45037	-1.45	-0.8	0.801537933752871	0.029382	0.034165	-0.0036538
Trial1	3	1	blindfold	clockwise	practice	Guided	1	0.5	0	8.811874	0.45037	-1.45	-0.8	0.801537933752871	0.014125	0.02147	0.024804
Trial1	3	1	blindfold	clockwise	practice	Guided	1	0.5	0	8.831879	0.45037	-1.45	-0.8	0.801537933752871	-0.031956	0.017237	-0.020329
Trial1	3	1	blindfold	clockwise	practice	Guided	1	0.5	0	8.851868	0.45037	-1.45	-0.8	0.801537933752871	-0.0047627	0.017236	0.0056069
Trial1	3	1	blindfold	clockwise	practice	Guided	1	0.5	0	8.871872	0.45037	-1.45	-0.8	0.801537933752871	0.019391	0.013002	0.012526
Trial1	3	1	blindfold	clockwise	practice	Guided	1	0.5	0	8.891876	0.45038	-1.45	-0.8	0.801537315634754	-0.0083594	0.013003	0.027531
Trial1	3	1	blindfold	clockwise	practice	Guided	1	0.5	0	8.911865	0.45038	-1.45	-0.8	0.801537315634754	-0.011417	-0.020852	0.0062834
Trial1	3	1	blindfold	clockwise	practice	Guided	1	0.5	0	8.93187	0.45038	-1.45	-0.8	0.801537315634754	0.042419	-0.025084	0.0014171
Trial1	3	1	blindfold	clockwise	practice	Guided	1	0.5	0	8.951874	0.45038	-1.45	-0.8	0.801537315634754	-0.028073	0.0087711	-0.011651
Trial1	3	1	blindfold	clockwise	practice	Guided	1	0.5	0	8.971878	0.45038	-1.45	-0.8	0.801537315634754	-0.0094819	-0.016619	-0.023052
Trial1	3	1	blindfold	clockwise	practice	Guided	1	0.5	0	8.991867	0.45038	-1.45	-0.8	0.801537315634754	-0.017809	0.0087722	-0.032019
Trial1	3	1	blindfold	clockwise	practice	Guided	1	0.5	0	9.011871	0.45037	-1.45	-0.8	0.801537933752871	0.004964	-0.01662	0.028412
Trial1	3	1	blindfold	clockwise	practice	Guided	1	0.5	0	9.031876	0.45038	-1.45	-0.8	0.801537315634754	0.024658	-0.020852	0.00024777
Trial1	3	1	blindfold	clockwise	practice	Guided	1	0.5	0	9.05188	0.45038	-1.45	-0.8	0.801537315634754	-0.0058754	0.0087692	-0.010186
Trial1	3	1	blindfold	clockwise	practice	Guided	1	0.5	0	9.071869	0.45038	-1.45	-0.8	0.801537315634754	-0.029462	0.025694	0.0093033
Trial1	3	1	blindfold	clockwise	practice	Guided	1	0.5	0	9.091873	0.45038	-1.45	-0.8	0.801537315634754	0.0024481	0.00030199	-0.0012214
Trial1	3	1	blindfold	clockwise	practice	Guided	1	0.5	0	9.111877	0.45038	-1.45	-0.8	0.801537315634754	0.033253	0.0045337	0.0050217
Trial1	3	1	blindfold	clockwise	practice	Guided	1	0.5	0	9.131866	0.45038	-1.45	-0.8	0.801537315634754	-0.010324	0.021459	-0.0081362
Trial1	3	1	blindfold	clockwise	practice	Guided	1	0.5	0	9.151871	0.45038	-1.45	-0.8	0.801537315634754	0.023539	-0.0039329	0.015544
Trial1	3	1	blindfold	clockwise	practice	Guided	1	0.5	0	9.171875	0.45038	-1.45	-0.8	0.801537315634754	0.015762	0.008762	-0.014965
Trial1	3	1	blindfold	clockwise	practice	Guided	1	0.5	0	9.191879	0.45039	-1.45	-0.8	0.801536695795943	-0.00089678	0.0087596	-0.018276
Trial1	3	1	blindfold	clockwise	practice	Guided	1	0.5	0	9.211868	0.45039	-1.45	-0.8	0.801536695795943	0.025192	-0.012401	-0.0081351
Trial1	3	1	blindfold	clockwise	practice	Guided	1	0.5	0	9.231873	0.45039	-1.45	-0.8	0.801536695795943	0.0057723	-0.020866	0.020031
Trial1	3	1	blindfold	clockwise	practice	Guided	1	0.5	0	9.251877	0.45039	-1.45	-0.8	0.801536695795943	-0.00089705	-0.0039385	-0.018273
Trial1	3	1	blindfold	clockwise	practice	Guided	1	0.5	0	9.271866	0.45039	-1.45	-0.8	0.801536695795943	0.038512	-0.0081699	0.017306
Trial1	3	1	blindfold	clockwise	practice	Guided	1	0.5	0	9.29187	0.45039	-1.45	-0.8	0.801536695795943	0.034343	-0.012402	-0.01174
Trial1	3	1	blindfold	clockwise	practice	Guided	1	0.5	0	9.311874	0.45039	-1.45	-0.8	0.801536695795943	0.019636	0.017221	0.0083373
Trial1	3	1	blindfold	clockwise	practice	Guided	1	0.5	0	9.331879	0.45039	-1.45	-0.8	0.801536695795943	-0.005899	0.017219	-0.018273
Trial1	3	1	blindfold	clockwise	practice	Guided	1	0.5	0	9.351868	0.45039	-1.45	-0.8	0.801536695795943	0.011308	0.0045226	-0.00062853
Trial1	3	1	blindfold	clockwise	practice	Guided	1	0.5	0	9.371872	0.45039	-1.45	-0.8	0.801536695795943	-0.02532	0.034146	-0.010767
Trial1	3	1	blindfold	clockwise	practice	Guided	1	0.5	0	9.391876	0.45039	-1.45	-0.8	0.801536695795943	0.042666	0.0045211	-0.0027698
Trial1	3	1	blindfold	clockwise	practice	Guided	1	0.5	0	9.411865	0.45039	-1.45	-0.8	0.801536695795943	0.029621	-0.0081738	-0.00784
Trial1	3	1	blindfold	clockwise	practice	Guided	1	0.5	0	9.43187	0.45039	-1.45	-0.8	0.801536695795943	0.010477	0.0045219	0.011943
Trial1	3	1	blindfold	clockwise	practice	Guided	1	0.5	0	9.451874	0.45039	-1.45	-0.8	0.801536695795943	-0.016168	0.0045217	0.010185
Trial1	3	1	blindfold	clockwise	practice	Guided	1	0.5	0	9.471878	0.4504	-1.45	-0.8	0.801536077925954	-0.010622	-0.0081746	-0.0062851
Trial1	3	1	blindfold	clockwise	practice	Guided	1	0.5	0	9.491867	0.4504	-1.45	-0.8	0.801536077925954	-0.024223	-0.012406	-0.0029706
Trial1	3	1	blindfold	clockwise	practice	Guided	1	0.5	0	9.511871	0.4504	-1.45	-0.8	0.801536077925954	-0.0083965	0.0087529	0.027538
Trial1	3	1	blindfold	clockwise	practice	Guided	1	0.5	0	9.531876	0.4504	-1.45	-0.8	0.801536077925954	0.002696	0.017216	-0.0054009
Trial1	3	1	blindfold	clockwise	practice	Guided	1	0.5	0	9.55188	0.4504	-1.45	-0.8	0.801536077925954	0.024899	0.00028766	-0.0039357
Trial1	3	1	blindfold	clockwise	practice	Guided	1	0.5	0	9.571869	0.4504	-1.45	-0.8	0.801536077925954	0.030448	-0.01664	-0.020406
Trial1	3	1	blindfold	clockwise	practice	Guided	1	0.5	0	9.591873	0.4504	-1.45	-0.8	0.801536077925954	-0.015341	-0.0039453	-0.0023792
Trial1	3	1	blindfold	clockwise	practice	Guided	1	0.5	0	9.611877	0.4504	-1.45	-0.8	0.801536077925954	-0.027557	0.00028805	-0.02002
Trial1	3	1	blindfold	clockwise	practice	Guided	1	0.5	0	9.631866	0.4504	-1.45	-0.8	0.801536077925954	-0.0075677	-0.0039446	0.014973
Trial1	3	1	blindfold	clockwise	practice	Guided	1	0.5	0	9.651871	0.4504	-1.45	-0.8	0.801536077925954	-0.032826	0.0045193	-0.0077386
Trial1	3	1	blindfold	clockwise	practice	Guided	1	0.5	0	9.671875	0.4504	-1.45	-0.8	0.801536077925954	0.02823	0.01298	0.013126
Trial1	3	1	blindfold	clockwise	practice	Guided	1	0.5	0	9.691879	0.4504	-1.45	-0.8	0.801536077925954	-0.0031349	-0.0081799	0.015269
Trial1	3	1	blindfold	clockwise	practice	Guided	1	0.5	0	9.711868	0.4504	-1.45	-0.8	0.801536077925954	-0.018685	0.012979	-0.01943
Trial1	3	1	blindfold	clockwise	practice	Guided	1	0.5	0	9.731873	0.4504	-1.45	-0.8	0.801536077925954	-0.010083	0.0087438	-0.014652
Trial1	3	1	blindfold	clockwise	practice	Guided	1	0.5	0	9.751877	0.4504	-1.45	-0.8	0.801536077925954	0.0065711	-0.012416	0.0032832
Trial1	3	1	blindfold	clockwise	practice	Guided	1	0.5	0	9.771866	0.4504	-1.45	-0.8	0.801536077925954	-0.031456	0.00027976	-0.023034
Trial1	3	1	blindfold	clockwise	practice	Guided	1	0.5	0	9.79187	0.4504	-1.45	-0.8	0.801536077925954	0.0018519	-0.0081847	0.0071793
Trial1	3	1	blindfold	clockwise	practice	Guided	1	0.5	0	9.811874	0.45041	-1.45	-0.8	0.801535460179845	-0.0050946	-0.012418	-0.022744
Trial1	3	1	blindfold	clockwise	practice	Guided	1	0.5	0	9.831879	0.45041	-1.45	-0.8	0.801535460179845	0.022099	-0.025113	-0.029365
Trial1	3	1	blindfold	clockwise	practice	Guided	1	0.5	0	9.851868	0.45041	-1.45	-0.8	0.801535460179845	0.034037	0.00027983	-0.0075324
Trial1	3	1	blindfold	clockwise	practice	Guided	1	0.5	0	9.871872	0.45041	-1.45	-0.8	0.801535460179845	-0.010092	0.021439	-0.0098761
Trial1	3	1	blindfold	clockwise	practice	Guided	1	0.5	0	9.891876	0.45041	-1.45	-0.8	0.801535460179845	-0.0034265	-0.0081839	0.01946
Trial1	3	1	blindfold	clockwise	practice	Guided	1	0.5	0	9.911865	0.45041	-1.45	-0.8	0.801535460179845	0.025429	-0.0039516	-0.012312
Trial1	3	1	blindfold	clockwise	practice	Guided	1	0.5	0	9.93187	0.45041	-1.45	-0.8	0.801535460179845	0.0015662	-0.025113	0.01137
Trial1	3	1	blindfold	clockwise	practice	Guided	1	0.5	0	9.951874	0.45041	-1.45	-0.8	0.801535460179845	0.046521	0.046828	0.0059176
Trial1	3	1	blindfold	clockwise	practice	Guided	1	0.5	0	9.971878	0.45041	-1.45	-0.8	0.801535460179845	-0.028137	0.00027731	-0.010757
Trial1	3	1	blindfold	clockwise	practice	Guided	1	0.5	0	9.991867	0.45041	-1.45	-0.79999	0.801525525273315	-0.069205	-0.240927	0.0024956
Trial1	3	1	blindfold	clockwise	practice	Guided	1	0.5	0	10.01187	0.45036	-1.45017	-0.79999	0.801528618972366	-0.321399	-1.345405	0.040544
Trial1	3	1	blindfold	clockwise	practice	Guided	1	0.5	0	10.03188	0.45024	-1.45057	-0.8	0.801545993512145	-0.488108	-1.658558	-0.06726
Trial1	3	1	blindfold	clockwise	practice	Guided	1	0.5	0	10.05188	0.4501	-1.45077	-0.79996	0.80151478046038	-0.63624	-1.248074	0.150249
Trial1	3	1	blindfold	clockwise	practice	Guided	1	0.5	0	10.07187	0.44978	-1.45068	-0.7999099	0.801484857414947	-0.54603	-1.049179	0.202434
Trial1	3	1	blindfold	clockwise	practice	Guided	1	0.5	0	10.09187	0.44886	-1.45047	-0.79994	0.801573008733654	0.107351	-0.647158	0.1023
Trial1	3	1	blindfold	clockwise	practice	Guided	1	0.5	0	10.11188	0.4487	-1.45036	-0.8	0.801643070574671	0.337282	-0.486346	-0.071992
Trial1	3	1	blindfold	clockwise	practice	Guided	1	0.5	0	10.13187	0.44882	-1.45026	-0.80006	0.801695360221408	0.304125	-0.363506	-0.179363
Trial1	3	1	blindfold	clockwise	practice	Guided	1	0.5	0	10.15187	0.44906	-1.45017	-0.80005	0.801670019865559	0.106794	-0.041833	-0.095488
Trial1	3	1	blindfold	clockwise	practice	Guided	1	0.5	0	10.17188	0.4493	-1.45005	-0.8	0.801604899314738	-0.19563	-0.0037482	0.027733
Trial1	3	1	blindfold	clockwise	practice	Guided	1	0.5	0	10.19188	0.44943	-1.44998	-0.8	0.801596685820519	0.013097	0.0047159	0.041463
Trial1	3	1	blindfold	clockwise	practice	Guided	1	0.5	0	10.21187	0.44945	-1.44998	-0.8	0.80159542450432	0.096039	-0.041841	0.00061985
Trial1	3	1	blindfold	clockwise	practice	Guided	1	0.5	0	10.23187	0.44952	-1.45	-0.8	0.801591012872241	0.091023	-0.029137	0.0087138
Trial1	3	1	blindfold	clockwise	practice	Guided	1	0.5	0	10.25188	0.44961	-1.45001	-0.8	0.801585349989467	-0.019443	0.013177	-0.0069728
Trial1	3	1	blindfold	clockwise	practice	Guided	1	0.5	0	10.27187	0.44965	-1.45	-0.8	0.801582838671611	-0.115734	-0.0037513	-0.034359
Trial1	3	1	blindfold	clockwise	practice	Guided	1	0.5	0	10.29187	0.44957	-1.45	-0.8	0.801587867041875	0.038048	0.034334	0.0010208
Trial1	3	1	blindfold	clockwise	practice	Guided	1	0.5	0	10.31187	0.44957	-1.45	-0.8	0.801587867041875	0.121846	0.00047675	0.014956
Trial1	3	1	blindfold	clockwise	practice	Guided	1	0.5	0	10.33188	0.44962	-1.45	-0.8	0.801584722442212	0.059659	0.025873	0.010861
Trial1	3	1	blindfold	clockwise	practice	Guided	1	0.5	0	10.35187	0.44969	-1.45	-0.8	0.801580327467945	-0.020827	0.013172	0.013977
Trial1	3	1	blindfold	clockwise	practice	Guided	1	0.5	0	10.37187	0.44972	-1.44999	-0.80011	0.801688317451482	-0.051344	-0.020683	0.0035459
Trial1	3	1	blindfold	clockwise	practice	Guided	1	0.5	0	10.39188	0.44948	-1.45023	-0.80012	0.801713339542	-0.19921	-0.71467	0.01491
Trial1	3	1	blindfold	clockwise	practice	Guided	1	0.5	0	10.41187	0.4493	-1.4504	-0.80011	0.801714768705736	0.251665	-0.456508	-0.329948
Trial1	3	1	blindfold	clockwise	practice	Guided	1	0.5	0	10.43187	0.44916	-1.45031	-0.80003	0.8016437453213	-0.142804	0.119053	0.00019063
Trial1	3	1	blindfold	clockwise	practice	Guided	1	0.5	0	10.45187	0.44879	-1.45018	-0.7999099	0.801547496834106	-0.167356	-0.507224	0.210695
Trial1	3	1	blindfold	clockwise	practice	Guided	1	0.5	0	10.47188	0.44826	-1.45028	-0.79979	0.801461858319044	-0.211907	-0.769596	0.279258
Trial1	3	1	blindfold	clockwise	practice	Guided	1	0.5	0	10.49187	0.4472	-1.4503	-0.79975	0.801491079501172	-0.21433	-0.676429	0.523114
Trial1	3	1	blindfold	clockwise	practice	Guided	1	0.5	0	10.51187	0.44668	-1.45034	-0.79974	0.801515511596263	-0.333836	-0.761065	0.511102
Trial1	3	1	blindfold	clockwise	practice	Guided	1	0.5	0	10.53188	0.44616	-1.45035	-0.79974	0.801550273377265	-0.354004	-0.65527	0.480333
Trial1	3	1	blindfold	clockwise	practice	Guided	1	0.5	0	10.55188	0.4455	-1.45035	-0.79972	0.801574893268541	-0.422036	-0.888019	0.568522
Trial1	3	1	blindfold	clockwise	practice	Guided	1	0.5	0	10.57187	0.44479	-1.4504	-0.7997	0.801603560526884	-0.353557	-0.744138	0.605289
Trial1	3	1	blindfold	clockwise	practice	Guided	1	0.5	0	10.59187	0.44313	-1.45036	-0.7997299	0.801749450017929	-0.389096	-0.676429	0.549756
Trial1	3	1	blindfold	clockwise	practice	Guided	1	0.5	0	10.61188	0.44214	-1.45032	-0.79976	0.801850243861457	-0.367449	-0.426713	0.424869
Trial1	3	1	blindfold	clockwise	practice	Guided	1	0.5	0	10.63187	0.441	-1.45025	-0.79972	0.80189342157764	-0.377948	-0.477378	0.491098
Trial1	3	1	blindfold	clockwise	practice	Guided	1	0.5	0	10.65187	0.43963	-1.45026	-0.79965	0.801925607952605	-0.366235	-0.714342	0.75752
Trial1	3	1	blindfold	clockwise	practice	Guided	1	0.5	0	10.67188	0.43832	-1.45032	-0.79953	0.801905660787338	-0.349177	-0.629706	0.842279
Trial1	3	1	blindfold	clockwise	practice	Guided	1	0.5	0	10.69188	0.43528	-1.45034	-0.7994599	0.80207534659141	-0.482229	-0.925932	1.120679
Trial1	3	1	blindfold	clockwise	practice	Guided	1	0.5	0	10.71187	0.43372	-1.45043	-0.7995	0.802242648533632	-0.357192	-0.904773	1.052965
Trial1	3	1	blindfold	clockwise	practice	Guided	1	0.5	0	10.73187	0.43213	-1.45043	-0.7996399	0.80251503026072	-0.505299	-0.727038	0.580731
Trial1	3	1	blindfold	clockwise	practice	Guided	1	0.5	0	10.75188	0.43032	-1.4504	-0.7996899	0.802719946689387	-0.425091	-0.942859	0.585907
Trial1	3	1	blindfold	clockwise	practice	Guided	1	0.5	0	10.77187	0.42853	-1.45047	-0.79962	0.802807670544923	-0.254616	-1.306794	0.786082
Trial1	3	1	blindfold	clockwise	practice	Guided	1	0.5	0	10.79187	0.42576	-1.45083	-0.79963	0.803068921343507	-0.052816	-2.106604	0.701967
Trial1	3	1	blindfold	clockwise	practice	Guided	1	0.5	0	10.81187	0.42505	-1.45102	-0.79962	0.803124959149526	-0.111509	-2.174313	0.786684
Trial1	3	1	blindfold	clockwise	practice	Guided	1	0.5	0	10.83188	0.42488	-1.45106	-0.79961	0.803130868714022	-0.098391	-2.000809	1.006325
Trial1	3	1	blindfold	clockwise	practice	Guided	1	0.5	0	10.85187	0.42487	-1.45105	-0.79958	0.803101899167852	-0.21746	-1.920405	1.272442
Trial1	3	1	blindfold	clockwise	practice	Guided	1	0.5	0	10.87187	0.42486	-1.451	-0.79947	0.802993345098046	-0.26234	-1.569166	1.276129
Trial1	3	1	blindfold	clockwise	practice	Guided	1	0.5	0	10.89188	0.42477	-1.45071	-0.79942	0.802951983781598	-0.305321	-1.137522	1.39743
Trial1	3	1	blindfold	clockwise	practice	Guided	1	0.5	0	10.91187	0.42471	-1.45062	-0.7994	0.802937670637623	-0.256411	-0.917469	1.328936
Trial1	3	1	blindfold	clockwise	practice	Guided	1	0.5	0	10.93187	0.42469	-1.45054	-0.7994	0.802939546000852	-0.215863	-0.909005	1.251507
Trial1	3	1	blindfold	clockwise	practice	Guided	1	0.5	0	10.95187	0.42468	-1.45053	-0.7994	0.802940482469781	-0.126233	-1.158681	1.17292
Trial1	3	1	blindfold	clockwise	practice	Guided	1	0.5	0	10.97188	0.42468	-1.45055	-0.79941	0.802950451896463	0.062381	-1.332185	1.150986
Trial1	3	1	blindfold	clockwise	practice	Guided	1	0.5	0	10.99187	0.42471	-1.4506	-0.79941	0.802947640099217	0.442072	-1.327953	1.136729
Trial1	3	1	blindfold	clockwise	practice	Guided	1	0.5	0	11.01187	0.42476	-1.45061	-0.79942	0.802952922033676	0.583676	-1.217926	1.153953
Trial1	3	1	blindfold	clockwise	practice	Guided	1	0.5	0	11.03188	0.42493	-1.45059	-0.79942	0.802937008087487	0.619468	-1.078277	1.151971
Trial1	3	1	blindfold	clockwise	practice	Guided	1	0.5	0	11.05188	0.4253	-1.45055	-0.79942	0.80290250011054	0.69026	-1.040191	1.160588
Trial1	3	1	blindfold	clockwise	practice	Guided	1	0.5	0	11.07187	0.42589	-1.45052	-0.79942	0.802847820496756	0.716598	-0.947091	1.16227
Trial1	3	1	blindfold	clockwise	practice	Guided	1	0.5	0	11.09187	0.42768	-1.45047	-0.79939	0.802654708454988	0.553915	-0.997873	1.235519
Trial1	3	1	blindfold	clockwise	practice	Guided	1	0.5	0	11.11188	0.42882	-1.45048	-0.79935	0.802512962107668	0.661815	-0.879382	1.319162
Trial1	3	1	blindfold	clockwise	practice	Guided	1	0.5	0	11.13187	0.43016	-1.45046	-0.7993	0.802345397771681	0.752639	-0.870919	1.430251
Trial1	3	1	blindfold	clockwise	practice	Guided	1	0.5	0	11.15187	0.43189	-1.45043	-0.79928	0.802176766568722	0.821743	-0.75666	1.469306
Trial1	3	1	blindfold	clockwise	practice	Guided	1	0.5	0	11.17188	0.43398	-1.45039	-0.79928	0.802002017559771	0.817123	-0.633938	1.451658
Trial1	3	1	blindfold	clockwise	practice	Guided	1	0.5	0	11.19188	0.43934	-1.45029	-0.7993	0.801598496814536	0.619389	-0.570453	1.393344
Trial1	3	1	blindfold	clockwise	practice	Guided	1	0.5	0	11.21187	0.44246	-1.45024	-0.79928	0.801348517025618	0.797017	-0.324912	1.455139
Trial1	3	1	blindfold	clockwise	practice	Guided	1	0.5	0	11.23187	0.446	-1.45018	-0.79926	0.801082131958155	0.79876	-0.269823	1.494156
Trial1	3	1	blindfold	clockwise	practice	Guided	1	0.5	0	11.25188	0.45041	-1.45014	-0.79926	0.800796946921846	0.881637	-0.282438	1.508604
Trial1	3	1	blindfold	clockwise	practice	Guided	1	0.5	0	11.27187	0.45469	-1.45013	-0.7993	0.800583230643471	0.864009	-0.17658	1.456206
Trial1	3	1	blindfold	clockwise	practice	Guided	1	0.5	0	11.29187	0.46544	-1.45008	-0.79933	0.800076768772599	0.737376	-0.189183	1.353583
Trial1	3	1	blindfold	clockwise	practice	Guided	1	0.5	0	11.31187	0.4714	-1.45008	-0.79936	0.799871448195874	0.703851	-0.184906	1.271538
Trial1	3	1	blindfold	clockwise	practice	Guided	1	0.5	0	11.33188	0.4777	-1.45008	-0.79939	0.799701001048085	0.601031	-0.180632	1.164509
Trial1	3	1	blindfold	clockwise	practice	Guided	1	0.5	0	11.35187	0.48447	-1.45009	-0.79943	0.799580843821137	0.551674	-0.193269	1.121919
Trial1	3	1	blindfold	clockwise	practice	Guided	1	0.5	0	11.37187	0.49152	-1.4501	-0.7994	0.799444948247188	0.58227	-0.159364	1.0845
Trial1	3	1	blindfold	clockwise	practice	Guided	1	0.5	0	11.39188	0.50577	-1.45015	-0.7993701	0.799390874388767	0.382182	-0.463887	1.285859
Trial1	3	1	blindfold	clockwise	practice	Guided	1	0.5	0	11.41187	0.51299	-1.45021	-0.79936	0.799465517246464	0.386106	-0.421455	1.274028
Trial1	3	1	blindfold	clockwise	practice	Guided	1	0.5	0	11.43187	0.52017	-1.45022	-0.79936	0.799614407728838	0.36248	-0.421343	1.272734
Trial1	3	1	blindfold	clockwise	practice	Guided	1	0.5	0	11.45187	0.52756	-1.45021	-0.79935	0.799824989020406	0.310888	-0.433923	1.286089
Trial1	3	1	blindfold	clockwise	practice	Guided	1	0.5	0	11.47188	0.53487	-1.45022	-0.79934	0.800100222360055	0.188861	-0.501517	1.344357
Trial1	3	1	blindfold	clockwise	practice	Guided	1	0.5	0	11.49187	0.54833	-1.45028	-0.79935	0.80080974611299	-0.136045	-0.645394	1.297765
Trial1	3	1	blindfold	clockwise	practice	Guided	1	0.5	0	11.51187	0.55441	-1.45032	-0.7993701	0.801219647495464	-0.178802	-0.675016	1.260553
Trial1	3	1	blindfold	clockwise	practice	Guided	1	0.5	0	11.53188	0.56011	-1.45034	-0.7993701	0.801626899731691	-0.226183	-0.679248	1.227103
Trial1	3	1	blindfold	clockwise	practice	Guided	1	0.5	0	11.55188	0.56519	-1.45034	-0.7994	0.802053647531378	-0.269668	-0.641162	1.202337
Trial1	3	1	blindfold	clockwise	practice	Guided	1	0.5	0	11.57187	0.56937	-1.45034	-0.79943	0.802434138394343	-0.305416	-0.717334	1.138021
Trial1	3	1	blindfold	clockwise	practice	Guided	1	0.5	0	11.59187	0.57608	-1.45038	-0.79942	0.803032069774261	-0.329623	-0.823129	1.150635
Trial1	3	1	blindfold	clockwise	practice	Guided	1	0.5	0	11.61188	0.57849	-1.4504	-0.79941	0.803254012154911	-0.365245	-0.785043	1.198114
Trial1	3	1	blindfold	clockwise	practice	Guided	1	0.5	0	11.63187	0.58013	-1.4504	-0.79943	0.803435846270161	-0.452886	-0.755421	1.107545
Trial1	3	1	blindfold	clockwise	practice	Guided	1	0.5	0	11.65187	0.58108	-1.4504	-0.79944	0.803541110034955	-0.452565	-0.806202	1.118919
Trial1	3	1	blindfold	clockwise	practice	Guided	1	0.5	0	11.67188	0.58126	-1.4504	-0.79943	0.803549330948476	-0.452519	-0.831593	1.118908
Trial1	3	1	blindfold	clockwise	practice	Guided	1	0.5	0	11.69188	0.58091	-1.45044	-0.79941	0.803494086980759	-0.655265	-0.979706	1.194364
Trial1	3	1	blindfold	clockwise	practice	Guided	1	0.5	0	11.71187	0.58039	-1.45047	-0.79941	0.80344189168019	-0.795357	-0.975474	1.161354
Trial1	3	1	blindfold	clockwise	practice	Guided	1	0.5	0	11.73187	0.57952	-1.45048	-0.79938	0.803325475628333	-0.797227	-0.967011	1.249681
Trial1	3	1	blindfold	clockwise	practice	Guided	1	0.5	0	11.75188	0.5783	-1.45049	-0.79933	0.803155858199485	-0.607297	-0.967011	1.371451
Trial1	3	1	blindfold	clockwise	practice	Guided	1	0.5	0	11.77187	0.57691	-1.45049	-0.7993	0.802991696685433	-0.490348	-0.975474	1.419393
Trial1	3	1	blindfold	clockwise	practice	Guided	1	0.5	0	11.79187	0.574	-1.45053	-0.79934	0.802758027821138	-0.756034	-1.170137	1.296039
Trial1	3	1	blindfold	clockwise	practice	Guided	1	0.5	0	11.81187	0.57208	-1.45057	-0.79936	0.802603203300265	-0.819006	-1.182832	1.253016
Trial1	3	1	blindfold	clockwise	practice	Guided	1	0.5	0	11.83188	0.57	-1.45059	-0.79935	0.802409159157494	-0.866479	-1.098196	1.291406
Trial1	3	1	blindfold	clockwise	practice	Guided	1	0.5	0	11.85187	0.56743	-1.45057	-0.79932	0.80215911263481	-0.811935	-1.068574	1.393155
Trial1	3	1	blindfold	clockwise	practice	Guided	1	0.5	0	11.87187	0.56465	-1.45053	-0.79928	0.801890401855168	-0.758568	-0.950083	1.456859
Trial1	3	1	blindfold	clockwise	practice	Guided	1	0.5	0	11.89188	0.558	-1.45049	-0.79929	0.801391603821217	-0.861502	-1.01356	1.427963
Trial1	3	1	blindfold	clockwise	practice	Guided	1	0.5	0	11.91187	0.55425	-1.45051	-0.79929	0.801128934087862	-0.87778	-1.077037	1.414452
Trial1	3	1	blindfold	clockwise	practice	Guided	1	0.5	0	11.93187	0.55	-1.45055	-0.79928	0.800842428565392	-0.906582	-1.229382	1.45051
Trial1	3	1	blindfold	clockwise	practice	Guided	1	0.5	0	11.95187	0.54569	-1.45059	-0.79928	0.800584892627665	-0.82205	-1.237846	1.468667
Trial1	3	1	blindfold	clockwise	practice	Guided	1	0.5	0	11.97188	0.54103	-1.45061	-0.79933	0.800382347841331	-0.753329	-1.246309	1.417231
Trial1	3	1	blindfold	clockwise	practice	Guided	1	0.5	0	11.99187	0.53109	-1.45065	-0.79935	0.799954404397696	-0.730782	-1.360568	1.31052
Trial1	3	1	blindfold	clockwise	practice	Guided	1	0.5	0	12.01187	0.52598	-1.45067	-0.79936	0.799782053686915	-0.77309	-1.352104	1.236131
Trial1	3	1	blindfold	clockwise	practice	Guided	1	0.5	0	12.03188	0.52072	-1.45068	-0.79935	0.799618520489528	-0.767142	-1.394422	1.287632
Trial1	3	1	blindfold	clockwise	practice	Guided	1	0.5	0	12.05188	0.51531	-1.45069	-0.79933	0.799476602820032	-0.760711	-1.339409	1.334987
Trial1	3	1	blindfold	clockwise	practice	Guided	1	0.5	0	12.07187	0.50958	-1.45068	-0.79932	0.799377389709535	-0.739617	-1.233614	1.363376
Trial1	3	1	blindfold	clockwise	practice	Guided	1	0.5	0	12.09187	0.49794	-1.45062	-0.79933	0.799332650567757	-0.628599	-1.203991	1.346314
Trial1	3	1	blindfold	clockwise	practice	Guided	1	0.5	0	12.11188	0.4921	-1.4506	-0.79936	0.799399013769487	-0.611929	-1.191296	1.255321
Trial1	3	1	blindfold	clockwise	practice	Guided	1	0.5	0	12.13187	0.48602	-1.4506	-0.79938	0.799502240070634	-0.639494	-1.22515	1.227862
Trial1	3	1	blindfold	clockwise	practice	Guided	1	0.5	0	12.15187	0.48005	-1.45061	-0.7994	0.799648871549156	-0.606218	-1.280164	1.206097
Trial1	3	1	blindfold	clockwise	practice	Guided	1	0.5	0	12.17188	0.47403	-1.45062	-0.79942	0.799841718698103	-0.623825	-1.250541	1.15481
Trial1	3	1	blindfold	clockwise	practice	Guided	1	0.5	0	12.19188	0.46209	-1.45066	-0.79944	0.800338380033905	-0.437514	-1.360568	1.138934
Trial1	3	1	blindfold	clockwise	practice	Guided	1	0.5	0	12.21187	0.45609	-1.45069	-0.7994599	0.800664895109576	-0.521283	-1.470595	1.088761
Trial1	3	1	blindfold	clockwise	practice	Guided	1	0.5	0	12.23187	0.45034	-1.45072	-0.7994599	0.801000814438261	-0.524145	-1.48329	1.066487
Trial1	3	1	blindfold	clockwise	practice	Guided	1	0.5	0	12.25188	0.44452	-1.45075	-0.7994599	0.801382690865548	-0.484512	-1.491754	1.090502
Trial1	3	1	blindfold	clockwise	practice	Guided	1	0.5	0	12.27187	0.43903	-1.45076	-0.7994599	0.801781471703766	-0.398876	-1.474827	1.092145
Trial1	3	1	blindfold	clockwise	practice	Guided	1	0.5	0	12.29187	0.42867	-1.45075	-0.79948	0.802655760697025	-0.26489	-1.517145	1.046346
Trial1	3	1	blindfold	clockwise	practice	Guided	1	0.5	0	12.31187	0.424	-1.45075	-0.79948	0.803084245106979	-0.251312	-1.546767	1.055743
Trial1	3	1	blindfold	clockwise	practice	Guided	1	0.5	0	12.33188	0.41964	-1.45076	-0.79947	0.8034986163077	-0.247499	-1.521376	1.0056
Trial1	3	1	blindfold	clockwise	practice	Guided	1	0.5	0	12.35187	0.41549	-1.45076	-0.7994599	0.803914253078663	-0.272373	-1.559463	1.058899
Trial1	3	1	blindfold	clockwise	practice	Guided	1	0.5	0	12.37187	0.41178	-1.45077	-0.79944	0.804292934241561	-0.232603	-1.550999	1.149777
Trial1	3	1	blindfold	clockwise	practice	Guided	1	0.5	0	12.39188	0.4051	-1.45078	-0.79944	0.805053021796999	-0.273326	-1.567926	1.105443
Trial1	3	1	blindfold	clockwise	practice	Guided	1	0.5	0	12.41187	0.4024	-1.45078	-0.79945	0.805385639094499	-0.20917	-1.546767	1.084064
Trial1	3	1	blindfold	clockwise	practice	Guided	1	0.5	0	12.43187	0.39988	-1.45076	-0.79945	0.805694909339943	-0.132249	-1.479058	1.071794
Trial1	3	1	blindfold	clockwise	practice	Guided	1	0.5	0	12.45187	0.39781	-1.45075	-0.7994599	0.805964627060635	-0.093147	-1.52984	1.095129
Trial1	3	1	blindfold	clockwise	practice	Guided	1	0.5	0	12.47188	0.39616	-1.45076	-0.79947	0.80618548548628	-0.051664	-1.521376	1.076509
Trial1	3	1	blindfold	clockwise	practice	Guided	1	0.5	0	12.49187	0.394	-1.45076	-0.79947	0.80646654864144	-0.219127	-1.491754	1.050014
Trial1	3	1	blindfold	clockwise	practice	Guided	1	0.5	0	12.51187	0.39341	-1.45076	-0.7994599	0.80653432359574	-0.292016	-1.491754	1.079481
Trial1	3	1	blindfold	clockwise	practice	Guided	1	0.5	0	12.53188	0.39309	-1.45075	-0.79945	0.806566812692279	-0.2637	-1.491754	1.131607
Trial1	3	1	blindfold	clockwise	practice	Guided	1	0.5	0	12.55188	0.39297	-1.45074	-0.79945	0.806582725297625	-0.189303	-1.457899	1.156928
Trial1	3	1	blindfold	clockwise	practice	Guided	1	0.5	0	12.57187	0.39297	-1.45074	-0.79944	0.80657285934769	-0.210992	-1.48329	1.147266
Trial1	3	1	blindfold	clockwise	practice	Guided	1	0.5	0	12.59187	0.39296	-1.45074	-0.79945	0.806584050162054	-0.232143	-1.57639	1.129223
Trial1	3	1	blindfold	clockwise	practice	Guided	1	0.5	0	12.61188	0.39295	-1.45075	-0.79945	0.806585379103248	-0.233633	-1.606012	1.05145
Trial1	3	1	blindfold	clockwise	practice	Guided	1	0.5	0	12.63187	0.39294	-1.45076	-0.79945	0.806586704210842	-0.330827	-1.618708	1.064647
Trial1	3	1	blindfold	clockwise	practice	Guided	1	0.5	0	12.65187	0.39293	-1.45077	-0.79945	0.806588037352016	-0.248616	-1.614476	1.031517
Trial1	3	1	blindfold	clockwise	practice	Guided	1	0.5	0	12.67188	0.39292	-1.45077	-0.7994599	0.806599224617643	-0.186368	-1.614476	1.035098
Trial1	3	1	blindfold	clockwise	practice	Guided	1	0.5	0	12.69188	0.39291	-1.45078	-0.7994599	0.806600554030352	-0.073808	-1.57639	1.016332
Trial1	3	1	blindfold	clockwise	practice	Guided	1	0.5	0	12.71187	0.39291	-1.45078	-0.7994599	0.806600554030352	-0.081964	-1.64833	1.003242
Trial1	3	1	blindfold	clockwise	practice	Guided	1	0.5	0	12.73187	0.39291	-1.45078	-0.7994599	0.806600554030352	-0.037778	-1.665258	1.009991
Trial1	3	1	blindfold	clockwise	practice	Guided	1	0.5	0	12.75188	0.39291	-1.45078	-0.7994599	0.806600554030352	-0.075726	-1.631403	1.049877
Trial1	3	1	blindfold	clockwise	practice	Guided	1	0.5	0	12.77187	0.39291	-1.45079	-0.7994599	0.806600554030352	-0.108502	-1.644099	1.055964
Trial1	3	1	blindfold	clockwise	practice	Guided	1	0.5	0	12.79187	0.3929	-1.45079	-0.79945	0.806592017726746	-0.160855	-1.593317	1.213257
Trial1	3	1	blindfold	clockwise	practice	Guided	1	0.5	0	12.81187	0.3929	-1.45079	-0.79945	0.806592017726746	-0.133357	-1.550999	1.277944
Trial1	3	1	blindfold	clockwise	practice	Guided	1	0.5	0	12.83188	0.39289	-1.45079	-0.79944	0.806583477622365	-0.131893	-1.534072	1.252786
Trial1	3	1	blindfold	clockwise	practice	Guided	1	0.5	0	12.85187	0.39289	-1.45079	-0.79944	0.806583477622365	-0.113862	-1.538304	1.249617
Trial1	3	1	blindfold	clockwise	practice	Guided	1	0.5	0	12.87187	0.39289	-1.45079	-0.79943	0.806573552727728	-0.1304	-1.517145	1.227631
Trial1	3	1	blindfold	clockwise	practice	Guided	1	0.5	0	12.89188	0.39288	-1.45078	-0.79943	0.806574882555334	-0.018848	-1.521376	1.236935
Trial1	3	1	blindfold	clockwise	practice	Guided	1	0.5	0	12.91187	0.39288	-1.45078	-0.79943	0.806574882555334	0.041537	-1.572158	1.182831
Trial1	3	1	blindfold	clockwise	practice	Guided	1	0.5	0	12.93187	0.39289	-1.45078	-0.79943	0.806573552727728	0.088101	-1.593317	1.147647
Trial1	3	1	blindfold	clockwise	practice	Guided	1	0.5	0	12.95187	0.39289	-1.45078	-0.79943	0.806573552727728	0.111713	-1.597549	1.123764
Trial1	3	1	blindfold	clockwise	practice	Guided	1	0.5	0	12.97188	0.39289	-1.45079	-0.79944	0.806583477622365	0.129811	-1.618708	1.072829
Trial1	3	1	blindfold	clockwise	practice	Guided	1	0.5	0	12.99187	0.3929	-1.45079	-0.79944	0.806582151890474	0.117598	-1.639867	1.018929
Trial1	3	1	blindfold	clockwise	practice	Guided	1	0.5	0	13.01187	0.3929	-1.45079	-0.79944	0.806582151890474	0.130151	-1.677953	1.035954
Trial1	3	1	blindfold	clockwise	practice	Guided	1	0.5	0	13.03188	0.3929	-1.4508	-0.79945	0.806592017726746	0.149311	-1.69488	0.995553
Trial1	3	1	blindfold	clockwise	practice	Guided	1	0.5	0	13.05188	0.39291	-1.4508	-0.79945	0.806590688175652	0.145781	-1.732966	0.991102
Trial1	3	1	blindfold	clockwise	practice	Guided	1	0.5	0	13.07187	0.39291	-1.45081	-0.7994599	0.806600554030352	0.111391	-1.728735	0.951316
Trial1	3	1	blindfold	clockwise	practice	Guided	1	0.5	0	13.09187	0.39292	-1.45082	-0.79947	0.806609208644951	0.054508	-1.720271	0.961846
Trial1	3	1	blindfold	clockwise	practice	Guided	1	0.5	0	13.11188	0.39292	-1.45082	-0.79947	0.806609208644951	0.060594	-1.758357	0.918891
Trial1	3	1	blindfold	clockwise	practice	Guided	1	0.5	0	13.13187	0.39292	-1.45083	-0.79948	0.806619133597372	0.038835	-1.728735	0.909225
Trial1	3	1	blindfold	clockwise	practice	Guided	1	0.5	0	13.15187	0.39292	-1.45083	-0.79948	0.806619133597372	0.024759	-1.682185	0.921036
Trial1	3	1	blindfold	clockwise	practice	Guided	1	0.5	0	13.17188	0.39292	-1.45083	-0.79949	0.806628999474866	-0.00071099	-1.644099	0.898536
Trial1	3	1	blindfold	clockwise	practice	Guided	1	0.5	0	13.19188	0.39292	-1.45083	-0.7995	0.806638924431656	0.117974	-1.665258	0.926399
Trial1	3	1	blindfold	clockwise	practice	Guided	1	0.5	0	13.21187	0.39293	-1.45083	-0.7995	0.806637603118186	0.12981	-1.669489	0.952322
Trial1	3	1	blindfold	clockwise	practice	Guided	1	0.5	0	13.23187	0.39293	-1.45083	-0.7995	0.806637603118186	0.134196	-1.703344	0.952574
Trial1	3	1	blindfold	clockwise	practice	Guided	1	0.5	0	13.25188	0.39293	-1.45083	-0.79951	0.806647528093423	0.136796	-1.682185	0.906447
Trial1	3	1	blindfold	clockwise	practice	Guided	1	0.5	0	13.27187	0.39294	-1.45084	-0.79952	0.806656120044399	0.116219	-1.728735	0.875815
Trial1	3	1	blindfold	clockwise	practice	Guided	1	0.5	0	13.29187	0.39294	-1.45084	-0.79952	0.806656120044399	0.149385	-1.775284	0.83986
Trial1	3	1	blindfold	clockwise	practice	Guided	1	0.5	0	13.31187	0.39295	-1.45084	-0.79953	0.806664720063156	0.176221	-1.720271	0.837198
Trial1	3	1	blindfold	clockwise	practice	Guided	1	0.5	0	13.33188	0.39295	-1.45084	-0.79953	0.806664720063156	0.208798	-1.661026	0.889555
Trial1	3	1	blindfold	clockwise	practice	Guided	1	0.5	0	13.35187	0.39296	-1.45084	-0.79953	0.806663391252673	0.215097	-1.656794	0.856262
Trial1	3	1	blindfold	clockwise	practice	Guided	1	0.5	0	13.37187	0.39296	-1.45084	-0.79954	0.806673257205961	0.198945	-1.64833	0.828032
Trial1	3	1	blindfold	clockwise	practice	Guided	1	0.5	0	13.39188	0.39297	-1.45084	-0.7995499	0.806681798459696	0.181777	-1.690648	0.812276
Trial1	3	1	blindfold	clockwise	practice	Guided	1	0.5	0	13.41187	0.39298	-1.45084	-0.7995499	0.806680469925579	0.209576	-1.720271	0.79284
Trial1	3	1	blindfold	clockwise	practice	Guided	1	0.5	0	13.43187	0.39298	-1.45084	-0.79956	0.806690454071225	0.203375	-1.783748	0.821932
Trial1	3	1	blindfold	clockwise	practice	Guided	1	0.5	0	13.45187	0.39299	-1.45085	-0.79956	0.806689129629039	0.191186	-1.762589	0.800196
Trial1	3	1	blindfold	clockwise	practice	Guided	1	0.5	0	13.47188	0.39299	-1.45085	-0.79957	0.806699054715389	0.181507	-1.728735	0.81226
Trial1	3	1	blindfold	clockwise	practice	Guided	1	0.5	0	13.49187	0.393	-1.45085	-0.79957	0.806697730410885	0.117991	-1.618708	0.829385
Trial1	3	1	blindfold	clockwise	practice	Guided	1	0.5	0	13.51187	0.39301	-1.45084	-0.79957	0.806696398322561	0.140393	-1.555231	0.869164
Trial1	3	1	blindfold	clockwise	practice	Guided	1	0.5	0	13.53188	0.39301	-1.45083	-0.79957	0.806696398322561	0.129762	-1.542535	0.855559
Trial1	3	1	blindfold	clockwise	practice	Guided	1	0.5	0	13.55188	0.39301	-1.45083	-0.79957	0.806696398322561	0.045066	-1.703344	0.854894
Trial1	3	1	blindfold	clockwise	practice	Guided	1	0.5	0	13.57187	0.39302	-1.45083	-0.79957	0.806695078213795	0.050679	-1.800675	0.834438
Trial1	3	1	blindfold	clockwise	practice	Guided	1	0.5	0	13.59187	0.39302	-1.45084	-0.79957	0.806695078213795	-0.013002	-1.724503	0.85576
Trial1	3	1	blindfold	clockwise	practice	Guided	1	0.5	0	13.61188	0.39302	-1.45084	-0.79957	0.806695078213795	-0.025759	-1.635635	0.922337
Trial1	3	1	blindfold	clockwise	practice	Guided	1	0.5	0	13.63187	0.39302	-1.45084	-0.79956	0.806685153078521	0.004607	-1.550999	0.936705
Trial1	3	1	blindfold	clockwise	practice	Guided	1	0.5	0	13.65187	0.39302	-1.45083	-0.79956	0.806685153078521	0.035547	-1.500217	1.018417
Trial1	3	1	blindfold	clockwise	practice	Guided	1	0.5	0	13.67188	0.39302	-1.45082	-0.7995499	0.806675168867265	-0.023054	-1.512913	0.951941
Trial1	3	1	blindfold	clockwise	practice	Guided	1	0.5	0	13.69188	0.39302	-1.45081	-0.7995499	0.806675168867265	0.035625	-1.635635	0.93849
Trial1	3	1	blindfold	clockwise	practice	Guided	1	0.5	0	13.71187	0.39302	-1.45082	-0.7995499	0.806675168867265	0.121691	-1.677953	0.913994
Trial1	3	1	blindfold	clockwise	practice	Guided	1	0.5	0	13.73187	0.39302	-1.45082	-0.7995499	0.806675168867265	0.160903	-1.724503	0.928871
Trial1	3	1	blindfold	clockwise	practice	Guided	1	0.5	0	13.75188	0.39303	-1.45082	-0.7995499	0.806673836990659	0.202752	-1.737198	0.903453
Trial1	3	1	blindfold	clockwise	practice	Guided	1	0.5	0	13.77187	0.39303	-1.45083	-0.7995499	0.806673836990659	0.16859	-1.677953	0.870416
Trial1	3	1	blindfold	clockwise	practice	Guided	1	0.5	0	13.79187	0.39304	-1.45083	-0.7995499	0.806672513140118	0.108312	-1.614476	0.909017
Trial1	3	1	blindfold	clockwise	practice	Guided	1	0.5	0	13.81187	0.39304	-1.45082	-0.7995499	0.806672513140118	0.041979	-1.601781	0.960457
Trial1	3	1	blindfold	clockwise	practice	Guided	1	0.5	0	13.83188	0.39304	-1.45082	-0.79954	0.8066626470549	0.080242	-1.584853	1.008368
Trial1	3	1	blindfold	clockwise	practice	Guided	1	0.5	0	13.85187	0.39305	-1.45082	-0.79954	0.806661319358265	0.08658	-1.572158	0.975078
Trial1	3	1	blindfold	clockwise	practice	Guided	1	0.5	0	13.87187	0.39305	-1.45082	-0.79954	0.806661319358265	0.146457	-1.593317	0.940662
Trial1	3	1	blindfold	clockwise	practice	Guided	1	0.5	0	13.89188	0.39305	-1.45082	-0.79954	0.806661319358265	0.138921	-1.639867	0.890698
Trial1	3	1	blindfold	clockwise	practice	Guided	1	0.5	0	13.91187	0.39306	-1.45082	-0.79954	0.806659995734682	0.118829	-1.707576	0.875968
Trial1	3	1	blindfold	clockwise	practice	Guided	1	0.5	0	13.93187	0.39306	-1.45082	-0.7995499	0.806669861852327	0.119016	-1.699112	0.858426
Trial1	3	1	blindfold	clockwise	practice	Guided	1	0.5	0	13.95187	0.39306	-1.45082	-0.7995499	0.806669861852327	0.096031	-1.69488	0.88307
Trial1	3	1	blindfold	clockwise	practice	Guided	1	0.5	0	13.97188	0.39307	-1.45082	-0.7995499	0.806668538366325	0.120227	-1.661026	0.917123
Trial1	3	1	blindfold	clockwise	practice	Guided	1	0.5	0	13.99187	0.39307	-1.45082	-0.79954	0.806658672232493	0.068137	-1.631403	0.978224
Trial1	3	1	blindfold	clockwise	practice	Guided	1	0.5	0	14.01187	0.39307	-1.45082	-0.79954	0.806658672232493	0.076987	-1.601781	0.970348
Trial1	3	1	blindfold	clockwise	practice	Guided	1	0.5	0	14.03188	0.39307	-1.45082	-0.79954	0.806658672232493	0.117414	-1.618708	0.972646
Trial1	3	1	blindfold	clockwise	practice	Guided	1	0.5	0	14.05188	0.39308	-1.45082	-0.79954	0.806657344901491	0.092407	-1.62294	0.941758
Trial1	3	1	blindfold	clockwise	practice	Guided	1	0.5	0	14.07187	0.39308	-1.45082	-0.79953	0.806647478753583	0.104237	-1.627171	0.965278
Trial1	3	1	blindfold	clockwise	practice	Guided	1	0.5	0	14.09187	0.39309	-1.45082	-0.79953	0.806646155478362	0.11722	-1.627171	0.965783
Trial1	3	1	blindfold	clockwise	practice	Guided	1	0.5	0	14.11188	0.39309	-1.45082	-0.79953	0.806646155478362	0.101421	-1.652562	1.013797
Trial1	3	1	blindfold	clockwise	practice	Guided	1	0.5	0	14.13187	0.39309	-1.45082	-0.79953	0.806646155478362	0.074724	-1.635635	1.01226
Trial1	3	1	blindfold	clockwise	practice	Guided	1	0.5	0	14.15187	0.39309	-1.45082	-0.79953	0.806646155478362	0.111673	-1.618708	0.989145
Trial1	3	1	blindfold	clockwise	practice	Guided	1	0.5	0	14.17188	0.3931	-1.45082	-0.79952	0.806634899168357	0.070684	-1.597549	1.003614
Trial1	3	1	blindfold	clockwise	practice	Guided	1	0.5	0	14.19188	0.3931	-1.45081	-0.79952	0.806634899168357	0.106131	-1.550999	1.005655
Trial1	3	1	blindfold	clockwise	practice	Guided	1	0.5	0	14.21187	0.3931	-1.45081	-0.79952	0.806634899168357	0.061417	-1.550999	1.007288
Trial1	3	1	blindfold	clockwise	practice	Guided	1	0.5	0	14.23187	0.3931	-1.45081	-0.79952	0.806634899168357	0.138103	-1.589085	0.990668
Trial1	3	1	blindfold	clockwise	practice	Guided	1	0.5	0	14.25188	0.39311	-1.45081	-0.79951	0.806623654798425	0.094114	-1.639867	0.979722
Trial1	3	1	blindfold	clockwise	practice	Guided	1	0.5	0	14.27187	0.39311	-1.45081	-0.79951	0.806623654798425	0.075095	-1.601781	0.999662
Trial1	3	1	blindfold	clockwise	practice	Guided	1	0.5	0	14.29187	0.39311	-1.45081	-0.79951	0.806623654798425	0.079457	-1.521376	0.999913
Trial1	3	1	blindfold	clockwise	practice	Guided	1	0.5	0	14.31187	0.39312	-1.4508	-0.79951	0.806622323957402	0.059964	-1.462131	1.028239
Trial1	3	1	blindfold	clockwise	practice	Guided	1	0.5	0	14.33188	0.39312	-1.4508	-0.79951	0.806622323957402	0.073992	-1.487522	1.016425
Trial1	3	1	blindfold	clockwise	practice	Guided	1	0.5	0	14.35187	0.39312	-1.4508	-0.79951	0.806622323957402	0.05595	-1.474827	1.019594
Trial1	3	1	blindfold	clockwise	practice	Guided	1	0.5	0	14.37187	0.39312	-1.45079	-0.7995	0.80661239867204	0.055685	-1.487522	1.023786
Trial1	3	1	blindfold	clockwise	practice	Guided	1	0.5	0	14.39188	0.39312	-1.45079	-0.7995	0.80661239867204	0.073628	-1.542535	1.020612
Trial1	3	1	blindfold	clockwise	practice	Guided	1	0.5	0	14.41187	0.39312	-1.45079	-0.7995	0.80661239867204	0.080681	-1.572158	0.974742
Trial1	3	1	blindfold	clockwise	practice	Guided	1	0.5	0	14.43187	0.39313	-1.45079	-0.7995	0.80661107583467	0.128538	-1.584853	0.994324
Trial1	3	1	blindfold	clockwise	practice	Guided	1	0.5	0	14.45187	0.39313	-1.45079	-0.7995	0.80661107583467	0.087306	-1.538304	1.016923
Trial1	3	1	blindfold	clockwise	practice	Guided	1	0.5	0	14.47188	0.39313	-1.45079	-0.7995	0.80661107583467	0.075156	-1.491754	0.99125
Trial1	3	1	blindfold	clockwise	practice	Guided	1	0.5	0	14.49187	0.39313	-1.45078	-0.7995	0.80661107583467	0.014921	-1.504449	1.029853
Trial1	3	1	blindfold	clockwise	practice	Guided	1	0.5	0	14.51187	0.39313	-1.45078	-0.7995	0.80661107583467	0.033399	-1.500217	1.018295
Trial1	3	1	blindfold	clockwise	practice	Guided	1	0.5	0	14.53188	0.39313	-1.45078	-0.7995	0.80661107583467	0.024962	-1.555231	1.000755
Trial1	3	1	blindfold	clockwise	practice	Guided	1	0.5	0	14.55188	0.39314	-1.45078	-0.7995	0.806609749170481	0.045465	-1.521376	1.040025
Trial1	3	1	blindfold	clockwise	practice	Guided	1	0.5	0	14.57187	0.39314	-1.45078	-0.79949	0.806599823854699	0.091297	-1.525608	1.017422
Trial1	3	1	blindfold	clockwise	practice	Guided	1	0.5	0	14.59187	0.39314	-1.45077	-0.79949	0.806599823854699	0.096479	-1.491754	1.080825
Trial1	3	1	blindfold	clockwise	practice	Guided	1	0.5	0	14.61188	0.39314	-1.45077	-0.79949	0.806599823854699	0.079875	-1.500217	1.058834
Trial1	3	1	blindfold	clockwise	practice	Guided	1	0.5	0	14.63187	0.39314	-1.45077	-0.79949	0.806599823854699	0.016681	-1.48329	1.072024
Trial1	3	1	blindfold	clockwise	practice	Guided	1	0.5	0	14.65187	0.39314	-1.45077	-0.79948	0.806589957620341	0.04307	-1.462131	1.07775
Trial1	3	1	blindfold	clockwise	practice	Guided	1	0.5	0	14.67188	0.39315	-1.45076	-0.79948	0.80658863499369	0.002337	-1.470595	1.083066
Trial1	3	1	blindfold	clockwise	practice	Guided	1	0.5	0	14.69188	0.39315	-1.45076	-0.79948	0.80658863499369	0.0287	-1.491754	1.093751
Trial1	3	1	blindfold	clockwise	practice	Guided	1	0.5	0	14.71187	0.39315	-1.45076	-0.79947	0.806578709665983	0.045955	-1.470595	1.103158
Trial1	3	1	blindfold	clockwise	practice	Guided	1	0.5	0	14.73187	0.39315	-1.45076	-0.79947	0.806578709665983	0.031631	-1.48329	1.119161
Trial1	3	1	blindfold	clockwise	practice	Guided	1	0.5	0	14.75188	0.39315	-1.45075	-0.79947	0.806578709665983	-0.0098283	-1.474827	1.148255
Trial1	3	1	blindfold	clockwise	practice	Guided	1	0.5	0	14.77187	0.39315	-1.45075	-0.7994599	0.806568725261147	-0.01333	-1.462131	1.124987
Trial1	3	1	blindfold	clockwise	practice	Guided	1	0.5	0	14.79187	0.39315	-1.45075	-0.7994599	0.806568725261147	-0.011337	-1.43674	1.167171
Trial1	3	1	blindfold	clockwise	practice	Guided	1	0.5	0	14.81187	0.39315	-1.45074	-0.79945	0.806558859017116	0.0042386	-1.402886	1.20593
Trial1	3	1	blindfold	clockwise	practice	Guided	1	0.5	0	14.83188	0.39315	-1.45074	-0.79945	0.806558859017116	0.031359	-1.415581	1.199078
Trial1	3	1	blindfold	clockwise	practice	Guided	1	0.5	0	14.85187	0.39315	-1.45074	-0.79945	0.806558859017116	-0.027384	-1.398654	1.212524
Trial1	3	1	blindfold	clockwise	practice	Guided	1	0.5	0	14.87187	0.39315	-1.45074	-0.79944	0.806548992775241	-0.025471	-1.407118	1.178978
Trial1	3	1	blindfold	clockwise	practice	Guided	1	0.5	0	14.89188	0.39315	-1.45073	-0.79944	0.806548992775241	-0.043033	-1.41135	1.181124
Trial1	3	1	blindfold	clockwise	practice	Guided	1	0.5	0	14.91187	0.39315	-1.45073	-0.79944	0.806548992775241	-0.033197	-1.424045	1.157499
Trial1	3	1	blindfold	clockwise	practice	Guided	1	0.5	0	14.93187	0.39315	-1.45073	-0.79944	0.806548992775241	-0.0063186	-1.462131	1.154839
Trial1	3	1	blindfold	clockwise	practice	Guided	1	0.5	0	14.95187	0.39315	-1.45073	-0.79943	0.806539067456249	0.065949	-1.487522	1.137965
Trial1	3	1	blindfold	clockwise	practice	Guided	1	0.5	0	14.97188	0.39315	-1.45073	-0.79943	0.806539067456249	0.016326	-1.517145	1.147729
Trial1	3	1	blindfold	clockwise	practice	Guided	1	0.5	0	14.99187	0.39315	-1.45073	-0.79943	0.806539067456249	0.033318	-1.445204	1.161328
Trial1	3	1	blindfold	clockwise	practice	Guided	1	0.5	0	15.01187	0.39315	-1.45073	-0.79943	0.806539067456249	0.032808	-1.41135	1.169713
Trial1	3	1	blindfold	clockwise	practice	Guided	1	0.5	0	15.03188	0.39315	-1.45073	-0.79943	0.806539067456249	0.02221	-1.402886	1.198551
Trial1	3	1	blindfold	clockwise	practice	Guided	1	0.5	0	15.05188	0.39315	-1.45072	-0.79943	0.806539067456249	-0.0056715	-1.407118	1.217981
Trial1	3	1	blindfold	clockwise	practice	Guided	1	0.5	0	15.07187	0.39315	-1.45072	-0.79942	0.806529142139439	-0.014576	-1.377495	1.217468
Trial1	3	1	blindfold	clockwise	practice	Guided	1	0.5	0	15.09187	0.39315	-1.45072	-0.79942	0.806529142139439	0.035692	-1.322482	1.19512
Trial1	3	1	blindfold	clockwise	practice	Guided	1	0.5	0	15.11188	0.39316	-1.45071	-0.79942	0.806527819536643	0.071926	-1.360568	1.184585
Trial1	3	1	blindfold	clockwise	practice	Guided	1	0.5	0	15.13187	0.39316	-1.45071	-0.79942	0.806527819536643	0.031426	-1.369032	1.167044
Trial1	3	1	blindfold	clockwise	practice	Guided	1	0.5	0	15.15187	0.39316	-1.45071	-0.79942	0.806527819536643	0.030576	-1.398654	1.127514
Trial1	3	1	blindfold	clockwise	practice	Guided	1	0.5	0	15.17188	0.39316	-1.45071	-0.79943	0.806537744869729	-0.0047487	-1.440972	1.104758
Trial1	3	1	blindfold	clockwise	practice	Guided	1	0.5	0	15.19188	0.39316	-1.45071	-0.79943	0.806537744869729	0.073865	-1.449436	1.071109
Trial1	3	1	blindfold	clockwise	practice	Guided	1	0.5	0	15.21187	0.39316	-1.45071	-0.79943	0.806537744869729	0.082472	-1.462131	1.075812
Trial1	3	1	blindfold	clockwise	practice	Guided	1	0.5	0	15.23187	0.39316	-1.45072	-0.79943	0.806537744869729	0.052056	-1.466363	1.06144
Trial1	3	1	blindfold	clockwise	practice	Guided	1	0.5	0	15.25188	0.39317	-1.45072	-0.79944	0.806546343808741	0.079636	-1.440972	1.058779
Trial1	3	1	blindfold	clockwise	practice	Guided	1	0.5	0	15.27187	0.39317	-1.45072	-0.79944	0.806546343808741	0.061342	-1.445204	1.05356
Trial1	3	1	blindfold	clockwise	practice	Guided	1	0.5	0	15.29187	0.39317	-1.45072	-0.79945	0.806556210083019	0.071607	-1.449436	1.02891
Trial1	3	1	blindfold	clockwise	practice	Guided	1	0.5	0	15.31187	0.39317	-1.45072	-0.79945	0.806556210083019	0.070369	-1.394422	1.049873
Trial1	3	1	blindfold	clockwise	practice	Guided	1	0.5	0	15.33188	0.39317	-1.45072	-0.79945	0.806556210083019	0.041744	-1.381727	1.081881
Trial1	3	1	blindfold	clockwise	practice	Guided	1	0.5	0	15.35187	0.39317	-1.45071	-0.79945	0.806556210083019	0.076775	-1.381727	1.092311
Trial1	3	1	blindfold	clockwise	practice	Guided	1	0.5	0	15.37187	0.39318	-1.45071	-0.79945	0.806554887772143	0.02416	-1.394422	1.076662
Trial1	3	1	blindfold	clockwise	practice	Guided	1	0.5	0	15.39188	0.39318	-1.45071	-0.79945	0.806554887772143	0.08259	-1.352104	1.067404
Trial1	3	1	blindfold	clockwise	practice	Guided	1	0.5	0	15.41187	0.39318	-1.45071	-0.7994599	0.806564754064752	0.078593	-1.3648	1.05876
Trial1	3	1	blindfold	clockwise	practice	Guided	1	0.5	0	15.43187	0.39318	-1.4507	-0.7994599	0.806564754064752	0.11505	-1.322482	1.044033
Trial1	3	1	blindfold	clockwise	practice	Guided	1	0.5	0	15.45187	0.39318	-1.4507	-0.7994599	0.806564754064752	0.04861	-1.322482	1.036001
Trial1	3	1	blindfold	clockwise	practice	Guided	1	0.5	0	15.47188	0.39319	-1.4507	-0.79947	0.806573408468717	0.046302	-1.347873	0.998005
Trial1	3	1	blindfold	clockwise	practice	Guided	1	0.5	0	15.49187	0.39319	-1.45069	-0.79947	0.806573408468717	0.073137	-1.360568	0.995343
Trial1	3	1	blindfold	clockwise	practice	Guided	1	0.5	0	15.51187	0.39319	-1.45069	-0.79947	0.806573408468717	0.046213	-1.31825	0.998
Trial1	3	1	blindfold	clockwise	practice	Guided	1	0.5	0	15.53188	0.39319	-1.45069	-0.79948	0.806583333861656	0.074523	-1.330945	0.970181
Trial1	3	1	blindfold	clockwise	practice	Guided	1	0.5	0	15.55188	0.39319	-1.45069	-0.79948	0.806583333861656	0.040153	-1.330945	0.947168
Trial1	3	1	blindfold	clockwise	practice	Guided	1	0.5	0	15.57187	0.39319	-1.45069	-0.79949	0.806593200177037	0.049493	-1.326714	0.939291
Trial1	3	1	blindfold	clockwise	practice	Guided	1	0.5	0	15.59187	0.39319	-1.45068	-0.79949	0.806593200177037	0.020618	-1.322482	0.975492
Trial1	3	1	blindfold	clockwise	practice	Guided	1	0.5	0	15.61188	0.3932	-1.45068	-0.79949	0.806591882120787	-0.016153	-1.305555	0.994409
Trial1	3	1	blindfold	clockwise	practice	Guided	1	0.5	0	15.63187	0.3932	-1.45068	-0.79949	0.806591882120787	0.056834	-1.297091	0.964956
Trial1	3	1	blindfold	clockwise	practice	Guided	1	0.5	0	15.65187	0.3932	-1.45067	-0.79949	0.806591882120787	0.045746	-1.195528	1.00218
Trial1	3	1	blindfold	clockwise	practice	Guided	1	0.5	0	15.67188	0.3932	-1.45067	-0.79949	0.806591882120787	0.053394	-1.195528	1.023655
Trial1	3	1	blindfold	clockwise	practice	Guided	1	0.5	0	15.69188	0.3932	-1.45064	-0.79949	0.806591882120787	-0.010286	-1.110892	1.04523
Trial1	3	1	blindfold	clockwise	practice	Guided	1	0.5	0	15.71187	0.3932	-1.45063	-0.79949	0.806591882120787	0.009983	-1.115124	1.080053
Trial1	3	1	blindfold	clockwise	practice	Guided	1	0.5	0	15.73187	0.3932	-1.45062	-0.79948	0.806582015789284	-0.017411	-1.161673	1.091097
Trial1	3	1	blindfold	clockwise	practice	Guided	1	0.5	0	15.75188	0.3932	-1.45062	-0.79948	0.806582015789284	-0.0066148	-1.161673	1.058063
Trial1	3	1	blindfold	clockwise	practice	Guided	1	0.5	0	15.77187	0.3932	-1.45062	-0.79948	0.806582015789284	-0.0076018	-1.178601	1.074834
Trial1	3	1	blindfold	clockwise	practice	Guided	1	0.5	0	15.79187	0.3932	-1.45061	-0.79948	0.806582015789284	0.041225	-1.140514	1.077645
Trial1	3	1	blindfold	clockwise	practice	Guided	1	0.5	0	15.81187	0.3932	-1.45061	-0.79948	0.806582015789284	0.0054265	-1.081269	1.079791
Trial1	3	1	blindfold	clockwise	practice	Guided	1	0.5	0	15.83188	0.3932	-1.4506	-0.79947	0.806572090380124	-0.035773	-1.038951	1.098453
Trial1	3	1	blindfold	clockwise	practice	Guided	1	0.5	0	15.85187	0.3932	-1.45059	-0.79947	0.806572090380124	-0.086095	-1.043183	1.120798
Trial1	3	1	blindfold	clockwise	practice	Guided	1	0.5	0	15.87187	0.39319	-1.45058	-0.7994599	0.806563423998257	-0.106858	-0.983938	1.094361
Trial1	3	1	blindfold	clockwise	practice	Guided	1	0.5	0	15.89188	0.39319	-1.45056	-0.7994599	0.806563423998257	0.052822	-1.038951	1.107761
Trial1	3	1	blindfold	clockwise	practice	Guided	1	0.5	0	15.91187	0.39319	-1.45056	-0.7994599	0.806563423998257	0.01992	-1.132051	1.05959
Trial1	3	1	blindfold	clockwise	practice	Guided	1	0.5	0	15.93187	0.39319	-1.45056	-0.79947	0.806573408468717	0.063839	-1.119355	1.070533
Trial1	3	1	blindfold	clockwise	practice	Guided	1	0.5	0	15.95187	0.39319	-1.45056	-0.79947	0.806573408468717	0.083501	-1.136283	1.033816
Trial1	3	1	blindfold	clockwise	practice	Guided	1	0.5	0	15.97188	0.3932	-1.45056	-0.79947	0.806572090380124	0.076601	-1.110892	1.079682
Trial1	3	1	blindfold	clockwise	practice	Guided	1	0.5	0	15.99187	0.3932	-1.45056	-0.7994599	0.806562105893348	-0.031765	-1.022024	1.102891
Trial1	3	1	blindfold	clockwise	practice	Guided	1	0.5	0	16.01187	0.3932	-1.45056	-0.7994599	0.806562105893348	-0.0023655	-1.026256	1.134033
Trial1	3	1	blindfold	clockwise	practice	Guided	1	0.5	0	16.03188	0.3932	-1.45055	-0.7994599	0.806562105893348	-0.053991	-1.017792	1.101611
Trial1	3	1	blindfold	clockwise	practice	Guided	1	0.5	0	16.05188	0.3932	-1.45055	-0.7994599	0.806562105893348	-0.028792	-1.038951	1.128304
Trial1	3	1	blindfold	clockwise	practice	Guided	1	0.5	0	16.07187	0.3932	-1.45055	-0.7994599	0.806562105893348	-0.01007	-1.064342	1.112554
Trial1	3	1	blindfold	clockwise	practice	Guided	1	0.5	0	16.09187	0.3932	-1.45054	-0.7994599	0.806562105893348	0.034798	-1.055878	1.106724
Trial1	3	1	blindfold	clockwise	practice	Guided	1	0.5	0	16.11188	0.3932	-1.45054	-0.79945	0.806552239568345	-0.010623	-1.081269	1.120936
Trial1	3	1	blindfold	clockwise	practice	Guided	1	0.5	0	16.13187	0.3932	-1.45054	-0.79945	0.806552239568345	-0.0074076	-1.022024	1.142156
Trial1	3	1	blindfold	clockwise	practice	Guided	1	0.5	0	16.15187	0.3932	-1.45054	-0.79945	0.806552239568345	-0.033596	-1.000865	1.129832
Trial1	3	1	blindfold	clockwise	practice	Guided	1	0.5	0	16.17188	0.3932	-1.45054	-0.79945	0.806552239568345	0.021735	-1.026256	1.17749
Trial1	3	1	blindfold	clockwise	practice	Guided	1	0.5	0	16.19188	0.3932	-1.45053	-0.79945	0.806552239568345	-0.025471	-0.975474	1.145323
Trial1	3	1	blindfold	clockwise	practice	Guided	1	0.5	0	16.21187	0.39319	-1.45053	-0.79944	0.806543691382653	-0.069911	-1.01356	1.142764
Trial1	3	1	blindfold	clockwise	practice	Guided	1	0.5	0	16.23187	0.39319	-1.45053	-0.79944	0.806543691382653	-0.043989	-1.034719	1.156878
Trial1	3	1	blindfold	clockwise	practice	Guided	1	0.5	0	16.25188	0.39319	-1.45053	-0.79944	0.806543691382653	-0.0040073	-1.051647	1.159179
Trial1	3	1	blindfold	clockwise	practice	Guided	1	0.5	0	16.27187	0.39319	-1.45053	-0.79944	0.806543691382653	0.02852	-1.055878	1.161736
Trial1	3	1	blindfold	clockwise	practice	Guided	1	0.5	0	16.29187	0.39319	-1.45053	-0.79944	0.806543691382653	-0.018466	-1.085501	1.09945
Trial1	3	1	blindfold	clockwise	practice	Guided	1	0.5	0	16.31187	0.39319	-1.45053	-0.79944	0.806543691382653	-0.0053991	-1.148978	1.108091
Trial1	3	1	blindfold	clockwise	practice	Guided	1	0.5	0	16.33188	0.39319	-1.45053	-0.79944	0.806543691382653	-0.01503	-1.093965	1.112283
Trial1	3	1	blindfold	clockwise	practice	Guided	1	0.5	0	16.35187	0.39319	-1.45054	-0.79944	0.806543691382653	-0.00089615	-1.110892	1.159173
Trial1	3	1	blindfold	clockwise	practice	Guided	1	0.5	0	16.37187	0.39319	-1.45054	-0.79943	0.806533765998421	-0.037171	-1.077037	1.191693
Trial1	3	1	blindfold	clockwise	practice	Guided	1	0.5	0	16.39188	0.39319	-1.45053	-0.79943	0.806533765998421	-0.03887	-1.022024	1.220277
Trial1	3	1	blindfold	clockwise	practice	Guided	1	0.5	0	16.41187	0.39319	-1.45053	-0.79943	0.806533765998421	-0.016427	-1.055878	1.217362
Trial1	3	1	blindfold	clockwise	practice	Guided	1	0.5	0	16.43187	0.39319	-1.45053	-0.79943	0.806533765998421	-0.038652	-1.064342	1.216082
Trial1	3	1	blindfold	clockwise	practice	Guided	1	0.5	0	16.45187	0.39319	-1.45053	-0.79943	0.806533765998421	-0.031799	-1.115124	1.204526
Trial1	3	1	blindfold	clockwise	practice	Guided	1	0.5	0	16.47188	0.39319	-1.45054	-0.79943	0.806533765998421	-0.033844	-1.119355	1.134777
Trial1	3	1	blindfold	clockwise	practice	Guided	1	0.5	0	16.49187	0.39319	-1.45054	-0.79943	0.806533765998421	0.0028574	-1.127819	1.113299
Trial1	3	1	blindfold	clockwise	practice	Guided	1	0.5	0	16.51187	0.39319	-1.45054	-0.79943	0.806533765998421	0.024322	-1.182832	1.127155
Trial1	3	1	blindfold	clockwise	practice	Guided	1	0.5	0	16.53188	0.39319	-1.45055	-0.79943	0.806533765998421	0.016859	-1.144746	1.101484
Trial1	3	1	blindfold	clockwise	practice	Guided	1	0.5	0	16.55188	0.39319	-1.45055	-0.79943	0.806533765998421	0.027993	-1.081269	1.139987
Trial1	3	1	blindfold	clockwise	practice	Guided	1	0.5	0	16.57187	0.39319	-1.45055	-0.79943	0.806533765998421	-0.017408	-1.051647	1.151542
Trial1	3	1	blindfold	clockwise	practice	Guided	1	0.5	0	16.59187	0.39319	-1.45054	-0.79943	0.806533765998421	0.011395	-1.081269	1.117997
Trial1	3	1	blindfold	clockwise	practice	Guided	1	0.5	0	16.61188	0.39319	-1.45054	-0.79943	0.806533765998421	-0.00122	-1.068574	1.123724
Trial1	3	1	blindfold	clockwise	practice	Guided	1	0.5	0	16.63187	0.39319	-1.45054	-0.79943	0.806533765998421	-0.00027306	-1.136283	1.087877
Trial1	3	1	blindfold	clockwise	practice	Guided	1	0.5	0	16.65187	0.39319	-1.45054	-0.79944	0.806543691382653	0.013272	-1.132051	1.084449
Trial1	3	1	blindfold	clockwise	practice	Guided	1	0.5	0	16.67188	0.39319	-1.45055	-0.79944	0.806543691382653	0.034646	-1.132051	1.022575
Trial1	3	1	blindfold	clockwise	practice	Guided	1	0.5	0	16.69188	0.39319	-1.45055	-0.79945	0.806553557689378	0.05211	-1.191296	1.027788
Trial1	3	1	blindfold	clockwise	practice	Guided	1	0.5	0	16.71187	0.39319	-1.45055	-0.79945	0.806553557689378	0.042235	-1.178601	1.044047
Trial1	3	1	blindfold	clockwise	practice	Guided	1	0.5	0	16.73187	0.39319	-1.45056	-0.79945	0.806553557689378	0.041008	-1.174369	1.065012
Trial1	3	1	blindfold	clockwise	practice	Guided	1	0.5	0	16.75188	0.39319	-1.45056	-0.79945	0.806553557689378	-0.010524	-1.127819	1.108321
Trial1	3	1	blindfold	clockwise	practice	Guided	1	0.5	0	16.77187	0.39319	-1.45056	-0.79945	0.806553557689378	0.021509	-1.161673	1.093338
Trial1	3	1	blindfold	clockwise	practice	Guided	1	0.5	0	16.79187	0.39319	-1.45057	-0.79945	0.806553557689378	0.0032064	-1.182832	1.100698
Trial1	3	1	blindfold	clockwise	practice	Guided	1	0.5	0	16.81187	0.3932	-1.45057	-0.79945	0.806552239568345	0.04689	-1.19976	1.115833
Trial1	3	1	blindfold	clockwise	practice	Guided	1	0.5	0	16.83188	0.3932	-1.45057	-0.79945	0.806552239568345	0.022465	-1.191296	1.15229
Trial1	3	1	blindfold	clockwise	practice	Guided	1	0.5	0	16.85187	0.3932	-1.45057	-0.79945	0.806552239568345	0.013314	-1.19976	1.15597
Trial1	3	1	blindfold	clockwise	practice	Guided	1	0.5	0	16.87187	0.3932	-1.45057	-0.79944	0.806542373245496	0.044146	-1.132051	1.161952
Trial1	3	1	blindfold	clockwise	practice	Guided	1	0.5	0	16.89188	0.3932	-1.45057	-0.79944	0.806542373245496	0.027394	-1.174369	1.219885
Trial1	3	1	blindfold	clockwise	practice	Guided	1	0.5	0	16.91187	0.3932	-1.45057	-0.79943	0.806532447845043	0.0029912	-1.148978	1.256343
Trial1	3	1	blindfold	clockwise	practice	Guided	1	0.5	0	16.93187	0.3932	-1.45057	-0.79943	0.806532447845043	-0.020782	-1.132051	1.20449
Trial1	3	1	blindfold	clockwise	practice	Guided	1	0.5	0	16.95187	0.3932	-1.45057	-0.79942	0.806522522446769	-0.054545	-1.123587	1.248823
Trial1	3	1	blindfold	clockwise	practice	Guided	1	0.5	0	16.97188	0.3932	-1.45057	-0.79942	0.806522522446769	-0.040498	-1.068574	1.237011
Trial1	3	1	blindfold	clockwise	practice	Guided	1	0.5	0	16.99187	0.39319	-1.45056	-0.79942	0.80652384061637	-0.0052964	-1.034719	1.167519
Trial1	3	1	blindfold	clockwise	practice	Guided	1	0.5	0	17.01187	0.39319	-1.45056	-0.79942	0.80652384061637	-0.028595	-1.034719	1.107281
Trial1	3	1	blindfold	clockwise	practice	Guided	1	0.5	0	17.03188	0.39319	-1.45056	-0.79943	0.806533765998421	-0.0035024	-1.047415	1.058242
Trial1	3	1	blindfold	clockwise	practice	Guided	1	0.5	0	17.05188	0.39319	-1.45055	-0.79943	0.806533765998421	0.053748	-1.022024	1.069952
Trial1	3	1	blindfold	clockwise	practice	Guided	1	0.5	0	17.07187	0.39319	-1.45055	-0.79944	0.806543691382653	0.039432	-1.01356	1.073988
Trial1	3	1	blindfold	clockwise	practice	Guided	1	0.5	0	17.09187	0.39319	-1.45055	-0.79945	0.806553557689378	0.0068985	-1.098196	0.953666
Trial1	3	1	blindfold	clockwise	practice	Guided	1	0.5	0	17.11188	0.39319	-1.45055	-0.7994599	0.806563423998257	0.0050905	-1.127819	0.912502
Trial1	3	1	blindfold	clockwise	practice	Guided	1	0.5	0	17.13187	0.39319	-1.45055	-0.7994599	0.806563423998257	-0.045477	-1.06011	0.954789
Trial1	3	1	blindfold	clockwise	practice	Guided	1	0.5	0	17.15187	0.39319	-1.45055	-0.7994599	0.806563423998257	-0.0061304	-1.026256	1.024435
Trial1	3	1	blindfold	clockwise	practice	Guided	1	0.5	0	17.17188	0.39319	-1.45055	-0.7994599	0.806563423998257	0.017848	-1.085501	1.072092
Trial1	3	1	blindfold	clockwise	practice	Guided	1	0.5	0	17.19188	0.3932	-1.45055	-0.7994599	0.806562105893348	0.030389	-1.123587	1.085435
Trial1	3	1	blindfold	clockwise	practice	Guided	1	0.5	0	17.21187	0.3932	-1.45055	-0.7994599	0.806562105893348	0.018733	-1.115124	1.046417
Trial1	3	1	blindfold	clockwise	practice	Guided	1	0.5	0	17.23187	0.3932	-1.45055	-0.79947	0.806572090380124	-0.034449	-1.072806	0.972321
Trial1	3	1	blindfold	clockwise	practice	Guided	1	0.5	0	17.25188	0.39319	-1.45055	-0.79947	0.806573408468717	-0.074195	-1.072806	0.95744
Trial1	3	1	blindfold	clockwise	practice	Guided	1	0.5	0	17.27187	0.39319	-1.45055	-0.79947	0.806573408468717	-0.091139	-1.06011	1.024785
Trial1	3	1	blindfold	clockwise	practice	Guided	1	0.5	0	17.29187	0.39319	-1.45055	-0.79947	0.806573408468717	0.012464	-1.165905	1.008678
Trial1	3	1	blindfold	clockwise	practice	Guided	1	0.5	0	17.31187	0.39319	-1.45055	-0.79948	0.806583333861656	0.129395	-1.250541	0.990167
Trial1	3	1	blindfold	clockwise	practice	Guided	1	0.5	0	17.33188	0.3932	-1.45056	-0.79948	0.806582015789284	0.105581	-1.263237	0.938314
Trial1	3	1	blindfold	clockwise	practice	Guided	1	0.5	0	17.35187	0.3932	-1.45057	-0.79949	0.806591882120787	0.08072	-1.208223	0.827502
Trial1	3	1	blindfold	clockwise	practice	Guided	1	0.5	0	17.37187	0.3932	-1.45057	-0.7995	0.806601807534292	0.032065	-1.093965	0.847543
Trial1	3	1	blindfold	clockwise	practice	Guided	1	0.5	0	17.39188	0.3932	-1.45056	-0.7995	0.806601807534292	-0.126719	-0.996633	0.945974
Trial1	3	1	blindfold	clockwise	practice	Guided	1	0.5	0	17.41187	0.3932	-1.45055	-0.79951	0.806611732949977	-0.142786	-1.022024	0.9156
Trial1	3	1	blindfold	clockwise	practice	Guided	1	0.5	0	17.43187	0.39319	-1.45055	-0.79951	0.806613050973789	-0.109742	-1.064342	0.883847
Trial1	3	1	blindfold	clockwise	practice	Guided	1	0.5	0	17.45187	0.39319	-1.45055	-0.79952	0.806622976375436	-0.125082	-1.15321	0.855264
Trial1	3	1	blindfold	clockwise	practice	Guided	1	0.5	0	17.47188	0.39319	-1.45055	-0.79953	0.806632901779261	-0.050144	-1.110892	0.777897
Trial1	3	1	blindfold	clockwise	practice	Guided	1	0.5	0	17.49187	0.39319	-1.45056	-0.79953	0.806632901779261	0.0093745	-1.182832	0.827601
Trial1	3	1	blindfold	clockwise	practice	Guided	1	0.5	0	17.51187	0.39319	-1.45056	-0.79953	0.806632901779261	-0.0075751	-1.098196	0.889729
Trial1	3	1	blindfold	clockwise	practice	Guided	1	0.5	0	17.53188	0.39319	-1.45055	-0.79953	0.806632901779261	-0.097638	-1.009329	0.905579
Trial1	3	1	blindfold	clockwise	practice	Guided	1	0.5	0	17.55188	0.39319	-1.45055	-0.79953	0.806632901779261	-0.1183	-1.055878	0.93314
Trial1	3	1	blindfold	clockwise	practice	Guided	1	0.5	0	17.57187	0.39318	-1.45055	-0.79954	0.806644098041128	-0.20423	-1.110892	0.899441
Trial1	3	1	blindfold	clockwise	practice	Guided	1	0.5	0	17.59187	0.39317	-1.45055	-0.79954	0.806645420205765	-0.210131	-1.148978	0.84862
Trial1	3	1	blindfold	clockwise	practice	Guided	1	0.5	0	17.61188	0.39317	-1.45055	-0.7995499	0.806655286501681	-0.236512	-1.123587	0.842892
Trial1	3	1	blindfold	clockwise	practice	Guided	1	0.5	0	17.63187	0.39316	-1.45055	-0.7995499	0.806656612718802	-0.175814	-1.123587	0.795905
Trial1	3	1	blindfold	clockwise	practice	Guided	1	0.5	0	17.65187	0.39316	-1.45056	-0.7995499	0.806656612718802	-0.150094	-1.140514	0.812423
Trial1	3	1	blindfold	clockwise	practice	Guided	1	0.5	0	17.67188	0.39316	-1.45056	-0.79957	0.806676522523311	-0.132638	-1.174369	0.7437
Trial1	3	1	blindfold	clockwise	practice	Guided	1	0.5	0	17.69188	0.39315	-1.45056	-0.79958	0.806687711152323	-0.160792	-1.174369	0.691596
Trial1	3	1	blindfold	clockwise	practice	Guided	1	0.5	0	17.71187	0.39315	-1.45056	-0.79958	0.806687711152323	-0.163277	-1.123587	0.657797
Trial1	3	1	blindfold	clockwise	practice	Guided	1	0.5	0	17.73187	0.39314	-1.45056	-0.79959	0.806698958951921	-0.11858	-1.026256	0.656163
Trial1	3	1	blindfold	clockwise	practice	Guided	1	0.5	0	17.75188	0.39314	-1.45056	-0.7996	0.806708884289491	-0.109674	-0.992401	0.656676
Trial1	3	1	blindfold	clockwise	practice	Guided	1	0.5	0	17.77187	0.39314	-1.45055	-0.79961	0.806718809629242	-0.070641	-0.975474	0.675751
Trial1	3	1	blindfold	clockwise	practice	Guided	1	0.5	0	17.79187	0.39313	-1.45053	-0.79961	0.80672013611408	0.0072966	-0.950083	0.638168
Trial1	3	1	blindfold	clockwise	practice	Guided	1	0.5	0	17.81187	0.39313	-1.45052	-0.79962	0.806730061439692	-0.040857	-0.971242	0.622775
Trial1	3	1	blindfold	clockwise	practice	Guided	1	0.5	0	17.83188	0.39313	-1.45052	-0.79963	0.806739927688147	-0.049504	-0.979706	0.61807
Trial1	3	1	blindfold	clockwise	practice	Guided	1	0.5	0	17.85187	0.39313	-1.45052	-0.79963	0.806739927688147	-0.081077	-0.98817	0.624666
Trial1	3	1	blindfold	clockwise	practice	Guided	1	0.5	0	17.87187	0.39313	-1.45051	-0.7996399	0.806749793938757	-0.125245	-0.962779	0.638014
Trial1	3	1	blindfold	clockwise	practice	Guided	1	0.5	0	17.89188	0.39312	-1.45051	-0.7996399	0.806751116548669	-0.140694	-0.98817	0.65489
Trial1	3	1	blindfold	clockwise	practice	Guided	1	0.5	0	17.91187	0.39312	-1.45051	-0.7996399	0.806751116548669	-0.091795	-1.01356	0.657705
Trial1	3	1	blindfold	clockwise	practice	Guided	1	0.5	0	17.93187	0.39312	-1.45051	-0.7996399	0.806751116548669	-0.154443	-1.017792	0.662512
Trial1	3	1	blindfold	clockwise	practice	Guided	1	0.5	0	17.95187	0.39311	-1.45051	-0.7996399	0.806752447177233	-0.160542	-0.967011	0.69161
Trial1	3	1	blindfold	clockwise	practice	Guided	1	0.5	0	17.97188	0.39311	-1.45051	-0.79965	0.806762431555891	-0.121249	-0.979706	0.706493
Trial1	3	1	blindfold	clockwise	practice	Guided	1	0.5	0	17.99187	0.3931	-1.4505	-0.79965	0.806763750443975	-0.200697	-1.026256	0.693505
Trial1	3	1	blindfold	clockwise	practice	Guided	1	0.5	0	18.01187	0.39309	-1.45051	-0.79965	0.806765081300647	-0.192794	-1.077037	0.635063
Trial1	3	1	blindfold	clockwise	practice	Guided	1	0.5	0	18.03188	0.39309	-1.45051	-0.79965	0.806765081300647	-0.190487	-1.081269	0.673058
Trial1	3	1	blindfold	clockwise	practice	Guided	1	0.5	0	18.05188	0.39308	-1.45051	-0.79965	0.806766404380803	-0.154429	-1.017792	0.66672
Trial1	3	1	blindfold	clockwise	practice	Guided	1	0.5	0	18.07187	0.39308	-1.45051	-0.79965	0.806766404380803	-0.133872	-1.026256	0.697352
Trial1	3	1	blindfold	clockwise	practice	Guided	1	0.5	0	18.09187	0.39307	-1.45051	-0.79965	0.806767731532376	-0.166352	-0.907765	0.720724
Trial1	3	1	blindfold	clockwise	practice	Guided	1	0.5	0	18.11188	0.39307	-1.4505	-0.79965	0.806767731532376	-0.179403	-0.945852	0.725431
Trial1	3	1	blindfold	clockwise	practice	Guided	1	0.5	0	18.13187	0.39306	-1.4505	-0.79965	0.806769054855653	-0.15739	-0.937388	0.72124
Trial1	3	1	blindfold	clockwise	practice	Guided	1	0.5	0	18.15187	0.39305	-1.45049	-0.79965	0.806770378300308	-0.168409	-0.933156	0.758468
Trial1	3	1	blindfold	clockwise	practice	Guided	1	0.5	0	18.17188	0.39305	-1.45049	-0.79965	0.806770378300308	-0.17401	-0.928924	0.779182
Trial1	3	1	blindfold	clockwise	practice	Guided	1	0.5	0	18.19188	0.39304	-1.45049	-0.79965	0.806771705817467	-0.124455	-0.992401	0.693688
Trial1	3	1	blindfold	clockwise	practice	Guided	1	0.5	0	18.21187	0.39304	-1.45049	-0.79965	0.806771705817467	-0.103768	-0.971242	0.644396
Trial1	3	1	blindfold	clockwise	practice	Guided	1	0.5	0	18.23187	0.39304	-1.45049	-0.79965	0.806771705817467	-0.110609	-0.975474	0.66981
Trial1	3	1	blindfold	clockwise	practice	Guided	1	0.5	0	18.25188	0.39303	-1.45049	-0.79965	0.80677302950524	-0.067376	-0.975474	0.709594
Trial1	3	1	blindfold	clockwise	practice	Guided	1	0.5	0	18.27187	0.39303	-1.45049	-0.7996399	0.806763045257741	-0.159347	-0.924693	0.758991
Trial1	3	1	blindfold	clockwise	practice	Guided	1	0.5	0	18.29187	0.39302	-1.45048	-0.7996399	0.806764376987074	-0.183061	-0.962779	0.707143
Trial1	3	1	blindfold	clockwise	practice	Guided	1	0.5	0	18.31187	0.39302	-1.45049	-0.7996399	0.806764376987074	-0.169946	-1.038951	0.713639
Trial1	3	1	blindfold	clockwise	practice	Guided	1	0.5	0	18.33188	0.39302	-1.45049	-0.79965	0.806774361218093	-0.115158	-1.030488	0.690017
Trial1	3	1	blindfold	clockwise	practice	Guided	1	0.5	0	18.35187	0.39302	-1.45049	-0.79965	0.806774361218093	-0.095447	-1.064342	0.657496
Trial1	3	1	blindfold	clockwise	practice	Guided	1	0.5	0	18.37187	0.39301	-1.4505	-0.79965	0.80677568119713	-0.020401	-1.127819	0.670229
Trial1	3	1	blindfold	clockwise	practice	Guided	1	0.5	0	18.39188	0.39301	-1.45051	-0.79965	0.80677568119713	-0.005887	-1.165905	0.650029
Trial1	3	1	blindfold	clockwise	practice	Guided	1	0.5	0	18.41187	0.39302	-1.45052	-0.79965	0.806774361218093	-0.020675	-1.072806	0.67442
Trial1	3	1	blindfold	clockwise	practice	Guided	1	0.5	0	18.43187	0.39302	-1.45052	-0.79965	0.806774361218093	-0.049032	-0.996633	0.702236
Trial1	3	1	blindfold	clockwise	practice	Guided	1	0.5	0	18.45187	0.39301	-1.45052	-0.79965	0.80677568119713	-0.047009	-0.983938	0.744422
Trial1	3	1	blindfold	clockwise	practice	Guided	1	0.5	0	18.47188	0.39301	-1.45052	-0.79965	0.80677568119713	-0.03272	-1.000865	0.728417
Trial1	3	1	blindfold	clockwise	practice	Guided	1	0.5	0	18.49187	0.39301	-1.45051	-0.79965	0.80677568119713	-0.034514	-1.009329	0.682037
Trial1	3	1	blindfold	clockwise	practice	Guided	1	0.5	0	18.51187	0.39301	-1.45051	-0.79965	0.80677568119713	-0.035721	-0.971242	0.720286
Trial1	3	1	blindfold	clockwise	practice	Guided	1	0.5	0	18.53188	0.39301	-1.45051	-0.79965	0.80677568119713	-0.02732	-0.996633	0.7119
Trial1	3	1	blindfold	clockwise	practice	Guided	1	0.5	0	18.55188	0.39301	-1.45051	-0.79965	0.80677568119713	0.0047437	-1.038951	0.696917
Trial1	3	1	blindfold	clockwise	practice	Guided	1	0.5	0	18.57187	0.39301	-1.45051	-0.79965	0.80677568119713	-0.044611	-1.009329	0.702491
Trial1	3	1	blindfold	clockwise	practice	Guided	1	0.5	0	18.59187	0.39301	-1.45051	-0.79965	0.80677568119713	-0.029821	-1.051647	0.6781
Trial1	3	1	blindfold	clockwise	practice	Guided	1	0.5	0	18.61188	0.393	-1.45051	-0.79965	0.806777013154548	-0.08071	-1.064342	0.649875
Trial1	3	1	blindfold	clockwise	practice	Guided	1	0.5	0	18.63187	0.393	-1.45051	-0.79965	0.806777013154548	-0.050081	-1.01356	0.643279
Trial1	3	1	blindfold	clockwise	practice	Guided	1	0.5	0	18.65187	0.393	-1.45051	-0.79965	0.806777013154548	-0.096186	-1.022024	0.670075
Trial1	3	1	blindfold	clockwise	practice	Guided	1	0.5	0	18.67188	0.393	-1.45051	-0.79966	0.806786938276844	-0.146488	-1.01356	0.692422
Trial1	3	1	blindfold	clockwise	practice	Guided	1	0.5	0	18.69188	0.39299	-1.45051	-0.79966	0.806788262434918	-0.082809	-1.005097	0.670844
Trial1	3	1	blindfold	clockwise	practice	Guided	1	0.5	0	18.71187	0.39299	-1.45051	-0.79966	0.806788262434918	-0.093952	-0.971242	0.632341
Trial1	3	1	blindfold	clockwise	practice	Guided	1	0.5	0	18.73187	0.39299	-1.45051	-0.79966	0.806788262434918	-0.041118	-1.030488	0.643795
Trial1	3	1	blindfold	clockwise	practice	Guided	1	0.5	0	18.75188	0.39299	-1.45051	-0.79966	0.806788262434918	-0.011324	-1.005097	0.590819
Trial1	3	1	blindfold	clockwise	practice	Guided	1	0.5	0	18.77187	0.39299	-1.45051	-0.79967	0.806798128465079	0.020254	-1.047415	0.584222
Trial1	3	1	blindfold	clockwise	practice	Guided	1	0.5	0	18.79187	0.39299	-1.45051	-0.79968	0.806808053575445	0.018928	-1.034719	0.529455
Trial1	3	1	blindfold	clockwise	practice	Guided	1	0.5	0	18.81187	0.39299	-1.45051	-0.79968	0.806808053575445	-0.0095231	-1.030488	0.481505
Trial1	3	1	blindfold	clockwise	practice	Guided	1	0.5	0	18.83188	0.39299	-1.45051	-0.7996899	0.80681791960994	-0.0046041	-1.038951	0.473274
Trial1	3	1	blindfold	clockwise	practice	Guided	1	0.5	0	18.85187	0.39299	-1.45051	-0.7997	0.806827903802736	-0.012771	-1.085501	0.460054
Trial1	3	1	blindfold	clockwise	practice	Guided	1	0.5	0	18.87187	0.39299	-1.45052	-0.79971	0.80683782891966	0.013878	-1.140514	0.461473
Trial1	3	1	blindfold	clockwise	practice	Guided	1	0.5	0	18.89188	0.39299	-1.45053	-0.79971	0.80683782891966	-0.031999	-1.077037	0.48382
Trial1	3	1	blindfold	clockwise	practice	Guided	1	0.5	0	18.91187	0.39299	-1.45053	-0.79971	0.80683782891966	-0.046768	-1.06011	0.508155
Trial1	3	1	blindfold	clockwise	practice	Guided	1	0.5	0	18.93187	0.39299	-1.45053	-0.79971	0.80683782891966	-0.120253	-1.047415	0.545996
Trial1	3	1	blindfold	clockwise	practice	Guided	1	0.5	0	18.95187	0.39299	-1.45053	-0.79971	0.80683782891966	-0.071612	-1.038951	0.553002
Trial1	3	1	blindfold	clockwise	practice	Guided	1	0.5	0	18.97188	0.39298	-1.45053	-0.79971	0.806839153117753	-0.084347	-1.026256	0.61958
Trial1	3	1	blindfold	clockwise	practice	Guided	1	0.5	0	18.99187	0.39298	-1.45052	-0.7997	0.806829228017117	-0.107263	-1.022024	0.630882
Trial1	3	1	blindfold	clockwise	practice	Guided	1	0.5	0	19.01187	0.39298	-1.45052	-0.7997	0.806829228017117	-0.061861	-0.992401	0.616667
Trial1	3	1	blindfold	clockwise	practice	Guided	1	0.5	0	19.03188	0.39298	-1.45052	-0.7997	0.806829228017117	-0.128246	-0.958547	0.60864
Trial1	3	1	blindfold	clockwise	practice	Guided	1	0.5	0	19.05188	0.39297	-1.45051	-0.7997	0.806830556306288	-0.078298	-0.920461	0.636356
Trial1	3	1	blindfold	clockwise	practice	Guided	1	0.5	0	19.07187	0.39297	-1.45051	-0.7997	0.806830556306288	-0.105184	-0.924693	0.673327
Trial1	3	1	blindfold	clockwise	practice	Guided	1	0.5	0	19.09187	0.39297	-1.4505	-0.7997	0.806830556306288	-0.016895	-0.920461	0.610841
Trial1	3	1	blindfold	clockwise	practice	Guided	1	0.5	0	19.11188	0.39297	-1.4505	-0.7997	0.806830556306288	0.037861	-0.878143	0.58875
Trial1	3	1	blindfold	clockwise	practice	Guided	1	0.5	0	19.13187	0.39297	-1.4505	-0.7997	0.806830556306288	0.037861	-0.878143	0.58875
Trial1	3	1	blindfold	clockwise	practice	Guided	1	0.5	0	19.15187	0.39297	-1.45049	-0.7997	0.806830556306288	-0.011501	-0.916229	0.594323
Trial1	3	1	blindfold	clockwise	practice	Guided	1	0.5	0	19.17188	0.39297	-1.45049	-0.7997	0.806830556306288	-0.0095944	-0.967011	0.560777
Trial1	3	1	blindfold	clockwise	practice	Guided	1	0.5	0	19.19188	0.39297	-1.4505	-0.7997	0.806830556306288	0.040697	-1.022024	0.53843
Trial1	3	1	blindfold	clockwise	practice	Guided	1	0.5	0	19.21187	0.39297	-1.4505	-0.7997	0.806830556306288	-0.0795	-1.017792	0.553259
Trial1	3	1	blindfold	clockwise	practice	Guided	1	0.5	0	19.23187	0.39297	-1.4505	-0.7997	0.806830556306288	-0.040383	-0.962779	0.630524
Trial1	3	1	blindfold	clockwise	practice	Guided	1	0.5	0	19.25188	0.39297	-1.4505	-0.7997	0.806830556306288	-0.07268	-0.958547	0.6497
Trial1	3	1	blindfold	clockwise	practice	Guided	1	0.5	0	19.27187	0.39296	-1.45049	-0.7997	0.806831880763765	-0.136793	-0.945852	0.679667
Trial1	3	1	blindfold	clockwise	practice	Guided	1	0.5	0	19.29187	0.39296	-1.45049	-0.7997	0.806831880763765	-0.034686	-1.038951	0.609817
Trial1	3	1	blindfold	clockwise	practice	Guided	1	0.5	0	19.31187	0.39296	-1.4505	-0.7997	0.806831880763765	-0.056656	-1.089733	0.604346
Trial1	3	1	blindfold	clockwise	practice	Guided	1	0.5	0	19.33188	0.39296	-1.4505	-0.7996899	0.806821896620183	-0.014404	-1.030488	0.64464
Trial1	3	1	blindfold	clockwise	practice	Guided	1	0.5	0	19.35187	0.39296	-1.4505	-0.7996899	0.806821896620183	0.0055363	-1.089733	0.63472
Trial1	3	1	blindfold	clockwise	practice	Guided	1	0.5	0	19.37187	0.39296	-1.45051	-0.7996899	0.806821896620183	0.013695	-1.093965	0.621014
Trial1	3	1	blindfold	clockwise	practice	Guided	1	0.5	0	19.39188	0.39296	-1.45052	-0.7997	0.806831880763765	0.034833	-1.148978	0.563333
Trial1	3	1	blindfold	clockwise	practice	Guided	1	0.5	0	19.41187	0.39296	-1.45052	-0.7996899	0.806821896620183	-0.0038539	-1.093965	0.615798
Trial1	3	1	blindfold	clockwise	practice	Guided	1	0.5	0	19.43187	0.39296	-1.45052	-0.7996899	0.806821896620183	-0.033172	-1.005097	0.660387
Trial1	3	1	blindfold	clockwise	practice	Guided	1	0.5	0	19.45187	0.39296	-1.45052	-0.7996899	0.806821896620183	0.0051124	-0.958547	0.692039
Trial1	3	1	blindfold	clockwise	practice	Guided	1	0.5	0	19.47188	0.39296	-1.45051	-0.79968	0.806812030634321	-0.045693	-0.962779	0.722771
Trial1	3	1	blindfold	clockwise	practice	Guided	1	0.5	0	19.49187	0.39295	-1.45051	-0.79968	0.806813359199997	-0.04845	-0.958547	0.693164
Trial1	3	1	blindfold	clockwise	practice	Guided	1	0.5	0	19.51187	0.39295	-1.45051	-0.79968	0.806813359199997	-0.053855	-0.975474	0.709681
Trial1	3	1	blindfold	clockwise	practice	Guided	1	0.5	0	19.53188	0.39295	-1.45051	-0.79967	0.8068034341549	-0.080266	-0.975474	0.703954
Trial1	3	1	blindfold	clockwise	practice	Guided	1	0.5	0	19.55188	0.39295	-1.45051	-0.79967	0.8068034341549	-0.033907	-0.992401	0.672966
Trial1	3	1	blindfold	clockwise	practice	Guided	1	0.5	0	19.57187	0.39295	-1.45051	-0.79967	0.8068034341549	-0.0082181	-1.01356	0.691272
Trial1	3	1	blindfold	clockwise	practice	Guided	1	0.5	0	19.59187	0.39295	-1.45051	-0.79967	0.8068034341549	-0.065731	-1.000865	0.683756
Trial1	3	1	blindfold	clockwise	practice	Guided	1	0.5	0	19.61188	0.39295	-1.45051	-0.79967	0.8068034341549	-0.035352	-0.992401	0.721494
Trial1	3	1	blindfold	clockwise	practice	Guided	1	0.5	0	19.63187	0.39295	-1.4505	-0.79967	0.8068034341549	-0.018303	-1.005097	0.711726
Trial1	3	1	blindfold	clockwise	practice	Guided	1	0.5	0	19.65187	0.39294	-1.4505	-0.79967	0.806804758904357	-0.085189	-0.967011	0.712085
Trial1	3	1	blindfold	clockwise	practice	Guided	1	0.5	0	19.67188	0.39294	-1.4505	-0.79967	0.806804758904357	-0.052405	-0.979706	0.684522
Trial1	3	1	blindfold	clockwise	practice	Guided	1	0.5	0	19.69188	0.39294	-1.45051	-0.79967	0.806804758904357	0.0087113	-1.093965	0.629142
Trial1	3	1	blindfold	clockwise	practice	Guided	1	0.5	0	19.71187	0.39295	-1.45051	-0.79967	0.8068034341549	0.03858	-1.068574	0.65977
Trial1	3	1	blindfold	clockwise	practice	Guided	1	0.5	0	19.73187	0.39295	-1.45051	-0.79967	0.8068034341549	-0.015721	-1.026256	0.665598
Trial1	3	1	blindfold	clockwise	practice	Guided	1	0.5	0	19.75188	0.39295	-1.45051	-0.79967	0.8068034341549	0.07852	-1.01356	0.654193
Trial1	3	1	blindfold	clockwise	practice	Guided	1	0.5	0	19.77187	0.39295	-1.45051	-0.79966	0.80679356818962	0.021814	-0.992401	0.709827
Trial1	3	1	blindfold	clockwise	practice	Guided	1	0.5	0	19.79187	0.39295	-1.45051	-0.79966	0.80679356818962	-0.057828	-0.962779	0.767866
Trial1	3	1	blindfold	clockwise	practice	Guided	1	0.5	0	19.81187	0.39295	-1.45051	-0.79965	0.806783643148886	-0.0042707	-0.971242	0.775638
Trial1	3	1	blindfold	clockwise	practice	Guided	1	0.5	0	19.83188	0.39294	-1.4505	-0.79965	0.80678496793084	-0.023589	-0.98817	0.724043
Trial1	3	1	blindfold	clockwise	practice	Guided	1	0.5	0	19.85187	0.39294	-1.4505	-0.79965	0.80678496793084	-0.0060599	-0.971242	0.717446
Trial1	3	1	blindfold	clockwise	practice	Guided	1	0.5	0	19.87187	0.39294	-1.4505	-0.79965	0.80678496793084	-0.0025902	-0.945852	0.746286
Trial1	3	1	blindfold	clockwise	practice	Guided	1	0.5	0	19.89188	0.39294	-1.4505	-0.79965	0.80678496793084	-0.025059	-0.924693	0.7492
Trial1	3	1	blindfold	clockwise	practice	Guided	1	0.5	0	19.91187	0.39294	-1.45049	-0.79965	0.80678496793084	-0.024579	-0.920461	0.717956
Trial1	3	1	blindfold	clockwise	practice	Guided	1	0.5	0	19.93187	0.39294	-1.45049	-0.79965	0.80678496793084	-0.022413	-0.916229	0.711206
Trial1	3	1	blindfold	clockwise	practice	Guided	1	0.5	0	19.95187	0.39294	-1.45049	-0.79965	0.80678496793084	-0.044632	-0.903534	0.701798
Trial1	3	1	blindfold	clockwise	practice	Guided	1	0.5	0	19.97188	0.39294	-1.45049	-0.79965	0.80678496793084	0.061256	-0.916229	0.72051
Trial1	3	1	blindfold	clockwise	practice	Guided	1	0.5	0	19.99187	0.39294	-1.45048	-0.79965	0.80678496793084	-0.037821	-0.928924	0.66012
Trial1	3	1	blindfold	clockwise	practice	Guided	1	0.5	0	20.01187	0.39294	-1.45048	-0.79965	0.80678496793084	-0.035325	-0.971242	0.693919
Trial1	3	1	blindfold	clockwise	practice	Guided	1	0.5	0	20.03188	0.39294	-1.45048	-0.79965	0.80678496793084	-0.0136	-0.924693	0.703072
Trial1	3	1	blindfold	clockwise	practice	Guided	1	0.5	0	20.05188	0.39294	-1.45048	-0.79965	0.80678496793084	-0.012886	-0.924693	0.691003
Trial1	3	1	blindfold	clockwise	practice	Guided	1	0.5	0	20.07187	0.39294	-1.45048	-0.79965	0.80678496793084	-0.0031883	-0.890838	0.704349
Trial1	3	1	blindfold	clockwise	practice	Guided	1	0.5	0	20.09187	0.39294	-1.45047	-0.7996399	0.806774983831085	-0.078961	-0.844288	0.754513
Trial1	3	1	blindfold	clockwise	practice	Guided	1	0.5	0	20.11188	0.39294	-1.45046	-0.7996399	0.806774983831085	-0.051098	-0.840057	0.739785
Trial1	3	1	blindfold	clockwise	practice	Guided	1	0.5	0	20.13187	0.39294	-1.45046	-0.7996399	0.806774983831085	-0.032119	-0.869679	0.715138
Trial1	3	1	blindfold	clockwise	practice	Guided	1	0.5	0	20.15187	0.39294	-1.45046	-0.79965	0.80678496793084	-0.038829	-0.903534	0.67689
Trial1	3	1	blindfold	clockwise	practice	Guided	1	0.5	0	20.17188	0.39294	-1.45046	-0.79965	0.80678496793084	0.0023547	-0.869679	0.658224
Trial1	3	1	blindfold	clockwise	practice	Guided	1	0.5	0	20.19188	0.39294	-1.45046	-0.79965	0.80678496793084	-0.012924	-0.856984	0.691001
Trial1	3	1	blindfold	clockwise	practice	Guided	1	0.5	0	20.21187	0.39294	-1.45045	-0.79965	0.80678496793084	-0.027469	-0.865447	0.711199
Trial1	3	1	blindfold	clockwise	practice	Guided	1	0.5	0	20.23187	0.39294	-1.45045	-0.79965	0.80678496793084	-0.026751	-0.878143	0.697597
Trial1	3	1	blindfold	clockwise	practice	Guided	1	0.5	0	20.25188	0.39293	-1.45045	-0.79965	0.806786300744401	-0.011149	-0.814666	0.737379
Trial1	3	1	blindfold	clockwise	practice	Guided	1	0.5	0	20.27187	0.39293	-1.45045	-0.79965	0.806786300744401	-0.083784	-0.890838	0.682717
Trial1	3	1	blindfold	clockwise	practice	Guided	1	0.5	0	20.29187	0.39293	-1.45045	-0.79965	0.806786300744401	-0.036127	-0.937388	0.706494
Trial1	3	1	blindfold	clockwise	practice	Guided	1	0.5	0	20.31187	0.39293	-1.45045	-0.79965	0.806786300744401	-0.035651	-0.958547	0.698107
Trial1	3	1	blindfold	clockwise	practice	Guided	1	0.5	0	20.33188	0.39293	-1.45045	-0.79965	0.806786300744401	-0.066749	-0.979706	0.696318
Trial1	3	1	blindfold	clockwise	practice	Guided	1	0.5	0	20.35187	0.39293	-1.45046	-0.79965	0.806786300744401	0.041325	-0.94162	0.661903
Trial1	3	1	blindfold	clockwise	practice	Guided	1	0.5	0	20.37187	0.39293	-1.45046	-0.79965	0.806786300744401	-0.044547	-0.958547	0.697595
Trial1	3	1	blindfold	clockwise	practice	Guided	1	0.5	0	20.39188	0.39293	-1.45046	-0.79966	0.806796225752442	0.061482	-0.924693	0.636385
Trial1	3	1	blindfold	clockwise	practice	Guided	1	0.5	0	20.41187	0.39293	-1.45046	-0.79966	0.806796225752442	0.024233	-0.996633	0.66369
Trial1	3	1	blindfold	clockwise	practice	Guided	1	0.5	0	20.43187	0.39293	-1.45047	-0.79966	0.806796225752442	0.101429	-0.983938	0.638683
Trial1	3	1	blindfold	clockwise	practice	Guided	1	0.5	0	20.45187	0.39293	-1.45047	-0.79966	0.806796225752442	0.044371	-0.89507	0.595473
Trial1	3	1	blindfold	clockwise	practice	Guided	1	0.5	0	20.47188	0.39293	-1.45046	-0.79967	0.806806091685224	0.083845	-0.886606	0.633464
Trial1	3	1	blindfold	clockwise	practice	Guided	1	0.5	0	20.49187	0.39294	-1.45046	-0.79967	0.806804758904357	0.082958	-0.962779	0.570309
Trial1	3	1	blindfold	clockwise	practice	Guided	1	0.5	0	20.51187	0.39294	-1.45047	-0.79967	0.806804758904357	0.107888	-1.043183	0.622924
Trial1	3	1	blindfold	clockwise	practice	Guided	1	0.5	0	20.53188	0.39294	-1.45048	-0.79968	0.806814683933158	0.101859	-1.043183	0.548828
Trial1	3	1	blindfold	clockwise	practice	Guided	1	0.5	0	20.55188	0.39295	-1.45048	-0.79968	0.806813359199997	0.049576	-1.038951	0.606251
Trial1	3	1	blindfold	clockwise	practice	Guided	1	0.5	0	20.57187	0.39295	-1.45048	-0.79968	0.806813359199997	0.0081127	-0.996633	0.629107
Trial1	3	1	blindfold	clockwise	practice	Guided	1	0.5	0	20.59187	0.39295	-1.45048	-0.79968	0.806813359199997	-0.0034421	-0.954315	0.674719
Trial1	3	1	blindfold	clockwise	practice	Guided	1	0.5	0	20.61188	0.39295	-1.45048	-0.79968	0.806813359199997	-0.032367	-1.000865	0.653242
Trial1	3	1	blindfold	clockwise	practice	Guided	1	0.5	0	20.63187	0.39295	-1.45049	-0.79968	0.806813359199997	-0.0302	-1.043183	0.597454
Trial1	3	1	blindfold	clockwise	practice	Guided	1	0.5	0	20.65187	0.39295	-1.45049	-0.79968	0.806813359199997	0.041835	-1.072806	0.584771
Trial1	3	1	blindfold	clockwise	practice	Guided	1	0.5	0	20.67188	0.39295	-1.45049	-0.7996899	0.806823225169613	0.0087906	-1.043183	0.616525
Trial1	3	1	blindfold	clockwise	practice	Guided	1	0.5	0	20.69188	0.39295	-1.45049	-0.7996899	0.806823225169613	-0.09413	-0.983938	0.623225
Trial1	3	1	blindfold	clockwise	practice	Guided	1	0.5	0	20.71187	0.39295	-1.45049	-0.7996899	0.806823225169613	-0.063269	-1.022024	0.629207
Trial1	3	1	blindfold	clockwise	practice	Guided	1	0.5	0	20.73187	0.39294	-1.4505	-0.7996899	0.806824549886575	-0.014401	-1.017792	0.632019
Trial1	3	1	blindfold	clockwise	practice	Guided	1	0.5	0	20.75188	0.39294	-1.4505	-0.7996899	0.806824549886575	0.05585	-0.992401	0.568253
Trial1	3	1	blindfold	clockwise	practice	Guided	1	0.5	0	20.77187	0.39295	-1.4505	-0.7996899	0.806823225169613	0.019569	-1.009329	0.566718
Trial1	3	1	blindfold	clockwise	practice	Guided	1	0.5	0	20.79187	0.39295	-1.4505	-0.7996899	0.806823225169613	-0.01228	-1.030488	0.56416
Trial1	3	1	blindfold	clockwise	practice	Guided	1	0.5	0	20.81187	0.39295	-1.4505	-0.7996899	0.806823225169613	-0.021893	-1.017792	0.606346
Trial1	3	1	blindfold	clockwise	practice	Guided	1	0.5	0	20.83188	0.39295	-1.4505	-0.7997	0.806833209296756	-0.064872	-0.996633	0.578632
Trial1	3	1	blindfold	clockwise	practice	Guided	1	0.5	0	20.85187	0.39294	-1.4505	-0.7997	0.806834533997325	-0.079157	-1.01356	0.594638
Trial1	3	1	blindfold	clockwise	practice	Guided	1	0.5	0	20.87187	0.39294	-1.4505	-0.7997	0.806834533997325	-0.053935	-0.950083	0.62133
Trial1	3	1	blindfold	clockwise	practice	Guided	1	0.5	0	20.89188	0.39294	-1.4505	-0.7997	0.806834533997325	-0.042141	-0.979706	0.571526
Trial1	3	1	blindfold	clockwise	practice	Guided	1	0.5	0	20.91187	0.39294	-1.4505	-0.7997	0.806834533997325	-0.013311	-1.06011	0.535322
Trial1	3	1	blindfold	clockwise	practice	Guided	1	0.5	0	20.93187	0.39294	-1.4505	-0.79971	0.80684445903269	-0.060973	-1.123587	0.5115
Trial1	3	1	blindfold	clockwise	practice	Guided	1	0.5	0	20.95187	0.39294	-1.45051	-0.79971	0.80684445903269	-0.01138	-1.093965	0.501671
Trial1	3	1	blindfold	clockwise	practice	Guided	1	0.5	0	20.97188	0.39294	-1.45051	-0.79971	0.80684445903269	-0.061456	-1.030488	0.519804
Trial1	3	1	blindfold	clockwise	practice	Guided	1	0.5	0	20.99187	0.39294	-1.45051	-0.79971	0.80684445903269	-0.041655	-1.034719	0.563013
Trial1	3	1	blindfold	clockwise	practice	Guided	1	0.5	0	21.01187	0.39293	-1.45052	-0.79972	0.806855657691626	-0.021231	-1.072806	0.517887
Trial1	3	1	blindfold	clockwise	practice	Guided	1	0.5	0	21.03188	0.39293	-1.45052	-0.79972	0.806855657691626	-0.0086213	-1.123587	0.531221
Trial1	3	1	blindfold	clockwise	practice	Guided	1	0.5	0	21.05188	0.39293	-1.45052	-0.79972	0.806855657691626	-0.024704	-1.102428	0.50081
Trial1	3	1	blindfold	clockwise	practice	Guided	1	0.5	0	21.07187	0.39293	-1.45052	-0.79972	0.806855657691626	0.019239	-1.110892	0.511711
Trial1	3	1	blindfold	clockwise	practice	Guided	1	0.5	0	21.09187	0.39293	-1.45053	-0.7997299	0.806865523637435	-0.047646	-1.119355	0.511923
Trial1	3	1	blindfold	clockwise	practice	Guided	1	0.5	0	21.11188	0.39293	-1.45053	-0.7997299	0.806865523637435	-0.054022	-1.144746	0.545187
Trial1	3	1	blindfold	clockwise	practice	Guided	1	0.5	0	21.13187	0.39293	-1.45053	-0.7997299	0.806865523637435	-0.027851	-1.093965	0.555102
Trial1	3	1	blindfold	clockwise	practice	Guided	1	0.5	0	21.15187	0.39293	-1.45054	-0.79972	0.806855657691626	-0.064596	-1.136283	0.574023
Trial1	3	1	blindfold	clockwise	practice	Guided	1	0.5	0	21.17188	0.39293	-1.45054	-0.79972	0.806855657691626	-0.071441	-1.064342	0.615698
Trial1	3	1	blindfold	clockwise	practice	Guided	1	0.5	0	21.19188	0.39293	-1.45054	-0.79971	0.806845791747979	-0.110341	-1.026256	0.672358
Trial1	3	1	blindfold	clockwise	practice	Guided	1	0.5	0	21.21187	0.39292	-1.45054	-0.79971	0.806847112720514	-0.089806	-0.996633	0.702988
Trial1	3	1	blindfold	clockwise	practice	Guided	1	0.5	0	21.23187	0.39292	-1.45053	-0.7997	0.806837187717791	-0.079122	-1.01356	0.76527
Trial1	3	1	blindfold	clockwise	practice	Guided	1	0.5	0	21.25188	0.39292	-1.45053	-0.7996899	0.80682720363988	-0.054627	-1.017792	0.789151
Trial1	3	1	blindfold	clockwise	practice	Guided	1	0.5	0	21.27187	0.39292	-1.45053	-0.79968	0.806817337718914	-0.044043	-1.034719	0.771356
Trial1	3	1	blindfold	clockwise	practice	Guided	1	0.5	0	21.29187	0.39291	-1.45053	-0.79967	0.806808741792428	-0.080429	-1.01356	0.85077
Trial1	3	1	blindfold	clockwise	practice	Guided	1	0.5	0	21.31187	0.39291	-1.45052	-0.79966	0.806798875892053	-0.079118	-0.967011	0.905536
Trial1	3	1	blindfold	clockwise	practice	Guided	1	0.5	0	21.33188	0.39291	-1.45052	-0.7996399	0.806778966866148	-0.05535	-0.94162	0.957387
Trial1	3	1	blindfold	clockwise	practice	Guided	1	0.5	0	21.35187	0.39291	-1.45052	-0.79963	0.806769100972304	-0.114785	-0.962779	0.983416
Trial1	3	1	blindfold	clockwise	practice	Guided	1	0.5	0	21.37187	0.3929	-1.45051	-0.7996	0.806740714455461	-0.099659	-0.98817	1.030563
Trial1	3	1	blindfold	clockwise	practice	Guided	1	0.5	0	21.39188	0.3929	-1.45051	-0.79957	0.806710998701184	-0.070145	-0.958547	1.134775
Trial1	3	1	blindfold	clockwise	practice	Guided	1	0.5	0	21.41187	0.3929	-1.45051	-0.79953	0.806671358033706	-0.026107	-1.06011	1.224107
Trial1	3	1	blindfold	clockwise	practice	Guided	1	0.5	0	21.43187	0.3929	-1.45051	-0.7995	0.806641583248334	-0.042101	-1.005097	1.269463
Trial1	3	1	blindfold	clockwise	practice	Guided	1	0.5	0	21.45187	0.3929	-1.45051	-0.79949	0.806631658324259	-0.033714	-0.924693	1.278359
Trial1	3	1	blindfold	clockwise	practice	Guided	1	0.5	0	21.47188	0.3929	-1.4505	-0.79947	0.806611867559581	-0.069265	-0.907765	1.276314
Trial1	3	1	blindfold	clockwise	practice	Guided	1	0.5	0	21.49187	0.39289	-1.45049	-0.79944	0.806583477622365	-0.154527	-0.844288	1.363961
Trial1	3	1	blindfold	clockwise	practice	Guided	1	0.5	0	21.51187	0.39288	-1.45048	-0.79939	0.806535242140762	-0.130159	-0.84852	1.491544
Trial1	3	1	blindfold	clockwise	practice	Guided	1	0.5	0	21.53188	0.39286	-1.45047	-0.79934	0.806488333259259	-0.146737	-0.873911	1.616826
Trial1	3	1	blindfold	clockwise	practice	Guided	1	0.5	0	21.55188	0.39285	-1.45046	-0.7993	0.806450019500411	-0.209294	-0.886606	1.701559
Trial1	3	1	blindfold	clockwise	practice	Guided	1	0.5	0	21.57187	0.39285	-1.45046	-0.79926	0.806410379395358	-0.148527	-0.945852	1.726104
Trial1	3	1	blindfold	clockwise	practice	Guided	1	0.5	0	21.59187	0.39284	-1.45047	-0.79925	0.806401789175565	-0.034454	-0.920461	1.757909
Trial1	3	1	blindfold	clockwise	practice	Guided	1	0.5	0	21.61188	0.39284	-1.45047	-0.79922	0.806372014868548	-0.020563	-0.937388	1.826019
Trial1	3	1	blindfold	clockwise	practice	Guided	1	0.5	0	21.63187	0.39284	-1.45047	-0.79918	0.806332374899204	-0.012326	-1.102428	1.914839
Trial1	3	1	blindfold	clockwise	practice	Guided	1	0.5	0	21.65187	0.39284	-1.45048	-0.79916	0.806312584465625	-0.015708	-1.165905	1.97354
Trial1	3	1	blindfold	clockwise	practice	Guided	1	0.5	0	21.67188	0.39284	-1.45049	-0.79912	0.806272944548813	-0.036736	-1.055878	1.951296
Trial1	3	1	blindfold	clockwise	practice	Guided	1	0.5	0	21.69188	0.39283	-1.45049	-0.79907	0.806224703036682	-0.203087	-1.043183	2.131039
Trial1	3	1	blindfold	clockwise	practice	Guided	1	0.5	0	21.71187	0.39282	-1.4505	-0.79902	0.806176469787124	-0.206105	-0.996633	2.261281
Trial1	3	1	blindfold	clockwise	practice	Guided	1	0.5	0	21.73187	0.39281	-1.4505	-0.79897	0.806128236878276	-0.228195	-1.047415	2.335735
Trial1	3	1	blindfold	clockwise	practice	Guided	1	0.5	0	21.75188	0.3928	-1.4505	-0.79894	0.806099849620125	-0.199725	-1.132051	2.383649
Trial1	3	1	blindfold	clockwise	practice	Guided	1	0.5	0	21.77187	0.39279	-1.45051	-0.79888	0.806041692727125	-0.181086	-1.123587	2.447826
Trial1	3	1	blindfold	clockwise	practice	Guided	1	0.5	0	21.79187	0.39278	-1.45052	-0.79886	0.806023171528973	-0.162833	-1.212455	2.602972
Trial1	3	1	blindfold	clockwise	practice	Guided	1	0.5	0	21.81187	0.39277	-1.45053	-0.79884	0.806004713566189	-0.170157	-1.195528	2.646181
Trial1	3	1	blindfold	clockwise	practice	Guided	1	0.5	0	21.83188	0.39277	-1.45054	-0.79883	0.805994848074359	-0.241566	-1.233614	2.570556
Trial1	3	1	blindfold	clockwise	practice	Guided	1	0.5	0	21.85187	0.39276	-1.45054	-0.79883	0.805996176382535	-0.182449	-1.335177	2.472989
Trial1	3	1	blindfold	clockwise	practice	Guided	1	0.5	0	21.87187	0.39276	-1.45056	-0.79883	0.805996176382535	-0.199926	-1.369032	2.31212
Trial1	3	1	blindfold	clockwise	practice	Guided	1	0.5	0	21.89188	0.39275	-1.45057	-0.79884	0.806007370271503	-0.152826	-1.292859	2.268553
Trial1	3	1	blindfold	clockwise	practice	Guided	1	0.5	0	21.91187	0.39274	-1.45058	-0.79884	0.806008702772332	-0.187372	-1.098196	2.271215
Trial1	3	1	blindfold	clockwise	practice	Guided	1	0.5	0	21.93187	0.39274	-1.45057	-0.79884	0.806008702772332	-0.225064	-0.983938	2.284923
Trial1	3	1	blindfold	clockwise	practice	Guided	1	0.5	0	21.95187	0.39273	-1.45056	-0.79884	0.806010035395364	-0.310788	-0.907765	2.38147
Trial1	3	1	blindfold	clockwise	practice	Guided	1	0.5	0	21.97188	0.39272	-1.45055	-0.79885	0.806021292627486	-0.270871	-0.856984	2.308041
Trial1	3	1	blindfold	clockwise	practice	Guided	1	0.5	0	21.99187	0.39271	-1.45054	-0.79885	0.80602262151151	-0.208084	-1.119355	2.147581
Trial1	3	1	blindfold	clockwise	practice	Guided	1	0.5	0	22.01187	0.39271	-1.45055	-0.79886	0.806032486909992	-0.139746	-1.182832	2.122062
Trial1	3	1	blindfold	clockwise	practice	Guided	1	0.5	0	22.03188	0.39271	-1.45055	-0.79886	0.806032486909992	-0.039744	-1.292859	2.165676
Trial1	3	1	blindfold	clockwise	practice	Guided	1	0.5	0	22.05188	0.3927	-1.45056	-0.79887	0.806043803399209	0.01151	-1.305555	2.126554
Trial1	3	1	blindfold	clockwise	practice	Guided	1	0.5	0	22.07187	0.39271	-1.45057	-0.79888	0.80605233586204	0.014123	-1.314018	2.080428
Trial1	3	1	blindfold	clockwise	practice	Guided	1	0.5	0	22.09187	0.39271	-1.45058	-0.7989	0.806072184822904	0.060192	-1.314018	2.053629
Trial1	3	1	blindfold	clockwise	practice	Guided	1	0.5	0	22.11188	0.3927	-1.45059	-0.79891	0.806083442181128	-0.109255	-1.19976	1.976573
Trial1	3	1	blindfold	clockwise	practice	Guided	1	0.5	0	22.13187	0.3927	-1.45059	-0.79892	0.80609336665066	-0.192689	-1.195528	1.954947
Trial1	3	1	blindfold	clockwise	practice	Guided	1	0.5	0	22.15187	0.39269	-1.45059	-0.79892	0.80609469566354	-0.21608	-1.15321	1.974637
Trial1	3	1	blindfold	clockwise	practice	Guided	1	0.5	0	22.17188	0.39269	-1.45058	-0.79894	0.806114485502332	-0.223766	-1.017792	2.099153
Trial1	3	1	blindfold	clockwise	practice	Guided	1	0.5	0	22.19188	0.39268	-1.45058	-0.79898	0.806155457284235	-0.084492	-1.314018	1.780271
Trial1	3	1	blindfold	clockwise	practice	Guided	1	0.5	0	22.21187	0.39269	-1.45061	-0.79908	0.80625325091662	0.236992	-1.716039	1.382272
Trial1	3	1	blindfold	clockwise	practice	Guided	1	0.5	0	22.23187	0.39274	-1.45071	-0.7991	0.806266445626233	0.329324	-1.682185	1.480134
Trial1	3	1	blindfold	clockwise	practice	Guided	1	0.5	0	22.25188	0.39276	-1.45074	-0.79911	0.806273651097211	0.31055	-1.314018	1.727264
Trial1	3	1	blindfold	clockwise	practice	Guided	1	0.5	0	22.27187	0.39277	-1.45072	-0.79911	0.806272323246165	0.324831	-1.246309	1.786727
Trial1	3	1	blindfold	clockwise	practice	Guided	1	0.5	0	22.29187	0.39277	-1.45071	-0.79911	0.806272323246165	-0.041867	-1.237846	1.728032
Trial1	3	1	blindfold	clockwise	practice	Guided	1	0.5	0	22.31187	0.39277	-1.4507	-0.79911	0.806272323246165	-0.152202	-1.203991	1.709066
Trial1	3	1	blindfold	clockwise	practice	Guided	1	0.5	0	22.33188	0.39277	-1.45069	-0.79911	0.806272323246165	-0.211135	-1.174369	1.726712
Trial1	3	1	blindfold	clockwise	practice	Guided	1	0.5	0	22.35187	0.39276	-1.45068	-0.79911	0.806273651097211	-0.118924	-1.06011	1.829541
Trial1	3	1	blindfold	clockwise	practice	Guided	1	0.5	0	22.37187	0.39276	-1.45064	-0.79907	0.806234011746925	-0.047881	-1.068574	1.978342
Trial1	3	1	blindfold	clockwise	practice	Guided	1	0.5	0	22.39188	0.39276	-1.45063	-0.79901	0.80617458232478	0.121838	-1.22515	2.368487
Trial1	3	1	blindfold	clockwise	practice	Guided	1	0.5	0	22.41187	0.39276	-1.45063	-0.79895	0.806115034831845	0.103131	-1.326714	2.459964
Trial1	3	1	blindfold	clockwise	practice	Guided	1	0.5	0	22.43187	0.39277	-1.45063	-0.79893	0.806093916615044	0.079402	-1.369032	2.483841
Trial1	3	1	blindfold	clockwise	practice	Guided	1	0.5	0	22.45187	0.39277	-1.45064	-0.79892	0.806084051103543	0.167606	-1.22515	2.421602
Trial1	3	1	blindfold	clockwise	practice	Guided	1	0.5	0	22.47188	0.39278	-1.45063	-0.79889	0.806052945304437	0.166567	-1.195528	2.43837
Trial1	3	1	blindfold	clockwise	practice	Guided	1	0.5	0	22.49187	0.39278	-1.45062	-0.79885	0.806013306016473	0.186882	-1.000865	2.624644
Trial1	3	1	blindfold	clockwise	practice	Guided	1	0.5	0	22.51187	0.39279	-1.45061	-0.79879	0.805952489482685	0.162269	-0.996633	2.741023
Trial1	3	1	blindfold	clockwise	practice	Guided	1	0.5	0	22.53188	0.3928	-1.45059	-0.79872	0.805881803472459	0.13429	-0.954315	2.916105
Trial1	3	1	blindfold	clockwise	practice	Guided	1	0.5	0	22.55186	0.3928	-1.45058	-0.79865	0.805812449542558	0.100544	-0.907765	3.027782
Trial1	3	1	blindfold	clockwise	practice	Guided	1	0.5	0	22.57187	0.3928	-1.45057	-0.79851	0.805673682930743	0.043898	-0.861216	3.153931
Trial1	3	1	blindfold	clockwise	practice	Guided	1	0.5	0	22.59187	0.39281	-1.45054	-0.79844	0.805602941790356	0.104334	-0.772348	3.431839
Trial1	3	1	blindfold	clockwise	practice	Guided	1	0.5	0	22.61188	0.39281	-1.45052	-0.79838	0.805543512707577	0.079394	-0.742725	3.476681
Trial1	3	1	blindfold	clockwise	practice	Guided	1	0.5	0	22.63187	0.39281	-1.45051	-0.79834	0.805503814596905	0.087337	-0.725798	3.56969
Trial1	3	1	blindfold	clockwise	practice	Guided	1	0.5	0	22.65187	0.39282	-1.4505	-0.7983201	0.805482751205052	0.047385	-0.780811	3.643117
Trial1	3	1	blindfold	clockwise	practice	Guided	1	0.5	0	22.67188	0.39282	-1.45049	-0.79821	0.805373640524648	0.021008	-0.772348	3.713118
Trial1	3	1	blindfold	clockwise	practice	Guided	1	0.5	0	22.69188	0.39282	-1.45047	-0.79813	0.805294421729852	0.003035	-0.641162	4.023398
Trial1	3	1	blindfold	clockwise	practice	Guided	1	0.5	0	22.71187	0.39282	-1.45045	-0.79807	0.805234874808832	-0.0070247	-0.632698	4.119579
Trial1	3	1	blindfold	clockwise	practice	Guided	1	0.5	0	22.73187	0.39282	-1.45044	-0.79803	0.805195235979843	0.02062	-0.708871	4.180066
Trial1	3	1	blindfold	clockwise	practice	Guided	1	0.5	0	22.75188	0.39282	-1.45043	-0.798	0.805165580723944	0.015443	-0.717334	4.268117
Trial1	3	1	blindfold	clockwise	practice	Guided	1	0.5	0	22.77187	0.39282	-1.45043	-0.79796	0.80512594195649	0.010929	-0.675016	4.280436
Trial1	3	1	blindfold	clockwise	practice	Guided	1	0.5	0	22.79187	0.39282	-1.4504	-0.79792	0.805086244150154	0.0070375	-0.463352	4.410669
Trial1	3	1	blindfold	clockwise	practice	Guided	1	0.5	0	22.81187	0.39282	-1.45038	-0.79786	0.805026815654896	0.033003	-0.497081	4.517025
Trial1	3	1	blindfold	clockwise	practice	Guided	1	0.5	0	22.83188	0.39282	-1.45037	-0.7977999	0.804967269090942	0.012604	-0.441939	4.621336
Trial1	3	1	blindfold	clockwise	practice	Guided	1	0.5	0	22.85187	0.39282	-1.45036	-0.79774	0.804907840754196	-0.011751	-0.462977	4.733523
Trial1	3	1	blindfold	clockwise	practice	Guided	1	0.5	0	22.87187	0.39282	-1.45034	-0.79767	0.804838488103511	-0.034422	-0.458611	4.816358
Trial1	3	1	blindfold	clockwise	practice	Guided	1	0.5	0	22.89188	0.39282	-1.45032	-0.79765	0.804818639323854	0.015362	-0.454125	4.878119
Trial1	3	1	blindfold	clockwise	practice	Guided	1	0.5	0	22.91187	0.39282	-1.45031	-0.79761	0.804779000864739	0.075159	-0.394765	4.999353
Trial1	3	1	blindfold	clockwise	practice	Guided	1	0.5	0	22.93187	0.39283	-1.4503	-0.79757	0.80473802883358	0.042266	-0.326946	5.026909
Trial1	3	1	blindfold	clockwise	practice	Guided	1	0.5	0	22.95187	0.39283	-1.45029	-0.7975299	0.804698331305609	0.063957	-0.322625	5.130605
Trial1	3	1	blindfold	clockwise	practice	Guided	1	0.5	0	22.97188	0.39283	-1.45028	-0.79745	0.804619113576474	0.028907	-0.330995	5.18598
Trial1	3	1	blindfold	clockwise	practice	Guided	1	0.5	0	22.99187	0.39283	-1.45026	-0.79741	0.804579475227967	-0.047788	-0.258866	5.345666
Trial1	3	1	blindfold	clockwise	practice	Guided	1	0.5	0	23.01187	0.39283	-1.45025	-0.79737	0.804539836914734	-0.052201	-0.233398	5.421137
Trial1	3	1	blindfold	clockwise	practice	Guided	1	0.5	0	23.03188	0.39283	-1.45024	-0.79735	0.804520047308066	-0.045559	-0.246021	5.429775
Trial1	3	1	blindfold	clockwise	practice	Guided	1	0.5	0	23.05186	0.39282	-1.45023	-0.79733	0.804501532638323	-0.0049303	-0.271343	5.449098
Trial1	3	1	blindfold	clockwise	practice	Guided	1	0.5	0	23.07187	0.39282	-1.45022	-0.79725	0.804422197246526	0.014157	-0.262804	5.586594
Trial1	3	1	blindfold	clockwise	practice	Guided	1	0.5	0	23.09187	0.39283	-1.45021	-0.79721	0.804381224941381	0.033141	-0.249955	5.712119
Trial1	3	1	blindfold	clockwise	practice	Guided	1	0.5	0	23.11188	0.39283	-1.4502	-0.79719	0.804361435405215	0.0049349	-0.254116	5.734101
Trial1	3	1	blindfold	clockwise	practice	Guided	1	0.5	0	23.13187	0.39283	-1.45019	-0.79717	0.804341645877848	0.0522	-0.237115	5.763702
Trial1	3	1	blindfold	clockwise	practice	Guided	1	0.5	0	23.15187	0.39283	-1.45019	-0.79713	0.804301948703213	0.121338	-0.215892	5.826489
Trial1	3	1	blindfold	clockwise	practice	Guided	1	0.5	0	23.17188	0.39284	-1.45018	-0.79704	0.804211421922187	0.094901	-0.139667	5.947058
Trial1	3	1	blindfold	clockwise	practice	Guided	1	0.5	0	23.19188	0.39285	-1.45015	-0.797	0.804170445599305	0.106501	-0.063441	6.128624
Trial1	3	1	blindfold	clockwise	practice	Guided	1	0.5	0	23.21187	0.39285	-1.45014	-0.79696	0.804130807516636	0.016328	-0.088813	6.14447
Trial1	3	1	blindfold	clockwise	practice	Guided	1	0.5	0	23.23187	0.39285	-1.45013	-0.79691	0.804081245194702	0.014092	-0.05071	6.257933
Trial1	3	1	blindfold	clockwise	practice	Guided	1	0.5	0	23.25188	0.39285	-1.45012	-0.79684	0.804011834407597	0.043354	-0.0041549	6.444722
Trial1	3	1	blindfold	clockwise	practice	Guided	1	0.5	0	23.27187	0.39285	-1.45011	-0.79669	0.803863207078116	0.0091065	0.025465	6.573167
Trial1	3	1	blindfold	clockwise	practice	Guided	1	0.5	0	23.29187	0.39286	-1.45008	-0.7966	0.80377267642737	0.05669	0.143904	6.904047
Trial1	3	1	blindfold	clockwise	practice	Guided	1	0.5	0	23.31187	0.39286	-1.45007	-0.79649	0.803663687344851	0.022443	0.181945	7.032492
Trial1	3	1	blindfold	clockwise	practice	Guided	1	0.5	0	23.33188	0.39286	-1.45005	-0.7964	0.803574487806946	0.044108	0.194587	7.273535
Trial1	3	1	blindfold	clockwise	practice	Guided	1	0.5	0	23.35187	0.39286	-1.45004	-0.7963001	0.803475423364611	0.0015507	0.147987	7.485073
Trial1	3	1	blindfold	clockwise	practice	Guided	1	0.5	0	23.37187	0.39286	-1.45003	-0.7962101	0.803386224204995	0.026252	0.105632	7.579614
Trial1	3	1	blindfold	clockwise	practice	Guided	1	0.5	0	23.39188	0.39286	-1.45001	-0.79618	0.803356451810176	0.0064011	0.194428	7.687853
Trial1	3	1	blindfold	clockwise	practice	Guided	1	0.5	0	23.41187	0.39286	-1.45	-0.79614	0.803316755314831	-0.0093625	0.215528	7.80474
Trial1	3	1	blindfold	clockwise	practice	Guided	1	0.5	0	23.43187	0.39286	-1.44999	-0.79607	0.803247463749604	0.011132	0.228161	7.911093
Trial1	3	1	blindfold	clockwise	practice	Guided	1	0.5	0	23.45187	0.39286	-1.44998	-0.79601	0.803187919166238	0.0052338	0.240797	8.058356
Trial1	3	1	blindfold	clockwise	practice	Guided	1	0.5	0	23.47188	0.39287	-1.44997	-0.79592	0.803097384751806	0.065792	0.185725	8.12038
Trial1	3	1	blindfold	clockwise	practice	Guided	1	0.5	0	23.49187	0.39287	-1.44997	-0.79591	0.80308751973775	0.040397	0.109476	8.173608
Trial1	3	1	blindfold	clockwise	practice	Guided	1	0.5	0	23.51187	0.39287	-1.44996	-0.79591	0.80308751973775	-0.015456	0.160221	8.212467
Trial1	3	1	blindfold	clockwise	practice	Guided	1	0.5	0	23.53188	0.39287	-1.44996	-0.79589	0.803067730644315	-0.031809	0.287112	8.26201
Trial1	3	1	blindfold	clockwise	practice	Guided	1	0.5	0	23.55186	0.39287	-1.44995	-0.79586	0.803037958412927	-0.0496	0.308191	8.337222
Trial1	3	1	blindfold	clockwise	practice	Guided	1	0.5	0	23.57187	0.39287	-1.44994	-0.79576	0.802938895001301	-0.055509	0.384265	8.45728
Trial1	3	1	blindfold	clockwise	practice	Guided	1	0.5	0	23.59187	0.39286	-1.44991	-0.7957399	0.802920323960654	-0.057242	0.426357	8.618137
Trial1	3	1	blindfold	clockwise	practice	Guided	1	0.5	0	23.61188	0.39286	-1.4499	-0.79572	0.802900534975416	-0.045483	0.44317	8.644055
Trial1	3	1	blindfold	clockwise	practice	Guided	1	0.5	0	23.63187	0.39286	-1.44989	-0.7956899	0.802870762906821	-0.030967	0.421886	8.699581
Trial1	3	1	blindfold	clockwise	practice	Guided	1	0.5	0	23.65187	0.39286	-1.44988	-0.79567	0.802851033015248	-0.054602	0.430226	8.799187
Trial1	3	1	blindfold	clockwise	practice	Guided	1	0.5	0	23.67188	0.39286	-1.44987	-0.79564	0.802821260979936	-0.0038265	0.463954	8.84418
Trial1	3	1	blindfold	clockwise	practice	Guided	1	0.5	0	23.69188	0.39285	-1.44986	-0.79559	0.80277303255901	-0.034089	0.4723	8.82561
Trial1	3	1	blindfold	clockwise	practice	Guided	1	0.5	0	23.71187	0.39285	-1.44984	-0.79555	0.80273339572467	-0.080248	0.493254	9.003852
Trial1	3	1	blindfold	clockwise	practice	Guided	1	0.5	0	23.73187	0.39284	-1.44983	-0.79552	0.802705023606267	-0.110408	0.58211	9.061013
Trial1	3	1	blindfold	clockwise	practice	Guided	1	0.5	0	23.75188	0.39284	-1.44982	-0.79547	0.802655462961538	-0.132535	0.58211	9.21119
Trial1	3	1	blindfold	clockwise	practice	Guided	1	0.5	0	23.77187	0.39283	-1.44981	-0.79535	0.802537882265161	-0.154427	0.603269	9.379929
Trial1	3	1	blindfold	clockwise	practice	Guided	1	0.5	0	23.79187	0.39282	-1.44979	-0.79533	0.802519430847759	-0.143171	0.599037	9.466435
Trial1	3	1	blindfold	clockwise	practice	Guided	1	0.5	0	23.81187	0.39282	-1.44978	-0.79533	0.802519430847759	-0.153472	0.624428	9.411919
Trial1	3	1	blindfold	clockwise	practice	Guided	1	0.5	0	23.83188	0.39281	-1.44977	-0.79533	0.802520768266809	-0.139532	0.632891	9.4001
Trial1	3	1	blindfold	clockwise	practice	Guided	1	0.5	0	23.85187	0.39281	-1.44977	-0.79532	0.802510785340396	-0.166534	0.641355	9.402753
Trial1	3	1	blindfold	clockwise	practice	Guided	1	0.5	0	23.87187	0.3928	-1.44976	-0.79527	0.80246255882491	-0.16354	0.590573	9.503892
Trial1	3	1	blindfold	clockwise	practice	Guided	1	0.5	0	23.89188	0.39279	-1.44975	-0.79521	0.802404471905568	-0.248719	0.590573	9.74299
Trial1	3	1	blindfold	clockwise	practice	Guided	1	0.5	0	23.91187	0.39277	-1.44975	-0.79513	0.802327872114096	-0.197718	0.628659	9.939444
Trial1	3	1	blindfold	clockwise	practice	Guided	1	0.5	0	23.93187	0.39276	-1.44974	-0.79505	0.802249875795857	-0.235911	0.7006	10.05925
Trial1	3	1	blindfold	clockwise	practice	Guided	1	0.5	0	23.95187	0.39275	-1.44973	-0.79498	0.802181862754538	-0.183468	0.679441	10.23054
Trial1	3	1	blindfold	clockwise	practice	Guided	1	0.5	0	23.97188	0.39274	-1.44972	-0.7948	0.802004812309748	-0.243297	0.692136	10.42506
Trial1	3	1	blindfold	clockwise	practice	Guided	1	0.5	0	23.99187	0.39271	-1.44971	-0.79471	0.801919632586465	-0.318762	0.802163	10.7949
Trial1	3	1	blindfold	clockwise	practice	Guided	1	0.5	0	24.01187	0.3927	-1.4497	-0.7946401	0.8018516848829	-0.343618	0.874104	10.91547
Trial1	3	1	blindfold	clockwise	practice	Guided	1	0.5	0	24.03188	0.39268	-1.44968	-0.79461	0.801824590626186	-0.391017	0.895263	10.96323
Trial1	3	1	blindfold	clockwise	practice	Guided	1	0.5	0	24.05186	0.39267	-1.44967	-0.79459	0.801806080038532	-0.331545	0.950276	11.01293
Trial1	3	1	blindfold	clockwise	practice	Guided	1	0.5	0	24.07187	0.39265	-1.44966	-0.79457	0.801788910285897	-0.314582	0.886799	11.03046
Trial1	3	1	blindfold	clockwise	practice	Guided	1	0.5	0	24.09187	0.39264	-1.44965	-0.79452	0.801740752180082	-0.322974	0.789468	11.09335
Trial1	3	1	blindfold	clockwise	practice	Guided	1	0.5	0	24.11188	0.39262	-1.44965	-0.79449	0.801713660168867	-0.350179	0.687905	11.18114
Trial1	3	1	blindfold	clockwise	practice	Guided	1	0.5	0	24.13187	0.3926	-1.44965	-0.79445	0.80167670462	-0.336742	0.666746	11.32815
Trial1	3	1	blindfold	clockwise	practice	Guided	1	0.5	0	24.15187	0.39259	-1.44965	-0.79441	0.801638467167169	-0.330836	0.645587	11.396
Trial1	3	1	blindfold	clockwise	practice	Guided	1	0.5	0	24.17188	0.39257	-1.44965	-0.79432	0.801551955756684	-0.388714	0.687905	11.45557
Trial1	3	1	blindfold	clockwise	practice	Guided	1	0.5	0	24.19188	0.39254	-1.44965	-0.79427	0.801506366701581	-0.360944	0.709064	11.66752
Trial1	3	1	blindfold	clockwise	practice	Guided	1	0.5	0	24.21187	0.39252	-1.44965	-0.79423	0.801469469639088	-0.439928	0.696368	11.72187
Trial1	3	1	blindfold	clockwise	practice	Guided	1	0.5	0	24.23187	0.3925	-1.44965	-0.7942	0.801442382320522	-0.380364	0.725991	11.77157
Trial1	3	1	blindfold	clockwise	practice	Guided	1	0.5	0	24.25188	0.39249	-1.44965	-0.79418	0.801423938457044	-0.337722	0.658282	11.80347
Trial1	3	1	blindfold	clockwise	practice	Guided	1	0.5	0	24.27187	0.39247	-1.44965	-0.79415	0.80139685222297	-0.301933	0.649818	11.8703
Trial1	3	1	blindfold	clockwise	practice	Guided	1	0.5	0	24.29187	0.39246	-1.44965	-0.79407	0.801318929987267	-0.31347	0.670977	11.99839
Trial1	3	1	blindfold	clockwise	practice	Guided	1	0.5	0	24.31187	0.39243	-1.44965	-0.79403	0.801283262356324	-0.413002	0.725991	12.10204
Trial1	3	1	blindfold	clockwise	practice	Guided	1	0.5	0	24.33188	0.39241	-1.44965	-0.79397	0.801226527942194	-0.431122	0.734454	12.26086
Trial1	3	1	blindfold	clockwise	practice	Guided	1	0.5	0	24.35187	0.39238	-1.44965	-0.79392	0.801181062370819	-0.471452	0.742918	12.34268
Trial1	3	1	blindfold	clockwise	practice	Guided	1	0.5	0	24.37187	0.39236	-1.44965	-0.7938499	0.801114285280923	-0.424241	0.751382	12.43456
Trial1	3	1	blindfold	clockwise	practice	Guided	1	0.5	0	24.39188	0.39233	-1.44965	-0.79383	0.801098594866184	-0.373526	0.721759	12.49555
Trial1	3	1	blindfold	clockwise	practice	Guided	1	0.5	0	24.41187	0.39232	-1.44965	-0.79383	0.801099936776422	-0.381309	0.713295	12.47407
Trial1	3	1	blindfold	clockwise	practice	Guided	1	0.5	0	24.43187	0.39231	-1.44965	-0.79381	0.801081378373123	-0.373613	0.692136	12.49554
Trial1	3	1	blindfold	clockwise	practice	Guided	1	0.5	0	24.45187	0.39229	-1.44965	-0.79378	0.801054413047893	-0.395125	0.764077	12.63734
Trial1	3	1	blindfold	clockwise	practice	Guided	1	0.5	0	24.47188	0.39228	-1.44964	-0.79368	0.800956655483324	-0.419974	0.806395	12.75397
Trial1	3	1	blindfold	clockwise	practice	Guided	1	0.5	0	24.49187	0.39224	-1.44963	-0.79365	0.800932326771332	-0.441797	0.827554	12.9039
Trial1	3	1	blindfold	clockwise	practice	Guided	1	0.5	0	24.51187	0.39222	-1.44963	-0.79362	0.800905250033253	-0.444537	0.781004	12.95002
Trial1	3	1	blindfold	clockwise	practice	Guided	1	0.5	0	24.53188	0.3922	-1.44962	-0.7936	0.800888151511674	-0.468412	0.810627	12.97809
Trial1	3	1	blindfold	clockwise	practice	Guided	1	0.5	0	24.55186	0.39218	-1.44962	-0.79357	0.800861076153805	-0.490357	0.844481	13.04835
Trial1	3	1	blindfold	clockwise	practice	Guided	1	0.5	0	24.57187	0.39216	-1.44962	-0.79353	0.800824142207048	-0.471457	0.886799	13.0284
Trial1	3	1	blindfold	clockwise	practice	Guided	1	0.5	0	24.59187	0.39213	-1.4496	-0.79351	0.80080839447516	-0.459515	1.03068	13.13081
Trial1	3	1	blindfold	clockwise	practice	Guided	1	0.5	0	24.61188	0.39211	-1.44959	-0.79348	0.800781321545214	-0.434761	1.047608	13.24085
Trial1	3	1	blindfold	clockwise	practice	Guided	1	0.5	0	24.63187	0.39209	-1.44958	-0.79346	0.800764230626997	-0.455508	1.00529	13.29014
Trial1	3	1	blindfold	clockwise	practice	Guided	1	0.5	0	24.65187	0.39208	-1.44957	-0.79345	0.800755661899472	-0.432659	1.001058	13.27883
Trial1	3	1	blindfold	clockwise	practice	Guided	1	0.5	0	24.67188	0.39206	-1.44956	-0.79343	0.800738512870808	-0.419802	1.072998	13.28798
Trial1	3	1	blindfold	clockwise	practice	Guided	1	0.5	0	24.69188	0.39204	-1.44954	-0.7934	0.800711556432942	-0.430949	1.144939	13.40093
Trial1	3	1	blindfold	clockwise	practice	Guided	1	0.5	0	24.71187	0.39202	-1.44954	-0.79336	0.800674564500198	-0.463243	1.12378	13.48402
Trial1	3	1	blindfold	clockwise	practice	Guided	1	0.5	0	24.73187	0.39201	-1.44953	-0.79331	0.800626426751784	-0.466003	1.072998	13.62188
Trial1	3	1	blindfold	clockwise	practice	Guided	1	0.5	0	24.75188	0.39198	-1.44952	-0.79328	0.8006007051576	-0.511378	1.039144	13.69633
Trial1	3	1	blindfold	clockwise	practice	Guided	1	0.5	0	24.77187	0.39197	-1.44952	-0.79323	0.800552501358107	-0.475194	1.068767	13.70129
Trial1	3	1	blindfold	clockwise	practice	Guided	1	0.5	0	24.79187	0.39193	-1.44951	-0.79319	0.800518270790696	-0.469059	1.153403	13.85923
Trial1	3	1	blindfold	clockwise	practice	Guided	1	0.5	0	24.81187	0.39192	-1.4495	-0.79313	0.800460213497301	-0.360645	1.132244	14.03179
Trial1	3	1	blindfold	clockwise	practice	Guided	1	0.5	0	24.83188	0.3919	-1.44949	-0.79309	0.800423222434465	-0.39248	1.102621	14.11831
Trial1	3	1	blindfold	clockwise	practice	Guided	1	0.5	0	24.85187	0.39189	-1.44949	-0.79307	0.800404731225793	-0.372422	1.072998	14.06926
Trial1	3	1	blindfold	clockwise	practice	Guided	1	0.5	0	24.87187	0.39187	-1.44949	-0.79301	0.800348019950738	-0.406895	1.149171	14.13431
Trial1	3	1	blindfold	clockwise	practice	Guided	1	0.5	0	24.89188	0.39184	-1.44948	-0.79296	0.800302521551063	-0.43344	1.183025	14.35996
Trial1	3	1	blindfold	clockwise	practice	Guided	1	0.5	0	24.91187	0.39183	-1.44947	-0.79294	0.800284094643234	-0.46033	1.178793	14.36262
Trial1	3	1	blindfold	clockwise	practice	Guided	1	0.5	0	24.93187	0.39181	-1.44946	-0.79292	0.800266950490114	-0.403658	1.199952	14.3827
Trial1	3	1	blindfold	clockwise	practice	Guided	1	0.5	0	24.95187	0.3918	-1.44946	-0.79291	0.800258382680067	-0.387934	1.280357	14.41726
Trial1	3	1	blindfold	clockwise	practice	Guided	1	0.5	0	24.97188	0.39179	-1.44945	-0.7929	0.800249870056221	-0.353237	1.271893	14.42272
Trial1	3	1	blindfold	clockwise	practice	Guided	1	0.5	0	24.99187	0.39177	-1.44944	-0.79289	0.800242593715996	-0.407123	1.132244	14.28153
Trial1	3	1	blindfold	clockwise	practice	Guided	1	0.5	0	25.01187	0.39176	-1.44944	-0.79289	0.800243948079002	-0.421523	1.183025	14.29753
Trial1	3	1	blindfold	clockwise	practice	Guided	1	0.5	0	25.03188	0.39175	-1.44944	-0.79289	0.800245298533626	-0.39798	1.24227	14.27364
Trial1	3	1	blindfold	clockwise	practice	Guided	1	0.5	0	25.05186	0.39174	-1.44943	-0.79289	0.800246649110528	-0.389068	1.267661	14.19422
Trial1	3	1	blindfold	clockwise	practice	Guided	1	0.5	0	25.07187	0.39172	-1.44942	-0.7929	0.800259339245313	-0.47982	1.276125	14.16815
Trial1	3	1	blindfold	clockwise	practice	Guided	1	0.5	0	25.09187	0.3917	-1.44942	-0.7929	0.800262045255978	-0.419619	1.250734	14.09991
Trial1	3	1	blindfold	clockwise	practice	Guided	1	0.5	0	25.11188	0.39169	-1.44941	-0.79291	0.800273262850437	-0.397034	1.233807	14.0928
Trial1	3	1	blindfold	clockwise	practice	Guided	1	0.5	0	25.13187	0.39168	-1.44941	-0.79291	0.800274614128944	-0.359437	1.254966	14.05709
Trial1	3	1	blindfold	clockwise	practice	Guided	1	0.5	0	25.15187	0.39167	-1.44941	-0.79292	0.800285886943124	-0.380929	1.263429	14.03675
Trial1	3	1	blindfold	clockwise	practice	Guided	1	0.5	0	25.17188	0.39166	-1.4494	-0.79293	0.800297163882839	-0.469643	1.246502	14.03394
Trial1	3	1	blindfold	clockwise	practice	Guided	1	0.5	0	25.19188	0.39165	-1.4494	-0.79294	0.80030843687944	-0.500706	1.229575	13.95222
Trial1	3	1	blindfold	clockwise	practice	Guided	1	0.5	0	25.21187	0.39162	-1.4494	-0.79295	0.800322425843238	-0.492221	1.314211	13.93621
Trial1	3	1	blindfold	clockwise	practice	Guided	1	0.5	0	25.23187	0.39161	-1.4494	-0.79295	0.800323777912035	-0.481144	1.280357	14.00038
Trial1	3	1	blindfold	clockwise	practice	Guided	1	0.5	0	25.25188	0.3916	-1.44939	-0.79296	0.800334996389302	-0.391084	1.318443	14.04715
Trial1	3	1	blindfold	clockwise	practice	Guided	1	0.5	0	25.27187	0.39159	-1.44939	-0.79295	0.800326486453348	-0.32672	1.318443	14.12276
Trial1	3	1	blindfold	clockwise	practice	Guided	1	0.5	0	25.29187	0.39158	-1.44938	-0.79293	0.800307996353187	-0.23442	1.403079	14.27881
Trial1	3	1	blindfold	clockwise	practice	Guided	1	0.5	0	25.31187	0.39157	-1.44936	-0.79292	0.800299431734907	-0.345155	1.504642	14.32352
Trial1	3	1	blindfold	clockwise	practice	Guided	1	0.5	0	25.33188	0.39156	-1.44935	-0.79292	0.800300784466035	-0.309076	1.445397	14.2577
Trial1	3	1	blindfold	clockwise	practice	Guided	1	0.5	0	25.35187	0.39155	-1.44935	-0.79291	0.800292220146083	-0.311883	1.369224	14.22809
Trial1	3	1	blindfold	clockwise	practice	Guided	1	0.5	0	25.37187	0.39154	-1.44935	-0.79289	0.800273734794604	-0.250785	1.449629	14.32835
Trial1	3	1	blindfold	clockwise	practice	Guided	1	0.5	0	25.39188	0.39154	-1.44933	-0.79288	0.800263872661123	-0.03996	1.559655	14.53818
Trial1	3	1	blindfold	clockwise	practice	Guided	1	0.5	0	25.41187	0.39154	-1.44932	-0.79287	0.800253951475245	0.012037	1.483483	14.48647
Trial1	3	1	blindfold	clockwise	practice	Guided	1	0.5	0	25.43187	0.39154	-1.44932	-0.79287	0.800253951475245	-0.05638	1.394615	14.28061
Trial1	3	1	blindfold	clockwise	practice	Guided	1	0.5	0	25.45187	0.39154	-1.44932	-0.79288	0.800263872661123	-0.067173	1.263429	14.15799
Trial1	3	1	blindfold	clockwise	practice	Guided	1	0.5	0	25.47188	0.39153	-1.44933	-0.79289	0.800275091983001	-0.113395	1.233807	14.10907
Trial1	3	1	blindfold	clockwise	practice	Guided	1	0.5	0	25.49187	0.39153	-1.44934	-0.79289	0.800275091983001	0.046902	1.238039	14.11405
Trial1	3	1	blindfold	clockwise	practice	Guided	1	0.5	0	25.51187	0.39153	-1.44934	-0.7929	0.800285072211255	0.167817	1.301516	14.10416
Trial1	3	1	blindfold	clockwise	practice	Guided	1	0.5	0	25.53188	0.39154	-1.44934	-0.7929	0.800283715039782	0.22161	1.263429	14.09883
Trial1	3	1	blindfold	clockwise	practice	Guided	1	0.5	0	25.55186	0.39154	-1.44934	-0.79291	0.800293577177839	0.227497	1.229575	14.07393
Trial1	3	1	blindfold	clockwise	practice	Guided	1	0.5	0	25.57187	0.39155	-1.44935	-0.79292	0.800302141357976	0.254763	1.199952	14.01778
Trial1	3	1	blindfold	clockwise	practice	Guided	1	0.5	0	25.59187	0.39156	-1.44935	-0.79294	0.800320626930364	0.206022	1.208416	13.90442
Trial1	3	1	blindfold	clockwise	practice	Guided	1	0.5	0	25.61188	0.39157	-1.44936	-0.79296	0.800339057684746	0.166888	1.229575	13.83059
Trial1	3	1	blindfold	clockwise	practice	Guided	1	0.5	0	25.63187	0.39157	-1.44936	-0.79297	0.800348978941715	0.149241	1.183025	13.76908
Trial1	3	1	blindfold	clockwise	practice	Guided	1	0.5	0	25.65187	0.39157	-1.44937	-0.79299	0.800368821462552	0.17747	1.166098	13.70086
Trial1	3	1	blindfold	clockwise	practice	Guided	1	0.5	0	25.67188	0.39158	-1.44937	-0.79301	0.800387248442249	0.107461	1.153403	13.74024
Trial1	3	1	blindfold	clockwise	practice	Guided	1	0.5	0	25.69188	0.39158	-1.44937	-0.79301	0.800387248442249	0.108165	1.250734	13.89881
Trial1	3	1	blindfold	clockwise	practice	Guided	1	0.5	0	25.71187	0.39158	-1.44937	-0.793	0.800377327159281	0.125677	1.314211	14.05968
Trial1	3	1	blindfold	clockwise	practice	Guided	1	0.5	0	25.73187	0.39159	-1.44937	-0.79299	0.800366112564866	0.211754	1.411542	14.19083
Trial1	3	1	blindfold	clockwise	practice	Guided	1	0.5	0	25.75188	0.39159	-1.44936	-0.79298	0.800356132214397	0.20298	1.462324	14.26605
Trial1	3	1	blindfold	clockwise	practice	Guided	1	0.5	0	25.77187	0.3916	-1.44935	-0.7929	0.800275586704312	0.197797	1.517337	14.43593
Trial1	3	1	blindfold	clockwise	practice	Guided	1	0.5	0	25.79187	0.3916	-1.44933	-0.79283	0.800206196769056	0.0064846	1.656987	14.72256
Trial1	3	1	blindfold	clockwise	practice	Guided	1	0.5	0	25.81187	0.3916	-1.44931	-0.79273	0.80010710223101	-0.00086388	1.669682	14.94428
Trial1	3	1	blindfold	clockwise	practice	Guided	1	0.5	0	25.83188	0.3916	-1.4493	-0.79258	0.799958519909129	-0.017949	1.686609	15.24199
Trial1	3	1	blindfold	clockwise	practice	Guided	1	0.5	0	25.85187	0.3916	-1.44929	-0.79242	0.79979995786556	-0.0018991	1.618901	15.58418
Trial1	3	1	blindfold	clockwise	practice	Guided	1	0.5	0	25.87187	0.3916	-1.44928	-0.79232	0.799700923323362	-0.0058787	1.572351	15.73069
Trial1	3	1	blindfold	clockwise	practice	Guided	1	0.5	0	25.89188	0.3916	-1.44927	-0.79228	0.7996612387054	0.04934	1.580814	15.85586
Trial1	3	1	blindfold	clockwise	practice	Guided	1	0.5	0	25.91187	0.39161	-1.44926	-0.79223	0.799610393655974	0.035883	1.690841	15.93502
Trial1	3	1	blindfold	clockwise	practice	Guided	1	0.5	0	25.93187	0.39161	-1.44925	-0.7922	0.799580630200652	0.010301	1.707768	16.0016
Trial1	3	1	blindfold	clockwise	practice	Guided	1	0.5	0	25.95187	0.39161	-1.44924	-0.79214	0.799521221460977	-0.02574	1.737391	16.15445
Trial1	3	1	blindfold	clockwise	practice	Guided	1	0.5	0	25.97188	0.3916	-1.44923	-0.79198	0.799364077678617	-0.07621	1.737391	16.33245
Trial1	3	1	blindfold	clockwise	practice	Guided	1	0.5	0	25.99187	0.39159	-1.44921	-0.79195	0.799335668436462	-0.10433	1.826259	16.50653
Trial1	3	1	blindfold	clockwise	practice	Guided	1	0.5	0	26.01187	0.39159	-1.4492	-0.79191	0.799296043280371	-0.084172	1.830491	16.62648
Trial1	3	1	blindfold	clockwise	practice	Guided	1	0.5	0	26.03188	0.39159	-1.44919	-0.79189	0.799276260243045	-0.068086	1.817795	16.65838
Trial1	3	1	blindfold	clockwise	practice	Guided	1	0.5	0	26.05186	0.39159	-1.44918	-0.79187	0.799256418161095	-0.085857	1.783941	16.70323
Trial1	3	1	blindfold	clockwise	practice	Guided	1	0.5	0	26.07187	0.39158	-1.44917	-0.79182	0.799208226380919	-0.050204	1.733159	16.7336
Trial1	3	1	blindfold	clockwise	practice	Guided	1	0.5	0	26.09187	0.39158	-1.44917	-0.7918	0.799188443418488	-0.131266	1.733159	16.82571
Trial1	3	1	blindfold	clockwise	practice	Guided	1	0.5	0	26.11188	0.39157	-1.44917	-0.79178	0.799169959975343	-0.12586	1.728927	16.80919
Trial1	3	1	blindfold	clockwise	practice	Guided	1	0.5	0	26.13187	0.39157	-1.44916	-0.79177	0.799160038992259	-0.046243	1.775477	16.74225
Trial1	3	1	blindfold	clockwise	practice	Guided	1	0.5	0	26.15187	0.39157	-1.44916	-0.79177	0.799160038992259	-0.050315	1.690841	16.65787
Trial1	3	1	blindfold	clockwise	practice	Guided	1	0.5	0	26.17188	0.39157	-1.44916	-0.79177	0.799160038992259	-0.025565	1.669682	16.5284
Trial1	3	1	blindfold	clockwise	practice	Guided	1	0.5	0	26.19188	0.39157	-1.44915	-0.79177	0.799160038992259	0.0054234	1.817795	16.46335
Trial1	3	1	blindfold	clockwise	practice	Guided	1	0.5	0	26.21187	0.39157	-1.44915	-0.79177	0.799160038992259	-0.015697	1.915127	16.36538
Trial1	3	1	blindfold	clockwise	practice	Guided	1	0.5	0	26.23187	0.39157	-1.44914	-0.7917899	0.799179821907245	-0.020361	1.885504	16.21366
Trial1	3	1	blindfold	clockwise	practice	Guided	1	0.5	0	26.25188	0.39157	-1.44913	-0.79181	0.799199722938453	-0.078337	1.8051	16.05888
Trial1	3	1	blindfold	clockwise	practice	Guided	1	0.5	0	26.27187	0.39157	-1.44913	-0.7918299	0.799219446818314	-0.091646	1.788173	15.90246
Trial1	3	1	blindfold	clockwise	practice	Guided	1	0.5	0	26.29187	0.39156	-1.44913	-0.79194	0.799329873231894	-0.120689	1.733159	15.78721
Trial1	3	1	blindfold	clockwise	practice	Guided	1	0.5	0	26.31187	0.39155	-1.44913	-0.7920099	0.799400501580074	-0.290676	1.779709	15.48718
Trial1	3	1	blindfold	clockwise	practice	Guided	1	0.5	0	26.33188	0.39153	-1.44913	-0.79208	0.799472665639861	-0.436235	1.750086	15.38206
Trial1	3	1	blindfold	clockwise	practice	Guided	1	0.5	0	26.35187	0.39151	-1.44913	-0.79216	0.799554624608362	-0.574767	1.690841	15.23108
Trial1	3	1	blindfold	clockwise	practice	Guided	1	0.5	0	26.37187	0.39149	-1.44913	-0.79231	0.799705916359938	-0.716015	1.631596	15.05049
Trial1	3	1	blindfold	clockwise	practice	Guided	1	0.5	0	26.39188	0.39142	-1.44915	-0.79236	0.799764963496007	-0.827101	1.491947	14.89265
Trial1	3	1	blindfold	clockwise	practice	Guided	1	0.5	0	26.41187	0.39139	-1.44916	-0.79242	0.799828445305971	-0.932989	1.479251	14.80916
Trial1	3	1	blindfold	clockwise	practice	Guided	1	0.5	0	26.43187	0.39135	-1.44917	-0.79246	0.799873497198583	-0.914836	1.403079	14.71094
Trial1	3	1	blindfold	clockwise	practice	Guided	1	0.5	0	26.45187	0.39131	-1.44918	-0.7925	0.799918617700935	-0.920568	1.403079	14.65592
Trial1	3	1	blindfold	clockwise	practice	Guided	1	0.5	0	26.47188	0.39128	-1.44919	-0.79258	0.800001939244898	-0.99041	1.483483	14.63087
Trial1	3	1	blindfold	clockwise	practice	Guided	1	0.5	0	26.49187	0.3912	-1.44921	-0.7926201	0.800052499958716	-1.04286	1.386152	14.4638
Trial1	3	1	blindfold	clockwise	practice	Guided	1	0.5	0	26.51187	0.39115	-1.44922	-0.79266	0.800098865973835	-1.03222	1.322675	14.38468
Trial1	3	1	blindfold	clockwise	practice	Guided	1	0.5	0	26.53188	0.39112	-1.44923	-0.7927	0.800142568014353	-0.976216	1.267661	14.3307
Trial1	3	1	blindfold	clockwise	practice	Guided	1	0.5	0	26.55186	0.39108	-1.44924	-0.79273	0.800177713378912	-0.972568	1.183025	14.26591
Trial1	3	1	blindfold	clockwise	practice	Guided	1	0.5	0	26.57187	0.39104	-1.44926	-0.79279	0.800242625342324	-1.085613	1.178793	14.21736
Trial1	3	1	blindfold	clockwise	practice	Guided	1	0.5	0	26.59187	0.39095	-1.44928	-0.79281	0.800274725352994	-1.031553	1.263429	14.20811
Trial1	3	1	blindfold	clockwise	practice	Guided	1	0.5	0	26.61188	0.39091	-1.44929	-0.79282	0.800290041367043	-1.027293	1.280357	14.2165
Trial1	3	1	blindfold	clockwise	practice	Guided	1	0.5	0	26.63187	0.39088	-1.4493	-0.79283	0.800304048802438	-0.925194	1.21688	14.22656
Trial1	3	1	blindfold	clockwise	practice	Guided	1	0.5	0	26.65187	0.39085	-1.44931	-0.79283	0.800308137227352	-0.838607	1.17033	14.27359
Trial1	3	1	blindfold	clockwise	practice	Guided	1	0.5	0	26.67188	0.39083	-1.44932	-0.79284	0.800320784791374	-0.838968	1.195721	14.20205
Trial1	3	1	blindfold	clockwise	practice	Guided	1	0.5	0	26.69188	0.3908	-1.44933	-0.79289	0.800374360655799	-0.817834	1.21688	14.06889
Trial1	3	1	blindfold	clockwise	practice	Guided	1	0.5	0	26.71187	0.39074	-1.44934	-0.79292	0.800412307482403	-0.84461	1.161866	13.91299
Trial1	3	1	blindfold	clockwise	practice	Guided	1	0.5	0	26.73187	0.39071	-1.44935	-0.79295	0.800446164067608	-0.825029	1.208416	13.88733
Trial1	3	1	blindfold	clockwise	practice	Guided	1	0.5	0	26.75188	0.39068	-1.44935	-0.79299	0.800489882188298	-0.829704	1.199952	13.75341
Trial1	3	1	blindfold	clockwise	practice	Guided	1	0.5	0	26.77187	0.39065	-1.44936	-0.79308	0.800583136561404	-0.790197	1.136475	13.67057
Trial1	3	1	blindfold	clockwise	practice	Guided	1	0.5	0	26.79187	0.39058	-1.44938	-0.79313	0.800642240546832	-0.891022	1.081462	13.48811
Trial1	3	1	blindfold	clockwise	practice	Guided	1	0.5	0	26.81187	0.39054	-1.44939	-0.79317	0.800687326622168	-0.947784	1.056071	13.39231
Trial1	3	1	blindfold	clockwise	practice	Guided	1	0.5	0	26.83188	0.39049	-1.4494	-0.79318	0.800704025105239	-1.006202	1.060303	13.48152
Trial1	3	1	blindfold	clockwise	practice	Guided	1	0.5	0	26.85187	0.39046	-1.4494	-0.79318	0.800708126090492	-1.035792	1.060303	13.61024
Trial1	3	1	blindfold	clockwise	practice	Guided	1	0.5	0	26.87187	0.39042	-1.44941	-0.79317	0.800703742260659	-1.035839	1.068767	13.69017
Trial1	3	1	blindfold	clockwise	practice	Guided	1	0.5	0	26.89188	0.39034	-1.44942	-0.79316	0.800704710753373	-1.03318	1.001058	13.73238
Trial1	3	1	blindfold	clockwise	practice	Guided	1	0.5	0	26.91187	0.39029	-1.44943	-0.79314	0.800691785986448	-1.067926	1.03068	13.79351
Trial1	3	1	blindfold	clockwise	practice	Guided	1	0.5	0	26.93187	0.39025	-1.44943	-0.79311	0.800667564765671	-1.097866	1.094157	13.93063
Trial1	3	1	blindfold	clockwise	practice	Guided	1	0.5	0	26.95187	0.39021	-1.44944	-0.79308	0.800643354103137	-1.05529	1.111085	14.04525
Trial1	3	1	blindfold	clockwise	practice	Guided	1	0.5	0	26.97188	0.39017	-1.44943	-0.79304	0.800609226921861	-0.922672	1.187257	14.14678
Trial1	3	1	blindfold	clockwise	practice	Guided	1	0.5	0	26.99187	0.39013	-1.44943	-0.79297	0.800545341710485	-0.901736	1.233807	14.24895
Trial1	3	1	blindfold	clockwise	practice	Guided	1	0.5	0	27.01187	0.39006	-1.44943	-0.79297	0.800554952567382	-0.898466	1.106853	14.19444
Trial1	3	1	blindfold	clockwise	practice	Guided	1	0.5	0	27.03188	0.39002	-1.44943	-0.79298	0.800570301517485	-0.916835	1.089926	13.97043
Trial1	3	1	blindfold	clockwise	practice	Guided	1	0.5	0	27.05186	0.38999	-1.44943	-0.79299	0.800584406607985	-0.917288	1.089926	13.9031
Trial1	3	1	blindfold	clockwise	practice	Guided	1	0.5	0	27.07187	0.38995	-1.44943	-0.79302	0.80061959579248	-0.982438	1.060303	13.95406
Trial1	3	1	blindfold	clockwise	practice	Guided	1	0.5	0	27.09187	0.38987	-1.44945	-0.79304	0.80065043563465	-0.939014	0.950276	13.7462
Trial1	3	1	blindfold	clockwise	practice	Guided	1	0.5	0	27.11188	0.38984	-1.44945	-0.79309	0.800704033802211	-0.847854	0.882567	13.63362
Trial1	3	1	blindfold	clockwise	practice	Guided	1	0.5	0	27.13187	0.3898	-1.44946	-0.79314	0.800759069659552	-0.762733	0.81909	13.47021
Trial1	3	1	blindfold	clockwise	practice	Guided	1	0.5	0	27.15187	0.38977	-1.44948	-0.79322	0.80084248735169	-0.628181	0.831786	13.30121
Trial1	3	1	blindfold	clockwise	practice	Guided	1	0.5	0	27.17188	0.38974	-1.44948	-0.79333	0.800955542132794	-0.555622	0.861408	13.04453
Trial1	3	1	blindfold	clockwise	practice	Guided	1	0.5	0	27.19188	0.38972	-1.44949	-0.79372	0.801344571841137	-0.429903	0.886799	12.70081
Trial1	3	1	blindfold	clockwise	practice	Guided	1	0.5	0	27.21187	0.38968	-1.44951	-0.79399	0.801617460910586	-0.390613	0.781004	11.71617
Trial1	3	1	blindfold	clockwise	practice	Guided	1	0.5	0	27.23187	0.38965	-1.44952	-0.79429	0.801918781816355	-0.462243	0.615964	11.09788
Trial1	3	1	blindfold	clockwise	practice	Guided	1	0.5	0	27.25188	0.38963	-1.44954	-0.7946401	0.802268262025714	-0.45018	0.41702	10.49699
Trial1	3	1	blindfold	clockwise	practice	Guided	1	0.5	0	27.27187	0.3896	-1.44957	-0.79516	0.802787383549374	-0.472062	0.416905	9.397756
Trial1	3	1	blindfold	clockwise	practice	Guided	1	0.5	0	27.29187	0.38958	-1.4496	-0.79624	0.803859859468105	-0.358995	-0.078273	8.282624
Trial1	3	1	blindfold	clockwise	practice	Guided	1	0.5	0	27.31187	0.38945	-1.44983	-0.79674	0.804372997981376	-0.440849	-0.602879	6.43372
Trial1	3	1	blindfold	clockwise	practice	Guided	1	0.5	0	27.33188	0.38928	-1.45007	-0.79714	0.804792584145238	-0.495813	-0.932959	5.542895
Trial1	3	1	blindfold	clockwise	practice	Guided	1	0.5	0	27.35187	0.38905	-1.45028	-0.79747	0.805151082919145	-0.544245	-1.191099	4.816627
Trial1	3	1	blindfold	clockwise	practice	Guided	1	0.5	0	27.37187	0.38884	-1.45043	-0.79775	0.805457388232892	-0.496103	-1.250344	4.209388
Trial1	3	1	blindfold	clockwise	practice	Guided	1	0.5	0	27.39188	0.38867	-1.45053	-0.79819	0.805916646963097	-0.494887	-1.402689	3.721475
Trial1	3	1	blindfold	clockwise	practice	Guided	1	0.5	0	27.41187	0.38842	-1.45065	-0.79835	0.806109660416064	-0.477827	-1.508484	2.956822
Trial1	3	1	blindfold	clockwise	practice	Guided	1	0.5	0	27.43187	0.38835	-1.45068	-0.7985001	0.806267987556502	-0.432949	-1.618511	2.639661
Trial1	3	1	blindfold	clockwise	practice	Guided	1	0.5	0	27.45187	0.38827	-1.45072	-0.79865	0.8064275909995	-0.473193	-1.635438	2.33028
Trial1	3	1	blindfold	clockwise	practice	Guided	1	0.5	0	27.47188	0.38817	-1.45076	-0.79891	0.806698934506134	-0.482307	-1.694683	2.022673
Trial1	3	1	blindfold	clockwise	practice	Guided	1	0.5	0	27.49187	0.38796	-1.45084	-0.79897	0.806787452351526	-0.394431	-1.817405	1.66779
Trial1	3	1	blindfold	clockwise	practice	Guided	1	0.5	0	27.51187	0.38792	-1.45086	-0.79901	0.806832677555843	-0.314042	-1.872419	1.577915
Trial1	3	1	blindfold	clockwise	practice	Guided	1	0.5	0	27.53188	0.3879	-1.45088	-0.79904	0.806865087039726	-0.273672	-1.952823	1.496073
Trial1	3	1	blindfold	clockwise	practice	Guided	1	0.5	0	27.55186	0.38789	-1.4509	-0.79908	0.806906139992337	-0.30668	-2.012068	1.372203
Trial1	3	1	blindfold	clockwise	practice	Guided	1	0.5	0	27.57187	0.38787	-1.45092	-0.79915	0.806978215611955	-0.373646	-2.028995	1.296885
Trial1	3	1	blindfold	clockwise	practice	Guided	1	0.5	0	27.59187	0.38781	-1.45098	-0.79917	0.807006390551515	-0.538058	-2.1094	1.291758
Trial1	3	1	blindfold	clockwise	practice	Guided	1	0.5	0	27.61188	0.38779	-1.451	-0.79919	0.807028999307925	-0.459873	-2.177108	1.329852
Trial1	3	1	blindfold	clockwise	practice	Guided	1	0.5	0	27.63187	0.38777	-1.45103	-0.7992	0.807041641400905	-0.522662	-2.27444	1.338911
Trial1	3	1	blindfold	clockwise	practice	Guided	1	0.5	0	27.65187	0.38775	-1.45105	-0.79922	0.807064196023014	-0.405854	-2.244817	1.324509
Trial1	3	1	blindfold	clockwise	practice	Guided	1	0.5	0	27.67188	0.38774	-1.45106	-0.79925	0.807095337536851	-0.339046	-2.265976	1.248374
Trial1	3	1	blindfold	clockwise	practice	Guided	1	0.5	0	27.69188	0.38772	-1.45108	-0.79926	0.807108031305104	-0.2467	-2.282903	1.194724
Trial1	3	1	blindfold	clockwise	practice	Guided	1	0.5	0	27.71187	0.38771	-1.45109	-0.79928	0.807129256789413	-0.278381	-2.270208	1.125617
Trial1	3	1	blindfold	clockwise	practice	Guided	1	0.5	0	27.73187	0.3877	-1.45109	-0.79929	0.807140502979037	-0.287201	-2.202499	1.125116
Trial1	3	1	blindfold	clockwise	practice	Guided	1	0.5	0	27.75188	0.38769	-1.45109	-0.7993	0.807151812429836	-0.356163	-2.219426	1.163269
Trial1	3	1	blindfold	clockwise	practice	Guided	1	0.5	0	27.77187	0.38768	-1.45109	-0.7993	0.807153205816157	-0.298898	-2.168645	1.254862
Trial1	3	1	blindfold	clockwise	practice	Guided	1	0.5	0	27.79187	0.38766	-1.45109	-0.7993	0.807155988806379	-0.370939	-2.122095	1.427459
Trial1	3	1	blindfold	clockwise	practice	Guided	1	0.5	0	27.81187	0.38765	-1.45108	-0.79929	0.807147466457051	-0.362533	-2.037459	1.516278
Trial1	3	1	blindfold	clockwise	practice	Guided	1	0.5	0	27.83188	0.38764	-1.45107	-0.79928	0.807138999141771	-0.366021	-2.028995	1.579181
Trial1	3	1	blindfold	clockwise	practice	Guided	1	0.5	0	27.85187	0.38762	-1.45106	-0.79927	0.807131808103121	-0.443436	-2.041691	1.68837
Trial1	3	1	blindfold	clockwise	practice	Guided	1	0.5	0	27.87187	0.38761	-1.45106	-0.79926	0.807123341241416	-0.47418	-2.024764	1.682421
Trial1	3	1	blindfold	clockwise	practice	Guided	1	0.5	0	27.89188	0.38759	-1.45105	-0.79924	0.807106298244336	-0.543329	-2.058618	1.724771
Trial1	3	1	blindfold	clockwise	practice	Guided	1	0.5	0	27.91187	0.38755	-1.45104	-0.79922	0.807092037665951	-0.516258	-2.045923	1.802032
Trial1	3	1	blindfold	clockwise	practice	Guided	1	0.5	0	27.93187	0.38753	-1.45104	-0.79921	0.807084967234914	-0.5489	-2.1094	1.829627
Trial1	3	1	blindfold	clockwise	practice	Guided	1	0.5	0	27.95187	0.38751	-1.45104	-0.7992	0.807077838337338	-0.549973	-2.1094	1.8506
Trial1	3	1	blindfold	clockwise	practice	Guided	1	0.5	0	27.97188	0.38749	-1.45104	-0.79918	0.8070607983507	-0.536503	-2.096704	1.851368
Trial1	3	1	blindfold	clockwise	practice	Guided	1	0.5	0	27.99187	0.38744	-1.45104	-0.79916	0.807047994826069	-0.611294	-2.06285	1.902105
Trial1	3	1	blindfold	clockwise	practice	Guided	1	0.5	0	28.01187	0.38742	-1.45104	-0.79915	0.807040868452544	-0.614504	-2.033227	1.893222
Trial1	3	1	blindfold	clockwise	practice	Guided	1	0.5	0	28.03188	0.38739	-1.45103	-0.79914	0.807035198845919	-0.667814	-2.041691	1.92324
Trial1	3	1	blindfold	clockwise	practice	Guided	1	0.5	0	28.05186	0.38737	-1.45103	-0.79913	0.807028014824995	-0.611927	-2.045923	1.927026
Trial1	3	1	blindfold	clockwise	practice	Guided	1	0.5	0	28.07187	0.38734	-1.45103	-0.79912	0.807022343074367	-0.564899	-2.079777	1.949003
Trial1	3	1	blindfold	clockwise	practice	Guided	1	0.5	0	28.09187	0.38732	-1.45103	-0.79911	0.807015223609366	-0.619664	-2.06285	1.940629
Trial1	3	1	blindfold	clockwise	practice	Guided	1	0.5	0	28.11188	0.38728	-1.45103	-0.7991	0.807010952468302	-0.58937	-2.06285	2.008238
Trial1	3	1	blindfold	clockwise	practice	Guided	1	0.5	0	28.13187	0.38726	-1.45103	-0.79909	0.807003771456539	-0.611446	-2.037459	2.00699
Trial1	3	1	blindfold	clockwise	practice	Guided	1	0.5	0	28.15187	0.38724	-1.45103	-0.79908	0.806996704877768	-0.609044	-2.028995	2.045994
Trial1	3	1	blindfold	clockwise	practice	Guided	1	0.5	0	28.17188	0.38721	-1.45102	-0.79907	0.806990987662834	-0.618115	-1.961287	2.048679
Trial1	3	1	blindfold	clockwise	practice	Guided	1	0.5	0	28.19188	0.38719	-1.45102	-0.79905	0.806974011367458	-0.659023	-1.931664	2.063191
Trial1	3	1	blindfold	clockwise	practice	Guided	1	0.5	0	28.21187	0.38714	-1.451	-0.79905	0.806981003739769	-0.55441	-1.999373	2.027055
Trial1	3	1	blindfold	clockwise	practice	Guided	1	0.5	0	28.23187	0.38714	-1.451	-0.79905	0.806981003739769	-0.55441	-1.999373	2.027055
Trial1	3	1	blindfold	clockwise	practice	Guided	1	0.5	0	28.25188	0.38712	-1.451	-0.79904	0.806973826555314	-0.610435	-2.012068	1.994435
Trial1	3	1	blindfold	clockwise	practice	Guided	1	0.5	0	28.27187	0.38709	-1.45101	-0.79903	0.806968164822652	-0.485078	-2.075545	1.988924
Trial1	3	1	blindfold	clockwise	practice	Guided	1	0.5	0	28.29187	0.38705	-1.45101	-0.79903	0.806973765977724	-0.479298	-2.012068	2.048146
Trial1	3	1	blindfold	clockwise	practice	Guided	1	0.5	0	28.31187	0.38704	-1.45101	-0.79903	0.806975159270095	-0.514492	-2.012068	2.041945
Trial1	3	1	blindfold	clockwise	practice	Guided	1	0.5	0	28.33188	0.38702	-1.45101	-0.79902	0.806968047950745	-0.582658	-2.024764	2.050507
Trial1	3	1	blindfold	clockwise	practice	Guided	1	0.5	0	28.35187	0.387	-1.45101	-0.79902	0.806970847934882	-0.607322	-1.986677	2.044557
Trial1	3	1	blindfold	clockwise	practice	Guided	1	0.5	0	28.37187	0.38698	-1.451	-0.799	0.806953818639849	-0.60659	-1.952823	2.087754
Trial1	3	1	blindfold	clockwise	practice	Guided	1	0.5	0	28.39188	0.38693	-1.451	-0.799	0.806960824200279	-0.553587	-1.957055	2.111251
Trial1	3	1	blindfold	clockwise	practice	Guided	1	0.5	0	28.41187	0.38692	-1.45099	-0.79899	0.806952367412161	-0.588297	-1.9232	2.096664
Trial1	3	1	blindfold	clockwise	practice	Guided	1	0.5	0	28.43187	0.3869	-1.45099	-0.79899	0.806955169928504	-0.56174	-1.935896	2.102379
Trial1	3	1	blindfold	clockwise	practice	Guided	1	0.5	0	28.45187	0.38687	-1.45098	-0.79899	0.806959380881051	-0.563057	-1.918969	2.127545
Trial1	3	1	blindfold	clockwise	practice	Guided	1	0.5	0	28.47188	0.38685	-1.45098	-0.79898	0.806952265781648	-0.597983	-1.910505	2.117157
Trial1	3	1	blindfold	clockwise	practice	Guided	1	0.5	0	28.49187	0.38681	-1.45098	-0.79897	0.806947960189282	-0.604863	-1.935896	2.163046
Trial1	3	1	blindfold	clockwise	practice	Guided	1	0.5	0	28.51187	0.38679	-1.45097	-0.79897	0.806950765446892	-0.630929	-1.89781	2.153156
Trial1	3	1	blindfold	clockwise	practice	Guided	1	0.5	0	28.53188	0.38677	-1.45097	-0.79897	0.806953571190311	-0.562069	-1.906273	2.130013
Trial1	3	1	blindfold	clockwise	practice	Guided	1	0.5	0	28.55186	0.38675	-1.45097	-0.79896	0.806946526141471	-0.607089	-1.893578	2.129266
Trial1	3	1	blindfold	clockwise	practice	Guided	1	0.5	0	28.57187	0.38673	-1.45097	-0.79896	0.806949332891495	-0.575624	-1.940128	2.126841
Trial1	3	1	blindfold	clockwise	practice	Guided	1	0.5	0	28.59187	0.3867	-1.45097	-0.79896	0.80695354183521	-0.590526	-2.0163	2.079727
Trial1	3	1	blindfold	clockwise	practice	Guided	1	0.5	0	28.61188	0.38668	-1.45098	-0.79897	0.806966205139969	-0.59851	-2.105168	1.986727
Trial1	3	1	blindfold	clockwise	practice	Guided	1	0.5	0	28.63187	0.38665	-1.45099	-0.79897	0.806970420038662	-0.576565	-2.155949	1.916459
Trial1	3	1	blindfold	clockwise	practice	Guided	1	0.5	0	28.65187	0.38663	-1.45101	-0.79898	0.806983143454094	-0.515204	-2.189804	1.93676
Trial1	3	1	blindfold	clockwise	practice	Guided	1	0.5	0	28.67188	0.38662	-1.45102	-0.79898	0.806984546097741	-0.50571	-2.155949	1.928887
Trial1	3	1	blindfold	clockwise	practice	Guided	1	0.5	0	28.69188	0.3866	-1.45103	-0.79898	0.806987355936168	-0.58818	-2.113631	1.970493
Trial1	3	1	blindfold	clockwise	practice	Guided	1	0.5	0	28.71187	0.38656	-1.45103	-0.79898	0.806992981259631	-0.586105	-2.113631	2.016884
Trial1	3	1	blindfold	clockwise	practice	Guided	1	0.5	0	28.73187	0.38654	-1.45104	-0.79898	0.806995792556031	-0.61733	-2.113631	2.019328
Trial1	3	1	blindfold	clockwise	practice	Guided	1	0.5	0	28.75188	0.38652	-1.45104	-0.79898	0.80699860433817	-0.669224	-2.100936	2.071078
Trial1	3	1	blindfold	clockwise	practice	Guided	1	0.5	0	28.77187	0.3865	-1.45104	-0.79898	0.807001416606044	-0.659605	-2.096704	2.059007
Trial1	3	1	blindfold	clockwise	practice	Guided	1	0.5	0	28.79187	0.38647	-1.45104	-0.79898	0.807005638014898	-0.624995	-2.096704	2.084248
Trial1	3	1	blindfold	clockwise	practice	Guided	1	0.5	0	28.81187	0.38643	-1.45104	-0.79898	0.807011265465712	-0.620007	-2.151718	2.069665
Trial1	3	1	blindfold	clockwise	practice	Guided	1	0.5	0	28.83188	0.38641	-1.45105	-0.79897	0.80700416602898	-0.63566	-2.139022	2.065223
Trial1	3	1	blindfold	clockwise	practice	Guided	1	0.5	0	28.85187	0.38639	-1.45105	-0.79897	0.807006976807689	-0.705301	-2.117863	2.081671
Trial1	3	1	blindfold	clockwise	practice	Guided	1	0.5	0	28.87187	0.38636	-1.45105	-0.79897	0.807011206473658	-0.630484	-2.084009	2.098524
Trial1	3	1	blindfold	clockwise	practice	Guided	1	0.5	0	28.89188	0.38634	-1.45105	-0.79896	0.807004167905893	-0.659027	-2.058618	2.130563
Trial1	3	1	blindfold	clockwise	practice	Guided	1	0.5	0	28.91187	0.38629	-1.45104	-0.79896	0.807011212688616	-0.69343	-1.995141	2.187515
Trial1	3	1	blindfold	clockwise	practice	Guided	1	0.5	0	28.93187	0.38626	-1.45103	-0.79896	0.807015437655936	-0.690565	-2.012068	2.137202
Trial1	3	1	blindfold	clockwise	practice	Guided	1	0.5	0	28.95187	0.38623	-1.45103	-0.79896	0.807019663714949	-0.809575	-2.024764	2.113644
Trial1	3	1	blindfold	clockwise	practice	Guided	1	0.5	0	28.97188	0.38619	-1.45103	-0.79896	0.807025307163201	-0.780766	-2.041691	2.077419
Trial1	3	1	blindfold	clockwise	practice	Guided	1	0.5	0	28.99187	0.38614	-1.45103	-0.79896	0.807032356851285	-0.741236	-2.088241	2.082875
Trial1	3	1	blindfold	clockwise	practice	Guided	1	0.5	0	29.01187	0.38605	-1.45104	-0.79897	0.807054914082599	-0.693928	-2.1094	2.040779
Trial1	3	1	blindfold	clockwise	practice	Guided	1	0.5	0	29.03188	0.38602	-1.45104	-0.79897	0.807059156153525	-0.716616	-2.079777	2.047408
Trial1	3	1	blindfold	clockwise	practice	Guided	1	0.5	0	29.05186	0.38599	-1.45104	-0.79897	0.807063390900273	-0.733422	-2.079777	2.029636
Trial1	3	1	blindfold	clockwise	practice	Guided	1	0.5	0	29.07187	0.38597	-1.45104	-0.79897	0.807066216074762	-0.69859	-2.058618	2.044225
Trial1	3	1	blindfold	clockwise	practice	Guided	1	0.5	0	29.09187	0.38594	-1.45103	-0.79897	0.807070452641072	-0.694621	-2.045923	2.052863
Trial1	3	1	blindfold	clockwise	practice	Guided	1	0.5	0	29.11188	0.38589	-1.45102	-0.79897	0.807077521628664	-0.738618	-1.961287	2.121895
Trial1	3	1	blindfold	clockwise	practice	Guided	1	0.5	0	29.13187	0.38587	-1.45101	-0.79896	0.807070495284335	-0.686014	-1.96975	2.137488
Trial1	3	1	blindfold	clockwise	practice	Guided	1	0.5	0	29.15187	0.38584	-1.45101	-0.79896	0.807074739757994	-0.689965	-1.940128	2.128856
Trial1	3	1	blindfold	clockwise	practice	Guided	1	0.5	0	29.17188	0.38582	-1.451	-0.79895	0.807067596741048	-0.683685	-1.96975	2.175484
Trial1	3	1	blindfold	clockwise	practice	Guided	1	0.5	0	29.19188	0.38579	-1.451	-0.79894	0.807061989285891	-0.689531	-1.935896	2.200399
Trial1	3	1	blindfold	clockwise	practice	Guided	1	0.5	0	29.21187	0.38574	-1.45099	-0.79894	0.807069067643581	-0.674589	-1.906273	2.251724
Trial1	3	1	blindfold	clockwise	practice	Guided	1	0.5	0	29.23187	0.38572	-1.45098	-0.79893	0.807061986308673	-0.734403	-1.876651	2.206283
Trial1	3	1	blindfold	clockwise	practice	Guided	1	0.5	0	29.25188	0.38569	-1.45097	-0.79893	0.807066232184695	-0.738609	-1.914737	2.201839
Trial1	3	1	blindfold	clockwise	practice	Guided	1	0.5	0	29.27187	0.38566	-1.45097	-0.79893	0.807070483374303	-0.688534	-1.906273	2.195215
Trial1	3	1	blindfold	clockwise	practice	Guided	1	0.5	0	29.29187	0.38564	-1.45097	-0.79893	0.807073316700607	-0.731524	-1.935896	2.155976
Trial1	3	1	blindfold	clockwise	practice	Guided	1	0.5	0	29.31187	0.38559	-1.45097	-0.79893	0.807080400028231	-0.656883	-1.927432	2.177021
Trial1	3	1	blindfold	clockwise	practice	Guided	1	0.5	0	29.33188	0.38557	-1.45097	-0.79893	0.807083239278974	-0.691416	-1.948591	2.102224
Trial1	3	1	blindfold	clockwise	practice	Guided	1	0.5	0	29.35187	0.38555	-1.45097	-0.79893	0.807086074790523	-0.626646	-1.961287	2.093658
Trial1	3	1	blindfold	clockwise	practice	Guided	1	0.5	0	29.37187	0.38552	-1.45097	-0.79894	0.807100239190721	-0.617417	-1.961287	2.032015
Trial1	3	1	blindfold	clockwise	practice	Guided	1	0.5	0	29.39188	0.3855	-1.45097	-0.79895	0.807112929182851	-0.642384	-1.995141	2.001163
Trial1	3	1	blindfold	clockwise	practice	Guided	1	0.5	0	29.41187	0.38546	-1.45098	-0.79895	0.807118608179629	-0.605798	-2.037459	1.986402
Trial1	3	1	blindfold	clockwise	practice	Guided	1	0.5	0	29.43187	0.38544	-1.45099	-0.79896	0.807131417495222	-0.575316	-2.075545	2.000746
Trial1	3	1	blindfold	clockwise	practice	Guided	1	0.5	0	29.45187	0.38542	-1.45099	-0.79896	0.80713425605831	-0.542438	-2.045923	1.973155
Trial1	3	1	blindfold	clockwise	practice	Guided	1	0.5	0	29.47188	0.3854	-1.451	-0.79897	0.807146948240555	-0.524294	-1.990909	1.969976
Trial1	3	1	blindfold	clockwise	practice	Guided	1	0.5	0	29.49187	0.38539	-1.45099	-0.79898	0.807158282164948	-0.474842	-1.931664	1.964353
Trial1	3	1	blindfold	clockwise	practice	Guided	1	0.5	0	29.51187	0.38536	-1.45099	-0.79898	0.807162539791947	-0.507846	-1.944359	2.000351
Trial1	3	1	blindfold	clockwise	practice	Guided	1	0.5	0	29.53188	0.38534	-1.45099	-0.79898	0.807165380227309	-0.533193	-1.973982	1.977891
Trial1	3	1	blindfold	clockwise	practice	Guided	1	0.5	0	29.55186	0.38532	-1.45099	-0.79898	0.807168221148104	-0.55321	-1.965518	2.018828
Trial1	3	1	blindfold	clockwise	practice	Guided	1	0.5	0	29.57187	0.38531	-1.45099	-0.79898	0.807169639673246	-0.53579	-1.948591	2.028224
Trial1	3	1	blindfold	clockwise	practice	Guided	1	0.5	0	29.59187	0.38529	-1.45098	-0.79898	0.807172481321819	-0.530503	-1.918969	2.015906
Trial1	3	1	blindfold	clockwise	practice	Guided	1	0.5	0	29.61188	0.38525	-1.45098	-0.79899	0.807188082189788	-0.516469	-1.918969	2.008285
Trial1	3	1	blindfold	clockwise	practice	Guided	1	0.5	0	29.63187	0.38524	-1.45098	-0.79899	0.807189501545896	-0.53736	-1.948591	1.986076
Trial1	3	1	blindfold	clockwise	practice	Guided	1	0.5	0	29.65187	0.38522	-1.45098	-0.79899	0.807192344858865	-0.533044	-1.935896	1.990526
Trial1	3	1	blindfold	clockwise	practice	Guided	1	0.5	0	29.67188	0.38521	-1.45098	-0.79899	0.8071937730546	-0.483118	-1.935896	1.976516
Trial1	3	1	blindfold	clockwise	practice	Guided	1	0.5	0	29.69188	0.38519	-1.45098	-0.799	0.807206469873595	-0.500069	-1.914737	1.96294
Trial1	3	1	blindfold	clockwise	practice	Guided	1	0.5	0	29.71187	0.38516	-1.45097	-0.799	0.807210734674884	-0.50221	-1.902041	2.004889
Trial1	3	1	blindfold	clockwise	practice	Guided	1	0.5	0	29.73187	0.38515	-1.45097	-0.79899	0.807202302396885	-0.525975	-1.9232	2.032995
Trial1	3	1	blindfold	clockwise	practice	Guided	1	0.5	0	29.75188	0.38513	-1.45097	-0.79899	0.807205147894461	-0.513487	-1.885114	2.050526
Trial1	3	1	blindfold	clockwise	practice	Guided	1	0.5	0	29.77187	0.38512	-1.45097	-0.79899	0.807206577187374	-0.531367	-1.85126	2.053728
Trial1	3	1	blindfold	clockwise	practice	Guided	1	0.5	0	29.79187	0.3851	-1.45096	-0.79898	0.807199511798339	-0.588771	-1.838564	2.046285
Trial1	3	1	blindfold	clockwise	practice	Guided	1	0.5	0	29.81187	0.38506	-1.45094	-0.79898	0.807205201534158	-0.565169	-1.775087	2.106513
Trial1	3	1	blindfold	clockwise	practice	Guided	1	0.5	0	29.83188	0.38504	-1.45094	-0.79898	0.807208049251203	-0.555687	-1.813174	2.109711
Trial1	3	1	blindfold	clockwise	practice	Guided	1	0.5	0	29.85187	0.38502	-1.45093	-0.79898	0.807210897453604	-0.563743	-1.830101	2.089252
Trial1	3	1	blindfold	clockwise	practice	Guided	1	0.5	0	29.87187	0.38501	-1.45093	-0.79898	0.807212328104967	-0.486684	-1.813174	2.064664
Trial1	3	1	blindfold	clockwise	practice	Guided	1	0.5	0	29.89188	0.38499	-1.45093	-0.79897	0.80720526136938	-0.52281	-1.80471	2.075251
Trial1	3	1	blindfold	clockwise	practice	Guided	1	0.5	0	29.91187	0.38496	-1.45092	-0.79897	0.80720953785171	-0.536389	-1.80471	2.082899
Trial1	3	1	blindfold	clockwise	practice	Guided	1	0.5	0	29.93187	0.38494	-1.45092	-0.79897	0.807212392279226	-0.549826	-1.775087	2.086352
Trial1	3	1	blindfold	clockwise	practice	Guided	1	0.5	0	29.95187	0.38493	-1.45092	-0.79897	0.807213811178761	-0.536854	-1.762392	2.095496
Trial1	3	1	blindfold	clockwise	practice	Guided	1	0.5	0	29.97188	0.38491	-1.45091	-0.79897	0.807216666335002	-0.542121	-1.779319	2.112026
Trial1	3	1	blindfold	clockwise	practice	Guided	1	0.5	0	29.99187	0.38489	-1.45091	-0.79897	0.807219517728188	-0.54383	-1.770856	2.06566
Trial1	3	1	blindfold	clockwise	practice	Guided	1	0.5	0	30.01187	0.38486	-1.45091	-0.79897	0.80722379360249	-0.586834	-1.855492	2.042203
Trial1	3	1	blindfold	clockwise	practice	Guided	1	0.5	0	30.03188	0.38483	-1.45091	-0.79897	0.807228074819666	-0.56774	-1.796246	2.102176
Trial1	3	1	blindfold	clockwise	practice	Guided	1	0.5	0	30.05186	0.38482	-1.45091	-0.79897	0.807229503552408	-0.521576	-1.796246	2.075331
Trial1	3	1	blindfold	clockwise	practice	Guided	1	0.5	0	30.07187	0.3848	-1.45091	-0.79896	0.807222505038699	-0.559365	-1.775087	2.115268
Trial1	3	1	blindfold	clockwise	practice	Guided	1	0.5	0	30.09187	0.38479	-1.45091	-0.79896	0.807223929900085	-0.518794	-1.779319	2.109141
Trial1	3	1	blindfold	clockwise	practice	Guided	1	0.5	0	30.11188	0.38476	-1.45091	-0.79896	0.80722820946461	-0.526975	-1.787783	2.10027
Trial1	3	1	blindfold	clockwise	practice	Guided	1	0.5	0	30.13187	0.38474	-1.45091	-0.79896	0.807231068787385	-0.507678	-1.792015	2.076117
Trial1	3	1	blindfold	clockwise	practice	Guided	1	0.5	0	30.15187	0.38473	-1.45091	-0.79896	0.8072324986313	-0.451479	-1.813174	2.10873
Trial1	3	1	blindfold	clockwise	practice	Guided	1	0.5	0	30.17188	0.38472	-1.4509	-0.79896	0.807233924340868	-0.446469	-1.808942	2.103791
Trial1	3	1	blindfold	clockwise	practice	Guided	1	0.5	0	30.19188	0.38471	-1.4509	-0.79895	0.807225384508749	-0.460635	-1.75816	2.11663
Trial1	3	1	blindfold	clockwise	practice	Guided	1	0.5	0	30.21187	0.38468	-1.4509	-0.79895	0.807229667037538	-0.561951	-1.707379	2.17823
Trial1	3	1	blindfold	clockwise	practice	Guided	1	0.5	0	30.23187	0.38466	-1.45089	-0.79895	0.807232524082148	-0.642029	-1.660829	2.160907
Trial1	3	1	blindfold	clockwise	practice	Guided	1	0.5	0	30.25188	0.38462	-1.45088	-0.79893	0.807218477092228	-0.692535	-1.610047	2.196146
Trial1	3	1	blindfold	clockwise	practice	Guided	1	0.5	0	30.27187	0.38454	-1.45086	-0.79891	0.807210156303391	-0.797302	-1.618511	2.244911
Trial1	3	1	blindfold	clockwise	practice	Guided	1	0.5	0	30.29187	0.38434	-1.45083	-0.79887	0.807199206184898	-0.896407	-1.614279	2.26459
Trial1	3	1	blindfold	clockwise	practice	Guided	1	0.5	0	30.31187	0.38307	-1.4508	-0.79886	0.807372189680342	-1.311753	-1.580425	2.287716
Trial1	3	1	blindfold	clockwise	practice	Guided	1	0.5	0	30.33188	0.38172	-1.45079	-0.79887	0.807578774494291	-1.634245	-1.610047	2.244682
Trial1	3	1	blindfold	clockwise	practice	Guided	1	0.5	0	30.35187	0.37939	-1.45079	-0.7989	0.807952965766977	-1.848152	-1.516948	2.17864
Trial1	3	1	blindfold	clockwise	practice	Guided	1	0.5	0	30.37187	0.37615	-1.45078	-0.79892	0.808462765021848	-2.069532	-1.559266	2.171457
Trial1	3	1	blindfold	clockwise	practice	Guided	1	0.5	0	30.39188	0.37123	-1.45077	-0.79903	0.809339650179933	-2.263627	-1.533875	2.082357
Trial1	3	1	blindfold	clockwise	practice	Guided	1	0.5	0	30.41187	0.35762	-1.45082	-0.79904	0.811626097220912	-2.676751	-1.775087	1.972561
Trial1	3	1	blindfold	clockwise	practice	Guided	1	0.5	0	30.43187	0.34796	-1.45086	-0.79906	0.813395983498665	-2.73102	-1.622743	1.859626
Trial1	3	1	blindfold	clockwise	practice	Guided	1	0.5	0	30.45187	0.3368	-1.45083	-0.79909	0.815585080829067	-2.870232	-1.665061	1.869931
Trial1	3	1	blindfold	clockwise	practice	Guided	1	0.5	0	30.47188	0.3234	-1.45082	-0.79909	0.818371755383439	-2.846651	-1.614279	1.737776
Trial1	3	1	blindfold	clockwise	practice	Guided	1	0.5	0	30.49187	0.30812	-1.4508	-0.79918	0.821892058656323	-2.682651	-1.555034	1.746971
Trial1	3	1	blindfold	clockwise	practice	Guided	1	0.5	0	30.51187	0.27352	-1.4508	-0.79924	0.83070919112021	-2.584033	-1.71161	1.524728
Trial1	3	1	blindfold	clockwise	practice	Guided	1	0.5	0	30.53188	0.25339	-1.45085	-0.79927	0.836450223754323	-2.420719	-1.783551	1.449798
Trial1	3	1	blindfold	clockwise	practice	Guided	1	0.5	0	30.55186	0.23318	-1.4509	-0.7993	0.842658546268861	-2.289199	-1.893578	1.385836
Trial1	3	1	blindfold	clockwise	practice	Guided	1	0.5	0	30.57187	0.21119	-1.45095	-0.79934	0.849915094046594	-2.189521	-2.058618	1.337285
Trial1	3	1	blindfold	clockwise	practice	Guided	1	0.5	0	30.59187	0.18679	-1.45101	-0.79938	0.858550460255549	-1.956353	-2.071313	1.296742
Trial1	3	1	blindfold	clockwise	practice	Guided	1	0.5	0	30.61188	0.13856	-1.45107	-0.79942	0.877331870335706	-1.658136	-2.164413	1.094123
Trial1	3	1	blindfold	clockwise	practice	Guided	1	0.5	0	30.63187	0.1137	-1.45109	-0.7994599	0.887898572229711	-1.55973	-2.206731	1.059383
Trial1	3	1	blindfold	clockwise	practice	Guided	1	0.5	0	30.65187	0.087658	-1.45109	-0.79949	0.899561083306189	-1.599486	-2.210963	1.010157
Trial1	3	1	blindfold	clockwise	practice	Guided	1	0.5	0	30.67188	0.062815	-1.4511	-0.79951	0.911233759818468	-1.413034	-2.257513	0.984052
Trial1	3	1	blindfold	clockwise	practice	Guided	1	0.5	0	30.69188	0.035403	-1.45112	-0.79958	0.924758623480801	-1.301851	-2.215195	0.889331
Trial1	3	1	blindfold	clockwise	practice	Guided	1	0.5	0	30.71187	-0.016506	-1.45109	-0.7996	0.951913134558731	-0.966021	-2.147486	0.785003
Trial1	3	1	blindfold	clockwise	practice	Guided	1	0.5	0	30.73187	-0.042335	-1.45107	-0.79962	0.966188101860591	-0.794204	-2.139022	0.745598
Trial1	3	1	blindfold	clockwise	practice	Guided	1	0.5	0	30.75188	-0.067927	-1.45107	-0.79965	0.980806415474623	-0.742726	-2.126327	0.710395
Trial1	3	1	blindfold	clockwise	practice	Guided	1	0.5	0	30.77187	-0.09394	-1.45107	-0.79966	0.996102850119228	-0.705417	-2.198267	0.641328
Trial1	3	1	blindfold	clockwise	practice	Guided	1	0.5	0	30.79187	-0.11953	-1.45109	-0.7996399	1.01155398012412	-0.64813	-2.244817	0.731136
Trial1	3	1	blindfold	clockwise	practice	Guided	1	0.5	0	30.81187	-0.16797	-1.45109	-0.79966	1.0419405366876	-0.591945	-2.079777	0.633711
Trial1	3	1	blindfold	clockwise	practice	Guided	1	0.5	0	30.83188	-0.19227	-1.45107	-0.79968	1.05769836949544	-0.550479	-2.223658	0.605294
Trial1	3	1	blindfold	clockwise	practice	Guided	1	0.5	0	30.85187	-0.2147	-1.45108	-0.79971	1.07253541067479	-0.496952	-2.13479	0.521404
Trial1	3	1	blindfold	clockwise	practice	Guided	1	0.5	0	30.87187	-0.23732	-1.45107	-0.79971	1.08773935743602	-0.359247	-2.075545	0.620683
Trial1	3	1	blindfold	clockwise	practice	Guided	1	0.5	0	30.89188	-0.26071	-1.45105	-0.79972	1.10373536995722	-0.393634	-2.020532	0.588137
Trial1	3	1	blindfold	clockwise	practice	Guided	1	0.5	0	30.91187	-0.30268	-1.451	-0.7997	1.1330557498035	-0.363944	-2.058618	0.568388
Trial1	3	1	blindfold	clockwise	practice	Guided	1	0.5	0	30.93187	-0.30624	-1.451	-0.79952	1.13545373346717	-2.247323	-2.071313	0.481727
Trial1	3	1	blindfold	clockwise	practice	Guided	1	0.5	0	30.95187	-0.30342	-1.451	-0.79855	1.1327690965291	-4.893199	-1.859723	1.381256
Trial1	3	1	blindfold	clockwise	practice	Guided	1	0.5	0	30.97188	-0.3025	-1.45091	-0.79619	1.1304533266749	-4.881301	-0.971045	2.248676
Trial1	3	1	blindfold	clockwise	practice	Guided	1	0.5	0	30.99187	-0.30218	-1.45052	-0.78667	1.12354011093944	-2.874354	0.0065387	2.307349
Trial1	3	1	blindfold	clockwise	practice	Guided	1	0.5	0	31.01187	-0.30045	-1.44999	-0.7807701	1.11817802245357	0.276737	-0.822814	0.754086
Trial1	3	1	blindfold	clockwise	practice	Guided	1	0.5	0	31.03188	-0.29967	-1.45038	-0.77539	1.11386791440816	-0.339429	-2.126208	0.020472
Trial1	3	1	blindfold	clockwise	practice	Guided	1	0.5	0	31.05186	-0.30002	-1.45094	-0.7709401	1.11102682220607	-1.514206	-2.76521	-0.124082
Trial1	3	1	blindfold	clockwise	practice	Guided	1	0.5	0	31.07187	-0.3007	-1.45131	-0.76709	1.10884967733243	-2.332591	-2.760978	0.374258
Trial1	3	1	blindfold	clockwise	practice	Guided	1	0.5	0	31.09187	-0.30111	-1.45139	-0.7593	1.10377249074246	-2.349247	-2.502839	0.997487
Trial1	3	1	blindfold	clockwise	practice	Guided	1	0.5	0	31.11188	-0.30102	-1.45097	-0.7549	1.10068479247571	-1.69895	-1.453352	1.094652
Trial1	3	1	blindfold	clockwise	practice	Guided	1	0.5	0	31.13187	-0.30089	-1.45077	-0.7503999	1.09750848319458	-1.774563	-1.567611	0.698683
Trial1	3	1	blindfold	clockwise	practice	Guided	1	0.5	0	31.15187	-0.30089	-1.45077	-0.74598	1.0944911999133	-2.076964	-1.791896	0.531648
Trial1	3	1	blindfold	clockwise	practice	Guided	1	0.5	0	31.17188	-0.30102	-1.45083	-0.74202	1.09189135507506	-2.394719	-1.631088	0.3776
Trial1	3	1	blindfold	clockwise	practice	Guided	1	0.5	0	31.19188	-0.30116	-1.45085	-0.73444	1.08685761069169	-2.490273	-1.80036	0.629988
Trial1	3	1	blindfold	clockwise	practice	Guided	1	0.5	0	31.21187	-0.30124	-1.45089	-0.7306	1.08432554714645	-2.298434	-1.732651	0.735001
Trial1	3	1	blindfold	clockwise	practice	Guided	1	0.5	0	31.23187	-0.30116	-1.45089	-0.72705	1.08187754482684	-2.060721	-1.838446	0.572965
Trial1	3	1	blindfold	clockwise	practice	Guided	1	0.5	0	31.25188	-0.30105	-1.45092	-0.72377	1.07959440221701	-1.866234	-1.9654	0.311941
Trial1	3	1	blindfold	clockwise	practice	Guided	1	0.5	0	31.27187	-0.30097	-1.45098	-0.72106	1.07772002926365	-1.92667	-2.105049	0.285124
Trial1	3	1	blindfold	clockwise	practice	Guided	1	0.5	0	31.29187	-0.30095	-1.45104	-0.71708	1.07504632917322	-1.89488	-2.17699	0.199609
Trial1	3	1	blindfold	clockwise	practice	Guided	1	0.5	0	31.31187	-0.30097	-1.45111	-0.71582	1.07422119574317	-1.952579	-2.147367	0.303048
Trial1	3	1	blindfold	clockwise	practice	Guided	1	0.5	0	31.33188	-0.30096	-1.45109	-0.71502	1.07368083259054	-1.861493	-2.092354	0.273626
Trial1	3	1	blindfold	clockwise	practice	Guided	1	0.5	0	31.35187	-0.30093	-1.45106	-0.71474	1.07347201925179	-1.823754	-2.071195	0.173282
Trial1	3	1	blindfold	clockwise	practice	Guided	1	0.5	0	31.37187	-0.30092	-1.45105	-0.71474	1.07346454802343	-1.788758	-2.075427	0.181853
Trial1	3	1	blindfold	clockwise	practice	Guided	1	0.5	0	31.39188	-0.30091	-1.45105	-0.71473	1.073450431755	-1.820634	-2.007718	0.133292
Trial1	3	1	blindfold	clockwise	practice	Guided	1	0.5	0	31.41187	-0.30091	-1.45104	-0.71472	1.07344372480395	-1.84854	-2.007718	0.23934
Trial1	3	1	blindfold	clockwise	practice	Guided	1	0.5	0	31.43187	-0.30091	-1.45104	-0.71471	1.0734370972768	-1.762284	-1.910387	0.374126
Trial1	3	1	blindfold	clockwise	practice	Guided	1	0.5	0	31.45187	-0.30091	-1.45102	-0.7146699	1.07341042894444	-1.730418	-1.829982	0.579017
Trial1	3	1	blindfold	clockwise	practice	Guided	1	0.5	0	31.47188	-0.3009	-1.451	-0.71451	1.07329651236076	-1.67821	-1.808823	0.75703
Trial1	3	1	blindfold	clockwise	practice	Guided	1	0.5	0	31.49187	-0.30089	-1.45095	-0.71307	1.07233094927086	-1.754451	-1.724187	1.042151
Trial1	3	1	blindfold	clockwise	practice	Guided	1	0.5	0	31.51187	-0.30091	-1.45085	-0.71136	1.07120952182568	-1.893013	-1.70726	1.426796
Trial1	3	1	blindfold	clockwise	practice	Guided	1	0.5	0	31.53188	-0.30094	-1.45084	-0.7087899	1.06952703584456	-1.906919	-1.648015	1.612411
Trial1	3	1	blindfold	clockwise	practice	Guided	1	0.5	0	31.55186	-0.30095	-1.45083	-0.70547	1.06733722905058	-1.879148	-1.576074	1.733149
Trial1	3	1	blindfold	clockwise	practice	Guided	1	0.5	0	31.57187	-0.30093	-1.45081	-0.70097	1.06435322468496	-1.842783	-1.626856	1.748374
Trial1	3	1	blindfold	clockwise	practice	Guided	1	0.5	0	31.59187	-0.30089	-1.45081	-0.68952	1.05681721329807	-1.687073	-1.677638	1.64528
Trial1	3	1	blindfold	clockwise	practice	Guided	1	0.5	0	31.61188	-0.30079	-1.45087	-0.68286	1.05240792742476	-1.435399	-1.75381	1.494662
Trial1	3	1	blindfold	clockwise	practice	Guided	1	0.5	0	31.63187	-0.30073	-1.4509	-0.67537	1.04751763924154	-1.379646	-1.927314	1.437351
Trial1	3	1	blindfold	clockwise	practice	Guided	1	0.5	0	31.65187	-0.30066	-1.45093	-0.66755	1.04243916739868	-1.197056	-1.825751	1.345241
Trial1	3	1	blindfold	clockwise	practice	Guided	1	0.5	0	31.67188	-0.3006	-1.45092	-0.65924	1.03709099648418	-1.138937	-1.825751	1.250175
Trial1	3	1	blindfold	clockwise	practice	Guided	1	0.5	0	31.69188	-0.30056	-1.45092	-0.6411901	1.02568074590314	-1.072763	-1.8723	1.234619
Trial1	3	1	blindfold	clockwise	practice	Guided	1	0.5	0	31.71187	-0.30055	-1.45096	-0.63178	1.0198167879874	-1.203953	-1.863837	1.089377
Trial1	3	1	blindfold	clockwise	practice	Guided	1	0.5	0	31.73187	-0.30057	-1.45095	-0.62206	1.01383972473476	-1.126022	-1.927314	1.136352
Trial1	3	1	blindfold	clockwise	practice	Guided	1	0.5	0	31.75188	-0.30057	-1.45096	-0.61203	1.007716739236	-1.138142	-1.931546	1.162201
Trial1	3	1	blindfold	clockwise	practice	Guided	1	0.5	0	31.77187	-0.30057	-1.45095	-0.60111	1.00112214671249	-1.105185	-1.868069	1.145292
Trial1	3	1	blindfold	clockwise	practice	Guided	1	0.5	0	31.79187	-0.30055	-1.45094	-0.57988	0.988504471549978	-1.031259	-2.007718	1.060778
Trial1	3	1	blindfold	clockwise	practice	Guided	1	0.5	0	31.81187	-0.3005	-1.45098	-0.56913	0.98219612074621	-0.923235	-2.007718	0.887796
Trial1	3	1	blindfold	clockwise	practice	Guided	1	0.5	0	31.83188	-0.30048	-1.45101	-0.55835	0.975972845739521	-0.971108	-2.020413	0.911085
Trial1	3	1	blindfold	clockwise	practice	Guided	1	0.5	0	31.85187	-0.30046	-1.45101	-0.54725	0.969648757993194	-0.823578	-1.863837	0.727771
Trial1	3	1	blindfold	clockwise	practice	Guided	1	0.5	0	31.87187	-0.30044	-1.45099	-0.53637	0.963533618400376	-0.853079	-2.109281	1.052934
Trial1	3	1	blindfold	clockwise	practice	Guided	1	0.5	0	31.89188	-0.30043	-1.45102	-0.51409	0.951302640778898	-0.869428	-2.003486	0.986494
Trial1	3	1	blindfold	clockwise	practice	Guided	1	0.5	0	31.91187	-0.30046	-1.45099	-0.50253	0.945130975405297	-0.962744	-2.105049	1.180181
Trial1	3	1	blindfold	clockwise	practice	Guided	1	0.5	0	31.93187	-0.30049	-1.45101	-0.49047	0.938799787147167	-1.023794	-1.973864	1.014913
Trial1	3	1	blindfold	clockwise	practice	Guided	1	0.5	0	31.95187	-0.3005	-1.45102	-0.47822	0.932466950488166	-0.959271	-2.147367	1.154964
Trial1	3	1	blindfold	clockwise	practice	Guided	1	0.5	0	31.97188	-0.30048	-1.45103	-0.46625	0.92636780391567	-0.930907	-1.990791	0.901453
Trial1	3	1	blindfold	clockwise	practice	Guided	1	0.5	0	31.99187	-0.30045	-1.45104	-0.44222	0.914482765573031	-0.832849	-2.151599	0.901151
Trial1	3	1	blindfold	clockwise	practice	Guided	1	0.5	0	32.01187	-0.30039	-1.45103	-0.42977	0.908474783708763	-0.800014	-2.185454	0.93339
Trial1	3	1	blindfold	clockwise	practice	Guided	1	0.5	0	32.03188	-0.30039	-1.45105	-0.41765	0.902804350129235	-0.826481	-1.961168	0.842217
Trial1	3	1	blindfold	clockwise	practice	Guided	1	0.5	0	32.05186	-0.30041	-1.45101	-0.40498	0.897031200995402	-0.806949	-2.007718	1.044919
Trial1	3	1	blindfold	clockwise	practice	Guided	1	0.5	0	32.07187	-0.30042	-1.45102	-0.39213	0.891312574149912	-0.899926	-2.050036	0.887873
Trial1	3	1	blindfold	clockwise	practice	Guided	1	0.5	0	32.09187	-0.30044	-1.45102	-0.36666	0.880422495086543	-0.875317	-2.160063	1.029765
Trial1	3	1	blindfold	clockwise	practice	Guided	1	0.5	0	32.11188	-0.30041	-1.45103	-0.35367	0.875064935694826	-0.795978	-2.181222	1.101859
Trial1	3	1	blindfold	clockwise	practice	Guided	1	0.5	0	32.13187	-0.30038	-1.45105	-0.3406	0.869837053820207	-0.721789	-1.940009	0.879765
Trial1	3	1	blindfold	clockwise	practice	Guided	1	0.5	0	32.15187	-0.30036	-1.45102	-0.32657	0.864421244493711	-0.736149	-2.17699	1.044499
Trial1	3	1	blindfold	clockwise	practice	Guided	1	0.5	0	32.17188	-0.30037	-1.45105	-0.31361	0.859618155676815	-0.824092	-2.041572	0.973097
Trial1	3	1	blindfold	clockwise	practice	Guided	1	0.5	0	32.19188	-0.30038	-1.45103	-0.28632	0.850051335950743	-0.750278	-2.033109	1.116836
Trial1	3	1	blindfold	clockwise	practice	Guided	1	0.5	0	32.21187	-0.30038	-1.45103	-0.27208	0.845361259780412	-0.753697	-2.113513	1.041463
Trial1	3	1	blindfold	clockwise	practice	Guided	1	0.5	0	32.23187	-0.30038	-1.45101	-0.25815	0.840981307270552	-0.699224	-1.880764	0.967453
Trial1	3	1	blindfold	clockwise	practice	Guided	1	0.5	0	32.25188	-0.30037	-1.45099	-0.24414	0.83677744263137	-0.724378	-2.088122	0.997962
Trial1	3	1	blindfold	clockwise	practice	Guided	1	0.5	0	32.27187	-0.30036	-1.45099	-0.22971	0.832672090438683	-0.748361	-1.931546	0.757943
Trial1	3	1	blindfold	clockwise	practice	Guided	1	0.5	0	32.29187	-0.30037	-1.451	-0.20199	0.825464785915219	-0.771684	-2.185454	0.845057
Trial1	3	1	blindfold	clockwise	practice	Guided	1	0.5	0	32.31187	-0.30038	-1.45109	-0.18761	0.822073988813243	-0.710805	-2.22354	0.627812
Trial1	3	1	blindfold	clockwise	practice	Guided	1	0.5	0	32.33188	-0.30037	-1.45112	-0.17466	0.819205873966797	-0.674447	-2.375885	0.785343
Trial1	3	1	blindfold	clockwise	practice	Guided	1	0.5	0	32.35187	-0.30035	-1.45114	-0.16116	0.816414531371172	-0.642629	-2.198149	0.567059
Trial1	3	1	blindfold	clockwise	practice	Guided	1	0.5	0	32.37187	-0.30032	-1.45112	-0.14834	0.813951385301937	-0.623565	-2.392812	0.585924
Trial1	3	1	blindfold	clockwise	practice	Guided	1	0.5	0	32.39188	-0.30031	-1.45115	-0.12354	0.809788987871144	-0.604873	-2.257394	0.463842
Trial1	3	1	blindfold	clockwise	practice	Guided	1	0.5	0	32.41187	-0.30032	-1.45115	-0.11185	0.808098089694898	-0.677667	-2.168526	0.479194
Trial1	3	1	blindfold	clockwise	practice	Guided	1	0.5	0	32.43187	-0.30033	-1.45111	-0.099997	0.806552838848279	-0.66788	-2.206613	0.676368
Trial1	3	1	blindfold	clockwise	practice	Guided	1	0.5	0	32.45187	-0.30034	-1.45106	-0.08889	0.80526116435029	-0.689338	-1.990791	0.601797
Trial1	3	1	blindfold	clockwise	practice	Guided	1	0.5	0	32.47188	-0.30036	-1.45102	-0.076984	0.804053889375122	-0.834803	-2.079659	0.991968
Trial1	3	1	blindfold	clockwise	practice	Guided	1	0.5	0	32.49187	-0.30038	-1.45101	-0.053192	0.802145572696571	-0.787055	-1.893459	0.964239
Trial1	3	1	blindfold	clockwise	practice	Guided	1	0.5	0	32.51187	-0.30042	-1.4511	-0.041496	0.801494898611049	-0.876963	-2.303944	0.848262
Trial1	3	1	blindfold	clockwise	practice	Guided	1	0.5	0	32.53188	-0.30044	-1.45116	-0.029916	0.800998865229527	-0.928078	-2.460521	0.811729
Trial1	3	1	blindfold	clockwise	practice	Guided	1	0.5	0	32.55186	-0.30044	-1.45123	-0.018407	0.800651630063337	-0.906436	-2.579011	0.886438
Trial1	3	1	blindfold	clockwise	practice	Guided	1	0.5	0	32.57187	-0.30044	-1.45128	-0.0065473	0.80046679019485	-0.837607	-2.502839	1.013437
Trial1	3	1	blindfold	clockwise	practice	Guided	1	0.5	0	32.59187	-0.30043	-1.45127	0.017346	0.800617929072015	-0.865892	-2.48168	1.086382
Trial1	3	1	blindfold	clockwise	practice	Guided	1	0.5	0	32.61188	-0.30047	-1.45125	0.029466	0.801012145601084	-0.96533	-2.532461	1.301914
Trial1	3	1	blindfold	clockwise	practice	Guided	1	0.5	0	32.63187	-0.3005	-1.45125	0.041799	0.801590553398033	-1.145306	-2.43513	1.176561
Trial1	3	1	blindfold	clockwise	practice	Guided	1	0.5	0	32.65187	-0.30053	-1.45124	0.054782	0.802402252399367	-1.159753	-2.591706	1.32881
Trial1	3	1	blindfold	clockwise	practice	Guided	1	0.5	0	32.67188	-0.30055	-1.45125	0.067986	0.803431622841574	-1.045152	-2.439362	1.213782
Trial1	3	1	blindfold	clockwise	practice	Guided	1	0.5	0	32.69188	-0.30053	-1.45124	0.09415	0.806047473518213	-1.011987	-2.570547	1.250064
Trial1	3	1	blindfold	clockwise	practice	Guided	1	0.5	0	32.71187	-0.30044	-1.45128	0.10722	0.8075892172332	-0.809619	-2.777906	0.932938
Trial1	3	1	blindfold	clockwise	practice	Guided	1	0.5	0	32.73187	-0.30042	-1.45135	0.12008	0.809377143970644	-0.858601	-2.752515	0.670602
Trial1	3	1	blindfold	clockwise	practice	Guided	1	0.5	0	32.75188	-0.30042	-1.45139	0.13315	0.811419173994898	-0.939715	-2.964105	0.901762
Trial1	3	1	blindfold	clockwise	practice	Guided	1	0.5	0	32.77187	-0.30045	-1.45142	0.15649	0.815603652212365	-0.959628	-2.663647	0.869453
Trial1	3	1	blindfold	clockwise	practice	Guided	1	0.5	0	32.79187	-0.30052	-1.45135	0.17174	0.818734939401881	-1.182499	-2.443593	1.202738
Trial1	3	1	blindfold	clockwise	practice	Guided	1	0.5	0	32.81187	-0.30059	-1.45126	0.18505	0.821698157868072	-1.287966	-2.460521	1.492457
Trial1	3	1	blindfold	clockwise	practice	Guided	1	0.5	0	32.83188	-0.30064	-1.45121	0.19872	0.824932742957554	-1.349689	-2.375885	1.394215
Trial1	3	1	blindfold	clockwise	practice	Guided	1	0.5	0	32.85187	-0.30067	-1.4512	0.21304	0.828527902204728	-1.421556	-2.48168	1.230597
Trial1	3	1	blindfold	clockwise	practice	Guided	1	0.5	0	32.87187	-0.30065	-1.45124	0.22702	0.832213014648792	-1.171608	-2.642488	1.150434
Trial1	3	1	blindfold	clockwise	practice	Guided	1	0.5	0	32.89188	-0.30059	-1.45131	0.25472	0.840134894725117	-1.000088	-2.76521	1.020783
Trial1	3	1	blindfold	clockwise	practice	Guided	1	0.5	0	32.91187	-0.30042	-1.4514	0.26876	0.844336478942704	-0.696725	-2.634024	0.852516
Trial1	3	1	blindfold	clockwise	practice	Guided	1	0.5	0	32.93187	-0.30036	-1.45137	0.28225	0.848670239554193	-0.643766	-2.722892	0.92552
Trial1	3	1	blindfold	clockwise	practice	Guided	1	0.5	0	32.95187	-0.30032	-1.45135	0.2959	0.853269537700221	-0.570064	-2.60017	0.715631
Trial1	3	1	blindfold	clockwise	practice	Guided	1	0.5	0	32.97188	-0.30027	-1.45135	0.30872	0.857752932145679	-0.451052	-2.997959	0.60426
Trial1	3	1	blindfold	clockwise	practice	Guided	1	0.5	0	32.99187	-0.30023	-1.45143	0.33273	0.866647158275135	-0.367794	-2.90486	0.238102
Trial1	3	1	blindfold	clockwise	practice	Guided	1	0.5	0	33.01187	-0.30018	-1.45156	0.34354	0.87080867809682	-0.423719	-3.052973	0.321951
Trial1	3	1	blindfold	clockwise	practice	Guided	1	0.5	0	33.03188	-0.30022	-1.45157	0.35399	0.875020572200024	-0.634762	-3.260331	0.323722
Trial1	3	1	blindfold	clockwise	practice	Guided	1	0.5	0	33.05186	-0.30031	-1.4516	0.3644	0.87936535810845	-0.855087	-3.057204	0.453227
Trial1	3	1	blindfold	clockwise	practice	Guided	1	0.5	0	33.07187	-0.30041	-1.45155	0.37331	0.883185443682878	-0.960003	-3.052973	0.656588
Trial1	3	1	blindfold	clockwise	practice	Guided	1	0.5	0	33.09187	-0.30047	-1.45151	0.39066	0.89071177247116	-1.062704	-2.815992	0.817816
Trial1	3	1	blindfold	clockwise	practice	Guided	1	0.5	0	33.11188	-0.30055	-1.45144	0.39983	0.894843179866656	-1.140754	-2.921787	1.104012
Trial1	3	1	blindfold	clockwise	practice	Guided	1	0.5	0	33.13187	-0.30057	-1.45144	0.40883	0.898918419776623	-1.087701	-2.731356	1.176973
Trial1	3	1	blindfold	clockwise	practice	Guided	1	0.5	0	33.15187	-0.30056	-1.45142	0.41822	0.903218849051893	-1.007391	-2.85831	1.176939
Trial1	3	1	blindfold	clockwise	practice	Guided	1	0.5	0	33.17188	-0.30052	-1.45145	0.42764	0.907583749513163	-0.84343	-2.942946	1.075624
Trial1	3	1	blindfold	clockwise	practice	Guided	1	0.5	0	33.19188	-0.30044	-1.45149	0.4454	0.916016034098664	-0.597702	-3.078363	1.003489
Trial1	3	1	blindfold	clockwise	practice	Guided	1	0.5	0	33.21187	-0.30027	-1.45162	0.45465	0.920401362157961	-0.487498	-3.23494	1.060691
Trial1	3	1	blindfold	clockwise	practice	Guided	1	0.5	0	33.23187	-0.30026	-1.45164	0.46372	0.924906650474297	-0.653508	-3.298417	1.120248
Trial1	3	1	blindfold	clockwise	practice	Guided	1	0.5	0	33.25188	-0.30032	-1.45165	0.47323	0.929762732373007	-0.874622	-3.323808	1.31324
Trial1	3	1	blindfold	clockwise	practice	Guided	1	0.5	0	33.27187	-0.3004	-1.45165	0.48279	0.934733288073045	-0.994886	-3.14184	1.475526
Trial1	3	1	blindfold	clockwise	practice	Guided	1	0.5	0	33.29187	-0.30048	-1.45158	0.50377	0.945807829341378	-1.018158	-2.926019	1.535815
Trial1	3	1	blindfold	clockwise	practice	Guided	1	0.5	0	33.31187	-0.30051	-1.4514	0.51466	0.95167807547102	-1.110979	-2.634024	1.625273
Trial1	3	1	blindfold	clockwise	practice	Guided	1	0.5	0	33.33188	-0.30054	-1.45135	0.52678	0.958311781252245	-1.113151	-2.786369	1.663393
Trial1	3	1	blindfold	clockwise	practice	Guided	1	0.5	0	33.35187	-0.30056	-1.4514	0.53898	0.965088471499762	-1.08392	-2.887932	1.624075
Trial1	3	1	blindfold	clockwise	practice	Guided	1	0.5	0	33.37187	-0.30053	-1.45142	0.55181	0.972287309478778	-0.889517	-3.048741	1.348452
Trial1	3	1	blindfold	clockwise	practice	Guided	1	0.5	0	33.39188	-0.30045	-1.45153	0.57648	0.986432641102101	-0.687488	-3.218013	1.131245
Trial1	3	1	blindfold	clockwise	practice	Guided	1	0.5	0	33.41187	-0.30021	-1.45163	0.58848	0.993299928524238	-0.188993	-3.336503	0.872328
Trial1	3	1	blindfold	clockwise	practice	Guided	1	0.5	0	33.43187	-0.30013	-1.45166	0.6005	1.00040405209829	-0.257563	-3.218013	0.758391
Trial1	3	1	blindfold	clockwise	practice	Guided	1	0.5	0	33.45187	-0.30012	-1.45168	0.61181	1.00722565453352	-0.374766	-3.594643	0.811245
Trial1	3	1	blindfold	clockwise	practice	Guided	1	0.5	0	33.47188	-0.30016	-1.45173	0.62301	1.01409932733133	-0.45506	-3.476153	0.487683
Trial1	3	1	blindfold	clockwise	practice	Guided	1	0.5	0	33.49187	-0.30023	-1.45175	0.6441801	1.02729547656841	-0.569231	-3.535398	0.834874
Trial1	3	1	blindfold	clockwise	practice	Guided	1	0.5	0	33.51187	-0.30031	-1.45165	0.654	1.03354344510077	-0.656704	-3.294185	0.860986
Trial1	3	1	blindfold	clockwise	practice	Guided	1	0.5	0	33.53188	-0.30035	-1.45162	0.66426	1.04009688314102	-0.79221	-3.112218	0.906572
Trial1	3	1	blindfold	clockwise	practice	Guided	1	0.5	0	33.55186	-0.30038	-1.45157	0.67433	1.04657970288752	-0.853599	-3.201086	0.922757
Trial1	3	1	blindfold	clockwise	practice	Guided	1	0.5	0	33.57187	-0.30041	-1.45159	0.68394	1.05282006373394	-0.76814	-3.230708	0.934834
Trial1	3	1	blindfold	clockwise	practice	Guided	1	0.5	0	33.59187	-0.30041	-1.4516	0.7028199	1.06518169573751	-0.724243	-3.158768	1.019534
Trial1	3	1	blindfold	clockwise	practice	Guided	1	0.5	0	33.61188	-0.30036	-1.45162	0.71212	1.07130341629054	-0.649254	-3.120681	0.982989
Trial1	3	1	blindfold	clockwise	practice	Guided	1	0.5	0	33.63187	-0.30033	-1.4516	0.72169	1.07766624558351	-0.648804	-3.192622	1.067178
Trial1	3	1	blindfold	clockwise	practice	Guided	1	0.5	0	33.65187	-0.3003	-1.4516	0.73096	1.08387390029667	-0.557803	-3.162999	1.019975
Trial1	3	1	blindfold	clockwise	practice	Guided	1	0.5	0	33.67188	-0.30029	-1.45158	0.74027	1.09016687430301	-0.616429	-3.103754	1.162215
Trial1	3	1	blindfold	clockwise	practice	Guided	1	0.5	0	33.69188	-0.30029	-1.45155	0.7593	1.1031774986713	-0.558681	-3.14184	1.079042
Trial1	3	1	blindfold	clockwise	practice	Guided	1	0.5	0	33.71187	-0.3003	-1.45154	0.76907	1.10993189127181	-0.670717	-3.095291	1.064593
Trial1	3	1	blindfold	clockwise	practice	Guided	1	0.5	0	33.73187	-0.30031	-1.45155	0.77854	1.11652166516944	-0.651539	-3.18839	1.008871
Trial1	3	1	blindfold	clockwise	practice	Guided	1	0.5	0	33.75188	-0.3003	-1.45159	0.788	1.12313136979577	-0.537213	-3.175695	1.057035
Trial1	3	1	blindfold	clockwise	practice	Guided	1	0.5	0	33.77187	-0.30028	-1.45159	0.79775	1.12997926635842	-0.525486	-3.218013	1.026963
Trial1	3	1	blindfold	clockwise	practice	Guided	1	0.5	0	33.79187	-0.30028	-1.45159	0.80279	1.13354305071427	-0.606134	-3.167231	1.094809
Trial1	3	1	blindfold	clockwise	practice	Guided	1	0.5	0	33.81187	-0.30032	-1.45152	0.80216	1.13312519654279	-1.135774	-1.855373	3.304959
Trial1	3	1	blindfold	clockwise	practice	Guided	1	0.5	0	33.83188	-0.30047	-1.45127	0.80196	1.13308959930867	-1.810948	-2.650952	3.297792
Trial1	3	1	blindfold	clockwise	practice	Guided	1	0.5	0	33.85187	-0.30058	-1.45125	0.8018399	1.13308235799059	-1.676136	-1.537988	3.008138
Trial1	3	1	blindfold	clockwise	practice	Guided	1	0.5	0	33.87187	-0.30063	-1.45113	0.8018	1.13308939040624	-1.544169	-2.591706	3.130907
Trial1	3	1	blindfold	clockwise	practice	Guided	1	0.5	0	33.89188	-0.30063	-1.45115	0.80153	1.13289838407219	-1.123369	-2.494375	2.464357
Trial1	3	1	blindfold	clockwise	practice	Guided	1	0.5	0	33.91187	-0.30056	-1.45124	0.80149	1.13282061419581	-0.601774	-3.048741	2.31889
Trial1	3	1	blindfold	clockwise	practice	Guided	1	0.5	0	33.93187	-0.30054	-1.45129	0.80149	1.13280648222748	-0.468975	-2.587475	2.609878
Trial1	3	1	blindfold	clockwise	practice	Guided	1	0.5	0	33.95187	-0.30053	-1.45129	0.8015	1.13280651177438	-0.726319	-2.71866	3.16754
Trial1	3	1	blindfold	clockwise	practice	Guided	1	0.5	0	33.97188	-0.30052	-1.45129	0.80153	1.13282064844229	-0.927799	-2.278553	3.612574
Trial1	3	1	blindfold	clockwise	practice	Guided	1	0.5	0	33.99187	-0.30052	-1.45126	0.8017099	1.13294797710723	-1.158589	-1.969632	3.937292
Trial1	3	1	blindfold	clockwise	practice	Guided	1	0.5	0	34.01187	-0.30054	-1.45115	0.8017499	1.13299040848812	-1.220172	-1.732651	4.101268
Trial1	3	1	blindfold	clockwise	practice	Guided	1	0.5	0	34.03188	-0.30054	-1.45112	0.80176	1.13299753670453	-1.077709	-2.138904	4.02515
Trial1	3	1	blindfold	clockwise	practice	Guided	1	0.5	0	34.05186	-0.30054	-1.45112	0.80177	1.13300462278646	-0.91462	-2.126208	3.763253
Trial1	3	1	blindfold	clockwise	practice	Guided	1	0.5	0	34.07187	-0.30053	-1.45112	0.80177	1.13299756863282	-0.7539	-2.447825	3.690812
Trial1	3	1	blindfold	clockwise	practice	Guided	1	0.5	0	34.09187	-0.30052	-1.45112	0.80178	1.13299753750075	-0.633893	-2.456289	3.608115
Trial1	3	1	blindfold	clockwise	practice	Guided	1	0.5	0	34.11188	-0.3005	-1.45114	0.80179	1.13299049479191	-0.61478	-2.511302	3.783702
Trial1	3	1	blindfold	clockwise	practice	Guided	1	0.5	0	34.13187	-0.30049	-1.45114	0.8018	1.13299046410032	-0.681233	-2.291249	3.867496
Trial1	3	1	blindfold	clockwise	practice	Guided	1	0.5	0	34.15187	-0.30049	-1.45114	0.80181	1.13299759276099	-0.748997	-2.172758	4.00605
Trial1	3	1	blindfold	clockwise	practice	Guided	1	0.5	0	34.17188	-0.30048	-1.45113	0.80183	1.13300467000143	-0.742119	-1.940009	4.047721
Trial1	3	1	blindfold	clockwise	practice	Guided	1	0.5	0	34.19188	-0.30048	-1.45112	0.80187	1.13303297470612	-0.651381	-1.978095	4.151836
Trial1	3	1	blindfold	clockwise	practice	Guided	1	0.5	0	34.21187	-0.30046	-1.4511	0.80188	1.13302591266414	-0.435462	-1.855373	4.185575
Trial1	3	1	blindfold	clockwise	practice	Guided	1	0.5	0	34.23187	-0.30044	-1.45108	0.8019	1.1330259802266	-0.279035	-1.868069	4.193315
Trial1	3	1	blindfold	clockwise	practice	Guided	1	0.5	0	34.25188	-0.30043	-1.45107	0.80192	1.13303303826242	-0.182041	-1.703028	4.250785
Trial1	3	1	blindfold	clockwise	practice	Guided	1	0.5	0	34.27187	-0.3004	-1.45104	0.80195	1.13303309961706	-0.006041	-1.66071	4.286843
Trial1	3	1	blindfold	clockwise	practice	Guided	1	0.5	0	34.29187	-0.30037	-1.451	0.80199	1.13304022922972	-0.0047487	-1.559147	4.307803
Trial1	3	1	blindfold	clockwise	practice	Guided	1	0.5	0	34.31187	-0.30032	-1.45095	0.80199	1.13300490434583	0.046771	-1.550684	4.195427
Trial1	3	1	blindfold	clockwise	practice	Guided	1	0.5	0	34.33188	-0.3003	-1.45094	0.802	1.13299786706926	0.090759	-1.609929	4.18446
Trial1	3	1	blindfold	clockwise	practice	Guided	1	0.5	0	34.35187	-0.30028	-1.45093	0.802	1.13298374190081	0.212464	-1.597233	4.131119
Trial1	3	1	blindfold	clockwise	practice	Guided	1	0.5	0	34.37187	-0.30026	-1.45092	0.80201	1.13297666309435	0.344719	-1.580306	4.106616
Trial1	3	1	blindfold	clockwise	practice	Guided	1	0.5	0	34.39188	-0.30023	-1.4509	0.80202	1.13296251190596	0.429294	-1.546452	4.105918
Trial1	3	1	blindfold	clockwise	practice	Guided	1	0.5	0	34.41187	-0.30017	-1.45087	0.80203	1.13292722817935	0.475403	-1.44912	4.21263
Trial1	3	1	blindfold	clockwise	practice	Guided	1	0.5	0	34.43187	-0.30014	-1.45085	0.80204	1.13291318437511	0.400242	-1.436425	4.301131
Trial1	3	1	blindfold	clockwise	practice	Guided	1	0.5	0	34.45187	-0.30013	-1.45084	0.80205	1.13291315906014	0.413699	-1.411034	4.380284
Trial1	3	1	blindfold	clockwise	practice	Guided	1	0.5	0	34.47188	-0.30011	-1.45083	0.80206	1.13290612509725	0.389219	-1.411034	4.343842
Trial1	3	1	blindfold	clockwise	practice	Guided	1	0.5	0	34.49187	-0.30009	-1.45082	0.80207	1.13289902828591	0.527676	-1.453352	4.272707
Trial1	3	1	blindfold	clockwise	practice	Guided	1	0.5	0	34.51187	-0.30006	-1.4508	0.80208	1.13288498660536	0.590895	-1.529525	4.290079
Trial1	3	1	blindfold	clockwise	practice	Guided	1	0.5	0	34.53188	-0.30004	-1.4508	0.80209	1.13287795396881	0.551553	-1.533756	4.304982
Trial1	3	1	blindfold	clockwise	practice	Guided	1	0.5	0	34.55186	-0.30003	-1.4508	0.8021	1.1328779299765	0.630841	-1.457584	4.367701
Trial1	3	1	blindfold	clockwise	practice	Guided	1	0.5	0	34.57187	-0.30001	-1.45079	0.80211	1.13287085580033	0.62599	-1.372948	4.439502
Trial1	3	1	blindfold	clockwise	practice	Guided	1	0.5	0	34.59187	-0.29999	-1.45078	0.80215	1.13288509465557	0.793179	-1.262921	4.480294
Trial1	3	1	blindfold	clockwise	practice	Guided	1	0.5	0	34.61188	-0.29969	-1.4507	0.80213	1.13265913489116	1.1596	-1.271385	4.262432
Trial1	3	1	blindfold	clockwise	practice	Guided	1	0.5	0	34.63187	-0.29917	-1.45067	0.8021	1.13227076411152	1.100972	-1.271385	4.189138
Trial1	3	1	blindfold	clockwise	practice	Guided	1	0.5	0	34.65187	-0.29832	-1.45066	0.80206	1.13164264305137	1.220583	-1.313703	4.110864
Trial1	3	1	blindfold	clockwise	practice	Guided	1	0.5	0	34.67188	-0.297	-1.45065	0.80204	1.13069766609494	1.279536	-1.267153	4.076978
Trial1	3	1	blindfold	clockwise	practice	Guided	1	0.5	0	34.69188	-0.29518	-1.45064	0.80202	1.12940129037684	1.380581	-1.216371	4.07705
Trial1	3	1	blindfold	clockwise	practice	Guided	1	0.5	0	34.71187	-0.29029	-1.4506	0.80203	1.12597084752898	1.308769	-1.182517	4.048527
Trial1	3	1	blindfold	clockwise	practice	Guided	1	0.5	0	34.73187	-0.28701	-1.45059	0.80205	1.12368543456497	1.273409	-1.178285	4.101662
Trial1	3	1	blindfold	clockwise	practice	Guided	1	0.5	0	34.75188	-0.28337	-1.45058	0.80208	1.12116052432253	1.363244	-1.11904	4.164731
Trial1	3	1	blindfold	clockwise	practice	Guided	1	0.5	0	34.77187	-0.27911	-1.45057	0.80211	1.11820963924577	1.339572	-1.127504	4.204817
Trial1	3	1	blindfold	clockwise	practice	Guided	1	0.5	0	34.79187	-0.27449	-1.45057	0.8021801	1.11504600523021	1.367987	-1.127504	4.299157
Trial1	3	1	blindfold	clockwise	practice	Guided	1	0.5	0	34.81187	-0.26358	-1.45053	0.80219	1.10750314368911	1.398596	-1.013245	4.385937
Trial1	3	1	blindfold	clockwise	practice	Guided	1	0.5	0	34.83188	-0.25723	-1.45051	0.80217	1.10312008547246	1.301888	-1.042868	4.341716
Trial1	3	1	blindfold	clockwise	practice	Guided	1	0.5	0	34.85187	-0.25085	-1.45051	0.80214	1.09872848607042	1.200554	-1.02594	4.284722
Trial1	3	1	blindfold	clockwise	practice	Guided	1	0.5	0	34.87187	-0.24371	-1.45052	0.80212	1.0938468839142	1.259788	-1.034404	4.26249
Trial1	3	1	blindfold	clockwise	practice	Guided	1	0.5	0	34.89188	-0.23637	-1.45051	0.80208	1.08884028018391	1.434364	-0.975159	4.221253
Trial1	3	1	blindfold	clockwise	practice	Guided	1	0.5	0	34.91187	-0.21955	-1.4505	0.80207	1.07752885090218	1.666297	-1.047099	4.128188
Trial1	3	1	blindfold	clockwise	practice	Guided	1	0.5	0	34.93187	-0.20991	-1.45051	0.80208	1.07112304493652	1.637292	-1.017477	4.157409
Trial1	3	1	blindfold	clockwise	practice	Guided	1	0.5	0	34.95187	-0.19985	-1.45051	0.80208	1.06448221947138	1.60235	-0.983622	4.157426
Trial1	3	1	blindfold	clockwise	practice	Guided	1	0.5	0	34.97188	-0.18944	-1.45051	0.8021	1.05768234576979	1.693984	-1.055563	4.211548
Trial1	3	1	blindfold	clockwise	practice	Guided	1	0.5	0	34.99187	-0.17805	-1.4505	0.80213	1.05031634503639	1.613914	-0.983622	4.231926
Trial1	3	1	blindfold	clockwise	practice	Guided	1	0.5	0	35.01187	-0.15301	-1.45046	0.80216	1.03435133470686	1.432377	-0.886291	4.363111
Trial1	3	1	blindfold	clockwise	practice	Guided	1	0.5	0	35.03188	-0.13942	-1.45046	0.80219	1.02584927997421	1.449104	-0.898986	4.409888
Trial1	3	1	blindfold	clockwise	practice	Guided	1	0.5	0	35.05186	-0.12571	-1.45046	0.80221	1.01737595801484	1.340748	-0.915914	4.462029
Trial1	3	1	blindfold	clockwise	practice	Guided	1	0.5	0	35.07187	-0.11164	-1.45047	0.80223	1.00879951972975	1.363149	-0.954	4.414483
Trial1	3	1	blindfold	clockwise	practice	Guided	1	0.5	0	35.09187	-0.09635799	-1.45047	0.8022701	0.999639983996022	1.360951	-0.937073	4.49375
Trial1	3	1	blindfold	clockwise	practice	Guided	1	0.5	0	35.11188	-0.066985	-1.45046	0.80228	0.982407857472734	1.313952	-0.949768	4.585785
Trial1	3	1	blindfold	clockwise	practice	Guided	1	0.5	0	35.13187	-0.051621	-1.45046	0.80228	0.973621557577124	1.23347	-0.954	4.56511
Trial1	3	1	blindfold	clockwise	practice	Guided	1	0.5	0	35.15187	-0.035537	-1.45047	0.80228	0.964599964584398	1.1924	-0.898986	4.551879
Trial1	3	1	blindfold	clockwise	practice	Guided	1	0.5	0	35.17188	-0.019731	-1.45046	0.8023	0.955931778150935	1.143064	-0.932841	4.577069
Trial1	3	1	blindfold	clockwise	practice	Guided	1	0.5	0	35.19188	-0.0032714	-1.45045	0.80233	0.947109053054877	1.204308	-0.941304	4.639387
Trial1	3	1	blindfold	clockwise	practice	Guided	1	0.5	0	35.21187	0.029191	-1.45044	0.80235	0.930283081635752	1.166162	-0.865132	4.705553
Trial1	3	1	blindfold	clockwise	practice	Guided	1	0.5	0	35.23187	0.046111	-1.45043	0.80239	0.921870327635292	1.158952	-0.772032	4.785293
Trial1	3	1	blindfold	clockwise	practice	Guided	1	0.5	0	35.25188	0.063137	-1.45041	0.80242	0.913634044588758	1.151898	-0.797423	4.855979
Trial1	3	1	blindfold	clockwise	practice	Guided	1	0.5	0	35.27187	0.079274	-1.45041	0.80244	0.906046523051315	1.184876	-0.843973	4.847512
Trial1	3	1	blindfold	clockwise	practice	Guided	1	0.5	0	35.29187	0.096562	-1.45042	0.8025	0.898202920647793	1.115152	-0.958232	4.896898
Trial1	3	1	blindfold	clockwise	practice	Guided	1	0.5	0	35.31187	0.13029	-1.45044	0.80255	0.883613045410181	1.023745	-0.839741	5.154743
Trial1	3	1	blindfold	clockwise	practice	Guided	1	0.5	0	35.33188	0.14769	-1.45042	0.80256	0.876484367090664	1.226633	-0.69586	5.088572
Trial1	3	1	blindfold	clockwise	practice	Guided	1	0.5	0	35.35187	0.16466	-1.45041	0.8025401	0.869783579493387	1.133021	-0.776264	5.136338
Trial1	3	1	blindfold	clockwise	practice	Guided	1	0.5	0	35.37187	0.18221	-1.45042	0.80253	0.86315981780097	1.051287	-0.797423	5.070659
Trial1	3	1	blindfold	clockwise	practice	Guided	1	0.5	0	35.39188	0.19922	-1.45044	0.80256	0.857071243088643	0.998773	-0.886291	5.081117
Trial1	3	1	blindfold	clockwise	practice	Guided	1	0.5	0	35.41187	0.23352	-1.45043	0.80256	0.845644191208993	1.092518	-0.839741	5.153791
Trial1	3	1	blindfold	clockwise	practice	Guided	1	0.5	0	35.43187	0.25088	-1.45043	0.8025401	0.840316206564386	1.033476	-0.911682	5.090529
Trial1	3	1	blindfold	clockwise	practice	Guided	1	0.5	0	35.45187	0.26767	-1.45045	0.80252	0.835473243108039	0.858088	-0.983622	5.050173
Trial1	3	1	blindfold	clockwise	practice	Guided	1	0.5	0	35.47188	0.28479	-1.45047	0.80251	0.830865619289658	0.843716	-0.915914	5.017161
Trial1	3	1	blindfold	clockwise	practice	Guided	1	0.5	0	35.49187	0.30069	-1.45046	0.80255	0.826928660225806	0.907379	-0.970927	5.04117
Trial1	3	1	blindfold	clockwise	practice	Guided	1	0.5	0	35.51187	0.33363	-1.45042	0.80257	0.819632576108134	0.902321	-0.882059	5.115851
Trial1	3	1	blindfold	clockwise	practice	Guided	1	0.5	0	35.53188	0.35023	-1.45042	0.8026	0.816454439843212	0.847424	-0.767801	5.170698
Trial1	3	1	blindfold	clockwise	practice	Guided	1	0.5	0	35.55186	0.36617	-1.45041	0.80262	0.813701005333454	0.816199	-0.772032	5.201666
Trial1	3	1	blindfold	clockwise	practice	Guided	1	0.5	0	35.57187	0.38194	-1.4504	0.8026301	0.811266408859633	0.939995	-0.827046	5.243878
Trial1	3	1	blindfold	clockwise	practice	Guided	1	0.5	0	35.59187	0.3981	-1.45039	0.8026	0.809042896374723	0.955276	-0.755105	5.190086
Trial1	3	1	blindfold	clockwise	practice	Guided	1	0.5	0	35.61188	0.42891	-1.4504	0.80259	0.80573228690669	1.116702	-0.683165	5.135674
Trial1	3	1	blindfold	clockwise	practice	Guided	1	0.5	0	35.63187	0.44501	-1.4504	0.80259	0.804471645018426	1.102725	-0.818582	5.227626
Trial1	3	1	blindfold	clockwise	practice	Guided	1	0.5	0	35.65187	0.46065	-1.4504	0.80259	0.803554074709349	1.093218	-0.69586	5.155702
Trial1	3	1	blindfold	clockwise	practice	Guided	1	0.5	0	35.67188	0.4768	-1.4504	0.80258	0.802915246840848	1.140398	-0.763569	5.201968
Trial1	3	1	blindfold	clockwise	practice	Guided	1	0.5	0	35.69188	0.49251	-1.4504	0.80253	0.802564941745609	0.961188	-0.8609	5.140073
Trial1	3	1	blindfold	clockwise	practice	Guided	1	0.5	0	35.71187	0.52388	-1.45041	0.80248	0.80283521145223	0.971569	-0.8609	4.959883
Trial1	3	1	blindfold	clockwise	practice	Guided	1	0.5	0	35.73187	0.54003	-1.45042	0.80243	0.803427821529919	1.037879	-0.793191	4.882884
Trial1	3	1	blindfold	clockwise	practice	Guided	1	0.5	0	35.75188	0.55567	-1.45042	0.80241	0.804338840306322	1.064642	-0.784728	4.818294
Trial1	3	1	blindfold	clockwise	practice	Guided	1	0.5	0	35.77187	0.57134	-1.45043	0.80238	0.805545157068033	1.069571	-0.797423	4.726409
Trial1	3	1	blindfold	clockwise	practice	Guided	1	0.5	0	35.79187	0.5876	-1.45042	0.80229	0.807058203037013	1.222191	-0.924377	4.676682
Trial1	3	1	blindfold	clockwise	practice	Guided	1	0.5	0	35.81187	0.61989	-1.45042	0.80226	0.811168714964235	1.237876	-0.962463	4.537099
Trial1	3	1	blindfold	clockwise	practice	Guided	1	0.5	0	35.83188	0.63694	-1.45042	0.80225	0.813853534432298	1.248964	-0.835509	4.480578
Trial1	3	1	blindfold	clockwise	practice	Guided	1	0.5	0	35.85187	0.65376	-1.45041	0.80225	0.816851966649453	1.406459	-0.81435	4.434324
Trial1	3	1	blindfold	clockwise	practice	Guided	1	0.5	0	35.87187	0.67091	-1.45039	0.80222	0.820223891027781	1.325748	-0.776264	4.396442
Trial1	3	1	blindfold	clockwise	practice	Guided	1	0.5	0	35.89188	0.68888	-1.45039	0.80213	0.824068122818932	1.130316	-0.920145	4.275213
Trial1	3	1	blindfold	clockwise	practice	Guided	1	0.5	0	35.91187	0.72492	-1.45042	0.80212	0.83305790234963	1.18136	-0.822814	4.25578
Trial1	3	1	blindfold	clockwise	practice	Guided	1	0.5	0	35.93187	0.74357	-1.4504	0.8021	0.838266529107568	1.40238	-0.712787	4.212943
Trial1	3	1	blindfold	clockwise	practice	Guided	1	0.5	0	35.95187	0.76153	-1.45038	0.80207	0.843631546761432	1.417661	-0.839741	4.166978
Trial1	3	1	blindfold	clockwise	practice	Guided	1	0.5	0	35.97188	0.7804101	-1.4504	0.80201	0.849617464861712	1.148536	-0.848205	3.978181
Trial1	3	1	blindfold	clockwise	practice	Guided	1	0.5	0	35.99187	0.80003	-1.45043	0.80197	0.85625573616205	1.002158	-0.898986	3.871511
Trial1	3	1	blindfold	clockwise	practice	Guided	1	0.5	0	36.01187	0.83838	-1.45043	0.80202	0.870480911023256	1.427333	-0.750873	4.087719
Trial1	3	1	blindfold	clockwise	practice	Guided	1	0.5	0	36.03188	0.85801	-1.45039	0.80203	0.878307021653307	1.331964	-0.64931	4.032893
Trial1	3	1	blindfold	clockwise	practice	Guided	1	0.5	0	36.05186	0.87858	-1.45036	0.80198	0.886845336854953	1.030909	-0.801655	3.938665
Trial1	3	1	blindfold	clockwise	practice	Guided	1	0.5	0	36.07187	0.89863	-1.45037	0.80194	0.895552121080415	0.846335	-0.856668	3.853534
Trial1	3	1	blindfold	clockwise	practice	Guided	1	0.5	0	36.09187	0.92036	-1.45039	0.802	0.905486955836878	1.033464	-0.759337	3.990663
Trial1	3	1	blindfold	clockwise	practice	Guided	1	0.5	0	36.11188	0.96113	-1.45037	0.80204	0.925153538445081	1.339807	-0.810119	4.184393
Trial1	3	1	blindfold	clockwise	practice	Guided	1	0.5	0	36.13187	0.9803801	-1.45036	0.80202	0.934880209748154	1.038565	-0.640847	3.951708
Trial1	3	1	blindfold	clockwise	practice	Guided	1	0.5	0	36.15187	1.00093	-1.45036	0.80197	0.945561582052893	0.659192	-0.801655	3.941213
Trial1	3	1	blindfold	clockwise	practice	Guided	1	0.5	0	36.17188	1.02185	-1.45037	0.80196	0.956800522493545	0.827936	-0.594297	3.932589
Trial1	3	1	blindfold	clockwise	practice	Guided	1	0.5	0	36.19188	1.04203	-1.45033	0.80201	0.967996144362484	1.169793	-0.700092	4.011473
Trial1	3	1	blindfold	clockwise	practice	Guided	1	0.5	0	36.21187	1.08333	-1.45026	0.80199	0.991696496776867	1.264153	-0.560368	3.943384
Trial1	3	1	blindfold	clockwise	practice	Guided	1	0.5	0	36.23187	1.10445	-1.45028	0.80193	1.00421682575732	0.830039	-0.704249	3.906641
Trial1	3	1	blindfold	clockwise	practice	Guided	1	0.5	0	36.25188	1.12612	-1.45032	0.80185	1.01734442271231	0.703998	-0.640772	3.741781
Trial1	3	1	blindfold	clockwise	practice	Guided	1	0.5	0	36.27187	1.14816	-1.45037	0.80182	1.0310318796333	0.906309	-0.835435	3.756224
Trial1	3	1	blindfold	clockwise	practice	Guided	1	0.5	0	36.29187	1.16762	-1.4504	0.80182	1.04337517953077	1.259781	-0.742335	3.648105
Trial1	3	1	blindfold	clockwise	practice	Guided	1	0.5	0	36.31187	1.21039	-1.45039	0.80185	1.07126912459155	1.156422	-0.678858	3.743913
Trial1	3	1	blindfold	clockwise	practice	Guided	1	0.5	0	36.33188	1.23239	-1.45036	0.8019	1.08601972194707	0.85819	-0.712713	3.922946
Trial1	3	1	blindfold	clockwise	practice	Guided	1	0.5	0	36.35187	1.25368	-1.45032	0.80193	1.10051132403853	0.817602	-0.522262	3.820954
Trial1	3	1	blindfold	clockwise	practice	Guided	1	0.5	0	36.37187	1.27484	-1.4503	0.80195	1.11512362511058	0.898954	-0.568812	3.955695
Trial1	3	1	blindfold	clockwise	practice	Guided	1	0.5	0	36.39188	1.29659	-1.45028	0.80191	1.13031645919461	0.988687	-0.556066	3.812336
Trial1	3	1	blindfold	clockwise	practice	Guided	1	0.5	0	36.41187	1.30499	-1.4503	0.80189	1.13623786560884	6.243803	-1.351604	3.873195
Trial1	3	1	blindfold	clockwise	practice	Guided	1	0.5	0	36.43187	1.30339	-1.45037	0.80163	1.13492124097542	4.637681	-1.135782	2.888736
Trial1	3	1	blindfold	clockwise	practice	Guided	1	0.5	0	36.45187	1.30232	-1.45052	0.80126	1.13390253850523	0.720188	-2.062546	2.084557
Trial1	3	1	blindfold	clockwise	practice	Guided	1	0.5	0	36.47188	1.30089	-1.45076	0.80114	1.13280627577471	-1.171262	-0.856483	2.074833
Trial1	3	1	blindfold	clockwise	practice	Guided	1	0.5	0	36.49187	1.29903	-1.45051	0.80194	1.13205863450787	0.087136	-0.16663	3.246248
Trial1	3	1	blindfold	clockwise	practice	Guided	1	0.5	0	36.51187	1.29884	-1.44989	0.802	1.13196708980653	3.132604	0.044884	4.001543
Trial1	3	1	blindfold	clockwise	practice	Guided	1	0.5	0	36.53188	1.30118	-1.4499	0.80187	1.13352762599452	1.498458	-0.378237	3.322105
Trial1	3	1	blindfold	clockwise	practice	Guided	1	0.5	0	36.55186	1.30114	-1.45	0.80177	1.13342868987547	0.558671	-0.314659	3.355762
Trial1	3	1	blindfold	clockwise	practice	Guided	1	0.5	0	36.57187	1.30071	-1.45009	0.80178	1.133131761814	1.346624	-0.390745	3.634995
Trial1	3	1	blindfold	clockwise	practice	Guided	1	0.5	0	36.59187	1.30074	-1.45011	0.80178	1.13315298983646	2.613776	-0.559966	3.637088
Trial1	3	1	blindfold	clockwise	practice	Guided	1	0.5	0	36.61188	1.30113	-1.45017	0.80178	1.13342865336557	2.280965	-0.699615	3.383691
Trial1	3	1	blindfold	clockwise	practice	Guided	1	0.5	0	36.63187	1.30112	-1.45018	0.80177	1.13341453418957	1.722134	-0.504952	3.417183
Trial1	3	1	blindfold	clockwise	practice	Guided	1	0.5	0	36.65187	1.30108	-1.45018	0.80177	1.13338622334901	1.642292	-0.394816	3.553076
Trial1	3	1	blindfold	clockwise	practice	Guided	1	0.5	0	36.67188	1.30106	-1.45018	0.80178	1.13337910985735	1.999596	-0.377788	3.654636
Trial1	3	1	blindfold	clockwise	practice	Guided	1	0.5	0	36.69188	1.30106	-1.45018	0.80178	1.13337910985735	2.181159	-0.394607	3.709436
Trial1	3	1	blindfold	clockwise	practice	Guided	1	0.5	0	36.71187	1.30106	-1.45019	0.80177	1.13337206819437	1.992552	-0.593375	3.454529
Trial1	3	1	blindfold	clockwise	practice	Guided	1	0.5	0	36.73187	1.30106	-1.45019	0.80176	1.1333649844098	1.914942	-0.669547	3.287931
Trial1	3	1	blindfold	clockwise	practice	Guided	1	0.5	0	36.75188	1.30105	-1.4502	0.80173	1.13333678205609	1.98363	-0.733024	3.123274
Trial1	3	1	blindfold	clockwise	practice	Guided	1	0.5	0	36.77187	1.30105	-1.45021	0.80167	1.1332943229718	2.039826	-0.821892	2.990152
Trial1	3	1	blindfold	clockwise	practice	Guided	1	0.5	0	36.79187	1.30104	-1.45024	0.80151	1.13317404194904	1.997532	-0.944614	2.810736
Trial1	3	1	blindfold	clockwise	practice	Guided	1	0.5	0	36.81187	1.30101	-1.45032	0.80143	1.13309614479141	1.801666	-1.088496	2.483042
Trial1	3	1	blindfold	clockwise	practice	Guided	1	0.5	0	36.83188	1.30099	-1.45037	0.80135	1.13302549633397	1.783771	-1.156204	2.289728
Trial1	3	1	blindfold	clockwise	practice	Guided	1	0.5	0	36.85187	1.30097	-1.45041	0.80126	1.13294776749456	1.741495	-1.236609	2.110297
Trial1	3	1	blindfold	clockwise	practice	Guided	1	0.5	0	36.87187	1.30096	-1.45046	0.80118	1.13288411788114	1.756389	-1.376258	1.867252
Trial1	3	1	blindfold	clockwise	practice	Guided	1	0.5	0	36.89188	1.30095	-1.45051	0.80104	1.13277802537384	1.865677	-1.439735	1.760368
Trial1	3	1	blindfold	clockwise	practice	Guided	1	0.5	0	36.91187	1.30096	-1.4506	0.80098	1.13274270461739	1.926606	-1.600543	1.42493
Trial1	3	1	blindfold	clockwise	practice	Guided	1	0.5	0	36.93187	1.30096	-1.45064	0.80093	1.13270730137662	1.91095	-1.668252	1.304107
Trial1	3	1	blindfold	clockwise	practice	Guided	1	0.5	0	36.95187	1.30096	-1.45068	0.80089	1.13267906387075	1.929529	-1.782511	1.248142
Trial1	3	1	blindfold	clockwise	practice	Guided	1	0.5	0	36.97188	1.30096	-1.45071	0.80086	1.13265782298706	1.88791	-1.816365	1.194444
Trial1	3	1	blindfold	clockwise	practice	Guided	1	0.5	0	36.99187	1.30096	-1.45074	0.80081	1.13262246454254	1.914113	-1.841756	1.144696
Trial1	3	1	blindfold	clockwise	practice	Guided	1	0.5	0	37.01187	1.30096	-1.45079	0.80077	1.13259418701032	1.881245	-1.930624	0.945921
Trial1	3	1	blindfold	clockwise	practice	Guided	1	0.5	0	37.03188	1.30095	-1.45082	0.8006999	1.13253758962531	1.875794	-1.998333	0.784249
Trial1	3	1	blindfold	clockwise	practice	Guided	1	0.5	0	37.05186	1.30095	-1.45086	0.80059	1.13245984350387	1.822642	-2.0872	0.519793
Trial1	3	1	blindfold	clockwise	practice	Guided	1	0.5	0	37.07187	1.30094	-1.45092	0.80044	1.13234674794106	1.85944	-2.167605	0.15238
Trial1	3	1	blindfold	clockwise	practice	Guided	1	0.5	0	37.09187	1.30094	-1.45099	0.80015	1.13214178613679	1.825069	-2.290327	-0.15054
Trial1	3	1	blindfold	clockwise	practice	Guided	1	0.5	0	37.11188	1.30094	-1.45115	0.79998	1.13202164903731	1.974518	-2.595016	-0.766956
Trial1	3	1	blindfold	clockwise	practice	Guided	1	0.5	0	37.13187	1.30095	-1.45124	0.79957	1.13173901870664	1.860683	-2.730434	-1.137425
Trial1	3	1	blindfold	clockwise	practice	Guided	1	0.5	0	37.15187	1.30094	-1.45131	0.7986799	1.13110326743832	1.819461	-2.798143	-1.468098
Trial1	3	1	blindfold	clockwise	practice	Guided	1	0.5	0	37.17188	1.30091	-1.45143	0.79701	1.12990343350693	1.877384	-2.840461	-1.994966
Trial1	3	1	blindfold	clockwise	practice	Guided	1	0.5	0	37.19188	1.30091	-1.45143	0.79701	1.12990343350693	1.877384	-2.840461	-1.994966
Trial1	3	1	blindfold	clockwise	practice	Guided	1	0.5	0	37.21187	1.30091	-1.45143	0.78728	1.12306124617636	1.877384	-2.899706	-1.994966
Trial1	3	1	blindfold	clockwise	practice	Guided	1	0.5	0	37.23187	1.30091	-1.45145	0.78116	1.11877958626215	1.79675	-2.810838	-2.154187
Trial1	3	1	blindfold	clockwise	practice	Guided	1	0.5	0	37.25188	1.3009	-1.45142	0.77484	1.11436879142187	1.738319	-2.840461	-1.995938
Trial1	3	1	blindfold	clockwise	practice	Guided	1	0.5	0	37.27187	1.30087	-1.4514	0.76739	1.10918000619102	1.70616	-2.760057	-2.090872
Trial1	3	1	blindfold	clockwise	practice	Guided	1	0.5	0	37.29187	1.30084	-1.45141	0.7507	1.09767710753412	1.606541	-2.831997	-1.951555
Trial1	3	1	blindfold	clockwise	practice	Guided	1	0.5	0	37.31187	1.30083	-1.45141	0.74117	1.09117434963126	1.677122	-2.929329	-1.745648
Trial1	3	1	blindfold	clockwise	practice	Guided	1	0.5	0	37.33188	1.30085	-1.45142	0.7313501	1.08454308033034	1.722369	-2.916633	-1.707931
Trial1	3	1	blindfold	clockwise	practice	Guided	1	0.5	0	37.35187	1.30084	-1.45143	0.721	1.07758316789344	1.558118	-2.942024	-1.58462
Trial1	3	1	blindfold	clockwise	practice	Guided	1	0.5	0	37.37187	1.3008	-1.45145	0.7097	1.07002554119256	1.557421	-2.895474	-1.827555
Trial1	3	1	blindfold	clockwise	practice	Guided	1	0.5	0	37.39188	1.30077	-1.45147	0.68603	1.0544524011527	1.531879	-3.013965	-1.821417
Trial1	3	1	blindfold	clockwise	practice	Guided	1	0.5	0	37.41187	1.30074	-1.45149	0.67348	1.04630775079334	1.481117	-3.081673	-1.623087
Trial1	3	1	blindfold	clockwise	practice	Guided	1	0.5	0	37.43187	1.30074	-1.45152	0.66015	1.03777770482715	1.498245	-3.001269	-1.615565
Trial1	3	1	blindfold	clockwise	practice	Guided	1	0.5	0	37.45187	1.30074	-1.45151	0.64647	1.0291297053674	1.521886	-3.001269	-1.592777
Trial1	3	1	blindfold	clockwise	practice	Guided	1	0.5	0	37.47188	1.30073	-1.45153	0.63295	1.020683216975	1.411852	-3.140919	-1.408388
Trial1	3	1	blindfold	clockwise	practice	Guided	1	0.5	0	37.49187	1.30072	-1.45152	0.60504	1.0036064462395	1.481626	-2.958951	-1.530368
Trial1	3	1	blindfold	clockwise	practice	Guided	1	0.5	0	37.51187	1.30071	-1.45148	0.5903	0.994781665698019	1.475874	-2.912401	-1.468935
Trial1	3	1	blindfold	clockwise	practice	Guided	1	0.5	0	37.53188	1.30072	-1.45147	0.57538	0.986009425849831	1.456599	-2.920865	-1.287847
Trial1	3	1	blindfold	clockwise	practice	Guided	1	0.5	0	37.55186	1.30075	-1.45145	0.56123	0.97784432108652	1.487063	-2.870083	-1.244656
Trial1	3	1	blindfold	clockwise	practice	Guided	1	0.5	0	37.57187	1.30075	-1.45145	0.5461	0.969239718216401	1.509883	-2.903938	-1.289482
Trial1	3	1	blindfold	clockwise	practice	Guided	1	0.5	0	37.59187	1.30074	-1.45146	0.51667	0.952959826275909	1.490351	-3.001269	-1.307841
Trial1	3	1	blindfold	clockwise	practice	Guided	1	0.5	0	37.61188	1.30074	-1.45147	0.50198	0.945075912540319	1.409058	-2.865852	-1.10841
Trial1	3	1	blindfold	clockwise	practice	Guided	1	0.5	0	37.63187	1.30073	-1.45146	0.48691	0.937149870584793	1.556144	-3.013965	-1.095909
Trial1	3	1	blindfold	clockwise	practice	Guided	1	0.5	0	37.65187	1.30073	-1.45146	0.47235	0.929668242253928	1.483328	-2.844693	-1.256248
Trial1	3	1	blindfold	clockwise	practice	Guided	1	0.5	0	37.67188	1.30073	-1.45147	0.45741	0.922167232549758	1.454718	-3.052051	-1.099737
Trial1	3	1	blindfold	clockwise	practice	Guided	1	0.5	0	37.69188	1.30072	-1.45149	0.42846	0.90814671387032	1.371641	-2.865852	-1.197599
Trial1	3	1	blindfold	clockwise	practice	Guided	1	0.5	0	37.71187	1.3007	-1.45151	0.41357	0.901199502191769	1.400153	-2.929329	-1.170653
Trial1	3	1	blindfold	clockwise	practice	Guided	1	0.5	0	37.73187	1.3007	-1.45151	0.39916	0.894678230599797	1.362901	-3.056283	-1.171342
Trial1	3	1	blindfold	clockwise	practice	Guided	1	0.5	0	37.75188	1.30072	-1.45153	0.38478	0.888373863378916	1.477499	-3.107064	-1.097961
Trial1	3	1	blindfold	clockwise	practice	Guided	1	0.5	0	37.77187	1.30072	-1.45154	0.37003	0.882085410328815	1.393833	-3.039355	-1.174026
Trial1	3	1	blindfold	clockwise	practice	Guided	1	0.5	0	37.79187	1.30072	-1.45153	0.34162	0.870549656152856	1.388924	-3.162078	-1.037901
Trial1	3	1	blindfold	clockwise	practice	Guided	1	0.5	0	37.81187	1.3007	-1.45152	0.32748	0.865080083872661	1.383012	-3.212859	-1.118091
Trial1	3	1	blindfold	clockwise	practice	Guided	1	0.5	0	37.83188	1.30069	-1.45155	0.31294	0.859672035451013	1.383788	-2.992806	-1.204718
Trial1	3	1	blindfold	clockwise	practice	Guided	1	0.5	0	37.85187	1.3007	-1.45153	0.29891	0.854673968281156	1.363091	-3.14515	-1.036815
Trial1	3	1	blindfold	clockwise	practice	Guided	1	0.5	0	37.87187	1.30071	-1.45153	0.28452	0.849757656702083	1.471729	-2.967415	-1.177265
Trial1	3	1	blindfold	clockwise	practice	Guided	1	0.5	0	37.89188	1.30073	-1.45152	0.25672	0.840876732115983	1.388028	-3.170541	-1.033222
Trial1	3	1	blindfold	clockwise	practice	Guided	1	0.5	0	37.91187	1.30069	-1.45155	0.24197	0.836453249725953	1.339749	-3.255177	-1.065986
Trial1	3	1	blindfold	clockwise	practice	Guided	1	0.5	0	37.93187	1.30069	-1.45156	0.2284	0.832629045345425	1.404794	-2.946256	-1.380067
Trial1	3	1	blindfold	clockwise	practice	Guided	1	0.5	0	37.95187	1.30069	-1.45156	0.21437	0.828890261839104	1.439539	-3.250945	-1.153242
Trial1	3	1	blindfold	clockwise	practice	Guided	1	0.5	0	37.97188	1.30072	-1.45158	0.20027	0.825385093391401	1.515842	-3.064746	-1.395013
Trial1	3	1	blindfold	clockwise	practice	Guided	1	0.5	0	37.99187	1.30073	-1.45157	0.1711	0.81880627970215	1.441597	-3.263641	-1.209954
Trial1	3	1	blindfold	clockwise	practice	Guided	1	0.5	0	38.01187	1.30069	-1.4516	0.15691	0.815919915267046	1.370126	-3.128223	-1.162597
Trial1	3	1	blindfold	clockwise	practice	Guided	1	0.5	0	38.03188	1.30067	-1.45156	0.14272	0.813290533211622	1.291762	-3.094369	-1.22362
Trial1	3	1	blindfold	clockwise	practice	Guided	1	0.5	0	38.05186	1.30067	-1.45155	0.12849	0.810914405876013	1.409339	-2.984342	-1.201383
Trial1	3	1	blindfold	clockwise	practice	Guided	1	0.5	0	38.07187	1.30069	-1.4515	0.11425	0.808800114851317	1.453074	-2.937792	-1.197585
Trial1	3	1	blindfold	clockwise	practice	Guided	1	0.5	0	38.09187	1.30072	-1.45149	0.08471	0.805188341368609	1.487761	-3.064746	-1.255059
Trial1	3	1	blindfold	clockwise	practice	Guided	1	0.5	0	38.11188	1.30074	-1.45148	0.070253	0.803815922524747	1.361467	-3.001269	-1.309859
Trial1	3	1	blindfold	clockwise	practice	Guided	1	0.5	0	38.13187	1.30071	-1.45146	0.055643	0.802641008182099	1.454745	-2.785447	-1.427575
Trial1	3	1	blindfold	clockwise	practice	Guided	1	0.5	0	38.15187	1.30069	-1.45143	0.04087	0.801732449875546	1.337081	-3.039355	-1.247503
Trial1	3	1	blindfold	clockwise	practice	Guided	1	0.5	0	38.17188	1.30069	-1.45146	0.025451	0.801094449706918	1.453406	-2.895474	-1.450531
Trial1	3	1	blindfold	clockwise	practice	Guided	1	0.5	0	38.19188	1.30072	-1.45146	-0.005436	0.800738428415776	1.486407	-3.039355	-1.250535
Trial1	3	1	blindfold	clockwise	practice	Guided	1	0.5	0	38.21187	1.30073	-1.45147	-0.020917	0.801003144683974	1.434895	-2.785447	-1.336056
Trial1	3	1	blindfold	clockwise	practice	Guided	1	0.5	0	38.23187	1.30072	-1.45143	-0.036575	0.801554871063083	1.460597	-2.929329	-1.417055
Trial1	3	1	blindfold	clockwise	practice	Guided	1	0.5	0	38.25188	1.3007	-1.45144	-0.052414	0.802413631583994	1.340433	-2.688116	-1.464892
Trial1	3	1	blindfold	clockwise	practice	Guided	1	0.5	0	38.27187	1.30067	-1.45138	-0.069332	0.803666236712731	1.287121	-2.764288	-1.253635
Trial1	3	1	blindfold	clockwise	practice	Guided	1	0.5	0	38.29187	1.30065	-1.45136	-0.10135	0.80703906591921	1.353471	-2.595016	-1.248574
Trial1	3	1	blindfold	clockwise	practice	Guided	1	0.5	0	38.31187	1.30067	-1.45132	-0.1173	0.809216772066337	1.437206	-2.772752	-1.008626
Trial1	3	1	blindfold	clockwise	practice	Guided	1	0.5	0	38.33188	1.3007	-1.45134	-0.13318	0.811700266789967	1.377472	-2.552698	-1.030551
Trial1	3	1	blindfold	clockwise	practice	Guided	1	0.5	0	38.35187	1.30071	-1.45132	-0.14895	0.814446158932095	1.430014	-2.738898	-1.04582
Trial1	3	1	blindfold	clockwise	practice	Guided	1	0.5	0	38.37187	1.3007	-1.45133	-0.16507	0.817538080314519	1.414676	-2.569626	-1.041099
Trial1	3	1	blindfold	clockwise	practice	Guided	1	0.5	0	38.39188	1.30071	-1.45133	-0.19648	0.82446396970924	1.370708	-2.654262	-0.965116
Trial1	3	1	blindfold	clockwise	practice	Guided	1	0.5	0	38.41187	1.30067	-1.45133	-0.21178	0.828204842013322	1.333229	-2.654262	-0.922694
Trial1	3	1	blindfold	clockwise	practice	Guided	1	0.5	0	38.43187	1.30065	-1.45132	-0.22688	0.832174721132255	1.265898	-2.578089	-0.864381
Trial1	3	1	blindfold	clockwise	practice	Guided	1	0.5	0	38.45187	1.30064	-1.45131	-0.24177	0.836347488377459	1.317523	-2.726202	-0.918529
Trial1	3	1	blindfold	clockwise	practice	Guided	1	0.5	0	38.47188	1.30064	-1.45133	-0.25692	0.840852106448458	1.345568	-2.700811	-0.990436
Trial1	3	1	blindfold	clockwise	practice	Guided	1	0.5	0	38.49187	1.30065	-1.45134	-0.28566	0.850083447291033	1.344075	-2.726202	-0.811155
Trial1	3	1	blindfold	clockwise	practice	Guided	1	0.5	0	38.51187	1.30069	-1.45132	-0.2998	0.854976379277909	1.412533	-2.611944	-0.905281
Trial1	3	1	blindfold	clockwise	practice	Guided	1	0.5	0	38.53188	1.30069	-1.45131	-0.31423	0.860142461322987	1.357787	-2.69658	-0.972858
Trial1	3	1	blindfold	clockwise	practice	Guided	1	0.5	0	38.55186	1.30069	-1.45133	-0.32805	0.865286864767914	1.326958	-2.616175	-0.871888
Trial1	3	1	blindfold	clockwise	practice	Guided	1	0.5	0	38.57187	1.30067	-1.45132	-0.34208	0.870684338724504	1.313992	-2.628871	-0.742763
Trial1	3	1	blindfold	clockwise	practice	Guided	1	0.5	0	38.59187	1.30065	-1.45132	-0.36854	0.881397728618918	1.214507	-2.599248	-0.857961
Trial1	3	1	blindfold	clockwise	practice	Guided	1	0.5	0	38.61188	1.30063	-1.45128	-0.38138	0.886825266017676	1.288572	-2.726202	-0.757987
Trial1	3	1	blindfold	clockwise	practice	Guided	1	0.5	0	38.63187	1.30064	-1.45131	-0.39445	0.892533023628398	1.34659	-2.611944	-0.978079
Trial1	3	1	blindfold	clockwise	practice	Guided	1	0.5	0	38.65187	1.30065	-1.45132	-0.407	0.898158803773614	1.34244	-2.552698	-0.81225
Trial1	3	1	blindfold	clockwise	practice	Guided	1	0.5	0	38.67188	1.30066	-1.45131	-0.41985	0.904063432394591	1.280203	-2.679652	-1.013878
Trial1	3	1	blindfold	clockwise	practice	Guided	1	0.5	0	38.69188	1.30065	-1.45132	-0.44447	0.915747688809155	1.278303	-2.645798	-0.894689
Trial1	3	1	blindfold	clockwise	practice	Guided	1	0.5	0	38.71187	1.30063	-1.45133	-0.45659	0.921673900854455	1.250406	-2.793911	-1.008232
Trial1	3	1	blindfold	clockwise	practice	Guided	1	0.5	0	38.73187	1.30063	-1.45138	-0.46899	0.927879272691714	1.206413	-2.760057	-1.017464
Trial1	3	1	blindfold	clockwise	practice	Guided	1	0.5	0	38.75188	1.30062	-1.45137	-0.48132	0.9341633992234	1.214257	-2.69658	-0.90058
Trial1	3	1	blindfold	clockwise	practice	Guided	1	0.5	0	38.77187	1.30062	-1.45135	-0.49297	0.940218995917349	1.287136	-2.705043	-1.130539
Trial1	3	1	blindfold	clockwise	practice	Guided	1	0.5	0	38.79187	1.30063	-1.45134	-0.51765	0.953399121730302	1.302885	-2.552698	-1.166305
Trial1	3	1	blindfold	clockwise	practice	Guided	1	0.5	0	38.81187	1.30065	-1.45131	-0.53005	0.960204776853542	1.318172	-2.747361	-1.202563
Trial1	3	1	blindfold	clockwise	practice	Guided	1	0.5	0	38.83188	1.30066	-1.45133	-0.54347	0.967686063398901	1.306848	-2.501917	-1.445043
Trial1	3	1	blindfold	clockwise	practice	Guided	1	0.5	0	38.85187	1.30066	-1.45131	-0.55592	0.974732630489743	1.263242	-2.751593	-1.137223
Trial1	3	1	blindfold	clockwise	practice	Guided	1	0.5	0	38.87187	1.30065	-1.45132	-0.56897	0.982225561455728	1.282361	-2.671189	-1.305096
Trial1	3	1	blindfold	clockwise	practice	Guided	1	0.5	0	38.89188	1.30065	-1.45133	-0.596	0.998126370397715	1.348023	-2.666957	-1.181161
Trial1	3	1	blindfold	clockwise	practice	Guided	1	0.5	0	38.91187	1.30067	-1.45135	-0.61017	1.0066677358739	1.385736	-2.747361	-1.401488
Trial1	3	1	blindfold	clockwise	practice	Guided	1	0.5	0	38.93187	1.30071	-1.45136	-0.62428	1.01531374821657	1.457012	-2.60348	-1.492016
Trial1	3	1	blindfold	clockwise	practice	Guided	1	0.5	0	38.95187	1.30071	-1.45133	-0.63908	1.0244802349723	1.335463	-2.645798	-1.353269
Trial1	3	1	blindfold	clockwise	practice	Guided	1	0.5	0	38.97188	1.30068	-1.45133	-0.65368	1.03362760591926	1.285392	-2.565394	-1.36256
Trial1	3	1	blindfold	clockwise	practice	Guided	1	0.5	0	38.99187	1.30065	-1.4513	-0.68369	1.05284009438904	1.203551	-2.590785	-1.228337
Trial1	3	1	blindfold	clockwise	practice	Guided	1	0.5	0	39.01187	1.30059	-1.45133	-0.69823	1.06229444995386	1.175506	-2.514612	-1.270711
Trial1	3	1	blindfold	clockwise	practice	Guided	1	0.5	0	39.03188	1.30059	-1.4513	-0.71378	1.07257926406518	1.220333	-2.628871	-1.070293
Trial1	3	1	blindfold	clockwise	practice	Guided	1	0.5	0	39.05186	1.30061	-1.45128	-0.72899	1.08277552470198	1.254214	-2.459599	-1.242406
Trial1	3	1	blindfold	clockwise	practice	Guided	1	0.5	0	39.07187	1.30063	-1.45125	-0.74474	1.09345600541991	1.213922	-2.531539	-1.130842
Trial1	3	1	blindfold	clockwise	practice	Guided	1	0.5	0	39.09187	1.30065	-1.45126	-0.7763	1.11520484677458	1.341728	-2.599248	-1.068183
Trial1	3	1	blindfold	clockwise	practice	Guided	1	0.5	0	39.11188	1.30065	-1.45127	-0.79152	1.12585262896234	1.244465	-2.578089	-0.873975
Trial1	3	1	blindfold	clockwise	practice	Guided	1	0.5	0	39.13187	1.30063	-1.45127	-0.80423	1.13481020730609	1.16235	-2.480758	-0.825968
Trial1	3	1	blindfold	clockwise	practice	Guided	1	0.5	0	39.15187	1.30062	-1.45125	-0.80478	1.13519301389471	1.430649	-1.854451	-2.874569
Trial1	3	1	blindfold	clockwise	practice	Guided	1	0.5	0	39.17188	1.30064	-1.45126	-0.80289	1.13386804578405	1.588806	-3.978815	-3.015448
Trial1	3	1	blindfold	clockwise	practice	Guided	1	0.5	0	39.19188	1.30068	-1.45172	-0.80183	1.13314600444692	1.354801	-4.575499	-3.025854
Trial1	3	1	blindfold	clockwise	practice	Guided	1	0.5	0	39.21187	1.30069	-1.4519	-0.8017	1.1330610961387	1.563254	-3.339813	-2.477243
Trial1	3	1	blindfold	clockwise	practice	Guided	1	0.5	0	39.23187	1.30071	-1.45187	-0.80164	1.13303273927309	1.703211	-3.162078	-2.450485
Trial1	3	1	blindfold	clockwise	practice	Guided	1	0.5	0	39.25188	1.30072	-1.45179	-0.80155	1.13297613936694	1.556321	-2.878547	-2.1792
Trial1	3	1	blindfold	clockwise	practice	Guided	1	0.5	0	39.27187	1.30071	-1.45171	-0.8015	1.13293368319791	1.030624	-3.200164	-2.035847
Trial1	3	1	blindfold	clockwise	practice	Guided	1	0.5	0	39.29187	1.3007	-1.4517	-0.80145	1.13289122773378	0.959612	-3.039355	-2.233265
Trial1	3	1	blindfold	clockwise	practice	Guided	1	0.5	0	39.31187	1.30067	-1.45165	-0.80144	1.13286299602633	1.006758	-3.111296	-2.433781
Trial1	3	1	blindfold	clockwise	practice	Guided	1	0.5	0	39.33188	1.30066	-1.45165	-0.80143	1.13284891894004	1.340269	-3.14515	-2.566771
Trial1	3	1	blindfold	clockwise	practice	Guided	1	0.5	0	39.35187	1.30066	-1.45164	-0.80143	1.13284891894004	1.421614	-3.33135	-2.636746
Trial1	3	1	blindfold	clockwise	practice	Guided	1	0.5	0	39.37187	1.30067	-1.45165	-0.80142	1.13284882796936	1.370156	-3.602185	-2.768906
Trial1	3	1	blindfold	clockwise	practice	Guided	1	0.5	0	39.39188	1.30067	-1.45166	-0.80142	1.13284882796936	1.221973	-3.627576	-2.777496
Trial1	3	1	blindfold	clockwise	practice	Guided	1	0.5	0	39.41187	1.30065	-1.45167	-0.80141	1.13282754720987	0.887601	-3.428681	-2.640388
Trial1	3	1	blindfold	clockwise	practice	Guided	1	0.5	0	39.43187	1.30064	-1.45167	-0.8014	1.13281347012406	0.896029	-3.242482	-2.519053
Trial1	3	1	blindfold	clockwise	practice	Guided	1	0.5	0	39.45187	1.30063	-1.45166	-0.8013901	1.13279935095139	0.979199	-3.234018	-2.362064
Trial1	3	1	blindfold	clockwise	practice	Guided	1	0.5	0	39.47188	1.30063	-1.45166	-0.80137	1.13278518298147	1.095565	-3.217091	-2.378323
Trial1	3	1	blindfold	clockwise	practice	Guided	1	0.5	0	39.49187	1.30063	-1.45166	-0.80135	1.13277101518843	1.147229	-3.335581	-2.36418
Trial1	3	1	blindfold	clockwise	practice	Guided	1	0.5	0	39.51187	1.30062	-1.45167	-0.80135	1.13276393772321	1.09984	-3.373668	-2.424547
Trial1	3	1	blindfold	clockwise	practice	Guided	1	0.5	0	39.53188	1.30062	-1.45166	-0.80134	1.13275685384876	1.056637	-3.276336	-2.364383
Trial1	3	1	blindfold	clockwise	practice	Guided	1	0.5	0	39.55186	1.30061	-1.45166	-0.80132	1.13273573510067	1.051986	-3.200164	-2.292581
Trial1	3	1	blindfold	clockwise	practice	Guided	1	0.5	0	39.57187	1.30061	-1.45166	-0.80131	1.13272865131488	0.982557	-3.157846	-2.237426
Trial1	3	1	blindfold	clockwise	practice	Guided	1	0.5	0	39.59187	1.3006	-1.45165	-0.80129	1.13270740623353	1.059659	-3.136687	-2.214149
Trial1	3	1	blindfold	clockwise	practice	Guided	1	0.5	0	39.61188	1.3006	-1.45164	-0.80128	1.13270036470088	1.02304	-3.250945	-2.259626
Trial1	3	1	blindfold	clockwise	practice	Guided	1	0.5	0	39.63187	1.30059	-1.45164	-0.80127	1.13268620336106	1.008783	-3.250945	-2.232417
Trial1	3	1	blindfold	clockwise	practice	Guided	1	0.5	0	39.65187	1.30059	-1.45164	-0.80126	1.1326791197076	1.085173	-3.259409	-2.157966
Trial1	3	1	blindfold	clockwise	practice	Guided	1	0.5	0	39.67188	1.30059	-1.45164	-0.80124	1.13266495253337	1.114346	-3.204396	-2.049773
Trial1	3	1	blindfold	clockwise	practice	Guided	1	0.5	0	39.69188	1.30058	-1.45164	-0.80121	1.13263670852288	1.072718	-3.170541	-1.99786
Trial1	3	1	blindfold	clockwise	practice	Guided	1	0.5	0	39.71187	1.30058	-1.45163	-0.80119	1.13262254170136	1.069567	-3.157846	-1.981358
Trial1	3	1	blindfold	clockwise	practice	Guided	1	0.5	0	39.73187	1.30058	-1.45163	-0.80118	1.13261545835694	1.079172	-3.132455	-1.94752
Trial1	3	1	blindfold	clockwise	practice	Guided	1	0.5	0	39.75188	1.30058	-1.45162	-0.80117	1.13260837505676	1.081104	-3.115528	-1.970603
Trial1	3	1	blindfold	clockwise	practice	Guided	1	0.5	0	39.77187	1.30057	-1.45162	-0.80115	1.13258713046064	1.010456	-3.157846	-1.932784
Trial1	3	1	blindfold	clockwise	practice	Guided	1	0.5	0	39.79187	1.30057	-1.45162	-0.80113	1.13257300624296	0.979859	-3.23825	-1.938628
Trial1	3	1	blindfold	clockwise	practice	Guided	1	0.5	0	39.81187	1.30056	-1.45162	-0.80112	1.1325588870643	0.754915	-3.280568	-1.943253
Trial1	3	1	blindfold	clockwise	practice	Guided	1	0.5	0	39.83188	1.30055	-1.45162	-0.80111	1.13254468356249	0.746581	-3.221323	-1.880556
Trial1	3	1	blindfold	clockwise	practice	Guided	1	0.5	0	39.85187	1.30054	-1.45162	-0.8011	1.13253056438384	0.61795	-3.162078	-1.776847
Trial1	3	1	blindfold	clockwise	practice	Guided	1	0.5	0	39.87187	1.30052	-1.45161	-0.80108	1.13250224170337	0.420498	-3.081673	-1.763243
Trial1	3	1	blindfold	clockwise	practice	Guided	1	0.5	0	39.89188	1.3005	-1.45161	-0.80106	1.13247400328712	0.342153	-3.090137	-1.80386
Trial1	3	1	blindfold	clockwise	practice	Guided	1	0.5	0	39.91187	1.30045	-1.45159	-0.80105	1.13243157168558	-0.037256	-2.975878	-1.88059
Trial1	3	1	blindfold	clockwise	practice	Guided	1	0.5	0	39.93187	1.30041	-1.45157	-0.80104	1.13239626075415	-0.332082	-2.925097	-1.94972
Trial1	3	1	blindfold	clockwise	practice	Guided	1	0.5	0	39.95187	1.30033	-1.45154	-0.80103	1.13233268172935	-0.62732	-2.903938	-1.993265
Trial1	3	1	blindfold	clockwise	practice	Guided	1	0.5	0	39.97188	1.30021	-1.4515	-0.80103	1.13224783827411	-0.746592	-2.810838	-2.033125
[truncated: 25,876 more rows]
