# Supplementary material for: Assessing kinesthetic proprioceptive function of the upper limb: a novel dynamic movement reproduction task using a robotic arm
Source: PeerJ. 2021 May 3;9:e11301. doi: 10.7717/peerj.11301 (PMC8101453; doi:10.7717/peerj.11301)
Supplement: Supplemental Information 3 [file peerj-09-11301-s003.zip › DMR raw data_Study 2_part 2/HMData_PP041_2019-10-28-11-32-18.txt]

Trial1	3	1	noBlindfold	clockwise	practice	Guided	1	0.5	0	0	0.45006	-1.45	-0.8	0.801557188422396	-0.0087102	-0.017063	0.015945
Trial1	3	1	noBlindfold	clockwise	practice	Guided	1	0.5	0	0.01872253	0.45006	-1.45	-0.8	0.801557188422396	0.0068183	-0.017063	-0.016702
Trial1	3	1	noBlindfold	clockwise	practice	Guided	1	0.5	0	0.03872681	0.45006	-1.45	-0.8	0.801557188422396	-0.0084403	0.0040955	0.0068853
Trial1	3	1	noBlindfold	clockwise	practice	Guided	1	0.5	0	0.05871582	0.45006	-1.45	-0.8	0.801557188422396	0.032901	-0.0086022	-0.0065631
Trial1	3	1	noBlindfold	clockwise	practice	Guided	1	0.5	0	0.07872009	0.45006	-1.45	-0.8	0.801557188422396	0.019302	0.012554	-0.0032508
Trial1	3	1	noBlindfold	clockwise	practice	Guided	1	0.5	0	0.09872437	0.45006	-1.45	-0.8	0.801557188422396	-0.012334	-0.0086028	0.0030831
Trial1	3	1	noBlindfold	clockwise	practice	Guided	1	0.5	0	0.1187286	0.45007	-1.45	-0.8	0.801556564601454	0.0009845	0.0083241	0.0039617
Trial1	3	1	noBlindfold	clockwise	practice	Guided	1	0.5	0	0.1387177	0.45007	-1.45	-0.8	0.801556564601454	0.013475	0.012553	0.017412
Trial1	3	1	noBlindfold	clockwise	practice	Guided	1	0.5	0	0.1587219	0.45007	-1.45	-0.8	0.801556564601454	0.00043019	0.025249	0.012342
Trial1	3	1	noBlindfold	clockwise	practice	Guided	1	0.5	0	0.1787262	0.45007	-1.45	-0.8	0.801556564601454	-0.0081758	-0.01707	0.0075656
Trial1	3	1	noBlindfold	clockwise	practice	Guided	1	0.5	0	0.1987152	0.45007	-1.45	-0.8	0.801556564601454	-0.011235	-0.0213	-0.01368
Trial1	3	1	noBlindfold	clockwise	practice	Guided	1	0.5	0	0.2187195	0.45007	-1.45	-0.8	0.801556564601454	0.018738	0.042176	0.0051335
Trial1	3	1	noBlindfold	clockwise	practice	Guided	1	0.5	0	0.2387238	0.45007	-1.45	-0.8	0.801556564601454	0.010685	-0.012839	-0.0080267
Trial1	3	1	noBlindfold	clockwise	practice	Guided	1	0.5	0	0.258728	0.45007	-1.45	-0.8	0.801556564601454	0.043992	-0.0086058	0.027842
Trial1	3	1	noBlindfold	clockwise	practice	Guided	1	0.5	0	0.278717	0.45007	-1.45	-0.8	0.801556564601454	0.022064	-0.021301	0.022184
Trial1	3	1	noBlindfold	clockwise	practice	Guided	1	0.5	0	0.2987213	0.45008	-1.45	-0.8	0.801555942761177	0.0095712	0.021017	0.0087339
Trial1	3	1	noBlindfold	clockwise	practice	Guided	1	0.5	0	0.3187256	0.45008	-1.45	-0.8	0.801555942761177	0.025121	-0.00014444	0.04343
Trial1	3	1	noBlindfold	clockwise	practice	Guided	1	0.5	0	0.3387146	0.45008	-1.45	-0.8	0.801555942761177	-0.0023726	-0.00014517	-0.013102
Trial1	3	1	noBlindfold	clockwise	practice	Guided	1	0.5	0	0.3587189	0.45008	-1.45	-0.8	0.801555942761177	0.040372	0.029479	0.014975
Trial1	3	1	noBlindfold	clockwise	practice	Guided	1	0.5	0	0.3787231	0.45008	-1.45	-0.8	0.801555942761177	-0.0076434	-0.00014435	-0.00081742
Trial1	3	1	noBlindfold	clockwise	practice	Guided	1	0.5	0	0.3987274	0.45008	-1.45	-0.8	0.801555942761177	0.0009615	-0.01284	0.0039578
Trial1	3	1	noBlindfold	clockwise	practice	Guided	1	0.5	0	0.4187164	0.45008	-1.45	-0.8	0.801555942761177	-0.016801	0.01255	0.0027865
Trial1	3	1	noBlindfold	clockwise	practice	Guided	1	0.5	0	0.4387207	0.45008	-1.45	-0.8	0.801555942761177	0.021485	0.004087	-0.03678
Trial1	3	1	noBlindfold	clockwise	practice	Guided	1	0.5	0	0.458725	0.45008	-1.45	-0.8	0.801555942761177	0.0001296	-0.021306	0.016531
Trial1	3	1	noBlindfold	clockwise	practice	Guided	1	0.5	0	0.4787292	0.45008	-1.45	-0.8	0.801555942761177	0.015657	0.03794	-0.023038
Trial1	3	1	noBlindfold	clockwise	practice	Guided	1	0.5	0	0.4987183	0.45008	-1.45	-0.8	0.801555942761177	-0.010985	0.012547	-0.017874
Trial1	3	1	noBlindfold	clockwise	practice	Guided	1	0.5	0	0.5187225	0.45008	-1.45	-0.8	0.801555942761177	0.023983	0.02524	-0.0071488
Trial1	3	1	noBlindfold	clockwise	practice	Guided	1	0.5	0	0.5387268	0.45009	-1.45	-0.8	0.801555321044771	-0.010991	0.0083127	-0.017871
Trial1	3	1	noBlindfold	clockwise	practice	Guided	1	0.5	0	0.5587158	0.45009	-1.45	-0.8	0.801555321044771	0.046734	0.016775	-0.014065
Trial1	3	1	noBlindfold	clockwise	practice	Guided	1	0.5	0	0.5787201	0.45009	-1.45	-0.8	0.801555321044771	0.031754	0.012544	0.010201
Trial1	3	1	noBlindfold	clockwise	practice	Guided	1	0.5	0	0.5987244	0.45009	-1.45	-0.8	0.801555321044771	0.010656	-0.00015199	-0.0025722
Trial1	3	1	noBlindfold	clockwise	practice	Guided	1	0.5	0	0.6187286	0.45009	-1.45	-0.8	0.801555321044771	-0.0037728	-0.021312	0.0078592
Trial1	3	1	noBlindfold	clockwise	practice	Guided	1	0.5	0	0.6387177	0.45009	-1.45	-0.8	0.801555321044771	-0.024317	0.025237	-0.018753
Trial1	3	1	noBlindfold	clockwise	practice	Guided	1	0.5	0	0.6587219	0.45009	-1.45	-0.8	0.801555321044771	-0.019052	-0.0086213	-0.031031
Trial1	3	1	noBlindfold	clockwise	practice	Guided	1	0.5	0	0.6787262	0.45009	-1.45	-0.8	0.801555321044771	-0.0032252	0.029464	-0.00052242
Trial1	3	1	noBlindfold	clockwise	practice	Guided	1	0.5	0	0.6987152	0.45009	-1.45	-0.8	0.801555321044771	-0.0012736	-0.017085	0.03632
Trial1	3	1	noBlindfold	clockwise	practice	Guided	1	0.5	0	0.7187195	0.45009	-1.45	-0.8	0.801555321044771	0.030363	0.025231	0.031159
Trial1	3	1	noBlindfold	clockwise	practice	Guided	1	0.5	0	0.7387238	0.45009	-1.45	-0.8	0.801555321044771	0.011752	0.016767	-0.024787
Trial1	3	1	noBlindfold	clockwise	practice	Guided	1	0.5	0	0.758728	0.4501	-1.45	-0.8	0.801554697596921	0.0062009	0.0040707	-0.008316
Trial1	3	1	noBlindfold	clockwise	practice	Guided	1	0.5	0	0.778717	0.4501	-1.45	-0.8	0.801554697596921	0.015909	-0.025551	-0.020301
Trial1	3	1	noBlindfold	clockwise	practice	Guided	1	0.5	0	0.7987213	0.4501	-1.45	-0.8	0.801554697596921	0.00092798	-0.0086252	0.0039683
Trial1	3	1	noBlindfold	clockwise	practice	Guided	1	0.5	0	0.8187256	0.4501	-1.45	-0.8	0.801554697596921	0.018963	0.025228	0.00094751
Trial1	3	1	noBlindfold	clockwise	practice	Guided	1	0.5	0	0.8387146	0.4501	-1.45	-0.8	0.801554697596921	-0.0026864	-0.0086249	-0.0089015
Trial1	3	1	noBlindfold	clockwise	practice	Guided	1	0.5	0	0.8587189	0.4501	-1.45	-0.8	0.801554697596921	0.03033	-0.00016166	-0.036187
Trial1	3	1	noBlindfold	clockwise	practice	Guided	1	0.5	0	0.8787231	0.4501	-1.45	-0.8	0.801554697596921	0.013142	0.033693	0.021609
Trial1	3	1	noBlindfold	clockwise	practice	Guided	1	0.5	0	0.8987274	0.4501	-1.45	-0.8	0.801554697596921	-0.028777	0.0082999	0.0061093
Trial1	3	1	noBlindfold	clockwise	practice	Guided	1	0.5	0	0.9187164	0.4501	-1.45	-0.8	0.801554697596921	-0.027929	0.025228	0.00065396
Trial1	3	1	noBlindfold	clockwise	practice	Guided	1	0.5	0	0.9387207	0.4501	-1.45	-0.8	0.801554697596921	0.0050878	0.0040652	0.0084505
Trial1	3	1	noBlindfold	clockwise	practice	Guided	1	0.5	0	0.958725	0.4501	-1.45	-0.8	0.801554697596921	-0.016565	-0.0086306	-0.0013971
Trial1	3	1	noBlindfold	clockwise	practice	Guided	1	0.5	0	0.9787292	0.4501	-1.45	-0.8	0.801554697596921	-0.0035182	-0.00016895	0.0036736
Trial1	3	1	noBlindfold	clockwise	practice	Guided	1	0.5	0	0.9987183	0.4501	-1.45	-0.8	0.801554697596921	0.0014728	-0.012866	-0.0044147
Trial1	3	1	noBlindfold	clockwise	practice	Guided	1	0.5	0	1.018723	0.4501	-1.45	-0.8	0.801554697596921	-0.01019	0.0040609	-0.030146
Trial1	3	1	noBlindfold	clockwise	practice	Guided	1	0.5	0	1.038727	0.4501	-1.45	-0.8	0.801554697596921	0.0017658	-0.00017251	0.058744
Trial1	3	1	noBlindfold	clockwise	practice	Guided	1	0.5	0	1.058716	0.45011	-1.45	-0.8	0.801554076128627	0.014787	0.0040618	-0.0035308
Trial1	3	1	noBlindfold	clockwise	practice	Guided	1	0.5	0	1.07872	0.45011	-1.45	-0.8	0.801554076128627	0.026724	-0.0086346	0.018302
Trial1	3	1	noBlindfold	clockwise	practice	Guided	1	0.5	0	1.098724	0.45011	-1.45	-0.8	0.801554076128627	0.010892	-0.00017257	-0.012205
Trial1	3	1	noBlindfold	clockwise	practice	Guided	1	0.5	0	1.118729	0.45011	-1.45	-0.8	0.801554076128627	-0.025735	0.012522	0.0022162
Trial1	3	1	noBlindfold	clockwise	practice	Guided	1	0.5	0	1.138718	0.45011	-1.45	-0.8	0.801554076128627	-0.01881	-0.017101	-0.035209
Trial1	3	1	noBlindfold	clockwise	practice	Guided	1	0.5	0	1.158722	0.45011	-1.45	-0.8	0.801554076128627	-0.011589	-0.01287	-0.0094778
Trial1	3	1	noBlindfold	clockwise	practice	Guided	1	0.5	0	1.178726	0.45011	-1.45	-0.8	0.801554076128627	-0.020191	-0.00017571	0.0064077
Trial1	3	1	noBlindfold	clockwise	practice	Guided	1	0.5	0	1.198715	0.45011	-1.45	-0.8	0.801554076128627	0.013397	-0.00864	0.017426
Trial1	3	1	noBlindfold	clockwise	practice	Guided	1	0.5	0	1.218719	0.45011	-1.45	-0.8	0.801554076128627	0.00062973	-0.017104	0.0081666
Trial1	3	1	noBlindfold	clockwise	practice	Guided	1	0.5	0	1.238724	0.45011	-1.45	-0.8	0.801554076128627	-0.01741	-0.004411	0.011187
Trial1	3	1	noBlindfold	clockwise	practice	Guided	1	0.5	0	1.258728	0.45011	-1.45	-0.8	0.801554076128627	-0.011039	-0.0086402	-0.017858
Trial1	3	1	noBlindfold	clockwise	practice	Guided	1	0.5	0	1.278717	0.45011	-1.45	-0.8	0.801554076128627	-0.0035392	-0.0086398	0.0036843
Trial1	3	1	noBlindfold	clockwise	practice	Guided	1	0.5	0	1.298721	0.45011	-1.45	-0.8	0.801554076128627	0.011714	-0.0086393	-0.024773
Trial1	3	1	noBlindfold	clockwise	practice	Guided	1	0.5	0	1.318726	0.45011	-1.45	-0.8	0.801554076128627	-0.055994	-0.021336	-0.016006
Trial1	3	1	noBlindfold	clockwise	practice	Guided	1	0.5	0	1.338715	0.45011	-1.45	-0.8	0.801554076128627	-0.0090865	-0.012871	0.020156
Trial1	3	1	noBlindfold	clockwise	practice	Guided	1	0.5	0	1.358719	0.45011	-1.45	-0.8	0.801554076128627	0.032259	0.033677	0.0018359
Trial1	3	1	noBlindfold	clockwise	practice	Guided	1	0.5	0	1.378723	0.45011	-1.45	-0.8	0.801554076128627	0.028645	0.025213	-0.01103
Trial1	3	1	noBlindfold	clockwise	practice	Guided	1	0.5	0	1.398727	0.45012	-1.45	-0.8	0.80155345292963	0.015874	0.0082846	0.0018364
Trial1	3	1	noBlindfold	clockwise	practice	Guided	1	0.5	0	1.418716	0.45012	-1.45	-0.8	0.80155345292963	-0.0038245	0.0040548	0.0078779
Trial1	3	1	noBlindfold	clockwise	practice	Guided	1	0.5	0	1.438721	0.45012	-1.45	-0.8	0.80155345292963	-0.023246	0.02098	0.031853
Trial1	3	1	noBlindfold	clockwise	practice	Guided	1	0.5	0	1.458725	0.45012	-1.45	-0.8	0.80155345292963	0.0017165	-0.00018084	-0.0085925
Trial1	3	1	noBlindfold	clockwise	practice	Guided	1	0.5	0	1.478729	0.45012	-1.45	-0.8	0.80155345292963	5.7289E-05	-0.021341	0.016554
Trial1	3	1	noBlindfold	clockwise	practice	Guided	1	0.5	0	1.498718	0.45012	-1.45	-0.8	0.80155345292963	-0.024928	-0.017109	-0.010347
Trial1	3	1	noBlindfold	clockwise	practice	Guided	1	0.5	0	1.518723	0.45012	-1.45	-0.8	0.80155345292963	-0.0071679	0.020977	-0.0091751
Trial1	3	1	noBlindfold	clockwise	practice	Guided	1	0.5	0	1.538727	0.45012	-1.45	-0.8	0.80155345292963	0.0061507	0.020977	-0.008298
Trial1	3	1	noBlindfold	clockwise	practice	Guided	1	0.5	0	1.558716	0.45012	-1.45	-0.8	0.80155345292963	0.024188	0.029439	-0.011318
Trial1	3	1	noBlindfold	clockwise	practice	Guided	1	0.5	0	1.57872	0.45013	-1.45	-0.8	0.801552831709448	-0.0052376	0.016741	-0.038512
Trial1	3	1	noBlindfold	clockwise	practice	Guided	1	0.5	0	1.598724	0.45013	-1.45	-0.8	0.801552831709448	0.0014308	-0.012884	-0.0043976
Trial1	3	1	noBlindfold	clockwise	practice	Guided	1	0.5	0	1.618729	0.45013	-1.45	-0.8	0.801552831709448	-0.035475	-0.0044194	0.014215
Trial1	3	1	noBlindfold	clockwise	practice	Guided	1	0.5	0	1.638718	0.45013	-1.45	-0.8	0.801552831709448	-0.016057	0.0082759	-0.0097592
Trial1	3	1	noBlindfold	clockwise	practice	Guided	1	0.5	0	1.658722	0.45013	-1.45	-0.8	0.801552831709448	-0.0060726	0.0082759	-0.025937
Trial1	3	1	noBlindfold	clockwise	practice	Guided	1	0.5	0	1.678726	0.45013	-1.45	-0.8	0.801552831709448	0.029176	0.0040418	0.0034006
Trial1	3	1	noBlindfold	clockwise	practice	Guided	1	0.5	0	1.698715	0.45013	-1.45	-0.8	0.801552831709448	-0.016333	0.0082731	-0.0055689
Trial1	3	1	noBlindfold	clockwise	practice	Guided	1	0.5	0	1.718719	0.45013	-1.45	-0.8	0.801552831709448	0.0092043	0.0040406	0.012951
Trial1	3	1	noBlindfold	clockwise	practice	Guided	1	0.5	0	1.738724	0.45013	-1.45	-0.8	0.801552831709448	0.045831	-0.017117	-0.001471
Trial1	3	1	noBlindfold	clockwise	practice	Guided	1	0.5	0	1.758728	0.45013	-1.45	-0.8	0.801552831709448	0.036122	-0.017116	0.010517
Trial1	3	1	noBlindfold	clockwise	practice	Guided	1	0.5	0	1.778717	0.45013	-1.45	-0.8	0.801552831709448	0.0055899	-0.012882	-0.0032251
Trial1	3	1	noBlindfold	clockwise	practice	Guided	1	0.5	0	1.798721	0.45013	-1.45	-0.8	0.801552831709448	0.013915	0.0040452	0.0090544
Trial1	3	1	noBlindfold	clockwise	practice	Guided	1	0.5	0	1.818726	0.45013	-1.45	-0.8	0.801552831709448	0.027788	-0.017113	0.0015498
Trial1	3	1	noBlindfold	clockwise	practice	Guided	1	0.5	0	1.838715	0.45013	-1.45	-0.8	0.801552831709448	-0.017171	0.0082764	0.007005
Trial1	3	1	noBlindfold	clockwise	practice	Guided	1	0.5	0	1.858719	0.45013	-1.45	-0.8	0.801552831709448	-0.0085675	-0.017114	0.01178
Trial1	3	1	noBlindfold	clockwise	practice	Guided	1	0.5	0	1.878723	0.45013	-1.45	-0.8	0.801552831709448	0.00058885	-0.0086483	0.008173
Trial1	3	1	noBlindfold	clockwise	practice	Guided	1	0.5	0	1.898727	0.45013	-1.45	-0.8	0.801552831709448	0.0097438	-0.0086494	0.012657
Trial1	3	1	noBlindfold	clockwise	practice	Guided	1	0.5	0	1.918716	0.45014	-1.45	-0.8	0.801552208759305	0.023063	0.0082775	-0.0038142
Trial1	3	1	noBlindfold	clockwise	practice	Guided	1	0.5	0	1.938721	0.45014	-1.45	-0.8	0.801552208759305	-0.0033023	-0.025575	-0.00050225
Trial1	3	1	noBlindfold	clockwise	practice	Guided	1	0.5	0	1.958725	0.45014	-1.45	-0.8	0.801552208759305	-0.0027528	-0.012881	-0.0088837
Trial1	3	1	noBlindfold	clockwise	practice	Guided	1	0.5	0	1.978729	0.45014	-1.45	-0.8	0.801552208759305	-0.00024768	-0.017112	0.020745
Trial1	3	1	noBlindfold	clockwise	practice	Guided	1	0.5	0	1.998718	0.45014	-1.45	-0.8	0.801552208759305	0.054971	0.012507	-0.0050757
Trial1	3	1	noBlindfold	clockwise	practice	Guided	1	0.5	0	2.018723	0.45014	-1.45	-0.8	0.801552208759305	-0.01219	0.012508	-0.0010859
Trial1	3	1	noBlindfold	clockwise	practice	Guided	1	0.5	0	2.038727	0.45014	-1.45	-0.8	0.801552208759305	-0.016076	0.012508	-0.0097592
Trial1	3	1	noBlindfold	clockwise	practice	Guided	1	0.5	0	2.058716	0.45014	-1.45	-0.8	0.801552208759305	0.04581	-0.021349	-0.021744
Trial1	3	1	noBlindfold	clockwise	practice	Guided	1	0.5	0	2.07872	0.45014	-1.45	-0.8	0.801552208759305	0.019995	0.016737	-0.015796
Trial1	3	1	noBlindfold	clockwise	practice	Guided	1	0.5	0	2.098724	0.45014	-1.45	-0.8	0.801552208759305	-0.019969	0.012504	-0.018429
Trial1	3	1	noBlindfold	clockwise	practice	Guided	1	0.5	0	2.118729	0.45014	-1.45	-0.8	0.801552208759305	0.0061194	-0.02135	-0.008288
Trial1	3	1	noBlindfold	clockwise	practice	Guided	1	0.5	0	2.138718	0.45014	-1.45	-0.8	0.801552208759305	0.024156	-0.0044224	-0.011307
Trial1	3	1	noBlindfold	clockwise	practice	Guided	1	0.5	0	2.158722	0.45014	-1.45	-0.8	0.801552208759305	0.024433	-0.012887	-0.015496
Trial1	3	1	noBlindfold	clockwise	practice	Guided	1	0.5	0	2.178726	0.45014	-1.45	-0.8	0.801552208759305	0.018885	-0.0086558	0.00097543
Trial1	3	1	noBlindfold	clockwise	practice	Guided	1	0.5	0	2.198715	0.45014	-1.45	-0.8	0.801552208759305	0.053577	0.0082706	0.0057511
Trial1	3	1	noBlindfold	clockwise	practice	Guided	1	0.5	0	2.218719	0.45015	-1.45	-0.8	0.801551585933776	0.015546	0.0040368	-0.016082
Trial1	3	1	noBlindfold	clockwise	practice	Guided	1	0.5	0	2.238724	0.45015	-1.45	-0.8	0.801551585933776	-0.02136	0.012501	0.0025303
Trial1	3	1	noBlindfold	clockwise	practice	Guided	1	0.5	0	2.258728	0.45015	-1.45	-0.8	0.801551585933776	-0.0033224	-0.004427	-0.00048759
Trial1	3	1	noBlindfold	clockwise	practice	Guided	1	0.5	0	2.278717	0.45015	-1.45	-0.8	0.801551585933776	0.0013937	0.0040357	-0.004386
Trial1	3	1	noBlindfold	clockwise	practice	Guided	1	0.5	0	2.298721	0.45015	-1.45	-0.8	0.801551585933776	-0.026909	-0.0044276	0.019003
Trial1	3	1	noBlindfold	clockwise	practice	Guided	1	0.5	0	2.318726	0.45015	-1.45	-0.8	0.801551585933776	0.00083518	-0.0044271	0.0039968
Trial1	3	1	noBlindfold	clockwise	practice	Guided	1	0.5	0	2.338715	0.45015	-1.45	-0.8	0.801551585933776	0.015536	-0.0086616	-0.01608
Trial1	3	1	noBlindfold	clockwise	practice	Guided	1	0.5	0	2.358719	0.45015	-1.45	-0.8	0.801551585933776	0.014429	-0.017125	0.0006875
Trial1	3	1	noBlindfold	clockwise	practice	Guided	1	0.5	0	2.378723	0.45015	-1.45	-0.8	0.801551585933776	0.030253	0.0040322	0.012088
Trial1	3	1	noBlindfold	clockwise	practice	Guided	1	0.5	0	2.398727	0.45015	-1.45	-0.8	0.801551585933776	0.00055138	0.012492	-0.0074006
Trial1	3	1	noBlindfold	clockwise	practice	Guided	1	0.5	0	2.418716	0.45016	-1.45	-0.8	0.801550966939044	0.031356	0.004028	0.014431
Trial1	3	1	noBlindfold	clockwise	practice	Guided	1	0.5	0	2.438721	0.45016	-1.45	-0.8	0.801550966939044	0.0094305	-0.00020479	0.0087766
Trial1	3	1	noBlindfold	clockwise	practice	Guided	1	0.5	0	2.458725	0.45016	-1.45	-0.8	0.801550966939044	0.0022038	-0.004438	-0.016953
Trial1	3	1	noBlindfold	clockwise	practice	Guided	1	0.5	0	2.478729	0.45016	-1.45	-0.8	0.801550966939044	0.010806	-0.0086697	-0.012177
Trial1	3	1	noBlindfold	clockwise	practice	Guided	1	0.5	0	2.498718	0.45016	-1.45	-0.8	0.801550966939044	-0.0025149	0.0082567	-0.013056
Trial1	3	1	noBlindfold	clockwise	practice	Guided	1	0.5	0	2.518723	0.45016	-1.45	-0.8	0.801550966939044	0.021639	0.029415	0.026419
Trial1	3	1	noBlindfold	clockwise	practice	Guided	1	0.5	0	2.538727	0.45016	-1.45	-0.8	0.801550966939044	0.016349	-0.012906	-0.028648
Trial1	3	1	noBlindfold	clockwise	practice	Guided	1	0.5	0	2.558716	0.45016	-1.45	-0.8	0.801550966939044	-0.035813	0.0040235	0.019886
Trial1	3	1	noBlindfold	clockwise	practice	Guided	1	0.5	0	2.57872	0.45016	-1.45	-0.8	0.801550966939044	-1.464E-05	0.0040234	0.014525
Trial1	3	1	noBlindfold	clockwise	practice	Guided	1	0.5	0	2.598724	0.45016	-1.45	-0.8	0.801550966939044	0.015244	-0.0044408	-0.011885
Trial1	3	1	noBlindfold	clockwise	practice	Guided	1	0.5	0	2.618729	0.45016	-1.45	-0.8	0.801550966939044	0.013032	0.016716	0.021643
Trial1	3	1	noBlindfold	clockwise	practice	Guided	1	0.5	0	2.638718	0.45016	-1.45	-0.8	0.801550966939044	-0.026106	0.0040215	0.0064356
Trial1	3	1	noBlindfold	clockwise	practice	Guided	1	0.5	0	2.658722	0.45017	-1.45	-0.8	0.801550342509277	-0.0080718	-0.0002105	0.0034161
Trial1	3	1	noBlindfold	clockwise	practice	Guided	1	0.5	0	2.678726	0.45017	-1.45	-0.8	0.801550342509277	0.029402	-0.012907	0.04377
Trial1	3	1	noBlindfold	clockwise	practice	Guided	1	0.5	0	2.698715	0.45017	-1.45	-0.8	0.801550342509277	-0.004463	-0.0044423	0.016281
Trial1	3	1	noBlindfold	clockwise	practice	Guided	1	0.5	0	2.718719	0.45017	-1.45	-0.8	0.801550342509277	0.020224	-0.00020944	-0.019974
Trial1	3	1	noBlindfold	clockwise	practice	Guided	1	0.5	0	2.738724	0.45017	-1.45	-0.79992	0.801470507810122	-0.0016834	-0.00020999	0.041714
Trial1	3	1	noBlindfold	clockwise	practice	Guided	1	0.5	0	2.758728	0.45017	-1.45002	-0.7999	0.801450578884818	0.010017	-0.097502	0.202315
Trial1	3	1	noBlindfold	clockwise	practice	Guided	1	0.5	0	2.778717	0.45017	-1.45003	-0.7999	0.801450578884818	0.026393	-0.114401	0.224371
Trial1	3	1	noBlindfold	clockwise	practice	Guided	1	0.5	0	2.798721	0.45017	-1.45003	-0.7999099	0.801460513602565	0.0016639	-0.101677	0.125875
Trial1	3	1	noBlindfold	clockwise	practice	Guided	1	0.5	0	2.818726	0.45017	-1.45003	-0.79996	0.801510425155843	0.015515	0.016831	0.027119
Trial1	3	1	noBlindfold	clockwise	practice	Guided	1	0.5	0	2.838715	0.45018	-1.45	-0.79997	0.80151985823233	0.067663	0.203004	0.0039314
Trial1	3	1	noBlindfold	clockwise	practice	Guided	1	0.5	0	2.858719	0.45022	-1.44989	-0.79997	0.801517373277906	-0.039712	0.207104	0.167129
Trial1	3	1	noBlindfold	clockwise	practice	Guided	1	0.5	0	2.878723	0.45022	-1.4499	-0.79997	0.801517373277906	-0.031399	0.143584	0.099162
Trial1	3	1	noBlindfold	clockwise	practice	Guided	1	0.5	0	2.898727	0.45022	-1.44992	-0.79997	0.801517373277906	-0.065534	-0.025706	0.046217
Trial1	3	1	noBlindfold	clockwise	practice	Guided	1	0.5	0	2.918716	0.45019	-1.45	-0.79997	0.801519235881326	-0.122134	-0.241496	0.041814
Trial1	3	1	noBlindfold	clockwise	practice	Guided	1	0.5	0	2.938721	0.45011	-1.4501	-0.79992	0.801474241801377	-0.120402	-0.186416	0.151332
Trial1	3	1	noBlindfold	clockwise	practice	Guided	1	0.5	0	2.958725	0.44996	-1.45003	-0.7999099	0.801473598603032	0.046976	0.050586	0.183314
Trial1	3	1	noBlindfold	clockwise	practice	Guided	1	0.5	0	2.978729	0.44995	-1.44999	-0.79988	0.801444360733009	0.074449	-0.042518	0.239789
Trial1	3	1	noBlindfold	clockwise	practice	Guided	1	0.5	0	2.998718	0.44997	-1.45001	-0.79986	0.801423122190582	0.015344	-0.173679	0.324199
Trial1	3	1	noBlindfold	clockwise	practice	Guided	1	0.5	0	3.018723	0.44997	-1.45006	-0.79986	0.801423122190582	-0.102873	-0.321722	0.291053
Trial1	3	1	noBlindfold	clockwise	practice	Guided	1	0.5	0	3.038727	0.44995	-1.45012	-0.79986	0.801424372664198	-0.151433	-0.31317	0.212919
Trial1	3	1	noBlindfold	clockwise	practice	Guided	1	0.5	0	3.058716	0.44983	-1.45014	-0.7998199	0.80139189902326	-0.151285	-0.270691	0.418117
Trial1	3	1	noBlindfold	clockwise	practice	Guided	1	0.5	0	3.07872	0.44974	-1.45014	-0.79977	0.801347688208978	-0.100439	-0.190215	0.526607
Trial1	3	1	noBlindfold	clockwise	practice	Guided	1	0.5	0	3.098724	0.44968	-1.45011	-0.79972	0.801301541638114	-0.110388	-0.173243	0.610134
Trial1	3	1	noBlindfold	clockwise	practice	Guided	1	0.5	0	3.118729	0.44963	-1.4501	-0.79967	0.801254776084427	-0.202445	-0.168963	0.721925
Trial1	3	1	noBlindfold	clockwise	practice	Guided	1	0.5	0	3.138718	0.4495	-1.45009	-0.79962	0.801213107491406	-0.333604	-0.130836	0.751178
Trial1	3	1	noBlindfold	clockwise	practice	Guided	1	0.5	0	3.158722	0.44868	-1.45006	-0.79962	0.801265212120113	-0.42351	-0.109611	0.766345
Trial1	3	1	noBlindfold	clockwise	practice	Guided	1	0.5	0	3.178726	0.44788	-1.45005	-0.79961	0.801306855372257	-0.281507	-0.092662	0.779916
Trial1	3	1	noBlindfold	clockwise	practice	Guided	1	0.5	0	3.198715	0.44694	-1.45004	-0.79961	0.801368545141098	-0.107074	-0.092636	0.774533
Trial1	3	1	noBlindfold	clockwise	practice	Guided	1	0.5	0	3.218719	0.44596	-1.45005	-0.7996	0.801424037702952	-0.091388	-0.173007	0.809237
Trial1	3	1	noBlindfold	clockwise	practice	Guided	1	0.5	0	3.238724	0.44509	-1.45008	-0.79966	0.801543053977495	-0.103294	-0.312591	0.720079
Trial1	3	1	noBlindfold	clockwise	practice	Guided	1	0.5	0	3.258728	0.44358	-1.4502	-0.7996899	0.801677759480875	-0.183721	-0.418159	0.5886
Trial1	3	1	noBlindfold	clockwise	practice	Guided	1	0.5	0	3.278717	0.44293	-1.4502	-0.7996899	0.801723766174398	-0.082869	-0.363042	0.616201
Trial1	3	1	noBlindfold	clockwise	practice	Guided	1	0.5	0	3.298721	0.44236	-1.45019	-0.79967	0.801744626757798	-0.063862	-0.375638	0.667942
Trial1	3	1	noBlindfold	clockwise	practice	Guided	1	0.5	0	3.318726	0.44191	-1.45018	-0.79963	0.801737215815902	-0.015956	-0.405161	0.755221
Trial1	3	1	noBlindfold	clockwise	practice	Guided	1	0.5	0	3.338715	0.44162	-1.45019	-0.79962	0.801748350729002	-0.012306	-0.447367	0.768081
Trial1	3	1	noBlindfold	clockwise	practice	Guided	1	0.5	0	3.358719	0.44151	-1.45022	-0.79962	0.801756368004227	-0.124377	-0.455697	0.777668
Trial1	3	1	noBlindfold	clockwise	practice	Guided	1	0.5	0	3.378723	0.44151	-1.45022	-0.79962	0.801756368004227	-0.093543	-0.425947	0.783871
Trial1	3	1	noBlindfold	clockwise	practice	Guided	1	0.5	0	3.398727	0.44151	-1.45022	-0.79961	0.80174638110612	-0.029635	-0.463915	0.830092
Trial1	3	1	noBlindfold	clockwise	practice	Guided	1	0.5	0	3.418716	0.44151	-1.45022	-0.79961	0.80174638110612	-0.015781	-0.531588	0.82257
Trial1	3	1	noBlindfold	clockwise	practice	Guided	1	0.5	0	3.438721	0.44151	-1.45023	-0.79961	0.80174638110612	0.031146	-0.531588	0.855066
Trial1	3	1	noBlindfold	clockwise	practice	Guided	1	0.5	0	3.458725	0.44151	-1.45023	-0.79961	0.80174638110612	-0.019199	-0.455266	0.815045
Trial1	3	1	noBlindfold	clockwise	practice	Guided	1	0.5	0	3.478729	0.44151	-1.45023	-0.79961	0.80174638110612	-0.015315	-0.527103	0.814183
Trial1	3	1	noBlindfold	clockwise	practice	Guided	1	0.5	0	3.498718	0.44151	-1.45023	-0.7996	0.801736394208679	0.010769	-0.548262	0.824287
Trial1	3	1	noBlindfold	clockwise	practice	Guided	1	0.5	0	3.518723	0.44151	-1.45024	-0.7996	0.801736394208679	0.01691	-0.573653	0.866772
Trial1	3	1	noBlindfold	clockwise	practice	Guided	1	0.5	0	3.538727	0.44151	-1.45024	-0.7996	0.801736394208679	0.021597	-0.649826	0.862866
Trial1	3	1	noBlindfold	clockwise	practice	Guided	1	0.5	0	3.558716	0.44151	-1.45028	-0.79959	0.801726407311903	-0.080559	-0.675216	0.85626
Trial1	3	1	noBlindfold	clockwise	practice	Guided	1	0.5	0	3.57872	0.44151	-1.45028	-0.79959	0.801726407311903	-0.141795	-0.63713	0.907014
Trial1	3	1	noBlindfold	clockwise	practice	Guided	1	0.5	0	3.598724	0.4415	-1.45028	-0.79958	0.801717153202828	-0.205289	-0.569421	0.923951
Trial1	3	1	noBlindfold	clockwise	practice	Guided	1	0.5	0	3.618729	0.4415	-1.45028	-0.79958	0.801717153202828	-0.204607	-0.548262	0.982918
Trial1	3	1	noBlindfold	clockwise	practice	Guided	1	0.5	0	3.638718	0.44149	-1.45029	-0.79958	0.801717881765015	-0.155565	-0.649826	0.914541
Trial1	3	1	noBlindfold	clockwise	practice	Guided	1	0.5	0	3.658722	0.44149	-1.45032	-0.79958	0.801717881765015	-0.023622	-0.768316	0.805228
Trial1	3	1	noBlindfold	clockwise	practice	Guided	1	0.5	0	3.678726	0.44149	-1.45034	-0.79958	0.801717881765015	0.0032761	-0.781011	0.802759
Trial1	3	1	noBlindfold	clockwise	practice	Guided	1	0.5	0	3.698715	0.44149	-1.45034	-0.79958	0.801717881765015	0.030441	-0.785243	0.796098
Trial1	3	1	noBlindfold	clockwise	practice	Guided	1	0.5	0	3.718719	0.44149	-1.45035	-0.79959	0.801727868642922	0.026686	-0.874111	0.715888
Trial1	3	1	noBlindfold	clockwise	practice	Guided	1	0.5	0	3.738724	0.44149	-1.45037	-0.7996	0.801737855521494	-0.071932	-0.891038	0.654797
Trial1	3	1	noBlindfold	clockwise	practice	Guided	1	0.5	0	3.758728	0.44148	-1.45041	-0.79961	0.801748571059355	-0.178465	-0.971442	0.647907
Trial1	3	1	noBlindfold	clockwise	practice	Guided	1	0.5	0	3.778717	0.44147	-1.45042	-0.79961	0.801749302017292	-0.172523	-0.924893	0.702396
Trial1	3	1	noBlindfold	clockwise	practice	Guided	1	0.5	0	3.798721	0.44147	-1.45043	-0.79961	0.801749302017292	-0.127984	-0.882575	0.764808
Trial1	3	1	noBlindfold	clockwise	practice	Guided	1	0.5	0	3.818726	0.44146	-1.45043	-0.79961	0.801750030923604	-0.062881	-0.912197	0.861612
Trial1	3	1	noBlindfold	clockwise	practice	Guided	1	0.5	0	3.838715	0.44146	-1.45043	-0.7996	0.801740044071626	-0.083175	-0.98837	0.830838
Trial1	3	1	noBlindfold	clockwise	practice	Guided	1	0.5	0	3.858719	0.44145	-1.45047	-0.7996	0.801740775287101	-0.163892	-1.077237	0.838245
Trial1	3	1	noBlindfold	clockwise	practice	Guided	1	0.5	0	3.878723	0.44145	-1.45048	-0.7996	0.801740775287101	-0.192676	-0.954515	0.863107
Trial1	3	1	noBlindfold	clockwise	practice	Guided	1	0.5	0	3.898727	0.44144	-1.45047	-0.79959	0.801731517617065	-0.16064	-0.852952	0.92684
Trial1	3	1	noBlindfold	clockwise	practice	Guided	1	0.5	0	3.918716	0.44144	-1.45046	-0.79957	0.801711603398253	-0.148172	-0.764084	1.079162
Trial1	3	1	noBlindfold	clockwise	practice	Guided	1	0.5	0	3.938721	0.44143	-1.45044	-0.7995499	0.801692303978022	-0.153407	-0.827561	1.091449
Trial1	3	1	noBlindfold	clockwise	practice	Guided	1	0.5	0	3.958725	0.44142	-1.45044	-0.7995499	0.801693031256931	-0.260301	-0.962979	1.031511
Trial1	3	1	noBlindfold	clockwise	practice	Guided	1	0.5	0	3.978729	0.44141	-1.45045	-0.79954	0.801683837835688	-0.252015	-0.984138	0.963019
Trial1	3	1	noBlindfold	clockwise	practice	Guided	1	0.5	0	3.998718	0.4414	-1.45046	-0.79954	0.801684567549003	-0.200684	-0.979906	0.928459
Trial1	3	1	noBlindfold	clockwise	practice	Guided	1	0.5	0	4.018723	0.4414	-1.45046	-0.79954	0.801684567549003	-0.095541	-0.98837	0.920023
Trial1	3	1	noBlindfold	clockwise	practice	Guided	1	0.5	0	4.038727	0.4414	-1.45046	-0.79953	0.80167464020151	-0.02411	-1.064542	0.956425
Trial1	3	1	noBlindfold	clockwise	practice	Guided	1	0.5	0	4.058716	0.4414	-1.45048	-0.79953	0.80167464020151	-0.082565	-1.068774	1.032899
Trial1	3	1	noBlindfold	clockwise	practice	Guided	1	0.5	0	4.07872	0.44139	-1.45048	-0.79952	0.801665383264603	-0.151869	-0.992601	1.070505
Trial1	3	1	noBlindfold	clockwise	practice	Guided	1	0.5	0	4.098724	0.44139	-1.45048	-0.79951	0.801655396482342	-0.194243	-0.937588	1.105644
Trial1	3	1	noBlindfold	clockwise	practice	Guided	1	0.5	0	4.118729	0.44138	-1.45048	-0.7995	0.801646141877004	-0.207965	-0.924893	1.180514
Trial1	3	1	noBlindfold	clockwise	practice	Guided	1	0.5	0	4.138718	0.44138	-1.45048	-0.79949	0.801636155105202	-0.130709	-0.950283	1.227598
Trial1	3	1	noBlindfold	clockwise	practice	Guided	1	0.5	0	4.158722	0.44137	-1.45048	-0.79948	0.801626957918287	-0.116811	-1.026456	1.223238
Trial1	3	1	noBlindfold	clockwise	practice	Guided	1	0.5	0	4.178726	0.44137	-1.45049	-0.79948	0.801626957918287	-0.058372	-1.10686	1.151125
Trial1	3	1	noBlindfold	clockwise	practice	Guided	1	0.5	0	4.198715	0.44137	-1.4505	-0.79947	0.801616971156915	-0.071152	-1.161873	1.134647
Trial1	3	1	noBlindfold	clockwise	practice	Guided	1	0.5	0	4.218719	0.44136	-1.45051	-0.79947	0.801617703608945	-0.106945	-1.136483	1.136542
Trial1	3	1	noBlindfold	clockwise	practice	Guided	1	0.5	0	4.238724	0.44136	-1.45051	-0.7994599	0.80160765741242	-0.068321	-1.081469	1.160083
Trial1	3	1	noBlindfold	clockwise	practice	Guided	1	0.5	0	4.258728	0.44136	-1.45052	-0.7994599	0.80160765741242	-0.107207	-1.132251	1.140734
Trial1	3	1	noBlindfold	clockwise	practice	Guided	1	0.5	0	4.278717	0.44136	-1.45053	-0.7994599	0.80160765741242	-0.108936	-1.259205	1.098534
Trial1	3	1	noBlindfold	clockwise	practice	Guided	1	0.5	0	4.298721	0.44135	-1.45055	-0.7994599	0.80160838781755	-0.11581	-1.233814	1.141883
Trial1	3	1	noBlindfold	clockwise	practice	Guided	1	0.5	0	4.318726	0.44135	-1.45055	-0.79945	0.801598460520635	-0.118617	-1.22535	1.110535
Trial1	3	1	noBlindfold	clockwise	practice	Guided	1	0.5	0	4.338715	0.44135	-1.45056	-0.7994599	0.80160838781755	-0.109454	-1.280364	1.088144
Trial1	3	1	noBlindfold	clockwise	practice	Guided	1	0.5	0	4.358719	0.44134	-1.45059	-0.7994599	0.801609122708096	-0.125949	-1.360768	1.017468
Trial1	3	1	noBlindfold	clockwise	practice	Guided	1	0.5	0	4.378723	0.44134	-1.45061	-0.7994599	0.801609122708096	-0.06702	-1.381927	1.071783
Trial1	3	1	noBlindfold	clockwise	practice	Guided	1	0.5	0	4.398727	0.44133	-1.45062	-0.7994599	0.801609851180084	-0.055051	-1.365	1.0936
Trial1	3	1	noBlindfold	clockwise	practice	Guided	1	0.5	0	4.418716	0.44133	-1.45063	-0.79945	0.801599923901292	-0.044982	-1.352304	1.144756
Trial1	3	1	noBlindfold	clockwise	practice	Guided	1	0.5	0	4.438721	0.44133	-1.45063	-0.79945	0.801599923901292	-0.028856	-1.343841	1.171052
Trial1	3	1	noBlindfold	clockwise	practice	Guided	1	0.5	0	4.458725	0.44133	-1.45065	-0.79945	0.801599923901292	-0.088869	-1.496186	1.133502
Trial1	3	1	noBlindfold	clockwise	practice	Guided	1	0.5	0	4.478729	0.44132	-1.45067	-0.79945	0.801600656868512	-0.111066	-1.491954	1.132067
Trial1	3	1	noBlindfold	clockwise	practice	Guided	1	0.5	0	4.498718	0.44132	-1.45068	-0.79944	0.801590729599459	-0.158809	-1.43694	1.112145
Trial1	3	1	noBlindfold	clockwise	practice	Guided	1	0.5	0	4.518723	0.44131	-1.45069	-0.79944	0.801591462700178	-0.168098	-1.428477	1.195685
Trial1	3	1	noBlindfold	clockwise	practice	Guided	1	0.5	0	4.538727	0.44131	-1.45069	-0.79944	0.801591462700178	-0.195522	-1.41155	1.198156
Trial1	3	1	noBlindfold	clockwise	practice	Guided	1	0.5	0	4.558716	0.4413	-1.45069	-0.79944	0.801592193742914	-0.202166	-1.390391	1.164056
Trial1	3	1	noBlindfold	clockwise	practice	Guided	1	0.5	0	4.57872	0.44129	-1.45069	-0.79944	0.801592927092102	-0.213822	-1.390391	1.124902
Trial1	3	1	noBlindfold	clockwise	practice	Guided	1	0.5	0	4.598724	0.44129	-1.45069	-0.79944	0.801592927092102	-0.211614	-1.398854	1.104523
Trial1	3	1	noBlindfold	clockwise	practice	Guided	1	0.5	0	4.618729	0.44128	-1.45069	-0.79944	0.801593658382568	-0.203614	-1.352304	1.050326
Trial1	3	1	noBlindfold	clockwise	practice	Guided	1	0.5	0	4.638718	0.44128	-1.45069	-0.79945	0.80160358561535	-0.123918	-1.322682	1.059687
Trial1	3	1	noBlindfold	clockwise	practice	Guided	1	0.5	0	4.658722	0.44127	-1.45068	-0.79945	0.801604319203922	-0.123598	-1.305755	1.055499
Trial1	3	1	noBlindfold	clockwise	practice	Guided	1	0.5	0	4.678726	0.44127	-1.45068	-0.79945	0.801604319203922	-0.116059	-1.293059	1.07703
Trial1	3	1	noBlindfold	clockwise	practice	Guided	1	0.5	0	4.698715	0.44127	-1.45068	-0.79945	0.801604319203922	-0.102189	-1.309986	1.069509
Trial1	3	1	noBlindfold	clockwise	practice	Guided	1	0.5	0	4.718719	0.44126	-1.45068	-0.79945	0.801605050733057	-0.083502	-1.339609	1.125431
Trial1	3	1	noBlindfold	clockwise	practice	Guided	1	0.5	0	4.738724	0.44126	-1.45068	-0.79944	0.80159512351842	-0.131965	-1.309986	1.18543
Trial1	3	1	noBlindfold	clockwise	practice	Guided	1	0.5	0	4.758728	0.44125	-1.45067	-0.79944	0.801595859548796	-0.168268	-1.314218	1.195709
Trial1	3	1	noBlindfold	clockwise	practice	Guided	1	0.5	0	4.778717	0.44125	-1.45067	-0.79943	0.801585872899599	-0.154382	-1.373463	1.188189
Trial1	3	1	noBlindfold	clockwise	practice	Guided	1	0.5	0	4.798721	0.44125	-1.45067	-0.79943	0.801585872899599	-0.145372	-1.343841	1.256112
Trial1	3	1	noBlindfold	clockwise	practice	Guided	1	0.5	0	4.818726	0.44124	-1.45067	-0.79942	0.801576615870925	-0.24131	-1.297291	1.291998
Trial1	3	1	noBlindfold	clockwise	practice	Guided	1	0.5	0	4.838715	0.44124	-1.45067	-0.79941	0.801566629232162	-0.161337	-1.309986	1.297168
Trial1	3	1	noBlindfold	clockwise	practice	Guided	1	0.5	0	4.858719	0.44123	-1.45067	-0.7994	0.801557376725247	-0.155406	-1.322682	1.343848
Trial1	3	1	noBlindfold	clockwise	practice	Guided	1	0.5	0	4.878723	0.44123	-1.45067	-0.7994	0.801557376725247	-0.119311	-1.305755	1.337764
Trial1	3	1	noBlindfold	clockwise	practice	Guided	1	0.5	0	4.898727	0.44122	-1.45066	-0.79939	0.801548183805882	-0.145932	-1.305755	1.336043
Trial1	3	1	noBlindfold	clockwise	practice	Guided	1	0.5	0	4.918716	0.44122	-1.45066	-0.79939	0.801548183805882	-0.187764	-1.297291	1.362801
Trial1	3	1	noBlindfold	clockwise	practice	Guided	1	0.5	0	4.938721	0.44121	-1.45066	-0.7993701	0.80152900223524	-0.251792	-1.293059	1.388125
Trial1	3	1	noBlindfold	clockwise	practice	Guided	1	0.5	0	4.958725	0.4412	-1.45065	-0.79936	0.801519690723783	-0.247156	-1.19996	1.455764
Trial1	3	1	noBlindfold	clockwise	practice	Guided	1	0.5	0	4.978729	0.44119	-1.45065	-0.79935	0.801510496057098	-0.239753	-1.233814	1.548836
Trial1	3	1	noBlindfold	clockwise	practice	Guided	1	0.5	0	4.998718	0.44118	-1.45065	-0.79933	0.801491257697568	-0.259373	-1.229582	1.577029
Trial1	3	1	noBlindfold	clockwise	practice	Guided	1	0.5	0	5.018723	0.44118	-1.45064	-0.79932	0.801481271119707	-0.279797	-1.263437	1.617797
Trial1	3	1	noBlindfold	clockwise	practice	Guided	1	0.5	0	5.038727	0.44117	-1.45064	-0.79929	0.801452103623986	-0.311003	-1.250741	1.687329
Trial1	3	1	noBlindfold	clockwise	practice	Guided	1	0.5	0	5.058716	0.44115	-1.45064	-0.79928	0.801443644659262	-0.337255	-1.254973	1.681423
Trial1	3	1	noBlindfold	clockwise	practice	Guided	1	0.5	0	5.07872	0.44114	-1.45064	-0.79927	0.801434334036893	-0.32977	-1.212655	1.635611
Trial1	3	1	noBlindfold	clockwise	practice	Guided	1	0.5	0	5.098724	0.44113	-1.45064	-0.79926	0.801425142445319	-0.32217	-1.250741	1.657147
Trial1	3	1	noBlindfold	clockwise	practice	Guided	1	0.5	0	5.118729	0.44112	-1.45063	-0.79926	0.801425875882197	-0.292762	-1.208423	1.61696
Trial1	3	1	noBlindfold	clockwise	practice	Guided	1	0.5	0	5.138718	0.44112	-1.45063	-0.79924	0.80140590284636	-0.289081	-1.212655	1.629824
Trial1	3	1	noBlindfold	clockwise	practice	Guided	1	0.5	0	5.158722	0.4411	-1.45063	-0.79924	0.801407372318131	-0.274583	-1.19996	1.61783
Trial1	3	1	noBlindfold	clockwise	practice	Guided	1	0.5	0	5.178726	0.44109	-1.45063	-0.79924	0.801408106144772	-0.29755	-1.187264	1.625068
Trial1	3	1	noBlindfold	clockwise	practice	Guided	1	0.5	0	5.198715	0.44109	-1.45062	-0.79923	0.801398119655322	-0.323048	-1.136483	1.606587
Trial1	3	1	noBlindfold	clockwise	practice	Guided	1	0.5	0	5.218719	0.44108	-1.45062	-0.79923	0.801398855805921	-0.28449	-1.170337	1.559452
Trial1	3	1	noBlindfold	clockwise	practice	Guided	1	0.5	0	5.238724	0.44107	-1.45062	-0.79923	0.801399589889485	-0.28979	-1.238046	1.507726
Trial1	3	1	noBlindfold	clockwise	practice	Guided	1	0.5	0	5.258728	0.44106	-1.45062	-0.79923	0.801400326288603	-0.22417	-1.301523	1.528801
Trial1	3	1	noBlindfold	clockwise	practice	Guided	1	0.5	0	5.278717	0.44105	-1.45063	-0.79923	0.801401062812165	-0.247149	-1.267668	1.539943
Trial1	3	1	noBlindfold	clockwise	practice	Guided	1	0.5	0	5.298721	0.44105	-1.45063	-0.79923	0.801401062812165	-0.224095	-1.280364	1.528806
Trial1	3	1	noBlindfold	clockwise	practice	Guided	1	0.5	0	5.318726	0.44104	-1.45063	-0.79923	0.80140179946017	-0.26565	-1.263437	1.551373
Trial1	3	1	noBlindfold	clockwise	practice	Guided	1	0.5	0	5.338715	0.44104	-1.45063	-0.79923	0.80140179946017	-0.231148	-1.246509	1.570439
Trial1	3	1	noBlindfold	clockwise	practice	Guided	1	0.5	0	5.358719	0.44102	-1.45063	-0.79923	0.80140327093618	-0.284883	-1.221119	1.575385
Trial1	3	1	noBlindfold	clockwise	practice	Guided	1	0.5	0	5.378723	0.44101	-1.45062	-0.79923	0.801404005763444	-0.251737	-1.229582	1.615405
Trial1	3	1	noBlindfold	clockwise	practice	Guided	1	0.5	0	5.398727	0.44101	-1.45062	-0.79922	0.80139401934802	-0.303349	-1.2719	1.586818
Trial1	3	1	noBlindfold	clockwise	practice	Guided	1	0.5	0	5.418716	0.441	-1.45063	-0.79922	0.801394754308145	-0.342714	-1.276132	1.54824
Trial1	3	1	noBlindfold	clockwise	practice	Guided	1	0.5	0	5.438721	0.44099	-1.45062	-0.79922	0.801395491586439	-0.398362	-1.195728	1.610141
Trial1	3	1	noBlindfold	clockwise	practice	Guided	1	0.5	0	5.458725	0.44096	-1.45062	-0.79921	0.801387775046217	-0.404543	-1.191496	1.645116
Trial1	3	1	noBlindfold	clockwise	practice	Guided	1	0.5	0	5.478729	0.44096	-1.45062	-0.79921	0.801387775046217	-0.35897	-1.195728	1.625315
Trial1	3	1	noBlindfold	clockwise	practice	Guided	1	0.5	0	5.498718	0.44095	-1.45062	-0.79921	0.80138851283105	-0.341136	-1.22535	1.615502
Trial1	3	1	noBlindfold	clockwise	practice	Guided	1	0.5	0	5.518723	0.44094	-1.45062	-0.79921	0.801389248543983	-0.348055	-1.267668	1.596558
Trial1	3	1	noBlindfold	clockwise	practice	Guided	1	0.5	0	5.538727	0.44093	-1.45062	-0.79921	0.801389984380619	-0.381622	-1.305755	1.564929
Trial1	3	1	noBlindfold	clockwise	practice	Guided	1	0.5	0	5.558716	0.44091	-1.45062	-0.79921	0.801391458622451	-0.312426	-1.246509	1.531521
Trial1	3	1	noBlindfold	clockwise	practice	Guided	1	0.5	0	5.57872	0.4409	-1.45062	-0.79921	0.801392197028386	-0.286807	-1.242278	1.550011
Trial1	3	1	noBlindfold	clockwise	practice	Guided	1	0.5	0	5.598724	0.44089	-1.45062	-0.79922	0.801402860222861	-0.316759	-1.267668	1.531242
Trial1	3	1	noBlindfold	clockwise	practice	Guided	1	0.5	0	5.618729	0.44089	-1.45062	-0.79922	0.801402860222861	-0.263425	-1.322682	1.534686
Trial1	3	1	noBlindfold	clockwise	practice	Guided	1	0.5	0	5.638718	0.44088	-1.45063	-0.79922	0.801403598868158	-0.237009	-1.381927	1.540601
Trial1	3	1	noBlindfold	clockwise	practice	Guided	1	0.5	0	5.658722	0.44087	-1.45064	-0.79922	0.801404337637895	-0.34281	-1.31845	1.592692
Trial1	3	1	noBlindfold	clockwise	practice	Guided	1	0.5	0	5.678726	0.44086	-1.45064	-0.79921	0.801395145298631	-0.400629	-1.293059	1.660507
Trial1	3	1	noBlindfold	clockwise	practice	Guided	1	0.5	0	5.698715	0.44084	-1.45064	-0.79921	0.801396623477127	-0.405801	-1.233814	1.672799
Trial1	3	1	noBlindfold	clockwise	practice	Guided	1	0.5	0	5.718719	0.44083	-1.45064	-0.7992	0.801387376504329	-0.412594	-1.280364	1.696232
Trial1	3	1	noBlindfold	clockwise	practice	Guided	1	0.5	0	5.738724	0.44082	-1.45064	-0.79919	0.80137818691614	-0.458533	-1.314218	1.732525
Trial1	3	1	noBlindfold	clockwise	practice	Guided	1	0.5	0	5.758728	0.44079	-1.45064	-0.79918	0.80137035806363	-0.429426	-1.216887	1.768075
Trial1	3	1	noBlindfold	clockwise	practice	Guided	1	0.5	0	5.778717	0.44077	-1.45063	-0.79917	0.801361906882841	-0.467008	-1.183032	1.799321
Trial1	3	1	noBlindfold	clockwise	practice	Guided	1	0.5	0	5.798721	0.44076	-1.45063	-0.79917	0.801362649268281	-0.438379	-1.233814	1.771708
Trial1	3	1	noBlindfold	clockwise	practice	Guided	1	0.5	0	5.818726	0.44075	-1.45063	-0.79916	0.801353401199615	-0.441648	-1.309986	1.771427
Trial1	3	1	noBlindfold	clockwise	practice	Guided	1	0.5	0	5.838715	0.44073	-1.45063	-0.79915	0.801344893847481	-0.460657	-1.326914	1.774482
Trial1	3	1	noBlindfold	clockwise	practice	Guided	1	0.5	0	5.858719	0.4407	-1.45064	-0.79915	0.801347111904616	-0.487262	-1.280364	1.844313
Trial1	3	1	noBlindfold	clockwise	practice	Guided	1	0.5	0	5.878723	0.44068	-1.45063	-0.79914	0.80133866529916	-0.56989	-1.238046	1.813729
Trial1	3	1	noBlindfold	clockwise	practice	Guided	1	0.5	0	5.898727	0.44065	-1.45063	-0.79913	0.801330844138951	-0.552012	-1.229582	1.814883
Trial1	3	1	noBlindfold	clockwise	practice	Guided	1	0.5	0	5.918716	0.4406	-1.45063	-0.79913	0.801334549520671	-0.505332	-1.280364	1.784227
Trial1	3	1	noBlindfold	clockwise	practice	Guided	1	0.5	0	5.938721	0.44056	-1.45063	-0.79912	0.801327588622672	-0.517716	-1.305755	1.770805
Trial1	3	1	noBlindfold	clockwise	practice	Guided	1	0.5	0	5.958725	0.44052	-1.45064	-0.79913	0.801340480605292	-0.443214	-1.331145	1.725111
Trial1	3	1	noBlindfold	clockwise	practice	Guided	1	0.5	0	5.978729	0.44051	-1.45064	-0.79913	0.801341226144033	-0.418208	-1.297291	1.68464
Trial1	3	1	noBlindfold	clockwise	practice	Guided	1	0.5	0	5.998718	0.4405	-1.45064	-0.79913	0.801341965169445	-0.414494	-1.331145	1.697506
Trial1	3	1	noBlindfold	clockwise	practice	Guided	1	0.5	0	6.018723	0.44048	-1.45065	-0.79913	0.801343452443452	-0.442942	-1.326914	1.725132
Trial1	3	1	noBlindfold	clockwise	practice	Guided	1	0.5	0	6.038727	0.44047	-1.45065	-0.79913	0.801344194053169	-0.495317	-1.301523	1.709126
Trial1	3	1	noBlindfold	clockwise	practice	Guided	1	0.5	0	6.058716	0.44044	-1.45065	-0.79913	0.801346424054623	-0.504141	-1.297291	1.780108
Trial1	3	1	noBlindfold	clockwise	practice	Guided	1	0.5	0	6.07872	0.44042	-1.45065	-0.79913	0.801347912820412	-0.437158	-1.2719	1.780221
Trial1	3	1	noBlindfold	clockwise	practice	Guided	1	0.5	0	6.098724	0.44041	-1.45064	-0.79912	0.801338726541821	-0.461703	-1.22535	1.816516
Trial1	3	1	noBlindfold	clockwise	practice	Guided	1	0.5	0	6.118729	0.44039	-1.45064	-0.79912	0.801340216071201	-0.45972	-1.238046	1.787183
Trial1	3	1	noBlindfold	clockwise	practice	Guided	1	0.5	0	6.138718	0.44038	-1.45064	-0.79912	0.801340958805247	-0.410236	-1.259205	1.781958
Trial1	3	1	noBlindfold	clockwise	practice	Guided	1	0.5	0	6.158722	0.44035	-1.45063	-0.79913	0.801353118546885	-0.441501	-1.229582	1.716813
Trial1	3	1	noBlindfold	clockwise	practice	Guided	1	0.5	0	6.178726	0.44034	-1.45063	-0.79913	0.801353861767251	-0.440326	-1.250741	1.700054
Trial1	3	1	noBlindfold	clockwise	practice	Guided	1	0.5	0	6.198715	0.44033	-1.45063	-0.79913	0.801354609549559	-0.421924	-1.254973	1.692826
Trial1	3	1	noBlindfold	clockwise	practice	Guided	1	0.5	0	6.218719	0.44032	-1.45063	-0.79913	0.80135535079856	-0.45509	-1.314218	1.724356
Trial1	3	1	noBlindfold	clockwise	practice	Guided	1	0.5	0	6.238724	0.4403	-1.45063	-0.79913	0.801356842546357	-0.430909	-1.356536	1.696455
Trial1	3	1	noBlindfold	clockwise	practice	Guided	1	0.5	0	6.258728	0.44028	-1.45064	-0.79914	0.801368377745316	-0.392232	-1.339609	1.652656
Trial1	3	1	noBlindfold	clockwise	practice	Guided	1	0.5	0	6.278717	0.44027	-1.45064	-0.79914	0.801369121823689	-0.358646	-1.360768	1.616944
Trial1	3	1	noBlindfold	clockwise	practice	Guided	1	0.5	0	6.298721	0.44026	-1.45065	-0.79915	0.801379794526267	-0.31834	-1.41155	1.615334
Trial1	3	1	noBlindfold	clockwise	practice	Guided	1	0.5	0	6.318726	0.44025	-1.45065	-0.79915	0.801380538843171	-0.310323	-1.458099	1.561138
Trial1	3	1	noBlindfold	clockwise	practice	Guided	1	0.5	0	6.338715	0.44024	-1.45066	-0.79916	0.801391268983531	-0.335159	-1.445404	1.601624
Trial1	3	1	noBlindfold	clockwise	practice	Guided	1	0.5	0	6.358719	0.44022	-1.45067	-0.79916	0.801392762663439	-0.457214	-1.267668	1.69897
Trial1	3	1	noBlindfold	clockwise	practice	Guided	1	0.5	0	6.378723	0.4402	-1.45066	-0.79916	0.801394254617202	-0.459808	-1.178801	1.740893
Trial1	3	1	noBlindfold	clockwise	practice	Guided	1	0.5	0	6.398727	0.44018	-1.45065	-0.79916	0.801395747067184	-0.422667	-1.187264	1.650696
Trial1	3	1	noBlindfold	clockwise	practice	Guided	1	0.5	0	6.418716	0.44017	-1.45064	-0.79916	0.801396494590735	-0.505862	-1.259205	1.628496
Trial1	3	1	noBlindfold	clockwise	practice	Guided	1	0.5	0	6.438721	0.44015	-1.45064	-0.79917	0.801407971176488	-0.452034	-1.297291	1.556213
Trial1	3	1	noBlindfold	clockwise	practice	Guided	1	0.5	0	6.458725	0.44013	-1.45064	-0.79918	0.801419393235177	-0.403128	-1.191496	1.492027
Trial1	3	1	noBlindfold	clockwise	practice	Guided	1	0.5	0	6.478729	0.44012	-1.45063	-0.79919	0.80143018638976	-0.335075	-1.212655	1.475373
Trial1	3	1	noBlindfold	clockwise	practice	Guided	1	0.5	0	6.498718	0.44011	-1.45063	-0.7992	0.801440858547671	-0.33204	-1.229582	1.463948
Trial1	3	1	noBlindfold	clockwise	practice	Guided	1	0.5	0	6.518723	0.4401	-1.45063	-0.7992	0.801441606903828	-0.292019	-1.212655	1.431853
Trial1	3	1	noBlindfold	clockwise	practice	Guided	1	0.5	0	6.538727	0.44009	-1.45063	-0.79922	0.80146226484678	-0.206783	-1.280364	1.424722
Trial1	3	1	noBlindfold	clockwise	practice	Guided	1	0.5	0	6.558716	0.44008	-1.45063	-0.79922	0.801463011204681	-0.256608	-1.22535	1.438345
Trial1	3	1	noBlindfold	clockwise	practice	Guided	1	0.5	0	6.57872	0.44007	-1.45063	-0.79923	0.801473745461193	-0.332316	-1.191496	1.425099
Trial1	3	1	noBlindfold	clockwise	practice	Guided	1	0.5	0	6.598724	0.44006	-1.45062	-0.79923	0.801474492057505	-0.332253	-1.191496	1.41167
Trial1	3	1	noBlindfold	clockwise	practice	Guided	1	0.5	0	6.618729	0.44005	-1.45062	-0.79924	0.801485226535205	-0.353039	-1.221119	1.415293
Trial1	3	1	noBlindfold	clockwise	practice	Guided	1	0.5	0	6.638718	0.44004	-1.45062	-0.79924	0.801485975599463	-0.381231	-1.195728	1.438728
Trial1	3	1	noBlindfold	clockwise	practice	Guided	1	0.5	0	6.658722	0.44002	-1.45062	-0.79924	0.801487471870917	-0.389283	-1.254973	1.497133
Trial1	3	1	noBlindfold	clockwise	practice	Guided	1	0.5	0	6.678726	0.44001	-1.45062	-0.79924	0.801488221308025	-0.435771	-1.233814	1.527807
Trial1	3	1	noBlindfold	clockwise	practice	Guided	1	0.5	0	6.698715	0.44	-1.45062	-0.79924	0.801488968638517	-0.427058	-1.187264	1.53258
Trial1	3	1	noBlindfold	clockwise	practice	Guided	1	0.5	0	6.718719	0.43998	-1.45061	-0.79924	0.80149046590226	-0.469634	-1.157642	1.571923
Trial1	3	1	noBlindfold	clockwise	practice	Guided	1	0.5	0	6.738724	0.43997	-1.45061	-0.79923	0.801481228150192	-0.452198	-1.170337	1.648803
Trial1	3	1	noBlindfold	clockwise	practice	Guided	1	0.5	0	6.758728	0.43994	-1.45061	-0.79923	0.801483478725518	-0.455097	-1.229582	1.627573
Trial1	3	1	noBlindfold	clockwise	practice	Guided	1	0.5	0	6.778717	0.43992	-1.45061	-0.79922	0.801474989856537	-0.382868	-1.229582	1.615396
Trial1	3	1	noBlindfold	clockwise	practice	Guided	1	0.5	0	6.798721	0.43991	-1.45061	-0.79922	0.801475740554545	-0.352513	-1.250741	1.629978
Trial1	3	1	noBlindfold	clockwise	practice	Guided	1	0.5	0	6.818726	0.4399	-1.45061	-0.79922	0.801476489142183	-0.445426	-1.242278	1.619782
Trial1	3	1	noBlindfold	clockwise	practice	Guided	1	0.5	0	6.838715	0.43989	-1.45061	-0.79921	0.801467314147599	-0.46136	-1.22535	1.660842
Trial1	3	1	noBlindfold	clockwise	practice	Guided	1	0.5	0	6.858719	0.43986	-1.45061	-0.79921	0.801469565525	-0.47124	-1.195728	1.609704
Trial1	3	1	noBlindfold	clockwise	practice	Guided	1	0.5	0	6.878723	0.43985	-1.45061	-0.79921	0.8014703125047	-0.490526	-1.212655	1.616948
Trial1	3	1	noBlindfold	clockwise	practice	Guided	1	0.5	0	6.898727	0.43983	-1.45061	-0.79921	0.801471815782439	-0.441038	-1.208423	1.628485
Trial1	3	1	noBlindfold	clockwise	practice	Guided	1	0.5	0	6.918716	0.43982	-1.4506	-0.79921	0.801472567607915	-0.444828	-1.166105	1.619826
Trial1	3	1	noBlindfold	clockwise	practice	Guided	1	0.5	0	6.938721	0.4398	-1.4506	-0.79921	0.801474069393578	-0.472314	-1.191496	1.563342
Trial1	3	1	noBlindfold	clockwise	practice	Guided	1	0.5	0	6.958725	0.43977	-1.45061	-0.79922	0.801486249951576	-0.448961	-1.305755	1.480672
Trial1	3	1	noBlindfold	clockwise	practice	Guided	1	0.5	0	6.978729	0.43976	-1.45061	-0.79922	0.801486998033508	-0.45142	-1.352304	1.460866
Trial1	3	1	noBlindfold	clockwise	practice	Guided	1	0.5	0	6.998718	0.43975	-1.45062	-0.79922	0.801487752959324	-0.382157	-1.297291	1.484979
Trial1	3	1	noBlindfold	clockwise	practice	Guided	1	0.5	0	7.018723	0.43973	-1.45062	-0.79923	0.801499241691993	-0.405356	-1.263437	1.500319
Trial1	3	1	noBlindfold	clockwise	practice	Guided	1	0.5	0	7.038727	0.43972	-1.45062	-0.79923	0.801499992499903	-0.456669	-1.242278	1.467553
Trial1	3	1	noBlindfold	clockwise	practice	Guided	1	0.5	0	7.058716	0.4397	-1.45062	-0.79924	0.801511481930252	-0.395121	-1.254973	1.484146
Trial1	3	1	noBlindfold	clockwise	practice	Guided	1	0.5	0	7.07872	0.43968	-1.45062	-0.79924	0.801512988879402	-0.451681	-1.284596	1.463668
Trial1	3	1	noBlindfold	clockwise	practice	Guided	1	0.5	0	7.098724	0.43967	-1.45063	-0.79924	0.801513738054122	-0.403019	-1.276132	1.471011
Trial1	3	1	noBlindfold	clockwise	practice	Guided	1	0.5	0	7.118729	0.43966	-1.45063	-0.79924	0.801514494082536	-0.39823	-1.288827	1.467111
Trial1	3	1	noBlindfold	clockwise	practice	Guided	1	0.5	0	7.138718	0.43965	-1.45063	-0.79924	0.801515245748158	-0.377838	-1.250741	1.497886
Trial1	3	1	noBlindfold	clockwise	practice	Guided	1	0.5	0	7.158722	0.43963	-1.45063	-0.79924	0.801516751695064	-0.344573	-1.2719	1.537908
Trial1	3	1	noBlindfold	clockwise	practice	Guided	1	0.5	0	7.178726	0.43962	-1.45063	-0.79924	0.801517503732017	-0.349612	-1.314218	1.478662
Trial1	3	1	noBlindfold	clockwise	practice	Guided	1	0.5	0	7.198715	0.43961	-1.45063	-0.79925	0.80152824325577	-0.280904	-1.415781	1.382078
Trial1	3	1	noBlindfold	clockwise	practice	Guided	1	0.5	0	7.218719	0.4396	-1.45065	-0.79925	0.801528995531026	-0.263632	-1.458099	1.394083
Trial1	3	1	noBlindfold	clockwise	practice	Guided	1	0.5	0	7.238724	0.43959	-1.45066	-0.79926	0.801539737521855	-0.28362	-1.508881	1.356653
Trial1	3	1	noBlindfold	clockwise	practice	Guided	1	0.5	0	7.258728	0.43957	-1.45068	-0.79927	0.801551170566749	-0.380532	-1.407318	1.409334
Trial1	3	1	noBlindfold	clockwise	practice	Guided	1	0.5	0	7.278717	0.43956	-1.45068	-0.79927	0.801551923319015	-0.399565	-1.365	1.429152
Trial1	3	1	noBlindfold	clockwise	practice	Guided	1	0.5	0	7.298721	0.43955	-1.45068	-0.79927	0.801552678442503	-0.353608	-1.305755	1.489837
Trial1	3	1	noBlindfold	clockwise	practice	Guided	1	0.5	0	7.318726	0.43954	-1.45068	-0.79926	0.801543505823889	-0.392563	-1.31845	1.530612
Trial1	3	1	noBlindfold	clockwise	practice	Guided	1	0.5	0	7.338715	0.43953	-1.45068	-0.79926	0.801544258956788	-0.392488	-1.326914	1.530617
Trial1	3	1	noBlindfold	clockwise	practice	Guided	1	0.5	0	7.358719	0.4395	-1.45068	-0.79925	0.801536540830668	-0.408613	-1.301523	1.575876
Trial1	3	1	noBlindfold	clockwise	practice	Guided	1	0.5	0	7.378723	0.43949	-1.45067	-0.79925	0.801537292218799	-0.39386	-1.305755	1.555783
Trial1	3	1	noBlindfold	clockwise	practice	Guided	1	0.5	0	7.398727	0.43948	-1.45067	-0.79925	0.801538050480496	-0.422043	-1.2719	1.579221
Trial1	3	1	noBlindfold	clockwise	practice	Guided	1	0.5	0	7.418716	0.43947	-1.45066	-0.79924	0.801528819379998	-0.389241	-1.280364	1.556083
Trial1	3	1	noBlindfold	clockwise	practice	Guided	1	0.5	0	7.438721	0.43945	-1.45066	-0.79924	0.801530329792368	-0.402206	-1.284596	1.551039
Trial1	3	1	noBlindfold	clockwise	practice	Guided	1	0.5	0	7.458725	0.43943	-1.45066	-0.79924	0.801531840700804	-0.355088	-1.309986	1.583533
Trial1	3	1	noBlindfold	clockwise	practice	Guided	1	0.5	0	7.478729	0.43942	-1.45066	-0.79924	0.801532595214813	-0.407476	-1.293059	1.567537
Trial1	3	1	noBlindfold	clockwise	practice	Guided	1	0.5	0	7.498718	0.43941	-1.45066	-0.79924	0.801533354358139	-0.354921	-1.263437	1.583546
Trial1	3	1	noBlindfold	clockwise	practice	Guided	1	0.5	0	7.518723	0.4394	-1.45065	-0.79923	0.801524121947415	-0.412573	-1.263437	1.579835
Trial1	3	1	noBlindfold	clockwise	practice	Guided	1	0.5	0	7.538727	0.43938	-1.45065	-0.79923	0.801525636368445	-0.454609	-1.250741	1.610799
Trial1	3	1	noBlindfold	clockwise	practice	Guided	1	0.5	0	7.558716	0.43935	-1.45064	-0.79922	0.801517919550992	-0.499367	-1.229582	1.616336
Trial1	3	1	noBlindfold	clockwise	practice	Guided	1	0.5	0	7.57872	0.43934	-1.45064	-0.79922	0.801518677329939	-0.428737	-1.229582	1.629302
Trial1	3	1	noBlindfold	clockwise	practice	Guided	1	0.5	0	7.598724	0.43932	-1.45063	-0.79921	0.801510267851894	-0.45933	-1.238046	1.690464
Trial1	3	1	noBlindfold	clockwise	practice	Guided	1	0.5	0	7.618729	0.43931	-1.45063	-0.79921	0.801511021500152	-0.446178	-1.208423	1.695519
Trial1	3	1	noBlindfold	clockwise	practice	Guided	1	0.5	0	7.638718	0.43929	-1.45063	-0.79921	0.801512538194814	-0.480782	-1.250741	1.680669
Trial1	3	1	noBlindfold	clockwise	practice	Guided	1	0.5	0	7.658722	0.43926	-1.45063	-0.79921	0.801514809652765	-0.422572	-1.322682	1.541319
Trial1	3	1	noBlindfold	clockwise	practice	Guided	1	0.5	0	7.678726	0.43925	-1.45063	-0.79921	0.801515568559088	-0.355195	-1.348073	1.46569
Trial1	3	1	noBlindfold	clockwise	practice	Guided	1	0.5	0	7.698715	0.43924	-1.45064	-0.79922	0.801526250664677	-0.290798	-1.458099	1.436164
Trial1	3	1	noBlindfold	clockwise	practice	Guided	1	0.5	0	7.718719	0.43923	-1.45066	-0.79922	0.801527007550452	-0.295441	-1.534272	1.440076
Trial1	3	1	noBlindfold	clockwise	practice	Guided	1	0.5	0	7.738724	0.43922	-1.45068	-0.79923	0.801537751568838	-0.268746	-1.53004	1.441793
Trial1	3	1	noBlindfold	clockwise	practice	Guided	1	0.5	0	7.758728	0.4392	-1.45069	-0.79923	0.801539270461725	-0.307677	-1.466563	1.494001
Trial1	3	1	noBlindfold	clockwise	practice	Guided	1	0.5	0	7.778717	0.43919	-1.4507	-0.79924	0.801550012555159	-0.296314	-1.458099	1.47362
Trial1	3	1	noBlindfold	clockwise	practice	Guided	1	0.5	0	7.798721	0.43919	-1.4507	-0.79924	0.801550012555159	-0.276753	-1.487722	1.492674
Trial1	3	1	noBlindfold	clockwise	practice	Guided	1	0.5	0	7.818726	0.43918	-1.4507	-0.79924	0.801550772302716	-0.266735	-1.462331	1.484011
Trial1	3	1	noBlindfold	clockwise	practice	Guided	1	0.5	0	7.838715	0.43917	-1.4507	-0.79924	0.801551529912942	-0.176534	-1.441172	1.463151
Trial1	3	1	noBlindfold	clockwise	practice	Guided	1	0.5	0	7.858719	0.43917	-1.45071	-0.79924	0.801551529912942	-0.203281	-1.496186	1.531357
Trial1	3	1	noBlindfold	clockwise	practice	Guided	1	0.5	0	7.878723	0.43916	-1.45071	-0.79924	0.801552289908882	-0.251435	-1.453868	1.594421
Trial1	3	1	noBlindfold	clockwise	practice	Guided	1	0.5	0	7.898727	0.43915	-1.45071	-0.79923	0.801543063083141	-0.295131	-1.407318	1.650531
Trial1	3	1	noBlindfold	clockwise	practice	Guided	1	0.5	0	7.918716	0.43915	-1.45071	-0.79923	0.801543063083141	-0.35859	-1.314218	1.666921
Trial1	3	1	noBlindfold	clockwise	practice	Guided	1	0.5	0	7.938721	0.43913	-1.4507	-0.79922	0.801534596787914	-0.394042	-1.267668	1.665212
Trial1	3	1	noBlindfold	clockwise	practice	Guided	1	0.5	0	7.958725	0.43911	-1.45068	-0.79921	0.801526192723692	-0.343139	-1.301523	1.637885
Trial1	3	1	noBlindfold	clockwise	practice	Guided	1	0.5	0	7.978729	0.4391	-1.45068	-0.79921	0.801526951229137	-0.285205	-1.369232	1.571207
Trial1	3	1	noBlindfold	clockwise	practice	Guided	1	0.5	0	7.998718	0.43909	-1.45068	-0.79922	0.801537637316057	-0.228094	-1.390391	1.515959
Trial1	3	1	noBlindfold	clockwise	practice	Guided	1	0.5	0	8.018723	0.43909	-1.45068	-0.79922	0.801537637316057	-0.180961	-1.403086	1.476904
Trial1	3	1	noBlindfold	clockwise	practice	Guided	1	0.5	0	8.038727	0.43908	-1.45068	-0.79923	0.801548380676403	-0.105851	-1.428477	1.418605
Trial1	3	1	noBlindfold	clockwise	practice	Guided	1	0.5	0	8.058716	0.43908	-1.45069	-0.79924	0.801558365293774	-0.083513	-1.517345	1.348494
Trial1	3	1	noBlindfold	clockwise	practice	Guided	1	0.5	0	8.07872	0.43908	-1.4507	-0.79925	0.801568349911868	-0.052707	-1.521576	1.354684
Trial1	3	1	noBlindfold	clockwise	practice	Guided	1	0.5	0	8.098724	0.43908	-1.4507	-0.79925	0.801568349911868	-0.05822	-1.563894	1.371164
Trial1	3	1	noBlindfold	clockwise	practice	Guided	1	0.5	0	8.118729	0.43907	-1.45071	-0.79926	0.801579093360209	-0.161964	-1.53004	1.389744
Trial1	3	1	noBlindfold	clockwise	practice	Guided	1	0.5	0	8.138718	0.43907	-1.45071	-0.79926	0.801579093360209	-0.238373	-1.500417	1.469003
Trial1	3	1	noBlindfold	clockwise	practice	Guided	1	0.5	0	8.158722	0.43905	-1.45071	-0.79925	0.801570629065809	-0.373772	-1.424245	1.565512
Trial1	3	1	noBlindfold	clockwise	practice	Guided	1	0.5	0	8.178726	0.43904	-1.45071	-0.79925	0.801571390542535	-0.368713	-1.415781	1.55742
Trial1	3	1	noBlindfold	clockwise	practice	Guided	1	0.5	0	8.198715	0.43903	-1.45071	-0.79924	0.801562167572901	-0.488131	-1.386159	1.61287
Trial1	3	1	noBlindfold	clockwise	practice	Guided	1	0.5	0	8.218719	0.43901	-1.45071	-0.79923	0.801553704348503	-0.514279	-1.403086	1.664793
Trial1	3	1	noBlindfold	clockwise	practice	Guided	1	0.5	0	8.238724	0.43899	-1.45071	-0.79922	0.801545241658747	-0.496679	-1.386159	1.679659
Trial1	3	1	noBlindfold	clockwise	practice	Guided	1	0.5	0	8.258728	0.43895	-1.45069	-0.79922	0.801548286867939	-0.515828	-1.276132	1.703683
Trial1	3	1	noBlindfold	clockwise	practice	Guided	1	0.5	0	8.278717	0.43894	-1.45069	-0.79921	0.801539124563606	-0.439541	-1.288827	1.628627
Trial1	3	1	noBlindfold	clockwise	practice	Guided	1	0.5	0	8.298721	0.43892	-1.45068	-0.79921	0.801540648179454	-0.408763	-1.331145	1.567476
Trial1	3	1	noBlindfold	clockwise	practice	Guided	1	0.5	0	8.318726	0.43891	-1.45068	-0.79922	0.801551334061164	-0.407595	-1.356536	1.550716
Trial1	3	1	noBlindfold	clockwise	practice	Guided	1	0.5	0	8.338715	0.4389	-1.45068	-0.79921	0.801542172291312	-0.411931	-1.343841	1.55044
Trial1	3	1	noBlindfold	clockwise	practice	Guided	1	0.5	0	8.358719	0.43887	-1.45068	-0.79921	0.801544458252672	-0.41809	-1.326914	1.574171
Trial1	3	1	noBlindfold	clockwise	practice	Guided	1	0.5	0	8.378723	0.43886	-1.45067	-0.79921	0.801545222003048	-0.363379	-1.2719	1.561978
Trial1	3	1	noBlindfold	clockwise	practice	Guided	1	0.5	0	8.398727	0.43885	-1.45067	-0.79921	0.801545985877794	-0.299664	-1.297291	1.61237
Trial1	3	1	noBlindfold	clockwise	practice	Guided	1	0.5	0	8.418716	0.43884	-1.45067	-0.79921	0.801546745328929	-0.280223	-1.365	1.588368
Trial1	3	1	noBlindfold	clockwise	practice	Guided	1	0.5	0	8.438721	0.43883	-1.45067	-0.79921	0.801547511726035	-0.337072	-1.377695	1.572089
Trial1	3	1	noBlindfold	clockwise	practice	Guided	1	0.5	0	8.458725	0.43882	-1.45067	-0.79921	0.80154827369879	-0.306555	-1.356536	1.654015
Trial1	3	1	noBlindfold	clockwise	practice	Guided	1	0.5	0	8.478729	0.43881	-1.45067	-0.7992	0.801539053711267	-0.366922	-1.305755	1.692222
Trial1	3	1	noBlindfold	clockwise	practice	Guided	1	0.5	0	8.498718	0.4388	-1.45067	-0.7992	0.801539815941144	-0.380725	-1.309986	1.699752
Trial1	3	1	noBlindfold	clockwise	practice	Guided	1	0.5	0	8.518723	0.43879	-1.45067	-0.79919	0.80153065566185	-0.356167	-1.314218	1.735
Trial1	3	1	noBlindfold	clockwise	practice	Guided	1	0.5	0	8.538727	0.43878	-1.45067	-0.79918	0.801521374389236	-0.400765	-1.284596	1.736342
Trial1	3	1	noBlindfold	clockwise	practice	Guided	1	0.5	0	8.558716	0.43876	-1.45066	-0.79918	0.801522904307205	-0.4528	-1.297291	1.716165
Trial1	3	1	noBlindfold	clockwise	practice	Guided	1	0.5	0	8.57872	0.43875	-1.45066	-0.79918	0.80152366489794	-0.418939	-1.284596	1.676255
Trial1	3	1	noBlindfold	clockwise	practice	Guided	1	0.5	0	8.598724	0.43873	-1.45066	-0.79918	0.801525195560655	-0.401901	-1.297291	1.689976
Trial1	3	1	noBlindfold	clockwise	practice	Guided	1	0.5	0	8.618729	0.43872	-1.45066	-0.79917	0.801516036237586	-0.397375	-1.293059	1.690267
Trial1	3	1	noBlindfold	clockwise	practice	Guided	1	0.5	0	8.638718	0.43871	-1.45066	-0.79917	0.80151679961044	-0.465359	-1.284596	1.639605
Trial1	3	1	noBlindfold	clockwise	practice	Guided	1	0.5	0	8.658722	0.43868	-1.45066	-0.79917	0.801519092750806	-0.449017	-1.267668	1.665907
Trial1	3	1	noBlindfold	clockwise	practice	Guided	1	0.5	0	8.678726	0.43866	-1.45066	-0.79918	0.801530547674875	-0.430066	-1.288827	1.650293
Trial1	3	1	noBlindfold	clockwise	practice	Guided	1	0.5	0	8.698715	0.43865	-1.45066	-0.79918	0.801531316342988	-0.474641	-1.301523	1.651637
Trial1	3	1	noBlindfold	clockwise	practice	Guided	1	0.5	0	8.718719	0.43864	-1.45066	-0.79918	0.80153208057327	-0.476565	-1.322682	1.613636
Trial1	3	1	noBlindfold	clockwise	practice	Guided	1	0.5	0	8.738724	0.43862	-1.45066	-0.79918	0.801533611686924	-0.471214	-1.305755	1.601354
Trial1	3	1	noBlindfold	clockwise	practice	Guided	1	0.5	0	8.758728	0.43859	-1.45065	-0.79919	0.801545951723167	-0.42525	-1.233814	1.583267
Trial1	3	1	noBlindfold	clockwise	practice	Guided	1	0.5	0	8.778717	0.43858	-1.45065	-0.79919	0.801546721253679	-0.420175	-1.221119	1.575175
Trial1	3	1	noBlindfold	clockwise	practice	Guided	1	0.5	0	8.798721	0.43856	-1.45064	-0.7992	0.801558178527585	-0.420219	-1.242278	1.507834
Trial1	3	1	noBlindfold	clockwise	practice	Guided	1	0.5	0	8.818726	0.43855	-1.45064	-0.79921	0.801568927964537	-0.399815	-1.263437	1.39972
Trial1	3	1	noBlindfold	clockwise	practice	Guided	1	0.5	0	8.838715	0.43854	-1.45064	-0.79922	0.801579620362647	-0.411709	-1.259205	1.377912
Trial1	3	1	noBlindfold	clockwise	practice	Guided	1	0.5	0	8.858719	0.43852	-1.45063	-0.79924	0.801601119763764	-0.403867	-1.187264	1.327915
Trial1	3	1	noBlindfold	clockwise	practice	Guided	1	0.5	0	8.878723	0.4385	-1.45063	-0.79925	0.801612637805212	-0.396917	-1.178801	1.290483
Trial1	3	1	noBlindfold	clockwise	practice	Guided	1	0.5	0	8.898727	0.43849	-1.45062	-0.79926	0.801623392456941	-0.40316	-1.166105	1.319543
Trial1	3	1	noBlindfold	clockwise	practice	Guided	1	0.5	0	8.918716	0.43847	-1.45061	-0.79927	0.80163485174912	-0.422296	-1.119555	1.272021
Trial1	3	1	noBlindfold	clockwise	practice	Guided	1	0.5	0	8.938721	0.43845	-1.4506	-0.79929	0.801656352662012	-0.400543	-1.102628	1.281836
Trial1	3	1	noBlindfold	clockwise	practice	Guided	1	0.5	0	8.958725	0.43842	-1.45059	-0.7993	0.80166864140964	-0.372498	-1.140714	1.195258
Trial1	3	1	noBlindfold	clockwise	practice	Guided	1	0.5	0	8.978729	0.43841	-1.45059	-0.79931	0.801679332929505	-0.404309	-1.136483	1.205841
Trial1	3	1	noBlindfold	clockwise	practice	Guided	1	0.5	0	8.998718	0.43839	-1.45059	-0.79931	0.801680869498725	-0.362902	-1.119555	1.187459
Trial1	3	1	noBlindfold	clockwise	practice	Guided	1	0.5	0	9.018723	0.43838	-1.45058	-0.79932	0.801691623071467	-0.370631	-1.149178	1.170984
Trial1	3	1	noBlindfold	clockwise	practice	Guided	1	0.5	0	9.038727	0.43837	-1.45058	-0.79934	0.801712360698832	-0.350369	-1.187264	1.133552
Trial1	3	1	noBlindfold	clockwise	practice	Guided	1	0.5	0	9.058716	0.43835	-1.45059	-0.79935	0.801723882133404	-0.285914	-1.191496	1.104021
Trial1	3	1	noBlindfold	clockwise	practice	Guided	1	0.5	0	9.07872	0.43835	-1.45059	-0.79936	0.80173380663629	-0.276572	-1.178801	1.167751
Trial1	3	1	noBlindfold	clockwise	practice	Guided	1	0.5	0	9.098724	0.43834	-1.45059	-0.79936	0.801734574409248	-0.330611	-1.170337	1.176907
Trial1	3	1	noBlindfold	clockwise	practice	Guided	1	0.5	0	9.118729	0.43833	-1.45059	-0.79936	0.80173534459821	-0.345755	-1.144946	1.205395
Trial1	3	1	noBlindfold	clockwise	practice	Guided	1	0.5	0	9.138718	0.43832	-1.45058	-0.7993701	0.801746155949782	-0.346219	-1.119555	1.213782
Trial1	3	1	noBlindfold	clockwise	practice	Guided	1	0.5	0	9.158722	0.4383	-1.45057	-0.7993701	0.801747694635808	-0.357896	-1.073006	1.25933
Trial1	3	1	noBlindfold	clockwise	practice	Guided	1	0.5	0	9.178726	0.43829	-1.45057	-0.79936	0.80173842200955	-0.283937	-1.085701	1.28933
Trial1	3	1	noBlindfold	clockwise	practice	Guided	1	0.5	0	9.198715	0.43828	-1.45057	-0.79936	0.80173919281941	-0.316573	-1.077237	1.312487
Trial1	3	1	noBlindfold	clockwise	practice	Guided	1	0.5	0	9.218719	0.43827	-1.45056	-0.79936	0.801739961458966	-0.332253	-1.043383	1.349358
Trial1	3	1	noBlindfold	clockwise	practice	Guided	1	0.5	0	9.238724	0.43826	-1.45056	-0.79935	0.801730808099957	-0.33554	-1.026456	1.332315
Trial1	3	1	noBlindfold	clockwise	practice	Guided	1	0.5	0	9.258728	0.43823	-1.45055	-0.79935	0.801733117456707	-0.37146	-1.051847	1.338426
Trial1	3	1	noBlindfold	clockwise	practice	Guided	1	0.5	0	9.278717	0.43822	-1.45055	-0.79935	0.801733886724455	-0.364121	-1.068774	1.364149
Trial1	3	1	noBlindfold	clockwise	practice	Guided	1	0.5	0	9.298721	0.43821	-1.45055	-0.79934	0.801724674616554	-0.321254	-1.047615	1.392153
Trial1	3	1	noBlindfold	clockwise	practice	Guided	1	0.5	0	9.318726	0.4382	-1.45054	-0.79934	0.801725446438703	-0.274628	-1.064542	1.361477
Trial1	3	1	noBlindfold	clockwise	practice	Guided	1	0.5	0	9.338715	0.4382	-1.45054	-0.79934	0.801725446438703	-0.302832	-1.102628	1.384918
Trial1	3	1	noBlindfold	clockwise	practice	Guided	1	0.5	0	9.358719	0.43818	-1.45055	-0.79934	0.801726988157965	-0.318044	-1.111092	1.339108
Trial1	3	1	noBlindfold	clockwise	practice	Guided	1	0.5	0	9.378723	0.43817	-1.45055	-0.79934	0.801727760352723	-0.34274	-1.089933	1.31502
Trial1	3	1	noBlindfold	clockwise	practice	Guided	1	0.5	0	9.398727	0.43816	-1.45055	-0.79934	0.801728530373053	-0.313072	-1.094165	1.27425
Trial1	3	1	noBlindfold	clockwise	practice	Guided	1	0.5	0	9.418716	0.43816	-1.45055	-0.79935	0.801738514121151	-0.281796	-1.128019	1.207477
Trial1	3	1	noBlindfold	clockwise	practice	Guided	1	0.5	0	9.438721	0.43815	-1.45055	-0.79936	0.801749208567708	-0.231281	-1.149178	1.17908
Trial1	3	1	noBlindfold	clockwise	practice	Guided	1	0.5	0	9.458725	0.43814	-1.45055	-0.79936	0.801749981115518	-0.143862	-1.136483	1.138397
Trial1	3	1	noBlindfold	clockwise	practice	Guided	1	0.5	0	9.478729	0.43813	-1.45056	-0.7993701	0.801760794635537	-0.113695	-1.187264	1.121063
Trial1	3	1	noBlindfold	clockwise	practice	Guided	1	0.5	0	9.498718	0.43813	-1.45056	-0.79938	0.801770718930149	-0.130909	-1.22535	1.088673
Trial1	3	1	noBlindfold	clockwise	practice	Guided	1	0.5	0	9.518723	0.43813	-1.45056	-0.79939	0.801780702652417	-0.074653	-1.229582	1.033414
Trial1	3	1	noBlindfold	clockwise	practice	Guided	1	0.5	0	9.538727	0.43813	-1.45057	-0.79941	0.801800610672259	-0.110851	-1.326914	0.97217
Trial1	3	1	noBlindfold	clockwise	practice	Guided	1	0.5	0	9.558716	0.43812	-1.45063	-0.79941	0.801801383420287	-0.229099	-1.424245	1.078214
Trial1	3	1	noBlindfold	clockwise	practice	Guided	1	0.5	0	9.57872	0.4381	-1.45065	-0.7994	0.801792945594399	-0.319334	-1.369232	1.303898
Trial1	3	1	noBlindfold	clockwise	practice	Guided	1	0.5	0	9.598724	0.43809	-1.45065	-0.79935	0.801743916861935	-0.451255	-1.178801	1.484821
Trial1	3	1	noBlindfold	clockwise	practice	Guided	1	0.5	0	9.618729	0.43801	-1.45061	-0.79927	0.801670290467144	-0.559313	-1.017992	1.642027
Trial1	3	1	noBlindfold	clockwise	practice	Guided	1	0.5	0	9.638718	0.43779	-1.45055	-0.79919	0.80160764116668	-0.669807	-0.907965	1.698085
Trial1	3	1	noBlindfold	clockwise	practice	Guided	1	0.5	0	9.658722	0.43682	-1.45047	-0.79922	0.801713329395932	-0.547091	-1.017992	1.529261
Trial1	3	1	noBlindfold	clockwise	practice	Guided	1	0.5	0	9.678726	0.43618	-1.45051	-0.79927	0.801813871592439	-0.469351	-1.161873	1.433264
Trial1	3	1	noBlindfold	clockwise	practice	Guided	1	0.5	0	9.698715	0.43551	-1.45056	-0.79931	0.80190734211093	-0.347778	-1.195728	1.348468
Trial1	3	1	noBlindfold	clockwise	practice	Guided	1	0.5	0	9.718719	0.43497	-1.45059	-0.79934	0.80198089322797	-0.266504	-1.187264	1.265287
Trial1	3	1	noBlindfold	clockwise	practice	Guided	1	0.5	0	9.738724	0.4346	-1.4506	-0.79935	0.802020959997307	-0.165316	-1.178801	1.288574
Trial1	3	1	noBlindfold	clockwise	practice	Guided	1	0.5	0	9.758728	0.43449	-1.45059	-0.79934	0.802019957241491	-0.196422	-1.10686	1.35814
Trial1	3	1	noBlindfold	clockwise	practice	Guided	1	0.5	0	9.778717	0.43449	-1.45059	-0.79934	0.802019957241491	-0.162207	-1.017992	1.38136
Trial1	3	1	noBlindfold	clockwise	practice	Guided	1	0.5	0	9.798721	0.43449	-1.45058	-0.79934	0.802019957241491	-0.114679	-0.979906	1.385035
Trial1	3	1	noBlindfold	clockwise	practice	Guided	1	0.5	0	9.818726	0.43448	-1.45057	-0.79933	0.80201079268143	-0.040256	-0.996833	1.426998
Trial1	3	1	noBlindfold	clockwise	practice	Guided	1	0.5	0	9.838715	0.43448	-1.45056	-0.79933	0.80201079268143	0.015147	-0.984138	1.396856
Trial1	3	1	noBlindfold	clockwise	practice	Guided	1	0.5	0	9.858719	0.43449	-1.45056	-0.79933	0.802009977121937	0.109756	-1.111092	1.31029
Trial1	3	1	noBlindfold	clockwise	practice	Guided	1	0.5	0	9.878723	0.43449	-1.45056	-0.79934	0.802019957241491	0.060591	-1.183032	1.31137
Trial1	3	1	noBlindfold	clockwise	practice	Guided	1	0.5	0	9.898727	0.43449	-1.45056	-0.79934	0.802019957241491	0.022895	-1.250741	1.364727
Trial1	3	1	noBlindfold	clockwise	practice	Guided	1	0.5	0	9.918716	0.43449	-1.45057	-0.79933	0.802009977121937	-0.090012	-1.183032	1.364913
Trial1	3	1	noBlindfold	clockwise	practice	Guided	1	0.5	0	9.938721	0.43448	-1.45056	-0.79932	0.802000812572859	-0.197113	-0.975674	1.366513
Trial1	3	1	noBlindfold	clockwise	practice	Guided	1	0.5	0	9.958725	0.43443	-1.45052	-0.79928	0.801965098170242	-0.468142	-0.857184	1.563898
Trial1	3	1	noBlindfold	clockwise	practice	Guided	1	0.5	0	9.978729	0.4341	-1.45044	-0.79923	0.801942248472685	-0.524768	-0.836025	1.615011
Trial1	3	1	noBlindfold	clockwise	practice	Guided	1	0.5	0	9.998718	0.4341	-1.45044	-0.79921	0.801922348451135	-0.360827	-0.768316	1.633868
Trial1	3	1	noBlindfold	clockwise	practice	Guided	1	0.5	0	10.01872	0.43387	-1.45041	-0.79921	0.801941283224001	-0.252775	-0.793707	1.619703
Trial1	3	1	noBlindfold	clockwise	practice	Guided	1	0.5	0	10.03873	0.43375	-1.4504	-0.79922	0.801961106273173	-0.116741	-0.933356	1.51472
Trial1	3	1	noBlindfold	clockwise	practice	Guided	1	0.5	0	10.05872	0.43375	-1.45047	-0.79925	0.80199104433733	0.12097	-1.280364	1.277049
Trial1	3	1	noBlindfold	clockwise	practice	Guided	1	0.5	0	10.07872	0.43377	-1.45053	-0.79929	0.802029250777058	0.252164	-1.254973	1.15948
Trial1	3	1	noBlindfold	clockwise	practice	Guided	1	0.5	0	10.09872	0.4338	-1.45056	-0.79932	0.802056654385131	0.279334	-1.263437	1.077618
Trial1	3	1	noBlindfold	clockwise	practice	Guided	1	0.5	0	10.11873	0.43382	-1.45058	-0.79934	0.802074960504472	0.213428	-1.288827	1.076725
Trial1	3	1	noBlindfold	clockwise	practice	Guided	1	0.5	0	10.13872	0.43382	-1.45059	-0.79935	0.802084939940469	0.056063	-1.335377	1.104851
Trial1	3	1	noBlindfold	clockwise	practice	Guided	1	0.5	0	10.15872	0.43382	-1.45059	-0.79935	0.802084939940469	-0.215096	-1.039151	1.311768
Trial1	3	1	noBlindfold	clockwise	practice	Guided	1	0.5	0	10.17873	0.43381	-1.45057	-0.79935	0.802085763763235	-0.170659	-0.975674	1.287749
Trial1	3	1	noBlindfold	clockwise	practice	Guided	1	0.5	0	10.19872	0.43381	-1.45055	-0.79935	0.802085763763235	-0.074987	-0.929124	1.273281
Trial1	3	1	noBlindfold	clockwise	practice	Guided	1	0.5	0	10.21872	0.43381	-1.45055	-0.79936	0.802095683788482	0.030162	-0.996833	1.162124
Trial1	3	1	noBlindfold	clockwise	practice	Guided	1	0.5	0	10.23872	0.43381	-1.45055	-0.79939	0.80212562207337	0.193356	-1.191496	0.993694
Trial1	3	1	noBlindfold	clockwise	practice	Guided	1	0.5	0	10.25873	0.43383	-1.45058	-0.7994	0.802133894682129	0.243127	-1.309986	0.965231
Trial1	3	1	noBlindfold	clockwise	practice	Guided	1	0.5	0	10.27872	0.43384	-1.45059	-0.79941	0.802143048160839	0.23514	-1.183032	1.019434
Trial1	3	1	noBlindfold	clockwise	practice	Guided	1	0.5	0	10.29872	0.43384	-1.45058	-0.79941	0.802143048160839	0.222973	-1.051847	1.069165
Trial1	3	1	noBlindfold	clockwise	practice	Guided	1	0.5	0	10.31873	0.43385	-1.45057	-0.79941	0.802142224770062	0.170324	-0.946052	1.124738
Trial1	3	1	noBlindfold	clockwise	practice	Guided	1	0.5	0	10.33871	0.43385	-1.45056	-0.79941	0.802142224770062	0.081096	-0.946052	1.194821
Trial1	3	1	noBlindfold	clockwise	practice	Guided	1	0.5	0	10.35872	0.43385	-1.45053	-0.79941	0.802142224770062	-0.153855	-0.823329	1.243019
Trial1	3	1	noBlindfold	clockwise	practice	Guided	1	0.5	0	10.37872	0.43384	-1.45049	-0.79943	0.802163007086622	-0.17293	-0.738693	1.052426
Trial1	3	1	noBlindfold	clockwise	practice	Guided	1	0.5	0	10.39873	0.43383	-1.45045	-0.79947	0.802203691457841	-0.168998	-0.696375	0.850669
Trial1	3	1	noBlindfold	clockwise	practice	Guided	1	0.5	0	10.41872	0.43382	-1.45042	-0.79954	0.802274252378564	-0.076788	-0.764084	0.662939
Trial1	3	1	noBlindfold	clockwise	practice	Guided	1	0.5	0	10.43872	0.43381	-1.45042	-0.7997	0.802434568988307	-0.0042253	-0.886806	0.503419
Trial1	3	1	noBlindfold	clockwise	practice	Guided	1	0.5	0	10.45872	0.43384	-1.45045	-0.79983	0.802561651700262	0.13215	-1.001065	0.040595
Trial1	3	1	noBlindfold	clockwise	practice	Guided	1	0.5	0	10.47873	0.43389	-1.45049	-0.79993	0.802657209944454	0.184326	-1.140714	-0.149656
Trial1	3	1	noBlindfold	clockwise	practice	Guided	1	0.5	0	10.49872	0.43396	-1.45054	-0.79998	0.802701285787682	0.22087	-1.195728	-0.17669
Trial1	3	1	noBlindfold	clockwise	practice	Guided	1	0.5	0	10.51872	0.434	-1.45058	-0.79999	0.802707914144892	0.137247	-1.132251	-0.182001
Trial1	3	1	noBlindfold	clockwise	practice	Guided	1	0.5	0	10.53873	0.434	-1.45056	-0.80011	0.802827551499946	0.168916	-0.950283	-0.259894
Trial1	3	1	noBlindfold	clockwise	practice	Guided	1	0.5	0	10.55872	0.43403	-1.45039	-0.80019	0.802904746867949	0.023482	-0.569421	-0.567818
Trial1	3	1	noBlindfold	clockwise	practice	Guided	1	0.5	0	10.57872	0.43403	-1.45034	-0.80024	0.802954586087785	-0.104124	-0.522872	-0.664307
Trial1	3	1	noBlindfold	clockwise	practice	Guided	1	0.5	0	10.59872	0.43399	-1.4503	-0.80028	0.802997732353135	-0.165981	-0.433941	-0.672448
Trial1	3	1	noBlindfold	clockwise	practice	Guided	1	0.5	0	10.61873	0.43394	-1.45026	-0.80029	0.803011883846185	-0.197357	-0.41689	-0.59869
Trial1	3	1	noBlindfold	clockwise	practice	Guided	1	0.5	0	10.63872	0.43387	-1.45024	-0.80029	0.80301764591265	-0.162031	-0.412535	-0.616299
Trial1	3	1	noBlindfold	clockwise	practice	Guided	1	0.5	0	10.65872	0.43379	-1.45021	-0.80028	0.803014195805713	-0.037409	-0.37846	-0.51697
Trial1	3	1	noBlindfold	clockwise	practice	Guided	1	0.5	0	10.67873	0.43379	-1.45021	-0.80027	0.803004216321527	-0.023454	-0.420668	-0.39918
Trial1	3	1	noBlindfold	clockwise	practice	Guided	1	0.5	0	10.69872	0.43379	-1.45021	-0.80024	0.802974337275735	0.0052389	-0.378238	-0.370017
Trial1	3	1	noBlindfold	clockwise	practice	Guided	1	0.5	0	10.71872	0.43379	-1.45021	-0.8002	0.802934538160955	0.026825	-0.293507	-0.264296
Trial1	3	1	noBlindfold	clockwise	practice	Guided	1	0.5	0	10.73872	0.43378	-1.45018	-0.80013	0.802865569550138	-0.037741	-0.208797	-0.230459
Trial1	3	1	noBlindfold	clockwise	practice	Guided	1	0.5	0	10.75873	0.43376	-1.45013	-0.80012	0.80285723973054	-0.025022	-0.267915	-0.149593
Trial1	3	1	noBlindfold	clockwise	practice	Guided	1	0.5	0	10.77872	0.43376	-1.45013	-0.80012	0.80285723973054	0.028002	-0.339767	-0.141972
Trial1	3	1	noBlindfold	clockwise	practice	Guided	1	0.5	0	10.79872	0.43376	-1.45015	-0.80012	0.80285723973054	0.083231	-0.398908	-0.239413
Trial1	3	1	noBlindfold	clockwise	practice	Guided	1	0.5	0	10.81873	0.43377	-1.45017	-0.80013	0.802866393069611	0.097591	-0.441109	-0.255263
Trial1	3	1	noBlindfold	clockwise	practice	Guided	1	0.5	0	10.83871	0.43378	-1.45019	-0.80017	0.80290542800175	0.111051	-0.479067	-0.3974
Trial1	3	1	noBlindfold	clockwise	practice	Guided	1	0.5	0	10.85872	0.43382	-1.45022	-0.80018	0.802912048055529	0.138787	-0.538113	-0.483778
Trial1	3	1	noBlindfold	clockwise	practice	Guided	1	0.5	0	10.87872	0.43383	-1.45024	-0.80018	0.80291122520471	0.066284	-0.605821	-0.395681
Trial1	3	1	noBlindfold	clockwise	practice	Guided	1	0.5	0	10.89873	0.43383	-1.45027	-0.80018	0.80291122520471	0.027457	-0.652371	-0.276002
Trial1	3	1	noBlindfold	clockwise	practice	Guided	1	0.5	0	10.91872	0.43383	-1.45029	-0.80017	0.802901305089937	-0.0050512	-0.635444	-0.185416
Trial1	3	1	noBlindfold	clockwise	practice	Guided	1	0.5	0	10.93872	0.43383	-1.45029	-0.80012	0.802851466921217	-0.11189	-0.580431	-0.187946
Trial1	3	1	noBlindfold	clockwise	practice	Guided	1	0.5	0	10.95872	0.43378	-1.45026	-0.80008	0.802815731654299	-0.175931	-0.432188	-0.090955
Trial1	3	1	noBlindfold	clockwise	practice	Guided	1	0.5	0	10.97873	0.43369	-1.45024	-0.80003	0.8027733231232	-0.193193	-0.423597	-0.0085229
Trial1	3	1	noBlindfold	clockwise	practice	Guided	1	0.5	0	10.99872	0.43356	-1.45022	-0.79998	0.802734291750524	-0.164013	-0.427714	0.073932
Trial1	3	1	noBlindfold	clockwise	practice	Guided	1	0.5	0	11.01872	0.4334	-1.45022	-0.79998	0.802747551041115	-0.102859	-0.427591	0.094629
Trial1	3	1	noBlindfold	clockwise	practice	Guided	1	0.5	0	11.03873	0.4333	-1.45021	-0.80006	0.802835567980273	0.010469	-0.431707	-0.074928
Trial1	3	1	noBlindfold	clockwise	practice	Guided	1	0.5	0	11.05872	0.43332	-1.45025	-0.80011	0.802883742360247	0.071326	-0.605088	-0.331851
Trial1	3	1	noBlindfold	clockwise	practice	Guided	1	0.5	0	11.07872	0.43335	-1.45028	-0.80013	0.802901151601443	0.071913	-0.622015	-0.407187
Trial1	3	1	noBlindfold	clockwise	practice	Guided	1	0.5	0	11.09872	0.43336	-1.4503	-0.8001601	0.802930255040491	0.083697	-0.605088	-0.457084
Trial1	3	1	noBlindfold	clockwise	practice	Guided	1	0.5	0	11.11873	0.43338	-1.4503	-0.80023	0.802998270781216	0.160127	-0.51622	-0.607922
Trial1	3	1	noBlindfold	clockwise	practice	Guided	1	0.5	0	11.13872	0.4334	-1.45028	-0.80039	0.803156099150776	0.115669	-0.49074	-0.828422
Trial1	3	1	noBlindfold	clockwise	practice	Guided	1	0.5	0	11.15872	0.43345	-1.45027	-0.8004301	0.803191870452177	0.04245	-0.647232	-1.002567
Trial1	3	1	noBlindfold	clockwise	practice	Guided	1	0.5	0	11.17873	0.43345	-1.45028	-0.80047	0.80323166825233	-0.047518	-0.685318	-1.130322
Trial1	3	1	noBlindfold	clockwise	practice	Guided	1	0.5	0	11.19872	0.43345	-1.45028	-0.80051	0.803271525465846	-0.106994	-0.571059	-1.176181
Trial1	3	1	noBlindfold	clockwise	practice	Guided	1	0.5	0	11.21872	0.43344	-1.45028	-0.8006	0.803362051146629	-0.180061	-0.44405	-1.403686
Trial1	3	1	noBlindfold	clockwise	practice	Guided	1	0.5	0	11.23872	0.43341	-1.45025	-0.80081	0.803573800437572	-0.243329	-0.266222	-1.555177
Trial1	3	1	noBlindfold	clockwise	practice	Guided	1	0.5	0	11.25873	0.43318	-1.45014	-0.80088	0.803662624865478	-0.386047	-0.147631	-1.762032
Trial1	3	1	noBlindfold	clockwise	practice	Guided	1	0.5	0	11.27872	0.43291	-1.4501	-0.80094	0.803744991421614	-0.371176	-0.113735	-1.925213
Trial1	3	1	noBlindfold	clockwise	practice	Guided	1	0.5	0	11.29872	0.43252	-1.45007	-0.801	0.80383739189423	-0.319915	-0.071394	-2.03135
Trial1	3	1	noBlindfold	clockwise	practice	Guided	1	0.5	0	11.31873	0.43211	-1.45004	-0.80105	0.803921742982015	-0.161386	-0.07984	-2.071775
Trial1	3	1	noBlindfold	clockwise	practice	Guided	1	0.5	0	11.33871	0.43174	-1.45003	-0.80123	0.804132429295572	-0.181558	-0.045974	-2.317122
Trial1	3	1	noBlindfold	clockwise	practice	Guided	1	0.5	0	11.35872	0.43125	-1.45	-0.80126	0.804204041570005	-0.292928	0.123288	-2.530339
Trial1	3	1	noBlindfold	clockwise	practice	Guided	1	0.5	0	11.37872	0.43106	-1.44996	-0.80125	0.804210329022983	-0.278808	0.25442	-2.470519
Trial1	3	1	noBlindfold	clockwise	practice	Guided	1	0.5	0	11.39873	0.43089	-1.44991	-0.8013	0.804274804525335	-0.245959	0.427838	-2.636769
Trial1	3	1	noBlindfold	clockwise	practice	Guided	1	0.5	0	11.41872	0.43081	-1.44986	-0.8013901	0.804371351225268	-0.172562	0.474268	-2.880424
Trial1	3	1	noBlindfold	clockwise	practice	Guided	1	0.5	0	11.43872	0.4308	-1.44985	-0.80158	0.804561468533844	-0.066806	0.440287	-3.071542
Trial1	3	1	noBlindfold	clockwise	practice	Guided	1	0.5	0	11.45872	0.43079	-1.44985	-0.80173	0.804711796184935	-0.016968	0.401997	-3.485668
Trial1	3	1	noBlindfold	clockwise	practice	Guided	1	0.5	0	11.47873	0.43079	-1.44984	-0.80191	0.804891135371107	0.010898	0.511908	-3.987823
Trial1	3	1	noBlindfold	clockwise	practice	Guided	1	0.5	0	11.49872	0.43079	-1.44983	-0.80206	0.805040545330981	-0.019966	0.613472	-4.234297
Trial1	3	1	noBlindfold	clockwise	practice	Guided	1	0.5	0	11.51872	0.43079	-1.44982	-0.80215	0.805130215159627	-0.011378	0.60924	-4.439964
Trial1	3	1	noBlindfold	clockwise	practice	Guided	1	0.5	0	11.53873	0.43079	-1.44981	-0.80225	0.805229802202151	-0.0031559	0.545763	-4.506746
Trial1	3	1	noBlindfold	clockwise	practice	Guided	1	0.5	0	11.55872	0.43079	-1.44979	-0.8023601	0.805339484638302	0.023701	0.630399	-4.921712
Trial1	3	1	noBlindfold	clockwise	practice	Guided	1	0.5	0	11.57872	0.43079	-1.44978	-0.80251	0.805488895217418	0.077281	0.706571	-5.2045
Trial1	3	1	noBlindfold	clockwise	practice	Guided	1	0.5	0	11.59872	0.4308	-1.44977	-0.8026	0.805577707738647	0.05817	0.72773	-5.395081
Trial1	3	1	noBlindfold	clockwise	practice	Guided	1	0.5	0	11.61873	0.4308	-1.44975	-0.8026301	0.805607637443234	0.051697	0.723498	-5.361822
Trial1	3	1	noBlindfold	clockwise	practice	Guided	1	0.5	0	11.63872	0.4308	-1.44974	-0.80269	0.805667378108452	-0.0047823	0.748889	-5.525302
Trial1	3	1	noBlindfold	clockwise	practice	Guided	1	0.5	0	11.65872	0.4308	-1.44971	-0.80269	0.805667378108452	-0.034406	0.952016	-5.506572
Trial1	3	1	noBlindfold	clockwise	practice	Guided	1	0.5	0	11.67873	0.4308	-1.44969	-0.80272	0.805697189069016	0.01118	0.990102	-5.562167
Trial1	3	1	noBlindfold	clockwise	practice	Guided	1	0.5	0	11.69872	0.4308	-1.44968	-0.80278	0.805757048552432	-0.041588	1.023956	-5.784329
Trial1	3	1	noBlindfold	clockwise	practice	Guided	1	0.5	0	11.71872	0.4308	-1.44966	-0.80285	0.805826765889255	0.0017209	1.002797	-5.903639
Trial1	3	1	noBlindfold	clockwise	practice	Guided	1	0.5	0	11.73872	0.4308	-1.44965	-0.80299	0.805966200697321	0.020544	0.960479	-6.131104
Trial1	3	1	noBlindfold	clockwise	practice	Guided	1	0.5	0	11.75873	0.4308	-1.44962	-0.80301	0.805986153904271	0.151939	1.062042	-6.230833
Trial1	3	1	noBlindfold	clockwise	practice	Guided	1	0.5	0	11.77872	0.43081	-1.4496	-0.80304	0.806015164688984	0.155761	1.117056	-6.361051
Trial1	3	1	noBlindfold	clockwise	practice	Guided	1	0.5	0	11.79872	0.43082	-1.44959	-0.80305	0.806024343735914	0.152653	1.142447	-6.287828
Trial1	3	1	noBlindfold	clockwise	practice	Guided	1	0.5	0	11.81873	0.43082	-1.44958	-0.80305	0.806024343735914	0.024045	1.129751	-6.124647
Trial1	3	1	noBlindfold	clockwise	practice	Guided	1	0.5	0	11.83871	0.43082	-1.44956	-0.80306	0.806034260980977	-0.074975	1.125519	-6.287574
Trial1	3	1	noBlindfold	clockwise	practice	Guided	1	0.5	0	11.85872	0.43082	-1.44955	-0.80304	0.806014307722372	-0.035302	1.007029	-5.939641
Trial1	3	1	noBlindfold	clockwise	practice	Guided	1	0.5	0	11.87872	0.43081	-1.44955	-0.80298	0.805955423768009	-0.060205	0.947784	-5.684503
Trial1	3	1	noBlindfold	clockwise	practice	Guided	1	0.5	0	11.89873	0.43081	-1.44955	-0.8029	0.8058756702836	-0.018436	0.86738	-5.496701
Trial1	3	1	noBlindfold	clockwise	practice	Guided	1	0.5	0	11.91872	0.43081	-1.44955	-0.80284	0.805815929439407	-0.020983	0.833525	-5.454778
Trial1	3	1	noBlindfold	clockwise	practice	Guided	1	0.5	0	11.93872	0.43081	-1.44955	-0.8026	0.805576847622885	-0.019464	0.770048	-5.265307
Trial1	3	1	noBlindfold	clockwise	practice	Guided	1	0.5	0	11.95872	0.43081	-1.44958	-0.80237	0.805347683505334	0.024543	0.456871	-4.475572
Trial1	3	1	noBlindfold	clockwise	practice	Guided	1	0.5	0	11.97873	0.43082	-1.44961	-0.80213	0.80510774479045	0.090371	0.173259	-4.033752
Trial1	3	1	noBlindfold	clockwise	practice	Guided	1	0.5	0	11.99872	0.43083	-1.44969	-0.8018399	0.804817861615306	0.071728	0.084363	-3.454178
Trial1	3	1	noBlindfold	clockwise	practice	Guided	1	0.5	0	12.01872	0.43085	-1.44976	-0.80156	0.804537213270491	0.015511	0.185893	-2.986389
Trial1	3	1	noBlindfold	clockwise	practice	Guided	1	0.5	0	12.03873	0.43084	-1.44978	-0.80124	0.804219244275764	-0.044606	0.206994	-2.526703
Trial1	3	1	noBlindfold	clockwise	practice	Guided	1	0.5	0	12.05872	0.43084	-1.44981	-0.80115	0.804129574720798	0.039874	0.029168	-2.168433
Trial1	3	1	noBlindfold	clockwise	practice	Guided	1	0.5	0	12.07872	0.43085	-1.44986	-0.8011	0.804078947336188	0.146958	-0.034302	-2.098554
Trial1	3	1	noBlindfold	clockwise	practice	Guided	1	0.5	0	12.09872	0.43087	-1.4499	-0.80114	0.804117077030437	0.037104	0.0080263	-2.2654
Trial1	3	1	noBlindfold	clockwise	practice	Guided	1	0.5	0	12.11873	0.43087	-1.44992	-0.80133	0.804306333913986	0.031526	-0.13584	-2.812837
Trial1	3	1	noBlindfold	clockwise	practice	Guided	1	0.5	0	12.13872	0.43087	-1.44993	-0.80212	0.80509341331682	0.0056121	0.0080615	-3.391015
Trial1	3	1	noBlindfold	clockwise	practice	Guided	1	0.5	0	12.15872	0.43086	-1.44991	-0.80257	0.805542626683225	-0.185901	0.710474	-5.229516
Trial1	3	1	noBlindfold	clockwise	practice	Guided	1	0.5	0	12.17873	0.43085	-1.44988	-0.80295	0.805922058752703	-0.226021	0.74856	-6.077924
Trial1	3	1	noBlindfold	clockwise	practice	Guided	1	0.5	0	12.19872	0.43084	-1.44985	-0.80323	0.806201969953659	-0.202331	1.074408	-6.665598
Trial1	3	1	noBlindfold	clockwise	practice	Guided	1	0.5	0	12.21872	0.43081	-1.44975	-0.80333	0.806304130681173	-0.321554	1.624542	-6.896161
Trial1	3	1	noBlindfold	clockwise	practice	Guided	1	0.5	0	12.23872	0.43075	-1.44953	-0.80333	0.80630928345331	-0.494391	2.047722	-6.700853
Trial1	3	1	noBlindfold	clockwise	practice	Guided	1	0.5	0	12.25873	0.43063	-1.44926	-0.80333	0.806319597174798	-0.745001	1.984245	-6.61594
Trial1	3	1	noBlindfold	clockwise	practice	Guided	1	0.5	0	12.27872	0.43061	-1.44924	-0.80327	0.806261518661491	-0.71862	1.802278	-6.256286
Trial1	3	1	noBlindfold	clockwise	practice	Guided	1	0.5	0	12.29872	0.43058	-1.44923	-0.80316	0.806154537377136	-0.497886	1.607615	-5.867821
Trial1	3	1	noBlindfold	clockwise	practice	Guided	1	0.5	0	12.31873	0.43057	-1.44923	-0.80313	0.806125473184025	-0.322879	1.561065	-5.886235
Trial1	3	1	noBlindfold	clockwise	practice	Guided	1	0.5	0	12.33871	0.43056	-1.44923	-0.80311	0.806106439793831	-0.059655	1.463734	-6.008594
Trial1	3	1	noBlindfold	clockwise	practice	Guided	1	0.5	0	12.35872	0.43056	-1.44924	-0.80311	0.806106439793831	0.060915	1.45527	-6.030362
Trial1	3	1	noBlindfold	clockwise	practice	Guided	1	0.5	0	12.37872	0.43056	-1.44924	-0.80323	0.806226037391437	0.204842	1.539906	-6.757743
Trial1	3	1	noBlindfold	clockwise	practice	Guided	1	0.5	0	12.39873	0.43058	-1.44924	-0.80349	0.806483283486299	0.46894	1.637238	-7.481762
Trial1	3	1	noBlindfold	clockwise	practice	Guided	1	0.5	0	12.41872	0.4306	-1.44923	-0.8037	0.806690830230756	0.498751	1.810742	-7.883883
Trial1	3	1	noBlindfold	clockwise	practice	Guided	1	0.5	0	12.43872	0.43063	-1.44922	-0.80387	0.8068576143678	0.410498	1.836132	-8.040945
Trial1	3	1	noBlindfold	clockwise	practice	Guided	1	0.5	0	12.45872	0.43066	-1.44919	-0.80396	0.806944647971209	0.268246	1.920768	-8.470743
Trial1	3	1	noBlindfold	clockwise	practice	Guided	1	0.5	0	12.47873	0.43066	-1.44917	-0.804	0.806984494764924	0.126743	2.039259	-8.488077
Trial1	3	1	noBlindfold	clockwise	practice	Guided	1	0.5	0	12.49872	0.43067	-1.44916	-0.80402	0.807003644350895	0.081102	2.094272	-8.326833
Trial1	3	1	noBlindfold	clockwise	practice	Guided	1	0.5	0	12.51872	0.43067	-1.44913	-0.80403	0.807013561525887	0.084389	2.225458	-8.377125
Trial1	3	1	noBlindfold	clockwise	practice	Guided	1	0.5	0	12.53873	0.43067	-1.44911	-0.80406	0.807043491209198	0.168094	2.377803	-8.359224
Trial1	3	1	noBlindfold	clockwise	practice	Guided	1	0.5	0	12.55872	0.43068	-1.44906	-0.80407	0.807052553351815	0.022526	2.293167	-8.381025
Trial1	3	1	noBlindfold	clockwise	practice	Guided	1	0.5	0	12.57872	0.43068	-1.44904	-0.8041	0.807082483077821	0.109937	2.238153	-8.493349
Trial1	3	1	noBlindfold	clockwise	practice	Guided	1	0.5	0	12.59872	0.43068	-1.44903	-0.80419	0.807172094152025	0.126015	2.267776	-8.95946
Trial1	3	1	noBlindfold	clockwise	practice	Guided	1	0.5	0	12.61873	0.43069	-1.44901	-0.80432	0.8073007493538	0.242809	2.225458	-9.183557
Trial1	3	1	noBlindfold	clockwise	practice	Guided	1	0.5	0	12.63872	0.4307	-1.449	-0.80463	0.807608752174561	0.342333	2.221226	-9.417159
Trial1	3	1	noBlindfold	clockwise	practice	Guided	1	0.5	0	12.65872	0.43075	-1.44897	-0.80477	0.807743960836294	0.609632	2.479366	-10.11994
Trial1	3	1	noBlindfold	clockwise	practice	Guided	1	0.5	0	12.67873	0.43078	-1.44895	-0.80485	0.807821081128673	0.659593	2.55977	-10.206
Trial1	3	1	noBlindfold	clockwise	practice	Guided	1	0.5	0	12.69872	0.4308	-1.44893	-0.80493	0.807899125230651	0.553706	2.60632	-10.43488
Trial1	3	1	noBlindfold	clockwise	practice	Guided	1	0.5	0	12.71872	0.43082	-1.4489	-0.80501	0.807977048895147	0.545489	2.65287	-10.5869
Trial1	3	1	noBlindfold	clockwise	practice	Guided	1	0.5	0	12.73872	0.43084	-1.44888	-0.80507	0.808035197933168	0.473262	2.682492	-10.69504
Trial1	3	1	noBlindfold	clockwise	practice	Guided	1	0.5	0	12.75873	0.43086	-1.44884	-0.80507	0.808033486597932	0.225306	2.830605	-10.3125
Trial1	3	1	noBlindfold	clockwise	practice	Guided	1	0.5	0	12.77872	0.43087	-1.44881	-0.80507	0.808032629839695	0.181132	2.944864	-10.10459
Trial1	3	1	noBlindfold	clockwise	practice	Guided	1	0.5	0	12.79872	0.43087	-1.44879	-0.80508	0.808042547320363	0.175581	2.961791	-10.22726
Trial1	3	1	noBlindfold	clockwise	practice	Guided	1	0.5	0	12.81873	0.43088	-1.44877	-0.80511	0.808071561947141	0.250548	2.957559	-10.61483
Trial1	3	1	noBlindfold	clockwise	practice	Guided	1	0.5	0	12.83871	0.43089	-1.44875	-0.80515	0.808110556211543	0.361788	2.843301	-10.77102
Trial1	3	1	noBlindfold	clockwise	practice	Guided	1	0.5	0	12.85872	0.43091	-1.44872	-0.80514	0.808098928744439	0.32568	2.614784	-10.33563
Trial1	3	1	noBlindfold	clockwise	practice	Guided	1	0.5	0	12.87872	0.43092	-1.44872	-0.80514	0.808098072675265	0.327752	2.597856	-10.083
Trial1	3	1	noBlindfold	clockwise	practice	Guided	1	0.5	0	12.89873	0.43092	-1.44872	-0.80514	0.808098072675265	0.32768	2.547075	-10.22188
Trial1	3	1	noBlindfold	clockwise	practice	Guided	1	0.5	0	12.91872	0.43093	-1.44873	-0.80515	0.808107136826476	0.383334	2.411657	-10.46667
Trial1	3	1	noBlindfold	clockwise	practice	Guided	1	0.5	0	12.93872	0.43094	-1.44873	-0.80513	0.808086383960295	0.474813	2.360876	-10.43144
Trial1	3	1	noBlindfold	clockwise	practice	Guided	1	0.5	0	12.95872	0.43097	-1.44875	-0.8051	0.808053891362988	0.388202	2.157749	-9.763567
Trial1	3	1	noBlindfold	clockwise	practice	Guided	1	0.5	0	12.97873	0.43098	-1.44877	-0.80503	0.807983318435231	0.311319	2.056186	-9.461209
Trial1	3	1	noBlindfold	clockwise	practice	Guided	1	0.5	0	12.99872	0.43099	-1.44879	-0.80496	0.807912742981333	0.238123	1.954623	-9.289076
Trial1	3	1	noBlindfold	clockwise	practice	Guided	1	0.5	0	13.01872	0.431	-1.44881	-0.80487	0.807822216120044	0.247521	1.882682	-9.153816
Trial1	3	1	noBlindfold	clockwise	practice	Guided	1	0.5	0	13.03873	0.43101	-1.44884	-0.8044	0.807353036927951	0.323041	1.810742	-8.724009
Trial1	3	1	noBlindfold	clockwise	practice	Guided	1	0.5	0	13.05872	0.43104	-1.44889	-0.80416	0.807111384468489	0.369978	1.569529	-7.698422
Trial1	3	1	noBlindfold	clockwise	practice	Guided	1	0.5	0	13.07872	0.43106	-1.44893	-0.80395	0.806900394655492	0.403529	1.506052	-7.38068
Trial1	3	1	noBlindfold	clockwise	practice	Guided	1	0.5	0	13.09872	0.43108	-1.44896	-0.80372	0.806669572233638	0.275718	1.472198	-6.837451
Trial1	3	1	noBlindfold	clockwise	practice	Guided	1	0.5	0	13.11873	0.43109	-1.44899	-0.80352	0.806469476891373	0.22379	1.281767	-6.511338
Trial1	3	1	noBlindfold	clockwise	practice	Guided	1	0.5	0	13.13872	0.4311	-1.44903	-0.80317	0.806119843680269	0.342578	1.163276	-6.269313
Trial1	3	1	noBlindfold	clockwise	practice	Guided	1	0.5	0	13.15872	0.43118	-1.44919	-0.80289	0.805834070288527	0.414805	0.807805	-5.364166
Trial1	3	1	noBlindfold	clockwise	practice	Guided	1	0.5	0	13.17873	0.43125	-1.44931	-0.80257	0.805509244595538	0.368156	0.70201	-4.765315
Trial1	3	1	noBlindfold	clockwise	practice	Guided	1	0.5	0	13.19872	0.43131	-1.4494	-0.80232	0.805255055495718	0.201713	0.786646	-4.317112
Trial1	3	1	noBlindfold	clockwise	practice	Guided	1	0.5	0	13.21872	0.43132	-1.44943	-0.80211	0.805044920180261	0.09375	0.646997	-3.877843
Trial1	3	1	noBlindfold	clockwise	practice	Guided	1	0.5	0	13.23872	0.43132	-1.44948	-0.80172	0.804656408868067	0.078914	0.469257	-3.57157
Trial1	3	1	noBlindfold	clockwise	practice	Guided	1	0.5	0	13.25873	0.43136	-1.44967	-0.80149	0.804423820499271	0.10368	0.071304	-2.762
Trial1	3	1	noBlindfold	clockwise	practice	Guided	1	0.5	0	13.27872	0.4314	-1.4498	-0.80137	0.804300861813193	0.182538	0.0035924	-2.668643
Trial1	3	1	noBlindfold	clockwise	practice	Guided	1	0.5	0	13.29872	0.43145	-1.44988	-0.80131	0.804236794614678	0.134179	0.012061	-2.608573
Trial1	3	1	noBlindfold	clockwise	practice	Guided	1	0.5	0	13.31873	0.43147	-1.44991	-0.80124	0.804165309655938	0.184726	-0.030254	-2.420211
Trial1	3	1	noBlindfold	clockwise	practice	Guided	1	0.5	0	13.33871	0.43149	-1.44993	-0.80101	0.80393448984043	0.167568	-0.224879	-2.219293
Trial1	3	1	noBlindfold	clockwise	practice	Guided	1	0.5	0	13.35872	0.43163	-1.45011	-0.8009	0.803812936378924	0.190074	-0.453189	-1.658156
Trial1	3	1	noBlindfold	clockwise	practice	Guided	1	0.5	0	13.37872	0.43169	-1.45017	-0.80085	0.803758070396514	0.194727	-0.470017	-1.590526
Trial1	3	1	noBlindfold	clockwise	practice	Guided	1	0.5	0	13.39873	0.43172	-1.45019	-0.80082	0.803725585699629	0.184514	-0.368328	-1.570129
Trial1	3	1	noBlindfold	clockwise	practice	Guided	1	0.5	0	13.41872	0.43173	-1.45019	-0.80077	0.80367491004529	0.219359	-0.351302	-1.416424
Trial1	3	1	noBlindfold	clockwise	practice	Guided	1	0.5	0	13.43872	0.43177	-1.45019	-0.80055	0.803452304811144	0.355535	-0.423138	-1.243684
Trial1	3	1	noBlindfold	clockwise	practice	Guided	1	0.5	0	13.45872	0.43216	-1.45023	-0.8004301	0.803299783983108	0.302198	-0.482174	-0.754661
Trial1	3	1	noBlindfold	clockwise	practice	Guided	1	0.5	0	13.47873	0.4325	-1.45023	-0.80031	0.803151526534535	0.222542	-0.41434	-0.553481
Trial1	3	1	noBlindfold	clockwise	practice	Guided	1	0.5	0	13.49872	0.43291	-1.45021	-0.80023	0.803037401518581	0.210624	-0.333827	-0.436344
Trial1	3	1	noBlindfold	clockwise	practice	Guided	1	0.5	0	13.51872	0.43336	-1.45018	-0.80013	0.802900317947516	0.261405	-0.253338	-0.323584
Trial1	3	1	noBlindfold	clockwise	practice	Guided	1	0.5	0	13.53873	0.43392	-1.4501	-0.80008	0.802804194989377	0.262877	0.021753	-0.066716
Trial1	3	1	noBlindfold	clockwise	practice	Guided	1	0.5	0	13.55872	0.43561	-1.44997	-0.80007	0.802656933743403	0.203354	-0.08827	-0.183977
Trial1	3	1	noBlindfold	clockwise	practice	Guided	1	0.5	0	13.57872	0.4367	-1.45005	-0.80001	0.802510334667616	0.13434	-0.155937	-0.011571
Trial1	3	1	noBlindfold	clockwise	practice	Guided	1	0.5	0	13.59872	0.43777	-1.45009	-0.79992	0.802336911025232	0.074988	-0.363235	0.135332
Trial1	3	1	noBlindfold	clockwise	practice	Guided	1	0.5	0	13.61873	0.43878	-1.45017	-0.79987	0.802209343909736	0.052072	-0.511259	0.27893
Trial1	3	1	noBlindfold	clockwise	practice	Guided	1	0.5	0	13.63872	0.43964	-1.45023	-0.79992	0.802194040342961	0.017445	-0.396931	0.279618
Trial1	3	1	noBlindfold	clockwise	practice	Guided	1	0.5	0	13.65872	0.44087	-1.45012	-0.80002	0.802202232213403	-0.016672	0.030597	-0.02148
Trial1	3	1	noBlindfold	clockwise	practice	Guided	1	0.5	0	13.67873	0.44134	-1.44998	-0.80012	0.80226741631133	0.055695	0.191377	-0.244041
Trial1	3	1	noBlindfold	clockwise	practice	Guided	1	0.5	0	13.69872	0.44174	-1.44989	-0.80018	0.802298069679349	0.163413	0.288643	-0.392703
Trial1	3	1	noBlindfold	clockwise	practice	Guided	1	0.5	0	13.71872	0.44213	-1.44985	-0.80023	0.80231972210519	0.279554	0.335104	-0.46503
Trial1	3	1	noBlindfold	clockwise	practice	Guided	1	0.5	0	13.73872	0.44265	-1.44983	-0.80033	0.802382144413905	0.453316	0.263071	-0.601018
Trial1	3	1	noBlindfold	clockwise	practice	Guided	1	0.5	0	13.75873	0.44446	-1.44997	-0.80033	0.802254807693293	0.430139	-0.17707	-0.657134
Trial1	3	1	noBlindfold	clockwise	practice	Guided	1	0.5	0	13.77872	0.44579	-1.45012	-0.80032	0.802153837307239	0.258426	-0.426663	-0.621973
Trial1	3	1	noBlindfold	clockwise	practice	Guided	1	0.5	0	13.79872	0.44721	-1.45021	-0.80032	0.80205912279775	0.09586	-0.532391	-0.637458
Trial1	3	1	noBlindfold	clockwise	practice	Guided	1	0.5	0	13.81873	0.44844	-1.45024	-0.80033	0.80198909848239	-0.096049	-0.388393	-0.653592
Trial1	3	1	noBlindfold	clockwise	practice	Guided	1	0.5	0	13.83871	0.44941	-1.45021	-0.8002501	0.801847550298856	-0.273767	-0.329046	-0.593756
Trial1	3	1	noBlindfold	clockwise	practice	Guided	1	0.5	0	13.85872	0.44987	-1.45015	-0.80018	0.801748703523893	-0.848568	-0.2781	-0.325525
Trial1	3	1	noBlindfold	clockwise	practice	Guided	1	0.5	0	13.87872	0.44918	-1.45014	-0.8001	0.801712312454157	-1.157402	-0.303412	-0.176164
Trial1	3	1	noBlindfold	clockwise	practice	Guided	1	0.5	0	13.89873	0.44753	-1.45014	-0.79996	0.801678884913219	-1.233094	-0.239856	0.025359
Trial1	3	1	noBlindfold	clockwise	practice	Guided	1	0.5	0	13.91872	0.44493	-1.45013	-0.79984	0.801733610062978	-0.971913	-0.324419	0.32908
Trial1	3	1	noBlindfold	clockwise	practice	Guided	1	0.5	0	13.93872	0.44147	-1.45014	-0.79979	0.801928827847572	-0.832077	-0.290482	0.376375
Trial1	3	1	noBlindfold	clockwise	practice	Guided	1	0.5	0	13.95872	0.43312	-1.45015	-0.79977	0.802561515274207	-0.911694	-0.336867	0.536163
Trial1	3	1	noBlindfold	clockwise	practice	Guided	1	0.5	0	13.97873	0.42791	-1.45015	-0.79977	0.803012461202575	-1.001422	-0.256384	0.459749
Trial1	3	1	noBlindfold	clockwise	practice	Guided	1	0.5	0	13.99872	0.42215	-1.45012	-0.79979	0.80356997438713	-0.938611	-0.082827	0.409565
Trial1	3	1	noBlindfold	clockwise	practice	Guided	1	0.5	0	14.01872	0.41576	-1.45006	-0.79978	0.804204169829628	-0.752705	0.073757	0.417512
Trial1	3	1	noBlindfold	clockwise	practice	Guided	1	0.5	0	14.03873	0.40867	-1.44995	-0.79986	0.805057257579715	-0.43808	0.107582	0.477692
Trial1	3	1	noBlindfold	clockwise	practice	Guided	1	0.5	0	14.05872	0.39451	-1.45002	-0.79997	0.806895402176968	-0.076919	-0.095522	0.012651
Trial1	3	1	noBlindfold	clockwise	practice	Guided	1	0.5	0	14.07872	0.38754	-1.45007	-0.80005	0.807915334823961	0.072556	-0.226666	-0.029264
Trial1	3	1	noBlindfold	clockwise	practice	Guided	1	0.5	0	14.09872	0.38065	-1.45012	-0.80007	0.808923049458745	0.148022	-0.383152	-0.105031
Trial1	3	1	noBlindfold	clockwise	practice	Guided	1	0.5	0	14.11873	0.37396	-1.45017	-0.8001	0.809966693627239	0.116929	-0.323805	-0.190951
Trial1	3	1	noBlindfold	clockwise	practice	Guided	1	0.5	0	14.13872	0.36817	-1.45017	-0.8002501	0.811035941668919	-0.025598	-0.201002	-0.278574
Trial1	3	1	noBlindfold	clockwise	practice	Guided	1	0.5	0	14.15872	0.35689	-1.45013	-0.8003801	0.81307361313332	0.075351	-0.205094	-0.769418
Trial1	3	1	noBlindfold	clockwise	practice	Guided	1	0.5	0	14.17873	0.35151	-1.45009	-0.80046	0.814116365053274	0.244632	-0.056949	-0.954192
Trial1	3	1	noBlindfold	clockwise	practice	Guided	1	0.5	0	14.19872	0.34675	-1.45004	-0.80049	0.815027508771368	0.453629	-0.111945	-0.960538
Trial1	3	1	noBlindfold	clockwise	practice	Guided	1	0.5	0	14.21872	0.34259	-1.45007	-0.80049	0.815819950116816	0.534991	-0.319237	-1.087076
Trial1	3	1	noBlindfold	clockwise	practice	Guided	1	0.5	0	14.23872	0.33904	-1.45015	-0.80073	0.816747595588225	0.376356	-0.395302	-1.225548
Trial1	3	1	noBlindfold	clockwise	practice	Guided	1	0.5	0	14.25873	0.33408	-1.45023	-0.8009	0.817905999951891	0.339589	-0.500916	-1.862541
Trial1	3	1	noBlindfold	clockwise	practice	Guided	1	0.5	0	14.27872	0.33251	-1.45026	-0.80107	0.818392388845497	0.36067	-0.602476	-2.214791
Trial1	3	1	noBlindfold	clockwise	practice	Guided	1	0.5	0	14.29872	0.33165	-1.4503	-0.80113	0.818627502556348	0.407819	-0.759052	-2.368121
Trial1	3	1	noBlindfold	clockwise	practice	Guided	1	0.5	0	14.31873	0.33155	-1.45034	-0.80112	0.818638335756686	0.419954	-0.839456	-2.254007
Trial1	3	1	noBlindfold	clockwise	practice	Guided	1	0.5	0	14.33871	0.33159	-1.45036	-0.80104	0.81855177037292	0.365023	-0.873311	-1.94971
Trial1	3	1	noBlindfold	clockwise	practice	Guided	1	0.5	0	14.35872	0.33164	-1.4504	-0.80102	0.818521890244494	0.159829	-0.797138	-1.849695
Trial1	3	1	noBlindfold	clockwise	practice	Guided	1	0.5	0	14.37872	0.33165	-1.45038	-0.80091	0.81841220540234	0.099536	-0.33583	-1.621984
Trial1	3	1	noBlindfold	clockwise	practice	Guided	1	0.5	0	14.39873	0.33165	-1.45028	-0.80067	0.818177370449782	-0.123852	-0.086102	-1.149249
Trial1	3	1	noBlindfold	clockwise	practice	Guided	1	0.5	0	14.41872	0.3316	-1.45014	-0.80042	0.817942975325433	-0.201109	0.019705	-0.749321
Trial1	3	1	noBlindfold	clockwise	practice	Guided	1	0.5	0	14.43872	0.33138	-1.45001	-0.80019	0.817763225091891	-0.345144	0.260889	-0.533444
Trial1	3	1	noBlindfold	clockwise	practice	Guided	1	0.5	0	14.45872	0.33044	-1.44979	-0.80007	0.81784025302467	-0.1835	0.565442	-0.0965
Trial1	3	1	noBlindfold	clockwise	practice	Guided	1	0.5	0	14.47873	0.3299	-1.44973	-0.7999	0.817786037768795	-0.102887	0.603528	0.172293
Trial1	3	1	noBlindfold	clockwise	practice	Guided	1	0.5	0	14.49872	0.32933	-1.4497	-0.7999099	0.817914529039953	-0.222835	0.578137	0.166455
Trial1	3	1	noBlindfold	clockwise	practice	Guided	1	0.5	0	14.51872	0.32898	-1.4497	-0.79996	0.818036529973113	-0.35935	0.573906	0.042138
Trial1	3	1	noBlindfold	clockwise	practice	Guided	1	0.5	0	14.53873	0.32843	-1.4497	-0.80003	0.818220175583455	-0.485915	0.658542	-0.010173
Trial1	3	1	noBlindfold	clockwise	practice	Guided	1	0.5	0	14.55872	0.32662	-1.44971	-0.79999	0.818562531211247	-0.397436	0.396111	0.0068027
Trial1	3	1	noBlindfold	clockwise	practice	Guided	1	0.5	0	14.57872	0.32532	-1.4498	-0.7999099	0.818760665579978	-0.291546	0.142122	0.187074
Trial1	3	1	noBlindfold	clockwise	practice	Guided	1	0.5	0	14.59872	0.32387	-1.44992	-0.79985	0.819012684588252	-0.306475	-0.044085	0.347535
Trial1	3	1	noBlindfold	clockwise	practice	Guided	1	0.5	0	14.61873	0.32223	-1.45003	-0.79984	0.819357215984298	-0.353812	0.159037	0.315847
Trial1	3	1	noBlindfold	clockwise	practice	Guided	1	0.5	0	14.63872	0.3203	-1.44995	-0.7999099	0.819846334616073	-0.504535	0.429792	0.304579
Trial1	3	1	noBlindfold	clockwise	practice	Guided	1	0.5	0	14.65872	0.31567	-1.44962	-0.80009	0.821049012282169	-0.722857	1.017981	-0.075261
Trial1	3	1	noBlindfold	clockwise	practice	Guided	1	0.5	0	14.67873	0.31291	-1.44951	-0.80059	0.822159944579907	-0.620186	1.08569	-1.150763
Trial1	3	1	noBlindfold	clockwise	practice	Guided	1	0.5	0	14.69872	0.30995	-1.44944	-0.80154	0.823762953649281	-0.140667	1.309975	-3.386442
Trial1	3	1	noBlindfold	clockwise	practice	Guided	1	0.5	0	14.71872	0.3076	-1.44937	-0.8028	0.825533526144367	0.479476	1.043372	-5.910427
Trial1	3	1	noBlindfold	clockwise	practice	Guided	1	0.5	0	14.73872	0.30637	-1.44946	-0.80513	0.828086291090757	1.110766	0.793696	-8.493004
Trial1	3	1	noBlindfold	clockwise	practice	Guided	1	0.5	0	14.75873	0.30679	-1.44926	-0.80594	0.828775869288298	1.531741	2.901132	-12.4219
Trial1	3	1	noBlindfold	clockwise	practice	Guided	1	0.5	0	14.77872	0.30735	-1.44893	-0.80675	0.829433295680752	1.750915	3.447034	-14.12738
Trial1	3	1	noBlindfold	clockwise	practice	Guided	1	0.5	0	14.79872	0.30799	-1.44863	-0.80743	0.82994644257949	1.626578	3.755956	-15.66368
Trial1	3	1	noBlindfold	clockwise	practice	Guided	1	0.5	0	14.81873	0.30834	-1.44844	-0.80792	0.830342302631628	0.976835	4.208758	-16.67195
Trial1	3	1	noBlindfold	clockwise	practice	Guided	1	0.5	0	14.83871	0.30839	-1.44836	-0.80902	0.83140112123171	0.477412	4.813906	-17.64037
Trial1	3	1	noBlindfold	clockwise	practice	Guided	1	0.5	0	14.85872	0.30843	-1.44821	-0.80963	0.831985489369143	0.484133	4.699647	-20.35182
Trial1	3	1	noBlindfold	clockwise	practice	Guided	1	0.5	0	14.87872	0.30846	-1.44817	-0.8101701	0.832504107969313	0.658847	4.598084	-21.35718
Trial1	3	1	noBlindfold	clockwise	practice	Guided	1	0.5	0	14.89873	0.30849	-1.44811	-0.81064	0.832954530595738	0.53868	4.953555	-22.33799
Trial1	3	1	noBlindfold	clockwise	practice	Guided	1	0.5	0	14.91872	0.30852	-1.44805	-0.81101	0.833307758050954	0.308916	5.160913	-23.07147
Trial1	3	1	noBlindfold	clockwise	practice	Guided	1	0.5	0	14.93872	0.30852	-1.44799	-0.81195	0.834222599550096	-0.062557	5.211695	-24.02155
Trial1	3	1	noBlindfold	clockwise	practice	Guided	1	0.5	0	14.95872	0.30846	-1.44784	-0.81221	0.834489423524939	-1.038262	6.062287	-25.60006
Trial1	3	1	noBlindfold	clockwise	practice	Guided	1	0.5	0	14.97871	0.30841	-1.44776	-0.81233	0.834617740964163	-1.338008	5.85916	-25.76912
Trial1	3	1	noBlindfold	clockwise	practice	Guided	1	0.5	0	14.99872	0.30836	-1.4477	-0.81239	0.83468758234177	-1.440633	5.57563	-25.76533
Trial1	3	1	noBlindfold	clockwise	practice	Guided	1	0.5	0	15.01872	0.30832	-1.44766	-0.8124601	0.834764987799569	-1.304441	5.732206	-25.98629
Trial1	3	1	noBlindfold	clockwise	practice	Guided	1	0.5	0	15.03873	0.30828	-1.4476	-0.81245	0.834764368436831	-1.18339	5.85916	-25.74531
Trial1	3	1	noBlindfold	clockwise	practice	Guided	1	0.5	0	15.05872	0.30821	-1.44752	-0.81244	0.83477070367617	-1.344629	5.732206	-24.44921
Trial1	3	1	noBlindfold	clockwise	practice	Guided	1	0.5	0	15.07872	0.30818	-1.44748	-0.81245	0.834787338036607	-1.391625	5.935333	-24.99784
Trial1	3	1	noBlindfold	clockwise	practice	Guided	1	0.5	0	15.09872	0.30814	-1.44744	-0.81245	0.8347965359022	-1.209777	5.876087	-25.20462
Trial1	3	1	noBlindfold	clockwise	practice	Guided	1	0.5	0	15.11873	0.30811	-1.44741	-0.8124	0.834754757779756	-1.22002	5.702584	-24.26695
Trial1	3	1	noBlindfold	clockwise	practice	Guided	1	0.5	0	15.13872	0.30807	-1.44739	-0.81233	0.834695851517795	-1.211836	5.550239	-23.66115
Trial1	3	1	noBlindfold	clockwise	practice	Guided	1	0.5	0	15.15872	0.30802	-1.44737	-0.81231	0.83468786159875	-0.679883	5.410589	-24.30148
Trial1	3	1	noBlindfold	clockwise	practice	Guided	1	0.5	0	15.17873	0.30801	-1.44736	-0.81227	0.8346512356404	-0.656975	5.27094	-24.02295
Trial1	3	1	noBlindfold	clockwise	practice	Guided	1	0.5	0	15.19872	0.30799	-1.44736	-0.81222	0.834607175627738	-0.797541	5.135522	-23.36881
Trial1	3	1	noBlindfold	clockwise	practice	Guided	1	0.5	0	15.21872	0.30797	-1.44737	-0.81218	0.834572854806121	-0.802211	5.029727	-23.5712
Trial1	3	1	noBlindfold	clockwise	practice	Guided	1	0.5	0	15.23872	0.30795	-1.44738	-0.81207	0.834470430525186	-0.781989	5.067814	-23.62914
Trial1	3	1	noBlindfold	clockwise	practice	Guided	1	0.5	0	15.25873	0.3079	-1.4474	-0.81198	0.834394362493235	-0.839343	4.885846	-22.55123
Trial1	3	1	noBlindfold	clockwise	practice	Guided	1	0.5	0	15.27872	0.30787	-1.44742	-0.81192	0.834342914559195	-0.835114	4.648865	-22.71426
Trial1	3	1	noBlindfold	clockwise	practice	Guided	1	0.5	0	15.29872	0.30785	-1.44745	-0.81187	0.834298855736429	-0.942297	4.458434	-22.84172
Trial1	3	1	noBlindfold	clockwise	practice	Guided	1	0.5	0	15.31873	0.30782	-1.44748	-0.81178	0.83421818572097	-1.27972	4.403421	-22.4701
Trial1	3	1	noBlindfold	clockwise	practice	Guided	1	0.5	0	15.33871	0.30777	-1.44751	-0.81147	0.833928042459444	-1.72165	4.475362	-22.0569
Trial1	3	1	noBlindfold	clockwise	practice	Guided	1	0.5	0	15.35872	0.30763	-1.44757	-0.81136	0.8338532653151	-1.928698	4.255308	-21.62886
Trial1	3	1	noBlindfold	clockwise	practice	Guided	1	0.5	0	15.37872	0.30755	-1.44759	-0.81128	0.833793892730092	-2.10245	4.513448	-21.62825
Trial1	3	1	noBlindfold	clockwise	practice	Guided	1	0.5	0	15.39873	0.30748	-1.4476	-0.81118	0.833712739920606	-2.045178	4.416116	-21.41965
Trial1	3	1	noBlindfold	clockwise	practice	Guided	1	0.5	0	15.41872	0.30741	-1.44763	-0.8111	0.833651082483088	-2.092795	4.145281	-21.15271
Trial1	3	1	noBlindfold	clockwise	practice	Guided	1	0.5	0	15.43872	0.30733	-1.44766	-0.81105	0.83362091090258	-2.20634	4.0945	-21.40583
Trial1	3	1	noBlindfold	clockwise	practice	Guided	1	0.5	0	15.45872	0.30719	-1.4477	-0.81107	0.833672708215511	-2.819542	4.356871	-22.33276
Trial1	3	1	noBlindfold	clockwise	practice	Guided	1	0.5	0	15.47871	0.30709	-1.44771	-0.8111	0.833725064103892	-3.127911	4.441507	-22.43497
Trial1	3	1	noBlindfold	clockwise	practice	Guided	1	0.5	0	15.49872	0.30696	-1.44771	-0.81117	0.833823227585557	-3.646727	4.576925	-22.49579
Trial1	3	1	noBlindfold	clockwise	practice	Guided	1	0.5	0	15.51872	0.30662	-1.44772	-0.8113099	0.834038147908048	-3.720006	4.428812	-22.97411
Trial1	3	1	noBlindfold	clockwise	practice	Guided	1	0.5	0	15.53873	0.30597	-1.44776	-0.81146	0.834335069641845	-3.437908	4.136818	-23.15862
Trial1	3	1	noBlindfold	clockwise	practice	Guided	1	0.5	0	15.55872	0.30486	-1.44789	-0.81138	0.834516130602662	-2.913369	3.891373	-22.50821
Trial1	3	1	noBlindfold	clockwise	practice	Guided	1	0.5	0	15.57872	0.30472	-1.44791	-0.81121	0.834383551309246	-2.709346	3.912532	-21.69608
Trial1	3	1	noBlindfold	clockwise	practice	Guided	1	0.5	0	15.59872	0.3046	-1.44792	-0.81106	0.834265846071738	-2.627159	4.035254	-20.94822
Trial1	3	1	noBlindfold	clockwise	practice	Guided	1	0.5	0	15.61873	0.3045	-1.44791	-0.81102	0.834250396331251	-2.386356	4.479593	-21.46715
Trial1	3	1	noBlindfold	clockwise	practice	Guided	1	0.5	0	15.63872	0.30443	-1.44789	-0.81091	0.834159833602271	-2.143329	4.63617	-21.43107
Trial1	3	1	noBlindfold	clockwise	practice	Guided	1	0.5	0	15.65872	0.30428	-1.4479	-0.81081	0.834097853363749	-2.280403	3.518975	-20.75606
Trial1	3	1	noBlindfold	clockwise	practice	Guided	1	0.5	0	15.67873	0.30419	-1.44794	-0.8107	0.83401202199862	-2.257819	2.985768	-20.66675
Trial1	3	1	noBlindfold	clockwise	practice	Guided	1	0.5	0	15.69872	0.3041	-1.44799	-0.81055	0.83388733056218	-2.449776	3.269299	-20.28775
Trial1	3	1	noBlindfold	clockwise	practice	Guided	1	0.5	0	15.71872	0.30399	-1.44802	-0.81036	0.833728535300121	-2.551363	3.540134	-19.79674
Trial1	3	1	noBlindfold	clockwise	practice	Guided	1	0.5	0	15.73872	0.30387	-1.44805	-0.81012	0.833523526362602	-2.668835	3.468193	-19.56229
Trial1	3	1	noBlindfold	clockwise	practice	Guided	1	0.5	0	15.75873	0.30347	-1.44807	-0.81002	0.833520477552484	-3.106956	3.69671	-19.74968
Trial1	3	1	noBlindfold	clockwise	practice	Guided	1	0.5	0	15.77872	0.30308	-1.44811	-0.80996	0.833554252358158	-3.284273	3.430107	-19.6984
Trial1	3	1	noBlindfold	clockwise	practice	Guided	1	0.5	0	15.79872	0.30238	-1.44816	-0.80999	0.833749089754229	-3.211612	3.544366	-20.08151
Trial1	3	1	noBlindfold	clockwise	practice	Guided	1	0.5	0	15.81873	0.30143	-1.44819	-0.80994	0.833926206961431	-2.959805	3.493584	-19.91736
Trial1	3	1	noBlindfold	clockwise	practice	Guided	1	0.5	0	15.83871	0.3005	-1.44822	-0.8097399	0.833953853697109	-2.718443	3.387789	-19.45766
Trial1	3	1	noBlindfold	clockwise	practice	Guided	1	0.5	0	15.85872	0.29937	-1.44831	-0.8097	0.834186078657277	-1.993623	3.028086	-19.09328
Trial1	3	1	noBlindfold	clockwise	practice	Guided	1	0.5	0	15.87872	0.29931	-1.44833	-0.80954	0.834045287848515	-1.724894	3.019622	-18.41728
Trial1	3	1	noBlindfold	clockwise	practice	Guided	1	0.5	0	15.89873	0.29924	-1.44834	-0.8092901	0.833819505507574	-1.551532	3.066172	-17.69921
Trial1	3	1	noBlindfold	clockwise	practice	Guided	1	0.5	0	15.91872	0.29917	-1.44835	-0.80897	0.83352577047918	-1.373757	3.066172	-17.08184
Trial1	3	1	noBlindfold	clockwise	practice	Guided	1	0.5	0	15.93872	0.29911	-1.44837	-0.8084	0.83298698310776	-1.113336	2.926523	-16.41882
Trial1	3	1	noBlindfold	clockwise	practice	Guided	1	0.5	0	15.95872	0.29902	-1.44841	-0.80829	0.832901972155886	-0.71192	2.723396	-15.82532
Trial1	3	1	noBlindfold	clockwise	practice	Guided	1	0.5	0	15.97871	0.299	-1.44843	-0.8082401	0.832858325405277	-0.405064	2.82496	-15.69424
Trial1	3	1	noBlindfold	clockwise	practice	Guided	1	0.5	0	15.99872	0.29899	-1.44844	-0.80816	0.832783059677958	-0.030788	2.73186	-15.53391
Trial1	3	1	noBlindfold	clockwise	practice	Guided	1	0.5	0	16.01872	0.299	-1.44846	-0.80802	0.832644771464167	0.396582	2.698006	-15.20097
Trial1	3	1	noBlindfold	clockwise	practice	Guided	1	0.5	0	16.03873	0.29902	-1.44848	-0.8078099	0.832436109890997	0.661086	2.706469	-14.93298
Trial1	3	1	noBlindfold	clockwise	practice	Guided	1	0.5	0	16.05872	0.29908	-1.44851	-0.80775	0.832363438402243	1.086106	2.820728	-14.87659
Trial1	3	1	noBlindfold	clockwise	practice	Guided	1	0.5	0	16.07872	0.29912	-1.44851	-0.80766	0.832266435687079	1.120979	2.829191	-14.65646
Trial1	3	1	noBlindfold	clockwise	practice	Guided	1	0.5	0	16.09872	0.29917	-1.44852	-0.8075399	0.832137878267057	1.204599	2.782642	-14.32489
Trial1	3	1	noBlindfold	clockwise	practice	Guided	1	0.5	0	16.11873	0.29922	-1.44853	-0.80742	0.832009429799642	1.206162	2.812264	-14.15666
Trial1	3	1	noBlindfold	clockwise	practice	Guided	1	0.5	0	16.13872	0.29927	-1.44853	-0.80683	0.831424778533789	1.112809	2.875741	-13.75295
Trial1	3	1	noBlindfold	clockwise	practice	Guided	1	0.5	0	16.15872	0.29936	-1.44855	-0.80629	0.830879006778473	0.808899	2.494879	-11.79033
Trial1	3	1	noBlindfold	clockwise	practice	Guided	1	0.5	0	16.17873	0.2994	-1.44858	-0.80562	0.830219228472242	0.731463	2.253667	-10.4232
Trial1	3	1	noBlindfold	clockwise	practice	Guided	1	0.5	0	16.19872	0.29944	-1.44861	-0.80475	0.829365370742861	0.622817	2.054772	-8.750549
Trial1	3	1	noBlindfold	clockwise	practice	Guided	1	0.5	0	16.21872	0.29946	-1.44865	-0.80381	0.828448435839873	0.310729	1.775473	-6.704226
Trial1	3	1	noBlindfold	clockwise	practice	Guided	1	0.5	0	16.23872	0.29948	-1.44875	-0.80208	0.826765176342136	-0.072572	1.631592	-4.963717
Trial1	3	1	noBlindfold	clockwise	practice	Guided	1	0.5	0	16.25873	0.29915	-1.44908	-0.80155	0.826331155295892	-0.753868	1.373452	-2.727562
Trial1	3	1	noBlindfold	clockwise	practice	Guided	1	0.5	0	16.27872	0.29858	-1.44926	-0.80128	0.82620802053954	-0.750793	1.047604	-2.391099
Trial1	3	1	noBlindfold	clockwise	practice	Guided	1	0.5	0	16.29872	0.29784	-1.44941	-0.8011	0.826214198003592	-0.365276	0.903722	-2.248069
Trial1	3	1	noBlindfold	clockwise	practice	Guided	1	0.5	0	16.31873	0.29714	-1.44953	-0.80083	0.82612400894593	0.086963	0.781	-1.694421
Trial1	3	1	noBlindfold	clockwise	practice	Guided	1	0.5	0	16.33871	0.29684	-1.44962	-0.8003	0.825684003752332	-0.038766	0.467821	-0.648892
Trial1	3	1	noBlindfold	clockwise	practice	Guided	1	0.5	0	16.35872	0.29666	-1.44981	-0.80021	0.825641081690988	-0.099317	0.311056	-0.382318
Trial1	3	1	noBlindfold	clockwise	practice	Guided	1	0.5	0	16.37872	0.2965	-1.44986	-0.80017	0.825641742499379	-0.330172	0.13326	-0.295545
Trial1	3	1	noBlindfold	clockwise	practice	Guided	1	0.5	0	16.39873	0.29618	-1.44991	-0.8001601	0.825711023682989	-0.213434	0.128995	-0.315614
Trial1	3	1	noBlindfold	clockwise	practice	Guided	1	0.5	0	16.41872	0.29579	-1.44994	-0.80013	0.825778269055162	0.016848	0.137423	-0.284534
Trial1	3	1	noBlindfold	clockwise	practice	Guided	1	0.5	0	16.43872	0.29549	-1.44996	-0.79993	0.825658769749975	0.074072	-0.057252	-0.063401
Trial1	3	1	noBlindfold	clockwise	practice	Guided	1	0.5	0	16.45872	0.29524	-1.45012	-0.79984	0.8256335325185	-0.252073	-0.260251	0.372246
Trial1	3	1	noBlindfold	clockwise	practice	Guided	1	0.5	0	16.47871	0.29502	-1.45011	-0.7998	0.825649378347756	-0.543125	0.082562	0.41002
Trial1	3	1	noBlindfold	clockwise	practice	Guided	1	0.5	0	16.49872	0.29443	-1.44996	-0.79981	0.825805699770901	-0.675916	0.505671	0.391626
Trial1	3	1	noBlindfold	clockwise	practice	Guided	1	0.5	0	16.51872	0.29341	-1.44975	-0.7998	0.826050560261845	-0.670323	0.806128	0.366642
Trial1	3	1	noBlindfold	clockwise	practice	Guided	1	0.5	0	16.53873	0.29208	-1.4496	-0.79995	0.826529327055993	-0.574227	1.038877	0.412788
Trial1	3	1	noBlindfold	clockwise	practice	Guided	1	0.5	0	16.55872	0.28882	-1.44932	-0.80041	0.827800167539416	-0.475527	1.580548	-0.970095
Trial1	3	1	noBlindfold	clockwise	practice	Guided	1	0.5	0	16.57872	0.28726	-1.44921	-0.80092	0.828692446645391	-0.285611	1.686343	-2.10121
Trial1	3	1	noBlindfold	clockwise	practice	Guided	1	0.5	0	16.59872	0.28595	-1.44913	-0.80136	0.829454801497709	-0.085472	1.936019	-2.90547
Trial1	3	1	noBlindfold	clockwise	practice	Guided	1	0.5	0	16.61873	0.28528	-1.44904	-0.80182	0.830072321646132	0.099194	2.198391	-4.077585
Trial1	3	1	noBlindfold	clockwise	practice	Guided	1	0.5	0	16.63872	0.28523	-1.449	-0.80292	0.831147789969532	0.604344	2.122218	-5.405894
Trial1	3	1	noBlindfold	clockwise	practice	Guided	1	0.5	0	16.65872	0.2856	-1.44896	-0.8033201	0.831438789265475	1.216114	2.270331	-7.154326
Trial1	3	1	noBlindfold	clockwise	practice	Guided	1	0.5	0	16.67873	0.28603	-1.44891	-0.80373	0.831724111714281	1.417049	2.524239	-7.805911
Trial1	3	1	noBlindfold	clockwise	practice	Guided	1	0.5	0	16.69872	0.2866	-1.44881	-0.8041	0.831935353005527	1.168185	2.748525	-8.661176
Trial1	3	1	noBlindfold	clockwise	practice	Guided	1	0.5	0	16.71872	0.28698	-1.44872	-0.80442	0.832147250424032	0.752843	3.040519	-9.46878
Trial1	3	1	noBlindfold	clockwise	practice	Guided	1	0.5	0	16.73872	0.28706	-1.44867	-0.8052	0.832880817253547	0.62999	3.400222	-10.25159
Trial1	3	1	noBlindfold	clockwise	practice	Guided	1	0.5	0	16.75873	0.28713	-1.4486	-0.80549	0.833143328034795	0.912178	3.30289	-11.7699
Trial1	3	1	noBlindfold	clockwise	practice	Guided	1	0.5	0	16.77872	0.28718	-1.44858	-0.8056599	0.833294848364212	1.093587	3.188632	-12.05654
Trial1	3	1	noBlindfold	clockwise	practice	Guided	1	0.5	0	16.79872	0.28723	-1.44857	-0.80571	0.833330493787048	1.216771	3.027823	-12.01774
Trial1	3	1	noBlindfold	clockwise	practice	Guided	1	0.5	0	16.81873	0.28727	-1.44857	-0.80574	0.833349263241378	1.27708	2.718902	-11.96897
Trial1	3	1	noBlindfold	clockwise	practice	Guided	1	0.5	0	16.83871	0.28731	-1.44858	-0.80577	0.833368100510675	1.308612	2.625802	-12.08114
Trial1	3	1	noBlindfold	clockwise	practice	Guided	1	0.5	0	16.85872	0.28738	-1.44859	-0.80576	0.833340562034451	1.090323	2.744293	-11.22853
Trial1	3	1	noBlindfold	clockwise	practice	Guided	1	0.5	0	16.87872	0.28741	-1.44859	-0.8057899	0.833361837033223	1.022835	2.66812	-11.81994
Trial1	3	1	noBlindfold	clockwise	practice	Guided	1	0.5	0	16.89873	0.28744	-1.4486	-0.80586	0.833421958541412	1.085844	2.701975	-12.36414
Trial1	3	1	noBlindfold	clockwise	practice	Guided	1	0.5	0	16.91872	0.28748	-1.4486	-0.80588	0.833431008822072	1.161926	2.782379	-12.29326
Trial1	3	1	noBlindfold	clockwise	practice	Guided	1	0.5	0	16.93872	0.28751	-1.4486	-0.80577	0.833317078615142	1.113186	2.604643	-11.87493
Trial1	3	1	noBlindfold	clockwise	practice	Guided	1	0.5	0	16.95872	0.28759	-1.44867	-0.80544	0.832977560844439	0.870911	1.770979	-10.13216
Trial1	3	1	noBlindfold	clockwise	practice	Guided	1	0.5	0	16.97871	0.28761	-1.44871	-0.80489	0.832440679847155	0.321568	1.817529	-9.037043
Trial1	3	1	noBlindfold	clockwise	practice	Guided	1	0.5	0	16.99872	0.28762	-1.44875	-0.80435	0.831915989309269	-0.282024	1.86831	-7.813894
Trial1	3	1	noBlindfold	clockwise	practice	Guided	1	0.5	0	17.01872	0.2876	-1.44877	-0.80385	0.831437660214821	-0.612672	1.910628	-7.150993
Trial1	3	1	noBlindfold	clockwise	practice	Guided	1	0.5	0	17.03873	0.28753	-1.44883	-0.80257	0.830218091969219	-0.807302	1.677879	-5.910669
Trial1	3	1	noBlindfold	clockwise	practice	Guided	1	0.5	0	17.05872	0.28708	-1.44912	-0.80181	0.829598848095585	-0.627414	1.165831	-3.19592
Trial1	3	1	noBlindfold	clockwise	practice	Guided	1	0.5	0	17.07872	0.28666	-1.44933	-0.80114	0.829059265158823	-0.453025	0.772274	-1.940092
Trial1	3	1	noBlindfold	clockwise	practice	Guided	1	0.5	0	17.09872	0.2861	-1.44953	-0.80056	0.82864317992114	-0.483263	0.755347	-0.927626
Trial1	3	1	noBlindfold	clockwise	practice	Guided	1	0.5	0	17.11873	0.28531	-1.4496	-0.80012	0.828422479254778	-0.537478	0.873837	-0.140081
Trial1	3	1	noBlindfold	clockwise	practice	Guided	1	0.5	0	17.13872	0.28423	-1.44959	-0.7996899	0.828287817967174	-0.646227	0.801897	0.226501
Trial1	3	1	noBlindfold	clockwise	practice	Guided	1	0.5	0	17.15872	0.28109	-1.44964	-0.79968	0.829101734187001	-0.63017	0.590307	0.596211
Trial1	3	1	noBlindfold	clockwise	practice	Guided	1	0.5	0	17.17873	0.27903	-1.4497	-0.79968	0.829648019799031	-0.424038	0.454839	0.680472
Trial1	3	1	noBlindfold	clockwise	practice	Guided	1	0.5	0	17.19872	0.27672	-1.44977	-0.79968	0.830266257152796	-0.305917	0.408177	0.630734
Trial1	3	1	noBlindfold	clockwise	practice	Guided	1	0.5	0	17.21872	0.27444	-1.44979	-0.79972	0.830920801979366	-0.173842	0.484222	0.564672
Trial1	3	1	noBlindfold	clockwise	practice	Guided	1	0.5	0	17.23872	0.27215	-1.44978	-0.79995	0.831766569597491	-0.13707	0.505252	0.318129
Trial1	3	1	noBlindfold	clockwise	practice	Guided	1	0.5	0	17.25873	0.2678	-1.4498	-0.80009	0.833103099917312	-0.31944	0.293483	-0.134512
Trial1	3	1	noBlindfold	clockwise	practice	Guided	1	0.5	0	17.27872	0.2655	-1.44985	-0.80014	0.833795063036295	-0.304603	0.21724	-0.171612
Trial1	3	1	noBlindfold	clockwise	practice	Guided	1	0.5	0	17.29872	0.26306	-1.4499	-0.8003	0.834638038487691	-0.165578	0.026774	-0.544361
Trial1	3	1	noBlindfold	clockwise	practice	Guided	1	0.5	0	17.31873	0.26066	-1.45	-0.80069	0.835696181427487	-0.199006	-0.062072	-1.424002
Trial1	3	1	noBlindfold	clockwise	practice	Guided	1	0.5	0	17.33871	0.25825	-1.45	-0.80179	0.837442694118074	0.240893	0.627669	-2.710244
Trial1	3	1	noBlindfold	clockwise	practice	Guided	1	0.5	0	17.35872	0.25549	-1.44946	-0.80248	0.838903605762461	0.040871	1.909905	-5.25633
Trial1	3	1	noBlindfold	clockwise	practice	Guided	1	0.5	0	17.37872	0.25518	-1.44915	-0.80343	0.839902750394976	-0.155368	2.972087	-7.642486
Trial1	3	1	noBlindfold	clockwise	practice	Guided	1	0.5	0	17.39873	0.25514	-1.44889	-0.80457	0.841004953769173	0.42034	3.179445	-9.949446
Trial1	3	1	noBlindfold	clockwise	practice	Guided	1	0.5	0	17.41872	0.25524	-1.44878	-0.8056099	0.841970806310253	1.110504	3.484134	-12.10085
Trial1	3	1	noBlindfold	clockwise	practice	Guided	1	0.5	0	17.43872	0.25544	-1.44863	-0.80697	0.843214193746521	1.525738	3.928473	-13.51797
Trial1	3	1	noBlindfold	clockwise	practice	Guided	1	0.5	0	17.45872	0.2564	-1.4482	-0.80761	0.84354901092753	2.289238	4.360117	-16.10002
Trial1	3	1	noBlindfold	clockwise	practice	Guided	1	0.5	0	17.47871	0.25703	-1.44801	-0.8081	0.843836535248594	2.065404	5.0499	-17.06168
Trial1	3	1	noBlindfold	clockwise	practice	Guided	1	0.5	0	17.49872	0.25745	-1.4478	-0.8084	0.844002971323106	1.827278	5.701598	-17.84039
Trial1	3	1	noBlindfold	clockwise	practice	Guided	1	0.5	0	17.51872	0.25762	-1.44766	-0.80856	0.844107440685251	1.706606	5.87087	-18.15154
Trial1	3	1	noBlindfold	clockwise	practice	Guided	1	0.5	0	17.53873	0.2577	-1.4476	-0.80866	0.844180274903057	1.794021	5.714293	-18.45084
Trial1	3	1	noBlindfold	clockwise	practice	Guided	1	0.5	0	17.55872	0.25776	-1.44757	-0.80885	0.844345021744114	1.782572	5.367285	-18.49749
Trial1	3	1	noBlindfold	clockwise	practice	Guided	1	0.5	0	17.57872	0.25788	-1.44752	-0.80902	0.844473517845207	1.625791	5.591571	-19.29353
Trial1	3	1	noBlindfold	clockwise	practice	Guided	1	0.5	0	17.59872	0.25794	-1.44749	-0.80918	0.844609586253249	1.647321	5.56618	-19.62474
Trial1	3	1	noBlindfold	clockwise	practice	Guided	1	0.5	0	17.61873	0.25801	-1.44747	-0.80926	0.844666161897123	1.723881	5.181086	-19.64705
Trial1	3	1	noBlindfold	clockwise	practice	Guided	1	0.5	0	17.63872	0.25807	-1.44747	-0.80948	0.844859762148504	1.822803	5.041437	-19.77783
Trial1	3	1	noBlindfold	clockwise	practice	Guided	1	0.5	0	17.65872	0.2582	-1.44746	-0.80959	0.844927916418103	1.886415	5.269954	-20.27557
Trial1	3	1	noBlindfold	clockwise	practice	Guided	1	0.5	0	17.67873	0.25826	-1.44745	-0.80968	0.844996982326604	1.711043	5.210709	-20.58058
Trial1	3	1	noBlindfold	clockwise	practice	Guided	1	0.5	0	17.69872	0.25831	-1.44745	-0.80971	0.845011462826089	1.6328	5.016046	-20.27671
Trial1	3	1	noBlindfold	clockwise	practice	Guided	1	0.5	0	17.71872	0.25836	-1.44746	-0.80973	0.845016303074599	1.526621	4.753674	-19.93606
Trial1	3	1	noBlindfold	clockwise	practice	Guided	1	0.5	0	17.73872	0.2584	-1.44747	-0.80978	0.845052787908203	1.475205	4.795992	-19.74885
Trial1	3	1	noBlindfold	clockwise	practice	Guided	1	0.5	0	17.75873	0.25848	-1.44747	-0.80985	0.845097036668218	1.487958	5.265722	-20.62651
Trial1	3	1	noBlindfold	clockwise	practice	Guided	1	0.5	0	17.77872	0.25852	-1.44747	-0.80993	0.845162196433617	1.586214	4.935642	-21.03077
Trial1	3	1	noBlindfold	clockwise	practice	Guided	1	0.5	0	17.79872	0.25857	-1.44748	-0.80998	0.845195899575874	1.676927	4.588634	-20.95169
Trial1	3	1	noBlindfold	clockwise	practice	Guided	1	0.5	0	17.81873	0.25862	-1.4475	-0.81002	0.845219879467616	1.700461	4.609793	-20.86253
Trial1	3	1	noBlindfold	clockwise	practice	Guided	1	0.5	0	17.83871	0.25867	-1.44752	-0.8101	0.845282267650519	1.737835	4.537853	-20.55009
Trial1	3	1	noBlindfold	clockwise	practice	Guided	1	0.5	0	17.85872	0.25877	-1.44756	-0.81018	0.845330438261597	1.839906	4.546316	-21.3574
Trial1	3	1	noBlindfold	clockwise	practice	Guided	1	0.5	0	17.87872	0.25883	-1.44758	-0.81027	0.845399583073917	1.807354	4.478607	-21.55196
Trial1	3	1	noBlindfold	clockwise	practice	Guided	1	0.5	0	17.89873	0.25889	-1.4476	-0.81038	0.845487874476852	1.801777	4.385508	-21.75811
Trial1	3	1	noBlindfold	clockwise	practice	Guided	1	0.5	0	17.91872	0.25896	-1.44761	-0.81054	0.845621311356724	1.949808	4.432058	-22.24846
Trial1	3	1	noBlindfold	clockwise	practice	Guided	1	0.5	0	17.93872	0.25904	-1.44763	-0.81072	0.845771058794578	2.028281	4.38974	-22.43462
Trial1	3	1	noBlindfold	clockwise	practice	Guided	1	0.5	0	17.95872	0.25919	-1.44768	-0.81078	0.845785817796305	2.116839	4.216236	-22.28834
Trial1	3	1	noBlindfold	clockwise	practice	Guided	1	0.5	0	17.97871	0.25925	-1.44769	-0.81084	0.845826277953729	1.995175	4.482839	-22.60396
Trial1	3	1	noBlindfold	clockwise	practice	Guided	1	0.5	0	17.99872	0.25931	-1.4477	-0.81089	0.845857079437948	1.820512	4.609793	-22.57273
Trial1	3	1	noBlindfold	clockwise	practice	Guided	1	0.5	0	18.01872	0.25936	-1.4477	-0.81092	0.845871650261273	1.728114	4.652111	-22.6021
Trial1	3	1	noBlindfold	clockwise	practice	Guided	1	0.5	0	18.03873	0.25941	-1.44769	-0.811	0.845934119199611	1.659698	4.622489	-22.52873
Trial1	3	1	noBlindfold	clockwise	practice	Guided	1	0.5	0	18.05872	0.2595	-1.4477	-0.81103	0.84593727000099	1.87067	4.491303	-22.81878
Trial1	3	1	noBlindfold	clockwise	practice	Guided	1	0.5	0	18.07872	0.25956	-1.44771	-0.81105	0.845939417360045	1.898494	4.381276	-22.60756
Trial1	3	1	noBlindfold	clockwise	practice	Guided	1	0.5	0	18.09872	0.25961	-1.44772	-0.81106	0.845934805692616	1.839756	4.406667	-22.2273
Trial1	3	1	noBlindfold	clockwise	practice	Guided	1	0.5	0	18.11873	0.25966	-1.44772	-0.81108	0.845939740859147	1.817237	4.499766	-22.33323
Trial1	3	1	noBlindfold	clockwise	practice	Guided	1	0.5	0	18.13872	0.25971	-1.44772	-0.81113	0.845973548435414	1.849174	4.67327	-22.80749
Trial1	3	1	noBlindfold	clockwise	practice	Guided	1	0.5	0	18.15872	0.25981	-1.44771	-0.81113	0.845945145194312	1.828705	4.62672	-22.39583
Trial1	3	1	noBlindfold	clockwise	practice	Guided	1	0.5	0	18.17873	0.25986	-1.44771	-0.81111	0.845911744409905	1.825413	4.338958	-22.0639
Trial1	3	1	noBlindfold	clockwise	practice	Guided	1	0.5	0	18.19872	0.25991	-1.44773	-0.81109	0.845878354196218	1.895779	4.1316	-21.80063
Trial1	3	1	noBlindfold	clockwise	practice	Guided	1	0.5	0	18.21872	0.25996	-1.44775	-0.81107	0.845844957634183	1.947097	3.983487	-21.73984
Trial1	3	1	noBlindfold	clockwise	practice	Guided	1	0.5	0	18.23872	0.26001	-1.44778	-0.81096	0.84572531670379	2.017752	3.864996	-21.48918
Trial1	3	1	noBlindfold	clockwise	practice	Guided	1	0.5	0	18.25873	0.26015	-1.44784	-0.81083	0.845560937645113	2.030295	3.742274	-20.74894
Trial1	3	1	noBlindfold	clockwise	practice	Guided	1	0.5	0	18.27872	0.26022	-1.44787	-0.81069	0.845406828465125	1.918958	3.623784	-20.39622
Trial1	3	1	noBlindfold	clockwise	practice	Guided	1	0.5	0	18.29872	0.2603	-1.4479	-0.81066	0.845355385667718	1.825284	3.619552	-20.49611
Trial1	3	1	noBlindfold	clockwise	practice	Guided	1	0.5	0	18.31873	0.26035	-1.44792	-0.81067	0.845350818420607	1.995979	3.793056	-21.35124
Trial1	3	1	noBlindfold	clockwise	practice	Guided	1	0.5	0	18.33871	0.26041	-1.44793	-0.81068	0.845343416085756	2.076411	3.987719	-21.70511
Trial1	3	1	noBlindfold	clockwise	practice	Guided	1	0.5	0	18.35872	0.26053	-1.44795	-0.81068	0.845309409170799	2.129966	3.911546	-21.45959
Trial1	3	1	noBlindfold	clockwise	practice	Guided	1	0.5	0	18.37872	0.26059	-1.44796	-0.81067	0.845282812263322	2.176947	3.581466	-21.16778
Trial1	3	1	noBlindfold	clockwise	practice	Guided	1	0.5	0	18.39873	0.26066	-1.44799	-0.81065	0.845243779665145	2.101491	3.492598	-21.06522
Trial1	3	1	noBlindfold	clockwise	practice	Guided	1	0.5	0	18.41872	0.26072	-1.44801	-0.81061	0.845188435687893	1.956137	3.649175	-20.7419
Trial1	3	1	noBlindfold	clockwise	practice	Guided	1	0.5	0	18.43872	0.26078	-1.44802	-0.81056	0.845123481747927	1.827957	3.797288	-20.6236
Trial1	3	1	noBlindfold	clockwise	practice	Guided	1	0.5	0	18.45872	0.26088	-1.44804	-0.81055	0.845085580639635	1.740344	3.619552	-20.67578
Trial1	3	1	noBlindfold	clockwise	practice	Guided	1	0.5	0	18.47871	0.26092	-1.44806	-0.81057	0.845093473860127	1.823992	3.446048	-21.09292
Trial1	3	1	noBlindfold	clockwise	practice	Guided	1	0.5	0	18.49872	0.26098	-1.44808	-0.81063	0.845134066625114	1.888981	3.475671	-21.87219
Trial1	3	1	noBlindfold	clockwise	practice	Guided	1	0.5	0	18.51872	0.26104	-1.4481	-0.81066	0.845145859409125	1.739761	3.462975	-22.05017
Trial1	3	1	noBlindfold	clockwise	practice	Guided	1	0.5	0	18.53873	0.26109	-1.44812	-0.8107	0.845170084684781	1.491322	3.327558	-21.71918
Trial1	3	1	noBlindfold	clockwise	practice	Guided	1	0.5	0	18.55872	0.26116	-1.44816	-0.81071	0.845159846609711	1.187266	3.344485	-21.70636
Trial1	3	1	noBlindfold	clockwise	practice	Guided	1	0.5	0	18.57872	0.26119	-1.44817	-0.81069	0.845132220683782	1.177392	3.446048	-21.31503
Trial1	3	1	noBlindfold	clockwise	practice	Guided	1	0.5	0	18.59872	0.26122	-1.44818	-0.81067	0.845104586969684	1.040478	3.628016	-20.87472
Trial1	3	1	noBlindfold	clockwise	practice	Guided	1	0.5	0	18.61873	0.26125	-1.44818	-0.81066	0.845086502362967	1.092242	3.56877	-21.06676
Trial1	3	1	noBlindfold	clockwise	practice	Guided	1	0.5	0	18.63872	0.26128	-1.44818	-0.81063	0.845049272685411	1.148761	3.424889	-21.25727
Trial1	3	1	noBlindfold	clockwise	practice	Guided	1	0.5	0	18.65872	0.26134	-1.44821	-0.8106	0.845003509636664	1.014569	3.437585	-20.65731
Trial1	3	1	noBlindfold	clockwise	practice	Guided	1	0.5	0	18.67873	0.26137	-1.44822	-0.81056	0.844956667257898	0.843152	3.327558	-20.60063
Trial1	3	1	noBlindfold	clockwise	practice	Guided	1	0.5	0	18.69872	0.26139	-1.44824	-0.81052	0.844912653100812	0.587574	2.984782	-20.31616
Trial1	3	1	noBlindfold	clockwise	practice	Guided	1	0.5	0	18.71872	0.2614	-1.44827	-0.81045	0.844842697802496	0.306643	2.730874	-20.07049
Trial1	3	1	noBlindfold	clockwise	practice	Guided	1	0.5	0	18.73872	0.26141	-1.4483	-0.81013	0.844532892295134	0.019725	2.90861	-19.66953
Trial1	3	1	noBlindfold	clockwise	practice	Guided	1	0.5	0	18.75873	0.26137	-1.44833	-0.81001	0.844429040691815	-0.774814	3.086345	-19.15342
Trial1	3	1	noBlindfold	clockwise	practice	Guided	1	0.5	0	18.77872	0.26133	-1.44835	-0.80992	0.844354010867345	-1.19569	2.925537	-19.06863
Trial1	3	1	noBlindfold	clockwise	practice	Guided	1	0.5	0	18.79872	0.26128	-1.44837	-0.80984	0.844291422111098	-1.511125	2.785887	-18.99656
Trial1	3	1	noBlindfold	clockwise	practice	Guided	1	0.5	0	18.81873	0.26122	-1.44839	-0.80972	0.844193358578895	-1.910281	2.591225	-18.80583
Trial1	3	1	noBlindfold	clockwise	practice	Guided	1	0.5	0	18.83871	0.26112	-1.44842	-0.80926	0.843780435534515	-2.514855	2.752033	-18.36654
Trial1	3	1	noBlindfold	clockwise	practice	Guided	1	0.5	0	18.85872	0.2601	-1.4485	-0.80906	0.843878042316893	-3.351853	2.752033	-17.94835
Trial1	3	1	noBlindfold	clockwise	practice	Guided	1	0.5	0	18.87872	0.2586	-1.44857	-0.80888	0.844133204171135	-3.44183	2.692788	-17.69431
Trial1	3	1	noBlindfold	clockwise	practice	Guided	1	0.5	0	18.89873	0.25625	-1.44862	-0.80872	0.844655013539576	-3.646668	2.60392	-17.38529
Trial1	3	1	noBlindfold	clockwise	practice	Guided	1	0.5	0	18.91872	0.25275	-1.44871	-0.80859	0.845547368574666	-3.899707	2.104568	-17.16129
Trial1	3	1	noBlindfold	clockwise	practice	Guided	1	0.5	0	18.93872	0.24801	-1.44892	-0.80832	0.846687759660939	-3.892225	1.575593	-16.96031
Trial1	3	1	noBlindfold	clockwise	practice	Guided	1	0.5	0	18.95872	0.23352	-1.44922	-0.80808	0.850884720884535	-4.067029	1.634838	-16.15815
Trial1	3	1	noBlindfold	clockwise	practice	Guided	1	0.5	0	18.97871	0.22381	-1.44922	-0.80778	0.853691681773873	-4.049528	1.613679	-15.4818
Trial1	3	1	noBlindfold	clockwise	practice	Guided	1	0.5	0	18.99872	0.21205	-1.4492	-0.80752	0.857323626835352	-3.887086	1.541738	-14.98255
Trial1	3	1	noBlindfold	clockwise	practice	Guided	1	0.5	0	19.01872	0.1995	-1.44921	-0.8072701	0.861385615183989	-3.450589	1.520579	-14.55005
Trial1	3	1	noBlindfold	clockwise	practice	Guided	1	0.5	0	19.03873	0.18496	-1.44925	-0.80677	0.866099348870065	-2.81213	1.431711	-13.92397
Trial1	3	1	noBlindfold	clockwise	practice	Guided	1	0.5	0	19.05872	0.1549	-1.44917	-0.80672	0.877434441090406	-2.036367	1.829501	-13.50618
Trial1	3	1	noBlindfold	clockwise	practice	Guided	1	0.5	0	19.07872	0.14017	-1.44913	-0.80671	0.88332251514475	-1.871987	1.503652	-13.4222
Trial1	3	1	noBlindfold	clockwise	practice	Guided	1	0.5	0	19.09872	0.12562	-1.44922	-0.80671	0.889348868908055	-1.917577	1.402089	-13.452
Trial1	3	1	noBlindfold	clockwise	practice	Guided	1	0.5	0	19.11873	0.11071	-1.44929	-0.80661	0.895637412825034	-1.723699	1.486725	-13.22993
Trial1	3	1	noBlindfold	clockwise	practice	Guided	1	0.5	0	19.13872	0.096009	-1.44925	-0.80604	0.901614821921836	-1.420124	1.770255	-12.70926
Trial1	3	1	noBlindfold	clockwise	practice	Guided	1	0.5	0	19.15872	0.069574	-1.4491	-0.8056999	0.913465348751865	-0.812281	1.795646	-11.28571
Trial1	3	1	noBlindfold	clockwise	practice	Guided	1	0.5	0	19.17873	0.057724	-1.44912	-0.80556	0.918985832169784	-0.927411	1.512116	-11.10022
Trial1	3	1	noBlindfold	clockwise	practice	Guided	1	0.5	0	19.19872	0.046294	-1.44921	-0.80556	0.924540986879651	-1.216505	1.516347	-11.18867
Trial1	3	1	noBlindfold	clockwise	practice	Guided	1	0.5	0	19.21872	0.035621	-1.44923	-0.80549	0.929764499394889	-1.63615	1.694083	-10.9577
Trial1	3	1	noBlindfold	clockwise	practice	Guided	1	0.5	0	19.23872	0.025033	-1.44919	-0.80507	0.934736018233805	-1.801531	1.634838	-10.61972
Trial1	3	1	noBlindfold	clockwise	practice	Guided	1	0.5	0	19.25873	0.0033359	-1.44924	-0.8048	0.945715772499939	-1.470149	1.088936	-9.538605
Trial1	3	1	noBlindfold	clockwise	practice	Guided	1	0.5	0	19.27872	-0.0073892	-1.44941	-0.8044701	0.951112969768262	-1.501995	0.8181	-8.881103
Trial1	3	1	noBlindfold	clockwise	practice	Guided	1	0.5	0	19.29872	-0.018305	-1.44957	-0.80414	0.956703280583188	-1.692453	0.69961	-8.231328
Trial1	3	1	noBlindfold	clockwise	practice	Guided	1	0.5	0	19.31873	-0.030376	-1.44965	-0.80387	0.963070981015168	-1.900599	0.729233	-7.752811
Trial1	3	1	noBlindfold	clockwise	practice	Guided	1	0.5	0	19.33871	-0.042398	-1.44965	-0.80333	0.969295973479422	-1.812135	0.79271	-7.057034
Trial1	3	1	noBlindfold	clockwise	practice	Guided	1	0.5	0	19.35872	-0.067913	-1.44957	-0.80313	0.983637600766094	-1.113613	0.763087	-6.234376
Trial1	3	1	noBlindfold	clockwise	practice	Guided	1	0.5	0	19.37872	-0.080833	-1.44961	-0.80295	0.991007373799731	-0.725047	0.543033	-5.888388
Trial1	3	1	noBlindfold	clockwise	practice	Guided	1	0.5	0	19.39873	-0.093885	-1.44972	-0.8028	0.998592624289441	-0.469481	0.382115	-5.563158
Trial1	3	1	noBlindfold	clockwise	practice	Guided	1	0.5	0	19.41872	-0.10615	-1.44979	-0.80264	1.00580754525617	-0.144969	0.479334	-5.252563
Trial1	3	1	noBlindfold	clockwise	practice	Guided	1	0.5	0	19.43872	-0.11777	-1.44978	-0.80233	1.01260714080758	0.250837	0.492005	-4.998965
Trial1	3	1	noBlindfold	clockwise	practice	Guided	1	0.5	0	19.45872	-0.13834	-1.44981	-0.80211	1.02511381496312	0.684647	0.153297	-4.164539
Trial1	3	1	noBlindfold	clockwise	practice	Guided	1	0.5	0	19.47871	-0.14621	-1.44989	-0.80189	1.02986157590467	0.711354	0.034781	-3.749526
Trial1	3	1	noBlindfold	clockwise	practice	Guided	1	0.5	0	19.49872	-0.15324	-1.44999	-0.80176	1.03418645206779	0.362551	-0.100627	-3.440536
Trial1	3	1	noBlindfold	clockwise	practice	Guided	1	0.5	0	19.51872	-0.15997	-1.45006	-0.80182	1.03849688374743	0.232804	-0.037126	-3.698361
Trial1	3	1	noBlindfold	clockwise	practice	Guided	1	0.5	0	19.53873	-0.16527	-1.45003	-0.80202	1.04202695742659	0.204771	0.11521	-3.992018
Trial1	3	1	noBlindfold	clockwise	practice	Guided	1	0.5	0	19.55872	-0.17394	-1.44997	-0.80201	1.04757585273608	0.320329	-0.223348	-3.983114
Trial1	3	1	noBlindfold	clockwise	practice	Guided	1	0.5	0	19.57872	-0.17728	-1.45013	-0.80201	1.0497277027938	0.298988	-0.578752	-4.01196
Trial1	3	1	noBlindfold	clockwise	practice	Guided	1	0.5	0	19.59872	-0.17973	-1.45026	-0.80202	1.05131768581642	0.132572	-0.62107	-4.062147
Trial1	3	1	noBlindfold	clockwise	practice	Guided	1	0.5	0	19.61873	-0.18137	-1.45031	-0.802	1.05236360501242	-0.098998	-0.637997	-3.992979
Trial1	3	1	noBlindfold	clockwise	practice	Guided	1	0.5	0	19.63872	-0.18264	-1.45032	-0.80189	1.05310248902629	-0.128297	-0.633765	-3.895552
Trial1	3	1	noBlindfold	clockwise	practice	Guided	1	0.5	0	19.65872	-0.18364	-1.4503	-0.8018399	1.05371292833272	0.188244	-0.637997	-3.530232
Trial1	3	1	noBlindfold	clockwise	practice	Guided	1	0.5	0	19.67873	-0.18363	-1.4503	-0.80178	1.05366082214335	0.329362	-0.591447	-3.41223
Trial1	3	1	noBlindfold	clockwise	practice	Guided	1	0.5	0	19.69872	-0.18361	-1.4503	-0.80168	1.05357178677864	0.469569	-0.637997	-3.168159
Trial1	3	1	noBlindfold	clockwise	practice	Guided	1	0.5	0	19.71872	-0.18354	-1.45031	-0.80155	1.0534274466687	0.569505	-0.697242	-2.927195
Trial1	3	1	noBlindfold	clockwise	practice	Guided	1	0.5	0	19.73872	-0.18336	-1.45032	-0.8013	1.05312043550599	0.636381	-0.680315	-2.760948
Trial1	3	1	noBlindfold	clockwise	practice	Guided	1	0.5	0	19.75873	-0.1825	-1.45031	-0.80115	1.05244834640894	0.605716	-0.515271	-2.255898
Trial1	3	1	noBlindfold	clockwise	practice	Guided	1	0.5	0	19.77872	-0.18177	-1.45027	-0.801	1.0518608973806	0.351118	-0.494005	-1.967419
Trial1	3	1	noBlindfold	clockwise	practice	Guided	1	0.5	0	19.79872	-0.18106	-1.45025	-0.80082	1.05126370931719	-0.029732	-0.515074	-1.570566
Trial1	3	1	noBlindfold	clockwise	practice	Guided	1	0.5	0	19.81873	-0.18065	-1.45024	-0.80066	1.05087624154821	-0.184835	-0.392228	-1.217673
Trial1	3	1	noBlindfold	clockwise	practice	Guided	1	0.5	0	19.83871	-0.18061	-1.45021	-0.80049	1.05072082325905	-0.333782	-0.24403	-0.96579
Trial1	3	1	noBlindfold	clockwise	practice	Guided	1	0.5	0	19.85872	-0.18133	-1.45013	-0.80048	1.05117972109033	-0.582877	-0.290442	-0.963301
Trial1	3	1	noBlindfold	clockwise	practice	Guided	1	0.5	0	19.87872	-0.18216	-1.45014	-0.80049	1.05172550945368	-0.547364	-0.298823	-0.964215
Trial1	3	1	noBlindfold	clockwise	practice	Guided	1	0.5	0	19.89873	-0.18331	-1.45015	-0.8005201	1.05249462199754	-0.380487	-0.294512	-1.044267
Trial1	3	1	noBlindfold	clockwise	practice	Guided	1	0.5	0	19.91872	-0.18463	-1.45016	-0.80055	1.0533748253678	-0.133265	-0.455216	-1.113971
Trial1	3	1	noBlindfold	clockwise	practice	Guided	1	0.5	0	19.93872	-0.18585	-1.45022	-0.80065	1.05424410753087	0.0038383	-0.654075	-1.138735
Trial1	3	1	noBlindfold	clockwise	practice	Guided	1	0.5	0	19.95872	-0.18744	-1.45036	-0.80073	1.05533987932934	0.0047339	-0.751406	-1.575738
Trial1	3	1	noBlindfold	clockwise	practice	Guided	1	0.5	0	19.97871	-0.18774	-1.45037	-0.80075	1.05555052720247	0.159974	-0.793724	-1.59267
Trial1	3	1	noBlindfold	clockwise	practice	Guided	1	0.5	0	19.99872	-0.18774	-1.45038	-0.80079	1.05558082265427	0.429226	-0.882592	-1.671602
Trial1	3	1	noBlindfold	clockwise	practice	Guided	1	0.5	0	20.01872	-0.18761	-1.45042	-0.8009	1.05557960121619	0.854989	-1.039168	-1.888849
Trial1	3	1	noBlindfold	clockwise	practice	Guided	1	0.5	0	20.03873	-0.18714	-1.45048	-0.80143	1.05567579636102	1.257587	-1.115341	-2.299696
Trial1	3	1	noBlindfold	clockwise	practice	Guided	1	0.5	0	20.05872	-0.18404	-1.45069	-0.80195	1.05405624967286	1.744067	-2.325636	-4.240956
Trial1	3	1	noBlindfold	clockwise	practice	Guided	1	0.5	0	20.07872	-0.18132	-1.45104	-0.8023601	1.05260562430828	1.740932	-2.583775	-4.916546
Trial1	3	1	noBlindfold	clockwise	practice	Guided	1	0.5	0	20.09872	-0.17828	-1.45117	-0.80256	1.05079316776799	1.834248	-1.365017	-5.182775
Trial1	3	1	noBlindfold	clockwise	practice	Guided	1	0.5	0	20.11873	-0.17434	-1.45075	-0.80251	1.0482159919474	1.575343	-0.137762	-4.985853
Trial1	3	1	noBlindfold	clockwise	practice	Guided	1	0.5	0	20.13872	-0.16965	-1.45017	-0.80264	1.04530480244006	0.809029	-0.24777	-4.763298
Trial1	3	1	noBlindfold	clockwise	practice	Guided	1	0.5	0	20.15872	-0.16108	-1.45022	-0.80294	1.04006703215987	-0.761653	-0.772472	-5.939048
Trial1	3	1	noBlindfold	clockwise	practice	Guided	1	0.5	0	20.17873	-0.15854	-1.4504	-0.80322	1.03867090670667	-1.243777	-1.056002	-6.667342
Trial1	3	1	noBlindfold	clockwise	practice	Guided	1	0.5	0	20.19872	-0.15803	-1.45046	-0.8034	1.03848688640193	-1.342791	-0.704763	-6.929791
Trial1	3	1	noBlindfold	clockwise	practice	Guided	1	0.5	0	20.21872	-0.15848	-1.45037	-0.80353	1.03887261999463	-1.773087	-0.133413	-7.054113
Trial1	3	1	noBlindfold	clockwise	practice	Guided	1	0.5	0	20.23872	-0.15996	-1.45019	-0.80422	1.04034463029886	-2.41693	-0.319563	-7.475568
Trial1	3	1	noBlindfold	clockwise	practice	Guided	1	0.5	0	20.25873	-0.16723	-1.45019	-0.80462	1.04527951052579	-2.882622	-0.577529	-9.410784
Trial1	3	1	noBlindfold	clockwise	practice	Guided	1	0.5	0	20.27872	-0.17297	-1.45026	-0.80482	1.04910621529864	-2.785569	-0.598688	-9.65896
Trial1	3	1	noBlindfold	clockwise	practice	Guided	1	0.5	0	20.29872	-0.18046	-1.45027	-0.80493	1.05401050980164	-2.572674	-0.387032	-9.796373
Trial1	3	1	noBlindfold	clockwise	practice	Guided	1	0.5	0	20.31873	-0.1892	-1.45021	-0.80509	1.0597955385809	-2.338099	-0.344619	-10.18653
Trial1	3	1	noBlindfold	clockwise	practice	Guided	1	0.5	0	20.33871	-0.19866	-1.45017	-0.80514	1.06600950622947	-2.132215	-0.314906	-10.55521
Trial1	3	1	noBlindfold	clockwise	practice	Guided	1	0.5	0	20.35872	-0.2208	-1.44991	-0.80486	1.08044077612363	-3.190029	0.539858	-9.598851
Trial1	3	1	noBlindfold	clockwise	practice	Guided	1	0.5	0	20.37872	-0.23396	-1.44973	-0.80452	1.08901319253801	-3.352736	0.789534	-8.986603
Trial1	3	1	noBlindfold	clockwise	practice	Guided	1	0.5	0	20.39873	-0.24888	-1.44961	-0.80416	1.0988605719593	-3.253558	0.84878	-8.290136
Trial1	3	1	noBlindfold	clockwise	practice	Guided	1	0.5	0	20.41872	-0.26598	-1.44958	-0.8037699	1.11030243389609	-2.83413	0.66258	-7.492046
Trial1	3	1	noBlindfold	clockwise	practice	Guided	1	0.5	0	20.43872	-0.28403	-1.44965	-0.80337	1.12254462174855	-2.586335	0.412855	-6.638362
Trial1	3	1	noBlindfold	clockwise	practice	Guided	1	0.5	0	20.45872	-0.30655	-1.44976	-0.80313	1.13821818937848	-4.08595	0.46767	-5.792796
Trial1	3	1	noBlindfold	clockwise	practice	Guided	1	0.5	0	20.47871	-0.30429	-1.4497	-0.80239	1.13609510061911	-7.528679	1.635643	-4.032523
Trial1	3	1	noBlindfold	clockwise	practice	Guided	1	0.5	0	20.49872	-0.30382	-1.44938	-0.8016	1.13520444937551	-7.767302	2.850169	-1.739988
Trial1	3	1	noBlindfold	clockwise	practice	Guided	1	0.5	0	20.51872	-0.3037	-1.44898	-0.801	1.13469585728902	-5.677287	2.473539	-0.733001
Trial1	3	1	noBlindfold	clockwise	practice	Guided	1	0.5	0	20.53873	-0.30302	-1.44903	-0.8006999	1.13400243821934	-3.244272	0.54807	-0.716641
Trial1	3	1	noBlindfold	clockwise	practice	Guided	1	0.5	0	20.55872	-0.30126	-1.45014	-0.80095	1.13293356666598	-2.197419	-0.564851	-2.319516
Trial1	3	1	noBlindfold	clockwise	practice	Guided	1	0.5	0	20.57872	-0.30115	-1.4503	-0.80118	1.13301842941069	-2.582717	-0.810295	-2.87833
Trial1	3	1	noBlindfold	clockwise	practice	Guided	1	0.5	0	20.59872	-0.30121	-1.45033	-0.80122	1.13308913057272	-3.031722	-0.755282	-2.849942
Trial1	3	1	noBlindfold	clockwise	practice	Guided	1	0.5	0	20.61873	-0.30134	-1.45032	-0.80105	1.13306084749489	-3.498176	-0.116228	-1.921042
Trial1	3	1	noBlindfold	clockwise	practice	Guided	1	0.5	0	20.63872	-0.30156	-1.4502	-0.80031	1.13269348468232	-3.707804	0.222288	-0.827031
Trial1	3	1	noBlindfold	clockwise	practice	Guided	1	0.5	0	20.65872	-0.30177	-1.44997	-0.79995	1.13258780844736	-3.422981	-0.014754	0.367051
Trial1	3	1	noBlindfold	clockwise	practice	Guided	1	0.5	0	20.67873	-0.30176	-1.44996	-0.79928	1.13210764526007	-3.661183	0.18411	0.819082
Trial1	3	1	noBlindfold	clockwise	practice	Guided	1	0.5	0	20.69872	-0.30183	-1.44992	-0.79827	1.13144438940351	-3.982133	0.040172	0.913372
Trial1	3	1	noBlindfold	clockwise	practice	Guided	1	0.5	0	20.71872	-0.30196	-1.45	-0.79633	1.13016868527767	-4.309126	-0.336408	1.470483
Trial1	3	1	noBlindfold	clockwise	practice	Guided	1	0.5	0	20.73872	-0.30213	-1.45012	-0.78838	1.12470241912584	-4.594617	-0.183981	1.958502
Trial1	3	1	noBlindfold	clockwise	practice	Guided	1	0.5	0	20.75873	-0.30236	-1.45013	-0.78169	1.12018785262981	-4.703343	-0.251559	2.808895
Trial1	3	1	noBlindfold	clockwise	practice	Guided	1	0.5	0	20.77872	-0.30237	-1.45012	-0.77234	1.11369058133105	-4.645063	-0.0018382	3.609492
Trial1	3	1	noBlindfold	clockwise	practice	Guided	1	0.5	0	20.79872	-0.30229	-1.45002	-0.75948	1.10475295966295	-4.357203	0.129326	4.164347
Trial1	3	1	noBlindfold	clockwise	practice	Guided	1	0.5	0	20.81873	-0.30215	-1.44995	-0.74375	1.09389613581222	-3.906371	-0.281155	4.278892
Trial1	3	1	noBlindfold	clockwise	practice	Guided	1	0.5	0	20.83871	-0.30194	-1.45012	-0.70176	1.06563354083516	-3.28549	-0.602718	4.514704
Trial1	3	1	noBlindfold	clockwise	practice	Guided	1	0.5	0	20.85872	-0.30125	-1.45013	-0.67627	1.04849542477444	-1.357277	0.23524	3.294441
Trial1	3	1	noBlindfold	clockwise	practice	Guided	1	0.5	0	20.87872	-0.3007	-1.44987	-0.65069	1.03175478076485	-0.283394	0.264789	2.312582
Trial1	3	1	noBlindfold	clockwise	practice	Guided	1	0.5	0	20.89873	-0.30019	-1.44986	-0.62242	1.01376067756857	0.417099	0.16319	1.742691
Trial1	3	1	noBlindfold	clockwise	practice	Guided	1	0.5	0	20.91872	-0.29966	-1.44991	-0.59483	0.996633740234789	0.757338	0.036203	0.894723
Trial1	3	1	noBlindfold	clockwise	practice	Guided	1	0.5	0	20.93872	-0.29951	-1.44995	-0.54364	0.966830239573402	1.247376	0.158899	-0.86422
Trial1	3	1	noBlindfold	clockwise	practice	Guided	1	0.5	0	20.95872	-0.29937	-1.44995	-0.52201	0.954718172925888	0.8291	0.150369	-2.005117
Trial1	3	1	noBlindfold	clockwise	practice	Guided	1	0.5	0	20.97871	-0.29952	-1.44991	-0.50255	0.944345680338684	0.581897	0.158791	-2.53274
Trial1	3	1	noBlindfold	clockwise	practice	Guided	1	0.5	0	20.99872	-0.29967	-1.44998	-0.48657	0.936067567920263	0.569916	-0.200894	-2.973783
Trial1	3	1	noBlindfold	clockwise	practice	Guided	1	0.5	0	21.01872	-0.29973	-1.45006	-0.47289	0.929081815441562	0.188581	0.256163	-2.06478
Trial1	3	1	noBlindfold	clockwise	practice	Guided	1	0.5	0	21.03873	-0.29989	-1.44989	-0.44967	0.917620361452056	-0.275093	0.70892	-1.206505
Trial1	3	1	noBlindfold	clockwise	practice	Guided	1	0.5	0	21.05872	-0.30025	-1.44971	-0.43954	0.913014492271184	-0.653382	0.340669	-0.339395
Trial1	3	1	noBlindfold	clockwise	practice	Guided	1	0.5	0	21.07872	-0.30031	-1.44979	-0.42922	0.908144206458235	-0.779824	0.446362	0.574786
Trial1	3	1	noBlindfold	clockwise	practice	Guided	1	0.5	0	21.09872	-0.30037	-1.4498	-0.41787	0.902888406040094	-0.795303	0.497032	1.572072
Trial1	3	1	noBlindfold	clockwise	practice	Guided	1	0.5	0	21.11873	-0.30039	-1.44979	-0.40457	0.896828317916877	-0.631215	0.458829	2.216144
Trial1	3	1	noBlindfold	clockwise	practice	Guided	1	0.5	0	21.13872	-0.30031	-1.44974	-0.37363	0.883230117725736	-0.368463	0.793115	2.115517
Trial1	3	1	noBlindfold	clockwise	practice	Guided	1	0.5	0	21.15872	-0.30003	-1.44971	-0.35601	0.875666103017797	0.093643	0.416393	2.173625
Trial1	3	1	noBlindfold	clockwise	practice	Guided	1	0.5	0	21.17873	-0.2999	-1.44981	-0.33624	0.867696568969582	0.34178	0.141268	2.140832
Trial1	3	1	noBlindfold	clockwise	practice	Guided	1	0.5	0	21.19872	-0.29982	-1.44993	-0.31631	0.860095372997582	0.64934	-0.0068597	2.046279
Trial1	3	1	noBlindfold	clockwise	practice	Guided	1	0.5	0	21.21872	-0.29974	-1.45	-0.29351	0.851899177217786	0.608749	0.268162	1.40709
Trial1	3	1	noBlindfold	clockwise	practice	Guided	1	0.5	0	21.23872	-0.29969	-1.44992	-0.24879	0.837496609677157	0.688136	0.039577	1.169653
Trial1	3	1	noBlindfold	clockwise	practice	Guided	1	0.5	0	21.25873	-0.29961	-1.45012	-0.22595	0.830920897618952	0.782652	-0.184594	0.904191
Trial1	3	1	noBlindfold	clockwise	practice	Guided	1	0.5	0	21.27872	-0.29961	-1.45011	-0.20332	0.825054637832385	0.730958	-0.226874	0.274555
Trial1	3	1	noBlindfold	clockwise	practice	Guided	1	0.5	0	21.29872	-0.29961	-1.45011	-0.18005	0.81963048814124	0.747386	-0.2522	-0.168019
Trial1	3	1	noBlindfold	clockwise	practice	Guided	1	0.5	0	21.31873	-0.2996	-1.45012	-0.15952	0.815356853595777	0.87702	-0.239427	-0.278155
Trial1	3	1	noBlindfold	clockwise	practice	Guided	1	0.5	0	21.33871	-0.29958	-1.45015	-0.11949	0.808459057956797	0.804837	-0.510168	-0.295739
Trial1	3	1	noBlindfold	clockwise	practice	Guided	1	0.5	0	21.35872	-0.29948	-1.45029	-0.10107	0.805843285988816	1.222384	-0.505913	-0.611917
Trial1	3	1	noBlindfold	clockwise	practice	Guided	1	0.5	0	21.37872	-0.29942	-1.4503	-0.084402	0.803863192965917	1.191189	-0.72595	-0.123839
Trial1	3	1	noBlindfold	clockwise	practice	Guided	1	0.5	0	21.39873	-0.29941	-1.45035	-0.066915	0.802205673092252	1.097267	-1.047567	0.664946
Trial1	3	1	noBlindfold	clockwise	practice	Guided	1	0.5	0	21.41872	-0.2994	-1.45044	-0.049531	0.800933007542447	1.395209	-0.848672	0.561714
Trial1	3	1	noBlindfold	clockwise	practice	Guided	1	0.5	0	21.43872	-0.29932	-1.45041	-0.016336	0.799486897548901	1.590493	-0.497414	0.455076
Trial1	3	1	noBlindfold	clockwise	practice	Guided	1	0.5	0	21.45872	-0.29909	-1.45016	-0.00020765	0.799090024986585	2.194736	-0.454918	0.15107
Trial1	3	1	noBlindfold	clockwise	practice	Guided	1	0.5	0	21.47871	-0.29893	-1.45021	0.015409	0.799078572576694	2.646821	-0.882295	0.102862
Trial1	3	1	noBlindfold	clockwise	practice	Guided	1	0.5	0	21.49872	-0.29873	-1.45037	0.030946	0.799329277000912	2.852881	-1.038871	0.39074
Trial1	3	1	noBlindfold	clockwise	practice	Guided	1	0.5	0	21.51872	-0.29855	-1.45045	0.045543	0.799847662304548	3.193653	-0.476042	0.343798
Trial1	3	1	noBlindfold	clockwise	practice	Guided	1	0.5	0	21.53873	-0.29842	-1.4503	0.072653	0.801718762664275	3.396236	-0.238974	0.118733
Trial1	3	1	noBlindfold	clockwise	practice	Guided	1	0.5	0	21.55872	-0.29815	-1.45014	0.085047	0.802668312122017	3.96106	-0.577377	-0.381521
Trial1	3	1	noBlindfold	clockwise	practice	Guided	1	0.5	0	21.57872	-0.29802	-1.45025	0.096227	0.803800699068108	4.18522	-0.700099	-0.09458
Trial1	3	1	noBlindfold	clockwise	practice	Guided	1	0.5	0	21.59872	-0.29789	-1.45034	0.10755	0.805105872246528	4.478645	-0.683172	0.373928
Trial1	3	1	noBlindfold	clockwise	practice	Guided	1	0.5	0	21.61873	-0.29773	-1.45035	0.11761	0.806353064667336	5.015452	-0.670476	0.450377
Trial1	3	1	noBlindfold	clockwise	practice	Guided	1	0.5	0	21.63872	-0.29753	-1.45033	0.12807	0.807747496262185	5.449161	-0.530827	0.721161
Trial1	3	1	noBlindfold	clockwise	practice	Guided	1	0.5	0	21.65872	-0.29731	-1.45027	0.14799	0.810928029297372	5.653889	-0.54344	0.788552
Trial1	3	1	noBlindfold	clockwise	practice	Guided	1	0.5	0	21.67873	-0.29706	-1.45042	0.15768	0.81250698486153	6.093546	-0.700016	0.756951
Trial1	3	1	noBlindfold	clockwise	practice	Guided	1	0.5	0	21.69872	-0.29698	-1.45036	0.16692	0.814272309298249	6.278587	-0.462953	0.452705
Trial1	3	1	noBlindfold	clockwise	practice	Guided	1	0.5	0	21.71872	-0.29687	-1.45026	0.17566	0.816001357952401	6.524301	-0.492466	0.115981
Trial1	3	1	noBlindfold	clockwise	practice	Guided	1	0.5	0	21.73872	-0.29672	-1.45025	0.18998	0.819057480219905	6.929237	-0.792887	-0.069253
Trial1	3	1	noBlindfold	clockwise	practice	Guided	1	0.5	0	21.75873	-0.29642	-1.45044	0.19667	0.820343779336242	7.279387	-0.509356	0.850007
Trial1	3	1	noBlindfold	clockwise	practice	Guided	1	0.5	0	21.77872	-0.29635	-1.4503	0.20326	0.821880742920188	7.394907	-0.128418	1.0162
Trial1	3	1	noBlindfold	clockwise	practice	Guided	1	0.5	0	21.79872	-0.29627	-1.45013	0.21041	0.823600814112886	7.760912	-0.196088	1.280418
Trial1	3	1	noBlindfold	clockwise	practice	Guided	1	0.5	0	21.81873	-0.29616	-1.45008	0.21806	0.8254822407737	7.848911	-0.280664	1.871202
Trial1	3	1	noBlindfold	clockwise	practice	Guided	1	0.5	0	21.83871	-0.29607	-1.4501	0.23431	0.829836511976526	7.988008	-0.238278	1.628207
Trial1	3	1	noBlindfold	clockwise	practice	Guided	1	0.5	0	21.85872	-0.2959	-1.45014	0.24067	0.831491934064479	8.468709	-0.225429	-0.201826
Trial1	3	1	noBlindfold	clockwise	practice	Guided	1	0.5	0	21.87872	-0.29578	-1.45012	0.24607	0.832956339981072	8.672594	-0.106893	-0.309397
Trial1	3	1	noBlindfold	clockwise	practice	Guided	1	0.5	0	21.89873	-0.29566	-1.45007	0.25113	0.834350698194574	8.922599	-0.254982	0.476485
Trial1	3	1	noBlindfold	clockwise	practice	Guided	1	0.5	0	21.91872	-0.29556	-1.4501	0.25664	0.835930499711579	8.892456	-0.208347	1.617458
Trial1	3	1	noBlindfold	clockwise	practice	Guided	1	0.5	0	21.93872	-0.29558	-1.45011	0.27033	0.840253435036263	8.600998	-0.089809	2.182946
Trial1	3	1	noBlindfold	clockwise	practice	Guided	1	0.5	0	21.95872	-0.29586	-1.44992	0.27879	0.843277528546883	8.172653	0.244441	1.904998
Trial1	3	1	noBlindfold	clockwise	practice	Guided	1	0.5	0	21.97871	-0.2959	-1.44987	0.28757	0.846258408751425	8.464628	0.430556	2.032197
Trial1	3	1	noBlindfold	clockwise	practice	Guided	1	0.5	0	21.99872	-0.29581	-1.44985	0.29815	0.849827603238848	8.651123	0.062321	2.530956
Trial1	3	1	noBlindfold	clockwise	practice	Guided	1	0.5	0	22.01872	-0.29571	-1.44996	0.30955	0.853800676173579	8.6527	-0.174633	2.471345
Trial1	3	1	noBlindfold	clockwise	practice	Guided	1	0.5	0	22.03873	-0.29567	-1.45012	0.33397	0.862917563247901	8.700736	-0.364982	1.593108
Trial1	3	1	noBlindfold	clockwise	practice	Guided	1	0.5	0	22.05872	-0.29571	-1.45004	0.34537	0.867430016303862	8.320158	0.164035	0.951504
Trial1	3	1	noBlindfold	clockwise	practice	Guided	1	0.5	0	22.07872	-0.29581	-1.44996	0.35672	0.872102465875751	8.198364	-0.436843	0.706635
Trial1	3	1	noBlindfold	clockwise	practice	Guided	1	0.5	0	22.09872	-0.29589	-1.45012	0.3674	0.876597782646835	8.107148	-0.292855	-0.049288
Trial1	3	1	noBlindfold	clockwise	practice	Guided	1	0.5	0	22.11873	-0.29593	-1.45016	0.37661	0.880533737145702	8.20803	-0.271621	-0.165085
Trial1	3	1	noBlindfold	clockwise	practice	Guided	1	0.5	0	22.13872	-0.2959	-1.45012	0.39229	0.887326464226924	8.356002	-0.178476	-0.232344
Trial1	3	1	noBlindfold	clockwise	practice	Guided	1	0.5	0	22.15872	-0.29572	-1.4502	0.39924	0.890260020009189	8.633703	-0.229111	0.71939
Trial1	3	1	noBlindfold	clockwise	practice	Guided	1	0.5	0	22.17873	-0.29568	-1.45011	0.40594	0.893249081404093	8.715086	0.295616	0.823772
Trial1	3	1	noBlindfold	clockwise	practice	Guided	1	0.5	0	22.19872	-0.29563	-1.44985	0.41212	0.896030128584196	9.050604	0.418228	0.533809
Trial1	3	1	noBlindfold	clockwise	practice	Guided	1	0.5	0	22.21872	-0.29547	-1.44978	0.41819	0.898696499353108	9.620374	0.185379	0.91786
Trial1	3	1	noBlindfold	clockwise	practice	Guided	1	0.5	0	22.23872	-0.29523	-1.44987	0.43097	0.904503127166297	10.00416	-0.017765	1.347501
Trial1	3	1	noBlindfold	clockwise	practice	Guided	1	0.5	0	22.25873	-0.29479	-1.44997	0.4383	0.907633210901545	11.00394	0.921687	1.878629
Trial1	3	1	noBlindfold	clockwise	practice	Guided	1	0.5	0	22.27872	-0.29453	-1.44963	0.44575	0.911027435631683	11.59215	1.497212	1.876307
Trial1	3	1	noBlindfold	clockwise	practice	Guided	1	0.5	0	22.29872	-0.29422	-1.44932	0.45282	0.914238133283333	12.43679	1.437967	1.334954
Trial1	3	1	noBlindfold	clockwise	practice	Guided	1	0.5	0	22.31873	-0.29382	-1.4493	0.4589	0.916918424232787	13.15504	1.002091	0.930698
Trial1	3	1	noBlindfold	clockwise	practice	Guided	1	0.5	0	22.33871	-0.29344	-1.44944	0.46659	0.920463592407827	13.75923	0.81166	0.309703
Trial1	3	1	noBlindfold	clockwise	practice	Guided	1	0.5	0	22.35872	-0.293	-1.44948	0.4675	0.920546196027537	14.23561	1.302549	-0.535902
Trial1	3	1	noBlindfold	clockwise	practice	Guided	1	0.5	0	22.37872	-0.2929	-1.44942	0.46746	0.920439710887046	14.47798	1.0698	-0.670706
Trial1	3	1	noBlindfold	clockwise	practice	Guided	1	0.5	0	22.39873	-0.29283	-1.44944	0.46735	0.920323541947041	14.85131	0.638156	-1.359254
Trial1	3	1	noBlindfold	clockwise	practice	Guided	1	0.5	0	22.41872	-0.2927	-1.44948	0.46703	0.920049068672128	15.2087	0.401084	-1.845135
Trial1	3	1	noBlindfold	clockwise	practice	Guided	1	0.5	0	22.43872	-0.2925	-1.44955	0.46535	0.919024949282174	15.52062	0.49832	-2.076035
Trial1	3	1	noBlindfold	clockwise	practice	Guided	1	0.5	0	22.45872	-0.29219	-1.44962	0.46416	0.918155473981003	15.67507	0.726833	-1.97401
Trial1	3	1	noBlindfold	clockwise	practice	Guided	1	0.5	0	22.47871	-0.29216	-1.44964	0.46284	0.91746300048369	15.65825	0.604111	-1.951565
Trial1	3	1	noBlindfold	clockwise	practice	Guided	1	0.5	0	22.49872	-0.29216	-1.44968	0.46139	0.916732360982506	15.78026	0.612574	-1.910586
Trial1	3	1	noBlindfold	clockwise	practice	Guided	1	0.5	0	22.51872	-0.29213	-1.44965	0.4599	0.915957398752646	15.83742	1.103463	-1.841712
Trial1	3	1	noBlindfold	clockwise	practice	Guided	1	0.5	0	22.53873	-0.29208	-1.44955	0.45729	0.914606411780251	16.03501	1.078072	-1.808888
Trial1	3	1	noBlindfold	clockwise	practice	Guided	1	0.5	0	22.55872	-0.29187	-1.44961	0.45603	0.913795089061089	16.38665	0.544866	-1.906871
Trial1	3	1	noBlindfold	clockwise	practice	Guided	1	0.5	0	22.57872	-0.29181	-1.44969	0.45469	0.913075073614564	16.38958	0.422044	-1.927329
Trial1	3	1	noBlindfold	clockwise	practice	Guided	1	0.5	0	22.59872	-0.2918	-1.44972	0.4533	0.912374987135716	16.36648	0.722447	-1.867532
Trial1	3	1	noBlindfold	clockwise	practice	Guided	1	0.5	0	22.61873	-0.29181	-1.44968	0.45218	0.911827730019169	16.41647	0.866329	-1.680772
Trial1	3	1	noBlindfold	clockwise	practice	Guided	1	0.5	0	22.63872	-0.2918	-1.44962	0.45042	0.910947541887452	16.48959	0.840938	-1.646505
Trial1	3	1	noBlindfold	clockwise	practice	Guided	1	0.5	0	22.65872	-0.29173	-1.44968	0.44959	0.910476558987322	16.49435	0.324564	-1.89434
Trial1	3	1	noBlindfold	clockwise	practice	Guided	1	0.5	0	22.67873	-0.29174	-1.44974	0.44833	0.909863742706779	16.37953	0.379488	-2.127869
Trial1	3	1	noBlindfold	clockwise	practice	Guided	1	0.5	0	22.69872	-0.29181	-1.44977	0.44648	0.909014551355314	16.21564	0.447076	-2.615504
Trial1	3	1	noBlindfold	clockwise	practice	Guided	1	0.5	0	22.71872	-0.29188	-1.44981	0.44332	0.907527729903021	16.23993	0.10423	-3.083637
Trial1	3	1	noBlindfold	clockwise	practice	Guided	1	0.5	0	22.73872	-0.29192	-1.44991	0.43407	0.903080313993521	15.92397	-0.069273	-2.906991
Trial1	3	1	noBlindfold	clockwise	practice	Guided	1	0.5	0	22.75873	-0.29218	-1.45003	0.42908	0.900921089590277	15.31088	0.188877	-1.860221
Trial1	3	1	noBlindfold	clockwise	practice	Guided	1	0.5	0	22.77872	-0.29235	-1.4499	0.42387	0.898601309327704	14.93157	0.662787	-1.617047
Trial1	3	1	noBlindfold	clockwise	practice	Guided	1	0.5	0	22.79872	-0.29249	-1.44975	0.41851	0.896209250408076	14.87098	0.510434	-1.75239
Trial1	3	1	noBlindfold	clockwise	practice	Guided	1	0.5	0	22.81873	-0.29256	-1.44977	0.41338	0.893887210985536	14.80382	0.032157	-2.01306
Trial1	3	1	noBlindfold	clockwise	practice	Guided	1	0.5	0	22.83871	-0.29263	-1.44992	0.40333	0.889346604978097	14.31759	-0.183638	-1.515788
Trial1	3	1	noBlindfold	clockwise	practice	Guided	1	0.5	0	22.85872	-0.29321	-1.45007	0.39998	0.88835020528111	12.82203	0.239578	-0.213087
Trial1	3	1	noBlindfold	clockwise	practice	Guided	1	0.5	0	22.87872	-0.29354	-1.4499	0.39806	0.887782358232265	12.43678	0.561127	0.315682
Trial1	3	1	noBlindfold	clockwise	practice	Guided	1	0.5	0	22.89873	-0.29374	-1.44974	0.39784	0.887862520127882	12.50576	0.679617	0.708662
Trial1	3	1	noBlindfold	clockwise	practice	Guided	1	0.5	0	22.91872	-0.29375	-1.44972	0.39794	0.887916265759853	12.84842	0.214093	1.21959
Trial1	3	1	noBlindfold	clockwise	practice	Guided	1	0.5	0	22.93872	-0.29364	-1.44974	0.40043	0.888936786322184	12.9377	0.091329	1.984555
Trial1	3	1	noBlindfold	clockwise	practice	Guided	1	0.5	0	22.95872	-0.29369	-1.44989	0.40366	0.890441017052139	12.19911	0.438269	2.851767
Trial1	3	1	noBlindfold	clockwise	practice	Guided	1	0.5	0	22.97871	-0.29383	-1.44982	0.40844	0.892742577172293	12.19182	0.861398	3.217446
Trial1	3	1	noBlindfold	clockwise	practice	Guided	1	0.5	0	22.99872	-0.29388	-1.44961	0.41459	0.895617273664318	12.4116	1.221101	3.154461
Trial1	3	1	noBlindfold	clockwise	practice	Guided	1	0.5	0	23.01872	-0.29379	-1.44951	0.42193	0.898959118415754	12.71178	0.531318	2.759456
Trial1	3	1	noBlindfold	clockwise	practice	Guided	1	0.5	0	23.03873	-0.29364	-1.44963	0.42967	0.902485855049866	13.16012	0.548209	2.049665
Trial1	3	1	noBlindfold	clockwise	practice	Guided	1	0.5	0	23.05872	-0.29345	-1.4497	0.44278	0.908634699419144	13.47266	0.5736	1.190532
Trial1	3	1	noBlindfold	clockwise	practice	Guided	1	0.5	0	23.07872	-0.29296	-1.44981	0.44688	0.910212771032607	14.59703	0.141828	-0.441613
Trial1	3	1	noBlindfold	clockwise	practice	Guided	1	0.5	0	23.09872	-0.29271	-1.44989	0.44874	0.910909845439337	14.91767	0.146022	-0.950696
Trial1	3	1	noBlindfold	clockwise	practice	Guided	1	0.5	0	23.11873	-0.29255	-1.44992	0.44877	0.910785375126694	14.99254	0.226386	-0.967348
Trial1	3	1	noBlindfold	clockwise	practice	Guided	1	0.5	0	23.13872	-0.29251	-1.44991	0.44846	0.910597859022975	14.92056	0.475991	-1.400901
Trial1	3	1	noBlindfold	clockwise	practice	Guided	1	0.5	0	23.15872	-0.29239	-1.44987	0.44791	0.910222675791942	15.82266	0.704366	-2.037492
Trial1	3	1	noBlindfold	clockwise	practice	Guided	1	0.5	0	23.17873	-0.29212	-1.44981	0.44722	0.909648178881039	16.57478	0.467366	-1.887912
Trial1	3	1	noBlindfold	clockwise	practice	Guided	1	0.5	0	23.19872	-0.29177	-1.4498	0.44664	0.90905831863405	17.23825	0.40801	-1.729421
Trial1	3	1	noBlindfold	clockwise	practice	Guided	1	0.5	0	23.21872	-0.29146	-1.44978	0.44621	0.908577062296622	17.43962	0.644943	-1.714103
Trial1	3	1	noBlindfold	clockwise	practice	Guided	1	0.5	0	23.23872	-0.2913	-1.44975	0.44581	0.90824128697785	17.50448	0.750738	-1.753449
Trial1	3	1	noBlindfold	clockwise	practice	Guided	1	0.5	0	23.25873	-0.29124	-1.44972	0.44572	0.908144816626883	17.46171	0.352909	-1.804827
Trial1	3	1	noBlindfold	clockwise	practice	Guided	1	0.5	0	23.27872	-0.29127	-1.44973	0.44565	0.908136608466463	17.28684	0.225894	-1.656521
Trial1	3	1	noBlindfold	clockwise	practice	Guided	1	0.5	0	23.29872	-0.29133	-1.44973	0.44561	0.908169255922588	16.90562	0.830989	-1.041692
Trial1	3	1	noBlindfold	clockwise	practice	Guided	1	0.5	0	23.31873	-0.29144	-1.44971	0.44559	0.908255321049939	16.73686	1.038347	-0.592868
Trial1	3	1	noBlindfold	clockwise	practice	Guided	1	0.5	0	23.33871	-0.29154	-1.4497	0.44556	0.908327727783643	16.61302	0.712498	-0.321591
Trial1	3	1	noBlindfold	clockwise	practice	Guided	1	0.5	0	23.35872	-0.29166	-1.4497	0.44557	0.908437238949564	16.43628	0.572723	0.045221
Trial1	3	1	noBlindfold	clockwise	practice	Guided	1	0.5	0	23.37872	-0.29171	-1.4497	0.4456	0.908495497979698	16.24045	0.703909	0.362268
Trial1	3	1	noBlindfold	clockwise	practice	Guided	1	0.5	0	23.39873	-0.29179	-1.4497	0.44564	0.908584862168804	15.93664	0.475392	0.710711
Trial1	3	1	noBlindfold	clockwise	practice	Guided	1	0.5	0	23.41872	-0.29195	-1.44971	0.44571	0.90875859812742	15.36087	0.141001	1.03114
Trial1	3	1	noBlindfold	clockwise	practice	Guided	1	0.5	0	23.43872	-0.29223	-1.44973	0.44608	0.909184114737026	14.66699	0.124045	1.306596
Trial1	3	1	noBlindfold	clockwise	practice	Guided	1	0.5	0	23.45872	-0.29297	-1.44975	0.44722	0.910388446339741	13.14211	0.699442	2.377361
Trial1	3	1	noBlindfold	clockwise	practice	Guided	1	0.5	0	23.47871	-0.29336	-1.44969	0.45021	0.912200159028563	12.42398	0.923728	3.651855
Trial1	3	1	noBlindfold	clockwise	practice	Guided	1	0.5	0	23.49872	-0.29374	-1.44962	0.45591	0.915356280361581	11.96628	0.305868	4.040716
Trial1	3	1	noBlindfold	clockwise	practice	Guided	1	0.5	0	23.51872	-0.29401	-1.44979	0.46365	0.919468984154097	11.66906	0.504715	4.185354
Trial1	3	1	noBlindfold	clockwise	practice	Guided	1	0.5	0	23.53873	-0.29418	-1.44974	0.48721	0.931716385891337	11.17556	1.17334	4.415901
Trial1	3	1	noBlindfold	clockwise	practice	Guided	1	0.5	0	23.55872	-0.29437	-1.44968	0.50089	0.939103028738224	11.32115	0.221116	2.701584
Trial1	3	1	noBlindfold	clockwise	practice	Guided	1	0.5	0	23.57872	-0.29434	-1.44983	0.5149	0.946624556402027	11.51764	0.254912	2.377332
Trial1	3	1	noBlindfold	clockwise	practice	Guided	1	0.5	0	23.59872	-0.29428	-1.44989	0.52957	0.954633476271941	11.60081	0.0094092	1.67713
Trial1	3	1	noBlindfold	clockwise	practice	Guided	1	0.5	0	23.61873	-0.29419	-1.45005	0.54443	0.962882019487296	11.9661	-0.540663	0.841214
Trial1	3	1	noBlindfold	clockwise	practice	Guided	1	0.5	0	23.63872	-0.29407	-1.45023	0.56787	0.976229242597018	11.84121	-0.485599	0.177887
Trial1	3	1	noBlindfold	clockwise	practice	Guided	1	0.5	0	23.65872	-0.29427	-1.45025	0.57725	0.981876960950237	10.89973	-0.709727	-0.502206
Trial1	3	1	noBlindfold	clockwise	practice	Guided	1	0.5	0	23.67873	-0.29451	-1.45031	0.58525	0.986794678245349	10.39451	-0.493905	-0.450534
Trial1	3	1	noBlindfold	clockwise	practice	Guided	1	0.5	0	23.69872	-0.29475	-1.45026	0.59196	0.990981446519538	10.30911	-0.421856	0.187729
Trial1	3	1	noBlindfold	clockwise	practice	Guided	1	0.5	0	23.71872	-0.29482	-1.45033	0.59818	0.994765377855375	10.55863	-1.314755	0.673913
Trial1	3	1	noBlindfold	clockwise	practice	Guided	1	0.5	0	23.73872	-0.29472	-1.45056	0.60959	1.00158865294099	10.89174	-1.399391	1.303161
Trial1	3	1	noBlindfold	clockwise	practice	Guided	1	0.5	0	23.75873	-0.29464	-1.45065	0.6147	1.00464360720049	10.38617	-1.230119	1.182598
Trial1	3	1	noBlindfold	clockwise	practice	Guided	1	0.5	0	23.77872	-0.29478	-1.45058	0.6197	1.00782110606525	10.12745	-0.768852	0.850689
Trial1	3	1	noBlindfold	clockwise	practice	Guided	1	0.5	0	23.79872	-0.29489	-1.45045	0.62441	1.01081051924667	10.25624	-0.696912	1.002839
Trial1	3	1	noBlindfold	clockwise	practice	Guided	1	0.5	0	23.81873	-0.2949	-1.45037	0.629	1.01366020951266	10.39492	-0.836561	1.415488
Trial1	3	1	noBlindfold	clockwise	practice	Guided	1	0.5	0	23.83871	-0.2948	-1.45039	0.6382101	1.01932285963634	10.71337	-0.777316	1.510383
Trial1	3	1	noBlindfold	clockwise	practice	Guided	1	0.5	0	23.85872	-0.29466	-1.45038	0.64245	1.02187400845845	10.5943	-0.663057	0.986997
Trial1	3	1	noBlindfold	clockwise	practice	Guided	1	0.5	0	23.87872	-0.2947	-1.45038	0.64706	1.02480959142491	10.39437	-0.993138	1.561083
Trial1	3	1	noBlindfold	clockwise	practice	Guided	1	0.5	0	23.89873	-0.29482	-1.45049	0.65297	1.02864410324824	9.860515	-1.314755	2.740328
Trial1	3	1	noBlindfold	clockwise	practice	Guided	1	0.5	0	23.91872	-0.29504	-1.45059	0.6609401	1.03389086632407	9.347833	-1.018529	3.901624
Trial1	3	1	noBlindfold	clockwise	practice	Guided	1	0.5	0	23.93872	-0.2953	-1.45052	0.68517	1.04974283647883	9.072012	-0.472622	4.138432
Trial1	3	1	noBlindfold	clockwise	practice	Guided	1	0.5	0	23.95872	-0.29547	-1.45012	0.70081	1.0601448944434	9.314596	-0.231283	3.786011
Trial1	3	1	noBlindfold	clockwise	practice	Guided	1	0.5	0	23.97871	-0.29532	-1.45012	0.71843	1.0717628231601	10.08442	-0.857532	3.560902
Trial1	3	1	noBlindfold	clockwise	practice	Guided	1	0.5	0	23.99872	-0.29504	-1.45039	0.73826	1.08494997366056	10.17385	-1.526157	4.114276
Trial1	3	1	noBlindfold	clockwise	practice	Guided	1	0.5	0	24.01872	-0.29497	-1.45069	0.76196	1.10116320168918	9.657332	-1.576938	5.529371
Trial1	3	1	noBlindfold	clockwise	practice	Guided	1	0.5	0	24.03873	-0.29518	-1.45076	0.78928	1.12039019218411	8.768351	-0.971791	5.538924
Trial1	3	1	noBlindfold	clockwise	practice	Guided	1	0.5	0	24.05872	-0.29555	-1.45051	0.81052	1.1357123069432	8.234382	-0.222711	5.044433
Trial1	3	1	noBlindfold	clockwise	practice	Guided	1	0.5	0	24.07872	-0.28927	-1.44999	0.808	1.12951808461152	5.527949	4.525356	14.37754
Trial1	3	1	noBlindfold	clockwise	practice	Guided	1	0.5	0	24.09872	-0.28128	-1.44835	0.80605	1.12254846761435	1.188554	2.274038	11.60214
Trial1	3	1	noBlindfold	clockwise	practice	Guided	1	0.5	0	24.11873	-0.27398	-1.44915	0.80521	1.11687428229809	2.500775	-2.685629	10.33016
Trial1	3	1	noBlindfold	clockwise	practice	Guided	1	0.5	0	24.13872	-0.26543	-1.45076	0.80476	1.11064022721641	2.795947	1.30919	11.66848
Trial1	3	1	noBlindfold	clockwise	practice	Guided	1	0.5	0	24.15872	-0.24087	-1.45128	0.80422	1.09346152253099	5.98973	-3.506601	7.695194
Trial1	3	1	noBlindfold	clockwise	practice	Guided	1	0.5	0	24.17873	-0.22401	-1.45166	0.80448	1.08230243607687	4.909871	-3.003017	9.286789
Trial1	3	1	noBlindfold	clockwise	practice	Guided	1	0.5	0	24.19872	-0.20364	-1.45161	0.80511	1.06925737054536	3.582702	-2.740645	10.3149
Trial1	3	1	noBlindfold	clockwise	practice	Guided	1	0.5	0	24.21872	-0.18237	-1.45147	0.80583	1.05593125645386	3.736053	-2.482505	11.72646
Trial1	3	1	noBlindfold	clockwise	practice	Guided	1	0.5	0	24.23872	-0.15913	-1.45127	0.80678	1.04179955046948	3.695661	-2.131266	12.85215
Trial1	3	1	noBlindfold	clockwise	practice	Guided	1	0.5	0	24.25873	-0.10997	-1.45109	0.80702	1.01160501146916	2.91182	-1.940835	14.06798
Trial1	3	1	noBlindfold	clockwise	practice	Guided	1	0.5	0	24.27872	-0.08488499	-1.45095	0.80708	0.996728917619291	2.714792	-1.53035	14.20201
Trial1	3	1	noBlindfold	clockwise	practice	Guided	1	0.5	0	24.29872	-0.059381	-1.4508	0.80685	0.981791197895768	3.311159	-1.559973	13.71592
Trial1	3	1	noBlindfold	clockwise	practice	Guided	1	0.5	0	24.31873	-0.032024	-1.45075	0.80639	0.966081957338805	4.375506	-1.661536	12.65903
Trial1	3	1	noBlindfold	clockwise	practice	Guided	1	0.5	0	24.33871	-0.0044032	-1.45077	0.80576	0.950616540796014	5.161001	-1.543046	11.41699
Trial1	3	1	noBlindfold	clockwise	practice	Guided	1	0.5	0	24.35872	0.027832	-1.45075	0.80426	0.93261824619085	5.697808	-1.416092	10.13708
Trial1	3	1	noBlindfold	clockwise	practice	Guided	1	0.5	0	24.37872	0.10187	-1.45073	0.80342	0.896655566328033	5.604757	-1.890053	6.667463
Trial1	3	1	noBlindfold	clockwise	practice	Guided	1	0.5	0	24.39873	0.14488	-1.45092	0.80275	0.877791413383205	5.383859	-2.478274	5.448452
Trial1	3	1	noBlindfold	clockwise	practice	Guided	1	0.5	0	24.41872	0.18977	-1.45116	0.80239	0.860274568380722	4.492648	-2.482505	4.780139
Trial1	3	1	noBlindfold	clockwise	practice	Guided	1	0.5	0	24.43872	0.23549	-1.45125	0.80189	0.8443891547454	3.658765	-2.533287	4.405587
Trial1	3	1	noBlindfold	clockwise	practice	Guided	1	0.5	0	24.45872	0.33657	-1.45127	0.80164	0.818129641500634	2.208351	-2.554446	3.158148
Trial1	3	1	noBlindfold	clockwise	practice	Guided	1	0.5	0	24.47871	0.38484	-1.45126	0.80151	0.809740739482077	2.130869	-2.550214	3.036226
Trial1	3	1	noBlindfold	clockwise	practice	Guided	1	0.5	0	24.49872	0.43642	-1.4513	0.8014799	0.803997826148848	2.143401	-2.736413	2.984986
Trial1	3	1	noBlindfold	clockwise	practice	Guided	1	0.5	0	24.51872	0.48818	-1.45135	0.80149	0.801577162279693	1.875042	-2.524823	2.987256
Trial1	3	1	noBlindfold	clockwise	practice	Guided	1	0.5	0	24.53873	0.53835	-1.45124	0.80158	0.802496876517848	1.570513	-1.987385	3.070047
Trial1	3	1	noBlindfold	clockwise	practice	Guided	1	0.5	0	24.55872	0.63776	-1.45095	0.80152	0.813272478204171	1.203084	-1.737709	2.951316
Trial1	3	1	noBlindfold	clockwise	practice	Guided	1	0.5	0	24.57872	0.68828	-1.45088	0.80133	0.823151914696595	1.358978	-1.746172	2.59256
Trial1	3	1	noBlindfold	clockwise	practice	Guided	1	0.5	0	24.59872	0.73854	-1.45088	0.80109	0.8358507761705	1.536781	-1.949299	2.155154
Trial1	3	1	noBlindfold	clockwise	practice	Guided	1	0.5	0	24.61873	0.78578	-1.45094	0.80086	0.850321665937125	1.695834	-2.156657	1.643374
Trial1	3	1	noBlindfold	clockwise	practice	Guided	1	0.5	0	24.63872	0.83602	-1.45104	0.80064	0.868293627957005	1.667916	-2.241293	1.312609
Trial1	3	1	noBlindfold	clockwise	practice	Guided	1	0.5	0	24.65872	0.93354	-1.45106	0.8006101	0.910457795236194	1.68942	-2.148193	1.291436
Trial1	3	1	noBlindfold	clockwise	practice	Guided	1	0.5	0	24.67873	0.98237	-1.45107	0.80057	0.934662066163763	1.464758	-2.279379	1.018696
Trial1	3	1	noBlindfold	clockwise	practice	Guided	1	0.5	0	24.69872	1.03117	-1.4511	0.80049	0.960690301281176	1.249807	-2.114339	1.016847
Trial1	3	1	noBlindfold	clockwise	practice	Guided	1	0.5	0	24.71872	1.08119	-1.45106	0.80036	0.989119748612087	0.874899	-2.13973	0.6651
Trial1	3	1	noBlindfold	clockwise	practice	Guided	1	0.5	0	24.73872	1.12926	-1.4511	0.80007	1.0178802276238	1.064435	-2.575605	0.401386
Trial1	3	1	noBlindfold	clockwise	practice	Guided	1	0.5	0	24.75873	1.22552	-1.45134	0.7999	1.07991633673431	1.366589	-2.816818	-0.137025
Trial1	3	1	noBlindfold	clockwise	practice	Guided	1	0.5	0	24.77872	1.27251	-1.4514	0.79983	1.11198014373978	1.230995	-2.706791	-0.3533
Trial1	3	1	noBlindfold	clockwise	practice	Guided	1	0.5	0	24.79872	1.31394	-1.45139	0.7996899	1.14105320468361	1.660409	-2.114339	-2.210872
Trial1	3	1	noBlindfold	clockwise	practice	Guided	1	0.5	0	24.81873	1.31344	-1.45141	0.79943	1.14051440859477	10.50056	-4.606869	-0.839843
Trial1	3	1	noBlindfold	clockwise	practice	Guided	1	0.5	0	24.83871	1.30827	-1.45181	0.79607	1.13447250476481	12.50311	-5.258566	-1.37331
Trial1	3	1	noBlindfold	clockwise	practice	Guided	1	0.5	0	24.85872	1.30273	-1.45204	0.79125	1.1271432663699	-2.554865	-2.402101	-3.342448
Trial1	3	1	noBlindfold	clockwise	practice	Guided	1	0.5	0	24.87872	1.29848	-1.45122	0.78613	1.12052249647455	-1.793935	0.005801	-1.26999
Trial1	3	1	noBlindfold	clockwise	practice	Guided	1	0.5	0	24.89873	1.29854	-1.45011	0.7820899	1.11773459409908	3.987298	-0.387817	1.183876
Trial1	3	1	noBlindfold	clockwise	practice	Guided	1	0.5	0	24.91872	1.30185	-1.45006	0.77972	1.11844832328707	7.259849	-3.561655	0.605143
Trial1	3	1	noBlindfold	clockwise	practice	Guided	1	0.5	0	24.93872	1.30352	-1.45133	0.77724	1.11792065953454	6.726577	-5.186666	-0.712411
Trial1	3	1	noBlindfold	clockwise	practice	Guided	1	0.5	0	24.95872	1.30232	-1.45235	0.7757	1.11598738178743	1.683359	-3.747854	-1.568598
Trial1	3	1	noBlindfold	clockwise	practice	Guided	1	0.5	0	24.97871	1.30144	-1.45205	0.7741899	1.11430523270953	2.801545	-4.039848	-1.151014
Trial1	3	1	noBlindfold	clockwise	practice	Guided	1	0.5	0	24.99872	1.30148	-1.45208	0.77339	1.11377833151892	5.064061	-5.38556	-0.597879
Trial1	3	1	noBlindfold	clockwise	practice	Guided	1	0.5	0	25.01872	1.30209	-1.45253	0.77314	1.11404382454547	6.345626	-6.172675	-0.772351
Trial1	3	1	noBlindfold	clockwise	practice	Guided	1	0.5	0	25.03873	1.30245	-1.45285	0.77311	1.11428229391633	5.462771	-6.143053	-0.729277
Trial1	3	1	noBlindfold	clockwise	practice	Guided	1	0.5	0	25.05872	1.30243	-1.45287	0.77267	1.11396267577789	3.628901	-5.017394	-0.900828
Trial1	3	1	noBlindfold	clockwise	practice	Guided	1	0.5	0	25.07872	1.30197	-1.45237	0.77176	1.11300016456492	3.59266	-4.035616	-1.890112
Trial1	3	1	noBlindfold	clockwise	practice	Guided	1	0.5	0	25.09872	1.30201	-1.45216	0.76987	1.11171926992467	5.209729	-4.564591	-2.639025
Trial1	3	1	noBlindfold	clockwise	practice	Guided	1	0.5	0	25.11873	1.30242	-1.45221	0.76616	1.10944984574862	6.027929	-4.51381	-3.513163
Trial1	3	1	noBlindfold	clockwise	practice	Guided	1	0.5	0	25.13872	1.30279	-1.45222	0.75139	1.09957208042761	5.416053	-4.111789	-4.350288
Trial1	3	1	noBlindfold	clockwise	practice	Guided	1	0.5	0	25.15872	1.30254	-1.45179	0.73894	1.09091836472145	4.705833	-2.952275	-5.225817
Trial1	3	1	noBlindfold	clockwise	practice	Guided	1	0.5	0	25.17873	1.30241	-1.45155	0.7230901	1.08014870923117	4.995179	-2.909957	-4.650407
Trial1	3	1	noBlindfold	clockwise	practice	Guided	1	0.5	0	25.19872	1.30247	-1.45148	0.70586	1.06873589668395	5.174282	-3.163865	-3.440561
Trial1	3	1	noBlindfold	clockwise	practice	Guided	1	0.5	0	25.21872	1.30257	-1.45154	0.68704	1.05647649551934	5.185671	-3.193488	-2.848427
Trial1	3	1	noBlindfold	clockwise	practice	Guided	1	0.5	0	25.23872	1.30259	-1.45162	0.66808	1.04426135088034	5.088748	-3.422005	-2.504012
Trial1	3	1	noBlindfold	clockwise	practice	Guided	1	0.5	0	25.25873	1.30256	-1.45173	0.62957	1.0200298537165	5.03757	-3.773245	-2.269467
Trial1	3	1	noBlindfold	clockwise	practice	Guided	1	0.5	0	25.27872	1.3026	-1.45202	0.61219	1.00942726733536	5.395752	-3.99753	-0.483069
Trial1	3	1	noBlindfold	clockwise	practice	Guided	1	0.5	0	25.29872	1.30266	-1.45202	0.59585	0.999650073062209	5.410948	-3.836722	-0.759548
Trial1	3	1	noBlindfold	clockwise	practice	Guided	1	0.5	0	25.31873	1.30269	-1.45196	0.57934	0.989922267940463	5.374801	-3.824026	-1.527976
Trial1	3	1	noBlindfold	clockwise	practice	Guided	1	0.5	0	25.33871	1.30265	-1.45185	0.56304	0.980439209765073	5.077739	-3.434701	-2.090922
Trial1	3	1	noBlindfold	clockwise	practice	Guided	1	0.5	0	25.35872	1.30255	-1.45175	0.52682	0.960013412434254	5.109136	-3.354296	-2.518406
Trial1	3	1	noBlindfold	clockwise	practice	Guided	1	0.5	0	25.37872	1.30264	-1.4517	0.50789	0.949833219729409	5.65952	-3.548959	-3.529746
Trial1	3	1	noBlindfold	clockwise	practice	Guided	1	0.5	0	25.39873	1.30274	-1.45176	0.48682	0.938821173825496	5.516991	-3.629363	-3.579937
Trial1	3	1	noBlindfold	clockwise	practice	Guided	1	0.5	0	25.41872	1.30278	-1.45181	0.46342	0.926937905049085	5.383036	-3.565886	-3.727828
Trial1	3	1	noBlindfold	clockwise	practice	Guided	1	0.5	0	25.43872	1.3027	-1.4518	0.41307	0.902748125403681	4.969416	-3.565886	-3.505871
Trial1	3	1	noBlindfold	clockwise	practice	Guided	1	0.5	0	25.45872	1.30239	-1.45181	0.38669	0.890706938887853	4.469539	-3.777476	-2.833105
Trial1	3	1	noBlindfold	clockwise	practice	Guided	1	0.5	0	25.47871	1.30229	-1.45187	0.35952	0.879160865697697	4.496528	-3.874808	-2.809264
Trial1	3	1	noBlindfold	clockwise	practice	Guided	1	0.5	0	25.49872	1.30222	-1.45195	0.33176	0.868113717431089	4.445939	-4.196425	-2.488836
Trial1	3	1	noBlindfold	clockwise	practice	Guided	1	0.5	0	25.51872	1.30218	-1.45202	0.3026	0.8573561647819	4.213743	-3.984835	-2.567823
Trial1	3	1	noBlindfold	clockwise	practice	Guided	1	0.5	0	25.53873	1.30215	-1.45203	0.27313	0.847375145345792	4.139392	-4.310683	-2.359729
Trial1	3	1	noBlindfold	clockwise	practice	Guided	1	0.5	0	25.55872	1.30206	-1.45209	0.21537	0.830472451774827	3.787359	-4.073702	-2.091294
Trial1	3	1	noBlindfold	clockwise	practice	Guided	1	0.5	0	25.57872	1.30182	-1.45202	0.18598	0.823106271160598	3.668275	-4.027153	-2.422416
Trial1	3	1	noBlindfold	clockwise	practice	Guided	1	0.5	0	25.59872	1.30183	-1.452	0.15607	0.816877647460794	3.785459	-3.895967	-2.554585
Trial1	3	1	noBlindfold	clockwise	practice	Guided	1	0.5	0	25.61873	1.30186	-1.45195	0.12457	0.811478462229848	3.808902	-4.031384	-2.737843
Trial1	3	1	noBlindfold	clockwise	practice	Guided	1	0.5	0	25.63872	1.30193	-1.45203	0.093217	0.807329582642327	4.047099	-4.238743	-2.946828
Trial1	3	1	noBlindfold	clockwise	practice	Guided	1	0.5	0	25.65872	1.30199	-1.45213	0.028849	0.802508739235424	3.991132	-4.484187	-2.795308
Trial1	3	1	noBlindfold	clockwise	practice	Guided	1	0.5	0	25.67873	1.30193	-1.45223	-0.0041855	0.801940873293932	3.586135	-4.518041	-1.726207
Trial1	3	1	noBlindfold	clockwise	practice	Guided	1	0.5	0	25.69872	1.30185	-1.45224	-0.036646	0.802686918915681	3.680771	-4.348769	-1.524567
Trial1	3	1	noBlindfold	clockwise	practice	Guided	1	0.5	0	25.71872	1.30181	-1.45212	-0.067713	0.804664133920259	3.603736	-3.773245	-1.40879
Trial1	3	1	noBlindfold	clockwise	practice	Guided	1	0.5	0	25.73872	1.30182	-1.45196	-0.1293	0.812178469118337	3.806777	-4.141411	-1.732482
Trial1	3	1	noBlindfold	clockwise	practice	Guided	1	0.5	0	25.75873	1.302	-1.45233	-0.16038	0.817878853924838	4.303838	-5.157043	-1.741434
Trial1	3	1	noBlindfold	clockwise	practice	Guided	1	0.5	0	25.77872	1.30216	-1.45254	-0.18988	0.824327070397489	4.673087	-5.178202	-1.650205
Trial1	3	1	noBlindfold	clockwise	practice	Guided	1	0.5	0	25.79872	1.30232	-1.45261	-0.21937	0.831769548427264	4.718279	-5.059712	-1.292888
Trial1	3	1	noBlindfold	clockwise	practice	Guided	1	0.5	0	25.81873	1.30236	-1.45252	-0.24686	0.839476932841724	4.532487	-4.700009	-0.958402
Trial1	3	1	noBlindfold	clockwise	practice	Guided	1	0.5	0	25.83871	1.30227	-1.45235	-0.29755	0.855671109594952	3.996887	-4.37416	-0.511835
Trial1	3	1	noBlindfold	clockwise	practice	Guided	1	0.5	0	25.85872	1.30198	-1.45228	-0.32098	0.863828744311099	3.80943	-4.336074	-0.737144
Trial1	3	1	noBlindfold	clockwise	practice	Guided	1	0.5	0	25.87872	1.30194	-1.45219	-0.34447	0.872792806632893	3.991999	-4.365697	-0.989513
Trial1	3	1	noBlindfold	clockwise	practice	Guided	1	0.5	0	25.89873	1.30199	-1.45224	-0.36767	0.882252367719848	4.328183	-4.903135	-1.793527
Trial1	3	1	noBlindfold	clockwise	practice	Guided	1	0.5	0	25.91872	1.30211	-1.45241	-0.39009	0.891936435652986	4.445903	-5.034321	-1.956595
Trial1	3	1	noBlindfold	clockwise	practice	Guided	1	0.5	0	25.93872	1.3022	-1.4525	-0.43651	0.913272003626789	4.331909	-4.996235	-2.432647
Trial1	3	1	noBlindfold	clockwise	practice	Guided	1	0.5	0	25.95872	1.30226	-1.45252	-0.46128	0.925419055809645	4.559613	-5.140116	-3.403361
Trial1	3	1	noBlindfold	clockwise	practice	Guided	1	0.5	0	25.97871	1.30228	-1.45254	-0.4877	0.938884653581163	4.578792	-5.063944	-3.243838
Trial1	3	1	noBlindfold	clockwise	practice	Guided	1	0.5	0	25.99872	1.30228	-1.45257	-0.51382	0.952714071275117	4.579797	-4.958149	-2.766937
Trial1	3	1	noBlindfold	clockwise	practice	Guided	1	0.5	0	26.01872	1.30227	-1.45248	-0.5411	0.967691214606639	4.591106	-4.6323	-2.543545
Trial1	3	1	noBlindfold	clockwise	practice	Guided	1	0.5	0	26.03873	1.30225	-1.45238	-0.5679	0.982911755525199	4.363413	-4.920062	-2.585495
Trial1	3	1	noBlindfold	clockwise	practice	Guided	1	0.5	0	26.05872	1.30222	-1.45242	-0.62349	1.01601991428662	4.207758	-4.75079	-2.490656
Trial1	3	1	noBlindfold	clockwise	practice	Guided	1	0.5	0	26.07872	1.30216	-1.4523	-0.65171	1.03353116682141	4.419973	-4.353001	-2.720151
Trial1	3	1	noBlindfold	clockwise	practice	Guided	1	0.5	0	26.09872	1.30223	-1.45222	-0.68014	1.05174312913242	4.655003	-4.441869	-2.428976
Trial1	3	1	noBlindfold	clockwise	practice	Guided	1	0.5	0	26.11873	1.30229	-1.45222	-0.70919	1.07080327609513	4.607491	-4.602677	-1.736627
Trial1	3	1	noBlindfold	clockwise	practice	Guided	1	0.5	0	26.13872	1.30235	-1.45226	-0.7373201	1.08968182167789	4.983763	-4.289524	-1.931353
Trial1	3	1	noBlindfold	clockwise	practice	Guided	1	0.5	0	26.15872	1.30248	-1.45219	-0.79579	1.13015745483361	5.183894	-4.192193	-2.533663
Trial1	3	1	noBlindfold	clockwise	practice	Guided	1	0.5	0	26.17873	1.30261	-1.45198	-0.81046	1.14062624953656	5.257571	-3.591277	-2.757753
Trial1	3	1	noBlindfold	clockwise	practice	Guided	1	0.5	0	26.19872	1.30265	-1.45191	-0.80865	1.1393690498382	6.456925	-2.6095	-10.73209
Trial1	3	1	noBlindfold	clockwise	practice	Guided	1	0.5	0	26.21872	1.30281	-1.45211	-0.80641	1.13789319948648	7.615884	-8.047363	-9.633973
Trial1	3	1	noBlindfold	clockwise	practice	Guided	1	0.5	0	26.23872	1.30312	-1.45302	-0.80565	1.13757350797613	6.09009	-6.460438	-9.373445
Trial1	3	1	noBlindfold	clockwise	practice	Guided	1	0.5	0	26.25873	1.30317	-1.45291	-0.80501	1.13715567596918	6.614629	-2.854944	-8.844136
Trial1	3	1	noBlindfold	clockwise	practice	Guided	1	0.5	0	26.27872	1.30324	-1.45266	-0.80484	1.13708489850822	7.094497	-5.14858	-7.95876
Trial1	3	1	noBlindfold	clockwise	practice	Guided	1	0.5	0	26.29872	1.30323	-1.45263	-0.8043	1.1366955721196	5.714452	-4.027153	-6.477003
Trial1	3	1	noBlindfold	clockwise	practice	Guided	1	0.5	0	26.31873	1.30312	-1.45242	-0.80385	1.13629942576372	4.765378	-3.57435	-5.636518
Trial1	3	1	noBlindfold	clockwise	practice	Guided	1	0.5	0	26.33871	1.30287	-1.45222	-0.8037699	1.13606620389272	4.464551	-3.989066	-6.314088
Trial1	3	1	noBlindfold	clockwise	practice	Guided	1	0.5	0	26.35872	1.30278	-1.45222	-0.80381	1.13603094007427	5.203092	-5.461733	-8.281001
Trial1	3	1	noBlindfold	clockwise	practice	Guided	1	0.5	0	26.37872	1.30278	-1.45227	-0.80394	1.13612292497628	5.729452	-5.922999	-9.44607
Trial1	3	1	noBlindfold	clockwise	practice	Guided	1	0.5	0	26.39873	1.30281	-1.45239	-0.80415	1.1362927072215	6.224147	-6.202298	-10.23234
Trial1	3	1	noBlindfold	clockwise	practice	Guided	1	0.5	0	26.41872	1.30284	-1.45252	-0.8042901	1.13641301963921	6.011111	-6.092271	-10.60505
Trial1	3	1	noBlindfold	clockwise	practice	Guided	1	0.5	0	26.43872	1.30284	-1.45256	-0.80435	1.13645545839696	5.063176	-5.702945	-10.62971
Trial1	3	1	noBlindfold	clockwise	practice	Guided	1	0.5	0	26.45872	1.30281	-1.45257	-0.80446	1.13651207462085	3.87455	-5.228984	-10.26694
Trial1	3	1	noBlindfold	clockwise	practice	Guided	1	0.5	0	26.47871	1.3025	-1.45256	-0.80454	1.13634978871736	2.027096	-5.042785	-9.918927
Trial1	3	1	noBlindfold	clockwise	practice	Guided	1	0.5	0	26.49872	1.30218	-1.45256	-0.80463	1.13618759131973	1.767686	-5.186666	-10.00626
Trial1	3	1	noBlindfold	clockwise	practice	Guided	1	0.5	0	26.51872	1.30194	-1.45256	-0.80477	1.13611726845847	1.104588	-5.034321	-10.40735
Trial1	3	1	noBlindfold	clockwise	practice	Guided	1	0.5	0	26.53873	1.30164	-1.45254	-0.80497	1.13604726595788	0.411521	-4.801572	-10.81337
Trial1	3	1	noBlindfold	clockwise	practice	Guided	1	0.5	0	26.55872	1.30128	-1.45249	-0.8052	1.13595628529461	-0.27492	-4.623836	-11.04267
Trial1	3	1	noBlindfold	clockwise	practice	Guided	1	0.5	0	26.57872	1.30064	-1.45239	-0.80526	1.13554747174161	-1.377263	-4.408015	-10.85087
Trial1	3	1	noBlindfold	clockwise	practice	Guided	1	0.5	0	26.59872	1.30044	-1.45235	-0.80529	1.13542770688973	-1.348047	-4.369928	-11.07613
Trial1	3	1	noBlindfold	clockwise	practice	Guided	1	0.5	0	26.61873	1.30037	-1.45233	-0.8053	1.13538547960796	-1.076426	-4.560359	-11.07558
Trial1	3	1	noBlindfold	clockwise	practice	Guided	1	0.5	0	26.63872	1.30033	-1.45234	-0.80532	1.13537153360295	-0.583545	-4.920062	-10.90457
Trial1	3	1	noBlindfold	clockwise	practice	Guided	1	0.5	0	26.65872	1.3003	-1.45234	-0.80542	1.13542134502187	-0.566723	-4.733863	-11.27763
Trial1	3	1	noBlindfold	clockwise	practice	Guided	1	0.5	0	26.67873	1.30022	-1.45232	-0.80553	1.13544293927277	-1.5432	-4.217584	-12.09671
Trial1	3	1	noBlindfold	clockwise	practice	Guided	1	0.5	0	26.69872	1.3001	-1.45229	-0.8056599	1.13545053389782	-2.072299	-4.226047	-11.96227
Trial1	3	1	noBlindfold	clockwise	practice	Guided	1	0.5	0	26.71872	1.29992	-1.45225	-0.8057899	1.13541595308791	-2.090697	-4.132948	-12.2949
Trial1	3	1	noBlindfold	clockwise	practice	Guided	1	0.5	0	26.73872	1.29975	-1.45221	-0.80586	1.13534603275917	-1.646774	-4.145643	-12.55653
Trial1	3	1	noBlindfold	clockwise	practice	Guided	1	0.5	0	26.75873	1.2997	-1.4522	-0.80596	1.13538171804458	-0.962941	-4.619605	-12.67411
Trial1	3	1	noBlindfold	clockwise	practice	Guided	1	0.5	0	26.77872	1.29968	-1.45225	-0.80602	1.13541017813444	0.060337	-5.042785	-13.05188
Trial1	3	1	noBlindfold	clockwise	practice	Guided	1	0.5	0	26.79872	1.29968	-1.45227	-0.80624	1.13556636573736	-0.011095	-5.135884	-13.59513
Trial1	3	1	noBlindfold	clockwise	practice	Guided	1	0.5	0	26.81873	1.29968	-1.45231	-0.80654	1.13577941752504	-0.30651	-5.520978	-14.4302
Trial1	3	1	noBlindfold	clockwise	practice	Guided	1	0.5	0	26.83871	1.29966	-1.45236	-0.80668	1.13586483119273	-0.65763	-5.656396	-14.63389
Trial1	3	1	noBlindfold	clockwise	practice	Guided	1	0.5	0	26.85872	1.29963	-1.4524	-0.80682	1.13594303928105	-0.663146	-5.592919	-14.4168
Trial1	3	1	noBlindfold	clockwise	practice	Guided	1	0.5	0	26.87872	1.29961	-1.45248	-0.80704	1.13608529667278	0.177464	-5.85529	-15.42806
Trial1	3	1	noBlindfold	clockwise	practice	Guided	1	0.5	0	26.89873	1.29963	-1.45252	-0.80726	1.13625555659408	0.831632	-6.003403	-15.88911
Trial1	3	1	noBlindfold	clockwise	practice	Guided	1	0.5	0	26.91872	1.29967	-1.45257	-0.80735	1.13634768822099	1.01863	-5.884913	-15.94325
Trial1	3	1	noBlindfold	clockwise	practice	Guided	1	0.5	0	26.93872	1.2997	-1.4526	-0.80744	1.13643277440777	0.959353	-5.817204	-15.98875
Trial1	3	1	noBlindfold	clockwise	practice	Guided	1	0.5	0	26.95872	1.29973	-1.45263	-0.80777	1.13668829548254	0.912894	-5.872217	-16.60048
Trial1	3	1	noBlindfold	clockwise	practice	Guided	1	0.5	0	26.97871	1.29979	-1.4527	-0.80783	1.13677326246647	0.770112	-6.100735	-16.89706
Trial1	3	1	noBlindfold	clockwise	practice	Guided	1	0.5	0	26.99872	1.29981	-1.45273	-0.80785	1.13680145856629	0.568544	-6.168443	-16.36256
Trial1	3	1	noBlindfold	clockwise	practice	Guided	1	0.5	0	27.01872	1.29982	-1.45277	-0.80789	1.13683692554572	0.21999	-6.126125	-16.24516
Trial1	3	1	noBlindfold	clockwise	practice	Guided	1	0.5	0	27.03873	1.29983	-1.45279	-0.80798	1.13690793236593	-0.114019	-5.978012	-17.03569
Trial1	3	1	noBlindfold	clockwise	practice	Guided	1	0.5	0	27.05872	1.29982	-1.45281	-0.80826	1.13709987066649	-0.621563	-6.003403	-17.79518
Trial1	3	1	noBlindfold	clockwise	practice	Guided	1	0.5	0	27.07872	1.29973	-1.45285	-0.8083301	1.13708639361202	-1.644169	-6.079576	-17.84905
Trial1	3	1	noBlindfold	clockwise	practice	Guided	1	0.5	0	27.09872	1.29968	-1.45286	-0.80845	1.13713652202106	-1.981813	-5.914535	-18.05024
Trial1	3	1	noBlindfold	clockwise	practice	Guided	1	0.5	0	27.11873	1.29961	-1.45287	-0.80869	1.13725793923467	-2.221486	-5.982244	-18.74156
Trial1	3	1	noBlindfold	clockwise	practice	Guided	1	0.5	0	27.13872	1.2995	-1.45289	-0.80942	1.13769985112159	-2.586333	-6.168443	-19.46684
Trial1	3	1	noBlindfold	clockwise	practice	Guided	1	0.5	0	27.15872	1.29876	-1.45296	-0.80982	1.13746474861973	-4.149876	-5.956853	-20.48012
Trial1	3	1	noBlindfold	clockwise	practice	Guided	1	0.5	0	27.17873	1.29752	-1.45295	-0.81011	1.13680085972661	-4.682827	-5.635237	-20.57995
Trial1	3	1	noBlindfold	clockwise	practice	Guided	1	0.5	0	27.19872	1.29503	-1.45285	-0.81015	1.13508399141166	-4.839227	-5.436342	-20.38864
Trial1	3	1	noBlindfold	clockwise	practice	Guided	1	0.5	0	27.21872	1.29153	-1.45276	-0.80996	1.13249943736596	-4.904786	-5.347474	-19.8068
Trial1	3	1	noBlindfold	clockwise	practice	Guided	1	0.5	0	27.23872	1.28646	-1.45268	-0.80976	1.12881828053172	-4.781962	-5.097798	-19.35029
Trial1	3	1	noBlindfold	clockwise	practice	Guided	1	0.5	0	27.25873	1.28022	-1.45258	-0.80934	1.12417726972781	-4.831497	-5.123189	-19.02747
Trial1	3	1	noBlindfold	clockwise	practice	Guided	1	0.5	0	27.27872	1.26289	-1.4525	-0.8094	1.11226324185593	-5.821307	-4.048312	-18.83174
Trial1	3	1	noBlindfold	clockwise	practice	Guided	1	0.5	0	27.29872	1.25141	-1.45217	-0.80963	1.10458942376929	-6.471454	-3.993298	-19.4221
Trial1	3	1	noBlindfold	clockwise	practice	Guided	1	0.5	0	27.31873	1.23615	-1.45207	-0.80964	1.09427317210748	-6.629062	-4.691545	-19.34369
Trial1	3	1	noBlindfold	clockwise	practice	Guided	1	0.5	0	27.33871	1.21724	-1.45224	-0.80936	1.08143277039467	-6.213145	-4.560359	-18.62418
Trial1	3	1	noBlindfold	clockwise	practice	Guided	1	0.5	0	27.35872	1.19686	-1.45227	-0.80856	1.06741889333562	-5.654621	-4.382624	-17.81684
Trial1	3	1	noBlindfold	clockwise	practice	Guided	1	0.5	0	27.37872	1.14983	-1.45215	-0.8082801	1.03710927494547	-4.744083	-4.035616	-16.46813
Trial1	3	1	noBlindfold	clockwise	practice	Guided	1	0.5	0	27.39873	1.12481	-1.45201	-0.80798	1.02138102271872	-4.408572	-3.688609	-15.84439
Trial1	3	1	noBlindfold	clockwise	practice	Guided	1	0.5	0	27.41872	1.09694	-1.45185	-0.80764	1.00430058513778	-4.447465	-3.688609	-15.13783
Trial1	3	1	noBlindfold	clockwise	practice	Guided	1	0.5	0	27.43872	1.06756	-1.45181	-0.80735	0.986883121433539	-4.970185	-3.840953	-14.63182
Trial1	3	1	noBlindfold	clockwise	practice	Guided	1	0.5	0	27.45872	1.00407	-1.45192	-0.80737	0.951805030929934	-5.023212	-4.005994	-14.87036
Trial1	3	1	noBlindfold	clockwise	practice	Guided	1	0.5	0	27.47871	0.97113	-1.45196	-0.80732	0.934734759146022	-4.920895	-3.989066	-14.65516
Trial1	3	1	noBlindfold	clockwise	practice	Guided	1	0.5	0	27.49872	0.93332	-1.45197	-0.80719	0.916145134726672	-4.791673	-3.917126	-14.39333
Trial1	3	1	noBlindfold	clockwise	practice	Guided	1	0.5	0	27.51872	0.8972501	-1.45197	-0.80702	0.899493691710284	-4.558844	-3.807099	-13.92828
Trial1	3	1	noBlindfold	clockwise	practice	Guided	1	0.5	0	27.53873	0.85754	-1.45191	-0.80693	0.882593277571106	-4.319742	-3.781708	-13.79831
Trial1	3	1	noBlindfold	clockwise	practice	Guided	1	0.5	0	27.55872	0.81784	-1.45188	-0.80703	0.867363621148823	-4.045265	-3.781708	-13.95915
Trial1	3	1	noBlindfold	clockwise	practice	Guided	1	0.5	0	27.57872	0.7345999	-1.45187	-0.80696	0.840369892179556	-4.053088	-3.66745	-13.90056
Trial1	3	1	noBlindfold	clockwise	practice	Guided	1	0.5	0	27.59872	0.69238	-1.45185	-0.80679	0.829409526994513	-4.05917	-3.828258	-13.50859
Trial1	3	1	noBlindfold	clockwise	practice	Guided	1	0.5	0	27.61873	0.64928	-1.45189	-0.80667	0.820366339445513	-3.965809	-3.798635	-13.28459
Trial1	3	1	noBlindfold	clockwise	practice	Guided	1	0.5	0	27.63872	0.6041	-1.4519	-0.80665	0.813339414178662	-3.617977	-3.83249	-13.23156
Trial1	3	1	noBlindfold	clockwise	practice	Guided	1	0.5	0	27.65872	0.55981	-1.4519	-0.80677	0.808983998602651	-3.063	-3.773245	-13.55228
Trial1	3	1	noBlindfold	clockwise	practice	Guided	1	0.5	0	27.67873	0.4716	-1.45189	-0.80675	0.807249727130778	-2.607948	-3.730927	-13.51871
Trial1	3	1	noBlindfold	clockwise	practice	Guided	1	0.5	0	27.69872	0.42681	-1.45188	-0.80672	0.810033308164222	-2.859137	-3.743622	-13.34408
Trial1	3	1	noBlindfold	clockwise	practice	Free	1	0.5	0	0	0.45041	-1.45	-0.8	0.801535460179845	0.017127	-0.0063952	-0.024494
Trial1	3	1	noBlindfold	clockwise	practice	Free	1	0.5	0	0.01954651	0.45041	-1.45	-0.8	0.801535460179845	0.03683	0.01053	0.01469
Trial1	3	1	noBlindfold	clockwise	practice	Free	1	0.5	0	0.03953552	0.45041	-1.45	-0.8	0.801535460179845	0.047361	0.01053	0.015273
Trial1	3	1	noBlindfold	clockwise	practice	Free	1	0.5	0	0.05953979	0.45042	-1.45	-0.80001	0.801544833275905	0.062889	-0.010633	0.02483
Trial1	3	1	noBlindfold	clockwise	practice	Free	1	0.5	0	0.07954407	0.45045	-1.45	-0.80001	0.801542979335487	0.019579	-0.023328	0.0051395
Trial1	3	1	noBlindfold	clockwise	practice	Free	1	0.5	0	0.09954834	0.45048	-1.45	-0.80002	0.801551180454904	0.056474	-0.02756	-0.01347
Trial1	3	1	noBlindfold	clockwise	practice	Free	1	0.5	0	0.1195374	0.45052	-1.45	-0.80002	0.801548710566135	0.05674	-0.0064029	-0.01766
Trial1	3	1	noBlindfold	clockwise	practice	Free	1	0.5	0	0.1395416	0.45057	-1.45	-0.80002	0.801545625081876	-0.0057143	-0.0064009	-0.017571
Trial1	3	1	noBlindfold	clockwise	practice	Free	1	0.5	0	0.1595459	0.4507	-1.45	-0.80002	0.801537618835442	0.055322	-0.0064028	0.0032933
Trial1	3	1	noBlindfold	clockwise	practice	Free	1	0.5	0	0.1795349	0.45078	-1.45	-0.80001	0.801522648742996	0.048919	0.018988	-0.0080206
Trial1	3	1	noBlindfold	clockwise	practice	Free	1	0.5	0	0.1995392	0.45087	-1.45	-0.80001	0.801517126858356	0.013952	0.0020592	0.021903
Trial1	3	1	noBlindfold	clockwise	practice	Free	1	0.5	0	0.2195435	0.45095	-1.45	-0.8	0.801502231144008	0.033367	0.0020557	-0.028682
Trial1	3	1	noBlindfold	clockwise	practice	Free	1	0.5	0	0.2395477	0.45102	-1.45	-0.79999	0.801488014641091	0.011714	0.040142	-0.012213
Trial1	3	1	noBlindfold	clockwise	practice	Free	1	0.5	0	0.2595367	0.45115	-1.45	-0.79998	0.801470145340921	0.03085	0.027445	0.056015
Trial1	3	1	noBlindfold	clockwise	practice	Free	1	0.5	0	0.279541	0.45124	-1.45	-0.79997	0.801454669616652	0.040545	0.018983	0.002412
Trial1	3	1	noBlindfold	clockwise	practice	Free	1	0.5	0	0.2995453	0.45135	-1.45	-0.79996	0.801437931984687	0.051626	0.023211	-0.0095739
Trial1	3	1	noBlindfold	clockwise	practice	Free	1	0.5	0	0.3195343	0.45147	-1.44999	-0.79995	0.801420718166129	0.062719	0.010512	0.023953
Trial1	3	1	noBlindfold	clockwise	practice	Free	1	0.5	0	0.3395386	0.45158	-1.45	-0.79993	0.801394135345089	0.03024	0.014744	-0.023615
Trial1	3	1	noBlindfold	clockwise	practice	Free	1	0.5	0	0.3595428	0.45179	-1.45	-0.79993	0.801381475389939	0.055479	-0.019115	0.0080738
Trial1	3	1	noBlindfold	clockwise	practice	Free	1	0.5	0	0.3795471	0.4519	-1.45	-0.79992	0.801364808626489	0.045754	-0.0064183	0.0027065
Trial1	3	1	noBlindfold	clockwise	practice	Free	1	0.5	0	0.3995361	0.45202	-1.45	-0.7999099	0.801347620201056	0.015211	-0.010651	0.00064847
Trial1	3	1	noBlindfold	clockwise	practice	Free	1	0.5	0	0.4195404	0.45216	-1.45	-0.7999	0.801329313108837	0.047113	0.023203	-0.0098658
Trial1	3	1	noBlindfold	clockwise	practice	Free	1	0.5	0	0.4395447	0.4523	-1.45	-0.79987	0.801290979041948	0.006587	0.031666	-0.004132
Trial1	3	1	noBlindfold	clockwise	practice	Free	1	0.5	0	0.4595337	0.45257	-1.45	-0.79986	0.801265016269221	0.056805	0.018966	-0.0056756
Trial1	3	1	noBlindfold	clockwise	practice	Free	1	0.5	0	0.479538	0.4527	-1.45	-0.79985	0.80124733558679	0.042639	0.027428	0.019175
Trial1	3	1	noBlindfold	clockwise	practice	Free	1	0.5	0	0.4995422	0.45286	-1.45	-0.79984	0.801227968987965	0.079535	-0.010661	-0.028759
Trial1	3	1	noBlindfold	clockwise	practice	Free	1	0.5	0	0.5195465	0.45302	-1.45	-0.79983	0.801208574497783	0.032062	-0.0064278	0.014396
Trial1	3	1	noBlindfold	clockwise	practice	Free	1	0.5	0	0.5395355	0.45319	-1.45	-0.7998199	0.801188570486487	0.028448	0.023195	0.0015298
Trial1	3	1	noBlindfold	clockwise	practice	Free	1	0.5	0	0.5595398	0.45349	-1.45	-0.79981	0.801161160393852	0.072277	0.010497	-0.02751
Trial1	3	1	noBlindfold	clockwise	practice	Free	1	0.5	0	0.5795441	0.45367	-1.45	-0.79981	0.801150730612659	0.086698	0.010494	-0.0030128
Trial1	3	1	noBlindfold	clockwise	practice	Free	1	0.5	0	0.5995483	0.45382	-1.45	-0.79981	0.801142070492704	0.055882	0.018955	-0.0092699
Trial1	3	1	noBlindfold	clockwise	practice	Free	1	0.5	0	0.6195374	0.454	-1.45	-0.7998	0.801121777057615	0.047546	-0.0022035	0.0024196
Trial1	3	1	noBlindfold	clockwise	practice	Free	1	0.5	0	0.6395416	0.45419	-1.45	-0.79978	0.801090834793558	-0.002416	0.0020279	0.0078455
Trial1	3	1	noBlindfold	clockwise	practice	Free	1	0.5	0	0.6595459	0.45453	-1.45	-0.79977	0.801061526908793	0.061124	0.002026	-0.011041
Trial1	3	1	noBlindfold	clockwise	practice	Free	1	0.5	0	0.6795349	0.45471	-1.45	-0.79976	0.801041331970954	0.027797	0.027414	0.009914
Trial1	3	1	noBlindfold	clockwise	practice	Free	1	0.5	0	0.6995392	0.4549	-1.45	-0.79975	0.801020674429908	0.026945	0.014718	0.022486
Trial1	3	1	noBlindfold	clockwise	practice	Free	1	0.5	0	0.7195435	0.4551	-1.45	-0.79974	0.800999440659402	0.025009	0.014718	-0.015525
Trial1	3	1	noBlindfold	clockwise	practice	Free	1	0.5	0	0.7395477	0.45531	-1.45	-0.79974	0.800987695611004	0.02944	-0.0064426	-0.015228
Trial1	3	1	noBlindfold	clockwise	practice	Free	1	0.5	0	0.7595367	0.4557	-1.45	-0.79974	0.800966031137827	0.041623	-0.0064449	-0.0071406
Trial1	3	1	noBlindfold	clockwise	practice	Free	1	0.5	0	0.779541	0.45589	-1.45	-0.7997299	0.800945487710079	0.031895	-0.014912	0.014406
Trial1	3	1	noBlindfold	clockwise	practice	Free	1	0.5	0	0.7995453	0.4561	-1.45	-0.79972	0.8009240116418	0.085724	-0.03184	0.0095833
Trial1	3	1	noBlindfold	clockwise	practice	Free	1	0.5	0	0.8195343	0.45629	-1.45	-0.79971	0.800903681302022	0.060471	0.010481	-0.038588
Trial1	3	1	noBlindfold	clockwise	practice	Free	1	0.5	0	0.8395386	0.4565	-1.45	-0.7996899	0.800872188162686	0.05102	0.014714	-0.0053605
Trial1	3	1	noBlindfold	clockwise	practice	Free	1	0.5	0	0.8595428	0.45693	-1.45	-0.79967	0.800829011083301	0.064321	0.0020162	-0.0044666
Trial1	3	1	noBlindfold	clockwise	practice	Free	1	0.5	0	0.8795471	0.45715	-1.45	-0.79966	0.800807267870866	0.036547	0.010477	0.010513
Trial1	3	1	noBlindfold	clockwise	practice	Free	1	0.5	0	0.8995361	0.45737	-1.45	-0.79965	0.800785528302159	0.081778	0.01894	0.00091808
Trial1	3	1	noBlindfold	clockwise	practice	Free	1	0.5	0	0.9195404	0.45758	-1.45	-0.7996399	0.800764314839128	0.023485	0.0020108	0.0054309
Trial1	3	1	noBlindfold	clockwise	practice	Free	1	0.5	0	0.9395447	0.45781	-1.45	-0.7996399	0.800752164492613	0.030442	0.0020085	-0.031984
Trial1	3	1	noBlindfold	clockwise	practice	Free	1	0.5	0	0.9595337	0.45828	-1.45	-0.79963	0.800717599162851	0.024297	-0.0064566	-0.0071357
Trial1	3	1	noBlindfold	clockwise	practice	Free	1	0.5	0	0.979538	0.45851	-1.45	-0.79963	0.800705649157146	0.035919	0.014703	0.018902
Trial1	3	1	noBlindfold	clockwise	practice	Free	1	0.5	0	0.9995422	0.45874	-1.45	-0.79962	0.80068382274522	0.049509	0.014703	0.015606
Trial1	3	1	noBlindfold	clockwise	practice	Free	1	0.5	0	1.019547	0.45897	-1.45	-0.79961	0.800662002414268	0.045336	0.018932	0.011117
Trial1	3	1	noBlindfold	clockwise	practice	Free	1	0.5	0	1.039536	0.45923	-1.45	-0.79959	0.80062872136846	0.021221	0.006238	-0.028388
Trial1	3	1	noBlindfold	clockwise	practice	Free	1	0.5	0	1.05954	0.45974	-1.45	-0.79958	0.800592910138338	0.050875	0.0020053	-0.0053411
Trial1	3	1	noBlindfold	clockwise	practice	Free	1	0.5	0	1.079544	0.45998	-1.44999	-0.79958	0.800580877064809	0.024509	0.010465	-0.011324
Trial1	3	1	noBlindfold	clockwise	practice	Free	1	0.5	0	1.099548	0.46023	-1.45	-0.79957	0.800558478044157	0.038101	-0.0064631	-0.014615
Trial1	3	1	noBlindfold	clockwise	practice	Free	1	0.5	0	1.119537	0.46048	-1.45	-0.79957	0.800546096949716	0.03308	-0.014927	-0.0065322
Trial1	3	1	noBlindfold	clockwise	practice	Free	1	0.5	0	1.139542	0.46074	-1.45	-0.79957	0.800533304054385	0.011998	-0.0022341	-0.02479
Trial1	3	1	noBlindfold	clockwise	practice	Free	1	0.5	0	1.159546	0.46129	-1.45	-0.79957	0.800506519184114	0.03579	0.010459	0.018914
Trial1	3	1	noBlindfold	clockwise	practice	Free	1	0.5	0	1.179535	0.46155	-1.45	-0.79957	0.800493988738407	0.020005	-0.010704	-0.011616
Trial1	3	1	noBlindfold	clockwise	practice	Free	1	0.5	0	1.199539	0.46182	-1.45	-0.79957	0.800481064869448	0.033029	0.0019927	-0.006525
Trial1	3	1	noBlindfold	clockwise	practice	Free	1	0.5	0	1.219543	0.46209	-1.45	-0.79957	0.800468231869629	0.073541	-0.019169	0.018033
Trial1	3	1	noBlindfold	clockwise	practice	Free	1	0.5	0	1.239548	0.46238	-1.45	-0.79956	0.80044454713797	0.027427	-0.027633	0.010838
Trial1	3	1	noBlindfold	clockwise	practice	Free	1	0.5	0	1.259537	0.46296	-1.45	-0.79956	0.800417498264417	0.027409	0.010453	0.0099415
Trial1	3	1	noBlindfold	clockwise	practice	Free	1	0.5	0	1.279541	0.46325	-1.45	-0.79956	0.800404131767689	0.071513	-0.027635	0.016542
Trial1	3	1	noBlindfold	clockwise	practice	Free	1	0.5	0	1.299545	0.46353	-1.45	-0.79956	0.800391323597643	0.056869	0.01045	-0.030152
Trial1	3	1	noBlindfold	clockwise	practice	Free	1	0.5	0	1.319534	0.46382	-1.45	-0.79956	0.800378163174243	0.049	0.027374	0.0063575
Trial1	3	1	noBlindfold	clockwise	practice	Free	1	0.5	0	1.339539	0.46413	-1.45	-0.79957	0.800374211968143	0.069308	0.0062145	-0.01667
Trial1	3	1	noBlindfold	clockwise	practice	Free	1	0.5	0	1.359543	0.46478	-1.45	-0.79958	0.800355289481921	0.049534	0.0062138	0.011462
Trial1	3	1	noBlindfold	clockwise	practice	Free	1	0.5	0	1.379547	0.46508	-1.45	-0.79958	0.800342144391645	0.036493	-0.0022512	0.0063661
Trial1	3	1	noBlindfold	clockwise	practice	Free	1	0.5	0	1.399536	0.46539	-1.45	-0.79959	0.800338681358719	0.076438	-0.019179	0.0090916
Trial1	3	1	noBlindfold	clockwise	practice	Free	1	0.5	0	1.41954	0.46571	-1.45	-0.79959	0.800324907616172	0.058664	0.010442	-0.010998
Trial1	3	1	noBlindfold	clockwise	practice	Free	1	0.5	0	1.439545	0.46604	-1.45	-0.79959	0.800310836603102	0.073686	0.027367	-0.016347
Trial1	3	1	noBlindfold	clockwise	practice	Free	1	0.5	0	1.459534	0.4667	-1.45	-0.7996	0.800293106976005	0.028703	-0.014954	-0.010993
Trial1	3	1	noBlindfold	clockwise	practice	Free	1	0.5	0	1.479538	0.46699	-1.45	-0.79961	0.800291098630075	0.011514	0.0019712	-0.020585
Trial1	3	1	noBlindfold	clockwise	practice	Free	1	0.5	0	1.499542	0.4673	-1.45	-0.79962	0.80028837690902	0.063916	-0.010725	-0.0052796
Trial1	3	1	noBlindfold	clockwise	practice	Free	1	0.5	0	1.519547	0.46761	-1.45	-0.79962	0.800275770013628	0.045285	0.0062008	0.0069876
Trial1	3	1	noBlindfold	clockwise	practice	Free	1	0.5	0	1.539536	0.46793	-1.45	-0.79962	0.800262882852491	0.055299	-0.010726	-0.0091623
Trial1	3	1	noBlindfold	clockwise	practice	Free	1	0.5	0	1.55954	0.46856	-1.45	-0.79963	0.800247829067322	0.023632	0.027357	-0.02325
Trial1	3	1	noBlindfold	clockwise	practice	Free	1	0.5	0	1.579544	0.46886	-1.45	-0.7996399	0.800246045687697	0.043396	0.014661	-0.031017
Trial1	3	1	noBlindfold	clockwise	practice	Free	1	0.5	0	1.599548	0.46917	-1.45	-0.7996399	0.80023404360534	0.068296	0.0061959	-0.0040435
Trial1	3	1	noBlindfold	clockwise	practice	Free	1	0.5	0	1.619537	0.46948	-1.45	-0.79965	0.800232224997259	0.072435	-0.0022706	-0.016306
Trial1	3	1	noBlindfold	clockwise	practice	Free	1	0.5	0	1.639542	0.46981	-1.45	-0.79967	0.800239660397714	0.032175	0.018888	-0.00045694
Trial1	3	1	noBlindfold	clockwise	practice	Free	1	0.5	0	1.659546	0.47045	-1.45	-0.79968	0.800225778876014	-0.015811	0.010423	-0.014035
Trial1	3	1	noBlindfold	clockwise	practice	Free	1	0.5	0	1.679535	0.47078	-1.45	-0.79968	0.800213660844405	0.05734	-0.010738	-0.0010621
Trial1	3	1	noBlindfold	clockwise	practice	Free	1	0.5	0	1.699539	0.47109	-1.45	-0.79968	0.80020239986668	0.053759	0.023116	0.011816
Trial1	3	1	noBlindfold	clockwise	practice	Free	1	0.5	0	1.719543	0.47141	-1.45	-0.79968	0.80019090314569	0.026531	-0.0022744	0.018358
Trial1	3	1	noBlindfold	clockwise	practice	Free	1	0.5	0	1.739548	0.47172	-1.45	-0.79967	0.8001698807345	0.0087587	0.014654	0.017132
Trial1	3	1	noBlindfold	clockwise	practice	Free	1	0.5	0	1.759537	0.47236	-1.45	-0.79966	0.800137568951725	0.014632	-0.0022784	-0.0035124
Trial1	3	1	noBlindfold	clockwise	practice	Free	1	0.5	0	1.779541	0.47267	-1.45	-0.79965	0.800116911385341	0.028814	-0.0022788	-0.015161
Trial1	3	1	noBlindfold	clockwise	practice	Free	1	0.5	0	1.799545	0.47295	-1.45	-0.79963	0.800087380756818	0.053988	0.031574	0.0076354
Trial1	3	1	noBlindfold	clockwise	practice	Free	1	0.5	0	1.819534	0.47328	-1.45	-0.79962	0.800066344368459	0.050112	0.010412	-0.0010507
Trial1	3	1	noBlindfold	clockwise	practice	Free	1	0.5	0	1.839539	0.4736	-1.45	-0.79959	0.800025696218934	0.018152	0.027339	0.0093647
Trial1	3	1	noBlindfold	clockwise	practice	Free	1	0.5	0	1.859543	0.47423	-1.45	-0.79958	0.799995145614385	0.066967	-0.019212	0.012758
Trial1	3	1	noBlindfold	clockwise	practice	Free	1	0.5	0	1.879547	0.47455	-1.45	-0.79956	0.799964944442785	0.032315	0.027339	-0.013305
Trial1	3	1	noBlindfold	clockwise	practice	Free	1	0.5	0	1.899536	0.47488	-1.45	-0.7995499	0.799944445606565	0.030196	0.031569	-0.019036
Trial1	3	1	noBlindfold	clockwise	practice	Free	1	0.5	0	1.91954	0.4752	-1.45	-0.79954	0.799924512050474	0.010969	-0.0022858	-0.0058467
Trial1	3	1	noBlindfold	clockwise	practice	Free	1	0.5	0	1.939545	0.47554	-1.45	-0.79949	0.799864057883272	0.052722	0.018873	0.024409
Trial1	3	1	noBlindfold	clockwise	practice	Free	1	0.5	0	1.959534	0.47621	-1.45	-0.79948	0.799833900361163	0.018944	0.031566	-0.0032044
Trial1	3	1	noBlindfold	clockwise	practice	Free	1	0.5	0	1.979538	0.47653	-1.45	-0.7994599	0.79980436771771	0.054154	-0.014983	-0.015312
Trial1	3	1	noBlindfold	clockwise	practice	Free	1	0.5	0	1.999542	0.47687	-1.45	-0.79945	0.79978451336548	0.031656	0.018869	0.0061097
Trial1	3	1	noBlindfold	clockwise	practice	Free	1	0.5	0	2.019547	0.47719	-1.45	-0.79944	0.799765372416375	0.036083	-0.019217	-0.005839
Trial1	3	1	noBlindfold	clockwise	practice	Free	1	0.5	0	2.039536	0.47753	-1.45	-0.79943	0.799745738340413	0.055881	-0.0022909	-0.023527
Trial1	3	1	noBlindfold	clockwise	practice	Free	1	0.5	0	2.05954	0.4782	-1.45	-0.79943	0.799727193740296	0.049663	-0.014991	0.0031739
Trial1	3	1	noBlindfold	clockwise	practice	Free	1	0.5	0	2.079544	0.47851	-1.45	-0.79943	0.799718804104635	0.015317	0.0061667	-0.016074
Trial1	3	1	noBlindfold	clockwise	practice	Free	1	0.5	0	2.099548	0.47884	-1.45	-0.79943	0.799710004368011	0.04047	0.027324	0.0067446
Trial1	3	1	noBlindfold	clockwise	practice	Free	1	0.5	0	2.119537	0.47918	-1.45	-0.79943	0.799701080723836	0.052595	-0.010764	0.02444
Trial1	3	1	noBlindfold	clockwise	practice	Free	1	0.5	0	2.139542	0.47952	-1.45	-0.79943	0.799692300759617	0.036299	-0.0023001	0.0022458
Trial1	3	1	noBlindfold	clockwise	practice	Free	1	0.5	0	2.159546	0.48021	-1.45	-0.79943	0.799674927119367	0.018231	-0.0065298	0.0051912
Trial1	3	1	noBlindfold	clockwise	practice	Free	1	0.5	0	2.179535	0.48052	-1.45	-0.79944	0.79967732594741	0.024429	0.0061634	-0.019633
Trial1	3	1	noBlindfold	clockwise	practice	Free	1	0.5	0	2.199539	0.48086	-1.45	-0.79944	0.799669116209612	0.101958	-0.010766	0.019517
Trial1	3	1	noBlindfold	clockwise	practice	Free	1	0.5	0	2.219543	0.4812	-1.45	-0.79945	0.799671002160398	0.041866	0.031551	-0.014189
Trial1	3	1	noBlindfold	clockwise	practice	Free	1	0.5	0	2.239548	0.48154	-1.45	-0.79944	0.799653129442792	0.057246	0.044245	0.018704
Trial1	3	1	noBlindfold	clockwise	practice	Free	1	0.5	0	2.259537	0.48224	-1.45	-0.79944	0.799637276224863	0.017276	-0.0023085	0.014517
Trial1	3	1	noBlindfold	clockwise	practice	Free	1	0.5	0	2.279541	0.48259	-1.45	-0.79945	0.799639530257207	-0.0040413	0.027312	0.0036289
Trial1	3	1	noBlindfold	clockwise	practice	Free	1	0.5	0	2.299545	0.48291	-1.45	-0.79944	0.799622675689214	0.107809	-0.0065443	-0.0010885
Trial1	3	1	noBlindfold	clockwise	practice	Free	1	0.5	0	2.319534	0.48327	-1.45	-0.79944	0.799615062936807	0.013988	0.0061501	0.009073
Trial1	3	1	noBlindfold	clockwise	practice	Free	1	0.5	0	2.339539	0.48361	-1.45	-0.79943	0.79959800973551	0.050676	-0.0023177	-0.0010778
Trial1	3	1	noBlindfold	clockwise	practice	Free	1	0.5	0	2.359543	0.48432	-1.45	-0.79942	0.799573760118691	0.045323	0.014609	-0.015433
Trial1	3	1	noBlindfold	clockwise	practice	Free	1	0.5	0	2.379547	0.48467	-1.45	-0.79941	0.799556961319262	0.013945	-0.0023201	0.00069505
Trial1	3	1	noBlindfold	clockwise	practice	Free	1	0.5	0	2.399536	0.48502	-1.45	-0.79941	0.799550327326665	0.041761	0.0019129	-0.014167
Trial1	3	1	noBlindfold	clockwise	practice	Free	1	0.5	0	2.41954	0.48534	-1.45	-0.79942	0.799554407542537	0.058911	0.010377	-0.004523
Trial1	3	1	noBlindfold	clockwise	practice	Free	1	0.5	0	2.439545	0.48568	-1.45	-0.79943	0.79955825808118	0.0373	0.0019109	-0.030602
Trial1	3	1	noBlindfold	clockwise	practice	Free	1	0.5	0	2.459534	0.48637	-1.45	-0.79944	0.799556209780399	0.043772	0.018836	0.019674
Trial1	3	1	noBlindfold	clockwise	practice	Free	1	0.5	0	2.479538	0.48671	-1.45	-0.79944	0.799550485839333	0.070394	0.018835	0.021577
Trial1	3	1	noBlindfold	clockwise	practice	Free	1	0.5	0	2.499542	0.48705	-1.45	-0.79945	0.799554859604726	0.095267	0.0019053	-0.01454
Trial1	3	1	noBlindfold	clockwise	practice	Free	1	0.5	0	2.519547	0.4874	-1.45	-0.79945	0.79954926743371	0.0046856	-0.0023278	0.00229
Trial1	3	1	noBlindfold	clockwise	practice	Free	1	0.5	0	2.539536	0.48773	-1.45	-0.79944	0.799534182722934	0.0040769	0.027294	0.012637
Trial1	3	1	noBlindfold	clockwise	practice	Free	1	0.5	0	2.55954	0.48841	-1.45	-0.79943	0.799514023268002	0.033088	-0.0023303	-0.018972
Trial1	3	1	noBlindfold	clockwise	practice	Free	1	0.5	0	2.579544	0.48873	-1.45	-0.79943	0.799509448229885	0.06325	0.014596	-0.0041778
Trial1	3	1	noBlindfold	clockwise	practice	Free	1	0.5	0	2.599548	0.48907	-1.45	-0.79942	0.799494715389133	0.066174	0.0019002	0.017089
Trial1	3	1	noBlindfold	clockwise	practice	Free	1	0.5	0	2.619537	0.48942	-1.45	-0.79942	0.799490007108422	0.027416	0.01036	-0.020608
Trial1	3	1	noBlindfold	clockwise	practice	Free	1	0.5	0	2.639542	0.48976	-1.45	-0.79942	0.799485579834327	0.061713	-0.0065688	0.016778
Trial1	3	1	noBlindfold	clockwise	practice	Free	1	0.5	0	2.659546	0.49046	-1.45	-0.79942	0.799476920871325	0.040398	0.014591	0.0026237
Trial1	3	1	noBlindfold	clockwise	practice	Free	1	0.5	0	2.679535	0.4908	-1.45	-0.79941	0.799462922910404	0.027976	0.023053	-0.010902
Trial1	3	1	noBlindfold	clockwise	practice	Free	1	0.5	0	2.699539	0.49116	-1.45	-0.79941	0.799458861036941	0.03917	-0.0065706	0.019383
Trial1	3	1	noBlindfold	clockwise	practice	Free	1	0.5	0	2.719543	0.49152	-1.45	-0.79939	0.799434994831522	0.070527	-0.027729	0.018073
Trial1	3	1	noBlindfold	clockwise	practice	Free	1	0.5	0	2.739548	0.49187	-1.45	-0.79936	0.799401319653513	0.056083	0.0061232	-0.029927
Trial1	3	1	noBlindfold	clockwise	practice	Free	1	0.5	0	2.759537	0.49261	-1.45	-0.79935	0.799384182786965	0.030546	-0.0065748	0.014556
Trial1	3	1	noBlindfold	clockwise	practice	Free	1	0.5	0	2.779541	0.49298	-1.45	-0.79933	0.79936082155213	0.04627	-0.027736	0.017464
Trial1	3	1	noBlindfold	clockwise	practice	Free	1	0.5	0	2.799545	0.49335	-1.45	-0.79932	0.799347644633073	0.058368	-0.010809	0.018106
Trial1	3	1	noBlindfold	clockwise	practice	Free	1	0.5	0	2.819534	0.49371	-1.45	-0.7993	0.799324763718659	0.058057	0.010349	0.0039187
Trial1	3	1	noBlindfold	clockwise	practice	Free	1	0.5	0	2.839539	0.49405	-1.45	-0.79926	0.799282166804067	0.043819	0.018812	0.015524
Trial1	3	1	noBlindfold	clockwise	practice	Free	1	0.5	0	2.859543	0.49479	-1.45	-0.79924	0.799256973995029	0.065679	0.023045	0.021327
Trial1	3	1	noBlindfold	clockwise	practice	Free	1	0.5	0	2.879547	0.49517	-1.45	-0.79922	0.79923456061137	0.049436	-0.0023469	0.012306
Trial1	3	1	noBlindfold	clockwise	practice	Free	1	0.5	0	2.899536	0.49554	-1.45	-0.7992	0.79921244284907	0.065352	0.014579	0.025519
Trial1	3	1	noBlindfold	clockwise	practice	Free	1	0.5	0	2.91954	0.49591	-1.45	-0.79918	0.799190436844283	0.018955	-0.015046	-0.017657
Trial1	3	1	noBlindfold	clockwise	practice	Free	1	0.5	0	2.939545	0.49628	-1.45	-0.79915	0.799158648166764	0.021554	0.006111	0.013923
Trial1	3	1	noBlindfold	clockwise	practice	Free	1	0.5	0	2.959534	0.49702	-1.45	-0.79914	0.799145592286438	0.036678	-0.010821	-0.01024
Trial1	3	1	noBlindfold	clockwise	practice	Free	1	0.5	0	2.979538	0.49738	-1.45	-0.79912	0.799124303848565	0.022742	-0.0023581	-0.0028311
Trial1	3	1	noBlindfold	clockwise	practice	Free	1	0.5	0	2.999542	0.49775	-1.45	-0.79911	0.799113162905717	0.065283	-0.023519	0.02554
Trial1	3	1	noBlindfold	clockwise	practice	Free	1	0.5	0	3.019547	0.49813	-1.45	-0.7991	0.79910222942518	0.012625	0.0061025	0.0049011
Trial1	3	1	noBlindfold	clockwise	practice	Free	1	0.5	0	3.039536	0.49848	-1.45	-0.79908	0.79908145984824	0.054396	0.039956	-0.0060437
Trial1	3	1	noBlindfold	clockwise	practice	Free	1	0.5	0	3.05954	0.49919	-1.45	-0.79906	0.799060397580042	0.029425	-0.023522	0.027145
Trial1	3	1	noBlindfold	clockwise	practice	Free	1	0.5	0	3.079544	0.49953	-1.45	-0.79905	0.799050171326435	0.040127	0.0018695	0.0026619
Trial1	3	1	noBlindfold	clockwise	practice	Free	1	0.5	0	3.099548	0.49991	-1.45	-0.79904	0.799039964976454	0.040422	-0.0023633	-0.0063627
Trial1	3	1	noBlindfold	clockwise	practice	Free	1	0.5	0	3.119537	0.50028	-1.45	-0.79903	0.799030054999264	0.023582	-0.0065967	0.0084415
Trial1	3	1	noBlindfold	clockwise	practice	Free	1	0.5	0	3.139542	0.50064	-1.45	-0.79902	0.799020248693253	0.040405	0.014563	-0.010547
Trial1	3	1	noBlindfold	clockwise	practice	Free	1	0.5	0	3.159546	0.50137	-1.45	-0.79901	0.799011212810579	0.017272	0.014559	0.0094217
Trial1	3	1	noBlindfold	clockwise	practice	Free	1	0.5	0	3.179535	0.50171	-1.45	-0.799	0.799001795033663	0.048017	-0.015064	0.015895
Trial1	3	1	noBlindfold	clockwise	practice	Free	1	0.5	0	3.199539	0.50209	-1.45	-0.79899	0.798992744664585	0.065756	-0.031994	0.017203
Trial1	3	1	noBlindfold	clockwise	practice	Free	1	0.5	0	3.219543	0.50245	-1.45	-0.79898	0.798983753945165	0.01218	-0.0066039	0.019758
Trial1	3	1	noBlindfold	clockwise	practice	Free	1	0.5	0	3.239548	0.50281	-1.45	-0.79896	0.798964971554683	0.056434	0.0060892	-0.038226
Trial1	3	1	noBlindfold	clockwise	practice	Free	1	0.5	0	3.259537	0.50352	-1.45	-0.79896	0.798967784173709	0.043106	-0.019303	-0.039201
Trial1	3	1	noBlindfold	clockwise	practice	Free	1	0.5	0	3.279541	0.50388	-1.45	-0.79895	0.798959378320763	0.031435	0.0060863	-0.0033967
Trial1	3	1	noBlindfold	clockwise	practice	Free	1	0.5	0	3.299545	0.50424	-1.45	-0.79894	0.798951253621225	0.048556	0.018779	0.0075347
Trial1	3	1	noBlindfold	clockwise	practice	Free	1	0.5	0	3.319534	0.5046	-1.45	-0.79893	0.798943231874035	0.026977	0.010313	-0.0024821
Trial1	3	1	noBlindfold	clockwise	practice	Free	1	0.5	0	3.339539	0.50495	-1.45	-0.79891	0.798925356509758	0.031403	0.014543	-0.0021533
Trial1	3	1	noBlindfold	clockwise	practice	Free	1	0.5	0	3.359543	0.50569	-1.45	-0.79889	0.798910257814198	0.027874	0.0018463	-0.015046
Trial1	3	1	noBlindfold	clockwise	practice	Free	1	0.5	0	3.379547	0.50606	-1.45	-0.79888	0.798902965171188	0.035498	-0.010851	0.0023666
Trial1	3	1	noBlindfold	clockwise	practice	Free	1	0.5	0	3.399536	0.50642	-1.45	-0.79887	0.79889582346663	0.027233	0.010308	-0.0066672
Trial1	3	1	noBlindfold	clockwise	practice	Free	1	0.5	0	3.41954	0.50679	-1.45	-0.79886	0.798888809393111	0.04879	0.006074	0.0033609
Trial1	3	1	noBlindfold	clockwise	practice	Free	1	0.5	0	3.439545	0.50716	-1.45	-0.79886	0.798892040032661	0.042708	0.035693	-0.034992
Trial1	3	1	noBlindfold	clockwise	practice	Free	1	0.5	0	3.459534	0.50786	-1.44999	-0.79885	0.798888666852077	0.057636	-0.0023998	0.004029
Trial1	3	1	noBlindfold	clockwise	practice	Free	1	0.5	0	3.479538	0.50823	-1.45	-0.79884	0.798882379435275	0.010057	-0.0024031	-0.016358
Trial1	3	1	noBlindfold	clockwise	practice	Free	1	0.5	0	3.499542	0.50858	-1.45	-0.79884	0.798886061729477	0.03255	-0.032026	-0.018892
Trial1	3	1	noBlindfold	clockwise	practice	Free	1	0.5	0	3.519547	0.50892	-1.45	-0.79883	0.798879832784741	0.044608	0.010293	0.018474
Trial1	3	1	noBlindfold	clockwise	practice	Free	1	0.5	0	3.539536	0.50926	-1.45	-0.79881	0.798863675457947	0.049972	0.039915	-0.0072
Trial1	3	1	noBlindfold	clockwise	practice	Free	1	0.5	0	3.55954	0.50994	-1.45	-0.79881	0.798871847387842	0.064885	0.022986	0.025649
Trial1	3	1	noBlindfold	clockwise	practice	Free	1	0.5	0	3.579544	0.51028	-1.45	-0.7988	0.798866137260444	0.036317	0.027215	0.012094
Trial1	3	1	noBlindfold	clockwise	practice	Free	1	0.5	0	3.599548	0.51063	-1.45	-0.79879	0.798860705093609	-0.0074397	-0.0024082	-0.021873
Trial1	3	1	noBlindfold	clockwise	practice	Free	1	0.5	0	3.619537	0.51096	-1.45	-0.79879	0.79886516398043	0.017297	-0.0278	0.0052515
Trial1	3	1	noBlindfold	clockwise	practice	Free	1	0.5	0	3.639542	0.51128	-1.45	-0.79878	0.798859665541273	0.02679	0.018747	-0.0024594
Trial1	3	1	noBlindfold	clockwise	practice	Free	1	0.5	0	3.659546	0.51193	-1.45	-0.79878	0.798869107838203	-0.012539	-0.0024101	-0.013831
Trial1	3	1	noBlindfold	clockwise	practice	Free	1	0.5	0	3.679535	0.51226	-1.45	-0.79878	0.798874104542741	0.047377	0.010285	0.019487
Trial1	3	1	noBlindfold	clockwise	practice	Free	1	0.5	0	3.699539	0.51256	-1.45	-0.79878	0.798878764690916	0.067004	0.018748	-0.0081643
Trial1	3	1	noBlindfold	clockwise	practice	Free	1	0.5	0	3.719543	0.51287	-1.45	-0.79877	0.798873626840055	-0.0043216	-0.010875	-0.0047893
Trial1	3	1	noBlindfold	clockwise	practice	Free	1	0.5	0	3.739548	0.51319	-1.45	-0.79876	0.798868892860473	0.074597	-0.0024141	0.013782
Trial1	3	1	noBlindfold	clockwise	practice	Free	1	0.5	0	3.759537	0.51383	-1.45	-0.79875	0.798869704587797	0.056512	0.018741	0.016641
Trial1	3	1	noBlindfold	clockwise	practice	Free	1	0.5	0	3.779541	0.51412	-1.45	-0.79874	0.798864824844672	0.101507	0.010276	0.01161
Trial1	3	1	noBlindfold	clockwise	practice	Free	1	0.5	0	3.799545	0.51443	-1.45	-0.79873	0.798860352362806	0.077732	0.0018116	0.030881
Trial1	3	1	noBlindfold	clockwise	practice	Free	1	0.5	0	3.819534	0.51474	-1.45	-0.79872	0.798856000281369	0.051094	-0.0024215	0.028876
Trial1	3	1	noBlindfold	clockwise	practice	Free	1	0.5	0	3.839539	0.51505	-1.45	-0.7986799	0.798821733193187	0.066921	-0.015118	-0.0036234
Trial1	3	1	noBlindfold	clockwise	practice	Free	1	0.5	0	3.859543	0.51572	-1.45	-0.79866	0.798814673648636	0.03996	-0.0066567	-0.0014438
Trial1	3	1	noBlindfold	clockwise	practice	Free	1	0.5	0	3.879547	0.51603	-1.45	-0.79864	0.798800870859478	0.035516	0.0060371	-0.0017781
Trial1	3	1	noBlindfold	clockwise	practice	Free	1	0.5	0	3.899536	0.51635	-1.45	-0.79862	0.798787333949975	0.076074	0.0018052	-0.0071319
Trial1	3	1	noBlindfold	clockwise	practice	Free	1	0.5	0	3.91954	0.51667	-1.45	-0.7986	0.798773983871308	0.039929	-0.0024276	-0.0014422
Trial1	3	1	noBlindfold	clockwise	practice	Free	1	0.5	0	3.939545	0.51697	-1.45	-0.79858	0.798760279440459	0.046895	0.010265	-0.034607
Trial1	3	1	noBlindfold	clockwise	practice	Free	1	0.5	0	3.959534	0.51763	-1.45	-0.79858	0.798774574045264	0.013913	-0.0066627	-0.011827
Trial1	3	1	noBlindfold	clockwise	practice	Free	1	0.5	0	3.979538	0.51793	-1.45	-0.79858	0.798781251540953	0.086805	0.022958	-0.031564
Trial1	3	1	noBlindfold	clockwise	practice	Free	1	0.5	0	3.999542	0.51826	-1.45	-0.79858	0.798788726439002	0.03512	-0.006667	0.002425
Trial1	3	1	noBlindfold	clockwise	practice	Free	1	0.5	0	4.019547	0.51861	-1.45	-0.79858	0.79879680390619	0.030671	-0.019362	0.0020887
Trial1	3	1	noBlindfold	clockwise	practice	Free	1	0.5	0	4.039536	0.51893	-1.45	-0.79856	0.79878436164266	0.013871	-0.0066672	-0.0037884
Trial1	3	1	noBlindfold	clockwise	practice	Free	1	0.5	0	4.05954	0.51957	-1.45	-0.79855	0.798789773759356	0.0027494	-0.0109	0.016814
Trial1	3	1	noBlindfold	clockwise	practice	Free	1	0.5	0	4.079544	0.51988	-1.45	-0.79855	0.79879742883136	0.101027	-0.032062	-0.043091
Trial1	3	1	noBlindfold	clockwise	practice	Free	1	0.5	0	4.099548	0.52019	-1.45	-0.79854	0.798795193756363	0.013836	-0.0066716	-0.011824
Trial1	3	1	noBlindfold	clockwise	practice	Free	1	0.5	0	4.119537	0.5205	-1.45	-0.79852	0.798783068827934	0.044244	-0.0066707	-0.0010788
Trial1	3	1	noBlindfold	clockwise	practice	Free	1	0.5	0	4.139542	0.52084	-1.45	-0.7985001	0.798771965345801	0.048352	-0.0066726	-0.015336
Trial1	3	1	noBlindfold	clockwise	practice	Free	1	0.5	0	4.159546	0.52145	-1.45	-0.7985001	0.798788112861599	-0.021369	-0.0024379	-0.018723
Trial1	3	1	noBlindfold	clockwise	practice	Free	1	0.5	0	4.179535	0.5217	-1.45	-0.79851	0.798804816673291	-0.023607	-0.019363	0.010592
Trial1	3	1	noBlindfold	clockwise	practice	Free	1	0.5	0	4.199539	0.52193	-1.45	-0.79849	0.798791076997084	0.0014146	-0.01936	0.033567
Trial1	3	1	noBlindfold	clockwise	practice	Free	1	0.5	0	4.219543	0.5221	-1.45001	-0.79847	0.798775802125285	0.0030146	-0.019352	0.0056037
Trial1	3	1	noBlindfold	clockwise	practice	Free	1	0.5	0	4.239548	0.52227	-1.45	-0.79837	0.79868054738388	-0.010624	0.035659	0.025863
Trial1	3	1	noBlindfold	clockwise	practice	Free	1	0.5	0	4.259537	0.52259	-1.45001	-0.79824	0.798559587255507	0.028261	-0.027812	0.090346
Trial1	3	1	noBlindfold	clockwise	practice	Free	1	0.5	0	4.279541	0.52279	-1.45001	-0.79803	0.798355309718467	0.032043	0.0018138	0.099037
Trial1	3	1	noBlindfold	clockwise	practice	Free	1	0.5	0	4.299545	0.52297	-1.45001	-0.79777	0.79810064027265	0.010496	-0.040501	0.104326
Trial1	3	1	noBlindfold	clockwise	practice	Free	1	0.5	0	4.319534	0.52313	-1.45001	-0.79745	0.797785377758725	-0.0088598	-0.044721	0.108485
Trial1	3	1	noBlindfold	clockwise	practice	Free	1	0.5	0	4.339539	0.52327	-1.45002	-0.79676	0.797099759808762	0.026957	0.010299	0.106989
Trial1	3	1	noBlindfold	clockwise	practice	Free	1	0.5	0	4.359543	0.52356	-1.45001	-0.79644	0.796788400429659	0.04635	-0.036237	0.043045
Trial1	3	1	noBlindfold	clockwise	practice	Free	1	0.5	0	4.379547	0.52374	-1.45001	-0.79606	0.796413872871253	0.037077	0.010315	0.090892
Trial1	3	1	noBlindfold	clockwise	practice	Free	1	0.5	0	4.399536	0.52392	-1.44999	-0.79571	0.796069477995416	0.015595	-0.019315	0.033028
Trial1	3	1	noBlindfold	clockwise	practice	Free	1	0.5	0	4.41954	0.5241	-1.45	-0.79541	0.795774994879865	0.022278	-0.070085	-0.007138
Trial1	3	1	noBlindfold	clockwise	practice	Free	1	0.5	0	4.439545	0.52429	-1.45001	-0.7949	0.795271032716202	0.016546	0.018782	0.0092726
Trial1	3	1	noBlindfold	clockwise	practice	Free	1	0.5	0	4.459534	0.52471	-1.44999	-0.79469	0.795074085058683	0.057741	-0.057394	-0.0044075
Trial1	3	1	noBlindfold	clockwise	practice	Free	1	0.5	0	4.479538	0.52494	-1.45001	-0.7945	0.794891340803817	0.023845	0.039937	0.009955
Trial1	3	1	noBlindfold	clockwise	practice	Free	1	0.5	0	4.499542	0.52518	-1.44999	-0.79433	0.794728998965505	0.00036538	-0.023549	0.010297
Trial1	3	1	noBlindfold	clockwise	practice	Free	1	0.5	0	4.519547	0.5254	-1.45	-0.79418	0.79458611117004	0.0072973	-0.027772	0.012775
Trial1	3	1	noBlindfold	clockwise	practice	Free	1	0.5	0	4.539536	0.52561	-1.45001	-0.7939399	0.794352888663819	0.015197	0.023007	0.021833
Trial1	3	1	noBlindfold	clockwise	practice	Free	1	0.5	0	4.55954	0.52595	-1.45001	-0.79384	0.794264020786107	-0.081436	0.0018564	-0.0014219
Trial1	3	1	noBlindfold	clockwise	practice	Free	1	0.5	0	4.579544	0.52601	-1.45	-0.79379	0.794216000646726	-0.134649	0.044168	0.001817
Trial1	3	1	noBlindfold	clockwise	practice	Free	1	0.5	0	4.599548	0.52596	-1.44999	-0.79377	0.794194407599079	-0.185909	-0.040474	-0.027413
Trial1	3	1	noBlindfold	clockwise	practice	Free	1	0.5	0	4.619537	0.52576	-1.45	-0.79377	0.794187896177735	-0.195699	-0.0066144	-0.015525
Trial1	3	1	noBlindfold	clockwise	practice	Free	1	0.5	0	4.639542	0.52543	-1.45	-0.79361	0.794017303526103	-0.182749	0.023001	0.048656
Trial1	3	1	noBlindfold	clockwise	practice	Free	1	0.5	0	4.659546	0.52444	-1.45002	-0.79341	0.793786335414698	-0.077221	-0.03199	0.128362
Trial1	3	1	noBlindfold	clockwise	practice	Free	1	0.5	0	4.679535	0.52387	-1.45003	-0.7931	0.793459126595157	-0.073712	-0.065833	0.141242
Trial1	3	1	noBlindfold	clockwise	practice	Free	1	0.5	0	4.699539	0.5232	-1.45003	-0.79273	0.793069385497045	-0.241289	-0.163138	0.1216
Trial1	3	1	noBlindfold	clockwise	practice	Free	1	0.5	0	4.719543	0.5224	-1.45006	-0.79236	0.792676568890247	-0.279477	-0.201177	0.032752
Trial1	3	1	noBlindfold	clockwise	practice	Free	1	0.5	0	4.739548	0.52146	-1.45009	-0.7917399	0.792030722300751	-0.276512	-0.213814	-0.004912
Trial1	3	1	noBlindfold	clockwise	practice	Free	1	0.5	0	4.759537	0.51916	-1.45009	-0.79163	0.791861861969096	-0.123562	-0.124854	-0.135001
Trial1	3	1	noBlindfold	clockwise	practice	Free	1	0.5	0	4.779541	0.51794	-1.45005	-0.79182	0.792023193545096	-0.033805	-0.01058	-0.318991
Trial1	3	1	noBlindfold	clockwise	practice	Free	1	0.5	0	4.799545	0.51673	-1.45	-0.7924801	0.792656625093619	-0.023372	0.044428	-0.516063
Trial1	3	1	noBlindfold	clockwise	practice	Free	1	0.5	0	4.819534	0.51552	-1.44996	-0.79362	0.793771730792639	-0.072565	0.069799	-0.633498
Trial1	3	1	noBlindfold	clockwise	practice	Free	1	0.5	0	4.839539	0.51434	-1.44998	-0.79778	0.797908906106334	-0.11257	-0.162938	-0.577526
Trial1	3	1	noBlindfold	clockwise	practice	Free	1	0.5	0	4.859543	0.5118	-1.45	-0.80129	0.801376855703295	0.133642	0.086737	-1.375339
Trial1	3	1	noBlindfold	clockwise	practice	Free	1	0.5	0	4.879547	0.51067	-1.44996	-0.80599	0.806060664032415	0.186453	0.0020901	-1.17839
Trial1	3	1	noBlindfold	clockwise	practice	Free	1	0.5	0	4.899536	0.50967	-1.44995	-0.81164	0.811697627278581	0.105512	0.209411	-1.334508
Trial1	3	1	noBlindfold	clockwise	practice	Free	1	0.5	0	4.91954	0.50883	-1.44992	-0.81859	0.818637608005785	-0.010628	0.018941	-1.294181
Trial1	3	1	noBlindfold	clockwise	practice	Free	1	0.5	0	4.939545	0.50793	-1.44996	-0.83577	0.835807630854789	-0.211117	-0.0022247	-1.482045
Trial1	3	1	noBlindfold	clockwise	practice	Free	1	0.5	0	4.959534	0.50567	-1.44995	-0.84635	0.84636894714143	-0.284307	-0.023441	-1.828066
Trial1	3	1	noBlindfold	clockwise	practice	Free	1	0.5	0	4.979538	0.5042	-1.44997	-0.85868	0.858690281270441	-0.271211	0.073887	-1.709051
Trial1	3	1	noBlindfold	clockwise	practice	Free	1	0.5	0	4.999542	0.50246	-1.44998	-0.87179	0.871793462646909	-0.227059	0.137341	-1.62095
Trial1	3	1	noBlindfold	clockwise	practice	Free	1	0.5	0	5.019547	0.50059	-1.44992	-0.88613	0.886130231317278	-0.141158	0.374254	-1.303461
Trial1	3	1	noBlindfold	clockwise	practice	Free	1	0.5	0	5.039536	0.49854	-1.44985	-0.88613	0.886131237706739	-0.119923	0.41647	-0.615444
Trial1	3	1	noBlindfold	clockwise	practice	Free	1	0.5	0	5.05954	0.49426	-1.44966	-0.92828	0.928297742252777	-0.265407	0.674581	-0.082399
Trial1	3	1	noBlindfold	clockwise	practice	Free	1	0.5	0	5.079544	0.49193	-1.44963	-0.94283	0.94286450302702	-0.314432	0.771912	-0.436652
Trial1	3	1	noBlindfold	clockwise	practice	Free	1	0.5	0	5.099548	0.4893	-1.44964	-0.9568	0.956859811608486	-0.207542	0.653422	-0.65056
Trial1	3	1	noBlindfold	clockwise	practice	Free	1	0.5	0	5.119537	0.48662	-1.44968	-0.97079	0.970882229591007	-0.083863	0.568778	-1.020725
Trial1	3	1	noBlindfold	clockwise	practice	Free	1	0.5	0	5.139542	0.48391	-1.44972	-1.00233	1.00245919968363	0.08942	0.619527	-1.010543
Trial1	3	1	noBlindfold	clockwise	practice	Free	1	0.5	0	5.159546	0.47896	-1.44974	-1.01823	1.01844731605046	0.455781	0.280886	-1.240499
Trial1	3	1	noBlindfold	clockwise	practice	Free	1	0.5	0	5.179535	0.47721	-1.44984	-1.03579	1.03604065540236	0.40858	0.052324	-1.081774
Trial1	3	1	noBlindfold	clockwise	practice	Free	1	0.5	0	5.199539	0.47575	-1.44995	-1.05329	1.05356912760589	0.247691	0.0015263	-0.817017
Trial1	3	1	noBlindfold	clockwise	practice	Free	1	0.5	0	5.219543	0.4746	-1.45	-1.07106	1.07136107779577	0.139857	0.124223	-0.676982
Trial1	3	1	noBlindfold	clockwise	practice	Free	1	0.5	0	5.239548	0.47363	-1.44993	-1.10756	1.10787391671849	0.146221	0.479614	-0.575558
Trial1	3	1	noBlindfold	clockwise	practice	Free	1	0.5	0	5.259537	0.47203	-1.44972	-1.12544	1.12578750973563	-0.087776	0.648857	-0.481582
Trial1	3	1	noBlindfold	clockwise	practice	Free	1	0.5	0	5.279541	0.47122	-1.44968	-1.14373	1.1440919670848	-0.281885	0.619234	-0.390135
Trial1	3	1	noBlindfold	clockwise	practice	Free	1	0.5	0	5.299545	0.47029	-1.44968	-1.16143	1.16180993781889	-0.082257	0.653088	-0.473254
Trial1	3	1	noBlindfold	clockwise	practice	Free	1	0.5	0	5.319534	0.46928	-1.4497	-1.17975	1.18014986320231	-0.079825	0.644613	-0.632156
Trial1	3	1	noBlindfold	clockwise	practice	Free	1	0.5	0	5.339539	0.46815	-1.44973	-1.21564	1.21605723397683	-0.251578	0.454105	-0.643313
Trial1	3	1	noBlindfold	clockwise	practice	Free	1	0.5	0	5.359543	0.46551	-1.44977	-1.23379	1.23427202115405	0.04224	0.517399	-0.387039
Trial1	3	1	noBlindfold	clockwise	practice	Free	1	0.5	0	5.379547	0.46418	-1.44976	-1.25293	1.25344196950191	0.106962	0.585062	-0.884113
Trial1	3	1	noBlindfold	clockwise	practice	Free	1	0.5	0	5.399536	0.46287	-1.44973	-1.27208	1.27262171215462	0.037109	0.669681	-1.057963
Trial1	3	1	noBlindfold	clockwise	practice	Free	1	0.5	0	5.41954	0.46162	-1.44968	-1.29183	1.29239994785356	0.048903	0.648522	-1.17925
Trial1	3	1	noBlindfold	clockwise	practice	Free	1	0.5	0	5.439545	0.46034	-1.44967	-1.33319	1.3337798590941	-0.180917	0.534255	-1.137899
Trial1	3	1	noBlindfold	clockwise	practice	Free	1	0.5	0	5.459534	0.45737	-1.44973	-1.35417	1.35484080683783	-0.106595	0.491859	-1.075215
Trial1	3	1	noBlindfold	clockwise	practice	Free	1	0.5	0	5.479538	0.45579	-1.44977	-1.3762	1.37690989349279	0.0091485	0.364806	-0.849236
Trial1	3	1	noBlindfold	clockwise	practice	Free	1	0.5	0	5.499542	0.45423	-1.4498	-1.39791	1.39865909246859	0.149332	0.368953	-0.886908
Trial1	3	1	noBlindfold	clockwise	practice	Free	1	0.5	0	5.519547	0.45277	-1.44982	-1.42049	1.4212749870132	-0.060997	0.373094	-0.659918
Trial1	3	1	noBlindfold	clockwise	practice	Free	1	0.5	0	5.539536	0.45129	-1.44984	-1.4649	1.46570951177414	-0.190027	0.339159	-0.520424
Trial1	3	1	noBlindfold	clockwise	practice	Free	1	0.5	0	5.55954	0.44807	-1.44979	-1.48742	1.48832631723797	-0.158469	0.542127	-0.829722
Trial1	3	1	noBlindfold	clockwise	practice	Free	1	0.5	0	5.579544	0.4464	-1.44976	-1.51071	1.51166056551163	-0.123064	0.50399	-0.680274
Trial1	3	1	noBlindfold	clockwise	practice	Free	1	0.5	0	5.599548	0.44457	-1.44971	-1.53316	1.53416177350701	-0.210426	0.762129	-0.556226
Trial1	3	1	noBlindfold	clockwise	practice	Free	1	0.5	0	5.619537	0.4427	-1.44965	-1.55537	1.55642508339509	-0.374841	0.812911	-0.269818
Trial1	3	1	noBlindfold	clockwise	practice	Free	1	0.5	0	5.639542	0.44048	-1.4496	-1.59976	1.60086691090901	-0.110649	0.855229	-0.367789
Trial1	3	1	noBlindfold	clockwise	practice	Free	1	0.5	0	5.659546	0.43575	-1.4496	-1.6213	1.62257255411978	0.012142	0.753666	-0.378414
Trial1	3	1	noBlindfold	clockwise	practice	Free	1	0.5	0	5.679535	0.43335	-1.44965	-1.64343	1.64478095015538	-0.09357	0.563223	-0.593935
Trial1	3	1	noBlindfold	clockwise	practice	Free	1	0.5	0	5.699539	0.43095	-1.44972	-1.66501	1.66644115489524	0.037838	0.542017	-0.720644
Trial1	3	1	noBlindfold	clockwise	practice	Free	1	0.5	0	5.719543	0.4287	-1.44972	-1.68732	1.6888257613068	0.24631	0.618186	-0.788947
Trial1	3	1	noBlindfold	clockwise	practice	Free	1	0.5	0	5.739548	0.42659	-1.44969	-1.73088	1.73243605350121	0.117592	0.584319	-0.724633
Trial1	3	1	noBlindfold	clockwise	practice	Free	1	0.5	0	5.759537	0.42293	-1.44976	-1.75285	1.75454344044126	0.214023	0.355631	-0.69931
Trial1	3	1	noBlindfold	clockwise	practice	Free	1	0.5	0	5.779541	0.42134	-1.44977	-1.77495	1.77669214910428	-0.106575	0.423261	-0.551769
Trial1	3	1	noBlindfold	clockwise	practice	Free	1	0.5	0	5.799545	0.41989	-1.44981	-1.7984	1.80018329770465	0.035431	0.262367	-0.544058
Trial1	3	1	noBlindfold	clockwise	practice	Free	1	0.5	0	5.819534	0.41833	-1.44981	-1.81984	1.8216717280974	0.0050325	0.643162	-0.533347
Trial1	3	1	noBlindfold	clockwise	practice	Free	1	0.5	0	5.839539	0.4169	-1.44972	-1.86483	1.86668063848921	-0.200652	0.660089	-0.633651
Trial1	3	1	noBlindfold	clockwise	practice	Free	1	0.5	0	5.859543	0.41383	-1.44963	-1.88703	1.88899643023519	-0.078277	0.740494	-0.584568
Trial1	3	1	noBlindfold	clockwise	practice	Free	1	0.5	0	5.879547	0.41241	-1.44961	-1.90987	1.91187748828156	0.057347	0.753189	-0.63956
Trial1	3	1	noBlindfold	clockwise	practice	Free	1	0.5	0	5.899536	0.41108	-1.44966	-1.93208	1.93412500870316	0.132451	0.342663	-0.648312
Trial1	3	1	noBlindfold	clockwise	practice	Free	1	0.5	0	5.91954	0.40991	-1.44979	-1.95506	1.95713459624095	0.185052	0.173309	-0.532058
Trial1	3	1	noBlindfold	clockwise	practice	Free	1	0.5	0	5.939545	0.409	-1.44988	-1.99949	2.00155973042171	0.122722	0.084394	-0.623584
Trial1	3	1	noBlindfold	clockwise	practice	Free	1	0.5	0	5.959534	0.40751	-1.45006	-2.02135	2.02346481302057	0.291144	-0.042533	-0.261699
Trial1	3	1	noBlindfold	clockwise	practice	Free	1	0.5	0	5.979538	0.40701	-1.45001	-2.04189	2.04400648328902	0.141197	0.291748	-0.206191
Trial1	3	1	noBlindfold	clockwise	practice	Free	1	0.5	0	5.999542	0.40663	-1.44988	-2.04983	2.05195536489476	0.280382	0.625999	-1.469167
Trial1	3	1	noBlindfold	clockwise	practice	Free	1	0.5	0	6.019547	0.40579	-1.4497	-2.05167	2.05383193663564	0.322905	0.333991	-2.232423
Trial1	3	1	noBlindfold	clockwise	practice	Free	1	0.5	0	6.039536	0.40485	-1.44984	-2.05221	2.05441446947339	-0.351885	-0.326134	-0.685039
Trial1	3	1	noBlindfold	clockwise	practice	Free	1	0.5	0	6.05954	0.40285	-1.44973	-2.05226	2.05455808276449	-0.0074099	0.300144	-0.806565
Trial1	3	1	noBlindfold	clockwise	practice	Free	1	0.5	0	6.079544	0.40218	-1.44987	-2.05229	2.0546198788031	-0.14061	-0.359983	-0.817385
Trial1	3	1	noBlindfold	clockwise	practice	Free	1	0.5	0	6.099548	0.40157	-1.45021	-2.05232	2.05467901565026	-0.39361	0.224075	-0.657505
Trial1	3	1	noBlindfold	clockwise	practice	Free	1	0.5	0	6.119537	0.40099	-1.44996	-2.05235	2.05473689028384	0.045411	0.583756	-0.526388
Trial1	3	1	noBlindfold	clockwise	practice	Free	1	0.5	0	6.139542	0.40043	-1.44978	-2.05239	2.05480395727588	0.0074145	-0.398044	-0.208597
Trial1	3	1	noBlindfold	clockwise	practice	Free	1	0.5	0	6.159546	0.39958	-1.45025	-2.0524	2.05485508436328	-0.035518	0.422937	0.02903
Trial1	3	1	noBlindfold	clockwise	practice	Free	1	0.5	0	6.179535	0.39938	-1.44989	-2.0524	2.05486486816389	0.19012	0.147763	-0.114542
Trial1	3	1	noBlindfold	clockwise	practice	Free	1	0.5	0	6.199539	0.39937	-1.4499	-2.0524	2.05486535706099	0.079907	-0.550451	-0.234326
Trial1	3	1	noBlindfold	clockwise	practice	Free	1	0.5	0	6.219543	0.39943	-1.45019	-2.05239	2.05485265803992	0.136507	0.058976	-0.298729
Trial1	3	1	noBlindfold	clockwise	practice	Free	1	0.5	0	6.239548	0.39953	-1.45	-2.05237	2.05482776217945	0.231747	0.634456	-0.233584
Trial1	3	1	noBlindfold	clockwise	practice	Free	1	0.5	0	6.259537	0.4	-1.45001	-2.05235	2.05478483275095	0.20122	-0.376879	-0.177604
Trial1	3	1	noBlindfold	clockwise	practice	Free	1	0.5	0	6.279541	0.40038	-1.45016	-2.05232	2.0547363670657	0.069681	0.397549	-0.032708
Trial1	3	1	noBlindfold	clockwise	practice	Free	1	0.5	0	6.299545	0.40075	-1.44988	-2.05228	2.05467845419076	0.072043	0.287428	0.0094547
Trial1	3	1	noBlindfold	clockwise	practice	Free	1	0.5	0	6.319534	0.40101	-1.44988	-2.05228	2.05466591311594	-0.045264	-0.448872	-0.050352
Trial1	3	1	noBlindfold	clockwise	practice	Free	1	0.5	0	6.339539	0.40116	-1.45015	-2.05227	2.05464868866997	-0.011361	-0.110235	-0.015684
Trial1	3	1	noBlindfold	clockwise	practice	Free	1	0.5	0	6.359543	0.4012	-1.44983	-2.05227	2.05464676509062	0.108418	-0.02998	-0.014384
Trial1	3	1	noBlindfold	clockwise	practice	Free	1	0.5	0	6.379547	0.40123	-1.45	-2.05228	2.05465532420313	0.153663	-0.440371	-0.020125
Trial1	3	1	noBlindfold	clockwise	practice	Free	1	0.5	0	6.399536	0.40129	-1.45016	-2.05228	2.05465244117873	0.063496	0.23676	0.00064254
Trial1	3	1	noBlindfold	clockwise	practice	Free	1	0.5	0	6.41954	0.40135	-1.44994	-2.05227	2.05463955787026	-0.017979	0.321289	0.026033
Trial1	3	1	noBlindfold	clockwise	practice	Free	1	0.5	0	6.439545	0.40136	-1.44987	-2.05228	2.05464908057444	-0.031184	-0.321947	-0.062943
Trial1	3	1	noBlindfold	clockwise	practice	Free	1	0.5	0	6.459534	0.40135	-1.45009	-2.05227	2.05463955787026	-0.040197	0.414453	0.027138
Trial1	3	1	noBlindfold	clockwise	practice	Free	1	0.5	0	6.479538	0.40135	-1.44986	-2.05228	2.05464955990195	0.027712	0.050429	0.0030622
Trial1	3	1	noBlindfold	clockwise	practice	Free	1	0.5	0	6.499542	0.40138	-1.44996	-2.05229	2.05465812124249	0.083309	-0.415001	-0.044627
Trial1	3	1	noBlindfold	clockwise	practice	Free	1	0.5	0	6.519547	0.40142	-1.45014	-2.05228	2.05464619990622	0.086271	0.080181	-0.010844
Trial1	3	1	noBlindfold	clockwise	practice	Free	1	0.5	0	6.539536	0.40148	-1.44999	-2.05228	2.05464332098738	0.043336	0.372087	0.045893
Trial1	3	1	noBlindfold	clockwise	practice	Free	1	0.5	0	6.55954	0.40151	-1.45007	-2.05228	2.05464188361256	-0.033553	-0.258384	-0.020995
Trial1	3	1	noBlindfold	clockwise	practice	Free	1	0.5	0	6.579544	0.40151	-1.4501	-2.05227	2.05463188154351	-0.01299	0.342526	0.013665
Trial1	3	1	noBlindfold	clockwise	practice	Free	1	0.5	0	6.599548	0.4015	-1.4499	-2.05227	2.05463236014604	0.050063	0.177397	-3.3757E-05
Trial1	3	1	noBlindfold	clockwise	practice	Free	1	0.5	0	6.619537	0.40151	-1.44994	-2.05228	2.05464188361256	0.070115	-0.351535	-0.045293
Trial1	3	1	noBlindfold	clockwise	practice	Free	1	0.5	0	6.639542	0.40155	-1.45013	-2.05226	2.0546199626831	0.081341	-0.021386	-0.0026788
Trial1	3	1	noBlindfold	clockwise	practice	Free	1	0.5	0	6.659546	0.40164	-1.44988	-2.05227	2.05462565412816	0.055259	-0.152679	-0.00047881
Trial1	3	1	noBlindfold	clockwise	practice	Free	1	0.5	0	6.679535	0.40166	-1.45003	-2.05227	2.05462469547592	-0.032809	-0.271093	-0.03778
Trial1	3	1	noBlindfold	clockwise	practice	Free	1	0.5	0	6.699539	0.40166	-1.4501	-2.05226	2.054614693372	-0.021974	0.253663	0.013221
Trial1	3	1	noBlindfold	clockwise	practice	Free	1	0.5	0	6.719543	0.40166	-1.44993	-2.05226	2.054614693372	0.017612	0.219729	0.02359
Trial1	3	1	noBlindfold	clockwise	practice	Free	1	0.5	0	6.739548	0.40167	-1.44992	-2.05227	2.05462421764912	0.077255	-0.30923	-0.022553
Trial1	3	1	noBlindfold	clockwise	practice	Free	1	0.5	0	6.759537	0.40173	-1.45005	-2.05226	2.05461134530828	0.063462	0.329801	0.0015112
Trial1	3	1	noBlindfold	clockwise	practice	Free	1	0.5	0	6.779541	0.40177	-1.44989	-2.05226	2.05460943278949	0.085458	-0.021494	0.0017286
Trial1	3	1	noBlindfold	clockwise	practice	Free	1	0.5	0	6.799545	0.40181	-1.45	-2.05226	2.05460752104745	0.032942	-0.271107	-0.017695
Trial1	3	1	noBlindfold	clockwise	practice	Free	1	0.5	0	6.819534	0.40183	-1.4501	-2.05226	2.05460656404374	0.008634	0.173258	0.023152
Trial1	3	1	noBlindfold	clockwise	practice	Free	1	0.5	0	6.839539	0.40183	-1.44995	-2.05226	2.05460656404374	-0.030118	0.20704	-0.0040094
Trial1	3	1	noBlindfold	clockwise	practice	Free	1	0.5	0	6.859543	0.40185	-1.45007	-2.05226	2.05460560865849	0.047709	-0.118742	-0.046398
Trial1	3	1	noBlindfold	clockwise	practice	Free	1	0.5	0	6.879547	0.40186	-1.45006	-2.05225	2.05459536774652	0.062761	0.287486	0.0090159
Trial1	3	1	noBlindfold	clockwise	practice	Free	1	0.5	0	6.899536	0.40191	-1.44991	-2.05225	2.05459298107539	0.079266	0.0081272	0.035065
Trial1	3	1	noBlindfold	clockwise	practice	Free	1	0.5	0	6.91954	0.40196	-1.44998	-2.05226	2.05460035679965	0.054872	-0.309212	-0.012399
Trial1	3	1	noBlindfold	clockwise	practice	Free	1	0.5	0	6.939545	0.402	-1.45009	-2.05226	2.05459845016959	0.0097943	0.080154	-0.002018
Trial1	3	1	noBlindfold	clockwise	practice	Free	1	0.5	0	6.959534	0.402	-1.44992	-2.05226	2.05459845016959	0.0063861	-0.173828	-0.021231
Trial1	3	1	noBlindfold	clockwise	practice	Free	1	0.5	0	6.979538	0.40202	-1.45005	-2.05226	2.0545974964348	0.046793	-0.169534	-0.029616
Trial1	3	1	noBlindfold	clockwise	practice	Free	1	0.5	0	6.999542	0.40202	-1.45006	-2.05226	2.0545974964348	0.087679	0.232476	0.027124
Trial1	3	1	noBlindfold	clockwise	practice	Free	1	0.5	0	7.019547	0.40206	-1.44993	-2.05225	2.05458582407788	0.062657	0.101232	0.0090157
Trial1	3	1	noBlindfold	clockwise	practice	Free	1	0.5	0	7.039536	0.40211	-1.44996	-2.05226	2.05459320632141	0.032358	-0.241514	-0.0093072
Trial1	3	1	noBlindfold	clockwise	practice	Free	1	0.5	0	7.05954	0.4022	-1.45001	-2.05225	2.05457915606076	-1.9435E-05	0.228215	0.014317
Trial1	3	1	noBlindfold	clockwise	practice	Free	1	0.5	0	7.079544	0.4022	-1.44992	-2.05226	2.05458892014173	0.014355	-0.110355	-0.0059961
Trial1	3	1	noBlindfold	clockwise	practice	Free	1	0.5	0	7.099548	0.4022	-1.45003	-2.05226	2.05458892014173	0.049489	-0.203401	0.0041632
Trial1	3	1	noBlindfold	clockwise	practice	Free	1	0.5	0	7.119537	0.40221	-1.45006	-2.05225	2.0545786794287	0.050103	0.164769	-0.0084216
Trial1	3	1	noBlindfold	clockwise	practice	Free	1	0.5	0	7.139542	0.40223	-1.44995	-2.05225	2.05457772772884	0.079322	0.130859	0.014096
Trial1	3	1	noBlindfold	clockwise	practice	Free	1	0.5	0	7.159546	0.40231	-1.45006	-2.05225	2.05457392145435	0.022762	-0.034119	0.019619
Trial1	3	1	noBlindfold	clockwise	practice	Free	1	0.5	0	7.179535	0.40234	-1.45002	-2.05225	2.05457249614259	0.017683	0.198596	0.0152
Trial1	3	1	noBlindfold	clockwise	practice	Free	1	0.5	0	7.199539	0.40235	-1.44993	-2.05225	2.05457202019137	0.0062208	-0.076503	-0.022775
Trial1	3	1	noBlindfold	clockwise	practice	Free	1	0.5	0	7.219543	0.40236	-1.45001	-2.05225	2.05457154570515	0.032467	-0.211874	-0.013497
Trial1	3	1	noBlindfold	clockwise	practice	Free	1	0.5	0	7.239548	0.40236	-1.45006	-2.05224	2.05456154343892	0.035442	0.101294	0.016088
Trial1	3	1	noBlindfold	clockwise	practice	Free	1	0.5	0	7.259537	0.40241	-1.44995	-2.05224	2.05455916747558	0.080688	-0.173817	0.0015158
Trial1	3	1	noBlindfold	clockwise	practice	Free	1	0.5	0	7.279541	0.40246	-1.45005	-2.05224	2.05455679414157	0.089353	-0.089134	0.014102
Trial1	3	1	noBlindfold	clockwise	practice	Free	1	0.5	0	7.299545	0.40249	-1.45003	-2.05224	2.05455536817744	0.040243	0.190139	0.011448
Trial1	3	1	noBlindfold	clockwise	practice	Free	1	0.5	0	7.319534	0.40253	-1.44994	-2.05224	2.0545534718152	0.021832	-0.021485	0.019614
Trial1	3	1	noBlindfold	clockwise	practice	Free	1	0.5	0	7.339539	0.40254	-1.44999	-2.05224	2.05455299678556	0.053144	-0.182258	0.0085798
Trial1	3	1	noBlindfold	clockwise	practice	Free	1	0.5	0	7.359543	0.40256	-1.44998	-2.05223	2.05454180782314	0.058197	0.135103	0.01233
Trial1	3	1	noBlindfold	clockwise	practice	Free	1	0.5	0	7.379547	0.40258	-1.44995	-2.05223	2.0545408580997	0.076794	-0.161124	-0.011292
Trial1	3	1	noBlindfold	clockwise	practice	Free	1	0.5	0	7.399536	0.40262	-1.45004	-2.05224	2.05454920395162	0.089484	-0.080676	0.0019599
Trial1	3	1	noBlindfold	clockwise	practice	Free	1	0.5	0	7.41954	0.40267	-1.45003	-2.05223	2.05453659240192	0.035299	0.160523	0.016085
Trial1	3	1	noBlindfold	clockwise	practice	Free	1	0.5	0	7.439545	0.40272	-1.44995	-2.05223	2.05453422536719	0.012858	0.041994	0.019171
Trial1	3	1	noBlindfold	clockwise	practice	Free	1	0.5	0	7.459534	0.40277	-1.45005	-2.05223	2.05453185813513	0.021317	0.063205	0.0026158
Trial1	3	1	noBlindfold	clockwise	practice	Free	1	0.5	0	7.479538	0.40278	-1.44999	-2.05222	2.05452138331763	0.021307	0.164731	0.028004
Trial1	3	1	noBlindfold	clockwise	practice	Free	1	0.5	0	7.499542	0.40279	-1.44995	-2.05223	2.05453091186438	0.049424	-0.097653	-0.012619
Trial1	3	1	noBlindfold	clockwise	practice	Free	1	0.5	0	7.519547	0.40283	-1.45002	-2.05222	2.05451901894054	0.061905	-0.118775	0.017413
Trial1	3	1	noBlindfold	clockwise	practice	Free	1	0.5	0	7.539536	0.40287	-1.45004	-2.05221	2.05450712395616	0.062516	0.135129	-0.020343
Trial1	3	1	noBlindfold	clockwise	practice	Free	1	0.5	0	7.55954	0.40296	-1.44998	-2.05221	2.05450287089155	0.037707	-0.156885	-0.0093098
Trial1	3	1	noBlindfold	clockwise	practice	Free	1	0.5	0	7.579544	0.40299	-1.45005	-2.05221	2.05450145501572	-0.0069521	-0.00028158	-0.032273
Trial1	3	1	noBlindfold	clockwise	practice	Free	1	0.5	0	7.599548	0.403	-1.45	-2.05221	2.05450098221607	0.012967	0.14357	0.014533
Trial1	3	1	noBlindfold	clockwise	practice	Free	1	0.5	0	7.619537	0.40301	-1.44996	-2.05221	2.05450051087204	0.057402	-0.084961	0.017188
Trial1	3	1	noBlindfold	clockwise	practice	Free	1	0.5	0	7.639542	0.40304	-1.45002	-2.05221	2.05449909291093	0.07579	-0.118782	0.0054908
Trial1	3	1	noBlindfold	clockwise	practice	Free	1	0.5	0	7.659546	0.40314	-1.44997	-2.0522	2.05448461227237	0.060336	0.113934	0.046771
Trial1	3	1	noBlindfold	clockwise	practice	Free	1	0.5	0	7.679535	0.40319	-1.44997	-2.0522	2.05448225661082	0.026651	-0.127269	0.0072476
Trial1	3	1	noBlindfold	clockwise	practice	Free	1	0.5	0	7.699539	0.40323	-1.45004	-2.0522	2.05448037098976	0.036162	0.0039477	-0.0048925
Trial1	3	1	noBlindfold	clockwise	practice	Free	1	0.5	0	7.719543	0.40324	-1.45001	-2.05219	2.0544698982904	-0.0019098	0.130877	0.043671
Trial1	3	1	noBlindfold	clockwise	practice	Free	1	0.5	0	7.739548	0.40326	-1.44996	-2.0522	2.05447895903868	0.041218	-0.00032913	-0.017261
Trial1	3	1	noBlindfold	clockwise	practice	Free	1	0.5	0	7.759537	0.40332	-1.45003	-2.0522	2.05447613364127	0.045006	0.067416	-0.011956
Trial1	3	1	noBlindfold	clockwise	practice	Free	1	0.5	0	7.779541	0.40337	-1.44998	-2.05219	2.05446377985078	0.048808	0.092774	0.0083532
Trial1	3	1	noBlindfold	clockwise	practice	Free	1	0.5	0	7.799545	0.40343	-1.44997	-2.05219	2.0544609576462	0.012611	-0.11458	0.019166
Trial1	3	1	noBlindfold	clockwise	practice	Free	1	0.5	0	7.819534	0.40348	-1.45003	-2.05219	2.05445860901246	0.034825	-0.038379	0.020275
Trial1	3	1	noBlindfold	clockwise	practice	Free	1	0.5	0	7.839539	0.40352	-1.45001	-2.05219	2.05445672901955	0.013015	0.139337	0.010777
Trial1	3	1	noBlindfold	clockwise	practice	Free	1	0.5	0	7.859543	0.40357	-1.45	-2.05219	2.05445438257047	0.040288	-0.139958	-0.00047781
Trial1	3	1	noBlindfold	clockwise	practice	Free	1	0.5	0	7.879547	0.4036	-1.45003	-2.05219	2.05445297416461	0.083881	0.050485	0.018518
Trial1	3	1	noBlindfold	clockwise	practice	Free	1	0.5	0	7.899536	0.40366	-1.44998	-2.05218	2.05444015749835	0.047684	0.097008	0.029328
Trial1	3	1	noBlindfold	clockwise	practice	Free	1	0.5	0	7.91954	0.40371	-1.44997	-2.05218	2.05443781303888	0.079199	-0.072265	0.014101
Trial1	3	1	noBlindfold	clockwise	practice	Free	1	0.5	0	7.939545	0.40378	-1.45003	-2.05217	2.05442453052368	0.036834	-0.012992	-0.0097527
Trial1	3	1	noBlindfold	clockwise	practice	Free	1	0.5	0	7.959534	0.40388	-1.44997	-2.05217	2.05441985002075	0.017576	0.016597	-0.0020312
Trial1	3	1	noBlindfold	clockwise	practice	Free	1	0.5	0	7.979538	0.40391	-1.44999	-2.05217	2.05441844611975	0.062638	-0.131498	-0.0035622
Trial1	3	1	noBlindfold	clockwise	practice	Free	1	0.5	0	7.999542	0.40395	-1.45003	-2.05217	2.05441657725446	0.08485	0.033557	-0.002453
Trial1	3	1	noBlindfold	clockwise	practice	Free	1	0.5	0	8.019547	0.40399	-1.44999	-2.05216	2.05440470374002	0.030664	0.097009	0.00018733
Trial1	3	1	noBlindfold	clockwise	practice	Free	1	0.5	0	8.039536	0.40405	-1.44997	-2.05216	2.05440189956857	0.049683	-0.093426	-0.01262
Trial1	3	1	noBlindfold	clockwise	practice	Free	1	0.5	0	8.05954	0.40416	-1.45002	-2.05215	2.05438676369832	0.031258	0.105488	-0.00092391
Trial1	3	1	noBlindfold	clockwise	practice	Free	1	0.5	0	8.079544	0.4042	-1.44997	-2.05214	2.05437489559061	0.030203	0.02506	0.020047
Trial1	3	1	noBlindfold	clockwise	practice	Free	1	0.5	0	8.099548	0.40423	-1.44999	-2.05214	2.05437349633337	0.066586	-0.110346	0.0050448
Trial1	3	1	noBlindfold	clockwise	practice	Free	1	0.5	0	8.119537	0.40428	-1.45003	-2.05214	2.05437116567296	0.071225	0.033551	0.0010727
Trial1	3	1	noBlindfold	clockwise	practice	Free	1	0.5	0	8.139542	0.40433	-1.44999	-2.05213	2.05435883351096	0.042447	0.088544	0.041685
Trial1	3	1	noBlindfold	clockwise	practice	Free	1	0.5	0	8.159546	0.40446	-1.45001	-2.05213	2.05435278510211	0.022927	-0.08918	-0.013956
Trial1	3	1	noBlindfold	clockwise	practice	Free	1	0.5	0	8.179535	0.40451	-1.45002	-2.05212	2.05434045587442	0.039439	0.063164	0.012101
Trial1	3	1	noBlindfold	clockwise	practice	Free	1	0.5	0	8.199539	0.40456	-1.44998	-2.05212	2.05433813337761	0.038805	0.025058	0.024683
Trial1	3	1	noBlindfold	clockwise	practice	Free	1	0.5	0	8.219543	0.40459	-1.44999	-2.05212	2.05433673935459	0.051038	-0.080728	-0.041989
Trial1	3	1	noBlindfold	clockwise	practice	Free	1	0.5	0	8.239548	0.40463	-1.45002	-2.05211	2.05432487947613	0.058448	0.016621	-0.01218
Trial1	3	1	noBlindfold	clockwise	practice	Free	1	0.5	0	8.259537	0.40472	-1.44997	-2.0521	2.05431070033864	0.044878	-0.038421	-0.0086563
Trial1	3	1	noBlindfold	clockwise	practice	Free	1	0.5	0	8.279541	0.40478	-1.45001	-2.0521	2.05430792013067	0.032581	-0.08072	-0.030298
Trial1	3	1	noBlindfold	clockwise	practice	Free	1	0.5	0	8.299545	0.40484	-1.45002	-2.05209	2.05429513607696	0.01672	0.05047	0.019372
Trial1	3	1	noBlindfold	clockwise	practice	Free	1	0.5	0	8.319534	0.40489	-1.44998	-2.05208	2.05428305549748	0.013526	0.012363	-0.0060208
Trial1	3	1	noBlindfold	clockwise	practice	Free	1	0.5	0	8.339539	0.40494	-1.44999	-2.05208	2.05428074218028	0.036579	-0.097657	-0.021686
Trial1	3	1	noBlindfold	clockwise	practice	Free	1	0.5	0	8.359543	0.40502	-1.45	-2.05208	2.05427704091621	0.022594	0.113938	-0.0097712
Trial1	3	1	noBlindfold	clockwise	practice	Free	1	0.5	0	8.379547	0.40507	-1.44998	-2.05208	2.05427472937775	0.071259	-0.025724	-0.0031281
Trial1	3	1	noBlindfold	clockwise	practice	Free	1	0.5	0	8.399536	0.40512	-1.45	-2.05209	2.05428218516054	0.044369	-0.063794	-0.00026741
Trial1	3	1	noBlindfold	clockwise	practice	Free	1	0.5	0	8.41954	0.40519	-1.45002	-2.05209	2.05427895303767	0.039914	0.058932	-0.00048752
Trial1	3	1	noBlindfold	clockwise	practice	Free	1	0.5	0	8.439545	0.40525	-1.44999	-2.05207	2.05425641607413	0.022967	0.050451	-0.018159
Trial1	3	1	noBlindfold	clockwise	practice	Free	1	0.5	0	8.459534	0.40535	-1.45002	-2.05207	2.05425180673759	0.061476	-0.021474	0.013206
Trial1	3	1	noBlindfold	clockwise	practice	Free	1	0.5	0	8.479538	0.4054	-1.45	-2.05206	2.05423950161984	0.053207	0.075845	0.00017371
Trial1	3	1	noBlindfold	clockwise	practice	Free	1	0.5	0	8.499542	0.40545	-1.44998	-2.05206	2.05423719791765	0.03034	-0.034193	0.012089
Trial1	3	1	noBlindfold	clockwise	practice	Free	1	0.5	0	8.519547	0.40552	-1.45	-2.05206	2.05423397697103	0.035399	-0.055338	-0.012186
Trial1	3	1	noBlindfold	clockwise	practice	Free	1	0.5	0	8.539536	0.4056	-1.45002	-2.05205	2.05422005841864	0.073916	0.033536	0.030651
Trial1	3	1	noBlindfold	clockwise	practice	Free	1	0.5	0	8.55954	0.40577	-1.44998	-2.05204	2.05420225190245	0.0040451	-0.063813	0.0019173
Trial1	3	1	noBlindfold	clockwise	practice	Free	1	0.5	0	8.579544	0.40583	-1.45002	-2.05203	2.05418973457908	0.026051	-0.0087837	-0.021469
Trial1	3	1	noBlindfold	clockwise	practice	Free	1	0.5	0	8.599548	0.40588	-1.45002	-2.05196	2.0541174225827	0.027123	0.012375	0.074553
Trial1	3	1	noBlindfold	clockwise	practice	Free	1	0.5	0	8.619537	0.40593	-1.45001	-2.05182	2.05397532693996	0.020567	-0.08495	0.116248
Trial1	3	1	noBlindfold	clockwise	practice	Free	1	0.5	0	8.639542	0.40598	-1.45004	-2.05146	2.05361340123334	0.025217	-0.169545	0.112243
Trial1	3	1	noBlindfold	clockwise	practice	Free	1	0.5	0	8.659546	0.40608	-1.45003	-2.05129	2.05343901143622	-0.032174	-0.025628	0.012606
Trial1	3	1	noBlindfold	clockwise	practice	Free	1	0.5	0	8.679535	0.4061	-1.45004	-2.05114	2.05328828849714	-0.125887	-0.304882	0.104615
Trial1	3	1	noBlindfold	clockwise	practice	Free	1	0.5	0	8.699539	0.40604	-1.45012	-2.05105	2.05320124462358	-0.225967	-0.440205	0.057529
Trial1	3	1	noBlindfold	clockwise	practice	Free	1	0.5	0	8.719543	0.40588	-1.45018	-2.05098	2.05313855189888	-0.3258	-0.368153	0.0062455
Trial1	3	1	noBlindfold	clockwise	practice	Free	1	0.5	0	8.739548	0.40554	-1.45017	-2.05128	2.05345377860842	-0.412299	-0.249583	-0.13266
Trial1	3	1	noBlindfold	clockwise	practice	Free	1	0.5	0	8.759537	0.40414	-1.45008	-2.0518	2.05403807812631	-0.298769	-0.016746	-0.349679
Trial1	3	1	noBlindfold	clockwise	practice	Free	1	0.5	0	8.779541	0.40309	-1.45	-2.05218	2.05446696568502	-0.267017	0.072105	-0.360564
Trial1	3	1	noBlindfold	clockwise	practice	Free	1	0.5	0	8.799545	0.40184	-1.44994	-2.05233	2.05467610348561	-0.271869	0.033999	-0.352251
Trial1	3	1	noBlindfold	clockwise	practice	Free	1	0.5	0	8.819534	0.40034	-1.44997	-2.05243	2.05484832771852	-0.313395	0.021303	-0.396022
Trial1	3	1	noBlindfold	clockwise	practice	Free	1	0.5	0	8.839539	0.3986	-1.44998	-2.05266	2.05516300852007	-0.42925	0.16093	-0.494479
Trial1	3	1	noBlindfold	clockwise	practice	Free	1	0.5	0	8.859543	0.39409	-1.44988	-2.05279	2.0555202288553	-0.484043	0.211576	-0.660597
Trial1	3	1	noBlindfold	clockwise	practice	Free	1	0.5	0	8.879547	0.39138	-1.44987	-2.05293	2.05580139768774	-0.395491	0.245365	-0.651935
Trial1	3	1	noBlindfold	clockwise	practice	Free	1	0.5	0	8.899536	0.38839	-1.44988	-2.05309	2.05612152641516	-0.334812	0.190286	-0.572647
Trial1	3	1	noBlindfold	clockwise	practice	Free	1	0.5	0	8.91954	0.38516	-1.4499	-2.05324	2.05644887951001	-0.167474	0.071752	-0.58189
Trial1	3	1	noBlindfold	clockwise	practice	Free	1	0.5	0	8.939545	0.38196	-1.44994	-2.05354	2.05692973548285	-0.010915	0.037879	-0.599653
Trial1	3	1	noBlindfold	clockwise	practice	Free	1	0.5	0	8.959534	0.37575	-1.44996	-2.05368	2.05743514352823	0.024418	0.080144	-0.698892
Trial1	3	1	noBlindfold	clockwise	practice	Free	1	0.5	0	8.979538	0.37258	-1.44996	-2.05382	2.05776893699482	-0.074779	0.042041	-0.871634
Trial1	3	1	noBlindfold	clockwise	practice	Free	1	0.5	0	8.999542	0.36967	-1.44998	-2.05396	2.05809060811226	-0.093844	-0.034131	-0.948141
Trial1	3	1	noBlindfold	clockwise	practice	Free	1	0.5	0	9.019547	0.36663	-1.45003	-2.0541	2.05842525260444	-0.076397	-0.110284	-0.947297
Trial1	3	1	noBlindfold	clockwise	practice	Free	1	0.5	0	9.039536	0.36352	-1.45007	-2.05435	2.0588784063095	0.014922	-0.28373	-0.905314
Trial1	3	1	noBlindfold	clockwise	practice	Free	1	0.5	0	9.05954	0.35781	-1.45015	-2.05447	2.0593846739903	-0.011279	-0.275103	-1.133476
Trial1	3	1	noBlindfold	clockwise	practice	Free	1	0.5	0	9.079544	0.35517	-1.45016	-2.05459	2.05968826268116	-0.329749	-0.478129	-1.395455
Trial1	3	1	noBlindfold	clockwise	practice	Free	1	0.5	0	9.099548	0.35233	-1.45022	-2.05474	2.06003949200974	-0.857434	-0.596587	-1.460302
Trial1	3	1	noBlindfold	clockwise	practice	Free	1	0.5	0	9.119537	0.34888	-1.45028	-2.05494	2.06048916512811	-1.381233	-0.431527	-1.516086
Trial1	3	1	noBlindfold	clockwise	practice	Free	1	0.5	0	9.139542	0.3442	-1.45022	-2.05554	2.06143583572537	-1.795405	-0.092905	-1.537049
Trial1	3	1	noBlindfold	clockwise	practice	Free	1	0.5	0	9.159546	0.32999	-1.44994	-2.05594	2.06295741485417	-2.334907	-0.020976	-1.694474
Trial1	3	1	noBlindfold	clockwise	practice	Free	1	0.5	0	9.179535	0.31978	-1.44995	-2.05639	2.06427209372907	-2.289045	0.084812	-2.106711
Trial1	3	1	noBlindfold	clockwise	practice	Free	1	0.5	0	9.199539	0.30827	-1.45001	-2.05692	2.0658365106279	-2.309163	-0.346796	-2.60325
Trial1	3	1	noBlindfold	clockwise	practice	Free	1	0.5	0	9.219543	0.29414	-1.45016	-2.05746	2.06773288705249	-2.006041	-0.676809	-3.218621
Trial1	3	1	noBlindfold	clockwise	practice	Free	1	0.5	0	9.239548	0.27887	-1.45035	-2.05858	2.07042284535829	-1.889925	-1.277725	-3.509296
Trial1	3	1	noBlindfold	clockwise	practice	Free	1	0.5	0	9.259537	0.24477	-1.45067	-2.05914	2.07489753032031	-2.100216	-1.176162	-3.989955
Trial1	3	1	noBlindfold	clockwise	practice	Free	1	0.5	0	9.279541	0.22525	-1.45062	-2.05968	2.07792425471782	-2.474714	-1.091526	-3.99079
Trial1	3	1	noBlindfold	clockwise	practice	Free	1	0.5	0	9.299545	0.20467	-1.45057	-2.06024	2.08129978451428	-2.604681	-1.163466	-4.180679
Trial1	3	1	noBlindfold	clockwise	practice	Free	1	0.5	0	9.319534	0.18153	-1.45058	-2.06075	2.08521311515683	-2.833436	-1.24387	-4.228502
Trial1	3	1	noBlindfold	clockwise	practice	Free	1	0.5	0	9.339539	0.15705	-1.45061	-2.06165	2.08997980167989	-2.977442	-1.298884	-4.32739
Trial1	3	1	noBlindfold	clockwise	practice	Free	1	0.5	0	9.359543	0.10146	-1.4507	-2.06197	2.10013199395977	-2.643546	-1.633196	-4.546211
Trial1	3	1	noBlindfold	clockwise	practice	Free	1	0.5	0	9.379547	0.071527	-1.45077	-2.0622	2.10624268326928	-2.583712	-1.717832	-4.711822
Trial1	3	1	noBlindfold	clockwise	practice	Free	1	0.5	0	9.399536	0.038231	-1.45085	-2.0623	2.11336503287846	-2.317983	-1.810932	-4.792197
Trial1	3	1	noBlindfold	clockwise	practice	Free	1	0.5	0	9.41954	0.0067084	-1.4509	-2.06226	2.12043710889979	-1.820302	-1.836322	-5.055795
Trial1	3	1	noBlindfold	clockwise	practice	Free	1	0.5	0	9.439545	-0.026491	-1.45092	-2.06174	2.12790137896244	-1.547861	-1.85325	-5.234141
Trial1	3	1	noBlindfold	clockwise	practice	Free	1	0.5	0	9.459534	-0.095797	-1.45094	-2.06129	2.14566787692412	-1.07222	-2.009826	-5.588124
Trial1	3	1	noBlindfold	clockwise	practice	Free	1	0.5	0	9.479538	-0.12838	-1.45099	-2.0607	2.15437825526001	-1.016249	-2.157939	-5.4086
Trial1	3	1	noBlindfold	clockwise	practice	Free	1	0.5	0	9.499542	-0.16173	-1.45107	-2.05997	2.16364589550623	-0.75329	-2.280661	-5.384932
Trial1	3	1	noBlindfold	clockwise	practice	Free	1	0.5	0	9.519547	-0.19457	-1.45113	-2.05911	2.17309943613627	-0.44966	-2.251039	-5.38115
Trial1	3	1	noBlindfold	clockwise	practice	Free	1	0.5	0	9.539536	-0.22762	-1.45114	-2.05709	2.18198311674798	-0.500734	-2.145244	-5.446158
Trial1	3	1	noBlindfold	clockwise	practice	Free	1	0.5	0	9.55954	-0.29069	-1.45108	-2.05594	2.20274387732832	-0.695578	-2.166403	-5.364865
Trial1	3	1	noBlindfold	clockwise	practice	Free	1	0.5	0	9.579544	-0.3219	-1.4511	-2.05467	2.21295928085872	-0.668931	-2.318748	-5.279923
Trial1	3	1	noBlindfold	clockwise	practice	Free	1	0.5	0	9.599548	-0.35155	-1.45114	-2.05336	2.22293153359076	-0.526855	-2.314516	-5.255069
Trial1	3	1	noBlindfold	clockwise	practice	Free	1	0.5	0	9.619537	-0.38045	-1.45114	-2.05198	2.23289368699786	-0.55463	-2.208721	-5.151834
Trial1	3	1	noBlindfold	clockwise	practice	Free	1	0.5	0	9.639542	-0.40867	-1.45109	-2.04897	2.24141901020916	-0.684197	-2.115621	-5.241722
Trial1	3	1	noBlindfold	clockwise	practice	Free	1	0.5	0	9.659546	-0.46339	-1.45115	-2.04739	2.26272536614659	-1.030973	-2.500715	-5.685072
Trial1	3	1	noBlindfold	clockwise	practice	Free	1	0.5	0	9.679535	-0.49085	-1.45123	-2.04575	2.2730766169553	-1.137836	-2.420311	-5.739345
Trial1	3	1	noBlindfold	clockwise	practice	Free	1	0.5	0	9.699539	-0.51716	-1.45122	-2.04397	2.28307408777462	-1.27244	-2.251039	-5.652301
Trial1	3	1	noBlindfold	clockwise	practice	Free	1	0.5	0	9.719543	-0.54408	-1.45115	-2.04211	2.29353792217208	-1.306618	-2.238343	-5.545961
Trial1	3	1	noBlindfold	clockwise	practice	Free	1	0.5	0	9.739548	-0.57094	-1.45115	-2.03822	2.30244500464843	-1.588754	-2.517642	-5.485057
Trial1	3	1	noBlindfold	clockwise	practice	Free	1	0.5	0	9.759537	-0.62264	-1.45124	-2.03612	2.32510322391268	-1.88998	-2.433006	-5.795132
Trial1	3	1	noBlindfold	clockwise	practice	Free	1	0.5	0	9.779541	-0.65	-1.45123	-2.03392	2.33652107065239	-1.704548	-2.449933	-6.254738
Trial1	3	1	noBlindfold	clockwise	practice	Free	1	0.5	0	9.799545	-0.67663	-1.45124	-2.03158	2.34771705793958	-1.559672	-2.534569	-6.382503
Trial1	3	1	noBlindfold	clockwise	practice	Free	1	0.5	0	9.819534	-0.70396	-1.45129	-2.02922	2.35950289605608	-1.587281	-2.754623	-6.330128
Trial1	3	1	noBlindfold	clockwise	practice	Free	1	0.5	0	9.839539	-0.73033	-1.4514	-2.02428	2.36884395689967	-1.549938	-3.088935	-6.136252
Trial1	3	1	noBlindfold	clockwise	practice	Free	1	0.5	0	9.859543	-0.78286	-1.45171	-2.02179	2.39444453825571	-1.448877	-3.75756	-6.610145
Trial1	3	1	noBlindfold	clockwise	practice	Free	1	0.5	0	9.879547	-0.80792	-1.45184	-2.0192	2.40578964527928	-1.699764	-3.677155	-6.950387
Trial1	3	1	noBlindfold	clockwise	practice	Free	1	0.5	0	9.899536	-0.8333	-1.45184	-2.01655	2.41747037959499	-1.885189	-3.520579	-7.292914
Trial1	3	1	noBlindfold	clockwise	practice	Free	1	0.5	0	9.91954	-0.85838	-1.45179	-2.01403	2.42930296073724	-1.791396	-3.575592	-7.5494
Trial1	3	1	noBlindfold	clockwise	practice	Free	1	0.5	0	9.939545	-0.88165	-1.4518	-2.00865	2.43795646472124	-1.822651	-3.901441	-7.533717
Trial1	3	1	noBlindfold	clockwise	practice	Free	1	0.5	0	9.959534	-0.92923	-1.45206	-2.00596	2.46304157348768	-1.960482	-4.269607	-7.245565
Trial1	3	1	noBlindfold	clockwise	practice	Free	1	0.5	0	9.979538	-0.95218	-1.45215	-2.00324	2.47422670058221	-2.027058	-4.565833	-7.551728
Trial1	3	1	noBlindfold	clockwise	practice	Free	1	0.5	0	9.999542	-0.97471	-1.45226	-2.00046	2.48527872698678	-1.896445	-4.773192	-7.695651
Trial1	3	1	noBlindfold	clockwise	practice	Free	1	0.5	0	10.01955	-0.99729	-1.45236	-1.99778	2.49659821680296	-1.799727	-4.845132	-7.853172
Trial1	3	1	noBlindfold	clockwise	practice	Free	1	0.5	0	10.03954	-1.01855	-1.45243	-1.99226	2.50501387597767	-2.34361	-4.891682	-7.88032
Trial1	3	1	noBlindfold	clockwise	practice	Free	1	0.5	0	10.05954	-1.06042	-1.45242	-1.98936	2.52833221695957	-2.657317	-5.005941	-7.610082
Trial1	3	1	noBlindfold	clockwise	practice	Free	1	0.5	0	10.07954	-1.0827	-1.4525	-1.98651	2.53991367318767	-2.437654	-5.179444	-7.419256
Trial1	3	1	noBlindfold	clockwise	practice	Free	1	0.5	0	10.09955	-1.10353	-1.45257	-1.98371	2.55076727886246	-2.473446	-5.293703	-7.665082
Trial1	3	1	noBlindfold	clockwise	practice	Free	1	0.5	0	10.11954	-1.12356	-1.45261	-1.98063	2.56102367678435	-2.765843	-5.213299	-7.968905
Trial1	3	1	noBlindfold	clockwise	practice	Free	1	0.5	0	10.13954	-1.14587	-1.45259	-1.97491	2.57082818359657	-2.553634	-5.103272	-8.146878
Trial1	3	1	noBlindfold	clockwise	practice	Free	1	0.5	0	10.15955	-1.18441	-1.45255	-1.97191	2.59338890542187	-2.428237	-5.183676	-7.356337
Trial1	3	1	noBlindfold	clockwise	practice	Free	1	0.5	0	10.17953	-1.20446	-1.45256	-1.96892	2.60419459843887	-3.126	-5.086345	-7.434243
Trial1	3	1	noBlindfold	clockwise	practice	Free	1	0.5	0	10.19954	-1.22412	-1.45252	-1.96576	2.61472793897512	-3.167684	-4.823973	-8.107142
Trial1	3	1	noBlindfold	clockwise	practice	Free	1	0.5	0	10.21954	-1.2445	-1.45242	-1.96266	2.62589300547706	-2.694614	-4.586992	-8.741618
Trial1	3	1	noBlindfold	clockwise	practice	Free	1	0.5	0	10.23955	-1.26423	-1.45232	-1.95625	2.6342782466434	-2.641086	-4.586992	-8.883102
Trial1	3	1	noBlindfold	clockwise	practice	Free	1	0.5	0	10.25954	-1.30393	-1.45222	-1.95323	2.65881009636328	-2.006573	-4.481197	-8.308597
Trial1	3	1	noBlindfold	clockwise	practice	Free	1	0.5	0	10.27954	-1.32218	-1.45224	-1.95042	2.66917184421328	-1.849104	-4.688556	-8.238103
Trial1	3	1	noBlindfold	clockwise	practice	Free	1	0.5	0	10.29955	-1.33898	-1.45231	-1.94757	2.67859599483426	-1.812467	-4.938232	-8.189497
Trial1	3	1	noBlindfold	clockwise	practice	Free	1	0.5	0	10.31953	-1.35576	-1.45244	-1.9449	2.68821153306807	-2.300464	-5.111736	-7.798501
Trial1	3	1	noBlindfold	clockwise	practice	Free	1	0.5	0	10.33954	-1.37132	-1.45255	-1.93938	2.69500158703964	-2.975466	-5.141358	-8.003861
Trial1	3	1	noBlindfold	clockwise	practice	Free	1	0.5	0	10.35954	-1.40297	-1.45254	-1.93645	2.71498310771581	-3.914311	-4.938232	-8.113024
Trial1	3	1	noBlindfold	clockwise	practice	Free	1	0.5	0	10.37955	-1.41998	-1.45248	-1.93322	2.72463990489811	-4.133584	-4.908609	-8.021588
Trial1	3	1	noBlindfold	clockwise	practice	Free	1	0.5	0	10.39954	-1.43688	-1.45246	-1.92977	2.73413896295004	-4.239091	-5.082113	-8.073391
Trial1	3	1	noBlindfold	clockwise	practice	Free	1	0.5	0	10.41954	-1.45638	-1.45252	-1.92612	2.74542549733955	-4.301445	-5.268312	-8.418168
Trial1	3	1	noBlindfold	clockwise	practice	Free	1	0.5	0	10.43954	-1.47618	-1.45261	-1.91891	2.75454223310962	-3.872219	-5.344485	-8.957154
Trial1	3	1	noBlindfold	clockwise	practice	Free	1	0.5	0	10.45953	-1.51436	-1.45276	-1.91525	2.77953743620058	-3.174687	-5.602624	-9.875569
Trial1	3	1	noBlindfold	clockwise	practice	Free	1	0.5	0	10.47954	-1.53396	-1.45277	-1.91144	2.79116394180135	-3.641271	-5.441816	-10.0642
Trial1	3	1	noBlindfold	clockwise	practice	Free	1	0.5	0	10.49954	-1.5529	-1.45271	-1.90781	2.80252334948456	-3.784437	-5.213299	-10.33588
Trial1	3	1	noBlindfold	clockwise	practice	Free	1	0.5	0	10.51955	-1.57132	-1.45264	-1.90389	2.81339019980325	-3.914078	-5.306398	-10.37883
Trial1	3	1	noBlindfold	clockwise	practice	Free	1	0.5	0	10.53954	-1.59094	-1.45263	-1.89596	2.82253331217659	-4.13075	-5.407962	-10.32636
Trial1	3	1	noBlindfold	clockwise	practice	Free	1	0.5	0	10.55954	-1.62986	-1.45279	-1.8918	2.84872089035241	-4.006941	-5.649174	-10.23491
Trial1	3	1	noBlindfold	clockwise	practice	Free	1	0.5	0	10.57954	-1.64988	-1.45283	-1.88783	2.8610987232842	-4.154985	-5.848069	-10.17449
Trial1	3	1	noBlindfold	clockwise	practice	Free	1	0.5	0	10.59955	-1.66876	-1.45288	-1.88362	2.87255019053121	-3.869796	-5.818446	-9.859538
Trial1	3	1	noBlindfold	clockwise	practice	Free	1	0.5	0	10.61954	-1.68855	-1.45297	-1.87958	2.88488685002493	-3.55897	-6.101977	-10.2182
Trial1	3	1	noBlindfold	clockwise	practice	Free	1	0.5	0	10.63954	-1.7073	-1.45304	-1.87154	2.89393069113981	-3.681432	-6.097745	-10.60104
Trial1	3	1	noBlindfold	clockwise	practice	Free	1	0.5	0	10.65955	-1.74397	-1.45297	-1.86745	2.91937853368922	-3.68346	-5.805751	-10.45229
Trial1	3	1	noBlindfold	clockwise	practice	Free	1	0.5	0	10.67953	-1.76232	-1.45296	-1.86376	2.93115894291416	-3.603201	-6.072354	-10.57052
Trial1	3	1	noBlindfold	clockwise	practice	Free	1	0.5	0	10.69954	-1.7787	-1.453	-1.85992	2.94139026741722	-3.609049	-6.309335	-10.79049
Trial1	3	1	noBlindfold	clockwise	practice	Free	1	0.5	0	10.71954	-1.79559	-1.45309	-1.8564	2.95227956907667	-3.783681	-6.29664	-10.71175
Trial1	3	1	noBlindfold	clockwise	practice	Free	1	0.5	0	10.73955	-1.81091	-1.45313	-1.8492	2.95970364120788	-4.07398	-6.212004	-10.57938
Trial1	3	1	noBlindfold	clockwise	practice	Free	1	0.5	0	10.75954	-1.84187	-1.45313	-1.84543	2.98160473737829	-4.477038	-6.465912	-10.43614
Trial1	3	1	noBlindfold	clockwise	practice	Free	1	0.5	0	10.77954	-1.85786	-1.45319	-1.84176	2.99191965758273	-4.309933	-6.419362	-10.12537
Trial1	3	1	noBlindfold	clockwise	practice	Free	1	0.5	0	10.79955	-1.8733	-1.45322	-1.83794	3.00176222947532	-4.363695	-6.347421	-10.00944
Trial1	3	1	noBlindfold	clockwise	practice	Free	1	0.5	0	10.81953	-1.88921	-1.4532	-1.83417	3.01205981397012	-4.567742	-6.300871	-9.835401
Trial1	3	1	noBlindfold	clockwise	practice	Free	1	0.5	0	10.83954	-1.90482	-1.45317	-1.82624	3.01965427994842	-4.581507	-6.36858	-9.650404
Trial1	3	1	noBlindfold	clockwise	practice	Free	1	0.5	0	10.85954	-1.93713	-1.45321	-1.82223	3.04304535812363	-4.465836	-6.347421	-8.904734
Trial1	3	1	noBlindfold	clockwise	practice	Free	1	0.5	0	10.87955	-1.95327	-1.45319	-1.81813	3.05354388301991	-4.510223	-6.245858	-8.619849
Trial1	3	1	noBlindfold	clockwise	practice	Free	1	0.5	0	10.89954	-1.96966	-1.45313	-1.81374	3.06412688602318	-4.607411	-6.089281	-8.542828
Trial1	3	1	noBlindfold	clockwise	practice	Free	1	0.5	0	10.91954	-1.98702	-1.45305	-1.8093	3.07552185669016	-4.635528	-5.886155	-8.369875
Trial1	3	1	noBlindfold	clockwise	practice	Free	1	0.5	0	10.93954	-2.00439	-1.45296	-1.79995	3.08411888456692	-4.527614	-5.82691	-8.222799
Trial1	3	1	noBlindfold	clockwise	practice	Free	1	0.5	0	10.95953	-2.04107	-1.45295	-1.7949	3.11106130800654	-4.661545	-6.076586	-7.990066
Trial1	3	1	noBlindfold	clockwise	practice	Free	1	0.5	0	10.97954	-2.05975	-1.45301	-1.78989	3.12346385286291	-4.395602	-5.996182	-7.854135
Trial1	3	1	noBlindfold	clockwise	practice	Free	1	0.5	0	10.99954	-2.07863	-1.45302	-1.78466	3.13597579724358	-4.052956	-6.021573	-7.853212
Trial1	3	1	noBlindfold	clockwise	practice	Free	1	0.5	0	11.01955	-2.09813	-1.45301	-1.77954	3.1491335737247	-4.215473	-6.000414	-7.774007
Trial1	3	1	noBlindfold	clockwise	practice	Free	1	0.5	0	11.03954	-2.11705	-1.45303	-1.76907	3.15888573986371	-4.200951	-6.11044	-7.919449
Trial1	3	1	noBlindfold	clockwise	practice	Free	1	0.5	0	11.05954	-2.15516	-1.4531	-1.76395	3.18769413991175	-3.795999	-6.245858	-8.010472
Trial1	3	1	noBlindfold	clockwise	practice	Free	1	0.5	0	11.07954	-2.17353	-1.4531	-1.75874	3.2001452171352	-3.949414	-6.169686	-7.802266
Trial1	3	1	noBlindfold	clockwise	practice	Free	1	0.5	0	11.09953	-2.19204	-1.45314	-1.75376	3.21290417688401	-3.602354	-6.427825	-7.874437
Trial1	3	1	noBlindfold	clockwise	practice	Free	1	0.5	0	11.11954	-2.20957	-1.45318	-1.74885	3.22494122559968	-3.87536	-6.465912	-7.867685
Trial1	3	1	noBlindfold	clockwise	practice	Free	1	0.5	0	11.13954	-2.22674	-1.45317	-1.73912	3.23413802875984	-3.941029	-6.207772	-7.993746
Trial1	3	1	noBlindfold	clockwise	practice	Free	1	0.5	0	11.15955	-2.2603	-1.45308	-1.73444	3.25999070398813	-3.982535	-6.034268	-8.39914
Trial1	3	1	noBlindfold	clockwise	practice	Free	1	0.5	0	11.17953	-2.27576	-1.45302	-1.72982	3.27064527217348	-4.112906	-6.004645	-8.335829
Trial1	3	1	noBlindfold	clockwise	practice	Free	1	0.5	0	11.19954	-2.29187	-1.453	-1.72532	3.28196082702819	-3.900169	-6.15699	-8.395461
Trial1	3	1	noBlindfold	clockwise	practice	Free	1	0.5	0	11.21954	-2.30697	-1.4531	-1.7208	3.29245100592764	-3.56204	-6.635184	-8.54231
Trial1	3	1	noBlindfold	clockwise	practice	Free	1	0.5	0	11.23955	-2.32202	-1.45327	-1.71294	3.30120592381411	-3.655199	-6.74521	-8.520703
Trial1	3	1	noBlindfold	clockwise	practice	Free	1	0.5	0	11.25954	-2.34762	-1.45326	-1.70906	3.3211181936617	-4.402842	-6.29664	-8.091838
Trial1	3	1	noBlindfold	clockwise	practice	Free	1	0.5	0	11.27954	-2.36069	-1.45317	-1.70514	3.33032265433876	-4.383522	-6.398203	-7.703545
Trial1	3	1	noBlindfold	clockwise	practice	Free	1	0.5	0	11.29955	-2.37346	-1.4532	-1.701	3.339187360675	-4.669815	-6.588634	-7.677922
Trial1	3	1	noBlindfold	clockwise	practice	Free	1	0.5	0	11.31953	-2.38689	-1.45328	-1.69678	3.34861101777569	-5.096298	-6.643647	-7.783354
Trial1	3	1	noBlindfold	clockwise	practice	Free	1	0.5	0	11.33954	-2.40046	-1.45331	-1.68758	3.35568098343217	-5.203812	-6.614025	-7.731929
Trial1	3	1	noBlindfold	clockwise	practice	Free	1	0.5	0	11.35954	-2.42982	-1.45329	-1.68273	3.37867218072633	-5.07611	-6.537852	-7.453597
Trial1	3	1	noBlindfold	clockwise	practice	Free	1	0.5	0	11.37955	-2.44511	-1.45328	-1.6777	3.38944677311912	-4.929001	-6.660574	-7.225948
Trial1	3	1	noBlindfold	clockwise	practice	Free	1	0.5	0	11.39954	-2.46088	-1.4533	-1.67236	3.4005291350277	-4.662267	-6.728283	-6.992896
Trial1	3	1	noBlindfold	clockwise	practice	Free	1	0.5	0	11.41954	-2.4775	-1.45335	-1.66705	3.41241289100386	-4.650854	-6.740979	-6.713364
Trial1	3	1	noBlindfold	clockwise	practice	Free	1	0.5	0	11.43954	-2.49389	-1.45336	-1.65596	3.42134178182633	-4.616443	-6.592866	-6.967373
Trial1	3	1	noBlindfold	clockwise	practice	Free	1	0.5	0	11.45953	-2.52776	-1.45323	-1.65016	3.44823993791079	-4.535348	-6.309335	-7.305971
Trial1	3	1	noBlindfold	clockwise	practice	Free	1	0.5	0	11.47954	-2.54476	-1.45317	-1.64462	3.46054036153812	-4.459455	-6.503998	-7.105343
Trial1	3	1	noBlindfold	clockwise	practice	Free	1	0.5	0	11.49954	-2.56187	-1.45324	-1.63851	3.47271680691917	-4.460213	-6.952569	-6.825719
Trial1	3	1	noBlindfold	clockwise	practice	Free	1	0.5	0	11.51955	-2.58001	-1.45346	-1.63277	3.48602915757892	-4.563329	-7.42653	-6.613043
Trial1	3	1	noBlindfold	clockwise	practice	Free	1	0.5	0	11.53954	-2.59696	-1.45371	-1.62132	3.49568880673991	-4.446522	-7.655047	-6.962414
Trial1	3	1	noBlindfold	clockwise	practice	Free	1	0.5	0	11.55954	-2.62985	-1.45379	-1.61552	3.52219609556506	-4.704886	-7.481544	-7.033277
Trial1	3	1	noBlindfold	clockwise	practice	Free	1	0.5	0	11.57954	-2.64712	-1.45374	-1.60968	3.5348881413989	-4.619755	-7.59157	-6.893077
Trial1	3	1	noBlindfold	clockwise	practice	Free	1	0.5	0	11.59953	-2.66387	-1.45379	-1.60368	3.5470920038721	-4.46164	-7.917419	-6.752288
Trial1	3	1	noBlindfold	clockwise	practice	Free	1	0.5	0	11.61954	-2.68042	-1.45392	-1.5979	3.55926326842263	-4.536449	-8.052837	-6.632299
Trial1	3	1	noBlindfold	clockwise	practice	Free	1	0.5	0	11.63954	-2.69726	-1.45399	-1.58634	3.56916618113684	-4.621957	-7.976664	-6.396533
Trial1	3	1	noBlindfold	clockwise	practice	Free	1	0.5	0	11.65955	-2.72961	-1.45393	-1.5807	3.59569086177318	-4.650035	-7.667743	-6.104279
Trial1	3	1	noBlindfold	clockwise	practice	Free	1	0.5	0	11.67953	-2.7457	-1.45386	-1.57504	3.60767502004158	-4.695855	-7.540789	-5.988599
Trial1	3	1	noBlindfold	clockwise	practice	Free	1	0.5	0	11.69954	-2.76081	-1.45383	-1.56895	3.61863027964127	-4.701647	-7.688902	-5.923335
Trial1	3	1	noBlindfold	clockwise	practice	Free	1	0.5	0	11.71954	-2.77698	-1.45384	-1.56326	3.63075483612726	-4.882056	-7.705829	-5.762029
Trial1	3	1	noBlindfold	clockwise	practice	Free	1	0.5	0	11.73955	-2.79294	-1.45385	-1.55057	3.63974204079838	-4.814606	-7.693134	-5.588737
Trial1	3	1	noBlindfold	clockwise	practice	Free	1	0.5	0	11.75954	-2.8271	-1.45381	-1.54378	3.66781265514499	-5.41625	-7.710061	-5.494443
Trial1	3	1	noBlindfold	clockwise	practice	Free	1	0.5	0	11.77954	-2.84466	-1.45382	-1.53728	3.68102981435784	-5.568008	-7.718524	-5.294523
Trial1	3	1	noBlindfold	clockwise	practice	Free	1	0.5	0	11.79955	-2.86239	-1.45386	-1.53003	3.69413841486744	-5.526245	-7.714293	-5.126895
Trial1	3	1	noBlindfold	clockwise	practice	Free	1	0.5	0	11.81953	-2.88145	-1.45389	-1.52216	3.7082578823629	-5.507406	-7.756611	-5.179006
Trial1	3	1	noBlindfold	clockwise	practice	Free	1	0.5	0	11.83954	-2.90197	-1.45389	-1.50568	3.72027862471782	-5.730621	-7.77777	-5.33545
Trial1	3	1	noBlindfold	clockwise	practice	Free	1	0.5	0	11.85954	-2.94437	-1.45383	-1.49638	3.75537432083998	-5.657163	-7.595802	-5.3387
Trial1	3	1	noBlindfold	clockwise	practice	Free	1	0.5	0	11.87955	-2.968	-1.45385	-1.48767	3.77361702014832	-5.163242	-7.925883	-5.368114
Trial1	3	1	noBlindfold	clockwise	practice	Free	1	0.5	0	11.89954	-2.9899	-1.45396	-1.47809	3.79000698974447	-4.919459	-8.349063	-5.458778
Trial1	3	1	noBlindfold	clockwise	practice	Free	1	0.5	0	11.91954	-3.01378	-1.45415	-1.46913	3.80854221231615	-4.616365	-8.535262	-5.467998
Trial1	3	1	noBlindfold	clockwise	practice	Free	1	0.5	0	11.93954	-3.03591	-1.45426	-1.45155	3.82225821559297	-4.410207	-8.340599	-5.308911
Trial1	3	1	noBlindfold	clockwise	practice	Free	1	0.5	0	11.95953	-3.07879	-1.4541	-1.443	3.85875451197661	-4.040771	-8.234804	-5.226276
Trial1	3	1	noBlindfold	clockwise	practice	Free	1	0.5	0	11.97954	-3.10001	-1.4541	-1.43469	3.87535892575006	-3.95661	-8.374453	-5.24226
Trial1	3	1	noBlindfold	clockwise	practice	Free	1	0.5	0	11.99954	-3.11926	-1.45415	-1.42638	3.89019320180559	-3.788812	-8.31944	-5.125045
Trial1	3	1	noBlindfold	clockwise	practice	Free	1	0.5	0	12.01955	-3.1384	-1.45415	-1.41849	3.90513364897299	-3.943188	-8.145936	-4.646041
Trial1	3	1	noBlindfold	clockwise	practice	Free	1	0.5	0	12.03954	-3.15755	-1.45407	-1.40274	3.91731441434086	-4.084735	-7.955505	-4.156063
Trial1	3	1	noBlindfold	clockwise	practice	Free	1	0.5	0	12.05954	-3.19431	-1.45407	-1.395	3.94891795897405	-4.235338	-8.277122	-3.887613
Trial1	3	1	noBlindfold	clockwise	practice	Free	1	0.5	0	12.07954	-3.21273	-1.45409	-1.38717	3.9634081331204	-4.303229	-8.078227	-3.709828
Trial1	3	1	noBlindfold	clockwise	practice	Free	1	0.5	0	12.09953	-3.23015	-1.45407	-1.37897	3.97688034030449	-4.338806	-8.090923	-3.504238
Trial1	3	1	noBlindfold	clockwise	practice	Free	1	0.5	0	12.11954	-3.2483	-1.45402	-1.37083	3.99110613491969	-4.48674	-8.027446	-3.147674
Trial1	3	1	noBlindfold	clockwise	practice	Free	1	0.5	0	12.13954	-3.26729	-1.454	-1.35396	4.00320903722028	-4.333115	-8.048605	-3.054861
Trial1	3	1	noBlindfold	clockwise	practice	Free	1	0.5	0	12.15955	-3.30511	-1.4541	-1.34501	4.03582874208989	-4.380831	-8.344831	-2.776555
Trial1	3	1	noBlindfold	clockwise	practice	Free	1	0.5	0	12.17953	-3.32555	-1.45415	-1.33593	4.05210340795467	-4.098704	-8.247499	-2.73348
Trial1	3	1	noBlindfold	clockwise	practice	Free	1	0.5	0	12.19954	-3.34437	-1.45414	-1.32699	4.06695022756876	-4.118093	-8.217877	-2.684674
Trial1	3	1	noBlindfold	clockwise	practice	Free	1	0.5	0	12.21954	-3.36451	-1.45411	-1.31789	4.08304688478449	-4.316066	-8.230572	-2.470304
Trial1	3	1	noBlindfold	clockwise	practice	Free	1	0.5	0	12.23955	-3.38427	-1.45411	-1.29912	4.09576218434338	-4.061607	-8.255963	-2.445208
Trial1	3	1	noBlindfold	clockwise	practice	Free	1	0.5	0	12.25954	-3.42396	-1.45418	-1.28983	4.13051128885782	-3.777329	-8.281354	-2.3716
[truncated: 14,776 more rows]
