# Supplementary material for: Assessing kinesthetic proprioceptive function of the upper limb: a novel dynamic movement reproduction task using a robotic arm
Source: PeerJ. 2021 May 3;9:e11301. doi: 10.7717/peerj.11301 (PMC8101453; doi:10.7717/peerj.11301)
Supplement: Supplemental Information 3 [file peerj-09-11301-s003.zip › DMR raw data_Study 2_part 2/HMData_PP042_2019-10-28-13-22-43.txt]

Trial1	3	1	noBlindfold	clockwise	practice	Guided	1	0.5	0	0	0.44797	-1.44989	-0.80007	0.80176006467746	-0.453763	0.387487	-0.187528
Trial1	3	1	noBlindfold	clockwise	practice	Guided	1	0.5	0	0.01286316	0.4479	-1.44986	-0.80009	0.801784476594536	-0.484197	0.235066	-0.197904
Trial1	3	1	noBlindfold	clockwise	practice	Guided	1	0.5	0	0.03286743	0.44775	-1.44985	-0.80008	0.801784302495622	-0.369747	0.510043	-0.17352
Trial1	3	1	noBlindfold	clockwise	practice	Guided	1	0.5	0	0.05285645	0.44754	-1.44977	-0.80005	0.801768041663042	-0.304928	0.556593	-0.072439
Trial1	3	1	noBlindfold	clockwise	practice	Guided	1	0.5	0	0.07286072	0.44726	-1.44973	-0.79996	0.801696602318216	-0.299226	0.501527	0.045791
Trial1	3	1	noBlindfold	clockwise	practice	Guided	1	0.5	0	0.09286499	0.44626	-1.44968	-0.79995	0.801753076286738	-0.511562	0.564995	0.090763
Trial1	3	1	noBlindfold	clockwise	practice	Guided	1	0.5	0	0.1128693	0.44545	-1.44972	-0.79994	0.801797787823633	-0.361554	0.42102	0.117453
Trial1	3	1	noBlindfold	clockwise	practice	Guided	1	0.5	0	0.1328583	0.44445	-1.44976	-0.79994	0.801866440163971	-0.277357	0.569069	0.127172
Trial1	3	1	noBlindfold	clockwise	practice	Guided	1	0.5	0	0.1528625	0.44335	-1.44976	-0.79993	0.801933465550337	-0.263663	0.332032	0.123862
Trial1	3	1	noBlindfold	clockwise	practice	Guided	1	0.5	0	0.1728668	0.44216	-1.44983	-0.7999099	0.801998373687581	-0.466627	0.099227	0.13911
Trial1	3	1	noBlindfold	clockwise	practice	Guided	1	0.5	0	0.1928558	0.43844	-1.45005	-0.79993	0.802295267849115	-0.957699	-0.23929	0.171902
Trial1	3	1	noBlindfold	clockwise	practice	Guided	1	0.5	0	0.2128601	0.43565	-1.45013	-0.80009	0.802673567795758	-0.948481	-0.251904	-0.180683
Trial1	3	1	noBlindfold	clockwise	practice	Guided	1	0.5	0	0.2328644	0.4322	-1.45013	-0.80023	0.803097031230995	-0.716301	-0.091052	-0.468415
Trial1	3	1	noBlindfold	clockwise	practice	Guided	1	0.5	0	0.2528687	0.42816	-1.45008	-0.8003	0.803517941025162	-0.412398	-0.319525	-0.625621
Trial1	3	1	noBlindfold	clockwise	practice	Guided	1	0.5	0	0.2728577	0.42404	-1.45016	-0.80028	0.80387683226297	-0.196903	-0.734197	-0.654036
Trial1	3	1	noBlindfold	clockwise	practice	Guided	1	0.5	0	0.2928619	0.4162	-1.45047	-0.80015	0.804526270176451	-0.035053	-1.25894	-0.268986
Trial1	3	1	noBlindfold	clockwise	practice	Guided	1	0.5	0	0.3128662	0.41285	-1.45061	-0.7999	0.80463353219615	0.024894	-1.491689	0.138345
Trial1	3	1	noBlindfold	clockwise	practice	Guided	1	0.5	0	0.3328552	0.40989	-1.45071	-0.7997	0.804760795260641	-0.178116	-1.301258	0.571996
Trial1	3	1	noBlindfold	clockwise	practice	Guided	1	0.5	0	0.3528595	0.40715	-1.45068	-0.79953	0.804903338700485	-0.421001	-1.085436	0.986725
Trial1	3	1	noBlindfold	clockwise	practice	Guided	1	0.5	0	0.3728638	0.4045	-1.45056	-0.79931	0.804994829177816	-0.521767	-0.823065	1.191267
Trial1	3	1	noBlindfold	clockwise	practice	Guided	1	0.5	0	0.392868	0.39914	-1.45035	-0.79921	0.80554911876705	-0.470595	-0.687647	1.632148
Trial1	3	1	noBlindfold	clockwise	practice	Guided	1	0.5	0	0.4128571	0.39635	-1.45034	-0.79914	0.805833804558239	-0.355961	-0.78921	1.744144
Trial1	3	1	noBlindfold	clockwise	practice	Guided	1	0.5	0	0.4328613	0.39362	-1.45039	-0.79915	0.806199363910227	-0.299466	-1.115059	1.705434
Trial1	3	1	noBlindfold	clockwise	practice	Guided	1	0.5	0	0.4528656	0.39105	-1.45056	-0.79922	0.80661183605832	-0.218826	-1.715975	1.554473
Trial1	3	1	noBlindfold	clockwise	practice	Guided	1	0.5	0	0.4728699	0.38896	-1.45082	-0.79943	0.807104846084501	-0.076741	-2.206863	1.290333
Trial1	3	1	noBlindfold	clockwise	practice	Guided	1	0.5	0	0.4928589	0.38654	-1.45121	-0.7994599	0.807470964820973	-0.12216	-2.701984	1.046811
Trial1	3	1	noBlindfold	clockwise	practice	Guided	1	0.5	0	0.5128632	0.38628	-1.45133	-0.7994599	0.80750753853986	-0.19619	-2.900879	1.006564
Trial1	3	1	noBlindfold	clockwise	practice	Guided	1	0.5	0	0.5328674	0.38627	-1.45139	-0.79945	0.807499094041151	-0.197638	-3.002442	1.122472
Trial1	3	1	noBlindfold	clockwise	practice	Guided	1	0.5	0	0.5528564	0.38626	-1.45145	-0.79945	0.8075005002397	-0.116745	-3.218264	1.190148
Trial1	3	1	noBlindfold	clockwise	practice	Guided	1	0.5	0	0.5728607	0.38626	-1.45152	-0.79947	0.807520327740929	0.031421	-3.395999	1.013433
Trial1	3	1	noBlindfold	clockwise	practice	Guided	1	0.5	0	0.592865	0.38627	-1.45174	-0.79947	0.807518921576907	0.107648	-3.79802	0.925196
Trial1	3	1	noBlindfold	clockwise	practice	Guided	1	0.5	0	0.6128693	0.38627	-1.45183	-0.79948	0.807528835348479	0.071113	-3.853034	0.939957
Trial1	3	1	noBlindfold	clockwise	practice	Guided	1	0.5	0	0.6328583	0.38627	-1.45187	-0.79948	0.807528835348479	-0.021796	-3.89112	1.006216
Trial1	3	1	noBlindfold	clockwise	practice	Guided	1	0.5	0	0.6528625	0.38627	-1.45188	-0.79947	0.807518921576907	-0.104206	-3.810716	1.12355
Trial1	3	1	noBlindfold	clockwise	practice	Guided	1	0.5	0	0.6728668	0.38627	-1.45188	-0.79947	0.807518921576907	-0.073575	-3.755702	1.127822
Trial1	3	1	noBlindfold	clockwise	practice	Guided	1	0.5	0	0.6928558	0.38627	-1.45188	-0.7994599	0.807508948797274	0.06786	-3.819179	1.154315
Trial1	3	1	noBlindfold	clockwise	practice	Guided	1	0.5	0	0.7128601	0.38627	-1.45189	-0.7994599	0.807508948797274	0.133504	-3.954597	1.174854
Trial1	3	1	noBlindfold	clockwise	practice	Guided	1	0.5	0	0.7328644	0.38628	-1.45192	-0.7994599	0.80750753853986	0.197535	-4.077319	1.128049
Trial1	3	1	noBlindfold	clockwise	practice	Guided	1	0.5	0	0.7528687	0.38629	-1.45196	-0.79945	0.807496277810316	0.219685	-4.123869	1.146577
Trial1	3	1	noBlindfold	clockwise	practice	Guided	1	0.5	0	0.7728577	0.38629	-1.45198	-0.79945	0.807496277810316	0.1913	-4.060392	1.173916
Trial1	3	1	noBlindfold	clockwise	practice	Guided	1	0.5	0	0.7928619	0.3863	-1.45199	-0.79945	0.807494863582414	0.188614	-4.166187	1.140111
Trial1	3	1	noBlindfold	clockwise	practice	Guided	1	0.5	0	0.8128662	0.38631	-1.45201	-0.79945	0.807493462064888	0.221304	-4.229664	1.112513
Trial1	3	1	noBlindfold	clockwise	practice	Guided	1	0.5	0	0.8328552	0.38632	-1.45204	-0.79945	0.807492048080777	0.256762	-4.238127	1.114518
Trial1	3	1	noBlindfold	clockwise	practice	Guided	1	0.5	0	0.8528595	0.38634	-1.45207	-0.79945	0.807489237259449	0.303942	-4.352386	1.066706
Trial1	3	1	noBlindfold	clockwise	practice	Guided	1	0.5	0	0.8728638	0.38635	-1.4521	-0.7994599	0.807497682729359	0.296618	-4.365081	1.010931
Trial1	3	1	noBlindfold	clockwise	practice	Guided	1	0.5	0	0.892868	0.38638	-1.45216	-0.7994599	0.807493463626932	0.290141	-4.483572	0.990707
Trial1	3	1	noBlindfold	clockwise	practice	Guided	1	0.5	0	0.9128571	0.38639	-1.45219	-0.79947	0.807502023501865	0.286553	-4.657076	0.9731746
Trial1	3	1	noBlindfold	clockwise	practice	Guided	1	0.5	0	0.9328613	0.3864	-1.45225	-0.79948	0.807510537102446	0.27929	-4.775566	0.851566
Trial1	3	1	noBlindfold	clockwise	practice	Guided	1	0.5	0	0.9528656	0.38642	-1.45231	-0.79949	0.807517574960132	0.259593	-4.847507	0.816004
Trial1	3	1	noBlindfold	clockwise	practice	Guided	1	0.5	0	0.9728699	0.38643	-1.45235	-0.7995	0.807526084822541	0.190736	-4.834811	0.84997
Trial1	3	1	noBlindfold	clockwise	practice	Guided	1	0.5	0	0.9928589	0.38644	-1.45238	-0.79951	0.807534590651907	0.108034	-4.906752	0.878232
Trial1	3	1	noBlindfold	clockwise	practice	Guided	1	0.5	0	1.012863	0.38644	-1.4524	-0.79952	0.807544504727055	0.067361	-4.94907	0.821957
Trial1	3	1	noBlindfold	clockwise	practice	Guided	1	0.5	0	1.032867	0.38645	-1.45241	-0.79953	0.807553014925413	0.074621	-4.944838	0.771888
Trial1	3	1	noBlindfold	clockwise	practice	Guided	1	0.5	0	1.052856	0.38645	-1.45242	-0.79953	0.807553014925413	0.070146	-4.940606	0.771634
Trial1	3	1	noBlindfold	clockwise	practice	Guided	1	0.5	0	1.072861	0.38645	-1.45242	-0.7995499	0.807572725097443	0.138879	-4.957533	0.737663
Trial1	3	1	noBlindfold	clockwise	practice	Guided	1	0.5	0	1.092865	0.38646	-1.45246	-0.79956	0.807581290315489	0.151866	-4.99562	0.742605
Trial1	3	1	noBlindfold	clockwise	practice	Guided	1	0.5	0	1.112869	0.38647	-1.45246	-0.79956	0.807579886730175	0.156494	-4.932143	0.73866
Trial1	3	1	noBlindfold	clockwise	practice	Guided	1	0.5	0	1.132858	0.38647	-1.45246	-0.79957	0.807589800869332	0.105674	-4.919447	0.769439
Trial1	3	1	noBlindfold	clockwise	practice	Guided	1	0.5	0	1.152863	0.38647	-1.45246	-0.79957	0.807589800869332	0.097213	-4.965997	0.760547
Trial1	3	1	noBlindfold	clockwise	practice	Guided	1	0.5	0	1.172867	0.38648	-1.45247	-0.79957	0.807588389043808	0.13922	-5.037938	0.80499
Trial1	3	1	noBlindfold	clockwise	practice	Guided	1	0.5	0	1.192856	0.38649	-1.45248	-0.79957	0.807586989907268	0.165291	-4.987156	0.814878
Trial1	3	1	noBlindfold	clockwise	practice	Guided	1	0.5	0	1.21286	0.38649	-1.45248	-0.79957	0.807586989907268	0.092492	-4.906752	0.814043
Trial1	3	1	noBlindfold	clockwise	practice	Guided	1	0.5	0	1.232864	0.38649	-1.45248	-0.79958	0.807596845070426	0.098802	-4.779798	0.806911
Trial1	3	1	noBlindfold	clockwise	practice	Guided	1	0.5	0	1.252869	0.38649	-1.45245	-0.79958	0.807596845070426	-0.031246	-4.635917	0.820587
Trial1	3	1	noBlindfold	clockwise	practice	Guided	1	0.5	0	1.272858	0.38649	-1.4524	-0.79958	0.807596845070426	-0.062351	-4.627453	0.818827
Trial1	3	1	noBlindfold	clockwise	practice	Guided	1	0.5	0	1.292862	0.38649	-1.45237	-0.79958	0.807596845070426	-0.00037186	-4.64438	0.826541
Trial1	3	1	noBlindfold	clockwise	practice	Guided	1	0.5	0	1.312866	0.38649	-1.45237	-0.79958	0.807596845070426	-0.0010894	-4.661307	0.83912
Trial1	3	1	noBlindfold	clockwise	practice	Guided	1	0.5	0	1.332855	0.38649	-1.45236	-0.79958	0.807596845070426	-0.024975	-4.614758	0.850694
Trial1	3	1	noBlindfold	clockwise	practice	Guided	1	0.5	0	1.352859	0.38648	-1.45236	-0.79957	0.807588389043808	-0.011655	-4.57244	0.863776
Trial1	3	1	noBlindfold	clockwise	practice	Guided	1	0.5	0	1.372864	0.38648	-1.45235	-0.79957	0.807588389043808	-0.067343	-4.635917	0.906885
Trial1	3	1	noBlindfold	clockwise	practice	Guided	1	0.5	0	1.392868	0.38648	-1.45235	-0.79957	0.807588389043808	-0.208573	-4.686698	0.961994
Trial1	3	1	noBlindfold	clockwise	practice	Guided	1	0.5	0	1.412857	0.38647	-1.45235	-0.79956	0.807579886730175	-0.246916	-4.614758	1.008545
Trial1	3	1	noBlindfold	clockwise	practice	Guided	1	0.5	0	1.432861	0.38646	-1.45234	-0.7995499	0.807571317183407	-0.217836	-4.542817	0.969883
Trial1	3	1	noBlindfold	clockwise	practice	Guided	1	0.5	0	1.452866	0.38645	-1.45233	-0.7995499	0.807572725097443	-0.178515	-4.57244	0.984728
Trial1	3	1	noBlindfold	clockwise	practice	Guided	1	0.5	0	1.47287	0.38645	-1.45233	-0.7995499	0.807572725097443	-0.199032	-4.602062	0.95412
Trial1	3	1	noBlindfold	clockwise	practice	Guided	1	0.5	0	1.492859	0.38644	-1.45232	-0.79954	0.807564273872329	-0.180078	-4.627453	1.014087
Trial1	3	1	noBlindfold	clockwise	practice	Guided	1	0.5	0	1.512863	0.38643	-1.45232	-0.79954	0.807565682046605	-0.193841	-4.559744	1.046881
Trial1	3	1	noBlindfold	clockwise	practice	Guided	1	0.5	0	1.532867	0.38643	-1.45231	-0.79953	0.80755582699612	-0.270976	-4.517426	1.046805
Trial1	3	1	noBlindfold	clockwise	practice	Guided	1	0.5	0	1.552856	0.38642	-1.4523	-0.79953	0.807557231117703	-0.272106	-4.542817	1.067775
Trial1	3	1	noBlindfold	clockwise	practice	Guided	1	0.5	0	1.572861	0.38641	-1.4523	-0.79952	0.807548725526437	-0.300304	-4.57244	1.021149
Trial1	3	1	noBlindfold	clockwise	practice	Guided	1	0.5	0	1.592865	0.38639	-1.4523	-0.79952	0.807551534409743	-0.2775	-4.59783	1.008576
Trial1	3	1	noBlindfold	clockwise	practice	Guided	1	0.5	0	1.612869	0.38638	-1.4523	-0.79952	0.80755294741905	-0.271096	-4.589367	0.991052
Trial1	3	1	noBlindfold	clockwise	practice	Guided	1	0.5	0	1.632858	0.38637	-1.4523	-0.79952	0.807554352163891	-0.304913	-4.627453	0.943924
Trial1	3	1	noBlindfold	clockwise	practice	Guided	1	0.5	0	1.652863	0.38636	-1.4523	-0.79952	0.807555761223529	-0.336656	-4.699394	0.954748
Trial1	3	1	noBlindfold	clockwise	practice	Guided	1	0.5	0	1.672867	0.38635	-1.45231	-0.79952	0.807557166210703	-0.310399	-4.610526	0.964647
Trial1	3	1	noBlindfold	clockwise	practice	Guided	1	0.5	0	1.692856	0.38633	-1.45231	-0.79952	0.807559980742896	-0.316754	-4.618989	0.914085
Trial1	3	1	noBlindfold	clockwise	practice	Guided	1	0.5	0	1.71286	0.38632	-1.45231	-0.79953	0.807571299963742	-0.358017	-4.699394	0.903943
Trial1	3	1	noBlindfold	clockwise	practice	Guided	1	0.5	0	1.732864	0.3863	-1.45232	-0.79953	0.807574115189078	-0.346026	-4.724784	0.89112
Trial1	3	1	noBlindfold	clockwise	practice	Guided	1	0.5	0	1.752869	0.38629	-1.45232	-0.79952	0.807565615459753	-0.323562	-4.699394	0.980691
Trial1	3	1	noBlindfold	clockwise	practice	Guided	1	0.5	0	1.772858	0.38628	-1.45233	-0.79952	0.807567021295247	-0.290556	-4.73748	1.016252
Trial1	3	1	noBlindfold	clockwise	practice	Guided	1	0.5	0	1.792862	0.38626	-1.45234	-0.79952	0.807569837526601	-0.319376	-4.762871	0.976761
Trial1	3	1	noBlindfold	clockwise	practice	Guided	1	0.5	0	1.812866	0.38624	-1.45235	-0.79952	0.807572654243315	-0.363004	-4.762871	0.961676
Trial1	3	1	noBlindfold	clockwise	practice	Guided	1	0.5	0	1.832855	0.38623	-1.45235	-0.79952	0.807574060684423	-0.388935	-4.745943	1.027516
Trial1	3	1	noBlindfold	clockwise	practice	Guided	1	0.5	0	1.852859	0.38622	-1.45235	-0.79951	0.807565561949324	-0.352592	-4.745943	1.016954
Trial1	3	1	noBlindfold	clockwise	practice	Guided	1	0.5	0	1.872864	0.38621	-1.45236	-0.79951	0.807566964451089	-0.31697	-4.73748	1.018969
Trial1	3	1	noBlindfold	clockwise	practice	Guided	1	0.5	0	1.892868	0.38618	-1.45236	-0.79951	0.807571197880136	-0.356263	-4.73748	0.928406
Trial1	3	1	noBlindfold	clockwise	practice	Guided	1	0.5	0	1.912857	0.38617	-1.45236	-0.79951	0.807572605065814	-0.38757	-4.729016	0.998695
Trial1	3	1	noBlindfold	clockwise	practice	Guided	1	0.5	0	1.932861	0.38616	-1.45237	-0.79951	0.807574012372466	-0.320371	-4.750175	1.006159
Trial1	3	1	noBlindfold	clockwise	practice	Guided	1	0.5	0	1.952866	0.38614	-1.45237	-0.79951	0.807576831550508	-0.342731	-4.741712	1.013297
Trial1	3	1	noBlindfold	clockwise	practice	Guided	1	0.5	0	1.97287	0.38613	-1.45237	-0.79951	0.807578247624803	-0.384462	-4.80942	0.960473
Trial1	3	1	noBlindfold	clockwise	practice	Guided	1	0.5	0	1.992859	0.3861	-1.45239	-0.79951	0.807582475565859	-0.357391	-4.906752	0.957797
Trial1	3	1	noBlindfold	clockwise	practice	Guided	1	0.5	0	2.012863	0.38609	-1.4524	-0.79951	0.807583883720758	-0.426067	-4.877129	0.991778
Trial1	3	1	noBlindfold	clockwise	practice	Guided	1	0.5	0	2.032867	0.38607	-1.45241	-0.79951	0.807586704597812	-0.404469	-4.843275	1.005619
Trial1	3	1	noBlindfold	clockwise	practice	Guided	1	0.5	0	2.052856	0.38606	-1.45241	-0.79951	0.80758811732069	-0.38749	-4.851738	0.943478
Trial1	3	1	noBlindfold	clockwise	practice	Guided	1	0.5	0	2.072861	0.38604	-1.45242	-0.79951	0.807590943131517	-0.37105	-4.910984	0.969647
Trial1	3	1	noBlindfold	clockwise	practice	Guided	1	0.5	0	2.092865	0.38602	-1.45243	-0.79952	0.807603678571665	-0.294888	-4.978692	0.96353
Trial1	3	1	noBlindfold	clockwise	practice	Guided	1	0.5	0	2.112869	0.386	-1.45245	-0.79952	0.807606496906912	-0.295053	-4.987156	0.969736
Trial1	3	1	noBlindfold	clockwise	practice	Guided	1	0.5	0	2.132858	0.38599	-1.45246	-0.79951	0.807597997166393	-0.370977	-5.004083	0.973861
Trial1	3	1	noBlindfold	clockwise	practice	Guided	1	0.5	0	2.152863	0.38598	-1.45246	-0.79951	0.807599406654084	-0.335594	-4.970229	0.980067
Trial1	3	1	noBlindfold	clockwise	practice	Guided	1	0.5	0	2.172867	0.38597	-1.45246	-0.79952	0.807610733732829	-0.327339	-4.970229	0.98896
Trial1	3	1	noBlindfold	clockwise	practice	Guided	1	0.5	0	2.192856	0.38594	-1.45247	-0.79952	0.807614967442722	-0.317276	-5.059097	0.896971
Trial1	3	1	noBlindfold	clockwise	practice	Guided	1	0.5	0	2.21286	0.38593	-1.45249	-0.79952	0.807616381727994	-0.27467	-5.135269	0.933032
Trial1	3	1	noBlindfold	clockwise	practice	Guided	1	0.5	0	2.232864	0.38592	-1.45251	-0.79952	0.807617796134947	-0.308736	-5.186051	0.905867
Trial1	3	1	noBlindfold	clockwise	practice	Guided	1	0.5	0	2.252869	0.38591	-1.45253	-0.79952	0.807619206453493	-0.229648	-5.241064	0.927164
Trial1	3	1	noBlindfold	clockwise	practice	Guided	1	0.5	0	2.272858	0.3859	-1.45256	-0.79953	0.807630534246679	-0.272125	-5.274918	0.891111
Trial1	3	1	noBlindfold	clockwise	practice	Guided	1	0.5	0	2.292862	0.38587	-1.45259	-0.79954	0.807644624538737	-0.331346	-5.257991	0.837284
Trial1	3	1	noBlindfold	clockwise	practice	Guided	1	0.5	0	2.312866	0.38586	-1.45261	-0.79954	0.807646035428248	-0.263923	-5.355323	0.803564
Trial1	3	1	noBlindfold	clockwise	practice	Guided	1	0.5	0	2.332855	0.38585	-1.45263	-0.7995499	0.807657304706031	-0.211913	-5.456886	0.776725
Trial1	3	1	noBlindfold	clockwise	practice	Guided	1	0.5	0	2.352859	0.38584	-1.45267	-0.7995499	0.80765872003305	-0.233129	-5.562681	0.761637
Trial1	3	1	noBlindfold	clockwise	practice	Guided	1	0.5	0	2.372864	0.38583	-1.4527	-0.79957	0.807680020548801	-0.21021	-5.562681	0.827303
Trial1	3	1	noBlindfold	clockwise	practice	Guided	1	0.5	0	2.392868	0.38581	-1.45274	-0.79958	0.807692701521578	-0.306305	-5.566913	0.667137
Trial1	3	1	noBlindfold	clockwise	practice	Guided	1	0.5	0	2.412857	0.38579	-1.45275	-0.79959	0.807705441918798	-0.336621	-5.541522	0.622447
Trial1	3	1	noBlindfold	clockwise	practice	Guided	1	0.5	0	2.432861	0.38578	-1.45275	-0.7996	0.807716766643581	-0.330438	-5.520363	0.59335
Trial1	3	1	noBlindfold	clockwise	practice	Guided	1	0.5	0	2.452866	0.38577	-1.45276	-0.7996	0.807718178519556	-0.255539	-5.549985	0.610203
Trial1	3	1	noBlindfold	clockwise	practice	Guided	1	0.5	0	2.47287	0.38576	-1.45276	-0.79962	0.807739420574433	-0.175745	-5.566913	0.618916
Trial1	3	1	noBlindfold	clockwise	practice	Guided	1	0.5	0	2.492859	0.38575	-1.45277	-0.79962	0.807740836873337	-0.117922	-5.643085	0.622182
Trial1	3	1	noBlindfold	clockwise	practice	Guided	1	0.5	0	2.512863	0.38575	-1.45277	-0.79963	0.807750690775703	-0.124468	-5.571144	0.657163
Trial1	3	1	noBlindfold	clockwise	practice	Guided	1	0.5	0	2.532867	0.38574	-1.45277	-0.79963	0.807752107178983	-0.243439	-5.482277	0.636126
Trial1	3	1	noBlindfold	clockwise	practice	Guided	1	0.5	0	2.552856	0.38574	-1.45277	-0.79963	0.807752107178983	-0.250667	-5.507667	0.665231
Trial1	3	1	noBlindfold	clockwise	practice	Guided	1	0.5	0	2.572861	0.38573	-1.45277	-0.7996399	0.8077633733582	-0.275179	-5.524595	0.726883
Trial1	3	1	noBlindfold	clockwise	practice	Guided	1	0.5	0	2.592865	0.38571	-1.45277	-0.7996399	0.807766202521033	-0.275754	-5.617694	0.73947
Trial1	3	1	noBlindfold	clockwise	practice	Guided	1	0.5	0	2.612869	0.3857	-1.45278	-0.7996399	0.807767615175851	-0.237069	-5.660012	0.69091
Trial1	3	1	noBlindfold	clockwise	practice	Guided	1	0.5	0	2.632858	0.38569	-1.4528	-0.7996399	0.807769032169017	-0.241691	-5.744648	0.690914
Trial1	3	1	noBlindfold	clockwise	practice	Guided	1	0.5	0	2.652863	0.38567	-1.45282	-0.7996399	0.807771862302147	-0.297254	-5.774271	0.649918
Trial1	3	1	noBlindfold	clockwise	practice	Guided	1	0.5	0	2.672867	0.38566	-1.45284	-0.7996399	0.807773279659894	-0.277341	-5.770039	0.693109
Trial1	3	1	noBlindfold	clockwise	practice	Guided	1	0.5	0	2.692856	0.38564	-1.45286	-0.7996399	0.807776110521095	-0.272108	-5.765807	0.760712
Trial1	3	1	noBlindfold	clockwise	practice	Guided	1	0.5	0	2.71286	0.38563	-1.45286	-0.7996399	0.807777528243418	-0.297988	-5.803893	0.74663
Trial1	3	1	noBlindfold	clockwise	practice	Guided	1	0.5	0	2.732864	0.38562	-1.45287	-0.7996399	0.80777894186743	-0.320372	-5.778503	0.749573
Trial1	3	1	noBlindfold	clockwise	practice	Guided	1	0.5	0	2.752869	0.38561	-1.45287	-0.7996399	0.807780355612364	-0.208054	-5.812357	0.734881
Trial1	3	1	noBlindfold	clockwise	practice	Guided	1	0.5	0	2.772858	0.3856	-1.45288	-0.79963	0.807771920053043	-0.257334	-5.858907	0.740514
Trial1	3	1	noBlindfold	clockwise	practice	Guided	1	0.5	0	2.792862	0.38558	-1.45289	-0.79963	0.807774752404179	-0.258644	-5.820821	0.76568
Trial1	3	1	noBlindfold	clockwise	practice	Guided	1	0.5	0	2.812866	0.38557	-1.4529	-0.79963	0.807776170872576	-0.278251	-5.803893	0.793532
Trial1	3	1	noBlindfold	clockwise	practice	Guided	1	0.5	0	2.832855	0.38556	-1.4529	-0.79962	0.807767735888383	-0.253897	-5.837748	0.841669
Trial1	3	1	noBlindfold	clockwise	practice	Guided	1	0.5	0	2.852859	0.38555	-1.4529	-0.79962	0.807769150394781	-0.317862	-5.850443	0.798237
Trial1	3	1	noBlindfold	clockwise	practice	Guided	1	0.5	0	2.872864	0.38554	-1.45291	-0.79963	0.807780418561818	-0.296946	-5.837748	0.73828
Trial1	3	1	noBlindfold	clockwise	practice	Guided	1	0.5	0	2.892868	0.38552	-1.45291	-0.79963	0.807783252368311	-0.307989	-5.837748	0.706428
Trial1	3	1	noBlindfold	clockwise	practice	Guided	1	0.5	0	2.912857	0.3855	-1.45291	-0.79963	0.807786086659912	-0.321481	-5.816589	0.668692
Trial1	3	1	noBlindfold	clockwise	practice	Guided	1	0.5	0	2.932861	0.38549	-1.45291	-0.79963	0.807787506099979	-0.284676	-5.782734	0.680345
Trial1	3	1	noBlindfold	clockwise	practice	Guided	1	0.5	0	2.952866	0.38548	-1.45291	-0.7996399	0.807798779100096	-0.351482	-5.770039	0.684724
Trial1	3	1	noBlindfold	clockwise	practice	Guided	1	0.5	0	2.97287	0.38547	-1.45291	-0.7996399	0.807800190315366	-0.287317	-5.837748	0.650499
Trial1	3	1	noBlindfold	clockwise	practice	Guided	1	0.5	0	2.992859	0.38545	-1.45292	-0.79965	0.807813001404568	-0.25093	-5.956238	0.644125
Trial1	3	1	noBlindfold	clockwise	practice	Guided	1	0.5	0	3.012863	0.38544	-1.45294	-0.79965	0.80781442141724	-0.230966	-5.998556	0.588863
Trial1	3	1	noBlindfold	clockwise	practice	Guided	1	0.5	0	3.032867	0.38543	-1.45295	-0.79966	0.807825749683848	-0.260107	-6.028179	0.572096
Trial1	3	1	noBlindfold	clockwise	practice	Guided	1	0.5	0	3.052856	0.38542	-1.45296	-0.79966	0.807827169921992	-0.333018	-5.973165	0.601635
Trial1	3	1	noBlindfold	clockwise	practice	Guided	1	0.5	0	3.072861	0.3854	-1.45297	-0.79967	0.807839859842852	-0.286198	-5.922384	0.642137
Trial1	3	1	noBlindfold	clockwise	practice	Guided	1	0.5	0	3.092865	0.38538	-1.45296	-0.79967	0.807842692678202	-0.308661	-5.977397	0.569358
Trial1	3	1	noBlindfold	clockwise	practice	Guided	1	0.5	0	3.112869	0.38536	-1.45297	-0.79968	0.807855446697747	-0.272994	-6.036642	0.491444
Trial1	3	1	noBlindfold	clockwise	practice	Guided	1	0.5	0	3.132858	0.38535	-1.45299	-0.7996899	0.80786672097732	-0.189648	-6.091656	0.437131
Trial1	3	1	noBlindfold	clockwise	practice	Guided	1	0.5	0	3.152863	0.38535	-1.453	-0.7997	0.807876692208441	-0.060761	-6.100119	0.444278
Trial1	3	1	noBlindfold	clockwise	practice	Guided	1	0.5	0	3.172867	0.38535	-1.45301	-0.79971	0.807886604440702	-0.060973	-6.112815	0.448348
Trial1	3	1	noBlindfold	clockwise	practice	Guided	1	0.5	0	3.192856	0.38534	-1.45303	-0.79972	0.807897874550046	-0.110509	-6.159365	0.457937
Trial1	3	1	noBlindfold	clockwise	practice	Guided	1	0.5	0	3.21286	0.38533	-1.45304	-0.79972	0.807899295776949	-0.167285	-6.167828	0.437784
Trial1	3	1	noBlindfold	clockwise	practice	Guided	1	0.5	0	3.232864	0.38533	-1.45304	-0.7997299	0.807909148978161	-0.196267	-6.104351	0.478094
Trial1	3	1	noBlindfold	clockwise	practice	Guided	1	0.5	0	3.252869	0.38532	-1.45305	-0.7997299	0.80791056607901	-0.183835	-6.138206	0.495569
Trial1	3	1	noBlindfold	clockwise	practice	Guided	1	0.5	0	3.272858	0.38532	-1.45305	-0.7997299	0.80791056607901	-0.221225	-6.133974	0.527109
Trial1	3	1	noBlindfold	clockwise	practice	Guided	1	0.5	0	3.292862	0.3853	-1.45306	-0.7997299	0.807913409105485	-0.183438	-6.146669	0.491212
Trial1	3	1	noBlindfold	clockwise	practice	Guided	1	0.5	0	3.312866	0.38529	-1.45306	-0.79974	0.807924793474422	-0.241374	-6.117047	0.492058
Trial1	3	1	noBlindfold	clockwise	practice	Guided	1	0.5	0	3.332855	0.38528	-1.45306	-0.7997299	0.807916248386623	-0.216557	-6.057801	0.527111
Trial1	3	1	noBlindfold	clockwise	practice	Guided	1	0.5	0	3.352859	0.38528	-1.45305	-0.7997299	0.807916248386623	-0.178652	-6.028179	0.567105
Trial1	3	1	noBlindfold	clockwise	practice	Guided	1	0.5	0	3.372864	0.38527	-1.45305	-0.7997299	0.807917666092993	-0.148923	-6.023947	0.594022
Trial1	3	1	noBlindfold	clockwise	practice	Guided	1	0.5	0	3.392868	0.38526	-1.45304	-0.7997299	0.80791908815275	-0.147421	-6.049338	0.568867
Trial1	3	1	noBlindfold	clockwise	practice	Guided	1	0.5	0	3.412857	0.38525	-1.45304	-0.7997299	0.807920506101252	-0.163741	-6.066265	0.542706
Trial1	3	1	noBlindfold	clockwise	practice	Guided	1	0.5	0	3.432861	0.38525	-1.45304	-0.7997299	0.807920506101252	-0.18639	-6.036642	0.576506
Trial1	3	1	noBlindfold	clockwise	practice	Guided	1	0.5	0	3.452866	0.38524	-1.45304	-0.7997299	0.807921924170639	-0.140504	-6.05357	0.527191
Trial1	3	1	noBlindfold	clockwise	practice	Guided	1	0.5	0	3.47287	0.38524	-1.45303	-0.7997299	0.807921924170639	-0.146806	-6.019715	0.559988
Trial1	3	1	noBlindfold	clockwise	practice	Guided	1	0.5	0	3.492859	0.38523	-1.45303	-0.7997299	0.807923346594494	-0.17084	-5.998556	0.592788
Trial1	3	1	noBlindfold	clockwise	practice	Guided	1	0.5	0	3.512863	0.38522	-1.45303	-0.79972	0.807914911895246	-0.187391	-5.956238	0.570822
Trial1	3	1	noBlindfold	clockwise	practice	Guided	1	0.5	0	3.532867	0.38522	-1.45302	-0.7997299	0.807924764906009	-0.18125	-5.947775	0.533836
Trial1	3	1	noBlindfold	clockwise	practice	Guided	1	0.5	0	3.552856	0.38521	-1.45301	-0.7997299	0.807926191807022	-0.19916	-5.922384	0.464979
Trial1	3	1	noBlindfold	clockwise	practice	Guided	1	0.5	0	3.572861	0.3852	-1.453	-0.7997299	0.807927606126353	-0.170324	-5.901225	0.428634
Trial1	3	1	noBlindfold	clockwise	practice	Guided	1	0.5	0	3.592865	0.38519	-1.45298	-0.7997299	0.807929033270936	-0.094536	-5.896993	0.508432
Trial1	3	1	noBlindfold	clockwise	practice	Guided	1	0.5	0	3.612869	0.38519	-1.45298	-0.7997299	0.807929033270936	-0.090123	-5.947775	0.599935
Trial1	3	1	noBlindfold	clockwise	practice	Guided	1	0.5	0	3.632858	0.38519	-1.45298	-0.7997299	0.807929033270936	-0.106508	-5.981629	0.64237
Trial1	3	1	noBlindfold	clockwise	practice	Guided	1	0.5	0	3.652863	0.38518	-1.45298	-0.79972	0.807920599125655	-0.163291	-6.045106	0.637176
Trial1	3	1	noBlindfold	clockwise	practice	Guided	1	0.5	0	3.672867	0.38518	-1.45299	-0.79972	0.807920599125655	-0.21283	-6.049338	0.632167
Trial1	3	1	noBlindfold	clockwise	practice	Guided	1	0.5	0	3.692856	0.38516	-1.45301	-0.79971	0.807913588447053	-0.317501	-6.087424	0.657017
Trial1	3	1	noBlindfold	clockwise	practice	Guided	1	0.5	0	3.71286	0.38514	-1.45302	-0.79971	0.80791643119235	-0.248657	-6.108583	0.638562
Trial1	3	1	noBlindfold	clockwise	practice	Guided	1	0.5	0	3.732864	0.38513	-1.45303	-0.79971	0.807917850628209	-0.249532	-6.163596	0.669858
Trial1	3	1	noBlindfold	clockwise	practice	Guided	1	0.5	0	3.752869	0.38512	-1.45305	-0.79971	0.807919278660277	-0.23728	-6.235537	0.597137
Trial1	3	1	noBlindfold	clockwise	practice	Guided	1	0.5	0	3.772858	0.38511	-1.45306	-0.79971	0.807920694100591	-0.168695	-6.244001	0.567351
Trial1	3	1	noBlindfold	clockwise	practice	Guided	1	0.5	0	3.792862	0.3851	-1.45309	-0.79972	0.807931975176415	-0.065628	-6.332868	0.400576
Trial1	3	1	noBlindfold	clockwise	practice	Guided	1	0.5	0	3.812866	0.3851	-1.45312	-0.79972	0.807931975176415	0.008026	-6.442895	0.438261
Trial1	3	1	noBlindfold	clockwise	practice	Guided	1	0.5	0	3.832855	0.3851	-1.45316	-0.7997299	0.807941827979087	0.030001	-6.468286	0.443582
Trial1	3	1	noBlindfold	clockwise	practice	Guided	1	0.5	0	3.852859	0.3851	-1.45319	-0.7997299	0.807941827979087	0.028527	-6.50214	0.548571
Trial1	3	1	noBlindfold	clockwise	practice	Guided	1	0.5	0	3.872864	0.3851	-1.4532	-0.7997299	0.807941827979087	0.036458	-6.493677	0.565841
Trial1	3	1	noBlindfold	clockwise	practice	Guided	1	0.5	0	3.892868	0.3851	-1.45321	-0.7997299	0.807941827979087	-0.064314	-6.497909	0.53492
Trial1	3	1	noBlindfold	clockwise	practice	Guided	1	0.5	0	3.912857	0.3851	-1.45321	-0.7997299	0.807941827979087	-0.100559	-6.535995	0.545496
Trial1	3	1	noBlindfold	clockwise	practice	Guided	1	0.5	0	3.932861	0.38509	-1.45323	-0.7997299	0.807943247864912	-0.08911	-6.616399	0.566714
Trial1	3	1	noBlindfold	clockwise	practice	Guided	1	0.5	0	3.952866	0.38509	-1.45326	-0.7997299	0.807943247864912	-0.086966	-6.557154	0.530478
Trial1	3	1	noBlindfold	clockwise	practice	Guided	1	0.5	0	3.97287	0.38508	-1.45326	-0.7997299	0.807944667871612	-0.146309	-6.493677	0.488209
Trial1	3	1	noBlindfold	clockwise	practice	Guided	1	0.5	0	3.992859	0.38507	-1.45321	-0.79974	0.807956062988763	-0.19949	-6.205914	0.421859
Trial1	3	1	noBlindfold	clockwise	practice	Guided	1	0.5	0	4.012863	0.38506	-1.45315	-0.79975	0.807967394956827	-0.183515	-6.159365	0.359597
Trial1	3	1	noBlindfold	clockwise	practice	Guided	1	0.5	0	4.032867	0.38506	-1.45313	-0.79975	0.807967394956827	-0.102326	-6.205914	0.343037
Trial1	3	1	noBlindfold	clockwise	practice	Guided	1	0.5	0	4.052856	0.38506	-1.45312	-0.79976	0.807977247697667	0.011361	-6.193219	0.319855
Trial1	3	1	noBlindfold	clockwise	practice	Guided	1	0.5	0	4.072861	0.38506	-1.45312	-0.79978	0.807997012185277	0.112875	-6.222842	0.263141
Trial1	3	1	noBlindfold	clockwise	practice	Guided	1	0.5	0	4.092865	0.38506	-1.45311	-0.79979	0.808006982930577	0.155111	-6.163596	0.268444
Trial1	3	1	noBlindfold	clockwise	practice	Guided	1	0.5	0	4.112869	0.38507	-1.45311	-0.79979	0.808005562786303	0.045137	-6.260928	0.326497
Trial1	3	1	noBlindfold	clockwise	practice	Guided	1	0.5	0	4.132858	0.38507	-1.45311	-0.79979	0.808005562786303	-0.050779	-6.248232	0.374903
Trial1	3	1	noBlindfold	clockwise	practice	Guided	1	0.5	0	4.152863	0.38507	-1.45311	-0.79978	0.807995592023478	-0.075633	-6.282087	0.499587
Trial1	3	1	noBlindfold	clockwise	practice	Guided	1	0.5	0	4.172867	0.38506	-1.45312	-0.79977	0.807987159439459	-0.151658	-6.273623	0.583633
Trial1	3	1	noBlindfold	clockwise	practice	Guided	1	0.5	0	4.192856	0.38505	-1.45312	-0.79976	0.807978672255009	-0.265752	-6.210146	0.711814
Trial1	3	1	noBlindfold	clockwise	practice	Guided	1	0.5	0	4.21286	0.38503	-1.45311	-0.79974	0.807961757361389	-0.315729	-6.163596	0.719639
Trial1	3	1	noBlindfold	clockwise	practice	Guided	1	0.5	0	4.232864	0.38502	-1.4531	-0.79974	0.807963173836109	-0.363101	-6.100119	0.702119
Trial1	3	1	noBlindfold	clockwise	practice	Guided	1	0.5	0	4.252869	0.385	-1.45308	-0.7997299	0.807956053486084	-0.341261	-6.036642	0.711766
Trial1	3	1	noBlindfold	clockwise	practice	Guided	1	0.5	0	4.272858	0.38498	-1.45306	-0.79972	0.807949047447778	-0.28715	-6.066265	0.702199
Trial1	3	1	noBlindfold	clockwise	practice	Guided	1	0.5	0	4.292862	0.38497	-1.45304	-0.79972	0.80795046880355	-0.119076	-6.074729	0.568646
Trial1	3	1	noBlindfold	clockwise	practice	Guided	1	0.5	0	4.312866	0.38497	-1.45304	-0.79972	0.80795046880355	-0.014569	-6.138206	0.612395
Trial1	3	1	noBlindfold	clockwise	practice	Guided	1	0.5	0	4.332855	0.38497	-1.45305	-0.79972	0.80795046880355	0.047382	-6.188987	0.620092
Trial1	3	1	noBlindfold	clockwise	practice	Guided	1	0.5	0	4.352859	0.38497	-1.45305	-0.79971	0.807940616228887	0.034034	-6.167828	0.61934
Trial1	3	1	noBlindfold	clockwise	practice	Guided	1	0.5	0	4.372864	0.38497	-1.45306	-0.79971	0.807940616228887	-0.049918	-6.214378	0.606196
Trial1	3	1	noBlindfold	clockwise	practice	Guided	1	0.5	0	4.392868	0.38496	-1.45307	-0.79971	0.807942041966308	-0.21685	-6.197451	0.643062
Trial1	3	1	noBlindfold	clockwise	practice	Guided	1	0.5	0	4.412857	0.38495	-1.45308	-0.79971	0.807943463581512	-0.25092	-6.231305	0.615902
Trial1	3	1	noBlindfold	clockwise	practice	Guided	1	0.5	0	4.432861	0.38494	-1.45309	-0.79971	0.807944893805924	-0.231665	-6.248232	0.59763
Trial1	3	1	noBlindfold	clockwise	practice	Guided	1	0.5	0	4.452866	0.38493	-1.4531	-0.79971	0.807946311419055	-0.223385	-6.277855	0.527849
Trial1	3	1	noBlindfold	clockwise	practice	Guided	1	0.5	0	4.47287	0.38492	-1.45311	-0.79972	0.807957590129936	-0.212084	-6.307478	0.487404
Trial1	3	1	noBlindfold	clockwise	practice	Guided	1	0.5	0	4.492859	0.38491	-1.45313	-0.79972	0.807959016457191	-0.104895	-6.269391	0.479931
Trial1	3	1	noBlindfold	clockwise	practice	Guided	1	0.5	0	4.512863	0.38491	-1.45313	-0.79972	0.807959016457191	-0.146551	-6.227073	0.587945
Trial1	3	1	noBlindfold	clockwise	practice	Guided	1	0.5	0	4.532867	0.3849	-1.45312	-0.79971	0.807950586207384	-0.124113	-6.227073	0.6526
Trial1	3	1	noBlindfold	clockwise	practice	Guided	1	0.5	0	4.552856	0.3849	-1.45312	-0.7997	0.807940674760084	-0.203624	-6.188987	0.720134
Trial1	3	1	noBlindfold	clockwise	practice	Guided	1	0.5	0	4.572861	0.38489	-1.45311	-0.7996899	0.807932130941185	-0.209686	-6.12551	0.761068
Trial1	3	1	noBlindfold	clockwise	practice	Guided	1	0.5	0	4.592865	0.38488	-1.45309	-0.79968	0.80792370102807	-0.203091	-6.100119	0.803507
Trial1	3	1	noBlindfold	clockwise	practice	Guided	1	0.5	0	4.612869	0.38487	-1.45308	-0.79967	0.807915216523572	-0.164009	-6.129742	0.808453
Trial1	3	1	noBlindfold	clockwise	practice	Guided	1	0.5	0	4.632858	0.38486	-1.45308	-0.79967	0.807916639298185	-0.161655	-6.121278	0.847948
Trial1	3	1	noBlindfold	clockwise	practice	Guided	1	0.5	0	4.652863	0.38486	-1.45307	-0.79967	0.807916639298185	-0.165775	-6.12551	0.776163
Trial1	3	1	noBlindfold	clockwise	practice	Guided	1	0.5	0	4.672867	0.38485	-1.45307	-0.79967	0.807918062193666	-0.18299	-6.197451	0.686853
Trial1	3	1	noBlindfold	clockwise	practice	Guided	1	0.5	0	4.692856	0.38484	-1.45308	-0.79967	0.807919489458005	-0.175868	-6.294782	0.640981
Trial1	3	1	noBlindfold	clockwise	practice	Guided	1	0.5	0	4.71286	0.38483	-1.45309	-0.79967	0.807920916843934	-0.153618	-6.269391	0.642235
Trial1	3	1	noBlindfold	clockwise	practice	Guided	1	0.5	0	4.732864	0.38483	-1.4531	-0.79967	0.807920916843934	-0.15524	-6.311709	0.67159
Trial1	3	1	noBlindfold	clockwise	practice	Guided	1	0.5	0	4.752869	0.38482	-1.45311	-0.79967	0.807922344351452	-0.16901	-6.273623	0.678727
Trial1	3	1	noBlindfold	clockwise	practice	Guided	1	0.5	0	4.772858	0.38482	-1.45311	-0.79967	0.807922344351452	-0.120098	-6.235537	0.681984
Trial1	3	1	noBlindfold	clockwise	practice	Guided	1	0.5	0	4.792862	0.38481	-1.45311	-0.79966	0.807913915447328	-0.124473	-6.286319	0.688123
Trial1	3	1	noBlindfold	clockwise	practice	Guided	1	0.5	0	4.812866	0.38481	-1.45311	-0.79966	0.807913915447328	-0.13569	-6.315941	0.723173
Trial1	3	1	noBlindfold	clockwise	practice	Guided	1	0.5	0	4.832855	0.3848	-1.45312	-0.79966	0.807915343215071	-0.166757	-6.328637	0.721423
Trial1	3	1	noBlindfold	clockwise	practice	Guided	1	0.5	0	4.852859	0.3848	-1.45313	-0.79966	0.807915343215071	-0.206944	-6.324405	0.723366
Trial1	3	1	noBlindfold	clockwise	practice	Guided	1	0.5	0	4.872864	0.38479	-1.45313	-0.79965	0.80790685561218	-0.231002	-6.294782	0.755664
Trial1	3	1	noBlindfold	clockwise	practice	Guided	1	0.5	0	4.892868	0.38477	-1.45312	-0.79965	0.807909707539294	-0.267596	-6.180524	0.774637
Trial1	3	1	noBlindfold	clockwise	practice	Guided	1	0.5	0	4.912857	0.38476	-1.45312	-0.7996399	0.807901161376652	-0.266868	-6.214378	0.841735
Trial1	3	1	noBlindfold	clockwise	practice	Guided	1	0.5	0	4.932861	0.38475	-1.45312	-0.7996399	0.807902589786394	-0.174884	-6.239769	0.79248
Trial1	3	1	noBlindfold	clockwise	practice	Guided	1	0.5	0	4.952866	0.38475	-1.45312	-0.7996399	0.807902589786394	-0.111891	-6.227073	0.703481
Trial1	3	1	noBlindfold	clockwise	practice	Guided	1	0.5	0	4.97287	0.38474	-1.45312	-0.7996399	0.807904018317725	-0.093862	-6.282087	0.70029
Trial1	3	1	noBlindfold	clockwise	practice	Guided	1	0.5	0	4.992859	0.38474	-1.45312	-0.7996399	0.807904018317725	-0.127496	-6.311709	0.664742
Trial1	3	1	noBlindfold	clockwise	practice	Guided	1	0.5	0	5.012863	0.38474	-1.45313	-0.79965	0.807913988465014	-0.139627	-6.303246	0.643026
Trial1	3	1	noBlindfold	clockwise	practice	Guided	1	0.5	0	5.032867	0.38473	-1.45313	-0.79965	0.807915417100302	-0.129531	-6.29055	0.622561
Trial1	3	1	noBlindfold	clockwise	practice	Guided	1	0.5	0	5.052856	0.38473	-1.45313	-0.79965	0.807915417100302	-0.189144	-6.29055	0.675575
Trial1	3	1	noBlindfold	clockwise	practice	Guided	1	0.5	0	5.072861	0.38473	-1.45313	-0.79965	0.807915417100302	-0.199171	-6.299014	0.673325
Trial1	3	1	noBlindfold	clockwise	practice	Guided	1	0.5	0	5.092865	0.38472	-1.45314	-0.79966	0.807926752724609	-0.124007	-6.396345	0.602353
Trial1	3	1	noBlindfold	clockwise	practice	Guided	1	0.5	0	5.112869	0.38471	-1.45315	-0.79966	0.807928181585177	-0.110655	-6.409041	0.606798
Trial1	3	1	noBlindfold	clockwise	practice	Guided	1	0.5	0	5.132858	0.38471	-1.45316	-0.79967	0.807938033695363	-0.081616	-6.409041	0.566367
Trial1	3	1	noBlindfold	clockwise	practice	Guided	1	0.5	0	5.152863	0.38471	-1.45317	-0.79967	0.807938033695363	-0.077158	-6.379418	0.566618
Trial1	3	1	noBlindfold	clockwise	practice	Guided	1	0.5	0	5.172867	0.3847	-1.45317	-0.79968	0.807949369496938	-0.062874	-6.464054	0.537766
Trial1	3	1	noBlindfold	clockwise	practice	Guided	1	0.5	0	5.192856	0.3847	-1.4532	-0.7996899	0.807959221594761	-0.029874	-6.519068	0.518769
Trial1	3	1	noBlindfold	clockwise	practice	Guided	1	0.5	0	5.21286	0.3847	-1.45323	-0.7997	0.807969191684323	0.017395	-6.561386	0.470829
Trial1	3	1	noBlindfold	clockwise	practice	Guided	1	0.5	0	5.232864	0.3847	-1.45325	-0.79971	0.807979102781806	0.0071814	-6.64179	0.335532
Trial1	3	1	noBlindfold	clockwise	practice	Guided	1	0.5	0	5.252869	0.3847	-1.45328	-0.7997299	0.807998806995024	-0.080488	-6.726426	0.312416
Trial1	3	1	noBlindfold	clockwise	practice	Guided	1	0.5	0	5.272858	0.38469	-1.45331	-0.79975	0.808020112895136	-0.134919	-6.730658	0.28693
Trial1	3	1	noBlindfold	clockwise	practice	Guided	1	0.5	0	5.292862	0.38468	-1.45335	-0.79977	0.808041305120368	-0.195137	-6.794135	0.210248
Trial1	3	1	noBlindfold	clockwise	practice	Guided	1	0.5	0	5.312866	0.38467	-1.45337	-0.79978	0.808052582088624	-0.242768	-6.836453	0.186475
Trial1	3	1	noBlindfold	clockwise	practice	Guided	1	0.5	0	5.332855	0.38466	-1.45338	-0.7998	0.808073892438208	-0.153338	-6.840684	0.103134
Trial1	3	1	noBlindfold	clockwise	practice	Guided	1	0.5	0	5.352859	0.38466	-1.4534	-0.7998199	0.808093596557401	0.004556	-6.916857	0.069935
Trial1	3	1	noBlindfold	clockwise	practice	Guided	1	0.5	0	5.372864	0.38466	-1.45343	-0.79985	0.808123329738212	0.052997	-7.086129	0.0011465
Trial1	3	1	noBlindfold	clockwise	practice	Guided	1	0.5	0	5.392868	0.38467	-1.45353	-0.79987	0.808141663777068	0.158663	-7.115751	-0.055973
Trial1	3	1	noBlindfold	clockwise	practice	Guided	1	0.5	0	5.412857	0.38468	-1.45354	-0.79988	0.808150209151533	0.186694	-7.128447	-0.079614
Trial1	3	1	noBlindfold	clockwise	practice	Guided	1	0.5	0	5.432861	0.38468	-1.45355	-0.7999	0.808169972375159	0.160698	-7.090361	-0.093673
Trial1	3	1	noBlindfold	clockwise	practice	Guided	1	0.5	0	5.452866	0.38469	-1.45355	-0.7999	0.808168543570603	0.091425	-7.094592	-0.051282
Trial1	3	1	noBlindfold	clockwise	practice	Guided	1	0.5	0	5.47287	0.38469	-1.45354	-0.7999099	0.808178395706237	0.105155	-7.039579	0.021007
Trial1	3	1	noBlindfold	clockwise	practice	Guided	1	0.5	0	5.492859	0.38469	-1.45354	-0.7999099	0.808178395706237	0.031873	-7.052274	0.134603
Trial1	3	1	noBlindfold	clockwise	practice	Guided	1	0.5	0	5.512863	0.38469	-1.45354	-0.7999099	0.808178395706237	0.040051	-7.022652	0.147639
Trial1	3	1	noBlindfold	clockwise	practice	Guided	1	0.5	0	5.532867	0.38469	-1.45353	-0.7999099	0.808178395706237	-0.080847	-7.014188	0.157615
Trial1	3	1	noBlindfold	clockwise	practice	Guided	1	0.5	0	5.552856	0.38469	-1.45352	-0.7999099	0.808178395706237	-0.0041259	-7.001493	0.140857
Trial1	3	1	noBlindfold	clockwise	practice	Guided	1	0.5	0	5.572861	0.38469	-1.45352	-0.79992	0.808188306839214	-0.013237	-7.009956	0.14451
Trial1	3	1	noBlindfold	clockwise	practice	Guided	1	0.5	0	5.592865	0.38469	-1.4535	-0.79992	0.808188306839214	0.0029315	-6.883002	0.094869
Trial1	3	1	noBlindfold	clockwise	practice	Guided	1	0.5	0	5.612869	0.38469	-1.45348	-0.79992	0.808188306839214	-0.0024552	-6.895698	0.11136
Trial1	3	1	noBlindfold	clockwise	practice	Guided	1	0.5	0	5.632858	0.38469	-1.45346	-0.79992	0.808188306839214	-0.043862	-6.874539	0.134231
Trial1	3	1	noBlindfold	clockwise	practice	Guided	1	0.5	0	5.652863	0.38469	-1.45346	-0.79992	0.808188306839214	0.050381	-6.85338	0.122673
Trial1	3	1	noBlindfold	clockwise	practice	Guided	1	0.5	0	5.672867	0.38469	-1.45346	-0.79993	0.808198276969577	0.064884	-6.887234	0.102422
Trial1	3	1	noBlindfold	clockwise	practice	Guided	1	0.5	0	5.692856	0.3847	-1.45346	-0.79993	0.808196852590826	0.053409	-7.022652	0.068076
Trial1	3	1	noBlindfold	clockwise	practice	Guided	1	0.5	0	5.71286	0.3847	-1.45348	-0.79994	0.808206704751355	0.05599	-7.043811	0.0083573
Trial1	3	1	noBlindfold	clockwise	practice	Guided	1	0.5	0	5.732864	0.3847	-1.4535	-0.79994	0.808206704751355	0.046189	-7.06497	-0.04171
Trial1	3	1	noBlindfold	clockwise	practice	Guided	1	0.5	0	5.752869	0.3847	-1.45351	-0.79995	0.808216615909375	0.018581	-7.001493	-0.026432
Trial1	3	1	noBlindfold	clockwise	practice	Guided	1	0.5	0	5.772858	0.3847	-1.45351	-0.79995	0.808216615909375	-0.031704	-6.942248	-0.0040223
Trial1	3	1	noBlindfold	clockwise	practice	Guided	1	0.5	0	5.792862	0.3847	-1.45347	-0.79995	0.808216615909375	-0.024495	-6.857612	0.105732
Trial1	3	1	noBlindfold	clockwise	practice	Guided	1	0.5	0	5.812866	0.3847	-1.45346	-0.79995	0.808216615909375	-0.024723	-6.904161	0.109895
Trial1	3	1	noBlindfold	clockwise	practice	Guided	1	0.5	0	5.832855	0.3847	-1.45346	-0.79996	0.808226468074909	0.02722	-6.921089	0.058111
Trial1	3	1	noBlindfold	clockwise	practice	Guided	1	0.5	0	5.852859	0.3847	-1.45346	-0.79996	0.808226468074909	0.12173	-6.912625	-0.037529
Trial1	3	1	noBlindfold	clockwise	practice	Guided	1	0.5	0	5.872864	0.38471	-1.45347	-0.79998	0.808244925227875	0.163334	-6.980334	-0.064617
Trial1	3	1	noBlindfold	clockwise	practice	Guided	1	0.5	0	5.892868	0.38472	-1.45349	-0.79998	0.808243496927266	0.180348	-6.980334	-0.159754
Trial1	3	1	noBlindfold	clockwise	practice	Guided	1	0.5	0	5.912857	0.38473	-1.45349	-0.79999	0.808251925223738	0.131904	-6.912625	-0.142006
Trial1	3	1	noBlindfold	clockwise	practice	Guided	1	0.5	0	5.932861	0.38474	-1.45347	-0.79999	0.80825049718325	0.126903	-6.891466	-0.053914
Trial1	3	1	noBlindfold	clockwise	practice	Guided	1	0.5	0	5.952866	0.38474	-1.45346	-0.79999	0.80825049718325	0.088729	-6.891466	-0.0097762
Trial1	3	1	noBlindfold	clockwise	practice	Guided	1	0.5	0	5.97287	0.38475	-1.45346	-0.79999	0.8082490692643	0.14083	-6.916857	0.01419
Trial1	3	1	noBlindfold	clockwise	practice	Guided	1	0.5	0	5.992859	0.38476	-1.45348	-0.79999	0.808247641466887	0.144678	-7.031115	0.08544
Trial1	3	1	noBlindfold	clockwise	practice	Guided	1	0.5	0	6.012863	0.38477	-1.45351	-0.79998	0.808236365745109	0.134384	-7.090361	0.047423
Trial1	3	1	noBlindfold	clockwise	practice	Guided	1	0.5	0	6.032867	0.38477	-1.45354	-0.79999	0.808246218039869	0.115874	-7.158069	0.050602
Trial1	3	1	noBlindfold	clockwise	practice	Guided	1	0.5	0	6.052856	0.38478	-1.45357	-0.79999	0.808244794733667	0.125249	-7.234242	-0.028824
Trial1	3	1	noBlindfold	clockwise	practice	Guided	1	0.5	0	6.072861	0.38478	-1.4536	-0.79999	0.808244794733667	0.152816	-7.285023	-0.044093
Trial1	3	1	noBlindfold	clockwise	practice	Guided	1	0.5	0	6.092865	0.3848	-1.45366	-0.8	0.808251796585292	0.220776	-7.454295	-0.065468
Trial1	3	1	noBlindfold	clockwise	practice	Guided	1	0.5	0	6.112869	0.38482	-1.45369	-0.79999	0.80823909422294	0.229788	-7.471223	0.01077
Trial1	3	1	noBlindfold	clockwise	practice	Guided	1	0.5	0	6.132858	0.38483	-1.45372	-0.79999	0.808237667274865	0.23998	-7.48815	0.066024
Trial1	3	1	noBlindfold	clockwise	practice	Guided	1	0.5	0	6.152863	0.38484	-1.45373	-0.79998	0.808226388031947	0.135805	-7.407746	0.173707
Trial1	3	1	noBlindfold	clockwise	practice	Guided	1	0.5	0	6.172867	0.38484	-1.45371	-0.79995	0.80819665380836	0.074908	-7.27656	0.30483
Trial1	3	1	noBlindfold	clockwise	practice	Guided	1	0.5	0	6.192856	0.38484	-1.45364	-0.79994	0.808186742405536	-0.102645	-7.191924	0.458655
Trial1	3	1	noBlindfold	clockwise	practice	Guided	1	0.5	0	6.21286	0.38483	-1.45362	-0.79992	0.808168346556363	-0.10333	-7.170765	0.460038
Trial1	3	1	noBlindfold	clockwise	practice	Guided	1	0.5	0	6.232864	0.38483	-1.4536	-0.7999	0.808148582799624	-0.077178	-7.149606	0.552494
Trial1	3	1	noBlindfold	clockwise	practice	Guided	1	0.5	0	6.252869	0.38483	-1.45359	-0.79988	0.808128819052904	-0.0059008	-7.077665	0.63223
Trial1	3	1	noBlindfold	clockwise	practice	Guided	1	0.5	0	6.272858	0.38483	-1.45357	-0.79985	0.808099084957315	0.013039	-7.060738	0.612263
Trial1	3	1	noBlindfold	clockwise	practice	Guided	1	0.5	0	6.292862	0.38484	-1.45355	-0.79984	0.808087805504723	0.046452	-7.073433	0.572079
Trial1	3	1	noBlindfold	clockwise	practice	Guided	1	0.5	0	6.312866	0.38484	-1.45355	-0.79983	0.808077894129569	0.091373	-7.086129	0.501792
Trial1	3	1	noBlindfold	clockwise	practice	Guided	1	0.5	0	6.332855	0.38484	-1.45355	-0.79983	0.808077894129569	0.068242	-7.098824	0.421744
Trial1	3	1	noBlindfold	clockwise	practice	Guided	1	0.5	0	6.352859	0.38484	-1.45355	-0.79983	0.808077894129569	0.083206	-7.090361	0.39303
Trial1	3	1	noBlindfold	clockwise	practice	Guided	1	0.5	0	6.372864	0.38484	-1.45355	-0.79983	0.808077894129569	0.08881	-7.06497	0.372207
Trial1	3	1	noBlindfold	clockwise	practice	Guided	1	0.5	0	6.392868	0.38484	-1.45355	-0.79983	0.808077894129569	-0.0035732	-7.107288	0.349977
Trial1	3	1	noBlindfold	clockwise	practice	Guided	1	0.5	0	6.412857	0.38484	-1.45355	-0.79983	0.808077894129569	-0.030652	-7.158069	0.27685
Trial1	3	1	noBlindfold	clockwise	practice	Guided	1	0.5	0	6.432861	0.38484	-1.45356	-0.79984	0.808087805504723	-0.10451	-7.213083	0.243172
Trial1	3	1	noBlindfold	clockwise	practice	Guided	1	0.5	0	6.452866	0.38483	-1.45357	-0.79984	0.808089232593344	-0.197059	-7.204619	0.225262
Trial1	3	1	noBlindfold	clockwise	practice	Guided	1	0.5	0	6.47287	0.38483	-1.45357	-0.79984	0.808089232593344	-0.26908	-7.13691	0.317884
Trial1	3	1	noBlindfold	clockwise	practice	Guided	1	0.5	0	6.492859	0.3848	-1.45356	-0.79984	0.808093510340036	-0.245098	-7.022652	0.382604
Trial1	3	1	noBlindfold	clockwise	practice	Guided	1	0.5	0	6.512863	0.38479	-1.45354	-0.79984	0.808094933665635	-0.301121	-7.060738	0.336811
Trial1	3	1	noBlindfold	clockwise	practice	Guided	1	0.5	0	6.532867	0.38477	-1.45354	-0.79983	0.808087873676232	-0.251939	-7.052274	0.335275
Trial1	3	1	noBlindfold	clockwise	practice	Guided	1	0.5	0	6.552856	0.38477	-1.45354	-0.79983	0.808087873676232	-0.210711	-7.06497	0.316467
Trial1	3	1	noBlindfold	clockwise	practice	Guided	1	0.5	0	6.572861	0.38476	-1.45354	-0.7998199	0.808079327153975	-0.221897	-7.048043	0.357802
Trial1	3	1	noBlindfold	clockwise	practice	Guided	1	0.5	0	6.592865	0.38473	-1.45351	-0.79981	0.808073759620501	-0.302111	-6.929552	0.597109
Trial1	3	1	noBlindfold	clockwise	practice	Guided	1	0.5	0	6.612869	0.38472	-1.45349	-0.7998	0.808065331683089	-0.359788	-6.866075	0.593859
Trial1	3	1	noBlindfold	clockwise	practice	Guided	1	0.5	0	6.632858	0.3847	-1.45347	-0.79979	0.808058273663134	-0.41839	-6.866075	0.607387
Trial1	3	1	noBlindfold	clockwise	practice	Guided	1	0.5	0	6.652863	0.38468	-1.45346	-0.79978	0.808051157205976	-0.379718	-6.938016	0.634806
Trial1	3	1	noBlindfold	clockwise	practice	Guided	1	0.5	0	6.672867	0.38466	-1.45346	-0.79978	0.808054011346034	-0.351265	-6.946479	0.527036
Trial1	3	1	noBlindfold	clockwise	practice	Guided	1	0.5	0	6.692856	0.38463	-1.4535	-0.79979	0.808068265581755	-0.234792	-7.107288	0.360951
Trial1	3	1	noBlindfold	clockwise	practice	Guided	1	0.5	0	6.71286	0.38463	-1.45351	-0.79979	0.808068265581755	-0.189123	-7.086129	0.342395
Trial1	3	1	noBlindfold	clockwise	practice	Guided	1	0.5	0	6.732864	0.38461	-1.45352	-0.79979	0.808071120898943	-0.219953	-7.048043	0.416237
Trial1	3	1	noBlindfold	clockwise	practice	Guided	1	0.5	0	6.752869	0.38461	-1.45352	-0.79979	0.808071120898943	-0.218726	-7.009956	0.395191
Trial1	3	1	noBlindfold	clockwise	practice	Guided	1	0.5	0	6.772858	0.3846	-1.45351	-0.79979	0.808072546611312	-0.261235	-6.942248	0.438934
Trial1	3	1	noBlindfold	clockwise	practice	Guided	1	0.5	0	6.792862	0.38458	-1.45349	-0.79979	0.808075402655313	-0.194696	-6.942248	0.446647
Trial1	3	1	noBlindfold	clockwise	practice	Guided	1	0.5	0	6.812866	0.38457	-1.45349	-0.79979	0.808076832987666	-0.202578	-6.959175	0.429249
Trial1	3	1	noBlindfold	clockwise	practice	Guided	1	0.5	0	6.832855	0.38456	-1.45348	-0.79979	0.808078263441574	-0.127945	-6.904161	0.45015
Trial1	3	1	noBlindfold	clockwise	practice	Guided	1	0.5	0	6.852859	0.38456	-1.45348	-0.79979	0.808078263441574	-0.155462	-6.908393	0.385385
Trial1	3	1	noBlindfold	clockwise	practice	Guided	1	0.5	0	6.872864	0.38455	-1.45348	-0.79979	0.808079694017036	-0.103524	-6.895698	0.428212
Trial1	3	1	noBlindfold	clockwise	practice	Guided	1	0.5	0	6.892868	0.38454	-1.45346	-0.79978	0.808071150625324	-0.180902	-6.832221	0.522476
Trial1	3	1	noBlindfold	clockwise	practice	Guided	1	0.5	0	6.912857	0.38453	-1.45345	-0.79978	0.808072577202564	-0.203307	-6.866075	0.525421
Trial1	3	1	noBlindfold	clockwise	practice	Guided	1	0.5	0	6.932861	0.38452	-1.45345	-0.79978	0.808074008159617	-0.235061	-6.883002	0.548584
Trial1	3	1	noBlindfold	clockwise	practice	Guided	1	0.5	0	6.952866	0.38452	-1.45345	-0.79978	0.808074008159617	-0.21416	-6.942248	0.482665
Trial1	3	1	noBlindfold	clockwise	practice	Guided	1	0.5	0	6.97287	0.38451	-1.45346	-0.79979	0.808085404756543	-0.169627	-6.97187	0.40512
Trial1	3	1	noBlindfold	clockwise	practice	Guided	1	0.5	0	6.992859	0.38449	-1.45349	-0.7998	0.808098173734742	-0.115845	-7.107288	0.180271
Trial1	3	1	noBlindfold	clockwise	practice	Guided	1	0.5	0	7.012863	0.38448	-1.45353	-0.79981	0.808109456886936	-0.133347	-7.238474	0.158761
Trial1	3	1	noBlindfold	clockwise	practice	Guided	1	0.5	0	7.032867	0.38448	-1.45358	-0.7998199	0.808119308634313	-0.162556	-7.246937	0.20334
Trial1	3	1	noBlindfold	clockwise	practice	Guided	1	0.5	0	7.052856	0.38447	-1.4536	-0.79983	0.808130709845546	-0.186375	-7.251169	0.231389
Trial1	3	1	noBlindfold	clockwise	practice	Guided	1	0.5	0	7.072861	0.38446	-1.4536	-0.79983	0.808132132921621	-0.256459	-7.200387	0.210556
Trial1	3	1	noBlindfold	clockwise	practice	Guided	1	0.5	0	7.092865	0.38443	-1.45358	-0.79983	0.808136428442249	-0.247038	-7.069202	0.362349
Trial1	3	1	noBlindfold	clockwise	practice	Guided	1	0.5	0	7.112869	0.38442	-1.45356	-0.79983	0.808137856263207	-0.225927	-7.052274	0.384459
Trial1	3	1	noBlindfold	clockwise	practice	Guided	1	0.5	0	7.132858	0.38441	-1.45355	-0.79983	0.808139288467676	-0.204828	-7.069202	0.406567
Trial1	3	1	noBlindfold	clockwise	practice	Guided	1	0.5	0	7.152863	0.3844	-1.45355	-0.79983	0.808140716530629	-0.157517	-7.056506	0.358645
Trial1	3	1	noBlindfold	clockwise	practice	Guided	1	0.5	0	7.172867	0.3844	-1.45354	-0.79983	0.808140716530629	-0.096655	-7.031115	0.30729
Trial1	3	1	noBlindfold	clockwise	practice	Guided	1	0.5	0	7.192856	0.38439	-1.45353	-0.79983	0.808142148977813	-0.120692	-6.993029	0.342598
Trial1	3	1	noBlindfold	clockwise	practice	Guided	1	0.5	0	7.21286	0.38438	-1.45352	-0.7998199	0.808133611988063	-0.231051	-6.97187	0.400386
Trial1	3	1	noBlindfold	clockwise	practice	Guided	1	0.5	0	7.232864	0.38437	-1.45351	-0.7998199	0.808135036167614	-0.25556	-6.942248	0.440709
Trial1	3	1	noBlindfold	clockwise	practice	Guided	1	0.5	0	7.252869	0.38436	-1.4535	-0.7998199	0.808136473260914	-0.32562	-6.883002	0.420065
Trial1	3	1	noBlindfold	clockwise	practice	Guided	1	0.5	0	7.272858	0.38434	-1.45348	-0.79981	0.808129483515228	-0.35312	-6.85338	0.43522
Trial1	3	1	noBlindfold	clockwise	practice	Guided	1	0.5	0	7.292862	0.3843	-1.45346	-0.79981	0.808135204287442	-0.465812	-6.959175	0.382615
Trial1	3	1	noBlindfold	clockwise	practice	Guided	1	0.5	0	7.312866	0.38428	-1.45347	-0.79981	0.808138067533255	-0.515531	-6.959175	0.39627
Trial1	3	1	noBlindfold	clockwise	practice	Guided	1	0.5	0	7.332855	0.38425	-1.45347	-0.79981	0.808142369713629	-0.592206	-6.912625	0.412869
Trial1	3	1	noBlindfold	clockwise	practice	Guided	1	0.5	0	7.352859	0.38422	-1.45346	-0.79981	0.80814666444846	-0.761972	-6.874539	0.420027
Trial1	3	1	noBlindfold	clockwise	practice	Guided	1	0.5	0	7.372864	0.38418	-1.45345	-0.7998	0.808142548353371	-0.83588	-6.870307	0.46624
Trial1	3	1	noBlindfold	clockwise	practice	Guided	1	0.5	0	7.392868	0.38409	-1.45344	-0.7998	0.808155452163366	-0.920757	-6.840684	0.469843
Trial1	3	1	noBlindfold	clockwise	practice	Guided	1	0.5	0	7.412857	0.38404	-1.45343	-0.79979	0.808152711900801	-0.940613	-6.80683	0.426644
Trial1	3	1	noBlindfold	clockwise	practice	Guided	1	0.5	0	7.432861	0.38399	-1.45342	-0.79979	0.808159888993431	-0.877259	-6.840684	0.488989
Trial1	3	1	noBlindfold	clockwise	practice	Guided	1	0.5	0	7.452866	0.38395	-1.45342	-0.79979	0.808165631137843	-0.8576	-6.85338	0.456421
Trial1	3	1	noBlindfold	clockwise	practice	Guided	1	0.5	0	7.47287	0.38391	-1.45342	-0.79979	0.808171375220711	-0.742309	-6.870307	0.467029
Trial1	3	1	noBlindfold	clockwise	practice	Guided	1	0.5	0	7.492859	0.38384	-1.45343	-0.79979	0.808181429888271	-0.706477	-6.874539	0.384669
Trial1	3	1	noBlindfold	clockwise	practice	Guided	1	0.5	0	7.512863	0.38381	-1.45344	-0.79979	0.808185748192931	-0.660186	-6.883002	0.433425
Trial1	3	1	noBlindfold	clockwise	practice	Guided	1	0.5	0	7.532867	0.38377	-1.45345	-0.79979	0.808191499061516	-0.683101	-6.916857	0.444638
Trial1	3	1	noBlindfold	clockwise	practice	Guided	1	0.5	0	7.552856	0.38374	-1.45345	-0.79979	0.808195811341396	-0.744114	-6.870307	0.420054
Trial1	3	1	noBlindfold	clockwise	practice	Guided	1	0.5	0	7.572861	0.3837	-1.45344	-0.79978	0.808191601545092	-0.737574	-6.870307	0.462389
Trial1	3	1	noBlindfold	clockwise	practice	Guided	1	0.5	0	7.592865	0.38363	-1.45344	-0.79978	0.808201678435873	-0.759345	-6.891466	0.53266
Trial1	3	1	noBlindfold	clockwise	practice	Guided	1	0.5	0	7.612869	0.38359	-1.45345	-0.79978	0.808207433806258	-0.761192	-6.984566	0.486269
Trial1	3	1	noBlindfold	clockwise	practice	Guided	1	0.5	0	7.632858	0.38355	-1.45348	-0.79978	0.808213199699895	-0.877178	-7.06497	0.488124
Trial1	3	1	noBlindfold	clockwise	practice	Guided	1	0.5	0	7.652863	0.38351	-1.4535	-0.79978	0.808218963239025	-0.914333	-6.967638	0.43552
Trial1	3	1	noBlindfold	clockwise	practice	Guided	1	0.5	0	7.672867	0.38345	-1.45349	-0.79977	0.808217757949182	-1.009514	-6.921089	0.437152
Trial1	3	1	noBlindfold	clockwise	practice	Guided	1	0.5	0	7.692856	0.38334	-1.45343	-0.79977	0.808233632310471	-1.233333	-6.772976	0.560632
Trial1	3	1	noBlindfold	clockwise	practice	Guided	1	0.5	0	7.71286	0.38327	-1.45341	-0.79977	0.808243735552746	-1.372916	-6.789903	0.506536
Trial1	3	1	noBlindfold	clockwise	practice	Guided	1	0.5	0	7.732864	0.3832	-1.45341	-0.79977	0.808253849033703	-1.383859	-6.878771	0.383922
Trial1	3	1	noBlindfold	clockwise	practice	Guided	1	0.5	0	7.752869	0.38313	-1.45343	-0.79978	0.808273817823025	-1.336358	-6.959175	0.338946
Trial1	3	1	noBlindfold	clockwise	practice	Guided	1	0.5	0	7.772858	0.38306	-1.45345	-0.79978	0.808283943053996	-1.276733	-6.891466	0.403729
Trial1	3	1	noBlindfold	clockwise	practice	Guided	1	0.5	0	7.792862	0.38293	-1.45344	-0.79978	0.808302760953668	-1.181998	-6.874539	0.361145
Trial1	3	1	noBlindfold	clockwise	practice	Guided	1	0.5	0	7.812866	0.38287	-1.45344	-0.79979	0.808321423230431	-1.075803	-6.959175	0.295481
Trial1	3	1	noBlindfold	clockwise	practice	Guided	1	0.5	0	7.832855	0.38281	-1.45347	-0.79979	0.808330118576042	-1.069259	-7.031115	0.337816
Trial1	3	1	noBlindfold	clockwise	practice	Guided	1	0.5	0	7.852859	0.38276	-1.45349	-0.7998	0.808347273564092	-1.011961	-7.022652	0.349345
Trial1	3	1	noBlindfold	clockwise	practice	Guided	1	0.5	0	7.872864	0.38271	-1.4535	-0.7998	0.808354532438596	-0.997213	-7.001493	0.32483
Trial1	3	1	noBlindfold	clockwise	practice	Guided	1	0.5	0	7.892868	0.38261	-1.45351	-0.7998	0.808369046300607	-0.957208	-7.052274	0.32637
Trial1	3	1	noBlindfold	clockwise	practice	Guided	1	0.5	0	7.912857	0.38256	-1.45352	-0.79981	0.808386153979515	-0.957669	-7.073433	0.33515
Trial1	3	1	noBlindfold	clockwise	practice	Guided	1	0.5	0	7.932861	0.38251	-1.45353	-0.79981	0.808393420553347	-0.993442	-7.039579	0.337244
Trial1	3	1	noBlindfold	clockwise	practice	Guided	1	0.5	0	7.952866	0.38246	-1.45353	-0.79981	0.808400690155413	-1.077616	-7.069202	0.30801
Trial1	3	1	noBlindfold	clockwise	practice	Guided	1	0.5	0	7.97287	0.3824	-1.45353	-0.7998199	0.808419263165783	-1.13255	-7.052274	0.274584
Trial1	3	1	noBlindfold	clockwise	practice	Guided	1	0.5	0	7.992859	0.38228	-1.45352	-0.7998199	0.80843672586314	-1.153354	-7.035347	0.327919
Trial1	3	1	noBlindfold	clockwise	practice	Guided	1	0.5	0	8.012863	0.38222	-1.45352	-0.7998199	0.808445468089901	-1.137435	-7.043811	0.332017
Trial1	3	1	noBlindfold	clockwise	practice	Guided	1	0.5	0	8.032867	0.38216	-1.45352	-0.79983	0.808464180283285	-1.076634	-7.009956	0.310969
Trial1	3	1	noBlindfold	clockwise	practice	Guided	1	0.5	0	8.052856	0.38211	-1.45352	-0.79983	0.808471466554495	-1.055335	-7.086129	0.248976
Trial1	3	1	noBlindfold	clockwise	practice	Guided	1	0.5	0	8.072861	0.38205	-1.45354	-0.79984	0.808490123123258	-0.931613	-7.145374	0.188523
Trial1	3	1	noBlindfold	clockwise	practice	Guided	1	0.5	0	8.092865	0.38196	-1.4536	-0.79985	0.80851310581431	-0.830819	-7.263864	0.194116
Trial1	3	1	noBlindfold	clockwise	practice	Guided	1	0.5	0	8.112869	0.38192	-1.45361	-0.79985	0.808518945866711	-0.801823	-7.217315	0.258678
Trial1	3	1	noBlindfold	clockwise	practice	Guided	1	0.5	0	8.132858	0.38188	-1.45362	-0.79986	0.808534698353413	-0.797596	-7.259633	0.183125
Trial1	3	1	noBlindfold	clockwise	practice	Guided	1	0.5	0	8.152863	0.38184	-1.45363	-0.79986	0.80854054220803	-0.792211	-7.386587	0.166545
Trial1	3	1	noBlindfold	clockwise	practice	Guided	1	0.5	0	8.172867	0.3818	-1.45368	-0.79985	0.808536481997793	-0.840621	-7.517772	0.235297
Trial1	3	1	noBlindfold	clockwise	practice	Guided	1	0.5	0	8.192856	0.3817	-1.45375	-0.79985	0.808551109484312	-1.097866	-7.458527	0.458773
Trial1	3	1	noBlindfold	clockwise	practice	Guided	1	0.5	0	8.21286	0.38163	-1.45374	-0.79984	0.808551503961924	-1.295462	-7.428905	0.478935
Trial1	3	1	noBlindfold	clockwise	practice	Guided	1	0.5	0	8.232864	0.38156	-1.45371	-0.79983	0.808551850021797	-1.480194	-7.293487	0.434974
Trial1	3	1	noBlindfold	clockwise	practice	Guided	1	0.5	0	8.252869	0.38148	-1.45366	-0.79984	0.808573476496632	-1.548923	-7.191924	0.340438
Trial1	3	1	noBlindfold	clockwise	practice	Guided	1	0.5	0	8.272858	0.3814	-1.45362	-0.79987	0.808614807450536	-1.517569	-7.174997	0.146715
Trial1	3	1	noBlindfold	clockwise	practice	Guided	1	0.5	0	8.292862	0.38125	-1.45361	-0.79989	0.808656685553624	-1.261721	-7.289255	-0.123579
Trial1	3	1	noBlindfold	clockwise	practice	Guided	1	0.5	0	8.312866	0.38119	-1.45363	-0.7999099	0.808685193772326	-1.067628	-7.293487	-0.168883
Trial1	3	1	noBlindfold	clockwise	practice	Guided	1	0.5	0	8.332855	0.38113	-1.45365	-0.79993	0.808713878422114	-1.027641	-7.306182	-0.246524
Trial1	3	1	noBlindfold	clockwise	practice	Guided	1	0.5	0	8.352859	0.38108	-1.45365	-0.79994	0.808731080632129	-1.055708	-7.280792	-0.217858
Trial1	3	1	noBlindfold	clockwise	practice	Guided	1	0.5	0	8.372864	0.38102	-1.45365	-0.79996	0.808759650265759	-1.18129	-7.251169	-0.128801
Trial1	3	1	noBlindfold	clockwise	practice	Guided	1	0.5	0	8.392868	0.38087	-1.45364	-0.79996	0.808781734663712	-1.622795	-7.285023	0.036884
Trial1	3	1	noBlindfold	clockwise	practice	Guided	1	0.5	0	8.412857	0.38077	-1.45364	-0.79996	0.808796468327506	-1.799579	-7.285023	0.089122
Trial1	3	1	noBlindfold	clockwise	practice	Guided	1	0.5	0	8.432861	0.38066	-1.45364	-0.79996	0.808812691522762	-1.97379	-7.331573	0.096216
Trial1	3	1	noBlindfold	clockwise	practice	Guided	1	0.5	0	8.452866	0.38041	-1.45365	-0.79997	0.808859580925202	-2.17279	-7.314646	0.068315
Trial1	3	1	noBlindfold	clockwise	practice	Guided	1	0.5	0	8.47287	0.3799	-1.45366	-0.80004	0.809004338797609	-2.348421	-7.318878	-0.053178
Trial1	3	1	noBlindfold	clockwise	practice	Guided	1	0.5	0	8.492859	0.37743	-1.45368	-0.8001	0.809433979470177	-2.671722	-7.403514	-0.256982
Trial1	3	1	noBlindfold	clockwise	practice	Guided	1	0.5	0	8.512863	0.37522	-1.4537	-0.80018	0.809850612118664	-2.921691	-7.424673	-0.412787
Trial1	3	1	noBlindfold	clockwise	practice	Guided	1	0.5	0	8.532867	0.37193	-1.45371	-0.80024	0.810423315331431	-3.128545	-7.318878	-0.544596
Trial1	3	1	noBlindfold	clockwise	practice	Guided	1	0.5	0	8.552856	0.36775	-1.45367	-0.80026	0.811114137970101	-3.334871	-7.141142	-0.524209
Trial1	3	1	noBlindfold	clockwise	practice	Guided	1	0.5	0	8.572861	0.36234	-1.45358	-0.80036	0.812112280092685	-3.359508	-6.912625	-0.653095
Trial1	3	1	noBlindfold	clockwise	practice	Guided	1	0.5	0	8.592865	0.34771	-1.45344	-0.80036	0.814719781069849	-3.144813	-6.772976	-0.689594
Trial1	3	1	noBlindfold	clockwise	practice	Guided	1	0.5	0	8.612869	0.33871	-1.45337	-0.80035	0.816440205777805	-3.088758	-6.50214	-0.665749
Trial1	3	1	noBlindfold	clockwise	practice	Guided	1	0.5	0	8.632858	0.32802	-1.45328	-0.80035	0.818619116153381	-2.956675	-6.578313	-0.835338
Trial1	3	1	noBlindfold	clockwise	practice	Guided	1	0.5	0	8.652863	0.31733	-1.45329	-0.8004301	0.821009505381342	-2.746545	-6.734889	-0.875475
Trial1	3	1	noBlindfold	clockwise	practice	Guided	1	0.5	0	8.672867	0.30526	-1.45334	-0.80039	0.823740145230861	-2.639545	-6.76028	-0.805126
Trial1	3	1	noBlindfold	clockwise	practice	Guided	1	0.5	0	8.692856	0.27984	-1.45337	-0.80039	0.830117214117913	-2.527802	-6.662949	-0.771404
Trial1	3	1	noBlindfold	clockwise	practice	Guided	1	0.5	0	8.71286	0.26704	-1.45334	-0.80036	0.833574488285388	-2.544553	-6.637558	-0.71681
Trial1	3	1	noBlindfold	clockwise	practice	Guided	1	0.5	0	8.732864	0.25295	-1.4533	-0.80032	0.837583279477339	-2.526903	-6.527531	-0.626766
Trial1	3	1	noBlindfold	clockwise	practice	Guided	1	0.5	0	8.752869	0.2383	-1.45326	-0.8003	0.842001772937171	-2.538598	-6.438663	-0.579616
Trial1	3	1	noBlindfold	clockwise	practice	Guided	1	0.5	0	8.772858	0.22351	-1.45321	-0.8003801	0.846790970631983	-2.535476	-6.421736	-0.708361
Trial1	3	1	noBlindfold	clockwise	practice	Guided	1	0.5	0	8.792862	0.19231	-1.45323	-0.80042	0.857522761882139	-2.47229	-6.50214	-0.841957
Trial1	3	1	noBlindfold	clockwise	practice	Guided	1	0.5	0	8.812866	0.17606	-1.45324	-0.80041	0.86347741933315	-2.46181	-6.485213	-0.80212
Trial1	3	1	noBlindfold	clockwise	practice	Guided	1	0.5	0	8.832855	0.15897	-1.45324	-0.80039	0.870014725336011	-2.407242	-6.421736	-0.740023
Trial1	3	1	noBlindfold	clockwise	practice	Guided	1	0.5	0	8.852859	0.14203	-1.45321	-0.8003801	0.876784321634971	-2.314872	-6.303246	-0.76987
Trial1	3	1	noBlindfold	clockwise	practice	Guided	1	0.5	0	8.872864	0.1242	-1.45316	-0.8003	0.884141243205312	-2.464829	-6.193219	-0.703512
Trial1	3	1	noBlindfold	clockwise	practice	Guided	1	0.5	0	8.892868	0.088397	-1.45304	-0.80024	0.89988946682271	-2.315664	-6.002788	-0.461654
Trial1	3	1	noBlindfold	clockwise	practice	Guided	1	0.5	0	8.912857	0.069864	-1.453	-0.8002	0.90848064729826	-2.308735	-5.973165	-0.396274
Trial1	3	1	noBlindfold	clockwise	practice	Guided	1	0.5	0	8.932861	0.050376	-1.45298	-0.80019	0.917859319816416	-2.216413	-5.858907	-0.372128
Trial1	3	1	noBlindfold	clockwise	practice	Guided	1	0.5	0	8.952866	0.030574	-1.45295	-0.80021	0.927737469638661	-2.105934	-5.820821	-0.436485
Trial1	3	1	noBlindfold	clockwise	practice	Guided	1	0.5	0	8.97287	0.011134	-1.45291	-0.8003	0.937800650320058	-2.022525	-5.715026	-0.497454
Trial1	3	1	noBlindfold	clockwise	practice	Guided	1	0.5	0	8.992859	-0.028553	-1.45285	-0.80035	0.959128986451949	-1.639073	-5.715026	-0.693328
Trial1	3	1	noBlindfold	clockwise	practice	Guided	1	0.5	0	9.012863	-0.04787	-1.45285	-0.8003801	0.969932864696713	-1.437015	-5.660012	-0.773987
Trial1	3	1	noBlindfold	clockwise	practice	Guided	1	0.5	0	9.032867	-0.067348	-1.45285	-0.8004	0.981083047896511	-1.221224	-5.698098	-0.780545
Trial1	3	1	noBlindfold	clockwise	practice	Guided	1	0.5	0	9.052856	-0.085187	-1.45285	-0.80039	0.991497846725918	-1.276563	-5.719257	-0.763965
Trial1	3	1	noBlindfold	clockwise	practice	Guided	1	0.5	0	9.072861	-0.10367	-1.45285	-0.80026	1.0024138569285	-1.526625	-5.706562	-0.681076
Trial1	3	1	noBlindfold	clockwise	practice	Guided	1	0.5	0	9.092865	-0.13936	-1.45278	-0.8002	1.02425646999311	-1.862109	-5.359554	-0.367978
Trial1	3	1	noBlindfold	clockwise	practice	Guided	1	0.5	0	9.112869	-0.15645	-1.4527	-0.80017	1.03498725754048	-1.930081	-5.249528	-0.374071
Trial1	3	1	noBlindfold	clockwise	practice	Guided	1	0.5	0	9.132858	-0.17535	-1.45263	-0.80012	1.04703850193106	-1.865431	-5.202978	-0.240202
Trial1	3	1	noBlindfold	clockwise	practice	Guided	1	0.5	0	9.152863	-0.19282	-1.4526	-0.80008	1.05836078807561	-1.90682	-5.126805	-0.103827
Trial1	3	1	noBlindfold	clockwise	practice	Guided	1	0.5	0	9.172867	-0.21162	-1.45257	-0.8001601	1.0708217101329	-1.879778	-5.092951	-0.221189
Trial1	3	1	noBlindfold	clockwise	practice	Guided	1	0.5	0	9.192856	-0.24864	-1.45259	-0.80022	1.09581655376128	-1.739314	-5.249528	-0.469304
Trial1	3	1	noBlindfold	clockwise	practice	Guided	1	0.5	0	9.21286	-0.26773	-1.45263	-0.80029	1.10899662325556	-1.562159	-5.253759	-0.575428
Trial1	3	1	noBlindfold	clockwise	practice	Guided	1	0.5	0	9.232864	-0.2861	-1.45264	-0.80033	1.12182052588143	-1.428177	-5.3257	-0.736681
Trial1	3	1	noBlindfold	clockwise	practice	Guided	1	0.5	0	9.252869	-0.30335	-1.45265	-0.8003401	1.13398211226527	-1.328519	-5.334164	-0.653441
Trial1	3	1	noBlindfold	clockwise	practice	Guided	1	0.5	0	9.272858	-0.30552	-1.45265	-0.80015	1.13538651951942	-3.377402	-5.270687	-0.740948
Trial1	3	1	noBlindfold	clockwise	practice	Guided	1	0.5	0	9.292862	-0.30334	-1.45245	-0.79965	1.1334881032964	-5.997833	-3.366377	1.704671
Trial1	3	1	noBlindfold	clockwise	practice	Guided	1	0.5	0	9.312866	-0.30312	-1.452	-0.79817	1.13228839777999	-4.692383	-2.685057	2.410679
Trial1	3	1	noBlindfold	clockwise	practice	Guided	1	0.5	0	9.332855	-0.30252	-1.45163	-0.79641	1.13062248037072	-3.074959	-3.75147	1.429757
Trial1	3	1	noBlindfold	clockwise	practice	Guided	1	0.5	0	9.352859	-0.30181	-1.45187	-0.79555	1.12951275108696	-1.936353	-5.456886	0.394896
Trial1	3	1	noBlindfold	clockwise	practice	Guided	1	0.5	0	9.372864	-0.30133	-1.45259	-0.79561	1.12921435439196	-1.75239	-6.294782	-0.374298
Trial1	3	1	noBlindfold	clockwise	practice	Guided	1	0.5	0	9.392868	-0.30127	-1.453	-0.79562	1.12917883826025	-2.340416	-5.613462	-0.604261
Trial1	3	1	noBlindfold	clockwise	practice	Guided	1	0.5	0	9.412857	-0.30126	-1.45288	-0.7955999	1.12915757945912	-2.51278	-4.602062	0.054869
Trial1	3	1	noBlindfold	clockwise	practice	Guided	1	0.5	0	9.432861	-0.30126	-1.45251	-0.79555	1.12912238636557	-2.591372	-4.170419	0.789862
Trial1	3	1	noBlindfold	clockwise	practice	Guided	1	0.5	0	9.452866	-0.30127	-1.45224	-0.7955	1.12909425857872	-2.800743	-4.187346	1.089284
Trial1	3	1	noBlindfold	clockwise	practice	Guided	1	0.5	0	9.472855	-0.30129	-1.45218	-0.79519	1.12889010388638	-3.060601	-4.191578	1.155524
Trial1	3	1	noBlindfold	clockwise	practice	Guided	1	0.5	0	9.492859	-0.30145	-1.45211	-0.79456	1.12856003069445	-3.689207	-3.958829	1.742736
Trial1	3	1	noBlindfold	clockwise	practice	Guided	1	0.5	0	9.512863	-0.30163	-1.45202	-0.79329	1.12779417258312	-3.749485	-3.704921	1.989266
Trial1	3	1	noBlindfold	clockwise	practice	Guided	1	0.5	0	9.532867	-0.30177	-1.45189	-0.79188	1.12690238878623	-3.712073	-3.548344	1.529375
Trial1	3	1	noBlindfold	clockwise	practice	Guided	1	0.5	0	9.552856	-0.30181	-1.45188	-0.79012	1.12569484920853	-3.450787	-4.394704	1.694357
Trial1	3	1	noBlindfold	clockwise	practice	Guided	1	0.5	0	9.572861	-0.30175	-1.45207	-0.78527	1.12225313439951	-3.327941	-4.2212	2.050522
Trial1	3	1	noBlindfold	clockwise	practice	Guided	1	0.5	0	9.592865	-0.30173	-1.4521	-0.78245	1.12026735426417	-3.404819	-4.318532	1.82293
Trial1	3	1	noBlindfold	clockwise	practice	Guided	1	0.5	0	9.612869	-0.30172	-1.45214	-0.77911	1.11792990364476	-3.463112	-4.271982	1.846581
Trial1	3	1	noBlindfold	clockwise	practice	Guided	1	0.5	0	9.632858	-0.30173	-1.45213	-0.77537	1.1153338709541	-3.580548	-4.073087	2.074816
Trial1	3	1	noBlindfold	clockwise	practice	Guided	1	0.5	0	9.652863	-0.30177	-1.45207	-0.77096	1.11230140520936	-3.602894	-4.077319	2.071737
Trial1	3	1	noBlindfold	clockwise	practice	Guided	1	0.5	0	9.672867	-0.30179	-1.45205	-0.76056	1.10513291979833	-3.543835	-4.191578	2.195341
Trial1	3	1	noBlindfold	clockwise	practice	Guided	1	0.5	0	9.692856	-0.30172	-1.45206	-0.75433	1.10080368618398	-3.298352	-4.081551	2.104631
Trial1	3	1	noBlindfold	clockwise	practice	Guided	1	0.5	0	9.71286	-0.30164	-1.45205	-0.74781	1.0962875996607	-3.033622	-4.106942	2.046611
Trial1	3	1	noBlindfold	clockwise	practice	Guided	1	0.5	0	9.732864	-0.30153	-1.45204	-0.74089	1.09149818553653	-2.810619	-4.132332	1.952586
Trial1	3	1	noBlindfold	clockwise	practice	Guided	1	0.5	0	9.752869	-0.30143	-1.45207	-0.73342	1.08636777450543	-2.644831	-4.356618	1.873757
Trial1	3	1	noBlindfold	clockwise	practice	Guided	1	0.5	0	9.772858	-0.30133	-1.45214	-0.71698	1.07526282695138	-2.51281	-4.331227	1.935199
Trial1	3	1	noBlindfold	clockwise	practice	Guided	1	0.5	0	9.792862	-0.30126	-1.45212	-0.70862	1.06965410293689	-2.453701	-4.039233	2.155601
Trial1	3	1	noBlindfold	clockwise	practice	Guided	1	0.5	0	9.812866	-0.30125	-1.45206	-0.6988299	1.06318616874811	-2.504557	-4.106942	2.111802
Trial1	3	1	noBlindfold	clockwise	practice	Guided	1	0.5	0	9.832855	-0.30124	-1.45204	-0.68823	1.0562415054372	-2.465156	-3.992683	2.290959
Trial1	3	1	noBlindfold	clockwise	practice	Guided	1	0.5	0	9.852859	-0.30123	-1.45199	-0.67738	1.04919640897771	-2.512455	-3.865729	2.423609
Trial1	3	1	noBlindfold	clockwise	practice	Guided	1	0.5	0	9.872864	-0.30122	-1.45195	-0.65158	1.03271972527352	-2.394451	-4.00961	2.565628
Trial1	3	1	noBlindfold	clockwise	practice	Guided	1	0.5	0	9.892868	-0.30116	-1.45197	-0.63723	1.02367932302771	-2.324301	-3.899583	2.630107
Trial1	3	1	noBlindfold	clockwise	practice	Guided	1	0.5	0	9.912857	-0.30115	-1.45197	-0.62134	1.01385640091607	-2.323333	-3.958829	2.764564
Trial1	3	1	noBlindfold	clockwise	practice	Guided	1	0.5	0	9.932861	-0.30115	-1.45197	-0.60454	1.00364832530016	-2.274804	-4.001147	2.434938
Trial1	3	1	noBlindfold	clockwise	practice	Guided	1	0.5	0	9.952866	-0.30113	-1.45199	-0.58762	0.993532364614998	-2.194072	-4.005378	2.109663
Trial1	3	1	noBlindfold	clockwise	practice	Guided	1	0.5	0	9.972855	-0.30108	-1.45202	-0.5526	0.973188507405975	-2.042328	-4.2212	2.151473
Trial1	3	1	noBlindfold	clockwise	practice	Guided	1	0.5	0	9.992859	-0.30096	-1.45211	-0.53495	0.963176230094017	-1.861776	-4.238127	1.517158
Trial1	3	1	noBlindfold	clockwise	practice	Guided	1	0.5	0	10.01286	-0.30093	-1.45213	-0.51701	0.953303849080197	-1.837872	-4.301604	1.259822
Trial1	3	1	noBlindfold	clockwise	practice	Guided	1	0.5	0	10.03287	-0.3009	-1.45213	-0.49997	0.944145550003608	-1.73805	-4.26775	1.10405
Trial1	3	1	noBlindfold	clockwise	practice	Guided	1	0.5	0	10.05286	-0.30087	-1.45211	-0.48251	0.934991261755401	-1.828244	-4.098478	0.982307
Trial1	3	1	noBlindfold	clockwise	practice	Guided	1	0.5	0	10.07286	-0.30085	-1.45212	-0.45197	0.919585554877422	-1.645395	-4.377777	0.793217
Trial1	3	1	noBlindfold	clockwise	practice	Guided	1	0.5	0	10.09286	-0.30077	-1.45212	-0.43704	0.91226998801919	-1.546732	-4.153491	0.709047
Trial1	3	1	noBlindfold	clockwise	practice	Guided	1	0.5	0	10.11287	-0.30075	-1.45209	-0.42322	0.905712835536166	-1.438986	-4.153491	0.725183
Trial1	3	1	noBlindfold	clockwise	practice	Guided	1	0.5	0	10.13286	-0.30074	-1.45207	-0.41004	0.899620668769345	-1.483369	-4.166187	0.727409
Trial1	3	1	noBlindfold	clockwise	practice	Guided	1	0.5	0	10.15286	-0.30073	-1.45208	-0.39713	0.893801286674701	-1.478065	-4.111173	0.744119
Trial1	3	1	noBlindfold	clockwise	practice	Guided	1	0.5	0	10.17287	-0.30073	-1.45208	-0.37371	0.883644534617414	-1.390086	-4.157723	0.719079
Trial1	3	1	noBlindfold	clockwise	practice	Guided	1	0.5	0	10.19286	-0.3007	-1.45204	-0.36262	0.878984520550481	-1.323624	-4.026537	0.876627
Trial1	3	1	noBlindfold	clockwise	practice	Guided	1	0.5	0	10.21286	-0.30067	-1.45203	-0.3516	0.874468421637046	-1.295942	-4.140796	1.009299
Trial1	3	1	noBlindfold	clockwise	practice	Guided	1	0.5	0	10.23286	-0.30066	-1.45204	-0.34112	0.870298406202046	-1.338159	-4.136564	0.775945
Trial1	3	1	noBlindfold	clockwise	practice	Guided	1	0.5	0	10.25287	-0.30065	-1.45208	-0.33167	0.866628768829597	-1.196761	-4.178882	0.93749
Trial1	3	1	noBlindfold	clockwise	practice	Guided	1	0.5	0	10.27286	-0.30062	-1.45209	-0.31312	0.859672325311805	-1.195088	-4.119637	0.971143
Trial1	3	1	noBlindfold	clockwise	practice	Guided	1	0.5	0	10.29286	-0.30057	-1.4521	-0.30434	0.856466684308417	-1.096766	-4.204273	0.975014
Trial1	3	1	noBlindfold	clockwise	practice	Guided	1	0.5	0	10.31287	-0.30055	-1.45211	-0.29595	0.853502593255905	-1.153085	-4.187346	1.007215
Trial1	3	1	noBlindfold	clockwise	practice	Guided	1	0.5	0	10.33286	-0.30055	-1.45211	-0.28828	0.850873457772663	-1.058676	-4.250823	1.02378
Trial1	3	1	noBlindfold	clockwise	practice	Guided	1	0.5	0	10.35286	-0.30055	-1.4521	-0.28052	0.848275746925934	-1.10753	-4.051928	1.132129
Trial1	3	1	noBlindfold	clockwise	practice	Guided	1	0.5	0	10.37286	-0.30056	-1.45205	-0.26502	0.84328637893954	-1.110673	-4.161955	1.075194
Trial1	3	1	noBlindfold	clockwise	practice	Guided	1	0.5	0	10.39287	-0.30056	-1.45205	-0.2575	0.840953361374725	-1.175392	-3.908047	1.352414
Trial1	3	1	noBlindfold	clockwise	practice	Guided	1	0.5	0	10.41286	-0.30058	-1.45199	-0.24991	0.838679518561713	-1.230865	-3.920742	1.326776
Trial1	3	1	noBlindfold	clockwise	practice	Guided	1	0.5	0	10.43286	-0.30058	-1.45196	-0.24222	0.83642026301751	-1.090389	-4.013842	1.282207
Trial1	3	1	noBlindfold	clockwise	practice	Guided	1	0.5	0	10.45287	-0.30056	-1.45197	-0.23405	0.834071768403166	-1.070247	-3.878424	1.560428
Trial1	3	1	noBlindfold	clockwise	practice	Guided	1	0.5	0	10.47285	-0.30055	-1.45194	-0.21729	0.829515051441739	-1.078474	-3.802252	1.433143
Trial1	3	1	noBlindfold	clockwise	practice	Guided	1	0.5	0	10.49286	-0.30052	-1.45194	-0.20858	0.827247173489845	-1.025691	-3.802252	1.598922
Trial1	3	1	noBlindfold	clockwise	practice	Guided	1	0.5	0	10.51286	-0.30052	-1.45191	-0.19954	0.825014231545849	-1.024358	-3.582198	1.624162
Trial1	3	1	noBlindfold	clockwise	practice	Guided	1	0.5	0	10.53287	-0.30052	-1.45185	-0.19029	0.822825960077884	-0.968422	-3.717616	1.398639
Trial1	3	1	noBlindfold	clockwise	practice	Guided	1	0.5	0	10.55286	-0.3005	-1.45184	-0.18058	0.820615255161052	-0.935553	-3.666834	1.431622
Trial1	3	1	noBlindfold	clockwise	practice	Guided	1	0.5	0	10.57286	-0.30048	-1.45184	-0.16172	0.816652679825127	-0.924852	-3.641444	1.283132
Trial1	3	1	noBlindfold	clockwise	practice	Guided	1	0.5	0	10.59286	-0.30044	-1.45186	-0.15198	0.814740532183708	-0.838858	-3.556808	1.298084
Trial1	3	1	noBlindfold	clockwise	practice	Guided	1	0.5	0	10.61287	-0.30044	-1.45182	-0.1423	0.81299046955867	-0.965155	-3.58643	1.091895
Trial1	3	1	noBlindfold	clockwise	practice	Guided	1	0.5	0	10.63286	-0.30046	-1.45182	-0.13337	0.811494754920861	-0.932495	-3.687993	0.938985
Trial1	3	1	noBlindfold	clockwise	practice	Guided	1	0.5	0	10.65286	-0.30045	-1.45183	-0.12405	0.810005308750087	-0.94028	-3.548344	0.960468
Trial1	3	1	noBlindfold	clockwise	practice	Guided	1	0.5	0	10.67287	-0.30045	-1.4518	-0.10642	0.807493290017221	-0.860824	-3.616053	0.944009
Trial1	3	1	noBlindfold	clockwise	practice	Guided	1	0.5	0	10.69286	-0.30042	-1.45182	-0.097471	0.806332902705411	-0.841969	-3.518721	1.052533
Trial1	3	1	noBlindfold	clockwise	practice	Guided	1	0.5	0	10.71286	-0.30043	-1.45179	-0.08883	0.805343997195441	-0.891701	-3.573735	1.126544
Trial1	3	1	noBlindfold	clockwise	practice	Guided	1	0.5	0	10.73286	-0.30045	-1.45178	-0.079861	0.804424003462051	-0.923918	-3.501794	1.283805
Trial1	3	1	noBlindfold	clockwise	practice	Guided	1	0.5	0	10.75287	-0.30047	-1.45176	-0.070844	0.803598833246951	-1.011173	-3.518721	1.229351
Trial1	3	1	noBlindfold	clockwise	practice	Guided	1	0.5	0	10.77286	-0.30048	-1.45178	-0.053691	0.802278609251205	-0.899227	-3.713384	1.059852
Trial1	3	1	noBlindfold	clockwise	practice	Guided	1	0.5	0	10.79286	-0.30046	-1.45181	-0.04491	0.801718834203035	-0.920002	-3.548344	1.355375
Trial1	3	1	noBlindfold	clockwise	practice	Guided	1	0.5	0	10.81287	-0.30045	-1.4518	-0.035918	0.801255452897579	-0.857169	-3.637212	1.184102
Trial1	3	1	noBlindfold	clockwise	practice	Guided	1	0.5	0	10.83286	-0.30043	-1.45182	-0.027239	0.800893343503278	-0.792968	-3.573735	1.218807
Trial1	3	1	noBlindfold	clockwise	practice	Guided	1	0.5	0	10.85286	-0.30041	-1.45181	-0.018399	0.80062144316851	-0.865834	-3.58643	1.008039
Trial1	3	1	noBlindfold	clockwise	practice	Guided	1	0.5	0	10.87286	-0.30041	-1.45181	-0.0013365	0.800411118292613	-0.800143	-3.709152	0.983786
Trial1	3	1	noBlindfold	clockwise	practice	Guided	1	0.5	0	10.89287	-0.30037	-1.45181	0.0065417	0.800396741092418	-0.747529	-3.628748	0.964427
Trial1	3	1	noBlindfold	clockwise	practice	Guided	1	0.5	0	10.91286	-0.30035	-1.45182	0.014605	0.800483257260963	-0.575808	-3.781093	0.745566
Trial1	3	1	noBlindfold	clockwise	practice	Guided	1	0.5	0	10.93286	-0.30031	-1.45185	0.022244	0.800619053596672	-0.529213	-3.704921	1.062666
Trial1	3	1	noBlindfold	clockwise	practice	Guided	1	0.5	0	10.95287	-0.30029	-1.45184	0.029697	0.80084082387161	-0.594339	-3.658371	0.91147
Trial1	3	1	noBlindfold	clockwise	practice	Guided	1	0.5	0	10.97285	-0.30029	-1.45185	0.044562	0.801529715816196	-0.562099	-3.75147	0.925823
Trial1	3	1	noBlindfold	clockwise	practice	Guided	1	0.5	0	10.99286	-0.30031	-1.45183	0.052273	0.802015298976032	-0.711316	-3.666834	1.320353
Trial1	3	1	noBlindfold	clockwise	practice	Guided	1	0.5	0	11.01286	-0.30034	-1.45181	0.0601	0.802593371853811	-0.676124	-3.620285	1.221896
Trial1	3	1	noBlindfold	clockwise	practice	Guided	1	0.5	0	11.03287	-0.30033	-1.45183	0.067715	0.803189519255834	-0.620729	-3.72608	1.437576
Trial1	3	1	noBlindfold	clockwise	practice	Guided	1	0.5	0	11.05286	-0.30032	-1.45184	0.076091	0.803929065061556	-0.647297	-3.696457	1.435006
Trial1	3	1	noBlindfold	clockwise	practice	Guided	1	0.5	0	11.07286	-0.30032	-1.45185	0.092759	0.805677561615592	-0.641133	-3.853034	1.291756
Trial1	3	1	noBlindfold	clockwise	practice	Guided	1	0.5	0	11.09286	-0.30029	-1.45191	0.10155	0.806707205559416	-0.597587	-3.743007	1.2686
Trial1	3	1	noBlindfold	clockwise	practice	Guided	1	0.5	0	11.11287	-0.30029	-1.45187	0.11035	0.807862138891563	-0.519489	-3.810716	1.13849
Trial1	3	1	noBlindfold	clockwise	practice	Guided	1	0.5	0	11.13286	-0.30027	-1.45188	0.11886	0.809048674731325	-0.408613	-3.819179	1.212758
Trial1	3	1	noBlindfold	clockwise	practice	Guided	1	0.5	0	11.15286	-0.30023	-1.45188	0.12715	0.81026857861364	-0.432549	-3.709152	1.26448
Trial1	3	1	noBlindfold	clockwise	practice	Guided	1	0.5	0	11.17287	-0.30022	-1.45187	0.14422	0.813112218450744	-0.463762	-3.84457	1.001172
Trial1	3	1	noBlindfold	clockwise	practice	Guided	1	0.5	0	11.19286	-0.30021	-1.45192	0.15266	0.814641711075395	-0.47671	-3.692225	1.262659
Trial1	3	1	noBlindfold	clockwise	practice	Guided	1	0.5	0	11.21286	-0.30024	-1.45187	0.16144	0.816361990494268	-0.536209	-3.666834	1.143813
Trial1	3	1	noBlindfold	clockwise	practice	Guided	1	0.5	0	11.23286	-0.30025	-1.45185	0.17039	0.818188733097443	-0.534822	-3.721848	1.34145
Trial1	3	1	noBlindfold	clockwise	practice	Guided	1	0.5	0	11.25287	-0.30026	-1.45185	0.17908	0.82005226898381	-0.5863	-3.565271	1.550236
Trial1	3	1	noBlindfold	clockwise	practice	Guided	1	0.5	0	11.27286	-0.30028	-1.45182	0.19764	0.824323756959263	-0.566934	-3.675298	1.23386
Trial1	3	1	noBlindfold	clockwise	practice	Guided	1	0.5	0	11.29286	-0.30026	-1.45186	0.20694	0.826583478682935	-0.503419	-3.594894	1.251692
Trial1	3	1	noBlindfold	clockwise	practice	Guided	1	0.5	0	11.31287	-0.30026	-1.45183	0.21656	0.829044214273417	-0.526551	-3.721848	1.147803
Trial1	3	1	noBlindfold	clockwise	practice	Guided	1	0.5	0	11.33286	-0.30024	-1.45185	0.226	0.831540757209758	-0.439058	-3.709152	1.370396
Trial1	3	1	noBlindfold	clockwise	practice	Guided	1	0.5	0	11.35286	-0.30023	-1.45186	0.23586	0.834264935225142	-0.454237	-3.607589	1.333372
Trial1	3	1	noBlindfold	clockwise	practice	Guided	1	0.5	0	11.37286	-0.30022	-1.45184	0.25525	0.83994323302168	-0.342573	-3.781093	1.079438
Trial1	3	1	noBlindfold	clockwise	practice	Guided	1	0.5	0	11.39287	-0.30019	-1.45187	0.26437	0.842730996702135	-0.41053	-3.717616	0.965316
Trial1	3	1	noBlindfold	clockwise	practice	Guided	1	0.5	0	11.41286	-0.3002	-1.45188	0.27391	0.845781735991906	-0.457055	-3.882656	1.00986
Trial1	3	1	noBlindfold	clockwise	practice	Guided	1	0.5	0	11.43286	-0.30022	-1.45191	0.28305	0.84880467219918	-0.4098	-3.743007	1.057884
Trial1	3	1	noBlindfold	clockwise	practice	Guided	1	0.5	0	11.45287	-0.30022	-1.4519	0.29235	0.851951047753216	-0.362058	-3.84457	1.019463
Trial1	3	1	noBlindfold	clockwise	practice	Guided	1	0.5	0	11.47285	-0.30019	-1.45193	0.31013	0.858186842030032	-0.295666	-3.903815	1.102401
Trial1	3	1	noBlindfold	clockwise	practice	Guided	1	0.5	0	11.49286	-0.30015	-1.45195	0.31888	0.861350366681578	-0.277095	-4.060392	0.971238
Trial1	3	1	noBlindfold	clockwise	practice	Guided	1	0.5	0	11.51286	-0.30013	-1.45201	0.32814	0.864802801657393	-0.205801	-3.988451	1.190244
Trial1	3	1	noBlindfold	clockwise	practice	Guided	1	0.5	0	11.53287	-0.30012	-1.452	0.33659	0.868035040109673	-0.2876	-3.941901	1.265807
Trial1	3	1	noBlindfold	clockwise	practice	Guided	1	0.5	0	11.55286	-0.30013	-1.452	0.34549	0.871533922679848	-0.266088	-4.073087	1.138823
Trial1	3	1	noBlindfold	clockwise	practice	Guided	1	0.5	0	11.57286	-0.30013	-1.45202	0.3629	0.878580933045482	-0.300922	-4.026537	1.401476
Trial1	3	1	noBlindfold	clockwise	practice	Guided	1	0.5	0	11.59286	-0.30015	-1.45205	0.37146	0.882169207547558	-0.257075	-4.17465	1.130009
Trial1	3	1	noBlindfold	clockwise	practice	Guided	1	0.5	0	11.61287	-0.30014	-1.45207	0.38017	0.885863024947032	-0.242408	-4.064624	1.234395
Trial1	3	1	noBlindfold	clockwise	practice	Guided	1	0.5	0	11.63286	-0.30014	-1.45205	0.38848	0.889460945246878	-0.260249	-4.170419	1.147055
Trial1	3	1	noBlindfold	clockwise	practice	Guided	1	0.5	0	11.65286	-0.30014	-1.45208	0.39688	0.893161669676663	-0.244844	-4.276214	1.015863
Trial1	3	1	noBlindfold	clockwise	practice	Guided	1	0.5	0	11.67287	-0.30013	-1.45212	0.41333	0.900582998148666	-0.269108	-4.229664	1.307409
Trial1	3	1	noBlindfold	clockwise	practice	Guided	1	0.5	0	11.69286	-0.30014	-1.45215	0.42118	0.904221575426817	-0.159792	-4.3143	1.343626
Trial1	3	1	noBlindfold	clockwise	practice	Guided	1	0.5	0	11.71286	-0.30012	-1.45215	0.42959	0.908151744191358	-0.262636	-4.233896	1.416499
Trial1	3	1	noBlindfold	clockwise	practice	Guided	1	0.5	0	11.73286	-0.30012	-1.45212	0.43772	0.912025661461149	-0.29051	-4.200041	1.206101
Trial1	3	1	noBlindfold	clockwise	practice	Guided	1	0.5	0	11.75287	-0.30013	-1.45213	0.44563	0.915857038576094	-0.268901	-4.348154	1.04675
Trial1	3	1	noBlindfold	clockwise	practice	Guided	1	0.5	0	11.77286	-0.30012	-1.45217	0.46093	0.923389659690355	-0.237072	-4.348154	0.973542
Trial1	3	1	noBlindfold	clockwise	practice	Guided	1	0.5	0	11.79286	-0.30011	-1.45217	0.46794	0.926900144502782	-0.143352	-4.398936	0.888566
Trial1	3	1	noBlindfold	clockwise	practice	Guided	1	0.5	0	11.81287	-0.3001	-1.45219	0.47497	0.930460381261387	-0.182216	-4.356618	0.827602
Trial1	3	1	noBlindfold	clockwise	practice	Guided	1	0.5	0	11.83286	-0.3001	-1.45218	0.48114	0.93362504485945	-0.272747	-4.255055	0.962948
Trial1	3	1	noBlindfold	clockwise	practice	Guided	1	0.5	0	11.85286	-0.30012	-1.45217	0.48726	0.93681070667244	-0.26118	-4.466645	1.00861
Trial1	3	1	noBlindfold	clockwise	practice	Guided	1	0.5	0	11.87286	-0.30014	-1.45221	0.49939	0.943193741993067	-0.336647	-4.487804	1.092675
Trial1	3	1	noBlindfold	clockwise	practice	Guided	1	0.5	0	11.89287	-0.3002	-1.45222	0.50567	0.946584504714324	-0.480596	-4.36085	1.550701
Trial1	3	1	noBlindfold	clockwise	practice	Guided	1	0.5	0	11.91286	-0.30024	-1.45219	0.51248	0.95027353818735	-0.533202	-4.458181	1.646162
Trial1	3	1	noBlindfold	clockwise	practice	Guided	1	0.5	0	11.93286	-0.30026	-1.4522	0.51954	0.954116294463784	-0.510987	-4.318532	1.804829
Trial1	3	1	noBlindfold	clockwise	practice	Guided	1	0.5	0	11.95287	-0.30026	-1.45218	0.52742	0.958429924040381	-0.548142	-4.271982	1.937313
Trial1	3	1	noBlindfold	clockwise	practice	Guided	1	0.5	0	11.97285	-0.30027	-1.45213	0.54466	0.968032338811987	-0.503279	-4.132332	1.859175
Trial1	3	1	noBlindfold	clockwise	practice	Guided	1	0.5	0	11.99286	-0.30023	-1.4521	0.55387	0.973211204624161	-0.376203	-4.17465	1.894316
Trial1	3	1	noBlindfold	clockwise	practice	Guided	1	0.5	0	12.01286	-0.3002	-1.45208	0.56352	0.978710820925885	-0.341947	-4.10271	1.703171
Trial1	3	1	noBlindfold	clockwise	practice	Guided	1	0.5	0	12.03287	-0.30017	-1.45207	0.57341	0.984414056600251	-0.165071	-4.212737	1.512523
Trial1	3	1	noBlindfold	clockwise	practice	Guided	1	0.5	0	12.05286	-0.30012	-1.45209	0.58351	0.990290819293446	-0.125823	-4.191578	1.493538
Trial1	3	1	noBlindfold	clockwise	practice	Guided	1	0.5	0	12.07286	-0.30008	-1.45208	0.60465	1.00286073608342	-0.162808	-4.077319	1.515008
Trial1	3	1	noBlindfold	clockwise	practice	Guided	1	0.5	0	12.09286	-0.30007	-1.45209	0.61535	1.00934018927985	-0.188288	-4.064624	1.480269
Trial1	3	1	noBlindfold	clockwise	practice	Guided	1	0.5	0	12.11287	-0.30009	-1.45207	0.62662	1.01626600946403	-0.246475	-4.17465	1.550865
Trial1	3	1	noBlindfold	clockwise	practice	Guided	1	0.5	0	12.13286	-0.30011	-1.4521	0.6382101	1.02346866594665	-0.241951	-4.183114	1.706292
Trial1	3	1	noBlindfold	clockwise	practice	Guided	1	0.5	0	12.15286	-0.30013	-1.45207	0.64942	1.03051171685313	-0.220159	-4.081551	1.611618
Trial1	3	1	noBlindfold	clockwise	practice	Guided	1	0.5	0	12.17287	-0.30013	-1.45206	0.67387	1.04609214000957	-0.219871	-4.183114	1.612587
Trial1	3	1	noBlindfold	clockwise	practice	Guided	1	0.5	0	12.19286	-0.30016	-1.45206	0.68653	1.05431467955905	-0.340372	-4.208505	1.913958
Trial1	3	1	noBlindfold	clockwise	practice	Guided	1	0.5	0	12.21286	-0.30017	-1.45207	0.70011	1.0632149312764	-0.330238	-3.941901	1.850343
Trial1	3	1	noBlindfold	clockwise	practice	Guided	1	0.5	0	12.23286	-0.30017	-1.45202	0.71378	1.07226578056381	-0.248448	-4.212737	1.886351
Trial1	3	1	noBlindfold	clockwise	practice	Guided	1	0.5	0	12.25287	-0.30016	-1.45204	0.72814	1.08187054003784	-0.196517	-3.996915	1.600008
Trial1	3	1	noBlindfold	clockwise	practice	Guided	1	0.5	0	12.27286	-0.30011	-1.45201	0.75653	1.10114201762198	-0.112162	-4.238127	1.669787
Trial1	3	1	noBlindfold	clockwise	practice	Guided	1	0.5	0	12.29286	-0.30003	-1.45204	0.77068	1.11085357635293	-0.047067	-4.026537	1.241208
Trial1	3	1	noBlindfold	clockwise	practice	Guided	1	0.5	0	12.31287	-0.30001	-1.45202	0.78507	1.12087059974938	-0.038681	-4.035001	0.996736
Trial1	3	1	noBlindfold	clockwise	practice	Guided	1	0.5	0	12.33286	-0.3	-1.45201	0.7992	1.13080529216942	0.0098011	-3.874193	1.061262
Trial1	3	1	noBlindfold	clockwise	practice	Guided	1	0.5	0	12.35286	-0.29999	-1.45196	0.80462	1.13463535383262	-0.045379	-4.039233	0.875151
Trial1	3	1	noBlindfold	clockwise	practice	Guided	1	0.5	0	12.37286	-0.29998	-1.45199	0.80382	1.13406108423825	-0.032811	-4.310068	5.548468
Trial1	3	1	noBlindfold	clockwise	practice	Guided	1	0.5	0	12.39287	-0.30034	-1.45145	0.8037	1.13423006858498	-2.415188	-3.603357	6.96575
Trial1	3	1	noBlindfold	clockwise	practice	Guided	1	0.5	0	12.41286	-0.30052	-1.45154	0.80356	1.13425789763403	-2.238408	-2.257645	6.164733
Trial1	3	1	noBlindfold	clockwise	practice	Guided	1	0.5	0	12.43286	-0.30065	-1.45142	0.80354	1.13433546235727	-2.563081	-3.294436	7.020815
Trial1	3	1	noBlindfold	clockwise	practice	Guided	1	0.5	0	12.45287	-0.30067	-1.45149	0.8034	1.13425040161318	-1.367378	-3.713384	6.042585
Trial1	3	1	noBlindfold	clockwise	practice	Guided	1	0.5	0	12.47285	-0.30066	-1.45151	0.80293	1.13391050751741	-0.767438	-3.476403	5.384333
Trial1	3	1	noBlindfold	clockwise	practice	Guided	1	0.5	0	12.49286	-0.30051	-1.45182	0.80278	1.1336983827011	-0.29727	-3.941901	4.360657
Trial1	3	1	noBlindfold	clockwise	practice	Guided	1	0.5	0	12.51286	-0.30048	-1.45186	0.80276	1.1336630315184	-0.617019	-4.259286	4.842014
Trial1	3	1	noBlindfold	clockwise	practice	Guided	1	0.5	0	12.53287	-0.30047	-1.45188	0.80276	1.13365596094672	-0.602024	-4.018074	5.253437
Trial1	3	1	noBlindfold	clockwise	practice	Guided	1	0.5	0	12.55286	-0.30047	-1.45188	0.80279	1.13367719126883	-0.875581	-3.874193	5.992944
Trial1	3	1	noBlindfold	clockwise	practice	Guided	1	0.5	0	12.57286	-0.30047	-1.45189	0.80299	1.13381880720547	-0.989592	-4.191578	6.563306
Trial1	3	1	noBlindfold	clockwise	practice	Guided	1	0.5	0	12.59286	-0.30048	-1.45191	0.80324	1.13400297307312	-1.319268	-4.157723	7.718357
Trial1	3	1	noBlindfold	clockwise	practice	Guided	1	0.5	0	12.61287	-0.3005	-1.45192	0.80349	1.13419416842625	-1.266074	-3.929206	8.098097
Trial1	3	1	noBlindfold	clockwise	practice	Guided	1	0.5	0	12.63286	-0.30051	-1.45193	0.80365	1.13431459483243	-1.230829	-4.140796	8.474686
Trial1	3	1	noBlindfold	clockwise	practice	Guided	1	0.5	0	12.65286	-0.30052	-1.45194	0.80369	1.13434999766458	-1.163586	-4.05616	8.32774
Trial1	3	1	noBlindfold	clockwise	practice	Guided	1	0.5	0	12.67287	-0.30052	-1.45195	0.80375	1.13439252411647	-1.084293	-4.077319	8.226142
Trial1	3	1	noBlindfold	clockwise	practice	Guided	1	0.5	0	12.69286	-0.30052	-1.45196	0.8037699	1.13440662956498	-0.831741	-4.081551	8.131769
Trial1	3	1	noBlindfold	clockwise	practice	Guided	1	0.5	0	12.71286	-0.30051	-1.45197	0.80378	1.13440670057379	-0.67218	-4.10271	7.962633
Trial1	3	1	noBlindfold	clockwise	practice	Guided	1	0.5	0	12.73286	-0.3005	-1.45197	0.80378	1.13439965540295	-0.43083	-4.060392	7.66674
Trial1	3	1	noBlindfold	clockwise	practice	Guided	1	0.5	0	12.75287	-0.30048	-1.45198	0.8037699	1.13437840673172	-0.193983	-4.081551	7.446837
Trial1	3	1	noBlindfold	clockwise	practice	Guided	1	0.5	0	12.77286	-0.30046	-1.45198	0.80372	1.13432888324165	0.162874	-3.912279	7.219964
Trial1	3	1	noBlindfold	clockwise	practice	Guided	1	0.5	0	12.79286	-0.30037	-1.45197	0.80363	1.13420162105256	1.198528	-3.806484	6.633934
Trial1	3	1	noBlindfold	clockwise	practice	Guided	1	0.5	0	12.81287	-0.3002	-1.45195	0.8034999	1.13398951200965	1.656385	-3.793788	6.464369
Trial1	3	1	noBlindfold	clockwise	practice	Guided	1	0.5	0	12.83286	-0.2999	-1.45192	0.8033201	1.13365034540683	1.976001	-3.692225	6.294466
Trial1	3	1	noBlindfold	clockwise	practice	Guided	1	0.5	0	12.85286	-0.29923	-1.45188	0.80312	1.13303588731548	2.277849	-3.53988	5.978515
Trial1	3	1	noBlindfold	clockwise	practice	Guided	1	0.5	0	12.87286	-0.29791	-1.4518	0.80289	1.13194201809378	2.349103	-3.395999	5.772986
Trial1	3	1	noBlindfold	clockwise	practice	Guided	1	0.5	0	12.89287	-0.29284	-1.45158	0.80287	1.12835967903286	2.418158	-2.934733	5.754182
Trial1	3	1	noBlindfold	clockwise	practice	Guided	1	0.5	0	12.91286	-0.28902	-1.45148	0.80284	1.12565741681784	2.564037	-2.858561	5.650823
Trial1	3	1	noBlindfold	clockwise	practice	Guided	1	0.5	0	12.93286	-0.28399	-1.45143	0.80283	1.12213024713617	2.613235	-2.871256	5.675552
Trial1	3	1	noBlindfold	clockwise	practice	Guided	1	0.5	0	12.95287	-0.27797	-1.45142	0.80282	1.11792546323537	2.736286	-2.769693	5.675687
Trial1	3	1	noBlindfold	clockwise	practice	Guided	1	0.5	0	12.97285	-0.27048	-1.45138	0.80262	1.11258179448759	2.758743	-2.66813	5.509943
Trial1	3	1	noBlindfold	clockwise	practice	Guided	1	0.5	0	12.99286	-0.2522	-1.45134	0.8025	1.09991414051152	2.799341	-2.807779	4.919504
Trial1	3	1	noBlindfold	clockwise	practice	Guided	1	0.5	0	13.01286	-0.24118	-1.45138	0.80246	1.0923780809645	2.614931	-2.790852	4.886372
Trial1	3	1	noBlindfold	clockwise	practice	Guided	1	0.5	0	13.03287	-0.22866	-1.45141	0.80251	1.0839592771472	2.576883	-2.947428	5.037644
Trial1	3	1	noBlindfold	clockwise	practice	Guided	1	0.5	0	13.05286	-0.21509	-1.45146	0.80261	1.07495882543459	2.454954	-2.972819	5.212819
Trial1	3	1	noBlindfold	clockwise	practice	Guided	1	0.5	0	13.07286	-0.20111	-1.4515	0.80289	1.06592100838755	2.274862	-3.002442	5.561003
Trial1	3	1	noBlindfold	clockwise	practice	Guided	1	0.5	0	13.09286	-0.1714	-1.45145	0.80302	1.04671824066484	2.037977	-2.841633	6.052586
Trial1	3	1	noBlindfold	clockwise	practice	Guided	1	0.5	0	13.11287	-0.15592	-1.45139	0.80313	1.03694204047222	1.93336	-2.714679	6.296445
Trial1	3	1	noBlindfold	clockwise	practice	Guided	1	0.5	0	13.13286	-0.13966	-1.45136	0.80323	1.02681226394675	1.96714	-2.701984	6.443673
Trial1	3	1	noBlindfold	clockwise	practice	Guided	1	0.5	0	13.15286	-0.12359	-1.45136	0.8033201	1.01695014193626	1.902385	-2.718911	6.644209
Trial1	3	1	noBlindfold	clockwise	practice	Guided	1	0.5	0	13.17287	-0.10685	-1.45138	0.8034999	1.00691562169333	1.707327	-2.769693	6.859761
Trial1	3	1	noBlindfold	clockwise	practice	Guided	1	0.5	0	13.19286	-0.0744	-1.45139	0.8035899	0.987771305565445	1.522133	-2.761229	7.178993
Trial1	3	1	noBlindfold	clockwise	practice	Guided	1	0.5	0	13.21286	-0.058368	-1.45137	0.80369	0.978617630610165	1.546739	-2.799315	7.372111
Trial1	3	1	noBlindfold	clockwise	practice	Guided	1	0.5	0	13.23286	-0.042031	-1.45138	0.8038	0.969480286139289	1.458778	-2.867024	7.62531
Trial1	3	1	noBlindfold	clockwise	practice	Guided	1	0.5	0	13.25287	-0.025978	-1.4514	0.80389	0.960672665994109	1.391639	-2.850097	7.78964
Trial1	3	1	noBlindfold	clockwise	practice	Guided	1	0.5	0	13.27286	-0.010771	-1.4514	0.80402	0.952541469698311	1.382565	-2.756997	7.961529
Trial1	3	1	noBlindfold	clockwise	practice	Guided	1	0.5	0	13.29286	0.01845	-1.45138	0.80406	0.937231537066972	1.421788	-2.685057	8.133022
Trial1	3	1	noBlindfold	clockwise	practice	Guided	1	0.5	0	13.31287	0.032462	-1.45139	0.80407	0.930118454244827	1.306615	-2.816243	8.115567
Trial1	3	1	noBlindfold	clockwise	practice	Guided	1	0.5	0	13.33286	0.046425	-1.45139	0.80408	0.923187382057572	1.222256	-2.875488	8.118548
Trial1	3	1	noBlindfold	clockwise	practice	Guided	1	0.5	0	13.35286	0.059466	-1.45141	0.80408	0.91685051643257	1.263614	-2.841633	8.181067
Trial1	3	1	noBlindfold	clockwise	practice	Guided	1	0.5	0	13.37286	0.072009	-1.45143	0.80407	0.910881362610287	1.244907	-2.930501	8.112604
Trial1	3	1	noBlindfold	clockwise	practice	Guided	1	0.5	0	13.39287	0.09590299	-1.45144	0.80409	0.899919473805599	1.144087	-2.782388	8.234225
Trial1	3	1	noBlindfold	clockwise	practice	Guided	1	0.5	0	13.41286	0.10717	-1.45142	0.80409	0.894916799300628	1.246347	-2.778156	8.185119
Trial1	3	1	noBlindfold	clockwise	practice	Guided	1	0.5	0	13.43286	0.11764	-1.4514	0.80406	0.890343595396447	1.442159	-2.778156	8.057889
Trial1	3	1	noBlindfold	clockwise	practice	Guided	1	0.5	0	13.45287	0.12776	-1.4514	0.80407	0.886053706010865	1.366556	-2.854329	8.139427
Trial1	3	1	noBlindfold	clockwise	practice	Guided	1	0.5	0	13.47285	0.13784	-1.45142	0.80421	0.881994103866656	1.325585	-2.875488	8.258664
Trial1	3	1	noBlindfold	clockwise	practice	Guided	1	0.5	0	13.49286	0.15609	-1.45144	0.80428	0.87472303341536	1.202054	-2.896647	8.596608
Trial1	3	1	noBlindfold	clockwise	practice	Guided	1	0.5	0	13.51286	0.16444	-1.45144	0.80425	0.871446260609252	1.169084	-3.006674	8.50127
Trial1	3	1	noBlindfold	clockwise	practice	Guided	1	0.5	0	13.53287	0.17252	-1.4515	0.80413	0.868255804541126	1.168574	-3.260582	8.247186
Trial1	3	1	noBlindfold	clockwise	practice	Guided	1	0.5	0	13.55286	0.18001	-1.45161	0.80399	0.865328571336142	1.235501	-3.387536	7.91109
Trial1	3	1	noBlindfold	clockwise	practice	Guided	1	0.5	0	13.57286	0.18657	-1.45168	0.80382	0.862765832488368	1.321455	-3.417158	7.710194
Trial1	3	1	noBlindfold	clockwise	practice	Guided	1	0.5	0	13.59286	0.19914	-1.45168	0.80379	0.858251220865765	1.521975	-3.370608	7.570401
Trial1	3	1	noBlindfold	clockwise	practice	Guided	1	0.5	0	13.61287	0.20499	-1.45167	0.8037699	0.856199174623887	1.63054	-3.353681	7.538869
Trial1	3	1	noBlindfold	clockwise	practice	Guided	1	0.5	0	13.63286	0.21094	-1.45167	0.8037699	0.85416731843834	1.693783	-3.294436	7.522642
Trial1	3	1	noBlindfold	clockwise	practice	Guided	1	0.5	0	13.65286	0.21672	-1.45166	0.80379	0.852247607109945	1.878874	-3.269045	7.587162
Trial1	3	1	noBlindfold	clockwise	practice	Guided	1	0.5	0	13.67287	0.22283	-1.45162	0.80384	0.850283490241156	1.97606	-3.184409	7.610667
Trial1	3	1	noBlindfold	clockwise	practice	Guided	1	0.5	0	13.69286	0.23552	-1.45161	0.80389	0.846279376696188	2.051228	-3.235191	7.804733
Trial1	3	1	noBlindfold	clockwise	practice	Guided	1	0.5	0	13.71286	0.24234	-1.45162	0.80393	0.844210988028066	2.113572	-3.298668	7.878016
Trial1	3	1	noBlindfold	clockwise	practice	Guided	1	0.5	0	13.73286	0.24971	-1.45165	0.80397	0.842029039450661	2.126161	-3.281741	7.945181
Trial1	3	1	noBlindfold	clockwise	practice	Guided	1	0.5	0	13.75287	0.25763	-1.45165	0.80399	0.839728022596456	2.063429	-3.311363	7.987863
Trial1	3	1	noBlindfold	clockwise	practice	Guided	1	0.5	0	13.77286	0.26532	-1.45166	0.804	0.837550378983847	2.006723	-3.349449	7.997045
Trial1	3	1	noBlindfold	clockwise	practice	Guided	1	0.5	0	13.79286	0.28099	-1.45169	0.80399	0.833285850460693	2.05012	-3.336754	7.985741
Trial1	3	1	noBlindfold	clockwise	practice	Guided	1	0.5	0	13.81287	0.28923	-1.45167	0.80396	0.831129125932236	2.103628	-3.235191	7.921132
Trial1	3	1	noBlindfold	clockwise	practice	Guided	1	0.5	0	13.83286	0.29798	-1.45163	0.80394	0.828934019581952	2.08823	-3.214032	7.88248
Trial1	3	1	noBlindfold	clockwise	practice	Guided	1	0.5	0	13.85286	0.30674	-1.45163	0.80396	0.826862176841558	2.002143	-3.243654	7.911159
Trial1	3	1	noBlindfold	clockwise	practice	Guided	1	0.5	0	13.87286	0.3157	-1.45162	0.80401	0.824862792314694	2.03843	-3.171714	7.976368
Trial1	3	1	noBlindfold	clockwise	practice	Guided	1	0.5	0	13.89287	0.33437	-1.45163	0.8041	0.820981223913079	1.931026	-3.16325	8.218549
Trial1	3	1	noBlindfold	clockwise	practice	Guided	1	0.5	0	13.91286	0.34402	-1.45159	0.80421	0.819196858664201	1.998029	-3.074382	8.484285
Trial1	3	1	noBlindfold	clockwise	practice	Guided	1	0.5	0	13.93286	0.35353	-1.45156	0.80428	0.817508254579755	2.065838	-3.184409	8.573577
Trial1	3	1	noBlindfold	clockwise	practice	Guided	1	0.5	0	13.95287	0.36322	-1.45158	0.8043	0.815847579582773	2.172778	-3.197105	8.62751
Trial1	3	1	noBlindfold	clockwise	practice	Guided	1	0.5	0	13.97285	0.37317	-1.4516	0.8043	0.814238509712626	2.183382	-3.201336	8.60882
Trial1	3	1	noBlindfold	clockwise	practice	Guided	1	0.5	0	13.99286	0.39415	-1.45157	0.80428	0.811215455952843	2.033927	-3.142091	8.541483
Trial1	3	1	noBlindfold	clockwise	practice	Guided	1	0.5	0	14.01286	0.40477	-1.45157	0.80428	0.809898166962808	2.079149	-3.171714	8.546199
Trial1	3	1	noBlindfold	clockwise	practice	Guided	1	0.5	0	14.03287	0.41622	-1.45158	0.8043	0.808651713194154	2.013493	-3.070151	8.639572
Trial1	3	1	noBlindfold	clockwise	practice	Guided	1	0.5	0	14.05286	0.42685	-1.45155	0.80431	0.807629520438522	2.076429	-3.053223	8.656701
Trial1	3	1	noBlindfold	clockwise	practice	Guided	1	0.5	0	14.07286	0.43832	-1.45155	0.80442	0.806781227082165	2.07454	-3.137859	8.710946
Trial1	3	1	noBlindfold	clockwise	practice	Guided	1	0.5	0	14.09286	0.46089	-1.4515	0.80448	0.805430126702074	1.972371	-3.040528	8.988371
Trial1	3	1	noBlindfold	clockwise	practice	Guided	1	0.5	0	14.11287	0.47296	-1.4515	0.80454	0.804994247723124	2.060069	-2.934733	9.086829
Trial1	3	1	noBlindfold	clockwise	practice	Guided	1	0.5	0	14.13286	0.48448	-1.45147	0.80459	0.804739658187598	2.008038	-3.023601	9.193868
Trial1	3	1	noBlindfold	clockwise	practice	Guided	1	0.5	0	14.15286	0.49577	-1.4515	0.80464	0.804651113557377	2.076051	-3.023601	9.25729
Trial1	3	1	noBlindfold	clockwise	practice	Guided	1	0.5	0	14.17287	0.50753	-1.45151	0.80469	0.804725234455722	1.961323	-2.985515	9.31041
Trial1	3	1	noBlindfold	clockwise	practice	Guided	1	0.5	0	14.19286	0.53144	-1.45154	0.80471	0.805323977111025	1.763175	-3.027833	9.439927
Trial1	3	1	noBlindfold	clockwise	practice	Guided	1	0.5	0	14.21286	0.54307	-1.45153	0.80473	0.805881747654196	1.76676	-3.192873	9.50969
Trial1	3	1	noBlindfold	clockwise	practice	Guided	1	0.5	0	14.23286	0.55562	-1.45157	0.80475	0.806669814240928	1.915432	-3.09131	9.506644
Trial1	3	1	noBlindfold	clockwise	practice	Guided	1	0.5	0	14.25287	0.56637	-1.45158	0.80477	0.807502148377502	1.870264	-3.226727	9.575575
Trial1	3	1	noBlindfold	clockwise	practice	Guided	1	0.5	0	14.27286	0.57769	-1.45158	0.80479	0.808531207312252	1.871558	-3.057455	9.463657
Trial1	3	1	noBlindfold	clockwise	practice	Guided	1	0.5	0	14.29286	0.60017	-1.45155	0.80482	0.811029756775098	1.684604	-3.04476	9.633565
Trial1	3	1	noBlindfold	clockwise	practice	Guided	1	0.5	0	14.31287	0.61086	-1.45155	0.80485	0.812449033082065	1.726155	-3.188641	9.710446
Trial1	3	1	noBlindfold	clockwise	practice	Guided	1	0.5	0	14.33286	0.62162	-1.45156	0.80488	0.81401669499815	1.705531	-2.989746	9.756223
Trial1	3	1	noBlindfold	clockwise	practice	Guided	1	0.5	0	14.35286	0.63183	-1.45152	0.80491	0.815634276697287	1.734594	-3.023601	9.84567
Trial1	3	1	noBlindfold	clockwise	practice	Guided	1	0.5	0	14.37286	0.64217	-1.45151	0.80495	0.817408596094332	1.804527	-3.023601	9.85163
Trial1	3	1	noBlindfold	clockwise	practice	Guided	1	0.5	0	14.39287	0.66174	-1.4515	0.80497	0.821058144133142	1.671134	-2.99821	9.913611
Trial1	3	1	noBlindfold	clockwise	practice	Guided	1	0.5	0	14.41286	0.67124	-1.45149	0.80499	0.823001845814833	1.835261	-2.99821	10.03752
Trial1	3	1	noBlindfold	clockwise	practice	Guided	1	0.5	0	14.43286	0.68091	-1.45149	0.80502	0.825097376425894	1.884147	-3.036296	10.06884
Trial1	3	1	noBlindfold	clockwise	practice	Guided	1	0.5	0	14.45287	0.69022	-1.45151	0.80505	0.827217731405242	1.96289	-3.057455	10.16322
Trial1	3	1	noBlindfold	clockwise	practice	Guided	1	0.5	0	14.47285	0.69953	-1.45152	0.80506	0.829417733984381	1.974334	-3.065919	10.14939
Trial1	3	1	noBlindfold	clockwise	practice	Guided	1	0.5	0	14.49286	0.71836	-1.45154	0.80507	0.834157578687665	1.869335	-3.074382	10.14898
Trial1	3	1	noBlindfold	clockwise	practice	Guided	1	0.5	0	14.51286	0.72754	-1.45153	0.80507	0.83660757375782	1.952189	-2.968587	10.12597
Trial1	3	1	noBlindfold	clockwise	practice	Guided	1	0.5	0	14.53287	0.73697	-1.45152	0.80508	0.839230948737655	2.000199	-3.095541	10.14284
Trial1	3	1	noBlindfold	clockwise	practice	Guided	1	0.5	0	14.55286	0.74614	-1.45153	0.80508	0.841866202006056	2.000059	-2.90511	10.11503
Trial1	3	1	noBlindfold	clockwise	practice	Guided	1	0.5	0	14.57286	0.75538	-1.45152	0.80503	0.844566305294261	2.060313	-3.087078	10.17216
Trial1	3	1	noBlindfold	clockwise	practice	Guided	1	0.5	0	14.59286	0.77432	-1.45153	0.80499	0.850447150413571	1.997999	-3.087078	9.966005
Trial1	3	1	noBlindfold	clockwise	practice	Guided	1	0.5	0	14.61287	0.78369	-1.45156	0.80497	0.853496718891879	2.027131	-3.222495	9.968937
Trial1	3	1	noBlindfold	clockwise	practice	Guided	1	0.5	0	14.63286	0.7934	-1.45157	0.80495	0.856754392771819	2.093102	-3.09131	9.845983
Trial1	3	1	noBlindfold	clockwise	practice	Guided	1	0.5	0	14.65286	0.80294	-1.45157	0.80494	0.860058736467724	2.184818	-3.192873	9.87082
Trial1	3	1	noBlindfold	clockwise	practice	Guided	1	0.5	0	14.67287	0.81266	-1.45158	0.80493	0.863521058036693	2.240071	-3.201336	9.931235
Trial1	3	1	noBlindfold	clockwise	practice	Guided	1	0.5	0	14.69286	0.8334	-1.4516	0.80492	0.871235712424273	2.620772	-3.298668	9.851181
Trial1	3	1	noBlindfold	clockwise	practice	Guided	1	0.5	0	14.71286	0.84436	-1.45161	0.80496	0.875525229244415	2.719418	-3.260582	9.952735
Trial1	3	1	noBlindfold	clockwise	practice	Guided	1	0.5	0	14.73286	0.85627	-1.45162	0.80499	0.880305157908121	2.768953	-3.239423	9.962014
Trial1	3	1	noBlindfold	clockwise	practice	Guided	1	0.5	0	14.75287	0.86844	-1.45163	0.80503	0.885336825906952	2.646633	-3.281741	10.02409
Trial1	3	1	noBlindfold	clockwise	practice	Guided	1	0.5	0	14.77286	0.88114	-1.45165	0.80501	0.89067880422104	2.688058	-3.269045	10.0456
Trial1	3	1	noBlindfold	clockwise	practice	Guided	1	0.5	0	14.79286	0.90829	-1.45169	0.80493	0.902559196241085	2.443788	-3.451013	9.820719
Trial1	3	1	noBlindfold	clockwise	practice	Guided	1	0.5	0	14.81287	0.92217	-1.45171	0.80477	0.908780631522232	2.286353	-3.446781	9.47519
Trial1	3	1	noBlindfold	clockwise	practice	Guided	1	0.5	0	14.83286	0.93667	-1.45175	0.80455	0.915413230902118	2.017615	-3.616053	9.027577
Trial1	3	1	noBlindfold	clockwise	practice	Guided	1	0.5	0	14.85286	0.9507	-1.45183	0.80428	0.921952692727966	1.814586	-3.96306	8.500792
Trial1	3	1	noBlindfold	clockwise	practice	Guided	1	0.5	0	14.87286	0.96446	-1.45194	0.80387	0.928401916498053	1.675468	-4.208505	8.064986
Trial1	3	1	noBlindfold	clockwise	practice	Guided	1	0.5	0	14.89287	0.99114	-1.4522	0.8037699	0.941947256316589	1.790758	-4.483572	7.447624
Trial1	3	1	noBlindfold	clockwise	practice	Guided	1	0.5	0	14.91286	1.0037	-1.45227	0.80379	0.948573731974825	1.785758	-4.64438	7.600512
Trial1	3	1	noBlindfold	clockwise	practice	Guided	1	0.5	0	14.93286	1.01628	-1.45229	0.80387	0.955380544545088	1.633667	-4.449717	7.758192
Trial1	3	1	noBlindfold	clockwise	practice	Guided	1	0.5	0	14.95287	1.02804	-1.45225	0.80397	0.961870050207279	1.538606	-4.38624	7.998716
Trial1	3	1	noBlindfold	clockwise	practice	Guided	1	0.5	0	14.97285	1.03932	-1.45219	0.80409	0.968207995804707	1.676282	-4.259286	8.067203
Trial1	3	1	noBlindfold	clockwise	practice	Guided	1	0.5	0	14.99286	1.06104	-1.45215	0.8041	0.980480902249397	1.847551	-4.2212	8.235231
Trial1	3	1	noBlindfold	clockwise	practice	Guided	1	0.5	0	15.01286	1.07161	-1.45212	0.80409	0.986558985347156	1.903333	-4.238127	8.197946
Trial1	3	1	noBlindfold	clockwise	practice	Guided	1	0.5	0	15.03287	1.08169	-1.45212	0.80405	0.992400904148278	1.981769	-4.26775	8.10081
Trial1	3	1	noBlindfold	clockwise	practice	Guided	1	0.5	0	15.05286	1.09168	-1.45211	0.804	0.998249076034947	1.982831	-4.246591	8.040512
Trial1	3	1	noBlindfold	clockwise	practice	Guided	1	0.5	0	15.07286	1.10164	-1.45211	0.80384	1.00405651463108	2.113415	-4.157723	7.880554
Trial1	3	1	noBlindfold	clockwise	practice	Guided	1	0.5	0	15.09286	1.12209	-1.45203	0.80374	1.01636311072172	2.181299	-3.988451	7.408275
Trial1	3	1	noBlindfold	clockwise	practice	Guided	1	0.5	0	15.11287	1.13269	-1.452	0.80373	1.02287751524108	2.088868	-3.941901	7.445328
Trial1	3	1	noBlindfold	clockwise	practice	Guided	1	0.5	0	15.13286	1.14314	-1.45199	0.8037699	1.02940523231527	2.124729	-3.93767	7.550875
Trial1	3	1	noBlindfold	clockwise	practice	Guided	1	0.5	0	15.15286	1.15371	-1.45198	0.80384	1.03609632076258	2.164581	-3.886888	7.693763
Trial1	3	1	noBlindfold	clockwise	practice	Guided	1	0.5	0	15.17287	1.16446	-1.45197	0.80387	1.04293537098129	2.124773	-3.886888	7.772438
Trial1	3	1	noBlindfold	clockwise	practice	Guided	1	0.5	0	15.19286	1.18668	-1.45195	0.8038599	1.05722286405782	1.963138	-3.958829	7.687785
Trial1	3	1	noBlindfold	clockwise	practice	Guided	1	0.5	0	15.21286	1.19764	-1.45197	0.80384	1.06435910325551	1.809563	-3.975756	7.68034
Trial1	3	1	noBlindfold	clockwise	practice	Guided	1	0.5	0	15.23286	1.20877	-1.45197	0.80382	1.07167228386483	1.820731	-4.001147	7.647134
Trial1	3	1	noBlindfold	clockwise	practice	Guided	1	0.5	0	15.25287	1.21942	-1.45197	0.80381	1.07873796177008	1.951317	-3.958829	7.654505
Trial1	3	1	noBlindfold	clockwise	practice	Guided	1	0.5	0	15.27286	1.23002	-1.45197	0.8038	1.085828571528	1.931009	-4.013842	7.700204
Trial1	3	1	noBlindfold	clockwise	practice	Guided	1	0.5	0	15.29286	1.25125	-1.45199	0.80373	1.10016291531522	1.759521	-3.988451	7.401153
Trial1	3	1	noBlindfold	clockwise	practice	Guided	1	0.5	0	15.31287	1.26146	-1.45199	0.8036799	1.10712369805197	1.706858	-4.073087	7.321613
Trial1	3	1	noBlindfold	clockwise	practice	Guided	1	0.5	0	15.33286	1.27176	-1.45202	0.8036799	1.11423288780296	1.664168	-4.132332	7.362047
Trial1	3	1	noBlindfold	clockwise	practice	Guided	1	0.5	0	15.35286	1.28118	-1.45204	0.80367	1.1207709379142	1.727852	-4.001147	7.322007
Trial1	3	1	noBlindfold	clockwise	practice	Guided	1	0.5	0	15.37286	1.29098	-1.45202	0.8036399	1.12760210075366	1.858016	-3.988451	7.265396
Trial1	3	1	noBlindfold	clockwise	practice	Guided	1	0.5	0	15.39287	1.30308	-1.452	0.80363	1.13611565691852	3.422346	-3.764166	6.873488
Trial1	3	1	noBlindfold	clockwise	practice	Guided	1	0.5	0	15.41286	1.30292	-1.452	0.80362	1.13599541110354	4.835758	-4.271982	6.798905
Trial1	3	1	noBlindfold	clockwise	practice	Guided	1	0.5	0	15.43286	1.30289	-1.45201	0.8036	1.13596013728339	3.803918	-3.899583	6.65377
Trial1	3	1	noBlindfold	clockwise	practice	Guided	1	0.5	0	15.45287	1.30265	-1.452	0.80362	1.13580458514824	2.051984	-3.522953	7.092325
Trial1	3	1	noBlindfold	clockwise	practice	Guided	1	0.5	0	15.47285	1.30197	-1.45189	0.80373	1.13540200974126	1.090507	-2.917806	7.582924
Trial1	3	1	noBlindfold	clockwise	practice	Guided	1	0.5	0	15.49286	1.30145	-1.45173	0.80374	1.13504191650103	2.793515	-3.336754	7.965496
Trial1	3	1	noBlindfold	clockwise	practice	Guided	1	0.5	0	15.51286	1.30146	-1.45173	0.80375	1.13505607782772	3.360479	-3.692225	7.899537
Trial1	3	1	noBlindfold	clockwise	practice	Guided	1	0.5	0	15.53287	1.30147	-1.45174	0.80376	1.13507011277412	3.200576	-3.810716	7.76861
Trial1	3	1	noBlindfold	clockwise	practice	Guided	1	0.5	0	15.55286	1.30147	-1.45175	0.8037699	1.13507716135378	2.648778	-3.738775	7.920624
Trial1	3	1	noBlindfold	clockwise	practice	Guided	1	0.5	0	15.57286	1.30146	-1.45175	0.80382	1.13510558763335	2.522449	-3.590662	8.11411
Trial1	3	1	noBlindfold	clockwise	practice	Guided	1	0.5	0	15.59286	1.30146	-1.45175	0.80385	1.13512686104812	3.31292	-3.552576	8.658236
Trial1	3	1	noBlindfold	clockwise	practice	Guided	1	0.5	0	15.61287	1.30147	-1.45175	0.80387	1.13514802943215	3.530752	-3.53988	8.490895
Trial1	3	1	noBlindfold	clockwise	practice	Guided	1	0.5	0	15.63286	1.30149	-1.45176	0.80387	1.13516225384244	3.365758	-3.641444	8.043685
Trial1	3	1	noBlindfold	clockwise	practice	Guided	1	0.5	0	15.65286	1.30149	-1.45176	0.8038599	1.13515512049555	3.002423	-3.755702	7.515547
Trial1	3	1	noBlindfold	clockwise	practice	Guided	1	0.5	0	15.67287	1.30149	-1.45177	0.80376	1.13508433816083	2.902011	-3.84457	7.018512
Trial1	3	1	noBlindfold	clockwise	practice	Guided	1	0.5	0	15.69286	1.3015	-1.45179	0.80353	1.13492854695458	3.520518	-4.018074	5.774846
Trial1	3	1	noBlindfold	clockwise	practice	Guided	1	0.5	0	15.71286	1.30152	-1.45181	0.80316	1.13468070346727	3.633144	-4.153491	5.049698
Trial1	3	1	noBlindfold	clockwise	practice	Guided	1	0.5	0	15.73286	1.30155	-1.45184	0.80273	1.13439752813194	3.446802	-4.301604	4.08952
Trial1	3	1	noBlindfold	clockwise	practice	Guided	1	0.5	0	15.75287	1.30157	-1.4519	0.80232	1.13412157840083	3.339558	-4.59783	3.247337
Trial1	3	1	noBlindfold	clockwise	practice	Guided	1	0.5	0	15.77286	1.30159	-1.45202	0.80135	1.13344981492071	3.354351	-4.741712	2.295608
Trial1	3	1	noBlindfold	clockwise	practice	Guided	1	0.5	0	15.79286	1.30168	-1.45231	0.80074	1.13308230809045	3.687146	-5.219905	-0.244993
Trial1	3	1	noBlindfold	clockwise	practice	Guided	1	0.5	0	15.81287	1.30174	-1.45249	0.80001	1.13260887453024	3.57154	-5.554217	-1.501271
Trial1	3	1	noBlindfold	clockwise	practice	Guided	1	0.5	0	15.83286	1.30176	-1.45273	0.79872	1.13171227463259	3.58474	-6.112815	-2.660574
Trial1	3	1	noBlindfold	clockwise	practice	Guided	1	0.5	0	15.85286	1.30177	-1.45297	0.7963901	1.13007628113359	3.60811	-6.366723	-3.252191
Trial1	3	1	noBlindfold	clockwise	practice	Guided	1	0.5	0	15.87286	1.30179	-1.45313	0.78675	1.12331776193175	3.616965	-6.21861	-3.713334
Trial1	3	1	noBlindfold	clockwise	practice	Guided	1	0.5	0	15.89287	1.3018	-1.45311	0.77948	1.11824518784499	3.47512	-6.222842	-3.884366
Trial1	3	1	noBlindfold	clockwise	practice	Guided	1	0.5	0	15.91286	1.30175	-1.45311	0.77063	1.11205826008422	3.358523	-6.358259	-3.459825
Trial1	3	1	noBlindfold	clockwise	practice	Guided	1	0.5	0	15.93286	1.30168	-1.45312	0.76092	1.10530095084521	3.268403	-6.05357	-3.214898
Trial1	3	1	noBlindfold	clockwise	practice	Guided	1	0.5	0	15.95287	1.30164	-1.45304	0.7500399	1.09780993251496	3.231723	-5.710794	-3.20343
Trial1	3	1	noBlindfold	clockwise	practice	Guided	1	0.5	0	15.97285	1.30161	-1.45287	0.7231	1.07956111469589	3.254321	-5.283382	-3.506239
Trial1	3	1	noBlindfold	clockwise	practice	Guided	1	0.5	0	15.99286	1.3016	-1.45271	0.70728	1.0690217478341	3.163382	-5.736185	-3.734819
Trial1	3	1	noBlindfold	clockwise	practice	Guided	1	0.5	0	16.01286	1.30162	-1.45283	0.68948	1.05734446352698	3.430848	-5.846211	-3.791772
Trial1	3	1	noBlindfold	clockwise	practice	Guided	1	0.5	0	16.03287	1.30169	-1.45292	0.67083	1.04533244625472	3.556002	-5.846211	-3.680833
Trial1	3	1	noBlindfold	clockwise	practice	Guided	1	0.5	0	16.05286	1.30178	-1.45291	0.65011	1.03222776816273	3.798796	-5.65578	-3.826846
Trial1	3	1	noBlindfold	clockwise	practice	Guided	1	0.5	0	16.07286	1.30186	-1.45286	0.60595	1.00506467971966	3.773751	-5.930847	-3.779364
Trial1	3	1	noBlindfold	clockwise	practice	Guided	1	0.5	0	16.09286	1.30183	-1.45295	0.58268	0.991184750915577	3.489941	-6.032411	-3.075521
Trial1	3	1	noBlindfold	clockwise	practice	Guided	1	0.5	0	16.11287	1.30176	-1.45297	0.55816	0.976914338156037	3.612617	-5.96047	-2.99265
Trial1	3	1	noBlindfold	clockwise	practice	Guided	1	0.5	0	16.13286	1.30173	-1.45297	0.53314	0.962813130457729	3.467337	-5.736185	-2.918032
Trial1	3	1	noBlindfold	clockwise	practice	Guided	1	0.5	0	16.15286	1.30176	-1.45293	0.50858	0.949459117583153	3.726661	-6.040874	-2.545305
Trial1	3	1	noBlindfold	clockwise	practice	Guided	1	0.5	0	16.17287	1.30182	-1.453	0.45976	0.924280608452579	3.800412	-6.227073	-2.270666
Trial1	3	1	noBlindfold	clockwise	practice	Guided	1	0.5	0	16.19286	1.30191	-1.45312	0.43558	0.912572997145932	3.794039	-6.286319	-2.192346
Trial1	3	1	noBlindfold	clockwise	practice	Guided	1	0.5	0	16.21286	1.30188	-1.4531	0.40984	0.900544489536028	3.590506	-6.117047	-2.566695
Trial1	3	1	noBlindfold	clockwise	practice	Guided	1	0.5	0	16.23286	1.30179	-1.45308	0.38636	0.890023170544761	3.212883	-6.142437	-2.251999
Trial1	3	1	noBlindfold	clockwise	practice	Guided	1	0.5	0	16.25287	1.30164	-1.45306	0.36241	0.87975436152404	3.032018	-6.032411	-1.900062
Trial1	3	1	noBlindfold	clockwise	practice	Guided	1	0.5	0	16.27286	1.3015	-1.45304	0.31414	0.860863703523715	2.962862	-6.049338	-1.802081
Trial1	3	1	noBlindfold	clockwise	practice	Guided	1	0.5	0	16.29286	1.30162	-1.45292	0.29182	0.853084721054636	3.530187	-5.896993	-1.974358
Trial1	3	1	noBlindfold	clockwise	practice	Guided	1	0.5	0	16.31287	1.30172	-1.45292	0.26845	0.845470525625954	3.406666	-5.727721	-1.862872
Trial1	3	1	noBlindfold	clockwise	practice	Guided	1	0.5	0	16.33286	1.30174	-1.45287	0.24614	0.838672652653107	3.325363	-5.368018	-1.939736
Trial1	3	1	noBlindfold	clockwise	practice	Guided	1	0.5	0	16.35286	1.30166	-1.45279	0.22415	0.832407279401876	3.053702	-5.439959	-1.620669
Trial1	3	1	noBlindfold	clockwise	practice	Guided	1	0.5	0	16.37286	1.3016	-1.45273	0.18009	0.821580752798925	3.274385	-5.549985	-1.913241
Trial1	3	1	noBlindfold	clockwise	practice	Guided	1	0.5	0	16.39287	1.30167	-1.45267	0.15879	0.817244865358161	3.349469	-5.27915	-1.737436
Trial1	3	1	noBlindfold	clockwise	practice	Guided	1	0.5	0	16.41286	1.3017	-1.45263	0.13718	0.813351852599372	3.46768	-5.173355	-1.683337
Trial1	3	1	noBlindfold	clockwise	practice	Guided	1	0.5	0	16.43286	1.3017	-1.45258	0.11648	0.810117568042788	3.372998	-4.999851	-1.685269
Trial1	3	1	noBlindfold	clockwise	practice	Guided	1	0.5	0	16.45287	1.30167	-1.45253	0.095911	0.807387036978644	3.19661	-5.004083	-1.855535
Trial1	3	1	noBlindfold	clockwise	practice	Guided	1	0.5	0	16.47285	1.30162	-1.45255	0.054545	0.803473578884603	3.025462	-5.092951	-1.872404
Trial1	3	1	noBlindfold	clockwise	practice	Guided	1	0.5	0	16.49286	1.30155	-1.45248	0.034003	0.802270817543013	3.16019	-4.894056	-1.714911
Trial1	3	1	noBlindfold	clockwise	practice	Guided	1	0.5	0	16.51286	1.30154	-1.45243	0.014496	0.801671087828768	3.087717	-4.758639	-1.431714
Trial1	3	1	noBlindfold	clockwise	practice	Guided	1	0.5	0	16.53287	1.30157	-1.45238	-0.0046051	0.801583166932228	3.268823	-4.513194	-1.454427
Trial1	3	1	noBlindfold	clockwise	practice	Guided	1	0.5	0	16.55286	1.3016	-1.45232	-0.023432	0.801942382955763	3.232948	-4.640148	-1.442708
Trial1	3	1	noBlindfold	clockwise	practice	Guided	1	0.5	0	16.57286	1.30159	-1.45231	-0.061782	0.803967461893866	3.160586	-4.606294	-1.91575
Trial1	3	1	noBlindfold	clockwise	practice	Guided	1	0.5	0	16.59286	1.30153	-1.45236	-0.080834	0.805595731340313	2.898418	-4.640148	-1.8338
Trial1	3	1	noBlindfold	clockwise	practice	Guided	1	0.5	0	16.61287	1.30153	-1.45234	-0.10089	0.807854651418368	2.951675	-4.57244	-1.579153
Trial1	3	1	noBlindfold	clockwise	practice	Guided	1	0.5	0	16.63286	1.30156	-1.45234	-0.11896	0.810339308703405	3.195479	-4.69093	-1.747935
Trial1	3	1	noBlindfold	clockwise	practice	Guided	1	0.5	0	16.65286	1.30161	-1.45235	-0.1373	0.813283388946087	3.324966	-4.614758	-1.636246
Trial1	3	1	noBlindfold	clockwise	practice	Guided	1	0.5	0	16.67287	1.30164	-1.45233	-0.1741	0.820327713600077	3.267344	-4.508963	-1.671782
Trial1	3	1	noBlindfold	clockwise	practice	Guided	1	0.5	0	16.69286	1.30159	-1.45232	-0.19252	0.824384993617753	3.10247	-4.635917	-1.70144
Trial1	3	1	noBlindfold	clockwise	practice	Guided	1	0.5	0	16.71286	1.30157	-1.45233	-0.20957	0.828513098136207	3.297616	-4.648612	-1.554862
Trial1	3	1	noBlindfold	clockwise	practice	Guided	1	0.5	0	16.73286	1.30159	-1.45232	-0.22724	0.833177464325983	3.305003	-4.59783	-1.400422
Trial1	3	1	noBlindfold	clockwise	practice	Guided	1	0.5	0	16.75287	1.30164	-1.45229	-0.24398	0.837945694357705	3.538514	-4.470876	-1.370545
Trial1	3	1	noBlindfold	clockwise	practice	Guided	1	0.5	0	16.77286	1.30172	-1.45228	-0.27718	0.8482828283187	3.603695	-4.712089	-1.448772
Trial1	3	1	noBlindfold	clockwise	practice	Guided	1	0.5	0	16.79286	1.30177	-1.45235	-0.29344	0.853781179993987	3.446906	-4.665539	-1.826224
Trial1	3	1	noBlindfold	clockwise	practice	Guided	1	0.5	0	16.81287	1.30173	-1.45237	-0.31033	0.859695045774338	3.352164	-4.936374	-2.007732
Trial1	3	1	noBlindfold	clockwise	practice	Guided	1	0.5	0	16.83286	1.30167	-1.45242	-0.32738	0.865940282987753	3.292633	-4.961765	-2.034403
Trial1	3	1	noBlindfold	clockwise	practice	Guided	1	0.5	0	16.85286	1.30165	-1.45248	-0.34356	0.87216746546548	3.313991	-5.037938	-2.211609
Trial1	3	1	noBlindfold	clockwise	practice	Guided	1	0.5	0	16.87286	1.30165	-1.45251	-0.37758	0.88612033823372	3.362093	-5.164892	-2.0103
Trial1	3	1	noBlindfold	clockwise	practice	Guided	1	0.5	0	16.89287	1.30167	-1.45266	-0.39419	0.893342404380819	3.182858	-5.342627	-1.762042
Trial1	3	1	noBlindfold	clockwise	practice	Guided	1	0.5	0	16.91286	1.30163	-1.45269	-0.41124	0.900960063605821	3.211736	-5.482277	-1.916913
Trial1	3	1	noBlindfold	clockwise	practice	Guided	1	0.5	0	16.93286	1.3016	-1.45272	-0.4278	0.90861177998654	3.086003	-5.397641	-2.042453
Trial1	3	1	noBlindfold	clockwise	practice	Guided	1	0.5	0	16.95287	1.30157	-1.45273	-0.44444	0.916537647934226	3.107857	-5.304541	-2.109005
Trial1	3	1	noBlindfold	clockwise	practice	Guided	1	0.5	0	16.97285	1.30155	-1.45271	-0.4787	0.933614445876936	3.15641	-5.63039	-2.292304
Trial1	3	1	noBlindfold	clockwise	practice	Guided	1	0.5	0	16.99286	1.30164	-1.45285	-0.49572	0.942531183357521	3.3884	-5.744648	-2.1285
Trial1	3	1	noBlindfold	clockwise	practice	Guided	1	0.5	0	17.01286	1.30171	-1.45288	-0.51325	0.951926727799962	3.489794	-5.812357	-2.075472
Trial1	3	1	noBlindfold	clockwise	practice	Guided	1	0.5	0	17.03287	1.30177	-1.45291	-0.53074	0.961519727980932	3.660843	-5.850443	-2.325534
Trial1	3	1	noBlindfold	clockwise	practice	Guided	1	0.5	0	17.05286	1.30179	-1.45293	-0.54712	0.970673753057037	3.495856	-5.782734	-2.051695
Trial1	3	1	noBlindfold	clockwise	practice	Guided	1	0.5	0	17.07286	1.30177	-1.45292	-0.58099	0.990143766399579	3.407266	-5.86737	-1.886727
Trial1	3	1	noBlindfold	clockwise	practice	Guided	1	0.5	0	17.09286	1.30169	-1.45288	-0.59722	0.999689327614823	3.320187	-5.638853	-1.757041
Trial1	3	1	noBlindfold	clockwise	practice	Guided	1	0.5	0	17.11287	1.30165	-1.45284	-0.61356	1.00950408938608	3.428399	-5.706562	-1.621575
Trial1	3	1	noBlindfold	clockwise	practice	Guided	1	0.5	0	17.13286	1.30168	-1.45286	-0.62908	1.0190351352477	3.458261	-5.757344	-1.733497
Trial1	3	1	noBlindfold	clockwise	practice	Guided	1	0.5	0	17.15286	1.30172	-1.45289	-0.64426	1.02850665009585	3.447177	-5.833516	-1.727631
Trial1	3	1	noBlindfold	clockwise	practice	Guided	1	0.5	0	17.17287	1.30172	-1.45291	-0.67418	1.04750833385141	3.394603	-5.939311	-1.812065
Trial1	3	1	noBlindfold	clockwise	practice	Guided	1	0.5	0	17.19286	1.30168	-1.45301	-0.6888599	1.05698579929747	3.188047	-6.138206	-1.83288
Trial1	3	1	noBlindfold	clockwise	practice	Guided	1	0.5	0	17.21286	1.30166	-1.45307	-0.7028	1.06610813332871	3.308801	-6.142437	-1.75984
Trial1	3	1	noBlindfold	clockwise	practice	Guided	1	0.5	0	17.23286	1.30168	-1.45306	-0.71639	1.07513051081557	3.490485	-6.083192	-1.789935
Trial1	3	1	noBlindfold	clockwise	practice	Guided	1	0.5	0	17.25287	1.30173	-1.45304	-0.72955	1.08398065896074	3.581456	-6.00702	-1.632299
Trial1	3	1	noBlindfold	clockwise	practice	Guided	1	0.5	0	17.27286	1.30179	-1.45303	-0.75494	1.1012727027752	3.646863	-6.087424	-1.693516
Trial1	3	1	noBlindfold	clockwise	practice	Guided	1	0.5	0	17.29286	1.30189	-1.45307	-0.76728	1.10984060511864	3.777945	-6.214378	-1.841675
Trial1	3	1	noBlindfold	clockwise	practice	Guided	1	0.5	0	17.31287	1.30189	-1.45307	-0.77909	1.11803792663718	3.686272	-6.070497	-2.005859
Trial1	3	1	noBlindfold	clockwise	practice	Guided	1	0.5	0	17.33286	1.30187	-1.45307	-0.7906901	1.12613784570652	3.642376	-6.193219	-1.946915
Trial1	3	1	noBlindfold	clockwise	practice	Guided	1	0.5	0	17.35286	1.30185	-1.45308	-0.80199	1.13408613965072	3.719139	-6.146669	-1.997442
Trial1	3	1	noBlindfold	clockwise	practice	Guided	1	0.5	0	17.37286	1.30185	-1.45309	-0.80381	1.13537389312096	3.912456	-6.248232	-2.752604
Trial1	3	1	noBlindfold	clockwise	practice	Guided	1	0.5	0	17.39287	1.30191	-1.45333	-0.80372	1.13535252662943	4.189889	-8.567259	-5.675875
Trial1	3	1	noBlindfold	clockwise	practice	Guided	1	0.5	0	17.41286	1.30193	-1.45353	-0.80348	1.13519681246238	4.516991	-7.496613	-5.040397
Trial1	3	1	noBlindfold	clockwise	practice	Guided	1	0.5	0	17.43286	1.30194	-1.45354	-0.80308	1.13492076061355	3.981227	-7.119983	-3.919834
Trial1	3	1	noBlindfold	clockwise	practice	Guided	1	0.5	0	17.45287	1.30195	-1.45354	-0.80284	1.13475813055926	4.229467	-6.97187	-3.440501
Trial1	3	1	noBlindfold	clockwise	practice	Guided	1	0.5	0	17.47285	1.30196	-1.45354	-0.80266	1.13463777694833	4.003465	-7.196156	-3.158709
Trial1	3	1	noBlindfold	clockwise	practice	Guided	1	0.5	0	17.49286	1.30194	-1.45355	-0.80262	1.1345953290042	3.388566	-7.128447	-3.947506
Trial1	3	1	noBlindfold	clockwise	practice	Guided	1	0.5	0	17.51286	1.30193	-1.45355	-0.8026	1.13457412618008	3.170561	-7.378123	-4.181562
Trial1	3	1	noBlindfold	clockwise	practice	Guided	1	0.5	0	17.53287	1.30191	-1.45356	-0.80259	1.13455288714943	3.298519	-7.665885	-4.708693
Trial1	3	1	noBlindfold	clockwise	practice	Guided	1	0.5	0	17.55286	1.3019	-1.45358	-0.80259	1.1345458937603	3.435367	-7.940952	-5.140053
Trial1	3	1	noBlindfold	clockwise	practice	Guided	1	0.5	0	17.57286	1.30189	-1.45361	-0.80262	1.13456002546712	3.474786	-8.309119	-5.34632
Trial1	3	1	noBlindfold	clockwise	practice	Guided	1	0.5	0	17.59286	1.30185	-1.45373	-0.80264	1.13454588425142	2.795952	-8.321814	-5.848063
Trial1	3	1	noBlindfold	clockwise	practice	Guided	1	0.5	0	17.61287	1.30182	-1.45377	-0.80267	1.13454594804606	2.317518	-8.347205	-5.941567
Trial1	3	1	noBlindfold	clockwise	practice	Guided	1	0.5	0	17.63286	1.30176	-1.45382	-0.80269	1.13451765679001	1.800245	-8.372596	-5.99559
Trial1	3	1	noBlindfold	clockwise	practice	Guided	1	0.5	0	17.65286	1.30169	-1.45386	-0.80271	1.13448241848154	1.389392	-8.254106	-6.027071
Trial1	3	1	noBlindfold	clockwise	practice	Guided	1	0.5	0	17.67287	1.30162	-1.45388	-0.80274	1.13445410085046	1.249192	-8.131383	-5.981172
Trial1	3	1	noBlindfold	clockwise	practice	Guided	1	0.5	0	17.69286	1.30149	-1.4539	-0.80275	1.1343693748162	1.23048	-7.860548	-5.954817
Trial1	3	1	noBlindfold	clockwise	practice	Guided	1	0.5	0	17.71286	1.30143	-1.4539	-0.80276	1.13433401148509	1.202361	-7.919793	-5.878947
Trial1	3	1	noBlindfold	clockwise	practice	Guided	1	0.5	0	17.73286	1.30138	-1.45391	-0.80278	1.13431281165798	1.158021	-8.105993	-6.002872
Trial1	3	1	noBlindfold	clockwise	practice	Guided	1	0.5	0	17.75287	1.30132	-1.45392	-0.8028	1.1342846660884	0.876847	-8.28796	-6.214811
Trial1	3	1	noBlindfold	clockwise	practice	Guided	1	0.5	0	17.77286	1.30126	-1.45395	-0.80285	1.1342776177639	0.530961	-8.313351	-6.331915
Trial1	3	1	noBlindfold	clockwise	practice	Guided	1	0.5	0	17.79286	1.30111	-1.45397	-0.80287	1.13418577900386	0.03193	-7.809767	-6.205131
Trial1	3	1	noBlindfold	clockwise	practice	Guided	1	0.5	0	17.81287	1.30103	-1.45396	-0.80288	1.13413641226028	-0.109116	-7.585481	-6.155083
Trial1	3	1	noBlindfold	clockwise	practice	Guided	1	0.5	0	17.83286	1.30095	-1.45394	-0.80288	1.1340799178784	-0.257836	-7.56009	-5.969679
Trial1	3	1	noBlindfold	clockwise	practice	Guided	1	0.5	0	17.85286	1.30087	-1.45392	-0.80289	1.13403051588523	-0.341368	-7.636263	-6.006998
Trial1	3	1	noBlindfold	clockwise	practice	Guided	1	0.5	0	17.87286	1.3008	-1.45392	-0.80291	1.13399519461676	-0.420961	-7.615104	-6.064943
Trial1	3	1	noBlindfold	clockwise	practice	Guided	1	0.5	0	17.89287	1.30066	-1.45388	-0.80292	1.13390350102769	-0.760299	-7.318878	-5.997126
Trial1	3	1	noBlindfold	clockwise	practice	Guided	1	0.5	0	17.91286	1.30058	-1.45383	-0.80292	1.13384693696607	-0.828357	-7.158069	-6.04431
Trial1	3	1	noBlindfold	clockwise	practice	Guided	1	0.5	0	17.93286	1.30051	-1.45379	-0.80293	1.13380462123399	-0.851405	-7.158069	-6.018762
Trial1	3	1	noBlindfold	clockwise	practice	Guided	1	0.5	0	17.95287	1.30045	-1.45377	-0.80294	1.13376929381139	-0.843068	-7.238474	-5.991498
Trial1	3	1	noBlindfold	clockwise	practice	Guided	1	0.5	0	17.97285	1.30039	-1.45375	-0.80295	1.13373401050531	-0.83153	-7.263864	-5.980744
Trial1	3	1	noBlindfold	clockwise	practice	Guided	1	0.5	0	17.99286	1.3003	-1.45373	-0.80296	1.13367769100695	-0.93914	-7.259633	-6.146028
Trial1	3	1	noBlindfold	clockwise	practice	Guided	1	0.5	0	18.01286	1.30025	-1.45372	-0.80297	1.13364939742702	-1.180823	-7.174997	-6.192742
Trial1	3	1	noBlindfold	clockwise	practice	Guided	1	0.5	0	18.03287	1.30019	-1.4537	-0.80298	1.13361407930012	-1.369864	-7.06497	-6.134541
Trial1	3	1	noBlindfold	clockwise	practice	Guided	1	0.5	0	18.05286	1.30013	-1.45367	-0.80298	1.13357175421956	-1.474659	-6.921089	-6.030693
Trial1	3	1	noBlindfold	clockwise	practice	Guided	1	0.5	0	18.07286	1.30007	-1.45363	-0.80297	1.13352233724043	-1.518692	-6.781439	-5.966385
Trial1	3	1	noBlindfold	clockwise	practice	Guided	1	0.5	0	18.09286	1.29996	-1.45355	-0.80296	1.13343762600671	-1.657337	-6.679876	-5.714894
Trial1	3	1	noBlindfold	clockwise	practice	Guided	1	0.5	0	18.11287	1.29989	-1.45351	-0.80294	1.1333740510339	-1.731047	-6.574081	-5.612724
Trial1	3	1	noBlindfold	clockwise	practice	Guided	1	0.5	0	18.13286	1.29982	-1.45346	-0.80293	1.13331748741361	-1.93528	-6.442895	-5.588299
Trial1	3	1	noBlindfold	clockwise	practice	Guided	1	0.5	0	18.15286	1.29973	-1.4534	-0.80291	1.13323982380887	-2.185716	-6.341332	-5.59617
Trial1	3	1	noBlindfold	clockwise	practice	Guided	1	0.5	0	18.17287	1.2996	-1.45333	-0.8028	1.13307016895524	-2.400967	-6.201683	-5.523082
Trial1	3	1	noBlindfold	clockwise	practice	Guided	1	0.5	0	18.19286	1.29841	-1.45309	-0.80276	1.13220230348528	-2.67054	-5.918152	-5.420016
Trial1	3	1	noBlindfold	clockwise	practice	Guided	1	0.5	0	18.21286	1.29709	-1.45299	-0.80275	1.13126482408035	-2.585747	-5.935079	-5.561311
Trial1	3	1	noBlindfold	clockwise	practice	Guided	1	0.5	0	18.23286	1.2952	-1.45296	-0.80272	1.12991253809427	-2.714671	-5.875834	-5.41392
Trial1	3	1	noBlindfold	clockwise	practice	Guided	1	0.5	0	18.25287	1.29289	-1.45293	-0.8027	1.12827387143772	-2.80373	-5.685403	-5.335473
Trial1	3	1	noBlindfold	clockwise	practice	Guided	1	0.5	0	18.27286	1.28968	-1.45286	-0.80269	1.12601322896066	-2.989643	-5.647317	-5.441592
Trial1	3	1	noBlindfold	clockwise	practice	Guided	1	0.5	0	18.29286	1.28052	-1.45278	-0.80262	1.11955806719939	-3.185545	-5.329932	-5.131365
Trial1	3	1	noBlindfold	clockwise	practice	Guided	1	0.5	0	18.31287	1.27421	-1.45267	-0.80257	1.11513221336143	-3.153351	-5.135269	-5.130375
Trial1	3	1	noBlindfold	clockwise	practice	Guided	1	0.5	0	18.33286	1.26725	-1.45259	-0.80253	1.11028241546381	-3.004841	-5.236832	-5.004584
Trial1	3	1	noBlindfold	clockwise	practice	Guided	1	0.5	0	18.35286	1.25891	-1.45259	-0.80248	1.104499171678	-2.76432	-5.16066	-4.963917
Trial1	3	1	noBlindfold	clockwise	practice	Guided	1	0.5	0	18.37286	1.25002	-1.45258	-0.80248	1.09840983392193	-2.771769	-5.101415	-4.879574
Trial1	3	1	noBlindfold	clockwise	practice	Guided	1	0.5	0	18.39287	1.22964	-1.45259	-0.80247	1.08458867348956	-2.980797	-5.202978	-4.945192
Trial1	3	1	noBlindfold	clockwise	practice	Guided	1	0.5	0	18.41286	1.21833	-1.45259	-0.8024501	1.07699765768977	-3.046295	-5.11411	-4.946315
Trial1	3	1	noBlindfold	clockwise	practice	Guided	1	0.5	0	18.43286	1.20576	-1.45257	-0.8024	1.06861729786203	-2.963097	-5.101415	-4.840512
Trial1	3	1	noBlindfold	clockwise	practice	Guided	1	0.5	0	18.45287	1.19268	-1.45256	-0.80238	1.0600090535616	-2.863304	-5.109878	-4.818956
Trial1	3	1	noBlindfold	clockwise	practice	Guided	1	0.5	0	18.47285	1.17886	-1.45257	-0.80238	1.05103018034539	-2.771377	-5.084487	-4.876823
Trial1	3	1	noBlindfold	clockwise	practice	Guided	1	0.5	0	18.49286	1.14887	-1.45258	-0.80237	1.03190595572428	-2.653795	-5.147964	-4.722322
Trial1	3	1	noBlindfold	clockwise	practice	Guided	1	0.5	0	18.51286	1.13321	-1.45257	-0.8023601	1.0221235225222	-2.662142	-5.109878	-4.703151
Trial1	3	1	noBlindfold	clockwise	practice	Guided	1	0.5	0	18.53287	1.11649	-1.45255	-0.80235	1.01184258949207	-2.702035	-5.080256	-4.658979
Trial1	3	1	noBlindfold	clockwise	practice	Guided	1	0.5	0	18.55286	1.0997	-1.45253	-0.80232	1.00167731676381	-2.554526	-5.050633	-4.631016
Trial1	3	1	noBlindfold	clockwise	practice	Guided	1	0.5	0	18.57286	1.08196	-1.45252	-0.80229	0.991133988274818	-2.433965	-5.016779	-4.60382
Trial1	3	1	noBlindfold	clockwise	practice	Guided	1	0.5	0	18.59286	1.04661	-1.45256	-0.80228	0.97079127630414	-2.361677	-5.224137	-4.512721
Trial1	3	1	noBlindfold	clockwise	practice	Guided	1	0.5	0	18.61287	1.02863	-1.45259	-0.80223	0.960740688153685	-2.371999	-5.181819	-4.425728
Trial1	3	1	noBlindfold	clockwise	practice	Guided	1	0.5	0	18.63286	1.00984	-1.4526	-0.8022	0.950505977285643	-2.394054	-5.131037	-4.380533
Trial1	3	1	noBlindfold	clockwise	practice	Guided	1	0.5	0	18.65286	0.99075	-1.45258	-0.80217	0.94037874981495	-2.39596	-5.105646	-4.382975
Trial1	3	1	noBlindfold	clockwise	practice	Guided	1	0.5	0	18.67287	0.97253	-1.45256	-0.8021	0.930939859655038	-2.33109	-5.092951	-4.344582
Trial1	3	1	noBlindfold	clockwise	practice	Guided	1	0.5	0	18.69286	0.93327	-1.45253	-0.80208	0.911622321109497	-2.017216	-5.11411	-4.145141
Trial1	3	1	noBlindfold	clockwise	practice	Guided	1	0.5	0	18.71286	0.91476	-1.45253	-0.80209	0.902980785299515	-1.876677	-5.173355	-4.165941
Trial1	3	1	noBlindfold	clockwise	practice	Guided	1	0.5	0	18.73286	0.89582	-1.45256	-0.80208	0.894430473767843	-1.817537	-5.181819	-4.185389
Trial1	3	1	noBlindfold	clockwise	practice	Guided	1	0.5	0	18.75287	0.87651	-1.45258	-0.80207	0.886045158108792	-1.975087	-5.173355	-4.127113
Trial1	3	1	noBlindfold	clockwise	practice	Guided	1	0.5	0	18.77286	0.85675	-1.45257	-0.80199	0.877757701422877	-2.027699	-5.050633	-4.080184
Trial1	3	1	noBlindfold	clockwise	practice	Guided	1	0.5	0	18.79286	0.81998	-1.45248	-0.80194	0.863420456541008	-2.046349	-4.872897	-3.845612
Trial1	3	1	noBlindfold	clockwise	practice	Guided	1	0.5	0	18.81287	0.80067	-1.45244	-0.80192	0.85643338722042	-1.861142	-4.813652	-3.909855
Trial1	3	1	noBlindfold	clockwise	practice	Guided	1	0.5	0	18.83286	0.78141	-1.45243	-0.80192	0.849863081545879	-1.838718	-4.961765	-3.866195
Trial1	3	1	noBlindfold	clockwise	practice	Guided	1	0.5	0	18.85286	0.76344	-1.45246	-0.80191	0.844073668051128	-1.697794	-4.974461	-3.852747
Trial1	3	1	noBlindfold	clockwise	practice	Guided	1	0.5	0	18.87286	0.74461	-1.45248	-0.8019	0.838378008661369	-1.672427	-4.927911	-3.793238
Trial1	3	1	noBlindfold	clockwise	practice	Guided	1	0.5	0	18.89287	0.70881	-1.45249	-0.80191	0.828650315816566	-1.750501	-5.105646	-3.841429
Trial1	3	1	noBlindfold	clockwise	practice	Guided	1	0.5	0	18.91286	0.69123	-1.45253	-0.8019	0.824386177313364	-1.640155	-5.156428	-3.875395
Trial1	3	1	noBlindfold	clockwise	practice	Guided	1	0.5	0	18.93286	0.67396	-1.45258	-0.80185	0.820503215911689	-1.714216	-5.2326	-3.717292
Trial1	3	1	noBlindfold	clockwise	practice	Guided	1	0.5	0	18.95287	0.657	-1.4526	-0.80177	0.816997053227136	-1.672337	-5.105646	-3.501332
Trial1	3	1	noBlindfold	clockwise	practice	Guided	1	0.5	0	18.97285	0.63988	-1.45258	-0.80163	0.813742652209186	-1.513022	-5.109878	-3.287337
Trial1	3	1	noBlindfold	clockwise	practice	Guided	1	0.5	0	18.99286	0.60705	-1.45256	-0.80159	0.808706542392166	-1.717603	-5.06756	-3.166148
Trial1	3	1	noBlindfold	clockwise	practice	Guided	1	0.5	0	19.01286	0.59126	-1.45254	-0.80155	0.806728481115139	-1.597669	-5.063328	-3.083715
Trial1	3	1	noBlindfold	clockwise	practice	Guided	1	0.5	0	19.03287	0.57567	-1.45253	-0.80152	0.80508399798165	-1.669841	-5.059097	-3.102396
Trial1	3	1	noBlindfold	clockwise	practice	Guided	1	0.5	0	19.05286	0.55979	-1.45252	-0.80149	0.803717039869157	-1.814515	-5.004083	-2.945518
Trial1	3	1	noBlindfold	clockwise	practice	Guided	1	0.5	0	19.07286	0.54457	-1.4525	-0.80147	0.802708302551018	-1.679955	-4.936374	-2.976497
Trial1	3	1	noBlindfold	clockwise	practice	Guided	1	0.5	0	19.09286	0.51473	-1.45247	-0.80147	0.801605329155781	-1.56111	-4.987156	-2.942319
Trial1	3	1	noBlindfold	clockwise	practice	Guided	1	0.5	0	19.11287	0.49971	-1.45249	-0.80147	0.801470034138788	-1.556766	-4.991388	-2.963411
Trial1	3	1	noBlindfold	clockwise	practice	Free	1	0.5	0	0	0.43009	-1.45262	-0.8006101	0.803656570678521	-0.932056	-5.524595	-1.311126
Trial1	3	1	noBlindfold	clockwise	practice	Free	1	0.5	0	0.00100708	0.43014	-1.45263	-0.8006101	0.803652222006836	-1.025046	-5.482277	-1.321201
Trial1	3	1	noBlindfold	clockwise	practice	Free	1	0.5	0	0.02099609	0.43014	-1.45263	-0.80077	0.80381153602833	-1.025046	-5.482277	-1.321201
Trial1	3	1	noBlindfold	clockwise	practice	Free	1	0.5	0	0.04100037	0.43008	-1.45265	-0.80117	0.804215246154094	-0.986072	-5.359554	-1.373463
Trial1	3	1	noBlindfold	clockwise	practice	Free	1	0.5	0	0.06100464	0.42978	-1.45267	-0.80182	0.804888951125113	-0.969844	-5.338395	-1.418732
Trial1	3	1	noBlindfold	clockwise	practice	Free	1	0.5	0	0.08100891	0.42935	-1.45267	-0.80258	0.805683609640641	-0.893659	-5.363786	-1.297719
Trial1	3	1	noBlindfold	clockwise	practice	Free	1	0.5	0	0.1009979	0.42877	-1.45268	-0.80336	0.806511610673782	-0.941682	-5.071792	-1.06348
Trial1	3	1	noBlindfold	clockwise	practice	Free	1	0.5	0	0.1210022	0.42817	-1.45256	-0.8056599	0.808855675765792	-0.762021	-4.991388	-1.325465
Trial1	3	1	noBlindfold	clockwise	practice	Free	1	0.5	0	0.1410065	0.42692	-1.45261	-0.8072	0.810501419142972	-0.70119	-5.329932	-1.447701
Trial1	3	1	noBlindfold	clockwise	practice	Free	1	0.5	0	0.1610107	0.42615	-1.45264	-0.8089	0.812264138815865	-0.737466	-5.105646	-1.369888
Trial1	3	1	noBlindfold	clockwise	practice	Free	1	0.5	0	0.1809998	0.42532	-1.45257	-0.81065	0.814082618931878	-0.79406	-5.033706	-1.251269
Trial1	3	1	noBlindfold	clockwise	practice	Free	1	0.5	0	0.201004	0.42431	-1.45252	-0.8124	0.815918322705955	-0.685817	-5.042169	-1.130787
Trial1	3	1	noBlindfold	clockwise	practice	Free	1	0.5	0	0.2210083	0.4233	-1.45252	-0.81578	0.819377794328823	-0.600283	-5.101415	-1.074875
Trial1	3	1	noBlindfold	clockwise	practice	Free	1	0.5	0	0.2409973	0.42138	-1.45256	-0.81735	0.821122511235646	-0.658876	-5.147964	-1.069858
Trial1	3	1	noBlindfold	clockwise	practice	Free	1	0.5	0	0.2610016	0.42044	-1.45256	-0.81881	0.822666146629754	-0.825688	-5.063328	-1.04213
Trial1	3	1	noBlindfold	clockwise	practice	Free	1	0.5	0	0.2810059	0.41944	-1.45254	-0.82011	0.824057197950865	-0.797711	-5.033706	-0.841312
Trial1	3	1	noBlindfold	clockwise	practice	Free	1	0.5	0	0.3010101	0.41842	-1.45251	-0.82112	0.825162645720943	-0.776999	-4.965997	-0.676981
Trial1	3	1	noBlindfold	clockwise	practice	Free	1	0.5	0	0.3209991	0.41744	-1.45249	-0.82259	0.826722717379435	-0.887885	-4.881361	-0.687829
Trial1	3	1	noBlindfold	clockwise	practice	Free	1	0.5	0	0.3410034	0.41568	-1.45245	-0.82309	0.827397751810565	-0.922609	-4.885593	-0.559241
Trial1	3	1	noBlindfold	clockwise	practice	Free	1	0.5	0	0.3610077	0.41496	-1.45243	-0.82347	0.827849401829276	-0.941464	-4.851738	-0.543333
Trial1	3	1	noBlindfold	clockwise	practice	Free	1	0.5	0	0.3809967	0.41428	-1.45242	-0.82379	0.828237772304215	-0.958534	-4.843275	-0.567839
Trial1	3	1	noBlindfold	clockwise	practice	Free	1	0.5	0	0.401001	0.41374	-1.45241	-0.82403	0.82853255664372	-0.896397	-4.817884	-0.552819
Trial1	3	1	noBlindfold	clockwise	practice	Free	1	0.5	0	0.4210052	0.41334	-1.45241	-0.82435	0.828892560443303	-0.838071	-4.800957	-0.633365
Trial1	3	1	noBlindfold	clockwise	practice	Free	1	0.5	0	0.4410095	0.41298	-1.45241	-0.82441	0.828989966963533	-0.723557	-4.889825	-0.832592
Trial1	3	1	noBlindfold	clockwise	practice	Free	1	0.5	0	0.4609985	0.41292	-1.45243	-0.82446	0.829045998199322	-0.73689	-4.864434	-0.833389
Trial1	3	1	noBlindfold	clockwise	practice	Free	1	0.5	0	0.4810028	0.41288	-1.45244	-0.8245	0.829089973344268	-0.714435	-4.90252	-0.836237
Trial1	3	1	noBlindfold	clockwise	practice	Free	1	0.5	0	0.5010071	0.41284	-1.45245	-0.82454	0.829133953148187	-0.708188	-4.864434	-0.718041
Trial1	3	1	noBlindfold	clockwise	practice	Free	1	0.5	0	0.5209961	0.4128	-1.45245	-0.82462	0.8292177011629	-0.748424	-4.864434	-0.716251
Trial1	3	1	noBlindfold	clockwise	practice	Free	1	0.5	0	0.5410004	0.41273	-1.45244	-0.82467	0.829274737155328	-0.645302	-4.885593	-0.87413
Trial1	3	1	noBlindfold	clockwise	practice	Free	1	0.5	0	0.5610046	0.41269	-1.45244	-0.82472	0.829328677390245	-0.556116	-4.944838	-0.948698
Trial1	3	1	noBlindfold	clockwise	practice	Free	1	0.5	0	0.5810089	0.41266	-1.45247	-0.82477	0.82938162690933	-0.582262	-5.016779	-0.952623
Trial1	3	1	noBlindfold	clockwise	practice	Free	1	0.5	0	0.6009979	0.41263	-1.45251	-0.82482	0.829434517883339	-0.552944	-5.109878	-0.927464
Trial1	3	1	noBlindfold	clockwise	practice	Free	1	0.5	0	0.6210022	0.4126	-1.45254	-0.82491	0.829527178541429	-0.574505	-5.143733	-0.865643
Trial1	3	1	noBlindfold	clockwise	practice	Free	1	0.5	0	0.6410065	0.41254	-1.45255	-0.82494	0.829563259434606	-0.633721	-5.042169	-0.717652
Trial1	3	1	noBlindfold	clockwise	practice	Free	1	0.5	0	0.6610107	0.4125	-1.45254	-0.82497	0.829597347020104	-0.748056	-5.080256	-0.648867
Trial1	3	1	noBlindfold	clockwise	practice	Free	1	0.5	0	0.6809998	0.41247	-1.45254	-0.825	0.829630389111014	-0.70525	-5.092951	-0.545304
Trial1	3	1	noBlindfold	clockwise	practice	Free	1	0.5	0	0.701004	0.41243	-1.45254	-0.82503	0.829664360942639	-0.683907	-5.097183	-0.455541
Trial1	3	1	noBlindfold	clockwise	practice	Free	1	0.5	0	0.7210083	0.41239	-1.45254	-0.82506	0.829698459224043	-0.698099	-5.118342	-0.367923
Trial1	3	1	noBlindfold	clockwise	practice	Free	1	0.5	0	0.7409973	0.41232	-1.45257	-0.82506	0.829705851073267	-0.678618	-5.147964	-0.171458
Trial1	3	1	noBlindfold	clockwise	practice	Free	1	0.5	0	0.7610016	0.41228	-1.45258	-0.82507	0.829720039118635	-0.61007	-5.169123	-0.126835
Trial1	3	1	noBlindfold	clockwise	practice	Free	1	0.5	0	0.7810059	0.41225	-1.45259	-0.82507	0.829723209332399	-0.626172	-5.211441	-0.081498
Trial1	3	1	noBlindfold	clockwise	practice	Free	1	0.5	0	0.8010101	0.41222	-1.45261	-0.82508	0.82973628188569	-0.615776	-5.27915	-0.106108
Trial1	3	1	noBlindfold	clockwise	practice	Free	1	0.5	0	0.8209991	0.41219	-1.45263	-0.8250901	0.829749473977768	-0.606641	-5.300309	-0.109741
Trial1	3	1	noBlindfold	clockwise	practice	Free	1	0.5	0	0.8410034	0.41213	-1.45264	-0.8250901	0.829755824911644	-0.611434	-5.296077	-0.030052
Trial1	3	1	noBlindfold	clockwise	practice	Free	1	0.5	0	0.8610077	0.4121	-1.45264	-0.8250901	0.829759003565447	-0.604724	-5.27915	-0.067508
Trial1	3	1	noBlindfold	clockwise	practice	Free	1	0.5	0	0.8809967	0.41206	-1.45264	-0.8251	0.82977313925035	-0.564747	-5.257991	-0.080339
Trial1	3	1	noBlindfold	clockwise	practice	Free	1	0.5	0	0.901001	0.41203	-1.45264	-0.82511	0.829786277517883	-0.598174	-5.300309	-0.176465
Trial1	3	1	noBlindfold	clockwise	practice	Free	1	0.5	0	0.9210052	0.412	-1.45265	-0.82513	0.829809311467264	-0.603123	-5.313005	-0.168305
Trial1	3	1	noBlindfold	clockwise	practice	Free	1	0.5	0	0.9410095	0.41195	-1.45267	-0.82514	0.829824570148224	-0.49966	-5.342627	-0.183034
Trial1	3	1	noBlindfold	clockwise	practice	Free	1	0.5	0	0.9609985	0.41193	-1.45268	-0.82515	0.829836649267249	-0.423023	-5.414568	-0.195207
Trial1	3	1	noBlindfold	clockwise	practice	Free	1	0.5	0	0.9810028	0.4119	-1.45269	-0.82517	0.829859692719837	-0.342863	-5.49074	-0.267941
Trial1	3	1	noBlindfold	clockwise	practice	Free	1	0.5	0	1.001007	0.41189	-1.45273	-0.8251799	0.829870650394179	-0.287448	-5.58384	-0.296331
Trial1	3	1	noBlindfold	clockwise	practice	Free	1	0.5	0	1.020996	0.41187	-1.45279	-0.82522	0.829912601644785	-0.322807	-5.706562	-0.374102
Trial1	3	1	noBlindfold	clockwise	practice	Free	1	0.5	0	1.041	0.41184	-1.45287	-0.82524	0.829935699780568	-0.238771	-5.808125	-0.374887
Trial1	3	1	noBlindfold	clockwise	practice	Free	1	0.5	0	1.061005	0.41183	-1.45289	-0.82526	0.829956621258661	-0.290077	-5.799662	-0.320824
Trial1	3	1	noBlindfold	clockwise	practice	Free	1	0.5	0	1.081009	0.41181	-1.45289	-0.8252699	0.829968640361899	-0.373221	-5.778503	-0.28941
Trial1	3	1	noBlindfold	clockwise	practice	Free	1	0.5	0	1.100998	0.41179	-1.45289	-0.82528	0.829980781592341	-0.331474	-5.744648	-0.228968
Trial1	3	1	noBlindfold	clockwise	practice	Free	1	0.5	0	1.121002	0.41177	-1.45287	-0.82531	0.830012718402452	-0.3933	-5.70233	-0.230576
Trial1	3	1	noBlindfold	clockwise	practice	Free	1	0.5	0	1.141006	0.41174	-1.45286	-0.82533	0.830035825873276	-0.240493	-5.799662	-0.323317
Trial1	3	1	noBlindfold	clockwise	practice	Free	1	0.5	0	1.161011	0.41173	-1.45288	-0.82535	0.830056741864821	-0.181426	-5.820821	-0.339651
Trial1	3	1	noBlindfold	clockwise	practice	Free	1	0.5	0	1.181	0.41172	-1.4529	-0.8253599	0.830067701141131	-0.145351	-5.896993	-0.345805
Trial1	3	1	noBlindfold	clockwise	practice	Free	1	0.5	0	1.201004	0.41172	-1.45293	-0.82538	0.830087673986314	-0.022123	-5.922384	-0.393
Trial1	3	1	noBlindfold	clockwise	practice	Free	1	0.5	0	1.221008	0.41171	-1.45296	-0.8254099	0.830118490799014	-0.047089	-5.96047	-0.350974
Trial1	3	1	noBlindfold	clockwise	practice	Free	1	0.5	0	1.240997	0.4117	-1.45297	-0.82542	0.830129568752608	-0.118541	-5.91392	-0.208616
Trial1	3	1	noBlindfold	clockwise	practice	Free	1	0.5	0	1.261002	0.4117	-1.45296	-0.82543	0.830139525523898	-0.174571	-5.922384	-0.153606
Trial1	3	1	noBlindfold	clockwise	practice	Free	1	0.5	0	1.281006	0.41169	-1.45296	-0.82543	0.830140590704607	-0.181226	-5.943543	-0.094875
Trial1	3	1	noBlindfold	clockwise	practice	Free	1	0.5	0	1.30101	0.41168	-1.45297	-0.82544	0.83015155031481	-0.222409	-6.040874	-0.071559
Trial1	3	1	noBlindfold	clockwise	practice	Free	1	0.5	0	1.320999	0.41167	-1.453	-0.82544	0.830152618892335	-0.195294	-6.095888	-0.028554
Trial1	3	1	noBlindfold	clockwise	practice	Free	1	0.5	0	1.341003	0.41165	-1.45303	-0.82543	0.830144846278098	-0.176511	-6.070497	0.031473
Trial1	3	1	noBlindfold	clockwise	practice	Free	1	0.5	0	1.361008	0.41164	-1.45303	-0.82543	0.830145912055201	-0.223394	-6.062033	0.070713
Trial1	3	1	noBlindfold	clockwise	practice	Free	1	0.5	0	1.380997	0.41163	-1.45303	-0.82542	0.830137018097293	-0.230293	-6.028179	0.112349
Trial1	3	1	noBlindfold	clockwise	practice	Free	1	0.5	0	1.401001	0.41162	-1.45303	-0.82542	0.830138084125665	-0.282769	-6.087424	0.096545
Trial1	3	1	noBlindfold	clockwise	practice	Free	1	0.5	0	1.421005	0.4116	-1.45303	-0.82542	0.830140213367078	-0.254283	-6.083192	0.068773
Trial1	3	1	noBlindfold	clockwise	practice	Free	1	0.5	0	1.44101	0.41158	-1.45304	-0.82542	0.830142346259049	-0.187431	-6.129742	0.01066
Trial1	3	1	noBlindfold	clockwise	practice	Free	1	0.5	0	1.460999	0.41157	-1.45306	-0.82542	0.830143406534851	-0.160721	-6.167828	-0.001384
Trial1	3	1	noBlindfold	clockwise	practice	Free	1	0.5	0	1.481003	0.41156	-1.45308	-0.82542	0.830144473278671	-0.175417	-6.205914	-0.052752
Trial1	3	1	noBlindfold	clockwise	practice	Free	1	0.5	0	1.501007	0.41155	-1.45309	-0.82542	0.830145540141909	-0.257493	-6.239769	-0.074305
Trial1	3	1	noBlindfold	clockwise	practice	Free	1	0.5	0	1.520996	0.41154	-1.4531	-0.82544	0.830166457818868	-0.251474	-6.252464	-0.120394
Trial1	3	1	noBlindfold	clockwise	practice	Free	1	0.5	0	1.541	0.41151	-1.45314	-0.8254499	0.83017955349526	-0.26457	-6.358259	-0.184
Trial1	3	1	noBlindfold	clockwise	practice	Free	1	0.5	0	1.561005	0.4115	-1.45316	-0.82546	0.830190633524539	-0.216386	-6.3371	-0.181282
Trial1	3	1	noBlindfold	clockwise	practice	Free	1	0.5	0	1.581009	0.41148	-1.45316	-0.82547	0.830202722017068	-0.229893	-6.3371	-0.17784
Trial1	3	1	noBlindfold	clockwise	practice	Free	1	0.5	0	1.600998	0.41147	-1.45316	-0.82548	0.830213686989789	-0.250527	-6.3371	-0.204274
Trial1	3	1	noBlindfold	clockwise	practice	Free	1	0.5	0	1.621002	0.41146	-1.45317	-0.82549	0.830224711322537	-0.242587	-6.332868	-0.186917
Trial1	3	1	noBlindfold	clockwise	practice	Free	1	0.5	0	1.641006	0.41144	-1.45315	-0.8255	0.830236741379953	-0.282277	-6.248232	-0.117684
Trial1	3	1	noBlindfold	clockwise	practice	Free	1	0.5	0	1.661011	0.41143	-1.45314	-0.8255	0.830237806392805	-0.257326	-6.176292	-0.051841
Trial1	3	1	noBlindfold	clockwise	practice	Free	1	0.5	0	1.681	0.41141	-1.45311	-0.8255	0.83023993995461	-0.236307	-6.142437	-0.0644
Trial1	3	1	noBlindfold	clockwise	practice	Free	1	0.5	0	1.701004	0.4114	-1.45308	-0.82551	0.830251020987085	-0.239512	-6.083192	-0.0098864
Trial1	3	1	noBlindfold	clockwise	practice	Free	1	0.5	0	1.721008	0.41139	-1.45306	-0.82551	0.830252089642898	-0.264835	-6.070497	-0.03244
Trial1	3	1	noBlindfold	clockwise	practice	Free	1	0.5	0	1.740997	0.41136	-1.45304	-0.82552	0.830265249494019	-0.205363	-5.998556	-0.125098
Trial1	3	1	noBlindfold	clockwise	practice	Free	1	0.5	0	1.761002	0.41135	-1.45303	-0.82552	0.830266318614242	-0.210001	-6.023947	-0.125866
Trial1	3	1	noBlindfold	clockwise	practice	Free	1	0.5	0	1.781006	0.41134	-1.45302	-0.82553	0.830277281732418	-0.214639	-5.994324	-0.121907
Trial1	3	1	noBlindfold	clockwise	practice	Free	1	0.5	0	1.80101	0.41133	-1.45301	-0.8255399	0.83028824494522	-0.158096	-6.011252	-0.107697
Trial1	3	1	noBlindfold	clockwise	practice	Free	1	0.5	0	1.820999	0.41132	-1.45301	-0.82555	0.830299329963091	-0.213017	-6.032411	-0.15564
Trial1	3	1	noBlindfold	clockwise	practice	Free	1	0.5	0	1.841003	0.4113	-1.45302	-0.82556	0.830311422293844	-0.342697	-6.023947	-0.171401
Trial1	3	1	noBlindfold	clockwise	practice	Free	1	0.5	0	1.861008	0.41128	-1.45301	-0.82557	0.830323458971825	-0.334979	-5.990093	-0.116325
Trial1	3	1	noBlindfold	clockwise	practice	Free	1	0.5	0	1.880997	0.41126	-1.453	-0.82557	0.830325592741618	-0.273458	-5.968934	-0.109434
Trial1	3	1	noBlindfold	clockwise	practice	Free	1	0.5	0	1.901001	0.41125	-1.45299	-0.82558	0.83033661920638	-0.280497	-5.952006	-0.129828
Trial1	3	1	noBlindfold	clockwise	practice	Free	1	0.5	0	1.921005	0.41123	-1.45299	-0.82559	0.830348653778548	-0.28066	-5.994324	-0.12559
Trial1	3	1	noBlindfold	clockwise	practice	Free	1	0.5	0	1.94101	0.4112	-1.45298	-0.8256	0.830361878109052	-0.304969	-5.909688	-0.089126
Trial1	3	1	noBlindfold	clockwise	practice	Free	1	0.5	0	1.960999	0.41119	-1.45296	-0.8256	0.830362942659542	-0.311337	-5.871602	-0.055831
Trial1	3	1	noBlindfold	clockwise	practice	Free	1	0.5	0	1.981003	0.41117	-1.45295	-0.8256	0.830365084867045	-0.277893	-5.875834	-0.093809
Trial1	3	1	noBlindfold	clockwise	practice	Free	1	0.5	0	2.001007	0.41115	-1.45294	-0.82561	0.830377180455519	-0.28795	-5.858907	-0.071222
Trial1	3	1	noBlindfold	clockwise	practice	Free	1	0.5	0	2.020996	0.41114	-1.45293	-0.8256	0.830368295884376	-0.274634	-5.871602	0.0053228
Trial1	3	1	noBlindfold	clockwise	practice	Free	1	0.5	0	2.041	0.41111	-1.45294	-0.82561	0.830381464014922	-0.32601	-5.918152	-0.035349
Trial1	3	1	noBlindfold	clockwise	practice	Free	1	0.5	0	2.061005	0.41109	-1.45295	-0.82561	0.830383604914298	-0.334044	-5.926616	-0.040332
Trial1	3	1	noBlindfold	clockwise	practice	Free	1	0.5	0	2.081009	0.41108	-1.45295	-0.82561	0.830384673946848	-0.391942	-5.909688	-0.039583
Trial1	3	1	noBlindfold	clockwise	practice	Free	1	0.5	0	2.100998	0.41106	-1.45295	-0.82561	0.830386815559953	-0.379267	-5.896993	-0.026195
Trial1	3	1	noBlindfold	clockwise	practice	Free	1	0.5	0	2.121002	0.41104	-1.45295	-0.8256	0.830379001697968	-0.359967	-5.863139	0.025448
Trial1	3	1	noBlindfold	clockwise	practice	Free	1	0.5	0	2.141006	0.411	-1.45294	-0.8256	0.830383290549999	-0.324986	-5.829284	0.040122
Trial1	3	1	noBlindfold	clockwise	practice	Free	1	0.5	0	2.161011	0.41098	-1.45292	-0.8256	0.830385434093697	-0.37376	-5.770039	0.037181
Trial1	3	1	noBlindfold	clockwise	practice	Free	1	0.5	0	2.181	0.41096	-1.4529	-0.8256	0.830387578113438	-0.363268	-5.736185	0.012555
Trial1	3	1	noBlindfold	clockwise	practice	Free	1	0.5	0	2.201004	0.41094	-1.45288	-0.8256	0.830389719412893	-0.411771	-5.74888	0.0054311
Trial1	3	1	noBlindfold	clockwise	practice	Free	1	0.5	0	2.221008	0.41092	-1.45288	-0.8256	0.830391864383997	-0.437051	-5.744648	0.024532
Trial1	3	1	noBlindfold	clockwise	practice	Free	1	0.5	0	2.240997	0.41087	-1.45288	-0.8256	0.830397230493789	-0.4726	-5.765807	-0.015052
Trial1	3	1	noBlindfold	clockwise	practice	Free	1	0.5	0	2.261002	0.41085	-1.45288	-0.8256	0.830399377131341	-0.487582	-5.727721	0.013497
Trial1	3	1	noBlindfold	clockwise	practice	Free	1	0.5	0	2.281006	0.41082	-1.45287	-0.8256	0.830402602781074	-0.447002	-5.757344	0.0075039
Trial1	3	1	noBlindfold	clockwise	practice	Free	1	0.5	0	2.30101	0.4108	-1.45288	-0.8256	0.830404747408438	-0.485126	-5.79543	-0.024241
Trial1	3	1	noBlindfold	clockwise	practice	Free	1	0.5	0	2.320999	0.41077	-1.45289	-0.82561	0.830417927247868	-0.523816	-5.84198	-0.053921
Trial1	3	1	noBlindfold	clockwise	practice	Free	1	0.5	0	2.341003	0.41071	-1.45292	-0.82561	0.830424375653503	-0.634868	-5.820821	-0.054232
Trial1	3	1	noBlindfold	clockwise	practice	Free	1	0.5	0	2.361008	0.41068	-1.45291	-0.82561	0.830427603065536	-0.632938	-5.786966	-0.012034
Trial1	3	1	noBlindfold	clockwise	practice	Free	1	0.5	0	2.380997	0.41064	-1.4529	-0.82561	0.830431905811217	-0.690935	-5.765807	-0.011307
Trial1	3	1	noBlindfold	clockwise	practice	Free	1	0.5	0	2.401001	0.4106	-1.45289	-0.82561	0.830436210460793	-0.755132	-5.79543	0.018498
Trial1	3	1	noBlindfold	clockwise	practice	Free	1	0.5	0	2.421005	0.41056	-1.4529	-0.82562	0.83045041309069	-0.786728	-5.829284	0.025002
Trial1	3	1	noBlindfold	clockwise	practice	Free	1	0.5	0	2.44101	0.41048	-1.45292	-0.8256299	0.830468927781484	-0.853204	-5.892761	-0.134084
Trial1	3	1	noBlindfold	clockwise	practice	Free	1	0.5	0	2.460999	0.41043	-1.45293	-0.82564	0.830484278272199	-0.84357	-5.905457	-0.142432
Trial1	3	1	noBlindfold	clockwise	practice	Free	1	0.5	0	2.481003	0.41039	-1.45294	-0.82564	0.830488589548642	-0.815916	-5.926616	-0.157572
Trial1	3	1	noBlindfold	clockwise	practice	Free	1	0.5	0	2.501007	0.41035	-1.45295	-0.82565	0.83050292348359	-0.765802	-5.909688	-0.175574
Trial1	3	1	noBlindfold	clockwise	practice	Free	1	0.5	0	2.520996	0.41022	-1.45296	-0.82568	0.830546712552215	-0.808217	-5.926616	-0.211734
Trial1	3	1	noBlindfold	clockwise	practice	Free	1	0.5	0	2.541	0.41022	-1.45299	-0.8257	0.830566681617921	-0.678077	-6.045106	-0.300594
Trial1	3	1	noBlindfold	clockwise	practice	Free	1	0.5	0	2.561005	0.41018	-1.45301	-0.82571	0.830580898171061	-0.730208	-6.05357	-0.248943
Trial1	3	1	noBlindfold	clockwise	practice	Free	1	0.5	0	2.581009	0.41015	-1.45301	-0.82572	0.830594042911113	-0.717389	-6.05357	-0.239698
Trial1	3	1	noBlindfold	clockwise	practice	Free	1	0.5	0	2.600998	0.41011	-1.45302	-0.82574	0.83061833910618	-0.731222	-6.015483	-0.232048
Trial1	3	1	noBlindfold	clockwise	practice	Free	1	0.5	0	2.621002	0.41007	-1.45301	-0.82577	0.830652413960429	-0.785463	-6.036642	-0.294131
Trial1	3	1	noBlindfold	clockwise	practice	Free	1	0.5	0	2.641006	0.40998	-1.45302	-0.82578	0.830672176751494	-0.89828	-6.040874	-0.271288
Trial1	3	1	noBlindfold	clockwise	practice	Free	1	0.5	0	2.661011	0.40993	-1.45301	-0.82579	0.830687548952586	-0.891408	-6.019715	-0.237149
Trial1	3	1	noBlindfold	clockwise	practice	Free	1	0.5	0	2.681	0.40988	-1.453	-0.82581	0.830712766437555	-0.868701	-6.00702	-0.244145
Trial1	3	1	noBlindfold	clockwise	practice	Free	1	0.5	0	2.701004	0.40983	-1.453	-0.82582	0.830728147500299	-0.832165	-6.032411	-0.258736
Trial1	3	1	noBlindfold	clockwise	practice	Free	1	0.5	0	2.721008	0.40979	-1.45301	-0.82585	0.830762349478593	-0.815155	-6.095888	-0.245032
Trial1	3	1	noBlindfold	clockwise	practice	Free	1	0.5	0	2.740997	0.40971	-1.45305	-0.82587	0.830790950869108	-0.799518	-6.133974	-0.357541
Trial1	3	1	noBlindfold	clockwise	practice	Free	1	0.5	0	2.761002	0.40967	-1.45306	-0.8259	0.830825042581501	-0.78663	-6.176292	-0.424004
Trial1	3	1	noBlindfold	clockwise	practice	Free	1	0.5	0	2.781006	0.40962	-1.45308	-0.82592	0.830850448697901	-0.833999	-6.167828	-0.457753
Trial1	3	1	noBlindfold	clockwise	practice	Free	1	0.5	0	2.80101	0.40957	-1.45308	-0.82594	0.830875735788187	-0.840706	-6.159365	-0.414381
Trial1	3	1	noBlindfold	clockwise	practice	Free	1	0.5	0	2.820999	0.40953	-1.45308	-0.82599	0.830929744623081	-0.822697	-6.17206	-0.417402
Trial1	3	1	noBlindfold	clockwise	practice	Free	1	0.5	0	2.841003	0.40945	-1.4531	-0.82601	0.830958424666822	-0.691638	-6.303246	-0.447237
Trial1	3	1	noBlindfold	clockwise	practice	Free	1	0.5	0	2.861008	0.40941	-1.45314	-0.82604	0.830992527063221	-0.68001	-6.349796	-0.49271
Trial1	3	1	noBlindfold	clockwise	practice	Free	1	0.5	0	2.880997	0.40937	-1.45317	-0.82607	0.831026749560593	-0.63259	-6.375186	-0.540265
Trial1	3	1	noBlindfold	clockwise	practice	Free	1	0.5	0	2.901001	0.40934	-1.45318	-0.8261001	0.831059884473555	-0.649362	-6.425968	-0.558078
Trial1	3	1	noBlindfold	clockwise	practice	Free	1	0.5	0	2.921005	0.40931	-1.45319	-0.82616	0.831122759842705	-0.604947	-6.425968	-0.5554
Trial1	3	1	noBlindfold	clockwise	practice	Free	1	0.5	0	2.94101	0.40925	-1.45322	-0.82619	0.831159113304169	-0.509667	-6.531763	-0.583354
Trial1	3	1	noBlindfold	clockwise	practice	Free	1	0.5	0	2.960999	0.40922	-1.45325	-0.82622	0.831192189107192	-0.509646	-6.59524	-0.583353
Trial1	3	1	noBlindfold	clockwise	practice	Free	1	0.5	0	2.981003	0.40919	-1.45328	-0.82625	0.831225328260565	-0.489939	-6.612167	-0.540097
Trial1	3	1	noBlindfold	clockwise	practice	Free	1	0.5	0	3.001007	0.40917	-1.4533	-0.82628	0.831257311532226	-0.568392	-6.582545	-0.580465
Trial1	3	1	noBlindfold	clockwise	practice	Free	1	0.5	0	3.020996	0.40914	-1.4533	-0.82634	0.831320256840429	-0.585665	-6.637558	-0.579445
Trial1	3	1	noBlindfold	clockwise	practice	Free	1	0.5	0	3.041	0.40907	-1.4533	-0.82637	0.831357712352163	-0.689339	-6.523299	-0.577152
Trial1	3	1	noBlindfold	clockwise	practice	Free	1	0.5	0	3.061005	0.40904	-1.45328	-0.8264	0.831390793236728	-0.644675	-6.506372	-0.561881
Trial1	3	1	noBlindfold	clockwise	practice	Free	1	0.5	0	3.081009	0.409	-1.45326	-0.82643	0.831425033408881	-0.593631	-6.493677	-0.516674
Trial1	3	1	noBlindfold	clockwise	practice	Free	1	0.5	0	3.100998	0.40897	-1.45326	-0.82646	0.831458116303569	-0.525754	-6.565617	-0.53777
Trial1	3	1	noBlindfold	clockwise	practice	Free	1	0.5	0	3.121002	0.40894	-1.45329	-0.82652	0.831521060103845	-0.451379	-6.646022	-0.587998
Trial1	3	1	noBlindfold	clockwise	practice	Free	1	0.5	0	3.141006	0.40891	-1.45332	-0.82656	0.83156410443538	-0.346494	-6.633326	-0.623812
Trial1	3	1	noBlindfold	clockwise	practice	Free	1	0.5	0	3.161011	0.40889	-1.45332	-0.82659	0.831596095842904	-0.320991	-6.633326	-0.601253
Trial1	3	1	noBlindfold	clockwise	practice	Free	1	0.5	0	3.181	0.40887	-1.45332	-0.82662	0.831628087581481	-0.306318	-6.675644	-0.621413
Trial1	3	1	noBlindfold	clockwise	practice	Free	1	0.5	0	3.201004	0.40886	-1.45333	-0.82666	0.831668994737054	-0.301788	-6.730658	-0.621142
Trial1	3	1	noBlindfold	clockwise	practice	Free	1	0.5	0	3.221008	0.40884	-1.45335	-0.82672	0.831730787424583	-0.268355	-6.751817	-0.657016
Trial1	3	1	noBlindfold	clockwise	practice	Free	1	0.5	0	3.240997	0.40881	-1.45336	-0.82675	0.831763933622197	-0.342552	-6.679876	-0.548302
Trial1	3	1	noBlindfold	clockwise	practice	Free	1	0.5	0	3.261002	0.40879	-1.45335	-0.82678	0.831795870619023	-0.358222	-6.726426	-0.565593
Trial1	3	1	noBlindfold	clockwise	practice	Free	1	0.5	0	3.281006	0.40877	-1.45336	-0.82681	0.831827923169772	-0.37758	-6.781439	-0.625342
Trial1	3	1	noBlindfold	clockwise	practice	Free	1	0.5	0	3.30101	0.40875	-1.45337	-0.82685	0.831869869959317	-0.385852	-6.789903	-0.621937
Trial1	3	1	noBlindfold	clockwise	practice	Free	1	0.5	0	3.320999	0.40873	-1.45338	-0.82692	0.831941620468881	-0.387682	-6.802598	-0.664117
Trial1	3	1	noBlindfold	clockwise	practice	Free	1	0.5	0	3.341003	0.40869	-1.4534	-0.82696	0.831985758966455	-0.320266	-6.819525	-0.757885
Trial1	3	1	noBlindfold	clockwise	practice	Free	1	0.5	0	3.361008	0.40868	-1.45342	-0.827	0.832026670334556	-0.372978	-6.836453	-0.755801
Trial1	3	1	noBlindfold	clockwise	practice	Free	1	0.5	0	3.380997	0.40866	-1.45343	-0.82704	0.832068618401397	-0.362489	-6.874539	-0.780421
Trial1	3	1	noBlindfold	clockwise	practice	Free	1	0.5	0	3.401001	0.40864	-1.45344	-0.82709	0.832120523072086	-0.413485	-6.887234	-0.758171
Trial1	3	1	noBlindfold	clockwise	practice	Free	1	0.5	0	3.421005	0.40861	-1.45344	-0.82718	0.832213273903931	-0.466906	-6.89993	-0.80119
Trial1	3	1	noBlindfold	clockwise	practice	Free	1	0.5	0	3.44101	0.40856	-1.45346	-0.82722	0.832258516382747	-0.553752	-6.946479	-0.85913
Trial1	3	1	noBlindfold	clockwise	practice	Free	1	0.5	0	3.460999	0.40853	-1.45346	-0.82727	0.83231151957797	-0.575463	-6.904161	-0.868839
Trial1	3	1	noBlindfold	clockwise	practice	Free	1	0.5	0	3.481003	0.40849	-1.45346	-0.82732	0.832365561795321	-0.54582	-6.959175	-0.902639
Trial1	3	1	noBlindfold	clockwise	practice	Free	1	0.5	0	3.501007	0.40846	-1.45348	-0.8273799	0.83242845703219	-0.506037	-7.056506	-0.986713
Trial1	3	1	noBlindfold	clockwise	practice	Free	1	0.5	0	3.520996	0.40839	-1.45352	-0.8275	0.832555472992701	-0.445203	-7.174997	-1.109308
Trial1	3	1	noBlindfold	clockwise	practice	Free	1	0.5	0	3.541	0.40839	-1.4536	-0.8275599	0.832615071185409	-0.427939	-7.18346	-1.171387
Trial1	3	1	noBlindfold	clockwise	practice	Free	1	0.5	0	3.561005	0.40837	-1.4536	-0.82762	0.832676988241098	-0.449375	-7.132679	-1.109547
Trial1	3	1	noBlindfold	clockwise	practice	Free	1	0.5	0	3.581009	0.40835	-1.45357	-0.82768	0.832738790302979	-0.508613	-7.060738	-1.087831
Trial1	3	1	noBlindfold	clockwise	practice	Free	1	0.5	0	3.600998	0.40832	-1.45355	-0.82774	0.832801688314271	-0.586333	-7.060738	-1.121936
Trial1	3	1	noBlindfold	clockwise	practice	Free	1	0.5	0	3.621002	0.40828	-1.45353	-0.82787	0.832935358421569	-0.639889	-7.069202	-1.129038
Trial1	3	1	noBlindfold	clockwise	practice	Free	1	0.5	0	3.641006	0.40821	-1.45355	-0.82793	0.833002667207679	-0.596734	-7.128447	-1.123512
Trial1	3	1	noBlindfold	clockwise	practice	Free	1	0.5	0	3.661011	0.40818	-1.45356	-0.8279901	0.833065690094489	-0.647294	-7.153838	-1.154976
Trial1	3	1	noBlindfold	clockwise	practice	Free	1	0.5	0	3.681	0.40814	-1.45357	-0.82805	0.833129695886787	-0.699362	-7.166533	-1.187491
Trial1	3	1	noBlindfold	clockwise	practice	Free	1	0.5	0	3.701004	0.40811	-1.45359	-0.82812	0.833202554357366	-0.660092	-7.251169	-1.239874
Trial1	3	1	noBlindfold	clockwise	practice	Free	1	0.5	0	3.721008	0.40807	-1.45361	-0.82827	0.833356071957301	-0.76346	-7.238474	-1.300722
Trial1	3	1	noBlindfold	clockwise	practice	Free	1	0.5	0	3.740997	0.40798	-1.45361	-0.82834	0.833435553247127	-0.788389	-7.251169	-1.331643
Trial1	3	1	noBlindfold	clockwise	practice	Free	1	0.5	0	3.761002	0.40794	-1.45362	-0.82841	0.833509580253775	-0.861921	-7.272328	-1.342664
Trial1	3	1	noBlindfold	clockwise	practice	Free	1	0.5	0	3.781006	0.40789	-1.45364	-0.82849	0.833594601355452	-0.863383	-7.327341	-1.420238
Trial1	3	1	noBlindfold	clockwise	practice	Free	1	0.5	0	3.80101	0.40784	-1.45366	-0.82857	0.833679627751911	-0.882364	-7.373891	-1.476055
Trial1	3	1	noBlindfold	clockwise	practice	Free	1	0.5	0	3.820999	0.40779	-1.45368	-0.82874	0.833854110403725	-0.954199	-7.411977	-1.461424
Trial1	3	1	noBlindfold	clockwise	practice	Free	1	0.5	0	3.841003	0.40768	-1.45369	-0.82883	0.833955728203988	-1.050412	-7.386587	-1.567839
Trial1	3	1	noBlindfold	clockwise	practice	Free	1	0.5	0	3.861008	0.40762	-1.45369	-0.82895	0.834081676624686	-1.090654	-7.39505	-1.57255
Trial1	3	1	noBlindfold	clockwise	practice	Free	1	0.5	0	3.880997	0.40754	-1.4537	-0.82911	0.834249532871516	-1.073603	-7.445832	-1.634638
Trial1	3	1	noBlindfold	clockwise	practice	Free	1	0.5	0	3.901001	0.40744	-1.45371	-0.8293099	0.834459303679478	-0.983542	-7.462759	-1.644295
Trial1	3	1	noBlindfold	clockwise	practice	Free	1	0.5	0	3.921005	0.40731	-1.45373	-0.82981	0.834970664330259	-1.03195	-7.454295	-1.661567
Trial1	3	1	noBlindfold	clockwise	practice	Free	1	0.5	0	3.94101	0.40704	-1.45374	-0.83015	0.835338612614195	-0.875513	-7.505077	-1.730375
Trial1	3	1	noBlindfold	clockwise	practice	Free	1	0.5	0	3.960999	0.40687	-1.45376	-0.83051	0.83571531923074	-0.844676	-7.581249	-1.814469
Trial1	3	1	noBlindfold	clockwise	practice	Free	1	0.5	0	3.981003	0.40671	-1.45379	-0.83096	0.836180310174482	-0.771161	-7.678581	-1.85216
Trial1	3	1	noBlindfold	clockwise	practice	Free	1	0.5	0	4.001007	0.40651	-1.45382	-0.8314199	0.836659731013038	-0.74631	-7.615104	-1.817013
Trial1	3	1	noBlindfold	clockwise	practice	Free	1	0.5	0	4.020996	0.40631	-1.45383	-0.83222	0.837477149416699	-0.806852	-7.640495	-1.763273
Trial1	3	1	noBlindfold	clockwise	practice	Free	1	0.5	0	4.041	0.40596	-1.45383	-0.83258	0.837874109573707	-0.810415	-7.729362	-1.718955
Trial1	3	1	noBlindfold	clockwise	practice	Free	1	0.5	0	4.061005	0.40579	-1.45386	-0.83289	0.838201192126932	-0.867975	-7.767449	-1.730203
Trial1	3	1	noBlindfold	clockwise	practice	Free	1	0.5	0	4.081009	0.40563	-1.45388	-0.8331699	0.83849737176803	-0.90184	-7.737826	-1.691406
Trial1	3	1	noBlindfold	clockwise	practice	Free	1	0.5	0	4.100998	0.40547	-1.45387	-0.83341	0.838753952679254	-1.010727	-7.670117	-1.651563
Trial1	3	1	noBlindfold	clockwise	practice	Free	1	0.5	0	4.121002	0.40531	-1.45385	-0.83402	0.839378098472169	-1.108003	-7.627799	-1.678798
Trial1	3	1	noBlindfold	clockwise	practice	Free	1	0.5	0	4.141006	0.40486	-1.45378	-0.83439	0.839796560047844	-1.233274	-7.509309	-1.508907
Trial1	3	1	noBlindfold	clockwise	practice	Free	1	0.5	0	4.161011	0.40454	-1.45375	-0.83481	0.840250187864243	-1.333058	-7.403514	-1.481063
Trial1	3	1	noBlindfold	clockwise	practice	Free	1	0.5	0	4.181	0.40414	-1.45372	-0.83536	0.840842106833683	-1.4743	-7.390818	-1.506137
Trial1	3	1	noBlindfold	clockwise	practice	Free	1	0.5	0	4.201004	0.40361	-1.4537	-0.83606	0.841598084951836	-1.503058	-7.361196	-1.549768
Trial1	3	1	noBlindfold	clockwise	practice	Free	1	0.5	0	4.221008	0.40292	-1.45368	-0.83785	0.843455458623374	-1.506907	-7.280792	-1.486723
Trial1	3	1	noBlindfold	clockwise	practice	Free	1	0.5	0	4.240997	0.40108	-1.4536	-0.8389	0.844711980272604	-1.325896	-7.141142	-1.387342
Trial1	3	1	noBlindfold	clockwise	practice	Free	1	0.5	0	4.261002	0.40008	-1.45358	-0.84008	0.846001445679877	-1.243245	-7.27656	-1.508537
Trial1	3	1	noBlindfold	clockwise	practice	Free	1	0.5	0	4.281006	0.39906	-1.45363	-0.84124	0.847274221357348	-1.148213	-7.335805	-1.435036
Trial1	3	1	noBlindfold	clockwise	practice	Free	1	0.5	0	4.30101	0.39813	-1.45366	-0.84237	0.84850737764341	-1.104554	-7.344269	-1.520617
Trial1	3	1	noBlindfold	clockwise	practice	Free	1	0.5	0	4.320999	0.3973	-1.45368	-0.84439	0.850612614320325	-1.016786	-7.399282	-1.427535
Trial1	3	1	noBlindfold	clockwise	practice	Free	1	0.5	0	4.341003	0.39588	-1.45371	-0.84517	0.851559355558921	-1.010848	-7.509309	-1.376244
Trial1	3	1	noBlindfold	clockwise	practice	Free	1	0.5	0	4.361008	0.39529	-1.45374	-0.84579	0.852246946817762	-1.05832	-7.462759	-1.33282
Trial1	3	1	noBlindfold	clockwise	practice	Free	1	0.5	0	4.380997	0.39481	-1.45373	-0.84631	0.8528221309642	-1.211399	-7.356964	-1.316765
Trial1	3	1	noBlindfold	clockwise	practice	Free	1	0.5	0	4.401001	0.39432	-1.45369	-0.84676	0.853329195114073	-1.383447	-7.318878	-1.262947
Trial1	3	1	noBlindfold	clockwise	practice	Free	1	0.5	0	4.421005	0.39385	-1.45365	-0.8476501	0.854270705490314	-1.495692	-7.200387	-1.172506
Trial1	3	1	noBlindfold	clockwise	practice	Free	1	0.5	0	4.44101	0.39265	-1.45357	-0.8481899	0.854956263209996	-1.635647	-7.115751	-1.066633
Trial1	3	1	noBlindfold	clockwise	practice	Free	1	0.5	0	4.460999	0.39185	-1.45355	-0.84877	0.855632499714069	-1.655226	-7.06497	-1.038086
Trial1	3	1	noBlindfold	clockwise	practice	Free	1	0.5	0	4.481003	0.39097	-1.45354	-0.84941	0.856378938615304	-1.543819	-7.005725	-1.039936
Trial1	3	1	noBlindfold	clockwise	practice	Free	1	0.5	0	4.501007	0.39002	-1.45351	-0.8501	0.8571846796236	-1.51445	-6.963407	-1.088535
Trial1	3	1	noBlindfold	clockwise	practice	Free	1	0.5	0	4.520996	0.38907	-1.45349	-0.8516001	0.858794572241904	-1.443529	-7.043811	-1.103582
Trial1	3	1	noBlindfold	clockwise	practice	Free	1	0.5	0	4.541	0.38711	-1.45356	-0.85233	0.859773593225346	-1.318032	-7.158069	-1.10202
Trial1	3	1	noBlindfold	clockwise	practice	Free	1	0.5	0	4.561005	0.38623	-1.45357	-0.8530099	0.860563515565362	-1.366349	-7.132679	-1.117164
Trial1	3	1	noBlindfold	clockwise	practice	Free	1	0.5	0	4.581009	0.38542	-1.45356	-0.85363	0.861285530656141	-1.331397	-7.048043	-1.106637
Trial1	3	1	noBlindfold	clockwise	practice	Free	1	0.5	0	4.600998	0.38467	-1.45354	-0.85418	0.861930646822715	-1.314476	-7.069202	-1.020375
Trial1	3	1	noBlindfold	clockwise	practice	Free	1	0.5	0	4.621002	0.38399	-1.45353	-0.85484	0.86267590375096	-1.291186	-7.056506	-0.952652
Trial1	3	1	noBlindfold	clockwise	practice	Free	1	0.5	0	4.641006	0.38312	-1.45352	-0.85499	0.862941970128054	-1.209231	-7.048043	-0.985779
Trial1	3	1	noBlindfold	clockwise	practice	Free	1	0.5	0	4.661011	0.38292	-1.45353	-0.85505	0.86302855305756	-1.302328	-7.107288	-0.995132
Trial1	3	1	noBlindfold	clockwise	practice	Free	1	0.5	0	4.681	0.38284	-1.45355	-0.8551	0.863088949547388	-1.204117	-7.119983	-0.918138
Trial1	3	1	noBlindfold	clockwise	practice	Free	1	0.5	0	4.701004	0.38278	-1.45356	-0.85514	0.86313672342547	-1.171364	-7.073433	-0.820688
Trial1	3	1	noBlindfold	clockwise	practice	Free	1	0.5	0	4.721008	0.38271	-1.45354	-0.85523	0.863235401738373	-1.14332	-7.052274	-0.809565
Trial1	3	1	noBlindfold	clockwise	practice	Free	1	0.5	0	4.740997	0.38259	-1.45354	-0.85528	0.863301256105361	-1.188481	-7.11152	-0.879357
Trial1	3	1	noBlindfold	clockwise	practice	Free	1	0.5	0	4.761002	0.38253	-1.45355	-0.85533	0.863358905361853	-1.221228	-7.145374	-0.85171
Trial1	3	1	noBlindfold	clockwise	practice	Free	1	0.5	0	4.781006	0.38246	-1.45355	-0.85537	0.863408110584797	-1.225445	-7.077665	-0.85614
Trial1	3	1	noBlindfold	clockwise	practice	Free	1	0.5	0	4.80101	0.38239	-1.45355	-0.85542	0.863467126750838	-1.221708	-7.043811	-0.812961
Trial1	3	1	noBlindfold	clockwise	practice	Free	1	0.5	0	4.820999	0.38232	-1.45353	-0.85551	0.863565828102636	-1.194358	-7.098824	-0.875607
Trial1	3	1	noBlindfold	clockwise	practice	Free	1	0.5	0	4.841003	0.38219	-1.45358	-0.8555501	0.863623228591074	-1.210029	-7.208851	-0.825511
Trial1	3	1	noBlindfold	clockwise	practice	Free	1	0.5	0	4.861008	0.38213	-1.45361	-0.8556	0.863680899768269	-1.289555	-7.221546	-0.825981
Trial1	3	1	noBlindfold	clockwise	practice	Free	1	0.5	0	4.880997	0.38205	-1.45361	-0.8556401	0.863731498957408	-1.316221	-7.191924	-0.827449
Trial1	3	1	noBlindfold	clockwise	practice	Free	1	0.5	0	4.901001	0.38198	-1.4536	-0.85569	0.863790541869649	-1.415613	-7.132679	-0.793869
Trial1	3	1	noBlindfold	clockwise	practice	Free	1	0.5	0	4.921005	0.3819	-1.45357	-0.85579	0.86390055199058	-1.61812	-7.115751	-0.7677
Trial1	3	1	noBlindfold	clockwise	practice	Free	1	0.5	0	4.94101	0.38169	-1.45352	-0.85587	0.864008523426955	-1.69368	-6.984566	-0.764922
Trial1	3	1	noBlindfold	clockwise	practice	Free	1	0.5	0	4.960999	0.3815	-1.45349	-0.85599	0.864153410053446	-1.694165	-6.967638	-0.76414
Trial1	3	1	noBlindfold	clockwise	practice	Free	1	0.5	0	4.981003	0.38126	-1.45348	-0.85612	0.864315122361485	-1.585471	-6.97187	-0.795908
Trial1	3	1	noBlindfold	clockwise	practice	Free	1	0.5	0	5.001007	0.38101	-1.45348	-0.85624	0.864468401428422	-1.476077	-6.988797	-0.840525
Trial1	3	1	noBlindfold	clockwise	practice	Free	1	0.5	0	5.020996	0.38081	-1.4535	-0.8564	0.864654400894479	-1.403422	-7.043811	-0.970506
Trial1	3	1	noBlindfold	clockwise	practice	Free	1	0.5	0	5.041	0.38059	-1.45357	-0.85645	0.864734229048307	-1.353188	-7.217315	-0.968003
Trial1	3	1	noBlindfold	clockwise	practice	Free	1	0.5	0	5.061005	0.38051	-1.4536	-0.8565	0.864794802800387	-1.2828	-7.225778	-0.951483
Trial1	3	1	noBlindfold	clockwise	practice	Free	1	0.5	0	5.081009	0.38044	-1.45362	-0.85655	0.864854010590925	-1.245599	-7.255401	-0.89894
Trial1	3	1	noBlindfold	clockwise	practice	Free	1	0.5	0	5.100998	0.38038	-1.45362	-0.85659	0.864901916454425	-1.197152	-7.225778	-0.797792
Trial1	3	1	noBlindfold	clockwise	practice	Free	1	0.5	0	5.121002	0.38032	-1.45362	-0.85663	0.864949829798587	-1.171664	-7.221546	-0.785459
Trial1	3	1	noBlindfold	clockwise	practice	Free	1	0.5	0	5.141006	0.38025	-1.4536	-0.85671	0.865038797247189	-1.117844	-7.179228	-0.683576
Trial1	3	1	noBlindfold	clockwise	practice	Free	1	0.5	0	5.161011	0.38013	-1.45356	-0.85675	0.865095024085083	-1.05241	-7.128447	-0.766227
Trial1	3	1	noBlindfold	clockwise	practice	Free	1	0.5	0	5.181	0.38008	-1.45356	-0.8567799	0.865131583332929	-0.945501	-7.141142	-0.690784
Trial1	3	1	noBlindfold	clockwise	practice	Free	1	0.5	0	5.201004	0.38003	-1.45357	-0.85681	0.865168267148061	-0.962954	-7.200387	-0.542503
Trial1	3	1	noBlindfold	clockwise	practice	Free	1	0.5	0	5.221008	0.37998	-1.45359	-0.85686	0.8652247319863	-0.909367	-7.225778	-0.451125
Trial1	3	1	noBlindfold	clockwise	practice	Free	1	0.5	0	5.240997	0.37987	-1.45361	-0.85689	0.865269743257452	-1.051851	-7.208851	-0.534457
Trial1	3	1	noBlindfold	clockwise	practice	Free	1	0.5	0	5.261002	0.37981	-1.4536	-0.85692	0.865307764823671	-1.165306	-7.132679	-0.578446
Trial1	3	1	noBlindfold	clockwise	practice	Free	1	0.5	0	5.281006	0.37975	-1.45357	-0.8569599	0.865355651459241	-1.171429	-7.022652	-0.629231
Trial1	3	1	noBlindfold	clockwise	practice	Free	1	0.5	0	5.30101	0.37968	-1.45352	-0.857	0.865405047522514	-1.165373	-6.92532	-0.674862
Trial1	3	1	noBlindfold	clockwise	practice	Free	1	0.5	0	5.320999	0.37962	-1.45349	-0.85709	0.865502514416642	-1.081696	-6.988797	-0.721022
Trial1	3	1	noBlindfold	clockwise	practice	Free	1	0.5	0	5.341003	0.37952	-1.45353	-0.85713	0.865556036429497	-0.822951	-7.162301	-0.887622
Trial1	3	1	noBlindfold	clockwise	practice	Free	1	0.5	0	5.361008	0.37948	-1.45356	-0.85718	0.865611125534562	-0.808466	-7.119983	-0.898244
Trial1	3	1	noBlindfold	clockwise	practice	Free	1	0.5	0	5.380997	0.37943	-1.45356	-0.8572299	0.865667547328624	-0.920248	-7.056506	-0.901387
Trial1	3	1	noBlindfold	clockwise	practice	Free	1	0.5	0	5.401001	0.37938	-1.45354	-0.85728	0.865724038540513	-0.999725	-6.993029	-0.834239
Trial1	3	1	noBlindfold	clockwise	practice	Free	1	0.5	0	5.421005	0.37932	-1.45351	-0.85736	0.865811662592872	-1.206431	-6.988797	-0.803548
Trial1	3	1	noBlindfold	clockwise	practice	Free	1	0.5	0	5.44101	0.37917	-1.45347	-0.85739	0.865862333140468	-1.520423	-6.883002	-0.686194
Trial1	3	1	noBlindfold	clockwise	practice	Free	1	0.5	0	5.460999	0.37908	-1.45344	-0.85743	0.865914500354186	-1.573228	-6.823757	-0.617578
Trial1	3	1	noBlindfold	clockwise	practice	Free	1	0.5	0	5.481003	0.37899	-1.45343	-0.85748	0.865976590957566	-1.676879	-6.840684	-0.677935
Trial1	3	1	noBlindfold	clockwise	practice	Free	1	0.5	0	5.501007	0.37885	-1.45343	-0.85758	0.866095141117964	-1.750519	-6.849148	-0.635686
Trial1	3	1	noBlindfold	clockwise	practice	Free	1	0.5	0	5.520996	0.37859	-1.45343	-0.85795	0.866497862542205	-1.809065	-6.836453	-0.706129
Trial1	3	1	noBlindfold	clockwise	practice	Free	1	0.5	0	5.541	0.37764	-1.45341	-0.85822	0.866898785058197	-1.731326	-6.811062	-0.743681
Trial1	3	1	noBlindfold	clockwise	practice	Free	1	0.5	0	5.561005	0.377	-1.45341	-0.85857	0.867335810969123	-1.6325	-6.870307	-0.759125
Trial1	3	1	noBlindfold	clockwise	practice	Free	1	0.5	0	5.581009	0.37629	-1.45344	-0.8588899	0.867753468962727	-1.491626	-6.984566	-0.805956
Trial1	3	1	noBlindfold	clockwise	practice	Free	1	0.5	0	5.600998	0.37572	-1.45348	-0.85914	0.868082441679514	-1.406342	-7.035347	-0.822218
Trial1	3	1	noBlindfold	clockwise	practice	Free	1	0.5	0	5.621002	0.37528	-1.45352	-0.85914	0.868145539926622	-1.378366	-7.13691	-0.845834
Trial1	3	1	noBlindfold	clockwise	practice	Free	1	0.5	0	5.641006	0.37486	-1.45358	-0.85946	0.868522596182908	-1.382062	-7.213083	-0.942681
Trial1	3	1	noBlindfold	clockwise	practice	Free	1	0.5	0	5.661011	0.37479	-1.4536	-0.85951	0.868582175858611	-1.385272	-7.213083	-0.891849
Trial1	3	1	noBlindfold	clockwise	practice	Free	1	0.5	0	5.681	0.37471	-1.45361	-0.85955	0.868633286774074	-1.425498	-7.238474	-0.878203
Trial1	3	1	noBlindfold	clockwise	practice	Free	1	0.5	0	5.701004	0.37463	-1.45362	-0.8596	0.868694316937875	-1.466644	-7.272328	-0.863095
Trial1	3	1	noBlindfold	clockwise	practice	Free	1	0.5	0	5.721008	0.37455	-1.45364	-0.85971	0.868814682617376	-1.529095	-7.32311	-0.880481
Trial1	3	1	noBlindfold	clockwise	practice	Free	1	0.5	0	5.740997	0.37437	-1.45369	-0.8598	0.868929749594074	-1.694095	-7.356964	-0.942685
Trial1	3	1	noBlindfold	clockwise	practice	Free	1	0.5	0	5.761002	0.3742	-1.45368	-0.85992	0.869073118376417	-1.752567	-7.293487	-0.933197
Trial1	3	1	noBlindfold	clockwise	practice	Free	1	0.5	0	5.781006	0.37396	-1.45366	-0.86007	0.86925627550558	-1.682185	-7.297719	-0.916699
Trial1	3	1	noBlindfold	clockwise	practice	Free	1	0.5	0	5.80101	0.37366	-1.45366	-0.86024	0.869468011908706	-1.62674	-7.352732	-0.871543
Trial1	3	1	noBlindfold	clockwise	practice	Free	1	0.5	0	5.820999	0.37338	-1.45367	-0.86052	0.869785779624564	-1.570729	-7.403514	-0.918912
Trial1	3	1	noBlindfold	clockwise	practice	Free	1	0.5	0	5.841003	0.3729	-1.4537	-0.86064	0.869974540766713	-1.623652	-7.386587	-0.930092
Trial1	3	1	noBlindfold	clockwise	practice	Free	1	0.5	0	5.861008	0.37267	-1.45369	-0.86078	0.870146619713263	-1.805733	-7.32311	-0.859965
Trial1	3	1	noBlindfold	clockwise	practice	Free	1	0.5	0	5.880997	0.37236	-1.45365	-0.86094	0.87035028159006	-1.883443	-7.221546	-0.742092
Trial1	3	1	noBlindfold	clockwise	practice	Free	1	0.5	0	5.901001	0.37191	-1.45361	-0.8611799	0.870653748166506	-2.016435	-7.13691	-0.67341
Trial1	3	1	noBlindfold	clockwise	practice	Free	1	0.5	0	5.921005	0.37119	-1.45358	-0.86203	0.871600702470233	-2.131365	-7.060738	-0.69199
Trial1	3	1	noBlindfold	clockwise	practice	Free	1	0.5	0	5.94101	0.36853	-1.45352	-0.86274	0.872699623581748	-2.282455	-7.039579	-0.787547
Trial1	3	1	noBlindfold	clockwise	practice	Free	1	0.5	0	5.960999	0.36634	-1.45351	-0.86375	0.874030337048446	-2.359116	-7.035347	-0.858207
Trial1	3	1	noBlindfold	clockwise	practice	Free	1	0.5	0	5.981003	0.36368	-1.45351	-0.86492	0.875596814859732	-2.248389	-7.005725	-0.935507
Trial1	3	1	noBlindfold	clockwise	practice	Free	1	0.5	0	6.001007	0.36055	-1.4535	-0.86637	0.877521064453099	-2.047253	-7.039579	-0.86925
Trial1	3	1	noBlindfold	clockwise	practice	Free	1	0.5	0	6.020996	0.35697	-1.4535	-0.86975	0.88143218017767	-1.909195	-6.942248	-0.96191
Trial1	3	1	noBlindfold	clockwise	practice	Free	1	0.5	0	6.041	0.34945	-1.45351	-0.87165	0.88455581702842	-1.782839	-7.035347	-0.923951
Trial1	3	1	noBlindfold	clockwise	practice	Free	1	0.5	0	6.061005	0.34554	-1.45352	-0.8735	0.887051420259858	-1.81614	-6.997261	-0.802581
Trial1	3	1	noBlindfold	clockwise	practice	Free	1	0.5	0	6.081009	0.34144	-1.45351	-0.87528	0.889525879182319	-1.737983	-7.026884	-0.679858
Trial1	3	1	noBlindfold	clockwise	practice	Free	1	0.5	0	6.100998	0.3373	-1.4535	-0.87695	0.891915150947177	-1.744943	-6.976102	-0.544584
Trial1	3	1	noBlindfold	clockwise	practice	Free	1	0.5	0	6.121002	0.33326	-1.45349	-0.87977	0.895431430645901	-1.74711	-6.942248	-0.504805
Trial1	3	1	noBlindfold	clockwise	practice	Free	1	0.5	0	6.141006	0.32524	-1.45347	-0.88106	0.898224795401902	-1.775375	-6.878771	-0.491612
Trial1	3	1	noBlindfold	clockwise	practice	Free	1	0.5	0	6.161011	0.32113	-1.45345	-0.88221	0.900160534009304	-1.770864	-6.921089	-0.393949
Trial1	3	1	noBlindfold	clockwise	practice	Free	1	0.5	0	6.181	0.31724	-1.45344	-0.8833	0.902008935084104	-1.781544	-6.811062	-0.456389
Trial1	3	1	noBlindfold	clockwise	practice	Free	1	0.5	0	6.201004	0.31304	-1.45342	-0.88436	0.903906340094802	-1.806339	-6.89993	-0.405865
Trial1	3	1	noBlindfold	clockwise	practice	Free	1	0.5	0	6.221008	0.30895	-1.45343	-0.88651	0.906862782183145	-1.737843	-6.878771	-0.447828
Trial1	3	1	noBlindfold	clockwise	practice	Free	1	0.5	0	6.240997	0.30062	-1.45342	-0.88759	0.909707854655344	-1.824153	-6.836453	-0.43236
Trial1	3	1	noBlindfold	clockwise	practice	Free	1	0.5	0	6.261002	0.29633	-1.45341	-0.88862	0.911661672434674	-1.85998	-6.726426	-0.425048
Trial1	3	1	noBlindfold	clockwise	practice	Free	1	0.5	0	6.281006	0.29203	-1.45338	-0.88957	0.913556949017854	-1.936162	-6.747585	-0.308493
Trial1	3	1	noBlindfold	clockwise	practice	Free	1	0.5	0	6.30101	0.28755	-1.45335	-0.89048	0.915472336922602	-2.008372	-6.633326	-0.264022
Trial1	3	1	noBlindfold	clockwise	practice	Free	1	0.5	0	6.320999	0.28255	-1.45331	-0.89219	0.918306843612346	-1.950606	-6.569849	-0.289519
Trial1	3	1	noBlindfold	clockwise	practice	Free	1	0.5	0	6.341003	0.27274	-1.4533	-0.89302	0.92148352427099	-1.827519	-6.616399	-0.235361
Trial1	3	1	noBlindfold	clockwise	practice	Free	1	0.5	0	6.361008	0.2675	-1.4533	-0.89386	0.923602680918821	-1.769095	-6.565617	-0.273812
Trial1	3	1	noBlindfold	clockwise	practice	Free	1	0.5	0	6.380997	0.26254	-1.4533	-0.89469	0.925665980534573	-1.781683	-6.624863	-0.29815
Trial1	3	1	noBlindfold	clockwise	practice	Free	1	0.5	0	6.401001	0.25707	-1.4533	-0.89537	0.927740497741357	-1.778626	-6.624863	-0.145266
Trial1	3	1	noBlindfold	clockwise	practice	Free	1	0.5	0	6.421005	0.25202	-1.45329	-0.89638	0.93004902942155	-1.827623	-6.497909	-0.0067773
Trial1	3	1	noBlindfold	clockwise	practice	Free	1	0.5	0	6.44101	0.24111	-1.45323	-0.8967299	0.933353428352893	-1.898961	-6.455591	-0.019264
Trial1	3	1	noBlindfold	clockwise	practice	Free	1	0.5	0	6.460999	0.23536	-1.45322	-0.89699	0.935214089755862	-1.920075	-6.396345	-0.014274
Trial1	3	1	noBlindfold	clockwise	practice	Free	1	0.5	0	6.481003	0.22961	-1.45321	-0.89718	0.93703929320312	-2.024631	-6.315941	0.013355
Trial1	3	1	noBlindfold	clockwise	practice	Free	1	0.5	0	6.501007	0.22338	-1.45317	-0.8973	0.938970672402502	-2.074353	-6.260928	0.038705
Trial1	3	1	noBlindfold	clockwise	practice	Free	1	0.5	0	6.520996	0.217	-1.45312	-0.8973	0.940869966882446	-2.070653	-6.184755	0.065966
Trial1	3	1	noBlindfold	clockwise	practice	Free	1	0.5	0	6.541	0.20314	-1.45307	-0.89717	0.945007872043282	-2.146622	-6.100119	0.105706
Trial1	3	1	noBlindfold	clockwise	practice	Free	1	0.5	0	6.561005	0.19517	-1.45305	-0.89703	0.94740916887758	-2.15869	-6.057801	0.044617
Trial1	3	1	noBlindfold	clockwise	practice	Free	1	0.5	0	6.581009	0.18722	-1.45304	-0.89698	0.949949755698053	-2.182725	-6.091656	-0.050178
Trial1	3	1	noBlindfold	clockwise	practice	Free	1	0.5	0	6.600998	0.17909	-1.45305	-0.8971	0.952770482221011	-2.07138	-6.214378	-0.225244
Trial1	3	1	noBlindfold	clockwise	practice	Free	1	0.5	0	6.621002	0.17038	-1.4531	-0.89746	0.956077276994026	-2.057562	-6.286319	-0.071051
Trial1	3	1	noBlindfold	clockwise	practice	Free	1	0.5	0	6.641006	0.1515	-1.45306	-0.89769	0.962963956593476	-1.986838	-6.062033	-0.051343
Trial1	3	1	noBlindfold	clockwise	practice	Free	1	0.5	0	6.661011	0.14191	-1.45303	-0.89798	0.966745358934968	-1.905458	-6.12551	-0.114074
Trial1	3	1	noBlindfold	clockwise	practice	Free	1	0.5	0	6.681	0.13213	-1.45306	-0.8984	0.970799111397203	-1.957578	-6.188987	-0.187947
Trial1	3	1	noBlindfold	clockwise	practice	Free	1	0.5	0	6.701004	0.12154	-1.45309	-0.8989	0.975322122652875	-1.952607	-6.231305	-0.231051
Trial1	3	1	noBlindfold	clockwise	practice	Free	1	0.5	0	6.721008	0.11171	-1.45311	-0.90025	0.980417880625879	-1.95739	-6.214378	-0.22824
Trial1	3	1	noBlindfold	clockwise	practice	Free	1	0.5	0	6.740997	0.090913	-1.45309	-0.90087	0.989403290002749	-1.885744	-6.117047	0.034923
Trial1	3	1	noBlindfold	clockwise	practice	Free	1	0.5	0	6.761002	0.07994	-1.45305	-0.90149	0.994552450223831	-1.928322	-5.947775	-0.118029
Trial1	3	1	noBlindfold	clockwise	practice	Free	1	0.5	0	6.781006	0.069106	-1.45299	-0.9023	0.999907461507391	-1.828978	-6.104351	-0.303519
Trial1	3	1	noBlindfold	clockwise	practice	Free	1	0.5	0	6.80101	0.05781	-1.45305	-0.90336	1.0057789525333	-1.761703	-6.303246	-0.408555
Trial1	3	1	noBlindfold	clockwise	practice	Free	1	0.5	0	6.820999	0.047186	-1.45312	-0.90587	1.01273930796055	-1.771627	-6.188987	-0.346966
Trial1	3	1	noBlindfold	clockwise	practice	Free	1	0.5	0	6.841003	0.024835	-1.45308	-0.90733	1.02422139391986	-1.901742	-6.095888	-0.36253
Trial1	3	1	noBlindfold	clockwise	practice	Free	1	0.5	0	6.861008	0.013335	-1.45305	-0.90882	1.03092030440586	-1.906958	-6.138206	-0.250036
Trial1	3	1	noBlindfold	clockwise	practice	Free	1	0.5	0	6.880997	0.0020087	-1.45304	-0.91037	1.03767473595127	-1.894007	-6.087424	-0.276269
Trial1	3	1	noBlindfold	clockwise	practice	Free	1	0.5	0	6.901001	-0.0094804	-1.45304	-0.912	1.04465988669282	-1.99689	-6.066265	-0.319156
Trial1	3	1	noBlindfold	clockwise	practice	Free	1	0.5	0	6.921005	-0.021165	-1.45303	-0.9155	1.05344823247474	-1.930636	-6.117047	-0.303193
Trial1	3	1	noBlindfold	clockwise	practice	Free	1	0.5	0	6.94101	-0.045389	-1.45306	-0.91731	1.06719576501254	-1.914142	-6.159365	-0.334106
Trial1	3	1	noBlindfold	clockwise	practice	Free	1	0.5	0	6.960999	-0.057881	-1.45307	-0.91917	1.07522311029431	-1.82046	-6.062033	-0.234876
Trial1	3	1	noBlindfold	clockwise	practice	Free	1	0.5	0	6.981003	-0.070111	-1.45304	-0.92093	1.08311520987078	-1.949356	-5.998556	-0.175602
Trial1	3	1	noBlindfold	clockwise	practice	Free	1	0.5	0	7.001007	-0.082532	-1.45301	-0.92267	1.09117527303684	-1.971152	-6.019715	-0.108747
Trial1	3	1	noBlindfold	clockwise	practice	Free	1	0.5	0	7.020996	-0.095573	-1.453	-0.92585	1.10086573827104	-2.007949	-5.943543	-0.15904
Trial1	3	1	noBlindfold	clockwise	practice	Free	1	0.5	0	7.041	-0.12172	-1.45299	-0.92736	1.11648211665719	-1.963805	-5.918152	-0.147666
Trial1	3	1	noBlindfold	clockwise	practice	Free	1	0.5	0	7.061005	-0.13558	-1.45298	-0.92871	1.12537295387544	-2.068472	-5.875834	-0.024568
Trial1	3	1	noBlindfold	clockwise	practice	Free	1	0.5	0	7.081009	-0.14933	-1.45295	-0.92994	1.13420361120551	-2.164472	-5.829284	0.070058
Trial1	3	1	noBlindfold	clockwise	practice	Free	1	0.5	0	7.100998	-0.16388	-1.45292	-0.93097	1.14343422506218	-2.286541	-5.757344	-0.010931
Trial1	3	1	noBlindfold	clockwise	practice	Free	1	0.5	0	7.121002	-0.17797	-1.45289	-0.93263	1.15301433297084	-2.262793	-5.770039	0.030557
Trial1	3	1	noBlindfold	clockwise	practice	Free	1	0.5	0	7.141006	-0.20925	-1.45287	-0.93314	1.17208608424087	-2.236849	-5.626158	0.174955
Trial1	3	1	noBlindfold	clockwise	practice	Free	1	0.5	0	7.161011	-0.22457	-1.45285	-0.93342	1.18164063690262	-2.203824	-5.786966	0.224973
Trial1	3	1	noBlindfold	clockwise	practice	Free	1	0.5	0	7.181	-0.24163	-1.45288	-0.93354	1.19227176756692	-1.787731	-5.812357	0.144259
Trial1	3	1	noBlindfold	clockwise	practice	Free	1	0.5	0	7.201004	-0.25736	-1.45291	-0.93359	1.2021582530461	-1.720943	-5.846211	0.0198
Trial1	3	1	noBlindfold	clockwise	practice	Free	1	0.5	0	7.221008	-0.2736	-1.45293	-0.93345	1.21234722931679	-1.636359	-5.892761	0.133978
Trial1	3	1	noBlindfold	clockwise	practice	Free	1	0.5	0	7.240997	-0.30621	-1.45289	-0.93333	1.23332048634708	-1.639437	-5.731953	0.057725
Trial1	3	1	noBlindfold	clockwise	practice	Free	1	0.5	0	7.261002	-0.32246	-1.45287	-0.93315	1.24386870481679	-1.376836	-5.778503	0.045667
Trial1	3	1	noBlindfold	clockwise	practice	Free	1	0.5	0	7.281006	-0.33748	-1.45288	-0.93286	1.25363494518736	-1.398057	-5.74888	0.166837
Trial1	3	1	noBlindfold	clockwise	practice	Free	1	0.5	0	7.30101	-0.35358	-1.45287	-0.93251	1.26418892423974	-1.399811	-5.706562	0.089863
Trial1	3	1	noBlindfold	clockwise	practice	Free	1	0.5	0	7.320999	-0.36799	-1.45286	-0.93167	1.27334819490482	-1.360894	-5.791198	0.103716
Trial1	3	1	noBlindfold	clockwise	practice	Free	1	0.5	0	7.341003	-0.39718	-1.45286	-0.93119	1.29307647810295	-1.420134	-5.693867	0.079123
Trial1	3	1	noBlindfold	clockwise	practice	Free	1	0.5	0	7.361008	-0.41157	-1.45284	-0.93072	1.30276611617614	-1.496725	-5.664244	0.03471
Trial1	3	1	noBlindfold	clockwise	practice	Free	1	0.5	0	7.380997	-0.42492	-1.45284	-0.93027	1.31182289044576	-1.535224	-5.689635	0.020463
Trial1	3	1	noBlindfold	clockwise	practice	Free	1	0.5	0	7.401001	-0.43934	-1.45284	-0.92989	1.32176208003299	-1.491833	-5.638853	0.0040331
Trial1	3	1	noBlindfold	clockwise	practice	Free	1	0.5	0	7.421005	-0.45275	-1.45283	-0.9292	1.33084378708704	-1.504867	-5.660012	0.012069
Trial1	3	1	noBlindfold	clockwise	practice	Free	1	0.5	0	7.44101	-0.4795	-1.45282	-0.92891	1.34992372425297	-1.500367	-5.689635	0.017604
Trial1	3	1	noBlindfold	clockwise	practice	Free	1	0.5	0	7.460999	-0.49202	-1.45283	-0.92867	1.35887148118227	-1.483805	-5.744648	-0.060849
Trial1	3	1	noBlindfold	clockwise	practice	Free	1	0.5	0	7.481003	-0.50511	-1.45286	-0.9286	1.36840926526913	-1.401275	-5.774271	-0.148272
Trial1	3	1	noBlindfold	clockwise	practice	Free	1	0.5	0	7.501007	-0.51756	-1.45289	-0.92869	1.37764051906464	-1.40942	-5.799662	-0.19143
Trial1	3	1	noBlindfold	clockwise	practice	Free	1	0.5	0	7.520996	-0.53011	-1.4529	-0.92934	1.38737142109412	-1.415095	-5.736185	-0.142092
Trial1	3	1	noBlindfold	clockwise	practice	Free	1	0.5	0	7.541	-0.55353	-1.45288	-0.92992	1.40523188601563	-1.246173	-5.791198	-0.251794
Trial1	3	1	noBlindfold	clockwise	practice	Free	1	0.5	0	7.561005	-0.56504	-1.45289	-0.93057	1.4143092738238	-1.284416	-5.79543	-0.166572
Trial1	3	1	noBlindfold	clockwise	practice	Free	1	0.5	0	7.581009	-0.57552	-1.45289	-0.93125	1.42266290572394	-1.303448	-5.710794	-0.175612
Trial1	3	1	noBlindfold	clockwise	practice	Free	1	0.5	0	7.600998	-0.58633	-1.45287	-0.93191	1.43128231642278	-1.309737	-5.740416	-0.022532
Trial1	3	1	noBlindfold	clockwise	practice	Free	1	0.5	0	7.621002	-0.59683	-1.45286	-0.93306	1.44001285322096	-1.369584	-5.668476	-0.116005
Trial1	3	1	noBlindfold	clockwise	practice	Free	1	0.5	0	7.641006	-0.61661	-1.45282	-0.93357	1.45546238555971	-1.363794	-5.58384	-0.031743
Trial1	3	1	noBlindfold	clockwise	practice	Free	1	0.5	0	7.661011	-0.62651	-1.45279	-0.93402	1.46335852156237	-1.394856	-5.541522	-0.014898
Trial1	3	1	noBlindfold	clockwise	practice	Free	1	0.5	0	7.681	-0.63595	-1.45278	-0.93443	1.47089828457	-1.408566	-5.571144	-0.028029
Trial1	3	1	noBlindfold	clockwise	practice	Free	1	0.5	0	7.701004	-0.64579	-1.45278	-0.93479	1.478738377621	-1.423842	-5.554217	-0.045705
Trial1	3	1	noBlindfold	clockwise	practice	Free	1	0.5	0	7.721008	-0.65437	-1.45279	-0.93514	1.48561664885527	-1.528718	-5.609231	0.0293
Trial1	3	1	noBlindfold	clockwise	practice	Free	1	0.5	0	7.740997	-0.66372	-1.45279	-0.93564	1.49320679900882	-1.621678	-5.528826	-0.0061077
Trial1	3	1	noBlindfold	clockwise	practice	Free	1	0.5	0	7.761002	-0.68212	-1.45277	-0.93582	1.50770248900912	-1.606747	-5.558449	0.01358
Trial1	3	1	noBlindfold	clockwise	practice	Free	1	0.5	0	7.781006	-0.69092	-1.45276	-0.93599	1.51471702646543	-1.596362	-5.461118	-0.014895
Trial1	3	1	noBlindfold	clockwise	practice	Free	1	0.5	0	7.80101	-0.70027	-1.45275	-0.93617	1.52218996879582	-1.513945	-5.549985	-0.037972
Trial1	3	1	noBlindfold	clockwise	practice	Free	1	0.5	0	7.820999	-0.70957	-1.45276	-0.93667	1.52983994624063	-1.471292	-5.558449	-0.099351
Trial1	3	1	noBlindfold	clockwise	practice	Free	1	0.5	0	7.841003	-0.72742	-1.45279	-0.93706	1.54422836054344	-1.359969	-5.643085	-0.140986
Trial1	3	1	noBlindfold	clockwise	practice	Free	1	0.5	0	7.861008	-0.73639	-1.45282	-0.93758	1.55168181512362	-1.256186	-5.736185	-0.255844
Trial1	3	1	noBlindfold	clockwise	practice	Free	1	0.5	0	7.880997	-0.74479	-1.45286	-0.93832	1.55882857887666	-1.196023	-5.753112	-0.35787
Trial1	3	1	noBlindfold	clockwise	practice	Free	1	0.5	0	7.901001	-0.75278	-1.45289	-0.93919	1.56573801844285	-1.028645	-5.782734	-0.336617
Trial1	3	1	noBlindfold	clockwise	practice	Free	1	0.5	0	7.921005	-0.76047	-1.4529	-0.94142	1.57323114724017	-0.857696	-5.816589	-0.324669
Trial1	3	1	noBlindfold	clockwise	practice	Free	1	0.5	0	7.94101	-0.77345	-1.45294	-0.94274	1.58443478394474	-0.796844	-5.939311	-0.494688
Trial1	3	1	noBlindfold	clockwise	practice	Free	1	0.5	0	7.960999	-0.77891	-1.45297	-0.94406	1.5896100389258	-0.790652	-5.952006	-0.435648
Trial1	3	1	noBlindfold	clockwise	practice	Free	1	0.5	0	7.981003	-0.78382	-1.45296	-0.94535	1.59432759601417	-0.90024	-5.86737	-0.371982
Trial1	3	1	noBlindfold	clockwise	practice	Free	1	0.5	0	8.001007	-0.7879699	-1.45294	-0.94649	1.59834601934607	-0.868224	-5.84198	-0.324265
Trial1	3	1	noBlindfold	clockwise	practice	Free	1	0.5	0	8.020996	-0.7916499	-1.45292	-0.94832	1.60239522056503	-0.948435	-5.837748	-0.318791
Trial1	3	1	noBlindfold	clockwise	practice	Free	1	0.5	0	8.041	-0.79745	-1.45292	-0.94899	1.60746959978266	-1.125017	-5.736185	-0.293307
Trial1	3	1	noBlindfold	clockwise	practice	Free	1	0.5	0	8.061005	-0.79985	-1.45289	-0.94951	1.60971400803452	-1.198987	-5.731953	-0.195537
Trial1	3	1	noBlindfold	clockwise	practice	Free	1	0.5	0	8.081009	-0.80202	-1.45286	-0.94991	1.611702497247	-1.242756	-5.613462	-0.185824
Trial1	3	1	noBlindfold	clockwise	practice	Free	1	0.5	0	8.100998	-0.8041101	-1.45283	-0.9502	1.61356224034031	-1.136294	-5.70233	-0.155425
Trial1	3	1	noBlindfold	clockwise	practice	Free	1	0.5	0	8.121002	-0.80581	-1.45283	-0.95069	1.61522483494506	-1.088185	-5.626158	-0.164889
Trial1	3	1	noBlindfold	clockwise	practice	Free	1	0.5	0	8.141006	-0.80819	-1.45284	-0.9508901	1.61726717498311	-0.975058	-5.736185	-0.34664
Trial1	3	1	noBlindfold	clockwise	practice	Free	1	0.5	0	8.161011	-0.80877	-1.45287	-0.95096	1.617777425926	-0.906735	-5.825052	-0.413633
Trial1	3	1	noBlindfold	clockwise	practice	Free	1	0.5	0	8.181	-0.80893	-1.45291	-0.95097	1.61791278432334	-0.890604	-5.91392	-0.352001
Trial1	3	1	noBlindfold	clockwise	practice	Free	1	0.5	0	8.201004	-0.80898	-1.45294	-0.95099	1.61796496554102	-0.874456	-5.930847	-0.27314
Trial1	3	1	noBlindfold	clockwise	practice	Free	1	0.5	0	8.221008	-0.80902	-1.45295	-0.95102	1.61801499262347	-0.810618	-5.884298	-0.2886
Trial1	3	1	noBlindfold	clockwise	practice	Free	1	0.5	0	8.240997	-0.80911	-1.45292	-0.95103	1.61809369391358	-0.811088	-5.761575	-0.284719
Trial1	3	1	noBlindfold	clockwise	practice	Free	1	0.5	0	8.261002	-0.80916	-1.45289	-0.95104	1.61813999022912	-0.842546	-5.660012	-0.247116
Trial1	3	1	noBlindfold	clockwise	practice	Free	1	0.5	0	8.281006	-0.8092	-1.45285	-0.95105	1.61817824666222	-0.872624	-5.566913	-0.120893
Trial1	3	1	noBlindfold	clockwise	practice	Free	1	0.5	0	8.30101	-0.80925	-1.4528	-0.95105	1.61821865831738	-0.882996	-5.511899	-0.056195
Trial1	3	1	noBlindfold	clockwise	practice	Free	1	0.5	0	8.320999	-0.8093	-1.45277	-0.95106	1.61826500372582	-0.856472	-5.516131	-0.059241
Trial1	3	1	noBlindfold	clockwise	practice	Free	1	0.5	0	8.341003	-0.8093799	-1.45279	-0.95106	1.61832967374471	-0.820617	-5.609231	-0.059103
Trial1	3	1	noBlindfold	clockwise	practice	Free	1	0.5	0	8.361008	-0.80943	-1.45279	-0.95106	1.61837018362332	-0.819677	-5.575376	-0.012664
Trial1	3	1	noBlindfold	clockwise	practice	Free	1	0.5	0	8.380997	-0.8094699	-1.45279	-0.95106	1.61840249545762	-0.780868	-5.571144	-0.025612
Trial1	3	1	noBlindfold	clockwise	practice	Free	1	0.5	0	8.401001	-0.80951	-1.45279	-0.95106	1.61843490408699	-0.803976	-5.575376	0.0067219
Trial1	3	1	noBlindfold	clockwise	practice	Free	1	0.5	0	8.421005	-0.80955	-1.45278	-0.95106	1.61846726483078	-0.728384	-5.520363	0.040212
Trial1	3	1	noBlindfold	clockwise	practice	Free	1	0.5	0	8.44101	-0.80959	-1.45277	-0.95104	1.6184878926952	-0.64845	-5.486508	0.15762
Trial1	3	1	noBlindfold	clockwise	practice	Free	1	0.5	0	8.460999	-0.80964	-1.45276	-0.95103	1.61852247296726	-0.351717	-5.63039	0.156853
Trial1	3	1	noBlindfold	clockwise	practice	Free	1	0.5	0	8.481003	-0.80966	-1.45279	-0.95102	1.61853279432684	-0.233802	-5.706562	0.168426
Trial1	3	1	noBlindfold	clockwise	practice	Free	1	0.5	0	8.501007	-0.80967	-1.45283	-0.95101	1.61853501323054	-0.213147	-5.664244	0.191343
Trial1	3	1	noBlindfold	clockwise	practice	Free	1	0.5	0	8.520996	-0.80967	-1.45284	-0.95099	1.61852328088338	-0.044668	-5.588072	0.175862
Trial1	3	1	noBlindfold	clockwise	practice	Free	1	0.5	0	8.541	-0.80967	-1.45279	-0.95097	1.61851151367629	0.121148	-5.49074	0.32975
Trial1	3	1	noBlindfold	clockwise	practice	Free	1	0.5	0	8.561005	-0.80966	-1.45277	-0.95096	1.61849752730807	0.12509	-5.558449	0.286918
Trial1	3	1	noBlindfold	clockwise	practice	Free	1	0.5	0	8.581009	-0.80966	-1.45277	-0.95094	1.61848579530612	0.072509	-5.545754	0.297194
Trial1	3	1	noBlindfold	clockwise	practice	Free	1	0.5	0	8.600998	-0.80966	-1.45277	-0.95092	1.61847402844531	0.058704	-5.53729	0.332542
Trial1	3	1	noBlindfold	clockwise	practice	Free	1	0.5	0	8.621002	-0.8096499	-1.45277	-0.95087	1.61843649572079	0.055204	-5.520363	0.379363
Trial1	3	1	noBlindfold	clockwise	practice	Free	1	0.5	0	8.641006	-0.8096499	-1.45272	-0.95084	1.61841888127117	-0.01618	-5.342627	0.573603
Trial1	3	1	noBlindfold	clockwise	practice	Free	1	0.5	0	8.661011	-0.8096499	-1.45269	-0.95081	1.61840126718524	-0.029375	-5.389177	0.537087
Trial1	3	1	noBlindfold	clockwise	practice	Free	1	0.5	0	8.681	-0.8096499	-1.45269	-0.95078	1.61838361844604	0.017285	-5.427263	0.552782
Trial1	3	1	noBlindfold	clockwise	practice	Free	1	0.5	0	8.701004	-0.8096499	-1.4527	-0.95076	1.61837188783927	0.119509	-5.401872	0.468932
Trial1	3	1	noBlindfold	clockwise	practice	Free	1	0.5	0	8.721008	-0.80964	-1.45271	-0.9507101	1.6183344892379	0.264798	-5.431495	0.468999
Trial1	3	1	noBlindfold	clockwise	practice	Free	1	0.5	0	8.740997	-0.8096	-1.45273	-0.95068	1.61828447564978	0.592633	-5.494972	0.50483
Trial1	3	1	noBlindfold	clockwise	practice	Free	1	0.5	0	8.761002	-0.80957	-1.45274	-0.95065	1.61824256558592	0.64717	-5.507667	0.462168
Trial1	3	1	noBlindfold	clockwise	practice	Free	1	0.5	0	8.781006	-0.80953	-1.45275	-0.95063	1.61819846959382	0.676121	-5.53729	0.479936
Trial1	3	1	noBlindfold	clockwise	practice	Free	1	0.5	0	8.80101	-0.8095	-1.45276	-0.9506	1.61815651129201	0.663798	-5.473813	0.527889
Trial1	3	1	noBlindfold	clockwise	practice	Free	1	0.5	0	8.820999	-0.80946	-1.45273	-0.9505301	1.61808307283541	0.530112	-5.338395	0.611151
Trial1	3	1	noBlindfold	clockwise	practice	Free	1	0.5	0	8.841003	-0.80942	-1.45266	-0.95049	1.61802717689356	0.352522	-5.236832	0.741823
Trial1	3	1	noBlindfold	clockwise	practice	Free	1	0.5	0	8.861008	-0.8094	-1.45263	-0.95044	1.61798167627475	0.255675	-5.16066	0.795413
Trial1	3	1	noBlindfold	clockwise	practice	Free	1	0.5	0	8.880997	-0.80939	-1.4526	-0.9504	1.61795004386375	0.232998	-5.118342	0.83189
Trial1	3	1	noBlindfold	clockwise	practice	Free	1	0.5	0	8.901001	-0.8093799	-1.45258	-0.95036	1.61791839866146	0.237421	-5.122574	0.793317
Trial1	3	1	noBlindfold	clockwise	practice	Free	1	0.5	0	8.921005	-0.80936	-1.45258	-0.95029	1.6178611491996	0.235511	-5.211441	0.700513
Trial1	3	1	noBlindfold	clockwise	practice	Free	1	0.5	0	8.94101	-0.80933	-1.45261	-0.95026	1.61781926164012	0.33665	-5.2326	0.608365
Trial1	3	1	noBlindfold	clockwise	practice	Free	1	0.5	0	8.960999	-0.80932	-1.45262	-0.95023	1.61779351251726	0.331213	-5.249528	0.590142
Trial1	3	1	noBlindfold	clockwise	practice	Free	1	0.5	0	8.981003	-0.8093	-1.45262	-0.9502	1.61775974256076	0.35815	-5.291846	0.563573
Trial1	3	1	noBlindfold	clockwise	practice	Free	1	0.5	0	9.001007	-0.80928	-1.45264	-0.95017	1.61772592446137	0.269743	-5.346859	0.504572
Trial1	3	1	noBlindfold	clockwise	practice	Free	1	0.5	0	9.020996	-0.80927	-1.45266	-0.95013	1.61769434271854	0.15236	-5.37225	0.452187
Trial1	3	1	noBlindfold	clockwise	practice	Free	1	0.5	0	9.041	-0.80926	-1.45267	-0.95011	1.61767451066463	-0.0023467	-5.274918	0.406903
Trial1	3	1	noBlindfold	clockwise	practice	Free	1	0.5	0	9.061005	-0.80926	-1.45264	-0.95008	1.61765690200269	-0.021973	-5.181819	0.417201
Trial1	3	1	noBlindfold	clockwise	practice	Free	1	0.5	0	9.081009	-0.80926	-1.45262	-0.95006	1.61764510475289	0.039377	-5.198746	0.443746
Trial1	3	1	noBlindfold	clockwise	practice	Free	1	0.5	0	9.100998	-0.80925	-1.45261	-0.95005	1.61763115407145	0.169593	-5.270687	0.331184
Trial1	3	1	noBlindfold	clockwise	practice	Free	1	0.5	0	9.121002	-0.80924	-1.45263	-0.95002	1.61760544135606	0.293822	-5.376482	0.282763
Trial1	3	1	noBlindfold	clockwise	practice	Free	1	0.5	0	9.141006	-0.8092	-1.45271	-0.9500099	1.61756720319608	0.381122	-5.482277	0.187849
Trial1	3	1	noBlindfold	clockwise	practice	Free	1	0.5	0	9.161011	-0.80918	-1.45272	-0.95	1.61754514789686	0.401609	-5.44419	0.210765
Trial1	3	1	noBlindfold	clockwise	practice	Free	1	0.5	0	9.181	-0.80916	-1.45272	-0.94999	1.61752309260613	0.375015	-5.406104	0.175753
Trial1	3	1	noBlindfold	clockwise	practice	Free	1	0.5	0	9.201004	-0.80914	-1.45271	-0.94998	1.61750100231728	0.363563	-5.37225	0.231997
Trial1	3	1	noBlindfold	clockwise	practice	Free	1	0.5	0	9.221008	-0.80913	-1.4527	-0.94994	1.61746945675577	0.270543	-5.380713	0.356933
Trial1	3	1	noBlindfold	clockwise	practice	Free	1	0.5	0	9.240997	-0.80911	-1.45269	-0.9499199	1.61744149867673	0.102438	-5.397641	0.414378
Trial1	3	1	noBlindfold	clockwise	practice	Free	1	0.5	0	9.261002	-0.8091	-1.45269	-0.94989	1.61741577298604	0.061619	-5.393409	0.448618
Trial1	3	1	noBlindfold	clockwise	practice	Free	1	0.5	0	9.281006	-0.8091	-1.45269	-0.94987	1.617404011342	-0.054321	-5.363786	0.491618
Trial1	3	1	noBlindfold	clockwise	practice	Free	1	0.5	0	9.30101	-0.80911	-1.45268	-0.94984	1.61739455735281	-0.124089	-5.329932	0.541981
Trial1	3	1	noBlindfold	clockwise	practice	Free	1	0.5	0	9.320999	-0.80911	-1.45266	-0.94977	1.61735342893879	-0.127041	-5.257991	0.597239
Trial1	3	1	noBlindfold	clockwise	practice	Free	1	0.5	0	9.341003	-0.80912	-1.45262	-0.94973	1.61733799990474	-0.092183	-5.198746	0.703112
Trial1	3	1	noBlindfold	clockwise	practice	Free	1	0.5	0	9.361008	-0.80913	-1.4526	-0.94969	1.61732262002034	0.090003	-5.211441	0.710605
Trial1	3	1	noBlindfold	clockwise	practice	Free	1	0.5	0	9.380997	-0.80912	-1.4526	-0.94966	1.61729690981642	0.15683	-5.241064	0.686745
Trial1	3	1	noBlindfold	clockwise	practice	Free	1	0.5	0	9.401001	-0.80911	-1.45261	-0.94961	1.61725948859343	0.220063	-5.224137	0.768165
Trial1	3	1	noBlindfold	clockwise	practice	Free	1	0.5	0	9.421005	-0.8091	-1.45262	-0.94952	1.61719848884101	0.289759	-5.219905	0.751577
Trial1	3	1	noBlindfold	clockwise	practice	Free	1	0.5	0	9.44101	-0.80906	-1.45259	-0.94947	1.61713683518973	0.37733	-5.131037	0.922725
Trial1	3	1	noBlindfold	clockwise	practice	Free	1	0.5	0	9.460999	-0.80904	-1.45257	-0.94942	1.6170912622231	0.426766	-5.042169	1.006215
Trial1	3	1	noBlindfold	clockwise	practice	Free	1	0.5	0	9.481003	-0.80901	-1.45254	-0.94936	1.61703170465331	0.426157	-5.033706	1.031254
Trial1	3	1	noBlindfold	clockwise	practice	Free	1	0.5	0	9.501007	-0.80899	-1.45252	-0.94928	1.61696854468151	0.460299	-5.046401	1.179899
Trial1	3	1	noBlindfold	clockwise	practice	Free	1	0.5	0	9.520996	-0.80896	-1.45252	-0.9488701	1.61670361398397	0.567173	-5.06756	1.251999
Trial1	3	1	noBlindfold	clockwise	practice	Free	1	0.5	0	9.541	-0.80874	-1.45257	-0.94848	1.61629662155594	0.744742	-5.2326	1.315862
Trial1	3	1	noBlindfold	clockwise	practice	Free	1	0.5	0	9.561005	-0.8085	-1.45261	-0.94791	1.61576781048165	0.8291	-5.304541	1.34834
Trial1	3	1	noBlindfold	clockwise	practice	Free	1	0.5	0	9.581009	-0.80817	-1.45266	-0.94713	1.61504301180549	0.778358	-5.37225	1.451532
Trial1	3	1	noBlindfold	clockwise	practice	Free	1	0.5	0	9.600998	-0.80774	-1.45269	-0.94616	1.61412600919424	0.719377	-5.37225	1.445745
Trial1	3	1	noBlindfold	clockwise	practice	Free	1	0.5	0	9.621002	-0.80724	-1.45268	-0.94335	1.61207493131881	0.645532	-5.296077	1.511397
Trial1	3	1	noBlindfold	clockwise	practice	Free	1	0.5	0	9.641006	-0.80605	-1.45263	-0.94121	1.60985804735693	0.590704	-5.101415	1.807537
Trial1	3	1	noBlindfold	clockwise	practice	Free	1	0.5	0	9.661011	-0.80529	-1.45258	-0.9386	1.60771636449294	0.604003	-5.101415	1.962463
Trial1	3	1	noBlindfold	clockwise	practice	Free	1	0.5	0	9.681	-0.80442	-1.45254	-0.9350901	1.60496260122702	0.607502	-5.126805	2.066887
Trial1	3	1	noBlindfold	clockwise	practice	Free	1	0.5	0	9.701004	-0.8033201	-1.45254	-0.93073	1.60153100804437	0.598587	-5.126805	2.193592
Trial1	3	1	noBlindfold	clockwise	practice	Free	1	0.5	0	9.721008	-0.80204	-1.45253	-0.91951	1.5939908782188	0.582847	-4.923679	2.32865
Trial1	3	1	noBlindfold	clockwise	practice	Free	1	0.5	0	9.740997	-0.79876	-1.45243	-0.91246	1.58724945559151	0.583636	-4.741712	2.265223
Trial1	3	1	noBlindfold	clockwise	practice	Free	1	0.5	0	9.761002	-0.79683	-1.45238	-0.90434	1.58101199635379	0.57147	-4.707857	2.24131
Trial1	3	1	noBlindfold	clockwise	practice	Free	1	0.5	0	9.781006	-0.79472	-1.45238	-0.89591	1.57446960227714	0.495206	-4.910984	1.932154
Trial1	3	1	noBlindfold	clockwise	practice	Free	1	0.5	0	9.80101	-0.79245	-1.45242	-0.88712	1.56761249669094	0.483604	-4.919447	1.837223
Trial1	3	1	noBlindfold	clockwise	practice	Free	1	0.5	0	9.820999	-0.79006	-1.45248	-0.8688	1.55533543918944	0.509155	-4.965997	1.682024
Trial1	3	1	noBlindfold	clockwise	practice	Free	1	0.5	0	9.841003	-0.78496	-1.45249	-0.85982	1.54609596377833	0.463925	-5.004083	1.404219
Trial1	3	1	noBlindfold	clockwise	practice	Free	1	0.5	0	9.861008	-0.78235	-1.4525	-0.85067	1.53885052782775	0.429681	-4.910984	1.382844
Trial1	3	1	noBlindfold	clockwise	practice	Free	1	0.5	0	9.880997	-0.7796201	-1.45248	-0.84207	1.53183201852746	0.418208	-4.999851	1.050263
Trial1	3	1	noBlindfold	clockwise	practice	Free	1	0.5	0	9.901001	-0.77694	-1.4525	-0.83367	1.52498568397857	0.426461	-5.097183	1.243839
Trial1	3	1	noBlindfold	clockwise	practice	Free	1	0.5	0	9.921005	-0.77425	-1.45251	-0.8169	1.51361777691087	0.36226	-4.78403	1.234297
Trial1	3	1	noBlindfold	clockwise	practice	Free	1	0.5	0	9.94101	-0.76905	-1.45239	-0.80821	1.50455685723452	0.234792	-4.695162	1.578507
Trial1	3	1	noBlindfold	clockwise	practice	Free	1	0.5	0	9.960999	-0.7666	-1.45233	-0.79944	1.49779169045503	0.121168	-4.403168	1.646289
Trial1	3	1	noBlindfold	clockwise	practice	Free	1	0.5	0	9.981003	-0.76439	-1.45223	-0.79017	1.49098980812809	0.107526	-4.343922	1.766159
Trial1	3	1	noBlindfold	clockwise	practice	Free	1	0.5	0	10.00101	-0.7623399	-1.45216	-0.77995	1.4838545030702	0.043574	-4.195809	2.035387
Trial1	3	1	noBlindfold	clockwise	practice	Free	1	0.5	0	10.021	-0.7604	-1.4521	-0.75844	1.47099943000136	0.00017655	-4.026537	1.850055
Trial1	3	1	noBlindfold	clockwise	practice	Free	1	0.5	0	10.041	-0.75717	-1.45204	-0.74684	1.46227440956601	0.067304	-3.929206	1.850943
Trial1	3	1	noBlindfold	clockwise	practice	Free	1	0.5	0	10.061	-0.75568	-1.45201	-0.73431	1.45462826731975	0.177573	-4.013842	1.796295
Trial1	3	1	noBlindfold	clockwise	practice	Free	1	0.5	0	10.08101	-0.75405	-1.45202	-0.72164	1.44686064289972	0.404965	-4.153491	1.867977
Trial1	3	1	noBlindfold	clockwise	practice	Free	1	0.5	0	10.101	-0.75237	-1.45205	-0.70818	1.43873192208571	0.421662	-4.064624	1.659023
Trial1	3	1	noBlindfold	clockwise	practice	Free	1	0.5	0	10.121	-0.75036	-1.45205	-0.68036	1.42347802417894	0.37176	-4.14926	1.854821
Trial1	3	1	noBlindfold	clockwise	practice	Free	1	0.5	0	10.14101	-0.7459	-1.45201	-0.66655	1.41299529532225	0.317299	-4.090014	1.772196
Trial1	3	1	noBlindfold	clockwise	practice	Free	1	0.5	0	10.16101	-0.74363	-1.45203	-0.65159	1.40398898558724	0.319358	-4.128101	1.632516
Trial1	3	1	noBlindfold	clockwise	practice	Free	1	0.5	0	10.181	-0.74111	-1.45207	-0.63678	1.3949346483889	0.351448	-4.073087	1.652443
Trial1	3	1	noBlindfold	clockwise	practice	Free	1	0.5	0	10.201	-0.73854	-1.45205	-0.62112	1.3855581333134	0.353752	-4.030769	1.704784
Trial1	3	1	noBlindfold	clockwise	practice	Free	1	0.5	0	10.22101	-0.73577	-1.452	-0.58972	1.36926883851219	0.337364	-3.84457	1.681281
Trial1	3	1	noBlindfold	clockwise	practice	Free	1	0.5	0	10.241	-0.73027	-1.45198	-0.57362	1.35742560420902	0.11907	-3.946133	1.59471
Trial1	3	1	noBlindfold	clockwise	practice	Free	1	0.5	0	10.261	-0.72758	-1.45199	-0.55679	1.34794941837061	-0.076826	-3.865729	1.545595
Trial1	3	1	noBlindfold	clockwise	practice	Free	1	0.5	0	10.28101	-0.7252001	-1.45195	-0.5402	1.33900381417971	-0.090223	-3.810716	1.627346
Trial1	3	1	noBlindfold	clockwise	practice	Free	1	0.5	0	10.30101	-0.72307	-1.45191	-0.52336	1.33034049985425	0.024835	-3.730311	1.534294
Trial1	3	1	noBlindfold	clockwise	practice	Free	1	0.5	0	10.321	-0.72106	-1.45189	-0.48847	1.31513893877816	-0.09536	-3.865729	1.378585
Trial1	3	1	noBlindfold	clockwise	practice	Free	1	0.5	0	10.341	-0.71745	-1.45194	-0.47218	1.30580951536417	-0.01111	-3.848802	1.128381
Trial1	3	1	noBlindfold	clockwise	practice	Free	1	0.5	0	10.36101	-0.71586	-1.45191	-0.45555	1.29839953440555	-0.140714	-3.548344	1.130068
Trial1	3	1	noBlindfold	clockwise	practice	Free	1	0.5	0	10.381	-0.71442	-1.45186	-0.43859	1.29119215919954	-0.093375	-3.806484	1.112147
Trial1	3	1	noBlindfold	clockwise	practice	Free	1	0.5	0	10.401	-0.71315	-1.45185	-0.42217	1.2845078268167	-0.075318	-3.624516	1.126881
Trial1	3	1	noBlindfold	clockwise	practice	Free	1	0.5	0	10.42101	-0.71208	-1.45182	-0.38908	1.27299693286904	0.025452	-3.552576	1.17845
Trial1	3	1	noBlindfold	clockwise	practice	Free	1	0.5	0	10.44101	-0.70977	-1.45182	-0.37316	1.26601416948744	0.279484	-3.501794	0.925714
Trial1	3	1	noBlindfold	clockwise	practice	Free	1	0.5	0	10.461	-0.70846	-1.4518	-0.35707	1.26010892042106	0.104947	-3.480635	0.836616
Trial1	3	1	noBlindfold	clockwise	practice	Free	1	0.5	0	10.481	-0.70703	-1.45177	-0.34168	1.25445870913849	0.251826	-3.658371	1.069578
Trial1	3	1	noBlindfold	clockwise	practice	Free	1	0.5	0	10.50101	-0.70551	-1.45176	-0.32643	1.2489239242918	0.19434	-3.357913	0.995689
Trial1	3	1	noBlindfold	clockwise	practice	Free	1	0.5	0	10.521	-0.70394	-1.45172	-0.29621	1.23984352400331	0.049101	-3.476403	0.978076
Trial1	3	1	noBlindfold	clockwise	practice	Free	1	0.5	0	10.541	-0.70078	-1.45174	-0.28189	1.2334239599818	0.06007	-3.53988	0.714839
Trial1	3	1	noBlindfold	clockwise	practice	Free	1	0.5	0	10.561	-0.69926	-1.45176	-0.26758	1.22874879318843	0.105702	-3.709152	0.722426
Trial1	3	1	noBlindfold	clockwise	practice	Free	1	0.5	0	10.58101	-0.6977301	-1.45182	-0.25432	1.22443291663197	0.128265	-3.75147	0.513691
Trial1	3	1	noBlindfold	clockwise	practice	Free	1	0.5	0	10.601	-0.69628	-1.4519	-0.24157	1.22042693952369	0.078456	-3.988451	0.757747
Trial1	3	1	noBlindfold	clockwise	practice	Free	1	0.5	0	10.621	-0.6948799	-1.45194	-0.21704	1.21443174174695	0.0072352	-3.755702	0.706938
Trial1	3	1	noBlindfold	clockwise	practice	Free	1	0.5	0	10.64101	-0.69248	-1.4519	-0.20522	1.21000980253135	-0.215147	-3.768398	0.694805
Trial1	3	1	noBlindfold	clockwise	practice	Free	1	0.5	0	10.66101	-0.69172	-1.4519	-0.19412	1.2074266644238	-0.298044	-3.831875	0.873144
Trial1	3	1	noBlindfold	clockwise	practice	Free	1	0.5	0	10.681	-0.69123	-1.4519	-0.18346	1.20527444229005	-0.182239	-3.916511	0.665829
Trial1	3	1	noBlindfold	clockwise	practice	Free	1	0.5	0	10.701	-0.69095	-1.45198	-0.17346	1.20351583383603	0.010579	-4.3143	0.547051
Trial1	3	1	noBlindfold	clockwise	practice	Free	1	0.5	0	10.72101	-0.69072	-1.45207	-0.15497	1.2007622048656	0.098626	-4.022306	0.535873
Trial1	3	1	noBlindfold	clockwise	practice	Free	1	0.5	0	10.741	-0.69012	-1.45203	-0.14648	1.19910047938341	0.069203	-3.895352	0.827811
Trial1	3	1	noBlindfold	clockwise	practice	Free	1	0.5	0	10.761	-0.68982	-1.45196	-0.13812	1.19780997890599	-0.039117	-3.810716	0.62022
Trial1	3	1	noBlindfold	clockwise	practice	Free	1	0.5	0	10.78101	-0.6895601	-1.45191	-0.13034	1.19667942261007	-0.0088377	-3.857265	0.768978
Trial1	3	1	noBlindfold	clockwise	practice	Free	1	0.5	0	10.80101	-0.68935	-1.45191	-0.1227	1.19566246633884	0.011209	-3.759934	0.708553
Trial1	3	1	noBlindfold	clockwise	practice	Free	1	0.5	0	10.821	-0.68915	-1.45192	-0.11578	1.19477312316083	0.117036	-4.005378	0.573053
Trial1	3	1	noBlindfold	clockwise	practice	Free	1	0.5	0	10.841	-0.6889099	-1.452	-0.10298	1.19336153096348	0.152553	-4.106942	0.649329
Trial1	3	1	noBlindfold	clockwise	practice	Free	1	0.5	0	10.86101	-0.68824	-1.45199	-0.097051	1.19219678526555	-0.090246	-3.975756	1.036036
Trial1	3	1	noBlindfold	clockwise	practice	Free	1	0.5	0	10.881	-0.68801	-1.45196	-0.090634	1.19146222298984	-0.058111	-3.941901	1.121178
Trial1	3	1	noBlindfold	clockwise	practice	Free	1	0.5	0	10.901	-0.68784	-1.45196	-0.084688	1.19085510752611	-0.085924	-3.831875	1.221168
Trial1	3	1	noBlindfold	clockwise	practice	Free	1	0.5	0	10.92101	-0.68778	-1.45194	-0.071828	1.1899498492615	-0.122707	-3.857265	1.259565
Trial1	3	1	noBlindfold	clockwise	practice	Free	1	0.5	0	10.94101	-0.68797	-1.45193	-0.065363	1.18976678430639	-0.073425	-3.946133	1.215997
Trial1	3	1	noBlindfold	clockwise	practice	Free	1	0.5	0	10.961	-0.68819	-1.45195	-0.058718	1.18963996218026	-0.042819	-3.886888	1.364725
Trial1	3	1	noBlindfold	clockwise	practice	Free	1	0.5	0	10.981	-0.68841	-1.45195	-0.05166	1.18953233992949	-0.036912	-3.848802	1.391777
Trial1	3	1	noBlindfold	clockwise	practice	Free	1	0.5	0	11.00101	-0.68862	-1.45193	-0.04473	1.18946131043942	0.040486	-3.89112	1.148152
Trial1	3	1	noBlindfold	clockwise	practice	Free	1	0.5	0	11.021	-0.68873	-1.45194	-0.037558	1.18932317716864	0.143909	-3.929206	1.110991
Trial1	3	1	noBlindfold	clockwise	practice	Free	1	0.5	0	11.041	-0.68873	-1.45195	-0.023147	1.18895533976484	0.063827	-3.89112	1.310374
Trial1	3	1	noBlindfold	clockwise	practice	Free	1	0.5	0	11.061	-0.68863	-1.45192	-0.015657	1.18873309979767	-0.068841	-3.865729	1.321372
Trial1	3	1	noBlindfold	clockwise	practice	Free	1	0.5	0	11.08101	-0.68865	-1.45194	-0.0076075	1.18867435621223	-0.051097	-3.920742	1.551884
Trial1	3	1	noBlindfold	clockwise	practice	Free	1	0.5	0	11.101	-0.68875	-1.45195	0.00073655	1.18875025679352	-0.160634	-3.772629	1.68711
Trial1	3	1	noBlindfold	clockwise	practice	Free	1	0.5	0	11.121	-0.68897	-1.45191	0.019244	1.18912575543986	-0.237867	-3.717616	1.753582
Trial1	3	1	noBlindfold	clockwise	practice	Free	1	0.5	0	11.14101	-0.68985	-1.45188	0.029184	1.19020782365205	-0.20168	-3.709152	1.823163
Trial1	3	1	noBlindfold	clockwise	practice	Free	1	0.5	0	11.16101	-0.69049	-1.45185	0.040002	1.19116187719865	-0.239287	-3.641444	1.768896
Trial1	3	1	noBlindfold	clockwise	practice	Free	1	0.5	0	11.181	-0.69131	-1.45184	0.050884	1.19239624800876	-0.16852	-3.861497	1.534498
Trial1	3	1	noBlindfold	clockwise	practice	Free	1	0.5	0	11.201	-0.69213	-1.45189	0.062051	1.19374383071297	-0.018993	-3.675298	1.489366
Trial1	3	1	noBlindfold	clockwise	practice	Free	1	0.5	0	11.22101	-0.69292	-1.45188	0.085132	1.19595386779133	-0.036514	-3.776861	1.373079
Trial1	3	1	noBlindfold	clockwise	practice	Free	1	0.5	0	11.241	-0.69428	-1.4519	0.09647299	1.19817013908864	0.035228	-3.747239	1.06029
Trial1	3	1	noBlindfold	clockwise	practice	Free	1	0.5	0	11.261	-0.6948	-1.45192	0.10766	1.19964067981912	0.123997	-4.077319	1.164034
Trial1	3	1	noBlindfold	clockwise	practice	Free	1	0.5	0	11.28101	-0.69522	-1.45198	0.11899	1.20112840868378	-0.014233	-3.886888	0.977378
Trial1	3	1	noBlindfold	clockwise	practice	Free	1	0.5	0	11.30101	-0.69555	-1.45196	0.12987	1.2025830261711	0.023509	-3.992683	1.142116
Trial1	3	1	noBlindfold	clockwise	practice	Free	1	0.5	0	11.321	-0.69582	-1.452	0.15106	1.20532341456807	0.069307	-4.064624	0.989338
Trial1	3	1	noBlindfold	clockwise	practice	Free	1	0.5	0	11.341	-0.69607	-1.45211	0.16109	1.20686922763058	0.111756	-4.297373	1.123214
Trial1	3	1	noBlindfold	clockwise	practice	Free	1	0.5	0	11.36101	-0.69604	-1.45211	0.17113	1.20822069220117	0.051149	-4.136564	0.876666
Trial1	3	1	noBlindfold	clockwise	practice	Free	1	0.5	0	11.381	-0.69593	-1.45209	0.18054	1.20948057640655	0.087809	-4.310068	0.956889
Trial1	3	1	noBlindfold	clockwise	practice	Free	1	0.5	0	11.401	-0.69575	-1.45211	0.18961	1.21068988847922	0.122149	-4.081551	0.868179
Trial1	3	1	noBlindfold	clockwise	practice	Free	1	0.5	0	11.42101	-0.6955301	-1.45208	0.20713	1.2133404114168	0.054614	-4.310068	0.864127
Trial1	3	1	noBlindfold	clockwise	practice	Free	1	0.5	0	11.44101	-0.69505	-1.45221	0.21546	1.21431771702429	0.076135	-4.462413	1.1529
Trial1	3	1	noBlindfold	clockwise	practice	Free	1	0.5	0	11.461	-0.6947399	-1.45227	0.22381	1.21552228939673	0.076296	-4.695162	1.152889
Trial1	3	1	noBlindfold	clockwise	practice	Free	1	0.5	0	11.481	-0.69441	-1.45233	0.23321	1.21696428782639	0.077143	-4.623221	1.233171
Trial1	3	1	noBlindfold	clockwise	practice	Free	1	0.5	0	11.50101	-0.694	-1.4523	0.23988	1.21785813046753	-0.035756	-4.614758	1.187567
Trial1	3	1	noBlindfold	clockwise	practice	Free	1	0.5	0	11.521	-0.69375	-1.4523	0.24782	1.21920214657448	-0.010436	-4.703625	1.061845
Trial1	3	1	noBlindfold	clockwise	practice	Free	1	0.5	0	11.541	-0.69345	-1.45232	0.26312	1.22211086758336	0.060977	-4.627453	1.243609
Trial1	3	1	noBlindfold	clockwise	practice	Free	1	0.5	0	11.561	-0.69288	-1.45233	0.27073	1.22321604936516	0.081639	-4.750175	1.300356
Trial1	3	1	noBlindfold	clockwise	practice	Free	1	0.5	0	11.58101	-0.69261	-1.45236	0.27855	1.22470762822837	0.037901	-4.779798	1.381817
Trial1	3	1	noBlindfold	clockwise	practice	Free	1	0.5	0	11.601	-0.69236	-1.45238	0.28593	1.22616411735857	-0.129902	-4.695162	1.364101
Trial1	3	1	noBlindfold	clockwise	practice	Free	1	0.5	0	11.621	-0.69225	-1.45237	0.29367	1.22788523993129	-0.120691	-4.830579	1.253026
Trial1	3	1	noBlindfold	clockwise	practice	Free	1	0.5	0	11.64101	-0.69225	-1.45239	0.30802	1.23139612313869	-0.046627	-4.826348	1.159447
Trial1	3	1	noBlindfold	clockwise	practice	Free	1	0.5	0	11.66101	-0.6924	-1.45243	0.31477	1.23324688128466	-0.021803	-4.872897	0.991469
Trial1	3	1	noBlindfold	clockwise	practice	Free	1	0.5	0	11.681	-0.6925	-1.45246	0.32139	1.23504970451957	0.059936	-4.932143	0.971557
Trial1	3	1	noBlindfold	clockwise	practice	Free	1	0.5	0	11.701	-0.69257	-1.45249	0.32764	1.23675830442753	-0.044037	-4.99562	1.210023
Trial1	3	1	noBlindfold	clockwise	practice	Free	1	0.5	0	11.72101	-0.69266	-1.4525	0.33407	1.23856391710713	-0.081811	-4.957533	1.375467
Trial1	3	1	noBlindfold	clockwise	practice	Free	1	0.5	0	11.741	-0.6928099	-1.45249	0.34667	1.24216570617788	-0.13263	-5.02101	1.470592
Trial1	3	1	noBlindfold	clockwise	practice	Free	1	0.5	0	11.761	-0.69334	-1.45255	0.35308	1.24447814503734	-0.074478	-5.054865	1.573576
Trial1	3	1	noBlindfold	clockwise	practice	Free	1	0.5	0	11.78101	-0.69363	-1.45255	0.35977	1.24667035829422	-0.034539	-5.219905	1.530629
Trial1	3	1	noBlindfold	clockwise	practice	Free	1	0.5	0	11.80101	-0.6939	-1.45259	0.36602	1.24874650825511	0.024723	-5.308773	1.172126
Trial1	3	1	noBlindfold	clockwise	practice	Free	1	0.5	0	11.821	-0.69408	-1.45266	0.3721	1.25071397272335	0.057197	-5.482277	1.142747
Trial1	3	1	noBlindfold	clockwise	practice	Free	1	0.5	0	11.841	-0.69417	-1.45274	0.3832	1.25414681738094	0.111107	-5.558449	1.178415
Trial1	3	1	noBlindfold	clockwise	practice	Free	1	0.5	0	11.86101	-0.69412	-1.45282	0.38845	1.25571332323732	-0.048701	-5.791198	1.333638
Trial1	3	1	noBlindfold	clockwise	practice	Free	1	0.5	0	11.881	-0.69411	-1.45287	0.39374	1.25735037444681	-0.101247	-5.706562	1.378266
Trial1	3	1	noBlindfold	clockwise	practice	Free	1	0.5	0	11.901	-0.69416	-1.45288	0.39898	1.2590485003884	-0.169293	-5.791198	1.767635
Trial1	3	1	noBlindfold	clockwise	practice	Free	1	0.5	0	11.92101	-0.69432	-1.45288	0.41034	1.26284563578985	-0.108436	-5.786966	1.857478
Trial1	3	1	noBlindfold	clockwise	practice	Free	1	0.5	0	11.94101	-0.69485	-1.4529	0.41635	1.265311786375	-0.148112	-5.782734	1.748261
Trial1	3	1	noBlindfold	clockwise	practice	Free	1	0.5	0	11.961	-0.69515	-1.45291	0.42232	1.26757154110481	-0.020164	-5.812357	1.687632
Trial1	3	1	noBlindfold	clockwise	practice	Free	1	0.5	0	11.981	-0.69542	-1.4529	0.42868	1.26995883501211	-0.025764	-5.84198	1.860084
Trial1	3	1	noBlindfold	clockwise	practice	Free	1	0.5	0	12.00101	-0.69565	-1.45291	0.43479	1.27225045084604	0.0049868	-5.829284	1.708141
Trial1	3	1	noBlindfold	clockwise	practice	Free	1	0.5	0	12.021	-0.69583	-1.45291	0.44129	1.27465533198075	-0.030108	-5.833516	1.630058
Trial1	3	1	noBlindfold	clockwise	practice	Free	1	0.5	0	12.041	-0.69599	-1.45291	0.45379	1.27918627047536	-0.0053564	-5.837748	1.573398
Trial1	3	1	noBlindfold	clockwise	practice	Free	1	0.5	0	12.061	-0.69622	-1.4529	0.45997	1.28160632933054	0.0078979	-5.79543	1.470861
Trial1	3	1	noBlindfold	clockwise	practice	Free	1	0.5	0	12.08101	-0.69626	-1.4529	0.46615	1.28387456882129	0.041047	-5.926616	1.411679
Trial1	3	1	noBlindfold	clockwise	practice	Free	1	0.5	0	12.101	-0.69628	-1.45293	0.47184	1.28597000464605	0.010189	-5.922384	1.271659
Trial1	3	1	noBlindfold	clockwise	practice	Free	1	0.5	0	12.121	-0.69628	-1.45296	0.48275	1.2900129478905	0.028168	-5.86737	1.341376
Trial1	3	1	noBlindfold	clockwise	practice	Free	1	0.5	0	12.14101	-0.69615	-1.45297	0.48784	1.29180598257932	0.191065	-6.087424	1.44434
Trial1	3	1	noBlindfold	clockwise	practice	Free	1	0.5	0	12.16101	-0.69596	-1.45303	0.4929	1.29354965504225	0.239011	-6.362491	1.479848
Trial1	3	1	noBlindfold	clockwise	practice	Free	1	0.5	0	12.181	-0.69565	-1.45313	0.49773	1.29511159665505	0.155883	-6.345564	1.566571
Trial1	3	1	noBlindfold	clockwise	practice	Free	1	0.5	0	12.201	-0.69532	-1.4532	0.50271	1.29672944577738	0.054717	-6.531763	1.723323
Trial1	3	1	noBlindfold	clockwise	practice	Free	1	0.5	0	12.22101	-0.69503	-1.45326	0.51249	1.30028566716457	-0.053018	-6.578313	1.792579
Trial1	3	1	noBlindfold	clockwise	practice	Free	1	0.5	0	12.241	-0.6948799	-1.45334	0.51739	1.30208698558445	-0.20539	-6.785671	1.718264
Trial1	3	1	noBlindfold	clockwise	practice	Free	1	0.5	0	12.261	-0.695	-1.4534	0.52234	1.30417179012838	-0.149983	-6.857612	1.939906
Trial1	3	1	noBlindfold	clockwise	practice	Free	1	0.5	0	12.28101	-0.69522	-1.45342	0.52752	1.30645634617711	-0.164951	-6.891466	1.924931
Trial1	3	1	noBlindfold	clockwise	practice	Free	1	0.5	0	12.30101	-0.69555	-1.45343	0.53256	1.30880092545543	-0.204916	-6.823757	1.853886
Trial1	3	1	noBlindfold	clockwise	practice	Free	1	0.5	0	12.321	-0.69597	-1.45342	0.53769	1.3112798163794	-0.278306	-6.798366	1.732078
Trial1	3	1	noBlindfold	clockwise	practice	Free	1	0.5	0	12.341	-0.69645	-1.4534	0.54734	1.31570271709805	-0.272067	-6.76028	1.672109
Trial1	3	1	noBlindfold	clockwise	practice	Free	1	0.5	0	12.36101	-0.69751	-1.45344	0.55215	1.31867351702417	-0.080476	-7.01842	1.690089
Trial1	3	1	noBlindfold	clockwise	practice	Free	1	0.5	0	12.381	-0.69792	-1.45349	0.55667	1.32094431562422	-0.0042697	-7.107288	1.758281
Trial1	3	1	noBlindfold	clockwise	practice	Free	1	0.5	0	12.401	-0.69822	-1.45352	0.56096	1.32302959871628	-0.080844	-7.014188	1.542028
Trial1	3	1	noBlindfold	clockwise	practice	Free	1	0.5	0	12.42101	-0.69847	-1.45352	0.56502	1.32498222382008	0.037266	-7.009956	1.446416
Trial1	3	1	noBlindfold	clockwise	practice	Free	1	0.5	0	12.44101	-0.69864	-1.45352	0.57144	1.32788609278055	-0.0574	-7.01842	1.30194
Trial1	3	1	noBlindfold	clockwise	practice	Free	1	0.5	0	12.461	-0.69877	-1.45352	0.57389	1.32905950935421	0.074768	-7.060738	1.280701
Trial1	3	1	noBlindfold	clockwise	practice	Free	1	0.5	0	12.481	-0.69872	-1.45352	0.57592	1.32989225746456	0.062695	-7.035347	1.294899
Trial1	3	1	noBlindfold	clockwise	practice	Free	1	0.5	0	12.50101	-0.69866	-1.45353	0.57752	1.33053192346118	0.041975	-6.993029	1.407751
Trial1	3	1	noBlindfold	clockwise	practice	Free	1	0.5	0	12.521	-0.69855	-1.4535	0.57891	1.33103675714101	0.065279	-7.005725	1.552966
Trial1	3	1	noBlindfold	clockwise	practice	Free	1	0.5	0	12.541	-0.69855	-1.4535	0.58073	1.33182932717693	0.080654	-6.946479	1.428174
Trial1	3	1	noBlindfold	clockwise	practice	Free	1	0.5	0	12.561	-0.69844	-1.4535	0.58138	1.33201395861029	0.154452	-7.043811	1.651565
Trial1	3	1	noBlindfold	clockwise	practice	Free	1	0.5	0	12.58101	-0.69837	-1.45352	0.58198	1.3322129399584	0.203864	-7.158069	1.721412
Trial1	3	1	noBlindfold	clockwise	practice	Free	1	0.5	0	12.601	-0.69831	-1.45355	0.58256	1.33241249435493	0.170405	-7.06497	1.844309
Trial1	3	1	noBlindfold	clockwise	practice	Free	1	0.5	0	12.621	-0.69826	-1.45352	0.58365	1.33284446359015	0.041057	-6.967638	1.780551
Trial1	3	1	noBlindfold	clockwise	practice	Free	1	0.5	0	12.64101	-0.69822	-1.45346	0.58411	1.33300999659162	0.034612	-6.89993	1.764447
Trial1	3	1	noBlindfold	clockwise	practice	Free	1	0.5	0	12.66101	-0.6982	-1.45345	0.58462	1.333215568835	0.120689	-6.942248	1.770271
Trial1	3	1	noBlindfold	clockwise	practice	Free	1	0.5	0	12.681	-0.69818	-1.45348	0.58509	1.3334037286823	0.120206	-7.031115	1.766099
Trial1	3	1	noBlindfold	clockwise	practice	Free	1	0.5	0	12.701	-0.69816	-1.4535	0.58547	1.33355259113248	0.123257	-6.997261	1.685242
Trial1	3	1	noBlindfold	clockwise	practice	Free	1	0.5	0	12.72101	-0.69814	-1.4535	0.58586	1.33370586448798	0.060767	-6.938016	1.744518
Trial1	3	1	noBlindfold	clockwise	practice	Free	1	0.5	0	12.741	-0.69812	-1.45348	0.58712	1.3342418895768	0.061995	-6.912625	1.904903
Trial1	3	1	noBlindfold	clockwise	practice	Free	1	0.5	0	12.761	-0.69811	-1.45345	0.58816	1.33469088743704	-0.0013057	-6.857612	2.107896
Trial1	3	1	noBlindfold	clockwise	practice	Free	1	0.5	0	12.78101	-0.69812	-1.45343	0.58961	1.33533945450534	-0.066067	-6.861843	2.230618
Trial1	3	1	noBlindfold	clockwise	practice	Free	1	0.5	0	12.80101	-0.69816	-1.45344	0.59151	1.33621534403881	-0.063393	-6.861843	2.319221
Trial1	3	1	noBlindfold	clockwise	practice	Free	1	0.5	0	12.821	-0.69821	-1.45342	0.59384	1.33729321977494	-0.02908	-6.794135	2.208631
Trial1	3	1	noBlindfold	clockwise	practice	Free	1	0.5	0	12.841	-0.69827	-1.45339	0.59877	1.33954337166718	-0.081118	-6.768744	1.936167
Trial1	3	1	noBlindfold	clockwise	practice	Free	1	0.5	0	12.86101	-0.69834	-1.45336	0.60121	1.34069840545503	0.103578	-6.679876	1.6838
Trial1	3	1	noBlindfold	clockwise	practice	Free	1	0.5	0	12.881	-0.6983	-1.45335	0.6036	1.34173614768072	0.182238	-6.789903	1.609874
Trial1	3	1	noBlindfold	clockwise	practice	Free	1	0.5	0	12.901	-0.69817	-1.45339	0.60585	1.34263381597081	0.205162	-6.85338	1.717017
Trial1	3	1	noBlindfold	clockwise	practice	Free	1	0.5	0	12.92101	-0.69796	-1.4534	0.61036	1.34448781935985	0.324493	-6.717962	1.841307
Trial1	3	1	noBlindfold	clockwise	practice	Free	1	0.5	0	12.94101	-0.69733	-1.45333	0.61237	1.34484056989285	0.394557	-6.76028	1.412942
Trial1	3	1	noBlindfold	clockwise	practice	Free	1	0.5	0	12.961	-0.6969	-1.45335	0.61398	1.34519178041098	0.538677	-6.781439	1.340336
Trial1	3	1	noBlindfold	clockwise	practice	Free	1	0.5	0	12.981	-0.69641	-1.45338	0.61526	1.34534076078334	0.595039	-6.802598	1.230252
Trial1	3	1	noBlindfold	clockwise	practice	Free	1	0.5	0	13.00101	-0.69591	-1.45341	0.61617	1.3453126508248	0.598739	-6.823757	1.22556
Trial1	3	1	noBlindfold	clockwise	practice	Free	1	0.5	0	13.021	-0.69548	-1.45342	0.61679	1.34521464706235	0.55183	-6.832221	1.350254
Trial1	3	1	noBlindfold	clockwise	practice	Free	1	0.5	0	13.041	-0.69522	-1.45342	0.61783	1.34546080917388	0.564384	-6.802598	1.518056
Trial1	3	1	noBlindfold	clockwise	practice	Free	1	0.5	0	13.061	-0.69479	-1.45341	0.61814	1.3452212439987	0.732243	-6.895698	1.36085
Trial1	3	1	noBlindfold	clockwise	practice	Free	1	0.5	0	13.08101	-0.69463	-1.45343	0.61828	1.34514350586771	0.764821	-6.768744	1.335476
Trial1	3	1	noBlindfold	clockwise	practice	Free	1	0.5	0	13.101	-0.69454	-1.45339	0.61834	1.3450911653594	0.861559	-6.59524	1.250981
Trial1	3	1	noBlindfold	clockwise	practice	Free	1	0.5	0	13.121	-0.6945	-1.45332	0.61839	1.34507855711021	1.01405	-6.54869	0.972936
Trial1	3	1	noBlindfold	clockwise	practice	Free	1	0.5	0	13.14101	-0.69444	-1.45328	0.61843	1.34504372364337	1.249321	-6.510604	0.707902
Trial1	3	1	noBlindfold	clockwise	practice	Free	1	0.5	0	13.16101	-0.69421	-1.45325	0.61842	1.34483486328243	2.040851	-6.485213	0.0652
Trial1	3	1	noBlindfold	clockwise	practice	Free	1	0.5	0	13.181	-0.6936901	-1.45324	0.61831	1.34432260323716	2.383265	-6.404809	-0.258223
Trial1	3	1	noBlindfold	clockwise	practice	Free	1	0.5	0	13.201	-0.69255	-1.4532	0.61809	1.3432091150616	2.490552	-6.29055	-0.343709
Trial1	3	1	noBlindfold	clockwise	practice	Free	1	0.5	0	13.22101	-0.69064	-1.45315	0.61785	1.34140306172769	2.441479	-6.180524	-0.171499
Trial1	3	1	noBlindfold	clockwise	practice	Free	1	0.5	0	13.241	-0.68795	-1.4531	0.61762	1.3389098894088	2.467455	-6.040874	-0.038575
Trial1	3	1	noBlindfold	clockwise	practice	Free	1	0.5	0	13.261	-0.68003	-1.45302	0.61774	1.33194351388239	2.55177	-6.05357	0.174817
Trial1	3	1	noBlindfold	clockwise	practice	Free	1	0.5	0	13.28101	-0.67485	-1.45301	0.61809	1.32751938136246	2.651498	-5.956238	0.329744
Trial1	3	1	noBlindfold	clockwise	practice	Free	1	0.5	0	13.30101	-0.66872	-1.45298	0.61875	1.32240613565726	2.733703	-5.871602	0.491746
Trial1	3	1	noBlindfold	clockwise	practice	Free	1	0.5	0	13.321	-0.66133	-1.45294	0.6209	1.31689183785501	2.85723	-5.761575	0.484294
Trial1	3	1	noBlindfold	clockwise	practice	Free	1	0.5	0	13.341	-0.64356	-1.45281	0.62232	1.3019261245883	2.926185	-5.389177	0.408911
Trial1	3	1	noBlindfold	clockwise	practice	Free	1	0.5	0	13.36101	-0.63253	-1.45273	0.6238	1.29296196038074	3.115883	-5.3257	0.28151
Trial1	3	1	noBlindfold	clockwise	practice	Free	1	0.5	0	13.381	-0.62037	-1.45267	0.62521	1.28301070691047	3.285702	-5.20721	0.019951
Trial1	3	1	noBlindfold	clockwise	practice	Free	1	0.5	0	13.401	-0.60576	-1.45261	0.62619	1.27075530851922	3.43309	-5.088719	-0.212448
Trial1	3	1	noBlindfold	clockwise	practice	Free	1	0.5	0	13.42101	-0.59077	-1.45255	0.62672	1.25799725919899	3.373255	-5.076024	-0.46651
Trial1	3	1	noBlindfold	clockwise	practice	Free	1	0.5	0	13.44101	-0.57372	-1.45251	0.62662	1.24319234616107	3.302514	-4.851738	-0.493325
Trial1	3	1	noBlindfold	clockwise	practice	Free	1	0.5	0	13.461	-0.53453	-1.45237	0.62637	1.2093765669446	2.810131	-4.805189	-0.10571
Trial1	3	1	noBlindfold	clockwise	practice	Free	1	0.5	0	13.481	-0.51273	-1.45235	0.62625	1.19071872474031	2.540055	-4.762871	0.147217
Trial1	3	1	noBlindfold	clockwise	practice	Free	1	0.5	0	13.50101	-0.49068	-1.45237	0.6264	1.17210231329723	2.389837	-4.792493	0.285226
Trial1	3	1	noBlindfold	clockwise	practice	Free	1	0.5	0	13.521	-0.46796	-1.4524	0.62685	1.15320748151089	2.320614	-4.851738	0.29201
Trial1	3	1	noBlindfold	clockwise	practice	Free	1	0.5	0	13.541	-0.44466	-1.45243	0.62846	1.134612043691	2.343937	-4.796725	0.266937
Trial1	3	1	noBlindfold	clockwise	practice	Free	1	0.5	0	13.561	-0.39547	-1.45241	0.62941	1.09454259529653	2.313748	-4.762871	0.184938
Trial1	3	1	noBlindfold	clockwise	practice	Free	1	0.5	0	13.58101	-0.37035	-1.45238	0.63042	1.07468063449688	2.152108	-4.627453	0.122676
Trial1	3	1	noBlindfold	clockwise	practice	Free	1	0.5	0	13.601	-0.34394	-1.45233	0.63147	1.05403467606276	2.132638	-4.534353	0.145005
Trial1	3	1	noBlindfold	clockwise	practice	Free	1	0.5	0	13.621	-0.31786	-1.4523	0.63272	1.03403555696113	2.017139	-4.610526	0.261676
Trial1	3	1	noBlindfold	clockwise	practice	Free	1	0.5	0	13.64101	-0.29061	-1.45229	0.63578	1.01453459831898	2.021631	-4.542817	0.299291
Trial1	3	1	noBlindfold	clockwise	practice	Free	1	0.5	0	13.66101	-0.23685	-1.45225	0.63761	0.974420068661178	1.662707	-4.470876	0.330856
Trial1	3	1	noBlindfold	clockwise	practice	Free	1	0.5	0	13.681	-0.20985	-1.45223	0.63963	0.955517442133222	1.422657	-4.335459	0.262042
Trial1	3	1	noBlindfold	clockwise	practice	Free	1	0.5	0	13.701	-0.18223	-1.45216	0.64152	0.936475161313006	1.198502	-4.166187	0.027835
Trial1	3	1	noBlindfold	clockwise	practice	Free	1	0.5	0	13.72101	-0.15571	-1.45211	0.64311	0.918447626575143	1.171314	-4.331227	-0.281002
Trial1	3	1	noBlindfold	clockwise	practice	Free	1	0.5	0	13.741	-0.12867	-1.45215	0.64516	0.900809318512324	1.581128	-4.559744	-0.318812
Trial1	3	1	noBlindfold	clockwise	practice	Free	1	0.5	0	13.761	-0.076473	-1.45224	0.64597	0.865793519286608	1.396858	-4.170419	-0.036095
Trial1	3	1	noBlindfold	clockwise	practice	Free	1	0.5	0	13.78101	-0.050579	-1.45211	0.64684	0.849434677710587	1.184778	-4.00961	0.124313
Trial1	3	1	noBlindfold	clockwise	practice	Free	1	0.5	0	13.80101	-0.024201	-1.452	0.64779	0.833317774046612	0.86841	-3.929206	0.169323
Trial1	3	1	noBlindfold	clockwise	practice	Free	1	0.5	0	13.821	0.00090583	-1.45197	0.64905	0.818755695892278	0.747475	-4.10271	0.463255
Trial1	3	1	noBlindfold	clockwise	practice	Free	1	0.5	0	13.841	0.025412	-1.452	0.65233	0.806702035204326	0.914601	-3.950365	0.4337
Trial1	3	1	noBlindfold	clockwise	practice	Free	1	0.5	0	13.86101	0.073637	-1.45201	0.6542801	0.7809403383986	0.947994	-4.026537	0.308129
Trial1	3	1	noBlindfold	clockwise	practice	Free	1	0.5	0	13.881	0.09670199	-1.45202	0.65642	0.770413192834447	0.840975	-4.05616	0.251166
Trial1	3	1	noBlindfold	clockwise	practice	Free	1	0.5	0	13.901	0.11991	-1.45201	0.65859	0.760400645089246	0.719477	-3.967292	0.289808
Trial1	3	1	noBlindfold	clockwise	practice	Free	1	0.5	0	13.92101	0.14182	-1.45199	0.66086	0.751684013189476	0.777429	-3.979988	0.263413
Trial1	3	1	noBlindfold	clockwise	practice	Free	1	0.5	0	13.94101	0.16314	-1.452	0.66571	0.746086072555145	0.777167	-3.975756	0.226674
Trial1	3	1	noBlindfold	clockwise	practice	Free	1	0.5	0	13.961	0.2048	-1.45201	0.66827	0.730566783459765	0.832843	-4.068855	0.31643
Trial1	3	1	noBlindfold	clockwise	practice	Free	1	0.5	0	13.981	0.22453	-1.45203	0.67111	0.725446340077202	0.75399	-3.996915	0.293734
Trial1	3	1	noBlindfold	clockwise	practice	Free	1	0.5	0	14.00101	0.24429	-1.45201	0.67374	0.720633850327207	0.854168	-3.946133	0.215975
Trial1	3	1	noBlindfold	clockwise	practice	Free	1	0.5	0	14.021	0.26299	-1.45199	0.67638	0.716703353746253	0.952299	-4.005378	0.11026
Trial1	3	1	noBlindfold	clockwise	practice	Free	1	0.5	0	14.041	0.28129	-1.452	0.68136	0.715601512463697	0.938542	-4.136564	0.04448
Trial1	3	1	noBlindfold	clockwise	practice	Free	1	0.5	0	14.061	0.31733	-1.45204	0.68378	0.707759447928924	0.949585	-4.035001	0.208241
Trial1	3	1	noBlindfold	clockwise	practice	Free	1	0.5	0	14.08101	0.33452	-1.45201	0.68637	0.706036418374653	0.885878	-3.933438	0.304155
Trial1	3	1	noBlindfold	clockwise	practice	Free	1	0.5	0	14.101	0.3518	-1.45196	0.689	0.704758237901063	0.806341	-3.865729	0.280744
Trial1	3	1	noBlindfold	clockwise	practice	Free	1	0.5	0	14.121	0.36816	-1.45194	0.69174	0.704191719692794	0.872162	-4.047696	0.350927
Trial1	3	1	noBlindfold	clockwise	practice	Free	1	0.5	0	14.14101	0.38415	-1.45195	0.69731	0.70686803458594	0.991423	-3.861497	0.241195
Trial1	3	1	noBlindfold	clockwise	practice	Free	1	0.5	0	14.161	0.41608	-1.45187	0.69986	0.704873431060734	1.092624	-3.857265	0.025667
Trial1	3	1	noBlindfold	clockwise	practice	Free	1	0.5	0	14.181	0.43165	-1.45187	0.70227	0.70558829179811	1.050272	-3.874193	-0.015738
Trial1	3	1	noBlindfold	clockwise	practice	Free	1	0.5	0	14.201	0.44749	-1.4519	0.70447	0.706424273062166	1.030606	-3.738775	-0.043702
Trial1	3	1	noBlindfold	clockwise	practice	Free	1	0.5	0	14.22101	0.46268	-1.45189	0.7064	0.707385120923213	1.108762	-3.67953	0.037753
Trial1	3	1	noBlindfold	clockwise	practice	Free	1	0.5	0	14.241	0.4777	-1.45189	0.71	0.710350156183469	0.992661	-3.687993	-0.002989
Trial1	3	1	noBlindfold	clockwise	practice	Free	1	0.5	0	14.261	0.50745	-1.45183	0.7115101	0.711549064300457	0.743048	-3.658371	-0.105906
Trial1	3	1	noBlindfold	clockwise	practice	Free	1	0.5	0	14.28101	0.52156	-1.45182	0.71297	0.713295868696247	0.806383	-3.599126	-0.017435
Trial1	3	1	noBlindfold	clockwise	practice	Free	1	0.5	0	14.30101	0.53615	-1.45179	0.71418	0.715094317481187	0.804531	-3.611821	-0.040757
Trial1	3	1	noBlindfold	clockwise	practice	Free	1	0.5	0	14.321	0.54961	-1.45178	0.7153	0.717018265030165	0.89941	-3.565271	-0.0035405
Trial1	3	1	noBlindfold	clockwise	practice	Free	1	0.5	0	14.341	0.56243	-1.4518	0.71713	0.719842305689166	0.905624	-3.683762	-0.080189
Trial1	3	1	noBlindfold	clockwise	practice	Free	1	0.5	0	14.36101	0.58856	-1.45182	0.71808	0.723520435278125	0.864112	-3.518721	0.232304
Trial1	3	1	noBlindfold	clockwise	practice	Free	1	0.5	0	14.381	0.60108	-1.45177	0.7193201	0.726387302687463	0.989093	-3.357913	0.329804
Trial1	3	1	noBlindfold	clockwise	practice	Free	1	0.5	0	14.401	0.6142	-1.4517	0.72065	0.729642437406273	0.950964	-3.42139	0.296692
Trial1	3	1	noBlindfold	clockwise	practice	Free	1	0.5	0	14.42101	0.62652	-1.45169	0.72217	0.733169016644805	1.038677	-3.370608	0.271272
Trial1	3	1	noBlindfold	clockwise	practice	Free	1	0.5	0	14.44101	0.63847	-1.45169	0.72552	0.738615753337796	1.211356	-3.298668	0.282272
Trial1	3	1	noBlindfold	clockwise	practice	Free	1	0.5	0	14.461	0.66372	-1.45167	0.72728	0.7454800270726	1.179437	-3.412926	0.17789
Trial1	3	1	noBlindfold	clockwise	practice	Free	1	0.5	0	14.481	0.67669	-1.4517	0.72904	0.750145734811925	1.096861	-3.387536	0.191472
Trial1	3	1	noBlindfold	clockwise	practice	Free	1	0.5	0	14.50101	0.68932	-1.45171	0.73085	0.754972736375404	1.254646	-3.455244	0.185167
Trial1	3	1	noBlindfold	clockwise	practice	Free	1	0.5	0	14.521	0.70315	-1.45171	0.73248	0.760129509593012	1.053498	-3.429854	0.1108
Trial1	3	1	noBlindfold	clockwise	practice	Free	1	0.5	0	14.541	0.71505	-1.45171	0.73613	0.76689888257129	0.940998	-3.408695	0.212502
Trial1	3	1	noBlindfold	clockwise	practice	Free	1	0.5	0	14.561	0.74065	-1.45171	0.73796	0.776207031102692	1.130565	-3.476403	0.171702
Trial1	3	1	noBlindfold	clockwise	practice	Free	1	0.5	0	14.58101	0.75317	-1.45171	0.73976	0.781882327661769	1.069423	-3.429854	0.089001
Trial1	3	1	noBlindfold	clockwise	practice	Free	1	0.5	0	14.601	0.76568	-1.45172	0.74154	0.787697515220458	1.106937	-3.429854	0.148296
Trial1	3	1	noBlindfold	clockwise	practice	Free	1	0.5	0	14.621	0.77819	-1.45172	0.74338	0.793727537064663	1.137103	-3.417158	0.247474
Trial1	3	1	noBlindfold	clockwise	practice	Free	1	0.5	0	14.64101	0.79068	-1.45173	0.74796	0.802458083745688	1.07952	-3.463708	0.412285
Trial1	3	1	noBlindfold	clockwise	practice	Free	1	0.5	0	14.661	0.81592	-1.45167	0.75072	0.814485057285036	1.081258	-3.277509	0.619212
Trial1	3	1	noBlindfold	clockwise	practice	Free	1	0.5	0	14.681	0.82837	-1.45167	0.75363	0.822061482408868	1.180564	-3.408695	0.414244
Trial1	3	1	noBlindfold	clockwise	practice	Free	1	0.5	0	14.701	0.84082	-1.45169	0.75675	0.829957177338423	1.170825	-3.442549	0.257926
Trial1	3	1	noBlindfold	clockwise	practice	Free	1	0.5	0	14.72101	0.85405	-1.45171	0.75963	0.83808655415584	0.968233	-3.391767	0.296803
Trial1	3	1	noBlindfold	clockwise	practice	Free	1	0.5	0	14.741	0.86612	-1.45171	0.76581	0.848827907223362	1.08167	-3.370608	0.331425
Trial1	3	1	noBlindfold	clockwise	practice	Free	1	0.5	0	14.761	0.89124	-1.45177	0.7690101	0.86281239055375	0.902961	-3.565271	0.396014
Trial1	3	1	noBlindfold	clockwise	practice	Free	1	0.5	0	14.78101	0.9034001	-1.45178	0.77232	0.871326484882174	0.810455	-3.522953	0.341502
Trial1	3	1	noBlindfold	clockwise	practice	Free	1	0.5	0	14.80101	0.91531	-1.45179	0.7754	0.87961789602403	0.88612	-3.535649	0.175808
Trial1	3	1	noBlindfold	clockwise	practice	Free	1	0.5	0	14.821	0.92732	-1.4518	0.77824	0.887839979503981	0.92598	-3.793788	-1.4052E-05
Trial1	3	1	noBlindfold	clockwise	practice	Free	1	0.5	0	14.841	0.9387701	-1.45187	0.7835	0.897993004704882	0.874748	-3.950365	0.0079835
Trial1	3	1	noBlindfold	clockwise	practice	Free	1	0.5	0	14.86101	0.96128	-1.45204	0.7859	0.911272754173655	0.981156	-4.166187	0.15031
Trial1	3	1	noBlindfold	clockwise	practice	Free	1	0.5	0	14.881	0.97229	-1.45208	0.7883101	0.918961675559828	0.879325	-4.161955	0.308621
Trial1	3	1	noBlindfold	clockwise	practice	Free	1	0.5	0	14.901	0.98265	-1.45209	0.79077	0.926427649048318	0.770263	-4.145028	0.40533
Trial1	3	1	noBlindfold	clockwise	practice	Free	1	0.5	0	14.92101	0.9926	-1.45209	0.79329	0.933790039407217	0.72018	-4.14926	0.398442
Trial1	3	1	noBlindfold	clockwise	practice	Free	1	0.5	0	14.94101	1.0021	-1.45209	0.79828	0.943056392959904	0.746861	-4.242359	0.307469
Trial1	3	1	noBlindfold	clockwise	practice	Free	1	0.5	0	14.961	1.02023	-1.45213	0.80073	0.954886225074222	0.928535	-4.2212	0.305359
Trial1	3	1	noBlindfold	clockwise	practice	Free	1	0.5	0	14.981	1.02869	-1.45213	0.80299	0.961408326828079	0.860617	-4.343922	0.28073
Trial1	3	1	noBlindfold	clockwise	practice	Free	1	0.5	0	15.00101	1.03684	-1.45216	0.80533	0.967860278667481	0.782439	-4.339691	0.262304
Trial1	3	1	noBlindfold	clockwise	practice	Free	1	0.5	0	15.021	1.04482	-1.45217	0.8076299	0.974215085915002	0.665747	-4.310068	0.32128
Trial1	3	1	noBlindfold	clockwise	practice	Free	1	0.5	0	15.041	1.05234	-1.45218	0.8117	0.981802616362552	0.780624	-4.521658	0.247251
Trial1	3	1	noBlindfold	clockwise	practice	Free	1	0.5	0	15.061	1.06565	-1.4523	0.81353	0.990853679008261	0.737517	-4.648612	0.279127
Trial1	3	1	noBlindfold	clockwise	practice	Free	1	0.5	0	15.08101	1.07163	-1.45233	0.81531	0.995736539683289	0.809352	-4.695162	0.260558
Trial1	3	1	noBlindfold	clockwise	practice	Free	1	0.5	0	15.101	1.07719	-1.45236	0.81694	1.00026955652858	0.795236	-4.85597	0.284288
Trial1	3	1	noBlindfold	clockwise	practice	Free	1	0.5	0	15.121	1.08246	-1.45242	0.81856	1.00463926194084	0.662098	-4.872897	0.413078
Trial1	3	1	noBlindfold	clockwise	practice	Free	1	0.5	0	15.14101	1.08707	-1.45244	0.8220201	1.0101327338813	0.765766	-4.885593	0.578005
Trial1	3	1	noBlindfold	clockwise	practice	Free	1	0.5	0	15.161	1.0952	-1.45244	0.82384	1.01635397246606	0.876311	-4.940606	0.59842
Trial1	3	1	noBlindfold	clockwise	practice	Free	1	0.5	0	15.181	1.09886	-1.45245	0.82577	1.02006340897091	0.900275	-4.788261	0.666129
Trial1	3	1	noBlindfold	clockwise	practice	Free	1	0.5	0	15.201	1.10226	-1.45242	0.82748	1.0234452991019	0.839752	-4.923679	0.649599
Trial1	3	1	noBlindfold	clockwise	practice	Free	1	0.5	0	15.22101	1.10521	-1.45245	0.82924	1.0266052022801	0.881189	-4.965997	0.646015
Trial1	3	1	noBlindfold	clockwise	practice	Free	1	0.5	0	15.241	1.10802	-1.45246	0.83266	1.03102425324467	0.861753	-4.919447	0.607982
Trial1	3	1	noBlindfold	clockwise	practice	Free	1	0.5	0	15.261	1.11304	-1.45247	0.83431	1.03532177285781	0.881536	-4.957533	0.767871
Trial1	3	1	noBlindfold	clockwise	practice	Free	1	0.5	0	15.28101	1.11521	-1.45248	0.83592	1.03790436619614	0.734378	-4.991388	0.667902
Trial1	3	1	noBlindfold	clockwise	practice	Free	1	0.5	0	15.30101	1.11724	-1.45248	0.83718	1.04012284933219	0.683069	-4.999851	0.571886
Trial1	3	1	noBlindfold	clockwise	practice	Free	1	0.5	0	15.321	1.11881	-1.4525	0.83823	1.04189992012239	0.766602	-5.152196	0.552696
Trial1	3	1	noBlindfold	clockwise	practice	Free	1	0.5	0	15.341	1.12017	-1.45254	0.83967	1.04386614969448	0.687276	-5.084487	0.53109
Trial1	3	1	noBlindfold	clockwise	practice	Free	1	0.5	0	15.36101	1.12217	-1.45255	0.8402001	1.04548152793456	1.027951	-5.084487	0.635144
Trial1	3	1	noBlindfold	clockwise	practice	Free	1	0.5	0	15.381	1.123	-1.45254	0.84072	1.04639339969423	0.995415	-5.029474	0.67818
Trial1	3	1	noBlindfold	clockwise	practice	Free	1	0.5	0	15.401	1.12378	-1.45252	0.84115	1.04720332415857	0.969485	-4.90252	0.629593
Trial1	3	1	noBlindfold	clockwise	practice	Free	1	0.5	0	15.42101	1.12444	-1.45247	0.84146	1.04784549009262	0.86964	-4.940606	0.564939
Trial1	3	1	noBlindfold	clockwise	practice	Free	1	0.5	0	15.44101	1.12493	-1.45246	0.84164	1.04828212673489	0.843103	-4.919447	0.483498
Trial1	3	1	noBlindfold	clockwise	practice	Free	1	0.5	0	15.461	1.12527	-1.45249	0.84164	1.04848484317005	0.85862	-5.037938	0.166526
Trial1	3	1	noBlindfold	clockwise	practice	Free	1	0.5	0	15.481	1.12531	-1.45251	0.84163	1.04850066913608	0.700101	-5.06756	-0.093565
Trial1	3	1	noBlindfold	clockwise	practice	Free	1	0.5	0	15.50101	1.12534	-1.45253	0.8416	1.04849447216076	0.569785	-5.126805	-0.463153
Trial1	3	1	noBlindfold	clockwise	practice	Free	1	0.5	0	15.521	1.12537	-1.45256	0.84155	1.04847224996297	0.493143	-5.147964	-0.76433
Trial1	3	1	noBlindfold	clockwise	practice	Free	1	0.5	0	15.541	1.1254	-1.45257	0.84133	1.04831352612059	0.463222	-5.164892	-1.040877
Trial1	3	1	noBlindfold	clockwise	practice	Free	1	0.5	0	15.561	1.12548	-1.45264	0.84092	1.04803229846477	0.503783	-5.435727	-1.603745
Trial1	3	1	noBlindfold	clockwise	practice	Free	1	0.5	0	15.58101	1.12559	-1.4527	0.84001	1.04736793219155	0.438605	-5.410336	-1.931743
Trial1	3	1	noBlindfold	clockwise	practice	Free	1	0.5	0	15.601	1.12577	-1.45273	0.8387	1.04642522090246	0.218964	-5.499204	-1.885037
Trial1	3	1	noBlindfold	clockwise	practice	Free	1	0.5	0	15.621	1.12597	-1.45275	0.83725	1.04538318396481	0.18558	-5.368018	-1.522635
Trial1	3	1	noBlindfold	clockwise	practice	Free	1	0.5	0	15.64101	1.12618	-1.45272	0.83407	1.04296405474002	0.369865	-5.600767	-1.483787
Trial1	3	1	noBlindfold	clockwise	practice	Free	1	0.5	0	15.661	1.12705	-1.45282	0.83235	1.04211242382944	0.771001	-5.634621	-1.450948
Trial1	3	1	noBlindfold	clockwise	practice	Free	1	0.5	0	15.681	1.12781	-1.45283	0.83044	1.04104561195769	0.933237	-5.744648	-1.485342
Trial1	3	1	noBlindfold	clockwise	practice	Free	1	0.5	0	15.701	1.12881	-1.45285	0.82838	1.04000737127446	0.708612	-5.643085	-1.477373
Trial1	3	1	noBlindfold	clockwise	practice	Free	1	0.5	0	15.72101	1.12985	-1.45283	0.8263301	1.03900550419474	0.697824	-5.58384	-1.406602
Trial1	3	1	noBlindfold	clockwise	practice	Free	1	0.5	0	15.741	1.13091	-1.4528	0.82138	1.03571840437766	1.036938	-5.664244	-1.42091
Trial1	3	1	noBlindfold	clockwise	practice	Free	1	0.5	0	15.761	1.13398	-1.45282	0.81837	1.03521018035372	1.032673	-5.600767	-1.788915
Trial1	3	1	noBlindfold	clockwise	practice	Free	1	0.5	0	15.78101	1.13583	-1.45281	0.81483	1.03355098158344	0.87337	-5.545754	-1.870937
Trial1	3	1	noBlindfold	clockwise	practice	Free	1	0.5	0	15.80101	1.13781	-1.45279	0.8105	1.03136408577476	0.932692	-5.588072	-2.093572
Trial1	3	1	noBlindfold	clockwise	practice	Free	1	0.5	0	15.821	1.14005	-1.45281	0.80551	1.02883927492461	1.057106	-5.833516	-2.269001
Trial1	3	1	noBlindfold	clockwise	practice	Free	1	0.5	0	15.841	1.14251	-1.45285	0.79268	1.02037287051926	0.995606	-5.473813	-2.376193
Trial1	3	1	noBlindfold	clockwise	practice	Free	1	0.5	0	15.86101	1.14829	-1.45271	0.78485	1.01797315462764	0.833287	-5.384945	-2.507089
Trial1	3	1	noBlindfold	clockwise	practice	Free	1	0.5	0	15.881	1.15143	-1.4527	0.776	1.01318166904441	0.908485	-5.604999	-2.576449
Trial1	3	1	noBlindfold	clockwise	practice	Free	1	0.5	0	15.901	1.15486	-1.4528	0.76604	1.00779907152337	1.047972	-5.858907	-2.420822
Trial1	3	1	noBlindfold	clockwise	practice	Free	1	0.5	0	15.92101	1.15884	-1.45291	0.75578	1.00263325722655	1.230106	-5.765807	-2.251337
Trial1	3	1	noBlindfold	clockwise	practice	Free	1	0.5	0	15.94101	1.16322	-1.4529	0.73341	0.988812955658874	1.165241	-5.533058	-2.015931
Trial1	3	1	noBlindfold	clockwise	practice	Free	1	0.5	0	15.961	1.17312	-1.45253	0.72154	0.986767702228765	0.543808	-5.029474	-1.99029
Trial1	3	1	noBlindfold	clockwise	practice	Free	1	0.5	0	15.981	1.17808	-1.4525	0.70906	0.981100633871334	0.591189	-5.215673	-2.087006
Trial1	3	1	noBlindfold	clockwise	practice	Free	1	0.5	0	16.00101	1.18308	-1.45257	0.69509	0.974550322618353	0.869744	-5.346859	-2.24853
Trial1	3	1	noBlindfold	clockwise	practice	Free	1	0.5	0	16.021	1.1886	-1.45269	0.68151	0.968826983754274	1.068098	-5.528826	-2.354291
Trial1	3	1	noBlindfold	clockwise	practice	Free	1	0.5	0	16.041	1.19401	-1.45274	0.65031	0.951079900360599	1.089863	-5.414568	-2.668449
Trial1	3	1	noBlindfold	clockwise	practice	Free	1	0.5	0	16.061	1.20656	-1.45269	0.63403	0.949326683787024	0.795527	-5.266455	-2.03726
Trial1	3	1	noBlindfold	clockwise	practice	Free	1	0.5	0	16.08101	1.21333	-1.45262	0.6174	0.943410027862304	0.868188	-5.126805	-1.89495
Trial1	3	1	noBlindfold	clockwise	practice	Free	1	0.5	0	16.101	1.21996	-1.45259	0.60008	0.937250439802741	0.99454	-5.131037	-1.702477
Trial1	3	1	noBlindfold	clockwise	practice	Free	1	0.5	0	16.121	1.2274	-1.45253	0.58266	0.931988992711124	1.106273	-4.919447	-1.336307
Trial1	3	1	noBlindfold	clockwise	practice	Free	1	0.5	0	16.14101	1.23525	-1.45245	0.54805	0.917033993068075	0.895017	-4.85597	-1.595122
Trial1	3	1	noBlindfold	clockwise	practice	Free	1	0.5	0	16.161	1.25108	-1.45232	0.53	0.919250341526326	0.527331	-4.538585	-1.932881
Trial1	3	1	noBlindfold	clockwise	practice	Free	1	0.5	0	16.181	1.25906	-1.45227	0.51074	0.914892043480475	0.831459	-4.788261	-2.17751
Trial1	3	1	noBlindfold	clockwise	practice	Free	1	0.5	0	16.201	1.26719	-1.45232	0.49152	0.911137965523059	0.931819	-4.877129	-2.0119
Trial1	3	1	noBlindfold	clockwise	practice	Free	1	0.5	0	16.22101	1.2758	-1.4524	0.47192	0.908060638444727	1.011745	-4.843275	-2.075011
Trial1	3	1	noBlindfold	clockwise	practice	Free	1	0.5	0	16.241	1.28441	-1.45244	0.43184	0.895424388573138	0.77449	-4.657076	-1.726153
Trial1	3	1	noBlindfold	clockwise	practice	Free	1	0.5	0	16.261	1.30211	-1.45234	0.41231	0.901875779858448	0.524179	-4.894056	-1.204124
Trial1	3	1	noBlindfold	clockwise	practice	Free	1	0.5	0	16.28101	1.31072	-1.45237	0.39244	0.900708616275361	0.612024	-4.707857	-1.342
Trial1	3	1	noBlindfold	clockwise	practice	Free	1	0.5	0	16.30101	1.3193	-1.45239	0.37349	0.900414998760927	0.614353	-4.910984	-0.87653
Trial1	3	1	noBlindfold	clockwise	practice	Free	1	0.5	0	16.321	1.32815	-1.45243	0.35439	0.900791178646499	0.725097	-5.126805	-0.936435
Trial1	3	1	noBlindfold	clockwise	practice	Free	1	0.5	0	16.341	1.33674	-1.4525	0.3187	0.895379001234937	0.735817	-4.860202	-1.125014
Trial1	3	1	noBlindfold	clockwise	practice	Free	1	0.5	0	16.36101	1.35412	-1.45247	0.30046	0.905426418005629	0.529787	-4.970229	-1.031344
Trial1	3	1	noBlindfold	clockwise	practice	Free	1	0.5	0	16.381	1.3628	-1.45248	0.28466	0.90854562285975	0.602297	-5.105646	-1.08089
Trial1	3	1	noBlindfold	clockwise	practice	Free	1	0.5	0	16.401	1.37104	-1.45251	0.26774	0.911260434536647	0.560782	-5.029474	-0.999907
Trial1	3	1	noBlindfold	clockwise	practice	Free	1	0.5	0	16.42101	1.37911	-1.45252	0.25168	0.914427350813955	0.654371	-5.02101	-1.119735
Trial1	3	1	noBlindfold	clockwise	practice	Free	1	0.5	0	16.44101	1.38704	-1.45253	0.21948	0.91378961978797	0.624584	-5.139501	-1.372915
Trial1	3	1	noBlindfold	clockwise	practice	Free	1	0.5	0	16.461	1.40286	-1.45259	0.20365	0.925542742367163	0.515541	-5.025242	-1.490904
Trial1	3	1	noBlindfold	clockwise	practice	Free	1	0.5	0	16.481	1.41038	-1.45255	0.18735	0.929457787835011	0.463649	-5.236832	-1.224446
Trial1	3	1	noBlindfold	clockwise	practice	Free	1	0.5	0	16.50101	1.41786	-1.45257	0.17087	0.933629140394765	0.302865	-5.135269	-1.716167
Trial1	3	1	noBlindfold	clockwise	practice	Free	1	0.5	0	16.521	1.42506	-1.4526	0.15508	0.937969013146558	0.455511	-5.376482	-1.851644
Trial1	3	1	noBlindfold	clockwise	practice	Free	1	0.5	0	16.541	1.43171	-1.45263	0.12083	0.939512331916348	0.584693	-5.376482	-2.072342
Trial1	3	1	noBlindfold	clockwise	practice	Free	1	0.5	0	16.561	1.44541	-1.45271	0.10309	0.951014006346078	0.621537	-5.219905	-1.969232
Trial1	3	1	noBlindfold	clockwise	practice	Free	1	0.5	0	16.58101	1.45218	-1.45267	0.086196	0.956073509570322	0.431101	-5.274918	-1.676701
Trial1	3	1	noBlindfold	clockwise	practice	Free	1	0.5	0	16.601	1.45843	-1.45265	0.067968	0.960837038052477	0.551437	-5.173355	-1.938816
Trial1	3	1	noBlindfold	clockwise	practice	Free	1	0.5	0	16.621	1.46497	-1.45263	0.050121	0.966270770292913	0.35798	-5.186051	-1.653419
Trial1	3	1	noBlindfold	clockwise	practice	Free	1	0.5	0	16.64101	1.47128	-1.45259	0.014218	0.97138403767101	0.692968	-5.046401	-1.332318
Trial1	3	1	noBlindfold	clockwise	practice	Free	1	0.5	0	16.661	1.4843	-1.45248	-0.0032483	0.984305377218485	0.473115	-4.982924	-1.476581
Trial1	3	1	noBlindfold	clockwise	practice	Free	1	0.5	0	16.681	1.49073	-1.45247	-0.02073	0.990946900381596	0.60467	-5.101415	-1.595857
Trial1	3	1	noBlindfold	clockwise	practice	Free	1	0.5	0	16.701	1.49716	-1.4525	-0.038646	0.997908679576425	0.499824	-5.016779	-1.328319
Trial1	3	1	noBlindfold	clockwise	practice	Free	1	0.5	0	16.72101	1.50377	-1.45251	-0.055795	1.00531961168995	0.546782	-5.063328	-1.091533
Trial1	3	1	noBlindfold	clockwise	practice	Free	1	0.5	0	16.741	1.51026	-1.45252	-0.089782	1.01424161155452	0.581378	-5.076024	-1.100247
Trial1	3	1	noBlindfold	clockwise	practice	Free	1	0.5	0	16.761	1.52364	-1.45249	-0.10632	1.02914666940505	0.534493	-5.033706	-1.389876
Trial1	3	1	noBlindfold	clockwise	practice	Free	1	0.5	0	16.78101	1.53025	-1.4525	-0.12322	1.03759258924883	0.502007	-5.080256	-1.236549
Trial1	3	1	noBlindfold	clockwise	practice	Free	1	0.5	0	16.80101	1.53699	-1.45252	-0.13942	1.04632024087148	0.43997	-4.978692	-1.243367
Trial1	3	1	noBlindfold	clockwise	practice	Free	1	0.5	0	16.821	1.54345	-1.45252	-0.15544	1.05496433178212	0.547524	-5.029474	-1.359214
Trial1	3	1	noBlindfold	clockwise	practice	Free	1	0.5	0	16.841	1.54984	-1.45253	-0.18787	1.0665172784287	0.598787	-5.042169	-1.250969
Trial1	3	1	noBlindfold	clockwise	practice	Free	1	0.5	0	16.86101	1.56315	-1.45257	-0.20291	1.0823401693486	0.732305	-5.224137	-1.397646
Trial1	3	1	noBlindfold	clockwise	practice	Free	1	0.5	0	16.881	1.56953	-1.4526	-0.21807	1.09153514274498	0.511712	-5.076024	-0.973728
Trial1	3	1	noBlindfold	clockwise	practice	Free	1	0.5	0	16.901	1.57606	-1.45254	-0.2332	1.10103927811704	0.484576	-4.817884	-0.828854
Trial1	3	1	noBlindfold	clockwise	practice	Free	1	0.5	0	16.92101	1.58267	-1.45248	-0.24765	1.11063272535132	0.508355	-4.898288	-0.740386
Trial1	3	1	noBlindfold	clockwise	practice	Free	1	0.5	0	16.94101	1.58913	-1.45244	-0.27367	1.12298687213782	0.459301	-4.872897	-0.616198
Trial1	3	1	noBlindfold	clockwise	practice	Free	1	0.5	0	16.961	1.60126	-1.45239	-0.28582	1.13774625776738	0.509747	-4.843275	-0.733866
Trial1	3	1	noBlindfold	clockwise	practice	Free	1	0.5	0	16.981	1.60714	-1.45239	-0.29741	1.14639078706201	0.464058	-4.796725	-0.742489
Trial1	3	1	noBlindfold	clockwise	practice	Free	1	0.5	0	17.00101	1.61289	-1.45241	-0.30902	1.15499676695452	0.408538	-4.957533	-0.572105
Trial1	3	1	noBlindfold	clockwise	practice	Free	1	0.5	0	17.021	1.6186	-1.45242	-0.31908	1.16321883007866	0.434498	-4.758639	-0.732492
Trial1	3	1	noBlindfold	clockwise	practice	Free	1	0.5	0	17.041	1.62392	-1.45242	-0.339	1.17393242736614	0.453399	-5.059097	-0.822936
Trial1	3	1	noBlindfold	clockwise	practice	Free	1	0.5	0	17.061	1.6341	-1.45251	-0.34858	1.18646143567983	0.632462	-5.169123	-1.123601
Trial1	3	1	noBlindfold	clockwise	practice	Free	1	0.5	0	17.08101	1.63928	-1.45255	-0.35846	1.1943419356506	0.749319	-5.092951	-1.396949
Trial1	3	1	noBlindfold	clockwise	practice	Free	1	0.5	0	17.101	1.6445	-1.45256	-0.368	1.20220808923402	0.784861	-5.190282	-1.328629
Trial1	3	1	noBlindfold	clockwise	practice	Free	1	0.5	0	17.121	1.64961	-1.45257	-0.37741	1.20997574455651	0.800844	-5.054865	-1.183763
Trial1	3	1	noBlindfold	clockwise	practice	Free	1	0.5	0	17.14101	1.65476	-1.45253	-0.39633	1.22087995212615	0.791461	-5.059097	-1.194948
Trial1	3	1	noBlindfold	clockwise	practice	Free	1	0.5	0	17.161	1.66533	-1.45248	-0.40597	1.23402004670379	0.745584	-4.699394	-1.284317
Trial1	3	1	noBlindfold	clockwise	practice	Free	1	0.5	0	17.181	1.67076	-1.45239	-0.41532	1.242243835112	0.717523	-4.703625	-1.147379
Trial1	3	1	noBlindfold	clockwise	practice	Free	1	0.5	0	17.201	1.67603	-1.45231	-0.42462	1.25033946418675	0.726329	-4.339691	-1.117386
Trial1	3	1	noBlindfold	clockwise	practice	Free	1	0.5	0	17.22101	1.68131	-1.45223	-0.43401	1.25851414370251	0.64791	-4.445486	-0.975058
Trial1	3	1	noBlindfold	clockwise	practice	Free	1	0.5	0	17.241	1.68671	-1.45221	-0.45115	1.26957352948799	0.591876	-4.398936	-0.73466
Trial1	3	1	noBlindfold	clockwise	practice	Free	1	0.5	0	17.261	1.69711	-1.45219	-0.45903	1.28210013100603	0.69379	-4.36085	-0.611804
Trial1	3	1	noBlindfold	clockwise	practice	Free	1	0.5	0	17.28101	1.70244	-1.45216	-0.46639	1.28972141965575	0.648933	-4.043465	-0.500707
Trial1	3	1	noBlindfold	clockwise	practice	Free	1	0.5	0	17.30101	1.70739	-1.45207	-0.47355	1.29693488192544	0.556657	-4.039233	-0.357912
Trial1	3	1	noBlindfold	clockwise	practice	Free	1	0.5	0	17.321	1.71248	-1.452	-0.47949	1.30384760894048	0.384791	-3.72608	-0.161531
Trial1	3	1	noBlindfold	clockwise	practice	Free	1	0.5	0	17.341	1.71716	-1.45191	-0.49026	1.31218645977878	0.317005	-3.806484	-0.235725
Trial1	3	1	noBlindfold	clockwise	practice	Free	1	0.5	0	17.36101	1.72587	-1.45192	-0.49511	1.32207847679853	0.572037	-3.882656	-0.522025
Trial1	3	1	noBlindfold	clockwise	practice	Free	1	0.5	0	17.381	1.72991	-1.45193	-0.49957	1.32749710031819	0.585041	-3.827643	-0.515976
Trial1	3	1	noBlindfold	clockwise	practice	Free	1	0.5	0	17.401	1.73399	-1.45189	-0.50401	1.33295057989326	0.699655	-3.649907	-0.859052
Trial1	3	1	noBlindfold	clockwise	practice	Free	1	0.5	0	17.42101	1.73794	-1.45186	-0.50847	1.33829644103577	0.660021	-3.531417	-0.830336
Trial1	3	1	noBlindfold	clockwise	practice	Free	1	0.5	0	17.44101	1.74189	-1.45182	-0.51702	1.34521385807351	0.603676	-3.666834	-0.549592
Trial1	3	1	noBlindfold	clockwise	practice	Free	1	0.5	0	17.461	1.74963	-1.45176	-0.52099	1.35388539677449	0.619885	-3.544112	-0.495356
Trial1	3	1	noBlindfold	clockwise	practice	Free	1	0.5	0	17.481	1.75339	-1.45178	-0.52456	1.35873085827752	0.732947	-3.675298	-0.509113
Trial1	3	1	noBlindfold	clockwise	practice	Free	1	0.5	0	17.50101	1.75691	-1.45182	-0.52825	1.36340408688781	0.705529	-3.692225	-0.617146
Trial1	3	1	noBlindfold	clockwise	practice	Free	1	0.5	0	17.521	1.76061	-1.45185	-0.53186	1.36821521935134	0.700263	-3.687993	-0.853242
Trial1	3	1	noBlindfold	clockwise	practice	Free	1	0.5	0	17.541	1.76414	-1.45185	-0.53921	1.37433523842702	0.579526	-3.582198	-0.746444
Trial1	3	1	noBlindfold	clockwise	practice	Free	1	0.5	0	17.561	1.77089	-1.45181	-0.54259	1.38187020124441	0.312373	-3.768398	-0.592209
Trial1	3	1	noBlindfold	clockwise	practice	Free	1	0.5	0	17.58101	1.77377	-1.45184	-0.54579	1.38577656595322	0.44241	-3.768398	-0.748404
Trial1	3	1	noBlindfold	clockwise	practice	Free	1	0.5	0	17.601	1.77633	-1.45189	-0.549	1.3893952934008	0.467597	-3.861497	-0.619672
Trial1	3	1	noBlindfold	clockwise	practice	Free	1	0.5	0	17.621	1.77886	-1.45192	-0.55195	1.39288607161509	0.490446	-3.776861	-0.652571
Trial1	3	1	noBlindfold	clockwise	practice	Free	1	0.5	0	17.64101	1.78115	-1.45191	-0.55795	1.39737378843917	0.522533	-3.861497	-0.787411
Trial1	3	1	noBlindfold	clockwise	practice	Free	1	0.5	0	17.661	1.78538	-1.45195	-0.56124	1.40256615177065	0.355691	-4.030769	-1.209842
Trial1	3	1	noBlindfold	clockwise	practice	Free	1	0.5	0	17.681	1.78723	-1.452	-0.56492	1.40573672024657	0.37386	-4.145028	-1.341331
Trial1	3	1	noBlindfold	clockwise	practice	Free	1	0.5	0	17.701	1.78904	-1.45206	-0.56878	1.40894809588142	0.417409	-4.132332	-1.399121
Trial1	3	1	noBlindfold	clockwise	practice	Free	1	0.5	0	17.72101	1.79063	-1.45207	-0.57308	1.4121426099136	0.451991	-4.216968	-1.407112
Trial1	3	1	noBlindfold	clockwise	practice	Free	1	0.5	0	17.741	1.79232	-1.45209	-0.58249	1.41752800593748	0.562581	-4.187346	-1.37263
Trial1	3	1	noBlindfold	clockwise	practice	Free	1	0.5	0	17.761	1.79615	-1.45212	-0.58802	1.42329638628357	0.57824	-4.352386	-1.734
Trial1	3	1	noBlindfold	clockwise	practice	Free	1	0.5	0	17.78101	1.79825	-1.45213	-0.59417	1.42775730321746	0.568316	-4.233896	-1.832471
Trial1	3	1	noBlindfold	clockwise	practice	Free	1	0.5	0	17.80101	1.80045	-1.45215	-0.60117	1.43268122437439	0.487111	-4.26775	-1.737072
Trial1	3	1	noBlindfold	clockwise	practice	Free	1	0.5	0	17.821	1.80282	-1.45214	-0.60781	1.4376274954299	0.435451	-4.183114	-1.429007
Trial1	3	1	noBlindfold	clockwise	practice	Free	1	0.5	0	17.841	1.80501	-1.45209	-0.62213	1.44571667577508	0.471491	-4.039233	-1.205845
Trial1	3	1	noBlindfold	clockwise	practice	Free	1	0.5	0	17.86101	1.81001	-1.45199	-0.62939	1.45336088412156	0.655567	-3.971524	-1.220869
Trial1	3	1	noBlindfold	clockwise	practice	Free	1	0.5	0	17.881	1.81279	-1.452	-0.63673	1.4590554189617	0.63112	-4.068855	-1.249278
Trial1	3	1	noBlindfold	clockwise	practice	Free	1	0.5	0	17.901	1.81572	-1.45201	-0.64462	1.46514650411146	0.633149	-3.793788	-1.222562
Trial1	3	1	noBlindfold	clockwise	practice	Free	1	0.5	0	17.92101	1.81899	-1.45196	-0.65183	1.47126370629701	0.561384	-3.865729	-1.111518
Trial1	3	1	noBlindfold	clockwise	practice	Free	1	0.5	0	17.94101	1.82219	-1.45194	-0.66644	1.48065148012135	0.464093	-3.912279	-0.772325
Trial1	3	1	noBlindfold	clockwise	practice	Free	1	0.5	0	17.961	1.82884	-1.45192	-0.67349	1.48976653165126	0.695821	-3.886888	-0.943889
Trial1	3	1	noBlindfold	clockwise	practice	Free	1	0.5	0	17.981	1.83237	-1.45195	-0.6806	1.49613714447622	0.736814	-3.96306	-1.193859
Trial1	3	1	noBlindfold	clockwise	practice	Free	1	0.5	0	18.00101	1.83606	-1.45199	-0.68808	1.50283414639691	0.662325	-3.93767	-1.257757
Trial1	3	1	noBlindfold	clockwise	practice	Free	1	0.5	0	18.021	1.83996	-1.452	-0.69561	1.50975703961187	0.520199	-4.073087	-1.444835
Trial1	3	1	noBlindfold	clockwise	practice	Free	1	0.5	0	18.041	1.84373	-1.45205	-0.71154	1.5204932452172	0.382061	-4.178882	-1.360836
Trial1	3	1	noBlindfold	clockwise	practice	Free	1	0.5	0	18.061	1.85102	-1.45204	-0.72002	1.53090946082653	0.3934	-4.064624	-1.366422
Trial1	3	1	noBlindfold	clockwise	practice	Free	1	0.5	0	18.08101	1.85464	-1.45203	-0.7282699	1.53799435835696	0.551943	-4.280445	-1.388057
Trial1	3	1	noBlindfold	clockwise	practice	Free	1	0.5	0	18.101	1.85819	-1.45208	-0.73715	1.54533827380575	0.521428	-4.187346	-1.226532
Trial1	3	1	noBlindfold	clockwise	practice	Free	1	0.5	0	18.121	1.86166	-1.45209	-0.74573	1.55249195224867	0.402314	-4.191578	-1.028456
Trial1	3	1	noBlindfold	clockwise	practice	Free	1	0.5	0	18.14101	1.86531	-1.4521	-0.7622	1.56365611051816	0.264673	-4.225432	-0.813735
Trial1	3	1	noBlindfold	clockwise	practice	Free	1	0.5	0	18.161	1.87199	-1.45206	-0.76952	1.5730599365204	0.18314	-4.140796	-0.417934
Trial1	3	1	noBlindfold	clockwise	practice	Free	1	0.5	0	18.181	1.87492	-1.45205	-0.776	1.57879101561265	0.065183	-4.05616	0.04194
Trial1	3	1	noBlindfold	clockwise	practice	Free	1	0.5	0	18.201	1.87758	-1.45202	-0.78102	1.58357780816824	-0.0035618	-3.967292	0.320969
Trial1	3	1	noBlindfold	clockwise	practice	Free	1	0.5	0	18.22101	1.87972	-1.45199	-0.78487	1.58733996498898	-0.033072	-3.979988	0.363241
Trial1	3	1	noBlindfold	clockwise	practice	Free	1	0.5	0	18.241	1.88149	-1.45202	-0.78886	1.59085346097921	-0.104471	-4.085783	0.304142
Trial1	3	1	noBlindfold	clockwise	practice	Free	1	0.5	0	18.261	1.88326	-1.45204	-0.7894	1.59265834085145	-0.112942	-4.073087	-0.088755
Trial1	3	1	noBlindfold	clockwise	practice	Free	1	0.5	0	18.28101	1.88342	-1.45203	-0.78942	1.59280721378835	-0.136716	-4.060392	-0.162514
Trial1	3	1	noBlindfold	clockwise	practice	Free	1	0.5	0	18.30101	1.88341	-1.45204	-0.78942	1.59279862011892	-0.240775	-4.073087	-0.086732
Trial1	3	1	noBlindfold	clockwise	practice	Free	1	0.5	0	18.321	1.88339	-1.45202	-0.78943	1.59278608520324	-0.319793	-3.886888	-0.034551
Trial1	3	1	noBlindfold	clockwise	practice	Free	1	0.5	0	18.341	1.88337	-1.45196	-0.78942	1.59276372790538	-0.431045	-3.789557	0.017404
Trial1	3	1	noBlindfold	clockwise	practice	Free	1	0.5	0	18.36101	1.88331	-1.45189	-0.78941	1.59270668573235	-0.582775	-3.781093	0.132126
Trial1	3	1	noBlindfold	clockwise	practice	Free	1	0.5	0	18.381	1.88328	-1.45188	-0.7894	1.59267573492714	-0.550135	-3.781093	0.178472
Trial1	3	1	noBlindfold	clockwise	practice	Free	1	0.5	0	18.401	1.88325	-1.45189	-0.78939	1.59264468060943	-0.441792	-3.84457	0.12908
Trial1	3	1	noBlindfold	clockwise	practice	Free	1	0.5	0	18.42101	1.88323	-1.45192	-0.78939	1.59262739010809	-0.293971	-4.001147	0.107327
Trial1	3	1	noBlindfold	clockwise	practice	Free	1	0.5	0	18.44101	1.88322	-1.45198	-0.7894	1.59262355288567	-0.151336	-4.140796	-0.040575
Trial1	3	1	noBlindfold	clockwise	practice	Free	1	0.5	0	18.461	1.88321	-1.45206	-0.78941	1.59261981931617	-0.085047	-4.098478	-0.096258
Trial1	3	1	noBlindfold	clockwise	practice	Free	1	0.5	0	18.481	1.88321	-1.45205	-0.78943	1.59262974622519	-0.098545	-4.05616	-0.230709
Trial1	3	1	noBlindfold	clockwise	practice	Free	1	0.5	0	18.50101	1.8832	-1.45204	-0.78946	1.59263591062457	-0.048377	-4.098478	-0.478218
Trial1	3	1	noBlindfold	clockwise	practice	Free	1	0.5	0	18.521	1.8832	-1.45205	-0.78951	1.59266070002759	0.0024149	-4.204273	-0.777911
Trial1	3	1	noBlindfold	clockwise	practice	Free	1	0.5	0	18.541	1.8832	-1.45209	-0.7896299	1.59272015214618	0.032237	-4.26775	-0.935262
Trial1	3	1	noBlindfold	clockwise	practice	Free	1	0.5	0	18.561	1.8832	-1.45215	-0.78971	1.59275983993	0.060279	-4.284677	-1.118068
Trial1	3	1	noBlindfold	clockwise	practice	Free	1	0.5	0	18.58101	1.88321	-1.45215	-0.78985	1.59283795962568	0.106054	-4.271982	-1.135207
Trial1	3	1	noBlindfold	clockwise	practice	Free	1	0.5	0	18.601	1.88323	-1.45213	-0.79001	1.59293481904723	0.139805	-4.187346	-1.105932
Trial1	3	1	noBlindfold	clockwise	practice	Free	1	0.5	0	18.621	1.88324	-1.4521	-0.79009	1.59298305306009	0.052504	-4.170419	-0.981859
Trial1	3	1	noBlindfold	clockwise	practice	Free	1	0.5	0	18.64101	1.88325	-1.45209	-0.79018	1.59303638968561	-0.044483	-4.170419	-0.873713
Trial1	3	1	noBlindfold	clockwise	practice	Free	1	0.5	0	18.661	1.88323	-1.45205	-0.79021	1.59303400465823	-0.280489	-4.090014	-0.721191
Trial1	3	1	noBlindfold	clockwise	practice	Free	1	0.5	0	18.681	1.88321	-1.45205	-0.79025	1.59303635122475	-0.370952	-4.111173	-0.611126
Trial1	3	1	noBlindfold	clockwise	practice	Free	1	0.5	0	18.701	1.88319	-1.45205	-0.79028	1.59303386451224	-0.429378	-4.018074	-0.583597
Trial1	3	1	noBlindfold	clockwise	practice	Free	1	0.5	0	18.72101	1.88316	-1.45202	-0.79031	1.59302272856677	-0.53794	-3.886888	-0.60153
Trial1	3	1	noBlindfold	clockwise	practice	Free	1	0.5	0	18.741	1.88313	-1.45196	-0.79044	1.59306124678158	-0.65343	-3.72608	-0.558264
Trial1	3	1	noBlindfold	clockwise	practice	Free	1	0.5	0	18.761	1.88295	-1.45185	-0.79071	1.59303896677943	-1.041852	-3.620285	-0.7397
Trial1	3	1	noBlindfold	clockwise	practice	Free	1	0.5	0	18.78101	1.88253	-1.4518	-0.79124	1.59293751424983	-1.280986	-3.493331	-0.810053
Trial1	3	1	noBlindfold	clockwise	practice	Free	1	0.5	0	18.80101	1.88167	-1.45175	-0.79213	1.59263363971298	-1.46779	-3.370608	-0.852709
Trial1	3	1	noBlindfold	clockwise	practice	Free	1	0.5	0	18.821	1.88013	-1.45168	-0.79359	1.59202514575593	-1.6554	-3.226727	-1.019037
Trial1	3	1	noBlindfold	clockwise	practice	Free	1	0.5	0	18.841	1.87772	-1.45161	-0.79844	1.59236274865472	-1.634195	-3.142091	-1.137173
Trial1	3	1	noBlindfold	clockwise	practice	Free	1	0.5	0	18.86101	1.87031	-1.45154	-0.80186	1.58768044571106	-1.833569	-2.993978	-1.121024
Trial1	3	1	noBlindfold	clockwise	practice	Free	1	0.5	0	18.881	1.86507	-1.45151	-0.80571	1.58511346521427	-1.841434	-3.108237	-1.194288
Trial1	3	1	noBlindfold	clockwise	practice	Free	1	0.5	0	18.901	1.85918	-1.45153	-0.81046	1.58247134758531	-1.934064	-3.226727	-1.190571
Trial1	3	1	noBlindfold	clockwise	practice	Free	1	0.5	0	18.92101	1.85166	-1.45157	-0.81567	1.57870271579246	-1.918582	-3.074382	-1.119318
Trial1	3	1	noBlindfold	clockwise	practice	Free	1	0.5	0	18.94101	1.84382	-1.45153	-0.8279901	1.57842325730823	-1.750047	-2.795084	-1.141127
Trial1	3	1	noBlindfold	clockwise	practice	Free	1	0.5	0	18.961	1.82486	-1.45134	-0.83472	1.56588999050458	-1.472195	-2.579262	-0.885697
Trial1	3	1	noBlindfold	clockwise	practice	Free	1	0.5	0	18.981	1.81449	-1.45128	-0.84165	1.56085188106192	-1.408177	-2.338049	-0.663735
Trial1	3	1	noBlindfold	clockwise	practice	Free	1	0.5	0	19.00101	1.80352	-1.45119	-0.84911	1.55568380514442	-1.344668	-2.321122	-0.555641
Trial1	3	1	noBlindfold	clockwise	practice	Free	1	0.5	0	19.021	1.79159	-1.45115	-0.85595	1.54946928441681	-1.390546	-2.219559	-0.451877
Trial1	3	1	noBlindfold	clockwise	practice	Free	1	0.5	0	19.041	1.77942	-1.45111	-0.87045	1.54744903468795	-1.263899	-2.139155	-0.533213
Trial1	3	1	noBlindfold	clockwise	practice	Free	1	0.5	0	19.061	1.75276	-1.45101	-0.87752	1.52952565855794	-1.155454	-1.851392	-0.313425
Trial1	3	1	noBlindfold	clockwise	practice	Free	1	0.5	0	19.08101	1.73914	-1.45095	-0.8844301	1.52239434379492	-1.117939	-1.881015	-0.171433
Trial1	3	1	noBlindfold	clockwise	practice	Free	1	0.5	0	19.101	1.72554	-1.45094	-0.8913	1.51537586703667	-1.09098	-1.902174	-0.058292
Trial1	3	1	noBlindfold	clockwise	practice	Free	1	0.5	0	19.121	1.71069	-1.45095	-0.89772	1.50720651849882	-1.184643	-1.910637	-0.122383
Trial1	3	1	noBlindfold	clockwise	practice	Free	1	0.5	0	19.14101	1.69584	-1.45098	-0.91006	1.50274511628225	-1.264439	-2.003737	-0.057114
Trial1	3	1	noBlindfold	clockwise	practice	Free	1	0.5	0	19.161	1.66423	-1.45096	-0.91571	1.4812008818907	-1.339367	-1.82177	0.068866
Trial1	3	1	noBlindfold	clockwise	practice	Free	1	0.5	0	19.181	1.64744	-1.45091	-0.92119	1.47146518374549	-1.180406	-1.724438	0.096907
Trial1	3	1	noBlindfold	clockwise	practice	Free	1	0.5	0	19.201	1.63068	-1.45088	-0.92624	1.46162846538433	-1.099746	-1.741365	0.264223
Trial1	3	1	noBlindfold	clockwise	practice	Free	1	0.5	0	19.22101	1.61297	-1.45085	-0.93051	1.45070702954519	-1.359163	-1.703279	0.362964
Trial1	3	1	noBlindfold	clockwise	practice	Free	1	0.5	0	19.241	1.59589	-1.45085	-0.93777	1.44235478287066	-1.325255	-1.68212	0.410233
Trial1	3	1	noBlindfold	clockwise	practice	Free	1	0.5	0	19.261	1.55859	-1.45085	-0.94054	1.41606075439275	-1.401955	-1.567862	0.47511
Trial1	3	1	noBlindfold	clockwise	practice	Free	1	0.5	0	19.28101	1.5388	-1.45079	-0.94327	1.40316206740948	-1.230554	-1.550934	-0.021045
Trial1	3	1	noBlindfold	clockwise	practice	Free	1	0.5	0	19.30101	1.51977	-1.45081	-0.94575	1.39081773257405	-1.091899	-1.889478	0.077137
Trial1	3	1	noBlindfold	clockwise	practice	Free	1	0.5	0	19.321	1.49926	-1.45088	-0.94782	1.37727391994729	-1.190361	-1.597484	0.411262
Trial1	3	1	noBlindfold	clockwise	practice	Free	1	0.5	0	19.341	1.47907	-1.45081	-0.95099	1.36490300657832	-1.179595	-1.428212	0.390813
Trial1	3	1	noBlindfold	clockwise	practice	Free	1	0.5	0	19.36101	1.43696	-1.45076	-0.95241	1.33603102372792	-1.204636	-1.589021	-0.019755
Trial1	3	1	noBlindfold	clockwise	practice	Free	1	0.5	0	19.381	1.41502	-1.45078	-0.95377	1.32171810859726	-1.283521	-1.487457	-0.075021
Trial1	3	1	noBlindfold	clockwise	practice	Free	1	0.5	0	19.401	1.39331	-1.45076	-0.95532	1.30791397725093	-1.249788	-1.462067	-0.150035
Trial1	3	1	noBlindfold	clockwise	practice	Free	1	0.5	0	19.42101	1.37117	-1.45073	-0.957	1.29413534003352	-1.146207	-1.428212	-0.236839
Trial1	3	1	noBlindfold	clockwise	practice	Free	1	0.5	0	19.44101	1.34869	-1.45071	-0.96095	1.28206844779266	-1.064316	-1.411285	-0.172628
Trial1	3	1	noBlindfold	clockwise	practice	Free	1	0.5	0	19.461	1.30164	-1.45067	-0.96332	1.25324067862111	-0.896566	-1.271636	-0.362329
Trial1	3	1	noBlindfold	clockwise	practice	Free	1	0.5	0	19.481	1.27928	-1.45065	-0.96583	1.2410096958226	-0.840338	-1.271636	-0.425674
Trial1	3	1	noBlindfold	clockwise	practice	Free	1	0.5	0	19.50101	1.25615	-1.45064	-0.9687	1.22887855680962	-0.779687	-1.318185	-0.41593
Trial1	3	1	noBlindfold	clockwise	practice	Free	1	0.5	0	19.521	1.233	-1.45064	-0.97188	1.21730843646526	-0.857766	-1.229318	-0.311691
Trial1	3	1	noBlindfold	clockwise	practice	Free	1	0.5	0	19.541	1.20906	-1.45062	-0.9784001	1.20831818985649	-0.91916	-1.136218	-0.221155
Trial1	3	1	noBlindfold	clockwise	practice	Free	1	0.5	0	19.561	1.16074	-1.45057	-0.98155	1.18322344933546	-0.813481	-1.089668	-0.018301
Trial1	3	1	noBlindfold	clockwise	practice	Free	1	0.5	0	19.58101	1.13716	-1.45054	-0.98462	1.17279550180326	-0.694268	-1.038887	-0.00043474
Trial1	3	1	noBlindfold	clockwise	practice	Free	1	0.5	0	19.601	1.11435	-1.45053	-0.98763	1.16311604736034	-0.527896	-1.161609	-0.063571
Trial1	3	1	noBlindfold	clockwise	practice	Free	1	0.5	0	19.621	1.09096	-1.45056	-0.99063	1.15350839167671	-0.564931	-1.203927	0.041338
Trial1	3	1	noBlindfold	clockwise	practice	Free	1	0.5	0	19.64101	1.06701	-1.45059	-0.99605	1.14613087999118	-0.6641	-1.127754	0.045021
Trial1	3	1	noBlindfold	clockwise	practice	Free	1	0.5	0	19.661	1.01997	-1.45056	-0.9982901	1.12558958348795	-0.70268	-1.081205	0.285586
Trial1	3	1	noBlindfold	clockwise	practice	Free	1	0.5	0	19.681	0.99684	-1.45053	-1.00015	1.11675867528026	-0.607196	-1.051582	0.38188
Trial1	3	1	noBlindfold	clockwise	practice	Free	1	0.5	0	19.701	0.97381	-1.45052	-1.00167	1.10807884516274	-0.534906	-1.131986	0.313226
Trial1	3	1	noBlindfold	clockwise	practice	Free	1	0.5	0	19.72101	0.95097	-1.45054	-1.00276	1.09950064065582	-0.424718	-1.115059	0.38455
Trial1	3	1	noBlindfold	clockwise	practice	Free	1	0.5	0	19.741	0.92773	-1.45057	-1.00373	1.0910668875007	-0.480143	-1.225086	0.374105
Trial1	3	1	noBlindfold	clockwise	practice	Free	1	0.5	0	19.761	0.88206	-1.45064	-1.00377	1.0740223635544	-0.615384	-1.326649	0.296143
Trial1	3	1	noBlindfold	clockwise	practice	Free	1	0.5	0	19.78101	0.86077	-1.45064	-1.00347	1.06635215201572	-0.724253	-1.280099	0.352122
Trial1	3	1	noBlindfold	clockwise	practice	Free	1	0.5	0	19.80101	0.83816	-1.45061	-1.00269	1.05817735852454	-0.732844	-1.191231	0.547743
Trial1	3	1	noBlindfold	clockwise	practice	Free	1	0.5	0	19.821	0.81621	-1.45059	-1.0015	1.05023379175511	-0.559843	-1.178536	0.502285
Trial1	3	1	noBlindfold	clockwise	practice	Free	1	0.5	0	19.841	0.7943701	-1.4506	-0.99803	1.0405371805186	-0.468007	-1.368967	0.45675
Trial1	3	1	noBlindfold	clockwise	practice	Free	1	0.5	0	19.86101	0.75084	-1.45077	-0.99604	1.02713995317453	-0.536341	-1.686352	0.167084
Trial1	3	1	noBlindfold	clockwise	practice	Free	1	0.5	0	19.881	0.72983	-1.45087	-0.99403	1.020253621515	-0.597005	-1.927565	0.111555
Trial1	3	1	noBlindfold	clockwise	practice	Free	1	0.5	0	19.901	0.70906	-1.45095	-0.99198	1.01377033818621	-0.696581	-1.897942	0.039881
Trial1	3	1	noBlindfold	clockwise	practice	Free	1	0.5	0	19.92101	0.68788	-1.45095	-0.98999	1.00766020008345	-0.665217	-1.817538	0.133583
Trial1	3	1	noBlindfold	clockwise	practice	Free	1	0.5	0	19.94101	0.66754	-1.45089	-0.98585	0.999984964894026	-0.49537	-1.631339	0.046123
Trial1	3	1	noBlindfold	clockwise	practice	Free	1	0.5	0	19.961	0.62733	-1.45084	-0.98375	0.991956130366158	-0.232751	-1.745597	0.114488
Trial1	3	1	noBlindfold	clockwise	practice	Free	1	0.5	0	19.981	0.60829	-1.45088	-0.98162	0.98757509391473	-0.276408	-1.876783	0.056477
Trial1	3	1	noBlindfold	clockwise	practice	Free	1	0.5	0	20.00101	0.58921	-1.45093	-0.97957	0.983623848847173	-0.271384	-1.897942	0.04284
Trial1	3	1	noBlindfold	clockwise	practice	Free	1	0.5	0	20.021	0.57062	-1.45094	-0.9777	0.980247144731444	-0.496655	-1.927565	-0.027538
Trial1	3	1	noBlindfold	clockwise	practice	Free	1	0.5	0	20.041	0.55351	-1.45095	-0.97361	0.975079341380432	-0.318779	-1.842929	0.152069
Trial1	3	1	noBlindfold	clockwise	practice	Free	1	0.5	0	20.061	0.51938	-1.4509	-0.97145	0.971643263869161	-0.442564	-1.89371	0.270581
Trial1	3	1	noBlindfold	clockwise	practice	Free	1	0.5	0	20.08101	0.50245	-1.45093	-0.96934	0.969343062920995	-0.245323	-1.936028	0.020438
Trial1	3	1	noBlindfold	clockwise	practice	Free	1	0.5	0	20.101	0.48651	-1.451	-0.96738	0.967474100793187	-0.198599	-2.228022	-0.140256
Trial1	3	1	noBlindfold	clockwise	practice	Free	1	0.5	0	20.121	0.47057	-1.45108	-0.96573	0.966178337604834	-0.370284	-2.338049	-0.172074
Trial1	3	1	noBlindfold	clockwise	practice	Free	1	0.5	0	20.14101	0.45553	-1.45115	-0.96295	0.963976279576696	-0.612505	-2.299963	-0.093832
Trial1	3	1	noBlindfold	clockwise	practice	Free	1	0.5	0	20.161	0.42621	-1.45118	-0.96183	0.964656389091787	-0.482673	-2.376135	-0.168008
Trial1	3	1	noBlindfold	clockwise	practice	Free	1	0.5	0	20.181	0.41201	-1.45119	-0.96093	0.964950096220642	-0.42566	-2.380367	-0.15519
Trial1	3	1	noBlindfold	clockwise	practice	Free	1	0.5	0	20.201	0.39868	-1.45119	-0.96016	0.96549100767851	-0.381278	-2.367672	-0.076095
Trial1	3	1	noBlindfold	clockwise	practice	Free	1	0.5	0	20.22101	0.38575	-1.45117	-0.95949	0.96626814388477	-0.41029	-2.249181	-0.034893
Trial1	3	1	noBlindfold	clockwise	practice	Free	1	0.5	0	20.241	0.37318	-1.45113	-0.95848	0.966833610715407	-0.485747	-2.181473	-0.122302
Trial1	3	1	noBlindfold	clockwise	practice	Free	1	0.5	0	20.261	0.34847	-1.4511	-0.95812	0.970028484866165	-0.55067	-2.173009	-0.077538
Trial1	3	1	noBlindfold	clockwise	practice	Free	1	0.5	0	20.28101	0.33664	-1.45109	-0.95786	0.971690411417808	-0.693645	-2.189936	-0.070833
Trial1	3	1	noBlindfold	clockwise	practice	Free	1	0.5	0	20.30101	0.32494	-1.45109	-0.95765	0.973519146296952	-0.642957	-2.101068	-0.01789
Trial1	3	1	noBlindfold	clockwise	practice	Free	1	0.5	0	20.321	0.31294	-1.45107	-0.95755	0.975650315970919	-0.802949	-2.15185	-0.119632
Trial1	3	1	noBlindfold	clockwise	practice	Free	1	0.5	0	20.341	0.30128	-1.45107	-0.95748	0.977884255746615	-0.857484	-2.177241	0.0055565
Trial1	3	1	noBlindfold	clockwise	practice	Free	1	0.5	0	20.36101	0.27793	-1.45109	-0.95759	0.983002373356689	-0.878304	-2.211095	-0.139506
Trial1	3	1	noBlindfold	clockwise	practice	Free	1	0.5	0	20.381	0.26547	-1.45111	-0.95779	0.986086222746915	-0.856635	-2.278804	-0.128691
Trial1	3	1	noBlindfold	clockwise	practice	Free	1	0.5	0	20.401	0.2537	-1.45114	-0.95814	0.989290589830707	-0.841679	-2.346513	-0.177124
Trial1	3	1	noBlindfold	clockwise	practice	Free	1	0.5	0	20.42101	0.2419	-1.45118	-0.95864	0.992777025108264	-0.880268	-2.443844	-0.227389
Trial1	3	1	noBlindfold	clockwise	practice	Free	1	0.5	0	20.44101	0.2301	-1.45122	-0.96026	0.997469467692052	-0.901647	-2.494626	-0.264359
Trial1	3	1	noBlindfold	clockwise	practice	Free	1	0.5	0	20.461	0.20595	-1.45125	-0.96128	1.00524853798645	-0.920496	-2.511553	-0.257356
Trial1	3	1	noBlindfold	clockwise	practice	Free	1	0.5	0	20.481	0.19393	-1.45126	-0.96223	1.00973528930988	-1.094923	-2.507321	0.079751
Trial1	3	1	noBlindfold	clockwise	practice	Free	1	0.5	0	20.50101	0.18173	-1.45124	-0.96314	1.01436407270309	-1.137417	-2.308427	0.008047
Trial1	3	1	noBlindfold	clockwise	practice	Free	1	0.5	0	20.521	0.16891	-1.45119	-0.96412	1.01938609633972	-1.123546	-2.422685	-0.194343
Trial1	3	1	noBlindfold	clockwise	practice	Free	1	0.5	0	20.541	0.15623	-1.45122	-0.96639	1.02571315174015	-1.028602	-2.579262	-0.274142
Trial1	3	1	noBlindfold	clockwise	practice	Free	1	0.5	0	20.561	0.12978	-1.45132	-0.9674	1.03582123956962	-1.016494	-2.536944	-0.017871
Trial1	3	1	noBlindfold	clockwise	practice	Free	1	0.5	0	20.58101	0.11686	-1.4513	-0.9684	1.04143882240329	-0.9217	-2.583494	-0.060496
Trial1	3	1	noBlindfold	clockwise	practice	Free	1	0.5	0	20.601	0.10395	-1.45131	-0.96931	1.04709959945557	-0.938007	-2.773925	0.067553
Trial1	3	1	noBlindfold	clockwise	practice	Free	1	0.5	0	20.621	0.09108	-1.45136	-0.97011	1.05277204316746	-0.853019	-2.748534	0.069764
Trial1	3	1	noBlindfold	clockwise	practice	Free	1	0.5	0	20.64101	0.077885	-1.4514	-0.97147	1.05921434532193	-0.86577	-2.934733	0.033283
Trial1	3	1	noBlindfold	clockwise	practice	Free	1	0.5	0	20.661	0.052688	-1.4515	-0.9719599	1.06995054306054	-0.786282	-2.989746	0.137838
Trial1	3	1	noBlindfold	clockwise	practice	Free	1	0.5	0	20.681	0.040058	-1.4515	-0.9722	1.07550897333861	-0.701901	-3.002442	0.21527
Trial1	3	1	noBlindfold	clockwise	practice	Free	1	0.5	0	20.701	0.028069	-1.4515	-0.97218	1.08067240077212	-0.590513	-3.074382	0.279842
Trial1	3	1	noBlindfold	clockwise	practice	Free	1	0.5	0	20.72101	0.01644	-1.45155	-0.97186	1.08551467811543	-0.625772	-3.222495	0.335246
Trial1	3	1	noBlindfold	clockwise	practice	Free	1	0.5	0	20.741	0.0048432	-1.4516	-0.97021	1.08926012320598	-0.740965	-3.201336	0.424314
Trial1	3	1	noBlindfold	clockwise	practice	Free	1	0.5	0	20.761	-0.016969	-1.45159	-0.96914	1.09840305552599	-1.012033	-3.137859	0.065956
Trial1	3	1	noBlindfold	clockwise	practice	Free	1	0.5	0	20.78101	-0.028088	-1.45162	-0.96808	1.10274924918903	-0.79339	-3.590662	0.154942
Trial1	3	1	noBlindfold	clockwise	practice	Free	1	0.5	0	20.80101	-0.03862	-1.45174	-0.9667801	1.10669562397655	-0.623169	-3.573735	0.331416
Trial1	3	1	noBlindfold	clockwise	practice	Free	1	0.5	0	20.821	-0.048659	-1.45178	-0.96538	1.11039869792727	-0.378086	-3.497562	0.301073
[truncated: 14,854 more rows]
