# Supplementary material for: Assessing kinesthetic proprioceptive function of the upper limb: a novel dynamic movement reproduction task using a robotic arm
Source: PeerJ. 2021 May 3;9:e11301. doi: 10.7717/peerj.11301 (PMC8101453; doi:10.7717/peerj.11301)
Supplement: Supplemental Information 3 [file peerj-09-11301-s003.zip › DMR raw data_Study 2_part 2/HMData_PP043_2019-10-30-15-00-30.txt]

Trial1	2	1	noBlindfold	counterclockwise	practice	Guided	1	0.5	-0.25	0	0.44958	-1.45021	-1.05053	0.802116194688119	0.212195	-0.717259	-1.123741
Trial1	2	1	noBlindfold	counterclockwise	practice	Guided	1	0.5	-0.25	0.0004272461	0.44967	-1.4503	-1.05053	0.802110542241348	0.40186	-1.030412	-1.162195
Trial1	2	1	noBlindfold	counterclockwise	practice	Guided	1	0.5	-0.25	0.02043152	0.44967	-1.4503	-1.05059	0.802170505339587	0.40186	-1.030412	-1.162195
Trial1	2	1	noBlindfold	counterclockwise	practice	Guided	1	0.5	-0.25	0.04043579	0.45012	-1.45054	-1.05064	0.802192248134895	0.761271	-1.280088	-1.345536
Trial1	2	1	noBlindfold	counterclockwise	practice	Guided	1	0.5	-0.25	0.06044006	0.45064	-1.45062	-1.05068	0.802199942630279	1.022421	-1.335101	-1.38357
Trial1	2	1	noBlindfold	counterclockwise	practice	Guided	1	0.5	-0.25	0.08042908	0.45159	-1.45067	-1.0507	0.802162157921139	1.114624	-1.343565	-1.428073
Trial1	2	1	noBlindfold	counterclockwise	practice	Guided	1	0.5	-0.25	0.1004333	0.45308	-1.4507	-1.05066	0.802033630718889	1.208626	-1.504373	-1.358692
Trial1	2	1	noBlindfold	counterclockwise	practice	Guided	1	0.5	-0.25	0.1204376	0.45524	-1.45073	-1.05041	0.801660574282047	1.265923	-1.521301	-1.064276
Trial1	2	1	noBlindfold	counterclockwise	practice	Guided	1	0.5	-0.25	0.1404266	0.46602	-1.45071	-1.05028	0.801001167476639	1.300984	-1.267393	-0.58372
Trial1	2	1	noBlindfold	counterclockwise	practice	Guided	1	0.5	-0.25	0.1604309	0.46602	-1.45066	-1.05018	0.800901121828442	1.27281	-1.212379	-0.329538
Trial1	2	1	noBlindfold	counterclockwise	practice	Guided	1	0.5	-0.25	0.1804352	0.47129	-1.45062	-1.05014	0.800654812536404	1.279133	-1.297015	-0.286004
Trial1	2	1	noBlindfold	counterclockwise	practice	Guided	1	0.5	-0.25	0.2004395	0.47698	-1.45064	-1.05007	0.800401150955314	1.218656	-1.40281	-0.112178
Trial1	2	1	noBlindfold	counterclockwise	practice	Guided	1	0.5	-0.25	0.2204285	0.4839	-1.45069	-1.0501	0.800262057496156	1.114071	-1.377419	-0.080258
Trial1	2	1	noBlindfold	counterclockwise	practice	Guided	1	0.5	-0.25	0.2404327	0.49824	-1.45072	-1.05008	0.800081877566882	0.927475	-1.699036	-0.126045
Trial1	2	1	noBlindfold	counterclockwise	practice	Guided	1	0.5	-0.25	0.260437	0.50627	-1.45082	-1.05006	0.80008460207239	0.984442	-1.7075	-0.132128
Trial1	2	1	noBlindfold	counterclockwise	practice	Guided	1	0.5	-0.25	0.280426	0.51439	-1.45083	-1.05001	0.80013937373232	1.010784	-1.491678	-0.061688
Trial1	2	1	noBlindfold	counterclockwise	practice	Guided	1	0.5	-0.25	0.3004303	0.5229	-1.45077	-1.04992	0.800247803534557	1.105713	-1.440896	0.165543
Trial1	2	1	noBlindfold	counterclockwise	practice	Guided	1	0.5	-0.25	0.3204346	0.53191	-1.45072	-1.04975	0.800386321381717	1.214291	-1.352029	0.322532
Trial1	2	1	noBlindfold	counterclockwise	practice	Guided	1	0.5	-0.25	0.3404388	0.55282	-1.45057	-1.04966	0.801402532275234	1.551615	-0.962703	0.680971
Trial1	2	1	noBlindfold	counterclockwise	practice	Guided	1	0.5	-0.25	0.3604279	0.56381	-1.4505	-1.04951	0.802052341466782	1.767818	-1.034644	1.037789
Trial1	2	1	noBlindfold	counterclockwise	practice	Guided	1	0.5	-0.25	0.3804321	0.57623	-1.45049	-1.04951	0.803135888140615	2.006562	-0.886531	1.318134
Trial1	2	1	noBlindfold	counterclockwise	practice	Guided	1	0.5	-0.25	0.4004364	0.59035	-1.45044	-1.04922	0.804310680915016	2.225632	-0.789199	1.55906
Trial1	2	1	noBlindfold	counterclockwise	practice	Guided	1	0.5	-0.25	0.4204254	0.60498	-1.45042	-1.04902	0.805886990917506	2.282952	-0.86114	1.847147
Trial1	2	1	noBlindfold	counterclockwise	practice	Guided	1	0.5	-0.25	0.4404297	0.63977	-1.45042	-1.04895	0.811083772285067	2.136359	-0.878067	2.094626
Trial1	2	1	noBlindfold	counterclockwise	practice	Guided	1	0.5	-0.25	0.460434	0.6593699	-1.45044	-1.04886	0.814601863436194	1.869819	-0.928849	2.308235
Trial1	2	1	noBlindfold	counterclockwise	practice	Guided	1	0.5	-0.25	0.4804382	0.67937	-1.45046	-1.04873	0.818622777198548	1.761121	-0.924617	2.559389
Trial1	2	1	noBlindfold	counterclockwise	practice	Guided	1	0.5	-0.25	0.5004272	0.7007999	-1.45047	-1.04859	0.823448059753185	1.674901	-0.90769	2.798913
Trial1	2	1	noBlindfold	counterclockwise	practice	Guided	1	0.5	-0.25	0.5204315	0.72162	-1.45045	-1.0483	0.828491622870486	1.611025	-0.852676	3.127609
Trial1	2	1	noBlindfold	counterclockwise	practice	Guided	1	0.5	-0.25	0.5404358	0.76692	-1.45036	-1.04819	0.841637417801522	1.476581	-0.586073	3.619424
Trial1	2	1	noBlindfold	counterclockwise	practice	Guided	1	0.5	-0.25	0.5604401	0.79204	-1.45032	-1.04808	0.849834684235911	1.334906	-0.658013	3.855335
Trial1	2	1	noBlindfold	counterclockwise	practice	Guided	1	0.5	-0.25	0.5804291	0.81396	-1.45031	-1.04797	0.857512026126413	1.1891	-0.607232	4.047086
Trial1	2	1	noBlindfold	counterclockwise	practice	Guided	1	0.5	-0.25	0.6004333	0.83745	-1.45029	-1.04788	0.866305321819432	1.15058	-0.48023	4.22563
Trial1	2	1	noBlindfold	counterclockwise	practice	Guided	1	0.5	-0.25	0.6204376	0.86248	-1.45026	-1.04785	0.876331230445787	1.119746	-0.585969	4.324957
Trial1	2	1	noBlindfold	counterclockwise	practice	Guided	1	0.5	-0.25	0.6404266	0.90926	-1.45032	-1.04785	0.896693018815933	1.143595	-0.742546	4.275389
Trial1	2	1	noBlindfold	counterclockwise	practice	Guided	1	0.5	-0.25	0.6604309	0.93381	-1.45037	-1.04781	0.908125559795745	1.115725	-0.746778	4.41311
Trial1	2	1	noBlindfold	counterclockwise	practice	Guided	1	0.5	-0.25	0.6804352	0.95765	-1.45039	-1.04778	0.919726326220337	1.149933	-0.797559	4.485678
Trial1	2	1	noBlindfold	counterclockwise	practice	Guided	1	0.5	-0.25	0.7004395	0.98148	-1.4504	-1.04776	0.93179612893352	1.096704	-0.763705	4.540565
Trial1	2	1	noBlindfold	counterclockwise	practice	Guided	1	0.5	-0.25	0.7204285	1.00604	-1.45037	-1.04775	0.944712397934086	1.066284	-0.746778	4.494901
Trial1	2	1	noBlindfold	counterclockwise	practice	Guided	1	0.5	-0.25	0.7404327	1.05366	-1.45039	-1.04775	0.971053289432421	0.860575	-0.759473	4.501669
Trial1	2	1	noBlindfold	counterclockwise	practice	Guided	1	0.5	-0.25	0.760437	1.07793	-1.45039	-1.04775	0.985092945260294	0.804578	-0.674837	4.447341
Trial1	2	1	noBlindfold	counterclockwise	practice	Guided	1	0.5	-0.25	0.780426	1.10189	-1.45038	-1.0477	0.999298108206262	0.632208	-0.928745	4.6548
Trial1	2	1	noBlindfold	counterclockwise	practice	Guided	1	0.5	-0.25	0.8004303	1.12402	-1.45042	-1.04768	1.01276569393617	0.720318	-0.708691	4.605105
Trial1	2	1	noBlindfold	counterclockwise	practice	Guided	1	0.5	-0.25	0.8204346	1.14712	-1.45039	-1.04769	1.02716779701331	0.749851	-0.717155	4.640111
Trial1	2	1	noBlindfold	counterclockwise	practice	Guided	1	0.5	-0.25	0.8404388	1.19166	-1.45038	-1.0477	1.05580244156534	0.760069	-0.763705	4.548935
Trial1	2	1	noBlindfold	counterclockwise	practice	Guided	1	0.5	-0.25	0.8604279	1.21313	-1.45041	-1.04771	1.0699980067833	0.640143	-0.877963	4.592539
Trial1	2	1	noBlindfold	counterclockwise	practice	Guided	1	0.5	-0.25	0.8804321	1.2342	-1.45043	-1.04775	1.08418388547974	0.603942	-0.674837	4.466735
Trial1	2	1	noBlindfold	counterclockwise	practice	Guided	1	0.5	-0.25	0.9004364	1.25481	-1.45037	-1.04776	1.0982527634761	0.485127	-0.717155	4.432372
Trial1	2	1	noBlindfold	counterclockwise	practice	Guided	1	0.5	-0.25	0.9204254	1.27552	-1.45036	-1.04725	1.11222255796149	0.417922	-0.763705	4.458144
Trial1	2	1	noBlindfold	counterclockwise	practice	Guided	1	0.5	-0.25	0.9404297	1.30638	-1.45036	-1.04489	1.13229799713673	1.276054	-0.543651	3.311352
Trial1	2	1	noBlindfold	counterclockwise	practice	Guided	1	0.5	-0.25	0.960434	1.30423	-1.45039	-1.0407	1.12782635060962	4.264969	-1.140335	2.816853
Trial1	2	1	noBlindfold	counterclockwise	practice	Guided	1	0.5	-0.25	0.9804382	1.3025	-1.45063	-1.03501	1.12260720393323	5.130392	-2.42257	2.493712
Trial1	2	1	noBlindfold	counterclockwise	practice	Guided	1	0.5	-0.25	1.000427	1.30221	-1.45109	-1.02849	1.11784947081231	3.845714	-2.964241	2.025645
Trial1	2	1	noBlindfold	counterclockwise	practice	Guided	1	0.5	-0.25	1.020432	1.30185	-1.45138	-1.01514	1.10833320089754	1.831269	-2.591842	1.294591
Trial1	2	1	noBlindfold	counterclockwise	practice	Guided	1	0.5	-0.25	1.040436	1.30021	-1.45112	-1.00726	1.10171625073798	-0.196397	-1.508502	1.466546
Trial1	2	1	noBlindfold	counterclockwise	practice	Guided	1	0.5	-0.25	1.06044	1.2997	-1.4508	-0.99801	1.09500641758166	0.262822	-1.131871	2.235017
Trial1	2	1	noBlindfold	counterclockwise	practice	Guided	1	0.5	-0.25	1.080429	1.30006	-1.45058	-0.98659	1.08750215022734	1.013641	-1.309607	2.989679
Trial1	2	1	noBlindfold	counterclockwise	practice	Guided	1	0.5	-0.25	1.100433	1.30056	-1.45056	-0.9726	1.07844658905011	1.941516	-1.110712	3.154271
Trial1	2	1	noBlindfold	counterclockwise	practice	Guided	1	0.5	-0.25	1.120438	1.30097	-1.45056	-0.94062	1.05759588527974	2.265215	-1.631224	2.740595
Trial1	2	1	noBlindfold	counterclockwise	practice	Guided	1	0.5	-0.25	1.140427	1.30103	-1.45106	-0.92237	1.04581574085998	1.381867	-2.329471	2.232153
Trial1	2	1	noBlindfold	counterclockwise	practice	Guided	1	0.5	-0.25	1.160431	1.30073	-1.45114	-0.90333	1.03344499832951	0.703276	-2.168662	2.490196
Trial1	2	1	noBlindfold	counterclockwise	practice	Guided	1	0.5	-0.25	1.180435	1.30042	-1.45111	-0.88267	1.02026641623407	0.453014	-2.033245	2.755644
Trial1	2	1	noBlindfold	counterclockwise	practice	Guided	1	0.5	-0.25	1.200439	1.30022	-1.45103	-0.86005	1.00623709867309	0.282568	-2.062867	3.027467
Trial1	2	1	noBlindfold	counterclockwise	practice	Guided	1	0.5	-0.25	1.220428	1.30017	-1.45099	-0.8335	0.990325311590851	0.419382	-1.8809	3.51553
Trial1	2	1	noBlindfold	counterclockwise	practice	Guided	1	0.5	-0.25	1.240433	1.30021	-1.45095	-0.77522	0.957179256661374	0.568216	-1.694701	4.006321
Trial1	2	1	noBlindfold	counterclockwise	practice	Guided	1	0.5	-0.25	1.260437	1.30023	-1.45082	-0.7408201	0.938761107322533	0.322918	-1.546588	4.118968
Trial1	2	1	noBlindfold	counterclockwise	practice	Guided	1	0.5	-0.25	1.280426	1.30015	-1.45081	-0.70485	0.92039590411236	0.030669	-1.808959	3.981719
Trial1	2	1	noBlindfold	counterclockwise	practice	Guided	1	0.5	-0.25	1.30043	1.29992	-1.45087	-0.6679	0.902503367751094	-0.1046	-2.007854	3.431501
Trial1	2	1	noBlindfold	counterclockwise	practice	Guided	1	0.5	-0.25	1.320435	1.29992	-1.45094	-0.62543	0.883639984857459	-0.235671	-2.117881	3.363783
Trial1	2	1	noBlindfold	counterclockwise	practice	Guided	1	0.5	-0.25	1.340439	1.29989	-1.45105	-0.54077	0.851100033964471	0.0166	-2.359093	3.56033
Trial1	2	1	noBlindfold	counterclockwise	practice	Guided	1	0.5	-0.25	1.360428	1.30006	-1.45108	-0.49368	0.836346818150183	0.265043	-2.071331	3.314888
Trial1	2	1	noBlindfold	counterclockwise	practice	Guided	1	0.5	-0.25	1.380432	1.30013	-1.45114	-0.44646	0.823895961649239	0.24796	-2.77381	3.218542
Trial1	2	1	noBlindfold	counterclockwise	practice	Guided	1	0.5	-0.25	1.400436	1.30011	-1.45126	-0.39806	0.81369401219698	0.107293	-2.460657	2.745866
Trial1	2	1	noBlindfold	counterclockwise	practice	Guided	1	0.5	-0.25	1.420425	1.30004	-1.45133	-0.29682	0.801408836492267	-0.178791	-3.239308	2.950189
Trial1	2	1	noBlindfold	counterclockwise	practice	Guided	1	0.5	-0.25	1.44043	1.29989	-1.45161	-0.24271	0.799923260341819	-0.172423	-3.387421	2.807025
Trial1	2	1	noBlindfold	counterclockwise	practice	Guided	1	0.5	-0.25	1.460434	1.29989	-1.45166	-0.19124	0.802045395297594	-0.050033	-2.934618	2.129623
Trial1	2	1	noBlindfold	counterclockwise	practice	Guided	1	0.5	-0.25	1.480438	1.29993	-1.45161	-0.14102	0.807319514422229	0.026399	-3.518607	2.180671
Trial1	2	1	noBlindfold	counterclockwise	practice	Guided	1	0.5	-0.25	1.500427	1.29996	-1.45172	-0.089286	0.815944249976956	-0.159443	-3.548229	1.622728
Trial1	2	1	noBlindfold	counterclockwise	practice	Guided	1	0.5	-0.25	1.520432	1.29995	-1.45183	0.014451	0.842528539076166	-0.083156	-3.891005	1.656498
Trial1	2	1	noBlindfold	counterclockwise	practice	Guided	1	0.5	-0.25	1.540436	1.29994	-1.45211	0.064266	0.859457558446204	0.044696	-4.280331	1.186657
Trial1	2	1	noBlindfold	counterclockwise	practice	Guided	1	0.5	-0.25	1.56044	1.29999	-1.4521	0.11429	0.879028500935065	0.098283	-3.819064	0.390623
Trial1	2	1	noBlindfold	counterclockwise	practice	Guided	1	0.5	-0.25	1.580429	1.30006	-1.45205	0.16291	0.900328120942503	0.237881	-4.41998	0.684039
Trial1	2	1	noBlindfold	counterclockwise	practice	Guided	1	0.5	-0.25	1.600433	1.30008	-1.45209	0.20851	0.922149299252053	0.093674	-3.780978	0.097526
Trial1	2	1	noBlindfold	counterclockwise	practice	Guided	1	0.5	-0.25	1.620438	1.30005	-1.45202	0.29577	0.968475563077936	0.052742	-4.322649	0.157398
Trial1	2	1	noBlindfold	counterclockwise	practice	Guided	1	0.5	-0.25	1.640427	1.29995	-1.45213	0.33595	0.991593362102687	-0.026167	-4.229549	-0.359887
Trial1	2	1	noBlindfold	counterclockwise	practice	Guided	1	0.5	-0.25	1.660431	1.29995	-1.45213	0.37433	1.01474525741896	-0.076892	-4.517311	0.0032359
Trial1	2	1	noBlindfold	counterclockwise	practice	Guided	1	0.5	-0.25	1.680435	1.29998	-1.45221	0.41206	1.03840806737511	0.084744	-4.238013	-0.123334
Trial1	2	1	noBlindfold	counterclockwise	practice	Guided	1	0.5	-0.25	1.700439	1.30002	-1.45218	0.44702	1.06106975769671	0.074879	-4.250708	-0.099652
Trial1	2	1	noBlindfold	counterclockwise	practice	Guided	1	0.5	-0.25	1.720428	1.30001	-1.45213	0.51262	1.1052624880889	-0.158392	-4.034886	-0.098049
Trial1	2	1	noBlindfold	counterclockwise	practice	Guided	1	0.5	-0.25	1.740433	1.29983	-1.45204	0.54377	1.1268534961557	-0.512996	-4.182999	0.62891
Trial1	2	1	noBlindfold	counterclockwise	practice	Guided	1	0.5	-0.25	1.760437	1.29974	-1.45212	0.56036	1.13853737382339	-0.61698	-4.415748	0.754812
Trial1	2	1	noBlindfold	counterclockwise	practice	Guided	1	0.5	-0.25	1.780426	1.29968	-1.45218	0.55799	1.13680955192765	-1.757235	-6.116932	8.133821
Trial1	2	1	noBlindfold	counterclockwise	practice	Guided	1	0.5	-0.25	1.80043	1.29957	-1.45202	0.55539	1.1348856203469	-0.505479	0.17999	8.872983
Trial1	2	1	noBlindfold	counterclockwise	practice	Guided	1	0.5	-0.25	1.820435	1.29917	-1.45091	0.55457	1.13402188353109	-0.863303	-0.420934	10.66984
Trial1	2	1	noBlindfold	counterclockwise	practice	Guided	1	0.5	-0.25	1.840439	1.29735	-1.45036	0.55372	1.13213636316375	-2.867663	-0.911785	6.906688
Trial1	2	1	noBlindfold	counterclockwise	practice	Guided	1	0.5	-0.25	1.860428	1.29463	-1.45069	0.55304	1.12973895552829	-2.973936	-3.929058	5.906491
Trial1	2	1	noBlindfold	counterclockwise	practice	Guided	1	0.5	-0.25	1.880432	1.29058	-1.45129	0.55244	1.12646647724604	-0.661177	-1.436528	4.732898
Trial1	2	1	noBlindfold	counterclockwise	practice	Guided	1	0.5	-0.25	1.900436	1.28706	-1.45129	0.55199	1.12367757959308	0.723433	-5.444043	3.954709
Trial1	2	1	noBlindfold	counterclockwise	practice	Guided	1	0.5	-0.25	1.920425	1.28491	-1.45211	0.55112	1.12155110380542	-0.229916	-4.204125	2.361528
Trial1	2	1	noBlindfold	counterclockwise	practice	Guided	1	0.5	-0.25	1.94043	1.28272	-1.45237	0.5508	1.11979070893908	-1.567815	-4.813504	1.037179
Trial1	2	1	noBlindfold	counterclockwise	practice	Guided	1	0.5	-0.25	1.960434	1.28143	-1.4524	0.55062	1.11876059540959	-1.104615	-4.352238	0.973721
Trial1	2	1	noBlindfold	counterclockwise	practice	Guided	1	0.5	-0.25	1.980438	1.28019	-1.45225	0.5506	1.11788048094754	-1.298301	-4.525742	1.040635
Trial1	2	1	noBlindfold	counterclockwise	practice	Guided	1	0.5	-0.25	2.000427	1.27905	-1.45219	0.55066	1.11712817043191	-2.007652	-3.501646	1.357733
Trial1	2	1	noBlindfold	counterclockwise	practice	Guided	1	0.5	-0.25	2.020432	1.27709	-1.45186	0.55062	1.11573356878086	-2.958585	-3.425474	1.459185
Trial1	2	1	noBlindfold	counterclockwise	practice	Guided	1	0.5	-0.25	2.040436	1.26774	-1.45174	0.55058	1.10921278633255	-3.626712	-3.218116	1.10555
Trial1	2	1	noBlindfold	counterclockwise	practice	Guided	1	0.5	-0.25	2.06044	1.25982	-1.45167	0.55055	1.10372400789146	-3.571494	-3.493183	1.17465
Trial1	2	1	noBlindfold	counterclockwise	practice	Guided	1	0.5	-0.25	2.080429	1.24968	-1.4517	0.55045	1.09669522269402	-3.693319	-3.408547	0.85596
Trial1	2	1	noBlindfold	counterclockwise	practice	Guided	1	0.5	-0.25	2.100433	1.23722	-1.45171	0.55033	1.08812751209158	-3.984494	-3.501646	0.636255
Trial1	2	1	noBlindfold	counterclockwise	practice	Guided	1	0.5	-0.25	2.120438	1.22223	-1.45175	0.54998	1.07776810476275	-4.283192	-3.611673	0.318128
Trial1	2	1	noBlindfold	counterclockwise	practice	Guided	1	0.5	-0.25	2.140427	1.18343	-1.4518	0.54989	1.05209346124545	-4.270086	-3.531269	-0.110705
Trial1	2	1	noBlindfold	counterclockwise	practice	Guided	1	0.5	-0.25	2.160431	1.16028	-1.45177	0.54992	1.03722789519506	-4.200819	-3.421242	-0.069568
Trial1	2	1	noBlindfold	counterclockwise	practice	Guided	1	0.5	-0.25	2.180435	1.13294	-1.45173	0.55006	1.02015146848784	-4.078342	-3.387388	0.168539
Trial1	2	1	noBlindfold	counterclockwise	practice	Guided	1	0.5	-0.25	2.200439	1.10556	-1.45171	0.5502	1.00350528843561	-3.891014	-3.306984	0.299367
Trial1	2	1	noBlindfold	counterclockwise	practice	Guided	1	0.5	-0.25	2.220428	1.07416	-1.45169	0.55051	0.985127365031975	-3.886459	-3.285825	0.698192
Trial1	2	1	noBlindfold	counterclockwise	practice	Guided	1	0.5	-0.25	2.240433	1.0068	-1.45152	0.55068	0.947594230045731	-3.789008	-2.871108	1.34683
Trial1	2	1	noBlindfold	counterclockwise	practice	Guided	1	0.5	-0.25	2.260437	0.96772	-1.45142	0.55083	0.927410765281111	-3.620939	-2.731459	1.668323
Trial1	2	1	noBlindfold	counterclockwise	practice	Guided	1	0.5	-0.25	2.280426	0.92773	-1.45134	0.55095	0.908005401968558	-3.418008	-2.706068	1.92739
Trial1	2	1	noBlindfold	counterclockwise	practice	Guided	1	0.5	-0.25	2.30043	0.88722	-1.45134	0.55104	0.889721514439776	-3.28061	-2.824558	2.108282
Trial1	2	1	noBlindfold	counterclockwise	practice	Guided	1	0.5	-0.25	2.320435	0.84656	-1.45138	0.55113	0.872876340776344	-3.243698	-2.769545	2.284253
Trial1	2	1	noBlindfold	counterclockwise	practice	Guided	1	0.5	-0.25	2.340439	0.80205	-1.4514	0.55115	0.856198262383562	-3.12588	-2.727227	2.366368
Trial1	2	1	noBlindfold	counterclockwise	practice	Guided	1	0.5	-0.25	2.360428	0.71219	-1.4514	0.55114	0.828764080171223	-2.80138	-2.803399	2.220135
Trial1	2	1	noBlindfold	counterclockwise	practice	Guided	1	0.5	-0.25	2.380432	0.66579	-1.4514	0.55114	0.818114678778738	-2.618681	-2.744154	2.260839
Trial1	2	1	noBlindfold	counterclockwise	practice	Guided	1	0.5	-0.25	2.400436	0.61718	-1.45139	0.55112	0.809644599493729	-2.629077	-2.866876	2.314086
Trial1	2	1	noBlindfold	counterclockwise	practice	Guided	1	0.5	-0.25	2.420425	0.56779	-1.45138	0.55106	0.80392322393998	-2.587839	-2.642591	2.098377
Trial1	2	1	noBlindfold	counterclockwise	practice	Guided	1	0.5	-0.25	2.44043	0.47146	-1.45134	0.55104	0.80154825436562	-2.438276	-2.625664	2.07155
Trial1	2	1	noBlindfold	counterclockwise	practice	Guided	1	0.5	-0.25	2.460434	0.4202	-1.45131	0.55103	0.804995074956312	-2.304901	-2.600273	2.13451
Trial1	2	1	noBlindfold	counterclockwise	practice	Guided	1	0.5	-0.25	2.480438	0.37003	-1.45128	0.55103	0.811505535233955	-2.136893	-2.397147	2.073012
Trial1	2	1	noBlindfold	counterclockwise	practice	Guided	1	0.5	-0.25	2.500427	0.3195	-1.45122	0.55102	0.821104888034286	-2.07012	-2.414074	2.086271
Trial1	2	1	noBlindfold	counterclockwise	practice	Guided	1	0.5	-0.25	2.520432	0.26709	-1.45118	0.55098	0.834155910077984	-1.877936	-2.299815	2.026998
Trial1	2	1	noBlindfold	counterclockwise	practice	Guided	1	0.5	-0.25	2.540436	0.16338	-1.45115	0.55093	0.868793375010501	-1.821049	-2.261729	1.852574
Trial1	2	1	noBlindfold	counterclockwise	practice	Guided	1	0.5	-0.25	2.56044	0.11214	-1.45114	0.5509	0.889874239202266	-1.650733	-2.261729	1.775732
Trial1	2	1	noBlindfold	counterclockwise	practice	Guided	1	0.5	-0.25	2.580429	0.060917	-1.45112	0.55087	0.91333818605113	-1.65082	-2.249034	1.745174
Trial1	2	1	noBlindfold	counterclockwise	practice	Guided	1	0.5	-0.25	2.600433	0.0097636	-1.45112	0.55084	0.938976285913381	-1.220321	-2.189788	1.651723
Trial1	2	1	noBlindfold	counterclockwise	practice	Guided	1	0.5	-0.25	2.620438	-0.042632	-1.45112	0.55078	0.967314887536142	-1.18759	-2.172861	1.59606
Trial1	2	1	noBlindfold	counterclockwise	practice	Guided	1	0.5	-0.25	2.640427	-0.13574	-1.45113	0.55084	1.02250188297668	-1.107533	-2.24057	1.76189
Trial1	2	1	noBlindfold	counterclockwise	practice	Guided	1	0.5	-0.25	2.660431	-0.19451	-1.45114	0.55083	1.06003435639693	-1.289005	-2.092457	1.634069
Trial1	2	1	noBlindfold	counterclockwise	practice	Guided	1	0.5	-0.25	2.680435	-0.24376	-1.45111	0.55076	1.09288400744031	-0.972826	-2.206716	1.487407
Trial1	2	1	noBlindfold	counterclockwise	practice	Guided	1	0.5	-0.25	2.700439	-0.29253	-1.45114	0.55075	1.12663409819876	-0.89759	-2.33367	1.507129
Trial1	2	1	noBlindfold	counterclockwise	practice	Guided	1	0.5	-0.25	2.720428	-0.31755	-1.45114	0.55084	1.14443555790228	-3.51226	-2.143239	0.956477
Trial1	2	1	noBlindfold	counterclockwise	practice	Guided	1	0.5	-0.25	2.740433	-0.30792	-1.45105	0.55119	1.13782256383321	-11.18576	-0.205065	2.829349
Trial1	2	1	noBlindfold	counterclockwise	practice	Guided	1	0.5	-0.25	2.760437	-0.30531	-1.45065	0.55217	1.13666221187081	-3.263649	0.476258	5.124707
Trial1	2	1	noBlindfold	counterclockwise	practice	Guided	1	0.5	-0.25	2.780426	-0.30238	-1.44985	0.55334	1.13541571307867	-0.126535	0.315446	7.165749
Trial1	2	1	noBlindfold	counterclockwise	practice	Guided	1	0.5	-0.25	2.80043	-0.30033	-1.44956	0.55401	1.13444268969635	-1.766699	0.442348	8.791816
Trial1	2	1	noBlindfold	counterclockwise	practice	Guided	1	0.5	-0.25	2.820435	-0.30051	-1.44961	0.5529	1.13378330530204	-6.305112	-0.192456	6.666801
Trial1	2	1	noBlindfold	counterclockwise	practice	Guided	1	0.5	-0.25	2.840439	-0.30343	-1.45073	0.55235	1.13545816669328	-6.57683	-1.851313	3.265395
Trial1	2	1	noBlindfold	counterclockwise	practice	Guided	1	0.5	-0.25	2.860428	-0.30323	-1.45094	0.55218	1.13519654719994	-3.593799	-2.896568	3.767442
Trial1	2	1	noBlindfold	counterclockwise	practice	Guided	1	0.5	-0.25	2.880432	-0.30241	-1.45108	0.55216	1.13460236369559	-1.872344	-1.897863	4.192586
Trial1	2	1	noBlindfold	counterclockwise	practice	Guided	1	0.5	-0.25	2.900436	-0.30164	-1.45095	0.55208	1.13400135747985	-1.969273	-1.229238	3.983147
Trial1	2	1	noBlindfold	counterclockwise	practice	Guided	1	0.5	-0.25	2.920425	-0.30145	-1.45093	0.5519	1.13373973288702	-2.890171	-2.913495	3.214066
Trial1	2	1	noBlindfold	counterclockwise	practice	Guided	1	0.5	-0.25	2.94043	-0.30146	-1.45101	0.55133	1.13334365909838	-3.078522	-2.164466	1.992016
Trial1	2	1	noBlindfold	counterclockwise	practice	Guided	1	0.5	-0.25	2.960434	-0.30138	-1.45122	0.55113	1.13314570541177	-1.89671	-2.329506	1.446558
Trial1	2	1	noBlindfold	counterclockwise	practice	Guided	1	0.5	-0.25	2.980438	-0.30122	-1.45119	0.55094	1.13289820155711	-1.571873	-2.50301	1.197116
Trial1	2	1	noBlindfold	counterclockwise	practice	Guided	1	0.5	-0.25	3.000427	-0.3011	-1.45121	0.55069	1.1326365947934	-1.779389	-2.308347	0.590272
Trial1	2	1	noBlindfold	counterclockwise	practice	Guided	1	0.5	-0.25	3.020432	-0.30106	-1.45117	0.5499	1.13204998107251	-2.110333	-2.261798	-0.152773
Trial1	2	1	noBlindfold	counterclockwise	practice	Guided	1	0.5	-0.25	3.040436	-0.30111	-1.45129	0.54882	1.13132252410748	-2.251193	-2.646891	-1.659702
Trial1	2	1	noBlindfold	counterclockwise	practice	Guided	1	0.5	-0.25	3.060425	-0.3011	-1.45132	0.54671	1.12982655052197	-2.07385	-2.782309	-1.984576
Trial1	2	1	noBlindfold	counterclockwise	practice	Guided	1	0.5	-0.25	3.080429	-0.30105	-1.45132	0.54334	1.12741714491967	-2.043266	-2.325275	-2.318666
Trial1	2	1	noBlindfold	counterclockwise	practice	Guided	1	0.5	-0.25	3.100433	-0.30102	-1.45121	0.53819	1.12377779035958	-2.083431	-2.452229	-2.884391
Trial1	2	1	noBlindfold	counterclockwise	practice	Guided	1	0.5	-0.25	3.120438	-0.30104	-1.45123	0.52158	1.11220539040058	-2.106304	-2.617269	-3.219737
Trial1	2	1	noBlindfold	counterclockwise	practice	Guided	1	0.5	-0.25	3.140427	-0.30106	-1.45124	0.51012	1.1043004722122	-2.12551	-2.591878	-3.496609
Trial1	2	1	noBlindfold	counterclockwise	practice	Guided	1	0.5	-0.25	3.160431	-0.30108	-1.45124	0.49586	1.09454844709349	-2.16588	-2.168698	-3.751186
Trial1	2	1	noBlindfold	counterclockwise	practice	Guided	1	0.5	-0.25	3.180435	-0.30109	-1.45113	0.47958	1.08352765982516	-2.15701	-2.041744	-3.680431
Trial1	2	1	noBlindfold	counterclockwise	practice	Guided	1	0.5	-0.25	3.200439	-0.30108	-1.45099	0.4596	1.07016884297346	-2.160569	-1.876704	-3.676377
Trial1	2	1	noBlindfold	counterclockwise	practice	Guided	1	0.5	-0.25	3.220428	-0.30109	-1.45091	0.41551	1.04146471370901	-2.22104	-1.635491	-3.57249
Trial1	2	1	noBlindfold	counterclockwise	practice	Guided	1	0.5	-0.25	3.240433	-0.30115	-1.45084	0.39005	1.02542935186369	-2.460923	-1.627028	-3.421511
Trial1	2	1	noBlindfold	counterclockwise	practice	Guided	1	0.5	-0.25	3.260437	-0.30119	-1.45085	0.36179	1.00806369046783	-2.346505	-1.673577	-3.381975
Trial1	2	1	noBlindfold	counterclockwise	practice	Guided	1	0.5	-0.25	3.280426	-0.30119	-1.45082	0.33252	0.990573045291363	-2.357341	-1.567782	-3.104418
Trial1	2	1	noBlindfold	counterclockwise	practice	Guided	1	0.5	-0.25	3.30043	-0.30115	-1.45083	0.30163	0.972695742304	-2.275144	-1.605869	-3.071732
Trial1	2	1	noBlindfold	counterclockwise	practice	Guided	1	0.5	-0.25	3.320435	-0.30109	-1.45083	0.26833	0.954154698346943	-2.095792	-1.487378	-2.661102
Trial1	2	1	noBlindfold	counterclockwise	practice	Guided	1	0.5	-0.25	3.340439	-0.30104	-1.45079	0.1987	0.918148548932212	-2.091336	-1.669346	-2.762922
Trial1	2	1	noBlindfold	counterclockwise	practice	Guided	1	0.5	-0.25	3.360428	-0.30103	-1.45083	0.16268	0.901084823616301	-2.112715	-1.648187	-2.523286
Trial1	2	1	noBlindfold	counterclockwise	practice	Guided	1	0.5	-0.25	3.380432	-0.30105	-1.45078	0.12327	0.883748609801488	-2.198456	-1.39851	-2.473166
Trial1	2	1	noBlindfold	counterclockwise	practice	Guided	1	0.5	-0.25	3.400436	-0.30107	-1.45073	0.087448	0.869243524997098	-2.140054	-1.406974	-2.308687
Trial1	2	1	noBlindfold	counterclockwise	practice	Guided	1	0.5	-0.25	3.420425	-0.30109	-1.45072	0.046097	0.854060082391495	-2.130247	-1.258861	-2.213284
Trial1	2	1	noBlindfold	counterclockwise	practice	Guided	1	0.5	-0.25	3.44043	-0.30111	-1.45064	-0.033943	0.829733607561122	-2.295899	-0.971099	-2.082456
Trial1	2	1	noBlindfold	counterclockwise	practice	Guided	1	0.5	-0.25	3.460434	-0.30115	-1.45051	-0.07467	0.820110949262863	-2.332096	-1.000721	-1.669555
Trial1	2	1	noBlindfold	counterclockwise	practice	Guided	1	0.5	-0.25	3.480438	-0.30118	-1.45051	-0.11579	0.812343353564194	-2.465755	-0.945708	-1.681797
Trial1	2	1	noBlindfold	counterclockwise	practice	Guided	1	0.5	-0.25	3.500427	-0.3012	-1.45048	-0.15727	0.806548384730208	-2.370312	-0.954171	-1.74618
Trial1	2	1	noBlindfold	counterclockwise	practice	Guided	1	0.5	-0.25	3.520432	-0.3012	-1.45046	-0.24196	0.801240341865633	-2.459593	-0.772204	-1.309462
Trial1	2	1	noBlindfold	counterclockwise	practice	Guided	1	0.5	-0.25	3.540436	-0.30119	-1.45042	-0.28353	0.801891301191237	-2.34727	-1.06843	-0.942272
Trial1	2	1	noBlindfold	counterclockwise	practice	Guided	1	0.5	-0.25	3.560425	-0.30118	-1.45046	-0.32593	0.804770007723429	-2.352022	-0.877999	-0.770364
Trial1	2	1	noBlindfold	counterclockwise	practice	Guided	1	0.5	-0.25	3.580429	-0.30119	-1.45045	-0.36764	0.809780566059756	-2.343799	-1.000721	-0.418279
Trial1	2	1	noBlindfold	counterclockwise	practice	Guided	1	0.5	-0.25	3.600433	-0.30121	-1.45044	-0.40613	0.816280627175192	-2.481662	-0.649482	-0.416593
Trial1	2	1	noBlindfold	counterclockwise	practice	Guided	1	0.5	-0.25	3.620438	-0.30123	-1.45036	-0.44736	0.825179047057911	-2.588193	-0.683328	-0.222939
Trial1	2	1	noBlindfold	counterclockwise	practice	Guided	1	0.5	-0.25	3.640427	-0.30126	-1.45037	-0.52245	0.846313514652692	-2.529155	-0.780659	-0.201183
Trial1	2	1	noBlindfold	counterclockwise	practice	Guided	1	0.5	-0.25	3.660431	-0.30141	-1.45023	-0.55855	0.858755537997295	-3.061765	-0.340398	0.125132
Trial1	2	1	noBlindfold	counterclockwise	practice	Guided	1	0.5	-0.25	3.680435	-0.30145	-1.45016	-0.59348	0.871952194396717	-2.851099	0.133623	0.236161
Trial1	2	1	noBlindfold	counterclockwise	practice	Guided	1	0.5	-0.25	3.700439	-0.30146	-1.45	-0.62719	0.885782377160726	-2.894102	-0.120311	0.259453
Trial1	2	1	noBlindfold	counterclockwise	practice	Guided	1	0.5	-0.25	3.720428	-0.30144	-1.44998	-0.6923	0.9153880766538	-2.751767	-0.230283	0.474361
Trial1	2	1	noBlindfold	counterclockwise	practice	Guided	1	0.5	-0.25	3.740433	-0.30137	-1.45023	-0.72404	0.931078817062834	-2.824866	-0.847996	-0.250897
Trial1	2	1	noBlindfold	counterclockwise	practice	Guided	1	0.5	-0.25	3.760437	-0.30136	-1.45036	-0.75495	0.947181269185967	-2.68435	-0.678724	-0.198915
Trial1	2	1	noBlindfold	counterclockwise	practice	Guided	1	0.5	-0.25	3.780426	-0.30135	-1.45034	-0.78337	0.962624222961935	-2.705285	-0.517857	-0.269917
Trial1	2	1	noBlindfold	counterclockwise	practice	Guided	1	0.5	-0.25	3.80043	-0.30135	-1.45024	-0.8119	0.97872027853731	-2.793611	-0.42043	-0.103519
Trial1	2	1	noBlindfold	counterclockwise	practice	Guided	1	0.5	-0.25	3.820435	-0.30139	-1.45023	-0.86705	1.01142306301036	-3.052921	-0.72086	0.123052
Trial1	2	1	noBlindfold	counterclockwise	practice	Guided	1	0.5	-0.25	3.840439	-0.30169	-1.45031	-0.89291	1.02763814083393	-3.776869	-0.873189	-0.131624
Trial1	2	1	noBlindfold	counterclockwise	practice	Guided	1	0.5	-0.25	3.860428	-0.30192	-1.45038	-0.91878	1.04419458358714	-4.445358	-0.932434	-0.241285
Trial1	2	1	noBlindfold	counterclockwise	practice	Guided	1	0.5	-0.25	3.880432	-0.30217	-1.45044	-0.94403	1.06073290570983	-4.848515	-0.797016	-0.558067
Trial1	2	1	noBlindfold	counterclockwise	practice	Guided	1	0.5	-0.25	3.900436	-0.30236	-1.45042	-0.96715	1.07614391969539	-4.917761	-0.725076	-0.567321
Trial1	2	1	noBlindfold	counterclockwise	practice	Guided	1	0.5	-0.25	3.920425	-0.30246	-1.45037	-0.99078	1.09210671536153	-5.016107	-0.445746	0.046863
Trial1	2	1	noBlindfold	counterclockwise	practice	Guided	1	0.5	-0.25	3.94043	-0.30252	-1.45022	-1.03288	1.1211331598276	-5.133721	-0.111369	0.311816
Trial1	2	1	noBlindfold	counterclockwise	practice	Guided	1	0.5	-0.25	3.960434	-0.30251	-1.45009	-1.05211	1.13463768317186	-4.899721	-0.343996	0.711104
Trial1	2	1	noBlindfold	counterclockwise	practice	Guided	1	0.5	-0.25	3.980438	-0.30244	-1.45013	-1.05601	1.13734870051476	-4.729772	-0.403157	-0.132408
Trial1	2	1	noBlindfold	counterclockwise	practice	Guided	1	0.5	-0.25	4.000427	-0.30244	-1.45011	-1.05368	1.13569871723261	-4.757569	-0.187386	-3.149332
Trial1	2	1	noBlindfold	counterclockwise	practice	Guided	1	0.5	-0.25	4.020432	-0.30235	-1.45033	-1.05186	1.13434779373237	-3.733905	-2.942283	-3.378827
Trial1	2	1	noBlindfold	counterclockwise	practice	Guided	1	0.5	-0.25	4.040436	-0.3019	-1.45126	-1.05162	1.13385988725465	-3.369138	-1.90126	-2.461368
Trial1	2	1	noBlindfold	counterclockwise	practice	Guided	1	0.5	-0.25	4.060425	-0.30179	-1.45107	-1.05118	1.1334710419941	-2.715021	-0.551316	-1.548033
Trial1	2	1	noBlindfold	counterclockwise	practice	Guided	1	0.5	-0.25	4.080429	-0.30158	-1.45062	-1.05088	1.13311050172595	-2.614623	-0.750153	-1.193183
Trial1	2	1	noBlindfold	counterclockwise	practice	Guided	1	0.5	-0.25	4.100433	-0.30144	-1.45055	-1.05087	1.13300429742914	-2.860407	-1.956216	-1.488439
Trial1	2	1	noBlindfold	counterclockwise	practice	Guided	1	0.5	-0.25	4.120438	-0.30144	-1.45074	-1.05089	1.13301845381968	-3.409849	-2.455568	-1.963892
Trial1	2	1	noBlindfold	counterclockwise	practice	Guided	1	0.5	-0.25	4.140427	-0.30169	-1.45092	-1.05086	1.13317408202533	-4.289239	-1.342605	-1.593954
Trial1	2	1	noBlindfold	counterclockwise	practice	Guided	1	0.5	-0.25	4.160431	-0.30179	-1.45083	-1.05079	1.13319545582498	-3.889766	-0.712067	-1.211725
Trial1	2	1	noBlindfold	counterclockwise	practice	Guided	1	0.5	-0.25	4.180435	-0.30178	-1.45068	-1.05074	1.13315298983646	-3.184299	-0.784007	-0.964602
Trial1	2	1	noBlindfold	counterclockwise	practice	Guided	1	0.5	-0.25	4.200439	-0.3017	-1.45064	-1.05073	1.13308931707606	-2.641137	-1.325678	-1.17711
Trial1	2	1	noBlindfold	counterclockwise	practice	Guided	1	0.5	-0.25	4.220428	-0.30158	-1.45065	-1.05074	1.13301150423615	-2.477029	-1.753089	-1.488196
Trial1	2	1	noBlindfold	counterclockwise	practice	Guided	1	0.5	-0.25	4.240433	-0.30149	-1.45071	-1.05086	1.13303259385691	-2.348117	-1.888507	-1.820274
Trial1	2	1	noBlindfold	counterclockwise	practice	Guided	1	0.5	-0.25	4.260437	-0.30134	-1.45076	-1.05099	1.13301841409484	-1.881403	-1.456863	-2.567621
Trial1	2	1	noBlindfold	counterclockwise	practice	Guided	1	0.5	-0.25	4.280426	-0.30119	-1.45074	-1.05117	1.13303960809197	-1.451344	-1.30875	-2.821549
Trial1	2	1	noBlindfold	counterclockwise	practice	Guided	1	0.5	-0.25	4.30043	-0.30098	-1.45069	-1.05135	1.13301843834517	-0.846112	-0.999829	-3.040956
Trial1	2	1	noBlindfold	counterclockwise	practice	Guided	1	0.5	-0.25	4.320435	-0.30068	-1.45057	-1.05169	1.13304691374028	-0.117821	-0.661285	-3.303489
Trial1	2	1	noBlindfold	counterclockwise	practice	Guided	1	0.5	-0.25	4.340439	-0.29977	-1.45031	-1.05183	1.13250310918207	1.324889	-0.508792	-3.750224
Trial1	2	1	noBlindfold	counterclockwise	practice	Guided	1	0.5	-0.25	4.360428	-0.2985	-1.45028	-1.05195	1.13169166264396	1.851923	-0.750005	-3.933866
Trial1	2	1	noBlindfold	counterclockwise	practice	Guided	1	0.5	-0.25	4.380432	-0.29601	-1.45035	-1.05204	1.13000003483922	2.264903	-0.995449	-4.101904
Trial1	2	1	noBlindfold	counterclockwise	practice	Guided	1	0.5	-0.25	4.400436	-0.29221	-1.45045	-1.0521	1.12736907133394	2.457683	-1.025072	-4.230525
Trial1	2	1	noBlindfold	counterclockwise	practice	Guided	1	0.5	-0.25	4.420425	-0.28693	-1.45051	-1.052	1.12359373893554	2.560335	-0.995449	-4.190754
Trial1	2	1	noBlindfold	counterclockwise	practice	Guided	1	0.5	-0.25	4.44043	-0.27151	-1.45041	-1.05185	1.11274041869291	2.336844	-0.593428	-3.63823
Trial1	2	1	noBlindfold	counterclockwise	practice	Guided	1	0.5	-0.25	4.460434	-0.26167	-1.45029	-1.05173	1.10585362080648	2.112765	-0.314052	-3.449817
Trial1	2	1	noBlindfold	counterclockwise	practice	Guided	1	0.5	-0.25	4.480438	-0.25018	-1.45017	-1.05162	1.09789101297092	1.684266	-0.242036	-3.254424
Trial1	2	1	noBlindfold	counterclockwise	practice	Guided	1	0.5	-0.25	4.500427	-0.23801	-1.45013	-1.05144	1.08947916028733	1.366582	-0.364679	-2.811857
Trial1	2	1	noBlindfold	counterclockwise	practice	Guided	1	0.5	-0.25	4.520432	-0.22518	-1.45015	-1.05121	1.08065885922011	1.111302	-0.288415	-2.599218
Trial1	2	1	noBlindfold	counterclockwise	practice	Guided	1	0.5	-0.25	4.540436	-0.19775	-1.45009	-1.05111	1.06237109543333	1.074842	-0.131743	-2.194411
Trial1	2	1	noBlindfold	counterclockwise	practice	Guided	1	0.5	-0.25	4.560425	-0.18351	-1.45008	-1.05103	1.05301237040446	1.208729	-0.152853	-2.014903
Trial1	2	1	noBlindfold	counterclockwise	practice	Guided	1	0.5	-0.25	4.580429	-0.16773	-1.45008	-1.05103	1.04283866553896	1.385254	-0.110495	-2.058841
Trial1	2	1	noBlindfold	counterclockwise	practice	Guided	1	0.5	-0.25	4.600433	-0.1525	-1.45007	-1.05107	1.03318408783343	1.56652	-0.207781	-2.126497
Trial1	2	1	noBlindfold	counterclockwise	practice	Guided	1	0.5	-0.25	4.620438	-0.13589	-1.45012	-1.05111	1.02280661903631	1.814198	-0.326185	-2.228412
Trial1	2	1	noBlindfold	counterclockwise	practice	Guided	1	0.5	-0.25	4.640427	-0.1171	-1.45019	-1.05103	1.01116840096615	2.0694	-0.49535	-2.215282
Trial1	2	1	noBlindfold	counterclockwise	practice	Guided	1	0.5	-0.25	4.660431	-0.077788	-1.45033	-1.05093	0.987586896540978	2.459801	-0.757713	-1.825836
Trial1	2	1	noBlindfold	counterclockwise	practice	Guided	1	0.5	-0.25	4.680435	-0.056561	-1.45038	-1.05081	0.97522139568812	2.667619	-0.74925	-1.588851
Trial1	2	1	noBlindfold	counterclockwise	practice	Guided	1	0.5	-0.25	4.700439	-0.032265	-1.45039	-1.05071	0.961479315883718	2.77192	-0.706932	-1.38303
Trial1	2	1	noBlindfold	counterclockwise	practice	Guided	1	0.5	-0.25	4.720428	-0.0068748	-1.45037	-1.05055	0.947524321295928	2.745937	-0.681541	-1.213103
Trial1	2	1	noBlindfold	counterclockwise	practice	Guided	1	0.5	-0.25	4.740433	0.049148	-1.45031	-1.05052	0.918749092833884	2.469735	-0.660382	-1.054632
Trial1	2	1	noBlindfold	counterclockwise	practice	Guided	1	0.5	-0.25	4.760437	0.080432	-1.45033	-1.05049	0.903781822864616	2.26499	-0.673077	-0.999992
Trial1	2	1	noBlindfold	counterclockwise	practice	Guided	1	0.5	-0.25	4.780426	0.11405	-1.45035	-1.05045	0.888638032095326	2.161103	-0.711163	-0.898586
Trial1	2	1	noBlindfold	counterclockwise	practice	Guided	1	0.5	-0.25	4.80043	0.14595	-1.45035	-1.05034	0.875154617911802	2.200176	-0.761945	-0.635711
Trial1	2	1	noBlindfold	counterclockwise	practice	Guided	1	0.5	-0.25	4.820435	0.17997	-1.45037	-1.05024	0.861860385830062	2.170264	-0.766177	-0.378044
Trial1	2	1	noBlindfold	counterclockwise	practice	Guided	1	0.5	-0.25	4.840439	0.21621	-1.45037	-1.05025	0.849080036112015	2.06912	-0.626527	-0.491836
Trial1	2	1	noBlindfold	counterclockwise	practice	Guided	1	0.5	-0.25	4.860428	0.28967	-1.45038	-1.05025	0.827429066963179	1.928249	-1.03278	-0.497259
Trial1	2	1	noBlindfold	counterclockwise	practice	Guided	1	0.5	-0.25	4.880432	0.33006	-1.45049	-1.05026	0.818104874604977	1.853973	-0.948144	-0.552564
Trial1	2	1	noBlindfold	counterclockwise	practice	Guided	1	0.5	-0.25	4.900436	0.36771	-1.45052	-1.05021	0.811071321302028	1.847757	-1.015853	-0.366827
Trial1	2	1	noBlindfold	counterclockwise	practice	Guided	1	0.5	-0.25	4.920425	0.40845	-1.45051	-1.05014	0.8053603337306	1.863451	-0.956608	-0.284079
Trial1	2	1	noBlindfold	counterclockwise	practice	Free	1	0.5	-0.25	0	0.46998	-1.45115	-1.04818	0.798744319115454	2.606087	-2.408115	4.116491
Trial1	2	1	noBlindfold	counterclockwise	practice	Free	1	0.5	-0.25	0.009140015	0.47021	-1.45118	-1.04803	0.798585846403775	2.718546	-2.67895	4.754884
Trial1	2	1	noBlindfold	counterclockwise	practice	Free	1	0.5	-0.25	0.02912903	0.47021	-1.45121	-1.04651	0.797066868738356	2.767507	-2.763586	5.090721
Trial1	2	1	noBlindfold	counterclockwise	practice	Free	1	0.5	-0.25	0.0491333	0.47111	-1.45127	-1.04131	0.791837150219791	2.74828	-2.535069	4.496268
Trial1	2	1	noBlindfold	counterclockwise	practice	Free	1	0.5	-0.25	0.06913757	0.47437	-1.45134	-1.033	0.783419354376428	2.510248	-3.110594	3.892604
Trial1	2	1	noBlindfold	counterclockwise	practice	Free	1	0.5	-0.25	0.08914185	0.47939	-1.45155	-1.0091	0.759379695581141	2.285114	-3.626874	3.946835
Trial1	2	1	noBlindfold	counterclockwise	practice	Free	1	0.5	-0.25	0.1091309	0.49375	-1.45181	-0.99231	0.742336298475679	2.298939	-3.529542	4.26105
Trial1	2	1	noBlindfold	counterclockwise	practice	Free	1	0.5	-0.25	0.1291351	0.5036	-1.45178	-0.97332	0.723328965965777	2.835664	-3.487224	3.966758
Trial1	2	1	noBlindfold	counterclockwise	practice	Free	1	0.5	-0.25	0.1491394	0.51513	-1.45178	-0.95217	0.702332943548347	3.165578	-3.901941	3.634577
Trial1	2	1	noBlindfold	counterclockwise	practice	Free	1	0.5	-0.25	0.1691284	0.52875	-1.45194	-0.92949	0.680097980625448	2.999179	-4.316657	3.022992
Trial1	2	1	noBlindfold	counterclockwise	practice	Free	1	0.5	-0.25	0.1891327	0.54423	-1.45214	-0.92949	0.68092803740442	2.485798	-4.439379	2.594684
Trial1	2	1	noBlindfold	counterclockwise	practice	Free	1	0.5	-0.25	0.209137	0.57968	-1.45219	-0.85235	0.607597255457946	1.345844	-4.045822	3.138064
Trial1	2	1	noBlindfold	counterclockwise	practice	Free	1	0.5	-0.25	0.2291412	0.59771	-1.45204	-0.82402	0.582276713397024	1.345256	-3.766523	3.248152
Trial1	2	1	noBlindfold	counterclockwise	practice	Free	1	0.5	-0.25	0.2491302	0.61674	-1.45188	-0.79391	0.556296990695199	1.585139	-3.681887	3.207253
Trial1	2	1	noBlindfold	counterclockwise	practice	Free	1	0.5	-0.25	0.2691345	0.63523	-1.45185	-0.76119	0.528774401260368	1.682429	-4.113531	3.197102
Trial1	2	1	noBlindfold	counterclockwise	practice	Free	1	0.5	-0.25	0.2891388	0.65548	-1.45202	-0.69396	0.470398211418261	1.452024	-4.536711	2.945012
Trial1	2	1	noBlindfold	counterclockwise	practice	Free	1	0.5	-0.25	0.3091278	0.69618	-1.45233	-0.65869	0.453336665068893	0.681862	-4.773691	2.97874
Trial1	2	1	noBlindfold	counterclockwise	practice	Free	1	0.5	-0.25	0.3291321	0.71543	-1.45234	-0.62143	0.429383707474215	0.723669	-4.507088	2.619202
Trial1	2	1	noBlindfold	counterclockwise	practice	Free	1	0.5	-0.25	0.3491364	0.73565	-1.45229	-0.5844	0.40908957782067	0.749715	-4.625578	2.583506
Trial1	2	1	noBlindfold	counterclockwise	practice	Free	1	0.5	-0.25	0.3691406	0.75513	-1.45229	-0.54271	0.388291721596035	0.727593	-4.469002	2.866147
Trial1	2	1	noBlindfold	counterclockwise	practice	Free	1	0.5	-0.25	0.3891296	0.77688	-1.45221	-0.46334	0.349537548302444	0.772221	-4.358975	3.296034
Trial1	2	1	noBlindfold	counterclockwise	practice	Free	1	0.5	-0.25	0.4091339	0.8145	-1.45235	-0.42256	0.358729967532186	0.550823	-4.896414	3.374073
Trial1	2	1	noBlindfold	counterclockwise	practice	Free	1	0.5	-0.25	0.4291382	0.83297	-1.45241	-0.37827	0.356822405793489	0.273669	-4.744069	2.92673
Trial1	2	1	noBlindfold	counterclockwise	practice	Free	1	0.5	-0.25	0.4491425	0.85208	-1.45246	-0.3317	0.361434927969844	0.183335	-5.273044	2.984937
Trial1	2	1	noBlindfold	counterclockwise	practice	Free	1	0.5	-0.25	0.4691315	0.87106	-1.45251	-0.28984	0.37319259934381	0.187753	-4.536711	2.703809
Trial1	2	1	noBlindfold	counterclockwise	practice	Free	1	0.5	-0.25	0.4891357	0.92088	-1.4524	-0.1974	0.424154099819807	0.203117	-4.921804	2.686765
Trial1	2	1	noBlindfold	counterclockwise	practice	Free	1	0.5	-0.25	0.50914	0.92088	-1.45251	-0.14959	0.432691701766681	-0.196334	-4.727142	2.699806
Trial1	2	1	noBlindfold	counterclockwise	practice	Free	1	0.5	-0.25	0.529129	0.93663	-1.45246	-0.10261	0.460835739081415	-0.524612	-5.285739	2.75263
Trial1	2	1	noBlindfold	counterclockwise	practice	Free	1	0.5	-0.25	0.5491333	0.95079	-1.45256	-0.053876	0.491605773104386	-0.620944	-5.040295	2.439757
Trial1	2	1	noBlindfold	counterclockwise	practice	Free	1	0.5	-0.25	0.5691376	0.96421	-1.4526	-0.0048526	0.524964953959643	-0.374306	-5.179944	2.721454
Trial1	2	1	noBlindfold	counterclockwise	practice	Free	1	0.5	-0.25	0.5891418	0.97666	-1.45262	0.088088	0.584387083017684	-0.108234	-4.955659	1.759806
Trial1	2	1	noBlindfold	counterclockwise	practice	Free	1	0.5	-0.25	0.6091309	0.99859	-1.45269	0.13584	0.630447844994437	-0.249718	-5.175712	1.383538
Trial1	2	1	noBlindfold	counterclockwise	practice	Free	1	0.5	-0.25	0.6291351	1.00894	-1.45263	0.18138	0.667164606610162	-0.750888	-5.328057	1.14825
Trial1	2	1	noBlindfold	counterclockwise	practice	Free	1	0.5	-0.25	0.6491394	1.01799	-1.45272	0.22594	0.703443321214956	-0.706311	-6.246358	1.235526
Trial1	2	1	noBlindfold	counterclockwise	practice	Free	1	0.5	-0.25	0.6691284	1.02623	-1.453	0.27052	0.74017502082318	-0.487442	-6.263285	1.07681
Trial1	2	1	noBlindfold	counterclockwise	practice	Free	1	0.5	-0.25	0.6891327	1.03341	-1.45314	0.35244	0.804649073310277	-0.282414	-6.453716	0.864428
Trial1	2	1	noBlindfold	counterclockwise	practice	Free	1	0.5	-0.25	0.709137	1.05218	-1.45313	0.39106	0.846085531380524	-0.160678	-6.017841	0.543629
Trial1	2	1	noBlindfold	counterclockwise	practice	Free	1	0.5	-0.25	0.7291412	1.05218	-1.45302	0.42921	0.875345099648025	-0.667559	-5.958595	0.553069
Trial1	2	1	noBlindfold	counterclockwise	practice	Free	1	0.5	-0.25	0.7491302	1.05732	-1.45297	0.46564	0.907053583141875	-0.702716	-6.144795	0.468191
Trial1	2	1	noBlindfold	counterclockwise	practice	Free	1	0.5	-0.25	0.7691345	1.06145	-1.45304	0.49946	0.936438130437489	-0.503256	-6.390239	0.556499
Trial1	2	1	noBlindfold	counterclockwise	practice	Free	1	0.5	-0.25	0.7891388	1.06493	-1.45314	0.56413	0.990935753275294	-0.389841	-6.457948	0.761677
Trial1	2	1	noBlindfold	counterclockwise	practice	Free	1	0.5	-0.25	0.8091278	1.07025	-1.4532	0.59417	1.01872864257925	-0.310269	-6.479107	0.943481
Trial1	2	1	noBlindfold	counterclockwise	practice	Free	1	0.5	-0.25	0.8291321	1.07205	-1.45324	0.62312	1.04382942209122	-0.403371	-6.470643	0.971981
Trial1	2	1	noBlindfold	counterclockwise	practice	Free	1	0.5	-0.25	0.8491364	1.07339	-1.45324	0.65185	1.06869528085604	-0.517755	-6.132099	0.970321
Trial1	2	1	noBlindfold	counterclockwise	practice	Free	1	0.5	-0.25	0.8691406	1.07416	-1.45313	0.67902	1.09212536814974	-0.576971	-6.149026	1.305038
Trial1	2	1	noBlindfold	counterclockwise	practice	Free	1	0.5	-0.25	0.8891296	1.07437	-1.45302	0.73318	1.13865877823513	-0.508992	-5.662369	1.704029
Trial1	2	1	noBlindfold	counterclockwise	practice	Free	1	0.5	-0.25	0.9091339	1.07306	-1.45291	0.76103	1.16214435527023	-0.512189	-6.546816	1.994538
Trial1	2	1	noBlindfold	counterclockwise	practice	Free	1	0.5	-0.25	0.9291382	1.07174	-1.45318	0.78738	1.18450153499728	-0.125365	-6.606061	1.404751
Trial1	2	1	noBlindfold	counterclockwise	practice	Free	1	0.5	-0.25	0.9491425	1.07045	-1.45328	0.81289	1.20629532750434	0.06366	-6.41563	1.319302
Trial1	2	1	noBlindfold	counterclockwise	practice	Free	1	0.5	-0.25	0.9691315	1.06915	-1.45321	0.8372	1.22716563634084	0.039977	-6.15749	0.568553
Trial1	2	1	noBlindfold	counterclockwise	practice	Free	1	0.5	-0.25	0.9891357	1.06795	-1.45311	0.8810199	1.26561184464301	-0.250945	-6.182881	0.105356
Trial1	2	1	noBlindfold	counterclockwise	practice	Free	1	0.5	-0.25	1.00914	1.06488	-1.45317	0.89937	1.28067984298575	-0.678868	-6.656842	-0.974735
Trial1	2	1	noBlindfold	counterclockwise	practice	Free	1	0.5	-0.25	1.029129	1.06261	-1.45335	0.91318	1.29209819426872	-0.961442	-7.143499	-2.029045
Trial1	2	1	noBlindfold	counterclockwise	practice	Free	1	0.5	-0.25	1.049133	1.06001	-1.45354	0.92343	1.30021120443915	-1.530435	-7.405871	-2.658042
Trial1	2	1	noBlindfold	counterclockwise	practice	Free	1	0.5	-0.25	1.069138	1.05621	-1.45369	0.92875	1.30338832343784	-2.563964	-7.553984	-3.239888
Trial1	2	1	noBlindfold	counterclockwise	practice	Free	1	0.5	-0.25	1.089142	1.05119	-1.45375	0.92896	1.30144421217386	-2.955731	-7.151963	-3.225695
Trial1	2	1	noBlindfold	counterclockwise	practice	Free	1	0.5	-0.25	1.109131	1.03691	-1.45339	0.92501	1.29186713764522	-4.086365	-6.457948	-3.284009
Trial1	2	1	noBlindfold	counterclockwise	practice	Free	1	0.5	-0.25	1.129135	1.02738	-1.45327	0.91883	1.28230000745643	-4.645078	-6.927678	-3.374502
Trial1	2	1	noBlindfold	counterclockwise	practice	Free	1	0.5	-0.25	1.149139	1.01454	-1.45338	0.91082	1.26974582369922	-4.747721	-6.572206	-2.892506
Trial1	2	1	noBlindfold	counterclockwise	practice	Free	1	0.5	-0.25	1.169128	0.9993399	-1.4533	0.90061	1.25429016351308	-4.705374	-6.339457	-2.978463
Trial1	2	1	noBlindfold	counterclockwise	practice	Free	1	0.5	-0.25	1.189133	0.98086	-1.45322	0.8753901	1.22381743148839	-4.763866	-6.512961	-3.209444
Trial1	2	1	noBlindfold	counterclockwise	practice	Free	1	0.5	-0.25	1.209137	0.93629	-1.45312	0.86127	1.19384667785869	-5.639811	-5.996682	-1.850142
Trial1	2	1	noBlindfold	counterclockwise	practice	Free	1	0.5	-0.25	1.229141	0.90816	-1.45296	0.84672	1.17020907413063	-5.664798	-5.315362	-0.891141
Trial1	2	1	noBlindfold	counterclockwise	practice	Free	1	0.5	-0.25	1.24913	0.87834	-1.45277	0.83324	1.14741018271467	-5.589662	-5.277276	-0.109343
Trial1	2	1	noBlindfold	counterclockwise	practice	Free	1	0.5	-0.25	1.269135	0.84319	-1.45266	0.82039	1.12406143433929	-5.402096	-5.082613	0.462891
Trial1	2	1	noBlindfold	counterclockwise	practice	Free	1	0.5	-0.25	1.289139	0.80581	-1.4526	0.79921	1.09286843959302	-5.367521	-5.268812	0.941432
Trial1	2	1	noBlindfold	counterclockwise	practice	Free	1	0.5	-0.25	1.309128	0.72027	-1.45259	0.79104	1.06408794359246	-5.607483	-5.082613	1.033661
Trial1	2	1	noBlindfold	counterclockwise	practice	Free	1	0.5	-0.25	1.329132	0.67338	-1.45255	0.78373	1.0481690630672	-5.274776	-5.048758	1.083638
Trial1	2	1	noBlindfold	counterclockwise	practice	Free	1	0.5	-0.25	1.349136	0.62212	-1.45252	0.77784	1.03506927455338	-4.696656	-5.002209	1.152504
Trial1	2	1	noBlindfold	counterclockwise	practice	Free	1	0.5	-0.25	1.369141	0.56999	-1.45253	0.77361	1.02600001419537	-4.525737	-5.281507	1.381325
Trial1	2	1	noBlindfold	counterclockwise	practice	Free	1	0.5	-0.25	1.38913	0.51425	-1.45257	0.76755	1.01764976655212	-4.051297	-4.968354	1.025952
Trial1	2	1	noBlindfold	counterclockwise	practice	Free	1	0.5	-0.25	1.409134	0.40153	-1.4526	0.765	1.01976532218731	-3.371932	-5.277276	0.064658
Trial1	2	1	noBlindfold	counterclockwise	practice	Free	1	0.5	-0.25	1.429138	0.34188	-1.45263	0.76257	1.02484138687744	-3.059175	-5.141858	-0.029258
Trial1	2	1	noBlindfold	counterclockwise	practice	Free	1	0.5	-0.25	1.449142	0.2834	-1.45255	0.75997	1.03293512870444	-2.715576	-4.760996	-0.17001
Trial1	2	1	noBlindfold	counterclockwise	practice	Free	1	0.5	-0.25	1.469131	0.22281	-1.45245	0.75722	1.04466572859081	-2.255911	-5.027599	-0.41237
Trial1	2	1	noBlindfold	counterclockwise	practice	Free	1	0.5	-0.25	1.489136	0.16578	-1.45245	0.74991	1.05428791382301	-2.171045	-4.845632	-0.817745
Trial1	2	1	noBlindfold	counterclockwise	practice	Free	1	0.5	-0.25	1.50914	0.047122	-1.45254	0.74576	1.09390876705942	-1.790907	-4.562101	-0.491822
Trial1	2	1	noBlindfold	counterclockwise	practice	Free	1	0.5	-0.25	1.529129	-0.01249	-1.45236	0.74092	1.11560228597023	-1.676771	-4.570565	-0.791476
Trial1	2	1	noBlindfold	counterclockwise	practice	Free	1	0.5	-0.25	1.549133	-0.069909	-1.4523	0.73558	1.13849209784694	-1.512247	-4.76946	-0.813235
Trial1	2	1	noBlindfold	counterclockwise	practice	Free	1	0.5	-0.25	1.569138	-0.12666	-1.45231	0.72948	1.16279142002613	-1.149026	-4.477465	-0.891099
Trial1	2	1	noBlindfold	counterclockwise	practice	Free	1	0.5	-0.25	1.589142	-0.18416	-1.45226	0.716	1.1837359681993	-0.994792	-4.392829	-0.769464
Trial1	2	1	noBlindfold	counterclockwise	practice	Free	1	0.5	-0.25	1.609131	-0.29249	-1.4523	0.70817	1.24343481994686	-0.717669	-4.549406	-0.933205
Trial1	2	1	noBlindfold	counterclockwise	practice	Free	1	0.5	-0.25	1.629135	-0.34625	-1.4523	0.70018	1.2723918734669	-0.617711	-4.646737	-0.823676
Trial1	2	1	noBlindfold	counterclockwise	practice	Free	1	0.5	-0.25	1.649139	-0.39707	-1.45225	0.6919399	1.30076342620522	-0.841933	-4.477465	-0.553306
Trial1	2	1	noBlindfold	counterclockwise	practice	Free	1	0.5	-0.25	1.669128	-0.44665	-1.45219	0.68342	1.32944318304275	-0.614717	-4.37167	-0.278231
Trial1	2	1	noBlindfold	counterclockwise	practice	Free	1	0.5	-0.25	1.689133	-0.49648	-1.45216	0.66705	1.35423525870555	-0.593124	-4.096603	-0.397069
Trial1	2	1	noBlindfold	counterclockwise	practice	Free	1	0.5	-0.25	1.709137	-0.58965	-1.45216	0.6589	1.41895611259829	-0.671334	-4.515552	-0.184472
Trial1	2	1	noBlindfold	counterclockwise	practice	Free	1	0.5	-0.25	1.729141	-0.63561	-1.45222	0.65124	1.44977362314977	-0.296404	-4.532479	-0.029207
Trial1	2	1	noBlindfold	counterclockwise	practice	Free	1	0.5	-0.25	1.74913	-0.67862	-1.45228	0.64376	1.47917272007327	0.111137	-4.684824	-0.171729
Trial1	2	1	noBlindfold	counterclockwise	practice	Free	1	0.5	-0.25	1.769135	-0.72091	-1.45231	0.63626	1.50866757552821	0.59775	-4.710214	-0.216941
Trial1	2	1	noBlindfold	counterclockwise	practice	Free	1	0.5	-0.25	1.789139	-0.75959	-1.45237	0.62211	1.53203875960816	1.003384	-4.731373	-0.202316
Trial1	2	1	noBlindfold	counterclockwise	practice	Free	1	0.5	-0.25	1.809128	-0.82893	-1.45239	0.61475	1.58551178149912	1.39899	-4.875255	-0.552342
Trial1	2	1	noBlindfold	counterclockwise	practice	Free	1	0.5	-0.25	1.829132	-0.85928	-1.45244	0.60752	1.60716601977765	1.779061	-4.88795	-0.531588
Trial1	2	1	noBlindfold	counterclockwise	practice	Free	1	0.5	-0.25	1.849136	-0.8873	-1.45245	0.60029	1.62714302231433	1.983408	-4.883718	-0.433775
Trial1	2	1	noBlindfold	counterclockwise	practice	Free	1	0.5	-0.25	1.869141	-0.91126	-1.45244	0.59299	1.6438634130707	1.916695	-4.942963	-0.452183
Trial1	2	1	noBlindfold	counterclockwise	practice	Free	1	0.5	-0.25	1.88913	-0.93263	-1.45249	0.57899	1.65518975205824	2.032069	-5.124931	-0.487614
Trial1	2	1	noBlindfold	counterclockwise	practice	Free	1	0.5	-0.25	1.909134	-0.96407	-1.45269	0.57147	1.67878349616791	2.130786	-5.73431	-1.173316
Trial1	2	1	noBlindfold	counterclockwise	practice	Free	1	0.5	-0.25	1.929138	-0.97481	-1.45284	0.56369	1.68438593429376	1.976969	-5.670833	-1.619055
Trial1	2	1	noBlindfold	counterclockwise	practice	Free	1	0.5	-0.25	1.949142	-0.98271	-1.45287	0.55512	1.68720098266929	1.846041	-5.666601	-2.110067
Trial1	2	1	noBlindfold	counterclockwise	practice	Free	1	0.5	-0.25	1.969131	-0.98771	-1.45285	0.5451	1.6868506467091	1.900508	-5.467707	-3.098937
Trial1	2	1	noBlindfold	counterclockwise	practice	Free	1	0.5	-0.25	1.989136	-0.99043	-1.45278	0.51767	1.6765138737753	1.858287	-5.556574	-4.000893
Trial1	2	1	noBlindfold	counterclockwise	practice	Free	1	0.5	-0.25	2.00914	-0.9902101	-1.45267	0.49987	1.66824189859156	1.635188	-4.913341	-4.923276
Trial1	2	1	noBlindfold	counterclockwise	practice	Free	1	0.5	-0.25	2.029129	-0.98791	-1.45253	0.47831	1.6565964216363	1.060256	-4.845632	-4.822698
Trial1	2	1	noBlindfold	counterclockwise	practice	Free	1	0.5	-0.25	2.049133	-0.98475	-1.45236	0.45388	1.64314627716896	0.73385	-4.164312	-5.422106
Trial1	2	1	noBlindfold	counterclockwise	practice	Free	1	0.5	-0.25	2.069138	-0.98117	-1.45213	0.42561	1.62797831823124	0.74381	-3.859623	-5.627059
Trial1	2	1	noBlindfold	counterclockwise	practice	Free	1	0.5	-0.25	2.089142	-0.97718	-1.45194	0.35624	1.59674284322384	0.348897	-3.770755	-5.775836
Trial1	2	1	noBlindfold	counterclockwise	practice	Free	1	0.5	-0.25	2.109131	-0.96903	-1.45164	0.31678	1.57457567868495	-0.679792	-2.835527	-5.283145
Trial1	2	1	noBlindfold	counterclockwise	practice	Free	1	0.5	-0.25	2.129135	-0.9658999	-1.45149	0.27304	1.55641687371445	-0.908644	-2.594314	-4.63884
Trial1	2	1	noBlindfold	counterclockwise	practice	Free	1	0.5	-0.25	2.149139	-0.96366	-1.45133	0.22818	1.53979112374506	-1.075993	-2.399652	-4.01881
Trial1	2	1	noBlindfold	counterclockwise	practice	Free	1	0.5	-0.25	2.169128	-0.96258	-1.45114	0.17988	1.52444644520669	-0.970619	-1.917226	-3.479173
Trial1	2	1	noBlindfold	counterclockwise	practice	Free	1	0.5	-0.25	2.189133	-0.96235	-1.45102	0.081175	1.49938135061584	-0.940321	-2.25577	-2.863156
Trial1	2	1	noBlindfold	counterclockwise	practice	Free	1	0.5	-0.25	2.209137	-0.96474	-1.45097	0.032123	1.49166235820205	-1.046408	-1.777577	-1.31918
Trial1	2	1	noBlindfold	counterclockwise	practice	Free	1	0.5	-0.25	2.229141	-0.96719	-1.45094	-0.01655	1.48564642606086	-0.619804	-2.166903	-0.921115
Trial1	2	1	noBlindfold	counterclockwise	practice	Free	1	0.5	-0.25	2.24913	-0.97005	-1.45101	-0.064807	1.48166918004107	-0.19276	-2.048412	-1.045781
Trial1	2	1	noBlindfold	counterclockwise	practice	Free	1	0.5	-0.25	2.269135	-0.97303	-1.4511	-0.11529	1.47917688504563	0.258342	-2.585851	-0.739683
Trial1	2	1	noBlindfold	counterclockwise	practice	Free	1	0.5	-0.25	2.289139	-0.97574	-1.45126	-0.2082	1.47633188476432	0.18026	-2.306552	-0.97781
Trial1	2	1	noBlindfold	counterclockwise	practice	Free	1	0.5	-0.25	2.309128	-0.9807	-1.45123	-0.2516	1.48070088047453	-0.277256	-2.264234	-0.062927
Trial1	2	1	noBlindfold	counterclockwise	practice	Free	1	0.5	-0.25	2.329132	-0.9833	-1.45115	-0.29607	1.48401524541836	-0.406427	-1.900299	0.488692
Trial1	2	1	noBlindfold	counterclockwise	practice	Free	1	0.5	-0.25	2.349136	-0.98641	-1.451	-0.33747	1.48898144813253	-0.491401	-1.743723	0.867311
Trial1	2	1	noBlindfold	counterclockwise	practice	Free	1	0.5	-0.25	2.369141	-0.98979	-1.45088	-0.37722	1.4952120435589	-0.345603	-1.739491	0.563594
Trial1	2	1	noBlindfold	counterclockwise	practice	Free	1	0.5	-0.25	2.38913	-0.9934	-1.45092	-0.453	1.50713386831594	-0.229832	-2.099194	0.757892
Trial1	2	1	noBlindfold	counterclockwise	practice	Free	1	0.5	-0.25	2.409134	-1.0007	-1.45105	-0.48852	1.5195368602062	0.3326	-2.44197	0.206939
Trial1	2	1	noBlindfold	counterclockwise	practice	Free	1	0.5	-0.25	2.429138	-1.00392	-1.4512	-0.52652	1.5291300014456	0.185084	-2.378493	-0.598832
Trial1	2	1	noBlindfold	counterclockwise	practice	Free	1	0.5	-0.25	2.449142	-1.00706	-1.45124	-0.55886	1.53838372951991	0.224433	-2.319247	-0.723804
Trial1	2	1	noBlindfold	counterclockwise	practice	Free	1	0.5	-0.25	2.469131	-1.00954	-1.45122	-0.59279	1.54797165527114	0.349928	-2.446201	-0.641017
Trial1	2	1	noBlindfold	counterclockwise	practice	Free	1	0.5	-0.25	2.489136	-1.01188	-1.45113	-0.65994	1.56647109854152	0.1395	-2.01879	-0.663707
Trial1	2	1	noBlindfold	counterclockwise	practice	Free	1	0.5	-0.25	2.50914	-1.01622	-1.45104	-0.6916701	1.57923888322022	-0.295535	-2.213452	-0.111333
Trial1	2	1	noBlindfold	counterclockwise	practice	Free	1	0.5	-0.25	2.529129	-1.01853	-1.45104	-0.72351	1.59064299591402	-0.486298	-1.87914	-0.138781
Trial1	2	1	noBlindfold	counterclockwise	practice	Free	1	0.5	-0.25	2.549133	-1.02129	-1.45096	-0.75345	1.60243097651256	-0.801033	-1.790272	0.011002
Trial1	2	1	noBlindfold	counterclockwise	practice	Free	1	0.5	-0.25	2.569138	-1.02474	-1.45089	-0.78325	1.61529799335746	-0.748784	-1.629464	0.147348
Trial1	2	1	noBlindfold	counterclockwise	practice	Free	1	0.5	-0.25	2.589142	-1.02882	-1.45077	-0.83715	1.63769221906955	-0.577018	-1.218979	0.478035
Trial1	2	1	noBlindfold	counterclockwise	practice	Free	1	0.5	-0.25	2.609131	-1.03803	-1.45059	-0.86258	1.65553333586024	-0.439713	-1.151271	0.937216
Trial1	2	1	noBlindfold	counterclockwise	practice	Free	1	0.5	-0.25	2.629135	-1.04324	-1.4506	-0.88587	1.66910759930579	-0.150575	-1.303615	0.646934
Trial1	2	1	noBlindfold	counterclockwise	practice	Free	1	0.5	-0.25	2.649139	-1.04838	-1.45069	-0.9079	1.68235345111203	0.074618	-1.857981	0.587186
Trial1	2	1	noBlindfold	counterclockwise	practice	Free	1	0.5	-0.25	2.669128	-1.05323	-1.45087	-0.92954	1.6953755463019	0.323591	-1.97224	0.094478
Trial1	2	1	noBlindfold	counterclockwise	practice	Free	1	0.5	-0.25	2.689133	-1.05772	-1.45101	-0.96867	1.71551111490299	0.54058	-2.128816	0.248149
Trial1	2	1	noBlindfold	counterclockwise	practice	Free	1	0.5	-0.25	2.709137	-1.06465	-1.45097	-0.9866199	1.72937514237373	0.486609	-1.718332	0.396426
Trial1	2	1	noBlindfold	counterclockwise	practice	Free	1	0.5	-0.25	2.729141	-1.06724	-1.45092	-1.00357	1.73899657333118	0.538238	-1.828359	0.830112
Trial1	2	1	noBlindfold	counterclockwise	practice	Free	1	0.5	-0.25	2.74913	-1.06928	-1.45095	-1.01826	1.74724447008402	0.662178	-1.984935	1.045128
Trial1	2	1	noBlindfold	counterclockwise	practice	Free	1	0.5	-0.25	2.769135	-1.07053	-1.45099	-1.03102	1.75401151942364	0.868197	-1.963776	1.421543
Trial1	2	1	noBlindfold	counterclockwise	practice	Free	1	0.5	-0.25	2.789139	-1.07097	-1.45101	-1.051	1.76339102951978	1.069	-1.951081	1.441478
Trial1	2	1	noBlindfold	counterclockwise	practice	Free	1	0.5	-0.25	2.809128	-1.06843	-1.451	-1.05855	1.76457529595146	2.346097	-2.014558	1.091973
Trial1	2	1	noBlindfold	counterclockwise	practice	Free	1	0.5	-0.25	2.829132	-1.06459	-1.45101	-1.06469	1.76399024460146	3.302103	-2.166903	0.719436
Trial1	2	1	noBlindfold	counterclockwise	practice	Free	1	0.5	-0.25	2.849136	-1.05791	-1.45108	-1.07005	1.76055828220151	4.184814	-2.522374	0.46293
Trial1	2	1	noBlindfold	counterclockwise	practice	Free	1	0.5	-0.25	2.869141	-1.04853	-1.45118	-1.07506	1.75461366885637	4.773314	-2.535069	0.164804
Trial1	2	1	noBlindfold	counterclockwise	practice	Free	1	0.5	-0.25	2.88913	-1.03444	-1.45123	-1.08378	1.74633771373179	4.981121	-2.331943	0.152712
Trial1	2	1	noBlindfold	counterclockwise	practice	Free	1	0.5	-0.25	2.909134	-0.9973	-1.45105	-1.08804	1.7158724918224	4.660108	-1.786041	-0.051482
Trial1	2	1	noBlindfold	counterclockwise	practice	Free	1	0.5	-0.25	2.929138	-0.97171	-1.45089	-1.09191	1.69550666683405	4.284144	-1.430569	0.046098
Trial1	2	1	noBlindfold	counterclockwise	practice	Free	1	0.5	-0.25	2.949142	-0.94525	-1.45075	-1.09567	1.67448660339779	3.964185	-1.261297	0.295382
Trial1	2	1	noBlindfold	counterclockwise	practice	Free	1	0.5	-0.25	2.969131	-0.91425	-1.45062	-1.09885	1.64943913223047	3.751969	-1.070866	0.404087
Trial1	2	1	noBlindfold	counterclockwise	practice	Free	1	0.5	-0.25	2.989136	-0.88148	-1.45056	-1.10467	1.62448386317135	3.602843	-1.134343	0.354616
Trial1	2	1	noBlindfold	counterclockwise	practice	Free	1	0.5	-0.25	3.00914	-0.8073599	-1.45068	-1.10756	1.56352141539246	3.963415	-1.841054	0.09293
Trial1	2	1	noBlindfold	counterclockwise	practice	Free	1	0.5	-0.25	3.029129	-0.76579	-1.45088	-1.11036	1.53050438181219	4.101951	-1.976472	-0.0054147
Trial1	2	1	noBlindfold	counterclockwise	practice	Free	1	0.5	-0.25	3.049133	-0.72155	-1.45097	-1.11307	1.49568519976776	4.107618	-1.722564	-0.186838
Trial1	2	1	noBlindfold	counterclockwise	practice	Free	1	0.5	-0.25	3.069138	-0.67888	-1.4509	-1.11649	1.46306627660154	4.006318	-1.565987	-0.063909
Trial1	2	1	noBlindfold	counterclockwise	practice	Free	1	0.5	-0.25	3.089142	-0.61914	-1.45074	-1.12186	1.41866638489561	3.791755	-1.206284	-0.088408
Trial1	2	1	noBlindfold	counterclockwise	practice	Free	1	0.5	-0.25	3.109131	-0.52387	-1.45057	-1.12494	1.34678499720932	3.267083	-1.185125	-0.204573
Trial1	2	1	noBlindfold	counterclockwise	practice	Free	1	0.5	-0.25	3.129135	-0.46967	-1.45058	-1.12798	1.30809356468592	2.968264	-1.185125	-0.135383
Trial1	2	1	noBlindfold	counterclockwise	practice	Free	1	0.5	-0.25	3.149139	-0.4157	-1.45057	-1.13133	1.27092451231698	2.608663	-0.91429	-0.255152
Trial1	2	1	noBlindfold	counterclockwise	practice	Free	1	0.5	-0.25	3.169128	-0.35712	-1.45046	-1.1348	1.23187891907779	2.346132	-0.677309	-0.266591
Trial1	2	1	noBlindfold	counterclockwise	practice	Free	1	0.5	-0.25	3.189133	-0.29923	-1.45037	-1.14262	1.19813979420813	2.160451	-0.715395	-0.433695
Trial1	2	1	noBlindfold	counterclockwise	practice	Free	1	0.5	-0.25	3.209137	-0.17929	-1.45043	-1.14652	1.12480356661427	1.756122	-0.694236	-0.360771
Trial1	2	1	noBlindfold	counterclockwise	practice	Free	1	0.5	-0.25	3.229141	-0.11945	-1.45036	-1.15088	1.09329915526692	1.542505	-0.47411	-0.518686
Trial1	2	1	noBlindfold	counterclockwise	practice	Free	1	0.5	-0.25	3.24913	-0.059282	-1.45029	-1.15568	1.0644493941068	1.458263	-0.694136	-0.454728
Trial1	2	1	noBlindfold	counterclockwise	practice	Free	1	0.5	-0.25	3.269135	0.0028524	-1.45032	-1.16071	1.03756850308801	1.293066	-0.533328	-0.609643
Trial1	2	1	noBlindfold	counterclockwise	practice	Free	1	0.5	-0.25	3.289139	0.06313	-1.4503	-1.17124	1.01957760088159	1.087182	-0.448638	-0.264758
Trial1	2	1	noBlindfold	counterclockwise	practice	Free	1	0.5	-0.25	3.309128	0.18481	-1.45012	-1.17615	0.978314108043581	0.664843	-0.097273	0.037295
Trial1	2	1	noBlindfold	counterclockwise	practice	Free	1	0.5	-0.25	3.329132	0.24414	-1.45006	-1.18068	0.965209651038241	0.474991	-0.228421	0.379604
Trial1	2	1	noBlindfold	counterclockwise	practice	Free	1	0.5	-0.25	3.349136	0.30281	-1.45008	-1.18495	0.955518384072602	0.139986	-0.122573	0.349828
Trial1	2	1	noBlindfold	counterclockwise	practice	Free	1	0.5	-0.25	3.369141	0.36397	-1.4501	-1.18816	0.947970710260259	-0.303406	-0.236769	0.854936
Trial1	2	1	noBlindfold	counterclockwise	practice	Free	1	0.5	-0.25	3.38913	0.41858	-1.45011	-1.19088	0.944396370591046	-0.789969	-0.211321	1.215562
Trial1	2	1	noBlindfold	counterclockwise	practice	Free	1	0.5	-0.25	3.409134	0.41858	-1.45011	-1.19088	0.944396370591046	-0.789969	-0.211321	1.215562
Trial1	2	1	noBlindfold	counterclockwise	practice	Free	1	0.5	-0.25	3.429138	0.52748	-1.45005	-1.18828	0.938682312385753	-1.308886	-0.025068	1.583898
Trial1	2	1	noBlindfold	counterclockwise	practice	Free	1	0.5	-0.25	3.449142	0.62088	-1.45005	-1.18406	0.941849254338597	-1.177702	-0.257752	1.60018
Trial1	2	1	noBlindfold	counterclockwise	practice	Free	1	0.5	-0.25	3.469131	0.67616	-1.45014	-1.17891	0.945466105963819	-0.996958	-0.452304	1.462451
Trial1	2	1	noBlindfold	counterclockwise	practice	Free	1	0.5	-0.25	3.489136	0.72097	-1.45024	-1.16561	0.941896791387854	-1.000408	-0.795056	1.444089
Trial1	2	1	noBlindfold	counterclockwise	practice	Free	1	0.5	-0.25	3.50914	0.80491	-1.4504	-1.15738	0.957240067872556	-1.370607	-1.065891	1.185398
Trial1	2	1	noBlindfold	counterclockwise	practice	Free	1	0.5	-0.25	3.529129	0.8437901	-1.4505	-1.14854	0.96206328740478	-1.366273	-1.0405	1.200287
Trial1	2	1	noBlindfold	counterclockwise	practice	Free	1	0.5	-0.25	3.549133	0.8805	-1.4505	-1.13899	0.966997189002614	-1.470948	-0.820447	1.045666
Trial1	2	1	noBlindfold	counterclockwise	practice	Free	1	0.5	-0.25	3.569138	0.91611	-1.45043	-1.1282	0.971793625155235	-1.461705	-0.871228	0.955623
Trial1	2	1	noBlindfold	counterclockwise	practice	Free	1	0.5	-0.25	3.589142	0.95048	-1.4504	-1.10725	0.968405798170105	-1.349933	-0.807751	0.683946
Trial1	2	1	noBlindfold	counterclockwise	practice	Free	1	0.5	-0.25	3.609131	1.00874	-1.45047	-1.09682	0.987886856884995	-1.123954	-1.184382	0.027198
Trial1	2	1	noBlindfold	counterclockwise	practice	Free	1	0.5	-0.25	3.629135	1.03576	-1.45057	-1.08657	0.993422419726033	-1.073585	-1.328263	-0.172231
Trial1	2	1	noBlindfold	counterclockwise	practice	Free	1	0.5	-0.25	3.649139	1.06179	-1.45064	-1.07728	1.00000003357571	-1.247851	-1.230931	-0.454842
Trial1	2	1	noBlindfold	counterclockwise	practice	Free	1	0.5	-0.25	3.669128	1.08512	-1.45066	-1.06873	1.00632210460002	-1.591304	-1.324031	-0.469498
Trial1	2	1	noBlindfold	counterclockwise	practice	Free	1	0.5	-0.25	3.689133	1.10637	-1.45062	-1.05346	1.00659451515854	-1.730627	-1.0405	-0.611131
Trial1	2	1	noBlindfold	counterclockwise	practice	Free	1	0.5	-0.25	3.709137	1.14345	-1.45051	-1.04727	1.02453280981804	-1.561199	-1.112441	-0.448911
Trial1	2	1	noBlindfold	counterclockwise	practice	Free	1	0.5	-0.25	3.729141	1.158	-1.45053	-1.04155	1.02932758024423	-1.311503	-1.078587	-0.541512
Trial1	2	1	noBlindfold	counterclockwise	practice	Free	1	0.5	-0.25	3.74913	1.1713	-1.45054	-1.03642	1.03397291982361	-1.124003	-1.08705	-0.537689
Trial1	2	1	noBlindfold	counterclockwise	practice	Free	1	0.5	-0.25	3.769135	1.18302	-1.45056	-1.03228	1.03849808052547	-1.041482	-1.150527	-0.715964
Trial1	2	1	noBlindfold	counterclockwise	practice	Free	1	0.5	-0.25	3.789139	1.19354	-1.45058	-1.02668	1.04126342047639	-1.235332	-1.281713	-0.831178
Trial1	2	1	noBlindfold	counterclockwise	practice	Free	1	0.5	-0.25	3.809128	1.20929	-1.45069	-1.02524	1.0507565440016	-1.212831	-1.46368	-0.783994
Trial1	2	1	noBlindfold	counterclockwise	practice	Free	1	0.5	-0.25	3.829132	1.21489	-1.45072	-1.0246	1.05407443835597	-1.269194	-1.374813	-0.791781
Trial1	2	1	noBlindfold	counterclockwise	practice	Free	1	0.5	-0.25	3.849136	1.21882	-1.45069	-1.02471	1.05682440994622	-1.188308	-1.209772	-0.764552
Trial1	2	1	noBlindfold	counterclockwise	practice	Free	1	0.5	-0.25	3.869141	1.22119	-1.45064	-1.02537	1.05892097003793	-0.986439	-1.319799	-0.75554
Trial1	2	1	noBlindfold	counterclockwise	practice	Free	1	0.5	-0.25	3.88913	1.22235	-1.45066	-1.02677	1.06073613619608	-0.792788	-1.518694	-0.491791
Trial1	2	1	noBlindfold	counterclockwise	practice	Free	1	0.5	-0.25	3.909134	1.22214	-1.45072	-1.02738	1.06103994375792	-0.728107	-1.239395	-0.344099
Trial1	2	1	noBlindfold	counterclockwise	practice	Free	1	0.5	-0.25	3.929138	1.22128	-1.45067	-1.02811	1.06099011416416	-0.744953	-1.459449	-0.351189
Trial1	2	1	noBlindfold	counterclockwise	practice	Free	1	0.5	-0.25	3.949142	1.22004	-1.45072	-1.02894	1.06075689299274	-0.574048	-1.632952	-0.31717
Trial1	2	1	noBlindfold	counterclockwise	practice	Free	1	0.5	-0.25	3.969131	1.21858	-1.4508	-1.02977	1.06037658695055	-0.418936	-1.704893	-0.226023
Trial1	2	1	noBlindfold	counterclockwise	practice	Free	1	0.5	-0.25	3.989136	1.21717	-1.45083	-1.031	1.06032723124165	-0.290022	-1.552548	-0.135393
Trial1	2	1	noBlindfold	counterclockwise	practice	Free	1	0.5	-0.25	4.00914	1.21465	-1.45075	-1.03145	1.05895639965603	-0.337962	-1.624489	-0.092413
Trial1	2	1	noBlindfold	counterclockwise	practice	Free	1	0.5	-0.25	4.029129	1.21349	-1.45078	-1.0319	1.05850625526034	-0.420806	-1.645648	-0.187572
Trial1	2	1	noBlindfold	counterclockwise	practice	Free	1	0.5	-0.25	4.049133	1.21237	-1.45081	-1.03231	1.05805482904822	-0.499961	-1.60333	-0.094552
Trial1	2	1	noBlindfold	counterclockwise	practice	Free	1	0.5	-0.25	4.069138	1.2112	-1.45081	-1.03264	1.05751159670307	-0.441239	-1.632952	-0.041751
Trial1	2	1	noBlindfold	counterclockwise	practice	Free	1	0.5	-0.25	4.089142	1.21003	-1.45081	-1.03331	1.05722143829094	-0.353066	-1.624489	-0.122182
Trial1	2	1	noBlindfold	counterclockwise	practice	Free	1	0.5	-0.25	4.109131	1.20796	-1.45083	-1.03367	1.05609940983855	-0.230775	-1.709125	-0.214195
Trial1	2	1	noBlindfold	counterclockwise	practice	Free	1	0.5	-0.25	4.129135	1.20724	-1.45084	-1.03405	1.05589903892375	-0.193527	-1.709125	-0.220507
Trial1	2	1	noBlindfold	counterclockwise	practice	Free	1	0.5	-0.25	4.149139	1.20669	-1.45085	-1.03439	1.0557832732427	-0.23451	-1.726052	-0.244495
Trial1	2	1	noBlindfold	counterclockwise	practice	Free	1	0.5	-0.25	4.169128	1.20626	-1.45086	-1.03464	1.05568129552963	-0.331961	-1.72182	-0.175889
Trial1	2	1	noBlindfold	counterclockwise	practice	Free	1	0.5	-0.25	4.189133	1.2059	-1.45086	-1.03477	1.05553716960361	-0.355401	-1.734516	-0.064814
Trial1	2	1	noBlindfold	counterclockwise	practice	Free	1	0.5	-0.25	4.209137	1.20541	-1.45082	-1.03475	1.05519467958188	-0.328084	-1.55678	0.089112
Trial1	2	1	noBlindfold	counterclockwise	practice	Free	1	0.5	-0.25	4.229141	1.20531	-1.45078	-1.03475	1.0551278199391	-0.258802	-1.493303	0.058201
Trial1	2	1	noBlindfold	counterclockwise	practice	Free	1	0.5	-0.25	4.24913	1.2053	-1.45076	-1.03475	1.05512112629465	-0.220377	-1.46368	0.019794
Trial1	2	1	noBlindfold	counterclockwise	practice	Free	1	0.5	-0.25	4.269135	1.20528	-1.45075	-1.03475	1.05510773916347	-0.216501	-1.552548	0.022796
Trial1	2	1	noBlindfold	counterclockwise	practice	Free	1	0.5	-0.25	4.289139	1.20527	-1.45076	-1.03474	1.05509367760586	-0.250959	-1.594866	-0.012934
Trial1	2	1	noBlindfold	counterclockwise	practice	Free	1	0.5	-0.25	4.309128	1.20525	-1.45077	-1.03474	1.05508029069436	-0.200182	-1.450985	0.034063
Trial1	2	1	noBlindfold	counterclockwise	practice	Free	1	0.5	-0.25	4.329132	1.20524	-1.45074	-1.03473	1.05506614946326	-0.19886	-1.362117	0.132256
Trial1	2	1	noBlindfold	counterclockwise	practice	Free	1	0.5	-0.25	4.349136	1.20523	-1.45071	-1.03473	1.05505945609169	-0.231055	-1.315567	0.10966
Trial1	2	1	noBlindfold	counterclockwise	practice	Free	1	0.5	-0.25	4.369141	1.20522	-1.45068	-1.03473	1.05505276277271	-0.165898	-1.357885	-0.0070458
Trial1	2	1	noBlindfold	counterclockwise	practice	Free	1	0.5	-0.25	4.38913	1.20521	-1.45068	-1.03474	1.05505351750225	-0.163434	-1.43829	-0.106779
Trial1	2	1	noBlindfold	counterclockwise	practice	Free	1	0.5	-0.25	4.409134	1.20519	-1.45077	-1.03475	1.05504757935458	-0.155422	-1.628721	-0.120249
Trial1	2	1	noBlindfold	counterclockwise	practice	Free	1	0.5	-0.25	4.429138	1.20518	-1.45081	-1.03475	1.05504088634041	-0.179562	-1.658343	-0.137135
Trial1	2	1	noBlindfold	counterclockwise	practice	Free	1	0.5	-0.25	4.449142	1.20517	-1.45081	-1.03476	1.05504172132594	-0.20484	-1.55678	-0.094566
Trial1	2	1	noBlindfold	counterclockwise	practice	Free	1	0.5	-0.25	4.469131	1.20516	-1.4508	-1.03475	1.05502758014699	-0.20508	-1.505998	-0.013647
Trial1	2	1	noBlindfold	counterclockwise	practice	Free	1	0.5	-0.25	4.489136	1.20515	-1.45077	-1.03474	1.05501343896858	-0.184801	-1.455217	0.079281
Trial1	2	1	noBlindfold	counterclockwise	practice	Free	1	0.5	-0.25	4.50914	1.20513	-1.45074	-1.03474	1.05500005331773	-0.236607	-1.489071	0.077001
Trial1	2	1	noBlindfold	counterclockwise	practice	Free	1	0.5	-0.25	4.529129	1.20512	-1.45075	-1.03475	1.05500080903429	-0.247284	-1.552548	-0.0295
Trial1	2	1	noBlindfold	counterclockwise	practice	Free	1	0.5	-0.25	4.549133	1.20511	-1.45077	-1.03475	1.05499419606164	-0.329274	-1.616025	-0.077606
Trial1	2	1	noBlindfold	counterclockwise	practice	Free	1	0.5	-0.25	4.569138	1.20509	-1.45078	-1.03475	1.05498081092474	-0.281788	-1.641416	-0.090782
Trial1	2	1	noBlindfold	counterclockwise	practice	Free	1	0.5	-0.25	4.589142	1.20508	-1.4508	-1.03476	1.05498156712919	-0.256675	-1.60333	-0.061427
Trial1	2	1	noBlindfold	counterclockwise	practice	Free	1	0.5	-0.25	4.609131	1.20506	-1.45081	-1.03476	1.05496818240234	-0.183553	-1.616025	-0.05692
Trial1	2	1	noBlindfold	counterclockwise	practice	Free	1	0.5	-0.25	4.629135	1.20505	-1.45081	-1.03476	1.05496149011781	-0.170212	-1.645648	-0.029064
Trial1	2	1	noBlindfold	counterclockwise	practice	Free	1	0.5	-0.25	4.649139	1.20504	-1.45081	-1.03476	1.05495479788587	-0.115976	-1.654111	-0.0027435
Trial1	2	1	noBlindfold	counterclockwise	practice	Free	1	0.5	-0.25	4.669128	1.20503	-1.45082	-1.03476	1.05494810570652	-0.206484	-1.616025	-0.0011853
Trial1	2	1	noBlindfold	counterclockwise	practice	Free	1	0.5	-0.25	4.689133	1.20502	-1.45081	-1.03476	1.05494149324764	-0.208408	-1.637184	0.027791
Trial1	2	1	noBlindfold	counterclockwise	practice	Free	1	0.5	-0.25	4.709137	1.205	-1.45082	-1.03476	1.05492802948408	-0.220027	-1.654111	0.026274
Trial1	2	1	noBlindfold	counterclockwise	practice	Free	1	0.5	-0.25	4.729141	1.20499	-1.45083	-1.03476	1.05492141718111	-0.163086	-1.717588	0.010429
Trial1	2	1	noBlindfold	counterclockwise	practice	Free	1	0.5	-0.25	4.74913	1.20498	-1.45083	-1.03476	1.05491472526414	-0.19573	-1.709125	0.043179
Trial1	2	1	noBlindfold	counterclockwise	practice	Free	1	0.5	-0.25	4.769135	1.20497	-1.45085	-1.03476	1.05490803339976	-0.179824	-1.700661	0.0032734
Trial1	2	1	noBlindfold	counterclockwise	practice	Free	1	0.5	-0.25	4.789139	1.20496	-1.45085	-1.03476	1.05490134158799	-0.159397	-1.704893	-0.014031
Trial1	2	1	noBlindfold	counterclockwise	practice	Free	1	0.5	-0.25	4.809128	1.20495	-1.45086	-1.03476	1.05489464982882	-0.185053	-1.789529	-0.044493
Trial1	2	1	noBlindfold	counterclockwise	practice	Free	1	0.5	-0.25	4.829132	1.20494	-1.45088	-1.03477	1.05489540751971	-0.137605	-1.848774	-0.093794
Trial1	2	1	noBlindfold	counterclockwise	practice	Free	1	0.5	-0.25	4.849136	1.20493	-1.45091	-1.03477	1.05488879557468	-0.10785	-1.869933	-0.099434
Trial1	2	1	noBlindfold	counterclockwise	practice	Free	1	0.5	-0.25	4.869141	1.20493	-1.45091	-1.03478	1.05489624506127	-0.094091	-1.793761	-0.161499
Trial1	2	1	noBlindfold	counterclockwise	practice	Free	1	0.5	-0.25	4.88913	1.20492	-1.45091	-1.03478	1.05488947389332	-0.077087	-1.726052	-0.094118
Trial1	2	1	noBlindfold	counterclockwise	practice	Free	1	0.5	-0.25	4.909134	1.20491	-1.45086	-1.03478	1.05488286209895	-0.154854	-1.671039	-0.020656
Trial1	2	1	noBlindfold	counterclockwise	practice	Free	1	0.5	-0.25	4.929138	1.2049	-1.45085	-1.03479	1.0548836203675	-0.167122	-1.658343	-0.015759
Trial1	2	1	noBlindfold	counterclockwise	practice	Free	1	0.5	-0.25	4.949142	1.2049	-1.45083	-1.03479	1.0548836203675	-0.181648	-1.60333	-0.0097242
Trial1	2	1	noBlindfold	counterclockwise	practice	Free	1	0.5	-0.25	4.969131	1.20489	-1.45082	-1.03479	1.05487692906512	-0.182301	-1.620257	-0.00030269
Trial1	2	1	noBlindfold	counterclockwise	practice	Free	1	0.5	-0.25	4.989136	1.20488	-1.45081	-1.0348	1.05487759893466	-0.144042	-1.594866	-0.07745
Trial1	2	1	noBlindfold	counterclockwise	practice	Free	1	0.5	-0.25	5.00914	1.20487	-1.45081	-1.03481	1.05487844637065	-0.058249	-1.696429	-0.176045
Trial1	2	1	noBlindfold	counterclockwise	practice	Free	1	0.5	-0.25	5.029129	1.20487	-1.45083	-1.03482	1.05488580762053	0.0088231	-1.704893	-0.198611
Trial1	2	1	noBlindfold	counterclockwise	practice	Free	1	0.5	-0.25	5.049133	1.20487	-1.45084	-1.03483	1.05489325760236	0.026228	-1.72182	-0.221135
Trial1	2	1	noBlindfold	counterclockwise	practice	Free	1	0.5	-0.25	5.069138	1.20487	-1.45085	-1.03484	1.05490070762663	-0.041549	-1.730284	-0.194318
Trial1	2	1	noBlindfold	counterclockwise	practice	Free	1	0.5	-0.25	5.089142	1.20487	-1.45086	-1.03485	1.05490815769334	0.015186	-1.72182	-0.103611
Trial1	2	1	noBlindfold	counterclockwise	practice	Free	1	0.5	-0.25	5.109131	1.20487	-1.45085	-1.03485	1.05490815769334	0.030599	-1.671039	-0.088144
Trial1	2	1	noBlindfold	counterclockwise	practice	Free	1	0.5	-0.25	5.129135	1.20488	-1.45084	-1.03485	1.05491484860753	0.12495	-1.616025	-0.029838
Trial1	2	1	noBlindfold	counterclockwise	practice	Free	1	0.5	-0.25	5.149139	1.20488	-1.45083	-1.03486	1.05492229866943	0.131435	-1.704893	-0.070857
Trial1	2	1	noBlindfold	counterclockwise	practice	Free	1	0.5	-0.25	5.169128	1.20488	-1.45083	-1.03486	1.05492229866943	0.067877	-1.759906	-0.068911
Trial1	2	1	noBlindfold	counterclockwise	practice	Free	1	0.5	-0.25	5.189133	1.20489	-1.45084	-1.03487	1.05493643964606	0.018625	-1.704893	-0.124164
Trial1	2	1	noBlindfold	counterclockwise	practice	Free	1	0.5	-0.25	5.209137	1.20489	-1.45085	-1.03487	1.05493643964606	0.032457	-1.620257	0.00040887
Trial1	2	1	noBlindfold	counterclockwise	practice	Free	1	0.5	-0.25	5.229141	1.20489	-1.45084	-1.03486	1.05492898958899	0.036546	-1.565244	0.100145
Trial1	2	1	noBlindfold	counterclockwise	practice	Free	1	0.5	-0.25	5.24913	1.20489	-1.4508	-1.03485	1.05492153957435	0.012336	-1.472144	0.202854
Trial1	2	1	noBlindfold	counterclockwise	practice	Free	1	0.5	-0.25	5.269135	1.20489	-1.45076	-1.03483	1.05490663967238	-0.057422	-1.408667	0.267556
Trial1	2	1	noBlindfold	counterclockwise	practice	Free	1	0.5	-0.25	5.289139	1.20489	-1.45073	-1.0348	1.05488429013774	-0.1157	-1.366349	0.294594
Trial1	2	1	noBlindfold	counterclockwise	practice	Free	1	0.5	-0.25	5.309128	1.20488	-1.45068	-1.03478	1.05486278805003	-0.081118	-1.315567	0.327148
Trial1	2	1	noBlindfold	counterclockwise	practice	Free	1	0.5	-0.25	5.329132	1.20487	-1.45066	-1.03475	1.05483374762258	-0.0078185	-1.247859	0.368394
Trial1	2	1	noBlindfold	counterclockwise	practice	Free	1	0.5	-0.25	5.349136	1.20488	-1.45065	-1.03471	1.05481072956524	0.110462	-1.264786	0.32348
Trial1	2	1	noBlindfold	counterclockwise	practice	Free	1	0.5	-0.25	5.369141	1.2049	-1.45064	-1.03464	1.05477196844188	0.20721	-1.311336	0.303738
Trial1	2	1	noBlindfold	counterclockwise	practice	Free	1	0.5	-0.25	5.38913	1.20494	-1.45064	-1.03451	1.05470200299541	0.258225	-1.29864	0.314517
Trial1	2	1	noBlindfold	counterclockwise	practice	Free	1	0.5	-0.25	5.409134	1.20507	-1.45066	-1.03447	1.05475914446597	0.270256	-1.336726	0.250418
Trial1	2	1	noBlindfold	counterclockwise	practice	Free	1	0.5	-0.25	5.429138	1.20512	-1.45067	-1.03443	1.05476283390322	0.221375	-1.357885	0.278217
Trial1	2	1	noBlindfold	counterclockwise	practice	Free	1	0.5	-0.25	5.449142	1.20514	-1.4507	-1.03442	1.05476877536286	0.215653	-1.467912	0.30787
Trial1	2	1	noBlindfold	counterclockwise	practice	Free	1	0.5	-0.25	5.469131	1.20516	-1.45072	-1.0344	1.05476727043234	0.244597	-1.539853	0.267146
Trial1	2	1	noBlindfold	counterclockwise	practice	Free	1	0.5	-0.25	5.489136	1.20517	-1.45075	-1.0343	1.05469967677714	0.386857	-1.552548	0.253064
Trial1	2	1	noBlindfold	counterclockwise	practice	Free	1	0.5	-0.25	5.50914	1.20528	-1.45076	-1.03418	1.05468390803504	0.365985	-1.539853	0.347372
Trial1	2	1	noBlindfold	counterclockwise	practice	Free	1	0.5	-0.25	5.529129	1.2054	-1.45076	-1.03404	1.05466005289418	0.269394	-1.493303	0.330772
Trial1	2	1	noBlindfold	counterclockwise	practice	Free	1	0.5	-0.25	5.549133	1.20553	-1.45076	-1.03394	1.05467278900372	0.225881	-1.518694	0.267873
Trial1	2	1	noBlindfold	counterclockwise	practice	Free	1	0.5	-0.25	5.569138	1.20561	-1.45075	-1.03391	1.05470397210848	0.175038	-1.442521	0.195208
Trial1	2	1	noBlindfold	counterclockwise	practice	Free	1	0.5	-0.25	5.589142	1.20564	-1.45074	-1.0339	1.05471654777522	0.204007	-1.455217	0.151878
Trial1	2	1	noBlindfold	counterclockwise	practice	Free	1	0.5	-0.25	5.609131	1.20566	-1.45075	-1.0339	1.05472994670749	0.329116	-1.611793	0.085149
Trial1	2	1	noBlindfold	counterclockwise	practice	Free	1	0.5	-0.25	5.629135	1.20568	-1.45079	-1.03389	1.05473590363799	0.352369	-1.704893	0.080601
Trial1	2	1	noBlindfold	counterclockwise	practice	Free	1	0.5	-0.25	5.649139	1.2057	-1.45083	-1.03389	1.05474922332567	0.395277	-1.747211	0.066639
Trial1	2	1	noBlindfold	counterclockwise	practice	Free	1	0.5	-0.25	5.669128	1.20572	-1.45086	-1.03388	1.05475518100063	0.42883	-1.806456	0.080898
Trial1	2	1	noBlindfold	counterclockwise	practice	Free	1	0.5	-0.25	5.689133	1.20574	-1.45089	-1.03387	1.05476113911728	0.4082	-1.810688	0.068843
Trial1	2	1	noBlindfold	counterclockwise	practice	Free	1	0.5	-0.25	5.709137	1.20578	-1.45089	-1.03386	1.05478049824499	0.332689	-1.67527	0.169292
Trial1	2	1	noBlindfold	counterclockwise	practice	Free	1	0.5	-0.25	5.729141	1.2058	-1.45087	-1.03384	1.05477910470543	0.279092	-1.687966	0.293802
Trial1	2	1	noBlindfold	counterclockwise	practice	Free	1	0.5	-0.25	5.74913	1.20582	-1.45085	-1.0338	1.05476266118356	0.310825	-1.624489	0.37159
Trial1	2	1	noBlindfold	counterclockwise	practice	Free	1	0.5	-0.25	5.769135	1.20585	-1.45082	-1.03373	1.05473076649332	0.333952	-1.586403	0.341378
Trial1	2	1	noBlindfold	counterclockwise	practice	Free	1	0.5	-0.25	5.789139	1.20592	-1.45079	-1.03363	1.05470328414372	0.318164	-1.55678	0.273919
Trial1	2	1	noBlindfold	counterclockwise	practice	Free	1	0.5	-0.25	5.809128	1.20609	-1.45082	-1.03363	1.05481706879001	0.32256	-1.747211	0.036781
Trial1	2	1	noBlindfold	counterclockwise	practice	Free	1	0.5	-0.25	5.829132	1.20612	-1.45086	-1.03364	1.05484461719706	0.370179	-1.88686	-0.057305
Trial1	2	1	noBlindfold	counterclockwise	practice	Free	1	0.5	-0.25	5.849136	1.20614	-1.45091	-1.03365	1.05486537403447	0.403923	-1.899556	-0.149482
Trial1	2	1	noBlindfold	counterclockwise	practice	Free	1	0.5	-0.25	5.869141	1.20615	-1.45094	-1.03366	1.05487952500755	0.380917	-1.924947	-0.200227
Trial1	2	1	noBlindfold	counterclockwise	practice	Free	1	0.5	-0.25	5.88913	1.20618	-1.45096	-1.03368	1.05491442413402	0.388739	-1.954569	-0.233285
Trial1	2	1	noBlindfold	counterclockwise	practice	Free	1	0.5	-0.25	5.909134	1.20621	-1.45095	-1.03368	1.05493453421905	0.336567	-1.86147	-0.101075
Trial1	2	1	noBlindfold	counterclockwise	practice	Free	1	0.5	-0.25	5.929138	1.20623	-1.45094	-1.03369	1.05495537992691	0.354857	-1.776834	-0.076594
Trial1	2	1	noBlindfold	counterclockwise	practice	Free	1	0.5	-0.25	5.949142	1.20625	-1.45091	-1.03369	1.05496870722302	0.310776	-1.730284	-0.109672
Trial1	2	1	noBlindfold	counterclockwise	practice	Free	1	0.5	-0.25	5.969131	1.20626	-1.45088	-1.0337	1.05498284947512	0.270071	-1.67527	-0.056948
Trial1	2	1	noBlindfold	counterclockwise	practice	Free	1	0.5	-0.25	5.989136	1.20628	-1.45085	-1.0337	1.05499625679493	0.251612	-1.632952	-0.081374
Trial1	2	1	noBlindfold	counterclockwise	practice	Free	1	0.5	-0.25	6.00914	1.2063	-1.45083	-1.0337	1.05500966432453	0.260643	-1.624489	-0.0030746
Trial1	2	1	noBlindfold	counterclockwise	practice	Free	1	0.5	-0.25	6.029129	1.20632	-1.45083	-1.0337	1.05502307206392	0.287015	-1.637184	0.017604
Trial1	2	1	noBlindfold	counterclockwise	practice	Free	1	0.5	-0.25	6.049133	1.20633	-1.45084	-1.0337	1.05502969620306	0.376069	-1.666807	0.0085546
Trial1	2	1	noBlindfold	counterclockwise	practice	Free	1	0.5	-0.25	6.069138	1.20635	-1.45085	-1.0337	1.05504318406632	0.332552	-1.776834	-0.029073
Trial1	2	1	noBlindfold	counterclockwise	practice	Free	1	0.5	-0.25	6.089142	1.20637	-1.45087	-1.0337	1.05505651251841	0.292403	-1.781065	-0.0061075
Trial1	2	1	noBlindfold	counterclockwise	practice	Free	1	0.5	-0.25	6.109131	1.2064	-1.45088	-1.03369	1.05506918734309	0.326298	-1.742979	0.084925
Trial1	2	1	noBlindfold	counterclockwise	practice	Free	1	0.5	-0.25	6.129135	1.20642	-1.45087	-1.03369	1.05508251640915	0.287575	-1.696429	0.099587
Trial1	2	1	noBlindfold	counterclockwise	practice	Free	1	0.5	-0.25	6.149139	1.20643	-1.45085	-1.03368	1.05508178314929	0.312965	-1.64988	0.082615
Trial1	2	1	noBlindfold	counterclockwise	practice	Free	1	0.5	-0.25	6.169128	1.20645	-1.45084	-1.03367	1.05508775479714	0.312436	-1.64988	0.137903
Trial1	2	1	noBlindfold	counterclockwise	practice	Free	1	0.5	-0.25	6.189133	1.20646	-1.45083	-1.03366	1.05508711055813	0.321692	-1.641416	0.10964
Trial1	2	1	noBlindfold	counterclockwise	practice	Free	1	0.5	-0.25	6.209137	1.2065	-1.45083	-1.03366	1.05511393035152	0.380116	-1.696429	0.0045777
Trial1	2	1	noBlindfold	counterclockwise	practice	Free	1	0.5	-0.25	6.229141	1.20652	-1.45085	-1.03366	1.05512726073945	0.395164	-1.751443	-0.03118
Trial1	2	1	noBlindfold	counterclockwise	practice	Free	1	0.5	-0.25	6.24913	1.20654	-1.45087	-1.03367	1.05514801979568	0.42124	-1.853006	-0.056754
Trial1	2	1	noBlindfold	counterclockwise	practice	Free	1	0.5	-0.25	6.269135	1.20656	-1.4509	-1.03367	1.05516143033165	0.43106	-1.882629	-0.110179
Trial1	2	1	noBlindfold	counterclockwise	practice	Free	1	0.5	-0.25	6.289139	1.20658	-1.45093	-1.03369	1.05518971517518	0.376901	-1.891092	-0.110882
Trial1	2	1	noBlindfold	counterclockwise	practice	Free	1	0.5	-0.25	6.309128	1.20662	-1.45094	-1.03369	1.05521645708954	0.366361	-1.844542	-0.129628
Trial1	2	1	noBlindfold	counterclockwise	practice	Free	1	0.5	-0.25	6.329132	1.20664	-1.45094	-1.0337	1.05523730510375	0.384252	-1.88686	-0.167981
Trial1	2	1	noBlindfold	counterclockwise	practice	Free	1	0.5	-0.25	6.349136	1.20666	-1.45093	-1.03371	1.05525815318118	0.398984	-1.823383	-0.136704
Trial1	2	1	noBlindfold	counterclockwise	practice	Free	1	0.5	-0.25	6.369141	1.20668	-1.45093	-1.03372	1.05527900132184	0.377662	-1.865701	-0.144563
Trial1	2	1	noBlindfold	counterclockwise	practice	Free	1	0.5	-0.25	6.38913	1.2067	-1.45092	-1.03373	1.05529976969512	0.360722	-1.819152	-0.16861
Trial1	2	1	noBlindfold	counterclockwise	practice	Free	1	0.5	-0.25	6.409134	1.20674	-1.45091	-1.03374	1.05533394118987	0.354454	-1.840311	-0.195217
Trial1	2	1	noBlindfold	counterclockwise	practice	Free	1	0.5	-0.25	6.429138	1.20675	-1.45091	-1.03375	1.05534809236926	0.314303	-1.781065	-0.176344
Trial1	2	1	noBlindfold	counterclockwise	practice	Free	1	0.5	-0.25	6.449142	1.20677	-1.45091	-1.03376	1.05536902065221	0.293701	-1.797993	-0.169904
Trial1	2	1	noBlindfold	counterclockwise	practice	Free	1	0.5	-0.25	6.469131	1.20679	-1.4509	-1.03377	1.05538970080277	0.345985	-1.772602	-0.202596
Trial1	2	1	noBlindfold	counterclockwise	practice	Free	1	0.5	-0.25	6.489136	1.2068	-1.45089	-1.0338	1.05541871625462	0.339389	-1.810688	-0.198005
Trial1	2	1	noBlindfold	counterclockwise	practice	Free	1	0.5	-0.25	6.50914	1.20684	-1.45091	-1.03381	1.05545297687822	0.335269	-1.853006	-0.265246
Trial1	2	1	noBlindfold	counterclockwise	practice	Free	1	0.5	-0.25	6.529129	1.20685	-1.45092	-1.03383	1.05547446724219	0.324279	-1.844542	-0.259514
Trial1	2	1	noBlindfold	counterclockwise	practice	Free	1	0.5	-0.25	6.549133	1.20687	-1.45093	-1.03384	1.05549532454652	0.376102	-1.865701	-0.246284
Trial1	2	1	noBlindfold	counterclockwise	practice	Free	1	0.5	-0.25	6.569138	1.20689	-1.45093	-1.03385	1.05551608469213	0.395799	-1.848774	-0.230044
Trial1	2	1	noBlindfold	counterclockwise	practice	Free	1	0.5	-0.25	6.589142	1.20691	-1.45093	-1.03387	1.05554436970814	0.407554	-1.882629	-0.191601
Trial1	2	1	noBlindfold	counterclockwise	practice	Free	1	0.5	-0.25	6.609131	1.20695	-1.45093	-1.03388	1.05557863109239	0.382178	-1.86147	-0.255065
Trial1	2	1	noBlindfold	counterclockwise	practice	Free	1	0.5	-0.25	6.629135	1.20698	-1.45095	-1.0339	1.05561354271068	0.370457	-1.958801	-0.242575
Trial1	2	1	noBlindfold	counterclockwise	practice	Free	1	0.5	-0.25	6.649139	1.207	-1.45097	-1.03391	1.05563439170524	0.341331	-2.047669	-0.204869
Trial1	2	1	noBlindfold	counterclockwise	practice	Free	1	0.5	-0.25	6.669128	1.20701	-1.451	-1.03392	1.05564844571737	0.349295	-2.039205	-0.199173
Trial1	2	1	noBlindfold	counterclockwise	practice	Free	1	0.5	-0.25	6.689133	1.20703	-1.45101	-1.03394	1.05567673947669	0.335456	-2.030742	-0.171647
Trial1	2	1	noBlindfold	counterclockwise	practice	Free	1	0.5	-0.25	6.709137	1.20707	-1.45099	-1.03395	1.05571091325751	0.354808	-1.946106	-0.206529
Trial1	2	1	noBlindfold	counterclockwise	practice	Free	1	0.5	-0.25	6.729141	1.20709	-1.45098	-1.03396	1.05573176251027	0.329686	-1.954569	-0.24484
Trial1	2	1	noBlindfold	counterclockwise	practice	Free	1	0.5	-0.25	6.74913	1.2071	-1.45098	-1.03398	1.05575334092057	0.326627	-2.022278	-0.253795
Trial1	2	1	noBlindfold	counterclockwise	practice	Free	1	0.5	-0.25	6.769135	1.20712	-1.451	-1.03399	1.0557741103481	0.387096	-2.039205	-0.264644
Trial1	2	1	noBlindfold	counterclockwise	practice	Free	1	0.5	-0.25	6.789139	1.20714	-1.45101	-1.03401	1.05580230694892	0.416272	-2.001119	-0.251034
Trial1	2	1	noBlindfold	counterclockwise	practice	Free	1	0.5	-0.25	6.809128	1.20719	-1.45099	-1.03402	1.05584336547251	0.402688	-1.895324	-0.14668
Trial1	2	1	noBlindfold	counterclockwise	practice	Free	1	0.5	-0.25	6.829132	1.20721	-1.45096	-1.03402	1.05585669966068	0.399997	-1.869933	-0.078916
Trial1	2	1	noBlindfold	counterclockwise	practice	Free	1	0.5	-0.25	6.849136	1.20723	-1.45093	-1.03403	1.05587746083651	0.362669	-1.806456	-0.072489
Trial1	2	1	noBlindfold	counterclockwise	practice	Free	1	0.5	-0.25	6.869141	1.20725	-1.45092	-1.03403	1.05589087519504	0.366113	-1.827615	-0.093165
Trial1	2	1	noBlindfold	counterclockwise	practice	Free	1	0.5	-0.25	6.88913	1.20727	-1.45092	-1.03405	1.05591916041379	0.339563	-1.882629	-0.123231
Trial1	2	1	noBlindfold	counterclockwise	practice	Free	1	0.5	-0.25	6.909134	1.20731	-1.45096	-1.03406	1.05595342500054	0.461166	-2.001119	-0.149139
Trial1	2	1	noBlindfold	counterclockwise	practice	Free	1	0.5	-0.25	6.929138	1.20734	-1.45098	-1.03406	1.05597346759643	0.46485	-1.97996	-0.118615
Trial1	2	1	noBlindfold	counterclockwise	practice	Free	1	0.5	-0.25	6.949142	1.20736	-1.45099	-1.03406	1.05598688282214	0.501619	-2.009583	-0.044086
Trial1	2	1	noBlindfold	counterclockwise	practice	Free	1	0.5	-0.25	6.969131	1.20738	-1.45099	-1.03406	1.05600029825725	0.405982	-1.941874	-0.01357
Trial1	2	1	noBlindfold	counterclockwise	practice	Free	1	0.5	-0.25	6.989136	1.2074	-1.45098	-1.03406	1.05601363404609	0.386902	-1.908019	-0.0082927
Trial1	2	1	noBlindfold	counterclockwise	practice	Free	1	0.5	-0.25	7.00914	1.20744	-1.45095	-1.03406	1.05604046596069	0.363347	-1.88686	-0.0037667
Trial1	2	1	noBlindfold	counterclockwise	practice	Free	1	0.5	-0.25	7.029129	1.20746	-1.45095	-1.03406	1.05605388223204	0.381369	-1.908019	-0.030488
Trial1	2	1	noBlindfold	counterclockwise	practice	Free	1	0.5	-0.25	7.049133	1.20748	-1.45095	-1.03406	1.05606721885212	0.361018	-1.912251	0.0086558
Trial1	2	1	noBlindfold	counterclockwise	practice	Free	1	0.5	-0.25	7.069138	1.2075	-1.45095	-1.03406	1.05608063554091	0.321574	-1.86147	0.027479
Trial1	2	1	noBlindfold	counterclockwise	practice	Free	1	0.5	-0.25	7.089142	1.20752	-1.45094	-1.03406	1.05609405243905	0.326572	-1.844542	0.005265
Trial1	2	1	noBlindfold	counterclockwise	practice	Free	1	0.5	-0.25	7.109131	1.20755	-1.45092	-1.03406	1.05611417817875	0.279824	-1.827615	0.058695
Trial1	2	1	noBlindfold	counterclockwise	practice	Free	1	0.5	-0.25	7.129135	1.20756	-1.45092	-1.03405	1.05611345284188	0.333787	-1.86147	0.059424
Trial1	2	1	noBlindfold	counterclockwise	practice	Free	1	0.5	-0.25	7.149139	1.20758	-1.45093	-1.03405	1.05612679059502	0.356331	-1.88686	0.059022
Trial1	2	1	noBlindfold	counterclockwise	practice	Free	1	0.5	-0.25	7.169128	1.2076	-1.45094	-1.03404	1.05613277463314	0.354942	-1.916483	0.092867
Trial1	2	1	noBlindfold	counterclockwise	practice	Free	1	0.5	-0.25	7.189133	1.20762	-1.45094	-1.03403	1.05613875911207	0.384112	-1.891092	0.106383
Trial1	2	1	noBlindfold	counterclockwise	practice	Free	1	0.5	-0.25	7.209137	1.20766	-1.45093	-1.03402	1.0561581713904	0.333072	-1.844542	0.15374
Trial1	2	1	noBlindfold	counterclockwise	practice	Free	1	0.5	-0.25	7.229141	1.20768	-1.45093	-1.03401	1.05616406855995	0.314722	-1.878397	0.166865
Trial1	2	1	noBlindfold	counterclockwise	practice	Free	1	0.5	-0.25	7.24913	1.2077	-1.45092	-1.034	1.05617014315275	0.31901	-1.831847	0.167563
Trial1	2	1	noBlindfold	counterclockwise	practice	Free	1	0.5	-0.25	7.269135	1.20771	-1.45092	-1.03399	1.05616941984466	0.344075	-1.831847	0.231479
Trial1	2	1	noBlindfold	counterclockwise	practice	Free	1	0.5	-0.25	7.289139	1.20773	-1.45092	-1.03396	1.05616054095994	0.356291	-1.848774	0.237813
Trial1	2	1	noBlindfold	counterclockwise	practice	Free	1	0.5	-0.25	7.309128	1.20777	-1.45092	-1.03395	1.05617986917066	0.435975	-1.878397	0.274916
Trial1	2	1	noBlindfold	counterclockwise	practice	Free	1	0.5	-0.25	7.329132	1.2078	-1.45093	-1.03394	1.05619265644473	0.432053	-1.878397	0.251528
Trial1	2	1	noBlindfold	counterclockwise	practice	Free	1	0.5	-0.25	7.349136	1.20782	-1.45094	-1.03393	1.05619864532441	0.409052	-1.903788	0.191259
Trial1	2	1	noBlindfold	counterclockwise	practice	Free	1	0.5	-0.25	7.369141	1.20784	-1.45095	-1.03392	1.05620446627624	0.330133	-1.924947	0.203262
Trial1	2	1	noBlindfold	counterclockwise	practice	Free	1	0.5	-0.25	7.38913	1.20785	-1.45097	-1.0339	1.0561964015388	0.372224	-2.001119	0.167833
Trial1	2	1	noBlindfold	counterclockwise	practice	Free	1	0.5	-0.25	7.409134	1.20789	-1.45099	-1.03388	1.05620838235008	0.404655	-1.996887	0.267062
Trial1	2	1	noBlindfold	counterclockwise	practice	Free	1	0.5	-0.25	7.429138	1.20791	-1.45099	-1.03386	1.05620694185487	0.45305	-2.013814	0.32644
Trial1	2	1	noBlindfold	counterclockwise	practice	Free	1	0.5	-0.25	7.449142	1.20794	-1.45098	-1.03383	1.05620470263026	0.415134	-1.950337	0.388817
Trial1	2	1	noBlindfold	counterclockwise	practice	Free	1	0.5	-0.25	7.469131	1.20797	-1.45097	-1.03379	1.0561952024919	0.353041	-1.929178	0.380074
Trial1	2	1	noBlindfold	counterclockwise	practice	Free	1	0.5	-0.25	7.489136	1.20801	-1.45097	-1.03374	1.05618481817929	0.272712	-1.958801	0.410455
Trial1	2	1	noBlindfold	counterclockwise	practice	Free	1	0.5	-0.25	7.50914	1.20804	-1.45096	-1.03372	1.05619018383344	0.262961	-1.903788	0.378626
Trial1	2	1	noBlindfold	counterclockwise	practice	Free	1	0.5	-0.25	7.529129	1.20805	-1.45095	-1.03371	1.05618946641727	0.269155	-1.895324	0.315683
Trial1	2	1	noBlindfold	counterclockwise	practice	Free	1	0.5	-0.25	7.549133	1.20807	-1.45094	-1.0337	1.05619546223638	0.325456	-1.848774	0.19744
Trial1	2	1	noBlindfold	counterclockwise	practice	Free	1	0.5	-0.25	7.569138	1.20808	-1.45094	-1.03369	1.05619466537977	0.32073	-1.903788	0.145458
Trial1	2	1	noBlindfold	counterclockwise	practice	Free	1	0.5	-0.25	7.589142	1.2081	-1.45095	-1.0337	1.05621560168768	0.298907	-1.984192	0.064152
Trial1	2	1	noBlindfold	counterclockwise	practice	Free	1	0.5	-0.25	7.609131	1.20813	-1.45103	-1.0337	1.05623566168812	0.306038	-2.145	-0.085975
Trial1	2	1	noBlindfold	counterclockwise	practice	Free	1	0.5	-0.25	7.629135	1.20815	-1.45105	-1.03371	1.05625651831139	0.265783	-2.111146	-0.115291
Trial1	2	1	noBlindfold	counterclockwise	practice	Free	1	0.5	-0.25	7.649139	1.20816	-1.45105	-1.03371	1.05626323177983	0.303888	-2.085755	-0.07387
Trial1	2	1	noBlindfold	counterclockwise	practice	Free	1	0.5	-0.25	7.669128	1.20817	-1.45105	-1.03371	1.05626986537735	0.304777	-2.056132	-0.027563
Trial1	2	1	noBlindfold	counterclockwise	practice	Free	1	0.5	-0.25	7.689133	1.20819	-1.45103	-1.03371	1.05628329257428	0.296888	-2.013814	0.017982
Trial1	2	1	noBlindfold	counterclockwise	practice	Free	1	0.5	-0.25	7.709137	1.20822	-1.45102	-1.03371	1.05630343376161	0.249321	-2.039205	0.031147
Trial1	2	1	noBlindfold	counterclockwise	practice	Free	1	0.5	-0.25	7.729141	1.20823	-1.45101	-1.03371	1.05631014759522	0.226032	-1.97996	0.061245
Trial1	2	1	noBlindfold	counterclockwise	practice	Free	1	0.5	-0.25	7.74913	1.20824	-1.451	-1.0337	1.0563094321568	0.188751	-1.920715	0.069507
Trial1	2	1	noBlindfold	counterclockwise	practice	Free	1	0.5	-0.25	7.769135	1.20825	-1.45098	-1.0337	1.05631614614214	0.217261	-1.878397	0.085292
Trial1	2	1	noBlindfold	counterclockwise	practice	Free	1	0.5	-0.25	7.789139	1.20826	-1.45095	-1.03368	1.0563079219176	0.192681	-1.810688	0.149233
Trial1	2	1	noBlindfold	counterclockwise	practice	Free	1	0.5	-0.25	7.809128	1.20829	-1.4509	-1.03368	1.05632806462534	0.266011	-1.734516	0.089327
Trial1	2	1	noBlindfold	counterclockwise	practice	Free	1	0.5	-0.25	7.829132	1.20829	-1.4509	-1.03368	1.05632806462534	0.266011	-1.734516	0.089327
Trial1	2	1	noBlindfold	counterclockwise	practice	Free	1	0.5	-0.25	7.849136	1.2083	-1.45088	-1.03367	1.05632735005225	0.24188	-1.730284	0.097957
Trial1	2	1	noBlindfold	counterclockwise	practice	Free	1	0.5	-0.25	7.869141	1.20833	-1.45086	-1.03366	1.05634015323644	0.217818	-1.628721	0.132149
Trial1	2	1	noBlindfold	counterclockwise	practice	Free	1	0.5	-0.25	7.88913	1.20834	-1.45082	-1.03364	1.05633201064285	0.204012	-1.544085	0.122327
Trial1	2	1	noBlindfold	counterclockwise	practice	Free	1	0.5	-0.25	7.909134	1.20836	-1.45075	-1.03363	1.05633793187555	0.139084	-1.400203	0.195228
Trial1	2	1	noBlindfold	counterclockwise	practice	Free	1	0.5	-0.25	7.929138	1.20837	-1.45072	-1.03362	1.05633721844596	0.173416	-1.417131	0.205334
Trial1	2	1	noBlindfold	counterclockwise	practice	Free	1	0.5	-0.25	7.949142	1.20838	-1.4507	-1.03361	1.05633650520573	0.233925	-1.400203	0.194356
Trial1	2	1	noBlindfold	counterclockwise	practice	Free	1	0.5	-0.25	7.969131	1.20839	-1.45069	-1.0336	1.05633579215487	0.30745	-1.340958	0.160054
Trial1	2	1	noBlindfold	counterclockwise	practice	Free	1	0.5	-0.25	7.989136	1.20841	-1.45069	-1.03357	1.05632702708091	0.342318	-1.395972	0.140437
Trial1	2	1	noBlindfold	counterclockwise	practice	Free	1	0.5	-0.25	8.00914	1.20848	-1.45072	-1.03356	1.05636644060259	0.381582	-1.501767	0.147127
Trial1	2	1	noBlindfold	counterclockwise	practice	Free	1	0.5	-0.25	8.029129	1.20851	-1.45074	-1.03355	1.0563792494625	0.309054	-1.55678	0.121887
Trial1	2	1	noBlindfold	counterclockwise	practice	Free	1	0.5	-0.25	8.049133	1.20853	-1.45076	-1.03355	1.05639260176232	0.340371	-1.518694	0.122986
Trial1	2	1	noBlindfold	counterclockwise	practice	Free	1	0.5	-0.25	8.069138	1.20855	-1.45076	-1.03354	1.05639860704354	0.339316	-1.522926	0.082694
Trial1	2	1	noBlindfold	counterclockwise	practice	Free	1	0.5	-0.25	8.089142	1.20856	-1.45075	-1.03353	1.05639789630926	0.327733	-1.476376	0.116542
Trial1	2	1	noBlindfold	counterclockwise	practice	Free	1	0.5	-0.25	8.109131	1.2086	-1.45073	-1.03353	1.05642476244641	0.275768	-1.43829	0.128897
Trial1	2	1	noBlindfold	counterclockwise	practice	Free	1	0.5	-0.25	8.129135	1.20861	-1.45073	-1.03352	1.05642405229922	0.271889	-1.459449	0.098383
Trial1	2	1	noBlindfold	counterclockwise	practice	Free	1	0.5	-0.25	8.149139	1.20862	-1.45072	-1.03352	1.05643068910168	0.210287	-1.446753	0.062229
Trial1	2	1	noBlindfold	counterclockwise	practice	Free	1	0.5	-0.25	8.169128	1.20863	-1.45073	-1.03351	1.05642997924209	0.243182	-1.505998	0.080651
Trial1	2	1	noBlindfold	counterclockwise	practice	Free	1	0.5	-0.25	8.189133	1.20865	-1.45074	-1.03352	1.05645083970583	0.188817	-1.544085	0.028706
Trial1	2	1	noBlindfold	counterclockwise	practice	Free	1	0.5	-0.25	8.209137	1.20867	-1.45076	-1.03352	1.05646427370297	0.242376	-1.514462	-0.047306
Trial1	2	1	noBlindfold	counterclockwise	practice	Free	1	0.5	-0.25	8.229141	1.20868	-1.45076	-1.03352	1.05647091081434	0.224773	-1.514462	-0.050299
Trial1	2	1	noBlindfold	counterclockwise	practice	Free	1	0.5	-0.25	8.24913	1.20869	-1.45076	-1.03353	1.05648513434376	0.182857	-1.505998	-0.095811
Trial1	2	1	noBlindfold	counterclockwise	practice	Free	1	0.5	-0.25	8.269135	1.2087	-1.45076	-1.03353	1.05649185147782	0.255214	-1.577939	-0.080364
Trial1	2	1	noBlindfold	counterclockwise	practice	Free	1	0.5	-0.25	8.289139	1.20872	-1.45077	-1.03354	1.05651263227158	0.278242	-1.527157	-0.134528
Trial1	2	1	noBlindfold	counterclockwise	practice	Free	1	0.5	-0.25	8.309128	1.20874	-1.45076	-1.03355	1.05653349309418	0.279968	-1.514462	-0.189761
Trial1	2	1	noBlindfold	counterclockwise	practice	Free	1	0.5	-0.25	8.329132	1.20876	-1.45077	-1.03356	1.05655426557163	0.241258	-1.561012	-0.175042
Trial1	2	1	noBlindfold	counterclockwise	practice	Free	1	0.5	-0.25	8.349136	1.20877	-1.45078	-1.03357	1.05656849756511	0.260863	-1.594866	-0.161073
Trial1	2	1	noBlindfold	counterclockwise	practice	Free	1	0.5	-0.25	8.369141	1.20878	-1.45078	-1.03358	1.05658264115128	0.293033	-1.620257	-0.161776
Trial1	2	1	noBlindfold	counterclockwise	practice	Free	1	0.5	-0.25	8.38913	1.2088	-1.45078	-1.03359	1.05660333373397	0.301014	-1.561012	-0.147808
Trial1	2	1	noBlindfold	counterclockwise	practice	Free	1	0.5	-0.25	8.409134	1.20883	-1.45077	-1.0336	1.05663091223679	0.367443	-1.539853	-0.12025
Trial1	2	1	noBlindfold	counterclockwise	practice	Free	1	0.5	-0.25	8.429138	1.20885	-1.45078	-1.03361	1.05665177337794	0.412497	-1.573707	-0.149557
Trial1	2	1	noBlindfold	counterclockwise	practice	Free	1	0.5	-0.25	8.449142	1.20888	-1.45078	-1.03363	1.05668677819517	0.394132	-1.548316	-0.145377
Trial1	2	1	noBlindfold	counterclockwise	practice	Free	1	0.5	-0.25	8.469131	1.20892	-1.45078	-1.03364	1.05672099496578	0.414407	-1.535621	-0.161888
Trial1	2	1	noBlindfold	counterclockwise	practice	Free	1	0.5	-0.25	8.489136	1.20896	-1.45078	-1.03366	1.05676263794957	0.383717	-1.569475	-0.143406
Trial1	2	1	noBlindfold	counterclockwise	practice	Free	1	0.5	-0.25	8.50914	1.20901	-1.45078	-1.03367	1.05680356523351	0.332429	-1.55678	-0.133167
Trial1	2	1	noBlindfold	counterclockwise	practice	Free	1	0.5	-0.25	8.529129	1.20903	-1.45077	-1.03367	1.05681700156928	0.382947	-1.552548	-0.086095
Trial1	2	1	noBlindfold	counterclockwise	practice	Free	1	0.5	-0.25	8.549133	1.20905	-1.45077	-1.03367	1.05683035813369	0.354523	-1.586403	-0.093975
Trial1	2	1	noBlindfold	counterclockwise	practice	Free	1	0.5	-0.25	8.569138	1.20907	-1.45077	-1.03368	1.05685122016886	0.374934	-1.565244	-0.040521
Trial1	2	1	noBlindfold	counterclockwise	practice	Free	1	0.5	-0.25	8.589142	1.20908	-1.45077	-1.03368	1.05685793857587	0.332276	-1.535621	-0.068734
Trial1	2	1	noBlindfold	counterclockwise	practice	Free	1	0.5	-0.25	8.609131	1.20912	-1.45078	-1.03368	1.05688481272555	0.336597	-1.641416	-0.040856
Trial1	2	1	noBlindfold	counterclockwise	practice	Free	1	0.5	-0.25	8.629135	1.20914	-1.45081	-1.03368	1.05689817012832	0.332112	-1.704893	-0.056278
Trial1	2	1	noBlindfold	counterclockwise	practice	Free	1	0.5	-0.25	8.649139	1.20916	-1.45084	-1.03369	1.05691903262528	0.459783	-1.738747	-0.064165
Trial1	2	1	noBlindfold	counterclockwise	practice	Free	1	0.5	-0.25	8.669128	1.20918	-1.45086	-1.03369	1.05693247033476	0.407991	-1.726052	-0.022385
Trial1	2	1	noBlindfold	counterclockwise	practice	Free	1	0.5	-0.25	8.689133	1.2092	-1.45086	-1.03369	1.05694590825288	0.433482	-1.662575	-0.017485
Trial1	2	1	noBlindfold	counterclockwise	practice	Free	1	0.5	-0.25	8.709137	1.20925	-1.45081	-1.03368	1.05697199949206	0.383112	-1.522926	0.037821
Trial1	2	1	noBlindfold	counterclockwise	practice	Free	1	0.5	-0.25	8.729141	1.20928	-1.45077	-1.03368	1.05699215768243	0.375059	-1.442521	0.075443
Trial1	2	1	noBlindfold	counterclockwise	practice	Free	1	0.5	-0.25	8.74913	1.2093	-1.45075	-1.03368	1.05700559673675	0.351954	-1.442521	-0.018649
Trial1	2	1	noBlindfold	counterclockwise	practice	Free	1	0.5	-0.25	8.769135	1.20932	-1.45074	-1.03368	1.05701895600342	0.40436	-1.531389	-0.020898
Trial1	2	1	noBlindfold	counterclockwise	practice	Free	1	0.5	-0.25	8.789139	1.20934	-1.45075	-1.03372	1.0570620919431	0.389306	-1.539853	-0.092753
Trial1	2	1	noBlindfold	counterclockwise	practice	Free	1	0.5	-0.25	8.809128	1.20942	-1.45078	-1.03376	1.05714546604424	0.410523	-1.539853	-0.204421
Trial1	2	1	noBlindfold	counterclockwise	practice	Free	1	0.5	-0.25	8.829132	1.20951	-1.45077	-1.03381	1.05724289660618	0.411114	-1.472144	-0.208499
Trial1	2	1	noBlindfold	counterclockwise	practice	Free	1	0.5	-0.25	8.849136	1.20962	-1.45075	-1.03387	1.05736119240188	0.381263	-1.442521	-0.166675
Trial1	2	1	noBlindfold	counterclockwise	practice	Free	1	0.5	-0.25	8.869141	1.20977	-1.45073	-1.03393	1.05750638114847	0.382825	-1.412899	-0.123726
Trial1	2	1	noBlindfold	counterclockwise	practice	Free	1	0.5	-0.25	8.88913	1.20991	-1.45072	-1.03402	1.05766711317097	0.343258	-1.425594	-0.130462
Trial1	2	1	noBlindfold	counterclockwise	practice	Free	1	0.5	-0.25	8.909134	1.21014	-1.45072	-1.03407	1.05785849409911	0.403521	-1.493303	-0.166869
Trial1	2	1	noBlindfold	counterclockwise	practice	Free	1	0.5	-0.25	8.929138	1.21027	-1.45073	-1.03413	1.05799024622962	0.431146	-1.472144	-0.170575
Trial1	2	1	noBlindfold	counterclockwise	practice	Free	1	0.5	-0.25	8.949142	1.2104	-1.45074	-1.0342	1.05812934253935	0.378414	-1.450985	-0.187463
Trial1	2	1	noBlindfold	counterclockwise	practice	Free	1	0.5	-0.25	8.969131	1.21058	-1.45073	-1.03429	1.05831689928951	0.385657	-1.412899	-0.169722
Trial1	2	1	noBlindfold	counterclockwise	practice	Free	1	0.5	-0.25	8.989136	1.21079	-1.45072	-1.03454	1.05864319302248	0.412451	-1.421362	-0.194868
Trial1	2	1	noBlindfold	counterclockwise	practice	Free	1	0.5	-0.25	9.00914	1.21136	-1.45071	-1.03465	1.05910744989279	0.390552	-1.412899	-0.147333
Trial1	2	1	noBlindfold	counterclockwise	practice	Free	1	0.5	-0.25	9.029129	1.21168	-1.45071	-1.03477	1.05941137986519	0.375988	-1.421362	-0.115681
Trial1	2	1	noBlindfold	counterclockwise	practice	Free	1	0.5	-0.25	9.049133	1.21201	-1.45072	-1.03486	1.05969973110614	0.351111	-1.417131	-0.102844
Trial1	2	1	noBlindfold	counterclockwise	practice	Free	1	0.5	-0.25	9.069138	1.21231	-1.45072	-1.03494	1.05996051088148	0.380999	-1.455217	-0.093379
Trial1	2	1	noBlindfold	counterclockwise	practice	Free	1	0.5	-0.25	9.089142	1.21262	-1.45073	-1.03507	1.06026511182681	0.407213	-1.480608	-0.088813
Trial1	2	1	noBlindfold	counterclockwise	practice	Free	1	0.5	-0.25	9.109131	1.21322	-1.45074	-1.03512	1.0607055196772	0.43117	-1.489071	-0.071792
Trial1	2	1	noBlindfold	counterclockwise	practice	Free	1	0.5	-0.25	9.129135	1.21357	-1.45075	-1.03514	1.06095571144438	0.484711	-1.522926	-0.015298
Trial1	2	1	noBlindfold	counterclockwise	practice	Free	1	0.5	-0.25	9.149139	1.21389	-1.45075	-1.03515	1.06117842181627	0.415143	-1.493303	-0.0062722
Trial1	2	1	noBlindfold	counterclockwise	practice	Free	1	0.5	-0.25	9.169128	1.21424	-1.45075	-1.03513	1.06139901439673	0.421658	-1.455217	0.0076742
Trial1	2	1	noBlindfold	counterclockwise	practice	Free	1	0.5	-0.25	9.189133	1.21457	-1.45074	-1.03505	1.06156201259714	0.3722	-1.467912	0.075019
Trial1	2	1	noBlindfold	counterclockwise	practice	Free	1	0.5	-0.25	9.209137	1.21518	-1.45073	-1.035	1.06193570255459	0.38668	-1.522926	0.10399
Trial1	2	1	noBlindfold	counterclockwise	practice	Free	1	0.5	-0.25	9.229141	1.21545	-1.45075	-1.03498	1.06210276206125	0.370152	-1.522926	0.015159
Trial1	2	1	noBlindfold	counterclockwise	practice	Free	1	0.5	-0.25	9.24913	1.21566	-1.45077	-1.03499	1.06225167205701	0.359654	-1.620257	-0.024709
Trial1	2	1	noBlindfold	counterclockwise	practice	Free	1	0.5	-0.25	9.269135	1.21583	-1.4508	-1.03501	1.0623809169742	0.401871	-1.717588	-0.038212
Trial1	2	1	noBlindfold	counterclockwise	practice	Free	1	0.5	-0.25	9.289139	1.21596	-1.45082	-1.03506	1.06250545903565	0.394928	-1.696429	-0.10329
Trial1	2	1	noBlindfold	counterclockwise	practice	Free	1	0.5	-0.25	9.309128	1.21616	-1.45084	-1.03508	1.06265506346228	0.3845	-1.658343	-0.096461
Trial1	2	1	noBlindfold	counterclockwise	practice	Free	1	0.5	-0.25	9.329132	1.21621	-1.45082	-1.03508	1.06268880659374	0.321674	-1.552548	-0.102134
Trial1	2	1	noBlindfold	counterclockwise	practice	Free	1	0.5	-0.25	9.349136	1.21623	-1.45079	-1.03508	1.06270230420682	0.315767	-1.51023	-0.06562
Trial1	2	1	noBlindfold	counterclockwise	practice	Free	1	0.5	-0.25	9.369141	1.21625	-1.45077	-1.03509	1.06272303115779	0.309059	-1.480608	-0.079528
Trial1	2	1	noBlindfold	counterclockwise	practice	Free	1	0.5	-0.25	9.38913	1.21626	-1.45075	-1.03511	1.06274457521697	0.317552	-1.472144	-0.129163
Trial1	2	1	noBlindfold	counterclockwise	practice	Free	1	0.5	-0.25	9.409134	1.2163	-1.45076	-1.03514	1.06279376355191	0.392137	-1.594866	-0.248283
Trial1	2	1	noBlindfold	counterclockwise	practice	Free	1	0.5	-0.25	9.429138	1.21635	-1.45078	-1.03519	1.06286432754542	0.454842	-1.645648	-0.245893
Trial1	2	1	noBlindfold	counterclockwise	practice	Free	1	0.5	-0.25	9.449142	1.21644	-1.45082	-1.03528	1.062991477487	0.44738	-1.696429	-0.255609
Trial1	2	1	noBlindfold	counterclockwise	practice	Free	1	0.5	-0.25	9.469131	1.2166	-1.45084	-1.03536	1.06315847490448	0.44307	-1.717588	-0.201726
Trial1	2	1	noBlindfold	counterclockwise	practice	Free	1	0.5	-0.25	9.489136	1.21676	-1.45085	-1.03548	1.06335490252693	0.33639	-1.666807	-0.189346
Trial1	2	1	noBlindfold	counterclockwise	practice	Free	1	0.5	-0.25	9.50914	1.21697	-1.4508	-1.0355	1.06351128876357	0.314385	-1.586403	-0.167431
Trial1	2	1	noBlindfold	counterclockwise	practice	Free	1	0.5	-0.25	9.529129	1.21701	-1.45079	-1.03552	1.06355299548852	0.328596	-1.569475	-0.222341
Trial1	2	1	noBlindfold	counterclockwise	practice	Free	1	0.5	-0.25	9.549133	1.21702	-1.45078	-1.03553	1.0635671421318	0.308735	-1.535621	-0.266282
Trial1	2	1	noBlindfold	counterclockwise	practice	Free	1	0.5	-0.25	9.569138	1.21704	-1.45078	-1.03557	1.06361014679379	0.312128	-1.493303	-0.312492
Trial1	2	1	noBlindfold	counterclockwise	practice	Free	1	0.5	-0.25	9.589142	1.21708	-1.45076	-1.03596	1.06392517565198	0.392003	-1.425594	-0.409395
Trial1	2	1	noBlindfold	counterclockwise	practice	Free	1	0.5	-0.25	9.609131	1.21749	-1.45073	-1.03632	1.06446744266036	0.424736	-1.46368	-0.390693
Trial1	2	1	noBlindfold	counterclockwise	practice	Free	1	0.5	-0.25	9.629135	1.21787	-1.45072	-1.03682	1.06509292669581	0.402011	-1.374813	-0.390252
Trial1	2	1	noBlindfold	counterclockwise	practice	Free	1	0.5	-0.25	9.649139	1.21836	-1.45069	-1.03735	1.06581468404992	0.367923	-1.34519	-0.297968
Trial1	2	1	noBlindfold	counterclockwise	practice	Free	1	0.5	-0.25	9.669128	1.21894	-1.45066	-1.03791	1.06661937710119	0.290806	-1.260554	-0.191849
Trial1	2	1	noBlindfold	counterclockwise	practice	Free	1	0.5	-0.25	9.689133	1.21957	-1.45061	-1.03885	1.06773840586172	0.270417	-1.167454	-0.152663
Trial1	2	1	noBlindfold	counterclockwise	practice	Free	1	0.5	-0.25	9.709137	1.22083	-1.4506	-1.03915	1.06880941165519	0.150124	-1.158991	-0.058289
Trial1	2	1	noBlindfold	counterclockwise	practice	Free	1	0.5	-0.25	9.729141	1.22132	-1.45059	-1.03938	1.06930973175401	0.163867	-1.171686	-0.078956
Trial1	2	1	noBlindfold	counterclockwise	practice	Free	1	0.5	-0.25	9.74913	1.22171	-1.45059	-1.03956	1.06970566371679	0.283477	-1.235163	-0.124619
Trial1	2	1	noBlindfold	counterclockwise	practice	Free	1	0.5	-0.25	9.769135	1.22204	-1.4506	-1.03972	1.07004646755755	0.24826	-1.256322	-0.156239
Trial1	2	1	noBlindfold	counterclockwise	practice	Free	1	0.5	-0.25	9.789139	1.2223	-1.45062	-1.03995	1.07039169902444	0.230661	-1.290177	-0.15923
Trial1	2	1	noBlindfold	counterclockwise	practice	Free	1	0.5	-0.25	9.809128	1.22263	-1.45064	-1.03999	1.07064385763661	0.151699	-1.273249	-0.153221
Trial1	2	1	noBlindfold	counterclockwise	practice	Free	1	0.5	-0.25	9.829132	1.22268	-1.45064	-1.03999	1.07067757109193	0.158187	-1.260554	-0.158838
Trial1	2	1	noBlindfold	counterclockwise	practice	Free	1	0.5	-0.25	9.849136	1.22268	-1.45063	-1.04	1.07068495954468	0.103461	-1.2267	-0.129919
Trial1	2	1	noBlindfold	counterclockwise	practice	Free	1	0.5	-0.25	9.869141	1.22269	-1.45063	-1.04001	1.07069910688288	0.091629	-1.256322	-0.16865
Trial1	2	1	noBlindfold	counterclockwise	practice	Free	1	0.5	-0.25	9.88913	1.2227	-1.45062	-1.04002	1.07071325422144	0.090962	-1.209772	-0.136264
Trial1	2	1	noBlindfold	counterclockwise	practice	Free	1	0.5	-0.25	9.909134	1.22271	-1.45063	-1.04002	1.07072001311955	0.140806	-1.332495	-0.059346
Trial1	2	1	noBlindfold	counterclockwise	practice	Free	1	0.5	-0.25	9.929138	1.22271	-1.45065	-1.04002	1.07072001311955	0.067759	-1.349422	-0.054182
Trial1	2	1	noBlindfold	counterclockwise	practice	Free	1	0.5	-0.25	9.949142	1.22271	-1.45067	-1.04003	1.07072740156038	0.03266	-1.374813	-0.061012
Trial1	2	1	noBlindfold	counterclockwise	practice	Free	1	0.5	-0.25	9.969131	1.22272	-1.45067	-1.04003	1.07073416046284	0.009363	-1.294408	-0.030935
Trial1	2	1	noBlindfold	counterclockwise	practice	Free	1	0.5	-0.25	9.989136	1.22272	-1.45066	-1.04003	1.07073416046284	0.012941	-1.243627	-0.051617
Trial1	2	1	noBlindfold	counterclockwise	practice	Free	1	0.5	-0.25	10.00914	1.22272	-1.45062	-1.04003	1.07073416046284	-0.020552	-1.2267	-0.014797
Trial1	2	1	noBlindfold	counterclockwise	practice	Free	1	0.5	-0.25	10.02913	1.22272	-1.45062	-1.04003	1.07073416046284	0.053979	-1.205541	0.0030206
Trial1	2	1	noBlindfold	counterclockwise	practice	Free	1	0.5	-0.25	10.04913	1.22272	-1.45062	-1.04003	1.07073416046284	0.053168	-1.243627	-0.023328
Trial1	2	1	noBlindfold	counterclockwise	practice	Free	1	0.5	-0.25	10.06914	1.22273	-1.45064	-1.04003	1.07074083895224	0.098988	-1.379044	-0.077783
Trial1	2	1	noBlindfold	counterclockwise	practice	Free	1	0.5	-0.25	10.08914	1.22273	-1.45066	-1.04004	1.07074822734301	0.125906	-1.421362	-0.104442
Trial1	2	1	noBlindfold	counterclockwise	practice	Free	1	0.5	-0.25	10.10913	1.22274	-1.45069	-1.04005	1.07076237468698	0.104879	-1.412899	-0.035559
Trial1	2	1	noBlindfold	counterclockwise	practice	Free	1	0.5	-0.25	10.12914	1.22275	-1.4507	-1.04005	1.07076921411263	0.079341	-1.395972	-0.031833
Trial1	2	1	noBlindfold	counterclockwise	practice	Free	1	0.5	-0.25	10.14914	1.22275	-1.4507	-1.04005	1.07076921411263	0.07573	-1.421362	0.0020359
Trial1	2	1	noBlindfold	counterclockwise	practice	Free	1	0.5	-0.25	10.16913	1.22275	-1.4507	-1.04005	1.07076921411263	0.071329	-1.39174	0.0012732
Trial1	2	1	noBlindfold	counterclockwise	practice	Free	1	0.5	-0.25	10.18913	1.22276	-1.4507	-1.04005	1.07077589266099	0.068365	-1.362117	-0.0077611
Trial1	2	1	noBlindfold	counterclockwise	practice	Free	1	0.5	-0.25	10.20914	1.22276	-1.4507	-1.04005	1.07077589266099	0.084272	-1.412899	-0.029959
Trial1	2	1	noBlindfold	counterclockwise	practice	Free	1	0.5	-0.25	10.22914	1.22276	-1.4507	-1.04005	1.07077589266099	0.052283	-1.421362	-0.0036043
Trial1	2	1	noBlindfold	counterclockwise	practice	Free	1	0.5	-0.25	10.24913	1.22277	-1.45071	-1.04005	1.07078265172447	0.054261	-1.408667	-0.057058
Trial1	2	1	noBlindfold	counterclockwise	practice	Free	1	0.5	-0.25	10.26913	1.22277	-1.45071	-1.04006	1.07079004001402	0.132282	-1.417131	-0.099431
Trial1	2	1	noBlindfold	counterclockwise	practice	Free	1	0.5	-0.25	10.28914	1.22278	-1.4507	-1.04006	1.07079679908184	0.154812	-1.374813	-0.116295
Trial1	2	1	noBlindfold	counterclockwise	practice	Free	1	0.5	-0.25	10.30913	1.22279	-1.4507	-1.04006	1.07080355820063	0.130976	-1.434058	-0.0094212
Trial1	2	1	noBlindfold	counterclockwise	practice	Free	1	0.5	-0.25	10.32913	1.22279	-1.4507	-1.04006	1.07080355820063	0.103356	-1.395972	0.051129
Trial1	2	1	noBlindfold	counterclockwise	practice	Free	1	0.5	-0.25	10.34914	1.2228	-1.4507	-1.04006	1.0708103173704	0.048562	-1.374813	0.052887
Trial1	2	1	noBlindfold	counterclockwise	practice	Free	1	0.5	-0.25	10.36914	1.2228	-1.45069	-1.04005	1.07080292922076	0.100434	-1.328263	0.066133
Trial1	2	1	noBlindfold	counterclockwise	practice	Free	1	0.5	-0.25	10.38913	1.22281	-1.45067	-1.04005	1.07080968848815	-0.0076827	-1.25209	0.066698
Trial1	2	1	noBlindfold	counterclockwise	practice	Free	1	0.5	-0.25	10.40913	1.22281	-1.45065	-1.04004	1.07080230042781	0.042854	-1.311336	0.111501
Trial1	2	1	noBlindfold	counterclockwise	practice	Free	1	0.5	-0.25	10.42914	1.22281	-1.45065	-1.04004	1.07080230042781	0.023874	-1.328263	0.116709
Trial1	2	1	noBlindfold	counterclockwise	practice	Free	1	0.5	-0.25	10.44914	1.22281	-1.45065	-1.04003	1.07079491241014	0.041322	-1.319799	0.09413
Trial1	2	1	noBlindfold	counterclockwise	practice	Free	1	0.5	-0.25	10.46913	1.22281	-1.45065	-1.04003	1.07079491241014	0.104918	-1.277481	0.132526
Trial1	2	1	noBlindfold	counterclockwise	practice	Free	1	0.5	-0.25	10.48914	1.22282	-1.45065	-1.04002	1.07079428389341	0.031156	-1.281713	0.126408
Trial1	2	1	noBlindfold	counterclockwise	practice	Free	1	0.5	-0.25	10.50914	1.22282	-1.45064	-1.04002	1.07079428389341	0.063083	-1.214004	0.072224
Trial1	2	1	noBlindfold	counterclockwise	practice	Free	1	0.5	-0.25	10.52913	1.22283	-1.45063	-1.04001	1.07079357509239	0.033093	-1.25209	0.062744
Trial1	2	1	noBlindfold	counterclockwise	practice	Free	1	0.5	-0.25	10.54913	1.22283	-1.45063	-1.04001	1.07079357509239	0.098129	-1.285945	0.06771
Trial1	2	1	noBlindfold	counterclockwise	practice	Free	1	0.5	-0.25	10.56914	1.22283	-1.45064	-1.04	1.07078618729545	0.090216	-1.332495	0.123759
Trial1	2	1	noBlindfold	counterclockwise	practice	Free	1	0.5	-0.25	10.58914	1.22283	-1.45065	-1.03999	1.07077879954118	0.134677	-1.281713	0.101606
Trial1	2	1	noBlindfold	counterclockwise	practice	Free	1	0.5	-0.25	10.60913	1.22284	-1.45061	-1.03997	1.07077095237511	0.0064341	-1.095514	0.215693
Trial1	2	1	noBlindfold	counterclockwise	practice	Free	1	0.5	-0.25	10.62914	1.22284	-1.45058	-1.03995	1.07075617725866	0.0014053	-1.108209	0.252447
Trial1	2	1	noBlindfold	counterclockwise	practice	Free	1	0.5	-0.25	10.64914	1.22284	-1.45055	-1.03989	1.07071185293359	-0.062682	-1.019341	0.314013
Trial1	2	1	noBlindfold	counterclockwise	practice	Free	1	0.5	-0.25	10.66913	1.22282	-1.45052	-1.03976	1.07060247654987	-0.117267	-1.006646	0.364921
Trial1	2	1	noBlindfold	counterclockwise	practice	Free	1	0.5	-0.25	10.68913	1.22278	-1.45051	-1.03927	1.07021405065326	-0.084313	-1.053196	0.37437
Trial1	2	1	noBlindfold	counterclockwise	practice	Free	1	0.5	-0.25	10.70914	1.22267	-1.45051	-1.039	1.06994061700456	0.0075602	-1.065891	0.313378
Trial1	2	1	noBlindfold	counterclockwise	practice	Free	1	0.5	-0.25	10.72914	1.22265	-1.45052	-1.03878	1.06976490115219	0.048214	-1.061659	0.244905
Trial1	2	1	noBlindfold	counterclockwise	practice	Free	1	0.5	-0.25	10.74913	1.22268	-1.45054	-1.03871	1.0697335200969	0.06542	-1.150527	0.135733
Trial1	2	1	noBlindfold	counterclockwise	practice	Free	1	0.5	-0.25	10.76913	1.2227	-1.45058	-1.0387	1.06973966709393	0.042201	-1.260554	0.191344
Trial1	2	1	noBlindfold	counterclockwise	practice	Free	1	0.5	-0.25	10.78914	1.2227	-1.45062	-1.03867	1.06971760667308	0.015325	-1.273249	0.225489
Trial1	2	1	noBlindfold	counterclockwise	practice	Free	1	0.5	-0.25	10.80913	1.2227	-1.45062	-1.03865	1.06970284134585	-0.077229	-1.154759	0.306834
Trial1	2	1	noBlindfold	counterclockwise	practice	Free	1	0.5	-0.25	10.82913	1.2227	-1.45059	-1.03858	1.06965125193312	-0.04342	-1.108209	0.385457
Trial1	2	1	noBlindfold	counterclockwise	practice	Free	1	0.5	-0.25	10.84914	1.22269	-1.45057	-1.03842	1.0695264618345	-0.068917	-1.108209	0.376316
Trial1	2	1	noBlindfold	counterclockwise	practice	Free	1	0.5	-0.25	10.86914	1.22266	-1.45056	-1.0382	1.06934411761686	-0.064589	-1.129368	0.38068
Trial1	2	1	noBlindfold	counterclockwise	practice	Free	1	0.5	-0.25	10.88913	1.22262	-1.45057	-1.03762	1.06888963428241	-0.102523	-1.18015	0.37449
Trial1	2	1	noBlindfold	counterclockwise	practice	Free	1	0.5	-0.25	10.90913	1.2225	-1.4506	-1.03724	1.06852845729713	-0.099679	-1.171686	0.33213
Trial1	2	1	noBlindfold	counterclockwise	practice	Free	1	0.5	-0.25	10.92914	1.22241	-1.45059	-1.03683	1.06816558213305	-0.103162	-1.175918	0.350439
Trial1	2	1	noBlindfold	counterclockwise	practice	Free	1	0.5	-0.25	10.94914	1.22231	-1.45058	-1.03633	1.06772960263275	-0.09429	-1.095514	0.405312
Trial1	2	1	noBlindfold	counterclockwise	practice	Free	1	0.5	-0.25	10.96913	1.22218	-1.45056	-1.03572	1.06719251734213	-0.091313	-1.125136	0.414239
Trial1	2	1	noBlindfold	counterclockwise	practice	Free	1	0.5	-0.25	10.98914	1.22202	-1.45056	-1.03424	1.06599498730531	-0.12046	-1.116673	0.426109
Trial1	2	1	noBlindfold	counterclockwise	practice	Free	1	0.5	-0.25	11.00914	1.22164	-1.45056	-1.03337	1.06509758306038	-0.103734	-1.158991	0.389406
Trial1	2	1	noBlindfold	counterclockwise	practice	Free	1	0.5	-0.25	11.02913	1.22139	-1.45058	-1.03251	1.06429578177679	-0.139414	-1.222468	0.405428
Trial1	2	1	noBlindfold	counterclockwise	practice	Free	1	0.5	-0.25	11.04913	1.22115	-1.45059	-1.03166	1.06350819241333	-0.070982	-1.163223	0.323419
Trial1	2	1	noBlindfold	counterclockwise	practice	Free	1	0.5	-0.25	11.06914	1.22091	-1.45059	-1.03084	1.06274282548332	-0.018582	-1.205541	0.255697
Trial1	2	1	noBlindfold	counterclockwise	practice	Free	1	0.5	-0.25	11.08914	1.22071	-1.4506	-1.0294	1.06154948379316	0.0055928	-1.154759	0.272594
Trial1	2	1	noBlindfold	counterclockwise	practice	Free	1	0.5	-0.25	11.10913	1.22042	-1.45057	-1.02882	1.06092677974312	-0.089571	-1.167454	0.196282
Trial1	2	1	noBlindfold	counterclockwise	practice	Free	1	0.5	-0.25	11.12914	1.2203	-1.45058	-1.0283	1.06046357515736	-0.097436	-1.167454	0.241733
Trial1	2	1	noBlindfold	counterclockwise	practice	Free	1	0.5	-0.25	11.14914	1.22016	-1.45059	-1.02786	1.06004551845372	-0.146428	-1.154759	0.211858
Trial1	2	1	noBlindfold	counterclockwise	practice	Free	1	0.5	-0.25	11.16913	1.21999	-1.45059	-1.02755	1.05970259807234	-0.155955	-1.222468	0.188834
Trial1	2	1	noBlindfold	counterclockwise	practice	Free	1	0.5	-0.25	11.18913	1.21983	-1.4506	-1.02722	1.05935179524307	-0.023668	-1.146295	0.207445
Trial1	2	1	noBlindfold	counterclockwise	practice	Free	1	0.5	-0.25	11.20914	1.21971	-1.45058	-1.02718	1.05924092781259	-0.022121	-1.205541	0.214848
Trial1	2	1	noBlindfold	counterclockwise	practice	Free	1	0.5	-0.25	11.22914	1.21971	-1.45059	-1.02717	1.05923349326367	-0.041091	-1.18015	0.229815
Trial1	2	1	noBlindfold	counterclockwise	practice	Free	1	0.5	-0.25	11.24913	1.2197	-1.45058	-1.02716	1.05921934234471	-0.066038	-1.103977	0.191334
Trial1	2	1	noBlindfold	counterclockwise	practice	Free	1	0.5	-0.25	11.26913	1.2197	-1.45057	-1.02715	1.05921208276609	-0.055903	-1.112441	0.158934
Trial1	2	1	noBlindfold	counterclockwise	practice	Free	1	0.5	-0.25	11.28914	1.2197	-1.45056	-1.02713	1.05919738880984	-0.052942	-1.0405	0.167922
Trial1	2	1	noBlindfold	counterclockwise	practice	Free	1	0.5	-0.25	11.30913	1.2197	-1.45054	-1.02712	1.05919004189727	-0.003819	-1.103977	0.206238
Trial1	2	1	noBlindfold	counterclockwise	practice	Free	1	0.5	-0.25	11.32913	1.2197	-1.45054	-1.02711	1.05918269502841	0.023202	-1.099746	0.223571
Trial1	2	1	noBlindfold	counterclockwise	practice	Free	1	0.5	-0.25	11.34914	1.2197	-1.45054	-1.0271	1.05917534820326	0.013458	-1.108209	0.149364
Trial1	2	1	noBlindfold	counterclockwise	practice	Free	1	0.5	-0.25	11.36914	1.2197	-1.45055	-1.0271	1.05917534820326	0.050676	-1.142064	0.142987
Trial1	2	1	noBlindfold	counterclockwise	practice	Free	1	0.5	-0.25	11.38913	1.2197	-1.45055	-1.02709	1.05916808888325	0.037352	-1.163223	0.089498
Trial1	2	1	noBlindfold	counterclockwise	practice	Free	1	0.5	-0.25	11.40913	1.2197	-1.45058	-1.02709	1.05916808888325	-0.010955	-1.230931	0.055523
Trial1	2	1	noBlindfold	counterclockwise	practice	Free	1	0.5	-0.25	11.42914	1.2197	-1.45059	-1.02709	1.05916808888325	0.02053	-1.239395	0.068343
Trial1	2	1	noBlindfold	counterclockwise	practice	Free	1	0.5	-0.25	11.44914	1.21971	-1.45061	-1.02708	1.05916745894037	0.062044	-1.264786	0.051849
Trial1	2	1	noBlindfold	counterclockwise	practice	Free	1	0.5	-0.25	11.46913	1.21971	-1.45061	-1.02708	1.05916745894037	0.099414	-1.222468	0.095911
Trial1	2	1	noBlindfold	counterclockwise	practice	Free	1	0.5	-0.25	11.48914	1.21972	-1.4506	-1.02708	1.05917426324761	0.087665	-1.192845	0.077814
Trial1	2	1	noBlindfold	counterclockwise	practice	Free	1	0.5	-0.25	11.50914	1.21972	-1.45059	-1.02708	1.05917426324761	0.05437	-1.158991	-0.026839
Trial1	2	1	noBlindfold	counterclockwise	practice	Free	1	0.5	-0.25	11.52913	1.21972	-1.45059	-1.02708	1.05917426324761	0.117808	-1.142064	-0.068207
Trial1	2	1	noBlindfold	counterclockwise	practice	Free	1	0.5	-0.25	11.54913	1.21973	-1.45058	-1.02708	1.0591810676058	0.107663	-1.112441	-0.03652
Trial1	2	1	noBlindfold	counterclockwise	practice	Free	1	0.5	-0.25	11.56914	1.21973	-1.45056	-1.02708	1.0591810676058	0.101895	-1.061659	0.002589
Trial1	2	1	noBlindfold	counterclockwise	practice	Free	1	0.5	-0.25	11.58914	1.21974	-1.45054	-1.02708	1.05918787201495	0.174237	-1.01511	0.027917
Trial1	2	1	noBlindfold	counterclockwise	practice	Free	1	0.5	-0.25	11.60913	1.21976	-1.45051	-1.02708	1.05920148098611	0.232636	-0.981255	0.055082
Trial1	2	1	noBlindfold	counterclockwise	practice	Free	1	0.5	-0.25	11.62914	1.21977	-1.4505	-1.02707	1.05920094563339	0.185699	-0.964328	-0.031992
Trial1	2	1	noBlindfold	counterclockwise	practice	Free	1	0.5	-0.25	11.64914	1.21978	-1.45049	-1.02707	1.05920775029238	0.127855	-0.96856	-0.018481
Trial1	2	1	noBlindfold	counterclockwise	practice	Free	1	0.5	-0.25	11.66913	1.21979	-1.45049	-1.02707	1.05921455500232	0.145435	-0.943169	0.010148
Trial1	2	1	noBlindfold	counterclockwise	practice	Free	1	0.5	-0.25	11.68913	1.2198	-1.45049	-1.02708	1.05922861853107	0.199437	-0.938937	0.010985
Trial1	2	1	noBlindfold	counterclockwise	practice	Free	1	0.5	-0.25	11.70914	1.21982	-1.45047	-1.02708	1.05924222811244	0.244445	-0.913546	-0.040858
Trial1	2	1	noBlindfold	counterclockwise	practice	Free	1	0.5	-0.25	11.72914	1.21983	-1.45047	-1.02708	1.05924903297954	0.205011	-0.993951	-0.02209
Trial1	2	1	noBlindfold	counterclockwise	practice	Free	1	0.5	-0.25	11.74913	1.21984	-1.45048	-1.02708	1.05925575688637	0.175779	-1.002414	-0.010091
Trial1	2	1	noBlindfold	counterclockwise	practice	Free	1	0.5	-0.25	11.76913	1.21984	-1.45048	-1.02708	1.05925575688637	0.194866	-0.993951	0.035853
Trial1	2	1	noBlindfold	counterclockwise	practice	Free	1	0.5	-0.25	11.78914	1.21985	-1.45048	-1.02707	1.0592553843319	0.132081	-0.926242	0.059069
Trial1	2	1	noBlindfold	counterclockwise	practice	Free	1	0.5	-0.25	11.80913	1.21986	-1.45047	-1.02707	1.05926218939848	0.086014	-0.913546	0.057853
Trial1	2	1	noBlindfold	counterclockwise	practice	Free	1	0.5	-0.25	11.82913	1.21987	-1.45047	-1.02707	1.05926891350239	0.120981	-0.892387	0.044322
Trial1	2	1	noBlindfold	counterclockwise	practice	Free	1	0.5	-0.25	11.84914	1.21987	-1.45046	-1.02706	1.05926156765276	0.073528	-0.888156	0.054106
Trial1	2	1	noBlindfold	counterclockwise	practice	Free	1	0.5	-0.25	11.86914	1.21988	-1.45045	-1.02706	1.05926837286781	0.077971	-0.866997	0.083733
Trial1	2	1	noBlindfold	counterclockwise	practice	Free	1	0.5	-0.25	11.88913	1.21988	-1.45044	-1.02705	1.05926102710909	0.176633	-0.837374	0.113604
Trial1	2	1	noBlindfold	counterclockwise	practice	Free	1	0.5	-0.25	11.90913	1.2199	-1.45043	-1.02703	1.05925994658888	0.202833	-0.807751	0.1181
Trial1	2	1	noBlindfold	counterclockwise	practice	Free	1	0.5	-0.25	11.92914	1.21993	-1.45042	-1.02701	1.05926559150998	0.258251	-0.866997	0.110641
Trial1	2	1	noBlindfold	counterclockwise	practice	Free	1	0.5	-0.25	11.94914	1.21999	-1.45042	-1.02697	1.05927713442531	0.218639	-0.862765	0.078181
Trial1	2	1	noBlindfold	counterclockwise	practice	Free	1	0.5	-0.25	11.96913	1.22007	-1.45043	-1.02695	1.05931681592198	0.194581	-0.879692	0.090145
Trial1	2	1	noBlindfold	counterclockwise	practice	Free	1	0.5	-0.25	11.98914	1.22011	-1.45043	-1.02693	1.0593292738514	0.114899	-0.833142	0.114437
Trial1	2	1	noBlindfold	counterclockwise	practice	Free	1	0.5	-0.25	12.00914	1.22012	-1.4504	-1.02693	1.05933608089985	0.052121	-0.651175	0.125939
Trial1	2	1	noBlindfold	counterclockwise	practice	Free	1	0.5	-0.25	12.02913	1.22012	-1.45036	-1.02692	1.05932873684004	-0.018121	-0.613089	0.127677
Trial1	2	1	noBlindfold	counterclockwise	practice	Free	1	0.5	-0.25	12.04913	1.22012	-1.45032	-1.02691	1.05932148025247	-0.035582	-0.549612	0.110668
Trial1	2	1	noBlindfold	counterclockwise	practice	Free	1	0.5	-0.25	12.06914	1.22012	-1.4503	-1.02691	1.05932148025247	-0.018682	-0.570771	0.143404
Trial1	2	1	noBlindfold	counterclockwise	practice	Free	1	0.5	-0.25	12.08914	1.22012	-1.45029	-1.02689	1.05930679235052	-0.038449	-0.558075	0.127151
Trial1	2	1	noBlindfold	counterclockwise	practice	Free	1	0.5	-0.25	12.10913	1.22012	-1.45028	-1.02687	1.05929210462355	-0.0091049	-0.587698	0.166251
Trial1	2	1	noBlindfold	counterclockwise	practice	Free	1	0.5	-0.25	12.12914	1.22012	-1.45029	-1.02677	1.05921875603484	0.018796	-0.562307	0.213658
Trial1	2	1	noBlindfold	counterclockwise	practice	Free	1	0.5	-0.25	12.14914	1.22012	-1.4503	-1.02667	1.05914541181126	0.02039	-0.646943	0.256475
Trial1	2	1	noBlindfold	counterclockwise	practice	Free	1	0.5	-0.25	12.16913	1.22012	-1.45031	-1.02652	1.05903544736659	0.018157	-0.646943	0.243253
Trial1	2	1	noBlindfold	counterclockwise	practice	Free	1	0.5	-0.25	12.18913	1.22012	-1.45033	-1.02619	1.05879352519848	-0.043144	-0.685029	0.258136
Trial1	2	1	noBlindfold	counterclockwise	practice	Free	1	0.5	-0.25	12.20914	1.22009	-1.45036	-1.02608	1.05869251398549	-0.021605	-0.697725	0.13388
Trial1	2	1	noBlindfold	counterclockwise	practice	Free	1	0.5	-0.25	12.22914	1.22006	-1.45035	-1.026	1.05861344502736	-0.018486	-0.71042	0.194053
Trial1	2	1	noBlindfold	counterclockwise	practice	Free	1	0.5	-0.25	12.24913	1.22004	-1.45035	-1.02595	1.05856320249274	-0.076269	-0.727347	0.162671
Trial1	2	1	noBlindfold	counterclockwise	practice	Free	1	0.5	-0.25	12.26913	1.22002	-1.45038	-1.02593	1.0585348184836	-0.062359	-0.773897	0.160721
Trial1	2	1	noBlindfold	counterclockwise	practice	Free	1	0.5	-0.25	12.28914	1.22002	-1.45038	-1.02593	1.0585348184836	-0.062359	-0.773897	0.160721
Trial1	2	1	noBlindfold	counterclockwise	practice	Free	1	0.5	-0.25	12.30913	1.21999	-1.45038	-1.02587	1.05847051219692	-0.062359	-0.811983	0.160721
Trial1	2	1	noBlindfold	counterclockwise	practice	Free	1	0.5	-0.25	12.32913	1.21999	-1.45038	-1.02579	1.05841188050353	-0.173879	-0.706188	0.20515
Trial1	2	1	noBlindfold	counterclockwise	practice	Free	1	0.5	-0.25	12.34914	1.21992	-1.45037	-1.02569	1.05829096949661	-0.20595	-0.752738	0.208035
Trial1	2	1	noBlindfold	counterclockwise	practice	Free	1	0.5	-0.25	12.36914	1.21982	-1.45036	-1.02556	1.05812769158834	-0.223515	-0.697725	0.179358
Trial1	2	1	noBlindfold	counterclockwise	practice	Free	1	0.5	-0.25	12.38913	1.21968	-1.45036	-1.02531	1.05784926232358	-0.207514	-0.723115	0.139453
Trial1	2	1	noBlindfold	counterclockwise	practice	Free	1	0.5	-0.25	12.40913	1.21935	-1.45037	-1.02522	1.05755874505255	-0.044006	-0.685029	0.082466
Trial1	2	1	noBlindfold	counterclockwise	practice	Free	1	0.5	-0.25	12.42914	1.21929	-1.45037	-1.02521	1.0575106192173	-0.01172	-0.765433	0.130324
Trial1	2	1	noBlindfold	counterclockwise	practice	Free	1	0.5	-0.25	12.44914	1.21929	-1.45038	-1.0252	1.05750327876654	0.065679	-0.811983	0.126995
Trial1	2	1	noBlindfold	counterclockwise	practice	Free	1	0.5	-0.25	12.46913	1.2193	-1.45039	-1.0252	1.05751008980481	0.0977	-0.850069	0.098415
Trial1	2	1	noBlindfold	counterclockwise	practice	Free	1	0.5	-0.25	12.48914	1.2193	-1.45041	-1.02519	1.05750274944519	0.040596	-0.866997	0.062916
Trial1	2	1	noBlindfold	counterclockwise	practice	Free	1	0.5	-0.25	12.50914	1.2193	-1.45041	-1.02519	1.05750274944519	-0.066944	-0.778129	0.0074124
Trial1	2	1	noBlindfold	counterclockwise	practice	Free	1	0.5	-0.25	12.52913	1.2193	-1.4504	-1.02519	1.05750274944519	-0.044123	-0.672334	0.056724
Trial1	2	1	noBlindfold	counterclockwise	practice	Free	1	0.5	-0.25	12.54913	1.2193	-1.45037	-1.02519	1.05750274944519	-0.060126	-0.655407	0.07098
Trial1	2	1	noBlindfold	counterclockwise	practice	Free	1	0.5	-0.25	12.56914	1.21929	-1.45035	-1.02518	1.0574885979966	-0.023601	-0.672334	0.068764
Trial1	2	1	noBlindfold	counterclockwise	practice	Free	1	0.5	-0.25	12.58914	1.21929	-1.45034	-1.02518	1.0574885979966	-0.036027	-0.668102	0.02466
Trial1	2	1	noBlindfold	counterclockwise	practice	Free	1	0.5	-0.25	12.60913	1.21929	-1.45035	-1.02518	1.0574885979966	-0.077062	-0.727347	0.012559
Trial1	2	1	noBlindfold	counterclockwise	practice	Free	1	0.5	-0.25	12.62914	1.21928	-1.45036	-1.02518	1.05748178691472	-0.067639	-0.761202	-0.015647
Trial1	2	1	noBlindfold	counterclockwise	practice	Free	1	0.5	-0.25	12.64914	1.21928	-1.45037	-1.02518	1.05748178691472	-0.096155	-0.782361	-0.033372
Trial1	2	1	noBlindfold	counterclockwise	practice	Free	1	0.5	-0.25	12.66913	1.21928	-1.45037	-1.02518	1.05748178691472	-0.045029	-0.752738	-0.041556
Trial1	2	1	noBlindfold	counterclockwise	practice	Free	1	0.5	-0.25	12.68913	1.21927	-1.45037	-1.02518	1.05747497588379	-0.058718	-0.769665	0.011492
Trial1	2	1	noBlindfold	counterclockwise	practice	Free	1	0.5	-0.25	12.70914	1.21927	-1.45037	-1.02518	1.05747497588379	-0.0017006	-0.740043	0.02137
Trial1	2	1	noBlindfold	counterclockwise	practice	Free	1	0.5	-0.25	12.72914	1.21927	-1.45037	-1.02518	1.05747497588379	0.035529	-0.723115	0.01503
Trial1	2	1	noBlindfold	counterclockwise	practice	Free	1	0.5	-0.25	12.74913	1.21927	-1.45036	-1.02518	1.05747497588379	0.035688	-0.66387	0.066198
Trial1	2	1	noBlindfold	counterclockwise	practice	Free	1	0.5	-0.25	12.76913	1.21927	-1.45036	-1.02517	1.05746763547007	-0.021315	-0.689261	0.056303
Trial1	2	1	noBlindfold	counterclockwise	practice	Free	1	0.5	-0.25	12.78914	1.21927	-1.45035	-1.02517	1.05746763547007	-0.02928	-0.646943	0.066415
Trial1	2	1	noBlindfold	counterclockwise	practice	Free	1	0.5	-0.25	12.80913	1.21927	-1.45032	-1.02516	1.05746038248532	-0.0096599	-0.59193	0.038927
Trial1	2	1	noBlindfold	counterclockwise	practice	Free	1	0.5	-0.25	12.82913	1.21927	-1.45032	-1.02516	1.05746038248532	-0.037403	-0.659638	0.044907
Trial1	2	1	noBlindfold	counterclockwise	practice	Free	1	0.5	-0.25	12.84914	1.21927	-1.45032	-1.02516	1.05746038248532	-0.015484	-0.731579	0.068704
Trial1	2	1	noBlindfold	counterclockwise	practice	Free	1	0.5	-0.25	12.86914	1.21927	-1.45034	-1.02516	1.05746038248532	0.015201	-0.769665	0.053993
Trial1	2	1	noBlindfold	counterclockwise	practice	Free	1	0.5	-0.25	12.88913	1.21927	-1.45036	-1.02515	1.05745295477424	0.034174	-0.782361	0.048742
Trial1	2	1	noBlindfold	counterclockwise	practice	Free	1	0.5	-0.25	12.90913	1.21927	-1.45036	-1.02515	1.05745295477424	-0.086166	-0.701956	0.091794
Trial1	2	1	noBlindfold	counterclockwise	practice	Free	1	0.5	-0.25	12.92914	1.21926	-1.45035	-1.02514	1.05743889070766	-0.132216	-0.642711	0.100726
Trial1	2	1	noBlindfold	counterclockwise	practice	Free	1	0.5	-0.25	12.94914	1.21926	-1.45034	-1.02514	1.05743889070766	-0.075905	-0.638479	0.08499
Trial1	2	1	noBlindfold	counterclockwise	practice	Free	1	0.5	-0.25	12.96913	1.21925	-1.45033	-1.02513	1.05742473925676	-0.083136	-0.600393	0.105236
Trial1	2	1	noBlindfold	counterclockwise	practice	Free	1	0.5	-0.25	12.98914	1.21925	-1.45033	-1.02513	1.05742473925676	-0.059127	-0.685029	0.066524
Trial1	2	1	noBlindfold	counterclockwise	practice	Free	1	0.5	-0.25	13.00914	1.21924	-1.45034	-1.02513	1.05741792814286	-0.067132	-0.689261	0.055511
Trial1	2	1	noBlindfold	counterclockwise	practice	Free	1	0.5	-0.25	13.02913	1.21924	-1.45035	-1.02512	1.05741058780613	-0.153278	-0.727347	0.053975
Trial1	2	1	noBlindfold	counterclockwise	practice	Free	1	0.5	-0.25	13.04913	1.21923	-1.45036	-1.02512	1.0574037766959	-0.106533	-0.769665	0.053956
Trial1	2	1	noBlindfold	counterclockwise	practice	Free	1	0.5	-0.25	13.06914	1.21923	-1.45037	-1.02512	1.0574037766959	-0.080201	-0.82891	0.058499
Trial1	2	1	noBlindfold	counterclockwise	practice	Free	1	0.5	-0.25	13.08914	1.21922	-1.45038	-1.02511	1.05738970633351	-0.011631	-0.773897	0.036355
Trial1	2	1	noBlindfold	counterclockwise	practice	Free	1	0.5	-0.25	13.10913	1.21922	-1.45039	-1.02511	1.05738970633351	-0.0137	-0.748506	0.065718
Trial1	2	1	noBlindfold	counterclockwise	practice	Free	1	0.5	-0.25	13.12914	1.21922	-1.45039	-1.02511	1.05738970633351	-0.06264	-0.773897	0.061479
Trial1	2	1	noBlindfold	counterclockwise	practice	Free	1	0.5	-0.25	13.14914	1.21922	-1.45039	-1.0251	1.05738236599052	-0.053135	-0.773897	0.058838
Trial1	2	1	noBlindfold	counterclockwise	practice	Free	1	0.5	-0.25	13.16913	1.21922	-1.45038	-1.0251	1.05738236599052	-0.09616	-0.75697	0.072665
Trial1	2	1	noBlindfold	counterclockwise	practice	Free	1	0.5	-0.25	13.18913	1.21921	-1.45037	-1.02509	1.05736821454064	-0.062415	-0.672334	0.112581
Trial1	2	1	noBlindfold	counterclockwise	practice	Free	1	0.5	-0.25	13.20914	1.21921	-1.45034	-1.02508	1.05736087423812	-0.028832	-0.659638	0.101292
Trial1	2	1	noBlindfold	counterclockwise	practice	Free	1	0.5	-0.25	13.22914	1.21921	-1.45034	-1.02508	1.05736087423812	-0.015756	-0.66387	0.077958
Trial1	2	1	noBlindfold	counterclockwise	practice	Free	1	0.5	-0.25	13.24913	1.21921	-1.45034	-1.02508	1.05736087423812	-0.072027	-0.701956	0.063923
Trial1	2	1	noBlindfold	counterclockwise	practice	Free	1	0.5	-0.25	13.26913	1.2192	-1.45034	-1.02508	1.05735406309103	-0.106283	-0.744274	0.092117
Trial1	2	1	noBlindfold	counterclockwise	practice	Free	1	0.5	-0.25	13.28914	1.2192	-1.45035	-1.02507	1.05734681016944	-0.113508	-0.748506	0.095058
Trial1	2	1	noBlindfold	counterclockwise	practice	Free	1	0.5	-0.25	13.30913	1.21919	-1.45038	-1.02506	1.05733257133234	-0.109706	-0.75697	0.125502
Trial1	2	1	noBlindfold	counterclockwise	practice	Free	1	0.5	-0.25	13.32913	1.21918	-1.45037	-1.02506	1.05732576019259	-0.086322	-0.731579	0.120993
Trial1	2	1	noBlindfold	counterclockwise	practice	Free	1	0.5	-0.25	13.34914	1.21918	-1.45036	-1.02505	1.05731841987984	-0.090048	-0.706188	0.090477
Trial1	2	1	noBlindfold	counterclockwise	practice	Free	1	0.5	-0.25	13.36914	1.21917	-1.45035	-1.02505	1.05731160874377	-0.13968	-0.723115	0.072296
Trial1	2	1	noBlindfold	counterclockwise	practice	Free	1	0.5	-0.25	13.38913	1.21917	-1.45035	-1.02505	1.05731160874377	-0.179902	-0.689261	0.062059
Trial1	2	1	noBlindfold	counterclockwise	practice	Free	1	0.5	-0.25	13.40913	1.21915	-1.45036	-1.02505	1.05729798662449	-0.182843	-0.761202	0.02741
Trial1	2	1	noBlindfold	counterclockwise	practice	Free	1	0.5	-0.25	13.42914	1.21914	-1.45037	-1.02504	1.05728400365282	-0.171076	-0.799288	0.037961
Trial1	2	1	noBlindfold	counterclockwise	practice	Free	1	0.5	-0.25	13.44914	1.21914	-1.45038	-1.02504	1.05728400365282	-0.111171	-0.75697	0.031277
Trial1	2	1	noBlindfold	counterclockwise	practice	Free	1	0.5	-0.25	13.46913	1.21913	-1.45038	-1.02504	1.05727719267326	-0.088342	-0.723115	0.082105
Trial1	2	1	noBlindfold	counterclockwise	practice	Free	1	0.5	-0.25	13.48914	1.21913	-1.45038	-1.02503	1.05726985221188	-0.100122	-0.723115	0.045944
Trial1	2	1	noBlindfold	counterclockwise	practice	Free	1	0.5	-0.25	13.50914	1.21912	-1.45037	-1.02503	1.05726304123599	-0.051769	-0.646943	0.079847
Trial1	2	1	noBlindfold	counterclockwise	practice	Free	1	0.5	-0.25	13.52913	1.21912	-1.45035	-1.02502	1.0572557007712	-0.131218	-0.685029	0.121466
Trial1	2	1	noBlindfold	counterclockwise	practice	Free	1	0.5	-0.25	13.54913	1.21912	-1.45035	-1.02502	1.0572557007712	-0.104884	-0.689261	0.125994
Trial1	2	1	noBlindfold	counterclockwise	practice	Free	1	0.5	-0.25	13.56914	1.21911	-1.45035	-1.02501	1.05724154933078	-0.079982	-0.697725	0.127477
Trial1	2	1	noBlindfold	counterclockwise	practice	Free	1	0.5	-0.25	13.58914	1.21911	-1.45035	-1.02499	1.05722686852601	-0.065921	-0.697725	0.172616
Trial1	2	1	noBlindfold	counterclockwise	practice	Free	1	0.5	-0.25	13.60913	1.2191	-1.45034	-1.02499	1.0572200574629	-0.050657	-0.685029	0.157149
Trial1	2	1	noBlindfold	counterclockwise	practice	Free	1	0.5	-0.25	13.62914	1.2191	-1.45034	-1.02498	1.0572128044643	-0.093848	-0.693493	0.114888
Trial1	2	1	noBlindfold	counterclockwise	practice	Free	1	0.5	-0.25	13.64914	1.21909	-1.45035	-1.02498	1.05720599340543	-0.086579	-0.773897	0.099062
Trial1	2	1	noBlindfold	counterclockwise	practice	Free	1	0.5	-0.25	13.66913	1.21909	-1.45037	-1.02497	1.05719856563233	-0.065438	-0.790824	0.081383
Trial1	2	1	noBlindfold	counterclockwise	practice	Free	1	0.5	-0.25	13.68913	1.21909	-1.45039	-1.02496	1.05719131267373	-0.047162	-0.900851	0.080262
Trial1	2	1	noBlindfold	counterclockwise	practice	Free	1	0.5	-0.25	13.70914	1.21908	-1.45042	-1.02496	1.05718450157124	-0.05726	-0.820447	0.112555
Trial1	2	1	noBlindfold	counterclockwise	practice	Free	1	0.5	-0.25	13.72914	1.21908	-1.45042	-1.02496	1.05718450157124	-0.063864	-0.765433	0.098593
Trial1	2	1	noBlindfold	counterclockwise	practice	Free	1	0.5	-0.25	13.74913	1.21908	-1.45041	-1.02495	1.05717716122392	-0.138384	-0.735811	0.085647
Trial1	2	1	noBlindfold	counterclockwise	practice	Free	1	0.5	-0.25	13.76913	1.21907	-1.45038	-1.02495	1.05717043120931	-0.069806	-0.701956	0.054877
Trial1	2	1	noBlindfold	counterclockwise	practice	Free	1	0.5	-0.25	13.78914	1.21907	-1.45036	-1.02494	1.05716309085915	-0.118015	-0.714652	0.024293
Trial1	2	1	noBlindfold	counterclockwise	practice	Free	1	0.5	-0.25	13.80913	1.21906	-1.45035	-1.02494	1.05715619867923	-0.069025	-0.697725	0.050694
Trial1	2	1	noBlindfold	counterclockwise	practice	Free	1	0.5	-0.25	13.82913	1.21906	-1.45035	-1.02494	1.05715619867923	-0.110787	-0.706188	0.0050771
Trial1	2	1	noBlindfold	counterclockwise	practice	Free	1	0.5	-0.25	13.84914	1.21906	-1.45035	-1.02494	1.05715619867923	-0.114517	-0.740043	-0.025418
Trial1	2	1	noBlindfold	counterclockwise	practice	Free	1	0.5	-0.25	13.86914	1.21905	-1.45035	-1.02494	1.05714938763506	-0.077823	-0.75697	0.023563
Trial1	2	1	noBlindfold	counterclockwise	practice	Free	1	0.5	-0.25	13.88913	1.21905	-1.45036	-1.02494	1.05714938763506	-0.049426	-0.740043	-0.0098794
Trial1	2	1	noBlindfold	counterclockwise	practice	Free	1	0.5	-0.25	13.90913	1.21905	-1.45036	-1.02494	1.05714938763506	-0.041181	-0.782361	0.046959
Trial1	2	1	noBlindfold	counterclockwise	practice	Free	1	0.5	-0.25	13.92914	1.21905	-1.45037	-1.02494	1.05714938763506	-0.035437	-0.75697	0.013847
Trial1	2	1	noBlindfold	counterclockwise	practice	Free	1	0.5	-0.25	13.94914	1.21904	-1.45037	-1.02494	1.05714265772481	-0.028181	-0.731579	-0.0019472
Trial1	2	1	noBlindfold	counterclockwise	practice	Free	1	0.5	-0.25	13.96913	1.21904	-1.45037	-1.02494	1.05714265772481	0.0010018	-0.748506	-0.01394
Trial1	2	1	noBlindfold	counterclockwise	practice	Free	1	0.5	-0.25	13.98914	1.21904	-1.45037	-1.02494	1.05714265772481	-0.045701	-0.769665	-0.0049819
Trial1	2	1	noBlindfold	counterclockwise	practice	Free	1	0.5	-0.25	14.00914	1.21904	-1.45037	-1.02494	1.05714265772481	-0.112067	-0.740043	-0.0032049
Trial1	2	1	noBlindfold	counterclockwise	practice	Free	1	0.5	-0.25	14.02913	1.21903	-1.45036	-1.02494	1.05713584678197	-0.063734	-0.693493	0.047287
Trial1	2	1	noBlindfold	counterclockwise	practice	Free	1	0.5	-0.25	14.04913	1.21903	-1.45036	-1.02494	1.05713584678197	-0.024341	-0.697725	0.028107
Trial1	2	1	noBlindfold	counterclockwise	practice	Free	1	0.5	-0.25	14.06914	1.21903	-1.45036	-1.02493	1.05712850628651	-0.042503	-0.689261	0.055207
Trial1	2	1	noBlindfold	counterclockwise	practice	Free	1	0.5	-0.25	14.08914	1.21903	-1.45036	-1.02493	1.05712850628651	-0.041061	-0.727347	0.046923
Trial1	2	1	noBlindfold	counterclockwise	practice	Free	1	0.5	-0.25	14.10913	1.21903	-1.45036	-1.02493	1.05712850628651	-0.082735	-0.727347	0.04193
Trial1	2	1	noBlindfold	counterclockwise	practice	Free	1	0.5	-0.25	14.12914	1.21902	-1.45036	-1.02493	1.05712169534735	-0.065898	-0.701956	0.034059
Trial1	2	1	noBlindfold	counterclockwise	practice	Free	1	0.5	-0.25	14.14914	1.21902	-1.45036	-1.02492	1.05711435484848	-0.056147	-0.701956	0.077704
Trial1	2	1	noBlindfold	counterclockwise	practice	Free	1	0.5	-0.25	14.16913	1.21902	-1.45036	-1.02492	1.05711435484848	-0.048795	-0.668102	0.117958
Trial1	2	1	noBlindfold	counterclockwise	practice	Free	1	0.5	-0.25	14.18913	1.21902	-1.45035	-1.0249	1.0570996739824	-0.017209	-0.676566	0.170278
Trial1	2	1	noBlindfold	counterclockwise	practice	Free	1	0.5	-0.25	14.20914	1.21901	-1.45034	-1.0249	1.05709286295232	-0.011465	-0.727347	0.13709
Trial1	2	1	noBlindfold	counterclockwise	practice	Free	1	0.5	-0.25	14.22914	1.21901	-1.45035	-1.02489	1.05708560992344	-0.012976	-0.735811	0.129542
Trial1	2	1	noBlindfold	counterclockwise	practice	Free	1	0.5	-0.25	14.24913	1.21901	-1.45036	-1.02489	1.05708560992344	-0.028358	-0.714652	0.10426
Trial1	2	1	noBlindfold	counterclockwise	practice	Free	1	0.5	-0.25	14.26913	1.21901	-1.45036	-1.02488	1.05707826955229	-0.01018	-0.773897	0.077545
Trial1	2	1	noBlindfold	counterclockwise	practice	Free	1	0.5	-0.25	14.28914	1.21901	-1.45038	-1.02488	1.05707826955229	0.003692	-0.82891	0.075665
Trial1	2	1	noBlindfold	counterclockwise	practice	Free	1	0.5	-0.25	14.30913	1.21901	-1.45042	-1.02487	1.05707084184044	0.063459	-0.845838	0.070882
Trial1	2	1	noBlindfold	counterclockwise	practice	Free	1	0.5	-0.25	14.32913	1.21902	-1.45042	-1.02487	1.05707765301241	0.04527	-0.82891	0.070024
Trial1	2	1	noBlindfold	counterclockwise	practice	Free	1	0.5	-0.25	14.34914	1.21902	-1.45042	-1.02487	1.05707765301241	0.013132	-0.795056	0.072965
Trial1	2	1	noBlindfold	counterclockwise	practice	Free	1	0.5	-0.25	14.36914	1.21902	-1.45041	-1.02487	1.05707765301241	0.032732	-0.769665	0.037984
Trial1	2	1	noBlindfold	counterclockwise	practice	Free	1	0.5	-0.25	14.38913	1.21902	-1.4504	-1.02486	1.05707040016035	-0.031437	-0.740043	0.069475
Trial1	2	1	noBlindfold	counterclockwise	practice	Free	1	0.5	-0.25	14.40913	1.21902	-1.45037	-1.02485	1.05706305996816	-0.0058367	-0.693493	0.078134
Trial1	2	1	noBlindfold	counterclockwise	practice	Free	1	0.5	-0.25	14.42914	1.21902	-1.45037	-1.02485	1.05706305996816	-0.029828	-0.833142	0.112315
Trial1	2	1	noBlindfold	counterclockwise	practice	Free	1	0.5	-0.25	14.44914	1.21902	-1.45038	-1.02484	1.05705571981985	0.060814	-0.824679	0.136514
Trial1	2	1	noBlindfold	counterclockwise	practice	Free	1	0.5	-0.25	14.46913	1.21902	-1.45039	-1.02484	1.05705571981985	0.039598	-0.879692	0.128545
Trial1	2	1	noBlindfold	counterclockwise	practice	Free	1	0.5	-0.25	14.48914	1.21902	-1.4504	-1.02482	1.05704103965492	-0.046583	-0.837374	0.130627
Trial1	2	1	noBlindfold	counterclockwise	practice	Free	1	0.5	-0.25	14.50914	1.21902	-1.45041	-1.02482	1.05704103965492	-0.025998	-0.799288	0.168211
Trial1	2	1	noBlindfold	counterclockwise	practice	Free	1	0.5	-0.25	14.52913	1.21902	-1.4504	-1.02481	1.05703369963829	-0.060976	-0.773897	0.187679
Trial1	2	1	noBlindfold	counterclockwise	practice	Free	1	0.5	-0.25	14.54913	1.21901	-1.4504	-1.02479	1.05701229556734	-0.106949	-0.795056	0.192442
Trial1	2	1	noBlindfold	counterclockwise	practice	Free	1	0.5	-0.25	14.56914	1.219	-1.45039	-1.02476	1.05698346426057	-0.094483	-0.740043	0.198805
Trial1	2	1	noBlindfold	counterclockwise	practice	Free	1	0.5	-0.25	14.58914	1.21898	-1.45037	-1.02462	1.05686734177009	-0.078344	-0.735811	0.210061
Trial1	2	1	noBlindfold	counterclockwise	practice	Free	1	0.5	-0.25	14.60913	1.21892	-1.45036	-1.02458	1.05679711145349	-0.055019	-0.71042	0.179883
Trial1	2	1	noBlindfold	counterclockwise	practice	Free	1	0.5	-0.25	14.62914	1.21891	-1.45036	-1.02457	1.05678295993675	-0.070398	-0.723115	0.164387
Trial1	2	1	noBlindfold	counterclockwise	practice	Free	1	0.5	-0.25	14.64914	1.21891	-1.45035	-1.02456	1.05677562049631	-0.032441	-0.672334	0.15387
Trial1	2	1	noBlindfold	counterclockwise	practice	Free	1	0.5	-0.25	14.66913	1.21891	-1.45034	-1.02455	1.05676828109979	0.015079	-0.630016	0.16632
Trial1	2	1	noBlindfold	counterclockwise	practice	Free	1	0.5	-0.25	14.68913	1.21891	-1.45033	-1.02446	1.05670231587603	0.024012	-0.66387	0.218963
Trial1	2	1	noBlindfold	counterclockwise	practice	Free	1	0.5	-0.25	14.70914	1.21892	-1.45032	-1.02433	1.0566139007873	0.074368	-0.625784	0.246372
Trial1	2	1	noBlindfold	counterclockwise	practice	Free	1	0.5	-0.25	14.72914	1.21895	-1.45031	-1.02413	1.05648775980913	0.086955	-0.570771	0.272309
Trial1	2	1	noBlindfold	counterclockwise	practice	Free	1	0.5	-0.25	14.74913	1.219	-1.4503	-1.02384	1.05630925539293	0.040859	-0.59193	0.251458
Trial1	2	1	noBlindfold	counterclockwise	practice	Free	1	0.5	-0.25	14.76913	1.21905	-1.45028	-1.02349	1.05608688498461	0.050251	-0.583466	0.223186
Trial1	2	1	noBlindfold	counterclockwise	practice	Free	1	0.5	-0.25	14.78914	1.21911	-1.45028	-1.02255	1.05543957269108	0.024817	-0.575002	0.274639
Trial1	2	1	noBlindfold	counterclockwise	practice	Free	1	0.5	-0.25	14.80913	1.21921	-1.45025	-1.02196	1.05507598678371	0.036995	-0.490238	0.195107
Trial1	2	1	noBlindfold	counterclockwise	practice	Free	1	0.5	-0.25	14.82913	1.21926	-1.45026	-1.02133	1.05464917499387	0.010762	-0.562162	0.216074
Trial1	2	1	noBlindfold	counterclockwise	practice	Free	1	0.5	-0.25	14.84914	1.2193	-1.45026	-1.02068	1.05420117718661	-0.0075783	-0.426645	0.191525
Trial1	2	1	noBlindfold	counterclockwise	practice	Free	1	0.5	-0.25	14.86914	1.21932	-1.45025	-1.01999	1.05371053749993	0.017373	-0.553544	0.229897
Trial1	2	1	noBlindfold	counterclockwise	practice	Free	1	0.5	-0.25	14.88913	1.21931	-1.45026	-1.01846	1.05258622785822	0.078751	-0.578935	0.240479
Trial1	2	1	noBlindfold	counterclockwise	practice	Free	1	0.5	-0.25	14.90913	1.21938	-1.45029	-1.01761	1.05201361970612	0.048741	-0.701653	0.230888
Trial1	2	1	noBlindfold	counterclockwise	practice	Free	1	0.5	-0.25	14.92914	1.21945	-1.45032	-1.01673	1.05141957168553	0.040032	-0.710117	0.254893
Trial1	2	1	noBlindfold	counterclockwise	practice	Free	1	0.5	-0.25	14.94914	1.2195	-1.45034	-1.01588	1.05083419261301	-0.085755	-0.64664	0.198886
Trial1	2	1	noBlindfold	counterclockwise	practice	Free	1	0.5	-0.25	14.96913	1.21949	-1.45032	-1.01497	1.05016433615968	-0.0894	-0.608553	0.193933
Trial1	2	1	noBlindfold	counterclockwise	practice	Free	1	0.5	-0.25	14.98914	1.21937	-1.4503	-1.01318	1.04877878829598	-0.139747	-0.523913	0.197919
Trial1	2	1	noBlindfold	counterclockwise	practice	Free	1	0.5	-0.25	15.00914	1.21889	-1.45018	-1.0122	1.04773649877351	-0.123088	-0.274058	0.128236
Trial1	2	1	noBlindfold	counterclockwise	practice	Free	1	0.5	-0.25	15.02913	1.21853	-1.45015	-1.01118	1.04674749687029	-0.096752	-0.248583	0.154205
Trial1	2	1	noBlindfold	counterclockwise	practice	Free	1	0.5	-0.25	15.04913	1.21814	-1.45013	-1.01013	1.04571629835634	-0.080775	-0.206204	0.092862
Trial1	2	1	noBlindfold	counterclockwise	practice	Free	1	0.5	-0.25	15.06914	1.21768	-1.45012	-1.00917	1.04470260935109	-0.091103	-0.400782	0.047227
Trial1	2	1	noBlindfold	counterclockwise	practice	Free	1	0.5	-0.25	15.08914	1.21721	-1.45017	-1.00767	1.04329006468298	-0.0072913	-0.413366	-0.018039
Trial1	2	1	noBlindfold	counterclockwise	practice	Free	1	0.5	-0.25	15.10913	1.21648	-1.45028	-1.00716	1.04241785395651	0.073837	-0.692591	0.0088203
Trial1	2	1	noBlindfold	counterclockwise	practice	Free	1	0.5	-0.25	15.12914	1.21631	-1.45034	-1.00689	1.04210489469152	0.062735	-0.785691	-0.031465
Trial1	2	1	noBlindfold	counterclockwise	practice	Free	1	0.5	-0.25	15.14914	1.21624	-1.45039	-1.00686	1.04203497707747	-0.02799	-0.794155	-0.081282
Trial1	2	1	noBlindfold	counterclockwise	practice	Free	1	0.5	-0.25	15.16913	1.21622	-1.45039	-1.00686	1.04202121156189	-0.055082	-0.654505	-0.111411
Trial1	2	1	noBlindfold	counterclockwise	practice	Free	1	0.5	-0.25	15.18913	1.21622	-1.45034	-1.00687	1.04202848483252	-0.071886	-0.59526	-0.114421
Trial1	2	1	noBlindfold	counterclockwise	practice	Free	1	0.5	-0.25	15.20914	1.21622	-1.45028	-1.00688	1.0420357581486	-0.013348	-0.438589	-0.08716
Trial1	2	1	noBlindfold	counterclockwise	practice	Free	1	0.5	-0.25	15.22914	1.21622	-1.45025	-1.00688	1.0420357581486	-0.0052908	-0.493486	-0.081475
Trial1	2	1	noBlindfold	counterclockwise	practice	Free	1	0.5	-0.25	15.24913	1.21621	-1.45024	-1.00689	1.04203614897262	-0.017085	-0.421414	-0.117594
Trial1	2	1	noBlindfold	counterclockwise	practice	Free	1	0.5	-0.25	15.26913	1.21621	-1.45023	-1.00689	1.04203614897262	-0.081166	-0.378983	-0.060479
Trial1	2	1	noBlindfold	counterclockwise	practice	Free	1	0.5	-0.25	15.28914	1.21621	-1.45022	-1.00689	1.04203614897262	-0.045109	-0.366181	-0.023559
Trial1	2	1	noBlindfold	counterclockwise	practice	Free	1	0.5	-0.25	15.30913	1.2162	-1.45021	-1.00689	1.04202926648588	-0.089709	-0.408274	-0.010803
Trial1	2	1	noBlindfold	counterclockwise	practice	Free	1	0.5	-0.25	15.32913	1.2162	-1.45021	-1.00689	1.04202926648588	-0.10857	-0.471632	0.020021
Trial1	2	1	noBlindfold	counterclockwise	practice	Free	1	0.5	-0.25	15.34914	1.21619	-1.45021	-1.00689	1.0420223840499	-0.085183	-0.458819	0.012501
Trial1	2	1	noBlindfold	counterclockwise	practice	Free	1	0.5	-0.25	15.36914	1.21619	-1.45022	-1.00689	1.0420223840499	-0.095524	-0.395218	-0.028879
Trial1	2	1	noBlindfold	counterclockwise	practice	Free	1	0.5	-0.25	15.38913	1.21619	-1.45021	-1.0069	1.04202957101085	-0.060591	-0.399342	-0.075826
Trial1	2	1	noBlindfold	counterclockwise	practice	Free	1	0.5	-0.25	15.40913	1.21618	-1.45023	-1.00691	1.04203004424891	-0.050444	-0.526139	-0.106257
Trial1	2	1	noBlindfold	counterclockwise	practice	Free	1	0.5	-0.25	15.42914	1.21618	-1.45025	-1.00691	1.04203004424891	-0.0051553	-0.559993	-0.106904
Trial1	2	1	noBlindfold	counterclockwise	practice	Free	1	0.5	-0.25	15.44914	1.21618	-1.45027	-1.00692	1.04203731793787	-0.0037145	-0.576921	-0.115149
Trial1	2	1	noBlindfold	counterclockwise	practice	Free	1	0.5	-0.25	15.46913	1.21618	-1.45027	-1.00693	1.04204459167229	-0.077607	-0.496484	-0.157761
Trial1	2	1	noBlindfold	counterclockwise	practice	Free	1	0.5	-0.25	15.48914	1.21617	-1.45025	-1.00706	1.0421321043141	-0.012623	-0.445579	-0.16777
Trial1	2	1	noBlindfold	counterclockwise	practice	Free	1	0.5	-0.25	15.50914	1.21614	-1.45022	-1.00715	1.04217684146578	-0.078367	-0.432647	-0.179077
Trial1	2	1	noBlindfold	counterclockwise	practice	Free	1	0.5	-0.25	15.52913	1.21611	-1.45022	-1.00722	1.04220712571571	-0.043032	-0.453682	-0.096191
Trial1	2	1	noBlindfold	counterclockwise	practice	Free	1	0.5	-0.25	15.54913	1.21608	-1.45022	-1.00723	1.04219376025431	0.033112	-0.449326	-0.044486
Trial1	2	1	noBlindfold	counterclockwise	practice	Free	1	0.5	-0.25	15.56914	1.21608	-1.45022	-1.00723	1.04219376025431	0.08724	-0.339191	-0.013906
Trial1	2	1	noBlindfold	counterclockwise	practice	Free	1	0.5	-0.25	15.58914	1.21608	-1.45019	-1.00724	1.04220094926119	0.067457	-0.237539	-0.030112
Trial1	2	1	noBlindfold	counterclockwise	practice	Free	1	0.5	-0.25	15.60913	1.21609	-1.45013	-1.00724	1.0422078294608	-0.0078163	-0.212025	-0.047491
Trial1	2	1	noBlindfold	counterclockwise	practice	Free	1	0.5	-0.25	15.62914	1.21609	-1.45012	-1.00724	1.0422078294608	-0.02822	-0.258503	-0.025352
Trial1	2	1	noBlindfold	counterclockwise	practice	Free	1	0.5	-0.25	15.64914	1.21608	-1.45013	-1.00724	1.04220094926119	-0.046463	-0.338829	-0.024245
Trial1	2	1	noBlindfold	counterclockwise	practice	Free	1	0.5	-0.25	15.66913	1.21608	-1.45015	-1.00724	1.04220094926119	-0.067018	-0.368348	-0.061899
Trial1	2	1	noBlindfold	counterclockwise	practice	Free	1	0.5	-0.25	15.68913	1.21608	-1.45016	-1.00725	1.04220831154311	-0.050982	-0.330171	-0.076159
Trial1	2	1	noBlindfold	counterclockwise	practice	Free	1	0.5	-0.25	15.70914	1.21607	-1.45017	-1.00725	1.04220143144289	-0.07279	-0.376523	-0.05433
Trial1	2	1	noBlindfold	counterclockwise	practice	Free	1	0.5	-0.25	15.72914	1.21607	-1.45018	-1.00726	1.04220862058699	-0.091024	-0.35526	-0.053212
Trial1	2	1	noBlindfold	counterclockwise	practice	Free	1	0.5	-0.25	15.74913	1.21606	-1.45018	-1.00726	1.04220182248951	-0.092514	-0.384778	-0.065608
Trial1	2	1	noBlindfold	counterclockwise	practice	Free	1	0.5	-0.25	15.76913	1.21606	-1.45018	-1.00726	1.04220182248951	-0.113531	-0.350823	-0.027251
Trial1	2	1	noBlindfold	counterclockwise	practice	Free	1	0.5	-0.25	15.78914	1.21606	-1.45018	-1.00726	1.04220182248951	-0.084965	-0.321107	-0.00951
Trial1	2	1	noBlindfold	counterclockwise	practice	Free	1	0.5	-0.25	15.80913	1.21605	-1.45018	-1.00727	1.04220221843866	-0.088576	-0.342073	-0.014397
Trial1	2	1	noBlindfold	counterclockwise	practice	Free	1	0.5	-0.25	15.82913	1.21604	-1.45017	-1.00727	1.04219533858571	-0.074126	-0.329283	-0.066322
Trial1	2	1	noBlindfold	counterclockwise	practice	Free	1	0.5	-0.25	15.84914	1.21604	-1.45017	-1.00728	1.04220261458009	-0.074185	-0.324953	-0.097126
Trial1	2	1	noBlindfold	counterclockwise	practice	Free	1	0.5	-0.25	15.86914	1.21603	-1.45018	-1.00732	1.04222475282774	-0.090265	-0.333318	-0.108413
Trial1	2	1	noBlindfold	counterclockwise	practice	Free	1	0.5	-0.25	15.88913	1.21601	-1.45018	-1.00745	1.04230550351128	-0.077175	-0.405155	-0.131684
Trial1	2	1	noBlindfold	counterclockwise	practice	Free	1	0.5	-0.25	15.90913	1.21596	-1.45018	-1.00754	1.04233660171944	-0.029635	-0.337247	-0.119116
Trial1	2	1	noBlindfold	counterclockwise	practice	Free	1	0.5	-0.25	15.92914	1.21592	-1.45018	-1.00766	1.04239633949941	-0.058163	-0.379469	-0.136811
Trial1	2	1	noBlindfold	counterclockwise	practice	Free	1	0.5	-0.25	15.94914	1.21586	-1.45017	-1.00782	1.04247144833783	-0.071296	-0.32436	-0.139048
Trial1	2	1	noBlindfold	counterclockwise	practice	Free	1	0.5	-0.25	15.96913	1.21578	-1.45016	-1.00805	1.04258370694154	-0.065541	-0.353896	-0.172108
Trial1	2	1	noBlindfold	counterclockwise	practice	Free	1	0.5	-0.25	15.98914	1.21567	-1.45017	-1.00859	1.04290090434386	-0.085209	-0.413037	-0.151033
Trial1	2	1	noBlindfold	counterclockwise	practice	Free	1	0.5	-0.25	16.00914	1.21534	-1.45019	-1.00898	1.04295831002845	-0.049456	-0.425526	-0.186246
Trial1	2	1	noBlindfold	counterclockwise	practice	Free	1	0.5	-0.25	16.02913	1.21515	-1.45021	-1.00944	1.04316276342071	-0.0065747	-0.463488	-0.251221
Trial1	2	1	noBlindfold	counterclockwise	practice	Free	1	0.5	-0.25	16.04913	1.21498	-1.45022	-1.00998	1.04343948263082	0.0029957	-0.378736	-0.228189
Trial1	2	1	noBlindfold	counterclockwise	practice	Free	1	0.5	-0.25	16.06914	1.21486	-1.45021	-1.01061	1.04381622630562	0.0029894	-0.425173	-0.228127
Trial1	2	1	noBlindfold	counterclockwise	practice	Free	1	0.5	-0.25	16.08914	1.21475	-1.45021	-1.01196	1.04472519009936	0.01318	-0.475832	-0.234825
Trial1	2	1	noBlindfold	counterclockwise	practice	Free	1	0.5	-0.25	16.10913	1.21463	-1.45024	-1.01258	1.0450953836743	0.0062734	-0.505249	-0.116583
Trial1	2	1	noBlindfold	counterclockwise	practice	Free	1	0.5	-0.25	16.12914	1.2146	-1.45025	-1.01316	1.04549810313146	-0.00035204	-0.513708	-0.130485
Trial1	2	1	noBlindfold	counterclockwise	practice	Free	1	0.5	-0.25	16.14914	1.21457	-1.45026	-1.01368	1.04585728644913	-0.03919	-0.509468	-0.166999
Trial1	2	1	noBlindfold	counterclockwise	practice	Free	1	0.5	-0.25	16.16913	1.21453	-1.45027	-1.01419	1.04620237097588	-0.088037	-0.509468	-0.145572
Trial1	2	1	noBlindfold	counterclockwise	practice	Free	1	0.5	-0.25	16.18913	1.21444	-1.45026	-1.01532	1.04696662432805	-0.0822	-0.475524	-0.154567
Trial1	2	1	noBlindfold	counterclockwise	practice	Free	1	0.5	-0.25	16.20914	1.21409	-1.45024	-1.01598	1.04721052410697	-0.094692	-0.526061	-0.184926
Trial1	2	1	noBlindfold	counterclockwise	practice	Free	1	0.5	-0.25	16.22914	1.21385	-1.45024	-1.01666	1.04754444790926	-0.050207	-0.470924	-0.203991
Trial1	2	1	noBlindfold	counterclockwise	practice	Free	1	0.5	-0.25	16.24913	1.2136	-1.45024	-1.0174	1.0479158585552	-0.082938	-0.530094	-0.174259
Trial1	2	1	noBlindfold	counterclockwise	practice	Free	1	0.5	-0.25	16.26913	1.21332	-1.45025	-1.0182	1.04831137917173	-0.032739	-0.559704	-0.240771
Trial1	2	1	noBlindfold	counterclockwise	practice	Free	1	0.5	-0.25	16.28914	1.21304	-1.45027	-1.01998	1.04942611106585	-0.037227	-0.585087	-0.255734
Trial1	2	1	noBlindfold	counterclockwise	practice	Free	1	0.5	-0.25	16.30913	1.21258	-1.45028	-1.02106	1.04990652699748	0.036786	-0.546997	-0.370667
Trial1	2	1	noBlindfold	counterclockwise	practice	Free	1	0.5	-0.25	16.32913	1.21241	-1.45028	-1.02228	1.05068755295958	0.068488	-0.580851	-0.322382
Trial1	2	1	noBlindfold	counterclockwise	practice	Free	1	0.5	-0.25	16.34914	1.21228	-1.4503	-1.02354	1.05152603905522	0.048068	-0.673951	-0.279044
Trial1	2	1	noBlindfold	counterclockwise	practice	Free	1	0.5	-0.25	16.36914	1.2122	-1.45033	-1.02497	1.05252425422537	0.122176	-0.724732	-0.368465
Trial1	2	1	noBlindfold	counterclockwise	practice	Free	1	0.5	-0.25	16.38913	1.21219	-1.45038	-1.02769	1.05452191072605	0.098179	-0.894004	-0.33415
Trial1	2	1	noBlindfold	counterclockwise	practice	Free	1	0.5	-0.25	16.40913	1.2124	-1.45041	-1.02895	1.05559308800632	0.060538	-0.712037	-0.063478
Trial1	2	1	noBlindfold	counterclockwise	practice	Free	1	0.5	-0.25	16.42914	1.21259	-1.45038	-1.02987	1.05640037258581	0.023946	-0.728964	0.09492
Trial1	2	1	noBlindfold	counterclockwise	practice	Free	1	0.5	-0.25	16.44914	1.21277	-1.45034	-1.03044	1.05694266123427	-0.046501	-0.500447	0.190796
Trial1	2	1	noBlindfold	counterclockwise	practice	Free	1	0.5	-0.25	16.46913	1.21288	-1.45026	-1.03061	1.05714229613723	-0.085412	-0.436858	0.311874
Trial1	2	1	noBlindfold	counterclockwise	practice	Free	1	0.5	-0.25	16.48914	1.2129	-1.45023	-1.03026	1.05689739453453	-0.122603	-0.559497	0.318158
Trial1	2	1	noBlindfold	counterclockwise	practice	Free	1	0.5	-0.25	16.50914	1.21274	-1.45031	-1.02997	1.05657535986448	-0.117042	-0.758392	0.233698
Trial1	2	1	noBlindfold	counterclockwise	practice	Free	1	0.5	-0.25	16.52913	1.21262	-1.45037	-1.02969	1.05628775972892	0.026764	-0.834564	0.220918
Trial1	2	1	noBlindfold	counterclockwise	practice	Free	1	0.5	-0.25	16.54913	1.21257	-1.45041	-1.02947	1.05609155180323	0.112811	-0.80071	0.183669
Trial1	2	1	noBlindfold	counterclockwise	practice	Free	1	0.5	-0.25	16.56914	1.21284	-1.45041	-1.02922	1.05608929315128	0.253913	-0.809174	0.229235
Trial1	2	1	noBlindfold	counterclockwise	practice	Free	1	0.5	-0.25	16.58914	1.21284	-1.45041	-1.0283	1.05541071299727	0.314724	-0.771087	0.29506
Trial1	2	1	noBlindfold	counterclockwise	practice	Free	1	0.5	-0.25	16.60913	1.2137	-1.45037	-1.02742	1.05534340134901	0.279913	-0.686451	0.574443
Trial1	2	1	noBlindfold	counterclockwise	practice	Free	1	0.5	-0.25	16.62914	1.21426	-1.45035	-1.02599	1.05466952956273	0.062642	-0.728769	0.707511
Trial1	2	1	noBlindfold	counterclockwise	practice	Free	1	0.5	-0.25	16.64914	1.21481	-1.45035	-1.02396	1.05354991746436	-0.079991	-0.665292	0.878977
Trial1	2	1	noBlindfold	counterclockwise	practice	Free	1	0.5	-0.25	16.66913	1.21524	-1.45033	-1.02095	1.05163306359546	0.016057	-0.597584	1.210978
Trial1	2	1	noBlindfold	counterclockwise	practice	Free	1	0.5	-0.25	16.68913	1.21567	-1.4503	-1.01109	1.04472081595803	0.200901	-0.584888	1.4987
Trial1	2	1	noBlindfold	counterclockwise	practice	Free	1	0.5	-0.25	16.70914	1.2168	-1.45033	-1.00402	1.04035971041609	0.089154	-0.733001	2.216956
Trial1	2	1	noBlindfold	counterclockwise	practice	Free	1	0.5	-0.25	16.72914	1.21743	-1.45036	-0.99462	1.03400424581436	0.072999	-0.733001	2.413399
Trial1	2	1	noBlindfold	counterclockwise	practice	Free	1	0.5	-0.25	16.74913	1.2181	-1.45038	-0.98369	1.02662972446943	-0.057846	-0.851492	2.430393
Trial1	2	1	noBlindfold	counterclockwise	practice	Free	1	0.5	-0.25	16.76913	1.21938	-1.45045	-0.97067	1.01826953296654	-0.015838	-1.016532	2.23291
Trial1	2	1	noBlindfold	counterclockwise	practice	Free	1	0.5	-0.25	16.78914	1.21938	-1.45045	-0.97067	1.01826953296654	-0.015838	-1.016532	2.23291
Trial1	2	1	noBlindfold	counterclockwise	practice	Free	1	0.5	-0.25	16.80913	1.22253	-1.45045	-0.92647	0.989778423831159	0.222376	-0.889578	2.23291
Trial1	2	1	noBlindfold	counterclockwise	practice	Free	1	0.5	-0.25	16.82913	1.22258	-1.45054	-0.90492	0.975213850255636	0.536599	-1.219658	2.228968
Trial1	2	1	noBlindfold	counterclockwise	practice	Free	1	0.5	-0.25	16.84914	1.22485	-1.45058	-0.88524	0.963813903084889	0.566231	-1.257744	2.051585
Trial1	2	1	noBlindfold	counterclockwise	practice	Free	1	0.5	-0.25	16.86914	1.22731	-1.45064	-0.86422	0.951969493058044	0.475062	-1.405857	2.093241
Trial1	2	1	noBlindfold	counterclockwise	practice	Free	1	0.5	-0.25	16.88913	1.23015	-1.45071	-0.81692	0.924401067570163	0.498347	-1.562434	2.36109
Trial1	2	1	noBlindfold	counterclockwise	practice	Free	1	0.5	-0.25	16.90913	1.23696	-1.45077	-0.79221	0.914932606714631	0.247535	-1.592057	2.095694
Trial1	2	1	noBlindfold	counterclockwise	practice	Free	1	0.5	-0.25	16.92914	1.24057	-1.45076	-0.76642	0.902847522853975	0.247096	-1.448175	2.010941
Trial1	2	1	noBlindfold	counterclockwise	practice	Free	1	0.5	-0.25	16.94914	1.24432	-1.45078	-0.73953	0.890871362354413	0.199593	-1.689388	2.101662
Trial1	2	1	noBlindfold	counterclockwise	practice	Free	1	0.5	-0.25	16.96913	1.24824	-1.45081	-0.71074	0.878717510788074	0.422402	-1.748633	2.018872
Trial1	2	1	noBlindfold	counterclockwise	practice	Free	1	0.5	-0.25	16.98914	1.25238	-1.45085	-0.65097	0.852556514986578	0.297948	-1.854428	2.304766
Trial1	2	1	noBlindfold	counterclockwise	practice	Free	1	0.5	-0.25	17.00914	1.26158	-1.45102	-0.62106	0.847165636447551	0.359853	-2.302999	2.134044
Trial1	2	1	noBlindfold	counterclockwise	practice	Free	1	0.5	-0.25	17.02913	1.26623	-1.45114	-0.58829	0.837585030803536	0.365344	-2.594993	2.278117
Trial1	2	1	noBlindfold	counterclockwise	practice	Free	1	0.5	-0.25	17.04913	1.2713	-1.45125	-0.55461	0.829271409167237	0.252045	-2.353781	2.142168
Trial1	2	1	noBlindfold	counterclockwise	practice	Free	1	0.5	-0.25	17.06914	1.27646	-1.45127	-0.5212	0.822459401540358	0.361784	-2.675397	2.096152
Trial1	2	1	noBlindfold	counterclockwise	practice	Free	1	0.5	-0.25	17.08914	1.28143	-1.4513	-0.45249	0.807239156134044	0.299746	-2.569602	1.978321
Trial1	2	1	noBlindfold	counterclockwise	practice	Free	1	0.5	-0.25	17.10913	1.29218	-1.45126	-0.41625	0.809436915419463	0.426344	-2.760033	1.843332
Trial1	2	1	noBlindfold	counterclockwise	practice	Free	1	0.5	-0.25	17.12914	1.29787	-1.45136	-0.3807	0.808504111530954	0.314395	-3.119736	1.920833
Trial1	2	1	noBlindfold	counterclockwise	practice	Free	1	0.5	-0.25	17.14914	1.30371	-1.45147	-0.34503	0.809308619040666	0.426372	-2.772729	1.576446
Trial1	2	1	noBlindfold	counterclockwise	practice	Free	1	0.5	-0.25	17.16913	1.3093	-1.45146	-0.30945	0.811480682356066	0.108354	-3.111273	1.317229
Trial1	2	1	noBlindfold	counterclockwise	practice	Free	1	0.5	-0.25	17.18913	1.31511	-1.45157	-0.23706	0.815212673825201	0.125034	-3.33979	1.379414
Trial1	2	1	noBlindfold	counterclockwise	practice	Free	1	0.5	-0.25	17.20914	1.32663	-1.45152	-0.20381	0.827919480561439	0.031756	-3.415962	0.716991
Trial1	2	1	noBlindfold	counterclockwise	practice	Free	1	0.5	-0.25	17.22914	1.33169	-1.45167	-0.16814	0.835708823321604	-0.13372	-3.564075	0.892573
Trial1	2	1	noBlindfold	counterclockwise	practice	Free	1	0.5	-0.25	17.24913	1.33688	-1.45173	-0.13506	0.844736222796713	-0.240232	-3.183213	0.955582
Trial1	2	1	noBlindfold	counterclockwise	practice	Free	1	0.5	-0.25	17.26913	1.34147	-1.45169	-0.10257	0.854287640000315	-0.095346	-3.712188	0.742121
Trial1	2	1	noBlindfold	counterclockwise	practice	Free	1	0.5	-0.25	17.28914	1.34589	-1.4518	-0.038631	0.871898401667651	-0.173772	-3.407499	0.802378
Trial1	2	1	noBlindfold	counterclockwise	practice	Free	1	0.5	-0.25	17.30913	1.35339	-1.4517	-0.00833	0.886949292682483	-0.312906	-3.720652	0.49964
Trial1	2	1	noBlindfold	counterclockwise	practice	Free	1	0.5	-0.25	17.32913	1.35639	-1.45175	0.022089	0.898574568075797	-0.326131	-3.555612	0.569982
Trial1	2	1	noBlindfold	counterclockwise	practice	Free	1	0.5	-0.25	17.34914	1.35921	-1.45177	0.051073	0.910432205041871	-0.368202	-3.50483	0.891756
Trial1	2	1	noBlindfold	counterclockwise	practice	Free	1	0.5	-0.25	17.36914	1.36146	-1.45178	0.07955901	0.922346149247305	-0.122706	-3.750275	0.809924
Trial1	2	1	noBlindfold	counterclockwise	practice	Free	1	0.5	-0.25	17.38913	1.36346	-1.45184	0.13516	0.9454688260731	-0.087522	-3.915315	1.021156
Trial1	2	1	noBlindfold	counterclockwise	practice	Free	1	0.5	-0.25	17.40913	1.36688	-1.45191	0.16296	0.960217051585532	-0.336036	-3.839142	0.691368
Trial1	2	1	noBlindfold	counterclockwise	practice	Free	1	0.5	-0.25	17.42914	1.36811	-1.45194	0.18994	0.973222629180836	-0.246631	-3.991487	0.706273
Trial1	2	1	noBlindfold	counterclockwise	practice	Free	1	0.5	-0.25	17.44914	1.36898	-1.45199	0.21447	0.985321521285747	-0.478629	-4.09305	0.609913
Trial1	2	1	noBlindfold	counterclockwise	practice	Free	1	0.5	-0.25	17.46913	1.36941	-1.45205	0.23943	0.997705134085149	-0.311986	-4.18615	0.424507
Trial1	2	1	noBlindfold	counterclockwise	practice	Free	1	0.5	-0.25	17.48914	1.36945	-1.45209	0.28381	1.020243285118	-0.474879	-4.148064	0.027438
Trial1	2	1	noBlindfold	counterclockwise	practice	Free	1	0.5	-0.25	17.50914	1.36846	-1.45209	0.3043	1.03027732949873	-0.549919	-4.236932	-0.306684
Trial1	2	1	noBlindfold	counterclockwise	practice	Free	1	0.5	-0.25	17.52913	1.36737	-1.45208	0.32261	1.03933292781934	-0.40656	-4.228468	-0.350395
Trial1	2	1	noBlindfold	counterclockwise	practice	Free	1	0.5	-0.25	17.54913	1.36592	-1.45212	0.33998	1.04780435668204	-0.458187	-4.478144	-0.172941
Trial1	2	1	noBlindfold	counterclockwise	practice	Free	1	0.5	-0.25	17.56914	1.3642	-1.45218	0.35558	1.05525768037171	-0.367353	-4.266554	0.172718
Trial1	2	1	noBlindfold	counterclockwise	practice	Free	1	0.5	-0.25	17.58914	1.36224	-1.45219	0.38402	1.07025196671856	-0.441874	-4.372349	0.348984
Trial1	2	1	noBlindfold	counterclockwise	practice	Free	1	0.5	-0.25	17.60913	1.35792	-1.45223	0.39734	1.07474456892687	-0.318377	-4.440058	0.879779
Trial1	2	1	noBlindfold	counterclockwise	practice	Free	1	0.5	-0.25	17.62914	1.35563	-1.45224	0.41071	1.08103676113539	-0.351062	-4.592403	1.078726
Trial1	2	1	noBlindfold	counterclockwise	practice	Free	1	0.5	-0.25	17.64914	1.35318	-1.45229	0.42326	1.08682796607189	-0.346355	-4.617794	0.937799
Trial1	2	1	noBlindfold	counterclockwise	practice	Free	1	0.5	-0.25	17.66913	1.35069	-1.45231	0.43525	1.09235572470734	-0.428242	-4.613562	0.788204
Trial1	2	1	noBlindfold	counterclockwise	practice	Free	1	0.5	-0.25	17.68913	1.34808	-1.45231	0.45687	1.1040402968048	-0.502152	-4.617794	0.44635
Trial1	2	1	noBlindfold	counterclockwise	practice	Free	1	0.5	-0.25	17.70914	1.3422	-1.4524	0.46579	1.10528559111106	-0.850302	-4.935179	0.128018
Trial1	2	1	noBlindfold	counterclockwise	practice	Free	1	0.5	-0.25	17.72914	1.33881	-1.45245	0.47375	1.10788817865574	-1.194321	-4.956338	0.05891
Trial1	2	1	noBlindfold	counterclockwise	practice	Free	1	0.5	-0.25	17.74913	1.33473	-1.45248	0.48059	1.1092951786804	-1.389216	-4.93941	0.102535
Trial1	2	1	noBlindfold	counterclockwise	practice	Free	1	0.5	-0.25	17.76913	1.32997	-1.45245	0.48613	1.10938621681272	-1.867196	-4.825152	0.093774
Trial1	2	1	noBlindfold	counterclockwise	practice	Free	1	0.5	-0.25	17.78914	1.32456	-1.45241	0.49533	1.1114927093908	-2.551585	-4.808225	-0.066862
Trial1	2	1	noBlindfold	counterclockwise	practice	Free	1	0.5	-0.25	17.80913	1.3087	-1.45236	0.49914	1.10236398950004	-3.395781	-4.77437	0.122967
Trial1	2	1	noBlindfold	counterclockwise	practice	Free	1	0.5	-0.25	17.82913	1.29809	-1.4524	0.50284	1.09713984862615	-3.585238	-4.994424	0.273516
Trial1	2	1	noBlindfold	counterclockwise	practice	Free	1	0.5	-0.25	17.84914	1.28508	-1.45248	0.50636	1.09015181444831	-3.810732	-5.074828	0.34926
Trial1	2	1	noBlindfold	counterclockwise	practice	Free	1	0.5	-0.25	17.86914	1.27036	-1.45254	0.50993	1.08210357447484	-4.025173	-5.167928	0.367166
Trial1	2	1	noBlindfold	counterclockwise	practice	Free	1	0.5	-0.25	17.88913	1.25231	-1.45256	0.51598	1.07363669886876	-4.200373	-4.935179	0.064754
Trial1	2	1	noBlindfold	counterclockwise	practice	Free	1	0.5	-0.25	17.90913	1.21148	-1.45252	0.51833	1.04715556439214	-4.45189	-4.977497	-0.374642
Trial1	2	1	noBlindfold	counterclockwise	practice	Free	1	0.5	-0.25	17.92914	1.18627	-1.45248	0.51997	1.0314166527099	-4.448128	-4.960569	-0.581973
Trial1	2	1	noBlindfold	counterclockwise	practice	Free	1	0.5	-0.25	17.94914	1.15931	-1.45249	0.52087	1.01436199507685	-4.514442	-5.151	-0.721109
Trial1	2	1	noBlindfold	counterclockwise	practice	Free	1	0.5	-0.25	17.96913	1.12989	-1.45252	0.52103	0.995614705867246	-4.542042	-5.049437	-0.723282
Trial1	2	1	noBlindfold	counterclockwise	practice	Free	1	0.5	-0.25	17.98914	1.09597	-1.4525	0.51962	0.973393592785431	-4.712803	-4.91402	-0.670798
Trial1	2	1	noBlindfold	counterclockwise	practice	Free	1	0.5	-0.25	18.00914	1.0253	-1.45234	0.51851	0.930885445576103	-4.739522	-4.550085	-0.2695
Trial1	2	1	noBlindfold	counterclockwise	practice	Free	1	0.5	-0.25	18.02913	0.98557	-1.45224	0.51739	0.908111044799915	-4.618739	-4.194614	-0.015578
Trial1	2	1	noBlindfold	counterclockwise	practice	Free	1	0.5	-0.25	18.04913	0.94201	-1.45215	0.51652	0.884830929288227	-4.456632	-4.173455	0.198084
Trial1	2	1	noBlindfold	counterclockwise	practice	Free	1	0.5	-0.25	18.06914	0.89731	-1.45211	0.51589	0.862810956339414	-4.348984	-4.190382	0.285376
Trial1	2	1	noBlindfold	counterclockwise	practice	Free	1	0.5	-0.25	18.08914	0.84887	-1.45209	0.51556	0.841303947583979	-4.19942	-4.09305	0.260868
Trial1	2	1	noBlindfold	counterclockwise	practice	Free	1	0.5	-0.25	18.10913	0.74726	-1.45208	0.51587	0.804794578587659	-3.897368	-4.084587	0.41892
Trial1	2	1	noBlindfold	counterclockwise	practice	Free	1	0.5	-0.25	18.12914	0.69464	-1.45208	0.5164	0.790729821646276	-3.51171	-4.291945	0.347261
Trial1	2	1	noBlindfold	counterclockwise	practice	Free	1	0.5	-0.25	18.14914	0.63903	-1.45212	0.51709	0.779587351086545	-3.255839	-4.372349	0.217241
Trial1	2	1	noBlindfold	counterclockwise	practice	Free	1	0.5	-0.25	18.16913	0.58565	-1.4522	0.51793	0.772691690857163	-3.202126	-4.478144	0.139803
Trial1	2	1	noBlindfold	counterclockwise	practice	Free	1	0.5	-0.25	18.18913	0.52795	-1.45224	0.52007	0.770577077267495	-3.115126	-4.427363	0.172874
Trial1	2	1	noBlindfold	counterclockwise	practice	Free	1	0.5	-0.25	18.20914	0.41024	-1.4522	0.52135	0.776554975157856	-2.367073	-4.380813	0.378863
Trial1	2	1	noBlindfold	counterclockwise	practice	Free	1	0.5	-0.25	18.22914	0.35085	-1.45218	0.5228	0.787061376533746	-2.140812	-4.346958	0.279589
Trial1	2	1	noBlindfold	counterclockwise	practice	Free	1	0.5	-0.25	18.24913	0.29671	-1.45218	0.52464	0.800870766478075	-1.915589	-4.35119	0.229127
Trial1	2	1	noBlindfold	counterclockwise	practice	Free	1	0.5	-0.25	18.26913	0.23754	-1.45218	0.52655	0.819704302029519	-1.775915	-4.406204	0.272351
Trial1	2	1	noBlindfold	counterclockwise	practice	Free	1	0.5	-0.25	18.28914	0.18044	-1.4522	0.53138	0.844199792069835	-1.743364	-4.482376	0.337912
Trial1	2	1	noBlindfold	counterclockwise	practice	Free	1	0.5	-0.25	18.30913	0.065979	-1.4522	0.5342	0.896294533850903	-1.366155	-4.253859	0.343972
Trial1	2	1	noBlindfold	counterclockwise	practice	Free	1	0.5	-0.25	18.32913	0.012307	-1.45215	0.53728	0.926096216831239	-0.96694	-4.317336	0.472368
Trial1	2	1	noBlindfold	counterclockwise	practice	Free	1	0.5	-0.25	18.34914	-0.043681	-1.45213	0.54055	0.959457305660682	-0.763866	-4.156527	0.228497
Trial1	2	1	noBlindfold	counterclockwise	practice	Free	1	0.5	-0.25	18.36914	-0.096811	-1.45212	0.54409	0.993359122080732	-0.543869	-4.275018	0.219238
Trial1	2	1	noBlindfold	counterclockwise	practice	Free	1	0.5	-0.25	18.38913	-0.15014	-1.45212	0.55059	1.03132266149154	-0.428897	-4.253859	0.112298
Trial1	2	1	noBlindfold	counterclockwise	practice	Free	1	0.5	-0.25	18.40913	-0.2509	-1.45214	0.55362	1.09984357254188	-0.613183	-4.372349	0.078828
Trial1	2	1	noBlindfold	counterclockwise	practice	Free	1	0.5	-0.25	18.42914	-0.29715	-1.45215	0.55684	1.13421289444224	-0.505753	-4.287713	0.111676
Trial1	2	1	noBlindfold	counterclockwise	practice	Free	1	0.5	-0.25	18.44914	-0.34359	-1.45213	0.56009	1.16956827103051	-0.42039	-4.190382	0.333344
Trial1	2	1	noBlindfold	counterclockwise	practice	Free	1	0.5	-0.25	18.46913	-0.39	-1.4521	0.56362	1.20585135288024	-0.375985	-4.181918	0.340656
Trial1	2	1	noBlindfold	counterclockwise	practice	Free	1	0.5	-0.25	18.48914	-0.4349	-1.45208	0.57065	1.24398728914907	-0.266433	-4.194614	0.326255
Trial1	2	1	noBlindfold	counterclockwise	practice	Free	1	0.5	-0.25	18.50914	-0.51762	-1.45214	0.57413	1.30948106244625	-0.210768	-4.39774	-0.056516
Trial1	2	1	noBlindfold	counterclockwise	practice	Free	1	0.5	-0.25	18.52913	-0.55786	-1.4522	0.57734	1.34296660497982	-0.109765	-4.600866	-0.069606
Trial1	2	1	noBlindfold	counterclockwise	practice	Free	1	0.5	-0.25	18.54913	-0.59529	-1.45228	0.58064	1.37463556478318	-0.035867	-4.65588	0.15959
Trial1	2	1	noBlindfold	counterclockwise	practice	Free	1	0.5	-0.25	18.56914	-0.63107	-1.4523	0.58398	1.4052907405225	-0.045323	-4.389276	0.338562
Trial1	2	1	noBlindfold	counterclockwise	practice	Free	1	0.5	-0.25	18.58914	-0.66624	-1.45224	0.59064	1.43763392679986	0.018401	-4.478144	0.208092
Trial1	2	1	noBlindfold	counterclockwise	practice	Free	1	0.5	-0.25	18.60913	-0.72963	-1.45229	0.59374	1.49127029255182	0.075781	-4.689734	0.027006
Trial1	2	1	noBlindfold	counterclockwise	practice	Free	1	0.5	-0.25	18.62914	-0.75878	-1.45234	0.59659	1.51698440776963	0.110925	-4.803993	-0.075865
Trial1	2	1	noBlindfold	counterclockwise	practice	Free	1	0.5	-0.25	18.64914	-0.78622	-1.4524	0.59916	1.54124446581162	0.276563	-4.854774	-0.325507
Trial1	2	1	noBlindfold	counterclockwise	practice	Free	1	0.5	-0.25	18.66913	-0.81329	-1.45243	0.60098	1.56489538207489	0.633265	-4.880165	-0.486994
Trial1	2	1	noBlindfold	counterclockwise	practice	Free	1	0.5	-0.25	18.68913	-0.83663	-1.45245	0.60203	1.58509775994696	0.865189	-5.015583	-0.772566
Trial1	2	1	noBlindfold	counterclockwise	practice	Free	1	0.5	-0.25	18.70914	-0.87693	-1.45261	0.60091	1.61863648238989	0.881248	-5.345663	-1.27065
Trial1	2	1	noBlindfold	counterclockwise	practice	Free	1	0.5	-0.25	18.72914	-0.89326	-1.45271	0.59853	1.6313113084565	0.641569	-5.57418	-1.601257
Trial1	2	1	noBlindfold	counterclockwise	practice	Free	1	0.5	-0.25	18.74913	-0.9074401	-1.45279	0.59476	1.64149535458516	0.552949	-5.654585	-1.971924
Trial1	2	1	noBlindfold	counterclockwise	practice	Free	1	0.5	-0.25	18.76913	-0.9196	-1.45285	0.58943	1.64921401593087	0.45404	-5.870406	-2.309147
Trial1	2	1	noBlindfold	counterclockwise	practice	Free	1	0.5	-0.25	18.78914	-0.92995	-1.45289	0.57299	1.64986955233898	0.310184	-5.87887	-2.801774
Trial1	2	1	noBlindfold	counterclockwise	practice	Free	1	0.5	-0.25	18.80913	-0.9464	-1.45302	0.56108	1.65828945694272	0.032622	-6.213182	-4.056785
Trial1	2	1	noBlindfold	counterclockwise	practice	Free	1	0.5	-0.25	18.82913	-0.9531	-1.45311	0.54671	1.65718029541448	-0.174994	-6.399381	-4.809819
Trial1	2	1	noBlindfold	counterclockwise	practice	Free	1	0.5	-0.25	18.84914	-0.95913	-1.45315	0.52937	1.65423031575378	-0.117961	-6.018519	-4.956736
Trial1	2	1	noBlindfold	counterclockwise	practice	Free	1	0.5	-0.25	18.86914	-0.96436	-1.45306	0.50827	1.64903718484426	0.043602	-5.849247	-5.13057
Trial1	2	1	noBlindfold	counterclockwise	practice	Free	1	0.5	-0.25	18.88913	-0.96928	-1.45292	0.45792	1.63093054323875	0.153305	-5.675744	-5.192852
Trial1	2	1	noBlindfold	counterclockwise	practice	Free	1	0.5	-0.25	18.90913	-0.9778	-1.45273	0.42823	1.62600389137138	0.038476	-5.328736	-5.251809
Trial1	2	1	noBlindfold	counterclockwise	practice	Free	1	0.5	-0.25	18.92914	-0.98158	-1.45267	0.39381	1.61541656359495	-0.283845	-5.083292	-4.826203
Trial1	2	1	noBlindfold	counterclockwise	practice	Free	1	0.5	-0.25	18.94914	-0.98564	-1.45256	0.36022	1.60608052251427	-0.649527	-4.740516	-4.20214
Trial1	2	1	noBlindfold	counterclockwise	practice	Free	1	0.5	-0.25	18.96913	-0.98964	-1.45238	0.32271	1.59593987189635	-0.453557	-4.389276	-3.863462
Trial1	2	1	noBlindfold	counterclockwise	practice	Free	1	0.5	-0.25	18.98914	-0.99403	-1.45217	0.24402	1.57358870031257	0.119308	-4.029573	-3.364676
Trial1	2	1	noBlindfold	counterclockwise	practice	Free	1	0.5	-0.25	19.00914	-1.00181	-1.45223	0.20298	1.5686376352959	0.402222	-4.545853	-3.600863
Trial1	2	1	noBlindfold	counterclockwise	practice	Free	1	0.5	-0.25	19.02913	-1.00491	-1.45228	0.16066	1.55993452400196	0.196696	-4.56278	-3.133921
Trial1	2	1	noBlindfold	counterclockwise	practice	Free	1	0.5	-0.25	19.04913	-1.00768	-1.45223	0.11727	1.55176868344138	0.094081	-4.076123	-2.983497
Trial1	2	1	noBlindfold	counterclockwise	practice	Free	1	0.5	-0.25	19.06914	-1.01031	-1.45205	0.071751	1.54420199573562	-0.153054	-3.792593	-2.623571
Trial1	2	1	noBlindfold	counterclockwise	practice	Free	1	0.5	-0.25	19.08914	-1.01293	-1.4519	-0.017501	1.53069027459434	-0.069861	-3.758738	-2.042596
Trial1	2	1	noBlindfold	counterclockwise	practice	Free	1	0.5	-0.25	19.10913	-1.01825	-1.4518	-0.062333	1.52980453968168	-0.152266	-3.593698	-1.9089
Trial1	2	1	noBlindfold	counterclockwise	practice	Free	1	0.5	-0.25	19.12914	-1.02093	-1.45181	-0.10842	1.52750552176627	-0.025707	-3.813752	-1.493832
Trial1	2	1	noBlindfold	counterclockwise	practice	Free	1	0.5	-0.25	19.14914	-1.02365	-1.45185	-0.1543	1.52665253563156	-0.197364	-3.513294	-1.415567
Trial1	2	1	noBlindfold	counterclockwise	practice	Free	1	0.5	-0.25	19.16913	-1.02635	-1.4518	-0.19842	1.52722129496593	-0.176932	-3.682566	-1.299721
Trial1	2	1	noBlindfold	counterclockwise	practice	Free	1	0.5	-0.25	19.18913	-1.02924	-1.4518	-0.28528	1.5296469175791	-0.397748	-3.564075	-0.846842
Trial1	2	1	noBlindfold	counterclockwise	practice	Free	1	0.5	-0.25	19.20914	-1.03568	-1.45169	-0.32509	1.53751479342024	-0.612815	-3.267849	-0.198326
Trial1	2	1	noBlindfold	counterclockwise	practice	Free	1	0.5	-0.25	19.22914	-1.03935	-1.45162	-0.36492	1.5436337436457	-0.826131	-3.242459	-0.205266
Trial1	2	1	noBlindfold	counterclockwise	practice	Free	1	0.5	-0.25	19.24913	-1.04369	-1.45162	-0.40571	1.55152322557611	-0.893809	-3.513294	0.07817
Trial1	2	1	noBlindfold	counterclockwise	practice	Free	1	0.5	-0.25	19.26913	-1.04878	-1.45167	-0.44305	1.56076509432056	-1.101701	-3.365181	-0.722057
Trial1	2	1	noBlindfold	counterclockwise	practice	Free	1	0.5	-0.25	19.28914	-1.05439	-1.4517	-0.51421	1.57668482724194	-0.856459	-3.85607	-0.464361
Trial1	2	1	noBlindfold	counterclockwise	practice	Free	1	0.5	-0.25	19.30913	-1.06739	-1.45187	-0.54921	1.59569355886997	-0.87131	-4.012646	-0.527124
Trial1	2	1	noBlindfold	counterclockwise	practice	Free	1	0.5	-0.25	19.32913	-1.07469	-1.45199	-0.58211	1.60933078970005	-0.511925	-4.203077	-0.452473
Trial1	2	1	noBlindfold	counterclockwise	practice	Free	1	0.5	-0.25	19.34914	-1.08196	-1.45209	-0.61412	1.62332396742679	-0.482594	-4.18615	-0.904082
Trial1	2	1	noBlindfold	counterclockwise	practice	Free	1	0.5	-0.25	19.36914	-1.08929	-1.45217	-0.64596	1.63787272924801	-0.411837	-4.583939	-0.515254
Trial1	2	1	noBlindfold	counterclockwise	practice	Free	1	0.5	-0.25	19.38913	-1.0967	-1.45224	-0.70437	1.66009121944909	-0.713748	-4.287713	-0.116327
Trial1	2	1	noBlindfold	counterclockwise	practice	Free	1	0.5	-0.25	19.40913	-1.11307	-1.45197	-0.72991	1.68294637001608	-1.145487	-3.885692	0.384076
Trial1	2	1	noBlindfold	counterclockwise	practice	Free	1	0.5	-0.25	19.42914	-1.12155	-1.4519	-0.75515	1.69841126598349	-0.91539	-3.76297	0.488918
Trial1	2	1	noBlindfold	counterclockwise	practice	Free	1	0.5	-0.25	19.44914	-1.13095	-1.45189	-0.77784	1.71423828646321	-0.698342	-3.906851	0.51709
Trial1	2	1	noBlindfold	counterclockwise	practice	Free	1	0.5	-0.25	19.46913	-1.14013	-1.45196	-0.79875	1.72949504255791	-0.262564	-4.249627	0.675438
Trial1	2	1	noBlindfold	counterclockwise	practice	Free	1	0.5	-0.25	19.48914	-1.149	-1.45209	-0.83632	1.7501349327631	0.169689	-4.241163	0.303599
Trial1	2	1	noBlindfold	counterclockwise	practice	Free	1	0.5	-0.25	19.50914	-1.16448	-1.45223	-0.85268	1.77023069607268	1.062218	-4.72782	0.272597
Trial1	2	1	noBlindfold	counterclockwise	practice	Free	1	0.5	-0.25	19.52913	-1.17017	-1.45229	-0.86766	1.7807223020019	1.474814	-4.520462	0.23544
Trial1	2	1	noBlindfold	counterclockwise	practice	Free	1	0.5	-0.25	19.54913	-1.17412	-1.45225	-0.88218	1.78950529520815	1.9086	-4.262322	0.070772
Trial1	2	1	noBlindfold	counterclockwise	practice	Free	1	0.5	-0.25	19.56914	-1.17609	-1.45215	-0.89446	1.79571891328818	2.453754	-4.241163	-0.092836
Trial1	2	1	noBlindfold	counterclockwise	practice	Free	1	0.5	-0.25	19.58914	-1.17563	-1.4521	-0.9187	1.80413290820579	2.777642	-4.181918	-0.680167
Trial1	2	1	noBlindfold	counterclockwise	practice	Free	1	0.5	-0.25	19.60913	-1.16749	-1.45216	-0.93075	1.80109508294236	3.003386	-4.211541	-1.109062
Trial1	2	1	noBlindfold	counterclockwise	practice	Free	1	0.5	-0.25	19.62914	-1.1602	-1.45209	-0.9420199	1.7986538399384	3.151125	-3.923778	-0.959269
Trial1	2	1	noBlindfold	counterclockwise	practice	Free	1	0.5	-0.25	19.64914	-1.15101	-1.45199	-0.9544	1.79499679795946	3.471473	-3.822215	-1.025662
Trial1	2	1	noBlindfold	counterclockwise	practice	Free	1	0.5	-0.25	19.66913	-1.13841	-1.45194	-0.96591	1.78799171981235	3.74	-3.898388	-1.09034
Trial1	2	1	noBlindfold	counterclockwise	practice	Free	1	0.5	-0.25	19.68913	-1.12444	-1.45195	-0.99094	1.785440366177	3.793185	-3.911083	-1.165427
Trial1	2	1	noBlindfold	counterclockwise	practice	Free	1	0.5	-0.25	19.70914	-1.08775	-1.45193	-1.00418	1.75776486853726	3.832971	-3.775665	-1.125246
Trial1	2	1	noBlindfold	counterclockwise	practice	Free	1	0.5	-0.25	19.72914	-1.06535	-1.45188	-1.01691	1.74312124618587	3.82688	-3.606393	-1.088909
Trial1	2	1	noBlindfold	counterclockwise	practice	Free	1	0.5	-0.25	19.74913	-1.042	-1.45182	-1.03098	1.72849459045227	3.768475	-3.627552	-0.828298
Trial1	2	1	noBlindfold	counterclockwise	practice	Free	1	0.5	-0.25	19.76913	-1.01322	-1.45179	-1.0442	1.70897294770833	3.601947	-3.547148	-0.495123
Trial1	2	1	noBlindfold	counterclockwise	practice	Free	1	0.5	-0.25	19.78914	-0.9855	-1.45177	-1.07048	1.69702610388498	3.587354	-3.45828	-0.566649
Trial1	2	1	noBlindfold	counterclockwise	practice	Free	1	0.5	-0.25	19.80913	-0.92222	-1.45171	-1.08356	1.64849384638108	3.642272	-3.411731	-0.566824
Trial1	2	1	noBlindfold	counterclockwise	practice	Free	1	0.5	-0.25	19.82913	-0.88754	-1.45171	-1.09665	1.62544868691235	3.669134	-3.492135	-0.49231
Trial1	2	1	noBlindfold	counterclockwise	practice	Free	1	0.5	-0.25	19.84914	-0.85091	-1.45173	-1.11001	1.60142907980742	3.627507	-3.547148	-0.431338
Trial1	2	1	noBlindfold	counterclockwise	practice	Free	1	0.5	-0.25	19.86914	-0.81125	-1.45176	-1.12307	1.57531829011387	3.526776	-3.492135	-0.298496
Trial1	2	1	noBlindfold	counterclockwise	practice	Free	1	0.5	-0.25	19.88913	-0.76969	-1.45173	-1.14712	1.55465009909209	3.45327	-3.297472	-0.104036
Trial1	2	1	noBlindfold	counterclockwise	practice	Free	1	0.5	-0.25	19.90913	-0.68382	-1.45168	-1.15882	1.4924421820535	3.304414	-3.424426	0.100168
Trial1	2	1	noBlindfold	counterclockwise	practice	Free	1	0.5	-0.25	19.92914	-0.63714	-1.45169	-1.17	1.46269861766157	3.163298	-3.394803	-0.249276
Trial1	2	1	noBlindfold	counterclockwise	practice	Free	1	0.5	-0.25	19.94914	-0.59043	-1.4517	-1.18149	1.43412382587704	3.143494	-3.331326	-0.367574
Trial1	2	1	noBlindfold	counterclockwise	practice	Free	1	0.5	-0.25	19.96913	-0.54245	-1.45168	-1.19229	1.40520901361442	3.023068	-3.250922	-0.389725
Trial1	2	1	noBlindfold	counterclockwise	practice	Free	1	0.5	-0.25	19.98914	-0.49326	-1.45162	-1.21464	1.38459228321674	2.923363	-3.102809	-0.275005
Trial1	2	1	noBlindfold	counterclockwise	practice	Free	1	0.5	-0.25	20.00914	-0.38843	-1.4515	-1.22583	1.31967882650331	2.638892	-2.954696	-0.23635
Trial1	2	1	noBlindfold	counterclockwise	practice	Free	1	0.5	-0.25	20.02913	-0.33771	-1.45148	-1.23652	1.2942101434554	2.43706	-2.903915	-0.186483
Trial1	2	1	noBlindfold	counterclockwise	practice	Free	1	0.5	-0.25	20.04913	-0.28311	-1.45146	-1.24689	1.26769508591034	2.241315	-2.836206	0.028965
Trial1	2	1	noBlindfold	counterclockwise	practice	Free	1	0.5	-0.25	20.06914	-0.22961	-1.45143	-1.25682	1.24338939403244	2.107054	-2.688093	0.083074
Trial1	2	1	noBlindfold	counterclockwise	practice	Free	1	0.5	-0.25	20.08914	-0.17571	-1.45137	-1.27547	1.22807685952927	1.965208	-2.679629	0.278045
Trial1	2	1	noBlindfold	counterclockwise	practice	Free	1	0.5	-0.25	20.10913	-0.065468	-1.45137	-1.28384	1.17837985423044	1.818889	-2.726179	0.335218
Trial1	2	1	noBlindfold	counterclockwise	practice	Free	1	0.5	-0.25	20.12914	-0.012677	-1.45138	-1.2918	1.16111368622153	1.558611	-2.768497	0.495859
Trial1	2	1	noBlindfold	counterclockwise	practice	Free	1	0.5	-0.25	20.14914	0.044972	-1.45136	-1.29882	1.14327322351413	1.510253	-2.692325	0.490986
Trial1	2	1	noBlindfold	counterclockwise	practice	Free	1	0.5	-0.25	20.16913	0.09915	-1.45132	-1.30506	1.12864172092165	1.299648	-2.569602	0.587829
Trial1	2	1	noBlindfold	counterclockwise	practice	Free	1	0.5	-0.25	20.18913	0.15309	-1.45129	-1.31537	1.12042847225384	1.27716	-2.556907	0.664071
Trial1	2	1	noBlindfold	counterclockwise	practice	Free	1	0.5	-0.25	20.20914	0.26154	-1.45137	-1.31928	1.0955467574423	1.229557	-3.030869	0.74036
Trial1	2	1	noBlindfold	counterclockwise	practice	Free	1	0.5	-0.25	20.22914	0.31431	-1.45151	-1.32238	1.08833808009591	1.221878	-3.470976	0.702562
Trial1	2	1	noBlindfold	counterclockwise	practice	Free	1	0.5	-0.25	20.24913	0.36655	-1.45172	-1.32461	1.08286450493778	1.252041	-3.805288	0.952091
Trial1	2	1	noBlindfold	counterclockwise	practice	Free	1	0.5	-0.25	20.26913	0.42122	-1.45189	-1.32537	1.07825186402378	1.055716	-3.889924	1.494093
Trial1	2	1	noBlindfold	counterclockwise	practice	Free	1	0.5	-0.25	20.28914	0.47038	-1.45193	-1.32245	1.07285900099104	0.707964	-3.678334	1.622634
Trial1	2	1	noBlindfold	counterclockwise	practice	Free	1	0.5	-0.25	20.30913	0.57003	-1.45178	-1.31897	1.07126139820672	0.307055	-3.496367	1.510028
Trial1	2	1	noBlindfold	counterclockwise	practice	Free	1	0.5	-0.25	20.32913	0.61717	-1.45176	-1.3144	1.07082961912281	0.052673	-3.640248	1.311509
Trial1	2	1	noBlindfold	counterclockwise	practice	Free	1	0.5	-0.25	20.34914	0.66276	-1.45181	-1.30821	1.07065366032067	-0.052239	-3.737579	1.221643
Trial1	2	1	noBlindfold	counterclockwise	practice	Free	1	0.5	-0.25	20.36914	0.71194	-1.45184	-1.30275	1.0738720147253	0.051123	-3.614857	0.717267
Trial1	2	1	noBlindfold	counterclockwise	practice	Free	1	0.5	-0.25	20.38913	0.75171	-1.45185	-1.28992	1.06994940062261	0.299164	-3.894156	0.527964
Trial1	2	1	noBlindfold	counterclockwise	practice	Free	1	0.5	-0.25	20.40913	0.83262	-1.45204	-1.28366	1.08585860147011	0.214179	-4.122673	0.078869
Trial1	2	1	noBlindfold	counterclockwise	practice	Free	1	0.5	-0.25	20.42914	0.87107	-1.45205	-1.27744	1.09239464705424	-0.045887	-3.957633	0.0036008
Trial1	2	1	noBlindfold	counterclockwise	practice	Free	1	0.5	-0.25	20.44914	0.90796	-1.452	-1.27171	1.10014658942316	-0.21271	-3.758738	-0.023259
Trial1	2	1	noBlindfold	counterclockwise	practice	Free	1	0.5	-0.25	20.46913	0.94418	-1.4519	-1.26633	1.10915395973061	-0.554781	-3.720652	-0.153323
Trial1	2	1	noBlindfold	counterclockwise	practice	Free	1	0.5	-0.25	20.48914	0.97741	-1.45185	-1.25671	1.11417478677973	-0.73493	-3.720652	-0.180005
Trial1	2	1	noBlindfold	counterclockwise	practice	Free	1	0.5	-0.25	20.50914	1.03831	-1.45184	-1.25269	1.13805310160759	-1.163821	-3.623321	-0.319771
Trial1	2	1	noBlindfold	counterclockwise	practice	Free	1	0.5	-0.25	20.52913	1.06481	-1.45182	-1.24898	1.14759379117049	-1.183454	-3.606393	-0.338608
Trial1	2	1	noBlindfold	counterclockwise	practice	Free	1	0.5	-0.25	20.54913	1.09034	-1.45182	-1.24612	1.15791033497726	-1.329469	-3.695261	-0.438181
Trial1	2	1	noBlindfold	counterclockwise	practice	Free	1	0.5	-0.25	20.56914	1.1113	-1.45184	-1.24385	1.16680139176847	-1.371998	-3.724884	-0.567625
Trial1	2	1	noBlindfold	counterclockwise	practice	Free	1	0.5	-0.25	20.58914	1.13052	-1.45185	-1.24137	1.17489142301167	-1.346472	-3.71642	-0.754429
Trial1	2	1	noBlindfold	counterclockwise	practice	Free	1	0.5	-0.25	20.60913	1.16213	-1.45179	-1.241	1.19184605120531	-1.484549	-3.289008	-0.553036
Trial1	2	1	noBlindfold	counterclockwise	practice	Free	1	0.5	-0.25	20.62914	1.1741	-1.45166	-1.24116	1.19866964603634	-1.566752	-3.233995	-0.543297
Trial1	2	1	noBlindfold	counterclockwise	practice	Free	1	0.5	-0.25	20.64914	1.18431	-1.45162	-1.24167	1.20486079452783	-1.325506	-3.29324	-0.418125
Trial1	2	1	noBlindfold	counterclockwise	practice	Free	1	0.5	-0.25	20.66913	1.19159	-1.45165	-1.24253	1.20971585039195	-1.184523	-3.399035	-0.42944
Trial1	2	1	noBlindfold	counterclockwise	practice	Free	1	0.5	-0.25	20.68913	1.19727	-1.45171	-1.2445	1.21458453686998	-1.061761	-3.585234	-0.345693
Trial1	2	1	noBlindfold	counterclockwise	practice	Free	1	0.5	-0.25	20.70914	1.2028	-1.45178	-1.24511	1.21826592807545	-0.783335	-3.59793	-0.146998
Trial1	2	1	noBlindfold	counterclockwise	practice	Free	1	0.5	-0.25	20.72914	1.20337	-1.45179	-1.2452	1.21866820756598	-0.515384	-3.64448	-0.157943
Trial1	2	1	noBlindfold	counterclockwise	practice	Free	1	0.5	-0.25	20.74913	1.20335	-1.45184	-1.24521	1.21866492356663	-0.280288	-3.817983	-0.10617
Trial1	2	1	noBlindfold	counterclockwise	practice	Free	1	0.5	-0.25	20.76913	1.20334	-1.45188	-1.24521	1.21865921307758	-0.291054	-3.843374	-0.095173
Trial1	2	1	noBlindfold	counterclockwise	practice	Free	1	0.5	-0.25	20.78914	1.20332	-1.4519	-1.24519	1.21863129951163	-0.431053	-3.746043	0.0048413
Trial1	2	1	noBlindfold	counterclockwise	practice	Free	1	0.5	-0.25	20.80913	1.20326	-1.45183	-1.24517	1.21858026960901	-0.561801	-3.564075	0.313145
Trial1	2	1	noBlindfold	counterclockwise	practice	Free	1	0.5	-0.25	20.82913	1.20324	-1.45181	-1.24515	1.21855242500659	-0.560192	-3.585234	0.387849
Trial1	2	1	noBlindfold	counterclockwise	practice	Free	1	0.5	-0.25	20.84914	1.20321	-1.4518	-1.24513	1.2185188300926	-0.3577	-3.64448	0.391494
Trial1	2	1	noBlindfold	counterclockwise	practice	Free	1	0.5	-0.25	20.86914	1.20319	-1.45181	-1.24511	1.21849091676305	-0.336334	-3.619089	0.399176
Trial1	2	1	noBlindfold	counterclockwise	practice	Free	1	0.5	-0.25	20.88913	1.20318	-1.45181	-1.24508	1.21846067326931	-0.286853	-3.602162	0.386592
Trial1	2	1	noBlindfold	counterclockwise	practice	Free	1	0.5	-0.25	20.90913	1.20315	-1.45181	-1.24507	1.21843515895544	-0.265408	-3.59793	0.244588
Trial1	2	1	noBlindfold	counterclockwise	practice	Free	1	0.5	-0.25	20.92914	1.20313	-1.4518	-1.24506	1.21841542359591	-0.318954	-3.576771	0.214347
Trial1	2	1	noBlindfold	counterclockwise	practice	Free	1	0.5	-0.25	20.94914	1.20311	-1.45178	-1.24504	1.21838751036431	-0.407903	-3.462512	0.288912
Trial1	2	1	noBlindfold	counterclockwise	practice	Free	1	0.5	-0.25	20.96913	1.20309	-1.45173	-1.24502	1.21835976330164	-0.379696	-3.356717	0.382162
Trial1	2	1	noBlindfold	counterclockwise	practice	Free	1	0.5	-0.25	20.98914	1.20307	-1.45168	-1.24497	1.21830724745017	-0.349013	-3.208604	0.451716
Trial1	2	1	noBlindfold	counterclockwise	practice	Free	1	0.5	-0.25	21.00914	1.20304	-1.45159	-1.24495	1.21827372170455	-0.240333	-3.077418	0.422676
Trial1	2	1	noBlindfold	counterclockwise	practice	Free	1	0.5	-0.25	21.02913	1.20303	-1.45157	-1.24493	1.21825158713335	-0.197866	-3.111273	0.357222
Trial1	2	1	noBlindfold	counterclockwise	practice	Free	1	0.5	-0.25	21.04913	1.20302	-1.45155	-1.24491	1.21822945257151	-0.195058	-3.030869	0.340548
Trial1	2	1	noBlindfold	counterclockwise	practice	Free	1	0.5	-0.25	21.06914	1.20301	-1.45153	-1.24489	1.21820731801905	-0.267033	-3.039332	0.366828
Trial1	2	1	noBlindfold	counterclockwise	practice	Free	1	0.5	-0.25	21.08914	1.20299	-1.45152	-1.24486	1.21817122685103	-0.272307	-2.988551	0.344784
Trial1	2	1	noBlindfold	counterclockwise	practice	Free	1	0.5	-0.25	21.10913	1.20297	-1.45148	-1.24484	1.21814347976549	-0.213457	-2.895451	0.371118
Trial1	2	1	noBlindfold	counterclockwise	practice	Free	1	0.5	-0.25	21.12914	1.20296	-1.45146	-1.24482	1.21812134521189	-0.111059	-2.874292	0.379471
Trial1	2	1	noBlindfold	counterclockwise	practice	Free	1	0.5	-0.25	21.14914	1.20295	-1.45144	-1.2448	1.21809921066767	-0.141753	-2.82351	0.374269
Trial1	2	1	noBlindfold	counterclockwise	practice	Free	1	0.5	-0.25	21.16913	1.20295	-1.45143	-1.24478	1.21808285489641	-0.159547	-2.840438	0.346123
Trial1	2	1	noBlindfold	counterclockwise	practice	Free	1	0.5	-0.25	21.18913	1.20294	-1.45143	-1.24474	1.21804446211873	-0.229477	-2.848901	0.35952
Trial1	2	1	noBlindfold	counterclockwise	practice	Free	1	0.5	-0.25	21.20914	1.20291	-1.45141	-1.24473	1.21801901659766	-0.325893	-2.768497	0.343309
Trial1	2	1	noBlindfold	counterclockwise	practice	Free	1	0.5	-0.25	21.22914	1.20289	-1.4514	-1.24471	1.21799103452908	-0.353522	-2.755802	0.34714
Trial1	2	1	noBlindfold	counterclockwise	practice	Free	1	0.5	-0.25	21.24913	1.20287	-1.45138	-1.24468	1.21795501216028	-0.309671	-2.692325	0.409632
Trial1	2	1	noBlindfold	counterclockwise	practice	Free	1	0.5	-0.25	21.26913	1.20286	-1.45136	-1.24466	1.21793297499209	-0.225228	-2.624616	0.444799
Trial1	2	1	noBlindfold	counterclockwise	practice	Free	1	0.5	-0.25	21.28914	1.20285	-1.45133	-1.24461	1.21788640436764	-0.190471	-2.61192	0.497573
Trial1	2	1	noBlindfold	counterclockwise	practice	Free	1	0.5	-0.25	21.30913	1.20283	-1.45133	-1.24459	1.21785849101416	-0.137143	-2.692325	0.403723
Trial1	2	1	noBlindfold	counterclockwise	practice	Free	1	0.5	-0.25	21.32913	1.20283	-1.45133	-1.24459	1.21785849101416	-0.137143	-2.692325	0.403723
Trial1	2	1	noBlindfold	counterclockwise	practice	Free	1	0.5	-0.25	21.34914	1.20283	-1.45134	-1.24456	1.21783395772739	-0.126809	-2.700788	0.353896
Trial1	2	1	noBlindfold	counterclockwise	practice	Free	1	0.5	-0.25	21.36914	1.20281	-1.45134	-1.24454	1.21780611312157	-0.159261	-2.696556	0.370061
Trial1	2	1	noBlindfold	counterclockwise	practice	Free	1	0.5	-0.25	21.38913	1.2028	-1.45135	-1.24449	1.21775954298011	-0.18528	-2.679629	0.375321
Trial1	2	1	noBlindfold	counterclockwise	practice	Free	1	0.5	-0.25	21.40913	1.20278	-1.4513	-1.24447	1.2177316295144	-0.210022	-2.472271	0.463337
Trial1	2	1	noBlindfold	counterclockwise	practice	Free	1	0.5	-0.25	21.42914	1.20277	-1.45125	-1.24444	1.21770131748432	-0.19077	-2.362244	0.483484
Trial1	2	1	noBlindfold	counterclockwise	practice	Free	1	0.5	-0.25	21.44914	1.20276	-1.45119	-1.24442	1.21767928047059	-0.229538	-2.273376	0.472739
Trial1	2	1	noBlindfold	counterclockwise	practice	Free	1	0.5	-0.25	21.46913	1.20275	-1.45116	-1.24439	1.21764896853432	-0.26461	-2.273376	0.46399
Trial1	2	1	noBlindfold	counterclockwise	practice	Free	1	0.5	-0.25	21.48914	1.20273	-1.45114	-1.24435	1.21760476868115	-0.247253	-2.277608	0.453667
Trial1	2	1	noBlindfold	counterclockwise	practice	Free	1	0.5	-0.25	21.50914	1.2027	-1.45114	-1.24433	1.21757117328283	-0.299354	-2.277608	0.405447
Trial1	2	1	noBlindfold	counterclockwise	practice	Free	1	0.5	-0.25	21.52913	1.20269	-1.45114	-1.2443	1.21754086136895	-0.271025	-2.252217	0.45259
Trial1	2	1	noBlindfold	counterclockwise	practice	Free	1	0.5	-0.25	21.54913	1.20267	-1.45113	-1.24428	1.2175129478252	-0.262595	-2.247986	0.476189
Trial1	2	1	noBlindfold	counterclockwise	practice	Free	1	0.5	-0.25	21.56914	1.20266	-1.45113	-1.24425	1.2174827332957	-0.223987	-2.214131	0.484485
Trial1	2	1	noBlindfold	counterclockwise	practice	Free	1	0.5	-0.25	21.58914	1.20264	-1.4511	-1.2442	1.21743035599874	-0.245887	-2.16335	0.478873
Trial1	2	1	noBlindfold	counterclockwise	practice	Free	1	0.5	-0.25	21.60913	1.20262	-1.45106	-1.24418	1.21740244238828	-0.233813	-2.07025	0.420151
Trial1	2	1	noBlindfold	counterclockwise	practice	Free	1	0.5	-0.25	21.62914	1.20261	-1.45105	-1.24416	1.21738040544959	-0.249252	-2.087177	0.404697
Trial1	2	1	noBlindfold	counterclockwise	practice	Free	1	0.5	-0.25	21.64914	1.20259	-1.45106	-1.24414	1.21735239449378	-0.205827	-2.154886	0.360691
Trial1	2	1	noBlindfold	counterclockwise	practice	Free	1	0.5	-0.25	21.66913	1.20258	-1.45107	-1.24412	1.21733035755124	-0.191635	-2.269145	0.384211
Trial1	2	1	noBlindfold	counterclockwise	practice	Free	1	0.5	-0.25	21.68913	1.20257	-1.45109	-1.24409	1.21730004581188	-0.200212	-2.209899	0.327335
Trial1	2	1	noBlindfold	counterclockwise	practice	Free	1	0.5	-0.25	21.70914	1.20255	-1.45109	-1.24408	1.21728037845585	-0.156058	-2.192972	0.279129
Trial1	2	1	noBlindfold	counterclockwise	practice	Free	1	0.5	-0.25	21.72914	1.20254	-1.4511	-1.24407	1.21726651900778	-0.163956	-2.286072	0.218139
Trial1	2	1	noBlindfold	counterclockwise	practice	Free	1	0.5	-0.25	21.74913	1.20254	-1.45112	-1.24406	1.21725834151874	-0.183261	-2.307231	0.253184
Trial1	2	1	noBlindfold	counterclockwise	practice	Free	1	0.5	-0.25	21.76913	1.20253	-1.45114	-1.24405	1.21724431591154	-0.112414	-2.302999	0.179715
Trial1	2	1	noBlindfold	counterclockwise	practice	Free	1	0.5	-0.25	21.78914	1.20252	-1.45115	-1.24402	1.21721407297053	-0.13543	-2.366476	0.209897
Trial1	2	1	noBlindfold	counterclockwise	practice	Free	1	0.5	-0.25	21.80913	1.20251	-1.45114	-1.24401	1.21720011615139	-0.15787	-2.231058	0.29118
Trial1	2	1	noBlindfold	counterclockwise	practice	Free	1	0.5	-0.25	21.82913	1.2025	-1.45112	-1.24399	1.21717798188472	-0.194315	-2.150654	0.293571
Trial1	2	1	noBlindfold	counterclockwise	practice	Free	1	0.5	-0.25	21.84914	1.20249	-1.45109	-1.24398	1.21716419121625	-0.232808	-2.099873	0.308388
Trial1	2	1	noBlindfold	counterclockwise	practice	Free	1	0.5	-0.25	21.86914	1.20247	-1.45107	-1.24396	1.21713611143567	-0.235904	-2.112568	0.33949
Trial1	2	1	noBlindfold	counterclockwise	practice	Free	1	0.5	-0.25	21.88913	1.20246	-1.45106	-1.24393	1.21710596586818	-0.220191	-2.108336	0.317956
Trial1	2	1	noBlindfold	counterclockwise	practice	Free	1	0.5	-0.25	21.90913	1.20244	-1.45106	-1.24391	1.2170780522229	-0.184256	-2.159118	0.316041
Trial1	2	1	noBlindfold	counterclockwise	practice	Free	1	0.5	-0.25	21.92914	1.20243	-1.45106	-1.2439	1.21706409540734	-0.187907	-2.061786	0.311085
Trial1	2	1	noBlindfold	counterclockwise	practice	Free	1	0.5	-0.25	21.94913	1.20242	-1.45106	-1.24388	1.21704205848618	-0.174959	-2.099873	0.275168
Trial1	2	1	noBlindfold	counterclockwise	practice	Free	1	0.5	-0.25	21.96913	1.20241	-1.45105	-1.24387	1.21702810166882	-0.169151	-2.019468	0.261208
Trial1	2	1	noBlindfold	counterclockwise	practice	Free	1	0.5	-0.25	21.98914	1.2024	-1.45103	-1.24384	1.21699778997052	-0.210257	-2.061786	0.256039
Trial1	2	1	noBlindfold	counterclockwise	practice	Free	1	0.5	-0.25	22.00914	1.20239	-1.45102	-1.24383	1.21698383313984	-0.164885	-1.989846	0.254881
Trial1	2	1	noBlindfold	counterclockwise	practice	Free	1	0.5	-0.25	22.02913	1.20238	-1.45101	-1.24382	1.21696987631388	-0.122312	-1.947528	0.27037
Trial1	2	1	noBlindfold	counterclockwise	practice	Free	1	0.5	-0.25	22.04913	1.20237	-1.451	-1.2438	1.21694790820956	-0.109096	-1.939064	0.272476
Trial1	2	1	noBlindfold	counterclockwise	practice	Free	1	0.5	-0.25	22.06914	1.20236	-1.45099	-1.24379	1.21693395138162	-0.13292	-1.95176	0.225881
Trial1	2	1	noBlindfold	counterclockwise	practice	Free	1	0.5	-0.25	22.08914	1.20235	-1.45098	-1.24378	1.21691999455839	-0.136313	-1.960223	0.246536
Trial1	2	1	noBlindfold	counterclockwise	practice	Free	1	0.5	-0.25	22.10913	1.20234	-1.45098	-1.24377	1.21690603773989	-0.140466	-1.939064	0.190395
Trial1	2	1	noBlindfold	counterclockwise	practice	Free	1	0.5	-0.25	22.12914	1.20233	-1.45097	-1.24376	1.21689208092612	-0.196537	-1.968687	0.184531
Trial1	2	1	noBlindfold	counterclockwise	practice	Free	1	0.5	-0.25	22.14914	1.20232	-1.45097	-1.24375	1.21687812411708	-0.163429	-1.960223	0.220536
Trial1	2	1	noBlindfold	counterclockwise	practice	Free	1	0.5	-0.25	22.16913	1.20231	-1.45097	-1.24374	1.21686433346516	-0.160096	-1.947528	0.255075
Trial1	2	1	noBlindfold	counterclockwise	practice	Free	1	0.5	-0.25	22.18913	1.20231	-1.45097	-1.24371	1.21683980111816	-0.138517	-1.871355	0.288376
Trial1	2	1	noBlindfold	counterclockwise	practice	Free	1	0.5	-0.25	22.20914	1.20229	-1.45094	-1.24369	1.21681181865292	-0.213742	-1.807878	0.279997
Trial1	2	1	noBlindfold	counterclockwise	practice	Free	1	0.5	-0.25	22.22914	1.20228	-1.45092	-1.24368	1.21679793063088	-0.182951	-1.782488	0.285016
Trial1	2	1	noBlindfold	counterclockwise	practice	Free	1	0.5	-0.25	22.24913	1.20227	-1.4509	-1.24366	1.21677579637158	-0.245727	-1.782488	0.283042
Trial1	2	1	noBlindfold	counterclockwise	practice	Free	1	0.5	-0.25	22.26913	1.20226	-1.45089	-1.24365	1.21676183954528	-0.199019	-1.774024	0.272943
Trial1	2	1	noBlindfold	counterclockwise	practice	Free	1	0.5	-0.25	22.28914	1.20224	-1.45089	-1.24362	1.21672584581086	-0.222697	-1.727474	0.307971
Trial1	2	1	noBlindfold	counterclockwise	practice	Free	1	0.5	-0.25	22.30913	1.20223	-1.45088	-1.24361	1.21671188898748	-0.183353	-1.76556	0.288778
Trial1	2	1	noBlindfold	counterclockwise	practice	Free	1	0.5	-0.25	22.32913	1.20222	-1.45088	-1.2436	1.21669793216882	-0.12911	-1.778256	0.233831
Trial1	2	1	noBlindfold	counterclockwise	practice	Free	1	0.5	-0.25	22.34914	1.20221	-1.45089	-1.24359	1.21668397535489	-0.158846	-1.837501	0.250116
Trial1	2	1	noBlindfold	counterclockwise	practice	Free	1	0.5	-0.25	22.36914	1.20221	-1.45089	-1.24357	1.21666762047549	-0.101325	-1.799415	0.232687
Trial1	2	1	noBlindfold	counterclockwise	practice	Free	1	0.5	-0.25	22.38913	1.2022	-1.45089	-1.24354	1.21663730885114	-0.143966	-1.727474	0.269465
Trial1	2	1	noBlindfold	counterclockwise	practice	Free	1	0.5	-0.25	22.40913	1.20218	-1.45085	-1.24353	1.21661773871378	-0.2332	-1.608984	0.318364
Trial1	2	1	noBlindfold	counterclockwise	practice	Free	1	0.5	-0.25	22.42914	1.20217	-1.45083	-1.24351	1.21659560446803	-0.180466	-1.608984	0.327004
Trial1	2	1	noBlindfold	counterclockwise	practice	Free	1	0.5	-0.25	22.44913	1.20216	-1.45081	-1.24349	1.21657347023168	-0.183578	-1.613216	0.373215
Trial1	2	1	noBlindfold	counterclockwise	practice	Free	1	0.5	-0.25	22.46913	1.20216	-1.45081	-1.24347	1.21655711551319	-0.136467	-1.596288	0.369199
Trial1	2	1	noBlindfold	counterclockwise	practice	Free	1	0.5	-0.25	22.48914	1.20215	-1.45081	-1.24344	1.21652690136504	-0.148641	-1.663997	0.353258
Trial1	2	1	noBlindfold	counterclockwise	practice	Free	1	0.5	-0.25	22.50914	1.20214	-1.45084	-1.24343	1.21651294448176	-0.096979	-1.731706	0.259457
Trial1	2	1	noBlindfold	counterclockwise	practice	Free	1	0.5	-0.25	22.52913	1.20213	-1.45085	-1.24341	1.21649087911036	-0.099426	-1.697852	0.301546
Trial1	2	1	noBlindfold	counterclockwise	practice	Free	1	0.5	-0.25	22.54913	1.20213	-1.45085	-1.2434	1.21648270184063	-0.163875	-1.727474	0.282275
Trial1	2	1	noBlindfold	counterclockwise	practice	Free	1	0.5	-0.25	22.56914	1.20212	-1.45085	-1.24338	1.21646066503826	-0.167264	-1.714779	0.336788
Trial1	2	1	noBlindfold	counterclockwise	practice	Free	1	0.5	-0.25	22.58914	1.20211	-1.45085	-1.24331	1.21639757631123	-0.170791	-1.710547	0.402987
Trial1	2	1	noBlindfold	counterclockwise	practice	Free	1	0.5	-0.25	22.60913	1.20208	-1.45084	-1.2432	1.21629055283132	-0.157129	-1.659765	0.48732
Trial1	2	1	noBlindfold	counterclockwise	practice	Free	1	0.5	-0.25	22.62914	1.20204	-1.45082	-1.24301	1.2161122682422	-0.146679	-1.587825	0.502631
Trial1	2	1	noBlindfold	counterclockwise	practice	Free	1	0.5	-0.25	22.64914	1.20199	-1.45081	-1.24274	1.21586296474324	-0.141586	-1.608984	0.50873
Trial1	2	1	noBlindfold	counterclockwise	practice	Free	1	0.5	-0.25	22.66913	1.20191	-1.45081	-1.24241	1.2155473702333	-0.112476	-1.651302	0.49451
Trial1	2	1	noBlindfold	counterclockwise	practice	Free	1	0.5	-0.25	22.68913	1.20182	-1.45083	-1.24172	1.21493202118635	-0.143175	-1.697852	0.452577
Trial1	2	1	noBlindfold	counterclockwise	practice	Free	1	0.5	-0.25	22.70914	1.20159	-1.45086	-1.24139	1.21452983740127	-0.168314	-1.685156	0.446741
Trial1	2	1	noBlindfold	counterclockwise	practice	Free	1	0.5	-0.25	22.72914	1.20146	-1.45084	-1.24106	1.21418536367089	-0.17965	-1.638606	0.406426
Trial1	2	1	noBlindfold	counterclockwise	practice	Free	1	0.5	-0.25	22.74913	1.20132	-1.45083	-1.24072	1.21382693717121	-0.195509	-1.668229	0.420707
Trial1	2	1	noBlindfold	counterclockwise	practice	Free	1	0.5	-0.25	22.76913	1.20116	-1.45083	-1.24035	1.21343256373381	-0.216438	-1.64707	0.438418
Trial1	2	1	noBlindfold	counterclockwise	practice	Free	1	0.5	-0.25	22.78914	1.20097	-1.45082	-1.23962	1.21272690028761	-0.197708	-1.613216	0.407336
Trial1	2	1	noBlindfold	counterclockwise	practice	Free	1	0.5	-0.25	22.80913	1.2006	-1.45081	-1.23929	1.21224376030089	-0.151213	-1.651302	0.372242
Trial1	2	1	noBlindfold	counterclockwise	practice	Free	1	0.5	-0.25	22.82913	1.20044	-1.45081	-1.23899	1.21190650718366	-0.155552	-1.625911	0.371415
Trial1	2	1	noBlindfold	counterclockwise	practice	Free	1	0.5	-0.25	22.84914	1.2003	-1.45081	-1.23873	1.21161347662988	-0.157832	-1.604752	0.358163
Trial1	2	1	noBlindfold	counterclockwise	practice	Free	1	0.5	-0.25	22.86914	1.20017	-1.4508	-1.23851	1.2113587949735	-0.152699	-1.630143	0.354651
Trial1	2	1	noBlindfold	counterclockwise	practice	Free	1	0.5	-0.25	22.88913	1.20005	-1.4508	-1.23829	1.21110983283929	-0.19134	-1.655534	0.29582
Trial1	2	1	noBlindfold	counterclockwise	practice	Free	1	0.5	-0.25	22.90913	1.19995	-1.45081	-1.23828	1.21104394926602	-0.14242	-1.596288	0.211334
Trial1	2	1	noBlindfold	counterclockwise	practice	Free	1	0.5	-0.25	22.92914	1.19994	-1.4508	-1.23827	1.21102999004988	-0.157197	-1.608984	0.191073
Trial1	2	1	noBlindfold	counterclockwise	practice	Free	1	0.5	-0.25	22.94913	1.19994	-1.45081	-1.23826	1.2110218184069	-0.144535	-1.64707	0.142758
Trial1	2	1	noBlindfold	counterclockwise	practice	Free	1	0.5	-0.25	22.96913	1.19993	-1.45082	-1.23826	1.21101603083843	-0.118708	-1.706315	0.095907
Trial1	2	1	noBlindfold	counterclockwise	practice	Free	1	0.5	-0.25	22.98914	1.19992	-1.45084	-1.23825	1.21100214053079	-0.08726	-1.748633	0.09755
Trial1	2	1	noBlindfold	counterclockwise	practice	Free	1	0.5	-0.25	23.00914	1.19992	-1.45085	-1.23825	1.21100214053079	-0.078448	-1.731706	0.098225
Trial1	2	1	noBlindfold	counterclockwise	practice	Free	1	0.5	-0.25	23.02913	1.19992	-1.45085	-1.23824	1.21099396886548	-0.056074	-1.680924	0.072104
Trial1	2	1	noBlindfold	counterclockwise	practice	Free	1	0.5	-0.25	23.04913	1.19991	-1.45084	-1.23824	1.21098811242962	-0.068266	-1.617447	0.091346
Trial1	2	1	noBlindfold	counterclockwise	practice	Free	1	0.5	-0.25	23.06914	1.19991	-1.45083	-1.23823	1.21097994075246	-0.056725	-1.558202	0.076199
Trial1	2	1	noBlindfold	counterclockwise	practice	Free	1	0.5	-0.25	23.08914	1.19991	-1.4508	-1.23823	1.21097994075246	-0.092913	-1.494725	0.10424
Trial1	2	1	noBlindfold	counterclockwise	practice	Free	1	0.5	-0.25	23.10913	1.19989	-1.45075	-1.23823	1.21096843466527	-0.130846	-1.456639	0.048674
Trial1	2	1	noBlindfold	counterclockwise	practice	Free	1	0.5	-0.25	23.12914	1.19989	-1.45074	-1.23822	1.21096026293812	-0.129167	-1.520116	0.051351
Trial1	2	1	noBlindfold	counterclockwise	practice	Free	1	0.5	-0.25	23.14914	1.19988	-1.45075	-1.23822	1.21095447548849	-0.099646	-1.520116	0.009391
Trial1	2	1	noBlindfold	counterclockwise	practice	Free	1	0.5	-0.25	23.16913	1.19988	-1.45075	-1.23822	1.21095447548849	-0.027328	-1.473566	0.0071237
Trial1	2	1	noBlindfold	counterclockwise	practice	Free	1	0.5	-0.25	23.18913	1.19988	-1.45075	-1.23822	1.21095447548849	-0.049954	-1.418553	0.0090854
Trial1	2	1	noBlindfold	counterclockwise	practice	Free	1	0.5	-0.25	23.20914	1.19987	-1.45071	-1.23822	1.21094868809402	-0.089573	-1.367771	0.057844
Trial1	2	1	noBlindfold	counterclockwise	practice	Free	1	0.5	-0.25	23.22914	1.19987	-1.4507	-1.23821	1.21094051631642	-0.107524	-1.397394	0.084649
Trial1	2	1	noBlindfold	counterclockwise	practice	Free	1	0.5	-0.25	23.24913	1.19987	-1.4507	-1.23821	1.21094051631642	-0.056057	-1.384698	0.056788
Trial1	2	1	noBlindfold	counterclockwise	practice	Free	1	0.5	-0.25	23.26913	1.19986	-1.4507	-1.23821	1.21093472893803	-0.074564	-1.34238	0.021957
Trial1	2	1	noBlindfold	counterclockwise	practice	Free	1	0.5	-0.25	23.28914	1.19986	-1.45069	-1.2382	1.21092655714903	-0.013222	-1.31699	0.087436
Trial1	2	1	noBlindfold	counterclockwise	practice	Free	1	0.5	-0.25	23.30913	1.19986	-1.45068	-1.2382	1.21092655714903	-0.014854	-1.325453	0.070109
Trial1	2	1	noBlindfold	counterclockwise	practice	Free	1	0.5	-0.25	23.32913	1.19986	-1.45068	-1.2382	1.21092655714903	-0.034054	-1.355076	0.049886
Trial1	2	1	noBlindfold	counterclockwise	practice	Free	1	0.5	-0.25	23.34914	1.19986	-1.45067	-1.2382	1.21092655714903	-0.068481	-1.312758	0.039918
Trial1	2	1	noBlindfold	counterclockwise	practice	Free	1	0.5	-0.25	23.36914	1.19986	-1.45067	-1.2382	1.21092655714903	0.017411	-1.274672	0.011553
Trial1	2	1	noBlindfold	counterclockwise	practice	Free	1	0.5	-0.25	23.38913	1.19986	-1.45066	-1.2382	1.21092655714903	0.019472	-1.321221	-0.00087784
Trial1	2	1	noBlindfold	counterclockwise	practice	Free	1	0.5	-0.25	23.40913	1.19986	-1.45066	-1.2382	1.21092655714903	0.013297	-1.283135	0.036401
Trial1	2	1	noBlindfold	counterclockwise	practice	Free	1	0.5	-0.25	23.42914	1.19986	-1.45065	-1.23819	1.21091848267041	-0.027036	-1.287367	0.089314
Trial1	2	1	noBlindfold	counterclockwise	practice	Free	1	0.5	-0.25	23.44913	1.19986	-1.45065	-1.23819	1.21091848267041	-0.069011	-1.240817	0.124913
Trial1	2	1	noBlindfold	counterclockwise	practice	Free	1	0.5	-0.25	23.46913	1.19985	-1.45064	-1.23818	1.21090452349646	-0.048143	-1.198499	0.162385
Trial1	2	1	noBlindfold	counterclockwise	practice	Free	1	0.5	-0.25	23.48914	1.19985	-1.45062	-1.23816	1.21088818003332	-0.026863	-1.198499	0.170111
Trial1	2	1	noBlindfold	counterclockwise	practice	Free	1	0.5	-0.25	23.50914	1.19984	-1.45061	-1.23815	1.21087428973978	-0.07032	-1.198499	0.133011
Trial1	2	1	noBlindfold	counterclockwise	practice	Free	1	0.5	-0.25	23.52913	1.19984	-1.4506	-1.23815	1.21087428973978	-0.033135	-1.198499	0.126355
Trial1	2	1	noBlindfold	counterclockwise	practice	Free	1	0.5	-0.25	23.54913	1.19984	-1.4506	-1.23814	1.21086611803878	0.045889	-1.185804	0.142085
Trial1	2	1	noBlindfold	counterclockwise	practice	Free	1	0.5	-0.25	23.56914	1.19984	-1.4506	-1.23814	1.21086611803878	-0.033137	-1.198499	0.126279
Trial1	2	1	noBlindfold	counterclockwise	practice	Free	1	0.5	-0.25	23.58914	1.19984	-1.4506	-1.23813	1.21085804364709	-0.0029534	-1.22389	0.080164
Trial1	2	1	noBlindfold	counterclockwise	practice	Free	1	0.5	-0.25	23.60913	1.19984	-1.45061	-1.23813	1.21085804364709	0.0015698	-1.245049	0.025537
Trial1	2	1	noBlindfold	counterclockwise	practice	Free	1	0.5	-0.25	23.62914	1.19984	-1.45061	-1.23812	1.21084977471975	0.024064	-1.253513	0.080327
Trial1	2	1	noBlindfold	counterclockwise	practice	Free	1	0.5	-0.25	23.64914	1.19985	-1.45061	-1.23812	1.21085549343899	0.045594	-1.253513	0.108793
Trial1	2	1	noBlindfold	counterclockwise	practice	Free	1	0.5	-0.25	23.66913	1.19985	-1.45061	-1.23811	1.21084732185956	0.063691	-1.211195	0.151136
Trial1	2	1	noBlindfold	counterclockwise	practice	Free	1	0.5	-0.25	23.68913	1.19985	-1.45061	-1.2381	1.21083924758802	0.0066056	-1.194267	0.158224
Trial1	2	1	noBlindfold	counterclockwise	practice	Free	1	0.5	-0.25	23.70914	1.19985	-1.45058	-1.23809	1.21083107606359	-0.0014892	-1.080009	0.152537
Trial1	2	1	noBlindfold	counterclockwise	practice	Free	1	0.5	-0.25	23.72914	1.19985	-1.45055	-1.23808	1.21082290456683	-0.048401	-1.046154	0.136219
Trial1	2	1	noBlindfold	counterclockwise	practice	Free	1	0.5	-0.25	23.74913	1.19985	-1.45053	-1.23808	1.21082290456683	-0.037277	-1.046154	0.150792
Trial1	2	1	noBlindfold	counterclockwise	practice	Free	1	0.5	-0.25	23.76913	1.19985	-1.45053	-1.23807	1.21081473309774	0.023369	-1.054618	0.084168
Trial1	2	1	noBlindfold	counterclockwise	practice	Free	1	0.5	-0.25	23.78914	1.19985	-1.45053	-1.23806	1.21080656165631	0.019663	-1.096936	0.089738
Trial1	2	1	noBlindfold	counterclockwise	practice	Free	1	0.5	-0.25	23.80913	1.19985	-1.45055	-1.23806	1.21080656165631	0.026766	-1.113863	0.082346
Trial1	2	1	noBlindfold	counterclockwise	practice	Free	1	0.5	-0.25	23.82913	1.19985	-1.45056	-1.23806	1.21080656165631	0.06078	-1.156181	0.103042
Trial1	2	1	noBlindfold	counterclockwise	practice	Free	1	0.5	-0.25	23.84914	1.19986	-1.45056	-1.23806	1.21081234956449	0.041691	-1.122327	0.027496
Trial1	2	1	noBlindfold	counterclockwise	practice	Free	1	0.5	-0.25	23.86914	1.19986	-1.45056	-1.23805	1.21080417818979	0.0017571	-1.147718	0.047261
Trial1	2	1	noBlindfold	counterclockwise	practice	Free	1	0.5	-0.25	23.88913	1.19986	-1.45056	-1.23805	1.21080417818979	0.071033	-1.063082	0.040845
Trial1	2	1	noBlindfold	counterclockwise	practice	Free	1	0.5	-0.25	23.90913	1.19986	-1.45054	-1.23804	1.21079600684276	0.066759	-1.024995	0.120985
Trial1	2	1	noBlindfold	counterclockwise	practice	Free	1	0.5	-0.25	23.92914	1.19987	-1.45053	-1.23803	1.21079362360391	0.066056	-0.986909	0.120446
Trial1	2	1	noBlindfold	counterclockwise	practice	Free	1	0.5	-0.25	23.94913	1.19987	-1.45052	-1.23803	1.21079362360391	0.069191	-0.978446	0.104348
Trial1	2	1	noBlindfold	counterclockwise	practice	Free	1	0.5	-0.25	23.96913	1.19987	-1.45051	-1.23802	1.21078545235128	0.077817	-0.999605	0.135506
Trial1	2	1	noBlindfold	counterclockwise	practice	Free	1	0.5	-0.25	23.98914	1.19988	-1.4505	-1.23801	1.21078316661597	0.074093	-0.991141	0.130606
Trial1	2	1	noBlindfold	counterclockwise	practice	Free	1	0.5	-0.25	24.00914	1.19988	-1.4505	-1.23801	1.21078316661597	0.04196	-0.986909	0.133731
Trial1	2	1	noBlindfold	counterclockwise	practice	Free	1	0.5	-0.25	24.02913	1.19988	-1.45049	-1.238	1.21077499545741	0.039614	-0.978446	0.112984
Trial1	2	1	noBlindfold	counterclockwise	practice	Free	1	0.5	-0.25	24.04913	1.19988	-1.45049	-1.238	1.21077499545741	0.123696	-1.003836	0.130176
Trial1	2	1	noBlindfold	counterclockwise	practice	Free	1	0.5	-0.25	24.06914	1.19989	-1.4505	-1.23799	1.21077261267311	0.048903	-1.008068	0.146066
Trial1	2	1	noBlindfold	counterclockwise	practice	Free	1	0.5	-0.25	24.08914	1.19989	-1.4505	-1.23798	1.21076444160897	0.086061	-0.999605	0.16645
Trial1	2	1	noBlindfold	counterclockwise	practice	Free	1	0.5	-0.25	24.10913	1.1999	-1.4505	-1.23797	1.21076205905235	0.074643	-1.050386	0.126175
Trial1	2	1	noBlindfold	counterclockwise	practice	Free	1	0.5	-0.25	24.12914	1.1999	-1.4505	-1.23797	1.21076205905235	0.078463	-1.041923	0.075695
Trial1	2	1	noBlindfold	counterclockwise	practice	Free	1	0.5	-0.25	24.14914	1.1999	-1.45051	-1.23796	1.21075388808262	0.01685	-1.101168	0.145674
Trial1	2	1	noBlindfold	counterclockwise	practice	Free	1	0.5	-0.25	24.16913	1.1999	-1.45052	-1.23796	1.21075388808262	-0.0041439	-1.033459	0.138587
Trial1	2	1	noBlindfold	counterclockwise	practice	Free	1	0.5	-0.25	24.18913	1.1999	-1.45051	-1.23793	1.21072937533946	0.011363	-0.940359	0.153884
Trial1	2	1	noBlindfold	counterclockwise	practice	Free	1	0.5	-0.25	24.20914	1.1999	-1.45045	-1.23789	1.21069678934036	-0.022929	-0.830333	0.224714
Trial1	2	1	noBlindfold	counterclockwise	practice	Free	1	0.5	-0.25	24.22914	1.1999	-1.45042	-1.23779	1.21061518036715	-0.028405	-0.733001	0.257792
Trial1	2	1	noBlindfold	counterclockwise	practice	Free	1	0.5	-0.25	24.24913	1.19988	-1.45039	-1.23764	1.21048124123779	-0.045675	-0.762624	0.28039
Trial1	2	1	noBlindfold	counterclockwise	practice	Free	1	0.5	-0.25	24.26913	1.19985	-1.45038	-1.23742	1.21028432778184	-0.050735	-0.817637	0.280315
Trial1	2	1	noBlindfold	counterclockwise	practice	Free	1	0.5	-0.25	24.28914	1.1998	-1.4504	-1.23691	1.2098394025041	-0.024652	-0.817637	0.258279
Trial1	2	1	noBlindfold	counterclockwise	practice	Free	1	0.5	-0.25	24.30913	1.1997	-1.45041	-1.23665	1.20956946472385	-0.098571	-0.796478	0.214096
Trial1	2	1	noBlindfold	counterclockwise	practice	Free	1	0.5	-0.25	24.32913	1.19963	-1.45039	-1.23637	1.20930057490291	-0.070427	-0.737233	0.217667
Trial1	2	1	noBlindfold	counterclockwise	practice	Free	1	0.5	-0.25	24.34914	1.19954	-1.45037	-1.23605	1.20898753505382	-0.083305	-0.665292	0.235411
Trial2	1	1	noBlindfold	counterclockwise	practice	Guided	1	-0.5	-0.5	0	-0.55007	-1.45	-1.30001	0.801575292289856	-0.030696	-0.00060564	0.0015334
Trial2	1	1	noBlindfold	counterclockwise	practice	Guided	1	-0.5	-0.5	0.01654053	-0.55007	-1.44999	-1.30001	0.801575292289856	-0.012945	0.012084	-0.0081817
Trial2	1	1	noBlindfold	counterclockwise	practice	Guided	1	-0.5	-0.5	0.0365448	-0.55007	-1.44999	-1.30001	0.801575292289856	0.0057557	0.01208	0.0030455
Trial2	1	1	noBlindfold	counterclockwise	practice	Guided	1	-0.5	-0.5	0.05654907	-0.55008	-1.44999	-1.30001	0.801575917845295	-0.0034323	0.016308	-0.00046647
Trial2	1	1	noBlindfold	counterclockwise	practice	Guided	1	-0.5	-0.5	0.07653809	-0.55008	-1.44999	-1.30001	0.801575917845295	0.0089314	-0.00062197	-0.014035
Trial2	1	1	noBlindfold	counterclockwise	practice	Guided	1	-0.5	-0.5	0.09654236	-0.55008	-1.44999	-1.30001	0.801575917845295	0.0079775	-0.0048574	0.032373
Trial2	1	1	noBlindfold	counterclockwise	practice	Guided	1	-0.5	-0.5	0.1165466	-0.55008	-1.44999	-1.30001	0.801575917845295	-0.035438	-0.0090932	-0.010673
Trial2	1	1	noBlindfold	counterclockwise	practice	Guided	1	-0.5	-0.5	0.1365509	-0.55008	-1.44999	-1.30001	0.801575917845295	-0.004692	0.020526	-0.017206
Trial2	1	1	noBlindfold	counterclockwise	practice	Guided	1	-0.5	-0.5	0.1565399	-0.55008	-1.44999	-1.30001	0.801575917845295	-0.0037354	-0.00064108	-0.0046353
Trial2	1	1	noBlindfold	counterclockwise	practice	Guided	1	-0.5	-0.5	0.1765442	-0.55008	-1.44999	-1.30001	0.801575917845295	0.010848	-0.00064557	-0.047853
Trial2	1	1	noBlindfold	counterclockwise	practice	Guided	1	-0.5	-0.5	0.1965485	-0.55008	-1.44999	-1.30001	0.801575917845295	0.013068	-0.0091134	-0.018532
Trial2	1	1	noBlindfold	counterclockwise	practice	Guided	1	-0.5	-0.5	0.2165375	-0.55008	-1.44999	-1.30001	0.801575917845295	-0.0097528	-0.0048846	-0.025228
Trial2	1	1	noBlindfold	counterclockwise	practice	Guided	1	-0.5	-0.5	0.2365417	-0.55008	-1.44999	-1.30001	0.801575917845295	-0.0049967	0.0332	-0.021372
Trial2	1	1	noBlindfold	counterclockwise	practice	Guided	1	-0.5	-0.5	0.256546	-0.55008	-1.44999	-1.30001	0.801575917845295	-0.045247	0.033195	-0.022534
Trial2	1	1	noBlindfold	counterclockwise	practice	Guided	1	-0.5	-0.5	0.2765503	-0.55009	-1.44999	-1.30001	0.80157654352534	0.045719	0.020497	7.5594E-05
Trial2	1	1	noBlindfold	counterclockwise	practice	Guided	1	-0.5	-0.5	0.2965393	-0.55009	-1.44999	-1.30001	0.80157654352534	-0.056337	0.012029	0.0077957
Trial2	1	1	noBlindfold	counterclockwise	practice	Guided	1	-0.5	-0.5	0.3165436	-0.55009	-1.44999	-1.30001	0.80157654352534	-0.04619	-0.00067065	-0.035087
Trial2	1	1	noBlindfold	counterclockwise	practice	Guided	1	-0.5	-0.5	0.3365479	-0.55009	-1.44999	-1.30001	0.80157654352534	0.0067425	0.020485	-0.043298
Trial2	1	1	noBlindfold	counterclockwise	practice	Guided	1	-0.5	-0.5	0.3565369	-0.55009	-1.44999	-1.30001	0.80157654352534	-0.010695	0.012016	0.02121
Trial2	1	1	noBlindfold	counterclockwise	practice	Guided	1	-0.5	-0.5	0.3765411	-0.55009	-1.44999	-1.30001	0.80157654352534	0.0032558	0.012014	-0.030386
Trial2	1	1	noBlindfold	counterclockwise	practice	Guided	1	-0.5	-0.5	0.3965454	-0.55009	-1.44999	-1.30001	0.80157654352534	-0.026538	-0.0006852	-0.011282
Trial2	1	1	noBlindfold	counterclockwise	practice	Guided	1	-0.5	-0.5	0.4165497	-0.55009	-1.44999	-1.30001	0.80157654352534	-0.020834	-0.004922	0.0051386
Trial2	1	1	noBlindfold	counterclockwise	practice	Guided	1	-0.5	-0.5	0.4365387	-0.55009	-1.44999	-1.30001	0.80157654352534	-0.050624	0.037394	-0.034725
Trial2	1	1	noBlindfold	counterclockwise	practice	Guided	1	-0.5	-0.5	0.456543	-0.55009	-1.44999	-1.30001	0.80157654352534	-0.017974	0.007767	-0.017134
Trial2	1	1	noBlindfold	counterclockwise	practice	Guided	1	-0.5	-0.5	0.4765472	-0.55009	-1.45	-1.30001	0.80157654352534	-0.0040262	0.007765	-0.0087551
Trial2	1	1	noBlindfold	counterclockwise	practice	Guided	1	-0.5	-0.5	0.4965363	-0.55009	-1.44999	-1.30001	0.80157654352534	0.031157	0.033152	-0.015624
Trial2	1	1	noBlindfold	counterclockwise	practice	Guided	1	-0.5	-0.5	0.5165405	-0.55009	-1.44999	-1.30001	0.80157654352534	0.045102	0.041611	-0.0082493
Trial2	1	1	noBlindfold	counterclockwise	practice	Guided	1	-0.5	-0.5	0.5365448	-0.55009	-1.44999	-1.30001	0.80157654352534	-0.040471	0.024682	-0.012261
Trial2	1	1	noBlindfold	counterclockwise	practice	Guided	1	-0.5	-0.5	0.5565491	-0.5501	-1.44999	-1.30001	0.801577165604594	-0.0046536	0.024673	-0.0038802
Trial2	1	1	noBlindfold	counterclockwise	practice	Guided	1	-0.5	-0.5	0.5765381	-0.5501	-1.44999	-1.30001	0.801577165604594	-0.053145	0.011975	-0.0092327
Trial2	1	1	noBlindfold	counterclockwise	practice	Guided	1	-0.5	-0.5	0.5965424	-0.5501	-1.44999	-1.30001	0.801577165604594	-0.025568	0.016204	0.0013243
Trial2	1	1	noBlindfold	counterclockwise	practice	Guided	1	-0.5	-0.5	0.6165466	-0.5501	-1.44999	-1.30001	0.801577165604594	0.00042544	0.041592	-0.0090624
Trial2	1	1	noBlindfold	counterclockwise	practice	Guided	1	-0.5	-0.5	0.6365509	-0.5501	-1.44999	-1.30001	0.801577165604594	-0.0011578	0.028893	-0.028657
Trial2	1	1	noBlindfold	counterclockwise	practice	Guided	1	-0.5	-0.5	0.6565399	-0.5501	-1.44999	-1.30001	0.801577165604594	-0.0097126	0.016192	-0.025467
Trial2	1	1	noBlindfold	counterclockwise	practice	Guided	1	-0.5	-0.5	0.6765442	-0.5501	-1.45	-1.30001	0.801577165604594	-0.00051608	-0.0049688	-0.021614
Trial2	1	1	noBlindfold	counterclockwise	practice	Guided	1	-0.5	-0.5	0.6965485	-0.5501	-1.45	-1.30001	0.801577165604594	0.030865	0.011956	-0.019769
Trial2	1	1	noBlindfold	counterclockwise	practice	Guided	1	-0.5	-0.5	0.7165375	-0.5501	-1.45	-1.30001	0.801577165604594	-0.023651	0.0077233	-0.03249
Trial2	1	1	noBlindfold	counterclockwise	practice	Guided	1	-0.5	-0.5	0.7365417	-0.5501	-1.45	-1.30001	0.801577165604594	-0.0090733	0.007719	-0.014728
Trial2	1	1	noBlindfold	counterclockwise	practice	Guided	1	-0.5	-0.5	0.756546	-0.55011	-1.45	-1.30001	0.801577791533106	-0.0084354	0.016177	-0.019245
Trial2	1	1	noBlindfold	counterclockwise	practice	Guided	1	-0.5	-0.5	0.7765503	-0.55011	-1.45	-1.30001	0.801577791533106	-0.043932	0.033102	-0.0056703
Trial2	1	1	noBlindfold	counterclockwise	practice	Guided	1	-0.5	-0.5	0.7965393	-0.55011	-1.45	-1.30001	0.801577791533106	0.00012606	0.01194	-0.011868
Trial2	1	1	noBlindfold	counterclockwise	practice	Guided	1	-0.5	-0.5	0.8165436	-0.55011	-1.45	-1.30001	0.801577791533106	-0.026177	0.011938	-0.0034879
Trial2	1	1	noBlindfold	counterclockwise	practice	Guided	1	-0.5	-0.5	0.8365479	-0.55011	-1.45	-1.30001	0.801577791533106	-0.019201	0.028863	-0.032799
Trial2	1	1	noBlindfold	counterclockwise	practice	Guided	1	-0.5	-0.5	0.8565369	-0.55011	-1.45	-1.30001	0.801577791533106	0.029934	0.016162	-0.036482
Trial2	1	1	noBlindfold	counterclockwise	practice	Guided	1	-0.5	-0.5	0.8765411	-0.55011	-1.44999	-1.30001	0.801577791533106	0.016939	-0.009235	-0.027096
Trial2	1	1	noBlindfold	counterclockwise	practice	Guided	1	-0.5	-0.5	0.8965454	-0.55011	-1.44999	-1.30001	0.801577791533106	-0.016657	-0.01347	0.00072085
Trial2	1	1	noBlindfold	counterclockwise	practice	Guided	1	-0.5	-0.5	0.9165497	-0.55012	-1.45	-1.30001	0.801578417586223	0.014088	0.011922	-0.0058121
Trial2	1	1	noBlindfold	counterclockwise	practice	Guided	1	-0.5	-0.5	0.9365387	-0.55012	-1.45	-1.30001	0.801578417586223	-0.017925	0.04154	0.042945
Trial2	1	1	noBlindfold	counterclockwise	practice	Guided	1	-0.5	-0.5	0.956543	-0.55012	-1.45	-1.30001	0.801578417586223	0.014413	-0.00078123	6.3466E-05
Trial2	1	1	noBlindfold	counterclockwise	practice	Guided	1	-0.5	-0.5	0.9765472	-0.55012	-1.45	-1.30001	0.801578417586223	-0.016964	0.020375	-0.0034497
Trial2	1	1	noBlindfold	counterclockwise	practice	Guided	1	-0.5	-0.5	0.9965363	-0.55012	-1.45	-1.30001	0.801578417586223	-0.027738	0.041534	-0.027902
Trial2	1	1	noBlindfold	counterclockwise	practice	Guided	1	-0.5	-0.5	1.016541	-0.55012	-1.45	-1.30001	0.801578417586223	-0.053094	-0.013483	-0.0091343
Trial2	1	1	noBlindfold	counterclockwise	practice	Guided	1	-0.5	-0.5	1.036545	-0.55012	-1.45	-1.30001	0.801578417586223	0.0064961	0.020369	-0.04733
Trial2	1	1	noBlindfold	counterclockwise	practice	Guided	1	-0.5	-0.5	1.056549	-0.55012	-1.45	-1.30001	0.801578417586223	-0.0087121	0.0076689	-0.012477
Trial2	1	1	noBlindfold	counterclockwise	practice	Guided	1	-0.5	-0.5	1.076538	-0.55013	-1.45	-1.30001	0.801579043763943	-0.026458	0.016129	-0.011131
Trial2	1	1	noBlindfold	counterclockwise	practice	Guided	1	-0.5	-0.5	1.096542	-0.55013	-1.45	-1.30001	0.801579043763943	0.0042898	-0.00080017	-0.017665
Trial2	1	1	noBlindfold	counterclockwise	practice	Guided	1	-0.5	-0.5	1.116547	-0.55013	-1.45	-1.30001	0.801579043763943	0.00048598	-0.00080333	-0.0089502
Trial2	1	1	noBlindfold	counterclockwise	practice	Guided	1	-0.5	-0.5	1.136551	-0.55013	-1.45	-1.30001	0.801579043763943	0.015384	0.028816	0.010986
Trial2	1	1	noBlindfold	counterclockwise	practice	Guided	1	-0.5	-0.5	1.15654	-0.55013	-1.45	-1.30001	0.801579043763943	-0.063215	0.02035	-0.025179
Trial2	1	1	noBlindfold	counterclockwise	practice	Guided	1	-0.5	-0.5	1.176544	-0.55013	-1.45	-1.30001	0.801579043763943	-0.048633	0.020348	-0.0094272
Trial2	1	1	noBlindfold	counterclockwise	practice	Guided	1	-0.5	-0.5	1.196548	-0.55013	-1.45	-1.30001	0.801579043763943	-0.003305	-0.0092785	-0.00021538
Trial2	1	1	noBlindfold	counterclockwise	practice	Guided	1	-0.5	-0.5	1.216537	-0.55013	-1.45	-1.30001	0.801579043763943	-0.036582	0.049963	-0.027179
Trial2	1	1	noBlindfold	counterclockwise	practice	Guided	1	-0.5	-0.5	1.236542	-0.55014	-1.44999	-1.30001	0.801579670066267	0.010959	0.024568	0.011348
Trial2	1	1	noBlindfold	counterclockwise	practice	Guided	1	-0.5	-0.5	1.256546	-0.55014	-1.45	-1.30001	0.801579670066267	-0.013438	0.011871	-0.016286
Trial2	1	1	noBlindfold	counterclockwise	practice	Guided	1	-0.5	-0.5	1.27655	-0.55014	-1.45	-1.30001	0.801579670066267	0.0055834	0.0034046	-0.00087283
Trial2	1	1	noBlindfold	counterclockwise	practice	Guided	1	-0.5	-0.5	1.296539	-0.55014	-1.45	-1.30001	0.801579670066267	0.022702	-0.0050621	-0.010587
Trial2	1	1	noBlindfold	counterclockwise	practice	Guided	1	-0.5	-0.5	1.316544	-0.55014	-1.45	-1.30001	0.801579670066267	-0.01723	-0.00083297	-0.0075638
Trial2	1	1	noBlindfold	counterclockwise	practice	Guided	1	-0.5	-0.5	1.336548	-0.55015	-1.45	-1.30001	0.801580296493194	-0.0051809	-0.0092978	-0.025318
Trial2	1	1	noBlindfold	counterclockwise	practice	Guided	1	-0.5	-0.5	1.356537	-0.55015	-1.45	-1.30001	0.801580296493194	-0.022609	-0.00084053	-0.019779
Trial2	1	1	noBlindfold	counterclockwise	practice	Guided	1	-0.5	-0.5	1.376541	-0.55015	-1.45	-1.30001	0.801580296493194	0.017961	0.033011	-0.018098
Trial2	1	1	noBlindfold	counterclockwise	practice	Guided	1	-0.5	-0.5	1.396545	-0.55015	-1.45	-1.30001	0.801580296493194	-0.017218	0.028776	-0.00050917
Trial2	1	1	noBlindfold	counterclockwise	practice	Guided	1	-0.5	-0.5	1.41655	-0.55015	-1.45	-1.30001	0.801580296493194	0.022401	-0.0093128	-0.014746
Trial2	1	1	noBlindfold	counterclockwise	practice	Guided	1	-0.5	-0.5	1.436539	-0.55015	-1.44999	-1.30001	0.801580296493194	0.010041	0.020305	-0.0011704
Trial2	1	1	noBlindfold	counterclockwise	practice	Guided	1	-0.5	-0.5	1.456543	-0.55015	-1.44999	-1.30001	0.801580296493194	-0.0016807	-0.022019	-0.059797
Trial2	1	1	noBlindfold	counterclockwise	practice	Guided	1	-0.5	-0.5	1.476547	-0.55015	-1.45	-1.30001	0.801580296493194	-0.0067524	0.003371	0.012746
Trial2	1	1	noBlindfold	counterclockwise	practice	Guided	1	-0.5	-0.5	1.496536	-0.55015	-1.45	-1.30001	0.801580296493194	0.01512	0.037224	0.0068821
Trial2	1	1	noBlindfold	counterclockwise	practice	Guided	1	-0.5	-0.5	1.516541	-0.55015	-1.45	-1.30001	0.801580296493194	-0.0451	0.0033654	-0.022256
Trial2	1	1	noBlindfold	counterclockwise	practice	Guided	1	-0.5	-0.5	1.536545	-0.55015	-1.44999	-1.30001	0.801580296493194	0.0059303	-0.017797	0.003372
Trial2	1	1	noBlindfold	counterclockwise	practice	Guided	1	-0.5	-0.5	1.556549	-0.55016	-1.44999	-1.30001	0.801580919314883	-0.040339	0.028746	-0.018391
Trial2	1	1	noBlindfold	counterclockwise	practice	Guided	1	-0.5	-0.5	1.576538	-0.55016	-1.45	-1.30001	0.801580919314883	-0.044773	0.011817	-0.018052
Trial2	1	1	noBlindfold	counterclockwise	practice	Guided	1	-0.5	-0.5	1.596542	-0.55016	-1.45	-1.30001	0.801580919314883	0.0056196	0.049902	0.011765
Trial2	1	1	noBlindfold	counterclockwise	practice	Guided	1	-0.5	-0.5	1.616547	-0.55016	-1.45	-1.30001	0.801580919314883	-0.013076	-0.0008825	-0.012018
Trial2	1	1	noBlindfold	counterclockwise	practice	Guided	1	-0.5	-0.5	1.636551	-0.55016	-1.45	-1.30001	0.801580919314883	-0.043818	0.020275	-0.0054795
Trial2	1	1	noBlindfold	counterclockwise	practice	Guided	1	-0.5	-0.5	1.65654	-0.55016	-1.45	-1.30001	0.801580919314883	0.021164	-0.030512	-0.031444
Trial2	1	1	noBlindfold	counterclockwise	practice	Guided	1	-0.5	-0.5	1.676544	-0.55016	-1.44999	-1.30001	0.801580919314883	-0.022257	0.041424	-0.015518
Trial2	1	1	noBlindfold	counterclockwise	practice	Guided	1	-0.5	-0.5	1.696548	-0.55016	-1.44999	-1.30001	0.801580919314883	-0.02606	0.0075655	-0.0068037
Trial2	1	1	noBlindfold	counterclockwise	practice	Guided	1	-0.5	-0.5	1.716537	-0.55017	-1.44999	-1.30001	0.801581545990274	-0.0089398	0.024489	-0.056224
Trial2	1	1	noBlindfold	counterclockwise	practice	Guided	1	-0.5	-0.5	1.736542	-0.55017	-1.44999	-1.30001	0.801581545990274	-0.071378	0.0033261	-0.016004
Trial2	1	1	noBlindfold	counterclockwise	practice	Guided	1	-0.5	-0.5	1.756546	-0.55017	-1.44999	-1.30001	0.801581545990274	-0.053942	-0.0051455	-0.013326
Trial2	1	1	noBlindfold	counterclockwise	practice	Guided	1	-0.5	-0.5	1.77655	-0.55017	-1.44999	-1.30001	0.801581545990274	0.017691	0.032938	-0.018516
Trial2	1	1	noBlindfold	counterclockwise	practice	Guided	1	-0.5	-0.5	1.796539	-0.55017	-1.44999	-1.30001	0.801581545990274	-0.017806	0.037164	-0.015828
Trial2	1	1	noBlindfold	counterclockwise	practice	Guided	1	-0.5	-0.5	1.816544	-0.55017	-1.44999	-1.30001	0.801581545990274	-5.5416E-05	0.049854	-0.02671
Trial2	1	1	noBlindfold	counterclockwise	practice	Guided	1	-0.5	-0.5	1.836548	-0.55017	-1.44999	-1.30001	0.801581545990274	0.015476	0.011764	0.011148
Trial2	1	1	noBlindfold	counterclockwise	practice	Guided	1	-0.5	-0.5	1.856537	-0.55017	-1.44999	-1.30001	0.801581545990274	-0.048858	0.032916	-0.006091
Trial2	1	1	noBlindfold	counterclockwise	practice	Guided	1	-0.5	-0.5	1.876541	-0.55018	-1.44999	-1.30001	0.801582172790267	0.010729	0.020217	0.0073073
Trial2	1	1	noBlindfold	counterclockwise	practice	Guided	1	-0.5	-0.5	1.896545	-0.55018	-1.44999	-1.30001	0.801582172790267	-0.011773	-0.00941	-0.020665
Trial2	1	1	noBlindfold	counterclockwise	practice	Guided	1	-0.5	-0.5	1.91655	-0.55018	-1.44999	-1.30001	0.801582172790267	-0.004798	0.011746	-0.021333
Trial2	1	1	noBlindfold	counterclockwise	practice	Guided	1	-0.5	-0.5	1.936539	-0.55018	-1.44999	-1.30001	0.801582172790267	0.0088348	-0.0094162	-0.017812
Trial2	1	1	noBlindfold	counterclockwise	practice	Guided	1	-0.5	-0.5	1.956543	-0.55018	-1.44999	-1.30001	0.801582172790267	-0.02254	0.028663	-0.019644
Trial2	1	1	noBlindfold	counterclockwise	practice	Guided	1	-0.5	-0.5	1.976547	-0.55018	-1.44999	-1.30001	0.801582172790267	-0.038701	0.049819	0.0026429
Trial2	1	1	noBlindfold	counterclockwise	practice	Guided	1	-0.5	-0.5	1.996536	-0.55018	-1.44999	-1.30001	0.801582172790267	0.020572	-0.013659	0.019224
Trial2	1	1	noBlindfold	counterclockwise	practice	Guided	1	-0.5	-0.5	2.016541	-0.55018	-1.44999	-1.30001	0.801582172790267	0.00029127	-0.0051997	-0.012935
Trial2	1	1	noBlindfold	counterclockwise	practice	Guided	1	-0.5	-0.5	2.036545	-0.55018	-1.44999	-1.30001	0.801582172790267	0.0040965	-0.0052012	-0.0048903
Trial2	1	1	noBlindfold	counterclockwise	practice	Guided	1	-0.5	-0.5	2.056549	-0.55019	-1.45	-1.30001	0.801582795982801	-0.02284	0.032881	-0.023812
Trial2	1	1	noBlindfold	counterclockwise	practice	Guided	1	-0.5	-0.5	2.076538	-0.55019	-1.45	-1.30001	0.801582795982801	-0.05897	0.011721	-0.0295
Trial2	1	1	noBlindfold	counterclockwise	practice	Guided	1	-0.5	-0.5	2.096542	-0.55019	-1.45	-1.30001	0.801582795982801	-0.016814	-0.0052081	-0.0032014
Trial2	1	1	noBlindfold	counterclockwise	practice	Guided	1	-0.5	-0.5	2.116547	-0.55019	-1.45	-1.30001	0.801582795982801	-0.032658	-0.013675	-0.035695
Trial2	1	1	noBlindfold	counterclockwise	practice	Guided	1	-0.5	-0.5	2.136551	-0.55019	-1.45	-1.30001	0.801582795982801	0.0056934	-0.00097946	-0.00068429
Trial2	1	1	noBlindfold	counterclockwise	practice	Guided	1	-0.5	-0.5	2.15654	-0.55019	-1.45	-1.30001	0.801582795982801	-0.024412	0.024408	-0.04473
Trial2	1	1	noBlindfold	counterclockwise	practice	Guided	1	-0.5	-0.5	2.176544	-0.55019	-1.45	-1.30001	0.801582795982801	-0.022829	0.01171	-0.023786
Trial2	1	1	noBlindfold	counterclockwise	practice	Guided	1	-0.5	-0.5	2.196548	-0.55019	-1.45	-1.30001	0.801582795982801	-0.022509	-0.00098785	-0.019594
Trial2	1	1	noBlindfold	counterclockwise	practice	Guided	1	-0.5	-0.5	2.216537	-0.55019	-1.44999	-1.30001	0.801582795982801	0.0079216	-0.00099431	-0.030313
Trial2	1	1	noBlindfold	counterclockwise	practice	Guided	1	-0.5	-0.5	2.236542	-0.55019	-1.44999	-1.30001	0.801582795982801	-0.020289	-0.00099675	0.0097304
Trial2	1	1	noBlindfold	counterclockwise	practice	Guided	1	-0.5	-0.5	2.256546	-0.5502	-1.44999	-1.30001	0.801583423031257	-0.02599	-0.0010037	-0.016061
Trial2	1	1	noBlindfold	counterclockwise	practice	Guided	1	-0.5	-0.5	2.27655	-0.5502	-1.44999	-1.30001	0.801583423031257	-0.011727	0.024384	0.0048835
Trial2	1	1	noBlindfold	counterclockwise	practice	Guided	1	-0.5	-0.5	2.296539	-0.5502	-1.44999	-1.30001	0.801583423031257	-0.011727	0.024384	0.0048835
Trial2	1	1	noBlindfold	counterclockwise	practice	Guided	1	-0.5	-0.5	2.316544	-0.5502	-1.44999	-1.30001	0.801583423031257	0.019019	0.0074535	-0.021246
Trial2	1	1	noBlindfold	counterclockwise	practice	Guided	1	-0.5	-0.5	2.336548	-0.5502	-1.44999	-1.30001	0.801583423031257	0.018705	-0.0052476	-0.0058284
Trial2	1	1	noBlindfold	counterclockwise	practice	Guided	1	-0.5	-0.5	2.356537	-0.5502	-1.44999	-1.30001	0.801583423031257	-0.03549	-0.005254	-0.014359
Trial2	1	1	noBlindfold	counterclockwise	practice	Guided	1	-0.5	-0.5	2.376541	-0.5502	-1.45	-1.30001	0.801583423031257	-0.022809	0.024367	-0.023737
Trial2	1	1	noBlindfold	counterclockwise	practice	Guided	1	-0.5	-0.5	2.396545	-0.5502	-1.44999	-1.30001	0.801583423031257	-0.0063293	0.037057	0.01714
Trial2	1	1	noBlindfold	counterclockwise	practice	Guided	1	-0.5	-0.5	2.41655	-0.5502	-1.44999	-1.30001	0.801583423031257	-0.012981	-0.0094978	-0.011837
Trial2	1	1	noBlindfold	counterclockwise	practice	Guided	1	-0.5	-0.5	2.436539	-0.5502	-1.44999	-1.30001	0.801583423031257	-0.022804	0.028583	-0.023726
Trial2	1	1	noBlindfold	counterclockwise	practice	Guided	1	-0.5	-0.5	2.456543	-0.5502	-1.44999	-1.30001	0.801583423031257	0.021257	-0.013742	-0.031261
Trial2	1	1	noBlindfold	counterclockwise	practice	Guided	1	-0.5	-0.5	2.476547	-0.5502	-1.44999	-1.30001	0.801583423031257	-0.035479	-0.017978	-0.014332
Trial2	1	1	noBlindfold	counterclockwise	practice	Guided	1	-0.5	-0.5	2.496536	-0.5502	-1.44999	-1.30001	0.801583423031257	0.017453	0.015875	-0.022543
Trial2	1	1	noBlindfold	counterclockwise	practice	Guided	1	-0.5	-0.5	2.516541	-0.55021	-1.44999	-1.30001	0.801584050204314	-0.012022	0.070886	0.00075011
Trial2	1	1	noBlindfold	counterclockwise	practice	Guided	1	-0.5	-0.5	2.536545	-0.55021	-1.44999	-1.30001	0.801584050204314	0.0012911	0.0074037	-0.00025551
Trial2	1	1	noBlindfold	counterclockwise	practice	Guided	1	-0.5	-0.5	2.556549	-0.55021	-1.44999	-1.30001	0.801584050204314	-0.044028	-0.022226	-0.0094573
Trial2	1	1	noBlindfold	counterclockwise	practice	Guided	1	-0.5	-0.5	2.576538	-0.55021	-1.44999	-1.30001	0.801584050204314	-0.0094799	-0.0010697	-0.024702
Trial2	1	1	noBlindfold	counterclockwise	practice	Guided	1	-0.5	-0.5	2.596542	-0.55021	-1.44999	-1.30001	0.801584050204314	-0.018988	-0.013769	-0.045973
Trial2	1	1	noBlindfold	counterclockwise	practice	Guided	1	-0.5	-0.5	2.616547	-0.55021	-1.44999	-1.30001	0.801584050204314	-0.052901	0.011621	-0.0087726
Trial2	1	1	noBlindfold	counterclockwise	practice	Guided	1	-0.5	-0.5	2.636551	-0.55021	-1.45	-1.30001	0.801584050204314	-0.025958	0.03701	-0.0065949
Trial2	1	1	noBlindfold	counterclockwise	practice	Guided	1	-0.5	-0.5	2.65654	-0.55021	-1.45	-1.30001	0.801584050204314	-0.019612	0.020079	-0.026697
Trial2	1	1	noBlindfold	counterclockwise	practice	Guided	1	-0.5	-0.5	2.676544	-0.55021	-1.44999	-1.30001	0.801584050204314	-0.0053499	0.015843	0.029765
Trial2	1	1	noBlindfold	counterclockwise	practice	Guided	1	-0.5	-0.5	2.696548	-0.55022	-1.45	-1.30001	0.801584677501973	0.0038483	-0.0095496	-0.025681
Trial2	1	1	noBlindfold	counterclockwise	practice	Guided	1	-0.5	-0.5	2.716537	-0.55022	-1.45	-1.30001	0.801584677501973	-0.026258	-0.0095512	-0.010765
Trial2	1	1	noBlindfold	counterclockwise	practice	Guided	1	-0.5	-0.5	2.736542	-0.55022	-1.45	-1.30001	0.801584677501973	0.010826	0.0073726	0.0074934
Trial2	1	1	noBlindfold	counterclockwise	practice	Guided	1	-0.5	-0.5	2.756546	-0.55022	-1.45	-1.30001	0.801584677501973	0.023507	0.024295	-0.0018841
Trial2	1	1	noBlindfold	counterclockwise	practice	Guided	1	-0.5	-0.5	2.77655	-0.55022	-1.45	-1.30001	0.801584677501973	-0.0040672	-0.0010985	0.016884
Trial2	1	1	noBlindfold	counterclockwise	practice	Guided	1	-0.5	-0.5	2.796539	-0.55022	-1.44999	-1.30001	0.801584677501973	-0.00057929	0.020056	-0.025327
Trial2	1	1	noBlindfold	counterclockwise	practice	Guided	1	-0.5	-0.5	2.816544	-0.55022	-1.44999	-1.30001	0.801584677501973	-0.0021654	0.015821	0.012705
Trial2	1	1	noBlindfold	counterclockwise	practice	Guided	1	-0.5	-0.5	2.836548	-0.55022	-1.45	-1.30001	0.801584677501973	-0.022445	0.0073564	-0.019453
Trial2	1	1	noBlindfold	counterclockwise	practice	Guided	1	-0.5	-0.5	2.856537	-0.55022	-1.44999	-1.30001	0.801584677501973	-0.050968	0.020047	-0.042562
Trial2	1	1	noBlindfold	counterclockwise	practice	Guided	1	-0.5	-0.5	2.876541	-0.55022	-1.45	-1.30001	0.801584677501973	0.0016479	-0.0053476	0.0040089
Trial2	1	1	noBlindfold	counterclockwise	practice	Guided	1	-0.5	-0.5	2.896545	-0.55023	-1.45	-1.30001	0.801585304924232	-0.0040532	0.0031141	-0.012405
Trial2	1	1	noBlindfold	counterclockwise	practice	Guided	1	-0.5	-0.5	2.91655	-0.55023	-1.44999	-1.30001	0.801585304924232	0.0032367	0.036964	-0.029487
Trial2	1	1	noBlindfold	counterclockwise	practice	Guided	1	-0.5	-0.5	2.936539	-0.55023	-1.44999	-1.30001	0.801585304924232	-0.016728	0.024266	-0.003011
Trial2	1	1	noBlindfold	counterclockwise	practice	Guided	1	-0.5	-0.5	2.956543	-0.55023	-1.44999	-1.30001	0.801585304924232	0.0045088	0.0031012	0.0030226
Trial2	1	1	noBlindfold	counterclockwise	practice	Guided	1	-0.5	-0.5	2.976547	-0.55023	-1.45	-1.30001	0.801585304924232	0.0038758	0.0073307	-0.025619
Trial2	1	1	noBlindfold	counterclockwise	practice	Guided	1	-0.5	-0.5	2.996536	-0.55023	-1.45	-1.30001	0.801585304924232	0.015602	-0.013831	0.011408
Trial2	1	1	noBlindfold	counterclockwise	practice	Guided	1	-0.5	-0.5	3.016541	-0.55023	-1.44999	-1.30001	0.801585304924232	-0.013238	0.0030926	0.0078931
Trial2	1	1	noBlindfold	counterclockwise	practice	Guided	1	-0.5	-0.5	3.036545	-0.55023	-1.45	-1.30001	0.801585304924232	-0.009433	-0.013836	-0.0246
Trial2	1	1	noBlindfold	counterclockwise	practice	Guided	1	-0.5	-0.5	3.056549	-0.55023	-1.45	-1.30001	0.801585304924232	-0.007531	-0.022305	0.00053653
Trial2	1	1	noBlindfold	counterclockwise	practice	Guided	1	-0.5	-0.5	3.076538	-0.55023	-1.45	-1.30001	0.801585304924232	0.019727	0.024245	0.0069021
Trial2	1	1	noBlindfold	counterclockwise	practice	Guided	1	-0.5	-0.5	3.096542	-0.55023	-1.45	-1.30001	0.801585304924232	-0.044928	0.0073144	-0.021901
Trial2	1	1	noBlindfold	counterclockwise	practice	Guided	1	-0.5	-0.5	3.116547	-0.55023	-1.45	-1.30001	0.801585304924232	-0.0059393	0.011545	-0.037483
Trial2	1	1	noBlindfold	counterclockwise	practice	Guided	1	-0.5	-0.5	3.136551	-0.55023	-1.45	-1.30001	0.801585304924232	-0.049043	0.045397	-0.01737
Trial2	1	1	noBlindfold	counterclockwise	practice	Guided	1	-0.5	-0.5	3.15654	-0.55023	-1.44999	-1.30001	0.801585304924232	0.0076941	-0.0011606	-0.034291
Trial2	1	1	noBlindfold	counterclockwise	practice	Guided	1	-0.5	-0.5	3.176544	-0.55024	-1.45	-1.30001	0.801585932471093	0.045412	0.0030724	-0.0076557
Trial2	1	1	noBlindfold	counterclockwise	practice	Guided	1	-0.5	-0.5	3.196548	-0.55024	-1.45	-1.30001	0.801585932471093	0.019107	0.011532	-0.0014506
Trial2	1	1	noBlindfold	counterclockwise	practice	Guided	1	-0.5	-0.5	3.216537	-0.55024	-1.45	-1.30001	0.801585932471093	-0.033503	0.036918	0.010956
Trial2	1	1	noBlindfold	counterclockwise	practice	Guided	1	-0.5	-0.5	3.236542	-0.55024	-1.45	-1.30001	0.801585932471093	0.014044	0.049613	-0.0081416
Trial2	1	1	noBlindfold	counterclockwise	practice	Guided	1	-0.5	-0.5	3.256546	-0.55024	-1.44999	-1.30001	0.801585932471093	-0.013208	0.019982	-0.015838
Trial2	1	1	noBlindfold	counterclockwise	practice	Guided	1	-0.5	-0.5	3.27655	-0.55024	-1.45	-1.30001	0.801585932471093	-0.009086	0.032677	-0.02036
Trial2	1	1	noBlindfold	counterclockwise	practice	Guided	1	-0.5	-0.5	3.296539	-0.55024	-1.44999	-1.30001	0.801585932471093	-0.027151	0.028441	-0.023202
Trial2	1	1	noBlindfold	counterclockwise	practice	Guided	1	-0.5	-0.5	3.316544	-0.55025	-1.45	-1.30001	0.801586556406045	-0.0005247	0.0030487	-0.025212
Trial2	1	1	noBlindfold	counterclockwise	practice	Guided	1	-0.5	-0.5	3.336548	-0.55025	-1.45	-1.30001	0.801586556406045	-0.0036898	0.036903	-0.008121
Trial2	1	1	noBlindfold	counterclockwise	practice	Guided	1	-0.5	-0.5	3.356537	-0.55025	-1.44999	-1.30001	0.801586556406045	-0.011928	0.028433	0.00092896
Trial2	1	1	noBlindfold	counterclockwise	practice	Guided	1	-0.5	-0.5	3.376541	-0.55025	-1.44999	-1.30001	0.801586556406045	0.0026536	0.0072691	0.016683
Trial2	1	1	noBlindfold	counterclockwise	practice	Guided	1	-0.5	-0.5	3.396545	-0.55025	-1.45	-1.30001	0.801586556406045	-0.012241	0.019963	-0.0032472
Trial2	1	1	noBlindfold	counterclockwise	practice	Guided	1	-0.5	-0.5	3.41655	-0.55025	-1.45	-1.30001	0.801586556406045	-0.035693	0.028424	-0.018318
Trial2	1	1	noBlindfold	counterclockwise	practice	Guided	1	-0.5	-0.5	3.436539	-0.55025	-1.45	-1.30001	0.801586556406045	-0.0043139	0.036885	-0.016475
Trial2	1	1	noBlindfold	counterclockwise	practice	Guided	1	-0.5	-0.5	3.456543	-0.55025	-1.45	-1.30001	0.801586556406045	-0.01794	-0.0054368	-0.043615
Trial2	1	1	noBlindfold	counterclockwise	practice	Guided	1	-0.5	-0.5	3.476547	-0.55025	-1.45	-1.30001	0.801586556406045	-0.0074821	0.019949	0.00062286
Trial2	1	1	noBlindfold	counterclockwise	practice	Guided	1	-0.5	-0.5	3.496536	-0.55025	-1.44999	-1.30001	0.801586556406045	0.021998	0.011482	-0.022663
Trial2	1	1	noBlindfold	counterclockwise	practice	Guided	1	-0.5	-0.5	3.516541	-0.55025	-1.44999	-1.30001	0.801586556406045	0.014072	0.028403	-0.0094269
Trial2	1	1	noBlindfold	counterclockwise	practice	Guided	1	-0.5	-0.5	3.536545	-0.55025	-1.44999	-1.30001	0.801586556406045	-0.053122	0.058023	-0.012765
Trial2	1	1	noBlindfold	counterclockwise	practice	Guided	1	-0.5	-0.5	3.556549	-0.55026	-1.44999	-1.30001	0.801587184201364	0.01978	0.011462	0.0069983
Trial2	1	1	noBlindfold	counterclockwise	practice	Guided	1	-0.5	-0.5	3.576538	-0.55026	-1.44999	-1.30001	0.801587184201364	-0.0039884	0.01146	-0.01226
Trial2	1	1	noBlindfold	counterclockwise	practice	Guided	1	-0.5	-0.5	3.596542	-0.55026	-1.44999	-1.30001	0.801587184201364	0.013763	-0.00547	-0.013599
Trial2	1	1	noBlindfold	counterclockwise	practice	Guided	1	-0.5	-0.5	3.616547	-0.55026	-1.44999	-1.3	0.8015771903242	0.03405	-0.0097039	0.018565
Trial2	1	1	noBlindfold	counterclockwise	practice	Guided	1	-0.5	-0.5	3.636551	-0.55026	-1.45	-1.30001	0.801587184201364	-0.011902	-0.018168	0.00098283
Trial2	1	1	noBlindfold	counterclockwise	practice	Guided	1	-0.5	-0.5	3.65654	-0.55026	-1.45	-1.30001	0.801587184201364	0.0001462	-0.022405	-0.016769
Trial2	1	1	noBlindfold	counterclockwise	practice	Guided	1	-0.5	-0.5	3.676544	-0.55026	-1.45	-1.30001	0.801587184201364	0.0096578	0.032605	-0.0090607
Trial2	1	1	noBlindfold	counterclockwise	practice	Guided	1	-0.5	-0.5	3.696548	-0.55026	-1.44999	-1.30001	0.801587184201364	-0.016965	0.015675	-0.0070431
Trial2	1	1	noBlindfold	counterclockwise	practice	Guided	1	-0.5	-0.5	3.716537	-0.55027	-1.45	-1.30001	0.801587812121283	-0.035979	0.015673	-0.022449
Trial2	1	1	noBlindfold	counterclockwise	practice	Guided	1	-0.5	-0.5	3.736542	-0.55027	-1.44999	-1.30001	0.801587812121283	-0.0077701	-0.0012578	-0.0035198
Trial2	1	1	noBlindfold	counterclockwise	practice	Guided	1	-0.5	-0.5	3.756546	-0.55027	-1.44999	-1.30001	0.801587812121283	-0.012838	0.032589	-0.02378
Trial2	1	1	noBlindfold	counterclockwise	practice	Guided	1	-0.5	-0.5	3.77655	-0.55027	-1.44999	-1.30001	0.801587812121283	-0.0077668	0.019891	-0.0035084
Trial2	1	1	noBlindfold	counterclockwise	practice	Guided	1	-0.5	-0.5	3.796539	-0.55027	-1.44999	-1.30001	0.801587812121283	-0.031854	0.028352	-0.026957
Trial2	1	1	noBlindfold	counterclockwise	practice	Guided	1	-0.5	-0.5	3.816544	-0.55027	-1.44999	-1.30001	0.801587812121283	-0.01442	0.015653	-0.032484
Trial2	1	1	noBlindfold	counterclockwise	practice	Guided	1	-0.5	-0.5	3.836548	-0.55027	-1.44999	-1.30001	0.801587812121283	0.00079483	0.028346	-0.0083596
Trial2	1	1	noBlindfold	counterclockwise	practice	Guided	1	-0.5	-0.5	3.856537	-0.55027	-1.44999	-1.30001	0.801587812121283	-0.0090259	0.041034	-0.020245
Trial2	1	1	noBlindfold	counterclockwise	practice	Guided	1	-0.5	-0.5	3.876541	-0.55027	-1.44999	-1.30001	0.801587812121283	0.031861	-0.022448	-0.010699
Trial2	1	1	noBlindfold	counterclockwise	practice	Guided	1	-0.5	-0.5	3.896545	-0.55027	-1.44999	-1.30001	0.801587812121283	-0.022336	0.015636	-0.019232
Trial2	1	1	noBlindfold	counterclockwise	practice	Guided	1	-0.5	-0.5	3.91655	-0.55027	-1.44999	-1.30001	0.801587812121283	-0.0080715	0.032562	-0.0076717
Trial2	1	1	noBlindfold	counterclockwise	practice	Guided	1	-0.5	-0.5	3.936539	-0.55027	-1.44999	-1.30001	0.801587812121283	0.028378	-0.01399	-0.021239
Trial2	1	1	noBlindfold	counterclockwise	practice	Guided	1	-0.5	-0.5	3.956543	-0.55027	-1.44999	-1.3	0.801577818251948	0.013165	0.053715	-0.021906
Trial2	1	1	noBlindfold	counterclockwise	practice	Guided	1	-0.5	-0.5	3.976547	-0.55027	-1.45	-1.3	0.801577818251948	-0.042931	-0.005534	0.0033995
Trial2	1	1	noBlindfold	counterclockwise	practice	Guided	1	-0.5	-0.5	3.996536	-0.55028	-1.45	-1.30001	0.801588436427073	-0.010281	-0.018231	-0.036974
Trial2	1	1	noBlindfold	counterclockwise	practice	Guided	1	-0.5	-0.5	4.016541	-0.55028	-1.45	-1.30001	0.801588436427073	-0.0080618	0.032548	-0.0076552
Trial2	1	1	noBlindfold	counterclockwise	practice	Guided	1	-0.5	-0.5	4.036545	-0.55028	-1.45	-1.30001	0.801588436427073	0.012858	-0.030932	-0.026081
Trial2	1	1	noBlindfold	counterclockwise	practice	Guided	1	-0.5	-0.5	4.056549	-0.55028	-1.45	-1.30001	0.801588436427073	0.022691	0.019845	-0.0016183
Trial2	1	1	noBlindfold	counterclockwise	practice	Guided	1	-0.5	-0.5	4.076538	-0.55028	-1.45	-1.30001	0.801588436427073	-0.0026619	0.032537	0.0045887
Trial2	1	1	noBlindfold	counterclockwise	practice	Guided	1	-0.5	-0.5	4.096542	-0.55028	-1.45	-1.30001	0.801588436427073	0.005264	-0.0013161	-0.0086428
Trial2	1	1	noBlindfold	counterclockwise	practice	Guided	1	-0.5	-0.5	4.116547	-0.55028	-1.45	-1.30001	0.801588436427073	0.00050733	0.015609	-0.012492
Trial2	1	1	noBlindfold	counterclockwise	practice	Guided	1	-0.5	-0.5	4.136551	-0.55028	-1.45	-1.30001	0.801588436427073	-0.010903	0.032531	0.011471
Trial2	1	1	noBlindfold	counterclockwise	practice	Guided	1	-0.5	-0.5	4.15654	-0.55029	-1.44999	-1.30001	0.801589064595448	-0.034667	0.028293	-0.0056131
Trial2	1	1	noBlindfold	counterclockwise	practice	Guided	1	-0.5	-0.5	4.176544	-0.55029	-1.44999	-1.3	0.801579070741729	-0.018497	0.0028993	-0.027893
Trial2	1	1	noBlindfold	counterclockwise	practice	Guided	1	-0.5	-0.5	4.196548	-0.55029	-1.45	-1.30001	0.801589064595448	-0.008353	0.03252	0.0014259
Trial2	1	1	noBlindfold	counterclockwise	practice	Guided	1	-0.5	-0.5	4.216537	-0.55029	-1.44999	-1.30001	0.801589064595448	0.015417	0.024051	0.0074571
Trial2	1	1	noBlindfold	counterclockwise	practice	Guided	1	-0.5	-0.5	4.236542	-0.55029	-1.44999	-1.30001	0.801589064595448	0.018905	-0.014038	-0.0054412
Trial2	1	1	noBlindfold	counterclockwise	practice	Guided	1	-0.5	-0.5	4.256546	-0.55029	-1.45	-1.30001	0.801589064595448	-0.044483	0.024045	-0.018159
Trial2	1	1	noBlindfold	counterclockwise	practice	Guided	1	-0.5	-0.5	4.27655	-0.55029	-1.45	-1.30001	0.801589064595448	-0.008667	-0.018277	-0.029554
Trial2	1	1	noBlindfold	counterclockwise	practice	Guided	1	-0.5	-0.5	4.296539	-0.55029	-1.45	-1.30001	0.801589064595448	0.011935	0.0028816	0.020371
Trial2	1	1	noBlindfold	counterclockwise	practice	Guided	1	-0.5	-0.5	4.316544	-0.55029	-1.45	-1.30001	0.801589064595448	0.013524	0.02404	-0.017653
Trial2	1	1	noBlindfold	counterclockwise	practice	Guided	1	-0.5	-0.5	4.336548	-0.55029	-1.45	-1.30001	0.801589064595448	0.046174	0.04943	-0.058027
Trial2	1	1	noBlindfold	counterclockwise	practice	Guided	1	-0.5	-0.5	4.356537	-0.55029	-1.44999	-1.30001	0.801589064595448	0.00084955	-0.0013609	0.012344
Trial2	1	1	noBlindfold	counterclockwise	practice	Guided	1	-0.5	-0.5	4.376541	-0.5503	-1.44999	-1.30001	0.801589692888423	-0.007389	0.007098	0.00079091
Trial2	1	1	noBlindfold	counterclockwise	practice	Guided	1	-0.5	-0.5	4.396545	-0.5503	-1.44999	-1.30001	0.801589692888423	-0.0045366	0.028253	-0.020481
Trial2	1	1	noBlindfold	counterclockwise	practice	Guided	1	-0.5	-0.5	4.41655	-0.5503	-1.44999	-1.30001	0.801589692888423	0.0046572	0.019786	-0.01696
Trial2	1	1	noBlindfold	counterclockwise	practice	Guided	1	-0.5	-0.5	4.436539	-0.5503	-1.45	-1.30001	0.801589692888423	0.0075122	-0.0056038	-0.038231
Trial2	1	1	noBlindfold	counterclockwise	practice	Guided	1	-0.5	-0.5	4.456543	-0.5503	-1.45	-1.30001	0.801589692888423	-0.0086537	-0.014071	-0.015945
Trial2	1	1	noBlindfold	counterclockwise	practice	Guided	1	-0.5	-0.5	4.476547	-0.5503	-1.45	-1.30001	0.801589692888423	-0.011186	-0.0013787	0.0095255
Trial2	1	1	noBlindfold	counterclockwise	practice	Guided	1	-0.5	-0.5	4.496536	-0.5503	-1.45	-1.30001	0.801589692888423	-0.0032607	-0.014075	-0.0037068
Trial2	1	1	noBlindfold	counterclockwise	practice	Guided	1	-0.5	-0.5	4.516541	-0.5503	-1.45	-1.30001	0.801589692888423	0.0059308	0.0070819	-0.00018638
Trial2	1	1	noBlindfold	counterclockwise	practice	Guided	1	-0.5	-0.5	4.536545	-0.5503	-1.45	-1.30001	0.801589692888423	-0.018472	0.0028466	-0.020454
Trial2	1	1	noBlindfold	counterclockwise	practice	Guided	1	-0.5	-0.5	4.556549	-0.5503	-1.45	-1.30001	0.801589692888423	-0.040019	0.011306	-0.017762
Trial2	1	1	noBlindfold	counterclockwise	practice	Guided	1	-0.5	-0.5	4.576538	-0.5503	-1.45	-1.30001	0.801589692888423	-0.025437	0.028231	-0.0020125
Trial2	1	1	noBlindfold	counterclockwise	practice	Guided	1	-0.5	-0.5	4.596542	-0.55031	-1.45	-1.3	0.801580327467945	-0.018776	0.0028382	-0.031998
Trial2	1	1	noBlindfold	counterclockwise	practice	Guided	1	-0.5	-0.5	4.616547	-0.55031	-1.45	-1.30001	0.801590321305997	-0.043181	0.028226	-0.00066749
Trial2	1	1	noBlindfold	counterclockwise	practice	Guided	1	-0.5	-0.5	4.636551	-0.55031	-1.45	-1.3	0.801580327467945	-0.036525	-0.022557	0.028317
Trial2	1	1	noBlindfold	counterclockwise	practice	Guided	1	-0.5	-0.5	4.65654	-0.55031	-1.44999	-1.3	0.801580327467945	0.0056352	0.03668	-0.0043511
Trial2	1	1	noBlindfold	counterclockwise	practice	Guided	1	-0.5	-0.5	4.676544	-0.55031	-1.45	-1.3	0.801580327467945	-0.026375	0.015519	-0.014562
Trial2	1	1	noBlindfold	counterclockwise	practice	Guided	1	-0.5	-0.5	4.696548	-0.55031	-1.44999	-1.30001	0.801590321305997	-0.022251	-0.0056454	-0.019083
Trial2	1	1	noBlindfold	counterclockwise	practice	Guided	1	-0.5	-0.5	4.716537	-0.55031	-1.44999	-1.30001	0.801590321305997	0.020221	-0.0056497	0.011404
Trial2	1	1	noBlindfold	counterclockwise	practice	Guided	1	-0.5	-0.5	4.736542	-0.55031	-1.44999	-1.30001	0.801590321305997	-0.0044972	0.015506	-0.020418
Trial2	1	1	noBlindfold	counterclockwise	practice	Guided	1	-0.5	-0.5	4.756546	-0.55031	-1.44999	-1.30001	0.801590321305997	0.0040632	0.011269	-0.025271
Trial2	1	1	noBlindfold	counterclockwise	practice	Guided	1	-0.5	-0.5	4.77655	-0.55032	-1.44999	-1.30001	0.801590949848168	0.0097701	-0.0056627	-0.0088517
Trial2	1	1	noBlindfold	counterclockwise	practice	Guided	1	-0.5	-0.5	4.796539	-0.55032	-1.44999	-1.30001	0.801590949848168	-0.017804	0.015495	-0.023922
Trial2	1	1	noBlindfold	counterclockwise	practice	Guided	1	-0.5	-0.5	4.816544	-0.55032	-1.44999	-1.30001	0.801590949848168	-0.021607	-0.0099008	-0.010683
Trial2	1	1	noBlindfold	counterclockwise	practice	Guided	1	-0.5	-0.5	4.836548	-0.55032	-1.44999	-1.30001	0.801590949848168	0.030057	0.015487	-0.035648
Trial2	1	1	noBlindfold	counterclockwise	practice	Guided	1	-0.5	-0.5	4.856537	-0.55032	-1.44999	-1.30001	0.801590949848168	-0.030163	0.0027865	-0.005812
Trial2	1	1	noBlindfold	counterclockwise	practice	Guided	1	-0.5	-0.5	4.876541	-0.55032	-1.45	-1.30001	0.801590949848168	-0.017167	-0.0056776	-0.011005
Trial2	1	1	noBlindfold	counterclockwise	practice	Guided	1	-0.5	-0.5	4.896545	-0.55032	-1.45	-1.30001	0.801590949848168	-0.056786	0.023946	-0.003792
Trial2	1	1	noBlindfold	counterclockwise	practice	Guided	1	-0.5	-0.5	4.91655	-0.55032	-1.45	-1.30001	0.801590949848168	-0.011141	0.019712	-0.04936
Trial2	1	1	noBlindfold	counterclockwise	practice	Guided	1	-0.5	-0.5	4.936539	-0.55032	-1.45	-1.30001	0.801590949848168	-0.030159	-0.018377	-0.0057961
Trial2	1	1	noBlindfold	counterclockwise	practice	Guided	1	-0.5	-0.5	4.956543	-0.55032	-1.45	-1.30001	0.801590949848168	-0.0016292	0.015473	0.017325
Trial2	1	1	noBlindfold	counterclockwise	practice	Guided	1	-0.5	-0.5	4.976547	-0.55032	-1.45	-1.30001	0.801590949848168	-0.013355	0.015469	-0.019693
Trial2	1	1	noBlindfold	counterclockwise	practice	Guided	1	-0.5	-0.5	4.996536	-0.55032	-1.45	-1.30001	0.801590949848168	0.0005956	0.023931	-0.012321
Trial2	1	1	noBlindfold	counterclockwise	practice	Guided	1	-0.5	-0.5	5.016541	-0.55032	-1.45	-1.30001	0.801590949848168	-0.048847	0.019698	-0.017002
Trial2	1	1	noBlindfold	counterclockwise	practice	Guided	1	-0.5	-0.5	5.036545	-0.55033	-1.45	-1.30001	0.801591574772505	0.012008	-0.0099263	0.020518
Trial2	1	1	noBlindfold	counterclockwise	practice	Guided	1	-0.5	-0.5	5.056549	-0.55033	-1.44999	-1.30001	0.801591574772505	-0.018415	-0.0057037	-0.027719
Trial2	1	1	noBlindfold	counterclockwise	practice	Guided	1	-0.5	-0.5	5.076538	-0.55033	-1.44999	-1.3	0.801581580950082	-0.069125	0.019684	0.0098143
Trial2	1	1	noBlindfold	counterclockwise	practice	Guided	1	-0.5	-0.5	5.096542	-0.55033	-1.45	-1.3	0.801581580950082	0.00092557	-0.018403	-0.0081193
Trial2	1	1	noBlindfold	counterclockwise	practice	Guided	1	-0.5	-0.5	5.116547	-0.55033	-1.45	-1.30001	0.801591574772505	-0.023797	0.0069846	0.019026
Trial2	1	1	noBlindfold	counterclockwise	practice	Guided	1	-0.5	-0.5	5.136551	-0.55033	-1.44999	-1.30001	0.801591574772505	0.0034651	0.03237	-0.033576
Trial2	1	1	noBlindfold	counterclockwise	practice	Guided	1	-0.5	-0.5	5.15654	-0.55033	-1.44999	-1.30001	0.801591574772505	0.036431	0.023898	-0.010791
Trial2	1	1	noBlindfold	counterclockwise	practice	Guided	1	-0.5	-0.5	5.176544	-0.55033	-1.44999	-1.30001	0.801591574772505	0.0056891	0.036591	-0.0042506
Trial2	1	1	noBlindfold	counterclockwise	practice	Guided	1	-0.5	-0.5	5.196548	-0.55034	-1.44999	-1.30001	0.801592203563131	-0.013009	0.0027321	-0.015469
Trial2	1	1	noBlindfold	counterclockwise	practice	Guided	1	-0.5	-0.5	5.216537	-0.55034	-1.44999	-1.30001	0.801592203563131	0.010131	0.015425	-0.004579
Trial2	1	1	noBlindfold	counterclockwise	practice	Guided	1	-0.5	-0.5	5.236542	-0.55034	-1.44999	-1.30001	0.801592203563131	0.014252	-0.0099686	-0.0070846
Trial2	1	1	noBlindfold	counterclockwise	practice	Guided	1	-0.5	-0.5	5.256546	-0.55034	-1.44999	-1.30001	0.801592203563131	0.023444	-0.018438	-0.0055733
Trial2	1	1	noBlindfold	counterclockwise	practice	Guided	1	-0.5	-0.5	5.27655	-0.55034	-1.44999	-1.30001	0.801592203563131	-0.025681	0.019646	-0.0060661
Trial2	1	1	noBlindfold	counterclockwise	practice	Guided	1	-0.5	-0.5	5.296539	-0.55034	-1.45	-1.30001	0.801592203563131	0.010136	0.03234	-0.0045586
Trial2	1	1	noBlindfold	counterclockwise	practice	Guided	1	-0.5	-0.5	5.316544	-0.55034	-1.45	-1.30001	0.801592203563131	-0.01807	0.015413	0.00868
Trial2	1	1	noBlindfold	counterclockwise	practice	Guided	1	-0.5	-0.5	5.336548	-0.55034	-1.45	-1.30001	0.801592203563131	-0.027575	0.05773	-0.031182
Trial2	1	1	noBlindfold	counterclockwise	practice	Guided	1	-0.5	-0.5	5.356537	-0.55034	-1.45	-1.30001	0.801592203563131	1.5473E-06	0.02387	-0.01962
Trial2	1	1	noBlindfold	counterclockwise	practice	Guided	1	-0.5	-0.5	5.376541	-0.55034	-1.45	-1.30001	0.801592203563131	0.0088781	0.0069401	0.00098685
Trial2	1	1	noBlindfold	counterclockwise	practice	Guided	1	-0.5	-0.5	5.396545	-0.55034	-1.45	-1.30001	0.801592203563131	-0.026617	0.0069402	-0.018608
Trial2	1	1	noBlindfold	counterclockwise	practice	Guided	1	-0.5	-0.5	5.41655	-0.55035	-1.45	-1.30001	0.801592832478354	-0.021228	0.023867	-0.006713
Trial2	1	1	noBlindfold	counterclockwise	practice	Guided	1	-0.5	-0.5	5.436539	-0.55035	-1.45	-1.30001	0.801592832478354	0.010786	0.032324	0.0038405
Trial2	1	1	noBlindfold	counterclockwise	practice	Guided	1	-0.5	-0.5	5.456543	-0.55035	-1.45	-1.30001	0.801592832478354	-0.0031573	0.015391	-0.0035213
Trial2	1	1	noBlindfold	counterclockwise	practice	Guided	1	-0.5	-0.5	5.476547	-0.55035	-1.45	-1.30001	0.801592832478354	-0.022491	0.023854	-0.023117
Trial2	1	1	noBlindfold	counterclockwise	practice	Guided	1	-0.5	-0.5	5.496536	-0.55035	-1.45	-1.30001	0.801592832478354	1.3952E-05	0.015386	-0.0026845
Trial2	1	1	noBlindfold	counterclockwise	practice	Guided	1	-0.5	-0.5	5.516541	-0.55035	-1.45	-1.30001	0.801592832478354	-0.025023	0.023847	0.0023554
Trial2	1	1	noBlindfold	counterclockwise	practice	Guided	1	-0.5	-0.5	5.536545	-0.55035	-1.45	-1.30001	0.801592832478354	-0.048791	0.011149	-0.016904
Trial2	1	1	noBlindfold	counterclockwise	practice	Guided	1	-0.5	-0.5	5.556549	-0.55035	-1.45	-1.30001	0.801592832478354	0.019988	-0.022707	0.007381
Trial2	1	1	noBlindfold	counterclockwise	practice	Guided	1	-0.5	-0.5	5.576538	-0.55035	-1.44999	-1.30001	0.801592832478354	-0.022794	0.01114	-0.027284
Trial2	1	1	noBlindfold	counterclockwise	practice	Guided	1	-0.5	-0.5	5.596542	-0.55035	-1.44999	-1.30001	0.801592832478354	0.0047798	0.015368	-0.016729
Trial2	1	1	noBlindfold	counterclockwise	practice	Guided	1	-0.5	-0.5	5.616547	-0.55036	-1.44999	-1.30001	0.801593461518175	-0.0044087	0.02806	-0.020242
Trial2	1	1	noBlindfold	counterclockwise	practice	Guided	1	-0.5	-0.5	5.636551	-0.55036	-1.44999	-1.30001	0.801593461518175	0.0012994	0.002667	-0.015043
Trial2	1	1	noBlindfold	counterclockwise	practice	Guided	1	-0.5	-0.5	5.65654	-0.55036	-1.44999	-1.30001	0.801593461518175	0.0073232	-0.0015671	-0.022919
Trial2	1	1	noBlindfold	counterclockwise	practice	Guided	1	-0.5	-0.5	5.676544	-0.55036	-1.44999	-1.30001	0.801593461518175	0.016202	0.015351	-0.042844
Trial2	1	1	noBlindfold	counterclockwise	practice	Guided	1	-0.5	-0.5	5.696548	-0.55036	-1.44999	-1.30001	0.801593461518175	-0.0034462	0.011116	-0.024074
Trial2	1	1	noBlindfold	counterclockwise	practice	Guided	1	-0.5	-0.5	5.716537	-0.55036	-1.45	-1.30001	0.801593461518175	-0.022146	-0.031202	-0.018877
Trial2	1	1	noBlindfold	counterclockwise	practice	Guided	1	-0.5	-0.5	5.736542	-0.55036	-1.45	-1.30001	0.801593461518175	0.00638	-0.0015786	0.0042417
Trial2	1	1	noBlindfold	counterclockwise	practice	Guided	1	-0.5	-0.5	5.756546	-0.55036	-1.45	-1.30001	0.801593461518175	0.018744	0.015343	-0.0093236
Trial2	1	1	noBlindfold	counterclockwise	practice	Guided	1	-0.5	-0.5	5.77655	-0.55036	-1.45	-1.30001	0.801593461518175	0.013675	-0.0058194	-0.01736
Trial2	1	1	noBlindfold	counterclockwise	practice	Guided	1	-0.5	-0.5	5.796539	-0.55036	-1.44999	-1.30001	0.801593461518175	0.014311	0.015335	-0.0089791
Trial2	1	1	noBlindfold	counterclockwise	practice	Guided	1	-0.5	-0.5	5.816544	-0.55037	-1.44999	-1.30001	0.801594086937197	-0.021184	0.011099	-0.0062894
Trial2	1	1	noBlindfold	counterclockwise	practice	Guided	1	-0.5	-0.5	5.836548	-0.55037	-1.44999	-1.30001	0.801594086937197	-0.017697	0.0068653	-0.00026033
Trial2	1	1	noBlindfold	counterclockwise	practice	Guided	1	-0.5	-0.5	5.856537	-0.55037	-1.44999	-1.30001	0.801594086937197	-0.013572	0.019554	-0.023704
Trial2	1	1	noBlindfold	counterclockwise	practice	Guided	1	-0.5	-0.5	5.876541	-0.55037	-1.45	-1.30001	0.801594086937197	-0.019908	0.019554	0.010474
Trial2	1	1	noBlindfold	counterclockwise	practice	Guided	1	-0.5	-0.5	5.896545	-0.55037	-1.45	-1.30001	0.801594086937197	0.0016463	0.011088	0.00042337
Trial2	1	1	noBlindfold	counterclockwise	practice	Guided	1	-0.5	-0.5	5.91655	-0.55037	-1.45	-1.30001	0.801594086937197	0.017178	-0.027002	-0.030233
Trial2	1	1	noBlindfold	counterclockwise	practice	Guided	1	-0.5	-0.5	5.936539	-0.55037	-1.45	-1.30001	0.801594086937197	-0.011665	-0.0016129	0.0014366
Trial2	1	1	noBlindfold	counterclockwise	practice	Guided	1	-0.5	-0.5	5.956543	-0.55037	-1.45	-1.30001	0.801594086937197	-0.0072257	0.044934	0.0011043
Trial2	1	1	noBlindfold	counterclockwise	practice	Guided	1	-0.5	-0.5	5.976547	-0.55037	-1.44999	-1.30001	0.801594086937197	-0.025918	0.019536	-0.010111
Trial2	1	1	noBlindfold	counterclockwise	practice	Guided	1	-0.5	-0.5	5.996536	-0.55038	-1.45	-1.30001	0.801594716225469	-0.029403	-0.022783	-0.0034125
Trial2	1	1	noBlindfold	counterclockwise	practice	Guided	1	-0.5	-0.5	6.016541	-0.55038	-1.45	-1.3	0.801584722442212	-0.030035	0.049157	-0.0055829
Trial2	1	1	noBlindfold	counterclockwise	practice	Guided	1	-0.5	-0.5	6.036545	-0.55038	-1.45	-1.3	0.801584722442212	0.013704	0.023763	-0.017314
Trial2	1	1	noBlindfold	counterclockwise	practice	Guided	1	-0.5	-0.5	6.056549	-0.55038	-1.45	-1.30001	0.801594716225469	-0.0075281	-0.0016331	-0.0030656
Trial2	1	1	noBlindfold	counterclockwise	practice	Guided	1	-0.5	-0.5	6.076538	-0.55038	-1.45	-1.30001	0.801594716225469	0.013395	-0.0058664	-0.021492
Trial2	1	1	noBlindfold	counterclockwise	practice	Guided	1	-0.5	-0.5	6.096542	-0.55038	-1.45	-1.30001	0.801594716225469	0.026708	0.0025941	-0.022496
Trial2	1	1	noBlindfold	counterclockwise	practice	Guided	1	-0.5	-0.5	6.116547	-0.55038	-1.45	-1.30001	0.801594716225469	0.00040125	0.0025944	-0.016289
Trial2	1	1	noBlindfold	counterclockwise	practice	Guided	1	-0.5	-0.5	6.136551	-0.55038	-1.45	-1.30001	0.801594716225469	-0.013227	0.02375	-0.019466
Trial2	1	1	noBlindfold	counterclockwise	practice	Guided	1	-0.5	-0.5	6.15654	-0.55038	-1.45	-1.30001	0.801594716225469	0.022271	0.0068213	-0.022148
Trial2	1	1	noBlindfold	counterclockwise	practice	Guided	1	-0.5	-0.5	6.176544	-0.55038	-1.45	-1.3	0.801584722442212	-0.030339	0.015279	-0.0097365
Trial2	1	1	noBlindfold	counterclockwise	practice	Guided	1	-0.5	-0.5	6.196548	-0.55038	-1.45	-1.30001	0.801594716225469	-0.0011776	0.019508	-0.020799
Trial2	1	1	noBlindfold	counterclockwise	practice	Guided	1	-0.5	-0.5	6.216537	-0.55038	-1.44999	-1.30001	0.801594716225469	-0.023683	-0.01435	0.005006
Trial2	1	1	noBlindfold	counterclockwise	practice	Guided	1	-0.5	-0.5	6.236542	-0.55038	-1.44999	-1.30001	0.801594716225469	-0.024632	0.015267	0.006687
Trial2	1	1	noBlindfold	counterclockwise	practice	Guided	1	-0.5	-0.5	6.256546	-0.55038	-1.44999	-1.30001	0.801594716225469	0.014038	0.032189	-0.013078
Trial2	1	1	noBlindfold	counterclockwise	practice	Guided	1	-0.5	-0.5	6.27655	-0.55038	-1.44999	-1.30001	0.801594716225469	0.0096018	0.049114	-0.012738
Trial2	1	1	noBlindfold	counterclockwise	practice	Guided	1	-0.5	-0.5	6.296539	-0.55038	-1.44999	-1.30001	0.801594716225469	0.0042135	0.053341	-0.024964
Trial2	1	1	noBlindfold	counterclockwise	practice	Guided	1	-0.5	-0.5	6.316544	-0.55039	-1.44999	-1.30001	0.801595345638338	-0.012583	-0.010137	-0.011054
Trial2	1	1	noBlindfold	counterclockwise	practice	Guided	1	-0.5	-0.5	6.336548	-0.55039	-1.45	-1.30001	0.801595345638338	0.01848	0.032178	-0.0134
Trial2	1	1	noBlindfold	counterclockwise	practice	Guided	1	-0.5	-0.5	6.356537	-0.55038	-1.45	-1.30001	0.801594716225469	-0.037308	0.0067829	0.016098
Trial2	1	1	noBlindfold	counterclockwise	practice	Guided	1	-0.5	-0.5	6.376541	-0.55039	-1.45	-1.30001	0.801595345638338	-0.016068	-0.0059135	0.0018587
Trial2	1	1	noBlindfold	counterclockwise	practice	Guided	1	-0.5	-0.5	6.396545	-0.55039	-1.45	-1.30001	0.801595345638338	0.0013686	0.0067781	-0.0036687
Trial2	1	1	noBlindfold	counterclockwise	practice	Guided	1	-0.5	-0.5	6.41655	-0.55039	-1.45	-1.30001	0.801595345638338	-0.042368	0.01947	-0.019409
Trial2	1	1	noBlindfold	counterclockwise	practice	Guided	1	-0.5	-0.5	6.436539	-0.55039	-1.45	-1.30001	0.801595345638338	-0.03476	-0.010152	-0.0093493
Trial2	1	1	noBlindfold	counterclockwise	practice	Guided	1	-0.5	-0.5	6.456543	-0.55039	-1.45	-1.30001	0.801595345638338	-0.011936	-0.014392	-0.0026447
Trial2	1	1	noBlindfold	counterclockwise	practice	Guided	1	-0.5	-0.5	6.476547	-0.55039	-1.44999	-1.30001	0.801595345638338	0.0054988	-0.0017005	-0.0081735
Trial2	1	1	noBlindfold	counterclockwise	practice	Guided	1	-0.5	-0.5	6.496536	-0.5504	-1.44999	-1.30001	0.801595971428187	0.0048692	-0.027096	-0.016547
Trial2	1	1	noBlindfold	counterclockwise	practice	Guided	1	-0.5	-0.5	6.516541	-0.5504	-1.44999	-1.30001	0.801595971428187	0.0064559	0.01099	0.0043956
Trial2	1	1	noBlindfold	counterclockwise	practice	Guided	1	-0.5	-0.5	6.536545	-0.5504	-1.45	-1.30001	0.801595971428187	0.0089954	-0.022867	-0.037147
Trial2	1	1	noBlindfold	counterclockwise	practice	Guided	1	-0.5	-0.5	6.556549	-0.5504	-1.44999	-1.30001	0.801595971428187	-0.058513	0.010976	-0.024238
Trial2	1	1	noBlindfold	counterclockwise	practice	Guided	1	-0.5	-0.5	6.576538	-0.5504	-1.44999	-1.30001	0.801595971428187	-0.04076	0.0279	-0.029927
Trial2	1	1	noBlindfold	counterclockwise	practice	Guided	1	-0.5	-0.5	6.596542	-0.5504	-1.44999	-1.30001	0.801595971428187	-0.013819	-0.0059577	-0.027751
Trial2	1	1	noBlindfold	counterclockwise	practice	Guided	1	-0.5	-0.5	6.616547	-0.5504	-1.44999	-1.3	0.801585977660579	-0.0039933	0.04482	-0.015856
Trial2	1	1	noBlindfold	counterclockwise	practice	Guided	1	-0.5	-0.5	6.636551	-0.5504	-1.44999	-1.30001	0.801595971428187	0.024851	0.015193	0.011448
Trial2	1	1	noBlindfold	counterclockwise	practice	Guided	1	-0.5	-0.5	6.65654	-0.5504	-1.44999	-1.30001	0.801595971428187	-0.016345	-0.010206	-0.015844
Trial2	1	1	noBlindfold	counterclockwise	practice	Guided	1	-0.5	-0.5	6.676544	-0.5504	-1.44999	-1.30001	0.801595971428187	-0.034729	0.010952	-0.0093044
Trial2	1	1	noBlindfold	counterclockwise	practice	Guided	1	-0.5	-0.5	6.696548	-0.5504	-1.44999	-1.30001	0.801595971428187	-0.026171	0.015179	-0.01416
Trial2	1	1	noBlindfold	counterclockwise	practice	Guided	1	-0.5	-0.5	6.716537	-0.55041	-1.44999	-1.30001	0.801596604837862	0.019474	-0.0017521	-0.00076052
Trial2	1	1	noBlindfold	counterclockwise	practice	Guided	1	-0.5	-0.5	6.736542	-0.55041	-1.44999	-1.30001	0.801596604837862	0.013137	0.0067082	-0.025549
Trial2	1	1	noBlindfold	counterclockwise	practice	Guided	1	-0.5	-0.5	6.756546	-0.55041	-1.44999	-1.30001	0.801596604837862	0.010603	0.019396	-7.7936E-05
Trial2	1	1	noBlindfold	counterclockwise	practice	Guided	1	-0.5	-0.5	6.77655	-0.55041	-1.44999	-1.30001	0.801596604837862	-0.020771	0.049016	-0.0019118
Trial2	1	1	noBlindfold	counterclockwise	practice	Guided	1	-0.5	-0.5	6.796539	-0.55041	-1.44999	-1.30001	0.801596604837862	-0.020771	0.049016	-0.0019118
Trial2	1	1	noBlindfold	counterclockwise	practice	Guided	1	-0.5	-0.5	6.816544	-0.55041	-1.44999	-1.30001	0.801596604837862	0.010923	0.023621	0.0041184
Trial2	1	1	noBlindfold	counterclockwise	practice	Guided	1	-0.5	-0.5	6.836548	-0.55041	-1.44999	-1.30001	0.801596604837862	-0.020137	0.0024573	0.0064755
Trial2	1	1	noBlindfold	counterclockwise	practice	Guided	1	-0.5	-0.5	6.856537	-0.55041	-1.44999	-1.30001	0.801596604837862	-0.016328	0.015149	-0.017308
Trial2	1	1	noBlindfold	counterclockwise	practice	Guided	1	-0.5	-0.5	6.876541	-0.55041	-1.44999	-1.30001	0.801596604837862	0.018858	0.0066781	-0.0091011
Trial2	1	1	noBlindfold	counterclockwise	practice	Guided	1	-0.5	-0.5	6.896545	-0.55041	-1.44999	-1.30001	0.801596604837862	0.01886	-0.018716	-0.0090958
Trial2	1	1	noBlindfold	counterclockwise	practice	Guided	1	-0.5	-0.5	6.91655	-0.55042	-1.44999	-1.30001	0.801597230875419	0.028054	0.023601	-0.0055767
Trial2	1	1	noBlindfold	counterclockwise	practice	Guided	1	-0.5	-0.5	6.936539	-0.55042	-1.45	-1.30001	0.801597230875419	-0.0077615	0.023599	-0.0070746
Trial2	1	1	noBlindfold	counterclockwise	practice	Guided	1	-0.5	-0.5	6.956543	-0.55042	-1.45	-1.30001	0.801597230875419	0.041685	0.015134	-0.0023888
Trial2	1	1	noBlindfold	counterclockwise	practice	Guided	1	-0.5	-0.5	6.976547	-0.55042	-1.45	-1.30001	0.801597230875419	-0.041988	-0.014493	-0.046596
Trial2	1	1	noBlindfold	counterclockwise	practice	Guided	1	-0.5	-0.5	6.996536	-0.55042	-1.45	-1.30001	0.801597230875419	0.013797	0.023591	-0.017118
Trial2	1	1	noBlindfold	counterclockwise	practice	Guided	1	-0.5	-0.5	7.016541	-0.55042	-1.45	-1.30001	0.801597230875419	0.0093598	0.02359	-0.016777
Trial2	1	1	noBlindfold	counterclockwise	practice	Guided	1	-0.5	-0.5	7.036545	-0.55042	-1.45	-1.30001	0.801597230875419	-0.026137	0.036285	-0.0032034
Trial2	1	1	noBlindfold	counterclockwise	practice	Guided	1	-0.5	-0.5	7.056549	-0.55042	-1.45	-1.30001	0.801597230875419	-0.020428	0.036281	0.0023314
Trial2	1	1	noBlindfold	counterclockwise	practice	Guided	1	-0.5	-0.5	7.076538	-0.55042	-1.45	-1.30001	0.801597230875419	0.012221	-0.010274	-0.038038
Trial2	1	1	noBlindfold	counterclockwise	practice	Guided	1	-0.5	-0.5	7.096542	-0.55042	-1.45	-1.30001	0.801597230875419	0.0033468	-0.027204	0.021605
Trial2	1	1	noBlindfold	counterclockwise	practice	Guided	1	-0.5	-0.5	7.116547	-0.55042	-1.45	-1.30001	0.801597230875419	-0.014082	0.027808	-0.031827
Trial2	1	1	noBlindfold	counterclockwise	practice	Guided	1	-0.5	-0.5	7.136551	-0.55043	-1.45	-1.30001	0.801597860785928	-0.039117	0.0066458	-0.0088691
Trial2	1	1	noBlindfold	counterclockwise	practice	Guided	1	-0.5	-0.5	7.15654	-0.55043	-1.45	-1.30001	0.801597860785928	-0.0077362	0.015104	-0.0070246
Trial2	1	1	noBlindfold	counterclockwise	practice	Guided	1	-0.5	-0.5	7.176544	-0.55043	-1.44999	-1.30001	0.801597860785928	-0.035945	0.044722	-0.025947
Trial2	1	1	noBlindfold	counterclockwise	practice	Guided	1	-0.5	-0.5	7.196548	-0.55043	-1.44999	-1.30001	0.801597860785928	-0.010905	0.0066316	0.011079
Trial2	1	1	noBlindfold	counterclockwise	practice	Guided	1	-0.5	-0.5	7.216537	-0.55043	-1.44999	-1.30001	0.801597860785928	0.00082434	-0.022995	-0.011871
Trial2	1	1	noBlindfold	counterclockwise	practice	Guided	1	-0.5	-0.5	7.236542	-0.55043	-1.44999	-1.30001	0.801597860785928	-0.025163	0.002394	-0.0014794
Trial2	1	1	noBlindfold	counterclockwise	practice	Guided	1	-0.5	-0.5	7.256546	-0.55043	-1.44999	-1.30001	0.801597860785928	-0.02801	0.023549	-0.039168
Trial2	1	1	noBlindfold	counterclockwise	practice	Guided	1	-0.5	-0.5	7.27655	-0.55044	-1.44999	-1.30001	0.801598490821032	-0.020714	0.0023844	-0.0018074
Trial2	1	1	noBlindfold	counterclockwise	practice	Guided	1	-0.5	-0.5	7.296539	-0.55044	-1.44999	-1.30001	0.801598490821032	-0.014373	-0.0060818	-0.035979
Trial2	1	1	noBlindfold	counterclockwise	practice	Guided	1	-0.5	-0.5	7.316544	-0.55044	-1.44999	-1.30001	0.801598490821032	0.00020981	0.0023776	-0.02023
Trial2	1	1	noBlindfold	counterclockwise	practice	Guided	1	-0.5	-0.5	7.336548	-0.55044	-1.45	-1.3	0.801588497084834	0.035391	-0.0060869	-0.027101
Trial2	1	1	noBlindfold	counterclockwise	practice	Guided	1	-0.5	-0.5	7.356537	-0.55044	-1.44999	-1.3	0.801588497084834	-0.0070803	0.010834	0.001388
Trial2	1	1	noBlindfold	counterclockwise	practice	Guided	1	-0.5	-0.5	7.376541	-0.55044	-1.45	-1.3	0.801588497084834	-0.0061279	0.015066	0.013953
Trial2	1	1	noBlindfold	counterclockwise	practice	Guided	1	-0.5	-0.5	7.396545	-0.55044	-1.45	-1.3	0.801588497084834	-0.0092949	0.036221	-0.027924
Trial2	1	1	noBlindfold	counterclockwise	practice	Guided	1	-0.5	-0.5	7.41655	-0.55044	-1.45	-1.3	0.801588497084834	-0.021022	0.04045	-0.005974
Trial2	1	1	noBlindfold	counterclockwise	practice	Guided	1	-0.5	-0.5	7.436539	-0.55044	-1.44999	-1.3	0.801588497084834	0.018281	0.0023594	-0.02608
Trial2	1	1	noBlindfold	counterclockwise	practice	Guided	1	-0.5	-0.5	7.456543	-0.55044	-1.45	-1.3	0.801588497084834	-0.012777	0.044673	-0.015013
Trial2	1	1	noBlindfold	counterclockwise	practice	Guided	1	-0.5	-0.5	7.476547	-0.55044	-1.44999	-1.3	0.801588497084834	-0.02577	0.0065821	-0.0098154
Trial2	1	1	noBlindfold	counterclockwise	practice	Guided	1	-0.5	-0.5	7.496536	-0.55044	-1.44999	-1.30001	0.801598490821032	0.014802	0.044665	-0.0044581
Trial2	1	1	noBlindfold	counterclockwise	practice	Guided	1	-0.5	-0.5	7.516541	-0.55044	-1.44999	-1.30001	0.801598490821032	-0.019426	0.015036	0.014984
Trial2	1	1	noBlindfold	counterclockwise	practice	Guided	1	-0.5	-0.5	7.536545	-0.55045	-1.44999	-1.30001	0.80159912098073	-0.049533	0.036192	-0.029067
Trial2	1	1	noBlindfold	counterclockwise	practice	Guided	1	-0.5	-0.5	7.556549	-0.55045	-1.44999	-1.30001	0.80159912098073	0.010377	0.044651	-0.0041088
Trial2	1	1	noBlindfold	counterclockwise	practice	Guided	1	-0.5	-0.5	7.576538	-0.55045	-1.44999	-1.30001	0.80159912098073	-0.013076	0.0023307	-0.01918
Trial2	1	1	noBlindfold	counterclockwise	practice	Guided	1	-0.5	-0.5	7.596542	-0.55045	-1.44999	-1.30001	0.80159912098073	0.030028	-0.0019034	0.019683
Trial2	1	1	noBlindfold	counterclockwise	practice	Guided	1	-0.5	-0.5	7.616547	-0.55045	-1.44999	-1.30001	0.80159912098073	0.023373	0.01502	-0.0092952
Trial2	1	1	noBlindfold	counterclockwise	practice	Guided	1	-0.5	-0.5	7.636551	-0.55045	-1.44999	-1.30001	0.80159912098073	0.005624	0.0023226	-0.0079491
Trial2	1	1	noBlindfold	counterclockwise	practice	Guided	1	-0.5	-0.5	7.65654	-0.55045	-1.45	-1.30001	0.80159912098073	-0.0083197	0.0023199	-0.015313
Trial2	1	1	noBlindfold	counterclockwise	practice	Guided	1	-0.5	-0.5	7.676544	-0.55045	-1.45	-1.30001	0.80159912098073	0.011966	-0.0061461	-0.042114
Trial2	1	1	noBlindfold	counterclockwise	practice	Guided	1	-0.5	-0.5	7.696548	-0.55045	-1.45	-1.30001	0.80159912098073	-0.029869	0.01501	-0.005249
Trial2	1	1	noBlindfold	counterclockwise	practice	Guided	1	-0.5	-0.5	7.716537	-0.55045	-1.45	-1.30001	0.80159912098073	-0.055857	-0.014614	-0.053824
Trial2	1	1	noBlindfold	counterclockwise	practice	Guided	1	-0.5	-0.5	7.736542	-0.55045	-1.45	-1.30001	0.80159912098073	0.0059482	0.015006	-0.0037417
Trial2	1	1	noBlindfold	counterclockwise	practice	Guided	1	-0.5	-0.5	7.756546	-0.55045	-1.45	-1.3	0.801589127252389	0.0069	0.0023053	0.0088293
Trial2	1	1	noBlindfold	counterclockwise	practice	Guided	1	-0.5	-0.5	7.77655	-0.55045	-1.45	-1.3	0.801589127252389	-0.011798	-0.001931	-0.0023916
Trial2	1	1	noBlindfold	counterclockwise	practice	Guided	1	-0.5	-0.5	7.796539	-0.55045	-1.45	-1.3	0.801589127252389	-0.0035583	-0.0061651	-0.011437
Trial2	1	1	noBlindfold	counterclockwise	practice	Guided	1	-0.5	-0.5	7.816544	-0.55045	-1.45	-1.3	0.801589127252389	-0.0010211	0.044613	0.02207
Trial2	1	1	noBlindfold	counterclockwise	practice	Guided	1	-0.5	-0.5	7.836548	-0.55045	-1.44999	-1.30001	0.80159912098073	-0.021305	0.002291	-0.010089
Trial2	1	1	noBlindfold	counterclockwise	practice	Guided	1	-0.5	-0.5	7.856537	-0.55046	-1.44999	-1.30001	0.801599747512961	-0.0073573	0.014976	-0.0027118
Trial2	1	1	noBlindfold	counterclockwise	practice	Guided	1	-0.5	-0.5	7.876541	-0.55046	-1.44999	-1.30001	0.801599747512961	0.027193	-0.010418	-0.017959
Trial2	1	1	noBlindfold	counterclockwise	practice	Guided	1	-0.5	-0.5	7.896545	-0.55046	-1.44999	-1.30001	0.801599747512961	-0.040316	-0.0019563	-0.025485
Trial2	1	1	noBlindfold	counterclockwise	practice	Guided	1	-0.5	-0.5	7.91655	-0.55046	-1.44999	-1.30001	0.801599747512961	-0.022565	0.010734	-0.018448
Trial2	1	1	noBlindfold	counterclockwise	practice	Guided	1	-0.5	-0.5	7.936539	-0.55046	-1.44999	-1.30001	0.801599747512961	0.0018436	0.0065006	0.00081748
Trial2	1	1	noBlindfold	counterclockwise	practice	Guided	1	-0.5	-0.5	7.956543	-0.55046	-1.44999	-1.30001	0.801599747512961	-0.026358	0.014958	-0.018103
Trial2	1	1	noBlindfold	counterclockwise	practice	Guided	1	-0.5	-0.5	7.976547	-0.55046	-1.44999	-1.30001	0.801599747512961	-0.011146	0.048807	0.0060226
Trial2	1	1	noBlindfold	counterclockwise	practice	Guided	1	-0.5	-0.5	7.996536	-0.55046	-1.44999	-1.30001	0.801599747512961	-0.018116	0.0022532	-0.014579
Trial2	1	1	noBlindfold	counterclockwise	practice	Guided	1	-0.5	-0.5	8.016541	-0.55046	-1.44999	-1.30001	0.801599747512961	-0.011143	0.057265	0.0060292
Trial2	1	1	noBlindfold	counterclockwise	practice	Guided	1	-0.5	-0.5	8.036545	-0.55046	-1.44999	-1.30001	0.801599747512961	0.021501	-0.010447	-0.034346
Trial2	1	1	noBlindfold	counterclockwise	practice	Guided	1	-0.5	-0.5	8.056549	-0.55046	-1.44999	-1.30001	0.801599747512961	-5.0193E-05	0.027636	-0.024287
Trial2	1	1	noBlindfold	counterclockwise	practice	Guided	1	-0.5	-0.5	8.076538	-0.55047	-1.44999	-1.30001	0.801600377921106	0.0097829	0.019166	-0.012385
Trial2	1	1	noBlindfold	counterclockwise	practice	Guided	1	-0.5	-0.5	8.096542	-0.55047	-1.44999	-1.30001	0.801600377921106	0.0091506	-0.018926	-0.020759
Trial2	1	1	noBlindfold	counterclockwise	practice	Guided	1	-0.5	-0.5	8.116547	-0.55047	-1.44999	-1.30001	0.801600377921106	-0.017475	0.0022341	-0.018742
Trial2	1	1	noBlindfold	counterclockwise	practice	Guided	1	-0.5	-0.5	8.136551	-0.55047	-1.44999	-1.30001	0.801600377921106	-0.007333	0.019157	-0.0026587
Trial2	1	1	noBlindfold	counterclockwise	practice	Guided	1	-0.5	-0.5	8.15654	-0.55047	-1.45	-1.30001	0.801600377921106	-0.018107	0.019152	-0.02711
Trial2	1	1	noBlindfold	counterclockwise	practice	Guided	1	-0.5	-0.5	8.176544	-0.55047	-1.45	-1.30001	0.801600377921106	0.0015433	-0.0062402	-0.0033211
Trial2	1	1	noBlindfold	counterclockwise	practice	Guided	1	-0.5	-0.5	8.196548	-0.55047	-1.45	-1.30001	0.801600377921106	-0.035855	0.010685	-0.02576
Trial2	1	1	noBlindfold	counterclockwise	practice	Guided	1	-0.5	-0.5	8.216537	-0.55047	-1.44999	-1.30001	0.801600377921106	0.009471	-0.014711	-0.016549
Trial2	1	1	noBlindfold	counterclockwise	practice	Guided	1	-0.5	-0.5	8.236542	-0.55047	-1.44999	-1.30001	0.801600377921106	-0.023488	0.019141	-0.039324
Trial2	1	1	noBlindfold	counterclockwise	practice	Guided	1	-0.5	-0.5	8.256546	-0.55047	-1.45	-1.30001	0.801600377921106	0.015182	0.014906	0.012776
Trial2	1	1	noBlindfold	counterclockwise	practice	Guided	1	-0.5	-0.5	8.27655	-0.55047	-1.45	-1.30001	0.801600377921106	-0.0038337	0.01067	-0.015194
Trial2	1	1	noBlindfold	counterclockwise	practice	Guided	1	-0.5	-0.5	8.296539	-0.55047	-1.45	-1.30001	0.801600377921106	0.018989	0.010667	-0.0091635
Trial2	1	1	noBlindfold	counterclockwise	practice	Guided	1	-0.5	-0.5	8.316544	-0.55047	-1.44999	-1.30001	0.801600377921106	-0.0088992	-0.0062631	-0.023561
Trial2	1	1	noBlindfold	counterclockwise	practice	Guided	1	-0.5	-0.5	8.336548	-0.55048	-1.45	-1.30001	0.801601008453844	0.0088525	0.031821	-0.0249
Trial2	1	1	noBlindfold	counterclockwise	practice	Guided	1	-0.5	-0.5	8.356537	-0.55047	-1.44999	-1.30001	0.801600377921106	0.013923	0.023353	-0.016858
Trial2	1	1	noBlindfold	counterclockwise	practice	Guided	1	-0.5	-0.5	8.376541	-0.55048	-1.45	-1.30001	0.801601008453844	-0.00033667	0.0021922	-0.028406
Trial2	1	1	noBlindfold	counterclockwise	practice	Guided	1	-0.5	-0.5	8.396545	-0.55048	-1.45	-1.30001	0.801601008453844	0.0056875	0.019117	-0.0078
Trial2	1	1	noBlindfold	counterclockwise	practice	Guided	1	-0.5	-0.5	8.41655	-0.55048	-1.45	-1.30001	0.801601008453844	0.020901	-0.0020448	-0.042643
Trial2	1	1	noBlindfold	counterclockwise	practice	Guided	1	-0.5	-0.5	8.436539	-0.55048	-1.45	-1.30001	0.801601008453844	-0.015232	-0.006277	0.010639
Trial2	1	1	noBlindfold	counterclockwise	practice	Guided	1	-0.5	-0.5	8.456543	-0.55048	-1.45	-1.30001	0.801601008453844	0.0037884	0.027575	0.0071237
Trial2	1	1	noBlindfold	counterclockwise	practice	Guided	1	-0.5	-0.5	8.476547	-0.55048	-1.45	-1.30001	0.801601008453844	-0.010785	-0.048604	0.010309
Trial2	1	1	noBlindfold	counterclockwise	practice	Guided	1	-0.5	-0.5	8.496536	-0.55048	-1.45	-1.30001	0.801601008453844	-0.014905	-0.0020543	0.014837
Trial2	1	1	noBlindfold	counterclockwise	practice	Guided	1	-0.5	-0.5	8.516541	-0.55048	-1.45	-1.30001	0.801601008453844	0.0091831	0.010639	-0.020678
Trial2	1	1	noBlindfold	counterclockwise	practice	Guided	1	-0.5	-0.5	8.536545	-0.55048	-1.45	-1.30001	0.801601008453844	-0.017756	0.023331	-0.022848
Trial2	1	1	noBlindfold	counterclockwise	practice	Guided	1	-0.5	-0.5	8.556549	-0.55048	-1.45	-1.30001	0.801601008453844	-0.025679	0.010631	-0.009272
Trial2	1	1	noBlindfold	counterclockwise	practice	Guided	1	-0.5	-0.5	8.576538	-0.55049	-1.45	-1.30001	0.801601635356895	0.011725	0.010629	0.012843
Trial2	1	1	noBlindfold	counterclockwise	practice	Guided	1	-0.5	-0.5	8.596542	-0.55049	-1.44999	-1.30001	0.801601635356895	0.024405	0.019086	0.003464
Trial2	1	1	noBlindfold	counterclockwise	practice	Guided	1	-0.5	-0.5	8.616547	-0.55049	-1.44999	-1.30001	0.801601635356895	0.024089	0.0021556	-0.0007217
Trial2	1	1	noBlindfold	counterclockwise	practice	Guided	1	-0.5	-0.5	8.636551	-0.55049	-1.44999	-1.30001	0.801601635356895	-0.051979	-0.0063118	-0.0033871
Trial2	1	1	noBlindfold	counterclockwise	practice	Guided	1	-0.5	-0.5	8.65654	-0.55049	-1.44999	-1.30001	0.801601635356895	0.011729	0.036004	0.0031367
Trial2	1	1	noBlindfold	counterclockwise	practice	Guided	1	-0.5	-0.5	8.676544	-0.55049	-1.44999	-1.30001	0.801601635356895	0.013954	0.014838	-0.016789
Trial2	1	1	noBlindfold	counterclockwise	practice	Guided	1	-0.5	-0.5	8.696548	-0.55049	-1.44999	-1.30001	0.801601635356895	-0.012984	-0.0020916	-0.018958
Trial2	1	1	noBlindfold	counterclockwise	practice	Guided	1	-0.5	-0.5	8.716537	-0.55049	-1.44999	-1.30001	0.801601635356895	0.0019116	0.0063688	0.00097585
Trial2	1	1	noBlindfold	counterclockwise	practice	Guided	1	-0.5	-0.5	8.736542	-0.55049	-1.44999	-1.30001	0.801601635356895	-0.056722	0.0063671	-0.01694
Trial2	1	1	noBlindfold	counterclockwise	practice	Guided	1	-0.5	-0.5	8.756546	-0.55049	-1.45	-1.30001	0.801601635356895	-0.0037885	0.0021344	-0.015432
Trial2	1	1	noBlindfold	counterclockwise	practice	Guided	1	-0.5	-0.5	8.77655	-0.55049	-1.45	-1.30001	0.801601635356895	-0.008542	-0.0063325	-0.01928
Trial2	1	1	noBlindfold	counterclockwise	practice	Guided	1	-0.5	-0.5	8.796539	-0.55049	-1.45	-1.30001	0.801601635356895	0.0054064	0.019054	0.010038
Trial2	1	1	noBlindfold	counterclockwise	practice	Guided	1	-0.5	-0.5	8.816544	-0.5505	-1.44999	-1.3	0.801592276204018	2.1631E-05	0.01905	-0.024133
Trial2	1	1	noBlindfold	counterclockwise	practice	Guided	1	-0.5	-0.5	8.836548	-0.5505	-1.44999	-1.3	0.801592276204018	-0.012654	-0.01904	-0.014749
Trial2	1	1	noBlindfold	counterclockwise	practice	Guided	1	-0.5	-0.5	8.856537	-0.5505	-1.45	-1.30001	0.801602269893101	-0.0028274	-0.002114	-0.0028543
Trial2	1	1	noBlindfold	counterclockwise	practice	Guided	1	-0.5	-0.5	8.876541	-0.5505	-1.45	-1.30001	0.801602269893101	0.00034368	-0.0021163	-0.019934
Trial2	1	1	noBlindfold	counterclockwise	practice	Guided	1	-0.5	-0.5	8.896545	-0.5505	-1.45	-1.30001	0.801602269893101	0.018728	0.044431	-0.012899
Trial2	1	1	noBlindfold	counterclockwise	practice	Guided	1	-0.5	-0.5	8.91655	-0.5505	-1.45	-1.30001	0.801602269893101	0.017462	0.019039	-0.029648
Trial2	1	1	noBlindfold	counterclockwise	practice	Guided	1	-0.5	-0.5	8.936539	-0.5505	-1.45	-1.3	0.801592276204018	0.0085895	0.044428	0.029994
Trial2	1	1	noBlindfold	counterclockwise	practice	Guided	1	-0.5	-0.5	8.956543	-0.55053	-1.45	-1.3	0.801594165563655	-0.066191	-0.010591	-0.0149
Trial2	1	1	noBlindfold	counterclockwise	practice	Guided	1	-0.5	-0.5	8.976547	-0.55057	-1.44999	-1.3	0.801596687700646	-0.240478	0.061344	-0.018556
Trial2	1	1	noBlindfold	counterclockwise	practice	Guided	1	-0.5	-0.5	8.996536	-0.55077	-1.44997	-1.29999	0.801599338497551	-0.298091	0.145952	0.044771
Trial2	1	1	noBlindfold	counterclockwise	practice	Guided	1	-0.5	-0.5	9.016541	-0.55119	-1.44993	-1.30001	0.801646033822705	-0.212119	0.179756	0.00037131
Trial2	1	1	noBlindfold	counterclockwise	practice	Guided	1	-0.5	-0.5	9.036545	-0.55171	-1.4499	-1.30005	0.801719377301616	-0.177852	0.387041	-0.122725
Trial2	1	1	noBlindfold	counterclockwise	practice	Guided	1	-0.5	-0.5	9.056549	-0.5523	-1.4498	-1.3001	0.801807487977148	-0.269091	0.712859	-0.164022
Trial2	1	1	noBlindfold	counterclockwise	practice	Guided	1	-0.5	-0.5	9.076538	-0.55366	-1.44962	-1.30005	0.801847509084114	-0.572247	0.657846	-0.101172
Trial2	1	1	noBlindfold	counterclockwise	practice	Guided	1	-0.5	-0.5	9.096542	-0.55474	-1.44967	-1.29992	0.801790751613701	-0.759414	0.530888	0.194051
Trial2	1	1	noBlindfold	counterclockwise	practice	Guided	1	-0.5	-0.5	9.116547	-0.55629	-1.44973	-1.29992	0.801898069925417	-0.770856	0.480061	0.102392
Trial2	1	1	noBlindfold	counterclockwise	practice	Guided	1	-0.5	-0.5	9.136551	-0.55847	-1.44978	-1.30002	0.802153913198634	-0.888759	0.238747	0.077954
Trial2	1	1	noBlindfold	counterclockwise	practice	Guided	1	-0.5	-0.5	9.15654	-0.56459	-1.44999	-1.30007	0.802673000589478	-0.714483	-0.104054	-0.116139
Trial2	1	1	noBlindfold	counterclockwise	practice	Guided	1	-0.5	-0.5	9.176544	-0.56867	-1.45007	-1.30008	0.803021468349117	-0.447043	-0.290217	-0.13683
Trial2	1	1	noBlindfold	counterclockwise	practice	Guided	1	-0.5	-0.5	9.196548	-0.57288	-1.45015	-1.30009	0.803402406430138	-0.339566	-0.522874	-0.155036
Trial2	1	1	noBlindfold	counterclockwise	practice	Guided	1	-0.5	-0.5	9.216537	-0.57743	-1.45025	-1.3001	0.803837898257012	-0.290992	-0.645596	-0.211325
Trial2	1	1	noBlindfold	counterclockwise	practice	Guided	1	-0.5	-0.5	9.236542	-0.58155	-1.45033	-1.3001	0.804245213285307	-0.330968	-0.776782	-0.190809
Trial2	1	1	noBlindfold	counterclockwise	practice	Guided	1	-0.5	-0.5	9.256546	-0.58591	-1.45038	-1.30006	0.804659300328845	-0.33857	-0.852954	-0.116901
Trial2	1	1	noBlindfold	counterclockwise	practice	Guided	1	-0.5	-0.5	9.27655	-0.59442	-1.45041	-1.30002	0.805572645037113	-0.338855	-0.852954	-0.029599
Trial2	1	1	noBlindfold	counterclockwise	practice	Guided	1	-0.5	-0.5	9.296539	-0.59884	-1.45044	-1.29998	0.806062792780526	-0.416148	-1.051849	0.061259
Trial2	1	1	noBlindfold	counterclockwise	practice	Guided	1	-0.5	-0.5	9.316544	-0.60314	-1.4505	-1.29997	0.806591537915846	-0.336536	-1.081471	0.05069
Trial2	1	1	noBlindfold	counterclockwise	practice	Guided	1	-0.5	-0.5	9.336548	-0.60738	-1.45054	-1.29998	0.80715447842416	-0.316341	-1.161875	0.023913
Trial2	1	1	noBlindfold	counterclockwise	practice	Guided	1	-0.5	-0.5	9.356537	-0.61154	-1.45058	-1.30006	0.807797767782248	-0.221153	-1.250743	-0.013402
Trial2	1	1	noBlindfold	counterclockwise	practice	Guided	1	-0.5	-0.5	9.376541	-0.61946	-1.45064	-1.3001	0.808968879914004	-0.124298	-1.293061	-0.235584
Trial2	1	1	noBlindfold	counterclockwise	practice	Guided	1	-0.5	-0.5	9.396545	-0.62304	-1.45065	-1.30012	0.809525197577049	-0.021342	-1.343843	-0.236569
Trial2	1	1	noBlindfold	counterclockwise	practice	Guided	1	-0.5	-0.5	9.41655	-0.62613	-1.45066	-1.30013	0.810010382933429	0.04146	-1.343843	-0.284058
Trial2	1	1	noBlindfold	counterclockwise	practice	Guided	1	-0.5	-0.5	9.436539	-0.62875	-1.45069	-1.30015	0.810442256217664	0.14954	-1.462333	-0.272263
Trial2	1	1	noBlindfold	counterclockwise	practice	Guided	1	-0.5	-0.5	9.456543	-0.63085	-1.45072	-1.30013	0.810758745690289	0.057584	-1.45387	-0.334556
Trial2	1	1	noBlindfold	counterclockwise	practice	Guided	1	-0.5	-0.5	9.476547	-0.63377	-1.45073	-1.30011	0.811215498374402	-0.087925	-1.47926	-0.172957
Trial2	1	1	noBlindfold	counterclockwise	practice	Guided	1	-0.5	-0.5	9.496536	-0.63473	-1.45073	-1.3001	0.811364362135913	-0.129638	-1.470797	-0.192968
Trial2	1	1	noBlindfold	counterclockwise	practice	Guided	1	-0.5	-0.5	9.516541	-0.6353999	-1.45072	-1.30008	0.811456133318448	-0.162889	-1.403088	-0.155175
Trial2	1	1	noBlindfold	counterclockwise	practice	Guided	1	-0.5	-0.5	9.536545	-0.63586	-1.45071	-1.30006	0.811513393677692	-0.234548	-1.339611	-0.116235
Trial2	1	1	noBlindfold	counterclockwise	practice	Guided	1	-0.5	-0.5	9.556549	-0.63618	-1.45069	-1.3	0.811507801344927	-0.273007	-1.377697	0.0052033
Trial2	1	1	noBlindfold	counterclockwise	practice	Guided	1	-0.5	-0.5	9.576538	-0.63647	-1.45073	-1.29999	0.811546652009431	-0.154042	-1.580824	0.138129
Trial2	1	1	noBlindfold	counterclockwise	practice	Guided	1	-0.5	-0.5	9.596542	-0.63648	-1.45076	-1.29999	0.811548325933406	-0.103405	-1.61891	0.154749
Trial2	1	1	noBlindfold	counterclockwise	practice	Guided	1	-0.5	-0.5	9.616547	-0.63648	-1.45078	-1.29998	0.811538454972141	-0.043877	-1.648532	0.119996
Trial2	1	1	noBlindfold	counterclockwise	practice	Guided	1	-0.5	-0.5	9.636551	-0.63648	-1.4508	-1.29998	0.811538454972141	-0.012388	-1.699314	0.020249
Trial2	1	1	noBlindfold	counterclockwise	practice	Guided	1	-0.5	-0.5	9.65654	-0.63648	-1.45083	-1.29998	0.811538454972141	0.112086	-1.703546	0.013572
Trial2	1	1	noBlindfold	counterclockwise	practice	Guided	1	-0.5	-0.5	9.676544	-0.63647	-1.45084	-1.29998	0.811536781027805	0.161896	-1.707778	0.010465
Trial2	1	1	noBlindfold	counterclockwise	practice	Guided	1	-0.5	-0.5	9.696548	-0.63647	-1.45085	-1.29998	0.811536781027805	0.091681	-1.712009	0.036413
Trial2	1	1	noBlindfold	counterclockwise	practice	Guided	1	-0.5	-0.5	9.716537	-0.63647	-1.45085	-1.29998	0.811536781027805	0.0081325	-1.703546	0.102721
Trial2	1	1	noBlindfold	counterclockwise	practice	Guided	1	-0.5	-0.5	9.736542	-0.63647	-1.45085	-1.29997	0.811527027561297	-0.048439	-1.707778	0.17087
Trial2	1	1	noBlindfold	counterclockwise	practice	Guided	1	-0.5	-0.5	9.756546	-0.63647	-1.45085	-1.29996	0.811517156586617	-0.036269	-1.673923	0.213048
Trial2	1	1	noBlindfold	counterclockwise	practice	Guided	1	-0.5	-0.5	9.77655	-0.63647	-1.45084	-1.29996	0.811517156586617	-0.033276	-1.673923	0.190468
Trial2	1	1	noBlindfold	counterclockwise	practice	Guided	1	-0.5	-0.5	9.796539	-0.63647	-1.45084	-1.29995	0.811507285615432	-0.020331	-1.754327	0.200253
Trial2	1	1	noBlindfold	counterclockwise	practice	Guided	1	-0.5	-0.5	9.816544	-0.63647	-1.45084	-1.29995	0.811507285615432	0.02843	-1.741632	0.180752
Trial2	1	1	noBlindfold	counterclockwise	practice	Guided	1	-0.5	-0.5	9.836548	-0.63647	-1.45086	-1.29995	0.811507285615432	0.135166	-1.779718	0.175584
Trial2	1	1	noBlindfold	counterclockwise	practice	Guided	1	-0.5	-0.5	9.856537	-0.6364601	-1.45087	-1.29994	0.811495858252587	0.168349	-1.779718	0.197925
Trial2	1	1	noBlindfold	counterclockwise	practice	Guided	1	-0.5	-0.5	9.876541	-0.63644	-1.45089	-1.29993	0.811482609704701	0.120172	-1.817804	0.261016
Trial2	1	1	noBlindfold	counterclockwise	practice	Guided	1	-0.5	-0.5	9.896545	-0.63644	-1.45089	-1.29993	0.811482609704701	0.171134	-1.817804	0.231191
Trial2	1	1	noBlindfold	counterclockwise	practice	Guided	1	-0.5	-0.5	9.91655	-0.63643	-1.45088	-1.29992	0.811470947580819	0.064304	-1.733168	0.286831
Trial2	1	1	noBlindfold	counterclockwise	practice	Guided	1	-0.5	-0.5	9.936539	-0.63643	-1.45086	-1.29991	0.811461076541805	-0.0059012	-1.648532	0.301321
Trial2	1	1	noBlindfold	counterclockwise	practice	Guided	1	-0.5	-0.5	9.956543	-0.63643	-1.45083	-1.2999	0.811451205506284	-0.015496	-1.491956	0.293646
Trial2	1	1	noBlindfold	counterclockwise	practice	Guided	1	-0.5	-0.5	9.976547	-0.63643	-1.45078	-1.2999	0.811451205506284	0.045097	-1.513115	0.27132
Trial2	1	1	noBlindfold	counterclockwise	practice	Guided	1	-0.5	-0.5	9.996536	-0.63643	-1.45078	-1.2999	0.811451205506284	0.109378	-1.542737	0.240331
Trial2	1	1	noBlindfold	counterclockwise	practice	Guided	1	-0.5	-0.5	10.01654	-0.63643	-1.45078	-1.2999	0.811451205506284	0.155874	-1.610446	0.261485
Trial2	1	1	noBlindfold	counterclockwise	practice	Guided	1	-0.5	-0.5	10.03654	-0.63642	-1.45078	-1.2999	0.811449521974006	0.090443	-1.530042	0.279787
Trial2	1	1	noBlindfold	counterclockwise	practice	Guided	1	-0.5	-0.5	10.05655	-0.63642	-1.45078	-1.2999	0.811449521974006	0.140356	-1.491956	0.186821
Trial2	1	1	noBlindfold	counterclockwise	practice	Guided	1	-0.5	-0.5	10.07654	-0.63641	-1.45076	-1.2999	0.811447838561808	0.139964	-1.500419	0.131934
Trial2	1	1	noBlindfold	counterclockwise	practice	Guided	1	-0.5	-0.5	10.09654	-0.6364	-1.45076	-1.2999	0.811446155269688	0.173153	-1.475029	0.127327
Trial2	1	1	noBlindfold	counterclockwise	practice	Guided	1	-0.5	-0.5	10.11655	-0.63639	-1.45075	-1.29991	0.81145434321508	0.158026	-1.470797	0.069885
Trial2	1	1	noBlindfold	counterclockwise	practice	Guided	1	-0.5	-0.5	10.13655	-0.63639	-1.45075	-1.29992	0.811464214336001	0.099667	-1.487724	0.029963
Trial2	1	1	noBlindfold	counterclockwise	practice	Guided	1	-0.5	-0.5	10.15654	-0.63638	-1.45075	-1.29993	0.81147253000097	0.104798	-1.496188	0.037937
Trial2	1	1	noBlindfold	counterclockwise	practice	Guided	1	-0.5	-0.5	10.17654	-0.63638	-1.45074	-1.29993	0.81147253000097	0.121371	-1.466565	0.023816
Trial2	1	1	noBlindfold	counterclockwise	practice	Guided	1	-0.5	-0.5	10.19655	-0.6363701	-1.45074	-1.29993	0.811470857146772	0.178916	-1.428479	0.069359
Trial2	1	1	noBlindfold	counterclockwise	practice	Guided	1	-0.5	-0.5	10.21654	-0.63636	-1.45072	-1.29994	0.811479035568421	0.181147	-1.381929	-0.0067412
Trial2	1	1	noBlindfold	counterclockwise	practice	Guided	1	-0.5	-0.5	10.23654	-0.63635	-1.45072	-1.29994	0.811477352958115	0.210251	-1.428479	0.020216
Trial2	1	1	noBlindfold	counterclockwise	practice	Guided	1	-0.5	-0.5	10.25655	-0.63634	-1.45071	-1.29995	0.811485434201186	0.213885	-1.40732	0.011458
Trial2	1	1	noBlindfold	counterclockwise	practice	Guided	1	-0.5	-0.5	10.27655	-0.63632	-1.45071	-1.29996	0.811491940897892	0.189727	-1.424247	0.043065
Trial2	1	1	noBlindfold	counterclockwise	practice	Guided	1	-0.5	-0.5	10.29654	-0.63631	-1.45071	-1.29996	0.811490258807869	0.14868	-1.377697	0.033996
Trial2	1	1	noBlindfold	counterclockwise	practice	Guided	1	-0.5	-0.5	10.31654	-0.6363	-1.45069	-1.29996	0.811488576837924	0.199962	-1.276134	0.05901
Trial2	1	1	noBlindfold	counterclockwise	practice	Guided	1	-0.5	-0.5	10.33655	-0.6363	-1.45066	-1.29996	0.811488576837924	0.15262	-1.254975	0.073173
Trial2	1	1	noBlindfold	counterclockwise	practice	Guided	1	-0.5	-0.5	10.35654	-0.63629	-1.45064	-1.29996	0.811486904998715	0.148106	-1.246511	0.094458
Trial2	1	1	noBlindfold	counterclockwise	practice	Guided	1	-0.5	-0.5	10.37654	-0.6362801	-1.45063	-1.29996	0.81148523327816	0.092277	-1.271902	0.106259
Trial2	1	1	noBlindfold	counterclockwise	practice	Guided	1	-0.5	-0.5	10.39655	-0.63627	-1.45063	-1.29996	0.811483541657796	0.095217	-1.26767	0.08911
Trial2	1	1	noBlindfold	counterclockwise	practice	Guided	1	-0.5	-0.5	10.41655	-0.63627	-1.45062	-1.29996	0.811483541657796	0.089613	-1.187266	0.127515
Trial2	1	1	noBlindfold	counterclockwise	practice	Guided	1	-0.5	-0.5	10.43654	-0.63626	-1.45061	-1.29995	0.811471988766918	0.117693	-1.132253	0.091303
Trial2	1	1	noBlindfold	counterclockwise	practice	Guided	1	-0.5	-0.5	10.45654	-0.63626	-1.4506	-1.29995	0.811471988766918	0.068128	-1.119557	0.135436
Trial2	1	1	noBlindfold	counterclockwise	practice	Guided	1	-0.5	-0.5	10.47655	-0.63625	-1.45058	-1.29995	0.811470317384131	0.049607	-1.115326	0.130869
Trial2	1	1	noBlindfold	counterclockwise	practice	Guided	1	-0.5	-0.5	10.49654	-0.63625	-1.45057	-1.29995	0.811470317384131	0.054388	-1.081471	0.135015
Trial2	1	1	noBlindfold	counterclockwise	practice	Guided	1	-0.5	-0.5	10.51654	-0.63625	-1.45055	-1.29994	0.811460563483596	0.0070296	-1.022226	0.210751
Trial2	1	1	noBlindfold	counterclockwise	practice	Guided	1	-0.5	-0.5	10.53654	-0.63625	-1.45053	-1.29994	0.811460563483596	-0.036933	-1.005299	0.21418
Trial2	1	1	noBlindfold	counterclockwise	practice	Guided	1	-0.5	-0.5	10.55655	-0.63625	-1.45052	-1.29993	0.811450692069649	-0.031796	-0.98414	0.272692
Trial2	1	1	noBlindfold	counterclockwise	practice	Guided	1	-0.5	-0.5	10.57654	-0.63626	-1.45048	-1.29993	0.811452363492858	-0.111861	-0.869881	0.224757
Trial2	1	1	noBlindfold	counterclockwise	practice	Guided	1	-0.5	-0.5	10.59654	-0.63626	-1.45045	-1.29993	0.811452363492858	-0.072217	-0.831795	0.115845
Trial2	1	1	noBlindfold	counterclockwise	practice	Guided	1	-0.5	-0.5	10.61655	-0.63626	-1.45043	-1.29993	0.811452363492858	-0.012289	-0.759854	0.034691
Trial2	1	1	noBlindfold	counterclockwise	practice	Guided	1	-0.5	-0.5	10.63655	-0.63626	-1.45042	-1.29994	0.811462234886472	0.025823	-0.810636	-0.044111
[truncated: 10,282 more rows]
