# Supplementary material for: Assessing kinesthetic proprioceptive function of the upper limb: a novel dynamic movement reproduction task using a robotic arm
Source: PeerJ. 2021 May 3;9:e11301. doi: 10.7717/peerj.11301 (PMC8101453; doi:10.7717/peerj.11301)
Supplement: Supplemental Information 3 [file peerj-09-11301-s003.zip › DMR raw data_Study 2_part 2/HMData_PP044_2019-10-31-11-33-56.txt]

Trial1	3	1	noBlindfold	clockwise	practice	Guided	1	0.5	0	0	0.45004	-1.45	-0.8	0.801558436438111	0.017344	0.024169	0.022606
Trial1	3	1	noBlindfold	clockwise	practice	Guided	1	0.5	0	0.002288818	0.45004	-1.45	-0.8	0.801558436438111	0.0076141	0.003012	-0.032756
Trial1	3	1	noBlindfold	clockwise	practice	Guided	1	0.5	0	0.02229309	0.45004	-1.45	-0.8	0.801558436438111	0.0076141	0.003012	-0.032756
Trial1	3	1	noBlindfold	clockwise	practice	Guided	1	0.5	0	0.04229736	0.45004	-1.45	-0.8	0.801558436438111	-0.012914	-0.018148	0.0079834
Trial1	3	1	noBlindfold	clockwise	practice	Guided	1	0.5	0	0.06228638	0.45004	-1.45	-0.8	0.801558436438111	-0.021243	0.01994	-0.00098486
Trial1	3	1	noBlindfold	clockwise	practice	Guided	1	0.5	0	0.08229065	0.45004	-1.45	-0.8	0.801558436438111	0.0081796	-0.0096829	0.02621
Trial1	3	1	noBlindfold	clockwise	practice	Guided	1	0.5	0	0.1022949	0.45004	-1.45	-0.8	0.801558436438111	-0.0043101	0.032636	0.012761
Trial1	3	1	noBlindfold	clockwise	practice	Guided	1	0.5	0	0.1222992	0.45004	-1.45	-0.8	0.801558436438111	0.0048448	0.02417	0.0091547
Trial1	3	1	noBlindfold	clockwise	practice	Guided	1	0.5	0	0.1422882	0.45004	-1.45	-0.8	0.801558436438111	0.015109	0.032633	-0.011215
Trial1	3	1	noBlindfold	clockwise	practice	Guided	1	0.5	0	0.1622925	0.45004	-1.45	-0.8	0.801558436438111	0.0042914	-0.013918	0.017536
Trial1	3	1	noBlindfold	clockwise	practice	Guided	1	0.5	0	0.1822968	0.45005	-1.45	-0.8	0.801557812367948	0.00040223	0.041095	0.0088607
Trial1	3	1	noBlindfold	clockwise	practice	Guided	1	0.5	0	0.2022858	0.45005	-1.45	-0.8	0.801557812367948	0.027043	-0.0096914	0.010619
Trial1	3	1	noBlindfold	clockwise	practice	Guided	1	0.5	0	0.22229	0.45005	-1.45	-0.8	0.801557812367948	-0.0037657	-0.0054607	0.0043806
Trial1	3	1	noBlindfold	clockwise	practice	Guided	1	0.5	0	0.2422943	0.45005	-1.45	-0.8	0.801557812367948	0.014548	0.019927	-0.0028282
Trial1	3	1	noBlindfold	clockwise	practice	Guided	1	0.5	0	0.2622986	0.45005	-1.45	-0.8	0.801557812367948	0.023981	0.015694	-0.039962
Trial1	3	1	noBlindfold	clockwise	practice	Guided	1	0.5	0	0.2822876	0.45005	-1.45	-0.8	0.801557812367948	-0.014581	-0.01393	0.033132
Trial1	3	1	noBlindfold	clockwise	practice	Guided	1	0.5	0	0.3022919	0.45005	-1.45	-0.8	0.801557812367948	0.0098317	-0.0012334	0.0010671
Trial1	3	1	noBlindfold	clockwise	practice	Guided	1	0.5	0	0.3222961	0.45005	-1.45	-0.8	0.801557812367948	0.016483	0.0029954	-0.032166
Trial1	3	1	noBlindfold	clockwise	practice	Guided	1	0.5	0	0.3422852	0.45005	-1.45	-0.8	0.801557812367948	-0.0051474	-0.0096996	0.025334
Trial1	3	1	noBlindfold	clockwise	practice	Guided	1	0.5	0	0.3622894	0.45005	-1.45	-0.8	0.801557812367948	0.0056665	0.01569	-0.0034145
Trial1	3	1	noBlindfold	clockwise	practice	Guided	1	0.5	0	0.3822937	0.45005	-1.45	-0.8	0.801557812367948	-0.022361	-0.0012357	0.0035041
Trial1	3	1	noBlindfold	clockwise	practice	Guided	1	0.5	0	0.402298	0.45005	-1.45	-0.8	0.801557812367948	0.010934	-0.018166	-0.015694
Trial1	3	1	noBlindfold	clockwise	practice	Guided	1	0.5	0	0.422287	0.45005	-1.45	-0.8	0.801557812367948	-0.03791	0.0029914	-0.018914
Trial1	3	1	noBlindfold	clockwise	practice	Guided	1	0.5	0	0.4422913	0.45005	-1.45	-0.8	0.801557812367948	0.028141	-0.018169	-0.015108
Trial1	3	1	noBlindfold	clockwise	practice	Guided	1	0.5	0	0.4622955	0.45005	-1.45	-0.8	0.801557812367948	0.0092735	-0.02663	0.0094516
Trial1	3	1	noBlindfold	clockwise	practice	Guided	1	0.5	0	0.4822998	0.45005	-1.45	-0.8	0.801557812367948	-0.045117	0.011458	0.022701
Trial1	3	1	noBlindfold	clockwise	practice	Guided	1	0.5	0	0.5022888	0.45005	-1.45	-0.8	0.801557812367948	0.014818	0.032614	-0.0070211
Trial1	3	1	noBlindfold	clockwise	practice	Guided	1	0.5	0	0.5222931	0.45005	-1.45	-0.8	0.801557812367948	0.004831	-0.035096	0.0091566
Trial1	3	1	noBlindfold	clockwise	practice	Guided	1	0.5	0	0.5422974	0.45005	-1.45	-0.8	0.801557812367948	0.0098207	-0.047791	0.0010677
Trial1	3	1	noBlindfold	clockwise	practice	Guided	1	0.5	0	0.5622864	0.45005	-1.45	-0.8	0.801557812367948	0.028134	-0.013936	-0.010625
Trial1	3	1	noBlindfold	clockwise	practice	Guided	1	0.5	0	0.5822906	0.45005	-1.45	-0.8	0.801557812367948	0.015365	0.011453	-0.015401
Trial1	3	1	noBlindfold	clockwise	practice	Guided	1	0.5	0	0.6022949	0.45006	-1.45	-0.8	0.801557188422396	-0.0029541	0.0072215	-0.0081889
Trial1	3	1	noBlindfold	clockwise	practice	Guided	1	0.5	0	0.6222992	0.45006	-1.45	-0.8	0.801557188422396	-0.013218	0.011453	0.012179
Trial1	3	1	noBlindfold	clockwise	practice	Guided	1	0.5	0	0.6422882	0.45006	-1.45	-0.8	0.801557188422396	-0.0093317	0.019914	0.020855
Trial1	3	1	noBlindfold	clockwise	practice	Guided	1	0.5	0	0.6622925	0.45006	-1.45	-0.8	0.801557188422396	-0.011563	0.028374	-0.012963
Trial1	3	1	noBlindfold	clockwise	practice	Guided	1	0.5	0	0.6822968	0.45006	-1.45	-0.8	0.801557188422396	0.01952	0.0029803	-0.010914
Trial1	3	1	noBlindfold	clockwise	practice	Guided	1	0.5	0	0.7022858	0.45006	-1.45	-0.8	0.801557188422396	-0.011014	0.032603	-0.024949
Trial1	3	1	noBlindfold	clockwise	practice	Guided	1	0.5	0	0.72229	0.45006	-1.45	-0.8	0.801557188422396	0.019238	-0.0097157	-0.0067222
Trial1	3	1	noBlindfold	clockwise	practice	Guided	1	0.5	0	0.7422943	0.45006	-1.45	-0.8	0.801557188422396	0.0017496	-0.0054816	-0.012083
Trial1	3	1	noBlindfold	clockwise	practice	Guided	1	0.5	0	0.7622986	0.45006	-1.45	-0.8	0.801557188422396	0.015071	-0.0054814	-0.011202
Trial1	3	1	noBlindfold	clockwise	practice	Guided	1	0.5	0	0.7822876	0.45006	-1.45	-0.8	0.801557188422396	0.013689	-0.018175	0.0097533
Trial1	3	1	noBlindfold	clockwise	practice	Guided	1	0.5	0	0.8022919	0.45007	-1.45	-0.8	0.801556564601454	0.014516	0.011445	0.02681
Trial1	3	1	noBlindfold	clockwise	practice	Guided	1	0.5	0	0.8222961	0.45007	-1.45	-0.8	0.801556564601454	0.032552	-0.047799	-0.0058373
Trial1	3	1	noBlindfold	clockwise	practice	Guided	1	0.5	0	0.8422852	0.45007	-1.45	-0.8	0.801556564601454	-0.0049034	0.024145	0.021158
Trial1	3	1	noBlindfold	clockwise	practice	Guided	1	0.5	0	0.8622894	0.45007	-1.45	-0.8	0.801556564601454	-0.018504	-0.0012493	0.02447
Trial1	3	1	noBlindfold	clockwise	practice	Guided	1	0.5	0	0.8822937	0.45007	-1.45	-0.8	0.801556564601454	0.001744	0.036836	-0.012077
Trial1	3	1	noBlindfold	clockwise	practice	Guided	1	0.5	0	0.902298	0.45007	-1.45	-0.8	0.801556564601454	0.02201	0.019905	0.018723
Trial1	3	1	noBlindfold	clockwise	practice	Guided	1	0.5	0	0.922287	0.45007	-1.45	-0.8	0.801556564601454	-0.021291	0.015672	-0.00096971
Trial1	3	1	noBlindfold	clockwise	practice	Guided	1	0.5	0	0.9422913	0.45007	-1.45	-0.8	0.801556564601454	0.039769	-0.026651	0.019894
Trial1	3	1	noBlindfold	clockwise	practice	Guided	1	0.5	0	0.9622955	0.45007	-1.45	-0.8	0.801556564601454	0.028932	0.0072029	-0.030983
Trial1	3	1	noBlindfold	clockwise	practice	Guided	1	0.5	0	0.9822998	0.45007	-1.45	-0.8	0.801556564601454	0.026998	-0.013955	0.0046863
Trial1	3	1	noBlindfold	clockwise	practice	Guided	1	0.5	0	1.002289	0.45007	-1.45	-0.8	0.801556564601454	0.080005	0.011434	0.018338
Trial1	3	1	noBlindfold	clockwise	practice	Guided	1	0.5	0	1.022293	0.45007	-1.45	-0.8	0.801556564601454	0.0050698	0.032592	0.0049798
Trial1	3	1	noBlindfold	clockwise	practice	Guided	1	0.5	0	1.042297	0.45007	-1.45	-0.8	0.801556564601454	-0.012419	-0.01819	-0.00038197
Trial1	3	1	noBlindfold	clockwise	practice	Guided	1	0.5	0	1.062286	0.45007	-1.45	-0.8	0.801556564601454	-0.0085304	0.0029687	-0.015681
Trial1	3	1	noBlindfold	clockwise	practice	Guided	1	0.5	0	1.082291	0.45008	-1.45	-0.8	0.801555942761177	0.031431	-0.030887	0.010928
Trial1	3	1	noBlindfold	clockwise	practice	Guided	1	0.5	0	1.102295	0.45008	-1.45	-0.8	0.801555942761177	0.0011758	-0.0097289	-0.0036956
Trial1	3	1	noBlindfold	clockwise	practice	Guided	1	0.5	0	1.122299	0.45008	-1.45	-0.8	0.801555942761177	0.023375	0.0071999	-0.0022326
Trial1	3	1	noBlindfold	clockwise	practice	Guided	1	0.5	0	1.142288	0.45008	-1.45	-0.8	0.801555942761177	-0.0027154	-0.022425	-0.012371
Trial1	3	1	noBlindfold	clockwise	practice	Guided	1	0.5	0	1.162292	0.45008	-1.45	-0.8	0.801555942761177	-0.0024397	-0.01396	-0.016562
Trial1	3	1	noBlindfold	clockwise	practice	Guided	1	0.5	0	1.182297	0.45008	-1.45	-0.8	0.801555942761177	0.0056098	-0.0012659	-0.0034038
Trial1	3	1	noBlindfold	clockwise	practice	Guided	1	0.5	0	1.202286	0.45008	-1.45	-0.8	0.801555942761177	0.004778	-0.018193	0.0091707
Trial1	3	1	noBlindfold	clockwise	practice	Guided	1	0.5	0	1.22229	0.45008	-1.45	-0.8	0.801555942761177	0.010048	-0.0054975	-0.0031077
Trial1	3	1	noBlindfold	clockwise	practice	Guided	1	0.5	0	1.242294	0.45008	-1.45	-0.8	0.801555942761177	-0.00021117	-0.0054958	0.01726
Trial1	3	1	noBlindfold	clockwise	practice	Guided	1	0.5	0	1.262299	0.45008	-1.45	-0.8	0.801555942761177	6.5869E-05	-0.022422	0.013068
Trial1	3	1	noBlindfold	clockwise	practice	Guided	1	0.5	0	1.282288	0.45008	-1.45	-0.8	0.801555942761177	0.041409	0.011434	-0.0052501
Trial1	3	1	noBlindfold	clockwise	practice	Guided	1	0.5	0	1.302292	0.45008	-1.45	-0.8	0.801555942761177	-0.036585	0.032592	-0.039855
Trial1	3	1	noBlindfold	clockwise	practice	Guided	1	0.5	0	1.322296	0.45008	-1.45	-0.8	0.801555942761177	0.0050552	-0.013959	0.004983
Trial1	3	1	noBlindfold	clockwise	practice	Guided	1	0.5	0	1.342285	0.45008	-1.45	-0.8	0.801555942761177	0.012826	0.0071979	0.022333
Trial1	3	1	noBlindfold	clockwise	practice	Guided	1	0.5	0	1.362289	0.45008	-1.45	-0.8	0.801555942761177	0.000885	0.019891	0.017262
Trial1	3	1	noBlindfold	clockwise	practice	Guided	1	0.5	0	1.382294	0.45009	-1.45	-0.8	0.801555321044771	0.031414	-0.009733	0.022331
Trial1	3	1	noBlindfold	clockwise	practice	Guided	1	0.5	0	1.402298	0.45009	-1.45	-0.8	0.801555321044771	0.0022846	-0.013966	0.046891
Trial1	3	1	noBlindfold	clockwise	practice	Guided	1	0.5	0	1.422287	0.45009	-1.45	-0.8	0.801555321044771	-0.0063394	0.015657	-0.025233
Trial1	3	1	noBlindfold	clockwise	practice	Guided	1	0.5	0	1.442291	0.45009	-1.45	-0.8	0.801555321044771	-0.0021755	0.015655	-0.020749
Trial1	3	1	noBlindfold	clockwise	practice	Guided	1	0.5	0	1.462296	0.45008	-1.45	-0.8	0.801555942761177	-0.016876	0.024121	-0.0006712
Trial1	3	1	noBlindfold	clockwise	practice	Guided	1	0.5	0	1.4823	0.45009	-1.45	-0.8	0.801555321044771	0.026974	0.028353	0.010637
Trial1	3	1	noBlindfold	clockwise	practice	Guided	1	0.5	0	1.502289	0.45009	-1.45	-0.8	0.801555321044771	0.03751	0.032582	-0.013924
Trial1	3	1	noBlindfold	clockwise	practice	Guided	1	0.5	0	1.522293	0.45009	-1.45	-0.8	0.801555321044771	-0.0019027	0.015651	-0.02494
Trial1	3	1	noBlindfold	clockwise	practice	Guided	1	0.5	0	1.542297	0.45009	-1.45	-0.8	0.801555321044771	-0.0038336	0.002957	0.0043967
Trial1	3	1	noBlindfold	clockwise	practice	Guided	1	0.5	0	1.562286	0.45009	-1.45	-0.8	0.801555321044771	0.045561	0.015654	-0.0007662
Trial1	3	1	noBlindfold	clockwise	practice	Guided	1	0.5	0	1.582291	0.45009	-1.45	-0.8	0.801555321044771	0.01503	-0.0097372	-0.011195
Trial1	3	1	noBlindfold	clockwise	practice	Guided	1	0.5	0	1.602295	0.45009	-1.45	-0.8	0.801555321044771	-0.026315	0.032578	0.0071243
Trial1	3	1	noBlindfold	clockwise	practice	Guided	1	0.5	0	1.622299	0.45009	-1.45	-0.8	0.801555321044771	-0.016056	-0.018206	-0.013245
Trial1	3	1	noBlindfold	clockwise	practice	Guided	1	0.5	0	1.642288	0.45009	-1.45	-0.8	0.801555321044771	0.05138	0.02411	-0.021423
Trial1	3	1	noBlindfold	clockwise	practice	Guided	1	0.5	0	1.662292	0.45009	-1.45	-0.8	0.801555321044771	0.0030892	0.028342	-0.033025
Trial1	3	1	noBlindfold	clockwise	practice	Guided	1	0.5	0	1.682297	0.45009	-1.45	-0.8	0.801555321044771	-0.0066206	0.015647	-0.021036
Trial1	3	1	noBlindfold	clockwise	practice	Guided	1	0.5	0	1.702286	0.45009	-1.45	-0.8	0.801555321044771	-0.012994	-0.0097443	0.0080091
Trial1	3	1	noBlindfold	clockwise	practice	Guided	1	0.5	0	1.72229	0.45009	-1.45	-0.8	0.801555321044771	-0.0043873	0.019881	0.012786
Trial1	3	1	noBlindfold	clockwise	practice	Guided	1	0.5	0	1.742294	0.45009	-1.45	-0.8	0.801555321044771	-0.0035595	-0.0012792	0.00021263
Trial1	3	1	noBlindfold	clockwise	practice	Guided	1	0.5	0	1.762299	0.45009	-1.45	-0.8	0.801555321044771	0.01892	0.011417	-0.0025146
Trial1	3	1	noBlindfold	clockwise	practice	Guided	1	0.5	0	1.782288	0.45009	-1.45	-0.8	0.801555321044771	-0.015775	-0.0055134	-0.017427
Trial1	3	1	noBlindfold	clockwise	practice	Guided	1	0.5	0	1.802292	0.45009	-1.45	-0.8	0.801555321044771	-0.026038	-0.0055141	0.0029435
Trial1	3	1	noBlindfold	clockwise	practice	Guided	1	0.5	0	1.822296	0.45009	-1.45	-0.8	0.801555321044771	-0.03103	-0.013977	0.011031
Trial1	3	1	noBlindfold	clockwise	practice	Guided	1	0.5	0	1.842285	0.45009	-1.45	-0.8	0.801555321044771	0.012823	-0.018212	0.022343
Trial1	3	1	noBlindfold	clockwise	practice	Guided	1	0.5	0	1.862289	0.45009	-1.45	-0.8	0.801555321044771	-0.041585	0.01141	-0.0087499
Trial1	3	1	noBlindfold	clockwise	practice	Guided	1	0.5	0	1.882294	0.45009	-1.45	-0.8	0.801555321044771	0.018645	0.045264	0.0029461
Trial1	3	1	noBlindfold	clockwise	practice	Guided	1	0.5	0	1.902298	0.45008	-1.45	-0.8	0.801555942761177	0.042783	0.053724	-0.026189
Trial1	3	1	noBlindfold	clockwise	practice	Guided	1	0.5	0	1.922287	0.45008	-1.45	-0.8	0.801555942761177	-0.0027267	0.0071726	-0.012353
Trial1	3	1	noBlindfold	clockwise	practice	Guided	1	0.5	0	1.942291	0.45009	-1.45	-0.8	0.801555321044771	0.013374	0.015637	0.013965
Trial1	3	1	noBlindfold	clockwise	practice	Guided	1	0.5	0	1.962296	0.45009	-1.45	-0.8	0.801555321044771	0.014479	-0.0097564	0.0091897
Trial1	3	1	noBlindfold	clockwise	practice	Guided	1	0.5	0	1.9823	0.45009	-1.45	-0.8	0.801555321044771	-0.00022437	0.028326	0.0020718
Trial1	3	1	noBlindfold	clockwise	practice	Guided	1	0.5	0	2.002289	0.45009	-1.45	-0.8	0.801555321044771	-0.014394	0.024092	-0.038372
Trial1	3	1	noBlindfold	clockwise	practice	Guided	1	0.5	0	2.022293	0.45009	-1.45	-0.8	0.801555321044771	-0.003284	-0.018226	-0.0039659
Trial1	3	1	noBlindfold	clockwise	practice	Guided	1	0.5	0	2.042297	0.45009	-1.45	-0.8	0.801555321044771	-0.029927	0.007163	-0.0057196
Trial1	3	1	noBlindfold	clockwise	practice	Guided	1	0.5	0	2.062286	0.45009	-1.45	-0.8	0.801555321044771	-0.039085	0.011395	-0.002113
Trial1	3	1	noBlindfold	clockwise	practice	Guided	1	0.5	0	2.082291	0.45009	-1.45	-0.8	0.801555321044771	0.001705	0.011394	-0.012637
Trial1	3	1	noBlindfold	clockwise	practice	Guided	1	0.5	0	2.102295	0.45009	-1.45	-0.8	0.801555321044771	0.017807	0.024086	0.014263
Trial1	3	1	noBlindfold	clockwise	practice	Guided	1	0.5	0	2.122299	0.45009	-1.45	-0.8	0.801555321044771	0.013088	0.01139	0.018162
Trial1	3	1	noBlindfold	clockwise	practice	Guided	1	0.5	0	2.142288	0.45009	-1.45	-0.8	0.801555321044771	-0.035204	0.011387	0.0065643
Trial1	3	1	noBlindfold	clockwise	practice	Guided	1	0.5	0	2.162292	0.45009	-1.45	-0.8	0.801555321044771	0.00032004	-0.0097709	0.0089058
Trial1	3	1	noBlindfold	clockwise	practice	Guided	1	0.5	0	2.182297	0.45009	-1.45	-0.8	0.801555321044771	-0.015509	-0.0013103	-0.0063964
Trial1	3	1	noBlindfold	clockwise	practice	Guided	1	0.5	0	2.202286	0.45009	-1.45	-0.8	0.801555321044771	0.0011455	-0.0055421	-0.0036684
Trial1	3	1	noBlindfold	clockwise	practice	Guided	1	0.5	0	2.22229	0.45009	-1.45	-0.8	0.801555321044771	0.0055849	-0.0055409	-0.0033768
Trial1	3	1	noBlindfold	clockwise	practice	Guided	1	0.5	0	2.242294	0.45009	-1.45	-0.8	0.801555321044771	0.0047556	0.0071508	0.009193
Trial1	3	1	noBlindfold	clockwise	practice	Guided	1	0.5	0	2.262299	0.45009	-1.45	-0.8	0.801555321044771	0.050538	0.03254	-0.023163
Trial1	3	1	noBlindfold	clockwise	practice	Guided	1	0.5	0	2.282288	0.4501	-1.45	-0.8	0.801554697596921	0.002244	-0.009779	-0.020435
Trial1	3	1	noBlindfold	clockwise	practice	Guided	1	0.5	0	2.302292	0.4501	-1.45	-0.8	0.801554697596921	0.022513	-0.018242	0.010367
Trial1	3	1	noBlindfold	clockwise	practice	Guided	1	0.5	0	2.322296	0.4501	-1.45	-0.8	0.801554697596921	-0.0108	-0.022472	-0.025501
Trial1	3	1	noBlindfold	clockwise	practice	Guided	1	0.5	0	2.342285	0.4501	-1.45	-0.8	0.801554697596921	0.017521	-0.0013148	0.018457
Trial1	3	1	noBlindfold	clockwise	practice	Guided	1	0.5	0	2.362289	0.4501	-1.45	-0.8	0.801554697596921	-0.0019176	-0.0097789	-0.012342
Trial1	3	1	noBlindfold	clockwise	practice	Guided	1	0.5	0	2.382294	0.4501	-1.45	-0.8	0.801554697596921	-0.014942	0.015611	0.037363
Trial1	3	1	noBlindfold	clockwise	practice	Guided	1	0.5	0	2.402298	0.4501	-1.45	-0.8	0.801554697596921	0.015016	0.011378	-0.011172
Trial1	3	1	noBlindfold	clockwise	practice	Guided	1	0.5	0	2.422287	0.4501	-1.45	-0.8	0.801554697596921	-0.0032989	-0.0013164	-0.0039626
Trial1	3	1	noBlindfold	clockwise	practice	Guided	1	0.5	0	2.442291	0.4501	-1.45	-0.8	0.801554697596921	0.022238	-0.018244	0.01456
Trial1	3	1	noBlindfold	clockwise	practice	Guided	1	0.5	0	2.462296	0.4501	-1.45	-0.8	0.801554697596921	-0.038548	0.019844	-0.010493
Trial1	3	1	noBlindfold	clockwise	practice	Guided	1	0.5	0	2.4823	0.4501	-1.45	-0.8	0.801554697596921	0.019452	0.011378	-0.010878
Trial1	3	1	noBlindfold	clockwise	practice	Guided	1	0.5	0	2.502289	0.4501	-1.45	-0.8	0.801554697596921	0.010569	-0.018241	-0.011463
Trial1	3	1	noBlindfold	clockwise	practice	Guided	1	0.5	0	2.522293	0.4501	-1.45	-0.8	0.801554697596921	-0.018281	-0.0097773	0.020305
Trial1	3	1	noBlindfold	clockwise	practice	Guided	1	0.5	0	2.542297	0.4501	-1.45	-0.8	0.801554697596921	-0.0046859	0.0071504	0.016991
Trial1	3	1	noBlindfold	clockwise	practice	Guided	1	0.5	0	2.562286	0.4501	-1.45	-0.8	0.801554697596921	-0.0033037	0.011383	-0.0039639
Trial1	3	1	noBlindfold	clockwise	practice	Guided	1	0.5	0	2.582291	0.4501	-1.45	-0.8	0.801554697596921	-0.030773	0.011381	-0.00094542
Trial1	3	1	noBlindfold	clockwise	practice	Guided	1	0.5	0	2.602295	0.4501	-1.45	-0.8	0.801554697596921	0.019453	-0.0055445	-0.010882
Trial1	3	1	noBlindfold	clockwise	practice	Guided	1	0.5	0	2.622299	0.4501	-1.45	-0.8	0.801554697596921	-0.05631	0.011382	-0.011666
Trial1	3	1	noBlindfold	clockwise	practice	Guided	1	0.5	0	2.642288	0.4501	-1.45	-0.8	0.801554697596921	0.023065	-0.0055466	0.0019888
Trial1	3	1	noBlindfold	clockwise	practice	Guided	1	0.5	0	2.662292	0.4501	-1.45	-0.8	0.801554697596921	-0.026332	0.0071493	0.0071491
Trial1	3	1	noBlindfold	clockwise	practice	Guided	1	0.5	0	2.682297	0.4501	-1.45	-0.8	0.801554697596921	0.01002	-0.0097787	-0.0030823
Trial1	3	1	noBlindfold	clockwise	practice	Guided	1	0.5	0	2.702286	0.4501	-1.45	-0.8	0.801554697596921	0.016395	-0.0055481	-0.032127
Trial1	3	1	noBlindfold	clockwise	practice	Guided	1	0.5	0	2.72229	0.4501	-1.45	-0.8	0.801554697596921	0.013078	-0.0013167	0.01816
Trial1	3	1	noBlindfold	clockwise	practice	Guided	1	0.5	0	2.742294	0.4501	-1.45	-0.8	0.801554697596921	-0.0071952	-0.0055489	-0.012639
Trial1	3	1	noBlindfold	clockwise	practice	Guided	1	0.5	0	2.762299	0.4501	-1.45	-0.8	0.801554697596921	0.01084	-0.022477	-0.015659
Trial1	3	1	noBlindfold	clockwise	practice	Guided	1	0.5	0	2.782288	0.4501	-1.45	-0.8	0.801554697596921	-0.016355	-0.018244	-0.0090325
Trial1	3	1	noBlindfold	clockwise	practice	Guided	1	0.5	0	2.802292	0.4501	-1.45	-0.8	0.801554697596921	0.033592	0.011378	-0.022575
Trial1	3	1	noBlindfold	clockwise	practice	Guided	1	0.5	0	2.822296	0.4501	-1.45	-0.8	0.801554697596921	0.010837	-0.0097808	-0.015657
Trial1	3	1	noBlindfold	clockwise	practice	Guided	1	0.5	0	2.842285	0.4501	-1.45	-0.8	0.801554697596921	0.027768	-0.0013167	-0.0019123
Trial1	3	1	noBlindfold	clockwise	practice	Guided	1	0.5	0	2.862289	0.45011	-1.45	-0.8	0.801554076128627	-0.013027	-0.0097823	0.0080259
Trial1	3	1	noBlindfold	clockwise	practice	Guided	1	0.5	0	2.882294	0.45011	-1.45	-0.8	0.801554076128627	-0.011921	0.015607	-0.0087375
Trial1	3	1	noBlindfold	clockwise	practice	Guided	1	0.5	0	2.902298	0.45011	-1.45	-0.8	0.801554076128627	0.028318	0.0029096	-0.010293
Trial1	3	1	noBlindfold	clockwise	practice	Guided	1	0.5	0	2.922287	0.45011	-1.45	-0.8	0.801554076128627	0.031373	-0.039408	0.010953
Trial1	3	1	noBlindfold	clockwise	practice	Guided	1	0.5	0	2.942291	0.45011	-1.45	-0.8	0.801554076128627	-0.00054134	-0.0013264	0.021475
Trial1	3	1	noBlindfold	clockwise	practice	Guided	1	0.5	0	2.962296	0.45011	-1.45	-0.8	0.801554076128627	-0.0038778	0.0029058	0.0044202
Trial1	3	1	noBlindfold	clockwise	practice	Guided	1	0.5	0	2.9823	0.45011	-1.45	-0.8	0.801554076128627	-0.021086	-0.030947	0.0074402
Trial1	3	1	noBlindfold	clockwise	practice	Guided	1	0.5	0	3.002289	0.45011	-1.45	-0.8	0.801554076128627	0.025824	-0.0097857	0.027424
Trial1	3	1	noBlindfold	clockwise	practice	Guided	1	0.5	0	3.022293	0.45011	-1.45	-0.8	0.801554076128627	0.024424	0.02407	-0.018971
Trial1	3	1	noBlindfold	clockwise	practice	Guided	1	0.5	0	3.042297	0.45011	-1.45	-0.8	0.801554076128627	0.0083415	-0.0055577	0.022062
Trial1	3	1	noBlindfold	clockwise	practice	Guided	1	0.5	0	3.062286	0.45011	-1.45	-0.8	0.801554076128627	0.0097248	-0.030948	0.0011063
Trial1	3	1	noBlindfold	clockwise	practice	Guided	1	0.5	0	3.082291	0.45011	-1.45	-0.8	0.801554076128627	-0.040225	-0.018249	0.014648
Trial1	3	1	noBlindfold	clockwise	practice	Guided	1	0.5	0	3.102295	0.45011	-1.45	-0.8	0.801554076128627	0.01306	0.0071407	0.018163
Trial1	3	1	noBlindfold	clockwise	practice	Guided	1	0.5	0	3.122299	0.45011	-1.45	-0.8	0.801554076128627	0.0077718	-0.026715	-0.036904
Trial1	3	1	noBlindfold	clockwise	practice	Guided	1	0.5	0	3.142288	0.45011	-1.45	-0.8	0.801554076128627	0.026658	-0.026717	0.014853
Trial1	3	1	noBlindfold	clockwise	practice	Guided	1	0.5	0	3.162292	0.45011	-1.45	-0.8	0.801554076128627	-0.0038712	0.0029041	0.0044217
Trial1	3	1	noBlindfold	clockwise	practice	Guided	1	0.5	0	3.182297	0.45011	-1.45	-0.8	0.801554076128627	1.8005E-05	-0.005562	0.013099
Trial1	3	1	noBlindfold	clockwise	practice	Guided	1	0.5	0	3.202286	0.45011	-1.45	-0.8	0.801554076128627	-0.0033193	0.011365	-0.0039588
Trial1	3	1	noBlindfold	clockwise	practice	Guided	1	0.5	0	3.22229	0.45011	-1.45	-0.8	0.801554076128627	-0.0044253	0.0071369	0.012807
Trial1	3	1	noBlindfold	clockwise	practice	Guided	1	0.5	0	3.242294	0.45011	-1.45	-0.8	0.801554076128627	-0.025246	-0.022486	-0.0096105
Trial1	3	1	noBlindfold	clockwise	practice	Guided	1	0.5	0	3.262299	0.45011	-1.45	-0.8	0.801554076128627	-0.025246	-0.022486	-0.0096105
Trial1	3	1	noBlindfold	clockwise	practice	Guided	1	0.5	0	3.282288	0.45011	-1.45	-0.8	0.801554076128627	-0.004702	-0.0013281	0.0055979
Trial1	3	1	noBlindfold	clockwise	practice	Guided	1	0.5	0	3.302292	0.45011	-1.45	-0.8	0.801554076128627	0.0055619	0.0071333	-0.0033677
Trial1	3	1	noBlindfold	clockwise	practice	Guided	1	0.5	0	3.322296	0.45011	-1.45	-0.8	0.801554076128627	-0.021083	0.015597	-0.0051229
Trial1	3	1	noBlindfold	clockwise	practice	Guided	1	0.5	0	3.342285	0.45011	-1.45	-0.8	0.801554076128627	0.00056745	-0.014027	0.0047217
Trial1	3	1	noBlindfold	clockwise	practice	Guided	1	0.5	0	3.362289	0.45011	-1.45	-0.8	0.801554076128627	0.0011188	0.011365	-0.0036593
Trial1	3	1	noBlindfold	clockwise	practice	Guided	1	0.5	0	3.382294	0.45011	-1.45	-0.8	0.801554076128627	0.0022249	0.0029022	-0.020423
Trial1	3	1	noBlindfold	clockwise	practice	Guided	1	0.5	0	3.402298	0.45011	-1.45	-0.8	0.801554076128627	-0.031918	-0.0097938	-0.04372
Trial1	3	1	noBlindfold	clockwise	practice	Guided	1	0.5	0	3.422287	0.45011	-1.45	-0.8	0.801554076128627	0.0050056	-0.0013318	0.005017
Trial1	3	1	noBlindfold	clockwise	practice	Guided	1	0.5	0	3.442291	0.45011	-1.45	-0.8	0.801554076128627	-0.0085939	-0.0055656	0.0083323
Trial1	3	1	noBlindfold	clockwise	practice	Guided	1	0.5	0	3.462296	0.45011	-1.45	-0.8	0.801554076128627	-0.0038773	0.03252	0.0044339
Trial1	3	1	noBlindfold	clockwise	practice	Guided	1	0.5	0	3.4823	0.45011	-1.45	-0.8	0.801554076128627	-0.01637	0.019822	-0.0090174
Trial1	3	1	noBlindfold	clockwise	practice	Guided	1	0.5	0	3.502289	0.45011	-1.45	-0.8	0.801554076128627	0.010273	-0.014034	-0.0072579
Trial1	3	1	noBlindfold	clockwise	practice	Guided	1	0.5	0	3.522293	0.45011	-1.45	-0.8	0.801554076128627	-0.0072133	-0.0055694	-0.01262
Trial1	3	1	noBlindfold	clockwise	practice	Guided	1	0.5	0	3.542297	0.45011	-1.45	-0.8	0.801554076128627	-0.013589	0.0028936	0.016423
Trial1	3	1	noBlindfold	clockwise	practice	Guided	1	0.5	0	3.562286	0.45011	-1.45	-0.8	0.801554076128627	-0.0041543	-0.014035	0.0086263
Trial1	3	1	noBlindfold	clockwise	practice	Guided	1	0.5	0	3.582291	0.45011	-1.45	-0.8	0.801554076128627	0.00084014	0.036746	0.0012159
Trial1	3	1	noBlindfold	clockwise	practice	Guided	1	0.5	0	3.602295	0.45011	-1.45	-0.8	0.801554076128627	0.017218	0.045207	0.022665
Trial1	3	1	noBlindfold	clockwise	practice	Guided	1	0.5	0	3.622299	0.45011	-1.45	-0.8	0.801554076128627	-0.019704	-0.01827	-0.026071
Trial1	3	1	noBlindfold	clockwise	practice	Guided	1	0.5	0	3.642288	0.45011	-1.45	-0.8	0.801554076128627	0.015817	0.040974	-0.023729
Trial1	3	1	noBlindfold	clockwise	practice	Guided	1	0.5	0	3.662292	0.45011	-1.45	-0.8	0.801554076128627	0.018321	0.032508	0.0059019
Trial1	3	1	noBlindfold	clockwise	practice	Guided	1	0.5	0	3.682297	0.45011	-1.45	-0.8	0.801554076128627	0.023313	0.049435	-0.002186
Trial1	3	1	noBlindfold	clockwise	practice	Guided	1	0.5	0	3.702286	0.45011	-1.45	-0.8	0.801554076128627	0.0061225	-0.0098114	0.055606
Trial1	3	1	noBlindfold	clockwise	practice	Guided	1	0.5	0	3.72229	0.45011	-1.45	-0.8	0.801554076128627	-0.0083235	-0.0055779	0.0041447
Trial1	3	1	noBlindfold	clockwise	practice	Guided	1	0.5	0	3.742294	0.45011	-1.45	-0.8	0.801554076128627	0.023038	-0.060591	0.0020031
Trial1	3	1	noBlindfold	clockwise	practice	Guided	1	0.5	0	3.762299	0.45011	-1.45	-0.8	0.801554076128627	0.010823	0.011345	-0.015638
Trial1	3	1	noBlindfold	clockwise	practice	Guided	1	0.5	0	3.782288	0.45011	-1.45	-0.8	0.801554076128627	-0.013039	0.011341	0.003854
Trial1	3	1	noBlindfold	clockwise	practice	Guided	1	0.5	0	3.802292	0.45011	-1.45	-0.8	0.801554076128627	-0.011656	-0.014053	-0.012909
Trial1	3	1	noBlindfold	clockwise	practice	Guided	1	0.5	0	3.822296	0.45011	-1.45	-0.8	0.801554076128627	-0.023298	0.040959	0.028416
Trial1	3	1	noBlindfold	clockwise	practice	Guided	1	0.5	0	3.842285	0.45011	-1.45	-0.8	0.801554076128627	-0.017479	-0.0013637	0.0077537
Trial1	3	1	noBlindfold	clockwise	practice	Guided	1	0.5	0	3.862289	0.45011	-1.45	-0.8	0.801554076128627	-0.011657	0.002868	-0.012907
Trial1	3	1	noBlindfold	clockwise	practice	Guided	1	0.5	0	3.882294	0.45011	-1.45	-0.8	0.801554076128627	0.0044425	0.028257	0.013409
Trial1	3	1	noBlindfold	clockwise	practice	Guided	1	0.5	0	3.902298	0.45012	-1.45	-0.8	0.80155345292963	0.014151	-0.0013654	0.001422
Trial1	3	1	noBlindfold	clockwise	practice	Guided	1	0.5	0	3.922287	0.45012	-1.45	-0.8	0.80155345292963	0.036075	-0.043684	0.0070779
Trial1	3	1	noBlindfold	clockwise	practice	Guided	1	0.5	0	3.942291	0.45012	-1.45	-0.8	0.80155345292963	0.014702	0.0028705	-0.0069573
Trial1	3	1	noBlindfold	clockwise	practice	Guided	1	0.5	0	3.962296	0.45012	-1.45	-0.8	0.80155345292963	0.023581	0.024028	-0.0063717
Trial1	3	1	noBlindfold	clockwise	practice	Guided	1	0.5	0	3.9823	0.45012	-1.45	-0.8	0.80155345292963	-0.006121	-0.0013621	-0.029375
Trial1	3	1	noBlindfold	clockwise	practice	Guided	1	0.5	0	4.002289	0.45012	-1.45	-0.8	0.80155345292963	-0.013048	0.03249	0.0080515
Trial1	3	1	noBlindfold	clockwise	practice	Guided	1	0.5	0	4.022293	0.45012	-1.45	-0.8	0.80155345292963	-0.0063966	-0.026753	-0.025183
Trial1	3	1	noBlindfold	clockwise	practice	Guided	1	0.5	0	4.042297	0.45012	-1.45	-0.8	0.80155345292963	-0.029427	0.0028705	-0.014075
Trial1	3	1	noBlindfold	clockwise	practice	Guided	1	0.5	0	4.062286	0.45012	-1.45	-0.8	0.80155345292963	-0.010838	0.019799	-0.025476
Trial1	3	1	noBlindfold	clockwise	practice	Guided	1	0.5	0	4.082291	0.45012	-1.45	-0.8	0.80155345292963	0.0041555	-0.0013618	-0.006955
Trial1	3	1	noBlindfold	clockwise	practice	Guided	1	0.5	0	4.102295	0.45012	-1.45	-0.8	0.80155345292963	-0.011949	-0.039448	-0.0087116
Trial1	3	1	noBlindfold	clockwise	practice	Guided	1	0.5	0	4.122299	0.45012	-1.45	-0.8	0.80155345292963	0.0063642	-0.014055	-0.015922
Trial1	3	1	noBlindfold	clockwise	practice	Guided	1	0.5	0	4.142288	0.45012	-1.45	-0.8	0.80155345292963	0.014136	-0.014057	0.0014256
Trial1	3	1	noBlindfold	clockwise	practice	Guided	1	0.5	0	4.162292	0.45013	-1.45	-0.8	0.801552831709448	0.010523	-0.018288	-0.011439
Trial1	3	1	noBlindfold	clockwise	practice	Guided	1	0.5	0	4.182297	0.45013	-1.45	-0.8	0.801552831709448	0.011351	0.015565	-0.024013
Trial1	3	1	noBlindfold	clockwise	practice	Guided	1	0.5	0	4.202286	0.45013	-1.45	-0.8	0.801552831709448	0.014685	-0.0098272	-0.006956
Trial1	3	1	noBlindfold	clockwise	practice	Guided	1	0.5	0	4.22229	0.45013	-1.45	-0.8	0.801552831709448	0.0069068	-0.018292	-0.024305
Trial1	3	1	noBlindfold	clockwise	practice	Guided	1	0.5	0	4.242294	0.45013	-1.45	-0.8	0.801552831709448	0.0033158	-0.0013675	0.030179
Trial1	3	1	noBlindfold	clockwise	practice	Guided	1	0.5	0	4.262299	0.45013	-1.45	-0.8	0.801552831709448	0.031337	-0.0013691	0.010981
Trial1	3	1	noBlindfold	clockwise	practice	Guided	1	0.5	0	4.282288	0.45013	-1.45	-0.8	0.801552831709448	0.0085832	-0.030994	0.017897
Trial1	3	1	noBlindfold	clockwise	practice	Guided	1	0.5	0	4.302292	0.45013	-1.45	-0.8	0.801552831709448	-0.053307	0.0028601	0.0096063
Trial1	3	1	noBlindfold	clockwise	practice	Guided	1	0.5	0	4.322296	0.45013	-1.45	-0.8	0.801552831709448	-0.013067	0.024018	0.0080511
Trial1	3	1	noBlindfold	clockwise	practice	Guided	1	0.5	0	4.342285	0.45013	-1.45	-0.8	0.801552831709448	0.029102	-0.014073	-0.02284
Trial1	3	1	noBlindfold	clockwise	practice	Guided	1	0.5	0	4.362289	0.45013	-1.45	-0.8	0.801552831709448	0.011064	0.015549	-0.019818
Trial1	3	1	noBlindfold	clockwise	practice	Guided	1	0.5	0	4.382294	0.45013	-1.45	-0.8	0.801552831709448	0.033264	-0.001378	-0.018356
Trial1	3	1	noBlindfold	clockwise	practice	Guided	1	0.5	0	4.402298	0.45013	-1.45	-0.8	0.801552831709448	-0.0028117	0.011315	-0.012316
Trial1	3	1	noBlindfold	clockwise	practice	Guided	1	0.5	0	4.422287	0.45013	-1.45	-0.8	0.801552831709448	-0.035278	-0.022541	0.0065886
Trial1	3	1	noBlindfold	clockwise	practice	Guided	1	0.5	0	4.442291	0.45013	-1.45	-0.8	0.801552831709448	0.011058	0.0028486	-0.01982
Trial1	3	1	noBlindfold	clockwise	practice	Guided	1	0.5	0	4.462296	0.45014	-1.45	-0.8	0.801552208759305	0.00024129	0.0028472	0.0089324
Trial1	3	1	noBlindfold	clockwise	practice	Guided	1	0.5	0	4.4823	0.45014	-1.45	-0.8	0.801552208759305	-3.6661E-05	0.0070786	0.013124
Trial1	3	1	noBlindfold	clockwise	practice	Guided	1	0.5	0	4.502289	0.45014	-1.45	-0.8	0.801552208759305	0.02688	0.028237	0.01069
Trial1	3	1	noBlindfold	clockwise	practice	Guided	1	0.5	0	4.522293	0.45014	-1.45	-0.8	0.801552208759305	-0.020857	-0.0056179	-0.0092937
Trial1	3	1	noBlindfold	clockwise	practice	Guided	1	0.5	0	4.542297	0.45014	-1.45	-0.8	0.801552208759305	0.017722	0.015543	-0.025177
Trial1	3	1	noBlindfold	clockwise	practice	Guided	1	0.5	0	4.562286	0.45014	-1.45	-0.8	0.801552208759305	0.0063384	0.032468	-0.015916
Trial1	3	1	noBlindfold	clockwise	practice	Guided	1	0.5	0	4.582291	0.45014	-1.45	-0.8	0.801552208759305	-0.0061346	0.019774	0.017026
Trial1	3	1	noBlindfold	clockwise	practice	Guided	1	0.5	0	4.602295	0.45014	-1.45	-0.8	0.801552208759305	0.014944	-0.0098497	-0.011138
Trial1	3	1	noBlindfold	clockwise	practice	Guided	1	0.5	0	4.622299	0.45013	-1.45	-0.8	0.801552831709448	0.041312	-0.0013848	-0.0051902
Trial1	3	1	noBlindfold	clockwise	practice	Guided	1	0.5	0	4.642288	0.45013	-1.45	-0.8	0.801552831709448	-0.026122	-0.009852	0.0029933
Trial1	3	1	noBlindfold	clockwise	practice	Guided	1	0.5	0	4.662292	0.45013	-1.45	-0.8	0.801552831709448	0.0091261	0.011309	0.009526
Trial1	3	1	noBlindfold	clockwise	practice	Guided	1	0.5	0	4.682297	0.45013	-1.45	-0.8	0.801552831709448	0.021892	0.015541	0.018785
Trial1	3	1	noBlindfold	clockwise	practice	Guided	1	0.5	0	4.702286	0.45014	-1.45	-0.8	0.801552208759305	0.023823	0.0070781	-0.010552
Trial1	3	1	noBlindfold	clockwise	practice	Guided	1	0.5	0	4.72229	0.45014	-1.45	-0.8	0.801552208759305	0.0088427	-0.022542	0.013715
Trial1	3	1	noBlindfold	clockwise	practice	Guided	1	0.5	0	4.742294	0.45014	-1.45	-0.8	0.801552208759305	-0.018351	-0.052166	0.020341
Trial1	3	1	noBlindfold	clockwise	practice	Guided	1	0.5	0	4.762299	0.45014	-1.45	-0.8	0.801552208759305	0.0057872	0.015546	-0.0075318
Trial1	3	1	noBlindfold	clockwise	practice	Guided	1	0.5	0	4.782288	0.45014	-1.45	-0.8	0.801552208759305	-0.012526	0.011318	-0.00032254
Trial1	3	1	noBlindfold	clockwise	practice	Guided	1	0.5	0	4.802292	0.45014	-1.45	-0.8	0.801552208759305	0.019662	0.028244	-0.015034
Trial1	3	1	noBlindfold	clockwise	practice	Guided	1	0.5	0	4.822296	0.45014	-1.45	-0.8	0.801552208759305	0.025502	0.015545	0.031654
Trial1	3	1	noBlindfold	clockwise	practice	Guided	1	0.5	0	4.842285	0.45014	-1.45	-0.8	0.801552208759305	0.0091231	0.0028487	0.0074786
Trial1	3	1	noBlindfold	clockwise	practice	Guided	1	0.5	0	4.862289	0.45014	-1.45	-0.8	0.801552208759305	-0.011972	-0.014077	-0.008699
Trial1	3	1	noBlindfold	clockwise	practice	Guided	1	0.5	0	4.882294	0.45014	-1.45	-0.8	0.801552208759305	0.015221	0.0028469	-0.015322
Trial1	3	1	noBlindfold	clockwise	practice	Guided	1	0.5	0	4.902298	0.45013	-1.45	-0.8	0.801552831709448	0.0094005	0.015541	0.0053404
Trial1	3	1	noBlindfold	clockwise	practice	Guided	1	0.5	0	4.922287	0.45013	-1.45	-0.8	0.801552831709448	-0.012801	-0.026775	0.0038764
Trial1	3	1	noBlindfold	clockwise	practice	Guided	1	0.5	0	4.942291	0.45014	-1.45	-0.8	0.801552208759305	0.044093	-0.0013839	0.020257
Trial1	3	1	noBlindfold	clockwise	practice	Guided	1	0.5	0	4.962296	0.45014	-1.45	-0.8	0.801552208759305	0.019105	-0.026776	0.0065129
Trial1	3	1	noBlindfold	clockwise	practice	Guided	1	0.5	0	4.9823	0.45014	-1.45	-0.8	0.801552208759305	0.0046784	0.0070798	0.0092388
Trial1	3	1	noBlindfold	clockwise	practice	Guided	1	0.5	0	5.002289	0.45014	-1.45	-0.8	0.801552208759305	0.03049	0.0070806	0.023568
Trial1	3	1	noBlindfold	clockwise	practice	Guided	1	0.5	0	5.022293	0.45014	-1.45	-0.8	0.801552208759305	0.0044005	-0.0013832	0.013432
Trial1	3	1	noBlindfold	clockwise	practice	Guided	1	0.5	0	5.042297	0.45014	-1.45	-0.8	0.801552208759305	-0.0061527	0.01554	-0.029357
Trial1	3	1	noBlindfold	clockwise	practice	Guided	1	0.5	0	5.062286	0.45014	-1.45	-0.8	0.801552208759305	-0.0080861	0.028237	-2.0303E-05
Trial1	3	1	noBlindfold	clockwise	practice	Guided	1	0.5	0	5.082291	0.45014	-1.45	-0.8	0.801552208759305	0.027711	-0.0013859	-0.0018674
Trial1	3	1	noBlindfold	clockwise	practice	Guided	1	0.5	0	5.102295	0.45014	-1.45	-0.8	0.801552208759305	-0.0047549	-0.0013883	0.017039
Trial1	3	1	noBlindfold	clockwise	practice	Guided	1	0.5	0	5.122299	0.45014	-1.45	-0.8	0.801552208759305	-0.0078146	-0.035243	-0.0042069
Trial1	3	1	noBlindfold	clockwise	practice	Guided	1	0.5	0	5.142288	0.45014	-1.45	-0.8	0.801552208759305	0.00162	-0.009853	-0.012006
Trial1	3	1	noBlindfold	clockwise	practice	Guided	1	0.5	0	5.162292	0.45014	-1.45	-0.8	0.801552208759305	-0.0072612	0.019771	-0.0072292
Trial1	3	1	noBlindfold	clockwise	practice	Guided	1	0.5	0	5.182297	0.45014	-1.45	-0.8	0.801552208759305	0.033254	-0.0013855	-0.018337
Trial1	3	1	noBlindfold	clockwise	practice	Guided	1	0.5	0	5.202286	0.45014	-1.45	-0.8	0.801552208759305	-0.017527	0.007077	-0.019215
Trial1	3	1	noBlindfold	clockwise	practice	Guided	1	0.5	0	5.22229	0.45014	-1.45	-0.8	0.801552208759305	0.022437	-0.00562	0.010417
Trial1	3	1	noBlindfold	clockwise	practice	Guided	1	0.5	0	5.242294	0.45014	-1.45	-0.8	0.801552208759305	0.0082885	-0.0056242	0.022111
Trial1	3	1	noBlindfold	clockwise	practice	Guided	1	0.5	0	5.262299	0.45014	-1.45	-0.8	0.801552208759305	-0.059719	0.011302	-0.028675
Trial1	3	1	noBlindfold	clockwise	practice	Guided	1	0.5	0	5.282288	0.45014	-1.45	-0.8	0.801552208759305	0.0099462	0.019765	-0.03237
Trial1	3	1	noBlindfold	clockwise	practice	Guided	1	0.5	0	5.302292	0.45014	-1.45	-0.8	0.801552208759305	0.019102	0.0070677	-0.0066377
Trial1	3	1	noBlindfold	clockwise	practice	Guided	1	0.5	0	5.322296	0.45014	-1.45	-0.8	0.801552208759305	-0.026685	0.011299	0.011388
Trial1	3	1	noBlindfold	clockwise	practice	Guided	1	0.5	0	5.342285	0.45014	-1.45	-0.8	0.801552208759305	0.031866	0.019761	0.0026241
Trial1	3	1	noBlindfold	clockwise	practice	Guided	1	0.5	0	5.362289	0.45014	-1.45	-0.8	0.801552208759305	-0.0036591	0.002835	-0.0083938
Trial1	3	1	noBlindfold	clockwise	practice	Guided	1	0.5	0	5.382294	0.45014	-1.45	-0.8	0.801552208759305	0.01355	-0.022559	0.0098345
Trial1	3	1	noBlindfold	clockwise	practice	Guided	1	0.5	0	5.402298	0.45014	-1.45	-0.8	0.801552208759305	0.026316	0.036687	0.019095
Trial1	3	1	noBlindfold	clockwise	practice	Guided	1	0.5	0	5.422287	0.45014	-1.45	-0.8	0.801552208759305	0.019648	0.0028297	-0.015309
Trial1	3	1	noBlindfold	clockwise	practice	Guided	1	0.5	0	5.442291	0.45015	-1.45	-0.8	0.801551585933776	0.0046649	-0.009866	0.0092541
Trial1	3	1	noBlindfold	clockwise	practice	Guided	1	0.5	0	5.462296	0.45015	-1.45	-0.8	0.801551585933776	0.023806	0.0070588	-0.010527
Trial1	3	1	noBlindfold	clockwise	practice	Guided	1	0.5	0	5.4823	0.45015	-1.45	-0.8	0.801551585933776	-5.5002E-05	0.015524	0.013155
Trial1	3	1	noBlindfold	clockwise	practice	Guided	1	0.5	0	5.502289	0.45015	-1.45	-0.8	0.801551585933776	-0.0031131	-0.035258	-0.008092
Trial1	3	1	noBlindfold	clockwise	practice	Guided	1	0.5	0	5.522293	0.45015	-1.45	-0.8	0.801551585933776	-0.0031138	0.015525	-0.0080895
Trial1	3	1	noBlindfold	clockwise	practice	Guided	1	0.5	0	5.542297	0.45015	-1.45	-0.8	0.801551585933776	-0.0081074	0.023992	-3.0488E-07
Trial1	3	1	noBlindfold	clockwise	practice	Guided	1	0.5	0	5.562286	0.45015	-1.45	-0.8	0.801551585933776	0.038231	-0.0013985	-0.026409
Trial1	3	1	noBlindfold	clockwise	practice	Guided	1	0.5	0	5.582291	0.45015	-1.45	-0.8	0.801551585933776	0.0054852	0.0028319	-0.0033098
Trial1	3	1	noBlindfold	clockwise	practice	Guided	1	0.5	0	5.602295	0.45015	-1.45	-0.8	0.801551585933776	-0.036967	0.04092	0.031773
Trial1	3	1	noBlindfold	clockwise	practice	Guided	1	0.5	0	5.622299	0.45015	-1.45	-0.8	0.801551585933776	0.01853	0.032455	0.0017617
Trial1	3	1	noBlindfold	clockwise	practice	Guided	1	0.5	0	5.642288	0.45015	-1.45	-0.8	0.801551585933776	-0.0067299	-0.018326	-0.014706
Trial1	3	1	noBlindfold	clockwise	practice	Guided	1	0.5	0	5.662292	0.45015	-1.45	-0.8	0.801551585933776	-0.0014601	0.0028325	-0.033226
Trial1	3	1	noBlindfold	clockwise	practice	Guided	1	0.5	0	5.682297	0.45015	-1.45	-0.8	0.801551585933776	0.01103	-0.0014027	-0.019773
Trial1	3	1	noBlindfold	clockwise	practice	Guided	1	0.5	0	5.702286	0.45015	-1.45	-0.8	0.801551585933776	0.018529	0.015526	0.0017691
Trial1	3	1	noBlindfold	clockwise	practice	Guided	1	0.5	0	5.72229	0.45015	-1.45	-0.8	0.801551585933776	0.0099244	0.015528	-0.003007
Trial1	3	1	noBlindfold	clockwise	practice	Guided	1	0.5	0	5.742294	0.45015	-1.45	-0.8	0.801551585933776	-0.004228	-0.018325	0.0086892
Trial1	3	1	noBlindfold	clockwise	practice	Guided	1	0.5	0	5.762299	0.45015	-1.45	-0.8	0.801551585933776	0.0090931	0.015529	0.009567
Trial1	3	1	noBlindfold	clockwise	practice	Guided	1	0.5	0	5.782288	0.45015	-1.45	-0.8	0.801551585933776	0.014913	-0.0098631	-0.0074888
Trial1	3	1	noBlindfold	clockwise	practice	Guided	1	0.5	0	5.802292	0.45015	-1.45	-0.8	0.801551585933776	0.023792	0.032454	-0.010508
Trial1	3	1	noBlindfold	clockwise	practice	Guided	1	0.5	0	5.822296	0.45015	-1.45	-0.8	0.801551585933776	-0.03032	0.0070621	-0.0014508
Trial1	3	1	noBlindfold	clockwise	practice	Guided	1	0.5	0	5.842285	0.45015	-1.45	-0.8	0.801551585933776	0.018523	0.015529	0.001771
Trial1	3	1	noBlindfold	clockwise	practice	Guided	1	0.5	0	5.862289	0.45015	-1.45	-0.8	0.801551585933776	0.018526	-0.022554	0.0017699
Trial1	3	1	noBlindfold	clockwise	practice	Guided	1	0.5	0	5.882294	0.45015	-1.45	-0.8	0.801551585933776	-0.01228	-0.022557	-0.0044719
Trial1	3	1	noBlindfold	clockwise	practice	Guided	1	0.5	0	5.902298	0.45015	-1.45	-0.8	0.801551585933776	0.0018698	0.057847	-0.016165
Trial1	3	1	noBlindfold	clockwise	practice	Guided	1	0.5	0	5.922287	0.45015	-1.45	-0.8	0.801551585933776	-0.002296	0.023992	-0.020649
Trial1	3	1	noBlindfold	clockwise	practice	Guided	1	0.5	0	5.942291	0.45015	-1.45	-0.8	0.801551585933776	-0.0075669	-0.0056302	-0.0083664
Trial1	3	1	noBlindfold	clockwise	practice	Guided	1	0.5	0	5.962296	0.45016	-1.45	-0.8	0.801550966939044	0.024067	-0.018326	-0.0147
Trial1	3	1	noBlindfold	clockwise	practice	Guided	1	0.5	0	5.9823	0.45016	-1.45	-0.8	0.801550966939044	0.012971	0.0070655	0.0026489
Trial1	3	1	noBlindfold	clockwise	practice	Guided	1	0.5	0	6.002289	0.45016	-1.45	-0.8	0.801550966939044	-0.040313	0.032458	0.014727
Trial1	3	1	noBlindfold	clockwise	practice	Guided	1	0.5	0	6.022293	0.45016	-1.45	-0.8	0.801550966939044	0.018795	0.040919	-0.002421
Trial1	3	1	noBlindfold	clockwise	practice	Guided	1	0.5	0	6.042297	0.45016	-1.45	-0.8	0.801550966939044	0.035448	-0.0098616	0.015516
Trial1	3	1	noBlindfold	clockwise	practice	Guided	1	0.5	0	6.062286	0.45016	-1.45	-0.8	0.801550966939044	-0.00035282	-0.0098613	0.017365
Trial1	3	1	noBlindfold	clockwise	practice	Guided	1	0.5	0	6.082291	0.45016	-1.45	-0.8	0.801550966939044	0.0099087	-0.0098611	-0.0030049
Trial1	3	1	noBlindfold	clockwise	practice	Guided	1	0.5	0	6.102295	0.45016	-1.45	-0.8	0.801550966939044	-0.0061784	0.0070671	0.036854
Trial1	3	1	noBlindfold	clockwise	practice	Guided	1	0.5	0	6.122299	0.45016	-1.45	-0.8	0.801550966939044	0.0049108	-0.0013963	0.0050842
Trial1	3	1	noBlindfold	clockwise	practice	Guided	1	0.5	0	6.142288	0.45016	-1.45	-0.8	0.801550966939044	-0.011744	-0.014093	-0.01285
Trial1	3	1	noBlindfold	clockwise	practice	Guided	1	0.5	0	6.162292	0.45016	-1.45	-0.8	0.801550966939044	0.019059	0.01553	-0.0066075
Trial1	3	1	noBlindfold	clockwise	practice	Guided	1	0.5	0	6.182297	0.45016	-1.45	-0.8	0.801550966939044	0.031551	-0.0013955	0.0068456
Trial1	3	1	noBlindfold	clockwise	practice	Guided	1	0.5	0	6.202286	0.45016	-1.45	-0.8	0.801550966939044	0.0096242	-0.0013931	0.0011907
Trial1	3	1	noBlindfold	clockwise	practice	Guided	1	0.5	0	6.22229	0.45017	-1.45	-0.8	0.801550342509277	-0.0036972	0.011303	0.00031304
Trial1	3	1	noBlindfold	clockwise	practice	Guided	1	0.5	0	6.242294	0.45017	-1.45	-0.8	0.801550342509277	0.018226	-0.0013952	0.0059696
Trial1	3	1	noBlindfold	clockwise	practice	Guided	1	0.5	0	6.262299	0.45017	-1.45	-0.8	0.801550342509277	-0.021185	-0.014089	-0.0050454
Trial1	3	1	noBlindfold	clockwise	practice	Guided	1	0.5	0	6.282288	0.45017	-1.45	-0.8	0.801550342509277	0.050689	-0.0056239	-0.012932
Trial1	3	1	noBlindfold	clockwise	practice	Guided	1	0.5	0	6.302292	0.45017	-1.45	-0.8	0.801550342509277	0.014614	0.011303	-0.0068911
Trial1	3	1	noBlindfold	clockwise	practice	Guided	1	0.5	0	6.322296	0.45017	-1.45	-0.8	0.801550342509277	0.050135	0.028227	-0.0045489
Trial1	3	1	noBlindfold	clockwise	practice	Guided	1	0.5	0	6.342285	0.45017	-1.45	-0.8	0.801550342509277	-0.00759	0.0070622	-0.0083539
Trial1	3	1	noBlindfold	clockwise	practice	Guided	1	0.5	0	6.362289	0.45017	-1.45	-0.8	0.801550342509277	0.022941	0.015523	0.0011999
Trial1	3	1	noBlindfold	clockwise	practice	Guided	1	0.5	0	6.382294	0.45017	-1.45	-0.8	0.801550342509277	0.034032	-0.0056367	-0.03086
Trial1	3	1	noBlindfold	clockwise	practice	Guided	1	0.5	0	6.402298	0.45017	-1.45	-0.8	0.801550342509277	0.0062832	0.0028246	-0.015856
Trial1	3	1	noBlindfold	clockwise	practice	Guided	1	0.5	0	6.422287	0.45017	-1.45	-0.8	0.801550342509277	-0.0009225	0.015519	0.025761
Trial1	3	1	noBlindfold	clockwise	practice	Guided	1	0.5	0	6.442291	0.45017	-1.45	-0.8	0.801550342509277	-0.011206	-0.02257	-0.021218
Trial1	3	1	noBlindfold	clockwise	practice	Guided	1	0.5	0	6.462296	0.45017	-1.45	-0.8	0.801550342509277	0.0093361	-0.022569	0.0053927
Trial1	3	1	noBlindfold	clockwise	practice	Guided	1	0.5	0	6.4823	0.45017	-1.45	-0.8	0.801550342509277	0.0062775	-0.0098721	-0.015855
Trial1	3	1	noBlindfold	clockwise	practice	Guided	1	0.5	0	6.502289	0.45017	-1.45	-0.8	0.801550342509277	-0.020367	0.045137	-0.01761
Trial1	3	1	noBlindfold	clockwise	practice	Guided	1	0.5	0	6.522293	0.45017	-1.45	-0.8	0.801550342509277	-0.015649	-0.026806	-0.021509
Trial1	3	1	noBlindfold	clockwise	practice	Guided	1	0.5	0	6.542297	0.45017	-1.45	-0.8	0.801550342509277	-0.0075936	0.011279	-0.0083491
Trial1	3	1	noBlindfold	clockwise	practice	Guided	1	0.5	0	6.562286	0.45017	-1.45	-0.8	0.801550342509277	-0.0064888	-0.0014173	-0.025111
Trial1	3	1	noBlindfold	clockwise	practice	Guided	1	0.5	0	6.582291	0.45017	-1.45	-0.8	0.801550342509277	0.014329	-0.0098813	-0.0026929
Trial1	3	1	noBlindfold	clockwise	practice	Guided	1	0.5	0	6.602295	0.45017	-1.45	-0.8	0.801550342509277	-0.013694	0.015508	0.016505
Trial1	3	1	noBlindfold	clockwise	practice	Guided	1	0.5	0	6.622299	0.45017	-1.45	-0.8	0.801550342509277	-0.013692	-0.014119	0.016506
Trial1	3	1	noBlindfold	clockwise	practice	Guided	1	0.5	0	6.642288	0.45017	-1.45	-0.8	0.801550342509277	0.058735	-0.0056552	0.0002362
Trial1	3	1	noBlindfold	clockwise	practice	Guided	1	0.5	0	6.662292	0.45017	-1.45	-0.8	0.801550342509277	0.018494	0.015504	0.0017918
Trial1	3	1	noBlindfold	clockwise	practice	Guided	1	0.5	0	6.682297	0.45017	-1.45	-0.8	0.801550342509277	0.010439	0.0028089	-0.011366
Trial1	3	1	noBlindfold	clockwise	practice	Guided	1	0.5	0	6.702286	0.45017	-1.45	-0.8	0.801550342509277	0.036804	-0.018352	-0.0054167
Trial1	3	1	noBlindfold	clockwise	practice	Guided	1	0.5	0	6.72229	0.45017	-1.45	-0.8	0.801550342509277	0.028751	0.019736	-0.018574
Trial1	3	1	noBlindfold	clockwise	practice	Guided	1	0.5	0	6.742294	0.45017	-1.45	-0.8	0.801550342509277	0.0043373	-0.026815	0.013491
Trial1	3	1	noBlindfold	clockwise	practice	Guided	1	0.5	0	6.762299	0.45017	-1.45	-0.8	0.801550342509277	-0.044781	0.023966	0.01446
Trial1	3	1	noBlindfold	clockwise	practice	Guided	1	0.5	0	6.782288	0.45017	-1.45	-0.8	0.801550342509277	0.010158	0.019733	-0.044013
Trial1	3	1	noBlindfold	clockwise	practice	Guided	1	0.5	0	6.802292	0.45018	-1.45	-0.8	0.801549721909568	-0.035074	0.01127	0.0066628
Trial1	3	1	noBlindfold	clockwise	practice	Guided	1	0.5	0	6.822296	0.45018	-1.45	-0.8	0.801549721909568	0.032913	0.002805	0.0087139
Trial1	3	1	noBlindfold	clockwise	practice	Guided	1	0.5	0	6.842285	0.45017	-1.45	-0.8	0.801550342509277	0.0051659	0.015499	0.0045254
Trial1	3	1	noBlindfold	clockwise	practice	Guided	1	0.5	0	6.862289	0.45018	-1.45	-0.8	0.801549721909568	-0.026746	-0.014126	0.011443
Trial1	3	1	noBlindfold	clockwise	practice	Guided	1	0.5	0	6.882294	0.45018	-1.45	-0.8	0.801549721909568	-0.022308	0.019729	0.024308
Trial1	3	1	noBlindfold	clockwise	practice	Guided	1	0.5	0	6.902298	0.45018	-1.45	-0.8	0.801549721909568	0.035417	0.0070306	0.0095923
Trial1	3	1	noBlindfold	clockwise	practice	Guided	1	0.5	0	6.922287	0.45018	-1.45	-0.8	0.801549721909568	0.013767	0.023955	0.0056938
Trial1	3	1	noBlindfold	clockwise	practice	Guided	1	0.5	0	6.942291	0.45018	-1.45	-0.8	0.801549721909568	-0.0023389	0.019722	-0.02062
Trial1	3	1	noBlindfold	clockwise	practice	Guided	1	0.5	0	6.962296	0.45018	-1.45	-0.8	0.801549721909568	-0.0078826	0.01549	-0.0041482
Trial1	3	1	noBlindfold	clockwise	practice	Guided	1	0.5	0	6.9823	0.45018	-1.45	-0.8	0.801549721909568	-0.0067737	0.007024	-0.016722
Trial1	3	1	noBlindfold	clockwise	practice	Guided	1	0.5	0	7.002289	0.45017	-1.45	-0.8	0.801550342509277	0.0062711	0.011257	-0.015844
Trial1	3	1	noBlindfold	clockwise	practice	Guided	1	0.5	0	7.022293	0.45017	-1.45	-0.8	0.801550342509277	0.005443	0.015485	-0.0032703
Trial1	3	1	noBlindfold	clockwise	practice	Guided	1	0.5	0	7.042297	0.45017	-1.45	-0.8	0.801550342509277	0.036525	-0.0099053	-0.0012169
Trial1	3	1	noBlindfold	clockwise	practice	Guided	1	0.5	0	7.062286	0.45017	-1.45	-0.8	0.801550342509277	-0.027593	-0.0014429	-0.016423
Trial1	3	1	noBlindfold	clockwise	practice	Guided	1	0.5	0	7.082291	0.45017	-1.45	-0.8	0.801550342509277	-0.047565	0.032408	-0.010969
Trial1	3	1	noBlindfold	clockwise	practice	Guided	1	0.5	0	7.102295	0.45017	-1.45	-0.8	0.801550342509277	-0.012595	0.015479	-0.00024571
Trial1	3	1	noBlindfold	clockwise	practice	Guided	1	0.5	0	7.122299	0.45017	-1.45	-0.8	0.801550342509277	-0.030631	0.0027814	0.0027741
Trial1	3	1	noBlindfold	clockwise	practice	Guided	1	0.5	0	7.142288	0.45018	-1.45	-0.8	0.801549721909568	0.035143	0.011245	0.019739
Trial1	3	1	noBlindfold	clockwise	practice	Guided	1	0.5	0	7.162292	0.45018	-1.45	-0.8	0.801549721909568	-0.0042678	0.032401	0.0087241
Trial1	3	1	noBlindfold	clockwise	practice	Guided	1	0.5	0	7.182297	0.45018	-1.45	-0.8	0.801549721909568	-0.0084328	-0.0014566	0.0042422
Trial1	3	1	noBlindfold	clockwise	practice	Guided	1	0.5	0	7.202286	0.45018	-1.45	-0.8	0.801549721909568	-0.027872	-0.035312	-0.03913
Trial1	3	1	noBlindfold	clockwise	practice	Guided	1	0.5	0	7.22229	0.45018	-1.45	-0.8	0.801549721909568	-0.012599	-0.0099205	-0.00023981
Trial1	3	1	noBlindfold	clockwise	practice	Guided	1	0.5	0	7.242294	0.45018	-1.45	-0.8	0.801549721909568	-0.0051037	-0.0014609	0.021299
Trial1	3	1	noBlindfold	clockwise	practice	Guided	1	0.5	0	7.262299	0.45018	-1.45	-0.8	0.801549721909568	0.019584	0.015467	-0.014955
Trial1	3	1	noBlindfold	clockwise	practice	Guided	1	0.5	0	7.282288	0.45018	-1.45	-0.8	0.801549721909568	-0.027031	-0.014157	0.015643
Trial1	3	1	noBlindfold	clockwise	practice	Guided	1	0.5	0	7.302292	0.45018	-1.45	-0.8	0.801549721909568	0.0090432	-0.035316	0.0096031
Trial1	3	1	noBlindfold	clockwise	practice	Guided	1	0.5	0	7.322296	0.45018	-1.45	-0.8	0.801549721909568	-0.0048303	-0.026852	0.017106
Trial1	3	1	noBlindfold	clockwise	practice	Guided	1	0.5	0	7.342285	0.45018	-1.45	-0.8	0.801549721909568	0.038449	0.028159	-0.030549
Trial1	3	1	noBlindfold	clockwise	practice	Guided	1	0.5	0	7.362289	0.45018	-1.45	-0.8	0.801549721909568	0.0051552	0.019696	0.00092959
Trial1	3	1	noBlindfold	clockwise	practice	Guided	1	0.5	0	7.382294	0.45018	-1.45	-0.8	0.801549721909568	-0.013712	-0.0056959	0.016522
Trial1	3	1	noBlindfold	clockwise	practice	Guided	1	0.5	0	7.402298	0.45018	-1.45	-0.8	0.801549721909568	0.017924	-0.014158	0.01019
Trial1	3	1	noBlindfold	clockwise	practice	Guided	1	0.5	0	7.422287	0.45018	-1.45	-0.8	0.801549721909568	0.007938	0.011232	0.02637
Trial1	3	1	noBlindfold	clockwise	practice	Guided	1	0.5	0	7.442291	0.45018	-1.45	-0.8	0.801549721909568	-0.0003941	-0.022621	0.017401
Trial1	3	1	noBlindfold	clockwise	practice	Guided	1	0.5	0	7.462296	0.45018	-1.45	-0.8	0.801549721909568	-0.016773	-0.0099264	-0.0047246
Trial1	3	1	noBlindfold	clockwise	practice	Guided	1	0.5	0	7.482285	0.45018	-1.45	-0.8	0.801549721909568	0.010418	-0.0056962	-0.018268
Trial1	3	1	noBlindfold	clockwise	practice	Guided	1	0.5	0	7.502289	0.45018	-1.45	-0.8	0.801549721909568	-0.00012138	0.011232	0.013209
Trial1	3	1	noBlindfold	clockwise	practice	Guided	1	0.5	0	7.522293	0.45019	-1.45	-0.8	0.801549099581751	0.01375	-0.0099262	0.0057043
Trial1	3	1	noBlindfold	clockwise	practice	Guided	1	0.5	0	7.542297	0.45019	-1.45	-0.8	0.801549099581751	-0.010403	0.0027685	-0.033769
Trial1	3	1	noBlindfold	clockwise	practice	Guided	1	0.5	0	7.562286	0.45018	-1.45	-0.8	0.801549721909568	0.062872	0.002769	-0.0015057
Trial1	3	1	noBlindfold	clockwise	practice	Guided	1	0.5	0	7.582291	0.45019	-1.45	-0.8	0.801549099581751	0.0059764	0.0027675	-0.011645
Trial1	3	1	noBlindfold	clockwise	practice	Guided	1	0.5	0	7.602295	0.45019	-1.45	-0.8	0.801549099581751	0.013751	-0.009928	0.0057049
Trial1	3	1	noBlindfold	clockwise	practice	Guided	1	0.5	0	7.622299	0.45018	-1.45	-0.8	0.801549721909568	0.02068	0.040853	-0.031719
Trial1	3	1	noBlindfold	clockwise	practice	Guided	1	0.5	0	7.642288	0.45019	-1.45	-0.8	0.801549099581751	0.0020869	0.023926	-0.020319
Trial1	3	1	noBlindfold	clockwise	practice	Guided	1	0.5	0	7.662292	0.45019	-1.45	-0.8	0.801549099581751	-0.0076207	0.0027659	5.2286E-05
Trial1	3	1	noBlindfold	clockwise	practice	Guided	1	0.5	0	7.682297	0.45019	-1.45	-0.8	0.801549099581751	-0.034263	0.0027621	0.0081408
Trial1	3	1	noBlindfold	clockwise	practice	Guided	1	0.5	0	7.702286	0.45018	-1.45	-0.8	0.801549721909568	-0.011507	0.02815	-0.017007
Trial1	3	1	noBlindfold	clockwise	practice	Guided	1	0.5	0	7.72229	0.45018	-1.45	-0.8	0.801549721909568	-0.011507	0.02815	-0.017007
Trial1	3	1	noBlindfold	clockwise	practice	Guided	1	0.5	0	7.742294	0.45019	-1.45	-0.8	0.801549099581751	-0.011507	0.02815	-0.017007
Trial1	3	1	noBlindfold	clockwise	practice	Guided	1	0.5	0	7.762299	0.45019	-1.45	-0.8	0.801549099581751	0.04067	-0.0099414	0.0032698
Trial1	3	1	noBlindfold	clockwise	practice	Guided	1	0.5	0	7.782288	0.45019	-1.45	-0.8	0.801549099581751	0.00098364	0.0027518	-0.0035573
Trial1	3	1	noBlindfold	clockwise	practice	Guided	1	0.5	0	7.802292	0.45019	-1.45	-0.8	0.801549099581751	0.009588	-0.018406	0.0012212
Trial1	3	1	noBlindfold	clockwise	practice	Guided	1	0.5	0	7.822296	0.45019	-1.45	-0.8	0.801549099581751	-0.00095149	-0.077652	0.025779
Trial1	3	1	noBlindfold	clockwise	practice	Guided	1	0.5	0	7.842285	0.45018	-1.45	-0.8	0.801549721909568	0.044836	0.015453	0.0077504
Trial1	3	1	noBlindfold	clockwise	practice	Guided	1	0.5	0	7.862289	0.45019	-1.45	-0.8	0.801549099581751	-0.0017991	-0.0014758	-0.028999
Trial1	3	1	noBlindfold	clockwise	practice	Guided	1	0.5	0	7.882294	0.45019	-1.45	-0.8	0.801549099581751	0.017637	0.019681	0.014374
Trial1	3	1	noBlindfold	clockwise	practice	Guided	1	0.5	0	7.902298	0.45019	-1.45	-0.8	0.801549099581751	0.044831	-0.018407	0.0077494
Trial1	3	1	noBlindfold	clockwise	practice	Guided	1	0.5	0	7.922287	0.45019	-1.45	-0.8	0.801549099581751	-0.025939	-0.048029	-0.0011282
Trial1	3	1	noBlindfold	clockwise	practice	Guided	1	0.5	0	7.942291	0.45019	-1.45	-0.8	0.801549099581751	-0.020945	0.019679	-0.009213
Trial1	3	1	noBlindfold	clockwise	practice	Guided	1	0.5	0	7.962296	0.45019	-1.45	-0.8	0.801549099581751	0.0070779	-0.0014803	-0.028409
Trial1	3	1	noBlindfold	clockwise	practice	Guided	1	0.5	0	7.982285	0.45019	-1.45	-0.8	0.801549099581751	0.027345	0.045068	0.0023926
Trial1	3	1	noBlindfold	clockwise	practice	Guided	1	0.5	0	8.002289	0.45019	-1.45	-0.8	0.801549099581751	-0.0040164	0.02814	0.0045335
Trial1	3	1	noBlindfold	clockwise	practice	Guided	1	0.5	0	8.022293	0.45019	-1.45	-0.8	0.801549099581751	-0.016511	-0.02264	-0.0089164
Trial1	3	1	noBlindfold	clockwise	practice	Guided	1	0.5	0	8.042297	0.45019	-1.45	-0.8	0.801549099581751	0.010957	-0.0057116	-0.019732
Trial1	3	1	noBlindfold	clockwise	practice	Guided	1	0.5	0	8.062286	0.45019	-1.45	-0.8	0.801549099581751	-0.021231	-0.043797	-0.030456
Trial1	3	1	noBlindfold	clockwise	practice	Guided	1	0.5	0	8.082291	0.45019	-1.45	-0.8	0.801549099581751	0.017905	0.019681	0.022762
Trial1	3	1	noBlindfold	clockwise	practice	Guided	1	0.5	0	8.102295	0.45019	-1.45	-0.8	0.801549099581751	-0.0034696	0.015451	-0.0038459
Trial1	3	1	noBlindfold	clockwise	practice	Guided	1	0.5	0	8.122299	0.45019	-1.45	-0.8	0.801549099581751	0.0017989	0.045072	-0.016124
Trial1	3	1	noBlindfold	clockwise	practice	Guided	1	0.5	0	8.142288	0.45019	-1.45	-0.8	0.801549099581751	0.0079155	0.032374	0.026371
Trial1	3	1	noBlindfold	clockwise	practice	Guided	1	0.5	0	8.162292	0.45019	-1.45	-0.8	0.801549099581751	0.036767	0.019677	-0.0054004
Trial1	3	1	noBlindfold	clockwise	practice	Guided	1	0.5	0	8.182297	0.45019	-1.45	-0.8	0.801549099581751	0.010124	-0.001482	-0.0071579
Trial1	3	1	noBlindfold	clockwise	practice	Guided	1	0.5	0	8.202286	0.45019	-1.45	-0.8	0.801549099581751	-0.022062	-0.0057157	0.0075552
Trial1	3	1	noBlindfold	clockwise	practice	Guided	1	0.5	0	8.22229	0.45019	-1.45	-0.8	0.801549099581751	0.0045797	0.011212	0.0093119
Trial1	3	1	noBlindfold	clockwise	practice	Guided	1	0.5	0	8.242294	0.45019	-1.45	-0.8	0.801549099581751	-0.0087384	-0.005722	0.0042429
Trial1	3	1	noBlindfold	clockwise	practice	Guided	1	0.5	0	8.262299	0.45019	-1.45	-0.8	0.801549099581751	-0.0020845	-0.039576	-0.024801
Trial1	3	1	noBlindfold	clockwise	practice	Guided	1	0.5	0	8.282288	0.45019	-1.45	-0.8	0.801549099581751	0.015399	0.01967	-0.019437
Trial1	3	1	noBlindfold	clockwise	practice	Guided	1	0.5	0	8.302292	0.45019	-1.45	-0.8	0.801549099581751	-0.0045718	-0.0057219	0.01292
Trial1	3	1	noBlindfold	clockwise	practice	Guided	1	0.5	0	8.322296	0.45019	-1.45	-0.8	0.801549099581751	0.00042007	-0.018419	0.0075567
Trial1	3	1	noBlindfold	clockwise	practice	Guided	1	0.5	0	8.342285	0.45019	-1.45	-0.8	0.801549099581751	-0.017894	-0.014187	0.012038
Trial1	3	1	noBlindfold	clockwise	practice	Guided	1	0.5	0	8.362289	0.45019	-1.45	-0.8	0.801549099581751	-0.0040198	-0.0057235	0.0045364
Trial1	3	1	noBlindfold	clockwise	practice	Guided	1	0.5	0	8.382294	0.45019	-1.45	-0.8	0.801549099581751	-0.0054197	0.0027401	-0.0050164
Trial1	3	1	noBlindfold	clockwise	practice	Guided	1	0.5	0	8.402298	0.45019	-1.45	-0.8	0.801549099581751	0.012359	-0.056504	0.026662
Trial1	3	1	noBlindfold	clockwise	practice	Guided	1	0.5	0	8.422287	0.45019	-1.45	-0.8	0.801549099581751	0.017351	0.011205	0.018575
Trial1	3	1	noBlindfold	clockwise	practice	Guided	1	0.5	0	8.442291	0.45019	-1.45	-0.8	0.801549099581751	0.0059643	0.011206	-0.011638
Trial1	3	1	noBlindfold	clockwise	practice	Guided	1	0.5	0	8.462296	0.45019	-1.45	-0.8	0.801549099581751	0.0051372	0.011208	0.00093481
Trial1	3	1	noBlindfold	clockwise	practice	Guided	1	0.5	0	8.482285	0.45019	-1.45	-0.8	0.801549099581751	0.041487	-0.022646	-0.0092942
Trial1	3	1	noBlindfold	clockwise	practice	Guided	1	0.5	0	8.502289	0.45019	-1.45	-0.8	0.801549099581751	0.036489	-0.0014874	-0.0012029
Trial1	3	1	noBlindfold	clockwise	practice	Guided	1	0.5	0	8.522293	0.45019	-1.45	-0.8	0.801549099581751	-0.0051323	-0.0014863	0.021601
Trial1	3	1	noBlindfold	clockwise	practice	Guided	1	0.5	0	8.542297	0.4502	-1.45	-0.8	0.801548479230159	0.0012396	-0.014182	-0.0077375
Trial1	3	1	noBlindfold	clockwise	practice	Guided	1	0.5	0	8.562286	0.4502	-1.45	-0.8	0.801548479230159	0.013179	0.028135	0.014097
Trial1	3	1	noBlindfold	clockwise	practice	Guided	1	0.5	0	8.582291	0.4502	-1.45	-0.8	0.801548479230159	0.00040887	-0.0099511	0.004837
Trial1	3	1	noBlindfold	clockwise	practice	Guided	1	0.5	0	8.602295	0.4502	-1.45	-0.8	0.801548479230159	0.0070589	0.011209	-0.028396
Trial1	3	1	noBlindfold	clockwise	practice	Guided	1	0.5	0	8.622299	0.4502	-1.45	-0.8	0.801548479230159	0.036484	0.011209	0.002111
Trial1	3	1	noBlindfold	clockwise	practice	Guided	1	0.5	0	8.642288	0.4502	-1.45	-0.8	0.801548479230159	0.0051227	-0.0014909	0.00094093
Trial1	3	1	noBlindfold	clockwise	practice	Guided	1	0.5	0	8.662292	0.4502	-1.45	-0.8	0.801548479230159	-0.0029292	0.015434	-0.011925
Trial1	3	1	noBlindfold	clockwise	practice	Guided	1	0.5	0	8.682297	0.4502	-1.45	-0.8	0.801548479230159	0.028981	0.015434	-0.0074407
Trial1	3	1	noBlindfold	clockwise	practice	Guided	1	0.5	0	8.702286	0.4502	-1.45	-0.8	0.801548479230159	-0.020691	-0.0057275	-0.013388
Trial1	3	1	noBlindfold	clockwise	practice	Guided	1	0.5	0	8.72229	0.4502	-1.45	-0.8	0.801548479230159	-0.00042221	-0.018422	0.017413
Trial1	3	1	noBlindfold	clockwise	practice	Guided	1	0.5	0	8.742294	0.4502	-1.45	-0.8	0.801548479230159	-0.011257	0.019663	-0.021184
Trial1	3	1	noBlindfold	clockwise	practice	Guided	1	0.5	0	8.762299	0.4502	-1.45	-0.8	0.801548479230159	-0.035119	0.006965	-0.014266
Trial1	3	1	noBlindfold	clockwise	practice	Guided	1	0.5	0	8.782288	0.4502	-1.45	-0.8	0.801548479230159	0.037033	0.028124	-0.0068541
Trial1	3	1	noBlindfold	clockwise	practice	Guided	1	0.5	0	8.802292	0.4502	-1.45	-0.8	0.801548479230159	-0.030403	0.028122	-0.0013994
Trial1	3	1	noBlindfold	clockwise	practice	Guided	1	0.5	0	8.822296	0.4502	-1.45	-0.8	0.801548479230159	0.0098365	0.011193	-0.0029555
Trial1	3	1	noBlindfold	clockwise	practice	Guided	1	0.5	0	8.842285	0.4502	-1.45	-0.8	0.801548479230159	0.017612	-0.0015032	0.014395
Trial1	3	1	noBlindfold	clockwise	practice	Guided	1	0.5	0	8.862289	0.4502	-1.45	-0.8	0.801548479230159	0.0070517	0.03235	-0.02625
Trial1	3	1	noBlindfold	clockwise	practice	Guided	1	0.5	0	8.882294	0.4502	-1.45	-0.8	0.801548479230159	-0.014027	-0.0057373	0.0045516
Trial1	3	1	noBlindfold	clockwise	practice	Guided	1	0.5	0	8.902298	0.4502	-1.45	-0.8	0.801548479230159	0.0098328	0.0027259	-0.0029555
Trial1	3	1	noBlindfold	clockwise	practice	Guided	1	0.5	0	8.922287	0.4502	-1.45	-0.8	0.801548479230159	-0.02652	-0.018435	0.0072758
Trial1	3	1	noBlindfold	clockwise	practice	Guided	1	0.5	0	8.942291	0.4502	-1.45	-0.8	0.801548479230159	-0.02486	0.01965	-0.0089034
Trial1	3	1	noBlindfold	clockwise	practice	Guided	1	0.5	0	8.962296	0.4502	-1.45	-0.8	0.801548479230159	0.02815	0.0027227	-0.010164
Trial1	3	1	noBlindfold	clockwise	practice	Guided	1	0.5	0	8.982285	0.4502	-1.45	-0.8	0.801548479230159	-0.0048665	0.02388	0.012637
Trial1	3	1	noBlindfold	clockwise	practice	Guided	1	0.5	0	9.002289	0.4502	-1.45	-0.8	0.801548479230159	0.014555	-0.0099767	-0.0068537
Trial1	3	1	noBlindfold	clockwise	practice	Guided	1	0.5	0	9.022293	0.4502	-1.45	-0.8	0.801548479230159	-0.004591	0.0069512	0.01293
Trial1	3	1	noBlindfold	clockwise	practice	Guided	1	0.5	0	9.042297	0.4502	-1.45	-0.8	0.801548479230159	-0.012644	-0.0057436	-0.00023102
Trial1	3	1	noBlindfold	clockwise	practice	Guided	1	0.5	0	9.062286	0.4502	-1.45	-0.8	0.801548479230159	-0.010985	0.019646	-0.0055929
Trial1	3	1	noBlindfold	clockwise	practice	Guided	1	0.5	0	9.082291	0.4502	-1.45	-0.8	0.801548479230159	-0.0056977	-0.014208	0.029694
Trial1	3	1	noBlindfold	clockwise	practice	Guided	1	0.5	0	9.102295	0.4502	-1.45	-0.8	0.801548479230159	-0.028174	-0.026902	0.032419
Trial1	3	1	noBlindfold	clockwise	practice	Guided	1	0.5	0	9.122299	0.4502	-1.45	-0.8	0.801548479230159	-0.02235	0.028108	0.011756
Trial1	3	1	noBlindfold	clockwise	practice	Guided	1	0.5	0	9.142288	0.4502	-1.45	-0.8	0.801548479230159	0.010112	-0.026905	-0.0071491
Trial1	3	1	noBlindfold	clockwise	practice	Guided	1	0.5	0	9.162292	0.4502	-1.45	-0.8	0.801548479230159	0.019544	0.0027144	-0.014945
Trial1	3	1	noBlindfold	clockwise	practice	Guided	1	0.5	0	9.182297	0.4502	-1.45	-0.8	0.801548479230159	-0.0079289	-0.0057485	-0.0041286
Trial1	3	1	noBlindfold	clockwise	practice	Guided	1	0.5	0	9.202286	0.4502	-1.45	-0.8	0.801548479230159	-0.00043111	0.0069463	0.017412
Trial1	3	1	noBlindfold	clockwise	practice	Guided	1	0.5	0	9.22229	0.4502	-1.45	-0.8	0.801548479230159	-0.0084815	-0.031139	0.0042542
Trial1	3	1	noBlindfold	clockwise	practice	Guided	1	0.5	0	9.242294	0.4502	-1.45	-0.8	0.801548479230159	0.029824	0.040801	0.032037
Trial1	3	1	noBlindfold	clockwise	practice	Guided	1	0.5	0	9.262299	0.4502	-1.45	-0.8	0.801548479230159	0.0098311	-0.022678	-0.0029562
Trial1	3	1	noBlindfold	clockwise	practice	Guided	1	0.5	0	9.282288	0.4502	-1.45	-0.8	0.801548479230159	0.032031	-0.0523	-0.0014902
Trial1	3	1	noBlindfold	clockwise	practice	Guided	1	0.5	0	9.302292	0.45021	-1.45	-0.8	0.801547857151201	0.0012231	0.023875	-0.0077302
Trial1	3	1	noBlindfold	clockwise	practice	Guided	1	0.5	0	9.322296	0.45021	-1.45	-0.8	0.801547857151201	-0.034299	0.0027142	-0.010071
Trial1	3	1	noBlindfold	clockwise	practice	Guided	1	0.5	0	9.342285	0.45021	-1.45	-0.8	0.801547857151201	-0.010421	-0.0099813	0.033595
Trial1	3	1	noBlindfold	clockwise	practice	Guided	1	0.5	0	9.362289	0.4502	-1.45	-0.8	0.801548479230159	0.013716	0.011179	0.0057241
Trial1	3	1	noBlindfold	clockwise	practice	Guided	1	0.5	0	9.382294	0.4502	-1.45	-0.8	0.801548479230159	0.0056664	0.0027153	-0.0074349
Trial1	3	1	noBlindfold	clockwise	practice	Guided	1	0.5	0	9.402298	0.4502	-1.45	-0.8	0.801548479230159	-0.01764	0.040802	0.007866
Trial1	3	1	noBlindfold	clockwise	practice	Guided	1	0.5	0	9.422287	0.4502	-1.45	-0.8	0.801548479230159	-0.030962	-0.0099812	0.0069866
Trial1	3	1	noBlindfold	clockwise	practice	Guided	1	0.5	0	9.442291	0.4502	-1.45	-0.8	0.801548479230159	-0.0026619	0.011175	-0.016401
Trial1	3	1	noBlindfold	clockwise	practice	Guided	1	0.5	0	9.462296	0.45021	-1.45	-0.8	0.801547857151201	-0.0018349	-0.039607	-0.020299
Trial1	3	1	noBlindfold	clockwise	practice	Guided	1	0.5	0	9.482285	0.45021	-1.45	-0.8	0.801547857151201	-0.0098673	-0.0015194	0.025216
Trial1	3	1	noBlindfold	clockwise	practice	Guided	1	0.5	0	9.502289	0.45021	-1.45	-0.8	0.801547857151201	0.01038	-0.026911	-0.011332
Trial1	3	1	noBlindfold	clockwise	practice	Guided	1	0.5	0	9.522293	0.45021	-1.45	-0.8	0.801547857151201	0.0048341	0.019639	0.0051416
Trial1	3	1	noBlindfold	clockwise	practice	Guided	1	0.5	0	9.542297	0.45021	-1.45	-0.8	0.801547857151201	0.0073374	0.0027099	0.034771
Trial1	3	1	noBlindfold	clockwise	practice	Guided	1	0.5	0	9.562286	0.45021	-1.45	-0.8	0.801547857151201	-0.04956	-0.01422	0.018392
Trial1	3	1	noBlindfold	clockwise	practice	Guided	1	0.5	0	9.582291	0.45021	-1.45	-0.8	0.801547857151201	0.0034504	0.028096	0.026097
Trial1	3	1	noBlindfold	clockwise	practice	Guided	1	0.5	0	9.602295	0.45021	-1.45	-0.8	0.801547857151201	-0.044288	0.011168	0.0061114
Trial1	3	1	noBlindfold	clockwise	practice	Guided	1	0.5	0	9.622299	0.45021	-1.45	-0.8	0.801547857151201	0.022871	0.0069362	0.0021235
Trial1	3	1	noBlindfold	clockwise	practice	Guided	1	0.5	0	9.642288	0.45021	-1.45	-0.8	0.801547857151201	-0.0093167	-0.018454	0.016839
Trial1	3	1	noBlindfold	clockwise	practice	Guided	1	0.5	0	9.662292	0.45021	-1.45	-0.8	0.801547857151201	-0.0040481	-0.018454	0.0045614
Trial1	3	1	noBlindfold	clockwise	practice	Guided	1	0.5	0	9.682297	0.45021	-1.45	-0.8	0.801547857151201	0.022592	0.011169	-0.0026497
Trial1	3	1	noBlindfold	clockwise	practice	Guided	1	0.5	0	9.702286	0.45021	-1.45	-0.8	0.801547857151201	0.048682	-0.001528	0.016457
Trial1	3	1	noBlindfold	clockwise	practice	Guided	1	0.5	0	9.72229	0.45021	-1.45	-0.8	0.801547857151201	0.0095472	-0.018455	0.0012506
Trial1	3	1	noBlindfold	clockwise	practice	Guided	1	0.5	0	9.742294	0.45021	-1.45	-0.8	0.801547857151201	0.045622	0.023859	-0.0047889
Trial1	3	1	noBlindfold	clockwise	practice	Guided	1	0.5	0	9.762299	0.45021	-1.45	-0.8	0.801547857151201	-0.0023941	-0.0057642	-0.020583
Trial1	3	1	noBlindfold	clockwise	practice	Guided	1	0.5	0	9.782288	0.45021	-1.45	-0.8	0.801547857151201	0.02758	0.02386	-0.0059589
Trial1	3	1	noBlindfold	clockwise	practice	Guided	1	0.5	0	9.802292	0.45021	-1.45	-0.8	0.801547857151201	-0.00016679	0.011165	0.013237
Trial1	3	1	noBlindfold	clockwise	practice	Guided	1	0.5	0	9.822296	0.45021	-1.45	-0.8	0.801547857151201	-0.013213	0.011164	0.008167
Trial1	3	1	noBlindfold	clockwise	practice	Guided	1	0.5	0	9.842285	0.45021	-1.45	-0.8	0.801547857151201	-0.004056	0.01116	0.0045577
Trial1	3	1	noBlindfold	clockwise	practice	Guided	1	0.5	0	9.862289	0.45021	-1.45	-0.8	0.801547857151201	-0.012938	-0.010002	0.0039716
Trial1	3	1	noBlindfold	clockwise	practice	Guided	1	0.5	0	9.882294	0.45021	-1.45	-0.8	0.801547857151201	-0.0068405	-0.018464	-0.02088
Trial1	3	1	noBlindfold	clockwise	practice	Guided	1	0.5	0	9.902298	0.45021	-1.45	-0.8	0.801547857151201	-0.02099	0.036549	-0.0091848
Trial1	3	1	noBlindfold	clockwise	practice	Guided	1	0.5	0	9.922287	0.45021	-1.45	-0.8	0.801547857151201	0.018417	-0.022693	-0.01279
Trial1	3	1	noBlindfold	clockwise	practice	Guided	1	0.5	0	9.942291	0.45021	-1.45	-0.8	0.801547857151201	0.010366	0.015391	-0.011323
Trial1	3	1	noBlindfold	clockwise	practice	Guided	1	0.5	0	9.962296	0.45021	-1.45	-0.8	0.801547857151201	0.0076018	-0.014229	0.030586
Trial1	3	1	noBlindfold	clockwise	practice	Guided	1	0.5	0	9.982285	0.45021	-1.45	-0.8	0.801547857151201	-0.013771	0.0026966	0.016549
Trial1	3	1	noBlindfold	clockwise	practice	Guided	1	0.5	0	10.00229	0.45022	-1.45	-0.8	0.801547237047727	0.018139	0.032316	-0.0088901
Trial1	3	1	noBlindfold	clockwise	practice	Guided	1	0.5	0	10.02229	0.45022	-1.45	-0.8	0.801547237047727	-0.013775	-0.018467	0.017719
Trial1	3	1	noBlindfold	clockwise	practice	Guided	1	0.5	0	10.0423	0.45022	-1.45	-0.8	0.801547237047727	0.01869	0.049242	-0.0023542
Trial1	3	1	noBlindfold	clockwise	practice	Guided	1	0.5	0	10.06229	0.45022	-1.45	-0.8	0.801547237047727	-0.00045205	-0.0015424	0.017429
Trial1	3	1	noBlindfold	clockwise	practice	Guided	1	0.5	0	10.08229	0.45022	-1.45	-0.8	0.801547237047727	0.014249	-0.018466	-0.0026452
Trial1	3	1	noBlindfold	clockwise	practice	Guided	1	0.5	0	10.10229	0.45022	-1.45	-0.8	0.801547237047727	-0.019617	0.011157	-0.030134
Trial1	3	1	noBlindfold	clockwise	practice	Guided	1	0.5	0	10.1223	0.45022	-1.45	-0.8	0.801547237047727	-0.01267	-0.0015429	-0.00021131
Trial1	3	1	noBlindfold	clockwise	practice	Guided	1	0.5	0	10.14229	0.45022	-1.45	-0.8	0.801547237047727	-0.007678	0.015383	-0.0082995
Trial1	3	1	noBlindfold	clockwise	practice	Guided	1	0.5	0	10.16229	0.45022	-1.45	-0.8	0.801547237047727	-0.00045888	0.070397	0.017432
Trial1	3	1	noBlindfold	clockwise	practice	Guided	1	0.5	0	10.1823	0.45022	-1.45	-0.8	0.801547237047727	0.0034286	0.015383	0.026106
Trial1	3	1	noBlindfold	clockwise	practice	Guided	1	0.5	0	10.20229	0.45022	-1.45	-0.8	0.801547237047727	0.0012011	-0.031169	-0.0077137
Trial1	3	1	noBlindfold	clockwise	practice	Guided	1	0.5	0	10.22229	0.45022	-1.45	-0.8	0.801547237047727	-0.026271	-0.0015453	0.0031008
Trial1	3	1	noBlindfold	clockwise	practice	Guided	1	0.5	0	10.24229	0.45022	-1.45	-0.8	0.801547237047727	0.032833	-0.014243	-0.019115
Trial1	3	1	noBlindfold	clockwise	practice	Guided	1	0.5	0	10.2623	0.45022	-1.45	-0.8	0.801547237047727	0.02395	-0.018474	-0.014631
Trial1	3	1	noBlindfold	clockwise	practice	Guided	1	0.5	0	10.28229	0.45022	-1.45	-0.8	0.801547237047727	0.0014692	0.019609	-0.011904
Trial1	3	1	noBlindfold	clockwise	practice	Guided	1	0.5	0	10.30229	0.45022	-1.45	-0.8	0.801547237047727	-0.00019135	0.015379	0.0048575
Trial1	3	1	noBlindfold	clockwise	practice	Guided	1	0.5	0	10.3223	0.45022	-1.45	-0.8	0.801547237047727	-0.022116	0.049233	-0.02331
Trial1	3	1	noBlindfold	clockwise	practice	Guided	1	0.5	0	10.34229	0.45022	-1.45	-0.8	0.801547237047727	-0.00074427	0.0026803	0.021618
Trial1	3	1	noBlindfold	clockwise	practice	Guided	1	0.5	0	10.36229	0.45022	-1.45	-0.8	0.801547237047727	-0.0035265	-0.0057834	-0.0038193
Trial1	3	1	noBlindfold	clockwise	practice	Guided	1	0.5	0	10.38229	0.45023	-1.45	-0.8	0.801546615217628	0.0039713	0.0069093	0.017719
Trial1	3	1	noBlindfold	clockwise	practice	Guided	1	0.5	0	10.4023	0.45023	-1.45	-0.8	0.801546615217628	-0.0068641	-0.0057869	-0.020877
Trial1	3	1	noBlindfold	clockwise	practice	Guided	1	0.5	0	10.42229	0.45023	-1.45	-0.8	0.801546615217628	-0.008526	0.0069078	0.0042692
Trial1	3	1	noBlindfold	clockwise	practice	Guided	1	0.5	0	10.44229	0.45023	-1.45	-0.8	0.801546615217628	-0.025459	-0.0015519	-0.0094746
Trial1	3	1	noBlindfold	clockwise	practice	Guided	1	0.5	0	10.4623	0.45023	-1.45	-0.8	0.801546615217628	0.018391	-0.010017	0.0018377
Trial1	3	1	noBlindfold	clockwise	practice	Guided	1	0.5	0	10.48228	0.45023	-1.45	-0.8	0.801546615217628	0.026166	-0.0015536	0.019187
Trial1	3	1	noBlindfold	clockwise	practice	Guided	1	0.5	0	10.50229	0.45023	-1.45	-0.8	0.801546615217628	0.02283	0.015372	0.0021307
Trial1	3	1	noBlindfold	clockwise	practice	Guided	1	0.5	0	10.52229	0.45023	-1.45	-0.8	0.801546615217628	0.013951	0.0026779	-0.00050303
Trial1	3	1	noBlindfold	clockwise	practice	Guided	1	0.5	0	10.5423	0.45023	-1.45	-0.8	0.801546615217628	0.0014545	-0.010018	-0.031685
Trial1	3	1	noBlindfold	clockwise	practice	Guided	1	0.5	0	10.56229	0.45023	-1.45	-0.8	0.801546615217628	-0.0074288	0.0069072	-0.012489
Trial1	3	1	noBlindfold	clockwise	practice	Guided	1	0.5	0	10.58229	0.45023	-1.45	-0.8	0.801546615217628	-0.018246	-0.0057873	0.029128
Trial1	3	1	noBlindfold	clockwise	practice	Guided	1	0.5	0	10.60229	0.45023	-1.45	-0.8	0.801546615217628	-0.013806	0.019602	0.016555
Trial1	3	1	noBlindfold	clockwise	practice	Guided	1	0.5	0	10.6223	0.45024	-1.45	-0.8	0.801545993512145	0.017826	-0.03118	0.010224
Trial1	3	1	noBlindfold	clockwise	practice	Guided	1	0.5	0	10.64229	0.45024	-1.45	-0.8	0.801545993512145	0.0045048	-0.010019	0.0093454
Trial1	3	1	noBlindfold	clockwise	practice	Guided	1	0.5	0	10.66229	0.45024	-1.45	-0.8	0.801545993512145	-0.012706	0.0026771	-0.00020893
Trial1	3	1	noBlindfold	clockwise	practice	Guided	1	0.5	0	10.6823	0.45024	-1.45	-0.8	0.801545993512145	0.013105	-0.026945	0.01412
Trial1	3	1	noBlindfold	clockwise	practice	Guided	1	0.5	0	10.70229	0.45024	-1.45	-0.8	0.801545993512145	0.01699	-0.010018	0.022794
Trial1	3	1	noBlindfold	clockwise	practice	Guided	1	0.5	0	10.72229	0.45024	-1.45	-0.8	0.801545993512145	0.0086617	0.032302	0.013827
Trial1	3	1	noBlindfold	clockwise	practice	Guided	1	0.5	0	10.74229	0.45024	-1.45	-0.8	0.801545993512145	-0.0088237	0.023837	0.008463
Trial1	3	1	noBlindfold	clockwise	practice	Guided	1	0.5	0	10.7623	0.45024	-1.45	-0.8	0.801545993512145	0.01782	-0.014251	0.010219
Trial1	3	1	noBlindfold	clockwise	practice	Guided	1	0.5	0	10.78229	0.45024	-1.45	-0.8	0.801545993512145	-0.016874	-0.010022	0.0006645
Trial1	3	1	noBlindfold	clockwise	practice	Guided	1	0.5	0	10.80229	0.45024	-1.45	-0.8	0.801545993512145	0.010042	0.0026749	-0.0071293
Trial1	3	1	noBlindfold	clockwise	practice	Guided	1	0.5	0	10.8223	0.45024	-1.45	-0.8	0.801545993512145	0.010043	0.044992	-0.0071304
Trial1	3	1	noBlindfold	clockwise	practice	Guided	1	0.5	0	10.84229	0.45024	-1.45	-0.8	0.801545993512145	0.031691	0.057685	0.0027179
Trial1	3	1	noBlindfold	clockwise	practice	Guided	1	0.5	0	10.86229	0.45024	-1.45	-0.8	0.801545993512145	-0.0046658	-0.005793	0.012947
Trial1	3	1	noBlindfold	clockwise	practice	Guided	1	0.5	0	10.88229	0.45024	-1.45	-0.8	0.801545993512145	0.040842	0.015366	-0.00088724
Trial1	3	1	noBlindfold	clockwise	practice	Guided	1	0.5	0	10.9023	0.45025	-1.45	-0.8	0.801545375630795	0.017809	0.0026713	0.010513
Trial1	3	1	noBlindfold	clockwise	practice	Guided	1	0.5	0	10.92229	0.45025	-1.45	-0.8	0.801545375630795	-0.013275	-0.0015608	0.0090502
Trial1	3	1	noBlindfold	clockwise	practice	Guided	1	0.5	0	10.94229	0.45024	-1.45	-0.8	0.801545993512145	0.011141	-0.0015607	-0.010439
Trial1	3	1	noBlindfold	clockwise	practice	Guided	1	0.5	0	10.9623	0.45025	-1.45	-0.8	0.801545375630795	0.0017052	-0.026952	-0.016093
Trial1	3	1	noBlindfold	clockwise	practice	Guided	1	0.5	0	10.98228	0.45025	-1.45	-0.8	0.801545375630795	-0.021878	-0.01002	0.0033978
Trial1	3	1	noBlindfold	clockwise	practice	Guided	1	0.5	0	11.00229	0.45025	-1.45	-0.8	0.801545375630795	0.019192	-0.0015607	-0.010728
Trial1	3	1	noBlindfold	clockwise	practice	Guided	1	0.5	0	11.02229	0.45025	-1.45	-0.8	0.801545375630795	0.012262	0.023829	0.026698
Trial1	3	1	noBlindfold	clockwise	practice	Guided	1	0.5	0	11.0423	0.45025	-1.45	-0.8	0.801545375630795	0.0050367	-0.010026	-0.011313
Trial1	3	1	noBlindfold	clockwise	practice	Guided	1	0.5	0	11.06229	0.45025	-1.45	-0.8	0.801545375630795	0.019462	-0.039648	-0.014918
Trial1	3	1	noBlindfold	clockwise	practice	Guided	1	0.5	0	11.08229	0.45025	-1.45	-0.8	0.801545375630795	-0.029658	-0.0057926	-0.013947
Trial1	3	1	noBlindfold	clockwise	practice	Guided	1	0.5	0	11.10229	0.45025	-1.45	-0.8	0.801545375630795	0.020864	0.032293	0.012663
Trial1	3	1	noBlindfold	clockwise	practice	Guided	1	0.5	0	11.1223	0.45025	-1.45	-0.8	0.801545375630795	0.016974	0.0026691	0.022801
Trial1	3	1	noBlindfold	clockwise	practice	Guided	1	0.5	0	11.14229	0.45025	-1.45	-0.8	0.801545375630795	-0.0082876	-0.031184	8.8685E-05
Trial1	3	1	noBlindfold	clockwise	practice	Guided	1	0.5	0	11.16229	0.45025	-1.45	-0.8	0.801545375630795	-0.016615	-0.0015617	-0.0088782
Trial1	3	1	noBlindfold	clockwise	practice	Guided	1	0.5	0	11.1823	0.45025	-1.45	-0.8	0.801545375630795	-0.011622	-0.02272	-0.016967
Trial1	3	1	noBlindfold	clockwise	practice	Guided	1	0.5	0	11.20229	0.45025	-1.45	-0.8	0.801545375630795	-0.0074584	0.019596	-0.012483
Trial1	3	1	noBlindfold	clockwise	practice	Guided	1	0.5	0	11.22229	0.45025	-1.45	-0.8	0.801545375630795	0.012532	-0.014257	0.022507
Trial1	3	1	noBlindfold	clockwise	practice	Guided	1	0.5	0	11.24229	0.45025	-1.45	-0.8	0.801545375630795	0.017249	-0.056571	0.01861
Trial1	3	1	noBlindfold	clockwise	practice	Guided	1	0.5	0	11.2623	0.45025	-1.45	-0.8	0.801545375630795	-0.0074592	0.0026727	-0.012484
Trial1	3	1	noBlindfold	clockwise	practice	Guided	1	0.5	0	11.28229	0.45025	-1.45	-0.8	0.801545375630795	0.0019746	-0.014255	-0.020278
Trial1	3	1	noBlindfold	clockwise	practice	Guided	1	0.5	0	11.30229	0.45025	-1.45	-0.8	0.801545375630795	-0.018828	0.032293	0.024649
Trial1	3	1	noBlindfold	clockwise	practice	Guided	1	0.5	0	11.3223	0.45025	-1.45	-0.8	0.801545375630795	0.023345	0.019596	-0.0062417
Trial1	3	1	noBlindfold	clockwise	practice	Guided	1	0.5	0	11.34229	0.45025	-1.45	-0.8	0.801545375630795	0.0053066	0.015362	-0.0032241
Trial1	3	1	noBlindfold	clockwise	practice	Guided	1	0.5	0	11.36229	0.45025	-1.45	-0.8	0.801545375630795	-0.029111	0.019595	-0.022331
Trial1	3	1	noBlindfold	clockwise	practice	Guided	1	0.5	0	11.38229	0.45025	-1.45	-0.8	0.801545375630795	0.022514	-0.0057953	0.0063284
Trial1	3	1	noBlindfold	clockwise	practice	Guided	1	0.5	0	11.4023	0.45025	-1.45	-0.8	0.801545375630795	0.0055817	-0.018493	-0.0074152
Trial1	3	1	noBlindfold	clockwise	practice	Guided	1	0.5	0	11.42229	0.45025	-1.45	-0.8	0.801545375630795	0.0058783	-0.0015675	0.05574
Trial1	3	1	noBlindfold	clockwise	practice	Guided	1	0.5	0	11.44229	0.45025	-1.45	-0.8	0.801545375630795	0.0058617	0.032287	-0.01161
Trial1	3	1	noBlindfold	clockwise	practice	Guided	1	0.5	0	11.4623	0.45025	-1.45	-0.8	0.801545375630795	-0.0077357	0.019591	-0.008296
Trial1	3	1	noBlindfold	clockwise	practice	Guided	1	0.5	0	11.48228	0.45025	-1.45	-0.8	0.801545375630795	-0.011348	-0.022728	-0.021161
Trial1	3	1	noBlindfold	clockwise	practice	Guided	1	0.5	0	11.50229	0.45025	-1.45	-0.8	0.801545375630795	-0.023566	-0.018492	-0.0388
Trial1	3	1	noBlindfold	clockwise	practice	Guided	1	0.5	0	11.52229	0.45025	-1.45	-0.8	0.801545375630795	0.027229	0.015365	0.0024312
Trial1	3	1	noBlindfold	clockwise	practice	Guided	1	0.5	0	11.5423	0.45025	-1.45	-0.8	0.801545375630795	-0.029667	-0.0015657	-0.013949
Trial1	3	1	noBlindfold	clockwise	practice	Guided	1	0.5	0	11.56229	0.45025	-1.45	-0.8	0.801545375630795	-0.017175	-0.010027	-0.0004953
Trial1	3	1	noBlindfold	clockwise	practice	Guided	1	0.5	0	11.58229	0.45025	-1.45	-0.8	0.801545375630795	0.031117	-0.010025	0.011109
Trial1	3	1	noBlindfold	clockwise	practice	Guided	1	0.5	0	11.60229	0.45025	-1.45	-0.8	0.801545375630795	-0.020232	0.011134	-0.021743
Trial1	3	1	noBlindfold	clockwise	practice	Guided	1	0.5	0	11.6223	0.45025	-1.45	-0.8	0.801545375630795	-0.026607	-0.043878	0.0015556
Trial1	3	1	noBlindfold	clockwise	practice	Guided	1	0.5	0	11.64229	0.45025	-1.45	-0.8	0.801545375630795	-0.0077417	-0.014257	-0.0082901
Trial1	3	1	noBlindfold	clockwise	practice	Guided	1	0.5	0	11.66229	0.45025	-1.45	-0.8	0.801545375630795	0.020558	0.019596	0.0012642
Trial1	3	1	noBlindfold	clockwise	practice	Guided	1	0.5	0	11.6823	0.45025	-1.45	-0.8	0.801545375630795	0.002519	0.0026644	-0.028656
Trial1	3	1	noBlindfold	clockwise	practice	Guided	1	0.5	0	11.70229	0.45025	-1.45	-0.8	0.801545375630795	0.02251	0.0026629	0.006337
Trial1	3	1	noBlindfold	clockwise	practice	Guided	1	0.5	0	11.72229	0.45026	-1.45	-0.8	0.801544752324413	-0.0019233	0.0068919	-0.028945
Trial1	3	1	noBlindfold	clockwise	practice	Guided	1	0.5	0	11.74229	0.45026	-1.45	-0.8	0.801544752324413	-0.0066434	0.036509	-0.025049
Trial1	3	1	noBlindfold	clockwise	practice	Guided	1	0.5	0	11.7623	0.45026	-1.45	-0.8	0.801544752324413	0.00030264	-0.035432	0.0048751
Trial1	3	1	noBlindfold	clockwise	practice	Guided	1	0.5	0	11.78229	0.45026	-1.45	-0.8	0.801544752324413	0.00419	0.015347	0.01355
Trial1	3	1	noBlindfold	clockwise	practice	Guided	1	0.5	0	11.80229	0.45026	-1.45	-0.8	0.801544752324413	-0.016078	0.0026522	-0.01725
Trial1	3	1	noBlindfold	clockwise	practice	Guided	1	0.5	0	11.8223	0.45026	-1.45	-0.8	0.801544752324413	0.031937	-0.022739	-0.0014574
Trial1	3	1	noBlindfold	clockwise	practice	Guided	1	0.5	0	11.84229	0.45026	-1.45	-0.8	0.801544752324413	0.0036363	-0.010045	0.021929
Trial1	3	1	noBlindfold	clockwise	practice	Guided	1	0.5	0	11.86229	0.45026	-1.45	-0.8	0.801544752324413	0.004188	-0.026971	0.013547
Trial1	3	1	noBlindfold	clockwise	practice	Guided	1	0.5	0	11.88229	0.45026	-1.45	-0.8	0.801544752324413	-0.015801	-0.010048	0.009942
Trial1	3	1	noBlindfold	clockwise	practice	Guided	1	0.5	0	11.9023	0.45026	-1.45	-0.8	0.801544752324413	-0.030507	-0.0058168	-0.0013685
Trial1	3	1	noBlindfold	clockwise	practice	Guided	1	0.5	0	11.92229	0.45026	-1.45	-0.8	0.801544752324413	0.050248	-0.035437	0.0083875
Trial1	3	1	noBlindfold	clockwise	practice	Guided	1	0.5	0	11.94229	0.45026	-1.45	-0.8	0.801544752324413	0.017782	0.011114	9.7589E-05
Trial1	3	1	noBlindfold	clockwise	practice	Guided	1	0.5	0	11.9623	0.45026	-1.45	-0.8	0.801544752324413	-0.012471	0.015346	-0.0043853
Trial1	3	1	noBlindfold	clockwise	practice	Guided	1	0.5	0	11.98228	0.45026	-1.45	-0.8	0.801544752324413	0.013616	0.015343	0.0057537
Trial1	3	1	noBlindfold	clockwise	practice	Guided	1	0.5	0	12.00229	0.45026	-1.45	-0.8	0.801544752324413	0.022497	-0.014278	0.0063411
Trial1	3	1	noBlindfold	clockwise	practice	Guided	1	0.5	0	12.02229	0.45026	-1.45	-0.8	0.801544752324413	-0.0066489	-0.0015833	-0.025043
Trial1	3	1	noBlindfold	clockwise	practice	Guided	1	0.5	0	12.0423	0.45026	-1.45	-0.8	0.801544752324413	0.005843	-0.0015839	-0.011592
Trial1	3	1	noBlindfold	clockwise	practice	Guided	1	0.5	0	12.06229	0.45026	-1.45	-0.8	0.801544752324413	-0.033843	0.03227	-0.018418
Trial1	3	1	noBlindfold	clockwise	practice	Guided	1	0.5	0	12.08229	0.45026	-1.45	-0.8	0.801544752324413	-0.0080309	-0.018512	-0.004088
Trial1	3	1	noBlindfold	clockwise	practice	Guided	1	0.5	0	12.10229	0.45026	-1.45	-0.8	0.801544752324413	-0.0035892	-0.001586	-0.0037946
Trial1	3	1	noBlindfold	clockwise	practice	Guided	1	0.5	0	12.1223	0.45026	-1.45	-0.8	0.801544752324413	-0.017186	0.006877	-0.00048606
Trial1	3	1	noBlindfold	clockwise	practice	Guided	1	0.5	0	12.14229	0.45026	-1.45	-0.8	0.801544752324413	-0.00053147	-0.02698	0.017449
Trial1	3	1	noBlindfold	clockwise	practice	Guided	1	0.5	0	12.16229	0.45026	-1.45	-0.8	0.801544752324413	0.013342	0.015336	0.0099452
Trial1	3	1	noBlindfold	clockwise	practice	Guided	1	0.5	0	12.1823	0.45026	-1.45	-0.8	0.801544752324413	0.0050153	-0.0058252	0.00097722
Trial1	3	1	noBlindfold	clockwise	practice	Guided	1	0.5	0	12.20229	0.45026	-1.45	-0.8	0.801544752324413	-0.040495	-0.0015915	-0.013353
Trial1	3	1	noBlindfold	clockwise	practice	Guided	1	0.5	0	12.22229	0.45026	-1.45	-0.8	0.801544752324413	-0.027745	-0.0015913	-0.043275
Trial1	3	1	noBlindfold	clockwise	practice	Guided	1	0.5	0	12.24229	0.45026	-1.45	-0.8	0.801544752324413	-0.012194	-0.035446	-0.0085758
Trial1	3	1	noBlindfold	clockwise	practice	Guided	1	0.5	0	12.2623	0.45026	-1.45	-0.8	0.801544752324413	-0.013579	0.0026413	0.012967
Trial1	3	1	noBlindfold	clockwise	practice	Guided	1	0.5	0	12.28229	0.45026	-1.45	-0.8	0.801544752324413	-0.010815	0.032263	-0.029526
Trial1	3	1	noBlindfold	clockwise	practice	Guided	1	0.5	0	12.30229	0.45026	-1.45	-0.8	0.801544752324413	0.010281	0.011105	-0.011296
Trial1	3	1	noBlindfold	clockwise	practice	Guided	1	0.5	0	12.3223	0.45026	-1.45	-0.8	0.801544752324413	0.0041785	0.019567	0.013557
Trial1	3	1	noBlindfold	clockwise	practice	Guided	1	0.5	0	12.34229	0.45027	-1.45	-0.8	0.801544132841425	0.022766	0.011101	0.0021606
Trial1	3	1	noBlindfold	clockwise	practice	Guided	1	0.5	0	12.36229	0.45027	-1.45	-0.8	0.801544132841425	0.022487	-0.0058299	0.0063505
Trial1	3	1	noBlindfold	clockwise	practice	Guided	1	0.5	0	12.38229	0.45027	-1.45	-0.8	0.801544132841425	-0.0077633	-0.0058313	-0.0082742
Trial1	3	1	noBlindfold	clockwise	practice	Guided	1	0.5	0	12.4023	0.45027	-1.45	-0.8	0.801544132841425	-0.0091458	0.0026391	0.012679
Trial1	3	1	noBlindfold	clockwise	practice	Guided	1	0.5	0	12.42229	0.45027	-1.45	-0.8	0.801544132841425	-0.02663	-0.010057	0.0073172
Trial1	3	1	noBlindfold	clockwise	practice	Guided	1	0.5	0	12.44229	0.45027	-1.45	-0.8	0.801544132841425	0.0094444	-0.014288	-0.0076902
Trial1	3	1	noBlindfold	clockwise	practice	Guided	1	0.5	0	12.4623	0.45027	-1.45	-0.8	0.801544132841425	-0.012759	0.028028	-0.00018733
Trial1	3	1	noBlindfold	clockwise	practice	Guided	1	0.5	0	12.48228	0.45027	-1.45	-0.8	0.801544132841425	-0.02387	0.011101	-0.028059
Trial1	3	1	noBlindfold	clockwise	practice	Guided	1	0.5	0	12.50229	0.45027	-1.45	-0.8	0.801544132841425	-0.018032	0.036492	0.012095
Trial1	3	1	noBlindfold	clockwise	practice	Guided	1	0.5	0	12.52229	0.45027	-1.45	-0.8	0.801544132841425	0.02803	-0.018522	-0.010122
Trial1	3	1	noBlindfold	clockwise	practice	Guided	1	0.5	0	12.5423	0.45027	-1.45	-0.8	0.801544132841425	-0.018586	0.019562	0.020474
Trial1	3	1	noBlindfold	clockwise	practice	Guided	1	0.5	0	12.56229	0.45027	-1.45	-0.8	0.801544132841425	-0.012763	-0.014292	-0.0076901
Trial1	3	1	noBlindfold	clockwise	practice	Guided	1	0.5	0	12.58229	0.45027	-1.45	-0.8	0.801544132841425	0.0099919	0.032258	-0.0071045
Trial1	3	1	noBlindfold	clockwise	practice	Guided	1	0.5	0	12.60229	0.45027	-1.45	-0.8	0.801544132841425	-0.011106	0.032257	-0.025329
Trial1	3	1	noBlindfold	clockwise	practice	Guided	1	0.5	0	12.6223	0.45027	-1.45	-0.8	0.801544132841425	-0.022752	-0.035454	0.015995
Trial1	3	1	noBlindfold	clockwise	practice	Guided	1	0.5	0	12.64229	0.45027	-1.45	-0.8	0.801544132841425	0.0041641	-0.026987	0.013562
Trial1	3	1	noBlindfold	clockwise	practice	Guided	1	0.5	0	12.66229	0.45027	-1.45	-0.8	0.801544132841425	-0.018592	0.019563	0.0009883899
Trial1	3	1	noBlindfold	clockwise	practice	Guided	1	0.5	0	12.6823	0.45027	-1.45	-0.8	0.801544132841425	0.031083	-0.0015948	0.011127
Trial1	3	1	noBlindfold	clockwise	practice	Guided	1	0.5	0	12.70229	0.45027	-1.45	-0.8	0.801544132841425	0.0013822	0.028026	-0.011877
Trial1	3	1	noBlindfold	clockwise	practice	Guided	1	0.5	0	12.72229	0.45027	-1.45	-0.8	0.801544132841425	0.009986	0.036487	-0.0070985
Trial1	3	1	noBlindfold	clockwise	practice	Guided	1	0.5	0	12.74229	0.45027	-1.45	-0.8	0.801544132841425	0.023585	-0.0058329	-0.010412
Trial1	3	1	noBlindfold	clockwise	practice	Guided	1	0.5	0	12.7623	0.45027	-1.45	-0.8	0.801544132841425	0.040515	0.040716	0.0033326
Trial1	3	1	noBlindfold	clockwise	practice	Guided	1	0.5	0	12.78229	0.45027	-1.45	-0.8	0.801544132841425	0.01332	-0.014298	0.0099584
Trial1	3	1	noBlindfold	clockwise	practice	Guided	1	0.5	0	12.80229	0.45027	-1.45	-0.8	0.801544132841425	-0.018888	-0.010067	-0.042675
Trial1	3	1	noBlindfold	clockwise	practice	Guided	1	0.5	0	12.8223	0.45027	-1.45	-0.8	0.801544132841425	-0.0044437	-0.0016021	0.0087876
Trial1	3	1	noBlindfold	clockwise	practice	Guided	1	0.5	0	12.84229	0.45027	-1.45	-0.8	0.801544132841425	-0.0030628	0.00263	-0.012166
Trial1	3	1	noBlindfold	clockwise	practice	Guided	1	0.5	0	12.86229	0.45028	-1.45	-0.8	0.801543511633665	-0.016939	-0.039687	-0.0046636
Trial1	3	1	noBlindfold	clockwise	practice	Guided	1	0.5	0	12.88229	0.45028	-1.45	-0.8	0.801543511633665	0.0049867	-0.0016019	0.0045952
Trial1	3	1	noBlindfold	clockwise	practice	Guided	1	0.5	0	12.9023	0.45028	-1.45	-0.8	0.801543511633665	0.0052636	0.01109	-0.0032015
Trial1	3	1	noBlindfold	clockwise	practice	Guided	1	0.5	0	12.92229	0.45028	-1.45	-0.8	0.801543511633665	0.024131	0.040712	-0.018793
Trial1	3	1	noBlindfold	clockwise	practice	Guided	1	0.5	0	12.94229	0.45028	-1.45	-0.8	0.801543511633665	-0.029155	-0.031225	-0.022304
Trial1	3	1	noBlindfold	clockwise	practice	Guided	1	0.5	0	12.9623	0.45028	-1.45	-0.8	0.801543511633665	-0.01777	-0.01853	0.0079124
Trial1	3	1	noBlindfold	clockwise	practice	Guided	1	0.5	0	12.98228	0.45028	-1.45	-0.8	0.801543511633665	-0.061621	-0.04815	0.0061537
Trial1	3	1	noBlindfold	clockwise	practice	Guided	1	0.5	0	13.00229	0.45028	-1.45	-0.8	0.801543511633665	0.0013732	0.044948	-0.011874
Trial1	3	1	noBlindfold	clockwise	practice	Guided	1	0.5	0	13.02229	0.45028	-1.45	-0.8	0.801543511633665	0.0069186	0.01109	-0.028343
Trial1	3	1	noBlindfold	clockwise	practice	Guided	1	0.5	0	13.0423	0.45028	-1.45	-0.8	0.801543511633665	-0.01112	-0.0016055	-0.025322
Trial1	3	1	noBlindfold	clockwise	practice	Guided	1	0.5	0	13.06229	0.45028	-1.45	-0.8	0.801543511633665	0.021085	-0.0016024	0.0066523
Trial1	3	1	noBlindfold	clockwise	practice	Guided	1	0.5	0	13.08229	0.45028	-1.45	-0.8	0.801543511633665	-0.0094442	-0.010069	0.016882
Trial1	3	1	noBlindfold	clockwise	practice	Guided	1	0.5	0	13.10229	0.45028	-1.45	-0.8	0.801543511633665	-0.015837	-0.026995	-0.0088493
Trial1	3	1	noBlindfold	clockwise	practice	Guided	1	0.5	0	13.1223	0.45028	-1.45	-0.8	0.801543511633665	-0.0086152	-0.010069	0.0043108
Trial1	3	1	noBlindfold	clockwise	practice	Guided	1	0.5	0	13.14229	0.45028	-1.45	-0.8	0.801543511633665	0.0085926	-0.010073	0.013865
Trial1	3	1	noBlindfold	clockwise	practice	Guided	1	0.5	0	13.16229	0.45028	-1.45	-0.8	0.801543511633665	0.017473	0.028014	0.014451
Trial1	3	1	noBlindfold	clockwise	practice	Guided	1	0.5	0	13.1823	0.45028	-1.45	-0.8	0.801543511633665	0.013862	-0.018537	0.0015842
Trial1	3	1	noBlindfold	clockwise	practice	Guided	1	0.5	0	13.20229	0.45028	-1.45	-0.8	0.801543511633665	-0.0052837	0.019547	0.021367
Trial1	3	1	noBlindfold	clockwise	practice	Guided	1	0.5	0	13.22229	0.45028	-1.45	-0.8	0.801543511633665	-0.036368	0.0068504	0.019319
Trial1	3	1	noBlindfold	clockwise	practice	Guided	1	0.5	0	13.24229	0.45028	-1.45	-0.8	0.801543511633665	-0.020833	-0.0058448	-0.01333
Trial1	3	1	noBlindfold	clockwise	practice	Guided	1	0.5	0	13.2623	0.45028	-1.45	-0.8	0.801543511633665	0.022743	0.019546	0.002171
Trial1	3	1	noBlindfold	clockwise	practice	Guided	1	0.5	0	13.28229	0.45028	-1.45	-0.8	0.801543511633665	0.009697	0.0068518	-0.0028979
Trial1	3	1	noBlindfold	clockwise	practice	Guided	1	0.5	0	13.30229	0.45028	-1.45	-0.8	0.801543511633665	-0.042758	0.011081	-0.018985
Trial1	3	1	noBlindfold	clockwise	practice	Guided	1	0.5	0	13.3223	0.45028	-1.45	-0.8	0.801543511633665	-0.015286	-0.010078	-0.029799
Trial1	3	1	noBlindfold	clockwise	practice	Guided	1	0.5	0	13.34229	0.45028	-1.45	-0.8	0.801543511633665	-0.021386	-0.035468	-0.0049465
Trial1	3	1	noBlindfold	clockwise	practice	Guided	1	0.5	0	13.36229	0.45028	-1.45	-0.8	0.801543511633665	0.016917	0.019546	0.022835
Trial1	3	1	noBlindfold	clockwise	practice	Guided	1	0.5	0	13.38229	0.45028	-1.45	-0.8	0.801543511633665	-0.031099	-0.001615	0.0070392
Trial1	3	1	noBlindfold	clockwise	practice	Guided	1	0.5	0	13.4023	0.45028	-1.45	-0.8	0.801543511633665	-0.021942	-0.0016155	0.0034353
Trial1	3	1	noBlindfold	clockwise	practice	Guided	1	0.5	0	13.42229	0.45028	-1.45	-0.8	0.801543511633665	0.017743	0.0026154	0.010263
Trial1	3	1	noBlindfold	clockwise	practice	Guided	1	0.5	0	13.44229	0.45028	-1.45	-0.8	0.801543511633665	-1.7616E-05	-0.018547	0.0090944
Trial1	3	1	noBlindfold	clockwise	practice	Guided	1	0.5	0	13.4623	0.45028	-1.45	-0.8	0.801543511633665	0.031895	-0.035473	-0.0014273
Trial1	3	1	noBlindfold	clockwise	practice	Guided	1	0.5	0	13.48228	0.45028	-1.45	-0.8	0.801543511633665	0.046319	-0.031243	-0.017312
Trial1	3	1	noBlindfold	clockwise	practice	Guided	1	0.5	0	13.50229	0.45028	-1.45	-0.8	0.801543511633665	0.028278	0.032232	-0.014292
Trial1	3	1	noBlindfold	clockwise	practice	Guided	1	0.5	0	13.52229	0.45029	-1.45	-0.8	0.801542892398799	0.019119	0.011071	-0.010687
Trial1	3	1	noBlindfold	clockwise	practice	Guided	1	0.5	0	13.5423	0.45029	-1.45	-0.8	0.801542892398799	0.025215	-0.014319	-0.031642
Trial1	3	1	noBlindfold	clockwise	practice	Guided	1	0.5	0	13.56229	0.45029	-1.45	-0.8	0.801542892398799	-0.003915	-0.001626	0.0022674
Trial1	3	1	noBlindfold	clockwise	practice	Guided	1	0.5	0	13.58229	0.45029	-1.45	-0.8	0.801542892398799	0.010235	-0.0016282	-0.011275
Trial1	3	1	noBlindfold	clockwise	practice	Guided	1	0.5	0	13.60229	0.45029	-1.45	-0.8	0.801542892398799	-0.046936	-0.010088	-0.023464
Trial1	3	1	noBlindfold	clockwise	practice	Guided	1	0.5	0	13.6223	0.45029	-1.45	-0.8	0.801542892398799	-0.0050191	-0.018552	0.017184
Trial1	3	1	noBlindfold	clockwise	practice	Guided	1	0.5	0	13.64229	0.45029	-1.45	-0.8	0.801542892398799	0.017733	-0.031241	0.010265
Trial1	3	1	noBlindfold	clockwise	practice	Guided	1	0.5	0	13.66229	0.45029	-1.45	-0.8	0.801542892398799	-0.0072512	-0.0016168	-0.016638
Trial1	3	1	noBlindfold	clockwise	practice	Guided	1	0.5	0	13.6823	0.45029	-1.45	-0.8	0.801542892398799	-0.025014	0.040701	-0.017806
Trial1	3	1	noBlindfold	clockwise	practice	Guided	1	0.5	0	13.70229	0.45029	-1.45	-0.8	0.801542892398799	0.017731	0.04493	0.010271
Trial1	3	1	noBlindfold	clockwise	practice	Guided	1	0.5	0	13.72229	0.45029	-1.45	-0.8	0.801542892398799	0.014667	-0.010084	-0.010975
Trial1	3	1	noBlindfold	clockwise	practice	Guided	1	0.5	0	13.74229	0.45029	-1.45	-0.8	0.801542892398799	0.014388	-0.014318	-0.0067821
Trial1	3	1	noBlindfold	clockwise	practice	Guided	1	0.5	0	13.7623	0.45029	-1.45	-0.8	0.801542892398799	-0.0078148	-0.0058553	-0.0082458
Trial1	3	1	noBlindfold	clockwise	practice	Guided	1	0.5	0	13.78229	0.45029	-1.45	-0.8	0.801542892398799	0.030766	0.0026096	0.015344
Trial1	3	1	noBlindfold	clockwise	practice	Guided	1	0.5	0	13.80229	0.45029	-1.45	-0.8	0.801542892398799	-0.011979	0.0068422	-0.012729
Trial1	3	1	noBlindfold	clockwise	practice	Guided	1	0.5	0	13.8223	0.4503	-1.45	-0.8	0.801542271439902	-0.032229	-0.027011	-0.0058123
Trial1	3	1	noBlindfold	clockwise	practice	Guided	1	0.5	0	13.84229	0.45029	-1.45	-0.8	0.801542892398799	0.014111	0.019536	-0.0025896
Trial1	3	1	noBlindfold	clockwise	practice	Guided	1	0.5	0	13.86229	0.45029	-1.45	-0.8	0.801542892398799	0.037988	0.019535	0.003449
Trial1	3	1	noBlindfold	clockwise	practice	Guided	1	0.5	0	13.88229	0.4503	-1.45	-0.8	0.801542271439902	0.01549	-0.043942	-0.027736
Trial1	3	1	noBlindfold	clockwise	practice	Guided	1	0.5	0	13.9023	0.4503	-1.45	-0.8	0.801542271439902	0.0046733	0.011072	0.0052065
Trial1	3	1	noBlindfold	clockwise	practice	Guided	1	0.5	0	13.92229	0.4503	-1.45	-0.8	0.801542271439902	-0.021968	0.023766	-0.017506
Trial1	3	1	noBlindfold	clockwise	practice	Guided	1	0.5	0	13.94229	0.4503	-1.45	-0.8	0.801542271439902	-0.013369	0.023766	0.0082245
Trial1	3	1	noBlindfold	clockwise	practice	Guided	1	0.5	0	13.9623	0.4503	-1.45	-0.8	0.801542271439902	0.010491	0.01107	0.0052057
Trial1	3	1	noBlindfold	clockwise	practice	Guided	1	0.5	0	13.98228	0.4503	-1.45	-0.8	0.801542271439902	0.0049425	-0.0016275	0.0010164
Trial1	3	1	noBlindfold	clockwise	practice	Guided	1	0.5	0	14.00229	0.4503	-1.45	-0.8	0.801542271439902	0.0099348	0.049153	-0.0070727
Trial1	3	1	noBlindfold	clockwise	practice	Guided	1	0.5	0	14.02229	0.4503	-1.45	-0.8	0.801542271439902	-0.0022802	0.015296	-0.024717
Trial1	3	1	noBlindfold	clockwise	practice	Guided	1	0.5	0	14.0423	0.4503	-1.45	-0.8	0.801542271439902	0.00050155	0.019529	0.00072152
Trial1	3	1	noBlindfold	clockwise	practice	Guided	1	0.5	0	14.06229	0.4503	-1.45	-0.8	0.801542271439902	0.0024349	0.0068344	0.018656
Trial1	3	1	noBlindfold	clockwise	practice	Guided	1	0.5	0	14.08229	0.4503	-1.45	-0.8	0.801542271439902	0.02742	-0.010097	-0.0017093
Trial1	3	1	noBlindfold	clockwise	practice	Guided	1	0.5	0	14.10229	0.4503	-1.45	-0.8	0.801542271439902	-0.0089318	-0.010095	0.0085209
Trial1	3	1	noBlindfold	clockwise	practice	Guided	1	0.5	0	14.1223	0.4503	-1.45	-0.8	0.801542271439902	-0.008656	-0.01856	0.0043304
Trial1	3	1	noBlindfold	clockwise	practice	Guided	1	0.5	0	14.14229	0.4503	-1.45	-0.8	0.801542271439902	-0.003939	0.019525	0.00043267
Trial1	3	1	noBlindfold	clockwise	practice	Guided	1	0.5	0	14.16229	0.4503	-1.45	-0.8	0.801542271439902	0.044629	-0.03549	0.0078463
Trial1	3	1	noBlindfold	clockwise	practice	Guided	1	0.5	0	14.1823	0.4503	-1.45	-0.8	0.801542271439902	0.00077724	-0.0016346	-0.0034628
Trial1	3	1	noBlindfold	clockwise	practice	Guided	1	0.5	0	14.20229	0.4503	-1.45	-0.8	0.801542271439902	-0.013374	-0.022795	0.0082288
Trial1	3	1	noBlindfold	clockwise	practice	Guided	1	0.5	0	14.22229	0.4503	-1.45	-0.8	0.801542271439902	-0.02198	-0.035487	0.0034524
Trial1	3	1	noBlindfold	clockwise	practice	Guided	1	0.5	0	14.24229	0.4503	-1.45	-0.8	0.801542271439902	0.01076	0.015294	-0.02237
Trial1	3	1	noBlindfold	clockwise	practice	Guided	1	0.5	0	14.2623	0.4503	-1.45	-0.8	0.801542271439902	0.034914	-0.0058652	0.019833
Trial1	3	1	noBlindfold	clockwise	practice	Guided	1	0.5	0	14.28229	0.4503	-1.45	-0.8	0.801542271439902	0.0063176	-0.005862	-0.019935
Trial1	3	1	noBlindfold	clockwise	practice	Guided	1	0.5	0	14.30229	0.4503	-1.45	-0.8	0.801542271439902	-0.017266	0.011067	-0.00044552
Trial1	3	1	noBlindfold	clockwise	practice	Guided	1	0.5	0	14.3223	0.4503	-1.45	-0.8	0.801542271439902	-0.005877	0.036454	0.029771
Trial1	3	1	noBlindfold	clockwise	practice	Guided	1	0.5	0	14.34229	0.4503	-1.45	-0.8	0.801542271439902	0.022701	0.015298	0.0021918
Trial1	3	1	noBlindfold	clockwise	practice	Guided	1	0.5	0	14.36229	0.4503	-1.45	-0.8	0.801542271439902	-0.0089382	0.011065	0.0085243
Trial1	3	1	noBlindfold	clockwise	practice	Guided	1	0.5	0	14.38229	0.45031	-1.45	-0.8	0.801541652453159	0.0018767	0.0068311	-0.020226
Trial1	3	1	noBlindfold	clockwise	practice	Guided	1	0.5	0	14.4023	0.4503	-1.45	-0.8	0.801542271439902	-0.015884	0.032221	-0.021396
Trial1	3	1	noBlindfold	clockwise	practice	Guided	1	0.5	0	14.42229	0.45031	-1.45	-0.8	0.801541652453159	-0.0036713	0.0026003	-0.0037544
Trial1	3	1	noBlindfold	clockwise	practice	Guided	1	0.5	0	14.44229	0.45031	-1.45	-0.8	0.801541652453159	-0.0083882	-0.014329	0.00014445
Trial1	3	1	noBlindfold	clockwise	practice	Guided	1	0.5	0	14.4623	0.45031	-1.45	-0.8	0.801541652453159	-0.007007	0.0025983	-0.0040465
Trial1	3	1	noBlindfold	clockwise	practice	Guided	1	0.5	0	14.48228	0.45031	-1.45	-0.8	0.801541652453159	0.039903	-0.022793	0.011749
Trial1	3	1	noBlindfold	clockwise	practice	Guided	1	0.5	0	14.50229	0.45031	-1.45	-0.8	0.801541652453159	-0.0089426	0.036454	0.0085265
Trial1	3	1	noBlindfold	clockwise	practice	Guided	1	0.5	0	14.52229	0.45031	-1.45	-0.8	0.801541652453159	-0.016445	0.011062	-0.0028736
Trial1	3	1	noBlindfold	clockwise	practice	Guided	1	0.5	0	14.5423	0.45031	-1.45	-0.8	0.801541652453159	0.014084	-0.035488	-0.0025842
Trial1	3	1	noBlindfold	clockwise	practice	Guided	1	0.5	0	14.56229	0.45031	-1.45	-0.8	0.801541652453159	-0.0022951	0.032222	-0.010087
Trial1	3	1	noBlindfold	clockwise	practice	Guided	1	0.5	0	14.58229	0.45031	-1.45	-0.8	0.801541652453159	-0.012835	-0.014331	-0.0046345
Trial1	3	1	noBlindfold	clockwise	practice	Guided	1	0.5	0	14.60229	0.45031	-1.45	-0.8	0.801541652453159	-0.0050586	-0.022795	0.0172
Trial1	3	1	noBlindfold	clockwise	practice	Guided	1	0.5	0	14.6223	0.45031	-1.45	-0.8	0.801541652453159	0.0035454	0.015292	0.021977
Trial1	3	1	noBlindfold	clockwise	practice	Guided	1	0.5	0	14.64229	0.45031	-1.45	-0.8	0.801541652453159	0.0090939	0.0025952	0.0063836
Trial1	3	1	noBlindfold	clockwise	practice	Guided	1	0.5	0	14.66229	0.45031	-1.45	-0.8	0.801541652453159	-0.0050553	-0.0016361	0.0043328
Trial1	3	1	noBlindfold	clockwise	practice	Guided	1	0.5	0	14.6823	0.45031	-1.45	-0.8	0.801541652453159	0.031572	-0.010099	0.0027779
Trial1	3	1	noBlindfold	clockwise	practice	Guided	1	0.5	0	14.70229	0.45031	-1.45	-0.8	0.801541652453159	0.032678	0.0068269	-0.013986
Trial1	3	1	noBlindfold	clockwise	practice	Guided	1	0.5	0	14.72229	0.45031	-1.45	-0.8	0.801541652453159	0.0090921	-0.018565	0.0055048
Trial1	3	1	noBlindfold	clockwise	practice	Guided	1	0.5	0	14.74229	0.45031	-1.45	-0.8	0.801541652453159	-0.0039524	-0.022798	0.00043406
Trial1	3	1	noBlindfold	clockwise	practice	Guided	1	0.5	0	14.7623	0.45031	-1.45	-0.8	0.801541652453159	0.022412	-0.039723	0.00014209
Trial1	3	1	noBlindfold	clockwise	practice	Guided	1	0.5	0	14.78229	0.45031	-1.45	-0.8	0.801541652453159	0.022133	0.023754	0.00043576
Trial1	3	1	noBlindfold	clockwise	practice	Guided	1	0.5	0	14.80229	0.45031	-1.45	-0.8	0.801541652453159	0.032395	0.0025937	-0.0097952
Trial1	3	1	noBlindfold	clockwise	practice	Guided	1	0.5	0	14.8223	0.45031	-1.45	-0.8	0.801541652453159	-0.017554	-0.0016385	0.0037474
Trial1	3	1	noBlindfold	clockwise	practice	Guided	1	0.5	0	14.84229	0.45031	-1.45	-0.8	0.801541652453159	0.0032601	0.036446	0.02617
Trial1	3	1	noBlindfold	clockwise	practice	Guided	1	0.5	0	14.86229	0.45032	-1.45	-0.8	0.801541033590294	-0.026442	0.040678	0.011161
Trial1	3	1	noBlindfold	clockwise	practice	Guided	1	0.5	0	14.88229	0.45032	-1.45	-0.8	0.801541033590294	0.040161	0.011055	0.0075559
Trial1	3	1	noBlindfold	clockwise	practice	Guided	1	0.5	0	14.9023	0.45032	-1.45	-0.8	0.801541033590294	0.0068496	0.0068211	-0.028313
Trial1	3	1	noBlindfold	clockwise	practice	Guided	1	0.5	0	14.92229	0.45032	-1.45	-0.8	0.801541033590294	-0.021177	0.023747	-0.0091153
Trial1	3	1	noBlindfold	clockwise	practice	Guided	1	0.5	0	14.94229	0.45032	-1.45	-0.8	0.801541033590294	-0.0031428	0.0068175	-0.012134
Trial1	3	1	noBlindfold	clockwise	practice	Guided	1	0.5	0	14.9623	0.45032	-1.45	-0.8	0.801541033590294	-0.017572	0.023745	0.0037551
Trial1	3	1	noBlindfold	clockwise	practice	Guided	1	0.5	0	14.98228	0.45032	-1.45	-0.8	0.801541033590294	0.027661	0.006818	0.0010304
Trial1	3	1	noBlindfold	clockwise	practice	Guided	1	0.5	0	15.00229	0.45032	-1.45	-0.8	0.801541033590294	-0.00063987	0.019511	0.017501
Trial1	3	1	noBlindfold	clockwise	practice	Guided	1	0.5	0	15.02229	0.45032	-1.45	-0.8	0.801541033590294	-0.023965	0.019507	-0.034547
Trial1	3	1	noBlindfold	clockwise	practice	Guided	1	0.5	0	15.0423	0.45032	-1.45	-0.8	0.801541033590294	0.0087909	-0.022814	0.0097072
Trial1	3	1	noBlindfold	clockwise	practice	Guided	1	0.5	0	15.06229	0.45032	-1.45	-0.8	0.801541033590294	-0.043941	0.036432	-0.019923
Trial1	3	1	noBlindfold	clockwise	practice	Guided	1	0.5	0	15.08229	0.45032	-1.45	-0.8	0.801541033590294	-0.0075901	0.006808	-0.012421
Trial1	3	1	noBlindfold	clockwise	practice	Guided	1	0.5	0	15.10229	0.45032	-1.45	-0.8	0.801541033590294	0.02156	-0.010119	0.018965
Trial1	3	1	noBlindfold	clockwise	practice	Guided	1	0.5	0	15.1223	0.45032	-1.45	-0.8	0.801541033590294	0.0060098	0.011042	0.00073809
Trial1	3	1	noBlindfold	clockwise	practice	Guided	1	0.5	0	15.14229	0.45032	-1.45	-0.8	0.801541033590294	-0.0011938	0.019503	0.021399
Trial1	3	1	noBlindfold	clockwise	practice	Guided	1	0.5	0	15.16229	0.45032	-1.45	-0.8	0.801541033590294	-0.067524	0.019504	0.017298
Trial1	3	1	noBlindfold	clockwise	practice	Guided	1	0.5	0	15.1823	0.45032	-1.45	-0.8	0.801541033590294	0.014891	-0.001658	-0.062125
Trial1	3	1	noBlindfold	clockwise	practice	Guided	1	0.5	0	15.20229	0.45032	-1.45	-0.8	0.801541033590294	-0.0053585	-0.0058903	0.021401
Trial1	3	1	noBlindfold	clockwise	practice	Guided	1	0.5	0	15.22229	0.45032	-1.45	-0.8	0.801541033590294	0.032098	0.015272	-0.0055937
Trial1	3	1	noBlindfold	clockwise	practice	Guided	1	0.5	0	15.24229	0.45032	-1.45	-0.8	0.801541033590294	0.018222	0.011044	0.0019099
Trial1	3	1	noBlindfold	clockwise	practice	Guided	1	0.5	0	15.2623	0.45032	-1.45	-0.8	0.801541033590294	0.020434	0.0025819	-0.031616
Trial1	3	1	noBlindfold	clockwise	practice	Guided	1	0.5	0	15.28229	0.45032	-1.45	-0.8	0.801541033590294	-0.010926	0.053362	-0.029475
Trial1	3	1	noBlindfold	clockwise	practice	Guided	1	0.5	0	15.30229	0.45033	-1.45	-0.8	0.801540411157713	0.030159	0.0068138	0.023745
Trial1	3	1	noBlindfold	clockwise	practice	Guided	1	0.5	0	15.3223	0.45033	-1.45	-0.8	0.801540411157713	-0.027291	0.011047	0.015747
Trial1	3	1	noBlindfold	clockwise	practice	Guided	1	0.5	0	15.34229	0.45033	-1.45	-0.8	0.801540411157713	-0.0087055	0.02797	0.0043461
Trial1	3	1	noBlindfold	clockwise	practice	Guided	1	0.5	0	15.36229	0.45033	-1.45	-0.8	0.801540411157713	-0.0067698	-0.0016521	-0.024989
Trial1	3	1	noBlindfold	clockwise	practice	Guided	1	0.5	0	15.38229	0.45033	-1.45	-0.8	0.801540411157713	0.013218	-0.0058849	0.010001
Trial1	3	1	noBlindfold	clockwise	practice	Guided	1	0.5	0	15.4023	0.45033	-1.45	-0.8	0.801540411157713	-0.020371	-0.01858	-0.021678
Trial1	3	1	noBlindfold	clockwise	practice	Guided	1	0.5	0	15.42229	0.45033	-1.45	-0.8	0.801540411157713	0.0015531	-0.018578	-0.0061751
Trial1	3	1	noBlindfold	clockwise	practice	Guided	1	0.5	0	15.44229	0.45033	-1.45	-0.8	0.801540411157713	0.0098778	-0.0016536	-0.007052
Trial1	3	1	noBlindfold	clockwise	practice	Guided	1	0.5	0	15.4623	0.45033	-1.45	-0.8	0.801540411157713	-0.025371	-0.01012	-0.013584
Trial1	3	1	noBlindfold	clockwise	practice	Guided	1	0.5	0	15.48228	0.45033	-1.45	-0.8	0.801540411157713	-0.01122	-0.01012	-0.025278
Trial1	3	1	noBlindfold	clockwise	practice	Guided	1	0.5	0	15.50229	0.45034	-1.45	-0.8	0.801539794389768	0.002099	0.011036	-0.024399
Trial1	3	1	noBlindfold	clockwise	practice	Guided	1	0.5	0	15.52229	0.45034	-1.45	-0.79999	0.80152985953696	-0.017044	0.023732	-0.033366
Trial1	3	1	noBlindfold	clockwise	practice	Guided	1	0.5	0	15.5423	0.45033	-1.45	-0.7999099	0.801450581137867	-0.322653	-0.086294	0.842292
Trial1	3	1	noBlindfold	clockwise	practice	Guided	1	0.5	0	15.56229	0.45029	-1.45001	-0.7999099	0.801453062657059	-0.011995	-0.043974	0.121948
Trial1	3	1	noBlindfold	clockwise	practice	Guided	1	0.5	0	15.58229	0.45025	-1.45001	-0.7999099	0.801455546167384	-0.0083539	-0.08628	0.202113
Trial1	3	1	noBlindfold	clockwise	practice	Guided	1	0.5	0	15.60229	0.45022	-1.45002	-0.7999099	0.801457407792949	-0.059397	-0.082025	0.232366
Trial1	3	1	noBlindfold	clockwise	practice	Guided	1	0.5	0	15.6223	0.45021	-1.45003	-0.79993	0.801478075933033	0.076007	-0.082002	0.140232
Trial1	3	1	noBlindfold	clockwise	practice	Guided	1	0.5	0	15.64229	0.45022	-1.45003	-0.79994	0.801487390533256	-0.0006184	-0.056569	0.084614
Trial1	3	1	noBlindfold	clockwise	practice	Guided	1	0.5	0	15.66229	0.45022	-1.45003	-0.79994	0.801487390533256	0.037127	-0.13695	0.120752
Trial1	3	1	noBlindfold	clockwise	practice	Guided	1	0.5	0	15.6823	0.45023	-1.45004	-0.79993	0.801476833891331	0.00049133	-0.136915	0.135137
Trial1	3	1	noBlindfold	clockwise	practice	Guided	1	0.5	0	15.70229	0.45023	-1.45006	-0.79993	0.801476833891331	0.053214	-0.221501	0.146992
Trial1	3	1	noBlindfold	clockwise	practice	Guided	1	0.5	0	15.72229	0.45024	-1.45008	-0.79992	0.801466158379783	0.093726	-0.200281	0.208545
Trial1	3	1	noBlindfold	clockwise	practice	Guided	1	0.5	0	15.74229	0.45026	-1.4501	-0.79992	0.801464917068415	0.08895	-0.174766	0.144999
Trial1	3	1	noBlindfold	clockwise	practice	Guided	1	0.5	0	15.7623	0.45026	-1.4501	-0.79992	0.801464917068415	0.033717	-0.229719	0.170775
Trial1	3	1	noBlindfold	clockwise	practice	Guided	1	0.5	0	15.78229	0.45026	-1.4501	-0.79992	0.801464917068415	0.025656	-0.271967	0.136618
Trial1	3	1	noBlindfold	clockwise	practice	Guided	1	0.5	0	15.80229	0.45027	-1.45011	-0.79992	0.801464297523718	0.06977	-0.284587	0.164647
Trial1	3	1	noBlindfold	clockwise	practice	Guided	1	0.5	0	15.8223	0.45027	-1.45012	-0.79998	0.801524263243833	0.026165	-0.343745	0.081763
Trial1	3	1	noBlindfold	clockwise	practice	Guided	1	0.5	0	15.84229	0.45006	-1.45017	-0.80002	0.801577236164826	-0.641748	-0.250448	-0.0001718
Trial1	3	1	noBlindfold	clockwise	practice	Guided	1	0.5	0	15.86229	0.44939	-1.45014	-0.8	0.801599211825184	-0.960604	-0.203842	0.033543
Trial1	3	1	noBlindfold	clockwise	practice	Guided	1	0.5	0	15.88229	0.44795	-1.45012	-0.79998	0.801671549517821	-1.01942	-0.305332	0.046735
Trial1	3	1	noBlindfold	clockwise	practice	Guided	1	0.5	0	15.9023	0.44559	-1.45016	-0.79998	0.801828236365508	-0.893151	-0.339079	0.025833
Trial1	3	1	noBlindfold	clockwise	practice	Guided	1	0.5	0	15.92229	0.44281	-1.45014	-0.79999	0.80203160390388	-0.758922	0.054526	-0.049255
Trial1	3	1	noBlindfold	clockwise	practice	Guided	1	0.5	0	15.94229	0.43533	-1.44978	-0.8	0.802609576415189	-1.017454	0.727281	0.019214
Trial1	3	1	noBlindfold	clockwise	practice	Guided	1	0.5	0	15.9623	0.4307	-1.44965	-0.80004	0.803035803468486	-1.378389	0.820381	-0.091112
Trial1	3	1	noBlindfold	clockwise	practice	Guided	1	0.5	0	15.98228	0.42511	-1.44958	-0.80008	0.803577325977868	-1.739287	0.905017	-0.129424
Trial1	3	1	noBlindfold	clockwise	practice	Guided	1	0.5	0	16.00229	0.41808	-1.44953	-0.80012	0.804302734852097	-1.932624	1.184315	-0.248818
Trial1	3	1	noBlindfold	clockwise	practice	Guided	1	0.5	0	16.02229	0.40966	-1.44941	-0.80012	0.805203900654492	-1.906035	1.522859	-0.274973
Trial1	3	1	noBlindfold	clockwise	practice	Guided	1	0.5	0	16.0423	0.38979	-1.44912	-0.80014	0.807694376491824	-1.923323	1.954503	-0.265356
Trial1	3	1	noBlindfold	clockwise	practice	Guided	1	0.5	0	16.06229	0.37785	-1.44901	-0.80015	0.809419980520125	-2.008697	2.157629	-0.338205
Trial1	3	1	noBlindfold	clockwise	practice	Guided	1	0.5	0	16.08229	0.36558	-1.44893	-0.80014	0.811352389409371	-2.025564	2.288815	-0.28067
Trial1	3	1	noBlindfold	clockwise	practice	Guided	1	0.5	0	16.10229	0.35147	-1.44883	-0.80012	0.813789389778585	-2.023426	2.635823	-0.24264
Trial1	3	1	noBlindfold	clockwise	practice	Guided	1	0.5	0	16.1223	0.33676	-1.44869	-0.80012	0.816602296577151	-2.095885	2.978599	-0.224981
Trial1	3	1	noBlindfold	clockwise	practice	Guided	1	0.5	0	16.14229	0.30365	-1.44842	-0.80012	0.823860020787469	-1.984866	3.219811	-0.230918
Trial1	3	1	noBlindfold	clockwise	practice	Guided	1	0.5	0	16.16229	0.28702	-1.44835	-0.80012	0.827980971662134	-1.8238	3.621832	-0.257046
Trial1	3	1	noBlindfold	clockwise	practice	Guided	1	0.5	0	16.1823	0.26938	-1.44822	-0.80013	0.832702597126989	-1.48914	3.913826	-0.248642
Trial1	3	1	noBlindfold	clockwise	practice	Guided	1	0.5	0	16.20229	0.25152	-1.44803	-0.8001601	0.837853455410348	-1.465963	4.379324	-0.329561
Trial1	3	1	noBlindfold	clockwise	practice	Guided	1	0.5	0	16.22229	0.23319	-1.44779	-0.80024	0.843547036040815	-1.214619	4.988704	-0.40646
Trial1	3	1	noBlindfold	clockwise	practice	Guided	1	0.5	0	16.24229	0.19792	-1.44732	-0.8002501	0.855366867281413	-0.853251	5.627705	-0.498672
Trial1	3	1	noBlindfold	clockwise	practice	Guided	1	0.5	0	16.2623	0.18244	-1.44719	-0.8002501	0.860955575496271	-0.92625	5.932395	-0.473286
Trial1	3	1	noBlindfold	clockwise	practice	Guided	1	0.5	0	16.28229	0.16735	-1.44705	-0.8002501	0.866634966080014	-0.860378	6.287866	-0.478796
Trial1	3	1	noBlindfold	clockwise	practice	Guided	1	0.5	0	16.30229	0.15277	-1.4469	-0.8002501	0.872335269527781	-0.776198	6.423284	-0.503471
Trial1	3	1	noBlindfold	clockwise	practice	Guided	1	0.5	0	16.3223	0.13961	-1.4468	-0.8001601	0.877574528462393	-0.711227	6.546006	-0.437971
Trial1	3	1	noBlindfold	clockwise	practice	Guided	1	0.5	0	16.34229	0.11621	-1.44657	-0.8001	0.887386457710156	-0.811277	7.290803	-0.163487
Trial1	3	1	noBlindfold	clockwise	practice	Guided	1	0.5	0	16.36229	0.10634	-1.44639	-0.80005	0.891654714762498	-0.826479	7.561638	-0.061961
Trial1	3	1	noBlindfold	clockwise	practice	Guided	1	0.5	0	16.38229	0.097635	-1.44622	-0.80001	0.895496252364639	-0.809052	7.866328	-0.035187
Trial1	3	1	noBlindfold	clockwise	practice	Guided	1	0.5	0	16.4023	0.08995	-1.44606	-0.79996	0.898930995140357	-0.726187	8.204872	0.092809
Trial1	3	1	noBlindfold	clockwise	practice	Guided	1	0.5	0	16.42229	0.083839	-1.4459	-0.7999	0.901681751535188	-0.735662	8.543416	0.147855
Trial1	3	1	noBlindfold	clockwise	practice	Guided	1	0.5	0	16.44229	0.07564	-1.44557	-0.79987	0.905468582286257	-0.664971	9.254358	0.212461
Trial1	3	1	noBlindfold	clockwise	practice	Guided	1	0.5	0	16.4623	0.073827	-1.44539	-0.79985	0.906302062771094	-0.67623	9.630988	0.439219
Trial1	3	1	noBlindfold	clockwise	practice	Guided	1	0.5	0	16.48228	0.073485	-1.44519	-0.79983	0.906445311994937	-0.735334	10.04994	0.543448
Trial1	3	1	noBlindfold	clockwise	practice	Guided	1	0.5	0	16.50229	0.073447	-1.44502	-0.7998199	0.90645430732506	-0.642289	10.39271	0.599174
Trial1	3	1	noBlindfold	clockwise	practice	Guided	1	0.5	0	16.52229	0.073418	-1.44487	-0.7998	0.906450387517068	-0.336045	10.55352	0.68222
Trial1	3	1	noBlindfold	clockwise	practice	Guided	1	0.5	0	16.5423	0.073403	-1.4447	-0.7998	0.906457445787986	0.1296	10.66778	0.42246
Trial1	3	1	noBlindfold	clockwise	practice	Guided	1	0.5	0	16.56229	0.073409	-1.44469	-0.7998	0.906454623157706	0.175432	10.74818	0.318214
Trial1	3	1	noBlindfold	clockwise	practice	Guided	1	0.5	0	16.58229	0.073423	-1.44465	-0.7998	0.906448034803027	0.348274	11.09096	0.352942
Trial1	3	1	noBlindfold	clockwise	practice	Guided	1	0.5	0	16.60229	0.073447	-1.4445	-0.7998	0.906436741373227	0.601204	11.47605	0.414531
Trial1	3	1	noBlindfold	clockwise	practice	Guided	1	0.5	0	16.6223	0.073489	-1.44432	-0.7998	0.906416974679074	0.992562	11.72573	0.43954
Trial1	3	1	noBlindfold	clockwise	practice	Guided	1	0.5	0	16.64229	0.073636	-1.44405	-0.7998	0.906347813700918	1.646718	12.11506	0.442023
Trial1	3	1	noBlindfold	clockwise	practice	Guided	1	0.5	0	16.66229	0.073729	-1.44397	-0.7998	0.90630406924261	1.824975	12.24201	0.397594
Trial1	3	1	noBlindfold	clockwise	practice	Guided	1	0.5	0	16.6823	0.073829	-1.4439	-0.7998	0.906257038749543	1.913968	12.3605	0.419439
Trial1	3	1	noBlindfold	clockwise	practice	Guided	1	0.5	0	16.70229	0.073933	-1.44384	-0.79979	0.906199301475634	1.877831	12.52977	0.469382
Trial1	3	1	noBlindfold	clockwise	practice	Guided	1	0.5	0	16.72229	0.074028	-1.44376	-0.79978	0.906145747394147	1.903989	12.69058	0.520009
Trial1	3	1	noBlindfold	clockwise	practice	Guided	1	0.5	0	16.74229	0.074248	-1.44363	-0.79977	0.906033561037287	2.16987	12.74136	0.615541
Trial1	3	1	noBlindfold	clockwise	practice	Guided	1	0.5	0	16.7623	0.074366	-1.44363	-0.79977	0.905978116857167	2.401958	12.66519	0.567812
Trial1	3	1	noBlindfold	clockwise	practice	Guided	1	0.5	0	16.78229	0.074503	-1.44367	-0.79978	0.905922552105731	2.719944	12.39859	0.381763
Trial1	3	1	noBlindfold	clockwise	practice	Guided	1	0.5	0	16.80229	0.074662	-1.44376	-0.79979	0.905856775652596	3.064232	12.25047	0.217532
Trial1	3	1	noBlindfold	clockwise	practice	Guided	1	0.5	0	16.8223	0.074864	-1.44386	-0.79984	0.90580610337017	3.322177	12.0939	0.232928
Trial1	3	1	noBlindfold	clockwise	practice	Guided	1	0.5	0	16.84229	0.07591701	-1.44401	-0.79987	0.905338793182152	3.67477	11.76805	0.136404
Trial1	3	1	noBlindfold	clockwise	practice	Guided	1	0.5	0	16.86229	0.077566	-1.44412	-0.79989	0.904585299700805	3.799143	11.59877	0.155425
Trial1	3	1	noBlindfold	clockwise	practice	Guided	1	0.5	0	16.88229	0.079756	-1.4442	-0.79989	0.903564662049817	3.731674	11.37872	0.21464
Trial1	3	1	noBlindfold	clockwise	practice	Guided	1	0.5	0	16.9023	0.082802	-1.44431	-0.79986	0.902125375838387	3.788719	11.12904	0.275805
Trial1	3	1	noBlindfold	clockwise	practice	Guided	1	0.5	0	16.92229	0.086696	-1.44444	-0.79979	0.900269004809578	3.786677	10.91745	0.441723
Trial1	3	1	noBlindfold	clockwise	practice	Guided	1	0.5	0	16.94229	0.096902	-1.44466	-0.79976	0.895602607919229	3.776793	10.49851	0.459466
Trial1	3	1	noBlindfold	clockwise	practice	Guided	1	0.5	0	16.9623	0.10347	-1.44473	-0.79967	0.892585074587507	3.865934	10.60853	0.711589
Trial1	3	1	noBlindfold	clockwise	practice	Guided	1	0.5	0	16.98228	0.11118	-1.44471	-0.79956	0.889087845426144	3.84802	10.67201	0.959961
Trial1	3	1	noBlindfold	clockwise	practice	Guided	1	0.5	0	17.00229	0.11927	-1.44469	-0.79949	0.88551654399439	3.903808	10.4181	1.016076
Trial1	3	1	noBlindfold	clockwise	practice	Guided	1	0.5	0	17.02229	0.1287	-1.44476	-0.7994	0.881421580700334	3.769445	10.29115	1.237371
Trial1	3	1	noBlindfold	clockwise	practice	Guided	1	0.5	0	17.0423	0.15005	-1.44496	-0.79939	0.872633602267687	3.969516	9.863737	1.27884
Trial1	3	1	noBlindfold	clockwise	practice	Guided	1	0.5	0	17.06229	0.16219	-1.44508	-0.79938	0.867827168340409	4.073291	9.690233	1.317874
Trial1	3	1	noBlindfold	clockwise	practice	Guided	1	0.5	0	17.08229	0.17599	-1.44519	-0.79938	0.862549054434684	4.146535	9.508266	1.319408
Trial1	3	1	noBlindfold	clockwise	practice	Guided	1	0.5	0	17.10229	0.19077	-1.4453	-0.7994	0.857125141351688	4.168267	9.216272	1.241125
Trial1	3	1	noBlindfold	clockwise	practice	Guided	1	0.5	0	17.1223	0.20696	-1.44541	-0.79942	0.851436891910701	4.228573	8.822714	1.072265
Trial1	3	1	noBlindfold	clockwise	practice	Guided	1	0.5	0	17.14229	0.24405	-1.44557	-0.79939	0.839365711537815	4.219104	8.598429	1.195935
Trial1	3	1	noBlindfold	clockwise	practice	Guided	1	0.5	0	17.16229	0.26433	-1.44565	-0.79935	0.833367151230196	4.063899	8.602661	1.328816
Trial1	3	1	noBlindfold	clockwise	practice	Guided	1	0.5	0	17.1823	0.28586	-1.44572	-0.79934	0.827526670153947	3.921327	8.420693	1.34351
Trial1	3	1	noBlindfold	clockwise	practice	Guided	1	0.5	0	17.20229	0.30849	-1.44579	-0.79933	0.821951652879369	3.744413	8.238726	1.270336
Trial1	3	1	noBlindfold	clockwise	practice	Guided	1	0.5	0	17.22229	0.33281	-1.44588	-0.79922	0.816520088650681	3.622001	8.048295	1.474795
Trial1	3	1	noBlindfold	clockwise	practice	Guided	1	0.5	0	17.24229	0.38263	-1.44598	-0.79916	0.807732895557073	3.400365	7.946732	1.682984
Trial1	3	1	noBlindfold	clockwise	practice	Guided	1	0.5	0	17.2623	0.41024	-1.44601	-0.79918	0.804204877490112	3.35383	7.967891	1.618202
Trial1	3	1	noBlindfold	clockwise	practice	Guided	1	0.5	0	17.28229	0.43692	-1.44603	-0.79926	0.8017453885083	3.260844	7.764764	1.449414
Trial1	3	1	noBlindfold	clockwise	practice	Guided	1	0.5	0	17.30229	0.46498	-1.44611	-0.79932	0.800086766816046	3.084582	7.582797	1.345548
Trial1	3	1	noBlindfold	clockwise	practice	Guided	1	0.5	0	17.3223	0.49181	-1.44619	-0.79935	0.799391978881303	2.785299	7.447379	1.349412
Trial1	3	1	noBlindfold	clockwise	practice	Guided	1	0.5	0	17.34229	0.54871	-1.44634	-0.79936	0.800842703788009	2.438124	7.303498	1.273959
Trial1	3	1	noBlindfold	clockwise	practice	Guided	1	0.5	0	17.36229	0.57677	-1.44637	-0.79936	0.803037986206222	2.293323	7.113067	1.297391
Trial1	3	1	noBlindfold	clockwise	practice	Guided	1	0.5	0	17.38229	0.60471	-1.44644	-0.79936	0.806188906978205	2.188255	7.011504	1.323217
Trial1	3	1	noBlindfold	clockwise	practice	Guided	1	0.5	0	17.4023	0.63414	-1.4465	-0.79942	0.810596002042381	2.071092	6.956491	1.18696
Trial1	3	1	noBlindfold	clockwise	practice	Guided	1	0.5	0	17.42229	0.66075	-1.44655	-0.79958	0.815578748286344	1.823656	6.727973	0.946097
Trial1	3	1	noBlindfold	clockwise	practice	Guided	1	0.5	0	17.44229	0.71405	-1.44676	-0.79963	0.82778349542872	1.353705	6.452906	0.682076
Trial1	3	1	noBlindfold	clockwise	practice	Guided	1	0.5	0	17.4623	0.74041	-1.4468	-0.79968	0.83503597300194	1.298071	6.520615	0.621732
Trial1	3	1	noBlindfold	clockwise	practice	Guided	1	0.5	0	17.48228	0.76523	-1.4468	-0.7997299	0.842564499063113	1.364548	6.355575	0.532612
Trial1	3	1	noBlindfold	clockwise	practice	Guided	1	0.5	0	17.50229	0.79006	-1.44681	-0.79975	0.850726124725017	1.423485	6.325952	0.5017
Trial1	3	1	noBlindfold	clockwise	practice	Guided	1	0.5	0	17.52229	0.81418	-1.44683	-0.79993	0.859416747208661	1.124704	6.34288	0.454687
Trial1	3	1	noBlindfold	clockwise	practice	Guided	1	0.5	0	17.5423	0.8592499	-1.44694	-0.80003	0.876988321458611	0.765339	6.033958	0.08682
Trial1	3	1	noBlindfold	clockwise	practice	Guided	1	0.5	0	17.56229	0.87939	-1.44701	-0.80003	0.885429140516236	0.628562	6.033958	-0.00050121
Trial1	3	1	noBlindfold	clockwise	practice	Guided	1	0.5	0	17.58229	0.90018	-1.44701	-0.79999	0.894498751025893	0.570098	5.983177	0.0021802
Trial1	3	1	noBlindfold	clockwise	practice	Guided	1	0.5	0	17.60229	0.91861	-1.447	-0.79992	0.902832381769204	0.715884	6.067813	0.154716
Trial1	3	1	noBlindfold	clockwise	practice	Guided	1	0.5	0	17.6223	0.93548	-1.44698	-0.80005	0.910891194736209	1.060496	5.809673	-0.033546
Trial1	3	1	noBlindfold	clockwise	practice	Guided	1	0.5	0	17.64229	0.96826	-1.4471	-0.80017	0.927113536815955	0.740113	5.691182	-0.366679
Trial1	3	1	noBlindfold	clockwise	practice	Guided	1	0.5	0	17.66229	0.98319	-1.44716	-0.80028	0.934837212802938	0.693588	5.581156	-0.660414
Trial1	3	1	noBlindfold	clockwise	practice	Guided	1	0.5	0	17.6823	0.99725	-1.44721	-0.80035	0.9422407983263	0.649811	5.475361	-0.750514
Trial1	3	1	noBlindfold	clockwise	practice	Guided	1	0.5	0	17.70229	1.01039	-1.44724	-0.80041	0.949291378136072	0.570576	5.445738	-0.81217
Trial1	3	1	noBlindfold	clockwise	practice	Guided	1	0.5	0	17.72229	1.02294	-1.44728	-0.8006	0.956256507431793	0.643532	5.466897	-0.898097
Trial1	3	1	noBlindfold	clockwise	practice	Guided	1	0.5	0	17.74229	1.04514	-1.44736	-0.80072	0.968674419386635	0.783236	5.246843	-1.495444
Trial1	3	1	noBlindfold	clockwise	practice	Guided	1	0.5	0	17.7623	1.05439	-1.44739	-0.80079	0.973967539673144	0.725852	5.208757	-1.60557
Trial1	3	1	noBlindfold	clockwise	practice	Guided	1	0.5	0	17.78229	1.0631	-1.4474	-0.80081	0.978967931570675	0.762302	5.183366	-1.595026
Trial1	3	1	noBlindfold	clockwise	practice	Guided	1	0.5	0	17.80229	1.0712	-1.44739	-0.80082	0.983657519797367	0.812291	5.242612	-1.671604
Trial1	3	1	noBlindfold	clockwise	practice	Guided	1	0.5	0	17.8223	1.0783	-1.44738	-0.80113	0.98804866320077	0.985536	5.225684	-1.758444
Trial1	3	1	noBlindfold	clockwise	practice	Guided	1	0.5	0	17.84229	1.09105	-1.44742	-0.80147	0.995838474886535	1.131094	5.039485	-3.039678
Trial1	3	1	noBlindfold	clockwise	practice	Guided	1	0.5	0	17.86229	1.09671	-1.44747	-0.80182	0.999488949640844	1.06797	4.967545	-3.836328
Trial1	3	1	noBlindfold	clockwise	practice	Guided	1	0.5	0	17.88229	1.10146	-1.44751	-0.80215	1.00259600428217	1.037032	4.895604	-4.436645
Trial1	3	1	noBlindfold	clockwise	practice	Guided	1	0.5	0	17.9023	1.10583	-1.44757	-0.80243	1.00544706307334	0.97731	4.751723	-5.024821
Trial1	3	1	noBlindfold	clockwise	practice	Guided	1	0.5	0	17.92229	1.10932	-1.44763	-0.80303	1.00803180510182	0.879535	4.523206	-5.542781
Trial1	3	1	noBlindfold	clockwise	practice	Guided	1	0.5	0	17.94229	1.11383	-1.44776	-0.80334	1.01101059178611	0.752239	4.387788	-7.031827
Trial1	3	1	noBlindfold	clockwise	practice	Guided	1	0.5	0	17.9623	1.11466	-1.4478	-0.80351	1.01164978251068	0.704813	4.303152	-7.729068
Trial1	3	1	noBlindfold	clockwise	practice	Guided	1	0.5	0	17.98228	1.11476	-1.44781	-0.8036799	1.01184544899309	0.605942	4.307384	-8.447453
Trial1	3	1	noBlindfold	clockwise	practice	Guided	1	0.5	0	18.00229	1.11478	-1.44781	-0.80395	1.01207208806812	0.490811	4.332775	-9.066361
Trial1	3	1	noBlindfold	clockwise	practice	Guided	1	0.5	0	18.02229	1.1148	-1.44781	-0.80461	1.01260865366941	0.38849	4.328543	-9.764028
Trial1	3	1	noBlindfold	clockwise	practice	Guided	1	0.5	0	18.0423	1.11484	-1.44782	-0.80495	1.01290313652003	0.372659	4.248139	-11.07315
Trial1	3	1	noBlindfold	clockwise	practice	Guided	1	0.5	0	18.06229	1.11486	-1.44782	-0.8053401	1.01322529059876	0.423105	4.269298	-11.87776
Trial1	3	1	noBlindfold	clockwise	practice	Guided	1	0.5	0	18.08229	1.11488	-1.44783	-0.80577	1.01357916758892	0.356657	4.231211	-12.68447
Trial1	3	1	noBlindfold	clockwise	practice	Guided	1	0.5	0	18.10229	1.11489	-1.44784	-0.80619	1.0139191413565	0.282458	4.091562	-13.49946
Trial1	3	1	noBlindfold	clockwise	practice	Guided	1	0.5	0	18.1223	1.11491	-1.44785	-0.80714	1.01468679106438	0.236996	4.023853	-14.40637
Trial1	3	1	noBlindfold	clockwise	practice	Guided	1	0.5	0	18.14229	1.11493	-1.44787	-0.80768	1.01512848934612	0.267434	4.239675	-16.53812
Trial1	3	1	noBlindfold	clockwise	practice	Guided	1	0.5	0	18.16229	1.11495	-1.44787	-0.80813	1.01549870492204	0.217897	4.286225	-17.40667
Trial1	3	1	noBlindfold	clockwise	practice	Guided	1	0.5	0	18.1823	1.11495	-1.44787	-0.8085	1.01579319461433	0.099036	4.121185	-18.13998
Trial1	3	1	noBlindfold	clockwise	practice	Guided	1	0.5	0	18.20229	1.11496	-1.44788	-0.80882	1.01605391286681	-0.034899	4.049244	-18.78321
Trial1	3	1	noBlindfold	clockwise	practice	Guided	1	0.5	0	18.22229	1.11495	-1.44789	-0.80927	1.01640619319368	-0.21033	3.850349	-19.20332
Trial1	3	1	noBlindfold	clockwise	practice	Guided	1	0.5	0	18.24229	1.11492	-1.44793	-0.80948	1.01655522234773	-0.568886	3.871508	-20.01938
Trial1	3	1	noBlindfold	clockwise	practice	Guided	1	0.5	0	18.2623	1.11489	-1.44794	-0.8097	1.01671220114874	-0.737109	3.867277	-20.45534
Trial1	3	1	noBlindfold	clockwise	practice	Guided	1	0.5	0	18.28229	1.11485	-1.44795	-0.80985	1.01680751025486	-0.986182	3.761482	-20.6705
Trial1	3	1	noBlindfold	clockwise	practice	Guided	1	0.5	0	18.30229	1.11481	-1.44797	-0.80995	1.01686297830073	-1.292878	3.511805	-20.85895
Trial1	3	1	noBlindfold	clockwise	practice	Guided	1	0.5	0	18.3223	1.11476	-1.448	-0.80999	1.0168646125479	-1.551909	3.355229	-20.72018
Trial1	3	1	noBlindfold	clockwise	practice	Guided	1	0.5	0	18.34229	1.11465	-1.44806	-0.80995	1.01676626076064	-2.255338	3.211348	-19.83507
Trial1	3	1	noBlindfold	clockwise	practice	Guided	1	0.5	0	18.36229	1.11456	-1.44809	-0.80981	1.01660036800838	-2.544659	3.130943	-19.08648
Trial1	3	1	noBlindfold	clockwise	practice	Guided	1	0.5	0	18.38229	1.11439	-1.44815	-0.80946	1.01621875472686	-3.019625	2.919353	-18.2788
Trial1	3	1	noBlindfold	clockwise	practice	Guided	1	0.5	0	18.4023	1.11381	-1.44828	-0.8089	1.01542208000115	-3.49984	2.644286	-17.33536
Trial1	3	1	noBlindfold	clockwise	practice	Guided	1	0.5	0	18.42229	1.11225	-1.4485	-0.80786	1.01365069761508	-3.917651	2.428465	-16.3426
Trial1	3	1	noBlindfold	clockwise	practice	Guided	1	0.5	0	18.44229	1.10461	-1.44893	-0.8072701	1.00858224504926	-4.00597	1.654045	-14.42669
Trial1	3	1	noBlindfold	clockwise	practice	Guided	1	0.5	0	18.4623	1.09817	-1.44912	-0.80671	1.00428503476186	-4.025184	1.662509	-13.2499
Trial1	3	1	noBlindfold	clockwise	practice	Guided	1	0.5	0	18.48228	1.08949	-1.44918	-0.80626	0.998776077401214	-3.776805	1.510164	-12.46265
Trial1	3	1	noBlindfold	clockwise	practice	Guided	1	0.5	0	18.50229	1.07931	-1.44926	-0.80582	0.992444456157246	-3.280294	1.019275	-11.52515
Trial1	3	1	noBlindfold	clockwise	practice	Guided	1	0.5	0	18.52229	1.06765	-1.44945	-0.80471	0.984776546375502	-3.045719	0.591863	-10.57879
Trial1	3	1	noBlindfold	clockwise	practice	Guided	1	0.5	0	18.5423	1.03905	-1.44987	-0.80414	0.968099157285925	-2.791793	-0.203796	-8.052862
Trial1	3	1	noBlindfold	clockwise	practice	Guided	1	0.5	0	18.56229	1.02288	-1.45013	-0.8037699	0.958879333852155	-2.764915	-0.406839	-7.538534
Trial1	3	1	noBlindfold	clockwise	practice	Guided	1	0.5	0	18.58229	1.00582	-1.45023	-0.80349	0.94944724006421	-2.619807	-0.58028	-6.968068
Trial1	3	1	noBlindfold	clockwise	practice	Guided	1	0.5	0	18.60229	0.9863001	-1.4503	-0.80322	0.938962228477534	-2.765456	-0.631062	-6.52091
Trial1	3	1	noBlindfold	clockwise	practice	Guided	1	0.5	0	18.6223	0.9653	-1.45035	-0.8026301	0.927749470869848	-2.978751	-0.703003	-5.814388
Trial1	3	1	noBlindfold	clockwise	practice	Guided	1	0.5	0	18.64229	0.9185899	-1.45028	-0.8025	0.905109833787687	-3.349791	-0.283986	-5.059646
Trial1	3	1	noBlindfold	clockwise	practice	Guided	1	0.5	0	18.66229	0.8933401	-1.45016	-0.80246	0.89367693896775	-3.181026	-0.013116	-4.86994
Trial1	3	1	noBlindfold	clockwise	practice	Guided	1	0.5	0	18.6823	0.86536	-1.44999	-0.8025	0.881756296903674	-2.975336	-0.03428	-5.078134
Trial1	3	1	noBlindfold	clockwise	practice	Guided	1	0.5	0	18.70229	0.83566	-1.45002	-0.8025	0.869870063867827	-2.702094	-0.465852	-4.948715
Trial1	3	1	noBlindfold	clockwise	practice	Guided	1	0.5	0	18.72229	0.80355	-1.45018	-0.80246	0.857953775500607	-2.563808	-0.643544	-4.854105
Trial1	3	1	noBlindfold	clockwise	practice	Guided	1	0.5	0	18.74229	0.73671	-1.45046	-0.80246	0.836644295342238	-2.317867	-1.100579	-4.894105
Trial1	3	1	noBlindfold	clockwise	practice	Guided	1	0.5	0	18.7623	0.70137	-1.45053	-0.80241	0.827291783959231	-2.1917	-0.935538	-4.866995
Trial1	3	1	noBlindfold	clockwise	practice	Guided	1	0.5	0	18.78229	0.66743	-1.45049	-0.80228	0.819564537959961	-2.139275	-0.846671	-4.48973
Trial1	3	1	noBlindfold	clockwise	practice	Guided	1	0.5	0	18.80229	0.63061	-1.45044	-0.80217	0.812733439614128	-2.171923	-0.791657	-4.301631
Trial1	3	1	noBlindfold	clockwise	practice	Guided	1	0.5	0	18.8223	0.59301	-1.45043	-0.80203	0.807405059502751	-2.028345	-0.863598	-4.209958
Trial1	3	1	noBlindfold	clockwise	practice	Guided	1	0.5	0	18.84229	0.5195	-1.45043	-0.80199	0.802227064122928	-1.537454	-0.778962	-4.014306
Trial1	3	1	noBlindfold	clockwise	practice	Guided	1	0.5	0	18.86229	0.47945	-1.4504	-0.80195	0.8022132918561	-1.403544	-0.749339	-3.919519
Trial1	3	1	noBlindfold	clockwise	practice	Guided	1	0.5	0	18.88229	0.44274	-1.45039	-0.8019	0.803941767273103	-1.267324	-0.850902	-3.765933
Trial1	3	1	noBlindfold	clockwise	practice	Guided	1	0.5	0	18.9023	0.40382	-1.45041	-0.80188	0.80762746888401	-0.943083	-0.918611	-3.801259
Trial1	3	1	noBlindfold	clockwise	practice	Guided	1	0.5	0	18.92229	0.36637	-1.45046	-0.8018399	0.812898685365692	-0.501629	-1.041333	-3.775399
Trial1	3	1	noBlindfold	clockwise	practice	Guided	1	0.5	0	18.94229	0.2927	-1.45053	-0.80181	0.828174263732808	-0.182835	-1.041333	-3.632447
Trial1	3	1	noBlindfold	clockwise	practice	Guided	1	0.5	0	18.9623	0.25793	-1.45052	-0.80176	0.837506430109779	-0.101818	-1.03287	-3.55627
Trial1	3	1	noBlindfold	clockwise	practice	Guided	1	0.5	0	18.98228	0.22323	-1.45051	-0.80176	0.848186751264234	0.047878	-1.037102	-3.369518
Trial1	3	1	noBlindfold	clockwise	practice	Guided	1	0.5	0	19.00229	0.19165	-1.45051	-0.80156	0.858823689459228	0.247	-1.03287	-3.094784
Trial1	3	1	noBlindfold	clockwise	practice	Guided	1	0.5	0	19.02229	0.15935	-1.45051	-0.80123	0.870638818070012	0.153884	-1.007479	-2.838786
Trial1	3	1	noBlindfold	clockwise	practice	Guided	1	0.5	0	19.0423	0.098877	-1.45043	-0.80108	0.895895535658923	-0.267304	-0.719717	-2.117585
Trial1	3	1	noBlindfold	clockwise	practice	Guided	1	0.5	0	19.06229	0.070961	-1.45037	-0.80099	0.908658033362815	-0.366473	-0.702789	-1.995542
Trial1	3	1	noBlindfold	clockwise	practice	Guided	1	0.5	0	19.08229	0.041815	-1.45034	-0.80094	0.922734217064374	-0.250937	-0.65624	-1.888215
Trial1	3	1	noBlindfold	clockwise	practice	Guided	1	0.5	0	19.10229	0.014092	-1.45034	-0.80089	0.936766471422715	-0.174251	-0.647776	-1.790411
Trial1	3	1	noBlindfold	clockwise	practice	Guided	1	0.5	0	19.1223	-0.013805	-1.45031	-0.80075	0.951417977616099	-0.078777	-0.546213	-1.655433
Trial1	3	1	noBlindfold	clockwise	practice	Guided	1	0.5	0	19.14229	-0.066434	-1.45032	-0.80073	0.980824141789119	0.252937	-0.791657	-1.452473
Trial1	3	1	noBlindfold	clockwise	practice	Guided	1	0.5	0	19.16229	-0.090952	-1.45037	-0.80074	0.99519285640207	0.340309	-0.762035	-1.509236
Trial1	3	1	noBlindfold	clockwise	practice	Guided	1	0.5	0	19.1823	-0.1151	-1.45037	-0.80074	1.00971904945175	0.517313	-0.673167	-1.521886
Trial1	3	1	noBlindfold	clockwise	practice	Guided	1	0.5	0	19.20229	-0.13745	-1.45034	-0.80071	1.02346423277649	0.358013	-0.643544	-1.436485
Trial1	3	1	noBlindfold	clockwise	practice	Guided	1	0.5	0	19.22229	-0.15879	-1.45032	-0.80053	1.03675096392067	0.338531	-0.588531	-1.3155
Trial1	3	1	noBlindfold	clockwise	practice	Guided	1	0.5	0	19.24229	-0.19914	-1.45032	-0.80039	1.06274215884925	0.411042	-0.711253	-0.69789
Trial1	3	1	noBlindfold	clockwise	practice	Guided	1	0.5	0	19.2623	-0.21709	-1.45033	-0.80028	1.07455391751641	0.325675	-0.503895	-0.523999
Trial1	3	1	noBlindfold	clockwise	practice	Guided	1	0.5	0	19.28229	-0.23537	-1.45025	-0.80024	1.08680866658004	0.311304	-0.271054	-0.481863
Trial1	3	1	noBlindfold	clockwise	practice	Guided	1	0.5	0	19.30229	-0.25302	-1.45013	-0.80022	1.09881352913279	0.179302	-0.215988	-0.431891
Trial1	3	1	noBlindfold	clockwise	practice	Guided	1	0.5	0	19.3223	-0.26951	-1.45011	-0.80004	1.11004939249283	0.225304	-0.317474	-0.366122
Trial1	3	1	noBlindfold	clockwise	practice	Guided	1	0.5	0	19.34229	-0.30061	-1.45018	-0.80001	1.13180931565787	0.005331	-0.40614	0.335553
Trial1	3	1	noBlindfold	clockwise	practice	Guided	1	0.5	0	19.36229	-0.30475	-1.45018	-0.79967	1.13450193200632	-1.158401	-0.296015	0.699168
Trial1	3	1	noBlindfold	clockwise	practice	Guided	1	0.5	0	19.38229	-0.3025	-1.45013	-0.79812	1.13181347376377	-2.861312	0.152581	1.546122
Trial1	3	1	noBlindfold	clockwise	practice	Guided	1	0.5	0	19.4023	-0.30144	-1.44992	-0.79538	1.12913037908375	-3.260929	0.24137	1.601025
Trial1	3	1	noBlindfold	clockwise	practice	Guided	1	0.5	0	19.42229	-0.30135	-1.44987	-0.78669	1.1229616954573	-2.078268	-0.025271	1.656001
Trial1	3	1	noBlindfold	clockwise	practice	Guided	1	0.5	0	19.44229	-0.30068	-1.44985	-0.78006	1.11784707090407	-0.866976	0.537474	1.950885
Trial1	3	1	noBlindfold	clockwise	practice	Guided	1	0.5	0	19.4623	-0.30051	-1.44975	-0.77238	1.11237902652165	-1.332948	0.046556	1.689961
Trial1	3	1	noBlindfold	clockwise	practice	Guided	1	0.5	0	19.48228	-0.30065	-1.44994	-0.76329	1.10618806233831	-1.998448	-0.21999	1.64822
Trial1	3	1	noBlindfold	clockwise	practice	Guided	1	0.5	0	19.50229	-0.30093	-1.45014	-0.75336	1.09956363785289	-2.267951	-0.228403	1.727815
Trial1	3	1	noBlindfold	clockwise	practice	Guided	1	0.5	0	19.52229	-0.30106	-1.45017	-0.73002	1.08380183844918	-1.757658	-0.389124	1.74712
Trial1	3	1	noBlindfold	clockwise	practice	Guided	1	0.5	0	19.5423	-0.30063	-1.45	-0.71631	1.07429439768796	-0.709949	-0.135183	1.464885
Trial1	3	1	noBlindfold	clockwise	practice	Guided	1	0.5	0	19.56229	-0.30041	-1.44999	-0.70157	1.06435736529851	-0.699708	-0.118203	1.393012
Trial1	3	1	noBlindfold	clockwise	practice	Guided	1	0.5	0	19.58229	-0.30035	-1.45003	-0.68687	1.0546802866556	-0.706184	0.08491	1.246232
Trial1	3	1	noBlindfold	clockwise	practice	Guided	1	0.5	0	19.60229	-0.30036	-1.45	-0.67039	1.04403011719954	-0.791366	-0.058957	1.330038
Trial1	3	1	noBlindfold	clockwise	practice	Guided	1	0.5	0	19.6223	-0.30038	-1.45	-0.63682	1.02281366368741	-0.631041	0.254183	1.089897
Trial1	3	1	noBlindfold	clockwise	practice	Guided	1	0.5	0	19.64229	-0.30019	-1.4498	-0.61916	1.0117623931241	-0.061957	0.372447	0.607618
Trial1	3	1	noBlindfold	clockwise	practice	Guided	1	0.5	0	19.66229	-0.30001	-1.44978	-0.60148	1.00089669409254	0.281134	0.249612	0.608784
Trial1	3	1	noBlindfold	clockwise	practice	Guided	1	0.5	0	19.6823	-0.29984	-1.44985	-0.58435	0.990559913123825	0.327733	-0.02126	0.459381
Trial1	3	1	noBlindfold	clockwise	practice	Guided	1	0.5	0	19.70229	-0.29982	-1.45004	-0.56682	0.980304535882693	0.371008	-0.203175	0.432042
Trial1	3	1	noBlindfold	clockwise	practice	Guided	1	0.5	0	19.72229	-0.29982	-1.45013	-0.5343	0.961867194274005	0.311299	-0.118495	0.0058136
Trial1	3	1	noBlindfold	clockwise	practice	Guided	1	0.5	0	19.74229	-0.29996	-1.45004	-0.51775	0.952890926235135	-0.093835	0.186226	0.011812
Trial1	3	1	noBlindfold	clockwise	practice	Guided	1	0.5	0	19.7623	-0.30009	-1.44995	-0.50218	0.944631524405627	-0.236862	-0.067711	-0.191739
Trial1	3	1	noBlindfold	clockwise	practice	Guided	1	0.5	0	19.78229	-0.30014	-1.45004	-0.48639	0.936375610342666	-0.4193	-0.452728	0.195182
Trial1	3	1	noBlindfold	clockwise	practice	Guided	1	0.5	0	19.80229	-0.30021	-1.45019	-0.47088	0.928474026946516	-0.540352	-0.410289	0.751614
Trial1	3	1	noBlindfold	clockwise	practice	Guided	1	0.5	0	19.8223	-0.30027	-1.45023	-0.43694	0.91178321705397	-0.672393	-0.456722	1.163416
Trial1	3	1	noBlindfold	clockwise	practice	Guided	1	0.5	0	19.84229	-0.30051	-1.45009	-0.41783	0.902994002570908	-1.414695	0.046954	2.617712
Trial1	3	1	noBlindfold	clockwise	practice	Guided	1	0.5	0	19.86229	-0.30069	-1.44994	-0.39661	0.893534542019623	-1.753219	0.114629	3.176341
Trial1	3	1	noBlindfold	clockwise	practice	Guided	1	0.5	0	19.88229	-0.30082	-1.44989	-0.37323	0.883523232171097	-1.631565	0.309232	3.006896
Trial1	3	1	noBlindfold	clockwise	practice	Guided	1	0.5	0	19.9023	-0.30085	-1.44984	-0.34681	0.872718679371196	-1.522887	0.609596	3.220699
Trial1	3	1	noBlindfold	clockwise	practice	Guided	1	0.5	0	19.92229	-0.30079	-1.44976	-0.28927	0.851435131928715	-1.281136	0.529172	3.406489
Trial1	3	1	noBlindfold	clockwise	practice	Guided	1	0.5	0	19.94229	-0.30044	-1.44978	-0.25717	0.840738139799136	-0.317982	0.28358	2.205073
Trial1	3	1	noBlindfold	clockwise	practice	Guided	1	0.5	0	19.9623	-0.30015	-1.44987	-0.22365	0.830818459291726	0.265563	0.211587	2.066917
Trial1	3	1	noBlindfold	clockwise	practice	Guided	1	0.5	0	19.98228	-0.29979	-1.44987	-0.19024	0.822104185612143	0.602778	0.550055	1.698128
Trial1	3	1	noBlindfold	clockwise	practice	Guided	1	0.5	0	20.00229	-0.29961	-1.44977	-0.15562	0.814612617668869	1.166368	0.283421	1.094521
Trial1	3	1	noBlindfold	clockwise	practice	Guided	1	0.5	0	20.02229	-0.29941	-1.44983	-0.090722	0.804541364162078	1.668611	0.084502	0.699686
Trial1	3	1	noBlindfold	clockwise	practice	Guided	1	0.5	0	20.0423	-0.29906	-1.44997	-0.05891	0.801228588307024	1.895717	0.164837	-0.935516
Trial1	3	1	noBlindfold	clockwise	practice	Guided	1	0.5	0	20.06229	-0.29902	-1.44996	-0.029838	0.799576922122681	2.101807	-0.012912	-1.177535
Trial1	3	1	noBlindfold	clockwise	practice	Guided	1	0.5	0	20.08229	-0.29898	-1.44996	-0.0023385	0.7989834198548	1.76745	0.169023	-0.997391
Trial1	3	1	noBlindfold	clockwise	practice	Guided	1	0.5	0	20.10229	-0.29912	-1.44994	0.024519	0.799496072578175	1.156569	-0.038363	-0.824258
Trial1	3	1	noBlindfold	clockwise	practice	Guided	1	0.5	0	20.1223	-0.29937	-1.45002	0.072403	0.802642246875012	0.870668	-0.13989	-1.012017
Trial1	3	1	noBlindfold	clockwise	practice	Guided	1	0.5	0	20.14229	-0.29965	-1.4499	0.094909	0.805262604245401	0.52293	0.063136	-1.00737
Trial1	3	1	noBlindfold	clockwise	practice	Guided	1	0.5	0	20.16229	-0.29972	-1.44995	0.11626	0.808126504363017	0.664756	-0.360022	-0.581559
Trial1	3	1	noBlindfold	clockwise	practice	Guided	1	0.5	0	20.1823	-0.29968	-1.45009	0.13616	0.811189028310921	0.701051	-0.00027107	-0.305925
Trial1	3	1	noBlindfold	clockwise	practice	Guided	1	0.5	0	20.20229	-0.29964	-1.45007	0.15564	0.8146458990718	0.678939	-0.017191	-0.128249
Trial1	3	1	noBlindfold	clockwise	practice	Guided	1	0.5	0	20.22229	-0.29965	-1.44998	0.19449	0.822962027401499	0.645034	0.177454	0.251838
Trial1	3	1	noBlindfold	clockwise	practice	Guided	1	0.5	0	20.24229	-0.29978	-1.44993	0.21524	0.828236877107588	0.255296	0.185852	1.243296
Trial1	3	1	noBlindfold	clockwise	practice	Guided	1	0.5	0	20.2623	-0.29984	-1.44993	0.23607	0.833950285717138	0.306478	0.029242	1.073162
Trial1	3	1	noBlindfold	clockwise	practice	Guided	1	0.5	0	20.28229	-0.29983	-1.45001	0.25824	0.84048554398797	0.442098	-0.110379	1.145139
Trial1	3	1	noBlindfold	clockwise	practice	Guided	1	0.5	0	20.30229	-0.29975	-1.45007	0.28038	0.847474491196125	0.655967	-0.271153	1.22638
Trial1	3	1	noBlindfold	clockwise	practice	Guided	1	0.5	0	20.3223	-0.29967	-1.45012	0.32694	0.863922386455226	0.799485	-0.427642	1.323855
Trial1	3	1	noBlindfold	clockwise	practice	Guided	1	0.5	0	20.34229	-0.29957	-1.4501	0.35254	0.873840167677751	0.819633	-0.165164	1.923758
Trial1	3	1	noBlindfold	clockwise	practice	Guided	1	0.5	0	20.36229	-0.29953	-1.45006	0.37851	0.884600496790007	1.017805	0.042216	1.808046
Trial1	3	1	noBlindfold	clockwise	practice	Guided	1	0.5	0	20.38229	-0.29946	-1.44996	0.40616	0.896717472173627	1.323343	0.296081	1.513884
Trial1	3	1	noBlindfold	clockwise	practice	Guided	1	0.5	0	20.4023	-0.29936	-1.44988	0.43346	0.909320620034549	1.462345	0.393334	1.190625
Trial1	3	1	noBlindfold	clockwise	practice	Guided	1	0.5	0	20.42229	-0.29927	-1.44983	0.4897	0.937357252663553	1.378695	0.300138	1.029837
Trial1	3	1	noBlindfold	clockwise	practice	Guided	1	0.5	0	20.44229	-0.29919	-1.44993	0.51827	0.952527421457455	1.685037	0.016541	1.497085
Trial1	3	1	noBlindfold	clockwise	practice	Guided	1	0.5	0	20.4623	-0.29917	-1.45004	0.54731	0.968618035719385	1.559799	-0.262719	1.31844
Trial1	3	1	noBlindfold	clockwise	practice	Guided	1	0.5	0	20.48228	-0.29917	-1.4501	0.57758	0.986038182067047	1.659259	-0.203428	1.093771
Trial1	3	1	noBlindfold	clockwise	practice	Guided	1	0.5	0	20.50229	-0.29918	-1.45012	0.60818	1.00427667626146	1.598514	-0.359924	1.197619
Trial1	3	1	noBlindfold	clockwise	practice	Guided	1	0.5	0	20.52229	-0.29922	-1.45017	0.66794	1.04158363689782	1.365988	-0.419061	1.096515
Trial1	3	1	noBlindfold	clockwise	practice	Guided	1	0.5	0	20.5423	-0.29935	-1.45028	0.69767	1.06099190247149	1.312703	-0.782915	0.77056
Trial1	3	1	noBlindfold	clockwise	practice	Guided	1	0.5	0	20.56229	-0.29935	-1.45036	0.72686	1.08041007913177	1.430782	-0.859084	0.254428
Trial1	3	1	noBlindfold	clockwise	practice	Guided	1	0.5	0	20.58229	-0.29928	-1.45048	0.7548701	1.09939863092186	1.689899	-1.430377	-0.270324
Trial1	3	1	noBlindfold	clockwise	practice	Guided	1	0.5	0	20.60229	-0.29919	-1.45066	0.78238	1.118402080384	1.810475	-1.22725	-0.357029
Trial1	3	1	noBlindfold	clockwise	practice	Guided	1	0.5	0	20.6223	-0.29911	-1.45063	0.80752	1.13607455154101	1.789705	-1.22725	-0.4068
Trial1	3	1	noBlindfold	clockwise	practice	Guided	1	0.5	0	20.64229	-0.29898	-1.45059	0.80343	1.13307935951463	0.767473	0.076158	2.495832
Trial1	3	1	noBlindfold	clockwise	practice	Guided	1	0.5	0	20.66229	-0.29873	-1.45019	0.80018	1.13060055006272	0.129999	0.025339	1.417865
Trial1	3	1	noBlindfold	clockwise	practice	Guided	1	0.5	0	20.6823	-0.29836	-1.44998	0.79947	1.12983672013868	-0.378412	-1.053751	0.875069
Trial1	3	1	noBlindfold	clockwise	practice	Guided	1	0.5	0	20.70229	-0.29849	-1.45022	0.8006	1.13072835302212	-0.818785	0.093083	1.973224
Trial1	3	1	noBlindfold	clockwise	practice	Guided	1	0.5	0	20.72229	-0.29959	-1.45003	0.80149	1.13213532268634	-0.847731	0.152313	2.471426
Trial1	3	1	noBlindfold	clockwise	practice	Guided	1	0.5	0	20.74229	-0.30056	-1.44971	0.80146	1.13279940222592	-0.324525	-0.600928	2.950367
Trial1	3	1	noBlindfold	clockwise	practice	Guided	1	0.5	0	20.7623	-0.30042	-1.45004	0.8014	1.13265799061739	-0.539398	0.600896	2.558023
Trial1	3	1	noBlindfold	clockwise	practice	Guided	1	0.5	0	20.78229	-0.30035	-1.44993	0.80145	1.13264392651146	-0.180931	0.054973	3.043003
Trial1	3	1	noBlindfold	clockwise	practice	Guided	1	0.5	0	20.80229	-0.30024	-1.44994	0.80135	1.13249540593761	0.421108	0.39353	2.663081
Trial1	3	1	noBlindfold	clockwise	practice	Guided	1	0.5	0	20.8223	-0.29998	-1.44984	0.80103	1.13208530965702	0.817521	0.143821	2.198344
Trial1	3	1	noBlindfold	clockwise	practice	Guided	1	0.5	0	20.84229	-0.29811	-1.44981	0.8009	1.13067252869462	0.71823	0.655851	1.804657
Trial1	3	1	noBlindfold	clockwise	practice	Guided	1	0.5	0	20.86229	-0.2964	-1.44983	0.80086	1.12943777908176	0.706884	-0.330139	1.696152
Trial1	3	1	noBlindfold	clockwise	practice	Guided	1	0.5	0	20.88229	-0.29423	-1.45001	0.80091	1.12794420829215	0.960966	0.740499	1.867082
Trial1	3	1	noBlindfold	clockwise	practice	Guided	1	0.5	0	20.9023	-0.29138	-1.44987	0.80094	1.12596060117133	1.159254	0.046441	1.923671
Trial1	3	1	noBlindfold	clockwise	practice	Guided	1	0.5	0	20.92229	-0.28771	-1.44988	0.801	1.12342692682272	0.978094	0.376464	1.896618
Trial1	3	1	noBlindfold	clockwise	practice	Guided	1	0.5	0	20.94229	-0.27893	-1.44986	0.80103	1.11730975232718	0.867037	0.312821	2.052336
Trial1	3	1	noBlindfold	clockwise	practice	Guided	1	0.5	0	20.9623	-0.27369	-1.44985	0.80104	1.11367017780087	0.929832	0.261951	2.095012
Trial1	3	1	noBlindfold	clockwise	practice	Guided	1	0.5	0	20.98228	-0.2681	-1.44983	0.80101	1.10977233714517	1.043421	0.477665	2.010109
Trial1	3	1	noBlindfold	clockwise	practice	Guided	1	0.5	0	21.00229	-0.26176	-1.44978	0.80094	1.10534303935202	1.162537	0.447929	1.857978
Trial1	3	1	noBlindfold	clockwise	practice	Guided	1	0.5	0	21.02229	-0.25496	-1.44975	0.80081	1.10057313502844	1.251286	0.591754	1.72042
Trial1	3	1	noBlindfold	clockwise	practice	Guided	1	0.5	0	21.0423	-0.23907	-1.44977	0.80075	1.08969034699128	1.444992	0.396912	1.500643
Trial1	3	1	noBlindfold	clockwise	practice	Guided	1	0.5	0	21.06229	-0.2296	-1.44982	0.8006999	1.08325277057578	1.33906	0.168311	1.385925
Trial1	3	1	noBlindfold	clockwise	practice	Guided	1	0.5	0	21.08229	-0.21956	-1.44987	0.80065	1.07647898872188	1.293838	0.231725	1.296335
Trial1	3	1	noBlindfold	clockwise	practice	Guided	1	0.5	0	21.10229	-0.20839	-1.44989	0.80062	1.06902235900587	1.287353	0.206272	1.24184
Trial1	3	1	noBlindfold	clockwise	practice	Guided	1	0.5	0	21.1223	-0.19673	-1.4499	0.8006	1.06131664625319	1.278434	0.176601	1.203012
Trial1	3	1	noBlindfold	clockwise	practice	Guided	1	0.5	0	21.14229	-0.17109	-1.44994	0.80059	1.04465596789158	1.240264	0.083437	1.176727
Trial1	3	1	noBlindfold	clockwise	practice	Guided	1	0.5	0	21.16229	-0.15685	-1.44997	0.8006101	1.03558118618644	0.993278	0.019947	1.216964
Trial1	3	1	noBlindfold	clockwise	practice	Guided	1	0.5	0	21.1823	-0.1425	-1.44996	0.80063	1.02655472432172	0.991574	0.256893	1.278454
Trial1	3	1	noBlindfold	clockwise	practice	Guided	1	0.5	0	21.20229	-0.12766	-1.44993	0.8006101	1.01731684366549	0.937204	0.142589	1.211123
Trial1	3	1	noBlindfold	clockwise	practice	Guided	1	0.5	0	21.22229	-0.1119	-1.44991	0.8005201	1.00759812551366	0.851719	0.112911	1.135915
Trial1	3	1	noBlindfold	clockwise	practice	Guided	1	0.5	0	21.24229	-0.080233	-1.44991	0.80047	0.988646826075841	0.783977	0.30748	0.95301
Trial1	3	1	noBlindfold	clockwise	practice	Guided	1	0.5	0	21.2623	-0.06295	-1.4499	0.80044	0.978579029896698	0.824452	0.193159	0.879385
Trial1	3	1	noBlindfold	clockwise	practice	Guided	1	0.5	0	21.28229	-0.046853	-1.44989	0.80041	0.969383477393644	0.781163	0.197325	0.836186
Trial1	3	1	noBlindfold	clockwise	practice	Guided	1	0.5	0	21.30229	-0.029488	-1.44987	0.8003801	0.959669614752566	0.72897	0.22687	0.76348
Trial1	3	1	noBlindfold	clockwise	practice	Guided	1	0.5	0	21.3223	-0.011929	-1.44986	0.80031	0.950035484615088	0.677312	0.319887	0.690396
Trial1	3	1	noBlindfold	clockwise	practice	Guided	1	0.5	0	21.34229	-0.011929	-1.44986	0.80031	0.950035484615088	0.677312	0.319887	0.690396
Trial1	3	1	noBlindfold	clockwise	practice	Guided	1	0.5	0	21.36229	0.022759	-1.44984	0.80024	0.93174191607872	0.700022	0.294325	0.543878
Trial1	3	1	noBlindfold	clockwise	practice	Guided	1	0.5	0	21.38229	0.055574	-1.44989	0.80023	0.915359202220922	0.585904	0.218043	0.48395
Trial1	3	1	noBlindfold	clockwise	practice	Guided	1	0.5	0	21.4023	0.076819	-1.4499	0.80022	0.905226063039354	0.700207	0.251833	0.450003
Trial1	3	1	noBlindfold	clockwise	practice	Guided	1	0.5	0	21.42229	0.09444	-1.4499	0.80019	0.89709693242784	0.69568	0.366032	0.368279
Trial1	3	1	noBlindfold	clockwise	practice	Guided	1	0.5	0	21.44229	0.13176	-1.4499	0.80015	0.880818243532139	0.428489	0.192422	0.269794
Trial1	3	1	noBlindfold	clockwise	practice	Guided	1	0.5	0	21.4623	0.15076	-1.44993	0.80015	0.873045624531602	0.502782	0.086604	0.281852
Trial1	3	1	noBlindfold	clockwise	practice	Guided	1	0.5	0	21.48228	0.16978	-1.44994	0.80018	0.865640354469602	0.404458	0.154269	0.398103
Trial1	3	1	noBlindfold	clockwise	practice	Guided	1	0.5	0	21.50229	0.18825	-1.44993	0.80019	0.858773573415641	0.469661	0.141533	0.43424
Trial1	3	1	noBlindfold	clockwise	practice	Guided	1	0.5	0	21.52229	0.20674	-1.44992	0.80019	0.852235544621515	0.51461	0.272672	0.378336
Trial1	3	1	noBlindfold	clockwise	practice	Guided	1	0.5	0	21.5423	0.24374	-1.44989	0.8001601	0.840193602755791	0.40367	0.289476	0.298885
Trial1	3	1	noBlindfold	clockwise	practice	Guided	1	0.5	0	21.56229	0.26278	-1.44987	0.80015	0.834573786272583	0.555754	0.255534	0.267904
Trial1	3	1	noBlindfold	clockwise	practice	Guided	1	0.5	0	21.58229	0.28128	-1.44984	0.80013	0.829485663504441	0.548817	0.395092	0.288117
Trial1	3	1	noBlindfold	clockwise	practice	Guided	1	0.5	0	21.60229	0.29984	-1.44981	0.80011	0.824766696563158	0.657993	0.424598	0.23329
Trial1	3	1	noBlindfold	clockwise	practice	Guided	1	0.5	0	21.6223	0.31854	-1.4498	0.80008	0.820399742608157	0.759471	0.352555	0.166111
Trial1	3	1	noBlindfold	clockwise	practice	Guided	1	0.5	0	21.64229	0.35776	-1.44978	0.80007	0.812615711671834	0.79217	0.348117	0.131883
Trial1	3	1	noBlindfold	clockwise	practice	Guided	1	0.5	0	21.66229	0.3772	-1.44978	0.80004	0.809409573524532	0.902421	0.424209	0.083934
Trial1	3	1	noBlindfold	clockwise	practice	Guided	1	0.5	0	21.6823	0.39702	-1.44978	0.80002	0.806620695847657	1.026678	0.428348	0.033643
Trial1	3	1	noBlindfold	clockwise	practice	Guided	1	0.5	0	21.70229	0.41793	-1.44979	0.80002	0.80421859384513	1.025533	0.479032	0.05022
Trial1	3	1	noBlindfold	clockwise	practice	Guided	1	0.5	0	21.72229	0.43873	-1.44976	0.80005	0.802392642164441	1.205719	0.47052	0.086297
Trial1	3	1	noBlindfold	clockwise	practice	Guided	1	0.5	0	21.74229	0.48195	-1.44972	0.80008	0.800283581320781	1.173744	0.593171	0.144105
Trial1	3	1	noBlindfold	clockwise	practice	Guided	1	0.5	0	21.7623	0.50508	-1.4497	0.80011	0.800126168617021	1.250373	0.580476	0.212354
Trial1	3	1	noBlindfold	clockwise	practice	Guided	1	0.5	0	21.78229	0.52808	-1.44969	0.80014	0.800632529340829	1.185885	0.639721	0.286587
Trial1	3	1	noBlindfold	clockwise	practice	Guided	1	0.5	0	21.80229	0.55228	-1.44969	0.80017	0.801876072226497	1.130629	0.546621	0.379025
Trial1	3	1	noBlindfold	clockwise	practice	Guided	1	0.5	0	21.8223	0.57621	-1.4497	0.80019	0.803810891647775	1.156357	0.627026	0.378693
Trial1	3	1	noBlindfold	clockwise	practice	Guided	1	0.5	0	21.84229	0.6253899	-1.44969	0.80023	0.809994219086867	1.16532	0.665112	0.471373
Trial1	3	1	noBlindfold	clockwise	practice	Guided	1	0.5	0	21.86229	0.65143	-1.44967	0.80024	0.814441560863314	1.147669	0.673575	0.516564
Trial1	3	1	noBlindfold	clockwise	practice	Guided	1	0.5	0	21.88229	0.67712	-1.44966	0.80023	0.819597159896559	1.084012	0.690503	0.451279
Trial1	3	1	noBlindfold	clockwise	practice	Guided	1	0.5	0	21.9023	0.70394	-1.44965	0.80024	0.825818117611907	1.073385	0.75398	0.485211
Trial1	3	1	noBlindfold	clockwise	practice	Guided	1	0.5	0	21.92229	0.73106	-1.44964	0.8002501	0.832939887990717	1.100767	0.787834	0.405732
Trial1	3	1	noBlindfold	clockwise	practice	Guided	1	0.5	0	21.94229	0.78391	-1.44963	0.80027	0.849138928351223	1.091782	0.808993	0.598533
Trial1	3	1	noBlindfold	clockwise	practice	Guided	1	0.5	0	21.9623	0.81208	-1.44961	0.80027	0.858967936695947	1.021883	0.724357	0.483294
Trial1	3	1	noBlindfold	clockwise	practice	Guided	1	0.5	0	21.98228	0.83969	-1.44964	0.80028	0.869389046408836	1.070866	0.698966	0.545554
Trial1	3	1	noBlindfold	clockwise	practice	Guided	1	0.5	0	22.00229	0.86848	-1.44965	0.80028	0.881036619246125	1.218933	0.775139	0.472034
Trial1	3	1	noBlindfold	clockwise	practice	Guided	1	0.5	0	22.02229	0.89681	-1.44965	0.80028	0.893255960269049	1.242296	0.56778	0.563994
Trial1	3	1	noBlindfold	clockwise	practice	Guided	1	0.5	0	22.0423	0.95453	-1.44966	0.80029	0.920359539879913	1.042944	0.491608	0.644183
Trial1	3	1	noBlindfold	clockwise	practice	Guided	1	0.5	0	22.06229	0.9845999	-1.44968	0.80031	0.935592449054785	1.018364	0.753959	0.641475
Trial1	3	1	noBlindfold	clockwise	practice	Guided	1	0.5	0	22.08229	1.01488	-1.44965	0.8003401	0.951654182609827	1.008591	0.656628	0.70169
Trial1	3	1	noBlindfold	clockwise	practice	Guided	1	0.5	0	22.10229	1.04448	-1.44964	0.8003401	0.96798896660185	1.028569	0.753959	0.72455
Trial1	3	1	noBlindfold	clockwise	practice	Guided	1	0.5	0	22.1223	1.1338	-1.44964	0.80031	1.02088128541577	0.912364	0.775118	0.591201
Trial1	3	1	noBlindfold	clockwise	practice	Guided	1	0.5	0	22.14229	1.1338	-1.44964	0.8003	1.0208734353852	0.897716	0.698946	0.638075
Trial1	3	1	noBlindfold	clockwise	practice	Guided	1	0.5	0	22.16229	1.16454	-1.44966	0.80027	1.04021408079018	0.888498	0.686251	0.477806
Trial1	3	1	noBlindfold	clockwise	practice	Guided	1	0.5	0	22.1823	1.19353	-1.44968	0.80023	1.058939001913	0.763325	0.571984	0.506414
Trial1	3	1	noBlindfold	clockwise	practice	Guided	1	0.5	0	22.20229	1.22525	-1.44971	0.8002	1.07995725979871	0.668954	0.491564	0.471973
Trial1	3	1	noBlindfold	clockwise	practice	Guided	1	0.5	0	22.22229	1.25424	-1.44973	0.80015	1.09959906935731	0.718393	0.605797	0.297871
Trial1	3	1	noBlindfold	clockwise	practice	Guided	1	0.5	0	22.24229	1.30909	-1.4497	0.80014	1.13791494680347	1.390508	0.847001	-0.590158
Trial1	3	1	noBlindfold	clockwise	practice	Guided	1	0.5	0	22.2623	1.30785	-1.4497	0.8001601	1.13704781516982	5.84674	0.470363	0.809771
Trial1	3	1	noBlindfold	clockwise	practice	Guided	1	0.5	0	22.28229	1.30425	-1.44971	0.80007	1.13442943644824	4.80563	0.808862	0.129527
Trial1	3	1	noBlindfold	clockwise	practice	Guided	1	0.5	0	22.30229	1.30234	-1.4497	0.79906	1.13236318721036	1.062111	0.076745	-1.081395
Trial1	3	1	noBlindfold	clockwise	practice	Guided	1	0.5	0	22.3223	1.30056	-1.44993	0.79328	1.12702683053498	-0.612158	-0.524103	-2.166251
Trial1	3	1	noBlindfold	clockwise	practice	Guided	1	0.5	0	22.34229	1.30061	-1.45003	0.7902	1.12489666595595	4.096963	0.250291	-0.324509
Trial1	3	1	noBlindfold	clockwise	practice	Guided	1	0.5	0	22.36229	1.30188	-1.44975	0.78756	1.12394940694461	4.183611	1.367468	-0.358817
Trial1	3	1	noBlindfold	clockwise	practice	Guided	1	0.5	0	22.38229	1.30201	-1.44951	0.78493	1.12220097776778	1.324266	0.406838	-0.773862
Trial1	3	1	noBlindfold	clockwise	practice	Guided	1	0.5	0	22.4023	1.30091	-1.44968	0.78188	1.11928244385994	-1.249189	0.457539	-0.662323
Trial1	3	1	noBlindfold	clockwise	practice	Guided	1	0.5	0	22.42229	1.29934	-1.44976	0.7779199	1.1153940544685	-0.400445	0.525228	0.146657
Trial1	3	1	noBlindfold	clockwise	practice	Guided	1	0.5	0	22.44229	1.3006	-1.4496	0.77748	1.11599086158389	2.17919	0.656414	0.744809
Trial1	3	1	noBlindfold	clockwise	practice	Guided	1	0.5	0	22.4623	1.30103	-1.44964	0.77746	1.11628542213783	1.689412	0.546322	0.151318
Trial1	3	1	noBlindfold	clockwise	practice	Guided	1	0.5	0	22.48228	1.30093	-1.44968	0.77724	1.1160603870933	1.286283	0.245807	-0.403331
Trial1	3	1	noBlindfold	clockwise	practice	Guided	1	0.5	0	22.50229	1.30078	-1.44981	0.77661	1.11551415023353	1.705241	0.118831	-0.649682
Trial1	3	1	noBlindfold	clockwise	practice	Guided	1	0.5	0	22.52229	1.30088	-1.44988	0.77376	1.1136037322462	2.614219	0.478454	-0.760447
Trial1	3	1	noBlindfold	clockwise	practice	Guided	1	0.5	0	22.5423	1.30151	-1.44971	0.77086	1.11204478243627	3.128334	0.508048	-1.853625
Trial1	3	1	noBlindfold	clockwise	practice	Guided	1	0.5	0	22.56229	1.30155	-1.44975	0.76647	1.10903491974912	2.757569	0.296359	-2.114743
Trial1	3	1	noBlindfold	clockwise	practice	Guided	1	0.5	0	22.58229	1.30146	-1.44982	0.76024	1.10467328270408	2.941933	0.211644	-2.194939
Trial1	3	1	noBlindfold	clockwise	practice	Guided	1	0.5	0	22.60229	1.30148	-1.44986	0.75255	1.09940965915465	3.32159	0.46547	-2.287587
Trial1	3	1	noBlindfold	clockwise	practice	Guided	1	0.5	0	22.6223	1.3016	-1.44976	0.73151	1.08520476546741	3.310272	0.778619	-2.745664
Trial1	3	1	noBlindfold	clockwise	practice	Guided	1	0.5	0	22.64229	1.30153	-1.4497	0.71759	1.07581862688437	2.741149	0.672796	-2.720051
Trial1	3	1	noBlindfold	clockwise	practice	Guided	1	0.5	0	22.66229	1.30141	-1.44969	0.70223	1.06554452677985	2.849363	0.643174	-2.75555
Trial1	3	1	noBlindfold	clockwise	practice	Guided	1	0.5	0	22.6823	1.30139	-1.44971	0.68411	1.05367561271711	2.927964	0.478091	-2.490939
Trial1	3	1	noBlindfold	clockwise	practice	Guided	1	0.5	0	22.70229	1.30145	-1.44973	0.66554	1.04176085036536	2.930754	0.626159	-2.362269
Trial1	3	1	noBlindfold	clockwise	practice	Guided	1	0.5	0	22.72229	1.30147	-1.44975	0.62533	1.01655870907635	2.731796	0.393322	-2.101477
Trial1	3	1	noBlindfold	clockwise	practice	Guided	1	0.5	0	22.74229	1.30123	-1.44983	0.60278	1.00265315015836	2.109585	0.257724	-1.821069
Trial1	3	1	noBlindfold	clockwise	practice	Guided	1	0.5	0	22.7623	1.30109	-1.44982	0.58013	0.989088462324259	2.089665	0.363441	-1.519141
Trial1	3	1	noBlindfold	clockwise	practice	Guided	1	0.5	0	22.78229	1.301	-1.44984	0.55629	0.975222844524789	1.965577	0.354905	-1.429624
Trial1	3	1	noBlindfold	clockwise	practice	Guided	1	0.5	0	22.80229	1.30097	-1.44982	0.53287	0.962030922716016	1.898461	0.443689	-1.041361
Trial1	3	1	noBlindfold	clockwise	practice	Guided	1	0.5	0	22.8223	1.30099	-1.44978	0.48545	0.936614466523	2.128619	0.511311	-1.130771
Trial1	3	1	noBlindfold	clockwise	practice	Guided	1	0.5	0	22.84229	1.30095	-1.44976	0.46156	0.92442340236136	1.766412	0.578897	-0.955841
Trial1	3	1	noBlindfold	clockwise	practice	Guided	1	0.5	0	22.86229	1.30088	-1.44976	0.43681	0.912256360560082	1.498537	0.227568	-0.744724
Trial1	3	1	noBlindfold	clockwise	practice	Guided	1	0.5	0	22.88229	1.30085	-1.44981	0.41111	0.900206751503827	1.833231	0.460218	-0.998482
Trial1	3	1	noBlindfold	clockwise	practice	Guided	1	0.5	0	22.9023	1.30087	-1.44983	0.38733	0.889616435933058	1.716276	0.053884	-1.179681
Trial1	3	1	noBlindfold	clockwise	practice	Guided	1	0.5	0	22.92229	1.30091	-1.44989	0.33638	0.868681949524729	1.950869	0.256956	-1.212961
Trial1	3	1	noBlindfold	clockwise	practice	Guided	1	0.5	0	22.94229	1.30098	-1.44991	0.31063	0.859104131251763	1.984058	0.074886	-1.312019
Trial1	3	1	noBlindfold	clockwise	practice	Guided	1	0.5	0	22.9623	1.30099	-1.4499	0.28444	0.849994740924234	2.007808	0.176382	-1.304012
Trial1	3	1	noBlindfold	clockwise	practice	Guided	1	0.5	0	22.98228	1.30097	-1.4499	0.25702	0.841196970838711	1.840358	0.252508	-1.25763
Trial1	3	1	noBlindfold	clockwise	practice	Guided	1	0.5	0	23.00229	1.30092	-1.4499	0.23001	0.833293143623712	1.676734	0.100113	-1.167035
Trial1	3	1	noBlindfold	clockwise	practice	Guided	1	0.5	0	23.02229	1.30087	-1.44994	0.17435	0.819628436976908	1.666627	0.023928	-0.94689
Trial1	3	1	noBlindfold	clockwise	practice	Guided	1	0.5	0	23.0423	1.30078	-1.44991	0.1466	0.814088606431432	1.619382	0.125384	-0.95186
Trial1	3	1	noBlindfold	clockwise	practice	Guided	1	0.5	0	23.06229	1.30074	-1.4499	0.11868	0.80948718076017	1.257131	0.235348	-0.865865
Trial1	3	1	noBlindfold	clockwise	practice	Guided	1	0.5	0	23.08229	1.30069	-1.44988	0.09065501	0.805805742225204	1.267995	0.2649	-0.714003
Trial1	3	1	noBlindfold	clockwise	practice	Guided	1	0.5	0	23.10229	1.30066	-1.44988	0.06174	0.803037033224732	1.237393	0.095562	-0.683203
Trial1	3	1	noBlindfold	clockwise	practice	Guided	1	0.5	0	23.1223	1.30065	-1.44986	0.0046315	0.800663277115161	1.274125	0.383238	-0.797443
Trial1	3	1	noBlindfold	clockwise	practice	Guided	1	0.5	0	23.14229	1.30062	-1.44985	-0.023486	0.800964363910931	1.204208	0.31113	-0.740102
Trial1	3	1	noBlindfold	clockwise	practice	Guided	1	0.5	0	23.16229	1.3006	-1.44984	-0.051554	0.802258223887138	1.042072	0.222167	-0.639396
Trial1	3	1	noBlindfold	clockwise	practice	Guided	1	0.5	0	23.1823	1.30061	-1.44987	-0.080508	0.804647758441638	1.096613	0.048613	-0.748836
Trial1	3	1	noBlindfold	clockwise	practice	Guided	1	0.5	0	23.20229	1.30063	-1.44991	-0.1086	0.807961827008524	1.375312	0.09935	-0.687099
Trial1	3	1	noBlindfold	clockwise	practice	Guided	1	0.5	0	23.22229	1.30069	-1.44991	-0.16542	0.817599134014143	1.357952	0.145845	-0.510404
Trial1	3	1	noBlindfold	clockwise	practice	Guided	1	0.5	0	23.24229	1.30071	-1.44993	-0.19246	0.823515207143879	1.258486	0.023045	-0.606697
Trial1	3	1	noBlindfold	clockwise	practice	Guided	1	0.5	0	23.2623	1.30066	-1.44993	-0.2211	0.830627389551119	1.128329	0.103412	-0.553467
Trial1	3	1	noBlindfold	clockwise	practice	Guided	1	0.5	0	23.28229	1.30057	-1.44992	-0.24877	0.838330993649726	0.886232	0.192225	-0.399008
Trial1	3	1	noBlindfold	clockwise	practice	Guided	1	0.5	0	23.30229	1.3005	-1.44989	-0.27708	0.847097180131231	1.035987	0.221781	-0.531614
Trial1	3	1	noBlindfold	clockwise	practice	Guided	1	0.5	0	23.3223	1.30045	-1.44988	-0.3311	0.866225924165788	0.780037	0.217485	-0.242271
Trial1	3	1	noBlindfold	clockwise	practice	Guided	1	0.5	0	23.34229	1.30042	-1.44984	-0.35845	0.877016903536892	0.824745	0.242706	-0.362571
Trial1	3	1	noBlindfold	clockwise	practice	Guided	1	0.5	0	23.36229	1.30041	-1.44987	-0.38476	0.8880858598229	0.815633	0.191877	-0.541354
Trial1	3	1	noBlindfold	clockwise	practice	Guided	1	0.5	0	23.38229	1.3004	-1.44993	-0.4116	0.900030413230994	0.794594	0.145298	-0.275799
Trial1	3	1	noBlindfold	clockwise	practice	Guided	1	0.5	0	23.4023	1.3004	-1.44994	-0.43668	0.911772780248523	1.027502	-0.011321	-0.687685
Trial1	3	1	noBlindfold	clockwise	practice	Guided	1	0.5	0	23.42229	1.30043	-1.45	-0.48888	0.937918942507747	0.978798	-0.290586	-0.681376
Trial1	3	1	noBlindfold	clockwise	practice	Guided	1	0.5	0	23.44229	1.30047	-1.45009	-0.51446	0.951536168307089	0.970332	-0.176231	-0.455867
Trial1	3	1	noBlindfold	clockwise	practice	Guided	1	0.5	0	23.4623	1.30047	-1.45012	-0.54077	0.966014600309276	1.123375	-0.391987	-0.674344
Trial1	3	1	noBlindfold	clockwise	practice	Guided	1	0.5	0	23.48228	1.30048	-1.45013	-0.56707	0.980987679568046	0.818069	-0.116865	-0.518539
Trial1	3	1	noBlindfold	clockwise	practice	Guided	1	0.5	0	23.50229	1.30047	-1.45009	-0.59254	0.995919526563067	0.901071	-0.146439	-0.577003
Trial1	3	1	noBlindfold	clockwise	practice	Guided	1	0.5	0	23.52229	1.30044	-1.45011	-0.64347	1.02701399541351	0.908223	-0.061734	-0.797228
Trial1	3	1	noBlindfold	clockwise	practice	Guided	1	0.5	0	23.5423	1.30037	-1.45004	-0.66978	1.04364619070125	0.710785	-0.18441	-0.652897
Trial1	3	1	noBlindfold	clockwise	practice	Guided	1	0.5	0	23.56229	1.30037	-1.45008	-0.69614	1.06075585742877	0.824675	-0.057397	-0.635425
Trial1	3	1	noBlindfold	clockwise	practice	Guided	1	0.5	0	23.58229	1.3004	-1.45008	-0.72097	1.07723626967917	0.9852	-0.243554	-0.741734
Trial1	3	1	noBlindfold	clockwise	practice	Guided	1	0.5	0	23.60229	1.30042	-1.45009	-0.74733	1.09506817343349	0.995049	-0.226575	-0.796019
Trial1	3	1	noBlindfold	clockwise	practice	Guided	1	0.5	0	23.6223	1.30044	-1.4501	-0.79824	1.13043851083408	0.635841	-0.069943	-0.369616
Trial1	3	1	noBlindfold	clockwise	practice	Guided	1	0.5	0	23.64229	1.30038	-1.45002	-0.80893	1.13797009604684	0.759759	-0.124922	-0.547658
Trial1	3	1	noBlindfold	clockwise	practice	Guided	1	0.5	0	23.66229	1.30039	-1.45	-0.80523	1.1353499670895	0.830472	0.344816	-4.204469
Trial1	3	1	noBlindfold	clockwise	practice	Guided	1	0.5	0	23.6823	1.30042	-1.45016	-0.80151	1.13273584389773	1.023661	-2.109633	-1.861453
Trial1	3	1	noBlindfold	clockwise	practice	Guided	1	0.5	0	23.70229	1.30039	-1.45049	-0.79959	1.13135684684402	0.184076	0.784914	-1.551945
Trial1	3	1	noBlindfold	clockwise	practice	Guided	1	0.5	0	23.72229	1.30016	-1.44994	-0.80051	1.13184458225421	0.673923	-0.103771	-1.427843
Trial1	3	1	noBlindfold	clockwise	practice	Guided	1	0.5	0	23.74229	1.30067	-1.45045	-0.80101	1.13255884334451	2.131528	-1.525618	-1.966047
Trial1	3	1	noBlindfold	clockwise	practice	Guided	1	0.5	0	23.7623	1.30083	-1.45056	-0.80102	1.13267890217523	1.536353	-0.662323	-2.289263
Trial1	3	1	noBlindfold	clockwise	practice	Guided	1	0.5	0	23.78229	1.3008	-1.45054	-0.80105	1.13267899229376	0.88846	-1.212457	-2.028194
Trial1	3	1	noBlindfold	clockwise	practice	Guided	1	0.5	0	23.80229	1.30071	-1.45059	-0.80109	1.13264364916746	0.646742	-2.012267	-2.352306
Trial1	3	1	noBlindfold	clockwise	practice	Guided	1	0.5	0	23.8223	1.30062	-1.45075	-0.80109	1.13258002431641	0.558522	-1.631405	-2.57868
Trial1	3	1	noBlindfold	clockwise	practice	Guided	1	0.5	0	23.84229	1.30055	-1.45075	-0.80109	1.13253055952058	0.677143	-1.098199	-2.085673
Trial1	3	1	noBlindfold	clockwise	practice	Guided	1	0.5	0	23.86229	1.30054	-1.45071	-0.80109	1.13252348125994	0.764535	-1.398656	-2.01026
Trial1	3	1	noBlindfold	clockwise	practice	Guided	1	0.5	0	23.88229	1.30052	-1.45071	-0.80106	1.1324880754997	0.205426	-1.212457	-2.107353
Trial1	3	1	noBlindfold	clockwise	practice	Guided	1	0.5	0	23.9023	1.30042	-1.45065	-0.8011	1.13244579775882	-0.191175	-0.759655	-2.213014
Trial1	3	1	noBlindfold	clockwise	practice	Guided	1	0.5	0	23.92229	1.30024	-1.45056	-0.80113	1.13233978693459	-0.281034	-1.462133	-2.217322
Trial1	3	1	noBlindfold	clockwise	practice	Guided	1	0.5	0	23.94229	1.30007	-1.45061	-0.80113	1.13221965733136	-0.494485	-0.662323	-2.262327
Trial1	3	1	noBlindfold	clockwise	practice	Guided	1	0.5	0	23.9623	1.29997	-1.45051	-0.80117	1.13217728533246	-0.528491	-1.000867	-2.39281
Trial1	3	1	noBlindfold	clockwise	practice	Guided	1	0.5	0	23.98228	1.29983	-1.45052	-0.80122	1.13211371017599	-0.702689	-1.093967	-2.451663
Trial1	3	1	noBlindfold	clockwise	practice	Guided	1	0.5	0	24.00229	1.2995	-1.45048	-0.8013	1.13193727739343	-0.96291	-0.509974	-2.633817
Trial1	3	1	noBlindfold	clockwise	practice	Guided	1	0.5	0	24.02229	1.29872	-1.45036	-0.80152	1.13154219795862	-1.207995	-0.865422	-2.894174
Trial1	3	1	noBlindfold	clockwise	practice	Guided	1	0.5	0	24.0423	1.29521	-1.45043	-0.80161	1.12913131701967	-1.404874	-0.598819	-3.200043
Trial1	3	1	noBlindfold	clockwise	practice	Guided	1	0.5	0	24.06229	1.2923	-1.45037	-0.8017099	1.12715487468034	-1.52005	-0.971217	-3.405135
Trial1	3	1	noBlindfold	clockwise	practice	Guided	1	0.5	0	24.08229	1.28866	-1.45043	-0.80181	1.12467061473355	-1.509551	-0.983913	-3.666777
Trial1	3	1	noBlindfold	clockwise	practice	Guided	1	0.5	0	24.10229	1.28428	-1.45049	-0.80181	1.1216034710593	-1.68708	-1.089708	-3.603144
Trial1	3	1	noBlindfold	clockwise	practice	Guided	1	0.5	0	24.1223	1.2789	-1.45054	-0.80188	1.11789838095043	-1.944573	-1.225125	-3.617236
Trial1	3	1	noBlindfold	clockwise	practice	Guided	1	0.5	0	24.14229	1.26531	-1.4506	-0.80193	1.10850851013421	-2.143794	-1.081244	-3.918361
Trial1	3	1	noBlindfold	clockwise	practice	Guided	1	0.5	0	24.16229	1.25682	-1.45056	-0.80192	1.10265685426306	-2.15323	-1.077012	-3.7927
Trial1	3	1	noBlindfold	clockwise	practice	Guided	1	0.5	0	24.1823	1.24682	-1.45051	-0.8018399	1.09575881186876	-2.240548	-0.759627	-3.638181
Trial1	3	1	noBlindfold	clockwise	practice	Guided	1	0.5	0	24.20229	1.23579	-1.4504	-0.80176	1.08821232824889	-2.370943	-0.539574	-3.520698
Trial1	3	1	noBlindfold	clockwise	practice	Guided	1	0.5	0	24.22229	1.2229	-1.45031	-0.8017099	1.07950141342591	-2.41402	-0.598819	-3.514297
Trial1	3	1	noBlindfold	clockwise	practice	Guided	1	0.5	0	24.24229	1.19336	-1.45023	-0.80165	1.05990129362365	-2.32981	-0.306711	-3.269358
Trial1	3	1	noBlindfold	clockwise	practice	Guided	1	0.5	0	24.2623	1.17578	-1.45018	-0.80156	1.04841647054571	-2.362108	-0.391249	-3.09726
Trial1	3	1	noBlindfold	clockwise	practice	Guided	1	0.5	0	24.28229	1.15719	-1.45017	-0.80149	1.03647715106449	-2.48376	-0.298049	-3.00797
Trial1	3	1	noBlindfold	clockwise	practice	Guided	1	0.5	0	24.30229	1.13653	-1.45017	-0.80146	1.02347863593316	-2.337488	-0.42914	-2.928228
Trial1	3	1	noBlindfold	clockwise	practice	Guided	1	0.5	0	24.3223	1.11515	-1.45021	-0.80146	1.01032057660781	-1.922679	-0.606797	-2.94931
Trial1	3	1	noBlindfold	clockwise	practice	Guided	1	0.5	0	24.34229	1.06857	-1.45028	-0.80146	0.982654588932514	-1.882797	-0.458655	-2.969792
Trial1	3	1	noBlindfold	clockwise	practice	Guided	1	0.5	0	24.36229	1.04428	-1.45027	-0.80145	0.968794560436066	-1.851515	-0.691381	-2.854627
Trial1	3	1	noBlindfold	clockwise	practice	Guided	1	0.5	0	24.38229	1.01918	-1.45031	-0.80144	0.954910406680495	-1.754958	-0.708308	-2.870184
Trial1	3	1	noBlindfold	clockwise	practice	Guided	1	0.5	0	24.4023	0.99334	-1.45035	-0.80141	0.941085750607869	-1.724052	-0.835262	-2.840566
Trial1	3	1	noBlindfold	clockwise	practice	Guided	1	0.5	0	24.42229	0.9652	-1.45039	-0.80128	0.926531553483592	-1.640982	-0.847957	-2.642263
Trial1	3	1	noBlindfold	clockwise	practice	Guided	1	0.5	0	24.44229	0.91096	-1.45037	-0.8012	0.900449601070293	-1.729961	-0.653295	-2.456213
Trial1	3	1	noBlindfold	clockwise	practice	Guided	1	0.5	0	24.4623	0.88152	-1.45035	-0.80113	0.887336893037433	-1.648067	-0.78448	-2.292992
Trial1	3	1	noBlindfold	clockwise	practice	Guided	1	0.5	0	24.48228	0.85228	-1.45035	-0.80106	0.875099008468453	-1.678894	-0.585586	-2.153175
Trial1	3	1	noBlindfold	clockwise	practice	Guided	1	0.5	0	24.50229	0.82143	-1.45034	-0.80097	0.863058593999636	-1.745093	-0.674454	-1.936723
Trial1	3	1	noBlindfold	clockwise	practice	Guided	1	0.5	0	24.52229	0.79077	-1.45035	-0.8008	0.85195532179981	-1.744184	-0.767553	-1.703549
Trial1	3	1	noBlindfold	clockwise	practice	Guided	1	0.5	0	24.5423	0.72738	-1.45037	-0.80074	0.8323978661691	-1.449304	-0.776017	-1.493757
Trial1	3	1	noBlindfold	clockwise	practice	Guided	1	0.5	0	24.56229	0.69391	-1.45038	-0.8006999	0.823845554641524	-1.339994	-0.742162	-1.463535
Trial1	3	1	noBlindfold	clockwise	practice	Guided	1	0.5	0	24.58229	0.66105	-1.45039	-0.80066	0.816696741597318	-1.394492	-0.771785	-1.316874
Trial1	3	1	noBlindfold	clockwise	practice	Guided	1	0.5	0	24.60229	0.62779	-1.45041	-0.80066	0.810793901682634	-1.427068	-0.78448	-1.413734
Trial1	3	1	noBlindfold	clockwise	practice	Guided	1	0.5	0	24.6223	0.59411	-1.45041	-0.80063	0.806142077238177	-1.430165	-0.894507	-1.288298
Trial1	3	1	noBlindfold	clockwise	practice	Guided	1	0.5	0	24.64229	0.52357	-1.45041	-0.8006	0.80094687251038	-1.059728	-0.809871	-1.27797
Trial1	3	1	noBlindfold	clockwise	practice	Guided	1	0.5	0	24.66229	0.48905	-1.45043	-0.80057	0.800644893329823	-0.972539	-0.898739	-1.147945
Trial1	3	1	noBlindfold	clockwise	practice	Guided	1	0.5	0	24.6823	0.45455	-1.45045	-0.80054	0.801829124049153	-0.932718	-0.847957	-1.026206
Trial1	3	1	noBlindfold	clockwise	practice	Free	1	0.5	0	0	0.44796	-1.45064	-0.79994	0.801630929594087	-0.384319	-1.392087	0.10619
Trial1	3	1	noBlindfold	clockwise	practice	Free	1	0.5	0	0.01687622	0.44794	-1.45065	-0.79994	0.801632229959027	-0.379762	-1.32861	0.106446
Trial1	3	1	noBlindfold	clockwise	practice	Free	1	0.5	0	0.03688049	0.44794	-1.45065	-0.79993	0.801622296996382	-0.436	-1.387855	0.081678
Trial1	3	1	noBlindfold	clockwise	practice	Free	1	0.5	0	0.05688477	0.44789	-1.45067	-0.79988	0.801575641798395	-0.437528	-1.425941	0.106799
Trial1	3	1	noBlindfold	clockwise	practice	Free	1	0.5	0	0.07687378	0.44764	-1.45071	-0.79983	0.801542032251628	-0.459484	-1.430173	0.105311
Trial1	3	1	noBlindfold	clockwise	practice	Free	1	0.5	0	0.09687805	0.44743	-1.45071	-0.79977	0.801495884218855	-0.428275	-1.434405	0.095346
Trial1	3	1	noBlindfold	clockwise	practice	Free	1	0.5	0	0.1168823	0.44716	-1.45071	-0.7996899	0.801433764473027	-0.463398	-1.438637	0.100222
Trial1	3	1	noBlindfold	clockwise	practice	Free	1	0.5	0	0.1368866	0.44683	-1.45071	-0.7994599	0.801226084224671	-0.44408	-1.434405	0.14835
Trial1	3	1	noBlindfold	clockwise	practice	Free	1	0.5	0	0.1568756	0.44597	-1.4507	-0.7993	0.801124057160352	-0.45023	-1.404782	0.110024
Trial1	3	1	noBlindfold	clockwise	practice	Free	1	0.5	0	0.1768799	0.44544	-1.45069	-0.79912	0.800980388595842	-0.433704	-1.37516	0.132136
Trial1	3	1	noBlindfold	clockwise	practice	Free	1	0.5	0	0.1968842	0.44486	-1.45069	-0.79892	0.800820604912688	-0.438835	-1.409014	0.131849
Trial1	3	1	noBlindfold	clockwise	practice	Free	1	0.5	0	0.2168732	0.44421	-1.45069	-0.7986799	0.800626119981379	-0.401194	-1.349769	0.179397
Trial1	3	1	noBlindfold	clockwise	practice	Free	1	0.5	0	0.2368774	0.44353	-1.45068	-0.79817	0.800165083041658	-0.446917	-1.354001	0.135463
Trial1	3	1	noBlindfold	clockwise	practice	Free	1	0.5	0	0.2568817	0.44202	-1.45068	-0.7979	0.800003827582221	-0.36954	-1.396319	0.115227
Trial1	3	1	noBlindfold	clockwise	practice	Free	1	0.5	0	0.276886	0.44121	-1.45068	-0.79764	0.799803647380708	-0.377493	-1.396319	0.102089
Trial1	3	1	noBlindfold	clockwise	practice	Free	1	0.5	0	0.296875	0.44043	-1.45069	-0.79739	0.799612012082314	-0.372668	-1.366696	0.098199
Trial1	3	1	noBlindfold	clockwise	practice	Free	1	0.5	0	0.3168793	0.43964	-1.45068	-0.79715	0.799431972767155	-0.391666	-1.332842	0.118019
Trial1	3	1	noBlindfold	clockwise	practice	Free	1	0.5	0	0.3368835	0.43884	-1.45066	-0.79663	0.798974303917114	-0.393162	-1.298987	0.166423
Trial1	3	1	noBlindfold	clockwise	practice	Free	1	0.5	0	0.3568726	0.43717	-1.45063	-0.79635	0.798824721190833	-0.379331	-1.294755	0.141004
Trial1	3	1	noBlindfold	clockwise	practice	Free	1	0.5	0	0.3768768	0.43629	-1.45063	-0.79607	0.798615344362298	-0.333734	-1.260901	0.124323
Trial1	3	1	noBlindfold	clockwise	practice	Free	1	0.5	0	0.3968811	0.43542	-1.45062	-0.7957799	0.798396075880732	-0.329189	-1.256669	0.14863
Trial1	3	1	noBlindfold	clockwise	practice	Free	1	0.5	0	0.4168854	0.43455	-1.45063	-0.7955	0.798187897148679	-0.376328	-1.260901	0.095792
Trial1	3	1	noBlindfold	clockwise	practice	Free	1	0.5	0	0.4368744	0.43366	-1.45062	-0.79502	0.79778303496298	-0.375945	-1.201656	0.103916
Trial1	3	1	noBlindfold	clockwise	practice	Free	1	0.5	0	0.4568787	0.43186	-1.45063	-0.79481	0.797725508564154	-0.346958	-1.277828	0.062042
Trial1	3	1	noBlindfold	clockwise	practice	Free	1	0.5	0	0.4768829	0.43101	-1.45064	-0.79461	0.797599340809694	-0.316302	-1.277828	0.072136
Trial1	3	1	noBlindfold	clockwise	practice	Free	1	0.5	0	0.4968719	0.43017	-1.45063	-0.79438	0.79744330703303	-0.311819	-1.142411	0.144812
Trial1	3	1	noBlindfold	clockwise	practice	Free	1	0.5	0	0.5168762	0.42933	-1.45059	-0.79406	0.797198545382123	-0.331851	-0.994298	0.156822
Trial1	3	1	noBlindfold	clockwise	practice	Free	1	0.5	0	0.5368805	0.42846	-1.45053	-0.79307	0.796290104605832	-0.326537	-0.926589	0.237848
Trial1	3	1	noBlindfold	clockwise	practice	Free	1	0.5	0	0.5568848	0.42654	-1.45041	-0.79232	0.795718148691601	-0.299156	-0.74039	0.37637
Trial1	3	1	noBlindfold	clockwise	practice	Free	1	0.5	0	0.5768738	0.42545	-1.45038	-0.7914	0.794903573816067	-0.228472	-0.685376	0.30421
Trial1	3	1	noBlindfold	clockwise	practice	Free	1	0.5	0	0.5968781	0.42424	-1.45035	-0.7903	0.793922972986796	-0.329712	-0.664217	0.298639
Trial1	3	1	noBlindfold	clockwise	practice	Free	1	0.5	0	0.6168823	0.42292	-1.45032	-0.78912	0.792875549913974	-0.307371	-0.503409	0.299979
Trial1	3	1	noBlindfold	clockwise	practice	Free	1	0.5	0	0.6368866	0.42154	-1.45028	-0.78622	0.79012517342501	-0.310375	-0.588032	0.278734
Trial1	3	1	noBlindfold	clockwise	practice	Free	1	0.5	0	0.6568756	0.41827	-1.45024	-0.78459	0.788835389385213	-0.213922	-0.414405	0.288634
Trial1	3	1	noBlindfold	clockwise	practice	Free	1	0.5	0	0.6768799	0.41651	-1.45021	-0.78284	0.787279536882191	-0.212497	-0.397365	0.262378
Trial1	3	1	noBlindfold	clockwise	practice	Free	1	0.5	0	0.6968842	0.41465	-1.45018	-0.7808601	0.785510704563504	-0.232893	-0.202613	0.186641
Trial1	3	1	noBlindfold	clockwise	practice	Free	1	0.5	0	0.7168732	0.41256	-1.45013	-0.77896	0.78385229561729	-0.232265	-0.160234	0.178264
Trial1	3	1	noBlindfold	clockwise	practice	Free	1	0.5	0	0.7368774	0.41053	-1.4501	-0.77413	0.779283078951515	-0.257031	-0.11787	0.147326
Trial1	3	1	noBlindfold	clockwise	practice	Free	1	0.5	0	0.7568817	0.40513	-1.45003	-0.77246	0.778263984870279	-0.241189	0.0048982	0.104697
Trial1	3	1	noBlindfold	clockwise	practice	Free	1	0.5	0	0.776886	0.40317	-1.45001	-0.77021	0.776272850020064	-0.184108	0.030288	0.126522
Trial1	3	1	noBlindfold	clockwise	practice	Free	1	0.5	0	0.796875	0.40046	-1.44999	-0.76776	0.774185763009038	-0.219045	0.00066276	0.116078
Trial1	3	1	noBlindfold	clockwise	practice	Free	1	0.5	0	0.8168793	0.39755	-1.44999	-0.76545	0.772275665004483	-0.227576	-0.0078006	0.111414
Trial1	3	1	noBlindfold	clockwise	practice	Free	1	0.5	0	0.8368835	0.3947	-1.45002	-0.76052	0.76777524360582	-0.087272	-0.223595	0.153268
Trial1	3	1	noBlindfold	clockwise	practice	Free	1	0.5	0	0.8568726	0.38873	-1.45009	-0.75799	0.766113476790851	-0.084101	-0.198103	0.178675
Trial1	3	1	noBlindfold	clockwise	practice	Free	1	0.5	0	0.8768768	0.38586	-1.4501	-0.75545	0.764023986372996	-0.10011	-0.227666	0.13406
Trial1	3	1	noBlindfold	clockwise	practice	Free	1	0.5	0	0.8968811	0.38298	-1.45011	-0.75286	0.761900175300553	-0.22856	-0.168358	0.056931
Trial1	3	1	noBlindfold	clockwise	practice	Free	1	0.5	0	0.9168854	0.37994	-1.4501	-0.75029	0.759835206650255	-0.242733	-0.219085	0.073041
Trial1	3	1	noBlindfold	clockwise	practice	Free	1	0.5	0	0.9368744	0.37677	-1.45011	-0.7452	0.755320220715389	-0.221118	-0.274033	0.103953
Trial1	3	1	noBlindfold	clockwise	practice	Free	1	0.5	0	0.9568787	0.37033	-1.4501	-0.74275	0.753984051458504	0.012474	-0.256995	0.140188
Trial1	3	1	noBlindfold	clockwise	practice	Free	1	0.5	0	0.9768829	0.36735	-1.45011	-0.74001	0.751805068830812	0.048181	-0.269623	0.211114
Trial1	3	1	noBlindfold	clockwise	practice	Free	1	0.5	0	0.9968719	0.36441	-1.45013	-0.74001	0.752329373998452	-0.198796	-0.349946	0.752908
Trial1	3	1	noBlindfold	clockwise	practice	Free	1	0.5	0	1.016876	0.36127	-1.45015	-0.73269	0.745708186412951	-0.664913	-0.087499	1.139816
Trial1	3	1	noBlindfold	clockwise	practice	Free	1	0.5	0	1.03688	0.35778	-1.45007	-0.72114	0.735030188725007	-0.794545	0.200258	1.247283
Trial1	3	1	noBlindfold	clockwise	practice	Free	1	0.5	0	1.056885	0.34848	-1.44979	-0.71349	0.729401329129292	-1.106682	0.238154	1.602041
Trial1	3	1	noBlindfold	clockwise	practice	Free	1	0.5	0	1.076874	0.34267	-1.44984	-0.70523	0.72256630912883	-0.863102	-0.0073342	1.421955
Trial1	3	1	noBlindfold	clockwise	practice	Free	1	0.5	0	1.096878	0.33621	-1.44996	-0.69526	0.71429244991972	-0.5746	-0.180825	1.139515
Trial1	3	1	noBlindfold	clockwise	practice	Free	1	0.5	0	1.116882	0.32898	-1.45014	-0.68554	0.706549975971423	-0.271084	-0.595453	1.0361
Trial1	3	1	noBlindfold	clockwise	practice	Free	1	0.5	0	1.136887	0.32228	-1.45026	-0.66401	0.687381747376862	-0.153145	-0.629303	0.780941
Trial1	3	1	noBlindfold	clockwise	practice	Free	1	0.5	0	1.156876	0.3085	-1.4503	-0.65295	0.680452804293712	-0.13623	-0.570054	0.629798
Trial1	3	1	noBlindfold	clockwise	practice	Free	1	0.5	0	1.17688	0.30184	-1.4503	-0.6417	0.671599814176829	-0.145398	-0.752021	0.518252
Trial1	3	1	noBlindfold	clockwise	practice	Free	1	0.5	0	1.196884	0.29527	-1.45033	-0.62991	0.66234505574021	-0.081942	-0.637763	0.599851
Trial1	3	1	noBlindfold	clockwise	practice	Free	1	0.5	0	1.216873	0.28868	-1.45033	-0.61793	0.653064795106825	0.088822	-0.637759	0.628978
Trial1	3	1	noBlindfold	clockwise	practice	Free	1	0.5	0	1.236877	0.28236	-1.45033	-0.59411	0.632719433450161	0.11915	-0.743554	0.608465
Trial1	3	1	noBlindfold	clockwise	practice	Free	1	0.5	0	1.256882	0.27093	-1.45034	-0.58183	0.625299325234535	-0.109107	-0.777408	0.767043
Trial1	3	1	noBlindfold	clockwise	practice	Free	1	0.5	0	1.276886	0.26544	-1.45034	-0.56853	0.615016086599931	-0.082237	-0.489637	0.648633
Trial1	3	1	noBlindfold	clockwise	practice	Free	1	0.5	0	1.296875	0.2597	-1.4503	-0.55608	0.605779694399536	-0.048933	-0.586961	0.740107
Trial1	3	1	noBlindfold	clockwise	practice	Free	1	0.5	0	1.316879	0.25451	-1.45028	-0.54293	0.595850925226435	0.011222	-0.540365	0.692011
Trial1	3	1	noBlindfold	clockwise	practice	Free	1	0.5	0	1.336884	0.24925	-1.45026	-0.51535	0.573115321129585	-0.123899	-0.62919	0.749908
Trial1	3	1	noBlindfold	clockwise	practice	Free	1	0.5	0	1.356873	0.23871	-1.45027	-0.50143	0.565424155474233	-0.09441	-0.442931	0.583009
Trial1	3	1	noBlindfold	clockwise	practice	Free	1	0.5	0	1.376877	0.23355	-1.45026	-0.48732	0.555406510702536	-0.06209	-0.51484	0.670198
Trial1	3	1	noBlindfold	clockwise	practice	Free	1	0.5	0	1.396881	0.22846	-1.45028	-0.47266	0.545106826756097	0.0075602	-0.569854	0.536353
Trial1	3	1	noBlindfold	clockwise	practice	Free	1	0.5	0	1.416885	0.22337	-1.45027	-0.4579	0.534973433250525	0.055772	-0.56983	0.539207
Trial1	3	1	noBlindfold	clockwise	practice	Free	1	0.5	0	1.436874	0.21857	-1.45027	-0.44358	0.52532471645463	-0.032484	-0.590965	0.379282
Trial1	3	1	noBlindfold	clockwise	practice	Free	1	0.5	0	1.456879	0.21375	-1.45026	-0.41465	0.503858786382951	0.021691	-0.493548	0.36416
Trial1	3	1	noBlindfold	clockwise	practice	Free	1	0.5	0	1.476883	0.20464	-1.45022	-0.40051	0.49764020707593	0.096489	-0.391769	0.265457
Trial1	3	1	noBlindfold	clockwise	practice	Free	1	0.5	0	1.496872	0.20053	-1.45021	-0.38643	0.488886926200934	0.181784	-0.518624	0.258729
Trial1	3	1	noBlindfold	clockwise	practice	Free	1	0.5	0	1.516876	0.19643	-1.45022	-0.37195	0.480105768760587	0.145612	-0.345008	0.309319
Trial1	3	1	noBlindfold	clockwise	practice	Free	1	0.5	0	1.53688	0.19267	-1.45018	-0.34375	0.461102797447997	0.093294	-0.395706	0.382566
Trial1	3	1	noBlindfold	clockwise	practice	Free	1	0.5	0	1.556885	0.18551	-1.45014	-0.3295	0.455493366278855	0.048372	-0.167027	0.561621
Trial1	3	1	noBlindfold	clockwise	practice	Free	1	0.5	0	1.576874	0.18213	-1.45011	-0.31507	0.44756054135762	0.012924	-0.247374	0.466763
Trial1	3	1	noBlindfold	clockwise	practice	Free	1	0.5	0	1.596878	0.17885	-1.45009	-0.29993	0.43942614201079	0.028056	-0.149997	0.510502
Trial1	3	1	noBlindfold	clockwise	practice	Free	1	0.5	0	1.616882	0.17556	-1.45005	-0.28447	0.431491009742379	0.038819	-0.065348	0.611612
Trial1	3	1	noBlindfold	clockwise	practice	Free	1	0.5	0	1.636887	0.17244	-1.45001	-0.25312	0.413962915679753	0.011715	0.099697	0.636059
Trial1	3	1	noBlindfold	clockwise	practice	Free	1	0.5	0	1.656876	0.16631	-1.44998	-0.23776	0.409730202595471	0.09174	-0.018802	0.62066
Trial1	3	1	noBlindfold	clockwise	practice	Free	1	0.5	0	1.67688	0.16357	-1.44999	-0.22161	0.402859930368999	0.022091	-0.010338	0.662506
Trial1	3	1	noBlindfold	clockwise	practice	Free	1	0.5	0	1.696884	0.16082	-1.45001	-0.20466	0.396142376404682	-0.028774	-0.086502	0.690621
Trial1	3	1	noBlindfold	clockwise	practice	Free	1	0.5	0	1.716873	0.15806	-1.45003	-0.1879	0.3901658119324	0.042342	-0.086481	0.707294
Trial1	3	1	noBlindfold	clockwise	practice	Free	1	0.5	0	1.736877	0.15547	-1.45005	-0.15291	0.376938175417762	0.161511	-0.183774	0.753154
Trial1	3	1	noBlindfold	clockwise	practice	Free	1	0.5	0	1.756882	0.15067	-1.45011	-0.13476	0.374421839730955	0.126255	-0.378315	0.778243
Trial1	3	1	noBlindfold	clockwise	practice	Free	1	0.5	0	1.776886	0.14854	-1.45017	-0.11749	0.370577965297436	0.072517	-0.403607	0.776058
Trial1	3	1	noBlindfold	clockwise	practice	Free	1	0.5	0	1.796875	0.14656	-1.45019	-0.098407	0.366883867790071	-0.004206	-0.509295	0.675052
Trial1	3	1	noBlindfold	clockwise	practice	Free	1	0.5	0	1.816879	0.14457	-1.45021	-0.08081	0.364500666462835	-0.072276	-0.49226	0.70116
Trial1	3	1	noBlindfold	clockwise	practice	Free	1	0.5	0	1.836884	0.14283	-1.45022	-0.04344	0.359801949567748	-0.046777	-0.483715	0.783666
Trial1	3	1	noBlindfold	clockwise	practice	Free	1	0.5	0	1.856873	0.13951	-1.4502	-0.024806	0.361342460322471	0.138155	-0.428483	0.663953
Trial1	3	1	noBlindfold	clockwise	practice	Free	1	0.5	0	1.876877	0.13801	-1.45021	-0.0054664	0.362031276397548	-0.097157	-0.390295	0.577631
Trial1	3	1	noBlindfold	clockwise	practice	Free	1	0.5	0	1.896881	0.13659	-1.4502	0.013401	0.363656997750517	-0.06536	-0.385954	0.617308
Trial1	3	1	noBlindfold	clockwise	practice	Free	1	0.5	0	1.916885	0.13524	-1.45021	0.032369	0.366193416485769	0.062639	-0.449339	0.867994
Trial1	3	1	noBlindfold	clockwise	practice	Free	1	0.5	0	1.936874	0.13408	-1.45022	0.071158	0.372774613620573	0.216605	-0.516942	0.311412
Trial1	3	1	noBlindfold	clockwise	practice	Free	1	0.5	0	1.956879	0.13226	-1.45027	0.090399	0.378688119014558	0.271644	-0.491482	0.477588
Trial1	3	1	noBlindfold	clockwise	practice	Free	1	0.5	0	1.976883	0.13159	-1.45028	0.10974	0.38440706305803	0.173474	-0.580327	0.487993
Trial1	3	1	noBlindfold	clockwise	practice	Free	1	0.5	0	1.996872	0.13107	-1.45029	0.12973	0.391074437842187	0.059179	-0.656495	0.507471
Trial1	3	1	noBlindfold	clockwise	practice	Free	1	0.5	0	2.016876	0.1307	-1.4503	0.1498	0.398525439014119	0.153555	-0.542228	0.36818
Trial1	3	1	noBlindfold	clockwise	practice	Free	1	0.5	0	2.03688	0.1305	-1.45029	0.18889	0.414981545603652	0.044711	-0.542209	0.871513
Trial1	3	1	noBlindfold	clockwise	practice	Free	1	0.5	0	2.056885	0.13042	-1.45028	0.20853	0.42435142891803	0.059518	-0.487147	0.798969
Trial1	3	1	noBlindfold	clockwise	practice	Free	1	0.5	0	2.076874	0.1304	-1.45027	0.22823	0.434388180330268	-0.057493	-0.554821	0.371815
Trial1	3	1	noBlindfold	clockwise	practice	Free	1	0.5	0	2.096878	0.13036	-1.45028	0.2486	0.445461219708687	-0.030093	-0.465935	0.420179
Trial1	3	1	noBlindfold	clockwise	practice	Free	1	0.5	0	2.116882	0.13034	-1.45025	0.26847	0.456863934264419	0.03852	-0.491208	0.58268
Trial1	3	1	noBlindfold	clockwise	practice	Free	1	0.5	0	2.136887	0.13041	-1.45025	0.289	0.469167102655635	0.036132	-0.541963	0.438387
Trial1	3	1	noBlindfold	clockwise	practice	Free	1	0.5	0	2.156876	0.13051	-1.45026	0.32901	0.494742806790719	-0.154934	-0.533423	0.620298
Trial1	3	1	noBlindfold	clockwise	practice	Free	1	0.5	0	2.17688	0.1306	-1.45026	0.34899	0.508183403375485	-0.0010582	-0.436004	0.338536
Trial1	3	1	noBlindfold	clockwise	practice	Free	1	0.5	0	2.196884	0.13069	-1.45026	0.37014	0.522870444180138	-0.008574	-0.444378	0.243983
Trial1	3	1	noBlindfold	clockwise	practice	Free	1	0.5	0	2.216873	0.13088	-1.45026	0.39004	0.537010973157177	0.071456	-0.727886	0.439022
Trial1	3	1	noBlindfold	clockwise	practice	Free	1	0.5	0	2.236877	0.13109	-1.45028	0.41052	0.551925038305918	0.017995	-0.524716	0.630996
Trial1	3	1	noBlindfold	clockwise	practice	Free	1	0.5	0	2.256882	0.13132	-1.45027	0.45029	0.58196737172476	-0.028424	-0.571238	0.709694
Trial1	3	1	noBlindfold	clockwise	practice	Free	1	0.5	0	2.276886	0.13192	-1.45026	0.46962	0.596678996242439	0.089149	-0.465321	0.430898
Trial1	3	1	noBlindfold	clockwise	practice	Free	1	0.5	0	2.296875	0.13233	-1.45025	0.49081	0.613250105125432	-0.057278	-0.6007	0.595464
Trial1	3	1	noBlindfold	clockwise	practice	Free	1	0.5	0	2.316879	0.13283	-1.45026	0.51027	0.628640815398124	-0.051207	-0.439815	0.708985
Trial1	3	1	noBlindfold	clockwise	practice	Free	1	0.5	0	2.336884	0.13331	-1.45024	0.55122	0.66204610978358	0.170077	-0.60478	0.571421
Trial1	3	1	noBlindfold	clockwise	practice	Free	1	0.5	0	2.356873	0.13438	-1.45027	0.57154	0.678480622677391	0.041712	-0.359246	0.895986
Trial1	3	1	noBlindfold	clockwise	practice	Free	1	0.5	0	2.376877	0.13495	-1.45024	0.59199	0.695495260728119	-0.087497	-0.591915	0.416653
Trial1	3	1	noBlindfold	clockwise	practice	Free	1	0.5	0	2.396881	0.1355	-1.45026	0.61315	0.713311414449416	-0.064208	-0.511483	0.485783
Trial1	3	1	noBlindfold	clockwise	practice	Free	1	0.5	0	2.416885	0.13608	-1.45025	0.63373	0.730788255504382	0.089805	-0.655286	0.466538
Trial1	3	1	noBlindfold	clockwise	practice	Free	1	0.5	0	2.436874	0.13667	-1.45027	0.6755	0.76701302501247	-0.064754	-0.494455	0.498263
Trial1	3	1	noBlindfold	clockwise	practice	Free	1	0.5	0	2.456879	0.13788	-1.45028	0.69606	0.784621196751727	-0.132024	-0.773699	0.509029
Trial1	3	1	noBlindfold	clockwise	practice	Free	1	0.5	0	2.476883	0.13842	-1.45031	0.71664	0.802691085768028	0.014134	-0.667891	0.878261
Trial1	3	1	noBlindfold	clockwise	practice	Free	1	0.5	0	2.496872	0.13894	-1.45032	0.73847	0.822011122955266	0.063971	-0.803305	0.32494
Trial1	3	1	noBlindfold	clockwise	practice	Free	1	0.5	0	2.516876	0.1395	-1.45036	0.75843	0.839747775717188	-0.015444	-0.642496	0.633719
Trial1	3	1	noBlindfold	clockwise	practice	Free	1	0.5	0	2.53688	0.14005	-1.45035	0.77967	0.858748691902488	0.037345	-0.705973	0.315775
Trial1	3	1	noBlindfold	clockwise	practice	Free	1	0.5	0	2.556885	0.14063	-1.45034	0.82095	0.896161625335696	-0.023653	-0.701742	0.763689
Trial1	3	1	noBlindfold	clockwise	practice	Free	1	0.5	0	2.576874	0.14173	-1.45029	0.84158	0.914666249787276	0.016929	-0.731338	0.403379
Trial1	3	1	noBlindfold	clockwise	practice	Free	1	0.5	0	2.596878	0.14232	-1.4503	0.86289	0.934084652616005	0.057396	-0.55359	0.547305
Trial1	3	1	noBlindfold	clockwise	practice	Free	1	0.5	0	2.616882	0.14298	-1.45028	0.88361	0.953010977785227	-0.025307	-0.655122	0.529149
Trial1	3	1	noBlindfold	clockwise	practice	Free	1	0.5	0	2.636887	0.14359	-1.45029	0.92566	0.991904505273942	-0.133213	-0.574714	0.456028
Trial1	3	1	noBlindfold	clockwise	practice	Free	1	0.5	0	2.656876	0.14468	-1.45026	0.94628	1.01079084870042	-0.013976	-0.693131	0.435763
Trial1	3	1	noBlindfold	clockwise	practice	Free	1	0.5	0	2.67688	0.1452	-1.45027	0.96682	1.02986598936771	0.126863	-0.477252	0.377014
Trial1	3	1	noBlindfold	clockwise	practice	Free	1	0.5	0	2.696884	0.14575	-1.45025	0.98787	1.049466661138	-0.066468	-0.519501	0.33765
Trial1	3	1	noBlindfold	clockwise	practice	Free	1	0.5	0	2.716873	0.14633	-1.45024	1.0082	1.06843323088799	0.05464	-0.409378	0.303246
Trial1	3	1	noBlindfold	clockwise	practice	Free	1	0.5	0	2.736877	0.14693	-1.45022	1.02897	1.08785922149543	0.019697	-0.523551	0.276953
Trial1	3	1	noBlindfold	clockwise	practice	Free	1	0.5	0	2.756882	0.1476	-1.45022	1.06856	1.12516942994253	0.2666	-0.599645	0.204318
Trial1	3	1	noBlindfold	clockwise	practice	Free	1	0.5	0	2.776886	0.14912	-1.45024	1.08794	1.14312298868729	0.020409	-0.527523	0.243185
Trial1	3	1	noBlindfold	clockwise	practice	Free	1	0.5	0	2.796875	0.14996	-1.45027	1.10759	1.16158664070783	0.111437	-0.425936	0.194783
Trial1	3	1	noBlindfold	clockwise	practice	Free	1	0.5	0	2.816879	0.15089	-1.45026	1.12637	1.17923155849852	0.097283	-0.502041	0.286978
Trial1	3	1	noBlindfold	clockwise	practice	Free	1	0.5	0	2.836884	0.15188	-1.45026	1.16361	1.21456812335681	0.130548	-0.582396	0.049813
Trial1	3	1	noBlindfold	clockwise	practice	Free	1	0.5	0	2.856873	0.15407	-1.45025	1.18152	1.23112024079647	0.029842	-0.493422	0.209669
Trial1	3	1	noBlindfold	clockwise	practice	Free	1	0.5	0	2.876877	0.1552	-1.45025	1.19917	1.24775627023694	0.071811	-0.565334	0.286621
Trial1	3	1	noBlindfold	clockwise	practice	Free	1	0.5	0	2.896881	0.15636	-1.45024	1.21713	1.26471093701207	0.06673	-0.298659	0.207979
Trial1	3	1	noBlindfold	clockwise	practice	Free	1	0.5	0	2.916885	0.15761	-1.45023	1.23431	1.28091837009678	0.050174	-0.649845	-0.01251
Trial1	3	1	noBlindfold	clockwise	practice	Free	1	0.5	0	2.936874	0.15884	-1.45025	1.26869	1.31375954174583	0.033221	-0.548214	0.365104
Trial1	3	1	noBlindfold	clockwise	practice	Free	1	0.5	0	2.956879	0.16139	-1.45025	1.28542	1.3292710253088	0.09225	-0.480351	0.190476
Trial1	3	1	noBlindfold	clockwise	practice	Free	1	0.5	0	2.976883	0.16269	-1.45026	1.302	1.34498407282305	0.034452	-0.594595	0.350941
Trial1	3	1	noBlindfold	clockwise	practice	Free	1	0.5	0	2.996872	0.16401	-1.45026	1.31937	1.36147954725218	0.109177	-0.442176	0.081724
Trial1	3	1	noBlindfold	clockwise	practice	Free	1	0.5	0	3.016876	0.16538	-1.45025	1.33497	1.37626866478147	0.075033	-0.488674	0.038501
Trial1	3	1	noBlindfold	clockwise	practice	Free	1	0.5	0	3.03688	0.16669	-1.45026	1.3513	1.3918000052301	-0.030252	-0.645212	0.118807
Trial1	3	1	noBlindfold	clockwise	practice	Free	1	0.5	0	3.056885	0.16797	-1.45027	1.38237	1.42168587359269	0.096251	-0.624014	0.190521
Trial1	3	1	noBlindfold	clockwise	practice	Free	1	0.5	0	3.076874	0.1706	-1.45029	1.39771	1.436000525829	-0.044733	-0.598607	0.443055
Trial1	3	1	noBlindfold	clockwise	practice	Free	1	0.5	0	3.096878	0.17188	-1.45029	1.41341	1.4509963548592	0.052543	-0.573181	0.281244
Trial1	3	1	noBlindfold	clockwise	practice	Free	1	0.5	0	3.116882	0.17316	-1.45029	1.42854	1.46545245282792	0.029584	-0.628194	0.297121
Trial1	3	1	noBlindfold	clockwise	practice	Free	1	0.5	0	3.136887	0.1744	-1.4503	1.44354	1.47980506292584	0.015165	-0.602796	0.321723
Trial1	3	1	noBlindfold	clockwise	practice	Free	1	0.5	0	3.156876	0.17555	-1.45031	1.47357	1.50886590401898	0.070644	-0.63665	0.264923
Trial1	3	1	noBlindfold	clockwise	practice	Free	1	0.5	0	3.17688	0.17788	-1.45032	1.48856	1.52301413330075	0.101571	-0.695895	0.26603
Trial1	3	1	noBlindfold	clockwise	practice	Free	1	0.5	0	3.196884	0.17906	-1.45034	1.50288	1.53676631332792	0.066381	-0.585868	0.188876
Trial1	3	1	noBlindfold	clockwise	practice	Free	1	0.5	0	3.216873	0.18024	-1.45034	1.5169	1.55023619605747	0.033573	-0.776299	0.08778
Trial1	3	1	noBlindfold	clockwise	practice	Free	1	0.5	0	3.236877	0.18145	-1.45036	1.53051	1.5633090432191	0.061396	-0.750909	-0.026596
Trial1	3	1	noBlindfold	clockwise	practice	Free	1	0.5	0	3.256882	0.1827	-1.45038	1.55672	1.58872795042822	0.189931	-0.750909	-0.058211
Trial1	3	1	noBlindfold	clockwise	practice	Free	1	0.5	0	3.276886	0.18546	-1.45039	1.5692	1.60041375054732	0.035701	-0.814386	-0.112639
Trial1	3	1	noBlindfold	clockwise	practice	Free	1	0.5	0	3.296875	0.18686	-1.45038	1.58114	1.61185002187439	0.105979	-0.695895	-0.074011
Trial1	3	1	noBlindfold	clockwise	practice	Free	1	0.5	0	3.316879	0.18839	-1.45036	1.5919	1.62211170161845	0.147771	-0.581637	-0.114181
Trial1	3	1	noBlindfold	clockwise	practice	Free	1	0.5	0	3.336884	0.18985	-1.45034	1.60286	1.63259092147635	0.05816	-0.611251	-0.093288
Trial1	3	1	noBlindfold	clockwise	practice	Free	1	0.5	0	3.356873	0.19142	-1.45031	1.62273	1.65180940825465	0.108913	-0.6874	-0.071673
Trial1	3	1	noBlindfold	clockwise	practice	Free	1	0.5	0	3.376877	0.19448	-1.4503	1.63195	1.66030218595438	-0.021964	-0.674688	-0.211966
Trial1	3	1	noBlindfold	clockwise	practice	Free	1	0.5	0	3.396881	0.19602	-1.45031	1.64098	1.66889760433056	0.096132	-0.674688	-0.250494
Trial1	3	1	noBlindfold	clockwise	practice	Free	1	0.5	0	3.416885	0.19762	-1.4503	1.64931	1.6767996642555	0.100856	-0.509594	-0.197061
Trial1	3	1	noBlindfold	clockwise	practice	Free	1	0.5	0	3.436874	0.1992	-1.45027	1.65719	1.68426827240005	0.10195	-0.501092	-0.178588
Trial1	3	1	noBlindfold	clockwise	practice	Free	1	0.5	0	3.456879	0.20081	-1.45028	1.67191	1.6984692705362	0.039774	-0.58569	-0.181351
Trial1	3	1	noBlindfold	clockwise	practice	Free	1	0.5	0	3.476883	0.20421	-1.45028	1.67871	1.70457001467563	0.167475	-0.484073	-0.218178
Trial1	3	1	noBlindfold	clockwise	practice	Free	1	0.5	0	3.496872	0.20609	-1.45027	1.68495	1.71039164192384	0.182206	-0.479783	-0.145682
Trial1	3	1	noBlindfold	clockwise	practice	Free	1	0.5	0	3.516876	0.20795	-1.45025	1.6909	1.71593598410845	0.164219	-0.492392	-0.078445
Trial1	3	1	noBlindfold	clockwise	practice	Free	1	0.5	0	3.53688	0.21001	-1.45022	1.69676	1.72136251279633	0.087874	-0.454197	-0.157729
Trial1	3	1	noBlindfold	clockwise	practice	Free	1	0.5	0	3.556885	0.21209	-1.45019	1.70746	1.7315633308571	0.182729	-0.280591	-0.0016363
Trial1	3	1	noBlindfold	clockwise	practice	Free	1	0.5	0	3.576874	0.21666	-1.45017	1.71246	1.73574219047194	0.239972	-0.381962	-0.025675
Trial1	3	1	noBlindfold	clockwise	practice	Free	1	0.5	0	3.596878	0.21909	-1.45017	1.71737	1.74019259260834	0.187641	-0.424188	-0.01362
Trial1	3	1	noBlindfold	clockwise	practice	Free	1	0.5	0	3.616882	0.22169	-1.45017	1.72188	1.74422677716271	0.271899	-0.288682	-0.093478
Trial1	3	1	noBlindfold	clockwise	practice	Free	1	0.5	0	3.636887	0.22434	-1.45016	1.72624	1.74811129849345	0.294559	-0.258966	-0.126127
Trial1	3	1	noBlindfold	clockwise	practice	Free	1	0.5	0	3.656876	0.22719	-1.45017	1.7338	1.75513188352168	0.178366	-0.356195	-0.155742
Trial1	3	1	noBlindfold	clockwise	practice	Free	1	0.5	0	3.67688	0.23289	-1.45019	1.73718	1.75759553948049	0.208818	-0.410999	-0.078688
Trial1	3	1	noBlindfold	clockwise	practice	Free	1	0.5	0	3.696884	0.23582	-1.45018	1.74046	1.76039535456956	0.119436	-0.351661	-0.155178
Trial1	3	1	noBlindfold	clockwise	practice	Free	1	0.5	0	3.716873	0.2389	-1.45018	1.74363	1.76307089019404	0.14241	-0.296552	0.07335
Trial1	3	1	noBlindfold	clockwise	practice	Free	1	0.5	0	3.736877	0.2419	-1.45015	1.74653	1.76549778579754	0.259725	-0.271084	0.04643
Trial1	3	1	noBlindfold	clockwise	practice	Free	1	0.5	0	3.756882	0.24506	-1.45014	1.75249	1.77093628706494	0.212927	-0.287928	0.0060849
Trial1	3	1	noBlindfold	clockwise	practice	Free	1	0.5	0	3.776886	0.2516	-1.45015	1.75547	1.77295730737411	0.250281	-0.321612	-0.025033
Trial1	3	1	noBlindfold	clockwise	practice	Free	1	0.5	0	3.796875	0.25533	-1.45017	1.75786	1.77480574065847	0.340232	-0.245339	0.035282
Trial1	3	1	noBlindfold	clockwise	practice	Free	1	0.5	0	3.816879	0.25857	-1.45016	1.76055	1.77702696441129	0.316393	-0.300282	0.059361
Trial1	3	1	noBlindfold	clockwise	practice	Free	1	0.5	0	3.836884	0.26238	-1.45015	1.76287	1.77881245150625	0.382866	-0.249416	0.063763
Trial1	3	1	noBlindfold	clockwise	practice	Free	1	0.5	0	3.856873	0.26614	-1.45014	1.76766	1.78306254466449	0.450121	-0.270503	0.055691
Trial1	3	1	noBlindfold	clockwise	practice	Free	1	0.5	0	3.876877	0.27462	-1.45015	1.76987	1.78416258069724	0.425743	-0.312653	-0.054364
Trial1	3	1	noBlindfold	clockwise	practice	Free	1	0.5	0	3.896881	0.2791	-1.45016	1.77202	1.78573559840918	0.412098	-0.376035	-0.0688
Trial1	3	1	noBlindfold	clockwise	practice	Free	1	0.5	0	3.916885	0.28392	-1.45018	1.77401	1.78712122463592	0.431477	-0.325154	-0.0492
Trial1	3	1	noBlindfold	clockwise	practice	Free	1	0.5	0	3.936874	0.28884	-1.45017	1.77595	1.78845945254128	0.481031	-0.363154	-0.01542
Trial1	3	1	noBlindfold	clockwise	practice	Free	1	0.5	0	3.956879	0.29416	-1.45017	1.77922	1.79108733935061	0.398334	-0.371519	-0.045769
Trial1	3	1	noBlindfold	clockwise	practice	Free	1	0.5	0	3.976883	0.30495	-1.45018	1.78055	1.79120150075698	0.351923	-0.409411	-0.144844
Trial1	3	1	noBlindfold	clockwise	practice	Free	1	0.5	0	3.996872	0.31055	-1.45019	1.78172	1.79176382644908	0.385845	-0.320441	-0.179746
Trial1	3	1	noBlindfold	clockwise	practice	Free	1	0.5	0	4.016876	0.31645	-1.45018	1.78267	1.79209458638372	0.260196	-0.366889	-0.178745
Trial1	3	1	noBlindfold	clockwise	practice	Free	1	0.5	0	4.03688	0.32239	-1.45017	1.7835	1.79232178990063	0.223555	-0.341409	-0.094083
Trial1	3	1	noBlindfold	clockwise	practice	Free	1	0.5	0	4.056885	0.32803	-1.45015	1.78495	1.79321505982326	0.276849	-0.277854	-0.079539
Trial1	3	1	noBlindfold	clockwise	practice	Free	1	0.5	0	4.076874	0.3402	-1.45014	1.78562	1.79275618247706	0.277077	-0.277699	0.030807
Trial1	3	1	noBlindfold	clockwise	practice	Free	1	0.5	0	4.096878	0.34601	-1.45013	1.78634	1.79296500511878	0.254794	-0.315713	0.01931
Trial1	3	1	noBlindfold	clockwise	practice	Free	1	0.5	0	4.116882	0.35224	-1.45014	1.78705	1.79314827713041	0.254695	-0.252154	0.019673
Trial1	3	1	noBlindfold	clockwise	practice	Free	1	0.5	0	4.136887	0.35835	-1.45015	1.78776	1.79336293221531	0.324285	-0.3494	-0.0078096
Trial1	3	1	noBlindfold	clockwise	practice	Free	1	0.5	0	4.156876	0.36477	-1.45016	1.78894	1.79404384257994	0.336675	-0.362005	-0.0084383
Trial1	3	1	noBlindfold	clockwise	practice	Free	1	0.5	0	4.17688	0.37757	-1.45018	1.78933	1.79351358118802	0.359289	-0.340649	-0.154891
Trial1	3	1	noBlindfold	clockwise	practice	Free	1	0.5	0	4.196884	0.38412	-1.45019	1.78954	1.79328797731612	0.322206	-0.357473	-0.177629
Trial1	3	1	noBlindfold	clockwise	practice	Free	1	0.5	0	4.216873	0.39097	-1.45019	1.78955	1.79286836700675	0.355755	-0.365831	-0.208824
Trial1	3	1	noBlindfold	clockwise	practice	Free	1	0.5	0	4.236877	0.3977	-1.45019	1.78942	1.7923417164033	0.404035	-0.416506	-0.138408
Trial1	3	1	noBlindfold	clockwise	practice	Free	1	0.5	0	4.256882	0.40471	-1.45019	1.7891	1.79163589418066	0.296746	-0.302142	-0.006562
Trial1	3	1	noBlindfold	clockwise	practice	Free	1	0.5	0	4.276886	0.41847	-1.45015	1.78891	1.79076694099647	0.327312	-0.213112	-0.044749
Trial1	3	1	noBlindfold	clockwise	practice	Free	1	0.5	0	4.296875	0.42547	-1.45012	1.78878	1.79033195721868	0.225273	-0.213062	0.051327
Trial1	3	1	noBlindfold	clockwise	practice	Free	1	0.5	0	4.316879	0.43278	-1.4501	1.78868	1.78994260094726	0.355705	-0.255319	-0.015453
Trial1	3	1	noBlindfold	clockwise	practice	Free	1	0.5	0	4.336884	0.43998	-1.45011	1.78857	1.7895767055114	0.328648	-0.242559	-0.014814
Trial1	3	1	noBlindfold	clockwise	practice	Free	1	0.5	0	4.356873	0.44728	-1.45012	1.78822	1.78899690134781	0.325042	-0.284811	-0.063912
Trial1	3	1	noBlindfold	clockwise	practice	Free	1	0.5	0	4.376877	0.46266	-1.45015	1.78792	1.78830987090043	0.286318	-0.322724	-0.11763
Trial1	3	1	noBlindfold	clockwise	practice	Free	1	0.5	0	4.396881	0.47004	-1.45016	1.7875	1.78775096449406	0.318313	-0.276096	-0.122018
Trial1	3	1	noBlindfold	clockwise	practice	Free	1	0.5	0	4.416885	0.47799	-1.45016	1.78699	1.78712558810027	0.341189	-0.445272	-0.085011
Trial1	3	1	noBlindfold	clockwise	practice	Free	1	0.5	0	4.436874	0.48578	-1.45017	1.78638	1.78643652970988	0.347014	-0.237829	-0.134414
Trial1	3	1	noBlindfold	clockwise	practice	Free	1	0.5	0	4.456879	0.49364	-1.45015	1.78491	1.78492129454362	0.254869	-0.305449	-0.141993
Trial1	3	1	noBlindfold	clockwise	practice	Free	1	0.5	0	4.476883	0.50974	-1.45015	1.78408	1.78410661556878	0.350907	-0.292589	-0.106339
Trial1	3	1	noBlindfold	clockwise	practice	Free	1	0.5	0	4.496872	0.51777	-1.45015	1.78316	1.78324851202819	0.236535	-0.267113	-0.092925
Trial1	3	1	noBlindfold	clockwise	practice	Free	1	0.5	0	4.516876	0.52611	-1.45014	1.7822	1.78239134906003	0.288073	-0.313586	-0.133253
Trial1	3	1	noBlindfold	clockwise	practice	Free	1	0.5	0	4.53688	0.53426	-1.45015	1.78113	1.78145942165488	0.33388	-0.271183	-0.09454
Trial1	3	1	noBlindfold	clockwise	practice	Free	1	0.5	0	4.556885	0.5427	-1.45014	1.77873	1.77924248661411	0.352022	-0.317662	-0.130029
Trial1	3	1	noBlindfold	clockwise	practice	Free	1	0.5	0	4.576874	0.5593	-1.45011	1.77725	1.77823908296826	0.356158	-0.207513	-0.186521
Trial1	3	1	noBlindfold	clockwise	practice	Free	1	0.5	0	4.596878	0.56826	-1.4501	1.77573	1.77704138618952	0.366925	-0.207453	-0.197062
Trial1	3	1	noBlindfold	clockwise	practice	Free	1	0.5	0	4.616882	0.57655	-1.45009	1.774	1.77565076891887	0.408592	-0.194718	-0.20339
Trial1	3	1	noBlindfold	clockwise	practice	Free	1	0.5	0	4.636887	0.58523	-1.45008	1.77209	1.77413849349601	0.470018	-0.110036	-0.287332
Trial1	3	1	noBlindfold	clockwise	practice	Free	1	0.5	0	4.656876	0.5941	-1.45007	1.76771	1.77021279778079	0.389467	-0.160781	-0.221347
Trial1	3	1	noBlindfold	clockwise	practice	Free	1	0.5	0	4.67688	0.61296	-1.45006	1.76538	1.76899027404072	0.386347	-0.181867	-0.224383
Trial1	3	1	noBlindfold	clockwise	practice	Free	1	0.5	0	4.696884	0.6221	-1.45007	1.76299	1.76721310019375	0.440984	-0.088736	-0.04156
Trial1	3	1	noBlindfold	clockwise	practice	Free	1	0.5	0	4.716873	0.63205	-1.45005	1.76051	1.7654554548634	0.548795	-0.173341	-0.160388
Trial1	3	1	noBlindfold	clockwise	practice	Free	1	0.5	0	4.736877	0.64199	-1.45007	1.75797	1.76369487056424	0.53907	-0.160597	-0.152107
Trial1	3	1	noBlindfold	clockwise	practice	Free	1	0.5	0	4.756882	0.65224	-1.45007	1.75255	1.75914994648602	0.596015	-0.084391	-0.167625
Trial1	3	1	noBlindfold	clockwise	practice	Free	1	0.5	0	4.776886	0.67413	-1.45009	1.74969	1.7583334599203	0.793446	-0.025055	-0.154692
Trial1	3	1	noBlindfold	clockwise	practice	Free	1	0.5	0	4.796875	0.6855	-1.45005	1.74659	1.75641308619824	0.754936	-0.181612	-0.163126
Trial1	3	1	noBlindfold	clockwise	practice	Free	1	0.5	0	4.816879	0.69726	-1.45006	1.74338	1.7545042447129	0.651711	-0.084239	-0.32699
Trial1	3	1	noBlindfold	clockwise	practice	Free	1	0.5	0	4.836884	0.70981	-1.45003	1.73999	1.75259391471839	0.718479	-0.088469	-0.23328
Trial1	3	1	noBlindfold	clockwise	practice	Free	1	0.5	0	4.856873	0.7223899	-1.45004	1.73261	1.74682416166662	0.87195	-0.04189	-0.307522
Trial1	3	1	noBlindfold	clockwise	practice	Free	1	0.5	0	4.876877	0.74963	-1.45001	1.7288	1.74672962518076	0.836551	0.089299	-0.219212
Trial1	3	1	noBlindfold	clockwise	practice	Free	1	0.5	0	4.896881	0.76305	-1.44999	1.72477	1.74471404654917	0.79484	0.186628	-0.242162
Trial1	3	1	noBlindfold	clockwise	practice	Free	1	0.5	0	4.916885	0.77774	-1.44999	1.7208	1.74306967254134	0.680214	-0.096907	-0.093189
Trial1	3	1	noBlindfold	clockwise	practice	Free	1	0.5	0	4.936874	0.79237	-1.44999	1.71677	1.74148763986003	0.73098	-0.0038174	-0.192624
Trial1	3	1	noBlindfold	clockwise	practice	Free	1	0.5	0	4.956879	0.8073599	-1.45	1.7083	1.73573010575951	0.640926	0.0004156	-0.117515
Trial1	3	1	noBlindfold	clockwise	practice	Free	1	0.5	0	4.976883	0.83875	-1.45001	1.70423	1.73757063097067	0.615334	-0.143457	-0.071157
Trial1	3	1	noBlindfold	clockwise	practice	Free	1	0.5	0	4.996872	0.8550799	-1.45002	1.70002	1.73670654391288	0.580336	-0.122285	-0.165872
Trial1	3	1	noBlindfold	clockwise	practice	Free	1	0.5	0	5.016876	0.87066	-1.45002	1.69554	1.7355819102902	0.486095	0.021608	-0.144496
Trial1	3	1	noBlindfold	clockwise	practice	Free	1	0.5	0	5.03688	0.88793	-1.45003	1.69144	1.73535568192766	0.677498	-0.063007	-0.099048
Trial1	3	1	noBlindfold	clockwise	practice	Free	1	0.5	0	5.056885	0.90393	-1.45004	1.68297	1.73076492613331	0.697329	0.04704	0.070437
Trial1	3	1	noBlindfold	clockwise	practice	Free	1	0.5	0	5.076874	0.93858	-1.45004	1.67912	1.73545286214158	0.552179	-0.046013	0.069947
Trial1	3	1	noBlindfold	clockwise	practice	Free	1	0.5	0	5.096878	0.9556201	-1.45004	1.67524	1.7360928609899	0.607648	-0.0079085	0.066973
Trial1	3	1	noBlindfold	clockwise	practice	Free	1	0.5	0	5.116882	0.97279	-1.45005	1.67135	1.73693443080621	0.500868	-0.054433	0.015147
Trial1	3	1	noBlindfold	clockwise	practice	Free	1	0.5	0	5.136887	0.99005	-1.45003	1.66764	1.73815201616483	0.450875	-0.189832	-0.02454
Trial1	3	1	noBlindfold	clockwise	practice	Free	1	0.5	0	5.156876	1.00741	-1.45004	1.66015	1.73596173647196	0.366501	-0.0078435	-0.072664
Trial1	3	1	noBlindfold	clockwise	practice	Free	1	0.5	0	5.17688	1.04281	-1.45004	1.65641	1.7430825207851	0.396616	-0.117825	-0.175074
Trial1	3	1	noBlindfold	clockwise	practice	Free	1	0.5	0	5.196884	1.06025	-1.45006	1.6525	1.74488867036597	0.370242	-0.0035319	-0.119641
Trial1	3	1	noBlindfold	clockwise	practice	Free	1	0.5	0	5.216873	1.07824	-1.45006	1.64869	1.74715198824613	0.397773	-0.206627	-0.109927
Trial1	3	1	noBlindfold	clockwise	practice	Free	1	0.5	0	5.236877	1.09572	-1.45006	1.64486	1.74941330077806	0.355671	-0.088096	-0.12938
Trial1	3	1	noBlindfold	clockwise	practice	Free	1	0.5	0	5.256882	1.11316	-1.45006	1.63697	1.74803779285004	0.269646	-0.151546	-0.103819
Trial1	3	1	noBlindfold	clockwise	practice	Free	1	0.5	0	5.276886	1.14842	-1.45005	1.63306	1.75708091985248	0.258008	-0.181108	-0.0050766
Trial1	3	1	noBlindfold	clockwise	practice	Free	1	0.5	0	5.296875	1.16571	-1.45004	1.62899	1.75976656513998	0.387184	-0.041433	-0.098799
Trial1	3	1	noBlindfold	clockwise	practice	Free	1	0.5	0	5.316879	1.18347	-1.45004	1.62499	1.76287370834357	0.25785	-0.155671	-0.143257
Trial1	3	1	noBlindfold	clockwise	practice	Free	1	0.5	0	5.336884	1.20059	-1.45003	1.62085	1.7657805593819	0.203702	0.013614	-0.081137
Trial1	3	1	noBlindfold	clockwise	practice	Free	1	0.5	0	5.356873	1.21759	-1.45003	1.61268	1.76512662985041	0.350852	-0.130249	-0.227037
Trial1	3	1	noBlindfold	clockwise	practice	Free	1	0.5	0	5.376877	1.2519	-1.45002	1.60862	1.77567221060313	0.212231	0.178691	0.071764
Trial1	3	1	noBlindfold	clockwise	practice	Free	1	0.5	0	5.396881	1.26865	-1.45002	1.60442	1.77904082927309	0.099577	-0.015945	-0.115083
Trial1	3	1	noBlindfold	clockwise	practice	Free	1	0.5	0	5.416885	1.28576	-1.45005	1.60038	1.78287257697501	0.267295	-0.164029	-0.137988
Trial1	3	1	noBlindfold	clockwise	practice	Free	1	0.5	0	5.436874	1.30225	-1.45004	1.59645	1.78668911622579	0.163693	-0.079377	0.046659
Trial1	3	1	noBlindfold	clockwise	practice	Free	1	0.5	0	5.456879	1.31916	-1.45005	1.58866	1.78741816079133	0.260126	-0.007404	0.0191
Trial1	3	1	noBlindfold	clockwise	practice	Free	1	0.5	0	5.476883	1.35216	-1.45005	1.58499	1.79954716645798	0.290966	-0.328973	-0.0048643
Trial1	3	1	noBlindfold	clockwise	practice	Free	1	0.5	0	5.496872	1.36786	-1.45003	1.58134	1.80383396237119	0.432697	0.123849	0.18501
Trial1	3	1	noBlindfold	clockwise	practice	Free	1	0.5	0	5.516876	1.38458	-1.45004	1.57781	1.80885774892686	0.442706	0.03924	0.018058
Trial1	3	1	noBlindfold	clockwise	practice	Free	1	0.5	0	5.53688	1.40136	-1.45003	1.57463	1.81436204185649	0.48627	-0.070775	0.145058
Trial1	3	1	noBlindfold	clockwise	practice	Free	1	0.5	0	5.556885	1.41723	-1.45002	1.56832	1.81684849978913	0.56824	0.077349	0.069531
Trial1	3	1	noBlindfold	clockwise	practice	Free	1	0.5	0	5.576874	1.45104	-1.45	1.56521	1.83149114313679	0.507084	0.0562	-0.131744
Trial1	3	1	noBlindfold	clockwise	practice	Free	1	0.5	0	5.596878	1.46804	-1.45001	1.56178	1.83745969052665	0.588636	-0.193466	-0.387287
Trial1	3	1	noBlindfold	clockwise	practice	Free	1	0.5	0	5.616882	1.48582	-1.45002	1.55818	1.84384537825851	0.644333	-0.104592	-0.326243
Trial1	3	1	noBlindfold	clockwise	practice	Free	1	0.5	0	5.636887	1.50336	-1.45001	1.55433	1.85004677721228	0.69536	-0.0072511	-0.343928
Trial1	3	1	noBlindfold	clockwise	practice	Free	1	0.5	0	5.656876	1.5218	-1.45002	1.54561	1.85283173679737	0.9028	-0.104572	-0.425104
Trial1	3	1	noBlindfold	clockwise	practice	Free	1	0.5	0	5.67688	1.55907	-1.45005	1.54096	1.86980946799598	0.985594	0.0097374	-0.377534
Trial1	3	1	noBlindfold	clockwise	practice	Free	1	0.5	0	5.696884	1.57851	-1.45003	1.53596	1.87679425029526	1.054065	-0.121433	-0.363642
Trial1	3	1	noBlindfold	clockwise	practice	Free	1	0.5	0	5.716873	1.59917	-1.45004	1.53098	1.88469476433109	1.109668	-0.1214	-0.286734
Trial1	3	1	noBlindfold	clockwise	practice	Free	1	0.5	0	5.736877	1.62051	-1.45002	1.52576	1.89300984349377	1.115821	-0.019843	-0.218182
Trial1	3	1	noBlindfold	clockwise	practice	Free	1	0.5	0	5.756882	1.64128	-1.44999	1.51566	1.89729953980073	1.212118	0.022481	-0.125203
Trial1	3	1	noBlindfold	clockwise	practice	Free	1	0.5	0	5.776886	1.68694	-1.44996	1.51072	1.92122401130571	1.284559	-0.049502	0.068704
Trial1	3	1	noBlindfold	clockwise	practice	Free	1	0.5	0	5.796875	1.71049	-1.44995	1.5057	1.93194690332765	1.189586	0.305921	-0.047085
Trial1	3	1	noBlindfold	clockwise	practice	Free	1	0.5	0	5.816879	1.73466	-1.44992	1.5009	1.94347257157908	1.110063	0.018115	0.053466
Trial1	3	1	noBlindfold	clockwise	practice	Free	1	0.5	0	5.836884	1.7602	-1.44993	1.49596	1.95601646536129	1.303655	0.352383	-0.217368
Trial1	3	1	noBlindfold	clockwise	practice	Free	1	0.5	0	5.856873	1.78644	-1.4499	1.48629	1.96570237079878	1.214836	0.085721	-0.090761
Trial1	3	1	noBlindfold	clockwise	practice	Free	1	0.5	0	5.876877	1.83932	-1.44993	1.48116	1.99690092660216	1.106832	0.022176	-0.239563
Trial1	3	1	noBlindfold	clockwise	practice	Free	1	0.5	0	5.896881	1.86751	-1.44997	1.47615	2.01223816238262	1.122698	0.060261	-0.409922
Trial1	3	1	noBlindfold	clockwise	practice	Free	1	0.5	0	5.916885	1.89458	-1.44998	1.47061	2.02670847267589	1.206685	0.144878	-0.392886
Trial1	3	1	noBlindfold	clockwise	practice	Free	1	0.5	0	5.936874	1.92392	-1.45	1.46495	2.04294558626926	1.079197	-0.176721	-0.414555
Trial1	3	1	noBlindfold	clockwise	practice	Free	1	0.5	0	5.956879	1.9529	-1.45006	1.45236	2.05432905914239	1.071042	-0.0074108	-0.495705
Trial1	3	1	noBlindfold	clockwise	practice	Free	1	0.5	0	5.976883	2.01279	-1.45012	1.44552	2.09238181817218	0.831154	-0.282347	-0.701283
Trial1	3	1	noBlindfold	clockwise	practice	Free	1	0.5	0	5.996872	2.04262	-1.45015	1.43804	2.1089417687681	1.012797	-0.349967	-0.671768
Trial1	3	1	noBlindfold	clockwise	practice	Free	1	0.5	0	6.016876	2.07359	-1.4502	1.43033	2.1265064383739	0.772107	-0.37527	-0.720437
Trial1	3	1	noBlindfold	clockwise	practice	Free	1	0.5	0	6.03688	2.10375	-1.45022	1.42215	2.14348424287164	0.783027	-0.510594	-0.616272
Trial1	3	1	noBlindfold	clockwise	practice	Free	1	0.5	0	6.056885	2.13389	-1.45022	1.40394	2.15421532526745	0.385904	-0.46821	-0.543956
Trial1	3	1	noBlindfold	clockwise	practice	Free	1	0.5	0	6.076874	2.19562	-1.45025	1.39424	2.19522943982528	0.556812	-0.379198	-0.712495
Trial1	3	1	noBlindfold	clockwise	practice	Free	1	0.5	0	6.096878	2.22447	-1.45024	1.38368	2.21096511508339	0.446394	-0.666903	-0.776017
Trial1	3	1	noBlindfold	clockwise	practice	Free	1	0.5	0	6.116882	2.25489	-1.45026	1.37283	2.22807108560021	0.267244	-0.522972	-1.085595
Trial1	3	1	noBlindfold	clockwise	practice	Free	1	0.5	0	6.136887	2.28406	-1.45026	1.36138	2.24415370816204	-0.045808	-0.514469	-0.913279
Trial1	3	1	noBlindfold	clockwise	practice	Free	1	0.5	0	6.156876	2.31361	-1.45029	1.33639	2.25280258209114	0.298751	-0.637184	-0.88909
Trial1	3	1	noBlindfold	clockwise	practice	Free	1	0.5	0	6.17688	2.36923	-1.45031	1.32323	2.29018746390166	0.024157	-0.57789	-0.89295
Trial1	3	1	noBlindfold	clockwise	practice	Free	1	0.5	0	6.196884	2.39693	-1.45033	1.30944	2.3049894802182	-0.146931	-0.683674	-0.982045
Trial1	3	1	noBlindfold	clockwise	practice	Free	1	0.5	0	6.216873	2.42233	-1.45036	1.29463	2.31763224491894	-0.220943	-0.878336	-1.211388
Trial1	3	1	noBlindfold	clockwise	practice	Free	1	0.5	0	6.236877	2.44847	-1.45039	1.27972	2.33114118920579	-0.258488	-0.60749	-0.958983
Trial1	3	1	noBlindfold	clockwise	practice	Free	1	0.5	0	6.256882	2.47299	-1.45039	1.24819	2.33466658680107	-0.365715	-1.106838	-0.922403
Trial1	3	1	noBlindfold	clockwise	practice	Free	1	0.5	0	6.276886	2.51989	-1.4504	1.23221	2.36607216238938	-0.56959	-0.831771	-0.701851
Trial1	3	1	noBlindfold	clockwise	practice	Free	1	0.5	0	6.296875	2.5414	-1.45043	1.21557	2.3759049094132	-0.65104	-0.768294	-0.556795
Trial1	3	1	noBlindfold	clockwise	practice	Free	1	0.5	0	6.316879	2.56241	-1.4504	1.19935	2.3857860182925	-0.549439	-0.984116	-0.623293
Trial1	3	1	noBlindfold	clockwise	practice	Free	1	0.5	0	6.336884	2.58177	-1.45042	1.18323	2.39453547488897	-0.598493	-0.759831	-0.436725
Trial1	3	1	noBlindfold	clockwise	practice	Free	1	0.5	0	6.356873	2.60015	-1.4504	1.15125	2.39499625282145	-0.685065	-0.776758	-0.088553
Trial1	3	1	noBlindfold	clockwise	practice	Free	1	0.5	0	6.376877	2.63456	-1.4504	1.13595	2.41800086235515	-0.548879	-0.709049	-0.1075
Trial1	3	1	noBlindfold	clockwise	practice	Free	1	0.5	0	6.396881	2.65011	-1.45037	1.12092	2.42475480206209	-0.579418	-0.776758	-0.172739
Trial1	3	1	noBlindfold	clockwise	practice	Free	1	0.5	0	6.416885	2.66482	-1.45034	1.10572	2.4308562802101	-0.394384	-0.797917	0.147612
Trial1	3	1	noBlindfold	clockwise	practice	Free	1	0.5	0	6.436874	2.67913	-1.45031	1.09121	2.43707758901882	-0.723287	-0.548229	-0.102142
Trial1	3	1	noBlindfold	clockwise	practice	Free	1	0.5	0	6.456879	2.69262	-1.45029	1.06204	2.43629036524792	-0.409723	-0.573608	-0.44572
Trial1	3	1	noBlindfold	clockwise	practice	Free	1	0.5	0	6.476883	2.71635	-1.45031	1.04768	2.45149772503206	-0.555187	-0.704789	-0.540859
Trial1	3	1	noBlindfold	clockwise	practice	Free	1	0.5	0	6.496872	2.72721	-1.45032	1.03225	2.45479219953608	-0.570387	-0.594763	-0.808428
Trial1	3	1	noBlindfold	clockwise	practice	Free	1	0.5	0	6.516876	2.73709	-1.45034	1.01778	2.45773237467952	-0.661484	-0.577835	-0.955057
Trial1	3	1	noBlindfold	clockwise	practice	Free	1	0.5	0	6.53688	2.74546	-1.45034	1.00237	2.45903159360398	-0.904371	-0.738644	-1.05131
Trial1	3	1	noBlindfold	clockwise	practice	Free	1	0.5	0	6.556885	2.75329	-1.45034	0.96903	2.4528217655986	-1.046428	-0.704789	-1.032261
Trial1	3	1	noBlindfold	clockwise	practice	Free	1	0.5	0	6.576874	2.76537	-1.45035	0.95159	2.45711706665318	-0.760254	-0.725948	-1.03641
Trial1	3	1	noBlindfold	clockwise	practice	Free	1	0.5	0	6.596878	2.76986	-1.45036	0.93348	2.45431240815252	-0.752544	-0.764035	-1.217948
Trial1	3	1	noBlindfold	clockwise	practice	Free	1	0.5	0	6.616882	2.7737	-1.45035	0.91391	2.4504985454381	-1.068452	-0.641312	-1.504252
Trial1	3	1	noBlindfold	clockwise	practice	Free	1	0.5	0	6.636887	2.77658	-1.45033	0.89388	2.44577949054527	-1.175295	-0.548213	-1.756437
Trial1	3	1	noBlindfold	clockwise	practice	Free	1	0.5	0	6.656876	2.7782	-1.45028	0.85	2.43160335489717	-1.080044	-0.531205	-1.878574
Trial1	3	1	noBlindfold	clockwise	practice	Free	1	0.5	0	6.67688	2.77858	-1.45025	0.82637	2.42380155300407	-0.64798	-0.408383	-1.452377
Trial1	3	1	noBlindfold	clockwise	practice	Free	1	0.5	0	6.696884	2.77779	-1.45025	0.80335	2.41530511079293	-0.790574	-0.598781	-1.320814
Trial1	3	1	noBlindfold	clockwise	practice	Free	1	0.5	0	6.716873	2.77651	-1.45027	0.77811	2.40581671813796	-0.724405	-0.454829	-1.344289
Trial1	3	1	noBlindfold	clockwise	practice	Free	1	0.5	0	6.736877	2.77446	-1.45022	0.7521499	2.39559975261152	-0.526818	-0.446259	-1.435832
Trial1	3	1	noBlindfold	clockwise	practice	Free	1	0.5	0	6.756882	2.77202	-1.45019	0.70028	2.37749183704614	-0.476665	-0.234567	-1.132836
Trial1	3	1	noBlindfold	clockwise	practice	Free	1	0.5	0	6.776886	2.7664	-1.4501	0.6737601	2.36442824819637	-0.252143	-0.166751	-1.120094
Trial1	3	1	noBlindfold	clockwise	practice	Free	1	0.5	0	6.796875	2.76335	-1.45008	0.64609	2.35375986840379	-0.540924	0.082965	-0.995342
Trial1	3	1	noBlindfold	clockwise	practice	Free	1	0.5	0	6.816879	2.76	-1.45004	0.61893	2.3432187861448	0.157131	-0.137083	-0.770014
Trial1	3	1	noBlindfold	clockwise	practice	Free	1	0.5	0	6.836884	2.75662	-1.45002	0.59072	2.33265591667062	-0.216973	-0.056657	-0.668375
Trial1	3	1	noBlindfold	clockwise	practice	Free	1	0.5	0	6.856873	2.75316	-1.44999	0.5356	2.31594415994023	0.314276	0.133756	-0.665278
Trial1	3	1	noBlindfold	clockwise	practice	Free	1	0.5	0	6.876877	2.74694	-1.44996	0.50792	2.30363227463673	0.036782	0.176029	-0.616539
Trial1	3	1	noBlindfold	clockwise	practice	Free	1	0.5	0	6.896881	2.74392	-1.44993	0.47938	2.29455497994241	-0.0082892	-0.022929	-0.549164
Trial1	3	1	noBlindfold	clockwise	practice	Free	1	0.5	0	6.916885	2.74102	-1.44993	0.45079	2.28590946744227	-0.03577	0.150554	-0.646447
Trial1	3	1	noBlindfold	clockwise	practice	Free	1	0.5	0	6.936874	2.73808	-1.44994	0.42389	2.27786851022027	0.076161	0.048955	-0.463888
Trial1	3	1	noBlindfold	clockwise	practice	Free	1	0.5	0	6.956879	2.73541	-1.44995	0.3676	2.26543318420765	0.310454	0.133568	-0.610553
Trial1	3	1	noBlindfold	clockwise	practice	Free	1	0.5	0	6.976883	2.73033	-1.45003	0.33893	2.25593559709434	0.118579	0.074339	-0.543931
Trial1	3	1	noBlindfold	clockwise	practice	Free	1	0.5	0	6.996872	2.72808	-1.45002	0.31097	2.24967595949428	0.349232	0.023559	-0.759158
Trial1	3	1	noBlindfold	clockwise	practice	Free	1	0.5	0	7.016876	2.72612	-1.45002	0.28292	2.24402628342954	0.176627	-0.175312	-0.623461
Trial1	3	1	noBlindfold	clockwise	practice	Free	1	0.5	0	7.03688	2.72436	-1.45005	0.25484	2.23891062352989	0.37514	0.019382	-0.497778
Trial1	3	1	noBlindfold	clockwise	practice	Free	1	0.5	0	7.056885	2.72285	-1.45005	0.19776	2.23162978901523	0.281478	-0.132929	-0.50819
Trial1	3	1	noBlindfold	clockwise	practice	Free	1	0.5	0	7.076874	2.7207	-1.45007	0.16961	2.22716750596347	0.290285	-0.124389	-0.648013
Trial1	3	1	noBlindfold	clockwise	practice	Free	1	0.5	0	7.096878	2.72015	-1.45006	0.14059	2.22459693938104	0.420807	0.06607	-0.689078
Trial1	3	1	noBlindfold	clockwise	practice	Free	1	0.5	0	7.116882	2.71992	-1.45004	0.11236	2.22276162032872	0.365414	0.0068433	-0.446415
Trial1	3	1	noBlindfold	clockwise	practice	Free	1	0.5	0	7.136871	2.72009	-1.45004	0.083999	2.22167843111647	0.692444	-0.18356	-0.649331
Trial1	3	1	noBlindfold	clockwise	practice	Free	1	0.5	0	7.156876	2.72072	-1.45008	0.025162	2.22086235950847	0.446817	-0.310449	-0.649941
Trial1	3	1	noBlindfold	clockwise	practice	Free	1	0.5	0	7.17688	2.72342	-1.45012	-0.0028786	2.22342176812956	0.345931	-0.564232	-0.917924
Trial1	3	1	noBlindfold	clockwise	practice	Free	1	0.5	0	7.196884	2.72535	-1.45022	-0.032167	2.22558237481134	0.580068	-0.263748	-1.060642
Trial1	3	1	noBlindfold	clockwise	practice	Free	1	0.5	0	7.216873	2.72771	-1.45025	-0.062693	2.22859199826708	0.51072	-0.530307	-1.073692
Trial1	3	1	noBlindfold	clockwise	practice	Free	1	0.5	0	7.236877	2.73047	-1.45033	-0.092572	2.2323901402826	0.619214	-0.724966	-1.199924
Trial1	3	1	noBlindfold	clockwise	practice	Free	1	0.5	0	7.256882	2.73369	-1.45035	-0.15372	2.23897343030518	0.592521	-0.653003	-0.98186
Trial1	3	1	noBlindfold	clockwise	practice	Free	1	0.5	0	7.276886	2.74141	-1.4503	-0.18391	2.2489426004857	0.462708	-0.407495	-0.796402
Trial1	3	1	noBlindfold	clockwise	practice	Free	1	0.5	0	7.296875	2.74564	-1.45023	-0.21508	2.25591635406918	0.330344	-0.479356	-0.731201
Trial1	3	1	noBlindfold	clockwise	practice	Free	1	0.5	0	7.316879	2.75018	-1.45022	-0.24532	2.263513189303	0.065093	-0.441188	-0.651026
Trial1	3	1	noBlindfold	clockwise	practice	Free	1	0.5	0	7.336884	2.75469	-1.45018	-0.2755	2.2714594457597	0.124103	-0.157584	-0.53295
Trial1	3	1	noBlindfold	clockwise	practice	Free	1	0.5	0	7.356873	2.75929	-1.45013	-0.33657	2.28422209400873	0.314787	-0.276006	-0.455294
Trial1	3	1	noBlindfold	clockwise	practice	Free	1	0.5	0	7.376877	2.76886	-1.45017	-0.36655	2.29827848670979	0.026583	-0.30543	-0.547608
Trial1	3	1	noBlindfold	clockwise	practice	Free	1	0.5	0	7.396881	2.77363	-1.45018	-0.39745	2.30810756380903	0.18232	-0.208023	-0.694865
Trial1	3	1	noBlindfold	clockwise	practice	Free	1	0.5	0	7.416885	2.7786	-1.45019	-0.42834	2.31851071082826	0.055262	-0.440667	-0.772778
Trial1	3	1	noBlindfold	clockwise	practice	Free	1	0.5	0	7.436874	2.78354	-1.4502	-0.45747	2.32891234080798	0.0080807	-0.360156	-0.617654
Trial1	3	1	noBlindfold	clockwise	practice	Free	1	0.5	0	7.456879	2.7881	-1.45019	-0.51872	2.34616114100027	0.090881	-0.57166	-0.948908
Trial1	3	1	noBlindfold	clockwise	practice	Free	1	0.5	0	7.476883	2.79727	-1.45019	-0.54893	2.36194281468939	-0.066045	-0.093289	-0.723031
Trial1	3	1	noBlindfold	clockwise	practice	Free	1	0.5	0	7.496872	2.80161	-1.45014	-0.57993	2.37354742386575	-0.204839	-0.427529	-0.343392
Trial1	3	1	noBlindfold	clockwise	practice	Free	1	0.5	0	7.516876	2.80582	-1.45017	-0.60983	2.38509924344435	-0.023123	-0.435918	-0.429814
Trial1	3	1	noBlindfold	clockwise	practice	Free	1	0.5	0	7.53688	2.81006	-1.45016	-0.63955	2.39695672819932	-0.08108	-0.203097	-0.271575
Trial1	3	1	noBlindfold	clockwise	practice	Free	1	0.5	0	7.556885	2.81401	-1.45014	-0.6994	2.41739597790851	-0.074026	-0.334203	-0.48263
Trial1	3	1	noBlindfold	clockwise	practice	Free	1	0.5	0	7.576874	2.82146	-1.45019	-0.72858	2.4331061187579	-0.200942	-0.194403	-0.366611
Trial1	3	1	noBlindfold	clockwise	practice	Free	1	0.5	0	7.596878	2.82483	-1.45013	-0.75853	2.44544525345236	-0.128118	-0.190116	-0.517738
Trial1	3	1	noBlindfold	clockwise	practice	Free	1	0.5	0	7.616882	2.8281	-1.45012	-0.78741	2.4576541646088	-0.091925	-0.266216	-0.37464
Trial1	3	1	noBlindfold	clockwise	practice	Free	1	0.5	0	7.636871	2.83111	-1.4501	-0.81694	2.47011433221642	0.054105	-0.194231	-0.413485
Trial1	3	1	noBlindfold	clockwise	practice	Free	1	0.5	0	7.656876	2.83412	-1.45004	-0.87315	2.49208893208775	-0.014264	-0.092661	-0.168815
Trial1	3	1	noBlindfold	clockwise	practice	Free	1	0.5	0	7.67688	2.83944	-1.44999	-0.90063	2.50681359654239	-0.248201	-0.033411	0.027825
Trial1	3	1	noBlindfold	clockwise	practice	Free	1	0.5	0	7.696884	2.84175	-1.44997	-0.92766	2.51879868101791	-0.041606	0.059652	-0.079848
Trial1	3	1	noBlindfold	clockwise	practice	Free	1	0.5	0	7.716873	2.84382	-1.44994	-0.95503	2.53092352062193	-0.408198	0.00037136	-0.0071309
Trial1	3	1	noBlindfold	clockwise	practice	Free	1	0.5	0	7.736877	2.8457	-1.44994	-0.98196	2.54294200656848	-0.12599	0.228864	-0.073363
Trial1	3	1	noBlindfold	clockwise	practice	Free	1	0.5	0	7.756882	2.8473	-1.44993	-1.03299	2.56454376335018	-0.236009	-0.0081606	-0.145243
Trial1	3	1	noBlindfold	clockwise	practice	Free	1	0.5	0	7.776886	2.84983	-1.44997	-1.05799	2.57702240608431	-0.214269	0.025657	-0.258124
Trial1	3	1	noBlindfold	clockwise	practice	Free	1	0.5	0	7.796875	2.85073	-1.44999	-1.08274	2.5880993374085	-0.172053	0.0044893	-0.267879
Trial1	3	1	noBlindfold	clockwise	practice	Free	1	0.5	0	7.816879	2.85128	-1.44999	-1.108	2.59926558951129	-0.436964	0.14836	-0.228921
Trial1	3	1	noBlindfold	clockwise	practice	Free	1	0.5	0	7.836884	2.85151	-1.44998	-1.13297	2.6102146407439	-0.22744	0.161042	-0.226024
Trial1	3	1	noBlindfold	clockwise	practice	Free	1	0.5	0	7.856873	2.85135	-1.44997	-1.18088	2.63122112425976	-0.489345	-0.071727	-0.158386
Trial1	3	1	noBlindfold	clockwise	practice	Free	1	0.5	0	7.876877	2.84957	-1.45001	-1.20475	2.64043574869054	-0.645471	0.004452	-0.33183
Trial1	3	1	noBlindfold	clockwise	practice	Free	1	0.5	0	7.896881	2.84774	-1.45002	-1.22869	2.64982322181855	-0.92284	-0.139423	-0.489917
Trial1	3	1	noBlindfold	clockwise	practice	Free	1	0.5	0	7.916885	2.84519	-1.45003	-1.25342	2.65913085962758	-0.721146	-0.194413	-0.553351
Trial1	3	1	noBlindfold	clockwise	practice	Free	1	0.5	0	7.936874	2.84173	-1.45006	-1.2782	2.66786342643867	-1.107948	-0.0081668	-0.604
Trial1	3	1	noBlindfold	clockwise	practice	Free	1	0.5	0	7.956879	2.83739	-1.45007	-1.32633	2.68747890905526	-1.011892	-0.13509	-0.618384
Trial1	3	1	noBlindfold	clockwise	practice	Free	1	0.5	0	7.976883	2.82636	-1.45006	-1.3504	2.68989400585296	-1.027283	-0.033456	-0.543396
Trial1	3	1	noBlindfold	clockwise	practice	Free	1	0.5	0	7.996872	2.81959	-1.45002	-1.37451	2.69625216604175	-1.101727	0.110423	-0.412093
Trial1	3	1	noBlindfold	clockwise	practice	Free	1	0.5	0	8.016876	2.81197	-1.44999	-1.39943	2.70251934122646	-1.184988	0.051177	-0.582726
Trial1	3	1	noBlindfold	clockwise	practice	Free	1	0.5	0	8.03688	2.80313	-1.44998	-1.42447	2.70804764011233	-1.394171	0.0046129	-0.627726
Trial1	3	1	noBlindfold	clockwise	practice	Free	1	0.5	0	8.056885	2.79313	-1.44995	-1.47345	2.72571090313033	-1.527931	0.152688	-0.492274
Trial1	3	1	noBlindfold	clockwise	practice	Free	1	0.5	0	8.076874	2.77046	-1.4499	-1.49887	2.72058800238098	-1.390536	0.114488	-0.567527
Trial1	3	1	noBlindfold	clockwise	practice	Free	1	0.5	0	8.096878	2.75678	-1.44989	-1.52297	2.7225896679644	-1.647382	0.23715	-0.836603
Trial1	3	1	noBlindfold	clockwise	practice	Free	1	0.5	0	8.116882	2.74233	-1.44989	-1.54872	2.72517482141815	-1.347218	0.203244	-0.914965
Trial1	3	1	noBlindfold	clockwise	practice	Free	1	0.5	0	8.136871	2.72636	-1.44993	-1.57539	2.72736718264817	-1.335155	0.017023	-0.761703
Trial1	3	1	noBlindfold	clockwise	practice	Free	1	0.5	0	8.156876	2.70934	-1.44994	-1.60725	2.73211183646859	-1.626686	0.321657	-0.847543
Trial1	3	1	noBlindfold	clockwise	practice	Free	1	0.5	0	8.17688	2.66735	-1.44982	-1.61682	2.70398078074963	-0.973672	-0.761746	-1.599131
Trial1	3	1	noBlindfold	clockwise	practice	Free	1	0.5	0	8.196884	2.64071	-1.45027	-1.62632	2.68841134026457	-1.137557	-0.592474	-2.361865
Trial1	3	1	noBlindfold	clockwise	practice	Free	1	0.5	0	8.216873	2.61438	-1.45036	-1.63576	2.67325911576925	-1.606519	-0.465459	-2.27246
Trial1	3	1	noBlindfold	clockwise	practice	Free	1	0.5	0	8.236877	2.58676	-1.45024	-1.64547	2.65746847327212	-1.193638	-0.495005	-2.890283
Trial1	3	1	noBlindfold	clockwise	practice	Free	1	0.5	0	8.256882	2.5579	-1.45025	-1.66566	2.6475225261912	-0.956872	-0.985878	-2.798394
Trial1	3	1	noBlindfold	clockwise	practice	Free	1	0.5	0	8.276886	2.49673	-1.4503	-1.67604	2.60692154808034	-0.616053	0.025561	-2.310308
Trial1	3	1	noBlindfold	clockwise	practice	Free	1	0.5	0	8.296875	2.46463	-1.44999	-1.68615	2.58899076973825	-0.677033	0.080534	-2.059683
Trial1	3	1	noBlindfold	clockwise	practice	Free	1	0.5	0	8.316879	2.4329	-1.44991	-1.69629	2.57167292608046	-0.847029	-0.118336	-1.989027
Trial1	3	1	noBlindfold	clockwise	practice	Free	1	0.5	0	8.336884	2.40063	-1.44997	-1.70642	2.55426385112959	-0.686676	0.452928	-1.884304
Trial1	3	1	noBlindfold	clockwise	practice	Free	1	0.5	0	8.356873	2.3679	-1.44986	-1.72653	2.54361084224893	-0.592889	0.457066	-1.73385
Trial1	3	1	noBlindfold	clockwise	practice	Free	1	0.5	0	8.376877	2.30146	-1.44986	-1.73676	2.50231764557211	-0.455377	0.325738	-1.831823
Trial1	3	1	noBlindfold	clockwise	practice	Free	1	0.5	0	8.396881	2.26683	-1.44984	-1.74682	2.48456607249026	-0.144043	0.545703	-1.983797
Trial1	3	1	noBlindfold	clockwise	practice	Free	1	0.5	0	8.416885	2.23223	-1.44978	-1.7564	2.46689308943642	-0.029711	0.262098	-2.056948
Trial1	3	1	noBlindfold	clockwise	practice	Free	1	0.5	0	8.436874	2.19772	-1.44985	-1.76582	2.44956594431569	-0.0039449	0.067399	-2.260873
Trial1	3	1	noBlindfold	clockwise	practice	Free	1	0.5	0	8.456879	2.16526	-1.44993	-1.78441	2.44073967682263	0.100414	0.211247	-2.463774
Trial1	3	1	noBlindfold	clockwise	practice	Free	1	0.5	0	8.476883	2.09746	-1.44991	-1.79331	2.40163266842735	0.082129	0.109584	-2.568857
Trial1	3	1	noBlindfold	clockwise	practice	Free	1	0.5	0	8.496872	2.06418	-1.44992	-1.80199	2.38617409827478	0.22255	0.249189	-2.533383
Trial1	3	1	noBlindfold	clockwise	practice	Free	1	0.5	0	8.516876	2.03115	-1.44988	-1.81042	2.37108442376756	0.354432	0.426835	-2.427748
Trial1	3	1	noBlindfold	clockwise	practice	Free	1	0.5	0	8.53688	1.99851	-1.44982	-1.81907	2.35680889859582	0.417711	0.405562	-2.383145
Trial1	3	1	noBlindfold	clockwise	practice	Free	1	0.5	0	8.556885	1.96442	-1.44978	-1.83462	2.34741482541641	0.400361	0.574725	-2.513568
Trial1	3	1	noBlindfold	clockwise	practice	Free	1	0.5	0	8.576874	1.90152	-1.44971	-1.84203	2.3145913350324	0.430604	0.451975	-2.629799
Trial1	3	1	noBlindfold	clockwise	practice	Free	1	0.5	0	8.596878	1.87074	-1.44977	-1.8492	2.30184034618371	0.604859	0.28684	-2.695417
Trial1	3	1	noBlindfold	clockwise	practice	Free	1	0.5	0	8.616882	1.84047	-1.44984	-1.85633	2.28972070583041	0.635301	0.316383	-2.735612
Trial1	3	1	noBlindfold	clockwise	practice	Free	1	0.5	0	8.636871	1.80985	-1.44983	-1.86297	2.27735903276451	0.677562	0.519402	-2.730196
Trial1	3	1	noBlindfold	clockwise	practice	Free	1	0.5	0	8.656876	1.78081	-1.44976	-1.8756	2.27120018737691	0.756178	0.60827	-2.660934
Trial1	3	1	noBlindfold	clockwise	practice	Free	1	0.5	0	8.67688	1.72417	-1.44971	-1.88142	2.24462321828439	0.709607	0.519378	-2.582002
Trial1	3	1	noBlindfold	clockwise	practice	Free	1	0.5	0	8.696884	1.69659	-1.44975	-1.88719	2.23457250336832	0.573228	0.451564	-2.521648
Trial1	3	1	noBlindfold	clockwise	practice	Free	1	0.5	0	8.716873	1.67039	-1.44978	-1.89262	2.22526938745318	0.396618	0.430285	-2.449878
Trial1	3	1	noBlindfold	clockwise	practice	Free	1	0.5	0	8.736877	1.64457	-1.44978	-1.89791	2.21632626376101	0.178993	0.438639	-2.393747
Trial1	3	1	noBlindfold	clockwise	practice	Free	1	0.5	0	8.756882	1.619	-1.44976	-1.9082	2.2121003116226	0.120699	0.557099	-2.413252
Trial1	3	1	noBlindfold	clockwise	practice	Free	1	0.5	0	8.776886	1.56877	-1.44971	-1.913	2.19130978544024	0.477823	0.408963	-2.438642
Trial1	3	1	noBlindfold	clockwise	practice	Free	1	0.5	0	8.796875	1.54294	-1.44974	-1.91787	2.18310544749388	0.564173	0.489268	-2.434649
Trial1	3	1	noBlindfold	clockwise	practice	Free	1	0.5	0	8.816879	1.51849	-1.44977	-1.92215	2.17531199144533	0.664879	0.40451	-2.411379
Trial1	3	1	noBlindfold	clockwise	practice	Free	1	0.5	0	8.836884	1.49606	-1.44981	-1.92638	2.16865745187221	0.642922	0.260545	-2.475925
Trial1	3	1	noBlindfold	clockwise	practice	Free	1	0.5	0	8.856873	1.47281	-1.44987	-1.93445	2.16528423378069	0.660251	0.197006	-2.537309
Trial1	3	1	noBlindfold	clockwise	practice	Free	1	0.5	0	8.876877	1.42946	-1.44988	-1.9384	2.14971873949026	0.638068	0.328053	-2.572267
Trial1	3	1	noBlindfold	clockwise	practice	Free	1	0.5	0	8.896881	1.40739	-1.44986	-1.94177	2.14332158667134	0.495181	0.382977	-2.495693
Trial1	3	1	noBlindfold	clockwise	practice	Free	1	0.5	0	8.916885	1.38825	-1.44983	-1.94537	2.13856314555916	0.291347	0.395573	-2.344546
Trial1	3	1	noBlindfold	clockwise	practice	Free	1	0.5	0	8.936874	1.36694	-1.44979	-1.94879	2.13292458526749	-0.161433	0.49278	-2.140098
Trial1	3	1	noBlindfold	clockwise	practice	Free	1	0.5	0	8.956879	1.34751	-1.44977	-1.95566	2.13140314057547	-0.24438	0.475783	-2.054828
Trial1	3	1	noBlindfold	clockwise	practice	Free	1	0.5	0	8.976883	1.30633	-1.44971	-1.95903	2.11848216426461	-0.585768	0.606961	-1.878022
Trial1	3	1	noBlindfold	clockwise	practice	Free	1	0.5	0	8.996872	1.28566	-1.4497	-1.96238	2.11381093748147	-0.593514	0.573106	-1.859847
Trial1	3	1	noBlindfold	clockwise	practice	Free	1	0.5	0	9.016876	1.26473	-1.44972	-1.96582	2.10932702558299	-0.564754	0.505369	-1.898461
Trial1	3	1	noBlindfold	clockwise	practice	Free	1	0.5	0	9.03688	1.24223	-1.44975	-1.96914	2.10438067043507	-0.470531	0.471404	-1.929442
Trial1	3	1	noBlindfold	clockwise	practice	Free	1	0.5	0	9.056885	1.2214	-1.44975	-1.97578	2.10336032131231	-0.551106	0.564477	-1.977014
Trial1	3	1	noBlindfold	clockwise	practice	Free	1	0.5	0	9.076874	1.17731	-1.44968	-1.97898	2.0916765805734	-0.42135	0.61949	-1.847992
Trial1	3	1	noBlindfold	clockwise	practice	Free	1	0.5	0	9.096878	1.15542	-1.44969	-1.98214	2.08769112255433	-0.448272	0.543318	-1.820271
Trial1	3	1	noBlindfold	clockwise	practice	Free	1	0.5	0	9.116882	1.13343	-1.44971	-1.98533	2.08393107417583	-0.445617	0.636417	-1.745854
Trial1	3	1	noBlindfold	clockwise	practice	Free	1	0.5	0	9.136871	1.11068	-1.4497	-1.9884	2.0800637026927	-0.58793	0.71259	-1.564361
Trial1	3	1	noBlindfold	clockwise	practice	Free	1	0.5	0	9.156876	1.08842	-1.44967	-1.99459	2.07957389372948	-0.780444	0.750676	-1.533205
Trial1	3	1	noBlindfold	clockwise	practice	Free	1	0.5	0	9.17688	1.04201	-1.44962	-1.99763	2.06985516471898	-1.061471	0.776067	-1.644521
Trial1	3	1	noBlindfold	clockwise	practice	Free	1	0.5	0	9.196884	1.01835	-1.44962	-2.00078	2.06683497278341	-1.116515	0.682967	-1.635022
Trial1	3	1	noBlindfold	clockwise	practice	Free	1	0.5	0	9.216873	0.99409	-1.44963	-2.00383	2.06384577485684	-1.167401	0.678735	-1.586552
Trial1	3	1	noBlindfold	clockwise	practice	Free	1	0.5	0	9.236877	0.96847	-1.44963	-2.00696	2.06091076414338	-1.135115	0.826848	-1.595314
Trial1	3	1	noBlindfold	clockwise	practice	Free	1	0.5	0	9.256882	0.94303	-1.44961	-2.01293	2.06110732102145	-1.108243	0.890325	-1.596321
Trial1	3	1	noBlindfold	clockwise	practice	Free	1	0.5	0	9.276886	0.89005	-1.44957	-2.01582	2.05320953062251	-0.602259	0.805689	-1.60354
Trial1	3	1	noBlindfold	clockwise	practice	Free	1	0.5	0	9.296875	0.8637	-1.4496	-2.0187	2.05120132932546	-0.492065	0.649113	-1.593349
Trial1	3	1	noBlindfold	clockwise	practice	Free	1	0.5	0	9.316879	0.83652	-1.44965	-2.02142	2.04923998243301	-0.479752	0.611026	-1.674345
Trial1	3	1	noBlindfold	clockwise	practice	Free	1	0.5	0	9.336884	0.81009	-1.44969	-2.02405	2.04766554962914	-0.594018	0.623722	-1.704754
Trial1	3	1	noBlindfold	clockwise	practice	Free	1	0.5	0	9.356873	0.7835701	-1.44967	-2.02915	2.04886840318957	-0.568626	0.704126	-1.699768
Trial1	3	1	noBlindfold	clockwise	practice	Free	1	0.5	0	9.376877	0.72876	-1.4497	-2.03152	2.04435911772643	-0.415423	0.572932	-1.63881
Trial1	3	1	noBlindfold	clockwise	practice	Free	1	0.5	0	9.396881	0.70305	-1.44972	-2.03384	2.04395063322255	-0.214243	0.644864	-1.598305
Trial1	3	1	noBlindfold	clockwise	practice	Free	1	0.5	0	9.416885	0.67676	-1.44971	-2.03599	2.04364854686075	-0.136893	0.598315	-1.569581
Trial1	3	1	noBlindfold	clockwise	practice	Free	1	0.5	0	9.436874	0.65001	-1.4497	-2.03808	2.04359316100271	-0.129049	0.547533	-1.563853
Trial1	3	1	noBlindfold	clockwise	practice	Free	1	0.5	0	9.456879	0.62367	-1.4497	-2.04181	2.04555187818473	-0.104025	0.509447	-1.548805
Trial1	3	1	noBlindfold	clockwise	practice	Free	1	0.5	0	9.476883	0.5729	-1.44974	-2.04354	2.04483988246968	-0.282876	0.416259	-1.425065
Trial1	3	1	noBlindfold	clockwise	practice	Free	1	0.5	0	9.496872	0.54823	-1.44976	-2.04523	2.04579850530411	-0.423712	0.441537	-1.252472
Trial1	3	1	noBlindfold	clockwise	practice	Free	1	0.5	0	9.516876	0.5244	-1.44977	-2.04678	2.04692554238138	-0.349532	0.40759	-1.283981
Trial1	3	1	noBlindfold	clockwise	practice	Free	1	0.5	0	9.53688	0.49921	-1.44979	-2.0483	2.04830018019312	-0.293353	0.352465	-1.245489
Trial1	3	1	noBlindfold	clockwise	practice	Free	1	0.5	0	9.556885	0.47422	-1.4498	-2.05097	2.05113209433284	-0.211032	0.326964	-1.268956
Trial1	3	1	noBlindfold	clockwise	practice	Free	1	0.5	0	9.576874	0.42659	-1.44984	-2.05218	2.05349263299464	-0.13529	0.284477	-1.153942
Trial1	3	1	noBlindfold	clockwise	practice	Free	1	0.5	0	9.596878	0.4039	-1.44989	-2.05334	2.05558755454231	-0.06626	0.089771	-1.082663
Trial1	3	1	noBlindfold	clockwise	practice	Free	1	0.5	0	9.616882	0.38004	-1.44995	-2.05438	2.05787933125862	-0.02044	-0.071052	-0.987654
Trial1	3	1	noBlindfold	clockwise	practice	Free	1	0.5	0	9.636871	0.3565	-1.45003	-2.05535	2.06035316405892	0.072654	-0.096425	-0.941322
Trial1	3	1	noBlindfold	clockwise	practice	Free	1	0.5	0	9.656876	0.33409	-1.45006	-2.05705	2.06372982487392	0.2552	-0.049841	-0.896048
Trial1	3	1	noBlindfold	clockwise	practice	Free	1	0.5	0	9.67688	0.29039	-1.45008	-2.05776	2.06840822300502	0.474346	-0.320579	-0.927198
Trial1	3	1	noBlindfold	clockwise	practice	Free	1	0.5	0	9.696884	0.26937	-1.45014	-2.05839	2.07126994306958	0.383187	-0.464358	-0.817901
Trial1	3	1	noBlindfold	clockwise	practice	Free	1	0.5	0	9.716873	0.25034	-1.4502	-2.05898	2.07406092353418	0.391574	-0.430393	-0.72185
Trial1	3	1	noBlindfold	clockwise	practice	Free	1	0.5	0	9.736877	0.23087	-1.45021	-2.0595	2.07701013861792	0.160003	-0.337185	-0.632962
Trial1	3	1	noBlindfold	clockwise	practice	Free	1	0.5	0	9.756882	0.21252	-1.45017	-2.06036	2.08031918031232	0.045269	-0.26094	-0.556214
Trial1	3	1	noBlindfold	clockwise	practice	Free	1	0.5	0	9.776886	0.17665	-1.45006	-2.06073	2.08594421622969	-0.247297	-0.0027394	-0.310521
Trial1	3	1	noBlindfold	clockwise	practice	Free	1	0.5	0	9.796875	0.15834	-1.44999	-2.06107	2.08919624566261	-0.535795	0.0057186	-0.155826
Trial1	3	1	noBlindfold	clockwise	practice	Free	1	0.5	0	9.816879	0.14012	-1.45	-2.0613	2.09247974103374	-0.469655	-0.133902	0.106621
Trial1	3	1	noBlindfold	clockwise	practice	Free	1	0.5	0	9.836884	0.12253	-1.45008	-2.06134	2.09561603782799	-0.297237	-0.256561	0.223917
Trial1	3	1	noBlindfold	clockwise	practice	Free	1	0.5	0	9.856873	0.10462	-1.45012	-2.06079	2.09837580573333	-0.273964	-0.121083	0.187001
Trial1	3	1	noBlindfold	clockwise	practice	Free	1	0.5	0	9.876877	0.070073	-1.45007	-2.06012	2.1045025759407	0.295578	-0.17602	0.29787
Trial1	3	1	noBlindfold	clockwise	practice	Free	1	0.5	0	9.896881	0.053528	-1.45008	-2.0591	2.10694795869617	0.198203	-0.163273	0.304948
Trial1	3	1	noBlindfold	clockwise	practice	Free	1	0.5	0	9.916885	0.037887	-1.45011	-2.05761	2.10886402621976	0.277258	-0.324003	0.666051
Trial1	3	1	noBlindfold	clockwise	practice	Free	1	0.5	0	9.936874	0.02187	-1.45015	-2.0555	2.11037642942287	0.367285	-0.319681	0.783329
Trial1	3	1	noBlindfold	clockwise	practice	Free	1	0.5	0	9.956879	0.0069656	-1.45014	-2.04894	2.10742468144066	0.128235	-0.065721	0.803487
Trial1	3	1	noBlindfold	clockwise	practice	Free	1	0.5	0	9.976883	-0.02197	-1.45005	-2.0445	2.11007877015988	-0.024833	-0.091057	0.757275
Trial1	3	1	noBlindfold	clockwise	practice	Free	1	0.5	0	9.996872	-0.036198	-1.45006	-2.03967	2.10897177955625	-0.076435	-0.010617	0.84157
Trial1	3	1	noBlindfold	clockwise	practice	Free	1	0.5	0	10.01688	-0.049355	-1.45002	-2.03377	2.10665865831519	-0.03936	0.205192	0.862775
Trial1	3	1	noBlindfold	clockwise	practice	Free	1	0.5	0	10.03688	-0.062732	-1.44993	-2.02715	2.10380704443782	-0.129091	0.209377	1.132077
Trial1	3	1	noBlindfold	clockwise	practice	Free	1	0.5	0	10.05688	-0.076313	-1.44992	-2.0106	2.09156625534013	0.052477	0.02315	1.302752
Trial1	3	1	noBlindfold	clockwise	practice	Free	1	0.5	0	10.07687	-0.10161	-1.45005	-2.00008	2.08860121588248	0.41272	-0.239189	1.62511
Trial1	3	1	noBlindfold	clockwise	practice	Free	1	0.5	0	10.09688	-0.11377	-1.45008	-1.98851	2.08107801007023	0.371914	-0.061416	1.74741
Trial1	3	1	noBlindfold	clockwise	practice	Free	1	0.5	0	10.11688	-0.12494	-1.45006	-1.97526	2.07176293716158	0.350129	-0.0021506	1.566192
Trial1	3	1	noBlindfold	clockwise	practice	Free	1	0.5	0	10.13687	-0.13586	-1.45001	-1.96102	2.06153276638717	0.41812	0.023233	1.829654
Trial1	3	1	noBlindfold	clockwise	practice	Free	1	0.5	0	10.15688	-0.14615	-1.44998	-1.92739	2.03281626449212	0.407613	0.031698	1.862966
Trial1	3	1	noBlindfold	clockwise	practice	Free	1	0.5	0	10.17688	-0.16441	-1.45002	-1.9083	2.02065576292469	0.519762	0.065573	2.330209
Trial1	3	1	noBlindfold	clockwise	practice	Free	1	0.5	0	10.19688	-0.17262	-1.45004	-1.88765	2.00390624376172	0.516514	-0.311018	2.275162
Trial1	3	1	noBlindfold	clockwise	practice	Free	1	0.5	0	10.21687	-0.18012	-1.4501	-1.86508	1.98521702224127	0.668792	-0.412501	2.029884
Trial1	3	1	noBlindfold	clockwise	practice	Free	1	0.5	0	10.23688	-0.18701	-1.45014	-1.8421	1.96604049967789	0.777984	-0.124668	1.731278
Trial1	3	1	noBlindfold	clockwise	practice	Free	1	0.5	0	10.25688	-0.19286	-1.45011	-1.79308	1.92228789623021	0.8926	-0.336203	1.561498
Trial1	3	1	noBlindfold	clockwise	practice	Free	1	0.5	0	10.27689	-0.20211	-1.45018	-1.76827	1.902560719151	1.013556	-0.475656	1.008238
Trial1	3	1	noBlindfold	clockwise	practice	Free	1	0.5	0	10.29688	-0.20528	-1.45023	-1.7433	1.88056232045203	0.940604	-0.530628	0.757616
Trial1	3	1	noBlindfold	clockwise	practice	Free	1	0.5	0	10.31688	-0.20758	-1.45027	-1.71752	1.85756410442548	0.900169	-0.39518	0.775126
Trial1	3	1	noBlindfold	clockwise	practice	Free	1	0.5	0	10.33688	-0.20912	-1.45025	-1.69256	1.83510500837463	0.704612	-0.483943	0.410492
Trial1	3	1	noBlindfold	clockwise	practice	Free	1	0.5	0	10.35687	-0.20979	-1.45025	-1.64364	1.79035025809866	0.765642	-0.627805	0.198535
Trial1	3	1	noBlindfold	clockwise	practice	Free	1	0.5	0	10.37688	-0.20913	-1.45027	-1.61926	1.76772976570929	0.626573	-0.598109	-0.163309
Trial1	3	1	noBlindfold	clockwise	practice	Free	1	0.5	0	10.39688	-0.20782	-1.45026	-1.59621	1.74610868026542	0.691097	-0.416104	-0.244905
Trial1	3	1	noBlindfold	clockwise	practice	Free	1	0.5	0	10.41689	-0.20592	-1.45024	-1.57304	1.72417456486811	0.693432	-0.445633	-0.063023
Trial1	3	1	noBlindfold	clockwise	practice	Free	1	0.5	0	10.43687	-0.20331	-1.45023	-1.55113	1.70312919536957	0.634058	-0.458239	-0.053968
Trial1	3	1	noBlindfold	clockwise	practice	Free	1	0.5	0	10.45688	-0.20028	-1.4502	-1.50832	1.66295557282497	0.420039	-0.310028	-0.217252
Trial1	3	1	noBlindfold	clockwise	practice	Free	1	0.5	0	10.47688	-0.19338	-1.45011	-1.48786	1.64149416553667	0.385454	-0.280289	0.150775
Trial1	3	1	noBlindfold	clockwise	practice	Free	1	0.5	0	10.49687	-0.18949	-1.45009	-1.46772	1.62160369976033	0.399962	-0.149059	0.028706
Trial1	3	1	noBlindfold	clockwise	practice	Free	1	0.5	0	10.51688	-0.1854	-1.45008	-1.44729	1.60138118470642	0.531527	-0.161712	-0.045844
Trial1	3	1	noBlindfold	clockwise	practice	Free	1	0.5	0	10.53688	-0.18078	-1.45011	-1.42778	1.58177649477283	0.550941	-0.27166	0.201819
Trial1	3	1	noBlindfold	clockwise	practice	Free	1	0.5	0	10.55688	-0.17575	-1.45015	-1.3891	1.54474487600885	0.467479	-0.267341	0.069658
Trial1	3	1	noBlindfold	clockwise	practice	Free	1	0.5	0	10.57687	-0.16531	-1.45009	-1.37029	1.52326366279031	0.230972	-0.25455	0.251979
Trial1	3	1	noBlindfold	clockwise	practice	Free	1	0.5	0	10.59688	-0.15984	-1.45008	-1.35152	1.50399301311389	0.165676	-0.246039	0.329097
Trial1	3	1	noBlindfold	clockwise	practice	Free	1	0.5	0	10.61688	-0.15413	-1.45009	-1.33221	1.4841393827019	0.152491	-0.245979	0.560475
Trial1	3	1	noBlindfold	clockwise	practice	Free	1	0.5	0	10.63687	-0.14837	-1.4501	-1.31352	1.464827170175	0.192365	-0.152825	0.323358
Trial1	3	1	noBlindfold	clockwise	practice	Free	1	0.5	0	10.65688	-0.14273	-1.45009	-1.27634	1.42903662140781	0.116837	-0.195097	0.153781
Trial1	3	1	noBlindfold	clockwise	practice	Free	1	0.5	0	10.67688	-0.13139	-1.45012	-1.25726	1.4068958590828	0.228675	-0.241514	0.445831
Trial1	3	1	noBlindfold	clockwise	practice	Free	1	0.5	0	10.69688	-0.12542	-1.45014	-1.23821	1.38719648703905	0.357363	-0.30067	0.447859
Trial1	3	1	noBlindfold	clockwise	practice	Free	1	0.5	0	10.71687	-0.11926	-1.45019	-1.21922	1.36747228737759	0.429951	-0.423287	0.291413
Trial1	3	1	noBlindfold	clockwise	practice	Free	1	0.5	0	10.73688	-0.11306	-1.45022	-1.20145	1.34882342792983	0.418638	-0.41894	0.161649
Trial1	3	1	noBlindfold	clockwise	practice	Free	1	0.5	0	10.75688	-0.1066	-1.45022	-1.16419	1.31274599350248	0.341933	-0.511934	0.402524
Trial1	3	1	noBlindfold	clockwise	practice	Free	1	0.5	0	10.77689	-0.092794	-1.45021	-1.14571	1.28998298913708	0.657989	-0.570986	0.470297
Trial1	3	1	noBlindfold	clockwise	practice	Free	1	0.5	0	10.79688	-0.085015	-1.45026	-1.12671	1.26953460058426	0.644558	-0.638695	0.504708
Trial1	3	1	noBlindfold	clockwise	practice	Free	1	0.5	0	10.81688	-0.076791	-1.45032	-1.10782	1.24898082024233	0.608019	-0.638695	0.405992
Trial1	3	1	noBlindfold	clockwise	practice	Free	1	0.5	0	10.83688	-0.068461	-1.45032	-1.09013	1.22944347748808	0.687581	-0.651391	0.476145
Trial1	3	1	noBlindfold	clockwise	practice	Free	1	0.5	0	10.85687	-0.059818	-1.45033	-1.05372	1.19319823399592	0.610224	-0.803735	0.347347
Trial1	3	1	noBlindfold	clockwise	practice	Free	1	0.5	0	10.87688	-0.041189	-1.45039	-1.03604	1.16887309342994	0.795692	-0.892603	0.26782
Trial1	3	1	noBlindfold	clockwise	practice	Free	1	0.5	0	10.89688	-0.031786	-1.45042	-1.01852	1.14899057163152	0.858389	-0.981471	0.428101
Trial1	3	1	noBlindfold	clockwise	practice	Free	1	0.5	0	10.91689	-0.021342	-1.45048	-1.00066	1.12832521984337	0.764256	-0.879908	0.412776
Trial1	3	1	noBlindfold	clockwise	practice	Free	1	0.5	0	10.93687	-0.010814	-1.45049	-0.98357	1.10830539447339	0.705319	-0.83759	0.157747
Trial1	3	1	noBlindfold	clockwise	practice	Free	1	0.5	0	10.95688	0.00039897	-1.45045	-0.95004	1.07339515467614	0.696155	-0.901067	0.091607
Trial1	3	1	noBlindfold	clockwise	practice	Free	1	0.5	0	10.97688	0.023079	-1.45052	-0.93419	1.04888734432742	0.589129	-1.070339	0.068329
Trial1	3	1	noBlindfold	clockwise	practice	Free	1	0.5	0	10.99687	0.03509	-1.45051	-0.9186	1.02954708536933	0.516693	-1.015325	0.232643
Trial1	3	1	noBlindfold	clockwise	practice	Free	1	0.5	0	11.01688	0.046879	-1.45048	-0.90276	1.01009618821129	0.507678	-1.061875	0.229325
Trial1	3	1	noBlindfold	clockwise	practice	Free	1	0.5	0	11.03688	0.059171	-1.45053	-0.88764	0.991077684625561	0.564889	-1.286161	0.25167
Trial1	3	1	noBlindfold	clockwise	practice	Free	1	0.5	0	11.05688	0.071244	-1.4506	-0.85852	0.959629224017091	0.565794	-1.099961	0.122402
Trial1	3	1	noBlindfold	clockwise	practice	Free	1	0.5	0	11.07687	0.096136	-1.45058	-0.8441	0.935740851370219	0.446163	-1.180366	0.04716
Trial1	3	1	noBlindfold	clockwise	practice	Free	1	0.5	0	11.09688	0.10883	-1.45059	-0.83039	0.917911479362616	0.267144	-1.074571	0.099785
Trial1	3	1	noBlindfold	clockwise	practice	Free	1	0.5	0	11.11688	0.12066	-1.45056	-0.81649	0.90030814008471	0.219557	-1.163438	0.263216
Trial1	3	1	noBlindfold	clockwise	practice	Free	1	0.5	0	11.13687	0.13304	-1.45058	-0.8032	0.883057130050287	0.228793	-1.256538	0.217529
Trial1	3	1	noBlindfold	clockwise	practice	Free	1	0.5	0	11.15688	0.14485	-1.45061	-0.77633	0.853709424729614	0.119754	-1.277697	0.513829
Trial1	3	1	noBlindfold	clockwise	practice	Free	1	0.5	0	11.17688	0.16813	-1.45063	-0.76308	0.832123054456733	0.122193	-1.37926	0.51841
Trial1	3	1	noBlindfold	clockwise	practice	Free	1	0.5	0	11.19688	0.17918	-1.45065	-0.7489901	0.814807697026878	0.013007	-1.315783	0.549863
Trial1	3	1	noBlindfold	clockwise	practice	Free	1	0.5	0	11.21687	0.19019	-1.45067	-0.73567	0.798243464034325	-0.166369	-1.480823	0.586439
Trial1	3	1	noBlindfold	clockwise	practice	Free	1	0.5	0	11.23688	0.20038	-1.45072	-0.7227499	0.78239352883446	-0.066794	-1.480823	0.500902
Trial1	3	1	noBlindfold	clockwise	practice	Free	1	0.5	0	11.25688	0.21007	-1.45075	-0.69556	0.753566910826627	-0.05453	-1.586618	0.656679
Trial1	3	1	noBlindfold	clockwise	practice	Free	1	0.5	0	11.27689	0.2281	-1.45081	-0.6820199	0.734221233548281	-0.039504	-1.675486	0.816784
Trial1	3	1	noBlindfold	clockwise	practice	Free	1	0.5	0	11.29688	0.23698	-1.45084	-0.66841	0.718297605140064	-0.054849	-1.760122	0.715367
Trial1	3	1	noBlindfold	clockwise	practice	Free	1	0.5	0	11.31688	0.24465	-1.45089	-0.65441	0.702464286228671	-0.215671	-2.001335	0.70527
Trial1	3	1	noBlindfold	clockwise	practice	Free	1	0.5	0	11.33688	0.252	-1.45097	-0.64098	0.687284049820927	-0.368772	-1.988639	0.493348
Trial1	3	1	noBlindfold	clockwise	practice	Free	1	0.5	0	11.35687	0.25887	-1.451	-0.61438	0.660004894739403	-0.416435	-2.073275	0.432096
Trial1	3	1	noBlindfold	clockwise	practice	Free	1	0.5	0	11.37688	0.27034	-1.45098	-0.60149	0.643843119614395	-0.339657	-1.925162	0.627854
Trial1	3	1	noBlindfold	clockwise	practice	Free	1	0.5	0	11.39688	0.27509	-1.45095	-0.58867	0.63017211221847	-0.208176	-1.959017	0.557386
Trial1	3	1	noBlindfold	clockwise	practice	Free	1	0.5	0	11.41689	0.27941	-1.45097	-0.57554	0.616365350060424	-0.206895	-2.10713	0.704108
Trial1	3	1	noBlindfold	clockwise	practice	Free	1	0.5	0	11.43687	0.28335	-1.45103	-0.56294	0.603190410850494	-0.129262	-2.115593	0.674008
Trial1	3	1	noBlindfold	clockwise	practice	Free	1	0.5	0	11.45688	0.28704	-1.4511	-0.53807	0.578680666138773	-0.177168	-2.280634	0.560772
Trial1	3	1	noBlindfold	clockwise	practice	Free	1	0.5	0	11.47688	0.29309	-1.45112	-0.526	0.565232488187092	-0.350031	-2.36527	0.430596
Trial1	3	1	noBlindfold	clockwise	practice	Free	1	0.5	0	11.49687	0.2955	-1.45115	-0.51477	0.553902918196354	-0.181973	-2.314488	0.233985
Trial1	3	1	noBlindfold	clockwise	practice	Free	1	0.5	0	11.51688	0.2975	-1.45118	-0.50391	0.543075996006888	-0.150183	-2.369501	0.416045
Trial1	3	1	noBlindfold	clockwise	practice	Free	1	0.5	0	11.53688	0.29918	-1.45118	-0.49337	0.532674971707542	-0.147782	-2.289097	0.419887
Trial1	3	1	noBlindfold	clockwise	practice	Free	1	0.5	0	11.55688	0.30059	-1.45119	-0.47254	0.512892179642143	-0.202327	-2.445674	0.770801
Trial1	3	1	noBlindfold	clockwise	practice	Free	1	0.5	0	11.57687	0.30258	-1.45113	-0.4624	0.502780674820384	-0.274262	-2.310256	0.779996
Trial1	3	1	noBlindfold	clockwise	practice	Free	1	0.5	0	11.59688	0.30312	-1.45112	-0.45229	0.493282862252651	-0.309878	-2.10713	0.778297
Trial1	3	1	noBlindfold	clockwise	practice	Free	1	0.5	0	11.61688	0.30335	-1.45108	-0.44191	0.483689640981345	-0.257065	-2.145216	0.696646
Trial1	3	1	noBlindfold	clockwise	practice	Free	1	0.5	0	11.63687	0.30331	-1.45109	-0.43188	0.474560096753022	-0.260189	-2.284865	0.763756
Trial1	3	1	noBlindfold	clockwise	practice	Free	1	0.5	0	11.65688	0.30301	-1.45111	-0.41177	0.456464236899304	-0.264908	-2.136752	0.675231
Trial1	3	1	noBlindfold	clockwise	practice	Free	1	0.5	0	11.67688	0.30173	-1.45109	-0.40182	0.44807396912113	-0.299815	-1.94209	0.757687
Trial1	3	1	noBlindfold	clockwise	practice	Free	1	0.5	0	11.69688	0.30077	-1.45103	-0.39173	0.43948265053513	-0.359758	-2.009798	0.897838
Trial1	3	1	noBlindfold	clockwise	practice	Free	1	0.5	0	11.71687	0.29959	-1.45101	-0.38104	0.430529509231552	-0.363047	-2.052116	1.045133
Trial1	3	1	noBlindfold	clockwise	practice	Free	1	0.5	0	11.73688	0.2982	-1.45098	-0.36995	0.421409818760002	-0.282705	-1.844758	1.062344
Trial1	3	1	noBlindfold	clockwise	practice	Free	1	0.5	0	11.75688	0.2967	-1.45096	-0.34696	0.402134476190908	-0.326767	-2.090203	1.256905
Trial1	3	1	noBlindfold	clockwise	practice	Free	1	0.5	0	11.77689	0.29284	-1.45098	-0.33473	0.393648874493765	-0.556975	-1.992871	1.242256
Trial1	3	1	noBlindfold	clockwise	practice	Free	1	0.5	0	11.79688	0.29037	-1.45099	-0.32204	0.38425835820676	-0.440124	-1.954785	1.327619
Trial1	3	1	noBlindfold	clockwise	practice	Free	1	0.5	0	11.81688	0.28762	-1.45097	-0.30861	0.374626998935799	-0.312597	-1.908235	1.111031
Trial1	3	1	noBlindfold	clockwise	practice	Free	1	0.5	0	11.83688	0.28467	-1.45099	-0.29535	0.365511456418936	-0.086311	-2.136752	1.011636
Trial1	3	1	noBlindfold	clockwise	practice	Free	1	0.5	0	11.85687	0.28185	-1.45103	-0.26822	0.345733120265943	-0.07571	-2.018262	0.881794
Trial1	3	1	noBlindfold	clockwise	practice	Free	1	0.5	0	11.87688	0.27628	-1.45108	-0.25438	0.338762172508662	-0.243778	-2.22562	0.769355
Trial1	3	1	noBlindfold	clockwise	practice	Free	1	0.5	0	11.89688	0.27324	-1.45109	-0.24088	0.330822124446894	-0.220942	-2.217157	0.787392
Trial1	3	1	noBlindfold	clockwise	practice	Free	1	0.5	0	11.91689	0.27025	-1.45109	-0.22691	0.322913628951959	-0.129215	-2.293329	0.917379
Trial1	3	1	noBlindfold	clockwise	practice	Free	1	0.5	0	11.93687	0.26738	-1.45112	-0.21381	0.315953761712997	-0.069774	-2.242547	0.785427
Trial1	3	1	noBlindfold	clockwise	practice	Free	1	0.5	0	11.95688	0.26469	-1.45114	-0.18684	0.300466286572577	-0.046019	-2.428747	0.75702
Trial1	3	1	noBlindfold	clockwise	practice	Free	1	0.5	0	11.97688	0.25942	-1.45119	-0.17397	0.296891046250479	-0.067535	-2.48376	0.537538
Trial1	3	1	noBlindfold	clockwise	practice	Free	1	0.5	0	11.99687	0.25694	-1.45121	-0.1615	0.291822561696958	-0.088807	-2.458369	0.410488
Trial1	3	1	noBlindfold	clockwise	practice	Free	1	0.5	0	12.01688	0.25454	-1.45122	-0.14913	0.287211369501186	-0.066086	-2.424515	0.299479
Trial1	3	1	noBlindfold	clockwise	practice	Free	1	0.5	0	12.03688	0.25217	-1.45123	-0.13765	0.283491150837457	-0.032605	-2.521846	0.203787
Trial1	3	1	noBlindfold	clockwise	practice	Free	1	0.5	0	12.05688	0.25002	-1.45124	-0.11593	0.275553563328572	0.0074768	-2.424515	0.241842
Trial1	3	1	noBlindfold	clockwise	practice	Free	1	0.5	0	12.07687	0.24605	-1.45121	-0.10593	0.275157713717591	0.050969	-2.598019	0.409729
Trial1	3	1	noBlindfold	clockwise	practice	Free	1	0.5	0	12.09688	0.24435	-1.45124	-0.09636901	0.273210371592201	0.090776	-2.43721	0.278515
Trial1	3	1	noBlindfold	clockwise	practice	Free	1	0.5	0	12.11688	0.24288	-1.45123	-0.086925	0.271416007562066	0.152331	-2.500687	0.390165
Trial1	3	1	noBlindfold	clockwise	practice	Free	1	0.5	0	12.13687	0.24159	-1.45124	-0.077904	0.269897693482839	0.038915	-2.386429	0.35189
Trial1	3	1	noBlindfold	clockwise	practice	Free	1	0.5	0	12.15688	0.24045	-1.4512	-0.061662	0.266774076441252	0.0045299	-2.31872	0.321022
Trial1	3	1	noBlindfold	clockwise	practice	Free	1	0.5	0	12.17688	0.23856	-1.45115	-0.054315	0.26702246562178	0.016422	-2.246779	0.132201
Trial1	3	1	noBlindfold	clockwise	practice	Free	1	0.5	0	12.19688	0.23773	-1.45114	-0.047475	0.266532231911707	0.096079	-2.454137	-0.083268
Trial1	3	1	noBlindfold	clockwise	practice	Free	1	0.5	0	12.21687	0.23704	-1.4512	-0.041617	0.266232863193288	0.135901	-2.432978	-0.077502
Trial1	3	1	noBlindfold	clockwise	practice	Free	1	0.5	0	12.23688	0.23655	-1.45121	-0.036558	0.265974427102973	0.135166	-2.411819	-0.163708
Trial1	3	1	noBlindfold	clockwise	practice	Free	1	0.5	0	12.25688	0.23624	-1.45122	-0.029023	0.265351978383134	0.171675	-2.543005	-0.19792
Trial1	3	1	noBlindfold	clockwise	practice	Free	1	0.5	0	12.27689	0.23625	-1.45125	-0.026648	0.265092774969428	0.285482	-2.517614	-0.283151
Trial1	3	1	noBlindfold	clockwise	practice	Free	1	0.5	0	12.29688	0.23656	-1.45127	-0.025163	0.264639031345347	0.308781	-2.610714	-0.293235
Trial1	3	1	noBlindfold	clockwise	practice	Free	1	0.5	0	12.31688	0.237	-1.4513	-0.024514	0.264139990194375	0.215517	-2.53031	-0.292927
Trial1	3	1	noBlindfold	clockwise	practice	Free	1	0.5	0	12.33688	0.23739	-1.45129	-0.024482	0.263748695520099	0.130522	-2.547237	-0.291575
Trial1	3	1	noBlindfold	clockwise	practice	Free	1	0.5	0	12.35687	0.23748	-1.45129	-0.02452	0.263662642069707	0.231925	-2.538773	-0.379968
Trial1	3	1	noBlindfold	clockwise	practice	Free	1	0.5	0	12.37688	0.23751	-1.45124	-0.024537	0.263634342745934	0.296984	-2.420283	-0.339382
Trial1	3	1	noBlindfold	clockwise	practice	Free	1	0.5	0	12.39688	0.23752	-1.45121	-0.024551	0.263625676199546	0.147233	-2.335647	-0.269497
Trial1	3	1	noBlindfold	clockwise	practice	Free	1	0.5	0	12.41689	0.23753	-1.45119	-0.024562	0.263616745725024	0.09221	-2.373733	-0.229546
Trial1	3	1	noBlindfold	clockwise	practice	Free	1	0.5	0	12.43687	0.23753	-1.45118	-0.024571	0.263617584290102	0.082971	-2.356806	-0.221438
Trial1	3	1	noBlindfold	clockwise	practice	Free	1	0.5	0	12.45688	0.23754	-1.45118	-0.024589	0.26360930759378	0.176149	-2.356806	-0.213532
Trial1	3	1	noBlindfold	clockwise	practice	Free	1	0.5	0	12.47688	0.23756	-1.45119	-0.024598	0.263590252012576	0.22808	-2.471065	-0.177769
Trial1	3	1	noBlindfold	clockwise	practice	Free	1	0.5	0	12.49687	0.23757	-1.45121	-0.024607	0.263581136876796	0.121313	-2.559932	-0.181902
Trial1	3	1	noBlindfold	clockwise	practice	Free	1	0.5	0	12.51688	0.23757	-1.45125	-0.024615	0.26358188402837	0.155693	-2.551469	-0.150912
Trial1	3	1	noBlindfold	clockwise	practice	Free	1	0.5	0	12.53688	0.23758	-1.45127	-0.024619	0.263572287716017	0.217735	-2.581091	-0.144407
Trial1	3	1	noBlindfold	clockwise	practice	Free	1	0.5	0	12.55688	0.23759	-1.45128	-0.024626	0.263562986512719	0.15791	-2.564164	-0.096283
Trial1	3	1	noBlindfold	clockwise	practice	Free	1	0.5	0	12.57687	0.2376	-1.45126	-0.024629	0.26355331214946	0.067597	-2.479528	-0.066156
Trial1	3	1	noBlindfold	clockwise	practice	Free	1	0.5	0	12.59688	0.23761	-1.45126	-0.02463	0.263543435693881	0.008788	-2.504919	-0.04322
Trial1	3	1	noBlindfold	clockwise	practice	Free	1	0.5	0	12.61688	0.23761	-1.45126	-0.024631	0.263543529349395	0.0567	-2.526078	-0.016113
Trial1	3	1	noBlindfold	clockwise	practice	Free	1	0.5	0	12.63687	0.23761	-1.45126	-0.024632	0.263543622660503	0.140831	-2.517614	-0.0052776
Trial1	3	1	noBlindfold	clockwise	practice	Free	1	0.5	0	12.65688	0.23762	-1.45125	-0.024635	0.263533948239933	0.159238	-2.471065	-0.020489
Trial1	3	1	noBlindfold	clockwise	practice	Free	1	0.5	0	12.67688	0.23763	-1.45127	-0.024636	0.2635241015136	0.128701	-2.551469	-0.038478
Trial1	3	1	noBlindfold	clockwise	practice	Free	1	0.5	0	12.69688	0.23763	-1.45129	-0.024636	0.2635241015136	0.051773	-2.724973	-0.011188
Trial1	3	1	noBlindfold	clockwise	practice	Free	1	0.5	0	12.71687	0.23764	-1.45132	-0.024636	0.263514146625027	0.127505	-2.758827	-0.0090958
Trial1	3	1	noBlindfold	clockwise	practice	Free	1	0.5	0	12.73688	0.23765	-1.45136	-0.024637	0.263504285432047	0.190371	-2.758827	-0.023441
Trial1	3	1	noBlindfold	clockwise	practice	Free	1	0.5	0	12.75688	0.23766	-1.45137	-0.024637	0.263494330553645	0.146345	-2.784218	-0.037771
Trial1	3	1	noBlindfold	clockwise	practice	Free	1	0.5	0	12.77689	0.23767	-1.45137	-0.024631	0.263483799922042	0.064432	-2.708045	0.118744
Trial1	3	1	noBlindfold	clockwise	practice	Free	1	0.5	0	12.79688	0.23767	-1.45137	-0.024623	0.263483052006413	-0.013635	-2.801145	0.178698
Trial1	3	1	noBlindfold	clockwise	practice	Free	1	0.5	0	12.81688	0.23767	-1.45137	-0.024613	0.263482117798629	-0.027629	-2.754595	0.194913
Trial1	3	1	noBlindfold	clockwise	practice	Free	1	0.5	0	12.83688	0.23767	-1.45137	-0.024601	0.263480997002291	0.0071201	-2.712277	0.254833
Trial1	3	1	noBlindfold	clockwise	practice	Free	1	0.5	0	12.85687	0.23767	-1.45137	-0.024569	0.263478011092737	-0.016592	-2.856158	0.254066
Trial1	3	1	noBlindfold	clockwise	practice	Free	1	0.5	0	12.87688	0.23766	-1.45141	-0.024552	0.263486396558385	-0.082275	-2.936563	0.339588
Trial1	3	1	noBlindfold	clockwise	practice	Free	1	0.5	0	12.89688	0.23766	-1.45144	-0.024535	0.263484812986484	-0.090977	-2.949258	0.334953
Trial1	3	1	noBlindfold	clockwise	practice	Free	1	0.5	0	12.91689	0.23766	-1.45146	-0.024517	0.263483137428103	-0.054895	-2.932331	0.357243
Trial1	3	1	noBlindfold	clockwise	practice	Free	1	0.5	0	12.93687	0.23765	-1.45147	-0.024499	0.263491418453381	-0.066076	-2.966185	0.381974
Trial1	3	1	noBlindfold	clockwise	practice	Free	1	0.5	0	12.95688	0.23765	-1.45148	-0.024459	0.263487702473688	-0.132748	-2.945026	0.350409
Trial1	3	1	noBlindfold	clockwise	practice	Free	1	0.5	0	12.97688	0.23763	-1.45148	-0.024439	0.263505757901103	-0.221906	-3.029662	0.383952
Trial1	3	1	noBlindfold	clockwise	practice	Free	1	0.5	0	12.99687	0.23762	-1.4515	-0.024421	0.263514029844698	-0.216412	-3.059285	0.358842
Trial1	3	1	noBlindfold	clockwise	practice	Free	1	0.5	0	13.01688	0.23761	-1.45152	-0.024403	0.263522317973594	-0.109975	-3.131225	0.378149
Trial1	3	1	noBlindfold	clockwise	practice	Free	1	0.5	0	13.03688	0.2376	-1.45155	-0.024387	0.263530807403865	-0.147819	-3.194702	0.315627
Trial1	3	1	noBlindfold	clockwise	practice	Free	1	0.5	0	13.05688	0.2376	-1.45158	-0.024361	0.263528402588018	-0.092128	-3.203166	0.258358
Trial1	3	1	noBlindfold	clockwise	practice	Free	1	0.5	0	13.07687	0.23759	-1.45161	-0.024347	0.263537064723189	-0.118914	-3.190471	0.261366
Trial1	3	1	noBlindfold	clockwise	practice	Free	1	0.5	0	13.09688	0.23758	-1.4516	-0.024335	0.263545912407249	-0.072946	-3.215861	0.225265
Trial1	3	1	noBlindfold	clockwise	practice	Free	1	0.5	0	13.11688	0.23758	-1.45161	-0.024325	0.263544989176795	0.015999	-3.258179	0.228682
Trial1	3	1	noBlindfold	clockwise	practice	Free	1	0.5	0	13.13687	0.23758	-1.45162	-0.024315	0.263544066322592	0.030493	-3.317425	0.182114
Trial1	3	1	noBlindfold	clockwise	practice	Free	1	0.5	0	13.15688	0.23758	-1.45165	-0.024299	0.263542590607171	-0.0044263	-3.359743	0.181537
Trial1	3	1	noBlindfold	clockwise	practice	Free	1	0.5	0	13.17688	0.23758	-1.45169	-0.024293	0.263542037505121	-0.0021368	-3.402061	0.122695
Trial1	3	1	noBlindfold	clockwise	practice	Free	1	0.5	0	13.19688	0.23758	-1.45169	-0.024287	0.263541484538491	0.059943	-3.359743	0.128247
Trial1	3	1	noBlindfold	clockwise	practice	Free	1	0.5	0	13.21687	0.23759	-1.45169	-0.024283	0.263531159712223	0.034072	-3.461306	0.111948
Trial1	3	1	noBlindfold	clockwise	practice	Free	1	0.5	0	13.23688	0.23759	-1.45171	-0.024281	0.263530975386043	0.041955	-3.545942	0.019244
Trial1	3	1	noBlindfold	clockwise	practice	Free	1	0.5	0	13.25688	0.23759	-1.45175	-0.024283	0.263531159712223	0.059885	-3.58826	0.015734
Trial1	3	1	noBlindfold	clockwise	practice	Free	1	0.5	0	13.27689	0.2376	-1.45181	-0.024284	0.263521295916645	0.097719	-3.698287	-0.041614
Trial1	3	1	noBlindfold	clockwise	practice	Free	1	0.5	0	13.29688	0.2376	-1.45183	-0.024282	0.263521111575957	0.077444	-3.694055	0.020644
Trial1	3	1	noBlindfold	clockwise	practice	Free	1	0.5	0	13.31688	0.23761	-1.45185	-0.02428	0.263510956265893	0.086155	-3.757532	0.025182
Trial1	3	1	noBlindfold	clockwise	practice	Free	1	0.5	0	13.33688	0.23761	-1.45186	-0.024277	0.263510679795219	0.053537	-3.791386	0.059627
Trial1	3	1	noBlindfold	clockwise	practice	Free	1	0.5	0	13.35687	0.23761	-1.45187	-0.024269	0.263509942877277	-0.022876	-3.761764	0.075352
Trial1	3	1	noBlindfold	clockwise	practice	Free	1	0.5	0	13.37688	0.23761	-1.45188	-0.024266	0.263509666702339	-0.048716	-3.821009	0.057647
Trial1	3	1	noBlindfold	clockwise	practice	Free	1	0.5	0	13.39688	0.2376	-1.45188	-0.024262	0.26351926934023	-0.080971	-3.732141	0.085783
Trial1	3	1	noBlindfold	clockwise	practice	Free	1	0.5	0	13.41689	0.2376	-1.45189	-0.024257	0.263518809102215	-0.098566	-3.787154	0.080864
Trial1	3	1	noBlindfold	clockwise	practice	Free	1	0.5	0	13.43687	0.2376	-1.45189	-0.02425	0.263518164858419	-0.10924	-3.816777	0.126649
Trial1	3	1	noBlindfold	clockwise	practice	Free	1	0.5	0	13.45688	0.23759	-1.4519	-0.02423	0.263526281354691	-0.09752	-3.765995	0.169097
Trial1	3	1	noBlindfold	clockwise	practice	Free	1	0.5	0	13.47688	0.23758	-1.45189	-0.024218	0.26353513472798	-0.100591	-3.732141	0.24872
Trial1	3	1	noBlindfold	clockwise	practice	Free	1	0.5	0	13.49687	0.23758	-1.45189	-0.024205	0.263533940273228	-0.07784	-3.727909	0.236934
Trial1	3	1	noBlindfold	clockwise	practice	Free	1	0.5	0	13.51688	0.23757	-1.45188	-0.024191	0.263542626110215	-0.069911	-3.727909	0.262394
Trial1	3	1	noBlindfold	clockwise	practice	Free	1	0.5	0	13.53688	0.23757	-1.45187	-0.024178	0.263541433192334	-0.079442	-3.694055	0.278757
Trial1	3	1	noBlindfold	clockwise	practice	Free	1	0.5	0	13.55688	0.23757	-1.45186	-0.024148	0.26353868262651	-0.074321	-3.668664	0.268895
Trial1	3	1	noBlindfold	clockwise	practice	Free	1	0.5	0	13.57687	0.23756	-1.45183	-0.02413	0.263546990524227	-0.053698	-3.617882	0.304744
Trial1	3	1	noBlindfold	clockwise	practice	Free	1	0.5	0	13.59688	0.23756	-1.45182	-0.024111	0.263545251682792	-0.068659	-3.554405	0.35064
Trial1	3	1	noBlindfold	clockwise	practice	Free	1	0.5	0	13.61688	0.23755	-1.4518	-0.024088	0.263553090298413	-0.074564	-3.54171	0.383587
Trial1	3	1	noBlindfold	clockwise	practice	Free	1	0.5	0	13.63687	0.23755	-1.45177	-0.024066	0.263551080499088	-0.097429	-3.49516	0.399385
Trial1	3	1	noBlindfold	clockwise	practice	Free	1	0.5	0	13.65688	0.23754	-1.45175	-0.024021	0.26355693225744	-0.081592	-3.465538	0.450324
Trial1	3	1	noBlindfold	clockwise	practice	Free	1	0.5	0	13.67688	0.23753	-1.45175	-0.024	0.263564976300579	-0.081052	-3.486697	0.437499
Trial1	3	1	noBlindfold	clockwise	practice	Free	1	0.5	0	13.69688	0.23753	-1.45175	-0.023981	0.263563246779358	-0.075261	-3.529015	0.40398
Trial1	3	1	noBlindfold	clockwise	practice	Free	1	0.5	0	13.71687	0.23752	-1.45176	-0.023963	0.26357156699412	-0.104064	-3.478233	0.343902
Trial1	3	1	noBlindfold	clockwise	practice	Free	1	0.5	0	13.73688	0.23752	-1.45175	-0.023946	0.263570021924658	-0.071763	-3.503624	0.315648
Trial1	3	1	noBlindfold	clockwise	practice	Free	1	0.5	0	13.75688	0.23752	-1.45175	-0.023909	0.263566662825945	-0.103029	-3.520551	0.318535
Trial1	3	1	noBlindfold	clockwise	practice	Free	1	0.5	0	13.77689	0.23751	-1.45177	-0.023887	0.263574640443107	-0.124538	-3.584028	0.414164
Trial1	3	1	noBlindfold	clockwise	practice	Free	1	0.5	0	13.79688	0.2375	-1.45177	-0.023864	0.263582514803341	-0.099468	-3.524783	0.457056
Trial1	3	1	noBlindfold	clockwise	practice	Free	1	0.5	0	13.81688	0.23749	-1.45177	-0.023842	0.26359048144802	-0.107177	-3.520551	0.427207
Trial1	3	1	noBlindfold	clockwise	practice	Free	1	0.5	0	13.83688	0.23749	-1.45178	-0.023823	0.263588763652006	-0.057251	-3.605187	0.403826
Trial1	3	1	noBlindfold	clockwise	practice	Free	1	0.5	0	13.85687	0.23748	-1.45179	-0.02379	0.263595755849316	-0.078145	-3.609419	0.369278
Trial1	3	1	noBlindfold	clockwise	practice	Free	1	0.5	0	13.87688	0.23748	-1.45183	-0.023775	0.263594402505843	-0.0087871	-3.727909	0.304565
Trial1	3	1	noBlindfold	clockwise	practice	Free	1	0.5	0	13.89688	0.23748	-1.45185	-0.023759	0.263592959850257	-0.082891	-3.79985	0.263758
Trial1	3	1	noBlindfold	clockwise	practice	Free	1	0.5	0	13.91689	0.23747	-1.45187	-0.023741	0.263601281174394	-0.028521	-3.761764	0.354067
Trial1	3	1	noBlindfold	clockwise	practice	Free	1	0.5	0	13.93687	0.23747	-1.45189	-0.02372	0.263599390707485	-0.073462	-3.778691	0.364816
Trial1	3	1	noBlindfold	clockwise	practice	Free	1	0.5	0	13.95688	0.23747	-1.45189	-0.023674	0.263595255387548	-0.1067	-3.761764	0.418044
Trial1	3	1	noBlindfold	clockwise	practice	Free	1	0.5	0	13.97688	0.23745	-1.45187	-0.023654	0.26361337665698	-0.141714	-3.732141	0.403824
Trial1	3	1	noBlindfold	clockwise	practice	Free	1	0.5	0	13.99687	0.23745	-1.45187	-0.023637	0.263611851760007	-0.100016	-3.787154	0.363313
Trial1	3	1	noBlindfold	clockwise	practice	Free	1	0.5	0	14.01688	0.23744	-1.45188	-0.023623	0.26362055512349	-0.01765	-3.833704	0.3076
Trial1	3	1	noBlindfold	clockwise	practice	Free	1	0.5	0	14.03688	0.23744	-1.4519	-0.023613	0.263619659164582	0.021381	-3.901413	0.208201
Trial1	3	1	noBlindfold	clockwise	practice	Free	1	0.5	0	14.05688	0.23744	-1.45194	-0.023597	0.263618226479792	0.041462	-3.960658	0.162678
Trial1	3	1	noBlindfold	clockwise	practice	Free	1	0.5	0	14.07687	0.23745	-1.45199	-0.02359	0.263607641606604	0.104169	-4.015672	0.143699
Trial1	3	1	noBlindfold	clockwise	practice	Free	1	0.5	0	14.09688	0.23745	-1.452	-0.023582	0.263606925809087	0.063966	-4.036831	0.155029
Trial1	3	1	noBlindfold	clockwise	practice	Free	1	0.5	0	14.11688	0.23746	-1.452	-0.023573	0.263596162185497	0.041552	-3.998744	0.15831
Trial1	3	1	noBlindfold	clockwise	practice	Free	1	0.5	0	14.13687	0.23746	-1.452	-0.023565	0.263595446706247	0.019798	-3.981817	0.144799
Trial1	3	1	noBlindfold	clockwise	practice	Free	1	0.5	0	14.15688	0.23746	-1.452	-0.023551	0.263594195530236	0.041197	-4.015672	0.166603
Trial1	3	1	noBlindfold	clockwise	practice	Free	1	0.5	0	14.17688	0.23746	-1.45202	-0.023544	0.263593570385198	0.061422	-4.108771	0.104268
Trial1	3	1	noBlindfold	clockwise	practice	Free	1	0.5	0	14.19688	0.23747	-1.45204	-0.023538	0.263583075840895	0.050867	-4.168016	0.145854
Trial1	3	1	noBlindfold	clockwise	practice	Free	1	0.5	0	14.21687	0.23747	-1.45206	-0.023533	0.263582629446293	0.020714	-4.193407	0.111725
Trial1	3	1	noBlindfold	clockwise	practice	Free	1	0.5	0	14.23688	0.23747	-1.45207	-0.023529	0.263582272265321	0.070929	-4.151089	0.083886
Trial1	3	1	noBlindfold	clockwise	practice	Free	1	0.5	0	14.25688	0.23747	-1.45207	-0.023522	0.263581647509814	0.022499	-4.17648	0.073202
Trial1	3	1	noBlindfold	clockwise	practice	Free	1	0.5	0	14.27689	0.23748	-1.45207	-0.023518	0.263571346538204	-0.017857	-4.104539	0.079978
Trial1	3	1	noBlindfold	clockwise	practice	Free	1	0.5	0	14.29688	0.23747	-1.45207	-0.023515	0.263581022938717	-0.013737	-4.113003	0.088524
Trial1	3	1	noBlindfold	clockwise	practice	Free	1	0.5	0	14.31688	0.23747	-1.45207	-0.023511	0.263580666028804	0.0084987	-4.104539	0.085352
Trial1	3	1	noBlindfold	clockwise	practice	Free	1	0.5	0	14.33688	0.23747	-1.45206	-0.023508	0.263580398385907	-0.016537	-4.134162	0.046335
Trial1	3	1	noBlindfold	clockwise	practice	Free	1	0.5	0	14.35687	0.23748	-1.45206	-0.023506	0.263570276145575	0.049822	-4.172248	0.057323
Trial1	3	1	noBlindfold	clockwise	practice	Free	1	0.5	0	14.37688	0.23748	-1.45207	-0.023504	0.263570097744122	0.014877	-4.163785	0.039124
Trial1	3	1	noBlindfold	clockwise	practice	Free	1	0.5	0	14.39688	0.23748	-1.45207	-0.023502	0.263569919357733	0.076621	-4.108771	0.05414
Trial1	3	1	noBlindfold	clockwise	practice	Free	1	0.5	0	14.41689	0.23749	-1.45207	-0.023502	0.263559945667008	0.056012	-4.159553	0.031753
Trial1	3	1	noBlindfold	clockwise	practice	Free	1	0.5	0	14.43687	0.23749	-1.45207	-0.023502	0.263559945667008	0.056814	-4.146857	-0.0096964
Trial1	3	1	noBlindfold	clockwise	practice	Free	1	0.5	0	14.45688	0.23749	-1.45208	-0.023502	0.263559945667008	0.069807	-4.146857	-0.030157
Trial1	3	1	noBlindfold	clockwise	practice	Free	1	0.5	0	14.47688	0.2375	-1.45209	-0.023501	0.263549897792905	-0.014875	-4.210334	0.00010953
Trial1	3	1	noBlindfold	clockwise	practice	Free	1	0.5	0	14.49687	0.2375	-1.45209	-0.023498	0.263549630066532	-0.017014	-4.159553	0.07162
Trial1	3	1	noBlindfold	clockwise	practice	Free	1	0.5	0	14.51688	0.2375	-1.45209	-0.023492	0.263549095213688	-0.02359	-4.113003	0.109023
Trial1	3	1	noBlindfold	clockwise	practice	Free	1	0.5	0	14.53688	0.23749	-1.45207	-0.023485	0.263558430431431	-0.087469	-4.036831	0.148522
Trial1	3	1	noBlindfold	clockwise	practice	Free	1	0.5	0	14.55688	0.23749	-1.45205	-0.023471	0.263557183328972	-0.08234	-4.032599	0.149008
Trial1	3	1	noBlindfold	clockwise	practice	Free	1	0.5	0	14.57687	0.23748	-1.45202	-0.023465	0.26356662275566	-0.104681	-3.969122	0.13512
Trial1	3	1	noBlindfold	clockwise	practice	Free	1	0.5	0	14.59688	0.23747	-1.45201	-0.023459	0.263576032843103	-0.100041	-3.96489	0.131063
Trial1	3	1	noBlindfold	clockwise	practice	Free	1	0.5	0	14.61688	0.23747	-1.452	-0.023453	0.263575498931524	-0.064609	-3.935267	0.136618
Trial1	3	1	noBlindfold	clockwise	practice	Free	1	0.5	0	14.63687	0.23747	-1.45199	-0.023446	0.263574876012612	-0.086326	-3.943731	0.13519
Trial1	3	1	noBlindfold	clockwise	practice	Free	1	0.5	0	14.65688	0.23746	-1.45198	-0.023431	0.263583501232682	-0.113969	-3.91834	0.1467
Trial1	3	1	noBlindfold	clockwise	practice	Free	1	0.5	0	14.67688	0.23745	-1.45196	-0.023423	0.263592749484645	-0.127417	-3.867559	0.181583
Trial1	3	1	noBlindfold	clockwise	practice	Free	1	0.5	0	14.69688	0.23745	-1.45195	-0.023414	0.263591949699754	-0.114378	-3.863327	0.15968
Trial1	3	1	noBlindfold	clockwise	practice	Free	1	0.5	0	14.71687	0.23744	-1.45194	-0.023404	0.263601020763397	-0.106773	-3.8464	0.193551
Trial1	3	1	noBlindfold	clockwise	practice	Free	1	0.5	0	14.73688	0.23744	-1.45193	-0.023396	0.263600310592911	-0.066564	-3.842168	0.190866
Trial1	3	1	noBlindfold	clockwise	practice	Free	1	0.5	0	14.75688	0.23743	-1.45193	-0.023387	0.263609471334038	-0.064411	-3.876022	0.123671
Trial1	3	1	noBlindfold	clockwise	practice	Free	1	0.5	0	14.77689	0.23744	-1.45194	-0.023387	0.263599512083645	0.065834	-3.96489	-0.0058011
Trial2	1	1	noBlindfold	clockwise	practice	Guided	1	-0.5	-0.5	0	-0.55104	-1.45066	-1.29987	0.801496800096365	-0.088692	-1.379555	0.305039
Trial2	1	1	noBlindfold	clockwise	practice	Guided	1	-0.5	-0.5	0.001815796	-0.55104	-1.45066	-1.29987	0.801496800096365	-0.095954	-1.375323	0.326561
Trial2	1	1	noBlindfold	clockwise	practice	Guided	1	-0.5	-0.5	0.02182007	-0.55104	-1.45066	-1.29987	0.801496800096365	-0.095954	-1.375323	0.326561
Trial2	1	1	noBlindfold	clockwise	practice	Guided	1	-0.5	-0.5	0.04182434	-0.55104	-1.45067	-1.29986	0.801486806840709	-0.04172	-1.451495	0.33491
Trial2	1	1	noBlindfold	clockwise	practice	Guided	1	-0.5	-0.5	0.06182861	-0.55104	-1.45068	-1.29986	0.801486806840709	0.015655	-1.468423	0.326259
Trial2	1	1	noBlindfold	clockwise	practice	Guided	1	-0.5	-0.5	0.08181763	-0.55104	-1.45069	-1.29986	0.801486806840709	0.040692	-1.493813	0.349277
Trial2	1	1	noBlindfold	clockwise	practice	Guided	1	-0.5	-0.5	0.1018219	-0.55103	-1.45071	-1.29985	0.801476175958699	0.088536	-1.489582	0.407133
Trial2	1	1	noBlindfold	clockwise	practice	Guided	1	-0.5	-0.5	0.1218262	-0.55103	-1.45072	-1.29984	0.801466301663516	0.099595	-1.5319	0.384896
Trial2	1	1	noBlindfold	clockwise	practice	Guided	1	-0.5	-0.5	0.1418304	-0.55102	-1.45075	-1.29984	0.801465664153403	0.117909	-1.60384	0.440115
Trial2	1	1	noBlindfold	clockwise	practice	Guided	1	-0.5	-0.5	0.1618195	-0.55101	-1.45077	-1.29983	0.801454918315954	0.081118	-1.629231	0.425932
Trial2	1	1	noBlindfold	clockwise	practice	Guided	1	-0.5	-0.5	0.1818237	-0.55101	-1.45078	-1.29983	0.801454918315954	0.027861	-1.654622	0.429843
Trial2	1	1	noBlindfold	clockwise	practice	Guided	1	-0.5	-0.5	0.201828	-0.55101	-1.45078	-1.29982	0.801444925038527	-0.032987	-1.582681	0.451181
Trial2	1	1	noBlindfold	clockwise	practice	Guided	1	-0.5	-0.5	0.221817	-0.55102	-1.45078	-1.29981	0.801435565377318	-0.127409	-1.536131	0.441363
Trial2	1	1	noBlindfold	clockwise	practice	Guided	1	-0.5	-0.5	0.2418213	-0.55103	-1.45076	-1.29981	0.801436202911374	-0.134299	-1.426105	0.4669
Trial2	1	1	noBlindfold	clockwise	practice	Guided	1	-0.5	-0.5	0.2618256	-0.55103	-1.45074	-1.29981	0.801436202911374	-0.080067	-1.39225	0.475301
Trial2	1	1	noBlindfold	clockwise	practice	Guided	1	-0.5	-0.5	0.2818298	-0.55104	-1.45073	-1.2998	0.801426847317425	0.0067873	-1.434568	0.462921
Trial2	1	1	noBlindfold	clockwise	practice	Guided	1	-0.5	-0.5	0.3018188	-0.55103	-1.45073	-1.2998	0.801426209650811	0.120873	-1.548827	0.476679
Trial2	1	1	noBlindfold	clockwise	practice	Guided	1	-0.5	-0.5	0.3218231	-0.55103	-1.45074	-1.29979	0.801416335358134	0.194363	-1.608072	0.505392
Trial2	1	1	noBlindfold	clockwise	practice	Guided	1	-0.5	-0.5	0.3418274	-0.551	-1.45081	-1.29978	0.801404433592121	0.284879	-1.756185	0.523125
Trial2	1	1	noBlindfold	clockwise	practice	Guided	1	-0.5	-0.5	0.3618164	-0.55099	-1.45082	-1.29978	0.801403796407408	0.240768	-1.718099	0.589647
Trial2	1	1	noBlindfold	clockwise	practice	Guided	1	-0.5	-0.5	0.3818207	-0.55098	-1.45083	-1.29977	0.801393169840276	0.058167	-1.608072	0.595052
Trial2	1	1	noBlindfold	clockwise	practice	Guided	1	-0.5	-0.5	0.401825	-0.55098	-1.45082	-1.29977	0.801393169840276	0.011567	-1.5319	0.569097
Trial2	1	1	noBlindfold	clockwise	practice	Guided	1	-0.5	-0.5	0.4218292	-0.55098	-1.4508	-1.29976	0.801383295509926	-0.059727	-1.455727	0.570285
Trial2	1	1	noBlindfold	clockwise	practice	Guided	1	-0.5	-0.5	0.4418182	-0.55099	-1.45076	-1.29975	0.801373935504285	-0.143954	-1.404946	0.576664
[truncated: 13,003 more rows]
