# Supplementary material for: Assessing kinesthetic proprioceptive function of the upper limb: a novel dynamic movement reproduction task using a robotic arm
Source: PeerJ. 2021 May 3;9:e11301. doi: 10.7717/peerj.11301 (PMC8101453; doi:10.7717/peerj.11301)
Supplement: Supplemental Information 3 [file peerj-09-11301-s003.zip › DMR raw data_Study 2_part 2/HMData_PP045_2019-10-31-16-11-39.txt]

Trial1	2	1	blindfold	counterclockwise	practice	Guided	1	0.5	-0.25	0	0.45006	-1.45	-1.05	0.801557188422396	0.018512	0.0031434	-0.01075
Trial1	2	1	blindfold	counterclockwise	practice	Guided	1	0.5	-0.25	0.004394531	0.45005	-1.45	-1.05	0.801557812367948	-0.0042259	0.020072	-0.0037797
Trial1	2	1	blindfold	counterclockwise	practice	Guided	1	0.5	-0.25	0.0243988	0.45005	-1.45	-1.05	0.801557812367948	-0.0076031	0.0031426	-0.020827
Trial1	2	1	blindfold	counterclockwise	practice	Guided	1	0.5	-0.25	0.04440308	0.45005	-1.45	-1.05	0.801557812367948	0.012203	0.024301	0.011055
Trial1	2	1	blindfold	counterclockwise	practice	Guided	1	0.5	-0.25	0.06440735	0.45006	-1.45	-1.05	0.801557188422396	0.0038517	-0.0053193	0.0093606
Trial1	2	1	blindfold	counterclockwise	practice	Guided	1	0.5	-0.25	0.08439636	0.45006	-1.45	-1.05	0.801557188422396	0.028722	0.011609	-0.031144
Trial1	2	1	blindfold	counterclockwise	practice	Guided	1	0.5	-0.25	0.1044006	0.45006	-1.45	-1.05	0.801557188422396	-0.012579	0.015839	-0.012728
Trial1	2	1	blindfold	counterclockwise	practice	Guided	1	0.5	-0.25	0.1244049	0.45006	-1.45	-1.05	0.801557188422396	-0.012579	-0.0010858	-0.012726
Trial1	2	1	blindfold	counterclockwise	practice	Guided	1	0.5	-0.25	0.1443939	0.45006	-1.45	-1.05	0.801557188422396	-0.030878	-0.0095496	-0.0054719
Trial1	2	1	blindfold	counterclockwise	practice	Guided	1	0.5	-0.25	0.1643982	0.45006	-1.45	-1.05	0.801557188422396	-0.019153	-0.0010856	0.020525
Trial1	2	1	blindfold	counterclockwise	practice	Guided	1	0.5	-0.25	0.1844025	0.45006	-1.45	-1.05	0.801557188422396	-0.0011224	0.011609	0.017464
Trial1	2	1	blindfold	counterclockwise	practice	Guided	1	0.5	-0.25	0.2044067	0.45006	-1.45	-1.05	0.801557188422396	0.004649	-0.026478	-0.0032105
Trial1	2	1	blindfold	counterclockwise	practice	Guided	1	0.5	-0.25	0.2243958	0.45006	-1.45	-1.05	0.801557188422396	-0.013647	0.011607	0.0040424
Trial1	2	1	blindfold	counterclockwise	practice	Guided	1	0.5	-0.25	0.2444	0.45005	-1.45	-1.05	0.801557812367948	0.014867	-0.018016	-0.023605
Trial1	2	1	blindfold	counterclockwise	practice	Guided	1	0.5	-0.25	0.2644043	0.45006	-1.45	-1.05	0.801557188422396	-0.00058873	0.011605	0.0090794
Trial1	2	1	blindfold	counterclockwise	practice	Guided	1	0.5	-0.25	0.2843933	0.45006	-1.45	-1.05	0.801557188422396	0.0046518	-0.034943	-0.0032135
Trial1	2	1	blindfold	counterclockwise	practice	Guided	1	0.5	-0.25	0.3043976	0.45006	-1.45	-1.05	0.801557188422396	0.025524	-0.0053219	0.026975
Trial1	2	1	blindfold	counterclockwise	practice	Guided	1	0.5	-0.25	0.3244019	0.45006	-1.45	-1.05	0.801557188422396	0.0072248	-0.0010896	0.026411
Trial1	2	1	blindfold	counterclockwise	practice	Guided	1	0.5	-0.25	0.3444061	0.45006	-1.45	-1.05	0.801557188422396	0.013796	-0.018018	-0.0068381
Trial1	2	1	blindfold	counterclockwise	practice	Guided	1	0.5	-0.25	0.3643951	0.45006	-1.45	-1.05	0.801557188422396	0.004649	0.0073703	-0.0032112
Trial1	2	1	blindfold	counterclockwise	practice	Guided	1	0.5	-0.25	0.3843994	0.45006	-1.45	-1.05	0.801557188422396	0.012195	0.011601	0.018311
Trial1	2	1	blindfold	counterclockwise	practice	Guided	1	0.5	-0.25	0.4044037	0.45006	-1.45	-1.05	0.801557188422396	0.037065	0.0031356	-0.022191
Trial1	2	1	blindfold	counterclockwise	practice	Guided	1	0.5	-0.25	0.4243927	0.45006	-1.45	-1.05	0.801557188422396	0.0074836	0.0073673	-0.013002
Trial1	2	1	blindfold	counterclockwise	practice	Guided	1	0.5	-0.25	0.444397	0.45006	-1.45	-1.05	0.801557188422396	-0.016767	0.0031349	-0.017193
Trial1	2	1	blindfold	counterclockwise	practice	Guided	1	0.5	-0.25	0.4644012	0.45006	-1.45	-1.05	0.801557188422396	-0.0034452	0.0031367	-0.016346
Trial1	2	1	blindfold	counterclockwise	practice	Guided	1	0.5	-0.25	0.4844055	0.45006	-1.45	-1.05	0.801557188422396	-0.0011378	0.020063	0.017469
Trial1	2	1	blindfold	counterclockwise	practice	Guided	1	0.5	-0.25	0.5043945	0.45006	-1.45	-1.05	0.801557188422396	0.018225	-0.0010975	-0.0065517
Trial1	2	1	blindfold	counterclockwise	practice	Guided	1	0.5	-0.25	0.5243988	0.45007	-1.45	-1.05	0.801556564601454	-0.060916	-0.0053288	-0.024209
Trial1	2	1	blindfold	counterclockwise	practice	Guided	1	0.5	-0.25	0.5444031	0.45007	-1.45	-1.05	0.801556564601454	-0.023613	-0.0010984	0.020248
Trial1	2	1	blindfold	counterclockwise	practice	Guided	1	0.5	-0.25	0.5644073	0.45007	-1.45	-1.05	0.801556564601454	-0.019172	-0.013793	0.020531
Trial1	2	1	blindfold	counterclockwise	practice	Guided	1	0.5	-0.25	0.5843964	0.45007	-1.45	-1.05	0.801556564601454	-0.0034524	-0.0010983	-0.016346
Trial1	2	1	blindfold	counterclockwise	practice	Guided	1	0.5	-0.25	0.6044006	0.45007	-1.45	-1.05	0.801556564601454	0.025501	0.0031316	0.019163
Trial1	2	1	blindfold	counterclockwise	practice	Guided	1	0.5	-0.25	0.6244049	0.45007	-1.45	-1.05	0.801556564601454	0.0072018	0.020061	0.009928
Trial1	2	1	blindfold	counterclockwise	practice	Guided	1	0.5	-0.25	0.6443939	0.45007	-1.45	-1.05	0.801556564601454	0.008531	0.011598	0.0054548
Trial1	2	1	blindfold	counterclockwise	practice	Guided	1	0.5	-0.25	0.6643982	0.45007	-1.45	-1.05	0.801556564601454	-0.015007	0.024291	0.025847
Trial1	2	1	blindfold	counterclockwise	practice	Guided	1	0.5	-0.25	0.6844025	0.45007	-1.45	-1.05	0.801556564601454	0.052405	-0.0053322	0.01666
Trial1	2	1	blindfold	counterclockwise	practice	Guided	1	0.5	-0.25	0.7044067	0.45007	-1.45	-1.05	0.801556564601454	0.0012436	-0.0011036	-0.020262
Trial1	2	1	blindfold	counterclockwise	practice	Guided	1	0.5	-0.25	0.7243958	0.45007	-1.45	-1.05	0.801556564601454	0.015099	-0.0011034	-0.027798
Trial1	2	1	blindfold	counterclockwise	practice	Guided	1	0.5	-0.25	0.7444	0.45008	-1.45	-1.05	0.801555942761177	-0.020701	-0.0095691	-0.025863
Trial1	2	1	blindfold	counterclockwise	practice	Guided	1	0.5	-0.25	0.7644043	0.45008	-1.45	-1.05	0.801555942761177	0.034897	0.0073565	0.027541
Trial1	2	1	blindfold	counterclockwise	practice	Guided	1	0.5	-0.25	0.7843933	0.45008	-1.45	-1.05	0.801555942761177	0.000168	-0.018035	-0.003493
Trial1	2	1	blindfold	counterclockwise	practice	Guided	1	0.5	-0.25	0.8043976	0.45008	-1.45	-1.05	0.801555942761177	0.022105	0.020052	0.0021077
Trial1	2	1	blindfold	counterclockwise	practice	Guided	1	0.5	-0.25	0.8244019	0.45008	-1.45	-1.05	0.801555942761177	0.00016042	0.015819	-0.0034969
Trial1	2	1	blindfold	counterclockwise	practice	Guided	1	0.5	-0.25	0.8444061	0.45009	-1.45	-1.05	0.801555321044771	-0.00037532	0.0031262	0.0048865
Trial1	2	1	blindfold	counterclockwise	practice	Guided	1	0.5	-0.25	0.8643951	0.45009	-1.45	-1.05	0.801555321044771	0.026803	-0.018033	-0.0017997
Trial1	2	1	blindfold	counterclockwise	practice	Guided	1	0.5	-0.25	0.8843994	0.45009	-1.45	-1.05	0.801555321044771	0.017384	-0.001107	0.0060215
Trial1	2	1	blindfold	counterclockwise	practice	Guided	1	0.5	-0.25	0.9044037	0.45009	-1.45	-1.05	0.801555321044771	0.014539	-0.0053398	-0.0096589
Trial1	2	1	blindfold	counterclockwise	practice	Guided	1	0.5	-0.25	0.9243927	0.45009	-1.45	-1.05	0.801555321044771	0.018443	-0.00111	0.0054571
Trial1	2	1	blindfold	counterclockwise	practice	Guided	1	0.5	-0.25	0.944397	0.45009	-1.45	-1.05	0.801555321044771	-0.01238	0.0073518	-0.016913
Trial1	2	1	blindfold	counterclockwise	practice	Guided	1	0.5	-0.25	0.9644012	0.45009	-1.45	-1.05	0.801555321044771	-0.01238	0.0073524	0.0051754
Trial1	2	1	blindfold	counterclockwise	practice	Guided	1	0.5	-0.25	0.9844055	0.45009	-1.45	-1.05	0.801555321044771	0.0048494	0.003121	-0.0074006
Trial1	2	1	blindfold	counterclockwise	practice	Guided	1	0.5	-0.25	1.004395	0.45009	-1.45	-1.05	0.801555321044771	-0.008741	0.011584	-0.0040586
Trial1	2	1	blindfold	counterclockwise	practice	Guided	1	0.5	-0.25	1.024399	0.4501	-1.45	-1.05	0.801554697596921	0.014529	-0.022269	-0.019411
Trial1	2	1	blindfold	counterclockwise	practice	Guided	1	0.5	-0.25	1.044403	0.4501	-1.45	-1.05	0.801554697596921	0.017638	0.011587	0.0018302
Trial1	2	1	blindfold	counterclockwise	practice	Guided	1	0.5	-0.25	1.064407	0.4501	-1.45	-1.05	0.801554697596921	0.00093563	0.020051	-0.016064
Trial1	2	1	blindfold	counterclockwise	practice	Guided	1	0.5	-0.25	1.084396	0.4501	-1.45	-1.05	0.801554697596921	0.015056	-0.018033	-0.016345
Trial1	2	1	blindfold	counterclockwise	practice	Guided	1	0.5	-0.25	1.104401	0.4501	-1.45	-1.05	0.801554697596921	-0.0059087	0.0031291	0.02138
Trial1	2	1	blindfold	counterclockwise	practice	Guided	1	0.5	-0.25	1.124405	0.4501	-1.45	-1.05	0.801554697596921	0.014249	-0.0095682	-0.015216
Trial1	2	1	blindfold	counterclockwise	practice	Guided	1	0.5	-0.25	1.144394	0.4501	-1.45	-1.05	0.801554697596921	0.039559	0.0031266	0.0074368
Trial1	2	1	blindfold	counterclockwise	practice	Guided	1	0.5	-0.25	1.164398	0.45011	-1.45	-1.05	0.801554076128627	0.0087375	-0.0095698	0.0012691
Trial1	2	1	blindfold	counterclockwise	practice	Guided	1	0.5	-0.25	1.184402	0.45011	-1.45	-1.05	0.801554076128627	0.021258	-0.0053378	0.01469
Trial1	2	1	blindfold	counterclockwise	practice	Guided	1	0.5	-0.25	1.204407	0.45011	-1.45	-1.05	0.801554076128627	0.0032279	-0.022264	0.017753
Trial1	2	1	blindfold	counterclockwise	practice	Guided	1	0.5	-0.25	1.224396	0.45011	-1.45	-1.05	0.801554076128627	0.012373	-0.018032	0.021095
Trial1	2	1	blindfold	counterclockwise	practice	Guided	1	0.5	-0.25	1.2444	0.45011	-1.45	-1.05	0.801554076128627	0.0081972	0.0073573	0.0096492
Trial1	2	1	blindfold	counterclockwise	practice	Guided	1	0.5	-0.25	1.264404	0.45011	-1.45	-1.05	0.801554076128627	0.021517	0.041212	0.014404
Trial1	2	1	blindfold	counterclockwise	practice	Guided	1	0.5	-0.25	1.284393	0.45011	-1.45	-1.05	0.801554076128627	0.036438	-0.0053379	-0.013806
Trial1	2	1	blindfold	counterclockwise	practice	Guided	1	0.5	-0.25	1.304398	0.45011	-1.45	-1.05	0.801554076128627	-0.026804	0.028517	0.0079547
Trial1	2	1	blindfold	counterclockwise	practice	Guided	1	0.5	-0.25	1.324402	0.45011	-1.45	-1.05	0.801554076128627	-0.0077062	-0.0053392	-0.020819
Trial1	2	1	blindfold	counterclockwise	practice	Guided	1	0.5	-0.25	1.344406	0.45011	-1.45	-1.05	0.801554076128627	0.012902	-0.0053389	0.0057421
Trial1	2	1	blindfold	counterclockwise	practice	Guided	1	0.5	-0.25	1.364395	0.45011	-1.45	-1.05	0.801554076128627	-0.0087709	-0.0011062	-0.004054
Trial1	2	1	blindfold	counterclockwise	practice	Guided	1	0.5	-0.25	1.384399	0.45011	-1.45	-1.05	0.801554076128627	0.035108	0.01582	0.0071526
Trial1	2	1	blindfold	counterclockwise	practice	Guided	1	0.5	-0.25	1.404404	0.45011	-1.45	-1.05	0.801554076128627	0.018408	-0.022264	-0.010746
Trial1	2	1	blindfold	counterclockwise	practice	Guided	1	0.5	-0.25	1.424393	0.45011	-1.45	-1.05	0.801554076128627	-0.018987	-0.0053405	0.016336
Trial1	2	1	blindfold	counterclockwise	practice	Guided	1	0.5	-0.25	1.444397	0.45011	-1.45	-1.05	0.801554076128627	-0.036754	-0.0053402	-0.0057499
Trial1	2	1	blindfold	counterclockwise	practice	Guided	1	0.5	-0.25	1.464401	0.45011	-1.45	-1.05	0.801554076128627	0.026219	-0.0095728	0.0065851
Trial1	2	1	blindfold	counterclockwise	practice	Guided	1	0.5	-0.25	1.484406	0.45012	-1.45	-1.05	0.80155345292963	0.0097842	0.028513	-0.015503
Trial1	2	1	blindfold	counterclockwise	practice	Guided	1	0.5	-0.25	1.504395	0.45012	-1.45	-1.05	0.80155345292963	-0.018196	0.0073536	0.0037616
Trial1	2	1	blindfold	counterclockwise	practice	Guided	1	0.5	-0.25	1.524399	0.45012	-1.45	-1.05	0.80155345292963	-0.0035444	0.024278	-0.016352
Trial1	2	1	blindfold	counterclockwise	practice	Guided	1	0.5	-0.25	1.544403	0.45012	-1.45	-1.05	0.80155345292963	-0.026016	-0.005345	-0.017481
Trial1	2	1	blindfold	counterclockwise	practice	Guided	1	0.5	-0.25	1.564407	0.45012	-1.45	-1.05	0.80155345292963	-0.012961	0.0031184	-0.0085323
Trial1	2	1	blindfold	counterclockwise	practice	Guided	1	0.5	-0.25	1.584396	0.45012	-1.45	-1.05	0.80155345292963	0.010044	0.011581	-0.019696
Trial1	2	1	blindfold	counterclockwise	practice	Guided	1	0.5	-0.25	1.604401	0.45012	-1.45	-1.05	0.80155345292963	0.0056049	0.032739	0.00098249
Trial1	2	1	blindfold	counterclockwise	practice	Guided	1	0.5	-0.25	1.624405	0.45012	-1.45	-1.05	0.80155345292963	-0.012966	-0.013814	-0.0085302
Trial1	2	1	blindfold	counterclockwise	practice	Guided	1	0.5	-0.25	1.644394	0.45012	-1.45	-1.05	0.80155345292963	0.0016887	-0.0053524	-0.02864
Trial1	2	1	blindfold	counterclockwise	practice	Guided	1	0.5	-0.25	1.664398	0.45012	-1.45	-1.05	0.80155345292963	-0.010124	0.0073439	0.016904
Trial1	2	1	blindfold	counterclockwise	practice	Guided	1	0.5	-0.25	1.684402	0.45012	-1.45	-1.05	0.80155345292963	-0.027889	0.024272	0.015775
Trial1	2	1	blindfold	counterclockwise	practice	Guided	1	0.5	-0.25	1.704407	0.45012	-1.45	-1.05	0.80155345292963	-0.022915	-0.013814	0.0076759
Trial1	2	1	blindfold	counterclockwise	practice	Guided	1	0.5	-0.25	1.724396	0.45013	-1.45	-1.05	0.801552831709448	0.0045249	-0.022277	-0.0032049
Trial1	2	1	blindfold	counterclockwise	practice	Guided	1	0.5	-0.25	1.7444	0.45013	-1.45	-1.05	0.801552831709448	0.028059	-0.013813	-0.022753
Trial1	2	1	blindfold	counterclockwise	practice	Guided	1	0.5	-0.25	1.764404	0.45013	-1.45	-1.05	0.801552831709448	0.04005	-0.005348	-0.00094631
Trial1	2	1	blindfold	counterclockwise	practice	Guided	1	0.5	-0.25	1.784393	0.45013	-1.45	-1.05	0.801552831709448	0.018642	-0.018045	-0.014933
Trial1	2	1	blindfold	counterclockwise	practice	Guided	1	0.5	-0.25	1.804398	0.45013	-1.45	-1.05	0.801552831709448	0.014201	-0.013813	-0.015217
Trial1	2	1	blindfold	counterclockwise	practice	Guided	1	0.5	-0.25	1.824402	0.45013	-1.45	-1.05	0.801552831709448	0.035869	0.011578	-0.0054194
Trial1	2	1	blindfold	counterclockwise	practice	Guided	1	0.5	-0.25	1.844406	0.45013	-1.45	-1.05	0.801552831709448	-0.00019185	-0.013815	0.00070599
Trial1	2	1	blindfold	counterclockwise	practice	Guided	1	0.5	-0.25	1.864395	0.45013	-1.45	-1.05	0.801552831709448	0.021212	-0.022277	0.014693
Trial1	2	1	blindfold	counterclockwise	practice	Guided	1	0.5	-0.25	1.884399	0.45013	-1.45	-1.05	0.801552831709448	0.016504	-0.051901	0.018601
Trial1	2	1	blindfold	counterclockwise	practice	Guided	1	0.5	-0.25	1.904404	0.45013	-1.45	-1.05	0.801552831709448	-0.013518	-0.0053503	-0.00014117
Trial1	2	1	blindfold	counterclockwise	practice	Guided	1	0.5	-0.25	1.924393	0.45014	-1.45	-1.05	0.801552208759305	0.014991	0.0073445	-0.027789
Trial1	2	1	blindfold	counterclockwise	practice	Guided	1	0.5	-0.25	1.944397	0.45014	-1.45	-1.05	0.801552208759305	-0.00046447	0.0031115	0.016059
Trial1	2	1	blindfold	counterclockwise	practice	Guided	1	0.5	-0.25	1.964401	0.45014	-1.45	-1.05	0.801552208759305	0.013126	-0.0011193	0.0015528
Trial1	2	1	blindfold	counterclockwise	practice	Guided	1	0.5	-0.25	1.984406	0.45014	-1.45	-1.05	0.801552208759305	-0.009881	-0.013816	0.012716
Trial1	2	1	blindfold	counterclockwise	practice	Guided	1	0.5	-0.25	2.004395	0.45014	-1.45	-1.05	0.801552208759305	-0.019564	0.020039	0.024728
Trial1	2	1	blindfold	counterclockwise	practice	Guided	1	0.5	-0.25	2.024399	0.45014	-1.45	-1.05	0.801552208759305	0.022267	-0.026514	-0.0020727
Trial1	2	1	blindfold	counterclockwise	practice	Guided	1	0.5	-0.25	2.044403	0.45014	-1.45	-1.05	0.801552208759305	0.00033023	0.015806	-0.0076782
Trial1	2	1	blindfold	counterclockwise	practice	Guided	1	0.5	-0.25	2.064407	0.45014	-1.45	-1.05	0.801552208759305	-0.0090857	0.011575	0.00013937
Trial1	2	1	blindfold	counterclockwise	practice	Guided	1	0.5	-0.25	2.084396	0.45014	-1.45	-1.05	0.801552208759305	0.021025	-0.0053511	-0.052656
Trial1	2	1	blindfold	counterclockwise	practice	Guided	1	0.5	-0.25	2.104401	0.45014	-1.45	-1.05	0.801552208759305	-0.016635	-0.0011191	-0.0034871
Trial1	2	1	blindfold	counterclockwise	practice	Guided	1	0.5	-0.25	2.124405	0.45014	-1.45	-1.05	0.801552208759305	0.021998	0.0031121	0.0021202
Trial1	2	1	blindfold	counterclockwise	practice	Guided	1	0.5	-0.25	2.144394	0.45014	-1.45	-1.05	0.801552208759305	0.035583	-0.022279	-0.0012237
Trial1	2	1	blindfold	counterclockwise	practice	Guided	1	0.5	-0.25	2.164398	0.45014	-1.45	-1.05	0.801552208759305	-0.026858	-0.0011186	-0.00098593
Trial1	2	1	blindfold	counterclockwise	practice	Guided	1	0.5	-0.25	2.184402	0.45015	-1.45	-1.05	0.801551585933776	-0.0026139	-0.0053489	0.038431
Trial1	2	1	blindfold	counterclockwise	practice	Guided	1	0.5	-0.25	2.204407	0.45015	-1.45	-1.05	0.801551585933776	-0.0030593	-0.0011156	-0.023031
Trial1	2	1	blindfold	counterclockwise	practice	Guided	1	0.5	-0.25	2.224396	0.45015	-1.45	-1.05	0.801551585933776	-0.020828	-0.0011164	-0.025853
Trial1	2	1	blindfold	counterclockwise	practice	Guided	1	0.5	-0.25	2.2444	0.45015	-1.45	-1.05	0.801551585933776	-0.00048889	0.0031137	0.0049005
Trial1	2	1	blindfold	counterclockwise	practice	Guided	1	0.5	-0.25	2.264404	0.45015	-1.45	-1.05	0.801551585933776	-0.014881	0.0031158	0.020819
Trial1	2	1	blindfold	counterclockwise	practice	Guided	1	0.5	-0.25	2.284393	0.45015	-1.45	-1.05	0.801551585933776	0.052797	0.01581	0.0082883
Trial1	2	1	blindfold	counterclockwise	practice	Guided	1	0.5	-0.25	2.304398	0.45015	-1.45	-1.05	0.801551585933776	-0.040198	0.024273	-0.0018346
Trial1	2	1	blindfold	counterclockwise	practice	Guided	1	0.5	-0.25	2.324402	0.45015	-1.45	-1.05	0.801551585933776	0.018067	0.0073445	-0.0065487
Trial1	2	1	blindfold	counterclockwise	practice	Guided	1	0.5	-0.25	2.344406	0.45016	-1.45	-1.05	0.801550966939044	0.017264	0.024271	0.0060247
Trial1	2	1	blindfold	counterclockwise	practice	Guided	1	0.5	-0.25	2.364395	0.45016	-1.45	-1.05	0.801550966939044	0.01362	-0.013816	-0.0068324
Trial1	2	1	blindfold	counterclockwise	practice	Guided	1	0.5	-0.25	2.384399	0.45016	-1.45	-1.05	0.801550966939044	0.013888	0.020037	-0.011023
Trial1	2	1	blindfold	counterclockwise	practice	Guided	1	0.5	-0.25	2.404404	0.45016	-1.45	-1.05	0.801550966939044	0.022236	0.0073404	0.0054605
Trial1	2	1	blindfold	counterclockwise	practice	Guided	1	0.5	-0.25	2.424393	0.45016	-1.45	-1.05	0.801550966939044	-0.0062799	0.003109	-0.0034869
Trial1	2	1	blindfold	counterclockwise	practice	Guided	1	0.5	-0.25	2.444397	0.45016	-1.45	-1.05	0.801550966939044	0.003932	0.024268	0.0051784
Trial1	2	1	blindfold	counterclockwise	practice	Guided	1	0.5	-0.25	2.464401	0.45016	-1.45	-1.05	0.801550966939044	0.0097042	-0.0011246	-0.015497
Trial1	2	1	blindfold	counterclockwise	practice	Guided	1	0.5	-0.25	2.484406	0.45016	-1.45	-1.05	0.801550966939044	0.016719	-0.01382	0.014411
Trial1	2	1	blindfold	counterclockwise	practice	Guided	1	0.5	-0.25	2.504395	0.45016	-1.45	-1.05	0.801550966939044	-0.0041548	-0.001126	-0.0079589
Trial1	2	1	blindfold	counterclockwise	practice	Guided	1	0.5	-0.25	2.524399	0.45017	-1.45	-1.05	0.801550342509277	-0.0067323	-0.0053591	-0.037583
Trial1	2	1	blindfold	counterclockwise	practice	Guided	1	0.5	-0.25	2.544403	0.45017	-1.45	-1.05	0.801550342509277	-0.0018527	0.015799	0.025854
Trial1	2	1	blindfold	counterclockwise	practice	Guided	1	0.5	-0.25	2.564407	0.45017	-1.45	-1.05	0.801550342509277	0.0041875	-0.0011284	0.0065902
Trial1	2	1	blindfold	counterclockwise	practice	Guided	1	0.5	-0.25	2.584396	0.45017	-1.45	-1.05	0.801550342509277	0.0044515	0.0073341	-0.003204
Trial1	2	1	blindfold	counterclockwise	practice	Guided	1	0.5	-0.25	2.604401	0.45017	-1.45	-1.05	0.801550342509277	0.017242	0.015798	0.0060268
Trial1	2	1	blindfold	counterclockwise	practice	Guided	1	0.5	-0.25	2.624405	0.45017	-1.45	-1.05	0.801550342509277	0.013329	0.028491	-0.0026391
Trial1	2	1	blindfold	counterclockwise	practice	Guided	1	0.5	-0.25	2.644394	0.45017	-1.45	-1.05	0.801550342509277	0.016968	-0.0095964	0.010219
Trial1	2	1	blindfold	counterclockwise	practice	Guided	1	0.5	-0.25	2.664398	0.45017	-1.45	-1.05	0.801550342509277	-0.017493	0.024255	-0.0088062
Trial1	2	1	blindfold	counterclockwise	practice	Guided	1	0.5	-0.25	2.684402	0.45017	-1.45	-1.05	0.801550342509277	0.03473	-0.0096012	0.011351
Trial1	2	1	blindfold	counterclockwise	practice	Guided	1	0.5	-0.25	2.704407	0.45018	-1.45	-1.05	0.801549721909568	0.0031093	-0.022298	0.017758
Trial1	2	1	blindfold	counterclockwise	practice	Guided	1	0.5	-0.25	2.724396	0.45018	-1.45	-1.05	0.801549721909568	0.035259	-0.018066	0.0029693
Trial1	2	1	blindfold	counterclockwise	practice	Guided	1	0.5	-0.25	2.7444	0.45018	-1.45	-1.05	0.801549721909568	-0.041573	-0.0053701	0.022754
Trial1	2	1	blindfold	counterclockwise	practice	Guided	1	0.5	-0.25	2.764404	0.45018	-1.45	-1.05	0.801549721909568	0.020597	0.015789	0.02308
Trial1	2	1	blindfold	counterclockwise	practice	Guided	1	0.5	-0.25	2.784393	0.45018	-1.45	-1.05	0.801549721909568	0.0054966	0.028484	-0.019966
Trial1	2	1	blindfold	counterclockwise	practice	Guided	1	0.5	-0.25	2.804398	0.45018	-1.45	-1.05	0.801549721909568	-0.028792	0.011555	0.017477
Trial1	2	1	blindfold	counterclockwise	practice	Guided	1	0.5	-0.25	2.824402	0.45018	-1.45	-1.05	0.801549721909568	0.0096649	-0.0053736	-0.0054142
Trial1	2	1	blindfold	counterclockwise	practice	Guided	1	0.5	-0.25	2.844406	0.45019	-1.45	-1.05	0.801549099581751	-0.0036603	0.0073222	-0.016339
Trial1	2	1	blindfold	counterclockwise	practice	Guided	1	0.5	-0.25	2.864395	0.45019	-1.45	-1.05	0.801549099581751	-0.00082229	-0.0053744	0.0090923
Trial1	2	1	blindfold	counterclockwise	practice	Guided	1	0.5	-0.25	2.884399	0.45019	-1.45	-1.05	0.801549099581751	-0.0041989	0.011552	-0.0079565
Trial1	2	1	blindfold	counterclockwise	practice	Guided	1	0.5	-0.25	2.904404	0.45019	-1.45	-1.05	0.801549099581751	0.0025508	-0.026536	0.013565
Trial1	2	1	blindfold	counterclockwise	practice	Guided	1	0.5	-0.25	2.924393	0.45019	-1.45	-1.05	0.801549099581751	0.035505	0.011551	-0.0012241
Trial1	2	1	blindfold	counterclockwise	practice	Guided	1	0.5	-0.25	2.944397	0.45019	-1.45	-1.05	0.801549099581751	0.013295	0.0073197	-0.00065751
Trial1	2	1	blindfold	counterclockwise	practice	Guided	1	0.5	-0.25	2.964401	0.45019	-1.45	-1.05	0.801549099581751	0.014892	0.0030862	-0.027785
Trial1	2	1	blindfold	counterclockwise	practice	Guided	1	0.5	-0.25	2.984406	0.45019	-1.45	-1.05	0.801549099581751	-0.008381	-0.0096086	-0.01243
Trial1	2	1	blindfold	counterclockwise	practice	Guided	1	0.5	-0.25	3.004395	0.4502	-1.45	-1.05	0.801548479230159	0.01613	-0.0053775	0.022797
Trial1	2	1	blindfold	counterclockwise	practice	Guided	1	0.5	-0.25	3.024399	0.4502	-1.45	-1.05	0.801548479230159	0.015857	-0.0053795	0.02699
Trial1	2	1	blindfold	counterclockwise	practice	Guided	1	0.5	-0.25	3.044403	0.4502	-1.45	-1.05	0.801548479230159	0.022963	-0.009613	-0.014643
Trial1	2	1	blindfold	counterclockwise	practice	Guided	1	0.5	-0.25	3.064407	0.4502	-1.45	-1.05	0.801548479230159	-0.01834	0.015778	0.0037727
Trial1	2	1	blindfold	counterclockwise	practice	Guided	1	0.5	-0.25	3.084396	0.4502	-1.45	-1.05	0.801548479230159	0.0083067	0.0030813	0.005469
Trial1	2	1	blindfold	counterclockwise	practice	Guided	1	0.5	-0.25	3.104401	0.4502	-1.45	-1.05	0.801548479230159	-0.005021	0.02424	0.004621
Trial1	2	1	blindfold	counterclockwise	practice	Guided	1	0.5	-0.25	3.124405	0.4502	-1.45	-1.05	0.801548479230159	-0.0055558	0.0073118	0.0093795
Trial1	2	1	blindfold	counterclockwise	practice	Guided	1	0.5	-0.25	3.144394	0.4502	-1.45	-1.05	0.801548479230159	0.017181	-0.0011523	0.0051866
Trial1	2	1	blindfold	counterclockwise	practice	Guided	1	0.5	-0.25	3.164398	0.4502	-1.45	-1.05	0.801548479230159	0.0049227	0.0030791	-0.011581
Trial1	2	1	blindfold	counterclockwise	practice	Guided	1	0.5	-0.25	3.184402	0.45021	-1.45	-1.05	0.801547857151201	-0.01835	0.0073084	0.0037738
Trial1	2	1	blindfold	counterclockwise	practice	Guided	1	0.5	-0.25	3.204407	0.45021	-1.45	-1.05	0.801547857151201	0.027127	-0.0053872	-0.010167
Trial1	2	1	blindfold	counterclockwise	practice	Guided	1	0.5	-0.25	3.224396	0.45021	-1.45	-1.05	0.801547857151201	0.0090962	-0.0011572	-0.0071031
Trial1	2	1	blindfold	counterclockwise	practice	Guided	1	0.5	-0.25	3.2444	0.45021	-1.45	-1.05	0.801547857151201	-0.0044925	0.011538	-0.0037573
Trial1	2	1	blindfold	counterclockwise	practice	Guided	1	0.5	-0.25	3.264404	0.45021	-1.45	-1.05	0.801547857151201	-0.014175	-0.001159	0.0082515
Trial1	2	1	blindfold	counterclockwise	practice	Guided	1	0.5	-0.25	3.284393	0.45021	-1.45	-1.05	0.801547857151201	0.013271	-0.0096234	-0.0026273
Trial1	2	1	blindfold	counterclockwise	practice	Guided	1	0.5	-0.25	3.304398	0.45021	-1.45	-1.05	0.801547857151201	-0.0036949	0.036929	-0.01633
Trial1	2	1	blindfold	counterclockwise	practice	Guided	1	0.5	-0.25	3.324402	0.45021	-1.45	-1.05	0.801547857151201	0.0035883	-0.0096219	0.0093833
Trial1	2	1	blindfold	counterclockwise	practice	Guided	1	0.5	-0.25	3.344406	0.45021	-1.45	-1.05	0.801547857151201	-0.0055622	0.0030731	0.013009
Trial1	2	1	blindfold	counterclockwise	practice	Guided	1	0.5	-0.25	3.364395	0.45021	-1.45	-1.05	0.801547857151201	0.0046517	-0.022316	-0.0073846
Trial1	2	1	blindfold	counterclockwise	practice	Guided	1	0.5	-0.25	3.384399	0.45021	-1.45	-1.05	0.801547857151201	0.043286	-0.026548	0.016115
Trial1	2	1	blindfold	counterclockwise	practice	Guided	1	0.5	-0.25	3.404404	0.45021	-1.45	-1.05	0.801547857151201	-0.027236	0.011538	0.00321
Trial1	2	1	blindfold	counterclockwise	practice	Guided	1	0.5	-0.25	3.424393	0.45021	-1.45	-1.05	0.801547857151201	0.0046492	0.015767	-0.0073862
Trial1	2	1	blindfold	counterclockwise	practice	Guided	1	0.5	-0.25	3.444397	0.45021	-1.45	-1.05	0.801547857151201	-0.0039667	-0.0011583	0.0099456
Trial1	2	1	blindfold	counterclockwise	practice	Guided	1	0.5	-0.25	3.464401	0.45021	-1.45	-1.05	0.801547857151201	0.02632	-0.0011589	0.0024114
Trial1	2	1	blindfold	counterclockwise	practice	Guided	1	0.5	-0.25	3.484406	0.45021	-1.45	-1.05	0.801547857151201	-0.0047666	0.011534	0.00043221
Trial1	2	1	blindfold	counterclockwise	practice	Guided	1	0.5	-0.25	3.504395	0.45021	-1.45	-1.05	0.801547857151201	0.036001	-0.0053939	-0.0096011
Trial1	2	1	blindfold	counterclockwise	practice	Guided	1	0.5	-0.25	3.524399	0.45021	-1.45	-1.05	0.801547857151201	0.013795	-0.0011629	0.014135
Trial1	2	1	blindfold	counterclockwise	practice	Guided	1	0.5	-0.25	3.544403	0.45021	-1.45	-1.05	0.801547857151201	-0.00033081	0.0073013	-0.0090379
Trial1	2	1	blindfold	counterclockwise	practice	Guided	1	0.5	-0.25	3.564407	0.45021	-1.45	-1.05	0.801547857151201	-0.012857	0.0073004	-0.012708
Trial1	2	1	blindfold	counterclockwise	practice	Guided	1	0.5	-0.25	3.584396	0.45022	-1.45	-1.05	0.801547237047727	-0.0031804	0.0030672	-0.024717
Trial1	2	1	blindfold	counterclockwise	practice	Guided	1	0.5	-0.25	3.604401	0.45022	-1.45	-1.05	0.801547237047727	-0.0086902	0.011529	-0.0082358
Trial1	2	1	blindfold	counterclockwise	practice	Guided	1	0.5	-0.25	3.624405	0.45022	-1.45	-1.05	0.801547237047727	-0.030896	0.028459	-0.013558
Trial1	2	1	blindfold	counterclockwise	practice	Guided	1	0.5	-0.25	3.644394	0.45022	-1.45	-1.05	0.801547237047727	0.0019673	0.028454	0.033962
Trial1	2	1	blindfold	counterclockwise	practice	Guided	1	0.5	-0.25	3.664398	0.45022	-1.45	-1.05	0.801547237047727	0.0077383	-0.0054026	0.013853
Trial1	2	1	blindfold	counterclockwise	practice	Guided	1	0.5	-0.25	3.684402	0.45022	-1.45	-1.05	0.801547237047727	0.039622	-0.026563	0.0032546
Trial1	2	1	blindfold	counterclockwise	practice	Guided	1	0.5	-0.25	3.704407	0.45022	-1.45	-1.05	0.801547237047727	-0.0037238	-0.0054054	-0.016338
Trial1	2	1	blindfold	counterclockwise	practice	Guided	1	0.5	-0.25	3.724396	0.45022	-1.45	-1.05	0.801547237047727	0.017412	0.019982	0.00071143
Trial1	2	1	blindfold	counterclockwise	practice	Guided	1	0.5	-0.25	3.7444	0.45023	-1.45	-1.05	0.801546615217628	0.035174	-0.030799	-0.018268
Trial1	2	1	blindfold	counterclockwise	practice	Guided	1	0.5	-0.25	3.764404	0.45023	-1.45	-1.05	0.801546615217628	0.022383	-0.0054079	-0.0026323
Trial1	2	1	blindfold	counterclockwise	practice	Guided	1	0.5	-0.25	3.784393	0.45023	-1.45	-1.05	0.801546615217628	0.02682	-0.0011767	-0.0059773
Trial1	2	1	blindfold	counterclockwise	practice	Guided	1	0.5	-0.25	3.804398	0.45023	-1.45	-1.05	0.801546615217628	0.043516	-0.0011756	0.011919
Trial1	2	1	blindfold	counterclockwise	practice	Guided	1	0.5	-0.25	3.824402	0.45023	-1.45	-1.05	0.801546615217628	0.0027479	-0.0096432	0.0096611
Trial1	2	1	blindfold	counterclockwise	practice	Guided	1	0.5	-0.25	3.844406	0.45023	-1.45	-1.05	0.801546615217628	-0.0076417	0.0030517	-0.016054
Trial1	2	1	blindfold	counterclockwise	practice	Guided	1	0.5	-0.25	3.864395	0.45023	-1.45	-1.05	0.801546615217628	0.026551	-0.0096432	-0.0017829
Trial1	2	1	blindfold	counterclockwise	practice	Guided	1	0.5	-0.25	3.884399	0.45023	-1.45	-1.05	0.801546615217628	-0.028076	-0.026572	0.015785
Trial1	2	1	blindfold	counterclockwise	practice	Guided	1	0.5	-0.25	3.904404	0.45023	-1.45	-1.05	0.801546615217628	0.019711	0.015746	0.035658
Trial1	2	1	blindfold	counterclockwise	practice	Guided	1	0.5	-0.25	3.924393	0.45023	-1.45	-1.05	0.801546615217628	0.013227	-0.0054137	-0.0026296
Trial1	2	1	blindfold	counterclockwise	practice	Guided	1	0.5	-0.25	3.944397	0.45023	-1.45	-1.05	0.801546615217628	0.013493	0.0072823	0.0085328
Trial1	2	1	blindfold	counterclockwise	practice	Guided	1	0.5	-0.25	3.964401	0.45023	-1.45	-1.05	0.801546615217628	0.007183	-0.0054125	0.031185
Trial1	2	1	blindfold	counterclockwise	practice	Guided	1	0.5	-0.25	3.984406	0.45023	-1.45	-1.05	0.801546615217628	0.007448	0.015743	0.018894
Trial1	2	1	blindfold	counterclockwise	practice	Guided	1	0.5	-0.25	4.004395	0.45023	-1.45	-1.05	0.801546615217628	0.0085149	0.015742	-0.012141
Trial1	2	1	blindfold	counterclockwise	practice	Guided	1	0.5	-0.25	4.024399	0.45023	-1.45	-1.05	0.801546615217628	-0.013692	0.01151	-0.00013268
Trial1	2	1	blindfold	counterclockwise	practice	Guided	1	0.5	-0.25	4.044403	0.45024	-1.45	-1.05	0.801545993512145	0.043505	0.0072767	-0.0062561
Trial1	2	1	blindfold	counterclockwise	practice	Guided	1	0.5	-0.25	4.064407	0.45024	-1.45	-1.05	0.801545993512145	-0.010055	-0.013882	0.014701
Trial1	2	1	blindfold	counterclockwise	practice	Guided	1	0.5	-0.25	4.084396	0.45024	-1.45	-1.05	0.801545993512145	0.013214	-0.0011865	-0.0026311
Trial1	2	1	blindfold	counterclockwise	practice	Guided	1	0.5	-0.25	4.104401	0.45024	-1.45	-1.05	0.801545993512145	0.0001541	-0.0096505	-0.0034801
Trial1	2	1	blindfold	counterclockwise	practice	Guided	1	0.5	-0.25	4.124405	0.45024	-1.45	-1.05	0.801545993512145	0.012676	0.024204	0.0065998
Trial1	2	1	blindfold	counterclockwise	practice	Guided	1	0.5	-0.25	4.144394	0.45024	-1.45	-1.05	0.801545993512145	-0.0014481	-0.005419	0.0063177
Trial1	2	1	blindfold	counterclockwise	practice	Guided	1	0.5	-0.25	4.164398	0.45024	-1.45	-1.05	0.801545993512145	0.017383	0.0030452	0.0018457
Trial1	2	1	blindfold	counterclockwise	practice	Guided	1	0.5	-0.25	4.184402	0.45024	-1.45	-1.05	0.801545993512145	0.0001494	-0.030807	-0.0076682
Trial1	2	1	blindfold	counterclockwise	practice	Guided	1	0.5	-0.25	4.204407	0.45024	-1.45	-1.05	0.801545993512145	0.026258	0.0030471	0.0024102
Trial1	2	1	blindfold	counterclockwise	practice	Guided	1	0.5	-0.25	4.224396	0.45025	-1.45	-1.05	0.801545375630795	0.03043	-0.018112	-0.022175
Trial1	2	1	blindfold	counterclockwise	practice	Guided	1	0.5	-0.25	4.2444	0.45025	-1.45	-1.05	0.801545375630795	-0.0001247	0.0030463	-0.024717
Trial1	2	1	blindfold	counterclockwise	practice	Guided	1	0.5	-0.25	4.264404	0.45025	-1.45	-1.05	0.801545375630795	0.0035145	-0.022345	0.0093795
Trial1	2	1	blindfold	counterclockwise	practice	Guided	1	0.5	-0.25	4.284393	0.45025	-1.45	-1.05	0.801545375630795	0.0090199	0.0030479	0.0066027
Trial1	2	1	blindfold	counterclockwise	practice	Guided	1	0.5	-0.25	4.304398	0.45025	-1.45	-1.05	0.801545375630795	0.0040451	-0.018111	0.00099974
Trial1	2	1	blindfold	counterclockwise	practice	Guided	1	0.5	-0.25	4.324402	0.45025	-1.45	-1.05	0.801545375630795	0.016831	-0.01388	0.0085364
Trial1	2	1	blindfold	counterclockwise	practice	Guided	1	0.5	-0.25	4.344406	0.45025	-1.45	-1.05	0.801545375630795	0.0043078	-0.0054155	-0.0031902
Trial1	2	1	blindfold	counterclockwise	practice	Guided	1	0.5	-0.25	4.364395	0.45025	-1.45	-1.05	0.801545375630795	-0.012659	-0.022344	-0.016896
Trial1	2	1	blindfold	counterclockwise	practice	Guided	1	0.5	-0.25	4.384399	0.45025	-1.45	-1.05	0.801545375630795	-0.012394	0.015742	0.026149
Trial1	2	1	blindfold	counterclockwise	practice	Guided	1	0.5	-0.25	4.404404	0.45025	-1.45	-1.05	0.801545375630795	0.016561	0.015741	0.014423
Trial1	2	1	blindfold	counterclockwise	practice	Guided	1	0.5	-0.25	4.424393	0.45025	-1.45	-1.05	0.801545375630795	-0.0084863	0.007277	-0.012422
Trial1	2	1	blindfold	counterclockwise	practice	Guided	1	0.5	-0.25	4.444397	0.45025	-1.45	-1.05	0.801545375630795	-0.00013817	0.019971	-0.014636
Trial1	2	1	blindfold	counterclockwise	practice	Guided	1	0.5	-0.25	4.464401	0.45026	-1.45	-1.05	0.801544752324413	0.029347	-0.018114	0.023653
Trial1	2	1	blindfold	counterclockwise	practice	Guided	1	0.5	-0.25	4.484406	0.45026	-1.45	-1.05	0.801544752324413	0.0022572	-0.0096518	-0.041195
Trial1	2	1	blindfold	counterclockwise	practice	Guided	1	0.5	-0.25	4.504395	0.45026	-1.45	-1.05	0.801544752324413	0.0087352	0.011505	-0.0029054
Trial1	2	1	blindfold	counterclockwise	practice	Guided	1	0.5	-0.25	4.524399	0.45026	-1.45	-1.05	0.801544752324413	-0.03177	-0.0011954	0.0029336
Trial1	2	1	blindfold	counterclockwise	practice	Guided	1	0.5	-0.25	4.544403	0.45026	-1.45	-1.05	0.801544752324413	0.016282	0.0030367	0.0024132
Trial1	2	1	blindfold	counterclockwise	practice	Guided	1	0.5	-0.25	4.564407	0.45026	-1.45	-1.05	0.801544752324413	0.01344	0.003037	-0.0068166
Trial1	2	1	blindfold	counterclockwise	practice	Guided	1	0.5	-0.25	4.584396	0.45026	-1.45	-1.05	0.801544752324413	-0.00068397	-0.0054283	-0.021083
Trial1	2	1	blindfold	counterclockwise	practice	Guided	1	0.5	-0.25	4.604401	0.45026	-1.45	-1.05	0.801544752324413	0.025427	-0.0096591	0.014991
Trial1	2	1	blindfold	counterclockwise	practice	Guided	1	0.5	-0.25	4.624405	0.45026	-1.45	-1.05	0.801544752324413	0.04319	-0.018126	0.0049138
Trial1	2	1	blindfold	counterclockwise	practice	Guided	1	0.5	-0.25	4.644394	0.45027	-1.45	-1.05	0.801544132841425	-0.0090392	-0.009663	-0.0127
Trial1	2	1	blindfold	counterclockwise	practice	Guided	1	0.5	-0.25	4.664398	0.45027	-1.45	-1.05	0.801544132841425	0.022847	-0.0011979	-0.0070951
Trial1	2	1	blindfold	counterclockwise	practice	Guided	1	0.5	-0.25	4.684402	0.45027	-1.45	-1.05	0.801544132841425	0.016805	0.019961	0.010234
Trial1	2	1	blindfold	counterclockwise	practice	Guided	1	0.5	-0.25	4.704407	0.45027	-1.45	-1.05	0.801544132841425	-0.017659	-0.013895	-0.0087918
Trial1	2	1	blindfold	counterclockwise	practice	Guided	1	0.5	-0.25	4.724396	0.45027	-1.45	-1.05	0.801544132841425	-0.012954	-0.0054331	-0.0127
Trial1	2	1	blindfold	counterclockwise	practice	Guided	1	0.5	-0.25	4.7444	0.45027	-1.45	-1.05	0.801544132841425	0.039269	0.015727	-0.010156
Trial1	2	1	blindfold	counterclockwise	practice	Guided	1	0.5	-0.25	4.764404	0.45027	-1.45	-1.05	0.801544132841425	-0.0046097	0.011493	-0.0037507
Trial1	2	1	blindfold	counterclockwise	practice	Guided	1	0.5	-0.25	4.784393	0.45027	-1.45	-1.05	0.801544132841425	0.018129	-0.0012048	0.0015714
Trial1	2	1	blindfold	counterclockwise	practice	Guided	1	0.5	-0.25	4.804398	0.45027	-1.45	-1.05	0.801544132841425	0.0034694	0.041115	0.0093912
Trial1	2	1	blindfold	counterclockwise	practice	Guided	1	0.5	-0.25	4.824402	0.45027	-1.45	-1.05	0.801544132841425	0.036688	0.019952	-0.016608
Trial1	2	1	blindfold	counterclockwise	practice	Guided	1	0.5	-0.25	4.844406	0.45028	-1.45	-1.05	0.801543511633665	0.026471	-0.0096726	-0.0017743
Trial1	2	1	blindfold	counterclockwise	practice	Guided	1	0.5	-0.25	4.864395	0.45028	-1.45	-1.05	0.801543511633665	0.0003572	0.028413	-0.011852
Trial1	2	1	blindfold	counterclockwise	practice	Guided	1	0.5	-0.25	4.884399	0.45028	-1.45	-1.05	0.801543511633665	0.021228	0.036873	0.0043499
Trial1	2	1	blindfold	counterclockwise	practice	Guided	1	0.5	-0.25	4.904404	0.45028	-1.45	-1.05	0.801543511633665	-0.0012458	0.015713	0.013295
Trial1	2	1	blindfold	counterclockwise	practice	Guided	1	0.5	-0.25	4.924393	0.45028	-1.45	-1.05	0.801543511633665	-0.00070901	0.0072465	0.0049161
Trial1	2	1	blindfold	counterclockwise	practice	Guided	1	0.5	-0.25	4.944397	0.45028	-1.45	-1.05	0.801543511633665	-0.0020438	-0.018144	0.0049163
Trial1	2	1	blindfold	counterclockwise	practice	Guided	1	0.5	-0.25	4.964401	0.45028	-1.45	-1.05	0.801543511633665	8.9902E-05	-0.0054469	-0.0076583
Trial1	2	1	blindfold	counterclockwise	practice	Guided	1	0.5	-0.25	4.984406	0.45028	-1.45	-1.05	0.801543511633665	-0.030999	0.0072486	-0.0029021
Trial1	2	1	blindfold	counterclockwise	practice	Guided	1	0.5	-0.25	5.004395	0.45028	-1.45	-1.05	0.801543511633665	-0.035708	0.0030169	-0.0057261
Trial1	2	1	blindfold	counterclockwise	practice	Guided	1	0.5	-0.25	5.024399	0.45028	-1.45	-1.05	0.801543511633665	0.045297	0.024176	-0.017405
Trial1	2	1	blindfold	counterclockwise	practice	Guided	1	0.5	-0.25	5.044403	0.45028	-1.45	-1.05	0.801543511633665	-0.022385	-0.018142	-0.0048763
Trial1	2	1	blindfold	counterclockwise	practice	Guided	1	0.5	-0.25	5.064407	0.45028	-1.45	-1.05	0.801543511633665	-0.030202	0.011482	-0.022209
Trial1	2	1	blindfold	counterclockwise	practice	Guided	1	0.5	-0.25	5.084396	0.45028	-1.45	-1.05	0.801543511633665	-0.0056906	0.02841	0.013019
Trial1	2	1	blindfold	counterclockwise	practice	Guided	1	0.5	-0.25	5.104401	0.45028	-1.45	-1.05	0.801543511633665	-0.0069329	0.011484	-0.037561
Trial1	2	1	blindfold	counterclockwise	practice	Guided	1	0.5	-0.25	5.124405	0.45028	-1.45	-1.05	0.801543511633665	-0.00071821	-0.0054453	0.0049228
Trial1	2	1	blindfold	counterclockwise	practice	Guided	1	0.5	-0.25	5.144394	0.45028	-1.45	-1.05	0.801543511633665	0.043959	-0.022375	0.0012958
Trial1	2	1	blindfold	counterclockwise	practice	Guided	1	0.5	-0.25	5.164398	0.45028	-1.45	-1.05	0.801543511633665	-0.0012537	0.0030137	0.013306
Trial1	2	1	blindfold	counterclockwise	practice	Guided	1	0.5	-0.25	5.184402	0.45028	-1.45	-1.05	0.801543511633665	0.023615	0.024171	-0.027195
Trial1	2	1	blindfold	counterclockwise	practice	Guided	1	0.5	-0.25	5.204407	0.45029	-1.45	-1.05	0.801542892398799	0.0055803	-0.0096855	-0.024132
Trial1	2	1	blindfold	counterclockwise	practice	Guided	1	0.5	-0.25	5.224396	0.45029	-1.45	-1.05	0.801542892398799	-0.017429	-0.026611	-0.00095911
Trial1	2	1	blindfold	counterclockwise	practice	Guided	1	0.5	-0.25	5.2444	0.45029	-1.45	-1.05	0.801542892398799	6.6089E-05	-0.0054501	-0.0076464
Trial1	2	1	blindfold	counterclockwise	practice	Guided	1	0.5	-0.25	5.264404	0.45029	-1.45	-1.05	0.801542892398799	0.043407	-0.0096822	0.011946
Trial1	2	1	blindfold	counterclockwise	practice	Guided	1	0.5	-0.25	5.284393	0.45029	-1.45	-1.05	0.801542892398799	-0.0077551	0.036867	-0.024976
Trial1	2	1	blindfold	counterclockwise	practice	Guided	1	0.5	-0.25	5.304398	0.45029	-1.45	-1.05	0.801542892398799	-0.0033158	-0.013916	-0.024695
Trial1	2	1	blindfold	counterclockwise	practice	Guided	1	0.5	-0.25	5.324402	0.45029	-1.45	-1.05	0.801542892398799	-0.0049145	0.015707	0.0088388
Trial1	2	1	blindfold	counterclockwise	practice	Guided	1	0.5	-0.25	5.344406	0.45029	-1.45	-1.05	0.801542892398799	0.012848	0.024169	0.00215
Trial1	2	1	blindfold	counterclockwise	practice	Guided	1	0.5	-0.25	5.364395	0.45029	-1.45	-1.05	0.801542892398799	-0.044886	0.0072418	-0.0020859
Trial1	2	1	blindfold	counterclockwise	practice	Guided	1	0.5	-0.25	5.384399	0.4503	-1.45	-1.05	0.801542271439902	0.026168	0.0072406	0.0024343
Trial1	2	1	blindfold	counterclockwise	practice	Guided	1	0.5	-0.25	5.404404	0.4503	-1.45	-1.05	0.801542271439902	-0.027393	0.011472	0.0032352
Trial1	2	1	blindfold	counterclockwise	practice	Guided	1	0.5	-0.25	5.424393	0.4503	-1.45	-1.05	0.801542271439902	0.012044	-0.0054546	0.014162
Trial1	2	1	blindfold	counterclockwise	practice	Guided	1	0.5	-0.25	5.444397	0.4503	-1.45	-1.05	0.801542271439902	0.044194	0.0030104	-0.0020396
Trial1	2	1	blindfold	counterclockwise	practice	Guided	1	0.5	-0.25	5.464401	0.4503	-1.45	-1.05	0.801542271439902	0.017547	0.0030094	-0.0023216
Trial1	2	1	blindfold	counterclockwise	practice	Guided	1	0.5	-0.25	5.484406	0.4503	-1.45	-1.05	0.801542271439902	0.021986	-0.030846	-0.0020384
Trial1	2	1	blindfold	counterclockwise	practice	Guided	1	0.5	-0.25	5.504395	0.4503	-1.45	-1.05	0.801542271439902	0.013369	0.003011	-0.0067935
Trial1	2	1	blindfold	counterclockwise	practice	Guided	1	0.5	-0.25	5.524399	0.4503	-1.45	-1.05	0.801542271439902	0.031663	-0.013917	-0.014046
Trial1	2	1	blindfold	counterclockwise	practice	Guided	1	0.5	-0.25	5.544403	0.4503	-1.45	-1.05	0.801542271439902	-0.027139	0.0072431	-0.00095386
Trial1	2	1	blindfold	counterclockwise	practice	Guided	1	0.5	-0.25	5.564407	0.4503	-1.45	-1.05	0.801542271439902	0.030062	-0.013915	0.011103
Trial1	2	1	blindfold	counterclockwise	practice	Guided	1	0.5	-0.25	5.584396	0.45031	-1.45	-1.05	0.801541652453159	0.03219	-0.013919	-0.02243
Trial1	2	1	blindfold	counterclockwise	practice	Guided	1	0.5	-0.25	5.604401	0.45031	-1.45	-1.05	0.801541652453159	0.0086517	0.011472	-0.0028856
Trial1	2	1	blindfold	counterclockwise	practice	Guided	1	0.5	-0.25	5.624405	0.45031	-1.45	-1.05	0.801541652453159	-0.018531	-0.0096867	0.003803
Trial1	2	1	blindfold	counterclockwise	practice	Guided	1	0.5	-0.25	5.644394	0.45031	-1.45	-1.05	0.801541652453159	0.005271	0.0072403	-0.0056636
Trial1	2	1	blindfold	counterclockwise	practice	Guided	1	0.5	-0.25	5.664398	0.45031	-1.45	-1.05	0.801541652453159	3.0553E-05	0.0072423	-0.00764
Trial1	2	1	blindfold	counterclockwise	practice	Guided	1	0.5	-0.25	5.684402	0.45031	-1.45	-1.05	0.801541652453159	0.021435	0.003009	0.013037
Trial1	2	1	blindfold	counterclockwise	practice	Guided	1	0.5	-0.25	5.704407	0.45031	-1.45	-1.05	0.801541652453159	0.011216	0.015703	0.026742
Trial1	2	1	blindfold	counterclockwise	practice	Guided	1	0.5	-0.25	5.724396	0.45031	-1.45	-1.05	0.801541652453159	0.0067709	0.015701	0.017229
Trial1	2	1	blindfold	counterclockwise	practice	Guided	1	0.5	-0.25	5.7444	0.45032	-1.45	-1.05	0.801541033590294	-0.0065542	0.019935	0.025612
Trial1	2	1	blindfold	counterclockwise	practice	Guided	1	0.5	-0.25	5.764404	0.45032	-1.45	-1.05	0.801541033590294	0.01645	0.024164	0.014451
Trial1	2	1	blindfold	counterclockwise	practice	Guided	1	0.5	-0.25	5.784393	0.45032	-1.45	-1.05	0.801541033590294	-0.030004	-0.0012262	0.0013108
Trial1	2	1	blindfold	counterclockwise	practice	Guided	1	0.5	-0.25	5.804398	0.45032	-1.45	-1.05	0.801541033590294	0.013605	-0.0096895	-0.010981
Trial1	2	1	blindfold	counterclockwise	practice	Guided	1	0.5	-0.25	5.824402	0.45032	-1.45	-1.05	0.801541033590294	-0.048306	0.011468	0.004659
Trial1	2	1	blindfold	counterclockwise	practice	Guided	1	0.5	-0.25	5.844406	0.45032	-1.45	-1.05	0.801541033590294	-0.040488	0.011467	-0.0017913
Trial1	2	1	blindfold	counterclockwise	practice	Guided	1	0.5	-0.25	5.864395	0.45032	-1.45	-1.05	0.801541033590294	0.01147	0.011467	0.017803
Trial1	2	1	blindfold	counterclockwise	practice	Guided	1	0.5	-0.25	5.884399	0.45032	-1.45	-1.05	0.801541033590294	0.016709	-0.0054598	0.010267
Trial1	2	1	blindfold	counterclockwise	practice	Guided	1	0.5	-0.25	5.904404	0.45032	-1.45	-1.05	0.801541033590294	0.031896	0.0072341	-0.018225
Trial1	2	1	blindfold	counterclockwise	practice	Guided	1	0.5	-0.25	5.924393	0.45032	-1.45	-1.05	0.801541033590294	-0.0033694	0.019928	-0.024674
Trial1	2	1	blindfold	counterclockwise	practice	Guided	1	0.5	-0.25	5.944397	0.45033	-1.45	-1.05	0.801540411157713	-0.045208	-0.0096937	0.029252
Trial1	2	1	blindfold	counterclockwise	practice	Guided	1	0.5	-0.25	5.964401	0.45033	-1.45	-1.05	0.801540411157713	0.0044397	0.007233	-0.0073414
Trial1	2	1	blindfold	counterclockwise	practice	Guided	1	0.5	-0.25	5.984406	0.45033	-1.45	-1.05	0.801540411157713	0.030285	0.019927	0.019221
Trial1	2	1	blindfold	counterclockwise	practice	Guided	1	0.5	-0.25	6.004395	0.45033	-1.45	-1.05	0.801540411157713	0.02691	0.0029988	-0.01012
Trial1	2	1	blindfold	counterclockwise	practice	Guided	1	0.5	-0.25	6.024399	0.45033	-1.45	-1.05	0.801540411157713	-0.040508	-0.0012346	0.021717
Trial1	2	1	blindfold	counterclockwise	practice	Guided	1	0.5	-0.25	6.044403	0.45033	-1.45	-1.05	0.801540411157713	-0.0039134	0.015693	-0.016291
Trial1	2	1	blindfold	counterclockwise	practice	Guided	1	0.5	-0.25	6.064407	0.45033	-1.45	-1.05	0.801540411157713	0.021131	0.015692	0.010555
Trial1	2	1	blindfold	counterclockwise	practice	Guided	1	0.5	-0.25	6.084396	0.45033	-1.45	-1.05	0.801540411157713	0.0023005	-0.030856	-8.6946E-05
Trial1	2	1	blindfold	counterclockwise	practice	Guided	1	0.5	-0.25	6.104401	0.45033	-1.45	-1.05	0.801540411157713	-0.026123	-0.0096982	-0.017985
Trial1	2	1	blindfold	counterclockwise	practice	Guided	1	0.5	-0.25	6.124405	0.45033	-1.45	-1.05	0.801540411157713	0.033384	0.011459	0.028166
Trial1	2	1	blindfold	counterclockwise	practice	Guided	1	0.5	-0.25	6.144394	0.45033	-1.45	-1.05	0.801540411157713	-1.181E-05	-0.0012391	-0.0076261
Trial1	2	1	blindfold	counterclockwise	practice	Guided	1	0.5	-0.25	6.164398	0.45033	-1.45	-1.05	0.801540411157713	-0.0047215	-0.0054718	-0.0037147
Trial1	2	1	blindfold	counterclockwise	practice	Guided	1	0.5	-0.25	6.184402	0.45033	-1.45	-1.05	0.801540411157713	0.0049608	-0.0097031	-0.015725
Trial1	2	1	blindfold	counterclockwise	practice	Guided	1	0.5	-0.25	6.204407	0.45034	-1.45	-1.05	0.801539794389768	-0.0036555	-0.0097031	-0.020481
Trial1	2	1	blindfold	counterclockwise	practice	Guided	1	0.5	-0.25	6.224396	0.45034	-1.45	-1.05	0.801539794389768	0.01384	0.015688	-0.015159
Trial1	2	1	blindfold	counterclockwise	practice	Guided	1	0.5	-0.25	6.2444	0.45034	-1.45	-1.05	0.801539794389768	-0.004727	-0.013934	-0.0037139
Trial1	2	1	blindfold	counterclockwise	practice	Guided	1	0.5	-0.25	6.264404	0.45034	-1.45	-1.05	0.801539794389768	-0.020183	-0.0054709	-0.001781
Trial1	2	1	blindfold	counterclockwise	practice	Guided	1	0.5	-0.25	6.284393	0.45034	-1.45	-1.05	0.801539794389768	0.022719	-0.0012384	0.0016085
Trial1	2	1	blindfold	counterclockwise	practice	Guided	1	0.5	-0.25	6.304398	0.45034	-1.45	-1.05	0.801539794389768	0.0069942	-0.0054722	0.022285
Trial1	2	1	blindfold	counterclockwise	practice	Guided	1	0.5	-0.25	6.324402	0.45034	-1.45	-1.05	0.801539794389768	0.01774	-0.047787	-0.0064893
Trial1	2	1	blindfold	counterclockwise	practice	Guided	1	0.5	-0.25	6.344406	0.45034	-1.45	-1.05	0.801539794389768	-0.017789	0.019921	-0.011528
Trial1	2	1	blindfold	counterclockwise	practice	Guided	1	0.5	-0.25	6.364395	0.45034	-1.45	-1.05	0.801539794389768	0.01356	-0.0054704	-0.010964
Trial1	2	1	blindfold	counterclockwise	practice	Guided	1	0.5	-0.25	6.384399	0.45034	-1.45	-1.05	0.801539794389768	-0.025875	0.011459	-0.022172
Trial1	2	1	blindfold	counterclockwise	practice	Guided	1	0.5	-0.25	6.404404	0.45035	-1.45	-1.05	0.801539172206795	-0.036627	-0.013934	0.0068867
Trial1	2	1	blindfold	counterclockwise	practice	Guided	1	0.5	-0.25	6.424393	0.45035	-1.45	-1.05	0.801539172206795	0.0085822	0.0029931	-0.0028614
Trial1	2	1	blindfold	counterclockwise	practice	Guided	1	0.5	-0.25	6.444397	0.45035	-1.45	-1.05	0.801539172206795	0.035227	0.011454	-0.010678
Trial1	2	1	blindfold	counterclockwise	practice	Guided	1	0.5	-0.25	6.464401	0.45035	-1.45	-1.05	0.801539172206795	-0.036362	-0.0097052	-0.0056844
Trial1	2	1	blindfold	counterclockwise	practice	Guided	1	0.5	-0.25	6.484406	0.45035	-1.45	-1.04999	0.801529177856094	-0.013892	-0.013936	-8.17E-05
Trial1	2	1	blindfold	counterclockwise	practice	Guided	1	0.5	-0.25	6.504395	0.45032	-1.45003	-1.04986	0.801401351009175	-2.445933	-3.505164	1.431779
Trial1	2	1	blindfold	counterclockwise	practice	Guided	1	0.5	-0.25	6.524399	0.44968	-1.45242	-1.04996	0.801541095934243	-1.093922	-2.286406	-0.615934
Trial1	2	1	blindfold	counterclockwise	practice	Guided	1	0.5	-0.25	6.544403	0.4496	-1.45195	-1.05016	0.801745762775037	-0.538862	-1.016866	-0.505117
Trial1	2	1	blindfold	counterclockwise	practice	Guided	1	0.5	-0.25	6.564407	0.44941	-1.45122	-1.05023	0.80182756303872	0.027287	-3.136998	-0.71714
Trial1	2	1	blindfold	counterclockwise	practice	Guided	1	0.5	-0.25	6.584396	0.44937	-1.45137	-1.05025	0.801850076511415	0.119196	-2.916944	-0.880246
Trial1	2	1	blindfold	counterclockwise	practice	Guided	1	0.5	-0.25	6.604401	0.44938	-1.4514	-1.05026	0.801859318937069	-0.060012	-2.011339	-0.738141
Trial1	2	1	blindfold	counterclockwise	practice	Guided	1	0.5	-0.25	6.624405	0.4493	-1.4506	-1.05025	0.801854499816057	-0.498534	-0.013902	-0.584341
Trial1	2	1	blindfold	counterclockwise	practice	Guided	1	0.5	-0.25	6.644394	0.44885	-1.45011	-1.05018	0.801813127033596	-0.469215	-0.284711	-0.403385
Trial1	2	1	blindfold	counterclockwise	practice	Guided	1	0.5	-0.25	6.664398	0.44804	-1.44994	-1.05008	0.801765398294296	-0.160646	-0.174598	-0.143823
Trial1	2	1	blindfold	counterclockwise	practice	Guided	1	0.5	-0.25	6.684402	0.4471	-1.45	-1.04997	0.801717195698641	0.11902	0.227402	0.01696
Trial1	2	1	blindfold	counterclockwise	practice	Guided	1	0.5	-0.25	6.704407	0.44636	-1.44997	-1.04998	0.801776354002428	0.263187	-0.119627	-0.0076292
Trial1	2	1	blindfold	counterclockwise	practice	Guided	1	0.5	-0.25	6.724396	0.44562	-1.45008	-1.04997	0.80181620993474	-0.23018	-0.026446	0.108565
Trial1	2	1	blindfold	counterclockwise	practice	Guided	1	0.5	-0.25	6.7444	0.44519	-1.45006	-1.04994	0.801815516441097	-0.30457	-0.41996	0.158578
Trial1	2	1	blindfold	counterclockwise	practice	Guided	1	0.5	-0.25	6.764404	0.44454	-1.45017	-1.04991	0.801830241356048	-0.242025	-0.551128	0.158275
Trial1	2	1	blindfold	counterclockwise	practice	Guided	1	0.5	-0.25	6.784393	0.44384	-1.45023	-1.04973	0.801699519004994	-0.049526	-0.271749	0.401586
Trial1	2	1	blindfold	counterclockwise	practice	Guided	1	0.5	-0.25	6.804398	0.44336	-1.4502	-1.0495	0.801503789498688	0.547439	-0.639834	1.221869
Trial1	2	1	blindfold	counterclockwise	practice	Guided	1	0.5	-0.25	6.824402	0.4435	-1.45028	-1.04951	0.801503896128729	0.260497	-0.398576	0.959815
Trial1	2	1	blindfold	counterclockwise	practice	Guided	1	0.5	-0.25	6.844406	0.4437	-1.45024	-1.04956	0.801539766452236	0.098215	-0.44925	0.84389
Trial1	2	1	blindfold	counterclockwise	practice	Guided	1	0.5	-0.25	6.864395	0.4438	-1.45024	-1.04959	0.801562593317416	0.054865	-0.538085	0.681818
Trial1	2	1	blindfold	counterclockwise	practice	Guided	1	0.5	-0.25	6.884399	0.4438	-1.45025	-1.0496	0.801572582255171	0.05589	-0.364505	0.65331
Trial1	2	1	blindfold	counterclockwise	practice	Guided	1	0.5	-0.25	6.904404	0.44381	-1.45024	-1.04959	0.801561895475699	0.131072	-0.516742	0.745509
Trial1	2	1	blindfold	counterclockwise	practice	Guided	1	0.5	-0.25	6.924393	0.44382	-1.45032	-1.04956	0.801531345633599	0.087456	-0.77065	1.083647
Trial1	2	1	blindfold	counterclockwise	practice	Guided	1	0.5	-0.25	6.944397	0.44383	-1.45034	-1.04955	0.801520654874154	0.043267	-0.889141	1.076669
Trial1	2	1	blindfold	counterclockwise	practice	Guided	1	0.5	-0.25	6.964401	0.44383	-1.45039	-1.04955	0.801520654874154	-0.012401	-1.096499	1.03588
Trial1	2	1	blindfold	counterclockwise	practice	Guided	1	0.5	-0.25	6.984406	0.44383	-1.45044	-1.04955	0.801520654874154	0.0035393	-0.9103	0.998432
Trial1	2	1	blindfold	counterclockwise	practice	Guided	1	0.5	-0.25	7.004395	0.44383	-1.45044	-1.04952	0.801490687993358	0.051578	-0.999168	1.014069
Trial1	2	1	blindfold	counterclockwise	practice	Guided	1	0.5	-0.25	7.024399	0.44385	-1.45051	-1.04951	0.801479297812325	0.137071	-1.058413	1.213009
Trial1	2	1	blindfold	counterclockwise	practice	Guided	1	0.5	-0.25	7.044403	0.44385	-1.45051	-1.04951	0.801479297812325	0.195546	-0.98224	1.100093
Trial1	2	1	blindfold	counterclockwise	practice	Guided	1	0.5	-0.25	7.064407	0.44385	-1.45051	-1.04951	0.801479297812325	0.176219	-0.952618	0.93466
Trial1	2	1	blindfold	counterclockwise	practice	Guided	1	0.5	-0.25	7.084396	0.44386	-1.45049	-1.04953	0.801498576402318	0.162367	-0.702942	0.78963
Trial1	2	1	blindfold	counterclockwise	practice	Guided	1	0.5	-0.25	7.104401	0.44387	-1.45043	-1.04961	0.801577668137339	0.082461	-0.724101	0.586766
Trial1	2	1	blindfold	counterclockwise	practice	Guided	1	0.5	-0.25	7.124405	0.44389	-1.45041	-1.0496	0.801566281151879	0.050453	-0.639465	0.811907
Trial1	2	1	blindfold	counterclockwise	practice	Guided	1	0.5	-0.25	7.144394	0.44389	-1.45039	-1.04954	0.801506347063397	0.0806	-0.736796	1.112584
Trial1	2	1	blindfold	counterclockwise	practice	Guided	1	0.5	-0.25	7.164398	0.44392	-1.45042	-1.04943	0.801394603041023	0.185401	-1.28693	1.502106
Trial1	2	1	blindfold	counterclockwise	practice	Guided	1	0.5	-0.25	7.184402	0.44398	-1.45055	-1.04938	0.801340582735958	0.21769	-1.422348	1.547082
Trial1	2	1	blindfold	counterclockwise	practice	Guided	1	0.5	-0.25	7.204407	0.44401	-1.45063	-1.0494	0.801358342510595	0.162519	-1.375798	1.43755
Trial1	2	1	blindfold	counterclockwise	practice	Guided	1	0.5	-0.25	7.224396	0.44401	-1.45065	-1.04944	0.801398298951469	-0.136648	-1.490056	0.732841
Trial1	2	1	blindfold	counterclockwise	practice	Guided	1	0.5	-0.25	7.2444	0.444	-1.45067	-1.04948	0.801438836113963	-0.200083	-1.422348	0.678363
Trial1	2	1	blindfold	counterclockwise	practice	Guided	1	0.5	-0.25	7.264404	0.44398	-1.45069	-1.0495	0.801460213923859	-0.189845	-1.477361	0.657964
Trial1	2	1	blindfold	counterclockwise	practice	Guided	1	0.5	-0.25	7.284393	0.44398	-1.45071	-1.04951	0.801470203013098	-0.112996	-1.633938	0.666336
Trial1	2	1	blindfold	counterclockwise	practice	Guided	1	0.5	-0.25	7.304398	0.44397	-1.45074	-1.04954	0.801500749234494	-0.025213	-1.680487	0.664082
Trial1	2	1	blindfold	counterclockwise	practice	Guided	1	0.5	-0.25	7.324402	0.44397	-1.45083	-1.04955	0.801510857235131	0.043968	-1.841296	0.697879
Trial1	2	1	blindfold	counterclockwise	practice	Guided	1	0.5	-0.25	7.344406	0.44398	-1.45086	-1.04956	0.801520148468458	0.031402	-1.832832	0.684466
Trial1	2	1	blindfold	counterclockwise	practice	Guided	1	0.5	-0.25	7.364395	0.44398	-1.45086	-1.04956	0.801520148468458	-0.067664	-1.841296	0.770834
Trial1	2	1	blindfold	counterclockwise	practice	Guided	1	0.5	-0.25	7.384399	0.44398	-1.45087	-1.04956	0.801520148468458	-0.11838	-1.824369	0.868651
Trial1	2	1	blindfold	counterclockwise	practice	Guided	1	0.5	-0.25	7.404404	0.44397	-1.45087	-1.04954	0.801500749234494	-0.240168	-1.748196	1.03355
Trial1	2	1	blindfold	counterclockwise	practice	Guided	1	0.5	-0.25	7.424393	0.44396	-1.45087	-1.04954	0.801501447226016	-0.241639	-1.760892	1.058708
Trial1	2	1	blindfold	counterclockwise	practice	Guided	1	0.5	-0.25	7.444397	0.44395	-1.45087	-1.04953	0.801492277277898	-0.269805	-1.790514	1.08219
Trial1	2	1	blindfold	counterclockwise	practice	Guided	1	0.5	-0.25	7.464401	0.44394	-1.45087	-1.04953	0.801492975525894	-0.206761	-1.820137	1.029651
Trial1	2	1	blindfold	counterclockwise	practice	Guided	1	0.5	-0.25	7.484406	0.44393	-1.45088	-1.04953	0.801493675982522	-0.167514	-2.002104	0.945247
Trial1	2	1	blindfold	counterclockwise	practice	Guided	1	0.5	-0.25	7.504395	0.44393	-1.45093	-1.04954	0.801503546112803	-0.186009	-2.124826	0.88545
Trial1	2	1	blindfold	counterclockwise	practice	Guided	1	0.5	-0.25	7.524399	0.44391	-1.45104	-1.04955	0.801515053244411	-0.15792	-2.294098	0.72309
Trial1	2	1	blindfold	counterclockwise	practice	Guided	1	0.5	-0.25	7.544403	0.4439	-1.45109	-1.04956	0.80152574307925	-0.109828	-2.353344	0.738732
Trial1	2	1	blindfold	counterclockwise	practice	Guided	1	0.5	-0.25	7.564407	0.4439	-1.45111	-1.04956	0.80152574307925	-0.058104	-2.319489	0.767226
Trial1	2	1	blindfold	counterclockwise	practice	Guided	1	0.5	-0.25	7.584396	0.4439	-1.45111	-1.04956	0.80152574307925	0.041932	-2.289867	0.807166
Trial1	2	1	blindfold	counterclockwise	practice	Guided	1	0.5	-0.25	7.604401	0.4439	-1.45111	-1.04956	0.80152574307925	0.023585	-2.323721	0.885972
Trial1	2	1	blindfold	counterclockwise	practice	Guided	1	0.5	-0.25	7.624405	0.4439	-1.45112	-1.04956	0.80152574307925	0.021192	-2.399893	0.869202
Trial1	2	1	blindfold	counterclockwise	practice	Guided	1	0.5	-0.25	7.644394	0.4439	-1.45114	-1.04956	0.80152574307925	0.058249	-2.501457	0.90077
Trial1	2	1	blindfold	counterclockwise	practice	Guided	1	0.5	-0.25	7.664398	0.44391	-1.45117	-1.04955	0.801515053244411	0.02179	-2.526847	1.19727
Trial1	2	1	blindfold	counterclockwise	practice	Guided	1	0.5	-0.25	7.684402	0.44391	-1.45121	-1.04953	0.80149507518364	0.005026	-2.666497	1.250926
Trial1	2	1	blindfold	counterclockwise	practice	Guided	1	0.5	-0.25	7.704407	0.4439	-1.45127	-1.04948	0.801445830915851	-0.114952	-2.751133	1.386482
Trial1	2	1	blindfold	counterclockwise	practice	Guided	1	0.5	-0.25	7.724396	0.44388	-1.45138	-1.04946	0.801427371866157	-0.35319	-3.060054	1.486572
Trial1	2	1	blindfold	counterclockwise	practice	Guided	1	0.5	-0.25	7.7444	0.44386	-1.45145	-1.04944	0.801408794468383	-0.527888	-3.153154	1.516239
Trial1	2	1	blindfold	counterclockwise	practice	Guided	1	0.5	-0.25	7.764404	0.44383	-1.45151	-1.04942	0.801390917346759	-0.667888	-3.220863	1.595079
Trial1	2	1	blindfold	counterclockwise	practice	Guided	1	0.5	-0.25	7.784393	0.4438	-1.45155	-1.0494	0.80137304144849	-0.758803	-3.313962	1.603761
Trial1	2	1	blindfold	counterclockwise	practice	Guided	1	0.5	-0.25	7.804398	0.44376	-1.4516	-1.04936	0.801336012703605	-0.891779	-3.373207	1.619721
Trial1	2	1	blindfold	counterclockwise	practice	Guided	1	0.5	-0.25	7.824402	0.44366	-1.45168	-1.04935	0.801333049557045	-0.843121	-3.487466	1.55546
Trial1	2	1	blindfold	counterclockwise	practice	Guided	1	0.5	-0.25	7.844406	0.44362	-1.45171	-1.04934	0.801325871631383	-0.709857	-3.677897	1.492273
Trial1	2	1	blindfold	counterclockwise	practice	Guided	1	0.5	-0.25	7.864395	0.44359	-1.45178	-1.04935	0.801337974547369	-0.453951	-4.003746	1.251611
Trial1	2	1	blindfold	counterclockwise	practice	Guided	1	0.5	-0.25	7.884399	0.44357	-1.4519	-1.04937	0.801359357850382	-0.189393	-4.219567	1.019892
Trial1	2	1	blindfold	counterclockwise	practice	Guided	1	0.5	-0.25	7.904404	0.44357	-1.45203	-1.04942	0.801409182556982	0.023873	-4.528489	0.814446
Trial1	2	1	blindfold	counterclockwise	practice	Guided	1	0.5	-0.25	7.924393	0.44359	-1.45238	-1.04946	0.801447731797291	0.317748	-5.298676	0.534076
Trial1	2	1	blindfold	counterclockwise	practice	Guided	1	0.5	-0.25	7.944397	0.44361	-1.45255	-1.04949	0.801476171906746	0.384558	-5.459485	0.462407
Trial1	2	1	blindfold	counterclockwise	practice	Guided	1	0.5	-0.25	7.964401	0.44363	-1.45266	-1.04951	0.801494742753086	0.457643	-5.451021	0.433211
Trial1	2	1	blindfold	counterclockwise	practice	Guided	1	0.5	-0.25	7.984406	0.44365	-1.45268	-1.04952	0.801503323271061	0.410428	-5.125173	0.615338
Trial1	2	1	blindfold	counterclockwise	practice	Guided	1	0.5	-0.25	8.004395	0.44367	-1.45258	-1.04952	0.801501917597492	0.199146	-4.494634	0.857096
Trial1	2	1	blindfold	counterclockwise	practice	Guided	1	0.5	-0.25	8.024399	0.44367	-1.45232	-1.0495	0.801481939959945	-0.123602	-3.847169	1.023733
Trial1	2	1	blindfold	counterclockwise	practice	Guided	1	0.5	-0.25	8.044403	0.44363	-1.45187	-1.04948	0.80146477640476	-0.696791	-3.491698	1.349723
Trial1	2	1	blindfold	counterclockwise	practice	Guided	1	0.5	-0.25	8.064407	0.44359	-1.45178	-1.04947	0.8014576016295	-0.879146	-3.275876	1.342504
Trial1	2	1	blindfold	counterclockwise	practice	Guided	1	0.5	-0.25	8.084396	0.44353	-1.4517	-1.04944	0.801431977097931	-0.947867	-3.157386	1.371864
Trial1	2	1	blindfold	counterclockwise	practice	Guided	1	0.5	-0.25	8.104401	0.44343	-1.45162	-1.04939	0.801389089704487	-0.910761	-2.903478	1.434738
Trial1	2	1	blindfold	counterclockwise	practice	Guided	1	0.5	-0.25	8.124405	0.44326	-1.45149	-1.0494	0.801411093745027	-0.813313	-2.598788	1.502359
Trial1	2	1	blindfold	counterclockwise	practice	Guided	1	0.5	-0.25	8.144394	0.4428	-1.4512	-1.04957	0.80161335421389	-0.881211	-1.925932	0.73648
Trial1	2	1	blindfold	counterclockwise	practice	Guided	1	0.5	-0.25	8.164398	0.44225	-1.45098	-1.04998	0.802061800823367	-0.838976	-1.248844	-0.0099098
Trial1	2	1	blindfold	counterclockwise	practice	Guided	1	0.5	-0.25	8.184402	0.44124	-1.45061	-1.05034	0.802494200616577	-0.586872	-0.406704	-0.764116
Trial1	2	1	blindfold	counterclockwise	practice	Guided	1	0.5	-0.25	8.204407	0.44004	-1.45028	-1.05007	0.802313706246996	-0.186109	-0.080803	-0.398215
Trial1	2	1	blindfold	counterclockwise	practice	Guided	1	0.5	-0.25	8.224396	0.43742	-1.44991	-1.04994	0.802384099261999	0.136093	0.0123	0.013167
Trial1	2	1	blindfold	counterclockwise	practice	Guided	1	0.5	-0.25	8.2444	0.4364	-1.44996	-1.04996	0.802484261277801	0.06892	0.016523	0.017422
Trial1	2	1	blindfold	counterclockwise	practice	Guided	1	0.5	-0.25	8.264404	0.43553	-1.44999	-1.05	0.802593488361916	-0.019663	-0.03003	0.0077547
Trial1	2	1	blindfold	counterclockwise	practice	Guided	1	0.5	-0.25	8.284393	0.43465	-1.45002	-1.05002	0.802684613999309	-0.13776	-0.00039746	-0.025847
Trial1	2	1	blindfold	counterclockwise	practice	Guided	1	0.5	-0.25	8.304398	0.43374	-1.45001	-1.05	0.802739255693773	-0.118087	0.050376	0.014355
Trial1	2	1	blindfold	counterclockwise	practice	Guided	1	0.5	-0.25	8.324402	0.43187	-1.45	-1.05	0.80289577332974	0.075726	-0.0088667	-0.020075
Trial1	2	1	blindfold	counterclockwise	practice	Guided	1	0.5	-0.25	8.344406	0.43107	-1.45	-1.05	0.802964051882312	0.100046	0.0038219	0.027922
Trial1	2	1	blindfold	counterclockwise	practice	Guided	1	0.5	-0.25	8.364395	0.43043	-1.44999	-1.05	0.803019245904737	0.04178	0.0080514	0.024129
Trial1	2	1	blindfold	counterclockwise	practice	Guided	1	0.5	-0.25	8.384399	0.42982	-1.45	-1.05001	0.803082298258365	-0.099328	-0.0046395	-0.0088456
Trial1	2	1	blindfold	counterclockwise	practice	Guided	1	0.5	-0.25	8.404404	0.42919	-1.45	-1.05	0.803127625371087	-0.152344	0.037676	-0.0086808
Trial1	2	1	blindfold	counterclockwise	practice	Guided	1	0.5	-0.25	8.424393	0.42783	-1.45	-1.05001	0.803258649002903	0.065069	-0.025798	0.0086966
Trial1	2	1	blindfold	counterclockwise	practice	Guided	1	0.5	-0.25	8.444397	0.42727	-1.45	-1.05	0.803299182934004	0.10235	0.016516	-0.018506
Trial1	2	1	blindfold	counterclockwise	practice	Guided	1	0.5	-0.25	8.464401	0.42681	-1.45	-1.04999	0.803330986796959	-0.0068027	-0.00041039	0.024025
Trial1	2	1	blindfold	counterclockwise	practice	Guided	1	0.5	-0.25	8.484406	0.42643	-1.45	-1.05	0.803375672102214	-0.082309	0.033442	-0.0038058
Trial1	2	1	blindfold	counterclockwise	practice	Guided	1	0.5	-0.25	8.504395	0.42602	-1.44999	-1.05	0.803413321172873	-0.120243	0.024973	-0.021906
Trial1	2	1	blindfold	counterclockwise	practice	Guided	1	0.5	-0.25	8.524399	0.42513	-1.45	-1.05	0.803495761756644	0.048818	0.016512	-0.017549
Trial1	2	1	blindfold	counterclockwise	practice	Guided	1	0.5	-0.25	8.544403	0.42476	-1.45	-1.05	0.803530325321494	0.096905	-0.00041888	-0.0020428
Trial1	2	1	blindfold	counterclockwise	practice	Guided	1	0.5	-0.25	8.564407	0.42452	-1.45	-1.05	0.803552830704669	0.071993	-0.021576	-0.032994
Trial1	2	1	blindfold	counterclockwise	practice	Guided	1	0.5	-0.25	8.584396	0.42433	-1.45	-1.05	0.803570702051114	-0.032687	0.020741	0.0028054
Trial1	2	1	blindfold	counterclockwise	practice	Guided	1	0.5	-0.25	8.604401	0.42414	-1.45	-1.05001	0.803598586795104	-0.098797	0.0038107	-0.0095685
Trial1	2	1	blindfold	counterclockwise	practice	Guided	1	0.5	-0.25	8.624405	0.42368	-1.45	-1.05	0.803632173022419	-4.5745E-05	0.033436	-0.02048
Trial1	2	1	blindfold	counterclockwise	practice	Guided	1	0.5	-0.25	8.644394	0.4235	-1.44999	-1.05	0.803649285128276	0.029029	0.037664	0.014921
Trial1	2	1	blindfold	counterclockwise	practice	Guided	1	0.5	-0.25	8.664398	0.42341	-1.45	-1.05	0.803657857579055	0.043842	-0.017346	-0.009437
Trial1	2	1	blindfold	counterclockwise	practice	Guided	1	0.5	-0.25	8.684402	0.4234	-1.45	-1.05	0.803658811952618	-0.0062794	0.033436	-0.011825
Trial1	2	1	blindfold	counterclockwise	practice	Guided	1	0.5	-0.25	8.704407	0.42339	-1.45	-1.05	0.803659763608868	-0.044992	-0.004654	-0.014746
Trial1	2	1	blindfold	counterclockwise	practice	Guided	1	0.5	-0.25	8.724396	0.42329	-1.45	-1.05	0.803669303998536	-0.027445	0.0080456	-0.009489
Trial1	2	1	blindfold	counterclockwise	practice	Guided	1	0.5	-0.25	8.7444	0.42325	-1.45	-1.05	0.803673119623322	0.021411	0.012273	-0.0065671
Trial1	2	1	blindfold	counterclockwise	practice	Guided	1	0.5	-0.25	8.764404	0.42327	-1.45	-1.05	0.803671210142093	0.046543	-0.017347	0.021244
Trial1	2	1	blindfold	counterclockwise	practice	Guided	1	0.5	-0.25	8.784393	0.4233	-1.45	-1.05	0.803668348266845	-0.022535	0.0038125	-0.017608
Trial1	2	1	blindfold	counterclockwise	practice	Guided	1	0.5	-0.25	8.804398	0.42332	-1.45	-1.05	0.803666440017877	-0.014146	-0.0088888	-0.0086922
Trial1	2	1	blindfold	counterclockwise	practice	Guided	1	0.5	-0.25	8.824402	0.42327	-1.45	-1.05	0.803671210142093	-0.046968	0.003803	0.018799
Trial1	2	1	blindfold	counterclockwise	practice	Guided	1	0.5	-0.25	8.844406	0.42325	-1.45	-1.05	0.803673119623322	0.060645	-0.00042905	0.0084009
Trial1	2	1	blindfold	counterclockwise	practice	Guided	1	0.5	-0.25	8.864395	0.42326	-1.45	-1.05	0.803672166243939	0.062387	-0.0046604	-0.020947
Trial1	2	1	blindfold	counterclockwise	practice	Guided	1	0.5	-0.25	8.884399	0.42328	-1.45	-1.05	0.803670257008867	0.03422	-0.013124	-0.018081
Trial1	2	1	blindfold	counterclockwise	practice	Guided	1	0.5	-0.25	8.904404	0.42329	-1.45	-1.05	0.803669303998536	-0.032411	0.0080315	-0.0013653
Trial1	2	1	blindfold	counterclockwise	practice	Guided	1	0.5	-0.25	8.924393	0.42326	-1.45	-1.05	0.803672166243939	-0.02225	-0.017357	-0.021794
Trial1	2	1	blindfold	counterclockwise	practice	Guided	1	0.5	-0.25	8.944397	0.42324	-1.45	-1.05	0.803674075972059	0.029052	0.02073	0.014933
Trial1	2	1	blindfold	counterclockwise	practice	Guided	1	0.5	-0.25	8.964401	0.42325	-1.45	-1.05	0.803673119623322	0.052504	-0.013125	0.018592
Trial1	2	1	blindfold	counterclockwise	practice	Guided	1	0.5	-0.25	8.984406	0.42327	-1.45	-1.05	0.803671210142093	0.0038828	-0.013123	-0.011818
Trial1	2	1	blindfold	counterclockwise	practice	Guided	1	0.5	-0.25	9.004395	0.42328	-1.45	-1.05	0.803670257008867	-0.037103	-0.00042927	0.0025624
Trial1	2	1	blindfold	counterclockwise	practice	Guided	1	0.5	-0.25	9.024399	0.42326	-1.45	-1.05	0.803672166243939	-0.023757	0.0080361	0.0033621
Trial1	2	1	blindfold	counterclockwise	practice	Guided	1	0.5	-0.25	9.044403	0.42324	-1.45	-1.05	0.803674075972059	-0.0017919	0.0080351	0.0088838
Trial1	2	1	blindfold	counterclockwise	practice	Guided	1	0.5	-0.25	9.064407	0.42324	-1.45	-1.05	0.803674075972059	0.020915	0.016497	-0.0091594
Trial1	2	1	blindfold	counterclockwise	practice	Guided	1	0.5	-0.25	9.084396	0.42325	-1.45	-1.05	0.803673119623322	0.0083337	-0.013125	-0.011549
Trial1	2	1	blindfold	counterclockwise	practice	Guided	1	0.5	-0.25	9.104401	0.42325	-1.45	-1.05	0.803673119623322	-0.0018088	-0.00043036	0.008883
Trial1	2	1	blindfold	counterclockwise	practice	Guided	1	0.5	-0.25	9.124405	0.42324	-1.45	-1.05	0.803674075972059	-0.019566	-0.021589	0.0078208
Trial1	2	1	blindfold	counterclockwise	practice	Guided	1	0.5	-0.25	9.144394	0.42324	-1.45	-1.05	0.803674075972059	-0.014362	0.0080317	-0.0044901
Trial1	2	1	blindfold	counterclockwise	practice	Guided	1	0.5	-0.25	9.164398	0.42324	-1.45	-1.05	0.803674075972059	0.0063429	-0.00043397	0.02199
Trial1	2	1	blindfold	counterclockwise	practice	Guided	1	0.5	-0.25	9.184402	0.42324	-1.45	-1.05	0.803674075972059	0.042876	0.024955	0.0073469
Trial1	2	1	blindfold	counterclockwise	practice	Guided	1	0.5	-0.25	9.204407	0.42324	-1.45	-1.05	0.803674075972059	-0.0007978	0.01226	-0.0078849
Trial1	2	1	blindfold	counterclockwise	practice	Guided	1	0.5	-0.25	9.224396	0.42324	-1.45	-1.05	0.803674075972059	-0.030882	-0.013132	-0.026512
Trial1	2	1	blindfold	counterclockwise	practice	Guided	1	0.5	-0.25	9.2444	0.42323	-1.45	-1.05	0.803675032444424	-0.021738	0.033416	-0.030172
Trial1	2	1	blindfold	counterclockwise	practice	Guided	1	0.5	-0.25	9.264404	0.42323	-1.45	-1.05	0.803675032444424	0.048836	-0.013134	-0.017538
Trial1	2	1	blindfold	counterclockwise	practice	Guided	1	0.5	-0.25	9.284393	0.42323	-1.45	-1.05	0.803675032444424	0.01892	-0.00044021	0.035373
Trial1	2	1	blindfold	counterclockwise	practice	Guided	1	0.5	-0.25	9.304398	0.42323	-1.45	-1.05	0.803675032444424	0.025111	0.020717	0.0062918
Trial1	2	1	blindfold	counterclockwise	practice	Guided	1	0.5	-0.25	9.324402	0.42323	-1.45	-1.05	0.803675032444424	-0.026439	0.0037873	-0.026238
Trial1	2	1	blindfold	counterclockwise	practice	Guided	1	0.5	-0.25	9.344406	0.42323	-1.45	-1.05	0.803675032444424	-0.033881	0.020713	0.019084
Trial1	2	1	blindfold	counterclockwise	practice	Guided	1	0.5	-0.25	9.364395	0.42323	-1.45	-1.05	0.803675032444424	-0.02349	0.016476	-0.00081648
Trial1	2	1	blindfold	counterclockwise	practice	Guided	1	0.5	-0.25	9.384399	0.42323	-1.45	-1.05	0.803675032444424	0.039449	-0.013145	-0.0096753
Trial1	2	1	blindfold	counterclockwise	practice	Guided	1	0.5	-0.25	9.404404	0.42323	-1.45	-1.05	0.803675032444424	-0.0059775	0.020709	0.0044393
Trial1	2	1	blindfold	counterclockwise	practice	Guided	1	0.5	-0.25	9.424393	0.42323	-1.45	-1.05	0.803675032444424	0.0044099	0.0080117	-0.020185
Trial1	2	1	blindfold	counterclockwise	practice	Guided	1	0.5	-0.25	9.444397	0.42323	-1.45	-1.05	0.803675032444424	-0.019549	-0.0046842	0.0078355
Trial1	2	1	blindfold	counterclockwise	practice	Guided	1	0.5	-0.25	9.464401	0.42322	-1.45	-1.05	0.803675989040417	-0.012348	-0.0089187	-0.038018
Trial1	2	1	blindfold	counterclockwise	practice	Guided	1	0.5	-0.25	9.484406	0.42323	-1.45	-1.05	0.803675032444424	0.033755	-0.017384	0.03225
Trial1	2	1	blindfold	counterclockwise	practice	Guided	1	0.5	-0.25	9.504395	0.42323	-1.45	-1.05	0.803675032444424	0.021175	0.024933	-0.0023515
Trial1	2	1	blindfold	counterclockwise	practice	Guided	1	0.5	-0.25	9.524399	0.42323	-1.45	-1.05	0.803675032444424	0.021174	0.0080014	-0.0023512
Trial1	2	1	blindfold	counterclockwise	practice	Guided	1	0.5	-0.25	9.544403	0.42323	-1.45	-1.05	0.803675032444424	-0.0054726	-0.013158	-0.0039437
Trial1	2	1	blindfold	counterclockwise	practice	Guided	1	0.5	-0.25	9.564407	0.42323	-1.45	-1.05	0.803675032444424	0.0073566	-0.0046985	0.005238
Trial1	2	1	blindfold	counterclockwise	practice	Guided	1	0.5	-0.25	9.584396	0.42323	-1.45	-1.05	0.803675032444424	-0.022235	-0.00893	-0.021774
Trial1	2	1	blindfold	counterclockwise	practice	Guided	1	0.5	-0.25	9.604401	0.42323	-1.45	-1.05	0.803675032444424	0.032068	0.012231	-0.035356
Trial1	2	1	blindfold	counterclockwise	practice	Guided	1	0.5	-0.25	9.624405	0.42323	-1.45	-1.05	0.803675032444424	0.007849	0.0037665	-0.0031425
Trial1	2	1	blindfold	counterclockwise	practice	Guided	1	0.5	-0.25	9.644394	0.42323	-1.45	-1.05	0.803675032444424	-0.050647	0.0037669	0.0059816
Trial1	2	1	blindfold	counterclockwise	practice	Guided	1	0.5	-0.25	9.664398	0.42323	-1.45	-1.05	0.803675032444424	-0.0099135	0.012231	-0.0042077
Trial1	2	1	blindfold	counterclockwise	practice	Guided	1	0.5	-0.25	9.684402	0.42323	-1.45	-1.05	0.803675032444424	-0.010412	0.016463	0.0041797
Trial1	2	1	blindfold	counterclockwise	practice	Guided	1	0.5	-0.25	9.704407	0.42323	-1.45	-1.05	0.803675032444424	-0.031118	0.016463	-0.022304
Trial1	2	1	blindfold	counterclockwise	practice	Guided	1	0.5	-0.25	9.724396	0.42322	-1.45	-1.05	0.803675989040417	-0.040752	0.029154	-0.010253
Trial1	2	1	blindfold	counterclockwise	practice	Guided	1	0.5	-0.25	9.7444	0.42322	-1.45	-1.05	0.803675989040417	0.00711	-0.0089328	0.0094406
Trial1	2	1	blindfold	counterclockwise	practice	Guided	1	0.5	-0.25	9.764404	0.42322	-1.45	-1.05	0.803675989040417	-0.0094025	-0.0047005	-0.012582
Trial1	2	1	blindfold	counterclockwise	practice	Guided	1	0.5	-0.25	9.784393	0.42322	-1.45	-1.05	0.803675989040417	-0.019538	-0.021628	0.0078491
Trial1	2	1	blindfold	counterclockwise	practice	Guided	1	0.5	-0.25	9.804398	0.42322	-1.45	-1.05	0.803675989040417	0.023878	0.0079963	0.027272
Trial1	2	1	blindfold	counterclockwise	practice	Guided	1	0.5	-0.25	9.824402	0.42322	-1.45	-1.05	0.803675989040417	-0.011409	0.0079922	0.020956
Trial1	2	1	blindfold	counterclockwise	practice	Guided	1	0.5	-0.25	9.844406	0.42322	-1.45	-1.05	0.803675989040417	0.0076161	-0.021631	0.0010544
Trial1	2	1	blindfold	counterclockwise	practice	Guided	1	0.5	-0.25	9.864395	0.42322	-1.45	-1.05	0.803675989040417	0.009873	0.0037584	-0.036678
Trial1	2	1	blindfold	counterclockwise	practice	Guided	1	0.5	-0.25	9.884399	0.42322	-1.45	-1.05	0.803675989040417	-0.023975	-0.025864	0.0075809
Trial1	2	1	blindfold	counterclockwise	practice	Guided	1	0.5	-0.25	9.904404	0.42322	-1.45	-1.05	0.803675989040417	0.0046831	0.0037584	-0.024366
Trial1	2	1	blindfold	counterclockwise	practice	Guided	1	0.5	-0.25	9.924393	0.42322	-1.45	-1.05	0.803675989040417	0.0061157	-0.025865	0.026211
Trial1	2	1	blindfold	counterclockwise	practice	Guided	1	0.5	-0.25	9.944397	0.42322	-1.45	-1.05	0.803675989040417	-0.00076321	-0.021634	-0.0078618
Trial1	2	1	blindfold	counterclockwise	practice	Guided	1	0.5	-0.25	9.964401	0.42322	-1.45	-1.05	0.803675989040417	-0.010648	-0.00047536	-0.030152
Trial1	2	1	blindfold	counterclockwise	practice	Guided	1	0.5	-0.25	9.984406	0.42322	-1.45	-1.05	0.803675989040417	-0.0015128	0.0079901	0.0047157
Trial1	2	1	blindfold	counterclockwise	practice	Guided	1	0.5	-0.25	10.00439	0.42322	-1.45	-1.05	0.803675989040417	-0.0010108	0.0079914	-0.0036694
Trial1	2	1	blindfold	counterclockwise	practice	Guided	1	0.5	-0.25	10.0244	0.42322	-1.45	-1.05	0.803675989040417	0.012065	-0.0047066	0.0013205
Trial1	2	1	blindfold	counterclockwise	practice	Guided	1	0.5	-0.25	10.0444	0.42322	-1.45	-1.05	0.803675989040417	-0.0015106	0.0079884	0.0047166
Trial1	2	1	blindfold	counterclockwise	practice	Guided	1	0.5	-0.25	10.06441	0.42322	-1.45	-1.05	0.803675989040417	-0.019278	0.046075	0.0036531
Trial1	2	1	blindfold	counterclockwise	practice	Guided	1	0.5	-0.25	10.0844	0.42321	-1.45	-1.05	0.803676942912475	-0.047182	0.02068	0.035601
Trial1	2	1	blindfold	counterclockwise	practice	Guided	1	0.5	-0.25	10.1044	0.42321	-1.45	-1.05	0.803676942912475	-0.008638	-0.00048016	-0.025164
Trial1	2	1	blindfold	counterclockwise	practice	Guided	1	0.5	-0.25	10.1244	0.42321	-1.45	-1.05	0.803676942912475	-0.008638	-0.00048016	-0.025164
Trial1	2	1	blindfold	counterclockwise	practice	Guided	1	0.5	-0.25	10.14439	0.42321	-1.45	-1.05	0.803676942912475	-0.033606	0.020677	0.019624
Trial1	2	1	blindfold	counterclockwise	practice	Guided	1	0.5	-0.25	10.1644	0.42321	-1.45	-1.05	0.803676942912475	-0.033606	0.020677	0.019624
Trial1	2	1	blindfold	counterclockwise	practice	Guided	1	0.5	-0.25	10.1844	0.42321	-1.45	-1.05	0.803676942912475	0.046352	-0.0089438	0.024404
Trial1	2	1	blindfold	counterclockwise	practice	Guided	1	0.5	-0.25	10.20441	0.42322	-1.45	-1.05	0.803675989040417	0.025393	0.012213	0.0021125
Trial1	2	1	blindfold	counterclockwise	practice	Guided	1	0.5	-0.25	10.2244	0.42322	-1.45	-1.05	0.803675989040417	0.022452	0.0037504	0.00052064
Trial1	2	1	blindfold	counterclockwise	practice	Guided	1	0.5	-0.25	10.2444	0.42322	-1.45	-1.05	0.803675989040417	0.017256	0.016445	-0.010993
Trial1	2	1	blindfold	counterclockwise	practice	Guided	1	0.5	-0.25	10.2644	0.42322	-1.45	-1.05	0.803675989040417	-9.3913E-06	-0.0047146	-0.020438
Trial1	2	1	blindfold	counterclockwise	practice	Guided	1	0.5	-0.25	10.28439	0.42322	-1.45	-1.05	0.803675989040417	0.0019274	-0.00048493	0.021754
Trial1	2	1	blindfold	counterclockwise	practice	Guided	1	0.5	-0.25	10.3044	0.42321	-1.45	-1.05	0.803676942912475	0.013072	0.029137	-0.015448
Trial1	2	1	blindfold	counterclockwise	practice	Guided	1	0.5	-0.25	10.3244	0.42321	-1.45	-1.05	0.803676942912475	-0.018021	-0.013182	-0.017307
Trial1	2	1	blindfold	counterclockwise	practice	Guided	1	0.5	-0.25	10.34441	0.42321	-1.45	-1.05	0.803676942912475	0.00688	-0.025881	0.013634
Trial1	2	1	blindfold	counterclockwise	practice	Guided	1	0.5	-0.25	10.3644	0.42321	-1.45	-1.05	0.803676942912475	-0.0061959	-0.00048989	0.0086432
Trial1	2	1	blindfold	counterclockwise	practice	Guided	1	0.5	-0.25	10.3844	0.42321	-1.45	-1.05	0.803676942912475	-0.012395	-0.013189	0.01809
Trial1	2	1	blindfold	counterclockwise	practice	Guided	1	0.5	-0.25	10.4044	0.42321	-1.45	-1.05	0.803676942912475	0.017016	0.029128	-0.0067989
Trial1	2	1	blindfold	counterclockwise	practice	Guided	1	0.5	-0.25	10.42439	0.42321	-1.45	-1.05	0.803676942912475	-0.0044426	-0.0047281	-0.002395
Trial1	2	1	blindfold	counterclockwise	practice	Guided	1	0.5	-0.25	10.4444	0.42321	-1.45	-1.05	0.803676942912475	0.0091334	0.0037342	-0.024098
Trial1	2	1	blindfold	counterclockwise	practice	Guided	1	0.5	-0.25	10.4644	0.42321	-1.45	-1.05	0.803676942912475	0.039225	0.016429	-0.0054699
Trial1	2	1	blindfold	counterclockwise	practice	Guided	1	0.5	-0.25	10.48441	0.42321	-1.45	-1.05	0.803676942912475	0.015511	0.012198	0.018357
Trial1	2	1	blindfold	counterclockwise	practice	Guided	1	0.5	-0.25	10.50439	0.42321	-1.45	-1.05	0.803676942912475	-0.035788	-0.0047316	-0.01837
Trial1	2	1	blindfold	counterclockwise	practice	Guided	1	0.5	-0.25	10.5244	0.42321	-1.45	-1.05	0.803676942912475	-0.015331	0.020656	0.014431
Trial1	2	1	blindfold	counterclockwise	practice	Guided	1	0.5	-0.25	10.5444	0.42321	-1.45	-1.05	0.803676942912475	0.017018	-0.013199	0.0049837
Trial1	2	1	blindfold	counterclockwise	practice	Guided	1	0.5	-0.25	10.56441	0.42321	-1.45	-1.05	0.803676942912475	-0.027153	-0.0047348	-0.013645
Trial1	2	1	blindfold	counterclockwise	practice	Guided	1	0.5	-0.25	10.5844	0.42321	-1.45	-1.05	0.803676942912475	-0.016078	0.020656	0.0039218
Trial1	2	1	blindfold	counterclockwise	practice	Guided	1	0.5	-0.25	10.6044	0.42321	-1.45	-1.05	0.803676942912475	0.012327	-0.030126	-0.002871
Trial1	2	1	blindfold	counterclockwise	practice	Guided	1	0.5	-0.25	10.6244	0.42321	-1.45	-1.05	0.803676942912475	0.015517	0.0079607	0.018355
Trial1	2	1	blindfold	counterclockwise	practice	Guided	1	0.5	-0.25	10.64439	0.42321	-1.45	-1.05	0.803676942912475	-0.02371	-0.0047367	0.0033869
Trial1	2	1	blindfold	counterclockwise	practice	Guided	1	0.5	-0.25	10.6644	0.42321	-1.45	-1.05	0.803676942912475	-0.0040057	-0.0047358	0.031993
Trial1	2	1	blindfold	counterclockwise	practice	Guided	1	0.5	-0.25	10.6844	0.42321	-1.45	-1.05	0.803676942912475	0.0034422	0.012191	-0.0034056
Trial1	2	1	blindfold	counterclockwise	practice	Guided	1	0.5	-0.25	10.70441	0.42321	-1.45	-1.05	0.803676942912475	-0.023959	0.0079589	0.0075775
Trial1	2	1	blindfold	counterclockwise	practice	Guided	1	0.5	-0.25	10.7244	0.42321	-1.45	-1.05	0.803676942912475	-0.03184	-0.017437	0.0028551
Trial1	2	1	blindfold	counterclockwise	practice	Guided	1	0.5	-0.25	10.7444	0.42321	-1.45	-1.05	0.803676942912475	-0.0012447	-0.0089747	0.00052042
Trial1	2	1	blindfold	counterclockwise	practice	Guided	1	0.5	-0.25	10.7644	0.42321	-1.45	-1.05	0.803676942912475	0.0071413	0.024879	0.0094363
Trial1	2	1	blindfold	counterclockwise	practice	Guided	1	0.5	-0.25	10.78439	0.42321	-1.45	-1.05	0.803676942912475	0.022221	-0.0005106	-0.019115
Trial1	2	1	blindfold	counterclockwise	practice	Guided	1	0.5	-0.25	10.8044	0.42321	-1.45	-1.05	0.803676942912475	-0.019763	-0.0047406	0.012037
Trial1	2	1	blindfold	counterclockwise	practice	Guided	1	0.5	-0.25	10.8244	0.4232	-1.45	-1.05	0.803677899755355	0.025161	0.0037244	0.028807
Trial1	2	1	blindfold	counterclockwise	practice	Guided	1	0.5	-0.25	10.84441	0.4232	-1.45	-1.05	0.803677899755355	0.0076437	0.016418	-0.020442
Trial1	2	1	blindfold	counterclockwise	practice	Guided	1	0.5	-0.25	10.8644	0.42321	-1.45	-1.05	0.803676942912475	-0.011631	0.020649	-0.0042035
Trial1	2	1	blindfold	counterclockwise	practice	Guided	1	0.5	-0.25	10.8844	0.42321	-1.45	-1.05	0.803676942912475	-0.031585	0.024879	-0.013918
Trial1	2	1	blindfold	counterclockwise	practice	Guided	1	0.5	-0.25	10.9044	0.42321	-1.45	-1.05	0.803676942912475	0.01434	-0.0047432	-0.036418
Trial1	2	1	blindfold	counterclockwise	practice	Guided	1	0.5	-0.25	10.92439	0.4232	-1.45	-1.05	0.803677899755355	0.011834	0.0079502	0.0055077
Trial1	2	1	blindfold	counterclockwise	practice	Guided	1	0.5	-0.25	10.9444	0.4232	-1.45	-1.05	0.803677899755355	-0.00073803	0.0037171	-0.028298
Trial1	2	1	blindfold	counterclockwise	practice	Guided	1	0.5	-0.25	10.9644	0.4232	-1.45	-1.05	0.803677899755355	-0.010375	0.012181	0.0041819
Trial1	2	1	blindfold	counterclockwise	practice	Guided	1	0.5	-0.25	10.98441	0.42321	-1.45	-1.05	0.803676942912475	-0.0019925	0.020645	0.0047114
Trial1	2	1	blindfold	counterclockwise	practice	Guided	1	0.5	-0.25	11.00439	0.4232	-1.45	-1.05	0.803677899755355	-0.014816	-0.0089776	0.0039145
Trial1	2	1	blindfold	counterclockwise	practice	Guided	1	0.5	-0.25	11.0244	0.4232	-1.45	-1.05	0.803677899755355	0.03011	-0.021673	-0.0018158
Trial1	2	1	blindfold	counterclockwise	practice	Guided	1	0.5	-0.25	11.0444	0.4232	-1.45	-1.05	0.803677899755355	-0.0061755	0.016413	0.0086386
Trial1	2	1	blindfold	counterclockwise	practice	Guided	1	0.5	-0.25	11.06441	0.4232	-1.45	-1.05	0.803677899755355	-0.023692	-0.0047486	0.003385
Trial1	2	1	blindfold	counterclockwise	practice	Guided	1	0.5	-0.25	11.0844	0.4232	-1.45	-1.05	0.803677899755355	0.0086558	0.0079448	-0.01572
Trial1	2	1	blindfold	counterclockwise	practice	Guided	1	0.5	-0.25	11.1044	0.4232	-1.45	-1.05	0.803677899755355	0.020729	0.024871	0.0060385
Trial1	2	1	blindfold	counterclockwise	practice	Guided	1	0.5	-0.25	11.1244	0.4232	-1.45	-1.05	0.803677899755355	-0.0044205	-0.00052178	-0.02071
Trial1	2	1	blindfold	counterclockwise	practice	Guided	1	0.5	-0.25	11.14439	0.4232	-1.45	-1.05	0.803677899755355	-0.0029878	-0.025911	0.0047108
Trial1	2	1	blindfold	counterclockwise	practice	Guided	1	0.5	-0.25	11.1644	0.4232	-1.45	-1.05	0.803677899755355	-0.028636	0.0037117	0.011504
Trial1	2	1	blindfold	counterclockwise	practice	Guided	1	0.5	-0.25	11.1844	0.4232	-1.45	-1.05	0.803677899755355	-0.0195	0.012171	0.0078418
Trial1	2	1	blindfold	counterclockwise	practice	Guided	1	0.5	-0.25	11.20441	0.4232	-1.45	-1.05	0.803677899755355	0.016539	-0.013219	0.001582
Trial1	2	1	blindfold	counterclockwise	practice	Guided	1	0.5	-0.25	11.2244	0.4232	-1.45	-1.05	0.803677899755355	-0.0138	0.024865	-0.012853
Trial1	2	1	blindfold	counterclockwise	practice	Guided	1	0.5	-0.25	11.2444	0.4232	-1.45	-1.05	0.803677899755355	-0.029812	0.016401	-0.028558
Trial1	2	1	blindfold	counterclockwise	practice	Guided	1	0.5	-0.25	11.2644	0.4232	-1.45	-1.05	0.803677899755355	0.0027174	0.0037056	0.013369
Trial1	2	1	blindfold	counterclockwise	practice	Guided	1	0.5	-0.25	11.28439	0.4232	-1.45	-1.05	0.803677899755355	-0.01849	0.024863	-0.0089224
Trial1	2	1	blindfold	counterclockwise	practice	Guided	1	0.5	-0.25	11.3044	0.42319	-1.45	-1.05	0.803678853873564	0.0037199	-0.0047616	-0.0075945
Trial1	2	1	blindfold	counterclockwise	practice	Guided	1	0.5	-0.25	11.3244	0.4232	-1.45	-1.05	0.803677899755355	0.0042204	-0.0089965	-0.0067982
Trial1	2	1	blindfold	counterclockwise	practice	Guided	1	0.5	-0.25	11.34441	0.42319	-1.45	-1.05	0.803678853873564	-0.027875	0.012162	-0.001065
Trial1	2	1	blindfold	counterclockwise	practice	Guided	1	0.5	-0.25	11.3644	0.42319	-1.45	-1.05	0.803678853873564	0.012359	-0.0047657	-0.0028658
Trial1	2	1	blindfold	counterclockwise	practice	Guided	1	0.5	-0.25	11.3844	0.42319	-1.45	-1.05	0.803678853873564	-0.010351	0.0036958	0.0041911
Trial1	2	1	blindfold	counterclockwise	practice	Guided	1	0.5	-0.25	11.4044	0.42319	-1.45	-1.05	0.803678853873564	-0.050329	0.012158	0.004722
Trial1	2	1	blindfold	counterclockwise	practice	Guided	1	0.5	-0.25	11.42439	0.42319	-1.45	-1.05	0.803678853873564	-0.0059056	0.0036925	0.0010593
Trial1	2	1	blindfold	counterclockwise	practice	Guided	1	0.5	-0.25	11.4444	0.42319	-1.45	-1.05	0.803678853873564	0.0047321	0.012154	-0.024362
Trial1	2	1	blindfold	counterclockwise	practice	Guided	1	0.5	-0.25	11.4644	0.42319	-1.45	-1.05	0.803678853873564	-0.011101	-0.00054066	0.016767
Trial1	2	1	blindfold	counterclockwise	practice	Guided	1	0.5	-0.25	11.48441	0.42319	-1.45	-1.05	0.803678853873564	-0.024426	-0.00053988	0.015972
Trial1	2	1	blindfold	counterclockwise	practice	Guided	1	0.5	-0.25	11.50439	0.42319	-1.45	-1.05	0.803678853873564	-0.00021048	0.016387	-0.016241
Trial1	2	1	blindfold	counterclockwise	practice	Guided	1	0.5	-0.25	11.5244	0.42319	-1.45	-1.05	0.803678853873564	-0.01554	-0.00054253	0.0020676
Trial1	2	1	blindfold	counterclockwise	practice	Guided	1	0.5	-0.25	11.5444	0.42319	-1.45	-1.05	0.803678853873564	-0.0093425	-0.0047755	-0.012578
Trial1	2	1	blindfold	counterclockwise	practice	Guided	1	0.5	-0.25	11.56441	0.42319	-1.45	-1.05	0.803678853873564	0.0099298	0.01215	-0.036673
Trial1	2	1	blindfold	counterclockwise	practice	Guided	1	0.5	-0.25	11.5844	0.42319	-1.45	-1.05	0.803678853873564	0.0039825	-0.00054486	-0.0041932
Trial1	2	1	blindfold	counterclockwise	practice	Guided	1	0.5	-0.25	11.6044	0.42319	-1.45	-1.05	0.803678853873564	-0.029117	0.012151	0.0031306
Trial1	2	1	blindfold	counterclockwise	practice	Guided	1	0.5	-0.25	11.6244	0.42319	-1.45	-1.05	0.803678853873564	0.019246	0.0079143	0.031206
Trial1	2	1	blindfold	counterclockwise	practice	Guided	1	0.5	-0.25	11.64439	0.42319	-1.45	-1.05	0.803678853873564	-0.029118	-0.013243	0.019899
Trial1	2	1	blindfold	counterclockwise	practice	Guided	1	0.5	-0.25	11.6644	0.42319	-1.45	-1.05	0.803678853873564	0.012116	0.024843	0.0013245
Trial1	2	1	blindfold	counterclockwise	practice	Guided	1	0.5	-0.25	11.6844	0.42319	-1.45	-1.05	0.803678853873564	0.00029301	0.024841	-0.0078577
Trial1	2	1	blindfold	counterclockwise	practice	Guided	1	0.5	-0.25	11.70441	0.42319	-1.45	-1.05	0.803678853873564	0.00029206	-0.0005512	-0.024627
Trial1	2	1	blindfold	counterclockwise	practice	Guided	1	0.5	-0.25	11.7244	0.42319	-1.45	-1.05	0.803678853873564	0.020996	-0.017482	0.00026265
Trial1	2	1	blindfold	counterclockwise	practice	Guided	1	0.5	-0.25	11.7444	0.42319	-1.45	-1.05	0.803678853873564	-0.047892	0.0036783	0.035606
Trial1	2	1	blindfold	counterclockwise	practice	Guided	1	0.5	-0.25	11.7644	0.42319	-1.45	-1.05	0.803678853873564	0.021746	-0.013251	-0.01072
Trial1	2	1	blindfold	counterclockwise	practice	Guided	1	0.5	-0.25	11.78439	0.42319	-1.45	-1.05	0.803678853873564	0.02318	0.029068	0.0041921
Trial1	2	1	blindfold	counterclockwise	practice	Guided	1	0.5	-0.25	11.8044	0.42319	-1.45	-1.05	0.803678853873564	0.035071	0.024833	-0.016507
Trial1	2	1	blindfold	counterclockwise	practice	Guided	1	0.5	-0.25	11.8244	0.42319	-1.45	-1.05	0.803678853873564	-0.010849	-0.017486	0.0039265
Trial1	2	1	blindfold	counterclockwise	practice	Guided	1	0.5	-0.25	11.84441	0.42319	-1.45	-1.05	0.803678853873564	-0.042442	0.0036725	0.019102
Trial1	2	1	blindfold	counterclockwise	practice	Guided	1	0.5	-0.25	11.8644	0.42319	-1.45	-1.05	0.803678853873564	-0.011096	-0.00055996	0.016767
Trial1	2	1	blindfold	counterclockwise	practice	Guided	1	0.5	-0.25	11.8844	0.42319	-1.45	-1.05	0.803678853873564	-0.036994	-0.025951	-0.0055238
Trial1	2	1	blindfold	counterclockwise	practice	Guided	1	0.5	-0.25	11.9044	0.42319	-1.45	-1.05	0.803678853873564	-0.012279	-0.0090234	-0.038002
Trial1	2	1	blindfold	counterclockwise	practice	Guided	1	0.5	-0.25	11.92439	0.42318	-1.45	-1.05	0.803679808114665	0.021256	0.012133	-0.0023346
Trial1	2	1	blindfold	counterclockwise	practice	Guided	1	0.5	-0.25	11.9444	0.42318	-1.45	-1.05	0.803679808114665	0.016565	0.020594	0.0015929
Trial1	2	1	blindfold	counterclockwise	practice	Guided	1	0.5	-0.25	11.9644	0.42318	-1.45	-1.05	0.803679808114665	-0.011089	0.016362	0.016769
Trial1	2	1	blindfold	counterclockwise	practice	Guided	1	0.5	-0.25	11.98441	0.42318	-1.45	-1.05	0.803679808114665	-0.013275	0.0036638	-0.02123
Trial1	2	1	blindfold	counterclockwise	practice	Guided	1	0.5	-0.25	12.00439	0.42318	-1.45	-1.05	0.803679808114665	0.026953	-0.009032	-0.023032
Trial1	2	1	blindfold	counterclockwise	practice	Guided	1	0.5	-0.25	12.0244	0.42318	-1.45	-1.05	0.803679808114665	-0.00069999	-0.004803	-0.0078536
Trial1	2	1	blindfold	counterclockwise	practice	Guided	1	0.5	-0.25	12.0444	0.42318	-1.45	-1.05	0.803679808114665	0.030394	-0.013267	-0.0059977
Trial1	2	1	blindfold	counterclockwise	practice	Guided	1	0.5	-0.25	12.06441	0.42318	-1.45	-1.05	0.803679808114665	-0.017967	-0.017501	-0.017301
Trial1	2	1	blindfold	counterclockwise	practice	Guided	1	0.5	-0.25	12.0844	0.42318	-1.45	-1.05	0.803679808114665	-0.0095837	0.037512	-0.0025981
Trial1	2	1	blindfold	counterclockwise	practice	Guided	1	0.5	-0.25	12.1044	0.42318	-1.45	-1.05	0.803679808114665	-0.0053931	-0.021734	-0.0039234
Trial1	2	1	blindfold	counterclockwise	practice	Guided	1	0.5	-0.25	12.1244	0.42318	-1.45	-1.05	0.803679808114665	0.0079325	0.012119	0.00945
Trial1	2	1	blindfold	counterclockwise	practice	Guided	1	0.5	-0.25	12.14439	0.42318	-1.45	-1.05	0.803679808114665	0.011372	-0.0090396	0.013908
Trial1	2	1	blindfold	counterclockwise	practice	Guided	1	0.5	-0.25	12.1644	0.42318	-1.45	-1.05	0.803679808114665	0.025954	-0.013273	-0.0062572
Trial1	2	1	blindfold	counterclockwise	practice	Guided	1	0.5	-0.25	12.1844	0.42318	-1.45	-1.05	0.803679808114665	-0.017965	-0.0048098	-0.017297
Trial1	2	1	blindfold	counterclockwise	practice	Guided	1	0.5	-0.25	12.20441	0.42318	-1.45	-1.05	0.803679808114665	0.0086861	0.0036532	-0.015702
Trial1	2	1	blindfold	counterclockwise	practice	Guided	1	0.5	-0.25	12.2244	0.42318	-1.45	-1.05	0.803679808114665	0.029395	-0.013276	0.010781
Trial1	2	1	blindfold	counterclockwise	practice	Guided	1	0.5	-0.25	12.2444	0.42318	-1.45	-1.05	0.803679808114665	-0.01872	-0.0090461	-0.0047177
Trial1	2	1	blindfold	counterclockwise	practice	Guided	1	0.5	-0.25	12.2644	0.42318	-1.45	-1.05	0.803679808114665	-0.00095215	-0.0048133	-0.0036551
Trial1	2	1	blindfold	counterclockwise	practice	Guided	1	0.5	-0.25	12.28439	0.42318	-1.45	-1.05	0.803679808114665	0.012124	-0.0048127	0.0013345
Trial1	2	1	blindfold	counterclockwise	practice	Guided	1	0.5	-0.25	12.3044	0.42318	-1.45	-1.05	0.803679808114665	-0.026853	0.0036477	-0.01204
Trial1	2	1	blindfold	counterclockwise	practice	Guided	1	0.5	-0.25	12.3244	0.42318	-1.45	-1.05	0.803679808114665	-0.0012021	0.020575	0.00054034
Trial1	2	1	blindfold	counterclockwise	practice	Guided	1	0.5	-0.25	12.34441	0.42318	-1.45	-1.05	0.803679808114665	-0.0058966	0.0078764	0.00447
Trial1	2	1	blindfold	counterclockwise	practice	Guided	1	0.5	-0.25	12.3644	0.42318	-1.45	-1.05	0.803679808114665	-0.027855	-0.013284	-0.0010495
Trial1	2	1	blindfold	counterclockwise	practice	Guided	1	0.5	-0.25	12.3844	0.42318	-1.45	-1.05	0.803679808114665	0.0042436	-0.0048186	-0.015961
Trial1	2	1	blindfold	counterclockwise	practice	Guided	1	0.5	-0.25	12.4044	0.42318	-1.45	-1.05	0.803679808114665	-0.010086	0.0036407	1.0199E-05
Trial1	2	1	blindfold	counterclockwise	practice	Guided	1	0.5	-0.25	12.42439	0.42318	-1.45	-1.05	0.803679808114665	-0.023662	-0.00059281	0.0026098
Trial1	2	1	blindfold	counterclockwise	practice	Guided	1	0.5	-0.25	12.4444	0.42318	-1.45	-1.05	0.803679808114665	0.022011	0.0078711	-0.014901
Trial1	2	1	blindfold	counterclockwise	practice	Guided	1	0.5	-0.25	12.4644	0.42318	-1.45	-1.05	0.803679808114665	-0.040429	0.024797	-0.014424
Trial1	2	1	blindfold	counterclockwise	practice	Guided	1	0.5	-0.25	12.48441	0.42318	-1.45	-1.05	0.803679808114665	-0.015529	0.029028	0.016518
Trial1	2	1	blindfold	counterclockwise	practice	Guided	1	0.5	-0.25	12.50439	0.42318	-1.45	-1.05	0.803679808114665	0.016318	0.0036381	0.0057993
Trial1	2	1	blindfold	counterclockwise	practice	Guided	1	0.5	-0.25	12.5244	0.42318	-1.45	-1.05	0.803679808114665	-0.00614	0.012099	-0.0039137
Trial1	2	1	blindfold	counterclockwise	practice	Guided	1	0.5	-0.25	12.5444	0.42318	-1.45	-1.05	0.803679808114665	-0.0029502	-0.021755	0.029891
Trial1	2	1	blindfold	counterclockwise	practice	Guided	1	0.5	-0.25	12.56441	0.42318	-1.45	-1.05	0.803679808114665	-0.015271	-0.00059605	0.012324
Trial1	2	1	blindfold	counterclockwise	practice	Guided	1	0.5	-0.25	12.5844	0.42318	-1.45	-1.05	0.803679808114665	-0.058438	-0.017523	-0.011294
Trial1	2	1	blindfold	counterclockwise	practice	Guided	1	0.5	-0.25	12.6044	0.42318	-1.45	-1.05	0.803679808114665	0.0035019	0.029025	-0.0033853
Trial1	2	1	blindfold	counterclockwise	practice	Guided	1	0.5	-0.25	12.6244	0.42317	-1.45	-1.05	0.803680765327688	-0.032782	-0.00059859	0.0070676
Trial1	2	1	blindfold	counterclockwise	practice	Guided	1	0.5	-0.25	12.64439	0.42317	-1.45	-1.05	0.803680765327688	-0.00043221	0.0036322	-0.012036
Trial1	2	1	blindfold	counterclockwise	practice	Guided	1	0.5	-0.25	12.6644	0.42317	-1.45	-1.05	0.803680765327688	-0.019201	-0.0090652	0.0036733
Trial1	2	1	blindfold	counterclockwise	practice	Guided	1	0.5	-0.25	12.6844	0.42317	-1.45	-1.05	0.803680765327688	0.039046	-0.00060134	0.028087
Trial1	2	1	blindfold	counterclockwise	practice	Guided	1	0.5	-0.25	12.70441	0.42317	-1.45	-1.05	0.803680765327688	0.013898	0.016326	-0.028007
Trial1	2	1	blindfold	counterclockwise	practice	Guided	1	0.5	-0.25	12.7244	0.42317	-1.45	-1.05	0.803680765327688	0.018092	-0.013296	-0.0028515
Trial1	2	1	blindfold	counterclockwise	practice	Guided	1	0.5	-0.25	12.7444	0.42317	-1.45	-1.05	0.803680765327688	0.021532	-0.0048325	-0.0065123
Trial1	2	1	blindfold	counterclockwise	practice	Guided	1	0.5	-0.25	12.7644	0.42317	-1.45	-1.05	0.803680765327688	-0.016009	-0.00059983	0.024904
Trial1	2	1	blindfold	counterclockwise	practice	Guided	1	0.5	-0.25	12.78439	0.42317	-1.45	-1.05	0.803680765327688	0.0077067	-0.004831	0.0010736
Trial1	2	1	blindfold	counterclockwise	practice	Guided	1	0.5	-0.25	12.8044	0.42317	-1.45	-1.05	0.803680765327688	0.018092	-0.0090649	-0.0044472
Trial1	2	1	blindfold	counterclockwise	practice	Guided	1	0.5	-0.25	12.8244	0.42317	-1.45	-1.05	0.803680765327688	0.020781	0.020557	0.0060632
Trial1	2	1	blindfold	counterclockwise	practice	Guided	1	0.5	-0.25	12.84441	0.42317	-1.45	-1.04987	0.803551422407446	0.0052653	-0.00060241	-0.032732
Trial1	2	1	blindfold	counterclockwise	practice	Guided	1	0.5	-0.25	12.8644	0.42315	-1.45003	-1.04905	0.802737056685776	-1.112727	-1.824513	4.701084
Trial1	2	1	blindfold	counterclockwise	practice	Guided	1	0.5	-0.25	12.8844	0.4228	-1.45074	-1.0489	0.802621369272245	0.038839	-1.443646	2.763045
Trial1	2	1	blindfold	counterclockwise	practice	Guided	1	0.5	-0.25	12.9044	0.4223	-1.45136	-1.04938	0.803147420883615	-0.40527	-2.256152	1.768825
Trial1	2	1	blindfold	counterclockwise	practice	Guided	1	0.5	-0.25	12.92439	0.42113	-1.45133	-1.04959	0.803470367390387	-0.857454	-2.569305	0.681695
Trial1	2	1	blindfold	counterclockwise	practice	Guided	1	0.5	-0.25	12.9444	0.42037	-1.45136	-1.04973	0.803684709630557	-0.25596	-2.818981	0.359635
Trial1	2	1	blindfold	counterclockwise	practice	Guided	1	0.5	-0.25	12.9644	0.42003	-1.45139	-1.04976	0.803748239986696	0.076094	-2.361947	0.127007
Trial1	2	1	blindfold	counterclockwise	practice	Guided	1	0.5	-0.25	12.98441	0.42004	-1.45127	-1.04982	0.803807027183608	0.311829	-2.243456	-0.090423
Trial1	2	1	blindfold	counterclockwise	practice	Guided	1	0.5	-0.25	13.00439	0.42007	-1.45116	-1.04989	0.803873674370051	0.254346	-2.002244	-0.325164
Trial1	2	1	blindfold	counterclockwise	practice	Guided	1	0.5	-0.25	13.0244	0.4201	-1.451	-1.05	0.80398005471989	0.063219	-1.278606	-0.184442
Trial1	2	1	blindfold	counterclockwise	practice	Guided	1	0.5	-0.25	13.0444	0.42002	-1.45047	-1.05006	0.804047797460653	-0.209664	-0.787717	-0.167398
Trial1	2	1	blindfold	counterclockwise	practice	Guided	1	0.5	-0.25	13.06441	0.41991	-1.45039	-1.05008	0.804078555784921	-0.148886	-0.584591	-0.214229
Trial1	2	1	blindfold	counterclockwise	practice	Guided	1	0.5	-0.25	13.0844	0.41985	-1.45031	-1.05009	0.804094494233854	-0.103665	-0.554904	-0.299837
Trial1	2	1	blindfold	counterclockwise	practice	Guided	1	0.5	-0.25	13.1044	0.41984	-1.45032	-1.05009	0.804095495393347	-0.0765	-0.893448	-0.289263
Trial1	2	1	blindfold	counterclockwise	practice	Guided	1	0.5	-0.25	13.1244	0.41984	-1.45036	-1.05016	0.804165241312784	-0.203615	-0.660699	-0.195682
Trial1	2	1	blindfold	counterclockwise	practice	Guided	1	0.5	-0.25	13.14439	0.41948	-1.45036	-1.05027	0.804310560232052	-0.753915	-1.291237	-0.683043
Trial1	2	1	blindfold	counterclockwise	practice	Guided	1	0.5	-0.25	13.1644	0.41884	-1.45059	-1.05029	0.804394808492746	-0.872694	-1.642477	-0.635306
Trial1	2	1	blindfold	counterclockwise	practice	Guided	1	0.5	-0.25	13.1844	0.41783	-1.45074	-1.05017	0.804377924911176	-0.876294	-1.189674	-0.26117
Trial1	2	1	blindfold	counterclockwise	practice	Guided	1	0.5	-0.25	13.20441	0.41652	-1.45064	-1.04988	0.804224452071514	-0.824259	-0.914607	0.053708
Trial1	2	1	blindfold	counterclockwise	practice	Guided	1	0.5	-0.25	13.2244	0.41247	-1.45031	-1.04983	0.80460516314713	-0.700919	-0.343239	0.299776
Trial1	2	1	blindfold	counterclockwise	practice	Guided	1	0.5	-0.25	13.2444	0.40982	-1.45019	-1.04975	0.804818267666358	-0.631748	-0.321994	0.502455
Trial1	2	1	blindfold	counterclockwise	practice	Guided	1	0.5	-0.25	13.2644	0.40675	-1.45017	-1.04967	0.805088592775719	-0.530096	-0.355743	0.677352
Trial1	2	1	blindfold	counterclockwise	practice	Guided	1	0.5	-0.25	13.28439	0.4032	-1.45016	-1.04964	0.805477782958485	-0.329485	-0.055208	0.684812
Trial1	2	1	blindfold	counterclockwise	practice	Guided	1	0.5	-0.25	13.3044	0.39987	-1.45006	-1.04965	0.805894573707747	-0.078701	0.080204	0.749595
Trial1	2	1	blindfold	counterclockwise	practice	Guided	1	0.5	-0.25	13.3244	0.39643	-1.44994	-1.04976	0.806438326042372	0.120709	0.046331	0.457874
Trial1	2	1	blindfold	counterclockwise	practice	Guided	1	0.5	-0.25	13.34441	0.39069	-1.4499	-1.04969	0.807126251279543	0.280091	0.384771	0.64307
Trial1	2	1	blindfold	counterclockwise	practice	Guided	1	0.5	-0.25	13.3644	0.3883	-1.44982	-1.04963	0.807393899706026	0.270353	0.448126	0.823292
Trial1	2	1	blindfold	counterclockwise	practice	Guided	1	0.5	-0.25	13.3844	0.38645	-1.44977	-1.0496	0.807622295632858	0.240983	0.528437	0.792166
Trial1	2	1	blindfold	counterclockwise	practice	Guided	1	0.5	-0.25	13.4044	0.38496	-1.44972	-1.04959	0.807823221501315	0.221454	0.740027	0.824701
Trial1	2	1	blindfold	counterclockwise	practice	Guided	1	0.5	-0.25	13.42439	0.38413	-1.44965	-1.04963	0.807981358879749	0.456266	0.850054	0.685982
Trial1	2	1	blindfold	counterclockwise	practice	Guided	1	0.5	-0.25	13.4444	0.38422	-1.44959	-1.04966	0.807998187468862	0.608267	0.672318	0.677387
Trial1	2	1	blindfold	counterclockwise	practice	Guided	1	0.5	-0.25	13.4644	0.38474	-1.44965	-1.04968	0.807943662942189	0.544793	0.477648	0.615063
Trial1	2	1	blindfold	counterclockwise	practice	Guided	1	0.5	-0.25	13.48441	0.38554	-1.44973	-1.04969	0.807839834868496	0.403634	0.439437	0.586418
Trial1	2	1	blindfold	counterclockwise	practice	Guided	1	0.5	-0.25	13.50439	0.38654	-1.44978	-1.04966	0.80766901394112	0.246414	0.447777	0.6718
Trial1	2	1	blindfold	counterclockwise	practice	Guided	1	0.5	-0.25	13.5244	0.38755	-1.44979	-1.04961	0.807478287862083	0.201195	0.337642	0.777403
Trial1	2	1	blindfold	counterclockwise	practice	Guided	1	0.5	-0.25	13.5444	0.38978	-1.44988	-1.04964	0.807200518104635	0.458582	0.066677	0.707526
Trial1	2	1	blindfold	counterclockwise	practice	Guided	1	0.5	-0.25	13.56441	0.39121	-1.44995	-1.04969	0.807055992777944	0.365663	-0.051821	0.639307
Trial1	2	1	blindfold	counterclockwise	practice	Guided	1	0.5	-0.25	13.5844	0.39285	-1.45003	-1.04975	0.806895987863003	0.090637	-0.102583	0.502477
Trial1	2	1	blindfold	counterclockwise	practice	Guided	1	0.5	-0.25	13.6044	0.39452	-1.45007	-1.04981	0.806735369123903	-0.098192	-0.123707	0.449546
Trial1	2	1	blindfold	counterclockwise	practice	Guided	1	0.5	-0.25	13.6244	0.39707	-1.4501	-1.04987	0.806465510914248	-0.108974	-0.153225	0.242589
Trial1	2	1	blindfold	counterclockwise	practice	Guided	1	0.5	-0.25	13.64439	0.39805	-1.45009	-1.0499	0.806370704865111	0.088363	-0.1828	0.219949
Trial1	2	1	blindfold	counterclockwise	practice	Guided	1	0.5	-0.25	13.6644	0.39898	-1.45009	-1.04994	0.806293385643128	0.152433	-0.165819	0.109949
Trial1	2	1	blindfold	counterclockwise	practice	Guided	1	0.5	-0.25	13.6844	0.39996	-1.45008	-1.04994	0.806171193348041	0.10801	-0.034601	0.068194
Trial1	2	1	blindfold	counterclockwise	practice	Guided	1	0.5	-0.25	13.70441	0.40095	-1.45005	-1.04986	0.805969552890103	0.186416	-0.165759	0.452601
Trial1	2	1	blindfold	counterclockwise	practice	Guided	1	0.5	-0.25	13.7244	0.402	-1.45008	-1.04976	0.805741916442564	0.117377	-0.279953	0.410752
Trial1	2	1	blindfold	counterclockwise	practice	Guided	1	0.5	-0.25	13.7444	0.40404	-1.45014	-1.04976	0.805496342429874	0.295702	-0.313656	0.492983
Trial1	2	1	blindfold	counterclockwise	practice	Guided	1	0.5	-0.25	13.7644	0.40522	-1.45018	-1.04974	0.805336843592944	0.122412	-0.906044	0.583141
Trial1	2	1	blindfold	counterclockwise	practice	Guided	1	0.5	-0.25	13.78439	0.40627	-1.45033	-1.04975	0.805223775485887	0.065632	-0.77909	0.449521
Trial1	2	1	blindfold	counterclockwise	practice	Guided	1	0.5	-0.25	13.8044	0.40705	-1.45037	-1.04976	0.805143302497576	-0.03876	-0.5675	0.481266
Trial1	2	1	blindfold	counterclockwise	practice	Guided	1	0.5	-0.25	13.8244	0.40755	-1.45033	-1.04978	0.805105625036052	-0.190631	-0.635209	0.409296
Trial1	2	1	blindfold	counterclockwise	practice	Guided	1	0.5	-0.25	13.84441	0.40768	-1.45033	-1.04978	0.805090707799826	-0.059793	-0.724076	0.382942
Trial1	2	1	blindfold	counterclockwise	practice	Guided	1	0.5	-0.25	13.8644	0.40768	-1.45034	-1.04979	0.805100655327432	-0.014879	-0.846799	0.377003
Trial1	2	1	blindfold	counterclockwise	practice	Guided	1	0.5	-0.25	13.8844	0.40768	-1.45041	-1.0498	0.805110602856676	-0.055055	-1.172647	0.214778
Trial1	2	1	blindfold	counterclockwise	practice	Guided	1	0.5	-0.25	13.9044	0.40767	-1.45053	-1.04981	0.805121580243908	-0.169324	-1.316528	0.195491
Trial1	2	1	blindfold	counterclockwise	practice	Guided	1	0.5	-0.25	13.92439	0.40766	-1.45062	-1.04984	0.805152567745525	-0.235274	-1.443482	0.086282
Trial1	2	1	blindfold	counterclockwise	practice	Guided	1	0.5	-0.25	13.9444	0.40764	-1.45073	-1.04985	0.805164808894956	-0.081225	-1.519655	0.038646
Trial1	2	1	blindfold	counterclockwise	practice	Guided	1	0.5	-0.25	13.9644	0.40764	-1.45075	-1.04986	0.805174756377338	-0.034033	-1.608523	0.093807
Trial1	2	1	blindfold	counterclockwise	practice	Guided	1	0.5	-0.25	13.98441	0.40764	-1.45078	-1.04986	0.805174756377338	-0.138896	-1.773563	0.289655
Trial1	2	1	blindfold	counterclockwise	practice	Guided	1	0.5	-0.25	14.00439	0.40762	-1.45084	-1.04985	0.805167103025434	-0.321753	-1.803185	0.422146
Trial1	2	1	blindfold	counterclockwise	practice	Guided	1	0.5	-0.25	14.0244	0.4076	-1.45087	-1.0498	0.805119782384092	-0.517507	-1.760867	0.5201
Trial1	2	1	blindfold	counterclockwise	practice	Guided	1	0.5	-0.25	14.0444	0.40738	-1.45082	-1.04979	0.80513511001954	-0.589614	-1.511191	0.457015
Trial1	2	1	blindfold	counterclockwise	practice	Guided	1	0.5	-0.25	14.06441	0.40709	-1.45078	-1.04979	0.805168522898632	-0.480534	-1.473105	0.421102
Trial1	2	1	blindfold	counterclockwise	practice	Guided	1	0.5	-0.25	14.0844	0.40677	-1.45074	-1.04979	0.805205513079913	-0.443885	-1.346151	0.406282
Trial1	2	1	blindfold	counterclockwise	practice	Guided	1	0.5	-0.25	14.1044	0.40644	-1.45068	-1.04977	0.805223893700955	-0.445192	-1.210733	0.431349
Trial1	2	1	blindfold	counterclockwise	practice	Guided	1	0.5	-0.25	14.1244	0.40558	-1.45059	-1.04973	0.805284615665649	-0.647915	-1.121866	0.550101
Trial1	2	1	blindfold	counterclockwise	practice	Guided	1	0.5	-0.25	14.14439	0.40482	-1.45056	-1.0497	0.805344248192913	-0.737301	-1.007607	0.633403
Trial1	2	1	blindfold	counterclockwise	practice	Guided	1	0.5	-0.25	14.1644	0.40373	-1.45052	-1.04969	0.805463854613466	-0.626619	-0.956825	0.64823
Trial1	2	1	blindfold	counterclockwise	practice	Guided	1	0.5	-0.25	14.1844	0.40239	-1.45048	-1.04968	0.805615171909593	-0.49638	-0.889117	0.634717
Trial1	2	1	blindfold	counterclockwise	practice	Guided	1	0.5	-0.25	14.20441	0.40101	-1.45046	-1.04969	0.805793480885118	-0.38809	-0.935666	0.615444
Trial1	2	1	blindfold	counterclockwise	practice	Guided	1	0.5	-0.25	14.2244	0.39954	-1.45046	-1.04976	0.806044814017505	-0.361629	-0.999143	0.545752
Trial1	2	1	blindfold	counterclockwise	practice	Guided	1	0.5	-0.25	14.2444	0.39646	-1.45051	-1.0498	0.80647419897248	-0.449996	-0.977984	0.380951
Trial1	2	1	blindfold	counterclockwise	practice	Guided	1	0.5	-0.25	14.2644	0.3949	-1.45051	-1.04982	0.806695821488268	-0.393201	-1.075316	0.325211
Trial1	2	1	blindfold	counterclockwise	practice	Guided	1	0.5	-0.25	14.28439	0.39322	-1.45053	-1.04984	0.806936149855428	-0.241973	-1.121866	0.333594
Trial1	2	1	blindfold	counterclockwise	practice	Guided	1	0.5	-0.25	14.3044	0.3917	-1.45056	-1.04978	0.807079275146709	-0.203942	-1.092243	0.373516
Trial1	2	1	blindfold	counterclockwise	practice	Guided	1	0.5	-0.25	14.3244	0.38897	-1.45046	-1.04974	0.807410580989217	-0.471695	-0.664831	0.548035
Trial1	2	1	blindfold	counterclockwise	practice	Guided	1	0.5	-0.25	14.34441	0.38739	-1.45036	-1.04974	0.807629373000482	-0.568611	-0.571732	0.530205
Trial1	2	1	blindfold	counterclockwise	practice	Guided	1	0.5	-0.25	14.3644	0.38558	-1.45031	-1.04977	0.807913352228761	-0.493445	-0.669063	0.488756
Trial1	2	1	blindfold	counterclockwise	practice	Guided	1	0.5	-0.25	14.3844	0.38355	-1.45032	-1.04981	0.808242868011541	-0.373582	-0.702917	0.393659
Trial1	2	1	blindfold	counterclockwise	practice	Guided	1	0.5	-0.25	14.4044	0.38147	-1.45035	-1.04985	0.808584790784853	-0.136014	-0.774858	0.288698
Trial1	2	1	blindfold	counterclockwise	practice	Guided	1	0.5	-0.25	14.42439	0.37948	-1.45041	-1.04982	0.808849310152861	0.029843	-1.049925	0.272306
Trial1	2	1	blindfold	counterclockwise	practice	Guided	1	0.5	-0.25	14.4444	0.37651	-1.45059	-1.04974	0.809218123116468	-0.187375	-1.159952	0.588628
Trial1	2	1	blindfold	counterclockwise	practice	Guided	1	0.5	-0.25	14.4644	0.37543	-1.4506	-1.04965	0.809294591970391	-0.392963	-1.168415	0.771227
Trial1	2	1	blindfold	counterclockwise	practice	Guided	1	0.5	-0.25	14.48441	0.37442	-1.4506	-1.0496	0.809401326815103	-0.431409	-1.231892	0.816478
Trial1	2	1	blindfold	counterclockwise	practice	Guided	1	0.5	-0.25	14.50439	0.3734	-1.45061	-1.04961	0.809570096634913	-0.356993	-1.269979	0.778119
Trial1	2	1	blindfold	counterclockwise	practice	Guided	1	0.5	-0.25	14.5244	0.37239	-1.45063	-1.04959	0.809708877439649	-0.385262	-1.214965	0.721312
Trial1	2	1	blindfold	counterclockwise	practice	Guided	1	0.5	-0.25	14.5444	0.37059	-1.45061	-1.04955	0.809955080741986	-0.582043	-1.261515	0.910427
Trial1	2	1	blindfold	counterclockwise	practice	Guided	1	0.5	-0.25	14.56441	0.36956	-1.45062	-1.0495	0.810070876186179	-0.632039	-1.214965	1.019807
Trial1	2	1	blindfold	counterclockwise	practice	Guided	1	0.5	-0.25	14.5844	0.36835	-1.45059	-1.04945	0.810217192083455	-0.632437	-0.94413	1.116615
Trial1	2	1	blindfold	counterclockwise	practice	Guided	1	0.5	-0.25	14.6044	0.36701	-1.4505	-1.04939	0.810376854532209	-0.578585	-0.753699	1.229239
Trial1	2	1	blindfold	counterclockwise	practice	Guided	1	0.5	-0.25	14.6244	0.36396	-1.45042	-1.04936	0.810853470539675	-0.472391	-1.007607	1.314437
Trial1	2	1	blindfold	counterclockwise	practice	Guided	1	0.5	-0.25	14.64439	0.36178	-1.4505	-1.04933	0.811192464492162	-0.664259	-1.223429	1.33
Trial1	2	1	blindfold	counterclockwise	practice	Guided	1	0.5	-0.25	14.6644	0.35991	-1.45059	-1.0493	0.811483599302978	-0.74415	-1.396933	1.418617
Trial1	2	1	blindfold	counterclockwise	practice	Guided	1	0.5	-0.25	14.6844	0.35783	-1.45069	-1.04927	0.811815803800391	-0.834947	-1.549277	1.46049
Trial1	2	1	blindfold	counterclockwise	practice	Guided	1	0.5	-0.25	14.70441	0.35549	-1.45077	-1.04925	0.81220915627935	-0.789377	-1.612754	1.538716
Trial1	2	1	blindfold	counterclockwise	practice	Guided	1	0.5	-0.25	14.7244	0.35311	-1.45081	-1.04929	0.812675265635907	-0.655588	-1.748172	1.457311
Trial1	2	1	blindfold	counterclockwise	practice	Guided	1	0.5	-0.25	14.7444	0.34833	-1.4509	-1.04932	0.81358234129602	-0.536376	-1.739708	1.320595
Trial1	2	1	blindfold	counterclockwise	practice	Guided	1	0.5	-0.25	14.7644	0.3461	-1.45089	-1.04932	0.814001009638057	-0.676188	-1.69739	1.344695
Trial1	2	1	blindfold	counterclockwise	practice	Guided	1	0.5	-0.25	14.78439	0.34382	-1.45086	-1.04932	0.814435157089362	-0.795542	-1.718549	1.354578
Trial1	2	1	blindfold	counterclockwise	practice	Guided	1	0.5	-0.25	14.8044	0.34128	-1.45086	-1.04931	0.814916235015284	-0.831225	-1.79049	1.365733
Trial1	2	1	blindfold	counterclockwise	practice	Guided	1	0.5	-0.25	14.8244	0.33881	-1.45088	-1.04928	0.815371572786539	-0.820803	-1.862431	1.437991
Trial1	2	1	blindfold	counterclockwise	practice	Guided	1	0.5	-0.25	14.84441	0.33324	-1.45091	-1.04926	0.816471356987699	-0.87806	-1.705854	1.448499
Trial1	2	1	blindfold	counterclockwise	practice	Guided	1	0.5	-0.25	14.8644	0.3303	-1.45086	-1.04923	0.817047519449746	-1.015116	-1.553509	1.536589
Trial1	2	1	blindfold	counterclockwise	practice	Guided	1	0.5	-0.25	14.8844	0.32702	-1.45079	-1.0492	0.817705825292037	-1.222562	-1.498496	1.605701
Trial1	2	1	blindfold	counterclockwise	practice	Guided	1	0.5	-0.25	14.9044	0.32325	-1.45074	-1.04917	0.818482303092942	-1.283336	-1.324992	1.683199
Trial1	2	1	blindfold	counterclockwise	practice	Guided	1	0.5	-0.25	14.92439	0.31886	-1.45066	-1.04912	0.819392698929572	-1.409381	-1.151488	1.741576
Trial1	2	1	blindfold	counterclockwise	practice	Guided	1	0.5	-0.25	14.9444	0.30785	-1.45068	-1.04916	0.821935722977857	-1.0488	-1.769331	1.708867
Trial1	2	1	blindfold	counterclockwise	practice	Guided	1	0.5	-0.25	14.9644	0.30181	-1.45086	-1.04924	0.82344632132482	-0.900241	-2.16712	1.497418
Trial1	2	1	blindfold	counterclockwise	practice	Guided	1	0.5	-0.25	14.98441	0.29572	-1.45107	-1.04934	0.825030160053358	-0.735634	-2.649545	1.328418
Trial1	2	1	blindfold	counterclockwise	practice	Guided	1	0.5	-0.25	15.00439	0.28981	-1.4513	-1.04941	0.826581006500258	-0.648523	-2.992321	1.177036
Trial1	2	1	blindfold	counterclockwise	practice	Guided	1	0.5	-0.25	15.0244	0.28406	-1.45149	-1.04947	0.828119725925019	-0.589856	-3.17852	1.070578
Trial1	2	1	blindfold	counterclockwise	practice	Guided	1	0.5	-0.25	15.0444	0.27398	-1.45163	-1.04948	0.830814812600297	-0.725495	-3.250461	1.049324
Trial1	2	1	blindfold	counterclockwise	practice	Guided	1	0.5	-0.25	15.06441	0.26941	-1.45163	-1.04949	0.832079308361791	-0.77245	-3.212375	1.014364
Trial1	2	1	blindfold	counterclockwise	practice	Guided	1	0.5	-0.25	15.0844	0.26529	-1.45161	-1.04948	0.83322085696638	-0.839337	-3.246229	1.033313
Trial1	2	1	blindfold	counterclockwise	practice	Guided	1	0.5	-0.25	15.1044	0.26119	-1.45162	-1.04949	0.834394653341939	-0.879709	-3.305474	1.057491
Trial1	2	1	blindfold	counterclockwise	practice	Guided	1	0.5	-0.25	15.1244	0.2571	-1.45167	-1.04961	0.835689295622338	-0.864874	-3.555151	0.911424
Trial1	2	1	blindfold	counterclockwise	practice	Guided	1	0.5	-0.25	15.14439	0.24978	-1.45185	-1.04966	0.837893855014101	-0.849422	-3.673641	0.623486
Trial1	2	1	blindfold	counterclockwise	practice	Guided	1	0.5	-0.25	15.1644	0.24627	-1.45184	-1.04968	0.83896782188723	-0.930191	-3.415501	0.654079
Trial1	2	1	blindfold	counterclockwise	practice	Guided	1	0.5	-0.25	15.1844	0.24315	-1.45175	-1.04966	0.839897605755429	-1.091159	-3.297011	0.682593
Trial1	2	1	blindfold	counterclockwise	practice	Guided	1	0.5	-0.25	15.20441	0.23974	-1.45165	-1.04964	0.84092775714706	-1.200403	-3.203911	0.763467
Trial1	2	1	blindfold	counterclockwise	practice	Guided	1	0.5	-0.25	15.2244	0.23611	-1.4516	-1.04963	0.8420486629604	-1.266449	-3.064262	0.753463
Trial1	2	1	blindfold	counterclockwise	practice	Guided	1	0.5	-0.25	15.2444	0.22817	-1.45151	-1.04963	0.84457063913271	-1.31869	-3.01348	0.7448
Trial1	2	1	blindfold	counterclockwise	practice	Guided	1	0.5	-0.25	15.2644	0.22357	-1.4515	-1.0496	0.846034107389189	-1.333292	-2.899222	0.799768
Trial1	2	1	blindfold	counterclockwise	practice	Guided	1	0.5	-0.25	15.28439	0.21889	-1.45146	-1.04954	0.847518096359943	-1.368769	-2.780731	0.917141
Trial1	2	1	blindfold	counterclockwise	practice	Guided	1	0.5	-0.25	15.3044	0.21331	-1.4514	-1.04949	0.849338202867055	-1.436613	-2.763804	1.021342
Trial1	2	1	blindfold	counterclockwise	practice	Guided	1	0.5	-0.25	15.3244	0.20773	-1.45138	-1.04946	0.851209805352765	-1.526041	-2.768036	1.061792
Trial1	2	1	blindfold	counterclockwise	practice	Guided	1	0.5	-0.25	15.34441	0.19418	-1.45143	-1.04944	0.855938216199984	-1.378483	-3.021944	1.114893
Trial1	2	1	blindfold	counterclockwise	practice	Guided	1	0.5	-0.25	15.3644	0.18754	-1.4515	-1.04941	0.858305062251418	-1.414957	-3.17852	1.190894
Trial1	2	1	blindfold	counterclockwise	practice	Guided	1	0.5	-0.25	15.3844	0.18023	-1.45159	-1.0494	0.860983840381076	-1.293731	-3.313938	1.186503
Trial1	2	1	blindfold	counterclockwise	practice	Guided	1	0.5	-0.25	15.4044	0.17253	-1.45165	-1.04942	0.863891740256147	-1.268059	-3.423965	1.113338
Trial1	2	1	blindfold	counterclockwise	practice	Guided	1	0.5	-0.25	15.42439	0.16495	-1.45171	-1.04949	0.866857954781217	-1.168696	-3.52976	1.116929
Trial1	2	1	blindfold	counterclockwise	practice	Guided	1	0.5	-0.25	15.4444	0.1499	-1.45177	-1.04952	0.872812845083732	-0.806778	-3.48321	0.942201
Trial1	2	1	blindfold	counterclockwise	practice	Guided	1	0.5	-0.25	15.4644	0.14257	-1.45175	-1.04955	0.875806197121688	-0.670989	-3.432428	0.878514
Trial1	2	1	blindfold	counterclockwise	practice	Guided	1	0.5	-0.25	15.48441	0.13548	-1.4517	-1.04958	0.878750801113428	-0.526939	-3.258925	0.839894
Trial1	2	1	blindfold	counterclockwise	practice	Guided	1	0.5	-0.25	15.50439	0.12945	-1.45164	-1.04964	0.881323738545054	-0.453213	-3.144666	0.745056
Trial1	2	1	blindfold	counterclockwise	practice	Guided	1	0.5	-0.25	15.5244	0.12372	-1.45158	-1.04988	0.883965323611609	-0.224587	-3.030407	0.434306
Trial1	2	1	blindfold	counterclockwise	practice	Guided	1	0.5	-0.25	15.5444	0.11407	-1.45146	-1.04995	0.888179021671693	0.111123	-2.789195	0.095458
Trial1	2	1	blindfold	counterclockwise	practice	Guided	1	0.5	-0.25	15.56441	0.11043	-1.4514	-1.05002	0.889829618937468	0.259241	-2.717254	-0.0074004
Trial1	2	1	blindfold	counterclockwise	practice	Guided	1	0.5	-0.25	15.5844	0.1079	-1.45137	-1.05006	0.890976134727833	0.367463	-2.738413	-0.106656
Trial1	2	1	blindfold	counterclockwise	practice	Guided	1	0.5	-0.25	15.6044	0.10626	-1.45137	-1.05008	0.891716939103021	0.34634	-2.789195	-0.182824
Trial1	2	1	blindfold	counterclockwise	practice	Guided	1	0.5	-0.25	15.6244	0.10562	-1.4514	-1.05008	0.891999719800955	0.310754	-2.878063	-0.199928
Trial1	2	1	blindfold	counterclockwise	practice	Guided	1	0.5	-0.25	15.64439	0.10566	-1.45147	-1.05007	0.891973159426772	0.562819	-3.021944	-0.099847
Trial1	2	1	blindfold	counterclockwise	practice	Guided	1	0.5	-0.25	15.6644	0.10569	-1.4515	-1.05007	0.891959898629212	0.749265	-3.085421	-0.071542
Trial1	2	1	blindfold	counterclockwise	practice	Guided	1	0.5	-0.25	15.6844	0.10575	-1.45153	-1.05006	0.891924390646574	0.895666	-3.203911	-0.027361
Trial1	2	1	blindfold	counterclockwise	practice	Guided	1	0.5	-0.25	15.70441	0.10584	-1.45159	-1.05006	0.891884614301855	0.828675	-3.368951	-0.02413
Trial1	2	1	blindfold	counterclockwise	practice	Guided	1	0.5	-0.25	15.7244	0.10592	-1.45167	-1.05006	0.891849263319751	0.709281	-3.462051	-0.076273
Trial1	2	1	blindfold	counterclockwise	practice	Guided	1	0.5	-0.25	15.7444	0.106	-1.4518	-1.05007	0.891822898169046	0.853769	-3.754045	-0.195875
Trial1	2	1	blindfold	counterclockwise	practice	Guided	1	0.5	-0.25	15.7644	0.10605	-1.45186	-1.05007	0.891800809335607	0.956975	-3.817522	-0.249015
Trial1	2	1	blindfold	counterclockwise	practice	Guided	1	0.5	-0.25	15.78439	0.10612	-1.45191	-1.05009	0.89178775095498	1.099361	-3.995258	-0.271887
Trial1	2	1	blindfold	counterclockwise	practice	Guided	1	0.5	-0.25	15.8044	0.1063	-1.45198	-1.05011	0.891726231008112	1.211287	-4.139139	-0.316316
Trial1	2	1	blindfold	counterclockwise	practice	Guided	1	0.5	-0.25	15.8244	0.10659	-1.45207	-1.05015	0.891634177971209	1.287371	-4.342265	-0.344469
Trial1	2	1	blindfold	counterclockwise	practice	Guided	1	0.5	-0.25	15.84441	0.10753	-1.45223	-1.05016	0.891228819580205	1.34533	-4.58771	-0.347397
Trial1	2	1	blindfold	counterclockwise	practice	Guided	1	0.5	-0.25	15.8644	0.10818	-1.45229	-1.05017	0.890951655154427	1.447828	-4.625796	-0.371218
Trial1	2	1	blindfold	counterclockwise	practice	Guided	1	0.5	-0.25	15.8844	0.10904	-1.4523	-1.05017	0.890573782714485	1.447555	-4.524233	-0.332714
Trial1	2	1	blindfold	counterclockwise	practice	Guided	1	0.5	-0.25	15.9044	0.1101	-1.45226	-1.05015	0.890091060714974	1.481782	-4.393047	-0.239466
Trial1	2	1	blindfold	counterclockwise	practice	Guided	1	0.5	-0.25	15.92439	0.11144	-1.45221	-1.05012	0.889477869002153	1.379029	-4.354961	-0.211461
Trial1	2	1	blindfold	counterclockwise	practice	Guided	1	0.5	-0.25	15.9444	0.1146	-1.45222	-1.05012	0.888102005246906	1.241323	-4.520001	-0.237251
Trial1	2	1	blindfold	counterclockwise	practice	Guided	1	0.5	-0.25	15.9644	0.11632	-1.45226	-1.05013	0.887365976041433	1.416201	-4.685041	-0.297746
Trial1	2	1	blindfold	counterclockwise	practice	Guided	1	0.5	-0.25	15.98441	0.11829	-1.45235	-1.05013	0.886515965282658	1.549487	-4.879704	-0.278266
Trial1	2	1	blindfold	counterclockwise	practice	Guided	1	0.5	-0.25	16.00439	0.12029	-1.45243	-1.05014	0.885665598826148	1.620541	-4.968572	-0.263971
Trial1	2	1	blindfold	counterclockwise	practice	Guided	1	0.5	-0.25	16.0244	0.12258	-1.45249	-1.05014	0.884686228535962	1.572334	-4.960108	-0.301953
Trial1	2	1	blindfold	counterclockwise	practice	Guided	1	0.5	-0.25	16.0444	0.12759	-1.45244	-1.05012	0.882542472487091	1.184404	-4.803532	-0.248809
Trial1	2	1	blindfold	counterclockwise	practice	Guided	1	0.5	-0.25	16.06441	0.1301	-1.45239	-1.05009	0.881458988776632	1.031919	-4.714664	-0.179678
Trial1	2	1	blindfold	counterclockwise	practice	Guided	1	0.5	-0.25	16.0844	0.13233	-1.45235	-1.05006	0.880498317026597	0.870094	-4.604637	-0.08988
Trial1	2	1	blindfold	counterclockwise	practice	Guided	1	0.5	-0.25	16.1044	0.13432	-1.45231	-1.05003	0.879641892400573	0.842712	-4.608869	-0.052326
Trial1	2	1	blindfold	counterclockwise	practice	Guided	1	0.5	-0.25	16.1244	0.13598	-1.45232	-1.05001	0.878934872148305	0.949344	-4.790836	-0.041693
Trial1	2	1	blindfold	counterclockwise	practice	Guided	1	0.5	-0.25	16.14439	0.1384	-1.45246	-1.05001	0.877935363872074	1.041978	-5.01089	0.0024475
Trial1	2	1	blindfold	counterclockwise	practice	Guided	1	0.5	-0.25	16.1644	0.13934	-1.45252	-1.05	0.877539492265626	1.054751	-5.044744	0.015105
Trial1	2	1	blindfold	counterclockwise	practice	Guided	1	0.5	-0.25	16.1844	0.13995	-1.45253	-1.04999	0.877279829583397	0.996416	-5.032049	0.056404
Trial1	2	1	blindfold	counterclockwise	practice	Guided	1	0.5	-0.25	16.20441	0.14029	-1.45253	-1.04999	0.877140349012901	0.957031	-5.091294	0.022062
Trial1	2	1	blindfold	counterclockwise	practice	Guided	1	0.5	-0.25	16.2244	0.14038	-1.45254	-1.05	0.877112576369094	0.957856	-5.209784	-0.019912
Trial1	2	1	blindfold	counterclockwise	practice	Guided	1	0.5	-0.25	16.2444	0.14048	-1.45265	-1.05	0.877071579978898	0.870028	-5.408679	-0.080395
Trial1	2	1	blindfold	counterclockwise	practice	Guided	1	0.5	-0.25	16.2644	0.14052	-1.4527	-1.05001	0.877064314243511	0.821253	-5.501779	-0.089719
Trial1	2	1	blindfold	counterclockwise	practice	Guided	1	0.5	-0.25	16.28439	0.14057	-1.45273	-1.05001	0.877043824770218	0.776927	-5.493315	-0.098956
Trial1	2	1	blindfold	counterclockwise	practice	Guided	1	0.5	-0.25	16.3044	0.1406	-1.45274	-1.05001	0.877031532224366	0.722215	-5.404447	-0.032792
Trial1	2	1	blindfold	counterclockwise	practice	Guided	1	0.5	-0.25	16.3244	0.14064	-1.45272	-1.05002	0.877024271745859	0.677806	-5.366361	-0.037845
Trial1	2	1	blindfold	counterclockwise	practice	Guided	1	0.5	-0.25	16.34441	0.14072	-1.45272	-1.05002	0.876991499174904	0.697587	-5.514474	-0.138208
Trial1	2	1	blindfold	counterclockwise	practice	Guided	1	0.5	-0.25	16.3644	0.14076	-1.45275	-1.05002	0.876975109062074	0.821666	-5.594878	-0.110521
Trial1	2	1	blindfold	counterclockwise	practice	Guided	1	0.5	-0.25	16.3844	0.1408	-1.45279	-1.05002	0.876958726571759	0.976724	-5.700673	-0.083005
Trial1	2	1	blindfold	counterclockwise	practice	Guided	1	0.5	-0.25	16.4044	0.14086	-1.45283	-1.05002	0.876934155682548	1.027961	-5.7176	0.036437
Trial1	2	1	blindfold	counterclockwise	practice	Guided	1	0.5	-0.25	16.42439	0.14091	-1.45285	-1.05002	0.876913676448873	1.05927	-5.747223	0.028666
Trial1	2	1	blindfold	counterclockwise	practice	Guided	1	0.5	-0.25	16.4444	0.14103	-1.45283	-1.05002	0.876864544513143	1.011075	-5.463692	-0.039453
Trial1	2	1	blindfold	counterclockwise	practice	Guided	1	0.5	-0.25	16.4644	0.14108	-1.45275	-1.05002	0.87684407334954	0.988995	-5.218248	-0.018872
Trial1	2	1	blindfold	counterclockwise	practice	Guided	1	0.5	-0.25	16.48441	0.14113	-1.45265	-1.05002	0.876823610658954	0.923088	-5.188625	-0.062158
Trial1	2	1	blindfold	counterclockwise	practice	Guided	1	0.5	-0.25	16.50439	0.14118	-1.4526	-1.05002	0.876803150341326	1.02072	-5.273261	-0.047598
Trial1	2	1	blindfold	counterclockwise	practice	Guided	1	0.5	-0.25	16.5244	0.14124	-1.45262	-1.05001	0.876769458075403	1.134736	-5.336738	0.038692
Trial1	2	1	blindfold	counterclockwise	practice	Guided	1	0.5	-0.25	16.5444	0.14137	-1.45268	-1.05001	0.876716273113498	1.303471	-5.319811	0.058823
Trial1	2	1	blindfold	counterclockwise	practice	Guided	1	0.5	-0.25	16.56441	0.14144	-1.45268	-1.05001	0.876687638892146	1.255694	-5.349434	-0.00092725
Trial1	2	1	blindfold	counterclockwise	practice	Guided	1	0.5	-0.25	16.5844	0.14151	-1.45268	-1.05001	0.876659009325822	1.333242	-5.455229	-0.061947
Trial1	2	1	blindfold	counterclockwise	practice	Guided	1	0.5	-0.25	16.6044	0.14159	-1.45271	-1.05002	0.876635440896899	1.375698	-5.514474	-0.220658
Trial1	2	1	blindfold	counterclockwise	practice	Guided	1	0.5	-0.25	16.6244	0.14166	-1.45275	-1.05007	0.876652515443485	1.453085	-5.577951	-0.303475
Trial1	2	1	blindfold	counterclockwise	practice	Guided	1	0.5	-0.25	16.64439	0.14196	-1.45284	-1.05011	0.876566386099169	1.598219	-5.742991	-0.430262
Trial1	2	1	blindfold	counterclockwise	practice	Guided	1	0.5	-0.25	16.6644	0.14227	-1.45287	-1.05013	0.876458091474398	1.651123	-5.734528	-0.412471
Trial1	2	1	blindfold	counterclockwise	practice	Guided	1	0.5	-0.25	16.6844	0.14271	-1.45287	-1.05015	0.876296881948317	1.704118	-5.772614	-0.381606
Trial1	2	1	blindfold	counterclockwise	practice	Guided	1	0.5	-0.25	16.70441	0.14336	-1.45287	-1.05017	0.876050242492499	1.734874	-5.704905	-0.368288
Trial1	2	1	blindfold	counterclockwise	practice	Guided	1	0.5	-0.25	16.7244	0.14424	-1.45285	-1.05014	0.875664918430356	1.724915	-5.577951	-0.313568
Trial1	2	1	blindfold	counterclockwise	practice	Guided	1	0.5	-0.25	16.7444	0.14655	-1.45273	-1.05012	0.874710758373693	1.544377	-5.362129	-0.182049
Trial1	2	1	blindfold	counterclockwise	practice	Guided	1	0.5	-0.25	16.7644	0.14797	-1.45268	-1.0501	0.874119710209137	1.455086	-5.425606	-0.166259
Trial1	2	1	blindfold	counterclockwise	practice	Guided	1	0.5	-0.25	16.78439	0.14943	-1.45268	-1.05009	0.873523472376314	1.42816	-5.412911	-0.158622
Trial1	2	1	blindfold	counterclockwise	practice	Guided	1	0.5	-0.25	16.8044	0.15099	-1.45268	-1.05009	0.872898568118152	1.455511	-5.349434	-0.187068
Trial1	2	1	blindfold	counterclockwise	practice	Guided	1	0.5	-0.25	16.8244	0.1525	-1.45267	-1.05013	0.872332665821297	1.61225	-5.379056	-0.213903
Trial1	2	1	blindfold	counterclockwise	practice	Guided	1	0.5	-0.25	16.84441	0.15625	-1.45272	-1.05013	0.87084562055763	1.849909	-5.446765	-0.303142
Trial1	2	1	blindfold	counterclockwise	practice	Guided	1	0.5	-0.25	16.8644	0.15846	-1.45272	-1.05013	0.869975637557816	1.924417	-5.374825	-0.250465
Trial1	2	1	blindfold	counterclockwise	practice	Guided	1	0.5	-0.25	16.8844	0.16133	-1.45269	-1.05012	0.868843707118548	1.807998	-5.311348	-0.22597
Trial1	2	1	blindfold	counterclockwise	practice	Guided	1	0.5	-0.25	16.9044	0.16434	-1.45266	-1.05011	0.867665613458094	1.755572	-5.247871	-0.227559
Trial1	2	1	blindfold	counterclockwise	practice	Guided	1	0.5	-0.25	16.92439	0.16784	-1.45263	-1.05003	0.866243766300675	1.62885	-5.184394	-0.153778
Trial1	2	1	blindfold	counterclockwise	practice	Guided	1	0.5	-0.25	16.9444	0.17523	-1.45251	-1.04996	0.863372216564806	1.306649	-4.803532	0.104736
Trial1	2	1	blindfold	counterclockwise	practice	Guided	1	0.5	-0.25	16.9644	0.17881	-1.45242	-1.04994	0.862013342995029	1.190302	-4.744286	0.127647
Trial1	2	1	blindfold	counterclockwise	practice	Guided	1	0.5	-0.25	16.98441	0.1826	-1.45236	-1.04993	0.860599049001956	0.994284	-4.621564	0.131634
Trial1	2	1	blindfold	counterclockwise	practice	Guided	1	0.5	-0.25	17.00439	0.18597	-1.45231	-1.04992	0.859352653300402	0.82007	-4.435365	0.152754
Trial1	2	1	blindfold	counterclockwise	practice	Guided	1	0.5	-0.25	17.0244	0.18899	-1.45223	-1.04993	0.858262890533307	0.779416	-4.185689	0.151743
Trial1	2	1	blindfold	counterclockwise	practice	Guided	1	0.5	-0.25	17.0444	0.19402	-1.45199	-1.04993	0.856452996304209	0.56577	-3.686336	0.155182
Trial1	2	1	blindfold	counterclockwise	practice	Guided	1	0.5	-0.25	17.06439	0.1959	-1.45186	-1.04994	0.855792499276662	0.49145	-3.39011	0.115314
Trial1	2	1	blindfold	counterclockwise	practice	Guided	1	0.5	-0.25	17.0844	0.19734	-1.45171	-1.04994	0.855281857782168	0.334465	-3.085421	0.153049
Trial1	2	1	blindfold	counterclockwise	practice	Guided	1	0.5	-0.25	17.1044	0.19834	-1.45154	-1.04995	0.854937871818166	0.229011	-2.662241	0.105017
Trial1	2	1	blindfold	counterclockwise	practice	Guided	1	0.5	-0.25	17.1244	0.19887	-1.45133	-1.04999	0.854788381435681	0.173348	-2.129034	0.018318
Trial1	2	1	blindfold	counterclockwise	practice	Guided	1	0.5	-0.25	17.14439	0.19906	-1.45084	-1.04999	0.854721469178521	0.271452	-1.316528	-0.164108
Trial1	2	1	blindfold	counterclockwise	practice	Guided	1	0.5	-0.25	17.1644	0.19907	-1.45068	-1.05	0.854727321194777	0.19074	-1.045693	-0.132345
Trial1	2	1	blindfold	counterclockwise	practice	Guided	1	0.5	-0.25	17.1844	0.19908	-1.45051	-1.05001	0.854733173405244	0.265363	-0.529414	-0.09661
Trial1	2	1	blindfold	counterclockwise	practice	Guided	1	0.5	-0.25	17.20441	0.19918	-1.45027	-1.04999	0.854679220689717	0.195756	-0.178114	0.0022954
Trial1	2	1	blindfold	counterclockwise	practice	Guided	1	0.5	-0.25	17.2244	0.19936	-1.45011	-1.04997	0.854597245450747	0.123036	-0.148451	0.054875
Trial1	2	1	blindfold	counterclockwise	practice	Guided	1	0.5	-0.25	17.2444	0.19961	-1.45011	-1.04997	0.854509336007822	-0.068937	-0.241415	0.074671
Trial1	2	1	blindfold	counterclockwise	practice	Guided	1	0.5	-0.25	17.2644	0.19961	-1.45013	-1.04998	0.854518710475738	-0.084591	-0.49946	0.035877
Trial1	2	1	blindfold	counterclockwise	practice	Guided	1	0.5	-0.25	17.28439	0.1996	-1.45024	-1.04998	0.854522225374893	-0.070279	-0.914168	-0.034618
Trial1	2	1	blindfold	counterclockwise	practice	Guided	1	0.5	-0.25	17.3044	0.1996	-1.4504	-1.04998	0.854522225374893	0.172944	-0.998804	0.022624
Trial1	2	1	blindfold	counterclockwise	practice	Guided	1	0.5	-0.25	17.3244	0.19963	-1.45047	-1.04997	0.854502306440004	0.354299	-0.905704	0.061324
Trial1	2	1	blindfold	counterclockwise	practice	Guided	1	0.5	-0.25	17.34441	0.20004	-1.4505	-1.04996	0.854348888433563	0.584193	-1.070745	0.114005
Trial1	2	1	blindfold	counterclockwise	practice	Guided	1	0.5	-0.25	17.3644	0.20056	-1.45055	-1.04994	0.854147703364896	0.494945	-1.138453	0.119907
Trial1	2	1	blindfold	counterclockwise	practice	Guided	1	0.5	-0.25	17.3844	0.20119	-1.45056	-1.04992	0.853908400787212	0.404322	-0.880314	0.183053
Trial1	2	1	blindfold	counterclockwise	practice	Guided	1	0.5	-0.25	17.4044	0.20182	-1.45047	-1.04992	0.853688145363701	0.140725	-0.639101	0.207127
Trial1	2	1	blindfold	counterclockwise	practice	Guided	1	0.5	-0.25	17.42439	0.20239	-1.45036	-1.04994	0.85350788426768	0.065783	-0.689883	0.174919
Trial1	2	1	blindfold	counterclockwise	practice	Guided	1	0.5	-0.25	17.4444	0.20304	-1.45039	-1.04995	0.853290834156215	0.117539	-0.49522	0.075503
Trial1	2	1	blindfold	counterclockwise	practice	Guided	1	0.5	-0.25	17.4644	0.20319	-1.45025	-1.04997	0.853257421255279	0.09971	0.0041926	0.092782
Trial1	2	1	blindfold	counterclockwise	practice	Guided	1	0.5	-0.25	17.48441	0.20337	-1.45006	-1.05	0.853222876922333	0.0044671	-0.050817	0.013773
Trial1	2	1	blindfold	counterclockwise	practice	Guided	1	0.5	-0.25	17.50439	0.20355	-1.44996	-1.05001	0.853169707851008	-0.0094788	-0.021178	0.00042039
Trial1	2	1	blindfold	counterclockwise	practice	Guided	1	0.5	-0.25	17.5244	0.20365	-1.44997	-1.05001	0.853134965518629	-0.076666	0.080374	0.015302
Trial1	2	1	blindfold	counterclockwise	practice	Guided	1	0.5	-0.25	17.5444	0.20366	-1.45	-1.05	0.853122102307418	0.012314	-0.063504	0.017851
Trial1	2	1	blindfold	counterclockwise	practice	Guided	1	0.5	-0.25	17.56439	0.20366	-1.45001	-1.05	0.853122102307418	0.047527	0.059212	0.031464
Trial1	2	1	blindfold	counterclockwise	practice	Guided	1	0.5	-0.25	17.5844	0.20369	-1.44999	-1.05	0.853111678189176	0.074326	-0.012739	0.021537
Trial1	2	1	blindfold	counterclockwise	practice	Guided	1	0.5	-0.25	17.6044	0.20371	-1.45	-1.05	0.853104737918259	-0.022097	-0.02119	-0.025153
Trial1	2	1	blindfold	counterclockwise	practice	Guided	1	0.5	-0.25	17.6244	0.20371	-1.45	-1.05	0.853104737918259	-0.071259	0.038052	-0.01816
Trial1	2	1	blindfold	counterclockwise	practice	Guided	1	0.5	-0.25	17.64439	0.20367	-1.45	-1.05	0.853118629223489	0.0044977	-0.059281	-9.2552E-05
Trial1	2	1	blindfold	counterclockwise	practice	Guided	1	0.5	-0.25	17.6644	0.20367	-1.45001	-1.05	0.853118629223489	0.030097	0.0084272	0.01836
Trial1	2	1	blindfold	counterclockwise	practice	Guided	1	0.5	-0.25	17.6844	0.20368	-1.44999	-1.05	0.853115151066856	0.026601	-0.0085105	-0.015355
Trial1	2	1	blindfold	counterclockwise	practice	Guided	1	0.5	-0.25	17.70441	0.2037	-1.45	-1.05	0.853108210589991	-0.018488	-0.042356	0.0058917
Trial1	2	1	blindfold	counterclockwise	practice	Guided	1	0.5	-0.25	17.7244	0.2037	-1.45001	-1.05	0.853108210589991	-0.067291	0.016891	-0.0012367
Trial1	2	1	blindfold	counterclockwise	practice	Guided	1	0.5	-0.25	17.7444	0.20367	-1.45	-1.05	0.853118629223489	-0.017621	-0.038128	-0.025024
Trial1	2	1	blindfold	counterclockwise	practice	Guided	1	0.5	-0.25	17.7644	0.20366	-1.45001	-1.05	0.853122102307418	0.035035	0.042279	0.021795
Trial1	2	1	blindfold	counterclockwise	practice	Guided	1	0.5	-0.25	17.78439	0.20367	-1.44999	-1.05	0.853118629223489	0.026252	0.02534	-0.0022504
Trial1	2	1	blindfold	counterclockwise	practice	Guided	1	0.5	-0.25	17.8044	0.20367	-1.45	-1.05	0.853118629223489	0.01735	-0.029671	-0.0165
Trial1	2	1	blindfold	counterclockwise	practice	Guided	1	0.5	-0.25	17.8244	0.20367	-1.45	-1.05	0.853118629223489	0.01699	0.038044	0.0095813
Trial1	2	1	blindfold	counterclockwise	practice	Guided	1	0.5	-0.25	17.84441	0.20366	-1.45	-1.05	0.853122102307418	-0.027356	-0.038139	0.0041059
Trial1	2	1	blindfold	counterclockwise	practice	Guided	1	0.5	-0.25	17.8644	0.20365	-1.45	-1.05	0.853125575494393	-0.013409	0.0041872	-0.016756
Trial1	2	1	blindfold	counterclockwise	practice	Guided	1	0.5	-0.25	17.8844	0.20365	-1.45	-1.05	0.853125575494393	0.017005	0.054962	0.0095794
Trial1	2	1	blindfold	counterclockwise	practice	Guided	1	0.5	-0.25	17.9044	0.20366	-1.45	-1.05	0.853122102307418	0.034553	-0.029677	0.0058905
Trial1	2	1	blindfold	counterclockwise	practice	Guided	1	0.5	-0.25	17.92439	0.20366	-1.45	-1.05	0.853122102307418	-0.03037	0.0041834	-0.046397
Trial1	2	1	blindfold	counterclockwise	practice	Guided	1	0.5	-0.25	17.9444	0.20365	-1.45	-1.05	0.853125575494393	-0.0088414	-0.029681	-0.020572
Trial1	2	1	blindfold	counterclockwise	practice	Guided	1	0.5	-0.25	17.9644	0.20365	-1.45	-1.05	0.853125575494393	-0.041299	-0.021213	0.034263
Trial1	2	1	blindfold	counterclockwise	practice	Guided	1	0.5	-0.25	17.98441	0.20365	-1.45	-1.05	0.853125575494393	-0.01377	0.025332	-0.0039049
Trial1	2	1	blindfold	counterclockwise	practice	Guided	1	0.5	-0.25	18.00439	0.20365	-1.45	-1.05	0.853125575494393	0.044172	-6.2424E-05	-0.0064482
Trial1	2	1	blindfold	counterclockwise	practice	Guided	1	0.5	-0.25	18.0244	0.20366	-1.45	-1.05	0.853122102307418	0.016639	-0.025446	0.022176
Trial1	2	1	blindfold	counterclockwise	practice	Guided	1	0.5	-0.25	18.0444	0.20365	-1.45	-1.05	0.853125575494393	-0.03565	-0.012762	-0.012811
Trial1	2	1	blindfold	counterclockwise	practice	Guided	1	0.5	-0.25	18.06439	0.20365	-1.45	-1.05	0.853125575494393	-0.017493	-0.021218	-0.004033
Trial1	2	1	blindfold	counterclockwise	practice	Guided	1	0.5	-0.25	18.0844	0.20365	-1.45	-1.05	0.853125575494393	0.013281	0.054951	0.0055094
Trial1	2	1	blindfold	counterclockwise	practice	Guided	1	0.5	-0.25	18.1044	0.20365	-1.45	-1.05	0.853125575494393	0.030831	-0.016996	-0.023752
Trial1	2	1	blindfold	counterclockwise	practice	Guided	1	0.5	-0.25	18.1244	0.20365	-1.45	-1.05	0.853125575494393	-0.0095669	-0.029685	0.0046171
Trial1	2	1	blindfold	counterclockwise	practice	Guided	1	0.5	-0.25	18.14439	0.20365	-1.45	-1.05	0.853125575494393	0.017008	0.0083921	0.0095801
Trial1	2	1	blindfold	counterclockwise	practice	Guided	1	0.5	-0.25	18.1644	0.20365	-1.45	-1.05	0.853125575494393	-0.0085969	-0.042384	-0.028968
Trial1	2	1	blindfold	counterclockwise	practice	Guided	1	0.5	-0.25	18.1844	0.20365	-1.45	-1.05	0.853125575494393	-0.0047483	0.0083965	-0.0078478
Trial1	2	1	blindfold	counterclockwise	practice	Guided	1	0.5	-0.25	18.20441	0.20365	-1.45	-1.05	0.853125575494393	0.02639	0.021085	-0.0069569
Trial1	2	1	blindfold	counterclockwise	practice	Guided	1	0.5	-0.25	18.2244	0.20365	-1.45	-1.05	0.853125575494393	0.022421	-0.029693	-0.023876
Trial1	2	1	blindfold	counterclockwise	practice	Guided	1	0.5	-0.25	18.2444	0.20365	-1.45	-1.05	0.853125575494393	-0.0235	0.012619	0.00042387
Trial1	2	1	blindfold	counterclockwise	practice	Guided	1	0.5	-0.25	18.2644	0.20365	-1.45	-1.05	0.853125575494393	0.004275	-0.046623	-0.01179
Trial1	2	1	blindfold	counterclockwise	practice	Guided	1	0.5	-0.25	18.28439	0.20365	-1.45	-1.05	0.853125575494393	0.01293	-0.012769	-0.0031357
Trial1	2	1	blindfold	counterclockwise	practice	Guided	1	0.5	-0.25	18.3044	0.20365	-1.45	-1.05	0.853125575494393	-0.009671	0.029542	0.0088225
Trial1	2	1	blindfold	counterclockwise	practice	Guided	1	0.5	-0.25	18.3244	0.20365	-1.45	-1.05	0.853125575494393	0.031323	-0.021239	-0.023617
Trial1	2	1	blindfold	counterclockwise	practice	Guided	1	0.5	-0.25	18.34441	0.20365	-1.45	-1.05	0.853125575494393	0.0040335	-8.7799E-05	-0.0033898
Trial1	2	1	blindfold	counterclockwise	practice	Guided	1	0.5	-0.25	18.3644	0.20364	-1.45	-1.05	0.853129048784413	-0.018684	-0.021244	0.012766
Trial1	2	1	blindfold	counterclockwise	practice	Guided	1	0.5	-0.25	18.3844	0.20364	-1.45	-1.05	0.853129048784413	0.021829	0.012612	0.013149
Trial1	2	1	blindfold	counterclockwise	practice	Guided	1	0.5	-0.25	18.4044	0.20364	-1.45	-1.05	0.853129048784413	0.0041549	0.042228	-0.0075888
Trial1	2	1	blindfold	counterclockwise	practice	Guided	1	0.5	-0.25	18.42439	0.20365	-1.45	-1.05	0.853125575494393	0.03084	0.0041428	-0.0068239
Trial1	2	1	blindfold	counterclockwise	practice	Guided	1	0.5	-0.25	18.4444	0.20365	-1.45	-1.05	0.853125575494393	-0.040694	0.029533	0.0037302
Trial1	2	1	blindfold	counterclockwise	practice	Guided	1	0.5	-0.25	18.4644	0.20365	-1.45	-1.05	0.853125575494393	0.0085994	-0.04664	-0.0074622
Trial1	2	1	blindfold	counterclockwise	practice	Guided	1	0.5	-0.25	18.48441	0.20365	-1.45	-1.05	0.853125575494393	-0.01484	0.016841	0.033884
Trial1	2	1	blindfold	counterclockwise	practice	Guided	1	0.5	-0.25	18.50439	0.20364	-1.45	-1.05	0.853129048784413	0.026397	0.046458	-0.0069512
Trial1	2	1	blindfold	counterclockwise	practice	Guided	1	0.5	-0.25	18.5244	0.20364	-1.45	-1.05	0.853129048784413	0.013413	-0.021253	-0.019929
Trial1	2	1	blindfold	counterclockwise	practice	Guided	1	0.5	-0.25	18.5444	0.20365	-1.45	-1.05	0.853125575494393	-0.0049842	-9.2229E-05	0.00055194
Trial1	2	1	blindfold	counterclockwise	practice	Guided	1	0.5	-0.25	18.56439	0.20364	-1.45	-1.05	0.853129048784413	-0.0087084	-0.021251	-0.024765
Trial1	2	1	blindfold	counterclockwise	practice	Guided	1	0.5	-0.25	18.5844	0.20364	-1.45	-1.05	0.853129048784413	0.021832	0.029533	-0.0078449
Trial1	2	1	blindfold	counterclockwise	practice	Guided	1	0.5	-0.25	18.6044	0.20364	-1.45	-1.05	0.853129048784413	-0.032506	0.012602	0.029175
Trial1	2	1	blindfold	counterclockwise	practice	Guided	1	0.5	-0.25	18.6244	0.20364	-1.45	-1.05	0.853129048784413	7.1514E-05	-0.0085602	-0.020313
Trial1	2	1	blindfold	counterclockwise	practice	Guided	1	0.5	-0.25	18.64439	0.20364	-1.45	-1.05	0.853129048784413	0.035534	0.046452	-0.015092
Trial1	2	1	blindfold	counterclockwise	practice	Guided	1	0.5	-0.25	18.6644	0.20364	-1.45	-1.05	0.853129048784413	0.02207	-0.0001015	-0.011274
Trial1	2	1	blindfold	counterclockwise	practice	Guided	1	0.5	-0.25	18.6844	0.20364	-1.45	-1.05	0.853129048784413	0.008607	0.02529	0.020912
Trial1	2	1	blindfold	counterclockwise	practice	Guided	1	0.5	-0.25	18.70441	0.20364	-1.45	-1.05	0.853129048784413	0.022194	0.033751	0.038469
Trial1	2	1	blindfold	counterclockwise	practice	Guided	1	0.5	-0.25	18.7244	0.20364	-1.45	-1.05	0.853129048784413	-0.0084616	0.033749	-0.033156
Trial1	2	1	blindfold	counterclockwise	practice	Guided	1	0.5	-0.25	18.7444	0.20364	-1.45	-1.05	0.853129048784413	-0.013993	0.0083573	0.0044996
Trial1	2	1	blindfold	counterclockwise	practice	Guided	1	0.5	-0.25	18.7644	0.20364	-1.45	-1.05	0.853129048784413	-0.018321	0.025281	0.00017453
Trial1	2	1	blindfold	counterclockwise	practice	Guided	1	0.5	-0.25	18.78439	0.20364	-1.45	-1.05	0.853129048784413	0.0075278	-0.021267	0.0099718
Trial1	2	1	blindfold	counterclockwise	practice	Guided	1	0.5	-0.25	18.8044	0.20364	-1.45	-1.05	0.853129048784413	-0.036593	0.0041237	-0.01191
Trial1	2	1	blindfold	counterclockwise	practice	Guided	1	0.5	-0.25	18.8244	0.20364	-1.45	-1.05	0.853129048784413	-0.013033	0.012585	-0.029085
Trial1	2	1	blindfold	counterclockwise	practice	Guided	1	0.5	-0.25	18.84441	0.20365	-1.45	-1.05	0.853125575494393	0.018099	0.0041196	-0.028192
Trial1	2	1	blindfold	counterclockwise	practice	Guided	1	0.5	-0.25	18.8644	0.20365	-1.45	-1.05	0.853125575494393	0.0081209	-0.000115	0.0093372
Trial1	2	1	blindfold	counterclockwise	practice	Guided	1	0.5	-0.25	18.8844	0.20364	-1.45	-1.05	0.853129048784413	-0.022893	-0.029737	0.012897
Trial1	2	1	blindfold	counterclockwise	practice	Guided	1	0.5	-0.25	18.9044	0.20364	-1.45	-1.05	0.853129048784413	0.0084845	0.021044	-0.0032579
Trial1	2	1	blindfold	counterclockwise	practice	Guided	1	0.5	-0.25	18.92439	0.20364	-1.45	-1.05	0.853129048784413	0.0075241	-0.012813	0.017478
Trial1	2	1	blindfold	counterclockwise	practice	Guided	1	0.5	-0.25	18.9444	0.20364	-1.45	-1.05	0.853129048784413	0.048758	-0.017045	-0.023236
Trial1	2	1	blindfold	counterclockwise	practice	Guided	1	0.5	-0.25	18.9644	0.20365	-1.45	-1.05	0.853125575494393	-0.018087	0.02527	-0.0082256
Trial1	2	1	blindfold	counterclockwise	practice	Guided	1	0.5	-0.25	18.98441	0.20365	-1.45	-1.05	0.853125575494393	0.0041541	-0.0085829	-0.0075867
Trial1	2	1	blindfold	counterclockwise	practice	Guided	1	0.5	-0.25	19.00439	0.20364	-1.45	-1.05	0.853129048784413	-0.023615	0.0083454	0.00081065
Trial1	2	1	blindfold	counterclockwise	practice	Guided	1	0.5	-0.25	19.0244	0.20364	-1.45	-1.05	0.853129048784413	-0.00053123	-0.012819	0.00068335
Trial1	2	1	blindfold	counterclockwise	practice	Guided	1	0.5	-0.25	19.0444	0.20364	-1.45	-1.05	0.853129048784413	0.0036788	0.0083382	0.0092069
Trial1	2	1	blindfold	counterclockwise	practice	Guided	1	0.5	-0.25	19.06439	0.20364	-1.45	-1.05	0.853129048784413	0.013416	-0.0043596	-0.019925
Trial1	2	1	blindfold	counterclockwise	practice	Guided	1	0.5	-0.25	19.0844	0.20364	-1.45	-1.05	0.853129048784413	0.0035617	0.0083341	0.013407
Trial1	2	1	blindfold	counterclockwise	practice	Guided	1	0.5	-0.25	19.1044	0.20364	-1.45	-1.05	0.853129048784413	-0.014108	0.0041017	-0.017127
Trial1	2	1	blindfold	counterclockwise	practice	Guided	1	0.5	-0.25	19.1244	0.20364	-1.45	-1.05	0.853129048784413	-0.00015751	-0.0043671	-0.011909
Trial1	2	1	blindfold	counterclockwise	practice	Guided	1	0.5	-0.25	19.14439	0.20364	-1.45	-1.05	0.853129048784413	0.0077764	0.016794	0.02193
Trial1	2	1	blindfold	counterclockwise	practice	Guided	1	0.5	-0.25	19.1644	0.20364	-1.45	-1.05	0.853129048784413	0.012463	-0.0043657	0.013657
Trial1	2	1	blindfold	counterclockwise	practice	Guided	1	0.5	-0.25	19.1844	0.20364	-1.45	-1.05	0.853129048784413	-0.004729	-0.0043676	-0.0078431
Trial1	2	1	blindfold	counterclockwise	practice	Guided	1	0.5	-0.25	19.20441	0.20364	-1.45	-1.05	0.853129048784413	-0.00027801	0.0040947	-0.0077157
Trial1	2	1	blindfold	counterclockwise	practice	Guided	1	0.5	-0.25	19.2244	0.20364	-1.45	-1.05	0.853129048784413	0.030137	-0.021299	0.018366
Trial1	2	1	blindfold	counterclockwise	practice	Guided	1	0.5	-0.25	19.2444	0.20364	-1.45	-1.05	0.853129048784413	-0.0085743	0.029481	-0.028962
Trial1	2	1	blindfold	counterclockwise	practice	Guided	1	0.5	-0.25	19.2644	0.20364	-1.45	-1.05	0.853129048784413	-0.035743	-0.0001425	-0.012933
Trial1	2	1	blindfold	counterclockwise	practice	Guided	1	0.5	-0.25	19.28439	0.20364	-1.45	-1.05	0.853129048784413	0.0080186	0.0083193	0.01353
Trial1	2	1	blindfold	counterclockwise	practice	Guided	1	0.5	-0.25	19.3044	0.20364	-1.45	-1.05	0.853129048784413	-0.026725	0.0040877	-0.016876
Trial1	2	1	blindfold	counterclockwise	practice	Guided	1	0.5	-0.25	19.3244	0.20364	-1.45	-1.05	0.853129048784413	-0.0046052	0.016782	0.0008072
Trial1	2	1	blindfold	counterclockwise	practice	Guided	1	0.5	-0.25	19.34441	0.20364	-1.45	-1.05	0.853129048784413	0.0029686	0.0040842	0.034394
Trial1	2	1	blindfold	counterclockwise	practice	Guided	1	0.5	-0.25	19.3644	0.20364	-1.45	-1.05	0.853129048784413	0.0082583	0.012549	0.005133
Trial1	2	1	blindfold	counterclockwise	practice	Guided	1	0.5	-0.25	19.3844	0.20364	-1.45	-1.05	0.853129048784413	0.0081383	-0.00014786	0.0093315
Trial1	2	1	blindfold	counterclockwise	practice	Guided	1	0.5	-0.25	19.4044	0.20364	-1.45	-1.05	0.853129048784413	0.035186	-0.00014866	-0.0024995
Trial1	2	1	blindfold	counterclockwise	practice	Guided	1	0.5	-0.25	19.42439	0.20364	-1.45	-1.05	0.853129048784413	-0.018317	-0.00014883	0.00017099
Trial1	2	1	blindfold	counterclockwise	practice	Guided	1	0.5	-0.25	19.4444	0.20364	-1.45	-1.05	0.853129048784413	0.008614	-0.00014995	-0.0074617
Trial1	2	1	blindfold	counterclockwise	practice	Guided	1	0.5	-0.25	19.4644	0.20364	-1.45	-1.05	0.853129048784413	-0.00028286	-0.025543	-0.0077159
Trial1	2	1	blindfold	counterclockwise	practice	Guided	1	0.5	-0.25	19.48441	0.20364	-1.45	-1.05	0.853129048784413	-0.018316	0.0040774	0.00017411
Trial1	2	1	blindfold	counterclockwise	practice	Guided	1	0.5	-0.25	19.50439	0.20364	-1.45	-1.05	0.853129048784413	-0.0044876	-0.012849	-0.016237
Trial1	2	1	blindfold	counterclockwise	practice	Guided	1	0.5	-0.25	19.5244	0.20364	-1.45	-1.05	0.853129048784413	-0.032377	-0.017081	0.024982
Trial1	2	1	blindfold	counterclockwise	practice	Guided	1	0.5	-0.25	19.5444	0.20364	-1.45	-1.05	0.853129048784413	0.00321	-0.021315	0.026002
Trial1	2	1	blindfold	counterclockwise	practice	Guided	1	0.5	-0.25	19.56439	0.20364	-1.45	-1.05	0.853129048784413	0.029659	0.0040756	0.035161
Trial1	2	1	blindfold	counterclockwise	practice	Guided	1	0.5	-0.25	19.5844	0.20364	-1.45	-1.05	0.853129048784413	-0.0050877	0.021002	0.0047535
Trial1	2	1	blindfold	counterclockwise	practice	Guided	1	0.5	-0.25	19.6044	0.20364	-1.45	-1.05	0.853129048784413	0.0034499	-0.0043917	0.017603
Trial1	2	1	blindfold	counterclockwise	practice	Guided	1	0.5	-0.25	19.6244	0.20364	-1.45	-1.05	0.853129048784413	-0.02276	-0.012853	4.8057E-05
Trial1	2	1	blindfold	counterclockwise	practice	Guided	1	0.5	-0.25	19.64439	0.20364	-1.45	-1.05	0.853129048784413	0.0034501	0.02523	0.017609
Trial1	2	1	blindfold	counterclockwise	practice	Guided	1	0.5	-0.25	19.6644	0.20364	-1.45	-1.05	0.853129048784413	0.025572	-0.025553	0.022443
Trial1	2	1	blindfold	counterclockwise	practice	Guided	1	0.5	-0.25	19.6844	0.20364	-1.45	-1.05	0.853129048784413	-0.010134	0.025227	0.025622
Trial1	2	1	blindfold	counterclockwise	practice	Guided	1	0.5	-0.25	19.70441	0.20364	-1.45	-1.05	0.853129048784413	-0.0044828	-0.017091	0.014173
Trial1	2	1	blindfold	counterclockwise	practice	Guided	1	0.5	-0.25	19.7244	0.20364	-1.45	-1.05	0.853129048784413	0.013911	0.008298	-0.036714
Trial1	2	1	blindfold	counterclockwise	practice	Guided	1	0.5	-0.25	19.7444	0.20364	-1.45	-1.05	0.853129048784413	-0.026004	0.02099	-0.04206
Trial1	2	1	blindfold	counterclockwise	practice	Guided	1	0.5	-0.25	19.7644	0.20364	-1.45	-1.05	0.853129048784413	-0.036464	-0.021329	0.012262
Trial1	2	1	blindfold	counterclockwise	practice	Guided	1	0.5	-0.25	19.78439	0.20364	-1.45	-1.05	0.853129048784413	0.0036911	0.0040611	0.0092092
Trial1	2	1	blindfold	counterclockwise	practice	Guided	1	0.5	-0.25	19.8044	0.20364	-1.45	-1.05	0.853129048784413	0.0041721	-0.025563	-0.01598
Trial1	2	1	blindfold	counterclockwise	practice	Guided	1	0.5	-0.25	19.8244	0.20364	-1.45	-1.05	0.853129048784413	0.034468	0.012524	0.022696
Trial1	2	1	blindfold	counterclockwise	practice	Guided	1	0.5	-0.25	19.84441	0.20364	-1.45	-1.05	0.853129048784413	0.0041705	0.012524	-0.0075846
Trial1	2	1	blindfold	counterclockwise	practice	Guided	1	0.5	-0.25	19.8644	0.20364	-1.45	-1.05	0.853129048784413	-0.0015996	-0.017098	0.03847
Trial1	2	1	blindfold	counterclockwise	practice	Guided	1	0.5	-0.25	19.8844	0.20364	-1.45	-1.05	0.853129048784413	-0.022396	0.020986	-0.0036391
Trial1	2	1	blindfold	counterclockwise	practice	Guided	1	0.5	-0.25	19.9044	0.20363	-1.45	-1.05	0.853132522177477	-0.013978	-0.021334	0.00081457
Trial1	2	1	blindfold	counterclockwise	practice	Guided	1	0.5	-0.25	19.92439	0.20363	-1.45	-1.05	0.853132522177477	0.0036962	0.020986	0.00081428
Trial1	2	1	blindfold	counterclockwise	practice	Guided	1	0.5	-0.25	19.9444	0.20363	-1.45	-1.05	0.853132522177477	0.021368	-0.0001787	0.013921
Trial1	2	1	blindfold	counterclockwise	practice	Guided	1	0.5	-0.25	19.9644	0.20363	-1.45	-1.05	0.853132522177477	0.01788	-0.00017752	-0.019793
Trial1	2	1	blindfold	counterclockwise	practice	Guided	1	0.5	-0.25	19.98441	0.20363	-1.45	-1.05	0.853132522177477	-0.03141	0.012518	-0.0085968
Trial1	2	1	blindfold	counterclockwise	practice	Guided	1	0.5	-0.25	20.00439	0.20363	-1.45	-1.05	0.853132522177477	-0.0050814	-0.00017657	0.0047619
Trial1	2	1	blindfold	counterclockwise	practice	Guided	1	0.5	-0.25	20.0244	0.20363	-1.45	-1.05	0.853132522177477	0.016798	0.0040563	0.035549
Trial1	2	1	blindfold	counterclockwise	practice	Guided	1	0.5	-0.25	20.0444	0.20363	-1.45	-1.05	0.853132522177477	-0.0092856	0.0082843	-0.0037667
Trial1	2	1	blindfold	counterclockwise	practice	Guided	1	0.5	-0.25	20.06439	0.20363	-1.45	-1.05	0.853132522177477	-0.0045963	-0.00018008	-0.0036388
Trial1	2	1	blindfold	counterclockwise	practice	Guided	1	0.5	-0.25	20.0844	0.20363	-1.45	-1.05	0.853132522177477	-0.0094046	-0.0086466	0.00043283
Trial1	2	1	blindfold	counterclockwise	practice	Guided	1	0.5	-0.25	20.1044	0.20363	-1.45	-1.05	0.853132522177477	0.013195	-0.0044146	-0.011525
Trial1	2	1	blindfold	counterclockwise	practice	Guided	1	0.5	-0.25	20.1244	0.20363	-1.45	-1.05	0.853132522177477	0.016922	0.0040457	0.013794
Trial1	2	1	blindfold	counterclockwise	practice	Guided	1	0.5	-0.25	20.14439	0.20363	-1.45	-1.05	0.853132522177477	-0.014696	-0.00018691	0.029697
Trial1	2	1	blindfold	counterclockwise	practice	Guided	1	0.5	-0.25	20.1644	0.20363	-1.45	-1.05	0.853132522177477	-0.0049571	0.0040458	0.00056315
Trial1	2	1	blindfold	counterclockwise	practice	Guided	1	0.5	-0.25	20.1844	0.20363	-1.45	-1.05	0.853132522177477	-0.0090445	-0.0086487	0.0048892
Trial1	2	1	blindfold	counterclockwise	practice	Guided	1	0.5	-0.25	20.20441	0.20363	-1.45	-1.05	0.853132522177477	-0.0050768	0.020971	0.0047622
Trial1	2	1	blindfold	counterclockwise	practice	Guided	1	0.5	-0.25	20.2244	0.20363	-1.45	-1.05	0.853132522177477	0.031232	0.0082736	-0.019409
Trial1	2	1	blindfold	counterclockwise	practice	Guided	1	0.5	-0.25	20.2444	0.20363	-1.45	-1.05	0.853132522177477	-0.013851	0.0040397	-0.0077043
Trial1	2	1	blindfold	counterclockwise	practice	Guided	1	0.5	-0.25	20.2644	0.20363	-1.45	-1.05	0.853132522177477	-0.0085596	-0.0086575	-0.028949
Trial1	2	1	blindfold	counterclockwise	practice	Guided	1	0.5	-0.25	20.28439	0.20363	-1.45	-1.05	0.853132522177477	-0.0050716	0.0082698	0.0047673
Trial1	2	1	blindfold	counterclockwise	practice	Guided	1	0.5	-0.25	20.3044	0.20363	-1.45	-1.05	0.853132522177477	-0.014208	0.0082678	0.01291
Trial1	2	1	blindfold	counterclockwise	practice	Guided	1	0.5	-0.25	20.3244	0.20363	-1.45	-1.05	0.853132522177477	0.030273	0.0040354	0.01418
Trial1	2	1	blindfold	counterclockwise	practice	Guided	1	0.5	-0.25	20.34441	0.20363	-1.45	-1.04996	0.853095074312544	-0.022263	-0.012892	-0.016735
Trial1	2	1	blindfold	counterclockwise	practice	Guided	1	0.5	-0.25	20.3644	0.2036	-1.44996	-1.04977	0.852927316069626	0.055533	0.778441	0.531707
Trial1	2	1	blindfold	counterclockwise	practice	Guided	1	0.5	-0.25	20.3844	0.20322	-1.44975	-1.04946	0.852768866477553	-0.517264	1.239689	1.569929
Trial1	2	1	blindfold	counterclockwise	practice	Guided	1	0.5	-0.25	20.4044	0.20238	-1.44954	-1.04929	0.852902148269893	-1.051107	1.00694	1.407721
Trial1	2	1	blindfold	counterclockwise	practice	Guided	1	0.5	-0.25	20.42439	0.20088	-1.44949	-1.04924	0.853379949026339	-1.728325	0.956158	1.653726
Trial1	2	1	blindfold	counterclockwise	practice	Guided	1	0.5	-0.25	20.4444	0.1943	-1.44958	-1.04944	0.855895348819594	-1.538957	0.706482	0.912357
Trial1	2	1	blindfold	counterclockwise	practice	Guided	1	0.5	-0.25	20.4644	0.18957	-1.44973	-1.04942	0.857577468144802	0.129008	-0.398038	1.323388
Trial1	2	1	blindfold	counterclockwise	practice	Guided	1	0.5	-0.25	20.48441	0.18508	-1.45018	-1.04947	0.859259448378404	-0.274708	-1.138549	0.959865
Trial1	2	1	blindfold	counterclockwise	practice	Guided	1	0.5	-0.25	20.50439	0.18069	-1.45048	-1.0496	0.860998862294986	0.374505	-0.83386	0.833664
Trial1	2	1	blindfold	counterclockwise	practice	Guided	1	0.5	-0.25	20.5244	0.17696	-1.45055	-1.04996	0.862722937343641	0.203772	-0.994668	0.375425
Trial1	2	1	blindfold	counterclockwise	practice	Guided	1	0.5	-0.25	20.5444	0.17097	-1.45044	-1.05013	0.865140900623932	-0.227531	-0.541865	-0.185519
Trial1	2	1	blindfold	counterclockwise	practice	Guided	1	0.5	-0.25	20.56439	0.16812	-1.45029	-1.05017	0.866265708103214	-0.176237	-0.317502	-0.284976
Trial1	2	1	blindfold	counterclockwise	practice	Guided	1	0.5	-0.25	20.5844	0.16525	-1.45018	-1.05016	0.867360171156638	0.081797	-0.253948	-0.283029
Trial1	2	1	blindfold	counterclockwise	practice	Guided	1	0.5	-0.25	20.6044	0.16266	-1.45011	-1.05011	0.868316910956872	0.227115	-0.143867	-0.220849
Trial1	2	1	blindfold	counterclockwise	practice	Guided	1	0.5	-0.25	20.6244	0.1604	-1.45007	-1.04994	0.869040940129965	0.160253	-0.03805	-0.024938
Trial1	2	1	blindfold	counterclockwise	practice	Guided	1	0.5	-0.25	20.64439	0.1563	-1.44998	-1.04991	0.8706236968594	-0.235661	0.025428	0.167898
Trial1	2	1	blindfold	counterclockwise	practice	Guided	1	0.5	-0.25	20.6644	0.15419	-1.44999	-1.0499	0.871449631700379	-0.24072	0.012732	0.201409
Trial1	2	1	blindfold	counterclockwise	practice	Guided	1	0.5	-0.25	20.6844	0.15196	-1.45001	-1.0499	0.872336946651425	-0.067281	-0.088817	0.213522
Trial1	2	1	blindfold	counterclockwise	practice	Guided	1	0.5	-0.25	20.70441	0.1497	-1.45006	-1.04994	0.873277777716223	0.117576	-0.279196	0.10395
Trial1	2	1	blindfold	counterclockwise	practice	Guided	1	0.5	-0.25	20.7244	0.1477	-1.45012	-1.05003	0.874164333535433	0.062	-0.308737	-0.0064724
Trial1	2	1	blindfold	counterclockwise	practice	Guided	1	0.5	-0.25	20.7444	0.1441	-1.45013	-1.05	0.875593927746681	-0.31176	-0.168949	-0.0010748
Trial1	2	1	blindfold	counterclockwise	practice	Guided	1	0.5	-0.25	20.7644	0.14213	-1.4501	-1.04996	0.876360065453941	-0.358499	-0.16467	0.107371
Trial1	2	1	blindfold	counterclockwise	practice	Guided	1	0.5	-0.25	20.78439	0.13995	-1.45009	-1.04995	0.877243412977883	-0.203072	-0.211168	0.13106
Trial1	2	1	blindfold	counterclockwise	practice	Guided	1	0.5	-0.25	20.8044	0.13781	-1.45008	-1.04995	0.878123915123269	-0.064176	-0.156112	0.107701
Trial1	2	1	blindfold	counterclockwise	practice	Guided	1	0.5	-0.25	20.8244	0.13559	-1.45007	-1.04995	0.879041896034277	0.020863	-0.202624	0.051374
Trial1	2	1	blindfold	counterclockwise	practice	Guided	1	0.5	-0.25	20.84441	0.13156	-1.4501	-1.04991	0.880683803766564	-0.168329	-0.181353	0.190633
Trial1	2	1	blindfold	counterclockwise	practice	Guided	1	0.5	-0.25	20.8644	0.12953	-1.4501	-1.04989	0.881516931687885	-0.267006	-0.206689	0.239243
Trial1	2	1	blindfold	counterclockwise	practice	Guided	1	0.5	-0.25	20.8844	0.12735	-1.45011	-1.04988	0.882426245894454	-0.240171	-0.240478	0.239732
Trial1	2	1	blindfold	counterclockwise	practice	Guided	1	0.5	-0.25	20.9044	0.12521	-1.45011	-1.04989	0.883341168974566	-0.056908	-0.16425	0.200941
Trial1	2	1	blindfold	counterclockwise	practice	Guided	1	0.5	-0.25	20.92439	0.12299	-1.4501	-1.04989	0.884285369547251	-0.11467	-0.18959	0.199903
Trial1	2	1	blindfold	counterclockwise	practice	Guided	1	0.5	-0.25	20.9444	0.11884	-1.45013	-1.04989	0.886062651674036	-0.45264	-0.291005	0.198442
Trial1	2	1	blindfold	counterclockwise	practice	Guided	1	0.5	-0.25	20.9644	0.11646	-1.45014	-1.04987	0.887071008796344	-0.702594	-0.286696	0.249065
Trial1	2	1	blindfold	counterclockwise	practice	Guided	1	0.5	-0.25	20.98441	0.11356	-1.45014	-1.04985	0.888310686897163	-0.672216	-0.159671	0.304345
Trial1	2	1	blindfold	counterclockwise	practice	Guided	1	0.5	-0.25	21.00439	0.11017	-1.45008	-1.04984	0.889781662411489	-0.534519	0.068861	0.331904
Trial1	2	1	blindfold	counterclockwise	practice	Guided	1	0.5	-0.25	21.0244	0.10664	-1.44995	-1.04982	0.891316006770113	-0.365493	0.242315	0.355586
Trial1	2	1	blindfold	counterclockwise	practice	Guided	1	0.5	-0.25	21.0444	0.098777	-1.44992	-1.04981	0.894804906843248	-0.373906	-0.032826	0.36408
Trial1	2	1	blindfold	counterclockwise	practice	Guided	1	0.5	-0.25	21.06439	0.094352	-1.45004	-1.04983	0.896815624889209	-0.520275	-0.38825	0.349972
Trial1	2	1	blindfold	counterclockwise	practice	Guided	1	0.5	-0.25	21.0844	0.090051	-1.45019	-1.04988	0.898813798982053	-0.536336	-0.841016	0.232107
Trial1	2	1	blindfold	counterclockwise	practice	Guided	1	0.5	-0.25	21.1044	0.085462	-1.45039	-1.04995	0.900978226511212	-0.382594	-1.192256	0.049419
Trial1	2	1	blindfold	counterclockwise	practice	Guided	1	0.5	-0.25	21.1244	0.080815	-1.45058	-1.05005	0.903214314063276	-0.132743	-1.416541	0.002058
Trial1	2	1	blindfold	counterclockwise	practice	Guided	1	0.5	-0.25	21.14439	0.07311	-1.45084	-1.05007	0.906833586393202	0.251441	-1.827026	-0.149266
Trial1	2	1	blindfold	counterclockwise	practice	Guided	1	0.5	-0.25	21.1644	0.070299	-1.45091	-1.05008	0.908168961691317	0.180326	-1.928589	-0.171015
Trial1	2	1	blindfold	counterclockwise	practice	Guided	1	0.5	-0.25	21.1844	0.068098	-1.45096	-1.05007	0.909203727057481	-0.105006	-1.962443	-0.123098
Trial1	2	1	blindfold	counterclockwise	practice	Guided	1	0.5	-0.25	21.20441	0.066448	-1.45097	-1.05005	0.909971084907228	-0.243282	-1.882039	-0.086719
Trial1	2	1	blindfold	counterclockwise	practice	Guided	1	0.5	-0.25	21.2244	0.065013	-1.45095	-1.05	0.910611670719378	-0.297449	-1.848185	0.0052589
Trial1	2	1	blindfold	counterclockwise	practice	Guided	1	0.5	-0.25	21.2444	0.063166	-1.45093	-1.05	0.911495401692533	-0.056594	-1.928589	-0.047165
Trial1	2	1	blindfold	counterclockwise	practice	Guided	1	0.5	-0.25	21.2644	0.06271	-1.45097	-1.05	0.91171402643609	-0.105731	-2.093629	-0.022378
Trial1	2	1	blindfold	counterclockwise	practice	Guided	1	0.5	-0.25	21.28439	0.06267	-1.45101	-1.05	0.911733213553026	-0.199242	-2.123252	-0.010583
Trial1	2	1	blindfold	counterclockwise	practice	Guided	1	0.5	-0.25	21.3044	0.062656	-1.45104	-1.05	0.911739928827111	-0.328717	-2.102093	0.047096
Trial1	2	1	blindfold	counterclockwise	practice	Guided	1	0.5	-0.25	21.3244	0.062637	-1.45105	-1.05	0.9117490424228	-0.395507	-2.110556	0.063311
Trial1	2	1	blindfold	counterclockwise	practice	Guided	1	0.5	-0.25	21.34441	0.062597	-1.45107	-1.05	0.911768232005641	-0.332995	-2.186729	0.063831
Trial1	2	1	blindfold	counterclockwise	practice	Guided	1	0.5	-0.25	21.3644	0.062579	-1.45108	-1.04999	0.911768081601194	-0.306199	-2.199424	0.064046
Trial1	2	1	blindfold	counterclockwise	practice	Guided	1	0.5	-0.25	21.3844	0.062564	-1.4511	-1.04999	0.911775276999996	-0.261548	-2.317914	0.056011
Trial1	2	1	blindfold	counterclockwise	practice	Guided	1	0.5	-0.25	21.4044	0.06255201	-1.45114	-1.04999	0.911781032025945	-0.181534	-2.419478	0.073484
Trial1	2	1	blindfold	counterclockwise	practice	Guided	1	0.5	-0.25	21.42439	0.062543	-1.45118	-1.04998	0.911776672542589	-0.154824	-2.436405	0.077893
Trial1	2	1	blindfold	counterclockwise	practice	Guided	1	0.5	-0.25	21.4444	0.062526	-1.45122	-1.04998	0.911784826506642	-0.194927	-2.499882	0.094297
Trial1	2	1	blindfold	counterclockwise	practice	Guided	1	0.5	-0.25	21.4644	0.062517	-1.45124	-1.04998	0.911789144881854	-0.185868	-2.529504	0.081749
Trial1	2	1	blindfold	counterclockwise	practice	Guided	1	0.5	-0.25	21.48441	0.062508	-1.45126	-1.04998	0.911793463325456	-0.172106	-2.626836	0.039843
Trial1	2	1	blindfold	counterclockwise	practice	Guided	1	0.5	-0.25	21.50439	0.062499	-1.45129	-1.04998	0.911797781837446	-0.14554	-2.669154	0.061057
Trial1	2	1	blindfold	counterclockwise	practice	Guided	1	0.5	-0.25	21.5244	0.062491	-1.45131	-1.04997	0.911792835844975	-0.132547	-2.656458	0.107346
Trial1	2	1	blindfold	counterclockwise	practice	Guided	1	0.5	-0.25	21.5444	0.062483	-1.45134	-1.04997	0.911796675465209	-0.056849	-2.774949	0.107946
Trial1	2	1	blindfold	counterclockwise	practice	Guided	1	0.5	-0.25	21.56439	0.062479	-1.45137	-1.04997	0.911798593508039	-0.083492	-2.813035	0.103491
Trial1	2	1	blindfold	counterclockwise	practice	Guided	1	0.5	-0.25	21.5844	0.062475	-1.45139	-1.04997	0.911800513351928	-0.083326	-2.846889	0.116444
Trial1	2	1	blindfold	counterclockwise	practice	Guided	1	0.5	-0.25	21.6044	0.062472	-1.4514	-1.04996	0.911793166941433	-0.012148	-2.863817	0.091139
Trial1	2	1	blindfold	counterclockwise	practice	Guided	1	0.5	-0.25	21.6244	0.062469	-1.45142	-1.04996	0.911794605960885	-0.061474	-2.935757	0.137191
Trial1	2	1	blindfold	counterclockwise	practice	Guided	1	0.5	-0.25	21.64439	0.062457	-1.45148	-1.04996	0.91180036390226	-0.10566	-3.075407	0.107334
Trial1	2	1	blindfold	counterclockwise	practice	Guided	1	0.5	-0.25	21.6644	0.06245	-1.45151	-1.04996	0.911803724694164	-0.167918	-3.13042	0.106767
Trial1	2	1	blindfold	counterclockwise	practice	Guided	1	0.5	-0.25	21.6844	0.062442	-1.45154	-1.04996	0.911807564628362	-0.212405	-3.147347	0.110631
Trial1	2	1	blindfold	counterclockwise	practice	Guided	1	0.5	-0.25	21.70441	0.062431	-1.45155	-1.04995	0.911804056750955	-0.17682	-3.126188	0.119228
Trial1	2	1	blindfold	counterclockwise	practice	Guided	1	0.5	-0.25	21.7244	0.062423	-1.45155	-1.04995	0.911807896850487	-0.145873	-3.088102	0.148859
Trial1	2	1	blindfold	counterclockwise	practice	Guided	1	0.5	-0.25	21.7444	0.06241	-1.45155	-1.04995	0.911814136233602	-0.154689	-3.126188	0.148703
Trial1	2	1	blindfold	counterclockwise	practice	Guided	1	0.5	-0.25	21.7644	0.062403	-1.45156	-1.04995	0.911817493760126	-0.176422	-3.202361	0.089681
Trial1	2	1	blindfold	counterclockwise	practice	Guided	1	0.5	-0.25	21.78439	0.062394	-1.45157	-1.04995	0.911821814982596	-0.225103	-3.193897	0.068235
Trial1	2	1	blindfold	counterclockwise	practice	Guided	1	0.5	-0.25	21.8044	0.062382	-1.45158	-1.04995	0.911827573739178	-0.256581	-3.062711	0.114138
Trial1	2	1	blindfold	counterclockwise	practice	Guided	1	0.5	-0.25	21.8244	0.062368	-1.45155	-1.04994	0.911825507863161	-0.31493	-2.961148	0.1808
Trial1	2	1	blindfold	counterclockwise	practice	Guided	1	0.5	-0.25	21.84441	0.062335	-1.45148	-1.04993	0.911832561360884	-0.346333	-2.931525	0.230815
Trial1	2	1	blindfold	counterclockwise	practice	Guided	1	0.5	-0.25	21.8644	0.062318	-1.45147	-1.04993	0.911840720489934	-0.359226	-2.999234	0.188643
Trial1	2	1	blindfold	counterclockwise	practice	Guided	1	0.5	-0.25	21.8844	0.062302	-1.45149	-1.04993	0.911848400629305	-0.278714	-3.109261	0.151484
Trial1	2	1	blindfold	counterclockwise	practice	Guided	1	0.5	-0.25	21.9044	0.062287	-1.45152	-1.04993	0.911855601738547	-0.238627	-3.143115	0.16011
Trial1	2	1	blindfold	counterclockwise	practice	Guided	1	0.5	-0.25	21.92439	0.062276	-1.45155	-1.04993	0.911860882434272	-0.260523	-3.088102	0.156139
Trial1	2	1	blindfold	counterclockwise	practice	Guided	1	0.5	-0.25	21.9444	0.062254	-1.45152	-1.04993	0.911871442343783	-0.251965	-2.927294	0.193661
Trial1	2	1	blindfold	counterclockwise	practice	Guided	1	0.5	-0.25	21.9644	0.06224	-1.4515	-1.04993	0.911878164774945	-0.336436	-2.927294	0.175968
Trial1	2	1	blindfold	counterclockwise	practice	Guided	1	0.5	-0.25	21.98441	0.062223	-1.45148	-1.04992	0.911877643895824	-0.376463	-2.935757	0.183972
Trial1	2	1	blindfold	counterclockwise	practice	Guided	1	0.5	-0.25	22.00439	0.062204	-1.45148	-1.04992	0.911886766925093	-0.439048	-2.952684	0.229586
Trial1	2	1	blindfold	counterclockwise	practice	Guided	1	0.5	-0.25	22.0244	0.062183	-1.45148	-1.04991	0.911887960416951	-0.452675	-2.901903	0.275608
Trial1	2	1	blindfold	counterclockwise	practice	Guided	1	0.5	-0.25	22.0444	0.062135	-1.45144	-1.0499	0.91190222190886	-0.523992	-2.791876	0.312635
Trial1	2	1	blindfold	counterclockwise	practice	Guided	1	0.5	-0.25	22.06439	0.062107	-1.45142	-1.0499	0.911915668348647	-0.515076	-2.698776	0.31262
Trial1	2	1	blindfold	counterclockwise	practice	Guided	1	0.5	-0.25	22.0844	0.062077	-1.45138	-1.04989	0.911921395481183	-0.586445	-2.681849	0.332928
Trial1	2	1	blindfold	counterclockwise	practice	Guided	1	0.5	-0.25	22.1044	0.062046	-1.45135	-1.04989	0.911936283606277	-0.648668	-2.601445	0.323915
Trial1	2	1	blindfold	counterclockwise	practice	Guided	1	0.5	-0.25	22.1244	0.062011	-1.45132	-1.04987	0.911935526188537	-0.684191	-2.516809	0.31512
Trial1	2	1	blindfold	counterclockwise	practice	Guided	1	0.5	-0.25	22.14439	0.061866	-1.45127	-1.04986	0.911996393783533	-0.702308	-2.512577	0.352572
Trial1	2	1	blindfold	counterclockwise	practice	Guided	1	0.5	-0.25	22.1644	0.061737	-1.45126	-1.04984	0.912040810200475	-0.720562	-2.571822	0.406933
Trial1	2	1	blindfold	counterclockwise	practice	Guided	1	0.5	-0.25	22.1844	0.061582	-1.45126	-1.04983	0.91210652242478	-0.707059	-2.461796	0.390157
Trial1	2	1	blindfold	counterclockwise	practice	Guided	1	0.5	-0.25	22.20441	0.061396	-1.45123	-1.0498	0.91216970335108	-0.743427	-2.313683	0.482149
Trial1	2	1	blindfold	counterclockwise	practice	Guided	1	0.5	-0.25	22.2244	0.061151	-1.45118	-1.04975	0.912243641729984	-0.748284	-2.275596	0.532472
Trial1	2	1	blindfold	counterclockwise	practice	Guided	1	0.5	-0.25	22.2444	0.060556	-1.45112	-1.04977	0.912547574906749	-0.596524	-2.093629	0.483364
Trial1	2	1	blindfold	counterclockwise	practice	Guided	1	0.5	-0.25	22.2644	0.060312	-1.45107	-1.04981	0.912700096708501	-0.60419	-1.911662	0.336198
Trial1	2	1	blindfold	counterclockwise	practice	Guided	1	0.5	-0.25	22.28439	0.060022	-1.45098	-1.0499	0.91291869886323	-0.673326	-1.869344	0.087772
Trial1	2	1	blindfold	counterclockwise	practice	Guided	1	0.5	-0.25	22.3044	0.059546	-1.45095	-1.04999	0.913227040274639	-0.676427	-2.038616	-0.076002
Trial1	2	1	blindfold	counterclockwise	practice	Guided	1	0.5	-0.25	22.3244	0.058975	-1.451	-1.05001	0.913520112650357	-0.623547	-2.135947	-0.012497
Trial1	2	1	blindfold	counterclockwise	practice	Guided	1	0.5	-0.25	22.34441	0.057652	-1.45102	-1.04999	0.914142032117484	-0.539368	-2.02592	0.03448
Trial1	2	1	blindfold	counterclockwise	practice	Guided	1	0.5	-0.25	22.3644	0.056969	-1.45102	-1.04998	0.91446407073714	-0.508302	-2.064006	0.047355
Trial1	2	1	blindfold	counterclockwise	practice	Guided	1	0.5	-0.25	22.3844	0.056307	-1.45101	-1.04997	0.914776218062688	-0.566239	-1.941284	0.059541
Trial1	2	1	blindfold	counterclockwise	practice	Guided	1	0.5	-0.25	22.4044	0.055613	-1.45098	-1.04996	0.915104275447657	-0.602024	-1.937052	0.097036
Trial1	2	1	blindfold	counterclockwise	practice	Guided	1	0.5	-0.25	22.42439	0.054853	-1.45097	-1.04996	0.915473582884783	-0.695841	-1.983602	0.146596
Trial1	2	1	blindfold	counterclockwise	practice	Guided	1	0.5	-0.25	22.4444	0.052798	-1.45101	-1.04999	0.916500699164365	-0.815037	-2.059775	-0.0051672
Trial1	2	1	blindfold	counterclockwise	practice	Guided	1	0.5	-0.25	22.4644	0.051439	-1.45105	-1.05003	0.91719952132554	-0.663207	-2.372928	-0.062959
Trial1	2	1	blindfold	counterclockwise	practice	Guided	1	0.5	-0.25	22.48441	0.050061	-1.45117	-1.05004	0.917882952127128	-0.547351	-2.592981	-0.091091
Trial1	2	1	blindfold	counterclockwise	practice	Guided	1	0.5	-0.25	22.50439	0.048787	-1.45127	-1.05004	0.918508130382852	-0.538215	-2.631068	-0.107779
Trial1	2	1	blindfold	counterclockwise	practice	Guided	1	0.5	-0.25	22.5244	0.047675	-1.45132	-1.05005	0.919063622229202	-0.520873	-2.762253	-0.061291
Trial1	2	1	blindfold	counterclockwise	practice	Guided	1	0.5	-0.25	22.5444	0.045974	-1.45144	-1.05007	0.919919394078149	-0.578182	-3.066943	-0.149679
Trial1	2	1	blindfold	counterclockwise	practice	Guided	1	0.5	-0.25	22.56439	0.045445	-1.45152	-1.05009	0.920197905699507	-0.564299	-3.215056	-0.237691
Trial1	2	1	blindfold	counterclockwise	practice	Guided	1	0.5	-0.25	22.5844	0.045187	-1.4516	-1.0501	0.920334188867258	-0.532605	-3.337778	-0.325591
Trial1	2	1	blindfold	counterclockwise	practice	Guided	1	0.5	-0.25	22.6044	0.045156	-1.45166	-1.05011	0.920358109621382	-0.488098	-3.426646	-0.31683
Trial1	2	1	blindfold	counterclockwise	practice	Guided	1	0.5	-0.25	22.6244	0.045133	-1.45169	-1.05012	0.920378179820031	-0.470237	-3.443573	-0.295333
Trial1	2	1	blindfold	counterclockwise	practice	Guided	1	0.5	-0.25	22.64439	0.045092	-1.45175	-1.05013	0.920407150548512	-0.295643	-3.693249	-0.441356
Trial1	2	1	blindfold	counterclockwise	practice	Guided	1	0.5	-0.25	22.6644	0.045077	-1.45182	-1.05013	0.920414563358955	-0.318253	-3.815972	-0.369981
Trial1	2	1	blindfold	counterclockwise	practice	Guided	1	0.5	-0.25	22.6844	0.04506	-1.45187	-1.05012	0.92041426211609	-0.332596	-3.794813	-0.193587
Trial1	2	1	blindfold	counterclockwise	practice	Guided	1	0.5	-0.25	22.70441	0.045043	-1.45188	-1.05011	0.920413957613347	-0.475848	-3.756726	-0.039025
Trial1	2	1	blindfold	counterclockwise	practice	Guided	1	0.5	-0.25	22.7244	0.045017	-1.45188	-1.05005	0.920374687221347	-0.588597	-3.701713	0.216463
Trial1	2	1	blindfold	counterclockwise	practice	Guided	1	0.5	-0.25	22.7444	0.044938	-1.45185	-1.05003	0.920396336044473	-0.772476	-3.909071	0.450374
Trial1	2	1	blindfold	counterclockwise	practice	Guided	1	0.5	-0.25	22.7644	0.044899	-1.45195	-1.05003	0.920415617223465	-0.645747	-4.289933	0.102464
Trial1	2	1	blindfold	counterclockwise	practice	Guided	1	0.5	-0.25	22.78439	0.044873	-1.45212	-1.05004	0.920437178239659	-0.203153	-4.721577	-0.218485
Trial1	2	1	blindfold	counterclockwise	practice	Guided	1	0.5	-0.25	22.8044	0.044879	-1.45234	-1.05005	0.920442914533325	0.419827	-5.191307	-0.222745
Trial1	2	1	blindfold	counterclockwise	practice	Guided	1	0.5	-0.25	22.8244	0.044919	-1.45257	-1.05008	0.920449146119485	1.145203	-5.711818	-0.226657
Trial1	2	1	blindfold	counterclockwise	practice	Guided	1	0.5	-0.25	22.84441	0.045244	-1.45315	-1.05016	0.920358150398293	2.317431	-7.142166	-0.530125
Trial1	2	1	blindfold	counterclockwise	practice	Guided	1	0.5	-0.25	22.8644	0.045972	-1.45353	-1.05027	0.9200942533791	2.759747	-7.793864	-0.808641
Trial1	2	1	blindfold	counterclockwise	practice	Guided	1	0.5	-0.25	22.8844	0.047323	-1.45384	-1.05041	0.919550263104462	2.836855	-7.882731	-1.009307
Trial1	2	1	blindfold	counterclockwise	practice	Guided	1	0.5	-0.25	22.9044	0.049363	-1.45392	-1.05052	0.918643605639735	2.918291	-7.603433	-1.16319
Trial1	2	1	blindfold	counterclockwise	practice	Guided	1	0.5	-0.25	22.92439	0.05218	-1.45384	-1.05067	0.917395904734494	3.168824	-7.531492	-1.277753
Trial1	2	1	blindfold	counterclockwise	practice	Guided	1	0.5	-0.25	22.9444	0.060976	-1.45377	-1.05073	0.91318705130126	3.911219	-7.8785	-1.507204
Trial1	2	1	blindfold	counterclockwise	practice	Guided	1	0.5	-0.25	22.9644	0.067583	-1.45393	-1.05079	0.910081973572927	4.345204	-8.51327	-1.608378
Trial1	2	1	blindfold	counterclockwise	practice	Guided	1	0.5	-0.25	22.98441	0.075946	-1.4542	-1.05084	0.90618239689569	4.797491	-8.758714	-1.690933
Trial1	2	1	blindfold	counterclockwise	practice	Guided	1	0.5	-0.25	23.00439	0.08694	-1.45435	-1.05089	0.901134455847769	4.903972	-8.458256	-1.812578
Trial1	2	1	blindfold	counterclockwise	practice	Guided	1	0.5	-0.25	23.0244	0.09948	-1.45424	-1.05081	0.895384214217945	5.031556	-7.925049	-1.789664
Trial1	2	1	blindfold	counterclockwise	practice	Guided	1	0.5	-0.25	23.0444	0.13146	-1.45373	-1.05077	0.881506890706252	4.813316	-7.142166	-1.556481
Trial1	2	1	blindfold	counterclockwise	practice	Guided	1	0.5	-0.25	23.06439	0.15149	-1.45359	-1.05073	0.873285597610175	4.383778	-6.989822	-1.460179
Trial1	2	1	blindfold	counterclockwise	practice	Guided	1	0.5	-0.25	23.0844	0.17289	-1.45347	-1.0507	0.864940204059597	3.858088	-6.524324	-1.409084
Trial1	2	1	blindfold	counterclockwise	practice	Guided	1	0.5	-0.25	23.1044	0.1965	-1.45328	-1.05069	0.856280695873087	3.430148	-6.075753	-1.36997
Trial1	2	1	blindfold	counterclockwise	practice	Guided	1	0.5	-0.25	23.1244	0.2199	-1.45308	-1.05064	0.848221905155993	3.03957	-5.703354	-1.396057
Trial1	2	1	blindfold	counterclockwise	practice	Guided	1	0.5	-0.25	23.14439	0.27143	-1.45246	-1.05052	0.832512235218451	2.228002	-3.866753	-1.06223
Trial1	2	1	blindfold	counterclockwise	practice	Guided	1	0.5	-0.25	23.1644	0.29769	-1.45197	-1.05031	0.825484982075414	1.741602	-2.703008	-0.530591
Trial1	2	1	blindfold	counterclockwise	practice	Guided	1	0.5	-0.25	23.1844	0.32519	-1.45139	-1.05012	0.818993615069765	1.232698	-1.653522	-0.261247
Trial1	2	1	blindfold	counterclockwise	practice	Guided	1	0.5	-0.25	23.20441	0.35298	-1.45084	-1.05006	0.813456165314307	0.806953	-0.807162	-0.096773
Trial1	2	1	blindfold	counterclockwise	practice	Guided	1	0.5	-0.25	23.2244	0.37925	-1.45041	-1.05033	0.809387876850015	0.505341	0.123865	-0.530454
Trial1	2	1	blindfold	counterclockwise	practice	Guided	1	0.5	-0.25	23.2444	0.43434	-1.4494	-1.05042	0.803108638593023	0.274711	1.740378	-0.919625
Trial1	2	1	blindfold	counterclockwise	practice	Guided	1	0.5	-0.25	23.2644	0.45931	-1.44909	-1.05037	0.801403629950645	-0.00029544	2.823719	-0.684139
Trial1	2	1	blindfold	counterclockwise	practice	Guided	1	0.5	-0.25	23.28439	0.48474	-1.44863	-1.05026	0.800405429735548	-0.158208	3.784337	-0.556193
Trial1	2	1	blindfold	counterclockwise	practice	Guided	1	0.5	-0.25	23.3044	0.50934	-1.44809	-1.05013	0.800184521743572	-0.226032	4.935387	-0.144806
Trial1	2	1	blindfold	counterclockwise	practice	Guided	1	0.5	-0.25	23.3244	0.52946	-1.44759	-1.04996	0.800502293242373	-0.616544	5.984873	0.010661
Trial1	2	1	blindfold	counterclockwise	practice	Guided	1	0.5	-0.25	23.34441	0.56571	-1.4466	-1.05001	0.802704024347844	-0.405464	7.639507	-0.064144
Trial1	2	1	blindfold	counterclockwise	practice	Guided	1	0.5	-0.25	23.3644	0.57992	-1.44615	-1.05003	0.80401193723262	0.207474	8.858266	-0.13271
Trial1	2	1	blindfold	counterclockwise	practice	Guided	1	0.5	-0.25	23.3844	0.59239	-1.44557	-1.05003	0.805347069307845	0.656552	10.22514	0.212929
Trial1	2	1	blindfold	counterclockwise	practice	Guided	1	0.5	-0.25	23.4044	0.60253	-1.44489	-1.04971	0.806255878756857	1.130877	11.66395	0.671515
Trial1	2	1	blindfold	counterclockwise	practice	Guided	1	0.5	-0.25	23.42439	0.6108	-1.44422	-1.04945	0.807091582043278	1.289291	12.95042	1.053353
Trial1	2	1	blindfold	counterclockwise	practice	Guided	1	0.5	-0.25	23.4444	0.62135	-1.44307	-1.0495	0.808656943247991	1.84765	14.67276	0.885223
Trial1	2	1	blindfold	counterclockwise	practice	Guided	1	0.5	-0.25	23.4644	0.6236	-1.44269	-1.04955	0.809047127360336	2.474205	15.13402	0.717649
Trial1	2	1	blindfold	counterclockwise	practice	Guided	1	0.5	-0.25	23.48441	0.62455	-1.44243	-1.04956	0.809202696699329	3.367687	15.68839	0.749333
Trial1	2	1	blindfold	counterclockwise	practice	Guided	1	0.5	-0.25	23.50439	0.62484	-1.44219	-1.04957	0.809257164850211	4.117167	16.3147	0.778737
Trial1	2	1	blindfold	counterclockwise	practice	Guided	1	0.5	-0.25	23.5244	0.62515	-1.4419	-1.0496	0.809334715705917	4.758429	16.99602	0.627162
Trial1	2	1	blindfold	counterclockwise	practice	Guided	1	0.5	-0.25	23.5444	0.62727	-1.44118	-1.0495	0.809566476793566	5.442896	18.60833	1.142144
Trial1	2	1	blindfold	counterclockwise	practice	Guided	1	0.5	-0.25	23.56439	0.62916	-1.44071	-1.04934	0.809707829233502	5.44325	20.02599	1.788817
Trial1	2	1	blindfold	counterclockwise	practice	Guided	1	0.5	-0.25	23.5844	0.6315399	-1.44004	-1.04921	0.80996253245258	5.974137	21.40132	1.844681
Trial1	2	1	blindfold	counterclockwise	practice	Guided	1	0.5	-0.25	23.6044	0.63433	-1.43937	-1.04908	0.810292176458443	6.484262	22.37887	2.126717
Trial1	2	1	blindfold	counterclockwise	practice	Guided	1	0.5	-0.25	23.6244	0.63757	-1.43884	-1.04889	0.810648342305014	6.988839	23.15329	2.221604
Trial1	2	1	blindfold	counterclockwise	practice	Guided	1	0.5	-0.25	23.64439	0.64655	-1.43798	-1.04879	0.81212211607188	7.526018	25.20994	2.579511
Trial1	2	1	blindfold	counterclockwise	practice	Guided	1	0.5	-0.25	23.6644	0.65253	-1.4374	-1.04875	0.8131831452787	8.116715	26.72916	2.599389
Trial1	2	1	blindfold	counterclockwise	practice	Guided	1	0.5	-0.25	23.6844	0.659	-1.43666	-1.04863	0.814303916875791	8.281568	28.76888	2.768719
Trial1	2	1	blindfold	counterclockwise	practice	Guided	1	0.5	-0.25	23.70441	0.66655	-1.43571	-1.04826	0.815449508700178	8.579231	30.42352	3.302711
Trial1	2	1	blindfold	counterclockwise	practice	Guided	1	0.5	-0.25	23.7244	0.6813	-1.43445	-1.04815	0.818482154996957	8.96004	31.55341	3.886555
Trial1	2	1	blindfold	counterclockwise	practice	Guided	1	0.5	-0.25	23.7444	0.69155	-1.43415	-1.04825	0.820910718249764	9.422381	32.27705	3.413269
Trial1	2	1	blindfold	counterclockwise	practice	Guided	1	0.5	-0.25	23.7644	0.70092	-1.43386	-1.04834	0.823234800734354	9.500308	33.12341	3.045509
Trial1	2	1	blindfold	counterclockwise	practice	Guided	1	0.5	-0.25	23.78439	0.71083	-1.43346	-1.04828	0.825651416905136	9.096826	33.9613	3.508119
Trial1	2	1	blindfold	counterclockwise	practice	Guided	1	0.5	-0.25	23.8044	0.72106	-1.43306	-1.04823	0.828274549762262	8.730966	34.49451	3.64491
Trial1	2	1	blindfold	counterclockwise	practice	Guided	1	0.5	-0.25	23.8244	0.7306	-1.43282	-1.04816	0.830804234814616	8.556368	34.27446	3.567261
Trial1	2	1	blindfold	counterclockwise	practice	Guided	1	0.5	-0.25	23.84441	0.74862	-1.43261	-1.04802	0.835851571561239	8.959784	36.19992	4.088665
Trial1	2	1	blindfold	counterclockwise	practice	Guided	1	0.5	-0.25	23.8644	0.75647	-1.43198	-1.04777	0.837982012388565	9.325246	38.24389	4.864737
Trial1	2	1	blindfold	counterclockwise	practice	Guided	1	0.5	-0.25	23.8844	0.76404	-1.43096	-1.04747	0.840044925459909	9.67236	39.53881	5.217113
Trial1	2	1	blindfold	counterclockwise	practice	Guided	1	0.5	-0.25	23.9044	0.77028	-1.43005	-1.04715	0.841724080715932	9.301998	41.74781	6.609535
Trial1	2	1	blindfold	counterclockwise	practice	Guided	1	0.5	-0.25	23.92439	0.77486	-1.42941	-1.0471	0.843158561618687	8.48711	41.61663	6.699913
Trial1	2	1	blindfold	counterclockwise	practice	Guided	1	0.5	-0.25	23.9444	0.77788	-1.4294	-1.04715	0.844195148859637	8.052064	40.19897	4.817281
Trial1	2	1	blindfold	counterclockwise	practice	Guided	1	0.5	-0.25	23.9644	0.77827	-1.42975	-1.04718	0.844351851346856	6.916653	39.53458	5.043469
Trial1	2	1	blindfold	counterclockwise	practice	Guided	1	0.5	-0.25	23.98441	0.77865	-1.42999	-1.04719	0.844486608813544	6.997619	40.33863	5.48828
Trial1	2	1	blindfold	counterclockwise	practice	Guided	1	0.5	-0.25	24.00439	0.779	-1.42992	-1.04713	0.844545564227953	6.614564	41.0538	5.991479
Trial1	2	1	blindfold	counterclockwise	practice	Guided	1	0.5	-0.25	24.0244	0.77935	-1.42967	-1.04697	0.844510297559324	7.281331	40.79989	6.92344
Trial1	2	1	blindfold	counterclockwise	practice	Guided	1	0.5	-0.25	24.0444	0.78019	-1.42951	-1.04686	0.844684709338478	9.270093	41.90016	8.204771
Trial1	2	1	blindfold	counterclockwise	practice	Guided	1	0.5	-0.25	24.06439	0.7806801	-1.42912	-1.04673	0.844724840012104	9.854663	43.95258	8.865884
Trial1	2	1	blindfold	counterclockwise	practice	Guided	1	0.5	-0.25	24.0844	0.78121	-1.4284	-1.04666	0.844835088803978	9.390032	44.44347	8.811089
Trial1	2	1	blindfold	counterclockwise	practice	Guided	1	0.5	-0.25	24.1044	0.78168	-1.42815	-1.04665	0.844982201618257	8.600057	43.03005	6.92407
Trial1	2	1	blindfold	counterclockwise	practice	Guided	1	0.5	-0.25	24.1244	0.78212	-1.42823	-1.04649	0.844978067899324	8.591312	43.86795	7.122104
Trial1	2	1	blindfold	counterclockwise	practice	Guided	1	0.5	-0.25	24.14439	0.78291	-1.42728	-1.04634	0.845100845872386	7.187049	48.64142	9.967982
Trial1	2	1	blindfold	counterclockwise	practice	Guided	1	0.5	-0.25	24.1644	0.78329	-1.42622	-1.04619	0.845086835724401	7.691998	49.94904	10.29492
Trial1	2	1	blindfold	counterclockwise	practice	Guided	1	0.5	-0.25	24.1844	0.78371	-1.42544	-1.04602	0.845067604076166	8.246398	49.83055	11.12323
Trial1	2	1	blindfold	counterclockwise	practice	Guided	1	0.5	-0.25	24.20441	0.78417	-1.42521	-1.04585	0.845062063197406	9.20307	50.49072	11.35142
Trial1	2	1	blindfold	counterclockwise	practice	Guided	1	0.5	-0.25	24.2244	0.78465	-1.4249	-1.04547	0.844865743283413	10.16626	51.42594	12.10572
Trial1	2	1	blindfold	counterclockwise	practice	Guided	1	0.5	-0.25	24.2444	0.78567	-1.42449	-1.04534	0.845087659236353	9.191441	49.34389	12.6453
Trial1	2	1	blindfold	counterclockwise	practice	Guided	1	0.5	-0.25	24.2644	0.78611	-1.42476	-1.0453	0.845198827453079	9.250254	45.53527	11.0254
Trial1	2	1	blindfold	counterclockwise	practice	Guided	1	0.5	-0.25	24.28439	0.78661	-1.42552	-1.04534	0.84540588429857	10.05086	43.08083	9.145521
Trial1	2	1	blindfold	counterclockwise	practice	Guided	1	0.5	-0.25	24.3044	0.78719	-1.42668	-1.04537	0.845630819454592	10.38322	42.06943	8.478396
Trial1	2	1	blindfold	counterclockwise	practice	Guided	1	0.5	-0.25	24.3244	0.78778	-1.42796	-1.04598	0.846405011841488	11.46194	39.59383	8.381448
Trial1	2	1	blindfold	counterclockwise	practice	Guided	1	0.5	-0.25	24.34441	0.79301	-1.432	-1.0469	0.849060964895593	12.89693	29.30209	5.021297
Trial1	2	1	blindfold	counterclockwise	practice	Guided	1	0.5	-0.25	24.3644	0.80118	-1.43492	-1.04791	0.852859732748237	11.07217	24.74021	3.345682
Trial1	2	1	blindfold	counterclockwise	practice	Guided	1	0.5	-0.25	24.3844	0.81306	-1.43731	-1.0487	0.857862600894837	8.789645	22.64547	1.991484
Trial1	2	1	blindfold	counterclockwise	practice	Guided	1	0.5	-0.25	24.4044	0.82762	-1.43867	-1.04902	0.863578558745247	7.178162	21.51135	1.717587
Trial1	2	1	blindfold	counterclockwise	practice	Guided	1	0.5	-0.25	24.42439	0.8436	-1.43929	-1.04863	0.86940833870789	5.79735	21.13472	2.345058
Trial1	2	1	blindfold	counterclockwise	practice	Guided	1	0.5	-0.25	24.4444	0.87605	-1.43992	-1.04875	0.88284485595012	5.679964	17.67734	2.542713
Trial1	2	1	blindfold	counterclockwise	practice	Guided	1	0.5	-0.25	24.4644	0.8928	-1.4411	-1.04927	0.890575349415338	6.222844	14.47386	1.265928
Trial1	2	1	blindfold	counterclockwise	practice	Guided	1	0.5	-0.25	24.48441	0.91131	-1.44261	-1.04984	0.899399751668948	5.086318	12.46799	0.153641
Trial1	2	1	blindfold	counterclockwise	practice	Guided	1	0.5	-0.25	24.50439	0.93072	-1.44366	-1.05022	0.908774869070046	3.059112	11.83322	-0.178929
Trial1	2	1	blindfold	counterclockwise	practice	Guided	1	0.5	-0.25	24.5244	0.94938	-1.44407	-1.0503	0.91783577717382	0.964768	12.23101	-0.541923
Trial1	2	1	blindfold	counterclockwise	practice	Guided	1	0.5	-0.25	24.5444	0.98089	-1.44385	-1.05015	0.93353913028726	-0.17871	12.55263	-0.264851
Trial1	2	1	blindfold	counterclockwise	practice	Guided	1	0.5	-0.25	24.56439	0.99208	-1.44376	-1.04998	0.939207523089079	0.874267	12.13791	0.175292
Trial1	2	1	blindfold	counterclockwise	practice	Guided	1	0.5	-0.25	24.5844	1.00008	-1.4439	-1.05008	0.943508298332133	1.915251	11.60894	-0.321028
Trial1	2	1	blindfold	counterclockwise	practice	Guided	1	0.5	-0.25	24.6044	1.00728	-1.44414	-1.05026	0.947496160627748	2.607125	11.63856	-0.598091
Trial1	2	1	blindfold	counterclockwise	practice	Guided	1	0.5	-0.25	24.6244	1.01422	-1.44413	-1.0503	0.951263528709063	2.150823	12.58225	-0.826716
Trial1	2	1	blindfold	counterclockwise	practice	Guided	1	0.5	-0.25	24.64439	1.02329	-1.44324	-1.05027	0.956171781132688	0.235196	14.00837	-0.350353
Trial1	2	1	blindfold	counterclockwise	practice	Guided	1	0.5	-0.25	24.6644	1.02388	-1.44303	-1.05026	0.956486405304191	-0.242237	13.80524	-0.313332
Trial1	2	1	blindfold	counterclockwise	practice	Guided	1	0.5	-0.25	24.6844	1.02385	-1.44306	-1.05026	0.956469951931126	-0.654927	13.56403	-0.474892
Trial1	2	1	blindfold	counterclockwise	practice	Guided	1	0.5	-0.25	24.70441	1.0238	-1.44317	-1.05026	0.956442596395957	-1.716565	13.3482	-0.471638
Trial1	2	1	blindfold	counterclockwise	practice	Guided	1	0.5	-0.25	24.7244	1.02367	-1.44329	-1.05028	0.956388233992487	-3.058626	13.19163	-0.5812
Trial1	2	1	blindfold	counterclockwise	practice	Guided	1	0.5	-0.25	24.7444	1.02228	-1.44332	-1.05028	0.955627858685931	-5.069418	13.52171	-0.575165
Trial1	2	1	blindfold	counterclockwise	practice	Guided	1	0.5	-0.25	24.7644	1.01977	-1.44327	-1.05029	0.95426670583488	-5.194348	13.37783	-0.510604
Trial1	2	1	blindfold	counterclockwise	practice	Guided	1	0.5	-0.25	24.78439	1.01577	-1.44334	-1.05043	0.952211599452008	-4.507993	12.75152	-0.913975
Trial1	2	1	blindfold	counterclockwise	practice	Guided	1	0.5	-0.25	24.8044	1.01085	-1.44361	-1.05062	0.949715743921027	-3.387035	11.7909	-1.428975
Trial1	2	1	blindfold	counterclockwise	practice	Guided	1	0.5	-0.25	24.8244	1.00557	-1.44407	-1.05083	0.947063703501082	-3.032442	10.99533	-1.588006
Trial1	2	1	blindfold	counterclockwise	practice	Guided	1	0.5	-0.25	24.84441	0.99471	-1.44451	-1.05087	0.941345141544985	-3.70824	10.91492	-1.779973
Trial1	2	1	blindfold	counterclockwise	practice	Guided	1	0.5	-0.25	24.8644	0.98892	-1.44455	-1.0509	0.938340865858195	-4.109574	10.91915	-1.841398
Trial1	2	1	blindfold	counterclockwise	practice	Guided	1	0.5	-0.25	24.8844	0.98198	-1.44455	-1.05087	0.934717792341604	-4.390235	10.91069	-1.770274
Trial1	2	1	blindfold	counterclockwise	practice	Guided	1	0.5	-0.25	24.9044	0.9738899	-1.44456	-1.05076	0.93047746273059	-4.240376	10.60177	-1.400819
Trial1	2	1	blindfold	counterclockwise	practice	Guided	1	0.5	-0.25	24.92439	0.96443	-1.44468	-1.05073	0.925669335216553	-4.029574	10.32247	-1.321923
Trial1	2	1	blindfold	counterclockwise	practice	Guided	1	0.5	-0.25	24.9444	0.94274	-1.44504	-1.05088	0.915110686769997	-4.039611	9.628453	-1.821212
Trial1	2	1	blindfold	counterclockwise	practice	Guided	1	0.5	-0.25	24.9644	0.93047	-1.44519	-1.0511	0.90943149668191	-4.17162	9.256055	-2.335257
Trial1	2	1	blindfold	counterclockwise	practice	Guided	1	0.5	-0.25	24.98441	0.9173599	-1.44537	-1.05124	0.903423937915968	-4.372813	9.01061	-2.539396
Trial1	2	1	blindfold	counterclockwise	practice	Guided	1	0.5	-0.25	25.00439	0.90198	-1.44547	-1.0512	0.896386884211426	-4.115656	9.133333	-2.373558
Trial1	2	1	blindfold	counterclockwise	practice	Guided	1	0.5	-0.25	25.0244	0.88537	-1.44545	-1.05088	0.888773842459474	-3.523019	9.383009	-2.090284
Trial1	2	1	blindfold	counterclockwise	practice	Guided	1	0.5	-0.25	25.0444	0.85116	-1.44526	-1.05087	0.874474700604288	-2.562969	9.378777	-1.753584
Trial1	2	1	blindfold	counterclockwise	practice	Guided	1	0.5	-0.25	25.06439	0.83507	-1.44532	-1.05102	0.868277027604977	-2.368389	8.858266	-2.100696
Trial1	2	1	blindfold	counterclockwise	practice	Guided	1	0.5	-0.25	25.0844	0.81887	-1.44554	-1.05124	0.862359302883439	-2.377909	8.380072	-2.594854
Trial1	2	1	blindfold	counterclockwise	practice	Guided	1	0.5	-0.25	25.1044	0.80255	-1.44577	-1.05135	0.856561925267052	-2.183048	8.265814	-2.70178
Trial1	2	1	blindfold	counterclockwise	practice	Guided	1	0.5	-0.25	25.1244	0.78701	-1.44587	-1.05122	0.851074677396623	-2.060609	8.358913	-2.602478
Trial1	2	1	blindfold	counterclockwise	practice	Guided	1	0.5	-0.25	25.14439	0.75692	-1.4459	-1.05116	0.841347244815035	-1.073467	8.024601	-2.258835
Trial1	2	1	blindfold	counterclockwise	practice	Guided	1	0.5	-0.25	25.1644	0.74406	-1.44597	-1.05116	0.837509751588491	-0.666172	8.003442	-2.297952
Trial1	2	1	blindfold	counterclockwise	practice	Guided	1	0.5	-0.25	25.1844	0.73307	-1.446	-1.0512	0.834411843136885	-0.711609	8.049992	-2.453297
Trial1	2	1	blindfold	counterclockwise	practice	Guided	1	0.5	-0.25	25.20441	0.7227	-1.44599	-1.05121	0.831584528132374	-1.074034	8.088078	-2.442525
Trial1	2	1	blindfold	counterclockwise	practice	Guided	1	0.5	-0.25	25.2244	0.71444	-1.44596	-1.05113	0.82933339239975	-1.677386	8.172714	-2.430189
Trial1	2	1	blindfold	counterclockwise	practice	Guided	1	0.5	-0.25	25.2444	0.6990499	-1.4459	-1.05102	0.825381102787487	-2.196807	8.126164	-1.975181
Trial1	2	1	blindfold	counterclockwise	practice	Guided	1	0.5	-0.25	25.2644	0.69188	-1.44593	-1.05094	0.823603589230388	-2.089416	8.09231	-1.856796
Trial1	2	1	blindfold	counterclockwise	practice	Guided	1	0.5	-0.25	25.28439	0.68497	-1.44597	-1.05092	0.822001685253128	-1.939024	7.825706	-1.856868
Trial1	2	1	blindfold	counterclockwise	practice	Guided	1	0.5	-0.25	25.3044	0.67799	-1.44609	-1.05092	0.820459206040492	-2.002859	7.432149	-1.827925
Trial1	2	1	blindfold	counterclockwise	practice	Guided	1	0.5	-0.25	25.3244	0.67158	-1.44625	-1.05098	0.81915114417852	-2.280799	7.2925	-1.864317
Trial1	2	1	blindfold	counterclockwise	practice	Guided	1	0.5	-0.25	25.34441	0.65779	-1.44642	-1.05102	0.816413356166997	-2.636744	6.928565	-2.111981
Trial1	2	1	blindfold	counterclockwise	practice	Guided	1	0.5	-0.25	25.3644	0.65091	-1.44652	-1.05103	0.815121438032503	-2.775025	6.68312	-2.035199
Trial1	2	1	blindfold	counterclockwise	practice	Guided	1	0.5	-0.25	25.3844	0.64276	-1.44665	-1.05102	0.813642127069199	-2.57154	6.357272	-2.036847
Trial1	2	1	blindfold	counterclockwise	practice	Guided	1	0.5	-0.25	25.4044	0.63402	-1.44683	-1.05102	0.812154194093096	-2.2675	5.862151	-2.065099
Trial1	2	1	blindfold	counterclockwise	practice	Guided	1	0.5	-0.25	25.42439	0.62542	-1.44703	-1.0511	0.810858437101711	-2.006954	5.502448	-2.027427
Trial1	2	1	blindfold	counterclockwise	practice	Guided	1	0.5	-0.25	25.4444	0.60655	-1.44739	-1.05115	0.808204290955107	-1.644115	4.909996	-2.318528
Trial1	2	1	blindfold	counterclockwise	practice	Guided	1	0.5	-0.25	25.4644	0.59763	-1.44753	-1.05114	0.807066814005531	-1.642769	4.795738	-2.277979
Trial1	2	1	blindfold	counterclockwise	practice	Guided	1	0.5	-0.25	25.48441	0.58836	-1.4476	-1.05109	0.805948306352866	-1.789794	4.787274	-2.153072
Trial1	2	1	blindfold	counterclockwise	practice	Guided	1	0.5	-0.25	25.50439	0.57864	-1.44763	-1.05101	0.804861036100173	-1.876131	4.601075	-2.027023
Trial1	2	1	blindfold	counterclockwise	practice	Guided	1	0.5	-0.25	25.5244	0.56866	-1.44771	-1.05088	0.803817822763916	-1.792031	4.279458	-1.806461
Trial1	2	1	blindfold	counterclockwise	practice	Guided	1	0.5	-0.25	25.5444	0.54805	-1.44799	-1.05079	0.802230353316471	-1.83303	3.775874	-1.53638
Trial1	2	1	blindfold	counterclockwise	practice	Guided	1	0.5	-0.25	25.56439	0.53756	-1.44809	-1.05069	0.801570412167825	-1.902861	3.763178	-1.331562
Trial1	2	1	blindfold	counterclockwise	practice	Guided	1	0.5	-0.25	25.5844	0.52619	-1.44813	-1.05063	0.801058218563938	-2.031621	3.657383	-1.239896
Trial1	2	1	blindfold	counterclockwise	practice	Guided	1	0.5	-0.25	25.6044	0.51379	-1.44818	-1.05065	0.800768748035815	-1.94553	3.48388	-1.284632
Trial1	2	1	blindfold	counterclockwise	practice	Guided	1	0.5	-0.25	25.6244	0.50112	-1.44824	-1.05081	0.800810762688611	-1.945078	3.454257	-1.569102
Trial1	2	1	blindfold	counterclockwise	practice	Guided	1	0.5	-0.25	25.64439	0.47322	-1.44833	-1.05084	0.801287654479822	-1.565336	3.153799	-1.664421
Trial1	2	1	blindfold	counterclockwise	practice	Guided	1	0.5	-0.25	25.6644	0.45909	-1.44842	-1.05091	0.801954144761916	-1.323384	2.916818	-1.857907
Trial1	2	1	blindfold	counterclockwise	practice	Guided	1	0.5	-0.25	25.6844	0.44484	-1.44857	-1.05098	0.802877038792129	-1.049971	2.33283	-1.949243
Trial1	2	1	blindfold	counterclockwise	practice	Guided	1	0.5	-0.25	25.70441	0.43067	-1.44881	-1.05107	0.804064518804865	-0.902323	1.977359	-2.167395
Trial1	2	1	blindfold	counterclockwise	practice	Guided	1	0.5	-0.25	25.7244	0.41657	-1.44899	-1.05108	0.805412758491455	-0.839841	1.871564	-2.208466
Trial1	2	1	blindfold	counterclockwise	practice	Guided	1	0.5	-0.25	25.7444	0.38852	-1.44918	-1.05109	0.808809607554871	-0.405545	1.422993	-2.190649
Trial1	2	1	blindfold	counterclockwise	practice	Guided	1	0.5	-0.25	25.7644	0.37523	-1.44929	-1.05108	0.81073836548423	-0.261291	1.169085	-2.172565
Trial1	2	1	blindfold	counterclockwise	practice	Guided	1	0.5	-0.25	25.78439	0.36243	-1.4494	-1.05102	0.812747558446347	-0.085867	1.037899	-1.970522
Trial1	2	1	blindfold	counterclockwise	practice	Guided	1	0.5	-0.25	25.8044	0.34986	-1.44947	-1.05098	0.814930016135799	0.033589	1.080217	-1.956702
Trial1	2	1	blindfold	counterclockwise	practice	Guided	1	0.5	-0.25	25.8244	0.33799	-1.44947	-1.05098	0.817200195800752	0.238874	1.06329	-1.924923
Trial1	2	1	blindfold	counterclockwise	practice	Guided	1	0.5	-0.25	25.84441	0.31737	-1.4495	-1.05095	0.821507578160256	0.535275	1.020972	-1.899479
Trial1	2	1	blindfold	counterclockwise	practice	Guided	1	0.5	-0.25	25.8644	0.30906	-1.4495	-1.05092	0.823365625939561	0.746887	0.877091	-1.802107
Trial1	2	1	blindfold	counterclockwise	practice	Guided	1	0.5	-0.25	25.8844	0.30148	-1.44955	-1.05088	0.825117619505516	0.924899	0.690892	-1.741034
Trial1	2	1	blindfold	counterclockwise	practice	Guided	1	0.5	-0.25	25.9044	0.29546	-1.44964	-1.05085	0.826557556380581	1.112699	0.432728	-1.68768
Trial1	2	1	blindfold	counterclockwise	practice	Guided	1	0.5	-0.25	25.92439	0.29084	-1.44977	-1.05084	0.82770323398994	1.313604	0.187198	-1.739451
Trial1	2	1	blindfold	counterclockwise	practice	Guided	1	0.5	-0.25	25.9444	0.28593	-1.44983	-1.05077	0.828889996016411	1.191907	0.69489	-1.50094
Trial1	2	1	blindfold	counterclockwise	practice	Guided	1	0.5	-0.25	25.9644	0.28565	-1.44969	-1.05065	0.828846390797695	0.892387	1.113838	-1.143162
Trial1	2	1	blindfold	counterclockwise	practice	Guided	1	0.5	-0.25	25.98441	0.28598	-1.44951	-1.05048	0.828596892173257	0.638759	1.380442	-0.828263
Trial1	2	1	blindfold	counterclockwise	practice	Guided	1	0.5	-0.25	26.00439	0.28657	-1.44935	-1.05036	0.828328698103673	0.546174	1.456614	-0.619063
Trial1	2	1	blindfold	counterclockwise	practice	Guided	1	0.5	-0.25	26.0244	0.28719	-1.44927	-1.05021	0.828024232849775	0.463956	1.545482	-0.434657
Trial1	2	1	blindfold	counterclockwise	practice	Guided	1	0.5	-0.25	26.0444	0.28836	-1.44924	-1.0502	0.827714628689239	0.455125	1.367746	-0.353341
Trial1	2	1	blindfold	counterclockwise	practice	Guided	1	0.5	-0.25	26.06439	0.28896	-1.4493	-1.05023	0.827590461739537	0.702048	1.160388	-0.508181
Trial1	2	1	blindfold	counterclockwise	practice	Guided	1	0.5	-0.25	26.0844	0.28984	-1.44941	-1.05028	0.827414919681849	0.999862	0.872626	-0.596277
Trial1	2	1	blindfold	counterclockwise	practice	Guided	1	0.5	-0.25	26.1044	0.29142	-1.44957	-1.05033	0.827063359725212	1.109635	0.508691	-0.64605
Trial1	2	1	blindfold	counterclockwise	practice	Guided	1	0.5	-0.25	26.1244	0.29369	-1.44972	-1.05035	0.826513073991568	1.120139	0.309698	-0.712277
Trial1	2	1	blindfold	counterclockwise	practice	Guided	1	0.5	-0.25	26.14439	0.30034	-1.44991	-1.05029	0.824820091046345	0.620162	0.05992	-0.555709
Trial1	2	1	blindfold	counterclockwise	practice	Guided	1	0.5	-0.25	26.1644	0.30437	-1.44995	-1.05021	0.823776149806487	0.372084	0.097983	-0.360318
Trial1	2	1	blindfold	counterclockwise	practice	Guided	1	0.5	-0.25	26.1844	0.30863	-1.44995	-1.05015	0.822716574697065	0.292259	0.106414	-0.272725
Trial1	2	1	blindfold	counterclockwise	practice	Guided	1	0.5	-0.25	26.20441	0.31323	-1.44995	-1.05013	0.82163925313871	0.176226	0.042909	-0.267036
Trial1	2	1	blindfold	counterclockwise	practice	Guided	1	0.5	-0.25	26.2244	0.31748	-1.44997	-1.05013	0.82068360744	0.235828	-0.05866	-0.302022
Trial1	2	1	blindfold	counterclockwise	practice	Guided	1	0.5	-0.25	26.2444	0.32645	-1.45012	-1.05013	0.818735389622808	0.271242	-0.316677	-0.194854
Trial1	2	1	blindfold	counterclockwise	practice	Guided	1	0.5	-0.25	26.2644	0.33114	-1.45017	-1.05017	0.817793150009212	0.313516	-0.422368	-0.335591
Trial1	2	1	blindfold	counterclockwise	practice	Guided	1	0.5	-0.25	26.28439	0.33585	-1.45021	-1.05024	0.816902285291567	0.223816	-0.506891	-0.507718
Trial1	2	1	blindfold	counterclockwise	practice	Guided	1	0.5	-0.25	26.3044	0.34042	-1.45025	-1.05028	0.816035540297204	0.280836	-0.574596	-0.576334
Trial1	2	1	blindfold	counterclockwise	practice	Guided	1	0.5	-0.25	26.3244	0.3451	-1.45029	-1.05028	0.815133261691612	0.267814	-0.638073	-0.576797
Trial1	2	1	blindfold	counterclockwise	practice	Guided	1	0.5	-0.25	26.34441	0.35396	-1.45035	-1.05028	0.813496107687223	0.282145	-0.667695	-0.584194
Trial1	2	1	blindfold	counterclockwise	practice	Guided	1	0.5	-0.25	26.3644	0.35844	-1.45034	-1.05027	0.812693822890517	0.070627	-0.604218	-0.536979
Trial1	2	1	blindfold	counterclockwise	practice	Guided	1	0.5	-0.25	26.3844	0.36267	-1.45031	-1.05025	0.811948074495073	-0.146002	-0.570364	-0.475401
Trial1	2	1	blindfold	counterclockwise	practice	Guided	1	0.5	-0.25	26.4044	0.36637	-1.45028	-1.05023	0.81131070857298	-0.360957	-0.515338	-0.448626
Trial1	2	1	blindfold	counterclockwise	practice	Guided	1	0.5	-0.25	26.42439	0.36962	-1.45025	-1.05017	0.810722447026964	-0.502135	-0.426363	-0.38455
Trial1	2	1	blindfold	counterclockwise	practice	Guided	1	0.5	-0.25	26.4444	0.374	-1.45019	-1.05017	0.810029590359461	-0.490766	-0.379596	-0.342049
Trial1	2	1	blindfold	counterclockwise	practice	Guided	1	0.5	-0.25	26.4644	0.37517	-1.4502	-1.0502	0.809878106622564	-0.411296	-0.455652	-0.409331
Trial1	2	1	blindfold	counterclockwise	practice	Guided	1	0.5	-0.25	26.48441	0.37583	-1.45023	-1.05022	0.809796430524849	-0.33227	-0.557171	-0.468153
Trial1	2	1	blindfold	counterclockwise	practice	Guided	1	0.5	-0.25	26.50439	0.37596	-1.45027	-1.05024	0.809796298351047	-0.280834	-0.633344	-0.519266
Trial1	2	1	blindfold	counterclockwise	practice	Guided	1	0.5	-0.25	26.5244	0.37592	-1.4503	-1.05028	0.809842006850857	-0.242102	-0.595258	-0.568409
Trial1	2	1	blindfold	counterclockwise	practice	Guided	1	0.5	-0.25	26.5444	0.37581	-1.45025	-1.05033	0.80990822581103	-0.17974	-0.336961	-0.733336
Trial1	2	1	blindfold	counterclockwise	practice	Guided	1	0.5	-0.25	26.56439	0.37577	-1.45021	-1.05042	0.81000329755866	0.007626	-0.269169	-0.959007
Trial1	2	1	blindfold	counterclockwise	practice	Guided	1	0.5	-0.25	26.5844	0.37578	-1.45019	-1.05049	0.810070910000822	0.289124	-0.353714	-1.086987
Trial1	2	1	blindfold	counterclockwise	practice	Guided	1	0.5	-0.25	26.6044	0.37593	-1.45019	-1.05051	0.810067713489891	0.630105	-0.46363	-1.03806
Trial1	2	1	blindfold	counterclockwise	practice	Guided	1	0.5	-0.25	26.6244	0.37646	-1.45023	-1.05049	0.809966919025987	0.854082	-0.543998	-0.951468
Trial1	2	1	blindfold	counterclockwise	practice	Guided	1	0.5	-0.25	26.64439	0.37896	-1.45017	-1.05046	0.809559670119871	0.534032	0.018948	-0.909759
Trial1	2	1	blindfold	counterclockwise	practice	Guided	1	0.5	-0.25	26.6644	0.38082	-1.44998	-1.05042	0.809244166331227	0.271034	0.293972	-0.822821
Trial1	2	1	blindfold	counterclockwise	practice	Guided	1	0.5	-0.25	26.6844	0.38262	-1.44983	-1.05038	0.808941407423217	0.040302	0.543567	-0.755306
Trial1	2	1	blindfold	counterclockwise	practice	Guided	1	0.5	-0.25	26.70441	0.38427	-1.44972	-1.05034	0.808664110024822	-0.101127	0.81017	-0.691472
Trial1	2	1	blindfold	counterclockwise	practice	Guided	1	0.5	-0.25	26.7244	0.38556	-1.44962	-1.05028	0.808421145293416	-0.227309	0.805938	-0.585025
Trial1	2	1	blindfold	counterclockwise	practice	Guided	1	0.5	-0.25	26.7444	0.38643	-1.44963	-1.05028	0.808298444298528	-0.528892	0.594348	-0.521314
Trial1	2	1	blindfold	counterclockwise	practice	Guided	1	0.5	-0.25	26.7644	0.38618	-1.44968	-1.05029	0.808343405893461	-0.740346	0.522408	-0.557613
Trial1	2	1	blindfold	counterclockwise	practice	Guided	1	0.5	-0.25	26.78439	0.38548	-1.44973	-1.05031	0.808462092276945	-0.886629	0.53083	-0.66278
Trial1	2	1	blindfold	counterclockwise	practice	Guided	1	0.5	-0.25	26.8044	0.38422	-1.44974	-1.05032	0.808651325279553	-0.75435	0.547757	-0.632884
Trial1	2	1	blindfold	counterclockwise	practice	Guided	1	0.5	-0.25	26.8244	0.3825	-1.44974	-1.05031	0.808889592513108	-0.41863	0.40382	-0.58658
Trial1	2	1	blindfold	counterclockwise	practice	Guided	1	0.5	-0.25	26.84441	0.3788	-1.44989	-1.05033	0.809455135462406	-0.0015623	-0.023698	-0.63972
Trial1	2	1	blindfold	counterclockwise	practice	Guided	1	0.5	-0.25	26.8644	0.37701	-1.45005	-1.05035	0.809744766468735	-0.152991	-0.222554	-0.727684
Trial1	2	1	blindfold	counterclockwise	practice	Guided	1	0.5	-0.25	26.8844	0.37524	-1.45014	-1.05036	0.810025388886703	-0.418379	-0.319804	-0.682811
Trial1	2	1	blindfold	counterclockwise	practice	Guided	1	0.5	-0.25	26.9044	0.37336	-1.45017	-1.05033	0.810287524643267	-0.717377	-0.353566	-0.677429
Trial1	2	1	blindfold	counterclockwise	practice	Guided	1	0.5	-0.25	26.92439	0.37106	-1.45016	-1.05025	0.8105711986153	-0.827335	-0.213836	-0.594001
Trial1	2	1	blindfold	counterclockwise	practice	Guided	1	0.5	-0.25	26.9444	0.36458	-1.45006	-1.05021	0.811587714033579	-0.745811	-0.019109	-0.377634
Trial1	2	1	blindfold	counterclockwise	practice	Guided	1	0.5	-0.25	26.9644	0.36069	-1.45	-1.05019	0.812226118710668	-0.81756	-0.014877	-0.394947
Trial1	2	1	blindfold	counterclockwise	practice	Guided	1	0.5	-0.25	26.98441	0.35607	-1.44998	-1.0502	0.813041122494673	-0.905874	-0.014873	-0.415548
Trial1	2	1	blindfold	counterclockwise	practice	Guided	1	0.5	-0.25	27.00439	0.35062	-1.45002	-1.05023	0.814053117947374	-0.996417	-0.124874	-0.482293
Trial1	2	1	blindfold	counterclockwise	practice	Guided	1	0.5	-0.25	27.0244	0.34468	-1.45006	-1.05023	0.815164034449746	-0.859198	-0.17138	-0.562961
Trial1	2	1	blindfold	counterclockwise	practice	Guided	1	0.5	-0.25	27.0444	0.33079	-1.45016	-1.05033	0.81802213126031	-0.572085	-0.522448	-0.627706
Trial1	2	1	blindfold	counterclockwise	practice	Guided	1	0.5	-0.25	27.06439	0.32381	-1.45025	-1.05033	0.819494410989034	-0.472771	-0.624011	-0.668816
Trial1	2	1	blindfold	counterclockwise	practice	Guided	1	0.5	-0.25	27.0844	0.31655	-1.45029	-1.05035	0.821105322809652	-0.34608	-0.547839	-0.725701
Trial1	2	1	blindfold	counterclockwise	practice	Guided	1	0.5	-0.25	27.1044	0.30911	-1.4503	-1.05036	0.822809248064225	-0.27507	-0.624011	-0.734818
Trial1	2	1	blindfold	counterclockwise	practice	Guided	1	0.5	-0.25	27.1244	0.30198	-1.45031	-1.05036	0.824492562486128	-0.212428	-0.729806	-0.741229
Trial1	2	1	blindfold	counterclockwise	practice	Guided	1	0.5	-0.25	27.14439	0.28787	-1.45037	-1.05036	0.827994694285191	-0.094757	-0.801747	-0.726586
Trial1	2	1	blindfold	counterclockwise	practice	Guided	1	0.5	-0.25	27.1644	0.28165	-1.45039	-1.05035	0.829600363592778	0.041767	-0.860992	-0.704237
Trial1	2	1	blindfold	counterclockwise	practice	Guided	1	0.5	-0.25	27.1844	0.27549	-1.45043	-1.05034	0.831233384158427	0.228516	-0.924469	-0.713813
Trial1	2	1	blindfold	counterclockwise	practice	Guided	1	0.5	-0.25	27.20441	0.26997	-1.45046	-1.05035	0.832750769874594	0.347976	-0.983714	-0.709414
Trial1	2	1	blindfold	counterclockwise	practice	Guided	1	0.5	-0.25	27.2244	0.26542	-1.45047	-1.05036	0.834028680417819	0.315029	-0.928701	-0.675904
Trial1	2	1	blindfold	counterclockwise	practice	Guided	1	0.5	-0.25	27.2444	0.25798	-1.45042	-1.05038	0.836170925435175	0.540297	-0.827137	-0.774423
Trial1	2	1	blindfold	counterclockwise	practice	Guided	1	0.5	-0.25	27.2644	0.25546	-1.45041	-1.05038	0.83690378499577	0.553059	-0.822906	-0.765722
Trial1	2	1	blindfold	counterclockwise	practice	Guided	1	0.5	-0.25	27.28439	0.2538	-1.45041	-1.05037	0.83738076123165	0.703617	-0.767892	-0.747861
Trial1	2	1	blindfold	counterclockwise	practice	Guided	1	0.5	-0.25	27.3044	0.25306	-1.45039	-1.05035	0.837579498078228	0.794818	-0.742501	-0.685859
Trial1	2	1	blindfold	counterclockwise	practice	Guided	1	0.5	-0.25	27.3244	0.25321	-1.45039	-1.05033	0.837516255096493	0.761443	-0.772124	-0.624008
Trial1	2	1	blindfold	counterclockwise	practice	Guided	1	0.5	-0.25	27.34441	0.25482	-1.45041	-1.05033	0.837043248912872	0.793393	-0.831369	-0.643798
Trial1	2	1	blindfold	counterclockwise	practice	Guided	1	0.5	-0.25	27.3644	0.25635	-1.45043	-1.05033	0.836596375075261	0.775168	-0.932932	-0.687171
Trial1	2	1	blindfold	counterclockwise	practice	Guided	1	0.5	-0.25	27.3844	0.25822	-1.45047	-1.05032	0.836043969311506	0.685798	-1.034496	-0.613659
Trial1	2	1	blindfold	counterclockwise	practice	Guided	1	0.5	-0.25	27.4044	0.26041	-1.4505	-1.0503	0.835394200696113	0.637863	-0.983714	-0.6362
Trial1	2	1	blindfold	counterclockwise	practice	Guided	1	0.5	-0.25	27.42439	0.26284	-1.45049	-1.05027	0.83467171710451	0.627326	-0.920237	-0.585942
Trial1	2	1	blindfold	counterclockwise	practice	Guided	1	0.5	-0.25	27.4444	0.2682	-1.45047	-1.05025	0.833145475479236	0.616496	-0.971019	-0.522842
Trial1	2	1	blindfold	counterclockwise	practice	Guided	1	0.5	-0.25	27.4644	0.27145	-1.45048	-1.05023	0.832227848306871	0.516818	-0.945628	-0.471646
Trial1	2	1	blindfold	counterclockwise	practice	Guided	1	0.5	-0.25	27.48441	0.27454	-1.45048	-1.05018	0.831336378445323	0.320845	-0.916005	-0.352786
Trial1	2	1	blindfold	counterclockwise	practice	Guided	1	0.5	-0.25	27.50439	0.2778	-1.45046	-1.05011	0.830390767564877	0.284539	-0.831369	-0.211279
Trial1	2	1	blindfold	counterclockwise	practice	Guided	1	0.5	-0.25	27.5244	0.28092	-1.45042	-1.05002	0.829474541171195	0.298032	-0.734038	-0.109506
Trial1	2	1	blindfold	counterclockwise	practice	Guided	1	0.5	-0.25	27.5444	0.28721	-1.45037	-1.05001	0.827825787768113	0.236616	-0.729806	-0.023419
Trial1	2	1	blindfold	counterclockwise	practice	Guided	1	0.5	-0.25	27.56439	0.2903	-1.45037	-1.04998	0.827007954316322	0.239109	-0.729806	0.023029
Trial1	2	1	blindfold	counterclockwise	practice	Guided	1	0.5	-0.25	27.5844	0.29347	-1.45038	-1.04995	0.826180761792347	0.248721	-0.793283	0.128207
Trial1	2	1	blindfold	counterclockwise	practice	Guided	1	0.5	-0.25	27.6044	0.29658	-1.4504	-1.04992	0.825379807952492	0.196725	-0.814442	0.181152
Trial1	2	1	blindfold	counterclockwise	practice	Guided	1	0.5	-0.25	27.6244	0.29939	-1.45041	-1.04986	0.824633492781622	0.168337	-0.835601	0.202154
Trial1	2	1	blindfold	counterclockwise	practice	Guided	1	0.5	-0.25	27.64439	0.30482	-1.45042	-1.04983	0.823300186241553	0.097787	-0.797515	0.298854
Trial1	2	1	blindfold	counterclockwise	practice	Guided	1	0.5	-0.25	27.6644	0.30733	-1.4504	-1.0498	0.822679661519016	0.014632	-0.712879	0.432826
Trial1	2	1	blindfold	counterclockwise	practice	Guided	1	0.5	-0.25	27.6844	0.30951	-1.45036	-1.04976	0.822132881566836	-0.053836	-0.649402	0.506871
Trial1	2	1	blindfold	counterclockwise	practice	Guided	1	0.5	-0.25	27.70441	0.31139	-1.45034	-1.04974	0.821679942489975	-0.122119	-0.649402	0.532879
Trial1	2	1	blindfold	counterclockwise	practice	Guided	1	0.5	-0.25	27.7244	0.31294	-1.45033	-1.04972	0.821305916814796	-0.252224	-0.619779	0.557513
Trial1	2	1	blindfold	counterclockwise	practice	Guided	1	0.5	-0.25	27.7444	0.31452	-1.4503	-1.04972	0.820947498825592	-0.269055	-0.547839	0.530519
Trial1	2	1	blindfold	counterclockwise	practice	Guided	1	0.5	-0.25	27.7644	0.31463	-1.45029	-1.04973	0.820932524072887	-0.187497	-0.55207	0.50048
Trial1	2	1	blindfold	counterclockwise	practice	Guided	1	0.5	-0.25	27.78439	0.31462	-1.45029	-1.04973	0.820934785239172	-0.164292	-0.590157	0.480395
Trial1	2	1	blindfold	counterclockwise	practice	Guided	1	0.5	-0.25	27.8044	0.31461	-1.45029	-1.04975	0.820956433479766	-0.218304	-0.602852	0.410381
Trial1	2	1	blindfold	counterclockwise	practice	Guided	1	0.5	-0.25	27.8244	0.31457	-1.45029	-1.04978	0.820994730542118	-0.264549	-0.573229	0.411112
Trial1	2	1	blindfold	counterclockwise	practice	Guided	1	0.5	-0.25	27.84441	0.31424	-1.45029	-1.04978	0.821069327575972	-0.318644	-0.560534	0.452051
Trial1	2	1	blindfold	counterclockwise	practice	Guided	1	0.5	-0.25	27.8644	0.31391	-1.45028	-1.04977	0.821134304157975	-0.280034	-0.522448	0.487267
Trial1	2	1	blindfold	counterclockwise	practice	Guided	1	0.5	-0.25	27.8844	0.31358	-1.45028	-1.04978	0.821218899141237	-0.211778	-0.51398	0.45655
Trial1	2	1	blindfold	counterclockwise	practice	Guided	1	0.5	-0.25	27.9044	0.31325	-1.45026	-1.0498	0.821313376164003	-0.093144	-0.556282	0.394427
Trial1	2	1	blindfold	counterclockwise	practice	Guided	1	0.5	-0.25	27.92439	0.31302	-1.45027	-1.04984	0.821404587142248	-0.049008	-0.632454	0.303795
Trial1	2	1	blindfold	counterclockwise	practice	Guided	1	0.5	-0.25	27.9444	0.31287	-1.45033	-1.04985	0.82144850125354	-0.243794	-0.789031	0.278231
Trial1	2	1	blindfold	counterclockwise	practice	Guided	1	0.5	-0.25	27.9644	0.31283	-1.45037	-1.04985	0.821457619960064	-0.284286	-0.860971	0.279537
Trial1	2	1	blindfold	counterclockwise	practice	Guided	1	0.5	-0.25	27.98441	0.31278	-1.4504	-1.04985	0.821469009056857	-0.216605	-0.88213	0.269305
Trial1	2	1	blindfold	counterclockwise	practice	Guided	1	0.5	-0.25	28.00439	0.31276	-1.45043	-1.04986	0.821483316858194	-0.168199	-0.996389	0.285539
Trial1	2	1	blindfold	counterclockwise	practice	Guided	1	0.5	-0.25	28.0244	0.31275	-1.45048	-1.04988	0.821505092468592	-0.169087	-1.258761	0.222338
Trial1	2	1	blindfold	counterclockwise	practice	Guided	1	0.5	-0.25	28.0444	0.31274	-1.45074	-1.0499	0.821526765626633	-0.211625	-1.808895	-0.141069
Trial1	2	1	blindfold	counterclockwise	practice	Guided	1	0.5	-0.25	28.06439	0.31272	-1.45089	-1.04992	0.82155093320859	-0.213422	-2.054339	-0.186981
Trial1	2	1	blindfold	counterclockwise	practice	Guided	1	0.5	-0.25	28.0844	0.31271	-1.45101	-1.04994	0.821572599700902	-0.207065	-2.295552	-0.241662
Trial1	2	1	blindfold	counterclockwise	practice	Guided	1	0.5	-0.25	28.1044	0.3127	-1.45112	-1.04995	0.82158462560454	-0.256093	-2.447896	-0.239562
Trial1	2	1	blindfold	counterclockwise	practice	Guided	1	0.5	-0.25	28.1244	0.31269	-1.4512	-1.05	0.821635541846399	-0.156384	-2.591778	-0.286508
Trial1	2	1	blindfold	counterclockwise	practice	Guided	1	0.5	-0.25	28.14439	0.31268	-1.45144	-1.05002	0.821657317684342	-0.033158	-3.273097	-0.440062
Trial1	2	1	blindfold	counterclockwise	practice	Guided	1	0.5	-0.25	28.1644	0.31268	-1.45161	-1.05005	0.821686567367763	-0.025009	-3.620105	-0.534931
Trial1	2	1	blindfold	counterclockwise	practice	Guided	1	0.5	-0.25	28.1844	0.31268	-1.45178	-1.05008	0.82171570103775	0.01667	-3.93749	-0.664416
Trial1	2	1	blindfold	counterclockwise	practice	Guided	1	0.5	-0.25	28.20441	0.31268	-1.45195	-1.05011	0.821744950835095	0.0014753	-4.31412	-0.824841
Trial1	2	1	blindfold	counterclockwise	practice	Guided	1	0.5	-0.25	28.2244	0.31268	-1.45214	-1.05021	0.821842334500197	0.105009	-4.788082	-1.051501
Trial1	2	1	blindfold	counterclockwise	practice	Guided	1	0.5	-0.25	28.2444	0.3127	-1.45262	-1.05027	0.821896161192091	0.33367	-5.901045	-1.592154
Trial1	2	1	blindfold	counterclockwise	practice	Guided	1	0.5	-0.25	28.2644	0.3127	-1.45262	-1.05027	0.821896161192091	0.33367	-5.901045	-1.592154
Trial1	2	1	blindfold	counterclockwise	practice	Guided	1	0.5	-0.25	28.28439	0.31273	-1.45288	-1.05039	0.822006209111414	0.520278	-6.345384	-1.785723
Trial1	2	1	blindfold	counterclockwise	practice	Guided	1	0.5	-0.25	28.3044	0.31279	-1.45327	-1.05046	0.822060680746849	0.802718	-7.047863	-2.130612
Trial1	2	1	blindfold	counterclockwise	practice	Guided	1	0.5	-0.25	28.3244	0.31284	-1.45348	-1.05057	0.822156434526856	0.829392	-7.331394	-2.129436
Trial1	2	1	blindfold	counterclockwise	practice	Guided	1	0.5	-0.25	28.34441	0.31292	-1.45368	-1.05062	0.822186874187341	0.748254	-7.665706	-2.208687
Trial1	2	1	blindfold	counterclockwise	practice	Guided	1	0.5	-0.25	28.3644	0.31296	-1.45376	-1.05067	0.822226523131788	0.61896	-7.716487	-2.184609
Trial1	2	1	blindfold	counterclockwise	practice	Guided	1	0.5	-0.25	28.3844	0.31298	-1.45379	-1.05071	0.822260862755071	0.546289	-7.623388	-2.175548
Trial1	2	1	blindfold	counterclockwise	practice	Guided	1	0.5	-0.25	28.4044	0.31301	-1.45378	-1.05074	0.822283297846149	0.481345	-7.289076	-2.119555
Trial1	2	1	blindfold	counterclockwise	practice	Guided	1	0.5	-0.25	28.42439	0.31302	-1.45371	-1.05078	0.822319903000758	0.376058	-6.751637	-2.056931
Trial1	2	1	blindfold	counterclockwise	practice	Guided	1	0.5	-0.25	28.4444	0.31306	-1.45307	-1.05077	0.822301181356872	0.207416	-4.970049	-1.669184
Trial1	2	1	blindfold	counterclockwise	practice	Guided	1	0.5	-0.25	28.4644	0.31307	-1.45257	-1.05075	0.822279402140132	0.072732	-3.840159	-1.242107
Trial1	2	1	blindfold	counterclockwise	practice	Guided	1	0.5	-0.25	28.48441	0.31307	-1.45204	-1.05074	0.822269650744192	0.082736	-2.511373	-1.065094
Trial1	2	1	blindfold	counterclockwise	practice	Guided	1	0.5	-0.25	28.50439	0.31308	-1.45133	-1.0507	0.822228491607262	0.257214	-0.772104	-1.284413
Trial1	2	1	blindfold	counterclockwise	practice	Guided	1	0.5	-0.25	28.5244	0.31319	-1.45053	-1.05045	0.821959933694865	0.506452	0.713261	-1.180333
Trial1	2	1	blindfold	counterclockwise	practice	Guided	1	0.5	-0.25	28.5444	0.31413	-1.44893	-1.05026	0.821561706665887	0.834353	3.421613	-0.232959
Trial1	2	1	blindfold	counterclockwise	practice	Guided	1	0.5	-0.25	28.56439	0.31459	-1.44834	-1.05014	0.821340813236624	0.735153	4.416086	0.29661
Trial1	2	1	blindfold	counterclockwise	practice	Guided	1	0.5	-0.25	28.5844	0.31479	-1.44781	-1.05011	0.821266536703695	0.477836	5.448645	0.373401
Trial1	2	1	blindfold	counterclockwise	practice	Guided	1	0.5	-0.25	28.6044	0.3148	-1.44728	-1.05008	0.821235018327341	0.0024251	6.684331	0.44468
Trial1	2	1	blindfold	counterclockwise	practice	Guided	1	0.5	-0.25	28.6244	0.31479	-1.44674	-1.05001	0.82116909693568	-0.551376	7.526459	0.47889
Trial1	2	1	blindfold	counterclockwise	practice	Guided	1	0.5	-0.25	28.64439	0.3147	-1.4458	-1.04996	0.821140740901773	-1.034929	9.227643	0.835784
Trial1	2	1	blindfold	counterclockwise	practice	Guided	1	0.5	-0.25	28.6644	0.31464	-1.44541	-1.04989	0.821086118020334	-1.025069	9.680445	1.416392
Trial1	2	1	blindfold	counterclockwise	practice	Guided	1	0.5	-0.25	28.6844	0.31459	-1.44518	-1.04982	0.821029233738546	-0.810449	9.968208	1.699188
Trial1	2	1	blindfold	counterclockwise	practice	Guided	1	0.5	-0.25	28.70441	0.31455	-1.44507	-1.04976	0.820979744577768	-0.584095	9.811631	1.717645
Trial1	2	1	blindfold	counterclockwise	practice	Guided	1	0.5	-0.25	28.7244	0.31453	-1.44511	-1.04971	0.820935604655991	-0.415912	9.214947	1.443434
Trial1	2	1	blindfold	counterclockwise	practice	Guided	1	0.5	-0.25	28.7444	0.31449	-1.44572	-1.04971	0.820944634659119	-0.372941	7.67034	0.680192
Trial1	2	1	blindfold	counterclockwise	practice	Guided	1	0.5	-0.25	28.7644	0.31447	-1.44611	-1.04972	0.820958798848351	-0.439278	6.730881	0.471244
Trial1	2	1	blindfold	counterclockwise	practice	Guided	1	0.5	-0.25	28.78439	0.31444	-1.44661	-1.04974	0.820985206614261	-0.466332	5.507891	0.280751
Trial1	2	1	blindfold	counterclockwise	practice	Guided	1	0.5	-0.25	28.8044	0.31441	-1.44718	-1.04976	0.821011376138052	-0.465076	4.322987	0.154623
Trial1	2	1	blindfold	counterclockwise	practice	Guided	1	0.5	-0.25	28.8244	0.31439	-1.44777	-1.0498	0.821054914155241	-0.428617	3.281964	0.038496
Trial1	2	1	blindfold	counterclockwise	practice	Guided	1	0.5	-0.25	28.84441	0.31435	-1.44876	-1.04987	0.821132120168768	-0.250765	1.572317	-0.050316
Trial1	2	1	blindfold	counterclockwise	practice	Guided	1	0.5	-0.25	28.8644	0.31431	-1.44919	-1.05004	0.821306753307962	-0.099898	0.751347	-0.236978
Trial1	2	1	blindfold	counterclockwise	practice	Guided	1	0.5	-0.25	28.8844	0.31425	-1.44957	-1.05017	0.82144689775824	-0.04614	0.141916	-0.344804
Trial1	2	1	blindfold	counterclockwise	practice	Guided	1	0.5	-0.25	28.9044	0.31417	-1.44993	-1.0502	0.821494251111448	-0.0039008	-0.471656	-0.392285
Trial1	2	1	blindfold	counterclockwise	practice	Guided	1	0.5	-0.25	28.92439	0.31416	-1.45027	-1.0502	0.821496516338709	-0.0011237	-0.801729	-0.455104
Trial1	2	1	blindfold	counterclockwise	practice	Guided	1	0.5	-0.25	28.9444	0.31416	-1.45052	-1.0502	0.821496516338709	-0.268824	-0.996392	-0.344844
Trial1	2	1	blindfold	counterclockwise	practice	Guided	1	0.5	-0.25	28.9644	0.31416	-1.45053	-1.0502	0.821496516338709	-0.100634	-1.013319	-0.320488
Trial1	2	1	blindfold	counterclockwise	practice	Guided	1	0.5	-0.25	28.98441	0.31416	-1.45053	-1.05019	0.821486762354239	0.027536	-1.0641	-0.297905
Trial1	2	1	blindfold	counterclockwise	practice	Guided	1	0.5	-0.25	29.00439	0.31416	-1.45053	-1.05018	0.821477008376015	0.105858	-1.081028	-0.256516
Trial1	2	1	blindfold	counterclockwise	practice	Guided	1	0.5	-0.25	29.0244	0.31417	-1.4505	-1.05011	0.821406581352577	0.028557	-0.632457	-0.020261
Trial1	2	1	blindfold	counterclockwise	practice	Guided	1	0.5	-0.25	29.0444	0.31415	-1.4503	-1.0501	0.821401467879824	-0.059594	-0.712802	-0.040946
Trial1	2	1	blindfold	counterclockwise	practice	Guided	1	0.5	-0.25	29.06439	0.31415	-1.45032	-1.05009	0.821391597866743	-0.017159	-0.623935	-0.090691
Trial1	2	1	blindfold	counterclockwise	practice	Guided	1	0.5	-0.25	29.0844	0.31415	-1.45031	-1.05009	0.821391597866743	0.013588	-0.39537	-0.083916
Trial1	2	1	blindfold	counterclockwise	practice	Guided	1	0.5	-0.25	29.1044	0.31415	-1.45024	-1.05008	0.821381843977749	0.086009	-0.314869	-0.110506
Trial1	2	1	blindfold	counterclockwise	practice	Guided	1	0.5	-0.25	29.1244	0.31416	-1.45019	-1.05008	0.821379585055407	0.113588	-0.259771	-0.129874
Trial1	2	1	blindfold	counterclockwise	practice	Guided	1	0.5	-0.25	29.14439	0.31419	-1.45011	-1.05008	0.821372788753679	-0.0137	-0.162336	-0.173267
Trial1	2	1	blindfold	counterclockwise	practice	Guided	1	0.5	-0.25	29.1644	0.31419	-1.45011	-1.05008	0.821372788753679	-0.035745	-0.179203	-0.178396
Trial1	2	1	blindfold	counterclockwise	practice	Guided	1	0.5	-0.25	29.1844	0.31419	-1.4501	-1.05009	0.821382542750204	0.0015018	-0.03529	-0.21453
Trial1	2	1	blindfold	counterclockwise	practice	Guided	1	0.5	-0.25	29.20441	0.31418	-1.45005	-1.05011	0.821404322741323	-0.016275	-0.0014338	-0.215253
Trial1	2	1	blindfold	counterclockwise	practice	Guided	1	0.5	-0.25	29.2244	0.31418	-1.45002	-1.05013	0.821423830724142	0.032081	0.036648	-0.305524
Trial1	2	1	blindfold	counterclockwise	practice	Guided	1	0.5	-0.25	29.2444	0.31422	-1.44999	-1.05013	0.821414777423802	0.057053	0.028157	-0.262223
Trial1	2	1	blindfold	counterclockwise	practice	Guided	1	0.5	-0.25	29.2644	0.31424	-1.44999	-1.05013	0.821410254837422	0.043887	0.0027655	-0.266941
Trial1	2	1	blindfold	counterclockwise	practice	Guided	1	0.5	-0.25	29.28439	0.31425	-1.44999	-1.05015	0.821427505470989	-0.0027893	-0.026851	-0.319384
Trial1	2	1	blindfold	counterclockwise	practice	Guided	1	0.5	-0.25	29.3044	0.31425	-1.45001	-1.05016	0.821437259672271	0.061858	-0.217246	-0.371074
Trial1	2	1	blindfold	counterclockwise	practice	Guided	1	0.5	-0.25	29.3244	0.31429	-1.45008	-1.0502	0.821467117842763	0.166123	-0.441443	-0.412594
Trial1	2	1	blindfold	counterclockwise	practice	Guided	1	0.5	-0.25	29.34441	0.31447	-1.45027	-1.05021	0.821436197211759	0.320122	-0.767229	-0.472791
Trial1	2	1	blindfold	counterclockwise	practice	Guided	1	0.5	-0.25	29.3644	0.31464	-1.45036	-1.05022	0.821407574607109	0.323373	-0.898415	-0.447289
Trial1	2	1	blindfold	counterclockwise	practice	Guided	1	0.5	-0.25	29.3844	0.31485	-1.45042	-1.05021	0.821350458230064	0.308841	-0.953429	-0.422575
Trial1	2	1	blindfold	counterclockwise	practice	Guided	1	0.5	-0.25	29.4044	0.31503	-1.45045	-1.05019	0.821290387090883	0.204121	-0.843402	-0.379862
Trial1	2	1	blindfold	counterclockwise	practice	Guided	1	0.5	-0.25	29.42439	0.31513	-1.45043	-1.05015	0.821228950422235	0.051796	-0.767229	-0.25301
Trial1	2	1	blindfold	counterclockwise	practice	Guided	1	0.5	-0.25	29.4444	0.31511	-1.45034	-1.0501	0.821184786045523	-0.196426	-0.454049	-0.078979
Trial1	2	1	blindfold	counterclockwise	practice	Guided	1	0.5	-0.25	29.4644	0.315	-1.45026	-1.05005	0.821160785554695	-0.348989	-0.373524	-0.05211
Trial1	2	1	blindfold	counterclockwise	practice	Guided	1	0.5	-0.25	29.48441	0.31472	-1.4502	-1.05003	0.821204399899084	-0.397799	-0.305726	-0.031122
Trial1	2	1	blindfold	counterclockwise	practice	Guided	1	0.5	-0.25	29.50439	0.3142	-1.45016	-1.05003	0.821321883130738	-0.34824	-0.301409	-0.064666
Trial1	2	1	blindfold	counterclockwise	practice	Guided	1	0.5	-0.25	29.5244	0.31347	-1.45016	-1.05008	0.821535971127081	-0.194414	-0.398642	-0.116651
Trial1	2	1	blindfold	counterclockwise	practice	Guided	1	0.5	-0.25	29.5444	0.31226	-1.45027	-1.0501	0.821831161429312	0.166917	-0.758251	-0.230911
Trial1	2	1	blindfold	counterclockwise	practice	Guided	1	0.5	-0.25	29.56439	0.31213	-1.45037	-1.0501	0.82186086799587	0.146666	-0.969841	-0.277983
Trial1	2	1	blindfold	counterclockwise	practice	Guided	1	0.5	-0.25	29.5844	0.31213	-1.45045	-1.0501	0.82186086799587	0.09754	-1.046014	-0.275862
Trial1	2	1	blindfold	counterclockwise	practice	Guided	1	0.5	-0.25	29.6044	0.31213	-1.45048	-1.0501	0.82186086799587	-0.0030434	-0.948682	-0.260295
Trial1	2	1	blindfold	counterclockwise	practice	Guided	1	0.5	-0.25	29.6244	0.31213	-1.45047	-1.05009	0.821851003499951	-0.107318	-0.809033	-0.175453
Trial1	2	1	blindfold	counterclockwise	practice	Guided	1	0.5	-0.25	29.64439	0.31212	-1.45036	-1.05009	0.821853292599558	-0.175971	-0.610138	-0.132169
Trial1	2	1	blindfold	counterclockwise	practice	Guided	1	0.5	-0.25	29.6644	0.31209	-1.45033	-1.0501	0.821870018164253	-0.226864	-0.665152	-0.189021
Trial1	2	1	blindfold	counterclockwise	practice	Guided	1	0.5	-0.25	29.6844	0.31205	-1.45034	-1.05011	0.82188878873142	-0.213107	-0.762483	-0.297655
Trial1	2	1	blindfold	counterclockwise	practice	Guided	1	0.5	-0.25	29.70441	0.31201	-1.45037	-1.05012	0.821907690614516	-0.100439	-0.834424	-0.349181
Trial1	2	1	blindfold	counterclockwise	practice	Guided	1	0.5	-0.25	29.7244	0.31201	-1.45039	-1.05013	0.821917438751153	0.017378	-0.906364	-0.371409
Trial1	2	1	blindfold	counterclockwise	practice	Guided	1	0.5	-0.25	29.7444	0.31202	-1.45048	-1.05013	0.821915148490038	0.148473	-1.126418	-0.315012
Trial1	2	1	blindfold	counterclockwise	practice	Guided	1	0.5	-0.25	29.7644	0.31203	-1.45052	-1.05013	0.821912865160277	0.152314	-1.143345	-0.310735
Trial1	2	1	blindfold	counterclockwise	practice	Guided	1	0.5	-0.25	29.78439	0.31204	-1.45054	-1.05013	0.821910575130052	0.073933	-1.109491	-0.242459
Trial1	2	1	blindfold	counterclockwise	practice	Guided	1	0.5	-0.25	29.8044	0.31204	-1.45054	-1.05012	0.821900826912009	-0.014425	-0.957146	-0.158008
Trial1	2	1	blindfold	counterclockwise	practice	Guided	1	0.5	-0.25	29.8244	0.31203	-1.45051	-1.05011	0.821893368784895	-0.083313	-0.82596	-0.110552
Trial1	2	1	blindfold	counterclockwise	practice	Guided	1	0.5	-0.25	29.84441	0.31202	-1.45038	-1.05011	0.821895652168819	-0.17271	-0.665152	-0.101814
Trial1	2	1	blindfold	counterclockwise	practice	Guided	1	0.5	-0.25	29.8644	0.31201	-1.45036	-1.0501	0.821888310409446	-0.112658	-0.711702	-0.124211
Trial1	2	1	blindfold	counterclockwise	practice	Guided	1	0.5	-0.25	29.8844	0.31201	-1.45036	-1.0501	0.821888310409446	-0.049097	-0.77941	-0.176167
Trial1	2	1	blindfold	counterclockwise	practice	Guided	1	0.5	-0.25	29.9044	0.31201	-1.45037	-1.05011	0.821897942484262	-0.034083	-0.813265	-0.213288
Trial1	2	1	blindfold	counterclockwise	practice	Guided	1	0.5	-0.25	29.92439	0.31201	-1.45039	-1.05011	0.821897942484262	0.064821	-0.87251	-0.234093
Trial1	2	1	blindfold	counterclockwise	practice	Guided	1	0.5	-0.25	29.9444	0.31202	-1.45044	-1.05011	0.821895652168819	0.134217	-0.944451	-0.293959
Trial1	2	1	blindfold	counterclockwise	practice	Guided	1	0.5	-0.25	29.9644	0.31202	-1.45046	-1.05011	0.821895652168819	0.063238	-0.957146	-0.290074
Trial1	2	1	blindfold	counterclockwise	practice	Guided	1	0.5	-0.25	29.98441	0.31203	-1.45046	-1.05012	0.821903116969396	0.056172	-0.906364	-0.343469
Trial1	2	1	blindfold	counterclockwise	practice	Guided	1	0.5	-0.25	30.00439	0.31203	-1.45046	-1.05012	0.821903116969396	0.014866	-0.902133	-0.315776
Trial1	2	1	blindfold	counterclockwise	practice	Guided	1	0.5	-0.25	30.0244	0.31203	-1.45046	-1.05012	0.821903116969396	-0.061441	-0.859815	-0.302231
Trial1	2	1	blindfold	counterclockwise	practice	Guided	1	0.5	-0.25	30.0444	0.31202	-1.45044	-1.05012	0.821905400326238	0.0041567	-0.830192	-0.273963
Trial1	2	1	blindfold	counterclockwise	practice	Guided	1	0.5	-0.25	30.06439	0.31202	-1.45043	-1.05013	0.821915148490038	0.026014	-0.851351	-0.264522
Trial1	2	1	blindfold	counterclockwise	practice	Guided	1	0.5	-0.25	30.0844	0.31202	-1.45043	-1.05013	0.821915148490038	0.079909	-0.935987	-0.274685
Trial1	2	1	blindfold	counterclockwise	practice	Guided	1	0.5	-0.25	30.1044	0.31203	-1.45044	-1.05013	0.821912865160277	0.060059	-0.957146	-0.330123
Trial1	2	1	blindfold	counterclockwise	practice	Guided	1	0.5	-0.25	30.1244	0.31203	-1.45045	-1.05014	0.821922497307535	0.097447	-1.033318	-0.370421
Trial1	2	1	blindfold	counterclockwise	practice	Guided	1	0.5	-0.25	30.14439	0.31204	-1.45049	-1.05014	0.821920207304146	0.172771	-1.024855	-0.362709
Trial1	2	1	blindfold	counterclockwise	practice	Guided	1	0.5	-0.25	30.1644	0.31205	-1.45049	-1.05014	0.821917917416375	0.121062	-0.974073	-0.30183
Trial1	2	1	blindfold	counterclockwise	practice	Guided	1	0.5	-0.25	30.1844	0.31205	-1.45049	-1.05014	0.821917917416375	0.136412	-0.952914	-0.246423
Trial1	2	1	blindfold	counterclockwise	practice	Guided	1	0.5	-0.25	30.20441	0.31205	-1.45049	-1.05014	0.821917917416375	0.118971	-0.931755	-0.255527
Trial1	2	1	blindfold	counterclockwise	practice	Guided	1	0.5	-0.25	30.2244	0.31206	-1.45048	-1.05014	0.821915634458848	0.087642	-0.902133	-0.252629
Trial1	2	1	blindfold	counterclockwise	practice	Guided	1	0.5	-0.25	30.2444	0.31206	-1.45047	-1.05014	0.821915634458848	0.088516	-0.868278	-0.256873
Trial1	2	1	blindfold	counterclockwise	practice	Guided	1	0.5	-0.25	30.2644	0.31207	-1.45046	-1.05014	0.82191334480197	0.052933	-0.859815	-0.27495
Trial1	2	1	blindfold	counterclockwise	practice	Guided	1	0.5	-0.25	30.28439	0.31207	-1.45046	-1.05014	0.82191334480197	0.054215	-0.876742	-0.317807
Trial1	2	1	blindfold	counterclockwise	practice	Guided	1	0.5	-0.25	30.3044	0.31207	-1.45046	-1.05014	0.82191334480197	0.026042	-0.893669	-0.372649
Trial1	2	1	blindfold	counterclockwise	practice	Guided	1	0.5	-0.25	30.3244	0.31207	-1.45046	-1.05015	0.821923209165461	-0.058057	-0.897901	-0.373331
Trial1	2	1	blindfold	counterclockwise	practice	Guided	1	0.5	-0.25	30.34441	0.31206	-1.45043	-1.05015	0.82192549879486	-0.259339	-0.699006	-0.363882
Trial1	2	1	blindfold	counterclockwise	practice	Guided	1	0.5	-0.25	30.3644	0.31201	-1.45039	-1.05016	0.821946683199355	-0.425406	-0.627066	-0.333266
Trial1	2	1	blindfold	counterclockwise	practice	Guided	1	0.5	-0.25	30.3844	0.31182	-1.45035	-1.05016	0.821990157172963	-0.509976	-0.631297	-0.332694
Trial1	2	1	blindfold	counterclockwise	practice	Guided	1	0.5	-0.25	30.4044	0.31135	-1.45032	-1.05015	0.822088139096849	-0.569255	-0.61437	-0.301581
Trial1	2	1	blindfold	counterclockwise	practice	Guided	1	0.5	-0.25	30.42439	0.31056	-1.45031	-1.05014	0.822259924930653	-0.529484	-0.546661	-0.295457
Trial1	2	1	blindfold	counterclockwise	practice	Guided	1	0.5	-0.25	30.4444	0.30802	-1.45029	-1.05013	0.822839203246603	-0.650361	-0.597443	-0.283562
Trial1	2	1	blindfold	counterclockwise	practice	Guided	1	0.5	-0.25	30.4644	0.30615	-1.4503	-1.05014	0.823287126482176	-0.840526	-0.610138	-0.316747
Trial1	2	1	blindfold	counterclockwise	practice	Guided	1	0.5	-0.25	30.48441	0.30387	-1.4503	-1.05013	0.823817341519635	-1.017076	-0.521271	-0.252515
Trial1	2	1	blindfold	counterclockwise	practice	Guided	1	0.5	-0.25	30.50439	0.30084	-1.45027	-1.05011	0.824524518521441	-1.170133	-0.461974	-0.216461
Trial1	2	1	blindfold	counterclockwise	practice	Guided	1	0.5	-0.25	30.5244	0.29682	-1.45022	-1.05008	0.82547563968951	-1.342602	-0.246049	-0.248187
Trial1	2	1	blindfold	counterclockwise	practice	Guided	1	0.5	-0.25	30.5444	0.28571	-1.4501	-1.05002	0.828222294243915	-1.388874	-0.144375	0.0079578
Trial1	2	1	blindfold	counterclockwise	practice	Guided	1	0.5	-0.25	30.56439	0.27854	-1.45005	-1.05003	0.830115972530166	-1.349337	0.084143	-0.114617
Trial1	2	1	blindfold	counterclockwise	practice	Guided	1	0.5	-0.25	30.5844	0.27035	-1.44996	-1.05009	0.832395972415097	-1.16201	-0.08514	-0.21513
Trial1	2	1	blindfold	counterclockwise	practice	Guided	1	0.5	-0.25	30.6044	0.26131	-1.45003	-1.05017	0.835011886909563	-0.947711	-0.233203	-0.357001
Trial1	2	1	blindfold	counterclockwise	practice	Guided	1	0.5	-0.25	30.6244	0.25134	-1.45011	-1.05027	0.838011817186753	-0.794172	-0.364312	-0.429986
Trial1	2	1	blindfold	counterclockwise	practice	Guided	1	0.5	-0.25	30.64439	0.2308	-1.45031	-1.05033	0.844391387897848	-0.355575	-0.825521	-0.669601
Trial1	2	1	blindfold	counterclockwise	practice	Guided	1	0.5	-0.25	30.6644	0.22071	-1.45039	-1.05034	0.847671578380565	-0.325581	-0.808594	-0.668119
Trial1	2	1	blindfold	counterclockwise	practice	Guided	1	0.5	-0.25	30.6844	0.21078	-1.45042	-1.05035	0.851004262727745	-0.348054	-0.838216	-0.680887
Trial1	2	1	blindfold	counterclockwise	practice	Guided	1	0.5	-0.25	30.70441	0.20068	-1.45041	-1.05035	0.854489621652621	-0.409714	-0.673176	-0.732553
Trial1	2	1	blindfold	counterclockwise	practice	Guided	1	0.5	-0.25	30.7244	0.19119	-1.45035	-1.05024	0.857757386883927	-0.55289	-0.508136	-0.576147
Trial1	2	1	blindfold	counterclockwise	practice	Guided	1	0.5	-0.25	30.7444	0.17065	-1.45017	-1.05018	0.86530883776648	-0.901845	-0.165181	-0.385236
Trial1	2	1	blindfold	counterclockwise	practice	Guided	1	0.5	-0.25	30.7644	0.15946	-1.4501	-1.05013	0.869583531581314	-1.05626	-0.08897	-0.273733
Trial1	2	1	blindfold	counterclockwise	practice	Guided	1	0.5	-0.25	30.78439	0.14787	-1.45005	-1.05009	0.874150713880641	-1.179018	0.080316	-0.186926
Trial1	2	1	blindfold	counterclockwise	practice	Guided	1	0.5	-0.25	30.8044	0.13464	-1.44996	-1.05005	0.879527122066519	-1.407502	0.160688	-0.104379
Trial1	2	1	blindfold	counterclockwise	practice	Guided	1	0.5	-0.25	30.8244	0.12161	-1.4499	-1.05	0.884973963037297	-1.53335	0.359517	-0.040896
Trial1	2	1	blindfold	counterclockwise	practice	Guided	1	0.5	-0.25	30.84441	0.090409	-1.44977	-1.04998	0.898739596405228	-1.752924	0.52436	0.033507
Trial1	2	1	blindfold	counterclockwise	practice	Guided	1	0.5	-0.25	30.8644	0.073973	-1.44975	-1.04998	0.906348209061429	-1.649935	0.524305	0.031209
Trial1	2	1	blindfold	counterclockwise	practice	Guided	1	0.5	-0.25	30.8844	0.055887	-1.44975	-1.05	0.915006164768985	-1.502743	0.405744	0.0030996
Trial1	2	1	blindfold	counterclockwise	practice	Guided	1	0.5	-0.25	30.9044	0.035528	-1.44977	-1.05003	0.925084984292023	-1.805243	0.363317	-0.010868
Trial1	2	1	blindfold	counterclockwise	practice	Guided	1	0.5	-0.25	30.92439	0.016536	-1.44982	-1.05016	0.934876218790724	-1.50235	0.291301	-0.156489
Trial1	2	1	blindfold	counterclockwise	practice	Guided	1	0.5	-0.25	30.9444	-0.027799	-1.44996	-1.05025	0.958630238097081	-1.188749	-0.119237	-0.501225
Trial1	2	1	blindfold	counterclockwise	practice	Guided	1	0.5	-0.25	30.9644	-0.050363	-1.45005	-1.05034	0.971310268765479	-0.973949	-0.140371	-0.713353
Trial1	2	1	blindfold	counterclockwise	practice	Guided	1	0.5	-0.25	30.98441	-0.073275	-1.45007	-1.05041	0.984530570994721	-0.74194	-0.114948	-0.855136
Trial1	2	1	blindfold	counterclockwise	practice	Guided	1	0.5	-0.25	31.00439	-0.097046	-1.45008	-1.05044	0.998583020604851	-0.594296	-0.258775	-0.909341
Trial1	2	1	blindfold	counterclockwise	practice	Guided	1	0.5	-0.25	31.0244	-0.12012	-1.45012	-1.05041	1.01252409299693	-0.523556	-0.30948	-0.765865
Trial1	2	1	blindfold	counterclockwise	practice	Guided	1	0.5	-0.25	31.0444	-0.16618	-1.45006	-1.05043	1.04138565001461	-0.580284	-0.127454	-0.878852
Trial1	2	1	blindfold	counterclockwise	practice	Guided	1	0.5	-0.25	31.06439	-0.18995	-1.45006	-1.05044	1.05675689161177	-0.640821	-0.17395	-0.853513
Trial1	2	1	blindfold	counterclockwise	practice	Guided	1	0.5	-0.25	31.0844	-0.21382	-1.45008	-1.05044	1.0724938819998	-0.697	-0.063885	-0.858888
Trial1	2	1	blindfold	counterclockwise	practice	Guided	1	0.5	-0.25	31.1044	-0.23709	-1.45006	-1.05044	1.08812029450688	-0.612392	-0.076554	-0.905802
Trial1	2	1	blindfold	counterclockwise	practice	Guided	1	0.5	-0.25	31.1244	-0.26111	-1.45007	-1.05043	1.10452556510058	-0.421958	-0.178064	-0.852091
Trial1	2	1	blindfold	counterclockwise	practice	Guided	1	0.5	-0.25	31.14439	-0.30508	-1.45013	-1.05044	1.13527878538641	-0.193157	-0.271015	-0.993323
Trial1	2	1	blindfold	counterclockwise	practice	Guided	1	0.5	-0.25	31.1644	-0.3065	-1.45013	-1.05041	1.13626513197809	-2.600511	-0.338644	-0.833936
Trial1	2	1	blindfold	counterclockwise	practice	Guided	1	0.5	-0.25	31.1844	-0.30317	-1.4501	-1.05021	1.13376279899311	-5.278178	0.465403	-0.2442
Trial1	2	1	blindfold	counterclockwise	practice	Guided	1	0.5	-0.25	31.20441	-0.30246	-1.44986	-1.04981	1.13297749485355	-5.957968	1.184805	0.721953
Trial1	2	1	blindfold	counterclockwise	practice	Guided	1	0.5	-0.25	31.2244	-0.30261	-1.44955	-1.04803	1.13182805183554	-4.767909	1.950761	1.206305
Trial1	2	1	blindfold	counterclockwise	practice	Guided	1	0.5	-0.25	31.2444	-0.3018	-1.44892	-1.0466	1.13024545783869	-2.231353	2.01847	1.102993
Trial1	2	1	blindfold	counterclockwise	practice	Guided	1	0.5	-0.25	31.2644	-0.30128	-1.44912	-1.04522	1.12890411527722	-2.04848	0.029503	0.384604
Trial1	2	1	blindfold	counterclockwise	practice	Guided	1	0.5	-0.25	31.28439	-0.30107	-1.44987	-1.04446	1.12821980860438	-2.101217	-0.486724	-0.323551
Trial1	2	1	blindfold	counterclockwise	practice	Guided	1	0.5	-0.25	31.3044	-0.30105	-1.45037	-1.04439	1.12815625150871	-2.194281	-0.592417	-0.416201
Trial1	2	1	blindfold	counterclockwise	practice	Guided	1	0.5	-0.25	31.3244	-0.30106	-1.45039	-1.04474	1.12840983854471	-2.028869	-0.842094	-0.402224
Trial1	2	1	blindfold	counterclockwise	practice	Guided	1	0.5	-0.25	31.34441	-0.30068	-1.45014	-1.04539	1.12859813425773	-0.591542	-0.046497	-0.434555
Trial1	2	1	blindfold	counterclockwise	practice	Guided	1	0.5	-0.25	31.3644	-0.30038	-1.45001	-1.04647	1.12914687489632	-0.442723	-0.511914	-0.600624
Trial1	2	1	blindfold	counterclockwise	practice	Guided	1	0.5	-0.25	31.3844	-0.30023	-1.45017	-1.04787	1.13002860487711	-0.378988	-0.795445	-0.674825
Trial1	2	1	blindfold	counterclockwise	practice	Guided	1	0.5	-0.25	31.4044	-0.30019	-1.45035	-1.04989	1.13142746878247	-0.509703	-0.94779	-0.921457
Trial1	2	1	blindfold	counterclockwise	practice	Guided	1	0.5	-0.25	31.42439	-0.30022	-1.45048	-1.05094	1.1321912431989	-0.325237	-1.083207	-1.089115
Trial1	2	1	blindfold	counterclockwise	practice	Guided	1	0.5	-0.25	31.4444	-0.3001	-1.45052	-1.05086	1.13204974821161	0.706228	-1.315956	-1.549463
Trial1	2	1	blindfold	counterclockwise	practice	Guided	1	0.5	-0.25	31.4644	-0.29976	-1.45059	-1.05077	1.1317458618988	1.110748	-1.294797	-1.488733
Trial1	2	1	blindfold	counterclockwise	practice	Guided	1	0.5	-0.25	31.48441	-0.29889	-1.45064	-1.05077	1.13113124233977	1.39918	-1.23132	-1.494816
Trial1	2	1	blindfold	counterclockwise	practice	Guided	1	0.5	-0.25	31.50439	-0.29716	-1.45065	-1.05091	1.13000924187448	1.739392	-1.472533	-1.883019
Trial1	2	1	blindfold	counterclockwise	practice	Guided	1	0.5	-0.25	31.5244	-0.29441	-1.45074	-1.05117	1.12825557181216	2.208842	-1.811077	-2.175274
Trial1	2	1	blindfold	counterclockwise	practice	Guided	1	0.5	-0.25	31.5444	-0.28448	-1.45091	-1.05118	1.1212931282957	2.877179	-1.785686	-2.3367
Trial1	2	1	blindfold	counterclockwise	practice	Guided	1	0.5	-0.25	31.56439	-0.27668	-1.45089	-1.05115	1.11582842604629	2.984336	-1.726441	-2.292623
Trial1	2	1	blindfold	counterclockwise	practice	Guided	1	0.5	-0.25	31.5844	-0.26744	-1.45086	-1.05112	1.10939510944848	3.045631	-1.730673	-2.278321
Trial1	2	1	blindfold	counterclockwise	practice	Guided	1	0.5	-0.25	31.6044	-0.25555	-1.45087	-1.05108	1.10117434861477	2.920351	-1.828004	-2.146796
Trial1	2	1	blindfold	counterclockwise	practice	Guided	1	0.5	-0.25	31.6244	-0.24216	-1.45088	-1.05096	1.09194243779463	2.587312	-1.586792	-2.104328
Trial1	2	1	blindfold	counterclockwise	practice	Guided	1	0.5	-0.25	31.64439	-0.2104	-1.45064	-1.05084	1.07051991958411	2.094832	-0.977412	-1.639152
Trial1	2	1	blindfold	counterclockwise	practice	Guided	1	0.5	-0.25	31.6644	-0.19226	-1.45051	-1.05075	1.05850105980921	2.174148	-0.727736	-1.464853
Trial1	2	1	blindfold	counterclockwise	practice	Guided	1	0.5	-0.25	31.6844	-0.17396	-1.45041	-1.0507	1.0465862036291	2.062389	-0.685418	-1.452113
Trial1	2	1	blindfold	counterclockwise	practice	Guided	1	0.5	-0.25	31.70441	-0.15324	-1.45036	-1.05066	1.0333339003659	1.922098	-0.719273	-1.333839
Trial1	2	1	blindfold	counterclockwise	practice	Guided	1	0.5	-0.25	31.7244	-0.13202	-1.45034	-1.05051	1.0199341226239	1.746158	-0.592319	-1.194411
Trial1	2	1	blindfold	counterclockwise	practice	Guided	1	0.5	-0.25	31.7444	-0.086231	-1.45024	-1.05047	0.992178914497644	1.387477	-0.37636	-0.947396
Trial1	2	1	blindfold	counterclockwise	practice	Guided	1	0.5	-0.25	31.7644	-0.062589	-1.45019	-1.05042	0.978355063132327	1.275441	-0.257784	-0.887093
Trial1	2	1	blindfold	counterclockwise	practice	Guided	1	0.5	-0.25	31.78439	-0.038356	-1.45012	-1.05035	0.964565824126093	1.128501	-0.122314	-0.667511
Trial1	2	1	blindfold	counterclockwise	practice	Guided	1	0.5	-0.25	31.8044	-0.012894	-1.45006	-1.05028	0.950530633490417	0.935369	0.021579	-0.537021
Trial1	2	1	blindfold	counterclockwise	practice	Guided	1	0.5	-0.25	31.8244	0.012171	-1.44997	-1.05019	0.937166540739037	0.825908	0.046954	-0.462399
Trial1	2	1	blindfold	counterclockwise	practice	Guided	1	0.5	-0.25	31.84441	0.0635	-1.44989	-1.05017	0.911484606964446	0.463128	0.368457	-0.312413
Trial1	2	1	blindfold	counterclockwise	practice	Guided	1	0.5	-0.25	31.8644	0.08869	-1.44985	-1.05014	0.899666484829143	0.428296	0.326042	-0.294323
Trial1	2	1	blindfold	counterclockwise	practice	Guided	1	0.5	-0.25	31.8844	0.11525	-1.44981	-1.05012	0.887820120154226	0.570741	0.427497	-0.235719
Trial1	2	1	blindfold	counterclockwise	practice	Guided	1	0.5	-0.25	31.9044	0.13948	-1.44981	-1.05007	0.87754587052789	0.668063	0.266597	-0.160336
Trial1	2	1	blindfold	counterclockwise	practice	Guided	1	0.5	-0.25	31.92439	0.1645	-1.44985	-1.05004	0.867539194216492	0.63768	0.245375	0.02611
Trial1	2	1	blindfold	counterclockwise	practice	Guided	1	0.5	-0.25	31.9444	0.21462	-1.44979	-1.05003	0.849405515061818	0.422597	0.43561	-0.080749
Trial1	2	1	blindfold	counterclockwise	practice	Guided	1	0.5	-0.25	31.9644	0.24093	-1.44977	-1.04997	0.840874135642397	0.247974	0.583621	0.087195
Trial1	2	1	blindfold	counterclockwise	practice	Guided	1	0.5	-0.25	31.98441	0.26467	-1.44971	-1.04992	0.833817938097122	0.206967	0.790979	0.090033
Trial1	2	1	blindfold	counterclockwise	practice	Guided	1	0.5	-0.25	32.00439	0.28873	-1.44964	-1.04987	0.827301066364244	0.189485	0.672489	0.305023
Trial1	2	1	blindfold	counterclockwise	practice	Guided	1	0.5	-0.25	32.0244	0.31304	-1.44964	-1.04989	0.821448789086647	0.306209	0.765589	0.26031
Trial1	2	1	blindfold	counterclockwise	practice	Guided	1	0.5	-0.25	32.0444	0.35928	-1.44966	-1.0499	0.812183494247325	0.483945	0.38044	0.233477
Trial1	2	1	blindfold	counterclockwise	practice	Guided	1	0.5	-0.25	32.06439	0.38288	-1.44978	-1.04993	0.808458447364596	0.575271	0.338028	0.096961
Trial1	2	1	blindfold	counterclockwise	practice	Guided	1	0.5	-0.25	32.0844	0.40582	-1.44983	-1.04994	0.805464994765917	0.691538	0.354859	0.164426
Trial1	2	1	blindfold	counterclockwise	practice	Guided	1	0.5	-0.25	32.1044	0.42963	-1.44985	-1.04996	0.803049169495035	0.87996	0.265912	0.064606
Trial1	2	1	blindfold	counterclockwise	practice	Guided	1	0.5	-0.25	32.1244	0.45305	-1.44987	-1.04996	0.80133659144838	0.972046	0.265842	0.018712
Trial1	2	1	blindfold	counterclockwise	practice	Guided	1	0.5	-0.25	32.14439	0.50199	-1.44988	-1.04992	0.799922557300392	1.015655	0.257245	0.16324
Trial1	2	1	blindfold	counterclockwise	practice	Guided	1	0.5	-0.25	32.1644	0.52753	-1.44986	-1.04988	0.800353647162379	0.873153	0.422192	0.21513
Trial1	2	1	blindfold	counterclockwise	practice	Guided	1	0.5	-0.25	32.1844	0.55183	-1.4498	-1.04984	0.80151751782325	0.732108	0.506727	0.299918
Trial1	2	1	blindfold	counterclockwise	practice	Guided	1	0.5	-0.25	32.20441	0.57694	-1.44975	-1.0498	0.803492293014565	0.621185	0.549033	0.445166
Trial1	2	1	blindfold	counterclockwise	practice	Guided	1	0.5	-0.25	32.2244	0.60196	-1.44971	-1.0498	0.806272871683919	0.509614	0.659059	0.478856
Trial1	2	1	blindfold	counterclockwise	practice	Guided	1	0.5	-0.25	32.2444	0.65285	-1.4496	-1.04965	0.814127239868567	0.476394	0.874881	0.708613
Trial1	2	1	blindfold	counterclockwise	practice	Guided	1	0.5	-0.25	32.2644	0.67641	-1.44956	-1.04964	0.818867937231146	0.473258	0.832563	0.764965
Trial1	2	1	blindfold	counterclockwise	practice	Guided	1	0.5	-0.25	32.28439	0.70188	-1.44957	-1.04965	0.824739700917631	0.419525	0.781782	0.694055
Trial1	2	1	blindfold	counterclockwise	practice	Guided	1	0.5	-0.25	32.3044	0.72483	-1.4496	-1.04965	0.830655519271877	0.206123	0.781782	0.706922
Trial1	2	1	blindfold	counterclockwise	practice	Guided	1	0.5	-0.25	32.3244	0.74944	-1.44959	-1.04957	0.837575321397621	0.030168	0.917199	0.778546
Trial1	2	1	blindfold	counterclockwise	practice	Guided	1	0.5	-0.25	32.34441	0.7938	-1.44949	-1.04956	0.851830231601038	-0.04665	1.145716	0.90165
Trial1	2	1	blindfold	counterclockwise	practice	Guided	1	0.5	-0.25	32.3644	0.81487	-1.44943	-1.04954	0.859306235498623	0.108745	1.183803	0.928192
Trial1	2	1	blindfold	counterclockwise	practice	Guided	1	0.5	-0.25	32.3844	0.83532	-1.4494	-1.04954	0.867008413555446	0.293652	1.183803	0.971781
Trial1	2	1	blindfold	counterclockwise	practice	Guided	1	0.5	-0.25	32.4044	0.8559	-1.44943	-1.04953	0.875164596146499	0.362861	0.94259	0.941068
Trial1	2	1	blindfold	counterclockwise	practice	Guided	1	0.5	-0.25	32.42439	0.87555	-1.4495	-1.04956	0.883365205965907	0.415796	0.845259	0.95536
Trial1	2	1	blindfold	counterclockwise	practice	Guided	1	0.5	-0.25	32.4444	0.91404	-1.44959	-1.04957	0.900411697104288	0.247386	0.883345	0.830628
Trial1	2	1	blindfold	counterclockwise	practice	Guided	1	0.5	-0.25	32.4644	0.93337	-1.44958	-1.04957	0.909462302586585	0.267707	0.938358	0.830012
Trial1	2	1	blindfold	counterclockwise	practice	Guided	1	0.5	-0.25	32.48441	0.95286	-1.44956	-1.04954	0.918883162921383	0.277851	0.912967	0.904451
Trial1	2	1	blindfold	counterclockwise	practice	Guided	1	0.5	-0.25	32.50439	0.96982	-1.44955	-1.04948	0.927307425987989	0.395666	0.879113	1.044548
Trial1	2	1	blindfold	counterclockwise	practice	Guided	1	0.5	-0.25	32.5244	0.98871	-1.44955	-1.04942	0.936968401611527	0.5775	0.908736	1.075614
Trial1	2	1	blindfold	counterclockwise	practice	Guided	1	0.5	-0.25	32.5444	1.02399	-1.44957	-1.0494	0.955827323323577	0.611529	0.879113	1.237959
Trial1	2	1	blindfold	counterclockwise	practice	Guided	1	0.5	-0.25	32.56439	1.04157	-1.44958	-1.04941	0.965584969732959	0.655449	0.866418	1.168875
Trial1	2	1	blindfold	counterclockwise	practice	Guided	1	0.5	-0.25	32.5844	1.05961	-1.44959	-1.0494	0.975809242404614	0.405421	0.921431	1.197226
Trial1	2	1	blindfold	counterclockwise	practice	Guided	1	0.5	-0.25	32.6044	1.07639	-1.44957	-1.04934	0.985479535793534	0.320093	0.938358	1.355532
Trial1	2	1	blindfold	counterclockwise	practice	Guided	1	0.5	-0.25	32.6244	1.09438	-1.44954	-1.04922	0.996012130160054	0.193176	0.993372	1.456152
Trial1	2	1	blindfold	counterclockwise	practice	Guided	1	0.5	-0.25	32.64439	1.12634	-1.44946	-1.04913	1.01533764475316	0.212229	1.204962	1.775813
Trial1	2	1	blindfold	counterclockwise	practice	Guided	1	0.5	-0.25	32.6644	1.14223	-1.44943	-1.04907	1.02516939202595	0.263967	1.314988	1.934162
Trial1	2	1	blindfold	counterclockwise	practice	Guided	1	0.5	-0.25	32.6844	1.15722	-1.44941	-1.04907	1.03462602045796	0.481259	1.133021	1.822034
Trial1	2	1	blindfold	counterclockwise	practice	Guided	1	0.5	-0.25	32.70441	1.17226	-1.4494	-1.04909	1.04425968117118	0.415801	1.255743	1.787227
Trial1	2	1	blindfold	counterclockwise	practice	Guided	1	0.5	-0.25	32.7244	1.18657	-1.44939	-1.04915	1.05357445769847	0.650974	1.251511	1.76423
Trial1	2	1	blindfold	counterclockwise	practice	Guided	1	0.5	-0.25	32.7444	1.21578	-1.44947	-1.04923	1.07289775693842	0.791534	0.904504	1.45983
Trial1	2	1	blindfold	counterclockwise	practice	Guided	1	0.5	-0.25	32.7644	1.2292	-1.44955	-1.0493	1.08194873571635	0.991574	0.77755	1.385829
Trial1	2	1	blindfold	counterclockwise	practice	Guided	1	0.5	-0.25	32.78439	1.24376	-1.4496	-1.04931	1.09182203164985	1.109329	0.688682	1.370633
Trial1	2	1	blindfold	counterclockwise	practice	Guided	1	0.5	-0.25	32.8044	1.25968	-1.44963	-1.04932	1.10273569157648	1.144238	0.680218	1.359374
Trial1	2	1	blindfold	counterclockwise	practice	Guided	1	0.5	-0.25	32.8244	1.27471	-1.44965	-1.04926	1.11310020710058	1.462112	0.544801	1.353832
Trial1	2	1	blindfold	counterclockwise	practice	Guided	1	0.5	-0.25	32.84441	1.27471	-1.44965	-1.04926	1.11310020710058	1.462112	0.544801	1.353832
Trial1	2	1	blindfold	counterclockwise	practice	Guided	1	0.5	-0.25	32.8644	1.3048	-1.44967	-1.04823	1.1335229640109	1.071794	1.006067	1.225809
Trial1	2	1	blindfold	counterclockwise	practice	Guided	1	0.5	-0.25	32.8844	1.30262	-1.44962	-1.04588	1.13032033093422	4.324253	0.591351	1.552549
Trial1	2	1	blindfold	counterclockwise	practice	Guided	1	0.5	-0.25	32.9044	1.30202	-1.44972	-1.04326	1.12805026454543	4.089896	-0.04348	0.983714
Trial1	2	1	blindfold	counterclockwise	practice	Guided	1	0.5	-0.25	32.92439	1.30186	-1.45007	-1.03867	1.12471333181603	2.513104	-0.6232	0.440001
Trial1	2	1	blindfold	counterclockwise	practice	Guided	1	0.5	-0.25	32.9444	1.30066	-1.45015	-1.03675	1.12251153541016	0.366462	-0.013738	-0.076699
Trial1	2	1	blindfold	counterclockwise	practice	Guided	1	0.5	-0.25	32.9644	1.30027	-1.44998	-1.03477	1.12084610122486	0.807983	0.392479	0.155863
Trial1	2	1	blindfold	counterclockwise	practice	Guided	1	0.5	-0.25	32.98441	1.30042	-1.44974	-1.03274	1.11953300646546	2.129537	0.959526	0.588866
Trial1	2	1	blindfold	counterclockwise	practice	Guided	1	0.5	-0.25	33.00439	1.30091	-1.44957	-1.03051	1.11832580307009	2.901313	0.654836	0.9161
Trial1	2	1	blindfold	counterclockwise	practice	Guided	1	0.5	-0.25	33.0244	1.30135	-1.44962	-1.02577	1.11533888672206	3.008283	0.413601	0.566839
Trial1	2	1	blindfold	counterclockwise	practice	Guided	1	0.5	-0.25	33.0444	1.30122	-1.45004	-1.02352	1.11368162545759	1.339922	-0.36505	0.215951
Trial1	2	1	blindfold	counterclockwise	practice	Guided	1	0.5	-0.25	33.06439	1.30077	-1.45019	-1.02132	1.11183055532428	0.425863	-0.187224	0.166556
Trial1	2	1	blindfold	counterclockwise	practice	Guided	1	0.5	-0.25	33.0844	1.30026	-1.4501	-1.01888	1.10977135179141	-0.31177	0.42636	0.325884
Trial1	2	1	blindfold	counterclockwise	practice	Guided	1	0.5	-0.25	33.1044	1.29972	-1.44976	-1.01631	1.107602341165	-0.553147	0.815671	0.664557
Trial1	2	1	blindfold	counterclockwise	practice	Guided	1	0.5	-0.25	33.1244	1.2996	-1.44953	-1.00994	1.10311786073927	-0.934063	1.285401	0.987069
Trial1	2	1	blindfold	counterclockwise	practice	Guided	1	0.5	-0.25	33.14439	1.29938	-1.44933	-1.00642	1.10053610925762	-1.851041	1.200765	0.830037
Trial1	2	1	blindfold	counterclockwise	practice	Guided	1	0.5	-0.25	33.1644	1.29911	-1.44938	-1.00294	1.09795064186024	-2.518516	1.035724	0.548355
Trial1	2	1	blindfold	counterclockwise	practice	Guided	1	0.5	-0.25	33.1844	1.29876	-1.44947	-0.99972	1.09548973601193	-3.354958	0.900307	0.299424
Trial1	2	1	blindfold	counterclockwise	practice	Guided	1	0.5	-0.25	33.20441	1.29838	-1.44956	-0.99684	1.09324317414784	-3.960543	0.904539	0.221364
Trial1	2	1	blindfold	counterclockwise	practice	Guided	1	0.5	-0.25	33.2244	1.29803	-1.44955	-0.99264	1.09012206102764	-4.479926	1.158447	0.142113
Trial1	2	1	blindfold	counterclockwise	practice	Guided	1	0.5	-0.25	33.2444	1.29759	-1.44931	-0.99114	1.08877837374935	-5.166596	1.733971	0.672385
Trial1	2	1	blindfold	counterclockwise	practice	Guided	1	0.5	-0.25	33.2644	1.29742	-1.44917	-0.98979	1.08773520908339	-5.583461	1.899012	0.832866
Trial1	2	1	blindfold	counterclockwise	practice	Guided	1	0.5	-0.25	33.28439	1.29722	-1.44907	-0.98897	1.0870310193562	-6.141779	1.94133	0.683804
Trial1	2	1	blindfold	counterclockwise	practice	Guided	1	0.5	-0.25	33.3044	1.29699	-1.44904	-0.98872	1.086692393049	-6.755132	1.937098	0.403553
Trial1	2	1	blindfold	counterclockwise	practice	Guided	1	0.5	-0.25	33.3244	1.29675	-1.44904	-0.98871	1.08650960218636	-7.373725	1.763594	0.230523
Trial1	2	1	blindfold	counterclockwise	practice	Guided	1	0.5	-0.25	33.34441	1.29645	-1.44906	-0.98871	1.08628959136343	-7.542307	1.691653	0.035625
Trial1	2	1	blindfold	counterclockwise	practice	Guided	1	0.5	-0.25	33.3644	1.29643	-1.44907	-0.9887	1.08626805138215	-7.280758	1.687422	0.113991
Trial1	2	1	blindfold	counterclockwise	practice	Guided	1	0.5	-0.25	33.3844	1.29643	-1.44908	-0.9887	1.08626805138215	-6.969547	1.700117	0.193017
Trial1	2	1	blindfold	counterclockwise	practice	Guided	1	0.5	-0.25	33.4044	1.29644	-1.44908	-0.98869	1.08626875845303	-6.762581	1.712812	0.248512
Trial1	2	1	blindfold	counterclockwise	practice	Guided	1	0.5	-0.25	33.42439	1.29646	-1.44909	-0.98868	1.08627654545541	-6.555302	1.666263	0.180188
Trial1	2	1	blindfold	counterclockwise	practice	Guided	1	0.5	-0.25	33.4444	1.29655	-1.44912	-0.98868	1.08634253756049	-6.373296	1.30656	0.074165
Trial1	2	1	blindfold	counterclockwise	practice	Guided	1	0.5	-0.25	33.4644	1.29658	-1.44914	-0.98867	1.08635766865248	-6.36005	1.281169	0.1524
Trial1	2	1	blindfold	counterclockwise	practice	Guided	1	0.5	-0.25	33.48441	1.29662	-1.44916	-0.98866	1.0863803180057	-6.090177	1.357341	0.283557
Trial1	2	1	blindfold	counterclockwise	practice	Guided	1	0.5	-0.25	33.50439	1.29673	-1.44917	-0.98864	1.08644730009426	-5.817578	1.467368	0.351147
Trial1	2	1	blindfold	counterclockwise	practice	Guided	1	0.5	-0.25	33.5244	1.29686	-1.44918	-0.98863	1.0865358251219	-5.694418	1.437745	0.297078
Trial1	2	1	blindfold	counterclockwise	practice	Guided	1	0.5	-0.25	33.5444	1.29695	-1.44922	-0.98863	1.08660183460781	-5.812367	0.929929	0.078738
Trial1	2	1	blindfold	counterclockwise	practice	Guided	1	0.5	-0.25	33.56439	1.29696	-1.44925	-0.98864	1.08661594522986	-6.035663	0.857989	-0.206106
Trial1	2	1	blindfold	counterclockwise	practice	Guided	1	0.5	-0.25	33.5844	1.29696	-1.44928	-0.98865	1.08662279262076	-6.308498	0.963784	-0.419023
Trial1	2	1	blindfold	counterclockwise	practice	Guided	1	0.5	-0.25	33.6044	1.29693	-1.4493	-0.98868	1.08662122832369	-6.54896	1.116129	-0.660064
Trial1	2	1	blindfold	counterclockwise	practice	Guided	1	0.5	-0.25	33.6244	1.29688	-1.44931	-0.98875	1.08663208103793	-6.843532	1.133056	-0.633483
Trial1	2	1	blindfold	counterclockwise	practice	Guided	1	0.5	-0.25	33.64439	1.29658	-1.44933	-0.98878	1.08643248677608	-7.526426	1.21346	-0.636135
Trial1	2	1	blindfold	counterclockwise	practice	Guided	1	0.5	-0.25	33.6644	1.29643	-1.44933	-0.98881	1.08634283818403	-7.647082	1.30656	-0.619981
Trial1	2	1	blindfold	counterclockwise	practice	Guided	1	0.5	-0.25	33.6844	1.29635	-1.44933	-0.98883	1.08629790542128	-7.660328	1.429282	-0.69505
Trial1	2	1	blindfold	counterclockwise	practice	Guided	1	0.5	-0.25	33.70441	1.29632	-1.44933	-0.98885	1.08628946418325	-7.555195	1.59009	-0.602957
Trial1	2	1	blindfold	counterclockwise	practice	Guided	1	0.5	-0.25	33.7244	1.29632	-1.44931	-0.98887	1.08630304540291	-7.379839	1.674726	-0.527613
Trial1	2	1	blindfold	counterclockwise	practice	Guided	1	0.5	-0.25	33.7444	1.29633	-1.44929	-0.98889	1.08632400779683	-6.994795	1.674726	-0.452087
Trial1	2	1	blindfold	counterclockwise	practice	Guided	1	0.5	-0.25	33.7644	1.29636	-1.44928	-0.98891	1.08635961060623	-6.817052	1.619713	-0.483171
Trial1	2	1	blindfold	counterclockwise	practice	Guided	1	0.5	-0.25	33.78439	1.29642	-1.44927	-0.98892	1.08641041817522	-6.640294	1.568931	-0.484484
Trial1	2	1	blindfold	counterclockwise	practice	Guided	1	0.5	-0.25	33.8044	1.29648	-1.44926	-0.98894	1.08646795621033	-6.555295	1.568931	-0.430241
Trial1	2	1	blindfold	counterclockwise	practice	Guided	1	0.5	-0.25	33.8244	1.29652	-1.44926	-0.98896	1.08651090029205	-6.532101	1.552004	-0.408859
Trial1	2	1	blindfold	counterclockwise	practice	Guided	1	0.5	-0.25	33.84441	1.29658	-1.44925	-0.98897	1.08656171007884	-6.40475	1.564699	-0.26567
Trial1	2	1	blindfold	counterclockwise	practice	Guided	1	0.5	-0.25	33.8644	1.2966	-1.44925	-0.98897	1.0865763924732	-6.491711	1.513918	-0.26042
Trial1	2	1	blindfold	counterclockwise	practice	Guided	1	0.5	-0.25	33.8844	1.2966	-1.44925	-0.98898	1.08658316209979	-6.808065	1.530845	-0.33616
Trial1	2	1	blindfold	counterclockwise	practice	Guided	1	0.5	-0.25	33.9044	1.2966	-1.44925	-0.989	1.08659674203743	-7.056707	1.513918	-0.4252
Trial1	2	1	blindfold	counterclockwise	practice	Guided	1	0.5	-0.25	33.92439	1.29657	-1.44925	-0.98905	1.08660881851675	-7.364221	1.530845	-0.562099
Trial1	2	1	blindfold	counterclockwise	practice	Guided	1	0.5	-0.25	33.9444	1.29644	-1.44924	-0.98907	1.08652718984232	-7.607722	1.59009	-0.612428
Trial1	2	1	blindfold	counterclockwise	practice	Guided	1	0.5	-0.25	33.9644	1.29639	-1.44924	-0.98909	1.08650407263099	-7.531257	1.662031	-0.585449
Trial1	2	1	blindfold	counterclockwise	practice	Guided	1	0.5	-0.25	33.98441	1.29638	-1.44923	-0.98911	1.08651035644417	-7.476027	1.712812	-0.63929
Trial1	2	1	blindfold	counterclockwise	practice	Guided	1	0.5	-0.25	34.00439	1.29637	-1.44922	-0.98913	1.08651664068244	-7.382426	1.670494	-0.826982
Trial1	2	1	blindfold	counterclockwise	practice	Guided	1	0.5	-0.25	34.0244	1.29637	-1.44922	-0.9892	1.08656424471069	-7.330036	1.594322	-0.8899
Trial1	2	1	blindfold	counterclockwise	practice	Guided	1	0.5	-0.25	34.0444	1.29636	-1.44922	-0.98923	1.08657730234164	-7.2901	1.556236	-1.031316
Trial1	2	1	blindfold	counterclockwise	practice	Guided	1	0.5	-0.25	34.06439	1.29636	-1.44922	-0.98925	1.08659092749762	-7.150156	1.611249	-0.908141
Trial1	2	1	blindfold	counterclockwise	practice	Guided	1	0.5	-0.25	34.0844	1.29638	-1.44922	-0.98928	1.08662600272142	-6.837696	1.653567	-0.726727
Trial1	2	1	blindfold	counterclockwise	practice	Guided	1	0.5	-0.25	34.1044	1.29644	-1.44921	-0.98929	1.08667684919011	-6.260853	1.712812	-0.431708
Trial1	2	1	blindfold	counterclockwise	practice	Guided	1	0.5	-0.25	34.1244	1.29669	-1.4492	-0.98919	1.08679196067077	-5.188255	1.80168	-0.068808
Trial1	2	1	blindfold	counterclockwise	practice	Guided	1	0.5	-0.25	34.14439	1.29763	-1.44909	-0.98871	1.0871550831922	-3.090663	2.593027	0.924178
Trial1	2	1	blindfold	counterclockwise	practice	Guided	1	0.5	-0.25	34.1644	1.29821	-1.44884	-0.98761	1.08683380974953	-1.655161	3.058525	1.545843
Trial1	2	1	blindfold	counterclockwise	practice	Guided	1	0.5	-0.25	34.1844	1.29887	-1.44854	-0.98562	1.08596963190188	-0.140679	3.655209	1.928867
Trial1	2	1	blindfold	counterclockwise	practice	Guided	1	0.5	-0.25	34.20441	1.29978	-1.44821	-0.98299	1.08486052458808	1.693417	3.832944	1.602362
Trial1	2	1	blindfold	counterclockwise	practice	Guided	1	0.5	-0.25	34.2244	1.30082	-1.44813	-0.97558	1.0806382208186	3.122089	3.303969	2.193395
Trial1	2	1	blindfold	counterclockwise	practice	Guided	1	0.5	-0.25	34.2444	1.30232	-1.44841	-0.97102	1.0786969937556	5.868148	2.965425	1.980534
Trial1	2	1	blindfold	counterclockwise	practice	Guided	1	0.5	-0.25	34.2644	1.30284	-1.44847	-0.96575	1.07556965795952	6.318126	3.168552	2.018529
Trial1	2	1	blindfold	counterclockwise	practice	Guided	1	0.5	-0.25	34.28439	1.30317	-1.44839	-0.96073	1.07248270375131	6.568642	3.642513	1.900209
Trial1	2	1	blindfold	counterclockwise	practice	Guided	1	0.5	-0.25	34.3044	1.3033	-1.44821	-0.95516	1.06889727844935	6.735375	3.87103	2.085764
Trial1	2	1	blindfold	counterclockwise	practice	Guided	1	0.5	-0.25	34.3244	1.3034	-1.44805	-0.94405	1.06167643571883	7.243255	4.289979	1.959636
Trial1	2	1	blindfold	counterclockwise	practice	Guided	1	0.5	-0.25	34.34441	1.30392	-1.44777	-0.93874	1.05860768176575	8.96723	4.611595	2.012234
Trial1	2	1	blindfold	counterclockwise	practice	Guided	1	0.5	-0.25	34.3644	1.30442	-1.44769	-0.9335	1.05558692973893	10.1786	4.780867	2.143435
Trial1	2	1	blindfold	counterclockwise	practice	Guided	1	0.5	-0.25	34.3844	1.30497	-1.44766	-0.92809	1.05251250198649	11.16883	4.628523	2.391461
Trial1	2	1	blindfold	counterclockwise	practice	Guided	1	0.5	-0.25	34.4044	1.30547	-1.44771	-0.92286	1.04953439166716	11.60235	4.285747	2.445501
Trial1	2	1	blindfold	counterclockwise	practice	Guided	1	0.5	-0.25	34.42439	1.3058	-1.44779	-0.9129	1.04343181322767	11.96473	4.277283	2.276342
Trial1	2	1	blindfold	counterclockwise	practice	Guided	1	0.5	-0.25	34.4444	1.30579	-1.44775	-0.90884	1.04084945402165	10.85495	4.721622	1.764551
Trial1	2	1	blindfold	counterclockwise	practice	Guided	1	0.5	-0.25	34.4644	1.30552	-1.44769	-0.90516	1.03831450427703	10.4402	4.641218	1.667921
Trial1	2	1	blindfold	counterclockwise	practice	Guided	1	0.5	-0.25	34.48441	1.30529	-1.44765	-0.90205	1.03617623226258	10.25994	4.895126	1.831228
Trial1	2	1	blindfold	counterclockwise	practice	Guided	1	0.5	-0.25	34.50439	1.30516	-1.44754	-0.89894	1.03412068351596	10.30322	5.580678	2.297612
Trial1	2	1	blindfold	counterclockwise	practice	Guided	1	0.5	-0.25	34.5244	1.30516	-1.44728	-0.8914	1.02940586792751	10.54451	5.940381	3.057884
Trial1	2	1	blindfold	counterclockwise	practice	Guided	1	0.5	-0.25	34.5444	1.30542	-1.44702	-0.88685	1.02678097582898	11.37356	5.940381	3.414175
Trial1	2	1	blindfold	counterclockwise	practice	Guided	1	0.5	-0.25	34.56439	1.30562	-1.44703	-0.8811	1.02338209518546	11.67833	5.82189	3.733665
Trial1	2	1	blindfold	counterclockwise	practice	Guided	1	0.5	-0.25	34.5844	1.3058	-1.44707	-0.87413	1.01924081915434	11.71161	5.936149	3.948745
Trial1	2	1	blindfold	counterclockwise	practice	Guided	1	0.5	-0.25	34.6044	1.30587	-1.44708	-0.86593	1.01429588671284	11.68254	5.745718	4.718724
Trial1	2	1	blindfold	counterclockwise	practice	Guided	1	0.5	-0.25	34.6244	1.30584	-1.44712	-0.84136	0.999542304530293	11.40193	5.508737	5.125414
Trial1	2	1	blindfold	counterclockwise	practice	Guided	1	0.5	-0.25	34.64439	1.30568	-1.44738	-0.82542	0.990064908487188	11.28904	5.013616	5.607733
Trial1	2	1	blindfold	counterclockwise	practice	Guided	1	0.5	-0.25	34.6644	1.30564	-1.44752	-0.80677	0.97931028972976	11.2106	4.662377	5.773399
Trial1	2	1	blindfold	counterclockwise	practice	Guided	1	0.5	-0.25	34.6844	1.3056	-1.44767	-0.78511	0.967126647604495	11.07084	4.378846	5.239722
Trial1	2	1	blindfold	counterclockwise	practice	Guided	1	0.5	-0.25	34.70441	1.30551	-1.4478	-0.7621599	0.954543894696607	10.76283	4.078389	4.49882
Trial1	2	1	blindfold	counterclockwise	practice	Guided	1	0.5	-0.25	34.7244	1.30539	-1.44795	-0.71164	0.928312739635733	10.49728	3.841408	3.988203
Trial1	2	1	blindfold	counterclockwise	practice	Guided	1	0.5	-0.25	34.7444	1.30499	-1.4483	-0.68614	0.915547424238158	9.299718	3.02467	2.414527
Trial1	2	1	blindfold	counterclockwise	practice	Guided	1	0.5	-0.25	34.7644	1.3047	-1.44851	-0.66031	0.90326975271503	8.668111	2.5761	1.44248
Trial1	2	1	blindfold	counterclockwise	practice	Guided	1	0.5	-0.25	34.78439	1.30436	-1.4487	-0.63673	0.892499366848699	8.065224	2.347582	1.048325
Trial1	2	1	blindfold	counterclockwise	practice	Guided	1	0.5	-0.25	34.8044	1.30407	-1.44883	-0.61342	0.882384644960353	7.708282	2.17831	0.465581
Trial1	2	1	blindfold	counterclockwise	practice	Guided	1	0.5	-0.25	34.8244	1.30381	-1.44894	-0.56944	0.864958053885139	7.186171	1.907475	0.33749
Trial1	2	1	blindfold	counterclockwise	practice	Guided	1	0.5	-0.25	34.84441	1.30346	-1.44914	-0.55094	0.857970188634055	6.637148	1.585858	-0.254623
Trial1	2	1	blindfold	counterclockwise	practice	Guided	1	0.5	-0.25	34.8644	1.30335	-1.44921	-0.53252	0.851580134443388	6.515606	1.484295	0.041506
Trial1	2	1	blindfold	counterclockwise	practice	Guided	1	0.5	-0.25	34.8844	1.30327	-1.44925	-0.5151	0.845884552252105	6.305946	1.420818	0.277351
Trial1	2	1	blindfold	counterclockwise	practice	Guided	1	0.5	-0.25	34.9044	1.30318	-1.44928	-0.49878	0.840826720331376	6.183109	1.289632	0.735695
Trial1	2	1	blindfold	counterclockwise	practice	Guided	1	0.5	-0.25	34.92439	1.30309	-1.44931	-0.46749	0.832018872840116	6.065882	1.42505	0.719852
Trial1	2	1	blindfold	counterclockwise	practice	Guided	1	0.5	-0.25	34.9444	1.30296	-1.4492	-0.45296	0.828213485912363	5.829802	1.780521	0.780546
Trial1	2	1	blindfold	counterclockwise	practice	Guided	1	0.5	-0.25	34.9644	1.30293	-1.44912	-0.43873	0.824812460043389	5.873942	1.843998	1.057766
Trial1	2	1	blindfold	counterclockwise	practice	Guided	1	0.5	-0.25	34.98441	1.30294	-1.44911	-0.42448	0.821678609431018	5.933859	1.602786	1.368101
Trial1	2	1	blindfold	counterclockwise	practice	Guided	1	0.5	-0.25	35.00439	1.30297	-1.44919	-0.40955	0.818667887542141	5.998353	1.289632	1.542463
Trial1	2	1	blindfold	counterclockwise	practice	Guided	1	0.5	-0.25	35.0244	1.30301	-1.44934	-0.37906	0.813315138786378	6.11505	1.116129	1.727403
Trial1	2	1	blindfold	counterclockwise	practice	Guided	1	0.5	-0.25	35.0444	1.30306	-1.44948	-0.36336	0.811021544200872	6.203874	0.874916	1.378791
Trial1	2	1	blindfold	counterclockwise	practice	Guided	1	0.5	-0.25	35.06439	1.30313	-1.44955	-0.34728	0.809000035834174	6.418365	0.773353	1.151411
Trial1	2	1	blindfold	counterclockwise	practice	Guided	1	0.5	-0.25	35.0844	1.30322	-1.44962	-0.33184	0.807378481915332	6.552059	0.570226	0.920843
Trial1	2	1	blindfold	counterclockwise	practice	Guided	1	0.5	-0.25	35.1044	1.3033	-1.44971	-0.31606	0.806011575618732	6.763347	0.383941	0.954831
Trial1	2	1	blindfold	counterclockwise	practice	Guided	1	0.5	-0.25	35.1244	1.3034	-1.4498	-0.28624	0.804216867910029	7.093156	0.265357	0.700409
Trial1	2	1	blindfold	counterclockwise	practice	Guided	1	0.5	-0.25	35.14439	1.30367	-1.44983	-0.27249	0.803984549263291	7.539355	0.59528	0.568321
Trial1	2	1	blindfold	counterclockwise	practice	Guided	1	0.5	-0.25	35.1644	1.30377	-1.44975	-0.25938	0.803824676711352	7.700452	0.52334	0.429393
Trial1	2	1	blindfold	counterclockwise	practice	Guided	1	0.5	-0.25	35.1844	1.30382	-1.44975	-0.24649	0.803827677425379	7.584659	0.324348	0.486862
Trial1	2	1	blindfold	counterclockwise	practice	Guided	1	0.5	-0.25	35.20441	1.3038	-1.44981	-0.23449	0.803949731240422	7.522693	0.273473	0.513182
Trial1	2	1	blindfold	counterclockwise	practice	Guided	1	0.5	-0.25	35.2244	1.30375	-1.44987	-0.21126	0.804683112143792	7.265941	0.074529	0.601159
Trial1	2	1	blindfold	counterclockwise	practice	Guided	1	0.5	-0.25	35.2444	1.30353	-1.44991	-0.20028	0.805066769005383	6.924497	0.142144	0.736542
Trial1	2	1	blindfold	counterclockwise	practice	Guided	1	0.5	-0.25	35.2644	1.30347	-1.44992	-0.18957	0.8057393186234	6.953583	0.256354	0.599192
Trial1	2	1	blindfold	counterclockwise	practice	Guided	1	0.5	-0.25	35.28439	1.30348	-1.4499	-0.17887	0.806622243417309	6.941849	0.095496	1.045607
Trial1	2	1	blindfold	counterclockwise	practice	Guided	1	0.5	-0.25	35.3044	1.30347	-1.44994	-0.16762	0.807682195989219	6.872862	0.057396	1.20105
Trial1	2	1	blindfold	counterclockwise	practice	Guided	1	0.5	-0.25	35.3244	1.30345	-1.44997	-0.14463	0.810330007284071	6.795106	-0.145734	1.424167
Trial1	2	1	blindfold	counterclockwise	practice	Guided	1	0.5	-0.25	35.34441	1.30333	-1.45011	-0.1324	0.811892203443616	6.400504	-0.306421	1.559294
Trial1	2	1	blindfold	counterclockwise	practice	Guided	1	0.5	-0.25	35.3644	1.30322	-1.45016	-0.11902	0.813829215081942	6.209147	-0.390952	1.824947
Trial1	2	1	blindfold	counterclockwise	practice	Guided	1	0.5	-0.25	35.3844	1.30312	-1.45019	-0.10512	0.816083196602148	6.135964	-0.323146	1.99411
Trial1	2	1	blindfold	counterclockwise	practice	Guided	1	0.5	-0.25	35.4044	1.30304	-1.45018	-0.089644	0.818893852251212	6.003401	-0.488084	2.187697
Trial1	2	1	blindfold	counterclockwise	practice	Guided	1	0.5	-0.25	35.42439	1.30298	-1.45022	-0.055425	0.826218140797818	5.811653	-0.530346	2.142931
Trial1	2	1	blindfold	counterclockwise	practice	Guided	1	0.5	-0.25	35.4444	1.3028	-1.45043	-0.03807	0.830302511041439	5.474839	-1.17358	2.204832
Trial1	2	1	blindfold	counterclockwise	practice	Guided	1	0.5	-0.25	35.4644	1.30271	-1.45055	-0.019516	0.835144484125989	5.193738	-1.131262	1.774146
Trial1	2	1	blindfold	counterclockwise	practice	Guided	1	0.5	-0.25	35.48441	1.30261	-1.45058	-0.0003425	0.840542529058954	5.137626	-1.059321	1.821279
Trial1	2	1	blindfold	counterclockwise	practice	Guided	1	0.5	-0.25	35.50439	1.30254	-1.45055	0.020087	0.846768883259684	4.974334	-1.105871	1.858242
Trial1	2	1	blindfold	counterclockwise	practice	Guided	1	0.5	-0.25	35.5244	1.30246	-1.45053	0.062135	0.861028594263158	4.622863	-1.093176	1.90818
Trial1	2	1	blindfold	counterclockwise	practice	Guided	1	0.5	-0.25	35.5444	1.3023	-1.45066	0.083382	0.868808843769523	4.424446	-1.520588	1.615894
Trial1	2	1	blindfold	counterclockwise	practice	Guided	1	0.5	-0.25	35.56439	1.30222	-1.45074	0.10472	0.877144795359269	4.288738	-1.584065	1.21544
Trial1	2	1	blindfold	counterclockwise	practice	Guided	1	0.5	-0.25	35.5844	1.30213	-1.45079	0.12665	0.886159087873023	4.067281	-1.711019	1.040937
Trial1	2	1	blindfold	counterclockwise	practice	Guided	1	0.5	-0.25	35.6044	1.30203	-1.45084	0.14777	0.8952502685487	3.827157	-1.766032	1.033959
Trial1	2	1	blindfold	counterclockwise	practice	Guided	1	0.5	-0.25	35.6244	1.30193	-1.45086	0.19019	0.914799914733683	3.737872	-1.829509	0.931631
Trial1	2	1	blindfold	counterclockwise	practice	Guided	1	0.5	-0.25	35.64439	1.30179	-1.4509	0.20996	0.924354053729528	3.493181	-1.778727	0.649847
Trial1	2	1	blindfold	counterclockwise	practice	Guided	1	0.5	-0.25	35.6644	1.30174	-1.4509	0.23049	0.934696504927383	3.379869	-1.846436	0.911144
Trial1	2	1	blindfold	counterclockwise	practice	Guided	1	0.5	-0.25	35.6844	1.30169	-1.45093	0.24987	0.944762945565194	3.251793	-1.92684	0.730023
Trial1	2	1	blindfold	counterclockwise	practice	Guided	1	0.5	-0.25	35.70441	1.30165	-1.45097	0.26984	0.955445568807097	3.289231	-2.108808	0.564469
Trial1	2	1	blindfold	counterclockwise	practice	Guided	1	0.5	-0.25	35.7244	1.30161	-1.45106	0.30576	0.975421833975546	3.020424	-2.235762	0.884995
Trial1	2	1	blindfold	counterclockwise	practice	Guided	1	0.5	-0.25	35.7444	1.30154	-1.45112	0.32352	0.985592002253049	3.027197	-2.476974	0.994131
Trial1	2	1	blindfold	counterclockwise	practice	Guided	1	0.5	-0.25	35.7644	1.3015	-1.4512	0.34199	0.996420862149053	2.870354	-2.502365	0.800983
Trial1	2	1	blindfold	counterclockwise	practice	Guided	1	0.5	-0.25	35.78439	1.30145	-1.45124	0.35867	1.0063803087067	2.839208	-2.502365	1.174085
Trial1	2	1	blindfold	counterclockwise	practice	Guided	1	0.5	-0.25	35.8044	1.3014	-1.45126	0.37619	1.01703291592104	2.64586	-2.595465	0.981656
Trial1	2	1	blindfold	counterclockwise	practice	Guided	1	0.5	-0.25	35.8244	1.30134	-1.45129	0.40984	1.03804364967518	2.571941	-2.658942	0.944757
Trial1	2	1	blindfold	counterclockwise	practice	Guided	1	0.5	-0.25	35.84441	1.30123	-1.45141	0.42541	1.04792571362493	2.363336	-2.874764	0.955768
Trial1	2	1	blindfold	counterclockwise	practice	Guided	1	0.5	-0.25	35.8644	1.30119	-1.45144	0.44169	1.05846131219365	2.261779	-2.887459	0.97259
Trial1	2	1	blindfold	counterclockwise	practice	Guided	1	0.5	-0.25	35.8844	1.30113	-1.45143	0.45776	1.06898716148172	2.123189	-2.735114	1.10111
Trial1	2	1	blindfold	counterclockwise	practice	Guided	1	0.5	-0.25	35.9044	1.3011	-1.4514	0.47312	1.07919587288582	2.224822	-2.950936	0.880469
Trial1	2	1	blindfold	counterclockwise	practice	Guided	1	0.5	-0.25	35.92439	1.30107	-1.45142	0.50311	1.09949432197636	2.061147	-2.802823	0.895167
Trial1	2	1	blindfold	counterclockwise	practice	Guided	1	0.5	-0.25	35.9444	1.30099	-1.4514	0.51785	1.10958485540484	1.819402	-2.836677	0.948543
Trial1	2	1	blindfold	counterclockwise	practice	Guided	1	0.5	-0.25	35.9644	1.30093	-1.45145	0.53279	1.11993254410612	1.755265	-3.132903	0.986322
Trial1	2	1	blindfold	counterclockwise	practice	Guided	1	0.5	-0.25	35.98441	1.30088	-1.45154	0.54682	1.12974815163956	1.713835	-3.285248	0.735831
Trial1	2	1	blindfold	counterclockwise	practice	Guided	1	0.5	-0.25	36.00439	1.30086	-1.45164	0.55453	1.1351851302261	1.666212	-3.327566	0.570103
Trial1	2	1	blindfold	counterclockwise	practice	Guided	1	0.5	-0.25	36.0244	1.30085	-1.45166	0.55277	1.13393142618967	0.854043	-3.788832	3.896039
Trial1	2	1	blindfold	counterclockwise	practice	Guided	1	0.5	-0.25	36.0444	1.3006	-1.45089	0.55236	1.13346460457465	0.441021	-1.152377	4.669574
Trial1	2	1	blindfold	counterclockwise	practice	Guided	1	0.5	-0.25	36.06439	1.30043	-1.45073	0.55208	1.1331463554748	0.132624	-1.892942	3.624367
Trial1	2	1	blindfold	counterclockwise	practice	Guided	1	0.5	-0.25	36.0844	1.30031	-1.4508	0.55194	1.13296245442046	-0.274161	-2.032591	3.393472
Trial1	2	1	blindfold	counterclockwise	practice	Guided	1	0.5	-0.25	36.1044	1.3002	-1.45091	0.55191	1.13286346833565	-0.022178	-2.472698	3.488078
Trial1	2	1	blindfold	counterclockwise	practice	Guided	1	0.5	-0.25	36.1244	1.30019	-1.45107	0.55183	1.1327997748959	0.808096	-2.912805	3.306046
Trial1	2	1	blindfold	counterclockwise	practice	Guided	1	0.5	-0.25	36.14439	1.30028	-1.45134	0.55179	1.13283504571292	1.090544	-3.395231	2.984787
Trial1	2	1	blindfold	counterclockwise	practice	Guided	1	0.5	-0.25	36.1644	1.30029	-1.45142	0.55179	1.13284203551391	0.378473	-2.823938	3.074096
Trial1	2	1	blindfold	counterclockwise	practice	Guided	1	0.5	-0.25	36.1844	1.30027	-1.45142	0.5518	1.13283505914914	-0.416513	-2.891646	3.722209
Trial1	2	1	blindfold	counterclockwise	practice	Guided	1	0.5	-0.25	36.20441	1.30022	-1.4514	0.55186	1.13284221670697	-0.829037	-2.341512	3.917468
Trial1	2	1	blindfold	counterclockwise	practice	Guided	1	0.5	-0.25	36.2244	1.30008	-1.45131	0.55198	1.13282825858507	-1.007813	-2.31189	4.380019
Trial1	2	1	blindfold	counterclockwise	practice	Guided	1	0.5	-0.25	36.2444	1.29983	-1.45123	0.55198	1.13265171829805	-0.780525	-2.349976	4.002422
Trial1	2	1	blindfold	counterclockwise	practice	Guided	1	0.5	-0.25	36.2644	1.2998	-1.45123	0.55191	1.13258091619383	-1.023295	-2.684288	3.553344
Trial1	2	1	blindfold	counterclockwise	practice	Guided	1	0.5	-0.25	36.28439	1.29967	-1.45127	0.55173	1.13236170667651	-1.504665	-2.85356	3.091393
Trial1	2	1	blindfold	counterclockwise	practice	Guided	1	0.5	-0.25	36.3044	1.2991	-1.45136	0.55155	1.1318318461137	-1.855179	-2.921269	2.908867
Trial1	2	1	blindfold	counterclockwise	practice	Guided	1	0.5	-0.25	36.3244	1.29781	-1.45143	0.55115	1.13063787092277	-2.040745	-2.845097	2.692293
Trial1	2	1	blindfold	counterclockwise	practice	Guided	1	0.5	-0.25	36.34441	1.29202	-1.45143	0.55089	1.12637491978598	-2.182422	-2.972051	1.663037
Trial1	2	1	blindfold	counterclockwise	practice	Guided	1	0.5	-0.25	36.3644	1.28794	-1.4515	0.5506	1.12330308961896	-2.472152	-3.331754	1.134215
Trial1	2	1	blindfold	counterclockwise	practice	Guided	1	0.5	-0.25	36.3844	1.2821	-1.45165	0.55021	1.11893538399765	-3.065201	-3.65337	0.358607
Trial1	2	1	blindfold	counterclockwise	practice	Guided	1	0.5	-0.25	36.4044	1.27488	-1.4518	0.54954	1.11341963304004	-3.669353	-3.805715	-0.844121
Trial1	2	1	blindfold	counterclockwise	practice	Guided	1	0.5	-0.25	36.42439	1.26532	-1.45194	0.54868	1.10616660254588	-3.89708	-4.080782	-1.968493
Trial1	2	1	blindfold	counterclockwise	practice	Guided	1	0.5	-0.25	36.4444	1.2389	-1.452	0.54853	1.08794451309404	-3.713572	-3.873424	-2.880063
Trial1	2	1	blindfold	counterclockwise	practice	Guided	1	0.5	-0.25	36.4644	1.22355	-1.45196	0.54846	1.07752630125442	-3.461556	-3.907278	-3.052672
Trial1	2	1	blindfold	counterclockwise	practice	Guided	1	0.5	-0.25	36.48441	1.20553	-1.45195	0.54838	1.06544981101914	-3.132362	-4.114637	-3.210256
Trial1	2	1	blindfold	counterclockwise	practice	Guided	1	0.5	-0.25	36.50439	1.18669	-1.45203	0.5483	1.05300817519673	-2.915616	-4.228895	-3.45317
Trial1	2	1	blindfold	counterclockwise	practice	Guided	1	0.5	-0.25	36.5244	1.16679	-1.4521	0.54835	1.0401786387617	-2.839588	-4.233127	-3.492903
Trial1	2	1	blindfold	counterclockwise	practice	Guided	1	0.5	-0.25	36.5444	1.12397	-1.45207	0.54852	1.01339668273026	-2.058174	-3.95806	-2.936385
Trial1	2	1	blindfold	counterclockwise	practice	Guided	1	0.5	-0.25	36.56439	1.10159	-1.45197	0.5487	0.999916108041451	-1.789264	-3.712616	-2.65317
Trial1	2	1	blindfold	counterclockwise	practice	Guided	1	0.5	-0.25	36.5844	1.07971	-1.45188	0.54882	0.987004110563475	-1.575574	-3.74647	-2.379324
Trial1	2	1	blindfold	counterclockwise	practice	Guided	1	0.5	-0.25	36.6044	1.05786	-1.45186	0.54886	0.974363907522853	-1.421602	-3.79302	-2.303063
Trial1	2	1	blindfold	counterclockwise	practice	Guided	1	0.5	-0.25	36.6244	1.03614	-1.45189	0.54889	0.962118124576034	-1.507388	-3.907278	-2.273763
Trial1	2	1	blindfold	counterclockwise	practice	Guided	1	0.5	-0.25	36.64439	0.9919	-1.45192	0.54892	0.938210373737996	-1.160253	-3.877656	-2.153057
Trial1	2	1	blindfold	counterclockwise	practice	Guided	1	0.5	-0.25	36.6644	0.97152	-1.45192	0.54896	0.927722073867568	-0.995389	-3.805715	-2.053892
Trial1	2	1	blindfold	counterclockwise	practice	Guided	1	0.5	-0.25	36.6844	0.95102	-1.45191	0.54897	0.917481377442386	-0.960601	-3.79302	-2.111126
Trial1	2	1	blindfold	counterclockwise	practice	Guided	1	0.5	-0.25	36.70441	0.93046	-1.45191	0.549	0.907577479912874	-0.952451	-3.915742	-2.015409
Trial1	2	1	blindfold	counterclockwise	practice	Guided	1	0.5	-0.25	36.7244	0.91049	-1.45192	0.54914	0.898402397020274	-0.901344	-3.776093	-1.819325
Trial1	2	1	blindfold	counterclockwise	practice	Guided	1	0.5	-0.25	36.7444	0.87339	-1.45189	0.54918	0.88210469227219	-0.998994	-3.644907	-1.673753
Trial1	2	1	blindfold	counterclockwise	practice	Guided	1	0.5	-0.25	36.7644	0.85495	-1.45184	0.54916	0.874440519191256	-1.095057	-3.632211	-1.667612
Trial1	2	1	blindfold	counterclockwise	practice	Guided	1	0.5	-0.25	36.78439	0.83735	-1.45183	0.5491	0.867390206601684	-1.137742	-3.716847	-1.801621
Trial1	2	1	blindfold	counterclockwise	practice	Guided	1	0.5	-0.25	36.8044	0.82003	-1.45183	0.54905	0.860755563231033	-1.160204	-3.65337	-1.894207
Trial1	2	1	blindfold	counterclockwise	practice	Guided	1	0.5	-0.25	36.8244	0.80247	-1.45182	0.54902	0.85435415970238	-1.136253	-3.649139	-1.941295
Trial1	2	1	blindfold	counterclockwise	practice	Guided	1	0.5	-0.25	36.84441	0.76919	-1.45182	0.54904	0.843165516822194	-1.387083	-3.661834	-1.895968
Trial1	2	1	blindfold	counterclockwise	practice	Guided	1	0.5	-0.25	36.8644	0.75221	-1.45182	0.54904	0.837899010759307	-1.590674	-3.513721	-1.923217
Trial1	2	1	blindfold	counterclockwise	practice	Guided	1	0.5	-0.25	36.8844	0.73509	-1.45178	0.54902	0.832886705633102	-1.526216	-3.429085	-2.006437
Trial1	2	1	blindfold	counterclockwise	practice	Guided	1	0.5	-0.25	36.9044	0.71886	-1.45174	0.54902	0.828451966613224	-1.405407	-3.467171	-1.976653
Trial1	2	1	blindfold	counterclockwise	practice	Guided	1	0.5	-0.25	36.92439	0.70214	-1.45173	0.54904	0.824212017971926	-1.347577	-3.44178	-1.875278
Trial1	2	1	blindfold	counterclockwise	practice	Guided	1	0.5	-0.25	36.9444	0.66801	-1.45174	0.54898	0.816453547677845	-1.727635	-3.501026	-2.043145
Trial1	2	1	blindfold	counterclockwise	practice	Guided	1	0.5	-0.25	36.9644	0.65083	-1.45175	0.5489	0.813013470495475	-1.779365	-3.564503	-2.220841
Trial1	2	1	blindfold	counterclockwise	practice	Guided	1	0.5	-0.25	36.98441	0.6328	-1.45178	0.54884	0.80980321959789	-1.787385	-3.48833	-2.401192
Trial1	2	1	blindfold	counterclockwise	practice	Guided	1	0.5	-0.25	37.00439	0.61505	-1.45177	0.5488	0.807042708408882	-1.626124	-3.44178	-2.38485
Trial1	2	1	blindfold	counterclockwise	practice	Guided	1	0.5	-0.25	37.0244	0.5966	-1.45174	0.54872	0.804540366369527	-1.559654	-3.467171	-2.485481
Trial1	2	1	blindfold	counterclockwise	practice	Guided	1	0.5	-0.25	37.0444	0.55991	-1.45181	0.54867	0.800913832534266	-1.80718	-3.704152	-2.621204
Trial1	2	1	blindfold	counterclockwise	practice	Guided	1	0.5	-0.25	37.06439	0.54211	-1.45185	0.54862	0.799729414019737	-1.890904	-3.788788	-2.713467
Trial1	2	1	blindfold	counterclockwise	practice	Guided	1	0.5	-0.25	37.0844	0.52295	-1.45184	0.54857	0.798899747166197	-1.744209	-3.602589	-2.892235
Trial1	2	1	blindfold	counterclockwise	practice	Guided	1	0.5	-0.25	37.1044	0.50416	-1.4518	0.54852	0.798530864496066	-1.674156	-3.568734	-2.929473
Trial1	2	1	blindfold	counterclockwise	practice	Guided	1	0.5	-0.25	37.1244	0.48526	-1.45178	0.54843	0.79856607306839	-1.709594	-3.577198	-3.090416
Trial1	2	1	blindfold	counterclockwise	practice	Guided	1	0.5	-0.25	37.14439	0.44643	-1.4518	0.54839	0.800185220137413	-1.984833	-3.594125	-3.254892
Trial1	2	1	blindfold	counterclockwise	practice	Guided	1	0.5	-0.25	37.1644	0.42686	-1.45181	0.5483	0.801643557560848	-2.071587	-3.598357	-3.387171
Trial1	2	1	blindfold	counterclockwise	practice	Guided	1	0.5	-0.25	37.1844	0.40629	-1.4518	0.54819	0.803672095742714	-2.050762	-3.606821	-3.635019
Trial1	2	1	blindfold	counterclockwise	practice	Guided	1	0.5	-0.25	37.20441	0.38597	-1.45181	0.54806	0.806165370887233	-2.082561	-3.649139	-3.936065
Trial1	2	1	blindfold	counterclockwise	practice	Guided	1	0.5	-0.25	37.2244	0.36468	-1.45184	0.5479	0.809293487027223	-2.187917	-3.767629	-4.106885
Trial1	2	1	blindfold	counterclockwise	practice	Guided	1	0.5	-0.25	37.2444	0.32231	-1.45187	0.54782	0.817367997690937	-2.055101	-3.74647	-4.395331
Trial1	2	1	blindfold	counterclockwise	practice	Guided	1	0.5	-0.25	37.2644	0.30074	-1.45188	0.54775	0.822258841597116	-2.085886	-3.873424	-4.547769
Trial1	2	1	blindfold	counterclockwise	practice	Guided	1	0.5	-0.25	37.28439	0.27828	-1.45193	0.5477	0.827940227501128	-2.155994	-3.907278	-4.579609
Trial1	2	1	blindfold	counterclockwise	practice	Guided	1	0.5	-0.25	37.3044	0.2562	-1.45195	0.54761	0.834038440596218	-2.314535	-3.919974	-4.812916
Trial1	2	1	blindfold	counterclockwise	practice	Guided	1	0.5	-0.25	37.3244	0.23379	-1.45197	0.54731	0.840577774057974	-2.310332	-3.979219	-5.050396
Trial1	2	1	blindfold	counterclockwise	practice	Guided	1	0.5	-0.25	37.34441	0.23379	-1.45197	0.54731	0.840577774057974	-2.310332	-3.979219	-5.050396
Trial1	2	1	blindfold	counterclockwise	practice	Guided	1	0.5	-0.25	37.3644	0.18732	-1.45201	0.54692	0.856066746796528	-2.277962	-4.165418	-5.801214
Trial1	2	1	blindfold	counterclockwise	practice	Guided	1	0.5	-0.25	37.3844	0.14357	-1.4521	0.54661	0.872714065335972	-2.330385	-4.368545	-6.711775
Trial1	2	1	blindfold	counterclockwise	practice	Guided	1	0.5	-0.25	37.4044	0.11658	-1.45219	0.5463	0.883801211248083	-2.29861	-4.584366	-7.496635
Trial1	2	1	blindfold	counterclockwise	practice	Guided	1	0.5	-0.25	37.42439	0.093178	-1.45227	0.54579	0.893748223500095	-2.269148	-4.681698	-7.972927
Trial1	2	1	blindfold	counterclockwise	practice	Guided	1	0.5	-0.25	37.4444	0.046287	-1.45239	0.54555	0.915835831795792	-2.075439	-4.834043	-8.975793
Trial1	2	1	blindfold	counterclockwise	practice	Guided	1	0.5	-0.25	37.4644	0.023792	-1.45243	0.5453	0.926971499829172	-1.986002	-4.846738	-9.424419
Trial1	2	1	blindfold	counterclockwise	practice	Guided	1	0.5	-0.25	37.48441	0.0011755	-1.45246	0.54502	0.938553491902704	-1.998374	-5.007546	-10.0251
Trial1	2	1	blindfold	counterclockwise	practice	Guided	1	0.5	-0.25	37.50439	-0.020787	-1.4525	0.54475	0.950182415718112	-2.0035	-5.087951	-10.54664
Trial1	2	1	blindfold	counterclockwise	practice	Guided	1	0.5	-0.25	37.5244	-0.04198	-1.45253	0.54432	0.961606240012626	-1.702465	-5.028705	-10.98219
Trial1	2	1	blindfold	counterclockwise	practice	Guided	1	0.5	-0.25	37.5444	-0.079453	-1.45263	0.54405	0.982996005050296	-1.632745	-5.599998	-11.98888
Trial1	2	1	blindfold	counterclockwise	practice	Guided	1	0.5	-0.25	37.56439	-0.096751	-1.45277	0.54366	0.992979321645275	-1.790152	-5.824284	-12.71247
Trial1	2	1	blindfold	counterclockwise	practice	Guided	1	0.5	-0.25	37.5844	-0.11292	-1.45287	0.54322	1.00243147903274	-1.85413	-5.849675	-13.72732
Trial1	2	1	blindfold	counterclockwise	practice	Guided	1	0.5	-0.25	37.6044	-0.12881	-1.4529	0.54289	1.01196663910639	-1.977971	-5.947006	-14.30397
Trial1	2	1	blindfold	counterclockwise	practice	Guided	1	0.5	-0.25	37.6244	-0.14263	-1.45294	0.5425	1.02030853990082	-2.057574	-6.226305	-14.722
Trial1	2	1	blindfold	counterclockwise	practice	Guided	1	0.5	-0.25	37.64439	-0.16683	-1.45315	0.54227	1.03554526400452	-2.179852	-6.433663	-15.54293
Trial1	2	1	blindfold	counterclockwise	practice	Guided	1	0.5	-0.25	37.6644	-0.17735	-1.45321	0.542	1.04214540025619	-2.539603	-6.374418	-16.09555
Trial1	2	1	blindfold	counterclockwise	practice	Guided	1	0.5	-0.25	37.6844	-0.18734	-1.45317	0.54183	1.04853757120695	-2.641606	-6.162828	-16.39908
Trial1	2	1	blindfold	counterclockwise	practice	Guided	1	0.5	-0.25	37.70441	-0.19633	-1.4531	0.5417	1.05435496054492	-2.583347	-6.188219	-16.62475
Trial1	2	1	blindfold	counterclockwise	practice	Guided	1	0.5	-0.25	37.7244	-0.20455	-1.45312	0.54122	1.059443166905	-2.32569	-6.454822	-17.08547
Trial1	2	1	blindfold	counterclockwise	practice	Guided	1	0.5	-0.25	37.7444	-0.21813	-1.45338	0.54119	1.06850000116876	-2.800105	-6.734121	-17.68849
Trial1	2	1	blindfold	counterclockwise	practice	Guided	1	0.5	-0.25	37.7644	-0.22321	-1.45337	0.54138	1.07206109894403	-3.454258	-6.442127	-17.16363
Trial1	2	1	blindfold	counterclockwise	practice	Guided	1	0.5	-0.25	37.78439	-0.22857	-1.45324	0.54171	1.07592703125392	-4.055944	-6.02741	-16.45887
Trial1	2	1	blindfold	counterclockwise	practice	Guided	1	0.5	-0.25	37.8044	-0.23449	-1.45302	0.54219	1.08029652919342	-4.613692	-5.358786	-15.43896
Trial1	2	1	blindfold	counterclockwise	practice	Guided	1	0.5	-0.25	37.8244	-0.24179	-1.45273	0.54319	1.08600312111173	-4.915304	-4.774797	-14.34831
Trial1	2	1	blindfold	counterclockwise	practice	Guided	1	0.5	-0.25	37.84441	-0.26294	-1.45227	0.54348	1.10076696208358	-5.060855	-4.516658	-12.95051
Trial1	2	1	blindfold	counterclockwise	practice	Guided	1	0.5	-0.25	37.8644	-0.27605	-1.45228	0.54365	1.11001530462201	-5.117076	-4.846738	-12.73425
Trial1	2	1	blindfold	counterclockwise	practice	Guided	1	0.5	-0.25	37.8844	-0.29216	-1.45238	0.54014	1.11885599784698	-4.926773	-4.817115	-12.37806
Trial1	2	1	blindfold	counterclockwise	practice	Guided	1	0.5	-0.25	37.9044	-0.30566	-1.45245	0.53004	1.12140558783706	-5.042373	-4.630916	-9.630775
Trial1	2	1	blindfold	counterclockwise	practice	Guided	1	0.5	-0.25	37.92439	-0.30593	-1.45221	0.49975	1.10074896514562	-9.52159	-2.57003	-7.14528
Trial1	2	1	blindfold	counterclockwise	practice	Guided	1	0.5	-0.25	37.9444	-0.30577	-1.45051	0.4834	1.08955993404573	-11.7753	-0.094408	-1.747996
Trial1	2	1	blindfold	counterclockwise	practice	Guided	1	0.5	-0.25	37.9644	-0.30577	-1.44983	0.46627	1.07810390090819	-10.01294	-1.033838	-1.881863
Trial1	2	1	blindfold	counterclockwise	practice	Guided	1	0.5	-0.25	37.98441	-0.30515	-1.45041	0.4493	1.06643659150672	-9.124284	-2.561517	-2.426098
Trial1	2	1	blindfold	counterclockwise	practice	Guided	1	0.5	-0.25	38.00439	-0.30465	-1.45119	0.43196	1.05476587919213	-8.943691	-3.399414	-1.912542
Trial1	2	1	blindfold	counterclockwise	practice	Guided	1	0.5	-0.25	38.0244	-0.30443	-1.45166	0.39746	1.03262389421938	-8.409478	-3.678713	-2.095255
Trial1	2	1	blindfold	counterclockwise	practice	Guided	1	0.5	-0.25	38.0444	-0.30415	-1.45199	0.37844	1.02058516116637	-8.677772	-3.864912	-3.761858
Trial1	2	1	blindfold	counterclockwise	practice	Guided	1	0.5	-0.25	38.06439	-0.30432	-1.45188	0.35797	1.00824510642534	-9.541114	-2.993161	-3.505942
Trial1	2	1	blindfold	counterclockwise	practice	Guided	1	0.5	-0.25	38.0844	-0.3047	-1.45159	0.33525	0.995017438672311	-10.15799	-2.705399	-3.713316
Trial1	2	1	blindfold	counterclockwise	practice	Guided	1	0.5	-0.25	38.1044	-0.30502	-1.45144	0.31161	0.981561501469422	-10.31138	-3.27246	-3.925335
Trial1	2	1	blindfold	counterclockwise	practice	Guided	1	0.5	-0.25	38.1244	-0.30518	-1.4516	0.25846	0.952284827425613	-10.36295	-3.776044	-4.404274
Trial1	2	1	blindfold	counterclockwise	practice	Guided	1	0.5	-0.25	38.14439	-0.30489	-1.45184	0.2291	0.936688174737677	-8.740563	-3.369791	-4.033889
Trial1	2	1	blindfold	counterclockwise	practice	Guided	1	0.5	-0.25	38.1644	-0.30444	-1.4517	0.19941	0.921462453995004	-8.089671	-3.149738	-3.385844
Trial1	2	1	blindfold	counterclockwise	practice	Guided	1	0.5	-0.25	38.1844	-0.30405	-1.45159	0.16664	0.905585605295809	-7.488796	-3.27246	-3.413862
Trial1	2	1	blindfold	counterclockwise	practice	Guided	1	0.5	-0.25	38.20441	-0.30377	-1.45166	0.13656	0.891893968069108	-7.327493	-3.60254	-3.431002
Trial1	2	1	blindfold	counterclockwise	practice	Guided	1	0.5	-0.25	38.2244	-0.30367	-1.45176	0.069527	0.864860078419737	-7.331376	-3.433268	-3.096161
Trial1	2	1	blindfold	counterclockwise	practice	Guided	1	0.5	-0.25	38.2444	-0.30371	-1.45169	0.035278	0.852838364140263	-7.397152	-3.073565	-2.335759
Trial1	2	1	blindfold	counterclockwise	practice	Guided	1	0.5	-0.25	38.2644	-0.30367	-1.4516	0.002243	0.842325342421341	-7.291856	-3.166665	-1.930426
Trial1	2	1	blindfold	counterclockwise	practice	Guided	1	0.5	-0.25	38.28439	-0.30359	-1.45154	-0.030491	0.833031265104565	-6.82348	-3.221678	-1.77629
Trial1	2	1	blindfold	counterclockwise	practice	Guided	1	0.5	-0.25	38.3044	-0.30346	-1.4516	-0.062758	0.824989419189874	-6.706518	-3.204751	-1.590753
Trial1	2	1	blindfold	counterclockwise	practice	Guided	1	0.5	-0.25	38.3244	-0.30335	-1.45164	-0.12575	0.81290177138923	-6.661474	-3.475586	-1.208946
Trial1	2	1	blindfold	counterclockwise	practice	Guided	1	0.5	-0.25	38.34441	-0.30333	-1.45167	-0.15618	0.808790015475968	-6.560375	-3.403646	-1.191082
Trial1	2	1	blindfold	counterclockwise	practice	Guided	1	0.5	-0.25	38.3644	-0.30332	-1.45167	-0.18475	0.805965643776904	-6.732116	-3.204751	-0.978173
Trial1	2	1	blindfold	counterclockwise	practice	Guided	1	0.5	-0.25	38.3844	-0.30333	-1.4516	-0.21238	0.804210395775733	-6.756054	-2.988929	-0.92823
Trial1	2	1	blindfold	counterclockwise	practice	Guided	1	0.5	-0.25	38.4044	-0.30336	-1.45155	-0.23997	0.803422595520057	-6.592313	-3.213215	-1.047017
Trial1	2	1	blindfold	counterclockwise	practice	Guided	1	0.5	-0.25	38.42439	-0.30333	-1.45162	-0.29246	0.804451332779074	-6.507371	-3.509441	-1.229107
Trial1	2	1	blindfold	counterclockwise	practice	Guided	1	0.5	-0.25	38.4444	-0.30321	-1.45182	-0.31685	0.805987101542877	-6.304867	-3.509441	-1.448349
Trial1	2	1	blindfold	counterclockwise	practice	Guided	1	0.5	-0.25	38.4644	-0.30316	-1.45179	-0.34184	0.808393836806588	-6.094056	-3.5306	-1.639986
Trial1	2	1	blindfold	counterclockwise	practice	Guided	1	0.5	-0.25	38.48441	-0.30308	-1.45181	-0.36775	0.811666546181916	-5.626938	-3.801435	-2.159752
Trial1	2	1	blindfold	counterclockwise	practice	Guided	1	0.5	-0.25	38.50439	-0.30292	-1.45189	-0.39318	0.81558632642356	-5.634291	-3.847985	-2.34536
Trial1	2	1	blindfold	counterclockwise	practice	Guided	1	0.5	-0.25	38.5244	-0.30279	-1.45192	-0.44551	0.826254150932155	-5.27118	-4.089197	-2.254817
Trial1	2	1	blindfold	counterclockwise	practice	Guided	1	0.5	-0.25	38.5444	-0.30256	-1.45216	-0.47162	0.832597128077555	-5.010708	-4.444668	-2.420534
Trial1	2	1	blindfold	counterclockwise	practice	Guided	1	0.5	-0.25	38.56439	-0.30252	-1.45223	-0.49879	0.840199276083433	-5.067825	-4.558927	-2.414598
Trial1	2	1	blindfold	counterclockwise	practice	Guided	1	0.5	-0.25	38.5844	-0.30253	-1.45228	-0.52536	0.848455955862262	-5.208658	-4.66049	-2.387862
Trial1	2	1	blindfold	counterclockwise	practice	Guided	1	0.5	-0.25	38.6044	-0.30256	-1.45233	-0.55206	0.857521314399564	-5.153124	-4.698576	-2.450351
Trial1	2	1	blindfold	counterclockwise	practice	Guided	1	0.5	-0.25	38.6244	-0.3026	-1.45232	-0.60666	0.878278495535388	-5.130214	-4.478523	-2.254655
Trial1	2	1	blindfold	counterclockwise	practice	Guided	1	0.5	-0.25	38.64439	-0.30262	-1.45218	-0.63382	0.889672211885444	-5.10593	-4.639331	-2.434199
Trial1	2	1	blindfold	counterclockwise	practice	Guided	1	0.5	-0.25	38.6644	-0.30253	-1.45228	-0.66113	0.901710747380636	-4.92187	-4.795908	-2.501417
Trial1	2	1	blindfold	counterclockwise	practice	Guided	1	0.5	-0.25	38.6844	-0.30243	-1.45236	-0.68928	0.914800993997982	-4.649468	-4.715504	-2.148171
Trial1	2	1	blindfold	counterclockwise	practice	Guided	1	0.5	-0.25	38.70441	-0.30236	-1.45238	-0.71641	0.928073185348995	-4.543267	-4.833994	-2.03826
Trial1	2	1	blindfold	counterclockwise	practice	Guided	1	0.5	-0.25	38.7244	-0.30232	-1.45238	-0.77057	0.956404983393104	-4.658874	-4.58855	-1.748001
Trial1	2	1	blindfold	counterclockwise	practice	Guided	1	0.5	-0.25	38.7444	-0.30235	-1.4523	-0.79689	0.971006793097769	-4.728719	-4.626636	-1.830539
Trial1	2	1	blindfold	counterclockwise	practice	Guided	1	0.5	-0.25	38.7644	-0.30235	-1.45234	-0.82387	0.986454397557653	-4.596272	-4.783212	-1.970418
Trial1	2	1	blindfold	counterclockwise	practice	Guided	1	0.5	-0.25	38.78439	-0.30231	-1.45238	-0.84981	1.00173519901277	-4.585086	-4.723967	-1.922713
Trial1	2	1	blindfold	counterclockwise	practice	Guided	1	0.5	-0.25	38.8044	-0.30225	-1.45237	-0.8754801	1.0172661201829	-4.406129	-4.618172	-1.712838
Trial1	2	1	blindfold	counterclockwise	practice	Guided	1	0.5	-0.25	38.8244	-0.30218	-1.45233	-0.92678	1.04953512053599	-4.181136	-4.728199	-1.769797
Trial1	2	1	blindfold	counterclockwise	practice	Guided	1	0.5	-0.25	38.84441	-0.30201	-1.45246	-0.95173	1.06566648192483	-3.787243	-4.91863	-1.843144
Trial1	2	1	blindfold	counterclockwise	practice	Guided	1	0.5	-0.25	38.8644	-0.30195	-1.45248	-0.97701	1.0824358511644	-3.792278	-4.855153	-1.557616
Trial1	2	1	blindfold	counterclockwise	practice	Guided	1	0.5	-0.25	38.8844	-0.30195	-1.45246	-1.00101	1.09869919700555	-3.906938	-4.905935	-1.435545
Trial1	2	1	blindfold	counterclockwise	practice	Guided	1	0.5	-0.25	38.9044	-0.30198	-1.45242	-1.02426	1.11474237658096	-4.065853	-4.723967	-1.171869
Trial1	2	1	blindfold	counterclockwise	practice	Guided	1	0.5	-0.25	38.92439	-0.30202	-1.45239	-1.05738	1.13802392568354	-4.113414	-4.952484	-1.070323
Trial1	2	1	blindfold	counterclockwise	practice	Guided	1	0.5	-0.25	38.9444	-0.30207	-1.45242	-1.05568	1.13685383444105	-4.066902	-4.169601	-6.512953
Trial1	2	1	blindfold	counterclockwise	practice	Guided	1	0.5	-0.25	38.9644	-0.30198	-1.45255	-1.0537	1.13538785991011	-2.419708	-7.567737	-4.613703
Trial1	2	1	blindfold	counterclockwise	practice	Guided	1	0.5	-0.25	38.98441	-0.30155	-1.45327	-1.053	1.13458863076781	-1.834042	-7.258815	-4.519814
Trial1	2	1	blindfold	counterclockwise	practice	Guided	1	0.5	-0.25	39.00439	-0.30135	-1.45339	-1.05241	1.13402982195993	-1.898043	-5.667659	-2.80198
Trial1	2	1	blindfold	counterclockwise	practice	Guided	1	0.5	-0.25	39.0244	-0.30122	-1.45304	-1.05216	1.13376108294427	-1.754	-4.529304	-2.639352
Trial1	2	1	blindfold	counterclockwise	practice	Guided	1	0.5	-0.25	39.0444	-0.30104	-1.45308	-1.0522	1.1336621397218	-0.74283	-8.168652	-5.155362
Trial1	2	1	blindfold	counterclockwise	practice	Guided	1	0.5	-0.25	39.06439	-0.30099	-1.45352	-1.0522	1.13362682571929	-1.433677	-7.347683	-4.957551
Trial1	2	1	blindfold	counterclockwise	practice	Guided	1	0.5	-0.25	39.0844	-0.30098	-1.45352	-1.05219	1.13361266438222	-1.812567	-5.701513	-4.134146
Trial1	2	1	blindfold	counterclockwise	practice	Guided	1	0.5	-0.25	39.1044	-0.30097	-1.45324	-1.05219	1.13360561013714	-1.464042	-5.240247	-4.212163
Trial1	2	1	blindfold	counterclockwise	practice	Guided	1	0.5	-0.25	39.1244	-0.30094	-1.45305	-1.05222	1.13360566431812	-0.981769	-5.853858	-4.598599
Trial1	2	1	blindfold	counterclockwise	practice	Guided	1	0.5	-0.25	39.14439	-0.30086	-1.45307	-1.05226	1.13357747583546	-0.222114	-6.361674	-5.270192
Trial1	2	1	blindfold	counterclockwise	practice	Guided	1	0.5	-0.25	39.1644	-0.3008	-1.45309	-1.05237	1.13361288509204	0.391734	-6.708681	-5.599217
Trial1	2	1	blindfold	counterclockwise	practice	Guided	1	0.5	-0.25	39.1844	-0.30063	-1.45319	-1.05258	1.13364150276575	1.333619	-6.958358	-6.278618
Trial1	2	1	blindfold	counterclockwise	practice	Guided	1	0.5	-0.25	39.20441	-0.30031	-1.4533	-1.05278	1.13355716817654	2.204732	-6.77639	-6.466352
Trial1	2	1	blindfold	counterclockwise	practice	Guided	1	0.5	-0.25	39.2244	-0.29974	-1.45331	-1.05299	1.13330364897579	3.264976	-6.251647	-6.238987
Trial1	2	1	blindfold	counterclockwise	practice	Guided	1	0.5	-0.25	39.2444	-0.29497	-1.45297	-1.05299	1.12994264318899	4.234428	-5.680354	-5.949557
Trial1	2	1	blindfold	counterclockwise	practice	Guided	1	0.5	-0.25	39.2644	-0.28986	-1.45286	-1.05297	1.12633900235178	4.268618	-5.570327	-6.003673
Trial1	2	1	blindfold	counterclockwise	practice	Guided	1	0.5	-0.25	39.28439	-0.28252	-1.45273	-1.05283	1.12110370731345	4.32283	-4.91863	-5.663608
Trial1	2	1	blindfold	counterclockwise	practice	Guided	1	0.5	-0.25	39.3044	-0.27329	-1.45251	-1.05257	1.11449361523299	4.252212	-4.558927	-5.087379
Trial1	2	1	blindfold	counterclockwise	practice	Guided	1	0.5	-0.25	39.3244	-0.26193	-1.45229	-1.05204	1.10625740172406	4.178664	-4.106124	-4.4682
Trial1	2	1	blindfold	counterclockwise	practice	Guided	1	0.5	-0.25	39.34441	-0.23186	-1.45185	-1.05179	1.08558106910252	4.438998	-3.4375	-3.48339
Trial1	2	1	blindfold	counterclockwise	practice	Guided	1	0.5	-0.25	39.3644	-0.21323	-1.45171	-1.05167	1.07301999908213	4.237045	-3.10742	-3.389505
Trial1	2	1	blindfold	counterclockwise	practice	Guided	1	0.5	-0.25	39.3844	-0.19152	-1.45156	-1.05157	1.05863802861495	3.790167	-2.806962	-3.154351
Trial1	2	1	blindfold	counterclockwise	practice	Guided	1	0.5	-0.25	39.4044	-0.16835	-1.45142	-1.05151	1.04360432137811	3.333117	-2.764644	-2.970562
Trial1	2	1	blindfold	counterclockwise	practice	Guided	1	0.5	-0.25	39.42439	-0.1427	-1.45137	-1.05145	1.02731953022282	2.822716	-2.874671	-2.97718
Trial1	2	1	blindfold	counterclockwise	practice	Guided	1	0.5	-0.25	39.4444	-0.089705	-1.45138	-1.05136	0.994952185718491	1.936457	-2.569981	-2.662681
Trial1	2	1	blindfold	counterclockwise	practice	Guided	1	0.5	-0.25	39.4644	-0.062369	-1.45128	-1.05129	0.978940556385252	1.676458	-2.239901	-2.526693
Trial1	2	1	blindfold	counterclockwise	practice	Guided	1	0.5	-0.25	39.48441	-0.033874	-1.45114	-1.05131	0.962870324322578	1.472344	-2.070629	-2.657411
Trial1	2	1	blindfold	counterclockwise	practice	Guided	1	0.5	-0.25	39.50439	-0.0060494	-1.45105	-1.05139	0.947793232002162	1.349071	-2.00292	-2.865627
Trial1	2	1	blindfold	counterclockwise	practice	Guided	1	0.5	-0.25	39.5244	0.021821	-1.451	-1.05154	0.933338928472776	1.178216	-2.057933	-2.995221
Trial1	2	1	blindfold	counterclockwise	practice	Guided	1	0.5	-0.25	39.5444	0.077647	-1.45112	-1.05155	0.906015732684524	0.771465	-2.510736	-3.103587
Trial1	2	1	blindfold	counterclockwise	practice	Guided	1	0.5	-0.25	39.56439	0.10427	-1.45122	-1.05151	0.893879453890654	0.662134	-2.506504	-3.026564
Trial1	2	1	blindfold	counterclockwise	practice	Guided	1	0.5	-0.25	39.5844	0.13099	-1.45125	-1.05145	0.882321090234529	0.915359	-2.434563	-2.864625
Trial1	2	1	blindfold	counterclockwise	practice	Guided	1	0.5	-0.25	39.6044	0.15641	-1.45121	-1.05149	0.872032345698208	0.884044	-2.320305	-2.996251
Trial1	2	1	blindfold	counterclockwise	practice	Guided	1	0.5	-0.25	39.6244	0.18144	-1.45117	-1.05172	0.862690832121079	1.123915	-2.4261	-3.252349
Trial1	2	1	blindfold	counterclockwise	practice	Guided	1	0.5	-0.25	39.64439	0.23141	-1.45132	-1.05175	0.845543467128954	1.319601	-2.845048	-3.504299
Trial1	2	1	blindfold	counterclockwise	practice	Guided	1	0.5	-0.25	39.6644	0.25644	-1.45142	-1.05173	0.837909612521659	1.441141	-2.938148	-3.436117
Trial1	2	1	blindfold	counterclockwise	practice	Guided	1	0.5	-0.25	39.6844	0.27993	-1.45146	-1.05169	0.831346879929061	1.674114	-2.92122	-3.393008
Trial1	2	1	blindfold	counterclockwise	practice	Guided	1	0.5	-0.25	39.70441	0.30496	-1.45146	-1.05164	0.825025667503731	1.635763	-2.887366	-3.250471
Trial1	2	1	blindfold	counterclockwise	practice	Guided	1	0.5	-0.25	39.7244	0.32935	-1.45146	-1.05163	0.819592650964467	1.600582	-2.959307	-3.204909
Trial1	2	1	blindfold	counterclockwise	practice	Guided	1	0.5	-0.25	39.7444	0.37922	-1.45152	-1.05166	0.810707509941448	1.533656	-3.175128	-3.352944
Trial1	2	1	blindfold	counterclockwise	practice	Guided	1	0.5	-0.25	39.7644	0.40448	-1.4516	-1.05165	0.8073206806113	1.453425	-3.352864	-3.306034
Trial1	2	1	blindfold	counterclockwise	practice	Guided	1	0.5	-0.25	39.78439	0.42887	-1.45166	-1.05161	0.804759627972633	1.537518	-3.331705	-3.239099
Trial1	2	1	blindfold	counterclockwise	practice	Free	1	0.5	-0.25	0	0.47871	-1.45225	-1.05093	0.801212934452274	1.444292	-4.698576	-1.956127
Trial1	2	1	blindfold	counterclockwise	practice	Free	1	0.5	-0.25	0.00100708	0.4785	-1.45224	-1.05093	0.801218541774617	1.423083	-4.715504	-1.923841
Trial1	2	1	blindfold	counterclockwise	practice	Free	1	0.5	-0.25	0.02101135	0.4785	-1.45224	-1.05136	0.801648374926534	1.423083	-4.715504	-1.923841
Trial1	2	1	blindfold	counterclockwise	practice	Free	1	0.5	-0.25	0.04100037	0.47863	-1.45225	-1.05267	0.802954425054492	1.385341	-4.512377	-1.960101
Trial1	2	1	blindfold	counterclockwise	practice	Free	1	0.5	-0.25	0.06100464	0.47961	-1.45225	-1.0546	0.804858318509353	1.250044	-4.533536	-1.607181
Trial1	2	1	blindfold	counterclockwise	practice	Free	1	0.5	-0.25	0.08100891	0.48101	-1.45225	-1.05708	0.807303409435319	0.980465	-4.207688	-1.457086
Trial1	2	1	blindfold	counterclockwise	practice	Free	1	0.5	-0.25	0.1010132	0.48274	-1.45211	-1.05994	0.810123867159638	0.748729	-3.826826	-1.438714
Trial1	2	1	blindfold	counterclockwise	practice	Free	1	0.5	-0.25	0.1210022	0.48447	-1.45197	-1.06716	0.817307569456454	0.677609	-3.966475	-1.371852
Trial1	2	1	blindfold	counterclockwise	practice	Free	1	0.5	-0.25	0.1410065	0.48846	-1.45191	-1.07116	0.821241042265438	0.649876	-3.780276	-1.201242
[truncated: 9,793 more rows]
