# Supplementary material for: Assessing kinesthetic proprioceptive function of the upper limb: a novel dynamic movement reproduction task using a robotic arm
Source: PeerJ. 2021 May 3;9:e11301. doi: 10.7717/peerj.11301 (PMC8101453; doi:10.7717/peerj.11301)
Supplement: Supplemental Information 3 [file peerj-09-11301-s003.zip › DMR raw data_Study 2_part 2/HMData_PP046_2019-11-06-13-11-26.txt]

Trial1	2	1	blindfold	clockwise	practice	Guided	1	0.5	-0.25	0	0.4499	-1.44999	-1.05	0.80156717346524	-0.021553	0.010164	-0.0010548
Trial1	2	1	blindfold	clockwise	practice	Guided	1	0.5	-0.25	0.01696777	0.4499	-1.45	-1.05	0.80156717346524	-0.0027192	0.05248	-0.01669
Trial1	2	1	blindfold	clockwise	practice	Guided	1	0.5	-0.25	0.03695679	0.4499	-1.45	-1.05	0.80156717346524	0.0084756	0.018624	0.017689
Trial1	2	1	blindfold	clockwise	practice	Guided	1	0.5	-0.25	0.05696106	0.4499	-1.45	-1.05	0.80156717346524	-0.021008	0.01439	0.0056829
Trial1	2	1	blindfold	clockwise	practice	Guided	1	0.5	-0.25	0.07696533	0.44989	-1.45	-1.05	0.801567797538835	-0.029086	0.010158	-0.02257
Trial1	2	1	blindfold	clockwise	practice	Guided	1	0.5	-0.25	0.09695435	0.44989	-1.45	-1.05	0.801567797538835	-0.023841	0.010155	-0.03486
Trial1	2	1	blindfold	clockwise	practice	Guided	1	0.5	-0.25	0.1169586	0.44989	-1.45	-1.05	0.801567797538835	0.013201	0.035541	0.0068181
Trial1	2	1	blindfold	clockwise	practice	Guided	1	0.5	-0.25	0.1369629	0.44989	-1.45	-1.05	0.801567797538835	-0.00012068	0.0016828	0.012944
Trial1	2	1	blindfold	clockwise	practice	Guided	1	0.5	-0.25	0.1569672	0.44989	-1.45	-1.05	0.801567797538835	-0.016545	0.010143	-0.0091416
Trial1	2	1	blindfold	clockwise	practice	Guided	1	0.5	-0.25	0.1769562	0.44988	-1.45	-1.05	0.801568423599757	-0.025955	0.027068	-0.01837
Trial1	2	1	blindfold	clockwise	practice	Guided	1	0.5	-0.25	0.1969604	0.44988	-1.44999	-1.05	0.801568423599757	-0.032254	0.039757	0.045876
Trial1	2	1	blindfold	clockwise	practice	Guided	1	0.5	-0.25	0.2169647	0.44987	-1.44999	-1.05	0.801569049785285	-0.059865	0.039748	-0.028726
Trial1	2	1	blindfold	clockwise	practice	Guided	1	0.5	-0.25	0.2369537	0.44983	-1.44999	-1.05	0.801571552042814	-0.086757	0.048202	-0.026225
Trial1	2	1	blindfold	clockwise	practice	Guided	1	0.5	-0.25	0.256958	0.44967	-1.44999	-1.05	0.801581582821321	-0.0036764	-0.0025885	-0.0040899
Trial1	2	1	blindfold	clockwise	practice	Guided	1	0.5	-0.25	0.2769623	0.44959	-1.45	-1.05001	0.801596601089505	0.020393	-0.00259	-0.027827
Trial1	2	1	blindfold	clockwise	practice	Guided	1	0.5	-0.25	0.2969666	0.44954	-1.45	-1.05001	0.801599749388991	-0.030587	0.018566	-0.0046478
Trial1	2	1	blindfold	clockwise	practice	Guided	1	0.5	-0.25	0.3169556	0.44951	-1.45	-1.05	0.801591645414229	-0.0067787	0.010101	0.00067454
Trial1	2	1	blindfold	clockwise	practice	Guided	1	0.5	-0.25	0.3369598	0.44949	-1.45	-1.05	0.801592905240495	-0.033418	0.014329	-0.02282
Trial1	2	1	blindfold	clockwise	practice	Guided	1	0.5	-0.25	0.3569641	0.44948	-1.45	-1.05001	0.801603528074222	0.02015	-0.05338	-0.015243
Trial1	2	1	blindfold	clockwise	practice	Guided	1	0.5	-0.25	0.3769684	0.44947	-1.45001	-1.05001	0.801604159229182	-0.031543	-0.121068	-0.052149
Trial1	2	1	blindfold	clockwise	practice	Guided	1	0.5	-0.25	0.3969574	0.44947	-1.45003	-1.05001	0.801604159229182	-0.016696	-0.095644	-0.0049077
Trial1	2	1	blindfold	clockwise	practice	Guided	1	0.5	-0.25	0.4169617	0.44946	-1.45004	-1.05	0.801594794972061	-0.052476	-0.082926	-0.0097008
Trial1	2	1	blindfold	clockwise	practice	Guided	1	0.5	-0.25	0.4369659	0.44944	-1.45004	-1.04999	0.801586062398725	-0.040738	-0.087141	0.032249
Trial1	2	1	blindfold	clockwise	practice	Guided	1	0.5	-0.25	0.456955	0.44945	-1.45002	-1.04996	0.80155556888196	0.105181	0.077916	0.112219
Trial1	2	1	blindfold	clockwise	practice	Guided	1	0.5	-0.25	0.4769592	0.4495	-1.44998	-1.04993	0.801522435611391	0.047349	0.056734	0.195973
Trial1	2	1	blindfold	clockwise	practice	Guided	1	0.5	-0.25	0.4969635	0.44953	-1.44996	-1.04991	0.801500559789434	-0.0452	0.090567	0.23304
Trial1	2	1	blindfold	clockwise	practice	Guided	1	0.5	-0.25	0.5169678	0.44951	-1.44996	-1.04988	0.801471959034603	-0.142431	0.166705	0.289925
Trial1	2	1	blindfold	clockwise	practice	Guided	1	0.5	-0.25	0.5369568	0.44944	-1.44994	-1.04988	0.801476370319209	-0.214241	0.137042	0.314677
Trial1	2	1	blindfold	clockwise	practice	Guided	1	0.5	-0.25	0.5569611	0.44901	-1.44996	-1.0499	0.801523479896681	-0.176122	0.052365	0.190769
Trial1	2	1	blindfold	clockwise	practice	Guided	1	0.5	-0.25	0.5769653	0.44863	-1.44996	-1.04992	0.801567847476664	-0.057948	0.094657	0.156139
Trial1	2	1	blindfold	clockwise	practice	Guided	1	0.5	-0.25	0.5969543	0.44831	-1.44996	-1.04993	0.801598291868558	-0.029958	0.043858	0.136832
Trial1	2	1	blindfold	clockwise	practice	Guided	1	0.5	-0.25	0.6169586	0.44797	-1.44997	-1.04992	0.801610415559724	-0.123257	0.065009	0.202433
Trial1	2	1	blindfold	clockwise	practice	Guided	1	0.5	-0.25	0.6369629	0.44757	-1.44998	-1.0499	0.801616372930693	-0.212291	0.043837	0.200965
Trial1	2	1	blindfold	clockwise	practice	Guided	1	0.5	-0.25	0.6569672	0.4464	-1.44998	-1.04989	0.80168387565128	-0.198816	0.018427	0.230787
Trial1	2	1	blindfold	clockwise	practice	Guided	1	0.5	-0.25	0.6769562	0.44565	-1.44999	-1.0499	0.801744243309368	-0.118807	0.026888	0.206718
Trial1	2	1	blindfold	clockwise	practice	Guided	1	0.5	-0.25	0.6969604	0.44475	-1.44999	-1.04993	0.801835724155966	-0.124725	0.018418	0.160017
Trial1	2	1	blindfold	clockwise	practice	Guided	1	0.5	-0.25	0.7169647	0.44389	-1.45	-1.04996	0.8019254104775	-0.082309	-0.023892	0.077284
Trial1	2	1	blindfold	clockwise	practice	Guided	1	0.5	-0.25	0.7369537	0.44293	-1.45002	-1.05004	0.802072936610831	-0.073371	0.0099705	-0.017734
Trial1	2	1	blindfold	clockwise	practice	Guided	1	0.5	-0.25	0.756958	0.44101	-1.45	-1.05005	0.802221824153819	0.046036	-0.028116	-0.072531
Trial1	2	1	blindfold	clockwise	practice	Guided	1	0.5	-0.25	0.7769623	0.44014	-1.45	-1.05004	0.802276280811031	0.095915	0.04382	-0.087076
Trial1	2	1	blindfold	clockwise	practice	Guided	1	0.5	-0.25	0.7969666	0.43934	-1.44998	-1.05004	0.802336368601496	0.098507	0.06496	-0.057449
Trial1	2	1	blindfold	clockwise	practice	Guided	1	0.5	-0.25	0.8169556	0.43871	-1.44998	-1.05004	0.802384244498321	0.053545	0.014173	-0.051806
Trial1	2	1	blindfold	clockwise	practice	Guided	1	0.5	-0.25	0.8369598	0.43819	-1.45	-1.05	0.802384198412528	-0.014133	0.0099415	-0.039148
Trial1	2	1	blindfold	clockwise	practice	Guided	1	0.5	-0.25	0.8569641	0.43726	-1.44999	-1.05	0.802456373311297	-0.012013	-0.03239	-0.019281
Trial1	2	1	blindfold	clockwise	practice	Guided	1	0.5	-0.25	0.8769684	0.43684	-1.45001	-1.05	0.802489320544487	0.018308	-0.015458	-0.0050563
Trial1	2	1	blindfold	clockwise	practice	Guided	1	0.5	-0.25	0.8969574	0.43641	-1.45	-1.05	0.802523277264863	0.014644	0.022619	0.00050689
Trial1	2	1	blindfold	clockwise	practice	Guided	1	0.5	-0.25	0.9169617	0.43604	-1.44999	-1.05001	0.802562661316459	-0.021149	-0.015471	0.0025113
Trial1	2	1	blindfold	clockwise	practice	Guided	1	0.5	-0.25	0.9369659	0.43571	-1.45	-1.05	0.802579049052315	-0.027135	0.014158	0.027397
Trial1	2	1	blindfold	clockwise	practice	Guided	1	0.5	-0.25	0.956955	0.43508	-1.44999	-1.05	0.802629759707722	-0.034709	-0.028172	0.022665
Trial1	2	1	blindfold	clockwise	practice	Guided	1	0.5	-0.25	0.9769592	0.43478	-1.45	-1.05	0.802654079845168	-0.021376	0.0014561	0.0067182
Trial1	2	1	blindfold	clockwise	practice	Guided	1	0.5	-0.25	0.9969635	0.43448	-1.45	-1.05	0.802678511363001	0.028258	0.031073	-0.0028563
Trial1	2	1	blindfold	clockwise	practice	Guided	1	0.5	-0.25	1.016968	0.43425	-1.44999	-1.05	0.802697319406438	-0.021374	-0.0027875	-0.0075941
Trial1	2	1	blindfold	clockwise	practice	Guided	1	0.5	-0.25	1.036957	0.43405	-1.45	-1.05	0.802713726698366	-0.011975	-0.011247	-0.0011149
Trial1	2	1	blindfold	clockwise	practice	Guided	1	0.5	-0.25	1.056961	0.43366	-1.44999	-1.05	0.802745862170215	-0.025023	0.026829	-0.019786
Trial1	2	1	blindfold	clockwise	practice	Guided	1	0.5	-0.25	1.076965	0.43348	-1.45	-1.05001	0.802770737297327	-0.029201	-0.011253	-0.01815
Trial1	2	1	blindfold	clockwise	practice	Guided	1	0.5	-0.25	1.096954	0.4333	-1.45	-1.05	0.802775694225392	-0.02134	0.0099022	0.0067358
Trial1	2	1	blindfold	clockwise	practice	Guided	1	0.5	-0.25	1.116959	0.43316	-1.44999	-1.05	0.802787336951886	-0.0030617	0.0098954	-0.00056069
Trial1	2	1	blindfold	clockwise	practice	Guided	1	0.5	-0.25	1.136963	0.43306	-1.45	-1.05001	0.802805649219242	-0.01143	-0.01549	-0.0094855
Trial1	2	1	blindfold	clockwise	practice	Guided	1	0.5	-0.25	1.156967	0.43288	-1.44999	-1.05	0.802810700104978	-0.074878	0.026816	0.0076796
Trial1	2	1	blindfold	clockwise	practice	Guided	1	0.5	-0.25	1.176956	0.4328	-1.44999	-1.05	0.802817389186325	0.011828	0.0056566	-0.024888
Trial1	2	1	blindfold	clockwise	practice	Guided	1	0.5	-0.25	1.19696	0.43274	-1.45	-1.05	0.80282241555646	0.028316	0.026812	-0.0028387
Trial1	2	1	blindfold	clockwise	practice	Guided	1	0.5	-0.25	1.216965	0.43271	-1.44999	-1.05	0.802824927914588	0.024642	0.022575	-0.015688
Trial1	2	1	blindfold	clockwise	practice	Guided	1	0.5	-0.25	1.236954	0.43271	-1.44999	-1.05	0.802824927914588	-0.014821	0.0014148	-0.0013607
Trial1	2	1	blindfold	clockwise	practice	Guided	1	0.5	-0.25	1.256958	0.4327	-1.44999	-1.05	0.802825769778184	-0.024716	0.0098702	-0.010283
Trial1	2	1	blindfold	clockwise	practice	Guided	1	0.5	-0.25	1.276962	0.43269	-1.44999	-1.05	0.802826604270543	0.0051003	-0.019755	0.012579
Trial1	2	1	blindfold	clockwise	practice	Guided	1	0.5	-0.25	1.296967	0.43269	-1.45	-1.05	0.802826604270543	0.020219	0.014101	-0.01595
Trial1	2	1	blindfold	clockwise	practice	Guided	1	0.5	-0.25	1.316956	0.43269	-1.44999	-1.05	0.802826604270543	0.011335	0.056411	-0.016492
Trial1	2	1	blindfold	clockwise	practice	Guided	1	0.5	-0.25	1.33696	0.4327	-1.44999	-1.05	0.802825769778184	0.02987	-0.032458	-0.027981
Trial1	2	1	blindfold	clockwise	practice	Guided	1	0.5	-0.25	1.356964	0.43269	-1.44999	-1.05	0.802826604270543	-0.019492	0.031013	-0.022574
Trial1	2	1	blindfold	clockwise	practice	Guided	1	0.5	-0.25	1.376968	0.43269	-1.44999	-1.05	0.802826604270543	-0.016836	-0.0028425	-0.019193
Trial1	2	1	blindfold	clockwise	practice	Guided	1	0.5	-0.25	1.396957	0.43268	-1.45	-1.05	0.802827446382548	-0.035965	-0.011304	-0.044614
Trial1	2	1	blindfold	clockwise	practice	Guided	1	0.5	-0.25	1.416962	0.43268	-1.45	-1.05	0.802827446382548	-0.0017122	0.035241	-0.014181
Trial1	2	1	blindfold	clockwise	practice	Guided	1	0.5	-0.25	1.436966	0.43268	-1.45	-1.05	0.802827446382548	-0.012386	-0.0070798	0.011517
Trial1	2	1	blindfold	clockwise	practice	Guided	1	0.5	-0.25	1.456955	0.43268	-1.45	-1.05	0.802827446382548	-0.013744	0.039466	-0.047169
Trial1	2	1	blindfold	clockwise	practice	Guided	1	0.5	-0.25	1.476959	0.43268	-1.44999	-1.05	0.802827446382548	0.0027446	0.0098394	-0.025122
Trial1	2	1	blindfold	clockwise	practice	Guided	1	0.5	-0.25	1.496964	0.43267	-1.45	-1.05	0.802828283620507	-0.041925	0.0098395	-0.001594
Trial1	2	1	blindfold	clockwise	practice	Guided	1	0.5	-0.25	1.516968	0.43267	-1.44999	-1.05	0.802828283620507	-0.012111	0.026761	0.0031434
Trial1	2	1	blindfold	clockwise	practice	Guided	1	0.5	-0.25	1.536957	0.43267	-1.45	-1.05	0.802828283620507	0.0014718	0.0013687	-0.00023161
Trial1	2	1	blindfold	clockwise	practice	Guided	1	0.5	-0.25	1.556961	0.43267	-1.44999	-1.05	0.802828283620507	-0.0053591	0.047913	-0.013892
Trial1	2	1	blindfold	clockwise	practice	Guided	1	0.5	-0.25	1.576965	0.43267	-1.44999	-1.05	0.802828283620507	-0.025169	0.014055	-0.0086116
Trial1	2	1	blindfold	clockwise	practice	Guided	1	0.5	-0.25	1.596954	0.43267	-1.45	-1.05	0.802828283620507	-0.0019307	0.0013609	-0.017266
Trial1	2	1	blindfold	clockwise	practice	Guided	1	0.5	-0.25	1.616959	0.43266	-1.45	-1.05	0.802829123481518	-0.033532	0.0055891	-0.0021232
Trial1	2	1	blindfold	clockwise	practice	Guided	1	0.5	-0.25	1.636963	0.43266	-1.44999	-1.05	0.802829123481518	0.0061885	0.0098163	-0.0041427
Trial1	2	1	blindfold	clockwise	practice	Guided	1	0.5	-0.25	1.656967	0.43266	-1.44999	-1.05	0.802829123481518	-0.023877	0.035201	-0.014151
Trial1	2	1	blindfold	clockwise	practice	Guided	1	0.5	-0.25	1.676956	0.43266	-1.44999	-1.05	0.802829123481518	-0.015246	0.0013408	-0.013877
Trial1	2	1	blindfold	clockwise	practice	Guided	1	0.5	-0.25	1.69696	0.43266	-1.45	-1.05	0.802829123481518	0.010386	-0.0071215	0.00032874
Trial1	2	1	blindfold	clockwise	practice	Guided	1	0.5	-0.25	1.716965	0.43266	-1.45	-1.05	0.802829123481518	-0.020191	0.026729	-0.010768
Trial1	2	1	blindfold	clockwise	practice	Guided	1	0.5	-0.25	1.736954	0.43266	-1.44999	-1.05	0.802829123481518	0.02081	-0.0028987	-0.024277
Trial1	2	1	blindfold	clockwise	practice	Guided	1	0.5	-0.25	1.756958	0.43265	-1.45	-1.05	0.802829960966409	-0.025907	0.014026	0.010742
Trial1	2	1	blindfold	clockwise	practice	Guided	1	0.5	-0.25	1.776962	0.43265	-1.44999	-1.05	0.802829960966409	-0.035044	0.0097903	0.015479
Trial1	2	1	blindfold	clockwise	practice	Guided	1	0.5	-0.25	1.796967	0.43265	-1.45	-1.05	0.802829960966409	-0.0013847	0.0097906	-0.025627
Trial1	2	1	blindfold	clockwise	practice	Guided	1	0.5	-0.25	1.816956	0.43265	-1.45	-1.05	0.802829960966409	-0.046309	0.030948	-0.02834
Trial1	2	1	blindfold	clockwise	practice	Guided	1	0.5	-0.25	1.83696	0.43264	-1.45	-1.05	0.802830798574582	-0.014445	-0.015607	-0.030629
Trial1	2	1	blindfold	clockwise	practice	Guided	1	0.5	-0.25	1.856964	0.43264	-1.45	-1.05	0.802830798574582	-0.012047	0.0097804	-0.004115
Trial1	2	1	blindfold	clockwise	practice	Guided	1	0.5	-0.25	1.876968	0.43264	-1.44999	-1.05	0.802830798574582	-0.0073446	0.018239	-0.01696
Trial1	2	1	blindfold	clockwise	practice	Guided	1	0.5	-0.25	1.896957	0.43264	-1.45	-1.05	0.802830798574582	-0.02801	-0.0071528	-0.027243
Trial1	2	1	blindfold	clockwise	practice	Guided	1	0.5	-0.25	1.916962	0.43263	-1.45	-1.05	0.802831638806912	0.016667	0.030932	-0.00045856
Trial1	2	1	blindfold	clockwise	practice	Guided	1	0.5	-0.25	1.936966	0.43263	-1.44999	-1.05	0.802831638806912	-0.0086129	0.0097678	0.020234
Trial1	2	1	blindfold	clockwise	practice	Guided	1	0.5	-0.25	1.956955	0.43263	-1.45	-1.05	0.802831638806912	-0.042602	-0.011396	0.0068465
Trial1	2	1	blindfold	clockwise	practice	Guided	1	0.5	-0.25	1.976959	0.43263	-1.45	-1.05	0.802831638806912	-0.0078312	-0.0029337	0.020239
Trial1	2	1	blindfold	clockwise	practice	Guided	1	0.5	-0.25	1.996964	0.43262	-1.45	-1.05	0.802832476662016	-0.0055204	-0.002937	-0.030065
Trial1	2	1	blindfold	clockwise	practice	Guided	1	0.5	-0.25	2.016968	0.43262	-1.45	-1.05	0.802832476662016	-0.019863	0.030917	-0.027228
Trial1	2	1	blindfold	clockwise	practice	Guided	1	0.5	-0.25	2.036957	0.43262	-1.45	-1.05	0.802832476662016	0.016954	0.018217	-0.032897
Trial1	2	1	blindfold	clockwise	practice	Guided	1	0.5	-0.25	2.056961	0.43262	-1.45	-1.05	0.802832476662016	-0.039416	0.026676	0.014157
Trial1	2	1	blindfold	clockwise	practice	Guided	1	0.5	-0.25	2.076965	0.43261	-1.44999	-1.05	0.802833319643626	0.0020994	0.018208	-0.024235
Trial1	2	1	blindfold	clockwise	practice	Guided	1	0.5	-0.25	2.096954	0.43261	-1.44999	-1.05	0.802833319643626	-0.047265	0.0097399	-0.007071
Trial1	2	1	blindfold	clockwise	practice	Guided	1	0.5	-0.25	2.116959	0.43261	-1.44999	-1.05	0.802833319643626	-0.010445	0.026665	-0.021938
Trial1	2	1	blindfold	clockwise	practice	Guided	1	0.5	-0.25	2.136963	0.43261	-1.44999	-1.05	0.802833319643626	-0.025816	0.026661	0.010787
Trial1	2	1	blindfold	clockwise	practice	Guided	1	0.5	-0.25	2.156967	0.4326	-1.45	-1.05	0.802834155244045	-0.019063	0.005499	-0.026666
Trial1	2	1	blindfold	clockwise	practice	Guided	1	0.5	-0.25	2.176956	0.4326	-1.44999	-1.05	0.802834155244045	-0.029223	0.039349	-0.0062473
Trial1	2	1	blindfold	clockwise	practice	Guided	1	0.5	-0.25	2.19696	0.4326	-1.45	-1.05	0.802834155244045	0.003154	-0.0029715	-0.025305
Trial1	2	1	blindfold	clockwise	practice	Guided	1	0.5	-0.25	2.216965	0.4326	-1.45	-1.05	0.802834155244045	0.0063167	0.022418	-0.0040704
Trial1	2	1	blindfold	clockwise	practice	Guided	1	0.5	-0.25	2.236954	0.4326	-1.45	-1.05	0.802834155244045	0.012297	0.030878	-0.02895
Trial1	2	1	blindfold	clockwise	practice	Guided	1	0.5	-0.25	2.256958	0.43259	-1.45	-1.05	0.802834998474057	-0.0069984	0.0012505	-0.0048769
Trial1	2	1	blindfold	clockwise	practice	Guided	1	0.5	-0.25	2.276962	0.43259	-1.45	-1.05	0.802834998474057	0.0034269	-0.0072158	-0.029484
Trial1	2	1	blindfold	clockwise	practice	Guided	1	0.5	-0.25	2.296967	0.43259	-1.44999	-1.05	0.802834998474057	-0.037569	-0.019915	-0.0059572
Trial1	2	1	blindfold	clockwise	practice	Guided	1	0.5	-0.25	2.316956	0.43259	-1.45	-1.05001	0.802844976693927	-0.0028002	-0.011453	-0.00040533
Trial1	2	1	blindfold	clockwise	practice	Guided	1	0.5	-0.25	2.33696	0.43258	-1.45	-1.05	0.802835836823385	-0.0072362	0.013936	-0.00067305
Trial1	2	1	blindfold	clockwise	practice	Guided	1	0.5	-0.25	2.356964	0.43258	-1.45	-1.05	0.802835836823385	0.00037572	0.0097011	0.020834
Trial1	2	1	blindfold	clockwise	practice	Guided	1	0.5	-0.25	2.376968	0.43258	-1.45	-1.05	0.802835836823385	-0.010128	0.0054674	-0.03312
Trial1	2	1	blindfold	clockwise	practice	Guided	1	0.5	-0.25	2.396957	0.43257	-1.45	-1.05	0.802836675295992	-0.030961	-0.0072319	0.02313
Trial1	2	1	blindfold	clockwise	practice	Guided	1	0.5	-0.25	2.416962	0.43257	-1.45	-1.05	0.802836675295992	-0.015839	0.030853	-0.035559
Trial1	2	1	blindfold	clockwise	practice	Guided	1	0.5	-0.25	2.436966	0.43257	-1.44999	-1.05	0.802836675295992	-0.028647	0.0054572	-0.014593
Trial1	2	1	blindfold	clockwise	practice	Guided	1	0.5	-0.25	2.456955	0.43257	-1.44999	-1.05	0.802836675295992	0.0011703	-0.015707	0.0082684
Trial1	2	1	blindfold	clockwise	practice	Guided	1	0.5	-0.25	2.476959	0.43256	-1.44999	-1.05	0.802837516395334	-0.039056	-0.011479	0.010019
Trial1	2	1	blindfold	clockwise	practice	Guided	1	0.5	-0.25	2.496964	0.43256	-1.44999	-1.05	0.802837516395334	-0.041699	0.026602	-0.019595
Trial1	2	1	blindfold	clockwise	practice	Guided	1	0.5	-0.25	2.516968	0.43256	-1.44999	-1.05	0.802837516395334	0.014767	0.0054405	0.0048962
Trial1	2	1	blindfold	clockwise	practice	Guided	1	0.5	-0.25	2.536957	0.43256	-1.44999	-1.05	0.802837516395334	0.012122	0.022365	-0.024718
Trial1	2	1	blindfold	clockwise	practice	Guided	1	0.5	-0.25	2.556961	0.43255	-1.44999	-1.05	0.802838355114866	0.037241	0.013897	0.0020676
Trial1	2	1	blindfold	clockwise	practice	Guided	1	0.5	-0.25	2.576965	0.43255	-1.45	-1.05	0.802838355114866	-0.0061479	0.022359	-0.017414
Trial1	2	1	blindfold	clockwise	practice	Guided	1	0.5	-0.25	2.596954	0.43255	-1.44999	-1.05	0.802838355114866	-0.032794	0.005427	-0.019039
Trial1	2	1	blindfold	clockwise	practice	Guided	1	0.5	-0.25	2.616959	0.43255	-1.45	-1.05	0.802838355114866	-0.03749	-0.0072678	-0.015116
Trial1	2	1	blindfold	clockwise	practice	Guided	1	0.5	-0.25	2.636963	0.43255	-1.45	-1.05	0.802838355114866	0.0027431	0.0054244	-0.016862
Trial1	2	1	blindfold	clockwise	practice	Guided	1	0.5	-0.25	2.656967	0.43255	-1.45	-1.05	0.802838355114866	-0.0066447	0.0096535	-0.0090141
Trial1	2	1	blindfold	clockwise	practice	Guided	1	0.5	-0.25	2.676956	0.43254	-1.45	-1.05	0.802839196461868	-0.01211	0.018115	0.0074848
Trial1	2	1	blindfold	clockwise	practice	Guided	1	0.5	-0.25	2.69696	0.43254	-1.45	-1.05	0.802839196461868	0.0017314	-0.011511	-8.4168E-05
Trial1	2	1	blindfold	clockwise	practice	Guided	1	0.5	-0.25	2.716965	0.43254	-1.45	-1.05	0.802839196461868	-0.02466	-0.0072805	-0.0059017
Trial1	2	1	blindfold	clockwise	practice	Guided	1	0.5	-0.25	2.736954	0.43254	-1.45	-1.05	0.802839196461868	0.0061791	0.013877	-0.00035113
Trial1	2	1	blindfold	clockwise	practice	Guided	1	0.5	-0.25	2.756958	0.43254	-1.45	-1.05	0.802839196461868	-0.034559	-0.0072893	0.010329
Trial1	2	1	blindfold	clockwise	practice	Guided	1	0.5	-0.25	2.776962	0.43254	-1.45	-1.05	0.802839196461868	-0.014739	0.0054036	-0.022122
Trial1	2	1	blindfold	clockwise	practice	Guided	1	0.5	-0.25	2.796967	0.43253	-1.44999	-1.05	0.802840035428324	-0.032757	-0.011528	-0.019014
Trial1	2	1	blindfold	clockwise	practice	Guided	1	0.5	-0.25	2.816956	0.43253	-1.44999	-1.05	0.802840035428324	0.041732	0.0096292	0.0023704
Trial1	2	1	blindfold	clockwise	practice	Guided	1	0.5	-0.25	2.83696	0.43253	-1.45	-1.05	0.802840035428324	-0.036335	0.018092	0.039682
Trial1	2	1	blindfold	clockwise	practice	Guided	1	0.5	-0.25	2.856964	0.43253	-1.45	-1.05	0.802840035428324	0.0203	0.018085	-0.011555
Trial1	2	1	blindfold	clockwise	practice	Guided	1	0.5	-0.25	2.876953	0.43252	-1.44999	-1.05	0.802840879527918	-0.05153	-0.0030775	-0.010075
Trial1	2	1	blindfold	clockwise	practice	Guided	1	0.5	-0.25	2.896957	0.43252	-1.44999	-1.05	0.802840879527918	0.01066	-0.0030806	0.00048125
Trial1	2	1	blindfold	clockwise	practice	Guided	1	0.5	-0.25	2.916962	0.43252	-1.44999	-1.05	0.802840879527918	0.0098965	-0.024243	-0.015893
Trial1	2	1	blindfold	clockwise	practice	Guided	1	0.5	-0.25	2.936966	0.43252	-1.44999	-1.05	0.802840879527918	0.0072505	-0.020015	-0.016556
Trial1	2	1	blindfold	clockwise	practice	Guided	1	0.5	-0.25	2.956955	0.43251	-1.45	-1.05	0.802841716236364	-0.0013742	0.005375	-0.021287
Trial1	2	1	blindfold	clockwise	practice	Guided	1	0.5	-0.25	2.976959	0.43251	-1.45	-1.05	0.802841716236364	-0.0034222	0.018067	0.011439
Trial1	2	1	blindfold	clockwise	practice	Guided	1	0.5	-0.25	2.996964	0.43251	-1.45	-1.05	0.802841716236364	-0.020674	0.039223	0.002785
Trial1	2	1	blindfold	clockwise	practice	Guided	1	0.5	-0.25	3.016968	0.43251	-1.45	-1.05	0.802841716236364	0.0062381	0.022292	0.0056206
Trial1	2	1	blindfold	clockwise	practice	Guided	1	0.5	-0.25	3.036957	0.43251	-1.45	-1.05	0.802841716236364	0.011707	0.018059	-0.016274
Trial1	2	1	blindfold	clockwise	practice	Guided	1	0.5	-0.25	3.056961	0.43251	-1.44999	-1.05	0.802841716236364	-0.041587	0.026515	-0.019529
Trial1	2	1	blindfold	clockwise	practice	Guided	1	0.5	-0.25	3.076965	0.4325	-1.44999	-1.05	0.802842560584353	0.02581	0.009584	-0.028034
Trial1	2	1	blindfold	clockwise	practice	Guided	1	0.5	-0.25	3.096954	0.4325	-1.44999	-1.05	0.802842560584353	-0.0013482	0.056132	-0.021273
Trial1	2	1	blindfold	clockwise	practice	Guided	1	0.5	-0.25	3.116959	0.4325	-1.44999	-1.05	0.802842560584353	-0.019367	0.013811	-0.019913
Trial1	2	1	blindfold	clockwise	practice	Guided	1	0.5	-0.25	3.136963	0.4325	-1.44999	-1.05	0.802842560584353	0.0023329	0.0011118	-0.0084191
Trial1	2	1	blindfold	clockwise	practice	Guided	1	0.5	-0.25	3.156967	0.4325	-1.44999	-1.05	0.802842560584353	0.024292	0.018034	-0.021806
Trial1	2	1	blindfold	clockwise	practice	Guided	1	0.5	-0.25	3.176956	0.43249	-1.45	-1.05	0.802843400045019	-0.015424	0.0011046	-0.0094996
Trial1	2	1	blindfold	clockwise	practice	Guided	1	0.5	-0.25	3.19696	0.43249	-1.44999	-1.05	0.802843400045019	-0.042584	0.0095649	-0.013961
Trial1	2	1	blindfold	clockwise	practice	Guided	1	0.5	-0.25	3.216965	0.43249	-1.44999	-1.05	0.802843400045019	-0.017466	0.022257	0.020935
Trial1	2	1	blindfold	clockwise	practice	Guided	1	0.5	-0.25	3.236954	0.43249	-1.45	-1.05	0.802843400045019	-0.024297	-0.024294	-0.010036
Trial1	2	1	blindfold	clockwise	practice	Guided	1	0.5	-0.25	3.256958	0.43249	-1.45	-1.05	0.802843400045019	-0.016175	0.039178	0.0030882
Trial1	2	1	blindfold	clockwise	practice	Guided	1	0.5	-0.25	3.276962	0.43248	-1.45	-1.05	0.802844239628961	-0.0013088	-0.0073728	-0.0078577
Trial1	2	1	blindfold	clockwise	practice	Guided	1	0.5	-0.25	3.296967	0.43248	-1.45	-1.05	0.802844239628961	-0.041793	0.030712	-0.015303
Trial1	2	1	blindfold	clockwise	practice	Guided	1	0.5	-0.25	3.316956	0.43248	-1.45	-1.05	0.802844239628961	-0.010696	0.026479	-0.013402
Trial1	2	1	blindfold	clockwise	practice	Guided	1	0.5	-0.25	3.33696	0.43248	-1.45	-1.05	0.802844239628961	0.0075877	0.030707	-0.020698
Trial1	2	1	blindfold	clockwise	practice	Guided	1	0.5	-0.25	3.356964	0.43247	-1.45	-1.05	0.802845081842951	-0.0025695	0.0095411	-0.00027456
Trial1	2	1	blindfold	clockwise	practice	Guided	1	0.5	-0.25	3.376953	0.43247	-1.45	-1.05	0.802845081842951	0.0011066	-0.0031568	0.012574
Trial1	2	1	blindfold	clockwise	practice	Guided	1	0.5	-0.25	3.396957	0.43247	-1.44999	-1.05	0.802845081842951	-0.046723	0.017998	-0.0071758
Trial1	2	1	blindfold	clockwise	practice	Guided	1	0.5	-0.25	3.416962	0.43247	-1.45	-1.05	0.802845081842951	-0.021352	0.017997	0.015413
Trial1	2	1	blindfold	clockwise	practice	Guided	1	0.5	-0.25	3.436966	0.43247	-1.45	-1.05	0.802845081842951	0.025371	0.0053	-0.019601
Trial1	2	1	blindfold	clockwise	practice	Guided	1	0.5	-0.25	3.456955	0.43246	-1.45	-1.05	0.80284592167381	-0.015878	-0.0074006	-0.010546
Trial1	2	1	blindfold	clockwise	practice	Guided	1	0.5	-0.25	3.476959	0.43246	-1.45	-1.05	0.80284592167381	-0.028174	0.026451	-0.018658
Trial1	2	1	blindfold	clockwise	practice	Guided	1	0.5	-0.25	3.496964	0.43246	-1.45	-1.05	0.80284592167381	-0.022702	0.039143	-0.035152
Trial1	2	1	blindfold	clockwise	practice	Guided	1	0.5	-0.25	3.516968	0.43246	-1.45	-1.05	0.80284592167381	-0.010395	0.001055	-0.013373
Trial1	2	1	blindfold	clockwise	practice	Guided	1	0.5	-0.25	3.536957	0.43245	-1.45	-1.05	0.802846764135455	0.011049	0.001052	-0.0036306
Trial1	2	1	blindfold	clockwise	practice	Guided	1	0.5	-0.25	3.556961	0.43245	-1.44999	-1.05	0.802846764135455	-0.032848	0.005277	-0.014726
Trial1	2	1	blindfold	clockwise	practice	Guided	1	0.5	-0.25	3.576965	0.43245	-1.44999	-1.05	0.802846764135455	-0.019773	0.026432	-0.0097173
Trial1	2	1	blindfold	clockwise	practice	Guided	1	0.5	-0.25	3.596954	0.43245	-1.45	-1.05	0.802846764135455	0.0019283	0.0052723	2.496E-05
Trial1	2	1	blindfold	clockwise	practice	Guided	1	0.5	-0.25	3.616959	0.43244	-1.45	-1.05	0.802847604213231	0.0063716	0.017965	0.015166
Trial1	2	1	blindfold	clockwise	practice	Guided	1	0.5	-0.25	3.636963	0.43244	-1.44999	-1.05	0.802847604213231	0.010561	0.013728	0.0047626
Trial1	2	1	blindfold	clockwise	practice	Guided	1	0.5	-0.25	3.656967	0.43244	-1.44999	-1.05	0.802847604213231	0.042171	0.013721	0.0094999
Trial1	2	1	blindfold	clockwise	practice	Guided	1	0.5	-0.25	3.676956	0.43244	-1.44999	-1.05	0.802847604213231	-0.019241	0.0010218	-0.018092
Trial1	2	1	blindfold	clockwise	practice	Guided	1	0.5	-0.25	3.69696	0.43244	-1.44999	-1.05	0.802847604213231	0.0076701	0.0052511	-0.020655
Trial1	2	1	blindfold	clockwise	practice	Guided	1	0.5	-0.25	3.716965	0.43243	-1.44999	-1.05	0.802848449430776	-0.016326	0.0094801	-0.027829
Trial1	2	1	blindfold	clockwise	practice	Guided	1	0.5	-0.25	3.736954	0.43243	-1.44999	-1.05	0.802848449430776	-0.041177	0.0052458	-0.023637
Trial1	2	1	blindfold	clockwise	practice	Guided	1	0.5	-0.25	3.756958	0.43243	-1.45	-1.05	0.802848449430776	-0.0098252	-0.003219	-0.025926
Trial1	2	1	blindfold	clockwise	practice	Guided	1	0.5	-0.25	3.776962	0.43243	-1.45	-1.05	0.802848449430776	-0.025451	0.017937	0.010993
Trial1	2	1	blindfold	clockwise	practice	Guided	1	0.5	-0.25	3.796967	0.43242	-1.45	-1.05	0.802849287247219	0.024693	-0.007456	-0.0069832
Trial1	2	1	blindfold	clockwise	practice	Guided	1	0.5	-0.25	3.816956	0.43242	-1.45	-1.05	0.802849287247219	0.0056497	0.0094687	0.012894
Trial1	2	1	blindfold	clockwise	practice	Guided	1	0.5	-0.25	3.83696	0.43242	-1.45	-1.05	0.802849287247219	-0.0066485	0.013699	-0.0046868
Trial1	2	1	blindfold	clockwise	practice	Guided	1	0.5	-0.25	3.856964	0.43242	-1.45	-1.05	0.802849287247219	-0.017918	0.0094642	-0.039035
Trial1	2	1	blindfold	clockwise	practice	Guided	1	0.5	-0.25	3.876953	0.43241	-1.45	-1.05	0.802850130204167	-0.024659	0.0094616	-0.0015747
Trial1	2	1	blindfold	clockwise	practice	Guided	1	0.5	-0.25	3.896957	0.43241	-1.45	-1.05	0.802850130204167	-0.010052	0.013689	-0.046331
Trial1	2	1	blindfold	clockwise	practice	Guided	1	0.5	-0.25	3.916962	0.43241	-1.45	-1.05	0.802850130204167	-0.048397	0.030613	-0.017528
Trial1	2	1	blindfold	clockwise	practice	Guided	1	0.5	-0.25	3.936966	0.43241	-1.44999	-1.05	0.802850130204167	0.011143	0.0094507	-0.003593
Trial1	2	1	blindfold	clockwise	practice	Guided	1	0.5	-0.25	3.956955	0.4324	-1.45	-1.05	0.802850973285125	0.011918	0.055996	-0.034291
Trial1	2	1	blindfold	clockwise	practice	Guided	1	0.5	-0.25	3.976959	0.4324	-1.44999	-1.05	0.802850973285125	-0.0076408	0.013674	0.012098
Trial1	2	1	blindfold	clockwise	practice	Guided	1	0.5	-0.25	3.996964	0.4324	-1.45	-1.05	0.802850973285125	0.0025275	-0.0032554	-0.008319
Trial1	2	1	blindfold	clockwise	practice	Guided	1	0.5	-0.25	4.016968	0.4324	-1.45	-1.05	0.802850973285125	-0.0019118	-0.0074892	-0.0085893
Trial1	2	1	blindfold	clockwise	practice	Guided	1	0.5	-0.25	4.036957	0.4324	-1.45	-1.05	0.802850973285125	-0.046327	0.0179	-0.011298
Trial1	2	1	blindfold	clockwise	practice	Guided	1	0.5	-0.25	4.056961	0.4324	-1.45	-1.05	0.802850973285125	-0.028553	0.0051998	-0.010208
Trial1	2	1	blindfold	clockwise	practice	Guided	1	0.5	-0.25	4.076965	0.43239	-1.45	-1.05	0.80285181398037	-0.027524	0.017892	-0.026972
Trial1	2	1	blindfold	clockwise	practice	Guided	1	0.5	-0.25	4.096954	0.43239	-1.44999	-1.05	0.80285181398037	-0.010777	0.0094252	-0.0091174
Trial1	2	1	blindfold	clockwise	practice	Guided	1	0.5	-0.25	4.116959	0.43239	-1.44999	-1.05	0.80285181398037	-0.011541	0.03058	0.0048162
Trial1	2	1	blindfold	clockwise	practice	Guided	1	0.5	-0.25	4.136963	0.43239	-1.44999	-1.05	0.80285181398037	-0.011283	-0.0032776	-0.00073114
Trial1	2	1	blindfold	clockwise	practice	Guided	1	0.5	-0.25	4.156967	0.43239	-1.44999	-1.05	0.80285181398037	0.0020497	-0.0075141	8.9122E-05
Trial1	2	1	blindfold	clockwise	practice	Guided	1	0.5	-0.25	4.176956	0.43238	-1.44999	-1.05	0.802852657308977	0.0099136	-0.049835	0.0174
Trial1	2	1	blindfold	clockwise	practice	Guided	1	0.5	-0.25	4.19696	0.43238	-1.45	-1.05	0.802852657308977	-0.019382	0.0094082	-0.013843
Trial1	2	1	blindfold	clockwise	practice	Guided	1	0.5	-0.25	4.216965	0.43238	-1.45	-1.05	0.802852657308977	0.0072698	0.013637	-0.020597
Trial1	2	1	blindfold	clockwise	practice	Guided	1	0.5	-0.25	4.236954	0.43238	-1.44999	-1.05	0.802852657308977	-0.020401	0.022097	0.0029325
Trial1	2	1	blindfold	clockwise	practice	Guided	1	0.5	-0.25	4.256958	0.43238	-1.45	-1.05	0.802852657308977	0.0038598	0.030557	-0.029246
Trial1	2	1	blindfold	clockwise	practice	Guided	1	0.5	-0.25	4.276962	0.43238	-1.45	-1.05	0.802852657308977	-0.036625	0.0051633	-0.023299
Trial1	2	1	blindfold	clockwise	practice	Guided	1	0.5	-0.25	4.296967	0.43237	-1.45	-1.05	0.802853498251133	0.012495	-0.015996	0.0037535
Trial1	2	1	blindfold	clockwise	practice	Guided	1	0.5	-0.25	4.316956	0.43237	-1.45	-1.05	0.802853498251133	-0.033456	0.013624	0.0001077
Trial1	2	1	blindfold	clockwise	practice	Guided	1	0.5	-0.25	4.33696	0.43237	-1.45	-1.05	0.802853498251133	-0.0070575	0.01362	0.0037588
Trial1	2	1	blindfold	clockwise	practice	Guided	1	0.5	-0.25	4.356964	0.43237	-1.45	-1.05	0.802853498251133	-0.025589	0.030544	0.015254
Trial1	2	1	blindfold	clockwise	practice	Guided	1	0.5	-0.25	4.376953	0.43237	-1.45	-1.05	0.802853498251133	0.005508	0.017844	0.017153
Trial1	2	1	blindfold	clockwise	practice	Guided	1	0.5	-0.25	4.396957	0.43236	-1.44999	-1.05	0.802854341827387	-0.054366	-0.0033184	-0.024374
Trial1	2	1	blindfold	clockwise	practice	Guided	1	0.5	-0.25	4.416962	0.43236	-1.44999	-1.05	0.802854341827387	-0.015411	0.0051401	-0.0040752
Trial1	2	1	blindfold	clockwise	practice	Guided	1	0.5	-0.25	4.436966	0.43236	-1.44999	-1.05	0.802854341827387	0.0013356	-0.0033252	0.012694
Trial1	2	1	blindfold	clockwise	practice	Guided	1	0.5	-0.25	4.456955	0.43235	-1.45	-1.05	0.802855183016452	0.0078348	0.0051349	-0.020565
Trial1	2	1	blindfold	clockwise	practice	Guided	1	0.5	-0.25	4.476959	0.43235	-1.45	-1.05	0.802855183016452	0.02014	0.017828	-0.0029786
Trial1	2	1	blindfold	clockwise	practice	Guided	1	0.5	-0.25	4.496964	0.43235	-1.45	-1.05	0.802855183016452	-0.0023221	0.009361	-0.00014005
Trial1	2	1	blindfold	clockwise	practice	Guided	1	0.5	-0.25	4.516968	0.43235	-1.45	-1.05001	0.802865160985463	-0.019318	0.0051273	-0.013798
Trial1	2	1	blindfold	clockwise	practice	Guided	1	0.5	-0.25	4.536957	0.43235	-1.45	-1.05001	0.802865160985463	-0.0112	0.0093555	-0.00067596
Trial1	2	1	blindfold	clockwise	practice	Guided	1	0.5	-0.25	4.556961	0.43235	-1.45	-1.05001	0.802865160985463	-0.016402	-0.0033453	0.031514
Trial1	2	1	blindfold	clockwise	practice	Guided	1	0.5	-0.25	4.576965	0.43234	-1.45	-1.05	0.802856024328788	-0.019304	0.0093474	-0.015141
Trial1	2	1	blindfold	clockwise	practice	Guided	1	0.5	-0.25	4.596954	0.43234	-1.45	-1.05	0.802856024328788	-0.023487	0.0093448	-0.018247
Trial1	2	1	blindfold	clockwise	practice	Guided	1	0.5	-0.25	4.616959	0.43234	-1.45	-1.05	0.802856024328788	-0.053205	0.022037	0.0027164
Trial1	2	1	blindfold	clockwise	practice	Guided	1	0.5	-0.25	4.636963	0.43234	-1.45	-1.05	0.802856024328788	-0.027922	0.00087641	-0.0017464
Trial1	2	1	blindfold	clockwise	practice	Guided	1	0.5	-0.25	4.656967	0.43234	-1.45	-1.05	0.802856024328788	0.0068458	0.026264	-0.0037675
Trial1	2	1	blindfold	clockwise	practice	Guided	1	0.5	-0.25	4.676956	0.43233	-1.45	-1.05	0.802856868276326	-0.043287	-0.041445	0.01421
Trial1	2	1	blindfold	clockwise	practice	Guided	1	0.5	-0.25	4.69696	0.43233	-1.45	-1.05	0.802856868276326	-0.0069806	0.0051018	0.0038054
Trial1	2	1	blindfold	clockwise	practice	Guided	1	0.5	-0.25	4.716965	0.43233	-1.45	-1.05	0.802856868276326	-0.052673	-0.020292	0.022056
Trial1	2	1	blindfold	clockwise	practice	Guided	1	0.5	-0.25	4.736954	0.43233	-1.45	-1.05	0.802856868276326	0.0068655	0.022024	-0.0037636
Trial1	2	1	blindfold	clockwise	practice	Guided	1	0.5	-0.25	4.756958	0.43232	-1.45	-1.05	0.80285771234787	-0.01166	0.013557	0.0077298
Trial1	2	1	blindfold	clockwise	practice	Guided	1	0.5	-0.25	4.776962	0.43232	-1.45	-1.05	0.80285771234787	0.0053434	-0.011837	0.0029967
Trial1	2	1	blindfold	clockwise	practice	Guided	1	0.5	-0.25	4.796967	0.43232	-1.45	-1.05	0.80285771234787	-0.029931	0.017782	0.015033
Trial1	2	1	blindfold	clockwise	practice	Guided	1	0.5	-0.25	4.816956	0.43232	-1.45	-1.05	0.80285771234787	-0.0056692	0.038939	-0.034999
Trial1	2	1	blindfold	clockwise	practice	Guided	1	0.5	-0.25	4.83696	0.43231	-1.45	-1.05	0.80285855654342	-0.02292	0.01778	-0.022962
Trial1	2	1	blindfold	clockwise	practice	Guided	1	0.5	-0.25	4.856964	0.43231	-1.45	-1.05	0.80285855654342	0.0063863	0.013543	0.0046387
Trial1	2	1	blindfold	clockwise	practice	Guided	1	0.5	-0.25	4.876953	0.43231	-1.45	-1.05	0.80285855654342	0.0034846	0.00084478	-0.020782
Trial1	2	1	blindfold	clockwise	practice	Guided	1	0.5	-0.25	4.896957	0.43231	-1.45	-1.05	0.80285855654342	-0.035463	-0.0033884	-0.03999
Trial1	2	1	blindfold	clockwise	practice	Guided	1	0.5	-0.25	4.916962	0.4323	-1.45	-1.05	0.802859398349937	-0.032297	0.013537	-0.018755
Trial1	2	1	blindfold	clockwise	practice	Guided	1	0.5	-0.25	4.936966	0.4323	-1.45	-1.05	0.802859398349937	-0.01948	-0.028783	-0.0095558
Trial1	2	1	blindfold	clockwise	practice	Guided	1	0.5	-0.25	4.956955	0.4323	-1.45	-1.05	0.802859398349937	-0.0027304	0.038918	0.0083007
Trial1	2	1	blindfold	clockwise	practice	Guided	1	0.5	-0.25	4.976959	0.4323	-1.44999	-1.05	0.802859398349937	-0.034586	0.021987	0.018982
Trial1	2	1	blindfold	clockwise	practice	Guided	1	0.5	-0.25	4.996964	0.43229	-1.44999	-1.05	0.802860242793129	-0.03535	0.00082429	0.03156
Trial1	2	1	blindfold	clockwise	practice	Guided	1	0.5	-0.25	5.016968	0.43229	-1.44999	-1.05	0.802860242793129	-0.022365	0.017748	-0.034429
Trial1	2	1	blindfold	clockwise	practice	Guided	1	0.5	-0.25	5.036957	0.43229	-1.45	-1.05	0.802860242793129	0.0027534	0.013516	-0.0081878
Trial1	2	1	blindfold	clockwise	practice	Guided	1	0.5	-0.25	5.056961	0.43229	-1.45	-1.05	0.802860242793129	0.03018	0.017742	-0.019135
Trial1	2	1	blindfold	clockwise	practice	Guided	1	0.5	-0.25	5.076965	0.43228	-1.45	-1.05	0.802861084846549	-0.0024456	0.021971	0.0041211
Trial1	2	1	blindfold	clockwise	practice	Guided	1	0.5	-0.25	5.096954	0.43228	-1.44999	-1.05	0.802861084846549	-0.023883	-0.011887	-0.0098098
Trial1	2	1	blindfold	clockwise	practice	Guided	1	0.5	-0.25	5.116959	0.43228	-1.45	-1.05	0.802861084846549	-0.033274	0.00080641	-0.0019663
Trial1	2	1	blindfold	clockwise	practice	Guided	1	0.5	-0.25	5.136963	0.43228	-1.44999	-1.05	0.802861084846549	-0.0066188	0.021963	-0.00033655
Trial1	2	1	blindfold	clockwise	practice	Guided	1	0.5	-0.25	5.156967	0.43228	-1.44999	-1.05	0.802861084846549	0.015853	-0.024595	-0.0014158
Trial1	2	1	blindfold	clockwise	practice	Guided	1	0.5	-0.25	5.176956	0.43227	-1.44999	-1.05	0.802861929537382	0.0087653	-0.0076694	-0.033053
Trial1	2	1	blindfold	clockwise	practice	Guided	1	0.5	-0.25	5.19696	0.43227	-1.44999	-1.05	0.802861929537382	-0.028813	-0.033064	-0.0016834
Trial1	2	1	blindfold	clockwise	practice	Guided	1	0.5	-0.25	5.216965	0.43227	-1.45	-1.05	0.802861929537382	-0.0053224	0.017716	-0.021288
Trial1	2	1	blindfold	clockwise	practice	Guided	1	0.5	-0.25	5.236954	0.43227	-1.44999	-1.05	0.802861929537382	-0.027781	-0.011911	-0.018448
Trial1	2	1	blindfold	clockwise	practice	Guided	1	0.5	-0.25	5.256958	0.43227	-1.44999	-1.05	0.802861929537382	-0.019149	0.00077935	-0.013709
Trial1	2	1	blindfold	clockwise	practice	Guided	1	0.5	-0.25	5.276962	0.43226	-1.44999	-1.05	0.802862771837705	-0.038193	0.013471	0.0061691
Trial1	2	1	blindfold	clockwise	practice	Guided	1	0.5	-0.25	5.296967	0.43226	-1.44999	-1.05	0.802862771837705	-0.027769	-0.016155	-0.018441
Trial1	2	1	blindfold	clockwise	practice	Guided	1	0.5	-0.25	5.316956	0.43226	-1.44999	-1.05	0.802862771837705	-0.027253	0.0050009	0.01564
Trial1	2	1	blindfold	clockwise	practice	Guided	1	0.5	-0.25	5.33696	0.43226	-1.44999	-1.05	0.802862771837705	-0.014946	0.021924	-0.0092401
Trial1	2	1	blindfold	clockwise	practice	Guided	1	0.5	-0.25	5.356964	0.43225	-1.45	-1.05	0.802863614261294	-0.023824	0.01769	-0.0097803
Trial1	2	1	blindfold	clockwise	practice	Guided	1	0.5	-0.25	5.376953	0.43225	-1.45	-1.05	0.802863614261294	-0.031846	0.030383	0.04864
Trial1	2	1	blindfold	clockwise	practice	Guided	1	0.5	-0.25	5.396957	0.43225	-1.45	-1.05	0.802863614261294	-0.032189	0.017685	-0.018705
Trial1	2	1	blindfold	clockwise	practice	Guided	1	0.5	-0.25	5.416962	0.43225	-1.45	-1.05	0.802863614261294	-0.0021161	0.013451	0.0027993
Trial1	2	1	blindfold	clockwise	practice	Guided	1	0.5	-0.25	5.436966	0.43225	-1.45	-1.05	0.802863614261294	-0.0021136	0.021912	-3.4704E-05
Trial1	2	1	blindfold	clockwise	practice	Guided	1	0.5	-0.25	5.456955	0.43225	-1.45	-1.05	0.802863614261294	-0.01569	0.013444	0.0033491
Trial1	2	1	blindfold	clockwise	practice	Guided	1	0.5	-0.25	5.476959	0.43224	-1.45	-1.05	0.8028644593234	-0.01936	0.0092084	-0.0094972
Trial1	2	1	blindfold	clockwise	practice	Guided	1	0.5	-0.25	5.496964	0.43224	-1.44999	-1.05	0.8028644593234	0.015922	0.004972	-0.0031328
Trial1	2	1	blindfold	clockwise	practice	Guided	1	0.5	-0.25	5.516968	0.43224	-1.44999	-1.05	0.8028644593234	-0.049677	0.0092019	-0.023969
Trial1	2	1	blindfold	clockwise	practice	Guided	1	0.5	-0.25	5.536957	0.43224	-1.45	-1.05	0.8028644593234	0.0078145	0.013432	-0.016249
Trial1	2	1	blindfold	clockwise	practice	Guided	1	0.5	-0.25	5.556961	0.43223	-1.45	-1.05	0.802865304509509	-0.015668	-0.0034986	0.0033616
Trial1	2	1	blindfold	clockwise	practice	Guided	1	0.5	-0.25	5.576965	0.43223	-1.45	-1.05	0.802865304509509	-0.0070376	0.013424	0.008098
Trial1	2	1	blindfold	clockwise	practice	Guided	1	0.5	-0.25	5.596954	0.43223	-1.45	-1.05	0.802865304509509	-0.0099395	-0.024663	-0.017323
Trial1	2	1	blindfold	clockwise	practice	Guided	1	0.5	-0.25	5.616959	0.43223	-1.45	-1.05	0.802865304509509	-0.027701	0.013422	-0.025707
Trial1	2	1	blindfold	clockwise	practice	Guided	1	0.5	-0.25	5.636963	0.43223	-1.45	-1.05	0.802865304509509	-0.0065133	0.01342	-0.00028136
Trial1	2	1	blindfold	clockwise	practice	Guided	1	0.5	-0.25	5.656967	0.43222	-1.45	-1.05	0.80286614981962	0.03005	-0.0035145	-0.014064
Trial1	2	1	blindfold	clockwise	practice	Guided	1	0.5	-0.25	5.676956	0.43222	-1.45	-1.05	0.80286614981962	-0.025039	0.038801	0.011219
Trial1	2	1	blindfold	clockwise	practice	Guided	1	0.5	-0.25	5.69696	0.43222	-1.45	-1.05	0.80286614981962	-0.021103	0.026104	0.019876
Trial1	2	1	blindfold	clockwise	practice	Guided	1	0.5	-0.25	5.716965	0.43222	-1.45	-1.05	0.80286614981962	-0.00077147	0.013408	-0.020961
Trial1	2	1	blindfold	clockwise	practice	Guided	1	0.5	-0.25	5.736954	0.43221	-1.45	-1.05	0.802866992737376	-0.040996	0.013406	-0.0021656
Trial1	2	1	blindfold	clockwise	practice	Guided	1	0.5	-0.25	5.756958	0.43221	-1.45	-1.05	0.802866992737376	0.011542	0.0049391	-0.013384
Trial1	2	1	blindfold	clockwise	practice	Guided	1	0.5	-0.25	5.776962	0.43221	-1.45	-1.05	0.802866992737376	-0.010406	-0.0035265	-0.0060823
Trial1	2	1	blindfold	clockwise	practice	Guided	1	0.5	-0.25	5.796967	0.43221	-1.45	-1.05	0.802866992737376	-0.014843	0.026092	-0.0091873
Trial1	2	1	blindfold	clockwise	practice	Guided	1	0.5	-0.25	5.816956	0.4322	-1.45	-1.05	0.802867838295123	-0.009885	-0.02046	-0.017298
Trial1	2	1	blindfold	clockwise	practice	Guided	1	0.5	-0.25	5.83696	0.4322	-1.45	-1.05	0.802867838295123	0.0031866	0.00069701	-0.01229
Trial1	2	1	blindfold	clockwise	practice	Guided	1	0.5	-0.25	5.856964	0.4322	-1.45	-1.05	0.802867838295123	0.0055894	0.034546	0.012595
Trial1	2	1	blindfold	clockwise	practice	Guided	1	0.5	-0.25	5.876953	0.4322	-1.45	-1.05	0.802867838295123	-0.022174	-0.012004	-0.034873
Trial1	2	1	blindfold	clockwise	practice	Guided	1	0.5	-0.25	5.896957	0.4322	-1.45	-1.05	0.802867838295123	-0.028149	-0.00354	-0.0099873
Trial1	2	1	blindfold	clockwise	practice	Guided	1	0.5	-0.25	5.916962	0.43219	-1.45	-1.05	0.802868681459776	0.0026907	0.0049236	-0.014844
Trial1	2	1	blindfold	clockwise	practice	Guided	1	0.5	-0.25	5.936966	0.43219	-1.45	-1.05	0.802868681459776	-0.0030247	0.017616	0.016797
Trial1	2	1	blindfold	clockwise	practice	Guided	1	0.5	-0.25	5.956955	0.43219	-1.45	-1.05	0.802868681459776	0.01705	0.0049157	-0.019846
Trial1	2	1	blindfold	clockwise	practice	Guided	1	0.5	-0.25	5.976959	0.43219	-1.45	-1.05	0.802868681459776	-0.0072056	0.021842	0.012337
Trial1	2	1	blindfold	clockwise	practice	Guided	1	0.5	-0.25	5.996964	0.43219	-1.45	-1.05	0.802868681459776	0.0066332	0.07262	0.0047667
Trial1	2	1	blindfold	clockwise	practice	Guided	1	0.5	-0.25	6.016968	0.43218	-1.45	-1.05	0.802869524747694	-0.011384	0.017606	0.0078747
Trial1	2	1	blindfold	clockwise	practice	Guided	1	0.5	-0.25	6.036957	0.43218	-1.45	-1.05	0.802869524747694	-0.027867	0.013373	-0.01417
Trial1	2	1	blindfold	clockwise	practice	Guided	1	0.5	-0.25	6.056961	0.43218	-1.45	-1.05	0.802869524747694	-0.0014707	0.034526	-0.0083498
Trial1	2	1	blindfold	clockwise	practice	Guided	1	0.5	-0.25	6.076965	0.43218	-1.45	-1.05	0.802869524747694	-0.0014651	0.0049045	-0.0083469
Trial1	2	1	blindfold	clockwise	practice	Guided	1	0.5	-0.25	6.096954	0.43218	-1.45	-1.05	0.802869524747694	-0.01974	0.021829	-0.001043
Trial1	2	1	blindfold	clockwise	practice	Guided	1	0.5	-0.25	6.116959	0.43217	-1.45	-1.05	0.802870370676705	-0.032548	0.021828	-0.010241
Trial1	2	1	blindfold	clockwise	practice	Guided	1	0.5	-0.25	6.136963	0.43217	-1.45	-1.05	0.802870370676705	-0.010079	-0.0035648	-0.013075
Trial1	2	1	blindfold	clockwise	practice	Guided	1	0.5	-0.25	6.156967	0.43217	-1.45	-1.05	0.802870370676705	-0.033816	0.01336	0.010727
Trial1	2	1	blindfold	clockwise	practice	Guided	1	0.5	-0.25	6.176956	0.43217	-1.45	-1.05	0.802870370676705	-0.019975	0.00066233	0.0031585
Trial1	2	1	blindfold	clockwise	practice	Guided	1	0.5	-0.25	6.19696	0.43216	-1.45	-1.05	0.802871214211517	0.0032599	0.026051	-0.012253
Trial1	2	1	blindfold	clockwise	practice	Guided	1	0.5	-0.25	6.216965	0.43216	-1.45	-1.05	0.802871214211517	-0.036454	-0.016272	-0.018884
Trial1	2	1	blindfold	clockwise	practice	Guided	1	0.5	-0.25	6.236954	0.43216	-1.45	-1.05	0.802871214211517	-0.020475	-0.0035792	0.011547
Trial1	2	1	blindfold	clockwise	practice	Guided	1	0.5	-0.25	6.256958	0.43216	-1.45	-1.05	0.802871214211517	-0.0058667	0.004884	-0.0085974
Trial1	2	1	blindfold	clockwise	practice	Guided	1	0.5	-0.25	6.276962	0.43215	-1.45	-1.05	0.802872060388159	-0.0045812	0.0091105	-0.025905
Trial1	2	1	blindfold	clockwise	practice	Guided	1	0.5	-0.25	6.296967	0.43215	-1.45	-1.05	0.802872060388159	-0.0011617	0.026034	-0.012514
Trial1	2	1	blindfold	clockwise	practice	Guided	1	0.5	-0.25	6.316956	0.43215	-1.45	-1.05	0.802872060388159	-0.011321	0.0091045	0.0079057
Trial1	2	1	blindfold	clockwise	practice	Guided	1	0.5	-0.25	6.33696	0.43215	-1.45	-1.05	0.802872060388159	-0.023365	-0.007822	-0.013865
Trial1	2	1	blindfold	clockwise	practice	Guided	1	0.5	-0.25	6.356964	0.43215	-1.45	-1.05	0.802872060388159	-0.017383	0.038721	-0.038744
Trial1	2	1	blindfold	clockwise	practice	Guided	1	0.5	-0.25	6.376953	0.43215	-1.45	-1.05	0.802872060388159	-0.024124	0.021791	-0.0012838
Trial1	2	1	blindfold	clockwise	practice	Guided	1	0.5	-0.25	6.396957	0.43214	-1.45	-1.05	0.8028729066888	-0.018655	0.021788	-0.017778
Trial1	2	1	blindfold	clockwise	practice	Guided	1	0.5	-0.25	6.416962	0.43214	-1.44999	-1.05	0.8028729066888	0.025253	-0.012071	-0.0066815
Trial1	2	1	blindfold	clockwise	practice	Guided	1	0.5	-0.25	6.436966	0.43214	-1.45	-1.05	0.8028729066888	-0.020956	0.00062237	0.019954
Trial1	2	1	blindfold	clockwise	practice	Guided	1	0.5	-0.25	6.456955	0.43214	-1.45	-1.05	0.8028729066888	-0.019159	-0.0036128	-0.0093874
Trial1	2	1	blindfold	clockwise	practice	Guided	1	0.5	-0.25	6.476959	0.43214	-1.45	-1.05	0.8028729066888	-0.027016	-0.020542	-0.026697
Trial1	2	1	blindfold	clockwise	practice	Guided	1	0.5	-0.25	6.496964	0.43214	-1.45	-1.05	0.8028729066888	-0.041616	0.01331	-0.0065481
Trial1	2	1	blindfold	clockwise	practice	Guided	1	0.5	-0.25	6.516968	0.43213	-1.45	-1.05	0.80287375311344	0.017666	-0.0036197	-0.028175
Trial1	2	1	blindfold	clockwise	practice	Guided	1	0.5	-0.25	6.536957	0.43213	-1.45	-1.05	0.80287375311344	-0.012309	0.0090741	0.024699
Trial1	2	1	blindfold	clockwise	practice	Guided	1	0.5	-0.25	6.556961	0.43213	-1.45	-1.05	0.80287375311344	-0.0031614	0.0090723	0.02105
Trial1	2	1	blindfold	clockwise	practice	Guided	1	0.5	-0.25	6.576965	0.43213	-1.45	-1.05	0.80287375311344	-0.048434	0.030229	-0.023853
Trial1	2	1	blindfold	clockwise	practice	Guided	1	0.5	-0.25	6.596954	0.43213	-1.45	-1.05	0.80287375311344	-0.001107	0.004834	-0.012481
Trial1	2	1	blindfold	clockwise	practice	Guided	1	0.5	-0.25	6.616959	0.43212	-1.45	-1.05	0.802874597142406	0.0038482	-0.012095	-0.020595
Trial1	2	1	blindfold	clockwise	practice	Guided	1	0.5	-0.25	6.636963	0.43212	-1.45	-1.05	0.802874597142406	-0.0023811	-0.0036318	0.025249
Trial1	2	1	blindfold	clockwise	practice	Guided	1	0.5	-0.25	6.656967	0.43212	-1.45	-1.05	0.802874597142406	-0.032699	0.0090592	-0.0059917
Trial1	2	1	blindfold	clockwise	practice	Guided	1	0.5	-0.25	6.676956	0.43212	-1.45	-1.05	0.802874597142406	-0.018346	0.0005918	-0.031414
Trial1	2	1	blindfold	clockwise	practice	Guided	1	0.5	-0.25	6.69696	0.43212	-1.45	-1.05	0.802874597142406	0.011469	0.017518	0.0009186
Trial1	2	1	blindfold	clockwise	practice	Guided	1	0.5	-0.25	6.716965	0.43211	-1.45	-1.05	0.802875443814674	-0.041061	-0.012107	-0.01491
Trial1	2	1	blindfold	clockwise	practice	Guided	1	0.5	-0.25	6.736954	0.43211	-1.45	-1.05	0.802875443814674	-0.0091966	0.0090509	-0.025589
Trial1	2	1	blindfold	clockwise	practice	Guided	1	0.5	-0.25	6.756958	0.43211	-1.45	-1.05	0.802875443814674	0.021647	-0.024805	-0.028423
Trial1	2	1	blindfold	clockwise	practice	Guided	1	0.5	-0.25	6.776962	0.43211	-1.45	-1.05	0.802875443814674	-0.067186	0.038669	-0.010172
Trial1	2	1	blindfold	clockwise	practice	Guided	1	0.5	-0.25	6.796967	0.43211	-1.45	-1.05	0.802875443814674	-0.024811	0.00057836	0.011333
Trial1	2	1	blindfold	clockwise	practice	Guided	1	0.5	-0.25	6.816956	0.4321	-1.45	-1.05	0.802876288090529	-0.050181	-0.0036548	-0.011253
Trial1	2	1	blindfold	clockwise	practice	Guided	1	0.5	-0.25	6.83696	0.4321	-1.45	-1.05	0.802876288090529	-0.013622	0.00057493	-0.025852
Trial1	2	1	blindfold	clockwise	practice	Guided	1	0.5	-0.25	6.856964	0.4321	-1.44999	-1.05	0.802876288090529	-0.032405	-0.0078968	-0.010162
Trial1	2	1	blindfold	clockwise	practice	Guided	1	0.5	-0.25	6.876953	0.4321	-1.44999	-1.05	0.802876288090529	-0.010961	0.021723	0.0059401
Trial1	2	1	blindfold	clockwise	practice	Guided	1	0.5	-0.25	6.896957	0.4321	-1.44999	-1.05	0.802876288090529	-0.019582	0.013256	-0.00096191
Trial1	2	1	blindfold	clockwise	practice	Guided	1	0.5	-0.25	6.916962	0.43209	-1.45	-1.05	0.802877132489644	-0.027438	-0.016367	-0.018272
Trial1	2	1	blindfold	clockwise	practice	Guided	1	0.5	-0.25	6.936966	0.43209	-1.45	-1.05	0.802877132489644	-0.0073628	0.0090233	-0.054915
Trial1	2	1	blindfold	clockwise	practice	Guided	1	0.5	-0.25	6.956955	0.43209	-1.45	-1.05	0.802877132489644	-0.0099142	-0.0079092	-0.012991
Trial1	2	1	blindfold	clockwise	practice	Guided	1	0.5	-0.25	6.976959	0.43208	-1.45	-1.05	0.802877979533167	0.021695	0.021711	-0.019476
Trial1	2	1	blindfold	clockwise	practice	Guided	1	0.5	-0.25	6.996964	0.43208	-1.45	-1.05	0.802877979533167	-0.029719	0.0090112	0.019467
Trial1	2	1	blindfold	clockwise	practice	Guided	1	0.5	-0.25	7.016968	0.43208	-1.44999	-1.05	0.802877979533167	-0.00050386	0.030166	-0.020828
Trial1	2	1	blindfold	clockwise	practice	Guided	1	0.5	-0.25	7.036957	0.43208	-1.44999	-1.05	0.802877979533167	-0.018524	-0.012154	-0.017718
Trial1	2	1	blindfold	clockwise	practice	Guided	1	0.5	-0.25	7.056961	0.43207	-1.45	-1.05	0.80287882417917	-0.025007	-0.024851	0.015551
Trial1	2	1	blindfold	clockwise	practice	Guided	1	0.5	-0.25	7.076965	0.43207	-1.45	-1.05	0.80287882417917	-0.023979	0.013233	-0.001214
Trial1	2	1	blindfold	clockwise	practice	Guided	1	0.5	-0.25	7.096954	0.43207	-1.45	-1.05	0.80287882417917	-0.013558	0.0047677	-0.025823
Trial1	2	1	blindfold	clockwise	practice	Guided	1	0.5	-0.25	7.116959	0.43207	-1.45	-1.05	0.80287882417917	-0.022695	0.013229	-0.022173
Trial1	2	1	blindfold	clockwise	practice	Guided	1	0.5	-0.25	7.136963	0.43207	-1.45	-1.05	0.80287882417917	-0.019274	0.013226	-0.0051324
Trial1	2	1	blindfold	clockwise	practice	Guided	1	0.5	-0.25	7.156967	0.43206	-1.45	-1.05	0.802879671470317	-0.010895	0.00052618	0.0037967
Trial1	2	1	blindfold	clockwise	practice	Guided	1	0.5	-0.25	7.176956	0.43206	-1.45	-1.05	0.802879671470317	-0.028147	-0.01217	-0.0056696
Trial1	2	1	blindfold	clockwise	practice	Guided	1	0.5	-0.25	7.19696	0.43206	-1.45	-1.05	0.802879671470317	-0.036261	0.0089856	-0.018787
Trial1	2	1	blindfold	clockwise	practice	Guided	1	0.5	-0.25	7.216965	0.43206	-1.45	-1.05	0.802879671470317	-0.031815	-0.0079452	-0.018512
Trial1	2	1	blindfold	clockwise	practice	Guided	1	0.5	-0.25	7.236954	0.43206	-1.44999	-1.05	0.802879671470317	0.0076541	0.00051449	-0.0076873
Trial1	2	1	blindfold	clockwise	practice	Guided	1	0.5	-0.25	7.256958	0.43206	-1.44999	-1.05	0.802879671470317	-0.019758	0.030131	0.0032674
Trial1	2	1	blindfold	clockwise	practice	Guided	1	0.5	-0.25	7.276962	0.43205	-1.44999	-1.05	0.802880518885459	-0.008825	-0.020652	-0.029727
Trial1	2	1	blindfold	clockwise	practice	Guided	1	0.5	-0.25	7.296967	0.43205	-1.45	-1.05	0.802880518885459	-0.022658	0.00050476	-0.022154
Trial1	2	1	blindfold	clockwise	practice	Guided	1	0.5	-0.25	7.316956	0.43205	-1.44999	-1.05	0.802880518885459	0.0042521	0.013196	-0.024719
Trial1	2	1	blindfold	clockwise	practice	Guided	1	0.5	-0.25	7.33696	0.43205	-1.44999	-1.05	0.802880518885459	0.028856	-0.01643	0.010447
Trial1	2	1	blindfold	clockwise	practice	Guided	1	0.5	-0.25	7.356964	0.43205	-1.45	-1.05	0.802880518885459	-0.046648	0.013189	0.0027339
Trial1	2	1	blindfold	clockwise	practice	Guided	1	0.5	-0.25	7.376953	0.43204	-1.44999	-1.05	0.802881366424597	-0.036736	0.008954	0.0038213
Trial1	2	1	blindfold	clockwise	practice	Guided	1	0.5	-0.25	7.396957	0.43204	-1.44999	-1.05	0.802881366424597	-0.028618	0.017415	0.0027389
Trial1	2	1	blindfold	clockwise	practice	Guided	1	0.5	-0.25	7.416962	0.43204	-1.45	-1.05	0.802881366424597	-0.00017425	0.0047179	-0.024977
Trial1	2	1	blindfold	clockwise	practice	Guided	1	0.5	-0.25	7.436966	0.43204	-1.45	-1.05	0.802881366424597	-0.021005	0.017411	0.024248
Trial1	2	1	blindfold	clockwise	practice	Guided	1	0.5	-0.25	7.456955	0.43203	-1.45	-1.05	0.802882211564739	0.012398	0.02587	-0.011581
Trial1	2	1	blindfold	clockwise	practice	Guided	1	0.5	-0.25	7.476959	0.43203	-1.45	-1.05	0.802882211564739	9.7758E-05	0.00894	-0.02916
Trial1	2	1	blindfold	clockwise	practice	Guided	1	0.5	-0.25	7.496964	0.43203	-1.45	-1.05	0.802882211564739	-0.01869	0.021635	-0.013474
Trial1	2	1	blindfold	clockwise	practice	Guided	1	0.5	-0.25	7.516968	0.43203	-1.45	-1.05	0.802882211564739	0.02027	0.00047412	0.0057362
Trial1	2	1	blindfold	clockwise	practice	Guided	1	0.5	-0.25	7.536957	0.43203	-1.45	-1.05	0.802882211564739	-0.014234	0.034325	-0.017664
Trial1	2	1	blindfold	clockwise	practice	Guided	1	0.5	-0.25	7.556961	0.43202	-1.45	-1.05	0.802883056828139	0.0035362	-0.020692	-0.033887
Trial1	2	1	blindfold	clockwise	practice	Guided	1	0.5	-0.25	7.576965	0.43202	-1.45	-1.05	0.802883056828139	-0.041645	0.0046959	-0.0022458
Trial1	2	1	blindfold	clockwise	practice	Guided	1	0.5	-0.25	7.596954	0.43202	-1.45	-1.05	0.802883056828139	0.021052	0.030084	-0.0068352
Trial1	2	1	blindfold	clockwise	practice	Guided	1	0.5	-0.25	7.616959	0.43202	-1.45	-1.05	0.802883056828139	0.0025191	-0.01647	0.0046595
Trial1	2	1	blindfold	clockwise	practice	Guided	1	0.5	-0.25	7.636963	0.43202	-1.45	-1.05	0.802883056828139	-0.020196	-0.029165	0.011688
Trial1	2	1	blindfold	clockwise	practice	Guided	1	0.5	-0.25	7.656967	0.43201	-1.45	-1.05	0.802883904738523	0.016113	0.025844	0.0012827
Trial1	2	1	blindfold	clockwise	practice	Guided	1	0.5	-0.25	7.676956	0.43201	-1.45	-1.05	0.802883904738523	-0.019672	-0.0037813	0.0033108
Trial1	2	1	blindfold	clockwise	practice	Guided	1	0.5	-0.25	7.69696	0.43201	-1.45	-1.05	0.802883904738523	-0.018902	0.038533	-0.0092647
Trial1	2	1	blindfold	clockwise	practice	Guided	1	0.5	-0.25	7.716965	0.43201	-1.45	-1.05	0.802883904738523	0.0072423	0.025835	0.00074701
Trial1	2	1	blindfold	clockwise	practice	Guided	1	0.5	-0.25	7.736954	0.43201	-1.45	-1.05	0.802883904738523	-0.017359	0.021601	-0.034416
Trial1	2	1	blindfold	clockwise	practice	Guided	1	0.5	-0.25	7.756958	0.432	-1.45	-1.05	0.802884750248805	-0.011284	0.021596	0.012245
Trial1	2	1	blindfold	clockwise	practice	Guided	1	0.5	-0.25	7.776962	0.432	-1.45	-1.05	0.802884750248805	0.012979	0.017361	-0.019937
Trial1	2	1	blindfold	clockwise	practice	Guided	1	0.5	-0.25	7.796967	0.432	-1.45	-1.05	0.802884750248805	-0.024599	0.02159	0.011434
Trial1	2	1	blindfold	clockwise	practice	Guided	1	0.5	-0.25	7.816956	0.432	-1.44999	-1.05	0.802884750248805	0.014778	0.00042664	-0.029673
Trial1	2	1	blindfold	clockwise	practice	Guided	1	0.5	-0.25	7.83696	0.43199	-1.45	-1.05	0.802885598406807	-0.046031	0.00042659	-0.0024935
Trial1	2	1	blindfold	clockwise	practice	Guided	1	0.5	-0.25	7.856964	0.43199	-1.44999	-1.05	0.802885598406807	-0.041585	0.025813	-0.0047877
Trial1	2	1	blindfold	clockwise	practice	Guided	1	0.5	-0.25	7.876953	0.43199	-1.44999	-1.05	0.802885598406807	-0.048671	0.0088797	-0.032102
Trial1	2	1	blindfold	clockwise	practice	Guided	1	0.5	-0.25	7.896957	0.43199	-1.44999	-1.05	0.802885598406807	-0.013388	0.021572	-0.02574
Trial1	2	1	blindfold	clockwise	practice	Guided	1	0.5	-0.25	7.916962	0.43199	-1.45	-1.05	0.802885598406807	-0.031409	0.034266	-0.022631
Trial1	2	1	blindfold	clockwise	practice	Guided	1	0.5	-0.25	7.936966	0.43198	-1.45	-1.05	0.80288644416397	-0.028241	0.0088724	-0.0095095
Trial1	2	1	blindfold	clockwise	practice	Guided	1	0.5	-0.25	7.956955	0.43198	-1.45	-1.05	0.80288644416397	0.0043952	-0.012291	-0.012612
Trial1	2	1	blindfold	clockwise	practice	Guided	1	0.5	-0.25	7.976959	0.43198	-1.45	-1.05	0.80288644416397	-0.0072984	0.017329	0.020926
Trial1	2	1	blindfold	clockwise	practice	Guided	1	0.5	-0.25	7.996964	0.43198	-1.44999	-1.05	0.80288644416397	0.0031212	0.021557	-0.0036847
Trial1	2	1	blindfold	clockwise	practice	Guided	1	0.5	-0.25	8.016968	0.43197	-1.45	-1.05	0.802887292569589	-0.010714	0.00039572	0.013628
Trial1	2	1	blindfold	clockwise	practice	Guided	1	0.5	-0.25	8.036957	0.43197	-1.45	-1.05	0.802887292569589	0.012523	0.013089	-0.011524
Trial1	2	1	blindfold	clockwise	practice	Guided	1	0.5	-0.25	8.056961	0.43197	-1.45	-1.05	0.802887292569589	-0.010956	0.013085	0.0080862
Trial1	2	1	blindfold	clockwise	practice	Guided	1	0.5	-0.25	8.076965	0.43197	-1.45	-1.05	0.802887292569589	-0.028209	0.021548	-0.00138
Trial1	2	1	blindfold	clockwise	practice	Guided	1	0.5	-0.25	8.096954	0.43196	-1.45	-1.05	0.802888141099201	-0.0025775	-0.020772	0.017016
Trial1	2	1	blindfold	clockwise	practice	Guided	1	0.5	-0.25	8.116959	0.43196	-1.45	-1.05	0.802888141099201	-0.026923	0.013079	-0.022339
Trial1	2	1	blindfold	clockwise	practice	Guided	1	0.5	-0.25	8.136963	0.43196	-1.45	-1.05	0.802888141099201	-0.0057334	-0.0038505	-0.0042135
Trial1	2	1	blindfold	clockwise	practice	Guided	1	0.5	-0.25	8.156967	0.43196	-1.45	-1.05	0.802888141099201	-0.0044521	-0.0038535	-0.025173
Trial1	2	1	blindfold	clockwise	practice	Guided	1	0.5	-0.25	8.176956	0.43196	-1.45	-1.05	0.802888141099201	-0.03084	0.0088369	-0.030986
Trial1	2	1	blindfold	clockwise	practice	Guided	1	0.5	-0.25	8.19696	0.43196	-1.45	-1.05	0.802888141099201	0.0086256	0.017298	-0.02016
Trial1	2	1	blindfold	clockwise	practice	Guided	1	0.5	-0.25	8.216965	0.43195	-1.44999	-1.05	0.802888984700928	-0.022462	0.0045976	-0.022055
Trial1	2	1	blindfold	clockwise	practice	Guided	1	0.5	-0.25	8.236954	0.43195	-1.44999	-1.05	0.802888984700928	0.01282	0.013057	-0.015691
Trial1	2	1	blindfold	clockwise	practice	Guided	1	0.5	-0.25	8.256958	0.43195	-1.44999	-1.05	0.802888984700928	0.0029198	0.00035708	0.00053726
Trial1	2	1	blindfold	clockwise	practice	Guided	1	0.5	-0.25	8.276962	0.43195	-1.44999	-1.05	0.802888984700928	-0.032098	0.017281	-0.010013
Trial1	2	1	blindfold	clockwise	practice	Guided	1	0.5	-0.25	8.296967	0.43194	-1.44999	-1.05	0.802889836004092	-0.027396	0.008814	-0.013932
Trial1	2	1	blindfold	clockwise	practice	Guided	1	0.5	-0.25	8.316956	0.43194	-1.44999	-1.05	0.802889836004092	-0.026369	0.02574	0.0036518
Trial1	2	1	blindfold	clockwise	practice	Guided	1	0.5	-0.25	8.33696	0.43194	-1.44999	-1.05	0.802889836004092	-0.0041567	-0.003886	-0.02934
Trial1	2	1	blindfold	clockwise	practice	Guided	1	0.5	-0.25	8.356964	0.43194	-1.45	-1.05	0.802889836004092	-0.010127	-0.0081212	-0.0044556
Trial1	2	1	blindfold	clockwise	practice	Guided	1	0.5	-0.25	8.376953	0.43194	-1.45	-1.05	0.802889836004092	-0.0044029	0.013037	-0.025143
Trial1	2	1	blindfold	clockwise	practice	Guided	1	0.5	-0.25	8.396957	0.43193	-1.45	-1.05	0.802890682378633	-0.02712	0.0045719	-0.018112
Trial1	2	1	blindfold	clockwise	practice	Guided	1	0.5	-0.25	8.416962	0.43193	-1.45	-1.05	0.802890682378633	0.029092	0.025727	0.010567
Trial1	2	1	blindfold	clockwise	practice	Guided	1	0.5	-0.25	8.436966	0.43193	-1.45	-1.05	0.802890682378633	-0.024462	0.025724	-0.010263
Trial1	2	1	blindfold	clockwise	practice	Guided	1	0.5	-0.25	8.456955	0.43193	-1.45	-1.05	0.802890682378633	0.00056413	0.0045603	-0.021751
Trial1	2	1	blindfold	clockwise	practice	Guided	1	0.5	-0.25	8.476959	0.43193	-1.45	-1.05	0.802890682378633	-0.041198	0.013023	-0.0063354
Trial1	2	1	blindfold	clockwise	practice	Guided	1	0.5	-0.25	8.496964	0.43193	-1.45	-1.05	0.802890682378633	-0.040429	0.013022	-0.0041661
Trial1	2	1	blindfold	clockwise	practice	Guided	1	0.5	-0.25	8.516968	0.43193	-1.45	-1.05	0.802890682378633	-0.018218	-0.0081391	-0.017554
Trial1	2	1	blindfold	clockwise	practice	Guided	1	0.5	-0.25	8.536957	0.43192	-1.45	-1.05	0.802891531403473	-0.041446	0.0087848	-0.0021385
Trial1	2	1	blindfold	clockwise	practice	Guided	1	0.5	-0.25	8.556961	0.43192	-1.45	-1.05	0.802891531403473	0.0079306	0.0087795	-0.0075402
Trial1	2	1	blindfold	clockwise	practice	Guided	1	0.5	-0.25	8.576965	0.43192	-1.45	-1.05	0.802891531403473	-0.031533	0.021471	-0.018361
Trial1	2	1	blindfold	clockwise	practice	Guided	1	0.5	-0.25	8.596954	0.43192	-1.45	-1.05	0.802891531403473	0.0042631	0.038396	-0.00050645
Trial1	2	1	blindfold	clockwise	practice	Guided	1	0.5	-0.25	8.616959	0.43192	-1.45	-1.05	0.802891531403473	-0.045871	0.00030629	-0.0024017
Trial1	2	1	blindfold	clockwise	practice	Guided	1	0.5	-0.25	8.636963	0.43191	-1.44999	-1.05	0.802892378024889	0.007435	-0.012392	0.00085069
Trial1	2	1	blindfold	clockwise	practice	Guided	1	0.5	-0.25	8.656967	0.43191	-1.45	-1.05	0.802892378024889	0.010862	0.0045311	0.014515
Trial1	2	1	blindfold	clockwise	practice	Guided	1	0.5	-0.25	8.676956	0.43191	-1.45	-1.05	0.802892378024889	-0.0098106	0.017224	-0.0086161
Trial1	2	1	blindfold	clockwise	practice	Guided	1	0.5	-0.25	8.69696	0.43191	-1.45	-1.05	0.802892378024889	0.0027506	0.0087581	0.0047747
Trial1	2	1	blindfold	clockwise	practice	Guided	1	0.5	-0.25	8.716965	0.4319	-1.44999	-1.05	0.80289322729734	-0.010056	0.02568	-0.0044186
Trial1	2	1	blindfold	clockwise	practice	Guided	1	0.5	-0.25	8.736954	0.4319	-1.44999	-1.05	0.80289322729734	-0.036959	0.004519	-0.0018506
Trial1	2	1	blindfold	clockwise	practice	Guided	1	0.5	-0.25	8.756958	0.4319	-1.45	-1.05	0.80289322729734	0.0032767	0.017214	-0.0036036
Trial1	2	1	blindfold	clockwise	practice	Guided	1	0.5	-0.25	8.776962	0.4319	-1.45	-1.05	0.80289322729734	0.0072144	0.0045121	0.0050604
Trial1	2	1	blindfold	clockwise	practice	Guided	1	0.5	-0.25	8.796967	0.43189	-1.45	-1.05	0.802894074165631	0.034124	0.0045102	0.0024967
Trial1	2	1	blindfold	clockwise	practice	Guided	1	0.5	-0.25	8.816956	0.43189	-1.45	-1.05	0.802894074165631	-0.023106	0.0045094	-0.0094109
Trial1	2	1	blindfold	clockwise	practice	Guided	1	0.5	-0.25	8.83696	0.43189	-1.45	-1.05	0.802894074165631	0.012944	0.0045076	-0.015626
Trial1	2	1	blindfold	clockwise	practice	Guided	1	0.5	-0.25	8.856964	0.43189	-1.45	-1.05	0.802894074165631	-0.0060975	0.00027212	0.0042541
Trial1	2	1	blindfold	clockwise	practice	Guided	1	0.5	-0.25	8.876953	0.43189	-1.45	-1.05	0.802894074165631	-0.0082358	0.0087337	-0.011972
Trial1	2	1	blindfold	clockwise	practice	Guided	1	0.5	-0.25	8.896957	0.43189	-1.45	-1.05	0.802894074165631	-0.0043035	0.00026767	-0.02509
Trial1	2	1	blindfold	clockwise	practice	Guided	1	0.5	-0.25	8.916962	0.43189	-1.45	-1.05	0.802894074165631	-0.0089987	0.01296	-0.021167
Trial1	2	1	blindfold	clockwise	practice	Guided	1	0.5	-0.25	8.936966	0.43188	-1.45	-1.05	0.802894923685691	-0.036922	0.012959	-0.0018302
Trial1	2	1	blindfold	clockwise	practice	Guided	1	0.5	-0.25	8.956955	0.43188	-1.45	-1.05	0.802894923685691	-0.037423	-0.012437	0.020758
Trial1	2	1	blindfold	clockwise	practice	Guided	1	0.5	-0.25	8.976959	0.43188	-1.45	-1.05	0.802894923685691	0.011694	0.0044869	0.0053462
Trial1	2	1	blindfold	clockwise	practice	Guided	1	0.5	-0.25	8.996964	0.43188	-1.45	-1.05	0.802894923685691	0.010671	0.00025264	0.022117
Trial1	2	1	blindfold	clockwise	practice	Guided	1	0.5	-0.25	9.016968	0.43188	-1.45	-1.05	0.802894923685691	0.013741	0.034106	-0.028188
Trial1	2	1	blindfold	clockwise	practice	Guided	1	0.5	-0.25	9.036957	0.43187	-1.45	-1.05	0.80289577332974	-0.024091	-0.0039848	0.0073786
Trial1	2	1	blindfold	clockwise	practice	Guided	1	0.5	-0.25	9.056961	0.43187	-1.45	-1.05	0.80289577332974	0.0090606	0.0044762	-0.016958
Trial1	2	1	blindfold	clockwise	practice	Guided	1	0.5	-0.25	9.076965	0.43186	-1.45	-1.05	0.802896618039268	0.025552	0.00024175	-0.0022113
Trial1	2	1	blindfold	clockwise	practice	Guided	1	0.5	-0.25	9.096954	0.43186	-1.45	-1.05	0.802896618039268	-0.036633	0.0044717	-0.0060031
Trial1	2	1	blindfold	clockwise	practice	Guided	1	0.5	-0.25	9.116959	0.43186	-1.45	-1.05	0.802896618039268	-0.02586	0.02563	0.036732
Trial1	2	1	blindfold	clockwise	practice	Guided	1	0.5	-0.25	9.136963	0.43186	-1.45	-1.05	0.802896618039268	0.017185	0.0087	-0.011136
Trial1	2	1	blindfold	clockwise	practice	Guided	1	0.5	-0.25	9.156967	0.43186	-1.45	-1.05	0.802896618039268	-0.060368	-0.016694	0.0178
Trial1	2	1	blindfold	clockwise	practice	Guided	1	0.5	-0.25	9.176956	0.43186	-1.45	-1.05	0.802896618039268	-0.013641	0.008695	-0.017218
Trial1	2	1	blindfold	clockwise	practice	Guided	1	0.5	-0.25	9.19696	0.43185	-1.45	-1.05	0.802897470460179	0.0038741	0.0044607	-0.011939
Trial1	2	1	blindfold	clockwise	practice	Guided	1	0.5	-0.25	9.216965	0.43185	-1.45	-1.05	0.802897470460179	-0.037378	-0.0040055	0.0065852
Trial1	2	1	blindfold	clockwise	practice	Guided	1	0.5	-0.25	9.236954	0.43185	-1.45	-1.04992	0.802817888502632	0.0093429	0.025616	-0.028435
Trial1	2	1	blindfold	clockwise	practice	Guided	1	0.5	-0.25	9.256958	0.43184	-1.45003	-1.04944	0.802340414585962	-0.503834	0.055253	1.865455
Trial1	2	1	blindfold	clockwise	practice	Guided	1	0.5	-0.25	9.276962	0.43094	-1.45009	-1.04932	0.802297771185417	-0.850424	-0.249382	1.425585
Trial1	2	1	blindfold	clockwise	practice	Guided	1	0.5	-0.25	9.296967	0.42991	-1.45014	-1.04924	0.802307406224655	-0.81905	-0.257755	1.574903
Trial1	2	1	blindfold	clockwise	practice	Guided	1	0.5	-0.25	9.316956	0.42847	-1.45013	-1.04935	0.80254407877703	-0.991625	0.025829	1.33737
Trial1	2	1	blindfold	clockwise	practice	Guided	1	0.5	-0.25	9.33696	0.4265	-1.45007	-1.04958	0.802951052236485	-0.673503	-0.143419	0.72566
Trial1	2	1	blindfold	clockwise	practice	Guided	1	0.5	-0.25	9.356964	0.4241	-1.45007	-1.04994	0.803532697475399	-0.416859	-0.219539	0.316247
Trial1	2	1	blindfold	clockwise	practice	Guided	1	0.5	-0.25	9.376953	0.41855	-1.45003	-1.05004	0.804175423871729	-0.04251	-0.041773	0.023055
Trial1	2	1	blindfold	clockwise	practice	Guided	1	0.5	-0.25	9.396957	0.41581	-1.45002	-1.05003	0.804447600984285	0.021408	-0.037521	-0.0026227
Trial1	2	1	blindfold	clockwise	practice	Guided	1	0.5	-0.25	9.416962	0.41319	-1.45001	-1.05001	0.804706108080539	0.03497	0.072501	-0.010497
Trial1	2	1	blindfold	clockwise	practice	Guided	1	0.5	-0.25	9.436966	0.41059	-1.44997	-1.05	0.804980790489929	0.0043591	0.013241	-0.016246
Trial1	2	1	blindfold	clockwise	practice	Guided	1	0.5	-0.25	9.456955	0.40563	-1.45002	-1.05	0.805546784503811	-0.036094	0.064037	-0.010146
Trial1	2	1	blindfold	clockwise	practice	Guided	1	0.5	-0.25	9.476959	0.40324	-1.45003	-1.04997	0.805800563833542	-0.08323	-0.270231	0.130146
Trial1	2	1	blindfold	clockwise	practice	Guided	1	0.5	-0.25	9.496964	0.40091	-1.45012	-1.04995	0.806063789323919	-0.135304	-0.291301	0.089397
Trial1	2	1	blindfold	clockwise	practice	Guided	1	0.5	-0.25	9.516968	0.39856	-1.45016	-1.04988	0.806286629498159	-0.425067	-0.47317	0.329696
Trial1	2	1	blindfold	clockwise	practice	Guided	1	0.5	-0.25	9.536957	0.3961	-1.45025	-1.04984	0.806560100871982	-0.685637	-0.80747	0.369855
Trial1	2	1	blindfold	clockwise	practice	Guided	1	0.5	-0.25	9.556961	0.39002	-1.4503	-1.04986	0.807385668778366	-0.663155	-0.240328	0.304106
Trial1	2	1	blindfold	clockwise	practice	Guided	1	0.5	-0.25	9.576965	0.38655	-1.45018	-1.04989	0.807895400812533	-0.482616	-0.422216	0.191236
Trial1	2	1	blindfold	clockwise	practice	Guided	1	0.5	-0.25	9.596954	0.38259	-1.45017	-1.04987	0.808441184424257	-0.197449	-0.261297	0.258343
Trial1	2	1	blindfold	clockwise	practice	Guided	1	0.5	-0.25	9.616959	0.37861	-1.45012	-1.04986	0.809018880530742	-0.044878	0.030724	0.325402
Trial1	2	1	blindfold	clockwise	practice	Guided	1	0.5	-0.25	9.636963	0.3747	-1.45001	-1.04994	0.809693815716419	-0.065138	-0.163933	0.206506
Trial1	2	1	blindfold	clockwise	practice	Guided	1	0.5	-0.25	9.656967	0.36723	-1.45004	-1.04996	0.810903140040099	-0.147207	0.030788	0.076082
Trial1	2	1	blindfold	clockwise	practice	Guided	1	0.5	-0.25	9.676956	0.3636	-1.45003	-1.04994	0.811485644687834	-0.127278	-0.17232	0.123414
Trial1	2	1	blindfold	clockwise	practice	Guided	1	0.5	-0.25	9.69696	0.35974	-1.45008	-1.04988	0.812084311817922	-0.089341	-0.201876	0.25572
Trial1	2	1	blindfold	clockwise	practice	Guided	1	0.5	-0.25	9.716965	0.35608	-1.45008	-1.04984	0.812685025569725	-0.030551	0.06475	0.330117
Trial1	2	1	blindfold	clockwise	practice	Guided	1	0.5	-0.25	9.736954	0.35239	-1.45	-1.0499	0.813405570328807	-0.09787	-0.041058	0.343496
Trial1	2	1	blindfold	clockwise	practice	Guided	1	0.5	-0.25	9.756958	0.34504	-1.44994	-1.04995	0.814820601055747	-0.534635	0.276273	0.082503
Trial1	2	1	blindfold	clockwise	practice	Guided	1	0.5	-0.25	9.776962	0.34099	-1.44989	-1.04995	0.815600506495742	-0.762684	-0.09195	0.101247
Trial1	2	1	blindfold	clockwise	practice	Guided	1	0.5	-0.25	9.796967	0.33621	-1.45007	-1.04998	0.816575312614215	-1.168702	-0.743598	0.116084
Trial1	2	1	blindfold	clockwise	practice	Guided	1	0.5	-0.25	9.816956	0.33097	-1.45032	-1.05008	0.817740214070042	-1.287669	-0.591253	-0.195532
Trial1	2	1	blindfold	clockwise	practice	Guided	1	0.5	-0.25	9.83696	0.32477	-1.4503	-1.05016	0.819122498983781	-1.232983	-0.138389	-0.322174
Trial1	2	1	blindfold	clockwise	practice	Guided	1	0.5	-0.25	9.856964	0.3173	-1.45013	-1.05028	0.820869978782838	-0.949113	-0.176442	-0.400591
Trial1	2	1	blindfold	clockwise	practice	Guided	1	0.5	-0.25	9.876953	0.30133	-1.45006	-1.05045	0.824736272466035	-0.02263	-0.0070956	-0.943229
Trial1	2	1	blindfold	clockwise	practice	Guided	1	0.5	-0.25	9.896957	0.29381	-1.45005	-1.05063	0.826754296220583	0.219778	-0.32021	-1.336664
Trial1	2	1	blindfold	clockwise	practice	Guided	1	0.5	-0.25	9.916962	0.28633	-1.45018	-1.05073	0.828748079703216	0.231959	-0.853383	-1.454042
Trial1	2	1	blindfold	clockwise	practice	Guided	1	0.5	-0.25	9.936966	0.27951	-1.45037	-1.05076	0.830561539399844	-0.021243	-0.976105	-1.506222
Trial1	2	1	blindfold	clockwise	practice	Guided	1	0.5	-0.25	9.956955	0.27338	-1.45049	-1.05074	0.832190586711892	-0.284578	-1.170768	-1.53678
Trial1	2	1	blindfold	clockwise	practice	Guided	1	0.5	-0.25	9.976959	0.26182	-1.45059	-1.05068	0.835355047595683	-0.616997	-0.954946	-1.38931
Trial1	2	1	blindfold	clockwise	practice	Guided	1	0.5	-0.25	9.996964	0.25585	-1.4505	-1.05059	0.836990823212124	-0.680285	-0.904165	-1.150693
Trial1	2	1	blindfold	clockwise	practice	Guided	1	0.5	-0.25	10.01697	0.25007	-1.45044	-1.05049	0.838599592727914	-0.626815	-0.883006	-0.934208
Trial1	2	1	blindfold	clockwise	practice	Guided	1	0.5	-0.25	10.03696	0.24393	-1.45042	-1.05038	0.840345153633831	-0.544432	-0.760284	-0.880827
Trial1	2	1	blindfold	clockwise	practice	Guided	1	0.5	-0.25	10.05696	0.2309	-1.45042	-1.05034	0.844369007901155	-0.614454	-1.05651	-0.69295
Trial1	2	1	blindfold	clockwise	practice	Guided	1	0.5	-0.25	10.07697	0.2242	-1.4505	-1.05032	0.846509062408806	-0.647024	-1.107291	-0.668178
Trial1	2	1	blindfold	clockwise	practice	Guided	1	0.5	-0.25	10.09695	0.21774	-1.45053	-1.05032	0.848635767817934	-0.514365	-1.026887	-0.659265
Trial1	2	1	blindfold	clockwise	practice	Guided	1	0.5	-0.25	10.11696	0.21084	-1.45054	-1.0503	0.85093689930062	-0.343321	-1.175	-0.59065
Trial1	2	1	blindfold	clockwise	practice	Guided	1	0.5	-0.25	10.13696	0.20425	-1.45059	-1.05026	0.853161210250409	-0.217312	-1.335808	-0.498435
Trial1	2	1	blindfold	clockwise	practice	Guided	1	0.5	-0.25	10.15697	0.19211	-1.45071	-1.05027	0.857454524679763	0.11674	-1.606644	-0.535178
Trial1	2	1	blindfold	clockwise	practice	Guided	1	0.5	-0.25	10.17696	0.18674	-1.45081	-1.05029	0.859416020202355	0.29553	-1.890174	-0.580988
Trial1	2	1	blindfold	clockwise	practice	Guided	1	0.5	-0.25	10.19696	0.18238	-1.45093	-1.05027	0.86099620894559	0.369428	-1.924029	-0.528843
Trial1	2	1	blindfold	clockwise	practice	Guided	1	0.5	-0.25	10.21696	0.17897	-1.45098	-1.05017	0.862167150596068	0.381465	-1.953651	-0.326862
Trial1	2	1	blindfold	clockwise	practice	Guided	1	0.5	-0.25	10.23695	0.17642	-1.45099	-1.04989	0.862860413159513	0.332994	-2.029824	0.016242
Trial1	2	1	blindfold	clockwise	practice	Guided	1	0.5	-0.25	10.25696	0.17394	-1.451	-1.04986	0.863765675558682	0.3029	-1.995969	0.330369
Trial1	2	1	blindfold	clockwise	practice	Guided	1	0.5	-0.25	10.27696	0.17382	-1.45099	-1.04986	0.863810986370595	0.264875	-1.949419	0.397766
Trial1	2	1	blindfold	clockwise	practice	Guided	1	0.5	-0.25	10.29697	0.17383	-1.45099	-1.04985	0.863797932962842	0.388733	-1.92826	0.45407
Trial1	2	1	blindfold	clockwise	practice	Guided	1	0.5	-0.25	10.31696	0.17385	-1.45098	-1.04984	0.863781109824842	0.429688	-1.835161	0.412939
Trial1	2	1	blindfold	clockwise	practice	Guided	1	0.5	-0.25	10.33696	0.17388	-1.45094	-1.04985	0.863779056702958	0.538751	-1.733598	0.319195
Trial1	2	1	blindfold	clockwise	practice	Guided	1	0.5	-0.25	10.35696	0.17398	-1.4509	-1.04988	0.863769124690781	0.685867	-1.864783	0.30978
Trial1	2	1	blindfold	clockwise	practice	Guided	1	0.5	-0.25	10.37695	0.17478	-1.451	-1.04991	0.86349520445883	0.826953	-2.161009	0.182886
Trial1	2	1	blindfold	clockwise	practice	Guided	1	0.5	-0.25	10.39696	0.17552	-1.45106	-1.04994	0.863244609729309	0.802508	-2.182168	0.089923
Trial1	2	1	blindfold	clockwise	practice	Guided	1	0.5	-0.25	10.41696	0.17648	-1.45109	-1.04995	0.862893505463428	0.821325	-2.152546	0.048511
Trial1	2	1	blindfold	clockwise	practice	Guided	1	0.5	-0.25	10.43697	0.17762	-1.45109	-1.04993	0.86244816407433	0.893494	-2.122923	0.189067
Trial1	2	1	blindfold	clockwise	practice	Guided	1	0.5	-0.25	10.45695	0.17905	-1.45107	-1.04991	0.861896067076686	1.039732	-2.076373	0.213884
Trial1	2	1	blindfold	clockwise	practice	Guided	1	0.5	-0.25	10.47696	0.18324	-1.45106	-1.04993	0.860363212639884	1.104364	-2.173705	0.119486
Trial1	2	1	blindfold	clockwise	practice	Guided	1	0.5	-0.25	10.49696	0.18597	-1.45109	-1.04994	0.859371184454618	1.073508	-2.249877	0.106487
Trial1	2	1	blindfold	clockwise	practice	Guided	1	0.5	-0.25	10.51697	0.18907	-1.45112	-1.04991	0.858215241292014	1.022413	-2.347209	0.185385
Trial1	2	1	blindfold	clockwise	practice	Guided	1	0.5	-0.25	10.53696	0.19269	-1.45117	-1.04988	0.856882422393223	0.993472	-2.440308	0.264893
Trial1	2	1	blindfold	clockwise	practice	Guided	1	0.5	-0.25	10.55696	0.19621	-1.4512	-1.04987	0.855616973628603	0.916321	-2.393758	0.313646
Trial1	2	1	blindfold	clockwise	practice	Guided	1	0.5	-0.25	10.57697	0.20411	-1.45125	-1.04988	0.852853418216922	0.891701	-2.630739	0.229786
Trial1	2	1	blindfold	clockwise	practice	Guided	1	0.5	-0.25	10.59695	0.20835	-1.4513	-1.0499	0.85141038092524	0.905522	-2.736534	0.205461
Trial1	2	1	blindfold	clockwise	practice	Guided	1	0.5	-0.25	10.61696	0.21242	-1.45136	-1.04993	0.850053070525238	0.899768	-2.829634	0.100726
Trial1	2	1	blindfold	clockwise	practice	Guided	1	0.5	-0.25	10.63696	0.21681	-1.45142	-1.04996	0.848606276202141	0.913304	-2.922733	0.093292
Trial1	2	1	blindfold	clockwise	practice	Guided	1	0.5	-0.25	10.65697	0.22113	-1.45146	-1.04998	0.847193341211793	0.881851	-2.943892	0.100425
Trial1	2	1	blindfold	clockwise	practice	Guided	1	0.5	-0.25	10.67696	0.22982	-1.45149	-1.05002	0.844410564218957	0.872048	-2.981979	-0.011417
Trial1	2	1	blindfold	clockwise	practice	Guided	1	0.5	-0.25	10.69696	0.23431	-1.45149	-1.05004	0.843003670049899	0.801861	-3.011601	-0.059535
Trial1	2	1	blindfold	clockwise	practice	Guided	1	0.5	-0.25	10.71696	0.23872	-1.45149	-1.05005	0.841633693099494	0.687802	-2.969283	-0.092104
Trial1	2	1	blindfold	clockwise	practice	Guided	1	0.5	-0.25	10.73695	0.24288	-1.45149	-1.05003	0.840332483803528	0.69589	-3.007369	-0.066179
Trial1	2	1	blindfold	clockwise	practice	Guided	1	0.5	-0.25	10.75696	0.24689	-1.45149	-1.05003	0.839114210113171	0.695927	-2.926965	-0.065766
Trial1	2	1	blindfold	clockwise	practice	Guided	1	0.5	-0.25	10.77696	0.25467	-1.45143	-1.05003	0.836800326813694	0.718536	-2.757693	-0.072533
Trial1	2	1	blindfold	clockwise	practice	Guided	1	0.5	-0.25	10.79697	0.25835	-1.45139	-1.05001	0.835709675028274	0.676868	-2.732302	-0.02744
Trial1	2	1	blindfold	clockwise	practice	Guided	1	0.5	-0.25	10.81696	0.26191	-1.45137	-1.04999	0.834668050319996	0.617523	-2.706912	0.013563
Trial1	2	1	blindfold	clockwise	practice	Guided	1	0.5	-0.25	10.83696	0.26532	-1.45136	-1.05	0.833711355735686	0.538256	-2.715375	0.0056891
Trial1	2	1	blindfold	clockwise	practice	Guided	1	0.5	-0.25	10.85696	0.27157	-1.45135	-1.05	0.831973671424548	0.479816	-2.668825	-7.2151E-05
Trial1	2	1	blindfold	clockwise	practice	Guided	1	0.5	-0.25	10.87695	0.27433	-1.45133	-1.04999	0.831210467916607	0.470145	-2.630739	0.016564
Trial1	2	1	blindfold	clockwise	practice	Guided	1	0.5	-0.25	10.89696	0.27677	-1.45132	-1.04996	0.830522524649388	0.471875	-2.634971	0.084022
Trial1	2	1	blindfold	clockwise	practice	Guided	1	0.5	-0.25	10.91696	0.27899	-1.45131	-1.04994	0.829909276701997	0.520577	-2.605348	0.111593
Trial1	2	1	blindfold	clockwise	practice	Guided	1	0.5	-0.25	10.93697	0.28113	-1.45129	-1.04992	0.829322740370913	0.467584	-2.516481	0.189179
Trial1	2	1	blindfold	clockwise	practice	Guided	1	0.5	-0.25	10.95695	0.28293	-1.45127	-1.04986	0.828791528857181	0.483541	-2.495322	0.231924
Trial1	2	1	blindfold	clockwise	practice	Guided	1	0.5	-0.25	10.97696	0.2859	-1.45121	-1.0498	0.827960695150098	0.444474	-2.364136	0.419549
Trial1	2	1	blindfold	clockwise	practice	Guided	1	0.5	-0.25	10.99696	0.28705	-1.45118	-1.04975	0.827615680117151	0.407898	-2.292195	0.548347
Trial1	2	1	blindfold	clockwise	practice	Guided	1	0.5	-0.25	11.01697	0.28798	-1.45114	-1.0497	0.827328590510801	0.391307	-2.199096	0.62339
Trial1	2	1	blindfold	clockwise	practice	Guided	1	0.5	-0.25	11.03696	0.28869	-1.4511	-1.04966	0.827108202880171	0.373013	-2.101764	0.740386
Trial1	2	1	blindfold	clockwise	practice	Guided	1	0.5	-0.25	11.05696	0.2891	-1.45106	-1.04964	0.826984303582334	0.321402	-2.050983	0.801359
Trial1	2	1	blindfold	clockwise	practice	Guided	1	0.5	-0.25	11.07697	0.28923	-1.45102	-1.04964	0.826951160726006	0.395904	-1.983274	0.825423
Trial1	2	1	blindfold	clockwise	practice	Guided	1	0.5	-0.25	11.09695	0.28924	-1.45101	-1.04964	0.826948608561314	0.399722	-1.983274	0.728898
Trial1	2	1	blindfold	clockwise	practice	Guided	1	0.5	-0.25	11.11696	0.28926	-1.45101	-1.04965	0.826953079856284	0.50632	-2.034055	0.623954
Trial1	2	1	blindfold	clockwise	practice	Guided	1	0.5	-0.25	11.13696	0.28928	-1.45101	-1.04965	0.826947983973056	0.554185	-2.025592	0.54184
Trial1	2	1	blindfold	clockwise	practice	Guided	1	0.5	-0.25	11.15697	0.28931	-1.45101	-1.04973	0.827017809970132	0.628752	-2.080605	0.460723
Trial1	2	1	blindfold	clockwise	practice	Guided	1	0.5	-0.25	11.17696	0.28957	-1.45106	-1.0498	0.827019277071363	0.785917	-2.177937	0.210571
Trial1	2	1	blindfold	clockwise	practice	Guided	1	0.5	-0.25	11.19696	0.28989	-1.45109	-1.04987	0.827005595727303	0.71717	-2.249877	0.148905
Trial1	2	1	blindfold	clockwise	practice	Guided	1	0.5	-0.25	11.21696	0.29032	-1.45111	-1.04991	0.826935087004984	0.691515	-2.199096	0.122652
Trial1	2	1	blindfold	clockwise	practice	Guided	1	0.5	-0.25	11.23695	0.29088	-1.4511	-1.04992	0.82680306868089	0.677652	-2.152546	0.134722
Trial1	2	1	blindfold	clockwise	practice	Guided	1	0.5	-0.25	11.25696	0.29214	-1.45104	-1.0499	0.826465778995516	0.625783	-2.038287	0.204095
Trial1	2	1	blindfold	clockwise	practice	Guided	1	0.5	-0.25	11.27696	0.29287	-1.45102	-1.04989	0.826272909712036	0.588116	-2.050983	0.252991
Trial1	2	1	blindfold	clockwise	practice	Guided	1	0.5	-0.25	11.29697	0.29361	-1.45101	-1.04991	0.826106988459185	0.554953	-2.050983	0.192779
Trial1	2	1	blindfold	clockwise	practice	Guided	1	0.5	-0.25	11.31696	0.29433	-1.45102	-1.04993	0.825946799608608	0.495472	-2.101764	0.123072
Trial1	2	1	blindfold	clockwise	practice	Guided	1	0.5	-0.25	11.33696	0.29499	-1.45105	-1.04995	0.825802099248503	0.510894	-2.156778	0.073297
Trial1	2	1	blindfold	clockwise	practice	Guided	1	0.5	-0.25	11.35696	0.29565	-1.45107	-1.04995	0.825638497537078	0.609402	-2.144082	0.060624
Trial1	2	1	blindfold	clockwise	practice	Guided	1	0.5	-0.25	11.37695	0.29696	-1.45111	-1.04996	0.825324949495083	0.760735	-2.287963	0.062833
Trial1	2	1	blindfold	clockwise	practice	Guided	1	0.5	-0.25	11.39696	0.29787	-1.45113	-1.04998	0.825120963364709	0.8018	-2.283732	0.030845
Trial1	2	1	blindfold	clockwise	practice	Guided	1	0.5	-0.25	11.41696	0.29885	-1.45114	-1.04998	0.824881442342159	0.806064	-2.287963	0.043917
Trial1	2	1	blindfold	clockwise	practice	Guided	1	0.5	-0.25	11.43697	0.29999	-1.45114	-1.04998	0.824604191200787	0.699174	-2.287963	0.043545
Trial1	2	1	blindfold	clockwise	practice	Guided	1	0.5	-0.25	11.45695	0.30127	-1.45114	-1.04997	0.824284938500761	0.738468	-2.309122	0.062339
Trial1	2	1	blindfold	clockwise	practice	Guided	1	0.5	-0.25	11.47696	0.30403	-1.45113	-1.04996	0.823614150904089	0.689718	-2.177937	0.056326
Trial1	2	1	blindfold	clockwise	practice	Guided	1	0.5	-0.25	11.49696	0.3055	-1.4511	-1.04992	0.823226814101857	0.634476	-2.110228	0.201199
Trial1	2	1	blindfold	clockwise	practice	Guided	1	0.5	-0.25	11.51697	0.30706	-1.45105	-1.04986	0.822801229283512	0.562118	-2.017128	0.328461
Trial1	2	1	blindfold	clockwise	practice	Guided	1	0.5	-0.25	11.53696	0.30849	-1.45102	-1.04983	0.822437864945529	0.493154	-1.987506	0.375938
Trial1	2	1	blindfold	clockwise	practice	Guided	1	0.5	-0.25	11.55696	0.30989	-1.45099	-1.04981	0.822093510371211	0.390717	-1.936724	0.371461
Trial1	2	1	blindfold	clockwise	practice	Guided	1	0.5	-0.25	11.57697	0.31207	-1.45095	-1.0498	0.821582486230006	0.371335	-1.915565	0.399967
Trial1	2	1	blindfold	clockwise	practice	Guided	1	0.5	-0.25	11.59695	0.31288	-1.45097	-1.0498	0.821397584731271	0.526056	-2.025592	0.423544
Trial1	2	1	blindfold	clockwise	practice	Guided	1	0.5	-0.25	11.61696	0.31363	-1.45102	-1.04983	0.821256200737362	0.561584	-2.135619	0.324179
Trial1	2	1	blindfold	clockwise	practice	Guided	1	0.5	-0.25	11.63696	0.31429	-1.45107	-1.04985	0.821126184363884	0.608806	-2.249877	0.263189
Trial1	2	1	blindfold	clockwise	practice	Guided	1	0.5	-0.25	11.65697	0.31496	-1.45112	-1.04989	0.821013933365378	0.596937	-2.334513	0.229031
Trial1	2	1	blindfold	clockwise	practice	Guided	1	0.5	-0.25	11.67696	0.31624	-1.45118	-1.04991	0.820745794960809	0.706027	-2.393758	0.179252
Trial1	2	1	blindfold	clockwise	practice	Guided	1	0.5	-0.25	11.69696	0.31691	-1.45119	-1.04992	0.820605926329394	0.75178	-2.330281	0.151903
Trial1	2	1	blindfold	clockwise	practice	Guided	1	0.5	-0.25	11.71696	0.31769	-1.45117	-1.04992	0.820432244870879	0.836042	-2.296427	0.159936
Trial1	2	1	blindfold	clockwise	practice	Guided	1	0.5	-0.25	11.73695	0.31884	-1.45115	-1.04993	0.820187121279229	0.9044	-2.266804	0.134245
Trial1	2	1	blindfold	clockwise	practice	Guided	1	0.5	-0.25	11.75696	0.31993	-1.45114	-1.04997	0.819986127280904	0.91365	-2.262573	0.117395
Trial1	2	1	blindfold	clockwise	practice	Guided	1	0.5	-0.25	11.77696	0.32308	-1.45112	-1.04997	0.819300149761644	0.868141	-2.23295	0.040042
Trial1	2	1	blindfold	clockwise	practice	Guided	1	0.5	-0.25	11.79697	0.32508	-1.45111	-1.04994	0.818841249273662	0.858874	-2.228718	0.14497
Trial1	2	1	blindfold	clockwise	practice	Guided	1	0.5	-0.25	11.81696	0.32721	-1.45111	-1.04991	0.818359522428438	0.811283	-2.220255	0.201863
Trial1	2	1	blindfold	clockwise	practice	Guided	1	0.5	-0.25	11.83696	0.32959	-1.4511	-1.04989	0.81784084565397	0.771987	-2.169473	0.222237
Trial1	2	1	blindfold	clockwise	practice	Guided	1	0.5	-0.25	11.85696	0.33203	-1.45109	-1.04986	0.817306516581547	0.754857	-2.13985	0.27113
Trial1	2	1	blindfold	clockwise	practice	Guided	1	0.5	-0.25	11.87695	0.33714	-1.45106	-1.04985	0.816261835036325	0.601542	-2.11446	0.306303
Trial1	2	1	blindfold	clockwise	practice	Guided	1	0.5	-0.25	11.89696	0.33963	-1.45106	-1.04986	0.815778502138559	0.632347	-2.131387	0.312135
Trial1	2	1	blindfold	clockwise	practice	Guided	1	0.5	-0.25	11.91696	0.34216	-1.45107	-1.04988	0.8153045561518	0.622755	-2.199096	0.231938
Trial1	2	1	blindfold	clockwise	practice	Guided	1	0.5	-0.25	11.93697	0.34466	-1.4511	-1.05001	0.81495181825065	0.650406	-2.283732	0.119934
Trial1	2	1	blindfold	clockwise	practice	Guided	1	0.5	-0.25	11.95695	0.34939	-1.45117	-1.05006	0.81411266955297	0.635237	-2.330281	-0.115834
Trial1	2	1	blindfold	clockwise	practice	Guided	1	0.5	-0.25	11.97696	0.35175	-1.45117	-1.05007	0.813689220305697	0.642632	-2.287963	-0.174082
Trial1	2	1	blindfold	clockwise	practice	Guided	1	0.5	-0.25	11.99696	0.35415	-1.45115	-1.05008	0.813265108372873	0.674219	-2.266804	-0.180657
Trial1	2	1	blindfold	clockwise	practice	Guided	1	0.5	-0.25	12.01697	0.35661	-1.45113	-1.05011	0.812857106841493	0.577979	-2.216023	-0.214636
Trial1	2	1	blindfold	clockwise	practice	Guided	1	0.5	-0.25	12.03696	0.35881	-1.45112	-1.05014	0.81250137228835	0.547158	-2.224486	-0.308461
Trial1	2	1	blindfold	clockwise	practice	Guided	1	0.5	-0.25	12.05696	0.36098	-1.45111	-1.05016	0.812146948225097	0.574986	-2.156778	-0.327805
Trial1	2	1	blindfold	clockwise	practice	Guided	1	0.5	-0.25	12.07697	0.36513	-1.45109	-1.05015	0.81143699468891	0.742312	-2.224486	-0.285025
Trial1	2	1	blindfold	clockwise	practice	Guided	1	0.5	-0.25	12.09695	0.36734	-1.4511	-1.05013	0.81105283942954	0.855115	-2.148314	-0.22419
Trial1	2	1	blindfold	clockwise	practice	Guided	1	0.5	-0.25	12.11696	0.36966	-1.45107	-1.05011	0.810656833850784	0.928546	-2.059446	-0.177941
Trial1	2	1	blindfold	clockwise	practice	Guided	1	0.5	-0.25	12.13696	0.37233	-1.45103	-1.0501	0.810222059056146	0.895487	-1.983274	-0.225503
Trial1	2	1	blindfold	clockwise	practice	Guided	1	0.5	-0.25	12.15697	0.37526	-1.45099	-1.05011	0.809775310078989	0.885129	-1.945188	-0.20577
Trial1	2	1	blindfold	clockwise	practice	Guided	1	0.5	-0.25	12.17696	0.38165	-1.45097	-1.05013	0.808835431130789	0.755607	-1.970578	-0.269535
Trial1	2	1	blindfold	clockwise	practice	Guided	1	0.5	-0.25	12.19696	0.38517	-1.45097	-1.05015	0.808347706271766	0.708681	-1.953651	-0.305282
Trial1	2	1	blindfold	clockwise	practice	Guided	1	0.5	-0.25	12.21696	0.38856	-1.45097	-1.05016	0.807883024016465	0.76375	-1.890174	-0.331284
Trial1	2	1	blindfold	clockwise	practice	Guided	1	0.5	-0.25	12.23695	0.3923	-1.45095	-1.05017	0.807385427418044	0.791976	-1.835161	-0.35445
Trial1	2	1	blindfold	clockwise	practice	Guided	1	0.5	-0.25	12.25696	0.39619	-1.45092	-1.05021	0.806915461059531	0.673369	-1.805538	-0.381592
Trial1	2	1	blindfold	clockwise	practice	Guided	1	0.5	-0.25	12.27696	0.40399	-1.45091	-1.05026	0.805998699764661	0.560773	-1.898638	-0.492051
Trial1	2	1	blindfold	clockwise	practice	Guided	1	0.5	-0.25	12.29697	0.40789	-1.45095	-1.05034	0.805623022258665	0.608424	-2.059446	-0.712176
Trial1	2	1	blindfold	clockwise	practice	Guided	1	0.5	-0.25	12.31696	0.41175	-1.45101	-1.05041	0.805260379616369	0.75974	-2.1864	-0.849257
Trial1	2	1	blindfold	clockwise	practice	Guided	1	0.5	-0.25	12.33696	0.41583	-1.4511	-1.05044	0.804853220052832	0.756024	-2.313354	-0.934279
Trial1	2	1	blindfold	clockwise	practice	Guided	1	0.5	-0.25	12.35696	0.41958	-1.45115	-1.05053	0.804559249615775	0.869292	-2.35144	-0.956666
Trial1	2	1	blindfold	clockwise	practice	Guided	1	0.5	-0.25	12.37695	0.42764	-1.45113	-1.05058	0.803843481383305	0.811483	-2.211791	-1.161182
Trial1	2	1	blindfold	clockwise	practice	Guided	1	0.5	-0.25	12.39696	0.43168	-1.4511	-1.05062	0.803529675398412	0.808369	-2.144082	-1.245108
Trial1	2	1	blindfold	clockwise	practice	Guided	1	0.5	-0.25	12.41696	0.43578	-1.45108	-1.05064	0.803211428338325	0.833906	-2.11446	-1.285175
Trial1	2	1	blindfold	clockwise	practice	Guided	1	0.5	-0.25	12.43697	0.43995	-1.45106	-1.05064	0.802888779690667	0.839608	-2.13985	-1.292803
Trial1	2	1	blindfold	clockwise	practice	Guided	1	0.5	-0.25	12.45695	0.44433	-1.45106	-1.0506	0.802533233709823	0.933379	-2.182168	-1.2107
Trial1	2	1	blindfold	clockwise	practice	Guided	1	0.5	-0.25	12.47696	0.45343	-1.45109	-1.0506	0.801953370372951	0.982971	-2.161009	-1.193803
Trial1	2	1	blindfold	clockwise	practice	Guided	1	0.5	-0.25	12.49696	0.4582	-1.45108	-1.0506	0.80169051536629	0.961847	-2.101764	-1.198765
Trial1	2	1	blindfold	clockwise	practice	Guided	1	0.5	-0.25	12.51697	0.46314	-1.45105	-1.0506	0.801448127997943	0.888856	-2.029824	-1.228167
Trial1	2	1	blindfold	clockwise	practice	Guided	1	0.5	-0.25	12.53696	0.46837	-1.45102	-1.05057	0.80119460821352	0.915306	-1.949419	-1.14163
Trial1	2	1	blindfold	clockwise	practice	Guided	1	0.5	-0.25	12.55696	0.47376	-1.45099	-1.05048	0.800909970312418	0.851703	-1.953651	-1.044237
Trial1	2	1	blindfold	clockwise	practice	Guided	1	0.5	-0.25	12.57697	0.4847	-1.451	-1.05045	0.800596177574733	0.879072	-2.059446	-0.898024
Trial1	2	1	blindfold	clockwise	practice	Guided	1	0.5	-0.25	12.59695	0.49038	-1.45102	-1.05043	0.800487866649269	0.811164	-2.034055	-0.872608
Trial1	2	1	blindfold	clockwise	practice	Guided	1	0.5	-0.25	12.61696	0.49614	-1.45102	-1.0504	0.800409326218431	0.815184	-1.983274	-0.759766
Trial1	2	1	blindfold	clockwise	practice	Guided	1	0.5	-0.25	12.63696	0.50218	-1.451	-1.05037	0.800372946768803	0.912287	-1.970578	-0.704188
Trial1	2	1	blindfold	clockwise	practice	Guided	1	0.5	-0.25	12.65697	0.50822	-1.451	-1.05039	0.800432213845408	0.927101	-2.050983	-0.709905
Trial1	2	1	blindfold	clockwise	practice	Guided	1	0.5	-0.25	12.67696	0.52107	-1.45103	-1.05041	0.800687307761337	0.9006	-2.050983	-0.820676
Trial1	2	1	blindfold	clockwise	practice	Guided	1	0.5	-0.25	12.69696	0.52783	-1.45103	-1.05039	0.800873691317089	0.822841	-2.093301	-0.783536
Trial1	2	1	blindfold	clockwise	practice	Guided	1	0.5	-0.25	12.71696	0.53428	-1.45104	-1.05038	0.801113755585879	0.853024	-2.122923	-0.773109
Trial1	2	1	blindfold	clockwise	practice	Guided	1	0.5	-0.25	12.73695	0.54123	-1.45104	-1.05038	0.801441227238588	0.939028	-2.131387	-0.764795
Trial1	2	1	blindfold	clockwise	practice	Guided	1	0.5	-0.25	12.75696	0.54811	-1.45106	-1.05039	0.801834604625871	0.912509	-2.237182	-0.75756
Trial1	2	1	blindfold	clockwise	practice	Guided	1	0.5	-0.25	12.77696	0.56233	-1.45109	-1.0504	0.802823280531743	0.953177	-2.122923	-0.798961
Trial1	2	1	blindfold	clockwise	practice	Guided	1	0.5	-0.25	12.79697	0.56992	-1.45106	-1.0504	0.803448191733366	0.926734	-2.131387	-0.791723
Trial1	2	1	blindfold	clockwise	practice	Guided	1	0.5	-0.25	12.81696	0.57746	-1.45105	-1.05042	0.804159374754237	0.937473	-2.148314	-0.857357
Trial1	2	1	blindfold	clockwise	practice	Guided	1	0.5	-0.25	12.83696	0.58512	-1.45107	-1.05044	0.80495312142665	0.859621	-2.156778	-0.866051
Trial1	2	1	blindfold	clockwise	practice	Guided	1	0.5	-0.25	12.85696	0.59307	-1.45108	-1.05047	0.805862421689076	0.832716	-2.173705	-0.914803
Trial1	2	1	blindfold	clockwise	practice	Guided	1	0.5	-0.25	12.87695	0.60881	-1.4511	-1.05048	0.807841482690846	0.895254	-2.194864	-0.941476
Trial1	2	1	blindfold	clockwise	practice	Guided	1	0.5	-0.25	12.89696	0.61666	-1.4511	-1.05049	0.808946123170241	0.905482	-2.122923	-0.996058
Trial1	2	1	blindfold	clockwise	practice	Guided	1	0.5	-0.25	12.91696	0.62455	-1.45106	-1.05051	0.810141368578614	0.800929	-2.025592	-1.009318
Trial1	2	1	blindfold	clockwise	practice	Guided	1	0.5	-0.25	12.93697	0.63272	-1.45104	-1.05053	0.811457212957842	0.785461	-2.097532	-1.02448
Trial1	2	1	blindfold	clockwise	practice	Guided	1	0.5	-0.25	12.95695	0.6409	-1.45105	-1.05054	0.812845039762145	0.765707	-2.148314	-1.088747
Trial1	2	1	blindfold	clockwise	practice	Guided	1	0.5	-0.25	12.97696	0.65629	-1.45105	-1.05053	0.8156437789936	0.705689	-2.156778	-1.088628
Trial1	2	1	blindfold	clockwise	practice	Guided	1	0.5	-0.25	12.99696	0.6641999	-1.45106	-1.05052	0.81718663315352	0.767846	-2.050983	-1.047328
Trial1	2	1	blindfold	clockwise	practice	Guided	1	0.5	-0.25	13.01697	0.67184	-1.45104	-1.05052	0.818755983262978	0.716986	-2.004433	-1.039828
Trial1	2	1	blindfold	clockwise	practice	Guided	1	0.5	-0.25	13.03696	0.67967	-1.45101	-1.05053	0.820444703878643	0.696393	-2.004433	-1.09175
Trial1	2	1	blindfold	clockwise	practice	Guided	1	0.5	-0.25	13.05696	0.68721	-1.451	-1.05059	0.822187314405869	0.665744	-2.000201	-1.132097
Trial1	2	1	blindfold	clockwise	practice	Guided	1	0.5	-0.25	13.07697	0.70193	-1.45099	-1.05062	0.825692460616381	0.570015	-2.02136	-1.224863
Trial1	2	1	blindfold	clockwise	practice	Guided	1	0.5	-0.25	13.09695	0.70929	-1.45101	-1.05063	0.827532866438668	0.59628	-2.029824	-1.251305
Trial1	2	1	blindfold	clockwise	practice	Guided	1	0.5	-0.25	13.11696	0.71629	-1.45101	-1.05066	0.829359886363334	0.71559	-1.945188	-1.356965
Trial1	2	1	blindfold	clockwise	practice	Guided	1	0.5	-0.25	13.13696	0.72323	-1.451	-1.05069	0.831225605916041	0.783589	-2.004433	-1.387105
Trial1	2	1	blindfold	clockwise	practice	Guided	1	0.5	-0.25	13.15697	0.73057	-1.451	-1.05074	0.833274916625685	0.852601	-2.029824	-1.442043
Trial1	2	1	blindfold	clockwise	practice	Guided	1	0.5	-0.25	13.17696	0.74414	-1.45102	-1.05074	0.837131355929315	0.723913	-2.050983	-1.497593
Trial1	2	1	blindfold	clockwise	practice	Guided	1	0.5	-0.25	13.19696	0.75152	-1.45104	-1.05074	0.839313339988471	0.736436	-2.144082	-1.487089
Trial1	2	1	blindfold	clockwise	practice	Guided	1	0.5	-0.25	13.21696	0.75783	-1.45106	-1.05073	0.841216284940531	0.791759	-2.029824	-1.446827
Trial1	2	1	blindfold	clockwise	practice	Guided	1	0.5	-0.25	13.23695	0.76472	-1.45103	-1.05075	0.843372544514776	0.78359	-1.995969	-1.523138
Trial1	2	1	blindfold	clockwise	practice	Guided	1	0.5	-0.25	13.25696	0.7714	-1.45101	-1.0508	0.845540397619319	0.823601	-2.084837	-1.547765
Trial1	2	1	blindfold	clockwise	practice	Guided	1	0.5	-0.25	13.27696	0.78488	-1.45103	-1.05083	0.849991355181322	0.780799	-2.029824	-1.699198
Trial1	2	1	blindfold	clockwise	practice	Guided	1	0.5	-0.25	13.29697	0.79141	-1.45104	-1.05086	0.852230247474807	0.807297	-2.148314	-1.721038
Trial1	2	1	blindfold	clockwise	practice	Guided	1	0.5	-0.25	13.31696	0.79788	-1.45106	-1.05086	0.854464227022576	0.780925	-2.148314	-1.710774
Trial1	2	1	blindfold	clockwise	practice	Guided	1	0.5	-0.25	13.33696	0.8042901	-1.45105	-1.05086	0.856719944209182	0.821275	-1.983274	-1.697211
Trial1	2	1	blindfold	clockwise	practice	Guided	1	0.5	-0.25	13.35696	0.81088	-1.45101	-1.05092	0.859138661410929	0.899703	-2.055214	-1.763575
Trial1	2	1	blindfold	clockwise	practice	Guided	1	0.5	-0.25	13.37695	0.82396	-1.45101	-1.05096	0.863994744599196	0.851206	-1.995969	-1.949929
Trial1	2	1	blindfold	clockwise	practice	Guided	1	0.5	-0.25	13.39696	0.83079	-1.45101	-1.05097	0.866588205285832	0.802985	-2.135619	-1.942316
Trial1	2	1	blindfold	clockwise	practice	Guided	1	0.5	-0.25	13.41696	0.83736	-1.45105	-1.05096	0.869107944476593	0.807673	-2.089069	-1.928552
Trial1	2	1	blindfold	clockwise	practice	Guided	1	0.5	-0.25	13.43697	0.84383	-1.45105	-1.05097	0.871649108125081	0.780979	-2.02136	-1.952365
Trial1	2	1	blindfold	clockwise	practice	Guided	1	0.5	-0.25	13.45695	0.8506	-1.45102	-1.05103	0.87439664202465	0.827022	-2.093301	-1.984397
Trial1	2	1	blindfold	clockwise	practice	Guided	1	0.5	-0.25	13.47696	0.86342	-1.45103	-1.05106	0.879642743392499	0.797112	-1.962115	-2.18586
Trial1	2	1	blindfold	clockwise	practice	Guided	1	0.5	-0.25	13.49696	0.86949	-1.451	-1.05107	0.882176819581548	0.82871	-2.089069	-2.134963
Trial1	2	1	blindfold	clockwise	practice	Guided	1	0.5	-0.25	13.51697	0.87592	-1.45103	-1.0511	0.884916425276228	0.847989	-2.101764	-2.165928
Trial1	2	1	blindfold	clockwise	practice	Guided	1	0.5	-0.25	13.53696	0.8821	-1.45105	-1.05115	0.887604452844647	0.851964	-2.072142	-2.32577
Trial1	2	1	blindfold	clockwise	practice	Guided	1	0.5	-0.25	13.55696	0.88823	-1.45105	-1.05119	0.89029655318776	0.816085	-2.156778	-2.380593
Trial1	2	1	blindfold	clockwise	practice	Guided	1	0.5	-0.25	13.57697	0.90042	-1.45104	-1.05119	0.895679423940822	0.875162	-2.02136	-2.38912
Trial1	2	1	blindfold	clockwise	practice	Guided	1	0.5	-0.25	13.59695	0.90637	-1.45103	-1.05119	0.898355169189004	0.944914	-2.105996	-2.392413
Trial1	2	1	blindfold	clockwise	practice	Guided	1	0.5	-0.25	13.61696	0.91233	-1.45104	-1.05119	0.901066868096234	0.833358	-2.11446	-2.380873
Trial1	2	1	blindfold	clockwise	practice	Guided	1	0.5	-0.25	13.63696	0.91842	-1.45105	-1.0512	0.903878754082753	0.790646	-2.055214	-2.415633
Trial1	2	1	blindfold	clockwise	practice	Guided	1	0.5	-0.25	13.65697	0.92428	-1.45104	-1.05126	0.906659300318968	0.81614	-2.076373	-2.458496
Trial1	2	1	blindfold	clockwise	practice	Guided	1	0.5	-0.25	13.67696	0.9361399	-1.45102	-1.0513	0.912304673108402	0.917094	-2.042519	-2.613795
Trial1	2	1	blindfold	clockwise	practice	Guided	1	0.5	-0.25	13.69696	0.9419	-1.45103	-1.0513	0.915072342167837	0.912588	-2.13985	-2.596984
Trial1	2	1	blindfold	clockwise	practice	Guided	1	0.5	-0.25	13.71696	0.94747	-1.45105	-1.0513	0.917775123600004	0.937867	-2.076373	-2.601609
Trial1	2	1	blindfold	clockwise	practice	Guided	1	0.5	-0.25	13.73695	0.95337	-1.45104	-1.05129	0.92065743300452	0.949864	-2.080605	-2.574079
Trial1	2	1	blindfold	clockwise	practice	Guided	1	0.5	-0.25	13.75696	0.95912	-1.45104	-1.05125	0.923467778880577	0.979932	-2.089069	-2.548331
Trial1	2	1	blindfold	clockwise	practice	Guided	1	0.5	-0.25	13.77696	0.97086	-1.45105	-1.05124	0.929351725150431	0.97609	-2.025592	-2.488474
Trial1	2	1	blindfold	clockwise	practice	Guided	1	0.5	-0.25	13.79697	0.97701	-1.45104	-1.05124	0.932482727190792	0.875107	-2.110228	-2.489177
Trial1	2	1	blindfold	clockwise	practice	Guided	1	0.5	-0.25	13.81696	0.98313	-1.45104	-1.05125	0.935636739205382	0.79105	-2.02136	-2.48347
Trial1	2	1	blindfold	clockwise	practice	Guided	1	0.5	-0.25	13.83696	0.98902	-1.45102	-1.05126	0.938700234038939	0.838183	-1.957883	-2.548592
Trial1	2	1	blindfold	clockwise	practice	Guided	1	0.5	-0.25	13.85696	0.99486	-1.451	-1.05128	0.941772842169749	0.94856	-2.06791	-2.519948
Trial1	2	1	blindfold	clockwise	practice	Guided	1	0.5	-0.25	13.87695	1.00682	-1.45101	-1.05128	0.948111886055738	0.929841	-2.097532	-2.547093
Trial1	2	1	blindfold	clockwise	practice	Guided	1	0.5	-0.25	13.89696	1.01272	-1.45104	-1.05128	0.951278855048314	0.859119	-2.122923	-2.539776
Trial1	2	1	blindfold	clockwise	practice	Guided	1	0.5	-0.25	13.91696	1.01859	-1.45105	-1.05132	0.954488990871888	0.945402	-2.038287	-2.624537
Trial1	2	1	blindfold	clockwise	practice	Guided	1	0.5	-0.25	13.93697	1.02462	-1.45104	-1.05134	0.957795371245052	0.936957	-2.110228	-2.705932
Trial1	2	1	blindfold	clockwise	practice	Guided	1	0.5	-0.25	13.95695	1.03049	-1.45104	-1.05133	0.961014778639053	0.929458	-2.11446	-2.638673
Trial1	2	1	blindfold	clockwise	practice	Guided	1	0.5	-0.25	13.97696	1.04222	-1.45106	-1.05132	0.967530980220186	0.928745	-2.207559	-2.663337
Trial1	2	1	blindfold	clockwise	practice	Guided	1	0.5	-0.25	13.99696	1.04823	-1.45108	-1.05132	0.970911871923897	0.93779	-2.101764	-2.615615
Trial1	2	1	blindfold	clockwise	practice	Guided	1	0.5	-0.25	14.01697	1.05405	-1.45106	-1.05133	0.974218193853359	0.91854	-2.042519	-2.655504
Trial1	2	1	blindfold	clockwise	practice	Guided	1	0.5	-0.25	14.03696	1.06023	-1.45104	-1.05132	0.977737871187433	0.951564	-2.11446	-2.620391
Trial1	2	1	blindfold	clockwise	practice	Guided	1	0.5	-0.25	14.05696	1.06591	-1.45104	-1.05133	0.981011635413043	0.927887	-2.034055	-2.743385
Trial1	2	1	blindfold	clockwise	practice	Guided	1	0.5	-0.25	14.07697	1.07773	-1.45104	-1.05132	0.98786920044322	0.915054	-2.055214	-2.633091
Trial1	2	1	blindfold	clockwise	practice	Guided	1	0.5	-0.25	14.09695	1.08348	-1.45104	-1.05135	0.991267234152692	0.910881	-2.072142	-2.709812
Trial1	2	1	blindfold	clockwise	practice	Guided	1	0.5	-0.25	14.11696	1.0894	-1.45104	-1.05135	0.994763338944067	0.952541	-2.161009	-2.673234
Trial1	2	1	blindfold	clockwise	practice	Guided	1	0.5	-0.25	14.13696	1.09513	-1.45106	-1.05136	0.998177110886854	0.881157	-2.089069	-2.722139
Trial1	2	1	blindfold	clockwise	practice	Guided	1	0.5	-0.25	14.15697	1.10068	-1.45105	-1.05133	1.00147200467288	0.887696	-2.093301	-2.720744
Trial1	2	1	blindfold	clockwise	practice	Guided	1	0.5	-0.25	14.17696	1.11229	-1.45106	-1.05133	1.00847845580074	0.901718	-2.084837	-2.66678
Trial1	2	1	blindfold	clockwise	practice	Guided	1	0.5	-0.25	14.19696	1.11822	-1.45105	-1.05131	1.01207398418908	0.924292	-2.131387	-2.624549
Trial1	2	1	blindfold	clockwise	practice	Guided	1	0.5	-0.25	14.21696	1.12396	-1.45105	-1.05132	1.01559823620994	0.841926	-2.038287	-2.603224
Trial1	2	1	blindfold	clockwise	practice	Guided	1	0.5	-0.25	14.23695	1.12984	-1.45102	-1.05132	1.0192213299121	0.835654	-2.000201	-2.663425
Trial1	2	1	blindfold	clockwise	practice	Guided	1	0.5	-0.25	14.25696	1.13547	-1.45102	-1.05129	1.02268652652174	0.818296	-2.059446	-2.563287
Trial1	2	1	blindfold	clockwise	practice	Guided	1	0.5	-0.25	14.27696	1.14654	-1.451	-1.05128	1.02959387610818	0.952329	-2.046751	-2.566964
Trial1	2	1	blindfold	clockwise	practice	Guided	1	0.5	-0.25	14.29697	1.15229	-1.45101	-1.05129	1.03322211901393	0.971307	-2.089069	-2.559178
Trial1	2	1	blindfold	clockwise	practice	Guided	1	0.5	-0.25	14.31696	1.1581	-1.45102	-1.05131	1.03691534751693	0.972364	-2.012896	-2.635178
Trial1	2	1	blindfold	clockwise	practice	Guided	1	0.5	-0.25	14.33696	1.16379	-1.45103	-1.05131	1.04053590217126	0.917683	-2.144082	-2.618212
Trial1	2	1	blindfold	clockwise	practice	Guided	1	0.5	-0.25	14.35696	1.16948	-1.45105	-1.05131	1.04417490929992	0.904439	-2.02136	-2.660962
Trial1	2	1	blindfold	clockwise	practice	Guided	1	0.5	-0.25	14.37695	1.18099	-1.45103	-1.0513	1.05158410127888	0.901497	-2.000201	-2.619789
Trial1	2	1	blindfold	clockwise	practice	Guided	1	0.5	-0.25	14.39696	1.18662	-1.451	-1.05129	1.05523113150693	0.832751	-1.97481	-2.588294
Trial1	2	1	blindfold	clockwise	practice	Guided	1	0.5	-0.25	14.41696	1.19221	-1.45099	-1.05127	1.05886177248993	0.824185	-1.983274	-2.524086
Trial1	2	1	blindfold	clockwise	practice	Guided	1	0.5	-0.25	14.43697	1.19793	-1.45098	-1.05131	1.0626401417345	0.930694	-1.932492	-2.622269
Trial1	2	1	blindfold	clockwise	practice	Guided	1	0.5	-0.25	14.45695	1.20349	-1.45098	-1.05136	1.0663376922933	0.948912	-2.029824	-2.665255
Trial1	2	1	blindfold	clockwise	practice	Guided	1	0.5	-0.25	14.47696	1.21482	-1.45099	-1.05138	1.07386099946065	0.951266	-1.979042	-2.763921
Trial1	2	1	blindfold	clockwise	practice	Guided	1	0.5	-0.25	14.49696	1.22074	-1.451	-1.05141	1.07783301794055	0.961295	-2.029824	-2.803006
Trial1	2	1	blindfold	clockwise	practice	Guided	1	0.5	-0.25	14.51697	1.2265	-1.45101	-1.05145	1.08172289659078	0.927231	-2.080605	-2.92991
Trial1	2	1	blindfold	clockwise	practice	Guided	1	0.5	-0.25	14.53696	1.23244	-1.45103	-1.05147	1.08573587118427	0.939732	-2.042519	-2.938174
Trial1	2	1	blindfold	clockwise	practice	Guided	1	0.5	-0.25	14.55696	1.23803	-1.45102	-1.05151	1.08954415211507	1.024937	-1.97481	-3.024519
Trial1	2	1	blindfold	clockwise	practice	Guided	1	0.5	-0.25	14.57697	1.25005	-1.45101	-1.05152	1.09772920097648	1.004884	-1.987506	-3.036525
Trial1	2	1	blindfold	clockwise	practice	Guided	1	0.5	-0.25	14.59695	1.25574	-1.451	-1.05151	1.10161748349917	0.923204	-1.995969	-2.995215
Trial1	2	1	blindfold	clockwise	practice	Guided	1	0.5	-0.25	14.61696	1.26177	-1.45101	-1.05149	1.10574855999366	0.922552	-2.042519	-2.977952
Trial1	2	1	blindfold	clockwise	practice	Guided	1	0.5	-0.25	14.63696	1.26761	-1.45102	-1.05151	1.1097943352516	0.95356	-2.055214	-3.061683
Trial1	2	1	blindfold	clockwise	practice	Guided	1	0.5	-0.25	14.65697	1.27364	-1.45103	-1.05155	1.11400232202739	0.983577	-2.063678	-3.038875
Trial1	2	1	blindfold	clockwise	practice	Guided	1	0.5	-0.25	14.67696	1.28546	-1.45103	-1.05157	1.12225752919784	1.073504	-2.144082	-3.117549
Trial1	2	1	blindfold	clockwise	practice	Guided	1	0.5	-0.25	14.69696	1.29162	-1.45105	-1.05158	1.1265845151253	1.110735	-2.055214	-3.198153
Trial1	2	1	blindfold	clockwise	practice	Guided	1	0.5	-0.25	14.71696	1.29788	-1.45104	-1.05158	1.13099195815401	1.066211	-2.110228	-3.111918
Trial1	2	1	blindfold	clockwise	practice	Guided	1	0.5	-0.25	14.73695	1.302	-1.45104	-1.05159	1.13390940851953	1.298945	-1.957883	-3.307851
Trial1	2	1	blindfold	clockwise	practice	Guided	1	0.5	-0.25	14.75696	1.30181	-1.45104	-1.0516	1.13378209768895	2.200679	-2.266804	-3.265379
Trial1	2	1	blindfold	clockwise	practice	Guided	1	0.5	-0.25	14.77696	1.30158	-1.45106	-1.05161	1.13362656628696	2.406771	-2.461467	-3.500805
Trial1	2	1	blindfold	clockwise	practice	Guided	1	0.5	-0.25	14.79697	1.30152	-1.45107	-1.05162	1.13359116494288	1.683171	-2.402222	-3.553132
Trial1	2	1	blindfold	clockwise	practice	Guided	1	0.5	-0.25	14.81696	1.30132	-1.45108	-1.05162	1.13344982204858	1.062675	-2.127155	-3.330143
Trial1	2	1	blindfold	clockwise	practice	Guided	1	0.5	-0.25	14.83696	1.30105	-1.45107	-1.05156	1.13321645030881	0.822893	-1.940956	-2.938728
Trial1	2	1	blindfold	clockwise	practice	Guided	1	0.5	-0.25	14.85696	1.30088	-1.45103	-1.05149	1.13304679187981	1.073561	-1.627803	-2.572535
Trial1	2	1	blindfold	clockwise	practice	Guided	1	0.5	-0.25	14.87695	1.30084	-1.45097	-1.05149	1.13301848033798	1.896312	-1.729366	-2.527456
Trial1	2	1	blindfold	clockwise	practice	Guided	1	0.5	-0.25	14.89696	1.30085	-1.45097	-1.05149	1.13302564241703	2.129002	-2.080605	-2.881763
Trial1	2	1	blindfold	clockwise	practice	Guided	1	0.5	-0.25	14.91696	1.30086	-1.45098	-1.0515	1.13303971942964	2.033281	-2.296427	-3.172719
Trial1	2	1	blindfold	clockwise	practice	Guided	1	0.5	-0.25	14.93697	1.30087	-1.45099	-1.05151	1.13305388076961	1.752235	-2.402222	-3.391049
Trial1	2	1	blindfold	clockwise	practice	Guided	1	0.5	-0.25	14.95695	1.30086	-1.451	-1.05151	1.13304680294946	1.436191	-2.262573	-3.32115
Trial1	2	1	blindfold	clockwise	practice	Guided	1	0.5	-0.25	14.97696	1.30085	-1.45101	-1.05151	1.13303972517359	1.362358	-2.042519	-2.920503
Trial1	2	1	blindfold	clockwise	practice	Guided	1	0.5	-0.25	14.99696	1.30084	-1.45101	-1.05151	1.13303256318356	1.580605	-2.076373	-2.901654
Trial1	2	1	blindfold	clockwise	practice	Guided	1	0.5	-0.25	15.01697	1.30084	-1.45101	-1.05151	1.13303256318356	1.704276	-2.169473	-3.032616
Trial1	2	1	blindfold	clockwise	practice	Guided	1	0.5	-0.25	15.03696	1.30084	-1.45101	-1.05151	1.13303256318356	1.823	-2.32605	-3.185843
Trial1	2	1	blindfold	clockwise	practice	Guided	1	0.5	-0.25	15.05696	1.30085	-1.45102	-1.05152	1.13304680878186	1.78304	-2.347209	-3.214557
Trial1	2	1	blindfold	clockwise	practice	Guided	1	0.5	-0.25	15.07697	1.30084	-1.45103	-1.05152	1.13303964683661	1.529599	-2.216023	-3.116041
Trial1	2	1	blindfold	clockwise	practice	Guided	1	0.5	-0.25	15.09695	1.30084	-1.45103	-1.05152	1.13303964683661	1.519325	-2.165241	-3.109392
Trial1	2	1	blindfold	clockwise	practice	Guided	1	0.5	-0.25	15.11696	1.30084	-1.45104	-1.05153	1.13304673053387	1.602665	-2.177937	-3.119664
Trial1	2	1	blindfold	clockwise	practice	Guided	1	0.5	-0.25	15.13696	1.30084	-1.45104	-1.05153	1.13304673053387	1.670971	-2.228718	-3.145453
Trial1	2	1	blindfold	clockwise	practice	Guided	1	0.5	-0.25	15.15697	1.30084	-1.45104	-1.05154	1.13305381427535	1.746885	-2.2795	-3.246596
Trial1	2	1	blindfold	clockwise	practice	Guided	1	0.5	-0.25	15.17696	1.30084	-1.45105	-1.05154	1.13305381427535	1.817285	-2.330281	-3.302204
Trial1	2	1	blindfold	clockwise	practice	Guided	1	0.5	-0.25	15.19696	1.30084	-1.45106	-1.05155	1.13306089806103	1.764391	-2.304891	-3.2607
Trial1	2	1	blindfold	clockwise	practice	Guided	1	0.5	-0.25	15.21696	1.30084	-1.45106	-1.05155	1.13306089806103	1.659935	-2.199096	-3.176178
Trial1	2	1	blindfold	clockwise	practice	Guided	1	0.5	-0.25	15.23695	1.30084	-1.45106	-1.05155	1.13306089806103	1.627595	-2.228718	-3.033929
Trial1	2	1	blindfold	clockwise	practice	Guided	1	0.5	-0.25	15.25696	1.30084	-1.45107	-1.05155	1.13306089806103	1.669643	-2.254109	-3.090244
Trial1	2	1	blindfold	clockwise	practice	Guided	1	0.5	-0.25	15.27696	1.30084	-1.45107	-1.05155	1.13306089806103	1.648333	-2.359904	-3.072816
Trial1	2	1	blindfold	clockwise	practice	Guided	1	0.5	-0.25	15.29697	1.30084	-1.45108	-1.05155	1.13306089806103	1.699134	-2.376831	-3.127518
Trial1	2	1	blindfold	clockwise	practice	Guided	1	0.5	-0.25	15.31696	1.30084	-1.45108	-1.05155	1.13306089806103	1.705032	-2.32605	-3.117545
Trial1	2	1	blindfold	clockwise	practice	Guided	1	0.5	-0.25	15.33696	1.30084	-1.45109	-1.05155	1.13306089806103	1.754505	-2.355672	-3.108777
Trial1	2	1	blindfold	clockwise	practice	Guided	1	0.5	-0.25	15.35696	1.30084	-1.45109	-1.05155	1.13306089806103	1.774482	-2.410686	-3.143533
Trial1	2	1	blindfold	clockwise	practice	Guided	1	0.5	-0.25	15.37695	1.30085	-1.45111	-1.05155	1.13306805987196	1.729196	-2.486858	-3.143333
Trial1	2	1	blindfold	clockwise	practice	Guided	1	0.5	-0.25	15.39696	1.30085	-1.45111	-1.05155	1.13306805987196	1.792937	-2.486858	-3.170028
Trial1	2	1	blindfold	clockwise	practice	Guided	1	0.5	-0.25	15.41696	1.30085	-1.45112	-1.05155	1.13306805987196	1.77562	-2.508017	-3.198842
Trial1	2	1	blindfold	clockwise	practice	Guided	1	0.5	-0.25	15.43697	1.30085	-1.45112	-1.05155	1.13306805987196	1.828714	-2.53764	-3.069483
Trial1	2	1	blindfold	clockwise	practice	Guided	1	0.5	-0.25	15.45695	1.30085	-1.45113	-1.05156	1.13307505932604	1.818629	-2.579958	-3.076032
Trial1	2	1	blindfold	clockwise	practice	Guided	1	0.5	-0.25	15.47696	1.30086	-1.45115	-1.05155	1.13307513747084	1.928987	-2.732302	-3.097989
Trial1	2	1	blindfold	clockwise	practice	Guided	1	0.5	-0.25	15.49696	1.30087	-1.45116	-1.05155	1.133082215114	1.874949	-2.643435	-3.099402
Trial1	2	1	blindfold	clockwise	practice	Guided	1	0.5	-0.25	15.51697	1.30087	-1.45117	-1.05155	1.133082215114	1.85821	-2.596885	-3.008531
Trial1	2	1	blindfold	clockwise	practice	Guided	1	0.5	-0.25	15.53696	1.30087	-1.45118	-1.05155	1.133082215114	1.769738	-2.681521	-2.896708
Trial1	2	1	blindfold	clockwise	practice	Guided	1	0.5	-0.25	15.55696	1.30087	-1.45118	-1.05154	1.13307513146159	1.84166	-2.664594	-2.943249
Trial1	2	1	blindfold	clockwise	practice	Guided	1	0.5	-0.25	15.57697	1.30088	-1.4512	-1.05153	1.13307504136983	1.824159	-2.719607	-2.848247
Trial1	2	1	blindfold	clockwise	practice	Guided	1	0.5	-0.25	15.59695	1.30088	-1.45121	-1.05153	1.13307504136983	1.792003	-2.795779	-2.831625
Trial1	2	1	blindfold	clockwise	practice	Guided	1	0.5	-0.25	15.61696	1.30088	-1.45122	-1.05152	1.13306795784956	1.89342	-2.778852	-2.831218
Trial1	2	1	blindfold	clockwise	practice	Guided	1	0.5	-0.25	15.63696	1.30088	-1.45122	-1.05152	1.13306795784956	1.891138	-2.757693	-2.818826
Trial1	2	1	blindfold	clockwise	practice	Guided	1	0.5	-0.25	15.65697	1.30088	-1.45123	-1.05151	1.1330608743735	1.907688	-2.795779	-2.857912
Trial1	2	1	blindfold	clockwise	practice	Guided	1	0.5	-0.25	15.67696	1.30089	-1.45125	-1.05151	1.13306795228169	1.99997	-2.833866	-2.918357
Trial1	2	1	blindfold	clockwise	practice	Guided	1	0.5	-0.25	15.69696	1.3009	-1.45126	-1.05151	1.13307503023417	1.998065	-2.863488	-2.969535
Trial1	2	1	blindfold	clockwise	practice	Guided	1	0.5	-0.25	15.71696	1.3009	-1.45127	-1.05151	1.13307503023417	1.958483	-2.943892	-3.037037
Trial1	2	1	blindfold	clockwise	practice	Guided	1	0.5	-0.25	15.73695	1.30091	-1.45128	-1.05151	1.13308210823093	1.967808	-2.897343	-3.013966
Trial1	2	1	blindfold	clockwise	practice	Guided	1	0.5	-0.25	15.75696	1.30091	-1.45128	-1.0515	1.13307502493183	1.969141	-2.825402	-3.005605
Trial1	2	1	blindfold	clockwise	practice	Guided	1	0.5	-0.25	15.77696	1.30091	-1.45129	-1.0515	1.13307502493183	1.888472	-2.808475	-2.853483
Trial1	2	1	blindfold	clockwise	practice	Guided	1	0.5	-0.25	15.79697	1.30092	-1.4513	-1.0515	1.13308210301712	1.910543	-2.812707	-2.882596
Trial1	2	1	blindfold	clockwise	practice	Guided	1	0.5	-0.25	15.81696	1.30092	-1.4513	-1.05149	1.13307510413015	1.930714	-2.800011	-2.83716
Trial1	2	1	blindfold	clockwise	practice	Guided	1	0.5	-0.25	15.83696	1.30092	-1.45131	-1.05149	1.13307510413015	1.896275	-2.812707	-2.822151
Trial1	2	1	blindfold	clockwise	practice	Guided	1	0.5	-0.25	15.85696	1.30092	-1.45131	-1.05149	1.13307510413015	1.964581	-2.787316	-2.873628
Trial1	2	1	blindfold	clockwise	practice	Guided	1	0.5	-0.25	15.87695	1.30093	-1.45132	-1.05148	1.13307501491599	1.979639	-2.876184	-2.832406
Trial1	2	1	blindfold	clockwise	practice	Guided	1	0.5	-0.25	15.89696	1.30093	-1.45133	-1.05148	1.13307501491599	1.957185	-2.859256	-2.857896
Trial1	2	1	blindfold	clockwise	practice	Guided	1	0.5	-0.25	15.91696	1.30093	-1.45133	-1.05148	1.13307501491599	1.9138	-2.888879	-2.929627
Trial1	2	1	blindfold	clockwise	practice	Guided	1	0.5	-0.25	15.93697	1.30093	-1.45134	-1.05148	1.13307501491599	1.923503	-2.871952	-2.945243
Trial1	2	1	blindfold	clockwise	practice	Guided	1	0.5	-0.25	15.95695	1.30093	-1.45134	-1.05148	1.13307501491599	1.89991	-2.880415	-2.898902
Trial1	2	1	blindfold	clockwise	practice	Guided	1	0.5	-0.25	15.97696	1.30094	-1.45135	-1.05148	1.13308217744255	1.9138	-2.880415	-2.917136
Trial1	2	1	blindfold	clockwise	practice	Guided	1	0.5	-0.25	15.99696	1.30094	-1.45135	-1.05148	1.13308217744255	1.89991	-2.863488	-2.915424
Trial1	2	1	blindfold	clockwise	practice	Guided	1	0.5	-0.25	16.01697	1.30094	-1.45136	-1.05148	1.13308217744255	1.984578	-2.905806	-3.006594
Trial1	2	1	blindfold	clockwise	practice	Guided	1	0.5	-0.25	16.03696	1.30094	-1.45136	-1.05148	1.13308217744255	1.94633	-2.863488	-3.069158
Trial1	2	1	blindfold	clockwise	practice	Guided	1	0.5	-0.25	16.05696	1.30094	-1.45136	-1.05148	1.13308217744255	1.993137	-2.850793	-3.078524
Trial1	2	1	blindfold	clockwise	practice	Guided	1	0.5	-0.25	16.07697	1.30095	-1.45137	-1.05149	1.13309633878285	2.00189	-2.842329	-3.076006
Trial1	2	1	blindfold	clockwise	practice	Guided	1	0.5	-0.25	16.09695	1.30095	-1.45137	-1.05149	1.13309633878285	2.036901	-2.800011	-3.069556
Trial1	2	1	blindfold	clockwise	practice	Guided	1	0.5	-0.25	16.11696	1.30095	-1.45137	-1.05149	1.13309633878285	1.996181	-2.795779	-3.09414
Trial1	2	1	blindfold	clockwise	practice	Guided	1	0.5	-0.25	16.13696	1.30095	-1.45137	-1.0515	1.13310333753865	2.050215	-2.816938	-3.190953
Trial1	2	1	blindfold	clockwise	practice	Guided	1	0.5	-0.25	16.15697	1.30096	-1.45138	-1.05151	1.13311749887891	2.086747	-2.838097	-3.192764
Trial1	2	1	blindfold	clockwise	practice	Guided	1	0.5	-0.25	16.17696	1.30096	-1.45138	-1.05151	1.13311749887891	2.0295	-2.761925	-3.250276
Trial1	2	1	blindfold	clockwise	practice	Guided	1	0.5	-0.25	16.19696	1.30096	-1.45138	-1.05152	1.133124582001	1.998293	-2.761925	-3.285639
Trial1	2	1	blindfold	clockwise	practice	Guided	1	0.5	-0.25	16.21696	1.30097	-1.45138	-1.05153	1.13313874334123	2.020175	-2.77462	-3.273347
Trial1	2	1	blindfold	clockwise	practice	Guided	1	0.5	-0.25	16.23695	1.30097	-1.45138	-1.05153	1.13313874334123	2.124443	-2.77462	-3.348093
Trial1	2	1	blindfold	clockwise	practice	Guided	1	0.5	-0.25	16.25696	1.30097	-1.45138	-1.05155	1.13315290971798	2.09552	-2.753461	-3.387587
Trial1	2	1	blindfold	clockwise	practice	Guided	1	0.5	-0.25	16.27696	1.30098	-1.45138	-1.05156	1.13316690247077	2.098181	-2.719607	-3.451157
Trial1	2	1	blindfold	clockwise	practice	Guided	1	0.5	-0.25	16.29697	1.30098	-1.45138	-1.05157	1.13317407005015	2.107123	-2.711143	-3.475133
Trial1	2	1	blindfold	clockwise	practice	Guided	1	0.5	-0.25	16.31696	1.30098	-1.45138	-1.05157	1.13317407005015	2.11987	-2.715375	-3.519762
Trial1	2	1	blindfold	clockwise	practice	Guided	1	0.5	-0.25	16.33696	1.30099	-1.45137	-1.05158	1.13318814706557	2.144796	-2.719607	-3.532253
Trial1	2	1	blindfold	clockwise	practice	Guided	1	0.5	-0.25	16.35696	1.30099	-1.45137	-1.05161	1.13320939709471	2.133378	-2.732302	-3.568522
Trial1	2	1	blindfold	clockwise	practice	Guided	1	0.5	-0.25	16.37695	1.301	-1.45138	-1.05163	1.13323064186618	2.163623	-2.753461	-3.806379
Trial1	2	1	blindfold	clockwise	practice	Guided	1	0.5	-0.25	16.39696	1.301	-1.45138	-1.05165	1.13324472453379	2.202814	-2.800011	-3.969986
Trial1	2	1	blindfold	clockwise	practice	Guided	1	0.5	-0.25	16.41696	1.30101	-1.45138	-1.05168	1.13327296878645	2.262175	-2.855025	-4.091482
Trial1	2	1	blindfold	clockwise	practice	Guided	1	0.5	-0.25	16.43697	1.30102	-1.45138	-1.05171	1.13330129747528	2.325155	-2.871952	-4.118275
Trial1	2	1	blindfold	clockwise	practice	Guided	1	0.5	-0.25	16.45695	1.30102	-1.45139	-1.05177	1.13334371624983	2.333525	-2.859256	-4.16371
Trial1	2	1	blindfold	clockwise	practice	Guided	1	0.5	-0.25	16.47696	1.30104	-1.45139	-1.05182	1.13339337533026	2.403	-2.838097	-4.565154
Trial1	2	1	blindfold	clockwise	practice	Guided	1	0.5	-0.25	16.49696	1.30105	-1.4514	-1.05192	1.13347112681795	2.491661	-2.855025	-4.800789
Trial1	2	1	blindfold	clockwise	practice	Guided	1	0.5	-0.25	16.51697	1.30106	-1.4514	-1.05202	1.13354888196573	2.547787	-2.871952	-4.98263
Trial1	2	1	blindfold	clockwise	practice	Guided	1	0.5	-0.25	16.53696	1.30108	-1.4514	-1.0521	1.13361963054695	2.599537	-2.910038	-5.165276
Trial1	2	1	blindfold	clockwise	practice	Guided	1	0.5	-0.25	16.55696	1.30109	-1.45141	-1.05227	1.13374707596394	2.618751	-2.91427	-5.28929
Trial1	2	1	blindfold	clockwise	practice	Guided	1	0.5	-0.25	16.57697	1.30109	-1.45141	-1.05227	1.13374707596394	2.618751	-2.91427	-5.28929
Trial1	2	1	blindfold	clockwise	practice	Guided	1	0.5	-0.25	16.59695	1.30113	-1.45142	-1.05258	1.13399471867559	2.925839	-2.969283	-5.831176
Trial1	2	1	blindfold	clockwise	practice	Guided	1	0.5	-0.25	16.61696	1.30121	-1.45143	-1.05281	1.13421398317894	3.247002	-3.062383	-6.591978
Trial1	2	1	blindfold	clockwise	practice	Guided	1	0.5	-0.25	16.63696	1.30126	-1.45145	-1.05299	1.13437676529926	3.404347	-3.070846	-7.028494
Trial1	2	1	blindfold	clockwise	practice	Guided	1	0.5	-0.25	16.65697	1.30131	-1.45146	-1.05326	1.13460318769407	3.544382	-3.147019	-7.281557
Trial1	2	1	blindfold	clockwise	practice	Guided	1	0.5	-0.25	16.67696	1.3014	-1.45149	-1.05342	1.13478009704489	3.752716	-3.185105	-7.912404
Trial1	2	1	blindfold	clockwise	practice	Guided	1	0.5	-0.25	16.69696	1.30145	-1.4515	-1.05367	1.13499228222642	4.01478	-3.117396	-8.47481
Trial1	2	1	blindfold	clockwise	practice	Guided	1	0.5	-0.25	16.71696	1.30153	-1.45151	-1.05396	1.13525422911519	4.274113	-3.151251	-9.046315
Trial1	2	1	blindfold	clockwise	practice	Guided	1	0.5	-0.25	16.73695	1.30163	-1.45152	-1.05419	1.13548769656033	4.605453	-3.210496	-9.519044
Trial1	2	1	blindfold	clockwise	practice	Guided	1	0.5	-0.25	16.75696	1.30173	-1.45154	-1.05458	1.13583440428817	4.862892	-3.324754	-9.842011
Trial1	2	1	blindfold	clockwise	practice	Guided	1	0.5	-0.25	16.77696	1.30193	-1.45156	-1.05479	1.1361243867316	5.410195	-3.113164	-10.74158
Trial1	2	1	blindfold	clockwise	practice	Guided	1	0.5	-0.25	16.79697	1.30203	-1.45156	-1.05499	1.13633668169863	5.629207	-2.948124	-11.19229
Trial1	2	1	blindfold	clockwise	practice	Guided	1	0.5	-0.25	16.81696	1.30213	-1.45154	-1.05514	1.13651359501244	5.831954	-2.761925	-11.43249
Trial1	2	1	blindfold	clockwise	practice	Guided	1	0.5	-0.25	16.83696	1.30221	-1.45152	-1.05524	1.1366408207421	6.02557	-2.668825	-11.62957
Trial1	2	1	blindfold	clockwise	practice	Guided	1	0.5	-0.25	16.85696	1.30228	-1.4515	-1.05542	1.13681764915161	6.139457	-2.601117	-11.70032
Trial1	2	1	blindfold	clockwise	practice	Guided	1	0.5	-0.25	16.87695	1.30239	-1.45148	-1.05559	1.13701582271581	6.334249	-2.634971	-12.33916
Trial1	2	1	blindfold	clockwise	practice	Guided	1	0.5	-0.25	16.89696	1.30247	-1.45146	-1.05579	1.13721400028411	6.510099	-2.588421	-12.90038
Trial1	2	1	blindfold	clockwise	practice	Guided	1	0.5	-0.25	16.91696	1.30255	-1.45144	-1.05593	1.13736961013207	6.600224	-2.427613	-13.11863
Trial1	2	1	blindfold	clockwise	practice	Guided	1	0.5	-0.25	16.93697	1.30261	-1.45142	-1.056	1.13746158907497	6.629713	-2.254109	-13.05767
Trial1	2	1	blindfold	clockwise	practice	Guided	1	0.5	-0.25	16.95695	1.30265	-1.4514	-1.05623	1.1376527206243	6.641637	-2.364136	-13.24913
Trial1	2	1	blindfold	clockwise	practice	Guided	1	0.5	-0.25	16.97696	1.30275	-1.45136	-1.05639	1.13783674432621	6.74552	-2.271036	-14.05269
Trial1	2	1	blindfold	clockwise	practice	Guided	1	0.5	-0.25	16.99696	1.3028	-1.45135	-1.05651	1.13795705963018	6.746107	-2.258341	-14.22769
Trial1	2	1	blindfold	clockwise	practice	Guided	1	0.5	-0.25	17.01697	1.30284	-1.45133	-1.05663	1.13807031345091	6.709531	-2.287963	-14.49491
Trial1	2	1	blindfold	clockwise	practice	Guided	1	0.5	-0.25	17.03696	1.30288	-1.45132	-1.0568	1.13821905857454	6.834765	-2.271036	-14.83057
Trial1	2	1	blindfold	clockwise	practice	Guided	1	0.5	-0.25	17.05696	1.30293	-1.4513	-1.05734	1.13863712315152	6.859933	-2.258341	-15.33742
Trial1	2	1	blindfold	clockwise	practice	Guided	1	0.5	-0.25	17.07697	1.30301	-1.45127	-1.05769	1.13894170812262	6.84161	-2.368368	-16.70845
Trial1	2	1	blindfold	clockwise	practice	Guided	1	0.5	-0.25	17.09695	1.30304	-1.45127	-1.05798	1.139168416061	6.777923	-2.499553	-17.27113
Trial1	2	1	blindfold	clockwise	practice	Guided	1	0.5	-0.25	17.11696	1.30307	-1.45127	-1.05817	1.13932445796538	6.740282	-2.70268	-17.60692
Trial1	2	1	blindfold	clockwise	practice	Guided	1	0.5	-0.25	17.13696	1.3031	-1.45128	-1.0583	1.13943780583402	6.687979	-2.630739	-17.83864
Trial1	2	1	blindfold	clockwise	practice	Guided	1	0.5	-0.25	17.15697	1.30312	-1.45128	-1.05877	1.13978523780108	6.675844	-2.478394	-18.26369
Trial1	2	1	blindfold	clockwise	practice	Guided	1	0.5	-0.25	17.17696	1.30315	-1.45127	-1.05904	1.13999809501083	6.556654	-2.592653	-19.40888
Trial1	2	1	blindfold	clockwise	practice	Guided	1	0.5	-0.25	17.19696	1.30316	-1.45128	-1.05927	1.14016844039719	6.522637	-2.732302	-19.83796
Trial1	2	1	blindfold	clockwise	practice	Guided	1	0.5	-0.25	17.21696	1.30317	-1.45129	-1.05943	1.14028896508687	6.528951	-2.859256	-20.19127
Trial1	2	1	blindfold	clockwise	practice	Guided	1	0.5	-0.25	17.23695	1.30317	-1.4513	-1.05956	1.14038128949566	6.470942	-2.791548	-20.44113
Trial1	2	1	blindfold	clockwise	practice	Guided	1	0.5	-0.25	17.25696	1.30318	-1.45131	-1.06003	1.14072198777339	6.577541	-2.673057	-20.74209
Trial1	2	1	blindfold	clockwise	practice	Guided	1	0.5	-0.25	17.27696	1.30321	-1.45131	-1.06034	1.14096333329124	6.754807	-2.723839	-22.08005
Trial1	2	1	blindfold	clockwise	practice	Guided	1	0.5	-0.25	17.29697	1.30322	-1.45132	-1.06062	1.14116919342814	6.771596	-2.91427	-22.58946
Trial1	2	1	blindfold	clockwise	practice	Guided	1	0.5	-0.25	17.31696	1.30324	-1.45133	-1.06084	1.14133961560248	6.713401	-2.918502	-23.06148
Trial1	2	1	blindfold	clockwise	practice	Guided	1	0.5	-0.25	17.33696	1.30325	-1.45134	-1.06095	1.14142483357582	6.651949	-2.82117	-23.23311
Trial1	2	1	blindfold	clockwise	practice	Guided	1	0.5	-0.25	17.35696	1.30325	-1.45134	-1.06104	1.14148877992701	6.645096	-2.795779	-23.3593
Trial1	2	1	blindfold	clockwise	practice	Guided	1	0.5	-0.25	17.37695	1.30326	-1.45136	-1.06108	1.14152420086593	6.654045	-3.113164	-23.47818
Trial1	2	1	blindfold	clockwise	practice	Guided	1	0.5	-0.25	17.39696	1.30326	-1.45137	-1.06111	1.14154554571955	6.602291	-3.193569	-23.49199
Trial1	2	1	blindfold	clockwise	practice	Guided	1	0.5	-0.25	17.41696	1.30326	-1.45138	-1.06115	1.14157392142862	6.570701	-3.235887	-23.59179
Trial1	2	1	blindfold	clockwise	practice	Guided	1	0.5	-0.25	17.43697	1.30326	-1.45139	-1.06121	1.14161661335074	6.525423	-3.210496	-23.75813
Trial1	2	1	blindfold	clockwise	practice	Guided	1	0.5	-0.25	17.45695	1.30326	-1.45141	-1.06131	1.14168768531999	6.467001	-3.210496	-23.91414
Trial1	2	1	blindfold	clockwise	practice	Guided	1	0.5	-0.25	17.47696	1.30326	-1.45143	-1.06135	1.14171606449317	6.368063	-3.451708	-24.06477
Trial1	2	1	blindfold	clockwise	practice	Guided	1	0.5	-0.25	17.49696	1.30325	-1.45145	-1.06141	1.14175163208864	6.416205	-3.54904	-24.15412
Trial1	2	1	blindfold	clockwise	practice	Guided	1	0.5	-0.25	17.51697	1.30325	-1.45147	-1.06147	1.14179433104715	6.278056	-3.574431	-24.36324
Trial1	2	1	blindfold	clockwise	practice	Guided	1	0.5	-0.25	17.53696	1.30324	-1.45149	-1.06151	1.14181566882812	6.170362	-3.671762	-24.42793
Trial1	2	1	blindfold	clockwise	practice	Guided	1	0.5	-0.25	17.55696	1.30323	-1.45151	-1.06158	1.14185835993595	5.981229	-3.735239	-24.42221
Trial1	2	1	blindfold	clockwise	practice	Guided	1	0.5	-0.25	17.57697	1.3032	-1.45155	-1.06161	1.14185857952892	5.73899	-3.743703	-24.28749
Trial1	2	1	blindfold	clockwise	practice	Guided	1	0.5	-0.25	17.59695	1.30318	-1.45157	-1.06163	1.14185872738351	5.648213	-3.828339	-24.21532
Trial1	2	1	blindfold	clockwise	practice	Guided	1	0.5	-0.25	17.61696	1.30316	-1.45158	-1.06165	1.14185895978996	5.618529	-3.912975	-24.02784
Trial1	2	1	blindfold	clockwise	practice	Guided	1	0.5	-0.25	17.63696	1.30315	-1.4516	-1.06167	1.14186615223921	5.621384	-3.92567	-24.11044
Trial1	2	1	blindfold	clockwise	practice	Guided	1	0.5	-0.25	17.65697	1.30313	-1.45162	-1.06175	1.14190875810555	5.659631	-3.959524	-24.35566
Trial1	2	1	blindfold	clockwise	practice	Guided	1	0.5	-0.25	17.67696	1.3031	-1.45167	-1.06178	1.14190906950632	5.509106	-4.243055	-24.76212
Trial1	2	1	blindfold	clockwise	practice	Guided	1	0.5	-0.25	17.69696	1.30308	-1.45169	-1.06181	1.1419164247494	5.405787	-4.293837	-24.71619
Trial1	2	1	blindfold	clockwise	practice	Guided	1	0.5	-0.25	17.71696	1.30306	-1.45172	-1.06184	1.14192361249756	5.312725	-4.289605	-24.60523
Trial1	2	1	blindfold	clockwise	practice	Guided	1	0.5	-0.25	17.73695	1.30304	-1.45174	-1.06185	1.14191656378415	5.256784	-4.3023	-24.5472
Trial1	2	1	blindfold	clockwise	practice	Guided	1	0.5	-0.25	17.75696	1.30302	-1.45176	-1.06189	1.14193104129979	5.177617	-4.340386	-24.33972
Trial1	2	1	blindfold	clockwise	practice	Guided	1	0.5	-0.25	17.77696	1.30298	-1.45181	-1.0619	1.14191007844023	5.161633	-4.505427	-24.3512
Trial1	2	1	blindfold	clockwise	practice	Guided	1	0.5	-0.25	17.79697	1.30296	-1.45183	-1.06192	1.14191023523228	5.173426	-4.556208	-24.56257
Trial1	2	1	blindfold	clockwise	practice	Guided	1	0.5	-0.25	17.81696	1.30294	-1.45185	-1.06193	1.14190310414171	5.06857	-4.602758	-24.43669
Trial1	2	1	blindfold	clockwise	practice	Guided	1	0.5	-0.25	17.83696	1.30292	-1.45187	-1.06194	1.14189622585409	4.949965	-4.556208	-24.33469
Trial1	2	1	blindfold	clockwise	practice	Guided	1	0.5	-0.25	17.85696	1.30289	-1.45189	-1.06194	1.14187518684121	4.851861	-4.530817	-24.00659
Trial1	2	1	blindfold	clockwise	practice	Guided	1	0.5	-0.25	17.87695	1.30285	-1.45194	-1.06194	1.14184702368354	4.817189	-4.763566	-23.73991
Trial1	2	1	blindfold	clockwise	practice	Guided	1	0.5	-0.25	17.89696	1.30282	-1.45196	-1.06193	1.14181878125538	4.825834	-4.814348	-23.64009
Trial1	2	1	blindfold	clockwise	practice	Guided	1	0.5	-0.25	17.91696	1.3028	-1.45198	-1.06193	1.14180478393732	4.853168	-4.784725	-23.69057
Trial1	2	1	blindfold	clockwise	practice	Guided	1	0.5	-0.25	17.93697	1.30279	-1.452	-1.06192	1.14179070759153	4.78456	-4.750871	-23.61353
Trial1	2	1	blindfold	clockwise	practice	Guided	1	0.5	-0.25	17.95695	1.30277	-1.45202	-1.06192	1.14177654282165	4.779876	-4.839739	-23.68699
Trial1	2	1	blindfold	clockwise	practice	Guided	1	0.5	-0.25	17.97696	1.30273	-1.45206	-1.06193	1.1417555013641	4.663798	-4.958229	-24.13972
Trial1	2	1	blindfold	clockwise	practice	Guided	1	0.5	-0.25	17.99696	1.3027	-1.45208	-1.06194	1.14174158578989	4.595233	-5.025938	-24.28474
Trial1	2	1	blindfold	clockwise	practice	Guided	1	0.5	-0.25	18.01697	1.30268	-1.45211	-1.06196	1.14174166440959	4.539818	-5.03017	-24.32911
Trial1	2	1	blindfold	clockwise	practice	Guided	1	0.5	-0.25	18.03696	1.30266	-1.45212	-1.06197	1.14173478994629	4.567947	-4.996315	-24.48194
Trial1	2	1	blindfold	clockwise	practice	Guided	1	0.5	-0.25	18.05696	1.30265	-1.45214	-1.06202	1.14176327312069	4.612254	-5.038633	-24.64888
Trial1	2	1	blindfold	clockwise	practice	Guided	1	0.5	-0.25	18.07697	1.30261	-1.45218	-1.06205	1.14175656506668	4.479413	-5.157124	-24.98511
Trial1	2	1	blindfold	clockwise	practice	Guided	1	0.5	-0.25	18.09695	1.30259	-1.45221	-1.06208	1.14176385215154	4.457175	-5.140197	-25.23263
Trial1	2	1	blindfold	clockwise	practice	Guided	1	0.5	-0.25	18.11696	1.30257	-1.45223	-1.06211	1.14177105752295	4.403198	-5.127501	-25.23403
Trial1	2	1	blindfold	clockwise	practice	Guided	1	0.5	-0.25	18.13696	1.30255	-1.45225	-1.06215	1.14178547040675	4.401515	-5.131733	-25.42224
Trial1	2	1	blindfold	clockwise	practice	Guided	1	0.5	-0.25	18.15697	1.30254	-1.45227	-1.06225	1.14184965999596	4.484527	-5.190978	-25.676
Trial1	2	1	blindfold	clockwise	practice	Guided	1	0.5	-0.25	18.17696	1.30251	-1.45231	-1.0623	1.14186407828881	4.405865	-5.301005	-26.02389
Trial1	2	1	blindfold	clockwise	practice	Guided	1	0.5	-0.25	18.19696	1.30249	-1.45234	-1.06234	1.14187849771558	4.296963	-5.317932	-25.89078
Trial1	2	1	blindfold	clockwise	practice	Guided	1	0.5	-0.25	18.21696	1.30247	-1.45235	-1.06239	1.14189995791775	4.321391	-5.296773	-26.04342
Trial1	2	1	blindfold	clockwise	practice	Guided	1	0.5	-0.25	18.23695	1.30246	-1.45237	-1.06244	1.1419284570086	4.33495	-5.301005	-26.28862
Trial1	2	1	blindfold	clockwise	practice	Guided	1	0.5	-0.25	18.25696	1.30244	-1.45239	-1.06255	1.14199283811245	4.389747	-5.250223	-26.51341
Trial1	2	1	blindfold	clockwise	practice	Guided	1	0.5	-0.25	18.27696	1.30242	-1.45243	-1.06259	1.14200718108972	4.416481	-5.432191	-26.46151
Trial1	2	1	blindfold	clockwise	practice	Guided	1	0.5	-0.25	18.29697	1.30241	-1.45244	-1.06263	1.14202864509431	4.390521	-5.432191	-26.32109
Trial1	2	1	blindfold	clockwise	practice	Guided	1	0.5	-0.25	18.31696	1.3024	-1.45246	-1.06266	1.14204281820735	4.394638	-5.4068	-26.36731
Trial1	2	1	blindfold	clockwise	practice	Guided	1	0.5	-0.25	18.33696	1.30239	-1.45247	-1.0627	1.14206436899366	4.405019	-5.411032	-26.46571
Trial1	2	1	blindfold	clockwise	practice	Guided	1	0.5	-0.25	18.35696	1.30238	-1.45249	-1.06281	1.14213555010004	4.541131	-5.368714	-26.89124
Trial1	2	1	blindfold	clockwise	practice	Guided	1	0.5	-0.25	18.37695	1.30237	-1.45252	-1.06285	1.14215702082322	4.531987	-5.542218	-27.03812
Trial1	2	1	blindfold	clockwise	practice	Guided	1	0.5	-0.25	18.39696	1.30236	-1.45253	-1.06288	1.14217144972048	4.470099	-5.559145	-26.75057
Trial1	2	1	blindfold	clockwise	practice	Guided	1	0.5	-0.25	18.41696	1.30236	-1.45254	-1.0629	1.14218561823614	4.551643	-5.436423	-26.53057
Trial1	2	1	blindfold	clockwise	practice	Guided	1	0.5	-0.25	18.43697	1.30236	-1.45255	-1.06291	1.14219282982184	4.879535	-5.262919	-26.51717
Trial1	2	1	blindfold	clockwise	practice	Guided	1	0.5	-0.25	18.45695	1.30236	-1.45255	-1.06296	1.14222837934549	5.177644	-5.157124	-26.63738
Trial1	2	1	blindfold	clockwise	practice	Guided	1	0.5	-0.25	18.47696	1.3024	-1.45256	-1.06298	1.14227051729495	5.79917	-5.199442	-26.84324
Trial1	2	1	blindfold	clockwise	practice	Guided	1	0.5	-0.25	18.49696	1.30243	-1.45256	-1.063	1.1423059572777	5.788536	-5.368714	-26.68718
Trial1	2	1	blindfold	clockwise	practice	Guided	1	0.5	-0.25	18.51697	1.30245	-1.45257	-1.063	1.142319942006	5.622473	-5.427959	-26.35049
Trial1	2	1	blindfold	clockwise	practice	Guided	1	0.5	-0.25	18.53696	1.30247	-1.45257	-1.063	1.14233401065252	5.494449	-5.419495	-26.12209
Trial1	2	1	blindfold	clockwise	practice	Guided	1	0.5	-0.25	18.55696	1.30248	-1.45258	-1.063	1.14234104504247	5.547961	-5.4068	-26.01828
Trial1	2	1	blindfold	clockwise	practice	Guided	1	0.5	-0.25	18.57697	1.30252	-1.45259	-1.063	1.14236918304686	6.051263	-5.186746	-25.82738
Trial1	2	1	blindfold	clockwise	practice	Guided	1	0.5	-0.25	18.59695	1.30255	-1.45259	-1.06299	1.14238307696991	6.341454	-5.220601	-25.65864
Trial1	2	1	blindfold	clockwise	practice	Guided	1	0.5	-0.25	18.61696	1.30258	-1.45259	-1.06297	1.14238993034695	6.504716	-5.343323	-25.62732
Trial1	2	1	blindfold	clockwise	practice	Guided	1	0.5	-0.25	18.63696	1.30262	-1.45259	-1.06296	1.14241102853804	6.635648	-5.339091	-25.43792
Trial1	2	1	blindfold	clockwise	practice	Guided	1	0.5	-0.25	18.65697	1.30265	-1.4526	-1.06293	1.14241067367322	6.607896	-5.169819	-25.40885
Trial1	2	1	blindfold	clockwise	practice	Guided	1	0.5	-0.25	18.67696	1.30271	-1.45259	-1.06292	1.14244576201806	6.645791	-4.907448	-25.36769
Trial1	2	1	blindfold	clockwise	practice	Guided	1	0.5	-0.25	18.69696	1.30275	-1.45258	-1.06292	1.14247382174816	6.739627	-4.966693	-25.55536
Trial1	2	1	blindfold	clockwise	practice	Guided	1	0.5	-0.25	18.71696	1.30278	-1.45258	-1.06292	1.14249492983181	7.024283	-4.979388	-25.79759
Trial1	2	1	blindfold	clockwise	practice	Guided	1	0.5	-0.25	18.73695	1.30282	-1.45257	-1.06293	1.14253011561463	7.342777	-4.996315	-26.10194
Trial1	2	1	blindfold	clockwise	practice	Guided	1	0.5	-0.25	18.75696	1.30287	-1.45257	-1.06299	1.14260796096914	7.613382	-4.958229	-26.47356
Trial1	2	1	blindfold	clockwise	practice	Guided	1	0.5	-0.25	18.77696	1.30297	-1.45256	-1.06307	1.14273523818338	7.962017	-5.034402	-27.61488
Trial1	2	1	blindfold	clockwise	practice	Guided	1	0.5	-0.25	18.79697	1.30303	-1.45256	-1.06322	1.14288407594894	7.959897	-5.017474	-28.21744
Trial1	2	1	blindfold	clockwise	practice	Guided	1	0.5	-0.25	18.81696	1.30309	-1.45255	-1.06335	1.14301866612826	7.926962	-4.86513	-28.6036
Trial1	2	1	blindfold	clockwise	practice	Guided	1	0.5	-0.25	18.83696	1.30315	-1.45254	-1.06341	1.14310354763646	7.872408	-4.746639	-28.51498
Trial1	2	1	blindfold	clockwise	practice	Guided	1	0.5	-0.25	18.85696	1.30319	-1.45253	-1.06375	1.1433736369907	7.980667	-4.535049	-28.7218
Trial1	2	1	blindfold	clockwise	practice	Guided	1	0.5	-0.25	18.87695	1.30331	-1.4525	-1.06407	1.14368560633531	8.373281	-4.941302	-30.17861
Trial1	2	1	blindfold	clockwise	practice	Guided	1	0.5	-0.25	18.89696	1.30338	-1.4525	-1.0644	1.1439697266692	8.316187	-4.992084	-30.76112
Trial1	2	1	blindfold	clockwise	practice	Guided	1	0.5	-0.25	18.91696	1.30344	-1.4525	-1.0647	1.1442255401615	8.137696	-4.903216	-31.39602
Trial1	2	1	blindfold	clockwise	practice	Guided	1	0.5	-0.25	18.93697	1.30349	-1.4525	-1.06493	1.14442435077509	8.013817	-5.097879	-31.94429
Trial1	2	1	blindfold	clockwise	practice	Guided	1	0.5	-0.25	18.95695	1.30353	-1.45251	-1.06508	1.14455926350446	7.782522	-5.186746	-31.93991
Trial1	2	1	blindfold	clockwise	practice	Guided	1	0.5	-0.25	18.97696	1.30356	-1.45251	-1.06516	1.14463731715706	7.646472	-5.106342	-32.31551
Trial1	2	1	blindfold	clockwise	practice	Guided	1	0.5	-0.25	18.99696	1.30357	-1.45252	-1.06525	1.14470835954133	7.731246	-5.351787	-32.54727
Trial1	2	1	blindfold	clockwise	practice	Guided	1	0.5	-0.25	19.01697	1.30359	-1.45253	-1.0653	1.1447579927123	7.790426	-5.449118	-32.35273
Trial1	2	1	blindfold	clockwise	practice	Guided	1	0.5	-0.25	19.03696	1.30361	-1.45254	-1.06533	1.14479353005637	7.844468	-5.504131	-32.15486
Trial1	2	1	blindfold	clockwise	practice	Guided	1	0.5	-0.25	19.05696	1.30362	-1.45255	-1.06538	1.14483613343563	7.831918	-5.449118	-31.74292
Trial1	2	1	blindfold	clockwise	practice	Guided	1	0.5	-0.25	19.07697	1.30365	-1.45256	-1.0654	1.14487140076795	7.982049	-5.174051	-31.50172
Trial1	2	1	blindfold	clockwise	practice	Guided	1	0.5	-0.25	19.09695	1.30367	-1.45256	-1.06541	1.14489250717738	8.08937	-5.19521	-31.20008
Trial1	2	1	blindfold	clockwise	practice	Guided	1	0.5	-0.25	19.11696	1.30369	-1.45257	-1.06541	1.14490656555265	8.201827	-5.284078	-30.99999
Trial1	2	1	blindfold	clockwise	practice	Guided	1	0.5	-0.25	19.13696	1.30371	-1.45257	-1.06543	1.14493480259125	8.331208	-5.389873	-31.30927
Trial1	2	1	blindfold	clockwise	practice	Guided	1	0.5	-0.25	19.15697	1.30374	-1.45258	-1.06548	1.14499154905675	8.385889	-5.482972	-31.55541
Trial1	2	1	blindfold	clockwise	practice	Guided	1	0.5	-0.25	19.17696	1.30378	-1.4526	-1.06551	1.14504097745493	8.199413	-5.537986	-32.11507
Trial1	2	1	blindfold	clockwise	practice	Guided	1	0.5	-0.25	19.19696	1.30379	-1.45261	-1.06555	1.14507653271911	8.016937	-5.588767	-32.32806
Trial1	2	1	blindfold	clockwise	practice	Guided	1	0.5	-0.25	19.21696	1.3038	-1.45262	-1.06559	1.14511208958904	7.91152	-5.559145	-32.68914
Trial1	2	1	blindfold	clockwise	practice	Guided	1	0.5	-0.25	19.23695	1.30381	-1.45263	-1.06566	1.14516887493752	7.761198	-5.677635	-33.1012
Trial1	2	1	blindfold	clockwise	practice	Guided	1	0.5	-0.25	19.25696	1.30381	-1.45264	-1.0659	1.1453398924874	7.651405	-5.931543	-33.56131
Trial1	2	1	blindfold	clockwise	practice	Guided	1	0.5	-0.25	19.27696	1.3038	-1.4527	-1.06606	1.14544683316336	7.398902	-6.215074	-34.27834
Trial1	2	1	blindfold	clockwise	practice	Guided	1	0.5	-0.25	19.29697	1.3038	-1.45273	-1.06629	1.14561075796901	7.30433	-6.16006	-34.72283
Trial1	2	1	blindfold	clockwise	practice	Guided	1	0.5	-0.25	19.31696	1.30378	-1.45276	-1.06667	1.14586736406524	7.1658	-6.240465	-35.54271
Trial1	2	1	blindfold	clockwise	practice	Guided	1	0.5	-0.25	19.33696	1.30376	-1.45279	-1.06724	1.14625967666461	7.00703	-6.358955	-36.79338
Trial1	2	1	blindfold	clockwise	practice	Guided	1	0.5	-0.25	19.35696	1.30374	-1.45283	-1.06833	1.14702314581234	6.865248	-6.595936	-38.1605
Trial1	2	1	blindfold	clockwise	practice	Guided	1	0.5	-0.25	19.37695	1.30368	-1.45294	-1.06855	1.14713797693055	6.541005	-7.129143	-39.32121
Trial1	2	1	blindfold	clockwise	practice	Guided	1	0.5	-0.25	19.39696	1.30365	-1.45299	-1.0687	1.14722411506735	6.481392	-7.065666	-39.49959
Trial1	2	1	blindfold	clockwise	practice	Guided	1	0.5	-0.25	19.41696	1.30362	-1.45303	-1.06892	1.14736012578297	6.528394	-7.082593	-40.17423
Trial1	2	1	blindfold	clockwise	practice	Guided	1	0.5	-0.25	19.43697	1.3036	-1.45308	-1.0691	1.14747458519123	6.58496	-7.133374	-40.50972
Trial1	2	1	blindfold	clockwise	practice	Guided	1	0.5	-0.25	19.45695	1.30358	-1.45312	-1.06934	1.14763178697756	6.733855	-7.366123	-40.63602
Trial1	2	1	blindfold	clockwise	practice	Guided	1	0.5	-0.25	19.47696	1.30356	-1.45321	-1.06962	1.14781778584134	6.712521	-7.493077	-41.65634
Trial1	2	1	blindfold	clockwise	practice	Guided	1	0.5	-0.25	19.49696	1.30354	-1.45325	-1.07001	1.14808224036167	6.665067	-7.395746	-42.40815
Trial1	2	1	blindfold	clockwise	practice	Guided	1	0.5	-0.25	19.51697	1.30352	-1.45329	-1.07036	1.14831840528156	6.498682	-7.421137	-43.22882
Trial1	2	1	blindfold	clockwise	practice	Guided	1	0.5	-0.25	19.53696	1.3035	-1.45333	-1.07052	1.14841851900829	6.448994	-7.590409	-43.47711
Trial1	2	1	blindfold	clockwise	practice	Guided	1	0.5	-0.25	19.55696	1.30348	-1.45337	-1.07056	1.14843312556689	6.305081	-7.632727	-42.82029
Trial1	2	1	blindfold	clockwise	practice	Guided	1	0.5	-0.25	19.57697	1.30345	-1.4534	-1.07055	1.14840503687037	6.357556	-7.103752	-41.04261
Trial1	2	1	blindfold	clockwise	practice	Guided	1	0.5	-0.25	19.59695	1.30343	-1.45341	-1.0705	1.14835542003267	6.451735	-7.027579	-40.02781
Trial1	2	1	blindfold	clockwise	practice	Guided	1	0.5	-0.25	19.61696	1.30343	-1.45341	-1.07035	1.14824827462025	6.618086	-6.926016	-38.69709
Trial1	2	1	blindfold	clockwise	practice	Guided	1	0.5	-0.25	19.63696	1.30342	-1.45341	-1.0698	1.14784836776308	6.760401	-6.663645	-37.11287
Trial1	2	1	blindfold	clockwise	practice	Guided	1	0.5	-0.25	19.65697	1.30342	-1.4534	-1.06814	1.14666338230857	6.861495	-6.37165	-35.49633
Trial1	2	1	blindfold	clockwise	practice	Guided	1	0.5	-0.25	19.67696	1.30343	-1.45333	-1.06735	1.14610687353556	7.132112	-5.808821	-32.29483
Trial1	2	1	blindfold	clockwise	practice	Guided	1	0.5	-0.25	19.69696	1.30345	-1.45329	-1.0663	1.14537218210728	7.253185	-6.054265	-30.12443
Trial1	2	1	blindfold	clockwise	practice	Guided	1	0.5	-0.25	19.71696	1.30346	-1.45326	-1.06484	1.1443392539007	6.967507	-5.588767	-27.14056
Trial1	2	1	blindfold	clockwise	practice	Guided	1	0.5	-0.25	19.73695	1.30346	-1.45321	-1.06326	1.14321465001032	6.927446	-5.047097	-24.06441
Trial1	2	1	blindfold	clockwise	practice	Guided	1	0.5	-0.25	19.75696	1.30346	-1.45314	-1.06021	1.14104697619738	6.851996	-5.229064	-20.75957
Trial1	2	1	blindfold	clockwise	practice	Guided	1	0.5	-0.25	19.77696	1.30346	-1.45305	-1.05895	1.14015261787861	7.071092	-5.000547	-15.56855
Trial1	2	1	blindfold	clockwise	practice	Guided	1	0.5	-0.25	19.79697	1.30348	-1.45299	-1.0577	1.13928017490096	7.369444	-4.776262	-13.03632
Trial1	2	1	blindfold	clockwise	practice	Guided	1	0.5	-0.25	19.81696	1.3035	-1.45294	-1.0565	1.13844381994336	7.784559	-4.877825	-10.59777
Trial1	2	1	blindfold	clockwise	practice	Guided	1	0.5	-0.25	19.83696	1.30355	-1.4529	-1.05523	1.13757988640676	8.244293	-5.229064	-8.10826
Trial1	2	1	blindfold	clockwise	practice	Guided	1	0.5	-0.25	19.85696	1.30365	-1.45285	-1.05304	1.13610151091334	8.427497	-5.07672	-5.861839
Trial1	2	1	blindfold	clockwise	practice	Guided	1	0.5	-0.25	19.87695	1.30392	-1.45269	-1.05193	1.13550828329977	8.760096	-4.831275	-1.59566
Trial1	2	1	blindfold	clockwise	practice	Guided	1	0.5	-0.25	19.89696	1.30409	-1.45257	-1.05083	1.1348521774327	8.905821	-4.835507	0.693797
Trial1	2	1	blindfold	clockwise	practice	Guided	1	0.5	-0.25	19.91696	1.30426	-1.4525	-1.04937	1.13394296595427	8.923525	-4.763566	2.26829
Trial1	2	1	blindfold	clockwise	practice	Guided	1	0.5	-0.25	19.93697	1.3044	-1.45238	-1.04673	1.13218287668375	9.136082	-4.336155	3.611701
Trial1	2	1	blindfold	clockwise	practice	Guided	1	0.5	-0.25	19.95695	1.30452	-1.45226	-1.03415	1.12345176541255	9.344567	-4.708553	4.397515
Trial1	2	1	blindfold	clockwise	practice	Guided	1	0.5	-0.25	19.97696	1.30485	-1.45272	-1.02305	1.11597038687334	10.05508	-6.058497	6.268231
Trial1	2	1	blindfold	clockwise	practice	Guided	1	0.5	-0.25	19.99696	1.30503	-1.45292	-1.00848	1.1060583713631	10.35737	-5.639549	6.953255
Trial1	2	1	blindfold	clockwise	practice	Guided	1	0.5	-0.25	20.01697	1.30518	-1.45286	-0.99027	1.0937616970867	10.69003	-5.436423	6.867197
Trial1	2	1	blindfold	clockwise	practice	Guided	1	0.5	-0.25	20.03696	1.30534	-1.45278	-0.96959	1.0799917531033	10.82499	-5.703026	5.558107
Trial1	2	1	blindfold	clockwise	practice	Guided	1	0.5	-0.25	20.05696	1.30541	-1.45282	-0.92345	1.04986666469167	10.54601	-5.961166	4.256128
Trial1	2	1	blindfold	clockwise	practice	Guided	1	0.5	-0.25	20.07697	1.30498	-1.45283	-0.89884	1.03391786211166	9.283058	-5.457582	4.048104
Trial1	2	1	blindfold	clockwise	practice	Guided	1	0.5	-0.25	20.09695	1.30466	-1.45276	-0.87115	1.01651607208311	8.665587	-5.580304	4.360772
Trial1	2	1	blindfold	clockwise	practice	Guided	1	0.5	-0.25	20.11696	1.30435	-1.45275	-0.84455	1.00023430798289	8.435989	-5.745344	4.340745
Trial1	2	1	blindfold	clockwise	practice	Guided	1	0.5	-0.25	20.13696	1.30419	-1.45284	-0.81602	0.983412565366665	8.46824	-5.999252	3.092502
Trial1	2	1	blindfold	clockwise	practice	Guided	1	0.5	-0.25	20.15697	1.30419	-1.45299	-0.76297	0.953865719423249	8.526499	-6.151597	2.165391
Trial1	2	1	blindfold	clockwise	practice	Guided	1	0.5	-0.25	20.17696	1.30416	-1.4532	-0.73801	0.940652594394942	8.065348	-6.350491	1.883978
Trial1	2	1	blindfold	clockwise	practice	Guided	1	0.5	-0.25	20.19696	1.30399	-1.45318	-0.7143101	0.928430801410266	7.472535	-6.003484	1.398476
Trial1	2	1	blindfold	clockwise	practice	Guided	1	0.5	-0.25	20.21696	1.30378	-1.45308	-0.6916	0.917100186868031	7.161788	-6.037338	0.757013
Trial1	2	1	blindfold	clockwise	practice	Guided	1	0.5	-0.25	20.23695	1.30355	-1.45302	-0.67047	0.906911037970292	6.523411	-5.842675	0.941137
Trial1	2	1	blindfold	clockwise	practice	Guided	1	0.5	-0.25	20.25696	1.30334	-1.45292	-0.63359	0.890222755834132	6.445486	-5.521059	1.062653
Trial1	2	1	blindfold	clockwise	practice	Guided	1	0.5	-0.25	20.27696	1.30323	-1.4529	-0.61722	0.883192410690273	6.52103	-5.796126	0.840442
Trial1	2	1	blindfold	clockwise	practice	Guided	1	0.5	-0.25	20.29697	1.30322	-1.4529	-0.60056	0.876387215329734	6.325975	-5.512595	1.764019
Trial1	2	1	blindfold	clockwise	practice	Guided	1	0.5	-0.25	20.31696	1.30316	-1.45277	-0.58543	0.870390373698321	6.138566	-5.262919	2.299359
Trial1	2	1	blindfold	clockwise	practice	Guided	1	0.5	-0.25	20.33696	1.30308	-1.45266	-0.56967	0.864364819202978	6.005492	-5.317932	1.753712
Trial1	2	1	blindfold	clockwise	practice	Guided	1	0.5	-0.25	20.35696	1.30301	-1.45266	-0.54068	0.854002281223685	5.824802	-5.284078	1.519511
Trial1	2	1	blindfold	clockwise	practice	Guided	1	0.5	-0.25	20.37695	1.30279	-1.45247	-0.52622	0.84898136551497	5.344549	-4.590063	1.583004
Trial1	2	1	blindfold	clockwise	practice	Guided	1	0.5	-0.25	20.39696	1.30267	-1.45236	-0.51218	0.844403617437961	5.081509	-4.903216	1.558493
Trial1	2	1	blindfold	clockwise	practice	Guided	1	0.5	-0.25	20.41696	1.30255	-1.45242	-0.49954	0.84045026481606	4.876503	-4.886289	1.356941
Trial1	2	1	blindfold	clockwise	practice	Guided	1	0.5	-0.25	20.43697	1.30246	-1.45244	-0.48693	0.836706525995707	4.854123	-4.717017	1.03725
Trial1	2	1	blindfold	clockwise	practice	Guided	1	0.5	-0.25	20.45695	1.30238	-1.45238	-0.46427	0.830496984065157	4.481938	-4.590063	1.037245
Trial1	2	1	blindfold	clockwise	practice	Guided	1	0.5	-0.25	20.47696	1.3021	-1.4523	-0.4535	0.827512277785832	3.812063	-4.568904	1.410891
Trial1	2	1	blindfold	clockwise	practice	Guided	1	0.5	-0.25	20.49696	1.30196	-1.45229	-0.44268	0.824782038346944	3.728655	-4.721248	1.035332
Trial1	2	1	blindfold	clockwise	practice	Guided	1	0.5	-0.25	20.51697	1.30182	-1.45235	-0.4331	0.822460328288762	3.264943	-4.636612	1.465652
Trial1	2	1	blindfold	clockwise	practice	Guided	1	0.5	-0.25	20.53696	1.30168	-1.45229	-0.42314	0.820163654087474	3.180242	-4.289605	1.29956
Trial1	2	1	blindfold	clockwise	practice	Guided	1	0.5	-0.25	20.55696	1.30157	-1.45221	-0.40344	0.816123887495905	2.835013	-4.51389	1.770614
Trial1	2	1	blindfold	clockwise	practice	Guided	1	0.5	-0.25	20.57697	1.30143	-1.45221	-0.39285	0.814061514751257	2.738	-4.463109	1.898938
Trial1	2	1	blindfold	clockwise	practice	Guided	1	0.5	-0.25	20.59695	1.30138	-1.45222	-0.38203	0.812183291049241	2.600886	-4.446181	2.291597
Trial1	2	1	blindfold	clockwise	practice	Guided	1	0.5	-0.25	20.61696	1.30131	-1.45221	-0.37086	0.8103733405188	2.584327	-4.382704	1.946341
Trial1	2	1	blindfold	clockwise	practice	Guided	1	0.5	-0.25	20.63696	1.30126	-1.45221	-0.35851	0.80857405515646	2.284261	-4.433486	2.079054
Trial1	2	1	blindfold	clockwise	practice	Guided	1	0.5	-0.25	20.65697	1.30114	-1.45216	-0.33345	0.805474588336033	2.033141	-3.862193	2.12725
Trial1	2	1	blindfold	clockwise	practice	Guided	1	0.5	-0.25	20.67696	1.30084	-1.45204	-0.32063	0.803948472139803	1.328072	-4.141492	1.860091
Trial1	2	1	blindfold	clockwise	practice	Guided	1	0.5	-0.25	20.69696	1.30069	-1.45204	-0.30686	0.802706436745973	1.024626	-3.900279	1.476797
Trial1	2	1	blindfold	clockwise	practice	Guided	1	0.5	-0.25	20.71696	1.30051	-1.45197	-0.29344	0.801687826135424	0.685643	-3.815643	1.377503
Trial1	2	1	blindfold	clockwise	practice	Guided	1	0.5	-0.25	20.73695	1.30036	-1.45192	-0.27959	0.80090676192511	0.333758	-3.967988	1.296713
Trial1	2	1	blindfold	clockwise	practice	Guided	1	0.5	-0.25	20.75696	1.30019	-1.45197	-0.25252	0.800193939955888	0.0082257	-3.951061	1.439794
Trial1	2	1	blindfold	clockwise	practice	Guided	1	0.5	-0.25	20.77696	1.29982	-1.45192	-0.23913	0.799893807696911	-0.658557	-3.718312	1.121443
Trial1	2	1	blindfold	clockwise	practice	Guided	2	0.5	-0.25	0	0.44443	-1.45056	-1.05008	0.802007443106373	-0.639913	-1.132059	-0.195774
Trial1	2	1	blindfold	clockwise	practice	Guided	2	0.5	-0.25	0.01171875	0.44442	-1.45056	-1.05008	0.802008134930633	-0.631822	-1.161681	-0.175613
Trial1	2	1	blindfold	clockwise	practice	Guided	2	0.5	-0.25	0.03170776	0.44442	-1.45055	-1.05007	0.801998264348004	-0.686435	-1.119363	-0.157967
Trial1	2	1	blindfold	clockwise	practice	Guided	2	0.5	-0.25	0.05171204	0.44428	-1.45056	-1.05007	0.802007981628659	-0.666336	-1.123595	-0.1096
Trial1	2	1	blindfold	clockwise	practice	Guided	2	0.5	-0.25	0.07171631	0.44382	-1.45056	-1.05005	0.802020091571866	-0.694038	-1.077045	-0.107892
Trial1	2	1	blindfold	clockwise	practice	Guided	2	0.5	-0.25	0.09170532	0.44196	-1.45055	-1.05006	0.802162515911606	-0.420766	-1.127827	-0.099114
Trial1	2	1	blindfold	clockwise	practice	Guided	2	0.5	-0.25	0.1117096	0.44078	-1.45056	-1.05008	0.802268610557184	-0.330036	-1.178609	-0.152141
Trial1	2	1	blindfold	clockwise	practice	Guided	2	0.5	-0.25	0.1317139	0.43966	-1.45059	-1.05013	0.802401987787702	-0.365526	-1.22939	-0.297312
Trial1	2	1	blindfold	clockwise	practice	Guided	2	0.5	-0.25	0.1517181	0.43854	-1.45062	-1.05017	0.80252680599111	-0.486472	-1.292867	-0.347339
Trial1	2	1	blindfold	clockwise	practice	Guided	2	0.5	-0.25	0.1717072	0.43735	-1.45064	-1.05013	0.802579001861501	-0.578736	-1.233622	-0.336159
Trial1	2	1	blindfold	clockwise	practice	Guided	2	0.5	-0.25	0.1917114	0.43441	-1.45058	-1.0501	0.802784029703485	-0.525684	-1.1109	-0.159278
Trial1	2	1	blindfold	clockwise	practice	Guided	2	0.5	-0.25	0.2117157	0.43268	-1.45055	-1.05008	0.802907154127466	-0.43756	-1.060118	-0.141095
Trial1	2	1	blindfold	clockwise	practice	Guided	2	0.5	-0.25	0.23172	0.43098	-1.45054	-1.0501	0.803071548390339	-0.406752	-1.106668	-0.203969
Trial1	2	1	blindfold	clockwise	practice	Guided	2	0.5	-0.25	0.251709	0.42912	-1.45056	-1.05012	0.803253373426026	-0.412782	-1.22939	-0.227457
Trial1	2	1	blindfold	clockwise	practice	Guided	2	0.5	-0.25	0.2717133	0.4273	-1.4506	-1.05016	0.803455907532694	-0.436601	-1.225158	-0.300423
Trial1	2	1	blindfold	clockwise	practice	Guided	2	0.5	-0.25	0.2917175	0.42348	-1.4506	-1.05014	0.803790504911245	-0.454808	-1.178609	-0.28798
Trial1	2	1	blindfold	clockwise	practice	Guided	2	0.5	-0.25	0.3117065	0.42153	-1.45059	-1.05013	0.803968638654074	-0.333147	-1.153218	-0.23898
Trial1	2	1	blindfold	clockwise	practice	Guided	2	0.5	-0.25	0.3317108	0.41955	-1.45058	-1.05013	0.804164308200473	-0.285017	-1.199768	-0.222552
Trial1	2	1	blindfold	clockwise	practice	Guided	2	0.5	-0.25	0.3517151	0.41769	-1.45059	-1.05014	0.804362356557708	-0.246247	-1.212463	-0.274817
Trial1	2	1	blindfold	clockwise	practice	Guided	2	0.5	-0.25	0.3717194	0.41605	-1.4506	-1.05019	0.804581627827226	-0.31979	-1.195536	-0.401225
Trial1	2	1	blindfold	clockwise	practice	Guided	2	0.5	-0.25	0.3917084	0.41284	-1.4506	-1.05018	0.804912936289979	-0.332868	-1.195536	-0.390626
Trial1	2	1	blindfold	clockwise	practice	Guided	2	0.5	-0.25	0.4117126	0.41136	-1.45059	-1.05017	0.805064588018699	-0.239028	-1.15745	-0.320846
Trial1	2	1	blindfold	clockwise	practice	Guided	2	0.5	-0.25	0.4317169	0.40996	-1.45059	-1.05016	0.805210101486661	-0.252828	-1.148986	-0.287944
Trial1	2	1	blindfold	clockwise	practice	Guided	2	0.5	-0.25	0.4517059	0.4086	-1.45058	-1.05016	0.805363312910137	-0.220995	-1.15745	-0.297817
Trial1	2	1	blindfold	clockwise	practice	Guided	2	0.5	-0.25	0.4717102	0.40748	-1.45058	-1.05016	0.805491189508202	-0.231319	-1.15745	-0.298977
Trial1	2	1	blindfold	clockwise	practice	Guided	2	0.5	-0.25	0.4917145	0.40553	-1.45058	-1.05016	0.805717497680081	-0.225873	-1.203999	-0.31526
Trial1	2	1	blindfold	clockwise	practice	Guided	2	0.5	-0.25	0.5117188	0.40476	-1.4506	-1.05016	0.805808142956501	-0.212273	-1.225158	-0.318577
Trial1	2	1	blindfold	clockwise	practice	Guided	2	0.5	-0.25	0.5317078	0.40417	-1.45061	-1.05016	0.805878088730035	-0.163618	-1.292867	-0.31149
Trial1	2	1	blindfold	clockwise	practice	Guided	2	0.5	-0.25	0.551712	0.40373	-1.45064	-1.05016	0.805930529373276	-0.158909	-1.314026	-0.31533
Trial1	2	1	blindfold	clockwise	practice	Guided	2	0.5	-0.25	0.5717163	0.40356	-1.45066	-1.05016	0.805950856544995	-0.189021	-1.352112	-0.325142
Trial1	2	1	blindfold	clockwise	practice	Guided	2	0.5	-0.25	0.5917053	0.40353	-1.45066	-1.05016	0.805954444635108	-0.194305	-1.292867	-0.317079
Trial1	2	1	blindfold	clockwise	practice	Guided	2	0.5	-0.25	0.6117096	0.40352	-1.45065	-1.05016	0.805955639720237	-0.132296	-1.254781	-0.309255
Trial1	2	1	blindfold	clockwise	practice	Guided	2	0.5	-0.25	0.6317139	0.40352	-1.45065	-1.05016	0.805955639720237	-0.140902	-1.267476	-0.313868
Trial1	2	1	blindfold	clockwise	practice	Guided	2	0.5	-0.25	0.6517181	0.40351	-1.45065	-1.05016	0.805956838495232	-0.082873	-1.267476	-0.314688
Trial1	2	1	blindfold	clockwise	practice	Guided	2	0.5	-0.25	0.6717072	0.40351	-1.45065	-1.05016	0.805956838495232	-0.076834	-1.280172	-0.264041
Trial1	2	1	blindfold	clockwise	practice	Guided	2	0.5	-0.25	0.6917114	0.40351	-1.45064	-1.05016	0.805956838495232	-0.091207	-1.22939	-0.323334
Trial1	2	1	blindfold	clockwise	practice	Guided	2	0.5	-0.25	0.7117157	0.4035	-1.45063	-1.05016	0.805958033824528	-0.143052	-1.199768	-0.351431
Trial1	2	1	blindfold	clockwise	practice	Guided	2	0.5	-0.25	0.73172	0.4035	-1.45063	-1.05016	0.805958033824528	-0.147459	-1.250549	-0.351592
Trial1	2	1	blindfold	clockwise	practice	Guided	2	0.5	-0.25	0.751709	0.40349	-1.45063	-1.05016	0.805959232844417	-0.128318	-1.259013	-0.303349
Trial1	2	1	blindfold	clockwise	practice	Guided	2	0.5	-0.25	0.7717133	0.40349	-1.45063	-1.05016	0.805959232844417	-0.082434	-1.263245	-0.318262
Trial1	2	1	blindfold	clockwise	practice	Guided	2	0.5	-0.25	0.7917175	0.40349	-1.45063	-1.05016	0.805959232844417	-0.099693	-1.242086	-0.327484
Trial1	2	1	blindfold	clockwise	practice	Guided	2	0.5	-0.25	0.8117065	0.40348	-1.45063	-1.05016	0.805960431986936	-0.090925	-1.22939	-0.383161
Trial1	2	1	blindfold	clockwise	practice	Guided	2	0.5	-0.25	0.8317108	0.40348	-1.45063	-1.05017	0.805970255150471	-0.042266	-1.22939	-0.395517
Trial1	2	1	blindfold	clockwise	practice	Guided	2	0.5	-0.25	0.8517151	0.40348	-1.45063	-1.05017	0.805970255150471	-0.080556	-1.254781	-0.427027
Trial1	2	1	blindfold	clockwise	practice	Guided	2	0.5	-0.25	0.8717194	0.40348	-1.45063	-1.05017	0.805970255150471	-0.054838	-1.259013	-0.408632
Trial1	2	1	blindfold	clockwise	practice	Guided	2	0.5	-0.25	0.8917084	0.40348	-1.45063	-1.05018	0.805980196667148	-0.023955	-1.220927	-0.39775
Trial1	2	1	blindfold	clockwise	practice	Guided	2	0.5	-0.25	0.9117126	0.40347	-1.45063	-1.05018	0.805981395902886	-0.055284	-1.246317	-0.399906
Trial1	2	1	blindfold	clockwise	practice	Guided	2	0.5	-0.25	0.9317169	0.40347	-1.45063	-1.05018	0.805981395902886	-0.089853	-1.254781	-0.418595
Trial1	2	1	blindfold	clockwise	practice	Guided	2	0.5	-0.25	0.9517059	0.40347	-1.45063	-1.05018	0.805981395902886	-0.092694	-1.250549	-0.368166
Trial1	2	1	blindfold	clockwise	practice	Guided	2	0.5	-0.25	0.9717102	0.40347	-1.45063	-1.05018	0.805981395902886	-0.110435	-1.259013	-0.369074
Trial1	2	1	blindfold	clockwise	practice	Guided	2	0.5	-0.25	0.9917145	0.40346	-1.45062	-1.05018	0.805982591691548	-0.061611	-1.187072	-0.286184
Trial1	2	1	blindfold	clockwise	practice	Guided	2	0.5	-0.25	1.011719	0.40346	-1.45062	-1.05017	0.805972650204414	-0.087772	-1.199768	-0.296005
Trial1	2	1	blindfold	clockwise	practice	Guided	2	0.5	-0.25	1.031708	0.40346	-1.45062	-1.05017	0.805972650204414	-0.0749	-1.187072	-0.286783
Trial1	2	1	blindfold	clockwise	practice	Guided	2	0.5	-0.25	1.051712	0.40346	-1.45062	-1.05017	0.805972650204414	-0.054811	-1.18284	-0.240077
Trial1	2	1	blindfold	clockwise	practice	Guided	2	0.5	-0.25	1.071716	0.40345	-1.45062	-1.05016	0.805964026580108	-0.076047	-1.220927	-0.265668
Trial1	2	1	blindfold	clockwise	practice	Guided	2	0.5	-0.25	1.091705	0.40345	-1.45061	-1.05016	0.805964026580108	-0.081876	-1.144754	-0.24062
Trial1	2	1	blindfold	clockwise	practice	Guided	2	0.5	-0.25	1.11171	0.40345	-1.45061	-1.05016	0.805964026580108	-0.0636	-1.140522	-0.247925
Trial1	2	1	blindfold	clockwise	practice	Guided	2	0.5	-0.25	1.131714	0.40344	-1.4506	-1.05015	0.805955281188219	-0.108006	-1.136291	-0.250392
Trial1	2	1	blindfold	clockwise	practice	Guided	2	0.5	-0.25	1.151718	0.40344	-1.4506	-1.05015	0.805955281188219	-0.099809	-1.18284	-0.266589
Trial1	2	1	blindfold	clockwise	practice	Guided	2	0.5	-0.25	1.171707	0.40344	-1.4506	-1.05015	0.805955281188219	-0.097155	-1.191304	-0.269194
Trial1	2	1	blindfold	clockwise	practice	Guided	2	0.5	-0.25	1.191711	0.40343	-1.4506	-1.05015	0.805956477387018	-0.124708	-1.170145	-0.267898
Trial1	2	1	blindfold	clockwise	practice	Guided	2	0.5	-0.25	1.211716	0.40343	-1.4506	-1.05015	0.805956477387018	-0.133079	-1.199768	-0.293745
Trial1	2	1	blindfold	clockwise	practice	Guided	2	0.5	-0.25	1.23172	0.40342	-1.4506	-1.05015	0.805957677279005	-0.125349	-1.195536	-0.255167
Trial1	2	1	blindfold	clockwise	practice	Guided	2	0.5	-0.25	1.251709	0.40341	-1.4506	-1.05015	0.805958873721965	-0.18908	-1.225158	-0.309204
Trial1	2	1	blindfold	clockwise	practice	Guided	2	0.5	-0.25	1.271713	0.40341	-1.4506	-1.05014	0.805948813963945	-0.174125	-1.203999	-0.256277
Trial1	2	1	blindfold	clockwise	practice	Guided	2	0.5	-0.25	1.291718	0.40339	-1.4506	-1.05014	0.805951214390282	-0.233202	-1.199768	-0.235791
Trial1	2	1	blindfold	clockwise	practice	Guided	2	0.5	-0.25	1.311707	0.40338	-1.4506	-1.05014	0.80595241478739	-0.230363	-1.15745	-0.206128
Trial1	2	1	blindfold	clockwise	practice	Guided	2	0.5	-0.25	1.331711	0.40337	-1.45059	-1.05013	0.805943788736378	-0.252271	-1.132059	-0.211527
Trial1	2	1	blindfold	clockwise	practice	Guided	2	0.5	-0.25	1.351715	0.40336	-1.45058	-1.05013	0.805944985819442	-0.289171	-1.144754	-0.188339
Trial1	2	1	blindfold	clockwise	practice	Guided	2	0.5	-0.25	1.371719	0.40334	-1.45058	-1.05012	0.805937442624721	-0.24371	-1.140522	-0.196677
Trial1	2	1	blindfold	clockwise	practice	Guided	2	0.5	-0.25	1.391708	0.40332	-1.45057	-1.05012	0.805939841249461	-0.289661	-1.1109	-0.165714
Trial1	2	1	blindfold	clockwise	practice	Guided	2	0.5	-0.25	1.411713	0.40331	-1.45057	-1.05012	0.805941042532938	-0.278793	-1.127827	-0.225627
Trial1	2	1	blindfold	clockwise	practice	Guided	2	0.5	-0.25	1.431717	0.4033	-1.45057	-1.05012	0.805942243939041	-0.279098	-1.098204	-0.280071
Trial1	2	1	blindfold	clockwise	practice	Guided	2	0.5	-0.25	1.451706	0.40328	-1.45057	-1.05012	0.805944643542593	-0.27625	-1.1109	-0.250402
Trial1	2	1	blindfold	clockwise	practice	Guided	2	0.5	-0.25	1.47171	0.40327	-1.45057	-1.05012	0.805945841739313	-0.279422	-1.165913	-0.271547
Trial1	2	1	blindfold	clockwise	practice	Guided	2	0.5	-0.25	1.491714	0.40325	-1.45056	-1.05012	0.805948242076052	-0.263417	-1.106668	-0.236847
Trial1	2	1	blindfold	clockwise	practice	Guided	2	0.5	-0.25	1.511719	0.40324	-1.45056	-1.05012	0.805949444216798	-0.246295	-1.098204	-0.223188
Trial1	2	1	blindfold	clockwise	practice	Guided	2	0.5	-0.25	1.531708	0.40323	-1.45056	-1.05012	0.805950642901819	-0.227267	-1.102436	-0.243076
Trial1	2	1	blindfold	clockwise	practice	Guided	2	0.5	-0.25	1.551712	0.40322	-1.45056	-1.05012	0.805951845287442	-0.217842	-1.127827	-0.242503
Trial1	2	1	blindfold	clockwise	practice	Guided	2	0.5	-0.25	1.571716	0.40321	-1.45056	-1.05012	0.805953047795685	-0.224375	-1.127827	-0.213341
Trial1	2	1	blindfold	clockwise	practice	Guided	2	0.5	-0.25	1.591705	0.40319	-1.45055	-1.05012	0.805955449600225	-0.189671	-1.055886	-0.194428
Trial1	2	1	blindfold	clockwise	practice	Guided	2	0.5	-0.25	1.61171	0.40318	-1.45055	-1.05012	0.805956648895791	-0.238245	-1.038959	-0.201348
Trial1	2	1	blindfold	clockwise	practice	Guided	2	0.5	-0.25	1.631714	0.40317	-1.45054	-1.05012	0.805957851893779	-0.231828	-1.034727	-0.234575
Trial1	2	1	blindfold	clockwise	practice	Guided	2	0.5	-0.25	1.651718	0.40316	-1.45054	-1.05012	0.805959051433487	-0.266347	-1.068582	-0.266641
Trial1	2	1	blindfold	clockwise	practice	Guided	2	0.5	-0.25	1.671707	0.40315	-1.45054	-1.05011	0.805950313658686	-0.268191	-1.093973	-0.219687
Trial1	2	1	blindfold	clockwise	practice	Guided	2	0.5	-0.25	1.691711	0.40313	-1.45054	-1.05011	0.805952713377866	-0.248216	-1.038959	-0.176376
Trial1	2	1	blindfold	clockwise	practice	Guided	2	0.5	-0.25	1.711716	0.40311	-1.45054	-1.05011	0.805955117167361	-0.255595	-1.068582	-0.201984
Trial1	2	1	blindfold	clockwise	practice	Guided	2	0.5	-0.25	1.731705	0.4031	-1.45053	-1.05011	0.805956324620177	-0.225621	-1.051655	-0.179192
Trial1	2	1	blindfold	clockwise	practice	Guided	2	0.5	-0.25	1.751709	0.40309	-1.45053	-1.05011	0.805957525029351	-0.245384	-1.051655	-0.222328
Trial1	2	1	blindfold	clockwise	practice	Guided	2	0.5	-0.25	1.771713	0.40308	-1.45053	-1.05012	0.805968670058128	-0.212308	-1.034727	-0.254035
Trial1	2	1	blindfold	clockwise	practice	Guided	2	0.5	-0.25	1.791718	0.40307	-1.45053	-1.05012	0.805969870696628	-0.195999	-1.051655	-0.303437
Trial1	2	1	blindfold	clockwise	practice	Guided	2	0.5	-0.25	1.811707	0.40306	-1.45053	-1.05012	0.805971075041553	-0.204593	-1.047423	-0.308051
Trial1	2	1	blindfold	clockwise	practice	Guided	2	0.5	-0.25	1.831711	0.40305	-1.45053	-1.05013	0.805982216795367	-0.17598	-1.047423	-0.339991
Trial1	2	1	blindfold	clockwise	practice	Guided	2	0.5	-0.25	1.851715	0.40304	-1.45053	-1.05013	0.805983417785066	-0.160934	-1.038959	-0.368488
Trial1	2	1	blindfold	clockwise	practice	Guided	2	0.5	-0.25	1.871719	0.40304	-1.45053	-1.05014	0.805993240299678	-0.138441	-1.072814	-0.371313
Trial1	2	1	blindfold	clockwise	practice	Guided	2	0.5	-0.25	1.891708	0.40303	-1.45053	-1.05014	0.805994448567713	-0.107276	-1.051655	-0.369333
Trial1	2	1	blindfold	clockwise	practice	Guided	2	0.5	-0.25	1.911713	0.40303	-1.45053	-1.05015	0.806004507756166	-0.119857	-1.068582	-0.382566
Trial1	2	1	blindfold	clockwise	practice	Guided	2	0.5	-0.25	1.931717	0.40302	-1.45053	-1.05015	0.806005705374855	-0.097373	-1.055886	-0.385386
Trial1	2	1	blindfold	clockwise	practice	Guided	2	0.5	-0.25	1.951706	0.40302	-1.45053	-1.05016	0.806015646206955	-0.155573	-1.030496	-0.394023
Trial1	2	1	blindfold	clockwise	practice	Guided	2	0.5	-0.25	1.97171	0.40301	-1.45053	-1.05016	0.806016854690579	-0.146162	-1.034727	-0.387947
Trial1	2	1	blindfold	clockwise	practice	Guided	2	0.5	-0.25	1.991714	0.403	-1.45052	-1.05016	0.806018056124432	-0.201284	-1.022032	-0.339195
Trial1	2	1	blindfold	clockwise	practice	Guided	2	0.5	-0.25	2.011719	0.40299	-1.45052	-1.05016	0.806019261267074	-0.206387	-1.005105	-0.344806
Trial1	2	1	blindfold	clockwise	practice	Guided	2	0.5	-0.25	2.031708	0.40298	-1.45051	-1.05016	0.806020462945037	-0.235609	-0.967019	-0.300105
Trial1	2	1	blindfold	clockwise	practice	Guided	2	0.5	-0.25	2.051712	0.40297	-1.45051	-1.05016	0.806021664744872	-0.201919	-0.992409	-0.264461
Trial1	2	1	blindfold	clockwise	practice	Guided	2	0.5	-0.25	2.071716	0.40297	-1.4505	-1.05016	0.806021664744872	-0.216532	-0.996641	-0.318894
Trial1	2	1	blindfold	clockwise	practice	Guided	2	0.5	-0.25	2.091705	0.40295	-1.45051	-1.05016	0.806024072298529	-0.199511	-1.022032	-0.381858
Trial1	2	1	blindfold	clockwise	practice	Guided	2	0.5	-0.25	2.11171	0.40294	-1.45051	-1.05016	0.806025281641817	-0.181448	-1.038959	-0.384929
Trial1	2	1	blindfold	clockwise	practice	Guided	2	0.5	-0.25	2.131714	0.40294	-1.45051	-1.05017	0.806035104015029	-0.153314	-1.038959	-0.408464
Trial1	2	1	blindfold	clockwise	practice	Guided	2	0.5	-0.25	2.151718	0.40293	-1.45051	-1.05017	0.80603630269973	-0.128291	-1.077045	-0.377496
Trial1	2	1	blindfold	clockwise	practice	Guided	2	0.5	-0.25	2.171707	0.40293	-1.45052	-1.05017	0.80603630269973	-0.114694	-1.093973	-0.368248
Trial1	2	1	blindfold	clockwise	practice	Guided	2	0.5	-0.25	2.191711	0.40292	-1.45052	-1.05017	0.806037512273839	-0.143577	-1.072814	-0.420115
Trial1	2	1	blindfold	clockwise	practice	Guided	2	0.5	-0.25	2.211716	0.40291	-1.45053	-1.05018	0.806048655464018	-0.112439	-1.077045	-0.418229
Trial1	2	1	blindfold	clockwise	practice	Guided	2	0.5	-0.25	2.231705	0.40291	-1.45053	-1.05018	0.806048655464018	-0.09559	-1.081277	-0.400333
Trial1	2	1	blindfold	clockwise	practice	Guided	2	0.5	-0.25	2.251709	0.40291	-1.45053	-1.05018	0.806048655464018	-0.093507	-1.060118	-0.358044
Trial1	2	1	blindfold	clockwise	practice	Guided	2	0.5	-0.25	2.271713	0.40291	-1.45053	-1.05017	0.806038714791698	-0.073179	-1.085509	-0.30268
Trial1	2	1	blindfold	clockwise	practice	Guided	2	0.5	-0.25	2.291718	0.4029	-1.45053	-1.05017	0.806039917431425	-0.122244	-1.022032	-0.321554
Trial1	2	1	blindfold	clockwise	practice	Guided	2	0.5	-0.25	2.311707	0.4029	-1.45052	-1.05017	0.806039917431425	-0.135064	-0.992409	-0.330608
Trial1	2	1	blindfold	clockwise	practice	Guided	2	0.5	-0.25	2.331711	0.40289	-1.45052	-1.05017	0.806041123783533	-0.157002	-1.034727	-0.335215
Trial1	2	1	blindfold	clockwise	practice	Guided	2	0.5	-0.25	2.351715	0.40289	-1.45052	-1.05017	0.806041123783533	-0.094139	-1.005105	-0.277839
Trial1	2	1	blindfold	clockwise	practice	Guided	2	0.5	-0.25	2.371719	0.40289	-1.45052	-1.05016	0.806031301483679	-0.109578	-1.0178	-0.221844
Trial1	2	1	blindfold	clockwise	practice	Guided	2	0.5	-0.25	2.391708	0.40288	-1.45051	-1.05016	0.806032504382161	-0.082874	-0.975482	-0.226321
Trial1	2	1	blindfold	clockwise	practice	Guided	2	0.5	-0.25	2.411713	0.40288	-1.45051	-1.05015	0.806022563757975	-0.095464	-1.000873	-0.239597
Trial1	2	1	blindfold	clockwise	practice	Guided	2	0.5	-0.25	2.431717	0.40288	-1.45051	-1.05015	0.806022563757975	-0.062676	-1.038959	-0.267108
Trial1	2	1	blindfold	clockwise	practice	Guided	2	0.5	-0.25	2.451706	0.40287	-1.45051	-1.05015	0.806023770384492	-0.053061	-1.060118	-0.279108
Trial1	2	1	blindfold	clockwise	practice	Guided	2	0.5	-0.25	2.47171	0.40287	-1.45051	-1.05015	0.806023770384492	-0.043922	-1.077045	-0.282722
Trial1	2	1	blindfold	clockwise	practice	Guided	2	0.5	-0.25	2.491714	0.40287	-1.45052	-1.05015	0.806023770384492	-0.0064623	-1.072814	-0.314087
Trial1	2	1	blindfold	clockwise	practice	Guided	2	0.5	-0.25	2.511719	0.40287	-1.45052	-1.05015	0.806023770384492	-0.002977	-1.072814	-0.296975
Trial1	2	1	blindfold	clockwise	practice	Guided	2	0.5	-0.25	2.531708	0.40287	-1.45052	-1.05015	0.806023770384492	-0.00059394	-1.123595	-0.338819
Trial1	2	1	blindfold	clockwise	practice	Guided	2	0.5	-0.25	2.551712	0.40287	-1.45053	-1.05015	0.806023770384492	0.031459	-1.153218	-0.353225
Trial1	2	1	blindfold	clockwise	practice	Guided	2	0.5	-0.25	2.571716	0.40287	-1.45055	-1.05016	0.806033710993797	0.017889	-1.18284	-0.362777
Trial1	2	1	blindfold	clockwise	practice	Guided	2	0.5	-0.25	2.591705	0.40287	-1.45056	-1.05016	0.806033710993797	-0.064852	-1.170145	-0.384134
Trial1	2	1	blindfold	clockwise	practice	Guided	2	0.5	-0.25	2.61171	0.40287	-1.45056	-1.05016	0.806033710993797	-0.038664	-1.115132	-0.374125
Trial1	2	1	blindfold	clockwise	practice	Guided	2	0.5	-0.25	2.631714	0.40287	-1.45056	-1.05017	0.806043533264288	-0.031582	-1.136291	-0.43424
Trial1	2	1	blindfold	clockwise	practice	Guided	2	0.5	-0.25	2.651718	0.40287	-1.45056	-1.05017	0.806043533264288	-0.064095	-1.093973	-0.396391
Trial1	2	1	blindfold	clockwise	practice	Guided	2	0.5	-0.25	2.671707	0.40287	-1.45056	-1.05017	0.806043533264288	-0.061787	-1.085509	-0.35779
Trial1	2	1	blindfold	clockwise	practice	Guided	2	0.5	-0.25	2.691711	0.40287	-1.45055	-1.05016	0.806033710993797	0.013894	-1.068582	-0.2781
Trial1	2	1	blindfold	clockwise	practice	Guided	2	0.5	-0.25	2.711716	0.40287	-1.45055	-1.05016	0.806033710993797	-0.0083287	-1.055886	-0.279285
Trial1	2	1	blindfold	clockwise	practice	Guided	2	0.5	-0.25	2.731705	0.40287	-1.45055	-1.05016	0.806033710993797	0.0040433	-1.055886	-0.261678
Trial1	2	1	blindfold	clockwise	practice	Guided	2	0.5	-0.25	2.751709	0.40287	-1.45055	-1.05016	0.806033710993797	-0.030541	-1.034727	-0.2804
Trial1	2	1	blindfold	clockwise	practice	Guided	2	0.5	-0.25	2.771713	0.40287	-1.45055	-1.05015	0.806023770384492	-0.054411	-1.047423	-0.264564
Trial1	2	1	blindfold	clockwise	practice	Guided	2	0.5	-0.25	2.791718	0.40286	-1.45054	-1.05015	0.806024973541909	-0.070574	-1.068582	-0.202546
Trial1	2	1	blindfold	clockwise	practice	Guided	2	0.5	-0.25	2.811707	0.40286	-1.45054	-1.05015	0.806024973541909	-0.016533	-1.060118	-0.207338
Trial1	2	1	blindfold	clockwise	practice	Guided	2	0.5	-0.25	2.831711	0.40286	-1.45054	-1.05015	0.806024973541909	-0.010172	-1.106668	-0.26901
Trial1	2	1	blindfold	clockwise	practice	Guided	2	0.5	-0.25	2.851715	0.40286	-1.45054	-1.05015	0.806024973541909	-0.034914	-1.153218	-0.30248
Trial1	2	1	blindfold	clockwise	practice	Guided	2	0.5	-0.25	2.871719	0.40286	-1.45055	-1.05015	0.806024973541909	-0.05378	-1.199768	-0.348515
Trial1	2	1	blindfold	clockwise	practice	Guided	2	0.5	-0.25	2.891708	0.40286	-1.45056	-1.05015	0.806024973541909	-0.047501	-1.18284	-0.293319
Trial1	2	1	blindfold	clockwise	practice	Guided	2	0.5	-0.25	2.911713	0.40286	-1.45057	-1.05015	0.806024973541909	-0.058525	-1.132059	-0.256003
Trial1	2	1	blindfold	clockwise	practice	Guided	2	0.5	-0.25	2.931717	0.40286	-1.45057	-1.05015	0.806024973541909	-0.02924	-1.148986	-0.300536
Trial1	2	1	blindfold	clockwise	practice	Guided	2	0.5	-0.25	2.951706	0.40286	-1.45056	-1.05014	0.806014914608871	-0.054308	-1.127827	-0.251406
Trial1	2	1	blindfold	clockwise	practice	Guided	2	0.5	-0.25	2.97171	0.40286	-1.45056	-1.05014	0.806014914608871	-0.060644	-1.170145	-0.219311
Trial1	2	1	blindfold	clockwise	practice	Guided	2	0.5	-0.25	2.991714	0.40285	-1.45056	-1.05014	0.806016125087384	-0.083528	-1.115132	-0.206616
Trial1	2	1	blindfold	clockwise	practice	Guided	2	0.5	-0.25	3.011719	0.40285	-1.45056	-1.05014	0.806016125087384	-0.077629	-1.093973	-0.231456
Trial1	2	1	blindfold	clockwise	practice	Guided	2	0.5	-0.25	3.031708	0.40285	-1.45056	-1.05013	0.806006302851661	-0.065471	-1.085509	-0.209671
Trial1	2	1	blindfold	clockwise	practice	Guided	2	0.5	-0.25	3.051712	0.40284	-1.45056	-1.05013	0.806007502690708	-0.038798	-1.085509	-0.208101
Trial1	2	1	blindfold	clockwise	practice	Guided	2	0.5	-0.25	3.071716	0.40284	-1.45056	-1.05013	0.806007502690708	-0.028228	-1.072814	-0.236888
Trial1	2	1	blindfold	clockwise	practice	Guided	2	0.5	-0.25	3.091705	0.40284	-1.45055	-1.05013	0.806007502690708	-0.0090873	-1.051655	-0.180993
Trial1	2	1	blindfold	clockwise	practice	Guided	2	0.5	-0.25	3.11171	0.40284	-1.45055	-1.05012	0.80599756213139	-0.066828	-1.06435	-0.184218
Trial1	2	1	blindfold	clockwise	practice	Guided	2	0.5	-0.25	3.131714	0.40284	-1.45055	-1.05012	0.80599756213139	-0.043407	-1.030496	-0.203863
Trial1	2	1	blindfold	clockwise	practice	Guided	2	0.5	-0.25	3.151718	0.40283	-1.45054	-1.05012	0.805998772885146	-0.00016196	-1.06435	-0.180317
Trial1	2	1	blindfold	clockwise	practice	Guided	2	0.5	-0.25	3.171707	0.40283	-1.45054	-1.05012	0.805998772885146	-0.021418	-1.072814	-0.198298
Trial1	2	1	blindfold	clockwise	practice	Guided	2	0.5	-0.25	3.191711	0.40283	-1.45054	-1.05013	0.806008713429532	-0.0011704	-1.132059	-0.319002
Trial1	2	1	blindfold	clockwise	practice	Guided	2	0.5	-0.25	3.211716	0.40283	-1.45055	-1.05013	0.806008713429532	0.024381	-1.170145	-0.376347
Trial1	2	1	blindfold	clockwise	practice	Guided	2	0.5	-0.25	3.231705	0.40283	-1.45055	-1.05013	0.806008713429532	0.010811	-1.15745	-0.372814
Trial1	2	1	blindfold	clockwise	practice	Guided	2	0.5	-0.25	3.251709	0.40284	-1.45056	-1.05014	0.80601732491181	0.040477	-1.140522	-0.345785
Trial1	2	1	blindfold	clockwise	practice	Guided	2	0.5	-0.25	3.271713	0.40284	-1.45056	-1.05014	0.80601732491181	-0.018713	-1.132059	-0.323812
Trial1	2	1	blindfold	clockwise	practice	Guided	2	0.5	-0.25	3.291718	0.40284	-1.45056	-1.05015	0.806027383814767	-0.0094991	-1.106668	-0.389432
Trial1	2	1	blindfold	clockwise	practice	Guided	2	0.5	-0.25	3.311707	0.40283	-1.45056	-1.05015	0.806028594523728	-0.015367	-1.072814	-0.372295
Trial1	2	1	blindfold	clockwise	practice	Guided	2	0.5	-0.25	3.331711	0.40283	-1.45056	-1.05015	0.806028594523728	-0.036378	-1.047423	-0.404325
Trial1	2	1	blindfold	clockwise	practice	Guided	2	0.5	-0.25	3.351715	0.40283	-1.45055	-1.05015	0.806028594523728	-0.054227	-1.047423	-0.325315
Trial1	2	1	blindfold	clockwise	practice	Guided	2	0.5	-0.25	3.371719	0.40283	-1.45055	-1.05016	0.806038535073538	-0.100691	-1.060118	-0.369931
Trial1	2	1	blindfold	clockwise	practice	Guided	2	0.5	-0.25	3.391708	0.40283	-1.45055	-1.05016	0.806038535073538	-0.072091	-1.106668	-0.401737
Trial1	2	1	blindfold	clockwise	practice	Guided	2	0.5	-0.25	3.411713	0.40283	-1.45055	-1.05016	0.806038535073538	-0.033761	-1.106668	-0.370003
Trial1	2	1	blindfold	clockwise	practice	Guided	2	0.5	-0.25	3.431717	0.40282	-1.45055	-1.05016	0.806039738704668	-0.038669	-1.098204	-0.361771
Trial1	2	1	blindfold	clockwise	practice	Guided	2	0.5	-0.25	3.451706	0.40282	-1.45055	-1.05016	0.806039738704668	-0.099512	-1.072814	-0.310453
Trial1	2	1	blindfold	clockwise	practice	Guided	2	0.5	-0.25	3.47171	0.40282	-1.45055	-1.05016	0.806039738704668	-0.123608	-1.1109	-0.278085
Trial1	2	1	blindfold	clockwise	practice	Guided	2	0.5	-0.25	3.491714	0.40281	-1.45055	-1.05015	0.80603100193754	-0.14401	-1.081277	-0.152925
Trial1	2	1	blindfold	clockwise	practice	Guided	2	0.5	-0.25	3.511719	0.4028	-1.45055	-1.05014	0.806022150578391	-0.194027	-1.085509	-0.134695
Trial1	2	1	blindfold	clockwise	practice	Guided	2	0.5	-0.25	3.531708	0.4028	-1.45054	-1.05014	0.806022150578391	-0.136697	-1.005105	-0.122978
Trial1	2	1	blindfold	clockwise	practice	Guided	2	0.5	-0.25	3.551712	0.40279	-1.45053	-1.05013	0.806013532457725	-0.133646	-1.060118	-0.097537
Trial1	2	1	blindfold	clockwise	practice	Guided	2	0.5	-0.25	3.571716	0.40278	-1.45053	-1.05011	0.805994859277617	-0.118453	-1.034727	-0.050377
Trial1	2	1	blindfold	clockwise	practice	Guided	2	0.5	-0.25	3.591705	0.40277	-1.45053	-1.0501	0.805986241480163	-0.193248	-1.047423	0.012679
Trial1	2	1	blindfold	clockwise	practice	Guided	2	0.5	-0.25	3.61171	0.40276	-1.45053	-1.05008	0.805967453916895	-0.243965	-1.093973	0.04344
Trial1	2	1	blindfold	clockwise	practice	Guided	2	0.5	-0.25	3.631714	0.40274	-1.45053	-1.05006	0.805950100784602	-0.212177	-1.047423	0.112534
Trial1	2	1	blindfold	clockwise	practice	Guided	2	0.5	-0.25	3.651718	0.40273	-1.45054	-1.05004	0.805931428495027	-0.196496	-1.089741	0.151249
Trial1	2	1	blindfold	clockwise	practice	Guided	2	0.5	-0.25	3.671707	0.40271	-1.45054	-1.05002	0.805913961576613	-0.193668	-1.102436	0.180804
Trial1	2	1	blindfold	clockwise	practice	Guided	2	0.5	-0.25	3.691711	0.40269	-1.45055	-1.05001	0.805906435587892	-0.134631	-1.148986	0.163023
Trial1	2	1	blindfold	clockwise	practice	Guided	2	0.5	-0.25	3.711716	0.40268	-1.45056	-1.05	0.80589770085094	-0.147683	-1.161681	0.158028
Trial1	2	1	blindfold	clockwise	practice	Guided	2	0.5	-0.25	3.731705	0.40268	-1.45058	-1.04999	0.805887760553257	-0.171525	-1.191304	0.190009
Trial1	2	1	blindfold	clockwise	practice	Guided	2	0.5	-0.25	3.751709	0.40267	-1.45059	-1.04998	0.805879144323094	-0.148637	-1.165913	0.254619
Trial1	2	1	blindfold	clockwise	practice	Guided	2	0.5	-0.25	3.771713	0.40266	-1.45059	-1.04996	0.80586047324682	-0.175964	-1.153218	0.265616
Trial1	2	1	blindfold	clockwise	practice	Guided	2	0.5	-0.25	3.791718	0.40265	-1.45058	-1.04995	0.805851742604016	-0.150409	-1.136291	0.287935
Trial1	2	1	blindfold	clockwise	practice	Guided	2	0.5	-0.25	3.811707	0.40264	-1.45058	-1.04994	0.805843012115486	-0.173527	-1.165913	0.303359
Trial1	2	1	blindfold	clockwise	practice	Guided	2	0.5	-0.25	3.831711	0.40263	-1.45058	-1.04993	0.805834278180179	-0.172051	-1.195536	0.278119
Trial1	2	1	blindfold	clockwise	practice	Guided	2	0.5	-0.25	3.851715	0.40262	-1.45059	-1.04993	0.805835488195356	-0.14559	-1.212463	0.283752
Trial1	2	1	blindfold	clockwise	practice	Guided	2	0.5	-0.25	3.871719	0.40262	-1.45059	-1.04991	0.805815607806059	-0.169431	-1.187072	0.311758
Trial1	2	1	blindfold	clockwise	practice	Guided	2	0.5	-0.25	3.891708	0.40261	-1.45058	-1.0499	0.805806874194797	-0.136437	-1.072814	0.359718
Trial1	2	1	blindfold	clockwise	practice	Guided	2	0.5	-0.25	3.911713	0.4026	-1.45056	-1.04989	0.805798262674566	-0.115146	-1.047423	0.377648
Trial1	2	1	blindfold	clockwise	practice	Guided	2	0.5	-0.25	3.931717	0.40259	-1.45055	-1.04989	0.805799469514079	-0.144149	-1.051655	0.417954
Trial1	2	1	blindfold	clockwise	practice	Guided	2	0.5	-0.25	3.951706	0.40259	-1.45054	-1.04988	0.805789529370472	-0.150221	-1.072814	0.446936
Trial1	2	1	blindfold	clockwise	practice	Guided	2	0.5	-0.25	3.97171	0.40258	-1.45054	-1.04985	0.805760915971524	-0.117503	-1.055886	0.499168
Trial1	2	1	blindfold	clockwise	practice	Guided	2	0.5	-0.25	3.991714	0.40257	-1.45054	-1.04983	0.805742246506784	-0.084865	-1.0178	0.631434
Trial1	2	1	blindfold	clockwise	practice	Guided	2	0.5	-0.25	4.011719	0.40257	-1.45053	-1.04982	0.805732424738464	-0.075251	-1.009337	0.61936
Trial1	2	1	blindfold	clockwise	practice	Guided	2	0.5	-0.25	4.031708	0.40257	-1.45052	-1.04981	0.80572236630287	-0.041611	-1.000873	0.654927
Trial1	2	1	blindfold	clockwise	practice	Guided	2	0.5	-0.25	4.051712	0.40257	-1.45052	-1.04979	0.805702604440718	-0.016621	-0.996641	0.685795
Trial1	2	1	blindfold	clockwise	practice	Guided	2	0.5	-0.25	4.071716	0.40257	-1.45052	-1.04976	0.80567278415935	-0.019485	-1.0178	0.736113
Trial1	2	1	blindfold	clockwise	practice	Guided	2	0.5	-0.25	4.091705	0.40256	-1.45052	-1.04975	0.805664055087493	-0.056929	-1.034727	0.759
Trial1	2	1	blindfold	clockwise	practice	Guided	2	0.5	-0.25	4.11171	0.40256	-1.45052	-1.04974	0.805654233348301	-0.069771	-1.089741	0.758495
Trial1	2	1	blindfold	clockwise	practice	Guided	2	0.5	-0.25	4.131714	0.40256	-1.45052	-1.04973	0.805644293276713	-0.096895	-1.030496	0.765367
Trial1	2	1	blindfold	clockwise	practice	Guided	2	0.5	-0.25	4.151718	0.40256	-1.45052	-1.04972	0.805634234872791	-0.045866	-1.026264	0.730407
Trial1	2	1	blindfold	clockwise	practice	Guided	2	0.5	-0.25	4.171707	0.40256	-1.45052	-1.04971	0.805624413138997	-0.080688	-1.034727	0.715807
Trial1	2	1	blindfold	clockwise	practice	Guided	2	0.5	-0.25	4.191711	0.40255	-1.45052	-1.0497	0.80561568428834	-0.039988	-1.051655	0.735863
Trial1	2	1	blindfold	clockwise	practice	Guided	2	0.5	-0.25	4.211716	0.40255	-1.45052	-1.0497	0.80561568428834	-0.066644	-1.043191	0.703985
Trial1	2	1	blindfold	clockwise	practice	Guided	2	0.5	-0.25	4.231705	0.40255	-1.45052	-1.04969	0.805605744238979	-0.048871	-1.055886	0.704995
Trial1	2	1	blindfold	clockwise	practice	Guided	2	0.5	-0.25	4.251709	0.40255	-1.45052	-1.04969	0.805605744238979	-0.023406	-1.022032	0.727477
Trial1	2	1	blindfold	clockwise	practice	Guided	2	0.5	-0.25	4.271713	0.40255	-1.45052	-1.04968	0.80559580419144	-0.057132	-1.022032	0.771834
Trial1	2	1	blindfold	clockwise	practice	Guided	2	0.5	-0.25	4.291718	0.40255	-1.45052	-1.04967	0.805585864145721	0.0057647	-0.954323	0.762789
Trial1	2	1	blindfold	clockwise	practice	Guided	2	0.5	-0.25	4.311707	0.40255	-1.45051	-1.04967	0.805585864145721	-0.01693	-0.979714	0.769913
Trial1	2	1	blindfold	clockwise	practice	Guided	2	0.5	-0.25	4.331711	0.40255	-1.45051	-1.04967	0.805585864145721	-0.020658	-0.983946	0.75708
Trial1	2	1	blindfold	clockwise	practice	Guided	2	0.5	-0.25	4.351715	0.40255	-1.45051	-1.04967	0.805585864145721	-0.077218	-1.013568	0.732831
Trial1	2	1	blindfold	clockwise	practice	Guided	2	0.5	-0.25	4.371719	0.40254	-1.45051	-1.04966	0.805577131894193	-0.058485	-0.996641	0.717069
Trial1	2	1	blindfold	clockwise	practice	Guided	2	0.5	-0.25	4.391708	0.40254	-1.45051	-1.04966	0.805577131894193	-0.064342	-0.983946	0.741977
Trial1	2	1	blindfold	clockwise	practice	Guided	2	0.5	-0.25	4.411713	0.40254	-1.45051	-1.04966	0.805577131894193	-0.09147	-0.94586	0.748848
Trial1	2	1	blindfold	clockwise	practice	Guided	2	0.5	-0.25	4.431717	0.40254	-1.4505	-1.04965	0.805567191867021	-0.127949	-0.967019	0.771231
Trial1	2	1	blindfold	clockwise	practice	Guided	2	0.5	-0.25	4.451706	0.40253	-1.4505	-1.04965	0.805568403402156	-0.138715	-1.030496	0.796644
Trial1	2	1	blindfold	clockwise	practice	Guided	2	0.5	-0.25	4.47171	0.40253	-1.45051	-1.04965	0.805568403402156	-0.23752	-1.047423	0.732638
Trial1	2	1	blindfold	clockwise	practice	Guided	2	0.5	-0.25	4.491714	0.40251	-1.45051	-1.04965	0.805570819627039	-0.344967	-1.051655	0.742852
Trial1	2	1	blindfold	clockwise	practice	Guided	2	0.5	-0.25	4.511719	0.40248	-1.45051	-1.04964	0.805564630491088	-0.412699	-1.043191	0.760039
Trial1	2	1	blindfold	clockwise	practice	Guided	2	0.5	-0.25	4.531708	0.40242	-1.45051	-1.04964	0.805571895209141	-0.473118	-1.000873	0.727161
Trial1	2	1	blindfold	clockwise	practice	Guided	2	0.5	-0.25	4.551712	0.40224	-1.45051	-1.04964	0.805593719392224	-0.573263	-0.988178	0.687829
Trial1	2	1	blindfold	clockwise	practice	Guided	2	0.5	-0.25	4.571716	0.40187	-1.45049	-1.04964	0.805638702645465	-0.612096	-0.941628	0.744552
Trial1	2	1	blindfold	clockwise	practice	Guided	2	0.5	-0.25	4.591705	0.40049	-1.45047	-1.04966	0.805827711402709	-0.603477	-0.907773	0.673636
Trial1	2	1	blindfold	clockwise	practice	Guided	2	0.5	-0.25	4.61171	0.39941	-1.45046	-1.04969	0.805991597579378	-0.631401	-0.954323	0.617461
Trial1	2	1	blindfold	clockwise	practice	Guided	2	0.5	-0.25	4.631714	0.3981	-1.45047	-1.04972	0.806185817402553	-0.631015	-1.005105	0.533461
Trial1	2	1	blindfold	clockwise	practice	Guided	2	0.5	-0.25	4.651718	0.39641	-1.4505	-1.04976	0.806440898353092	-0.734709	-1.047423	0.477307
Trial1	2	1	blindfold	clockwise	practice	Guided	2	0.5	-0.25	4.671707	0.39454	-1.45052	-1.0498	0.806722949161971	-0.741592	-1.034727	0.443387
Trial1	2	1	blindfold	clockwise	practice	Guided	2	0.5	-0.25	4.691711	0.38948	-1.45051	-1.04981	0.807409809213849	-0.928865	-0.958555	0.370255
Trial1	2	1	blindfold	clockwise	practice	Guided	2	0.5	-0.25	4.711716	0.38626	-1.45049	-1.04982	0.807866897530238	-1.058234	-0.954323	0.376117
Trial1	2	1	blindfold	clockwise	practice	Guided	2	0.5	-0.25	4.731705	0.38243	-1.45047	-1.04983	0.808424809500734	-1.083106	-0.967019	0.345761
Trial1	2	1	blindfold	clockwise	practice	Guided	2	0.5	-0.25	4.751709	0.37765	-1.45047	-1.04986	0.809163484631893	-1.235937	-0.988178	0.29195
Trial1	2	1	blindfold	clockwise	practice	Guided	2	0.5	-0.25	4.771713	0.37253	-1.45048	-1.04994	0.810032464023696	-1.272621	-0.954323	0.231963
Trial1	2	1	blindfold	clockwise	practice	Guided	2	0.5	-0.25	4.791718	0.35948	-1.45049	-1.04998	0.812227760674461	-1.162919	-0.97125	0.030097
Trial1	2	1	blindfold	clockwise	practice	Guided	2	0.5	-0.25	4.811707	0.35195	-1.45049	-1.05001	0.813593726042296	-1.169709	-0.975482	-0.028518
Trial1	2	1	blindfold	clockwise	practice	Guided	2	0.5	-0.25	4.831711	0.34372	-1.4505	-1.05003	0.815151171016866	-1.147313	-1.022032	-0.030289
Trial1	2	1	blindfold	clockwise	practice	Guided	2	0.5	-0.25	4.851715	0.33481	-1.45051	-1.05003	0.816906187861329	-1.205818	-1.043191	-0.111448
Trial1	2	1	blindfold	clockwise	practice	Guided	2	0.5	-0.25	4.871719	0.32462	-1.45052	-1.05005	0.819047114810985	-1.308021	-1.081277	-0.118659
Trial1	2	1	blindfold	clockwise	practice	Guided	2	0.5	-0.25	4.891708	0.30321	-1.45053	-1.05002	0.823867875022785	-1.60594	-1.005105	-0.030638
Trial1	2	1	blindfold	clockwise	practice	Guided	2	0.5	-0.25	4.911713	0.29008	-1.4505	-1.04998	0.827063773672781	-1.728963	-0.903542	0.038609
Trial1	2	1	blindfold	clockwise	practice	Guided	2	0.5	-0.25	4.931717	0.277	-1.45046	-1.04998	0.83048002198491	-1.746016	-0.840065	0.024389
Trial1	2	1	blindfold	clockwise	practice	Guided	2	0.5	-0.25	4.951706	0.26241	-1.45042	-1.05	0.83453515488635	-1.683392	-0.785051	0.021944
Trial1	2	1	blindfold	clockwise	practice	Guided	2	0.5	-0.25	4.97171	0.24629	-1.4504	-1.05006	0.839324027207258	-1.628367	-0.738501	-0.018649
Trial1	2	1	blindfold	clockwise	practice	Guided	2	0.5	-0.25	4.991714	0.21159	-1.45042	-1.05011	0.850503561529018	-1.541129	-0.962787	-0.267734
Trial1	2	1	blindfold	clockwise	practice	Guided	2	0.5	-0.25	5.011719	0.1932	-1.45047	-1.05014	0.856942303079451	-1.540981	-1.030496	-0.27694
Trial1	2	1	blindfold	clockwise	practice	Guided	2	0.5	-0.25	5.031708	0.174	-1.45051	-1.05016	0.864020896453319	-1.527667	-1.115132	-0.301729
Trial1	2	1	blindfold	clockwise	practice	Guided	2	0.5	-0.25	5.051712	0.15344	-1.45054	-1.05016	0.871986204475406	-1.533068	-1.022032	-0.293157
Trial1	2	1	blindfold	clockwise	practice	Guided	2	0.5	-0.25	5.071716	0.1321	-1.45054	-1.05014	0.880666949129707	-1.373528	-0.983946	-0.298143
Trial1	2	1	blindfold	clockwise	practice	Guided	2	0.5	-0.25	5.091705	0.089394	-1.45049	-1.05012	0.899327133338742	-1.286757	-0.954323	-0.254875
Trial1	2	1	blindfold	clockwise	practice	Guided	2	0.5	-0.25	5.11171	0.0662	-1.45051	-1.05009	0.910124372815482	-1.132539	-1.034727	-0.173557
Trial1	2	1	blindfold	clockwise	practice	Guided	2	0.5	-0.25	5.131714	0.043273	-1.45054	-1.05007	0.921255464839847	-1.155444	-1.093973	-0.153188
Trial1	2	1	blindfold	clockwise	practice	Guided	2	0.5	-0.25	5.151718	0.019982	-1.45056	-1.05005	0.933004455720471	-1.058235	-1.161681	-0.077638
Trial1	2	1	blindfold	clockwise	practice	Guided	2	0.5	-0.25	5.171707	-0.0043262	-1.45058	-1.05001	0.945706540980872	-1.054074	-1.212463	-0.128728
Trial1	2	1	blindfold	clockwise	practice	Guided	2	0.5	-0.25	5.191711	-0.053045	-1.45055	-1.04998	0.972536294634566	-0.866923	-1.022032	0.024176
Trial1	2	1	blindfold	clockwise	practice	Guided	2	0.5	-0.25	5.211716	-0.07729	-1.45054	-1.04998	0.986525120707238	-0.77367	-1.127827	0.0051128
Trial1	2	1	blindfold	clockwise	practice	Guided	2	0.5	-0.25	5.231705	-0.10156	-1.45056	-1.04998	1.000920826488	-0.759822	-1.148986	0.037049
Trial1	2	1	blindfold	clockwise	practice	Guided	2	0.5	-0.25	5.251709	-0.12656	-1.45057	-1.04996	1.01612669777947	-0.764444	-1.115132	0.022907
Trial1	2	1	blindfold	clockwise	practice	Guided	2	0.5	-0.25	5.271713	-0.15083	-1.45057	-1.04987	1.0311991705452	-0.713962	-1.170145	0.297609
Trial1	2	1	blindfold	clockwise	practice	Guided	2	0.5	-0.25	5.291718	-0.19896	-1.45052	-1.04986	1.06222460473069	-0.530728	-1.081277	0.255129
Trial1	2	1	blindfold	clockwise	practice	Guided	2	0.5	-0.25	5.311707	-0.22344	-1.45053	-1.04985	1.07848293661803	-0.456213	-1.148986	0.334064
Trial1	2	1	blindfold	clockwise	practice	Guided	2	0.5	-0.25	5.331711	-0.24693	-1.45055	-1.04985	1.09437854927879	-0.396915	-0.988178	0.33796
Trial1	2	1	blindfold	clockwise	practice	Guided	2	0.5	-0.25	5.351715	-0.27007	-1.45052	-1.04984	1.11029357075589	-0.246122	-1.005105	0.291415
Trial1	2	1	blindfold	clockwise	practice	Guided	2	0.5	-0.25	5.371719	-0.29411	-1.45053	-1.0498	1.12707177838727	-0.115545	-1.170145	0.408604
Trial1	2	1	blindfold	clockwise	practice	Guided	2	0.5	-0.25	5.391708	-0.30476	-1.45054	-1.04946	1.134361075328	-4.067202	-1.055886	0.684539
Trial1	2	1	blindfold	clockwise	practice	Guided	2	0.5	-0.25	5.411713	-0.30274	-1.45047	-1.04835	1.13214592489062	-6.093827	-0.179889	1.302165
Trial1	2	1	blindfold	clockwise	practice	Guided	2	0.5	-0.25	5.431717	-0.30263	-1.45021	-1.04602	1.13042594550877	-5.481247	0.480257	1.977287
Trial1	2	1	blindfold	clockwise	practice	Guided	2	0.5	-0.25	5.451706	-0.30259	-1.44975	-1.04179	1.12742278931958	-3.974256	0.793406	2.735979
Trial1	2	1	blindfold	clockwise	practice	Guided	2	0.5	-0.25	5.47171	-0.30199	-1.4496	-1.02875	1.11787281163247	-1.959324	0.751088	2.802459
Trial1	2	1	blindfold	clockwise	practice	Guided	2	0.5	-0.25	5.491714	-0.3008	-1.45024	-1.0213	1.11183831671099	-1.823835	-2.084224	0.755395
Trial1	2	1	blindfold	clockwise	practice	Guided	2	0.5	-0.25	5.511719	-0.30084	-1.45094	-1.01495	1.10747157843067	-2.253584	-2.291582	-0.0084732
Trial1	2	1	blindfold	clockwise	practice	Guided	2	0.5	-0.25	5.531708	-0.30106	-1.45119	-1.00959	1.1039357636959	-2.564467	-2.613199	-0.204697
Trial1	2	1	blindfold	clockwise	practice	Guided	2	0.5	-0.25	5.551712	-0.30125	-1.45129	-1.00522	1.10107160722032	-2.530039	-2.401609	0.180781
Trial1	2	1	blindfold	clockwise	practice	Guided	2	0.5	-0.25	5.571716	-0.30124	-1.45117	-0.99676	1.09527898119157	-2.17365	-1.373282	0.388263
Trial1	2	1	blindfold	clockwise	practice	Guided	2	0.5	-0.25	5.591705	-0.30109	-1.45053	-0.9922	1.09206504229312	-2.462775	-0.971261	0.870829
Trial1	2	1	blindfold	clockwise	practice	Guided	2	0.5	-0.25	5.61171	-0.30122	-1.45045	-0.98724	1.08879581645704	-2.9827	-0.823148	0.835562
Trial1	2	1	blindfold	clockwise	practice	Guided	2	0.5	-0.25	5.631714	-0.3015	-1.45041	-0.9823101	1.08567041834818	-3.717909	-0.759671	0.930769
Trial1	2	1	blindfold	clockwise	practice	Guided	2	0.5	-0.25	5.651718	-0.30179	-1.45039	-0.9766101	1.0820486996211	-4.146101	-0.717353	1.185945
Trial1	2	1	blindfold	clockwise	practice	Guided	2	0.5	-0.25	5.671707	-0.30203	-1.45035	-0.96311	1.07320922038525	-4.334757	-0.488823	1.492084
Trial1	2	1	blindfold	clockwise	practice	Guided	2	0.5	-0.25	5.691711	-0.30221	-1.45025	-0.95519	1.06809823019694	-4.427149	-0.619872	1.719377
Trial1	2	1	blindfold	clockwise	practice	Guided	2	0.5	-0.25	5.711716	-0.30218	-1.4503	-0.94661	1.06243032507156	-4.199519	-0.780681	1.524643
Trial1	2	1	blindfold	clockwise	practice	Guided	2	0.5	-0.25	5.731705	-0.30211	-1.4504	-0.93732	1.05630923721598	-4.004311	-0.996502	1.30188
Trial1	2	1	blindfold	clockwise	practice	Guided	2	0.5	-0.25	5.751709	-0.30201	-1.4505	-0.9280599	1.05023107739542	-3.88694	-1.271569	1.105141
Trial1	2	1	blindfold	clockwise	practice	Guided	2	0.5	-0.25	5.771713	-0.30193	-1.45059	-0.90911	1.03803549963314	-3.751824	-1.326583	1.064172
Trial1	2	1	blindfold	clockwise	practice	Guided	2	0.5	-0.25	5.791718	-0.30179	-1.45062	-0.8991801	1.03165010826534	-3.472927	-1.258874	1.022875
Trial1	2	1	blindfold	clockwise	practice	Guided	2	0.5	-0.25	5.811707	-0.30174	-1.45061	-0.8891701	1.02534158518833	-3.429886	-1.212324	0.987558
Trial1	2	1	blindfold	clockwise	practice	Guided	2	0.5	-0.25	5.831711	-0.30172	-1.4506	-0.87975	1.01948027301066	-3.479821	-1.220788	0.762943
Trial1	2	1	blindfold	clockwise	practice	Guided	2	0.5	-0.25	5.851715	-0.30173	-1.45062	-0.86974	1.01333542479972	-3.478676	-1.351974	0.889194
Trial1	2	1	blindfold	clockwise	practice	Guided	2	0.5	-0.25	5.871719	-0.30174	-1.45064	-0.85055	1.00172217220153	-3.486027	-1.246179	0.822491
Trial1	2	1	blindfold	clockwise	practice	Guided	2	0.5	-0.25	5.891708	-0.30174	-1.45061	-0.84068	0.995836271103857	-3.434054	-1.301192	0.887873
Trial1	2	1	blindfold	clockwise	practice	Guided	2	0.5	-0.25	5.911713	-0.30171	-1.45062	-0.83116	0.990194877489136	-3.374569	-1.233483	0.721508
Trial1	2	1	blindfold	clockwise	practice	Guided	2	0.5	-0.25	5.931717	-0.30169	-1.45063	-0.8214	0.984482006203649	-3.316153	-1.241947	0.832598
Trial1	2	1	blindfold	clockwise	practice	Guided	2	0.5	-0.25	5.951706	-0.30168	-1.45064	-0.81196	0.979024978477015	-3.339825	-1.318119	0.800217
Trial1	2	1	blindfold	clockwise	practice	Guided	2	0.5	-0.25	5.97171	-0.30167	-1.45066	-0.79301	0.968263739344066	-3.286063	-1.356205	0.806403
Trial1	2	1	blindfold	clockwise	practice	Guided	2	0.5	-0.25	5.991714	-0.30161	-1.45068	-0.78329	0.962796329369935	-3.273587	-1.280033	1.083772
Trial1	2	1	blindfold	clockwise	practice	Guided	2	0.5	-0.25	6.011719	-0.30159	-1.45067	-0.77311	0.957178471731742	-3.021627	-1.322351	1.039068
Trial1	2	1	blindfold	clockwise	practice	Guided	2	0.5	-0.25	6.031708	-0.30153	-1.45066	-0.76307	0.951678075008629	-2.948433	-1.415451	0.981317
Trial1	2	1	blindfold	clockwise	practice	Guided	2	0.5	-0.25	6.051712	-0.30149	-1.45069	-0.75288	0.946189466096001	-2.839981	-1.364669	0.994687
Trial1	2	1	blindfold	clockwise	practice	Guided	2	0.5	-0.25	6.071716	-0.30143	-1.45068	-0.73119	0.934790782775449	-2.706865	-1.25041	1.103335
Trial1	2	1	blindfold	clockwise	practice	Guided	2	0.5	-0.25	6.091705	-0.30128	-1.45063	-0.71986	0.928879973521112	-2.359044	-1.25041	1.304468
Trial1	2	1	blindfold	clockwise	practice	Guided	2	0.5	-0.25	6.11171	-0.3012	-1.45064	-0.7074701	0.922605169690449	-2.24972	-1.267338	1.06004
Trial1	2	1	blindfold	clockwise	practice	Guided	2	0.5	-0.25	6.131714	-0.30111	-1.45067	-0.69593	0.91685920388153	-2.034085	-1.411219	1.000025
Trial1	2	1	blindfold	clockwise	practice	Guided	2	0.5	-0.25	6.151718	-0.30104	-1.4507	-0.68349	0.910812073320271	-1.93338	-1.529709	1.058659
Trial1	2	1	blindfold	clockwise	practice	Guided	2	0.5	-0.25	6.171707	-0.30096	-1.45074	-0.65845	0.89909306365495	-1.777005	-1.419682	0.870911
Trial1	2	1	blindfold	clockwise	practice	Guided	2	0.5	-0.25	6.191711	-0.30078	-1.45069	-0.64579	0.893251566936631	-1.366812	-1.351974	0.974275
Trial1	2	1	blindfold	clockwise	practice	Guided	2	0.5	-0.25	6.211716	-0.30068	-1.45068	-0.63252	0.887361282984558	-1.108721	-1.406987	0.967034
Trial1	2	1	blindfold	clockwise	practice	Guided	2	0.5	-0.25	6.231705	-0.30057	-1.45069	-0.61995	0.881915723084784	-0.999904	-1.419682	0.714105
Trial1	2	1	blindfold	clockwise	practice	Guided	2	0.5	-0.25	6.251709	-0.3005	-1.45071	-0.60658	0.87632731825918	-0.818594	-1.487391	0.781578
Trial1	2	1	blindfold	clockwise	practice	Guided	2	0.5	-0.25	6.271713	-0.30042	-1.45074	-0.5807	0.866045397960487	-0.575158	-1.478928	0.648586
Trial1	2	1	blindfold	clockwise	practice	Guided	2	0.5	-0.25	6.291718	-0.30018	-1.45073	-0.56747	0.860857260687701	-0.104297	-1.449305	0.517747
Trial1	2	1	blindfold	clockwise	practice	Guided	2	0.5	-0.25	6.311707	-0.30005	-1.45075	-0.55482	0.856151428157837	0.100809	-1.635504	0.520865
Trial1	2	1	blindfold	clockwise	practice	Guided	2	0.5	-0.25	6.331711	-0.29993	-1.45078	-0.54209	0.851589444672496	0.226059	-1.462	0.39439
Trial1	2	1	blindfold	clockwise	practice	Guided	2	0.5	-0.25	6.351715	-0.29987	-1.45075	-0.51984	0.844159739808228	0.384874	-1.495855	0.402456
Trial1	2	1	blindfold	clockwise	practice	Guided	2	0.5	-0.25	6.371719	-0.29971	-1.45069	-0.50618	0.839740602436365	0.830179	-1.280033	0.591913
Trial1	2	1	blindfold	clockwise	practice	Guided	2	0.5	-0.25	6.391708	-0.29958	-1.45064	-0.49417	0.836030611094579	1.036986	-1.212324	0.439313
Trial1	2	1	blindfold	clockwise	practice	Guided	2	0.5	-0.25	6.411713	-0.29949	-1.45064	-0.48241	0.832585540468074	1.152395	-1.398523	0.429564
Trial1	2	1	blindfold	clockwise	practice	Guided	2	0.5	-0.25	6.431717	-0.29942	-1.45068	-0.47133	0.829493398505597	1.309915	-1.309656	0.367436
Trial1	2	1	blindfold	clockwise	practice	Guided	2	0.5	-0.25	6.451706	-0.29936	-1.45068	-0.4606	0.826637028028158	1.491798	-1.423914	0.350376
Trial1	2	1	blindfold	clockwise	practice	Guided	2	0.5	-0.25	6.47171	-0.29928	-1.45071	-0.43976	0.821497057379762	1.603391	-1.305424	0.450098
Trial1	2	1	blindfold	clockwise	practice	Guided	2	0.5	-0.25	6.491714	-0.29912	-1.4506	-0.42938	0.819005477983503	1.904527	-1.195397	0.696497
Trial1	2	1	blindfold	clockwise	practice	Guided	2	0.5	-0.25	6.511719	-0.29907	-1.45058	-0.41879	0.816702469831315	1.967847	-1.055748	0.525225
Trial1	2	1	blindfold	clockwise	practice	Guided	2	0.5	-0.25	6.531708	-0.29904	-1.45057	-0.40857	0.814622240682407	1.969604	-1.360437	0.75206
Trial1	2	1	blindfold	clockwise	practice	Guided	2	0.5	-0.25	6.551712	-0.29902	-1.4506	-0.39842	0.812687786005716	1.951012	-1.144615	0.63926
Trial1	2	1	blindfold	clockwise	practice	Guided	2	0.5	-0.25	6.571716	-0.29901	-1.45058	-0.3779	0.809181935613274	2.025336	-1.212324	0.702895
Trial1	2	1	blindfold	clockwise	practice	Guided	2	0.5	-0.25	6.591705	-0.29896	-1.45061	-0.36766	0.807577212625488	2.137252	-1.174238	0.617444
Trial1	2	1	blindfold	clockwise	practice	Guided	2	0.5	-0.25	6.61171	-0.29894	-1.45061	-0.35788	0.806190561756112	2.17078	-1.385828	0.666193
Trial1	2	1	blindfold	clockwise	practice	Guided	2	0.5	-0.25	6.631714	-0.29891	-1.45065	-0.34807	0.804906764370885	2.259379	-1.220788	0.489412
Trial1	2	1	blindfold	clockwise	practice	Guided	2	0.5	-0.25	6.651718	-0.29887	-1.45064	-0.33868	0.803776968300044	2.26866	-1.432378	0.661254
Trial1	2	1	blindfold	clockwise	practice	Guided	2	0.5	-0.25	6.671707	-0.29884	-1.45069	-0.32002	0.801902813799178	2.357932	-1.34351	0.757784
Trial1	2	1	blindfold	clockwise	practice	Guided	2	0.5	-0.25	6.691711	-0.29882	-1.45063	-0.31053	0.801110044949236	2.387617	-1.351974	0.629897
Trial1	2	1	blindfold	clockwise	practice	Guided	2	0.5	-0.25	6.711716	-0.29881	-1.45062	-0.30141	0.800462623373905	2.364831	-1.076907	0.618227
Trial1	2	1	blindfold	clockwise	practice	Guided	2	0.5	-0.25	6.731705	-0.29881	-1.45057	-0.29197	0.799911811709028	2.358331	-1.229251	0.761361
Trial1	2	1	blindfold	clockwise	practice	Guided	2	0.5	-0.25	6.751709	-0.2988	-1.45061	-0.28262	0.79946575400381	2.411451	-1.305424	0.939454
Trial1	2	1	blindfold	clockwise	practice	Guided	2	0.5	-0.25	6.771713	-0.29881	-1.45061	-0.26318	0.798918730065191	2.359957	-1.110761	1.072084
Trial1	2	1	blindfold	clockwise	practice	Guided	2	0.5	-0.25	6.791718	-0.29883	-1.4506	-0.25286	0.798835122302126	2.361773	-1.059979	0.920252
Trial1	2	1	blindfold	clockwise	practice	Guided	2	0.5	-0.25	6.811707	-0.29882	-1.45057	-0.24265	0.798853831969315	2.330109	-1.148847	0.909021
Trial1	2	1	blindfold	clockwise	practice	Guided	2	0.5	-0.25	6.831711	-0.29882	-1.45058	-0.23195	0.799023920097256	2.361293	-1.415451	1.092341
Trial1	2	1	blindfold	clockwise	practice	Guided	2	0.5	-0.25	6.851715	-0.29879	-1.45065	-0.22156	0.799296134189579	2.473498	-1.258874	0.830259
Trial1	2	1	blindfold	clockwise	practice	Guided	2	0.5	-0.25	6.871719	-0.29876	-1.45066	-0.20096	0.800263989708451	2.558008	-1.394292	0.733465
Trial1	2	1	blindfold	clockwise	practice	Guided	2	0.5	-0.25	6.891708	-0.29874	-1.45071	-0.19048	0.80095456674467	2.525369	-1.313887	0.701064
Trial1	2	1	blindfold	clockwise	practice	Guided	2	0.5	-0.25	6.911713	-0.29872	-1.45071	-0.18028	0.801757145448313	2.586091	-1.533941	0.849286
Trial1	2	1	blindfold	clockwise	practice	Guided	2	0.5	-0.25	6.931717	-0.2987	-1.45073	-0.1701	0.802686555971207	2.635659	-1.263106	0.859299
Trial1	2	1	blindfold	clockwise	practice	Guided	2	0.5	-0.25	6.951706	-0.29871	-1.4507	-0.15968	0.803800563992302	2.606363	-1.567795	0.713331
Trial1	2	1	blindfold	clockwise	practice	Guided	2	0.5	-0.25	6.97171	-0.29872	-1.45075	-0.13987	0.806276787550168	2.429855	-1.512782	0.746968
Trial1	2	1	blindfold	clockwise	practice	Guided	2	0.5	-0.25	6.991714	-0.29877	-1.45073	-0.13007	0.807723179261097	2.433349	-1.614345	0.906142
Trial1	2	1	blindfold	clockwise	practice	Guided	2	0.5	-0.25	7.011719	-0.29878	-1.45075	-0.12001	0.809287883522725	2.359348	-1.368901	0.758205
Trial1	2	1	blindfold	clockwise	practice	Guided	2	0.5	-0.25	7.031708	-0.29881	-1.45071	-0.11023	0.810945792033191	2.326333	-1.525477	0.810071
Trial1	2	1	blindfold	clockwise	practice	Guided	2	0.5	-0.25	7.051712	-0.29884	-1.45076	-0.10018	0.812767713513905	2.266339	-1.533941	0.76661
Trial1	2	1	blindfold	clockwise	practice	Guided	2	0.5	-0.25	7.071716	-0.29887	-1.45075	-0.080603	0.816632486173374	2.217519	-1.423914	0.768807
Trial1	2	1	blindfold	clockwise	practice	Guided	2	0.5	-0.25	7.091705	-0.29886	-1.45077	-0.070365	0.818807701995011	2.411563	-1.322351	0.906066
Trial1	2	1	blindfold	clockwise	practice	Guided	2	0.5	-0.25	7.11171	-0.29881	-1.45074	-0.05999	0.821097573928836	2.500646	-1.593186	0.99399
Trial1	2	1	blindfold	clockwise	practice	Guided	2	0.5	-0.25	7.131714	-0.29874	-1.45079	-0.049867	0.823431116955179	2.605296	-1.605882	0.946608
Trial1	2	1	blindfold	clockwise	practice	Guided	2	0.5	-0.25	7.151718	-0.29868	-1.4508	-0.039702	0.825902538010812	2.770097	-1.542405	0.854132
Trial1	2	1	blindfold	clockwise	practice	Guided	2	0.5	-0.25	7.171707	-0.29864	-1.45081	-0.018624	0.831481042003244	2.759832	-1.787849	1.094107
Trial1	2	1	blindfold	clockwise	practice	Guided	2	0.5	-0.25	7.191711	-0.29861	-1.45079	-0.0079269	0.834492253260429	2.748985	-1.652431	1.140447
Trial1	2	1	blindfold	clockwise	practice	Guided	2	0.5	-0.25	7.211716	-0.29864	-1.45081	0.0029803	0.837749904288491	2.652814	-1.618577	1.086151
Trial1	2	1	blindfold	clockwise	practice	Guided	2	0.5	-0.25	7.231705	-0.29865	-1.4508	0.014016	0.84115769329935	2.708358	-1.550868	1.125159
Trial1	2	1	blindfold	clockwise	practice	Guided	2	0.5	-0.25	7.251709	-0.29865	-1.4508	0.025117	0.844707748227098	2.747638	-1.783617	1.017832
Trial1	2	1	blindfold	clockwise	practice	Guided	2	0.5	-0.25	7.271713	-0.29864	-1.45084	0.047526	0.852260284053926	2.735912	-1.576259	0.870985
Trial1	2	1	blindfold	clockwise	practice	Guided	2	0.5	-0.25	7.291718	-0.29861	-1.45084	0.058829	0.856243708009629	2.861151	-1.605882	0.876784
Trial1	2	1	blindfold	clockwise	practice	Guided	2	0.5	-0.25	7.311707	-0.29858	-1.45084	0.069775	0.860224419887194	2.932334	-1.758226	0.872949
Trial1	2	1	blindfold	clockwise	practice	Guided	2	0.5	-0.25	7.331711	-0.29854	-1.45087	0.08076	0.864331131256915	3.027887	-1.682054	1.086549
Trial1	2	1	blindfold	clockwise	practice	Guided	2	0.5	-0.25	7.351715	-0.2985	-1.45086	0.092416	0.86882159649141	3.009756	-1.665127	0.990492
Trial1	2	1	blindfold	clockwise	practice	Guided	2	0.5	-0.25	7.371719	-0.29849	-1.45086	0.11426	0.877651189517343	3.057457	-1.770922	0.962562
Trial1	2	1	blindfold	clockwise	practice	Guided	2	0.5	-0.25	7.391708	-0.29846	-1.45084	0.12506	0.882161198408082	3.090205	-1.897876	0.901431
Trial1	2	1	blindfold	clockwise	practice	Guided	2	0.5	-0.25	7.411713	-0.29844	-1.4509	0.13575	0.886740920527542	3.204546	-1.690518	0.870102
Trial1	2	1	blindfold	clockwise	practice	Guided	2	0.5	-0.25	7.431717	-0.29842	-1.45089	0.14639	0.891403136841935	3.199645	-1.927498	1.034126
Trial1	2	1	blindfold	clockwise	practice	Guided	2	0.5	-0.25	7.451706	-0.29838	-1.45093	0.15738	0.896308572126124	3.326971	-1.842862	1.081982
Trial1	2	1	blindfold	clockwise	practice	Guided	2	0.5	-0.25	7.47171	-0.29833	-1.45091	0.17894	0.906267248253288	3.493003	-1.876717	1.102624
Trial1	2	1	blindfold	clockwise	practice	Guided	2	0.5	-0.25	7.491714	-0.29823	-1.45094	0.19004	0.911485780863635	3.594784	-1.787849	0.927421
Trial1	2	1	blindfold	clockwise	practice	Guided	2	0.5	-0.25	7.511719	-0.2982	-1.45092	0.20107	0.916835535437307	3.667162	-1.965585	1.017039
Trial1	2	1	blindfold	clockwise	practice	Guided	2	0.5	-0.25	7.531708	-0.29817	-1.45094	0.21164	0.922055768009382	3.716901	-1.76669	0.942637
Trial1	2	1	blindfold	clockwise	practice	Guided	2	0.5	-0.25	7.551712	-0.29813	-1.4509	0.22179	0.927144682946037	3.893449	-1.842862	0.939157
Trial1	2	1	blindfold	clockwise	practice	Guided	2	0.5	-0.25	7.571716	-0.29807	-1.45091	0.24319	0.938164207569166	4.002341	-1.724372	0.944075
Trial1	2	1	blindfold	clockwise	practice	Guided	2	0.5	-0.25	7.591705	-0.29797	-1.45087	0.25361	0.943599031954145	4.131369	-1.910571	1.193173
Trial1	2	1	blindfold	clockwise	practice	Guided	2	0.5	-0.25	7.61171	-0.29793	-1.4509	0.26398	0.949140521775311	4.204105	-1.694749	0.961931
Trial1	2	1	blindfold	clockwise	practice	Guided	2	0.5	-0.25	7.631714	-0.2979	-1.45089	0.27429	0.954737867367184	4.214768	-1.834399	1.078748
Trial1	2	1	blindfold	clockwise	practice	Guided	2	0.5	-0.25	7.651718	-0.29789	-1.45093	0.28517	0.960747320031742	4.248648	-1.741299	1.043014
Trial1	2	1	blindfold	clockwise	practice	Guided	2	0.5	-0.25	7.671707	-0.29787	-1.45087	0.30573	0.972333466239108	4.274539	-1.686286	1.024409
Trial1	2	1	blindfold	clockwise	practice	Guided	2	0.5	-0.25	7.691711	-0.29786	-1.45085	0.31573	0.978075157251424	4.206978	-1.643968	1.00611
Trial1	2	1	blindfold	clockwise	practice	Guided	2	0.5	-0.25	7.711716	-0.29788	-1.45086	0.3264	0.984301490353495	4.269223	-1.923267	1.170713
Trial1	2	1	blindfold	clockwise	practice	Guided	2	0.5	-0.25	7.731705	-0.29788	-1.4509	0.3368	0.990427534093954	4.306902	-1.652431	1.122034
Trial1	2	1	blindfold	clockwise	practice	Guided	2	0.5	-0.25	7.751709	-0.29786	-1.45086	0.34756	0.996824232038034	4.342567	-1.779385	1.119519
Trial1	2	1	blindfold	clockwise	practice	Guided	2	0.5	-0.25	7.771713	-0.29784	-1.4509	0.36826	1.00935330147227	4.361772	-1.847094	1.059455
Trial1	2	1	blindfold	clockwise	practice	Guided	2	0.5	-0.25	7.791718	-0.29783	-1.45093	0.37853	1.01566856868837	4.352891	-2.079843	1.138965
Trial1	2	1	blindfold	clockwise	practice	Guided	2	0.5	-0.25	7.811707	-0.29785	-1.45096	0.38946	1.02248409825606	4.228359	-1.762458	1.140481
Trial1	2	1	blindfold	clockwise	practice	Guided	2	0.5	-0.25	7.831711	-0.29789	-1.45092	0.39992	1.02908915646044	4.175406	-1.93173	1.231681
Trial1	2	1	blindfold	clockwise	practice	Guided	2	0.5	-0.25	7.851715	-0.29793	-1.45094	0.41094	1.03611485857304	4.040744	-1.703213	1.377226
Trial1	2	1	blindfold	clockwise	practice	Guided	2	0.5	-0.25	7.871719	-0.29798	-1.45088	0.43262	1.05011529822566	3.955764	-1.728604	1.284537
Trial1	2	1	blindfold	clockwise	practice	Guided	2	0.5	-0.25	7.891708	-0.29802	-1.45094	0.44418	1.05769646754319	4.031792	-1.847094	1.283864
Trial1	2	1	blindfold	clockwise	practice	Guided	2	0.5	-0.25	7.911713	-0.298	-1.45094	0.45553	1.06516504648767	4.138115	-1.97828	1.269319
Trial1	2	1	blindfold	clockwise	practice	Guided	2	0.5	-0.25	7.931717	-0.29795	-1.45096	0.46699	1.07275293212445	4.19285	-1.741299	1.20703
Trial1	2	1	blindfold	clockwise	practice	Guided	2	0.5	-0.25	7.951706	-0.2979	-1.45091	0.47889	1.08070580213151	4.254728	-1.906339	1.261507
Trial1	2	1	blindfold	clockwise	practice	Guided	2	0.5	-0.25	7.97171	-0.29786	-1.45092	0.50234	1.09662941685782	4.308522	-1.821703	1.115797
Trial1	2	1	blindfold	clockwise	practice	Guided	2	0.5	-0.25	7.991714	-0.2978	-1.45089	0.51388	1.10453498069619	4.563306	-1.758226	1.230263
Trial1	2	1	blindfold	clockwise	practice	Guided	2	0.5	-0.25	8.011719	-0.29776	-1.45087	0.52577	1.1127623912447	4.507233	-1.605882	1.074151
Trial1	2	1	blindfold	clockwise	practice	Guided	2	0.5	-0.25	8.031708	-0.29775	-1.45086	0.5373	1.12082395214299	4.495984	-1.914803	1.192089
Trial1	2	1	blindfold	clockwise	practice	Guided	2	0.5	-0.25	8.051712	-0.29775	-1.45088	0.54874	1.12888909803334	4.483513	-1.559332	0.960825
Trial1	2	1	blindfold	clockwise	practice	Guided	2	0.5	-0.25	8.071716	-0.29774	-1.45085	0.55308	1.13195695763341	4.474591	-1.855558	1.120667
Trial1	2	1	blindfold	clockwise	practice	Guided	2	0.5	-0.25	8.091705	-0.29175	-1.45079	0.55203	1.12699607490764	2.896531	-0.310912	3.611502
Trial1	2	1	blindfold	clockwise	practice	Guided	2	0.5	-0.25	8.11171	-0.28535	-1.4504	0.5517	1.12227336155846	1.167745	-1.081058	3.453719
Trial1	2	1	blindfold	clockwise	practice	Guided	2	0.5	-0.25	8.131714	-0.27829	-1.45049	0.5519	1.11748780145923	0.921576	-0.903322	3.867169
Trial1	2	1	blindfold	clockwise	practice	Guided	2	0.5	-0.25	8.151718	-0.2712	-1.45043	0.55222	1.1127921411113	1.822967	-0.450459	4.675567
Trial1	2	1	blindfold	clockwise	practice	Guided	2	0.5	-0.25	8.171707	-0.26321	-1.45033	0.55198	1.10709595439309	2.251825	-1.17407	4.330212
Trial1	2	1	blindfold	clockwise	practice	Guided	2	0.5	-0.25	8.191711	-0.24341	-1.45078	0.55183	1.09343027948916	2.605861	-1.478759	3.530513
Trial1	2	1	blindfold	clockwise	practice	Guided	2	0.5	-0.25	8.211716	-0.2314	-1.45087	0.55181	1.08528580348215	2.541903	-2.210861	3.707461
Trial1	2	1	blindfold	clockwise	practice	Guided	2	0.5	-0.25	8.231705	-0.21763	-1.45097	0.55181	1.07605396398979	2.807517	-1.588786	3.564263
Trial1	2	1	blindfold	clockwise	practice	Guided	2	0.5	-0.25	8.251709	-0.20273	-1.45086	0.55184	1.06619737865084	3.005449	-1.626872	3.75805
Trial1	2	1	blindfold	clockwise	practice	Guided	2	0.5	-0.25	8.271713	-0.18551	-1.4508	0.5517	1.05482076027631	3.026295	-1.415282	3.551186
Trial1	2	1	blindfold	clockwise	practice	Guided	2	0.5	-0.25	8.291718	-0.14655	-1.45062	0.55165	1.02988815164833	3.26912	-1.106361	3.322823
Trial1	2	1	blindfold	clockwise	practice	Guided	2	0.5	-0.25	8.311707	-0.12417	-1.45058	0.55161	1.01595608521684	3.289385	-1.17407	3.238
Trial1	2	1	blindfold	clockwise	practice	Guided	2	0.5	-0.25	8.331711	-0.099062	-1.4506	0.55156	1.00068660618209	3.044452	-1.398355	3.089306
Trial1	2	1	blindfold	clockwise	practice	Guided	2	0.5	-0.25	8.351715	-0.072939	-1.45068	0.55151	0.985229588036232	2.774296	-1.474528	2.97674
Trial1	2	1	blindfold	clockwise	practice	Guided	2	0.5	-0.25	8.371719	-0.045375	-1.45072	0.55148	0.969434925180501	2.781832	-1.356037	3.041306
Trial1	2	1	blindfold	clockwise	practice	Guided	2	0.5	-0.25	8.391708	0.015874	-1.4506	0.55145	0.936322652050134	2.805699	-1.110593	2.93392
Trial1	2	1	blindfold	clockwise	practice	Guided	2	0.5	-0.25	8.411713	0.047819	-1.45056	0.55138	0.920150817632804	2.62994	-1.152911	2.751558
Trial1	2	1	blindfold	clockwise	practice	Guided	2	0.5	-0.25	8.431717	0.081056	-1.45059	0.55133	0.904236582724055	2.250515	-1.326415	2.602697
Trial1	2	1	blindfold	clockwise	practice	Guided	2	0.5	-0.25	8.451706	0.11635	-1.45063	0.55136	0.888462263477393	2.328438	-1.254474	2.749092
Trial1	2	1	blindfold	clockwise	practice	Guided	2	0.5	-0.25	8.47171	0.15266	-1.45062	0.55129	0.873333099402096	2.20323	-1.051348	2.79921
Trial1	2	1	blindfold	clockwise	practice	Guided	2	0.5	-0.25	8.491714	0.22433	-1.45058	0.55122	0.847317792066339	1.615451	-1.258706	2.452751
Trial1	2	1	blindfold	clockwise	practice	Guided	2	0.5	-0.25	8.511719	0.26362	-1.4506	0.55119	0.835332841157856	1.529721	-1.152911	2.313541
Trial1	2	1	blindfold	clockwise	practice	Guided	2	0.5	-0.25	8.531708	0.2998	-1.45061	0.55119	0.825824123269004	1.544398	-1.313719	2.418132
Trial1	2	1	blindfold	clockwise	practice	Guided	2	0.5	-0.25	8.551712	0.33738	-1.45061	0.55117	0.817507567101678	1.497071	-1.059811	2.336441
Trial1	2	1	blindfold	clockwise	practice	Guided	2	0.5	-0.25	8.571716	0.37751	-1.45056	0.55109	0.810400511326072	1.35938	-1.131752	2.357906
Trial1	2	1	blindfold	clockwise	practice	Guided	2	0.5	-0.25	8.591705	0.45222	-1.45056	0.55109	0.802513626352321	0.857657	-1.152911	2.114023
Trial1	2	1	blindfold	clockwise	practice	Guided	2	0.5	-0.25	8.61171	0.48976	-1.45058	0.55115	0.80121540344399	0.767966	-1.068275	2.311287
Trial1	2	1	blindfold	clockwise	practice	Guided	2	0.5	-0.25	8.631714	0.52804	-1.45053	0.55121	0.801700494664736	0.915706	-0.941321	2.425238
Trial1	2	1	blindfold	clockwise	practice	Guided	2	0.5	-0.25	8.651718	0.56605	-1.45048	0.55125	0.803967803479422	0.846235	-0.894771	2.535241
Trial1	2	1	blindfold	clockwise	practice	Guided	2	0.5	-0.25	8.671707	0.60263	-1.45046	0.55119	0.807736570194208	0.414032	-0.979407	2.466009
Trial1	2	1	blindfold	clockwise	practice	Guided	2	0.5	-0.25	8.691711	0.67422	-1.45052	0.55121	0.819932960248195	-0.330699	-1.08097	2.43459
Trial1	2	1	blindfold	clockwise	practice	Guided	2	0.5	-0.25	8.711716	0.70755	-1.45052	0.55124	0.82768501454333	0.029603	-0.941321	2.480526
Trial1	2	1	blindfold	clockwise	practice	Guided	2	0.5	-0.25	8.731705	0.73984	-1.45049	0.55127	0.836395144402874	0.191246	-1.114825	2.555628
Trial1	2	1	blindfold	clockwise	practice	Guided	2	0.5	-0.25	8.751709	0.77125	-1.45053	0.55121	0.845880611951889	0.139627	-1.047116	2.387233
Trial1	2	1	blindfold	clockwise	practice	Guided	2	0.5	-0.25	8.771713	0.80269	-1.45054	0.55101	0.856293345805929	-0.082545	-1.229083	2.249676
Trial1	2	1	blindfold	clockwise	practice	Guided	2	0.5	-0.25	8.791718	0.86028	-1.4506	0.55091	0.878213258128524	-0.517998	-1.169838	1.805359
Trial1	2	1	blindfold	clockwise	practice	Guided	2	0.5	-0.25	8.811707	0.88785	-1.4506	0.55084	0.889815907921864	-0.125566	-1.038652	1.663792
Trial1	2	1	blindfold	clockwise	practice	Guided	2	0.5	-0.25	8.831711	0.91357	-1.45054	0.55077	0.901261780999058	0.180414	-1.131752	1.460173
Trial1	2	1	blindfold	clockwise	practice	Guided	2	0.5	-0.25	8.851715	0.93865	-1.45056	0.55069	0.912972234844825	0.394476	-1.271401	1.307059
Trial1	2	1	blindfold	clockwise	practice	Guided	2	0.5	-0.25	8.871719	0.96323	-1.45062	0.55051	0.924877445198372	0.250664	-1.394123	1.194902
Trial1	2	1	blindfold	clockwise	practice	Guided	2	0.5	-0.25	8.891708	1.01099	-1.45071	0.55042	0.949622534809102	-0.099863	-1.423746	0.834951
Trial1	2	1	blindfold	clockwise	practice	Guided	2	0.5	-0.25	8.911713	1.03389	-1.45071	0.55033	0.96206373161834	0.054777	-1.402587	0.693481
Trial1	2	1	blindfold	clockwise	practice	Guided	2	0.5	-0.25	8.931717	1.05539	-1.4507	0.55022	0.974068848260019	0.24059	-1.444905	0.374992
Trial1	2	1	blindfold	clockwise	practice	Guided	2	0.5	-0.25	8.951706	1.07638	-1.45075	0.5501	0.986090199359277	0.434161	-1.673422	0.191643
Trial1	2	1	blindfold	clockwise	practice	Guided	2	0.5	-0.25	8.97171	1.09761	-1.4508	0.54984	0.998439628319174	0.531082	-1.681886	-0.202629
Trial1	2	1	blindfold	clockwise	practice	Guided	2	0.5	-0.25	8.991714	1.13789	-1.45089	0.54974	1.02297982489028	0.558974	-1.698813	-0.544992
Trial1	2	1	blindfold	clockwise	practice	Guided	2	0.5	-0.25	9.011719	1.15814	-1.4509	0.54964	1.0356506724642	0.50079	-1.85539	-0.774771
Trial1	2	1	blindfold	clockwise	practice	Guided	2	0.5	-0.25	9.031708	1.17741	-1.4509	0.54948	1.04788001489209	0.553465	-1.656495	-1.153222
Trial1	2	1	blindfold	clockwise	practice	Guided	2	0.5	-0.25	9.051712	1.19634	-1.45088	0.54934	1.06011035452966	0.654582	-1.918867	-1.388047
Trial1	2	1	blindfold	clockwise	practice	Guided	2	0.5	-0.25	9.071716	1.21555	-1.45094	0.54915	1.07268468415788	0.817049	-1.97388	-1.583046
Trial1	2	1	blindfold	clockwise	practice	Guided	2	0.5	-0.25	9.091705	1.25246	-1.45109	0.54913	1.09763598410464	1.324059	-2.329351	-1.71368
Trial1	2	1	blindfold	clockwise	practice	Guided	2	0.5	-0.25	9.11171	1.2711	-1.45114	0.54911	1.11048280623141	1.532422	-2.295497	-1.834632
Trial1	2	1	blindfold	clockwise	practice	Guided	2	0.5	-0.25	9.131714	1.29127	-1.45116	0.54906	1.12454662140968	1.522667	-2.392828	-1.703703
Trial1	2	1	blindfold	clockwise	practice	Guided	2	0.5	-0.25	9.151718	1.30587	-1.45116	0.54859	1.13453618296935	1.89366	-1.885012	-2.446553
Trial1	2	1	blindfold	clockwise	practice	Guided	2	0.5	-0.25	9.171707	1.30527	-1.45112	0.54575	1.13211218189036	5.467529	-2.570564	-1.473965
Trial1	2	1	blindfold	clockwise	practice	Guided	2	0.5	-0.25	9.191711	1.30297	-1.45132	0.54272	1.12834654865047	3.686492	-3.179943	-2.68362
Trial1	2	1	blindfold	clockwise	practice	Guided	2	0.5	-0.25	9.211716	1.30201	-1.45153	0.53786	1.124252323252	1.281268	-3.086843	-2.942391
Trial1	2	1	blindfold	clockwise	practice	Guided	2	0.5	-0.25	9.231705	1.30094	-1.45144	0.53168	1.11916421762043	0.846462	-2.016198	-2.445912
Trial1	2	1	blindfold	clockwise	practice	Guided	2	0.5	-0.25	9.251709	1.30056	-1.45116	0.52489	1.11415924824596	2.147849	-2.016198	-1.092114
Trial1	2	1	blindfold	clockwise	practice	Guided	2	0.5	-0.25	9.271713	1.30096	-1.45094	0.51177	1.10536445218069	3.215875	-1.516846	-0.71806
Trial1	2	1	blindfold	clockwise	practice	Guided	2	0.5	-0.25	9.291718	1.30151	-1.451	0.50439	1.10069192211068	2.401477	-2.007734	-1.630934
Trial1	2	1	blindfold	clockwise	practice	Guided	2	0.5	-0.25	9.311707	1.30124	-1.45106	0.49643	1.09505397128128	1.779657	-2.481696	-1.746496
Trial1	2	1	blindfold	clockwise	practice	Guided	2	0.5	-0.25	9.331711	1.30101	-1.45117	0.48764	1.08891214210581	2.079947	-2.51555	-1.917745
Trial1	2	1	blindfold	clockwise	practice	Guided	2	0.5	-0.25	9.351715	1.30102	-1.45123	0.47716	1.08184773581956	2.578943	-2.549405	-2.294632
Trial1	2	1	blindfold	clockwise	practice	Guided	2	0.5	-0.25	9.371719	1.30121	-1.45132	0.45364	1.06632385969668	2.681511	-2.875253	-2.636003
Trial1	2	1	blindfold	clockwise	practice	Guided	2	0.5	-0.25	9.391708	1.30133	-1.45142	0.43955	1.05717032254998	2.512227	-2.807545	-2.859006
Trial1	2	1	blindfold	clockwise	practice	Guided	2	0.5	-0.25	9.411713	1.30126	-1.4514	0.42367	1.04682798942705	2.346719	-2.807545	-2.69155
Trial1	2	1	blindfold	clockwise	practice	Guided	2	0.5	-0.25	9.431717	1.3012	-1.45141	0.40698	1.03611968045931	2.410561	-2.82024	-2.660498
Trial1	2	1	blindfold	clockwise	practice	Guided	2	0.5	-0.25	9.451706	1.30118	-1.45142	0.38859	1.02454212251631	2.401383	-2.93873	-2.51284
Trial1	2	1	blindfold	clockwise	practice	Guided	2	0.5	-0.25	9.47171	1.30119	-1.45145	0.34983	1.00085029926323	2.394611	-2.896412	-2.334705
Trial1	2	1	blindfold	clockwise	practice	Guided	2	0.5	-0.25	9.491714	1.3012	-1.45143	0.32915	0.988603061407179	2.162856	-2.760995	-1.981404
Trial1	2	1	blindfold	clockwise	practice	Guided	2	0.5	-0.25	9.511719	1.30118	-1.4514	0.30705	0.975804330567749	2.359966	-2.832935	-2.153067
Trial1	2	1	blindfold	clockwise	practice	Guided	2	0.5	-0.25	9.531708	1.30117	-1.4514	0.28494	0.963345298178125	2.372129	-2.697518	-2.156148
Trial1	2	1	blindfold	clockwise	practice	Guided	2	0.5	-0.25	9.551712	1.30115	-1.45137	0.26154	0.950533862379208	2.151026	-2.519782	-1.816075
Trial1	2	1	blindfold	clockwise	practice	Guided	2	0.5	-0.25	9.571716	1.30114	-1.4513	0.21399	0.925803507479754	2.2425	-2.782154	-1.805426
Trial1	2	1	blindfold	clockwise	practice	Guided	2	0.5	-0.25	9.591705	1.30119	-1.45126	0.18995	0.914035700169967	2.292432	-2.519782	-1.741528
Trial1	2	1	blindfold	clockwise	practice	Guided	2	0.5	-0.25	9.61171	1.30123	-1.45124	0.16555	0.902580426859627	2.486241	-2.409755	-1.618112
Trial1	2	1	blindfold	clockwise	practice	Guided	2	0.5	-0.25	9.631714	1.30123	-1.45123	0.14079	0.891451880011379	2.528608	-2.494391	-1.89886
Trial1	2	1	blindfold	clockwise	practice	Guided	2	0.5	-0.25	9.651718	1.30122	-1.45121	0.11498	0.880433973668198	2.291283	-2.35051	-1.614497
Trial1	2	1	blindfold	clockwise	practice	Guided	2	0.5	-0.25	9.671707	1.30119	-1.45118	0.064245	0.86061325535905	2.407227	-2.282801	-1.65856
Trial1	2	1	blindfold	clockwise	practice	Guided	2	0.5	-0.25	9.691711	1.30117	-1.45118	0.038027	0.851371192732745	2.190753	-2.215093	-1.249592
Trial1	2	1	blindfold	clockwise	practice	Guided	2	0.5	-0.25	9.711716	1.30112	-1.45115	0.011936	0.842854549060909	2.174178	-2.363206	-0.992742
Trial1	2	1	blindfold	clockwise	practice	Guided	2	0.5	-0.25	9.731705	1.30108	-1.45116	-0.012439	0.835562311538654	2.185153	-2.13892	-0.94893
Trial1	2	1	blindfold	clockwise	practice	Guided	2	0.5	-0.25	9.751709	1.30107	-1.45109	-0.037345	0.828815572896309	2.093065	-2.045821	-0.871904
Trial1	2	1	blindfold	clockwise	practice	Guided	2	0.5	-0.25	9.771713	1.30105	-1.45105	-0.087479	0.817370348568173	2.018281	-2.096602	-0.984177
Trial1	2	1	blindfold	clockwise	practice	Guided	2	0.5	-0.25	9.791718	1.30098	-1.45108	-0.11273	0.812657349190358	1.979166	-2.198165	-1.052479
Trial1	2	1	blindfold	clockwise	practice	Guided	2	0.5	-0.25	9.811707	1.30099	-1.4511	-0.13701	0.808920079542557	2.09227	-2.172775	-1.040527
Trial1	2	1	blindfold	clockwise	practice	Guided	2	0.5	-0.25	9.831711	1.30102	-1.45113	-0.16108	0.80594023184808	2.038458	-2.193934	-1.10188
Trial1	2	1	blindfold	clockwise	practice	Guided	2	0.5	-0.25	9.851715	1.30104	-1.45109	-0.18491	0.803680207098028	1.983743	-2.236252	-0.874202
Trial1	2	1	blindfold	clockwise	practice	Guided	2	0.5	-0.25	9.871719	1.30102	-1.45111	-0.23248	0.801211483724087	1.998054	-2.236252	-0.812794
Trial1	2	1	blindfold	clockwise	practice	Guided	2	0.5	-0.25	9.891708	1.30094	-1.45104	-0.25626	0.800964499963904	1.852685	-1.935794	-0.953171
Trial1	2	1	blindfold	clockwise	practice	Guided	2	0.5	-0.25	9.911713	1.30091	-1.45102	-0.27911	0.80143884026527	1.736629	-2.134688	-0.836989
Trial1	2	1	blindfold	clockwise	practice	Guided	2	0.5	-0.25	9.931717	1.30091	-1.45103	-0.30224	0.802611884849746	1.846863	-2.050052	-0.781023
Trial1	2	1	blindfold	clockwise	practice	Guided	2	0.5	-0.25	9.951706	1.30089	-1.45103	-0.32426	0.804325362839778	1.723057	-2.143152	-0.713388
Trial1	2	1	blindfold	clockwise	practice	Guided	2	0.5	-0.25	9.97171	1.30086	-1.45108	-0.36697	0.809357026871505	1.607491	-2.320888	-0.596728
Trial1	2	1	blindfold	clockwise	practice	Guided	2	0.5	-0.25	9.991714	1.30083	-1.45106	-0.38844	0.81270790922561	1.426023	-2.177006	-0.658674
Trial1	2	1	blindfold	clockwise	practice	Guided	2	0.5	-0.25	10.01172	1.3008	-1.45109	-0.40894	0.816420549958091	1.47952	-2.155847	-0.557155
Trial1	2	1	blindfold	clockwise	practice	Guided	2	0.5	-0.25	10.03171	1.30077	-1.45108	-0.42916	0.820567467728718	1.472066	-2.18547	-0.76953
Trial1	2	1	blindfold	clockwise	practice	Guided	2	0.5	-0.25	10.05171	1.30074	-1.45109	-0.44917	0.825138315444021	1.560556	-2.265874	-0.93214
Trial1	2	1	blindfold	clockwise	practice	Guided	2	0.5	-0.25	10.07172	1.3007	-1.45112	-0.4897	0.835808885897948	1.308385	-2.227788	-1.022602
Trial1	2	1	blindfold	clockwise	practice	Guided	2	0.5	-0.25	10.09171	1.30065	-1.45121	-0.51026	0.841888052415218	1.353919	-2.198165	-1.28036
Trial1	2	1	blindfold	clockwise	practice	Guided	2	0.5	-0.25	10.11171	1.30063	-1.45118	-0.53016	0.848232270931911	1.168405	-2.430914	-0.924054
Trial1	2	1	blindfold	clockwise	practice	Guided	2	0.5	-0.25	10.13171	1.3006	-1.45121	-0.55056	0.855158906404238	1.161632	-2.460537	-1.14438
Trial1	2	1	blindfold	clockwise	practice	Guided	2	0.5	-0.25	10.15172	1.30056	-1.45122	-0.57023	0.862231736358711	1.028714	-2.358974	-1.006925
Trial1	2	1	blindfold	clockwise	practice	Guided	2	0.5	-0.25	10.17171	1.30051	-1.45122	-0.60909	0.877360784006935	0.855676	-2.485928	-0.752144
Trial1	2	1	blindfold	clockwise	practice	Guided	2	0.5	-0.25	10.19171	1.30039	-1.45119	-0.62898	0.885578924443301	0.783696	-2.202397	-1.1635
Trial1	2	1	blindfold	clockwise	practice	Guided	2	0.5	-0.25	10.21172	1.30036	-1.45116	-0.6482201	0.893954859347256	0.664502	-2.299729	-1.034751
Trial1	2	1	blindfold	clockwise	practice	Guided	2	0.5	-0.25	10.2317	1.30031	-1.45116	-0.66739	0.902613164112107	0.491748	-2.498623	-1.013125
Trial1	2	1	blindfold	clockwise	practice	Guided	2	0.5	-0.25	10.25171	1.30026	-1.45122	-0.68701	0.911807937870523	0.198263	-2.519782	-1.10959
Trial1	2	1	blindfold	clockwise	practice	Guided	2	0.5	-0.25	10.27171	1.3002	-1.45127	-0.72487	0.930495299231093	0.20111	-2.342047	-0.877351
Trial1	2	1	blindfold	clockwise	practice	Guided	2	0.5	-0.25	10.29172	1.30016	-1.45128	-0.74422	0.940483568195027	0.360239	-2.6552	-0.932211
Trial1	2	1	blindfold	clockwise	practice	Guided	2	0.5	-0.25	10.31171	1.30018	-1.4513	-0.76285	0.95042257677426	0.371988	-2.600186	-0.972818
Trial1	2	1	blindfold	clockwise	practice	Guided	2	0.5	-0.25	10.33171	1.30019	-1.45129	-0.78134	0.960534325242966	0.273837	-2.617114	-0.795026
Trial1	2	1	blindfold	clockwise	practice	Guided	2	0.5	-0.25	10.35172	1.30016	-1.45132	-0.80027	0.971109131788248	0.220012	-2.816008	-0.980254
Trial1	2	1	blindfold	clockwise	practice	Guided	2	0.5	-0.25	10.37172	1.30009	-1.45137	-0.8370299	0.992344738459876	-0.022877	-2.769458	-1.001455
Trial1	2	1	blindfold	clockwise	practice	Guided	2	0.5	-0.25	10.39171	1.29999	-1.4514	-0.85536	1.00321715962496	-0.092383	-2.710213	-0.977584
Trial1	2	1	blindfold	clockwise	practice	Guided	2	0.5	-0.25	10.41171	1.29999	-1.45136	-0.87465	1.0149736580252	-0.089535	-2.722909	-0.919712
Trial1	2	1	blindfold	clockwise	practice	Guided	2	0.5	-0.25	10.43172	1.29999	-1.45134	-0.89211	1.02581145513715	-0.089154	-2.710213	-0.923784
Trial1	2	1	blindfold	clockwise	practice	Guided	2	0.5	-0.25	10.45171	1.29998	-1.45133	-0.90991	1.03703859172205	-0.14299	-2.579027	-0.822249
Trial1	2	1	blindfold	clockwise	practice	Guided	2	0.5	-0.25	10.47171	1.29998	-1.45131	-0.94603	1.06038939564053	0.0080035	-2.498623	-0.901497
Trial1	2	1	blindfold	clockwise	practice	Guided	2	0.5	-0.25	10.49171	1.29999	-1.45136	-0.96327	1.07179196078141	0.052622	-2.714445	-0.939521
Trial1	2	1	blindfold	clockwise	practice	Guided	2	0.5	-0.25	10.51172	1.30001	-1.45136	-0.98036	1.08325511009059	0.102717	-2.638273	-0.870315
Trial1	2	1	blindfold	clockwise	practice	Guided	2	0.5	-0.25	10.53171	1.30003	-1.45135	-0.99733	1.09478314452865	0.132741	-2.748299	-0.839073
Trial1	2	1	blindfold	clockwise	practice	Guided	2	0.5	-0.25	10.55171	1.30004	-1.45137	-1.01419	1.10636806940706	0.097834	-2.807545	-0.882185
Trial1	2	1	blindfold	clockwise	practice	Guided	2	0.5	-0.25	10.57172	1.30007	-1.4514	-1.04839	1.13028250085515	0.260333	-2.91334	-1.119686
Trial1	2	1	blindfold	clockwise	practice	Guided	2	0.5	-0.25	10.59171	1.30012	-1.45147	-1.05603	1.13572735118448	0.261437	-2.871022	-1.15271
Trial1	2	1	blindfold	clockwise	practice	Guided	2	0.5	-0.25	10.61171	1.30014	-1.45145	-1.05435	1.13454969438977	0.685306	-1.990807	-4.836086
Trial1	2	1	blindfold	clockwise	practice	Guided	2	0.5	-0.25	10.63171	1.3002	-1.45155	-1.05278	1.13347950878359	1.312042	-5.080021	-3.790775
Trial1	2	1	blindfold	clockwise	practice	Guided	2	0.5	-0.25	10.65172	1.30038	-1.4521	-1.05249	1.13340121953962	1.110112	-4.72455	-4.252721
Trial1	2	1	blindfold	clockwise	practice	Guided	2	0.5	-0.25	10.67171	1.30041	-1.45221	-1.05235	1.13332334894811	1.061675	-3.607355	-3.584845
Trial1	2	1	blindfold	clockwise	practice	Guided	2	0.5	-0.25	10.69171	1.30049	-1.45198	-1.05234	1.13337275406906	1.962845	-4.576437	-4.324236
Trial1	2	1	blindfold	clockwise	practice	Guided	2	0.5	-0.25	10.71172	1.30051	-1.45202	-1.05234	1.13338689914419	1.877786	-4.436788	-4.378334
Trial1	2	1	blindfold	clockwise	practice	Guided	2	0.5	-0.25	10.7317	1.30053	-1.45201	-1.05232	1.13338678296244	1.309436	-3.463474	-4.363413
Trial1	2	1	blindfold	clockwise	practice	Guided	2	0.5	-0.25	10.75171	1.30053	-1.452	-1.05231	1.13337969441076	0.576073	-3.768163	-4.26357
Trial1	2	1	blindfold	clockwise	practice	Guided	2	0.5	-0.25	10.77171	1.30051	-1.452	-1.05228	1.13334436743884	0.200343	-3.683527	-4.409628
Trial1	2	1	blindfold	clockwise	practice	Guided	2	0.5	-0.25	10.79172	1.30045	-1.45193	-1.05228	1.13330193115297	-0.080111	-3.471937	-4.311799
Trial1	2	1	blindfold	clockwise	practice	Guided	2	0.5	-0.25	10.81171	1.30043	-1.45192	-1.05228	1.1332878702754	0.020523	-3.738541	-4.489717
Trial1	2	1	blindfold	clockwise	practice	Guided	2	0.5	-0.25	10.83171	1.3004	-1.45192	-1.05229	1.13327374198882	-0.153223	-3.937435	-4.701076
Trial1	2	1	blindfold	clockwise	practice	Guided	2	0.5	-0.25	10.85172	1.30037	-1.45193	-1.05231	1.13326670362521	-0.516104	-3.903581	-4.917368
Trial1	2	1	blindfold	clockwise	practice	Guided	2	0.5	-0.25	10.87172	1.30033	-1.45193	-1.05244	1.13333058148272	-0.877276	-3.967058	-5.16751
Trial1	2	1	blindfold	clockwise	practice	Guided	2	0.5	-0.25	10.89171	1.30006	-1.45195	-1.05252	1.13319657031866	-1.577562	-3.772395	-5.394663
Trial1	2	1	blindfold	clockwise	practice	Guided	2	0.5	-0.25	10.91171	1.29971	-1.4519	-1.05256	1.13297777954766	-1.842484	-3.493096	-5.259664
Trial1	2	1	blindfold	clockwise	practice	Guided	2	0.5	-0.25	10.93172	1.29898	-1.45181	-1.05253	1.13244139725612	-2.006555	-3.412692	-5.058982
Trial1	2	1	blindfold	clockwise	practice	Guided	2	0.5	-0.25	10.95171	1.29766	-1.45171	-1.05249	1.13148206274638	-2.077783	-3.192638	-4.94761
Trial1	2	1	blindfold	clockwise	practice	Guided	2	0.5	-0.25	10.97171	1.29579	-1.45163	-1.05258	1.13022843287666	-2.175374	-3.188407	-4.955114
Trial1	2	1	blindfold	clockwise	practice	Guided	2	0.5	-0.25	10.99171	1.2895	-1.4516	-1.05258	1.12580855465529	-2.407746	-3.357679	-5.20081
Trial1	2	1	blindfold	clockwise	practice	Guided	2	0.5	-0.25	11.01172	1.28495	-1.45164	-1.05251	1.12257234987486	-2.579539	-3.209566	-4.943539
Trial1	2	1	blindfold	clockwise	practice	Guided	2	0.5	-0.25	11.03171	1.2795	-1.45159	-1.0524	1.11868941649094	-2.624728	-2.86679	-4.78743
Trial1	2	1	blindfold	clockwise	practice	Guided	2	0.5	-0.25	11.05171	1.27291	-1.45147	-1.05225	1.1139993706091	-2.425305	-2.816008	-4.411067
Trial1	2	1	blindfold	clockwise	practice	Guided	2	0.5	-0.25	11.07172	1.26531	-1.45141	-1.05203	1.10858095368207	-2.181363	-2.832935	-4.155016
Trial1	2	1	blindfold	clockwise	practice	Guided	2	0.5	-0.25	11.09171	1.24751	-1.45141	-1.05198	1.09633164923576	-1.886941	-2.752531	-3.864988
Trial1	2	1	blindfold	clockwise	practice	Guided	2	0.5	-0.25	11.11171	1.23781	-1.45138	-1.05199	1.08974842554471	-2.005627	-2.638273	-4.104673
Trial1	2	1	blindfold	clockwise	practice	Guided	2	0.5	-0.25	11.13171	1.22747	-1.45135	-1.05198	1.08276702774958	-2.136618	-2.705981	-3.953097
Trial1	2	1	blindfold	clockwise	practice	Guided	2	0.5	-0.25	11.15172	1.21535	-1.45134	-1.05192	1.07461679385926	-2.063661	-2.646736	-3.833671
Trial1	2	1	blindfold	clockwise	practice	Guided	2	0.5	-0.25	11.17171	1.20383	-1.45132	-1.05167	1.06679500488695	-1.949533	-2.5621	-3.477425
Trial1	2	1	blindfold	clockwise	practice	Guided	2	0.5	-0.25	11.19171	1.17851	-1.45123	-1.05157	1.05018584583234	-1.202389	-2.358974	-3.118071
Trial1	2	1	blindfold	clockwise	practice	Guided	2	0.5	-0.25	11.21172	1.16522	-1.45119	-1.05152	1.04161027848955	-1.044315	-2.291265	-3.050758
Trial1	2	1	blindfold	clockwise	practice	Guided	2	0.5	-0.25	11.2317	1.15243	-1.45115	-1.0515	1.03347335250699	-0.89639	-2.248947	-2.994069
Trial1	2	1	blindfold	clockwise	practice	Guided	2	0.5	-0.25	11.25171	1.13943	-1.45112	-1.0515	1.02531603625955	-0.992468	-2.380133	-2.960355
Trial1	2	1	blindfold	clockwise	practice	Guided	2	0.5	-0.25	11.27171	1.12687	-1.45116	-1.05144	1.01748322671561	-1.371677	-2.413987	-3.036882
Trial1	2	1	blindfold	clockwise	practice	Guided	2	0.5	-0.25	11.29172	1.10117	-1.4512	-1.05136	1.00179005388427	-1.409663	-2.316656	-2.75266
Trial1	2	1	blindfold	clockwise	practice	Guided	2	0.5	-0.25	11.31171	1.08756	-1.45118	-1.05128	0.993617811018013	-1.222831	-2.291265	-2.590079
Trial1	2	1	blindfold	clockwise	practice	Guided	2	0.5	-0.25	11.33171	1.07466	-1.45116	-1.05123	0.986003797947932	-0.967925	-2.253179	-2.429481
Trial1	2	1	blindfold	clockwise	practice	Guided	2	0.5	-0.25	11.35172	1.06105	-1.45113	-1.05123	0.978134178918219	-0.963149	-2.18547	-2.489949
Trial1	2	1	blindfold	clockwise	practice	Guided	2	0.5	-0.25	11.37172	1.0475	-1.4511	-1.05129	0.970475134277806	-1.153275	-2.198165	-2.481649
Trial1	2	1	blindfold	clockwise	practice	Guided	2	0.5	-0.25	11.39171	1.02059	-1.45114	-1.05128	0.955543597524596	-1.82526	-2.380133	-2.529994
Trial1	2	1	blindfold	clockwise	practice	Guided	2	0.5	-0.25	11.41171	1.00634	-1.45117	-1.05122	0.947804629312881	-2.067199	-2.257411	-2.437802
Trial1	2	1	blindfold	clockwise	practice	Guided	2	0.5	-0.25	11.43172	0.9908	-1.45115	-1.05112	0.939509407682366	-2.06044	-2.151616	-2.134748
Trial1	2	1	blindfold	clockwise	practice	Guided	2	0.5	-0.25	11.45171	0.97484	-1.4511	-1.05105	0.931211055818645	-1.974267	-2.041589	-2.104963
Trial1	2	1	blindfold	clockwise	practice	Guided	2	0.5	-0.25	11.47171	0.95752	-1.45104	-1.05102	0.922473652840388	-1.832408	-2.02043	-2.025099
Trial1	2	1	blindfold	clockwise	practice	Guided	2	0.5	-0.25	11.49171	0.9217	-1.45106	-1.05106	0.905277937022329	-1.973905	-2.236252	-2.109325
Trial1	2	1	blindfold	clockwise	practice	Guided	2	0.5	-0.25	11.51172	0.90265	-1.45113	-1.05109	0.896589210745477	-2.136063	-2.35051	-2.212992
Trial1	2	1	blindfold	clockwise	practice	Guided	2	0.5	-0.25	11.53171	0.88271	-1.45117	-1.05107	0.887795040245868	-2.343552	-2.346278	-2.067138
Trial1	2	1	blindfold	clockwise	practice	Guided	2	0.5	-0.25	11.55171	0.86112	-1.45115	-1.05103	0.878667609865785	-2.37119	-2.164311	-1.990447
Trial1	2	1	blindfold	clockwise	practice	Guided	2	0.5	-0.25	11.57172	0.8390499	-1.45109	-1.05097	0.869774639621366	-2.388647	-2.011966	-1.929792
Trial1	2	1	blindfold	clockwise	practice	Guided	2	0.5	-0.25	11.59171	0.7907	-1.451	-1.05102	0.852138241769382	-2.359898	-2.117761	-2.07029
Trial1	2	1	blindfold	clockwise	practice	Guided	2	0.5	-0.25	11.61171	0.7644	-1.45107	-1.05108	0.843585508864748	-2.486058	-2.346278	-2.141203
Trial1	2	1	blindfold	clockwise	practice	Guided	2	0.5	-0.25	11.63171	0.73781	-1.45117	-1.05113	0.835681141820461	-2.531817	-2.502855	-2.241421
Trial1	2	1	blindfold	clockwise	practice	Guided	2	0.5	-0.25	11.65172	0.7102	-1.45123	-1.05115	0.828266448844494	-2.51982	-2.511319	-2.259081
Trial1	2	1	blindfold	clockwise	practice	Guided	2	0.5	-0.25	11.67171	0.68072	-1.45126	-1.05119	0.821319154863822	-2.447895	-2.464769	-2.346651
Trial1	2	1	blindfold	clockwise	practice	Guided	2	0.5	-0.25	11.69171	0.62075	-1.45123	-1.05121	0.810258046817417	-2.223737	-2.460537	-2.35898
Trial1	2	1	blindfold	clockwise	practice	Guided	2	0.5	-0.25	11.71172	0.58962	-1.45124	-1.05123	0.806226507977457	-2.145266	-2.634041	-2.396589
Trial1	2	1	blindfold	clockwise	practice	Guided	2	0.5	-0.25	11.7317	0.55693	-1.4513	-1.05128	0.803299880900903	-2.092581	-2.769458	-2.567387
Trial1	2	1	blindfold	clockwise	practice	Guided	2	0.5	-0.25	11.75171	0.52473	-1.45139	-1.05133	0.801711479036262	-1.963098	-2.887949	-2.660738
Trial1	2	1	blindfold	clockwise	practice	Guided	2	0.5	-0.25	11.77171	0.49222	-1.45145	-1.05132	0.801357723974605	-1.862511	-3.023366	-2.66915
Trial1	2	1	blindfold	clockwise	practice	Guided	2	0.5	-0.25	11.79172	0.42577	-1.4515	-1.05128	0.804710984323931	-1.544988	-2.964121	-2.563659
Trial1	2	1	blindfold	clockwise	practice	Free	1	0.5	-0.25	0	0.44897	-1.45039	-1.05028	0.801905410858998	-0.583859	-0.804453	-0.60141
Trial1	2	1	blindfold	clockwise	practice	Free	1	0.5	-0.25	0.01063538	0.44862	-1.45039	-1.05029	0.801937635350165	-0.671649	-0.804453	-0.623776
Trial1	2	1	blindfold	clockwise	practice	Free	1	0.5	-0.25	0.03063965	0.44821	-1.45039	-1.05029	0.801964007745376	-0.764148	-0.842539	-0.642222
Trial1	2	1	blindfold	clockwise	practice	Free	1	0.5	-0.25	0.05064392	0.44758	-1.4504	-1.05125	0.802962882356579	-0.786673	-0.838307	-0.639651
Trial1	2	1	blindfold	clockwise	practice	Free	1	0.5	-0.25	0.07063293	0.44635	-1.45041	-1.05388	0.805668255466765	-0.763788	-0.804453	-0.650405
Trial1	2	1	blindfold	clockwise	practice	Free	1	0.5	-0.25	0.09063721	0.44258	-1.45044	-1.05559	0.807633803332837	-0.793702	-0.677499	-0.507909
Trial1	2	1	blindfold	clockwise	practice	Free	1	0.5	-0.25	0.1106415	0.43991	-1.45036	-1.05786	0.81009173278689	-0.880696	-0.673267	-0.715714
Trial1	2	1	blindfold	clockwise	practice	Free	1	0.5	-0.25	0.1306305	0.43652	-1.45037	-1.06044	0.812922385956201	-1.0604	-1.028738	-0.55383
Trial1	2	1	blindfold	clockwise	practice	Free	1	0.5	-0.25	0.1506348	0.43254	-1.45046	-1.06334	0.816132785609215	-1.095156	-0.787526	-0.500495
Trial1	2	1	blindfold	clockwise	practice	Free	1	0.5	-0.25	0.170639	0.42784	-1.4504	-1.07033	0.823497668481171	-1.057578	-0.715585	-0.61104
Trial1	2	1	blindfold	clockwise	practice	Free	1	0.5	-0.25	0.1906433	0.41592	-1.45043	-1.07394	0.828218953860046	-0.996644	-0.669035	-0.373978
Trial1	2	1	blindfold	clockwise	practice	Free	1	0.5	-0.25	0.2106323	0.40937	-1.45037	-1.07782	0.832766266552146	-1.015979	-0.715585	-0.353008
Trial1	2	1	blindfold	clockwise	practice	Free	1	0.5	-0.25	0.2306366	0.40199	-1.45036	-1.08195	0.837703216467742	-1.059667	-0.842539	-0.331252
Trial1	2	1	blindfold	clockwise	practice	Free	1	0.5	-0.25	0.2506409	0.39372	-1.4504	-1.08609	0.842817817752308	-1.07968	-0.757903	-0.341443
Trial1	2	1	blindfold	clockwise	practice	Free	1	0.5	-0.25	0.2706451	0.38504	-1.45039	-1.09466	0.852447293154439	-1.1031	-0.766367	-0.244547
Trial1	2	1	blindfold	clockwise	practice	Free	1	0.5	-0.25	0.2906342	0.36535	-1.45041	-1.0988	0.859413738064351	-1.081933	-0.825612	-0.059394
Trial1	2	1	blindfold	clockwise	practice	Free	1	0.5	-0.25	0.3106384	0.35466	-1.45041	-1.10285	0.865145519064629	-1.17807	-0.630949	-0.0078228
Trial1	2	1	blindfold	clockwise	practice	Free	1	0.5	-0.25	0.3306427	0.34328	-1.45033	-1.10285	0.867129873274438	-1.242736	-0.592859	-0.051077
Trial1	2	1	blindfold	clockwise	practice	Free	1	0.5	-0.25	0.3506317	0.33031	-1.45032	-1.1107	0.877268031872825	-1.419317	-0.745204	0.106974
Trial1	2	1	blindfold	clockwise	practice	Free	1	0.5	-0.25	0.370636	0.31757	-1.45034	-1.11786	0.886826710275126	-1.503029	-0.580163	0.093103
Trial1	2	1	blindfold	clockwise	practice	Free	1	0.5	-0.25	0.3906403	0.28754	-1.45033	-1.12079	0.896333915857137	-1.493757	-0.673263	0.322605
Trial1	2	1	blindfold	clockwise	practice	Free	1	0.5	-0.25	0.4106445	0.27198	-1.45033	-1.1236	0.902867707202579	-1.498264	-0.453202	0.228959
Trial1	2	1	blindfold	clockwise	practice	Free	1	0.5	-0.25	0.4306335	0.25499	-1.45028	-1.12605	0.909666699165552	-1.440648	-0.537754	0.255479
Trial1	2	1	blindfold	clockwise	practice	Free	1	0.5	-0.25	0.4506378	0.23651	-1.45028	-1.12818	0.916857205576632	-1.468479	-0.630853	0.312739
Trial1	2	1	blindfold	clockwise	practice	Free	1	0.5	-0.25	0.4706421	0.21765	-1.4503	-1.13163	0.925739214188369	-1.57274	-0.57584	0.258693
Trial1	2	1	blindfold	clockwise	practice	Free	1	0.5	-0.25	0.4906311	0.17658	-1.45032	-1.13302	0.940385498472335	-1.5051	-0.613926	0.113933
Trial1	2	1	blindfold	clockwise	practice	Free	1	0.5	-0.25	0.5106354	0.15501	-1.45031	-1.13432	0.949231267477336	-1.473517	-0.529282	0.11857
Trial1	2	1	blindfold	clockwise	practice	Free	1	0.5	-0.25	0.5306396	0.13193	-1.45029	-1.1354	0.958858065742839	-1.438464	-0.626613	0.17065
Trial1	2	1	blindfold	clockwise	practice	Free	1	0.5	-0.25	0.5506439	0.10875	-1.45029	-1.13631	0.968825033258004	-1.371048	-0.622382	0.16775
Trial1	2	1	blindfold	clockwise	practice	Free	1	0.5	-0.25	0.5706329	0.084882	-1.45029	-1.13773	0.979993628680515	-1.374682	-0.580056	0.151222
Trial1	2	1	blindfold	clockwise	practice	Free	1	0.5	-0.25	0.5906372	0.034515	-1.45028	-1.13834	1.00290788884103	-1.185947	-0.571584	-0.0019101
Trial1	2	1	blindfold	clockwise	practice	Free	1	0.5	-0.25	0.6106415	0.0089017	-1.4503	-1.13892	1.01555709665549	-1.172558	-0.635061	0.0023472
Trial1	2	1	blindfold	clockwise	practice	Free	1	0.5	-0.25	0.6306305	-0.017977	-1.45033	-1.13936	1.02920420435552	-1.141075	-0.68161	0.128298
Trial1	2	1	blindfold	clockwise	practice	Free	1	0.5	-0.25	0.6506348	-0.043662	-1.45035	-1.13957	1.04254647459679	-1.077392	-0.698538	0.274883
Trial1	2	1	blindfold	clockwise	practice	Free	1	0.5	-0.25	0.670639	-0.071278	-1.45036	-1.13904	1.05676424102266	-0.924382	-0.694306	0.340441
Trial1	2	1	blindfold	clockwise	practice	Free	1	0.5	-0.25	0.6906433	-0.12637	-1.45034	-1.13829	1.08692160847232	-0.917592	-0.643524	0.330466
Trial1	2	1	blindfold	clockwise	practice	Free	1	0.5	-0.25	0.7106323	-0.15462	-1.45034	-1.13732	1.10266231909975	-0.832566	-0.72816	0.294395
Trial1	2	1	blindfold	clockwise	practice	Free	1	0.5	-0.25	0.7306366	-0.18128	-1.45036	-1.13599	1.11764071286977	-0.700734	-0.812796	0.361295
Trial1	2	1	blindfold	clockwise	practice	Free	1	0.5	-0.25	0.7506409	-0.20961	-1.4504	-1.13441	1.1338992205927	-0.687609	-0.829723	0.308915
Trial1	2	1	blindfold	clockwise	practice	Free	1	0.5	-0.25	0.7706451	-0.23707	-1.4504	-1.13032	1.14814433671068	-0.665163	-0.770478	0.281344
Trial1	2	1	blindfold	clockwise	practice	Free	1	0.5	-0.25	0.7906342	-0.29151	-1.45046	-1.12776	1.18192662996704	-0.409681	-0.990532	0.486104
Trial1	2	1	blindfold	clockwise	practice	Free	1	0.5	-0.25	0.8106384	-0.3191	-1.45046	-1.12487	1.19846669661696	-0.4492	-0.787405	0.302702
Trial1	2	1	blindfold	clockwise	practice	Free	1	0.5	-0.25	0.8306427	-0.34638	-1.45043	-1.12184	1.21509838383074	-0.390035	-0.948214	0.353715
Trial1	2	1	blindfold	clockwise	practice	Free	1	0.5	-0.25	0.8506317	-0.37259	-1.45045	-1.11855	1.23117526292249	-0.393971	-0.93975	0.422643
Trial1	2	1	blindfold	clockwise	practice	Free	1	0.5	-0.25	0.870636	-0.3993	-1.45044	-1.11091	1.24495246263142	-0.443293	-0.791637	0.468897
Trial1	2	1	blindfold	clockwise	practice	Free	1	0.5	-0.25	0.8906403	-0.44961	-1.45045	-1.10675	1.27897606744708	-0.366412	-1.024386	0.361981
Trial1	2	1	blindfold	clockwise	practice	Free	1	0.5	-0.25	0.9106445	-0.47616	-1.4505	-1.10231	1.29588603726815	-0.256593	-1.020154	0.250717
Trial1	2	1	blindfold	clockwise	practice	Free	1	0.5	-0.25	0.9306335	-0.50001	-1.45052	-1.09779	1.31101789314537	-0.334956	-1.168267	0.202396
Trial1	2	1	blindfold	clockwise	practice	Free	1	0.5	-0.25	0.9506378	-0.52562	-1.45053	-1.09356	1.32796452943191	-0.22366	-0.973605	0.069
Trial1	2	1	blindfold	clockwise	practice	Free	1	0.5	-0.25	0.9706421	-0.54859	-1.45053	-1.08463	1.34020455722485	-0.197504	-0.9863	0.173032
Trial1	2	1	blindfold	clockwise	practice	Free	1	0.5	-0.25	0.9906311	-0.59536	-1.4505	-1.08012	1.37437718566799	-0.260483	-0.943982	0.259721
Trial1	2	1	blindfold	clockwise	practice	Free	1	0.5	-0.25	1.010635	-0.61777	-1.45048	-1.07553	1.38957168916899	-0.271375	-0.876273	0.220954
Trial1	2	1	blindfold	clockwise	practice	Free	1	0.5	-0.25	1.03064	-0.63978	-1.45047	-1.07066	1.40448616137378	-0.09054	-0.842419	0.292401
Trial1	2	1	blindfold	clockwise	practice	Free	1	0.5	-0.25	1.050644	-0.66134	-1.45047	-1.06565	1.41915308956495	-0.108351	-0.922823	0.378719
Trial1	2	1	blindfold	clockwise	practice	Free	1	0.5	-0.25	1.070633	-0.6831	-1.45047	-1.05544	1.43124389476421	-0.241637	-0.927055	0.375111
Trial1	2	1	blindfold	clockwise	practice	Free	1	0.5	-0.25	1.090637	-0.72425	-1.45045	-1.04954	1.46220798711154	-0.322866	-0.876273	0.659284
Trial1	2	1	blindfold	clockwise	practice	Free	1	0.5	-0.25	1.110641	-0.74493	-1.45043	-1.04331	1.47620847372028	-0.209288	-0.825492	0.690798
Trial1	2	1	blindfold	clockwise	practice	Free	1	0.5	-0.25	1.13063	-0.76468	-1.45042	-1.03632	1.48919928796993	-0.226229	-0.935518	0.845558
Trial1	2	1	blindfold	clockwise	practice	Free	1	0.5	-0.25	1.150635	-0.78469	-1.45046	-1.02893	1.50238493891871	-0.236717	-1.037082	0.897748
Trial1	2	1	blindfold	clockwise	practice	Free	1	0.5	-0.25	1.170639	-0.8038	-1.45049	-1.0123	1.51029656616921	-0.388894	-0.876273	0.933288
Trial1	2	1	blindfold	clockwise	practice	Free	1	0.5	-0.25	1.190643	-0.84126	-1.45043	-1.00265	1.53800535981006	-0.24874	-0.825492	1.093014
Trial1	2	1	blindfold	clockwise	practice	Free	1	0.5	-0.25	1.210632	-0.86016	-1.4504	-0.99221	1.54948728552513	-0.09285	-0.888969	1.06645
Trial1	2	1	blindfold	clockwise	practice	Free	1	0.5	-0.25	1.230637	-0.87808	-1.4504	-0.98127	1.56008344337464	0.039291	-0.872041	1.202822
Trial1	2	1	blindfold	clockwise	practice	Free	1	0.5	-0.25	1.250641	-0.896	-1.45045	-0.96948	1.57049907662039	0.048662	-1.037082	1.320486
Trial1	2	1	blindfold	clockwise	practice	Free	1	0.5	-0.25	1.270645	-0.91283	-1.4505	-0.9429901	1.57363395517318	-0.038812	-1.10479	1.243312
Trial1	2	1	blindfold	clockwise	practice	Free	1	0.5	-0.25	1.290634	-0.94547	-1.45052	-0.92866	1.59686037761297	0.041568	-1.147108	1.521656
Trial1	2	1	blindfold	clockwise	practice	Free	1	0.5	-0.25	1.310638	-0.96077	-1.45051	-0.91301	1.60419178608845	0.121735	-0.753551	1.392208
Trial1	2	1	blindfold	clockwise	practice	Free	1	0.5	-0.25	1.330643	-0.97592	-1.45045	-0.89693	1.61147708182074	0.258591	-0.977836	1.445146
Trial1	2	1	blindfold	clockwise	practice	Free	1	0.5	-0.25	1.350632	-0.98996	-1.45048	-0.88004	1.61769312821674	0.265866	-1.041313	1.409694
Trial1	2	1	blindfold	clockwise	practice	Free	1	0.5	-0.25	1.370636	-1.00335	-1.45052	-0.84396	1.61643117618615	0.369227	-1.03285	1.479691
Trial1	2	1	blindfold	clockwise	practice	Free	1	0.5	-0.25	1.39064	-1.02805	-1.45052	-0.82433	1.63241903882396	0.461879	-0.888969	1.141293
Trial1	2	1	blindfold	clockwise	practice	Free	1	0.5	-0.25	1.410645	-1.0396	-1.45048	-0.80467	1.63646783890147	0.632204	-0.86781	1.37066
Trial1	2	1	blindfold	clockwise	practice	Free	1	0.5	-0.25	1.430634	-1.04998	-1.45045	-0.78373	1.63930042485115	0.473239	-0.918591	1.373154
Trial1	2	1	blindfold	clockwise	practice	Free	1	0.5	-0.25	1.450638	-1.05982	-1.45046	-0.76274	1.64193195933353	0.435509	-0.977836	1.518867
Trial1	2	1	blindfold	clockwise	practice	Free	1	0.5	-0.25	1.470642	-1.06859	-1.45052	-0.71831	1.6370059895801	0.585718	-1.100559	1.481965
Trial1	2	1	blindfold	clockwise	practice	Free	1	0.5	-0.25	1.490631	-1.08419	-1.45056	-0.69558	1.64566081938563	0.521231	-0.846651	1.359375
Trial1	2	1	blindfold	clockwise	practice	Free	1	0.5	-0.25	1.510635	-1.09087	-1.45049	-0.67159	1.64578416952561	0.503275	-0.880505	1.288706
Trial1	2	1	blindfold	clockwise	practice	Free	1	0.5	-0.25	1.53064	-1.09692	-1.45044	-0.64773	1.64570431016985	0.518144	-0.918591	1.261103
Trial1	2	1	blindfold	clockwise	practice	Free	1	0.5	-0.25	1.550644	-1.10252	-1.45044	-0.62335	1.64543628128711	0.463382	-0.943982	1.137781
Trial1	2	1	blindfold	clockwise	practice	Free	1	0.5	-0.25	1.570633	-1.1074	-1.45048	-0.57244	1.63942127045836	0.396781	-0.918591	1.323156
Trial1	2	1	blindfold	clockwise	practice	Free	1	0.5	-0.25	1.590637	-1.11591	-1.45047	-0.54677	1.64293558424009	0.212944	-1.066704	1.098366
Trial1	2	1	blindfold	clockwise	practice	Free	1	0.5	-0.25	1.610641	-1.1195	-1.45047	-0.52003	1.64185766600721	0.422969	-0.838187	1.023657
Trial1	2	1	blindfold	clockwise	practice	Free	1	0.5	-0.25	1.63063	-1.1227	-1.45041	-0.49394	1.64093325078712	0.430317	-0.723928	0.877556
Trial1	2	1	blindfold	clockwise	practice	Free	1	0.5	-0.25	1.650635	-1.12534	-1.45041	-0.46789	1.63987991302229	0.358494	-0.897432	0.510336
Trial1	2	1	blindfold	clockwise	practice	Free	1	0.5	-0.25	1.670639	-1.12751	-1.45044	-0.41501	1.63585358279927	0.401899	-0.842419	0.574956
Trial1	2	1	blindfold	clockwise	practice	Free	1	0.5	-0.25	1.690643	-1.13033	-1.45044	-0.38923	1.63626427816737	0.624812	-0.910128	0.398581
Trial1	2	1	blindfold	clockwise	practice	Free	1	0.5	-0.25	1.710632	-1.13104	-1.45046	-0.36374	1.63500097668589	0.581864	-0.982068	0.256404
Trial1	2	1	blindfold	clockwise	practice	Free	1	0.5	-0.25	1.730637	-1.13126	-1.45051	-0.33774	1.63361795350184	0.672204	-1.037082	0.534263
Trial1	2	1	blindfold	clockwise	practice	Free	1	0.5	-0.25	1.750641	-1.13091	-1.45049	-0.31283	1.63211983642036	0.520567	-0.82126	0.518271
Trial1	2	1	blindfold	clockwise	practice	Free	1	0.5	-0.25	1.770645	-1.12999	-1.45044	-0.26347	1.63004563771197	0.526551	-1.011691	0.474203
Trial1	2	1	blindfold	clockwise	practice	Free	1	0.5	-0.25	1.790634	-1.12659	-1.45052	-0.23957	1.62662345277004	0.818299	-0.956677	0.485152
Trial1	2	1	blindfold	clockwise	practice	Free	1	0.5	-0.25	1.810638	-1.12411	-1.4505	-0.21595	1.62446687901189	0.62712	-1.092095	0.344071
Trial1	2	1	blindfold	clockwise	practice	Free	1	0.5	-0.25	1.830643	-1.1211	-1.45053	-0.19204	1.62213575458025	0.57463	-1.109022	0.12026
Trial1	2	1	blindfold	clockwise	practice	Free	1	0.5	-0.25	1.850632	-1.11748	-1.45052	-0.16923	1.6194954380708	0.749761	-1.015923	0.187094
Trial1	2	1	blindfold	clockwise	practice	Free	1	0.5	-0.25	1.870636	-1.11341	-1.45051	-0.12471	1.61826740713696	0.863166	-1.121718	0.327083
Trial1	2	1	blindfold	clockwise	practice	Free	1	0.5	-0.25	1.89064	-1.10334	-1.4505	-0.10245	1.61011498157892	1.070452	-0.931287	0.158423
Trial1	2	1	blindfold	clockwise	practice	Free	1	0.5	-0.25	1.910645	-1.09699	-1.4505	-0.080644	1.6059447310627	0.873214	-1.130181	0.137574
Trial1	2	1	blindfold	clockwise	practice	Free	1	0.5	-0.25	1.930634	-1.09021	-1.45054	-0.059757	1.60154928686812	0.726151	-0.943982	0.326474
Trial1	2	1	blindfold	clockwise	practice	Free	1	0.5	-0.25	1.950638	-1.08271	-1.45049	-0.039002	1.59671261935231	0.805269	-0.800101	0.517507
Trial1	2	1	blindfold	clockwise	practice	Free	1	0.5	-0.25	1.970642	-1.07494	-1.45046	0.0024319	1.59504161741352	0.804013	-1.024386	0.411535
Trial1	2	1	blindfold	clockwise	practice	Free	1	0.5	-0.25	1.990631	-1.05771	-1.45042	0.022479	1.58136176711014	0.98591	-0.952446	0.499856
Trial1	2	1	blindfold	clockwise	practice	Free	1	0.5	-0.25	2.010635	-1.04785	-1.45045	0.042315	1.57521037343821	1.048208	-1.075168	0.498283
Trial1	2	1	blindfold	clockwise	practice	Free	1	0.5	-0.25	2.03064	-1.0376	-1.4505	0.062492	1.56903306814923	1.119047	-0.829723	0.23539
Trial1	2	1	blindfold	clockwise	practice	Free	1	0.5	-0.25	2.050644	-1.02631	-1.45046	0.082401	1.56208595802707	1.104703	-0.795869	0.286044
Trial1	2	1	blindfold	clockwise	practice	Free	1	0.5	-0.25	2.070633	-1.01424	-1.45043	0.12002	1.55879365351418	1.143297	-0.753551	0.067809
Trial1	2	1	blindfold	clockwise	practice	Free	1	0.5	-0.25	2.090637	-0.98859	-1.45038	0.13835	1.53841344015923	1.252201	-0.77471	0.397876
Trial1	2	1	blindfold	clockwise	practice	Free	1	0.5	-0.25	2.110641	-0.9746	-1.45037	0.15633	1.52955852544698	1.274611	-0.787405	0.349344
Trial1	2	1	blindfold	clockwise	practice	Free	1	0.5	-0.25	2.13063	-0.95985	-1.4504	0.1745	1.52031651358779	1.189899	-0.872041	-0.021752
Trial1	2	1	blindfold	clockwise	practice	Free	1	0.5	-0.25	2.150635	-0.94389	-1.4504	0.19189	1.50999504460566	1.210125	-0.673147	0.105068
Trial1	2	1	blindfold	clockwise	practice	Free	1	0.5	-0.25	2.170639	-0.9277	-1.45039	0.22612	1.50499756203997	1.17179	-0.770478	0.432798
Trial1	2	1	blindfold	clockwise	practice	Free	1	0.5	-0.25	2.190643	-0.89347	-1.45037	0.24353	1.47828632626426	1.079854	-0.592743	0.420813
Trial1	2	1	blindfold	clockwise	practice	Free	1	0.5	-0.25	2.210632	-0.87498	-1.45036	0.26036	1.46664154509191	0.959668	-0.86781	0.341624
Trial1	2	1	blindfold	clockwise	practice	Free	1	0.5	-0.25	2.230637	-0.85657	-1.45037	0.27769	1.45558885290857	0.963023	-0.68161	0.402995
Trial1	2	1	blindfold	clockwise	practice	Free	1	0.5	-0.25	2.250641	-0.83777	-1.45035	0.29463	1.44438586254849	1.01277	-0.65622	0.415153
Trial1	2	1	blindfold	clockwise	practice	Free	1	0.5	-0.25	2.270645	-0.81854	-1.45033	0.32952	1.44027465665308	0.966056	-0.588511	0.78953
Trial1	2	1	blindfold	clockwise	practice	Free	1	0.5	-0.25	2.290634	-0.77759	-1.4503	0.34684	1.41012557152025	0.823297	-0.643488	0.348062
Trial1	2	1	blindfold	clockwise	practice	Free	1	0.5	-0.25	2.310638	-0.75722	-1.4503	0.3647	1.39944927759808	0.862073	-0.440329	0.446957
Trial1	2	1	blindfold	clockwise	practice	Free	1	0.5	-0.25	2.330643	-0.73586	-1.45024	0.38148	1.3878461428207	0.953337	-0.46985	0.403625
Trial1	2	1	blindfold	clockwise	practice	Free	1	0.5	-0.25	2.350632	-0.7153201	-1.45023	0.39972	1.37809249368469	1.133192	-0.457067	0.289804
Trial1	2	1	blindfold	clockwise	practice	Free	1	0.5	-0.25	2.370636	-0.69234	-1.45023	0.43298	1.37409475523129	0.902684	-0.609334	0.060526
Trial1	2	1	blindfold	clockwise	practice	Free	1	0.5	-0.25	2.39064	-0.6486	-1.45028	0.45019	1.34519439714699	0.82733	-0.41461	0.477404
Trial1	2	1	blindfold	clockwise	practice	Free	1	0.5	-0.25	2.410645	-0.62527	-1.45025	0.46678	1.33416871928462	0.836507	-0.541478	0.204221
Trial1	2	1	blindfold	clockwise	practice	Free	1	0.5	-0.25	2.430634	-0.6023	-1.45023	0.48367	1.3241363445501	0.943072	-0.376341	0.288544
Trial1	2	1	blindfold	clockwise	practice	Free	1	0.5	-0.25	2.450638	-0.57827	-1.45021	0.49977	1.31332452502991	0.873197	-0.460864	-0.106069
Trial1	2	1	blindfold	clockwise	practice	Free	1	0.5	-0.25	2.470642	-0.55466	-1.45021	0.53141	1.31259643865677	0.751308	-0.591954	-0.161934
Trial1	2	1	blindfold	clockwise	practice	Free	1	0.5	-0.25	2.490631	-0.50683	-1.45024	0.54643	1.2837473794995	0.870209	-0.35057	-0.045012
Trial1	2	1	blindfold	clockwise	practice	Free	1	0.5	-0.25	2.510635	-0.48172	-1.45023	0.56149	1.27369155541954	0.954915	-0.524009	-0.141135
Trial1	2	1	blindfold	clockwise	practice	Free	1	0.5	-0.25	2.53064	-0.45624	-1.45024	0.57525	1.26310432891415	0.923983	-0.528167	-0.092075
Trial1	2	1	blindfold	clockwise	practice	Free	1	0.5	-0.25	2.550644	-0.43201	-1.45027	0.58944	1.25431340757871	0.723832	-0.570485	-0.02095
Trial1	2	1	blindfold	clockwise	practice	Free	1	0.5	-0.25	2.570633	-0.40611	-1.4503	0.61616	1.25350245903654	0.830604	-0.663585	-0.030402
Trial1	2	1	blindfold	clockwise	practice	Free	1	0.5	-0.25	2.590637	-0.35458	-1.45029	0.62864	1.22568968081924	0.888857	-0.468906	-0.224448
Trial1	2	1	blindfold	clockwise	practice	Free	1	0.5	-0.25	2.610641	-0.32887	-1.45029	0.64107	1.21697626681511	0.823413	-0.697411	-0.068911
Trial1	2	1	blindfold	clockwise	practice	Free	1	0.5	-0.25	2.63063	-0.30217	-1.45031	0.65277	1.20767148847979	0.8454	-0.570457	-0.154499
Trial1	2	1	blindfold	clockwise	practice	Free	1	0.5	-0.25	2.650635	-0.27688	-1.45029	0.66448	1.19992343694527	0.752049	-0.545042	-0.074199
Trial1	2	1	blindfold	clockwise	practice	Free	1	0.5	-0.25	2.670639	-0.24909	-1.4503	0.6859699	1.19882258775072	0.750643	-0.574664	-0.115359
Trial1	2	1	blindfold	clockwise	practice	Free	1	0.5	-0.25	2.690643	-0.19725	-1.45029	0.69678	1.17581886020936	0.808037	-0.561957	-0.05622
Trial1	2	1	blindfold	clockwise	practice	Free	1	0.5	-0.25	2.710632	-0.16998	-1.45031	0.70705	1.16825418616218	0.892501	-0.752388	0.112627
Trial1	2	1	blindfold	clockwise	practice	Free	1	0.5	-0.25	2.730637	-0.14336	-1.45034	0.71735	1.16175648430957	0.725924	-0.676215	-0.214056
Trial1	2	1	blindfold	clockwise	practice	Free	1	0.5	-0.25	2.750641	-0.11584	-1.45034	0.72706	1.15494807941192	0.693327	-0.773547	0.02513
Trial1	2	1	blindfold	clockwise	practice	Free	1	0.5	-0.25	2.770645	-0.089156	-1.45037	0.7459	1.15711777934078	0.588538	-0.566188	-0.103903
Trial1	2	1	blindfold	clockwise	practice	Free	1	0.5	-0.25	2.790634	-0.034967	-1.45034	0.75474	1.13828474288186	0.793626	-0.61697	-0.191641
Trial1	2	1	blindfold	clockwise	practice	Free	1	0.5	-0.25	2.810638	-0.008156801	-1.45032	0.76317	1.13346230233908	0.732037	-0.591579	-0.326021
Trial1	2	1	blindfold	clockwise	practice	Free	1	0.5	-0.25	2.830643	0.018723	-1.45035	0.77142	1.12912637527176	0.626739	-0.790474	-0.276362
Trial1	2	1	blindfold	clockwise	practice	Free	1	0.5	-0.25	2.850632	0.046336	-1.45038	0.779	1.12456746951423	0.552328	-0.722765	-0.252694
Trial1	2	1	blindfold	clockwise	practice	Free	1	0.5	-0.25	2.870636	0.073048	-1.45038	0.79296	1.12696652325633	0.682864	-0.824328	-0.260531
Trial1	2	1	blindfold	clockwise	practice	Free	1	0.5	-0.25	2.89064	0.12666	-1.45038	0.79956	1.11398337865565	0.837377	-0.777778	-0.274884
Trial1	2	1	blindfold	clockwise	practice	Free	1	0.5	-0.25	2.910645	0.15448	-1.4504	0.80549	1.11060489786264	0.453327	-0.883573	-0.332043
Trial1	2	1	blindfold	clockwise	practice	Free	1	0.5	-0.25	2.930634	0.18126	-1.45042	0.81104	1.10788138749333	0.282476	-0.930123	-0.234706
Trial1	2	1	blindfold	clockwise	practice	Free	1	0.5	-0.25	2.950638	0.20766	-1.45045	0.81661	1.10594734426836	0.601208	-0.811633	-0.157645
Trial1	2	1	blindfold	clockwise	practice	Free	1	0.5	-0.25	2.970642	0.23471	-1.45043	0.82602	1.10824087332192	0.901409	-0.849719	-0.174502
Trial1	2	1	blindfold	clockwise	practice	Free	1	0.5	-0.25	2.990631	0.28768	-1.45046	0.83025	1.10091775280554	0.577756	-1.052845	-0.405957
Trial1	2	1	blindfold	clockwise	practice	Free	1	0.5	-0.25	3.010635	0.31487	-1.45052	0.8338701	1.09956691900225	0.257706	-1.052845	-0.38443
Trial1	2	1	blindfold	clockwise	practice	Free	1	0.5	-0.25	3.03064	0.34084	-1.45054	0.83707	1.09865967008659	0.544786	-1.002064	-0.431783
Trial1	2	1	blindfold	clockwise	practice	Free	1	0.5	-0.25	3.050644	0.36738	-1.45052	0.83965	1.09769087491248	0.842129	-1.057077	-0.461957
Trial1	2	1	blindfold	clockwise	practice	Free	1	0.5	-0.25	3.070633	0.39318	-1.45052	0.84287	1.09807802384417	0.879809	-1.0867	-0.565373
Trial1	2	1	blindfold	clockwise	practice	Free	1	0.5	-0.25	3.090637	0.44458	-1.45061	0.84334	1.09474372150813	0.060611	-1.349071	-0.833849
Trial1	2	1	blindfold	clockwise	practice	Free	1	0.5	-0.25	3.110641	0.47022	-1.45067	0.84339	1.09379546267402	0.246773	-1.217886	-0.378357
Trial1	2	1	blindfold	clockwise	practice	Free	1	0.5	-0.25	3.13063	0.49457	-1.45062	0.84298	1.09299351548672	0.483525	-1.002064	-0.468507
Trial1	2	1	blindfold	clockwise	practice	Free	1	0.5	-0.25	3.150635	0.51939	-1.45057	0.84196	1.09213215381471	0.539416	-1.433707	-0.691557
Trial1	2	1	blindfold	clockwise	practice	Free	1	0.5	-0.25	3.170639	0.54325	-1.45066	0.83767	1.0885295219024	0.437068	-1.294058	-0.904338
Trial1	2	1	blindfold	clockwise	practice	Free	1	0.5	-0.25	3.190643	0.59043	-1.45077	0.83459	1.0883533278115	0.260044	-1.58182	-0.731303
Trial1	2	1	blindfold	clockwise	practice	Free	1	0.5	-0.25	3.210632	0.61286	-1.45076	0.83095	1.08682580069928	0.440366	-1.412548	-0.78857
Trial1	2	1	blindfold	clockwise	practice	Free	1	0.5	-0.25	3.230637	0.63492	-1.45075	0.82661	1.08503113350241	0.383042	-1.539502	-0.769768
Trial1	2	1	blindfold	clockwise	practice	Free	1	0.5	-0.25	3.250641	0.6572599	-1.45076	0.82177	1.08324582655296	0.362542	-1.501416	-0.830477
Trial1	2	1	blindfold	clockwise	practice	Free	1	0.5	-0.25	3.270645	0.6785	-1.45076	0.80993	1.07485523843788	0.166875	-1.636834	-0.783009
Trial1	2	1	blindfold	clockwise	practice	Free	1	0.5	-0.25	3.290634	0.72065	-1.45079	0.80356	1.07641773618902	0.18991	-1.696079	-0.872629
Trial1	2	1	blindfold	clockwise	practice	Free	1	0.5	-0.25	3.310638	0.7397	-1.45082	0.7963001	1.07340573543398	0.092966	-1.645297	-0.801322
Trial1	2	1	blindfold	clockwise	practice	Free	1	0.5	-0.25	3.330643	0.75933	-1.45083	0.78872	1.07060325489714	0.146455	-1.632602	-0.933675
Trial1	2	1	blindfold	clockwise	practice	Free	1	0.5	-0.25	3.350632	0.77777	-1.45085	0.7806	1.06737647844841	0.146661	-1.806106	-0.861031
Trial1	2	1	blindfold	clockwise	practice	Free	1	0.5	-0.25	3.370636	0.79565	-1.45087	0.76272	1.05499328061606	0.152513	-1.687615	-0.902966
Trial1	2	1	blindfold	clockwise	practice	Free	1	0.5	-0.25	3.39064	0.82986	-1.45092	0.7528	1.05565881618475	0.178254	-1.865351	-0.928333
Trial1	2	1	blindfold	clockwise	practice	Free	1	0.5	-0.25	3.410645	0.84671	-1.45096	0.74254	1.05135315488735	0.081796	-2.030391	-0.778123
Trial1	2	1	blindfold	clockwise	practice	Free	1	0.5	-0.25	3.430634	0.86247	-1.451	0.73237	1.04710808141127	-0.024915	-2.123491	-0.719109
Trial1	2	1	blindfold	clockwise	practice	Free	1	0.5	-0.25	3.450638	0.87758	-1.45099	0.72203	1.04278907372723	0.157997	-1.700311	-0.723111
Trial1	2	1	blindfold	clockwise	practice	Free	1	0.5	-0.25	3.470642	0.89261	-1.45095	0.70112	1.02896637446079	0.216226	-2.093868	-0.495955
Trial1	2	1	blindfold	clockwise	practice	Free	1	0.5	-0.25	3.490631	0.92039	-1.45098	0.69018	1.0298864741042	0.071176	-2.14465	-0.578013
Trial1	2	1	blindfold	clockwise	practice	Free	1	0.5	-0.25	3.510635	0.93387	-1.45104	0.67924	1.02553895489943	0.049633	-2.14465	-0.916647
Trial1	2	1	blindfold	clockwise	practice	Free	1	0.5	-0.25	3.53064	0.94673	-1.45108	0.66755	1.02052224474892	0.110747	-2.373167	-1.097968
Trial1	2	1	blindfold	clockwise	practice	Free	1	0.5	-0.25	3.550644	0.9587001	-1.45112	0.65568	1.01521525285783	0.226989	-2.085405	-1.179676
Trial1	2	1	blindfold	clockwise	practice	Free	1	0.5	-0.25	3.570633	0.9703	-1.4511	0.63032	0.998070827214944	0.263889	-2.352008	-1.147353
Trial1	2	1	blindfold	clockwise	practice	Free	1	0.5	-0.25	3.590637	0.99296	-1.4511	0.61732	0.99762396786009	0.173732	-2.360472	-1.005795
Trial1	2	1	blindfold	clockwise	practice	Free	1	0.5	-0.25	3.610641	1.00366	-1.45113	0.604	0.991458225801136	0.187003	-2.352008	-1.093065
Trial1	2	1	blindfold	clockwise	practice	Free	1	0.5	-0.25	3.63063	1.01401	-1.45114	0.58975	0.984574161859363	0.127469	-2.131954	-1.32219
Trial1	2	1	blindfold	clockwise	practice	Free	1	0.5	-0.25	3.650635	1.02431	-1.45113	0.57528	0.977746421420732	0.182272	-2.30969	-1.482966
Trial1	2	1	blindfold	clockwise	practice	Free	1	0.5	-0.25	3.670639	1.03402	-1.45114	0.54423	0.957067760978604	0.179144	-2.21659	-1.432384
Trial1	2	1	blindfold	clockwise	practice	Free	1	0.5	-0.25	3.690643	1.05304	-1.45117	0.52825	0.954738865864117	0.271023	-2.580525	-1.257489
Trial1	2	1	blindfold	clockwise	practice	Free	1	0.5	-0.25	3.710632	1.06212	-1.45124	0.51172	0.946676402631296	0.192001	-2.500121	-1.520056
Trial1	2	1	blindfold	clockwise	practice	Free	1	0.5	-0.25	3.730637	1.07099	-1.45127	0.49399	0.937843626552995	0.164779	-2.610148	-1.698572
Trial1	2	1	blindfold	clockwise	practice	Free	1	0.5	-0.25	3.750641	1.07991	-1.45131	0.47546	0.928756079741279	0.311583	-2.711711	-1.976176
Trial1	2	1	blindfold	clockwise	practice	Free	1	0.5	-0.25	3.770645	1.08869	-1.45134	0.43769	0.905247749630966	0.460368	-2.703247	-1.685862
Trial1	2	1	blindfold	clockwise	practice	Free	1	0.5	-0.25	3.790634	1.10571	-1.45136	0.41813	0.901821684543445	0.243842	-2.694784	-1.731247
Trial1	2	1	blindfold	clockwise	practice	Free	1	0.5	-0.25	3.810638	1.11404	-1.45139	0.39814	0.892821695937393	0.221284	-2.724406	-1.48909
Trial1	2	1	blindfold	clockwise	practice	Free	1	0.5	-0.25	3.830643	1.13007	-1.4514	0.37702	0.888899460362386	0.181902	-2.762493	-1.604102
Trial1	2	1	blindfold	clockwise	practice	Free	1	0.5	-0.25	3.850632	1.13007	-1.4514	0.35601	0.874206104151266	0.323458	-3.03756	-1.490107
Trial1	2	1	blindfold	clockwise	practice	Free	1	0.5	-0.25	3.870636	1.1382	-1.45143	0.31293	0.850993244278069	0.520033	-2.737102	-1.63758
Trial1	2	1	blindfold	clockwise	practice	Free	1	0.5	-0.25	3.89064	1.15406	-1.45147	0.29035	0.848394132150235	0.371996	-2.974083	-1.424519
Trial1	2	1	blindfold	clockwise	practice	Free	1	0.5	-0.25	3.910645	1.16222	-1.45149	0.26739	0.840373562448347	0.417925	-2.935996	-1.758005
Trial1	2	1	blindfold	clockwise	practice	Free	1	0.5	-0.25	3.930634	1.17034	-1.45152	0.24478	0.833164479569117	0.422946	-3.033328	-1.576919
Trial1	2	1	blindfold	clockwise	practice	Free	1	0.5	-0.25	3.950638	1.17819	-1.45152	0.22189	0.826209320284624	0.38425	-2.859824	-1.383292
Trial1	2	1	blindfold	clockwise	practice	Free	1	0.5	-0.25	3.970642	1.186	-1.45148	0.17565	0.807325156671254	0.382589	-2.974083	-1.216375
Trial1	2	1	blindfold	clockwise	practice	Free	1	0.5	-0.25	3.990631	1.20144	-1.45151	0.15098	0.807962250278818	0.282659	-3.084109	-1.278544
Trial1	2	1	blindfold	clockwise	practice	Free	1	0.5	-0.25	4.010635	1.20922	-1.45155	0.12826	0.803787000081572	0.260683	-3.134891	-1.387164
Trial1	2	1	blindfold	clockwise	practice	Free	1	0.5	-0.25	4.03064	1.21687	-1.45159	0.10389	0.799462838352005	0.38065	-3.384567	-1.546779
Trial1	2	1	blindfold	clockwise	practice	Free	1	0.5	-0.25	4.050644	1.22402	-1.45163	0.080057	0.795702577320594	0.476458	-3.075646	-1.479709
Trial1	2	1	blindfold	clockwise	practice	Free	1	0.5	-0.25	4.070633	1.23164	-1.45162	0.031516	0.783931324034431	0.376495	-3.295699	-1.169217
Trial1	2	1	blindfold	clockwise	practice	Free	1	0.5	-0.25	4.090637	1.24669	-1.45162	0.0074207	0.789817336464287	0.379813	-3.490362	-1.349469
Trial1	2	1	blindfold	clockwise	practice	Free	1	0.5	-0.25	4.110641	1.25399	-1.4517	-0.017025	0.789162956530467	0.312572	-3.549607	-1.728226
Trial1	2	1	blindfold	clockwise	practice	Free	1	0.5	-0.25	4.13063	1.26123	-1.45175	-0.042604	0.788976680049754	0.304516	-3.553839	-1.810404
Trial1	2	1	blindfold	clockwise	practice	Free	1	0.5	-0.25	4.150635	1.2687	-1.45177	-0.067703	0.790020300128372	0.414265	-3.422653	-1.535288
Trial1	2	1	blindfold	clockwise	practice	Free	1	0.5	-0.25	4.170639	1.276	-1.45176	-0.11913	0.786958062604928	0.523456	-3.706184	-1.576703
Trial1	2	1	blindfold	clockwise	practice	Free	1	0.5	-0.25	4.190643	1.29098	-1.45182	-0.14528	0.797881951586822	0.233157	-3.642707	-1.251436
Trial1	2	1	blindfold	clockwise	practice	Free	1	0.5	-0.25	4.210632	1.29844	-1.45183	-0.17079	0.802359412690073	0.088773	-3.596157	-1.620878
Trial1	2	1	blindfold	clockwise	practice	Free	1	0.5	-0.25	4.230637	1.30545	-1.45181	-0.19643	0.807229570482029	0.215484	-3.714648	-1.486991
Trial1	2	1	blindfold	clockwise	practice	Free	1	0.5	-0.25	4.250641	1.31209	-1.45183	-0.2221	0.812569161118128	0.234109	-3.706184	-1.508832
Trial1	2	1	blindfold	clockwise	practice	Free	1	0.5	-0.25	4.270645	1.31904	-1.45183	-0.27415	0.81939602337838	0.207481	-3.57923	-1.313165
Trial1	2	1	blindfold	clockwise	practice	Free	1	0.5	-0.25	4.290634	1.33212	-1.45184	-0.29964	0.833599260424679	-0.083666	-3.845833	-1.228499
Trial1	2	1	blindfold	clockwise	practice	Free	1	0.5	-0.25	4.310638	1.3384	-1.45185	-0.32648	0.841880966199697	-0.055581	-3.464971	-1.350311
Trial1	2	1	blindfold	clockwise	practice	Free	1	0.5	-0.25	4.330643	1.34427	-1.45177	-0.35088	0.850275597302149	-0.118999	-3.464971	-1.210286
Trial1	2	1	blindfold	clockwise	practice	Free	1	0.5	-0.25	4.350632	1.34958	-1.45173	-0.37606	0.858881474013311	0.013483	-3.469203	-1.404096
Trial1	2	1	blindfold	clockwise	practice	Free	1	0.5	-0.25	4.370636	1.35455	-1.45175	-0.42604	0.872494004993588	-0.175427	-3.617316	-1.179328
Trial1	2	1	blindfold	clockwise	practice	Free	1	0.5	-0.25	4.39064	1.36299	-1.4518	-0.45141	0.886181563717785	-0.42819	-3.689257	-1.136453
Trial1	2	1	blindfold	clockwise	practice	Free	1	0.5	-0.25	4.410645	1.36632	-1.45181	-0.47573	0.895245326086534	-0.42077	-3.591925	-1.054943
Trial1	2	1	blindfold	clockwise	practice	Free	1	0.5	-0.25	4.430634	1.36895	-1.45184	-0.50041	0.904311504424676	-0.534273	-3.735807	-1.191054
Trial1	2	1	blindfold	clockwise	practice	Free	1	0.5	-0.25	4.450638	1.37099	-1.45185	-0.52411	0.913104566181891	-0.85793	-3.735807	-1.099264
Trial1	2	1	blindfold	clockwise	practice	Free	1	0.5	-0.25	4.470642	1.37222	-1.45185	-0.57184	0.929703595292341	-0.75359	-3.748502	-1.317062
Trial1	2	1	blindfold	clockwise	practice	Free	1	0.5	-0.25	4.490631	1.37245	-1.45196	-0.59501	0.938190215397025	-0.9529	-3.900847	-1.11756
Trial1	2	1	blindfold	clockwise	practice	Free	1	0.5	-0.25	4.510635	1.37138	-1.45196	-0.61797	0.945888454372332	-0.892085	-3.807747	-1.231943
Trial1	2	1	blindfold	clockwise	practice	Free	1	0.5	-0.25	4.53064	1.36952	-1.45193	-0.6414	0.953550672834116	-1.039439	-3.820443	-1.205512
Trial1	2	1	blindfold	clockwise	practice	Free	1	0.5	-0.25	4.550644	1.36676	-1.45191	-0.66386	0.960496222672298	-1.05433	-3.854297	-1.005651
Trial1	2	1	blindfold	clockwise	practice	Free	1	0.5	-0.25	4.570633	1.36322	-1.45191	-0.70828	0.977327714711411	-1.193242	-3.765429	-0.908242
Trial1	2	1	blindfold	clockwise	practice	Free	1	0.5	-0.25	4.590637	1.35341	-1.45181	-0.7295	0.978891660752343	-1.258039	-3.816211	-0.956078
Trial1	2	1	blindfold	clockwise	practice	Free	1	0.5	-0.25	4.610641	1.34745	-1.45186	-0.7509	0.984414705988495	-1.050791	-3.833138	-0.908233
Trial1	2	1	blindfold	clockwise	practice	Free	1	0.5	-0.25	4.63063	1.34081	-1.45189	-0.77125	0.989274042054029	-1.141721	-3.693489	-1.027089
Trial1	2	1	blindfold	clockwise	practice	Free	1	0.5	-0.25	4.650635	1.33328	-1.45189	-0.79176	0.993911278678385	-1.226816	-3.748502	-0.824978
Trial1	2	1	blindfold	clockwise	practice	Free	1	0.5	-0.25	4.670639	1.32503	-1.45189	-0.82708	1.0068247048649	-1.340313	-3.663866	-0.97564
Trial1	2	1	blindfold	clockwise	practice	Free	1	0.5	-0.25	4.690643	1.30876	-1.45186	-0.8492399	1.00656908641881	-1.213999	-3.685025	-0.589602
Trial1	2	1	blindfold	clockwise	practice	Free	1	0.5	-0.25	4.710632	1.29716	-1.45181	-0.86744	1.00831350851539	-1.169571	-3.591925	-0.429056
Trial1	2	1	blindfold	clockwise	practice	Free	1	0.5	-0.25	4.730637	1.28679	-1.45182	-0.88571	1.01151664247106	-1.233172	-3.786588	-0.65761
Trial1	2	1	blindfold	clockwise	practice	Free	1	0.5	-0.25	4.750641	1.27557	-1.45186	-0.90359	1.01424287677634	-1.159472	-3.786588	-0.718073
Trial1	2	1	blindfold	clockwise	practice	Free	1	0.5	-0.25	4.770645	1.26424	-1.45187	-0.93761	1.02804196883771	-1.162169	-3.748502	-0.882314
Trial1	2	1	blindfold	clockwise	practice	Free	1	0.5	-0.25	4.790634	1.24008	-1.45181	-0.9543	1.02164424318093	-0.944027	-3.519985	-0.826463
Trial1	2	1	blindfold	clockwise	practice	Free	1	0.5	-0.25	4.810638	1.22773	-1.45178	-0.97119	1.02455164440713	-0.97053	-3.621548	-0.694308
Trial1	2	1	blindfold	clockwise	practice	Free	1	0.5	-0.25	4.830643	1.2144	-1.45179	-0.9873	1.02663464504218	-0.919642	-3.608853	-0.751955
Trial1	2	1	blindfold	clockwise	practice	Free	1	0.5	-0.25	4.850632	1.20165	-1.45182	-1.00311	1.02931409422624	-1.155252	-3.850065	-0.649478
Trial1	2	1	blindfold	clockwise	practice	Free	1	0.5	-0.25	4.870636	1.18907	-1.45186	-1.03381	1.04363575673558	-1.080337	-3.756966	-0.697839
Trial1	2	1	blindfold	clockwise	practice	Free	1	0.5	-0.25	4.89064	1.16222	-1.45183	-1.04914	1.03786320488758	-1.117809	-3.748502	-0.566612
Trial1	2	1	blindfold	clockwise	practice	Free	1	0.5	-0.25	4.910645	1.14802	-1.45182	-1.06374	1.04024168832736	-1.048226	-3.642707	-0.667284
Trial1	2	1	blindfold	clockwise	practice	Free	1	0.5	-0.25	4.930634	1.13417	-1.45181	-1.07809	1.04302666722021	-0.955973	-3.735807	-0.603071
Trial1	2	1	blindfold	clockwise	practice	Free	1	0.5	-0.25	4.950638	1.12034	-1.45184	-1.09269	1.04639768907482	-0.982605	-3.714648	-0.804988
Trial1	2	1	blindfold	clockwise	practice	Free	1	0.5	-0.25	4.970642	1.10607	-1.45186	-1.12093	1.06105602321998	-1.1603	-3.769661	-0.634378
Trial1	2	1	blindfold	clockwise	practice	Free	1	0.5	-0.25	4.990631	1.07753	-1.45189	-1.1346	1.05643644254193	-1.158787	-3.88392	-0.707748
Trial1	2	1	blindfold	clockwise	practice	Free	1	0.5	-0.25	5.010635	1.06316	-1.4519	-1.1481	1.06006262277829	-1.061185	-3.676561	-0.746914
Trial1	2	1	blindfold	clockwise	practice	Free	1	0.5	-0.25	5.03064	1.04863	-1.45185	-1.16174	1.0640792282713	-1.089326	-3.600389	-0.592707
Trial1	2	1	blindfold	clockwise	practice	Free	1	0.5	-0.25	5.050644	1.03353	-1.45179	-1.17461	1.06750079358208	-1.000854	-3.57923	-0.43562
Trial1	2	1	blindfold	clockwise	practice	Free	1	0.5	-0.25	5.070633	1.0188	-1.45177	-1.19937	1.08187656798852	-1.124946	-3.718879	-0.357467
Trial1	2	1	blindfold	clockwise	practice	Free	1	0.5	-0.25	5.090637	0.98865	-1.45186	-1.21095	1.0780555556273	-1.201074	-3.782356	-0.464154
Trial1	2	1	blindfold	clockwise	practice	Free	1	0.5	-0.25	5.110641	0.97364	-1.45192	-1.22256	1.08176148948305	-1.131822	-3.88392	-0.583243
Trial1	2	1	blindfold	clockwise	practice	Free	1	0.5	-0.25	5.13063	0.9585	-1.45194	-1.23321	1.08486130962331	-1.346556	-3.761197	-0.528374
Trial1	2	1	blindfold	clockwise	practice	Free	1	0.5	-0.25	5.150635	0.94306	-1.45189	-1.24417	1.0884282415923	-1.496343	-3.562303	-0.38361
Trial1	2	1	blindfold	clockwise	practice	Free	1	0.5	-0.25	5.170639	0.92722	-1.45181	-1.26408	1.10039766375621	-1.579177	-3.574998	-0.089918
Trial1	2	1	blindfold	clockwise	practice	Free	1	0.5	-0.25	5.190643	0.89307	-1.45183	-1.27347	1.09635532071794	-1.66834	-3.718879	-0.308837
Trial1	2	1	blindfold	clockwise	practice	Free	1	0.5	-0.25	5.210632	0.87628	-1.45188	-1.28304	1.09943548414814	-1.753953	-3.833138	-0.344514
Trial1	2	1	blindfold	clockwise	practice	Free	1	0.5	-0.25	5.230637	0.85738	-1.4519	-1.29166	1.10126118153861	-1.727841	-3.727343	-0.188551
Trial1	2	1	blindfold	clockwise	practice	Free	1	0.5	-0.25	5.250641	0.83963	-1.45186	-1.30008	1.10363781478566	-1.591425	-3.583462	-0.050108
Trial1	2	1	blindfold	clockwise	practice	Free	1	0.5	-0.25	5.270645	0.82034	-1.4518	-1.31505	1.11218218670957	-1.52709	-3.448044	-0.021659
Trial1	2	1	blindfold	clockwise	practice	Free	1	0.5	-0.25	5.290634	0.78131	-1.45179	-1.32174	1.1080442181796	-1.480802	-3.57923	0.1394
Trial1	2	1	blindfold	clockwise	practice	Free	1	0.5	-0.25	5.310638	0.76166	-1.4518	-1.32786	1.10916562188412	-1.531605	-3.676561	0.205514
Trial1	2	1	blindfold	clockwise	practice	Free	1	0.5	-0.25	5.330643	0.74171	-1.45184	-1.33336	1.1099966321781	-1.638974	-3.824674	0.304438
Trial1	2	1	blindfold	clockwise	practice	Free	1	0.5	-0.25	5.350632	0.72147	-1.45187	-1.33837	1.11067463376629	-1.581099	-3.680793	0.18368
Trial1	2	1	blindfold	clockwise	practice	Free	1	0.5	-0.25	5.370636	0.70097	-1.45186	-1.34721	1.1154633879818	-1.593407	-3.604621	0.229033
Trial1	2	1	blindfold	clockwise	practice	Free	1	0.5	-0.25	5.39064	0.65857	-1.45169	-1.35108	1.1124394267804	-1.512704	-3.206832	0.299913
Trial1	2	1	blindfold	clockwise	practice	Free	1	0.5	-0.25	5.410645	0.6360101	-1.45162	-1.35401	1.11235641002821	-1.427825	-3.350713	0.522702
Trial1	2	1	blindfold	clockwise	practice	Free	1	0.5	-0.25	5.430634	0.61521	-1.45165	-1.35648	1.11246183712431	-1.387114	-3.477667	0.538475
Trial1	2	1	blindfold	clockwise	practice	Free	1	0.5	-0.25	5.450638	0.59296	-1.45172	-1.35834	1.1122314994012	-1.347461	-3.456508	0.402339
Trial1	2	1	blindfold	clockwise	practice	Free	1	0.5	-0.25	5.470642	0.57197	-1.45176	-1.36032	1.11265004344871	-1.287839	-3.541144	0.516141
Trial1	2	1	blindfold	clockwise	practice	Free	1	0.5	-0.25	5.490631	0.52811	-1.45174	-1.36042	1.11077573109494	-1.319458	-3.312627	0.635856
Trial1	2	1	blindfold	clockwise	practice	Free	1	0.5	-0.25	5.510635	0.50582	-1.45165	-1.36021	1.11022531579534	-1.316496	-3.316858	0.297968
Trial1	2	1	blindfold	clockwise	practice	Free	1	0.5	-0.25	5.53064	0.48349	-1.45167	-1.35974	1.10986282478858	-1.16066	-3.69772	0.387766
Trial1	2	1	blindfold	clockwise	practice	Free	1	0.5	-0.25	5.550644	0.4626	-1.45177	-1.35892	1.10955060400653	-1.159023	-3.536912	0.358705
Trial1	2	1	blindfold	clockwise	practice	Free	1	0.5	-0.25	5.570633	0.44062	-1.45176	-1.35559	1.10718333486542	-1.067971	-3.160282	0.597491
Trial1	2	1	blindfold	clockwise	practice	Free	1	0.5	-0.25	5.590637	0.39848	-1.45164	-1.35279	1.1074529744384	-1.107283	-3.443812	0.920041
Trial1	2	1	blindfold	clockwise	practice	Free	1	0.5	-0.25	5.610641	0.37694	-1.45168	-1.34947	1.10633543018407	-1.142683	-3.257613	0.774993
Trial1	2	1	blindfold	clockwise	practice	Free	1	0.5	-0.25	5.63063	0.3561	-1.45165	-1.34532	1.10473212858299	-1.245594	-3.227991	1.016996
Trial1	2	1	blindfold	clockwise	practice	Free	1	0.5	-0.25	5.650635	0.3346	-1.45163	-1.34056	1.10303136601366	-1.298151	-3.223759	0.96763
Trial1	2	1	blindfold	clockwise	practice	Free	1	0.5	-0.25	5.670639	0.31365	-1.45162	-1.32824	1.09422479195755	-1.20439	-3.244918	1.240005
Trial1	2	1	blindfold	clockwise	practice	Free	1	0.5	-0.25	5.690643	0.27114	-1.45163	-1.32081	1.09499366296048	-1.036296	-3.223759	1.395718
Trial1	2	1	blindfold	clockwise	practice	Free	1	0.5	-0.25	5.710632	0.25098	-1.45166	-1.3126	1.09138879755029	-0.918315	-3.469203	1.263692
Trial1	2	1	blindfold	clockwise	practice	Free	1	0.5	-0.25	5.730637	0.22987	-1.45173	-1.30377	1.08784250363721	-0.697034	-3.617316	1.138628
Trial1	2	1	blindfold	clockwise	practice	Free	1	0.5	-0.25	5.750641	0.20984	-1.45179	-1.29423	1.0837939540469	-0.68446	-3.545376	0.999122
Trial1	2	1	blindfold	clockwise	practice	Free	1	0.5	-0.25	5.770645	0.18974	-1.45177	-1.27432	1.07027694626837	-0.536444	-3.426885	1.024543
Trial1	2	1	blindfold	clockwise	practice	Free	1	0.5	-0.25	5.790634	0.15231	-1.4517	-1.26328	1.0712724976966	-0.452407	-3.338017	1.125184
Trial1	2	1	blindfold	clockwise	practice	Free	1	0.5	-0.25	5.810638	0.13391	-1.45169	-1.25213	1.06690509796726	-0.345091	-3.490362	1.224966
Trial1	2	1	blindfold	clockwise	practice	Free	1	0.5	-0.25	5.830643	0.11674	-1.45172	-1.24051	1.06207262427269	-0.219511	-3.515753	0.791054
Trial1	2	1	blindfold	clockwise	practice	Free	1	0.5	-0.25	5.850632	0.10036	-1.45175	-1.22925	1.05765902044624	-0.033973	-3.549607	0.697439
Trial1	2	1	blindfold	clockwise	practice	Free	1	0.5	-0.25	5.870636	0.084401	-1.45176	-1.20645	1.04284184152074	0.233534	-3.338017	0.788765
Trial1	2	1	blindfold	clockwise	practice	Free	1	0.5	-0.25	5.89064	0.056453	-1.45172	-1.19438	1.043354020992	0.319011	-3.473435	1.082443
Trial1	2	1	blindfold	clockwise	practice	Free	1	0.5	-0.25	5.910645	0.043714	-1.45176	-1.18253	1.03817589933211	0.272101	-3.689257	0.997654
Trial1	2	1	blindfold	clockwise	practice	Free	1	0.5	-0.25	5.930634	0.032422	-1.45184	-1.17028	1.03225211473073	0.3714	-3.803515	1.022835
Trial1	2	1	blindfold	clockwise	practice	Free	1	0.5	-0.25	5.950638	0.021886	-1.45189	-1.15847	1.02660157907057	0.217704	-3.773893	0.790858
Trial1	2	1	blindfold	clockwise	practice	Free	1	0.5	-0.25	5.970642	0.012614	-1.45186	-1.13474	1.01010394122956	0.231744	-3.655402	0.962796
Trial1	2	1	blindfold	clockwise	practice	Free	1	0.5	-0.25	5.990631	-0.0033167	-1.45181	-1.12234	1.00712695978778	0.193954	-3.795052	1.344507
Trial1	2	1	blindfold	clockwise	practice	Free	1	0.5	-0.25	6.010635	-0.010313	-1.45185	-1.10986	0.999889336758326	0.128082	-3.905079	1.12603
Trial1	2	1	blindfold	clockwise	practice	Free	1	0.5	-0.25	6.03064	-0.016586	-1.45195	-1.09773	0.992727211851466	0.249497	-4.209768	1.239006
Trial1	2	1	blindfold	clockwise	practice	Free	1	0.5	-0.25	6.050644	-0.021807	-1.45204	-1.08572	0.985246349141959	0.280799	-3.985483	1.016111
Trial1	2	1	blindfold	clockwise	practice	Free	1	0.5	-0.25	6.070633	-0.026629	-1.45203	-1.06213	0.967932434569611	0.263597	-3.88392	1.015994
Trial1	2	1	blindfold	clockwise	practice	Free	1	0.5	-0.25	6.090637	-0.034229	-1.45197	-1.05047	0.962368349281533	0.069592	-4.023569	1.130102
Trial1	2	1	blindfold	clockwise	practice	Free	1	0.5	-0.25	6.110641	-0.037422	-1.452	-1.03848	0.954213386201214	-0.098773	-4.078582	1.202405
Trial1	2	1	blindfold	clockwise	practice	Free	1	0.5	-0.25	6.13063	-0.040448	-1.45204	-1.02672	0.946244194080993	0.029559	-4.197073	0.991679
Trial1	2	1	blindfold	clockwise	practice	Free	1	0.5	-0.25	6.150635	-0.043157	-1.45208	-1.0158	0.93886589329004	0.184201	-4.108205	0.759677
Trial1	2	1	blindfold	clockwise	practice	Free	1	0.5	-0.25	6.170639	-0.04541	-1.45205	-0.99584	0.923985553994153	0.187335	-4.010874	0.532771
Trial1	2	1	blindfold	clockwise	practice	Free	1	0.5	-0.25	6.190643	-0.048602	-1.45203	-0.9868	0.918606732231731	0.394565	-4.1209	0.253865
Trial1	2	1	blindfold	clockwise	practice	Free	1	0.5	-0.25	6.210632	-0.049506	-1.45208	-0.97909	0.912978162064782	0.397797	-4.387504	0.098332
Trial1	2	1	blindfold	clockwise	practice	Free	1	0.5	-0.25	6.230637	-0.049936	-1.45216	-0.97246	0.907952648152285	0.382514	-4.285941	-0.149388
Trial1	2	1	blindfold	clockwise	practice	Free	1	0.5	-0.25	6.250641	-0.050001	-1.45214	-0.96717	0.903788641246156	0.243915	-4.158987	-0.223906
Trial1	2	1	blindfold	clockwise	practice	Free	1	0.5	-0.25	6.270645	-0.049832	-1.45208	-0.96005	0.898045774721618	0.183458	-4.125132	0.032794
Trial1	2	1	blindfold	clockwise	practice	Free	1	0.5	-0.25	6.290634	-0.049119	-1.45204	-0.9576	0.895672614287152	0.269495	-4.209768	0.2505
Trial1	2	1	blindfold	clockwise	practice	Free	1	0.5	-0.25	6.310638	-0.048643	-1.4521	-0.956	0.894116985819907	0.149273	-4.33249	0.251332
Trial1	2	1	blindfold	clockwise	practice	Free	1	0.5	-0.25	6.330643	-0.048269	-1.45217	-0.95508	0.893161098723469	0.0079854	-4.395967	0.411883
Trial1	2	1	blindfold	clockwise	practice	Free	1	0.5	-0.25	6.350632	-0.048097	-1.45219	-0.95468	0.892739701891317	-0.084504	-4.256318	0.546876
Trial1	2	1	blindfold	clockwise	practice	Free	1	0.5	-0.25	6.370636	-0.048084	-1.45214	-0.95458	0.892652820648192	-0.034158	-4.142059	0.739717
Trial1	2	1	blindfold	clockwise	practice	Free	1	0.5	-0.25	6.39064	-0.048088	-1.45209	-0.95449	0.892584238828866	-0.064605	-4.171682	0.836538
Trial1	2	1	blindfold	clockwise	practice	Free	1	0.5	-0.25	6.410645	-0.0481	-1.45208	-0.95444	0.892552137721326	-0.122063	-4.150523	0.883151
Trial1	2	1	blindfold	clockwise	practice	Free	1	0.5	-0.25	6.430634	-0.048112	-1.45207	-0.95434	0.892480618704347	-0.325458	-4.070119	1.056815
Trial1	2	1	blindfold	clockwise	practice	Free	1	0.5	-0.25	6.450638	-0.048143	-1.45205	-0.9540499	0.892270741854204	-0.373353	-4.040496	1.191562
Trial1	2	1	blindfold	clockwise	practice	Free	1	0.5	-0.25	6.470642	-0.048232	-1.45203	-0.9527301	0.891284389448667	-0.408179	-4.006642	1.284214
Trial1	2	1	blindfold	clockwise	practice	Free	1	0.5	-0.25	6.490631	-0.04868	-1.45201	-0.95188	0.890890142597678	-0.400325	-4.074351	1.103556
Trial1	2	1	blindfold	clockwise	practice	Free	1	0.5	-0.25	6.510635	-0.049016	-1.45203	-0.95091	0.890333283719774	-0.390821	-4.04896	1.16231
Trial1	2	1	blindfold	clockwise	practice	Free	1	0.5	-0.25	6.53064	-0.049379	-1.45203	-0.94987	0.889738889541288	-0.329212	-4.027801	1.044278
Trial1	2	1	blindfold	clockwise	practice	Free	1	0.5	-0.25	6.550644	-0.049733	-1.45204	-0.94885	0.889155587143132	-0.298242	-4.285941	0.993682
Trial1	2	1	blindfold	clockwise	practice	Free	1	0.5	-0.25	6.570633	-0.05004	-1.45211	-0.94747	0.888261456225666	-0.281225	-4.298636	0.871768
Trial1	2	1	blindfold	clockwise	practice	Free	1	0.5	-0.25	6.590637	-0.050533	-1.45208	-0.9470299	0.888221443809513	-0.437391	-4.044728	0.780564
Trial1	2	1	blindfold	clockwise	practice	Free	1	0.5	-0.25	6.610641	-0.050759	-1.45203	-0.94664	0.88805562033792	-0.414417	-4.010874	0.856008
Trial1	2	1	blindfold	clockwise	practice	Free	1	0.5	-0.25	6.63063	-0.050952	-1.452	-0.94623	0.887853768316693	-0.400035	-3.960092	0.973513
Trial1	2	1	blindfold	clockwise	practice	Free	1	0.5	-0.25	6.650635	-0.051125	-1.45199	-0.9458799	0.887686683707188	-0.355999	-4.082814	0.893389
Trial1	2	1	blindfold	clockwise	practice	Free	1	0.5	-0.25	6.670639	-0.051259	-1.45203	-0.94553	0.887495610144182	-0.253679	-4.133596	0.875814
Trial1	2	1	blindfold	clockwise	practice	Free	1	0.5	-0.25	6.690643	-0.051371	-1.45206	-0.94547	0.887518197058298	-0.35567	-4.070119	0.901904
Trial1	2	1	blindfold	clockwise	practice	Free	1	0.5	-0.25	6.710632	-0.051394	-1.45205	-0.94542	0.88749325101041	-0.386521	-4.154755	0.910337
Trial1	2	1	blindfold	clockwise	practice	Free	1	0.5	-0.25	6.730637	-0.051416	-1.45207	-0.94538	0.887475631490187	-0.364536	-4.226695	0.872472
Trial1	2	1	blindfold	clockwise	practice	Free	1	0.5	-0.25	6.750641	-0.051436	-1.4521	-0.94533	0.88744882707923	-0.395673	-4.277477	0.860111
Trial1	2	1	blindfold	clockwise	practice	Free	1	0.5	-0.25	6.770645	-0.051458	-1.45212	-0.94523	0.887384181615244	-0.408424	-4.235159	0.931542
Trial1	2	1	blindfold	clockwise	practice	Free	1	0.5	-0.25	6.790634	-0.0515	-1.45213	-0.94518	0.887371106640915	-0.417644	-4.311331	0.851882
Trial1	2	1	blindfold	clockwise	practice	Free	1	0.5	-0.25	6.810638	-0.051525	-1.45214	-0.94514	0.887355310700951	-0.528931	-4.277477	0.835936
Trial1	2	1	blindfold	clockwise	practice	Free	1	0.5	-0.25	6.830643	-0.051554	-1.45214	-0.94509	0.887334162090627	-0.555172	-4.205536	0.894944
Trial1	2	1	blindfold	clockwise	practice	Free	1	0.5	-0.25	6.850632	-0.051588	-1.45211	-0.94498	0.887269158800127	-0.625845	-4.205536	0.962625
Trial1	2	1	blindfold	clockwise	practice	Free	1	0.5	-0.25	6.870636	-0.051657	-1.45211	-0.94472	0.88710838190112	-0.700709	-4.3071	1.064079
Trial1	2	1	blindfold	clockwise	practice	Free	1	0.5	-0.25	6.89064	-0.051823	-1.45213	-0.94383	0.886514924942472	-0.655901	-4.235159	1.101546
Trial1	2	1	blindfold	clockwise	practice	Free	1	0.5	-0.25	6.910645	-0.052326	-1.45215	-0.94326	0.886382183980929	-0.584521	-4.446749	1.113641
Trial1	2	1	blindfold	clockwise	practice	Free	1	0.5	-0.25	6.930634	-0.052626	-1.4522	-0.94269	0.886123553048884	-0.531536	-4.489067	1.054449
Trial1	2	1	blindfold	clockwise	practice	Free	1	0.5	-0.25	6.950638	-0.052928	-1.45223	-0.94217	0.885905588557077	-0.55018	-4.455213	0.932535
Trial1	2	1	blindfold	clockwise	practice	Free	1	0.5	-0.25	6.970642	-0.053222	-1.45222	-0.94121	0.885339418236903	-0.577404	-4.370577	0.870052
Trial1	2	1	blindfold	clockwise	practice	Free	1	0.5	-0.25	6.990631	-0.053827	-1.45217	-0.94058	0.885226013804086	-0.749118	-4.302868	1.089889
Trial1	2	1	blindfold	clockwise	practice	Free	1	0.5	-0.25	7.010635	-0.054245	-1.45216	-0.93977	0.884856004439156	-0.75758	-4.324027	1.136204
Trial1	2	1	blindfold	clockwise	practice	Free	1	0.5	-0.25	7.03064	-0.054774	-1.45217	-0.93875	0.884392849506284	-0.7352	-4.328259	1.140287
Trial1	2	1	blindfold	clockwise	practice	Free	1	0.5	-0.25	7.050644	-0.055415	-1.45217	-0.93762	0.883915803484425	-0.67297	-4.281709	1.118842
Trial1	2	1	blindfold	clockwise	practice	Free	1	0.5	-0.25	7.070633	-0.056146	-1.45216	-0.93485	0.882223253301393	-0.605872	-4.429822	1.147747
Trial1	2	1	blindfold	clockwise	practice	Free	1	0.5	-0.25	7.090637	-0.057604	-1.45221	-0.9333	0.881941685038388	-0.485274	-4.387504	1.16785
Trial1	2	1	blindfold	clockwise	practice	Free	1	0.5	-0.25	7.110641	-0.058348	-1.45219	-0.93175	0.881212545875971	-0.468534	-4.383272	1.02075
Trial1	2	1	blindfold	clockwise	practice	Free	1	0.5	-0.25	7.13063	-0.059066	-1.45219	-0.93024	0.880500595759544	-0.51812	-4.353649	0.924634
Trial1	2	1	blindfold	clockwise	practice	Free	1	0.5	-0.25	7.150635	-0.059804	-1.45218	-0.9288	0.879857955254132	-0.495054	-4.370577	1.00009
Trial1	2	1	blindfold	clockwise	practice	Free	1	0.5	-0.25	7.170639	-0.060517	-1.45218	-0.92581	0.878008221900431	-0.565902	-4.340954	1.033859
Trial1	2	1	blindfold	clockwise	practice	Free	1	0.5	-0.25	7.190643	-0.061996	-1.45221	-0.92426	0.877761972802949	-0.476699	-4.434054	1.02108
Trial1	2	1	blindfold	clockwise	practice	Free	1	0.5	-0.25	7.210632	-0.062719	-1.45221	-0.92284	0.877135303214877	-0.428353	-4.311331	0.93248
Trial1	2	1	blindfold	clockwise	practice	Free	1	0.5	-0.25	7.230637	-0.06341	-1.45219	-0.92163	0.876651377278223	-0.410461	-4.370577	0.919755
Trial1	2	1	blindfold	clockwise	practice	Free	1	0.5	-0.25	7.250641	-0.063969	-1.45218	-0.92046	0.87611507620535	-0.4106	-4.446749	0.886187
Trial1	2	1	blindfold	clockwise	practice	Free	1	0.5	-0.25	7.270645	-0.06451	-1.45222	-0.91866	0.875087309085797	-0.445824	-4.493299	0.916045
Trial1	2	1	blindfold	clockwise	practice	Free	1	0.5	-0.25	7.290634	-0.065356	-1.45224	-0.9179	0.875053011572223	-0.502509	-4.459444	0.987976
Trial1	2	1	blindfold	clockwise	practice	Free	1	0.5	-0.25	7.310638	-0.065747	-1.45223	-0.91721	0.874779303348301	-0.485394	-4.37904	0.908035
Trial1	2	1	blindfold	clockwise	practice	Free	1	0.5	-0.25	7.330643	-0.066103	-1.4522	-0.9165699	0.874521639783276	-0.467167	-4.455213	0.962216
Trial1	2	1	blindfold	clockwise	practice	Free	1	0.5	-0.25	7.350632	-0.066415	-1.45222	-0.91607	0.87434271393576	-0.395713	-4.493299	0.944999
[truncated: 7,877 more rows]
