# Supplementary material for: Assessing kinesthetic proprioceptive function of the upper limb: a novel dynamic movement reproduction task using a robotic arm
Source: PeerJ. 2021 May 3;9:e11301. doi: 10.7717/peerj.11301 (PMC8101453; doi:10.7717/peerj.11301)
Supplement: Supplemental Information 3 [file peerj-09-11301-s003.zip › DMR raw data_Study 2_part 2/HMData_PP047_2019-11-07-09-59-08.txt]

Trial1	3	1	blindfold	clockwise	practice	Guided	1	0.5	0	0	0.45005	-1.45	-0.8	0.801557812367948	0.0050461	-0.0071076	0.0042613
Trial1	3	1	blindfold	clockwise	practice	Guided	1	0.5	0	0.003250122	0.45005	-1.45	-0.8	0.801557812367948	-0.025481	-0.015573	-0.0064634
Trial1	3	1	blindfold	clockwise	practice	Guided	1	0.5	0	0.02325439	0.45005	-1.45	-0.8	0.801557812367948	-0.0088256	-0.0071125	0.011766
Trial1	3	1	blindfold	clockwise	practice	Guided	1	0.5	0	0.04324341	0.45004	-1.45	-0.8	0.801558436438111	-0.01133	0.014045	-0.017863
Trial1	3	1	blindfold	clockwise	practice	Guided	1	0.5	0	0.06324768	0.45005	-1.45	-0.8	0.801557812367948	0.013928	0.0013471	0.0048484
Trial1	3	1	blindfold	clockwise	practice	Guided	1	0.5	0	0.08325195	0.45005	-1.45	-0.8	0.801557812367948	0.010036	-0.0071158	-0.0038269
Trial1	3	1	blindfold	clockwise	practice	Guided	1	0.5	0	0.103241	0.45005	-1.45	-0.8	0.801557812367948	-0.0099395	0.0098119	0.025217
Trial1	3	1	blindfold	clockwise	practice	Guided	1	0.5	0	0.1232452	0.45005	-1.45	-0.8	0.801557812367948	0.027241	-0.011347	0.005725
Trial1	3	1	blindfold	clockwise	practice	Guided	1	0.5	0	0.1432495	0.45005	-1.45	-0.8	0.801557812367948	-0.0077352	-0.0071154	-0.0049988
Trial1	3	1	blindfold	clockwise	practice	Guided	1	0.5	0	0.1632538	0.45005	-1.45	-0.8	0.801557812367948	-0.010519	0.0098111	-0.030435
Trial1	3	1	blindfold	clockwise	practice	Guided	1	0.5	0	0.1832428	0.45005	-1.45	-0.8	0.801557812367948	0.0050321	-0.0071169	0.0042625
Trial1	3	1	blindfold	clockwise	practice	Guided	1	0.5	0	0.2032471	0.45005	-1.45	-0.8	0.801557812367948	0.013359	0.0098072	0.013229
Trial1	3	1	blindfold	clockwise	practice	Guided	1	0.5	0	0.2232513	0.45006	-1.45	-0.8	0.801557188422396	-0.0091231	0.0013442	0.015958
Trial1	3	1	blindfold	clockwise	practice	Guided	1	0.5	0	0.2432556	0.45006	-1.45	-0.8	0.801557188422396	0.053318	0.0055753	0.015866
Trial1	3	1	blindfold	clockwise	practice	Guided	1	0.5	0	0.2632446	0.45006	-1.45	-0.8	0.801557188422396	0.0025203	0.0098063	-0.025365
Trial1	3	1	blindfold	clockwise	practice	Guided	1	0.5	0	0.2832489	0.45006	-1.45	-0.8	0.801557188422396	-0.039379	0.0055722	0.0013367
Trial1	3	1	blindfold	clockwise	practice	Guided	1	0.5	0	0.3032532	0.45006	-1.45	-0.8	0.801557188422396	-0.026058	-0.036748	-0.0025609
Trial1	3	1	blindfold	clockwise	practice	Guided	1	0.5	0	0.3232422	0.45006	-1.45	-0.8	0.801557188422396	-0.0091252	0.0055698	-0.004409
Trial1	3	1	blindfold	clockwise	practice	Guided	1	0.5	0	0.3432465	0.45006	-1.45	-0.8	0.801557188422396	-0.025783	0.0055666	0.030968
Trial1	3	1	blindfold	clockwise	practice	Guided	1	0.5	0	0.3632507	0.45006	-1.45	-0.8	0.801557188422396	0.044988	-0.0028973	0.030875
Trial1	3	1	blindfold	clockwise	practice	Guided	1	0.5	0	0.383255	0.45006	-1.45	-0.8	0.801557188422396	0.013625	0.01826	0.0090424
Trial1	3	1	blindfold	clockwise	practice	Guided	1	0.5	0	0.403244	0.45006	-1.45	-0.8	0.801557188422396	0.0052968	-0.0071312	-0.0052873
Trial1	3	1	blindfold	clockwise	practice	Guided	1	0.5	0	0.4232483	0.45006	-1.45	-0.8	0.801557188422396	-0.029676	-0.011363	-0.009772
Trial1	3	1	blindfold	clockwise	practice	Guided	1	0.5	0	0.4432526	0.45006	-1.45	-0.8	0.801557188422396	0.0014037	-0.019829	-0.0055812
Trial1	3	1	blindfold	clockwise	practice	Guided	1	0.5	0	0.4632416	0.45006	-1.45	-0.8	0.801557188422396	0.0055665	0.0097953	-0.004116
Trial1	3	1	blindfold	clockwise	practice	Guided	1	0.5	0	0.4832458	0.45007	-1.45	-0.8	0.801556564601454	0.0061173	0.0055608	-0.012497
Trial1	3	1	blindfold	clockwise	practice	Guided	1	0.5	0	0.5032501	0.45007	-1.45	-0.8	0.801556564601454	-0.054372	0.0013294	0.025606
Trial1	3	1	blindfold	clockwise	practice	Guided	1	0.5	0	0.5232544	0.45007	-1.45	-0.8	0.801556564601454	0.0005704	0.0013279	0.0072865
Trial1	3	1	blindfold	clockwise	practice	Guided	1	0.5	0	0.5432434	0.45007	-1.45	-0.8	0.801556564601454	-0.021909	0.018253	-0.010644
Trial1	3	1	blindfold	clockwise	practice	Guided	1	0.5	0	0.5632477	0.45007	-1.45	-0.8	0.801556564601454	0.01833	-0.0071396	-0.0085944
Trial1	3	1	blindfold	clockwise	practice	Guided	1	0.5	0	0.583252	0.45007	-1.45	-0.8	0.801556564601454	0.024704	0.022483	-0.023894
Trial1	3	1	blindfold	clockwise	practice	Guided	1	0.5	0	0.603241	0.45007	-1.45	-0.8	0.801556564601454	0.017499	-0.015604	0.0093419
Trial1	3	1	blindfold	clockwise	practice	Guided	1	0.5	0	0.6232452	0.45007	-1.45	-0.8	0.801556564601454	0.017494	-0.011371	0.017724
Trial1	3	1	blindfold	clockwise	practice	Guided	1	0.5	0	0.6432495	0.45007	-1.45	-0.8	0.801556564601454	-0.018031	-0.0029099	0.015383
Trial1	3	1	blindfold	clockwise	practice	Guided	1	0.5	0	0.6632538	0.45007	-1.45	-0.8	0.801556564601454	-0.052171	0.014015	-0.019317
Trial1	3	1	blindfold	clockwise	practice	Guided	1	0.5	0	0.6832428	0.45007	-1.45	-0.8	0.801556564601454	0.0083356	0.005551	0.021328
Trial1	3	1	blindfold	clockwise	practice	Guided	1	0.5	0	0.7032471	0.45007	-1.45	-0.8	0.801556564601454	0.009716	-0.011376	0.00037352
Trial1	3	1	blindfold	clockwise	practice	Guided	1	0.5	0	0.7232513	0.45007	-1.45	-0.8	0.801556564601454	0.012221	-0.0029142	0.030003
Trial1	3	1	blindfold	clockwise	practice	Guided	1	0.5	0	0.7432556	0.45008	-1.45	-0.8	0.801555942761177	-0.01944	0.001316	-0.031011
Trial1	3	1	blindfold	clockwise	practice	Guided	1	0.5	0	0.7632446	0.45008	-1.45	-0.8	0.801555942761177	-0.0011046	0.022475	0.029124
Trial1	3	1	blindfold	clockwise	practice	Guided	1	0.5	0	0.7832489	0.45008	-1.45	-0.8	0.801555942761177	-0.01776	-0.0071482	0.011188
Trial1	3	1	blindfold	clockwise	practice	Guided	1	0.5	0	0.8032532	0.45008	-1.45	-0.8	0.801555942761177	0.01942	0.030937	-0.011616
Trial1	3	1	blindfold	clockwise	practice	Guided	1	0.5	0	0.8232422	0.45008	-1.45	-0.8	0.801555942761177	0.0036115	0.0013128	0.025225
Trial1	3	1	blindfold	clockwise	practice	Guided	1	0.5	0	0.8432465	0.45008	-1.45	-0.8	0.801555942761177	0.0083257	0.022472	0.010219
Trial1	3	1	blindfold	clockwise	practice	Guided	1	0.5	0	0.8632507	0.45008	-1.45	-0.8	0.801555942761177	0.040511	-0.011383	0.0066143
Trial1	3	1	blindfold	clockwise	practice	Guided	1	0.5	0	0.883255	0.45008	-1.45	-0.8	0.801555942761177	0.0016533	0.018241	-0.012784
Trial1	3	1	blindfold	clockwise	practice	Guided	1	0.5	0	0.903244	0.45008	-1.45	-0.8	0.801555942761177	-0.004445	0.0013145	0.012071
Trial1	3	1	blindfold	clockwise	practice	Guided	1	0.5	0	0.9232483	0.45008	-1.45	-0.8	0.801555942761177	0.013591	0.0055457	0.038386
Trial1	3	1	blindfold	clockwise	practice	Guided	1	0.5	0	0.9432526	0.45008	-1.45	-0.8	0.801555942761177	-0.019724	0.014007	-0.026816
Trial1	3	1	blindfold	clockwise	practice	Guided	1	0.5	0	0.9632416	0.45008	-1.45	-0.8	0.801555942761177	-0.010844	-0.011383	-0.02623
Trial1	3	1	blindfold	clockwise	practice	Guided	1	0.5	0	0.9832458	0.45008	-1.45	-0.8	0.801555942761177	-0.0072334	0.018241	-0.013363
Trial1	3	1	blindfold	clockwise	practice	Guided	1	0.5	0	1.00325	0.45008	-1.45	-0.8	0.801555942761177	-0.020552	-0.002919	0.0036937
Trial1	3	1	blindfold	clockwise	practice	Guided	1	0.5	0	1.023254	0.45008	-1.45	-0.8	0.801555942761177	0.022471	0.0013118	0.0096421
Trial1	3	1	blindfold	clockwise	practice	Guided	1	0.5	0	1.043243	0.45008	-1.45	-0.8	0.801555942761177	-0.0025181	0.026697	-0.017261
Trial1	3	1	blindfold	clockwise	practice	Guided	1	0.5	0	1.063248	0.45008	-1.45	-0.8	0.801555942761177	0.058543	0.0097687	0.0036024
Trial1	3	1	blindfold	clockwise	practice	Guided	1	0.5	0	1.083252	0.45008	-1.45	-0.8	0.801555942761177	-0.0030714	-0.0029264	-0.008879
Trial1	3	1	blindfold	clockwise	practice	Guided	1	0.5	0	1.103241	0.45008	-1.45	-0.8	0.801555942761177	0.030793	0.0055372	0.018608
Trial1	3	1	blindfold	clockwise	practice	Guided	1	0.5	0	1.123245	0.45009	-1.45	-0.8	0.801555321044771	0.050486	0.0055385	0.0030149
Trial1	3	1	blindfold	clockwise	practice	Guided	1	0.5	0	1.14325	0.45009	-1.45	-0.8	0.801555321044771	0.010241	0.0013071	-0.008003
Trial1	3	1	blindfold	clockwise	practice	Guided	1	0.5	0	1.163254	0.45009	-1.45	-0.8	0.801555321044771	0.023837	0.0013092	-0.011317
Trial1	3	1	blindfold	clockwise	practice	Guided	1	0.5	0	1.183243	0.45009	-1.45	-0.8	0.801555321044771	0.027724	-0.011388	-0.0026437
Trial1	3	1	blindfold	clockwise	practice	Guided	1	0.5	0	1.203247	0.45009	-1.45	-0.8	0.801555321044771	0.023282	0.047858	-0.0029372
Trial1	3	1	blindfold	clockwise	practice	Guided	1	0.5	0	1.223251	0.45009	-1.45	-0.8	0.801555321044771	-0.016132	0.026698	-0.016973
Trial1	3	1	blindfold	clockwise	practice	Guided	1	0.5	0	1.243256	0.45009	-1.45	-0.8	0.801555321044771	0.0044109	0.014	0.012659
Trial1	3	1	blindfold	clockwise	practice	Guided	1	0.5	0	1.263245	0.45009	-1.45	-0.8	0.801555321044771	0.049917	0.018232	-0.0011771
Trial1	3	1	blindfold	clockwise	practice	Guided	1	0.5	0	1.283249	0.4501	-1.45	-0.8	0.801554697596921	0.025208	0.0097684	-0.032269
Trial1	3	1	blindfold	clockwise	practice	Guided	1	0.5	0	1.303253	0.4501	-1.45	-0.8	0.801554697596921	-0.044717	-0.019855	0.013629
Trial1	3	1	blindfold	clockwise	practice	Guided	1	0.5	0	1.323242	0.4501	-1.45	-0.8	0.801554697596921	0.00023814	-0.015623	0.0081741
Trial1	3	1	blindfold	clockwise	practice	Guided	1	0.5	0	1.343246	0.4501	-1.45	-0.8	0.801554697596921	0.022721	-0.02409	0.0054486
Trial1	3	1	blindfold	clockwise	practice	Guided	1	0.5	0	1.363251	0.4501	-1.45	-0.8	0.801554697596921	-0.0033698	0.0055317	-0.00469
Trial1	3	1	blindfold	clockwise	practice	Guided	1	0.5	0	1.383255	0.4501	-1.45	-0.8	0.801554697596921	-0.026955	-0.0029321	0.014801
Trial1	3	1	blindfold	clockwise	practice	Guided	1	0.5	0	1.403244	0.4501	-1.45	-0.8	0.801554697596921	-0.030293	0.0012997	-0.002256
Trial1	3	1	blindfold	clockwise	practice	Guided	1	0.5	0	1.423248	0.4501	-1.45	-0.8	0.801554697596921	0.016875	0.030924	-0.041236
Trial1	3	1	blindfold	clockwise	practice	Guided	1	0.5	0	1.443253	0.4501	-1.45	-0.8	0.801554697596921	-0.034456	0.013992	-0.0067374
Trial1	3	1	blindfold	clockwise	practice	Guided	1	0.5	0	1.463242	0.4501	-1.45	-0.8	0.801554697596921	0.0038497	0.022455	0.021043
Trial1	3	1	blindfold	clockwise	practice	Guided	1	0.5	0	1.483246	0.4501	-1.45	-0.8	0.801554697596921	-0.0044793	0.0097584	0.012075
Trial1	3	1	blindfold	clockwise	practice	Guided	1	0.5	0	1.50325	0.4501	-1.45	-0.8	0.801554697596921	0.00023793	-0.049486	0.0081779
Trial1	3	1	blindfold	clockwise	practice	Guided	1	0.5	0	1.523254	0.4501	-1.45	-0.8	0.801554697596921	0.024927	0.030918	-0.028077
Trial1	3	1	blindfold	clockwise	practice	Guided	1	0.5	0	1.543243	0.4501	-1.45	-0.8	0.801554697596921	-0.02613	-0.011402	0.0022295
Trial1	3	1	blindfold	clockwise	practice	Guided	1	0.5	0	1.563248	0.4501	-1.45	-0.8	0.801554697596921	0.023543	-0.0029376	-0.0071232
Trial1	3	1	blindfold	clockwise	practice	Guided	1	0.5	0	1.583252	0.4501	-1.45	-0.8	0.801554697596921	0.018548	-0.0029386	0.0018454
Trial1	3	1	blindfold	clockwise	practice	Guided	1	0.5	0	1.603241	0.4501	-1.45	-0.8	0.801554697596921	-0.011706	0.0055263	-0.013652
Trial1	3	1	blindfold	clockwise	practice	Guided	1	0.5	0	1.623245	0.4501	-1.45	-0.8	0.801554697596921	-0.013919	0.01822	0.019874
Trial1	3	1	blindfold	clockwise	practice	Guided	1	0.5	0	1.64325	0.4501	-1.45	-0.8	0.801554697596921	0.017717	-0.0029364	0.013542
Trial1	3	1	blindfold	clockwise	practice	Guided	1	0.5	0	1.663254	0.4501	-1.45	-0.8	0.801554697596921	0.022434	-0.011401	0.030305
Trial1	3	1	blindfold	clockwise	practice	Guided	1	0.5	0	1.683243	0.4501	-1.45	-0.8	0.801554697596921	0.027701	-0.019864	-0.0026374
Trial1	3	1	blindfold	clockwise	practice	Guided	1	0.5	0	1.703247	0.4501	-1.45	-0.8	0.801554697596921	-0.026412	-0.0071695	0.006421
Trial1	3	1	blindfold	clockwise	practice	Guided	1	0.5	0	1.723251	0.4501	-1.45	-0.8	0.801554697596921	0.0096626	0.0055246	0.00038132
Trial1	3	1	blindfold	clockwise	practice	Guided	1	0.5	0	1.743256	0.45011	-1.45	-0.8	0.801554076128627	-0.0078269	-0.0071718	-0.0049853
Trial1	3	1	blindfold	clockwise	practice	Guided	1	0.5	0	1.763245	0.45011	-1.45	-0.8	0.801554076128627	0.00049608	0.0012901	0.0039815
Trial1	3	1	blindfold	clockwise	practice	Guided	1	0.5	0	1.783249	0.45011	-1.45	-0.8	0.801554076128627	0.01743	-0.0071728	0.017725
Trial1	3	1	blindfold	clockwise	practice	Guided	1	0.5	0	1.803253	0.45011	-1.45	-0.8	0.801554076128627	-0.0039457	0.026683	0.0036873
Trial1	3	1	blindfold	clockwise	practice	Guided	1	0.5	0	1.823242	0.45011	-1.45	-0.8	0.801554076128627	-0.015332	0.0055224	0.0099292
Trial1	3	1	blindfold	clockwise	practice	Guided	1	0.5	0	1.843246	0.45011	-1.45	-0.8	0.801554076128627	0.006061	0.0055208	0.054858
Trial1	3	1	blindfold	clockwise	practice	Guided	1	0.5	0	1.863251	0.45011	-1.45	-0.8	0.801554076128627	-0.0092172	-0.0029453	0.015968
Trial1	3	1	blindfold	clockwise	practice	Guided	1	0.5	0	1.883255	0.45011	-1.45	-0.8	0.801554076128627	-0.030038	0.009747	-0.0064493
Trial1	3	1	blindfold	clockwise	practice	Guided	1	0.5	0	1.903244	0.45011	-1.45	-0.8	0.801554076128627	0.0238	-0.0029482	-0.0029348
Trial1	3	1	blindfold	clockwise	practice	Guided	1	0.5	0	1.923248	0.45011	-1.45	-0.8	0.801554076128627	-0.026153	0.022442	0.0022252
Trial1	3	1	blindfold	clockwise	practice	Guided	1	0.5	0	1.943253	0.45011	-1.45	-0.8	0.801554076128627	-0.016722	0.0012791	0.016554
Trial1	3	1	blindfold	clockwise	practice	Guided	1	0.5	0	1.963242	0.45011	-1.45	-0.8	0.801554076128627	0.045165	0.022437	0.0027205
Trial1	3	1	blindfold	clockwise	practice	Guided	1	0.5	0	1.983246	0.45012	-1.45	-0.8	0.80155345292963	0.0010346	-0.011417	-0.0043988
Trial1	3	1	blindfold	clockwise	practice	Guided	1	0.5	0	2.00325	0.45012	-1.45	-0.8	0.80155345292963	-0.013117	0.018207	0.0072966
Trial1	3	1	blindfold	clockwise	practice	Guided	1	0.5	0	2.023254	0.45012	-1.45	-0.8	0.80155345292963	0.0099131	0.0055092	-0.0049812
Trial1	3	1	blindfold	clockwise	practice	Guided	1	0.5	0	2.043243	0.45012	-1.45	-0.8	0.80155345292963	-0.018389	0.026667	-0.014536
Trial1	3	1	blindfold	clockwise	practice	Guided	1	0.5	0	2.063248	0.45012	-1.45	-0.8	0.80155345292963	0.0035361	-0.015651	0.025231
Trial1	3	1	blindfold	clockwise	practice	Guided	1	0.5	0	2.083252	0.45012	-1.45	-0.8	0.80155345292963	0.029052	0.0097397	-0.0092671
Trial1	3	1	blindfold	clockwise	practice	Guided	1	0.5	0	2.103241	0.45012	-1.45	-0.8	0.80155345292963	-0.0081325	0.0012749	-0.00079451
Trial1	3	1	blindfold	clockwise	practice	Guided	1	0.5	0	2.123245	0.45012	-1.45	-0.8	0.80155345292963	0.021291	-0.015653	0.024936
Trial1	3	1	blindfold	clockwise	practice	Guided	1	0.5	0	2.14325	0.45012	-1.45	-0.8	0.80155345292963	-0.0034173	-0.0029599	0.01626
Trial1	3	1	blindfold	clockwise	practice	Guided	1	0.5	0	2.163254	0.45012	-1.45	-0.8	0.80155345292963	-0.00063447	0.02243	0.020742
Trial1	3	1	blindfold	clockwise	practice	Guided	1	0.5	0	2.183243	0.45012	-1.45	-0.8	0.80155345292963	-0.022836	-0.019886	0.019278
Trial1	3	1	blindfold	clockwise	practice	Guided	1	0.5	0	2.203247	0.45012	-1.45	-0.8	0.80155345292963	-0.022561	0.026664	0.015086
Trial1	3	1	blindfold	clockwise	practice	Guided	1	0.5	0	2.223251	0.45012	-1.45	-0.8	0.80155345292963	0.0013024	0.001272	-0.0085944
Trial1	3	1	blindfold	clockwise	practice	Guided	1	0.5	0	2.243256	0.45012	-1.45	-0.8	0.80155345292963	0.0054628	0.0055029	-0.0041102
Trial1	3	1	blindfold	clockwise	practice	Guided	1	0.5	0	2.263245	0.45012	-1.45	-0.8	0.80155345292963	0.013512	-0.032586	0.0090484
Trial1	3	1	blindfold	clockwise	practice	Guided	1	0.5	0	2.283249	0.45012	-1.45	-0.8	0.80155345292963	0.019335	0.0097334	-0.011612
Trial1	3	1	blindfold	clockwise	practice	Guided	1	0.5	0	2.303253	0.45012	-1.45	-0.8	0.80155345292963	0.0074144	-0.0071939	0.033902
Trial1	3	1	blindfold	clockwise	practice	Guided	1	0.5	0	2.323242	0.45012	-1.45	-0.8	0.80155345292963	-0.0064757	0.0054989	0.011776
Trial1	3	1	blindfold	clockwise	practice	Guided	1	0.5	0	2.343246	0.45013	-1.45	-0.8	0.801552831709448	-0.048654	-0.032589	-0.0026442
Trial1	3	1	blindfold	clockwise	practice	Guided	1	0.5	0	2.363251	0.45013	-1.45	-0.8	0.801552831709448	0.011004	-0.0029646	-0.020578
Trial1	3	1	blindfold	clockwise	practice	Guided	1	0.5	0	2.383255	0.45013	-1.45	-0.8	0.801552831709448	-0.020911	-0.019892	-0.010054
Trial1	3	1	blindfold	clockwise	practice	Guided	1	0.5	0	2.403244	0.45013	-1.45	-0.8	0.801552831709448	0.014889	0.018193	-0.011902
Trial1	3	1	blindfold	clockwise	practice	Guided	1	0.5	0	2.423248	0.45013	-1.45	-0.8	0.801552831709448	0.040701	-0.0072001	-0.0197
Trial1	3	1	blindfold	clockwise	practice	Guided	1	0.5	0	2.443253	0.45013	-1.45	-0.8	0.801552831709448	0.015436	-0.011431	-0.020284
Trial1	3	1	blindfold	clockwise	practice	Guided	1	0.5	0	2.463242	0.45013	-1.45	-0.8	0.801552831709448	0.0046189	-0.011433	0.0084667
Trial1	3	1	blindfold	clockwise	practice	Guided	1	0.5	0	2.483246	0.45013	-1.45	-0.8	0.801552831709448	0.039587	-0.0072023	0.019188
Trial1	3	1	blindfold	clockwise	practice	Guided	1	0.5	0	2.50325	0.45013	-1.45	-0.8	0.801552831709448	-0.0012053	-0.011434	0.029126
Trial1	3	1	blindfold	clockwise	practice	Guided	1	0.5	0	2.523254	0.45013	-1.45	-0.8	0.801552831709448	0.015156	0.0012631	-0.0026436
Trial1	3	1	blindfold	clockwise	practice	Guided	1	0.5	0	2.543243	0.45013	-1.45	-0.8	0.801552831709448	0.054566	-0.0072004	-0.0050804
Trial1	3	1	blindfold	clockwise	practice	Guided	1	0.5	0	2.563248	0.45013	-1.45	-0.8	0.801552831709448	0.039862	0.018189	-0.0059572
Trial1	3	1	blindfold	clockwise	practice	Guided	1	0.5	0	2.583252	0.45013	-1.45	-0.8	0.801552831709448	0.032641	-0.011434	-0.010734
Trial1	3	1	blindfold	clockwise	practice	Guided	1	0.5	0	2.603241	0.45013	-1.45	-0.8	0.801552831709448	-0.035349	0.0097257	0.0058273
Trial1	3	1	blindfold	clockwise	practice	Guided	1	0.5	0	2.623245	0.45013	-1.45	-0.8	0.801552831709448	0.010438	0.0054921	-0.012197
Trial1	3	1	blindfold	clockwise	practice	Guided	1	0.5	0	2.64325	0.45013	-1.45	-0.8	0.801552831709448	0.036252	0.0054934	0.0021353
Trial1	3	1	blindfold	clockwise	practice	Guided	1	0.5	0	2.663254	0.45013	-1.45	-0.8	0.801552831709448	0.022933	0.0012617	0.001258
Trial1	3	1	blindfold	clockwise	practice	Guided	1	0.5	0	2.683243	0.45013	-1.45	-0.8	0.801552831709448	0.010163	-0.0072019	-0.0080027
Trial1	3	1	blindfold	clockwise	practice	Guided	1	0.5	0	2.703247	0.45013	-1.45	-0.8	0.801552831709448	0.018766	0.035114	0.000963
Trial1	3	1	blindfold	clockwise	practice	Guided	1	0.5	0	2.723251	0.45014	-1.45	-0.8	0.801552208759305	-0.011766	0.0097238	-0.0035202
Trial1	3	1	blindfold	clockwise	practice	Guided	1	0.5	0	2.743256	0.45014	-1.45	-0.8	0.801552208759305	0.057067	-0.019901	0.024552
Trial1	3	1	blindfold	clockwise	practice	Guided	1	0.5	0	2.763245	0.45014	-1.45	-0.8	0.801552208759305	0.024031	0.0097202	-0.015508
Trial1	3	1	blindfold	clockwise	practice	Guided	1	0.5	0	2.783249	0.45014	-1.45	-0.8	0.801552208759305	0.013217	0.013952	0.013243
Trial1	3	1	blindfold	clockwise	practice	Guided	1	0.5	0	2.803253	0.45014	-1.45	-0.8	0.801552208759305	0.014044	0.03511	0.00067275
Trial1	3	1	blindfold	clockwise	practice	Guided	1	0.5	0	2.823242	0.45014	-1.45	-0.8	0.801552208759305	0.0070927	0.013949	-0.029252
Trial1	3	1	blindfold	clockwise	practice	Guided	1	0.5	0	2.843246	0.45014	-1.45	-0.8	0.801552208759305	-0.021762	-0.036831	0.014505
Trial1	3	1	blindfold	clockwise	practice	Guided	1	0.5	0	2.863251	0.45014	-1.45	-0.8	0.801552208759305	0.01376	0.0012532	0.0048594
Trial1	3	1	blindfold	clockwise	practice	Guided	1	0.5	0	2.883255	0.45014	-1.45	-0.8	0.801552208759305	-0.024822	-0.019906	-0.018731
Trial1	3	1	blindfold	clockwise	practice	Guided	1	0.5	0	2.903244	0.45014	-1.45	-0.8	0.801552208759305	-0.026481	0.0054834	0.0064162
Trial1	3	1	blindfold	clockwise	practice	Guided	1	0.5	0	2.923248	0.45014	-1.45	-0.8	0.801552208759305	-0.00039156	-0.0029817	0.018311
Trial1	3	1	blindfold	clockwise	practice	Guided	1	0.5	0	2.943253	0.45014	-1.45	-0.8	0.801552208759305	-0.0026195	0.01818	-0.017265
Trial1	3	1	blindfold	clockwise	practice	Guided	1	0.5	0	2.963242	0.45014	-1.45	-0.8	0.801552208759305	0.00099262	-0.011443	-0.0044018
Trial1	3	1	blindfold	clockwise	practice	Guided	1	0.5	0	2.983246	0.45014	-1.45	-0.8	0.801552208759305	0.013484	0.022412	0.0090486
Trial1	3	1	blindfold	clockwise	practice	Guided	1	0.5	0	3.00325	0.45014	-1.45	-0.8	0.801552208759305	-0.035637	-0.0072096	0.01002
Trial1	3	1	blindfold	clockwise	practice	Guided	1	0.5	0	3.023254	0.45014	-1.45	-0.8	0.801552208759305	-0.0034478	0.0054851	-0.0046939
Trial1	3	1	blindfold	clockwise	practice	Guided	1	0.5	0	3.043243	0.45014	-1.45	-0.8	0.801552208759305	0.0046047	-0.0029804	0.0084631
Trial1	3	1	blindfold	clockwise	practice	Guided	1	0.5	0	3.063248	0.45014	-1.45	-0.8	0.801552208759305	0.0065388	0.039337	-0.020872
Trial1	3	1	blindfold	clockwise	practice	Guided	1	0.5	0	3.083252	0.45014	-1.45	-0.8	0.801552208759305	-0.0076105	0.0097143	-0.0091778
Trial1	3	1	blindfold	clockwise	practice	Guided	1	0.5	0	3.103241	0.45014	-1.45	-0.8	0.801552208759305	0.045671	-0.0072125	-0.014924
Trial1	3	1	blindfold	clockwise	practice	Guided	1	0.5	0	3.123245	0.45014	-1.45	-0.8	0.801552208759305	0.0020922	-0.002981	-0.021162
Trial1	3	1	blindfold	clockwise	practice	Guided	1	0.5	0	3.14325	0.45015	-1.45	-0.8	0.801551585933776	0.035402	0.001251	0.014706
Trial1	3	1	blindfold	clockwise	practice	Guided	1	0.5	0	3.163254	0.45015	-1.45	-0.8	0.801551585933776	0.048446	0.0012506	0.019776
Trial1	3	1	blindfold	clockwise	practice	Guided	1	0.5	0	3.183243	0.45015	-1.45	-0.8	0.801551585933776	-0.026212	0.030872	0.0022268
Trial1	3	1	blindfold	clockwise	practice	Guided	1	0.5	0	3.203247	0.45015	-1.45	-0.8	0.801551585933776	-0.014289	-0.0029839	-0.043287
Trial1	3	1	blindfold	clockwise	practice	Guided	1	0.5	0	3.223251	0.45015	-1.45	-0.8	0.801551585933776	0.0095891	-0.01568	0.00037826
Trial1	3	1	blindfold	clockwise	practice	Guided	1	0.5	0	3.243256	0.45015	-1.45	-0.8	0.801551585933776	-0.022048	0.03087	0.0067114
Trial1	3	1	blindfold	clockwise	practice	Guided	1	0.5	0	3.263245	0.45015	-1.45	-0.8	0.801551585933776	0.041495	-0.015682	-0.010144
Trial1	3	1	blindfold	clockwise	practice	Guided	1	0.5	0	3.283249	0.45015	-1.45	-0.8	0.801551585933776	0.0059719	-0.028376	0.0009662
Trial1	3	1	blindfold	clockwise	practice	Guided	1	0.5	0	3.303253	0.45015	-1.45	-0.8	0.801551585933776	-0.028722	-0.0029873	-0.027398
Trial1	3	1	blindfold	clockwise	practice	Guided	1	0.5	0	3.323242	0.45015	-1.45	-0.8	0.801551585933776	0.029003	-0.015683	0.0057449
Trial1	3	1	blindfold	clockwise	practice	Guided	1	0.5	0	3.343246	0.45015	-1.45	-0.8	0.801551585933776	-0.0076269	0.0097055	-0.0091671
Trial1	3	1	blindfold	clockwise	practice	Guided	1	0.5	0	3.363251	0.45015	-1.45	-0.8	0.801551585933776	-0.021505	-0.011452	-0.0016646
Trial1	3	1	blindfold	clockwise	practice	Guided	1	0.5	0	3.383255	0.45015	-1.45	-0.8	0.801551585933776	-0.0034667	0.026634	-0.0046847
Trial1	3	1	blindfold	clockwise	practice	Guided	1	0.5	0	3.403244	0.45015	-1.45	-0.8	0.801551585933776	0.043719	0.0054757	0.023682
Trial1	3	1	blindfold	clockwise	practice	Guided	1	0.5	0	3.423248	0.45015	-1.45	-0.8	0.801551585933776	-0.058412	-0.015685	0.016947
Trial1	3	1	blindfold	clockwise	practice	Guided	1	0.5	0	3.443253	0.45015	-1.45	-0.8	0.801551585933776	0.036492	-0.007222	-0.0020531
Trial1	3	1	blindfold	clockwise	practice	Guided	1	0.5	0	3.463242	0.45015	-1.45	-0.8	0.801551585933776	-0.0043008	0.0054733	0.0078852
Trial1	3	1	blindfold	clockwise	practice	Guided	1	0.5	0	3.483246	0.45016	-1.45	-0.8	0.801550966939044	0.024275	0.0097048	-0.019692
Trial1	3	1	blindfold	clockwise	practice	Guided	1	0.5	0	3.50325	0.45016	-1.45	-0.8	0.801550966939044	0.0095692	0.0054719	0.00038438
Trial1	3	1	blindfold	clockwise	practice	Guided	1	0.5	0	3.523254	0.45016	-1.45	-0.8	0.801550966939044	-0.0090196	-0.011455	0.011787
Trial1	3	1	blindfold	clockwise	practice	Guided	1	0.5	0	3.543243	0.45016	-1.45	-0.8	0.801550966939044	-0.010699	0.0012373	-0.030414
Trial1	3	1	blindfold	clockwise	practice	Guided	1	0.5	0	3.563248	0.45016	-1.45	-0.8	0.801550966939044	0.010122	0.0097022	-0.0079949
Trial1	3	1	blindfold	clockwise	practice	Guided	1	0.5	0	3.583252	0.45016	-1.45	-0.8	0.801550966939044	-0.030669	-0.0029947	0.0019416
Trial1	3	1	blindfold	clockwise	practice	Guided	1	0.5	0	3.603241	0.45016	-1.45	-0.8	0.801550966939044	0.015392	-0.019923	-0.020277
Trial1	3	1	blindfold	clockwise	practice	Guided	1	0.5	0	3.623245	0.45016	-1.45	-0.8	0.801550966939044	0.04454	-0.0029946	0.011111
Trial1	3	1	blindfold	clockwise	practice	Guided	1	0.5	0	3.64325	0.45016	-1.45	-0.8	0.801550966939044	-0.020964	0.0012367	-0.010046
Trial1	3	1	blindfold	clockwise	practice	Guided	1	0.5	0	3.663254	0.45016	-1.45	-0.8	0.801550966939044	0.0098409	0.018162	-0.003805
Trial1	3	1	blindfold	clockwise	practice	Guided	1	0.5	0	3.683243	0.45016	-1.45	-0.8	0.801550966939044	-0.034562	0.013928	0.0052527
Trial1	3	1	blindfold	clockwise	practice	Guided	1	0.5	0	3.703247	0.45016	-1.45	-0.8	0.801550966939044	-0.0090267	0.01393	0.011787
Trial1	3	1	blindfold	clockwise	practice	Guided	1	0.5	0	3.723251	0.45016	-1.45	-0.8	0.801550966939044	-0.0037604	0.018161	-0.00049316
Trial1	3	1	blindfold	clockwise	practice	Guided	1	0.5	0	3.743256	0.45016	-1.45	-0.8	0.801550966939044	0.027599	0.047779	-0.0026362
Trial1	3	1	blindfold	clockwise	practice	Guided	1	0.5	0	3.763245	0.45016	-1.45	-0.8	0.801550966939044	-0.0043162	0.0096915	0.0078884
Trial1	3	1	blindfold	clockwise	practice	Guided	1	0.5	0	3.783249	0.45016	-1.45	-0.8	0.801550966939044	0.017609	0.043546	0.013542
Trial1	3	1	blindfold	clockwise	practice	Guided	1	0.5	0	3.803253	0.45016	-1.45	-0.8	0.801550966939044	0.0059449	-0.0030052	-0.012481
Trial1	3	1	blindfold	clockwise	practice	Guided	1	0.5	0	3.823242	0.45017	-1.45	-0.8	0.801550342509277	-0.0073784	0.018153	-0.013359
Trial1	3	1	blindfold	clockwise	practice	Guided	1	0.5	0	3.843246	0.45017	-1.45	-0.8	0.801550342509277	-0.02459	-0.019936	-0.0061461
Trial1	3	1	blindfold	clockwise	practice	Guided	1	0.5	0	3.863251	0.45017	-1.45	-0.8	0.801550342509277	0.023146	0.0012234	-0.0032163
Trial1	3	1	blindfold	clockwise	practice	Guided	1	0.5	0	3.883255	0.45017	-1.45	-0.8	0.801550342509277	-0.0076608	0.0012219	-0.0091661
Trial1	3	1	blindfold	clockwise	practice	Guided	1	0.5	0	3.903244	0.45017	-1.45	-0.8	0.801550342509277	0.03396	0.013917	-0.031676
Trial1	3	1	blindfold	clockwise	practice	Guided	1	0.5	0	3.923248	0.45017	-1.45	-0.8	0.801550342509277	-0.010998	-0.0072433	-0.026219
Trial1	3	1	blindfold	clockwise	practice	Guided	1	0.5	0	3.943253	0.45017	-1.45	-0.8	0.801550342509277	-0.027637	0.0054525	0.023193
Trial1	3	1	blindfold	clockwise	practice	Guided	1	0.5	0	3.963242	0.45017	-1.45	-0.8	0.801550342509277	-0.015993	0.013914	-0.018131
Trial1	3	1	blindfold	clockwise	practice	Guided	1	0.5	0	3.983246	0.45017	-1.45	-0.8	0.801550342509277	-0.0037765	-0.011478	-0.00048644
Trial1	3	1	blindfold	clockwise	practice	Guided	1	0.5	0	4.00325	0.45017	-1.45	-0.8	0.801550342509277	0.045896	-0.0030144	-0.0098368
Trial1	3	1	blindfold	clockwise	practice	Guided	1	0.5	0	4.023254	0.45017	-1.45	-0.8	0.801550342509277	0.0067606	0.0054503	-0.025045
Trial1	3	1	blindfold	clockwise	practice	Guided	1	0.5	0	4.043243	0.45018	-1.45	-0.8	0.801549721909568	0.0089835	0.005445	0.0087766
Trial1	3	1	blindfold	clockwise	practice	Guided	1	0.5	0	4.063248	0.45018	-1.45	-0.8	0.801549721909568	0.01009	-0.0030198	-0.0079885
Trial1	3	1	blindfold	clockwise	practice	Guided	1	0.5	0	4.083252	0.45018	-1.45	-0.8	0.801549721909568	-0.021545	-0.011483	-0.0016549
Trial1	3	1	blindfold	clockwise	practice	Guided	1	0.5	0	4.103241	0.45018	-1.45	-0.8	0.801549721909568	0.040894	0.013907	-0.0017463
Trial1	3	1	blindfold	clockwise	practice	Guided	1	0.5	0	4.123245	0.45018	-1.45	-0.8	0.801549721909568	-0.0073981	0.0054444	0.022228
Trial1	3	1	blindfold	clockwise	practice	Guided	1	0.5	0	4.14325	0.45018	-1.45	-0.8	0.801549721909568	-0.01739	0.018138	0.00068759
Trial1	3	1	blindfold	clockwise	practice	Guided	1	0.5	0	4.163254	0.45018	-1.45	-0.8	0.801549721909568	0.027843	-0.0072526	-0.006816
Trial1	3	1	blindfold	clockwise	practice	Guided	1	0.5	0	4.183243	0.45018	-1.45	-0.8	0.801549721909568	0.040335	0.013905	0.0066368
Trial1	3	1	blindfold	clockwise	practice	Guided	1	0.5	0	4.203247	0.45018	-1.45	-0.8	0.801549721909568	0.0050888	-0.0030209	0.00010444
Trial1	3	1	blindfold	clockwise	practice	Guided	1	0.5	0	4.223251	0.45018	-1.45	-0.8	0.801549721909568	-0.01767	-0.00302	0.0070227
Trial1	3	1	blindfold	clockwise	practice	Guided	1	0.5	0	4.243256	0.45019	-1.45	-0.8	0.801549099581751	0.035884	0.0012097	0.0063455
Trial1	3	1	blindfold	clockwise	practice	Guided	1	0.5	0	4.263245	0.45019	-1.45	-0.8	0.801549099581751	-0.030722	0.0012085	0.001953
Trial1	3	1	blindfold	clockwise	practice	Guided	1	0.5	0	4.283249	0.45019	-1.45	-0.8	0.801549099581751	-0.024903	0.022367	-0.01871
Trial1	3	1	blindfold	clockwise	practice	Guided	1	0.5	0	4.303253	0.45019	-1.45	-0.8	0.801549099581751	0.023388	-0.028414	-0.0071046
Trial1	3	1	blindfold	clockwise	practice	Guided	1	0.5	0	4.323242	0.45019	-1.45	-0.8	0.801549099581751	-0.0074203	-0.015719	-0.013345
Trial1	3	1	blindfold	clockwise	practice	Guided	1	0.5	0	4.343246	0.45019	-1.45	-0.8	0.801549099581751	0.0070073	0.001208	-0.02923
Trial1	3	1	blindfold	clockwise	practice	Guided	1	0.5	0	4.363251	0.45019	-1.45	-0.8	0.801549099581751	-0.0076966	0.022366	-0.0091543
Trial1	3	1	blindfold	clockwise	practice	Guided	1	0.5	0	4.383255	0.45019	-1.45	-0.8	0.801549099581751	-0.0057645	-0.0072583	-0.038489
Trial1	3	1	blindfold	clockwise	practice	Guided	1	0.5	0	4.403244	0.45019	-1.45	-0.8	0.801549099581751	0.018114	0.0096698	-0.00018391
Trial1	3	1	blindfold	clockwise	practice	Guided	1	0.5	0	4.423248	0.45019	-1.45	-0.8	0.801549099581751	0.0095086	-0.0072584	0.00040296
Trial1	3	1	blindfold	clockwise	practice	Guided	1	0.5	0	4.443253	0.45019	-1.45	-0.8	0.801549099581751	0.058349	0.013901	0.0036214
Trial1	3	1	blindfold	clockwise	practice	Guided	1	0.5	0	4.463242	0.45019	-1.45	-0.8	0.801549099581751	-0.0040938	-0.0072589	0.0037139
Trial1	3	1	blindfold	clockwise	practice	Guided	1	0.5	0	4.483246	0.45019	-1.45	-0.8	0.801549099581751	-0.0043706	-0.015722	0.0079064
Trial1	3	1	blindfold	clockwise	practice	Guided	1	0.5	0	4.50325	0.4502	-1.45	-0.8	0.801548479230159	0.0053363	-0.0030262	-0.0040799
Trial1	3	1	blindfold	clockwise	practice	Guided	1	0.5	0	4.523254	0.4502	-1.45	-0.8	0.801548479230159	0.0097738	-0.0030284	-0.0037866
Trial1	3	1	blindfold	clockwise	practice	Guided	1	0.5	0	4.543243	0.4502	-1.45	-0.8	0.801548479230159	0.014213	-0.011496	0.0045977
Trial1	3	1	blindfold	clockwise	practice	Guided	1	0.5	0	4.563248	0.4502	-1.45	-0.8	0.801548479230159	0.022819	-0.0030334	0.0012858
Trial1	3	1	blindfold	clockwise	practice	Guided	1	0.5	0	4.583252	0.4502	-1.45	-0.8	0.801548479230159	0.012831	-0.015728	0.017463
Trial1	3	1	blindfold	clockwise	practice	Guided	1	0.5	0	4.603241	0.4502	-1.45	-0.8	0.801548479230159	-0.03408	0.02659	-0.015095
Trial1	3	1	blindfold	clockwise	practice	Guided	1	0.5	0	4.623245	0.4502	-1.45	-0.8	0.801548479230159	-0.00021449	0.030821	0.012395
Trial1	3	1	blindfold	clockwise	practice	Guided	1	0.5	0	4.64325	0.4502	-1.45	-0.8	0.801548479230159	-0.031572	-0.011501	0.014537
Trial1	3	1	blindfold	clockwise	practice	Guided	1	0.5	0	4.663254	0.4502	-1.45	-0.8	0.801548479230159	-0.0088217	0.022353	-0.020254
Trial1	3	1	blindfold	clockwise	practice	Guided	1	0.5	0	4.683243	0.4502	-1.45	-0.8	0.801548479230159	0.027251	0.0011907	0.0015797
Trial1	3	1	blindfold	clockwise	practice	Guided	1	0.5	0	4.703247	0.4502	-1.45	-0.8	0.801548479230159	0.0022642	-0.01997	-0.025322
Trial1	3	1	blindfold	clockwise	practice	Guided	1	0.5	0	4.723251	0.4502	-1.45	-0.8	0.801548479230159	-0.0041117	0.035044	0.0037223
Trial1	3	1	blindfold	clockwise	practice	Guided	1	0.5	0	4.743256	0.45021	-1.45	-0.8	0.801547857151201	-0.01578	0.018115	-0.0223
Trial1	3	1	blindfold	clockwise	practice	Guided	1	0.5	0	4.763245	0.45021	-1.45	-0.8	0.801547857151201	0.02363	0.018115	-0.011283
Trial1	3	1	blindfold	clockwise	practice	Guided	1	0.5	0	4.783249	0.45021	-1.45	-0.8	0.801547857151201	-0.011063	0.0011867	-0.014212
Trial1	3	1	blindfold	clockwise	practice	Guided	1	0.5	0	4.803253	0.45021	-1.45	-0.8	0.801547857151201	0.028349	-0.019973	-0.01518
Trial1	3	1	blindfold	clockwise	practice	Guided	1	0.5	0	4.823242	0.45021	-1.45	-0.8	0.801547857151201	-0.0088356	0.018112	0.03394
Trial1	3	1	blindfold	clockwise	practice	Guided	1	0.5	0	4.843246	0.45021	-1.45	-0.8	0.801547857151201	0.014196	0.0011822	-0.0061193
Trial1	3	1	blindfold	clockwise	practice	Guided	1	0.5	0	4.863251	0.45021	-1.45	-0.8	0.801547857151201	0.047781	-0.015747	0.033646
Trial1	3	1	blindfold	clockwise	practice	Guided	1	0.5	0	4.883255	0.45021	-1.45	-0.8	0.801547857151201	-0.029103	0.022337	-0.023178
Trial1	3	1	blindfold	clockwise	practice	Guided	1	0.5	0	4.903244	0.45021	-1.45	-0.8	0.801547857151201	-0.0024604	0.0054113	-0.017524
Trial1	3	1	blindfold	clockwise	practice	Guided	1	0.5	0	4.923248	0.45021	-1.45	-0.8	0.801547857151201	-0.0071775	-0.011516	-0.017522
Trial1	3	1	blindfold	clockwise	practice	Guided	1	0.5	0	4.943253	0.45021	-1.45	-0.8	0.801547857151201	-0.0088352	-0.007284	0.0076228
Trial1	3	1	blindfold	clockwise	practice	Guided	1	0.5	0	4.963242	0.45021	-1.45	-0.8	0.801547857151201	0.010029	0.001179	-0.0079703
Trial1	3	1	blindfold	clockwise	practice	Guided	1	0.5	0	4.983246	0.45021	-1.45	-0.8	0.801547857151201	-0.011894	0.013875	-0.013625
Trial1	3	1	blindfold	clockwise	practice	Guided	1	0.5	0	5.00325	0.45021	-1.45	-0.8	0.801547857151201	0.010582	0.00541	-0.016351
Trial1	3	1	blindfold	clockwise	practice	Guided	1	0.5	0	5.023254	0.45021	-1.45	-0.8	0.801547857151201	-0.03021	0.0011773	-0.0064139
Trial1	3	1	blindfold	clockwise	practice	Guided	1	0.5	0	5.043243	0.45021	-1.45	-0.8	0.801547857151201	-0.013281	0.0096374	0.0073287
Trial1	3	1	blindfold	clockwise	practice	Guided	1	0.5	0	5.063248	0.45021	-1.45	-0.8	0.801547857151201	0.022795	0.013869	0.0124
Trial1	3	1	blindfold	clockwise	practice	Guided	1	0.5	0	5.083252	0.45021	-1.45	-0.8	0.801547857151201	0.01253	-0.036913	0.021663
Trial1	3	1	blindfold	clockwise	practice	Guided	1	0.5	0	5.103241	0.45021	-1.45	-0.8	0.801547857151201	-0.0058034	-0.003059	-0.038477
Trial1	3	1	blindfold	clockwise	practice	Guided	1	0.5	0	5.123245	0.45021	-1.45	-0.8	0.801547857151201	-0.017725	0.018098	0.0070392
Trial1	3	1	blindfold	clockwise	practice	Guided	1	0.5	0	5.14325	0.45021	-1.45	-0.8	0.801547857151201	-0.0063579	-0.0072941	-0.0082603
Trial1	3	1	blindfold	clockwise	practice	Guided	1	0.5	0	5.163254	0.45021	-1.45	-0.8	0.801547857151201	-0.0080164	0.0096326	-0.0049483
Trial1	3	1	blindfold	clockwise	practice	Guided	1	0.5	0	5.183243	0.45021	-1.45	-0.8	0.801547857151201	0.010023	0.0011693	-0.0079661
Trial1	3	1	blindfold	clockwise	practice	Guided	1	0.5	0	5.203247	0.45021	-1.45	-0.8	0.801547857151201	0.0091945	-0.003063	0.004606
Trial1	3	1	blindfold	clockwise	practice	Guided	1	0.5	0	5.223251	0.45021	-1.45	-0.8	0.801547857151201	0.010301	-0.011529	-0.012156
Trial1	3	1	blindfold	clockwise	practice	Guided	1	0.5	0	5.243256	0.45021	-1.45	-0.8	0.801547857151201	-0.0049542	0.026556	0.016302
Trial1	3	1	blindfold	clockwise	practice	Guided	1	0.5	0	5.263245	0.45021	-1.45	-0.8	0.801547857151201	-0.0080143	-0.024228	-0.0049473
Trial1	3	1	blindfold	clockwise	practice	Guided	1	0.5	0	5.283249	0.45021	-1.45	-0.8	0.801547857151201	-0.0096743	0.0096269	0.020199
Trial1	3	1	blindfold	clockwise	practice	Guided	1	0.5	0	5.303253	0.45022	-1.45	-0.8	0.801547237047727	0.013907	0.0096277	0.00070811
Trial1	3	1	blindfold	clockwise	practice	Guided	1	0.5	0	5.323242	0.45022	-1.45	-0.8	0.801547237047727	-0.01856	-0.0030692	0.019613
Trial1	3	1	blindfold	clockwise	practice	Guided	1	0.5	0	5.343246	0.45022	-1.45	-0.8	0.801547237047727	-0.052425	0.026553	-0.0078799
Trial1	3	1	blindfold	clockwise	practice	Guided	1	0.5	0	5.363251	0.45022	-1.45	-0.8	0.801547237047727	-0.0082986	0.0096224	-0.015474
Trial1	3	1	blindfold	clockwise	practice	Guided	1	0.5	0	5.383255	0.45022	-1.45	-0.8	0.801547237047727	-0.017735	-0.0030719	0.0070351
Trial1	3	1	blindfold	clockwise	practice	Guided	1	0.5	0	5.403244	0.45022	-1.45	-0.8	0.801547237047727	-0.025513	-0.015767	0.0028434
Trial1	3	1	blindfold	clockwise	practice	Guided	1	0.5	0	5.423248	0.45022	-1.45	-0.8	0.801547237047727	-0.0080283	0.0053904	-0.0049496
Trial1	3	1	blindfold	clockwise	practice	Guided	1	0.5	0	5.443253	0.45022	-1.45	-0.8	0.801547237047727	0.034421	0.0011548	-0.04003
Trial1	3	1	blindfold	clockwise	practice	Guided	1	0.5	0	5.463242	0.45022	-1.45	-0.8	0.801547237047727	-0.010241	-0.011541	0.028581
Trial1	3	1	blindfold	clockwise	practice	Guided	1	0.5	0	5.483246	0.45022	-1.45	-0.8	0.801547237047727	0.002232	0.01385	-0.025316
Trial1	3	1	blindfold	clockwise	practice	Guided	1	0.5	0	5.50325	0.45022	-1.45	-0.8	0.801547237047727	-0.026346	-0.020005	0.0022636
Trial1	3	1	blindfold	clockwise	practice	Guided	1	0.5	0	5.523254	0.45022	-1.45	-0.8	0.801547237047727	-0.016634	0.026544	-0.0097221
Trial1	3	1	blindfold	clockwise	practice	Guided	1	0.5	0	5.543243	0.45022	-1.45	-0.8	0.801547237047727	-0.026347	0.001152	0.0022642
Trial1	3	1	blindfold	clockwise	practice	Guided	1	0.5	0	5.563248	0.45022	-1.45	-0.8	0.801547237047727	0.00029555	-0.0030815	-0.0007553
Trial1	3	1	blindfold	clockwise	practice	Guided	1	0.5	0	5.583252	0.45022	-1.45	-0.8	0.801547237047727	-0.030234	0.02231	-0.0064099
Trial1	3	1	blindfold	clockwise	practice	Guided	1	0.5	0	5.603241	0.45022	-1.45	-0.8	0.801547237047727	0.0041798	0.0096147	0.012697
Trial1	3	1	blindfold	clockwise	practice	Guided	1	0.5	0	5.623245	0.45023	-1.45	-0.8	0.801546615217628	0.00029139	0.026543	0.0040226
Trial1	3	1	blindfold	clockwise	practice	Guided	1	0.5	0	5.64325	0.45023	-1.45	-0.8	0.801546615217628	-0.0002636	-0.024241	0.012404
Trial1	3	1	blindfold	clockwise	practice	Guided	1	0.5	0	5.663254	0.45023	-1.45	-0.8	0.801546615217628	0.020277	0.0053821	0.039013
Trial1	3	1	blindfold	clockwise	practice	Guided	1	0.5	0	5.683243	0.45023	-1.45	-0.8	0.801546615217628	-0.013868	0.0096113	0.015715
Trial1	3	1	blindfold	clockwise	practice	Guided	1	0.5	0	5.703247	0.45023	-1.45	-0.8	0.801546615217628	-0.0038838	-0.0073163	-0.00046257
Trial1	3	1	blindfold	clockwise	practice	Guided	1	0.5	0	5.723251	0.45023	-1.45	-0.8	0.801546615217628	0.012496	-0.0073158	0.021663
Trial1	3	1	blindfold	clockwise	practice	Guided	1	0.5	0	5.743256	0.45023	-1.45	-0.8	0.801546615217628	-0.013872	-0.011548	0.015717
Trial1	3	1	blindfold	clockwise	practice	Guided	1	0.5	0	5.763245	0.45023	-1.45	-0.8	0.801546615217628	-0.016376	-0.0073167	-0.013911
Trial1	3	1	blindfold	clockwise	practice	Guided	1	0.5	0	5.783249	0.45023	-1.45	-0.8	0.801546615217628	0.02386	0.0011454	-0.015466
Trial1	3	1	blindfold	clockwise	practice	Guided	1	0.5	0	5.803253	0.45023	-1.45	-0.8	0.801546615217628	0.0086051	0.0053786	0.012993
Trial1	3	1	blindfold	clockwise	practice	Guided	1	0.5	0	5.823242	0.45023	-1.45	-0.8	0.801546615217628	-0.0033343	-0.0073181	-0.0088401
Trial1	3	1	blindfold	clockwise	practice	Guided	1	0.5	0	5.843246	0.45023	-1.45	-0.8	0.801546615217628	0.0058232	0.01384	-0.012443
Trial1	3	1	blindfold	clockwise	practice	Guided	1	0.5	0	5.863251	0.45023	-1.45	-0.8	0.801546615217628	0.011646	0.030768	-0.033104
Trial1	3	1	blindfold	clockwise	practice	Guided	1	0.5	0	5.883255	0.45023	-1.45	-0.8	0.801546615217628	0.0091584	0.005374	0.004613
Trial1	3	1	blindfold	clockwise	practice	Guided	1	0.5	0	5.903244	0.45023	-1.45	-0.8	0.801546615217628	0.001107	-0.015784	-0.008543
Trial1	3	1	blindfold	clockwise	practice	Guided	1	0.5	0	5.923248	0.45023	-1.45	-0.8	0.801546615217628	-0.010555	-0.011553	-0.034568
Trial1	3	1	blindfold	clockwise	practice	Guided	1	0.5	0	5.943253	0.45023	-1.45	-0.8	0.801546615217628	0.0055484	-0.0030919	-0.0082507
Trial1	3	1	blindfold	clockwise	practice	Guided	1	0.5	0	5.963242	0.45023	-1.45	-0.8	0.801546615217628	-0.0066679	0.030762	-0.00074711
Trial1	3	1	blindfold	clockwise	practice	Guided	1	0.5	0	5.983246	0.45023	-1.45	-0.8	0.801546615217628	0.026642	0.0053708	0.0099784
Trial1	3	1	blindfold	clockwise	practice	Guided	1	0.5	0	6.00325	0.45023	-1.45	-0.8	0.801546615217628	-0.013043	0.0096017	0.003151
Trial1	3	1	blindfold	clockwise	practice	Guided	1	0.5	0	6.023254	0.45023	-1.45	-0.8	0.801546615217628	0.0077755	-0.020022	0.02557
Trial1	3	1	blindfold	clockwise	practice	Guided	1	0.5	0	6.043243	0.45023	-1.45	-0.8	0.801546615217628	0.019142	0.009602	-0.011563
Trial1	3	1	blindfold	clockwise	practice	Guided	1	0.5	0	6.063248	0.45023	-1.45	-0.8	0.801546615217628	-0.0044414	-0.020022	0.0079306
Trial1	3	1	blindfold	clockwise	practice	Guided	1	0.5	0	6.083252	0.45023	-1.45	-0.8	0.801546615217628	-0.016656	0.0053686	-0.0097108
Trial1	3	1	blindfold	clockwise	practice	Guided	1	0.5	0	6.103241	0.45023	-1.45	-0.8	0.801546615217628	-0.038304	-0.0030949	-0.019554
Trial1	3	1	blindfold	clockwise	practice	Guided	1	0.5	0	6.123245	0.45023	-1.45	-0.8	0.801546615217628	-0.018036	-0.0030961	0.011246
Trial1	3	1	blindfold	clockwise	practice	Guided	1	0.5	0	6.14325	0.45023	-1.45	-0.8	0.801546615217628	-0.043294	-0.032715	-0.011466
Trial1	3	1	blindfold	clockwise	practice	Guided	1	0.5	0	6.163254	0.45022	-1.45001	-0.8	0.801547237047727	-0.007481	-0.053863	-0.013312
Trial1	3	1	blindfold	clockwise	practice	Guided	1	0.5	0	6.183243	0.45019	-1.45002	-0.8	0.801549099581751	-0.107085	-0.053849	0.0095822
Trial1	3	1	blindfold	clockwise	practice	Guided	1	0.5	0	6.203247	0.45012	-1.45004	-0.8	0.80155345292963	-0.139811	-0.231546	-0.030481
Trial1	3	1	blindfold	clockwise	practice	Guided	1	0.5	0	6.223251	0.44996	-1.45009	-0.79998	0.801543556924015	-0.152236	-0.168007	0.019223
Trial1	3	1	blindfold	clockwise	practice	Guided	1	0.5	0	6.243256	0.44931	-1.45013	-0.79996	0.801564353253412	-0.317178	-0.425997	0.088286
Trial1	3	1	blindfold	clockwise	practice	Guided	1	0.5	0	6.263245	0.44872	-1.4502	-0.79994	0.801581951666023	-0.377268	-0.578311	0.117448
Trial1	3	1	blindfold	clockwise	practice	Guided	1	0.5	0	6.283249	0.44788	-1.45029	-0.79993	0.801626195315881	-0.536682	-0.679874	0.174899
Trial1	3	1	blindfold	clockwise	practice	Guided	1	0.5	0	6.303253	0.44676	-1.45036	-0.79993	0.801699794394162	-0.650175	-0.844914	0.158129
Trial1	3	1	blindfold	clockwise	practice	Guided	1	0.5	0	6.323242	0.44533	-1.4504	-0.79986	0.801726156574956	-0.734852	-0.709497	0.06948
Trial1	3	1	blindfold	clockwise	practice	Guided	1	0.5	0	6.343246	0.441	-1.45051	-0.79971	0.801883494581308	-0.403708	-1.623566	0.742724
Trial1	3	1	blindfold	clockwise	practice	Guided	1	0.5	0	6.363251	0.43866	-1.4507	-0.7996899	0.802039030400513	-0.249309	-1.293485	0.635788
Trial1	3	1	blindfold	clockwise	practice	Guided	1	0.5	0	6.383255	0.43657	-1.45068	-0.79976	0.802271397086572	-0.298098	-1.077663	0.427603
Trial1	3	1	blindfold	clockwise	practice	Guided	1	0.5	0	6.403244	0.4346	-1.45059	-0.79984	0.802509338917743	-0.175391	-1.162299	0.253298
Trial1	3	1	blindfold	clockwise	practice	Guided	1	0.5	0	6.423248	0.43279	-1.45057	-0.80013	0.802947830776878	-0.483538	-1.483916	-0.018758
Trial1	3	1	blindfold	clockwise	practice	Guided	1	0.5	0	6.443253	0.42911	-1.45107	-0.80019	0.803323959931886	-0.638235	-1.788606	-0.465771
Trial1	3	1	blindfold	clockwise	practice	Guided	1	0.5	0	6.463242	0.42736	-1.45095	-0.80015	0.803440508854061	-0.603415	-1.124213	-0.240294
Trial1	3	1	blindfold	clockwise	practice	Guided	1	0.5	0	6.483246	0.42548	-1.45068	-0.8001	0.803562809890512	-0.538169	-1.551625	-0.214972
Trial1	3	1	blindfold	clockwise	practice	Guided	1	0.5	0	6.50325	0.42343	-1.45075	-0.80002	0.803675944591561	-0.645286	-2.067905	0.016718
Trial1	3	1	blindfold	clockwise	practice	Guided	1	0.5	0	6.523254	0.42122	-1.45093	-0.79985	0.803720280591258	-0.732732	-1.615102	0.118426
Trial1	3	1	blindfold	clockwise	practice	Guided	1	0.5	0	6.543243	0.41608	-1.45077	-0.79975	0.804140956103531	-0.972919	-1.513539	0.550227
Trial1	3	1	blindfold	clockwise	practice	Guided	1	0.5	0	6.563248	0.4129	-1.45072	-0.79972	0.804449172505274	-0.873531	-1.191922	0.607181
Trial1	3	1	blindfold	clockwise	practice	Guided	1	0.5	0	6.583252	0.40938	-1.45063	-0.7998	0.804917438209535	-0.657244	-1.183458	0.351241
Trial1	3	1	blindfold	clockwise	practice	Guided	1	0.5	0	6.603241	0.40553	-1.45061	-0.79993	0.805489070334275	-0.527607	-1.365426	0.123594
Trial1	3	1	blindfold	clockwise	practice	Guided	1	0.5	0	6.623245	0.40166	-1.45066	-0.80013	0.806150595734969	-0.645751	-1.458525	-0.139703
Trial1	3	1	blindfold	clockwise	practice	Guided	1	0.5	0	6.64325	0.39337	-1.45085	-0.80009	0.80716410142502	-0.854732	-2.012891	-0.150839
Trial1	3	1	blindfold	clockwise	practice	Guided	1	0.5	0	6.663254	0.38871	-1.45096	-0.79998	0.807684053693919	-0.925	-1.953646	0.064486
Trial1	3	1	blindfold	clockwise	practice	Guided	1	0.5	0	6.683243	0.38394	-1.45098	-0.79989	0.808266044838376	-0.629192	-1.881705	0.195304
Trial1	3	1	blindfold	clockwise	practice	Guided	1	0.5	0	6.703247	0.37916	-1.45097	-0.7999	0.808976083744084	-0.257618	-2.148309	0.263497
Trial1	3	1	blindfold	clockwise	practice	Guided	1	0.5	0	6.723251	0.37473	-1.45107	-0.80027	0.810015176534126	-0.22458	-2.546098	-0.187288
Trial1	3	1	blindfold	clockwise	practice	Guided	1	0.5	0	6.743256	0.36708	-1.45141	-0.80039	0.81135188782613	-0.389867	-2.821165	-0.841833
Trial1	3	1	blindfold	clockwise	practice	Guided	1	0.5	0	6.763245	0.36421	-1.45141	-0.80044	0.811876306197754	-0.461651	-2.423376	-0.921178
Trial1	3	1	blindfold	clockwise	practice	Guided	1	0.5	0	6.783249	0.36152	-1.45125	-0.8004301	0.812320739799347	-0.496603	-1.991732	-0.85554
Trial1	3	1	blindfold	clockwise	practice	Guided	1	0.5	0	6.803253	0.35911	-1.45105	-0.8004	0.812705471038786	-0.387288	-1.86901	-0.736044
Trial1	3	1	blindfold	clockwise	practice	Guided	1	0.5	0	6.823242	0.35681	-1.45094	-0.80037	0.813077774977762	-0.298547	-1.940951	-0.720078
Trial1	3	1	blindfold	clockwise	practice	Guided	1	0.5	0	6.843246	0.3532	-1.45102	-0.80037	0.813721294394678	-0.206329	-2.110223	-0.709495
Trial1	3	1	blindfold	clockwise	practice	Guided	1	0.5	0	6.863251	0.35195	-1.45106	-0.80039	0.813967423060773	-0.072981	-2.216018	-0.7909
Trial1	3	1	blindfold	clockwise	practice	Guided	1	0.5	0	6.883255	0.35133	-1.45108	-0.80039	0.814080417151723	0.048335	-2.101759	-0.898203
Trial1	3	1	blindfold	clockwise	practice	Guided	1	0.5	0	6.903244	0.35125	-1.45105	-0.80041	0.814114665740511	0.265844	-1.877474	-0.882815
Trial1	3	1	blindfold	clockwise	practice	Guided	1	0.5	0	6.923248	0.35127	-1.45099	-0.8004	0.814101225730298	0.524368	-1.674347	-0.886346
Trial1	3	1	blindfold	clockwise	practice	Guided	1	0.5	0	6.943253	0.35143	-1.45085	-0.80037	0.814042472380739	0.534451	-1.577016	-0.650317
Trial1	3	1	blindfold	clockwise	practice	Guided	1	0.5	0	6.963242	0.35158	-1.45081	-0.80035	0.813995472029659	0.412627	-1.615102	-0.631096
Trial1	3	1	blindfold	clockwise	practice	Guided	1	0.5	0	6.983246	0.35168	-1.45081	-0.8003401	0.813967464962971	0.366496	-1.70397	-0.507549
Trial1	3	1	blindfold	clockwise	practice	Guided	1	0.5	0	7.00325	0.3517	-1.45082	-0.80033	0.813953911297346	0.389916	-1.577016	-0.531578
Trial1	3	1	blindfold	clockwise	practice	Guided	1	0.5	0	7.023254	0.35172	-1.45078	-0.8003	0.813920788648495	0.343224	-1.230008	-0.491924
Trial1	3	1	blindfold	clockwise	practice	Guided	1	0.5	0	7.043243	0.35186	-1.45058	-0.8002501	0.813846184172496	0.502923	-1.0692	-0.395329
Trial1	3	1	blindfold	clockwise	practice	Guided	1	0.5	0	7.063248	0.35211	-1.45053	-0.80019	0.813741632043981	0.53027	-0.942246	-0.32231
Trial1	3	1	blindfold	clockwise	practice	Guided	1	0.5	0	7.083252	0.35253	-1.45048	-0.80013	0.813606435864006	0.444561	-0.85761	-0.217252
Trial1	3	1	blindfold	clockwise	practice	Guided	1	0.5	0	7.103241	0.35309	-1.45044	-0.80008	0.813455930808929	0.332188	-0.832219	-0.109428
Trial1	3	1	blindfold	clockwise	practice	Guided	1	0.5	0	7.123245	0.35374	-1.45042	-0.80015	0.813407688096442	0.500426	-0.887232	-0.180542
Trial1	3	1	blindfold	clockwise	practice	Guided	1	0.5	0	7.14325	0.35591	-1.45047	-0.80017	0.81303995170722	0.742468	-0.789901	-0.377865
Trial1	3	1	blindfold	clockwise	practice	Guided	1	0.5	0	7.163254	0.35758	-1.45039	-0.80013	0.812706273508729	0.535119	-0.540225	-0.245437
Trial1	3	1	blindfold	clockwise	practice	Guided	1	0.5	0	7.183243	0.3595	-1.4503	-0.80006	0.812303084970497	0.429625	-0.56138	-0.098924
Trial1	3	1	blindfold	clockwise	practice	Guided	1	0.5	0	7.203247	0.36164	-1.45028	-0.79996	0.811837065930371	0.083208	-0.595234	0.042255
Trial1	3	1	blindfold	clockwise	practice	Guided	1	0.5	0	7.223251	0.36361	-1.45029	-0.79978	0.811326195230001	-0.094609	-0.658711	0.285131
Trial1	3	1	blindfold	clockwise	practice	Guided	1	0.5	0	7.243256	0.36658	-1.45038	-0.79977	0.810822386797173	-0.20984	-0.379392	0.438614
Trial1	3	1	blindfold	clockwise	practice	Guided	1	0.5	0	7.263245	0.36736	-1.45026	-0.79981	0.810733861700236	0.036628	-0.155034	0.329758
Trial1	3	1	blindfold	clockwise	practice	Guided	1	0.5	0	7.283249	0.36805	-1.45014	-0.79987	0.810680420616614	-0.027045	-0.375019	0.187453
Trial1	3	1	blindfold	clockwise	practice	Guided	1	0.5	0	7.303253	0.36857	-1.45019	-0.79985	0.810576238755892	-0.098217	-0.92089	0.248628
Trial1	3	1	blindfold	clockwise	practice	Guided	1	0.5	0	7.323242	0.36878	-1.45051	-0.7997	0.810394230447127	-0.192093	-2.372397	0.851418
Trial1	3	1	blindfold	clockwise	practice	Guided	1	0.5	0	7.343246	0.36869	-1.4511	-0.79961	0.810319995129729	-0.438688	-1.445633	1.212453
Trial1	3	1	blindfold	clockwise	practice	Guided	1	0.5	0	7.363251	0.3686	-1.45086	-0.7996	0.810324703670383	-0.193066	-1.34407	0.956519
Trial1	3	1	blindfold	clockwise	practice	Guided	1	0.5	0	7.383255	0.36858	-1.45077	-0.7996	0.810327951459755	0.019492	-1.792641	0.816571
Trial1	3	1	blindfold	clockwise	practice	Guided	1	0.5	0	7.403244	0.36859	-1.45082	-0.79961	0.810336208536607	0.298637	-1.699541	0.670391
Trial1	3	1	blindfold	clockwise	practice	Guided	1	0.5	0	7.423248	0.3686	-1.45083	-0.7996899	0.810413456803906	0.359646	-1.8138	0.439559
Trial1	3	1	blindfold	clockwise	practice	Guided	1	0.5	0	7.443253	0.36866	-1.451	-0.7997299	0.810443193054766	0.242532	-2.101562	0.062931
Trial1	3	1	blindfold	clockwise	practice	Guided	1	0.5	0	7.463242	0.36868	-1.45103	-0.79976	0.810469601128747	0.238565	-2.09733	-0.029812
Trial1	3	1	blindfold	clockwise	practice	Guided	1	0.5	0	7.483246	0.36869	-1.45104	-0.7998	0.810507503838422	0.432854	-2.101562	0.0017134
Trial1	3	1	blindfold	clockwise	practice	Guided	1	0.5	0	7.50325	0.36874	-1.45104	-0.79985	0.810548697705636	0.588561	-2.016926	0.0059175
Trial1	3	1	blindfold	clockwise	practice	Guided	1	0.5	0	7.523254	0.36888	-1.45103	-0.80005	0.810723376318587	0.659062	-2.152344	-0.061772
Trial1	3	1	blindfold	clockwise	practice	Guided	1	0.5	0	7.543243	0.36952	-1.4511	-0.80013	0.810699118359915	0.489651	-2.160807	-0.396876
Trial1	3	1	blindfold	clockwise	practice	Guided	1	0.5	0	7.563248	0.36979	-1.45109	-0.80018	0.810705005072724	0.327842	-2.135416	-0.579805
Trial1	3	1	blindfold	clockwise	practice	Guided	1	0.5	0	7.583252	0.36988	-1.45109	-0.80019	0.810700438017468	0.472441	-2.275066	-0.652034
Trial1	3	1	blindfold	clockwise	practice	Guided	1	0.5	0	7.603241	0.3699	-1.45111	-0.80022	0.810726880022916	0.591068	-2.177734	-0.69239
Trial1	3	1	blindfold	clockwise	practice	Guided	1	0.5	0	7.623245	0.36998	-1.45107	-0.8003	0.810793001839115	0.734536	-1.911131	-0.637826
Trial1	3	1	blindfold	clockwise	practice	Guided	1	0.5	0	7.64325	0.37061	-1.45096	-0.80037	0.810761292885274	0.642626	-2.05078	-0.825907
Trial1	3	1	blindfold	clockwise	practice	Guided	1	0.5	0	7.663254	0.37107	-1.45099	-0.80042	0.810737385102046	0.632085	-2.14388	-0.895622
Trial1	3	1	blindfold	clockwise	practice	Guided	1	0.5	0	7.683243	0.37152	-1.45106	-0.8005	0.810744920355152	0.674185	-2.228516	-1.08261
Trial1	3	1	blindfold	clockwise	practice	Guided	1	0.5	0	7.703247	0.37199	-1.45111	-0.80057	0.810739721750039	0.76988	-2.287761	-1.27507
Trial1	3	1	blindfold	clockwise	practice	Guided	1	0.5	0	7.723251	0.37245	-1.45112	-0.8008	0.810894368698838	0.8231	-2.046549	-1.447281
Trial1	3	1	blindfold	clockwise	practice	Guided	1	0.5	0	7.743256	0.37403	-1.45088	-0.80091	0.810755983113298	0.909728	-1.55566	-1.877094
Trial1	3	1	blindfold	clockwise	practice	Guided	1	0.5	0	7.763245	0.37525	-1.45081	-0.80099	0.810646361761849	0.735929	-1.796872	-2.003641
Trial1	3	1	blindfold	clockwise	practice	Guided	1	0.5	0	7.783249	0.3766	-1.45087	-0.80102	0.810469337832337	0.619671	-1.877277	-2.018966
Trial1	3	1	blindfold	clockwise	practice	Guided	1	0.5	0	7.803253	0.37785	-1.45091	-0.80105	0.810309655452727	0.748593	-1.716468	-2.087468
Trial1	3	1	blindfold	clockwise	practice	Guided	1	0.5	0	7.823242	0.37912	-1.45086	-0.80122	0.810287272722424	0.756229	-1.475256	-2.297233
Trial1	3	1	blindfold	clockwise	practice	Guided	1	0.5	0	7.843246	0.3819	-1.45069	-0.80129	0.809946437806436	0.591049	-1.513342	-2.596477
Trial1	3	1	blindfold	clockwise	practice	Guided	1	0.5	0	7.863251	0.38322	-1.45075	-0.80136	0.809824321585308	0.737676	-1.8138	-2.73961
Trial1	3	1	blindfold	clockwise	practice	Guided	1	0.5	0	7.883255	0.38462	-1.45087	-0.8013901	0.809653356126253	0.83068	-1.970376	-2.797346
Trial1	3	1	blindfold	clockwise	practice	Guided	1	0.5	0	7.903244	0.38598	-1.45095	-0.8014	0.809470522895247	1.033311	-1.889972	-2.823621
Trial1	3	1	blindfold	clockwise	practice	Guided	1	0.5	0	7.923248	0.3875	-1.45094	-0.80123	0.809089480223246	1.210428	-1.826495	-2.712403
Trial1	3	1	blindfold	clockwise	practice	Guided	1	0.5	0	7.943253	0.39169	-1.451	-0.80102	0.808309375196356	0.900521	-2.397788	-1.942855
Trial1	3	1	blindfold	clockwise	practice	Guided	1	0.5	0	7.963242	0.39392	-1.45117	-0.80074	0.807736049176211	0.892024	-2.639001	-1.320459
Trial1	3	1	blindfold	clockwise	practice	Guided	1	0.5	0	7.983246	0.39621	-1.45126	-0.80056	0.807259980985696	1.100075	-2.186198	-0.943599
Trial1	3	1	blindfold	clockwise	practice	Guided	1	0.5	0	8.00325	0.39876	-1.45114	-0.80047	0.806846795620597	0.889711	-2.105794	-0.958178
Trial1	3	1	blindfold	clockwise	practice	Guided	1	0.5	0	8.023254	0.40152	-1.45109	-0.8006101	0.806644153556076	0.881956	-2.368165	-0.92796
Trial1	3	1	blindfold	clockwise	practice	Guided	1	0.5	0	8.043243	0.40769	-1.45122	-0.8006	0.805904141839062	0.981483	-2.431642	-1.204069
Trial1	3	1	blindfold	clockwise	practice	Guided	1	0.5	0	8.063248	0.41095	-1.45123	-0.80042	0.80535834011021	0.781076	-2.550133	-0.786133
Trial1	3	1	blindfold	clockwise	practice	Guided	1	0.5	0	8.083252	0.41433	-1.45127	-0.80028	0.804852400268847	0.853238	-2.507815	-0.4662
Trial1	3	1	blindfold	clockwise	practice	Guided	1	0.5	0	8.103241	0.41764	-1.45126	-0.80023	0.80445706779332	0.799146	-2.66016	-0.470082
Trial1	3	1	blindfold	clockwise	practice	Guided	1	0.5	0	8.123245	0.42097	-1.45133	-0.80039	0.804282228019934	0.782799	-2.969081	-0.616945
Trial1	3	1	blindfold	clockwise	practice	Guided	1	0.5	0	8.14325	0.42752	-1.4514	-0.8004301	0.803704939293259	0.856577	-2.808273	-0.859932
Trial1	3	1	blindfold	clockwise	practice	Guided	1	0.5	0	8.163254	0.43052	-1.45142	-0.80042	0.803429912968748	0.82246	-3.129889	-0.808128
Trial1	3	1	blindfold	clockwise	practice	Guided	1	0.5	0	8.183243	0.43361	-1.45154	-0.8004301	0.80317862845926	0.906032	-3.227221	-0.923394
Trial1	3	1	blindfold	clockwise	practice	Guided	1	0.5	0	8.203247	0.43654	-1.4516	-0.80045	0.802961596033471	0.947203	-3.167976	-0.924938
Trial1	3	1	blindfold	clockwise	practice	Guided	1	0.5	0	8.223251	0.43952	-1.45161	-0.80053	0.802811395922053	0.835121	-3.222989	-0.986142
Trial1	3	1	blindfold	clockwise	practice	Guided	1	0.5	0	8.243256	0.44475	-1.4516	-0.80057	0.802474238853237	0.632561	-3.129889	-1.150264
Trial1	3	1	blindfold	clockwise	practice	Guided	1	0.5	0	8.263245	0.44694	-1.45159	-0.80059	0.80234635730128	0.646174	-3.231453	-1.216547
Trial1	3	1	blindfold	clockwise	practice	Guided	1	0.5	0	8.283249	0.44885	-1.45162	-0.8006101	0.802242358558168	0.751144	-3.362638	-1.218029
Trial1	3	1	blindfold	clockwise	practice	Guided	1	0.5	0	8.303253	0.45049	-1.45168	-0.80064	0.802169326939077	0.906007	-3.443043	-1.328157
Trial1	3	1	blindfold	clockwise	practice	Guided	1	0.5	0	8.323242	0.45184	-1.45171	-0.80071	0.80215704470716	0.865738	-3.396493	-1.353134
Trial1	3	1	blindfold	clockwise	practice	Guided	1	0.5	0	8.343246	0.45418	-1.45172	-0.80074	0.802049889682591	0.82017	-3.392261	-1.532698
Trial1	3	1	blindfold	clockwise	practice	Guided	1	0.5	0	8.363251	0.455	-1.4517	-0.80072	0.801983467503142	0.792566	-3.337248	-1.429313
Trial1	3	1	blindfold	clockwise	practice	Guided	1	0.5	0	8.383255	0.45562	-1.45169	-0.80068	0.801908983814922	0.749316	-3.417652	-1.267877
Trial1	3	1	blindfold	clockwise	practice	Guided	1	0.5	0	8.403244	0.45602	-1.45171	-0.80064	0.801847011207096	0.818957	-3.468433	-1.10744
Trial1	3	1	blindfold	clockwise	practice	Guided	1	0.5	0	8.423248	0.4562	-1.45172	-0.8006101	0.801807281457792	0.810874	-3.498056	-0.985883
Trial1	3	1	blindfold	clockwise	practice	Guided	1	0.5	0	8.443253	0.45628	-1.45176	-0.8006	0.801792857687187	0.649078	-3.658864	-0.967224
Trial1	3	1	blindfold	clockwise	practice	Guided	1	0.5	0	8.463242	0.45631	-1.45178	-0.8006	0.801791223440415	0.486183	-3.696951	-1.066504
Trial1	3	1	blindfold	clockwise	practice	Guided	1	0.5	0	8.483246	0.45633	-1.4518	-0.80059	0.801780133682825	0.450827	-3.768891	-1.073077
Trial1	3	1	blindfold	clockwise	practice	Guided	1	0.5	0	8.50325	0.45635	-1.45183	-0.80059	0.801779044749313	0.430204	-3.785818	-1.099711
Trial1	3	1	blindfold	clockwise	practice	Guided	1	0.5	0	8.523254	0.45637	-1.45184	-0.8006	0.801787955056677	0.520115	-3.7435	-1.245235
Trial1	3	1	blindfold	clockwise	practice	Guided	1	0.5	0	8.543243	0.45642	-1.45188	-0.8006	0.801785235365688	0.710138	-3.912772	-1.213002
Trial1	3	1	blindfold	clockwise	practice	Guided	1	0.5	0	8.563248	0.45646	-1.45191	-0.8006	0.801783062499349	0.785954	-4.065117	-1.286384
Trial1	3	1	blindfold	clockwise	practice	Guided	1	0.5	0	8.583252	0.4565	-1.45196	-0.8006	0.801780890005251	0.776804	-4.103203	-1.28278
Trial1	3	1	blindfold	clockwise	practice	Guided	1	0.5	0	8.603241	0.45653	-1.45199	-0.80059	0.801769265109764	0.655433	-4.035495	-1.13515
Trial1	3	1	blindfold	clockwise	practice	Guided	1	0.5	0	8.623245	0.45656	-1.45199	-0.80059	0.801767640163789	0.493801	-3.828136	-0.985999
Trial1	3	1	blindfold	clockwise	practice	Guided	1	0.5	0	8.64325	0.45659	-1.45196	-0.80058	0.80175607534711	0.35612	-3.925468	-1.169111
Trial1	3	1	blindfold	clockwise	practice	Guided	1	0.5	0	8.663254	0.4566	-1.45196	-0.80058	0.801755533237636	0.360115	-4.014336	-1.058081
Trial1	3	1	blindfold	clockwise	practice	Guided	1	0.5	0	8.683243	0.45661	-1.45197	-0.80057	0.801744993960441	0.413549	-4.018567	-0.989881
Trial1	3	1	blindfold	clockwise	practice	Guided	1	0.5	0	8.703247	0.45663	-1.45198	-0.80058	0.801753910881653	0.584524	-4.204767	-1.118972
Trial1	3	1	blindfold	clockwise	practice	Guided	1	0.5	0	8.723251	0.45667	-1.45204	-0.80059	0.80176168783403	0.726146	-4.348648	-1.26511
Trial1	3	1	blindfold	clockwise	practice	Guided	1	0.5	0	8.74324	0.45673	-1.45209	-0.80059	0.801758446281398	0.647602	-4.090508	-1.224051
Trial1	3	1	blindfold	clockwise	practice	Guided	1	0.5	0	8.763245	0.45675	-1.45208	-0.80059	0.80175736890302	0.500094	-4.170912	-1.153942
Trial1	3	1	blindfold	clockwise	practice	Guided	1	0.5	0	8.783249	0.45677	-1.45208	-0.80058	0.80174634931114	0.377589	-4.217462	-1.124254
Trial1	3	1	blindfold	clockwise	practice	Guided	1	0.5	0	8.803253	0.45678	-1.45208	-0.80057	0.801735810423498	0.348584	-4.149753	-1.005108
Trial1	3	1	blindfold	clockwise	practice	Guided	1	0.5	0	8.823242	0.45679	-1.45208	-0.80056	0.801725273253693	0.284633	-4.069349	-0.937436
Trial1	3	1	blindfold	clockwise	practice	Guided	1	0.5	0	8.843246	0.45681	-1.45208	-0.80056	0.801724195719391	0.403354	-4.344416	-1.046759
Trial1	3	1	blindfold	clockwise	practice	Guided	1	0.5	0	8.863251	0.45683	-1.45212	-0.80055	0.801713119629761	0.436583	-4.454443	-1.07821
Trial1	3	1	blindfold	clockwise	practice	Guided	1	0.5	0	8.883255	0.45685	-1.45214	-0.80056	0.801722042142826	0.417644	-4.293634	-1.132992
Trial1	3	1	blindfold	clockwise	practice	Guided	1	0.5	0	8.903244	0.45686	-1.45214	-0.80056	0.801721503257707	0.409806	-4.285171	-1.147052
Trial1	3	1	blindfold	clockwise	practice	Guided	1	0.5	0	8.923248	0.45688	-1.45214	-0.80057	0.801730426551094	0.386446	-4.361343	-1.210809
Trial1	3	1	blindfold	clockwise	practice	Guided	1	0.5	0	8.943253	0.45691	-1.45216	-0.80057	0.801728814614807	0.33381	-4.310562	-1.148224
Trial1	3	1	blindfold	clockwise	practice	Guided	1	0.5	0	8.963242	0.45692	-1.45216	-0.80056	0.801718277370125	0.405852	-4.30633	-1.091997
Trial1	3	1	blindfold	clockwise	practice	Guided	1	0.5	0	8.983246	0.45693	-1.45216	-0.80056	0.801717740957903	0.360241	-4.390966	-1.079104
Trial1	3	1	blindfold	clockwise	practice	Guided	1	0.5	0	9.00325	0.45694	-1.45216	-0.80056	0.801717203068975	0.372124	-4.407893	-1.124612
Trial1	3	1	blindfold	clockwise	practice	Guided	1	0.5	0	9.023254	0.45695	-1.45217	-0.80054	0.801696667038796	0.280078	-4.314793	-0.949769
Trial1	3	1	blindfold	clockwise	practice	Guided	1	0.5	0	9.043243	0.45696	-1.45216	-0.80053	0.801686189765416	0.122545	-4.264012	-0.796147
Trial1	3	1	blindfold	clockwise	practice	Guided	1	0.5	0	9.063248	0.45697	-1.45216	-0.8005201	0.801675714203418	0.048738	-4.170912	-0.826344
Trial1	3	1	blindfold	clockwise	practice	Guided	1	0.5	0	9.083252	0.45697	-1.45215	-0.8005	0.801655656394834	0.07757	-4.175144	-0.790738
Trial1	3	1	blindfold	clockwise	practice	Guided	1	0.5	0	9.103241	0.45697	-1.45214	-0.8005	0.801655656394834	0.115041	-4.238621	-0.797961
Trial1	3	1	blindfold	clockwise	practice	Guided	1	0.5	0	9.123245	0.45698	-1.45214	-0.80049	0.801645180931192	0.200497	-4.310562	-0.828813
Trial1	3	1	blindfold	clockwise	practice	Guided	1	0.5	0	9.14325	0.457	-1.45217	-0.80049	0.801644108028611	0.418014	-4.445979	-0.948953
Trial1	3	1	blindfold	clockwise	practice	Guided	1	0.5	0	9.163254	0.45702	-1.45219	-0.80049	0.801643035623438	0.463433	-4.475602	-0.96275
Trial1	3	1	blindfold	clockwise	practice	Guided	1	0.5	0	9.183243	0.45704	-1.45219	-0.80049	0.801641962118568	0.443602	-4.484065	-0.934612
Trial1	3	1	blindfold	clockwise	practice	Guided	1	0.5	0	9.203247	0.45705	-1.4522	-0.80048	0.801631426355659	0.38439	-4.475602	-0.917526
Trial1	3	1	blindfold	clockwise	practice	Guided	1	0.5	0	9.223251	0.45707	-1.45221	-0.80047	0.801620357567237	0.27052	-4.445979	-0.883053
Trial1	3	1	blindfold	clockwise	practice	Guided	1	0.5	0	9.24324	0.45708	-1.45221	-0.80045	0.801599822928557	0.168671	-4.433284	-0.62889
Trial1	3	1	blindfold	clockwise	practice	Guided	1	0.5	0	9.263245	0.45708	-1.45221	-0.80044	0.801589883231545	0.164713	-4.437516	-0.570223
Trial1	3	1	blindfold	clockwise	practice	Guided	1	0.5	0	9.283249	0.45709	-1.45221	-0.80042	0.801569350281736	0.176035	-4.458675	-0.539999
Trial1	3	1	blindfold	clockwise	practice	Guided	1	0.5	0	9.303253	0.45709	-1.45222	-0.80041	0.801559351059987	0.176889	-4.547542	-0.600157
Trial1	3	1	blindfold	clockwise	practice	Guided	1	0.5	0	9.323242	0.4571	-1.45223	-0.80039	0.801538876127118	0.20101	-4.598324	-0.647772
Trial1	3	1	blindfold	clockwise	practice	Guided	1	0.5	0	9.343246	0.45712	-1.45226	-0.8003801	0.801527866355017	0.144231	-4.623715	-0.53371
Trial1	3	1	blindfold	clockwise	practice	Guided	1	0.5	0	9.363251	0.45712	-1.45227	-0.80037	0.801517807595376	0.073117	-4.623715	-0.471101
Trial1	3	1	blindfold	clockwise	practice	Guided	1	0.5	0	9.383255	0.45712	-1.45227	-0.80036	0.801507808355381	0.078891	-4.598324	-0.475461
Trial1	3	1	blindfold	clockwise	practice	Guided	1	0.5	0	9.403244	0.45712	-1.45227	-0.80035	0.801497868635027	0.124727	-4.619483	-0.509489
Trial1	3	1	blindfold	clockwise	practice	Guided	1	0.5	0	9.423248	0.45713	-1.45228	-0.80035	0.801497332972568	0.133358	-4.666033	-0.572048
Trial1	3	1	blindfold	clockwise	practice	Guided	1	0.5	0	9.443253	0.45714	-1.4523	-0.80035	0.801496800622213	0.287935	-4.695655	-0.683769
Trial1	3	1	blindfold	clockwise	practice	Guided	1	0.5	0	9.463242	0.45716	-1.45232	-0.80035	0.801495729919551	0.337271	-4.771828	-0.688884
Trial1	3	1	blindfold	clockwise	practice	Guided	1	0.5	0	9.483246	0.45717	-1.45234	-0.8003401	0.801485255002181	0.32219	-4.780291	-0.664637
Trial1	3	1	blindfold	clockwise	practice	Guided	1	0.5	0	9.50325	0.45718	-1.45235	-0.8003401	0.8014847215483	0.356734	-4.797219	-0.596106
Trial1	3	1	blindfold	clockwise	practice	Guided	1	0.5	0	9.523254	0.4572	-1.45236	-0.80033	0.801473594609229	0.357496	-4.80145	-0.594923
Trial1	3	1	blindfold	clockwise	practice	Guided	1	0.5	0	9.543243	0.45723	-1.45238	-0.80033	0.80147199412636	0.387288	-4.852232	-0.591035
Trial1	3	1	blindfold	clockwise	practice	Guided	1	0.5	0	9.563248	0.45725	-1.4524	-0.80032	0.801460926314348	0.401074	-4.881855	-0.583579
Trial1	3	1	blindfold	clockwise	practice	Guided	1	0.5	0	9.583252	0.45726	-1.45241	-0.80032	0.801460392251412	0.39406	-4.864927	-0.613515
Trial1	3	1	blindfold	clockwise	practice	Guided	1	0.5	0	9.603241	0.45728	-1.45242	-0.80032	0.801459326088353	0.379193	-4.890318	-0.556634
Trial1	3	1	blindfold	clockwise	practice	Guided	1	0.5	0	9.623245	0.4573	-1.45243	-0.80031	0.801448322172535	0.407701	-4.970722	-0.553666
Trial1	3	1	blindfold	clockwise	practice	Guided	1	0.5	0	9.64325	0.45734	-1.45247	-0.8003	0.801436191335554	0.393051	-5.076517	-0.53781
Trial1	3	1	blindfold	clockwise	practice	Guided	1	0.5	0	9.663254	0.45735	-1.4525	-0.80029	0.801425718510237	0.374307	-5.144226	-0.459035
Trial1	3	1	blindfold	clockwise	practice	Guided	1	0.5	0	9.683243	0.45737	-1.45252	-0.80028	0.801414597208308	0.284806	-5.076517	-0.389142
Trial1	3	1	blindfold	clockwise	practice	Guided	1	0.5	0	9.703247	0.45738	-1.45252	-0.80027	0.801404065203868	0.142332	-5.038431	-0.340495
Trial1	3	1	blindfold	clockwise	practice	Guided	1	0.5	0	9.723251	0.45738	-1.45252	-0.80024	0.80137412649682	0.104755	-5.127299	-0.232649
Trial1	3	1	blindfold	clockwise	practice	Guided	1	0.5	0	9.74324	0.45738	-1.45254	-0.80023	0.801364127088414	-0.0018801	-5.123067	-0.172328
Trial1	3	1	blindfold	clockwise	practice	Guided	1	0.5	0	9.763245	0.45738	-1.45254	-0.80022	0.801354187200647	0.004523	-5.207703	-0.201315
Trial1	3	1	blindfold	clockwise	practice	Guided	1	0.5	0	9.783249	0.45739	-1.45257	-0.8002	0.801333716967692	0.0055881	-5.292339	-0.15068
Trial1	3	1	blindfold	clockwise	practice	Guided	1	0.5	0	9.803253	0.45739	-1.4526	-0.80019	0.801323658033753	0.013064	-5.283876	-0.135064
Trial1	3	1	blindfold	clockwise	practice	Guided	1	0.5	0	9.823242	0.45738	-1.45262	-0.8001601	0.801294309800297	-0.100167	-5.309266	-0.108947
Trial1	3	1	blindfold	clockwise	practice	Guided	1	0.5	0	9.843246	0.45737	-1.45265	-0.80015	0.801284843075581	-0.249166	-5.326194	-0.0091922
Trial1	3	1	blindfold	clockwise	practice	Guided	1	0.5	0	9.863251	0.45735	-1.45264	-0.80013	0.801265906868806	-0.322926	-5.19924	0.036926
Trial1	3	1	blindfold	clockwise	practice	Guided	1	0.5	0	9.883255	0.45733	-1.45262	-0.80011	0.801247032319857	-0.393076	-5.15269	0.079437
Trial1	3	1	blindfold	clockwise	practice	Guided	1	0.5	0	9.903244	0.45731	-1.4526	-0.8001	0.801238038639999	-0.399937	-5.19924	0.116827
Trial1	3	1	blindfold	clockwise	practice	Guided	1	0.5	0	9.923248	0.4573	-1.4526	-0.80007	0.801208694804482	-0.26968	-5.233094	0.104471
Trial1	3	1	blindfold	clockwise	practice	Guided	1	0.5	0	9.943253	0.45728	-1.45262	-0.80007	0.801209759213643	-0.10664	-5.266948	0.069025
Trial1	3	1	blindfold	clockwise	practice	Guided	1	0.5	0	9.963242	0.45727	-1.45263	-0.80006	0.801200293864439	-0.029403	-5.300803	-0.018414
Trial1	3	1	blindfold	clockwise	practice	Guided	1	0.5	0	9.983246	0.45727	-1.45263	-0.80006	0.801200293864439	0.028084	-5.283876	-0.056739
Trial1	3	1	blindfold	clockwise	practice	Guided	1	0.5	0	10.00325	0.45728	-1.45263	-0.80006	0.801199759877703	0.064434	-5.288107	-0.087858
Trial1	3	1	blindfold	clockwise	practice	Guided	1	0.5	0	10.02325	0.45728	-1.45263	-0.80006	0.801199759877703	0.083861	-5.309266	-0.11178
Trial1	3	1	blindfold	clockwise	practice	Guided	1	0.5	0	10.04324	0.45728	-1.45265	-0.80006	0.801199759877703	0.074379	-5.389671	-0.103923
Trial1	3	1	blindfold	clockwise	practice	Guided	1	0.5	0	10.06325	0.45729	-1.45266	-0.80006	0.801199227604453	0.079918	-5.389671	-0.120358
Trial1	3	1	blindfold	clockwise	practice	Guided	1	0.5	0	10.08325	0.45729	-1.45268	-0.80006	0.801199227604453	0.082368	-5.41083	-0.090698
Trial1	3	1	blindfold	clockwise	practice	Guided	1	0.5	0	10.10324	0.4573	-1.45269	-0.80006	0.801198695455258	0.111791	-5.427757	-0.139471
Trial1	3	1	blindfold	clockwise	practice	Guided	1	0.5	0	10.12325	0.4573	-1.4527	-0.80007	0.801208694804482	0.052416	-5.503929	-0.173548
Trial1	3	1	blindfold	clockwise	practice	Guided	1	0.5	0	10.14325	0.45731	-1.45275	-0.80007	0.801208159610124	-0.0044906	-5.563174	-0.193149
Trial1	3	1	blindfold	clockwise	practice	Guided	1	0.5	0	10.16325	0.45731	-1.45275	-0.80007	0.801208159610124	0.006581	-5.508161	-0.158687
Trial1	3	1	blindfold	clockwise	practice	Guided	1	0.5	0	10.18324	0.45731	-1.45275	-0.80007	0.801208159610124	0.012933	-5.537784	-0.120345
Trial1	3	1	blindfold	clockwise	practice	Guided	1	0.5	0	10.20325	0.45731	-1.45276	-0.80006	0.801198160254221	0.039523	-5.571638	-0.051194
Trial1	3	1	blindfold	clockwise	practice	Guided	1	0.5	0	10.22325	0.45731	-1.45276	-0.80005	0.8011881013787	0.024799	-5.554711	-0.040097
Trial1	3	1	blindfold	clockwise	practice	Guided	1	0.5	0	10.24324	0.45731	-1.45278	-0.80005	0.8011881013787	0.0039491	-5.605492	0.029657
Trial1	3	1	blindfold	clockwise	practice	Guided	1	0.5	0	10.26324	0.45731	-1.45278	-0.80004	0.80117816154348	0.009463	-5.478538	0.06466
Trial1	3	1	blindfold	clockwise	practice	Guided	1	0.5	0	10.28325	0.45731	-1.45277	-0.80004	0.80117816154348	-0.046289	-5.495466	0.031446
Trial1	3	1	blindfold	clockwise	practice	Guided	1	0.5	0	10.30325	0.45731	-1.45277	-0.80003	0.801168162188643	0.019473	-5.588565	0.048468
Trial1	3	1	blindfold	clockwise	practice	Guided	1	0.5	0	10.32324	0.45731	-1.45278	-0.80002	0.801158222354127	0.0033938	-5.62242	0.055648
Trial1	3	1	blindfold	clockwise	practice	Guided	1	0.5	0	10.34325	0.45731	-1.4528	-0.80002	0.801158222354127	0.07547	-5.664738	0.088193
Trial1	3	1	blindfold	clockwise	practice	Guided	1	0.5	0	10.36325	0.45732	-1.45282	-0.80001	0.801147633134172	0.0918	-5.723983	0.099548
Trial1	3	1	blindfold	clockwise	practice	Guided	1	0.5	0	10.38326	0.45732	-1.45284	-0.80001	0.801147633134172	0.04327	-5.732446	0.036998
Trial1	3	1	blindfold	clockwise	practice	Guided	1	0.5	0	10.40324	0.45732	-1.45284	-0.8	0.801137633773782	0.032134	-5.613956	0.05764
Trial1	3	1	blindfold	clockwise	practice	Guided	1	0.5	0	10.42325	0.45732	-1.45283	-0.79999	0.801127693933746	-0.033959	-5.601261	0.112119
Trial1	3	1	blindfold	clockwise	practice	Guided	1	0.5	0	10.44325	0.45732	-1.45281	-0.79999	0.801127693933746	-0.017312	-5.664738	0.130004
Trial1	3	1	blindfold	clockwise	practice	Guided	1	0.5	0	10.46324	0.45732	-1.45281	-0.79998	0.80111775409406	0.028159	-5.613956	0.183516
Trial1	3	1	blindfold	clockwise	practice	Guided	1	0.5	0	10.48325	0.45732	-1.45281	-0.79997	0.801107754734731	0.011463	-5.601261	0.232846
Trial1	3	1	blindfold	clockwise	practice	Guided	1	0.5	0	10.50325	0.45732	-1.45281	-0.79996	0.801097695855764	-0.003831	-5.580102	0.261221
Trial1	3	1	blindfold	clockwise	practice	Guided	1	0.5	0	10.52325	0.45732	-1.4528	-0.79994	0.801077756658875	0.033874	-5.554711	0.270426
Trial1	3	1	blindfold	clockwise	practice	Guided	1	0.5	0	10.54324	0.45732	-1.45277	-0.79994	0.801077756658875	0.018869	-5.495466	0.321438
Trial1	3	1	blindfold	clockwise	practice	Guided	1	0.5	0	10.56325	0.45733	-1.45277	-0.79993	0.801067281783192	0.028027	-5.588565	0.317753
Trial1	3	1	blindfold	clockwise	practice	Guided	1	0.5	0	10.58325	0.45733	-1.45278	-0.79992	0.801057222898934	0.076847	-5.630883	0.320936
Trial1	3	1	blindfold	clockwise	practice	Guided	1	0.5	0	10.60324	0.45733	-1.45279	-0.7999099	0.801047223535058	0.171457	-5.584333	0.302254
Trial1	3	1	blindfold	clockwise	practice	Guided	1	0.5	0	10.62325	0.45734	-1.45279	-0.7999099	0.801046691783726	0.176971	-5.605492	0.289596
Trial1	3	1	blindfold	clockwise	practice	Guided	1	0.5	0	10.64325	0.45736	-1.4528	-0.7999099	0.801045627066908	0.214956	-5.702824	0.188564
Trial1	3	1	blindfold	clockwise	practice	Guided	1	0.5	0	10.66325	0.45737	-1.45283	-0.79992	0.801055095078622	0.226909	-5.791692	0.073894
Trial1	3	1	blindfold	clockwise	practice	Guided	1	0.5	0	10.68324	0.45739	-1.45287	-0.79993	0.801064090045754	0.253535	-5.880559	0.0083264
Trial1	3	1	blindfold	clockwise	practice	Guided	1	0.5	0	10.70325	0.4574	-1.45291	-0.79994	0.801073495773995	0.313426	-5.944036	-0.024002
Trial1	3	1	blindfold	clockwise	practice	Guided	1	0.5	0	10.72325	0.45742	-1.45294	-0.79995	0.801082432015863	0.338346	-5.994818	-0.06173
Trial1	3	1	blindfold	clockwise	practice	Guided	1	0.5	0	10.74324	0.45745	-1.453	-0.79995	0.801080838986319	0.26259	-6.104845	0.067902
Trial1	3	1	blindfold	clockwise	practice	Guided	1	0.5	0	10.76324	0.45746	-1.45304	-0.79995	0.801080308752651	0.291678	-6.214872	0.031959
Trial1	3	1	blindfold	clockwise	practice	Guided	1	0.5	0	10.78325	0.45748	-1.45308	-0.79996	0.801089187019884	0.232251	-6.244494	-0.014116
Trial1	3	1	blindfold	clockwise	practice	Guided	1	0.5	0	10.80325	0.45749	-1.45311	-0.79996	0.801088654002451	0.255219	-6.252958	-0.025195
Trial1	3	1	blindfold	clockwise	practice	Guided	1	0.5	0	10.82324	0.45751	-1.45313	-0.79999	0.801117591542722	0.335388	-6.346057	-0.092856
Trial1	3	1	blindfold	clockwise	practice	Guided	1	0.5	0	10.84325	0.45755	-1.4532	-0.8	0.801125412854307	0.582342	-6.536488	-0.327524
Trial1	3	1	blindfold	clockwise	practice	Guided	1	0.5	0	10.86325	0.45758	-1.45326	-0.80002	0.801143880204985	0.608186	-6.608429	-0.371729
Trial1	3	1	blindfold	clockwise	practice	Guided	1	0.5	0	10.88326	0.45762	-1.45329	-0.80002	0.801141765086653	0.607795	-6.612661	-0.232744
Trial1	3	1	blindfold	clockwise	practice	Guided	1	0.5	0	10.90324	0.45765	-1.45329	-0.80002	0.801140178083304	0.468325	-6.553416	-0.082071
Trial1	3	1	blindfold	clockwise	practice	Guided	1	0.5	0	10.92325	0.45767	-1.45328	-0.8	0.801119060947956	0.341813	-6.477243	0.073623
Trial1	3	1	blindfold	clockwise	practice	Guided	1	0.5	0	10.94325	0.45769	-1.45323	-0.8	0.801118006139461	0.129583	-6.384144	0.174187
Trial1	3	1	blindfold	clockwise	practice	Guided	1	0.5	0	10.96324	0.45769	-1.45321	-0.8	0.801118006139461	0.139613	-6.405303	0.093634
Trial1	3	1	blindfold	clockwise	practice	Guided	1	0.5	0	10.98325	0.4577	-1.45321	-0.8	0.801117477347724	0.217695	-6.519561	-0.073718
Trial1	3	1	blindfold	clockwise	practice	Guided	1	0.5	0	11.00325	0.45772	-1.45325	-0.80002	0.801136480483788	0.298215	-6.629588	-0.211393
Trial1	3	1	blindfold	clockwise	practice	Guided	1	0.5	0	11.02325	0.45774	-1.4533	-0.80004	0.801155365128544	0.503246	-6.760774	-0.277544
Trial1	3	1	blindfold	clockwise	practice	Guided	1	0.5	0	11.04324	0.45779	-1.4534	-0.80005	0.801162668957634	0.569213	-6.896191	-0.331843
Trial1	3	1	blindfold	clockwise	practice	Guided	1	0.5	0	11.06325	0.45782	-1.45342	-0.80005	0.801161089933658	0.59045	-6.836946	-0.181812
Trial1	3	1	blindfold	clockwise	practice	Guided	1	0.5	0	11.08325	0.45785	-1.45342	-0.80005	0.801159512028529	0.532609	-6.853873	-0.052136
Trial1	3	1	blindfold	clockwise	practice	Guided	1	0.5	0	11.10324	0.45788	-1.45343	-0.80004	0.801147991899075	0.398104	-6.904655	0.023036
Trial1	3	1	blindfold	clockwise	practice	Guided	1	0.5	0	11.12325	0.45789	-1.45344	-0.80002	0.801127527115361	0.229228	-6.887728	0.07905
Trial1	3	1	blindfold	clockwise	practice	Guided	1	0.5	0	11.14325	0.45791	-1.45343	-0.80001	0.801116416962175	0.037549	-6.790396	0.20923
Trial1	3	1	blindfold	clockwise	practice	Guided	1	0.5	0	11.16325	0.45791	-1.45341	-0.8	0.801106417212146	-0.068779	-6.701529	0.265174
Trial1	3	1	blindfold	clockwise	practice	Guided	1	0.5	0	11.18324	0.4579	-1.45339	-0.79999	0.801097001599376	-0.094556	-6.718456	0.250747
Trial1	3	1	blindfold	clockwise	practice	Guided	1	0.5	0	11.20325	0.4579	-1.45339	-0.79998	0.801087061378862	-0.030979	-6.807324	0.233899
Trial1	3	1	blindfold	clockwise	practice	Guided	1	0.5	0	11.22325	0.4579	-1.4534	-0.79997	0.801077061636414	0.08811	-6.862337	0.187108
Trial1	3	1	blindfold	clockwise	practice	Guided	1	0.5	0	11.24324	0.45792	-1.45342	-0.79997	0.801076012505192	0.252917	-6.925814	0.136669
Trial1	3	1	blindfold	clockwise	practice	Guided	1	0.5	0	11.26324	0.45794	-1.45346	-0.79997	0.80107496230555	0.345847	-7.057	0.065381
Trial1	3	1	blindfold	clockwise	practice	Guided	1	0.5	0	11.28325	0.45795	-1.45351	-0.79997	0.80107443661022	0.424096	-7.196649	-0.038812
Trial1	3	1	blindfold	clockwise	practice	Guided	1	0.5	0	11.30325	0.45798	-1.45357	-0.79998	0.801082861631334	0.419257	-7.192417	-0.034914
Trial1	3	1	blindfold	clockwise	practice	Guided	1	0.5	0	11.32324	0.458	-1.45359	-0.79997	0.80107181313103	0.358618	-7.188186	0.02018
Trial1	3	1	blindfold	clockwise	practice	Guided	1	0.5	0	11.34325	0.45802	-1.45358	-0.79997	0.801070764923426	0.228238	-7.120477	0.07018
Trial1	3	1	blindfold	clockwise	practice	Guided	1	0.5	0	11.36325	0.45803	-1.45358	-0.79997	0.801070241787018	0.091673	-7.183954	0.056737
Trial1	3	1	blindfold	clockwise	practice	Guided	1	0.5	0	11.38326	0.45804	-1.45359	-0.79998	0.801079717047778	0.05894	-7.272822	0.01244
Trial1	3	1	blindfold	clockwise	practice	Guided	1	0.5	0	11.40324	0.45804	-1.45361	-0.79998	0.801079717047778	0.0098662	-7.306676	-0.053987
Trial1	3	1	blindfold	clockwise	practice	Guided	1	0.5	0	11.42325	0.45804	-1.45365	-0.8	0.801099597671407	0.085957	-7.399776	-0.124626
Trial1	3	1	blindfold	clockwise	practice	Guided	1	0.5	0	11.44325	0.45805	-1.45371	-0.8	0.801099073242431	0.088676	-7.412471	-0.099118
Trial1	3	1	blindfold	clockwise	practice	Guided	1	0.5	0	11.46324	0.45805	-1.4537	-0.8	0.801099073242431	0.0062113	-7.365921	-0.066737
Trial1	3	1	blindfold	clockwise	practice	Guided	1	0.5	0	11.48325	0.45805	-1.45369	-0.80001	0.80110907308413	0.076115	-7.285517	-0.04519
Trial1	3	1	blindfold	clockwise	practice	Guided	1	0.5	0	11.50325	0.45806	-1.45367	-0.80001	0.801108551906973	0.135492	-7.298212	-0.066448
Trial1	3	1	blindfold	clockwise	practice	Guided	1	0.5	0	11.52325	0.45807	-1.45367	-0.80003	0.801128025884156	0.240432	-7.43363	-0.16881
Trial1	3	1	blindfold	clockwise	practice	Guided	1	0.5	0	11.54324	0.4581	-1.45375	-0.80005	0.801146397498295	0.380329	-7.569048	-0.394984
Trial1	3	1	blindfold	clockwise	practice	Guided	1	0.5	0	11.56325	0.45812	-1.45378	-0.80007	0.801165411185756	0.342791	-7.607134	-0.435262
Trial1	3	1	blindfold	clockwise	practice	Guided	1	0.5	0	11.58325	0.45814	-1.4538	-0.80008	0.801174304917947	0.292228	-7.696002	-0.48063
Trial1	3	1	blindfold	clockwise	practice	Guided	1	0.5	0	11.60324	0.45815	-1.45382	-0.80009	0.80118372528786	0.314346	-7.717161	-0.479065
Trial1	3	1	blindfold	clockwise	practice	Guided	1	0.5	0	11.62325	0.45817	-1.45383	-0.80012	0.801212679184059	0.223785	-7.687538	-0.459769
Trial1	3	1	blindfold	clockwise	practice	Guided	1	0.5	0	11.64325	0.45819	-1.45385	-0.80013	0.801221635340705	0.192095	-7.831419	-0.520694
Trial1	3	1	blindfold	clockwise	practice	Guided	1	0.5	0	11.66325	0.4582	-1.45389	-0.80014	0.801231053286748	0.093254	-7.894896	-0.510482
Trial1	3	1	blindfold	clockwise	practice	Guided	1	0.5	0	11.68324	0.4582	-1.45392	-0.80015	0.801241112754561	0.084636	-7.890664	-0.51527
Trial1	3	1	blindfold	clockwise	practice	Guided	1	0.5	0	11.70325	0.4582	-1.45393	-0.8001601	0.801251112699237	0.039878	-7.966837	-0.446648
Trial1	3	1	blindfold	clockwise	practice	Guided	1	0.5	0	11.72325	0.45821	-1.45395	-0.80015	0.801240591972321	0.029238	-8.000691	-0.354643
Trial1	3	1	blindfold	clockwise	practice	Guided	1	0.5	0	11.74324	0.45821	-1.45402	-0.80015	0.801240591972321	0.073221	-8.148804	-0.218608
Trial1	3	1	blindfold	clockwise	practice	Guided	1	0.5	0	11.76324	0.45821	-1.45403	-0.80015	0.801240591972321	0.066919	-8.030314	-0.318207
Trial1	3	1	blindfold	clockwise	practice	Guided	1	0.5	0	11.78325	0.45821	-1.45402	-0.8001601	0.801250591923497	0.064708	-7.9753	-0.35193
Trial1	3	1	blindfold	clockwise	practice	Guided	1	0.5	0	11.80325	0.45822	-1.45401	-0.8001601	0.801250071271818	0.11296	-7.958373	-0.340173
Trial1	3	1	blindfold	clockwise	practice	Guided	1	0.5	0	11.82324	0.45822	-1.454	-0.8001601	0.801250071271818	0.170084	-8.026082	-0.327826
Trial1	3	1	blindfold	clockwise	practice	Guided	1	0.5	0	11.84325	0.45824	-1.45402	-0.8001601	0.80124902878739	0.20526	-8.034546	-0.388418
Trial1	3	1	blindfold	clockwise	practice	Guided	1	0.5	0	11.86325	0.45825	-1.45401	-0.80017	0.801258445856378	0.290169	-7.958373	-0.458369
Trial1	3	1	blindfold	clockwise	practice	Guided	1	0.5	0	11.88326	0.45826	-1.454	-0.80018	0.801267866169182	0.21885	-7.865274	-0.52625
Trial1	3	1	blindfold	clockwise	practice	Guided	1	0.5	0	11.90324	0.45827	-1.45397	-0.80018	0.801267344599726	0.212962	-7.844115	-0.505585
Trial1	3	1	blindfold	clockwise	practice	Guided	1	0.5	0	11.92325	0.45828	-1.45395	-0.8002	0.801286884226385	0.1624	-7.886433	-0.483686
Trial1	3	1	blindfold	clockwise	practice	Guided	1	0.5	0	11.94325	0.4583	-1.45395	-0.80021	0.801295783775307	0.268155	-7.941446	-0.585189
Trial1	3	1	blindfold	clockwise	practice	Guided	1	0.5	0	11.96324	0.45831	-1.45395	-0.80022	0.801305264292602	0.301976	-7.877969	-0.638479
Trial1	3	1	blindfold	clockwise	practice	Guided	1	0.5	0	11.98325	0.45832	-1.45395	-0.80024	0.801324682348396	0.356144	-7.818724	-0.782173
Trial1	3	1	blindfold	clockwise	practice	Guided	1	0.5	0	12.00325	0.45834	-1.45393	-0.8002501	0.801333702020496	0.355006	-7.696002	-0.83276
Trial1	3	1	blindfold	clockwise	practice	Guided	1	0.5	0	12.02325	0.45836	-1.45389	-0.80028	0.801362543749441	0.279954	-7.632525	-0.778867
Trial1	3	1	blindfold	clockwise	practice	Guided	1	0.5	0	12.04324	0.45838	-1.45386	-0.80029	0.801371566043969	0.259324	-7.712929	-0.805508
Trial1	3	1	blindfold	clockwise	practice	Guided	1	0.5	0	12.06325	0.45839	-1.45386	-0.8003	0.801380986589846	0.329797	-7.69177	-0.87049
Trial1	3	1	blindfold	clockwise	practice	Guided	1	0.5	0	12.08325	0.45841	-1.45386	-0.80032	0.801399887619978	0.375863	-7.725624	-0.949222
Trial1	3	1	blindfold	clockwise	practice	Guided	1	0.5	0	12.10324	0.45843	-1.45386	-0.80033	0.801408850172494	0.405792	-7.755247	-0.997726
Trial1	3	1	blindfold	clockwise	practice	Guided	1	0.5	0	12.12325	0.45844	-1.45386	-0.80036	0.801438273160909	0.385691	-7.640988	-0.958211
Trial1	3	1	blindfold	clockwise	practice	Guided	1	0.5	0	12.14325	0.45847	-1.45385	-0.80037	0.80144671912246	0.374394	-7.725624	-0.93248
Trial1	3	1	blindfold	clockwise	practice	Guided	1	0.5	0	12.16325	0.45849	-1.45385	-0.8003801	0.801455742796864	0.321038	-7.797565	-0.936064
Trial1	3	1	blindfold	clockwise	practice	Guided	1	0.5	0	12.18324	0.4585	-1.45387	-0.80039	0.801465163302314	0.320959	-7.877969	-0.936069
Trial1	3	1	blindfold	clockwise	practice	Guided	1	0.5	0	12.20325	0.45852	-1.45389	-0.8004	0.801474128245539	0.373669	-7.869505	-0.991459
Trial1	3	1	blindfold	clockwise	practice	Guided	1	0.5	0	12.22325	0.45853	-1.45391	-0.80041	0.801483552243349	0.286979	-7.85681	-0.963606
Trial1	3	1	blindfold	clockwise	practice	Guided	1	0.5	0	12.24324	0.45856	-1.45391	-0.80042	0.801492001719258	0.331529	-7.759479	-0.964823
Trial1	3	1	blindfold	clockwise	practice	Guided	1	0.5	0	12.26324	0.45857	-1.4539	-0.80042	0.80149148404364	0.254585	-7.780638	-0.948944
Trial1	3	1	blindfold	clockwise	practice	Guided	1	0.5	0	12.28325	0.45858	-1.4539	-0.8004301	0.801501027757913	0.303655	-7.835651	-0.949856
Trial1	3	1	blindfold	clockwise	practice	Guided	1	0.5	0	12.30325	0.45859	-1.4539	-0.80044	0.801510449479952	0.374963	-7.806028	-1.016626
Trial1	3	1	blindfold	clockwise	practice	Guided	1	0.5	0	12.32324	0.4586	-1.4539	-0.80045	0.801519875958739	0.406513	-7.780638	-1.022925
Trial1	3	1	blindfold	clockwise	practice	Guided	1	0.5	0	12.34325	0.45864	-1.45391	-0.80046	0.801527809853053	0.523995	-7.894896	-1.05139
Trial1	3	1	blindfold	clockwise	practice	Guided	1	0.5	0	12.36325	0.45866	-1.45391	-0.80047	0.801536778462169	0.472296	-7.85681	-1.077435
Trial1	3	1	blindfold	clockwise	practice	Guided	1	0.5	0	12.38326	0.45868	-1.45392	-0.80047	0.801535748865231	0.426668	-7.886433	-1.063663
Trial1	3	1	blindfold	clockwise	practice	Guided	1	0.5	0	12.40324	0.4587	-1.45392	-0.80048	0.8015447169721	0.414031	-7.865274	-1.009786
Trial1	3	1	blindfold	clockwise	practice	Guided	1	0.5	0	12.42325	0.45872	-1.45392	-0.80048	0.801543686846843	0.445854	-7.708697	-1.020276
Trial1	3	1	blindfold	clockwise	practice	Guided	1	0.5	0	12.44325	0.45875	-1.45391	-0.80048	0.801542141825062	0.427049	-7.882201	-1.017302
Trial1	3	1	blindfold	clockwise	practice	Guided	1	0.5	0	12.46324	0.45877	-1.45392	-0.80049	0.801551114801301	0.430606	-7.937214	-1.063392
Trial1	3	1	blindfold	clockwise	practice	Guided	1	0.5	0	12.48325	0.45879	-1.45393	-0.80049	0.801550084897826	0.452707	-7.9753	-1.061907
Trial1	3	1	blindfold	clockwise	practice	Guided	1	0.5	0	12.50325	0.45881	-1.45394	-0.80049	0.801549057024898	0.434007	-7.873737	-1.050532
Trial1	3	1	blindfold	clockwise	practice	Guided	1	0.5	0	12.52325	0.45883	-1.45394	-0.80049	0.801548029649555	0.358927	-7.806028	-0.996646
Trial1	3	1	blindfold	clockwise	practice	Guided	1	0.5	0	12.54324	0.45885	-1.45394	-0.80049	0.801547002771798	0.339877	-7.911823	-0.981089
Trial1	3	1	blindfold	clockwise	practice	Guided	1	0.5	0	12.56325	0.45886	-1.45394	-0.80049	0.801546490284329	0.311199	-7.916055	-0.95355
Trial1	3	1	blindfold	clockwise	practice	Guided	1	0.5	0	12.58325	0.45887	-1.45394	-0.80049	0.801545976391629	0.266745	-7.924519	-0.956536
Trial1	3	1	blindfold	clockwise	practice	Guided	1	0.5	0	12.60324	0.45888	-1.45395	-0.80049	0.801545462623698	0.354131	-7.962605	-0.996966
Trial1	3	1	blindfold	clockwise	practice	Guided	1	0.5	0	12.62325	0.4589	-1.45395	-0.80049	0.801544436990286	0.388731	-7.992228	-0.982012
Trial1	3	1	blindfold	clockwise	practice	Guided	1	0.5	0	12.64325	0.45893	-1.45397	-0.80049	0.801542900236672	0.382147	-7.971069	-0.953883
Trial1	3	1	blindfold	clockwise	practice	Guided	1	0.5	0	12.66325	0.45894	-1.45397	-0.80048	0.801532386783171	0.307089	-7.958373	-0.899099
Trial1	3	1	blindfold	clockwise	practice	Guided	1	0.5	0	12.68324	0.45895	-1.45397	-0.80048	0.801531875407422	0.257621	-7.911823	-0.894006
Trial1	3	1	blindfold	clockwise	practice	Guided	1	0.5	0	12.70325	0.45896	-1.45397	-0.80048	0.801531362629766	0.272288	-7.94991	-0.888028
Trial1	3	1	blindfold	clockwise	practice	Guided	1	0.5	0	12.72325	0.45897	-1.45397	-0.80047	0.801520849524963	0.309088	-7.90336	-0.865289
Trial1	3	1	blindfold	clockwise	practice	Guided	1	0.5	0	12.74324	0.45899	-1.45396	-0.80046	0.801509825641208	0.280837	-7.827187	-0.785377
Trial1	3	1	blindfold	clockwise	practice	Guided	1	0.5	0	12.76324	0.459	-1.45395	-0.80046	0.80150931487398	0.309093	-7.81026	-0.802144
Trial1	3	1	blindfold	clockwise	practice	Guided	1	0.5	0	12.78325	0.45901	-1.45394	-0.80045	0.801498802229868	0.300984	-7.831419	-0.815318
Trial1	3	1	blindfold	clockwise	practice	Guided	1	0.5	0	12.80325	0.45902	-1.45394	-0.80045	0.80149829170471	0.31311	-7.848346	-0.797664
Trial1	3	1	blindfold	clockwise	practice	Guided	1	0.5	0	12.82324	0.45903	-1.45394	-0.80044	0.801487838817684	0.313611	-7.873737	-0.806047
Trial1	3	1	blindfold	clockwise	practice	Guided	1	0.5	0	12.84325	0.45905	-1.45394	-0.80044	0.801486816852959	0.337358	-7.844115	-0.829707
Trial1	3	1	blindfold	clockwise	practice	Guided	1	0.5	0	12.86325	0.45907	-1.45393	-0.80044	0.801485796907808	0.388088	-7.844115	-0.854269
Trial1	3	1	blindfold	clockwise	practice	Guided	1	0.5	0	12.88326	0.45908	-1.45393	-0.8004301	0.801475343084293	0.353544	-7.818724	-0.807571
Trial1	3	1	blindfold	clockwise	practice	Guided	1	0.5	0	12.90324	0.45909	-1.45393	-0.8004301	0.801474833416235	0.369247	-7.873737	-0.777049
Trial1	3	1	blindfold	clockwise	practice	Guided	1	0.5	0	12.92325	0.45911	-1.45393	-0.80042	0.801463752865207	0.352824	-7.839883	-0.799198
Trial1	3	1	blindfold	clockwise	practice	Guided	1	0.5	0	12.94325	0.45913	-1.45393	-0.80042	0.801462732865592	0.331314	-7.877969	-0.813273
Trial1	3	1	blindfold	clockwise	practice	Guided	1	0.5	0	12.96324	0.45914	-1.45393	-0.80042	0.801462222292718	0.404181	-7.806028	-0.770487
Trial1	3	1	blindfold	clockwise	practice	Guided	1	0.5	0	12.98325	0.45916	-1.45392	-0.80042	0.801461204558598	0.374716	-7.801797	-0.806701
Trial1	3	1	blindfold	clockwise	practice	Guided	1	0.5	0	13.00325	0.45917	-1.45392	-0.80042	0.801460692841076	0.393507	-7.882201	-0.813297
Trial1	3	1	blindfold	clockwise	practice	Guided	1	0.5	0	13.02325	0.45919	-1.45393	-0.80041	0.801449673745071	0.4006	-7.852578	-0.787563
Trial1	3	1	blindfold	clockwise	practice	Guided	1	0.5	0	13.04324	0.45922	-1.45392	-0.80041	0.801448147658515	0.339042	-7.806028	-0.75374
Trial1	3	1	blindfold	clockwise	practice	Guided	1	0.5	0	13.06325	0.45923	-1.45392	-0.80041	0.801447639716937	0.326772	-7.776406	-0.754641
Trial1	3	1	blindfold	clockwise	practice	Guided	1	0.5	0	13.08325	0.45924	-1.45392	-0.8004	0.801437187774	0.293651	-7.776406	-0.778287
Trial1	3	1	blindfold	clockwise	practice	Guided	1	0.5	0	13.10324	0.45925	-1.45391	-0.8004	0.801436681590296	0.291044	-7.776406	-0.689693
Trial1	3	1	blindfold	clockwise	practice	Guided	1	0.5	0	13.12325	0.45927	-1.45391	-0.80039	0.8014256628942	0.29069	-7.780638	-0.690295
Trial1	3	1	blindfold	clockwise	practice	Guided	1	0.5	0	13.14325	0.45929	-1.4539	-0.8003801	0.801414705713782	0.332401	-7.755247	-0.683126
Trial1	3	1	blindfold	clockwise	practice	Guided	1	0.5	0	13.16325	0.4593	-1.4539	-0.80037	0.801404138436785	0.353108	-7.776406	-0.622373
Trial1	3	1	blindfold	clockwise	practice	Guided	1	0.5	0	13.18324	0.45932	-1.4539	-0.80037	0.801403123102098	0.298344	-7.76371	-0.605008
Trial1	3	1	blindfold	clockwise	practice	Guided	1	0.5	0	13.20325	0.45933	-1.4539	-0.80036	0.801392612675447	0.312081	-7.793333	-0.54515
Trial1	3	1	blindfold	clockwise	practice	Guided	1	0.5	0	13.22325	0.45934	-1.45389	-0.80035	0.801382166426087	0.298691	-7.767942	-0.546051
Trial1	3	1	blindfold	clockwise	practice	Guided	1	0.5	0	13.24324	0.45936	-1.45389	-0.80035	0.801381150550226	0.294179	-7.755247	-0.613707
Trial1	3	1	blindfold	clockwise	practice	Guided	1	0.5	0	13.26324	0.45937	-1.45389	-0.8003401	0.801370701625499	0.288892	-7.767942	-0.649933
Trial1	3	1	blindfold	clockwise	practice	Guided	1	0.5	0	13.28325	0.45939	-1.45388	-0.8003401	0.801369689506365	0.308771	-7.759479	-0.63377
Trial1	3	1	blindfold	clockwise	practice	Guided	1	0.5	0	13.30325	0.4594	-1.45388	-0.8003401	0.801369182123007	0.27015	-7.729856	-0.657417
Trial1	3	1	blindfold	clockwise	practice	Guided	1	0.5	0	13.32324	0.45941	-1.45388	-0.8003401	0.801368676373967	0.330834	-7.746783	-0.641862
Trial1	3	1	blindfold	clockwise	practice	Guided	1	0.5	0	13.34325	0.45943	-1.45388	-0.8003401	0.801367663739303	0.308003	-7.797565	-0.692753
Trial1	3	1	blindfold	clockwise	practice	Guided	1	0.5	0	13.36325	0.45944	-1.45388	-0.8003401	0.801367155346021	0.334565	-7.784869	-0.690965
Trial1	3	1	blindfold	clockwise	practice	Guided	1	0.5	0	13.38326	0.45946	-1.45388	-0.8003401	0.801366144966732	0.293686	-7.76371	-0.681088
Trial1	3	1	blindfold	clockwise	practice	Guided	1	0.5	0	13.40324	0.45947	-1.45388	-0.8003401	0.801365638455896	0.285308	-7.759479	-0.69905
Trial1	3	1	blindfold	clockwise	practice	Guided	1	0.5	0	13.42325	0.45947	-1.45388	-0.8003401	0.801365638455896	0.213087	-7.734088	-0.678094
Trial1	3	1	blindfold	clockwise	practice	Guided	1	0.5	0	13.44325	0.45949	-1.45387	-0.8003401	0.801364627315187	0.202712	-7.712929	-0.663428
Trial1	3	1	blindfold	clockwise	practice	Guided	1	0.5	0	13.46324	0.45949	-1.45387	-0.8003401	0.801364627315187	0.176878	-7.683306	-0.672111
Trial1	3	1	blindfold	clockwise	practice	Guided	1	0.5	0	13.48325	0.4595	-1.45386	-0.8003401	0.801364122684573	0.246532	-7.674843	-0.713727
Trial1	3	1	blindfold	clockwise	practice	Guided	1	0.5	0	13.50325	0.45951	-1.45386	-0.80035	0.801373556428324	0.235135	-7.687538	-0.74396
Trial1	3	1	blindfold	clockwise	practice	Guided	1	0.5	0	13.52325	0.45952	-1.45386	-0.80036	0.801382994826713	0.215711	-7.721392	-0.787363
Trial1	3	1	blindfold	clockwise	practice	Guided	1	0.5	0	13.54324	0.45953	-1.45386	-0.80036	0.801382487571127	0.200967	-7.679074	-0.833763
Trial1	3	1	blindfold	clockwise	practice	Guided	1	0.5	0	13.56325	0.45954	-1.45385	-0.80037	0.801391984260348	0.197333	-7.674843	-0.847533
Trial1	3	1	blindfold	clockwise	practice	Guided	1	0.5	0	13.58325	0.45954	-1.45385	-0.80037	0.801391984260348	0.179464	-7.607134	-0.781384
Trial1	3	1	blindfold	clockwise	practice	Guided	1	0.5	0	13.60324	0.45955	-1.45385	-0.80037	0.801391480269966	0.186973	-7.653684	-0.827183
Trial1	3	1	blindfold	clockwise	practice	Guided	1	0.5	0	13.62325	0.45955	-1.45385	-0.8003801	0.8014015406152	0.180525	-7.653684	-0.798151
Trial1	3	1	blindfold	clockwise	practice	Guided	1	0.5	0	13.64325	0.45956	-1.45384	-0.8003801	0.801401035251331	0.149946	-7.632525	-0.808627
Trial1	3	1	blindfold	clockwise	practice	Guided	1	0.5	0	13.66325	0.45957	-1.45384	-0.8003801	0.801400531515767	0.148218	-7.670611	-0.783487
Trial1	3	1	blindfold	clockwise	practice	Guided	1	0.5	0	13.68324	0.45957	-1.45384	-0.8003801	0.801400531515767	0.135924	-7.636756	-0.7338
Trial1	3	1	blindfold	clockwise	practice	Guided	1	0.5	0	13.70325	0.45957	-1.45384	-0.8003801	0.801400531515767	0.118142	-7.615597	-0.734997
Trial1	3	1	blindfold	clockwise	practice	Guided	1	0.5	0	13.72325	0.45957	-1.45383	-0.80037	0.801390471157865	0.069854	-7.581743	-0.746667
Trial1	3	1	blindfold	clockwise	practice	Guided	1	0.5	0	13.74324	0.45958	-1.45382	-0.80037	0.801389966036888	0.085329	-7.514034	-0.693095
Trial1	3	1	blindfold	clockwise	practice	Guided	1	0.5	0	13.76324	0.45959	-1.45382	-0.80037	0.801389462543494	0.169938	-7.556352	-0.699087
Trial1	3	1	blindfold	clockwise	practice	Guided	1	0.5	0	13.78325	0.45959	-1.45381	-0.80037	0.801389462543494	0.196822	-7.577511	-0.712862
Trial1	3	1	blindfold	clockwise	practice	Guided	1	0.5	0	13.80325	0.4596	-1.45381	-0.80037	0.801388956169346	0.184591	-7.590207	-0.735312
Trial1	3	1	blindfold	clockwise	practice	Guided	1	0.5	0	13.82324	0.4596	-1.45381	-0.80037	0.801388956169346	0.170398	-7.547889	-0.729323
Trial1	3	1	blindfold	clockwise	practice	Guided	1	0.5	0	13.84325	0.45961	-1.45379	-0.80036	0.80137845357285	0.165542	-7.446325	-0.652702
Trial1	3	1	blindfold	clockwise	practice	Guided	1	0.5	0	13.86325	0.45962	-1.45378	-0.80036	0.801377948944051	0.132464	-7.459021	-0.620376
Trial1	3	1	blindfold	clockwise	practice	Guided	1	0.5	0	13.88326	0.45962	-1.45377	-0.80035	0.801368007612993	0.135186	-7.463253	-0.594935
Trial1	3	1	blindfold	clockwise	practice	Guided	1	0.5	0	13.90324	0.45963	-1.45377	-0.80035	0.801367503102741	0.121842	-7.425166	-0.595834
Trial1	3	1	blindfold	clockwise	practice	Guided	1	0.5	0	13.92325	0.45963	-1.45376	-0.8003401	0.801357561765738	0.161774	-7.437862	-0.593145
Trial1	3	1	blindfold	clockwise	practice	Guided	1	0.5	0	13.94325	0.45964	-1.45375	-0.80033	0.801346998474093	0.107029	-7.429398	-0.575784
Trial1	3	1	blindfold	clockwise	practice	Guided	1	0.5	0	13.96324	0.45964	-1.45374	-0.80033	0.801346998474093	0.133078	-7.404007	-0.567105
Trial1	3	1	blindfold	clockwise	practice	Guided	1	0.5	0	13.98325	0.45965	-1.45374	-0.80032	0.8013364933226	0.091686	-7.382848	-0.54735
Trial1	3	1	blindfold	clockwise	practice	Guided	1	0.5	0	14.00325	0.45965	-1.45373	-0.80032	0.8013364933226	0.092163	-7.391312	-0.488385
Trial1	3	1	blindfold	clockwise	practice	Guided	1	0.5	0	14.02325	0.45965	-1.45373	-0.80031	0.801326551974049	0.053033	-7.361689	-0.503584
Trial1	3	1	blindfold	clockwise	practice	Guided	1	0.5	0	14.04324	0.45966	-1.45372	-0.8003	0.801316048429475	0.097113	-7.399776	-0.496284
Trial1	3	1	blindfold	clockwise	practice	Guided	1	0.5	0	14.06325	0.45966	-1.45372	-0.8003	0.801316048429475	0.048542	-7.378617	-0.503756
Trial1	3	1	blindfold	clockwise	practice	Guided	1	0.5	0	14.08325	0.45966	-1.45371	-0.80029	0.801306107075317	0.019073	-7.323603	-0.463565
Trial1	3	1	blindfold	clockwise	practice	Guided	1	0.5	0	14.10324	0.45966	-1.45371	-0.80029	0.801306107075317	0.052891	-7.332067	-0.435906
Trial1	3	1	blindfold	clockwise	practice	Guided	1	0.5	0	14.12325	0.45966	-1.4537	-0.80028	0.801296046663344	0.052039	-7.353226	-0.423218
Trial1	3	1	blindfold	clockwise	practice	Guided	1	0.5	0	14.14325	0.45966	-1.4537	-0.80027	0.801286045780755	0.038424	-7.293981	-0.464286
Trial1	3	1	blindfold	clockwise	practice	Guided	1	0.5	0	14.16325	0.45966	-1.45369	-0.80027	0.801286045780755	0.083376	-7.327835	-0.424955
Trial1	3	1	blindfold	clockwise	practice	Guided	1	0.5	0	14.18324	0.45967	-1.45369	-0.80026	0.801275600359241	0.088079	-7.34053	-0.428728
Trial1	3	1	blindfold	clockwise	practice	Guided	1	0.5	0	14.20325	0.45967	-1.45369	-0.80026	0.801275600359241	0.112512	-7.365921	-0.460633
Trial1	3	1	blindfold	clockwise	practice	Guided	1	0.5	0	14.22325	0.45967	-1.45369	-0.8002501	0.801265659000088	0.096986	-7.353226	-0.495229
Trial1	3	1	blindfold	clockwise	practice	Guided	1	0.5	0	14.24324	0.45967	-1.45368	-0.8002501	0.801265659000088	0.062984	-7.293981	-0.387835
Trial1	3	1	blindfold	clockwise	practice	Guided	1	0.5	0	14.26324	0.45967	-1.45368	-0.80024	0.801255598583061	-0.028565	-7.289749	-0.419152
Trial1	3	1	blindfold	clockwise	practice	Guided	1	0.5	0	14.28325	0.45967	-1.45367	-0.80024	0.801255598583061	-0.034206	-7.264358	-0.33524
Trial1	3	1	blindfold	clockwise	practice	Guided	1	0.5	0	14.30325	0.45967	-1.45366	-0.80024	0.801255598583061	0.0075198	-7.260126	-0.424926
Trial1	3	1	blindfold	clockwise	practice	Guided	1	0.5	0	14.32324	0.45967	-1.45366	-0.80024	0.801255598583061	0.057475	-7.298212	-0.438286
Trial1	3	1	blindfold	clockwise	practice	Guided	1	0.5	0	14.34325	0.45968	-1.45366	-0.80024	0.801255096126686	0.128544	-7.336299	-0.500602
Trial1	3	1	blindfold	clockwise	practice	Guided	1	0.5	0	14.36325	0.45968	-1.45366	-0.80024	0.801255096126686	0.087997	-7.34053	-0.494824
Trial1	3	1	blindfold	clockwise	practice	Guided	1	0.5	0	14.38326	0.45968	-1.45366	-0.80024	0.801255096126686	0.066063	-7.319371	-0.500414
Trial1	3	1	blindfold	clockwise	practice	Guided	1	0.5	0	14.40324	0.45968	-1.45366	-0.80024	0.801255096126686	0.022222	-7.298212	-0.511736
Trial1	3	1	blindfold	clockwise	practice	Guided	1	0.5	0	14.42325	0.45968	-1.45366	-0.80024	0.801255096126686	-0.017456	-7.336299	-0.518576
Trial1	3	1	blindfold	clockwise	practice	Guided	1	0.5	0	14.44325	0.45969	-1.45366	-0.8002501	0.80126465422404	0.046953	-7.34053	-0.55059
Trial1	3	1	blindfold	clockwise	practice	Guided	1	0.5	0	14.46324	0.45969	-1.45366	-0.8002501	0.80126465422404	0.085209	-7.357458	-0.520061
Trial1	3	1	blindfold	clockwise	practice	Guided	1	0.5	0	14.48325	0.45969	-1.45366	-0.8002501	0.80126465422404	0.084709	-7.357458	-0.579028
Trial1	3	1	blindfold	clockwise	practice	Guided	1	0.5	0	14.50325	0.45969	-1.45366	-0.8002501	0.80126465422404	0.053621	-7.382848	-0.581121
Trial1	3	1	blindfold	clockwise	practice	Guided	1	0.5	0	14.52325	0.45969	-1.45367	-0.8002501	0.80126465422404	0.034444	-7.353226	-0.561365
Trial1	3	1	blindfold	clockwise	practice	Guided	1	0.5	0	14.54324	0.45969	-1.45366	-0.8002501	0.80126465422404	0.014352	-7.260126	-0.461564
Trial1	3	1	blindfold	clockwise	practice	Guided	1	0.5	0	14.56325	0.45969	-1.45366	-0.8002501	0.80126465422404	-0.0058744	-7.247431	-0.492273
Trial1	3	1	blindfold	clockwise	practice	Guided	1	0.5	0	14.58325	0.45969	-1.45366	-0.8002501	0.80126465422404	0.022454	-7.298212	-0.515521
Trial1	3	1	blindfold	clockwise	practice	Guided	1	0.5	0	14.60324	0.4597	-1.45366	-0.8002501	0.801264150523216	0.075153	-7.344762	-0.519918
Trial1	3	1	blindfold	clockwise	practice	Guided	1	0.5	0	14.62325	0.4597	-1.45366	-0.8002501	0.801264150523216	0.119817	-7.34053	-0.511788
Trial1	3	1	blindfold	clockwise	practice	Guided	1	0.5	0	14.64325	0.4597	-1.45366	-0.8002501	0.801264150523216	0.097372	-7.353226	-0.569245
Trial1	3	1	blindfold	clockwise	practice	Guided	1	0.5	0	14.66325	0.4597	-1.45366	-0.8002501	0.801264150523216	0.01321	-7.344762	-0.528532
Trial1	3	1	blindfold	clockwise	practice	Guided	1	0.5	0	14.68324	0.45971	-1.45366	-0.8002501	0.801263646947218	0.044005	-7.306676	-0.505462
Trial1	3	1	blindfold	clockwise	practice	Guided	1	0.5	0	14.70325	0.45971	-1.45366	-0.80026	0.801273588331335	0.037664	-7.289749	-0.543762
Trial1	3	1	blindfold	clockwise	practice	Guided	1	0.5	0	14.72325	0.45971	-1.45366	-0.80026	0.801273588331335	0.023501	-7.302444	-0.532087
Trial1	3	1	blindfold	clockwise	practice	Guided	1	0.5	0	14.74324	0.45971	-1.45366	-0.80026	0.801273588331335	0.093748	-7.391312	-0.582076
Trial1	3	1	blindfold	clockwise	practice	Guided	1	0.5	0	14.76324	0.45971	-1.45366	-0.80026	0.801273588331335	0.149265	-7.365921	-0.612014
Trial1	3	1	blindfold	clockwise	practice	Guided	1	0.5	0	14.78325	0.45972	-1.45366	-0.80027	0.801283026277084	0.129785	-7.302444	-0.588069
Trial1	3	1	blindfold	clockwise	practice	Guided	1	0.5	0	14.80325	0.45972	-1.45366	-0.80027	0.801283026277084	0.122789	-7.361689	-0.550653
Trial1	3	1	blindfold	clockwise	practice	Guided	1	0.5	0	14.82324	0.45972	-1.45366	-0.80027	0.801283026277084	0.066184	-7.34053	-0.553944
Trial1	3	1	blindfold	clockwise	practice	Guided	1	0.5	0	14.84325	0.45972	-1.45366	-0.80027	0.801283026277084	0.063636	-7.327835	-0.547955
Trial1	3	1	blindfold	clockwise	practice	Guided	1	0.5	0	14.86325	0.45973	-1.45366	-0.80027	0.801282524460999	0.017331	-7.370153	-0.574594
Trial1	3	1	blindfold	clockwise	practice	Guided	1	0.5	0	14.88326	0.45973	-1.45366	-0.80027	0.801282524460999	0.080329	-7.332067	-0.58298
Trial1	3	1	blindfold	clockwise	practice	Guided	1	0.5	0	14.90324	0.45973	-1.45366	-0.80027	0.801282524460999	0.104984	-7.319371	-0.54377
Trial1	3	1	blindfold	clockwise	practice	Guided	1	0.5	0	14.92325	0.45973	-1.45367	-0.80028	0.801292525387538	0.081156	-7.404007	-0.595552
Trial1	3	1	blindfold	clockwise	practice	Guided	1	0.5	0	14.94325	0.45974	-1.45367	-0.80028	0.801292022204413	0.095297	-7.310908	-0.607229
Trial1	3	1	blindfold	clockwise	practice	Guided	1	0.5	0	14.96324	0.45974	-1.45367	-0.80028	0.801292022204413	0.026713	-7.323603	-0.582381
Trial1	3	1	blindfold	clockwise	practice	Guided	1	0.5	0	14.98325	0.45974	-1.45367	-0.80028	0.801292022204413	0.026145	-7.370153	-0.573402
Trial1	3	1	blindfold	clockwise	practice	Guided	1	0.5	0	15.00325	0.45974	-1.45367	-0.80028	0.801292022204413	0.030583	-7.38708	-0.573701
Trial1	3	1	blindfold	clockwise	practice	Guided	1	0.5	0	15.02325	0.45974	-1.45367	-0.80028	0.801292022204413	0.110775	-7.344762	-0.587474
Trial1	3	1	blindfold	clockwise	practice	Guided	1	0.5	0	15.04324	0.45975	-1.45367	-0.80028	0.801291520643121	0.101308	-7.357458	-0.564729
Trial1	3	1	blindfold	clockwise	practice	Guided	1	0.5	0	15.06325	0.45975	-1.45368	-0.80028	0.801291520643121	0.128211	-7.416703	-0.567126
Trial1	3	1	blindfold	clockwise	practice	Guided	1	0.5	0	15.08325	0.45975	-1.45368	-0.80028	0.801291520643121	0.072168	-7.378617	-0.596158
Trial1	3	1	blindfold	clockwise	practice	Guided	1	0.5	0	15.10324	0.45975	-1.45368	-0.80028	0.801291520643121	0.057705	-7.298212	-0.618307
Trial1	3	1	blindfold	clockwise	practice	Guided	1	0.5	0	15.12325	0.45976	-1.45368	-0.80028	0.801291017709268	0.059313	-7.306676	-0.53809
Trial1	3	1	blindfold	clockwise	practice	Guided	1	0.5	0	15.14325	0.45976	-1.45367	-0.80029	0.80130107818438	0.154855	-7.327835	-0.632684
Trial1	3	1	blindfold	clockwise	practice	Guided	1	0.5	0	15.16325	0.45976	-1.45367	-0.80029	0.80130107818438	0.127342	-7.34053	-0.621908
Trial1	3	1	blindfold	clockwise	practice	Guided	1	0.5	0	15.18324	0.45977	-1.45367	-0.80029	0.801300576877913	0.113995	-7.31514	-0.622807
Trial1	3	1	blindfold	clockwise	practice	Guided	1	0.5	0	15.20325	0.45977	-1.45367	-0.80029	0.801300576877913	0.172534	-7.353226	-0.629097
Trial1	3	1	blindfold	clockwise	practice	Guided	1	0.5	0	15.22325	0.45977	-1.45367	-0.8003	0.801310518300681	0.133124	-7.361689	-0.642566
Trial1	3	1	blindfold	clockwise	practice	Guided	1	0.5	0	15.24324	0.45978	-1.45367	-0.8003	0.801310017124511	0.094264	-7.357458	-0.662021
Trial1	3	1	blindfold	clockwise	practice	Guided	1	0.5	0	15.26324	0.45978	-1.45367	-0.80031	0.801320018083326	0.060427	-7.344762	-0.689558
Trial1	3	1	blindfold	clockwise	practice	Guided	1	0.5	0	15.28325	0.45978	-1.45367	-0.80031	0.801320018083326	0.106509	-7.310908	-0.711711
Trial1	3	1	blindfold	clockwise	practice	Guided	1	0.5	0	15.30325	0.45978	-1.45367	-0.80031	0.801320018083326	0.087324	-7.353226	-0.686569
Trial1	3	1	blindfold	clockwise	practice	Guided	1	0.5	0	15.32324	0.45979	-1.45367	-0.80032	0.801329456977859	0.137553	-7.327835	-0.70962
Trial1	3	1	blindfold	clockwise	practice	Guided	1	0.5	0	15.34325	0.45979	-1.45367	-0.80032	0.801329456977859	0.105314	-7.38708	-0.697947
Trial1	3	1	blindfold	clockwise	practice	Guided	1	0.5	0	15.36325	0.45979	-1.45367	-0.80032	0.801329456977859	0.137226	-7.336299	-0.705432
Trial1	3	1	blindfold	clockwise	practice	Guided	1	0.5	0	15.38326	0.4598	-1.45367	-0.80033	0.801338955539584	0.094996	-7.319371	-0.674601
Trial1	3	1	blindfold	clockwise	practice	Guided	1	0.5	0	15.40324	0.4598	-1.45367	-0.80033	0.801338955539584	0.080331	-7.34053	-0.71411
Trial1	3	1	blindfold	clockwise	practice	Guided	1	0.5	0	15.42325	0.4598	-1.45367	-0.80033	0.801338955539584	0.085046	-7.348994	-0.725785
Trial1	3	1	blindfold	clockwise	practice	Guided	1	0.5	0	15.44325	0.45981	-1.45367	-0.80033	0.801338453260409	0.115254	-7.323603	-0.711122
Trial1	3	1	blindfold	clockwise	practice	Guided	1	0.5	0	15.46324	0.45981	-1.45367	-0.80033	0.801338453260409	0.098043	-7.395544	-0.729679
Trial1	3	1	blindfold	clockwise	practice	Guided	1	0.5	0	15.48325	0.45981	-1.45367	-0.8003401	0.801348513768613	0.093592	-7.361689	-0.721
Trial1	3	1	blindfold	clockwise	practice	Guided	1	0.5	0	15.50325	0.45981	-1.45367	-0.8003401	0.801348513768613	0.095199	-7.293981	-0.678797
Trial1	3	1	blindfold	clockwise	practice	Guided	1	0.5	0	15.52325	0.45981	-1.45367	-0.80033	0.801338453260409	0.074607	-7.327835	-0.638088
Trial1	3	1	blindfold	clockwise	practice	Guided	1	0.5	0	15.54324	0.45982	-1.45367	-0.8003401	0.801348013114861	0.069382	-7.327835	-0.693164
Trial1	3	1	blindfold	clockwise	practice	Guided	1	0.5	0	15.56325	0.45982	-1.45367	-0.8003401	0.801348013114861	0.072688	-7.332067	-0.672212
Trial1	3	1	blindfold	clockwise	practice	Guided	1	0.5	0	15.58325	0.45982	-1.45367	-0.8003401	0.801348013114861	0.102627	-7.344762	-0.657249
Trial1	3	1	blindfold	clockwise	practice	Guided	1	0.5	0	15.60324	0.45982	-1.45367	-0.8003401	0.801348013114861	0.10459	-7.370153	-0.686583
Trial1	3	1	blindfold	clockwise	practice	Guided	1	0.5	0	15.62325	0.45983	-1.45367	-0.80033	0.801337450570456	0.108169	-7.353226	-0.673713
Trial1	3	1	blindfold	clockwise	practice	Guided	1	0.5	0	15.64325	0.45983	-1.45367	-0.80033	0.801337450570456	0.03732	-7.344762	-0.615343
Trial1	3	1	blindfold	clockwise	practice	Guided	1	0.5	0	15.66325	0.45983	-1.45367	-0.80033	0.801337450570456	0.05952	-7.365921	-0.613848
Trial1	3	1	blindfold	clockwise	practice	Guided	1	0.5	0	15.68324	0.45983	-1.45367	-0.80033	0.801337450570456	0.073117	-7.310908	-0.617141
Trial1	3	1	blindfold	clockwise	practice	Guided	1	0.5	0	15.70325	0.45983	-1.45367	-0.80033	0.801337450570456	0.068669	-7.310908	-0.634203
Trial1	3	1	blindfold	clockwise	practice	Guided	1	0.5	0	15.72325	0.45983	-1.45367	-0.80032	0.801327449579688	0.093045	-7.370153	-0.582123
Trial1	3	1	blindfold	clockwise	practice	Guided	1	0.5	0	15.74324	0.45984	-1.45367	-0.80032	0.801326949161924	0.086393	-7.357458	-0.611458
Trial1	3	1	blindfold	clockwise	practice	Guided	1	0.5	0	15.76324	0.45984	-1.45367	-0.80032	0.801326949161924	0.091383	-7.365921	-0.62433
Trial1	3	1	blindfold	clockwise	practice	Guided	1	0.5	0	15.78325	0.45984	-1.45367	-0.80032	0.801326949161924	0.10159	-7.370153	-0.594099
Trial1	3	1	blindfold	clockwise	practice	Guided	1	0.5	0	15.80325	0.45984	-1.45367	-0.80031	0.801317007694966	0.053025	-7.378617	-0.584818
Trial1	3	1	blindfold	clockwise	practice	Guided	1	0.5	0	15.82324	0.45985	-1.45367	-0.80031	0.801316507395071	0.070212	-7.378617	-0.575241
Trial1	3	1	blindfold	clockwise	practice	Guided	1	0.5	0	15.84325	0.45985	-1.45368	-0.80031	0.801316507395071	0.055757	-7.446325	-0.559377
Trial1	3	1	blindfold	clockwise	practice	Guided	1	0.5	0	15.86325	0.45985	-1.45368	-0.80031	0.801316507395071	0.055468	-7.48018	-0.555187
Trial1	3	1	blindfold	clockwise	practice	Guided	1	0.5	0	15.88326	0.45985	-1.45369	-0.8003	0.801306506392439	0.059622	-7.450557	-0.524657
Trial1	3	1	blindfold	clockwise	practice	Guided	1	0.5	0	15.90324	0.45985	-1.45369	-0.8003	0.801306506392439	0.049608	-7.416703	-0.522561
Trial1	3	1	blindfold	clockwise	practice	Guided	1	0.5	0	15.92325	0.45985	-1.45369	-0.80029	0.801296564919897	-0.0059318	-7.425166	-0.5046
Trial1	3	1	blindfold	clockwise	practice	Guided	1	0.5	0	15.94325	0.45986	-1.4537	-0.80029	0.801296063238718	0.032122	-7.530961	-0.539913
Trial1	3	1	blindfold	clockwise	practice	Guided	1	0.5	0	15.96324	0.45986	-1.45371	-0.80029	0.801296063238718	0.048181	-7.55212	-0.513574
Trial1	3	1	blindfold	clockwise	practice	Guided	1	0.5	0	15.98325	0.45986	-1.45372	-0.80029	0.801296063238718	0.061211	-7.539425	-0.508479
Trial1	3	1	blindfold	clockwise	practice	Guided	1	0.5	0	16.00325	0.45986	-1.45373	-0.80029	0.801296063238718	0.080372	-7.55212	-0.530928
Trial1	3	1	blindfold	clockwise	practice	Guided	1	0.5	0	16.02325	0.45987	-1.45373	-0.80028	0.801285502630549	0.106156	-7.518266	-0.513862
Trial1	3	1	blindfold	clockwise	practice	Guided	1	0.5	0	16.04324	0.45987	-1.45374	-0.80028	0.801285502630549	0.093858	-7.530961	-0.464042
Trial1	3	1	blindfold	clockwise	practice	Guided	1	0.5	0	16.06325	0.45987	-1.45374	-0.80028	0.801285502630549	0.100248	-7.535193	-0.492973
Trial1	3	1	blindfold	clockwise	practice	Guided	1	0.5	0	16.08325	0.45987	-1.45374	-0.80027	0.801275501616357	0.09191	-7.518266	-0.501897
Trial1	3	1	blindfold	clockwise	practice	Guided	1	0.5	0	16.10324	0.45988	-1.45374	-0.80027	0.801275000171898	0.157077	-7.514034	-0.511765
Trial1	3	1	blindfold	clockwise	practice	Guided	1	0.5	0	16.12325	0.45988	-1.45374	-0.80027	0.801275000171898	0.085246	-7.497107	-0.535972
Trial1	3	1	blindfold	clockwise	practice	Guided	1	0.5	0	16.14325	0.45988	-1.45374	-0.80027	0.801275000171898	0.103167	-7.547889	-0.489175
Trial1	3	1	blindfold	clockwise	practice	Guided	1	0.5	0	16.16325	0.45989	-1.45375	-0.80026	0.80126455735579	0.086797	-7.514034	-0.493561
Trial1	3	1	blindfold	clockwise	practice	Guided	1	0.5	0	16.18324	0.45989	-1.45375	-0.80026	0.80126455735579	0.125601	-7.492875	-0.441957
Trial1	3	1	blindfold	clockwise	practice	Guided	1	0.5	0	16.20325	0.45989	-1.45375	-0.80026	0.80126455735579	0.081457	-7.492875	-0.481053
Trial1	3	1	blindfold	clockwise	practice	Guided	1	0.5	0	16.22325	0.45989	-1.45375	-0.80026	0.80126455735579	0.1111	-7.530961	-0.457882
Trial1	3	1	blindfold	clockwise	practice	Guided	1	0.5	0	16.24324	0.4599	-1.45375	-0.8002501	0.801254114652381	0.086866	-7.535193	-0.436378
Trial1	3	1	blindfold	clockwise	practice	Guided	1	0.5	0	16.26324	0.4599	-1.45375	-0.8002501	0.801254114652381	0.121226	-7.539425	-0.410515
Trial1	3	1	blindfold	clockwise	practice	Guided	1	0.5	0	16.28325	0.4599	-1.45375	-0.8002501	0.801254114652381	0.093998	-7.446325	-0.405313
Trial1	3	1	blindfold	clockwise	practice	Guided	1	0.5	0	16.30325	0.45991	-1.45375	-0.80024	0.801243554492849	0.071981	-7.475948	-0.34205
Trial1	3	1	blindfold	clockwise	practice	Guided	1	0.5	0	16.32324	0.45991	-1.45375	-0.80023	0.801233553454902	0.060335	-7.501339	-0.367988
Trial1	3	1	blindfold	clockwise	practice	Guided	1	0.5	0	16.34325	0.45991	-1.45375	-0.80022	0.801223611947253	0.015259	-7.463253	-0.283997
Trial1	3	1	blindfold	clockwise	practice	Guided	1	0.5	0	16.36325	0.45991	-1.45375	-0.80022	0.801223611947253	0.07684	-7.497107	-0.282419
Trial1	3	1	blindfold	clockwise	practice	Guided	1	0.5	0	16.38326	0.45991	-1.45375	-0.80021	0.80121361090993	0.054624	-7.505571	-0.283832
Trial1	3	1	blindfold	clockwise	practice	Guided	1	0.5	0	16.40324	0.45991	-1.45375	-0.8002	0.801203669402902	0.046217	-7.471716	-0.225389
Trial1	3	1	blindfold	clockwise	practice	Guided	1	0.5	0	16.42325	0.45991	-1.45374	-0.80019	0.801193608836225	0.032888	-7.450557	-0.22622
Trial1	3	1	blindfold	clockwise	practice	Guided	1	0.5	0	16.44325	0.45992	-1.45374	-0.80018	0.801183108289007	0.036186	-7.454789	-0.20903
Trial1	3	1	blindfold	clockwise	practice	Guided	1	0.5	0	16.46324	0.45992	-1.45374	-0.80018	0.801183108289007	0.022574	-7.437862	-0.205676
Trial1	3	1	blindfold	clockwise	practice	Guided	1	0.5	0	16.48325	0.45992	-1.45374	-0.80017	0.801173166776715	0.056957	-7.437862	-0.186465
Trial1	3	1	blindfold	clockwise	practice	Guided	1	0.5	0	16.50325	0.45992	-1.45374	-0.8001601	0.801163225264733	0.056098	-7.437862	-0.195692
Trial1	3	1	blindfold	clockwise	practice	Guided	1	0.5	0	16.52325	0.45992	-1.45373	-0.80015	0.801153224223051	0.101329	-7.429398	-0.183367
Trial1	3	1	blindfold	clockwise	practice	Guided	1	0.5	0	16.54324	0.45992	-1.45373	-0.80015	0.801153224223051	0.047449	-7.43363	-0.178474
Trial1	3	1	blindfold	clockwise	practice	Guided	1	0.5	0	16.56325	0.45993	-1.45373	-0.80014	0.801142662749444	0.042429	-7.437862	-0.170345
Trial1	3	1	blindfold	clockwise	practice	Guided	1	0.5	0	16.58325	0.45993	-1.45373	-0.80014	0.801142662749444	0.035153	-7.43363	-0.128698
Trial1	3	1	blindfold	clockwise	practice	Guided	1	0.5	0	16.60324	0.45993	-1.45373	-0.80013	0.80113272123218	0.057905	-7.43363	-0.158885
Trial1	3	1	blindfold	clockwise	practice	Guided	1	0.5	0	16.62325	0.45993	-1.45372	-0.80012	0.801122720185185	0.013776	-7.429398	-0.142679
Trial1	3	1	blindfold	clockwise	practice	Guided	1	0.5	0	16.64325	0.45993	-1.45372	-0.80012	0.801122720185185	0.038422	-7.399776	-0.121054
Trial1	3	1	blindfold	clockwise	practice	Guided	1	0.5	0	16.66325	0.45993	-1.45372	-0.80012	0.801122720185185	0.017061	-7.378617	-0.12551
Trial1	3	1	blindfold	clockwise	practice	Guided	1	0.5	0	16.68324	0.45993	-1.45372	-0.80011	0.801112778668542	0.0054259	-7.412471	-0.151513
Trial1	3	1	blindfold	clockwise	practice	Guided	1	0.5	0	16.70325	0.45993	-1.45372	-0.80011	0.801112778668542	0.022893	-7.408239	-0.146087
Trial1	3	1	blindfold	clockwise	practice	Guided	1	0.5	0	16.72325	0.45994	-1.45372	-0.80011	0.801112279362758	0.044515	-7.395544	-0.137065
Trial1	3	1	blindfold	clockwise	practice	Guided	1	0.5	0	16.74324	0.45994	-1.45372	-0.80011	0.801112279362758	0.093973	-7.454789	-0.207306
Trial1	3	1	blindfold	clockwise	practice	Guided	1	0.5	0	16.76324	0.45994	-1.45372	-0.80011	0.801112279362758	-0.016195	-7.429398	-0.228494
Trial1	3	1	blindfold	clockwise	practice	Guided	1	0.5	0	16.78325	0.45994	-1.45372	-0.80011	0.801112279362758	0.047364	-7.454789	-0.246093
Trial1	3	1	blindfold	clockwise	practice	Guided	1	0.5	0	16.80325	0.45994	-1.45372	-0.80011	0.801112279362758	0.064268	-7.454789	-0.231364
Trial1	3	1	blindfold	clockwise	practice	Guided	1	0.5	0	16.82324	0.45994	-1.45372	-0.80011	0.801112279362758	0.067567	-7.43363	-0.214237
Trial1	3	1	blindfold	clockwise	practice	Guided	1	0.5	0	16.84325	0.45994	-1.45372	-0.80011	0.801112279362758	0.044008	-7.488643	-0.261985
Trial1	3	1	blindfold	clockwise	practice	Guided	1	0.5	0	16.86325	0.45995	-1.45373	-0.80012	0.801121720220228	0.037655	-7.488643	-0.300221
Trial1	3	1	blindfold	clockwise	practice	Guided	1	0.5	0	16.88326	0.45995	-1.45373	-0.80012	0.801121720220228	0.040104	-7.459021	-0.27051
Trial1	3	1	blindfold	clockwise	practice	Guided	1	0.5	0	16.90324	0.45995	-1.45373	-0.80012	0.801121720220228	0.060876	-7.48018	-0.24799
Trial1	3	1	blindfold	clockwise	practice	Guided	1	0.5	0	16.92325	0.45995	-1.45373	-0.80012	0.801121720220228	0.038665	-7.446325	-0.249412
Trial1	3	1	blindfold	clockwise	practice	Guided	1	0.5	0	16.94325	0.45995	-1.45373	-0.80012	0.801121720220228	0.053374	-7.412471	-0.269313
Trial1	3	1	blindfold	clockwise	practice	Guided	1	0.5	0	16.96324	0.45995	-1.45373	-0.80012	0.801121720220228	0.046456	-7.454789	-0.299167
Trial1	3	1	blindfold	clockwise	practice	Guided	1	0.5	0	16.98325	0.45996	-1.45373	-0.80013	0.801131222234937	0.089508	-7.497107	-0.298787
Trial1	3	1	blindfold	clockwise	practice	Guided	1	0.5	0	17.00325	0.45996	-1.45373	-0.80013	0.801131222234937	0.01732	-7.484412	-0.32384
Trial1	3	1	blindfold	clockwise	practice	Guided	1	0.5	0	17.02325	0.45996	-1.45373	-0.80014	0.801141163770802	0.066142	-7.475948	-0.327038
Trial1	3	1	blindfold	clockwise	practice	Guided	1	0.5	0	17.04324	0.45996	-1.45373	-0.80014	0.801141163770802	0.02313	-7.522498	-0.342117
Trial1	3	1	blindfold	clockwise	practice	Guided	1	0.5	0	17.06325	0.45996	-1.45374	-0.80014	0.801141163770802	0.052015	-7.535193	-0.382418
Trial1	3	1	blindfold	clockwise	practice	Guided	1	0.5	0	17.08325	0.45997	-1.45374	-0.80015	0.801150723969994	0.102249	-7.52673	-0.399974
Trial1	3	1	blindfold	clockwise	practice	Guided	1	0.5	0	17.10324	0.45997	-1.45374	-0.80015	0.801150723969994	0.120836	-7.52673	-0.390282
Trial1	3	1	blindfold	clockwise	practice	Guided	1	0.5	0	17.12325	0.45997	-1.45375	-0.8001601	0.801160725042887	0.087268	-7.530961	-0.442839
Trial1	3	1	blindfold	clockwise	practice	Guided	1	0.5	0	17.14325	0.45998	-1.45376	-0.80017	0.801170166325897	0.110534	-7.564816	-0.457871
Trial1	3	1	blindfold	clockwise	practice	Guided	1	0.5	0	17.16325	0.45999	-1.45376	-0.80017	0.801169666190744	0.130437	-7.59867	-0.422731
Trial1	3	1	blindfold	clockwise	practice	Guided	1	0.5	0	17.18324	0.45999	-1.45377	-0.80017	0.801169666190744	0.095934	-7.577511	-0.374429
Trial1	3	1	blindfold	clockwise	practice	Guided	1	0.5	0	17.20325	0.45999	-1.45377	-0.80017	0.801169666190744	0.078913	-7.581743	-0.320757
Trial1	3	1	blindfold	clockwise	practice	Guided	1	0.5	0	17.22325	0.46	-1.45377	-0.8001601	0.801159226106769	0.122926	-7.560584	-0.24615
Trial1	3	1	blindfold	clockwise	practice	Guided	1	0.5	0	17.24324	0.46	-1.45378	-0.8001601	0.801159226106769	0.055718	-7.560584	-0.23075
Trial1	3	1	blindfold	clockwise	practice	Guided	1	0.5	0	17.26324	0.46	-1.45378	-0.8001601	0.801159226106769	0.068453	-7.615597	-0.232776
Trial1	3	1	blindfold	clockwise	practice	Guided	1	0.5	0	17.28325	0.46	-1.45378	-0.80015	0.801149225015165	0.068438	-7.602902	-0.232709
Trial1	3	1	blindfold	clockwise	practice	Guided	1	0.5	0	17.30325	0.46001	-1.45378	-0.80015	0.801148726604493	0.032052	-7.573279	-0.247311
Trial1	3	1	blindfold	clockwise	practice	Guided	1	0.5	0	17.32324	0.46001	-1.45378	-0.80015	0.801148726604493	0.059804	-7.577511	-0.237371
Trial1	3	1	blindfold	clockwise	practice	Guided	1	0.5	0	17.34325	0.46001	-1.45379	-0.80015	0.801148726604493	0.122196	-7.653684	-0.237232
Trial1	3	1	blindfold	clockwise	practice	Guided	1	0.5	0	17.36325	0.46002	-1.45379	-0.80014	0.801138166196559	0.083908	-7.649452	-0.264992
Trial1	3	1	blindfold	clockwise	practice	Guided	1	0.5	0	17.38326	0.46002	-1.4538	-0.80014	0.801138166196559	0.060837	-7.674843	-0.253846
Trial1	3	1	blindfold	clockwise	practice	Guided	1	0.5	0	17.40324	0.46002	-1.45381	-0.80014	0.801138166196559	0.041359	-7.674843	-0.229829
Trial1	3	1	blindfold	clockwise	practice	Guided	1	0.5	0	17.42325	0.46003	-1.45382	-0.80014	0.801137668028215	0.045018	-7.704465	-0.284228
Trial1	3	1	blindfold	clockwise	practice	Guided	1	0.5	0	17.44325	0.46003	-1.45384	-0.80014	0.801137668028215	-0.0027052	-7.746783	-0.30412
Trial1	3	1	blindfold	clockwise	practice	Guided	1	0.5	0	17.46324	0.46003	-1.45384	-0.80015	0.801147728668603	0.01231	-7.742551	-0.328279
Trial1	3	1	blindfold	clockwise	practice	Guided	1	0.5	0	17.48325	0.46003	-1.45385	-0.80015	0.801147728668603	0.020702	-7.759479	-0.386554
Trial1	3	1	blindfold	clockwise	practice	Guided	1	0.5	0	17.50325	0.46003	-1.45385	-0.80015	0.801147728668603	0.0085118	-7.751015	-0.38136
Trial1	3	1	blindfold	clockwise	practice	Guided	1	0.5	0	17.52325	0.46003	-1.45386	-0.8001601	0.801157729778887	0.080102	-7.755247	-0.407586
Trial1	3	1	blindfold	clockwise	practice	Guided	1	0.5	0	17.54324	0.46004	-1.45387	-0.80017	0.80116717184702	0.128128	-7.746783	-0.458825
Trial1	3	1	blindfold	clockwise	practice	Guided	1	0.5	0	17.56325	0.46004	-1.45387	-0.80017	0.80116717184702	0.164941	-7.729856	-0.409913
Trial1	3	1	blindfold	clockwise	practice	Guided	1	0.5	0	17.58325	0.46005	-1.45387	-0.80018	0.801176615538768	0.161868	-7.717161	-0.431045
Trial1	3	1	blindfold	clockwise	practice	Guided	1	0.5	0	17.60324	0.46005	-1.45387	-0.80018	0.801176615538768	0.195927	-7.696002	-0.407576
Trial1	3	1	blindfold	clockwise	practice	Guided	1	0.5	0	17.62325	0.46006	-1.45387	-0.80018	0.801176116282242	0.161206	-7.704465	-0.422427
Trial1	3	1	blindfold	clockwise	practice	Guided	1	0.5	0	17.64325	0.46007	-1.45386	-0.80018	0.80117561715056	0.197393	-7.666379	-0.365046
Trial1	3	1	blindfold	clockwise	practice	Guided	1	0.5	0	17.66325	0.46008	-1.45386	-0.80018	0.801175121113632	0.176476	-7.717161	-0.320055
Trial1	3	1	blindfold	clockwise	practice	Guided	1	0.5	0	17.68324	0.46009	-1.45386	-0.80018	0.801174620746313	0.1753	-7.751015	-0.303206
Trial1	3	1	blindfold	clockwise	practice	Guided	1	0.5	0	17.70325	0.46009	-1.45386	-0.80017	0.801164679128701	0.179137	-7.73832	-0.309109
Trial1	3	1	blindfold	clockwise	practice	Guided	1	0.5	0	17.72325	0.46009	-1.45386	-0.80017	0.801164679128701	0.118355	-7.708697	-0.319499
Trial1	3	1	blindfold	clockwise	practice	Guided	1	0.5	0	17.74324	0.4601	-1.45387	-0.80017	0.801164181849224	0.104412	-7.835651	-0.311856
Trial1	3	1	blindfold	clockwise	practice	Guided	1	0.5	0	17.76324	0.46011	-1.45388	-0.80017	0.801163683209993	0.068583	-7.835651	-0.309971
Trial1	3	1	blindfold	clockwise	practice	Guided	1	0.5	0	17.78325	0.46011	-1.45389	-0.80017	0.801163683209993	0.054112	-7.797565	-0.30001
Trial1	3	1	blindfold	clockwise	practice	Guided	1	0.5	0	17.80325	0.46011	-1.45389	-0.8001601	0.801153741580329	0.045216	-7.767942	-0.294532
Trial1	3	1	blindfold	clockwise	practice	Guided	1	0.5	0	17.82324	0.46011	-1.45389	-0.8001601	0.801153741580329	-0.011665	-7.746783	-0.310914
Trial1	3	1	blindfold	clockwise	practice	Guided	1	0.5	0	17.84325	0.46011	-1.45388	-0.8001601	0.801153741580329	0.011642	-7.751015	-0.326008
Trial1	3	1	blindfold	clockwise	practice	Guided	1	0.5	0	17.86325	0.46011	-1.45388	-0.8001601	0.801153741580329	0.065469	-7.746783	-0.330703
Trial1	3	1	blindfold	clockwise	practice	Guided	1	0.5	0	17.88326	0.46012	-1.45388	-0.80017	0.801163186179097	0.094626	-7.683306	-0.366526
Trial1	3	1	blindfold	clockwise	practice	Guided	1	0.5	0	17.90324	0.46012	-1.45387	-0.80017	0.801163186179097	0.090237	-7.704465	-0.434062
Trial1	3	1	blindfold	clockwise	practice	Guided	1	0.5	0	17.92325	0.46013	-1.45387	-0.80018	0.801172629431511	0.155469	-7.662147	-0.475844
Trial1	3	1	blindfold	clockwise	practice	Guided	1	0.5	0	17.94325	0.46014	-1.45385	-0.80019	0.801182133834987	0.169854	-7.653684	-0.491572
Trial1	3	1	blindfold	clockwise	practice	Guided	1	0.5	0	17.96324	0.46014	-1.45385	-0.80019	0.801182133834987	0.159805	-7.640988	-0.475318
Trial1	3	1	blindfold	clockwise	practice	Guided	1	0.5	0	17.98325	0.46015	-1.45384	-0.8002	0.801191696423827	0.110933	-7.619829	-0.478543
Trial1	3	1	blindfold	clockwise	practice	Guided	1	0.5	0	18.00325	0.46015	-1.45384	-0.8002	0.801191696423827	0.118928	-7.55212	-0.465255
Trial1	3	1	blindfold	clockwise	practice	Guided	1	0.5	0	18.02325	0.46016	-1.45383	-0.80021	0.801201140088513	0.132858	-7.594438	-0.537628
Trial1	3	1	blindfold	clockwise	practice	Guided	1	0.5	0	18.04324	0.46017	-1.45382	-0.80021	0.801200645185568	0.080864	-7.590207	-0.519007
Trial1	3	1	blindfold	clockwise	practice	Guided	1	0.5	0	18.06325	0.46017	-1.45381	-0.80022	0.801210646384734	0.041735	-7.594438	-0.51241
Trial1	3	1	blindfold	clockwise	practice	Guided	1	0.5	0	18.08325	0.46017	-1.45381	-0.80022	0.801210646384734	0.056456	-7.547889	-0.532466
Trial1	3	1	blindfold	clockwise	practice	Guided	1	0.5	0	18.10324	0.46017	-1.45381	-0.80023	0.801220588053259	0.031784	-7.501339	-0.563596
Trial1	3	1	blindfold	clockwise	practice	Guided	1	0.5	0	18.12325	0.46018	-1.4538	-0.80024	0.801230090048547	0.041783	-7.543657	-0.57976
Trial1	3	1	blindfold	clockwise	practice	Guided	1	0.5	0	18.14325	0.46018	-1.4538	-0.80024	0.801230090048547	0.069252	-7.539425	-0.590537
Trial1	3	1	blindfold	clockwise	practice	Guided	1	0.5	0	18.16325	0.46018	-1.45379	-0.80024	0.801230090048547	0.082851	-7.518266	-0.593829
Trial1	3	1	blindfold	clockwise	practice	Guided	1	0.5	0	18.18324	0.46018	-1.45379	-0.8002501	0.801240150785861	0.08143	-7.488643	-0.572878
Trial1	3	1	blindfold	clockwise	practice	Guided	1	0.5	0	18.20325	0.46018	-1.45378	-0.8002501	0.801240150785861	0.082841	-7.522498	-0.591435
Trial1	3	1	blindfold	clockwise	practice	Guided	1	0.5	0	18.22325	0.46019	-1.45378	-0.80026	0.801249596356496	0.012364	-7.467484	-0.607
Trial1	3	1	blindfold	clockwise	practice	Guided	1	0.5	0	18.24324	0.46019	-1.45377	-0.80026	0.801249596356496	0.057054	-7.471716	-0.608197
Trial1	3	1	blindfold	clockwise	practice	Guided	1	0.5	0	18.26324	0.46019	-1.45377	-0.80026	0.801249596356496	0.038164	-7.514034	-0.584251
Trial1	3	1	blindfold	clockwise	practice	Guided	1	0.5	0	18.28325	0.46019	-1.45377	-0.80027	0.801259538038599	0.066505	-7.501339	-0.615979
Trial1	3	1	blindfold	clockwise	practice	Guided	1	0.5	0	18.30325	0.46019	-1.45377	-0.80027	0.801259538038599	0.049592	-7.509802	-0.629748
Trial1	3	1	blindfold	clockwise	practice	Guided	1	0.5	0	18.32324	0.46019	-1.45377	-0.80027	0.801259538038599	0.032603	-7.514034	-0.577666
Trial1	3	1	blindfold	clockwise	practice	Guided	1	0.5	0	18.34325	0.46019	-1.45376	-0.80027	0.801259538038599	0.00040946	-7.497107	-0.561501
Trial1	3	1	blindfold	clockwise	practice	Guided	1	0.5	0	18.36325	0.46019	-1.45376	-0.80027	0.801259538038599	-0.0084582	-7.497107	-0.562099
Trial1	3	1	blindfold	clockwise	practice	Guided	1	0.5	0	18.38326	0.46019	-1.45376	-0.80027	0.801259538038599	0.011009	-7.488643	-0.580058
Trial1	3	1	blindfold	clockwise	practice	Guided	1	0.5	0	18.40324	0.46019	-1.45376	-0.80028	0.801269539252039	0.0034752	-7.48018	-0.540247
Trial1	3	1	blindfold	clockwise	practice	Guided	1	0.5	0	18.42325	0.46019	-1.45376	-0.80028	0.801269539252039	-0.032233	-7.475948	-0.605797
Trial1	3	1	blindfold	clockwise	practice	Guided	1	0.5	0	18.44325	0.46019	-1.45376	-0.80028	0.801269539252039	-0.0068995	-7.52673	-0.650394
Trial1	3	1	blindfold	clockwise	practice	Guided	1	0.5	0	18.46324	0.46019	-1.45376	-0.80029	0.801279599996824	-0.021898	-7.509802	-0.626148
Trial1	3	1	blindfold	clockwise	practice	Guided	1	0.5	0	18.48325	0.46019	-1.45376	-0.80029	0.801279599996824	-0.066277	-7.48018	-0.62914
Trial1	3	1	blindfold	clockwise	practice	Guided	1	0.5	0	18.50325	0.46019	-1.45376	-0.80029	0.801279599996824	-0.076262	-7.501339	-0.614472
Trial1	3	1	blindfold	clockwise	practice	Guided	1	0.5	0	18.52325	0.46019	-1.45375	-0.80029	0.801279599996824	-0.038174	-7.488643	-0.648293
Trial1	3	1	blindfold	clockwise	practice	Guided	1	0.5	0	18.54324	0.46018	-1.45375	-0.8003	0.801290037760121	-0.038681	-7.522498	-0.639908
Trial1	3	1	blindfold	clockwise	practice	Guided	1	0.5	0	18.56325	0.46018	-1.45375	-0.8003	0.801290037760121	-0.075785	-7.514034	-0.684505
Trial1	3	1	blindfold	clockwise	practice	Guided	1	0.5	0	18.58325	0.46018	-1.45375	-0.8003	0.801290037760121	-0.085762	-7.535193	-0.66834
Trial1	3	1	blindfold	clockwise	practice	Guided	1	0.5	0	18.60324	0.46018	-1.45375	-0.80031	0.801300038968297	-0.120114	-7.514034	-0.687494
Trial1	3	1	blindfold	clockwise	practice	Guided	1	0.5	0	18.62325	0.46018	-1.45375	-0.80031	0.801300038968297	-0.124512	-7.518266	-0.68779
Trial1	3	1	blindfold	clockwise	practice	Guided	1	0.5	0	18.64325	0.46017	-1.45376	-0.80031	0.801300538129215	-0.167183	-7.501339	-0.648572
Trial1	3	1	blindfold	clockwise	practice	Guided	1	0.5	0	18.66325	0.46016	-1.45376	-0.80031	0.801301032970463	-0.188757	-7.484412	-0.658445
Trial1	3	1	blindfold	clockwise	practice	Guided	1	0.5	0	18.68324	0.46016	-1.45375	-0.80031	0.801301032970463	-0.171499	-7.459021	-0.648863
Trial1	3	1	blindfold	clockwise	practice	Guided	1	0.5	0	18.70325	0.46015	-1.45375	-0.80031	0.801301530899288	-0.148479	-7.518266	-0.592587
Trial1	3	1	blindfold	clockwise	practice	Guided	1	0.5	0	18.72325	0.46015	-1.45376	-0.80031	0.801301530899288	-0.159489	-7.564816	-0.627005
Trial1	3	1	blindfold	clockwise	practice	Guided	1	0.5	0	18.74324	0.46014	-1.45376	-0.80031	0.801302028952939	-0.208302	-7.52673	-0.562944
Trial1	3	1	blindfold	clockwise	practice	Guided	1	0.5	0	18.76324	0.46014	-1.45376	-0.80031	0.801302028952939	-0.210698	-7.48018	-0.592572
Trial1	3	1	blindfold	clockwise	practice	Guided	1	0.5	0	18.78325	0.46013	-1.45376	-0.8003	0.801292524471419	-0.212039	-7.48018	-0.571615
Trial1	3	1	blindfold	clockwise	practice	Guided	1	0.5	0	18.80325	0.46012	-1.45375	-0.8003	0.801293022780571	-0.238884	-7.442094	-0.569215
Trial1	3	1	blindfold	clockwise	practice	Guided	1	0.5	0	18.82324	0.46011	-1.45375	-0.8003	0.801293519730931	-0.216606	-7.420935	-0.567713
Trial1	3	1	blindfold	clockwise	practice	Guided	1	0.5	0	18.84325	0.4601	-1.45375	-0.8003	0.801294018289366	-0.201178	-7.475948	-0.596138
Trial1	3	1	blindfold	clockwise	practice	Guided	1	0.5	0	18.86325	0.46009	-1.45375	-0.8003	0.801294515488267	-0.158895	-7.488643	-0.626964
Trial1	3	1	blindfold	clockwise	practice	Guided	1	0.5	0	18.88326	0.46009	-1.45375	-0.8003	0.801294515488267	-0.187733	-7.471716	-0.595231
Trial1	3	1	blindfold	clockwise	practice	Guided	1	0.5	0	18.90324	0.46008	-1.45375	-0.8003	0.801295015780717	-0.191824	-7.442094	-0.599717
Trial1	3	1	blindfold	clockwise	practice	Guided	1	0.5	0	18.92325	0.46007	-1.45374	-0.8003	0.801295511743425	-0.20063	-7.459021	-0.60031
Trial1	3	1	blindfold	clockwise	practice	Guided	1	0.5	0	18.94325	0.46006	-1.45374	-0.8003	0.801296010800424	-0.187173	-7.416703	-0.599403
Trial1	3	1	blindfold	clockwise	practice	Guided	1	0.5	0	18.96324	0.46005	-1.45373	-0.8003	0.801296509982249	-0.170485	-7.420935	-0.58144
Trial1	3	1	blindfold	clockwise	practice	Guided	1	0.5	0	18.98325	0.46005	-1.45373	-0.8003	0.801296509982249	-0.154573	-7.467484	-0.618253
Trial1	3	1	blindfold	clockwise	practice	Guided	1	0.5	0	19.00325	0.46005	-1.45373	-0.8003	0.801296509982249	-0.110413	-7.459021	-0.611067
Trial1	3	1	blindfold	clockwise	practice	Guided	1	0.5	0	19.02325	0.46004	-1.45374	-0.8003	0.801297007802684	-0.135037	-7.475948	-0.642193
Trial1	3	1	blindfold	clockwise	practice	Guided	1	0.5	0	19.04324	0.46004	-1.45374	-0.8003	0.801297007802684	-0.136996	-7.412471	-0.545505
Trial1	3	1	blindfold	clockwise	practice	Guided	1	0.5	0	19.06325	0.46003	-1.45373	-0.8003	0.801297507233789	-0.252652	-7.408239	-0.549075
Trial1	3	1	blindfold	clockwise	practice	Guided	1	0.5	0	19.08325	0.46002	-1.45373	-0.80029	0.801288063724746	-0.175772	-7.420935	-0.497551
Trial1	3	1	blindfold	clockwise	practice	Guided	1	0.5	0	19.10324	0.46001	-1.45372	-0.80029	0.80128856341133	-0.165985	-7.399776	-0.509416
Trial1	3	1	blindfold	clockwise	practice	Guided	1	0.5	0	19.12325	0.46001	-1.45372	-0.80028	0.801278502779089	-0.202009	-7.416703	-0.50334
Trial1	3	1	blindfold	clockwise	practice	Guided	1	0.5	0	19.14325	0.46	-1.45372	-0.80028	0.801279001109037	-0.174143	-7.488643	-0.518096
Trial1	3	1	blindfold	clockwise	practice	Guided	1	0.5	0	19.16325	0.45999	-1.45372	-0.80028	0.801279499563071	-0.181074	-7.43363	-0.480563
Trial1	3	1	blindfold	clockwise	practice	Guided	1	0.5	0	19.18324	0.45998	-1.45372	-0.80027	0.801269998546792	-0.200469	-7.446325	-0.448111
Trial1	3	1	blindfold	clockwise	practice	Guided	1	0.5	0	19.20325	0.45997	-1.45372	-0.80026	0.801260557198354	-0.250446	-7.382848	-0.375549
Trial1	3	1	blindfold	clockwise	practice	Guided	1	0.5	0	19.22325	0.45996	-1.45371	-0.8002501	0.801251115987469	-0.301745	-7.344762	-0.341022
Trial1	3	1	blindfold	clockwise	practice	Guided	1	0.5	0	19.24324	0.45993	-1.45369	-0.80024	0.801242554179602	-0.31877	-7.332067	-0.350414
Trial1	3	1	blindfold	clockwise	practice	Guided	1	0.5	0	19.26324	0.45992	-1.45369	-0.80024	0.801243055019385	-0.267313	-7.344762	-0.384736
Trial1	3	1	blindfold	clockwise	practice	Guided	1	0.5	0	19.28325	0.45991	-1.45368	-0.80023	0.801233553454902	-0.283386	-7.323603	-0.343628
Trial1	3	1	blindfold	clockwise	practice	Guided	1	0.5	0	19.30325	0.4599	-1.45368	-0.80022	0.801224111557242	-0.289724	-7.327835	-0.314498
Trial1	3	1	blindfold	clockwise	practice	Guided	1	0.5	0	19.32324	0.45989	-1.45368	-0.80021	0.801214611758423	-0.263861	-7.365921	-0.300052
Trial1	3	1	blindfold	clockwise	practice	Guided	1	0.5	0	19.34325	0.45986	-1.45368	-0.8002	0.801206173235218	-0.305915	-7.302444	-0.269068
Trial1	3	1	blindfold	clockwise	practice	Guided	1	0.5	0	19.36325	0.45985	-1.45367	-0.80019	0.801196614443746	-0.288141	-7.26859	-0.200463
Trial1	3	1	blindfold	clockwise	practice	Guided	1	0.5	0	19.38326	0.45983	-1.45366	-0.80018	0.801187614330994	-0.361061	-7.281285	-0.175863
Trial1	3	1	blindfold	clockwise	practice	Guided	1	0.5	0	19.40324	0.45982	-1.45366	-0.80018	0.801188116454797	-0.304581	-7.327835	-0.218306
Trial1	3	1	blindfold	clockwise	practice	Guided	1	0.5	0	19.42325	0.4598	-1.45366	-0.80017	0.801179178143877	-0.315273	-7.332067	-0.25685
Trial1	3	1	blindfold	clockwise	practice	Guided	1	0.5	0	19.44325	0.45978	-1.45367	-0.80017	0.801180183277085	-0.281215	-7.437862	-0.296511
Trial1	3	1	blindfold	clockwise	practice	Guided	1	0.5	0	19.46324	0.45976	-1.45369	-0.80017	0.801181185915956	-0.263377	-7.446325	-0.329947
Trial1	3	1	blindfold	clockwise	practice	Guided	1	0.5	0	19.48325	0.45975	-1.45369	-0.8001601	0.801171747512521	-0.353785	-7.378617	-0.27598
Trial1	3	1	blindfold	clockwise	practice	Guided	1	0.5	0	19.50325	0.45974	-1.45368	-0.8001601	0.801172249148795	-0.377018	-7.281285	-0.260639
Trial1	3	1	blindfold	clockwise	practice	Guided	1	0.5	0	19.52325	0.45972	-1.45366	-0.8001601	0.801173254291985	-0.414056	-7.251663	-0.305157
Trial1	3	1	blindfold	clockwise	practice	Guided	1	0.5	0	19.54324	0.45969	-1.45364	-0.8001601	0.801174765189478	-0.316682	-7.264358	-0.357366
Trial1	3	1	blindfold	clockwise	practice	Guided	1	0.5	0	19.56325	0.45967	-1.45363	-0.80017	0.801185711434578	-0.227732	-7.264358	-0.418627
Trial1	3	1	blindfold	clockwise	practice	Guided	1	0.5	0	19.58325	0.45967	-1.45364	-0.80017	0.801185711434578	-0.174324	-7.310908	-0.452338
Trial1	3	1	blindfold	clockwise	practice	Guided	1	0.5	0	19.60324	0.45966	-1.45364	-0.80018	0.801196156909812	-0.121	-7.293981	-0.478539
Trial1	3	1	blindfold	clockwise	practice	Guided	1	0.5	0	19.62325	0.45966	-1.45364	-0.80019	0.80120615778955	-0.147887	-7.310908	-0.499082
Trial1	3	1	blindfold	clockwise	practice	Guided	1	0.5	0	19.64325	0.45964	-1.45366	-0.80019	0.801207164887404	-0.168671	-7.374385	-0.479065
Trial1	3	1	blindfold	clockwise	practice	Guided	1	0.5	0	19.66325	0.45963	-1.45367	-0.80019	0.801207667872207	-0.262699	-7.399776	-0.424453
Trial1	3	1	blindfold	clockwise	practice	Guided	1	0.5	0	19.68324	0.45962	-1.45368	-0.80019	0.801208172483106	-0.250515	-7.374385	-0.339343
Trial1	3	1	blindfold	clockwise	practice	Guided	1	0.5	0	19.70325	0.45961	-1.45368	-0.80018	0.801198676370547	-0.299911	-7.353226	-0.26682
Trial1	3	1	blindfold	clockwise	practice	Guided	1	0.5	0	19.72325	0.4596	-1.45368	-0.80017	0.801189236918994	-0.287357	-7.34053	-0.25328
Trial1	3	1	blindfold	clockwise	practice	Guided	1	0.5	0	19.74324	0.45958	-1.45369	-0.80017	0.801190247038274	-0.227236	-7.446325	-0.282767
Trial1	3	1	blindfold	clockwise	practice	Guided	1	0.5	0	19.76324	0.45957	-1.45369	-0.80017	0.801190752285167	-0.249934	-7.450557	-0.275799
Trial1	3	1	blindfold	clockwise	practice	Guided	1	0.5	0	19.78325	0.45956	-1.4537	-0.80017	0.801191256152626	-0.225624	-7.450557	-0.370896
Trial1	3	1	blindfold	clockwise	practice	Guided	1	0.5	0	19.80325	0.45955	-1.45371	-0.80018	0.801201702930378	-0.199697	-7.492875	-0.423771
Trial1	3	1	blindfold	clockwise	practice	Guided	1	0.5	0	19.82324	0.45954	-1.45372	-0.80019	0.801212207844358	-0.241704	-7.48018	-0.527501
Trial1	3	1	blindfold	clockwise	practice	Guided	1	0.5	0	19.84325	0.45952	-1.45372	-0.8002	0.801223279755424	-0.161587	-7.463253	-0.589446
Trial1	3	1	blindfold	clockwise	practice	Guided	1	0.5	0	19.86325	0.45952	-1.45372	-0.80021	0.801233221019131	-0.164633	-7.399776	-0.543346
Trial1	3	1	blindfold	clockwise	practice	Guided	1	0.5	0	19.88326	0.45951	-1.45371	-0.80021	0.801233723976965	-0.156474	-7.365921	-0.59752
Trial1	3	1	blindfold	clockwise	practice	Guided	1	0.5	0	19.90324	0.4595	-1.4537	-0.80022	0.801244232357335	-0.104068	-7.281285	-0.514012
Trial1	3	1	blindfold	clockwise	practice	Guided	1	0.5	0	19.92325	0.4595	-1.45369	-0.80022	0.801244232357335	-0.048774	-7.306676	-0.539756
Trial1	3	1	blindfold	clockwise	practice	Guided	1	0.5	0	19.94325	0.4595	-1.45367	-0.80023	0.801254173609138	-0.056566	-7.285517	-0.482713
Trial1	3	1	blindfold	clockwise	practice	Guided	1	0.5	0	19.96324	0.4595	-1.45367	-0.80022	0.801244232357335	-0.079599	-7.323603	-0.47839
Trial1	3	1	blindfold	clockwise	practice	Guided	1	0.5	0	19.98325	0.45949	-1.45367	-0.80022	0.801244737063457	-0.07049	-7.302444	-0.42828
Trial1	3	1	blindfold	clockwise	practice	Guided	1	0.5	0	20.00325	0.45949	-1.45367	-0.80022	0.801244737063457	-0.131283	-7.277053	-0.378186
Trial1	3	1	blindfold	clockwise	practice	Guided	1	0.5	0	20.02325	0.45948	-1.45367	-0.80021	0.801235242633486	-0.164859	-7.31514	-0.336474
Trial1	3	1	blindfold	clockwise	practice	Guided	1	0.5	0	20.04324	0.45947	-1.45367	-0.80021	0.801235747594447	-0.227944	-7.404007	-0.380268
Trial1	3	1	blindfold	clockwise	practice	Guided	1	0.5	0	20.06325	0.45946	-1.45368	-0.80021	0.801236254187396	-0.225898	-7.429398	-0.420262
Trial1	3	1	blindfold	clockwise	practice	Guided	1	0.5	0	20.08325	0.45944	-1.45369	-0.80021	0.80123726473048	-0.245767	-7.412471	-0.446188
Trial1	3	1	blindfold	clockwise	practice	Guided	1	0.5	0	20.10324	0.45943	-1.45369	-0.80022	0.801247773941911	-0.298134	-7.420935	-0.471196
Trial1	3	1	blindfold	clockwise	practice	Guided	1	0.5	0	20.12325	0.45943	-1.45369	-0.80022	0.801247773941911	-0.187283	-7.429398	-0.526747
Trial1	3	1	blindfold	clockwise	practice	Guided	1	0.5	0	20.14325	0.45941	-1.45369	-0.80022	0.801248786728095	-0.145889	-7.348994	-0.477452
Trial1	3	1	blindfold	clockwise	practice	Guided	1	0.5	0	20.16325	0.45941	-1.45369	-0.80022	0.801248786728095	-0.090318	-7.323603	-0.50727
Trial1	3	1	blindfold	clockwise	practice	Guided	1	0.5	0	20.18324	0.45941	-1.45369	-0.80022	0.801248786728095	-0.057032	-7.31514	-0.487997
Trial1	3	1	blindfold	clockwise	practice	Guided	1	0.5	0	20.20325	0.45941	-1.45368	-0.80023	0.801258727923391	-0.068923	-7.323603	-0.492958
Trial1	3	1	blindfold	clockwise	practice	Guided	1	0.5	0	20.22325	0.4594	-1.45368	-0.80023	0.80125923374183	-0.0064698	-7.357458	-0.492841
Trial1	3	1	blindfold	clockwise	practice	Guided	1	0.5	0	20.24324	0.4594	-1.45368	-0.80023	0.80125923374183	-0.179367	-7.357458	-0.443184
Trial1	3	1	blindfold	clockwise	practice	Guided	1	0.5	0	20.26324	0.4594	-1.45368	-0.80023	0.80125923374183	-0.196805	-7.391312	-0.446357
Trial1	3	1	blindfold	clockwise	practice	Guided	1	0.5	0	20.28325	0.45939	-1.45368	-0.80023	0.80125974119481	-0.201758	-7.404007	-0.438149
Trial1	3	1	blindfold	clockwise	practice	Guided	1	0.5	0	20.30325	0.45938	-1.45369	-0.80023	0.801260247261779	-0.253	-7.412471	-0.470942
Trial1	3	1	blindfold	clockwise	practice	Guided	1	0.5	0	20.32324	0.45937	-1.45369	-0.80023	0.801260753452826	-0.2282	-7.437862	-0.484886
Trial1	3	1	blindfold	clockwise	practice	Guided	1	0.5	0	20.34325	0.45936	-1.45371	-0.80024	0.80127126197164	-0.168313	-7.48018	-0.599748
Trial1	3	1	blindfold	clockwise	practice	Guided	1	0.5	0	20.36325	0.45935	-1.45371	-0.8002501	0.801281828618903	-0.183479	-7.497107	-0.638654
Trial1	3	1	blindfold	clockwise	practice	Guided	1	0.5	0	20.38326	0.45935	-1.45372	-0.8002501	0.801281828618903	-0.118733	-7.463253	-0.672183
Trial1	3	1	blindfold	clockwise	practice	Guided	1	0.5	0	20.40324	0.45934	-1.45372	-0.80026	0.801292279346652	-0.107903	-7.475948	-0.633569
Trial1	3	1	blindfold	clockwise	practice	Guided	1	0.5	0	20.42325	0.45934	-1.45372	-0.80027	0.80130222049919	-0.108422	-7.471716	-0.625185
Trial1	3	1	blindfold	clockwise	practice	Guided	1	0.5	0	20.44325	0.45933	-1.45372	-0.80027	0.801302725649794	-0.097754	-7.416703	-0.649724
Trial1	3	1	blindfold	clockwise	practice	Guided	1	0.5	0	20.46324	0.45933	-1.45372	-0.80027	0.801302725649794	-0.137666	-7.437862	-0.652409
Trial1	3	1	blindfold	clockwise	practice	Guided	1	0.5	0	20.48325	0.45933	-1.45372	-0.80028	0.801312726324208	-0.10407	-7.429398	-0.611405
Trial1	3	1	blindfold	clockwise	practice	Guided	1	0.5	0	20.50325	0.45932	-1.45372	-0.80028	0.801313236130728	-0.143702	-7.395544	-0.627559
Trial1	3	1	blindfold	clockwise	practice	Guided	1	0.5	0	20.52325	0.45932	-1.45372	-0.80029	0.801323296326892	-0.107853	-7.471716	-0.629356
Trial1	3	1	blindfold	clockwise	practice	Guided	1	0.5	0	20.54324	0.45931	-1.45372	-0.80029	0.80132380322593	-0.167161	-7.471716	-0.60809
Trial1	3	1	blindfold	clockwise	practice	Guided	1	0.5	0	20.56325	0.4593	-1.45372	-0.80029	0.801324311762725	-0.215941	-7.454789	-0.611372
Trial1	3	1	blindfold	clockwise	practice	Guided	1	0.5	0	20.58325	0.4593	-1.45372	-0.80029	0.801324311762725	-0.266132	-7.442094	-0.593699
Trial1	3	1	blindfold	clockwise	practice	Guided	1	0.5	0	20.60324	0.45929	-1.45372	-0.80029	0.80132481891027	-0.193895	-7.437862	-0.605677
Trial1	3	1	blindfold	clockwise	practice	Guided	1	0.5	0	20.62325	0.45929	-1.45372	-0.8003	0.801334760032289	-0.190452	-7.429398	-0.655959
Trial1	3	1	blindfold	clockwise	practice	Guided	1	0.5	0	20.64325	0.45928	-1.45372	-0.8003	0.801335267297609	-0.080214	-7.450557	-0.635914
Trial1	3	1	blindfold	clockwise	practice	Guided	1	0.5	0	20.66325	0.45928	-1.45372	-0.8003	0.801335267297609	-0.087084	-7.459021	-0.658358
Trial1	3	1	blindfold	clockwise	practice	Guided	1	0.5	0	20.68324	0.45928	-1.45372	-0.8003	0.801335267297609	-0.098744	-7.450557	-0.624532
Trial1	3	1	blindfold	clockwise	practice	Guided	1	0.5	0	20.70325	0.45927	-1.45372	-0.8003	0.801335776201776	-0.137528	-7.425166	-0.64398
Trial1	3	1	blindfold	clockwise	practice	Guided	1	0.5	0	20.72325	0.45927	-1.45372	-0.80031	0.801345776839112	-0.169395	-7.420935	-0.633495
Trial1	3	1	blindfold	clockwise	practice	Guided	1	0.5	0	20.74324	0.45926	-1.45372	-0.80031	0.801346284346601	-0.146728	-7.416703	-0.703532
Trial1	3	1	blindfold	clockwise	practice	Guided	1	0.5	0	20.76324	0.45926	-1.45372	-0.80032	0.801356225450359	-0.09058	-7.463253	-0.741848
Trial1	3	1	blindfold	clockwise	practice	Guided	1	0.5	0	20.78325	0.45925	-1.45372	-0.80032	0.801356736106585	-0.111326	-7.492875	-0.764291
Trial1	3	1	blindfold	clockwise	practice	Guided	1	0.5	0	20.80325	0.45925	-1.45372	-0.80033	0.801366736731859	-0.116007	-7.471716	-0.760396
Trial1	3	1	blindfold	clockwise	practice	Guided	1	0.5	0	20.82324	0.45925	-1.45372	-0.8003401	0.801376796884992	-0.066562	-7.450557	-0.765489
Trial1	3	1	blindfold	clockwise	practice	Guided	1	0.5	0	20.84325	0.45924	-1.45372	-0.8003401	0.801377303106521	-0.197408	-7.488643	-0.807967
Trial1	3	1	blindfold	clockwise	practice	Guided	1	0.5	0	20.86325	0.45924	-1.45373	-0.80035	0.801387244198629	-0.186495	-7.467484	-0.836699
Trial1	3	1	blindfold	clockwise	practice	Guided	1	0.5	0	20.88326	0.45923	-1.45373	-0.80035	0.801387755085706	-0.202565	-7.48018	-0.795686
Trial1	3	1	blindfold	clockwise	practice	Guided	1	0.5	0	20.90324	0.45923	-1.45373	-0.80036	0.801397696171797	-0.250204	-7.535193	-0.815729
Trial1	3	1	blindfold	clockwise	practice	Guided	1	0.5	0	20.92325	0.45922	-1.45373	-0.80037	0.801408204752565	-0.256739	-7.543657	-0.849844
Trial1	3	1	blindfold	clockwise	practice	Guided	1	0.5	0	20.94325	0.45919	-1.45376	-0.8003801	0.801419791031314	-0.399093	-7.666379	-0.925839
Trial1	3	1	blindfold	clockwise	practice	Guided	1	0.5	0	20.96324	0.45917	-1.45379	-0.80039	0.801430750637084	-0.481689	-7.674843	-0.949167
Trial1	3	1	blindfold	clockwise	practice	Guided	1	0.5	0	20.98325	0.45914	-1.4538	-0.80039	0.801432280145869	-0.551107	-7.662147	-0.911742
Trial1	3	1	blindfold	clockwise	practice	Guided	1	0.5	0	21.00325	0.45912	-1.45381	-0.8004	0.801443300479326	-0.650211	-7.657915	-0.89735
Trial1	3	1	blindfold	clockwise	practice	Guided	1	0.5	0	21.02325	0.45908	-1.45382	-0.80041	0.801455282516807	-0.676295	-7.721392	-0.907517
Trial1	3	1	blindfold	clockwise	practice	Guided	1	0.5	0	21.04324	0.45901	-1.45383	-0.80041	0.801458859852597	-0.823949	-7.64522	-0.900601
Trial1	3	1	blindfold	clockwise	practice	Guided	1	0.5	0	21.06325	0.45897	-1.45383	-0.80041	0.801460906346824	-0.886466	-7.628293	-0.833235
Trial1	3	1	blindfold	clockwise	practice	Guided	1	0.5	0	21.08325	0.45893	-1.45382	-0.80041	0.801462956358831	-0.913951	-7.619829	-0.822455
Trial1	3	1	blindfold	clockwise	practice	Guided	1	0.5	0	21.10324	0.45888	-1.45381	-0.80041	0.801465519001448	-0.908673	-7.607134	-0.83472
Trial1	3	1	blindfold	clockwise	practice	Guided	1	0.5	0	21.12325	0.45884	-1.45381	-0.80041	0.801467573496321	-0.934535	-7.607134	-0.781736
Trial1	3	1	blindfold	clockwise	practice	Guided	1	0.5	0	21.14325	0.45874	-1.45381	-0.8004	0.801462773842838	-1.003191	-7.611366	-0.692797
Trial1	3	1	blindfold	clockwise	practice	Guided	1	0.5	0	21.16325	0.45869	-1.45381	-0.80039	0.801455349599885	-1.075639	-7.611366	-0.673327
Trial1	3	1	blindfold	clockwise	practice	Guided	1	0.5	0	21.18324	0.45864	-1.4538	-0.80039	0.80145792723298	-1.071205	-7.619829	-0.67302
Trial1	3	1	blindfold	clockwise	practice	Guided	1	0.5	0	21.20325	0.45858	-1.4538	-0.8003801	0.801451086286365	-1.144285	-7.569048	-0.581102
Trial1	3	1	blindfold	clockwise	practice	Guided	1	0.5	0	21.22325	0.45852	-1.45379	-0.80035	0.801424186972244	-1.230126	-7.522498	-0.498393
Trial1	3	1	blindfold	clockwise	practice	Guided	1	0.5	0	21.24324	0.45839	-1.45378	-0.80033	0.801410927286063	-1.409001	-7.594438	-0.358636
Trial1	3	1	blindfold	clockwise	practice	Guided	1	0.5	0	21.26324	0.45831	-1.45378	-0.80031	0.80139514542388	-1.553401	-7.497107	-0.267233
Trial1	3	1	blindfold	clockwise	practice	Guided	1	0.5	0	21.28325	0.45823	-1.45375	-0.80028	0.801369309139495	-1.601865	-7.38708	-0.076814
Trial1	3	1	blindfold	clockwise	practice	Guided	1	0.5	0	21.30325	0.45813	-1.45371	-0.8002501	0.801344647892915	-1.685501	-7.298212	0.039651
Trial1	3	1	blindfold	clockwise	practice	Guided	1	0.5	0	21.32324	0.45805	-1.45368	-0.80021	0.801308831898536	-1.682745	-7.306676	0.065063
Trial1	3	1	blindfold	clockwise	practice	Guided	1	0.5	0	21.34325	0.45788	-1.45368	-0.8002	0.801307809081747	-1.470851	-7.459021	-0.10175
Trial1	3	1	blindfold	clockwise	practice	Guided	1	0.5	0	21.36325	0.4578	-1.4537	-0.80019	0.801301959994478	-1.2937	-7.463253	-0.21612
Trial1	3	1	blindfold	clockwise	practice	Guided	1	0.5	0	21.38326	0.45774	-1.45373	-0.80019	0.801305121674047	-1.098793	-7.585975	-0.329267
Trial1	3	1	blindfold	clockwise	practice	Guided	1	0.5	0	21.40324	0.45769	-1.45377	-0.80019	0.801307760615274	-0.869269	-7.670611	-0.360091
Trial1	3	1	blindfold	clockwise	practice	Guided	1	0.5	0	21.42325	0.45764	-1.45381	-0.80017	0.801290463033028	-0.781882	-7.755247	-0.333092
Trial1	3	1	blindfold	clockwise	practice	Guided	1	0.5	0	21.44325	0.45757	-1.45384	-0.80014	0.801264168318704	-0.822737	-7.662147	0.076752
Trial1	3	1	blindfold	clockwise	practice	Guided	1	0.5	0	21.46324	0.45752	-1.45384	-0.80011	0.801236936975869	-0.99358	-7.662147	0.296754
Trial1	3	1	blindfold	clockwise	practice	Guided	1	0.5	0	21.48325	0.45746	-1.45383	-0.80007	0.801200183153726	-1.167789	-7.577511	0.56706
Trial1	3	1	blindfold	clockwise	practice	Guided	1	0.5	0	21.50325	0.45739	-1.4538	-0.80002	0.801153965657801	-1.303722	-7.514034	0.865249
Trial1	3	1	blindfold	clockwise	practice	Guided	1	0.5	0	21.52325	0.45732	-1.45376	-0.79993	0.801067816820954	-1.439724	-7.429398	0.912923
Trial1	3	1	blindfold	clockwise	practice	Guided	1	0.5	0	21.54324	0.45716	-1.4537	-0.7999099	0.801056298229608	-1.43493	-7.34053	0.827039
Trial1	3	1	blindfold	clockwise	practice	Guided	1	0.5	0	21.56325	0.45708	-1.45368	-0.79989	0.801040700642932	-1.398979	-7.281285	0.623185
Trial1	3	1	blindfold	clockwise	practice	Guided	1	0.5	0	21.58325	0.45701	-1.45365	-0.79989	0.801044454616494	-1.227577	-7.260126	0.394726
Trial1	3	1	blindfold	clockwise	practice	Guided	1	0.5	0	21.60324	0.45695	-1.45364	-0.79989	0.801047676477111	-1.137264	-7.289749	0.244928
Trial1	3	1	blindfold	clockwise	practice	Guided	1	0.5	0	21.62325	0.45689	-1.45365	-0.79992	0.801080780989494	-0.951192	-7.281285	0.063704
Trial1	3	1	blindfold	clockwise	practice	Guided	1	0.5	0	21.64325	0.45681	-1.45364	-0.79994	0.801105089224821	-0.663193	-7.260126	-0.241108
Trial1	3	1	blindfold	clockwise	practice	Guided	1	0.5	0	21.66325	0.45678	-1.45363	-0.79996	0.801126644634465	-0.635064	-7.289749	-0.378134
Trial1	3	1	blindfold	clockwise	practice	Guided	1	0.5	0	21.68324	0.45675	-1.45363	-0.79998	0.801148323336997	-0.540707	-7.26859	-0.405322
Trial1	3	1	blindfold	clockwise	practice	Guided	1	0.5	0	21.70325	0.45672	-1.45364	-0.80001	0.801179820268881	-0.574275	-7.251663	-0.43125
Trial1	3	1	blindfold	clockwise	practice	Guided	1	0.5	0	21.72325	0.45669	-1.45362	-0.80004	0.801211437236882	-0.575404	-7.200881	-0.420046
Trial1	3	1	blindfold	clockwise	practice	Guided	1	0.5	0	21.74324	0.45663	-1.45357	-0.80005	0.80122462338088	-0.619071	-7.035841	-0.300707
Trial1	3	1	blindfold	clockwise	practice	Guided	1	0.5	0	21.76324	0.45659	-1.45353	-0.80006	0.801236847666001	-0.608561	-6.976596	-0.287468
Trial1	3	1	blindfold	clockwise	practice	Guided	1	0.5	0	21.78325	0.45656	-1.45351	-0.80006	0.801238474181246	-0.604406	-6.980827	-0.27572
Trial1	3	1	blindfold	clockwise	practice	Guided	1	0.5	0	21.80325	0.45653	-1.45349	-0.80007	0.801250099032895	-0.677695	-6.900423	-0.224442
Trial1	3	1	blindfold	clockwise	practice	Guided	1	0.5	0	21.82324	0.45649	-1.45347	-0.80007	0.801252271468535	-0.740746	-6.862337	-0.148632
Trial1	3	1	blindfold	clockwise	practice	Guided	1	0.5	0	21.84325	0.45642	-1.45343	-0.80006	0.80124607562253	-0.730232	-6.862337	-0.105786
Trial1	3	1	blindfold	clockwise	practice	Guided	1	0.5	0	21.86325	0.45638	-1.45343	-0.80006	0.801248253563895	-0.694755	-6.89196	-0.03605
Trial1	3	1	blindfold	clockwise	practice	Guided	1	0.5	0	21.88326	0.45634	-1.45343	-0.80005	0.801240372031502	-0.716717	-6.879264	0.011861
Trial1	3	1	blindfold	clockwise	practice	Guided	1	0.5	0	21.90324	0.45631	-1.45344	-0.80004	0.801232070361399	-0.723677	-6.900423	0.063012
Trial1	3	1	blindfold	clockwise	practice	Guided	1	0.5	0	21.92325	0.45627	-1.45345	-0.80002	0.801214312790604	-0.708756	-6.972364	0.173418
Trial1	3	1	blindfold	clockwise	practice	Guided	1	0.5	0	21.94325	0.45618	-1.45351	-0.8	0.801199173462465	-0.983832	-7.078159	0.285383
Trial1	3	1	blindfold	clockwise	practice	Guided	1	0.5	0	21.96324	0.45612	-1.45353	-0.79998	0.80118257877761	-1.104062	-7.082391	0.416158
Trial1	3	1	blindfold	clockwise	practice	Guided	1	0.5	0	21.98325	0.45606	-1.45354	-0.79995	0.801155872832171	-1.234817	-7.027377	0.497894
Trial1	3	1	blindfold	clockwise	practice	Guided	1	0.5	0	22.00325	0.45599	-1.45353	-0.79993	0.801139777990112	-1.336453	-7.061232	0.623701
Trial1	3	1	blindfold	clockwise	practice	Guided	1	0.5	0	22.02325	0.45591	-1.45353	-0.79988	0.801094243626582	-1.434168	-7.099318	0.684536
Trial1	3	1	blindfold	clockwise	practice	Guided	1	0.5	0	22.04324	0.45576	-1.45355	-0.79986	0.801082516341093	-1.413076	-7.133172	0.702805
Trial1	3	1	blindfold	clockwise	practice	Guided	1	0.5	0	22.06325	0.45569	-1.45356	-0.79984	0.801066448484922	-1.351431	-7.112013	0.648001
Trial1	3	1	blindfold	clockwise	practice	Guided	1	0.5	0	22.08325	0.45562	-1.45357	-0.79983	0.801060325609839	-1.306704	-7.124709	0.579439
Trial1	3	1	blindfold	clockwise	practice	Guided	1	0.5	0	22.10324	0.45555	-1.45357	-0.79983	0.801064207083416	-1.157903	-7.124709	0.491372
Trial1	3	1	blindfold	clockwise	practice	Guided	1	0.5	0	22.12325	0.4555	-1.45357	-0.79983	0.801066981879598	-1.091782	-7.107781	0.366422
Trial1	3	1	blindfold	clockwise	practice	Guided	1	0.5	0	22.14325	0.45539	-1.45355	-0.79984	0.801083099729938	-0.903814	-7.061232	0.250238
Trial1	3	1	blindfold	clockwise	practice	Guided	1	0.5	0	22.16325	0.45535	-1.45354	-0.79985	0.801095266418766	-0.813607	-7.057	0.207915
Trial1	3	1	blindfold	clockwise	practice	Guided	1	0.5	0	22.18324	0.45531	-1.45353	-0.79986	0.8011074928925	-0.708091	-7.069695	0.091967
Trial1	3	1	blindfold	clockwise	practice	Guided	1	0.5	0	22.20325	0.45527	-1.45353	-0.79987	0.801119665114824	-0.717217	-7.052768	0.033272
Trial1	3	1	blindfold	clockwise	practice	Guided	1	0.5	0	22.22325	0.45524	-1.45352	-0.7999	0.801151333469615	-0.643378	-7.014682	-0.003909
Trial1	3	1	blindfold	clockwise	practice	Guided	1	0.5	0	22.24324	0.45518	-1.45351	-0.7999099	0.80116462749497	-0.600592	-7.040073	-0.11049
Trial1	3	1	blindfold	clockwise	practice	Guided	1	0.5	0	22.26324	0.45515	-1.45352	-0.79993	0.801186360572875	-0.409525	-7.048536	-0.23241
Trial1	3	1	blindfold	clockwise	practice	Guided	1	0.5	0	22.28325	0.45513	-1.45353	-0.79996	0.801217354835591	-0.295319	-7.086622	-0.338377
Trial1	3	1	blindfold	clockwise	practice	Guided	1	0.5	0	22.30325	0.45512	-1.45355	-0.79998	0.801237972579214	-0.191136	-7.192417	-0.427215
Trial1	3	1	blindfold	clockwise	practice	Guided	1	0.5	0	22.32324	0.45511	-1.45358	-0.80003	0.801288400440507	-0.122787	-7.260126	-0.495719
Trial1	3	1	blindfold	clockwise	practice	Guided	1	0.5	0	22.34325	0.4551	-1.45364	-0.80006	0.801318955029624	-0.048055	-7.302444	-0.605007
Trial1	3	1	blindfold	clockwise	practice	Guided	1	0.5	0	22.36325	0.4551	-1.45364	-0.80007	0.801328952878194	-0.101057	-7.285517	-0.506201
Trial1	3	1	blindfold	clockwise	practice	Guided	1	0.5	0	22.38326	0.4551	-1.45363	-0.80009	0.801348829554494	-0.10298	-7.226272	-0.496008
Trial1	3	1	blindfold	clockwise	practice	Guided	1	0.5	0	22.40324	0.45509	-1.45363	-0.8001	0.801359388525823	-0.15623	-7.230504	-0.480267
Trial1	3	1	blindfold	clockwise	practice	Guided	1	0.5	0	22.42325	0.45509	-1.45363	-0.80012	0.801379384212488	-0.105705	-7.302444	-0.434681
Trial1	3	1	blindfold	clockwise	practice	Guided	1	0.5	0	22.44325	0.45508	-1.45363	-0.80012	0.801379943774285	-0.136185	-7.310908	-0.344632
Trial1	3	1	blindfold	clockwise	practice	Guided	1	0.5	0	22.46324	0.45507	-1.45364	-0.80012	0.80138050513096	-0.161696	-7.302444	-0.328662
Trial1	3	1	blindfold	clockwise	practice	Guided	1	0.5	0	22.48325	0.45506	-1.45364	-0.80013	0.801391062764059	-0.220765	-7.344762	-0.314181
Trial1	3	1	blindfold	clockwise	practice	Guided	1	0.5	0	22.50325	0.45505	-1.45365	-0.80013	0.801391624362817	-0.226263	-7.374385	-0.294913
Trial1	3	1	blindfold	clockwise	practice	Guided	1	0.5	0	22.52325	0.45504	-1.45366	-0.80013	0.801392184414323	-0.297226	-7.319371	-0.307946
Trial1	3	1	blindfold	clockwise	practice	Guided	1	0.5	0	22.54324	0.45501	-1.45365	-0.80013	0.801393868658945	-0.379478	-7.277053	-0.267034
Trial1	3	1	blindfold	clockwise	practice	Guided	1	0.5	0	22.56325	0.45499	-1.45365	-0.80013	0.801394991553148	-0.419604	-7.353226	-0.265435
Trial1	3	1	blindfold	clockwise	practice	Guided	1	0.5	0	22.58325	0.45497	-1.45366	-0.80013	0.801396114944775	-0.487205	-7.378617	-0.25304
Trial1	3	1	blindfold	clockwise	practice	Guided	1	0.5	0	22.60324	0.45494	-1.45368	-0.80012	0.801387802388136	-0.506855	-7.382848	-0.224823
Trial1	3	1	blindfold	clockwise	practice	Guided	1	0.5	0	22.62325	0.45492	-1.45368	-0.80011	0.801378990499233	-0.575443	-7.361689	-0.132539
Trial1	3	1	blindfold	clockwise	practice	Guided	1	0.5	0	22.64325	0.45485	-1.45368	-0.8001	0.801372872714396	-0.733393	-7.323603	-0.037795
Trial1	3	1	blindfold	clockwise	practice	Guided	1	0.5	0	22.66325	0.45481	-1.45368	-0.80009	0.801365131077444	-0.88162	-7.323603	0.044924
Trial1	3	1	blindfold	clockwise	practice	Guided	1	0.5	0	22.68324	0.45476	-1.45366	-0.80007	0.801348074780316	-0.999069	-7.255894	0.155721
Trial1	3	1	blindfold	clockwise	practice	Guided	1	0.5	0	22.70325	0.4547	-1.45363	-0.80005	0.801331410902733	-1.045164	-7.145868	0.294873
Trial1	3	1	blindfold	clockwise	practice	Guided	1	0.5	0	22.72325	0.45464	-1.45359	-0.8	0.801284874752018	-1.087094	-7.099318	0.38459
Trial1	3	1	blindfold	clockwise	practice	Guided	1	0.5	0	22.74324	0.45453	-1.45355	-0.79998	0.801271235113099	-1.042112	-7.133172	0.378949
Trial1	3	1	blindfold	clockwise	practice	Guided	1	0.5	0	22.76324	0.45448	-1.45356	-0.79997	0.801264075404087	-1.01267	-7.17549	0.368929
Trial1	3	1	blindfold	clockwise	practice	Guided	1	0.5	0	22.78325	0.45442	-1.45358	-0.79996	0.801257430626468	-0.942431	-7.188186	0.271802
Trial1	3	1	blindfold	clockwise	practice	Guided	1	0.5	0	22.80325	0.45437	-1.45359	-0.79995	0.801250337414393	-0.930476	-7.196649	0.242974
Trial1	3	1	blindfold	clockwise	practice	Guided	1	0.5	0	22.82324	0.45433	-1.45359	-0.79994	0.801242620444979	-0.900224	-7.188186	0.257539
Trial1	3	1	blindfold	clockwise	practice	Guided	1	0.5	0	22.84325	0.45423	-1.45358	-0.79994	0.801248325807287	-0.896027	-7.158563	0.207714
Trial1	3	1	blindfold	clockwise	practice	Guided	1	0.5	0	22.86325	0.45418	-1.45358	-0.79994	0.801251184004282	-0.859684	-7.188186	0.251625
Trial1	3	1	blindfold	clockwise	practice	Guided	1	0.5	0	22.88326	0.45414	-1.45358	-0.79993	0.801243534461383	-0.829153	-7.17549	0.245241
Trial1	3	1	blindfold	clockwise	practice	Guided	1	0.5	0	22.90324	0.45409	-1.45359	-0.79992	0.801236341657247	-0.875222	-7.205113	0.279915
Trial1	3	1	blindfold	clockwise	practice	Guided	1	0.5	0	22.92325	0.45405	-1.45359	-0.7999099	0.801228637207561	-0.822209	-7.17549	0.298944
Trial1	3	1	blindfold	clockwise	practice	Guided	1	0.5	0	22.94325	0.45396	-1.45361	-0.7999	0.801223866337551	-0.856877	-7.217808	0.276628
Trial1	3	1	blindfold	clockwise	practice	Guided	1	0.5	0	22.96324	0.45392	-1.45361	-0.7999	0.801226165512499	-0.80552	-7.205113	0.242066
Trial1	3	1	blindfold	clockwise	practice	Guided	1	0.5	0	22.98325	0.45388	-1.45361	-0.7999	0.801228468392725	-0.75028	-7.217808	0.218917
Trial1	3	1	blindfold	clockwise	practice	Guided	1	0.5	0	23.00325	0.45384	-1.45361	-0.7999	0.801230769831803	-0.698647	-7.213576	0.17747
Trial1	3	1	blindfold	clockwise	practice	Guided	1	0.5	0	23.02325	0.4538	-1.45361	-0.79992	0.801253011029622	-0.670311	-7.192417	0.086701
Trial1	3	1	blindfold	clockwise	practice	Guided	1	0.5	0	23.04324	0.45375	-1.45361	-0.79993	0.80126595071828	-0.482902	-7.260126	-0.048192
Trial1	3	1	blindfold	clockwise	practice	Guided	1	0.5	0	23.06325	0.45372	-1.45362	-0.79994	0.80127761918134	-0.496389	-7.264358	-0.044874
Trial1	3	1	blindfold	clockwise	practice	Guided	1	0.5	0	23.08325	0.4537	-1.45362	-0.79994	0.801278776153883	-0.522908	-7.192417	-0.0062576
Trial1	3	1	blindfold	clockwise	practice	Guided	1	0.5	0	23.10324	0.45368	-1.45362	-0.79995	0.801289928737818	-0.513132	-7.213576	0.0087322
Trial1	3	1	blindfold	clockwise	practice	Guided	1	0.5	0	23.12325	0.45362	-1.4536	-0.79996	0.801303337937511	-0.547526	-7.205113	-0.010413
Trial1	3	1	blindfold	clockwise	practice	Guided	1	0.5	0	23.14325	0.45359	-1.45361	-0.79997	0.801315130101992	-0.528358	-7.348994	-0.097524
Trial1	3	1	blindfold	clockwise	practice	Guided	1	0.5	0	23.16325	0.45356	-1.45365	-0.79998	0.801326863836827	-0.532784	-7.450557	-0.16514
Trial1	3	1	blindfold	clockwise	practice	Guided	1	0.5	0	23.18324	0.45353	-1.45369	-0.79999	0.80133854259885	-0.493939	-7.425166	-0.145686
Trial1	3	1	blindfold	clockwise	practice	Guided	1	0.5	0	23.20325	0.45351	-1.45371	-0.8	0.801349639714481	-0.49058	-7.420935	-0.195942
Trial1	3	1	blindfold	clockwise	practice	Guided	1	0.5	0	23.22325	0.45348	-1.45372	-0.80004	0.801391366394011	-0.441617	-7.518266	-0.327325
Trial1	3	1	blindfold	clockwise	practice	Guided	1	0.5	0	23.24324	0.45344	-1.45377	-0.80006	0.801413684107154	-0.3054	-7.594438	-0.494851
Trial1	3	1	blindfold	clockwise	practice	Guided	1	0.5	0	23.26324	0.45343	-1.45379	-0.80007	0.801424260859854	-0.26509	-7.632525	-0.483971
Trial1	3	1	blindfold	clockwise	practice	Guided	1	0.5	0	23.28325	0.45342	-1.4538	-0.80009	0.801444717099977	-0.220629	-7.607134	-0.493167
Trial1	3	1	blindfold	clockwise	practice	Guided	1	0.5	0	23.30325	0.45341	-1.4538	-0.80011	0.801465350216709	-0.202533	-7.611366	-0.496058
Trial1	3	1	blindfold	clockwise	practice	Guided	1	0.5	0	23.32324	0.4534	-1.4538	-0.80013	0.801485864422421	-0.23853	-7.602902	-0.557368
Trial1	3	1	blindfold	clockwise	practice	Guided	1	0.5	0	23.34325	0.45338	-1.45379	-0.80013	0.801487027357282	-0.2806	-7.535193	-0.391627
Trial1	3	1	blindfold	clockwise	practice	Guided	1	0.5	0	23.36325	0.45336	-1.45379	-0.80013	0.801488190789395	-0.313	-7.543657	-0.330437
Trial1	3	1	blindfold	clockwise	practice	Guided	1	0.5	0	23.38326	0.45335	-1.45378	-0.80013	0.801488775293851	-0.309028	-7.539425	-0.288443
Trial1	3	1	blindfold	clockwise	practice	Guided	1	0.5	0	23.40324	0.45333	-1.45378	-0.80013	0.801489937737589	-0.361675	-7.55212	-0.241026
Trial1	3	1	blindfold	clockwise	practice	Guided	1	0.5	0	23.42325	0.45331	-1.45378	-0.80012	0.801481105838153	-0.367695	-7.535193	-0.148775
Trial1	3	1	blindfold	clockwise	practice	Guided	1	0.5	0	23.44325	0.45328	-1.45377	-0.80011	0.801472919362057	-0.427427	-7.543657	-0.119015
Trial1	3	1	blindfold	clockwise	practice	Guided	1	0.5	0	23.46324	0.45326	-1.45377	-0.80011	0.801474085310879	-0.402063	-7.602902	-0.096255
Trial1	3	1	blindfold	clockwise	practice	Guided	1	0.5	0	23.48325	0.45324	-1.45379	-0.8001	0.801465193991811	-0.439693	-7.674843	-0.086015
Trial1	3	1	blindfold	clockwise	practice	Guided	1	0.5	0	23.50325	0.45321	-1.45381	-0.8001	0.801466945484054	-0.494813	-7.746783	-0.106588
Trial1	3	1	blindfold	clockwise	practice	Guided	1	0.5	0	23.52325	0.45318	-1.45385	-0.80008	0.801448762900166	-0.554759	-7.772174	-0.076882
Trial1	3	1	blindfold	clockwise	practice	Guided	1	0.5	0	23.54324	0.45312	-1.45386	-0.80008	0.801452271569312	-0.664663	-7.73832	-0.03366
Trial1	3	1	blindfold	clockwise	practice	Guided	1	0.5	0	23.56325	0.45309	-1.45386	-0.80008	0.801454025839429	-0.593888	-7.767942	-0.138779
Trial1	3	1	blindfold	clockwise	practice	Guided	1	0.5	0	23.58325	0.45306	-1.45387	-0.80008	0.801455782972724	-0.544481	-7.793333	-0.164549
Trial1	3	1	blindfold	clockwise	practice	Guided	1	0.5	0	23.60324	0.45303	-1.45388	-0.80008	0.801457541225941	-0.555025	-7.793333	-0.190237
Trial1	3	1	blindfold	clockwise	practice	Guided	1	0.5	0	23.62325	0.453	-1.45389	-0.80008	0.801459298851373	-0.51561	-7.806028	-0.196214
Trial1	3	1	blindfold	clockwise	practice	Guided	1	0.5	0	23.64325	0.45295	-1.4539	-0.80008	0.801462233043562	-0.592459	-7.772174	-0.180177
Trial1	3	1	blindfold	clockwise	practice	Guided	1	0.5	0	23.66325	0.45292	-1.4539	-0.80008	0.801463993650945	-0.63465	-7.742551	-0.16396
Trial1	3	1	blindfold	clockwise	practice	Guided	1	0.5	0	23.68324	0.45289	-1.45388	-0.80008	0.801465758879541	-0.673788	-7.687538	-0.112039
Trial1	3	1	blindfold	clockwise	practice	Guided	1	0.5	0	23.70325	0.45285	-1.45385	-0.80008	0.801468109003389	-0.819491	-7.607134	-0.06461
Trial1	3	1	blindfold	clockwise	practice	Guided	1	0.5	0	23.72325	0.45281	-1.45382	-0.80008	0.801470464622653	-0.785353	-7.602902	-0.096059
Trial1	3	1	blindfold	clockwise	practice	Guided	1	0.5	0	23.74324	0.45273	-1.45381	-0.80008	0.801475178321301	-0.727899	-7.624061	-0.222671
Trial1	3	1	blindfold	clockwise	practice	Guided	1	0.5	0	23.76324	0.45269	-1.45381	-0.80009	0.801487474773048	-0.764526	-7.653684	-0.322587
Trial1	3	1	blindfold	clockwise	practice	Guided	1	0.5	0	23.78325	0.45265	-1.45382	-0.8001	0.801499832656038	-0.754812	-7.640988	-0.421535
Trial1	3	1	blindfold	clockwise	practice	Guided	1	0.5	0	23.80325	0.45261	-1.45382	-0.80012	0.801522190293583	-0.741218	-7.615597	-0.492663
Trial1	3	1	blindfold	clockwise	practice	Guided	1	0.5	0	23.82324	0.45257	-1.45382	-0.80014	0.801544488542787	-0.775363	-7.615597	-0.515847
Trial1	3	1	blindfold	clockwise	practice	Guided	1	0.5	0	23.84325	0.45249	-1.4538	-0.80015	0.801559281231169	-0.803687	-7.577511	-0.55957
Trial1	3	1	blindfold	clockwise	practice	Guided	1	0.5	0	23.86325	0.45245	-1.4538	-0.8001601	0.801571650504824	-0.772061	-7.581743	-0.565785
Trial1	3	1	blindfold	clockwise	practice	Guided	1	0.5	0	23.88326	0.45241	-1.4538	-0.80017	0.801583960442328	-0.803706	-7.564816	-0.552278
Trial1	3	1	blindfold	clockwise	practice	Guided	1	0.5	0	23.90324	0.45237	-1.45379	-0.80018	0.801596270539063	-0.818149	-7.560584	-0.476067
Trial1	3	1	blindfold	clockwise	practice	Guided	1	0.5	0	23.92325	0.45233	-1.45379	-0.80019	0.801608645606567	-0.86423	-7.594438	-0.453741
Trial1	3	1	blindfold	clockwise	practice	Guided	1	0.5	0	23.94325	0.45224	-1.45378	-0.80019	0.801614002934249	-1.01106	-7.530961	-0.391683
Trial1	3	1	blindfold	clockwise	practice	Guided	1	0.5	0	23.96324	0.45218	-1.45378	-0.80019	0.801617581265398	-1.075176	-7.55212	-0.366361
Trial1	3	1	blindfold	clockwise	practice	Guided	1	0.5	0	23.98325	0.45212	-1.45377	-0.80019	0.801621160514623	-1.147061	-7.530961	-0.384139
Trial1	3	1	blindfold	clockwise	practice	Guided	1	0.5	0	24.00325	0.45206	-1.45377	-0.80019	0.801624747797668	-1.176209	-7.484412	-0.389705
Trial1	3	1	blindfold	clockwise	practice	Guided	1	0.5	0	24.02325	0.452	-1.45376	-0.80019	0.801628335989781	-1.190093	-7.514034	-0.382119
Trial1	3	1	blindfold	clockwise	practice	Guided	1	0.5	0	24.04324	0.45188	-1.45376	-0.80019	0.801635532937145	-1.201213	-7.535193	-0.416332
Trial1	3	1	blindfold	clockwise	practice	Guided	1	0.5	0	24.06325	0.45181	-1.45376	-0.80019	0.80163973644224	-1.200391	-7.543657	-0.428801
Trial1	3	1	blindfold	clockwise	practice	Guided	1	0.5	0	24.08325	0.45175	-1.45377	-0.80019	0.801643345059472	-1.237032	-7.535193	-0.425388
Trial1	3	1	blindfold	clockwise	practice	Guided	1	0.5	0	24.10324	0.45169	-1.45377	-0.80019	0.801646959946018	-1.228716	-7.52673	-0.398303
Trial1	3	1	blindfold	clockwise	practice	Guided	1	0.5	0	24.12325	0.45162	-1.45376	-0.80019	0.801651181773922	-1.230112	-7.505571	-0.384156
Trial1	3	1	blindfold	clockwise	practice	Guided	1	0.5	0	24.14325	0.45149	-1.45376	-0.80019	0.801659037698577	-1.264546	-7.556352	-0.403068
Trial1	3	1	blindfold	clockwise	practice	Guided	1	0.5	0	24.16325	0.45142	-1.45377	-0.80019	0.801663276928274	-1.274544	-7.547889	-0.373638
Trial1	3	1	blindfold	clockwise	practice	Guided	1	0.5	0	24.18324	0.45136	-1.45377	-0.80019	0.801666912818373	-1.226818	-7.547889	-0.366711
Trial1	3	1	blindfold	clockwise	practice	Guided	1	0.5	0	24.20325	0.45129	-1.45377	-0.80019	0.80167116335583	-1.20324	-7.501339	-0.386108
Trial1	3	1	blindfold	clockwise	practice	Guided	1	0.5	0	24.22325	0.45123	-1.45376	-0.80019	0.801674812557331	-1.231829	-7.475948	-0.358737
Trial1	3	1	blindfold	clockwise	practice	Guided	1	0.5	0	24.24324	0.4511	-1.45375	-0.80019	0.801682731490191	-1.24128	-7.488643	-0.35047
Trial1	3	1	blindfold	clockwise	practice	Guided	1	0.5	0	24.26324	0.45104	-1.45375	-0.80019	0.801686393045646	-1.21159	-7.484412	-0.327377
Trial1	3	1	blindfold	clockwise	practice	Guided	1	0.5	0	24.28325	0.45097	-1.45375	-0.80019	0.801690671424543	-1.241295	-7.509802	-0.35031
Trial1	3	1	blindfold	clockwise	practice	Guided	1	0.5	0	24.30325	0.4509	-1.45375	-0.80018	0.801684959286305	-1.296248	-7.514034	-0.315739
Trial1	3	1	blindfold	clockwise	practice	Guided	1	0.5	0	24.32324	0.45082	-1.45375	-0.80017	0.801679928893308	-1.354813	-7.501339	-0.31974
Trial1	3	1	blindfold	clockwise	practice	Guided	1	0.5	0	24.34325	0.45069	-1.45374	-0.80017	0.801687912424591	-1.423355	-7.454789	-0.227329
Trial1	3	1	blindfold	clockwise	practice	Guided	1	0.5	0	24.36325	0.45061	-1.45373	-0.8001601	0.80168290496945	-1.476352	-7.437862	-0.167653
Trial1	3	1	blindfold	clockwise	practice	Guided	1	0.5	0	24.38326	0.45054	-1.45372	-0.80015	0.801677224573925	-1.491612	-7.425166	-0.139165
Trial1	3	1	blindfold	clockwise	practice	Guided	1	0.5	0	24.40324	0.45046	-1.45372	-0.80015	0.801682163549006	-1.459702	-7.467484	-0.16223
Trial1	3	1	blindfold	clockwise	practice	Guided	1	0.5	0	24.42325	0.45038	-1.45373	-0.80013	0.801667123557723	-1.426411	-7.463253	-0.181091
Trial1	3	1	blindfold	clockwise	practice	Guided	1	0.5	0	24.44325	0.45023	-1.45374	-0.80013	0.801676421634804	-1.439738	-7.442094	-0.182784
Trial1	3	1	blindfold	clockwise	practice	Guided	1	0.5	0	24.46324	0.45015	-1.45373	-0.80013	0.801681391546104	-1.474989	-7.429398	-0.188388
Trial1	3	1	blindfold	clockwise	practice	Guided	1	0.5	0	24.48325	0.45008	-1.45373	-0.80012	0.801675753520174	-1.468598	-7.425166	-0.140503
Trial1	3	1	blindfold	clockwise	practice	Guided	1	0.5	0	24.50325	0.45	-1.45372	-0.80011	0.80167080380504	-1.559341	-7.437862	-0.103841
Trial1	3	1	blindfold	clockwise	practice	Guided	1	0.5	0	24.52325	0.44991	-1.45371	-0.8001	0.801666368797317	-1.498283	-7.365921	-0.105663
Trial1	3	1	blindfold	clockwise	practice	Guided	1	0.5	0	24.54324	0.44975	-1.45369	-0.80009	0.801666388528798	-1.489106	-7.361689	-0.041889
Trial1	3	1	blindfold	clockwise	practice	Guided	1	0.5	0	24.56325	0.44967	-1.45369	-0.80009	0.801671408266548	-1.508247	-7.370153	-0.022107
Trial1	3	1	blindfold	clockwise	practice	Guided	1	0.5	0	24.58325	0.44959	-1.45369	-0.80008	0.801666497934972	-1.5238	-7.353226	-0.062553
Trial1	3	1	blindfold	clockwise	practice	Guided	1	0.5	0	24.60324	0.44951	-1.45368	-0.80008	0.801671535517383	-1.548511	-7.336299	-0.083685
Trial1	3	1	blindfold	clockwise	practice	Guided	1	0.5	0	24.62325	0.44943	-1.45367	-0.80007	0.801666641269726	-1.504659	-7.344762	-0.076564
Trial1	3	1	blindfold	clockwise	practice	Guided	1	0.5	0	24.64325	0.44926	-1.45368	-0.80006	0.801667390907909	-1.512409	-7.38708	-0.026565
Trial1	3	1	blindfold	clockwise	practice	Guided	1	0.5	0	24.66325	0.44918	-1.45369	-0.80006	0.80167245766065	-1.531272	-7.378617	-0.023258
Trial1	3	1	blindfold	clockwise	practice	Guided	1	0.5	0	24.68324	0.4491	-1.45368	-0.80005	0.801667481394121	-1.567346	-7.374385	-0.022566
Trial1	3	1	blindfold	clockwise	practice	Guided	1	0.5	0	24.70325	0.44901	-1.45368	-0.80005	0.801673200958051	-1.575122	-7.323603	-0.00074883
Trial1	3	1	blindfold	clockwise	practice	Guided	1	0.5	0	24.72325	0.44893	-1.45368	-0.80004	0.801668358862236	-1.633366	-7.336299	0.060937
Trial1	3	1	blindfold	clockwise	practice	Guided	1	0.5	0	24.74324	0.44875	-1.45367	-0.80003	0.801669853113419	-1.612568	-7.353226	0.0046768
Trial1	3	1	blindfold	clockwise	practice	Guided	1	0.5	0	24.76324	0.44867	-1.45368	-0.80003	0.801674968829839	-1.601757	-7.323603	-0.024089
Trial1	3	1	blindfold	clockwise	practice	Guided	1	0.5	0	24.78325	0.44858	-1.45368	-0.80003	0.801680736610845	-1.604785	-7.348994	-0.023516
Trial1	3	1	blindfold	clockwise	practice	Guided	1	0.5	0	24.80325	0.44849	-1.45367	-0.80002	0.801676581047167	-1.60671	-7.298212	0.05133
Trial1	3	1	blindfold	clockwise	practice	Guided	1	0.5	0	24.82324	0.44841	-1.45366	-0.80001	0.801671676097664	-1.58922	-7.306676	0.056673
Trial1	3	1	blindfold	clockwise	practice	Guided	1	0.5	0	24.84325	0.44823	-1.45366	-0.80001	0.801683280161467	-1.636682	-7.306676	0.032453
Trial1	3	1	blindfold	clockwise	practice	Guided	1	0.5	0	24.86325	0.44814	-1.45365	-0.80001	0.801689093431168	-1.638054	-7.302444	0.061211
Trial1	3	1	blindfold	clockwise	practice	Guided	1	0.5	0	24.88326	0.44805	-1.45364	-0.80001	0.801694920611998	-1.660804	-7.255894	0.056703
Trial1	3	1	blindfold	clockwise	practice	Guided	1	0.5	0	24.90324	0.44796	-1.45363	-0.80001	0.801700757854669	-1.627517	-7.260126	0.028798
Trial1	3	1	blindfold	clockwise	practice	Guided	1	0.5	0	24.92325	0.44787	-1.45364	-0.80001	0.801706605158963	-1.607278	-7.31514	-0.0077637
Trial1	3	1	blindfold	clockwise	practice	Guided	1	0.5	0	24.94325	0.4477	-1.45365	-0.80001	0.801717678598461	-1.631126	-7.277053	-0.01127
Trial1	3	1	blindfold	clockwise	practice	Guided	1	0.5	0	24.96324	0.44761	-1.45364	-0.80001	0.801723554970277	-1.637532	-7.251663	-0.0224
Trial1	3	1	blindfold	clockwise	practice	Guided	1	0.5	0	24.98325	0.44752	-1.45364	-0.80001	0.801729439452042	-1.669713	-7.310908	-0.00767
Trial1	3	1	blindfold	clockwise	practice	Guided	1	0.5	0	25.00325	0.44743	-1.45365	-0.80001	0.801735335941833	-1.640871	-7.323603	-0.039445
Trial1	3	1	blindfold	clockwise	practice	Guided	1	0.5	0	25.02325	0.44734	-1.45365	-0.80001	0.801741242491945	-1.673327	-7.31514	-0.020535
Trial1	3	1	blindfold	clockwise	practice	Guided	1	0.5	0	25.04324	0.44716	-1.45365	-0.80001	0.80175308577224	-1.707476	-7.310908	-0.053361
Trial1	3	1	blindfold	clockwise	practice	Guided	1	0.5	0	25.06325	0.44706	-1.45366	-0.80002	0.801769734836227	-1.779945	-7.336299	-0.094839
Trial1	3	1	blindfold	clockwise	practice	Guided	1	0.5	0	25.08325	0.44697	-1.45367	-0.80002	0.801775680698865	-1.745571	-7.370153	-0.143069
Trial1	3	1	blindfold	clockwise	practice	Guided	1	0.5	0	25.10324	0.44687	-1.45368	-0.80003	0.801792234172512	-1.735594	-7.34053	-0.159232
Trial1	3	1	blindfold	clockwise	practice	Guided	1	0.5	0	25.12325	0.44678	-1.45367	-0.80003	0.801798203166025	-1.666743	-7.344762	-0.121018
Trial1	3	1	blindfold	clockwise	practice	Guided	1	0.5	0	25.14325	0.4466	-1.45368	-0.80004	0.801820162676657	-1.722281	-7.399776	-0.158258
Trial1	3	1	blindfold	clockwise	practice	Guided	1	0.5	0	25.16325	0.4465	-1.45369	-0.80005	0.801836759646322	-1.714281	-7.412471	-0.212402
Trial1	3	1	blindfold	clockwise	practice	Guided	1	0.5	0	25.18324	0.44641	-1.45371	-0.80005	0.801842769838645	-1.810334	-7.420935	-0.24388
Trial1	3	1	blindfold	clockwise	practice	Guided	1	0.5	0	25.20325	0.44631	-1.45372	-0.80006	0.801859509096245	-1.881112	-7.450557	-0.252958
Trial1	3	1	blindfold	clockwise	practice	Guided	1	0.5	0	25.22325	0.44619	-1.45372	-0.80009	0.80189740788018	-2.011322	-7.475948	-0.307397
Trial1	3	1	blindfold	clockwise	practice	Guided	1	0.5	0	25.24324	0.44574	-1.45372	-0.80011	0.801947771829488	-2.000552	-7.484412	-0.335927
Trial1	3	1	blindfold	clockwise	practice	Guided	1	0.5	0	25.26324	0.4454	-1.45373	-0.80014	0.802000699148356	-1.982057	-7.556352	-0.410043
Trial1	3	1	blindfold	clockwise	practice	Guided	1	0.5	0	25.28325	0.44502	-1.45377	-0.8001601	0.802046697171356	-1.99766	-7.590207	-0.449025
Trial1	3	1	blindfold	clockwise	practice	Guided	1	0.5	0	25.30325	0.44462	-1.45379	-0.80019	0.802104068935093	-2.055771	-7.602902	-0.515707
Trial1	3	1	blindfold	clockwise	practice	Guided	1	0.5	0	25.32324	0.44412	-1.4538	-0.80024	0.802188632103251	-2.16601	-7.619829	-0.535251
Trial1	3	1	blindfold	clockwise	practice	Guided	1	0.5	0	25.34325	0.44265	-1.45378	-0.8002501	0.802302419032996	-2.252684	-7.52673	-0.506522
Trial1	3	1	blindfold	clockwise	practice	Guided	1	0.5	0	25.36325	0.44153	-1.45377	-0.8002501	0.802383254217595	-2.224777	-7.52673	-0.52527
Trial1	3	1	blindfold	clockwise	practice	Guided	1	0.5	0	25.38326	0.44016	-1.45377	-0.80027	0.802504103352978	-2.181952	-7.581743	-0.568236
Trial1	3	1	blindfold	clockwise	practice	Guided	1	0.5	0	25.40324	0.4387	-1.45378	-0.8003	0.802644245305198	-2.197419	-7.590207	-0.606542
Trial1	3	1	blindfold	clockwise	practice	Guided	1	0.5	0	25.42325	0.43689	-1.4538	-0.8003	0.802784507008339	-2.320179	-7.717161	-0.71063
Trial1	3	1	blindfold	clockwise	practice	Guided	1	0.5	0	25.44325	0.4328	-1.45385	-0.80029	0.803106467286656	-2.482791	-7.607134	-0.542518
Trial1	3	1	blindfold	clockwise	practice	Guided	1	0.5	0	25.46324	0.43021	-1.45381	-0.80026	0.80329740713356	-2.495312	-7.492875	-0.487578
Trial1	3	1	blindfold	clockwise	practice	Guided	1	0.5	0	25.48325	0.42695	-1.45376	-0.80023	0.803557279157989	-2.481188	-7.535193	-0.430719
Trial1	3	1	blindfold	clockwise	practice	Guided	1	0.5	0	25.50325	0.42354	-1.45375	-0.80018	0.803824668645963	-2.34083	-7.52673	-0.323847
Trial1	3	1	blindfold	clockwise	practice	Guided	1	0.5	0	25.52325	0.4196	-1.45377	-0.80007	0.804099645017613	-2.213948	-7.59867	-0.213701
Trial1	3	1	blindfold	clockwise	practice	Guided	1	0.5	0	25.54324	0.41116	-1.45379	-0.80006	0.804977393883771	-2.241979	-7.497107	-0.120001
Trial1	3	1	blindfold	clockwise	practice	Guided	1	0.5	0	25.56325	0.40668	-1.45376	-0.80007	0.805494075316051	-2.328649	-7.420935	-0.16162
Trial1	3	1	blindfold	clockwise	practice	Guided	1	0.5	0	25.58325	0.40191	-1.45371	-0.80007	0.806060626309005	-2.337649	-7.357458	-0.160462
Trial1	3	1	blindfold	clockwise	practice	Guided	1	0.5	0	25.60324	0.3968	-1.45368	-0.80003	0.806658680879941	-2.332721	-7.336299	-0.015456
Trial1	3	1	blindfold	clockwise	practice	Guided	1	0.5	0	25.62325	0.39104	-1.45366	-0.79993	0.807316756164223	-2.201252	-7.34053	0.103347
Trial1	3	1	blindfold	clockwise	practice	Guided	1	0.5	0	25.64325	0.37971	-1.45368	-0.79989	0.808884267290355	-2.069621	-7.420935	0.227827
Trial1	3	1	blindfold	clockwise	practice	Guided	1	0.5	0	25.66325	0.37365	-1.4537	-0.79986	0.809777956872987	-2.103501	-7.344762	0.282341
Trial1	3	1	blindfold	clockwise	practice	Guided	1	0.5	0	25.68324	0.36748	-1.45368	-0.79983	0.810733998149066	-2.113941	-7.255894	0.31713
Trial1	3	1	blindfold	clockwise	practice	Guided	1	0.5	0	25.70325	0.36155	-1.45364	-0.79979	0.811684966776131	-2.099203	-7.22204	0.466931
Trial1	3	1	blindfold	clockwise	practice	Guided	1	0.5	0	25.72325	0.35512	-1.45361	-0.79972	0.812737518976215	-2.012727	-7.162795	0.528017
Trial1	3	1	blindfold	clockwise	practice	Guided	1	0.5	0	25.74324	0.3427	-1.45359	-0.79971	0.815033391437396	-1.844975	-7.200881	0.573904
Trial1	3	1	blindfold	clockwise	practice	Guided	1	0.5	0	25.76324	0.33648	-1.45359	-0.7997	0.816246848630848	-1.853558	-7.150099	0.587499
Trial1	3	1	blindfold	clockwise	practice	Guided	1	0.5	0	25.78325	0.33057	-1.45357	-0.7997	0.817451310781571	-1.85163	-7.057	0.652303
Trial1	3	1	blindfold	clockwise	practice	Guided	1	0.5	0	25.80325	0.32475	-1.45355	-0.7996	0.81857970840269	-1.908911	-7.01045	0.840414
Trial1	3	1	blindfold	clockwise	practice	Guided	1	0.5	0	25.82324	0.31882	-1.45351	-0.79947	0.819742938532597	-1.944811	-7.01045	0.958018
Trial1	3	1	blindfold	clockwise	practice	Guided	1	0.5	0	25.84325	0.30735	-1.45348	-0.79939	0.822276371489138	-1.976546	-6.904655	1.20786
Trial1	3	1	blindfold	clockwise	practice	Guided	1	0.5	0	25.86325	0.30149	-1.45345	-0.79928	0.823562268922228	-1.900295	-6.84541	1.502566
Trial1	3	1	blindfold	clockwise	practice	Guided	1	0.5	0	25.88326	0.29606	-1.45343	-0.79914	0.824752279526524	-1.80468	-6.803092	1.815497
Trial1	3	1	blindfold	clockwise	practice	Guided	1	0.5	0	25.90324	0.29048	-1.4534	-0.79902	0.826033645600894	-1.820862	-6.75231	2.022169
Trial1	3	1	blindfold	clockwise	practice	Guided	1	0.5	0	25.92325	0.28523	-1.45338	-0.79891	0.827274664900922	-1.824029	-6.731151	2.136873
Trial1	3	1	blindfold	clockwise	practice	Guided	1	0.5	0	25.94325	0.27496	-1.45337	-0.79887	0.829961635669178	-1.920274	-6.722688	2.286928
Trial1	3	1	blindfold	clockwise	practice	Guided	1	0.5	0	25.96324	0.27011	-1.45335	-0.79884	0.831260928196865	-1.890319	-6.654979	2.348085
Trial1	3	1	blindfold	clockwise	practice	Guided	1	0.5	0	25.98325	0.26528	-1.45333	-0.79883	0.832600081118322	-1.803177	-6.659211	2.340321
Trial1	3	1	blindfold	clockwise	practice	Guided	1	0.5	0	26.00325	0.26079	-1.45334	-0.7988	0.833848212215628	-1.798624	-6.688833	2.379454
Trial1	3	1	blindfold	clockwise	practice	Guided	1	0.5	0	26.02325	0.25635	-1.45334	-0.79869	0.835027584588725	-1.889246	-6.642283	2.583132
Trial1	3	1	blindfold	clockwise	practice	Guided	1	0.5	0	26.04324	0.24811	-1.45332	-0.79865	0.837430855950327	-1.96724	-6.583038	2.700618
Trial1	3	1	blindfold	clockwise	practice	Guided	1	0.5	0	26.06325	0.24411	-1.45331	-0.7986	0.838595062765749	-1.950896	-6.583038	2.819442
Trial1	3	1	blindfold	clockwise	practice	Guided	1	0.5	0	26.08325	0.24019	-1.45329	-0.79855	0.8397519600916	-1.991976	-6.519561	2.898995
Trial1	3	1	blindfold	clockwise	practice	Guided	1	0.5	0	26.10324	0.2361	-1.45326	-0.79848	0.840959859640382	-2.018599	-6.532257	3.075686
Trial1	3	1	blindfold	clockwise	practice	Guided	1	0.5	0	26.12325	0.23236	-1.45326	-0.79818	0.841856608263897	-2.11192	-6.515329	3.371939
Trial1	3	1	blindfold	clockwise	practice	Guided	1	0.5	0	26.14325	0.22421	-1.45325	-0.79805	0.844360109796491	-2.39052	-6.46878	3.995546
Trial1	3	1	blindfold	clockwise	practice	Guided	1	0.5	0	26.16325	0.21988	-1.45323	-0.79794	0.84568042419678	-2.452002	-6.413766	4.188308
Trial1	3	1	blindfold	clockwise	practice	Guided	1	0.5	0	26.18324	0.21512	-1.45321	-0.79787	0.847203171344805	-2.402878	-6.388375	4.275464
Trial1	3	1	blindfold	clockwise	practice	Guided	1	0.5	0	26.20325	0.21024	-1.45319	-0.79784	0.848828320796173	-2.330475	-6.354521	4.346664
Trial1	3	1	blindfold	clockwise	practice	Guided	1	0.5	0	26.22325	0.20515	-1.45318	-0.79778	0.850523077277505	-2.349513	-6.371448	4.347714
Trial1	3	1	blindfold	clockwise	practice	Guided	1	0.5	0	26.24324	0.19424	-1.45316	-0.79773	0.854319831116142	-2.344403	-6.303739	4.569847
Trial1	3	1	blindfold	clockwise	practice	Guided	1	0.5	0	26.26324	0.18861	-1.45315	-0.79768	0.856304358697192	-2.302731	-6.252958	4.652682
Trial1	3	1	blindfold	clockwise	practice	Guided	1	0.5	0	26.28325	0.18251	-1.45313	-0.79764	0.858504227348408	-2.251712	-6.240262	4.731583
Trial1	3	1	blindfold	clockwise	practice	Guided	1	0.5	0	26.30325	0.17685	-1.45312	-0.79757	0.860548556133659	-2.250586	-6.227567	4.84687
Trial1	3	1	blindfold	clockwise	practice	Guided	1	0.5	0	26.32324	0.17076	-1.45312	-0.79742	0.862715289017768	-2.286171	-6.278349	5.015873
Trial1	3	1	blindfold	clockwise	practice	Guided	1	0.5	0	26.34325	0.15836	-1.45317	-0.79735	0.867458925394644	-2.391122	-6.337594	5.332458
Trial1	3	1	blindfold	clockwise	practice	Guided	1	0.5	0	26.36325	0.15207	-1.45318	-0.79728	0.869891202616746	-2.367121	-6.316435	5.486398
Trial1	3	1	blindfold	clockwise	practice	Guided	1	0.5	0	26.38326	0.14573	-1.45316	-0.79724	0.872409810762941	-2.354541	-6.231799	5.551735
Trial1	3	1	blindfold	clockwise	practice	Guided	1	0.5	0	26.40324	0.13912	-1.45313	-0.7972	0.87507837337769	-2.328722	-6.185249	5.642638
Trial1	3	1	blindfold	clockwise	practice	Guided	1	0.5	0	26.42325	0.13264	-1.4531	-0.7971	0.877679775633326	-2.288848	-6.134467	5.708577
Trial1	3	1	blindfold	clockwise	practice	Guided	1	0.5	0	26.44325	0.11957	-1.45303	-0.79701	0.883148872339483	-2.15275	-6.054063	5.946206
Trial1	3	1	blindfold	clockwise	practice	Guided	1	0.5	0	26.46324	0.11292	-1.45302	-0.79687	0.885907845991106	-2.167021	-6.049831	6.338519
Trial1	3	1	blindfold	clockwise	practice	Guided	1	0.5	0	26.48325	0.10679	-1.45302	-0.79663	0.888388148110061	-2.132927	-6.062527	6.815611
Trial1	3	1	blindfold	clockwise	practice	Guided	1	0.5	0	26.50325	0.1003	-1.45303	-0.79637	0.891047260012524	-2.170058	-6.015977	7.37569
Trial1	3	1	blindfold	clockwise	practice	Guided	1	0.5	0	26.52325	0.094593	-1.45302	-0.79585	0.893158505935125	-2.019565	-6.003282	7.908796
Trial1	3	1	blindfold	clockwise	practice	Guided	1	0.5	0	26.54324	0.083667	-1.45299	-0.79565	0.897993371750192	-2.160306	-5.846705	8.817417
Trial1	3	1	blindfold	clockwise	practice	Guided	1	0.5	0	26.56325	0.078737	-1.45294	-0.7955099	0.900165858331033	-2.214599	-5.745142	9.057679
Trial1	3	1	blindfold	clockwise	practice	Guided	1	0.5	0	26.58325	0.07391	-1.45287	-0.79547	0.90239969507033	-2.150399	-5.664738	9.063699
Trial1	3	1	blindfold	clockwise	practice	Guided	1	0.5	0	26.60324	0.069488	-1.45283	-0.79546	0.904487243772181	-2.086269	-5.592797	9.040864
Trial1	3	1	blindfold	clockwise	practice	Guided	1	0.5	0	26.62325	0.065249	-1.45281	-0.79537	0.906433585472904	-1.965933	-5.597029	9.169279
Trial1	3	1	blindfold	clockwise	practice	Guided	1	0.5	0	26.64325	0.058148	-1.45278	-0.79533	0.909825848273814	-2.011402	-5.52932	9.347239
Trial1	3	1	blindfold	clockwise	practice	Guided	1	0.5	0	26.66325	0.055178	-1.45276	-0.79528	0.911228214973677	-1.985712	-5.470075	9.423879
Trial1	3	1	blindfold	clockwise	practice	Guided	1	0.5	0	26.68324	0.052564	-1.45273	-0.79514	0.91238508562245	-2.104902	-5.393902	9.763907
Trial1	3	1	blindfold	clockwise	practice	Guided	1	0.5	0	26.70325	0.050152	-1.4527	-0.79489	0.913352787114632	-2.163906	-5.368512	10.42364
Trial1	3	1	blindfold	clockwise	practice	Guided	1	0.5	0	26.72325	0.04804	-1.45268	-0.79433	0.913908087788417	-2.285198	-5.31773	11.0829
Trial1	3	1	blindfold	clockwise	practice	Guided	1	0.5	0	26.74324	0.044326	-1.45265	-0.79414	0.915585713558835	-2.38252	-5.203471	11.93189
Trial1	3	1	blindfold	clockwise	practice	Guided	1	0.5	0	26.76324	0.042819	-1.45261	-0.794	0.916215320213947	-2.389888	-5.042663	12.12978
Trial1	3	1	blindfold	clockwise	practice	Guided	1	0.5	0	26.78325	0.041366	-1.45256	-0.79387	0.916828650102434	-2.384061	-4.991881	12.34457
Trial1	3	1	blindfold	clockwise	practice	Guided	1	0.5	0	26.80325	0.04009	-1.45253	-0.79368	0.917303203939479	-2.255161	-4.911477	12.82453
Trial1	3	1	blindfold	clockwise	practice	Guided	1	0.5	0	26.82324	0.039082	-1.45249	-0.79332	0.917497696808962	-2.292212	-4.814146	13.40437
Trial1	3	1	blindfold	clockwise	practice	Guided	1	0.5	0	26.84325	0.03778	-1.45241	-0.79323	0.918074702085069	-2.310009	-4.632178	13.89177
Trial1	3	1	blindfold	clockwise	practice	Guided	1	0.5	0	26.86325	0.037449	-1.45238	-0.79318	0.918198194117548	-2.327147	-4.530615	13.9044
Trial1	3	1	blindfold	clockwise	practice	Guided	1	0.5	0	26.88326	0.037297	-1.45236	-0.79316	0.91825747386237	-2.354491	-4.500993	14.07229
Trial1	3	1	blindfold	clockwise	practice	Guided	1	0.5	0	26.90324	0.037231	-1.45235	-0.79314	0.918273486396417	-2.33644	-4.437516	14.04721
Trial1	3	1	blindfold	clockwise	practice	Guided	1	0.5	0	26.92325	0.037165	-1.45233	-0.79309	0.918263557982522	-2.30515	-4.399429	14.04319
Trial1	3	1	blindfold	clockwise	practice	Guided	1	0.5	0	26.94325	0.037033	-1.45231	-0.79305	0.918295558279861	-2.302657	-4.429052	14.48847
Trial1	3	1	blindfold	clockwise	practice	Guided	1	0.5	0	26.96324	0.036961	-1.45231	-0.793	0.918288673519014	-2.330083	-4.429052	14.65214
Trial1	3	1	blindfold	clockwise	practice	Guided	1	0.5	0	26.98325	0.036878	-1.4523	-0.79293	0.918270104833043	-2.472581	-4.374039	14.71865
Trial1	3	1	blindfold	clockwise	practice	Guided	1	0.5	0	27.00325	0.036745	-1.45228	-0.79284	0.918259476581414	-2.615163	-4.297866	14.82298
Trial1	3	1	blindfold	clockwise	practice	Guided	1	0.5	0	27.02325	0.036467	-1.45224	-0.79263	0.918218484265386	-2.770563	-4.196303	14.85587
Trial1	3	1	blindfold	clockwise	practice	Guided	1	0.5	0	27.04324	0.035198	-1.45214	-0.79258	0.918816613755403	-2.834979	-4.090508	14.94425
Trial1	3	1	blindfold	clockwise	practice	Guided	1	0.5	0	27.06325	0.034256	-1.45209	-0.79257	0.919284868975265	-2.738998	-4.035495	14.86531
Trial1	3	1	blindfold	clockwise	practice	Guided	1	0.5	0	27.08325	0.033117	-1.45206	-0.79257	0.919862453051557	-2.696596	-4.077813	14.87433
Trial1	3	1	blindfold	clockwise	practice	Guided	1	0.5	0	27.10324	0.0318	-1.45205	-0.79256	0.920522983031922	-2.715837	-4.086276	14.84956
Trial1	3	1	blindfold	clockwise	practice	Guided	1	0.5	0	27.12325	0.030347	-1.45204	-0.79251	0.921219842807605	-2.757619	-4.00164	14.95075
Trial1	3	1	blindfold	clockwise	practice	Guided	1	0.5	0	27.14325	0.026908	-1.452	-0.79252	0.922986441153158	-2.928051	-3.933931	14.99351
Trial1	3	1	blindfold	clockwise	practice	Guided	1	0.5	0	27.16325	0.024658	-1.45197	-0.79254	0.924158910632439	-2.91431	-3.8366	14.91463
Trial1	3	1	blindfold	clockwise	practice	Guided	1	0.5	0	27.18324	0.022116	-1.45193	-0.79256	0.925486056008936	-2.842092	-3.857759	14.90329
Trial1	3	1	blindfold	clockwise	practice	Guided	1	0.5	0	27.20325	0.019299	-1.45193	-0.7926	0.926977978688513	-2.697281	-3.972018	14.74108
Trial1	3	1	blindfold	clockwise	practice	Guided	1	0.5	0	27.22325	0.016279	-1.45197	-0.7927	0.928633018708523	-2.51723	-4.073581	14.68379
Trial1	3	1	blindfold	clockwise	practice	Guided	1	0.5	0	27.24324	0.010521	-1.45203	-0.79272	0.931662342812209	-2.41981	-4.103203	14.5349
Trial1	3	1	blindfold	clockwise	practice	Guided	1	0.5	0	27.26324	0.0078545	-1.45204	-0.79269	0.933040511575961	-2.58793	-4.060885	14.65326
Trial1	3	1	blindfold	clockwise	practice	Guided	1	0.5	0	27.28325	0.0052699	-1.45203	-0.79266	0.934380941701854	-2.728976	-3.993177	14.70461
Trial1	3	1	blindfold	clockwise	practice	Guided	1	0.5	0	27.30325	0.002197	-1.452	-0.79267	0.936020071369915	-2.807173	-3.959322	14.67218
Trial1	3	1	blindfold	clockwise	practice	Guided	1	0.5	0	27.32324	-0.00077287	-1.45198	-0.79273	0.937653602696116	-2.827685	-3.938163	14.60198
Trial1	3	1	blindfold	clockwise	practice	Guided	1	0.5	0	27.34325	-0.0076526	-1.45197	-0.79278	0.941387944786709	-2.586264	-3.972018	14.42391
Trial1	3	1	blindfold	clockwise	practice	Guided	1	0.5	0	27.36325	-0.011258	-1.45199	-0.79286	0.943404351850932	-2.41396	-4.065117	14.21084
Trial1	3	1	blindfold	clockwise	practice	Guided	1	0.5	0	27.38326	-0.014667	-1.45203	-0.79295	0.945331622879092	-2.398781	-4.149753	14.01877
Trial1	3	1	blindfold	clockwise	practice	Guided	1	0.5	0	27.40324	-0.017847	-1.45205	-0.793	0.947108487905359	-2.387321	-4.082044	13.96109
Trial1	3	1	blindfold	clockwise	practice	Guided	1	0.5	0	27.42325	-0.021009	-1.45205	-0.793	0.948841056697333	-2.451732	-4.014336	14.02974
Trial1	3	1	blindfold	clockwise	practice	Guided	1	0.5	0	27.44325	-0.027346	-1.45202	-0.79304	0.952368785884179	-2.541897	-4.00164	13.88121
Trial1	3	1	blindfold	clockwise	practice	Guided	1	0.5	0	27.46324	-0.030538	-1.452	-0.7931	0.954189802247409	-2.504761	-3.997408	13.78145
Trial1	3	1	blindfold	clockwise	practice	Guided	1	0.5	0	27.48325	-0.033835	-1.452	-0.79316	0.95607663576032	-2.3833	-4.018567	13.65601
Trial1	3	1	blindfold	clockwise	practice	Guided	1	0.5	0	27.50325	-0.036963	-1.452	-0.79327	0.957917817110388	-2.213565	-4.060885	13.39163
Trial1	3	1	blindfold	clockwise	practice	Guided	1	0.5	0	27.52325	-0.040003	-1.45203	-0.79335	0.959691322600914	-2.222064	-4.145521	13.20371
Trial1	3	1	blindfold	clockwise	practice	Guided	1	0.5	0	27.54324	-0.040003	-1.45203	-0.79335	0.959691322600914	-2.222064	-4.145521	13.20371
Trial1	3	1	blindfold	clockwise	practice	Guided	1	0.5	0	27.56325	-0.045353	-1.45207	-0.79338	0.962736597985038	-2.410986	-4.137058	13.34105
Trial1	3	1	blindfold	clockwise	practice	Guided	1	0.5	0	27.58325	-0.050195	-1.45206	-0.79341	0.965512284930737	-2.612129	-4.111667	13.13457
Trial1	3	1	blindfold	clockwise	practice	Guided	1	0.5	0	27.60324	-0.053251	-1.45204	-0.79341	0.967256998025127	-2.74368	-4.043958	13.21243
Trial1	3	1	blindfold	clockwise	practice	Guided	1	0.5	0	27.62325	-0.056251	-1.45202	-0.7934899	0.969041508570696	-2.644519	-4.010104	13.18767
Trial1	3	1	blindfold	clockwise	practice	Guided	1	0.5	0	27.64325	-0.062944	-1.45203	-0.79356	0.972956046311513	-2.559572	-4.124362	12.82831
Trial1	3	1	blindfold	clockwise	practice	Guided	1	0.5	0	27.66325	-0.066464	-1.45205	-0.79363	0.975053868157902	-2.558105	-4.043958	12.73732
Trial1	3	1	blindfold	clockwise	practice	Guided	1	0.5	0	27.68324	-0.070246	-1.45203	-0.79366	0.977280244597003	-2.529957	-4.018567	12.62959
Trial1	3	1	blindfold	clockwise	practice	Guided	1	0.5	0	27.70325	-0.074108	-1.45202	-0.79365	0.979530690055278	-2.624089	-4.014336	12.72009
Trial1	3	1	blindfold	clockwise	practice	Guided	1	0.5	0	27.72325	-0.07820401	-1.45201	-0.79371	0.981985451046858	-2.65662	-4.005872	12.68423
Trial1	3	1	blindfold	clockwise	practice	Guided	1	0.5	0	27.74324	-0.087317	-1.452	-0.7937599	0.987418908562172	-2.669144	-4.010104	12.4825
Trial1	3	1	blindfold	clockwise	practice	Guided	1	0.5	0	27.76324	-0.092401	-1.452	-0.79381	0.990491382881851	-2.608554	-4.04819	12.36186
Trial1	3	1	blindfold	clockwise	practice	Guided	1	0.5	0	27.78325	-0.097418	-1.45202	-0.7938499	0.993532081230163	-2.591624	-4.124362	12.27551
Trial1	3	1	blindfold	clockwise	practice	Guided	1	0.5	0	27.80325	-0.10293	-1.45205	-0.7939	0.996896044310583	-2.548104	-4.21323	12.16361
Trial1	3	1	blindfold	clockwise	practice	Guided	1	0.5	0	27.82324	-0.10842	-1.45208	-0.79393	1.00024983444596	-2.551765	-4.162449	12.14448
Trial1	3	1	blindfold	clockwise	practice	Guided	1	0.5	0	27.84325	-0.11999	-1.45208	-0.79395	1.00734514178691	-2.714171	-4.162449	12.11413
Trial1	3	1	blindfold	clockwise	practice	Guided	1	0.5	0	27.86325	-0.12606	-1.45208	-0.79398	1.01111589861434	-2.695907	-4.09474	12.02884
Trial1	3	1	blindfold	clockwise	practice	Guided	1	0.5	0	27.88326	-0.13242	-1.45206	-0.79401	1.0150896558099	-2.632289	-4.077813	11.97572
Trial1	3	1	blindfold	clockwise	practice	Guided	1	0.5	0	27.90324	-0.13921	-1.45206	-0.79404	1.01935709661201	-2.516072	-4.162449	11.85436
Trial1	3	1	blindfold	clockwise	practice	Guided	1	0.5	0	27.92325	-0.14595	-1.45208	-0.79409	1.02363586694625	-2.535643	-4.264012	11.84494
Trial1	3	1	blindfold	clockwise	practice	Guided	1	0.5	0	27.94325	-0.16014	-1.45212	-0.79412	1.03267193789985	-2.500319	-4.225926	11.76158
Trial1	3	1	blindfold	clockwise	practice	Guided	1	0.5	0	27.96324	-0.16696	-1.45211	-0.7942	1.03710620860252	-2.417248	-4.208998	11.5608
Trial1	3	1	blindfold	clockwise	practice	Guided	1	0.5	0	27.98325	-0.17426	-1.45212	-0.79427	1.04186916374465	-2.444887	-4.255548	11.41722
Trial1	3	1	blindfold	clockwise	practice	Guided	1	0.5	0	28.00325	-0.1814	-1.45213	-0.79432	1.04654206716193	-2.444134	-4.251316	11.34021
Trial1	3	1	blindfold	clockwise	practice	Guided	1	0.5	0	28.02325	-0.18884	-1.45214	-0.79432	1.05140139101077	-2.42129	-4.302098	11.35882
Trial1	3	1	blindfold	clockwise	practice	Guided	1	0.5	0	28.04324	-0.20332	-1.45218	-0.79435	1.0609669598819	-2.377029	-4.488297	11.30108
Trial1	3	1	blindfold	clockwise	practice	Guided	1	0.5	0	28.06325	-0.21075	-1.45222	-0.79438	1.06592923706493	-2.415984	-4.488297	11.25048
Trial1	3	1	blindfold	clockwise	practice	Guided	1	0.5	0	28.08325	-0.21772	-1.45223	-0.79438	1.07058936047631	-2.490411	-4.37827	11.21368
Trial1	3	1	blindfold	clockwise	practice	Guided	1	0.5	0	28.10324	-0.22519	-1.4522	-0.79436	1.0755967252209	-2.385464	-4.344416	11.30591
Trial1	3	1	blindfold	clockwise	practice	Guided	1	0.5	0	28.12325	-0.23244	-1.45218	-0.79436	1.08049809209689	-2.263276	-4.42482	11.28536
Trial1	3	1	blindfold	clockwise	practice	Guided	1	0.5	0	28.14325	-0.24691	-1.45225	-0.7943701	1.09036615014052	-2.334493	-4.51792	11.23308
Trial1	3	1	blindfold	clockwise	practice	Guided	1	0.5	0	28.16325	-0.25388	-1.45226	-0.79435	1.09513785339368	-2.359116	-4.530615	11.32522
Trial1	3	1	blindfold	clockwise	practice	Guided	1	0.5	0	28.18324	-0.26097	-1.45227	-0.7943	1.09999443733747	-2.362083	-4.522152	11.41642
Trial1	3	1	blindfold	clockwise	practice	Guided	1	0.5	0	28.20325	-0.26801	-1.45226	-0.79421	1.10481165880422	-2.423321	-4.475602	11.61078
Trial1	3	1	blindfold	clockwise	practice	Guided	1	0.5	0	28.22325	-0.27461	-1.45225	-0.79417	1.1093811585298	-2.367779	-4.488297	11.70808
Trial1	3	1	blindfold	clockwise	practice	Guided	1	0.5	0	28.24324	-0.28809	-1.45226	-0.79417	1.11883500235606	-2.183218	-4.551774	11.63438
Trial1	3	1	blindfold	clockwise	practice	Guided	1	0.5	0	28.26324	-0.2944	-1.45227	-0.78879	1.11949140901592	-2.218193	-4.56447	11.71403
Trial1	3	1	blindfold	clockwise	practice	Guided	1	0.5	0	28.28325	-0.30112	-1.45226	-0.77657	1.11573033564857	-2.22768	-4.018567	9.123847
Trial1	3	1	blindfold	clockwise	practice	Guided	1	0.5	0	28.30325	-0.30261	-1.45224	-0.7584	1.10424333027586	-1.530495	-5.8594	7.823249
Trial1	3	1	blindfold	clockwise	practice	Guided	1	0.5	0	28.32324	-0.30155	-1.45275	-0.7053601	1.0677149484293	-1.965337	-6.079454	8.258994
Trial1	3	1	blindfold	clockwise	practice	Guided	1	0.5	0	28.34325	-0.30087	-1.45246	-0.67251	1.04578315938106	-0.939588	-4.16668	7.288019
Trial1	3	1	blindfold	clockwise	practice	Guided	1	0.5	0	28.36325	-0.30049	-1.45226	-0.6357599	1.0222401580645	0.500359	-5.90595	5.007539
Trial1	3	1	blindfold	clockwise	practice	Guided	1	0.5	0	28.38326	-0.29966	-1.4528	-0.59662	0.997703108235339	1.535513	-6.976596	3.875582
Trial1	3	1	blindfold	clockwise	practice	Guided	1	0.5	0	28.40324	-0.29922	-1.45325	-0.55822	0.974865222595256	1.438678	-5.889023	3.17358
Trial1	3	1	blindfold	clockwise	practice	Guided	1	0.5	0	28.42325	-0.29922	-1.45311	-0.48152	0.933067044328715	1.284012	-6.303739	1.725608
Trial1	3	1	blindfold	clockwise	practice	Guided	1	0.5	0	28.44325	-0.29929	-1.45318	-0.44702	0.915800950858327	1.307461	-5.478538	1.345428
Trial1	3	1	blindfold	clockwise	practice	Guided	1	0.5	0	28.46324	-0.29932	-1.45288	-0.41128	0.898923608228687	1.169148	-5.867864	1.238056
Trial1	3	1	blindfold	clockwise	practice	Guided	1	0.5	0	28.48325	-0.29943	-1.45285	-0.37769	0.884159541214371	0.853333	-5.465843	1.05075
Trial1	3	1	blindfold	clockwise	practice	Guided	1	0.5	0	28.50325	-0.29955	-1.45271	-0.34437	0.87055780942065	0.776963	-5.008809	0.465493
Trial1	3	1	blindfold	clockwise	practice	Guided	1	0.5	0	28.52325	-0.29966	-1.45263	-0.28201	0.847930281261116	0.231779	-5.525088	0.991551
Trial1	3	1	blindfold	clockwise	practice	Guided	1	0.5	0	28.54324	-0.30004	-1.45238	-0.25185	0.838744561374967	-0.212142	-4.898782	0.920263
Trial1	3	1	blindfold	clockwise	practice	Guided	1	0.5	0	28.56325	-0.30015	-1.45243	-0.22138	0.830210267561226	-0.247348	-5.161153	1.29206
Trial1	3	1	blindfold	clockwise	practice	Guided	1	0.5	0	28.58325	-0.30015	-1.45244	-0.19232	0.82293800755114	-0.378927	-4.268244	1.235431
Trial1	3	1	blindfold	clockwise	practice	Guided	1	0.5	0	28.60324	-0.3002	-1.45227	-0.16345	0.816722699494386	-0.520237	-4.822609	0.523364
Trial1	3	1	blindfold	clockwise	practice	Guided	1	0.5	0	28.62325	-0.30024	-1.45238	-0.10959	0.807709102555845	-0.383632	-4.831073	0.579782
Trial1	3	1	blindfold	clockwise	practice	Guided	1	0.5	0	28.64325	-0.30015	-1.45221	-0.085109	0.804663611162489	-0.31983	-4.970722	0.690343
Trial1	3	1	blindfold	clockwise	practice	Guided	1	0.5	0	28.66325	-0.3001	-1.45241	-0.060102	0.802354197623395	0.066181	-5.207703	0.654392
Trial1	3	1	blindfold	clockwise	practice	Guided	1	0.5	0	28.68324	-0.29994	-1.4525	-0.036297	0.800763048565924	0.246359	-4.539079	1.229945
Trial1	3	1	blindfold	clockwise	practice	Guided	1	0.5	0	28.70325	-0.29984	-1.45234	-0.012987	0.799945431244878	0.475195	-4.513688	0.991404
Trial1	3	1	blindfold	clockwise	practice	Guided	1	0.5	0	28.72325	-0.29977	-1.45232	0.032426	0.800427070074867	0.641106	-4.991881	0.83162
Trial1	3	1	blindfold	clockwise	practice	Guided	1	0.5	0	28.74324	-0.2997	-1.45234	0.054555	0.801558684697118	0.506104	-4.492529	1.595179
Trial1	3	1	blindfold	clockwise	practice	Guided	1	0.5	0	28.76324	-0.29973	-1.45227	0.07654	0.803384372028343	0.591605	-4.47137	1.519268
Trial1	3	1	blindfold	clockwise	practice	Guided	1	0.5	0	28.78325	-0.29971	-1.45228	0.09892599	0.80580546349122	0.600869	-4.644874	1.509429
Trial1	3	1	blindfold	clockwise	practice	Guided	1	0.5	0	28.80325	-0.29967	-1.45227	0.1205	0.808697950893203	0.834639	-4.280939	1.468824
Trial1	3	1	blindfold	clockwise	practice	Guided	1	0.5	0	28.82324	-0.2996	-1.45218	0.16333	0.816110812523564	0.936798	-4.420588	1.370957
Trial1	3	1	blindfold	clockwise	practice	Guided	1	0.5	0	28.84325	-0.2994	-1.45219	0.18348	0.820186119862733	1.407538	-4.04819	0.812304
Trial1	3	1	blindfold	clockwise	practice	Guided	1	0.5	0	28.86325	-0.29931	-1.45213	0.203	0.824685077942571	1.527779	-4.208998	1.066603
Trial1	3	1	blindfold	clockwise	practice	Guided	1	0.5	0	28.88326	-0.29924	-1.45214	0.22257	0.82965171752283	1.615619	-4.382502	0.952464
Trial1	3	1	blindfold	clockwise	practice	Guided	1	0.5	0	28.90324	-0.29918	-1.45221	0.24163	0.834909415632217	1.68635	-4.611019	1.280767
Trial1	3	1	blindfold	clockwise	practice	Guided	1	0.5	0	28.92325	-0.29913	-1.45228	0.27726	0.845861633801627	1.961336	-4.539079	1.081102
Trial1	3	1	blindfold	clockwise	practice	Guided	1	0.5	0	28.94325	-0.29912	-1.4522	0.29467	0.851717787304802	1.818419	-4.539079	1.491736
Trial1	3	1	blindfold	clockwise	practice	Guided	1	0.5	0	28.96324	-0.29914	-1.45222	0.3123	0.857995332113265	1.721128	-4.407893	1.412721
Trial1	3	1	blindfold	clockwise	practice	Guided	1	0.5	0	28.98325	-0.29914	-1.45221	0.329	0.86421393135185	1.823586	-4.319025	1.242772
Trial1	3	1	blindfold	clockwise	practice	Guided	1	0.5	0	29.00325	-0.29911	-1.4522	0.34521	0.870486484160948	1.891093	-4.348648	1.03276
Trial1	3	1	blindfold	clockwise	practice	Guided	1	0.5	0	29.02325	-0.29906	-1.45218	0.37664	0.883376786261759	1.901253	-4.462906	1.103534
Trial1	3	1	blindfold	clockwise	practice	Guided	1	0.5	0	29.04324	-0.29898	-1.45226	0.39144	0.889715847957596	2.072922	-4.526383	1.224235
Trial1	3	1	blindfold	clockwise	practice	Guided	1	0.5	0	29.06325	-0.29898	-1.45227	0.40592	0.896180831146703	2.032941	-4.437516	1.305985
Trial1	3	1	blindfold	clockwise	practice	Guided	1	0.5	0	29.08325	-0.29897	-1.45224	0.42041	0.902827589979757	2.073439	-4.47137	1.143714
Trial1	3	1	blindfold	clockwise	practice	Guided	1	0.5	0	29.10324	-0.29894	-1.45223	0.43449	0.909443062663997	2.219535	-4.433284	1.122994
Trial1	3	1	blindfold	clockwise	practice	Guided	1	0.5	0	29.12325	-0.29889	-1.45221	0.46084	0.922279103313672	2.321148	-4.323257	1.268638
Trial1	3	1	blindfold	clockwise	practice	Guided	1	0.5	0	29.14325	-0.29878	-1.45217	0.47337	0.928508816698653	2.475856	-4.314793	1.074648
Trial1	3	1	blindfold	clockwise	practice	Guided	1	0.5	0	29.16325	-0.29875	-1.45216	0.48559	0.934772253312669	2.554242	-4.369807	1.267141
Trial1	3	1	blindfold	clockwise	practice	Guided	1	0.5	0	29.18324	-0.29874	-1.45217	0.49758	0.941048051435512	2.482854	-4.234389	1.321494
Trial1	3	1	blindfold	clockwise	practice	Guided	1	0.5	0	29.20325	-0.29876	-1.45214	0.50977	0.94756686371262	2.502959	-4.395198	1.454451
Trial1	3	1	blindfold	clockwise	practice	Guided	1	0.5	0	29.22325	-0.29877	-1.45214	0.53332	0.960449770880166	2.465373	-4.128594	1.280202
Trial1	3	1	blindfold	clockwise	practice	Guided	1	0.5	0	29.24324	-0.29872	-1.45212	0.54472	0.966785143561401	2.641648	-4.149753	1.400374
Trial1	3	1	blindfold	clockwise	practice	Guided	1	0.5	0	29.26324	-0.29868	-1.45211	0.55597	0.973135350208485	2.698121	-4.458675	1.451668
Trial1	3	1	blindfold	clockwise	practice	Guided	1	0.5	0	29.28325	-0.29865	-1.45217	0.56696	0.979431212600827	2.762218	-4.247085	1.317427
Trial1	3	1	blindfold	clockwise	practice	Guided	1	0.5	0	29.30325	-0.29863	-1.45215	0.57804	0.985870235642359	2.723289	-4.314793	1.336129
Trial1	3	1	blindfold	clockwise	practice	Guided	1	0.5	0	29.32324	-0.29863	-1.45214	0.59977	0.998766208817835	2.664248	-4.247085	1.393788
Trial1	3	1	blindfold	clockwise	practice	Guided	1	0.5	0	29.34325	-0.29869	-1.45211	0.61031	1.00517856497892	2.576605	-4.302098	1.574739
Trial1	3	1	blindfold	clockwise	practice	Guided	1	0.5	0	29.36325	-0.29871	-1.4521	0.62088	1.0116469887742	2.567878	-4.086276	1.574972
Trial1	3	1	blindfold	clockwise	practice	Guided	1	0.5	0	29.38326	-0.29873	-1.45209	0.63143	1.01817165580661	2.561501	-4.467138	1.377348
Trial1	3	1	blindfold	clockwise	practice	Guided	1	0.5	0	29.40324	-0.29871	-1.45216	0.64236	1.02497023347408	2.643777	-4.175144	1.730033
Trial1	3	1	blindfold	clockwise	practice	Guided	1	0.5	0	29.42325	-0.2987	-1.45213	0.66354	1.03836748641132	2.579373	-4.272475	1.451497
Trial1	3	1	blindfold	clockwise	practice	Guided	1	0.5	0	29.44325	-0.2987	-1.45215	0.6741199	1.04515998956736	2.50982	-4.217462	1.555817
Trial1	3	1	blindfold	clockwise	practice	Guided	1	0.5	0	29.46324	-0.29872	-1.45213	0.68478	1.05208236014105	2.631206	-4.323257	1.649629
Trial1	3	1	blindfold	clockwise	practice	Guided	1	0.5	0	29.48325	-0.29871	-1.45212	0.69586	1.05931998226199	2.566569	-4.124362	1.665224
Trial1	3	1	blindfold	clockwise	practice	Guided	1	0.5	0	29.50325	-0.29872	-1.45211	0.7069	1.06661204412965	2.560104	-4.441747	1.489052
Trial1	3	1	blindfold	clockwise	practice	Guided	1	0.5	0	29.52325	-0.29872	-1.45215	0.72833	1.08093397313543	2.603681	-4.128594	1.625089
Trial1	3	1	blindfold	clockwise	practice	Guided	1	0.5	0	29.54324	-0.29869	-1.45212	0.739	1.08812988522898	2.69145	-4.420588	1.594322
Trial1	3	1	blindfold	clockwise	practice	Guided	1	0.5	0	29.56325	-0.29867	-1.45214	0.74975	1.0954445895575	2.703858	-4.170912	1.652224
Trial1	3	1	blindfold	clockwise	practice	Guided	1	0.5	0	29.58325	-0.29867	-1.45212	0.76125	1.10334733908209	2.666369	-4.314793	1.584305
Trial1	3	1	blindfold	clockwise	practice	Guided	1	0.5	0	29.60324	-0.29866	-1.45213	0.77187	1.11069398798921	2.691162	-4.200535	1.656539
Trial1	3	1	blindfold	clockwise	practice	Guided	1	0.5	0	29.62325	-0.29868	-1.45212	0.79416	1.12631251138527	2.624602	-4.327489	1.580098
Trial1	3	1	blindfold	clockwise	practice	Guided	1	0.5	0	29.64325	-0.2987	-1.45209	0.80352	1.13294577380267	2.534223	-4.234389	1.894881
Trial1	3	1	blindfold	clockwise	practice	Guided	1	0.5	0	29.66325	-0.2985	-1.45211	0.80397	1.13312403368681	2.829583	-5.038431	3.88546
Trial1	3	1	blindfold	clockwise	practice	Guided	1	0.5	0	29.68324	-0.29756	-1.45211	0.80355	1.1321636693724	1.407716	-2.131185	6.285641
Trial1	3	1	blindfold	clockwise	practice	Guided	1	0.5	0	29.70325	-0.2967	-1.45158	0.80329	1.13137338247633	-0.241373	-3.138353	6.389035
Trial1	3	1	blindfold	clockwise	practice	Guided	1	0.5	0	29.72325	-0.29661	-1.45166	0.80297	1.13108279839493	-0.194887	-4.695655	4.720393
Trial1	3	1	blindfold	clockwise	practice	Guided	1	0.5	0	29.74324	-0.29652	-1.45181	0.80281	1.13090579791459	1.879615	-4.47137	5.383959
Trial1	3	1	blindfold	clockwise	practice	Guided	1	0.5	0	29.76324	-0.296	-1.45204	0.80247	1.13029821591122	3.030803	-4.623715	4.401153
Trial1	3	1	blindfold	clockwise	practice	Guided	1	0.5	0	29.78325	-0.29432	-1.45218	0.80229	1.12898780946648	2.638054	-4.340184	4.340273
Trial1	3	1	blindfold	clockwise	practice	Guided	1	0.5	0	29.80325	-0.29165	-1.4522	0.80243	1.12721053109957	1.778339	-4.238621	4.861042
Trial1	3	1	blindfold	clockwise	practice	Guided	1	0.5	0	29.82324	-0.28886	-1.45208	0.80293	1.12560946588848	1.377967	-3.371102	5.801257
Trial1	3	1	blindfold	clockwise	practice	Guided	1	0.5	0	29.84325	-0.28371	-1.45177	0.80282	1.12192752181015	1.800772	-3.857759	5.48885
Trial1	3	1	blindfold	clockwise	practice	Guided	1	0.5	0	29.86325	-0.28098	-1.45187	0.8027	1.11993616299295	2.061716	-3.908541	5.260956
Trial1	3	1	blindfold	clockwise	practice	Guided	1	0.5	0	29.88326	-0.27784	-1.45195	0.80269	1.11774162065783	2.20302	-3.984713	5.357082
Trial1	3	1	blindfold	clockwise	practice	Guided	1	0.5	0	29.90324	-0.27408	-1.45198	0.80277	1.11518588671476	2.246748	-3.878918	5.606793
Trial1	3	1	blindfold	clockwise	practice	Guided	1	0.5	0	29.92325	-0.26972	-1.45194	0.80289	1.11225051880063	2.317965	-3.751964	5.697239
Trial1	3	1	blindfold	clockwise	practice	Guided	1	0.5	0	29.94325	-0.25938	-1.4519	0.80294	1.10515639846545	2.183124	-3.853527	5.901432
Trial1	3	1	blindfold	clockwise	practice	Guided	1	0.5	0	29.96324	-0.25372	-1.45191	0.80297	1.10129681274194	2.432805	-3.9297	5.950142
Trial1	3	1	blindfold	clockwise	practice	Guided	1	0.5	0	29.98325	-0.24725	-1.45195	0.80299	1.09689353358001	2.547667	-4.060885	5.997831
Trial1	3	1	blindfold	clockwise	practice	Guided	1	0.5	0	30.00325	-0.24004	-1.45201	0.80297	1.09197985061591	2.729124	-4.082044	5.958833
Trial1	3	1	blindfold	clockwise	practice	Guided	1	0.5	0	30.02325	-0.23147	-1.45204	0.80296	1.08618285259453	2.75593	-4.09474	5.877435
Trial1	3	1	blindfold	clockwise	practice	Guided	1	0.5	0	30.04324	-0.21288	-1.45207	0.80307	1.07383394155446	2.480889	-4.132826	6.217357
Trial1	3	1	blindfold	clockwise	practice	Guided	1	0.5	0	30.06325	-0.20236	-1.45208	0.80314	1.06693181886119	2.542355	-4.162449	6.318947
Trial1	3	1	blindfold	clockwise	practice	Guided	1	0.5	0	30.08325	-0.19189	-1.45209	0.80314	1.0600687263155	2.690124	-4.234389	6.277259
Trial1	3	1	blindfold	clockwise	practice	Guided	1	0.5	0	30.10324	-0.18008	-1.45209	0.80313	1.05239087420912	2.687191	-4.090508	6.236708
Trial1	3	1	blindfold	clockwise	practice	Guided	1	0.5	0	30.12325	-0.16792	-1.45206	0.80312	1.04456635948768	2.605009	-4.162449	6.232754
Trial1	3	1	blindfold	clockwise	practice	Guided	1	0.5	0	30.14325	-0.14094	-1.45208	0.80314	1.02753978445445	2.611961	-4.175144	6.215661
Trial1	3	1	blindfold	clockwise	practice	Guided	1	0.5	0	30.16325	-0.12745	-1.45207	0.80317	1.01920336619781	2.4069	-4.153985	6.323743
Trial1	3	1	blindfold	clockwise	practice	Guided	1	0.5	0	30.18324	-0.11268	-1.45207	0.8032	1.01020148314638	2.213994	-4.204767	6.44342
Trial1	3	1	blindfold	clockwise	practice	Guided	1	0.5	0	30.20325	-0.09849101	-1.45207	0.80325	1.00169959071106	2.237209	-3.988945	6.516035
Trial1	3	1	blindfold	clockwise	practice	Guided	1	0.5	0	30.22325	-0.082717	-1.45205	0.8033	0.992396105818463	2.21856	-4.21323	6.560412
Trial1	3	1	blindfold	clockwise	practice	Guided	1	0.5	0	30.24324	-0.052732	-1.45207	0.80328	0.975075083194327	2.340168	-4.124362	6.550589
Trial1	3	1	blindfold	clockwise	practice	Guided	1	0.5	0	30.26324	-0.036625	-1.45209	0.80327	0.966027461744974	2.239372	-4.247085	6.520637
Trial1	3	1	blindfold	clockwise	practice	Guided	1	0.5	0	30.28325	-0.020799	-1.4521	0.80328	0.957335024979236	2.161781	-4.196303	6.544317
Trial1	3	1	blindfold	clockwise	practice	Guided	1	0.5	0	30.30325	-0.0048366	-1.45209	0.80329	0.948754358022215	2.221761	-4.21323	6.592781
Trial1	3	1	blindfold	clockwise	practice	Guided	1	0.5	0	30.32324	0.012247	-1.45209	0.80326	0.939749736113393	2.205534	-4.247085	6.507588
Trial1	3	1	blindfold	clockwise	practice	Guided	1	0.5	0	30.34325	0.04535	-1.45214	0.80331	0.923045795991175	2.086995	-4.297866	6.663735
Trial1	3	1	blindfold	clockwise	practice	Guided	1	0.5	0	30.36325	0.061712	-1.45216	0.80337	0.915150111005206	2.100347	-4.310562	6.784059
Trial1	3	1	blindfold	clockwise	practice	Guided	1	0.5	0	30.38326	0.078085	-1.45217	0.8034099	0.907457872947371	2.166399	-4.407893	6.855139
Trial1	3	1	blindfold	clockwise	practice	Guided	1	0.5	0	30.40324	0.094505	-1.45218	0.80345	0.899976711450427	2.153563	-4.462906	6.866305
Trial1	3	1	blindfold	clockwise	practice	Guided	1	0.5	0	30.42325	0.11146	-1.45219	0.80349	0.892501811929761	2.112775	-4.30633	6.931502
Trial1	3	1	blindfold	clockwise	practice	Guided	1	0.5	0	30.44325	0.14481	-1.45215	0.80342	0.878432496224305	2.20487	-4.390966	6.814406
Trial1	3	1	blindfold	clockwise	practice	Guided	1	0.5	0	30.46324	0.16078	-1.45219	0.8033201	0.872005334251696	2.237142	-4.68296	6.537047
Trial1	3	1	blindfold	clockwise	practice	Guided	1	0.5	0	30.48325	0.17786	-1.45229	0.8033	0.865485477618696	2.313115	-4.632178	6.576848
Trial1	3	1	blindfold	clockwise	practice	Guided	1	0.5	0	30.50325	0.19403	-1.45231	0.80327	0.859569842111218	2.281606	-4.653337	6.625859
Trial1	3	1	blindfold	clockwise	practice	Guided	1	0.5	0	30.52325	0.21183	-1.45233	0.80325	0.853377133650099	2.239657	-4.746437	6.355164
Trial1	3	1	blindfold	clockwise	practice	Guided	1	0.5	0	30.54324	0.24508	-1.45236	0.8033	0.842778224941067	2.228121	-4.733742	6.58961
Trial1	3	1	blindfold	clockwise	practice	Guided	1	0.5	0	30.56325	0.26252	-1.45239	0.8033201	0.837687209185833	2.30448	-4.991881	6.621803
Trial1	3	1	blindfold	clockwise	practice	Guided	1	0.5	0	30.58325	0.28002	-1.45246	0.8033201	0.832895133948238	2.317193	-4.962259	6.592159
Trial1	3	1	blindfold	clockwise	practice	Guided	1	0.5	0	30.60324	0.29757	-1.45248	0.8033201	0.828432865114303	2.287314	-5.034199	6.685924
Trial1	3	1	blindfold	clockwise	practice	Guided	1	0.5	0	30.62325	0.31416	-1.45248	0.80315	0.824370322819306	2.335795	-5.004577	6.411524
Trial1	3	1	blindfold	clockwise	practice	Guided	1	0.5	0	30.64325	0.34928	-1.45253	0.80309	0.817110839646037	2.537768	-5.123067	6.161505
Trial1	3	1	blindfold	clockwise	practice	Guided	1	0.5	0	30.66325	0.36692	-1.45256	0.80304	0.813992308397456	2.630061	-5.300803	6.085363
Trial1	3	1	blindfold	clockwise	practice	Guided	1	0.5	0	30.68324	0.38486	-1.45261	0.80299	0.811202867933679	2.643826	-5.220399	5.928349
Trial1	3	1	blindfold	clockwise	practice	Guided	1	0.5	0	30.70325	0.4031	-1.45263	0.80293	0.808755954481894	2.488495	-5.376975	5.850639
Trial1	3	1	blindfold	clockwise	practice	Guided	1	0.5	0	30.72325	0.42267	-1.45265	0.80278	0.806495946980763	2.36648	-5.237326	5.704774
Trial1	3	1	blindfold	clockwise	practice	Guided	1	0.5	0	30.74324	0.45958	-1.45265	0.80271	0.803727015137487	2.758901	-5.258485	5.367609
Trial1	3	1	blindfold	clockwise	practice	Guided	1	0.5	0	30.76324	0.4801	-1.45266	0.80264	0.802886675701178	2.834596	-5.440452	5.292567
Trial1	3	1	blindfold	clockwise	practice	Guided	1	0.5	0	30.78325	0.49936	-1.45268	0.80259	0.80259026772807	2.792953	-5.41083	5.214099
Trial1	3	1	blindfold	clockwise	practice	Guided	1	0.5	0	30.80325	0.51964	-1.45269	0.80251	0.80275031334821	2.626042	-5.389671	5.037162
Trial1	3	1	blindfold	clockwise	practice	Guided	1	0.5	0	30.82324	0.54152	-1.45271	0.80234	0.803413554483767	2.604744	-5.495466	4.840751
Trial1	3	1	blindfold	clockwise	practice	Guided	1	0.5	0	30.84325	0.58359	-1.45275	0.8022	0.806543283809538	2.460796	-5.525088	4.355586
Trial1	3	1	blindfold	clockwise	practice	Guided	1	0.5	0	30.86325	0.60495	-1.45279	0.80203	0.808867463322722	2.551104	-5.753605	4.014416
Trial1	3	1	blindfold	clockwise	practice	Guided	1	0.5	0	30.88326	0.6265401	-1.45286	0.80193	0.811852224148513	2.52912	-5.965195	3.873311
Trial1	3	1	blindfold	clockwise	practice	Guided	1	0.5	0	30.90324	0.64837	-1.45293	0.80191	0.815520313515619	2.450958	-5.931341	3.853382
Trial1	3	1	blindfold	clockwise	practice	Guided	1	0.5	0	30.92325	0.67101	-1.45294	0.8018399	0.819872994907008	2.393478	-5.867864	3.83319
Trial1	3	1	blindfold	clockwise	practice	Guided	1	0.5	0	30.94325	0.7157	-1.45295	0.80181	0.830316699306867	2.24797	-5.994818	3.629991
Trial1	3	1	blindfold	clockwise	practice	Guided	1	0.5	0	30.96324	0.73834	-1.45298	0.80177	0.836445544284929	2.317998	-6.049831	3.544682
Trial1	3	1	blindfold	clockwise	practice	Guided	1	0.5	0	30.98325	0.75966	-1.45302	0.8017099	0.842711197489166	2.401416	-6.197944	3.399803
Trial1	3	1	blindfold	clockwise	practice	Guided	1	0.5	0	31.00325	0.78171	-1.45308	0.8016599	0.849717130770396	2.146888	-6.176785	3.292051
Trial1	3	1	blindfold	clockwise	practice	Guided	1	0.5	0	31.02325	0.80501	-1.45308	0.80153	0.857602135593524	2.061086	-6.075222	3.197411
Trial1	3	1	blindfold	clockwise	practice	Guided	1	0.5	0	31.04324	0.84843	-1.45312	0.80151	0.87396895441378	2.294806	-6.303739	3.005001
Trial1	3	1	blindfold	clockwise	practice	Guided	1	0.5	0	31.06325	0.87005	-1.45314	0.80149	0.882792842241155	2.278765	-6.278349	2.954357
Trial1	3	1	blindfold	clockwise	practice	Guided	1	0.5	0	31.08325	0.8916399	-1.45315	0.80142	0.891995416191189	2.220075	-6.379912	2.836807
Trial1	3	1	blindfold	clockwise	practice	Guided	1	0.5	0	31.10324	0.91378	-1.45317	0.80136	0.901882355735963	2.034415	-6.316435	2.657034
Trial1	3	1	blindfold	clockwise	practice	Guided	1	0.5	0	31.12325	0.9351	-1.45316	0.80137	0.911869476938521	2.054508	-6.354521	2.670597
Trial1	3	1	blindfold	clockwise	practice	Guided	1	0.5	0	31.14325	0.97785	-1.45319	0.80143	0.933075916277705	2.210066	-6.202176	2.878194
Trial1	3	1	blindfold	clockwise	practice	Guided	1	0.5	0	31.16325	0.99873	-1.45316	0.80147	0.943973383227913	2.185879	-6.401071	2.978308
Trial1	3	1	blindfold	clockwise	practice	Guided	1	0.5	0	31.18324	1.01949	-1.45319	0.8014799	0.955112533196376	2.067516	-6.278349	3.021517
Trial1	3	1	blindfold	clockwise	practice	Guided	1	0.5	0	31.20325	1.04007	-1.45315	0.80145	0.96643554505083	2.047461	-6.227567	2.8691
Trial1	3	1	blindfold	clockwise	practice	Guided	1	0.5	0	31.22325	1.06106	-1.45315	0.8013901	0.978271069123878	2.122184	-6.485707	2.945952
Trial1	3	1	blindfold	clockwise	practice	Guided	1	0.5	0	31.24324	1.10274	-1.45318	0.80134	1.00271697749978	2.275592	-6.544952	2.668619
Trial1	3	1	blindfold	clockwise	practice	Guided	1	0.5	0	31.26324	1.12234	-1.45323	0.80128	1.01457217772154	2.246206	-6.312203	2.513895
Trial1	3	1	blindfold	clockwise	practice	Guided	1	0.5	0	31.28325	1.14318	-1.45318	0.80129	1.02749508699885	2.224766	-6.426462	2.598855
Trial1	3	1	blindfold	clockwise	practice	Guided	1	0.5	0	31.30325	1.16279	-1.45318	0.80131	1.03989818071974	2.154349	-6.206408	2.527227
Trial1	3	1	blindfold	clockwise	practice	Guided	1	0.5	0	31.32324	1.18358	-1.45313	0.8013901	1.05333170822447	2.20136	-6.37568	2.711801
Trial1	3	1	blindfold	clockwise	practice	Guided	1	0.5	0	31.34325	1.2246	-1.45311	0.80141	1.08041802907532	2.354272	-6.362985	2.768963
Trial1	3	1	blindfold	clockwise	practice	Guided	1	0.5	0	31.36325	1.24494	-1.45312	0.80138	1.09414146119479	2.223521	-6.07099	2.688381
Trial1	3	1	blindfold	clockwise	practice	Guided	1	0.5	0	31.38326	1.26528	-1.4531	0.80134	1.10806103667143	2.113772	-6.333362	2.665294
Trial1	3	1	blindfold	clockwise	practice	Guided	1	0.5	0	31.40324	1.28557	-1.45314	0.80129	1.12213444054083	2.272988	-6.240262	2.479566
Trial1	3	1	blindfold	clockwise	practice	Guided	1	0.5	0	31.42325	1.30471	-1.45314	0.80117	1.13553141239961	2.44835	-6.307971	2.118414
Trial1	3	1	blindfold	clockwise	practice	Guided	1	0.5	0	31.44325	1.30526	-1.45324	0.80107	1.13585076835956	8.68468	-7.38708	1.031591
Trial1	3	1	blindfold	clockwise	practice	Guided	1	0.5	0	31.46324	1.30478	-1.45327	0.80096	1.13543286338338	4.667207	-6.079454	0.807965
Trial1	3	1	blindfold	clockwise	practice	Guided	1	0.5	0	31.48325	1.30341	-1.4532	0.80108	1.13454690077709	1.200279	-5.800155	1.869142
Trial1	3	1	blindfold	clockwise	practice	Guided	1	0.5	0	31.50325	1.30176	-1.45295	0.80144	1.13363358504266	0.440889	-4.585629	3.436886
Trial1	3	1	blindfold	clockwise	practice	Guided	1	0.5	0	31.52325	1.30109	-1.45262	0.80152	1.13321643374849	2.523185	-5.31773	4.282146
Trial1	3	1	blindfold	clockwise	practice	Guided	1	0.5	0	31.54324	1.30145	-1.45288	0.80144	1.13341439887623	4.854462	-7.382848	2.167917
Trial1	3	1	blindfold	clockwise	practice	Guided	1	0.5	0	31.56325	1.30155	-1.45326	0.80137	1.1334355637095	3.411936	-7.171258	1.222772
Trial1	3	1	blindfold	clockwise	practice	Guided	1	0.5	0	31.58325	1.30155	-1.45335	0.80133	1.13340724455993	2.513255	-7.027377	1.331363
Trial1	3	1	blindfold	clockwise	practice	Guided	1	0.5	0	31.60324	1.30153	-1.45336	0.8013	1.13337201078864	3.022225	-6.828483	1.735701
Trial1	3	1	blindfold	clockwise	practice	Guided	1	0.5	0	31.62325	1.30155	-1.45336	0.80117	1.1332941435891	4.248507	-6.79886	1.674408
Trial1	3	1	blindfold	clockwise	practice	Guided	1	0.5	0	31.64325	1.30167	-1.45344	0.80102	1.13327308941178	4.203193	-7.450557	0.052397
Trial1	3	1	blindfold	clockwise	practice	Guided	1	0.5	0	31.66325	1.3017	-1.45351	0.80091	1.13321653064311	3.418377	-7.171258	-0.32543
Trial1	3	1	blindfold	clockwise	practice	Guided	1	0.5	0	31.68324	1.3017	-1.45351	0.80082	1.13315292207045	3.379282	-7.082391	-0.338141
Trial1	3	1	blindfold	clockwise	practice	Guided	1	0.5	0	31.70325	1.30171	-1.45351	0.80066	1.13304695300561	4.066851	-7.006218	-0.717413
Trial1	3	1	blindfold	clockwise	practice	Guided	1	0.5	0	31.72325	1.30177	-1.45353	0.80004	1.13265144291345	4.681982	-7.260126	-1.342824
Trial1	3	1	blindfold	clockwise	practice	Guided	1	0.5	0	31.74324	1.30197	-1.45368	0.79951	1.13241870899962	4.212271	-7.514034	-2.564251
Trial1	3	1	blindfold	clockwise	practice	Guided	1	0.5	0	31.76324	1.302	-1.45372	0.79869	1.13186122079125	4.087133	-7.454789	-2.669147
Trial1	3	1	blindfold	clockwise	practice	Guided	1	0.5	0	31.78325	1.30203	-1.45372	0.79759	1.13110649551076	4.360792	-7.348994	-2.48812
Trial1	3	1	blindfold	clockwise	practice	Guided	1	0.5	0	31.80325	1.30213	-1.45368	0.79622	1.13021192613444	4.874291	-7.420935	-2.753721
Trial1	3	1	blindfold	clockwise	practice	Guided	1	0.5	0	31.82324	1.3023	-1.45372	0.79128	1.12685813015838	5.169709	-7.746783	-3.153029
Trial1	3	1	blindfold	clockwise	practice	Guided	1	0.5	0	31.84325	1.30248	-1.45379	0.78765	1.12444058424083	5.00275	-7.594438	-3.363291
Trial1	3	1	blindfold	clockwise	practice	Guided	1	0.5	0	31.86325	1.30251	-1.45378	0.7832	1.1213494209538	5.154249	-7.484412	-3.404201
Trial1	3	1	blindfold	clockwise	practice	Guided	1	0.5	0	31.88326	1.30257	-1.45376	0.7778	1.11762760259926	5.26026	-7.522498	-3.351397
Trial1	3	1	blindfold	clockwise	practice	Guided	1	0.5	0	31.90324	1.30263	-1.45378	0.7718	1.11350349998242	5.485472	-7.569048	-3.453416
Trial1	3	1	blindfold	clockwise	practice	Guided	1	0.5	0	31.92325	1.30271	-1.4538	0.75767	1.10381489907969	5.512821	-7.708697	-3.348125
Trial1	3	1	blindfold	clockwise	practice	Guided	1	0.5	0	31.94325	1.3028	-1.45385	0.74957	1.09833653233895	5.552419	-7.670611	-3.32176
Trial1	3	1	blindfold	clockwise	practice	Guided	1	0.5	0	31.96324	1.30278	-1.45385	0.74111	1.09256567928966	5.40549	-7.848346	-3.623877
Trial1	3	1	blindfold	clockwise	practice	Guided	1	0.5	0	31.98325	1.30274	-1.45386	0.73104	1.08573060883246	5.401959	-7.759479	-3.839448
Trial1	3	1	blindfold	clockwise	practice	Guided	1	0.5	0	32.00325	1.30271	-1.45389	0.7201	1.07837262094144	5.515114	-7.73832	-4.163069
Trial1	3	1	blindfold	clockwise	practice	Guided	1	0.5	0	32.02325	1.30271	-1.45389	0.7201	1.07837262094144	5.515114	-7.73832	-4.163069
Trial1	3	1	blindfold	clockwise	practice	Guided	1	0.5	0	32.04324	1.30284	-1.45391	0.68197	1.05339220517405	5.515114	-7.73832	-4.163069
Trial1	3	1	blindfold	clockwise	practice	Guided	1	0.5	0	32.06325	1.30284	-1.45391	0.66259	1.04095029725664	5.65142	-8.106486	-4.271328
Trial1	3	1	blindfold	clockwise	practice	Guided	1	0.5	0	32.08325	1.30286	-1.45398	0.64544	1.03013435713579	5.800748	-7.873737	-4.057058
Trial1	3	1	blindfold	clockwise	practice	Guided	1	0.5	0	32.10324	1.30287	-1.45397	0.62753	1.01901627445736	5.783505	-8.026082	-3.546266
Trial1	3	1	blindfold	clockwise	practice	Guided	1	0.5	0	32.12325	1.30291	-1.45399	0.58868	0.995594559370622	5.975644	-7.928751	-3.697841
Trial1	3	1	blindfold	clockwise	practice	Guided	1	0.5	0	32.14325	1.30299	-1.45395	0.56833	0.983764124593506	5.931468	-7.806028	-3.967189
Trial1	3	1	blindfold	clockwise	practice	Guided	1	0.5	0	32.16325	1.30298	-1.45393	0.54669	0.97141491002991	5.869567	-7.894896	-3.537114
Trial1	3	1	blindfold	clockwise	practice	Guided	1	0.5	0	32.18324	1.30298	-1.45396	0.52524	0.959507189764841	6.089357	-8.043009	-3.416102
Trial1	3	1	blindfold	clockwise	practice	Guided	1	0.5	0	32.20325	1.30303	-1.45402	0.50344	0.947791675247868	6.397302	-7.996459	-3.485438
Trial1	3	1	blindfold	clockwise	practice	Guided	1	0.5	0	32.22325	1.3031	-1.45404	0.45927	0.925147840663038	6.050486	-7.827187	-2.985378
Trial1	3	1	blindfold	clockwise	practice	Guided	1	0.5	0	32.24324	1.30304	-1.45396	0.43594	0.91373780476733	6.097202	-8.224977	-3.665706
Trial1	3	1	blindfold	clockwise	practice	Guided	1	0.5	0	32.26324	1.30301	-1.45401	0.41148	0.902297532573909	5.887456	-7.992228	-3.556733
Trial1	3	1	blindfold	clockwise	practice	Guided	1	0.5	0	32.28325	1.30302	-1.45404	0.38885	0.892213789594339	6.125578	-8.318076	-3.358676
Trial1	3	1	blindfold	clockwise	practice	Guided	1	0.5	0	32.30325	1.30305	-1.45408	0.36536	0.882256943325693	6.306102	-8.085327	-3.20927
Trial1	3	1	blindfold	clockwise	practice	Guided	1	0.5	0	32.32324	1.30309	-1.45405	0.3176	0.86361060528595	6.233991	-8.02185	-3.29141
Trial1	3	1	blindfold	clockwise	practice	Guided	1	0.5	0	32.34325	1.3031	-1.45402	0.29234	0.854653296969912	6.122175	-8.195354	-3.725739
Trial1	3	1	blindfold	clockwise	practice	Guided	1	0.5	0	32.36325	1.30307	-1.45405	0.26698	0.846285915652106	6.017226	-8.131877	-3.240014
Trial1	3	1	blindfold	clockwise	practice	Guided	1	0.5	0	32.38326	1.30303	-1.45407	0.24193	0.838681901667867	6.063776	-8.102254	-2.881243
Trial1	3	1	blindfold	clockwise	practice	Guided	1	0.5	0	32.40324	1.30304	-1.45411	0.21883	0.832321848069062	6.242068	-8.516971	-2.557574
Trial1	3	1	blindfold	clockwise	practice	Guided	1	0.5	0	32.42325	1.30311	-1.45416	0.17079	0.821069362041731	6.454663	-8.047241	-2.747032
Trial1	3	1	blindfold	clockwise	practice	Guided	1	0.5	0	32.44325	1.30318	-1.45407	0.14842	0.816778169014941	6.26315	-8.153036	-2.96351
Trial1	3	1	blindfold	clockwise	practice	Guided	1	0.5	0	32.46324	1.30315	-1.45407	0.12501	0.812820715226994	6.21608	-8.1615	-2.604346
Trial1	3	1	blindfold	clockwise	practice	Guided	1	0.5	0	32.48325	1.30311	-1.45405	0.10277	0.809658786600185	6.278924	-8.051473	-2.676772
Trial1	3	1	blindfold	clockwise	practice	Guided	1	0.5	0	32.50325	1.30312	-1.45404	0.080924	0.807186634911113	6.293635	-8.148804	-2.605068
Trial1	3	1	blindfold	clockwise	practice	Guided	1	0.5	0	32.52325	1.30317	-1.45404	0.037189	0.804030481727069	6.376929	-7.924519	-2.965409
Trial1	3	1	blindfold	clockwise	practice	Guided	1	0.5	0	32.54324	1.30307	-1.45402	0.015851	0.80322648668106	5.792402	-8.140341	-2.676224
Trial1	3	1	blindfold	clockwise	practice	Guided	1	0.5	0	32.56325	1.30298	-1.45405	-0.0052644	0.802997322066241	5.85515	-8.043009	-2.748213
Trial1	3	1	blindfold	clockwise	practice	Guided	1	0.5	0	32.58325	1.30294	-1.45404	-0.026703	0.803383793762887	6.01594	-8.098023	-2.747281
Trial1	3	1	blindfold	clockwise	practice	Guided	1	0.5	0	32.60324	1.30295	-1.45406	-0.047388	0.804347047818543	5.86169	-8.072632	-2.574128
Trial1	3	1	blindfold	clockwise	practice	Guided	1	0.5	0	32.62325	1.30298	-1.45405	-0.08997799	0.808005584663833	5.876047	-8.32654	-3.266314
Trial1	3	1	blindfold	clockwise	practice	Guided	1	0.5	0	32.64325	1.30286	-1.45411	-0.1109	0.810483086063182	5.48933	-8.030314	-2.935632
Trial1	3	1	blindfold	clockwise	practice	Guided	1	0.5	0	32.66325	1.30276	-1.45408	-0.13132	0.813430007161128	5.40652	-8.292685	-2.347036
Trial1	3	1	blindfold	clockwise	practice	Guided	1	0.5	0	32.68324	1.30271	-1.4541	-0.15194	0.816963401270882	5.4302	-8.220745	-2.426912
Trial1	3	1	blindfold	clockwise	practice	Guided	1	0.5	0	32.70325	1.30273	-1.45409	-0.1724	0.821034201397016	5.606875	-8.174195	-2.736394
Trial1	3	1	blindfold	clockwise	practice	Guided	1	0.5	0	32.72325	1.30277	-1.45412	-0.21251	0.830421587751488	5.384525	-8.203818	-3.009742
Trial1	3	1	blindfold	clockwise	practice	Guided	1	0.5	0	32.74324	1.30269	-1.45408	-0.23286	0.835784100108787	5.166637	-8.169963	-3.254785
Trial1	3	1	blindfold	clockwise	practice	Guided	1	0.5	0	32.76324	1.30257	-1.45409	-0.25319	0.841560314540961	4.9347	-8.076864	-2.9415
Trial1	3	1	blindfold	clockwise	practice	Guided	1	0.5	0	32.78325	1.3025	-1.45408	-0.2734	0.847793506728992	4.90859	-8.208049	-2.653782
Trial1	3	1	blindfold	clockwise	practice	Guided	1	0.5	0	32.80325	1.3025	-1.45414	-0.29404	0.854672910334256	5.159428	-8.275758	-2.844778
Trial1	3	1	blindfold	clockwise	practice	Guided	1	0.5	0	32.82324	1.30253	-1.45414	-0.33386	0.869204790550166	5.182665	-8.296917	-2.705714
Trial1	3	1	blindfold	clockwise	practice	Guided	1	0.5	0	32.84325	1.30256	-1.45421	-0.35454	0.877383117169206	5.091058	-8.322308	-3.454898
Trial1	3	1	blindfold	clockwise	practice	Guided	1	0.5	0	32.86325	1.30253	-1.45421	-0.37553	0.886045859918956	4.798001	-8.284222	-3.485319
Trial1	3	1	blindfold	clockwise	practice	Guided	1	0.5	0	32.88326	1.30246	-1.4542	-0.3962	0.894939339121254	4.842984	-8.512739	-3.558271
Trial1	3	1	blindfold	clockwise	practice	Guided	1	0.5	0	32.90324	1.30242	-1.45423	-0.41717	0.904383042565691	4.879564	-8.44503	-3.283429
Trial1	3	1	blindfold	clockwise	practice	Guided	1	0.5	0	32.92325	1.30244	-1.45423	-0.4603	0.925087086761232	4.981937	-8.516971	-3.175541
Trial1	3	1	blindfold	clockwise	practice	Guided	1	0.5	0	32.94325	1.30249	-1.45412	-0.48188	0.936054772356834	5.042616	-8.550825	-3.323106
Trial1	3	1	blindfold	clockwise	practice	Guided	1	0.5	0	32.96324	1.3025	-1.4542	-0.5036	0.947427689404965	4.874871	-8.487348	-3.064553
Trial1	3	1	blindfold	clockwise	practice	Guided	1	0.5	0	32.98325	1.30248	-1.45418	-0.52613	0.959576427758781	4.998614	-8.051473	-3.221929
Trial1	3	1	blindfold	clockwise	practice	Guided	1	0.5	0	33.00325	1.30246	-1.4541	-0.54821	0.971841659455146	4.943813	-8.423871	-3.188618
Trial1	3	1	blindfold	clockwise	practice	Guided	1	0.5	0	33.02325	1.30246	-1.45415	-0.59257	0.997537564575638	5.016183	-8.406944	-3.087167
Trial1	3	1	blindfold	clockwise	practice	Guided	1	0.5	0	33.04324	1.30242	-1.45409	-0.6151	1.01105189323238	4.70124	-7.958373	-2.66694
Trial1	3	1	blindfold	clockwise	practice	Guided	1	0.5	0	33.06325	1.30238	-1.45404	-0.63675	1.02433595569399	4.894662	-8.339235	-2.601708
Trial1	3	1	blindfold	clockwise	practice	Guided	1	0.5	0	33.08325	1.30242	-1.45409	-0.65873	1.03817294447442	4.882719	-8.229208	-2.829202
Trial1	3	1	blindfold	clockwise	practice	Guided	1	0.5	0	33.10324	1.30243	-1.45409	-0.68027	1.05197964466761	4.833436	-7.932982	-2.426404
Trial1	3	1	blindfold	clockwise	practice	Guided	1	0.5	0	33.12325	1.30244	-1.45408	-0.72048	1.07842547058666	4.912425	-8.313844	-2.144113
Trial1	3	1	blindfold	clockwise	practice	Guided	1	0.5	0	33.14325	1.30243	-1.45406	-0.73996	1.0915286448327	4.901673	-8.178427	-2.668961
Trial1	3	1	blindfold	clockwise	practice	Guided	1	0.5	0	33.16325	1.30243	-1.45408	-0.75911	1.10460034014278	4.810841	-8.224977	-2.513415
Trial1	3	1	blindfold	clockwise	practice	Guided	1	0.5	0	33.18324	1.3024	-1.45411	-0.77804	1.1176724861489	4.617185	-8.098023	-2.647117
Trial1	3	1	blindfold	clockwise	practice	Guided	1	0.5	0	33.20325	1.30236	-1.4541	-0.79723	1.13108679759599	4.521757	-8.11495	-2.560599
Trial1	3	1	blindfold	clockwise	practice	Guided	1	0.5	0	33.22325	1.30232	-1.4541	-0.80578	1.13710104476749	4.732316	-8.119182	-2.723443
Trial1	3	1	blindfold	clockwise	practice	Guided	1	0.5	0	33.24324	1.30245	-1.45427	-0.80493	1.13659063172199	6.500778	-11.50462	-6.696886
Trial1	3	1	blindfold	clockwise	practice	Guided	1	0.5	0	33.26324	1.30261	-1.45481	-0.80407	1.13609481739842	5.255206	-9.723034	-5.369747
Trial1	3	1	blindfold	clockwise	practice	Guided	1	0.5	0	33.28325	1.30258	-1.45471	-0.80301	1.13532352323982	4.743566	-7.078159	-2.750805
Trial1	3	1	blindfold	clockwise	practice	Guided	1	0.5	0	33.30325	1.30249	-1.45408	-0.80266	1.13501244512726	4.849691	-7.475948	-2.832087
Trial1	3	1	blindfold	clockwise	practice	Guided	1	0.5	0	33.32324	1.30248	-1.45405	-0.80259	1.13495588035832	4.820016	-10.11659	-4.464781
Trial1	3	1	blindfold	clockwise	practice	Guided	1	0.5	0	33.34325	1.30244	-1.45425	-0.80257	1.13491348168116	3.684988	-7.746783	-4.001854
Trial1	3	1	blindfold	clockwise	practice	Guided	1	0.5	0	33.36325	1.3024	-1.45423	-0.80256	1.13487799596179	3.810523	-8.669316	-4.563675
Trial1	3	1	blindfold	clockwise	practice	Guided	1	0.5	0	33.38326	1.30238	-1.45425	-0.80257	1.13487100189274	4.248424	-9.418344	-5.313788
Trial1	3	1	blindfold	clockwise	practice	Guided	1	0.5	0	33.40324	1.30237	-1.45428	-0.80257	1.13486392208266	4.323746	-9.308317	-5.423394
Trial1	3	1	blindfold	clockwise	practice	Guided	1	0.5	0	33.42325	1.30236	-1.45429	-0.80257	1.13485692659943	4.305574	-8.842819	-5.067678
Trial1	3	1	blindfold	clockwise	practice	Guided	1	0.5	0	33.44325	1.30234	-1.45432	-0.80257	1.13484276719916	4.072277	-9.376026	-5.150766
Trial1	3	1	blindfold	clockwise	practice	Guided	1	0.5	0	33.46324	1.30232	-1.45433	-0.80257	1.13482860797565	3.754422	-9.029019	-5.194431
Trial1	3	1	blindfold	clockwise	practice	Guided	1	0.5	0	33.48325	1.30229	-1.45434	-0.80257	1.13480736947184	3.418131	-8.96131	-5.070578
Trial1	3	1	blindfold	clockwise	practice	Guided	1	0.5	0	33.50325	1.30226	-1.45435	-0.80257	1.13478621564321	3.427794	-8.902065	-4.969012
Trial1	3	1	blindfold	clockwise	practice	Guided	1	0.5	0	33.52325	1.30223	-1.45435	-0.80258	1.13477214440123	3.656029	-9.122118	-5.083313
Trial1	3	1	blindfold	clockwise	practice	Guided	1	0.5	0	33.54324	1.3022	-1.45438	-0.80258	1.13475082294642	3.580694	-9.206754	-5.2576
Trial1	3	1	blindfold	clockwise	practice	Guided	1	0.5	0	33.56325	1.30217	-1.45439	-0.80258	1.13472967043691	3.369449	-9.088264	-5.19536
Trial1	3	1	blindfold	clockwise	practice	Guided	1	0.5	0	33.58325	1.30215	-1.4544	-0.80258	1.13471551280244	3.10411	-9.160204	-5.181946
Trial1	3	1	blindfold	clockwise	practice	Guided	1	0.5	0	33.60324	1.30211	-1.45441	-0.80258	1.13468719806399	2.934569	-9.012091	-5.124561
Trial1	3	1	blindfold	clockwise	practice	Guided	1	0.5	0	33.62325	1.30207	-1.45441	-0.80257	1.13465188540139	2.835145	-8.889369	-5.151324
Trial1	3	1	blindfold	clockwise	practice	Guided	1	0.5	0	33.64325	1.302	-1.45442	-0.80257	1.13460242150003	2.88647	-9.177132	-5.086752
Trial1	3	1	blindfold	clockwise	practice	Guided	1	0.5	0	33.66325	1.30197	-1.45443	-0.80257	1.13458118723383	2.988466	-9.130582	-5.12286
Trial1	3	1	blindfold	clockwise	practice	Guided	1	0.5	0	33.68324	1.30195	-1.45444	-0.80257	1.13456711553859	2.988423	-9.278695	-5.122885
Trial1	3	1	blindfold	clockwise	practice	Guided	1	0.5	0	33.70325	1.30193	-1.45445	-0.80256	1.13454579202561	2.813321	-9.168668	-5.036641
Trial1	3	1	blindfold	clockwise	practice	Guided	1	0.5	0	33.72325	1.3019	-1.45445	-0.80256	1.13452464281455	2.617985	-8.999396	-4.9628
Trial1	3	1	blindfold	clockwise	practice	Guided	1	0.5	0	33.74324	1.30183	-1.45446	-0.80255	1.13446805789148	2.414973	-9.139045	-4.920383
Trial1	3	1	blindfold	clockwise	practice	Guided	1	0.5	0	33.76324	1.3018	-1.45447	-0.80255	1.13444690986921	2.395801	-9.058641	-4.962543
Trial1	3	1	blindfold	clockwise	practice	Guided	1	0.5	0	33.78325	1.30177	-1.45447	-0.8025401	1.13441872031914	2.437103	-9.117886	-4.941835
Trial1	3	1	blindfold	clockwise	practice	Guided	1	0.5	0	33.80325	1.30174	-1.45448	-0.8025401	1.13439740445226	2.425278	-9.00786	-4.879954
Trial1	3	1	blindfold	clockwise	practice	Guided	1	0.5	0	33.82324	1.30171	-1.45448	-0.80253	1.13436913100731	2.437561	-9.012091	-4.873344
Trial1	3	1	blindfold	clockwise	practice	Guided	1	0.5	0	33.84325	1.30166	-1.45449	-0.80253	1.13433374630808	2.331442	-9.143277	-4.910726
Trial1	3	1	blindfold	clockwise	practice	Guided	1	0.5	0	33.86325	1.30164	-1.45449	-0.80252	1.13431259240944	2.365579	-9.0798	-4.900825
Trial1	3	1	blindfold	clockwise	practice	Guided	1	0.5	0	33.88326	1.30162	-1.45449	-0.80252	1.13429843892701	2.275008	-9.130582	-4.900142
Trial1	3	1	blindfold	clockwise	practice	Guided	1	0.5	0	33.90324	1.30159	-1.4545	-0.80252	1.13427729328004	2.255118	-9.096727	-4.916713
Trial1	3	1	blindfold	clockwise	practice	Guided	1	0.5	0	33.92325	1.30157	-1.4545	-0.80251	1.13425601332601	2.21535	-9.147509	-4.920104
Trial1	3	1	blindfold	clockwise	practice	Guided	1	0.5	0	33.94325	1.30152	-1.45451	-0.80251	1.1342207155226	2.127029	-9.168668	-4.979749
Trial1	3	1	blindfold	clockwise	practice	Guided	1	0.5	0	33.96324	1.3015	-1.45451	-0.80251	1.13420664725393	2.049212	-9.0798	-4.946062
Trial1	3	1	blindfold	clockwise	practice	Guided	1	0.5	0	33.98325	1.30147	-1.45451	-0.80251	1.13418533458135	2.04563	-9.160204	-4.956818
Trial1	3	1	blindfold	clockwise	practice	Guided	1	0.5	0	34.00325	1.30145	-1.45452	-0.80251	1.13417126675264	1.996575	-9.249072	-5.055995
Trial1	3	1	blindfold	clockwise	practice	Guided	1	0.5	0	34.02325	1.30143	-1.45452	-0.8025401	1.13417837137106	2.011765	-9.376026	-5.254063
Trial1	3	1	blindfold	clockwise	practice	Guided	1	0.5	0	34.04324	1.30138	-1.45455	-0.80257	1.13416416629535	1.823834	-9.579153	-5.764607
Trial1	3	1	blindfold	clockwise	practice	Guided	1	0.5	0	34.06325	1.30135	-1.45457	-0.80259	1.13415719667584	1.648371	-9.591848	-5.896147
Trial1	3	1	blindfold	clockwise	practice	Guided	1	0.5	0	34.08325	1.30132	-1.45459	-0.8026301	1.13416440097061	1.381881	-9.701875	-6.037186
Trial1	3	1	blindfold	clockwise	practice	Guided	1	0.5	0	34.10324	1.30128	-1.45462	-0.80268	1.13417145110834	1.137529	-9.913465	-6.276281
Trial1	3	1	blindfold	clockwise	practice	Guided	1	0.5	0	34.12325	1.30122	-1.45468	-0.80279	1.13420692354306	0.799896	-10.14621	-6.524638
Trial1	3	1	blindfold	clockwise	practice	Guided	1	0.5	0	34.14325	1.30109	-1.45482	-0.80286	1.13416462899783	0.420243	-10.1843	-7.097484
Trial1	3	1	blindfold	clockwise	practice	Guided	1	0.5	0	34.16325	1.30103	-1.45485	-0.80294	1.13417890385319	0.304788	-10.08697	-7.491461
Trial1	3	1	blindfold	clockwise	practice	Guided	1	0.5	0	34.18324	1.30097	-1.45488	-0.80303	1.13420027707624	0.224371	-9.943087	-7.806121
Trial1	3	1	blindfold	clockwise	practice	Guided	1	0.5	0	34.20325	1.30091	-1.45489	-0.80311	1.13421448563352	-0.021845	-9.866915	-7.9643
Trial1	3	1	blindfold	clockwise	practice	Guided	1	0.5	0	34.22325	1.30085	-1.45489	-0.80327	1.13428543193445	-0.276652	-9.883842	-8.030046
Trial1	3	1	blindfold	clockwise	practice	Guided	1	0.5	0	34.24324	1.30069	-1.45493	-0.80334	1.13422208945035	-1.008543	-10.24354	-8.208196
Trial1	3	1	blindfold	clockwise	practice	Guided	1	0.5	0	34.26324	1.3006	-1.45497	-0.8034099	1.13420807843643	-1.448152	-10.26894	-8.279245
Trial1	3	1	blindfold	clockwise	practice	Guided	1	0.5	0	34.28325	1.3005	-1.45499	-0.80348	1.13418713785037	-1.836097	-10.1843	-8.336141
Trial1	3	1	blindfold	clockwise	practice	Guided	1	0.5	0	34.30325	1.30039	-1.45501	-0.80355	1.13415905884161	-2.220027	-10.05311	-8.366602
Trial1	3	1	blindfold	clockwise	practice	Guided	1	0.5	0	34.32324	1.30027	-1.45501	-0.8037	1.13418065096854	-2.680438	-9.934624	-8.518542
Trial1	3	1	blindfold	clockwise	practice	Guided	1	0.5	0	34.34325	1.29992	-1.45497	-0.80383	1.13402586401652	-3.481595	-9.782279	-8.453113
Trial1	3	1	blindfold	clockwise	practice	Guided	1	0.5	0	34.36325	1.29937	-1.45494	-0.80398	1.1337442903362	-3.831833	-9.769584	-8.425408
Trial1	3	1	blindfold	clockwise	practice	Guided	1	0.5	0	34.38326	1.29832	-1.45491	-0.80415	1.13312497323534	-4.024169	-9.803438	-8.610873
Trial1	3	1	blindfold	clockwise	practice	Guided	1	0.5	0	34.40324	1.29654	-1.45491	-0.8043301	1.13199948645585	-4.155866	-9.816133	-8.929444
Trial1	3	1	blindfold	clockwise	practice	Guided	1	0.5	0	34.42325	1.29408	-1.45491	-0.80463	1.1304832965276	-4.410677	-9.76112	-9.176733
Trial1	3	1	blindfold	clockwise	practice	Guided	1	0.5	0	34.44325	1.28625	-1.45479	-0.80477	1.12509732193057	-4.991324	-9.316781	-9.607786
Trial1	3	1	blindfold	clockwise	practice	Guided	1	0.5	0	34.46324	1.28016	-1.4547	-0.80489	1.12093600128396	-5.159596	-9.562225	-9.97643
Trial1	3	1	blindfold	clockwise	practice	Guided	1	0.5	0	34.48325	1.27269	-1.45477	-0.80491	1.11576433000685	-5.353315	-9.769584	-9.791364
Trial1	3	1	blindfold	clockwise	practice	Guided	1	0.5	0	34.50325	1.26363	-1.45483	-0.80492	1.10951646382726	-5.536771	-9.435271	-9.790522
Trial1	3	1	blindfold	clockwise	practice	Guided	1	0.5	0	34.52325	1.25248	-1.45473	-0.80497	1.10190872692047	-5.517284	-9.130582	-9.908161
Trial1	3	1	blindfold	clockwise	practice	Guided	1	0.5	0	34.54324	1.22512	-1.45459	-0.80497	1.0834092423335	-5.169399	-9.210986	-9.91463
Trial1	3	1	blindfold	clockwise	practice	Guided	1	0.5	0	34.56325	1.20929	-1.45457	-0.80496	1.07287136456322	-5.208259	-9.147509	-9.881011
Trial1	3	1	blindfold	clockwise	practice	Guided	1	0.5	0	34.58325	1.19146	-1.45455	-0.80497	1.06117557309872	-5.205199	-9.03325	-9.977877
Trial1	3	1	blindfold	clockwise	practice	Guided	1	0.5	0	34.60324	1.17208	-1.45453	-0.80502	1.04868902709342	-5.14751	-8.910528	-10.06775
Trial1	3	1	blindfold	clockwise	practice	Guided	1	0.5	0	34.62325	1.15259	-1.4545	-0.80502	1.0363064272907	-4.920933	-8.974005	-10.1131
Trial1	3	1	blindfold	clockwise	practice	Guided	1	0.5	0	34.64325	1.10799	-1.45448	-0.80499	1.00879173373065	-4.621759	-8.978237	-10.01408
Trial1	3	1	blindfold	clockwise	practice	Guided	1	0.5	0	34.66325	1.08573	-1.45449	-0.80494	0.995493828200401	-4.523975	-9.029019	-9.880722
Trial1	3	1	blindfold	clockwise	practice	Guided	1	0.5	0	34.68324	1.06204	-1.45453	-0.80491	0.981717463510087	-4.555524	-9.151741	-9.827271
Trial1	3	1	blindfold	clockwise	practice	Guided	1	0.5	0	34.70325	1.03686	-1.45456	-0.8049	0.967513639577691	-4.498654	-9.185595	-9.765798
Trial1	3	1	blindfold	clockwise	practice	Guided	1	0.5	0	34.72325	1.01169	-1.45458	-0.80486	0.953743304064931	-4.61308	-9.198291	-9.782551
Trial1	3	1	blindfold	clockwise	practice	Guided	1	0.5	0	34.74324	0.95927	-1.45463	-0.80482	0.926641337051105	-4.488095	-9.261768	-9.634733
Trial1	3	1	blindfold	clockwise	practice	Guided	1	0.5	0	34.76324	0.93128	-1.45463	-0.80477	0.913048297919376	-4.5921	-9.227913	-9.426991
Trial1	3	1	blindfold	clockwise	practice	Guided	1	0.5	0	34.78325	0.90346	-1.45462	-0.8048	0.900268341352475	-4.400558	-9.240609	-9.656961
Trial1	3	1	blindfold	clockwise	practice	Guided	1	0.5	0	34.80325	0.87509	-1.45463	-0.80484	0.88795269102139	-4.267103	-9.473358	-9.623116
Trial1	3	1	blindfold	clockwise	practice	Guided	1	0.5	0	34.82324	0.84547	-1.4547	-0.8049	0.875907233832589	-4.166865	-9.562225	-9.915103
Trial1	3	1	blindfold	clockwise	practice	Guided	1	0.5	0	34.84325	0.7864701	-1.45476	-0.8049	0.854358875148706	-4.174219	-9.350635	-9.729688
Trial1	3	1	blindfold	clockwise	practice	Guided	1	0.5	0	34.86325	0.7561899	-1.45469	-0.80494	0.844725793652195	-4.085608	-9.325245	-9.887834
Trial1	3	1	blindfold	clockwise	practice	Guided	1	0.5	0	34.88326	0.72754	-1.45466	-0.80496	0.836501691917855	-3.725475	-9.422576	-9.984103
Trial1	3	1	blindfold	clockwise	practice	Guided	1	0.5	0	34.90324	0.69719	-1.45471	-0.80496	0.828760843660421	-3.679778	-9.646861	-9.882406
Trial1	3	1	blindfold	clockwise	practice	Guided	1	0.5	0	34.92325	0.6689	-1.45477	-0.80488	0.822410463127014	-3.586809	-9.574921	-9.756523
Trial1	3	1	blindfold	clockwise	practice	Guided	1	0.5	0	34.94325	0.61055	-1.45471	-0.80487	0.812426631488774	-3.533222	-9.354867	-9.764674
Trial1	3	1	blindfold	clockwise	practice	Guided	1	0.5	0	34.96324	0.58136	-1.45469	-0.80487	0.808971679861735	-3.459525	-9.363331	-9.845057
Trial1	3	1	blindfold	clockwise	practice	Guided	1	0.5	0	34.98325	0.55341	-1.4547	-0.80487	0.806640167292079	-3.259655	-9.464894	-9.815666
Trial1	3	1	blindfold	clockwise	practice	Guided	1	0.5	0	35.00325	0.52516	-1.45474	-0.80483	0.805223124335575	-3.265	-9.477589	-9.62245
Trial1	3	1	blindfold	clockwise	practice	Guided	1	0.5	0	35.02325	0.4983	-1.45474	-0.80488	0.804881758661099	-3.233383	-9.363331	-9.705516
Trial1	3	1	blindfold	clockwise	practice	Guided	1	0.5	0	35.04324	0.44563	-1.45477	-0.80489	0.806724283516414	-3.00365	-9.71457	-9.766102
Trial1	3	1	blindfold	clockwise	practice	Free	1	0.5	0	0	0.42293	-1.45495	-0.8017099	0.805405878076548	-1.185479	-10.21815	-3.211047
Trial1	3	1	blindfold	clockwise	practice	Free	1	0.5	0	0.01351929	0.42305	-1.45492	-0.80169	0.805374529335372	-1.140203	-10.23508	-3.221727
Trial1	3	1	blindfold	clockwise	practice	Free	1	0.5	0	0.03352356	0.42305	-1.45492	-0.80208	0.805762798521215	-1.171553	-10.25624	-3.221727
Trial1	3	1	blindfold	clockwise	practice	Free	1	0.5	0	0.05352783	0.42291	-1.45501	-0.80443	0.808115403279254	-1.180409	-10.21392	-3.147648
Trial1	3	1	blindfold	clockwise	practice	Free	1	0.5	0	0.0735321	0.42193	-1.45512	-0.80615	0.809921406374104	-1.419912	-9.862683	-2.665866
Trial1	3	1	blindfold	clockwise	practice	Free	1	0.5	0	0.09352112	0.42108	-1.45499	-0.8083301	0.812173535540257	-1.211508	-9.921928	-2.799977
Trial1	3	1	blindfold	clockwise	practice	Free	1	0.5	0	0.1135254	0.42013	-1.45497	-0.81101	0.814933395872637	-1.03379	-10.21815	-3.016005
Trial1	3	1	blindfold	clockwise	practice	Free	1	0.5	0	0.1335297	0.41913	-1.45507	-0.8142	0.818206313451066	-1.069067	-10.28586	-2.962026
Trial1	3	1	blindfold	clockwise	practice	Free	1	0.5	0	0.1535339	0.41795	-1.45511	-0.82109	0.825179351382851	-1.171894	-9.921928	-2.746209
Trial1	3	1	blindfold	clockwise	practice	Free	1	0.5	0	0.1735229	0.41499	-1.45496	-0.82515	0.82951747580448	-1.182911	-10.04465	-2.733584
Trial1	3	1	blindfold	clockwise	practice	Free	1	0.5	0	0.1935272	0.41325	-1.455	-0.8294899	0.83401386903654	-1.094883	-10.04465	-2.727878
Trial1	3	1	blindfold	clockwise	practice	Free	1	0.5	0	0.2135315	0.41142	-1.45503	-0.83379	0.838482071660424	-1.206826	-9.985405	-2.658484
Trial1	3	1	blindfold	clockwise	practice	Free	1	0.5	0	0.2335205	0.40955	-1.45501	-0.83851	0.843374342590486	-1.181274	-10.04888	-2.576612
Trial1	3	1	blindfold	clockwise	practice	Free	1	0.5	0	0.2535248	0.40744	-1.45503	-0.84828	0.853314848704891	-1.178151	-10.05735	-2.719015
Trial1	3	1	blindfold	clockwise	practice	Free	1	0.5	0	0.2735291	0.40301	-1.45506	-0.85341	0.858903778899469	-1.305236	-9.998101	-2.637137
Trial1	3	1	blindfold	clockwise	practice	Free	1	0.5	0	0.2935333	0.40056	-1.45504	-0.85881	0.864547823113329	-1.300036	-10.07004	-2.514248
Trial1	3	1	blindfold	clockwise	practice	Free	1	0.5	0	0.3135223	0.39789	-1.45504	-0.86423	0.870241354032645	-1.336304	-10.14198	-2.588293
Trial1	3	1	blindfold	clockwise	practice	Free	1	0.5	0	0.3335266	0.39518	-1.45507	-0.87001	0.876301698710047	-1.30825	-10.31972	-2.563929
Trial1	3	1	blindfold	clockwise	practice	Free	1	0.5	0	0.3535309	0.39231	-1.45511	-0.88216	0.888708848347738	-1.271708	-10.31972	-2.834627
Trial1	3	1	blindfold	clockwise	practice	Free	1	0.5	0	0.3735199	0.38655	-1.45519	-0.88858	0.895793145700309	-1.207094	-10.47206	-2.842253
Trial1	3	1	blindfold	clockwise	practice	Free	1	0.5	0	0.3935242	0.38351	-1.4552	-0.88858	0.89618322963812	-1.287258	-10.45937	-2.947016
Trial1	3	1	blindfold	clockwise	practice	Free	1	0.5	0	0.4135284	0.38041	-1.45523	-0.90269	0.910577287028433	-1.139983	-10.61171	-3.102891
Trial1	3	1	blindfold	clockwise	practice	Free	1	0.5	0	0.4335327	0.37746	-1.45528	-0.91088	0.919085616198106	-1.047836	-10.70058	-3.222764
Trial1	3	1	blindfold	clockwise	practice	Free	1	0.5	0	0.4535217	0.37434	-1.45533	-0.92893	0.937390714906665	-1.034291	-10.60325	-3.557043
Trial1	3	1	blindfold	clockwise	practice	Free	1	0.5	0	0.473526	0.36816	-1.45533	-0.93951	0.948715342112696	-1.017295	-10.67096	-3.723973
Trial1	3	1	blindfold	clockwise	practice	Free	1	0.5	0	0.4935303	0.36482	-1.45537	-0.95061	0.960173405877947	-1.076959	-10.81907	-3.730621
Trial1	3	1	blindfold	clockwise	practice	Free	1	0.5	0	0.5135193	0.36142	-1.4554	-0.96294	0.972860639386578	-1.083582	-10.78522	-3.66496
Trial1	3	1	blindfold	clockwise	practice	Free	1	0.5	0	0.5335236	0.3577	-1.4554	-0.97621	0.986526863911457	-1.175694	-10.8233	-3.889746
Trial1	3	1	blindfold	clockwise	practice	Free	1	0.5	0	0.5535278	0.35373	-1.45541	-1.00439	1.01498482236064	-1.091737	-10.90794	-3.973263
Trial1	3	1	blindfold	clockwise	practice	Free	1	0.5	0	0.5735321	0.34546	-1.45545	-1.02009	1.03172970668682	-1.074196	-10.81061	-4.029145
Trial1	3	1	blindfold	clockwise	practice	Free	1	0.5	0	0.5935211	0.34096	-1.45544	-1.03722	1.0493422005282	-1.036415	-11.05182	-3.858177
Trial1	3	1	blindfold	clockwise	practice	Free	1	0.5	0	0.6135254	0.33614	-1.45547	-1.05471	1.06736280415777	-0.89282	-10.90371	-3.905159
Trial1	3	1	blindfold	clockwise	practice	Free	1	0.5	0	0.6335297	0.33136	-1.45548	-1.07353	1.08669500219042	-0.971725	-11.01373	-3.752292
Trial1	3	1	blindfold	clockwise	practice	Free	1	0.5	0	0.6535339	0.3263	-1.45549	-1.11282	1.12629485890352	-0.988288	-11.06451	-3.651216
Trial1	3	1	blindfold	clockwise	practice	Free	1	0.5	0	0.6735229	0.31576	-1.45549	-1.13317	1.14804992925689	-0.888175	-11.03066	-3.508806
Trial1	3	1	blindfold	clockwise	practice	Free	1	0.5	0	0.6935272	0.31049	-1.45552	-1.15414	1.16959529961158	-0.90157	-11.21263	-3.816784
Trial1	3	1	blindfold	clockwise	practice	Free	1	0.5	0	0.7135315	0.30489	-1.45557	-1.17577	1.1918486089224	-0.779842	-11.28034	-3.928409
Trial1	3	1	blindfold	clockwise	practice	Free	1	0.5	0	0.7335205	0.29954	-1.45562	-1.19874	1.2153854611094	-0.638324	-11.42845	-3.791894
Trial1	3	1	blindfold	clockwise	practice	Free	1	0.5	0	0.7535248	0.29426	-1.45566	-1.24528	1.26216135901131	-0.728253	-11.47923	-4.050764
Trial1	3	1	blindfold	clockwise	practice	Free	1	0.5	0	0.7735291	0.28374	-1.45571	-1.27009	1.28837000299722	-0.696198	-11.3692	-3.708741
Trial1	3	1	blindfold	clockwise	practice	Free	1	0.5	0	0.7935333	0.27869	-1.45567	-1.29535	1.31411945458915	-0.633317	-11.21263	-3.771694
Trial1	3	1	blindfold	clockwise	practice	Free	1	0.5	0	0.8135223	0.27341	-1.45566	-1.31955	1.33886344306392	-0.511819	-11.26764	-3.811636
Trial1	3	1	blindfold	clockwise	practice	Free	1	0.5	0	0.8335266	0.26863	-1.45569	-1.34566	1.36540574044129	-0.536882	-11.50462	-3.653451
Trial1	3	1	blindfold	clockwise	practice	Free	1	0.5	0	0.8535309	0.26364	-1.45572	-1.39724	1.41709060358642	-0.386152	-11.50039	-3.714777
Trial1	3	1	blindfold	clockwise	practice	Free	1	0.5	0	0.8735199	0.25434	-1.45575	-1.4233	1.44434476781318	-0.543875	-11.48346	-3.56388
Trial1	3	1	blindfold	clockwise	practice	Free	1	0.5	0	0.8935242	0.24987	-1.45575	-1.45029	1.47170173773718	-0.397866	-11.59349	-3.347037
Trial1	3	1	blindfold	clockwise	practice	Free	1	0.5	0	0.9135284	0.24538	-1.4558	-1.47663	1.49842164557107	-0.486913	-11.73737	-3.552669
Trial1	3	1	blindfold	clockwise	practice	Free	1	0.5	0	0.9335327	0.24115	-1.45585	-1.50376	1.5258760642173	-0.353855	-11.67813	-3.331626
Trial1	3	1	blindfold	clockwise	practice	Free	1	0.5	0	0.9535217	0.23691	-1.45583	-1.5566	1.57867672435309	-0.522676	-11.54271	-3.414303
Trial1	3	1	blindfold	clockwise	practice	Free	1	0.5	0	0.973526	0.229	-1.45586	-1.58382	1.60683749799314	-0.308348	-11.77969	-3.360627
Trial1	3	1	blindfold	clockwise	practice	Free	1	0.5	0	0.9935303	0.22526	-1.45589	-1.61018	1.63345087812489	-0.435465	-11.71621	-3.410551
Trial1	3	1	blindfold	clockwise	practice	Free	1	0.5	0	1.013519	0.22152	-1.45588	-1.6366	1.66012370997727	-0.226697	-11.76276	-3.458838
Trial1	3	1	blindfold	clockwise	practice	Free	1	0.5	0	1.033524	0.21795	-1.45588	-1.66403	1.68776416816457	-0.292722	-11.95319	-3.712615
Trial1	3	1	blindfold	clockwise	practice	Free	1	0.5	0	1.053528	0.21443	-1.45593	-1.69162	1.7155549609165	-0.395944	-11.97012	-3.620334
Trial1	3	1	blindfold	clockwise	practice	Free	1	0.5	0	1.073532	0.21118	-1.45593	-1.74566	1.76939143766244	-0.276936	-11.71198	-3.615121
Trial1	3	1	blindfold	clockwise	practice	Free	1	0.5	0	1.093521	0.20492	-1.4558	-1.77292	1.79730842424172	-0.32223	-11.65273	-3.548705
Trial1	3	1	blindfold	clockwise	practice	Free	1	0.5	0	1.113525	0.20198	-1.45584	-1.80189	1.82636895039307	-0.274276	-11.6485	-3.269389
Trial1	3	1	blindfold	clockwise	practice	Free	1	0.5	0	1.13353	0.19903	-1.45585	-1.82759	1.85220627916252	-0.416909	-11.69082	-3.449871
Trial1	3	1	blindfold	clockwise	practice	Free	1	0.5	0	1.153534	0.1963	-1.45587	-1.8839	1.90822249086974	-0.195809	-11.79238	-3.624824
Trial1	3	1	blindfold	clockwise	practice	Free	1	0.5	0	1.173523	0.19094	-1.45592	-1.91305	1.9378540055664	-0.074532	-11.86856	-4.038629
Trial1	3	1	blindfold	clockwise	practice	Free	1	0.5	0	1.193527	0.18849	-1.45591	-1.94166	1.96648982059142	-0.26881	-11.7416	-3.895084
Trial1	3	1	blindfold	clockwise	practice	Free	1	0.5	0	1.213531	0.18619	-1.45587	-1.97052	1.99535106128003	-0.303414	-11.70775	-3.639468
Trial1	3	1	blindfold	clockwise	practice	Free	1	0.5	0	1.233521	0.18392	-1.45585	-1.99942	2.02424964265433	-0.294234	-11.7416	-3.390906
Trial1	3	1	blindfold	clockwise	practice	Free	1	0.5	0	1.253525	0.18163	-1.4559	-2.05161	2.07616546291159	-0.396192	-11.98705	-3.389192
Trial1	3	1	blindfold	clockwise	practice	Free	1	0.5	0	1.273529	0.1765	-1.45593	-2.05865	2.08391269892681	-0.256288	-11.40306	-8.931099
Trial1	3	1	blindfold	clockwise	practice	Free	1	0.5	0	1.293533	0.17396	-1.45596	-2.06009	2.0857308448938	1.194614	-13.72208	-7.811933
Trial1	3	1	blindfold	clockwise	practice	Free	1	0.5	0	1.313522	0.17333	-1.45669	-2.06037	2.08610586734572	0.48611	-14.7885	-6.134104
Trial1	3	1	blindfold	clockwise	practice	Free	1	0.5	0	1.333527	0.17336	-1.45723	-2.06042	2.08615062306309	0.287965	-13.58243	-4.562959
Trial1	3	1	blindfold	clockwise	practice	Free	1	0.5	0	1.353531	0.17335	-1.45676	-2.06044	2.08617196876745	-0.222719	-11.36497	-4.595867
Trial1	3	1	blindfold	clockwise	practice	Free	1	0.5	0	1.37352	0.17334	-1.45609	-2.06044	2.08617353437059	0.202859	-13.51473	-6.416725
Trial1	3	1	blindfold	clockwise	practice	Free	1	0.5	0	1.393524	0.17334	-1.45652	-2.06044	2.08617353437059	-0.117323	-12.98575	-5.855526
Trial1	3	1	blindfold	clockwise	practice	Free	1	0.5	0	1.413528	0.17331	-1.45646	-2.06044	2.08617822912702	-0.767001	-11.96589	-5.391955
Trial1	3	1	blindfold	clockwise	practice	Free	1	0.5	0	1.433533	0.17325	-1.45611	-2.06044	2.0861876269025	-1.036652	-11.83893	-5.481692
Trial1	3	1	blindfold	clockwise	practice	Free	1	0.5	0	1.453522	0.17319	-1.456	-2.06044	2.08619702636166	-0.946471	-12.27481	-5.538582
Trial1	3	1	blindfold	clockwise	practice	Free	1	0.5	0	1.473526	0.17314	-1.45606	-2.06044	2.08620485858489	-0.818794	-11.97435	-5.258705
Trial1	3	1	blindfold	clockwise	practice	Free	1	0.5	0	1.49353	0.17305	-1.45604	-2.06044	2.0862189618669	-0.604123	-12.49486	-5.522907
Trial1	3	1	blindfold	clockwise	practice	Free	1	0.5	0	1.513519	0.17302	-1.4562	-2.06044	2.08622366302408	-0.286408	-12.68106	-5.600184
Trial1	3	1	blindfold	clockwise	practice	Free	1	0.5	0	1.533524	0.173	-1.45632	-2.06044	2.08622679736259	-0.064994	-12.68106	-5.545073
Trial1	3	1	blindfold	clockwise	practice	Free	1	0.5	0	1.553528	0.17299	-1.45633	-2.06044	2.08622836693766	-0.107295	-12.58796	-5.436746
Trial1	3	1	blindfold	clockwise	practice	Free	1	0.5	0	1.573532	0.17297	-1.45624	-2.06044	2.08623150155677	-0.179861	-12.35521	-5.366869
Trial1	3	1	blindfold	clockwise	practice	Free	1	0.5	0	1.593521	0.17295	-1.4562	-2.06045	2.08624452613408	-0.310871	-12.36368	-5.273022
Trial1	3	1	blindfold	clockwise	practice	Free	1	0.5	0	1.613525	0.17292	-1.45618	-2.06045	2.08624922867148	-0.521876	-12.22403	-5.189271
Trial1	3	1	blindfold	clockwise	practice	Free	1	0.5	0	1.63353	0.17288	-1.45613	-2.06045	2.0862555017122	-0.648538	-12.114	-5.099432
Trial1	3	1	blindfold	clockwise	practice	Free	1	0.5	0	1.653534	0.17284	-1.45607	-2.06045	2.0862617731646	-0.86547	-12.02936	-4.940287
Trial1	3	1	blindfold	clockwise	practice	Free	1	0.5	0	1.673523	0.17272	-1.456	-2.06045	2.08628059668413	-1.11656	-11.98705	-4.647318
Trial1	3	1	blindfold	clockwise	practice	Free	1	0.5	0	1.693527	0.17265	-1.456	-2.06045	2.08629157745255	-1.275246	-12.05052	-4.512035
Trial1	3	1	blindfold	clockwise	practice	Free	1	0.5	0	1.713531	0.17257	-1.45599	-2.06046	2.08631402153505	-1.532164	-11.78815	-4.378819
Trial1	3	1	blindfold	clockwise	practice	Free	1	0.5	0	1.733521	0.17247	-1.45591	-2.06046	2.08632971598533	-1.817684	-11.59772	-4.334422
Trial1	3	1	blindfold	clockwise	practice	Free	1	0.5	0	1.753525	0.17236	-1.45583	-2.06046	2.08634698761889	-2.21168	-11.54694	-4.439331
Trial1	3	1	blindfold	clockwise	practice	Free	1	0.5	0	1.773529	0.17207	-1.45574	-2.06047	2.08640243901007	-2.83819	-11.45807	-4.708718
Trial1	3	1	blindfold	clockwise	practice	Free	1	0.5	0	1.793533	0.1718	-1.45573	-2.06048	2.08645454815005	-3.212332	-11.43268	-4.703891
Trial1	3	1	blindfold	clockwise	practice	Free	1	0.5	0	1.813522	0.17115	-1.45572	-2.06051	2.08658679106885	-3.520553	-11.3946	-4.668094
Trial1	3	1	blindfold	clockwise	practice	Free	1	0.5	0	1.833527	0.16978	-1.45568	-2.06056	2.08685234786466	-3.676321	-11.21686	-4.704361
Trial1	3	1	blindfold	clockwise	practice	Free	1	0.5	0	1.853531	0.16753	-1.45561	-2.06071	2.08735761488624	-3.88208	-11.01797	-4.715967
Trial1	3	1	blindfold	clockwise	practice	Free	1	0.5	0	1.87352	0.15978	-1.45541	-2.06082	2.08871471173007	-3.957983	-10.74713	-4.701081
Trial1	3	1	blindfold	clockwise	practice	Free	1	0.5	0	1.893524	0.15425	-1.45537	-2.06095	2.08975073538626	-3.896697	-10.79368	-4.8189
Trial1	3	1	blindfold	clockwise	practice	Free	1	0.5	0	1.913528	0.14742	-1.45538	-2.06108	2.09101968741839	-3.90296	-10.84023	-4.933374
Trial1	3	1	blindfold	clockwise	practice	Free	1	0.5	0	1.933533	0.14	-1.4554	-2.06123	2.09243133281779	-3.868268	-10.74713	-4.89531
Trial1	3	1	blindfold	clockwise	practice	Free	1	0.5	0	1.953522	0.13109	-1.45537	-2.06154	2.09428801321791	-3.93172	-10.62018	-4.862778
Trial1	3	1	blindfold	clockwise	practice	Free	1	0.5	0	1.973526	0.11046	-1.45528	-2.0617	2.09817724598662	-4.307927	-10.51015	-4.622034
Trial1	3	1	blindfold	clockwise	practice	Free	1	0.5	0	1.99353	0.098249	-1.45524	-2.06186	2.10063582554184	-4.352643	-10.32818	-4.448282
Trial1	3	1	blindfold	clockwise	practice	Free	1	0.5	0	2.013519	0.084189	-1.45516	-2.062	2.10350729474563	-4.447067	-10.08697	-4.214665
Trial1	3	1	blindfold	clockwise	practice	Free	1	0.5	0	2.033524	0.06902	-1.45508	-2.06213	2.10668549834103	-4.474073	-10.16737	-4.067701
Trial1	3	1	blindfold	clockwise	practice	Free	1	0.5	0	2.053528	0.051789	-1.45509	-2.06229	2.11043430391869	-4.49159	-10.35357	-4.029126
Trial1	3	1	blindfold	clockwise	practice	Free	1	0.5	0	2.073532	0.013994	-1.45524	-2.0623	2.1187928134038	-4.208106	-10.59478	-3.893985
Trial1	3	1	blindfold	clockwise	practice	Free	1	0.5	0	2.093521	-0.006734	-1.45529	-2.06225	2.12359459228131	-4.172799	-10.62018	-4.010178
Trial1	3	1	blindfold	clockwise	practice	Free	1	0.5	0	2.113525	-0.02926	-1.45529	-2.06214	2.12897568697695	-4.330176	-10.5567	-3.889065
Trial1	3	1	blindfold	clockwise	practice	Free	1	0.5	0	2.13353	-0.052133	-1.45524	-2.06194	2.13458361940845	-3.946446	-10.40858	-3.94563
Trial1	3	1	blindfold	clockwise	practice	Free	1	0.5	0	2.153534	-0.075634	-1.45525	-2.06168	2.1405322394378	-3.349476	-10.54823	-4.049009
Trial1	3	1	blindfold	clockwise	practice	Free	1	0.5	0	2.173523	-0.10023	-1.45529	-2.06094	2.14656698961841	-3.419007	-10.72174	-3.979169
Trial1	3	1	blindfold	clockwise	practice	Free	1	0.5	0	2.193527	-0.14898	-1.45539	-2.06042	2.16020965996056	-3.819671	-10.6371	-3.657687
Trial1	3	1	blindfold	clockwise	practice	Free	1	0.5	0	2.213531	-0.17486	-1.45533	-2.05982	2.16755488794774	-3.857785	-10.2774	-3.619504
Trial1	3	1	blindfold	clockwise	practice	Free	1	0.5	0	2.233521	-0.20069	-1.45521	-2.0591	2.17505377590968	-3.970436	-10.1843	-3.545527
Trial1	3	1	blindfold	clockwise	practice	Free	1	0.5	0	2.253525	-0.22725	-1.45512	-2.05736	2.18211421618312	-3.925794	-10.16314	-3.433254
Trial1	3	1	blindfold	clockwise	practice	Free	1	0.5	0	2.273529	-0.28307	-1.45515	-2.05633	2.20038440941521	-3.60758	-10.53131	-3.182769
Trial1	3	1	blindfold	clockwise	practice	Free	1	0.5	0	2.293533	-0.31114	-1.45524	-2.05515	2.20943199830607	-3.469064	-10.67942	-3.073528
Trial1	3	1	blindfold	clockwise	practice	Free	1	0.5	0	2.313522	-0.34027	-1.45533	-2.0539	2.21913471157624	-3.621358	-10.81061	-3.052161
Trial1	3	1	blindfold	clockwise	practice	Free	1	0.5	0	2.333527	-0.3687	-1.45537	-2.0525	2.22876557203509	-3.706178	-10.64133	-3.0067
Trial1	3	1	blindfold	clockwise	practice	Free	1	0.5	0	2.353531	-0.39828	-1.45532	-2.04938	2.23760242636375	-3.782057	-10.46783	-2.86817
Trial1	3	1	blindfold	clockwise	practice	Free	1	0.5	0	2.37352	-0.45721	-1.45515	-2.04754	2.26023688576965	-3.981505	-10.21392	-2.331657
Trial1	3	1	blindfold	clockwise	practice	Free	1	0.5	0	2.393524	-0.48854	-1.45511	-2.04555	2.27189052628586	-3.757856	-10.27317	-2.264768
Trial1	3	1	blindfold	clockwise	practice	Free	1	0.5	0	2.413528	-0.51947	-1.45514	-2.04353	2.28371056911791	-3.696394	-10.42974	-2.200135
Trial1	3	1	blindfold	clockwise	practice	Free	1	0.5	0	2.433533	-0.55073	-1.45521	-2.04132	2.29587046748436	-3.519999	-10.53131	-2.156382
Trial1	3	1	blindfold	clockwise	practice	Free	1	0.5	0	2.453522	-0.58215	-1.45526	-2.03646	2.30612610272156	-3.39941	-10.49745	-2.147722
Trial1	3	1	blindfold	clockwise	practice	Free	1	0.5	0	2.473526	-0.6459301	-1.45522	-2.03381	2.33442484649115	-3.22711	-10.38743	-1.93376
Trial1	3	1	blindfold	clockwise	practice	Free	1	0.5	0	2.49353	-0.67718	-1.45519	-2.03112	2.34759482018983	-3.328119	-10.31972	-1.706799
Trial1	3	1	blindfold	clockwise	practice	Free	1	0.5	0	2.513519	-0.70929	-1.45515	-2.02832	2.36145390589365	-3.161085	-10.12506	-1.549002
Trial1	3	1	blindfold	clockwise	practice	Free	1	0.5	0	2.533524	-0.74037	-1.45511	-2.02541	2.3750375232119	-3.069596	-10.09966	-1.300543
Trial1	3	1	blindfold	clockwise	practice	Free	1	0.5	0	2.553528	-0.77133	-1.45506	-2.0223	2.38871875203816	-3.143345	-10.12082	-1.261215
Trial1	3	1	blindfold	clockwise	practice	Free	1	0.5	0	2.573532	-0.80307	-1.45503	-2.01587	2.40035907414003	-2.985466	-9.930392	-1.125117
Trial1	3	1	blindfold	clockwise	practice	Free	1	0.5	0	2.593521	-0.864	-1.45497	-2.0126	2.43126604879584	-2.601354	-10.00233	-1.128373
Trial1	3	1	blindfold	clockwise	practice	Free	1	0.5	0	2.613525	-0.89467	-1.45497	-2.00921	2.44581878609599	-2.241898	-9.947319	-1.070671
Trial1	3	1	blindfold	clockwise	practice	Free	1	0.5	0	2.63353	-0.92372	-1.45496	-2.0059	2.45979939794242	-2.348989	-9.921928	-0.830583
Trial1	3	1	blindfold	clockwise	practice	Free	1	0.5	0	2.653534	-0.952	-1.45494	-1.99964	2.47120702190017	-2.289285	-9.727266	-0.635196
Trial1	3	1	blindfold	clockwise	practice	Free	1	0.5	0	2.673523	-1.00402	-1.45485	-1.99578	2.4990425887258	-2.302745	-9.600312	-0.373487
Trial1	3	1	blindfold	clockwise	practice	Free	1	0.5	0	2.693527	-1.03427	-1.45478	-1.99242	2.51470114926556	-2.349281	-9.418344	-0.193785
Trial1	3	1	blindfold	clockwise	practice	Free	1	0.5	0	2.713531	-1.06077	-1.45471	-1.98902	2.52828076407432	-2.420433	-9.333708	-0.108906
Trial1	3	1	blindfold	clockwise	practice	Free	1	0.5	0	2.733521	-1.08532	-1.45468	-1.98558	2.54082020156284	-2.431717	-9.354867	-0.082583
Trial1	3	1	blindfold	clockwise	practice	Free	1	0.5	0	2.753525	-1.11035	-1.45467	-1.982	2.55373278500229	-2.393015	-9.367563	0.140026
Trial1	3	1	blindfold	clockwise	practice	Free	1	0.5	0	2.773529	-1.13577	-1.45468	-1.97483	2.56431219347755	-2.286086	-9.397185	0.263943
Trial1	3	1	blindfold	clockwise	practice	Free	1	0.5	0	2.793533	-1.18377	-1.45465	-1.97109	2.59234967594399	-2.282797	-9.194059	0.591604
Trial1	3	1	blindfold	clockwise	practice	Free	1	0.5	0	2.813522	-1.20781	-1.45461	-1.96711	2.6050214281321	-2.265864	-9.113655	0.677219
Trial1	3	1	blindfold	clockwise	practice	Free	1	0.5	0	2.833527	-1.23076	-1.45456	-1.96277	2.61686761554029	-2.232322	-8.982469	0.937677
Trial1	3	1	blindfold	clockwise	practice	Free	1	0.5	0	2.853531	-1.25342	-1.45449	-1.95808	2.62841372473013	-2.334956	-8.825892	0.675833
Trial1	3	1	blindfold	clockwise	practice	Free	1	0.5	0	2.87352	-1.27653	-1.45441	-1.94796	2.6364003318624	-2.325246	-8.779342	0.702654
Trial1	3	1	blindfold	clockwise	practice	Free	1	0.5	0	2.893524	-1.32061	-1.45448	-1.9419	2.6618783985721	-2.212354	-8.808965	1.289218
Trial1	3	1	blindfold	clockwise	practice	Free	1	0.5	0	2.913528	-1.34214	-1.45442	-1.93563	2.67210459878164	-2.051985	-8.61007	1.128279
Trial1	3	1	blindfold	clockwise	practice	Free	1	0.5	0	2.933533	-1.36392	-1.45433	-1.92881	2.68225757243018	-1.82518	-8.830124	1.095489
Trial1	3	1	blindfold	clockwise	practice	Free	1	0.5	0	2.953522	-1.38513	-1.45438	-1.92181	2.69203800914331	-1.623727	-8.889369	1.202149
Trial1	3	1	blindfold	clockwise	practice	Free	1	0.5	0	2.973526	-1.40489	-1.45441	-1.90628	2.69490431775813	-1.407703	-8.626998	1.50971
Trial1	3	1	blindfold	clockwise	practice	Free	1	0.5	0	2.99353	-1.44224	-1.45431	-1.89741	2.71522762547373	-1.38819	-8.631229	1.612625
Trial1	3	1	blindfold	clockwise	practice	Free	1	0.5	0	3.013519	-1.45897	-1.45429	-1.88787	2.72059124058255	-1.579221	-8.474653	1.908202
Trial1	3	1	blindfold	clockwise	practice	Free	1	0.5	0	3.033524	-1.47655	-1.45421	-1.87795	2.72643464283756	-1.707113	-8.140341	2.051904
Trial1	3	1	blindfold	clockwise	practice	Free	1	0.5	0	3.053528	-1.49251	-1.45412	-1.86706	2.73056939712568	-1.264923	-8.081095	1.995968
Trial1	3	1	blindfold	clockwise	practice	Free	1	0.5	0	3.073532	-1.50828	-1.45406	-1.8439	2.72638144733275	-0.935287	-8.085327	2.161122
Trial1	3	1	blindfold	clockwise	practice	Free	1	0.5	0	3.093521	-1.53627	-1.45402	-1.83138	2.73867629674608	-0.450689	-8.017618	2.239979
Trial1	3	1	blindfold	clockwise	practice	Free	1	0.5	0	3.113525	-1.54875	-1.45401	-1.8183	2.73926836432511	-0.311906	-8.081095	2.2726
Trial1	3	1	blindfold	clockwise	practice	Free	1	0.5	0	3.13353	-1.5602	-1.45401	-1.80463	2.73881608113755	-0.365909	-7.958373	2.528806
Trial1	3	1	blindfold	clockwise	practice	Free	1	0.5	0	3.153534	-1.57068	-1.45398	-1.78994	2.7370789094581	-0.463034	-7.73832	2.387018
Trial1	3	1	blindfold	clockwise	practice	Free	1	0.5	0	3.173523	-1.58065	-1.4539	-1.75967	2.72498494649926	-0.563867	-7.759479	2.687157
Trial1	3	1	blindfold	clockwise	practice	Free	1	0.5	0	3.193527	-1.59826	-1.45385	-1.74378	2.72827107303926	-0.458074	-7.708697	2.669051
Trial1	3	1	blindfold	clockwise	practice	Free	1	0.5	0	3.213531	-1.60632	-1.45385	-1.72697	2.72378583503675	-0.575515	-7.746783	2.480354
Trial1	3	1	blindfold	clockwise	practice	Free	1	0.5	0	3.233521	-1.61416	-1.45389	-1.70969	2.71895422338365	-0.528713	-7.852578	2.579391
Trial1	3	1	blindfold	clockwise	practice	Free	1	0.5	0	3.253525	-1.62158	-1.45394	-1.67514	2.70318246042638	-0.413531	-8.000691	2.440725
Trial1	3	1	blindfold	clockwise	practice	Free	1	0.5	0	3.273529	-1.63484	-1.45396	-1.65727	2.70260725465757	-0.52622	-7.784869	2.673264
Trial1	3	1	blindfold	clockwise	practice	Free	1	0.5	0	3.293533	-1.6411	-1.4539	-1.63796	2.69577859644413	-0.5852	-7.721392	2.468255
Trial1	3	1	blindfold	clockwise	practice	Free	1	0.5	0	3.313522	-1.64735	-1.45387	-1.61938	2.68951741227295	-0.533684	-7.734088	2.608919
Trial1	3	1	blindfold	clockwise	practice	Free	1	0.5	0	3.333527	-1.65322	-1.45387	-1.6004	2.6828412298783	-0.353233	-7.767942	2.712899
Trial1	3	1	blindfold	clockwise	practice	Free	1	0.5	0	3.353531	-1.65903	-1.45387	-1.581	2.67599911760579	-0.345666	-7.704465	2.66947
Trial1	3	1	blindfold	clockwise	practice	Free	1	0.5	0	3.37352	-1.66439	-1.45386	-1.54083	2.65682913862596	-0.183147	-7.755247	2.77058
Trial1	3	1	blindfold	clockwise	practice	Free	1	0.5	0	3.393524	-1.67415	-1.45383	-1.52004	2.65281923397143	-0.221662	-7.535193	2.796302
Trial1	3	1	blindfold	clockwise	practice	Free	1	0.5	0	3.413528	-1.67868	-1.45375	-1.49801	2.64398957860455	-0.259675	-7.34053	2.850995
Trial1	3	1	blindfold	clockwise	practice	Free	1	0.5	0	3.433533	-1.68326	-1.45369	-1.47599	2.63536921271436	-0.213188	-7.391312	2.886306
Trial1	3	1	blindfold	clockwise	practice	Free	1	0.5	0	3.453522	-1.68726	-1.45368	-1.4526	2.62567185524752	-0.205462	-7.38708	3.148221
Trial1	3	1	blindfold	clockwise	practice	Free	1	0.5	0	3.473526	-1.69134	-1.4537	-1.40448	2.60279376834079	-0.176274	-7.484412	3.220213
Trial1	3	1	blindfold	clockwise	practice	Free	1	0.5	0	3.49353	-1.69862	-1.45368	-1.37984	2.59574428673744	0.0072666	-7.319371	2.973332
Trial1	3	1	blindfold	clockwise	practice	Free	1	0.5	0	3.513519	-1.70184	-1.45365	-1.35386	2.58477011177745	0.125798	-7.17549	2.838982
Trial1	3	1	blindfold	clockwise	practice	Free	1	0.5	0	3.533524	-1.70491	-1.4536	-1.32894	2.57443373487448	0.114922	-7.145868	2.86122
Trial1	3	1	blindfold	clockwise	practice	Free	1	0.5	0	3.553528	-1.70733	-1.4536	-1.27558	2.54939401313461	0.343918	-7.281285	2.707373
Trial1	3	1	blindfold	clockwise	practice	Free	1	0.5	0	3.573532	-1.71087	-1.45368	-1.24877	2.53916773529511	0.492557	-7.260126	2.719964
Trial1	3	1	blindfold	clockwise	practice	Free	1	0.5	0	3.593521	-1.71186	-1.45365	-1.2209	2.52644435187018	0.347477	-7.213576	2.647
Trial1	3	1	blindfold	clockwise	practice	Free	1	0.5	0	3.613525	-1.71244	-1.45362	-1.19368	2.51391385532767	0.32279	-7.251663	2.532248
Trial1	3	1	blindfold	clockwise	practice	Free	1	0.5	0	3.63353	-1.71263	-1.45363	-1.16628	2.50118776759544	0.298067	-7.382848	2.495215
Trial1	3	1	blindfold	clockwise	practice	Free	1	0.5	0	3.653534	-1.71247	-1.45365	-1.13785	2.48791608985517	0.351395	-7.171258	2.556114
Trial1	3	1	blindfold	clockwise	practice	Free	1	0.5	0	3.673523	-1.71201	-1.4536	-1.08154	2.46225853674844	0.354544	-7.040073	2.46486
Trial1	3	1	blindfold	clockwise	practice	Free	1	0.5	0	3.693527	-1.71004	-1.45359	-1.05394	2.4484824029311	0.82153	-7.357458	2.24001
Trial1	3	1	blindfold	clockwise	practice	Free	1	0.5	0	3.713531	-1.70831	-1.45362	-1.0265	2.43522787182982	0.921553	-7.095086	2.155072
Trial1	3	1	blindfold	clockwise	practice	Free	1	0.5	0	3.733521	-1.70595	-1.45357	-0.99924	2.42171345092868	0.863558	-7.112013	2.155981
Trial1	3	1	blindfold	clockwise	practice	Free	1	0.5	0	3.753525	-1.70319	-1.45354	-0.94454	2.39712375755395	0.87373	-7.200881	2.079814
Trial1	3	1	blindfold	clockwise	practice	Free	1	0.5	0	3.773529	-1.69619	-1.45359	-0.91793	2.38030365465424	0.560589	-6.993523	2.121484
Trial1	3	1	blindfold	clockwise	practice	Free	1	0.5	0	3.793533	-1.69247	-1.45353	-0.89079	2.36652315066137	0.401981	-7.052768	1.900871
Trial1	3	1	blindfold	clockwise	practice	Free	1	0.5	0	3.813522	-1.68836	-1.45352	-0.86473	2.35301452556203	0.430877	-7.298212	1.885155
Trial1	3	1	blindfold	clockwise	practice	Free	1	0.5	0	3.833527	-1.68425	-1.45359	-0.83897	2.33983294262327	0.384303	-7.112013	1.965705
Trial1	3	1	blindfold	clockwise	practice	Free	1	0.5	0	3.853531	-1.68004	-1.45358	-0.78758	2.3179424511455	0.510488	-6.980827	1.88722
Trial1	3	1	blindfold	clockwise	practice	Free	1	0.5	0	3.87352	-1.67118	-1.45355	-0.76275	2.3012627298529	0.498139	-7.200881	1.851308
Trial1	3	1	blindfold	clockwise	practice	Free	1	0.5	0	3.893524	-1.66689	-1.4536	-0.73756	2.28897502561209	0.525351	-7.205113	1.792671
Trial1	3	1	blindfold	clockwise	practice	Free	1	0.5	0	3.913528	-1.66234	-1.45359	-0.7134	2.27698353948471	0.427911	-6.904655	1.916223
Trial1	3	1	blindfold	clockwise	practice	Free	1	0.5	0	3.933533	-1.6576	-1.4535	-0.68882	2.26488640757142	0.303884	-6.870801	1.765181
Trial1	3	1	blindfold	clockwise	practice	Free	1	0.5	0	3.953522	-1.65288	-1.45348	-0.66457	2.25311904327699	0.335082	-7.213576	1.852675
Trial1	3	1	blindfold	clockwise	practice	Free	1	0.5	0	3.973526	-1.64824	-1.45356	-0.6191	2.23566986565225	0.292403	-6.934278	1.78971
Trial1	3	1	blindfold	clockwise	practice	Free	1	0.5	0	3.99353	-1.63978	-1.45352	-0.59579	2.22117623953194	0.257399	-7.150099	1.811434
Trial1	3	1	blindfold	clockwise	practice	Free	1	0.5	0	4.013519	-1.63577	-1.45357	-0.57352	2.21143370713155	0.271349	-7.01045	1.773391
Trial1	3	1	blindfold	clockwise	practice	Free	1	0.5	0	4.033524	-1.63178	-1.45353	-0.5515	2.20196225897784	0.276756	-6.866569	2.014445
Trial1	3	1	blindfold	clockwise	practice	Free	1	0.5	0	4.053528	-1.62799	-1.45346	-0.52917	2.19279783287221	0.316313	-7.040073	1.710354
Trial1	3	1	blindfold	clockwise	practice	Free	1	0.5	0	4.073532	-1.62413	-1.45348	-0.4865	2.17913068609494	0.371309	-7.057	1.864469
Trial1	3	1	blindfold	clockwise	practice	Free	1	0.5	0	4.093521	-1.61666	-1.4535	-0.46619	2.16739086952032	0.344451	-6.908887	1.560559
Trial1	3	1	blindfold	clockwise	practice	Free	1	0.5	0	4.113525	-1.61309	-1.4535	-0.44628	2.1597026069985	0.213818	-6.841178	1.652505
Trial1	3	1	blindfold	clockwise	practice	Free	1	0.5	0	4.13353	-1.60968	-1.45349	-0.42613	2.152286392479	0.15924	-7.065463	1.727484
Trial1	3	1	blindfold	clockwise	practice	Free	1	0.5	0	4.153534	-1.6064	-1.4535	-0.40687	2.14533545008788	0.137456	-7.073927	1.846185
Trial1	3	1	blindfold	clockwise	practice	Free	1	0.5	0	4.173523	-1.60346	-1.4535	-0.36937	2.13564474234962	0.099623	-6.91735	1.742788
Trial1	3	1	blindfold	clockwise	practice	Free	1	0.5	0	4.193527	-1.59816	-1.45351	-0.35124	2.12735635213955	0.214687	-7.124709	1.48438
Trial1	3	1	blindfold	clockwise	practice	Free	1	0.5	0	4.213531	-1.59564	-1.45353	-0.33301	2.12193377064476	0.226962	-7.014682	1.681143
Trial1	3	1	blindfold	clockwise	practice	Free	1	0.5	0	4.233521	-1.59308	-1.4535	-0.31581	2.11677113137553	0.249143	-6.955437	1.493707
Trial1	3	1	blindfold	clockwise	practice	Free	1	0.5	0	4.253525	-1.59064	-1.45348	-0.28251	2.10964150650459	0.265876	-7.052768	1.303273
Trial1	3	1	blindfold	clockwise	practice	Free	1	0.5	0	4.273529	-1.5857	-1.45352	-0.26775	2.10281589689042	0.357019	-6.985059	1.331355
Trial1	3	1	blindfold	clockwise	practice	Free	1	0.5	0	4.293533	-1.58336	-1.45349	-0.25255	2.09861149688069	0.195035	-6.968132	1.530377
Trial1	3	1	blindfold	clockwise	practice	Free	1	0.5	0	4.313522	-1.58106	-1.45349	-0.23829	2.09465810245663	0.193411	-7.095086	1.555628
Trial1	3	1	blindfold	clockwise	practice	Free	1	0.5	0	4.333527	-1.57881	-1.45354	-0.22461	2.09090914839154	0.109168	-7.116245	1.402551
Trial1	3	1	blindfold	clockwise	practice	Free	1	0.5	0	4.353531	-1.57679	-1.45357	-0.21104	2.08748532446198	0.143886	-7.027377	1.537951
Trial1	3	1	blindfold	clockwise	practice	Free	1	0.5	0	4.37352	-1.57484	-1.45354	-0.18629	2.08318620844714	0.097773	-6.989291	1.354715
Trial1	3	1	blindfold	clockwise	practice	Free	1	0.5	0	4.393524	-1.57147	-1.4535	-0.17412	2.07877507807017	0.036217	-6.989291	1.561157
Trial1	3	1	blindfold	clockwise	practice	Free	1	0.5	0	4.413528	-1.57	-1.45352	-0.16257	2.07637405636663	0.068135	-7.192417	1.756816
Trial1	3	1	blindfold	clockwise	practice	Free	1	0.5	0	4.433533	-1.56859	-1.45356	-0.15128	2.07411424941452	0.109381	-7.141636	1.772404
Trial1	3	1	blindfold	clockwise	practice	Free	1	0.5	0	4.453522	-1.56744	-1.45357	-0.13983	2.072163293974	0.035687	-7.171258	1.895322
Trial1	3	1	blindfold	clockwise	practice	Free	1	0.5	0	4.473526	-1.56638	-1.45356	-0.11804	2.06974873932253	0.024992	-6.968132	1.599079
Trial1	3	1	blindfold	clockwise	practice	Free	1	0.5	0	4.49353	-1.56465	-1.45353	-0.10783	2.06746382854854	0.126118	-7.145868	1.595082
Trial1	3	1	blindfold	clockwise	practice	Free	1	0.5	0	4.513519	-1.56388	-1.45357	-0.09813	2.06621151252898	0.326643	-7.26859	1.461386
Trial1	3	1	blindfold	clockwise	practice	Free	1	0.5	0	4.533524	-1.56296	-1.4536	-0.088901	2.06487468561364	0.24682	-7.137404	1.542583
Trial1	3	1	blindfold	clockwise	practice	Free	1	0.5	0	4.553528	-1.56199	-1.45356	-0.080139	2.06354661247156	0.255392	-7.023145	1.449351
Trial1	3	1	blindfold	clockwise	practice	Free	1	0.5	0	4.573532	-1.56098	-1.45354	-0.063828	2.0619680935097	0.32662	-7.150099	1.457087
Trial1	3	1	blindfold	clockwise	practice	Free	1	0.5	0	4.593521	-1.55885	-1.45354	-0.056456	2.05962382907562	0.237178	-7.154331	1.208114
Trial1	3	1	blindfold	clockwise	practice	Free	1	0.5	0	4.613525	-1.55779	-1.45356	-0.049901	2.05839499674649	0.247367	-7.099318	1.199946
Trial1	3	1	blindfold	clockwise	practice	Free	1	0.5	0	4.63353	-1.55671	-1.45356	-0.043932	2.05717915222446	0.37306	-7.078159	1.241307
Trial1	3	1	blindfold	clockwise	practice	Free	1	0.5	0	4.653534	-1.55565	-1.45356	-0.038537	2.05601118809434	0.410621	-7.141636	1.261985
Trial1	3	1	blindfold	clockwise	practice	Free	1	0.5	0	4.673523	-1.55452	-1.45356	-0.028951	2.05472398044408	0.329826	-7.095086	1.245344
Trial1	3	1	blindfold	clockwise	practice	Free	1	0.5	0	4.693527	-1.55228	-1.4536	-0.024719	2.05242892887816	0.328937	-7.167027	1.437253
Trial1	3	1	blindfold	clockwise	practice	Free	1	0.5	0	4.713531	-1.5513	-1.45359	-0.021043	2.05140797946253	0.319631	-7.116245	1.372177
Trial1	3	1	blindfold	clockwise	practice	Free	1	0.5	0	4.733521	-1.55038	-1.45355	-0.017678	2.05045619835132	0.364373	-7.044304	1.438715
Trial1	3	1	blindfold	clockwise	practice	Free	1	0.5	0	4.753525	-1.54957	-1.45355	-0.014359	2.04962026236373	0.388284	-7.238967	1.727488
Trial1	3	1	blindfold	clockwise	practice	Free	1	0.5	0	4.773529	-1.54878	-1.45361	-0.0085102	2.04879775836856	0.356273	-7.319371	1.531887
Trial1	3	1	blindfold	clockwise	practice	Free	1	0.5	0	4.793533	-1.5474	-1.45363	-0.0059568	2.04740866318639	0.444353	-7.040073	1.552554
Trial1	3	1	blindfold	clockwise	practice	Free	1	0.5	0	4.813522	-1.54673	-1.45357	-0.0036153	2.04673311528635	0.423161	-7.124709	1.505969
Trial1	3	1	blindfold	clockwise	practice	Free	1	0.5	0	4.833527	-1.54611	-1.45357	-0.0015069	2.04611058888266	0.452262	-7.196649	1.496351
Trial1	3	1	blindfold	clockwise	practice	Free	1	0.5	0	4.853531	-1.54553	-1.4536	0.00047987	2.04553001787342	0.442826	-7.243199	1.609873
Trial1	3	1	blindfold	clockwise	practice	Free	1	0.5	0	4.87352	-1.54497	-1.45362	0.0037774	2.04497352429347	0.433376	-7.22204	1.581407
Trial1	3	1	blindfold	clockwise	practice	Free	1	0.5	0	4.893524	-1.54398	-1.45362	0.0051512	2.04398637416304	0.644924	-7.344762	1.608331
[truncated: 13,857 more rows]
