# Supplementary material for: Assessing kinesthetic proprioceptive function of the upper limb: a novel dynamic movement reproduction task using a robotic arm
Source: PeerJ. 2021 May 3;9:e11301. doi: 10.7717/peerj.11301 (PMC8101453; doi:10.7717/peerj.11301)
Supplement: Supplemental Information 3 [file peerj-09-11301-s003.zip › DMR raw data_Study 2_part 2/HMData_PP048_2019-11-07-11-31-11.txt]

Trial1	1	1	blindfold	counterclockwise	practice	Guided	1	-0.5	-0.5	0	-0.55005	-1.45	-1.3	0.801564051233505	-0.033277	-0.0019252	0.016958
Trial1	1	1	blindfold	counterclockwise	practice	Guided	1	-0.5	-0.5	0.01525879	-0.55005	-1.45	-1.3	0.801564051233505	0.04533	0.031926	-0.0058337
Trial1	1	1	blindfold	counterclockwise	practice	Guided	1	-0.5	-0.5	0.03526306	-0.55005	-1.45	-1.3	0.801564051233505	0.010464	0.0065336	0.0052264
Trial1	1	1	blindfold	counterclockwise	practice	Guided	1	-0.5	-0.5	0.05526733	-0.55005	-1.45	-1.3	0.801564051233505	0.0025469	0.006533	-0.040504
Trial1	1	1	blindfold	counterclockwise	practice	Guided	1	-0.5	-0.5	0.07525635	-0.55006	-1.45	-1.3	0.801564676548272	0.018085	0.010763	-0.012192
Trial1	1	1	blindfold	counterclockwise	practice	Guided	1	-0.5	-0.5	0.09526062	-0.55006	-1.45	-1.3	0.801564676548272	-0.037697	-0.0061675	0.01177
Trial1	1	1	blindfold	counterclockwise	practice	Guided	1	-0.5	-0.5	0.1152649	-0.55006	-1.45	-1.3	0.801564676548272	0.001929	-0.018863	-0.039157
Trial1	1	1	blindfold	counterclockwise	practice	Guided	1	-0.5	-0.5	0.1352539	-0.55006	-1.45	-1.3	0.801564676548272	0.026965	-0.0061693	-0.0076648
Trial1	1	1	blindfold	counterclockwise	practice	Guided	1	-0.5	-0.5	0.1552582	-0.55006	-1.45	-1.3	0.801564676548272	-0.086189	0.014989	0.025183
Trial1	1	1	blindfold	counterclockwise	practice	Guided	1	-0.5	-0.5	0.1752625	-0.55006	-1.45	-1.3	0.801564676548272	0.019361	0.0022913	0.0045684
Trial1	1	1	blindfold	counterclockwise	practice	Guided	1	-0.5	-0.5	0.1952667	-0.55006	-1.45	-1.3	0.801564676548272	0.00097749	-0.023101	0.0059111
Trial1	1	1	blindfold	counterclockwise	practice	Guided	1	-0.5	-0.5	0.2152557	-0.55006	-1.45	-1.3	0.801564676548272	0.0041532	0.023447	-0.01955
Trial1	1	1	blindfold	counterclockwise	practice	Guided	1	-0.5	-0.5	0.23526	-0.55007	-1.45	-1.3	0.801565298264424	-0.020885	-0.0019456	0.001056
Trial1	1	1	blindfold	counterclockwise	practice	Guided	1	-0.5	-0.5	0.2552643	-0.55007	-1.45	-1.3	0.801565298264424	-0.017711	0.0065181	-0.013681
Trial1	1	1	blindfold	counterclockwise	practice	Guided	1	-0.5	-0.5	0.2752533	-0.55007	-1.45	-1.3	0.801565298264424	0.0085979	-0.014642	-0.019881
Trial1	1	1	blindfold	counterclockwise	practice	Guided	1	-0.5	-0.5	0.2952576	-0.55007	-1.45	-1.3	0.801565298264424	-0.044967	-0.0061804	-0.0017852
Trial1	1	1	blindfold	counterclockwise	practice	Guided	1	-0.5	-0.5	0.3152618	-0.55007	-1.45	-1.3	0.801565298264424	0.030467	-0.0061803	-0.0066418
Trial1	1	1	blindfold	counterclockwise	practice	Guided	1	-0.5	-0.5	0.3352661	-0.55007	-1.45	-1.3	0.801565298264424	-0.024367	0.014978	-0.0011104
Trial1	1	1	blindfold	counterclockwise	practice	Guided	1	-0.5	-0.5	0.3552551	-0.55007	-1.45	-1.3	0.801565298264424	0.023177	-0.0019515	-0.0041296
Trial1	1	1	blindfold	counterclockwise	practice	Guided	1	-0.5	-0.5	0.3752594	-0.55007	-1.45	-1.3	0.801565298264424	0.01336	-0.010417	-0.027913
Trial1	1	1	blindfold	counterclockwise	practice	Guided	1	-0.5	-0.5	0.3952637	-0.55007	-1.45	-1.3	0.801565298264424	-0.017069	0.014972	-0.0052937
Trial1	1	1	blindfold	counterclockwise	practice	Guided	1	-0.5	-0.5	0.4152679	-0.55008	-1.45	-1.3	0.801565923827663	0.038401	0.023434	0.019999
Trial1	1	1	blindfold	counterclockwise	practice	Guided	1	-0.5	-0.5	0.435257	-0.55008	-1.45	-1.3	0.801565923827663	-0.052243	-0.0061895	0.0015806
Trial1	1	1	blindfold	counterclockwise	practice	Guided	1	-0.5	-0.5	0.4552612	-0.55008	-1.45	-1.3	0.801565923827663	-0.021812	0.027664	-0.0091442
Trial1	1	1	blindfold	counterclockwise	practice	Guided	1	-0.5	-0.5	0.4752655	-0.55008	-1.45	-1.3	0.801565923827663	-0.029413	0.0022698	0.00828
Trial1	1	1	blindfold	counterclockwise	practice	Guided	1	-0.5	-0.5	0.4952545	-0.55008	-1.45	-1.3	0.801565923827663	-0.02656	-0.010427	-0.012996
Trial1	1	1	blindfold	counterclockwise	practice	Guided	1	-0.5	-0.5	0.5152588	-0.55008	-1.45	-1.3	0.801565923827663	0.019082	0.0022674	0.0052616
Trial1	1	1	blindfold	counterclockwise	practice	Guided	1	-0.5	-0.5	0.5352631	-0.55008	-1.45	-1.3	0.801565923827663	-0.051598	-0.0019676	0.0099587
Trial1	1	1	blindfold	counterclockwise	practice	Guided	1	-0.5	-0.5	0.5552673	-0.55009	-1.45	-1.3	0.801566549515509	-0.025283	0.0064934	0.0037582
Trial1	1	1	blindfold	counterclockwise	practice	Guided	1	-0.5	-0.5	0.5752563	-0.55009	-1.45	-1.3	0.801566549515509	-0.0046756	-0.035828	-0.018857
Trial1	1	1	blindfold	counterclockwise	practice	Guided	1	-0.5	-0.5	0.5952606	-0.55009	-1.45	-1.3	0.801566549515509	-0.012915	0.019187	-0.0098078
Trial1	1	1	blindfold	counterclockwise	practice	Guided	1	-0.5	-0.5	0.6152649	-0.55009	-1.45	-1.3	0.801566549515509	-0.013862	0.0064898	0.0010815
Trial1	1	1	blindfold	counterclockwise	practice	Guided	1	-0.5	-0.5	0.6352539	-0.55009	-1.45	-1.3	0.801566549515509	0.020686	-0.010437	0.021353
Trial1	1	1	blindfold	counterclockwise	practice	Guided	1	-0.5	-0.5	0.6552582	-0.5501	-1.45	-1.3	0.801567171602519	0.0099137	-0.0019745	-0.023708
Trial1	1	1	blindfold	counterclockwise	practice	Guided	1	-0.5	-0.5	0.6752625	-0.55009	-1.45	-1.3	0.801566549515509	-0.0034001	-0.0062074	0.0010844
Trial1	1	1	blindfold	counterclockwise	practice	Guided	1	-0.5	-0.5	0.6952667	-0.5501	-1.45	-1.3	0.801567171602519	0.008963	-0.014673	-0.015666
Trial1	1	1	blindfold	counterclockwise	practice	Guided	1	-0.5	-0.5	0.7152557	-0.5501	-1.45	-1.3	0.801567171602519	-0.016076	0.0022547	-0.020688
Trial1	1	1	blindfold	counterclockwise	practice	Guided	1	-0.5	-0.5	0.73526	-0.5501	-1.45	-1.3	0.801567171602519	-0.019877	-0.0062095	0.00058936
Trial1	1	1	blindfold	counterclockwise	practice	Guided	1	-0.5	-0.5	0.7552643	-0.5501	-1.45	-1.3	0.801567171602519	-0.01607	0.048804	0.007288
Trial1	1	1	blindfold	counterclockwise	practice	Guided	1	-0.5	-0.5	0.7752533	-0.5501	-1.45	-1.3	0.801567171602519	-0.01765	0.023405	-0.01365
Trial1	1	1	blindfold	counterclockwise	practice	Guided	1	-0.5	-0.5	0.7952576	-0.55011	-1.45	-1.3	0.801567797538835	0.0054931	0.014938	-0.0027629
Trial1	1	1	blindfold	counterclockwise	practice	Guided	1	-0.5	-0.5	0.8152618	-0.5501	-1.45	-1.3	0.801567171602519	-0.017328	-0.018916	0.017845
Trial1	1	1	blindfold	counterclockwise	practice	Guided	1	-0.5	-0.5	0.8352661	-0.55011	-1.45	-1.3	0.801567797538835	-0.020814	-0.0019892	0.0034416
Trial1	1	1	blindfold	counterclockwise	practice	Guided	1	-0.5	-0.5	0.8552551	-0.55011	-1.45	-1.3	0.801567797538835	0.022295	0.010705	-0.016663
Trial1	1	1	blindfold	counterclockwise	practice	Guided	1	-0.5	-0.5	0.8752594	-0.5501	-1.45	-1.3	0.801567171602519	-0.0071866	0.027632	0.0066268
Trial1	1	1	blindfold	counterclockwise	practice	Guided	1	-0.5	-0.5	0.8952637	-0.5501	-1.45	-1.3	0.801567171602519	-0.0071861	0.019168	0.006628
Trial1	1	1	blindfold	counterclockwise	practice	Guided	1	-0.5	-0.5	0.9152679	-0.55011	-1.45	-1.3	0.801567797538835	-0.030955	-0.010456	-0.012633
Trial1	1	1	blindfold	counterclockwise	practice	Guided	1	-0.5	-0.5	0.935257	-0.55011	-1.45	-1.3	0.801567797538835	-0.016689	0.019166	-0.0010734
Trial1	1	1	blindfold	counterclockwise	practice	Guided	1	-0.5	-0.5	0.9552612	-0.55011	-1.45	-1.3	0.801567797538835	0.013423	0.0022355	0.0021091
Trial1	1	1	blindfold	counterclockwise	practice	Guided	1	-0.5	-0.5	0.9752655	-0.55011	-1.45	-1.3	0.801567797538835	0.042269	-0.010464	0.0026076
Trial1	1	1	blindfold	counterclockwise	practice	Guided	1	-0.5	-0.5	0.9952545	-0.55011	-1.45	-1.3	0.801567797538835	0.00074504	0.057243	-0.0066002
Trial1	1	1	blindfold	counterclockwise	practice	Guided	1	-0.5	-0.5	1.015259	-0.55011	-1.45	-1.3	0.801567797538835	-0.016051	-0.0062332	0.012504
Trial1	1	1	blindfold	counterclockwise	practice	Guided	1	-0.5	-0.5	1.035263	-0.55011	-1.45	-1.3	0.801567797538835	-0.012559	-0.0062331	-0.0055888
Trial1	1	1	blindfold	counterclockwise	practice	Guided	1	-0.5	-0.5	1.055267	-0.55011	-1.45	-1.3	0.801567797538835	0.0020195	0.027618	0.010158
Trial1	1	1	blindfold	counterclockwise	practice	Guided	1	-0.5	-0.5	1.075256	-0.55011	-1.45	-1.3	0.801567797538835	0.013747	0.01492	-0.011786
Trial1	1	1	blindfold	counterclockwise	practice	Guided	1	-0.5	-0.5	1.095261	-0.55011	-1.45	-1.3	0.801567797538835	0.032444	-0.018936	0.0081494
Trial1	1	1	blindfold	counterclockwise	practice	Guided	1	-0.5	-0.5	1.115265	-0.55011	-1.45	-1.3	0.801567797538835	0.018186	-0.018939	-0.01212
Trial1	1	1	blindfold	counterclockwise	practice	Guided	1	-0.5	-0.5	1.135254	-0.55011	-1.45	-1.3	0.801567797538835	-0.016678	0.014916	0.019881
Trial1	1	1	blindfold	counterclockwise	practice	Guided	1	-0.5	-0.5	1.155258	-0.55012	-1.45	-1.3	0.801568423599757	-0.0043131	-0.0062431	-0.014628
Trial1	1	1	blindfold	counterclockwise	practice	Guided	1	-0.5	-0.5	1.175262	-0.55012	-1.45	-1.3	0.801568423599757	-0.030936	-0.0020151	-0.012612
Trial1	1	1	blindfold	counterclockwise	practice	Guided	1	-0.5	-0.5	1.195267	-0.55012	-1.45	-1.3	0.801568423599757	0.0296	-0.0020146	0.02072
Trial1	1	1	blindfold	counterclockwise	practice	Guided	1	-0.5	-0.5	1.215256	-0.55012	-1.45	-1.3	0.801568423599757	-0.0074818	-0.01048	0.0024631
Trial1	1	1	blindfold	counterclockwise	practice	Guided	1	-0.5	-0.5	1.23526	-0.55012	-1.45	-1.3	0.801568423599757	-0.012866	0.0064463	-0.0097641
Trial1	1	1	blindfold	counterclockwise	practice	Guided	1	-0.5	-0.5	1.255264	-0.55012	-1.45	-1.3	0.801568423599757	0.033408	0.014909	0.01201
Trial1	1	1	blindfold	counterclockwise	practice	Guided	1	-0.5	-0.5	1.275253	-0.55012	-1.45	-1.3	0.801568423599757	0.040701	-0.02741	-0.022163
Trial1	1	1	blindfold	counterclockwise	practice	Guided	1	-0.5	-0.5	1.295258	-0.55012	-1.45	-1.3	0.801568423599757	-0.025861	-0.0062516	-0.0045654
Trial1	1	1	blindfold	counterclockwise	practice	Guided	1	-0.5	-0.5	1.315262	-0.55012	-1.45	-1.3	0.801568423599757	0.017884	0.05299	-0.013277
Trial1	1	1	blindfold	counterclockwise	practice	Guided	1	-0.5	-0.5	1.335266	-0.55012	-1.45	-1.3	0.801568423599757	0.0096419	0.010669	-0.0055702
Trial1	1	1	blindfold	counterclockwise	practice	Guided	1	-0.5	-0.5	1.355255	-0.55012	-1.45	-1.3	0.801568423599757	-0.036952	0.0064371	0.02576
Trial1	1	1	blindfold	counterclockwise	practice	Guided	1	-0.5	-0.5	1.375259	-0.55012	-1.45	-1.3	0.801568423599757	-0.043601	-0.0062601	-0.0017144
Trial1	1	1	blindfold	counterclockwise	practice	Guided	1	-0.5	-0.5	1.395264	-0.55013	-1.45	-1.3	0.801569049785285	-0.046767	0.0022011	0.013872
Trial1	1	1	blindfold	counterclockwise	practice	Guided	1	-0.5	-0.5	1.415268	-0.55013	-1.45	-1.3	0.801569049785285	0.032162	-0.0020334	-0.0050657
Trial1	1	1	blindfold	counterclockwise	practice	Guided	1	-0.5	-0.5	1.435257	-0.55013	-1.45	-1.3	0.801569049785285	0.036916	-0.0020348	-0.00087406
Trial1	1	1	blindfold	counterclockwise	practice	Guided	1	-0.5	-0.5	1.455261	-0.55013	-1.45	-1.3	0.801569049785285	0.00871	-0.0062666	-0.019799
Trial1	1	1	blindfold	counterclockwise	practice	Guided	1	-0.5	-0.5	1.475266	-0.55013	-1.45	-1.3	0.801569049785285	-0.010633	0.010658	0.019573
Trial1	1	1	blindfold	counterclockwise	practice	Guided	1	-0.5	-0.5	1.495255	-0.55013	-1.45	-1.3	0.801569049785285	-0.066095	-0.018965	-0.0057158
Trial1	1	1	blindfold	counterclockwise	practice	Guided	1	-0.5	-0.5	1.515259	-0.55013	-1.45	-1.3	0.801569049785285	0.0093387	0.0021939	-0.0075653
Trial1	1	1	blindfold	counterclockwise	practice	Guided	1	-0.5	-0.5	1.535263	-0.55013	-1.45	-1.3	0.801569049785285	-0.00016897	0.010658	-0.019122
Trial1	1	1	blindfold	counterclockwise	practice	Guided	1	-0.5	-0.5	1.555267	-0.55013	-1.45	-1.3	0.801569049785285	-0.062919	-0.035892	-0.003201
Trial1	1	1	blindfold	counterclockwise	practice	Guided	1	-0.5	-0.5	1.575256	-0.55014	-1.45	-1.3	0.801569676095418	0.013156	0.0064261	-0.020124
Trial1	1	1	blindfold	counterclockwise	practice	Guided	1	-0.5	-0.5	1.595261	-0.55014	-1.45	-1.3	0.801569676095418	0.0017421	0.0064227	-0.0050488
Trial1	1	1	blindfold	counterclockwise	practice	Guided	1	-0.5	-0.5	1.615265	-0.55014	-1.45	-1.3	0.801569676095418	0.011566	0.023349	-0.027827
Trial1	1	1	blindfold	counterclockwise	practice	Guided	1	-0.5	-0.5	1.635254	-0.55014	-1.45	-1.3	0.801569676095418	0.032168	0.02335	-0.0047123
Trial1	1	1	blindfold	counterclockwise	practice	Guided	1	-0.5	-0.5	1.655258	-0.55014	-1.45	-1.3	0.801569676095418	0.01791	0.0021895	-0.016267
Trial1	1	1	blindfold	counterclockwise	practice	Guided	1	-0.5	-0.5	1.675262	-0.55014	-1.45	-1.3	0.801569676095418	0.014427	0.014884	-0.0033675
Trial1	1	1	blindfold	counterclockwise	practice	Guided	1	-0.5	-0.5	1.695267	-0.55014	-1.45	-1.3	0.801569676095418	0.038838	-0.0062767	-0.034696
Trial1	1	1	blindfold	counterclockwise	practice	Guided	1	-0.5	-0.5	1.715256	-0.55014	-1.45	-1.3	0.801569676095418	0.03218	0.0021857	0.01171
Trial1	1	1	blindfold	counterclockwise	practice	Guided	1	-0.5	-0.5	1.73526	-0.55014	-1.45	-1.3	0.801569676095418	-0.032794	-0.0062772	0.021267
Trial1	1	1	blindfold	counterclockwise	practice	Guided	1	-0.5	-0.5	1.755264	-0.55015	-1.45	-1.3	0.801570302530155	0.0052426	0.0021856	-0.0068796
Trial1	1	1	blindfold	counterclockwise	practice	Guided	1	-0.5	-0.5	1.775253	-0.55015	-1.45	-1.3	0.801570302530155	0.0071442	-0.018975	0.018248
Trial1	1	1	blindfold	counterclockwise	practice	Guided	1	-0.5	-0.5	1.795258	-0.55014	-1.45	-1.3	0.801569676095418	-0.021383	-0.014743	-0.0048667
Trial1	1	1	blindfold	counterclockwise	practice	Guided	1	-0.5	-0.5	1.815262	-0.55015	-1.45	-1.3	0.801570302530155	0.0014417	0.019111	-0.0065418
Trial1	1	1	blindfold	counterclockwise	practice	Guided	1	-0.5	-0.5	1.835266	-0.55015	-1.45	-1.3	0.801570302530155	0.0049328	-0.0020501	-0.011064
Trial1	1	1	blindfold	counterclockwise	practice	Guided	1	-0.5	-0.5	1.855255	-0.55015	-1.45	-1.3	0.801570302530155	-0.02613	0.002181	-0.008714
Trial1	1	1	blindfold	counterclockwise	practice	Guided	1	-0.5	-0.5	1.875259	-0.55015	-1.45	-1.3	0.801570302530155	0.035358	-0.0020535	-0.011731
Trial1	1	1	blindfold	counterclockwise	practice	Guided	1	-0.5	-0.5	1.895264	-0.55015	-1.45	-1.3	0.801570302530155	-0.00014027	0.0064095	-0.019098
Trial1	1	1	blindfold	counterclockwise	practice	Guided	1	-0.5	-0.5	1.915268	-0.55015	-1.45	-1.3	0.801570302530155	0.0058855	0.014873	0.010058
Trial1	1	1	blindfold	counterclockwise	practice	Guided	1	-0.5	-0.5	1.935257	-0.55015	-1.45	-1.3	0.801570302530155	0.0033544	0.002176	-0.035847
Trial1	1	1	blindfold	counterclockwise	practice	Guided	1	-0.5	-0.5	1.955261	-0.55015	-1.45	-1.3	0.801570302530155	0.011282	0.014872	-0.045229
Trial1	1	1	blindfold	counterclockwise	practice	Guided	1	-0.5	-0.5	1.975266	-0.55016	-1.45	-1.3	0.801570925359609	-0.026117	0.010636	-0.0087022
Trial1	1	1	blindfold	counterclockwise	practice	Guided	1	-0.5	-0.5	1.995255	-0.55016	-1.45	-1.3	0.801570925359609	-0.04355	0.019098	-0.0071964
Trial1	1	1	blindfold	counterclockwise	practice	Guided	1	-0.5	-0.5	2.015259	-0.55016	-1.45	-1.3	0.801570925359609	0.0027237	0.027561	0.018603
Trial1	1	1	blindfold	counterclockwise	practice	Guided	1	-0.5	-0.5	2.035263	-0.55016	-1.45	-1.3	0.801570925359609	-0.012169	0.0021653	-0.0013287
Trial1	1	1	blindfold	counterclockwise	practice	Guided	1	-0.5	-0.5	2.055267	-0.55016	-1.45	-1.3	0.801570925359609	-0.00012404	0.0021635	-0.019085
Trial1	1	1	blindfold	counterclockwise	practice	Guided	1	-0.5	-0.5	2.075256	-0.55016	-1.45	-1.3	0.801570925359609	-0.0048745	0.014855	-0.022935
Trial1	1	1	blindfold	counterclockwise	practice	Guided	1	-0.5	-0.5	2.095261	-0.55016	-1.45	-1.3	0.801570925359609	-0.043228	0.002159	0.0010268
Trial1	1	1	blindfold	counterclockwise	practice	Guided	1	-0.5	-0.5	2.115265	-0.55016	-1.45	-1.3	0.801570925359609	0.014142	-0.0020749	-0.0075238
Trial1	1	1	blindfold	counterclockwise	practice	Guided	1	-0.5	-0.5	2.135254	-0.55016	-1.45	-1.3	0.801570925359609	-0.021349	0.0021557	-0.0048381
Trial1	1	1	blindfold	counterclockwise	practice	Guided	1	-0.5	-0.5	2.155258	-0.55017	-1.45	-1.3	0.801571552042814	0.020807	-0.019005	0.02146
Trial1	1	1	blindfold	counterclockwise	practice	Guided	1	-0.5	-0.5	2.175262	-0.55017	-1.45	-1.3	0.801571552042814	-0.024192	-0.01054	0.016441
Trial1	1	1	blindfold	counterclockwise	practice	Guided	1	-0.5	-0.5	2.195267	-0.55017	-1.45	-1.3	0.801571552042814	0.023667	0.0021538	-0.0039999
Trial1	1	1	blindfold	counterclockwise	practice	Guided	1	-0.5	-0.5	2.215256	-0.55017	-1.45	-1.3	0.801571552042814	-0.002008	0.0021539	0.014766
Trial1	1	1	blindfold	counterclockwise	practice	Guided	1	-0.5	-0.5	2.23526	-0.55017	-1.45	-1.3	0.801571552042814	0.044585	0.010617	-0.0088593
Trial1	1	1	blindfold	counterclockwise	practice	Guided	1	-0.5	-0.5	2.255264	-0.55017	-1.45	-1.3	0.801571552042814	0.0065485	0.0021521	0.0099074
Trial1	1	1	blindfold	counterclockwise	practice	Guided	1	-0.5	-0.5	2.275253	-0.55017	-1.45	-1.3	0.801571552042814	0.012894	0.010614	-0.024265
Trial1	1	1	blindfold	counterclockwise	practice	Guided	1	-0.5	-0.5	2.295258	-0.55017	-1.45	-1.3	0.801571552042814	-0.02609	0.014848	-0.0086809
Trial1	1	1	blindfold	counterclockwise	practice	Guided	1	-0.5	-0.5	2.315262	-0.55017	-1.45	-1.3	0.801571552042814	-0.049223	-0.0063119	-0.016049
Trial1	1	1	blindfold	counterclockwise	practice	Guided	1	-0.5	-0.5	2.335266	-0.55018	-1.45	-1.3	0.801572178850622	-0.034009	0.014847	0.0045581
Trial1	1	1	blindfold	counterclockwise	practice	Guided	1	-0.5	-0.5	2.355255	-0.55018	-1.45	-1.3	0.801572178850622	-0.030833	0.010614	-0.012529
Trial1	1	1	blindfold	counterclockwise	practice	Guided	1	-0.5	-0.5	2.375259	-0.55018	-1.45	-1.3	0.801572178850622	0.022419	0.010613	-0.01655
Trial1	1	1	blindfold	counterclockwise	practice	Guided	1	-0.5	-0.5	2.395264	-0.55018	-1.45	-1.3	0.801572178850622	-0.023537	-0.01055	-0.034132
Trial1	1	1	blindfold	counterclockwise	practice	Guided	1	-0.5	-0.5	2.415268	-0.55018	-1.45	-1.3	0.801572178850622	-0.051742	0.0063776	-0.019726
Trial1	1	1	blindfold	counterclockwise	practice	Guided	1	-0.5	-0.5	2.435257	-0.55018	-1.45	-1.3	0.801572178850622	-0.0013497	0.0021443	0.023165
Trial1	1	1	blindfold	counterclockwise	practice	Guided	1	-0.5	-0.5	2.455261	-0.55018	-1.45	-1.3	0.801572178850622	0.025272	-0.010555	0.021152
Trial1	1	1	blindfold	counterclockwise	practice	Guided	1	-0.5	-0.5	2.475266	-0.55018	-1.45	-1.3	0.801572178850622	-0.021002	0.044456	-0.00061735
Trial1	1	1	blindfold	counterclockwise	practice	Guided	1	-0.5	-0.5	2.495255	-0.55018	-1.45	-1.3	0.801572178850622	-0.03875	0.010598	-0.0022942
Trial1	1	1	blindfold	counterclockwise	practice	Guided	1	-0.5	-0.5	2.515259	-0.55018	-1.45	-1.3	0.801572178850622	0.012919	0.01483	-0.024239
Trial1	1	1	blindfold	counterclockwise	practice	Guided	1	-0.5	-0.5	2.535263	-0.55019	-1.45	-1.3	0.801572802050925	-0.031135	-0.027487	-0.016695
Trial1	1	1	blindfold	counterclockwise	practice	Guided	1	-0.5	-0.5	2.555267	-0.55019	-1.45	-1.3	0.801572802050925	-0.0019747	-0.0063286	0.014796
Trial1	1	1	blindfold	counterclockwise	practice	Guided	1	-0.5	-0.5	2.575256	-0.55019	-1.45	-1.3	0.801572802050925	0.0037413	0.027521	-0.027754
Trial1	1	1	blindfold	counterclockwise	practice	Guided	1	-0.5	-0.5	2.595261	-0.55019	-1.45	-1.3	0.801572802050925	-0.0089367	-0.0021015	0.0070948
Trial1	1	1	blindfold	counterclockwise	practice	Guided	1	-0.5	-0.5	2.615265	-0.55019	-1.45	-1.3	0.801572802050925	-0.0079851	0.010592	-0.0058031
Trial1	1	1	blindfold	counterclockwise	practice	Guided	1	-0.5	-0.5	2.635254	-0.55019	-1.45	-1.3	0.801572802050925	-0.0086178	0.010591	-0.01418
Trial1	1	1	blindfold	counterclockwise	practice	Guided	1	-0.5	-0.5	2.655258	-0.5502	-1.45	-1.3	0.801573429107199	0.01452	0.014821	-0.0032934
Trial1	1	1	blindfold	counterclockwise	practice	Guided	1	-0.5	-0.5	2.675262	-0.5502	-1.45	-1.3	0.801573429107199	-0.031753	0.014818	0.0087755
Trial1	1	1	blindfold	counterclockwise	practice	Guided	1	-0.5	-0.5	2.695267	-0.5502	-1.45	-1.3	0.801573429107199	-0.0041723	0.0021212	-0.014513
Trial1	1	1	blindfold	counterclockwise	practice	Guided	1	-0.5	-0.5	2.715256	-0.5502	-1.45	-1.3	0.801573429107199	-0.03206	-0.0021121	-0.03964
Trial1	1	1	blindfold	counterclockwise	practice	Guided	1	-0.5	-0.5	2.73526	-0.5502	-1.45	-1.3	0.801573429107199	-0.0070232	-0.031737	0.0067648
Trial1	1	1	blindfold	counterclockwise	practice	Guided	1	-0.5	-0.5	2.755264	-0.5502	-1.45	-1.3	0.801573429107199	-0.011774	0.0021178	0.0029139
Trial1	1	1	blindfold	counterclockwise	practice	Guided	1	-0.5	-0.5	2.775253	-0.5502	-1.45	-1.3	0.801573429107199	0.016754	0.03174	-0.03193
Trial1	1	1	blindfold	counterclockwise	practice	Guided	1	-0.5	-0.5	2.795258	-0.5502	-1.45	-1.3	0.801573429107199	0.0043941	0.0063455	-0.0054586
Trial1	1	1	blindfold	counterclockwise	practice	Guided	1	-0.5	-0.5	2.815262	-0.5502	-1.45	-1.3	0.801573429107199	-0.0082851	0.014808	-0.0099805
Trial1	1	1	blindfold	counterclockwise	practice	Guided	1	-0.5	-0.5	2.835266	-0.5502	-1.45	-1.3	0.801573429107199	-0.044099	0.0063431	-0.011482
Trial1	1	1	blindfold	counterclockwise	practice	Guided	1	-0.5	-0.5	2.855255	-0.55021	-1.45	-1.3	0.801574056288076	-0.038391	0.0275	0.0049364
Trial1	1	1	blindfold	counterclockwise	practice	Guided	1	-0.5	-0.5	2.875259	-0.55021	-1.45	-1.3	0.801574056288076	0.0066226	-0.01482	0.0099592
Trial1	1	1	blindfold	counterclockwise	practice	Guided	1	-0.5	-0.5	2.895264	-0.55021	-1.45	-1.3	0.801574056288076	-0.024753	0.014801	-0.0071275
Trial1	1	1	blindfold	counterclockwise	practice	Guided	1	-0.5	-0.5	2.915268	-0.55021	-1.45	-1.3	0.801574056288076	-0.0082685	0.023263	-0.0099719
Trial1	1	1	blindfold	counterclockwise	practice	Guided	1	-0.5	-0.5	2.935257	-0.55021	-1.45	-1.3	0.801574056288076	-0.019047	-0.0021306	0.024541
Trial1	1	1	blindfold	counterclockwise	practice	Guided	1	-0.5	-0.5	2.955261	-0.55021	-1.45	-1.3	0.801574056288076	0.022793	-0.019059	-0.012321
Trial1	1	1	blindfold	counterclockwise	practice	Guided	1	-0.5	-0.5	2.975266	-0.55021	-1.45	-1.3	0.801574056288076	0.00060798	0.019022	-0.01064
Trial1	1	1	blindfold	counterclockwise	practice	Guided	1	-0.5	-0.5	2.995255	-0.55021	-1.45	-1.3	0.801574056288076	0.00028893	-0.0021394	-0.014826
Trial1	1	1	blindfold	counterclockwise	practice	Guided	1	-0.5	-0.5	3.015259	-0.55021	-1.45	-1.3	0.801574056288076	0.023114	-0.0063717	-0.0081264
Trial1	1	1	blindfold	counterclockwise	practice	Guided	1	-0.5	-0.5	3.035263	-0.55022	-1.45	-1.3	0.801574683593556	0.01836	-0.0233	-0.011979
Trial1	1	1	blindfold	counterclockwise	practice	Guided	1	-0.5	-0.5	3.055267	-0.55022	-1.45	-1.3	0.801574683593556	0.019311	-0.014836	0.00058625
Trial1	1	1	blindfold	counterclockwise	practice	Guided	1	-0.5	-0.5	3.075256	-0.55022	-1.45	-1.3	0.801574683593556	0.031998	0.044405	-0.008795
Trial1	1	1	blindfold	counterclockwise	practice	Guided	1	-0.5	-0.5	3.095261	-0.55022	-1.45	-1.3	0.801574683593556	-0.003816	-0.01061	-0.010296
Trial1	1	1	blindfold	counterclockwise	practice	Guided	1	-0.5	-0.5	3.115265	-0.55022	-1.45	-1.3	0.801574683593556	-0.00318	0.023242	-0.0019177
Trial1	1	1	blindfold	counterclockwise	practice	Guided	1	-0.5	-0.5	3.135254	-0.55022	-1.45	-1.3	0.801574683593556	-0.03424	-0.019077	0.00043355
Trial1	1	1	blindfold	counterclockwise	practice	Guided	1	-0.5	-0.5	3.155258	-0.55022	-1.45	-1.3	0.801574683593556	-0.011734	0.027474	-0.0096179
Trial1	1	1	blindfold	counterclockwise	practice	Guided	1	-0.5	-0.5	3.175262	-0.55023	-1.45	-1.3	0.801575311023638	-0.033601	0.00208	0.0088162
Trial1	1	1	blindfold	counterclockwise	practice	Guided	1	-0.5	-0.5	3.195267	-0.55023	-1.45	-1.3	0.801575311023638	-0.046591	0.0020802	0.014011
Trial1	1	1	blindfold	counterclockwise	practice	Guided	1	-0.5	-0.5	3.215256	-0.55023	-1.45	-1.3	0.801575311023638	-0.019964	-0.019078	0.011998
Trial1	1	1	blindfold	counterclockwise	practice	Guided	1	-0.5	-0.5	3.23526	-0.55023	-1.45	-1.3	0.801575311023638	-0.0018957	0.014776	0.014846
Trial1	1	1	blindfold	counterclockwise	practice	Guided	1	-0.5	-0.5	3.255264	-0.55023	-1.45	-1.3	0.801575311023638	-0.02186	0.019007	-0.013127
Trial1	1	1	blindfold	counterclockwise	practice	Guided	1	-0.5	-0.5	3.275253	-0.55023	-1.45	-1.3	0.801575311023638	-0.0072789	0.010539	0.0026241
Trial1	1	1	blindfold	counterclockwise	practice	Guided	1	-0.5	-0.5	3.295258	-0.55023	-1.45	-1.3	0.801575311023638	0.0025439	0.010538	-0.012623
Trial1	1	1	blindfold	counterclockwise	practice	Guided	1	-0.5	-0.5	3.315262	-0.55023	-1.45	-1.3	0.801575311023638	0.011735	0.0063046	0.018035
Trial1	1	1	blindfold	counterclockwise	practice	Guided	1	-0.5	-0.5	3.335266	-0.55023	-1.45	-1.3	0.801575311023638	-0.0091791	0.010536	-0.022502
Trial1	1	1	blindfold	counterclockwise	practice	Guided	1	-0.5	-0.5	3.355255	-0.55023	-1.45	-1.3	0.801575311023638	0.0054004	-0.014854	-0.0067559
Trial1	1	1	blindfold	counterclockwise	practice	Guided	1	-0.5	-0.5	3.375259	-0.55024	-1.45	-1.3	0.801575938578323	-0.020903	-0.019087	-0.0005503
Trial1	1	1	blindfold	counterclockwise	practice	Guided	1	-0.5	-0.5	3.395264	-0.55024	-1.45	-1.3	0.801575938578323	-0.05101	-0.0021605	0.014365
Trial1	1	1	blindfold	counterclockwise	practice	Guided	1	-0.5	-0.5	3.415268	-0.55024	-1.45	-1.3	0.801575938578323	-0.0088487	-0.0021602	-0.018306
Trial1	1	1	blindfold	counterclockwise	practice	Guided	1	-0.5	-0.5	3.435257	-0.55024	-1.45	-1.3	0.801575938578323	-0.029135	-0.010625	0.0084994
Trial1	1	1	blindfold	counterclockwise	practice	Guided	1	-0.5	-0.5	3.455261	-0.55024	-1.45	-1.3	0.801575938578323	-0.039908	0.023228	-0.015956
Trial1	1	1	blindfold	counterclockwise	practice	Guided	1	-0.5	-0.5	3.475266	-0.55024	-1.45	-1.3	0.801575938578323	-0.0069438	0.010534	0.006825
Trial1	1	1	blindfold	counterclockwise	practice	Guided	1	-0.5	-0.5	3.495255	-0.55025	-1.45	-1.3	0.801576562521054	-0.031662	0.0062999	-0.025002
Trial1	1	1	blindfold	counterclockwise	practice	Guided	1	-0.5	-0.5	3.515259	-0.55025	-1.45	-1.3	0.801576562521054	-0.010112	-0.0063967	0.023914
Trial1	1	1	blindfold	counterclockwise	practice	Guided	1	-0.5	-0.5	3.535263	-0.55025	-1.45	-1.3	0.801576562521054	0.011445	0.010531	0.01386
Trial1	1	1	blindfold	counterclockwise	practice	Guided	1	-0.5	-0.5	3.555267	-0.55025	-1.45	-1.3	0.801576562521054	0.035855	0.018994	-0.017468
Trial1	1	1	blindfold	counterclockwise	practice	Guided	1	-0.5	-0.5	3.575256	-0.55025	-1.45	-1.3	0.801576562521054	-0.039891	0.01899	-0.015949
Trial1	1	1	blindfold	counterclockwise	practice	Guided	1	-0.5	-0.5	3.595261	-0.55026	-1.45	-1.3	0.8015771903242	-0.057636	0.0062934	-0.014606
Trial1	1	1	blindfold	counterclockwise	practice	Guided	1	-0.5	-0.5	3.615265	-0.55026	-1.45	-1.3	0.8015771903242	-0.0059698	-0.0021712	-0.039572
Trial1	1	1	blindfold	counterclockwise	practice	Guided	1	-0.5	-0.5	3.635254	-0.55026	-1.45	-1.3	0.8015771903242	-0.024987	0.02322	0.0039884
Trial1	1	1	blindfold	counterclockwise	practice	Guided	1	-0.5	-0.5	3.655258	-0.55026	-1.45	-1.3	0.8015771903242	-0.043051	0.014756	0.0011439
Trial1	1	1	blindfold	counterclockwise	practice	Guided	1	-0.5	-0.5	3.675262	-0.55026	-1.45	-1.3	0.8015771903242	-0.007547	0.018986	-0.0015403
Trial1	1	1	blindfold	counterclockwise	practice	Guided	1	-0.5	-0.5	3.695267	-0.55026	-1.45	-1.3	0.8015771903242	-0.030367	-0.0064055	-0.0082369
Trial1	1	1	blindfold	counterclockwise	practice	Guided	1	-0.5	-0.5	3.715256	-0.55026	-1.45	-1.3	0.8015771903242	-0.048114	-0.0021746	0.0081806
Trial1	1	1	blindfold	counterclockwise	practice	Guided	1	-0.5	-0.5	3.73526	-0.55026	-1.45	-1.3	0.8015771903242	0.032392	-0.0021754	-0.0045596
Trial1	1	1	blindfold	counterclockwise	practice	Guided	1	-0.5	-0.5	3.755264	-0.55026	-1.45	-1.3	0.8015771903242	0.024467	0.023214	0.0086758
Trial1	1	1	blindfold	counterclockwise	practice	Guided	1	-0.5	-0.5	3.775253	-0.55027	-1.45	-1.3	0.801577818251948	-0.01261	-0.0064116	-0.0095774
Trial1	1	1	blindfold	counterclockwise	practice	Guided	1	-0.5	-0.5	3.795258	-0.55026	-1.45	-1.3	0.8015771903242	-0.020221	0.0020537	0.0078469
Trial1	1	1	blindfold	counterclockwise	practice	Guided	1	-0.5	-0.5	3.815262	-0.55027	-1.45	-1.3	0.801577818251948	-0.038915	0.002052	-0.0033741
Trial1	1	1	blindfold	counterclockwise	practice	Guided	1	-0.5	-0.5	3.835266	-0.55027	-1.45	-1.3	0.801577818251948	-0.0030955	0.018979	-0.0018719
Trial1	1	1	blindfold	counterclockwise	practice	Guided	1	-0.5	-0.5	3.855255	-0.55027	-1.45	-1.3	0.801577818251948	-0.035104	-0.014875	-0.012087
Trial1	1	1	blindfold	counterclockwise	practice	Guided	1	-0.5	-0.5	3.875259	-0.55027	-1.45	-1.3	0.801577818251948	-0.047147	-0.010647	0.0056744
Trial1	1	1	blindfold	counterclockwise	practice	Guided	1	-0.5	-0.5	3.895264	-0.55027	-1.45	-1.3	0.801577818251948	0.029875	0.002046	-0.03806
Trial1	1	1	blindfold	counterclockwise	practice	Guided	1	-0.5	-0.5	3.915268	-0.55027	-1.45	-1.3	0.801577818251948	-0.012598	0.0062781	-0.0095737
Trial1	1	1	blindfold	counterclockwise	practice	Guided	1	-0.5	-0.5	3.935257	-0.55027	-1.45	-1.3	0.801577818251948	-0.0072079	0.0062758	0.002655
Trial1	1	1	blindfold	counterclockwise	practice	Guided	1	-0.5	-0.5	3.955261	-0.55028	-1.45	-1.3	0.801578442565521	0.00071844	0.010506	-0.010581
Trial1	1	1	blindfold	counterclockwise	practice	Guided	1	-0.5	-0.5	3.975266	-0.55028	-1.45	-1.3	0.801578442565521	-0.022096	-0.0064209	-0.017277
Trial1	1	1	blindfold	counterclockwise	practice	Guided	1	-0.5	-0.5	3.995255	-0.55028	-1.45	-1.3	0.801578442565521	-0.012902	0.0020412	-0.01376
Trial1	1	1	blindfold	counterclockwise	practice	Guided	1	-0.5	-0.5	4.015259	-0.55028	-1.45	-1.3	0.801578442565521	-0.017022	-0.0064227	-0.0092353
Trial1	1	1	blindfold	counterclockwise	practice	Guided	1	-0.5	-0.5	4.035263	-0.55028	-1.45	-1.3	0.801578442565521	-0.066782	-0.010655	-0.018107
Trial1	1	1	blindfold	counterclockwise	practice	Guided	1	-0.5	-0.5	4.055267	-0.55028	-1.45	-1.3	0.801578442565521	0.019113	0.0062717	-0.0035397
Trial1	1	1	blindfold	counterclockwise	practice	Guided	1	-0.5	-0.5	4.075256	-0.55028	-1.45	-1.3	0.801578442565521	0.0035821	-0.01489	0.0065177
Trial1	1	1	blindfold	counterclockwise	practice	Guided	1	-0.5	-0.5	4.095261	-0.55028	-1.45	-1.3	0.801578442565521	-0.02177	0.0062688	-0.013079
Trial1	1	1	blindfold	counterclockwise	practice	Guided	1	-0.5	-0.5	4.115265	-0.55028	-1.45	-1.3	0.801578442565521	-0.011312	-0.01489	0.0071918
Trial1	1	1	blindfold	counterclockwise	practice	Guided	1	-0.5	-0.5	4.135254	-0.55029	-1.45	-1.3	0.801579070741729	-0.012575	-0.0064272	-0.0095581
Trial1	1	1	blindfold	counterclockwise	practice	Guided	1	-0.5	-0.5	4.155258	-0.55029	-1.45	-1.3	0.801579070741729	0.037501	0.0020366	0.003502
Trial1	1	1	blindfold	counterclockwise	practice	Guided	1	-0.5	-0.5	4.175262	-0.55029	-1.45	-1.3	0.801579070741729	-0.028106	0.0020328	0.021104
Trial1	1	1	blindfold	counterclockwise	practice	Guided	1	-0.5	-0.5	4.195267	-0.55029	-1.45	-1.3	0.801579070741729	-0.030952	0.0062634	-0.016588
Trial1	1	1	blindfold	counterclockwise	practice	Guided	1	-0.5	-0.5	4.215256	-0.55029	-1.45	-1.3	0.801579070741729	0.019126	-0.0022016	-0.0035267
Trial1	1	1	blindfold	counterclockwise	practice	Guided	1	-0.5	-0.5	4.23526	-0.55029	-1.45	-1.3	0.801579070741729	-0.015105	0.018958	0.015912
Trial1	1	1	blindfold	counterclockwise	practice	Guided	1	-0.5	-0.5	4.255264	-0.55029	-1.45	-1.3	0.801579070741729	-0.014473	-0.010666	0.024288
Trial1	1	1	blindfold	counterclockwise	practice	Guided	1	-0.5	-0.5	4.275253	-0.55029	-1.45	-1.3	0.801579070741729	0.017227	0.02742	0.030318
Trial1	1	1	blindfold	counterclockwise	practice	Guided	1	-0.5	-0.5	4.295258	-0.55029	-1.45	-1.3	0.801579070741729	-0.01193	0.014724	-0.0011719
Trial1	1	1	blindfold	counterclockwise	practice	Guided	1	-0.5	-0.5	4.315262	-0.55029	-1.45	-1.3	0.801579070741729	0.0013844	0.010492	-0.0021798
Trial1	1	1	blindfold	counterclockwise	practice	Guided	1	-0.5	-0.5	4.335266	-0.55029	-1.45	-1.3	0.801579070741729	-0.010344	0.0062578	0.01977
Trial1	1	1	blindfold	counterclockwise	practice	Guided	1	-0.5	-0.5	4.355255	-0.55029	-1.45	-1.3	0.801579070741729	-0.0011482	0.0020273	-0.035681
Trial1	1	1	blindfold	counterclockwise	practice	Guided	1	-0.5	-0.5	4.375259	-0.5503	-1.45	-1.3	0.801579699042537	-0.026504	0.0020264	-0.016912
Trial1	1	1	blindfold	counterclockwise	practice	Guided	1	-0.5	-0.5	4.395264	-0.5503	-1.45	-1.3	0.801579699042537	-0.011923	-0.027596	-0.0011643
Trial1	1	1	blindfold	counterclockwise	practice	Guided	1	-0.5	-0.5	4.415268	-0.5503	-1.45	-1.3	0.801579699042537	-0.0030479	-0.0064367	-0.0018332
Trial1	1	1	blindfold	counterclockwise	practice	Guided	1	-0.5	-0.5	4.435257	-0.55029	-1.45	-1.3	0.801579070741729	-0.012242	0.03165	-0.0053478
Trial1	1	1	blindfold	counterclockwise	practice	Guided	1	-0.5	-0.5	4.455261	-0.5503	-1.45	-1.3	0.801579699042537	0.037206	0.018952	-0.0006636
Trial1	1	1	blindfold	counterclockwise	practice	Guided	1	-0.5	-0.5	4.475266	-0.5503	-1.45	-1.3	0.801579699042537	0.0055163	-0.0064426	-0.0066867
Trial1	1	1	blindfold	counterclockwise	practice	Guided	1	-0.5	-0.5	4.495255	-0.5503	-1.45	-1.3	0.801579699042537	-0.012547	-0.027604	0.018443
Trial1	1	1	blindfold	counterclockwise	practice	Guided	1	-0.5	-0.5	4.515259	-0.5503	-1.45	-1.3	0.801579699042537	-0.021738	0.0062509	-0.013047
Trial1	1	1	blindfold	counterclockwise	practice	Guided	1	-0.5	-0.5	4.535263	-0.5503	-1.45	-1.3	0.801579699042537	-0.053114	-0.0022144	-0.024603
Trial1	1	1	blindfold	counterclockwise	practice	Guided	1	-0.5	-0.5	4.555267	-0.5503	-1.45	-1.3	0.801579699042537	0.01091	-0.014912	0.0055476
Trial1	1	1	blindfold	counterclockwise	practice	Guided	1	-0.5	-0.5	4.575256	-0.5503	-1.45	-1.3	0.801579699042537	0.0033055	-0.00645	-0.035997
Trial1	1	1	blindfold	counterclockwise	practice	Guided	1	-0.5	-0.5	4.595261	-0.5503	-1.45	-1.3	0.801579699042537	-0.03758	-0.010684	0.01343
Trial1	1	1	blindfold	counterclockwise	practice	Guided	1	-0.5	-0.5	4.615265	-0.55031	-1.45	-1.3	0.801580327467945	0.0023574	0.0020088	0.010411
Trial1	1	1	blindfold	counterclockwise	practice	Guided	1	-0.5	-0.5	4.635254	-0.55031	-1.45	-1.3	0.801580327467945	-0.02997	0.014704	-0.0039913
Trial1	1	1	blindfold	counterclockwise	practice	Guided	1	-0.5	-0.5	4.655258	-0.55031	-1.45	-1.3	0.801580327467945	-0.015702	-0.006457	-0.018568
Trial1	1	1	blindfold	counterclockwise	practice	Guided	1	-0.5	-0.5	4.675262	-0.55031	-1.45	-1.3	0.801580327467945	-0.029647	0.010467	0.00019813
Trial1	1	1	blindfold	counterclockwise	practice	Guided	1	-0.5	-0.5	4.695267	-0.55031	-1.45	-1.3	0.801580327467945	-0.016334	0.01893	-0.0008089
Trial1	1	1	blindfold	counterclockwise	practice	Guided	1	-0.5	-0.5	4.715256	-0.55031	-1.45	-1.3	0.801580327467945	-0.015065	-0.023388	0.015944
Trial1	1	1	blindfold	counterclockwise	practice	Guided	1	-0.5	-0.5	4.73526	-0.55031	-1.45	-1.3	0.801580327467945	0.0023702	0.0020018	0.010077
Trial1	1	1	blindfold	counterclockwise	practice	Guided	1	-0.5	-0.5	4.755264	-0.55031	-1.45	-1.3	0.801580327467945	-0.010307	-0.010693	0.019799
Trial1	1	1	blindfold	counterclockwise	practice	Guided	1	-0.5	-0.5	4.775253	-0.55031	-1.45	-1.3	0.801580327467945	0.015686	-0.01916	0.0094088
Trial1	1	1	blindfold	counterclockwise	practice	Guided	1	-0.5	-0.5	4.795258	-0.55032	-1.45	-1.3	0.801580956017953	-0.013788	0.031622	-0.026269
Trial1	1	1	blindfold	counterclockwise	practice	Guided	1	-0.5	-0.5	4.815262	-0.55032	-1.45	-1.3	0.801580956017953	-0.010936	-0.0064647	0.011426
Trial1	1	1	blindfold	counterclockwise	practice	Guided	1	-0.5	-0.5	4.835266	-0.55032	-1.45	-1.3	0.801580956017953	0.017277	-0.019161	-0.028614
Trial1	1	1	blindfold	counterclockwise	practice	Guided	1	-0.5	-0.5	4.855255	-0.55032	-1.45	-1.3	0.801580956017953	-0.031532	0.01046	-0.024919
Trial1	1	1	blindfold	counterclockwise	practice	Guided	1	-0.5	-0.5	4.875259	-0.55032	-1.45	-1.3	0.801580956017953	-0.0064903	-0.019167	0.011099
Trial1	1	1	blindfold	counterclockwise	practice	Guided	1	-0.5	-0.5	4.895264	-0.55032	-1.45	-1.3	0.801580956017953	-0.0017333	0.0062237	0.01495
Trial1	1	1	blindfold	counterclockwise	practice	Guided	1	-0.5	-0.5	4.915268	-0.55033	-1.45	-1.3	0.801581580950082	0.0033422	-0.0064731	0.022991
Trial1	1	1	blindfold	counterclockwise	practice	Guided	1	-0.5	-0.5	4.935257	-0.55033	-1.45	-1.3	0.801581580950082	0.0065134	-0.006472	0.0059053
Trial1	1	1	blindfold	counterclockwise	practice	Guided	1	-0.5	-0.5	4.955261	-0.55033	-1.45	-1.3	0.801581580950082	-0.022328	0.052773	-0.021397
Trial1	1	1	blindfold	counterclockwise	practice	Guided	1	-0.5	-0.5	4.975266	-0.55033	-1.45	-1.3	0.801581580950082	0.0043004	-0.010705	-0.023407
Trial1	1	1	blindfold	counterclockwise	practice	Guided	1	-0.5	-0.5	4.995255	-0.55033	-1.45	-1.3	0.801581580950082	0.024586	0.040075	0.0087567
Trial1	1	1	blindfold	counterclockwise	practice	Guided	1	-0.5	-0.5	5.015259	-0.55033	-1.45	-1.3	0.801581580950082	-0.016617	-0.010709	-0.0049737
Trial1	1	1	blindfold	counterclockwise	practice	Guided	1	-0.5	-0.5	5.035263	-0.55033	-1.45	-1.3	0.801581580950082	-0.00076644	0.0062176	-0.036974
Trial1	1	1	blindfold	counterclockwise	practice	Guided	1	-0.5	-0.5	5.055267	-0.55033	-1.45	-1.3	0.801581580950082	-0.03373	-0.010712	0.0047486
Trial1	1	1	blindfold	counterclockwise	practice	Guided	1	-0.5	-0.5	5.075256	-0.55033	-1.45	-1.3	0.801581580950082	-0.0074179	-0.010714	-0.0014508
Trial1	1	1	blindfold	counterclockwise	practice	Guided	1	-0.5	-0.5	5.095261	-0.55034	-1.45	-1.3	0.801582209748547	-0.021676	0.0019828	-0.013006
Trial1	1	1	blindfold	counterclockwise	practice	Guided	1	-0.5	-0.5	5.115265	-0.55034	-1.45	-1.3	0.801582209748547	-0.040059	0.031603	-0.020039
Trial1	1	1	blindfold	counterclockwise	practice	Guided	1	-0.5	-0.5	5.135254	-0.55034	-1.45	-1.3	0.801582209748547	-0.0067791	-0.031874	0.0069302
Trial1	1	1	blindfold	counterclockwise	practice	Guided	1	-0.5	-0.5	5.155258	-0.55034	-1.45	-1.3	0.801582209748547	0.0090728	0.010445	-0.019539
Trial1	1	1	blindfold	counterclockwise	practice	Guided	1	-0.5	-0.5	5.175262	-0.55034	-1.45	-1.3	0.801582209748547	0.007174	0.0019813	0.014301
Trial1	1	1	blindfold	counterclockwise	practice	Guided	1	-0.5	-0.5	5.195267	-0.55034	-1.45	-1.3	0.801582209748547	0.029363	-0.0022527	0.012624
Trial1	1	1	blindfold	counterclockwise	practice	Guided	1	-0.5	-0.5	5.215256	-0.55034	-1.45	-1.3	0.801582209748547	-0.026736	-0.010716	-0.021041
Trial1	1	1	blindfold	counterclockwise	practice	Guided	1	-0.5	-0.5	5.23526	-0.55034	-1.45	-1.3	0.801582209748547	-0.024831	0.010442	0.0040891
Trial1	1	1	blindfold	counterclockwise	practice	Guided	1	-0.5	-0.5	5.255264	-0.55035	-1.45	-1.3	0.801582838671611	-0.011201	-0.0022542	0.0072699
Trial1	1	1	blindfold	counterclockwise	practice	Guided	1	-0.5	-0.5	5.275253	-0.55035	-1.45	-1.3	0.801582838671611	-0.0070773	0.014668	0.0027489
Trial1	1	1	blindfold	counterclockwise	practice	Guided	1	-0.5	-0.5	5.295258	-0.55035	-1.45	-1.3	0.801582838671611	0.044902	-0.010724	-0.01803
Trial1	1	1	blindfold	counterclockwise	practice	Guided	1	-0.5	-0.5	5.315262	-0.55035	-1.45	-1.3	0.801582838671611	0.019863	0.027361	0.0049255
Trial1	1	1	blindfold	counterclockwise	practice	Guided	1	-0.5	-0.5	5.335266	-0.55035	-1.45	-1.3	0.801582838671611	-0.037818	0.02736	0.0092891
Trial1	1	1	blindfold	counterclockwise	practice	Guided	1	-0.5	-0.5	5.355255	-0.55035	-1.45	-1.3	0.801582838671611	-0.02007	0.014663	0.0079473
Trial1	1	1	blindfold	counterclockwise	practice	Guided	1	-0.5	-0.5	5.375259	-0.55035	-1.45	-1.3	0.801582838671611	0.010676	-0.014962	0.0014109
Trial1	1	1	blindfold	counterclockwise	practice	Guided	1	-0.5	-0.5	5.395264	-0.55035	-1.45	-1.3	0.801582838671611	-0.013725	0.0019635	-0.003272
Trial1	1	1	blindfold	counterclockwise	practice	Guided	1	-0.5	-0.5	5.415268	-0.55035	-1.45	-1.3	0.801582838671611	-0.0016805	-0.014966	0.014984
Trial1	1	1	blindfold	counterclockwise	practice	Guided	1	-0.5	-0.5	5.435257	-0.55035	-1.45	-1.3	0.801582838671611	-0.013404	-0.0022722	-0.022373
Trial1	1	1	blindfold	counterclockwise	practice	Guided	1	-0.5	-0.5	5.455261	-0.55035	-1.45	-1.3	0.801582838671611	0.027801	-0.010737	-0.008304
Trial1	1	1	blindfold	counterclockwise	practice	Guided	1	-0.5	-0.5	5.475266	-0.55035	-1.45	-1.3	0.801582838671611	0.010368	0.0019601	-0.0027713
Trial1	1	1	blindfold	counterclockwise	practice	Guided	1	-0.5	-0.5	5.495255	-0.55035	-1.45	-1.3	0.801582838671611	0.033188	-0.014968	-0.0031066
Trial1	1	1	blindfold	counterclockwise	practice	Guided	1	-0.5	-0.5	5.515259	-0.55035	-1.45	-1.3	0.801582838671611	0.046501	-0.014968	0.0029213
Trial1	1	1	blindfold	counterclockwise	practice	Guided	1	-0.5	-0.5	5.535263	-0.55035	-1.45	-1.3	0.801582838671611	-0.0019921	-0.010736	0.010801
Trial1	1	1	blindfold	counterclockwise	practice	Guided	1	-0.5	-0.5	5.555267	-0.55036	-1.45	-1.3	0.801583467719274	-0.0099156	0.014651	0.024038
Trial1	1	1	blindfold	counterclockwise	practice	Guided	1	-0.5	-0.5	5.575256	-0.55036	-1.45	-1.3	0.801583467719274	0.0008635	0.014647	-0.01047
Trial1	1	1	blindfold	counterclockwise	practice	Guided	1	-0.5	-0.5	5.595261	-0.55036	-1.45	-1.3	0.801583467719274	0.011325	0.02311	0.0097994
Trial1	1	1	blindfold	counterclockwise	practice	Guided	1	-0.5	-0.5	5.615265	-0.55036	-1.45	-1.3	0.801583467719274	0.014498	0.0019474	-0.0072857
Trial1	1	1	blindfold	counterclockwise	practice	Guided	1	-0.5	-0.5	5.635254	-0.55036	-1.45	-1.3	0.801583467719274	-0.011492	0.0019492	0.0012665
Trial1	1	1	blindfold	counterclockwise	practice	Guided	1	-0.5	-0.5	5.655258	-0.55036	-1.45	-1.3	0.801583467719274	0.0059423	-0.01921	-0.0024266
Trial1	1	1	blindfold	counterclockwise	practice	Guided	1	-0.5	-0.5	5.675262	-0.55036	-1.45	-1.3	0.801583467719274	-0.019411	0.023106	0.016339
Trial1	1	1	blindfold	counterclockwise	practice	Guided	1	-0.5	-0.5	5.695267	-0.55036	-1.45	-1.3	0.801583467719274	-0.02575	0.010408	-0.0084517
Trial1	1	1	blindfold	counterclockwise	practice	Guided	1	-0.5	-0.5	5.715256	-0.55036	-1.45	-1.3	0.801583467719274	-0.020679	-0.0065207	-0.00040842
Trial1	1	1	blindfold	counterclockwise	practice	Guided	1	-0.5	-0.5	5.73526	-0.55036	-1.45	-1.3	0.801583467719274	0.024648	0.018869	-0.050168
Trial1	1	1	blindfold	counterclockwise	practice	Guided	1	-0.5	-0.5	5.755264	-0.55036	-1.45	-1.3	0.801583467719274	0.0059483	-0.019217	-0.0024197
Trial1	1	1	blindfold	counterclockwise	practice	Guided	1	-0.5	-0.5	5.775253	-0.55037	-1.45	-1.3	0.801584093146094	0.0237	0.0061719	-0.0037601
Trial1	1	1	blindfold	counterclockwise	practice	Guided	1	-0.5	-0.5	5.795258	-0.55037	-1.45	-1.3	0.801584093146094	-0.044124	-0.014987	-0.015477
Trial1	1	1	blindfold	counterclockwise	practice	Guided	1	-0.5	-0.5	5.815262	-0.55037	-1.45	-1.3	0.801584093146094	-0.036202	0.010402	0.030256
Trial1	1	1	blindfold	counterclockwise	practice	Guided	1	-0.5	-0.5	5.835266	-0.55037	-1.45	-1.3	0.801584093146094	0.01071	0.014633	0.0014354
Trial1	1	1	blindfold	counterclockwise	practice	Guided	1	-0.5	-0.5	5.855255	-0.55037	-1.45	-1.3	0.801584093146094	-0.0057712	-0.019222	0.019532
Trial1	1	1	blindfold	counterclockwise	practice	Guided	1	-0.5	-0.5	5.875259	-0.55037	-1.45	-1.3	0.801584093146094	-0.027003	0.03579	-0.025192
Trial1	1	1	blindfold	counterclockwise	practice	Guided	1	-0.5	-0.5	5.895264	-0.55037	-1.45	-1.3	0.801584093146094	0.023712	0.018859	-0.0037557
Trial1	1	1	blindfold	counterclockwise	practice	Guided	1	-0.5	-0.5	5.915268	-0.55037	-1.45	-1.3	0.801584093146094	-0.033021	0.010395	-0.016814
Trial1	1	1	blindfold	counterclockwise	practice	Guided	1	-0.5	-0.5	5.935257	-0.55037	-1.45	-1.3	0.801584093146094	0.027203	0.0061644	-0.016652
Trial1	1	1	blindfold	counterclockwise	practice	Guided	1	-0.5	-0.5	5.955261	-0.55037	-1.45	-1.3	0.801584093146094	-0.020974	-0.010765	-0.0045809
Trial1	1	1	blindfold	counterclockwise	practice	Guided	1	-0.5	-0.5	5.975266	-0.55038	-1.45	-1.3	0.801584722442212	-0.027307	-0.0023016	-0.029371
Trial1	1	1	blindfold	counterclockwise	practice	Guided	1	-0.5	-0.5	5.995255	-0.55038	-1.45	-1.3	0.801584722442212	-0.0051209	0.010393	0.027918
Trial1	1	1	blindfold	counterclockwise	practice	Guided	1	-0.5	-0.5	6.015259	-0.55038	-1.45	-1.3	0.801584722442212	0.0091465	-0.0065368	-0.01011
Trial1	1	1	blindfold	counterclockwise	practice	Guided	1	-0.5	-0.5	6.035263	-0.55038	-1.45	-1.3	0.801584722442212	0.009463	0.0061574	-0.015304
Trial1	1	1	blindfold	counterclockwise	practice	Guided	1	-0.5	-0.5	6.055267	-0.55038	-1.45	-1.3	0.801584722442212	-0.0079667	0.027315	-0.0097722
Trial1	1	1	blindfold	counterclockwise	practice	Guided	1	-0.5	-0.5	6.075256	-0.55038	-1.45	-1.3	0.801584722442212	-0.039023	-0.019236	-0.0074205
Trial1	1	1	blindfold	counterclockwise	practice	Guided	1	-0.5	-0.5	6.095261	-0.55038	-1.45	-1.3	0.801584722442212	0.037362	0.0061528	-0.00056239
Trial1	1	1	blindfold	counterclockwise	practice	Guided	1	-0.5	-0.5	6.115265	-0.55038	-1.45	-1.3	0.801584722442212	0.010105	0.010384	-0.0069243
Trial1	1	1	blindfold	counterclockwise	practice	Guided	1	-0.5	-0.5	6.135254	-0.55038	-1.45	-1.3	0.801584722442212	-0.068181	0.010383	0.02006
Trial1	1	1	blindfold	counterclockwise	practice	Guided	1	-0.5	-0.5	6.155258	-0.55039	-1.45	-1.3	0.801585351862928	-0.015246	0.023077	0.011842
Trial1	1	1	blindfold	counterclockwise	practice	Guided	1	-0.5	-0.5	6.175262	-0.55039	-1.45	-1.3	0.801585351862928	-0.0063663	-0.0065492	0.011173
Trial1	1	1	blindfold	counterclockwise	practice	Guided	1	-0.5	-0.5	6.195267	-0.55039	-1.45	-1.3	0.801585351862928	0.0059981	-0.0065499	-0.018814
Trial1	1	1	blindfold	counterclockwise	practice	Guided	1	-0.5	-0.5	6.215256	-0.55039	-1.45	-1.3	0.801585351862928	-0.0069952	0.0019122	0.0027999
Trial1	1	1	blindfold	counterclockwise	practice	Guided	1	-0.5	-0.5	6.23526	-0.55039	-1.45	-1.3	0.801585351862928	0.0247	0.014608	0.0088264
Trial1	1	1	blindfold	counterclockwise	practice	Guided	1	-0.5	-0.5	6.255264	-0.55039	-1.45	-1.3	0.801585351862928	0.0094896	0.0061419	-0.015293
Trial1	1	1	blindfold	counterclockwise	practice	Guided	1	-0.5	-0.5	6.275253	-0.55039	-1.45	-1.3	0.801585351862928	-0.019668	0.014606	0.012188
Trial1	1	1	blindfold	counterclockwise	practice	Guided	1	-0.5	-0.5	6.295258	-0.5504	-1.45	-1.3	0.801585977660579	-0.0041321	-0.0023226	-0.01847
Trial1	1	1	blindfold	counterclockwise	practice	Guided	1	-0.5	-0.5	6.315262	-0.5504	-1.45	-1.3	0.801585977660579	-0.039313	-0.0023238	-0.011595
Trial1	1	1	blindfold	counterclockwise	practice	Guided	1	-0.5	-0.5	6.335266	-0.5504	-1.45	-1.3	0.801585977660579	-0.020928	0.018833	-0.0045601
Trial1	1	1	blindfold	counterclockwise	practice	Guided	1	-0.5	-0.5	6.355255	-0.5504	-1.45	-1.3	0.801585977660579	0.023448	-0.006559	-0.0079132
Trial1	1	1	blindfold	counterclockwise	practice	Guided	1	-0.5	-0.5	6.375259	-0.5504	-1.45	-1.3	0.801585977660579	0.014262	-0.002328	-0.011428
Trial1	1	1	blindfold	counterclockwise	practice	Guided	1	-0.5	-0.5	6.395264	-0.5504	-1.45	-1.3	0.801585977660579	-0.024405	-0.0023289	0.0083463
Trial1	1	1	blindfold	counterclockwise	practice	Guided	1	-0.5	-0.5	6.415268	-0.55041	-1.45	-1.3	0.801586611078151	-0.016161	0.010366	-0.00070163
Trial1	1	1	blindfold	counterclockwise	practice	Guided	1	-0.5	-0.5	6.435257	-0.55041	-1.45	-1.3	0.801586611078151	-0.043416	0.027292	-0.0070635
Trial1	1	1	blindfold	counterclockwise	practice	Guided	1	-0.5	-0.5	6.455261	-0.55041	-1.45	-1.3	0.801586611078151	0.035823	-0.010794	-2.9091E-05
Trial1	1	1	blindfold	counterclockwise	practice	Guided	1	-0.5	-0.5	6.475266	-0.55041	-1.45	-1.3	0.801586611078151	0.013007	-0.0065635	-0.0023754
Trial1	1	1	blindfold	counterclockwise	practice	Guided	1	-0.5	-0.5	6.495255	-0.55041	-1.45	-1.3	0.801586611078151	-0.023759	0.001899	-0.016442
Trial1	1	1	blindfold	counterclockwise	practice	Guided	1	-0.5	-0.5	6.515259	-0.55041	-1.45	-1.3	0.801586611078151	0.020299	-0.031955	0.010188
Trial1	1	1	blindfold	counterclockwise	practice	Guided	1	-0.5	-0.5	6.535263	-0.55041	-1.45	-1.3	0.801586611078151	0.00033102	0.027288	-0.018794
Trial1	1	1	blindfold	counterclockwise	practice	Guided	1	-0.5	-0.5	6.555267	-0.55041	-1.45	-1.3	0.801586611078151	-0.030728	0.010359	-0.016445
Trial1	1	1	blindfold	counterclockwise	practice	Guided	1	-0.5	-0.5	6.575256	-0.55042	-1.45	-1.3	0.801587237123513	0.013338	0.018819	-0.023986
Trial1	1	1	blindfold	counterclockwise	practice	Guided	1	-0.5	-0.5	6.595261	-0.55042	-1.45	-1.3	0.801587237123513	-0.043079	0.0061248	-0.002869
Trial1	1	1	blindfold	counterclockwise	practice	Guided	1	-0.5	-0.5	6.615265	-0.55042	-1.45	-1.3	0.801587237123513	0.011754	0.0018926	0.014045
Trial1	1	1	blindfold	counterclockwise	practice	Guided	1	-0.5	-0.5	6.635254	-0.55042	-1.45	-1.3	0.801587237123513	-0.049737	0.006125	0.027122
Trial1	1	1	blindfold	counterclockwise	practice	Guided	1	-0.5	-0.5	6.655258	-0.55042	-1.45	-1.3	0.801587237123513	-0.016448	-0.0023399	-0.0048803
Trial1	1	1	blindfold	counterclockwise	practice	Guided	1	-0.5	-0.5	6.675262	-0.55043	-1.45	-1.3	0.801587867041875	0.015251	-0.006575	-0.028837
Trial1	1	1	blindfold	counterclockwise	practice	Guided	1	-0.5	-0.5	6.695267	-0.55043	-1.45	-1.3	0.801587867041875	-0.019293	-0.010808	0.016402
Trial1	1	1	blindfold	counterclockwise	practice	Guided	1	-0.5	-0.5	6.715256	-0.55043	-1.45	-1.3	0.801587867041875	0.019058	-0.010811	-0.0075593
Trial1	1	1	blindfold	counterclockwise	practice	Guided	1	-0.5	-0.5	6.73526	-0.55043	-1.45	-1.3	0.801587867041875	-0.019927	-0.010813	-0.0090618
Trial1	1	1	blindfold	counterclockwise	practice	Guided	1	-0.5	-0.5	6.755264	-0.55043	-1.45	-1.3	0.801587867041875	-0.0062974	-0.015046	0.011209
Trial1	1	1	blindfold	counterclockwise	practice	Guided	1	-0.5	-0.5	6.775253	-0.55043	-1.45	-1.3	0.801587867041875	-0.03672	-0.010818	0.021937
Trial1	1	1	blindfold	counterclockwise	practice	Guided	1	-0.5	-0.5	6.795258	-0.55043	-1.45	-1.3	0.801587867041875	0.0057549	-0.0023541	-0.0065449
Trial1	1	1	blindfold	counterclockwise	practice	Guided	1	-0.5	-0.5	6.815262	-0.55043	-1.45	-1.3	0.801587867041875	-0.016116	0.01457	-0.0006758
Trial1	1	1	blindfold	counterclockwise	practice	Guided	1	-0.5	-0.5	6.835266	-0.55043	-1.45	-1.3	0.801587867041875	-0.0097754	-0.0023567	0.024116
Trial1	1	1	blindfold	counterclockwise	practice	Guided	1	-0.5	-0.5	6.855255	-0.55044	-1.45	-1.3	0.801588497084834	0.019387	-0.0023584	-0.0033612
Trial1	1	1	blindfold	counterclockwise	practice	Guided	1	-0.5	-0.5	6.875259	-0.55044	-1.45	-1.3	0.801588497084834	0.014322	0.014567	-0.011396
Trial1	1	1	blindfold	counterclockwise	practice	Guided	1	-0.5	-0.5	6.895264	-0.55044	-1.45	-1.3	0.801588497084834	-0.011665	0.0061018	-0.0010065
Trial1	1	1	blindfold	counterclockwise	practice	Guided	1	-0.5	-0.5	6.915268	-0.55044	-1.45	-1.3	0.801588497084834	-0.022756	-0.010828	-0.02965
Trial1	1	1	blindfold	counterclockwise	practice	Guided	1	-0.5	-0.5	6.935257	-0.55044	-1.45	-1.3	0.801588497084834	-0.062692	-0.0065972	0.032343
Trial1	1	1	blindfold	counterclockwise	practice	Guided	1	-0.5	-0.5	6.955261	-0.55044	-1.45	-1.3	0.801588497084834	0.0025996	0.0060966	0.010556
Trial1	1	1	blindfold	counterclockwise	practice	Guided	1	-0.5	-0.5	6.975266	-0.55044	-1.45	-1.3	0.801588497084834	0.03683	0.010325	-0.00888
Trial1	1	1	blindfold	counterclockwise	practice	Guided	1	-0.5	-0.5	6.995255	-0.55044	-1.45	-1.3	0.801588497084834	0.016229	0.027251	0.013737
Trial1	1	1	blindfold	counterclockwise	practice	Guided	1	-0.5	-0.5	7.015259	-0.55044	-1.45	-1.3	0.801588497084834	0.015281	-0.015068	0.0011732
Trial1	1	1	blindfold	counterclockwise	practice	Guided	1	-0.5	-0.5	7.035263	-0.55044	-1.45	-1.3	0.801588497084834	-0.012292	-0.010836	-0.0093761
Trial1	1	1	blindfold	counterclockwise	practice	Guided	1	-0.5	-0.5	7.055267	-0.55045	-1.45	-1.3	0.801589127252389	-0.0021459	0.010323	0.015083
Trial1	1	1	blindfold	counterclockwise	practice	Guided	1	-0.5	-0.5	7.075256	-0.55045	-1.45	-1.3	0.801589127252389	0.011485	0.0018585	0.0098886
Trial1	1	1	blindfold	counterclockwise	practice	Guided	1	-0.5	-0.5	7.095261	-0.55045	-1.45	-1.3	0.801589127252389	-0.026548	-0.010838	0.0048713
Trial1	1	1	blindfold	counterclockwise	practice	Guided	1	-0.5	-0.5	7.115265	-0.55045	-1.45	-1.3	0.801589127252389	-0.046831	0.01032	0.0058816
Trial1	1	1	blindfold	counterclockwise	practice	Guided	1	-0.5	-0.5	7.135254	-0.55045	-1.45	-1.3	0.801589127252389	-0.043662	0.0018563	-0.011208
Trial1	1	1	blindfold	counterclockwise	practice	Guided	1	-0.5	-0.5	7.155258	-0.55045	-1.45	-1.3	0.801589127252389	0.0073678	-0.0066073	0.014415
Trial1	1	1	blindfold	counterclockwise	practice	Guided	1	-0.5	-0.5	7.175262	-0.55045	-1.45	-1.3	0.801589127252389	-0.014183	0.0060847	0.024471
Trial1	1	1	blindfold	counterclockwise	practice	Guided	1	-0.5	-0.5	7.195267	-0.55045	-1.45	-1.3	0.801589127252389	-0.021786	0.014548	-0.017073
Trial1	1	1	blindfold	counterclockwise	practice	Guided	1	-0.5	-0.5	7.215256	-0.55045	-1.45	-1.3	0.801589127252389	0.0076904	0.014546	0.018606
Trial1	1	1	blindfold	counterclockwise	practice	Guided	1	-0.5	-0.5	7.23526	-0.55045	-1.45	-1.3	0.801589127252389	-0.0068879	0.010313	0.016258
Trial1	1	1	blindfold	counterclockwise	practice	Guided	1	-0.5	-0.5	7.255264	-0.55045	-1.45	-1.3	0.801589127252389	-0.038262	-0.0066142	0.001027
Trial1	1	1	blindfold	counterclockwise	practice	Guided	1	-0.5	-0.5	7.275253	-0.55046	-1.45	-1.3	0.801589753792431	-0.01956	-0.006619	0.012251
Trial1	1	1	blindfold	counterclockwise	practice	Guided	1	-0.5	-0.5	7.295258	-0.55046	-1.45	-1.3	0.801589753792431	-0.06266	0.027235	-0.026606
Trial1	1	1	blindfold	counterclockwise	practice	Guided	1	-0.5	-0.5	7.315262	-0.55047	-1.45	-1.3	0.801590384208436	0.014049	0.014538	-0.037508
Trial1	1	1	blindfold	counterclockwise	practice	Guided	1	-0.5	-0.5	7.335266	-0.55047	-1.45	-1.3	0.801590384208436	0.010566	0.014535	-0.027788
Trial1	1	1	blindfold	counterclockwise	practice	Guided	1	-0.5	-0.5	7.355255	-0.55047	-1.45	-1.3	0.801590384208436	-0.025247	0.010303	-0.0041616
Trial1	1	1	blindfold	counterclockwise	practice	Guided	1	-0.5	-0.5	7.375259	-0.55047	-1.45	-1.3	0.801590384208436	0.049557	-0.019324	-0.018243
Trial1	1	1	blindfold	counterclockwise	practice	Guided	1	-0.5	-0.5	7.395264	-0.55047	-1.45	-1.3	0.801590384208436	-0.014471	0.018762	0.020297
Trial1	1	1	blindfold	counterclockwise	practice	Guided	1	-0.5	-0.5	7.415268	-0.55047	-1.45	-1.3	0.801590384208436	-0.0030587	-0.02779	-0.026776
Trial1	1	1	blindfold	counterclockwise	practice	Guided	1	-0.5	-0.5	7.435257	-0.55047	-1.45	-1.3	0.801590384208436	-0.025244	0.010293	0.010917
Trial1	1	1	blindfold	counterclockwise	practice	Guided	1	-0.5	-0.5	7.455261	-0.55047	-1.45	-1.3	0.801590384208436	0.02357	0.018754	-0.0078477
Trial1	1	1	blindfold	counterclockwise	practice	Guided	1	-0.5	-0.5	7.475266	-0.55047	-1.45	-1.3	0.801590384208436	-0.0078093	0.022981	-0.0096822
Trial1	1	1	blindfold	counterclockwise	practice	Guided	1	-0.5	-0.5	7.495255	-0.55047	-1.45	-1.3	0.801590384208436	-0.028726	-0.0024091	0.0087492
Trial1	1	1	blindfold	counterclockwise	practice	Guided	1	-0.5	-0.5	7.515259	-0.55048	-1.45	-1.3	0.801591014749035	-0.020165	-0.015104	0.00070984
Trial1	1	1	blindfold	counterclockwise	practice	Guided	1	-0.5	-0.5	7.535263	-0.55048	-1.45	-1.3	0.801591014749035	0.014068	0.0018232	-0.015547
Trial1	1	1	blindfold	counterclockwise	practice	Guided	1	-0.5	-0.5	7.555267	-0.55048	-1.45	-1.3	0.801591014749035	-0.0017771	-0.015105	0.010924
Trial1	1	1	blindfold	counterclockwise	practice	Guided	1	-0.5	-0.5	7.575256	-0.55048	-1.45	-1.3	0.801591014749035	-0.016992	-0.01511	-0.013197
Trial1	1	1	blindfold	counterclockwise	practice	Guided	1	-0.5	-0.5	7.595261	-0.55048	-1.45	-1.3	0.801591014749035	0.033087	0.01028	-0.021571
Trial1	1	1	blindfold	counterclockwise	practice	Guided	1	-0.5	-0.5	7.615265	-0.55048	-1.45	-1.3	0.801591014749035	-0.036957	-0.023575	0.017802
Trial1	1	1	blindfold	counterclockwise	practice	Guided	1	-0.5	-0.5	7.635254	-0.55048	-1.45	-1.3	0.801591014749035	-0.021108	-0.015111	-0.0086699
Trial1	1	1	blindfold	counterclockwise	practice	Guided	1	-0.5	-0.5	7.655258	-0.55048	-1.45	-1.3	0.801591014749035	0.0026645	0.010281	0.010593
Trial1	1	1	blindfold	counterclockwise	practice	Guided	1	-0.5	-0.5	7.675262	-0.55048	-1.45	-1.3	0.801591014749035	-0.048359	0.018742	-0.015026
Trial1	1	1	blindfold	counterclockwise	practice	Guided	1	-0.5	-0.5	7.695267	-0.55049	-1.45	-1.3	0.801591641659901	-0.058814	0.027205	0.023672
Trial1	1	1	blindfold	counterclockwise	practice	Guided	1	-0.5	-0.5	7.715256	-0.55049	-1.45	-1.3	0.801591641659901	0.018843	0.010277	-0.011685
Trial1	1	1	blindfold	counterclockwise	practice	Guided	1	-0.5	-0.5	7.73526	-0.55049	-1.45	-1.3	0.801591641659901	-0.01697	0.0018121	0.0032287
Trial1	1	1	blindfold	counterclockwise	practice	Guided	1	-0.5	-0.5	7.755264	-0.55049	-1.45	-1.3	0.801591641659901	0.00078178	0.0018126	-0.014529
Trial1	1	1	blindfold	counterclockwise	practice	Guided	1	-0.5	-0.5	7.775253	-0.55049	-1.45	-1.3	0.801591641659901	-0.020455	0.018739	-0.00028431
Trial1	1	1	blindfold	counterclockwise	practice	Guided	1	-0.5	-0.5	7.795258	-0.55049	-1.45	-1.3	0.801591641659901	0.020752	-0.02781	0.013447
Trial1	1	1	blindfold	counterclockwise	practice	Guided	1	-0.5	-0.5	7.815262	-0.55049	-1.45	-1.3	0.801591641659901	-0.02996	-0.010881	0.0035699
Trial1	1	1	blindfold	counterclockwise	practice	Guided	1	-0.5	-0.5	7.835266	-0.55049	-1.45	-1.3	0.801591641659901	-0.010942	0.0060452	0.007422
Trial1	1	1	blindfold	counterclockwise	practice	Guided	1	-0.5	-0.5	7.855255	-0.55049	-1.45	-1.3	0.801591641659901	0.0039553	-0.010884	-0.030941
Trial1	1	1	blindfold	counterclockwise	practice	Guided	1	-0.5	-0.5	7.875259	-0.5505	-1.45	-1.3	0.801592276204018	-0.0093495	-0.0024231	-0.030601
Trial1	1	1	blindfold	counterclockwise	practice	Guided	1	-0.5	-0.5	7.895264	-0.5505	-1.45	-1.3	0.801592276204018	0.011254	0.0060405	0.0057486
Trial1	1	1	blindfold	counterclockwise	practice	Guided	1	-0.5	-0.5	7.915268	-0.5505	-1.45	-1.3	0.801592276204018	0.010622	-0.010886	-0.0039699
Trial1	1	1	blindfold	counterclockwise	practice	Guided	1	-0.5	-0.5	7.935257	-0.5505	-1.45	-1.3	0.801592276204018	-0.012514	-0.019351	-0.013511
Trial1	1	1	blindfold	counterclockwise	practice	Guided	1	-0.5	-0.5	7.955261	-0.5505	-1.45	-1.3	0.801592276204018	-0.0534	-0.019351	-0.023054
Trial1	1	1	blindfold	counterclockwise	practice	Guided	1	-0.5	-0.5	7.975266	-0.55051	-1.45	-1.3	0.80159290336259	-0.0090209	0.031428	0.032558
Trial1	1	1	blindfold	counterclockwise	practice	Guided	1	-0.5	-0.5	7.995255	-0.55051	-1.45	-1.3	0.80159290336259	-0.046737	0.010268	0.0018994
Trial1	1	1	blindfold	counterclockwise	practice	Guided	1	-0.5	-0.5	8.015259	-0.55051	-1.45	-1.3	0.80159290336259	-0.0033113	0.0018038	-0.0099904
Trial1	1	1	blindfold	counterclockwise	practice	Guided	1	-0.5	-0.5	8.035263	-0.55051	-1.45	-1.3	0.80159290336259	-0.048316	-0.019356	-0.015008
Trial1	1	1	blindfold	counterclockwise	practice	Guided	1	-0.5	-0.5	8.055267	-0.55051	-1.45	-1.3	0.80159290336259	0.045186	0.0060346	-0.017871
Trial1	1	1	blindfold	counterclockwise	practice	Guided	1	-0.5	-0.5	8.075256	-0.55052	-1.45	-1.3	0.801593534400826	-0.013757	0.0018012	0.028714
Trial1	1	1	blindfold	counterclockwise	practice	Guided	1	-0.5	-0.5	8.095261	-0.55052	-1.45	-1.29997	0.801563672355899	-0.093306	-0.074364	0.078466
Trial1	1	1	blindfold	counterclockwise	practice	Guided	1	-0.5	-0.5	8.115265	-0.55056	-1.45003	-1.29989	0.801486363955207	-0.140827	-0.260519	0.295208
Trial1	1	1	blindfold	counterclockwise	practice	Guided	1	-0.5	-0.5	8.135254	-0.55064	-1.45011	-1.2998	0.801401471748313	-0.20766	-0.44662	0.531819
Trial1	1	1	blindfold	counterclockwise	practice	Guided	1	-0.5	-0.5	8.155258	-0.55079	-1.45019	-1.2997	0.801311265382815	-0.229771	-0.476133	0.651423
Trial1	1	1	blindfold	counterclockwise	practice	Guided	1	-0.5	-0.5	8.175262	-0.55107	-1.45022	-1.29973	0.801358927444869	-0.146258	-0.353181	0.514545
Trial1	1	1	blindfold	counterclockwise	practice	Guided	1	-0.5	-0.5	8.195267	-0.55114	-1.45019	-1.29979	0.801423349023924	-0.144331	-0.196522	0.369354
Trial1	1	1	blindfold	counterclockwise	practice	Guided	1	-0.5	-0.5	8.215256	-0.55121	-1.45013	-1.29988	0.801517636433874	-0.050179	-0.048375	0.196381
Trial1	1	1	blindfold	counterclockwise	practice	Guided	1	-0.5	-0.5	8.23526	-0.55129	-1.45006	-1.29996	0.801602576547104	0.051246	0.002414	0.057109
Trial1	1	1	blindfold	counterclockwise	practice	Guided	1	-0.5	-0.5	8.255264	-0.55136	-1.45	-1.30001	0.801656906833691	0.037608	0.0024168	-0.005044
Trial1	1	1	blindfold	counterclockwise	practice	Guided	1	-0.5	-0.5	8.275253	-0.55139	-1.44999	-1.30001	0.801658828203131	-0.050833	0.010876	0.0045278
Trial1	1	1	blindfold	counterclockwise	practice	Guided	1	-0.5	-0.5	8.295258	-0.5514	-1.44999	-1.30001	0.801659470181647	-0.048607	-0.014515	-0.02378
Trial1	1	1	blindfold	counterclockwise	practice	Guided	1	-0.5	-0.5	8.315262	-0.55141	-1.44999	-1.3	0.801650115494275	-0.034013	0.027802	-0.0080352
Trial1	1	1	blindfold	counterclockwise	practice	Guided	1	-0.5	-0.5	8.335266	-0.55144	-1.44999	-1.3	0.801652042572712	-0.032099	0.032027	0.017094
Trial1	1	1	blindfold	counterclockwise	practice	Guided	1	-0.5	-0.5	8.355255	-0.55145	-1.44999	-1.3	0.801652685181324	-0.035273	-0.018753	-0.024785
Trial1	1	1	blindfold	counterclockwise	practice	Guided	1	-0.5	-0.5	8.375259	-0.55144	-1.45	-1.3	0.801652042572712	0.0027513	0.019331	0.0060346
Trial1	1	1	blindfold	counterclockwise	practice	Guided	1	-0.5	-0.5	8.395264	-0.55144	-1.45	-1.3	0.801652042572712	-0.009607	-0.014526	0.019609
Trial1	1	1	blindfold	counterclockwise	practice	Guided	1	-0.5	-0.5	8.415268	-0.55145	-1.45	-1.3	0.801652685181324	0.0046637	0.010865	0.031164
Trial1	1	1	blindfold	counterclockwise	practice	Guided	1	-0.5	-0.5	8.435257	-0.55145	-1.45	-1.29999	0.801642692245827	-0.072984	0.015093	0.0075665
Trial1	1	1	blindfold	counterclockwise	practice	Guided	1	-0.5	-0.5	8.455261	-0.55147	-1.45	-1.29981	0.801464339489106	-0.097359	-0.069535	0.156822
Trial1	1	1	blindfold	counterclockwise	practice	Guided	1	-0.5	-0.5	8.475266	-0.5517	-1.45012	-1.29969	0.801359469116264	-0.270531	-0.441777	0.696352
Trial1	1	1	blindfold	counterclockwise	practice	Guided	1	-0.5	-0.5	8.495255	-0.55198	-1.45019	-1.29962	0.801307636156836	-0.37082	-0.433192	0.842983
Trial1	1	1	blindfold	counterclockwise	practice	Guided	1	-0.5	-0.5	8.515259	-0.55242	-1.4502	-1.29958	0.801296564384646	-0.41915	-0.259586	0.818399
Trial1	1	1	blindfold	counterclockwise	practice	Guided	1	-0.5	-0.5	8.535263	-0.55304	-1.45015	-1.29957	0.801327371817573	-0.410721	-0.115648	0.900833
Trial1	1	1	blindfold	counterclockwise	practice	Guided	1	-0.5	-0.5	8.555267	-0.55388	-1.45008	-1.29954	0.801353318694081	-0.284369	-0.0098325	0.857572
Trial1	1	1	blindfold	counterclockwise	practice	Guided	1	-0.5	-0.5	8.575256	-0.55586	-1.44997	-1.29951	0.801459032772724	-0.102933	-0.094473	0.949111
Trial1	1	1	blindfold	counterclockwise	practice	Guided	1	-0.5	-0.5	8.595261	-0.55686	-1.45006	-1.29945	0.801469424626637	-0.047767	-0.411791	1.134172
Trial1	1	1	blindfold	counterclockwise	practice	Guided	1	-0.5	-0.5	8.615265	-0.55767	-1.45018	-1.29936	0.80143752501947	-0.107032	-0.707972	1.321047
Trial1	1	1	blindfold	counterclockwise	practice	Guided	1	-0.5	-0.5	8.635254	-0.55835	-1.45034	-1.29929	0.801417074446072	-0.08002	-1.093066	1.473954
Trial1	1	1	blindfold	counterclockwise	practice	Guided	1	-0.5	-0.5	8.655258	-0.55873	-1.4505	-1.29926	0.801414750957097	-0.0094229	-1.262338	1.578063
Trial1	1	1	blindfold	counterclockwise	practice	Guided	1	-0.5	-0.5	8.675262	-0.55878	-1.45063	-1.29926	0.801418412890869	0.0068043	-1.359669	1.555756
Trial1	1	1	blindfold	counterclockwise	practice	Guided	1	-0.5	-0.5	8.695267	-0.55877	-1.45063	-1.29926	0.801417682878983	0.026701	-1.29196	1.465768
Trial1	1	1	blindfold	counterclockwise	practice	Guided	1	-0.5	-0.5	8.715256	-0.55877	-1.45063	-1.29926	0.801417682878983	-0.0047827	-1.258106	1.357469
Trial1	1	1	blindfold	counterclockwise	practice	Guided	1	-0.5	-0.5	8.73526	-0.55877	-1.45063	-1.29927	0.801427669498518	-0.018375	-1.380828	1.34286
Trial1	1	1	blindfold	counterclockwise	practice	Guided	1	-0.5	-0.5	8.755264	-0.55878	-1.45064	-1.29926	0.801418412890869	0.012139	-1.346974	1.391064
Trial1	1	1	blindfold	counterclockwise	practice	Guided	1	-0.5	-0.5	8.775253	-0.55877	-1.45065	-1.29926	0.801417682878983	0.140729	-1.270801	1.553894
Trial1	1	1	blindfold	counterclockwise	practice	Guided	1	-0.5	-0.5	8.795258	-0.55877	-1.45065	-1.29926	0.801417682878983	0.080797	-1.245411	1.492443
Trial1	1	1	blindfold	counterclockwise	practice	Guided	1	-0.5	-0.5	8.815262	-0.55877	-1.45065	-1.29927	0.801427669498518	0.070125	-1.296192	1.331849
Trial1	1	1	blindfold	counterclockwise	practice	Guided	1	-0.5	-0.5	8.835266	-0.55877	-1.45065	-1.29928	0.801437656118725	0.056437	-1.215788	1.269715
Trial1	1	1	blindfold	counterclockwise	practice	Guided	1	-0.5	-0.5	8.855255	-0.55876	-1.45064	-1.29928	0.801436926247997	0.097343	-0.889939	1.27921
Trial1	1	1	blindfold	counterclockwise	practice	Guided	1	-0.5	-0.5	8.875259	-0.55877	-1.45037	-1.29929	0.801447761627953	-0.163883	-0.547036	1.421434
Trial1	1	1	blindfold	counterclockwise	practice	Guided	1	-0.5	-0.5	8.895264	-0.55878	-1.45035	-1.29929	0.801448491612441	-0.100794	-0.855958	1.370252
Trial1	1	1	blindfold	counterclockwise	practice	Guided	1	-0.5	-0.5	8.915268	-0.55879	-1.45039	-1.29929	0.80144923046444	-0.03072	-1.147952	1.352233
Trial1	1	1	blindfold	counterclockwise	practice	Guided	1	-0.5	-0.5	8.935257	-0.55879	-1.45045	-1.29929	0.80144923046444	-0.038983	-0.923666	1.302319
Trial1	1	1	blindfold	counterclockwise	practice	Guided	1	-0.5	-0.5	8.955261	-0.55879	-1.45044	-1.29932	0.80147907138808	-0.050903	-0.62744	1.379057
Trial1	1	1	blindfold	counterclockwise	practice	Guided	1	-0.5	-0.5	8.975266	-0.55879	-1.45039	-1.29937	0.801528885532967	0.097017	-0.686686	0.980157
Trial1	1	1	blindfold	counterclockwise	practice	Guided	1	-0.5	-0.5	8.995255	-0.55878	-1.45039	-1.2994	0.801558225498236	0.07386	-0.707845	0.969299
Trial1	1	1	blindfold	counterclockwise	practice	Guided	1	-0.5	-0.5	9.015259	-0.55878	-1.45038	-1.29941	0.801568093229758	-0.049393	-0.572427	1.005329
Trial1	1	1	blindfold	counterclockwise	practice	Guided	1	-0.5	-0.5	9.035263	-0.55878	-1.45035	-1.29942	0.801578079850281	-0.035337	-0.462332	1.057721
Trial1	1	1	blindfold	counterclockwise	practice	Guided	1	-0.5	-0.5	9.055267	-0.55878	-1.45032	-1.29943	0.801588066471477	-0.044822	-0.542657	1.097793
Trial1	1	1	blindfold	counterclockwise	practice	Guided	1	-0.5	-0.5	9.075256	-0.55878	-1.45031	-1.29943	0.801588066471477	-0.028566	-0.559584	1.086688
Trial1	1	1	blindfold	counterclockwise	practice	Guided	1	-0.5	-0.5	9.095261	-0.55878	-1.45031	-1.29944	0.801597934204985	0.032216	-0.504571	1.009702
Trial1	1	1	blindfold	counterclockwise	practice	Guided	1	-0.5	-0.5	9.115265	-0.55878	-1.4503	-1.29948	0.801637999587543	0.083399	-0.432549	0.859044
Trial1	1	1	blindfold	counterclockwise	practice	Guided	1	-0.5	-0.5	9.135254	-0.55877	-1.45028	-1.29953	0.801687084065419	0.123249	-0.343571	0.79701
Trial1	1	1	blindfold	counterclockwise	practice	Guided	1	-0.5	-0.5	9.155258	-0.55873	-1.45024	-1.29958	0.801734086506431	0.124902	-0.343476	0.876918
Trial1	1	1	blindfold	counterclockwise	practice	Guided	1	-0.5	-0.5	9.175262	-0.55869	-1.45021	-1.29958	0.801731153373482	0.11649	-0.360204	0.768043
Trial1	1	1	blindfold	counterclockwise	practice	Guided	1	-0.5	-0.5	9.195267	-0.55869	-1.4502	-1.29958	0.801731153373482	0.080153	-0.385493	0.876143
Trial1	1	1	blindfold	counterclockwise	practice	Guided	1	-0.5	-0.5	9.215256	-0.55869	-1.4502	-1.29957	0.801721166660075	0.146699	-0.351542	0.883497
Trial1	1	1	blindfold	counterclockwise	practice	Guided	1	-0.5	-0.5	9.23526	-0.55869	-1.4502	-1.29958	0.801731153373482	0.147004	-0.321822	0.875221
Trial1	1	1	blindfold	counterclockwise	practice	Guided	1	-0.5	-0.5	9.255264	-0.55868	-1.45019	-1.29962	0.801770133881259	0.239117	-0.262496	0.796537
Trial1	1	1	blindfold	counterclockwise	practice	Guided	1	-0.5	-0.5	9.275253	-0.55841	-1.45011	-1.2996	0.801730562618519	0.55218	-0.207373	0.86755
Trial1	1	1	blindfold	counterclockwise	practice	Guided	1	-0.5	-0.5	9.295258	-0.55791	-1.45012	-1.29964	0.801734123679	0.532263	-0.482362	0.723498
Trial1	1	1	blindfold	counterclockwise	practice	Guided	1	-0.5	-0.5	9.315262	-0.55703	-1.45023	-1.29975	0.801780906803772	0.592456	-0.884371	0.461996
Trial1	1	1	blindfold	counterclockwise	practice	Guided	1	-0.5	-0.5	9.335266	-0.55594	-1.45037	-1.29989	0.80184372881115	0.095347	-0.495041	0.032462
Trial1	1	1	blindfold	counterclockwise	practice	Guided	1	-0.5	-0.5	9.355255	-0.55487	-1.45026	-1.29998	0.801859463114345	0.214832	0.038224	0.078094
Trial1	1	1	blindfold	counterclockwise	practice	Guided	1	-0.5	-0.5	9.375259	-0.55276	-1.44993	-1.29994	0.801678112785237	0.066139	-0.164894	0.118902
Trial1	1	1	blindfold	counterclockwise	practice	Guided	1	-0.5	-0.5	9.395264	-0.55171	-1.45004	-1.29986	0.801529753450629	0.367832	0.0086399	0.306035
Trial1	1	1	blindfold	counterclockwise	practice	Guided	1	-0.5	-0.5	9.415268	-0.55042	-1.45004	-1.29984	0.801427694079761	0.350857	-0.088689	0.320245
Trial1	1	1	blindfold	counterclockwise	practice	Guided	1	-0.5	-0.5	9.435257	-0.54891	-1.45006	-1.29988	0.801373975780121	0.341526	-0.359466	0.224258
Trial1	1	1	blindfold	counterclockwise	practice	Guided	1	-0.5	-0.5	9.455261	-0.54716	-1.45015	-1.29983	0.80121908830034	0.354996	-0.515952	0.213233
Trial1	1	1	blindfold	counterclockwise	practice	Guided	1	-0.5	-0.5	9.475266	-0.54347	-1.45032	-1.29979	0.800970490580245	0.045531	-0.837561	0.448501
Trial1	1	1	blindfold	counterclockwise	practice	Guided	1	-0.5	-0.5	9.495255	-0.54202	-1.45039	-1.29979	0.800893105241479	-0.24548	-0.638666	0.436375
Trial1	1	1	blindfold	counterclockwise	practice	Guided	1	-0.5	-0.5	9.515259	-0.54093	-1.45035	-1.29979	0.800836654007214	-0.14816	-0.469356	0.407039
Trial1	1	1	blindfold	counterclockwise	practice	Guided	1	-0.5	-0.5	9.535263	-0.54021	-1.45026	-1.29984	0.800850184877341	0.114733	-0.359211	0.299841
Trial1	1	1	blindfold	counterclockwise	practice	Guided	1	-0.5	-0.5	9.555267	-0.53952	-1.45017	-1.29985	0.80082572020881	0.169326	-0.105239	0.194657
Trial1	1	1	blindfold	counterclockwise	practice	Guided	1	-0.5	-0.5	9.575256	-0.53799	-1.45001	-1.29988	0.800781678707196	-0.108074	0.042898	0.185553
Trial1	1	1	blindfold	counterclockwise	practice	Guided	1	-0.5	-0.5	9.595261	-0.53739	-1.44994	-1.2999	0.800773325476745	-0.194224	0.347537	0.1666
Trial1	1	1	blindfold	counterclockwise	practice	Guided	1	-0.5	-0.5	9.615265	-0.53711	-1.44987	-1.29991	0.800770304999087	-0.426571	0.233185	0.221602
Trial1	1	1	blindfold	counterclockwise	practice	Guided	1	-0.5	-0.5	9.635254	-0.53726	-1.4499	-1.29994	0.800807396125211	-0.692905	-0.13923	0.119098
Trial1	1	1	blindfold	counterclockwise	practice	Guided	1	-0.5	-0.5	9.655258	-0.538	-1.45008	-1.30006	0.800961957110933	-0.991576	-0.397288	0.0021778
Trial1	1	1	blindfold	counterclockwise	practice	Guided	1	-0.5	-0.5	9.675262	-0.54161	-1.45015	-1.30006	0.801141342080615	-0.87035	-0.130531	-0.10731
Trial1	1	1	blindfold	counterclockwise	practice	Guided	1	-0.5	-0.5	9.695267	-0.54446	-1.45009	-1.30006	0.801294421019762	-0.748959	-0.126266	-0.153882
Trial1	1	1	blindfold	counterclockwise	practice	Guided	1	-0.5	-0.5	9.715256	-0.548	-1.45006	-1.30003	0.801468644230997	-0.638117	-0.14316	-0.102851
Trial1	1	1	blindfold	counterclockwise	practice	Guided	1	-0.5	-0.5	9.73526	-0.55193	-1.45008	-1.29997	0.801653775719438	-0.5681	-0.257357	0.034021
Trial1	1	1	blindfold	counterclockwise	practice	Guided	1	-0.5	-0.5	9.755264	-0.55639	-1.45013	-1.30004	0.802024839333153	-0.610561	-0.308052	0.026357
Trial1	1	1	blindfold	counterclockwise	practice	Guided	1	-0.5	-0.5	9.775253	-0.56614	-1.45015	-1.30005	0.802779256040156	-0.537828	-0.252876	-0.071111
Trial1	1	1	blindfold	counterclockwise	practice	Guided	1	-0.5	-0.5	9.795258	-0.57151	-1.45012	-1.29998	0.80316969761792	-0.581222	-0.218968	0.059101
Trial1	1	1	blindfold	counterclockwise	practice	Guided	1	-0.5	-0.5	9.815262	-0.57744	-1.4501	-1.29993	0.803669779941005	-0.596711	-0.333161	0.145057
Trial1	1	1	blindfold	counterclockwise	practice	Guided	1	-0.5	-0.5	9.835266	-0.58354	-1.45015	-1.29992	0.804270403755384	-0.631741	-0.392296	0.152564
Trial1	1	1	blindfold	counterclockwise	practice	Guided	1	-0.5	-0.5	9.855255	-0.59016	-1.45018	-1.29992	0.804984953167936	-0.562699	-0.231396	0.177009
Trial1	1	1	blindfold	counterclockwise	practice	Guided	1	-0.5	-0.5	9.875259	-0.60397	-1.45005	-1.29991	0.806638510154961	-0.545328	-0.019757	0.168154
Trial1	1	1	blindfold	counterclockwise	practice	Guided	1	-0.5	-0.5	9.895264	-0.61136	-1.45	-1.29987	0.807584727570277	-0.445174	-0.0070546	0.26927
Trial1	1	1	blindfold	counterclockwise	practice	Guided	1	-0.5	-0.5	9.915268	-0.61923	-1.44998	-1.29986	0.808697607947051	-0.383213	0.09027	0.336642
Trial1	1	1	blindfold	counterclockwise	practice	Guided	1	-0.5	-0.5	9.935257	-0.62697	-1.44996	-1.29993	0.809944156787538	-0.268038	0.056386	0.061529
Trial1	1	1	blindfold	counterclockwise	practice	Guided	1	-0.5	-0.5	9.955261	-0.63494	-1.44997	-1.29996	0.811261255236229	-0.10833	-0.07057	0.039905
Trial1	1	1	blindfold	counterclockwise	practice	Guided	1	-0.5	-0.5	9.975266	-0.65012	-1.45002	-1.29992	0.813884492663012	0.064786	0.018306	0.18441
Trial1	1	1	blindfold	counterclockwise	practice	Guided	1	-0.5	-0.5	9.995255	-0.65739	-1.44999	-1.2999	0.815237093596886	0.131417	-0.0070866	0.178289
Trial1	1	1	blindfold	counterclockwise	practice	Guided	1	-0.5	-0.5	10.01526	-0.66459	-1.44999	-1.2999	0.816657685712184	0.068752	0.030998	0.175403
Trial1	1	1	blindfold	counterclockwise	practice	Guided	1	-0.5	-0.5	10.03526	-0.67153	-1.44998	-1.29985	0.818035784978163	0.071031	0.085992	0.343783
Trial1	1	1	blindfold	counterclockwise	practice	Guided	1	-0.5	-0.5	10.05527	-0.67782	-1.44996	-1.29967	0.819202062544338	0.083389	0.107122	0.473253
Trial1	1	1	blindfold	counterclockwise	practice	Guided	1	-0.5	-0.5	10.07526	-0.69031	-1.44995	-1.29965	0.821984267461303	0.14256	0.026667	0.712261
Trial1	1	1	blindfold	counterclockwise	practice	Guided	1	-0.5	-0.5	10.09526	-0.6957	-1.44998	-1.29969	0.823287674608635	0.179428	-0.032579	0.577888
Trial1	1	1	blindfold	counterclockwise	practice	Guided	1	-0.5	-0.5	10.11526	-0.70093	-1.45001	-1.29974	0.824594969200679	0.20557	0.056286	0.52342
Trial1	1	1	blindfold	counterclockwise	practice	Guided	1	-0.5	-0.5	10.13525	-0.70592	-1.44997	-1.29978	0.825863853703853	0.377761	0.191662	0.448735
Trial1	1	1	blindfold	counterclockwise	practice	Guided	1	-0.5	-0.5	10.15526	-0.7103	-1.44994	-1.29983	0.827015139854209	0.666951	-0.104586	0.340047
Trial1	1	1	blindfold	counterclockwise	practice	Guided	1	-0.5	-0.5	10.17526	-0.71636	-1.45016	-1.29988	0.828625184702648	1.202153	-0.371028	0.231791
Trial1	1	1	blindfold	counterclockwise	practice	Guided	1	-0.5	-0.5	10.19527	-0.7175701	-1.4502	-1.29992	0.82898050690874	1.362645	-0.379381	0.135508
Trial1	1	1	blindfold	counterclockwise	practice	Guided	1	-0.5	-0.5	10.21526	-0.7174801	-1.4502	-1.29994	0.828976330412857	1.300539	-0.281951	0.083016
Trial1	1	1	blindfold	counterclockwise	practice	Guided	1	-0.5	-0.5	10.23526	-0.71638	-1.45014	-1.29993	0.828678744998514	1.139556	-0.01953	0.140502
Trial1	1	1	blindfold	counterclockwise	practice	Guided	1	-0.5	-0.5	10.25526	-0.71425	-1.45002	-1.29981	0.828009044319039	0.788583	0.166648	0.255397
Trial1	1	1	blindfold	counterclockwise	practice	Guided	1	-0.5	-0.5	10.27525	-0.70881	-1.44986	-1.29975	0.826560242878238	-0.398082	0.251151	0.514833
Trial1	1	1	blindfold	counterclockwise	practice	Guided	1	-0.5	-0.5	10.29526	-0.7067699	-1.44986	-1.29971	0.82600844428155	-0.750535	0.331476	0.569945
Trial1	1	1	blindfold	counterclockwise	practice	Guided	1	-0.5	-0.5	10.31526	-0.70542	-1.44985	-1.29967	0.825632764612035	-0.669635	0.221371	0.667456
Trial1	1	1	blindfold	counterclockwise	practice	Guided	1	-0.5	-0.5	10.33527	-0.70489	-1.44989	-1.29957	0.825404271562373	-0.631346	-0.0029466	0.816185
Trial1	1	1	blindfold	counterclockwise	practice	Guided	1	-0.5	-0.5	10.35526	-0.70498	-1.45	-1.29957	0.825426617598704	-0.464169	-0.129859	0.942878
Trial1	1	1	blindfold	counterclockwise	practice	Guided	1	-0.5	-0.5	10.37526	-0.70569	-1.45006	-1.2996	0.825632215425268	0.058167	-0.15942	0.795242
Trial1	1	1	blindfold	counterclockwise	practice	Guided	1	-0.5	-0.5	10.39526	-0.70586	-1.45008	-1.29964	0.825713256144979	0.211921	-0.248235	0.658136
Trial1	1	1	blindfold	counterclockwise	practice	Guided	1	-0.5	-0.5	10.41527	-0.70577	-1.45011	-1.29967	0.825719914913659	0.464292	-0.425885	0.632393
Trial1	1	1	blindfold	counterclockwise	practice	Guided	1	-0.5	-0.5	10.43526	-0.70541	-1.45019	-1.29968	0.825639971985939	0.604333	-0.603579	0.619959
Trial1	1	1	blindfold	counterclockwise	practice	Guided	1	-0.5	-0.5	10.45526	-0.70473	-1.45029	-1.29974	0.825529154761922	0.664788	-0.882878	0.736482
Trial1	1	1	blindfold	counterclockwise	practice	Guided	1	-0.5	-0.5	10.47527	-0.70243	-1.45043	-1.29983	0.825049012840608	0.49202	-0.67552	0.246926
Trial1	1	1	blindfold	counterclockwise	practice	Guided	1	-0.5	-0.5	10.49525	-0.70094	-1.45036	-1.2999	0.824752551988625	0.414124	-0.578189	0.182723
Trial1	1	1	blindfold	counterclockwise	practice	Guided	1	-0.5	-0.5	10.51526	-0.69932	-1.45031	-1.29992	0.824378792151795	0.641114	-0.743229	0.17363
Trial1	1	1	blindfold	counterclockwise	practice	Guided	1	-0.5	-0.5	10.53526	-0.69724	-1.45036	-1.2999	0.823858921659106	0.778753	-0.929428	0.211185
Trial1	1	1	blindfold	counterclockwise	practice	Guided	1	-0.5	-0.5	10.55527	-0.6947	-1.45045	-1.29993	0.823283820442621	0.899519	-0.971746	0.15269
Trial1	1	1	blindfold	counterclockwise	practice	Guided	1	-0.5	-0.5	10.57526	-0.68826	-1.45047	-1.29994	0.821794372478565	0.835446	-0.861719	0.105284
Trial1	1	1	blindfold	counterclockwise	practice	Guided	1	-0.5	-0.5	10.59526	-0.6842	-1.45043	-1.29996	0.820893211699839	0.647054	-0.662825	0.051682
Trial1	1	1	blindfold	counterclockwise	practice	Guided	1	-0.5	-0.5	10.61526	-0.67992	-1.45033	-1.29996	0.819943438233139	0.543544	-0.421556	0.044809
Trial1	1	1	blindfold	counterclockwise	practice	Guided	1	-0.5	-0.5	10.63525	-0.67539	-1.45023	-1.29991	0.818912437862856	0.339479	-0.290273	0.207461
Trial1	1	1	blindfold	counterclockwise	practice	Guided	1	-0.5	-0.5	10.65526	-0.67058	-1.45016	-1.2999	0.817885953720868	0.226951	-0.243644	0.201077
Trial1	1	1	blindfold	counterclockwise	practice	Guided	1	-0.5	-0.5	10.67526	-0.66137	-1.45016	-1.2999	0.816014826244616	-0.237646	-0.268859	0.205491
Trial1	1	1	blindfold	counterclockwise	practice	Guided	1	-0.5	-0.5	10.69527	-0.65706	-1.45014	-1.29988	0.815153918561795	-0.212897	-0.146076	0.232581
Trial1	1	1	blindfold	counterclockwise	practice	Guided	1	-0.5	-0.5	10.71526	-0.65324	-1.45009	-1.29986	0.814406855233746	-0.227313	-0.124886	0.271633
Trial1	1	1	blindfold	counterclockwise	practice	Guided	1	-0.5	-0.5	10.73526	-0.64973	-1.45006	-1.29984	0.813734131567371	-0.126889	-0.11639	0.296204
Trial1	1	1	blindfold	counterclockwise	practice	Guided	1	-0.5	-0.5	10.75526	-0.64641	-1.45006	-1.29981	0.813100124931622	-0.16053	-0.175592	0.421314
Trial1	1	1	blindfold	counterclockwise	practice	Guided	1	-0.5	-0.5	10.77525	-0.64089	-1.45008	-1.29983	0.812144049685064	-0.237548	-0.112033	0.309688
Trial1	1	1	blindfold	counterclockwise	practice	Guided	1	-0.5	-0.5	10.79526	-0.63863	-1.45006	-1.29986	0.811784642930782	-0.24162	-0.027375	0.263507
Trial1	1	1	blindfold	counterclockwise	practice	Guided	1	-0.5	-0.5	10.81526	-0.63664	-1.45003	-1.29989	0.81147677410745	-0.253777	-0.010441	0.22649
Trial1	1	1	blindfold	counterclockwise	practice	Guided	1	-0.5	-0.5	10.83527	-0.63496	-1.45002	-1.29992	0.811225090508583	-0.12959	-0.086601	0.164952
Trial1	1	1	blindfold	counterclockwise	practice	Guided	1	-0.5	-0.5	10.85526	-0.63357	-1.45003	-1.29994	0.811014874964498	0.037459	-0.141588	0.0829
Trial1	1	1	blindfold	counterclockwise	practice	Guided	1	-0.5	-0.5	10.87526	-0.63078	-1.45008	-1.29993	0.810550159801061	0.159896	-0.171127	0.156539
Trial1	1	1	blindfold	counterclockwise	practice	Guided	1	-0.5	-0.5	10.89526	-0.62938	-1.45008	-1.29992	0.810315449834384	0.029468	-0.128769	0.146725
Trial1	1	1	blindfold	counterclockwise	practice	Guided	1	-0.5	-0.5	10.91527	-0.62812	-1.45006	-1.29992	0.810115228059219	-0.044849	-0.052572	0.165743
Trial1	1	1	blindfold	counterclockwise	practice	Guided	1	-0.5	-0.5	10.93526	-0.6269	-1.45003	-1.29992	0.809923173067697	-0.090268	-0.018706	0.156956
Trial1	1	1	blindfold	counterclockwise	practice	Guided	1	-0.5	-0.5	10.95526	-0.62587	-1.45	-1.29995	0.809792110685397	-0.072774	0.032068	0.1006
Trial1	1	1	blindfold	counterclockwise	practice	Guided	1	-0.5	-0.5	10.97527	-0.62411	-1.44998	-1.29994	0.809510633890693	0.058292	-0.02296	0.118796
Trial1	1	1	blindfold	counterclockwise	practice	Guided	1	-0.5	-0.5	10.99525	-0.62326	-1.45003	-1.29992	0.809360846500097	0.091308	-0.116036	0.191808
Trial1	1	1	blindfold	counterclockwise	practice	Guided	1	-0.5	-0.5	11.01526	-0.62241	-1.45005	-1.29992	0.809231830172687	0.094259	-0.073688	0.174653
Trial1	1	1	blindfold	counterclockwise	practice	Guided	1	-0.5	-0.5	11.03526	-0.62157	-1.45005	-1.29993	0.80911520854678	0.026428	-0.035584	0.112964
Trial1	1	1	blindfold	counterclockwise	practice	Guided	1	-0.5	-0.5	11.05527	-0.62078	-1.45002	-1.29996	0.809026473848446	-0.014559	-0.0059588	0.103782
Trial1	1	1	blindfold	counterclockwise	practice	Guided	1	-0.5	-0.5	11.07526	-0.61937	-1.45	-1.29995	0.80880727080071	0.023203	-0.077888	0.075225
Trial1	1	1	blindfold	counterclockwise	practice	Guided	1	-0.5	-0.5	11.09526	-0.6188	-1.45002	-1.29993	0.808703650461231	0.0019294	-0.065173	0.140226
Trial1	1	1	blindfold	counterclockwise	practice	Guided	1	-0.5	-0.5	11.11526	-0.61823	-1.45004	-1.29991	0.808600183281315	0.101768	-0.107466	0.211781
Trial1	1	1	blindfold	counterclockwise	practice	Guided	1	-0.5	-0.5	11.13525	-0.61767	-1.45005	-1.29991	0.808518494407606	0.128494	-0.107437	0.158883
Trial1	1	1	blindfold	counterclockwise	practice	Guided	1	-0.5	-0.5	11.15526	-0.61706	-1.45005	-1.29993	0.808449876547109	0.163915	-0.086249	0.155842
Trial1	1	1	blindfold	counterclockwise	practice	Guided	1	-0.5	-0.5	11.17526	-0.61568	-1.45005	-1.29996	0.808280821708618	0.185646	-0.107354	0.044357
Trial1	1	1	blindfold	counterclockwise	practice	Guided	1	-0.5	-0.5	11.19527	-0.6149	-1.45005	-1.3	0.808209089335374	0.208658	-0.136945	0.00026971
Trial1	1	1	blindfold	counterclockwise	practice	Guided	1	-0.5	-0.5	11.21526	-0.61403	-1.45006	-1.3	0.808085865125197	0.213736	-0.136911	0.0082926
Trial1	1	1	blindfold	counterclockwise	practice	Guided	1	-0.5	-0.5	11.23526	-0.61294	-1.45006	-1.29997	0.807903148144797	0.241133	-0.081864	0.069224
Trial1	1	1	blindfold	counterclockwise	practice	Guided	1	-0.5	-0.5	11.25526	-0.61182	-1.45006	-1.29995	0.807727501568873	0.213398	-0.13685	0.058924
Trial1	1	1	blindfold	counterclockwise	practice	Guided	1	-0.5	-0.5	11.27525	-0.60913	-1.45005	-1.29996	0.807369426881109	0.14675	-0.056392	0.064512
Trial1	1	1	blindfold	counterclockwise	practice	Guided	1	-0.5	-0.5	11.29526	-0.60769	-1.45003	-1.29998	0.807195770387822	0.10808	0.011322	0.029818
Trial1	1	1	blindfold	counterclockwise	practice	Guided	1	-0.5	-0.5	11.31526	-0.60621	-1.45	-1.29999	0.807009581584268	0.111337	-0.030996	-0.03787
Trial1	1	1	blindfold	counterclockwise	practice	Guided	1	-0.5	-0.5	11.33527	-0.60465	-1.45	-1.29998	0.806795827619027	0.119321	-0.02676	0.058411
Trial1	1	1	blindfold	counterclockwise	practice	Guided	1	-0.5	-0.5	11.35526	-0.60312	-1.45001	-1.29993	0.806549369874678	0.123438	-0.01829	0.108641
Trial1	1	1	blindfold	counterclockwise	practice	Guided	1	-0.5	-0.5	11.37526	-0.59986	-1.45002	-1.29992	0.80612900277901	0.055819	-0.064816	0.156322
Trial1	1	1	blindfold	counterclockwise	practice	Guided	1	-0.5	-0.5	11.39526	-0.59823	-1.45002	-1.29991	0.805918768077942	-0.047944	-0.039415	0.143747
Trial1	1	1	blindfold	counterclockwise	practice	Guided	1	-0.5	-0.5	11.41527	-0.59682	-1.45001	-1.2999	0.805738182634731	-0.147886	0.019831	0.177169
Trial1	1	1	blindfold	counterclockwise	practice	Guided	1	-0.5	-0.5	11.43526	-0.59555	-1.44998	-1.29988	0.805566795153886	-0.170367	0.074831	0.22949
Trial1	1	1	blindfold	counterclockwise	practice	Guided	1	-0.5	-0.5	11.45526	-0.59457	-1.44996	-1.29989	0.805461085079796	-0.20651	0.104429	0.223926
Trial1	1	1	blindfold	counterclockwise	practice	Guided	1	-0.5	-0.5	11.47527	-0.5933	-1.44997	-1.29989	0.805312961178022	-0.064547	-0.035246	0.212195
Trial1	1	1	blindfold	counterclockwise	practice	Guided	1	-0.5	-0.5	11.49525	-0.59289	-1.45003	-1.29989	0.805265567900514	-0.063184	-0.115627	0.228872
Trial1	1	1	blindfold	counterclockwise	practice	Guided	1	-0.5	-0.5	11.51526	-0.59262	-1.45005	-1.2999	0.805244294840988	-0.038953	-0.132524	0.197342
Trial1	1	1	blindfold	counterclockwise	practice	Guided	1	-0.5	-0.5	11.53526	-0.59245	-1.45006	-1.29991	0.805234707206641	0.0081373	-0.124028	0.172383
Trial1	1	1	blindfold	counterclockwise	practice	Guided	1	-0.5	-0.5	11.55527	-0.59237	-1.45006	-1.29995	0.805265310523083	0.034072	-0.085914	0.107025
Trial1	1	1	blindfold	counterclockwise	practice	Guided	1	-0.5	-0.5	11.57526	-0.5923	-1.45006	-1.29996	0.805267234351782	0.106706	-0.157791	0.067352
Trial1	1	1	blindfold	counterclockwise	practice	Guided	1	-0.5	-0.5	11.59526	-0.59221	-1.45007	-1.29997	0.805266870852911	0.184116	-0.166209	0.031535
Trial1	1	1	blindfold	counterclockwise	practice	Guided	1	-0.5	-0.5	11.61526	-0.59203	-1.45008	-1.29996	0.805236330500368	0.139361	-0.183083	0.085725
Trial1	1	1	blindfold	counterclockwise	practice	Guided	1	-0.5	-0.5	11.63525	-0.59177	-1.45009	-1.29996	0.805206657198459	0.173423	-0.128019	0.120854
Trial1	1	1	blindfold	counterclockwise	practice	Guided	1	-0.5	-0.5	11.65526	-0.59146	-1.45008	-1.29998	0.805191163848743	0.064903	-0.072971	0.05306
Trial1	1	1	blindfold	counterclockwise	practice	Guided	1	-0.5	-0.5	11.67526	-0.59082	-1.45004	-1.29998	0.805118721482481	0.060435	-0.051765	0.049938
Trial1	1	1	blindfold	counterclockwise	practice	Guided	1	-0.5	-0.5	11.69527	-0.5905	-1.45003	-1.29997	0.805072853619894	0.092481	-0.051747	0.059965
Trial1	1	1	blindfold	counterclockwise	practice	Guided	1	-0.5	-0.5	11.71526	-0.59016	-1.45003	-1.29995	0.80501480489866	0.076728	-0.102512	0.141281
Trial1	1	1	blindfold	counterclockwise	practice	Guided	1	-0.5	-0.5	11.73526	-0.58981	-1.45003	-1.29993	0.804955897261673	0.068854	-0.077104	0.154527
Trial1	1	1	blindfold	counterclockwise	practice	Guided	1	-0.5	-0.5	11.75526	-0.58949	-1.45003	-1.29993	0.804920255319998	0.030952	-0.06862	0.182834
Trial1	1	1	blindfold	counterclockwise	practice	Guided	1	-0.5	-0.5	11.77525	-0.58893	-1.45003	-1.29994	0.80486814150623	0.0057306	-0.047428	0.121768
Trial1	1	1	blindfold	counterclockwise	practice	Guided	1	-0.5	-0.5	11.79526	-0.58871	-1.45002	-1.29995	0.804853697376955	0.038126	-0.0093317	0.106307
Trial1	1	1	blindfold	counterclockwise	practice	Guided	1	-0.5	-0.5	11.81526	-0.58853	-1.45002	-1.29997	0.80485378284885	-0.01544	-0.043178	0.106403
Trial1	1	1	blindfold	counterclockwise	practice	Guided	1	-0.5	-0.5	11.83527	-0.58841	-1.45004	-1.29998	0.804850428505971	0.062399	-0.187023	0.020038
Trial1	1	1	blindfold	counterclockwise	practice	Guided	1	-0.5	-0.5	11.85526	-0.5883	-1.45007	-1.29995	0.804808608601482	0.153111	-0.174276	0.037979
Trial1	1	1	blindfold	counterclockwise	practice	Guided	1	-0.5	-0.5	11.87526	-0.588	-1.45005	-1.29991	0.804735936136496	-0.082463	-0.00072248	0.217071
Trial1	1	1	blindfold	counterclockwise	practice	Guided	1	-0.5	-0.5	11.89526	-0.58795	-1.45002	-1.29989	0.8047106804372	-0.212454	0.033127	0.26543
Trial1	1	1	blindfold	counterclockwise	practice	Guided	1	-0.5	-0.5	11.91527	-0.58805	-1.44998	-1.2999	0.804731452750386	-0.259415	0.054272	0.180679
Trial1	1	1	blindfold	counterclockwise	practice	Guided	1	-0.5	-0.5	11.93526	-0.58835	-1.44998	-1.29994	0.804804262251207	-0.355481	0.058499	0.095707
Trial1	1	1	blindfold	counterclockwise	practice	Guided	1	-0.5	-0.5	11.95526	-0.58887	-1.44999	-1.29983	0.804752036117338	-0.293365	0.0034798	0.200225
Trial1	1	1	blindfold	counterclockwise	practice	Guided	1	-0.5	-0.5	11.97527	-0.59054	-1.44999	-1.29976	0.804868755038243	-0.100897	0.130418	0.534258
Trial1	1	1	blindfold	counterclockwise	practice	Guided	1	-0.5	-0.5	11.99525	-0.59141	-1.44995	-1.29969	0.804897443050186	-0.03293	0.143074	0.592718
Trial1	1	1	blindfold	counterclockwise	practice	Guided	1	-0.5	-0.5	12.01526	-0.59219	-1.44993	-1.29963	0.804926710810825	-0.080256	0.096489	0.730648
Trial1	1	1	blindfold	counterclockwise	practice	Guided	1	-0.5	-0.5	12.03526	-0.59297	-1.44994	-1.29957	0.804956981489928	-0.271845	0.104926	0.843195
Trial1	1	1	blindfold	counterclockwise	practice	Guided	1	-0.5	-0.5	12.05527	-0.5938	-1.44994	-1.29953	0.805013483926805	-0.306089	0.286847	1.023016
Trial1	1	1	blindfold	counterclockwise	practice	Guided	1	-0.5	-0.5	12.07526	-0.5956	-1.4498	-1.29954	0.805235028580416	-0.028677	0.413575	0.916126
Trial1	1	1	blindfold	counterclockwise	practice	Guided	1	-0.5	-0.5	12.09526	-0.59631	-1.44979	-1.29954	0.805319631819345	0.129049	0.379605	0.93271
Trial1	1	1	blindfold	counterclockwise	practice	Guided	1	-0.5	-0.5	12.11526	-0.59668	-1.4498	-1.29954	0.805363960666017	0.256646	0.324485	0.909603
Trial1	1	1	blindfold	counterclockwise	practice	Guided	1	-0.5	-0.5	12.13525	-0.59669	-1.44982	-1.29955	0.805375103961062	0.246697	0.239774	0.897777
Trial1	1	1	blindfold	counterclockwise	practice	Guided	1	-0.5	-0.5	12.15526	-0.59661	-1.44985	-1.29957	0.805385505572111	0.239471	0.277799	0.864657
Trial1	1	1	blindfold	counterclockwise	practice	Guided	1	-0.5	-0.5	12.17526	-0.59623	-1.4498	-1.29958	0.805349948190067	0.423895	0.446859	0.828465
Trial1	1	1	blindfold	counterclockwise	practice	Guided	1	-0.5	-0.5	12.19527	-0.59585	-1.44979	-1.29961	0.805334342244627	0.477321	0.307101	0.773523
Trial1	1	1	blindfold	counterclockwise	practice	Guided	1	-0.5	-0.5	12.21526	-0.59524	-1.44983	-1.29961	0.805261969215663	0.410275	0.294329	0.774834
Trial1	1	1	blindfold	counterclockwise	practice	Guided	1	-0.5	-0.5	12.23526	-0.59439	-1.44983	-1.29961	0.805161877790763	0.253823	0.493114	0.848571
Trial1	1	1	blindfold	counterclockwise	practice	Guided	1	-0.5	-0.5	12.25526	-0.59352	-1.44977	-1.29959	0.805040460063311	0.185431	0.666609	0.814351
Trial1	1	1	blindfold	counterclockwise	practice	Guided	1	-0.5	-0.5	12.27525	-0.5921	-1.44965	-1.29958	0.80486690534442	0.1951	0.632755	0.881011
Trial1	1	1	blindfold	counterclockwise	practice	Guided	1	-0.5	-0.5	12.29526	-0.59152	-1.44968	-1.29957	0.804790799592287	0.197047	0.518492	0.851365
Trial1	1	1	blindfold	counterclockwise	practice	Guided	1	-0.5	-0.5	12.31526	-0.59105	-1.44974	-1.29957	0.80473748909928	0.135542	0.35759	0.864798
Trial1	1	1	blindfold	counterclockwise	practice	Guided	1	-0.5	-0.5	12.33527	-0.59061	-1.44981	-1.29959	0.804707599607643	0.079541	0.332109	0.780858
Trial1	1	1	blindfold	counterclockwise	practice	Guided	1	-0.5	-0.5	12.35526	-0.59028	-1.44982	-1.29959	0.804670511679933	0.017736	0.488574	0.844866
Trial1	1	1	blindfold	counterclockwise	practice	Guided	1	-0.5	-0.5	12.37526	-0.59009	-1.44975	-1.29958	0.804639389101162	0.027613	0.552014	0.846174
Trial1	1	1	blindfold	counterclockwise	practice	Guided	1	-0.5	-0.5	12.39526	-0.59009	-1.44975	-1.29957	0.804629438483522	-0.058045	0.530855	0.956353
Trial1	1	1	blindfold	counterclockwise	practice	Guided	1	-0.5	-0.5	12.41527	-0.5901	-1.44976	-1.29952	0.804580800041668	-0.289344	0.348777	1.07624
Trial1	1	1	blindfold	counterclockwise	practice	Guided	1	-0.5	-0.5	12.43526	-0.59022	-1.44982	-1.29949	0.804564393873144	-0.437658	0.035569	1.062988
Trial1	1	1	blindfold	counterclockwise	practice	Guided	1	-0.5	-0.5	12.45526	-0.5906	-1.44995	-1.29946	0.804577248581406	-0.532499	-0.192916	1.04961
Trial1	1	1	blindfold	counterclockwise	practice	Guided	1	-0.5	-0.5	12.47527	-0.59229	-1.45004	-1.29946	0.804769307712916	-0.206376	0.141408	1.103287
Trial1	1	1	blindfold	counterclockwise	practice	Guided	1	-0.5	-0.5	12.49525	-0.59328	-1.44993	-1.29946	0.804883437578435	0.040539	0.162518	1.06215
Trial1	1	1	blindfold	counterclockwise	practice	Guided	1	-0.5	-0.5	12.51526	-0.59405	-1.44992	-1.29947	0.804983098406452	0.096278	-0.044862	1.087105
Trial1	1	1	blindfold	counterclockwise	practice	Guided	1	-0.5	-0.5	12.53526	-0.59461	-1.45001	-1.29949	0.805068493290189	0.046554	-0.167553	1.023742
Trial1	1	1	blindfold	counterclockwise	practice	Guided	1	-0.5	-0.5	12.55527	-0.59494	-1.45008	-1.29957	0.805186887309778	-0.023008	-0.142112	0.881941
Trial1	1	1	blindfold	counterclockwise	practice	Guided	1	-0.5	-0.5	12.57526	-0.59516	-1.45012	-1.29958	0.805222800756987	-0.001807	-0.209685	0.770561
Trial1	1	1	blindfold	counterclockwise	practice	Guided	1	-0.5	-0.5	12.59526	-0.59515	-1.45011	-1.2996	0.805241385904952	0.161953	-0.112309	0.795178
Trial1	1	1	blindfold	counterclockwise	practice	Guided	1	-0.5	-0.5	12.61526	-0.59507	-1.45009	-1.29964	0.805271593818255	0.368273	-0.112283	0.698238
Trial1	1	1	blindfold	counterclockwise	practice	Guided	1	-0.5	-0.5	12.63525	-0.59474	-1.45009	-1.29969	0.805282417381495	0.550988	-0.349198	0.586376
Trial1	1	1	blindfold	counterclockwise	practice	Guided	1	-0.5	-0.5	12.65526	-0.59408	-1.45015	-1.29974	0.805254649666321	0.556701	-0.492964	0.547996
Trial1	1	1	blindfold	counterclockwise	practice	Guided	1	-0.5	-0.5	12.67526	-0.59188	-1.45023	-1.29976	0.805020596895621	0.389834	-0.437706	0.477485
Trial1	1	1	blindfold	counterclockwise	practice	Guided	1	-0.5	-0.5	12.69527	-0.59051	-1.45024	-1.29976	0.804865383000165	0.37156	-0.47568	0.474762
Trial1	1	1	blindfold	counterclockwise	practice	Guided	1	-0.5	-0.5	12.71526	-0.58902	-1.45023	-1.29974	0.804679166780317	0.402044	-0.373997	0.501996
Trial1	1	1	blindfold	counterclockwise	practice	Guided	1	-0.5	-0.5	12.73526	-0.58731	-1.45019	-1.29971	0.804462043554012	0.428054	-0.259654	0.571474
Trial1	1	1	blindfold	counterclockwise	practice	Guided	1	-0.5	-0.5	12.75526	-0.58546	-1.45014	-1.29966	0.804213694847938	0.220973	-0.263813	0.664085
Trial1	1	1	blindfold	counterclockwise	practice	Guided	1	-0.5	-0.5	12.77525	-0.58171	-1.45014	-1.29969	0.803853612385805	-0.05934	-0.28481	0.568607
Trial1	1	1	blindfold	counterclockwise	practice	Guided	1	-0.5	-0.5	12.79526	-0.58007	-1.45015	-1.29971	0.803708491281845	0.0081939	-0.314348	0.521054
Trial1	1	1	blindfold	counterclockwise	practice	Guided	1	-0.5	-0.5	12.81526	-0.57871	-1.45015	-1.29968	0.803544243671206	0.028303	-0.267715	0.688172
Trial1	1	1	blindfold	counterclockwise	practice	Guided	1	-0.5	-0.5	12.83527	-0.57746	-1.45013	-1.29967	0.803412800943189	0.099491	-0.123776	0.661258
Trial1	1	1	blindfold	counterclockwise	practice	Guided	1	-0.5	-0.5	12.85526	-0.57622	-1.45008	-1.29969	0.803314137169364	0.157809	-0.187221	0.610302
Trial1	1	1	blindfold	counterclockwise	practice	Guided	1	-0.5	-0.5	12.87526	-0.5738	-1.45013	-1.29968	0.803078158698585	0.084141	-0.233618	0.641426
Trial1	1	1	blindfold	counterclockwise	practice	Guided	1	-0.5	-0.5	12.89526	-0.57276	-1.45012	-1.29968	0.802983255920135	0.017353	-0.229327	0.701458
Trial1	1	1	blindfold	counterclockwise	practice	Guided	1	-0.5	-0.5	12.91527	-0.57185	-1.45011	-1.29971	0.802931232023297	0.068512	-0.229267	0.558405
Trial1	1	1	blindfold	counterclockwise	practice	Guided	1	-0.5	-0.5	12.93526	-0.57098	-1.45011	-1.29973	0.802873678939627	0.160928	-0.212277	0.542729
Trial1	1	1	blindfold	counterclockwise	practice	Guided	1	-0.5	-0.5	12.95526	-0.5701	-1.45011	-1.29971	0.802776526763052	0.191696	-0.174136	0.595102
Trial1	1	1	blindfold	counterclockwise	practice	Guided	1	-0.5	-0.5	12.97527	-0.56814	-1.45009	-1.29973	0.802627588516066	0.313055	-0.178265	0.537283
Trial1	1	1	blindfold	counterclockwise	practice	Guided	1	-0.5	-0.5	12.99525	-0.56705	-1.4501	-1.29975	0.802555863302189	0.228158	-0.267064	0.495408
Trial1	1	1	blindfold	counterclockwise	practice	Guided	1	-0.5	-0.5	13.01526	-0.56586	-1.45012	-1.29977	0.802477160427198	0.205066	-0.190825	0.429736
Trial1	1	1	blindfold	counterclockwise	practice	Guided	1	-0.5	-0.5	13.03526	-0.56467	-1.4501	-1.29977	0.802380371991885	0.193257	-0.131535	0.451613
Trial1	1	1	blindfold	counterclockwise	practice	Guided	1	-0.5	-0.5	13.05527	-0.56343	-1.45007	-1.29979	0.802301346148341	0.240311	-0.173824	0.426809
Trial1	1	1	blindfold	counterclockwise	practice	Guided	1	-0.5	-0.5	13.07526	-0.56073	-1.45006	-1.2998	0.802102263533496	0.256734	-0.118742	0.35376
Trial1	1	1	blindfold	counterclockwise	practice	Guided	1	-0.5	-0.5	13.09526	-0.55922	-1.45006	-1.2998	0.801989352132046	0.25346	-0.114483	0.370796
Trial1	1	1	blindfold	counterclockwise	practice	Guided	1	-0.5	-0.5	13.11526	-0.55772	-1.45005	-1.29979	0.801870115877722	0.137066	-0.0806	0.425984
Trial1	1	1	blindfold	counterclockwise	practice	Guided	1	-0.5	-0.5	13.13525	-0.55611	-1.45005	-1.29977	0.801735856688422	0.041891	-0.059418	0.466854
Trial1	1	1	blindfold	counterclockwise	practice	Guided	1	-0.5	-0.5	13.15526	-0.55461	-1.45004	-1.29973	0.801592312710311	-0.027931	-0.034013	0.48891
Trial1	1	1	blindfold	counterclockwise	practice	Guided	1	-0.5	-0.5	13.17526	-0.55204	-1.44997	-1.29972	0.801411333562512	-0.108526	0.063298	0.532139
Trial1	1	1	blindfold	counterclockwise	practice	Guided	1	-0.5	-0.5	13.19527	-0.55108	-1.44997	-1.29973	0.801359561866229	-0.130413	0.05059	0.551375
Trial1	1	1	blindfold	counterclockwise	practice	Guided	1	-0.5	-0.5	13.21526	-0.55038	-1.44998	-1.29974	0.801325241171384	-0.045168	-0.021354	0.527893
Trial1	1	1	blindfold	counterclockwise	practice	Guided	1	-0.5	-0.5	13.23526	-0.5498	-1.45001	-1.29973	0.801278990148357	-0.055962	-0.0086523	0.533045
Trial1	1	1	blindfold	counterclockwise	practice	Guided	1	-0.5	-0.5	13.25526	-0.54938	-1.45001	-1.29974	0.801262992672699	-0.106054	0.054823	0.578942
Trial1	1	1	blindfold	counterclockwise	practice	Guided	1	-0.5	-0.5	13.27525	-0.54895	-1.44996	-1.29976	0.80125671353912	0.010924	0.097095	0.473116
Trial1	1	1	blindfold	counterclockwise	practice	Guided	1	-0.5	-0.5	13.29526	-0.54889	-1.44996	-1.29976	0.801253052590543	0.032467	0.075916	0.462941
Trial1	1	1	blindfold	counterclockwise	practice	Guided	1	-0.5	-0.5	13.31526	-0.54888	-1.44996	-1.29975	0.801242446725313	-0.034098	0.12667	0.526915
Trial1	1	1	blindfold	counterclockwise	practice	Guided	1	-0.5	-0.5	13.33527	-0.54888	-1.44996	-1.29975	0.801242446725313	0.015037	0.118172	0.527419
Trial1	1	1	blindfold	counterclockwise	practice	Guided	1	-0.5	-0.5	13.35526	-0.54888	-1.44996	-1.29974	0.801232332808805	0.017253	0.101215	0.556736
Trial1	1	1	blindfold	counterclockwise	practice	Guided	1	-0.5	-0.5	13.37526	-0.54888	-1.44995	-1.29974	0.801232332808805	0.033125	0.177306	0.530263
Trial1	1	1	blindfold	counterclockwise	practice	Guided	1	-0.5	-0.5	13.39526	-0.54888	-1.44995	-1.29974	0.801232332808805	0.050871	0.130712	0.528907
Trial1	1	1	blindfold	counterclockwise	practice	Guided	1	-0.5	-0.5	13.41525	-0.54888	-1.44995	-1.29974	0.801232332808805	0.111714	0.10529	0.507466
Trial1	1	1	blindfold	counterclockwise	practice	Guided	1	-0.5	-0.5	13.43526	-0.54886	-1.44995	-1.29974	0.801231111281172	0.127845	0.160268	0.544156
Trial1	1	1	blindfold	counterclockwise	practice	Guided	1	-0.5	-0.5	13.45526	-0.54883	-1.44994	-1.29974	0.801229283557368	0.129095	0.181382	0.501943
Trial1	1	1	blindfold	counterclockwise	practice	Guided	1	-0.5	-0.5	13.47527	-0.54867	-1.44993	-1.29974	0.801219549746324	0.086234	0.134754	0.526224
Trial1	1	1	blindfold	counterclockwise	practice	Guided	1	-0.5	-0.5	13.49525	-0.54859	-1.44993	-1.29975	0.801224808914254	0.016491	0.16857	0.489336
Trial1	1	1	blindfold	counterclockwise	practice	Guided	1	-0.5	-0.5	13.51526	-0.54856	-1.44993	-1.29975	0.801222987664891	0.044052	0.198144	0.499824
Trial1	1	1	blindfold	counterclockwise	practice	Guided	1	-0.5	-0.5	13.53526	-0.54856	-1.44993	-1.29974	0.801212873502746	0.14133	0.210786	0.548574
Trial1	1	1	blindfold	counterclockwise	practice	Guided	1	-0.5	-0.5	13.55527	-0.54854	-1.44992	-1.29973	0.801201668369034	0.199947	0.164186	0.496486
Trial1	1	1	blindfold	counterclockwise	practice	Guided	1	-0.5	-0.5	13.57526	-0.54834	-1.44993	-1.29973	0.801189578035585	0.217275	0.130254	0.549937
Trial1	1	1	blindfold	counterclockwise	practice	Guided	1	-0.5	-0.5	13.59526	-0.54815	-1.44993	-1.29974	0.801188131075577	0.103133	0.15984	0.516424
Trial1	1	1	blindfold	counterclockwise	practice	Guided	1	-0.5	-0.5	13.61526	-0.54795	-1.44993	-1.29974	0.801176137880156	0.095479	0.15134	0.533825
Trial1	1	1	blindfold	counterclockwise	practice	Guided	1	-0.5	-0.5	13.63525	-0.54776	-1.44993	-1.29974	0.801164787746246	0.099257	0.210541	0.525118
Trial1	1	1	blindfold	counterclockwise	practice	Guided	1	-0.5	-0.5	13.65526	-0.54758	-1.44991	-1.29973	0.801144081253243	0.094156	0.218945	0.532496
Trial1	1	1	blindfold	counterclockwise	practice	Guided	1	-0.5	-0.5	13.67526	-0.54729	-1.4499	-1.29974	0.801136904418539	0.155889	0.117278	0.508226
Trial1	1	1	blindfold	counterclockwise	practice	Guided	1	-0.5	-0.5	13.69527	-0.5471	-1.44993	-1.29973	0.801115717534653	0.197662	0.104555	0.530359
Trial1	1	1	blindfold	counterclockwise	practice	Guided	1	-0.5	-0.5	13.71526	-0.54684	-1.44994	-1.29971	0.801080596285639	0.147165	0.117218	0.631033
Trial1	1	1	blindfold	counterclockwise	practice	Guided	1	-0.5	-0.5	13.73526	-0.54656	-1.44993	-1.29972	0.801074152977979	0.056514	0.22296	0.552131
Trial1	1	1	blindfold	counterclockwise	practice	Guided	1	-0.5	-0.5	13.75526	-0.54633	-1.4499	-1.29973	0.8010708138278	0.104359	0.227132	0.537382
Trial1	1	1	blindfold	counterclockwise	practice	Guided	1	-0.5	-0.5	13.77525	-0.54605	-1.4499	-1.29973	0.801054670910071	0.096065	0.197406	0.546431
Trial1	1	1	blindfold	counterclockwise	practice	Guided	1	-0.5	-0.5	13.79526	-0.54596	-1.44991	-1.29974	0.801059499056074	0.06785	0.133883	0.529155
Trial1	1	1	blindfold	counterclockwise	practice	Guided	1	-0.5	-0.5	13.81526	-0.5459	-1.44992	-1.29973	0.80104606047232	0.131209	0.121152	0.539583
Trial1	1	1	blindfold	counterclockwise	practice	Guided	1	-0.5	-0.5	13.83527	-0.54584	-1.44993	-1.29973	0.801042626867385	0.108365	0.163433	0.532874
Trial1	1	1	blindfold	counterclockwise	practice	Guided	1	-0.5	-0.5	13.85526	-0.54577	-1.44993	-1.29974	0.801048619329461	0.094399	0.167621	0.525499
Trial1	1	1	blindfold	counterclockwise	practice	Guided	1	-0.5	-0.5	13.87526	-0.54569	-1.44992	-1.29975	0.801054169200205	0.136211	0.133682	0.488641
Trial1	1	1	blindfold	counterclockwise	practice	Guided	1	-0.5	-0.5	13.89526	-0.54565	-1.44993	-1.29975	0.801051889003076	0.117489	0.120951	0.477316
Trial1	1	1	blindfold	counterclockwise	practice	Guided	1	-0.5	-0.5	13.91525	-0.54561	-1.44993	-1.29975	0.801049610796309	0.142159	0.120919	0.509124
Trial1	1	1	blindfold	counterclockwise	practice	Guided	1	-0.5	-0.5	13.93526	-0.54554	-1.44994	-1.29974	0.801035509780824	0.129127	0.099732	0.555194
Trial1	1	1	blindfold	counterclockwise	practice	Guided	1	-0.5	-0.5	13.95526	-0.54544	-1.44995	-1.29974	0.801029833304356	0.137343	0.0447	0.5123
Trial1	1	1	blindfold	counterclockwise	practice	Guided	1	-0.5	-0.5	13.97527	-0.54524	-1.44997	-1.29974	0.801018510918128	0.06693	0.074293	0.518959
Trial1	1	1	blindfold	counterclockwise	practice	Guided	1	-0.5	-0.5	13.99525	-0.54518	-1.44997	-1.29974	0.801015123239546	0.065979	0.07427	0.506395
Trial1	1	1	blindfold	counterclockwise	practice	Guided	1	-0.5	-0.5	14.01526	-0.54516	-1.44997	-1.29974	0.801013997249912	0.01433	0.06579	0.472328
Trial1	1	1	blindfold	counterclockwise	practice	Guided	1	-0.5	-0.5	14.03526	-0.54515	-1.44998	-1.29974	0.801013432761317	0.114136	-0.06539	0.494279
Trial1	1	1	blindfold	counterclockwise	practice	Guided	1	-0.5	-0.5	14.05527	-0.5451	-1.45001	-1.29974	0.801010618902037	0.14737	-0.069598	0.521263
Trial1	1	1	blindfold	counterclockwise	practice	Guided	1	-0.5	-0.5	14.07526	-0.54488	-1.45004	-1.29975	0.80100837564811	0.111485	-0.103408	0.519688
Trial1	1	1	blindfold	counterclockwise	practice	Guided	1	-0.5	-0.5	14.09526	-0.54473	-1.45004	-1.29977	0.801019864073372	0.150467	-0.061053	0.451249
Trial1	1	1	blindfold	counterclockwise	practice	Guided	1	-0.5	-0.5	14.11526	-0.54457	-1.45005	-1.29976	0.801001067525639	0.115253	-0.082196	0.451793
Trial1	1	1	blindfold	counterclockwise	practice	Guided	1	-0.5	-0.5	14.13525	-0.54439	-1.45004	-1.29975	0.800981073439293	0.11521	-0.048319	0.451711
Trial1	1	1	blindfold	counterclockwise	practice	Guided	1	-0.5	-0.5	14.15526	-0.5442	-1.45004	-1.29972	0.800940451113432	0.07613	-0.094846	0.526224
Trial1	1	1	blindfold	counterclockwise	practice	Guided	1	-0.5	-0.5	14.17526	-0.5439	-1.45005	-1.29972	0.800923952126759	0.053858	-0.111718	0.586855
Trial1	1	1	blindfold	counterclockwise	practice	Guided	1	-0.5	-0.5	14.19527	-0.54382	-1.45006	-1.29972	0.800919571751333	0.118523	-0.183618	0.556751
Trial1	1	1	blindfold	counterclockwise	practice	Guided	1	-0.5	-0.5	14.21526	-0.54375	-1.45007	-1.29973	0.800925741644178	0.122934	-0.141257	0.556422
Trial1	1	1	blindfold	counterclockwise	practice	Guided	1	-0.5	-0.5	14.23526	-0.54367	-1.45008	-1.29973	0.80092137626179	0.20721	-0.158135	0.554312
Trial1	1	1	blindfold	counterclockwise	practice	Guided	1	-0.5	-0.5	14.25526	-0.54355	-1.45008	-1.29972	0.800904844356788	0.154856	-0.187708	0.566673
Trial1	1	1	blindfold	counterclockwise	practice	Guided	1	-0.5	-0.5	14.27525	-0.54321	-1.45011	-1.29972	0.800886426067242	0.113251	-0.251059	0.548727
Trial1	1	1	blindfold	counterclockwise	practice	Guided	1	-0.5	-0.5	14.29526	-0.54304	-1.45012	-1.29971	0.800867392434987	0.129035	-0.229832	0.581244
Trial1	1	1	blindfold	counterclockwise	practice	Guided	1	-0.5	-0.5	14.31526	-0.5429	-1.45012	-1.29971	0.800859883385061	0.14738	-0.20438	0.591494
Trial1	1	1	blindfold	counterclockwise	practice	Guided	1	-0.5	-0.5	14.33527	-0.54279	-1.45011	-1.29971	0.800853996885533	0.133415	-0.272026	0.59481
Trial1	1	1	blindfold	counterclockwise	practice	Guided	1	-0.5	-0.5	14.35526	-0.54272	-1.45013	-1.29971	0.800850261092086	0.059258	-0.322725	0.538493
Trial1	1	1	blindfold	counterclockwise	practice	Guided	1	-0.5	-0.5	14.37526	-0.54266	-1.45015	-1.29971	0.800847061568134	0.144143	-0.326776	0.546428
Trial1	1	1	blindfold	counterclockwise	practice	Guided	1	-0.5	-0.5	14.39526	-0.54263	-1.45016	-1.29971	0.800845465074727	0.166543	-0.381692	0.590518
Trial1	1	1	blindfold	counterclockwise	practice	Guided	1	-0.5	-0.5	14.41525	-0.5426	-1.45016	-1.29972	0.800853750063299	0.195447	-0.385824	0.560871
Trial1	1	1	blindfold	counterclockwise	practice	Guided	1	-0.5	-0.5	14.43526	-0.54257	-1.45018	-1.29972	0.800852152659666	0.179532	-0.411104	0.543789
Trial1	1	1	blindfold	counterclockwise	practice	Guided	1	-0.5	-0.5	14.45526	-0.54253	-1.45019	-1.29971	0.800840147292775	0.139554	-0.436378	0.546772
Trial1	1	1	blindfold	counterclockwise	practice	Guided	1	-0.5	-0.5	14.47527	-0.54252	-1.4502	-1.29971	0.800839615566712	0.089301	-0.431904	0.6516
Trial1	1	1	blindfold	counterclockwise	practice	Guided	1	-0.5	-0.5	14.49525	-0.54252	-1.4502	-1.29971	0.800839615566712	0.088287	-0.402169	0.693816
Trial1	1	1	blindfold	counterclockwise	practice	Guided	1	-0.5	-0.5	14.51526	-0.54251	-1.4502	-1.2997	0.800829087666789	0.076532	-0.44014	0.71906
Trial1	1	1	blindfold	counterclockwise	practice	Guided	1	-0.5	-0.5	14.53526	-0.54251	-1.4502	-1.29969	0.800819088204502	0.029586	-0.45271	0.74871
Trial1	1	1	blindfold	counterclockwise	practice	Guided	1	-0.5	-0.5	14.55527	-0.54251	-1.4502	-1.29964	0.800769090898361	0.033957	-0.482207	0.807347
Trial1	1	1	blindfold	counterclockwise	practice	Guided	1	-0.5	-0.5	14.57526	-0.54251	-1.45021	-1.29963	0.800759091438192	0.02091	-0.452336	0.871495
Trial1	1	1	blindfold	counterclockwise	practice	Guided	1	-0.5	-0.5	14.59526	-0.54251	-1.45021	-1.29963	0.800759091438192	0.071295	-0.490314	0.884277
Trial1	1	1	blindfold	counterclockwise	practice	Guided	1	-0.5	-0.5	14.61526	-0.54251	-1.45022	-1.29962	0.800749091978375	0.017115	-0.456342	0.854192
Trial1	1	1	blindfold	counterclockwise	practice	Guided	1	-0.5	-0.5	14.63525	-0.5425	-1.45021	-1.29962	0.800748557278012	0.012686	-0.380053	0.880531
Trial1	1	1	blindfold	counterclockwise	practice	Guided	1	-0.5	-0.5	14.65526	-0.5425	-1.45021	-1.29961	0.800738676853133	0.015573	-0.4138	0.841842
Trial1	1	1	blindfold	counterclockwise	practice	Guided	1	-0.5	-0.5	14.67526	-0.5425	-1.45021	-1.2996	0.80072867738734	0.047198	-0.422021	0.924286
Trial1	1	1	blindfold	counterclockwise	practice	Guided	1	-0.5	-0.5	14.69527	-0.5425	-1.45021	-1.2996	0.80072867738734	0.059574	-0.354205	0.90654
Trial1	1	1	blindfold	counterclockwise	practice	Guided	1	-0.5	-0.5	14.71526	-0.5425	-1.45021	-1.2996	0.80072867738734	0.034894	-0.328723	0.878875
Trial1	1	1	blindfold	counterclockwise	practice	Guided	1	-0.5	-0.5	14.73526	-0.5425	-1.4502	-1.2996	0.80072867738734	0.0089652	-0.260931	0.830269
Trial1	1	1	blindfold	counterclockwise	practice	Guided	1	-0.5	-0.5	14.75526	-0.5425	-1.4502	-1.29959	0.800718677921901	0.051726	-0.282008	0.864985
Trial1	1	1	blindfold	counterclockwise	practice	Guided	1	-0.5	-0.5	14.77525	-0.5425	-1.45019	-1.29959	0.800718677921901	0.047998	-0.27339	0.814723
Trial1	1	1	blindfold	counterclockwise	practice	Guided	1	-0.5	-0.5	14.79526	-0.54249	-1.45018	-1.2996	0.800728149125804	0.086683	-0.235233	0.776253
Trial1	1	1	blindfold	counterclockwise	practice	Guided	1	-0.5	-0.5	14.81526	-0.54249	-1.45018	-1.29962	0.80074802902959	0.20117	-0.22247	0.738776
Trial1	1	1	blindfold	counterclockwise	practice	Guided	1	-0.5	-0.5	14.83527	-0.54244	-1.45015	-1.29966	0.800785494070635	0.279188	-0.218175	0.624805
Trial1	1	1	blindfold	counterclockwise	practice	Guided	1	-0.5	-0.5	14.85526	-0.54228	-1.45013	-1.29976	0.800876908558081	0.431993	-0.247735	0.520754
Trial1	1	1	blindfold	counterclockwise	practice	Guided	1	-0.5	-0.5	14.87526	-0.54106	-1.45014	-1.29979	0.800843311642686	0.56217	-0.31528	0.414185
Trial1	1	1	blindfold	counterclockwise	practice	Guided	1	-0.5	-0.5	14.89526	-0.5399	-1.45014	-1.29981	0.800804557209614	0.601109	-0.239034	0.379226
Trial1	1	1	blindfold	counterclockwise	practice	Guided	1	-0.5	-0.5	14.91525	-0.53833	-1.45012	-1.29985	0.800767876523346	0.660453	-0.158576	0.297379
Trial1	1	1	blindfold	counterclockwise	practice	Guided	1	-0.5	-0.5	14.93526	-0.53616	-1.45008	-1.29988	0.800696948829041	0.694441	-0.128915	0.214941
Trial1	1	1	blindfold	counterclockwise	practice	Guided	1	-0.5	-0.5	14.95526	-0.53368	-1.45007	-1.2999	0.800608672835612	0.603141	-0.095026	0.188118
Trial1	1	1	blindfold	counterclockwise	practice	Guided	1	-0.5	-0.5	14.97527	-0.52709	-1.45005	-1.29988	0.800338631082722	0.576738	-0.027261	0.252626
Trial1	1	1	blindfold	counterclockwise	practice	Guided	1	-0.5	-0.5	14.99525	-0.52328	-1.45002	-1.29988	0.800218731578421	0.482442	0.086991	0.249593
Trial1	1	1	blindfold	counterclockwise	practice	Guided	1	-0.5	-0.5	15.01526	-0.51912	-1.44997	-1.29989	0.800118523601261	0.551716	0.036197	0.226345
Trial1	1	1	blindfold	counterclockwise	practice	Guided	1	-0.5	-0.5	15.03526	-0.51437	-1.44998	-1.2999	0.800029002451944	0.506825	0.0023404	0.162423
Trial1	1	1	blindfold	counterclockwise	practice	Guided	1	-0.5	-0.5	15.05527	-0.50968	-1.44999	-1.29991	0.799968517426227	0.486779	0.074272	0.197779
Trial1	1	1	blindfold	counterclockwise	practice	Guided	1	-0.5	-0.5	15.07526	-0.49904	-1.44994	-1.29993	0.799930671713625	0.455591	0.188459	0.141546
Trial1	1	1	blindfold	counterclockwise	practice	Guided	1	-0.5	-0.5	15.09526	-0.49346	-1.44991	-1.29999	0.800016670879117	0.479044	0.171481	0.030805
Trial1	1	1	blindfold	counterclockwise	practice	Guided	1	-0.5	-0.5	15.11526	-0.48763	-1.44992	-1.30005	0.80014564393733	0.514107	0.116429	-0.046622
Trial1	1	1	blindfold	counterclockwise	practice	Guided	1	-0.5	-0.5	15.13525	-0.48111	-1.44994	-1.30006	0.800283006603847	0.621529	0.095244	-0.104086
Trial1	1	1	blindfold	counterclockwise	practice	Guided	1	-0.5	-0.5	15.15526	-0.47479	-1.44996	-1.3001	0.80049703559941	0.672722	0.061367	-0.14051
Trial1	1	1	blindfold	counterclockwise	practice	Guided	1	-0.5	-0.5	15.17526	-0.46018	-1.45002	-1.30013	0.801120255392303	0.844276	-0.107894	-0.250949
Trial1	1	1	blindfold	counterclockwise	practice	Guided	1	-0.5	-0.5	15.19527	-0.45221	-1.45004	-1.30015	0.801575925686631	0.836985	-0.031703	-0.290793
Trial1	1	1	blindfold	counterclockwise	practice	Guided	1	-0.5	-0.5	15.21526	-0.44374	-1.45002	-1.30017	0.802145327822639	0.643534	0.040231	-0.333377
Trial1	1	1	blindfold	counterclockwise	practice	Guided	1	-0.5	-0.5	15.23526	-0.43487	-1.44997	-1.30017	0.802816203620788	0.54134	0.129075	-0.259072
Trial1	1	1	blindfold	counterclockwise	practice	Guided	1	-0.5	-0.5	15.25526	-0.42518	-1.44994	-1.30015	0.80364053601359	0.41974	0.124805	-0.284831
Trial1	1	1	blindfold	counterclockwise	practice	Guided	1	-0.5	-0.5	15.27525	-0.40635	-1.44994	-1.30017	0.805631590675461	0.39898	0.10781	-0.34547
Trial1	1	1	blindfold	counterclockwise	practice	Guided	1	-0.5	-0.5	15.29526	-0.39676	-1.44993	-1.30016	0.80679267211602	0.272306	0.243185	-0.325978
Trial1	1	1	blindfold	counterclockwise	practice	Guided	1	-0.5	-0.5	15.31526	-0.38714	-1.44989	-1.30014	0.808060295886784	0.203995	0.370055	-0.245055
Trial1	1	1	blindfold	counterclockwise	practice	Guided	1	-0.5	-0.5	15.33527	-0.37705	-1.44982	-1.30013	0.809521297933241	0.119853	0.382636	-0.249172
Trial1	1	1	blindfold	counterclockwise	practice	Guided	1	-0.5	-0.5	15.35526	-0.368	-1.44981	-1.30017	0.810984549984455	0.169841	0.306369	-0.352775
Trial1	1	1	blindfold	counterclockwise	practice	Guided	1	-0.5	-0.5	15.37526	-0.34967	-1.44988	-1.30016	0.814159086135962	0.123888	0.314703	-0.273836
Trial1	1	1	blindfold	counterclockwise	practice	Guided	1	-0.5	-0.5	15.39526	-0.34043	-1.44984	-1.30017	0.815925565306182	0.041438	0.437309	-0.340745
Trial1	1	1	blindfold	counterclockwise	practice	Guided	1	-0.5	-0.5	15.41525	-0.33169	-1.44979	-1.3002	0.81770915880111	0.145037	0.3991	-0.408011
Trial1	1	1	blindfold	counterclockwise	practice	Guided	1	-0.5	-0.5	15.43526	-0.32312	-1.44981	-1.30024	0.819555157664845	0.268623	0.212819	-0.443439
Trial1	1	1	blindfold	counterclockwise	practice	Guided	1	-0.5	-0.5	15.45526	-0.31403	-1.44988	-1.30026	0.821584333434732	0.386571	0.157758	-0.506993
Trial1	1	1	blindfold	counterclockwise	practice	Guided	1	-0.5	-0.5	15.47527	-0.29703	-1.44988	-1.30025	0.825588861427569	0.224097	0.398832	-0.474017
Trial1	1	1	blindfold	counterclockwise	practice	Guided	1	-0.5	-0.5	15.49525	-0.28845	-1.44982	-1.30024	0.827730344200345	0.170405	0.360636	-0.492497
Trial1	1	1	blindfold	counterclockwise	practice	Guided	1	-0.5	-0.5	15.51526	-0.27948	-1.44982	-1.30025	0.830077843933921	0.202227	0.246287	-0.489152
Trial1	1	1	blindfold	counterclockwise	practice	Guided	1	-0.5	-0.5	15.53526	-0.27137	-1.44986	-1.30028	0.83229785418004	0.253074	0.246223	-0.570608
Trial1	1	1	blindfold	counterclockwise	practice	Guided	1	-0.5	-0.5	15.55527	-0.26251	-1.44988	-1.30034	0.834832626581677	0.365508	0.199605	-0.679411
Trial1	1	1	blindfold	counterclockwise	practice	Guided	1	-0.5	-0.5	15.57526	-0.24581	-1.44995	-1.30033	0.839726581994985	0.613249	0.038741	-0.636504
Trial1	1	1	blindfold	counterclockwise	practice	Guided	1	-0.5	-0.5	15.59526	-0.23641	-1.44998	-1.30032	0.842610136160779	0.641966	-0.016278	-0.598827
Trial1	1	1	blindfold	counterclockwise	practice	Guided	1	-0.5	-0.5	15.61526	-0.22748	-1.45002	-1.30035	0.845474534871881	0.701435	-0.13475	-0.700182
Trial1	1	1	blindfold	counterclockwise	practice	Guided	1	-0.5	-0.5	15.63525	-0.21761	-1.45006	-1.30039	0.848745115744042	0.75778	-0.232035	-0.793908
Trial1	1	1	blindfold	counterclockwise	practice	Guided	1	-0.5	-0.5	15.65526	-0.20758	-1.4501	-1.3004	0.852144146390365	0.815515	-0.202347	-0.836485
Trial1	1	1	blindfold	counterclockwise	practice	Guided	1	-0.5	-0.5	15.67526	-0.1864	-1.45004	-1.30038	0.859623809102867	0.624596	0.051601	-0.736688
Trial1	1	1	blindfold	counterclockwise	practice	Guided	1	-0.5	-0.5	15.69527	-0.17501	-1.44997	-1.30036	0.863825546891919	0.634628	-0.079591	-0.72757
Trial1	1	1	blindfold	counterclockwise	practice	Guided	1	-0.5	-0.5	15.71526	-0.1637	-1.45001	-1.30038	0.868162324230088	0.550775	-0.185353	-0.770846
Trial1	1	1	blindfold	counterclockwise	practice	Guided	1	-0.5	-0.5	15.73526	-0.15218	-1.45007	-1.30042	0.872726189254108	0.607036	-0.11337	-0.884556
Trial1	1	1	blindfold	counterclockwise	practice	Guided	1	-0.5	-0.5	15.75526	-0.14011	-1.45007	-1.30038	0.877569907327631	0.552143	-0.011784	-0.824177
Trial1	1	1	blindfold	counterclockwise	practice	Guided	1	-0.5	-0.5	15.77525	-0.11627	-1.44994	-1.30036	0.887594945236132	0.47165	0.144744	-0.707072
Trial1	1	1	blindfold	counterclockwise	practice	Guided	1	-0.5	-0.5	15.79526	-0.10381	-1.44992	-1.30037	0.893061375121746	0.476368	0.102385	-0.782066
Trial1	1	1	blindfold	counterclockwise	practice	Guided	1	-0.5	-0.5	15.81526	-0.091573	-1.44994	-1.30042	0.898601615939549	0.556491	0.038888	-0.865539
Trial1	1	1	blindfold	counterclockwise	practice	Guided	1	-0.5	-0.5	15.83527	-0.078767	-1.44997	-1.30046	0.904529391475298	0.499184	0.081191	-0.948544
Trial1	1	1	blindfold	counterclockwise	practice	Guided	1	-0.5	-0.5	15.85526	-0.066211	-1.44995	-1.30042	0.910409328956013	0.323181	0.254651	-0.903988
Trial1	1	1	blindfold	counterclockwise	practice	Guided	1	-0.5	-0.5	15.87526	-0.040906	-1.44981	-1.30041	0.92272613477023	0.308827	0.389856	-0.814259
Trial1	1	1	blindfold	counterclockwise	practice	Guided	1	-0.5	-0.5	15.89526	-0.028641	-1.4498	-1.30043	0.928906661918828	0.340984	0.377058	-0.872917
Trial1	1	1	blindfold	counterclockwise	practice	Guided	1	-0.5	-0.5	15.91525	-0.016477	-1.44981	-1.30046	0.935163447043141	0.342161	0.41504	-0.935414
Trial1	1	1	blindfold	counterclockwise	practice	Guided	1	-0.5	-0.5	15.93526	-0.0044338	-1.44979	-1.30045	0.941438266094669	0.272531	0.524971	-0.896974
Trial1	1	1	blindfold	counterclockwise	practice	Guided	1	-0.5	-0.5	15.95526	0.0077645	-1.44973	-1.30046	0.947924558293023	0.224992	0.71117	-0.913372
Trial1	1	1	blindfold	counterclockwise	practice	Guided	1	-0.5	-0.5	15.97527	0.031019	-1.44964	-1.30048	0.960598570150932	0.18798	0.728097	-0.980005
Trial1	1	1	blindfold	counterclockwise	practice	Guided	1	-0.5	-0.5	15.99525	0.042014	-1.44963	-1.30048	0.966720028492673	0.033466	0.800038	-0.942888
Trial1	1	1	blindfold	counterclockwise	practice	Guided	1	-0.5	-0.5	16.01526	0.05257	-1.44959	-1.30046	0.972661187848779	-0.09868	0.960846	-0.897408
Trial1	1	1	blindfold	counterclockwise	practice	Guided	1	-0.5	-0.5	16.03526	0.062553	-1.44953	-1.30043	0.978342554185252	-0.142439	1.079337	-0.868541
Trial1	1	1	blindfold	counterclockwise	practice	Guided	1	-0.5	-0.5	16.05527	0.072181	-1.44947	-1.30037	0.983861372277833	-0.115253	1.083569	-0.792879
Trial1	1	1	blindfold	counterclockwise	practice	Guided	1	-0.5	-0.5	16.07526	0.088966	-1.44944	-1.30035	0.993700658270051	-0.283712	1.163973	-0.685963
Trial1	1	1	blindfold	counterclockwise	practice	Guided	1	-0.5	-0.5	16.09526	0.09652899	-1.44941	-1.30035	0.99820182432941	-0.318139	1.223218	-0.703618
Trial1	1	1	blindfold	counterclockwise	practice	Guided	1	-0.5	-0.5	16.11526	0.10311	-1.4494	-1.30034	1.00214055290955	-0.424659	1.193595	-0.684278
Trial1	1	1	blindfold	counterclockwise	practice	Guided	1	-0.5	-0.5	16.13525	0.10903	-1.4494	-1.30034	1.00571445104842	-0.495013	1.218986	-0.698268
Trial1	1	1	blindfold	counterclockwise	practice	Guided	1	-0.5	-0.5	16.15526	0.11411	-1.44941	-1.30035	1.00880678841899	-0.53135	1.125887	-0.619363
Trial1	1	1	blindfold	counterclockwise	practice	Guided	1	-0.5	-0.5	16.17526	0.12095	-1.44945	-1.30037	1.01300098827197	-0.443735	1.079337	-0.765464
Trial1	1	1	blindfold	counterclockwise	practice	Guided	1	-0.5	-0.5	16.19527	0.12314	-1.44947	-1.30038	1.01435279375722	-0.35927	1.028555	-0.739001
Trial1	1	1	blindfold	counterclockwise	practice	Guided	1	-0.5	-0.5	16.21526	0.12474	-1.44948	-1.30038	1.01533649797285	-0.331757	1.041251	-0.772222
Trial1	1	1	blindfold	counterclockwise	practice	Guided	1	-0.5	-0.5	16.23526	0.12568	-1.44949	-1.30039	1.01592303949145	-0.326882	1.01586	-0.784791
Trial1	1	1	blindfold	counterclockwise	practice	Guided	1	-0.5	-0.5	16.25526	0.12597	-1.4495	-1.30039	1.01610167241308	-0.286925	1.020092	-0.771524
Trial1	1	1	blindfold	counterclockwise	practice	Guided	1	-0.5	-0.5	16.27525	0.12594	-1.4495	-1.30038	1.01607530572392	-0.443813	1.092032	-0.694379
Trial1	1	1	blindfold	counterclockwise	practice	Guided	1	-0.5	-0.5	16.29526	0.12584	-1.44948	-1.30036	1.01599791823282	-0.604439	1.104728	-0.667706
Trial1	1	1	blindfold	counterclockwise	practice	Guided	1	-0.5	-0.5	16.31526	0.12557	-1.44945	-1.30034	1.01581584896822	-0.622813	1.125887	-0.634408
Trial1	1	1	blindfold	counterclockwise	practice	Guided	1	-0.5	-0.5	16.33527	0.12508	-1.44944	-1.30031	1.01549058735861	-0.569497	1.189364	-0.629297
Trial1	1	1	blindfold	counterclockwise	practice	Guided	1	-0.5	-0.5	16.35526	0.12447	-1.4494	-1.30021	1.01503636285252	-0.335938	1.341708	-0.499576
Trial1	1	1	blindfold	counterclockwise	practice	Guided	1	-0.5	-0.5	16.37526	0.12362	-1.44926	-1.3002	1.01450574972541	-0.124815	1.587153	-0.340053
Trial1	1	1	blindfold	counterclockwise	practice	Guided	1	-0.5	-0.5	16.39526	0.12359	-1.44922	-1.3002	1.01448731133915	-0.330629	1.625239	-0.254758
Trial1	1	1	blindfold	counterclockwise	practice	Guided	1	-0.5	-0.5	16.41525	0.12357	-1.44921	-1.30019	1.01446712087149	-0.427787	1.65063	-0.311328
Trial1	1	1	blindfold	counterclockwise	practice	Guided	1	-0.5	-0.5	16.43526	0.12352	-1.4492	-1.30017	1.01442058984842	-0.637943	1.676021	-0.251741
Trial1	1	1	blindfold	counterclockwise	practice	Guided	1	-0.5	-0.5	16.45526	0.12333	-1.44916	-1.30009	1.01424071198999	-0.705879	1.709875	-0.181383
Trial1	1	1	blindfold	counterclockwise	practice	Guided	1	-0.5	-0.5	16.47527	0.12238	-1.44917	-1.30008	1.0136492354186	-0.524449	1.481358	-0.119417
Trial1	1	1	blindfold	counterclockwise	practice	Guided	1	-0.5	-0.5	16.49525	0.12172	-1.44924	-1.30008	1.01324412837938	-0.49212	1.320549	-0.190215
Trial1	1	1	blindfold	counterclockwise	practice	Guided	1	-0.5	-0.5	16.51526	0.12093	-1.44934	-1.3001	1.01277540776097	-0.527	1.168205	-0.236014
Trial1	1	1	blindfold	counterclockwise	practice	Guided	1	-0.5	-0.5	16.53526	0.12001	-1.44942	-1.30013	1.01223536626588	-0.539614	1.049714	-0.278962
Trial1	1	1	blindfold	counterclockwise	practice	Guided	1	-0.5	-0.5	16.55527	0.11892	-1.44947	-1.3002	1.01162343845396	-0.520626	0.926992	-0.366484
Trial1	1	1	blindfold	counterclockwise	practice	Guided	1	-0.5	-0.5	16.57526	0.1162	-1.44955	-1.30019	1.00995367776261	-0.537943	1.011628	-0.391753
Trial1	1	1	blindfold	counterclockwise	practice	Guided	1	-0.5	-0.5	16.59526	0.11448	-1.44951	-1.30016	1.00888135143789	-0.62825	1.083569	-0.313131
Trial1	1	1	blindfold	counterclockwise	practice	Guided	1	-0.5	-0.5	16.61526	0.11256	-1.44946	-1.30013	1.00768933250276	-0.749685	1.100496	-0.234911
Trial1	1	1	blindfold	counterclockwise	practice	Guided	1	-0.5	-0.5	16.63525	0.1103	-1.44944	-1.30012	1.00630923937565	-0.887757	1.172436	-0.232465
Trial1	1	1	blindfold	counterclockwise	practice	Guided	1	-0.5	-0.5	16.65526	0.1075	-1.44942	-1.30013	1.00462146329699	-1.00768	1.231682	-0.254795
Trial1	1	1	blindfold	counterclockwise	practice	Guided	1	-0.5	-0.5	16.67526	0.10034	-1.44935	-1.30011	1.00029209885878	-1.319973	1.468662	-0.215859
Trial1	1	1	blindfold	counterclockwise	practice	Guided	1	-0.5	-0.5	16.69527	0.095596	-1.44927	-1.3001	0.997444011523394	-1.382723	1.60408	-0.19062
Trial1	1	1	blindfold	counterclockwise	practice	Guided	1	-0.5	-0.5	16.71526	0.090045	-1.4492	-1.30009	0.994131297088536	-1.347377	1.663325	-0.180654
Trial1	1	1	blindfold	counterclockwise	practice	Guided	1	-0.5	-0.5	16.73526	0.084083	-1.44917	-1.3001	0.990612390995871	-1.449866	1.684484	-0.180679
Trial1	1	1	blindfold	counterclockwise	practice	Guided	1	-0.5	-0.5	16.75526	0.076957	-1.44915	-1.30012	0.986443906848392	-1.400447	1.777584	-0.229316
Trial1	1	1	blindfold	counterclockwise	practice	Guided	1	-0.5	-0.5	16.77525	0.060962	-1.4491	-1.30015	0.977199286599749	-1.373665	1.735266	-0.313867
Trial1	1	1	blindfold	counterclockwise	practice	Guided	1	-0.5	-0.5	16.79526	0.051687	-1.44912	-1.3002	0.971945762466925	-1.355424	1.688716	-0.433725
Trial1	1	1	blindfold	counterclockwise	practice	Guided	1	-0.5	-0.5	16.81526	0.042013	-1.44915	-1.30023	0.96651238369134	-1.35568	1.65063	-0.473854
Trial1	1	1	blindfold	counterclockwise	practice	Guided	1	-0.5	-0.5	16.83527	0.031724	-1.44917	-1.30025	0.96079683520655	-1.280758	1.65063	-0.509308
Trial1	1	1	blindfold	counterclockwise	practice	Guided	1	-0.5	-0.5	16.85526	0.020571	-1.44917	-1.30027	0.954686428133471	-1.241267	1.701411	-0.536655
Trial1	1	1	blindfold	counterclockwise	practice	Guided	1	-0.5	-0.5	16.87526	-0.0023853	-1.44915	-1.30029	0.942382228427484	-1.096156	1.633703	-0.612506
Trial1	1	1	blindfold	counterclockwise	practice	Guided	1	-0.5	-0.5	16.89526	-0.014728	-1.44917	-1.30031	0.935940721842487	-1.061595	1.595616	-0.636019
Trial1	1	1	blindfold	counterclockwise	practice	Guided	1	-0.5	-0.5	16.91525	-0.026973	-1.44919	-1.30033	0.929668070008051	-0.898108	1.574457	-0.647403
Trial1	1	1	blindfold	counterclockwise	practice	Guided	1	-0.5	-0.5	16.93526	-0.039757	-1.44922	-1.30035	0.923246262274976	-0.774882	1.570226	-0.696987
Trial1	1	1	blindfold	counterclockwise	practice	Guided	1	-0.5	-0.5	16.95526	-0.052598	-1.44923	-1.30039	0.916947495917296	-0.642997	1.544835	-0.742765
Trial1	1	1	blindfold	counterclockwise	practice	Guided	1	-0.5	-0.5	16.97527	-0.077226	-1.44923	-1.30041	0.905203886697404	-0.366002	1.464431	-0.836039
Trial1	1	1	blindfold	counterclockwise	practice	Guided	1	-0.5	-0.5	16.99525	-0.089158	-1.44926	-1.30042	0.89970183947154	-0.282639	1.388258	-0.832556
Trial1	1	1	blindfold	counterclockwise	practice	Guided	1	-0.5	-0.5	17.01526	-0.10073	-1.44929	-1.30041	0.894467862515735	-0.203478	1.367099	-0.819922
Trial1	1	1	blindfold	counterclockwise	practice	Guided	1	-0.5	-0.5	17.03526	-0.11189	-1.44931	-1.30041	0.889542351577906	-0.111089	1.358636	-0.795882
Trial1	1	1	blindfold	counterclockwise	practice	Guided	1	-0.5	-0.5	17.05527	-0.12289	-1.44932	-1.30043	0.884816498196858	0.038842	1.379795	-0.803203
Trial1	1	1	blindfold	counterclockwise	practice	Guided	1	-0.5	-0.5	17.07526	-0.14239	-1.44933	-1.30044	0.876692097198727	0.105928	1.307854	-0.900894
Trial1	1	1	blindfold	counterclockwise	practice	Guided	1	-0.5	-0.5	17.09526	-0.15141	-1.44935	-1.30044	0.87305160716098	0.181434	1.257072	-0.881238
Trial1	1	1	blindfold	counterclockwise	practice	Guided	1	-0.5	-0.5	17.11526	-0.1613	-1.44936	-1.30045	0.869159270729662	0.179192	1.303622	-0.902942
Trial1	1	1	blindfold	counterclockwise	practice	Guided	1	-0.5	-0.5	17.13525	-0.16701	-1.44936	-1.30044	0.866940865044153	0.14797	1.269768	-0.872971
Trial1	1	1	blindfold	counterclockwise	practice	Guided	1	-0.5	-0.5	17.15526	-0.17406	-1.44936	-1.30044	0.864257485916092	0.183073	1.350172	-0.857174
Trial1	1	1	blindfold	counterclockwise	practice	Guided	1	-0.5	-0.5	17.17526	-0.18007	-1.44934	-1.30041	0.861981099831649	0.048989	1.39249	-0.849802
Trial1	1	1	blindfold	counterclockwise	practice	Guided	1	-0.5	-0.5	17.19527	-0.19041	-1.4493	-1.30039	0.858178376844962	-0.315416	1.481358	-0.781494
Trial1	1	1	blindfold	counterclockwise	practice	Guided	1	-0.5	-0.5	17.21526	-0.19517	-1.44926	-1.30037	0.856453980842831	-0.341172	1.621007	-0.733794
Trial1	1	1	blindfold	counterclockwise	practice	Guided	1	-0.5	-0.5	17.23526	-0.19974	-1.44919	-1.30033	0.854800702242934	-0.468898	1.777584	-0.667641
Trial1	1	1	blindfold	counterclockwise	practice	Guided	1	-0.5	-0.5	17.25526	-0.2043	-1.44913	-1.30027	0.853153268940123	-0.511802	1.811438	-0.57844
Trial1	1	1	blindfold	counterclockwise	practice	Guided	1	-0.5	-0.5	17.27525	-0.21289	-1.4491	-1.30025	0.850195448448947	-0.678403	1.81567	-0.488398
Trial1	1	1	blindfold	counterclockwise	practice	Guided	1	-0.5	-0.5	17.29526	-0.21734	-1.44909	-1.30024	0.848693584968456	-0.705143	1.828365	-0.478718
Trial1	1	1	blindfold	counterclockwise	practice	Guided	1	-0.5	-0.5	17.31526	-0.22178	-1.44908	-1.30024	0.847225169929311	-0.848271	1.874915	-0.494862
Trial1	1	1	blindfold	counterclockwise	practice	Guided	1	-0.5	-0.5	17.33527	-0.22653	-1.44907	-1.30024	0.845677220888364	-0.883257	1.841061	-0.459521
Trial1	1	1	blindfold	counterclockwise	practice	Guided	1	-0.5	-0.5	17.35526	-0.23137	-1.44908	-1.30022	0.844105529230732	-0.904857	1.790279	-0.441217
Trial1	1	1	blindfold	counterclockwise	practice	Guided	1	-0.5	-0.5	17.37526	-0.24195	-1.44915	-1.30024	0.840817412467272	-0.894237	1.582921	-0.490598
Trial1	1	1	blindfold	counterclockwise	practice	Guided	1	-0.5	-0.5	17.39526	-0.24758	-1.4492	-1.30025	0.839116206795454	-0.903505	1.434808	-0.489623
Trial1	1	1	blindfold	counterclockwise	practice	Guided	1	-0.5	-0.5	17.41525	-0.25371	-1.44926	-1.30025	0.837292607894667	-0.89218	1.405185	-0.535497
Trial1	1	1	blindfold	counterclockwise	practice	Guided	1	-0.5	-0.5	17.43526	-0.25982	-1.44929	-1.30022	0.835486988854734	-0.852989	1.379795	-0.422631
Trial1	1	1	blindfold	counterclockwise	practice	Guided	1	-0.5	-0.5	17.45526	-0.26662	-1.44931	-1.30018	0.833519165534507	-0.785583	1.329013	-0.394809
Trial1	1	1	blindfold	counterclockwise	practice	Guided	1	-0.5	-0.5	17.47527	-0.28092	-1.44936	-1.30015	0.829599980893725	-0.857725	1.206291	-0.280989
Trial1	1	1	blindfold	counterclockwise	practice	Guided	1	-0.5	-0.5	17.49525	-0.28825	-1.44938	-1.30013	0.827675114490773	-0.97311	1.290927	-0.26287
Trial1	1	1	blindfold	counterclockwise	practice	Guided	1	-0.5	-0.5	17.51526	-0.29648	-1.44937	-1.30012	0.825598321987248	-1.052409	1.312086	-0.233234
Trial1	1	1	blindfold	counterclockwise	practice	Guided	1	-0.5	-0.5	17.53526	-0.30494	-1.44935	-1.30013	0.823563252010636	-1.040752	1.282463	-0.266047
Trial1	1	1	blindfold	counterclockwise	practice	Guided	1	-0.5	-0.5	17.55527	-0.31413	-1.44934	-1.30015	0.821454645889849	-1.017306	1.290927	-0.306476
Trial1	1	1	blindfold	counterclockwise	practice	Guided	1	-0.5	-0.5	17.57526	-0.33363	-1.44936	-1.30014	0.817253348201237	-1.042146	1.244377	-0.270129
Trial1	1	1	blindfold	counterclockwise	practice	Guided	1	-0.5	-0.5	17.59526	-0.34386	-1.44936	-1.30015	0.815242155182836	-0.965493	1.290927	-0.335271
Trial1	1	1	blindfold	counterclockwise	practice	Guided	1	-0.5	-0.5	17.61526	-0.35476	-1.44937	-1.30016	0.813234637503714	-0.844544	1.206291	-0.310232
Trial1	1	1	blindfold	counterclockwise	practice	Guided	1	-0.5	-0.5	17.63525	-0.36593	-1.4494	-1.30016	0.811314165284195	-0.776217	1.108959	-0.358582
Trial1	1	1	blindfold	counterclockwise	practice	Guided	1	-0.5	-0.5	17.65526	-0.37663	-1.44944	-1.30015	0.809604987806771	-0.687213	1.075105	-0.348916
Trial1	1	1	blindfold	counterclockwise	practice	Guided	1	-0.5	-0.5	17.67526	-0.3994	-1.44948	-1.30017	0.806469033098349	-0.486947	1.066641	-0.332833
Trial1	1	1	blindfold	counterclockwise	practice	Guided	1	-0.5	-0.5	17.69527	-0.41099	-1.44948	-1.30019	0.80512531404012	-0.397575	1.011628	-0.400156
Trial1	1	1	blindfold	counterclockwise	practice	Guided	1	-0.5	-0.5	17.71526	-0.42179	-1.44949	-1.30018	0.803993015668598	-0.309298	1.003164	-0.328871
Trial1	1	1	blindfold	counterclockwise	practice	Guided	1	-0.5	-0.5	17.73526	-0.43276	-1.44949	-1.30016	0.802980157313854	-0.308465	1.011628	-0.303172
Trial1	1	1	blindfold	counterclockwise	practice	Guided	1	-0.5	-0.5	17.75526	-0.44385	-1.44949	-1.30018	0.802147609259341	-0.372811	1.011628	-0.33235
Trial1	1	1	blindfold	counterclockwise	practice	Guided	1	-0.5	-0.5	17.77525	-0.46486	-1.44953	-1.30017	0.800941170468453	-0.292053	0.905833	-0.311038
Trial1	1	1	blindfold	counterclockwise	practice	Guided	1	-0.5	-0.5	17.79526	-0.47542	-1.44954	-1.30017	0.800547385850663	-0.228544	0.977774	-0.35679
Trial1	1	1	blindfold	counterclockwise	practice	Guided	1	-0.5	-0.5	17.81526	-0.4855	-1.44954	-1.30016	0.800291300781573	-0.30248	0.893138	-0.322021
Trial1	1	1	blindfold	counterclockwise	practice	Guided	1	-0.5	-0.5	17.83527	-0.49541	-1.44954	-1.30013	0.800143174992694	-0.279093	0.931224	-0.234732
Trial1	1	1	blindfold	counterclockwise	practice	Guided	1	-0.5	-0.5	17.85526	-0.50543	-1.44952	-1.30014	0.800158447742574	-0.264198	1.003164	-0.27324
Trial1	1	1	blindfold	counterclockwise	practice	Guided	1	-0.5	-0.5	17.87526	-0.52431	-1.44952	-1.30012	0.800489334485715	-0.271813	0.956615	-0.246618
Trial1	1	1	blindfold	counterclockwise	practice	Guided	1	-0.5	-0.5	17.89526	-0.53349	-1.44951	-1.30008	0.800780552607493	-0.259932	1.037019	-0.141832
Trial1	1	1	blindfold	counterclockwise	practice	Guided	1	-0.5	-0.5	17.91525	-0.54274	-1.44949	-1.30004	0.801180827741979	-0.239548	1.032787	-0.046136
Trial1	1	1	blindfold	counterclockwise	practice	Guided	1	-0.5	-0.5	17.93526	-0.55151	-1.44948	-1.30003	0.801686514454732	-0.172992	1.045482	-0.109835
Trial1	1	1	blindfold	counterclockwise	practice	Guided	1	-0.5	-0.5	17.95526	-0.5603	-1.44947	-1.30002	0.802289378843322	-0.154599	1.024323	-0.043639
Trial1	1	1	blindfold	counterclockwise	practice	Guided	1	-0.5	-0.5	17.97527	-0.57675	-1.44948	-1.30001	0.803683087437402	-0.268571	1.075105	-0.017384
Trial1	1	1	blindfold	counterclockwise	practice	Guided	1	-0.5	-0.5	17.99525	-0.58496	-1.44946	-1.30001	0.804508635370404	-0.260657	1.092032	-0.030345
Trial1	1	1	blindfold	counterclockwise	practice	Guided	1	-0.5	-0.5	18.01526	-0.59296	-1.44945	-1.29998	0.805362925803712	-0.1999	1.083569	0.057692
Trial1	1	1	blindfold	counterclockwise	practice	Guided	1	-0.5	-0.5	18.03526	-0.60029	-1.44946	-1.29997	0.806232059857159	-0.141792	1.053946	0.057304
Trial1	1	1	blindfold	counterclockwise	practice	Guided	1	-0.5	-0.5	18.05527	-0.60783	-1.44948	-1.29999	0.80722438540436	-0.176679	0.973542	-0.040784
Trial1	1	1	blindfold	counterclockwise	practice	Guided	1	-0.5	-0.5	18.07526	-0.62198	-1.44954	-1.29996	0.809206486492098	-0.11576	0.998933	0.097651
Trial1	1	1	blindfold	counterclockwise	practice	Guided	1	-0.5	-0.5	18.09526	-0.62858	-1.44951	-1.29995	0.810217759652732	-0.136714	0.998933	0.089001
Trial1	1	1	blindfold	counterclockwise	practice	Guided	1	-0.5	-0.5	18.11526	-0.63494	-1.44949	-1.29994	0.811241624618443	-0.11107	0.998933	0.097413
Trial1	1	1	blindfold	counterclockwise	practice	Guided	1	-0.5	-0.5	18.13525	-0.64126	-1.44949	-1.29993	0.812306933025307	-0.17116	1.041251	0.123857
Trial1	1	1	blindfold	counterclockwise	practice	Guided	1	-0.5	-0.5	18.15526	-0.647	-1.44947	-1.29989	0.813285363571058	-0.204239	1.163973	0.152206
Trial1	1	1	blindfold	counterclockwise	practice	Guided	1	-0.5	-0.5	18.17526	-0.65849	-1.44942	-1.29986	0.815411001495307	-0.420024	1.206291	0.281599
Trial1	1	1	blindfold	counterclockwise	practice	Guided	1	-0.5	-0.5	18.19527	-0.6641999	-1.44938	-1.29986	0.816540044089497	-0.47343	1.316318	0.23191
Trial1	1	1	blindfold	counterclockwise	practice	Guided	1	-0.5	-0.5	18.21526	-0.6697	-1.44935	-1.29989	0.817693192475895	-0.481638	1.282463	0.237223
Trial1	1	1	blindfold	counterclockwise	practice	Guided	1	-0.5	-0.5	18.23526	-0.67519	-1.44935	-1.29988	0.818840403237332	-0.419088	1.265536	0.28237
Trial1	1	1	blindfold	counterclockwise	practice	Guided	1	-0.5	-0.5	18.25526	-0.68064	-1.44935	-1.2999	0.820043114931362	-0.458532	1.307854	0.239916
Trial1	1	1	blindfold	counterclockwise	practice	Guided	1	-0.5	-0.5	18.27525	-0.69163	-1.44938	-1.2999	0.82253386939719	-0.302852	1.22745	0.179346
Trial1	1	1	blindfold	counterclockwise	practice	Guided	1	-0.5	-0.5	18.29526	-0.69706	-1.44938	-1.29989	0.823806237842399	-0.193962	1.197827	0.240835
Trial1	1	1	blindfold	counterclockwise	practice	Guided	1	-0.5	-0.5	18.31526	-0.70208	-1.44939	-1.29989	0.825021459870847	-0.098322	1.206291	0.257014
Trial1	1	1	blindfold	counterclockwise	practice	Guided	1	-0.5	-0.5	18.33527	-0.70676	-1.4494	-1.29992	0.82620919879786	0.061224	1.1809	0.148719
Trial1	1	1	blindfold	counterclockwise	practice	Guided	1	-0.5	-0.5	18.35526	-0.71113	-1.44941	-1.29997	0.827362019673345	0.152665	1.13435	0.122845
Trial1	1	1	blindfold	counterclockwise	practice	Guided	1	-0.5	-0.5	18.37526	-0.71811	-1.44943	-1.30002	0.829218979085572	0.386638	1.130118	-0.043894
Trial1	1	1	blindfold	counterclockwise	practice	Guided	1	-0.5	-0.5	18.39526	-0.7206399	-1.44944	-1.30006	0.829926528436887	0.546245	1.096264	-0.102023
Trial1	1	1	blindfold	counterclockwise	practice	Guided	1	-0.5	-0.5	18.41525	-0.7223899	-1.44946	-1.3001	0.830431962344354	0.774703	1.041251	-0.188095
Trial1	1	1	blindfold	counterclockwise	practice	Guided	1	-0.5	-0.5	18.43526	-0.7231	-1.44947	-1.30013	0.830651337975542	0.915152	1.053946	-0.349793
Trial1	1	1	blindfold	counterclockwise	practice	Guided	1	-0.5	-0.5	18.45526	-0.72286	-1.44947	-1.30024	0.83069291438064	1.167568	1.049714	-0.392822
Trial1	1	1	blindfold	counterclockwise	practice	Guided	1	-0.5	-0.5	18.47527	-0.71987	-1.44949	-1.30031	0.829963223085415	1.718163	0.92276	-0.686143
Trial1	1	1	blindfold	counterclockwise	practice	Guided	1	-0.5	-0.5	18.49525	-0.71667	-1.44954	-1.30037	0.829179115898673	1.791227	0.766184	-0.764151
Trial1	1	1	blindfold	counterclockwise	practice	Guided	1	-0.5	-0.5	18.51526	-0.71201	-1.4496	-1.30043	0.82803170584559	1.908331	0.702707	-0.85045
Trial1	1	1	blindfold	counterclockwise	practice	Guided	1	-0.5	-0.5	18.53526	-0.70607	-1.44964	-1.30052	0.826617823936606	2.05995	0.766184	-1.044864
Trial1	1	1	blindfold	counterclockwise	practice	Guided	1	-0.5	-0.5	18.55527	-0.69838	-1.44964	-1.30054	0.824753821453103	2.301905	0.613839	-1.216695
Trial1	1	1	blindfold	counterclockwise	practice	Guided	1	-0.5	-0.5	18.57526	-0.67774	-1.44977	-1.30047	0.819965560887345	2.277942	0.571368	-0.85029
Trial1	1	1	blindfold	counterclockwise	practice	Guided	1	-0.5	-0.5	18.59526	-0.66558	-1.44972	-1.30045	0.817396414250638	1.903111	0.837971	-0.904895
Trial1	1	1	blindfold	counterclockwise	practice	Guided	1	-0.5	-0.5	18.61526	-0.65185	-1.44962	-1.30045	0.814726080575109	1.546145	0.901448	-0.9155
Trial1	1	1	blindfold	counterclockwise	practice	Guided	1	-0.5	-0.5	18.63525	-0.63727	-1.44954	-1.30043	0.812115340169459	1.38128	1.07072	-0.853333
Trial1	1	1	blindfold	counterclockwise	practice	Guided	1	-0.5	-0.5	18.65526	-0.62113	-1.44947	-1.30039	0.80950394357842	1.163706	1.104575	-0.829697
Trial1	1	1	blindfold	counterclockwise	practice	Guided	1	-0.5	-0.5	18.67526	-0.58996	-1.44946	-1.30037	0.805409771133524	1.071325	1.11727	-0.795921
Trial1	1	1	blindfold	counterclockwise	practice	Guided	1	-0.5	-0.5	18.69527	-0.57268	-1.44944	-1.30034	0.803633247808536	1.04932	1.214601	-0.698944
Trial1	1	1	blindfold	counterclockwise	practice	Guided	1	-0.5	-0.5	18.71526	-0.55665	-1.44942	-1.30031	0.80231250053471	0.93944	1.045329	-0.578505
Trial1	1	1	blindfold	counterclockwise	practice	Guided	1	-0.5	-0.5	18.73526	-0.53991	-1.44947	-1.30034	0.801334402522221	0.962165	0.947998	-0.708533
Trial1	1	1	blindfold	counterclockwise	practice	Guided	1	-0.5	-0.5	18.75526	-0.52237	-1.44953	-1.30036	0.800672522701413	0.82303	0.842203	-0.699907
Trial1	1	1	blindfold	counterclockwise	practice	Guided	1	-0.5	-0.5	18.77525	-0.48668	-1.44956	-1.30033	0.80044087841862	1.008366	0.99878	-0.620175
Trial1	1	1	blindfold	counterclockwise	practice	Guided	1	-0.5	-0.5	18.79526	-0.46868	-1.44952	-1.30031	0.800922632936176	0.837834	1.091879	-0.589672
Trial1	1	1	blindfold	counterclockwise	practice	Guided	1	-0.5	-0.5	18.81526	-0.44999	-1.44946	-1.30031	0.801871012610493	0.854748	1.058025	-0.626385
Trial1	1	1	blindfold	counterclockwise	practice	Guided	1	-0.5	-0.5	18.83527	-0.43234	-1.44948	-1.30034	0.803194800274759	0.869546	0.867594	-0.70083
Trial1	1	1	blindfold	counterclockwise	practice	Guided	1	-0.5	-0.5	18.85526	-0.41346	-1.44955	-1.30034	0.80500508634354	0.883793	0.749103	-0.791934
Trial1	1	1	blindfold	counterclockwise	practice	Guided	1	-0.5	-0.5	18.87526	-0.37585	-1.44966	-1.30041	0.809981133631857	1.237926	0.698322	-0.826433
Trial1	1	1	blindfold	counterclockwise	practice	Guided	1	-0.5	-0.5	18.89526	-0.35631	-1.44966	-1.30039	0.813185694365954	1.048879	0.774494	-0.725445
Trial1	1	1	blindfold	counterclockwise	practice	Guided	1	-0.5	-0.5	18.91525	-0.335	-1.44961	-1.3004	0.817230192276598	1.362727	0.876057	-0.821384
Trial1	1	1	blindfold	counterclockwise	practice	Guided	1	-0.5	-0.5	18.93526	-0.31499	-1.4496	-1.30042	0.821523557671941	1.298273	0.711017	-0.805972
Trial1	1	1	blindfold	counterclockwise	practice	Guided	1	-0.5	-0.5	18.95526	-0.29313	-1.44963	-1.30038	0.826682117536571	1.405207	0.727944	-0.853127
Trial1	1	1	blindfold	counterclockwise	practice	Guided	1	-0.5	-0.5	18.97527	-0.24825	-1.44956	-1.30034	0.839000644370893	1.058201	1.239992	-0.617371
Trial1	1	1	blindfold	counterclockwise	practice	Guided	1	-0.5	-0.5	18.99525	-0.22565	-1.44943	-1.30033	0.846047339864644	0.844257	1.42196	-0.682994
Trial1	1	1	blindfold	counterclockwise	practice	Guided	1	-0.5	-0.5	19.01526	-0.20303	-1.44935	-1.30033	0.853650610140711	0.695584	1.218833	-0.659352
Trial1	1	1	blindfold	counterclockwise	practice	Guided	1	-0.5	-0.5	19.03526	-0.18049	-1.44937	-1.30036	0.861778806519635	0.601151	1.155356	-0.776624
Trial1	1	1	blindfold	counterclockwise	practice	Guided	1	-0.5	-0.5	19.05527	-0.15809	-1.4494	-1.30028	0.870258863524086	0.756353	1.125734	-0.706721
Trial1	1	1	blindfold	counterclockwise	practice	Guided	1	-0.5	-0.5	19.07526	-0.11274	-1.44943	-1.30021	0.888991762623768	0.787482	1.172283	-0.416675
Trial1	1	1	blindfold	counterclockwise	practice	Guided	1	-0.5	-0.5	19.09526	-0.090364	-1.44939	-1.30019	0.898946962994919	0.76259	1.286542	-0.371829
Trial1	1	1	blindfold	counterclockwise	practice	Guided	1	-0.5	-0.5	19.11526	-0.067282	-1.44936	-1.30021	0.909714741712522	0.798522	1.176515	-0.45784
Trial1	1	1	blindfold	counterclockwise	practice	Guided	1	-0.5	-0.5	19.13525	-0.044849	-1.44941	-1.30023	0.920614213611414	0.764319	0.990316	-0.455042
Trial1	1	1	blindfold	counterclockwise	practice	Guided	1	-0.5	-0.5	19.15526	-0.021649	-1.44949	-1.30024	0.932310999305002	0.818939	0.986084	-0.507342
Trial1	1	1	blindfold	counterclockwise	practice	Guided	1	-0.5	-0.5	19.17526	0.0016763	-1.44953	-1.30019	0.944448569920196	0.660405	0.973389	-0.449923
Trial1	1	1	blindfold	counterclockwise	practice	Guided	1	-0.5	-0.5	19.19527	0.046491	-1.44949	-1.30016	0.96897281971979	0.769138	1.07072	-0.310604
Trial1	1	1	blindfold	counterclockwise	practice	Guided	1	-0.5	-0.5	19.21526	0.070065	-1.44946	-1.30014	0.982444990850785	0.871899	1.007243	-0.269725
Trial1	1	1	blindfold	counterclockwise	practice	Guided	1	-0.5	-0.5	19.23526	0.093034	-1.44949	-1.30014	0.995948483100185	0.828894	0.892985	-0.300617
Trial1	1	1	blindfold	counterclockwise	practice	Guided	1	-0.5	-0.5	19.25526	0.11682	-1.44955	-1.30015	1.01030044736613	0.827325	0.825276	-0.415424
Trial1	1	1	blindfold	counterclockwise	practice	Guided	1	-0.5	-0.5	19.27525	0.16341	-1.44966	-1.30012	1.03937723542945	0.807832	0.732176	-0.217255
Trial1	1	1	blindfold	counterclockwise	practice	Guided	1	-0.5	-0.5	19.29526	0.18763	-1.44965	-1.30011	1.05499345430226	0.614197	0.935303	-0.274062
Trial1	1	1	blindfold	counterclockwise	practice	Guided	1	-0.5	-0.5	19.31526	0.21116	-1.44957	-1.30006	1.07044131514442	0.681916	1.053793	-0.118851
Trial1	1	1	blindfold	counterclockwise	practice	Guided	1	-0.5	-0.5	19.33527	0.23461	-1.44948	-1.29996	1.08608833363633	0.578163	1.151124	0.077522
Trial1	1	1	blindfold	counterclockwise	practice	Guided	1	-0.5	-0.5	19.35526	0.25859	-1.44941	-1.30002	1.1024930683704	0.464135	1.206138	0.020738
Trial1	1	1	blindfold	counterclockwise	practice	Guided	1	-0.5	-0.5	19.37526	0.30362	-1.44946	-1.30002	1.13394765300775	0.486161	1.007243	-0.084656
Trial1	1	1	blindfold	counterclockwise	practice	Guided	1	-0.5	-0.5	19.39526	0.30692	-1.44946	-1.30002	1.13628870967852	2.477822	1.079184	-0.077844
Trial1	1	1	blindfold	counterclockwise	practice	Guided	1	-0.5	-0.5	19.41525	0.30359	-1.44948	-1.30002	1.13392638468323	5.132249	0.52905	0.113413
Trial1	1	1	blindfold	counterclockwise	practice	Guided	1	-0.5	-0.5	19.43526	0.30245	-1.44963	-1.30013	1.13319638052463	5.139697	-0.300408	-0.392816
Trial1	1	1	blindfold	counterclockwise	practice	Guided	1	-0.5	-0.5	19.45526	0.30228	-1.44991	-1.30068	1.13346448601884	3.656998	-0.748934	-1.029279
Trial1	1	1	blindfold	counterclockwise	practice	Guided	1	-0.5	-0.5	19.47527	0.30129	-1.45021	-1.30095	1.13295483404631	1.510044	-0.47372	-2.249636
Trial1	1	1	blindfold	counterclockwise	practice	Guided	1	-0.5	-0.5	19.49525	0.30097	-1.45025	-1.30096	1.13273562388071	1.985087	-0.710688	-2.104078
Trial1	1	1	blindfold	counterclockwise	practice	Guided	1	-0.5	-0.5	19.51526	0.30102	-1.45027	-1.30081	1.13266484796203	3.152437	-0.554112	-1.354289
Trial1	1	1	blindfold	counterclockwise	practice	Guided	1	-0.5	-0.5	19.53526	0.30136	-1.45025	-1.30059	1.13274987389799	4.245947	-0.18165	-0.64938
Trial1	1	1	blindfold	counterclockwise	practice	Guided	1	-0.5	-0.5	19.55527	0.30188	-1.45019	-1.30044	1.13301176396728	4.380819	-0.532829	-0.393581
Trial1	1	1	blindfold	counterclockwise	practice	Guided	1	-0.5	-0.5	19.57526	0.30204	-1.45023	-1.30036	1.13306851130734	3.523527	-0.477803	-0.300302
Trial1	1	1	blindfold	counterclockwise	practice	Guided	1	-0.5	-0.5	19.59526	0.30142	-1.45013	-1.30035	1.13262264908503	1.733306	-0.0080525	-0.630206
Trial1	1	1	blindfold	counterclockwise	practice	Guided	1	-0.5	-0.5	19.61526	0.30101	-1.45008	-1.30032	1.13231141556416	1.608806	0.16967	-0.635332
Trial1	1	1	blindfold	counterclockwise	practice	Guided	1	-0.5	-0.5	19.63525	0.30089	-1.44999	-1.30025	1.13217707888501	2.002547	0.38118	-0.354395
Trial1	1	1	blindfold	counterclockwise	practice	Guided	1	-0.5	-0.5	19.65526	0.30099	-1.4499	-1.30014	1.13217006732048	2.537241	0.533433	-0.143219
Trial1	1	1	blindfold	counterclockwise	practice	Guided	1	-0.5	-0.5	19.67526	0.30136	-1.44985	-1.30013	1.13242478767282	2.961983	0.355547	0.034007
Trial1	1	1	blindfold	counterclockwise	practice	Guided	1	-0.5	-0.5	19.69527	0.3014	-1.44985	-1.30013	1.13245309027286	2.759377	0.203113	-0.129786
Trial1	1	1	blindfold	counterclockwise	practice	Guided	1	-0.5	-0.5	19.71526	0.3014	-1.44985	-1.30013	1.13245309027286	2.644489	0.148057	-0.260527
Trial1	1	1	blindfold	counterclockwise	practice	Guided	1	-0.5	-0.5	19.73526	0.30139	-1.44986	-1.30013	1.13244600401174	2.687255	0.194554	-0.325911
Trial1	1	1	blindfold	counterclockwise	practice	Guided	1	-0.5	-0.5	19.75526	0.30139	-1.44986	-1.30013	1.13244600401174	2.929414	0.401822	-0.353342
Trial1	1	1	blindfold	counterclockwise	practice	Guided	1	-0.5	-0.5	19.77525	0.30148	-1.44985	-1.30013	1.13250969758827	3.194603	0.266215	-0.208044
Trial1	1	1	blindfold	counterclockwise	practice	Guided	1	-0.5	-0.5	19.79526	0.30152	-1.44985	-1.30013	1.13253800230352	3.087717	0.266136	-0.220725
Trial1	1	1	blindfold	counterclockwise	practice	Guided	1	-0.5	-0.5	19.81526	0.30152	-1.44985	-1.30013	1.13253800230352	2.911757	0.232218	-0.258215
Trial1	1	1	blindfold	counterclockwise	practice	Guided	1	-0.5	-0.5	19.83527	0.3015	-1.44986	-1.30013	1.13252384985777	2.715114	0.172924	-0.35352
Trial1	1	1	blindfold	counterclockwise	practice	Guided	1	-0.5	-0.5	19.85526	0.30145	-1.44986	-1.30014	1.13249555491439	2.654585	0.223656	-0.397947
Trial1	1	1	blindfold	counterclockwise	practice	Guided	1	-0.5	-0.5	19.87526	0.30138	-1.44986	-1.30014	1.13244601404871	2.634522	0.333529	-0.234626
Trial1	1	1	blindfold	counterclockwise	practice	Guided	1	-0.5	-0.5	19.89526	0.30138	-1.44986	-1.30013	1.1324389388847	2.587817	0.363056	-0.181811
Trial1	1	1	blindfold	counterclockwise	practice	Guided	1	-0.5	-0.5	19.91525	0.30136	-1.44986	-1.30013	1.13242478767282	2.555485	0.265631	-0.153636
Trial1	1	1	blindfold	counterclockwise	practice	Guided	1	-0.5	-0.5	19.93526	0.30132	-1.44986	-1.30012	1.13238947353434	2.314868	0.240168	-0.150827
Trial1	1	1	blindfold	counterclockwise	practice	Guided	1	-0.5	-0.5	19.95526	0.30124	-1.44986	-1.30011	1.13232579581703	2.109476	0.269715	-0.138171
Trial1	1	1	blindfold	counterclockwise	practice	Guided	1	-0.5	-0.5	19.97527	0.30099	-1.44985	-1.3001	1.13214176003259	1.559654	0.396483	-0.109988
Trial1	1	1	blindfold	counterclockwise	practice	Guided	1	-0.5	-0.5	19.99525	0.30084	-1.44985	-1.30008	1.13202148880288	1.205642	0.451377	-0.03646
Trial1	1	1	blindfold	counterclockwise	practice	Guided	1	-0.5	-0.5	20.01526	0.30067	-1.44983	-1.30004	1.13187298660526	0.814863	0.451248	0.061508
Trial1	1	1	blindfold	counterclockwise	practice	Guided	1	-0.5	-0.5	20.03526	0.30048	-1.4498	-1.29999	1.13170320556542	0.363692	0.493437	0.093461
Trial1	1	1	blindfold	counterclockwise	practice	Guided	1	-0.5	-0.5	20.05527	0.30025	-1.44978	-1.29981	1.13141326713021	-0.173147	0.535673	0.129816
Trial1	1	1	blindfold	counterclockwise	practice	Guided	1	-0.5	-0.5	20.07526	0.29961	-1.44972	-1.29987	1.13100317152277	-0.989131	0.637237	0.159511
Trial1	1	1	blindfold	counterclockwise	practice	Guided	1	-0.5	-0.5	20.09526	0.29861	-1.44968	-1.29992	1.13033175749319	-1.259309	0.802277	0.123386
Trial1	1	1	blindfold	counterclockwise	practice	Guided	1	-0.5	-0.5	20.11526	0.29665	-1.44962	-1.29992	1.12894780991628	-1.366666	0.853058	0.136135
Trial1	1	1	blindfold	counterclockwise	practice	Guided	1	-0.5	-0.5	20.13525	0.29376	-1.44958	-1.29988	1.1268819809817	-1.388594	0.853058	0.24079
Trial1	1	1	blindfold	counterclockwise	practice	Guided	1	-0.5	-0.5	20.15526	0.28869	-1.44957	-1.29988	1.12331650755494	-1.440954	0.844595	0.218577
Trial1	1	1	blindfold	counterclockwise	practice	Guided	1	-0.5	-0.5	20.17526	0.28495	-1.44958	-1.29993	1.12072953410252	-1.408081	0.734568	0.178526
Trial1	1	1	blindfold	counterclockwise	practice	Guided	1	-0.5	-0.5	20.19527	0.27216	-1.44966	-1.3	1.11185924446278	-1.534336	0.675323	-0.0087545
Trial1	1	1	blindfold	counterclockwise	practice	Guided	1	-0.5	-0.5	20.21526	0.26408	-1.44967	-1.30004	1.1062921134524	-1.549568	0.620309	-0.079067
Trial1	1	1	blindfold	counterclockwise	practice	Guided	1	-0.5	-0.5	20.23526	0.25492	-1.44968	-1.30005	1.09999284088817	-1.396713	0.582223	-0.122217
Trial1	1	1	blindfold	counterclockwise	practice	Guided	1	-0.5	-0.5	20.25526	0.24448	-1.4497	-1.30004	1.09284696140474	-1.25554	0.552601	-0.090511
Trial1	1	1	blindfold	counterclockwise	practice	Guided	1	-0.5	-0.5	20.27525	0.22136	-1.44974	-1.30004	1.07722991065776	-1.229245	0.480623	-0.077119
Trial1	1	1	blindfold	counterclockwise	practice	Guided	1	-0.5	-0.5	20.29526	0.20919	-1.44975	-1.30006	1.06913354143348	-1.223371	0.463588	-0.12953
Trial1	1	1	blindfold	counterclockwise	practice	Guided	1	-0.5	-0.5	20.31526	0.19548	-1.44976	-1.30009	1.06011149060758	-1.239835	0.45076	-0.18652
Trial1	1	1	blindfold	counterclockwise	practice	Guided	1	-0.5	-0.5	20.33527	0.181	-1.44978	-1.30008	1.05066118501254	-1.094443	0.391395	-0.138324
Trial1	1	1	blindfold	counterclockwise	practice	Guided	1	-0.5	-0.5	20.35526	0.16626	-1.4498	-1.30006	1.0411524627399	-1.072559	0.395528	-0.131492
Trial1	1	1	blindfold	counterclockwise	practice	Guided	1	-0.5	-0.5	20.37526	0.13457	-1.4498	-1.30006	1.02116362343404	-0.966644	0.420689	-0.108044
Trial1	1	1	blindfold	counterclockwise	practice	Guided	1	-0.5	-0.5	20.39526	0.11822	-1.44979	-1.30005	1.01107665636922	-0.740509	0.365564	-0.06854
Trial1	1	1	blindfold	counterclockwise	practice	Guided	1	-0.5	-0.5	20.41525	0.10146	-1.44981	-1.30007	1.00093267263811	-0.664041	0.306224	-0.137197
Trial1	1	1	blindfold	counterclockwise	practice	Guided	1	-0.5	-0.5	20.43526	0.08379699	-1.44985	-1.30007	0.990419612906081	-0.610874	0.204593	-0.143377
Trial1	1	1	blindfold	counterclockwise	practice	Guided	1	-0.5	-0.5	20.45526	0.066264	-1.4499	-1.30007	0.980187228232143	-0.945224	0.12838	-0.115388
Trial1	1	1	blindfold	counterclockwise	practice	Guided	1	-0.5	-0.5	20.47527	0.030072	-1.44994	-1.30007	0.959733507681499	-0.878987	0.102919	-0.122958
Trial1	1	1	blindfold	counterclockwise	practice	Guided	1	-0.5	-0.5	20.49525	0.011458	-1.44994	-1.30006	0.949571136680799	-0.696857	0.136743	-0.112048
Trial1	1	1	blindfold	counterclockwise	practice	Guided	1	-0.5	-0.5	20.51526	-0.008057	-1.44995	-1.30007	0.939212433822959	-0.639394	0.090167	-0.177427
Trial1	1	1	blindfold	counterclockwise	practice	Guided	1	-0.5	-0.5	20.53526	-0.027324	-1.44995	-1.30008	0.929274186563324	-0.706638	0.094369	-0.183847
Trial1	1	1	blindfold	counterclockwise	practice	Guided	1	-0.5	-0.5	20.55527	-0.047471	-1.44995	-1.3001	0.919207514390774	-0.765303	0.047794	-0.227646
Trial1	1	1	blindfold	counterclockwise	practice	Guided	1	-0.5	-0.5	20.57526	-0.087324	-1.44998	-1.30008	0.900238520297421	-0.641278	-0.019931	-0.170273
Trial1	1	1	blindfold	counterclockwise	practice	Guided	1	-0.5	-0.5	20.59526	-0.1082	-1.45	-1.30004	0.890826160018073	-0.598434	-0.01993	-0.017406
Trial1	1	1	blindfold	counterclockwise	practice	Guided	1	-0.5	-0.5	20.61526	-0.12867	-1.45	-1.30002	0.88199666780005	-0.715997	-0.036861	-0.090577
Trial1	1	1	blindfold	counterclockwise	practice	Guided	1	-0.5	-0.5	20.63525	-0.14938	-1.45002	-1.30001	0.873470280561371	-0.707266	-0.057995	-0.058401
Trial1	1	1	blindfold	counterclockwise	practice	Guided	1	-0.5	-0.5	20.65526	-0.17034	-1.45004	-1.30004	0.865297478776449	-0.641292	-0.066439	-0.083128
Trial1	1	1	blindfold	counterclockwise	practice	Guided	1	-0.5	-0.5	20.67526	-0.19279	-1.45003	-1.30004	0.856995913245018	-0.633542	-0.070661	-0.114927
Trial1	1	1	blindfold	counterclockwise	practice	Guided	1	-0.5	-0.5	20.69527	-0.23568	-1.45006	-1.30003	0.842563377346603	-0.680126	-0.057898	-0.067667
Trial1	1	1	blindfold	counterclockwise	practice	Guided	1	-0.5	-0.5	20.71526	-0.25738	-1.45006	-1.30005	0.836029003701591	-0.640006	-0.12135	-0.138532
Trial1	1	1	blindfold	counterclockwise	practice	Guided	1	-0.5	-0.5	20.73526	-0.27987	-1.45007	-1.30004	0.829771792480643	-0.531122	-0.214404	-0.073427
Trial1	1	1	blindfold	counterclockwise	practice	Guided	1	-0.5	-0.5	20.75526	-0.30177	-1.45008	-1.29999	0.824183859539039	-0.615374	-0.172045	0.049302
Trial1	1	1	blindfold	counterclockwise	practice	Guided	1	-0.5	-0.5	20.77525	-0.34577	-1.45008	-1.29997	0.814701750715041	-0.527299	-0.290437	0.02367
Trial1	1	1	blindfold	counterclockwise	practice	Guided	1	-0.5	-0.5	20.79526	-0.36849	-1.45014	-1.29997	0.810707675633107	-0.501802	-0.307273	0.087078
Trial1	1	1	blindfold	counterclockwise	practice	Guided	1	-0.5	-0.5	20.81526	-0.39054	-1.45015	-1.29999	0.807443739744142	-0.487117	-0.353745	0.024719
Trial1	1	1	blindfold	counterclockwise	practice	Guided	1	-0.5	-0.5	20.83527	-0.41328	-1.45017	-1.30001	0.804696403720524	-0.551349	-0.408657	-0.0080098
Trial1	1	1	blindfold	counterclockwise	practice	Guided	1	-0.5	-0.5	20.85526	-0.43469	-1.45018	-1.3	0.802661398091023	-0.552857	-0.209674	-0.031483
Trial1	1	1	blindfold	counterclockwise	practice	Guided	1	-0.5	-0.5	20.87526	-0.47963	-1.4501	-1.29999	0.800249235704774	-0.558019	-0.23072	0.027029
Trial1	1	1	blindfold	counterclockwise	practice	Guided	1	-0.5	-0.5	20.89526	-0.50249	-1.45012	-1.3	0.800003827319941	-0.419266	-0.146012	-0.027168
Trial1	1	1	blindfold	counterclockwise	practice	Guided	1	-0.5	-0.5	20.91525	-0.52532	-1.45011	-1.30002	0.80042067712706	-0.415694	-0.129027	-0.0388
Trial1	1	1	blindfold	counterclockwise	practice	Guided	1	-0.5	-0.5	20.93526	-0.54674	-1.4501	-1.30003	0.801394170785274	-0.329778	-0.12898	-0.081891
Trial1	1	1	blindfold	counterclockwise	practice	Guided	1	-0.5	-0.5	20.95526	-0.56941	-1.45009	-1.30001	0.803015372816169	-0.342586	-0.200865	-0.013181
Trial1	1	1	blindfold	counterclockwise	practice	Guided	1	-0.5	-0.5	20.97527	-0.61365	-1.45008	-1.29999	0.808022419255617	-0.29497	-0.188088	-0.031269
Trial1	1	1	blindfold	counterclockwise	practice	Guided	1	-0.5	-0.5	20.99525	-0.63455	-1.45008	-1.29999	0.811225984518258	-0.346054	-0.319218	0.049925
Trial1	1	1	blindfold	counterclockwise	practice	Guided	1	-0.5	-0.5	21.01526	-0.65658	-1.45011	-1.3	0.815179262364038	-0.31894	-0.209123	0.0021516
Trial1	1	1	blindfold	counterclockwise	practice	Guided	1	-0.5	-0.5	21.03526	-0.67779	-1.45011	-1.30001	0.819527439872068	-0.142643	-0.175214	-0.072378
Trial1	1	1	blindfold	counterclockwise	practice	Guided	1	-0.5	-0.5	21.05527	-0.69941	-1.45011	-1.30001	0.824487888546133	-0.230197	-0.289405	-0.0036575
Trial1	1	1	blindfold	counterclockwise	practice	Guided	1	-0.5	-0.5	21.07526	-0.74064	-1.45011	-1.3	0.835408615340167	-0.092023	-0.255425	-0.0087956
Trial1	1	1	blindfold	counterclockwise	practice	Guided	1	-0.5	-0.5	21.09526	-0.76148	-1.45014	-1.3	0.841648223173854	-0.115439	-0.33574	-0.018752
Trial1	1	1	blindfold	counterclockwise	practice	Guided	1	-0.5	-0.5	21.11526	-0.78141	-1.45015	-1.30001	0.848061036564926	-0.190274	-0.31027	-0.04843
Trial1	1	1	blindfold	counterclockwise	practice	Guided	1	-0.5	-0.5	21.13525	-0.80105	-1.45015	-1.30001	0.854778949468976	-0.079616	-0.301727	-0.017843
Trial1	1	1	blindfold	counterclockwise	practice	Guided	1	-0.5	-0.5	21.15526	-0.82153	-1.45014	-1.30001	0.862205008365097	-0.136841	-0.297418	0.031086
Trial1	1	1	blindfold	counterclockwise	practice	Guided	1	-0.5	-0.5	21.17526	-0.83994	-1.45013	-1.30001	0.869238262476636	0.0038575	-0.233869	-0.031269
Trial1	1	1	blindfold	counterclockwise	practice	Guided	1	-0.5	-0.5	21.19527	-0.87694	-1.45013	-1.30001	0.884363993630015	0.065388	-0.246417	0.071296
Trial1	1	1	blindfold	counterclockwise	practice	Guided	1	-0.5	-0.5	21.21526	-0.89548	-1.45014	-1.30003	0.892441820009929	-0.071216	-0.263265	0.016012
Trial1	1	1	blindfold	counterclockwise	practice	Guided	1	-0.5	-0.5	21.23526	-0.91316	-1.45016	-1.30005	0.900433891378575	-0.24914	-0.368964	-0.08001
Trial1	1	1	blindfold	counterclockwise	practice	Guided	1	-0.5	-0.5	21.25526	-0.9310501	-1.45019	-1.30004	0.908772891500212	-0.136435	-0.41963	-0.038747
Trial1	1	1	blindfold	counterclockwise	practice	Guided	1	-0.5	-0.5	21.27525	-0.96492	-1.4502	-1.30003	0.925309992181275	-0.150867	-0.419414	-0.07855
Trial1	1	1	blindfold	counterclockwise	practice	Guided	1	-0.5	-0.5	21.29526	-0.98196	-1.45021	-1.30003	0.933987917506997	-0.142666	-0.376975	-0.049653
Trial1	1	1	blindfold	counterclockwise	practice	Guided	1	-0.5	-0.5	21.31526	-0.99871	-1.45021	-1.30004	0.942749018829945	-0.138909	-0.398019	-0.05407
Trial1	1	1	blindfold	counterclockwise	practice	Guided	1	-0.5	-0.5	21.33527	-1.01417	-1.4502	-1.30003	0.951009310237887	-0.211838	-0.410607	-0.060593
Trial1	1	1	blindfold	counterclockwise	practice	Guided	1	-0.5	-0.5	21.35526	-1.03027	-1.45021	-1.30002	0.959801234864687	-0.324738	-0.444338	-0.031444
Trial1	1	1	blindfold	counterclockwise	practice	Guided	1	-0.5	-0.5	21.37526	-1.06118	-1.45024	-1.30001	0.977209769151218	-0.362581	-0.541516	-0.011856
Trial1	1	1	blindfold	counterclockwise	practice	Guided	1	-0.5	-0.5	21.39526	-1.07563	-1.45027	-1.29998	0.985554523856311	-0.267146	-0.588057	0.059985
Trial1	1	1	blindfold	counterclockwise	practice	Guided	1	-0.5	-0.5	21.41525	-1.09077	-1.4503	-1.29995	0.994449198551474	-0.173459	-0.626143	0.092655
Trial1	1	1	blindfold	counterclockwise	practice	Guided	1	-0.5	-0.5	21.43526	-1.10571	-1.45033	-1.29994	1.00338866764186	-0.295787	-0.668461	0.103334
Trial1	1	1	blindfold	counterclockwise	practice	Guided	1	-0.5	-0.5	21.45526	-1.11964	-1.45035	-1.29989	1.01181905438845	-0.267184	-0.719243	0.110911
Trial1	1	1	blindfold	counterclockwise	practice	Guided	1	-0.5	-0.5	21.47527	-1.14849	-1.45037	-1.29986	1.02971609608412	-0.499988	-0.78272	0.29028
Trial1	1	1	blindfold	counterclockwise	practice	Guided	1	-0.5	-0.5	21.49525	-1.1631	-1.45037	-1.29984	1.03896380562063	-0.631474	-0.740402	0.367506
Trial1	1	1	blindfold	counterclockwise	practice	Guided	1	-0.5	-0.5	21.51526	-1.17734	-1.45037	-1.29983	1.0481018470802	-0.65034	-0.731938	0.347919
Trial1	1	1	blindfold	counterclockwise	practice	Guided	1	-0.5	-0.5	21.53526	-1.19165	-1.45036	-1.29982	1.05739855997007	-0.607778	-0.753097	0.340649
Trial1	1	1	blindfold	counterclockwise	practice	Guided	1	-0.5	-0.5	21.55527	-1.20602	-1.45037	-1.29981	1.06684589583785	-0.647893	-0.753097	0.395303
Trial1	1	1	blindfold	counterclockwise	practice	Guided	1	-0.5	-0.5	21.57526	-1.2209	-1.45038	-1.29979	1.076736182417	-0.633708	-0.757329	0.449625
Trial1	1	1	blindfold	counterclockwise	practice	Guided	1	-0.5	-0.5	21.59526	-1.25045	-1.45038	-1.29976	1.09671849069268	-0.690902	-0.888515	0.5558
Trial1	1	1	blindfold	counterclockwise	practice	Guided	1	-0.5	-0.5	21.61526	-1.26516	-1.45041	-1.2997	1.10679261659296	-0.708979	-0.926601	0.60934
Trial1	1	1	blindfold	counterclockwise	practice	Guided	1	-0.5	-0.5	21.63525	-1.28041	-1.45044	-1.29965	1.11735405649811	-0.661822	-0.888515	0.711462
Trial1	1	1	blindfold	counterclockwise	practice	Guided	1	-0.5	-0.5	21.65526	-1.29483	-1.45044	-1.29951	1.127373459064	-0.707882	-0.896978	0.765166
Trial1	1	1	blindfold	counterclockwise	practice	Guided	1	-0.5	-0.5	21.67526	-1.30358	-1.45044	-1.2988	1.13305874730807	-2.742549	-0.799647	1.047798
Trial1	1	1	blindfold	counterclockwise	practice	Guided	1	-0.5	-0.5	21.69527	-1.30199	-1.45041	-1.29734	1.13090183205894	-4.065845	-0.905442	1.206942
Trial1	1	1	blindfold	counterclockwise	practice	Guided	1	-0.5	-0.5	21.71526	-1.30187	-1.4504	-1.29535	1.12941463200076	-4.551466	-0.698084	1.255377
Trial1	1	1	blindfold	counterclockwise	practice	Guided	1	-0.5	-0.5	21.73526	-1.30211	-1.45032	-1.29261	1.12765733841096	-4.219186	-0.0040283	1.259612
Trial1	1	1	blindfold	counterclockwise	practice	Guided	1	-0.5	-0.5	21.75526	-1.30209	-1.44999	-1.28937	1.1253680938729	-3.57862	0.575674	1.283618
Trial1	1	1	blindfold	counterclockwise	practice	Guided	1	-0.5	-0.5	21.77525	-1.30185	-1.44974	-1.28079	1.11919450488703	-3.341781	0.029711	1.363086
Trial1	1	1	blindfold	counterclockwise	practice	Guided	1	-0.5	-0.5	21.79526	-1.30165	-1.45036	-1.27577	1.11555448359899	-3.368674	-1.091681	1.263771
Trial1	1	1	blindfold	counterclockwise	practice	Guided	1	-0.5	-0.5	21.81526	-1.30168	-1.45049	-1.27033	1.11179998150883	-3.302198	-0.799686	1.184103
Trial1	1	1	blindfold	counterclockwise	practice	Guided	1	-0.5	-0.5	21.83527	-1.30166	-1.45043	-1.26442	1.10769880751618	-2.966264	-0.672732	1.135465
Trial1	1	1	blindfold	counterclockwise	practice	Guided	1	-0.5	-0.5	21.85526	-1.30152	-1.45035	-1.25109	1.09844005623483	-2.50021	-0.68966	1.111994
Trial1	1	1	blindfold	counterclockwise	practice	Guided	1	-0.5	-0.5	21.87526	-1.30102	-1.45034	-1.24378	1.09308810484106	-1.713167	-0.867391	0.911568
Trial1	1	1	blindfold	counterclockwise	practice	Guided	1	-0.5	-0.5	21.89526	-1.30088	-1.45043	-1.23642	1.08799034724341	-1.662098	-0.960491	0.861856
Trial1	1	1	blindfold	counterclockwise	practice	Guided	1	-0.5	-0.5	21.91525	-1.30084	-1.45049	-1.22889	1.08287815324799	-1.710323	-0.930868	0.800683
Trial1	1	1	blindfold	counterclockwise	practice	Guided	1	-0.5	-0.5	21.93526	-1.30084	-1.45052	-1.22126	1.07775714553703	-1.664999	-1.117067	0.775678
Trial1	1	1	blindfold	counterclockwise	practice	Guided	1	-0.5	-0.5	21.95526	-1.30084	-1.45055	-1.20581	1.06747946207559	-1.612441	-1.108604	0.540194
Trial1	1	1	blindfold	counterclockwise	practice	Guided	1	-0.5	-0.5	21.97527	-1.30071	-1.4505	-1.19832	1.06244402700885	-1.145104	-1.015504	0.451462
Trial1	1	1	blindfold	counterclockwise	practice	Guided	1	-0.5	-0.5	21.99525	-1.30061	-1.4505	-1.19077	1.05742117748792	-1.060658	-1.002809	0.389863
Trial1	1	1	blindfold	counterclockwise	practice	Guided	1	-0.5	-0.5	22.01526	-1.30053	-1.45049	-1.18372	1.05276836963068	-0.99817	-1.045127	0.135429
Trial1	1	1	blindfold	counterclockwise	practice	Guided	1	-0.5	-0.5	22.03526	-1.30049	-1.4505	-1.17684	1.04828268594568	-0.939842	-1.125531	0.107955
Trial1	1	1	blindfold	counterclockwise	practice	Guided	1	-0.5	-0.5	22.05527	-1.30045	-1.45052	-1.16462	1.04040374389494	-0.789064	-1.036663	0.01675
Trial1	1	1	blindfold	counterclockwise	practice	Guided	1	-0.5	-0.5	22.07526	-1.30037	-1.45049	-1.15932	1.03696430017156	-0.642325	-0.884318	-0.147004
Trial1	1	1	blindfold	counterclockwise	practice	Guided	1	-0.5	-0.5	22.09526	-1.30033	-1.45048	-1.15453	1.03389438804858	-0.585772	-0.973186	-0.056094
Trial1	1	1	blindfold	counterclockwise	practice	Guided	1	-0.5	-0.5	22.11526	-1.30032	-1.45047	-1.15028	1.03120135087435	-0.608061	-0.913941	-0.156421
Trial1	1	1	blindfold	counterclockwise	practice	Guided	1	-0.5	-0.5	22.13525	-1.30033	-1.45046	-1.14641	1.02877308021659	-0.794061	-0.897014	-0.109584
Trial1	1	1	blindfold	counterclockwise	practice	Guided	1	-0.5	-0.5	22.15526	-1.30036	-1.45045	-1.14023	1.02492460657874	-0.847485	-0.922404	-0.129587
Trial1	1	1	blindfold	counterclockwise	practice	Guided	1	-0.5	-0.5	22.17526	-1.30044	-1.45045	-1.13778	1.02345861554039	-0.853545	-0.892782	-0.038554
Trial1	1	1	blindfold	counterclockwise	practice	Guided	1	-0.5	-0.5	22.19527	-1.30045	-1.45045	-1.13554	1.02207203892234	-0.867746	-0.846232	0.032436
Trial1	1	1	blindfold	counterclockwise	practice	Guided	1	-0.5	-0.5	22.21526	-1.30045	-1.45043	-1.13355	1.02083584059696	-0.917279	-0.786987	0.182419
Trial1	1	1	blindfold	counterclockwise	practice	Guided	1	-0.5	-0.5	22.23526	-1.30046	-1.4504	-1.13167	1.01967797255442	-0.875462	-0.761596	0.213248
Trial1	1	1	blindfold	counterclockwise	practice	Guided	1	-0.5	-0.5	22.25526	-1.30046	-1.45039	-1.12988	1.01857011765208	-0.928442	-0.799682	0.248725
Trial1	1	1	blindfold	counterclockwise	practice	Guided	1	-0.5	-0.5	22.27525	-1.30044	-1.4504	-1.12652	1.01647987085336	-0.829864	-0.837768	0.264733
Trial1	1	1	blindfold	counterclockwise	practice	Guided	1	-0.5	-0.5	22.29526	-1.3004	-1.45041	-1.12479	1.01538301915168	-0.737772	-0.837768	0.391451
Trial1	1	1	blindfold	counterclockwise	practice	Guided	1	-0.5	-0.5	22.31526	-1.30037	-1.4504	-1.12297	1.01424045661102	-0.673002	-0.774291	0.479373
Trial1	1	1	blindfold	counterclockwise	practice	Guided	1	-0.5	-0.5	22.33527	-1.30035	-1.45038	-1.12106	1.01305260694374	-0.733527	-0.740437	0.474925
Trial1	1	1	blindfold	counterclockwise	practice	Guided	1	-0.5	-0.5	22.35526	-1.30033	-1.45036	-1.11675	1.01040028816478	-0.640242	-0.727742	0.466984
Trial1	1	1	blindfold	counterclockwise	practice	Guided	1	-0.5	-0.5	22.37526	-1.30031	-1.45036	-1.11444	1.00897601107128	-0.533061	-0.719278	0.422855
Trial1	1	1	blindfold	counterclockwise	practice	Guided	1	-0.5	-0.5	22.39526	-1.30028	-1.45035	-1.11207	1.0075106349897	-0.500783	-0.655801	0.338148
Trial1	1	1	blindfold	counterclockwise	practice	Guided	1	-0.5	-0.5	22.41525	-1.30025	-1.45032	-1.10967	1.0060306701574	-0.471932	-0.588092	0.267186
Trial1	1	1	blindfold	counterclockwise	practice	Guided	1	-0.5	-0.5	22.43526	-1.30022	-1.45029	-1.10726	1.00454803899473	-0.36833	-0.579629	0.115832
Trial1	1	1	blindfold	counterclockwise	practice	Guided	1	-0.5	-0.5	22.45526	-1.30018	-1.45029	-1.10313	1.00202482108271	-0.261242	-0.643106	0.082575
Trial1	1	1	blindfold	counterclockwise	practice	Guided	1	-0.5	-0.5	22.47527	-1.3001	-1.45031	-1.10142	1.00093258047504	-0.144534	-0.600788	-0.095926
Trial1	1	1	blindfold	counterclockwise	practice	Guided	1	-0.5	-0.5	22.49525	-1.30009	-1.4503	-1.10011	1.00013792572507	-0.156273	-0.566933	-0.110807
Trial1	1	1	blindfold	counterclockwise	practice	Guided	1	-0.5	-0.5	22.51526	-1.30009	-1.45029	-1.09906	0.999508324338592	-0.15143	-0.537311	-0.158609
Trial1	1	1	blindfold	counterclockwise	practice	Guided	1	-0.5	-0.5	22.53526	-1.30008	-1.45027	-1.09831	0.999050930535486	-0.159051	-0.541542	-0.101653
Trial1	1	1	blindfold	counterclockwise	practice	Guided	1	-0.5	-0.5	22.55527	-1.30008	-1.45026	-1.09774	0.998709710327279	-0.151256	-0.477965	-0.040583
Trial1	1	1	blindfold	counterclockwise	practice	Guided	1	-0.5	-0.5	22.57526	-1.3001	-1.45023	-1.0971	0.998342823624851	-0.252453	-0.427055	0.012546
Trial1	1	1	blindfold	counterclockwise	practice	Guided	1	-0.5	-0.5	22.59526	-1.3001	-1.45023	-1.0971	0.998342823624851	-0.252453	-0.427055	0.012546
Trial1	1	1	blindfold	counterclockwise	practice	Guided	1	-0.5	-0.5	22.61526	-1.30014	-1.45021	-1.09687	0.998237340840981	-0.32047	-0.40989	0.066693
Trial1	1	1	blindfold	counterclockwise	practice	Guided	1	-0.5	-0.5	22.63525	-1.30016	-1.4502	-1.09684	0.998235407963599	-0.30548	-0.396988	0.108883
Trial1	1	1	blindfold	counterclockwise	practice	Guided	1	-0.5	-0.5	22.65526	-1.30016	-1.4502	-1.09684	0.998235407963599	-0.351166	-0.363015	0.031862
Trial1	1	1	blindfold	counterclockwise	practice	Guided	1	-0.5	-0.5	22.67526	-1.30016	-1.4502	-1.09684	0.998235407963599	-0.320602	-0.36291	0.00064448
Trial1	1	1	blindfold	counterclockwise	practice	Guided	1	-0.5	-0.5	22.69527	-1.30017	-1.4502	-1.09683	0.998237447621176	-0.389162	-0.451559	0.094376
Trial1	1	1	blindfold	counterclockwise	practice	Guided	1	-0.5	-0.5	22.71526	-1.30017	-1.4502	-1.09681	0.998225473835112	-0.426592	-0.476822	0.16101
Trial1	1	1	blindfold	counterclockwise	practice	Guided	1	-0.5	-0.5	22.73526	-1.30017	-1.45021	-1.09673	0.998177652538345	-0.371348	-0.425923	0.214891
Trial1	1	1	blindfold	counterclockwise	practice	Guided	1	-0.5	-0.5	22.75526	-1.30018	-1.45021	-1.09625	0.997898769571813	-0.429142	-0.451194	0.293764
Trial1	1	1	blindfold	counterclockwise	practice	Guided	1	-0.5	-0.5	22.77525	-1.3002	-1.45023	-1.09585	0.997675913506236	-0.346353	-0.493254	0.299791
Trial1	1	1	blindfold	counterclockwise	practice	Guided	1	-0.5	-0.5	22.79526	-1.30019	-1.45023	-1.0953	0.997339477094148	-0.3417	-0.476198	0.324492
Trial1	1	1	blindfold	counterclockwise	practice	Guided	1	-0.5	-0.5	22.81526	-1.30017	-1.45023	-1.09464	0.996929631313957	-0.300114	-0.433761	0.303985
Trial1	1	1	blindfold	counterclockwise	practice	Guided	1	-0.5	-0.5	22.83527	-1.30016	-1.45022	-1.09383	0.99643864428318	-0.317362	-0.429406	0.332701
Trial1	1	1	blindfold	counterclockwise	practice	Guided	1	-0.5	-0.5	22.85526	-1.30014	-1.45023	-1.09162	0.995107151920566	-0.235124	-0.501218	0.385853
Trial1	1	1	blindfold	counterclockwise	practice	Guided	1	-0.5	-0.5	22.87526	-1.30009	-1.45025	-1.09012	0.994175789968699	-0.154597	-0.467234	0.480965
Trial1	1	1	blindfold	counterclockwise	practice	Guided	1	-0.5	-0.5	22.89526	-1.30007	-1.45024	-1.08827	0.99306281463734	-0.053528	-0.492499	0.506874
Trial1	1	1	blindfold	counterclockwise	practice	Guided	1	-0.5	-0.5	22.91525	-1.30004	-1.45024	-1.0862	0.991813717831601	-0.0020713	-0.500868	0.470762
Trial1	1	1	blindfold	counterclockwise	practice	Guided	1	-0.5	-0.5	22.93526	-1.3	-1.45025	-1.0839	0.990423699385447	-0.0014754	-0.492392	0.449186
Trial1	1	1	blindfold	counterclockwise	practice	Guided	1	-0.5	-0.5	22.95526	-1.29996	-1.45026	-1.08136	0.98889608067121	0.138004	-0.496576	0.444826
Trial1	1	1	blindfold	counterclockwise	practice	Guided	1	-0.5	-0.5	22.97527	-1.29993	-1.45025	-1.07557	0.985479055201034	0.219997	-0.471078	0.472402
Trial1	1	1	blindfold	counterclockwise	practice	Guided	1	-0.5	-0.5	22.99525	-1.29987	-1.45025	-1.07233	0.983541390197074	0.271122	-0.54715	0.437822
Trial1	1	1	blindfold	counterclockwise	practice	Guided	1	-0.5	-0.5	23.01526	-1.29985	-1.45027	-1.06911	0.981654844998907	0.346279	-0.525991	0.273792
Trial1	1	1	blindfold	counterclockwise	practice	Guided	1	-0.5	-0.5	23.03526	-1.29984	-1.45028	-1.06575	0.979702628128556	0.341829	-0.534454	0.274487
Trial1	1	1	blindfold	counterclockwise	practice	Guided	1	-0.5	-0.5	23.05527	-1.29982	-1.45028	-1.05905	0.975832367097739	0.345744	-0.551381	0.320618
Trial1	1	1	blindfold	counterclockwise	practice	Guided	1	-0.5	-0.5	23.07526	-1.29981	-1.45026	-1.05585	0.973994447206776	0.414651	-0.492076	0.277781
Trial1	1	1	blindfold	counterclockwise	practice	Guided	1	-0.5	-0.5	23.09526	-1.2998	-1.45025	-1.05244	0.972044194704636	0.426731	-0.470857	0.247336
Trial1	1	1	blindfold	counterclockwise	practice	Guided	1	-0.5	-0.5	23.11526	-1.29979	-1.45025	-1.04912	0.970152978898423	0.417115	-0.462287	0.24291
Trial1	1	1	blindfold	counterclockwise	practice	Guided	1	-0.5	-0.5	23.13525	-1.29979	-1.45023	-1.04569	0.968215742959796	0.451307	-0.474877	0.330439
Trial1	1	1	blindfold	counterclockwise	practice	Guided	1	-0.5	-0.5	23.15526	-1.2998	-1.45023	-1.04194	0.966115337769751	0.367679	-0.525553	0.294509
Trial1	1	1	blindfold	counterclockwise	practice	Guided	1	-0.5	-0.5	23.17526	-1.29981	-1.45024	-1.03536	0.962448042871592	0.380725	-0.411202	0.291951
Trial1	1	1	blindfold	counterclockwise	practice	Guided	1	-0.5	-0.5	23.19527	-1.29982	-1.4502	-1.03164	0.960392155433469	0.284952	-0.410998	0.386291
Trial1	1	1	blindfold	counterclockwise	practice	Guided	1	-0.5	-0.5	23.21526	-1.29984	-1.45019	-1.02804	0.958420755136474	0.317747	-0.338954	0.294665
Trial1	1	1	blindfold	counterclockwise	practice	Guided	1	-0.5	-0.5	23.23526	-1.29985	-1.45018	-1.02421	0.956324265558316	0.3448	-0.389641	0.39204
Trial1	1	1	blindfold	counterclockwise	practice	Guided	1	-0.5	-0.5	23.25526	-1.29985	-1.45018	-1.01592	0.951805321222529	0.281204	-0.34299	0.390865
Trial1	1	1	blindfold	counterclockwise	practice	Guided	1	-0.5	-0.5	23.27525	-1.29987	-1.45017	-1.01154	0.949455183666645	0.277759	-0.406274	0.421143
Trial1	1	1	blindfold	counterclockwise	practice	Guided	1	-0.5	-0.5	23.29526	-1.29987	-1.45018	-1.00696	0.946995456790354	0.270204	-0.389243	0.446552
Trial1	1	1	blindfold	counterclockwise	practice	Guided	1	-0.5	-0.5	23.31526	-1.29986	-1.45018	-1.00185	0.944261326156112	0.38287	-0.410304	0.499682
Trial1	1	1	blindfold	counterclockwise	practice	Guided	1	-0.5	-0.5	23.33527	-1.29984	-1.45018	-0.99677	0.941554338128077	0.326673	-0.427129	0.58695
Trial1	1	1	blindfold	counterclockwise	practice	Guided	1	-0.5	-0.5	23.35526	-1.29984	-1.45019	-0.98571	0.935766211213402	0.331902	-0.414326	0.517591
Trial1	1	1	blindfold	counterclockwise	practice	Guided	1	-0.5	-0.5	23.37526	-1.29982	-1.45018	-0.97988	0.932736186925365	0.365555	-0.376039	0.600974
Trial1	1	1	blindfold	counterclockwise	practice	Guided	1	-0.5	-0.5	23.39526	-1.2998	-1.45018	-0.9737999	0.929605452598124	0.474965	-0.422486	0.55
Trial1	1	1	blindfold	counterclockwise	practice	Guided	1	-0.5	-0.5	23.41525	-1.29978	-1.45019	-0.96752	0.926403268195316	0.471868	-0.354672	0.491327
Trial1	1	1	blindfold	counterclockwise	practice	Guided	1	-0.5	-0.5	23.43526	-1.29976	-1.4502	-0.9608101	0.923017951594252	0.46359	-0.35033	0.54409
Trial1	1	1	blindfold	counterclockwise	practice	Guided	1	-0.5	-0.5	23.45526	-1.29975	-1.4502	-0.95408	0.919667787424993	0.58554	-0.434855	0.542583
Trial1	1	1	blindfold	counterclockwise	practice	Guided	1	-0.5	-0.5	23.47527	-1.29973	-1.45019	-0.9399099	0.912736946267057	0.465116	-0.417825	0.544927
Trial1	1	1	blindfold	counterclockwise	practice	Guided	1	-0.5	-0.5	23.49525	-1.2997	-1.45017	-0.9322	0.909019789327846	0.613397	-0.366851	0.610036
Trial1	1	1	blindfold	counterclockwise	practice	Guided	1	-0.5	-0.5	23.51526	-1.2997	-1.45018	-0.9244699	0.90537001351658	0.583852	-0.455617	0.653652
Trial1	1	1	blindfold	counterclockwise	practice	Guided	1	-0.5	-0.5	23.53526	-1.2997	-1.45019	-0.91651	0.901665510680768	0.687805	-0.447062	0.604113
Trial1	1	1	blindfold	counterclockwise	practice	Guided	1	-0.5	-0.5	23.55527	-1.29968	-1.45021	-0.90809	0.897789250364006	0.686576	-0.273449	0.565986
Trial1	1	1	blindfold	counterclockwise	practice	Guided	1	-0.5	-0.5	23.57526	-1.29965	-1.45019	-0.89112	0.890176982443141	0.719056	-0.374916	0.47343
Trial1	1	1	blindfold	counterclockwise	practice	Guided	1	-0.5	-0.5	23.59526	-1.29963	-1.45022	-0.88264	0.886465674703054	0.787199	-0.412817	0.503611
Trial1	1	1	blindfold	counterclockwise	practice	Guided	1	-0.5	-0.5	23.61526	-1.29961	-1.45022	-0.87411	0.882799219396054	0.823867	-0.395784	0.38538
Trial1	1	1	blindfold	counterclockwise	practice	Guided	1	-0.5	-0.5	23.63525	-1.29959	-1.4502	-0.8655601	0.879191849523304	0.870477	-0.493009	0.367797
Trial1	1	1	blindfold	counterclockwise	practice	Guided	1	-0.5	-0.5	23.65526	-1.29957	-1.45022	-0.8481001	0.872058469768603	0.914181	-0.421003	0.487284
Trial1	1	1	blindfold	counterclockwise	practice	Guided	1	-0.5	-0.5	23.67526	-1.29952	-1.45019	-0.83955	0.86863480818384	0.995713	-0.492738	0.262158
Trial1	1	1	blindfold	counterclockwise	practice	Guided	1	-0.5	-0.5	23.69527	-1.29952	-1.45023	-0.83079	0.865248119326529	1.054288	-0.475791	0.378994
Trial1	1	1	blindfold	counterclockwise	practice	Guided	1	-0.5	-0.5	23.71526	-1.29951	-1.45024	-0.82233	0.862039947529754	0.973328	-0.352965	0.282353
Trial1	1	1	blindfold	counterclockwise	practice	Guided	1	-0.5	-0.5	23.73526	-1.29951	-1.45019	-0.81392	0.858930722301982	0.960811	-0.458662	0.315044
Trial1	1	1	blindfold	counterclockwise	practice	Guided	1	-0.5	-0.5	23.75526	-1.29952	-1.45023	-0.80526	0.855813019722607	0.988963	-0.441719	0.401427
Trial1	1	1	blindfold	counterclockwise	practice	Guided	1	-0.5	-0.5	23.77525	-1.29951	-1.45022	-0.7879699	0.849789935108175	1.002591	-0.293506	0.366468
Trial1	1	1	blindfold	counterclockwise	practice	Guided	1	-0.5	-0.5	23.79526	-1.29951	-1.45019	-0.77919	0.846854947306725	0.919473	-0.46686	0.677429
Trial1	1	1	blindfold	counterclockwise	practice	Guided	1	-0.5	-0.5	23.81526	-1.29952	-1.45022	-0.77018	0.843936893897712	0.900197	-0.360961	0.633494
Trial1	1	1	blindfold	counterclockwise	practice	Guided	1	-0.5	-0.5	23.83527	-1.29954	-1.45019	-0.76063	0.840947140112792	0.877742	-0.466658	0.539257
Trial1	1	1	blindfold	counterclockwise	practice	Guided	1	-0.5	-0.5	23.85526	-1.29955	-1.45022	-0.74126	0.835156563736806	0.883023	-0.508934	0.636424
Trial1	1	1	blindfold	counterclockwise	practice	Guided	1	-0.5	-0.5	23.87526	-1.29954	-1.45017	-0.73089	0.832210489054164	0.894111	-0.34371	0.668085
Trial1	1	1	blindfold	counterclockwise	practice	Guided	1	-0.5	-0.5	23.89526	-1.29953	-1.45019	-0.72024	0.829309305377927	0.958327	-0.390143	0.755093
Trial1	1	1	blindfold	counterclockwise	practice	Guided	1	-0.5	-0.5	23.91525	-1.29952	-1.45019	-0.70993	0.826621353196584	0.979939	-0.284257	0.710925
Trial1	1	1	blindfold	counterclockwise	practice	Guided	1	-0.5	-0.5	23.93526	-1.29951	-1.45018	-0.69861	0.823809552444895	0.965555	-0.652349	0.799037
Trial1	1	1	blindfold	counterclockwise	practice	Guided	1	-0.5	-0.5	23.95526	-1.2995	-1.45026	-0.68694	0.821064431497728	1.057323	-0.521151	0.896476
Trial1	1	1	blindfold	counterclockwise	practice	Guided	1	-0.5	-0.5	23.97527	-1.29949	-1.45027	-0.66308	0.815953000482485	0.995476	-0.525313	0.99972
Trial1	1	1	blindfold	counterclockwise	practice	Guided	1	-0.5	-0.5	23.99525	-1.29949	-1.45031	-0.65063	0.813556154275184	1.048216	-0.58455	0.8697
Trial1	1	1	blindfold	counterclockwise	practice	Guided	1	-0.5	-0.5	24.01526	-1.29947	-1.4503	-0.63783	0.811264128243003	1.118536	-0.58455	0.900422
Trial1	1	1	blindfold	counterclockwise	practice	Guided	1	-0.5	-0.5	24.03526	-1.29944	-1.4503	-0.62435	0.809053206127306	1.146359	-0.639564	0.809042
Trial1	1	1	blindfold	counterclockwise	practice	Guided	1	-0.5	-0.5	24.05527	-1.29943	-1.45031	-0.61102	0.807102086928284	1.177891	-0.715736	0.759644
Trial1	1	1	blindfold	counterclockwise	practice	Guided	1	-0.5	-0.5	24.07526	-1.29943	-1.45032	-0.58387	0.803817467495718	1.17074	-0.542232	0.79065
Trial1	1	1	blindfold	counterclockwise	practice	Guided	1	-0.5	-0.5	24.09526	-1.29943	-1.45033	-0.57022	0.802508063953372	1.197696	-0.656482	0.668126
Trial1	1	1	blindfold	counterclockwise	practice	Guided	1	-0.5	-0.5	24.11526	-1.2994	-1.45035	-0.55578	0.801343817249056	1.208097	-0.728423	0.525072
Trial1	1	1	blindfold	counterclockwise	practice	Guided	1	-0.5	-0.5	24.13525	-1.29937	-1.45038	-0.54273	0.800511175871047	1.300806	-0.846913	0.454953
Trial1	1	1	blindfold	counterclockwise	practice	Guided	1	-0.5	-0.5	24.15526	-1.29933	-1.45041	-0.5162	0.799494141863649	1.350609	-0.885	0.439033
Trial1	1	1	blindfold	counterclockwise	practice	Guided	1	-0.5	-0.5	24.17526	-1.29927	-1.45045	-0.5033	0.799276727111215	1.543365	-0.965404	0.233782
Trial1	1	1	blindfold	counterclockwise	practice	Guided	2	-0.5	-0.5	0	-0.54222	-1.45025	-1.29981	0.800923502314668	0.464787	-0.424165	0.453419
Trial1	1	1	blindfold	counterclockwise	practice	Guided	2	-0.5	-0.5	0.01608276	-0.5424	-1.45022	-1.2998	0.800923011810805	0.393113	-0.415582	0.391242
Trial1	1	1	blindfold	counterclockwise	practice	Guided	2	-0.5	-0.5	0.03608704	-0.54266	-1.4502	-1.2998	0.800936817771583	0.304579	-0.36046	0.401929
Trial1	1	1	blindfold	counterclockwise	practice	Guided	2	-0.5	-0.5	0.05609131	-0.54281	-1.45019	-1.2998	0.800944822501907	0.319692	-0.313816	0.425947
Trial1	1	1	blindfold	counterclockwise	practice	Guided	2	-0.5	-0.5	0.07609558	-0.54249	-1.45017	-1.2998	0.800927781516307	0.279284	-0.36018	0.424507
Trial1	1	1	blindfold	counterclockwise	practice	Guided	2	-0.5	-0.5	0.09608459	-0.54216	-1.45018	-1.29979	0.800900463343262	0.296013	-0.415089	0.410507
Trial1	1	1	blindfold	counterclockwise	practice	Guided	2	-0.5	-0.5	0.1160889	-0.54168	-1.4502	-1.29979	0.800875336302972	0.311108	-0.474206	0.434527
Trial1	1	1	blindfold	counterclockwise	practice	Guided	2	-0.5	-0.5	0.1360931	-0.54114	-1.45023	-1.29979	0.80084741370251	0.284057	-0.499498	0.432229
Trial1	1	1	blindfold	counterclockwise	practice	Guided	2	-0.5	-0.5	0.1560822	-0.54051	-1.45024	-1.29975	0.800775415388389	0.250298	-0.473991	0.459916
Trial1	1	1	blindfold	counterclockwise	practice	Guided	2	-0.5	-0.5	0.1760864	-0.53929	-1.45023	-1.29973	0.800694502997346	0.198339	-0.401807	0.547931
Trial1	1	1	blindfold	counterclockwise	practice	Guided	2	-0.5	-0.5	0.1960907	-0.53872	-1.45021	-1.29972	0.800656733724567	0.256462	-0.422857	0.606835
Trial1	1	1	blindfold	counterclockwise	practice	Guided	2	-0.5	-0.5	0.216095	-0.53809	-1.4502	-1.29971	0.800616629844261	0.270385	-0.452365	0.555286
Trial1	1	1	blindfold	counterclockwise	practice	Guided	2	-0.5	-0.5	0.236084	-0.53743	-1.45022	-1.29972	0.800595384686939	0.23446	-0.494551	0.553748
Trial1	1	1	blindfold	counterclockwise	practice	Guided	2	-0.5	-0.5	0.2560883	-0.53671	-1.45023	-1.29975	0.800592172935072	0.199884	-0.460567	0.509994
Trial1	1	1	blindfold	counterclockwise	practice	Guided	2	-0.5	-0.5	0.2760925	-0.53533	-1.45022	-1.29975	0.800530083515882	0.189897	-0.396847	0.496107
Trial1	1	1	blindfold	counterclockwise	practice	Guided	2	-0.5	-0.5	0.2960815	-0.53466	-1.45021	-1.29975	0.800500793391962	0.243062	-0.358652	0.494133
Trial1	1	1	blindfold	counterclockwise	practice	Guided	2	-0.5	-0.5	0.3160858	-0.53391	-1.45019	-1.29974	0.800458546769732	0.201954	-0.345854	0.543497
Trial1	1	1	blindfold	counterclockwise	practice	Guided	2	-0.5	-0.5	0.3360901	-0.53317	-1.45017	-1.29974	0.800427539808863	0.190214	-0.328839	0.506469
Trial1	1	1	blindfold	counterclockwise	practice	Guided	2	-0.5	-0.5	0.3560944	-0.5324	-1.45017	-1.29975	0.800406126080041	0.130584	-0.366827	0.485581
Trial1	1	1	blindfold	counterclockwise	practice	Guided	2	-0.5	-0.5	0.3760834	-0.53085	-1.45017	-1.29975	0.800344880642106	0.184878	-0.332781	0.493921
Trial1	1	1	blindfold	counterclockwise	practice	Guided	2	-0.5	-0.5	0.3960876	-0.5301	-1.45017	-1.29973	0.800296189824728	0.209722	-0.319998	0.534539
Trial1	1	1	blindfold	counterclockwise	practice	Guided	2	-0.5	-0.5	0.4160919	-0.52926	-1.45016	-1.29972	0.800255029578124	0.265302	-0.307215	0.564204
Trial1	1	1	blindfold	counterclockwise	practice	Guided	2	-0.5	-0.5	0.4360962	-0.5284	-1.45015	-1.29973	0.800234054757387	0.24561	-0.294437	0.540393
Trial1	1	1	blindfold	counterclockwise	practice	Guided	2	-0.5	-0.5	0.4560852	-0.52748	-1.45016	-1.29975	0.800222067072348	0.243971	-0.362054	0.519483
Trial1	1	1	blindfold	counterclockwise	practice	Guided	2	-0.5	-0.5	0.4760895	-0.52549	-1.45017	-1.29975	0.800156200545349	0.1602	-0.323773	0.474998
Trial1	1	1	blindfold	counterclockwise	practice	Guided	2	-0.5	-0.5	0.4960938	-0.52452	-1.45016	-1.29975	0.80012588898732	0.205381	-0.285605	0.484345
Trial1	1	1	blindfold	counterclockwise	practice	Guided	2	-0.5	-0.5	0.5160828	-0.52347	-1.45015	-1.29975	0.800094398219177	0.220091	-0.30668	0.53786
Trial1	1	1	blindfold	counterclockwise	practice	Guided	2	-0.5	-0.5	0.536087	-0.52242	-1.45015	-1.29975	0.800064286041723	0.180323	-0.340445	0.511408
Trial1	1	1	blindfold	counterclockwise	practice	Guided	2	-0.5	-0.5	0.5560913	-0.52132	-1.45017	-1.29975	0.800034216558779	0.214803	-0.369966	0.496289
Trial1	1	1	blindfold	counterclockwise	practice	Guided	2	-0.5	-0.5	0.5760956	-0.51915	-1.45018	-1.29974	0.799969200536858	0.101565	-0.331684	0.538078
Trial1	1	1	blindfold	counterclockwise	practice	Guided	2	-0.5	-0.5	0.5960846	-0.51816	-1.45017	-1.29974	0.799946112976725	0.108848	-0.280818	0.508529
Trial1	1	1	blindfold	counterclockwise	practice	Guided	2	-0.5	-0.5	0.6160889	-0.51716	-1.45014	-1.29973	0.79991402520335	0.177416	-0.263821	0.541122
Trial1	1	1	blindfold	counterclockwise	practice	Guided	2	-0.5	-0.5	0.6360931	-0.51612	-1.45012	-1.29973	0.799892390953765	0.129669	-0.238363	0.561374
Trial1	1	1	blindfold	counterclockwise	practice	Guided	2	-0.5	-0.5	0.6560822	-0.51512	-1.45012	-1.29972	0.799862850393548	0.115368	-0.217138	0.549766
Trial1	1	1	blindfold	counterclockwise	practice	Guided	2	-0.5	-0.5	0.6760864	-0.51345	-1.4501	-1.29971	0.799823131828457	0.090954	-0.162017	0.585191
Trial1	1	1	blindfold	counterclockwise	practice	Guided	2	-0.5	-0.5	0.6960907	-0.51269	-1.45008	-1.2997	0.799800700844954	0.055078	-0.115431	0.583515
Trial1	1	1	blindfold	counterclockwise	practice	Guided	2	-0.5	-0.5	0.716095	-0.51197	-1.45006	-1.2997	0.79978960063497	0.078097	-0.094241	0.597779
Trial1	1	1	blindfold	counterclockwise	practice	Guided	2	-0.5	-0.5	0.736084	-0.51129	-1.45005	-1.29969	0.79976969948978	0.112044	-0.073061	0.634248
Trial1	1	1	blindfold	counterclockwise	practice	Guided	2	-0.5	-0.5	0.7560883	-0.51067	-1.45004	-1.29969	0.799761188224569	0.058128	-0.102662	0.629618
Trial1	1	1	blindfold	counterclockwise	practice	Guided	2	-0.5	-0.5	0.7760925	-0.50965	-1.45005	-1.29969	0.799748230071097	0.101254	-0.089916	0.609757
Trial1	1	1	blindfold	counterclockwise	practice	Guided	2	-0.5	-0.5	0.7960815	-0.50923	-1.45004	-1.29968	0.799733259882641	0.059163	-0.068734	0.64639
Trial1	1	1	blindfold	counterclockwise	practice	Guided	2	-0.5	-0.5	0.8160858	-0.50883	-1.45004	-1.29968	0.799728743280376	0.107951	-0.077171	0.642977
Trial1	1	1	blindfold	counterclockwise	practice	Guided	2	-0.5	-0.5	0.8360901	-0.50849	-1.45005	-1.29967	0.799715048663249	0.13128	-0.144845	0.65819
Trial1	1	1	blindfold	counterclockwise	practice	Guided	2	-0.5	-0.5	0.8560944	-0.50818	-1.45007	-1.29968	0.799721830701349	0.13362	-0.22097	0.628559
Trial1	1	1	blindfold	counterclockwise	practice	Guided	2	-0.5	-0.5	0.8760834	-0.50759	-1.45013	-1.29967	0.799706000073903	0.178145	-0.322382	0.692821
Trial1	1	1	blindfold	counterclockwise	practice	Guided	2	-0.5	-0.5	0.8960876	-0.50727	-1.45016	-1.29966	0.79969313285764	0.204993	-0.35614	0.695164
Trial1	1	1	blindfold	counterclockwise	practice	Guided	2	-0.5	-0.5	0.9160919	-0.50692	-1.45018	-1.29966	0.799690027620589	0.288366	-0.427971	0.689299
Trial1	1	1	blindfold	counterclockwise	practice	Guided	2	-0.5	-0.5	0.9360962	-0.50648	-1.45021	-1.29967	0.799696235228844	0.341228	-0.563313	0.668853
Trial1	1	1	blindfold	counterclockwise	practice	Guided	2	-0.5	-0.5	0.9560852	-0.50594	-1.45026	-1.29969	0.79971206836396	0.388749	-0.609863	0.658343
Trial1	1	1	blindfold	counterclockwise	practice	Guided	2	-0.5	-0.5	0.9760895	-0.50451	-1.45035	-1.2997	0.799712738891738	0.339982	-0.787598	0.593237
Trial1	1	1	blindfold	counterclockwise	practice	Guided	2	-0.5	-0.5	0.9960938	-0.50367	-1.4504	-1.29971	0.799718456563388	0.308455	-0.83838	0.591246
Trial1	1	1	blindfold	counterclockwise	practice	Guided	2	-0.5	-0.5	1.016083	-0.50289	-1.45041	-1.2997	0.799705243714117	0.373072	-0.821453	0.624695
Trial1	1	1	blindfold	counterclockwise	practice	Guided	2	-0.5	-0.5	1.036087	-0.50198	-1.45042	-1.29969	0.799692459376086	0.394226	-0.846844	0.623523
Trial1	1	1	blindfold	counterclockwise	practice	Guided	2	-0.5	-0.5	1.056091	-0.501	-1.45042	-1.29966	0.799660711881101	0.327639	-0.842612	0.682639
Trial1	1	1	blindfold	counterclockwise	practice	Guided	2	-0.5	-0.5	1.076096	-0.49906	-1.45037	-1.29966	0.799660639110512	0.246261	-0.601399	0.671459
Trial1	1	1	blindfold	counterclockwise	practice	Guided	2	-0.5	-0.5	1.096085	-0.49811	-1.45032	-1.29967	0.799672214492254	0.191138	-0.554849	0.65
Trial1	1	1	blindfold	counterclockwise	practice	Guided	2	-0.5	-0.5	1.116089	-0.49728	-1.45028	-1.29968	0.799684620414543	0.158516	-0.5083	0.631199
Trial1	1	1	blindfold	counterclockwise	practice	Guided	2	-0.5	-0.5	1.136093	-0.49645	-1.45026	-1.29967	0.799677860746189	0.135215	-0.474347	0.68332
Trial1	1	1	blindfold	counterclockwise	practice	Guided	2	-0.5	-0.5	1.156082	-0.49578	-1.45024	-1.29965	0.799661208141228	0.101328	-0.419212	0.710898
Trial1	1	1	blindfold	counterclockwise	practice	Guided	2	-0.5	-0.5	1.176086	-0.49464	-1.45019	-1.29965	0.799668036756066	0.171643	-0.355527	0.697703
Trial1	1	1	blindfold	counterclockwise	practice	Guided	2	-0.5	-0.5	1.196091	-0.49415	-1.45018	-1.29967	0.799691378731045	0.158982	-0.325811	0.661211
Trial1	1	1	blindfold	counterclockwise	practice	Guided	2	-0.5	-0.5	1.216095	-0.49371	-1.45016	-1.29969	0.799714744840318	0.117255	-0.300335	0.621428
Trial1	1	1	blindfold	counterclockwise	practice	Guided	2	-0.5	-0.5	1.236084	-0.49332	-1.45015	-1.29971	0.799737934047797	0.111057	-0.270628	0.596595
Trial1	1	1	blindfold	counterclockwise	practice	Guided	2	-0.5	-0.5	1.256088	-0.49297	-1.45014	-1.29964	0.799670841463337	0.176459	-0.283247	0.575327
Trial1	1	1	blindfold	counterclockwise	practice	Guided	2	-0.5	-0.5	1.276093	-0.49208	-1.45021	-1.29963	0.79966914783353	0.357713	-0.562397	0.752509
Trial1	1	1	blindfold	counterclockwise	practice	Guided	2	-0.5	-0.5	1.296082	-0.49147	-1.45026	-1.29966	0.799705580451528	0.457026	-0.57086	0.640584
Trial1	1	1	blindfold	counterclockwise	practice	Guided	2	-0.5	-0.5	1.316086	-0.49061	-1.45029	-1.29969	0.799745135146985	0.53819	-0.630106	0.656209
Trial1	1	1	blindfold	counterclockwise	practice	Guided	2	-0.5	-0.5	1.33609	-0.48953	-1.45031	-1.29972	0.799788463852844	0.549868	-0.672424	0.56709
Trial1	1	1	blindfold	counterclockwise	practice	Guided	2	-0.5	-0.5	1.356094	-0.48818	-1.45034	-1.29978	0.799867350946889	0.440499	-0.706278	0.469274
Trial1	1	1	blindfold	counterclockwise	practice	Guided	2	-0.5	-0.5	1.376083	-0.48505	-1.45034	-1.29976	0.799899821562546	0.346544	-0.714742	0.47128
Trial1	1	1	blindfold	counterclockwise	practice	Guided	2	-0.5	-0.5	1.396088	-0.48336	-1.45035	-1.29975	0.799923181147581	0.271714	-0.765523	0.488911
Trial1	1	1	blindfold	counterclockwise	practice	Guided	2	-0.5	-0.5	1.416092	-0.4817	-1.45038	-1.29973	0.79993929273175	0.241295	-0.807841	0.570955
Trial1	1	1	blindfold	counterclockwise	practice	Guided	2	-0.5	-0.5	1.436096	-0.4801	-1.45039	-1.29971	0.799957593595292	0.201988	-0.761291	0.586222
Trial1	1	1	blindfold	counterclockwise	practice	Guided	2	-0.5	-0.5	1.456085	-0.47862	-1.45039	-1.29965	0.799935837453186	0.194581	-0.765523	0.654487
Trial1	1	1	blindfold	counterclockwise	practice	Guided	2	-0.5	-0.5	1.476089	-0.476	-1.45035	-1.29963	0.799990011886563	0.096553	-0.625874	0.753156
Trial1	1	1	blindfold	counterclockwise	practice	Guided	2	-0.5	-0.5	1.496094	-0.47496	-1.45032	-1.29963	0.800021888932485	-0.027895	-0.558165	0.761293
Trial1	1	1	blindfold	counterclockwise	practice	Guided	2	-0.5	-0.5	1.516083	-0.47414	-1.45029	-1.29963	0.800047972500467	-0.074827	-0.486212	0.726464
Trial1	1	1	blindfold	counterclockwise	practice	Guided	2	-0.5	-0.5	1.536087	-0.4736	-1.45025	-1.29965	0.800085744982149	-0.098959	-0.431069	0.698564
Trial1	1	1	blindfold	counterclockwise	practice	Guided	2	-0.5	-0.5	1.556091	-0.47334	-1.45022	-1.29966	0.800104374130191	-0.045592	-0.371709	0.627743
Trial1	1	1	blindfold	counterclockwise	practice	Guided	2	-0.5	-0.5	1.576096	-0.47329	-1.45021	-1.29964	0.800085905864491	0.145668	-0.443414	0.825737
Trial1	1	1	blindfold	counterclockwise	practice	Guided	2	-0.5	-0.5	1.596085	-0.47328	-1.45022	-1.29958	0.800026431535127	0.301721	-0.523713	0.96289
Trial1	1	1	blindfold	counterclockwise	practice	Guided	2	-0.5	-0.5	1.616089	-0.47318	-1.45024	-1.29953	0.7999797374692	0.411757	-0.582958	1.010446
Trial1	1	1	blindfold	counterclockwise	practice	Guided	2	-0.5	-0.5	1.636093	-0.47292	-1.45028	-1.29954	0.799998384941449	0.514359	-0.599885	0.944863
Trial1	1	1	blindfold	counterclockwise	practice	Guided	2	-0.5	-0.5	1.656082	-0.47248	-1.45029	-1.29966	0.800133491739583	0.505823	-0.58719	0.747632
Trial1	1	1	blindfold	counterclockwise	practice	Guided	2	-0.5	-0.5	1.676086	-0.47087	-1.4503	-1.2997	0.800230393302006	0.442901	-0.58719	0.608708
Trial1	1	1	blindfold	counterclockwise	practice	Guided	2	-0.5	-0.5	1.696091	-0.46984	-1.45029	-1.29971	0.800278555749736	0.37367	-0.553335	0.575358
Trial1	1	1	blindfold	counterclockwise	practice	Guided	2	-0.5	-0.5	1.716095	-0.46864	-1.45029	-1.2997	0.800314672113614	0.282143	-0.61258	0.61077
Trial1	1	1	blindfold	counterclockwise	practice	Guided	2	-0.5	-0.5	1.736084	-0.46748	-1.4503	-1.29966	0.800321063263106	0.206098	-0.650667	0.678829
Trial1	1	1	blindfold	counterclockwise	practice	Guided	2	-0.5	-0.5	1.756088	-0.46637	-1.45033	-1.29961	0.800316912141289	0.167196	-0.692985	0.76973
Trial1	1	1	blindfold	counterclockwise	practice	Guided	2	-0.5	-0.5	1.776093	-0.46443	-1.45037	-1.2996	0.800390775075261	0.161244	-0.714144	0.820645
Trial1	1	1	blindfold	counterclockwise	practice	Guided	2	-0.5	-0.5	1.796082	-0.46365	-1.45036	-1.29961	0.800435822170254	0.141232	-0.650667	0.788264
Trial1	1	1	blindfold	counterclockwise	practice	Guided	2	-0.5	-0.5	1.816086	-0.46306	-1.45033	-1.29962	0.800472716367457	0.03971	-0.591421	0.735819
Trial1	1	1	blindfold	counterclockwise	practice	Guided	2	-0.5	-0.5	1.83609	-0.46266	-1.4503	-1.29962	0.800491274115742	-0.079957	-0.50255	0.747643
Trial1	1	1	blindfold	counterclockwise	practice	Guided	2	-0.5	-0.5	1.856094	-0.46252	-1.45026	-1.29962	0.800497817348173	-0.172662	-0.447421	0.761954
Trial1	1	1	blindfold	counterclockwise	practice	Guided	2	-0.5	-0.5	1.876083	-0.46258	-1.45023	-1.29961	0.800485127156266	-0.319331	-0.358342	0.784124
Trial1	1	1	blindfold	counterclockwise	practice	Guided	2	-0.5	-0.5	1.896088	-0.46274	-1.4502	-1.29961	0.800477663242956	-0.381393	-0.299001	0.771023
Trial1	1	1	blindfold	counterclockwise	practice	Guided	2	-0.5	-0.5	1.916092	-0.46305	-1.45017	-1.29961	0.800463293334395	-0.424073	-0.303147	0.798993
Trial1	1	1	blindfold	counterclockwise	practice	Guided	2	-0.5	-0.5	1.936096	-0.4636	-1.45016	-1.29961	0.800438093389466	-0.454232	-0.324219	0.81355
Trial1	1	1	blindfold	counterclockwise	practice	Guided	2	-0.5	-0.5	1.956085	-0.46434	-1.45016	-1.29964	0.800434675389602	-0.349827	-0.332591	0.769083
Trial1	1	1	blindfold	counterclockwise	practice	Guided	2	-0.5	-0.5	1.976089	-0.46622	-1.4502	-1.29966	0.800373251125019	-0.240921	-0.484712	0.652803
Trial1	1	1	blindfold	counterclockwise	practice	Guided	2	-0.5	-0.5	1.996094	-0.46719	-1.45024	-1.29969	0.800362796127358	-0.305895	-0.573555	0.610717
Trial1	1	1	blindfold	counterclockwise	practice	Guided	2	-0.5	-0.5	2.016083	-0.46819	-1.45028	-1.2997	0.800332430908096	-0.29845	-0.603178	0.614375
Trial1	1	1	blindfold	counterclockwise	practice	Guided	2	-0.5	-0.5	2.036087	-0.4692	-1.45031	-1.29969	0.800282917616183	-0.352483	-0.603178	0.643283
Trial1	1	1	blindfold	counterclockwise	practice	Guided	2	-0.5	-0.5	2.056091	-0.47028	-1.4503	-1.29964	0.800192046441489	-0.37259	-0.539701	0.674101
Trial1	1	1	blindfold	counterclockwise	practice	Guided	2	-0.5	-0.5	2.076096	-0.47272	-1.45024	-1.29963	0.800095130718358	-0.348933	-0.425251	0.756885
Trial1	1	1	blindfold	counterclockwise	practice	Guided	2	-0.5	-0.5	2.096085	-0.47409	-1.45021	-1.29963	0.800049590481887	-0.434679	-0.361662	0.7373
Trial1	1	1	blindfold	counterclockwise	practice	Guided	2	-0.5	-0.5	2.116089	-0.47566	-1.45018	-1.29964	0.800010293585952	-0.554388	-0.272705	0.745233
Trial1	1	1	blindfold	counterclockwise	practice	Guided	2	-0.5	-0.5	2.136093	-0.47754	-1.45014	-1.29965	0.799965430631001	-0.579704	-0.196469	0.69654
Trial1	1	1	blindfold	counterclockwise	practice	Guided	2	-0.5	-0.5	2.156082	-0.47984	-1.4501	-1.29966	0.79991416997852	-0.549509	-0.132949	0.677907
Trial1	1	1	blindfold	counterclockwise	practice	Guided	2	-0.5	-0.5	2.176086	-0.48521	-1.45004	-1.29968	0.799816752633396	-0.268534	-0.090588	0.668016
Trial1	1	1	blindfold	counterclockwise	practice	Guided	2	-0.5	-0.5	2.196091	-0.48803	-1.45004	-1.2997	0.79978960063497	-0.134506	-0.162493	0.60021
Trial1	1	1	blindfold	counterclockwise	practice	Guided	2	-0.5	-0.5	2.216095	-0.49082	-1.45008	-1.29974	0.79979264260408	-0.0064379	-0.247071	0.511645
Trial1	1	1	blindfold	counterclockwise	practice	Guided	2	-0.5	-0.5	2.236084	-0.49352	-1.45012	-1.29976	0.799786354493343	0.068663	-0.297775	0.498081
Trial1	1	1	blindfold	counterclockwise	practice	Guided	2	-0.5	-0.5	2.256088	-0.49589	-1.45015	-1.29981	0.799820492600856	0.18767	-0.331544	0.409849
Trial1	1	1	blindfold	counterclockwise	practice	Guided	2	-0.5	-0.5	2.276093	-0.49963	-1.45017	-1.29983	0.799830045448143	0.23671	-0.305966	0.343034
Trial1	1	1	blindfold	counterclockwise	practice	Guided	2	-0.5	-0.5	2.296082	-0.5009	-1.45016	-1.29984	0.799840599043958	0.217211	-0.327041	0.318979
Trial1	1	1	blindfold	counterclockwise	practice	Guided	2	-0.5	-0.5	2.316086	-0.50179	-1.45015	-1.29985	0.799851989936707	0.23909	-0.314261	0.313143
Trial1	1	1	blindfold	counterclockwise	practice	Guided	2	-0.5	-0.5	2.33609	-0.50233	-1.45014	-1.29986	0.799863394274597	0.224865	-0.225322	0.301393
Trial1	1	1	blindfold	counterclockwise	practice	Guided	2	-0.5	-0.5	2.356094	-0.50256	-1.45012	-1.29989	0.79989413796628	0.196826	-0.246417	0.219047
Trial1	1	1	blindfold	counterclockwise	practice	Guided	2	-0.5	-0.5	2.376083	-0.50241	-1.45014	-1.29991	0.79991357974933	0.26928	-0.36475	0.171822
Trial1	1	1	blindfold	counterclockwise	practice	Guided	2	-0.5	-0.5	2.396088	-0.50216	-1.45017	-1.29992	0.799922879203797	0.271611	-0.411193	0.142145
Trial1	1	1	blindfold	counterclockwise	practice	Guided	2	-0.5	-0.5	2.416092	-0.50177	-1.4502	-1.29992	0.799921921182233	0.351425	-0.440696	0.136589
Trial1	1	1	blindfold	counterclockwise	practice	Guided	2	-0.5	-0.5	2.436096	-0.50121	-1.45022	-1.2999	0.799900850859906	0.252697	-0.402488	0.193893
Trial1	1	1	blindfold	counterclockwise	practice	Guided	2	-0.5	-0.5	2.456085	-0.50062	-1.45021	-1.29986	0.799860240908192	0.0095198	-0.32621	0.27506
Trial1	1	1	blindfold	counterclockwise	practice	Guided	2	-0.5	-0.5	2.476089	-0.50002	-1.45013	-1.29985	0.799849987280756	-0.203815	-0.199122	0.300902
Trial1	1	1	blindfold	counterclockwise	practice	Guided	2	-0.5	-0.5	2.496094	-0.5001	-1.4501	-1.29984	0.799840098912321	-0.295818	-0.097515	0.32398
Trial1	1	1	blindfold	counterclockwise	practice	Guided	2	-0.5	-0.5	2.516083	-0.50036	-1.45007	-1.29983	0.799830040892027	-0.396969	-0.135569	0.343478
Trial1	1	1	blindfold	counterclockwise	practice	Guided	2	-0.5	-0.5	2.536087	-0.50091	-1.45007	-1.29984	0.799840610306726	-0.474911	-0.232851	0.310868
Trial1	1	1	blindfold	counterclockwise	practice	Guided	2	-0.5	-0.5	2.556091	-0.50171	-1.4501	-1.29985	0.799851814928187	-0.384725	-0.28356	0.25832
Trial1	1	1	blindfold	counterclockwise	practice	Guided	2	-0.5	-0.5	2.576096	-0.50385	-1.45017	-1.29985	0.799859252695558	0.027085	-0.406087	0.276103
Trial1	1	1	blindfold	counterclockwise	practice	Guided	2	-0.5	-0.5	2.596085	-0.50472	-1.45019	-1.29987	0.799883940170593	0.16384	-0.410212	0.253909
Trial1	1	1	blindfold	counterclockwise	practice	Guided	2	-0.5	-0.5	2.616089	-0.50525	-1.45022	-1.29988	0.799897256581496	0.193135	-0.520139	0.226529
Trial1	1	1	blindfold	counterclockwise	practice	Guided	2	-0.5	-0.5	2.636093	-0.50546	-1.45025	-1.29989	0.799908676108582	0.23071	-0.566689	0.190169
Trial1	1	1	blindfold	counterclockwise	practice	Guided	2	-0.5	-0.5	2.656082	-0.50543	-1.45027	-1.29988	0.799898458270686	0.221768	-0.532834	0.190729
Trial1	1	1	blindfold	counterclockwise	practice	Guided	2	-0.5	-0.5	2.676086	-0.50509	-1.45025	-1.29988	0.799896222587072	0.467122	-0.439556	0.25774
Trial1	1	1	blindfold	counterclockwise	practice	Guided	2	-0.5	-0.5	2.696091	-0.50457	-1.45024	-1.29987	0.799883069309716	0.622162	-0.532592	0.242682
Trial1	1	1	blindfold	counterclockwise	practice	Guided	2	-0.5	-0.5	2.716095	-0.50363	-1.45027	-1.29987	0.799878250969566	0.54039	-0.634155	0.278351
Trial1	1	1	blindfold	counterclockwise	practice	Guided	2	-0.5	-0.5	2.736084	-0.50239	-1.45031	-1.29987	0.799873584906184	0.557202	-0.634155	0.272467
Trial1	1	1	blindfold	counterclockwise	practice	Guided	2	-0.5	-0.5	2.756088	-0.50088	-1.45032	-1.29987	0.799870498272455	0.509217	-0.549519	0.249521
Trial1	1	1	blindfold	counterclockwise	practice	Guided	2	-0.5	-0.5	2.776093	-0.49704	-1.45023	-1.29984	0.799845569721935	0.470464	-0.341977	0.31645
Trial1	1	1	blindfold	counterclockwise	practice	Guided	2	-0.5	-0.5	2.796082	-0.4947	-1.45019	-1.29981	0.799827492841358	0.481231	-0.38842	0.412571
Trial1	1	1	blindfold	counterclockwise	practice	Guided	2	-0.5	-0.5	2.816086	-0.49222	-1.4502	-1.29981	0.799847771204153	0.479563	-0.489869	0.391675
Trial1	1	1	blindfold	counterclockwise	practice	Guided	2	-0.5	-0.5	2.83609	-0.48945	-1.45024	-1.29982	0.799889523277235	0.406281	-0.58718	0.367202
Trial1	1	1	blindfold	counterclockwise	practice	Guided	2	-0.5	-0.5	2.856094	-0.48646	-1.45029	-1.29977	0.799884604582687	0.298065	-0.591412	0.353443
Trial1	1	1	blindfold	counterclockwise	practice	Guided	2	-0.5	-0.5	2.876083	-0.48063	-1.45028	-1.29973	0.799964486601939	0.144743	-0.447465	0.536259
Trial1	1	1	blindfold	counterclockwise	practice	Guided	2	-0.5	-0.5	2.896088	-0.4779	-1.45023	-1.29975	0.800055383879527	0.092372	-0.388113	0.489228
Trial1	1	1	blindfold	counterclockwise	practice	Guided	2	-0.5	-0.5	2.916092	-0.47523	-1.45019	-1.29978	0.800163495943455	-0.059273	-0.459945	0.423281
Trial1	1	1	blindfold	counterclockwise	practice	Guided	2	-0.5	-0.5	2.936096	-0.47286	-1.4502	-1.29981	0.800270271595394	-0.150659	-0.387886	0.391204
Trial1	1	1	blindfold	counterclockwise	practice	Guided	2	-0.5	-0.5	2.956085	-0.47081	-1.4502	-1.29979	0.800322522504185	-0.259464	-0.434324	0.364726
Trial1	1	1	blindfold	counterclockwise	practice	Guided	2	-0.5	-0.5	2.976089	-0.46788	-1.45023	-1.29978	0.800424737247124	-0.158667	-0.429842	0.47545
Trial1	1	1	blindfold	counterclockwise	practice	Guided	2	-0.5	-0.5	2.996094	-0.46701	-1.45023	-1.29976	0.80044023098451	-0.134185	-0.446645	0.440066
Trial1	1	1	blindfold	counterclockwise	practice	Guided	2	-0.5	-0.5	3.016083	-0.46642	-1.45024	-1.29976	0.800464763407619	-0.056015	-0.522717	0.477
Trial1	1	1	blindfold	counterclockwise	practice	Guided	2	-0.5	-0.5	3.036087	-0.46611	-1.45025	-1.29975	0.800467824832974	-0.09436	-0.531164	0.504619
Trial1	1	1	blindfold	counterclockwise	practice	Guided	2	-0.5	-0.5	3.056091	-0.46606	-1.45025	-1.29975	0.800469942367571	-0.030022	-0.437993	0.534132
Trial1	1	1	blindfold	counterclockwise	practice	Guided	2	-0.5	-0.5	3.076096	-0.46606	-1.4502	-1.29975	0.800469942367571	-0.0024186	-0.213527	0.477504
Trial1	1	1	blindfold	counterclockwise	practice	Guided	2	-0.5	-0.5	3.096085	-0.46606	-1.45016	-1.29975	0.800469942367571	0.045747	-0.238854	0.53069
Trial1	1	1	blindfold	counterclockwise	practice	Guided	2	-0.5	-0.5	3.116089	-0.46605	-1.45015	-1.29975	0.800470368270665	0.141012	-0.285333	0.489215
Trial1	1	1	blindfold	counterclockwise	practice	Guided	2	-0.5	-0.5	3.136093	-0.46605	-1.45016	-1.29975	0.800470368270665	0.179871	-0.391036	0.468738
Trial1	1	1	blindfold	counterclockwise	practice	Guided	2	-0.5	-0.5	3.156082	-0.46601	-1.45017	-1.29977	0.800491954278618	0.28491	-0.458626	0.52314
Trial1	1	1	blindfold	counterclockwise	practice	Guided	2	-0.5	-0.5	3.176086	-0.46564	-1.45023	-1.2998	0.80053764412248	0.386065	-0.458372	0.355472
Trial1	1	1	blindfold	counterclockwise	practice	Guided	2	-0.5	-0.5	3.196091	-0.46522	-1.45023	-1.29984	0.800595918049357	0.462381	-0.458239	0.291601
Trial1	1	1	blindfold	counterclockwise	practice	Guided	2	-0.5	-0.5	3.216095	-0.46454	-1.45023	-1.29985	0.800635630618867	0.527637	-0.458108	0.337878
Trial1	1	1	blindfold	counterclockwise	practice	Guided	2	-0.5	-0.5	3.236084	-0.46358	-1.45023	-1.29985	0.800678722868569	0.547109	-0.453755	0.294526
Trial1	1	1	blindfold	counterclockwise	practice	Guided	2	-0.5	-0.5	3.256088	-0.46229	-1.45022	-1.29983	0.800718432026513	0.522534	-0.43671	0.329762
Trial1	1	1	blindfold	counterclockwise	practice	Guided	2	-0.5	-0.5	3.276093	-0.45874	-1.45021	-1.29982	0.800883471183864	0.368627	-0.398385	0.368969
Trial1	1	1	blindfold	counterclockwise	practice	Guided	2	-0.5	-0.5	3.296082	-0.4567	-1.4502	-1.2998	0.80097116107976	0.182445	-0.389816	0.389065
Trial1	1	1	blindfold	counterclockwise	practice	Guided	2	-0.5	-0.5	3.316086	-0.45459	-1.45019	-1.29976	0.801048245406596	0.083037	-0.389705	0.513055
Trial1	1	1	blindfold	counterclockwise	practice	Guided	2	-0.5	-0.5	3.33609	-0.45269	-1.45018	-1.29973	0.80112809073808	-0.0064529	-0.20766	0.540118
Trial1	1	1	blindfold	counterclockwise	practice	Guided	2	-0.5	-0.5	3.356094	-0.45087	-1.45012	-1.29973	0.80123763097145	-0.153139	-0.207604	0.590846
Trial1	1	1	blindfold	counterclockwise	practice	Guided	2	-0.5	-0.5	3.376083	-0.44819	-1.45009	-1.29976	0.801436521775176	-0.185831	-0.148254	0.49588
Trial1	1	1	blindfold	counterclockwise	practice	Guided	2	-0.5	-0.5	3.396088	-0.44732	-1.45007	-1.29977	0.801503106641351	-0.145291	-0.165141	0.430111
Trial1	1	1	blindfold	counterclockwise	practice	Guided	2	-0.5	-0.5	3.416092	-0.44673	-1.45008	-1.2998	0.801571958610859	-0.104226	-0.203178	0.372761
Trial1	1	1	blindfold	counterclockwise	practice	Guided	2	-0.5	-0.5	3.436096	-0.44631	-1.4501	-1.29983	0.801629951630755	-0.048289	-0.224278	0.339768
Trial1	1	1	blindfold	counterclockwise	practice	Guided	2	-0.5	-0.5	3.456085	-0.44605	-1.45011	-1.29983	0.8016474070654	0.040025	-0.258067	0.325841
Trial1	1	1	blindfold	counterclockwise	practice	Guided	2	-0.5	-0.5	3.476089	-0.44584	-1.45011	-1.29983	0.801661568359636	0.11389	-0.143686	0.362567
Trial1	1	1	blindfold	counterclockwise	practice	Guided	2	-0.5	-0.5	3.496094	-0.44581	-1.45009	-1.29983	0.80166359644822	0.126928	-0.05479	0.362295
Trial1	1	1	blindfold	counterclockwise	practice	Guided	2	-0.5	-0.5	3.516083	-0.44573	-1.45005	-1.29984	0.801679114989473	0.194865	0.03408	0.306071
Trial1	1	1	blindfold	counterclockwise	practice	Guided	2	-0.5	-0.5	3.536087	-0.44555	-1.44999	-1.29986	0.801711182663255	0.188045	0.067921	0.262547
Trial1	1	1	blindfold	counterclockwise	practice	Guided	2	-0.5	-0.5	3.556091	-0.44525	-1.44996	-1.29986	0.801731615056037	0.187975	0.059438	0.26994
Trial1	1	1	blindfold	counterclockwise	practice	Guided	2	-0.5	-0.5	3.576096	-0.44427	-1.44996	-1.29985	0.801789144979195	0.256227	0.046699	0.280613
Trial1	1	1	blindfold	counterclockwise	practice	Guided	2	-0.5	-0.5	3.596085	-0.44354	-1.44997	-1.29983	0.801820241010105	0.30677	0.033993	0.320848
Trial1	1	1	blindfold	counterclockwise	practice	Guided	2	-0.5	-0.5	3.616089	-0.44263	-1.44999	-1.2998	0.801854865250476	0.284586	-0.033715	0.39841
Trial1	1	1	blindfold	counterclockwise	practice	Guided	2	-0.5	-0.5	3.636093	-0.44148	-1.45001	-1.29979	0.801928097053273	0.300561	-0.01678	0.435255
Trial1	1	1	blindfold	counterclockwise	practice	Guided	2	-0.5	-0.5	3.656082	-0.44011	-1.45002	-1.29978	0.802019250778565	0.317649	-0.046396	0.434117
Trial1	1	1	blindfold	counterclockwise	practice	Guided	2	-0.5	-0.5	3.676086	-0.43697	-1.45004	-1.29981	0.802289667094746	0.143488	-0.126757	0.360312
Trial1	1	1	blindfold	counterclockwise	practice	Guided	2	-0.5	-0.5	3.696091	-0.43538	-1.45005	-1.29982	0.80242612704049	0.046419	-0.202891	0.380009
Trial1	1	1	blindfold	counterclockwise	practice	Guided	2	-0.5	-0.5	3.716095	-0.43378	-1.45009	-1.29981	0.802546583622548	-0.02768	-0.240913	0.408245
Trial1	1	1	blindfold	counterclockwise	practice	Guided	2	-0.5	-0.5	3.736084	-0.43242	-1.45012	-1.29978	0.802630126898868	-0.077801	-0.257775	0.465803
Trial1	1	1	blindfold	counterclockwise	practice	Guided	2	-0.5	-0.5	3.756088	-0.43125	-1.45013	-1.29971	0.802659767447269	-0.246599	-0.291549	0.551435
Trial1	1	1	blindfold	counterclockwise	practice	Guided	2	-0.5	-0.5	3.776093	-0.43013	-1.45014	-1.29971	0.802756474166197	-0.257354	-0.270235	0.594104
Trial1	1	1	blindfold	counterclockwise	practice	Guided	2	-0.5	-0.5	3.796082	-0.43011	-1.45014	-1.29972	0.802768074331297	-0.241254	-0.333631	0.563698
Trial1	1	1	blindfold	counterclockwise	practice	Guided	2	-0.5	-0.5	3.816086	-0.43016	-1.45015	-1.29973	0.802773695110531	-0.176549	-0.308149	0.526189
Trial1	1	1	blindfold	counterclockwise	practice	Guided	2	-0.5	-0.5	3.83609	-0.43021	-1.45016	-1.29975	0.802789418702789	-0.173076	-0.316523	0.433303
Trial1	1	1	blindfold	counterclockwise	practice	Guided	2	-0.5	-0.5	3.856094	-0.43027	-1.45015	-1.29977	0.802804038264502	-0.193503	-0.291054	0.463846
Trial1	1	1	blindfold	counterclockwise	practice	Guided	2	-0.5	-0.5	3.876083	-0.43043	-1.45014	-1.29977	0.802790156045306	-0.095449	-0.290901	0.46201
Trial1	1	1	blindfold	counterclockwise	practice	Guided	2	-0.5	-0.5	3.896088	-0.43046	-1.45014	-1.29977	0.802787555846255	-0.026834	-0.3289	0.415752
Trial1	1	1	blindfold	counterclockwise	practice	Guided	2	-0.5	-0.5	3.916092	-0.43046	-1.45015	-1.29978	0.802797531787496	0.014369	-0.375355	0.358508
Trial1	1	1	blindfold	counterclockwise	practice	Guided	2	-0.5	-0.5	3.936096	-0.43046	-1.45015	-1.2998	0.802817364911558	0.045683	-0.366792	0.285036
Trial1	1	1	blindfold	counterclockwise	practice	Guided	2	-0.5	-0.5	3.956085	-0.43045	-1.45015	-1.29988	0.802898039841639	0.076244	-0.341309	0.199011
Trial1	1	1	blindfold	counterclockwise	practice	Guided	2	-0.5	-0.5	3.976089	-0.43035	-1.45018	-1.29991	0.802936515989657	0.19213	-0.455355	0.124743
Trial1	1	1	blindfold	counterclockwise	practice	Guided	2	-0.5	-0.5	3.996094	-0.43023	-1.45022	-1.29994	0.802976978682904	0.248079	-0.514494	0.091946
Trial1	1	1	blindfold	counterclockwise	practice	Guided	2	-0.5	-0.5	4.016083	-0.43004	-1.45025	-1.29995	0.803003368384242	0.261826	-0.522924	0.09952
Trial1	1	1	blindfold	counterclockwise	practice	Guided	2	-0.5	-0.5	4.036087	-0.42974	-1.45026	-1.29997	0.803049512980601	0.281975	-0.556779	0.064643
Trial1	1	1	blindfold	counterclockwise	practice	Guided	2	-0.5	-0.5	4.056091	-0.42935	-1.45028	-1.3	0.803113533569753	0.291993	-0.628719	0.0093436
Trial1	1	1	blindfold	counterclockwise	practice	Guided	2	-0.5	-0.5	4.076096	-0.42841	-1.45032	-1.30001	0.803206744582796	0.129729	-0.671037	-0.018897
Trial1	1	1	blindfold	counterclockwise	practice	Guided	2	-0.5	-0.5	4.096085	-0.428	-1.45034	-1.30002	0.803253480268871	0.094645	-0.696428	-0.0084029
Trial1	1	1	blindfold	counterclockwise	practice	Guided	2	-0.5	-0.5	4.116089	-0.42766	-1.45035	-1.30003	0.803293883181736	0.136316	-0.721819	-0.05712
Trial1	1	1	blindfold	counterclockwise	practice	Guided	2	-0.5	-0.5	4.136093	-0.42737	-1.45036	-1.30005	0.803339996536737	0.199446	-0.776832	-0.119708
Trial1	1	1	blindfold	counterclockwise	practice	Guided	2	-0.5	-0.5	4.156082	-0.42707	-1.45039	-1.30009	0.803406947139434	0.22826	-0.878396	-0.164977
Trial1	1	1	blindfold	counterclockwise	practice	Guided	2	-0.5	-0.5	4.176086	-0.4266	-1.45045	-1.3001	0.803459718280348	0.251108	-0.908018	-0.226699
Trial1	1	1	blindfold	counterclockwise	practice	Guided	2	-0.5	-0.5	4.196091	-0.42643	-1.45046	-1.30011	0.80348535871025	0.2239	-0.933409	-0.2303
Trial1	1	1	blindfold	counterclockwise	practice	Guided	2	-0.5	-0.5	4.216095	-0.42629	-1.45048	-1.3001	0.803488097950031	0.296378	-0.988422	-0.209246
Trial1	1	1	blindfold	counterclockwise	practice	Guided	2	-0.5	-0.5	4.236084	-0.42616	-1.45049	-1.3001	0.80350003678404	0.355031	-0.988422	-0.195803
Trial1	1	1	blindfold	counterclockwise	practice	Guided	2	-0.5	-0.5	4.256088	-0.426	-1.45051	-1.30009	0.803504783284417	0.325565	-1.056131	-0.164567
Trial1	1	1	blindfold	counterclockwise	practice	Guided	2	-0.5	-0.5	4.276093	-0.42565	-1.45052	-1.30008	0.803527121885075	0.312316	-0.963032	-0.145349
Trial1	1	1	blindfold	counterclockwise	practice	Guided	2	-0.5	-0.5	4.296082	-0.42545	-1.45049	-1.30007	0.803535803854001	0.329757	-0.941873	-0.164669
Trial1	1	1	blindfold	counterclockwise	practice	Guided	2	-0.5	-0.5	4.316086	-0.42524	-1.45047	-1.30006	0.803545342988554	0.341995	-0.903786	-0.127412
Trial1	1	1	blindfold	counterclockwise	practice	Guided	2	-0.5	-0.5	4.33609	-0.42499	-1.45045	-1.30006	0.80356863927741	0.299726	-0.8657	-0.141802
Trial1	1	1	blindfold	counterclockwise	practice	Guided	2	-0.5	-0.5	4.356094	-0.4247	-1.45044	-1.30006	0.803595759325915	0.206365	-0.874164	-0.136308
Trial1	1	1	blindfold	counterclockwise	practice	Guided	2	-0.5	-0.5	4.376083	-0.42423	-1.45046	-1.30006	0.803639940324951	0.180328	-0.924945	-0.122093
Trial1	1	1	blindfold	counterclockwise	practice	Guided	2	-0.5	-0.5	4.396088	-0.42407	-1.45046	-1.30006	0.803655039480699	0.228161	-0.920714	-0.141678
Trial1	1	1	blindfold	counterclockwise	practice	Guided	2	-0.5	-0.5	4.416092	-0.42399	-1.45045	-1.30006	0.803662600894349	0.20712	-0.853005	-0.119384
Trial1	1	1	blindfold	counterclockwise	practice	Guided	2	-0.5	-0.5	4.436096	-0.42397	-1.45044	-1.30007	0.803674463969686	0.119488	-0.878396	-0.168928
Trial1	1	1	blindfold	counterclockwise	practice	Guided	2	-0.5	-0.5	4.456085	-0.42396	-1.45044	-1.30007	0.803675405706746	0.181895	-0.823382	-0.243995
Trial1	1	1	blindfold	counterclockwise	practice	Guided	2	-0.5	-0.5	4.476089	-0.42394	-1.4504	-1.30008	0.803687150790702	0.222544	-0.624488	-0.233672
Trial1	1	1	blindfold	counterclockwise	practice	Guided	2	-0.5	-0.5	4.496094	-0.4239	-1.45034	-1.3001	0.803710874009956	0.243226	-0.586401	-0.26006
Trial1	1	1	blindfold	counterclockwise	practice	Guided	2	-0.5	-0.5	4.516083	-0.42381	-1.45031	-1.30013	0.803749306471774	0.266876	-0.65411	-0.31185
Trial1	1	1	blindfold	counterclockwise	practice	Guided	2	-0.5	-0.5	4.536087	-0.42364	-1.45032	-1.30016	0.803795224621758	0.282129	-0.751442	-0.354713
Trial1	1	1	blindfold	counterclockwise	practice	Guided	2	-0.5	-0.5	4.556091	-0.42341	-1.45036	-1.30018	0.803837044479236	0.289719	-0.823382	-0.376076
Trial1	1	1	blindfold	counterclockwise	practice	Guided	2	-0.5	-0.5	4.576096	-0.42285	-1.45043	-1.30015	0.803860812912679	0.348971	-0.861468	-0.277813
Trial1	1	1	blindfold	counterclockwise	practice	Guided	2	-0.5	-0.5	4.596085	-0.42247	-1.45044	-1.30009	0.803837568789733	0.362098	-0.857237	-0.123373
Trial1	1	1	blindfold	counterclockwise	practice	Guided	2	-0.5	-0.5	4.616089	-0.42206	-1.45044	-1.30003	0.803817536131933	0.252361	-0.899555	-0.015997
Trial1	1	1	blindfold	counterclockwise	practice	Guided	2	-0.5	-0.5	4.636093	-0.42166	-1.45045	-1.29998	0.803806593636876	0.128349	-0.878396	0.075343
Trial1	1	1	blindfold	counterclockwise	practice	Guided	2	-0.5	-0.5	4.656082	-0.42142	-1.45044	-1.29997	0.803820169755045	-0.081427	-0.814919	0.07066
Trial1	1	1	blindfold	counterclockwise	practice	Guided	2	-0.5	-0.5	4.676086	-0.42145	-1.45037	-1.29996	0.803807273754688	-0.386867	-0.60756	0.101218
Trial1	1	1	blindfold	counterclockwise	practice	Guided	2	-0.5	-0.5	4.696091	-0.42164	-1.45031	-1.29995	0.803778760938853	-0.39145	-0.510229	0.101188
Trial1	1	1	blindfold	counterclockwise	practice	Guided	2	-0.5	-0.5	4.716095	-0.42201	-1.45027	-1.29994	0.803732926902024	-0.438744	-0.476335	0.12915
Trial1	1	1	blindfold	counterclockwise	practice	Guided	2	-0.5	-0.5	4.736084	-0.42258	-1.45024	-1.29994	0.803677820290772	-0.350516	-0.484677	0.111396
Trial1	1	1	blindfold	counterclockwise	practice	Guided	2	-0.5	-0.5	4.756088	-0.42334	-1.45023	-1.29999	0.803654561499695	-0.179117	-0.480314	0.067796
Trial1	1	1	blindfold	counterclockwise	practice	Guided	2	-0.5	-0.5	4.776093	-0.42468	-1.45028	-1.30003	0.803567727703883	0.00064716	-0.590337	-0.060463
Trial1	1	1	blindfold	counterclockwise	practice	Guided	2	-0.5	-0.5	4.796082	-0.4251	-1.4503	-1.30004	0.803538438665824	0.00063367	-0.586105	-0.060442
Trial1	1	1	blindfold	counterclockwise	practice	Guided	2	-0.5	-0.5	4.816086	-0.42528	-1.4503	-1.30005	0.803531649994165	0.044587	-0.577642	-0.119597
Trial1	1	1	blindfold	counterclockwise	practice	Guided	2	-0.5	-0.5	4.83609	-0.4253	-1.45029	-1.30005	0.803529790696774	0.098371	-0.603032	-0.133441
Trial1	1	1	blindfold	counterclockwise	practice	Guided	2	-0.5	-0.5	4.856094	-0.4253	-1.4503	-1.30004	0.803519820481856	0.138542	-0.64535	-0.064211
Trial1	1	1	blindfold	counterclockwise	practice	Guided	2	-0.5	-0.5	4.876083	-0.42521	-1.45035	-1.30003	0.803518222586227	0.394312	-0.814622	-0.03184
Trial1	1	1	blindfold	counterclockwise	practice	Guided	2	-0.5	-0.5	4.896088	-0.42498	-1.45039	-1.30004	0.803549634376879	0.489984	-0.780768	-0.072119
Trial1	1	1	blindfold	counterclockwise	practice	Guided	2	-0.5	-0.5	4.916092	-0.42453	-1.4504	-1.30005	0.803601742360798	0.65312	-0.810391	-0.068879
Trial1	1	1	blindfold	counterclockwise	practice	Guided	2	-0.5	-0.5	4.936096	-0.42366	-1.4504	-1.30007	0.803703847676693	0.825162	-0.806159	-0.106966
Trial1	1	1	blindfold	counterclockwise	practice	Guided	2	-0.5	-0.5	4.956085	-0.42228	-1.45041	-1.30004	0.803806203723983	0.762755	-0.895027	-0.134033
Trial1	1	1	blindfold	counterclockwise	practice	Guided	2	-0.5	-0.5	4.976089	-0.41839	-1.45047	-1.3	0.804151798390691	0.571607	-1.034676	0.0023478
Trial1	1	1	blindfold	counterclockwise	practice	Guided	2	-0.5	-0.5	4.996094	-0.41603	-1.45051	-1.29998	0.80437481516924	0.443285	-1.072762	-0.030895
Trial1	1	1	blindfold	counterclockwise	practice	Guided	2	-0.5	-0.5	5.016083	-0.41354	-1.45054	-1.29993	0.804589018431104	0.226398	-1.106617	0.168798
Trial1	1	1	blindfold	counterclockwise	practice	Guided	2	-0.5	-0.5	5.036087	-0.41123	-1.45055	-1.2999	0.804810549412838	0.060567	-0.99659	0.218126
Trial1	1	1	blindfold	counterclockwise	practice	Guided	2	-0.5	-0.5	5.056091	-0.40913	-1.45051	-1.29994	0.80508479926913	-0.045698	-0.962735	0.190295
Trial1	1	1	blindfold	counterclockwise	practice	Guided	2	-0.5	-0.5	5.076096	-0.40611	-1.45052	-1.29994	0.80543125877724	-0.110733	-0.966967	0.105624
Trial1	1	1	blindfold	counterclockwise	practice	Guided	2	-0.5	-0.5	5.096085	-0.40514	-1.4505	-1.29992	0.805524903339942	-0.226923	-0.869636	0.179355
Trial1	1	1	blindfold	counterclockwise	practice	Guided	2	-0.5	-0.5	5.116089	-0.40469	-1.45046	-1.29992	0.805578021850563	-0.244877	-0.852709	0.176084
Trial1	1	1	blindfold	counterclockwise	practice	Guided	2	-0.5	-0.5	5.136093	-0.40464	-1.45044	-1.29992	0.805583936464972	-0.281749	-0.878099	0.152849
Trial1	1	1	blindfold	counterclockwise	practice	Guided	2	-0.5	-0.5	5.156082	-0.40466	-1.45045	-1.29996	0.805621342381412	-0.29172	-1.009285	0.086464
Trial1	1	1	blindfold	counterclockwise	practice	Guided	2	-0.5	-0.5	5.176086	-0.40476	-1.45055	-1.29997	0.805619455552657	-0.308146	-1.20818	-0.076823
Trial1	1	1	blindfold	counterclockwise	practice	Guided	2	-0.5	-0.5	5.196091	-0.4048	-1.45059	-1.29998	0.805624553417816	-0.129194	-1.178557	-0.07436
Trial1	1	1	blindfold	counterclockwise	practice	Guided	2	-0.5	-0.5	5.216095	-0.4048	-1.4506	-1.29999	0.805634496838611	0.026566	-1.25473	-0.078805
Trial1	1	1	blindfold	counterclockwise	practice	Guided	2	-0.5	-0.5	5.236084	-0.4048	-1.45062	-1.3	0.805644440261143	0.228114	-1.32667	-0.140484
Trial1	1	1	blindfold	counterclockwise	practice	Guided	2	-0.5	-0.5	5.256088	-0.40478	-1.45066	-1.3001	0.805746122696427	0.358525	-1.402843	-0.278345
Trial1	1	1	blindfold	counterclockwise	practice	Guided	2	-0.5	-0.5	5.276093	-0.4045	-1.45067	-1.30018	0.805858681331535	0.647498	-1.271657	-0.449636
Trial1	1	1	blindfold	counterclockwise	practice	Guided	2	-0.5	-0.5	5.296082	-0.40408	-1.45064	-1.30025	0.805978159570399	0.705755	-1.203948	-0.524268
Trial1	1	1	blindfold	counterclockwise	practice	Guided	2	-0.5	-0.5	5.316086	-0.40337	-1.4506	-1.30028	0.8060926724293	0.592191	-1.085458	-0.564114
Trial1	1	1	blindfold	counterclockwise	practice	Guided	2	-0.5	-0.5	5.33609	-0.40249	-1.45056	-1.3003	0.806218630647752	0.531007	-1.013517	-0.627704
Trial1	1	1	blindfold	counterclockwise	practice	Guided	2	-0.5	-0.5	5.356094	-0.40146	-1.4505	-1.30034	0.806383375500449	0.462509	-0.848477	-0.653537
Trial1	1	1	blindfold	counterclockwise	practice	Guided	2	-0.5	-0.5	5.376083	-0.39923	-1.45037	-1.30033	0.806649099481429	0.360053	-0.674973	-0.650989
Trial1	1	1	blindfold	counterclockwise	practice	Guided	2	-0.5	-0.5	5.396088	-0.39798	-1.45033	-1.30032	0.806796278366091	0.317689	-0.624191	-0.611715
Trial1	1	1	blindfold	counterclockwise	practice	Guided	2	-0.5	-0.5	5.416092	-0.39664	-1.4503	-1.30032	0.80696681361061	0.275665	-0.514165	-0.647212
Trial1	1	1	blindfold	counterclockwise	practice	Guided	2	-0.5	-0.5	5.436096	-0.39532	-1.45026	-1.30031	0.807127018478847	0.125555	-0.526779	-0.622165
Trial1	1	1	blindfold	counterclockwise	practice	Guided	2	-0.5	-0.5	5.456085	-0.39414	-1.45027	-1.30034	0.807310568251891	0.084943	-0.619879	-0.632556
Trial1	1	1	blindfold	counterclockwise	practice	Guided	2	-0.5	-0.5	5.476089	-0.39223	-1.45033	-1.30034	0.807563240319741	0.041877	-0.666429	-0.689085
Trial1	1	1	blindfold	counterclockwise	practice	Guided	2	-0.5	-0.5	5.496094	-0.39155	-1.45033	-1.30035	0.80766419089743	0.059013	-0.670661	-0.702619
Trial1	1	1	blindfold	counterclockwise	practice	Guided	2	-0.5	-0.5	5.516083	-0.39104	-1.45033	-1.30035	0.807732830773911	0.171234	-0.653733	-0.687622
Trial1	1	1	blindfold	counterclockwise	practice	Guided	2	-0.5	-0.5	5.536087	-0.3906	-1.45032	-1.30036	0.80780222423264	0.299149	-0.581793	-0.728806
Trial1	1	1	blindfold	counterclockwise	practice	Guided	2	-0.5	-0.5	5.556091	-0.39013	-1.4503	-1.3004	0.807905694041291	0.414556	-0.518316	-0.801132
Trial1	1	1	blindfold	counterclockwise	practice	Guided	2	-0.5	-0.5	5.576096	-0.38874	-1.45024	-1.30038	0.80807605938547	0.324531	-0.365791	-0.73361
Trial1	1	1	blindfold	counterclockwise	practice	Guided	2	-0.5	-0.5	5.596085	-0.38791	-1.45019	-1.30035	0.808161004961424	0.257634	-0.234519	-0.734207
Trial1	1	1	blindfold	counterclockwise	practice	Guided	2	-0.5	-0.5	5.616089	-0.387	-1.45013	-1.30027	0.808208520302664	0.197277	-0.086362	-0.524231
Trial1	1	1	blindfold	counterclockwise	practice	Guided	2	-0.5	-0.5	5.636093	-0.38603	-1.45005	-1.30018	0.808255604655211	0.121128	0.104067	-0.285163
Trial1	1	1	blindfold	counterclockwise	practice	Guided	2	-0.5	-0.5	5.656082	-0.38498	-1.44993	-1.30005	0.808275718326857	0.098251	0.226738	-0.212357
Trial1	1	1	blindfold	counterclockwise	practice	Guided	2	-0.5	-0.5	5.676086	-0.3832	-1.44988	-1.30004	0.808521024861168	-0.16499	0.302788	-0.085914
Trial1	1	1	blindfold	counterclockwise	practice	Guided	2	-0.5	-0.5	5.696091	-0.38261	-1.44987	-1.30005	0.808616379096176	-0.217817	0.264624	-0.124086
Trial1	1	1	blindfold	counterclockwise	practice	Guided	2	-0.5	-0.5	5.716095	-0.38234	-1.44989	-1.30004	0.808645714478073	-0.42327	0.036072	-0.090465
Trial1	1	1	blindfold	counterclockwise	practice	Guided	2	-0.5	-0.5	5.736084	-0.3825	-1.44998	-1.30004	0.808622448304213	-0.602284	-0.188191	-0.065943
Trial1	1	1	blindfold	counterclockwise	practice	Guided	2	-0.5	-0.5	5.756088	-0.38314	-1.4501	-1.30007	0.808559423199689	-0.782024	-0.340466	-0.094298
Trial1	1	1	blindfold	counterclockwise	practice	Guided	2	-0.5	-0.5	5.776093	-0.38617	-1.45022	-1.3001	0.808156686037454	-0.544556	-0.450257	-0.236838
Trial1	1	1	blindfold	counterclockwise	practice	Guided	2	-0.5	-0.5	5.796082	-0.38833	-1.45023	-1.30015	0.807904867023894	-0.313017	-0.416283	-0.240556
Trial1	1	1	blindfold	counterclockwise	practice	Guided	2	-0.5	-0.5	5.816086	-0.39048	-1.4502	-1.30026	0.80771938930089	0.051732	-0.259612	-0.583835
Trial1	1	1	blindfold	counterclockwise	practice	Guided	2	-0.5	-0.5	5.83609	-0.39242	-1.45015	-1.30036	0.807557756624781	0.320356	-0.323017	-0.804465
Trial1	1	1	blindfold	counterclockwise	practice	Guided	2	-0.5	-0.5	5.856094	-0.39395	-1.45017	-1.30033	0.80732569432928	0.411552	-0.564138	-0.679092
Trial1	1	1	blindfold	counterclockwise	practice	Guided	2	-0.5	-0.5	5.876083	-0.39508	-1.45033	-1.30032	0.807168108635785	0.366443	-0.610688	-0.619704
Trial1	1	1	blindfold	counterclockwise	practice	Guided	2	-0.5	-0.5	5.896088	-0.39499	-1.4503	-1.30033	0.807189741120157	0.456455	-0.390568	-0.664776
Trial1	1	1	blindfold	counterclockwise	practice	Guided	2	-0.5	-0.5	5.916092	-0.39464	-1.45022	-1.30033	0.807235348179258	0.710416	-0.305846	-0.664025
Trial1	1	1	blindfold	counterclockwise	practice	Guided	2	-0.5	-0.5	5.936096	-0.39383	-1.45017	-1.30031	0.807321614852232	0.829153	-0.381929	-0.613502
Trial1	1	1	blindfold	counterclockwise	practice	Guided	2	-0.5	-0.5	5.956085	-0.39244	-1.45018	-1.30022	0.807416388336659	0.739381	-0.462213	-0.531781
Trial1	1	1	blindfold	counterclockwise	practice	Guided	2	-0.5	-0.5	5.976089	-0.38861	-1.45022	-1.30016	0.807876009281306	0.386223	-0.351943	-0.326637
Trial1	1	1	blindfold	counterclockwise	practice	Guided	2	-0.5	-0.5	5.996094	-0.38644	-1.45018	-1.30011	0.808128731345185	0.290939	-0.174128	-0.184023
Trial1	1	1	blindfold	counterclockwise	practice	Guided	2	-0.5	-0.5	6.016083	-0.38405	-1.45011	-1.30009	0.808448103728172	0.370234	-0.068299	-0.200684
Trial1	1	1	blindfold	counterclockwise	practice	Guided	2	-0.5	-0.5	6.036087	-0.38141	-1.45003	-1.30009	0.808830961374135	0.33887	-0.00058664	-0.203058
Trial1	1	1	blindfold	counterclockwise	practice	Guided	2	-0.5	-0.5	6.056091	-0.37861	-1.44997	-1.30002	0.809177166497381	0.287059	-0.034441	-0.170736
Trial1	1	1	blindfold	counterclockwise	practice	Guided	2	-0.5	-0.5	6.076096	-0.37256	-1.45007	-1.29996	0.810047519678772	0.023403	-0.152861	0.074354
Trial1	1	1	blindfold	counterclockwise	practice	Guided	2	-0.5	-0.5	6.096085	-0.36965	-1.45007	-1.29996	0.810510425586598	0.0032469	-0.013188	0.029116
Trial1	1	1	blindfold	counterclockwise	practice	Guided	2	-0.5	-0.5	6.116089	-0.36686	-1.45003	-1.29994	0.810944164159692	-0.012406	-0.00048577	0.160254
Trial1	1	1	blindfold	counterclockwise	practice	Guided	2	-0.5	-0.5	6.136093	-0.36419	-1.44998	-1.2999	0.811347188292631	0.015261	0.134915	0.179837
Trial1	1	1	blindfold	counterclockwise	practice	Guided	2	-0.5	-0.5	6.156082	-0.36157	-1.44993	-1.29984	0.811730890471226	-0.033749	0.206805	0.270524
Trial1	1	1	blindfold	counterclockwise	practice	Guided	2	-0.5	-0.5	6.176086	-0.35712	-1.44987	-1.29987	0.812531065204307	-0.101146	0.232056	0.261027
Trial1	1	1	blindfold	counterclockwise	practice	Guided	2	-0.5	-0.5	6.196091	-0.35525	-1.44988	-1.29991	0.812901278887736	-0.124283	0.17698	0.152747
Trial1	1	1	blindfold	counterclockwise	practice	Guided	2	-0.5	-0.5	6.216095	-0.35363	-1.4499	-1.29994	0.813220974547156	-0.0099588	0.117691	0.12188
Trial1	1	1	blindfold	counterclockwise	practice	Guided	2	-0.5	-0.5	6.236084	-0.35217	-1.44992	-1.29996	0.813504604057381	0.050001	0.214979	0.072688
Trial1	1	1	blindfold	counterclockwise	practice	Guided	2	-0.5	-0.5	6.256088	-0.35077	-1.4499	-1.29996	0.813760175375638	0.113617	0.244535	0.099032
Trial1	1	1	blindfold	counterclockwise	practice	Guided	2	-0.5	-0.5	6.276093	-0.34804	-1.44988	-1.29999	0.814294626821454	0.234542	0.155536	0.031202
Trial1	1	1	blindfold	counterclockwise	practice	Guided	2	-0.5	-0.5	6.296082	-0.34657	-1.44992	-1.30001	0.814589900407084	0.299737	0.066641	-0.01075
Trial1	1	1	blindfold	counterclockwise	practice	Guided	2	-0.5	-0.5	6.316086	-0.34486	-1.44995	-1.29999	0.814894057873842	0.19962	0.113166	-0.0054023
Trial1	1	1	blindfold	counterclockwise	practice	Guided	2	-0.5	-0.5	6.33609	-0.34301	-1.44994	-1.29997	0.815228745590136	0.193047	0.20199	0.091119
Trial1	1	1	blindfold	counterclockwise	practice	Guided	2	-0.5	-0.5	6.356094	-0.34112	-1.44991	-1.29992	0.815545706836778	0.119695	0.248472	0.048342
Trial1	1	1	blindfold	counterclockwise	practice	Guided	2	-0.5	-0.5	6.376083	-0.33771	-1.44987	-1.29987	0.816167921606798	-0.11042	0.248334	0.283755
Trial1	1	1	blindfold	counterclockwise	practice	Guided	2	-0.5	-0.5	6.396088	-0.33624	-1.44987	-1.29984	0.816432185505921	-0.099414	0.269422	0.319074
Trial1	1	1	blindfold	counterclockwise	practice	Guided	2	-0.5	-0.5	6.416092	-0.33499	-1.44986	-1.29981	0.816654290558395	-0.074504	0.303192	0.376671
Trial1	1	1	blindfold	counterclockwise	practice	Guided	2	-0.5	-0.5	6.436096	-0.33399	-1.44987	-1.29978	0.816827634107775	-0.034722	0.163478	0.467212
Trial1	1	1	blindfold	counterclockwise	practice	Guided	2	-0.5	-0.5	6.456085	-0.33317	-1.44991	-1.29972	0.816935870151285	0.039044	0.023803	0.52259
Trial1	1	1	blindfold	counterclockwise	practice	Guided	2	-0.5	-0.5	6.476089	-0.33174	-1.45004	-1.29969	0.817199809992688	-0.0094185	-0.111588	0.631679
Trial1	1	1	blindfold	counterclockwise	practice	Guided	2	-0.5	-0.5	6.496094	-0.33117	-1.45006	-1.29966	0.817288092120406	-0.047172	-0.162331	0.686289
Trial1	1	1	blindfold	counterclockwise	practice	Guided	2	-0.5	-0.5	6.516083	-0.33075	-1.45008	-1.29966	0.817374950948264	-0.056461	-0.132664	0.678299
Trial1	1	1	blindfold	counterclockwise	practice	Guided	2	-0.5	-0.5	6.536087	-0.33054	-1.45007	-1.29964	0.817398755314724	-0.076584	-0.145326	0.749826
Trial1	1	1	blindfold	counterclockwise	practice	Guided	2	-0.5	-0.5	6.556091	-0.33046	-1.45008	-1.29963	0.817405546341354	-0.0031636	-0.25953	0.772569
Trial1	1	1	blindfold	counterclockwise	practice	Guided	2	-0.5	-0.5	6.576096	-0.33046	-1.45018	-1.29963	0.817405546341354	0.076413	-0.657201	0.858048
Trial1	1	1	blindfold	counterclockwise	practice	Guided	2	-0.5	-0.5	6.596085	-0.33046	-1.45027	-1.29962	0.817395750522892	0.024594	-0.801082	0.893232
Trial1	1	1	blindfold	counterclockwise	practice	Guided	2	-0.5	-0.5	6.616089	-0.33045	-1.45034	-1.29961	0.817388148374698	0.022873	-0.860328	0.868058
Trial1	1	1	blindfold	counterclockwise	practice	Guided	2	-0.5	-0.5	6.636093	-0.33045	-1.45037	-1.29961	0.817388148374698	0.104593	-0.860328	0.88959
Trial1	1	1	blindfold	counterclockwise	practice	Guided	2	-0.5	-0.5	6.656082	-0.33044	-1.45039	-1.2996	0.817380429782107	0.142861	-0.953427	0.850009
Trial1	1	1	blindfold	counterclockwise	practice	Guided	2	-0.5	-0.5	6.676086	-0.33042	-1.45049	-1.2996	0.81738457833228	0.218908	-1.181944	0.859161
Trial1	1	1	blindfold	counterclockwise	practice	Guided	2	-0.5	-0.5	6.696091	-0.33041	-1.45054	-1.2996	0.817386649691266	0.223299	-1.245421	0.858961
Trial1	1	1	blindfold	counterclockwise	practice	Guided	2	-0.5	-0.5	6.716095	-0.3304	-1.45058	-1.29959	0.817378931697167	0.243749	-1.304667	0.820191
Trial1	1	1	blindfold	counterclockwise	practice	Guided	2	-0.5	-0.5	6.736084	-0.33039	-1.4506	-1.29959	0.817381003314717	0.242542	-1.317362	0.79502
Trial1	1	1	blindfold	counterclockwise	practice	Guided	2	-0.5	-0.5	6.756088	-0.33038	-1.45061	-1.29959	0.817383075048961	0.22953	-1.346985	0.804021
Trial1	1	1	blindfold	counterclockwise	practice	Guided	2	-0.5	-0.5	6.776093	-0.33036	-1.45063	-1.29959	0.817387231237837	0.246574	-1.376607	0.887332
Trial1	1	1	blindfold	counterclockwise	practice	Guided	2	-0.5	-0.5	6.796082	-0.33035	-1.45065	-1.29958	0.817379630597895	0.278205	-1.431621	0.898506
Trial1	1	1	blindfold	counterclockwise	practice	Guided	2	-0.5	-0.5	6.816086	-0.33034	-1.45067	-1.29958	0.817381702824492	0.306898	-1.512025	0.94345
Trial1	1	1	blindfold	counterclockwise	practice	Guided	2	-0.5	-0.5	6.83609	-0.33032	-1.4507	-1.29958	0.817385853814382	0.280339	-1.550111	0.913274
Trial1	1	1	blindfold	counterclockwise	practice	Guided	2	-0.5	-0.5	6.856094	-0.33031	-1.45072	-1.29957	0.817378130972225	0.301156	-1.545879	0.918487
Trial1	1	1	blindfold	counterclockwise	practice	Guided	2	-0.5	-0.5	6.876083	-0.33028	-1.45075	-1.29957	0.817384361854109	0.2977	-1.626283	0.926076
Trial1	1	1	blindfold	counterclockwise	practice	Guided	2	-0.5	-0.5	6.896088	-0.33027	-1.45077	-1.29956	0.817376645797559	0.36659	-1.677065	0.991188
Trial1	1	1	blindfold	counterclockwise	practice	Guided	2	-0.5	-0.5	6.916092	-0.33025	-1.45079	-1.29955	0.81737088665639	0.335575	-1.66437	0.997208
Trial1	1	1	blindfold	counterclockwise	practice	Guided	2	-0.5	-0.5	6.936096	-0.33024	-1.4508	-1.29955	0.817372966316079	0.356944	-1.68976	0.979017
Trial1	1	1	blindfold	counterclockwise	practice	Guided	2	-0.5	-0.5	6.956085	-0.33022	-1.45081	-1.29955	0.817377113606935	0.364598	-1.753237	0.953442
Trial1	1	1	blindfold	counterclockwise	practice	Guided	2	-0.5	-0.5	6.976089	-0.33019	-1.45084	-1.29954	0.817373552696556	0.417743	-1.778628	0.941824
Trial1	1	1	blindfold	counterclockwise	practice	Guided	2	-0.5	-0.5	6.996094	-0.33017	-1.45086	-1.29954	0.817377713589659	0.498595	-1.837873	0.968372
Trial1	1	1	blindfold	counterclockwise	practice	Guided	2	-0.5	-0.5	7.016083	-0.33014	-1.45088	-1.29954	0.81738394342325	0.483607	-1.859032	0.93643
Trial1	1	1	blindfold	counterclockwise	practice	Guided	2	-0.5	-0.5	7.036087	-0.33012	-1.45089	-1.29954	0.817388099294834	0.549445	-1.892887	0.915612
Trial1	1	1	blindfold	counterclockwise	practice	Guided	2	-0.5	-0.5	7.056091	-0.33009	-1.45091	-1.29955	0.817404131932866	0.602202	-1.897119	0.869815
Trial1	1	1	blindfold	counterclockwise	practice	Guided	2	-0.5	-0.5	7.076096	-0.3299	-1.45094	-1.29957	0.817463344537609	0.727473	-1.871728	0.815038
Trial1	1	1	blindfold	counterclockwise	practice	Guided	2	-0.5	-0.5	7.096085	-0.32967	-1.45093	-1.29961	0.817550296230561	0.724009	-1.820946	0.739547
Trial1	1	1	blindfold	counterclockwise	practice	Guided	2	-0.5	-0.5	7.116089	-0.32923	-1.45091	-1.29964	0.817671341904893	0.841715	-1.791324	0.683791
Trial1	1	1	blindfold	counterclockwise	practice	Guided	2	-0.5	-0.5	7.136093	-0.32861	-1.4509	-1.29967	0.817830428383882	0.884206	-1.761701	0.6399
Trial1	1	1	blindfold	counterclockwise	practice	Guided	2	-0.5	-0.5	7.156082	-0.32763	-1.45088	-1.29976	0.818124461834237	0.987777	-1.732078	0.568082
Trial1	1	1	blindfold	counterclockwise	practice	Guided	2	-0.5	-0.5	7.176086	-0.32451	-1.4508	-1.29978	0.818806939111171	1.075261	-1.465475	0.425723
Trial1	1	1	blindfold	counterclockwise	practice	Guided	2	-0.5	-0.5	7.196091	-0.32218	-1.45074	-1.29978	0.819309469637847	0.999358	-1.376607	0.437717
Trial1	1	1	blindfold	counterclockwise	practice	Guided	2	-0.5	-0.5	7.216095	-0.31925	-1.4507	-1.29979	0.819960151887402	1.00549	-1.330057	0.399829
Trial1	1	1	blindfold	counterclockwise	practice	Guided	2	-0.5	-0.5	7.236084	-0.31592	-1.45066	-1.2998	0.82071027699503	0.898247	-1.253885	0.375456
Trial1	1	1	blindfold	counterclockwise	practice	Guided	2	-0.5	-0.5	7.256088	-0.31206	-1.45061	-1.29984	0.821623769120612	0.817654	-1.071918	0.378289
Trial1	1	1	blindfold	counterclockwise	practice	Guided	2	-0.5	-0.5	7.276093	-0.30333	-1.45049	-1.29986	0.82368386400267	0.866873	-0.868791	0.28547
Trial1	1	1	blindfold	counterclockwise	practice	Guided	2	-0.5	-0.5	7.296082	-0.29828	-1.45043	-1.29987	0.824913933525412	0.875226	-0.729142	0.273039
Trial1	1	1	blindfold	counterclockwise	practice	Guided	2	-0.5	-0.5	7.316086	-0.29255	-1.45037	-1.29986	0.826324103536484	0.920653	-0.669897	0.30123
Trial1	1	1	blindfold	counterclockwise	practice	Guided	2	-0.5	-0.5	7.33609	-0.28627	-1.45034	-1.29986	0.827923018102886	0.892056	-0.644506	0.261007
Trial1	1	1	blindfold	counterclockwise	practice	Guided	2	-0.5	-0.5	7.356094	-0.27968	-1.45032	-1.29994	0.829725903400598	0.915425	-0.60642	0.180952
Trial1	1	1	blindfold	counterclockwise	practice	Guided	2	-0.5	-0.5	7.376083	-0.26472	-1.45031	-1.29996	0.833842137864071	1.120686	-0.610651	0.065618
Trial1	1	1	blindfold	counterclockwise	practice	Guided	2	-0.5	-0.5	7.396088	-0.2562	-1.45031	-1.29996	0.836286112252135	1.245109	-0.648738	0.079665
Trial1	1	1	blindfold	counterclockwise	practice	Guided	2	-0.5	-0.5	7.416092	-0.24658	-1.45032	-1.29995	0.839131516700359	1.316591	-0.669897	0.091407
Trial1	1	1	blindfold	counterclockwise	practice	Guided	2	-0.5	-0.5	7.436096	-0.23637	-1.45034	-1.29995	0.842271207296742	1.406235	-0.691056	0.115487
Trial1	1	1	blindfold	counterclockwise	practice	Guided	2	-0.5	-0.5	7.456085	-0.22456	-1.45036	-1.30004	0.846127183066299	1.514377	-0.737605	0.02187
Trial1	1	1	blindfold	counterclockwise	practice	Guided	2	-0.5	-0.5	7.476089	-0.19939	-1.45041	-1.30008	0.854689586230276	1.491289	-0.851864	-0.152964
Trial1	1	1	blindfold	counterclockwise	practice	Guided	2	-0.5	-0.5	7.496094	-0.18545	-1.45043	-1.30011	0.859719649500479	1.428443	-0.877255	-0.190462
Trial1	1	1	blindfold	counterclockwise	practice	Guided	2	-0.5	-0.5	7.516083	-0.17064	-1.45044	-1.30011	0.865248051063853	1.59324	-0.944964	-0.216637
Trial1	1	1	blindfold	counterclockwise	practice	Guided	2	-0.5	-0.5	7.536087	-0.15491	-1.45046	-1.3001	0.871347846504085	1.748932	-0.957659	-0.220604
Trial1	1	1	blindfold	counterclockwise	practice	Guided	2	-0.5	-0.5	7.556091	-0.13765	-1.45051	-1.30006	0.878290146580695	1.767646	-1.10154	-0.195782
Trial1	1	1	blindfold	counterclockwise	practice	Guided	2	-0.5	-0.5	7.576096	-0.10123	-1.45055	-1.30004	0.893913602490898	1.293806	-0.894182	-0.087777
Trial1	1	1	blindfold	counterclockwise	practice	Guided	2	-0.5	-0.5	7.596085	-0.08131	-1.45045	-1.30004	0.902975816384119	1.115669	-0.67836	-0.115797
Trial1	1	1	blindfold	counterclockwise	practice	Guided	2	-0.5	-0.5	7.616089	-0.061465	-1.45036	-1.30002	0.912329493942315	0.854207	-0.665665	-0.022254
Trial1	1	1	blindfold	counterclockwise	practice	Guided	2	-0.5	-0.5	7.636093	-0.041307	-1.45032	-1.29998	0.922153537533498	0.908039	-0.60642	0.042764
Trial1	1	1	blindfold	counterclockwise	practice	Guided	2	-0.5	-0.5	7.656082	-0.020287	-1.45031	-1.29993	0.932744724281219	0.67214	-0.602188	0.071284
Trial1	1	1	blindfold	counterclockwise	practice	Guided	2	-0.5	-0.5	7.676086	0.021019	-1.45027	-1.29993	0.954645985120859	0.653732	-0.479418	0.150563
Trial1	1	1	blindfold	counterclockwise	practice	Guided	2	-0.5	-0.5	7.696091	0.04248	-1.45024	-1.29996	0.966550869264835	0.618011	-0.530086	0.093456
Trial1	1	1	blindfold	counterclockwise	practice	Guided	2	-0.5	-0.5	7.716095	0.063396	-1.45025	-1.30003	0.978500404649669	0.556854	-0.682423	-0.073285
Trial1	1	1	blindfold	counterclockwise	practice	Guided	2	-0.5	-0.5	7.736084	0.084333	-1.45031	-1.30005	0.990719482366205	0.534808	-0.703582	-0.071919
Trial1	1	1	blindfold	counterclockwise	practice	Guided	2	-0.5	-0.5	7.756088	0.10652	-1.45036	-1.29988	1.00382994861344	0.609228	-0.640105	0.031534
Trial1	1	1	blindfold	counterclockwise	practice	Guided	2	-0.5	-0.5	7.776093	0.14762	-1.45026	-1.29981	1.02912953627754	0.42837	-0.398788	0.384173
Trial1	1	1	blindfold	counterclockwise	practice	Guided	2	-0.5	-0.5	7.796082	0.16896	-1.45017	-1.29981	1.04269047027835	0.24863	-0.259061	0.406422
Trial1	1	1	blindfold	counterclockwise	practice	Guided	2	-0.5	-0.5	7.816086	0.18945	-1.45013	-1.29986	1.05599115395184	0.077826	-0.275919	0.251434
Trial1	1	1	blindfold	counterclockwise	practice	Guided	2	-0.5	-0.5	7.83609	0.20958	-1.45014	-1.29986	1.06924263053738	-0.038882	-0.402782	0.260892
Trial1	1	1	blindfold	counterclockwise	practice	Guided	2	-0.5	-0.5	7.856094	0.23046	-1.45017	-1.29973	1.08311578244478	0.089071	-0.356127	0.415976
Trial1	1	1	blindfold	counterclockwise	practice	Guided	2	-0.5	-0.5	7.876083	0.26814	-1.45017	-1.29968	1.10884046686999	0.249856	-0.271313	0.58622
Trial1	1	1	blindfold	counterclockwise	practice	Guided	2	-0.5	-0.5	7.896088	0.28737	-1.45016	-1.29967	1.12224043306464	0.300108	-0.364324	0.626731
Trial1	1	1	blindfold	counterclockwise	practice	Guided	2	-0.5	-0.5	7.916092	0.30423	-1.45017	-1.29965	1.13411910289357	0.378334	-0.525039	0.429496
Trial1	1	1	blindfold	counterclockwise	practice	Guided	2	-0.5	-0.5	7.936096	0.3053	-1.45019	-1.29962	1.13485685931187	2.480008	-0.783178	0.218054
Trial1	1	1	blindfold	counterclockwise	practice	Guided	2	-0.5	-0.5	7.956085	0.30273	-1.45029	-1.2999	1.13323225798155	4.583321	-1.379862	-0.023847
Trial1	1	1	blindfold	counterclockwise	practice	Guided	2	-0.5	-0.5	7.976089	0.30227	-1.4509	-1.30025	1.13315369354482	4.288975	-3.055655	-1.31457
Trial1	1	1	blindfold	counterclockwise	practice	Guided	2	-0.5	-0.5	7.996094	0.30217	-1.45122	-1.30044	1.13321701109839	3.419136	-2.750965	-1.825515
Trial1	1	1	blindfold	counterclockwise	practice	Guided	2	-0.5	-0.5	8.016083	0.30195	-1.45126	-1.30049	1.13309668151643	2.753471	-2.090805	-1.557879
Trial1	1	1	blindfold	counterclockwise	practice	Guided	2	-0.5	-0.5	8.036087	0.30175	-1.45117	-1.30047	1.13294090344617	2.789518	-1.743797	-0.918191
Trial1	1	1	blindfold	counterclockwise	practice	Guided	2	-0.5	-0.5	8.056091	0.3017	-1.45108	-1.30029	1.13277833599317	3.341466	-1.489889	-0.151461
Trial1	1	1	blindfold	counterclockwise	practice	Guided	2	-0.5	-0.5	8.076096	0.30175	-1.45086	-1.30026	1.13279259063484	3.556296	-1.849592	0.262369
Trial1	1	1	blindfold	counterclockwise	practice	Guided	2	-0.5	-0.5	8.096085	0.30175	-1.45087	-1.30024	1.13277852677445	3.285626	-1.955387	0.12459
Trial1	1	1	blindfold	counterclockwise	practice	Guided	2	-0.5	-0.5	8.116089	0.30172	-1.45088	-1.3002	1.13272898989238	2.724537	-1.904605	0.121654
Trial1	1	1	blindfold	counterclockwise	practice	Guided	2	-0.5	-0.5	8.136093	0.30162	-1.45089	-1.30015	1.13262293651916	2.580534	-1.866519	0.157766
Trial1	1	1	blindfold	counterclockwise	practice	Guided	2	-0.5	-0.5	8.156082	0.30153	-1.45089	-1.30009	1.13251679157835	2.699481	-1.807274	0.406415
Trial1	1	1	blindfold	counterclockwise	practice	Guided	2	-0.5	-0.5	8.176086	0.30153	-1.45089	-1.30003	1.13247443078346	3.320515	-1.84536	0.683967
Trial1	1	1	blindfold	counterclockwise	practice	Guided	2	-0.5	-0.5	8.196091	0.30156	-1.4509	-1.29998	1.13246028173116	3.42464	-1.997705	0.74199
Trial1	1	1	blindfold	counterclockwise	practice	Guided	2	-0.5	-0.5	8.216095	0.30159	-1.45093	-1.29996	1.13246746099293	3.279982	-2.048487	0.682689
Trial1	1	1	blindfold	counterclockwise	practice	Guided	2	-0.5	-0.5	8.236084	0.30159	-1.45094	-1.29995	1.13246038755458	3.078422	-2.048487	0.505809
Trial1	1	1	blindfold	counterclockwise	practice	Guided	2	-0.5	-0.5	8.256088	0.30158	-1.45095	-1.29992	1.13243210057274	2.938352	-2.120427	0.55459
Trial1	1	1	blindfold	counterclockwise	practice	Guided	2	-0.5	-0.5	8.276093	0.30156	-1.45096	-1.2999	1.13240377790575	2.989482	-2.040023	0.611075
Trial1	1	1	blindfold	counterclockwise	practice	Guided	2	-0.5	-0.5	8.296082	0.30156	-1.45097	-1.29989	1.13239678880665	3.150067	-2.078109	0.604981
Trial1	1	1	blindfold	counterclockwise	practice	Guided	2	-0.5	-0.5	8.316086	0.30156	-1.45098	-1.29987	1.13238264232899	3.232345	-2.145818	0.55359
Trial1	1	1	blindfold	counterclockwise	practice	Guided	2	-0.5	-0.5	8.33609	0.30156	-1.45099	-1.29986	1.13237556915671	3.232038	-2.289699	0.452591
Trial1	1	1	blindfold	counterclockwise	practice	Guided	2	-0.5	-0.5	8.356094	0.30157	-1.45102	-1.29984	1.13236859544152	3.230869	-2.458971	0.372593
Trial1	1	1	blindfold	counterclockwise	practice	Guided	2	-0.5	-0.5	8.376083	0.30158	-1.45106	-1.29984	1.13237568377884	3.360224	-2.348944	0.108522
Trial1	1	1	blindfold	counterclockwise	practice	Guided	2	-0.5	-0.5	8.396088	0.30159	-1.45107	-1.29983	1.13237559395589	3.385351	-2.357408	0.189712
Trial1	1	1	blindfold	counterclockwise	practice	Guided	2	-0.5	-0.5	8.416092	0.3016	-1.45109	-1.29982	1.13237560960841	3.455221	-2.458971	0.410054
Trial1	1	1	blindfold	counterclockwise	practice	Guided	2	-0.5	-0.5	8.436096	0.30161	-1.4511	-1.29981	1.13237560434093	3.463838	-2.298163	0.218972
Trial1	1	1	blindfold	counterclockwise	practice	Guided	2	-0.5	-0.5	8.456085	0.30162	-1.4511	-1.2998	1.13237562034739	3.307186	-2.052718	0.249417
Trial1	1	1	blindfold	counterclockwise	practice	Guided	2	-0.5	-0.5	8.476089	0.30161	-1.45109	-1.29979	1.13236154321327	3.044344	-2.128891	0.251135
Trial1	1	1	blindfold	counterclockwise	practice	Guided	2	-0.5	-0.5	8.496094	0.3016	-1.45109	-1.29979	1.13235447561954	2.998193	-2.192368	0.181964
Trial1	1	1	blindfold	counterclockwise	practice	Guided	2	-0.5	-0.5	8.516083	0.3016	-1.45109	-1.29978	1.13234740297868	3.072057	-2.128891	0.227015
Trial1	1	1	blindfold	counterclockwise	practice	Guided	2	-0.5	-0.5	8.536087	0.30159	-1.45108	-1.29977	1.13233324164673	3.204724	-2.099268	0.358528
Trial1	1	1	blindfold	counterclockwise	practice	Guided	2	-0.5	-0.5	8.556091	0.3016	-1.45108	-1.29974	1.13231911285903	3.351764	-2.082341	0.465375
Trial1	1	1	blindfold	counterclockwise	practice	Guided	2	-0.5	-0.5	8.576096	0.30162	-1.45107	-1.29973	1.13232619729946	3.527416	-1.93846	0.41775
Trial1	1	1	blindfold	counterclockwise	practice	Guided	2	-0.5	-0.5	8.596085	0.30163	-1.45106	-1.29972	1.132326193004	3.539724	-2.040023	0.443398
Trial1	1	1	blindfold	counterclockwise	practice	Guided	2	-0.5	-0.5	8.616089	0.30164	-1.45106	-1.2997	1.13231922206647	3.513673	-2.226222	0.619001
Trial1	1	1	blindfold	counterclockwise	practice	Guided	2	-0.5	-0.5	8.636093	0.30166	-1.45107	-1.29957	1.13224161567489	3.462285	-2.251613	0.919309
Trial1	1	1	blindfold	counterclockwise	practice	Guided	2	-0.5	-0.5	8.656082	0.30167	-1.45108	-1.29763	1.13087954438449	3.389632	-2.192368	1.387122
Trial1	1	1	blindfold	counterclockwise	practice	Guided	2	-0.5	-0.5	8.676086	0.30165	-1.45103	-1.29501	1.12901884671262	3.136788	-1.968082	2.230059
Trial1	1	1	blindfold	counterclockwise	practice	Guided	2	-0.5	-0.5	8.696091	0.30159	-1.45097	-1.29091	1.12609287272062	3.112228	-1.84536	2.502308
Trial1	1	1	blindfold	counterclockwise	practice	Guided	2	-0.5	-0.5	8.716095	0.30155	-1.45093	-1.28505	1.12195630960255	2.98763	-1.904605	2.825067
Trial1	1	1	blindfold	counterclockwise	practice	Guided	2	-0.5	-0.5	8.736084	0.3015	-1.45094	-1.27729	1.11650434904531	2.909054	-2.095036	3.002618
Trial1	1	1	blindfold	counterclockwise	practice	Guided	2	-0.5	-0.5	8.756088	0.30147	-1.45101	-1.25501	1.1010878370654	2.956202	-2.145818	3.261102
Trial1	1	1	blindfold	counterclockwise	practice	Guided	2	-0.5	-0.5	8.776093	0.30148	-1.45108	-1.24125	1.09170583268213	2.926459	-2.065414	3.214132
Trial1	1	1	blindfold	counterclockwise	practice	Guided	2	-0.5	-0.5	8.796082	0.3015	-1.45106	-1.22612	1.0815047320568	3.148183	-2.179672	2.584644
Trial1	1	1	blindfold	counterclockwise	practice	Guided	2	-0.5	-0.5	8.816086	0.30155	-1.45109	-1.21	1.07078590676246	3.26714	-2.40819	2.287065
Trial1	1	1	blindfold	counterclockwise	practice	Guided	2	-0.5	-0.5	8.83609	0.30162	-1.45118	-1.19314	1.05973474793417	3.292021	-2.594389	2.1121
Trial1	1	1	blindfold	counterclockwise	practice	Guided	2	-0.5	-0.5	8.856094	0.30166	-1.45125	-1.15752	1.03681783579608	3.32653	-2.497057	1.886174
Trial1	1	1	blindfold	counterclockwise	practice	Guided	2	-0.5	-0.5	8.876083	0.30168	-1.45133	-1.13899	1.02518247024781	3.229402	-2.776356	1.572436
Trial1	1	1	blindfold	counterclockwise	practice	Guided	2	-0.5	-0.5	8.896088	0.30168	-1.45133	-1.13899	1.02518247024781	3.229402	-2.776356	1.572436
Trial1	1	1	blindfold	counterclockwise	practice	Guided	2	-0.5	-0.5	8.916092	0.30166	-1.45137	-1.10525	1.00448311150728	3.154716	-2.717111	1.544413
Trial1	1	1	blindfold	counterclockwise	practice	Guided	2	-0.5	-0.5	8.936081	0.30154	-1.45143	-1.08304	0.99116194021234	2.978243	-2.928701	1.815015
Trial1	1	1	blindfold	counterclockwise	practice	Guided	2	-0.5	-0.5	8.956085	0.30148	-1.45149	-1.0444	0.968886741291812	2.979943	-3.110668	1.664166
Trial1	1	1	blindfold	counterclockwise	practice	Guided	2	-0.5	-0.5	8.976089	0.30144	-1.45156	-1.02409	0.9575888114127	2.794582	-3.064119	1.9302
Trial1	1	1	blindfold	counterclockwise	practice	Guided	2	-0.5	-0.5	8.996094	0.30142	-1.45157	-1.00424	0.946853756081852	2.888493	-3.406894	1.602495
Trial1	1	1	blindfold	counterclockwise	practice	Guided	2	-0.5	-0.5	9.016083	0.30143	-1.45165	-0.98439	0.936442051503018	2.968056	-3.461908	1.404465
Trial1	1	1	blindfold	counterclockwise	practice	Guided	2	-0.5	-0.5	9.036087	0.30146	-1.45173	-0.96393	0.926050283642141	2.91652	-3.46614	1.667482
Trial1	1	1	blindfold	counterclockwise	practice	Guided	2	-0.5	-0.5	9.056091	0.30147	-1.45175	-0.92428	0.906844881761211	2.937912	-3.555007	1.269413
Trial1	1	1	blindfold	counterclockwise	practice	Guided	2	-0.5	-0.5	9.076096	0.30147	-1.45193	-0.90603	0.898451162732096	2.969459	-4.020505	1.254672
Trial1	1	1	blindfold	counterclockwise	practice	Guided	2	-0.5	-0.5	9.096085	0.30146	-1.45197	-0.88712	0.890056194393592	2.86954	-3.686193	1.114095
Trial1	1	1	blindfold	counterclockwise	practice	Guided	2	-0.5	-0.5	9.116089	0.30143	-1.45194	-0.8692	0.882382376019653	2.877754	-3.927406	1.211917
Trial1	1	1	blindfold	counterclockwise	practice	Guided	2	-0.5	-0.5	9.136093	0.30143	-1.45199	-0.85125	0.87502376051396	2.961047	-4.067055	1.234335
Trial1	1	1	blindfold	counterclockwise	practice	Guided	2	-0.5	-0.5	9.156082	0.30147	-1.45201	-0.8177299	0.862152221254862	2.888403	-4.10091	1.059149
Trial1	1	1	blindfold	counterclockwise	practice	Guided	2	-0.5	-0.5	9.176086	0.30146	-1.45206	-0.8014	0.856259360082207	2.88138	-4.181314	1.428051
Trial1	1	1	blindfold	counterclockwise	practice	Guided	2	-0.5	-0.5	9.196091	0.30144	-1.45207	-0.78483	0.850549345214184	2.899935	-4.045896	1.29603
Trial1	1	1	blindfold	counterclockwise	practice	Guided	2	-0.5	-0.5	9.216095	0.30143	-1.45208	-0.76897	0.845360805633644	2.805874	-4.227864	1.40571
Trial1	1	1	blindfold	counterclockwise	practice	Guided	2	-0.5	-0.5	9.236084	0.3014	-1.45209	-0.75336	0.840495851068753	2.779057	-4.151691	1.404814
Trial1	1	1	blindfold	counterclockwise	practice	Guided	2	-0.5	-0.5	9.256088	0.30138	-1.45207	-0.72262	0.831726854465649	2.759142	-4.2194	1.248642
Trial1	1	1	blindfold	counterclockwise	practice	Guided	2	-0.5	-0.5	9.276093	0.30138	-1.45215	-0.70724	0.827742927628365	2.761146	-4.202473	1.59825
Trial1	1	1	blindfold	counterclockwise	practice	Guided	2	-0.5	-0.5	9.296082	0.30139	-1.4521	-0.69226	0.824129731713636	2.745758	-4.012042	1.639916
Trial1	1	1	blindfold	counterclockwise	practice	Guided	2	-0.5	-0.5	9.316086	0.30138	-1.45203	-0.67722	0.820741641273461	2.817422	-4.016274	1.727472
Trial1	1	1	blindfold	counterclockwise	practice	Guided	2	-0.5	-0.5	9.33609	0.30139	-1.452	-0.66186	0.817572379086943	2.819917	-4.033201	1.370519
Trial1	1	1	blindfold	counterclockwise	practice	Guided	2	-0.5	-0.5	9.356094	0.30139	-1.452	-0.6321501	0.812212753177481	2.708725	-3.897783	1.264907
Trial1	1	1	blindfold	counterclockwise	practice	Guided	2	-0.5	-0.5	9.376083	0.30129	-1.45182	-0.61763	0.809878071610504	2.510057	-3.381504	1.31949
Trial1	1	1	blindfold	counterclockwise	practice	Guided	2	-0.5	-0.5	9.396088	0.30125	-1.45172	-0.6031	0.807855892042862	2.419874	-3.381504	1.340895
Trial1	1	1	blindfold	counterclockwise	practice	Guided	2	-0.5	-0.5	9.416092	0.30122	-1.45168	-0.58873	0.806118172210194	2.364097	-3.381504	1.174705
Trial1	1	1	blindfold	counterclockwise	practice	Guided	2	-0.5	-0.5	9.436081	0.3012	-1.45165	-0.57415	0.804623930932693	2.329444	-3.233391	1.169094
Trial1	1	1	blindfold	counterclockwise	practice	Guided	2	-0.5	-0.5	9.456085	0.30118	-1.45161	-0.54613	0.802506933036835	2.305377	-3.1149	1.206078
Trial1	1	1	blindfold	counterclockwise	practice	Guided	2	-0.5	-0.5	9.476089	0.30115	-1.45145	-0.532	0.801788850752061	2.237916	-2.683257	1.312765
Trial1	1	1	blindfold	counterclockwise	practice	Guided	2	-0.5	-0.5	9.496094	0.30113	-1.45137	-0.51731	0.801316983872276	2.138265	-2.560534	1.34625
Trial1	1	1	blindfold	counterclockwise	practice	Guided	2	-0.5	-0.5	9.516083	0.30108	-1.45128	-0.50295	0.801085420237651	2.0641	-2.416653	1.21271
Trial1	1	1	blindfold	counterclockwise	practice	Guided	2	-0.5	-0.5	9.536087	0.30103	-1.45121	-0.48811	0.801118248985302	1.886363	-2.463203	1.007116
Trial1	1	1	blindfold	counterclockwise	practice	Guided	2	-0.5	-0.5	9.556091	0.30097	-1.45121	-0.45878	0.80202996126059	1.84934	-2.43358	1.228424
Trial1	1	1	blindfold	counterclockwise	practice	Guided	2	-0.5	-0.5	9.576096	0.30092	-1.45118	-0.44327	0.80292659103245	1.907824	-2.365872	1.307203
Trial1	1	1	blindfold	counterclockwise	practice	Guided	2	-0.5	-0.5	9.596085	0.30094	-1.45116	-0.42791	0.804177753085727	1.909008	-2.238918	1.374747
Trial1	1	1	blindfold	counterclockwise	practice	Guided	2	-0.5	-0.5	9.616089	0.30095	-1.45111	-0.41231	0.805735951189212	1.885825	-2.124659	1.338042
Trial1	1	1	blindfold	counterclockwise	practice	Guided	2	-0.5	-0.5	9.636093	0.30095	-1.45108	-0.39618	0.807650592320375	1.874679	-2.095036	1.054048
Trial1	1	1	blindfold	counterclockwise	practice	Guided	2	-0.5	-0.5	9.656082	0.30094	-1.45109	-0.36416	0.812377621565301	1.732711	-2.213527	1.039209
Trial1	1	1	blindfold	counterclockwise	practice	Guided	2	-0.5	-0.5	9.676086	0.30086	-1.45095	-0.34815	0.815128914337374	1.693353	-1.853824	1.113464
Trial1	1	1	blindfold	counterclockwise	practice	Guided	2	-0.5	-0.5	9.696091	0.30086	-1.45091	-0.33162	0.818369440867068	1.751497	-1.790347	1.01131
Trial1	1	1	blindfold	counterclockwise	practice	Guided	2	-0.5	-0.5	9.716095	0.30087	-1.45092	-0.31562	0.821820382757681	1.695377	-1.93846	0.971029
Trial1	1	1	blindfold	counterclockwise	practice	Guided	2	-0.5	-0.5	9.736084	0.30087	-1.45092	-0.30021	0.825414322309608	1.689481	-1.794579	0.811177
Trial1	1	1	blindfold	counterclockwise	practice	Guided	2	-0.5	-0.5	9.756088	0.30085	-1.4509	-0.26786	0.833816353036445	1.664921	-1.743797	0.76393
Trial1	1	1	blindfold	counterclockwise	practice	Guided	2	-0.5	-0.5	9.776093	0.30078	-1.45085	-0.25281	0.838064139014646	1.654402	-1.608379	0.780218
Trial1	1	1	blindfold	counterclockwise	practice	Guided	2	-0.5	-0.5	9.796082	0.30078	-1.45081	-0.23696	0.842875228324055	1.526621	-1.63377	0.669626
Trial1	1	1	blindfold	counterclockwise	practice	Guided	2	-0.5	-0.5	9.816086	0.30077	-1.45081	-0.22172	0.847745434221153	1.552423	-1.527975	0.778868
Trial1	1	1	blindfold	counterclockwise	practice	Guided	2	-0.5	-0.5	9.83609	0.30076	-1.45078	-0.2066	0.852818938436666	1.474536	-1.56183	0.638057
Trial1	1	1	blindfold	counterclockwise	practice	Guided	2	-0.5	-0.5	9.856094	0.30073	-1.45076	-0.17613	0.86374781961064	1.366966	-1.485657	0.834883
Trial1	1	1	blindfold	counterclockwise	practice	Guided	2	-0.5	-0.5	9.876083	0.30068	-1.45074	-0.16064	0.869628477887377	1.31182	-1.472962	0.866161
Trial1	1	1	blindfold	counterclockwise	practice	Guided	2	-0.5	-0.5	9.896088	0.30066	-1.45072	-0.14548	0.875637415684597	1.321625	-1.392558	0.845773
Trial1	1	1	blindfold	counterclockwise	practice	Guided	2	-0.5	-0.5	9.916092	0.30066	-1.45071	-0.13023	0.881921937642905	1.34594	-1.384094	0.878119
Trial1	1	1	blindfold	counterclockwise	practice	Guided	2	-0.5	-0.5	9.936081	0.30066	-1.4507	-0.11441	0.888670978405042	1.119496	-1.346008	0.966609
Trial1	1	1	blindfold	counterclockwise	practice	Guided	2	-0.5	-0.5	9.956085	0.30064	-1.45071	-0.083429	0.902527443212579	1.273176	-1.536439	0.91959
Trial1	1	1	blindfold	counterclockwise	practice	Guided	2	-0.5	-0.5	9.976089	0.30061	-1.45074	-0.067312	0.910052352852177	1.197392	-1.511048	0.916188
Trial1	1	1	blindfold	counterclockwise	practice	Guided	2	-0.5	-0.5	9.996094	0.30061	-1.45073	-0.051546	0.917653187016794	1.27075	-1.384094	0.962035
Trial1	1	1	blindfold	counterclockwise	practice	Guided	2	-0.5	-0.5	10.01608	0.30062	-1.45073	-0.035678	0.925520009602093	1.310546	-1.472962	0.87585
Trial1	1	1	blindfold	counterclockwise	practice	Guided	2	-0.5	-0.5	10.03609	0.30063	-1.45074	-0.019273	0.933866612922329	1.259962	-1.56183	0.995465
Trial1	1	1	blindfold	counterclockwise	practice	Guided	2	-0.5	-0.5	10.05609	0.30063	-1.45075	0.013137	0.950956351515929	1.200871	-1.489889	0.837115
Trial1	1	1	blindfold	counterclockwise	practice	Guided	2	-0.5	-0.5	10.0761	0.30063	-1.45076	0.029071	0.959648125371989	1.25293	-1.485657	0.861078
Trial1	1	1	blindfold	counterclockwise	practice	Guided	2	-0.5	-0.5	10.09608	0.30063	-1.45077	0.044983	0.96851167874176	1.281581	-1.51528	0.820637
Trial1	1	1	blindfold	counterclockwise	practice	Guided	2	-0.5	-0.5	10.11609	0.30064	-1.45076	0.060905	0.977567801190524	1.312791	-1.527975	0.818178
Trial1	1	1	blindfold	counterclockwise	practice	Guided	2	-0.5	-0.5	10.13609	0.30065	-1.45076	0.076761	0.986759177496672	1.34208	-1.570293	0.676867
Trial1	1	1	blindfold	counterclockwise	practice	Guided	2	-0.5	-0.5	10.15608	0.30066	-1.45078	0.10861	1.00571496730375	1.270667	-1.536439	0.677652
Trial1	1	1	blindfold	counterclockwise	practice	Guided	2	-0.5	-0.5	10.17609	0.30067	-1.45075	0.12449	1.0154113482083	1.363383	-1.549134	0.691094
Trial1	1	1	blindfold	counterclockwise	practice	Guided	2	-0.5	-0.5	10.19609	0.30068	-1.4508	0.13969	1.0248374465995	1.347222	-1.858056	0.656802
Trial1	1	1	blindfold	counterclockwise	practice	Guided	2	-0.5	-0.5	10.21609	0.30068	-1.45086	0.15465	1.03424131946643	1.410591	-1.769188	0.670664
Trial1	1	1	blindfold	counterclockwise	practice	Guided	2	-0.5	-0.5	10.23608	0.30069	-1.4509	0.16932	1.0435965283341	1.361673	-1.824201	0.632624
Trial1	1	1	blindfold	counterclockwise	practice	Guided	2	-0.5	-0.5	10.25609	0.3007	-1.45094	0.19832	1.06243650563587	1.371561	-1.913069	0.635008
Trial1	1	1	blindfold	counterclockwise	practice	Guided	2	-0.5	-0.5	10.27609	0.3007	-1.45092	0.21276	1.07198289344034	1.349082	-1.748029	0.699705
Trial1	1	1	blindfold	counterclockwise	practice	Guided	2	-0.5	-0.5	10.29608	0.3007	-1.45089	0.22668	1.08128827883524	1.498152	-1.819969	0.745414
Trial1	1	1	blindfold	counterclockwise	practice	Guided	2	-0.5	-0.5	10.31609	0.3007	-1.45089	0.24052	1.0906376003426	1.378708	-1.718406	0.726827
Trial1	1	1	blindfold	counterclockwise	practice	Guided	2	-0.5	-0.5	10.33609	0.3007	-1.45088	0.25424	1.09999931416723	1.366809	-1.77342	0.696949
Trial1	1	1	blindfold	counterclockwise	practice	Guided	2	-0.5	-0.5	10.35609	0.30068	-1.45088	0.28209	1.11926460761131	1.390257	-1.735333	0.673102
Trial1	1	1	blindfold	counterclockwise	practice	Guided	2	-0.5	-0.5	10.37608	0.30066	-1.45085	0.29539	1.12858394728958	1.236519	-1.63377	0.627577
Trial1	1	1	blindfold	counterclockwise	practice	Guided	2	-0.5	-0.5	10.39609	0.30063	-1.45084	0.30436	1.13490238140247	1.192055	-1.756492	0.7095
Trial1	1	1	blindfold	counterclockwise	practice	Guided	2	-0.5	-0.5	10.41609	0.30062	-1.45085	0.30374	1.13445596961037	1.270476	-2.310858	2.862884
Trial1	1	1	blindfold	counterclockwise	practice	Guided	2	-0.5	-0.5	10.43608	0.30061	-1.45082	0.30211	1.13329467129653	1.091877	-0.470021	2.95444
Trial1	1	1	blindfold	counterclockwise	practice	Guided	2	-0.5	-0.5	10.45609	0.30055	-1.45057	0.30117	1.13258714106989	0.714222	-1.168202	2.085028
Trial1	1	1	blindfold	counterclockwise	practice	Guided	2	-0.5	-0.5	10.47609	0.30026	-1.45051	0.30128	1.13246002347878	-0.138688	-0.524942	2.797259
Trial1	1	1	blindfold	counterclockwise	practice	Guided	2	-0.5	-0.5	10.49609	0.30014	-1.45041	0.30134	1.13241769088887	-0.032187	-0.715369	2.807054
Trial1	1	1	blindfold	counterclockwise	practice	Guided	2	-0.5	-0.5	10.51608	0.30012	-1.45041	0.30143	1.13246723224167	0.199768	-1.108926	3.227184
Trial1	1	1	blindfold	counterclockwise	practice	Guided	2	-0.5	-0.5	10.53609	0.30012	-1.4504	0.30145	1.13248140524972	0.536609	-0.499547	3.093427
Trial1	1	1	blindfold	counterclockwise	practice	Guided	2	-0.5	-0.5	10.55609	0.30013	-1.45041	0.30149	1.13251678424664	0.550452	-1.540565	3.169851
Trial1	1	1	blindfold	counterclockwise	practice	Guided	2	-0.5	-0.5	10.5761	0.30016	-1.45051	0.3015	1.1325450317799	0.536268	-1.333207	3.158429
Trial1	1	1	blindfold	counterclockwise	practice	Guided	2	-0.5	-0.5	10.59608	0.30016	-1.45054	0.30151	1.13255211839399	0.477225	-1.31628	3.292179
Trial1	1	1	blindfold	counterclockwise	practice	Guided	2	-0.5	-0.5	10.61609	0.30017	-1.45054	0.30152	1.13256625863888	0.450954	-1.062372	3.198275
Trial1	1	1	blindfold	counterclockwise	practice	Guided	2	-0.5	-0.5	10.63609	0.30016	-1.45054	0.30152	1.13255918396096	0.124269	-1.163935	3.223208
Trial1	1	1	blindfold	counterclockwise	practice	Guided	2	-0.5	-0.5	10.65608	0.30016	-1.45054	0.3016	1.13261581553996	-0.170349	-0.888868	3.317113
Trial1	1	1	blindfold	counterclockwise	practice	Guided	2	-0.5	-0.5	10.67609	0.30004	-1.4505	0.30168	1.13258767097036	-0.719313	-0.812696	3.507045
Trial1	1	1	blindfold	counterclockwise	practice	Guided	2	-0.5	-0.5	10.69609	0.2998	-1.45044	0.30178	1.13248893976316	-0.92345	-0.567251	3.664615
Trial1	1	1	blindfold	counterclockwise	practice	Guided	2	-0.5	-0.5	10.71609	0.29921	-1.45036	0.30184	1.13211485306516	-1.117423	-0.664583	3.70925
Trial1	1	1	blindfold	counterclockwise	practice	Guided	2	-0.5	-0.5	10.73608	0.29815	-1.45034	0.30189	1.13140223808407	-1.263337	-0.689974	3.794329
Trial1	1	1	blindfold	counterclockwise	practice	Guided	2	-0.5	-0.5	10.75609	0.29642	-1.45032	0.30193	1.1302108310863	-1.425423	-0.579947	3.849349
Trial1	1	1	blindfold	counterclockwise	practice	Guided	2	-0.5	-0.5	10.77609	0.2906	-1.45029	0.30195	1.12613150993939	-1.712764	-0.452972	3.882264
Trial1	1	1	blindfold	counterclockwise	practice	Guided	2	-0.5	-0.5	10.79608	0.28614	-1.45025	0.30198	1.12302628721543	-1.66973	-0.363986	3.99902
Trial1	1	1	blindfold	counterclockwise	practice	Guided	2	-0.5	-0.5	10.81609	0.28084	-1.45019	0.30199	1.11932974779498	-1.634538	-0.275035	3.959702
Trial1	1	1	blindfold	counterclockwise	practice	Guided	2	-0.5	-0.5	10.83609	0.27458	-1.45015	0.30201	1.11498619674814	-1.597057	-0.266497	4.0224
Trial1	1	1	blindfold	counterclockwise	practice	Guided	2	-0.5	-0.5	10.85609	0.26723	-1.45012	0.30199	1.10987830102588	-1.470086	-0.160643	4.089021
Trial1	1	1	blindfold	counterclockwise	practice	Guided	2	-0.5	-0.5	10.87608	0.25058	-1.45011	0.30195	1.09840526477595	-1.52464	-0.245153	3.880155
Trial1	1	1	blindfold	counterclockwise	practice	Guided	2	-0.5	-0.5	10.89609	0.24108	-1.45012	0.30193	1.09192090442861	-1.414219	-0.223927	3.849264
Trial1	1	1	blindfold	counterclockwise	practice	Guided	2	-0.5	-0.5	10.91609	0.23056	-1.45012	0.30192	1.08480118070203	-1.469213	-0.190012	3.836639
Trial1	1	1	blindfold	counterclockwise	practice	Guided	2	-0.5	-0.5	10.93608	0.21925	-1.45009	0.30193	1.07722433519038	-1.466634	-0.063021	3.856184
Trial1	1	1	blindfold	counterclockwise	practice	Guided	2	-0.5	-0.5	10.95609	0.20789	-1.45004	0.302	1.06972532090013	-1.446975	0.042776	3.901613
Trial1	1	1	blindfold	counterclockwise	practice	Guided	2	-0.5	-0.5	10.97609	0.18186	-1.44997	0.30203	1.05270374546773	-1.550685	0.013138	4.089205
Trial1	1	1	blindfold	counterclockwise	practice	Guided	2	-0.5	-0.5	10.99609	0.16792	-1.44998	0.30205	1.04374389158042	-1.606836	0.025827	4.07427
Trial1	1	1	blindfold	counterclockwise	practice	Guided	2	-0.5	-0.5	11.01608	0.15276	-1.44998	0.30206	1.03411598617084	-1.584579	0.063902	4.146004
Trial1	1	1	blindfold	counterclockwise	practice	Guided	2	-0.5	-0.5	11.03609	0.1373	-1.44998	0.30207	1.02443526348905	-1.350362	0.051192	4.138848
Trial1	1	1	blindfold	counterclockwise	practice	Guided	2	-0.5	-0.5	11.05609	0.12065	-1.44997	0.3021	1.01418481452686	-1.596556	0.110417	4.145594
Trial1	1	1	blindfold	counterclockwise	practice	Guided	2	-0.5	-0.5	11.0761	0.08632199	-1.44995	0.30211	0.993556194655251	-1.390082	0.127286	4.220996
Trial1	1	1	blindfold	counterclockwise	practice	Guided	2	-0.5	-0.5	11.09608	0.068277	-1.44995	0.30211	0.983015351259355	-1.309604	0.22036	4.192553
Trial1	1	1	blindfold	counterclockwise	practice	Guided	2	-0.5	-0.5	11.11609	0.048614	-1.44995	0.30209	0.971764205295102	-1.26877	0.152629	4.188746
Trial1	1	1	blindfold	counterclockwise	practice	Guided	2	-0.5	-0.5	11.13609	0.030252	-1.44998	0.30208	0.961508980152751	-1.201354	0.093382	4.172206
Trial1	1	1	blindfold	counterclockwise	practice	Guided	2	-0.5	-0.5	11.15608	0.010374	-1.45	0.30207	0.950682880762359	-1.111094	-0.0039494	4.168103
Trial1	1	1	blindfold	counterclockwise	practice	Guided	2	-0.5	-0.5	11.17609	-0.029212	-1.44999	0.30207	0.930031000793503	-1.055648	0.025663	4.154548
Trial1	1	1	blindfold	counterclockwise	practice	Guided	2	-0.5	-0.5	11.19609	-0.049989	-1.44997	0.30206	0.919679377101637	-0.920871	0.038338	4.140411
Trial1	1	1	blindfold	counterclockwise	practice	Guided	2	-0.5	-0.5	11.21609	-0.070241	-1.44997	0.30205	0.909932408519266	-0.862254	0.038324	4.096903
Trial1	1	1	blindfold	counterclockwise	practice	Guided	2	-0.5	-0.5	11.23608	-0.09117	-1.44998	0.30205	0.900236726712411	-0.941105	0.03832	4.072151
Trial1	1	1	blindfold	counterclockwise	practice	Guided	2	-0.5	-0.5	11.25609	-0.11158	-1.44999	0.30208	0.891180358848044	-0.924863	0.089097	4.159479
Trial1	1	1	blindfold	counterclockwise	practice	Guided	2	-0.5	-0.5	11.27609	-0.15325	-1.44994	0.30202	0.873768631101956	-0.868423	0.283682	3.959656
Trial1	1	1	blindfold	counterclockwise	practice	Guided	2	-0.5	-0.5	11.29608	-0.17384	-1.44991	0.30197	0.865757606825999	-0.886946	0.101665	3.909144
Trial1	1	1	blindfold	counterclockwise	practice	Guided	2	-0.5	-0.5	11.31609	-0.19447	-1.44991	0.30193	0.858160982897042	-0.872631	0.25819	3.929026
Trial1	1	1	blindfold	counterclockwise	practice	Guided	2	-0.5	-0.5	11.33609	-0.21511	-1.44988	0.30189	0.850993482332705	-0.753508	0.160786	3.751758
Trial1	1	1	blindfold	counterclockwise	practice	Guided	2	-0.5	-0.5	11.35609	-0.23633	-1.44989	0.30178	0.844021926604945	-0.668429	0.241132	3.654787
Trial1	1	1	blindfold	counterclockwise	practice	Guided	2	-0.5	-0.5	11.37608	-0.27768	-1.44989	0.30171	0.831964621143096	-0.613247	0.211382	3.41853
Trial1	1	1	blindfold	counterclockwise	practice	Guided	2	-0.5	-0.5	11.39609	-0.29719	-1.4499	0.30165	0.826906642008172	-0.575904	0.109776	3.314127
Trial1	1	1	blindfold	counterclockwise	practice	Guided	2	-0.5	-0.5	11.41609	-0.31775	-1.44992	0.30162	0.82207645319587	-0.604709	0.223987	3.225907
Trial1	1	1	blindfold	counterclockwise	practice	Guided	2	-0.5	-0.5	11.43608	-0.33757	-1.4499	0.3016	0.817891237195196	-0.582879	0.262005	3.256807
Trial1	1	1	blindfold	counterclockwise	practice	Guided	2	-0.5	-0.5	11.45609	-0.35723	-1.44986	0.30159	0.814205006001776	-0.616423	0.401561	3.177124
Trial1	1	1	blindfold	counterclockwise	practice	Guided	2	-0.5	-0.5	11.47609	-0.39728	-1.44981	0.30156	0.808114970709672	-0.737236	0.469052	3.056945
Trial1	1	1	blindfold	counterclockwise	practice	Guided	2	-0.5	-0.5	11.49609	-0.41601	-1.44978	0.30153	0.805918524399528	-0.769688	0.477426	3.028739
Trial1	1	1	blindfold	counterclockwise	practice	Guided	2	-0.5	-0.5	11.51608	-0.43643	-1.44974	0.30153	0.804046945500859	-0.667161	0.646682	3.125434
Trial1	1	1	blindfold	counterclockwise	practice	Guided	2	-0.5	-0.5	11.53609	-0.45493	-1.44971	0.30152	0.80278614745461	-0.669879	0.64245	3.019145
Trial1	1	1	blindfold	counterclockwise	practice	Guided	2	-0.5	-0.5	11.55609	-0.47387	-1.44971	0.30153	0.801955811131247	-0.723983	0.553546	3.056184
Trial1	1	1	blindfold	counterclockwise	practice	Guided	2	-0.5	-0.5	11.5761	-0.51223	-1.44969	0.30152	0.801613289999942	-0.870239	0.811686	2.953144
Trial1	1	1	blindfold	counterclockwise	practice	Guided	2	-0.5	-0.5	11.59608	-0.53172	-1.44965	0.3015	0.802127418462887	-0.838301	0.870931	2.988271
Trial1	1	1	blindfold	counterclockwise	practice	Guided	2	-0.5	-0.5	11.61609	-0.55063	-1.44962	0.30148	0.803077569746713	-0.895763	0.786295	2.946927
Trial1	1	1	blindfold	counterclockwise	practice	Guided	2	-0.5	-0.5	11.63609	-0.56955	-1.44961	0.30144	0.804452157598663	-0.88473	0.828613	2.873751
Trial1	1	1	blindfold	counterclockwise	practice	Guided	2	-0.5	-0.5	11.65608	-0.58905	-1.44962	0.30135	0.806282655230669	-0.836617	0.752441	2.817759
Trial1	1	1	blindfold	counterclockwise	practice	Guided	2	-0.5	-0.5	11.67609	-0.62677	-1.44962	0.30131	0.811275759803893	-0.707694	0.748209	2.56594
Trial1	1	1	blindfold	counterclockwise	practice	Guided	2	-0.5	-0.5	11.69609	-0.64603	-1.44964	0.30129	0.81448783679983	-0.617195	0.65511	2.580116
Trial1	1	1	blindfold	counterclockwise	practice	Guided	2	-0.5	-0.5	11.71609	-0.66457	-1.44967	0.30129	0.818015261941703	-0.631441	0.617023	2.542436
Trial1	1	1	blindfold	counterclockwise	practice	Guided	2	-0.5	-0.5	11.73608	-0.68297	-1.44968	0.30129	0.821914648314046	-0.645111	0.604328	2.597124
Trial1	1	1	blindfold	counterclockwise	practice	Guided	2	-0.5	-0.5	11.75609	-0.70174	-1.44968	0.30126	0.826266674312128	-0.510419	0.756673	2.48752
Trial1	1	1	blindfold	counterclockwise	practice	Guided	2	-0.5	-0.5	11.77609	-0.7369601	-1.44964	0.30125	0.835554665394718	-0.578137	0.828613	2.471224
Trial1	1	1	blindfold	counterclockwise	practice	Guided	2	-0.5	-0.5	11.79608	-0.75507	-1.44963	0.30125	0.840869919835306	-0.632737	0.803223	2.510939
Trial1	1	1	blindfold	counterclockwise	practice	Guided	2	-0.5	-0.5	11.81609	-0.77301	-1.44962	0.30128	0.846512902394291	-0.646343	0.765136	2.553932
Trial1	1	1	blindfold	counterclockwise	practice	Guided	2	-0.5	-0.5	11.83609	-0.7903	-1.44963	0.30133	0.852293298058251	-0.533456	0.752441	2.634513
Trial1	1	1	blindfold	counterclockwise	practice	Guided	2	-0.5	-0.5	11.85609	-0.8079	-1.44959	0.3014	0.858512871030837	-0.570853	0.909018	2.761259
Trial1	1	1	blindfold	counterclockwise	practice	Guided	2	-0.5	-0.5	11.87608	-0.84132	-1.44958	0.30141	0.871066782546348	-0.532874	0.887859	2.791014
Trial1	1	1	blindfold	counterclockwise	practice	Guided	2	-0.5	-0.5	11.89609	-0.85765	-1.44961	0.30143	0.87761240510591	-0.461578	0.731282	2.884885
Trial1	1	1	blindfold	counterclockwise	practice	Guided	2	-0.5	-0.5	11.91609	-0.87416	-1.4496	0.30147	0.884505416002909	-0.364019	0.879395	2.905074
Trial1	1	1	blindfold	counterclockwise	practice	Guided	2	-0.5	-0.5	11.93608	-0.88976	-1.44957	0.30149	0.89123459617304	-0.362519	0.896322	2.929641
Trial1	1	1	blindfold	counterclockwise	practice	Guided	2	-0.5	-0.5	11.95609	-0.90495	-1.44957	0.3015	0.897990373423418	-0.493532	0.782064	2.965382
Trial1	1	1	blindfold	counterclockwise	practice	Guided	2	-0.5	-0.5	11.97609	-0.9349	-1.44961	0.30153	0.911914658412446	-0.498435	0.862468	3.066776
Trial1	1	1	blindfold	counterclockwise	practice	Guided	2	-0.5	-0.5	11.99609	-0.94965	-1.44959	0.30154	0.919049246795961	-0.461399	0.837077	3.027032
Trial1	1	1	blindfold	counterclockwise	practice	Guided	2	-0.5	-0.5	12.01608	-0.96326	-1.4496	0.30155	0.925792755914987	-0.457857	0.756673	3.033009
Trial1	1	1	blindfold	counterclockwise	practice	Guided	2	-0.5	-0.5	12.03609	-0.97747	-1.44962	0.30159	0.933018812011798	-0.552027	0.7736	3.204983
Trial1	1	1	blindfold	counterclockwise	practice	Guided	2	-0.5	-0.5	12.05609	-0.99099	-1.44961	0.30162	0.940035029632704	-0.505331	0.790527	3.224953
Trial1	1	1	blindfold	counterclockwise	practice	Guided	2	-0.5	-0.5	12.0761	-1.01771	-1.44961	0.30165	0.954288382148712	-0.653372	0.731282	3.281189
Trial1	1	1	blindfold	counterclockwise	practice	Guided	2	-0.5	-0.5	12.09608	-1.03095	-1.44962	0.30171	0.961585625764876	-0.70503	0.811686	3.429926
Trial1	1	1	blindfold	counterclockwise	practice	Guided	2	-0.5	-0.5	12.11609	-1.04403	-1.4496	0.30179	0.968935390105344	-0.699442	0.854004	3.592169
Trial1	1	1	blindfold	counterclockwise	practice	Guided	2	-0.5	-0.5	12.13609	-1.0566	-1.44959	0.30183	0.976081385232495	-0.727928	0.769368	3.71415
Trial1	1	1	blindfold	counterclockwise	practice	Guided	2	-0.5	-0.5	12.15608	-1.06871	-1.44959	0.30185	0.983053629072253	-0.799373	0.909018	3.631338
Trial1	1	1	blindfold	counterclockwise	practice	Guided	2	-0.5	-0.5	12.17609	-1.0938	-1.44957	0.30186	0.997786473222553	-0.628235	0.976726	3.683725
Trial1	1	1	blindfold	counterclockwise	practice	Guided	2	-0.5	-0.5	12.19609	-1.10628	-1.44957	0.30186	1.00526358143062	-0.568068	0.794759	3.776369
Trial1	1	1	blindfold	counterclockwise	practice	Guided	2	-0.5	-0.5	12.21609	-1.11818	-1.44958	0.30186	1.01248507379686	-0.678158	0.887859	3.685139
Trial1	1	1	blindfold	counterclockwise	practice	Guided	2	-0.5	-0.5	12.23608	-1.12992	-1.4496	0.30188	1.01971111171128	-0.700537	0.65511	3.765186
Trial1	1	1	blindfold	counterclockwise	practice	Guided	2	-0.5	-0.5	12.25609	-1.14154	-1.44964	0.30195	1.02698464020513	-0.655495	0.760905	3.794959
Trial1	1	1	blindfold	counterclockwise	practice	Guided	2	-0.5	-0.5	12.27609	-1.16484	-1.44963	0.30196	1.04170630739765	-0.718716	0.849772	3.91479
Trial1	1	1	blindfold	counterclockwise	practice	Guided	2	-0.5	-0.5	12.29608	-1.17612	-1.44962	0.30199	1.04896430588319	-0.729664	0.676269	3.971317
Trial1	1	1	blindfold	counterclockwise	practice	Guided	2	-0.5	-0.5	12.31609	-1.18764	-1.44965	0.30199	1.0564263661617	-0.83255	0.646646	3.944273
Trial1	1	1	blindfold	counterclockwise	practice	Guided	2	-0.5	-0.5	12.33609	-1.19883	-1.44968	0.30199	1.06374402218253	-0.879064	0.532387	4.013045
Trial1	1	1	blindfold	counterclockwise	practice	Guided	2	-0.5	-0.5	12.35609	-1.21011	-1.44971	0.30205	1.07123309016058	-0.919447	0.595864	4.003395
Trial1	1	1	blindfold	counterclockwise	practice	Guided	2	-0.5	-0.5	12.37608	-1.23325	-1.4497	0.30206	1.0867179262249	-0.795556	0.570474	4.086607
Trial1	1	1	blindfold	counterclockwise	practice	Guided	2	-0.5	-0.5	12.39609	-1.24502	-1.44972	0.30206	1.09469406890103	-0.839006	0.489999	4.103632
Trial1	1	1	blindfold	counterclockwise	practice	Guided	2	-0.5	-0.5	12.41609	-1.25649	-1.44976	0.30205	1.10252496653718	-0.835582	0.358688	4.075576
Trial1	1	1	blindfold	counterclockwise	practice	Guided	2	-0.5	-0.5	12.43608	-1.26841	-1.4498	0.30207	1.11075208648497	-0.817023	0.345893	4.17441
Trial1	1	1	blindfold	counterclockwise	practice	Guided	2	-0.5	-0.5	12.45609	-1.27971	-1.44981	0.30205	1.11858472037596	-0.776587	0.430417	4.177369
Trial1	1	1	blindfold	counterclockwise	practice	Guided	2	-0.5	-0.5	12.47609	-1.3026	-1.44979	0.30204	1.13465192049971	-0.923953	0.48519	3.96366
Trial1	1	1	blindfold	counterclockwise	practice	Guided	2	-0.5	-0.5	12.49609	-1.30349	-1.44978	0.30211	1.13533100355906	-2.956485	0.375143	4.235752
Trial1	1	1	blindfold	counterclockwise	practice	Guided	2	-0.5	-0.5	12.51608	-1.3025	-1.44977	0.30239	1.13482861794809	-4.616911	0.895594	5.360629
Trial1	1	1	blindfold	counterclockwise	practice	Guided	2	-0.5	-0.5	12.53609	-1.30241	-1.44961	0.30261	1.13492063065376	-4.827982	2.355565	6.054936
Trial1	1	1	blindfold	counterclockwise	practice	Guided	2	-0.5	-0.5	12.55609	-1.30237	-1.4494	0.30274	1.13498416731712	-3.95331	1.746186	5.988075
Trial1	1	1	blindfold	counterclockwise	practice	Guided	2	-0.5	-0.5	12.5761	-1.30215	-1.44944	0.30281	1.13487821271414	-3.641213	0.290402	6.175125
Trial1	1	1	blindfold	counterclockwise	practice	Guided	2	-0.5	-0.5	12.59608	-1.30212	-1.44949	0.30284	1.13487818881413	-3.965221	0.425723	6.335395
Trial1	1	1	blindfold	counterclockwise	practice	Guided	2	-0.5	-0.5	12.61609	-1.30211	-1.4495	0.30285	1.13487819525561	-3.933289	0.586463	6.155746
Trial1	1	1	blindfold	counterclockwise	practice	Guided	2	-0.5	-0.5	12.63609	-1.3021	-1.44951	0.30285	1.13487111787284	-3.770142	0.501827	5.851283
Trial1	1	1	blindfold	counterclockwise	practice	Guided	2	-0.5	-0.5	12.65608	-1.30209	-1.44953	0.30274	1.13478622436074	-3.706523	0.39169	5.530818
Trial1	1	1	blindfold	counterclockwise	practice	Guided	2	-0.5	-0.5	12.67609	-1.30205	-1.44959	0.30235	1.13448220907692	-3.698398	-0.040061	4.150142
Trial1	1	1	blindfold	counterclockwise	practice	Guided	2	-0.5	-0.5	12.69609	-1.30197	-1.44972	0.30169	1.13395889020029	-3.322264	-0.183904	2.801576
Trial1	1	1	blindfold	counterclockwise	practice	Guided	2	-0.5	-0.5	12.71609	-1.30169	-1.45	0.30098	1.13325900929367	-2.479672	-0.458846	1.057441
Trial1	1	1	blindfold	counterclockwise	practice	Guided	2	-0.5	-0.5	12.73608	-1.30144	-1.45015	0.30017	1.13250965132578	-1.86252	-0.475706	0.063121
Trial1	1	1	blindfold	counterclockwise	practice	Guided	2	-0.5	-0.5	12.75609	-1.30101	-1.45022	0.29465	1.12831088510084	-0.979696	-0.467124	-1.487266
Trial1	1	1	blindfold	counterclockwise	practice	Guided	2	-0.5	-0.5	12.77609	-1.30015	-1.45032	0.28818	1.12315082859236	0.115433	-0.4671	-3.171842
Trial1	1	1	blindfold	counterclockwise	practice	Guided	2	-0.5	-0.5	12.79608	-1.29985	-1.45026	0.27892	1.11645705698858	-0.031161	-0.318885	-3.538812
Trial1	1	1	blindfold	counterclockwise	practice	Guided	2	-0.5	-0.5	12.81609	-1.29993	-1.45015	0.26616	1.10765036038679	-0.208316	0.108574	-3.750984
Trial1	1	1	blindfold	counterclockwise	practice	Guided	2	-0.5	-0.5	12.83609	-1.30015	-1.44989	0.25149	1.09771457896208	-0.579014	0.417397	-3.491372
Trial1	1	1	blindfold	counterclockwise	practice	Guided	2	-0.5	-0.5	12.85609	-1.30032	-1.44978	0.21382	1.07240438105872	-1.25425	0.438458	-3.217774
Trial1	1	1	blindfold	counterclockwise	practice	Guided	2	-0.5	-0.5	12.87608	-1.30086	-1.44964	0.19213	1.05849929215582	-2.133802	0.916635	-2.525423
Trial1	1	1	blindfold	counterclockwise	practice	Guided	2	-0.5	-0.5	12.89609	-1.30109	-1.44956	0.17008	1.04439091629318	-2.674258	1.090139	-1.996404
Trial1	1	1	blindfold	counterclockwise	practice	Guided	2	-0.5	-0.5	12.91609	-1.30132	-1.44951	0.14743	1.03018419351347	-3.041687	0.785449	-1.507153
Trial1	1	1	blindfold	counterclockwise	practice	Guided	2	-0.5	-0.5	12.93608	-1.30152	-1.44951	0.12458	1.01613703547599	-3.297271	1.013967	-1.211787
Trial1	1	1	blindfold	counterclockwise	practice	Guided	2	-0.5	-0.5	12.95609	-1.30166	-1.44947	0.078599	0.988653358429414	-3.520825	1.123993	-0.970826
Trial1	1	1	blindfold	counterclockwise	practice	Guided	2	-0.5	-0.5	12.97609	-1.30178	-1.44948	0.056322	0.975881811284678	-3.541276	1.242484	-0.786749
Trial1	1	1	blindfold	counterclockwise	practice	Guided	2	-0.5	-0.5	12.99609	-1.30178	-1.44947	0.033635	0.963128994474212	-3.506499	0.776986	-0.758244
Trial1	1	1	blindfold	counterclockwise	practice	Guided	2	-0.5	-0.5	13.01608	-1.30175	-1.44953	0.011854	0.951208436972066	-3.431205	0.967417	-0.794629
Trial1	1	1	blindfold	counterclockwise	practice	Guided	2	-0.5	-0.5	13.03609	-1.30173	-1.44951	-0.009646	0.939796736341763	-3.501909	1.212861	-0.93638
Trial1	1	1	blindfold	counterclockwise	practice	Guided	2	-0.5	-0.5	13.05609	-1.30173	-1.44948	-0.052584	0.918124140720445	-3.402608	0.882781	-0.715517
Trial1	1	1	blindfold	counterclockwise	practice	Guided	2	-0.5	-0.5	13.0761	-1.30168	-1.44946	-0.073444	0.908097452659435	-3.379783	1.195934	-0.978586
Trial1	1	1	blindfold	counterclockwise	practice	Guided	2	-0.5	-0.5	13.09608	-1.30168	-1.44946	-0.094845	0.898243586160402	-3.333116	1.136689	-1.042349
Trial1	1	1	blindfold	counterclockwise	practice	Guided	2	-0.5	-0.5	13.11609	-1.30166	-1.44946	-0.11556	0.889074110333499	-3.265198	0.971649	-0.986149
Trial1	1	1	blindfold	counterclockwise	practice	Guided	2	-0.5	-0.5	13.13609	-1.30164	-1.44944	-0.13623	0.88031548413522	-3.258484	1.212861	-1.045526
Trial1	1	1	blindfold	counterclockwise	practice	Guided	2	-0.5	-0.5	13.15608	-1.30164	-1.4494	-0.17849	0.863710266850332	-3.411056	1.32712	-1.277251
Trial1	1	1	blindfold	counterclockwise	practice	Guided	2	-0.5	-0.5	13.17609	-1.30167	-1.44947	-0.20013	0.855918755388855	-3.363452	1.153616	-0.978227
Trial1	1	1	blindfold	counterclockwise	practice	Guided	2	-0.5	-0.5	13.19609	-1.30169	-1.44944	-0.22182	0.848581831594508	-3.412324	1.183239	-1.043025
Trial1	1	1	blindfold	counterclockwise	practice	Guided	2	-0.5	-0.5	13.21609	-1.30172	-1.44942	-0.24298	0.841911089048119	-3.479088	1.191702	-1.353711
Trial1	1	1	blindfold	counterclockwise	practice	Guided	2	-0.5	-0.5	13.23608	-1.30173	-1.44941	-0.26434	0.835647347871273	-3.483732	1.301729	-1.389546
Trial1	1	1	blindfold	counterclockwise	practice	Guided	2	-0.5	-0.5	13.25609	-1.30176	-1.44936	-0.30764	0.82451282227431	-3.472284	1.170543	-1.195957
Trial1	1	1	blindfold	counterclockwise	practice	Guided	2	-0.5	-0.5	13.27609	-1.30177	-1.44936	-0.32959	0.819679723721561	-3.530166	1.509087	-1.488547
Trial1	1	1	blindfold	counterclockwise	practice	Guided	2	-0.5	-0.5	13.29608	-1.30176	-1.44933	-0.35174	0.815352719686492	-3.541376	1.555637	-1.329816
Trial1	1	1	blindfold	counterclockwise	practice	Guided	2	-0.5	-0.5	13.31609	-1.30177	-1.44928	-0.37485	0.811478773711265	-3.57282	1.238252	-1.445655
Trial1	1	1	blindfold	counterclockwise	practice	Guided	2	-0.5	-0.5	13.33609	-1.30179	-1.4493	-0.39824	0.808221686198921	-3.640782	1.348279	-1.541201
Trial1	1	1	blindfold	counterclockwise	practice	Guided	2	-0.5	-0.5	13.35609	-1.3018	-1.44931	-0.44406	0.803749055385691	-3.571606	1.58526	-1.231964
Trial1	1	1	blindfold	counterclockwise	practice	Guided	2	-0.5	-0.5	13.37608	-1.30182	-1.4492	-0.46721	0.802490224603889	-3.696647	1.49216	-1.369859
Trial1	1	1	blindfold	counterclockwise	practice	Guided	2	-0.5	-0.5	13.39609	-1.30183	-1.44919	-0.49116	0.801878662115982	-3.808531	1.636041	-1.323887
Trial1	1	1	blindfold	counterclockwise	practice	Guided	2	-0.5	-0.5	13.41609	-1.30185	-1.44919	-0.49116	0.80189868805966	-3.808531	1.636041	-1.323887
Trial1	1	1	blindfold	counterclockwise	practice	Guided	2	-0.5	-0.5	13.43608	-1.3019	-1.44918	-0.53777	0.802789033424566	-3.864301	1.82224	-1.465605
Trial1	1	1	blindfold	counterclockwise	practice	Guided	2	-0.5	-0.5	13.45609	-1.3019	-1.44918	-0.58539	0.806433570776519	-3.862782	1.919572	-1.367618
Trial1	1	1	blindfold	counterclockwise	practice	Guided	2	-0.5	-0.5	13.47609	-1.30191	-1.44913	-0.60896	0.809278576367793	-3.845085	1.547173	-1.316196
Trial1	1	1	blindfold	counterclockwise	practice	Guided	2	-0.5	-0.5	13.49609	-1.30191	-1.44917	-0.63261	0.812800678948623	-3.809403	1.691055	-1.257047
Trial1	1	1	blindfold	counterclockwise	practice	Guided	2	-0.5	-0.5	13.51608	-1.30193	-1.44913	-0.65703	0.817159753337939	-4.06329	1.682591	-1.386191
Trial1	1	1	blindfold	counterclockwise	practice	Guided	2	-0.5	-0.5	13.53609	-1.30197	-1.44914	-0.68083	0.822104238243971	-3.962054	1.6572	-1.471705
Trial1	1	1	blindfold	counterclockwise	practice	Guided	2	-0.5	-0.5	13.55609	-1.30198	-1.44918	-0.72936	0.834133054555371	-3.848185	1.792618	-1.291042
Trial1	1	1	blindfold	counterclockwise	practice	Guided	2	-0.5	-0.5	13.5761	-1.30205	-1.44905	-0.75324	0.84107959018261	-4.198826	1.741836	-1.313483
Trial1	1	1	blindfold	counterclockwise	practice	Guided	2	-0.5	-0.5	13.59608	-1.30207	-1.44903	-0.77697	0.848545058610766	-4.143859	2.067685	-1.129932
Trial1	1	1	blindfold	counterclockwise	practice	Guided	2	-0.5	-0.5	13.61609	-1.3021	-1.449	-0.80113	0.856763440966969	-4.286149	1.843399	-1.16917
Trial1	1	1	blindfold	counterclockwise	practice	Guided	2	-0.5	-0.5	13.63609	-1.30217	-1.44904	-0.82425	0.865225301057983	-4.641793	2.021135	-1.069457
Trial1	1	1	blindfold	counterclockwise	practice	Guided	2	-0.5	-0.5	13.65608	-1.30225	-1.44902	-0.86949	0.883248517234423	-4.598064	2.190407	-0.918068
Trial1	1	1	blindfold	counterclockwise	practice	Guided	2	-0.5	-0.5	13.67609	-1.30235	-1.44894	-0.89136	0.892708368544793	-4.858088	1.889949	-0.724399
Trial1	1	1	blindfold	counterclockwise	practice	Guided	2	-0.5	-0.5	13.69609	-1.30238	-1.44895	-0.91188	0.901919484953086	-4.719168	2.482401	-0.808856
Trial1	1	1	blindfold	counterclockwise	practice	Guided	2	-0.5	-0.5	13.71609	-1.30239	-1.44888	-0.93164	0.911121694462852	-4.883464	2.228493	-0.532472
Trial1	1	1	blindfold	counterclockwise	practice	Guided	2	-0.5	-0.5	13.73608	-1.30241	-1.44891	-0.95066	0.920302390775768	-4.67249	1.919572	-0.570403
Trial1	1	1	blindfold	counterclockwise	practice	Guided	2	-0.5	-0.5	13.75609	-1.30241	-1.44897	-0.98713	0.93870000079232	-4.763107	2.169248	-0.670981
Trial1	1	1	blindfold	counterclockwise	practice	Guided	2	-0.5	-0.5	13.77609	-1.30245	-1.44885	-1.00406	0.947629897511267	-4.900423	2.224261	-0.517378
Trial1	1	1	blindfold	counterclockwise	practice	Guided	2	-0.5	-0.5	13.79608	-1.30247	-1.44888	-1.0204	0.956438320045404	-4.851044	2.152321	-0.887471
Trial1	1	1	blindfold	counterclockwise	practice	Guided	2	-0.5	-0.5	13.81609	-1.30245	-1.44891	-1.03666	0.965365121174863	-4.915991	2.283507	-0.92434
Trial1	1	1	blindfold	counterclockwise	practice	Guided	2	-0.5	-0.5	13.83609	-1.30244	-1.44889	-1.05235	0.974166618621643	-4.856753	2.275043	-0.877526
Trial1	1	1	blindfold	counterclockwise	practice	Guided	2	-0.5	-0.5	13.85609	-1.30244	-1.44888	-1.0814	0.990926855150271	-4.946497	2.296202	-0.746868
Trial1	1	1	blindfold	counterclockwise	practice	Guided	2	-0.5	-0.5	13.87608	-1.30244	-1.44894	-1.09583	0.99946154257029	-4.90373	2.071917	-0.946641
Trial1	1	1	blindfold	counterclockwise	practice	Guided	2	-0.5	-0.5	13.89609	-1.30244	-1.44895	-1.1095	1.00767075032832	-4.953756	2.224261	-1.050237
Trial1	1	1	blindfold	counterclockwise	practice	Guided	2	-0.5	-0.5	13.91609	-1.30245	-1.44892	-1.12292	1.01585199732739	-4.918026	2.325825	-1.045987
Trial1	1	1	blindfold	counterclockwise	practice	Guided	2	-0.5	-0.5	13.93608	-1.30246	-1.44889	-1.1362	1.0240568136561	-4.924455	2.33852	-1.268049
Trial1	1	1	blindfold	counterclockwise	practice	Guided	2	-0.5	-0.5	13.95609	-1.30246	-1.44888	-1.16315	1.04101385184847	-4.874056	2.148089	-1.219075
Trial1	1	1	blindfold	counterclockwise	practice	Guided	2	-0.5	-0.5	13.97609	-1.30244	-1.44897	-1.17657	1.04959845243367	-4.921722	2.050758	-1.414192
Trial1	1	1	blindfold	counterclockwise	practice	Guided	2	-0.5	-0.5	13.99609	-1.30246	-1.44895	-1.19057	1.05869207055282	-4.992949	2.148089	-1.436899
Trial1	1	1	blindfold	counterclockwise	practice	Guided	2	-0.5	-0.5	14.01608	-1.30248	-1.44892	-1.20435	1.06774671017572	-4.993217	2.17348	-1.592001
Trial1	1	1	blindfold	counterclockwise	practice	Guided	2	-0.5	-0.5	14.03609	-1.30248	-1.44892	-1.21834	1.07702671002565	-4.919792	2.059221	-1.466114
Trial1	1	1	blindfold	counterclockwise	practice	Guided	2	-0.5	-0.5	14.05609	-1.30248	-1.44893	-1.24741	1.0966293441139	-4.989958	2.169248	-1.570054
Trial1	1	1	blindfold	counterclockwise	practice	Guided	2	-0.5	-0.5	14.0761	-1.30252	-1.4489	-1.26204	1.10668125488424	-5.075983	2.194639	-1.668906
Trial1	1	1	blindfold	counterclockwise	practice	Guided	2	-0.5	-0.5	14.09608	-1.30254	-1.44889	-1.2773	1.11725818161863	-5.139288	2.143857	-1.548326
Trial1	1	1	blindfold	counterclockwise	practice	Guided	2	-0.5	-0.5	14.11609	-1.30256	-1.44889	-1.29226	1.12773148732888	-5.198617	2.198871	-1.562808
Trial1	1	1	blindfold	counterclockwise	practice	Guided	2	-0.5	-0.5	14.13609	-1.3026	-1.44891	-1.30448	1.13637793121803	-5.323574	2.194639	-1.501793
Trial1	1	1	blindfold	counterclockwise	practice	Guided	2	-0.5	-0.5	14.15608	-1.30263	-1.44892	-1.30309	1.13541549352439	-5.816184	2.723614	-3.808797
Trial1	1	1	blindfold	counterclockwise	practice	Guided	2	-0.5	-0.5	14.17609	-1.30264	-1.44899	-1.30206	1.13469430416092	-4.736042	0.899708	-3.101498
Trial1	1	1	blindfold	counterclockwise	practice	Guided	2	-0.5	-0.5	14.19609	-1.30251	-1.44923	-1.30157	1.13425601332601	-4.588649	1.572564	-2.402489
Trial1	1	1	blindfold	counterclockwise	practice	Guided	2	-0.5	-0.5	14.21609	-1.30247	-1.44916	-1.30149	1.13417123073199	-4.778809	3.040999	-2.129714
Trial1	1	1	blindfold	counterclockwise	practice	Guided	2	-0.5	-0.5	14.23608	-1.30248	-1.44891	-1.30151	1.13419246843609	-5.16415	2.545878	-3.118798
Trial1	1	1	blindfold	counterclockwise	practice	Guided	2	-0.5	-0.5	14.25609	-1.30248	-1.44893	-1.30174	1.13435490004015	-4.818074	0.802377	-3.914399
Trial1	1	1	blindfold	counterclockwise	practice	Guided	2	-0.5	-0.5	14.27609	-1.3024	-1.44918	-1.30178	1.13432654134524	-4.475051	1.682591	-4.398011
Trial1	1	1	blindfold	counterclockwise	practice	Guided	2	-0.5	-0.5	14.29608	-1.30239	-1.44918	-1.30184	1.13436192668375	-4.110079	1.691055	-4.505863
Trial1	1	1	blindfold	counterclockwise	practice	Guided	2	-0.5	-0.5	14.31609	-1.30232	-1.44919	-1.30201	1.13443260360709	-3.279378	1.53871	-4.739562
Trial1	1	1	blindfold	counterclockwise	practice	Guided	2	-0.5	-0.5	14.33609	-1.30202	-1.4492	-1.30217	1.13433362658458	-2.208278	1.564101	-4.91807
Trial1	1	1	blindfold	counterclockwise	practice	Guided	2	-0.5	-0.5	14.35609	-1.30159	-1.4492	-1.3024	1.13419232133943	-1.3696	1.530246	-4.828947
Trial1	1	1	blindfold	counterclockwise	practice	Guided	2	-0.5	-0.5	14.37608	-1.30071	-1.44925	-1.30253	1.13366261568323	0.375528	1.403292	-5.212901
Trial1	1	1	blindfold	counterclockwise	practice	Guided	2	-0.5	-0.5	14.39609	-1.30026	-1.44928	-1.30271	1.13347228396145	1.525677	1.212861	-5.584259
Trial1	1	1	blindfold	counterclockwise	practice	Guided	2	-0.5	-0.5	14.41609	-1.29927	-1.44936	-1.30285	1.13287269001906	2.359571	0.984344	-5.753796
Trial1	1	1	blindfold	counterclockwise	practice	Guided	2	-0.5	-0.5	14.43608	-1.29692	-1.44947	-1.30291	1.13125859297622	2.807526	0.954721	-5.836666
Trial1	1	1	blindfold	counterclockwise	practice	Guided	2	-0.5	-0.5	14.45609	-1.29307	-1.44949	-1.30302	1.12862804749366	2.844209	1.242484	-5.875243
Trial1	1	1	blindfold	counterclockwise	practice	Guided	2	-0.5	-0.5	14.47609	-1.28015	-1.44935	-1.30304	1.11960127643431	2.477554	1.238252	-6.136918
Trial1	1	1	blindfold	counterclockwise	practice	Guided	2	-0.5	-0.5	14.49609	-1.27181	-1.44937	-1.30295	1.11374105034288	2.198612	1.11553	-5.777449
Trial1	1	1	blindfold	counterclockwise	practice	Guided	2	-0.5	-0.5	14.51608	-1.26247	-1.44939	-1.30284	1.10720936057482	1.828636	1.466769	-5.658207
Trial1	1	1	blindfold	counterclockwise	practice	Guided	2	-0.5	-0.5	14.53609	-1.25214	-1.4493	-1.30276	1.10006268114526	1.555219	1.691055	-5.505136
Trial1	1	1	blindfold	counterclockwise	practice	Guided	2	-0.5	-0.5	14.55609	-1.24173	-1.44919	-1.30285	1.09303773530505	1.580581	1.623346	-5.593357
Trial1	1	1	blindfold	counterclockwise	practice	Guided	2	-0.5	-0.5	14.5761	-1.2193	-1.44932	-1.30291	1.07798745629511	1.732318	1.200166	-5.822127
Trial1	1	1	blindfold	counterclockwise	practice	Guided	2	-0.5	-0.5	14.59608	-1.20743	-1.44939	-1.30292	1.07011107487319	1.777903	1.195934	-5.791274
Trial1	1	1	blindfold	counterclockwise	practice	Guided	2	-0.5	-0.5	14.61609	-1.19461	-1.44941	-1.30292	1.06167959013581	1.701753	1.090139	-5.846408
Trial1	1	1	blindfold	counterclockwise	practice	Guided	2	-0.5	-0.5	14.63609	-1.18161	-1.44945	-1.3029	1.05320496957212	1.664462	1.02243	-5.801764
Trial1	1	1	blindfold	counterclockwise	practice	Guided	2	-0.5	-0.5	14.65608	-1.16803	-1.44949	-1.30295	1.04450594204726	1.822165	0.97588	-5.864835
Trial1	1	1	blindfold	counterclockwise	practice	Guided	2	-0.5	-0.5	14.67609	-1.13845	-1.44958	-1.303	1.02587883956564	1.648266	0.793913	-6.052129
Trial1	1	1	blindfold	counterclockwise	practice	Guided	2	-0.5	-0.5	14.69609	-1.12257	-1.44961	-1.30303	1.01609571745584	1.513042	0.789681	-6.072678
Trial1	1	1	blindfold	counterclockwise	practice	Guided	2	-0.5	-0.5	14.71609	-1.10731	-1.44961	-1.30305	1.0068340125501	1.349642	0.747363	-6.161719
Trial1	1	1	blindfold	counterclockwise	practice	Guided	2	-0.5	-0.5	14.73608	-1.0904	-1.44963	-1.30306	0.996733459160132	1.32758	0.675423	-6.187318
Trial1	1	1	blindfold	counterclockwise	practice	Guided	2	-0.5	-0.5	14.75609	-1.07478	-1.44967	-1.30306	0.987561383116409	1.420021	0.650032	-6.196157
Trial1	1	1	blindfold	counterclockwise	practice	Guided	2	-0.5	-0.5	14.77609	-1.04135	-1.44976	-1.30303	0.968461167825963	1.528626	0.39176	-6.061443
Trial1	1	1	blindfold	counterclockwise	practice	Guided	2	-0.5	-0.5	14.79608	-1.02383	-1.44981	-1.30303	0.958777936341122	1.353401	0.366273	-6.031196
Trial1	1	1	blindfold	counterclockwise	practice	Guided	2	-0.5	-0.5	14.81609	-1.00646	-1.44984	-1.30303	0.949399223624533	1.354873	0.273088	-6.089723
Trial1	1	1	blindfold	counterclockwise	practice	Guided	2	-0.5	-0.5	14.83609	-0.98818	-1.44988	-1.30302	0.939766362281671	1.379112	0.120688	-5.95199
Trial1	1	1	blindfold	counterclockwise	practice	Guided	2	-0.5	-0.5	14.85609	-0.97002	-1.44993	-1.30286	0.930324040132669	1.612156	-0.023206	-5.922779
Trial1	1	1	blindfold	counterclockwise	practice	Guided	2	-0.5	-0.5	14.87608	-0.93195	-1.45009	-1.30283	0.911656052148271	1.335924	-0.20086	-5.578662
Trial1	1	1	blindfold	counterclockwise	practice	Guided	2	-0.5	-0.5	14.89609	-0.91236	-1.4501	-1.30283	0.902539061806613	0.987605	-0.128871	-5.715929
Trial1	1	1	blindfold	counterclockwise	practice	Guided	2	-0.5	-0.5	14.91609	-0.89276	-1.45009	-1.30283	0.893754119373425	0.801053	-0.171145	-5.6758
Trial1	1	1	blindfold	counterclockwise	practice	Guided	2	-0.5	-0.5	14.93608	-0.87272	-1.45008	-1.30282	0.885121517408211	0.727512	-0.247267	-5.667296
Trial1	1	1	blindfold	counterclockwise	practice	Guided	2	-0.5	-0.5	14.95609	-0.85348	-1.45011	-1.30269	0.877074353913142	0.912437	-0.36145	-5.473917
Trial1	1	1	blindfold	counterclockwise	practice	Guided	2	-0.5	-0.5	14.97609	-0.81431	-1.45019	-1.30264	0.861987060483019	0.74765	-0.395087	-5.240243
Trial1	1	1	blindfold	counterclockwise	practice	Guided	2	-0.5	-0.5	14.99609	-0.7962	-1.4502	-1.30263	0.855540352528618	0.880821	-0.551561	-5.243105
Trial1	1	1	blindfold	counterclockwise	practice	Guided	2	-0.5	-0.5	15.01608	-0.77713	-1.45026	-1.30264	0.849136001224623	0.931539	-0.73776	-5.227885
Trial1	1	1	blindfold	counterclockwise	practice	Guided	2	-0.5	-0.5	15.03609	-0.75868	-1.45035	-1.30262	0.843275942938855	1.282987	-0.898568	-5.197488
Trial1	1	1	blindfold	counterclockwise	practice	Guided	2	-0.5	-0.5	15.05609	-0.7401199	-1.45043	-1.30252	0.837672962464669	1.42209	-1.02129	-5.143685
Trial1	1	1	blindfold	counterclockwise	practice	Guided	2	-0.5	-0.5	15.0761	-0.70172	-1.45055	-1.3025	0.827464333629826	1.332086	-1.088999	-4.956178
Trial1	1	1	blindfold	counterclockwise	practice	Guided	2	-0.5	-0.5	15.09608	-0.68195	-1.45056	-1.30251	0.822877955663394	1.405618	-1.215953	-4.966438
Trial1	1	1	blindfold	counterclockwise	practice	Guided	2	-0.5	-0.5	15.11609	-0.6613899	-1.45061	-1.30252	0.818587273461593	1.440922	-1.355603	-5.0281
Trial1	1	1	blindfold	counterclockwise	practice	Guided	2	-0.5	-0.5	15.13609	-0.643	-1.45067	-1.30248	0.815121539418263	1.491586	-1.49102	-4.901201
Trial1	1	1	blindfold	counterclockwise	practice	Guided	2	-0.5	-0.5	15.15608	-0.6232	-1.45074	-1.30233	0.811733759405693	1.557039	-1.592583	-4.808888
Trial1	1	1	blindfold	counterclockwise	practice	Guided	2	-0.5	-0.5	15.17609	-0.58254	-1.4508	-1.30228	0.806514701942033	1.110331	-1.562961	-4.522152
Trial1	1	1	blindfold	counterclockwise	practice	Guided	2	-0.5	-0.5	15.19609	-0.56266	-1.45077	-1.30225	0.804693345210773	0.978071	-1.512179	-4.482688
Trial1	1	1	blindfold	counterclockwise	practice	Free	1	-0.5	-0.5	0	-0.5347	-1.45114	-1.30068	0.801431607224881	1.019629	-2.223122	-1.171537
Trial1	1	1	blindfold	counterclockwise	practice	Free	1	-0.5	-0.5	0.01777649	-0.53473	-1.45111	-1.30066	0.801413016645379	1.006059	-2.104631	-1.072261
Trial1	1	1	blindfold	counterclockwise	practice	Free	1	-0.5	-0.5	0.03778076	-0.53475	-1.45107	-1.30066	0.801413882207238	1.081866	-1.998836	-0.931854
Trial1	1	1	blindfold	counterclockwise	practice	Free	1	-0.5	-0.5	0.05778503	-0.53358	-1.45095	-1.30256	0.803262177061654	1.178442	-1.799942	-0.589373
Trial1	1	1	blindfold	counterclockwise	practice	Free	1	-0.5	-0.5	0.07777405	-0.53203	-1.45089	-1.30378	0.804417891153978	0.886767	-1.596815	-0.498587
Trial1	1	1	blindfold	counterclockwise	practice	Free	1	-0.5	-0.5	0.09777832	-0.53001	-1.4508	-1.30523	0.805788926893118	0.667781	-1.364066	-0.437497
Trial1	1	1	blindfold	counterclockwise	practice	Free	1	-0.5	-0.5	0.1177826	-0.52763	-1.4507	-1.30674	0.807213055156619	0.636012	-1.283662	-0.262202
Trial1	1	1	blindfold	counterclockwise	practice	Free	1	-0.5	-0.5	0.1377716	-0.52495	-1.45062	-1.30964	0.810024270204797	0.635397	-1.055145	-0.148166
Trial1	1	1	blindfold	counterclockwise	practice	Free	1	-0.5	-0.5	0.1577759	-0.51864	-1.45046	-1.31089	0.811104170295262	0.807595	-0.712369	0.075937
Trial1	1	1	blindfold	counterclockwise	practice	Free	1	-0.5	-0.5	0.1777802	-0.51478	-1.45038	-1.31208	0.812214513568965	0.696281	-0.754687	0.028467
Trial1	1	1	blindfold	counterclockwise	practice	Free	1	-0.5	-0.5	0.1977844	-0.51036	-1.45038	-1.31318	0.813245960897394	0.600406	-0.830859	-0.013929
Trial1	1	1	blindfold	counterclockwise	practice	Free	1	-0.5	-0.5	0.2177734	-0.50577	-1.45039	-1.31419	0.814210475025972	0.558348	-0.674283	-0.0059731
Trial1	1	1	blindfold	counterclockwise	practice	Free	1	-0.5	-0.5	0.2377777	-0.50092	-1.45036	-1.31592	0.815920633192674	0.550193	-0.581183	0.099737
Trial1	1	1	blindfold	counterclockwise	practice	Free	1	-0.5	-0.5	0.257782	-0.4901	-1.45026	-1.31677	0.816830072756633	0.831806	-0.543052	-0.086815
Trial1	1	1	blindfold	counterclockwise	practice	Free	1	-0.5	-0.5	0.277771	-0.48361	-1.45027	-1.31761	0.817774287690052	1.083315	-0.665774	-0.060699
Trial1	1	1	blindfold	counterclockwise	practice	Free	1	-0.5	-0.5	0.2977753	-0.47722	-1.45031	-1.31854	0.818856899904233	1.217735	-0.682701	-0.118992
Trial1	1	1	blindfold	counterclockwise	practice	Free	1	-0.5	-0.5	0.3177795	-0.46941	-1.45034	-1.31968	0.820250696825007	1.370568	-0.720788	-0.282219
Trial1	1	1	blindfold	counterclockwise	practice	Free	1	-0.5	-0.5	0.3377838	-0.46088	-1.45036	-1.32296	0.823889175006763	1.595236	-0.864669	-0.42623
Trial1	1	1	blindfold	counterclockwise	practice	Free	1	-0.5	-0.5	0.3577728	-0.43985	-1.45049	-1.3248	0.826990376318315	1.89556	-1.017014	-0.267053
Trial1	1	1	blindfold	counterclockwise	practice	Free	1	-0.5	-0.5	0.3777771	-0.42815	-1.4505	-1.32689	0.830005711566887	1.869835	-0.936609	-0.25396
Trial1	1	1	blindfold	counterclockwise	practice	Free	1	-0.5	-0.5	0.3977814	-0.41485	-1.45048	-1.32689	0.83126264294623	1.861418	-1.059332	-0.249953
Trial1	1	1	blindfold	counterclockwise	practice	Free	1	-0.5	-0.5	0.4177704	-0.39989	-1.45051	-1.33161	0.837613962269474	1.823546	-1.012782	-0.214564
Trial1	1	1	blindfold	counterclockwise	practice	Free	1	-0.5	-0.5	0.4377747	-0.38423	-1.4505	-1.33682	0.844790158484655	1.688257	-0.868901	-0.249743
Trial1	1	1	blindfold	counterclockwise	practice	Free	1	-0.5	-0.5	0.4577789	-0.34927	-1.45047	-1.33955	0.852973487465855	1.668818	-1.10165	-0.206967
Trial1	1	1	blindfold	counterclockwise	practice	Free	1	-0.5	-0.5	0.4777832	-0.33065	-1.45053	-1.34247	0.859322533688241	1.631114	-1.114345	-0.25982
Trial1	1	1	blindfold	counterclockwise	practice	Free	1	-0.5	-0.5	0.4977722	-0.31115	-1.45058	-1.34545	0.866285116518749	1.644967	-1.325935	-0.260161
Trial1	1	1	blindfold	counterclockwise	practice	Free	1	-0.5	-0.5	0.5177765	-0.29015	-1.45067	-1.34862	0.874181340957447	1.747749	-1.52483	-0.369962
Trial1	1	1	blindfold	counterclockwise	practice	Free	1	-0.5	-0.5	0.5377808	-0.2689	-1.45078	-1.3557	0.886357560006002	1.829346	-1.744883	-0.38301
Trial1	1	1	blindfold	counterclockwise	practice	Free	1	-0.5	-0.5	0.557785	-0.22379	-1.45088	-1.35957	0.902858017594199	1.748718	-1.681406	-0.293731
[truncated: 10,610 more rows]
