# Supplementary material for: Assessing kinesthetic proprioceptive function of the upper limb: a novel dynamic movement reproduction task using a robotic arm
Source: PeerJ. 2021 May 3;9:e11301. doi: 10.7717/peerj.11301 (PMC8101453; doi:10.7717/peerj.11301)
Supplement: Supplemental Information 3 [file peerj-09-11301-s003.zip › DMR raw data_Study 2_part 2/HMData_PP049_2019-11-12-10-04-28.txt]

Trial1	2	1	noBlindfold	counterclockwise	practice	Guided	1	0.5	-0.25	0	0.4438	-1.45035	-1.04997	0.80194169771943	-0.372441	-1.193366	-0.099235
Trial1	2	1	noBlindfold	counterclockwise	practice	Guided	1	0.5	-0.25	0.01896667	0.44451	-1.45047	-1.04976	0.801682714054406	0.241299	-0.31738	0.99131
Trial1	2	1	noBlindfold	counterclockwise	practice	Guided	1	0.5	-0.25	0.03897095	0.44538	-1.45029	-1.04977	0.801632956199152	-0.059723	-0.368105	0.387404
Trial1	2	1	noBlindfold	counterclockwise	practice	Guided	1	0.5	-0.25	0.05897522	0.44764	-1.45036	-1.04979	0.801502122963915	0.605539	-1.328647	0.370346
Trial1	2	1	noBlindfold	counterclockwise	practice	Guided	1	0.5	-0.25	0.07897949	0.44902	-1.45057	-1.04973	0.801353313722453	0.779503	-1.184765	0.579188
Trial1	2	1	noBlindfold	counterclockwise	practice	Guided	1	0.5	-0.25	0.09896851	0.45074	-1.45067	-1.04967	0.801185761965682	0.904227	-1.976112	0.789331
Trial1	2	1	noBlindfold	counterclockwise	practice	Guided	1	0.5	-0.25	0.1189728	0.45286	-1.45097	-1.04978	0.801168051092014	0.725181	-2.522014	0.378302
Trial1	2	1	noBlindfold	counterclockwise	practice	Guided	1	0.5	-0.25	0.1389771	0.45492	-1.45119	-1.04972	0.800989496125633	0.882124	-2.115761	0.224434
Trial1	2	1	noBlindfold	counterclockwise	practice	Guided	1	0.5	-0.25	0.1589661	0.45985	-1.45119	-1.04957	0.800577386523922	1.106985	-3.080612	1.08558
Trial1	2	1	noBlindfold	counterclockwise	practice	Guided	1	0.5	-0.25	0.1789703	0.46259	-1.45146	-1.04963	0.800504545317046	0.974383	-3.567269	0.652255
Trial1	2	1	noBlindfold	counterclockwise	practice	Guided	1	0.5	-0.25	0.1989746	0.46532	-1.45174	-1.04971	0.800461642770887	1.123122	-3.723845	0.5571
Trial1	2	1	noBlindfold	counterclockwise	practice	Guided	1	0.5	-0.25	0.2189789	0.46812	-1.45186	-1.04971	0.800345222040406	1.278329	-3.558805	0.567685
Trial1	2	1	noBlindfold	counterclockwise	practice	Guided	1	0.5	-0.25	0.2389679	0.47101	-1.45181	-1.04939	0.799915450168054	1.279394	-3.321824	0.816633
Trial1	2	1	noBlindfold	counterclockwise	practice	Guided	1	0.5	-0.25	0.2589722	0.47742	-1.45161	-1.04907	0.799388967205685	0.88108	-3.135625	2.08329
Trial1	2	1	noBlindfold	counterclockwise	practice	Guided	1	0.5	-0.25	0.2789764	0.4805	-1.45155	-1.04894	0.799177879154025	0.61613	-3.266811	2.183779
Trial1	2	1	noBlindfold	counterclockwise	practice	Guided	1	0.5	-0.25	0.2989655	0.48334	-1.45163	-1.04906	0.799233644621606	0.752727	-3.609587	1.717541
Trial1	2	1	noBlindfold	counterclockwise	practice	Guided	1	0.5	-0.25	0.3189697	0.48571	-1.45172	-1.04919	0.799317790658537	0.862182	-3.245652	1.544323
Trial1	2	1	noBlindfold	counterclockwise	practice	Guided	1	0.5	-0.25	0.338974	0.48777	-1.45164	-1.04944	0.799533569489128	0.587889	-2.936731	1.337566
Trial1	2	1	noBlindfold	counterclockwise	practice	Guided	1	0.5	-0.25	0.3589783	0.491	-1.45156	-1.04954	0.799590576231965	0.192741	-2.91134	0.824986
Trial1	2	1	noBlindfold	counterclockwise	practice	Guided	1	0.5	-0.25	0.3789673	0.49182	-1.45144	-1.04959	0.799631832091756	-0.196108	-2.251179	0.630079
Trial1	2	1	noBlindfold	counterclockwise	practice	Guided	1	0.5	-0.25	0.3989716	0.49191	-1.45121	-1.0496	0.799640929520558	-0.385322	-2.081907	0.473585
Trial1	2	1	noBlindfold	counterclockwise	practice	Guided	1	0.5	-0.25	0.4189758	0.49189	-1.45108	-1.04963	0.799671052077225	-0.318943	-1.819535	0.486267
Trial1	2	1	noBlindfold	counterclockwise	practice	Guided	1	0.5	-0.25	0.4389801	0.49186	-1.45093	-1.04985	0.799891406254633	-0.482138	-1.341342	0.268531
Trial1	2	1	noBlindfold	counterclockwise	practice	Guided	1	0.5	-0.25	0.4589691	0.4912	-1.45063	-1.04991	0.799958352958481	-0.827054	-1.07897	0.097096
Trial1	2	1	noBlindfold	counterclockwise	practice	Guided	1	0.5	-0.25	0.4789734	0.49022	-1.45056	-1.04988	0.799939814627226	-0.83714	-1.062043	0.292185
Trial1	2	1	noBlindfold	counterclockwise	practice	Guided	1	0.5	-0.25	0.4989777	0.48884	-1.45055	-1.04992	0.799997926889687	-0.693732	-1.087434	0.169601
Trial1	2	1	noBlindfold	counterclockwise	practice	Guided	1	0.5	-0.25	0.5189667	0.48712	-1.45052	-1.05009	0.800193620916327	-0.967356	-0.676949	-0.131154
Trial1	2	1	noBlindfold	counterclockwise	practice	Guided	1	0.5	-0.25	0.5389709	0.48474	-1.45038	-1.0503	0.800445476776915	-1.148217	-0.422983	-0.551482
Trial1	2	1	noBlindfold	counterclockwise	practice	Guided	1	0.5	-0.25	0.5589752	0.47761	-1.45013	-1.0503	0.800613143668783	-1.232298	0.068044	-0.568463
Trial1	2	1	noBlindfold	counterclockwise	practice	Guided	1	0.5	-0.25	0.5789795	0.47268	-1.44995	-1.05026	0.800726149368058	-1.359538	0.224575	-0.538093
Trial1	2	1	noBlindfold	counterclockwise	practice	Guided	1	0.5	-0.25	0.5989685	0.4666	-1.44987	-1.05023	0.800926747491258	-1.246751	0.241444	-0.428331
Trial1	2	1	noBlindfold	counterclockwise	practice	Guided	1	0.5	-0.25	0.6189728	0.45953	-1.44986	-1.05023	0.801252715266811	-1.249445	0.287911	-0.460809
Trial1	2	1	noBlindfold	counterclockwise	practice	Guided	1	0.5	-0.25	0.6389771	0.45153	-1.44987	-1.05036	0.801826300039374	-1.203601	0.182059	-0.55729
Trial1	2	1	noBlindfold	counterclockwise	practice	Guided	1	0.5	-0.25	0.6589661	0.43363	-1.44988	-1.05039	0.80313705841783	-1.12296	0.393508	-0.801711
Trial1	2	1	noBlindfold	counterclockwise	practice	Guided	1	0.5	-0.25	0.6789703	0.42364	-1.44981	-1.05034	0.803974535394962	-1.089718	0.524601	-0.649221
Trial1	2	1	noBlindfold	counterclockwise	practice	Guided	1	0.5	-0.25	0.6989746	0.41303	-1.44975	-1.05026	0.804971900121801	-1.093795	0.533056	-0.459089
Trial1	2	1	noBlindfold	counterclockwise	practice	Guided	1	0.5	-0.25	0.7189789	0.40179	-1.44972	-1.05021	0.806214145311492	-1.07523	0.66001	-0.444395
Trial1	2	1	noBlindfold	counterclockwise	practice	Guided	1	0.5	-0.25	0.7389679	0.38963	-1.44967	-1.0503	0.807874758806953	-0.989907	0.786964	-0.387215
Trial1	2	1	noBlindfold	counterclockwise	practice	Guided	1	0.5	-0.25	0.7589722	0.36436	-1.44975	-1.05043	0.811841423224732	-0.607717	0.118255	-0.910576
Trial1	2	1	noBlindfold	counterclockwise	practice	Guided	1	0.5	-0.25	0.7789764	0.35156	-1.44992	-1.05052	0.814166325137211	-0.294268	-0.063711	-1.072889
Trial1	2	1	noBlindfold	counterclockwise	practice	Guided	1	0.5	-0.25	0.7989655	0.33885	-1.45007	-1.05055	0.81660859784099	-0.093653	0.037854	-1.102299
Trial1	2	1	noBlindfold	counterclockwise	practice	Guided	1	0.5	-0.25	0.8189697	0.32606	-1.45004	-1.05055	0.819228540434725	-0.033039	-0.122947	-1.220319
Trial1	2	1	noBlindfold	counterclockwise	practice	Guided	1	0.5	-0.25	0.838974	0.314	-1.45006	-1.05072	0.822039225238282	-0.019649	-0.156755	-1.350757
Trial1	2	1	noBlindfold	counterclockwise	practice	Guided	1	0.5	-0.25	0.8589783	0.29039	-1.45014	-1.05077	0.827749371696487	0.120713	-0.605195	-1.537704
Trial1	2	1	noBlindfold	counterclockwise	practice	Guided	1	0.5	-0.25	0.8789673	0.28005	-1.45026	-1.05083	0.830485820346019	0.170228	-0.689831	-1.700169
Trial1	2	1	noBlindfold	counterclockwise	practice	Guided	1	0.5	-0.25	0.8989716	0.27007	-1.45034	-1.05088	0.833232675246467	0.303693	-0.719454	-1.762488
Trial1	2	1	noBlindfold	counterclockwise	practice	Guided	1	0.5	-0.25	0.9189758	0.2609	-1.45036	-1.05092	0.835847878623498	0.396595	-0.753308	-1.842879
Trial1	2	1	noBlindfold	counterclockwise	practice	Guided	1	0.5	-0.25	0.9389801	0.25258	-1.45038	-1.05089	0.838237081647268	0.295	-0.846408	-1.893659
Trial1	2	1	noBlindfold	counterclockwise	practice	Guided	1	0.5	-0.25	0.9589691	0.23791	-1.45044	-1.05083	0.842626765700748	0.064804	-0.884494	-1.658122
Trial1	2	1	noBlindfold	counterclockwise	practice	Guided	1	0.5	-0.25	0.9789734	0.23177	-1.45045	-1.05078	0.84450923404816	-0.059718	-0.935275	-1.569747
Trial1	2	1	noBlindfold	counterclockwise	practice	Guided	1	0.5	-0.25	0.9989777	0.22604	-1.45046	-1.05071	0.846280404525992	-0.133285	-0.926812	-1.395508
Trial1	2	1	noBlindfold	counterclockwise	practice	Guided	1	0.5	-0.25	1.018967	0.22062	-1.45046	-1.05064	0.84798441591659	-0.183999	-0.914116	-1.228864
Trial1	2	1	noBlindfold	counterclockwise	practice	Guided	1	0.5	-0.25	1.038971	0.21532	-1.45048	-1.05068	0.84978294000344	-0.175496	-1.142634	-1.245242
Trial1	2	1	noBlindfold	counterclockwise	practice	Guided	1	0.5	-0.25	1.058975	0.20611	-1.45065	-1.05067	0.852903174487567	-0.119723	-1.333065	-1.37781
Trial1	2	1	noBlindfold	counterclockwise	practice	Guided	1	0.5	-0.25	1.078979	0.20187	-1.45066	-1.05057	0.854279721738067	-0.293847	-1.100316	-1.071743
Trial1	2	1	noBlindfold	counterclockwise	practice	Guided	1	0.5	-0.25	1.098969	0.19822	-1.45058	-1.05044	0.855438652531178	-0.350058	-0.931044	-0.829436
Trial1	2	1	noBlindfold	counterclockwise	practice	Guided	1	0.5	-0.25	1.118973	0.1945	-1.45048	-1.05035	0.856673971921189	-0.474836	-0.92258	-0.672997
Trial1	2	1	noBlindfold	counterclockwise	practice	Guided	1	0.5	-0.25	1.138977	0.19071	-1.45048	-1.05033	0.858014268966645	-0.39468	-1.163793	-0.683178
Trial1	2	1	noBlindfold	counterclockwise	practice	Guided	1	0.5	-0.25	1.158966	0.18316	-1.45064	-1.05031	0.860746015012227	-0.427714	-1.248429	-0.628977
Trial1	2	1	noBlindfold	counterclockwise	practice	Guided	1	0.5	-0.25	1.17897	0.17936	-1.45063	-1.05027	0.862114852666896	-0.364063	-1.206111	-0.513697
Trial1	2	1	noBlindfold	counterclockwise	practice	Guided	1	0.5	-0.25	1.198975	0.17595	-1.45062	-1.05024	0.863361175973137	-0.365559	-1.333065	-0.458825
Trial1	2	1	noBlindfold	counterclockwise	practice	Guided	1	0.5	-0.25	1.218979	0.17253	-1.45066	-1.05021	0.864622834836299	-0.276913	-1.434628	-0.447972
Trial1	2	1	noBlindfold	counterclockwise	practice	Guided	1	0.5	-0.25	1.238968	0.16917	-1.45071	-1.05009	0.865790061547908	-0.2673	-1.506568	-0.296254
Trial1	2	1	noBlindfold	counterclockwise	practice	Guided	1	0.5	-0.25	1.258972	0.16319	-1.45071	-1.05006	0.868065112167443	-0.381949	-1.294978	-0.151525
Trial1	2	1	noBlindfold	counterclockwise	practice	Guided	1	0.5	-0.25	1.278976	0.1602	-1.45066	-1.0501	0.869266467280584	-0.34008	-1.316137	-0.23019
Trial1	2	1	noBlindfold	counterclockwise	practice	Guided	1	0.5	-0.25	1.298965	0.15738	-1.45066	-1.05016	0.87042781493992	-0.265571	-1.468482	-0.379568
Trial1	2	1	noBlindfold	counterclockwise	practice	Guided	1	0.5	-0.25	1.31897	0.15474	-1.45071	-1.0502	0.871507016863932	-0.17177	-1.447323	-0.398326
Trial1	2	1	noBlindfold	counterclockwise	practice	Guided	1	0.5	-0.25	1.338974	0.1505	-1.4507	-1.05018	0.873177081735385	-0.154741	-1.400773	-0.368255
Trial1	2	1	noBlindfold	counterclockwise	practice	Guided	1	0.5	-0.25	1.358978	0.1483	-1.45069	-1.05016	0.874041762052209	-0.182805	-1.375383	-0.305666
Trial1	2	1	noBlindfold	counterclockwise	practice	Guided	1	0.5	-0.25	1.378967	0.1467	-1.45069	-1.05015	0.874677634647978	-0.191203	-1.379614	-0.330831
Trial1	2	1	noBlindfold	counterclockwise	practice	Guided	1	0.5	-0.25	1.398972	0.14526	-1.4507	-1.05014	0.875251009263894	-0.223118	-1.400773	-0.293647
Trial1	2	1	noBlindfold	counterclockwise	practice	Guided	1	0.5	-0.25	1.418976	0.14409	-1.4507	-1.05011	0.87569852943142	-0.197352	-1.388078	-0.246809
Trial1	2	1	noBlindfold	counterclockwise	practice	Guided	1	0.5	-0.25	1.43898	0.14308	-1.45069	-1.05008	0.876082075131974	-0.158556	-1.324601	-0.166232
Trial1	2	1	noBlindfold	counterclockwise	practice	Guided	1	0.5	-0.25	1.458969	0.14166	-1.45066	-1.05009	0.876670684317027	-0.207512	-1.362687	-0.179586
Trial1	2	1	noBlindfold	counterclockwise	practice	Guided	1	0.5	-0.25	1.478973	0.14123	-1.45067	-1.05011	0.876864810283312	-0.224182	-1.400773	-0.23446
Trial1	2	1	noBlindfold	counterclockwise	practice	Guided	1	0.5	-0.25	1.498978	0.14096	-1.4507	-1.05012	0.876984449141103	-0.227169	-1.447323	-0.297806
Trial1	2	1	noBlindfold	counterclockwise	practice	Guided	1	0.5	-0.25	1.518967	0.14087	-1.45072	-1.05012	0.877021300481612	-0.187652	-1.430396	-0.284071
Trial1	2	1	noBlindfold	counterclockwise	practice	Guided	1	0.5	-0.25	1.538971	0.14086	-1.45072	-1.05012	0.87702540097356	-0.19337	-1.46425	-0.208416
Trial1	2	1	noBlindfold	counterclockwise	practice	Guided	1	0.5	-0.25	1.558975	0.14086	-1.45073	-1.05012	0.87702540097356	-0.0052174	-1.582741	-0.267594
Trial1	2	1	noBlindfold	counterclockwise	practice	Guided	1	0.5	-0.25	1.578979	0.14086	-1.45076	-1.05012	0.87702540097356	0.012323	-1.67584	-0.254579
Trial1	2	1	noBlindfold	counterclockwise	practice	Guided	1	0.5	-0.25	1.598969	0.14086	-1.4508	-1.05012	0.87702540097356	0.057467	-1.692768	-0.249604
Trial1	2	1	noBlindfold	counterclockwise	practice	Guided	1	0.5	-0.25	1.618973	0.14086	-1.45082	-1.05013	0.877034536483485	0.071293	-1.739317	-0.312069
Trial1	2	1	noBlindfold	counterclockwise	practice	Guided	1	0.5	-0.25	1.638977	0.14087	-1.45085	-1.05013	0.877030436034249	0.115267	-1.849344	-0.28591
Trial1	2	1	noBlindfold	counterclockwise	practice	Guided	1	0.5	-0.25	1.658966	0.14088	-1.4509	-1.05014	0.877035368638848	0.107309	-1.883199	-0.336297
Trial1	2	1	noBlindfold	counterclockwise	practice	Guided	1	0.5	-0.25	1.67897	0.14088	-1.45093	-1.05014	0.877035368638848	0.197164	-2.039775	-0.380636
Trial1	2	1	noBlindfold	counterclockwise	practice	Guided	1	0.5	-0.25	1.698975	0.14089	-1.45098	-1.05014	0.877031274523437	0.174292	-2.056702	-0.351575
Trial1	2	1	noBlindfold	counterclockwise	practice	Guided	1	0.5	-0.25	1.718979	0.1409	-1.451	-1.05014	0.877027180502906	0.115257	-2.035543	-0.293834
Trial1	2	1	noBlindfold	counterclockwise	practice	Guided	1	0.5	-0.25	1.738968	0.1409	-1.45101	-1.05014	0.877027180502906	0.074111	-2.111716	-0.239961
Trial1	2	1	noBlindfold	counterclockwise	practice	Guided	1	0.5	-0.25	1.758972	0.1409	-1.45106	-1.05013	0.8770181535616	-0.043398	-2.187888	-0.149833
Trial1	2	1	noBlindfold	counterclockwise	practice	Guided	1	0.5	-0.25	1.778976	0.1409	-1.45107	-1.05012	0.877009017881019	-0.137631	-2.158266	-0.109561
Trial1	2	1	noBlindfold	counterclockwise	practice	Guided	1	0.5	-0.25	1.798965	0.14089	-1.45107	-1.05012	0.877013111986337	-0.133721	-2.230206	-0.08005
Trial1	2	1	noBlindfold	counterclockwise	practice	Guided	1	0.5	-0.25	1.81897	0.14089	-1.45108	-1.05011	0.877003976367573	-0.152139	-2.187888	-0.046788
Trial1	2	1	noBlindfold	counterclockwise	practice	Guided	1	0.5	-0.25	1.838974	0.14088	-1.45109	-1.0501	0.876999043809993	-0.155639	-2.14557	-0.09707
Trial1	2	1	noBlindfold	counterclockwise	practice	Guided	1	0.5	-0.25	1.858978	0.14087	-1.45108	-1.05009	0.876993893938729	-0.099222	-2.056702	-0.016292
Trial1	2	1	noBlindfold	counterclockwise	practice	Guided	1	0.5	-0.25	1.878967	0.14087	-1.45104	-1.05008	0.87698475846278	-0.143595	-1.878967	-0.021362
Trial1	2	1	noBlindfold	counterclockwise	practice	Guided	1	0.5	-0.25	1.898972	0.14086	-1.45098	-1.05008	0.876988859125586	-0.169748	-1.811258	-0.047069
Trial1	2	1	noBlindfold	counterclockwise	practice	Guided	1	0.5	-0.25	1.918976	0.14085	-1.45094	-1.05007	0.876983921061617	-0.169366	-1.811258	-0.06385
Trial1	2	1	noBlindfold	counterclockwise	practice	Guided	1	0.5	-0.25	1.93898	0.14084	-1.45093	-1.05007	0.876988021956671	-0.160088	-1.828185	-0.080454
Trial1	2	1	noBlindfold	counterclockwise	practice	Guided	1	0.5	-0.25	1.958969	0.14083	-1.45092	-1.05008	0.877001143376954	-0.049848	-1.798563	-0.250422
Trial1	2	1	noBlindfold	counterclockwise	practice	Guided	1	0.5	-0.25	1.978973	0.14083	-1.45091	-1.05009	0.877010278682227	0.0038806	-1.726622	-0.266094
Trial1	2	1	noBlindfold	counterclockwise	practice	Guided	1	0.5	-0.25	1.998978	0.14083	-1.45089	-1.05009	0.877010278682227	-0.013588	-1.692768	-0.283161
Trial1	2	1	noBlindfold	counterclockwise	practice	Guided	1	0.5	-0.25	2.018967	0.14083	-1.45087	-1.05009	0.877010278682227	-0.0046026	-1.633522	-0.287108
Trial1	2	1	noBlindfold	counterclockwise	practice	Guided	1	0.5	-0.25	2.038971	0.14083	-1.45083	-1.0501	0.877019522760655	-0.075275	-1.519264	-0.313629
Trial1	2	1	noBlindfold	counterclockwise	practice	Guided	1	0.5	-0.25	2.058975	0.14081	-1.45072	-1.0501	0.877027712564311	-0.152336	-1.269588	-0.239379
Trial1	2	1	noBlindfold	counterclockwise	practice	Guided	1	0.5	-0.25	2.078979	0.14081	-1.45067	-1.05011	0.877036739069668	-0.112508	-1.286515	-0.225927
Trial1	2	1	noBlindfold	counterclockwise	practice	Guided	1	0.5	-0.25	2.098969	0.1408	-1.45065	-1.05011	0.877040834071657	-0.103254	-1.25266	-0.242479
Trial1	2	1	noBlindfold	counterclockwise	practice	Guided	1	0.5	-0.25	2.118973	0.1408	-1.45065	-1.05011	0.877040834071657	-0.066483	-1.256892	-0.300487
Trial1	2	1	noBlindfold	counterclockwise	practice	Guided	1	0.5	-0.25	2.138977	0.1408	-1.45064	-1.05012	0.877049969306499	-0.079889	-1.239965	-0.296469
Trial1	2	1	noBlindfold	counterclockwise	practice	Guided	1	0.5	-0.25	2.158966	0.14079	-1.45062	-1.05012	0.877054064360704	-0.141617	-1.125706	-0.322723
Trial1	2	1	noBlindfold	counterclockwise	practice	Guided	1	0.5	-0.25	2.17897	0.14078	-1.45059	-1.05012	0.877058159509776	-0.115632	-1.045302	-0.28432
Trial1	2	1	noBlindfold	counterclockwise	practice	Guided	1	0.5	-0.25	2.198975	0.14077	-1.45056	-1.05012	0.877062254753713	-0.120212	-1.028375	-0.237962
Trial1	2	1	noBlindfold	counterclockwise	practice	Guided	1	0.5	-0.25	2.218979	0.14077	-1.45055	-1.05012	0.877062254753713	-0.138724	-1.04107	-0.238415
Trial1	2	1	noBlindfold	counterclockwise	practice	Guided	1	0.5	-0.25	2.238968	0.14077	-1.45054	-1.05012	0.877062254753713	-0.098488	-1.062229	-0.245958
Trial1	2	1	noBlindfold	counterclockwise	practice	Guided	1	0.5	-0.25	2.258972	0.14076	-1.45054	-1.05012	0.877066350092516	-0.121254	-1.066461	-0.216882
Trial1	2	1	noBlindfold	counterclockwise	practice	Guided	1	0.5	-0.25	2.278976	0.14075	-1.45054	-1.05012	0.87707045162973	-0.157723	-1.002984	-0.17134
Trial1	2	1	noBlindfold	counterclockwise	practice	Guided	1	0.5	-0.25	2.298965	0.14075	-1.45053	-1.05011	0.877061316608226	-0.154313	-0.964898	-0.116625
Trial1	2	1	noBlindfold	counterclockwise	practice	Guided	1	0.5	-0.25	2.31897	0.14074	-1.45051	-1.05011	0.877065412179551	-0.158058	-0.884494	-0.150268
Trial1	2	1	noBlindfold	counterclockwise	practice	Guided	1	0.5	-0.25	2.338974	0.14073	-1.45048	-1.0501	0.877060475573672	-0.153976	-0.87603	-0.129146
Trial1	2	1	noBlindfold	counterclockwise	practice	Guided	1	0.5	-0.25	2.358978	0.14072	-1.45046	-1.05009	0.877055333877272	-0.198454	-0.863335	-0.125759
Trial1	2	1	noBlindfold	counterclockwise	practice	Guided	1	0.5	-0.25	2.378967	0.14071	-1.45045	-1.05009	0.877059429818497	-0.167011	-0.859103	-0.125029
Trial1	2	1	noBlindfold	counterclockwise	practice	Guided	1	0.5	-0.25	2.398972	0.1407	-1.45044	-1.05009	0.87706352585458	-0.189539	-0.842176	-0.121323
Trial1	2	1	noBlindfold	counterclockwise	practice	Guided	1	0.5	-0.25	2.418976	0.14069	-1.45043	-1.05009	0.87706762198552	-0.185539	-0.795626	-0.096009
Trial1	2	1	noBlindfold	counterclockwise	practice	Guided	1	0.5	-0.25	2.43898	0.14068	-1.45042	-1.05008	0.877062583545984	-0.154184	-0.791394	-0.10376
Trial1	2	1	noBlindfold	counterclockwise	practice	Guided	1	0.5	-0.25	2.458969	0.14067	-1.4504	-1.05008	0.877066679909298	-0.126916	-0.740613	-0.128358
Trial1	2	1	noBlindfold	counterclockwise	practice	Guided	1	0.5	-0.25	2.478973	0.14066	-1.45039	-1.05008	0.877070782472541	-0.162629	-0.723685	-0.120625
Trial1	2	1	noBlindfold	counterclockwise	practice	Guided	1	0.5	-0.25	2.498978	0.14066	-1.45038	-1.05008	0.877070782472541	-0.18952	-0.736381	-0.108525
Trial1	2	1	noBlindfold	counterclockwise	practice	Guided	1	0.5	-0.25	2.518967	0.14065	-1.45038	-1.05007	0.877065847146487	-0.18032	-0.75754	-0.120919
Trial1	2	1	noBlindfold	counterclockwise	practice	Guided	1	0.5	-0.25	2.538971	0.14064	-1.45038	-1.05007	0.877069943836515	-0.171952	-0.766003	-0.091322
Trial1	2	1	noBlindfold	counterclockwise	practice	Guided	1	0.5	-0.25	2.558975	0.14062	-1.45037	-1.05005	0.877059868777949	-0.261563	-0.639049	-0.055248
Trial1	2	1	noBlindfold	counterclockwise	practice	Guided	1	0.5	-0.25	2.578979	0.14056	-1.45033	-1.05003	0.877066190532589	-0.337786	-0.575572	-0.023132
Trial1	2	1	noBlindfold	counterclockwise	practice	Guided	1	0.5	-0.25	2.598969	0.14039	-1.4503	-1.05	0.877108476914176	-0.302685	-0.520559	-0.0014265
Trial1	2	1	noBlindfold	counterclockwise	practice	Guided	1	0.5	-0.25	2.618973	0.14007	-1.45027	-1.04997	0.877212431827912	-0.317342	-0.478185	0.078106
Trial1	2	1	noBlindfold	counterclockwise	practice	Guided	1	0.5	-0.25	2.638977	0.13964	-1.45024	-1.04993	0.877352434522943	-0.313541	-0.482299	0.115978
Trial1	2	1	noBlindfold	counterclockwise	practice	Guided	1	0.5	-0.25	2.658966	0.13826	-1.45023	-1.04993	0.877920156181617	-0.384828	-0.507444	0.131458
Trial1	2	1	noBlindfold	counterclockwise	practice	Guided	1	0.5	-0.25	2.67897	0.13729	-1.45025	-1.04993	0.878320277962693	-0.290556	-0.553994	0.095392
Trial1	2	1	noBlindfold	counterclockwise	practice	Guided	1	0.5	-0.25	2.698975	0.13627	-1.45027	-1.04994	0.878751102108859	-0.326206	-0.562458	0.103122
Trial1	2	1	noBlindfold	counterclockwise	practice	Guided	1	0.5	-0.25	2.718979	0.13512	-1.45029	-1.04993	0.879218618104929	-0.299806	-0.587848	0.124722
Trial1	2	1	noBlindfold	counterclockwise	practice	Guided	1	0.5	-0.25	2.738968	0.13387	-1.4503	-1.04991	0.879719898483137	-0.309303	-0.655557	0.162282
Trial1	2	1	noBlindfold	counterclockwise	practice	Guided	1	0.5	-0.25	2.758972	0.13102	-1.45032	-1.04989	0.880891776908954	-0.501026	-0.634398	0.234546
Trial1	2	1	noBlindfold	counterclockwise	practice	Guided	1	0.5	-0.25	2.778976	0.12933	-1.45033	-1.04986	0.881573748297077	-0.516556	-0.676716	0.326576
Trial1	2	1	noBlindfold	counterclockwise	practice	Guided	1	0.5	-0.25	2.798965	0.12738	-1.45033	-1.04984	0.882377271124804	-0.498559	-0.630166	0.340175
Trial1	2	1	noBlindfold	counterclockwise	practice	Guided	1	0.5	-0.25	2.81897	0.12527	-1.45032	-1.04983	0.883261303821762	-0.410044	-0.647094	0.366353
Trial1	2	1	noBlindfold	counterclockwise	practice	Guided	1	0.5	-0.25	2.838974	0.12292	-1.45032	-1.04985	0.884278984958732	-0.382824	-0.634398	0.350047
Trial1	2	1	noBlindfold	counterclockwise	practice	Guided	1	0.5	-0.25	2.858978	0.11808	-1.45032	-1.04988	0.886380813793267	-0.287369	-0.710571	0.255103
Trial1	2	1	noBlindfold	counterclockwise	practice	Guided	1	0.5	-0.25	2.878967	0.11524	-1.45035	-1.0499	0.887626140119635	-0.245313	-0.774048	0.142408
Trial1	2	1	noBlindfold	counterclockwise	practice	Guided	1	0.5	-0.25	2.898972	0.11309	-1.45038	-1.04992	0.888578353770793	-0.249854	-0.795207	0.154972
Trial1	2	1	noBlindfold	counterclockwise	practice	Guided	1	0.5	-0.25	2.918976	0.11058	-1.45039	-1.04993	0.889683036674643	-0.196135	-0.807902	0.143248
Trial1	2	1	noBlindfold	counterclockwise	practice	Guided	1	0.5	-0.25	2.93898	0.10821	-1.4504	-1.04993	0.890722949838912	-0.191591	-0.75712	0.143339
Trial1	2	1	noBlindfold	counterclockwise	practice	Guided	1	0.5	-0.25	2.958969	0.10376	-1.45036	-1.04994	0.892698228950298	-0.084372	-0.706339	0.128135
Trial1	2	1	noBlindfold	counterclockwise	practice	Guided	1	0.5	-0.25	2.978973	0.10162	-1.45035	-1.04995	0.893659127285716	-0.154954	-0.714802	0.089323
Trial1	2	1	noBlindfold	counterclockwise	practice	Guided	1	0.5	-0.25	2.998978	0.099633	-1.45036	-1.04996	0.894555623301894	-0.190419	-0.75712	0.084653
Trial1	2	1	noBlindfold	counterclockwise	practice	Guided	1	0.5	-0.25	3.018967	0.097716	-1.45037	-1.04998	0.895433127093421	-0.212075	-0.769816	0.046589
Trial1	2	1	noBlindfold	counterclockwise	practice	Guided	1	0.5	-0.25	3.038971	0.095799	-1.45039	-1.05	0.896313769200253	-0.154168	-0.837525	0.047406
Trial1	2	1	noBlindfold	counterclockwise	practice	Guided	1	0.5	-0.25	3.058975	0.092482	-1.45042	-1.04999	0.897805559084154	-0.051104	-0.790975	-0.0016055
Trial1	2	1	noBlindfold	counterclockwise	practice	Guided	1	0.5	-0.25	3.078979	0.091052	-1.4504	-1.04998	0.898446738298216	-0.122814	-0.744425	0.039494
Trial1	2	1	noBlindfold	counterclockwise	practice	Guided	1	0.5	-0.25	3.098969	0.089803	-1.45038	-1.04997	0.899007022601139	-0.167632	-0.693643	0.068346
Trial1	2	1	noBlindfold	counterclockwise	practice	Guided	1	0.5	-0.25	3.118973	0.08859	-1.45035	-1.04996	0.89955222989242	-0.319203	-0.596312	0.095887
Trial1	2	1	noBlindfold	counterclockwise	practice	Guided	1	0.5	-0.25	3.138977	0.08726	-1.45031	-1.04992	0.900125793985476	-0.359391	-0.537067	0.116429
Trial1	2	1	noBlindfold	counterclockwise	practice	Guided	1	0.5	-0.25	3.158966	0.084267	-1.45026	-1.04991	0.901493125902956	-0.239516	-0.52007	0.159893
Trial1	2	1	noBlindfold	counterclockwise	practice	Guided	1	0.5	-0.25	3.17897	0.082696	-1.45025	-1.04991	0.902218685723572	-0.221813	-0.51581	0.176899
Trial1	2	1	noBlindfold	counterclockwise	practice	Guided	1	0.5	-0.25	3.198975	0.0811	-1.45026	-1.04991	0.90295799203255	-0.261564	-0.524269	0.159652
Trial1	2	1	noBlindfold	counterclockwise	practice	Guided	1	0.5	-0.25	3.218979	0.07946301	-1.45026	-1.04993	0.90373631738068	-0.323101	-0.50311	0.100187
Trial1	2	1	noBlindfold	counterclockwise	practice	Guided	1	0.5	-0.25	3.238968	0.077704	-1.45027	-1.04995	0.904573889757795	-0.251348	-0.583514	0.059001
Trial1	2	1	noBlindfold	counterclockwise	practice	Guided	1	0.5	-0.25	3.258972	0.074171	-1.45029	-1.04995	0.906228639028609	-0.118194	-0.562355	0.106638
Trial1	2	1	noBlindfold	counterclockwise	practice	Guided	1	0.5	-0.25	3.278976	0.07255	-1.4503	-1.04996	0.907000293652303	-0.042126	-0.630064	0.069601
Trial1	2	1	noBlindfold	counterclockwise	practice	Guided	1	0.5	-0.25	3.298965	0.07109	-1.45031	-1.04996	0.907689274497352	-0.015197	-0.689309	0.048858
Trial1	2	1	noBlindfold	counterclockwise	practice	Guided	1	0.5	-0.25	3.31897	0.06978101	-1.45032	-1.04996	0.908308544744097	-0.153551	-0.630064	0.093704
Trial1	2	1	noBlindfold	counterclockwise	practice	Guided	1	0.5	-0.25	3.338974	0.068512	-1.45031	-1.04997	0.908919107607307	-0.166522	-0.646991	0.059992
Trial1	2	1	noBlindfold	counterclockwise	practice	Guided	1	0.5	-0.25	3.358978	0.066215	-1.45033	-1.04997	0.910011799632552	-0.064154	-0.646991	0.069352
Trial1	2	1	noBlindfold	counterclockwise	practice	Guided	1	0.5	-0.25	3.378967	0.065195	-1.45032	-1.04997	0.910498455096672	-0.010659	-0.604673	0.061424
Trial1	2	1	noBlindfold	counterclockwise	practice	Guided	1	0.5	-0.25	3.398972	0.064363	-1.4503	-1.04997	0.91089606624626	0.038105	-0.659687	0.082844
Trial1	2	1	noBlindfold	counterclockwise	practice	Guided	1	0.5	-0.25	3.418976	0.063764	-1.45031	-1.04997	0.911182692550106	0.03829	-0.646991	0.061826
Trial1	2	1	noBlindfold	counterclockwise	practice	Guided	1	0.5	-0.25	3.43898	0.06335	-1.45031	-1.04996	0.911372180875153	-0.108358	-0.570819	0.039528
Trial1	2	1	noBlindfold	counterclockwise	practice	Guided	1	0.5	-0.25	3.458969	0.062759	-1.4503	-1.04996	0.911655481660807	-0.117503	-0.579282	0.077214
Trial1	2	1	noBlindfold	counterclockwise	practice	Guided	1	0.5	-0.25	3.478973	0.062538	-1.45029	-1.04996	0.91176149970999	-0.019435	-0.570819	0.06086
Trial1	2	1	noBlindfold	counterclockwise	practice	Guided	1	0.5	-0.25	3.498978	0.062443	-1.45028	-1.04996	0.911807083739787	0.020006	-0.558123	0.132924
Trial1	2	1	noBlindfold	counterclockwise	practice	Guided	1	0.5	-0.25	3.518967	0.062442	-1.45028	-1.04996	0.911807564628362	0.033605	-0.553892	0.103648
Trial1	2	1	noBlindfold	counterclockwise	practice	Guided	1	0.5	-0.25	3.538971	0.062441	-1.45028	-1.04996	0.911808041942395	-0.059907	-0.549656	0.111214
Trial1	2	1	noBlindfold	counterclockwise	practice	Guided	1	0.5	-0.25	3.558975	0.062433	-1.45028	-1.04995	0.911803096734517	-0.198045	-0.579278	0.139355
Trial1	2	1	noBlindfold	counterclockwise	practice	Guided	1	0.5	-0.25	3.578979	0.062427	-1.45028	-1.04995	0.911805976793964	-0.122356	-0.507338	0.139969
Trial1	2	1	noBlindfold	counterclockwise	practice	Guided	1	0.5	-0.25	3.598969	0.06242	-1.45027	-1.04995	0.911809336007857	-0.149304	-0.50304	0.168905
Trial1	2	1	noBlindfold	counterclockwise	practice	Guided	1	0.5	-0.25	3.618973	0.062412	-1.45026	-1.04995	0.911813174393894	-0.140258	-0.439451	0.160726
Trial1	2	1	noBlindfold	counterclockwise	practice	Guided	1	0.5	-0.25	3.638977	0.062405	-1.45025	-1.04994	0.91180774864835	-0.091129	-0.439325	0.144304
Trial1	2	1	noBlindfold	counterclockwise	practice	Guided	1	0.5	-0.25	3.658966	0.062386	-1.45024	-1.04994	0.911816868583995	-0.180039	-0.400988	0.143311
Trial1	2	1	noBlindfold	counterclockwise	practice	Guided	1	0.5	-0.25	3.67897	0.062347	-1.45021	-1.04994	0.91183558677185	-0.219965	-0.337408	0.134681
Trial1	2	1	noBlindfold	counterclockwise	practice	Guided	1	0.5	-0.25	3.698975	0.062261	-1.45018	-1.04994	0.911876866441258	-0.184353	-0.303461	0.13915
Trial1	2	1	noBlindfold	counterclockwise	practice	Guided	1	0.5	-0.25	3.718979	0.062143	-1.45017	-1.04995	0.911942300397085	-0.112716	-0.332996	0.093535
Trial1	2	1	noBlindfold	counterclockwise	practice	Guided	1	0.5	-0.25	3.738968	0.062024	-1.45016	-1.04996	0.912008226277262	-0.059254	-0.358297	0.089769
Trial1	2	1	noBlindfold	counterclockwise	practice	Guided	1	0.5	-0.25	3.758972	0.061925	-1.45018	-1.04996	0.912055775021794	-0.085337	-0.383476	0.034951
Trial1	2	1	noBlindfold	counterclockwise	practice	Guided	1	0.5	-0.25	3.778976	0.061919	-1.45019	-1.04997	0.912067438687915	-0.089757	-0.370674	0.022272
Trial1	2	1	noBlindfold	counterclockwise	practice	Guided	1	0.5	-0.25	3.798965	0.061913	-1.45018	-1.04997	0.912070319505444	-0.147928	-0.324029	0.063766
Trial1	2	1	noBlindfold	counterclockwise	practice	Guided	1	0.5	-0.25	3.81897	0.0619	-1.45018	-1.04996	0.912067781599823	-0.103502	-0.307005	0.076724
Trial1	2	1	noBlindfold	counterclockwise	practice	Guided	1	0.5	-0.25	3.838974	0.061886	-1.45017	-1.04996	0.912074508018934	-0.125859	-0.353467	0.09331
Trial1	2	1	noBlindfold	counterclockwise	practice	Guided	1	0.5	-0.25	3.858978	0.061817	-1.45016	-1.04995	0.912098869875077	-0.148284	-0.3279	0.12247
Trial1	2	1	noBlindfold	counterclockwise	practice	Guided	1	0.5	-0.25	3.878967	0.061735	-1.45016	-1.04995	0.912138268786004	-0.178811	-0.319346	0.054979
Trial1	2	1	noBlindfold	counterclockwise	practice	Guided	1	0.5	-0.25	3.898972	0.061592	-1.45016	-1.04994	0.912198204402035	-0.18381	-0.344642	0.126313
Trial1	2	1	noBlindfold	counterclockwise	practice	Guided	1	0.5	-0.25	3.918976	0.0614	-1.45017	-1.04994	0.912290493427376	-0.156918	-0.35301	0.109711
Trial1	2	1	noBlindfold	counterclockwise	practice	Guided	1	0.5	-0.25	3.93898	0.061192	-1.45018	-1.04993	0.912381734524182	-0.099271	-0.369832	0.139565
Trial1	2	1	noBlindfold	counterclockwise	practice	Guided	1	0.5	-0.25	3.958969	0.060736	-1.45018	-1.04992	0.912592460498109	-0.188139	-0.331547	0.134551
Trial1	2	1	noBlindfold	counterclockwise	practice	Guided	1	0.5	-0.25	3.978973	0.06048	-1.45017	-1.04991	0.912706830605598	-0.170849	-0.331457	0.201857
Trial1	2	1	noBlindfold	counterclockwise	practice	Guided	1	0.5	-0.25	3.998978	0.060185	-1.45017	-1.04991	0.91284892559183	-0.192939	-0.339825	0.189026
Trial1	2	1	noBlindfold	counterclockwise	practice	Guided	1	0.5	-0.25	4.018967	0.059863	-1.45017	-1.04991	0.913004111746595	-0.183807	-0.360889	0.168058
Trial1	2	1	noBlindfold	counterclockwise	practice	Guided	1	0.5	-0.25	4.038971	0.059495	-1.45018	-1.04991	0.91318157024153	-0.210652	-0.36925	0.192995
Trial1	2	1	noBlindfold	counterclockwise	practice	Guided	1	0.5	-0.25	4.058975	0.058663	-1.45018	-1.04991	0.913583206431225	-0.161504	-0.352119	0.18491
Trial1	2	1	noBlindfold	counterclockwise	practice	Guided	1	0.5	-0.25	4.078979	0.058173	-1.45018	-1.04991	0.9138200174019	-0.205866	-0.364718	0.176115
Trial1	2	1	noBlindfold	counterclockwise	practice	Guided	1	0.5	-0.25	4.098969	0.057609	-1.45018	-1.04993	0.91411036611469	-0.174578	-0.368849	0.167931
Trial1	2	1	noBlindfold	counterclockwise	practice	Guided	1	0.5	-0.25	4.118973	0.057015	-1.45018	-1.04995	0.914415505638117	-0.178338	-0.394136	0.088082
Trial1	2	1	noBlindfold	counterclockwise	practice	Guided	1	0.5	-0.25	4.138977	0.056372	-1.45019	-1.04996	0.914735934541525	-0.1471	-0.364406	0.084115
Trial1	2	1	noBlindfold	counterclockwise	practice	Guided	1	0.5	-0.25	4.158966	0.055081	-1.45021	-1.04997	0.915371489924312	-0.111216	-0.427652	0.059173
Trial1	2	1	noBlindfold	counterclockwise	practice	Guided	1	0.5	-0.25	4.17897	0.054501	-1.45022	-1.04998	0.915662290190894	-0.137626	-0.495238	0.02537
Trial1	2	1	noBlindfold	counterclockwise	practice	Guided	1	0.5	-0.25	4.198975	0.053922	-1.45024	-1.04999	0.915952775175169	-0.213413	-0.516295	0.050014
Trial1	2	1	noBlindfold	counterclockwise	practice	Guided	1	0.5	-0.25	4.218979	0.053306	-1.45025	-1.04999	0.916252930748045	-0.235202	-0.499351	-0.004731
Trial1	2	1	noBlindfold	counterclockwise	practice	Guided	1	0.5	-0.25	4.238968	0.052669	-1.45025	-1.04996	0.916537533034228	-0.186655	-0.469623	0.058631
Trial1	2	1	noBlindfold	counterclockwise	practice	Guided	1	0.5	-0.25	4.258972	0.051347	-1.45022	-1.04995	0.91717475101956	-0.19151	-0.35089	0.134185
Trial1	2	1	noBlindfold	counterclockwise	practice	Guided	1	0.5	-0.25	4.278976	0.050578	-1.45019	-1.04994	0.917542435018269	-0.204582	-0.32963	0.104683
Trial1	2	1	noBlindfold	counterclockwise	practice	Guided	1	0.5	-0.25	4.298965	0.049786	-1.45017	-1.04995	0.917939351370167	-0.253345	-0.329543	0.087546
Trial1	2	1	noBlindfold	counterclockwise	practice	Guided	1	0.5	-0.25	4.31897	0.048836	-1.45017	-1.04996	0.91841438565799	-0.222007	-0.337906	0.104648
Trial1	2	1	noBlindfold	counterclockwise	practice	Guided	1	0.5	-0.25	4.338974	0.047868	-1.45017	-1.04997	0.91889901163438	-0.19087	-0.363198	0.104769
Trial1	2	1	noBlindfold	counterclockwise	practice	Guided	1	0.5	-0.25	4.358978	0.045797	-1.45019	-1.04997	0.919919786685723	-0.150594	-0.388385	0.067237
Trial1	2	1	noBlindfold	counterclockwise	practice	Guided	1	0.5	-0.25	4.378967	0.044735	-1.45018	-1.05	0.920470610259886	-0.123609	-0.329042	0.029616
Trial1	2	1	noBlindfold	counterclockwise	practice	Guided	1	0.5	-0.25	4.398972	0.043638	-1.45017	-1.05003	0.92103977454484	-0.123071	-0.252784	-0.054357
Trial1	2	1	noBlindfold	counterclockwise	practice	Guided	1	0.5	-0.25	4.418976	0.042576	-1.45015	-1.05003	0.921566441164613	-0.083021	-0.252707	-0.075192
Trial1	2	1	noBlindfold	counterclockwise	practice	Guided	1	0.5	-0.25	4.438965	0.041489	-1.45013	-1.05004	0.9221151490412	-0.163073	-0.2484	-0.054507
Trial1	2	1	noBlindfold	counterclockwise	practice	Guided	1	0.5	-0.25	4.458969	0.039357	-1.45014	-1.05006	0.923194471365622	-0.08706	-0.290557	-0.100234
Trial1	2	1	noBlindfold	counterclockwise	practice	Guided	1	0.5	-0.25	4.478973	0.038339	-1.45014	-1.05008	0.923720083104567	-0.117941	-0.222777	-0.163319
Trial1	2	1	noBlindfold	counterclockwise	practice	Guided	1	0.5	-0.25	4.498978	0.037365	-1.45011	-1.05008	0.924207258017349	-0.077829	-0.163481	-0.175654
Trial1	2	1	noBlindfold	counterclockwise	practice	Guided	1	0.5	-0.25	4.518967	0.036388	-1.45008	-1.05009	0.924705371700605	-0.042273	-0.138054	-0.167026
Trial1	2	1	noBlindfold	counterclockwise	practice	Guided	1	0.5	-0.25	4.538971	0.035454	-1.45007	-1.05014	0.925217191224631	-0.0731	-0.176098	-0.234315
Trial1	2	1	noBlindfold	counterclockwise	practice	Guided	1	0.5	-0.25	4.558975	0.033718	-1.45009	-1.05018	0.926124650484578	0.0075341	-0.129445	-0.359772
Trial1	2	1	noBlindfold	counterclockwise	practice	Guided	1	0.5	-0.25	4.578979	0.032973	-1.45008	-1.0502	0.926517261869053	0.029926	-0.125174	-0.409945
Trial1	2	1	noBlindfold	counterclockwise	practice	Guided	1	0.5	-0.25	4.598969	0.032406	-1.45007	-1.05022	0.926820489012822	0.083429	-0.180147	-0.434817
Trial1	2	1	noBlindfold	counterclockwise	practice	Guided	1	0.5	-0.25	4.618973	0.031988	-1.45009	-1.05024	0.927048733757773	0.061378	-0.23087	-0.49359
Trial1	2	1	noBlindfold	counterclockwise	practice	Guided	1	0.5	-0.25	4.638977	0.031778	-1.45011	-1.05025	0.927163410075873	0.10584	-0.209644	-0.493311
Trial1	2	1	noBlindfold	counterclockwise	practice	Guided	1	0.5	-0.25	4.658966	0.03176	-1.45011	-1.05027	0.92718968336503	0.150726	-0.129137	-0.598106
Trial1	2	1	noBlindfold	counterclockwise	practice	Guided	1	0.5	-0.25	4.67897	0.031819	-1.45008	-1.05028	0.92716863464085	0.288561	-0.019087	-0.584922
Trial1	2	1	noBlindfold	counterclockwise	practice	Guided	1	0.5	-0.25	4.698975	0.032061	-1.45002	-1.05028	0.927046459109925	0.444033	0.112086	-0.542246
Trial1	2	1	noBlindfold	counterclockwise	practice	Guided	1	0.5	-0.25	4.718979	0.032584	-1.44995	-1.05035	0.926842899542337	0.480174	0.099364	-0.676391
Trial1	2	1	noBlindfold	counterclockwise	practice	Guided	1	0.5	-0.25	4.738968	0.033442	-1.44993	-1.05056	0.926591968120228	0.503739	0.226273	-0.995533
Trial1	2	1	noBlindfold	counterclockwise	practice	Guided	1	0.5	-0.25	4.758972	0.035946	-1.44985	-1.05059	0.925359672775674	0.656277	0.450381	-1.175181
Trial1	2	1	noBlindfold	counterclockwise	practice	Guided	1	0.5	-0.25	4.778976	0.037687	-1.44977	-1.05059	0.924487814683224	0.928002	0.70427	-1.173654
Trial1	2	1	noBlindfold	counterclockwise	practice	Guided	1	0.5	-0.25	4.798965	0.040016	-1.44967	-1.05061	0.923342706937939	1.079821	0.856615	-1.193514
Trial1	2	1	noBlindfold	counterclockwise	practice	Guided	1	0.5	-0.25	4.81897	0.042859	-1.44958	-1.05065	0.921964380010481	1.023135	0.966641	-1.302575
Trial1	2	1	noBlindfold	counterclockwise	practice	Guided	1	0.5	-0.25	4.838974	0.046301	-1.44953	-1.05073	0.920332168110144	0.904082	0.9878	-1.378447
Trial1	2	1	noBlindfold	counterclockwise	practice	Guided	1	0.5	-0.25	4.858978	0.054032	-1.44948	-1.05079	0.916598163946537	0.942897	1.140145	-1.608188
Trial1	2	1	noBlindfold	counterclockwise	practice	Guided	1	0.5	-0.25	4.878967	0.05841	-1.44944	-1.05086	0.914537234089828	1.19419	1.212086	-1.739981
Trial1	2	1	noBlindfold	counterclockwise	practice	Guided	1	0.5	-0.25	4.898972	0.06349	-1.44939	-1.0509	0.912130341053239	1.440998	1.300954	-1.833598
Trial1	2	1	noBlindfold	counterclockwise	practice	Guided	1	0.5	-0.25	4.918976	0.069141	-1.44936	-1.05093	0.909465985892092	1.527331	1.288258	-1.861004
Trial1	2	1	noBlindfold	counterclockwise	practice	Guided	1	0.5	-0.25	4.938965	0.075744	-1.44935	-1.05098	0.906400610273227	1.436396	1.343272	-1.936169
Trial1	2	1	noBlindfold	counterclockwise	practice	Guided	1	0.5	-0.25	4.958969	0.090603	-1.44933	-1.05098	0.899541448634689	1.129111	1.322113	-1.953916
Trial1	2	1	noBlindfold	counterclockwise	practice	Guided	1	0.5	-0.25	4.978973	0.098315	-1.44933	-1.05098	0.896057896655088	1.189213	1.360199	-1.956052
Trial1	2	1	noBlindfold	counterclockwise	practice	Guided	1	0.5	-0.25	4.998978	0.10749	-1.44932	-1.05096	0.891964646560234	1.364553	1.45753	-1.905741
Trial1	2	1	noBlindfold	counterclockwise	practice	Guided	1	0.5	-0.25	5.018967	0.11593	-1.44928	-1.05093	0.888255969941899	1.504431	1.499848	-1.876623
Trial1	2	1	noBlindfold	counterclockwise	practice	Guided	1	0.5	-0.25	5.038971	0.12584	-1.44924	-1.05088	0.883970929557859	1.470199	1.533703	-1.808018
Trial1	2	1	noBlindfold	counterclockwise	practice	Guided	1	0.5	-0.25	5.058975	0.14713	-1.44922	-1.05088	0.875172058694042	0.932257	1.62257	-1.781097
Trial1	2	1	noBlindfold	counterclockwise	practice	Guided	1	0.5	-0.25	5.078979	0.15766	-1.44919	-1.05084	0.870942827286774	0.781655	1.719902	-1.69489
Trial1	2	1	noBlindfold	counterclockwise	practice	Guided	1	0.5	-0.25	5.098969	0.16882	-1.44914	-1.05077	0.866552278037103	0.681523	1.770683	-1.486013
Trial1	2	1	noBlindfold	counterclockwise	practice	Guided	1	0.5	-0.25	5.118973	0.1792	-1.44911	-1.05072	0.862592090843245	0.709347	1.855319	-1.442349
Trial1	2	1	noBlindfold	counterclockwise	practice	Guided	1	0.5	-0.25	5.138977	0.19046	-1.44909	-1.05068	0.858430749362268	0.826503	1.791842	-1.408743
Trial1	2	1	noBlindfold	counterclockwise	practice	Guided	1	0.5	-0.25	5.158966	0.21171	-1.44912	-1.05066	0.850980363406844	0.734464	1.724134	-1.312467
Trial1	2	1	noBlindfold	counterclockwise	practice	Guided	1	0.5	-0.25	5.17897	0.2223	-1.44914	-1.05066	0.847451327292206	0.611224	1.690279	-1.294272
Trial1	2	1	noBlindfold	counterclockwise	practice	Guided	1	0.5	-0.25	5.198975	0.23304	-1.44915	-1.05067	0.844002448015919	0.511245	1.686047	-1.346934
Trial1	2	1	noBlindfold	counterclockwise	practice	Guided	1	0.5	-0.25	5.218979	0.24354	-1.44916	-1.05066	0.840730750899249	0.562636	1.690279	-1.327868
Trial1	2	1	noBlindfold	counterclockwise	practice	Guided	1	0.5	-0.25	5.238968	0.25355	-1.44916	-1.05061	0.837683760644598	0.643383	1.728365	-1.29063
Trial1	2	1	noBlindfold	counterclockwise	practice	Guided	1	0.5	-0.25	5.258972	0.27325	-1.44913	-1.0506	0.832091340783613	0.715423	1.664888	-1.235913
Trial1	2	1	noBlindfold	counterclockwise	practice	Guided	1	0.5	-0.25	5.278976	0.28303	-1.44916	-1.05063	0.829508489280839	0.685562	1.567557	-1.315865
Trial1	2	1	noBlindfold	counterclockwise	practice	Guided	1	0.5	-0.25	5.298965	0.29334	-1.44921	-1.05063	0.826871641154722	0.595096	1.491385	-1.256715
Trial1	2	1	noBlindfold	counterclockwise	practice	Guided	1	0.5	-0.25	5.31897	0.30268	-1.44925	-1.05061	0.824567555251861	0.602231	1.482921	-1.258812
Trial1	2	1	noBlindfold	counterclockwise	practice	Guided	1	0.5	-0.25	5.338974	0.31253	-1.44926	-1.05057	0.82222706760828	0.634944	1.470226	-1.151499
Trial1	2	1	noBlindfold	counterclockwise	practice	Guided	1	0.5	-0.25	5.358978	0.3316	-1.44927	-1.05055	0.818070188520862	0.801728	1.453298	-1.125314
Trial1	2	1	noBlindfold	counterclockwise	practice	Guided	1	0.5	-0.25	5.378967	0.3416	-1.44928	-1.05054	0.816060539379793	0.867117	1.402517	-1.062273
Trial1	2	1	noBlindfold	counterclockwise	practice	Guided	1	0.5	-0.25	5.398972	0.35144	-1.44929	-1.05054	0.814207783126718	0.776567	1.415212	-1.090813
Trial1	2	1	noBlindfold	counterclockwise	practice	Guided	1	0.5	-0.25	5.418976	0.36139	-1.44929	-1.05053	0.812441348869887	0.714792	1.436371	-1.071932
Trial1	2	1	noBlindfold	counterclockwise	practice	Guided	1	0.5	-0.25	5.438965	0.37167	-1.44927	-1.0505	0.810721100355109	0.705275	1.516775	-1.029407
Trial1	2	1	noBlindfold	counterclockwise	practice	Guided	1	0.5	-0.25	5.458969	0.39148	-1.44923	-1.05048	0.807802472181709	0.565312	1.567557	-0.95909
Trial1	2	1	noBlindfold	counterclockwise	practice	Guided	1	0.5	-0.25	5.478973	0.40126	-1.44922	-1.05046	0.806526980942242	0.538293	1.55063	-0.914154
Trial1	2	1	noBlindfold	counterclockwise	practice	Guided	1	0.5	-0.25	5.498978	0.4112	-1.44921	-1.05044	0.805350583265561	0.452634	1.605643	-0.880058
Trial1	2	1	noBlindfold	counterclockwise	practice	Guided	1	0.5	-0.25	5.518967	0.42065	-1.44919	-1.05042	0.804343630660961	0.539284	1.702975	-0.815993
Trial1	2	1	noBlindfold	counterclockwise	practice	Guided	1	0.5	-0.25	5.538971	0.42991	-1.44917	-1.05043	0.803492929380024	0.482498	1.677584	-0.818797
Trial1	2	1	noBlindfold	counterclockwise	practice	Guided	1	0.5	-0.25	5.558975	0.44812	-1.44914	-1.05042	0.802099610031421	0.462688	1.732597	-0.827356
Trial1	2	1	noBlindfold	counterclockwise	practice	Guided	1	0.5	-0.25	5.578979	0.45704	-1.44913	-1.05041	0.801562087639653	0.466126	1.749524	-0.797173
Trial1	2	1	noBlindfold	counterclockwise	practice	Guided	1	0.5	-0.25	5.598969	0.46548	-1.44912	-1.05041	0.801154072647577	0.390112	1.766452	-0.847956
Trial1	2	1	noBlindfold	counterclockwise	practice	Guided	1	0.5	-0.25	5.618973	0.47388	-1.44913	-1.05041	0.800836109656575	0.353241	1.719902	-0.816364
Trial1	2	1	noBlindfold	counterclockwise	practice	Guided	1	0.5	-0.25	5.638977	0.4815	-1.44913	-1.05038	0.800593767682825	0.401173	1.791842	-0.78752
Trial1	2	1	noBlindfold	counterclockwise	practice	Guided	1	0.5	-0.25	5.658966	0.49665	-1.4491	-1.05037	0.800376988697224	0.466014	1.779147	-0.736545
Trial1	2	1	noBlindfold	counterclockwise	practice	Guided	1	0.5	-0.25	5.67897	0.50379	-1.44911	-1.05038	0.800388964880517	0.497733	1.766452	-0.796399
Trial1	2	1	noBlindfold	counterclockwise	practice	Guided	1	0.5	-0.25	5.698975	0.51097	-1.44912	-1.05039	0.800465177946463	0.484479	1.728365	-0.788497
Trial1	2	1	noBlindfold	counterclockwise	practice	Guided	1	0.5	-0.25	5.718979	0.51778	-1.44913	-1.05038	0.800577453751163	0.4158	1.732597	-0.755204
Trial1	2	1	noBlindfold	counterclockwise	practice	Guided	1	0.5	-0.25	5.738968	0.52461	-1.44913	-1.05038	0.800758254472231	0.444898	1.732597	-0.777975
Trial1	2	1	noBlindfold	counterclockwise	practice	Guided	1	0.5	-0.25	5.758972	0.53721	-1.4491	-1.05037	0.801234475534822	0.510117	1.859551	-0.725739
Trial1	2	1	noBlindfold	counterclockwise	practice	Guided	1	0.5	-0.25	5.778976	0.54326	-1.44909	-1.05036	0.8015282299748	0.649494	1.791842	-0.744395
Trial1	2	1	noBlindfold	counterclockwise	practice	Guided	1	0.5	-0.25	5.798965	0.54947	-1.44911	-1.05032	0.801847391999023	0.704143	1.76222	-0.634302
Trial1	2	1	noBlindfold	counterclockwise	practice	Guided	1	0.5	-0.25	5.81897	0.55553	-1.44911	-1.05031	0.802234194851761	0.657038	1.800306	-0.595308
Trial1	2	1	noBlindfold	counterclockwise	practice	Guided	1	0.5	-0.25	5.838974	0.56692	-1.44911	-1.05031	0.803102985453326	0.626098	1.757988	-0.697954
Trial1	2	1	noBlindfold	counterclockwise	practice	Guided	1	0.5	-0.25	5.858978	0.5741	-1.44913	-1.05035	0.803772888526827	0.701837	1.741061	-0.741806
Trial1	2	1	noBlindfold	counterclockwise	practice	Guided	1	0.5	-0.25	5.878967	0.58022	-1.44914	-1.05031	0.804320438032557	0.703452	1.728365	-0.602694
Trial1	2	1	noBlindfold	counterclockwise	practice	Guided	1	0.5	-0.25	5.898972	0.58659	-1.44915	-1.05027	0.804940890856657	0.764588	1.724134	-0.5121
Trial1	2	1	noBlindfold	counterclockwise	practice	Guided	1	0.5	-0.25	5.918976	0.59307	-1.44915	-1.05026	0.805653780813729	0.809049	1.681816	-0.503497
Trial1	2	1	noBlindfold	counterclockwise	practice	Guided	1	0.5	-0.25	5.938965	0.59932	-1.44916	-1.05031	0.806449367593925	0.77402	1.66912	-0.61116
Trial1	2	1	noBlindfold	counterclockwise	practice	Guided	1	0.5	-0.25	5.958969	0.61268	-1.44918	-1.05029	0.808183674771122	0.687676	1.635266	-0.579336
Trial1	2	1	noBlindfold	counterclockwise	practice	Guided	1	0.5	-0.25	5.978973	0.61969	-1.44918	-1.05026	0.809161096665989	0.607388	1.656425	-0.522499
Trial1	2	1	noBlindfold	counterclockwise	practice	Guided	1	0.5	-0.25	5.998978	0.62652	-1.44918	-1.05024	0.810179872734868	0.693205	1.643729	-0.476411
Trial1	2	1	noBlindfold	counterclockwise	practice	Guided	1	0.5	-0.25	6.018967	0.6333799	-1.44918	-1.05023	0.811269562038321	0.748282	1.584484	-0.437117
Trial1	2	1	noBlindfold	counterclockwise	practice	Guided	1	0.5	-0.25	6.038971	0.64054	-1.4492	-1.0502	0.81244785030324	0.673643	1.512544	-0.396705
Trial1	2	1	noBlindfold	counterclockwise	practice	Guided	1	0.5	-0.25	6.058975	0.65459	-1.44924	-1.0502	0.814995759615623	0.50304	1.525239	-0.42788
Trial1	2	1	noBlindfold	counterclockwise	practice	Guided	1	0.5	-0.25	6.078979	0.66156	-1.44925	-1.05019	0.816336710212653	0.486915	1.440603	-0.395058
Trial1	2	1	noBlindfold	counterclockwise	practice	Guided	1	0.5	-0.25	6.098969	0.6685	-1.44927	-1.05018	0.81772869450915	0.518332	1.465994	-0.345117
Trial1	2	1	noBlindfold	counterclockwise	practice	Guided	1	0.5	-0.25	6.118973	0.67564	-1.44926	-1.05017	0.819219974409039	0.554868	1.542166	-0.356156
Trial1	2	1	noBlindfold	counterclockwise	practice	Guided	1	0.5	-0.25	6.138977	0.68255	-1.44924	-1.05013	0.820690282393157	0.591797	1.533703	-0.311535
Trial1	2	1	noBlindfold	counterclockwise	practice	Guided	1	0.5	-0.25	6.158966	0.6965799	-1.44921	-1.0501	0.823895515907563	0.539355	1.563325	-0.206606
Trial1	2	1	noBlindfold	counterclockwise	practice	Guided	1	0.5	-0.25	6.17897	0.70349	-1.44921	-1.05009	0.825561702351297	0.579102	1.55063	-0.218051
Trial1	2	1	noBlindfold	counterclockwise	practice	Guided	1	0.5	-0.25	6.198975	0.7106	-1.44922	-1.05008	0.827333234545029	0.487562	1.592948	-0.150649
Trial1	2	1	noBlindfold	counterclockwise	practice	Guided	1	0.5	-0.25	6.218979	0.71744	-1.4492	-1.05007	0.829091212278333	0.443509	1.800306	-0.11241
Trial1	2	1	noBlindfold	counterclockwise	practice	Guided	1	0.5	-0.25	6.238968	0.72419	-1.44912	-1.05007	0.83088701719387	0.520368	1.931492	-0.163179
Trial1	2	1	noBlindfold	counterclockwise	practice	Guided	1	0.5	-0.25	6.258972	0.73752	-1.44896	-1.05007	0.834582423348958	0.37807	2.083837	-0.126299
Trial1	2	1	noBlindfold	counterclockwise	practice	Guided	1	0.5	-0.25	6.278976	0.74373	-1.44894	-1.05009	0.836390012920404	0.3015	2.155777	-0.163559
Trial1	2	1	noBlindfold	counterclockwise	practice	Guided	1	0.5	-0.25	6.298965	0.74977	-1.44895	-1.05012	0.838198713690159	0.355993	2.054214	-0.296846
Trial1	2	1	noBlindfold	counterclockwise	practice	Guided	1	0.5	-0.25	6.31897	0.75534	-1.44897	-1.05013	0.839884836031022	0.406093	2.007664	-0.261578
Trial1	2	1	noBlindfold	counterclockwise	practice	Guided	1	0.5	-0.25	6.338974	0.7608401	-1.44898	-1.05011	0.841554228858069	0.419755	2.062678	-0.179495
Trial1	2	1	noBlindfold	counterclockwise	practice	Guided	1	0.5	-0.25	6.358978	0.77091	-1.44894	-1.0501	0.844720304278809	0.469474	2.202327	-0.224046
Trial1	2	1	noBlindfold	counterclockwise	practice	Guided	1	0.5	-0.25	6.378967	0.7756701	-1.44891	-1.05011	0.846268256178981	0.437156	2.210791	-0.214542
Trial1	2	1	noBlindfold	counterclockwise	practice	Guided	1	0.5	-0.25	6.398972	0.78034	-1.44889	-1.05011	0.8478009643602	0.431827	2.198095	-0.206361
Trial1	2	1	noBlindfold	counterclockwise	practice	Guided	1	0.5	-0.25	6.418976	0.7847	-1.4489	-1.05012	0.849262082457347	0.31733	2.202327	-0.222966
Trial1	2	1	noBlindfold	counterclockwise	practice	Guided	1	0.5	-0.25	6.438965	0.78852	-1.44891	-1.05012	0.850550284298051	0.31736	2.248877	-0.303016
Trial1	2	1	noBlindfold	counterclockwise	practice	Guided	1	0.5	-0.25	6.458969	0.79568	-1.44885	-1.05011	0.852996271084458	0.436277	2.333513	-0.204644
Trial1	2	1	noBlindfold	counterclockwise	practice	Guided	1	0.5	-0.25	6.478973	0.79895	-1.44884	-1.05012	0.854144651004333	0.508701	2.308122	-0.251133
Trial1	2	1	noBlindfold	counterclockwise	practice	Guided	1	0.5	-0.25	6.498978	0.80193	-1.44884	-1.05014	0.855210828478515	0.443299	2.329281	-0.269907
Trial1	2	1	noBlindfold	counterclockwise	practice	Guided	1	0.5	-0.25	6.518967	0.80468	-1.44884	-1.05014	0.85618558864431	0.335285	2.320817	-0.267555
Trial1	2	1	noBlindfold	counterclockwise	practice	Guided	1	0.5	-0.25	6.538971	0.80708	-1.44884	-1.05016	0.857061383293286	0.204568	2.341976	-0.29352
Trial1	2	1	noBlindfold	counterclockwise	practice	Guided	1	0.5	-0.25	6.558975	0.81074	-1.4488	-1.05017	0.858388772296058	0.370315	2.485858	-0.37145
Trial1	2	1	noBlindfold	counterclockwise	practice	Guided	1	0.5	-0.25	6.578979	0.81202	-1.44876	-1.05015	0.85883442186407	0.37731	2.591653	-0.31553
Trial1	2	1	noBlindfold	counterclockwise	practice	Guided	1	0.5	-0.25	6.598969	0.81299	-1.44871	-1.05014	0.859177869962738	0.324404	2.638202	-0.24538
Trial1	2	1	noBlindfold	counterclockwise	practice	Guided	1	0.5	-0.25	6.618973	0.81358	-1.44868	-1.05014	0.859392986408941	0.265328	2.705911	-0.277445
Trial1	2	1	noBlindfold	counterclockwise	practice	Guided	1	0.5	-0.25	6.638977	0.81374	-1.44866	-1.05014	0.859451351525453	0.217599	2.735534	-0.291309
Trial1	2	1	noBlindfold	counterclockwise	practice	Guided	1	0.5	-0.25	6.658966	0.81377	-1.44859	-1.05014	0.8594623182565	0.330847	3.091005	-0.303439
Trial1	2	1	noBlindfold	counterclockwise	practice	Guided	1	0.5	-0.25	6.67897	0.81379	-1.44848	-1.05014	0.859469608154634	0.377937	3.323754	-0.285237
Trial1	2	1	noBlindfold	counterclockwise	practice	Guided	1	0.5	-0.25	6.698975	0.81381	-1.44837	-1.05014	0.859476920217519	0.496507	3.505721	-0.343357
Trial1	2	1	noBlindfold	counterclockwise	practice	Guided	1	0.5	-0.25	6.718979	0.81384	-1.44827	-1.05014	0.859487889070192	0.713103	3.683457	-0.31829
Trial1	2	1	noBlindfold	counterclockwise	practice	Guided	1	0.5	-0.25	6.738968	0.81388	-1.44817	-1.05014	0.859502472088809	0.767871	3.988147	-0.210409
Trial1	2	1	noBlindfold	counterclockwise	practice	Guided	1	0.5	-0.25	6.758972	0.81397	-1.44786	-1.05014	0.859535344190775	0.827056	4.648307	-0.296425
Trial1	2	1	noBlindfold	counterclockwise	practice	Guided	1	0.5	-0.25	6.778976	0.81402	-1.44771	-1.05015	0.859563044821171	0.789953	4.864129	-0.402041
Trial1	2	1	noBlindfold	counterclockwise	practice	Guided	1	0.5	-0.25	6.798965	0.81406	-1.44759	-1.05015	0.859577656702352	0.754196	5.156123	-0.363808
Trial1	2	1	noBlindfold	counterclockwise	practice	Guided	1	0.5	-0.25	6.81897	0.8141	-1.44745	-1.05016	0.859601591328402	0.803196	5.494667	-0.400314
Trial1	2	1	noBlindfold	counterclockwise	practice	Guided	1	0.5	-0.25	6.838974	0.81415	-1.44729	-1.05017	0.859629075696489	0.886129	5.744344	-0.420261
Trial1	2	1	noBlindfold	counterclockwise	practice	Guided	1	0.5	-0.25	6.858978	0.81426	-1.4471	-1.05018	0.85967861266574	1.059799	6.057497	-0.489005
Trial1	2	1	noBlindfold	counterclockwise	practice	Guided	1	0.5	-0.25	6.878967	0.81432	-1.44703	-1.05019	0.859709854306396	1.257314	6.247928	-0.648019
Trial1	2	1	noBlindfold	counterclockwise	practice	Guided	1	0.5	-0.25	6.898972	0.81438	-1.44691	-1.05021	0.859750441006336	1.195424	6.616094	-0.631233
Trial1	2	1	noBlindfold	counterclockwise	practice	Guided	1	0.5	-0.25	6.918976	0.81445	-1.44673	-1.05021	0.859776052939657	1.177932	7.094288	-0.581058
Trial1	2	1	noBlindfold	counterclockwise	practice	Guided	1	0.5	-0.25	6.938965	0.81451	-1.44651	-1.05023	0.859816624257632	1.041	7.437064	-0.75327
Trial1	2	1	noBlindfold	counterclockwise	practice	Guided	1	0.5	-0.25	6.958969	0.81463	-1.44621	-1.05024	0.859869861150765	1.122218	7.661349	-0.680465
Trial1	2	1	noBlindfold	counterclockwise	practice	Guided	1	0.5	-0.25	6.978973	0.81468	-1.44616	-1.05024	0.859888138845741	1.059347	7.796767	-0.48477
Trial1	2	1	noBlindfold	counterclockwise	practice	Guided	1	0.5	-0.25	6.998978	0.81474	-1.44611	-1.05025	0.859919424674571	1.085031	8.021052	-0.629774
Trial1	2	1	noBlindfold	counterclockwise	practice	Guided	1	0.5	-0.25	7.018967	0.8148	-1.44603	-1.05024	0.859932054841345	1.100975	8.435768	-0.534914
Trial1	2	1	noBlindfold	counterclockwise	practice	Guided	1	0.5	-0.25	7.038971	0.81485	-1.44582	-1.05021	0.859922429927663	1.105272	8.867412	-0.377906
Trial1	2	1	noBlindfold	counterclockwise	practice	Guided	1	0.5	-0.25	7.058975	0.81493	-1.44534	-1.0502	0.859942380549889	0.662857	9.607977	-0.153978
Trial1	2	1	noBlindfold	counterclockwise	practice	Guided	1	0.5	-0.25	7.078979	0.81497	-1.44524	-1.05019	0.859947732393399	0.646398	9.80264	-0.050106
Trial1	2	1	noBlindfold	counterclockwise	practice	Guided	1	0.5	-0.25	7.098969	0.815	-1.44511	-1.05018	0.85994939632084	0.547669	10.30199	-0.048783
Trial1	2	1	noBlindfold	counterclockwise	practice	Guided	1	0.5	-0.25	7.118973	0.81504	-1.44491	-1.05016	0.859945523281798	0.663081	10.87329	-0.039626
Trial1	2	1	noBlindfold	counterclockwise	practice	Guided	1	0.5	-0.25	7.138977	0.81507	-1.44463	-1.05013	0.859928555477734	0.573402	11.27531	0.038824
Trial1	2	1	noBlindfold	counterclockwise	practice	Guided	1	0.5	-0.25	7.158966	0.81512	-1.44427	-1.05012	0.859937562280239	0.315327	11.79582	-0.016271
Trial1	2	1	noBlindfold	counterclockwise	practice	Guided	1	0.5	-0.25	7.17897	0.81514	-1.44412	-1.05011	0.859935584394051	0.215412	12.18514	-0.082734
Trial1	2	1	noBlindfold	counterclockwise	practice	Guided	1	0.5	-0.25	7.198975	0.81515	-1.44396	-1.0501	0.859930048140443	0.029487	12.39673	0.014218
Trial1	2	1	noBlindfold	counterclockwise	practice	Guided	1	0.5	-0.25	7.218979	0.81515	-1.44385	-1.05008	0.859911303493553	-0.065107	12.47291	0.096336
Trial1	2	1	noBlindfold	counterclockwise	practice	Guided	1	0.5	-0.25	7.238968	0.81514	-1.44377	-1.05005	0.859879793969355	-0.170819	12.69296	0.236282
Trial1	2	1	noBlindfold	counterclockwise	practice	Guided	1	0.5	-0.25	7.258972	0.81511	-1.44361	-1.05003	0.859850150805944	-0.542869	12.81145	0.239701
Trial1	2	1	noBlindfold	counterclockwise	practice	Guided	1	0.5	-0.25	7.278976	0.81508	-1.44358	-1.05003	0.859839185889148	-0.685159	12.97649	0.075245
Trial1	2	1	noBlindfold	counterclockwise	practice	Guided	1	0.5	-0.25	7.298965	0.81504	-1.44352	-1.05002	0.859815191963425	-0.747828	13.31927	0.152519
Trial1	2	1	noBlindfold	counterclockwise	practice	Guided	1	0.5	-0.25	7.31897	0.815	-1.44339	-1.05	0.859781903859357	-0.776182	13.57317	0.204153
Trial1	2	1	noBlindfold	counterclockwise	practice	Guided	1	0.5	-0.25	7.338974	0.81496	-1.44325	-1.04996	0.859730092849916	-0.748719	13.70013	0.393252
Trial1	2	1	noBlindfold	counterclockwise	practice	Guided	1	0.5	-0.25	7.358978	0.81485	-1.4431	-1.04995	0.859680493646274	-1.084764	13.94557	0.316301
Trial1	2	1	noBlindfold	counterclockwise	practice	Guided	1	0.5	-0.25	7.378967	0.81479	-1.44304	-1.04994	0.859649194934515	-1.281756	14.09369	0.276545
Trial1	2	1	noBlindfold	counterclockwise	practice	Guided	1	0.5	-0.25	7.398972	0.81471	-1.44297	-1.04993	0.859610588914755	-1.505484	14.18678	0.352099
Trial1	2	1	noBlindfold	counterclockwise	practice	Guided	1	0.5	-0.25	7.418976	0.81463	-1.44294	-1.04992	0.859572099657814	-1.644838	14.09792	0.395224
Trial1	2	1	noBlindfold	counterclockwise	practice	Guided	1	0.5	-0.25	7.438965	0.81454	-1.44295	-1.04992	0.859539159845934	-1.639926	14.07253	0.391603
Trial1	2	1	noBlindfold	counterclockwise	practice	Guided	1	0.5	-0.25	7.458969	0.81436	-1.44302	-1.04993	0.859482513503916	-1.68752	13.67897	-0.011384
Trial1	2	1	noBlindfold	counterclockwise	practice	Guided	1	0.5	-0.25	7.478973	0.81427	-1.44313	-1.04994	0.859458918650095	-1.786495	13.5097	-0.124227
Trial1	2	1	noBlindfold	counterclockwise	practice	Guided	1	0.5	-0.25	7.498978	0.81416	-1.44321	-1.04995	0.859428033439425	-1.906241	13.6959	-0.09575
Trial1	2	1	noBlindfold	counterclockwise	practice	Guided	1	0.5	-0.25	7.518967	0.81406	-1.44316	-1.04996	0.859400777063539	-2.033092	13.86094	-0.161111
Trial1	2	1	noBlindfold	counterclockwise	practice	Guided	1	0.5	-0.25	7.538971	0.81395	-1.44312	-1.04998	0.85937923832228	-2.246348	13.81862	-0.020795
Trial1	2	1	noBlindfold	counterclockwise	practice	Guided	1	0.5	-0.25	7.558975	0.8136899	-1.44319	-1.05	0.859302802646081	-2.348024	13.46315	-0.22694
Trial1	2	1	noBlindfold	counterclockwise	practice	Guided	1	0.5	-0.25	7.578979	0.81355	-1.44326	-1.05001	0.85926104599432	-2.446922	13.35735	-0.301692
Trial1	2	1	noBlindfold	counterclockwise	practice	Guided	1	0.5	-0.25	7.598969	0.81343	-1.44331	-1.05003	0.85923591740419	-2.545823	13.27272	-0.376443
Trial1	2	1	noBlindfold	counterclockwise	practice	Guided	1	0.5	-0.25	7.618973	0.81329	-1.44338	-1.05006	0.859212826811439	-2.560269	12.91301	-0.640127
Trial1	2	1	noBlindfold	counterclockwise	practice	Guided	1	0.5	-0.25	7.638977	0.81315	-1.44353	-1.05012	0.85921764462511	-2.516282	12.60832	-0.711014
Trial1	2	1	noBlindfold	counterclockwise	practice	Guided	1	0.5	-0.25	7.658966	0.81286	-1.44367	-1.05015	0.859139958652068	-2.705189	12.72681	-0.821207
Trial1	2	1	noBlindfold	counterclockwise	practice	Guided	1	0.5	-0.25	7.67897	0.8127	-1.44366	-1.05018	0.85910958351674	-2.887149	12.54061	-0.913924
Trial1	2	1	noBlindfold	counterclockwise	practice	Guided	1	0.5	-0.25	7.698975	0.8125499	-1.44372	-1.05021	0.859082948883485	-2.985331	12.34595	-1.073081
Trial1	2	1	noBlindfold	counterclockwise	practice	Guided	1	0.5	-0.25	7.718979	0.81238	-1.44379	-1.05024	0.859049122950666	-3.187927	12.33326	-0.986374
Trial1	2	1	noBlindfold	counterclockwise	practice	Guided	1	0.5	-0.25	7.738968	0.81216	-1.44382	-1.05036	0.859080873724131	-3.290113	12.40096	-0.993807
Trial1	2	1	noBlindfold	counterclockwise	practice	Guided	1	0.5	-0.25	7.758972	0.81142	-1.44389	-1.05044	0.858886808983561	-3.205602	11.79582	-1.457248
Trial1	2	1	noBlindfold	counterclockwise	practice	Guided	1	0.5	-0.25	7.778976	0.81092	-1.44406	-1.05053	0.858789530798946	-3.135791	11.4869	-1.558896
Trial1	2	1	noBlindfold	counterclockwise	practice	Guided	1	0.5	-0.25	7.798965	0.81025	-1.44422	-1.0506	0.858612541141879	-3.147055	11.41919	-1.498549
Trial1	2	1	noBlindfold	counterclockwise	practice	Guided	1	0.5	-0.25	7.81897	0.80943	-1.44428	-1.0507	0.858409882581397	-3.236611	11.3938	-1.65852
Trial1	2	1	noBlindfold	counterclockwise	practice	Guided	1	0.5	-0.25	7.838974	0.80841	-1.44431	-1.05094	0.858266662377192	-3.301639	11.19913	-1.952958
Trial1	2	1	noBlindfold	counterclockwise	practice	Guided	1	0.5	-0.25	7.858978	0.80547	-1.44451	-1.05099	0.857261262084641	-3.308982	10.88175	-2.129905
Trial1	2	1	noBlindfold	counterclockwise	practice	Guided	1	0.5	-0.25	7.878967	0.80354	-1.44455	-1.051	0.856584803062981	-3.356829	10.94099	-2.028646
Trial1	2	1	noBlindfold	counterclockwise	practice	Guided	1	0.5	-0.25	7.898972	0.80121	-1.44455	-1.05104	0.855799315152773	-3.389561	10.87752	-2.060761
Trial1	2	1	noBlindfold	counterclockwise	practice	Guided	1	0.5	-0.25	7.918976	0.7985901	-1.4446	-1.05114	0.854974413090812	-3.433572	10.51781	-2.389904
Trial1	2	1	noBlindfold	counterclockwise	practice	Guided	1	0.5	-0.25	7.938965	0.79553	-1.44473	-1.05127	0.854032563363328	-3.43613	10.2766	-2.692935
Trial1	2	1	noBlindfold	counterclockwise	practice	Guided	1	0.5	-0.25	7.958969	0.78796	-1.4449	-1.05121	0.851386219654021	-3.393405	10.31046	-2.295328
Trial1	2	1	noBlindfold	counterclockwise	practice	Guided	1	0.5	-0.25	7.978973	0.7835701	-1.44486	-1.05122	0.849920800124733	-3.413248	10.39086	-2.409429
Trial1	2	1	noBlindfold	counterclockwise	practice	Guided	1	0.5	-0.25	7.998978	0.77849	-1.44485	-1.05128	0.848296149395827	-3.281627	9.912667	-2.641674
Trial1	2	1	noBlindfold	counterclockwise	practice	Guided	1	0.5	-0.25	8.018967	0.77335	-1.44501	-1.05133	0.846669914491705	-3.158484	9.633368	-2.718549
Trial1	2	1	noBlindfold	counterclockwise	practice	Guided	1	0.5	-0.25	8.038971	0.76805	-1.44515	-1.05132	0.84496419075599	-3.103361	9.675686	-2.747978
Trial1	2	1	noBlindfold	counterclockwise	practice	Guided	1	0.5	-0.25	8.058975	0.7562	-1.44518	-1.05132	0.841280049150264	-2.956267	9.548732	-2.654737
Trial1	2	1	noBlindfold	counterclockwise	practice	Guided	1	0.5	-0.25	8.078979	0.7501299	-1.44522	-1.05131	0.839441958722431	-2.892077	9.434473	-2.603027
Trial1	2	1	noBlindfold	counterclockwise	practice	Guided	1	0.5	-0.25	8.098969	0.74376	-1.44528	-1.05126	0.837518066309253	-2.799585	9.370996	-2.480701
Trial1	2	1	noBlindfold	counterclockwise	practice	Guided	1	0.5	-0.25	8.118973	0.73749	-1.4453	-1.05122	0.83567630806596	-2.838002	9.472559	-2.431316
Trial1	2	1	noBlindfold	counterclockwise	practice	Guided	1	0.5	-0.25	8.138977	0.73094	-1.44528	-1.05126	0.833877018921704	-2.804401	9.392155	-2.429211
Trial1	2	1	noBlindfold	counterclockwise	practice	Guided	1	0.5	-0.25	8.158966	0.718	-1.44533	-1.05134	0.830463585941159	-2.85243	9.252506	-2.78737
Trial1	2	1	noBlindfold	counterclockwise	practice	Guided	1	0.5	-0.25	8.17897	0.71136	-1.44538	-1.05136	0.828764687697383	-2.895072	9.150943	-2.742309
Trial1	2	1	noBlindfold	counterclockwise	practice	Guided	1	0.5	-0.25	8.198975	0.70459	-1.44542	-1.05133	0.827034944080087	-2.818253	9.21442	-2.638814
Trial1	2	1	noBlindfold	counterclockwise	practice	Guided	1	0.5	-0.25	8.218979	0.69749	-1.4454	-1.0513	0.82527817081344	-2.82753	9.277897	-2.569074
Trial1	2	1	noBlindfold	counterclockwise	practice	Guided	1	0.5	-0.25	8.238968	0.69031	-1.44538	-1.05141	0.823696436970724	-2.804562	9.205956	-2.690354
Trial1	2	1	noBlindfold	counterclockwise	practice	Guided	1	0.5	-0.25	8.258972	0.67611	-1.44545	-1.05144	0.820561281592121	-2.850757	9.032452	-2.912264
Trial1	2	1	noBlindfold	counterclockwise	practice	Guided	1	0.5	-0.25	8.278976	0.66857	-1.44547	-1.05144	0.81897614946963	-2.944266	9.180565	-2.85038
Trial1	2	1	noBlindfold	counterclockwise	practice	Guided	1	0.5	-0.25	8.298965	0.66108	-1.44543	-1.05143	0.817457516502107	-2.911054	9.235579	-2.85231
Trial1	2	1	noBlindfold	counterclockwise	practice	Guided	1	0.5	-0.25	8.31897	0.6532199	-1.44539	-1.05142	0.815935244494204	-2.96966	9.210188	-2.828951
Trial1	2	1	noBlindfold	counterclockwise	practice	Guided	1	0.5	-0.25	8.338974	0.64566	-1.44539	-1.05142	0.814549459381989	-2.93447	9.21442	-2.902342
Trial1	2	1	noBlindfold	counterclockwise	practice	Guided	1	0.5	-0.25	8.358978	0.62937	-1.44544	-1.05139	0.811765117136072	-3.001073	9.079002	-2.774412
Trial1	2	1	noBlindfold	counterclockwise	practice	Guided	1	0.5	-0.25	8.378967	0.6208	-1.44544	-1.05137	0.810423692201309	-3.082658	9.23981	-2.693377
Trial1	2	1	noBlindfold	counterclockwise	practice	Guided	1	0.5	-0.25	8.398972	0.61218	-1.44541	-1.05139	0.809203538286611	-3.098216	9.129784	-2.753943
Trial1	2	1	noBlindfold	counterclockwise	practice	Guided	1	0.5	-0.25	8.418976	0.60294	-1.44544	-1.05138	0.807964362278799	-3.093246	8.90973	-2.745013
Trial1	2	1	noBlindfold	counterclockwise	practice	Guided	1	0.5	-0.25	8.438965	0.59363	-1.44552	-1.05136	0.806811283547465	-3.105325	8.880107	-2.642818
Trial1	2	1	noBlindfold	counterclockwise	practice	Guided	1	0.5	-0.25	8.458969	0.57345	-1.44554	-1.05138	0.804738884762591	-3.117912	8.782776	-2.788043
Trial1	2	1	noBlindfold	counterclockwise	practice	Guided	1	0.5	-0.25	8.478973	0.56291	-1.44559	-1.05141	0.80387535527389	-3.127197	8.655822	-2.830234
Trial1	2	1	noBlindfold	counterclockwise	practice	Guided	1	0.5	-0.25	8.498978	0.55161	-1.44567	-1.05142	0.803080048997195	-3.233926	8.448464	-2.887996
Trial1	2	1	noBlindfold	counterclockwise	practice	Guided	1	0.5	-0.25	8.518967	0.54048	-1.44577	-1.05139	0.802411768994461	-3.16144	8.215715	-2.725141
Trial1	2	1	noBlindfold	counterclockwise	practice	Guided	1	0.5	-0.25	8.538971	0.5281	-1.44585	-1.05139	0.801882551227229	-3.275693	8.27496	-2.744878
Trial1	2	1	noBlindfold	counterclockwise	practice	Guided	1	0.5	-0.25	8.558975	0.50231	-1.44594	-1.0514	0.801403275379024	-3.186914	7.966039	-2.805776
Trial1	2	1	noBlindfold	counterclockwise	practice	Guided	1	0.5	-0.25	8.578979	0.48856	-1.446	-1.05139	0.801471701504282	-3.170635	7.85178	-2.789787
Trial1	2	1	noBlindfold	counterclockwise	practice	Guided	1	0.5	-0.25	8.598969	0.47286	-1.44607	-1.05137	0.801829467902732	-3.186487	7.762912	-2.703529
Trial1	2	1	noBlindfold	counterclockwise	practice	Guided	1	0.5	-0.25	8.618973	0.45873	-1.44612	-1.05139	0.802452009210329	-3.225145	7.648654	-2.80442
Trial1	2	1	noBlindfold	counterclockwise	practice	Guided	1	0.5	-0.25	8.638977	0.44306	-1.44619	-1.05133	0.803350413689722	-3.237707	7.373587	-2.768112
Trial1	2	1	noBlindfold	counterclockwise	practice	Guided	1	0.5	-0.25	8.658966	0.40887	-1.44637	-1.0513	0.806465404388391	-3.301796	7.276255	-2.645947
Trial1	2	1	noBlindfold	counterclockwise	practice	Guided	1	0.5	-0.25	8.67897	0.3907	-1.44638	-1.05131	0.808730059977519	-3.460315	7.267792	-2.633249
Trial1	2	1	noBlindfold	counterclockwise	practice	Guided	1	0.5	-0.25	8.698975	0.37109	-1.44639	-1.05135	0.81165239353987	-3.369923	7.068897	-2.794517
Trial1	2	1	noBlindfold	counterclockwise	practice	Guided	1	0.5	-0.25	8.718979	0.35066	-1.44649	-1.05137	0.815166451879464	-3.051134	6.688035	-2.718802
Trial1	2	1	noBlindfold	counterclockwise	practice	Guided	1	0.5	-0.25	8.738968	0.33073	-1.44661	-1.05137	0.819052038791226	-2.988734	6.565313	-2.778449
Trial1	2	1	noBlindfold	counterclockwise	practice	Guided	1	0.5	-0.25	8.758972	0.28711	-1.44677	-1.05131	0.829107934985331	-2.825539	6.391809	-2.592916
Trial1	2	1	noBlindfold	counterclockwise	practice	Guided	1	0.5	-0.25	8.778976	0.26487	-1.4468	-1.05133	0.835114269999378	-2.766285	6.315637	-2.703128
Trial1	2	1	noBlindfold	counterclockwise	practice	Guided	1	0.5	-0.25	8.798965	0.24221	-1.44685	-1.05137	0.841813281059959	-2.706762	6.214073	-2.751057
Trial1	2	1	noBlindfold	counterclockwise	practice	Guided	1	0.5	-0.25	8.81897	0.21844	-1.44689	-1.0514	0.849422103259468	-2.464139	6.239464	-2.826565
Trial1	2	1	noBlindfold	counterclockwise	practice	Guided	1	0.5	-0.25	8.838974	0.19506	-1.4469	-1.05136	0.857418375764729	-2.474937	6.108278	-2.767949
Trial1	2	1	noBlindfold	counterclockwise	practice	Guided	1	0.5	-0.25	8.858978	0.14624	-1.44702	-1.05138	0.875988535952898	-2.284483	5.879761	-2.750962
Trial1	2	1	noBlindfold	counterclockwise	practice	Guided	1	0.5	-0.25	8.878967	0.12237	-1.44706	-1.05141	0.88592456622482	-2.065396	5.816284	-2.844034
Trial1	2	1	noBlindfold	counterclockwise	practice	Guided	1	0.5	-0.25	8.898972	0.09859399	-1.44712	-1.05141	0.896317301253089	-1.892241	5.528522	-2.847225
Trial1	2	1	noBlindfold	counterclockwise	practice	Guided	1	0.5	-0.25	8.918976	0.074371	-1.44721	-1.05138	0.907397276872361	-1.698541	5.346554	-2.708475
Trial1	2	1	noBlindfold	counterclockwise	practice	Guided	1	0.5	-0.25	8.938965	0.051252	-1.44728	-1.05141	0.918494796462766	-1.564586	5.338091	-2.760721
Trial1	2	1	noBlindfold	counterclockwise	practice	Guided	1	0.5	-0.25	8.958969	0.0063061	-1.44735	-1.05142	0.941279788856607	-1.573404	5.249223	-2.842918
Trial1	2	1	noBlindfold	counterclockwise	practice	Guided	1	0.5	-0.25	8.978973	-0.015472	-1.44738	-1.0514	0.952865812721292	-1.479676	5.071487	-2.813138
Trial1	2	1	noBlindfold	counterclockwise	practice	Guided	1	0.5	-0.25	8.998978	-0.036738	-1.44745	-1.05138	0.964519287611016	-1.234235	4.948765	-2.738578
Trial1	2	1	noBlindfold	counterclockwise	practice	Guided	1	0.5	-0.25	9.018967	-0.058648	-1.44751	-1.05138	0.976881446219998	-1.033577	4.868361	-2.7618
Trial1	2	1	noBlindfold	counterclockwise	practice	Guided	1	0.5	-0.25	9.038971	-0.077907	-1.44756	-1.05142	0.988053884346716	-0.739227	4.72448	-2.808499
Trial1	2	1	noBlindfold	counterclockwise	practice	Guided	1	0.5	-0.25	9.058975	-0.11514	-1.44772	-1.05139	1.01025899300132	-0.683058	4.525585	-2.822546
Trial1	2	1	noBlindfold	counterclockwise	practice	Guided	1	0.5	-0.25	9.078979	-0.132	-1.44774	-1.05134	1.02057325506652	-0.837669	4.644076	-2.633255
Trial1	2	1	noBlindfold	counterclockwise	practice	Guided	1	0.5	-0.25	9.098969	-0.14807	-1.44769	-1.05133	1.03059421538503	-1.062066	4.682162	-2.639262
Trial1	2	1	noBlindfold	counterclockwise	practice	Guided	1	0.5	-0.25	9.118973	-0.16389	-1.44768	-1.05132	1.04060731833316	-1.050418	4.470572	-2.644953
Trial1	2	1	noBlindfold	counterclockwise	practice	Guided	1	0.5	-0.25	9.138977	-0.17862	-1.44775	-1.05114	1.04992872104403	-0.934715	4.352081	-2.432339
Trial1	2	1	noBlindfold	counterclockwise	practice	Guided	1	0.5	-0.25	9.158966	-0.20705	-1.44774	-1.05111	1.06850221117306	-1.080102	4.534049	-2.197657
Trial1	2	1	noBlindfold	counterclockwise	practice	Guided	1	0.5	-0.25	9.17897	-0.22028	-1.44775	-1.05117	1.07734702933042	-0.898125	4.297068	-2.365359
Trial1	2	1	noBlindfold	counterclockwise	practice	Guided	1	0.5	-0.25	9.198975	-0.23328	-1.44785	-1.05124	1.08613307111812	-0.805113	4.047392	-2.5225
Trial1	2	1	noBlindfold	counterclockwise	practice	Guided	1	0.5	-0.25	9.218979	-0.24566	-1.44796	-1.05125	1.09453660421839	-0.937456	3.971219	-2.482949
Trial1	2	1	noBlindfold	counterclockwise	practice	Guided	1	0.5	-0.25	9.238968	-0.25683	-1.448	-1.05117	1.1021184212776	-1.121051	4.16165	-2.399193
Trial1	2	1	noBlindfold	counterclockwise	practice	Guided	1	0.5	-0.25	9.258972	-0.27931	-1.4479	-1.05116	1.11766782526832	-1.459366	4.174346	-2.310962
Trial1	2	1	noBlindfold	counterclockwise	practice	Guided	1	0.5	-0.25	9.278976	-0.29022	-1.44791	-1.05115	1.12529504968177	-1.551889	4.030465	-2.305004
Trial1	2	1	noBlindfold	counterclockwise	practice	Guided	1	0.5	-0.25	9.298965	-0.30107	-1.44797	-1.05114	1.13293352546563	-1.560006	3.87812	-2.201521
Trial1	2	1	noBlindfold	counterclockwise	practice	Guided	1	0.5	-0.25	9.31897	-0.30359	-1.44798	-1.05111	1.13469562724841	-2.641003	3.890815	-2.044693
Trial1	2	1	noBlindfold	counterclockwise	practice	Guided	1	0.5	-0.25	9.338974	-0.30271	-1.44798	-1.05095	1.13395957686536	-4.114177	4.292836	-1.405225
Trial1	2	1	noBlindfold	counterclockwise	practice	Guided	1	0.5	-0.25	9.358978	-0.30249	-1.44783	-1.05079	1.13369084507328	-4.024465	5.118037	-0.156734
Trial1	2	1	noBlindfold	counterclockwise	practice	Guided	1	0.5	-0.25	9.378967	-0.30234	-1.44772	-1.05069	1.13351393908438	-3.17793	4.716016	-0.151337
Trial1	2	1	noBlindfold	counterclockwise	practice	Guided	1	0.5	-0.25	9.398972	-0.30214	-1.44774	-1.05067	1.13335831442251	-2.651488	3.911974	-0.855109
Trial1	2	1	noBlindfold	counterclockwise	practice	Guided	1	0.5	-0.25	9.418976	-0.30197	-1.44786	-1.05068	1.13324499850507	-2.747386	3.311059	-1.426933
Trial1	2	1	noBlindfold	counterclockwise	practice	Guided	1	0.5	-0.25	9.438965	-0.30191	-1.44805	-1.05067	1.13319555337811	-3.165554	3.116396	-1.518215
Trial1	2	1	noBlindfold	counterclockwise	practice	Guided	1	0.5	-0.25	9.458969	-0.30189	-1.44814	-1.05066	1.13317432700581	-3.873621	3.983915	-0.894987
Trial1	2	1	noBlindfold	counterclockwise	practice	Guided	1	0.5	-0.25	9.478973	-0.3019	-1.44812	-1.05062	1.13315309163678	-3.974932	4.377472	-0.558515
Trial1	2	1	noBlindfold	counterclockwise	practice	Guided	1	0.5	-0.25	9.498978	-0.30191	-1.44807	-1.05059	1.13313903750188	-4.064245	4.385936	-0.357084
Trial1	2	1	noBlindfold	counterclockwise	practice	Guided	1	0.5	-0.25	9.518967	-0.30192	-1.44804	-1.05058	1.13313902816399	-4.218659	4.199737	-0.426101
Trial1	2	1	noBlindfold	counterclockwise	practice	Guided	1	0.5	-0.25	9.538971	-0.30194	-1.44804	-1.05054	1.13312488205698	-4.508725	3.882352	-0.438828
Trial1	2	1	noBlindfold	counterclockwise	practice	Guided	1	0.5	-0.25	9.558975	-0.302	-1.44805	-1.05052	1.13315329766182	-4.978288	3.789252	-0.275662
Trial1	2	1	noBlindfold	counterclockwise	practice	Guided	1	0.5	-0.25	9.578979	-0.30205	-1.44805	-1.05049	1.13316744944315	-5.173467	3.763861	-0.153647
Trial1	2	1	noBlindfold	counterclockwise	practice	Guided	1	0.5	-0.25	9.598969	-0.3021	-1.44806	-1.05046	1.13318162514339	-5.356574	3.700384	-0.061588
Trial1	2	1	noBlindfold	counterclockwise	practice	Guided	1	0.5	-0.25	9.618973	-0.30217	-1.44808	-1.05042	1.13320294934305	-5.473248	3.471867	-0.081653
Trial1	2	1	noBlindfold	counterclockwise	practice	Guided	1	0.5	-0.25	9.638977	-0.30226	-1.44812	-1.05032	1.13319593916943	-5.686285	3.137555	-0.063978
Trial1	2	1	noBlindfold	counterclockwise	practice	Guided	1	0.5	-0.25	9.658966	-0.30253	-1.4483	-1.05027	1.13335184165388	-6.14149	2.748229	0.019019
Trial1	2	1	noBlindfold	counterclockwise	practice	Guided	1	0.5	-0.25	9.67897	-0.30265	-1.44838	-1.05025	1.13342277103513	-6.256253	2.485858	-0.043148
Trial1	2	1	noBlindfold	counterclockwise	practice	Guided	1	0.5	-0.25	9.698975	-0.30274	-1.44849	-1.05025	1.13348650977419	-6.369372	1.97381	-0.307052
Trial1	2	1	noBlindfold	counterclockwise	practice	Guided	1	0.5	-0.25	9.718979	-0.30285	-1.4487	-1.05026	1.13357140021207	-6.523974	1.389821	-0.586026
Trial1	2	1	noBlindfold	counterclockwise	practice	Guided	1	0.5	-0.25	9.738968	-0.30299	-1.44895	-1.05032	1.13371289555663	-6.691387	0.907396	-0.645888
Trial1	2	1	noBlindfold	counterclockwise	practice	Guided	1	0.5	-0.25	9.758972	-0.30323	-1.44944	-1.0504	1.1339394387764	-6.780518	-0.176006	-1.057939
Trial1	2	1	noBlindfold	counterclockwise	practice	Guided	1	0.5	-0.25	9.778976	-0.30331	-1.44971	-1.0505	1.13406661301495	-6.816654	-0.806497	-1.274866
Trial1	2	1	noBlindfold	counterclockwise	practice	Guided	1	0.5	-0.25	9.798965	-0.3034	-1.4501	-1.05054	1.13415861861485	-7.029967	-1.398949	-1.366529
Trial1	2	1	noBlindfold	counterclockwise	practice	Guided	1	0.5	-0.25	9.81897	-0.30344	-1.45037	-1.05054	1.13418697099543	-7.127147	-1.974474	-1.244553
Trial1	2	1	noBlindfold	counterclockwise	practice	Guided	1	0.5	-0.25	9.838974	-0.30345	-1.45059	-1.05055	1.13420111120189	-7.198109	-2.444204	-1.237217
Trial1	2	1	noBlindfold	counterclockwise	practice	Guided	1	0.5	-0.25	9.858978	-0.30349	-1.45096	-1.05058	1.13425064641475	-7.72148	-3.159378	-1.390994
Trial1	2	1	noBlindfold	counterclockwise	practice	Guided	1	0.5	-0.25	9.878967	-0.30356	-1.45116	-1.05061	1.13432144139806	-8.047311	-3.895711	-1.612302
Trial1	2	1	noBlindfold	counterclockwise	practice	Guided	1	0.5	-0.25	9.898972	-0.30364	-1.45148	-1.05063	1.13439217942446	-8.242313	-4.678594	-1.69207
Trial1	2	1	noBlindfold	counterclockwise	practice	Guided	1	0.5	-0.25	9.918976	-0.30369	-1.45187	-1.05064	1.1344346746384	-8.33914	-5.326059	-1.561617
Trial1	2	1	noBlindfold	counterclockwise	practice	Guided	1	0.5	-0.25	9.938965	-0.30374	-1.45216	-1.05065	1.13447714943935	-8.65026	-5.376841	-1.442963
Trial1	2	1	noBlindfold	counterclockwise	practice	Guided	1	0.5	-0.25	9.958969	-0.30393	-1.45227	-1.05064	1.13460471388864	-9.640508	-4.729376	-1.269556
Trial1	2	1	noBlindfold	counterclockwise	practice	Guided	1	0.5	-0.25	9.978973	-0.30416	-1.45227	-1.05063	1.13476061711084	-10.16422	-4.589726	-1.019405
Trial1	2	1	noBlindfold	counterclockwise	practice	Guided	1	0.5	-0.25	9.998978	-0.30444	-1.45228	-1.0506	1.13493794691013	-10.90675	-4.665899	-0.679735
Trial1	2	1	noBlindfold	counterclockwise	practice	Guided	1	0.5	-0.25	10.01897	-0.30482	-1.45228	-1.05056	1.13517908010252	-11.75314	-4.64474	-0.373305
Trial1	2	1	noBlindfold	counterclockwise	practice	Guided	1	0.5	-0.25	10.03897	-0.30519	-1.45228	-1.05049	1.13539209353031	-12.31668	-4.589726	-0.322835
Trial1	2	1	noBlindfold	counterclockwise	practice	Guided	1	0.5	-0.25	10.05898	-0.30572	-1.45227	-1.05045	1.13573979019707	-13.00431	-4.12846	0.048415
Trial1	2	1	noBlindfold	counterclockwise	practice	Guided	1	0.5	-0.25	10.07898	-0.30588	-1.45224	-1.05041	1.13582514607309	-13.16079	-3.743366	0.341431
Trial1	2	1	noBlindfold	counterclockwise	practice	Guided	1	0.5	-0.25	10.09897	-0.30599	-1.4522	-1.05037	1.13587499251946	-13.06862	-3.61218	0.514126
Trial1	2	1	noBlindfold	counterclockwise	practice	Guided	1	0.5	-0.25	10.11897	-0.30604	-1.45217	-1.05033	1.13588231843319	-12.93103	-3.739134	0.604926
Trial1	2	1	noBlindfold	counterclockwise	practice	Guided	1	0.5	-0.25	10.13898	-0.30608	-1.45214	-1.05021	1.13582614462813	-13.04227	-3.595253	0.811654
Trial1	2	1	noBlindfold	counterclockwise	practice	Guided	1	0.5	-0.25	10.15897	-0.30627	-1.45201	-1.0501	1.13588356324956	-13.78708	-2.715039	1.197505
Trial1	2	1	noBlindfold	counterclockwise	practice	Guided	1	0.5	-0.25	10.17897	-0.30645	-1.45188	-1.04996	1.1359126932558	-14.06755	-2.545767	1.403862
Trial1	2	1	noBlindfold	counterclockwise	practice	Guided	1	0.5	-0.25	10.19897	-0.30666	-1.45176	-1.04976	1.1359209400318	-14.53272	-2.439972	1.664334
Trial1	2	1	noBlindfold	counterclockwise	practice	Guided	1	0.5	-0.25	10.21898	-0.30692	-1.45162	-1.0494	1.13585218607606	-14.90215	-2.1776	1.975169
Trial1	2	1	noBlindfold	counterclockwise	practice	Guided	1	0.5	-0.25	10.23897	-0.30717	-1.45146	-1.04823	1.13520686692045	-15.15111	-2.008328	2.188384
Trial1	2	1	noBlindfold	counterclockwise	practice	Guided	1	0.5	-0.25	10.25897	-0.30761	-1.45119	-1.04734	1.13489429133988	-15.72764	-1.902533	2.446085
Trial1	2	1	noBlindfold	counterclockwise	practice	Guided	1	0.5	-0.25	10.27898	-0.3078	-1.45107	-1.04625	1.13426402197773	-16.00467	-1.805202	2.32413
Trial1	2	1	noBlindfold	counterclockwise	practice	Guided	1	0.5	-0.25	10.29897	-0.30795	-1.451	-1.04501	1.13350081076743	-16.17279	-1.910997	2.248631
Trial1	2	1	noBlindfold	counterclockwise	practice	Guided	1	0.5	-0.25	10.31897	-0.3081	-1.45097	-1.04369	1.13268238998016	-16.65047	-1.809434	2.323928
Trial1	2	1	noBlindfold	counterclockwise	practice	Guided	1	0.5	-0.25	10.33897	-0.30827	-1.45091	-1.04054	1.13059889646688	-16.97103	-1.420108	2.325996
Trial1	2	1	noBlindfold	counterclockwise	practice	Guided	1	0.5	-0.25	10.35898	-0.30855	-1.45069	-1.03876	1.12955546325795	-17.303	-1.229677	2.27032
Trial1	2	1	noBlindfold	counterclockwise	practice	Guided	1	0.5	-0.25	10.37897	-0.30865	-1.45065	-1.03677	1.12823838826574	-17.66547	-1.242372	2.332848
Trial1	2	1	noBlindfold	counterclockwise	practice	Guided	1	0.5	-0.25	10.39897	-0.30881	-1.45063	-1.0348	1.12698027692708	-18.03145	-1.233909	2.214767
Trial1	2	1	noBlindfold	counterclockwise	practice	Guided	1	0.5	-0.25	10.41898	-0.30898	-1.45061	-1.03292	1.12579409846679	-18.20508	-1.191591	2.114207
Trial1	2	1	noBlindfold	counterclockwise	practice	Guided	1	0.5	-0.25	10.43896	-0.3091	-1.45058	-1.02926	1.12333833826404	-18.4273	-0.996928	2.023754
Trial1	2	1	noBlindfold	counterclockwise	practice	Guided	1	0.5	-0.25	10.45897	-0.3093	-1.45049	-1.02726	1.12209603967378	-18.84546	-0.912292	2.337174
Trial1	2	1	noBlindfold	counterclockwise	practice	Guided	1	0.5	-0.25	10.47897	-0.30939	-1.45047	-1.02505	1.12063132732789	-18.88947	-0.916524	2.448911
Trial1	2	1	noBlindfold	counterclockwise	practice	Guided	1	0.5	-0.25	10.49898	-0.30944	-1.45046	-1.02258	1.11896061393112	-18.88571	-0.963074	2.43241
Trial1	2	1	noBlindfold	counterclockwise	practice	Guided	1	0.5	-0.25	10.51897	-0.30946	-1.45047	-1.02001	1.11720224571357	-18.98903	-0.958842	2.412086
Trial1	2	1	noBlindfold	counterclockwise	practice	Guided	1	0.5	-0.25	10.53897	-0.3095	-1.45048	-1.01426	1.11327602671118	-19.23331	-0.988464	2.427445
Trial1	2	1	noBlindfold	counterclockwise	practice	Guided	1	0.5	-0.25	10.55898	-0.30974	-1.45049	-1.01109	1.11127716079964	-19.66468	-1.009623	2.548535
Trial1	2	1	noBlindfold	counterclockwise	practice	Guided	1	0.5	-0.25	10.57898	-0.30981	-1.45053	-1.00762	1.10895459150438	-19.64049	-1.229677	2.683104
Trial1	2	1	noBlindfold	counterclockwise	practice	Guided	1	0.5	-0.25	10.59897	-0.30983	-1.45059	-1.00364	1.10625392678781	-19.73231	-1.314313	2.721154
Trial1	2	1	noBlindfold	counterclockwise	practice	Guided	1	0.5	-0.25	10.61897	-0.30985	-1.45064	-0.99926	1.1032894427153	-19.69639	-1.352399	3.026963
Trial1	2	1	noBlindfold	counterclockwise	practice	Guided	1	0.5	-0.25	10.63898	-0.30983	-1.45066	-0.98864	1.09609013022319	-19.42123	-1.318545	3.10334
Trial1	2	1	noBlindfold	counterclockwise	practice	Guided	1	0.5	-0.25	10.65897	-0.30957	-1.45073	-0.98239	1.0916953332718	-18.87646	-1.513208	3.231249
Trial1	2	1	noBlindfold	counterclockwise	practice	Guided	1	0.5	-0.25	10.67897	-0.30945	-1.45076	-0.97506	1.08670202300976	-18.65305	-1.420108	3.646076
Trial1	2	1	noBlindfold	counterclockwise	practice	Guided	1	0.5	-0.25	10.69897	-0.30933	-1.45069	-0.96627	1.08076717983254	-18.30082	-1.128114	3.651871
Trial1	2	1	noBlindfold	counterclockwise	practice	Guided	1	0.5	-0.25	10.71898	-0.30916	-1.45062	-0.9565901	1.07424829714722	-17.91724	-1.216982	3.530444
Trial1	2	1	noBlindfold	counterclockwise	practice	Guided	1	0.5	-0.25	10.73897	-0.30897	-1.45063	-0.93409	1.05943929556613	-17.46812	-1.348167	3.540564
Trial1	2	1	noBlindfold	counterclockwise	practice	Guided	1	0.5	-0.25	10.75897	-0.30855	-1.45064	-0.9211	1.05077511399961	-16.54276	-1.382022	3.210553
Trial1	2	1	noBlindfold	counterclockwise	practice	Guided	1	0.5	-0.25	10.77898	-0.30831	-1.45067	-0.90785	1.04217639542903	-16.12419	-1.403181	2.906623
Trial1	2	1	noBlindfold	counterclockwise	practice	Guided	1	0.5	-0.25	10.79897	-0.30808	-1.45071	-0.89391	1.03325376498768	-15.69516	-1.572453	2.438491
Trial1	2	1	noBlindfold	counterclockwise	practice	Guided	1	0.5	-0.25	10.81897	-0.30784	-1.45077	-0.88044	1.02472437189758	-15.10911	-1.690943	2.194485
Trial1	2	1	noBlindfold	counterclockwise	practice	Guided	1	0.5	-0.25	10.83897	-0.30757	-1.45085	-0.8543	1.00863662360448	-14.63292	-1.855983	1.786931
Trial1	2	1	noBlindfold	counterclockwise	practice	Guided	1	0.5	-0.25	10.85898	-0.3072	-1.45093	-0.84238	1.0012421608809	-14.15986	-1.872911	1.309207
Trial1	2	1	noBlindfold	counterclockwise	practice	Guided	1	0.5	-0.25	10.87897	-0.3071	-1.45094	-0.8311499	0.994558019703883	-14.07096	-1.805202	1.402735
Trial1	2	1	noBlindfold	counterclockwise	practice	Guided	1	0.5	-0.25	10.89897	-0.30705	-1.45091	-0.8204	0.988274175236863	-14.07469	-1.813665	1.19551
Trial1	2	1	noBlindfold	counterclockwise	practice	Guided	1	0.5	-0.25	10.91898	-0.30705	-1.4509	-0.81081	0.982770357240474	-14.17363	-1.720566	1.199075
Trial1	2	1	noBlindfold	counterclockwise	practice	Guided	1	0.5	-0.25	10.93896	-0.30706	-1.45088	-0.79419	0.973390290948378	-14.09519	-1.729029	1.06172
Trial1	2	1	noBlindfold	counterclockwise	practice	Guided	1	0.5	-0.25	10.95897	-0.30705	-1.45099	-0.78749	0.969652101016766	-14.13617	-2.084501	0.887854
Trial1	2	1	noBlindfold	counterclockwise	practice	Guided	1	0.5	-0.25	10.97897	-0.30708	-1.45103	-0.78151	0.966375187339689	-14.24514	-2.13105	1.289166
Trial1	2	1	noBlindfold	counterclockwise	practice	Guided	1	0.5	-0.25	10.99898	-0.30712	-1.45104	-0.77562	0.963181734741341	-14.32032	-2.046414	1.789431
Trial1	2	1	noBlindfold	counterclockwise	practice	Guided	1	0.5	-0.25	11.01897	-0.30715	-1.45101	-0.76971	0.959994594391638	-14.30317	-1.864447	2.066747
Trial1	2	1	noBlindfold	counterclockwise	practice	Guided	1	0.5	-0.25	11.03897	-0.30713	-1.45099	-0.75814	0.953763645138213	-14.04742	-2.169137	2.106018
Trial1	2	1	noBlindfold	counterclockwise	practice	Guided	1	0.5	-0.25	11.05898	-0.30688	-1.45099	-0.7522	0.950400009174593	-13.36626	-1.970242	2.096303
Trial1	2	1	noBlindfold	counterclockwise	practice	Guided	1	0.5	-0.25	11.07898	-0.3067	-1.45095	-0.74623	0.94710564084236	-13.01769	-1.826361	1.925049
Trial1	2	1	noBlindfold	counterclockwise	practice	Guided	1	0.5	-0.25	11.09897	-0.30654	-1.45095	-0.74018	0.943813137859049	-12.76946	-2.109891	1.800304
Trial1	2	1	noBlindfold	counterclockwise	practice	Guided	1	0.5	-0.25	11.11897	-0.30641	-1.451	-0.7343299	0.940676672081496	-12.69076	-2.088732	1.864411
Trial1	2	1	noBlindfold	counterclockwise	practice	Guided	1	0.5	-0.25	11.13898	-0.30636	-1.45103	-0.72168	0.934183316354757	-12.67085	-1.999865	2.103692
Trial1	2	1	noBlindfold	counterclockwise	practice	Guided	1	0.5	-0.25	11.15897	-0.30634	-1.45088	-0.71471	0.930666208448912	-12.64253	-1.475121	2.427214
Trial1	2	1	noBlindfold	counterclockwise	practice	Guided	1	0.5	-0.25	11.17897	-0.3063	-1.45079	-0.70737	0.926988115598714	-12.32138	-1.483585	2.187214
Trial1	2	1	noBlindfold	counterclockwise	practice	Guided	1	0.5	-0.25	11.19897	-0.30619	-1.45076	-0.69955	0.923058756889418	-12.00606	-1.669784	2.028963
Trial1	2	1	noBlindfold	counterclockwise	practice	Guided	1	0.5	-0.25	11.21898	-0.30603	-1.45083	-0.69181	0.919173789820228	-11.74718	-1.855983	1.937403
Trial1	2	1	noBlindfold	counterclockwise	practice	Guided	1	0.5	-0.25	11.23897	-0.30591	-1.45091	-0.67611	0.911625290907431	-11.64274	-1.881374	1.785847
Trial1	2	1	noBlindfold	counterclockwise	practice	Guided	1	0.5	-0.25	11.25897	-0.30576	-1.45099	-0.66835	0.907890895591293	-11.45104	-1.902533	1.883221
Trial1	2	1	noBlindfold	counterclockwise	practice	Guided	1	0.5	-0.25	11.27898	-0.30574	-1.45095	-0.66036	0.90421914257174	-11.47917	-1.724798	1.754766
Trial1	2	1	noBlindfold	counterclockwise	practice	Guided	1	0.5	-0.25	11.29897	-0.30573	-1.4509	-0.65266	0.900741857899087	-11.40856	-1.822129	1.64268
Trial1	2	1	noBlindfold	counterclockwise	practice	Guided	1	0.5	-0.25	11.31897	-0.3057	-1.45092	-0.64501	0.897321231426249	-11.32263	-1.902533	1.765524
Trial1	2	1	noBlindfold	counterclockwise	practice	Guided	1	0.5	-0.25	11.33897	-0.30566	-1.45095	-0.63023	0.890877607131133	-11.24083	-1.923692	1.606657
Trial1	2	1	noBlindfold	counterclockwise	practice	Guided	1	0.5	-0.25	11.35898	-0.30552	-1.451	-0.62346	0.887882219107466	-10.90059	-2.05911	1.448803
Trial1	2	1	noBlindfold	counterclockwise	practice	Guided	1	0.5	-0.25	11.37897	-0.30546	-1.45101	-0.61691	0.88509251225779	-10.83152	-1.978706	1.471047
Trial1	2	1	noBlindfold	counterclockwise	practice	Guided	1	0.5	-0.25	11.39897	-0.30543	-1.45099	-0.61047	0.882414922600708	-10.77447	-1.982937	1.38081
Trial1	2	1	noBlindfold	counterclockwise	practice	Guided	1	0.5	-0.25	11.41898	-0.30538	-1.45099	-0.60464	0.880003669115554	-10.62875	-2.067573	1.256681
Trial1	2	1	noBlindfold	counterclockwise	practice	Guided	1	0.5	-0.25	11.43896	-0.30533	-1.45103	-0.5944	0.875881165145245	-10.52978	-2.092964	1.180965
Trial1	2	1	noBlindfold	counterclockwise	practice	Guided	1	0.5	-0.25	11.45897	-0.30522	-1.45106	-0.59029	0.874171923597296	-10.26466	-2.207223	0.942077
Trial1	2	1	noBlindfold	counterclockwise	practice	Guided	1	0.5	-0.25	11.47897	-0.30516	-1.45109	-0.58676	0.872748496551845	-10.19176	-2.236845	0.976684
Trial1	2	1	noBlindfold	counterclockwise	practice	Guided	1	0.5	-0.25	11.49898	-0.3051	-1.45111	-0.58404	0.871647153711133	-10.15971	-2.253773	0.899577
Trial1	2	1	noBlindfold	counterclockwise	practice	Guided	1	0.5	-0.25	11.51897	-0.30507	-1.45114	-0.58218	0.870908292377691	-10.02854	-2.448435	0.772105
Trial1	2	1	noBlindfold	counterclockwise	practice	Guided	1	0.5	-0.25	11.53897	-0.30503	-1.45118	-0.58088	0.870376267696406	-9.945058	-2.444204	0.725701
Trial1	2	1	noBlindfold	counterclockwise	practice	Guided	1	0.5	-0.25	11.55898	-0.30497	-1.45119	-0.58086	0.870313188914629	-9.741319	-2.283395	0.795897
Trial1	2	1	noBlindfold	counterclockwise	practice	Guided	1	0.5	-0.25	11.57898	-0.30496	-1.45118	-0.58084	0.870296313713433	-9.664098	-2.355336	0.636668
Trial1	2	1	noBlindfold	counterclockwise	practice	Guided	1	0.5	-0.25	11.59897	-0.30495	-1.45119	-0.58082	0.870279466326251	-9.573437	-2.48229	0.670228
Trial1	2	1	noBlindfold	counterclockwise	practice	Guided	1	0.5	-0.25	11.61897	-0.30493	-1.45119	-0.5808	0.870253379900506	-9.532405	-2.537303	0.785959
Trial1	2	1	noBlindfold	counterclockwise	practice	Guided	1	0.5	-0.25	11.63898	-0.30491	-1.4512	-0.58076	0.870219681331167	-9.446438	-2.588085	0.718807
Trial1	2	1	noBlindfold	counterclockwise	practice	Guided	1	0.5	-0.25	11.65897	-0.30488	-1.45122	-0.58073	0.87018050473372	-9.412348	-2.414581	0.876763
Trial1	2	1	noBlindfold	counterclockwise	practice	Guided	1	0.5	-0.25	11.67897	-0.30486	-1.45121	-0.58071	0.870154419015337	-9.383975	-2.325713	0.826089
Trial1	2	1	noBlindfold	counterclockwise	practice	Guided	1	0.5	-0.25	11.69897	-0.30484	-1.45121	-0.58069	0.870128310780129	-9.229622	-2.494985	0.687244
Trial1	2	1	noBlindfold	counterclockwise	practice	Guided	1	0.5	-0.25	11.71898	-0.30482	-1.45122	-0.58067	0.870102225333977	-9.129095	-2.643098	0.741346
Trial1	2	1	noBlindfold	counterclockwise	practice	Guided	1	0.5	-0.25	11.73897	-0.3048	-1.45123	-0.58062	0.870064724257305	-9.167633	-2.499217	0.965911
Trial1	2	1	noBlindfold	counterclockwise	practice	Guided	1	0.5	-0.25	11.75897	-0.30476	-1.45122	-0.5806	0.870020142038474	-9.267826	-2.423045	0.823377
Trial1	2	1	noBlindfold	counterclockwise	practice	Guided	1	0.5	-0.25	11.77898	-0.30475	-1.45123	-0.58058	0.870003269555048	-9.337102	-2.621939	0.675158
Trial1	2	1	noBlindfold	counterclockwise	practice	Guided	1	0.5	-0.25	11.79897	-0.30475	-1.45123	-0.58056	0.869995682567452	-9.349859	-2.630403	0.68822
Trial1	2	1	noBlindfold	counterclockwise	practice	Guided	1	0.5	-0.25	11.81897	-0.30474	-1.45124	-0.58055	0.869982620178088	-9.203809	-2.596548	0.572036
Trial1	2	1	noBlindfold	counterclockwise	practice	Guided	1	0.5	-0.25	11.83897	-0.30472	-1.45125	-0.58055	0.869964094947622	-8.979749	-2.702343	0.313513
Trial1	2	1	noBlindfold	counterclockwise	practice	Guided	1	0.5	-0.25	11.85898	-0.30466	-1.45128	-0.58057	0.869916212522222	-8.663223	-2.968947	-0.542141
Trial1	2	1	noBlindfold	counterclockwise	practice	Guided	1	0.5	-0.25	11.87897	-0.30463	-1.4513	-0.58062	0.869907485569909	-8.544576	-2.973179	-0.918175
Trial1	2	1	noBlindfold	counterclockwise	practice	Guided	1	0.5	-0.25	11.89897	-0.30457	-1.45132	-0.58077	0.869909001683025	-8.486282	-3.019728	-1.525984
Trial1	2	1	noBlindfold	counterclockwise	practice	Guided	1	0.5	-0.25	11.91898	-0.30449	-1.45136	-0.58108	0.869952929728073	-8.473224	-2.968947	-1.724277
Trial1	2	1	noBlindfold	counterclockwise	practice	Guided	1	0.5	-0.25	11.93896	-0.30433	-1.45139	-0.58144	0.869942061265518	-8.505196	-2.81237	-1.550544
Trial1	2	1	noBlindfold	counterclockwise	practice	Guided	1	0.5	-0.25	11.95897	-0.30433	-1.45138	-0.58147	0.869953506956566	-8.638523	-2.69388	-1.162016
Trial1	2	1	noBlindfold	counterclockwise	practice	Guided	1	0.5	-0.25	11.97897	-0.30433	-1.45137	-0.58149	0.869961115198152	-8.706091	-2.668489	-0.986487
Trial1	2	1	noBlindfold	counterclockwise	practice	Guided	1	0.5	-0.25	11.99898	-0.30434	-1.45137	-0.58151	0.869978004612928	-8.826368	-2.566926	-0.699263
Trial1	2	1	noBlindfold	counterclockwise	practice	Guided	1	0.5	-0.25	12.01897	-0.30435	-1.45136	-0.58152	0.869991050884147	-8.940925	-2.52884	-0.576209
Trial1	2	1	noBlindfold	counterclockwise	practice	Guided	1	0.5	-0.25	12.03897	-0.30436	-1.45135	-0.58152	0.87000030894547	-8.909962	-2.617707	-0.485149
Trial1	2	1	noBlindfold	counterclockwise	practice	Guided	1	0.5	-0.25	12.05898	-0.30437	-1.45134	-0.58149	0.869998092789044	-8.967008	-2.287627	0.778892
Trial1	2	1	noBlindfold	counterclockwise	practice	Guided	1	0.5	-0.25	12.07898	-0.30439	-1.45131	-0.58145	0.87000137141009	-9.058588	-2.063342	1.300284
Trial1	2	1	noBlindfold	counterclockwise	practice	Guided	1	0.5	-0.25	12.09897	-0.3044	-1.45129	-0.58141	0.869995366172039	-9.03324	-2.13105	1.366378
Trial1	2	1	noBlindfold	counterclockwise	practice	Guided	1	0.5	-0.25	12.11897	-0.30441	-1.45127	-0.58138	0.869993176964697	-8.90125	-2.156441	1.330809
Trial1	2	1	noBlindfold	counterclockwise	practice	Guided	1	0.5	-0.25	12.13898	-0.30441	-1.45125	-0.58132	0.869970316428786	-8.768326	-2.160673	1.214905
Trial1	2	1	noBlindfold	counterclockwise	practice	Guided	1	0.5	-0.25	12.15897	-0.30439	-1.45123	-0.5813	0.869944249225842	-8.529822	-2.397654	0.792116
Trial1	2	1	noBlindfold	counterclockwise	practice	Guided	1	0.5	-0.25	12.17897	-0.30438	-1.45123	-0.58129	0.869931176769125	-8.558336	-2.541535	0.565072
Trial1	2	1	noBlindfold	counterclockwise	practice	Guided	1	0.5	-0.25	12.19897	-0.30437	-1.45124	-0.58127	0.869914291049662	-8.579784	-2.507681	0.579893
Trial1	2	1	noBlindfold	counterclockwise	practice	Guided	1	0.5	-0.25	12.21898	-0.30437	-1.45124	-0.58125	0.869906687448376	-8.635386	-2.393422	0.725369
Trial1	2	1	noBlindfold	counterclockwise	practice	Guided	1	0.5	-0.25	12.23897	-0.30436	-1.45123	-0.58121	0.869882226949826	-8.700662	-2.334177	0.854431
Trial1	2	1	noBlindfold	counterclockwise	practice	Guided	1	0.5	-0.25	12.25897	-0.30436	-1.45122	-0.58119	0.869874601751214	-8.545564	-2.448435	0.645185
Trial1	2	1	noBlindfold	counterclockwise	practice	Guided	1	0.5	-0.25	12.27898	-0.30435	-1.45122	-0.58116	0.869853927863472	-8.506689	-2.520376	0.717058
Trial1	2	1	noBlindfold	counterclockwise	practice	Guided	1	0.5	-0.25	12.29897	-0.30434	-1.45122	-0.58104	0.869799023629953	-8.53966	-2.296091	1.346953
Trial1	2	1	noBlindfold	counterclockwise	practice	Guided	1	0.5	-0.25	12.31897	-0.30434	-1.45119	-0.58027	0.869506245730374	-8.774139	-1.91946	2.139299
Trial1	2	1	noBlindfold	counterclockwise	practice	Guided	1	0.5	-0.25	12.33897	-0.30438	-1.45107	-0.57587	0.867881596119406	-8.936382	-1.758652	2.395513
Trial1	2	1	noBlindfold	counterclockwise	practice	Guided	1	0.5	-0.25	12.35898	-0.30445	-1.45095	-0.57195	0.866482328364118	-8.866476	-1.737493	2.65302
Trial1	2	1	noBlindfold	counterclockwise	practice	Guided	1	0.5	-0.25	12.37897	-0.30442	-1.45087	-0.56713	0.864675051642752	-8.65085	-1.627466	2.556646
Trial1	2	1	noBlindfold	counterclockwise	practice	Guided	1	0.5	-0.25	12.39897	-0.30434	-1.45084	-0.56159	0.862584014179179	-8.408968	-1.91946	2.240792
Trial1	2	1	noBlindfold	counterclockwise	practice	Guided	1	0.5	-0.25	12.41898	-0.30422	-1.45092	-0.55549	0.860287128999398	-8.222624	-2.160673	1.841171
Trial1	2	1	noBlindfold	counterclockwise	practice	Guided	1	0.5	-0.25	12.43896	-0.30413	-1.45105	-0.54363	0.856062857935143	-8.154597	-2.431508	1.674377
Trial1	2	1	noBlindfold	counterclockwise	practice	Guided	1	0.5	-0.25	12.45897	-0.30405	-1.4512	-0.53752	0.853911087629349	-8.033618	-2.241077	1.304044
Trial1	2	1	noBlindfold	counterclockwise	practice	Guided	1	0.5	-0.25	12.47897	-0.30403	-1.45113	-0.53255	0.852231619012474	-8.041604	-2.147978	1.132372
Trial1	2	1	noBlindfold	counterclockwise	practice	Guided	1	0.5	-0.25	12.49898	-0.30402	-1.4511	-0.5277	0.850626495178596	-7.968414	-2.283395	0.982129
Trial1	2	1	noBlindfold	counterclockwise	practice	Guided	1	0.5	-0.25	12.51897	-0.304	-1.45113	-0.52327	0.849171673507362	-7.928063	-2.439972	0.892131
Trial1	2	1	noBlindfold	counterclockwise	practice	Guided	1	0.5	-0.25	12.53897	-0.30397	-1.45119	-0.51635	0.846941624005877	-7.863916	-2.469594	0.834629
Trial1	2	1	noBlindfold	counterclockwise	practice	Guided	1	0.5	-0.25	12.55898	-0.30393	-1.45119	-0.51346	0.845999189908952	-7.859672	-2.296091	1.019732
Trial1	2	1	noBlindfold	counterclockwise	practice	Guided	1	0.5	-0.25	12.57898	-0.30392	-1.45115	-0.51102	0.845232991873843	-7.807485	-2.313018	0.992257
Trial1	2	1	noBlindfold	counterclockwise	practice	Guided	1	0.5	-0.25	12.59897	-0.30391	-1.45115	-0.50892	0.844577343441718	-7.818047	-2.287627	1.05175
Trial1	2	1	noBlindfold	counterclockwise	practice	Guided	1	0.5	-0.25	12.61897	-0.30389	-1.45115	-0.50706	0.843989902157341	-7.719655	-2.308786	1.059812
Trial1	2	1	noBlindfold	counterclockwise	practice	Guided	1	0.5	-0.25	12.63898	-0.30387	-1.45117	-0.50384	0.842995667259058	-7.692411	-2.31725	1.260421
Trial1	2	1	noBlindfold	counterclockwise	practice	Guided	1	0.5	-0.25	12.65897	-0.30382	-1.45114	-0.50233	0.842494537914286	-7.576423	-2.219918	1.263514
Trial1	2	1	noBlindfold	counterclockwise	practice	Guided	1	0.5	-0.25	12.67897	-0.30378	-1.45114	-0.50103	0.842067927360757	-7.4306	-2.338409	1.143203
Trial1	2	1	noBlindfold	counterclockwise	practice	Guided	1	0.5	-0.25	12.69897	-0.30374	-1.45115	-0.49981	0.841666810785169	-7.378463	-2.22415	1.304734
Trial1	2	1	noBlindfold	counterclockwise	practice	Guided	1	0.5	-0.25	12.71898	-0.30371	-1.45111	-0.49844	0.841232530532666	-7.333429	-2.114123	1.504504
Trial1	2	1	noBlindfold	counterclockwise	practice	Guided	1	0.5	-0.25	12.73897	-0.30368	-1.45108	-0.49487	0.84015644523757	-7.295217	-2.22415	1.654075
Trial1	2	1	noBlindfold	counterclockwise	practice	Guided	1	0.5	-0.25	12.75897	-0.30361	-1.45108	-0.49286	0.839505816693564	-7.108479	-2.122587	1.456215
Trial1	2	1	noBlindfold	counterclockwise	practice	Guided	1	0.5	-0.25	12.77898	-0.30356	-1.45107	-0.49072	0.838841329304595	-6.989132	-2.101428	1.341344
Trial1	2	1	noBlindfold	counterclockwise	practice	Guided	1	0.5	-0.25	12.79897	-0.30352	-1.45107	-0.48858	0.838191389787591	-6.984873	-2.186064	1.336999
Trial1	2	1	noBlindfold	counterclockwise	practice	Guided	1	0.5	-0.25	12.81897	-0.30349	-1.45108	-0.48621	0.837491081519334	-6.942395	-2.152209	1.482224
Trial1	2	1	noBlindfold	counterclockwise	practice	Guided	1	0.5	-0.25	12.83897	-0.30348	-1.45107	-0.48084	0.835982774931261	-7.006189	-2.067573	1.640915
Trial1	2	1	noBlindfold	counterclockwise	practice	Guided	1	0.5	-0.25	12.85898	-0.30349	-1.45104	-0.47787	0.835177157320832	-6.924712	-2.13105	1.477661
Trial1	2	1	noBlindfold	counterclockwise	practice	Guided	1	0.5	-0.25	12.87897	-0.30347	-1.45106	-0.47475	0.834312064169362	-6.829772	-2.126819	1.506886
Trial1	2	1	noBlindfold	counterclockwise	practice	Guided	1	0.5	-0.25	12.89897	-0.30342	-1.45105	-0.47127	0.833333145794755	-6.705878	-2.033719	1.488551
Trial1	2	1	noBlindfold	counterclockwise	practice	Guided	1	0.5	-0.25	12.91898	-0.30336	-1.45103	-0.46798	0.832407671959124	-6.596818	-2.037951	1.344714
Trial1	2	1	noBlindfold	counterclockwise	practice	Guided	1	0.5	-0.25	12.93896	-0.3033	-1.45104	-0.4608	0.8304983539183	-6.5474	-2.219918	1.447614
Trial1	2	1	noBlindfold	counterclockwise	practice	Guided	1	0.5	-0.25	12.95897	-0.30327	-1.45109	-0.45721	0.829565330802127	-6.578749	-2.22415	1.348517
Trial1	2	1	noBlindfold	counterclockwise	practice	Guided	1	0.5	-0.25	12.97897	-0.30328	-1.45111	-0.45362	0.82868561641657	-6.604892	-2.249541	1.265883
Trial1	2	1	noBlindfold	counterclockwise	practice	Guided	1	0.5	-0.25	12.99898	-0.3033	-1.45112	-0.44982	0.827779509492462	-6.691266	-2.160673	1.417298
Trial1	2	1	noBlindfold	counterclockwise	practice	Guided	1	0.5	-0.25	13.01897	-0.30333	-1.45107	-0.44585	0.826859313260239	-6.699092	-1.949083	1.628075
Trial1	2	1	noBlindfold	counterclockwise	practice	Guided	1	0.5	-0.25	13.03897	-0.30334	-1.45102	-0.43656	0.824717988548765	-6.61712	-2.016792	1.758976
Trial1	2	1	noBlindfold	counterclockwise	practice	Guided	1	0.5	-0.25	13.05898	-0.30328	-1.45101	-0.43149	0.823527390315269	-6.465812	-2.126819	1.659701
Trial1	2	1	noBlindfold	counterclockwise	practice	Guided	1	0.5	-0.25	13.07898	-0.30323	-1.45105	-0.42624	0.822337520416813	-6.325975	-2.126819	1.41357
Trial1	2	1	noBlindfold	counterclockwise	practice	Guided	1	0.5	-0.25	13.09897	-0.30317	-1.45107	-0.4206	0.821088546222141	-6.224038	-2.198759	1.589701
Trial1	2	1	noBlindfold	counterclockwise	practice	Guided	1	0.5	-0.25	13.11897	-0.30312	-1.45106	-0.4148	0.819854108897436	-6.191675	-2.033719	1.613607
Trial1	2	1	noBlindfold	counterclockwise	practice	Guided	1	0.5	-0.25	13.13898	-0.3031	-1.45104	-0.40214	0.817383735330764	-6.158884	-1.999865	1.646005
Trial1	2	1	noBlindfold	counterclockwise	practice	Guided	1	0.5	-0.25	13.15897	-0.30309	-1.45104	-0.39557	0.816176530641527	-6.160888	-2.169137	1.507872
Trial1	2	1	noBlindfold	counterclockwise	practice	Guided	1	0.5	-0.25	13.17897	-0.30309	-1.45106	-0.38881	0.814997992993789	-6.125265	-2.143746	1.506439
Trial1	2	1	noBlindfold	counterclockwise	practice	Guided	1	0.5	-0.25	13.19897	-0.30306	-1.45106	-0.3817	0.81378758923845	-6.028	-2.076037	1.489501
Trial1	2	1	noBlindfold	counterclockwise	practice	Guided	1	0.5	-0.25	13.21898	-0.30302	-1.45105	-0.37474	0.812650718247205	-5.945045	-2.139514	1.348932
Trial1	2	1	noBlindfold	counterclockwise	practice	Guided	1	0.5	-0.25	13.23897	-0.30297	-1.45105	-0.36044	0.810529336544357	-5.800899	-2.114123	1.298411
Trial1	2	1	noBlindfold	counterclockwise	practice	Guided	1	0.5	-0.25	13.25897	-0.30288	-1.45101	-0.35332	0.809500648487156	-5.709243	-2.029487	1.256726
Trial1	2	1	noBlindfold	counterclockwise	practice	Guided	1	0.5	-0.25	13.27898	-0.30284	-1.451	-0.34617	0.808579450104354	-5.598258	-1.991401	1.221472
Trial1	2	1	noBlindfold	counterclockwise	practice	Guided	1	0.5	-0.25	13.29897	-0.3028	-1.45097	-0.33862	0.807676506966686	-5.596613	-1.771347	1.373801
Trial1	2	1	noBlindfold	counterclockwise	practice	Guided	1	0.5	-0.25	13.31897	-0.3028	-1.45088	-0.33102	0.806877983062625	-5.693122	-1.538598	1.403952
Trial1	2	1	noBlindfold	counterclockwise	practice	Guided	1	0.5	-0.25	13.33897	-0.30283	-1.4508	-0.31453	0.805419235549357	-5.721102	-1.487817	1.468809
Trial1	2	1	noBlindfold	counterclockwise	practice	Guided	1	0.5	-0.25	13.35898	-0.30288	-1.45067	-0.3057	0.804809770958215	-5.68979	-1.191591	1.65305
Trial1	2	1	noBlindfold	counterclockwise	practice	Guided	1	0.5	-0.25	13.37897	-0.30285	-1.45064	-0.29665	0.804204176288659	-5.47032	-1.508976	1.306404
Trial1	2	1	noBlindfold	counterclockwise	practice	Guided	1	0.5	-0.25	13.39897	-0.30275	-1.45073	-0.28725	0.803613782936651	-5.206201	-1.729029	1.239255
Trial1	2	1	noBlindfold	counterclockwise	practice	Guided	1	0.5	-0.25	13.41898	-0.30264	-1.45082	-0.27777	0.80312024452771	-5.088372	-1.631698	1.187524
Trial1	2	1	noBlindfold	counterclockwise	practice	Guided	1	0.5	-0.25	13.43896	-0.30256	-1.45084	-0.25902	0.802610688067102	-5.039576	-1.695175	1.273812
Trial1	2	1	noBlindfold	counterclockwise	practice	Guided	1	0.5	-0.25	13.45897	-0.3025	-1.45081	-0.24915	0.80250045968394	-5.154355	-1.475121	1.292694
Trial1	2	1	noBlindfold	counterclockwise	practice	Guided	2	0.5	-0.25	0	0.44532	-1.45082	-1.05005	0.801916414682227	-0.658715	-1.706031	-0.229691
Trial1	2	1	noBlindfold	counterclockwise	practice	Guided	2	0.5	-0.25	0.01104736	0.44532	-1.45082	-1.05006	0.801926404957056	-0.626798	-1.765276	-0.311785
Trial1	2	1	noBlindfold	counterclockwise	practice	Guided	2	0.5	-0.25	0.03105164	0.44531	-1.45083	-1.05008	0.801946949405853	-0.585736	-1.782203	-0.396369
Trial1	2	1	noBlindfold	counterclockwise	practice	Guided	2	0.5	-0.25	0.05105591	0.44524	-1.45086	-1.05012	0.801991687428013	-0.516751	-1.862607	-0.430918
Trial1	2	1	noBlindfold	counterclockwise	practice	Guided	2	0.5	-0.25	0.07104492	0.44513	-1.45092	-1.05015	0.802029176117661	-0.504489	-1.934548	-0.413202
Trial1	2	1	noBlindfold	counterclockwise	practice	Guided	2	0.5	-0.25	0.09104919	0.4449	-1.45097	-1.05015	0.802044945141377	-0.517393	-1.934548	-0.279127
Trial1	2	1	noBlindfold	counterclockwise	practice	Guided	2	0.5	-0.25	0.1110535	0.44481	-1.45096	-1.05013	0.802031149531628	-0.637085	-1.900694	-0.21925
Trial1	2	1	noBlindfold	counterclockwise	practice	Guided	2	0.5	-0.25	0.1310577	0.44464	-1.45095	-1.05011	0.802022889827722	-0.695879	-1.854144	-0.206057
Trial1	2	1	noBlindfold	counterclockwise	practice	Guided	2	0.5	-0.25	0.1510468	0.44428	-1.45092	-1.05007	0.802007981628659	-0.759681	-1.765276	-0.113199
Trial1	2	1	noBlindfold	counterclockwise	practice	Guided	2	0.5	-0.25	0.171051	0.44359	-1.45088	-1.04995	0.801936467588588	-0.704868	-1.667945	0.0081404
Trial1	2	1	noBlindfold	counterclockwise	practice	Guided	2	0.5	-0.25	0.1910553	0.44178	-1.4508	-1.04991	0.80202586729825	-0.69521	-1.553686	0.21084
Trial1	2	1	noBlindfold	counterclockwise	practice	Guided	2	0.5	-0.25	0.2110596	0.44053	-1.45077	-1.04989	0.802097724034422	-0.727299	-1.477514	0.225731
Trial1	2	1	noBlindfold	counterclockwise	practice	Guided	2	0.5	-0.25	0.2310486	0.43895	-1.45074	-1.04987	0.802196448404983	-0.798572	-1.443659	0.225589
Trial1	2	1	noBlindfold	counterclockwise	practice	Guided	2	0.5	-0.25	0.2510529	0.43711	-1.45072	-1.04983	0.802298645111779	-0.840469	-1.37595	0.399846
Trial1	2	1	noBlindfold	counterclockwise	practice	Guided	2	0.5	-0.25	0.2710571	0.43485	-1.45069	-1.0498	0.802449140366155	-0.830423	-1.198215	0.38376
Trial1	2	1	noBlindfold	counterclockwise	practice	Guided	2	0.5	-0.25	0.2910461	0.42937	-1.45058	-1.04984	0.802952415774171	-0.751039	-1.105115	0.330062
Trial1	2	1	noBlindfold	counterclockwise	practice	Guided	2	0.5	-0.25	0.3110504	0.4259	-1.45054	-1.0499	0.80332479095891	-0.658655	-1.062797	0.205456
Trial1	2	1	noBlindfold	counterclockwise	practice	Guided	2	0.5	-0.25	0.3310547	0.42232	-1.45054	-1.04999	0.80375250120464	-0.663874	-1.143201	0.070775
Trial1	2	1	noBlindfold	counterclockwise	practice	Guided	2	0.5	-0.25	0.351059	0.41849	-1.45057	-1.05009	0.804231196810417	-0.552725	-1.248996	-0.149464
Trial1	2	1	noBlindfold	counterclockwise	practice	Guided	2	0.5	-0.25	0.371048	0.41439	-1.45062	-1.05019	0.804756524457998	-0.442026	-1.371719	-0.289866
Trial1	2	1	noBlindfold	counterclockwise	practice	Guided	2	0.5	-0.25	0.3910522	0.40659	-1.45074	-1.0502	0.80563356913859	-0.261908	-1.600236	-0.401083
Trial1	2	1	noBlindfold	counterclockwise	practice	Guided	2	0.5	-0.25	0.4110565	0.40301	-1.4508	-1.05018	0.80603661798726	-0.241262	-1.714494	-0.374161
Trial1	2	1	noBlindfold	counterclockwise	practice	Guided	2	0.5	-0.25	0.4310455	0.39964	-1.45086	-1.05017	0.806439126867973	-0.201631	-1.837217	-0.367501
Trial1	2	1	noBlindfold	counterclockwise	practice	Guided	2	0.5	-0.25	0.4510498	0.3968	-1.45091	-1.05016	0.806787669645088	-0.266516	-1.854144	-0.32468
Trial1	2	1	noBlindfold	counterclockwise	practice	Guided	2	0.5	-0.25	0.4710541	0.39405	-1.45094	-1.05012	0.807104336605777	-0.312631	-1.887998	-0.29761
Trial1	2	1	noBlindfold	counterclockwise	practice	Guided	2	0.5	-0.25	0.4910583	0.38965	-1.4509	-1.05006	0.807634308597778	-0.368591	-1.625627	-0.090055
Trial1	2	1	noBlindfold	counterclockwise	practice	Guided	2	0.5	-0.25	0.5110474	0.38756	-1.45082	-1.04998	0.807843315713591	-0.512919	-1.435196	0.024143
Trial1	2	1	noBlindfold	counterclockwise	practice	Guided	2	0.5	-0.25	0.5310516	0.38532	-1.45072	-1.04994	0.80811848653633	-0.687236	-1.193983	0.115734
Trial1	2	1	noBlindfold	counterclockwise	practice	Guided	2	0.5	-0.25	0.5510559	0.38288	-1.45061	-1.04992	0.808448657371077	-0.747227	-1.033175	0.15474
Trial1	2	1	noBlindfold	counterclockwise	practice	Guided	2	0.5	-0.25	0.5710449	0.38	-1.45052	-1.0499	0.808850980288106	-0.740298	-0.893525	0.193213
Trial1	2	1	noBlindfold	counterclockwise	practice	Guided	2	0.5	-0.25	0.5910492	0.37323	-1.45042	-1.04992	0.80990293741312	-0.639469	-0.804657	0.144422
Trial1	2	1	noBlindfold	counterclockwise	practice	Guided	2	0.5	-0.25	0.6110535	0.36926	-1.45041	-1.04997	0.810583119937262	-0.51925	-0.872366	0.062692
Trial1	2	1	noBlindfold	counterclockwise	practice	Guided	2	0.5	-0.25	0.6310577	0.36522	-1.45043	-1.05004	0.811313538559173	-0.409543	-0.95277	-0.074352
Trial1	2	1	noBlindfold	counterclockwise	practice	Guided	2	0.5	-0.25	0.6510468	0.36113	-1.45047	-1.0501	0.81206220706417	-0.286246	-1.037406	-0.219198
Trial1	2	1	noBlindfold	counterclockwise	practice	Guided	2	0.5	-0.25	0.671051	0.357	-1.45052	-1.05015	0.812827831289767	-0.237833	-1.105115	-0.296422
Trial1	2	1	noBlindfold	counterclockwise	practice	Guided	2	0.5	-0.25	0.6910553	0.34944	-1.45057	-1.05013	0.814172182903858	-0.285151	-1.096652	-0.24366
Trial1	2	1	noBlindfold	counterclockwise	practice	Guided	2	0.5	-0.25	0.7110596	0.34585	-1.45055	-1.05009	0.814804370350555	-0.38706	-0.969698	-0.164338
Trial1	2	1	noBlindfold	counterclockwise	practice	Guided	2	0.5	-0.25	0.7310486	0.34213	-1.4505	-1.05009	0.815516322232448	-0.477747	-0.842744	-0.130624
Trial1	2	1	noBlindfold	counterclockwise	practice	Guided	2	0.5	-0.25	0.7510529	0.33827	-1.45043	-1.05008	0.816262521080008	-0.600046	-0.74118	-0.18242
Trial1	2	1	noBlindfold	counterclockwise	practice	Guided	2	0.5	-0.25	0.7710571	0.33428	-1.45038	-1.05007	0.817052754929079	-0.627616	-0.665008	-0.166501
Trial1	2	1	noBlindfold	counterclockwise	practice	Guided	2	0.5	-0.25	0.7910461	0.32536	-1.4503	-1.05005	0.81888898173319	-0.652942	-0.508431	-0.103746
Trial1	2	1	noBlindfold	counterclockwise	practice	Guided	2	0.5	-0.25	0.8110504	0.32037	-1.45027	-1.05002	0.819938350013187	-0.642334	-0.495691	-0.043935
Trial1	2	1	noBlindfold	counterclockwise	practice	Guided	2	0.5	-0.25	0.8310547	0.31485	-1.45025	-1.05	0.821145819149085	-0.594957	-0.478656	-0.0076949
Trial1	2	1	noBlindfold	counterclockwise	practice	Guided	2	0.5	-0.25	0.851059	0.30917	-1.45024	-1.05001	0.822454881129011	-0.571271	-0.520854	-0.039805
Trial1	2	1	noBlindfold	counterclockwise	practice	Guided	2	0.5	-0.25	0.871048	0.30284	-1.45025	-1.05001	0.823946608300585	-0.458154	-0.550456	-0.080706
Trial1	2	1	noBlindfold	counterclockwise	practice	Guided	2	0.5	-0.25	0.8910522	0.29036	-1.45029	-1.04999	0.827002315669869	-0.429725	-0.537761	-0.011481
Trial1	2	1	noBlindfold	counterclockwise	practice	Guided	2	0.5	-0.25	0.9110565	0.28396	-1.45028	-1.04998	0.828638256152013	-0.325438	-0.51237	0.085148
Trial1	2	1	noBlindfold	counterclockwise	practice	Guided	2	0.5	-0.25	0.9310455	0.27733	-1.45027	-1.04997	0.830381824281557	-0.21068	-0.529293	0.059554
Trial1	2	1	noBlindfold	counterclockwise	practice	Guided	2	0.5	-0.25	0.9510498	0.27094	-1.45026	-1.04995	0.832098845841274	-0.228806	-0.512357	0.099394
Trial1	2	1	noBlindfold	counterclockwise	practice	Guided	2	0.5	-0.25	0.9710541	0.26439	-1.45026	-1.04997	0.833944917926992	-0.309315	-0.45728	0.112191
Trial1	2	1	noBlindfold	counterclockwise	practice	Guided	2	0.5	-0.25	0.9910583	0.25142	-1.45022	-1.05	0.83773023369926	-0.299881	-0.414717	-0.017232
Trial1	2	1	noBlindfold	counterclockwise	practice	Guided	2	0.5	-0.25	1.011047	0.24518	-1.45021	-1.05002	0.839622059056709	-0.285468	-0.376521	-0.04587
Trial1	2	1	noBlindfold	counterclockwise	practice	Guided	2	0.5	-0.25	1.031052	0.23876	-1.4502	-1.05003	0.8416022399336	-0.20109	-0.427186	-0.038567
Trial1	2	1	noBlindfold	counterclockwise	practice	Guided	2	0.5	-0.25	1.051056	0.23218	-1.45022	-1.05005	0.84368690140242	-0.234721	-0.503225	-0.098292
Trial1	2	1	noBlindfold	counterclockwise	practice	Guided	2	0.5	-0.25	1.071045	0.22603	-1.45024	-1.0501	0.84570663721861	-0.281396	-0.435407	-0.170972
Trial1	2	1	noBlindfold	counterclockwise	practice	Guided	2	0.5	-0.25	1.091049	0.21325	-1.45024	-1.05011	0.849942085497814	-0.195679	-0.481709	-0.213988
Trial1	2	1	noBlindfold	counterclockwise	practice	Guided	2	0.5	-0.25	1.111053	0.20705	-1.45023	-1.05012	0.852063209600546	-0.186667	-0.418114	-0.221894
Trial1	2	1	noBlindfold	counterclockwise	practice	Guided	2	0.5	-0.25	1.131058	0.20072	-1.45021	-1.05012	0.854260222728678	-0.229511	-0.401077	-0.285894
Trial1	2	1	noBlindfold	counterclockwise	practice	Guided	2	0.5	-0.25	1.151047	0.19446	-1.4502	-1.05014	0.856492005109918	-0.221267	-0.396733	-0.268587
Trial1	2	1	noBlindfold	counterclockwise	practice	Guided	2	0.5	-0.25	1.171051	0.18863	-1.4502	-1.05014	0.858589042010277	-0.159059	-0.396622	-0.270863
Trial1	2	1	noBlindfold	counterclockwise	practice	Guided	2	0.5	-0.25	1.191055	0.17659	-1.4502	-1.05014	0.863028329164257	-0.296883	-0.383701	-0.290651
Trial1	2	1	noBlindfold	counterclockwise	practice	Guided	2	0.5	-0.25	1.21106	0.17066	-1.4502	-1.05014	0.865267992567021	-0.336575	-0.36667	-0.312281
Trial1	2	1	noBlindfold	counterclockwise	practice	Guided	2	0.5	-0.25	1.231049	0.16452	-1.45018	-1.05013	0.867614468411298	-0.257852	-0.345413	-0.263877
Trial1	2	1	noBlindfold	counterclockwise	practice	Guided	2	0.5	-0.25	1.251053	0.15855	-1.45017	-1.05011	0.869921887597478	-0.196941	-0.332626	-0.203416
Trial1	2	1	noBlindfold	counterclockwise	practice	Guided	2	0.5	-0.25	1.271057	0.15262	-1.45016	-1.05012	0.872275685025693	-0.188072	-0.336769	-0.207204
Trial1	2	1	noBlindfold	counterclockwise	practice	Guided	2	0.5	-0.25	1.291046	0.14066	-1.45017	-1.05013	0.87711645556414	-0.253548	-0.345045	-0.292494
Trial1	2	1	noBlindfold	counterclockwise	practice	Guided	2	0.5	-0.25	1.31105	0.13481	-1.45017	-1.05013	0.879529287723717	-0.200172	-0.28571	-0.290752
Trial1	2	1	noBlindfold	counterclockwise	practice	Guided	2	0.5	-0.25	1.331055	0.12882	-1.45015	-1.05011	0.882015065028732	-0.166214	-0.234853	-0.210086
Trial1	2	1	noBlindfold	counterclockwise	practice	Guided	2	0.5	-0.25	1.351059	0.12305	-1.45013	-1.0501	0.88444980407392	-0.126811	-0.272871	-0.179812
Trial1	2	1	noBlindfold	counterclockwise	practice	Guided	2	0.5	-0.25	1.371048	0.11737	-1.45013	-1.05008	0.886867311710788	-0.185036	-0.243176	-0.163232
Trial1	2	1	noBlindfold	counterclockwise	practice	Guided	2	0.5	-0.25	1.391052	0.106	-1.45014	-1.05008	0.891831774594479	-0.167472	-0.289572	-0.158959
Trial1	2	1	noBlindfold	counterclockwise	practice	Guided	2	0.5	-0.25	1.411057	0.1003	-1.45013	-1.05008	0.894364581082675	-0.185647	-0.226023	-0.129509
Trial1	2	1	noBlindfold	counterclockwise	practice	Guided	2	0.5	-0.25	1.431046	0.09482	-1.45012	-1.05008	0.896827043193163	-0.185271	-0.213266	-0.171435
Trial1	2	1	noBlindfold	counterclockwise	practice	Guided	2	0.5	-0.25	1.45105	0.089379	-1.45012	-1.0501	0.899316272816315	-0.166878	-0.251286	-0.225619
Trial1	2	1	noBlindfold	counterclockwise	practice	Guided	2	0.5	-0.25	1.471054	0.08380499	-1.45013	-1.05014	0.901910277324842	-0.179813	-0.30622	-0.271777
Trial1	2	1	noBlindfold	counterclockwise	practice	Guided	2	0.5	-0.25	1.491058	0.073105	-1.45017	-1.05015	0.906906512530137	-0.206609	-0.339888	-0.288337
Trial1	2	1	noBlindfold	counterclockwise	practice	Guided	2	0.5	-0.25	1.511047	0.067841	-1.45017	-1.05016	0.90940502900831	-0.108701	-0.344027	-0.312457
Trial1	2	1	noBlindfold	counterclockwise	practice	Guided	2	0.5	-0.25	1.531052	0.062522	-1.45017	-1.05017	0.91195336482599	-0.130926	-0.343931	-0.337672
Trial1	2	1	noBlindfold	counterclockwise	practice	Guided	2	0.5	-0.25	1.551056	0.057466	-1.45018	-1.05016	0.914380909204502	-0.189184	-0.381917	-0.312744
Trial1	2	1	noBlindfold	counterclockwise	practice	Guided	2	0.5	-0.25	1.571045	0.052354	-1.45019	-1.05014	0.916848300903247	-0.211574	-0.364882	-0.308492
Trial1	2	1	noBlindfold	counterclockwise	practice	Guided	2	0.5	-0.25	1.591049	0.042526	-1.45017	-1.05014	0.921686675271319	-0.265561	-0.301221	-0.27054
Trial1	2	1	noBlindfold	counterclockwise	practice	Guided	2	0.5	-0.25	1.611053	0.037455	-1.45016	-1.05014	0.924214121861986	-0.176593	-0.34345	-0.282625
Trial1	2	1	noBlindfold	counterclockwise	practice	Guided	2	0.5	-0.25	1.631058	0.032535	-1.45016	-1.05014	0.926686241780116	-0.2569	-0.322204	-0.274162
Trial1	2	1	noBlindfold	counterclockwise	practice	Guided	2	0.5	-0.25	1.651047	0.027595	-1.45016	-1.05014	0.929188006525505	-0.257055	-0.334811	-0.265504
Trial1	2	1	noBlindfold	counterclockwise	practice	Guided	2	0.5	-0.25	1.671051	0.022634	-1.45015	-1.05013	0.93171150615175	-0.221454	-0.275485	-0.30295
Trial1	2	1	noBlindfold	counterclockwise	practice	Guided	2	0.5	-0.25	1.691055	0.012526	-1.45012	-1.05012	0.936922039909306	-0.199608	-0.271115	-0.247852
Trial1	2	1	noBlindfold	counterclockwise	practice	Guided	2	0.5	-0.25	1.71106	0.007386	-1.45013	-1.05012	0.939606599173964	-0.288727	-0.292195	-0.285523
Trial1	2	1	noBlindfold	counterclockwise	practice	Guided	2	0.5	-0.25	1.731049	0.0023747	-1.45014	-1.05012	0.942243571097698	-0.346677	-0.296347	-0.230655
Trial1	2	1	noBlindfold	counterclockwise	practice	Guided	2	0.5	-0.25	1.751053	-0.0026912	-1.45015	-1.05012	0.944928807198151	-0.302268	-0.283566	-0.238761
Trial1	2	1	noBlindfold	counterclockwise	practice	Guided	2	0.5	-0.25	1.771057	-0.0078204	-1.45016	-1.05013	0.947675889434973	-0.302374	-0.300407	-0.25108
Trial1	2	1	noBlindfold	counterclockwise	practice	Guided	2	0.5	-0.25	1.791046	-0.018362	-1.45014	-1.05014	0.953374548463904	-0.222596	-0.283324	-0.280108
Trial1	2	1	noBlindfold	counterclockwise	practice	Guided	2	0.5	-0.25	1.81105	-0.02372	-1.45014	-1.05015	0.956306812558757	-0.22737	-0.287476	-0.326045
Trial1	2	1	noBlindfold	counterclockwise	practice	Guided	2	0.5	-0.25	1.831055	-0.029053	-1.45015	-1.05015	0.959237800039155	-0.236435	-0.30432	-0.321551
Trial1	2	1	noBlindfold	counterclockwise	practice	Guided	2	0.5	-0.25	1.851059	-0.034076	-1.45016	-1.05013	0.962000627711553	-0.276435	-0.363473	-0.279097
Trial1	2	1	noBlindfold	counterclockwise	practice	Guided	2	0.5	-0.25	1.871048	-0.039465	-1.45017	-1.05012	0.96499455607171	-0.303111	-0.316831	-0.253461
Trial1	2	1	noBlindfold	counterclockwise	practice	Guided	2	0.5	-0.25	1.891052	-0.050139	-1.45013	-1.05014	0.971018426181339	-0.205726	-0.278597	-0.291385
Trial1	2	1	noBlindfold	counterclockwise	practice	Guided	2	0.5	-0.25	1.911057	-0.055519	-1.45014	-1.05015	0.97408492465132	-0.214823	-0.341987	-0.295273
Trial1	2	1	noBlindfold	counterclockwise	practice	Guided	2	0.5	-0.25	1.931046	-0.061035	-1.45016	-1.05016	0.977249393568742	-0.215439	-0.37151	-0.315782
Trial1	2	1	noBlindfold	counterclockwise	practice	Guided	2	0.5	-0.25	1.95105	-0.066389	-1.45018	-1.05016	0.98033290657998	-0.295509	-0.379872	-0.323396
Trial1	2	1	noBlindfold	counterclockwise	practice	Guided	2	0.5	-0.25	1.971054	-0.071959	-1.45019	-1.05015	0.983553345500311	-0.331142	-0.324754	-0.310101
Trial1	2	1	noBlindfold	counterclockwise	practice	Guided	2	0.5	-0.25	1.991058	-0.08314499	-1.45017	-1.05016	0.990108170164403	-0.269424	-0.358417	-0.331154
Trial1	2	1	noBlindfold	counterclockwise	practice	Guided	2	0.5	-0.25	2.011047	-0.088523	-1.45018	-1.05016	0.993285169695025	-0.247299	-0.324467	-0.326947
Trial1	2	1	noBlindfold	counterclockwise	practice	Guided	2	0.5	-0.25	2.031052	-0.094259	-1.45017	-1.05015	0.996686431157485	-0.273502	-0.332834	-0.275893
Trial1	2	1	noBlindfold	counterclockwise	practice	Guided	2	0.5	-0.25	2.051056	-0.099886	-1.45017	-1.05014	1.00004353864836	-0.331467	-0.324279	-0.27477
Trial1	2	1	noBlindfold	counterclockwise	practice	Guided	2	0.5	-0.25	2.071045	-0.1056	-1.45017	-1.05015	1.00348963159413	-0.367896	-0.33265	-0.320075
Trial1	2	1	noBlindfold	counterclockwise	practice	Guided	2	0.5	-0.25	2.091049	-0.11739	-1.45019	-1.05015	1.0106485505272	-0.283801	-0.425531	-0.324919
Trial1	2	1	noBlindfold	counterclockwise	practice	Guided	2	0.5	-0.25	2.111053	-0.12323	-1.45021	-1.05014	1.01421866140269	-0.270042	-0.416948	-0.291245
Trial1	2	1	noBlindfold	counterclockwise	practice	Guided	2	0.5	-0.25	2.131058	-0.12927	-1.45021	-1.05013	1.01793357743566	-0.349502	-0.399904	-0.247458
Trial1	2	1	noBlindfold	counterclockwise	practice	Guided	2	0.5	-0.25	2.151047	-0.13521	-1.4502	-1.05012	1.02160840967555	-0.363046	-0.349021	-0.251034
Trial1	2	1	noBlindfold	counterclockwise	practice	Guided	2	0.5	-0.25	2.171051	-0.14123	-1.45017	-1.05011	1.02535452386209	-0.34119	-0.293921	-0.263693
Trial1	2	1	noBlindfold	counterclockwise	practice	Guided	2	0.5	-0.25	2.191055	-0.15366	-1.45015	-1.0501	1.03316578814147	-0.318392	-0.31914	-0.225677
Trial1	2	1	noBlindfold	counterclockwise	practice	Guided	2	0.5	-0.25	2.21106	-0.15991	-1.45016	-1.05009	1.03712350069275	-0.326242	-0.331744	-0.174754
Trial1	2	1	noBlindfold	counterclockwise	practice	Guided	2	0.5	-0.25	2.231049	-0.16641	-1.45017	-1.05011	1.04128683417411	-0.349657	-0.365498	-0.220056
Trial1	2	1	noBlindfold	counterclockwise	practice	Guided	2	0.5	-0.25	2.251053	-0.17295	-1.45019	-1.05014	1.04550732562287	-0.244796	-0.43309	-0.293676
Trial1	2	1	noBlindfold	counterclockwise	practice	Guided	2	0.5	-0.25	2.271057	-0.17926	-1.45022	-1.05019	1.04961809224319	-0.255391	-0.483765	-0.351925
Trial1	2	1	noBlindfold	counterclockwise	practice	Guided	2	0.5	-0.25	2.291046	-0.19186	-1.45026	-1.05017	1.05780063658564	-0.170672	-0.521758	-0.328402
Trial1	2	1	noBlindfold	counterclockwise	practice	Guided	2	0.5	-0.25	2.31105	-0.19776	-1.45026	-1.05015	1.06165394557792	-0.143263	-0.483611	-0.295339
Trial1	2	1	noBlindfold	counterclockwise	practice	Guided	2	0.5	-0.25	2.331055	-0.20394	-1.45025	-1.05015	1.06572585115394	-0.210569	-0.487736	-0.305772
Trial1	2	1	noBlindfold	counterclockwise	practice	Guided	2	0.5	-0.25	2.351059	-0.20984	-1.45024	-1.05014	1.06962455616368	-0.289938	-0.4707	-0.273731
Trial1	2	1	noBlindfold	counterclockwise	practice	Guided	2	0.5	-0.25	2.371048	-0.21571	-1.45024	-1.05011	1.0735067609062	-0.276358	-0.479044	-0.244862
Trial1	2	1	noBlindfold	counterclockwise	practice	Guided	2	0.5	-0.25	2.391052	-0.22795	-1.45023	-1.05009	1.08169086490263	-0.335866	-0.428018	-0.166275
Trial1	2	1	noBlindfold	counterclockwise	practice	Guided	2	0.5	-0.25	2.411057	-0.2338	-1.45022	-1.05008	1.085629008627	-0.29716	-0.419435	-0.205056
Trial1	2	1	noBlindfold	counterclockwise	practice	Guided	2	0.5	-0.25	2.431046	-0.24005	-1.45022	-1.0501	1.08987803711888	-0.276034	-0.444703	-0.234886
Trial1	2	1	noBlindfold	counterclockwise	practice	Guided	2	0.5	-0.25	2.45105	-0.24611	-1.45022	-1.05012	1.09401651206513	-0.236733	-0.495357	-0.252778
Trial1	2	1	noBlindfold	counterclockwise	practice	Guided	2	0.5	-0.25	2.471054	-0.25213	-1.45024	-1.05013	1.0981382298814	-0.281049	-0.499488	-0.242508
Trial1	2	1	noBlindfold	counterclockwise	practice	Guided	2	0.5	-0.25	2.491058	-0.26429	-1.45023	-1.05013	1.10650225668065	-0.223998	-0.423063	-0.256642
Trial1	2	1	noBlindfold	counterclockwise	practice	Guided	2	0.5	-0.25	2.511047	-0.27023	-1.45022	-1.05013	1.11061346918192	-0.221473	-0.448335	-0.302727
Trial1	2	1	noBlindfold	counterclockwise	practice	Guided	2	0.5	-0.25	2.531052	-0.27634	-1.45022	-1.05012	1.1148523739919	-0.263645	-0.465133	-0.237761
Trial1	2	1	noBlindfold	counterclockwise	practice	Guided	2	0.5	-0.25	2.551056	-0.28226	-1.45022	-1.05012	1.11898289388915	-0.223416	-0.443853	-0.230693
Trial1	2	1	noBlindfold	counterclockwise	practice	Guided	2	0.5	-0.25	2.571045	-0.28815	-1.45022	-1.05014	1.12312254951283	-0.269391	-0.46912	-0.261637
Trial1	2	1	noBlindfold	counterclockwise	practice	Guided	2	0.5	-0.25	2.591049	-0.29993	-1.45024	-1.05014	1.131420293672	-0.208721	-0.498509	-0.293607
Trial1	2	1	noBlindfold	counterclockwise	practice	Guided	2	0.5	-0.25	2.611053	-0.30188	-1.45024	-1.05014	1.1327998074025	-0.562314	-0.477254	-0.332844
Trial1	2	1	noBlindfold	counterclockwise	practice	Guided	2	0.5	-0.25	2.631058	-0.30108	-1.45024	-1.0501	1.13220550208491	-1.359768	-0.379829	-0.130287
Trial1	2	1	noBlindfold	counterclockwise	practice	Guided	2	0.5	-0.25	2.651047	-0.30073	-1.45021	-1.05003	1.1319083472991	-1.465427	-0.155469	0.10539
Trial1	2	1	noBlindfold	counterclockwise	practice	Guided	2	0.5	-0.25	2.671051	-0.30068	-1.45013	-1.04957	1.13154788180519	-1.12142	0.04767	0.233435
Trial1	2	1	noBlindfold	counterclockwise	practice	Guided	2	0.5	-0.25	2.691055	-0.30041	-1.44994	-1.04913	1.1310459184721	-0.526885	-0.011624	0.283401
Trial1	2	1	noBlindfold	counterclockwise	practice	Guided	2	0.5	-0.25	2.71106	-0.30028	-1.44999	-1.04878	1.13070664523928	-0.478054	-0.180869	-0.034019
Trial1	2	1	noBlindfold	counterclockwise	practice	Guided	2	0.5	-0.25	2.731049	-0.30027	-1.4501	-1.04866	1.1306148407332	-0.769911	-0.464313	-0.088743
Trial1	2	1	noBlindfold	counterclockwise	practice	Guided	2	0.5	-0.25	2.751053	-0.30034	-1.45019	-1.04866	1.13066439310577	-0.969616	-0.36687	-0.071747
Trial1	2	1	noBlindfold	counterclockwise	practice	Guided	2	0.5	-0.25	2.771057	-0.3004	-1.45018	-1.04866	1.13070685924799	-0.944688	-0.269462	-0.0097338
Trial1	2	1	noBlindfold	counterclockwise	practice	Guided	2	0.5	-0.25	2.791046	-0.30041	-1.45017	-1.04864	1.13069980189489	-0.655294	-0.188917	0.091348
Trial1	2	1	noBlindfold	counterclockwise	practice	Guided	2	0.5	-0.25	2.81105	-0.30038	-1.45014	-1.04863	1.13067148473961	-0.651028	-0.167715	0.086941
Trial1	2	1	noBlindfold	counterclockwise	practice	Guided	2	0.5	-0.25	2.831055	-0.30037	-1.45013	-1.04862	1.13065734450347	-0.797744	-0.298831	0.075858
Trial1	2	1	noBlindfold	counterclockwise	practice	Guided	2	0.5	-0.25	2.851059	-0.30037	-1.45013	-1.04862	1.13065734450347	-0.788313	-0.252205	0.105417
Trial1	2	1	noBlindfold	counterclockwise	practice	Guided	2	0.5	-0.25	2.871048	-0.30037	-1.45013	-1.04856	1.13061499200059	-0.848398	-0.214058	0.158418
Trial1	2	1	noBlindfold	counterclockwise	practice	Guided	2	0.5	-0.25	2.891052	-0.3004	-1.45012	-1.04849	1.13058679370451	-0.772821	-0.150461	0.176078
Trial1	2	1	noBlindfold	counterclockwise	practice	Guided	2	0.5	-0.25	2.911057	-0.30039	-1.4501	-1.04842	1.13053022102961	-0.741521	-0.16312	0.157922
Trial1	2	1	noBlindfold	counterclockwise	practice	Guided	2	0.5	-0.25	2.931046	-0.30038	-1.45009	-1.04838	1.13049492826668	-0.770716	-0.277323	0.100293
Trial1	2	1	noBlindfold	counterclockwise	practice	Guided	2	0.5	-0.25	2.95105	-0.30038	-1.45011	-1.04838	1.13049492826668	-0.774803	-0.294168	0.108855
Trial1	2	1	noBlindfold	counterclockwise	practice	Guided	2	0.5	-0.25	2.971054	-0.30038	-1.45012	-1.04837	1.13048785648149	-0.762006	-0.306785	0.095674
Trial1	2	1	noBlindfold	counterclockwise	practice	Guided	2	0.5	-0.25	2.991058	-0.30037	-1.45013	-1.04837	1.13048078803644	-0.603214	-0.348906	0.059404
Trial1	2	1	noBlindfold	counterclockwise	practice	Guided	2	0.5	-0.25	3.011047	-0.30036	-1.45014	-1.04837	1.13047369853572	-0.512008	-0.353041	0.0050479
Trial1	2	1	noBlindfold	counterclockwise	practice	Guided	2	0.5	-0.25	3.031052	-0.30033	-1.45015	-1.04837	1.13045245139826	-0.520707	-0.429099	0.0096305
Trial1	2	1	noBlindfold	counterclockwise	practice	Guided	2	0.5	-0.25	3.051056	-0.30032	-1.45016	-1.04837	1.13044538317349	-0.548282	-0.395134	-0.010201
Trial1	2	1	noBlindfold	counterclockwise	practice	Guided	2	0.5	-0.25	3.071045	-0.30032	-1.45016	-1.04837	1.13044538317349	-0.594539	-0.382251	-0.050617
Trial1	2	1	noBlindfold	counterclockwise	practice	Guided	2	0.5	-0.25	3.091049	-0.30032	-1.45017	-1.04837	1.13044538317349	-0.553626	-0.390593	-0.03095
Trial1	2	1	noBlindfold	counterclockwise	practice	Guided	2	0.5	-0.25	3.111053	-0.30032	-1.45017	-1.04837	1.13044538317349	-0.528924	-0.356636	-0.078231
Trial1	2	1	noBlindfold	counterclockwise	practice	Guided	2	0.5	-0.25	3.131058	-0.30031	-1.45017	-1.04837	1.13043829389371	-0.51042	-0.436934	-0.062191
Trial1	2	1	noBlindfold	counterclockwise	practice	Guided	2	0.5	-0.25	3.151047	-0.30031	-1.45017	-1.04837	1.13043829389371	-0.464828	-0.398732	-0.038904
Trial1	2	1	noBlindfold	counterclockwise	practice	Guided	2	0.5	-0.25	3.171051	-0.3003	-1.45017	-1.04838	1.1304382978965	-0.526678	-0.419773	-0.027831
Trial1	2	1	noBlindfold	counterclockwise	practice	Guided	2	0.5	-0.25	3.191055	-0.3003	-1.45018	-1.04838	1.1304382978965	-0.572215	-0.40684	-0.051075
Trial1	2	1	noBlindfold	counterclockwise	practice	Guided	2	0.5	-0.25	3.21106	-0.3003	-1.45018	-1.04838	1.1304382978965	-0.591256	-0.309397	-0.079659
Trial1	2	1	noBlindfold	counterclockwise	practice	Guided	2	0.5	-0.25	3.231049	-0.3003	-1.45018	-1.04838	1.1304382978965	-0.611327	-0.313549	-0.028335
Trial1	2	1	noBlindfold	counterclockwise	practice	Guided	2	0.5	-0.25	3.251053	-0.3003	-1.45018	-1.04838	1.1304382978965	-0.584651	-0.317692	-0.029465
Trial1	2	1	noBlindfold	counterclockwise	practice	Guided	2	0.5	-0.25	3.271057	-0.3003	-1.45018	-1.04838	1.1304382978965	-0.5626	-0.351463	-0.034599
Trial1	2	1	noBlindfold	counterclockwise	practice	Guided	2	0.5	-0.25	3.291046	-0.3003	-1.45018	-1.04838	1.1304382978965	-0.571311	-0.423182	-0.029991
Trial1	2	1	noBlindfold	counterclockwise	practice	Guided	2	0.5	-0.25	3.31105	-0.3003	-1.45018	-1.04838	1.1304382978965	-0.558153	-0.423065	-0.034743
Trial1	2	1	noBlindfold	counterclockwise	practice	Guided	2	0.5	-0.25	3.331055	-0.3003	-1.45018	-1.04838	1.1304382978965	-0.580022	-0.43141	-0.025383
Trial1	2	1	noBlindfold	counterclockwise	practice	Guided	2	0.5	-0.25	3.351059	-0.3003	-1.45019	-1.04838	1.1304382978965	-0.536102	-0.397443	-0.039863
Trial1	2	1	noBlindfold	counterclockwise	practice	Guided	2	0.5	-0.25	3.371048	-0.30029	-1.45019	-1.04839	1.13043821788271	-0.510128	-0.384636	-0.061781
Trial1	2	1	noBlindfold	counterclockwise	practice	Guided	2	0.5	-0.25	3.391052	-0.30029	-1.45019	-1.04839	1.13043821788271	-0.514336	-0.435182	-0.053358
Trial1	2	1	noBlindfold	counterclockwise	practice	Guided	2	0.5	-0.25	3.411057	-0.30029	-1.45019	-1.04839	1.13043821788271	-0.584751	-0.447752	-0.033508
Trial1	2	1	noBlindfold	counterclockwise	practice	Guided	2	0.5	-0.25	3.431046	-0.30029	-1.45019	-1.04839	1.13043821788271	-0.584031	-0.439168	-0.01671
Trial1	2	1	noBlindfold	counterclockwise	practice	Guided	2	0.5	-0.25	3.45105	-0.30029	-1.4502	-1.04839	1.13043821788271	-0.569434	-0.3925	0.012101
Trial1	2	1	noBlindfold	counterclockwise	practice	Guided	2	0.5	-0.25	3.471054	-0.30029	-1.4502	-1.04839	1.13043821788271	-0.626151	-0.36701	0.029651
Trial1	2	1	noBlindfold	counterclockwise	practice	Guided	2	0.5	-0.25	3.491058	-0.30029	-1.45019	-1.04838	1.13043122984802	-0.595929	-0.332959	0.034418
Trial1	2	1	noBlindfold	counterclockwise	practice	Guided	2	0.5	-0.25	3.511047	-0.30029	-1.45019	-1.04838	1.13043122984802	-0.623504	-0.370947	0.010194
Trial1	2	1	noBlindfold	counterclockwise	practice	Guided	2	0.5	-0.25	3.531052	-0.30029	-1.45019	-1.04839	1.13043821788271	-0.589555	-0.400452	-0.041676
Trial1	2	1	noBlindfold	counterclockwise	practice	Guided	2	0.5	-0.25	3.551056	-0.30029	-1.45019	-1.04839	1.13043821788271	-0.599345	-0.455343	-0.06226
Trial1	2	1	noBlindfold	counterclockwise	practice	Guided	2	0.5	-0.25	3.571045	-0.30029	-1.4502	-1.04839	1.13043821788271	-0.519857	-0.429827	-0.078255
Trial1	2	1	noBlindfold	counterclockwise	practice	Guided	2	0.5	-0.25	3.591049	-0.30029	-1.4502	-1.04839	1.13043821788271	-0.562696	-0.421121	-0.038541
Trial1	2	1	noBlindfold	counterclockwise	practice	Guided	2	0.5	-0.25	3.611053	-0.30029	-1.4502	-1.04839	1.13043821788271	-0.619413	-0.374459	-0.010875
Trial1	2	1	noBlindfold	counterclockwise	practice	Guided	2	0.5	-0.25	3.631058	-0.30029	-1.4502	-1.04839	1.13043821788271	-0.634859	-0.395509	0.044442
Trial1	2	1	noBlindfold	counterclockwise	practice	Guided	2	0.5	-0.25	3.651047	-0.3003	-1.4502	-1.04839	1.13044528588749	-0.653722	-0.340396	0.020026
Trial1	2	1	noBlindfold	counterclockwise	practice	Guided	2	0.5	-0.25	3.671051	-0.3003	-1.4502	-1.04839	1.13044528588749	-0.672224	-0.344535	0.0040109
Trial1	2	1	noBlindfold	counterclockwise	practice	Guided	2	0.5	-0.25	3.691055	-0.3003	-1.45019	-1.04839	1.13044528588749	-0.698899	-0.327424	-0.024965
Trial1	2	1	noBlindfold	counterclockwise	practice	Guided	2	0.5	-0.25	3.71106	-0.30031	-1.45019	-1.04839	1.13045235393627	-0.703345	-0.314635	0.005369
Trial1	2	1	noBlindfold	counterclockwise	practice	Guided	2	0.5	-0.25	3.731049	-0.30031	-1.45019	-1.04839	1.13045235393627	-0.662792	-0.29762	0.016253
Trial1	2	1	noBlindfold	counterclockwise	practice	Guided	2	0.5	-0.25	3.751053	-0.30031	-1.45019	-1.04839	1.13045235393627	-0.668856	-0.30176	-0.021312
Trial1	2	1	noBlindfold	counterclockwise	practice	Guided	2	0.5	-0.25	3.771057	-0.30031	-1.45018	-1.04839	1.13045235393627	-0.695891	-0.276289	-0.028546
Trial1	2	1	noBlindfold	counterclockwise	practice	Guided	2	0.5	-0.25	3.791046	-0.30032	-1.45018	-1.04839	1.13045944312787	-0.658753	-0.297294	-0.072566
Trial1	2	1	noBlindfold	counterclockwise	practice	Guided	2	0.5	-0.25	3.81105	-0.30032	-1.45017	-1.04839	1.13045944312787	-0.656594	-0.29298	-0.046983
Trial1	2	1	noBlindfold	counterclockwise	practice	Guided	2	0.5	-0.25	3.831055	-0.30032	-1.45017	-1.0484	1.13046659945955	-0.663556	-0.280206	-0.105513
Trial1	2	1	noBlindfold	counterclockwise	practice	Guided	2	0.5	-0.25	3.851059	-0.30032	-1.45017	-1.0484	1.13046659945955	-0.730784	-0.313971	-0.115208
Trial1	2	1	noBlindfold	counterclockwise	practice	Guided	2	0.5	-0.25	3.871048	-0.30032	-1.45017	-1.0484	1.13046659945955	-0.699122	-0.351962	-0.103916
Trial1	2	1	noBlindfold	counterclockwise	practice	Guided	2	0.5	-0.25	3.891052	-0.30032	-1.45017	-1.04841	1.13047367164382	-0.65376	-0.406767	-0.084766
Trial1	2	1	noBlindfold	counterclockwise	practice	Guided	2	0.5	-0.25	3.911057	-0.30032	-1.45018	-1.04841	1.13047367164382	-0.635794	-0.415117	-0.081308
Trial1	2	1	noBlindfold	counterclockwise	practice	Guided	2	0.5	-0.25	3.931046	-0.30032	-1.45018	-1.04841	1.13047367164382	-0.65016	-0.368457	-0.0008015
Trial1	2	1	noBlindfold	counterclockwise	practice	Guided	2	0.5	-0.25	3.95105	-0.30033	-1.45018	-1.04841	1.13048073969173	-0.677015	-0.359888	-0.0038432
Trial1	2	1	noBlindfold	counterclockwise	practice	Guided	2	0.5	-0.25	3.971054	-0.30033	-1.45018	-1.04841	1.13048073969173	-0.699964	-0.355561	-0.019656
Trial1	2	1	noBlindfold	counterclockwise	practice	Guided	2	0.5	-0.25	3.991058	-0.30033	-1.45018	-1.04841	1.13048073969173	-0.70261	-0.346906	0.022509
Trial1	2	1	noBlindfold	counterclockwise	practice	Guided	2	0.5	-0.25	4.011047	-0.30033	-1.45018	-1.0484	1.13047366755167	-0.744371	-0.308727	0.087347
Trial1	2	1	noBlindfold	counterclockwise	practice	Guided	2	0.5	-0.25	4.031052	-0.30034	-1.45018	-1.0484	1.13048075678675	-0.797543	-0.334022	0.093813
Trial1	2	1	noBlindfold	counterclockwise	practice	Guided	2	0.5	-0.25	4.051056	-0.30034	-1.45018	-1.0484	1.13048075678675	-0.820493	-0.346621	0.077962
Trial1	2	1	noBlindfold	counterclockwise	practice	Guided	2	0.5	-0.25	4.071045	-0.30035	-1.45018	-1.04839	1.13048068986888	-0.817307	-0.342296	0.048385
Trial1	2	1	noBlindfold	counterclockwise	practice	Guided	2	0.5	-0.25	4.091049	-0.30039	-1.45016	-1.04837	1.13049494607055	-0.926117	-0.219424	0.107678
Trial1	2	1	noBlindfold	counterclockwise	practice	Guided	2	0.5	-0.25	4.111053	-0.30043	-1.45014	-1.04834	1.13050204824363	-0.939816	-0.164363	0.099835
Trial1	2	1	noBlindfold	counterclockwise	practice	Guided	2	0.5	-0.25	4.131058	-0.30045	-1.45012	-1.04833	1.13050913577536	-1.004527	-0.177013	0.148829
Trial1	2	1	noBlindfold	counterclockwise	practice	Guided	2	0.5	-0.25	4.151047	-0.30046	-1.45011	-1.04833	1.13051620474957	-0.973766	-0.185426	0.139078
Trial1	2	1	noBlindfold	counterclockwise	practice	Guided	2	0.5	-0.25	4.171051	-0.30047	-1.45011	-1.04832	1.13051630788535	-0.995328	-0.16845	0.051709
Trial1	2	1	noBlindfold	counterclockwise	practice	Guided	2	0.5	-0.25	4.191055	-0.30048	-1.45011	-1.04832	1.13052339809318	-1.046212	-0.172592	0.028826
Trial1	2	1	noBlindfold	counterclockwise	practice	Guided	2	0.5	-0.25	4.21106	-0.30048	-1.45011	-1.04832	1.13052339809318	-1.059189	-0.113307	0.020252
Trial1	2	1	noBlindfold	counterclockwise	practice	Guided	2	0.5	-0.25	4.231049	-0.30049	-1.4501	-1.04832	1.13053046724324	-1.023622	-0.138662	0.0065276
Trial1	2	1	noBlindfold	counterclockwise	practice	Guided	2	0.5	-0.25	4.251053	-0.30049	-1.4501	-1.04832	1.13053046724324	-1.033233	-0.164007	-0.0012827
Trial1	2	1	noBlindfold	counterclockwise	practice	Guided	2	0.5	-0.25	4.271057	-0.30049	-1.4501	-1.04832	1.13053046724324	-1.00355	-0.197809	-0.036173
Trial1	2	1	noBlindfold	counterclockwise	practice	Guided	2	0.5	-0.25	4.291046	-0.3005	-1.4501	-1.04833	1.13054454439209	-1.082855	-0.248468	-0.015904
Trial1	2	1	noBlindfold	counterclockwise	practice	Guided	2	0.5	-0.25	4.31105	-0.3005	-1.4501	-1.04833	1.13054454439209	-1.079668	-0.21455	-0.021213
Trial1	2	1	noBlindfold	counterclockwise	practice	Guided	2	0.5	-0.25	4.331055	-0.3005	-1.4501	-1.04833	1.13054454439209	-1.084832	-0.210259	-0.062004
Trial1	2	1	noBlindfold	counterclockwise	practice	Guided	2	0.5	-0.25	4.351059	-0.30051	-1.4501	-1.04833	1.13055161358652	-1.080386	-0.193275	-0.062154
Trial1	2	1	noBlindfold	counterclockwise	practice	Guided	2	0.5	-0.25	4.371048	-0.30051	-1.4501	-1.04834	1.13055868461814	-1.113125	-0.210147	-0.105792
Trial1	2	1	noBlindfold	counterclockwise	practice	Guided	2	0.5	-0.25	4.391052	-0.30052	-1.4501	-1.04834	1.13056577491445	-1.06193	-0.235417	-0.151089
Trial1	2	1	noBlindfold	counterclockwise	practice	Guided	2	0.5	-0.25	4.411057	-0.30052	-1.45011	-1.04835	1.13057293012541	-1.042704	-0.298821	-0.118232
Trial1	2	1	noBlindfold	counterclockwise	practice	Guided	2	0.5	-0.25	4.431046	-0.30052	-1.45011	-1.04837	1.13058698814307	-1.004849	-0.336826	-0.170243
Trial1	2	1	noBlindfold	counterclockwise	practice	Guided	2	0.5	-0.25	4.45105	-0.30052	-1.45013	-1.04844	1.13063640304875	-0.972158	-0.357884	-0.238834
Trial1	2	1	noBlindfold	counterclockwise	practice	Guided	2	0.5	-0.25	4.471054	-0.30051	-1.45015	-1.0487	1.13081293457167	-1.00045	-0.404325	-0.275372
Trial1	2	1	noBlindfold	counterclockwise	practice	Guided	2	0.5	-0.25	4.491058	-0.3005	-1.4502	-1.04883	1.13089773161034	-0.963256	-0.442177	-0.238967
Trial1	2	1	noBlindfold	counterclockwise	practice	Guided	2	0.5	-0.25	4.511047	-0.30051	-1.45022	-1.04892	1.13096837524789	-1.054997	-0.505586	-0.197127
Trial1	2	1	noBlindfold	counterclockwise	practice	Guided	2	0.5	-0.25	4.531052	-0.30053	-1.45024	-1.04898	1.1310249085735	-1.140006	-0.5309	-0.206014
Trial1	2	1	noBlindfold	counterclockwise	practice	Guided	2	0.5	-0.25	4.551056	-0.30054	-1.45025	-1.04898	1.13103197503046	-1.179836	-0.518205	-0.200033
Trial1	2	1	noBlindfold	counterclockwise	practice	Guided	2	0.5	-0.25	4.571045	-0.30055	-1.45025	-1.04899	1.13104611527085	-1.166982	-0.5097	-0.108042
Trial1	2	1	noBlindfold	counterclockwise	practice	Guided	2	0.5	-0.25	4.591049	-0.30055	-1.45025	-1.04899	1.13104611527085	-1.220689	-0.488408	-0.114056
Trial1	2	1	noBlindfold	counterclockwise	practice	Guided	2	0.5	-0.25	4.611053	-0.30056	-1.45025	-1.049	1.13106027660522	-1.220507	-0.560336	-0.109812
Trial1	2	1	noBlindfold	counterclockwise	practice	Guided	2	0.5	-0.25	4.631058	-0.30056	-1.45026	-1.049	1.13106027660522	-1.238109	-0.632277	-0.104805
Trial1	2	1	noBlindfold	counterclockwise	practice	Guided	2	0.5	-0.25	4.651047	-0.30057	-1.45026	-1.04901	1.13107443793959	-1.218396	-0.657667	-0.164448
Trial1	2	1	noBlindfold	counterclockwise	practice	Guided	2	0.5	-0.25	4.671051	-0.30057	-1.45028	-1.04902	1.13108151172363	-1.173215	-0.716913	-0.149514
Trial1	2	1	noBlindfold	counterclockwise	practice	Guided	2	0.5	-0.25	4.691055	-0.30057	-1.4503	-1.04903	1.13108850133958	-1.117212	-0.738072	-0.202786
Trial1	2	1	noBlindfold	counterclockwise	practice	Guided	2	0.5	-0.25	4.71106	-0.30057	-1.45031	-1.04904	1.13109565942496	-1.106031	-0.750767	-0.24467
Trial1	2	1	noBlindfold	counterclockwise	practice	Guided	2	0.5	-0.25	4.731049	-0.30057	-1.45032	-1.04905	1.13110264912867	-1.152286	-0.73384	-0.284636
Trial1	2	1	noBlindfold	counterclockwise	practice	Guided	2	0.5	-0.25	4.751053	-0.30057	-1.45033	-1.04907	1.1311167970954	-1.174692	-0.763462	-0.287784
Trial1	2	1	noBlindfold	counterclockwise	practice	Guided	2	0.5	-0.25	4.771057	-0.30057	-1.45034	-1.04913	1.13115915784354	-1.166516	-0.767694	-0.304856
Trial1	2	1	noBlindfold	counterclockwise	practice	Guided	2	0.5	-0.25	4.791046	-0.30058	-1.45036	-1.04916	1.13118744676309	-1.184651	-0.750767	-0.2913
Trial1	2	1	noBlindfold	counterclockwise	practice	Guided	2	0.5	-0.25	4.81105	-0.30058	-1.45036	-1.0492	1.13121574464902	-1.169203	-0.763462	-0.367487
Trial1	2	1	noBlindfold	counterclockwise	practice	Guided	2	0.5	-0.25	4.831055	-0.30058	-1.45037	-1.04928	1.1312722583267	-1.183255	-0.80578	-0.383585
Trial1	2	1	noBlindfold	counterclockwise	practice	Guided	2	0.5	-0.25	4.851059	-0.30058	-1.45039	-1.04939	1.13134991661404	-1.170813	-0.869257	-0.405017
Trial1	2	1	noBlindfold	counterclockwise	practice	Guided	2	0.5	-0.25	4.871048	-0.30059	-1.45041	-1.04969	1.1315690305333	-1.179699	-0.89888	-0.404511
Trial1	2	1	noBlindfold	counterclockwise	practice	Guided	2	0.5	-0.25	4.891052	-0.3006	-1.45042	-1.04984	1.13168208025008	-1.223248	-0.839635	-0.381388
Trial1	2	1	noBlindfold	counterclockwise	practice	Guided	2	0.5	-0.25	4.911057	-0.3006	-1.45042	-1.05	1.13179515431776	-1.186236	-0.865026	-0.349226
Trial1	2	1	noBlindfold	counterclockwise	practice	Guided	2	0.5	-0.25	4.931046	-0.3006	-1.45043	-1.05006	1.13183762320941	-1.187671	-0.903112	-0.382678
Trial1	2	1	noBlindfold	counterclockwise	practice	Guided	2	0.5	-0.25	4.95105	-0.3006	-1.45044	-1.05007	1.13184470151316	-1.200518	-0.958125	-0.474509
Trial1	2	1	noBlindfold	counterclockwise	practice	Guided	2	0.5	-0.25	4.971054	-0.3006	-1.45045	-1.05009	1.1318587739868	-1.176488	-1.030066	-0.433481
Trial1	2	1	noBlindfold	counterclockwise	practice	Guided	2	0.5	-0.25	4.991058	-0.3006	-1.45047	-1.0501	1.13186593669036	-1.232535	-1.072384	-0.494058
Trial1	2	1	noBlindfold	counterclockwise	practice	Guided	2	0.5	-0.25	5.011047	-0.3006	-1.45048	-1.05011	1.13187293090352	-1.209584	-1.127397	-0.478198
Trial1	2	1	noBlindfold	counterclockwise	practice	Guided	2	0.5	-0.25	5.031052	-0.3006	-1.45049	-1.05012	1.13188000942836	-1.162479	-1.148556	-0.522257
Trial1	2	1	noBlindfold	counterclockwise	practice	Guided	2	0.5	-0.25	5.051056	-0.3006	-1.4505	-1.05013	1.13188708799752	-1.167645	-1.169715	-0.538851
Trial1	2	1	noBlindfold	counterclockwise	practice	Guided	2	0.5	-0.25	5.071045	-0.3006	-1.45052	-1.05014	1.13189408234154	-1.189155	-1.199338	-0.521113
Trial1	2	1	noBlindfold	counterclockwise	practice	Guided	2	0.5	-0.25	5.091049	-0.3006	-1.45054	-1.05015	1.13190124526881	-1.169751	-1.267047	-0.495543
Trial1	2	1	noBlindfold	counterclockwise	practice	Guided	2	0.5	-0.25	5.111053	-0.3006	-1.45056	-1.05016	1.13190832397093	-1.219016	-1.292437	-0.490393
Trial1	2	1	noBlindfold	counterclockwise	practice	Guided	2	0.5	-0.25	5.131058	-0.3006	-1.45057	-1.05017	1.13191531844632	-1.179416	-1.343219	-0.605596
Trial1	2	1	noBlindfold	counterclockwise	practice	Guided	2	0.5	-0.25	5.151047	-0.3006	-1.45059	-1.05018	1.13192239723654	-1.131051	-1.377073	-0.63287
Trial1	2	1	noBlindfold	counterclockwise	practice	Guided	2	0.5	-0.25	5.171051	-0.30059	-1.45061	-1.05019	1.13192241468798	-1.175871	-1.41516	-0.626767
Trial1	2	1	noBlindfold	counterclockwise	practice	Guided	2	0.5	-0.25	5.191055	-0.30059	-1.45062	-1.0502	1.131929493611	-1.159653	-1.436319	-0.560201
Trial1	2	1	noBlindfold	counterclockwise	practice	Guided	2	0.5	-0.25	5.21106	-0.30059	-1.45063	-1.0502	1.131929493611	-1.133697	-1.482868	-0.57813
Trial1	2	1	noBlindfold	counterclockwise	practice	Guided	2	0.5	-0.25	5.231049	-0.30059	-1.45065	-1.05021	1.13193657257833	-1.12198	-1.474405	-0.616467
Trial1	2	1	noBlindfold	counterclockwise	practice	Guided	2	0.5	-0.25	5.251053	-0.30059	-1.45066	-1.05022	1.13194365158998	-1.142463	-1.491332	-0.678647
Trial1	2	1	noBlindfold	counterclockwise	practice	Guided	2	0.5	-0.25	5.271057	-0.30058	-1.45067	-1.05023	1.13194364840545	-1.074155	-1.444782	-0.643742
Trial1	2	1	noBlindfold	counterclockwise	practice	Guided	2	0.5	-0.25	5.291046	-0.30058	-1.45067	-1.05023	1.13194364840545	-1.116814	-1.406696	-0.599873
Trial1	2	1	noBlindfold	counterclockwise	practice	Guided	2	0.5	-0.25	5.31105	-0.30058	-1.45067	-1.05023	1.13194364840545	-1.12126	-1.465941	-0.599683
Trial1	2	1	noBlindfold	counterclockwise	practice	Guided	2	0.5	-0.25	5.331055	-0.30058	-1.45068	-1.05023	1.13194364840545	-1.153821	-1.381305	-0.631917
Trial1	2	1	noBlindfold	counterclockwise	practice	Guided	2	0.5	-0.25	5.351059	-0.30058	-1.45068	-1.05024	1.13195072755001	-1.139763	-1.355914	-0.615704
Trial1	2	1	noBlindfold	counterclockwise	practice	Guided	2	0.5	-0.25	5.371048	-0.30058	-1.45068	-1.05024	1.13195072755001	-1.141023	-1.330524	-0.645077
Trial1	2	1	noBlindfold	counterclockwise	practice	Guided	2	0.5	-0.25	5.391052	-0.30058	-1.45067	-1.05025	1.13195780673888	-1.152561	-1.262815	-0.602544
Trial1	2	1	noBlindfold	counterclockwise	practice	Guided	2	0.5	-0.25	5.411057	-0.30058	-1.45067	-1.05025	1.13195780673888	-1.19774	-1.279742	-0.617421
Trial1	2	1	noBlindfold	counterclockwise	practice	Guided	2	0.5	-0.25	5.431046	-0.30058	-1.45067	-1.05025	1.13195780673888	-1.137117	-1.32206	-0.657857
Trial1	2	1	noBlindfold	counterclockwise	practice	Guided	2	0.5	-0.25	5.45105	-0.30058	-1.45067	-1.05026	1.13196480169521	-1.091038	-1.283974	-0.621998
Trial1	2	1	noBlindfold	counterclockwise	practice	Guided	2	0.5	-0.25	5.471054	-0.30057	-1.45067	-1.05026	1.13195774070885	-1.059197	-1.233192	-0.606549
Trial1	2	1	noBlindfold	counterclockwise	practice	Guided	2	0.5	-0.25	5.491058	-0.30057	-1.45066	-1.05026	1.13195774070885	-1.013298	-1.144324	-0.574887
Trial1	2	1	noBlindfold	counterclockwise	practice	Guided	2	0.5	-0.25	5.511047	-0.30057	-1.45065	-1.05026	1.13195774070885	-1.031981	-1.169715	-0.595105
Trial1	2	1	noBlindfold	counterclockwise	practice	Guided	2	0.5	-0.25	5.531052	-0.30057	-1.45065	-1.05026	1.13195774070885	-1.041233	-1.233192	-0.603116
Trial1	2	1	noBlindfold	counterclockwise	practice	Guided	2	0.5	-0.25	5.551056	-0.30056	-1.45065	-1.05027	1.13195773805453	-1.094404	-1.212033	-0.596631
Trial1	2	1	noBlindfold	counterclockwise	practice	Guided	2	0.5	-0.25	5.571045	-0.30056	-1.45065	-1.05027	1.13195773805453	-1.09759	-1.241656	-0.567067
Trial1	2	1	noBlindfold	counterclockwise	practice	Guided	2	0.5	-0.25	5.591049	-0.30056	-1.45064	-1.05027	1.13195773805453	-1.049585	-1.216265	-0.590146
Trial1	2	1	noBlindfold	counterclockwise	practice	Guided	2	0.5	-0.25	5.611053	-0.30056	-1.45064	-1.05027	1.13195773805453	-1.014378	-1.178179	-0.59129
Trial1	2	1	noBlindfold	counterclockwise	practice	Guided	2	0.5	-0.25	5.631058	-0.30056	-1.45064	-1.05027	1.13195773805453	-1.085512	-1.199338	-0.597012
Trial1	2	1	noBlindfold	counterclockwise	practice	Guided	2	0.5	-0.25	5.651047	-0.30056	-1.45064	-1.05027	1.13195773805453	-1.087978	-1.173947	-0.550664
Trial1	2	1	noBlindfold	counterclockwise	practice	Guided	2	0.5	-0.25	5.671051	-0.30056	-1.45064	-1.05027	1.13195773805453	-1.044599	-1.216265	-0.577748
Trial1	2	1	noBlindfold	counterclockwise	practice	Guided	2	0.5	-0.25	5.691055	-0.30055	-1.45063	-1.05028	1.13195781985687	-1.019364	-1.195106	-0.612461
Trial1	2	1	noBlindfold	counterclockwise	practice	Guided	2	0.5	-0.25	5.71106	-0.30055	-1.45063	-1.05028	1.13195781985687	-1.009752	-1.195106	-0.596058
Trial1	2	1	noBlindfold	counterclockwise	practice	Guided	2	0.5	-0.25	5.731049	-0.30055	-1.45063	-1.05028	1.13195781985687	-1.049225	-1.199338	-0.581753
Trial1	2	1	noBlindfold	counterclockwise	practice	Guided	2	0.5	-0.25	5.751053	-0.30055	-1.45063	-1.05028	1.13195781985687	-1.029155	-1.186642	-0.633061
Trial1	2	1	noBlindfold	counterclockwise	practice	Guided	2	0.5	-0.25	5.771057	-0.30055	-1.45063	-1.05029	1.1319648150757	-0.999294	-1.199338	-0.663769
Trial1	2	1	noBlindfold	counterclockwise	practice	Guided	2	0.5	-0.25	5.791046	-0.30054	-1.45063	-1.05029	1.13195775435411	-0.962334	-1.27551	-0.736828
Trial1	2	1	noBlindfold	counterclockwise	practice	Guided	2	0.5	-0.25	5.81105	-0.30054	-1.45063	-1.05029	1.13195775435411	-0.888014	-1.317828	-0.769442
Trial1	2	1	noBlindfold	counterclockwise	practice	Guided	2	0.5	-0.25	5.831055	-0.30053	-1.45063	-1.0503	1.13195777330748	-0.865064	-1.330524	-0.753611
Trial1	2	1	noBlindfold	counterclockwise	practice	Guided	2	0.5	-0.25	5.851059	-0.30053	-1.45063	-1.0503	1.13195777330748	-0.852986	-1.402464	-0.783556
Trial1	2	1	noBlindfold	counterclockwise	practice	Guided	2	0.5	-0.25	5.871048	-0.30052	-1.45064	-1.05031	1.1319577713613	-0.889093	-1.381305	-0.794619
Trial1	2	1	noBlindfold	counterclockwise	practice	Guided	2	0.5	-0.25	5.891052	-0.30052	-1.45064	-1.05032	1.13196476684198	-0.895879	-1.355914	-0.848978
Trial1	2	1	noBlindfold	counterclockwise	practice	Guided	2	0.5	-0.25	5.911057	-0.30051	-1.45064	-1.05032	1.13195768530859	-0.914742	-1.355914	-0.856608
Trial1	2	1	noBlindfold	counterclockwise	practice	Guided	2	0.5	-0.25	5.931046	-0.30051	-1.45065	-1.05033	1.13196484944472	-0.896059	-1.377073	-0.853174
Trial1	2	1	noBlindfold	counterclockwise	practice	Guided	2	0.5	-0.25	5.95105	-0.30051	-1.45065	-1.05033	1.13196484944472	-0.898038	-1.398232	-0.899332
Trial1	2	1	noBlindfold	counterclockwise	practice	Guided	2	0.5	-0.25	5.971054	-0.30051	-1.45065	-1.05035	1.13197892499722	-0.909756	-1.41516	-0.860994
Trial1	2	1	noBlindfold	counterclockwise	practice	Guided	2	0.5	-0.25	5.991058	-0.3005	-1.45066	-1.05035	1.13197186471639	-0.918333	-1.427855	-0.957323
Trial1	2	1	noBlindfold	counterclockwise	practice	Guided	2	0.5	-0.25	6.011047	-0.3005	-1.45066	-1.05036	1.13197894474535	-0.943569	-1.406696	-0.92261
Trial1	2	1	noBlindfold	counterclockwise	practice	Guided	2	0.5	-0.25	6.031052	-0.3005	-1.45066	-1.05036	1.13197894474535	-0.948735	-1.381305	-0.939204
Trial1	2	1	noBlindfold	counterclockwise	practice	Guided	2	0.5	-0.25	6.051056	-0.3005	-1.45066	-1.05037	1.13198602481862	-0.961893	-1.309365	-0.934436
Trial1	2	1	noBlindfold	counterclockwise	practice	Guided	2	0.5	-0.25	6.071045	-0.3005	-1.45066	-1.05037	1.13198602481862	-0.96454	-1.305133	-0.892284
Trial1	2	1	noBlindfold	counterclockwise	practice	Guided	2	0.5	-0.25	6.091049	-0.30049	-1.45066	-1.05038	1.13198602375697	-0.934318	-1.351683	-0.914599
Trial1	2	1	noBlindfold	counterclockwise	practice	Guided	2	0.5	-0.25	6.111053	-0.30049	-1.45066	-1.05038	1.13198602375697	-0.912988	-1.423623	-0.936533
Trial1	2	1	noBlindfold	counterclockwise	practice	Guided	2	0.5	-0.25	6.131058	-0.30049	-1.45066	-1.05039	1.13199310396312	-0.887392	-1.44055	-0.962853
Trial1	2	1	noBlindfold	counterclockwise	practice	Guided	2	0.5	-0.25	6.151047	-0.30049	-1.45067	-1.05039	1.13199310396312	-0.855551	-1.389769	-0.947403
Trial1	2	1	noBlindfold	counterclockwise	practice	Guided	2	0.5	-0.25	6.171051	-0.30049	-1.45067	-1.0504	1.13200018421356	-0.863183	-1.402464	-0.917649
Trial1	2	1	noBlindfold	counterclockwise	practice	Guided	2	0.5	-0.25	6.191055	-0.30048	-1.45067	-1.0504	1.13199312424169	-0.897543	-1.41516	-0.991845
Trial1	2	1	noBlindfold	counterclockwise	practice	Guided	2	0.5	-0.25	6.21106	-0.30048	-1.45067	-1.05041	1.13200020458059	-0.861256	-1.444782	-0.976586
Trial1	2	1	noBlindfold	counterclockwise	practice	Guided	2	0.5	-0.25	6.231049	-0.30048	-1.45067	-1.05041	1.13200020458059	-0.866242	-1.419391	-0.988983
Trial1	2	1	noBlindfold	counterclockwise	practice	Guided	2	0.5	-0.25	6.251053	-0.30048	-1.45068	-1.05041	1.13200020458059	-0.862156	-1.402464	-0.997566
Trial1	2	1	noBlindfold	counterclockwise	practice	Guided	2	0.5	-0.25	6.271057	-0.30048	-1.45068	-1.05042	1.13200728496378	-0.847918	-1.41516	-0.993751
Trial1	2	1	noBlindfold	counterclockwise	practice	Guided	2	0.5	-0.25	6.291046	-0.30047	-1.45068	-1.05042	1.13200020405017	-0.832114	-1.444782	-1.024078
Trial1	2	1	noBlindfold	counterclockwise	practice	Guided	2	0.5	-0.25	6.31105	-0.30047	-1.45068	-1.05043	1.13200728452194	-0.877464	-1.423623	-1.043159
Trial1	2	1	noBlindfold	counterclockwise	practice	Guided	2	0.5	-0.25	6.331055	-0.30047	-1.45068	-1.05044	1.13201428074588	-0.870191	-1.436319	-1.081306
Trial1	2	1	noBlindfold	counterclockwise	practice	Guided	2	0.5	-0.25	6.351059	-0.30047	-1.45068	-1.05045	1.13202136130571	-0.877875	-1.423623	-1.156646
Trial1	2	1	noBlindfold	counterclockwise	practice	Guided	2	0.5	-0.25	6.371048	-0.30046	-1.45068	-1.05047	1.13202844190983	-0.8843	-1.347451	-1.202613
Trial1	2	1	noBlindfold	counterclockwise	practice	Guided	2	0.5	-0.25	6.391052	-0.30046	-1.45068	-1.05048	1.13203552264681	-0.881884	-1.334755	-1.341086
Trial1	2	1	noBlindfold	counterclockwise	practice	Guided	2	0.5	-0.25	6.411057	-0.30046	-1.45068	-1.0505	1.13204959995783	-0.964018	-1.360146	-1.295884
Trial1	2	1	noBlindfold	counterclockwise	practice	Guided	2	0.5	-0.25	6.431046	-0.30046	-1.45068	-1.05051	1.13205676512347	-0.985399	-1.360146	-1.379045
Trial1	2	1	noBlindfold	counterclockwise	practice	Guided	2	0.5	-0.25	6.45105	-0.30046	-1.45068	-1.05052	1.1320638460376	-0.99573	-1.381305	-1.412233
Trial1	2	1	noBlindfold	counterclockwise	practice	Guided	2	0.5	-0.25	6.471054	-0.30047	-1.45068	-1.05056	1.13209916608832	-0.925726	-1.385537	-1.545553
Trial1	2	1	noBlindfold	counterclockwise	practice	Guided	2	0.5	-0.25	6.491058	-0.30047	-1.45069	-1.05058	1.13211332831404	-1.059463	-1.601359	-1.548228
Trial1	2	1	noBlindfold	counterclockwise	practice	Guided	2	0.5	-0.25	6.511047	-0.30048	-1.45072	-1.0506	1.13213457083439	-1.298296	-1.821412	-1.508552
Trial1	2	1	noBlindfold	counterclockwise	practice	Guided	2	0.5	-0.25	6.531052	-0.3005	-1.45078	-1.05062	1.13216278814465	-1.614316	-1.770631	-1.503409
Trial1	2	1	noBlindfold	counterclockwise	practice	Guided	2	0.5	-0.25	6.551056	-0.30057	-1.45079	-1.05064	1.13222644886318	-1.970889	-1.508259	-1.509139
Trial1	2	1	noBlindfold	counterclockwise	practice	Guided	2	0.5	-0.25	6.571045	-0.30069	-1.45078	-1.05065	1.13231837041175	-2.264627	-1.338987	-1.399855
Trial1	2	1	noBlindfold	counterclockwise	practice	Guided	2	0.5	-0.25	6.591049	-0.30098	-1.45072	-1.05066	1.13253053882305	-2.657319	-1.173947	-1.416626
Trial1	2	1	noBlindfold	counterclockwise	practice	Guided	2	0.5	-0.25	6.611053	-0.30107	-1.45071	-1.05067	1.13260127394523	-2.788683	-1.300901	-1.57067
Trial1	2	1	noBlindfold	counterclockwise	practice	Guided	2	0.5	-0.25	6.631058	-0.30114	-1.45071	-1.0507	1.13267202483712	-2.878823	-1.444782	-1.802171
Trial1	2	1	noBlindfold	counterclockwise	practice	Guided	2	0.5	-0.25	6.651047	-0.3012	-1.45071	-1.05074	1.1327426880097	-3.040243	-1.432087	-1.92969
Trial1	2	1	noBlindfold	counterclockwise	practice	Guided	2	0.5	-0.25	6.671051	-0.30128	-1.45071	-1.05079	1.13283465870191	-3.230447	-1.305133	-2.001313
Trial1	2	1	noBlindfold	counterclockwise	practice	Guided	2	0.5	-0.25	6.691055	-0.30141	-1.45068	-1.0508	1.13293360650227	-3.389401	-1.11047	-1.860837
Trial1	2	1	noBlindfold	counterclockwise	practice	Guided	2	0.5	-0.25	6.71106	-0.30144	-1.45067	-1.0508	1.13295483571718	-3.380263	-1.034298	-1.755169
Trial1	2	1	noBlindfold	counterclockwise	practice	Guided	2	0.5	-0.25	6.731049	-0.30146	-1.45066	-1.0508	1.1329689817204	-3.411694	-0.928503	-1.6571
Trial1	2	1	noBlindfold	counterclockwise	practice	Guided	2	0.5	-0.25	6.751053	-0.30148	-1.45065	-1.0508	1.13298312789996	-3.47369	-0.873489	-1.545132
Trial1	2	1	noBlindfold	counterclockwise	practice	Guided	2	0.5	-0.25	6.771057	-0.30151	-1.45063	-1.05078	1.13299020306555	-3.626047	-0.839635	-1.462909
Trial1	2	1	noBlindfold	counterclockwise	practice	Guided	2	0.5	-0.25	6.791046	-0.30164	-1.45058	-1.05077	1.13307517834226	-3.906828	-0.712681	-1.362452
Trial1	2	1	noBlindfold	counterclockwise	practice	Guided	2	0.5	-0.25	6.81105	-0.30173	-1.45055	-1.05075	1.13312470364417	-4.104206	-0.602654	-1.29083
Trial1	2	1	noBlindfold	counterclockwise	practice	Guided	2	0.5	-0.25	6.831055	-0.30183	-1.45051	-1.05073	1.13318129870332	-4.232533	-0.530713	-1.16756
Trial1	2	1	noBlindfold	counterclockwise	practice	Guided	2	0.5	-0.25	6.851059	-0.30193	-1.45047	-1.0507	1.13323090908476	-4.394158	-0.479863	-1.093264
Trial1	2	1	noBlindfold	counterclockwise	practice	Guided	2	0.5	-0.25	6.871048	-0.30203	-1.45043	-1.05066	1.13327338913767	-4.589711	-0.428954	-0.979703
Trial1	2	1	noBlindfold	counterclockwise	practice	Guided	2	0.5	-0.25	6.891052	-0.30221	-1.45039	-1.05064	1.13338664095902	-5.039139	-0.318684	-0.968576
Trial1	2	1	noBlindfold	counterclockwise	practice	Guided	2	0.5	-0.25	6.911057	-0.30232	-1.45037	-1.05063	1.13345742855941	-5.242933	-0.284748	-0.942928
Trial1	2	1	noBlindfold	counterclockwise	practice	Guided	2	0.5	-0.25	6.931046	-0.30244	-1.45035	-1.0506	1.13352122911967	-5.436501	-0.267746	-0.791685
Trial1	2	1	noBlindfold	counterclockwise	practice	Guided	2	0.5	-0.25	6.95105	-0.30256	-1.45033	-1.05058	1.13359204838709	-5.620523	-0.267671	-0.712005
Trial1	2	1	noBlindfold	counterclockwise	practice	Guided	2	0.5	-0.25	6.971054	-0.30266	-1.45031	-1.0505	1.13360626878223	-5.812885	-0.106804	-0.627981
Trial1	2	1	noBlindfold	counterclockwise	practice	Guided	2	0.5	-0.25	6.991058	-0.3029	-1.45021	-1.05047	1.13375510951614	-6.270471	0.197848	-0.599548
Trial1	2	1	noBlindfold	counterclockwise	practice	Guided	2	0.5	-0.25	7.011047	-0.30303	-1.45017	-1.05044	1.13382594573747	-6.534148	0.282418	-0.516573
Trial1	2	1	noBlindfold	counterclockwise	practice	Guided	2	0.5	-0.25	7.031052	-0.30318	-1.45013	-1.05041	1.13391106306873	-6.884378	0.421974	-0.375194
Trial1	2	1	noBlindfold	counterclockwise	practice	Guided	2	0.5	-0.25	7.051056	-0.30335	-1.45008	-1.05037	1.1340032304335	-7.119559	0.498046	-0.251334
Trial1	2	1	noBlindfold	counterclockwise	practice	Guided	2	0.5	-0.25	7.071045	-0.30349	-1.45004	-1.05033	1.13407421731718	-7.249304	0.468317	-0.161516
Trial1	2	1	noBlindfold	counterclockwise	practice	Guided	2	0.5	-0.25	7.091049	-0.30363	-1.45	-1.05031	1.13415928735001	-7.352566	0.421536	-0.282994
Trial1	2	1	noBlindfold	counterclockwise	practice	Guided	2	0.5	-0.25	7.111053	-0.30365	-1.44998	-1.0503	1.13416639105518	-7.390135	0.493364	-0.327547
Trial1	2	1	noBlindfold	counterclockwise	practice	Guided	2	0.5	-0.25	7.131058	-0.30367	-1.44996	-1.05028	1.13416651356052	-7.485398	0.489017	-0.264565
Trial1	2	1	noBlindfold	counterclockwise	practice	Guided	2	0.5	-0.25	7.151047	-0.30371	-1.44994	-1.05027	1.13418770454965	-7.7203	0.463507	-0.237571
Trial1	2	1	noBlindfold	counterclockwise	practice	Guided	2	0.5	-0.25	7.171051	-0.30379	-1.44993	-1.05022	1.13420916840348	-7.949666	0.421065	-0.185526
Trial1	2	1	noBlindfold	counterclockwise	practice	Guided	2	0.5	-0.25	7.191055	-0.30403	-1.44991	-1.0502	1.13436513503007	-8.458359	0.450455	0.101982
Trial1	2	1	noBlindfold	counterclockwise	practice	Guided	2	0.5	-0.25	7.21106	-0.30416	-1.44989	-1.05016	1.13442911196088	-8.766361	0.488443	0.292043
Trial1	2	1	noBlindfold	counterclockwise	practice	Guided	2	0.5	-0.25	7.231049	-0.30429	-1.44988	-1.05012	1.13449301751128	-8.97691	0.573075	0.469565
Trial1	2	1	noBlindfold	counterclockwise	practice	Guided	2	0.5	-0.25	7.251053	-0.30441	-1.44986	-1.05009	1.1345568975545	-9.099928	0.568844	0.508656
Trial1	2	1	noBlindfold	counterclockwise	practice	Guided	2	0.5	-0.25	7.271057	-0.30448	-1.44985	-1.05003	1.13456427156291	-9.158446	0.41645	0.502707
Trial1	2	1	noBlindfold	counterclockwise	practice	Guided	2	0.5	-0.25	7.291046	-0.30459	-1.44985	-1.05	1.13462106915337	-9.434701	0.365483	0.615782
Trial1	2	1	noBlindfold	counterclockwise	practice	Guided	2	0.5	-0.25	7.31105	-0.30467	-1.44984	-1.04997	1.13465671846983	-9.593287	0.394997	0.635353
Trial1	2	1	noBlindfold	counterclockwise	practice	Guided	2	0.5	-0.25	7.331055	-0.30473	-1.44984	-1.04994	1.13467808541979	-9.642918	0.284869	0.62072
Trial1	2	1	noBlindfold	counterclockwise	practice	Guided	2	0.5	-0.25	7.351059	-0.30477	-1.44985	-1.04991	1.13468527281814	-9.680853	0.128238	0.567758
Trial1	2	1	noBlindfold	counterclockwise	practice	Guided	2	0.5	-0.25	7.371048	-0.30479	-1.44986	-1.04987	1.13467132504321	-9.57445	0.047818	0.453886
Trial1	2	1	noBlindfold	counterclockwise	practice	Guided	2	0.5	-0.25	7.391052	-0.30474	-1.44988	-1.04986	1.13462879700566	-9.136141	-0.02836	0.39278
Trial1	2	1	noBlindfold	counterclockwise	practice	Guided	2	0.5	-0.25	7.411057	-0.30463	-1.4499	-1.04985	1.13454372188512	-8.813175	-0.142598	0.240021
Trial1	2	1	noBlindfold	counterclockwise	practice	Guided	2	0.5	-0.25	7.431046	-0.30445	-1.44992	-1.04985	1.13441606686774	-8.286977	-0.265264	0.049032
Trial1	2	1	noBlindfold	counterclockwise	practice	Guided	2	0.5	-0.25	7.45105	-0.30418	-1.44994	-1.04986	1.13423167252037	-7.623322	-0.290573	-0.156356
Trial1	2	1	noBlindfold	counterclockwise	practice	Guided	2	0.5	-0.25	7.471054	-0.30384	-1.44996	-1.04991	1.13402587750627	-6.82556	-0.328568	-0.350912
Trial1	2	1	noBlindfold	counterclockwise	practice	Guided	2	0.5	-0.25	7.491058	-0.30384	-1.44996	-1.04991	1.13402587750627	-6.82556	-0.328568	-0.350912
Trial1	2	1	noBlindfold	counterclockwise	practice	Guided	2	0.5	-0.25	7.511047	-0.3024	-1.45	-1.04995	1.13303387282667	-5.383224	-0.294524	-0.372619
Trial1	2	1	noBlindfold	counterclockwise	practice	Guided	2	0.5	-0.25	7.531052	-0.30239	-1.45002	-1.05012	1.13314682849132	-3.997592	-0.218234	-0.561317
Trial1	2	1	noBlindfold	counterclockwise	practice	Guided	2	0.5	-0.25	7.551056	-0.30203	-1.45007	-1.05028	1.13300500676403	-3.415081	-0.395877	-1.009166
Trial1	2	1	noBlindfold	counterclockwise	practice	Guided	2	0.5	-0.25	7.571045	-0.30177	-1.45012	-1.05041	1.13291277480123	-3.168544	-0.311126	-0.973624
Trial1	2	1	noBlindfold	counterclockwise	practice	Guided	2	0.5	-0.25	7.591049	-0.30152	-1.45015	-1.05048	1.1327853008075	-2.688749	-0.433643	-1.313845
Trial1	2	1	noBlindfold	counterclockwise	practice	Guided	2	0.5	-0.25	7.611053	-0.30143	-1.45018	-1.05053	1.13275691820933	-2.657672	-0.577489	-1.420323
Trial1	2	1	noBlindfold	counterclockwise	practice	Guided	2	0.5	-0.25	7.631058	-0.30141	-1.45019	-1.05056	1.13276400062605	-2.897082	-0.518244	-1.498331
Trial1	2	1	noBlindfold	counterclockwise	practice	Guided	2	0.5	-0.25	7.651047	-0.30143	-1.4502	-1.05059	1.13279937915465	-3.194661	-0.55633	-1.582223
Trial1	2	1	noBlindfold	counterclockwise	practice	Guided	2	0.5	-0.25	7.671051	-0.30149	-1.45021	-1.05063	1.13287006694543	-3.458773	-0.564794	-1.612903
Trial1	2	1	noBlindfold	counterclockwise	practice	Guided	2	0.5	-0.25	7.691055	-0.3018	-1.45022	-1.05064	1.13309648704657	-4.421366	-0.475905	-1.52106
Trial1	2	1	noBlindfold	counterclockwise	practice	Guided	2	0.5	-0.25	7.71106	-0.30207	-1.45022	-1.05064	1.13328756649265	-4.978132	-0.306525	-1.4172
Trial1	2	1	noBlindfold	counterclockwise	practice	Guided	2	0.5	-0.25	7.731049	-0.30234	-1.45021	-1.05063	1.13347158381567	-5.506738	-0.166817	-1.175676
Trial1	2	1	noBlindfold	counterclockwise	practice	Guided	2	0.5	-0.25	7.751053	-0.30266	-1.4502	-1.05062	1.1336910412735	-6.401274	-0.056759	-1.052606
Trial1	2	1	noBlindfold	counterclockwise	practice	Guided	2	0.5	-0.25	7.771057	-0.30304	-1.45018	-1.05058	1.13393192655993	-7.082942	0.125196	-0.951147
Trial1	2	1	noBlindfold	counterclockwise	practice	Guided	2	0.5	-0.25	7.791046	-0.30375	-1.45013	-1.05054	1.13440659382726	-8.300455	0.010872	-0.468688
Trial1	2	1	noBlindfold	counterclockwise	practice	Guided	2	0.5	-0.25	7.81105	-0.30405	-1.45012	-1.0505	1.1345909023792	-8.7404	0.129348	-0.239129
Trial1	2	1	noBlindfold	counterclockwise	practice	Guided	2	0.5	-0.25	7.831055	-0.30427	-1.4501	-1.05046	1.13471864920109	-8.996808	0.294336	-0.228413
Trial1	2	1	noBlindfold	counterclockwise	practice	Guided	2	0.5	-0.25	7.851059	-0.30442	-1.45008	-1.05043	1.13480386294759	-9.174209	0.273096	-0.278627
Trial1	2	1	noBlindfold	counterclockwise	practice	Guided	2	0.5	-0.25	7.871048	-0.30452	-1.45006	-1.05037	1.13483238833822	-9.350769	0.289947	-0.241373
Trial1	2	1	noBlindfold	counterclockwise	practice	Guided	2	0.5	-0.25	7.891052	-0.30484	-1.45002	-1.05033	1.13503110117297	-10.25225	0.319378	-0.075468
Trial1	2	1	noBlindfold	counterclockwise	practice	Guided	2	0.5	-0.25	7.911057	-0.30507	-1.45	-1.0503	1.13517303477515	-10.65371	0.217739	0.024935
Trial1	2	1	noBlindfold	counterclockwise	practice	Guided	2	0.5	-0.25	7.931046	-0.30527	-1.44999	-1.05025	1.1352796567182	-10.9643	0.204988	0.246402
Trial1	2	1	noBlindfold	counterclockwise	practice	Guided	2	0.5	-0.25	7.95105	-0.30546	-1.44998	-1.05019	1.1353721030705	-11.28827	0.433414	0.58023
Trial1	2	1	noBlindfold	counterclockwise	practice	Guided	2	0.5	-0.25	7.971054	-0.30558	-1.44995	-1.05007	1.13537271468009	-11.44879	0.746544	0.780747
Trial1	2	1	noBlindfold	counterclockwise	practice	Guided	2	0.5	-0.25	7.991058	-0.30579	-1.44988	-1.05002	1.1354864610059	-12.01312	0.725385	0.990571
Trial1	2	1	noBlindfold	counterclockwise	practice	Guided	2	0.5	-0.25	8.011047	-0.30593	-1.44987	-1.04995	1.13553652644751	-12.23306	0.539186	1.181063
Trial1	2	1	noBlindfold	counterclockwise	practice	Guided	2	0.5	-0.25	8.031052	-0.30607	-1.44986	-1.04984	1.13555837715214	-12.52021	0.450228	1.336959
Trial1	2	1	noBlindfold	counterclockwise	practice	Guided	2	0.5	-0.25	8.051056	-0.30622	-1.44984	-1.04969	1.13555924087185	-12.7851	0.534762	1.390788
Trial1	2	1	noBlindfold	counterclockwise	practice	Guided	2	0.5	-0.25	8.071045	-0.30633	-1.44982	-1.04917	1.1352712354019	-13.07868	0.644789	1.399636
Trial1	2	1	noBlindfold	counterclockwise	practice	Guided	2	0.5	-0.25	8.091049	-0.3066	-1.44974	-1.04878	1.13518853004946	-13.47548	0.805597	1.594011
Trial1	2	1	noBlindfold	counterclockwise	practice	Guided	2	0.5	-0.25	8.111053	-0.3067	-1.4497	-1.0483	1.1349219401815	-13.66922	0.759048	1.644877
Trial1	2	1	noBlindfold	counterclockwise	practice	Guided	2	0.5	-0.25	8.131058	-0.30681	-1.44968	-1.04773	1.13459925349114	-13.87741	0.619398	1.671043
Trial1	2	1	noBlindfold	counterclockwise	practice	Guided	2	0.5	-0.25	8.151047	-0.30691	-1.44969	-1.04707	1.13420650161342	-14.04132	0.568617	1.691073
Trial1	2	1	noBlindfold	counterclockwise	practice	Guided	2	0.5	-0.25	8.171051	-0.30699	-1.44971	-1.04547	1.13313961014297	-14.09855	0.492416	1.706312
Trial1	2	1	noBlindfold	counterclockwise	practice	Guided	2	0.5	-0.25	8.191055	-0.3071	-1.44973	-1.04449	1.13253023565853	-14.31895	0.640407	1.758376
Trial1	2	1	noBlindfold	counterclockwise	practice	Guided	2	0.5	-0.25	8.21106	-0.30715	-1.4497	-1.0433	1.13173144977456	-14.43569	0.610785	1.940187
Trial1	2	1	noBlindfold	counterclockwise	practice	Guided	2	0.5	-0.25	8.231049	-0.30722	-1.44968	-1.04189	1.13079348755295	-14.68199	0.686957	1.909323
Trial1	2	1	noBlindfold	counterclockwise	practice	Guided	2	0.5	-0.25	8.251053	-0.30731	-1.44968	-1.0403	1.12974489179212	-14.77845	0.581162	1.943487
Trial1	2	1	noBlindfold	counterclockwise	practice	Guided	2	0.5	-0.25	8.271057	-0.30739	-1.44969	-1.03632	1.12702161298076	-14.88771	0.665798	2.042884
Trial1	2	1	noBlindfold	counterclockwise	practice	Guided	2	0.5	-0.25	8.291046	-0.30751	-1.44966	-1.03415	1.12559478098565	-15.1153	0.674262	1.890656
Trial1	2	1	noBlindfold	counterclockwise	practice	Guided	2	0.5	-0.25	8.31105	-0.30753	-1.44967	-1.03199	1.1241053918467	-15.07819	0.50499	1.709509
Trial1	2	1	noBlindfold	counterclockwise	practice	Guided	2	0.5	-0.25	8.331055	-0.30754	-1.44973	-1.02973	1.12254160945282	-15.14929	0.377928	1.712893
Trial1	2	1	noBlindfold	counterclockwise	practice	Guided	2	0.5	-0.25	8.351059	-0.30759	-1.44978	-1.02746	1.12100206944729	-15.39082	0.453991	1.791045
Trial1	2	1	noBlindfold	counterclockwise	practice	Guided	2	0.5	-0.25	8.371048	-0.30767	-1.44977	-1.02288	1.11788830126983	-15.51172	0.606305	1.775873
Trial1	2	1	noBlindfold	counterclockwise	practice	Guided	2	0.5	-0.25	8.391052	-0.30783	-1.44971	-1.02063	1.11644969363735	-15.69351	0.504742	1.810594
Trial1	2	1	noBlindfold	counterclockwise	practice	Guided	2	0.5	-0.25	8.411057	-0.30786	-1.44973	-1.01835	1.1148988910187	-15.71406	0.492007	1.856882
Trial1	2	1	noBlindfold	counterclockwise	practice	Guided	2	0.5	-0.25	8.431046	-0.30786	-1.44974	-1.01608	1.11333571157636	-15.71034	0.483474	1.714354
Trial1	2	1	noBlindfold	counterclockwise	practice	Guided	2	0.5	-0.25	8.45105	-0.30784	-1.44975	-1.0139	1.11182217116572	-15.61437	0.411403	1.668212
Trial1	2	1	noBlindfold	counterclockwise	practice	Guided	2	0.5	-0.25	8.471054	-0.30782	-1.44977	-1.00983	1.10901522345337	-15.62214	0.457832	1.693912
Trial1	2	1	noBlindfold	counterclockwise	practice	Guided	2	0.5	-0.25	8.491058	-0.30781	-1.44978	-1.00787	1.1076659624831	-15.5441	0.423733	1.631968
Trial1	2	1	noBlindfold	counterclockwise	practice	Guided	2	0.5	-0.25	8.511047	-0.30777	-1.44979	-1.00589	1.10628301312517	-15.44793	0.334761	1.60293
Trial1	2	1	noBlindfold	counterclockwise	practice	Guided	2	0.5	-0.25	8.531052	-0.30773	-1.44981	-1.00402	1.10497688095314	-15.42439	0.372756	1.63145
Trial1	2	1	noBlindfold	counterclockwise	practice	Guided	2	0.5	-0.25	8.551056	-0.30769	-1.44984	-1.00235	1.10380868305765	-15.22768	0.178023	1.434383
Trial1	2	1	noBlindfold	counterclockwise	practice	Guided	2	0.5	-0.25	8.571045	-0.30762	-1.44989	-0.9996	1.10188483806121	-15.06838	0.101818	1.334607
Trial1	2	1	noBlindfold	counterclockwise	practice	Guided	2	0.5	-0.25	8.591049	-0.3075	-1.44997	-0.99851	1.10105562185866	-14.96817	0.051021	1.371655
Trial1	2	1	noBlindfold	counterclockwise	practice	Guided	2	0.5	-0.25	8.611053	-0.30748	-1.44998	-0.99758	1.10040892695977	-14.94816	0.029851	1.320321
Trial1	2	1	noBlindfold	counterclockwise	practice	Guided	2	0.5	-0.25	8.631058	-0.30749	-1.44999	-0.99686	1.09992722360825	-14.96187	0.038315	1.312519
Trial1	2	1	noBlindfold	counterclockwise	practice	Guided	2	0.5	-0.25	8.651047	-0.30749	-1.44998	-0.9964501	1.09964893840987	-15.01559	0.046766	1.205587
Trial1	2	1	noBlindfold	counterclockwise	practice	Guided	2	0.5	-0.25	8.671051	-0.30749	-1.44998	-0.99625	1.09951312371727	-14.91779	0.029829	1.201264
Trial1	2	1	noBlindfold	counterclockwise	practice	Guided	2	0.5	-0.25	8.691055	-0.30744	-1.44999	-0.99619	1.09943570036427	-14.82146	-0.05481	1.264273
Trial1	2	1	noBlindfold	counterclockwise	practice	Guided	2	0.5	-0.25	8.71106	-0.3074	-1.44999	-0.99613	1.099365631292	-14.60141	-0.13942	1.10316
Trial1	2	1	noBlindfold	counterclockwise	practice	Guided	2	0.5	-0.25	8.731049	-0.30733	-1.45	-0.99607	1.09927346259637	-14.41119	-0.287475	0.972725
Trial1	2	1	noBlindfold	counterclockwise	practice	Guided	2	0.5	-0.25	8.751053	-0.30721	-1.45002	-0.99602	1.09915138236945	-14.0711	-0.372017	1.008047
Trial1	2	1	noBlindfold	counterclockwise	practice	Guided	2	0.5	-0.25	8.771057	-0.30707	-1.45004	-0.99593	1.09898747213955	-13.78806	-0.422687	0.96181
Trial1	2	1	noBlindfold	counterclockwise	practice	Guided	2	0.5	-0.25	8.791046	-0.30677	-1.45007	-0.99591	1.09875367043699	-13.19385	-0.519788	0.598998
Trial1	2	1	noBlindfold	counterclockwise	practice	Guided	2	0.5	-0.25	8.81105	-0.30665	-1.45009	-0.99591	1.09866557398983	-13.03123	-0.680597	0.146222
Trial1	2	1	noBlindfold	counterclockwise	practice	Guided	2	0.5	-0.25	8.831055	-0.30656	-1.45012	-0.99593	1.09861301156734	-12.87045	-0.807551	-0.247734
Trial1	2	1	noBlindfold	counterclockwise	practice	Guided	2	0.5	-0.25	8.851059	-0.30648	-1.45015	-0.99597	1.09858146352369	-12.62501	-0.934505	-0.540572
Trial1	2	1	noBlindfold	counterclockwise	practice	Guided	2	0.5	-0.25	8.871048	-0.3064	-1.45018	-0.9960901	1.09860426502615	-12.43919	-1.027604	-0.772118
Trial1	2	1	noBlindfold	counterclockwise	practice	Guided	2	0.5	-0.25	8.891052	-0.30611	-1.45025	-0.99633	1.09855442579093	-11.57157	-1.150326	-1.404235
Trial1	2	1	noBlindfold	counterclockwise	practice	Guided	2	0.5	-0.25	8.911057	-0.3059	-1.45033	-0.99689	1.09878091846749	-11.23008	-1.141863	-1.642553
Trial1	2	1	noBlindfold	counterclockwise	practice	Guided	2	0.5	-0.25	8.931046	-0.30567	-1.45042	-0.99782	1.0992446636813	-10.84376	-1.120704	-1.773506
Trial1	2	1	noBlindfold	counterclockwise	practice	Guided	2	0.5	-0.25	8.95105	-0.30548	-1.45049	-0.99892	1.09985414853107	-10.66833	-1.11224	-1.63434
Trial1	2	1	noBlindfold	counterclockwise	practice	Guided	2	0.5	-0.25	8.971054	-0.30536	-1.45052	-1.00337	1.10280149604156	-10.50429	-0.858332	-1.957022
Trial1	2	1	noBlindfold	counterclockwise	practice	Guided	2	0.5	-0.25	8.991058	-0.3051	-1.45057	-1.00714	1.10519089233205	-9.900496	-1.129167	-2.513811
Trial1	2	1	noBlindfold	counterclockwise	practice	Guided	2	0.5	-0.25	9.011047	-0.30496	-1.45053	-1.01214	1.10852063920816	-9.544542	-0.659438	-2.424871
Trial1	2	1	noBlindfold	counterclockwise	practice	Guided	2	0.5	-0.25	9.031052	-0.3048	-1.45037	-1.01827	1.11262835803897	-9.210555	-0.545128	-2.532517
Trial1	2	1	noBlindfold	counterclockwise	practice	Guided	2	0.5	-0.25	9.051056	-0.30461	-1.45031	-1.02583	1.11772514989246	-8.787408	-0.824427	-2.740707
Trial1	2	1	noBlindfold	counterclockwise	practice	Guided	2	0.5	-0.25	9.071045	-0.30442	-1.45035	-1.04526	1.13116308260084	-8.561089	-0.799036	-2.869083
Trial1	2	1	noBlindfold	counterclockwise	practice	Guided	2	0.5	-0.25	9.091049	-0.3042	-1.45035	-1.05319	1.13659658385248	-8.323363	-0.316572	-1.404959
Trial1	2	1	noBlindfold	counterclockwise	practice	Guided	2	0.5	-0.25	9.111053	-0.30418	-1.45028	-1.05322	1.13660366391353	-8.460721	0.297061	-2.828835
Trial1	2	1	noBlindfold	counterclockwise	practice	Guided	2	0.5	-0.25	9.131058	-0.30416	-1.45028	-1.05196	1.13569940200539	-7.824533	-1.442223	-2.230033
Trial1	2	1	noBlindfold	counterclockwise	practice	Guided	2	0.5	-0.25	9.151047	-0.30404	-1.45042	-1.05113	1.13502848626018	-7.60111	-0.663572	-1.083636
Trial1	2	1	noBlindfold	counterclockwise	practice	Guided	2	0.5	-0.25	9.171051	-0.30388	-1.45035	-1.05071	1.13461866226763	-7.352614	-0.244562	-0.489105
Trial1	2	1	noBlindfold	counterclockwise	practice	Guided	2	0.5	-0.25	9.191055	-0.30366	-1.45028	-1.0507	1.1344558183652	-6.810812	-0.608437	-1.349407
Trial1	2	1	noBlindfold	counterclockwise	practice	Guided	2	0.5	-0.25	9.21106	-0.30357	-1.45028	-1.05069	1.1343849089839	-6.827298	-0.354479	-1.11333
Trial1	2	1	noBlindfold	counterclockwise	practice	Guided	2	0.5	-0.25	9.231049	-0.30354	-1.45028	-1.05069	1.13436365018057	-6.715149	-0.71835	-1.198119
Trial1	2	1	noBlindfold	counterclockwise	practice	Guided	2	0.5	-0.25	9.251053	-0.3035	-1.45029	-1.05068	1.13432825156404	-6.485335	-0.752204	-1.342596
Trial1	2	1	noBlindfold	counterclockwise	practice	Guided	2	0.5	-0.25	9.271057	-0.30343	-1.45029	-1.05067	1.13427167987171	-6.473793	-0.6718	-1.179197
Trial1	2	1	noBlindfold	counterclockwise	practice	Guided	2	0.5	-0.25	9.291046	-0.30339	-1.4503	-1.05067	1.13424335107106	-6.422517	-0.853767	-1.126819
Trial1	2	1	noBlindfold	counterclockwise	practice	Guided	2	0.5	-0.25	9.31105	-0.30335	-1.45031	-1.05066	1.13420795416492	-6.446284	-0.692959	-1.264575
Trial1	2	1	noBlindfold	counterclockwise	practice	Guided	2	0.5	-0.25	9.331055	-0.30335	-1.45031	-1.05066	1.13420795416492	-6.471869	-0.79029	-1.238244
Trial1	2	1	noBlindfold	counterclockwise	practice	Guided	2	0.5	-0.25	9.351059	-0.30334	-1.45032	-1.05065	1.13419379284373	-6.432307	-0.747972	-1.147469
Trial1	2	1	noBlindfold	counterclockwise	practice	Guided	2	0.5	-0.25	9.371048	-0.30334	-1.45032	-1.05063	1.13417965536064	-6.491186	-0.587164	-0.964152
Trial1	2	1	noBlindfold	counterclockwise	practice	Guided	2	0.5	-0.25	9.391052	-0.30332	-1.45031	-1.05061	1.13415145908802	-6.378212	-0.510871	-0.721063
Trial1	2	1	noBlindfold	counterclockwise	practice	Guided	2	0.5	-0.25	9.411057	-0.3033	-1.45031	-1.05058	1.13411606777156	-6.315695	-0.629337	-0.614466
Trial1	2	1	noBlindfold	counterclockwise	practice	Guided	2	0.5	-0.25	9.431046	-0.30328	-1.45031	-1.05056	1.13408776623923	-6.23939	-0.845159	-0.600952
Trial1	2	1	noBlindfold	counterclockwise	practice	Guided	2	0.5	-0.25	9.45105	-0.30325	-1.45032	-1.05054	1.13405237205983	-6.16254	-0.89594	-0.567227
Trial1	2	1	noBlindfold	counterclockwise	practice	Guided	2	0.5	-0.25	9.471054	-0.30322	-1.45033	-1.05049	1.13399587716372	-6.138583	-0.781682	-0.432953
Trial1	2	1	noBlindfold	counterclockwise	practice	Guided	2	0.5	-0.25	9.491058	-0.30317	-1.45033	-1.05048	1.13395338755797	-6.071807	-0.756291	-0.536736
Trial1	2	1	noBlindfold	counterclockwise	practice	Guided	2	0.5	-0.25	9.511047	-0.30316	-1.45034	-1.05048	1.13394631615082	-6.089959	-0.794377	-0.750351
Trial1	2	1	noBlindfold	counterclockwise	practice	Guided	2	0.5	-0.25	9.531052	-0.30315	-1.45034	-1.05048	1.13393922367899	-6.117627	-0.917099	-0.875323
Trial1	2	1	noBlindfold	counterclockwise	practice	Guided	2	0.5	-0.25	9.551056	-0.30315	-1.45035	-1.05048	1.13393922367899	-6.059824	-0.891708	-0.877875
Trial1	2	1	noBlindfold	counterclockwise	practice	Guided	2	0.5	-0.25	9.571045	-0.30314	-1.45036	-1.05049	1.13393922129751	-5.988782	-0.900172	-0.986046
Trial1	2	1	noBlindfold	counterclockwise	practice	Guided	2	0.5	-0.25	9.591049	-0.30311	-1.45037	-1.05051	1.13393210379267	-5.915007	-0.976344	-1.44331
Trial1	2	1	noBlindfold	counterclockwise	practice	Guided	2	0.5	-0.25	9.611053	-0.30309	-1.45038	-1.05054	1.13393904344789	-5.894955	-0.908636	-1.663044
Trial1	2	1	noBlindfold	counterclockwise	practice	Guided	2	0.5	-0.25	9.631058	-0.30307	-1.45038	-1.05056	1.13393904097722	-5.852401	-0.955185	-1.849594
Trial1	2	1	noBlindfold	counterclockwise	practice	Guided	2	0.5	-0.25	9.651047	-0.30305	-1.45039	-1.05059	1.13394608788437	-5.816183	-0.972113	-1.939492
Trial1	2	1	noBlindfold	counterclockwise	practice	Guided	2	0.5	-0.25	9.671051	-0.30304	-1.4504	-1.05063	1.13396719194933	-5.809287	-1.031358	-1.986033
Trial1	2	1	noBlindfold	counterclockwise	practice	Guided	2	0.5	-0.25	9.691055	-0.30302	-1.45041	-1.05073	1.13402364967816	-5.721185	-1.065212	-2.111756
Trial1	2	1	noBlindfold	counterclockwise	practice	Guided	2	0.5	-0.25	9.71106	-0.30296	-1.45043	-1.05076	1.13400238178902	-5.656289	-1.141385	-2.328879
Trial1	2	1	noBlindfold	counterclockwise	practice	Guided	2	0.5	-0.25	9.731049	-0.30294	-1.45044	-1.05079	1.1340094144397	-5.587224	-1.132921	-2.311021
Trial1	2	1	noBlindfold	counterclockwise	practice	Guided	2	0.5	-0.25	9.751053	-0.30293	-1.45045	-1.05081	1.13401640374573	-5.592489	-1.120226	-2.226715
Trial1	2	1	noBlindfold	counterclockwise	practice	Guided	2	0.5	-0.25	9.771057	-0.30292	-1.45046	-1.05084	1.13403054908902	-5.490778	-1.039821	-2.243722
Trial1	2	1	noBlindfold	counterclockwise	practice	Guided	2	0.5	-0.25	9.791046	-0.30288	-1.45046	-1.05088	1.13403049813741	-5.213216	-1.264107	-2.108624
Trial1	2	1	noBlindfold	counterclockwise	practice	Guided	2	0.5	-0.25	9.81105	-0.30274	-1.45054	-1.0509	1.13394545801656	-4.924495	-1.598419	-2.02445
Trial1	2	1	noBlindfold	counterclockwise	practice	Guided	2	0.5	-0.25	9.831055	-0.30266	-1.45056	-1.05093	1.13391003127944	-4.531626	-1.378365	-2.314827
Trial1	2	1	noBlindfold	counterclockwise	practice	Guided	2	0.5	-0.25	9.851059	-0.30252	-1.45056	-1.05096	1.13383208391754	-4.339751	-1.044053	-2.4115
Trial1	2	1	noBlindfold	counterclockwise	practice	Guided	2	0.5	-0.25	9.871048	-0.30241	-1.45057	-1.0511	1.13385318874503	-4.129462	-1.522247	-2.803161
Trial1	2	1	noBlindfold	counterclockwise	practice	Guided	2	0.5	-0.25	9.891052	-0.30228	-1.45064	-1.05135	1.13393784266807	-3.864626	-1.90734	-3.272842
Trial1	2	1	noBlindfold	counterclockwise	practice	Guided	2	0.5	-0.25	9.911057	-0.30209	-1.45079	-1.05143	1.13385994494029	-3.460451	-2.072381	-3.508987
Trial1	2	1	noBlindfold	counterclockwise	practice	Guided	2	0.5	-0.25	9.931046	-0.30201	-1.45085	-1.0515	1.1338528255825	-3.257793	-2.288202	-3.664882
Trial1	2	1	noBlindfold	counterclockwise	practice	Guided	2	0.5	-0.25	9.95105	-0.30194	-1.45091	-1.05157	1.13385286162004	-3.097389	-2.415156	-3.768532
Trial1	2	1	noBlindfold	counterclockwise	practice	Guided	2	0.5	-0.25	9.971054	-0.30186	-1.45098	-1.05178	1.13394471298719	-2.838012	-2.715614	-3.952084
Trial1	2	1	noBlindfold	counterclockwise	practice	Guided	2	0.5	-0.25	9.991058	-0.30163	-1.45118	-1.05192	1.13388104622311	-2.235598	-2.961059	-4.549803
Trial1	2	1	noBlindfold	counterclockwise	practice	Guided	2	0.5	-0.25	10.01105	-0.3015	-1.45127	-1.05207	1.13389530281625	-1.859542	-3.075317	-4.923371
Trial1	2	1	noBlindfold	counterclockwise	practice	Guided	2	0.5	-0.25	10.03105	-0.30136	-1.45135	-1.05222	1.13390245382849	-1.519955	-3.240357	-5.211247
Trial1	2	1	noBlindfold	counterclockwise	practice	Guided	2	0.5	-0.25	10.05106	-0.30121	-1.45144	-1.05235	1.133888479202	-1.126241	-3.447716	-5.484628
Trial1	2	1	noBlindfold	counterclockwise	practice	Guided	2	0.5	-0.25	10.07104	-0.30107	-1.45153	-1.05254	1.1339240303168	-0.818311	-3.57467	-5.577743
Trial1	2	1	noBlindfold	counterclockwise	practice	Guided	2	0.5	-0.25	10.09105	-0.30082	-1.45165	-1.05269	1.13385358142345	-0.133126	-3.722783	-6.120026
Trial1	2	1	noBlindfold	counterclockwise	practice	Guided	2	0.5	-0.25	10.11105	-0.30065	-1.45173	-1.05288	1.13386806820724	0.250898	-3.853968	-6.514836
Trial1	2	1	noBlindfold	counterclockwise	practice	Guided	2	0.5	-0.25	10.13106	-0.30047	-1.4518	-1.05311	1.13390382742217	0.705977	-4.010545	-7.021963
Trial1	2	1	noBlindfold	counterclockwise	practice	Guided	2	0.5	-0.25	10.15105	-0.30027	-1.45188	-1.05338	1.13395392466116	1.21366	-4.289844	-7.548138
Trial1	2	1	noBlindfold	counterclockwise	practice	Guided	2	0.5	-0.25	10.17105	-0.3	-1.452	-1.05366	1.13396182628002	1.784108	-4.497202	-8.068528
Trial1	2	1	noBlindfold	counterclockwise	practice	Guided	2	0.5	-0.25	10.19106	-0.29954	-1.4521	-1.05415	1.1339847369921	2.019145	-4.560679	-8.313836
Trial1	2	1	noBlindfold	counterclockwise	practice	Guided	2	0.5	-0.25	10.21106	-0.29794	-1.45221	-1.05437	1.13301343291316	2.113014	-4.505666	-9.082392
Trial1	2	1	noBlindfold	counterclockwise	practice	Guided	2	0.5	-0.25	10.23105	-0.29699	-1.45224	-1.05453	1.1324582252269	1.926452	-4.708792	-9.309563
Trial1	2	1	noBlindfold	counterclockwise	practice	Guided	2	0.5	-0.25	10.25105	-0.29612	-1.4523	-1.05459	1.13188872337234	1.867807	-4.717256	-9.353052
Trial1	2	1	noBlindfold	counterclockwise	practice	Guided	2	0.5	-0.25	10.27106	-0.29556	-1.45233	-1.05464	1.13153044284872	1.650566	-4.63262	-9.347908
Trial1	2	1	noBlindfold	counterclockwise	practice	Guided	2	0.5	-0.25	10.29105	-0.29537	-1.45233	-1.05466	1.13141109456714	1.356588	-4.806123	-9.765211
Trial1	2	1	noBlindfold	counterclockwise	practice	Guided	2	0.5	-0.25	10.31105	-0.29533	-1.45234	-1.05469	1.13140436572688	1.27838	-5.106581	-9.941718
Trial1	2	1	noBlindfold	counterclockwise	practice	Guided	2	0.5	-0.25	10.33105	-0.2953	-1.45237	-1.05472	1.13140455120877	1.182335	-5.322403	-9.895635
Trial1	2	1	noBlindfold	counterclockwise	practice	Guided	2	0.5	-0.25	10.35106	-0.29527	-1.4524	-1.05474	1.1313977853848	1.22273	-5.411271	-9.994022
Trial1	2	1	noBlindfold	counterclockwise	practice	Guided	2	0.5	-0.25	10.37105	-0.29523	-1.45243	-1.0548	1.13141232486637	1.484248	-5.517066	-10.02604
Trial1	2	1	noBlindfold	counterclockwise	practice	Guided	2	0.5	-0.25	10.39105	-0.29511	-1.45255	-1.05484	1.13135638373849	2.056541	-6.211081	-10.08789
Trial1	2	1	noBlindfold	counterclockwise	practice	Guided	2	0.5	-0.25	10.41106	-0.29494	-1.45273	-1.05491	1.13128670732133	2.347591	-6.646956	-10.1759
Trial1	2	1	noBlindfold	counterclockwise	practice	Guided	2	0.5	-0.25	10.43105	-0.29462	-1.45297	-1.055	1.13112593088316	2.698809	-7.082832	-10.37939
Trial1	2	1	noBlindfold	counterclockwise	practice	Guided	2	0.5	-0.25	10.45105	-0.29406	-1.45325	-1.05508	1.13078953637055	3.175334	-7.531403	-10.42031
Trial1	2	1	noBlindfold	counterclockwise	practice	Guided	2	0.5	-0.25	10.47105	-0.29309	-1.45355	-1.05499	1.13004458258828	3.66046	-7.751456	-10.25089
Trial1	2	1	noBlindfold	counterclockwise	practice	Guided	2	0.5	-0.25	10.49106	-0.28863	-1.45381	-1.05485	1.12681887833175	5.122718	-7.404449	-9.610786
Trial1	2	1	noBlindfold	counterclockwise	practice	Guided	2	0.5	-0.25	10.51105	-0.28367	-1.45373	-1.05466	1.123216959106	5.847202	-7.150541	-9.257973
Trial1	2	1	noBlindfold	counterclockwise	practice	Guided	2	0.5	-0.25	10.53105	-0.27618	-1.45361	-1.05445	1.11785296438659	6.067354	-7.015123	-8.780682
Trial1	2	1	noBlindfold	counterclockwise	practice	Guided	2	0.5	-0.25	10.55106	-0.26538	-1.45352	-1.05429	1.11026529778214	6.062007	-6.9855	-8.556471
Trial1	2	1	noBlindfold	counterclockwise	practice	Guided	2	0.5	-0.25	10.57104	-0.25191	-1.4535	-1.0541	1.10088397143263	5.840579	-7.044746	-8.216983
Trial1	2	1	noBlindfold	counterclockwise	practice	Guided	2	0.5	-0.25	10.59105	-0.23522	-1.45348	-1.05368	1.08924290819703	5.542543	-6.545393	-7.701181
Trial1	2	1	noBlindfold	counterclockwise	practice	Guided	2	0.5	-0.25	10.61105	-0.19538	-1.45298	-1.05347	1.06259936636178	5.059042	-5.593238	-6.94465
Trial1	2	1	noBlindfold	counterclockwise	practice	Guided	2	0.5	-0.25	10.63106	-0.17117	-1.45279	-1.0532	1.04670884886833	4.694018	-5.233535	-6.266486
Trial1	2	1	noBlindfold	counterclockwise	practice	Guided	2	0.5	-0.25	10.65105	-0.14642	-1.45261	-1.05292	1.03079547896391	4.004432	-4.547984	-5.793975
Trial1	2	1	noBlindfold	counterclockwise	practice	Guided	2	0.5	-0.25	10.67105	-0.1177	-1.45228	-1.05262	1.01279417612648	2.971387	-3.837041	-5.356473
Trial1	2	1	noBlindfold	counterclockwise	practice	Guided	2	0.5	-0.25	10.69106	-0.061288	-1.45164	-1.05253	0.979335846169268	1.632184	-3.037231	-5.080807
Trial1	2	1	noBlindfold	counterclockwise	practice	Guided	2	0.5	-0.25	10.71104	-0.032996	-1.45153	-1.05242	0.963308166405208	1.279538	-3.143026	-4.803706
Trial1	2	1	noBlindfold	counterclockwise	practice	Guided	2	0.5	-0.25	10.73105	-0.0051259	-1.45154	-1.05234	0.948104266135177	1.192491	-3.121867	-4.680724
Trial1	2	1	noBlindfold	counterclockwise	practice	Guided	2	0.5	-0.25	10.75105	0.023065	-1.45156	-1.05234	0.933389799764258	1.268879	-3.083781	-4.675792
Trial1	2	1	noBlindfold	counterclockwise	practice	Guided	2	0.5	-0.25	10.77106	0.049961	-1.45156	-1.05241	0.91999832580096	1.328064	-3.193808	-4.855426
Trial1	2	1	noBlindfold	counterclockwise	practice	Guided	2	0.5	-0.25	10.79105	0.10313	-1.45156	-1.05229	0.895083785444768	0.862037	-2.855264	-4.554235
Trial1	2	1	noBlindfold	counterclockwise	practice	Guided	2	0.5	-0.25	10.81105	0.12827	-1.45145	-1.0521	0.88405175841453	0.4968	-2.614051	-4.150532
Trial1	2	1	noBlindfold	counterclockwise	practice	Guided	2	0.5	-0.25	10.83105	0.15312	-1.45129	-1.05194	0.873746784472329	0.33628	-2.271275	-3.871023
Trial1	2	1	noBlindfold	counterclockwise	practice	Guided	2	0.5	-0.25	10.85106	0.17553	-1.45114	-1.05182	0.864983327039436	0.254584	-1.987745	-3.653755
Trial1	2	1	noBlindfold	counterclockwise	practice	Guided	2	0.5	-0.25	10.87105	0.1977	-1.451	-1.05153	0.856642072458586	0.339884	-1.920036	-3.428207
Trial1	2	1	noBlindfold	counterclockwise	practice	Guided	2	0.5	-0.25	10.89105	0.24053	-1.45104	-1.0514	0.84235773584488	0.862603	-2.254348	-2.73252
Trial1	2	1	noBlindfold	counterclockwise	practice	Guided	2	0.5	-0.25	10.91106	0.26164	-1.45112	-1.05141	0.836106098177109	1.03831	-2.410925	-2.812103
Trial1	2	1	noBlindfold	counterclockwise	practice	Guided	2	0.5	-0.25	10.93105	0.28257	-1.4512	-1.05146	0.830429996418438	1.257507	-2.673296	-2.960371
Trial1	2	1	noBlindfold	counterclockwise	practice	Guided	2	0.5	-0.25	10.95105	0.30282	-1.45133	-1.05146	0.825359394171407	1.418177	-2.935668	-2.953932
Trial1	2	1	noBlindfold	counterclockwise	practice	Guided	2	0.5	-0.25	10.97105	0.32306	-1.45146	-1.05142	0.820720253943329	1.435466	-3.071085	-2.764881
Trial1	2	1	noBlindfold	counterclockwise	practice	Guided	2	0.5	-0.25	10.99106	0.36434	-1.45158	-1.05146	0.812860269478296	1.81009	-3.308066	-2.969499
Trial1	2	1	noBlindfold	counterclockwise	practice	Guided	2	0.5	-0.25	11.01105	0.38501	-1.45163	-1.05147	0.809676936808782	2.037145	-3.346152	-2.969153
Trial1	2	1	noBlindfold	counterclockwise	practice	Guided	2	0.5	-0.25	11.03105	0.40674	-1.45167	-1.05141	0.806818039851937	2.251797	-3.320762	-2.816495
Trial1	2	1	noBlindfold	counterclockwise	practice	Guided	2	0.5	-0.25	11.05106	0.42913	-1.45165	-1.05136	0.804487676583358	2.41531	-3.020304	-2.71162
Trial1	2	1	noBlindfold	counterclockwise	practice	Guided	2	0.5	-0.25	11.07104	0.451	-1.45154	-1.05127	0.802766856172656	2.587372	-2.817177	-2.609317
Trial1	2	1	noBlindfold	counterclockwise	practice	Guided	2	0.5	-0.25	11.09105	0.49998	-1.45141	-1.05119	0.801190018903432	2.439005	-3.041463	-2.321046
Trial1	2	1	noBlindfold	counterclockwise	practice	Guided	2	0.5	-0.25	11.11105	0.52713	-1.45147	-1.05108	0.801539259963403	2.345084	-2.96529	-2.134353
Trial1	2	1	noBlindfold	counterclockwise	practice	Guided	2	0.5	-0.25	11.13106	0.55276	-1.45146	-1.05091	0.802645899430399	2.219639	-2.664833	-1.731536
Trial1	2	1	noBlindfold	counterclockwise	practice	Guided	2	0.5	-0.25	11.15105	0.57912	-1.45136	-1.05076	0.804659305625256	2.130431	-2.444779	-1.427689
Trial1	2	1	noBlindfold	counterclockwise	practice	Guided	2	0.5	-0.25	11.17105	0.60791	-1.45124	-1.05076	0.807998269141215	2.090907	-2.419388	-1.359697
Trial1	2	1	noBlindfold	counterclockwise	practice	Guided	2	0.5	-0.25	11.19106	0.66682	-1.45121	-1.05058	0.817775827976838	1.903903	-2.406693	-1.183824
Trial1	2	1	noBlindfold	counterclockwise	practice	Guided	2	0.5	-0.25	11.21104	0.6958001	-1.4512	-1.05053	0.824127343076171	1.743741	-2.254348	-1.044582
Trial1	2	1	noBlindfold	counterclockwise	practice	Guided	2	0.5	-0.25	11.23105	0.72798	-1.45114	-1.05054	0.832369588979521	1.576105	-2.21203	-1.100888
Trial1	2	1	noBlindfold	counterclockwise	practice	Guided	2	0.5	-0.25	11.25105	0.7586401	-1.45111	-1.05057	0.841312675916834	1.302625	-2.283971	-1.212666
Trial1	2	1	noBlindfold	counterclockwise	practice	Guided	2	0.5	-0.25	11.27106	0.79029	-1.45113	-1.05052	0.851528421927292	1.07762	-2.275507	-1.029884
Trial1	2	1	noBlindfold	counterclockwise	practice	Guided	2	0.5	-0.25	11.29105	0.82088	-1.45112	-1.05037	0.862296975133667	1.010168	-2.008904	-0.830642
Trial1	2	1	noBlindfold	counterclockwise	practice	Guided	2	0.5	-0.25	11.31105	0.8825899	-1.4509	-1.05037	0.887111695859122	0.945166	-1.640737	-0.752394
Trial1	2	1	noBlindfold	counterclockwise	practice	Guided	2	0.5	-0.25	11.33105	0.91375	-1.45082	-1.05039	0.901006779588232	0.760586	-1.463001	-0.817203
Trial1	2	1	noBlindfold	counterclockwise	practice	Guided	2	0.5	-0.25	11.35106	0.94285	-1.45076	-1.05036	0.914708800380042	0.621102	-1.437611	-0.752578
Trial1	2	1	noBlindfold	counterclockwise	practice	Guided	2	0.5	-0.25	11.37105	0.9725	-1.45072	-1.05028	0.929357007583587	0.474889	-1.374134	-0.576968
Trial1	2	1	noBlindfold	counterclockwise	practice	Guided	2	0.5	-0.25	11.39105	1.03051	-1.45067	-1.05026	0.960133735329471	0.616055	-1.467233	-0.403232
Trial1	2	1	noBlindfold	counterclockwise	practice	Guided	2	0.5	-0.25	11.41106	1.05989	-1.4507	-1.0503	0.976707193115479	0.710978	-1.450306	-0.650179
Trial1	2	1	noBlindfold	counterclockwise	practice	Guided	2	0.5	-0.25	11.43105	1.08899	-1.45073	-1.05029	0.993666570886171	0.593739	-1.606883	-0.495688
Trial1	2	1	noBlindfold	counterclockwise	practice	Guided	2	0.5	-0.25	11.45105	1.116	-1.45077	-1.05028	1.00990304066397	0.347818	-1.454538	-0.579324
Trial1	2	1	noBlindfold	counterclockwise	practice	Guided	2	0.5	-0.25	11.47105	1.14413	-1.45075	-1.05023	1.0272641047435	0.217672	-1.488392	-0.484529
Trial1	2	1	noBlindfold	counterclockwise	practice	Guided	2	0.5	-0.25	11.49106	1.19756	-1.45072	-1.05016	1.06153002496608	0.188492	-1.41222	-0.343461
Trial1	2	1	noBlindfold	counterclockwise	practice	Guided	2	0.5	-0.25	11.51105	1.22217	-1.45071	-1.05012	1.07783185619812	0.308067	-1.331816	-0.29668
Trial1	2	1	noBlindfold	counterclockwise	practice	Guided	2	0.5	-0.25	11.53105	1.24856	-1.45069	-1.0501	1.09567437265442	0.457997	-1.378365	-0.218023
Trial1	2	1	noBlindfold	counterclockwise	practice	Guided	2	0.5	-0.25	11.55106	1.2723	-1.45069	-1.05012	1.11204285248918	0.472677	-1.281034	-0.269366
Trial1	2	1	noBlindfold	counterclockwise	practice	Guided	2	0.5	-0.25	11.57104	1.29715	-1.45065	-1.0502	1.12949899268872	0.408754	-1.289498	-0.309446
Trial1	2	1	noBlindfold	counterclockwise	practice	Guided	2	0.5	-0.25	11.59105	1.30477	-1.45073	-1.05043	1.13505199061579	6.022418	-3.01184	-1.176418
Trial1	2	1	noBlindfold	counterclockwise	practice	Guided	2	0.5	-0.25	11.61105	1.30347	-1.45115	-1.05059	1.1342435696417	7.469332	-3.676233	-2.028754
Trial1	2	1	noBlindfold	counterclockwise	practice	Guided	2	0.5	-0.25	11.63106	1.30347	-1.45149	-1.05071	1.13432821989407	6.406883	-3.887823	-2.648342
Trial1	2	1	noBlindfold	counterclockwise	practice	Guided	2	0.5	-0.25	11.65105	1.30327	-1.45159	-1.05079	1.13424309701142	4.020982	-3.181112	-2.350455
Trial1	2	1	noBlindfold	counterclockwise	practice	Guided	2	0.5	-0.25	11.67105	1.30252	-1.45152	-1.05072	1.13366259969495	1.871891	-2.140089	-1.568325
Trial1	2	1	noBlindfold	counterclockwise	practice	Guided	2	0.5	-0.25	11.69106	1.30151	-1.45122	-1.05002	1.13245326654351	0.904537	-1.264107	-0.565626
Trial1	2	1	noBlindfold	counterclockwise	practice	Guided	2	0.5	-0.25	11.71104	1.30054	-1.45038	-1.04957	1.13144879344562	1.448338	-0.206081	0.262417
Trial1	2	1	noBlindfold	counterclockwise	practice	Guided	2	0.5	-0.25	11.73105	1.30065	-1.45015	-1.0493	1.13133578179858	1.666757	-0.167958	0.059267
Trial1	2	1	noBlindfold	counterclockwise	practice	Guided	2	0.5	-0.25	11.75105	1.3008	-1.45011	-1.04935	1.13147737273889	1.502722	-0.468326	-0.278399
Trial1	2	1	noBlindfold	counterclockwise	practice	Guided	2	0.5	-0.25	11.77106	1.30075	-1.45016	-1.0496	1.13161856087355	0.981736	-0.476716	-0.25045
Trial1	2	1	noBlindfold	counterclockwise	practice	Guided	2	0.5	-0.25	11.79105	1.30043	-1.45026	-1.04975	1.13149825243189	0.76022	-0.722086	-0.22701
Trial1	2	1	noBlindfold	counterclockwise	practice	Guided	2	0.5	-0.25	11.81105	1.30042	-1.45032	-1.04997	1.13164672047256	1.317135	-0.654377	-0.37631
Trial1	2	1	noBlindfold	counterclockwise	practice	Guided	2	0.5	-0.25	11.83105	1.30057	-1.45032	-1.05015	1.13188003964419	1.793199	-0.616291	-0.455167
Trial1	2	1	noBlindfold	counterclockwise	practice	Guided	2	0.5	-0.25	11.85106	1.30082	-1.45033	-1.0502	1.13209216851808	2.260317	-0.832113	-0.608272
Trial1	2	1	noBlindfold	counterclockwise	practice	Guided	2	0.5	-0.25	11.87105	1.30099	-1.45036	-1.05024	1.13224073330571	2.378098	-0.865967	-0.731759
Trial1	2	1	noBlindfold	counterclockwise	practice	Guided	2	0.5	-0.25	11.89105	1.30106	-1.45037	-1.05024	1.13229023795499	1.931714	-0.899821	-0.715769
Trial1	2	1	noBlindfold	counterclockwise	practice	Guided	2	0.5	-0.25	11.91106	1.30104	-1.45038	-1.05024	1.13227615378891	1.739738	-0.760172	-0.533318
Trial1	2	1	noBlindfold	counterclockwise	practice	Guided	2	0.5	-0.25	11.93105	1.30102	-1.45037	-1.05024	1.13226190112818	1.802339	-0.561277	-0.504702
Trial1	2	1	noBlindfold	counterclockwise	practice	Guided	2	0.5	-0.25	11.95105	1.30101	-1.45037	-1.05024	1.13225481703206	1.896907	-0.599364	-0.453114
Trial1	2	1	noBlindfold	counterclockwise	practice	Guided	2	0.5	-0.25	11.97105	1.30101	-1.45036	-1.05024	1.13225481703206	1.969409	-0.561277	-0.478161
Trial1	2	1	noBlindfold	counterclockwise	practice	Guided	2	0.5	-0.25	11.99106	1.30101	-1.45035	-1.05024	1.13225481703206	2.060745	-0.527304	-0.482668
Trial1	2	1	noBlindfold	counterclockwise	practice	Guided	2	0.5	-0.25	12.01105	1.30101	-1.45035	-1.05024	1.13225481703206	1.99491	-0.620404	-0.469175
Trial1	2	1	noBlindfold	counterclockwise	practice	Guided	2	0.5	-0.25	12.03105	1.30101	-1.45035	-1.05024	1.13225481703206	1.99491	-0.620404	-0.469175
Trial1	2	1	noBlindfold	counterclockwise	practice	Guided	2	0.5	-0.25	12.05106	1.30101	-1.45034	-1.05024	1.13225481703206	1.938969	-0.531536	-0.411151
Trial1	2	1	noBlindfold	counterclockwise	practice	Guided	2	0.5	-0.25	12.07104	1.301	-1.45034	-1.05024	1.13224781731388	1.75269	-0.637331	-0.407039
Trial1	2	1	noBlindfold	counterclockwise	practice	Guided	2	0.5	-0.25	12.09105	1.30099	-1.45034	-1.05024	1.13224073330571	1.714445	-0.633099	-0.469606
Trial1	2	1	noBlindfold	counterclockwise	practice	Guided	2	0.5	-0.25	12.11105	1.30095	-1.45034	-1.05024	1.1322124820465	1.582394	-0.815067	-0.502058
Trial1	2	1	noBlindfold	counterclockwise	practice	Guided	2	0.5	-0.25	12.13106	1.30093	-1.45035	-1.05024	1.13219823018575	1.592859	-0.82353	-0.521904
Trial1	2	1	noBlindfold	counterclockwise	practice	Guided	2	0.5	-0.25	12.15105	1.30092	-1.45035	-1.05024	1.13219123081676	1.606939	-0.865848	-0.549205
Trial1	2	1	noBlindfold	counterclockwise	practice	Guided	2	0.5	-0.25	12.17105	1.30091	-1.45036	-1.05026	1.13219821840561	1.652034	-1.052047	-0.622039
Trial1	2	1	noBlindfold	counterclockwise	practice	Guided	2	0.5	-0.25	12.19106	1.3009	-1.45045	-1.05027	1.13219821274491	1.752499	-1.314419	-0.774355
Trial1	2	1	noBlindfold	counterclockwise	practice	Guided	2	0.5	-0.25	12.21104	1.3009	-1.45052	-1.05028	1.13220537491205	1.783323	-1.445605	-0.7943
Trial1	2	1	noBlindfold	counterclockwise	practice	Guided	2	0.5	-0.25	12.23105	1.3009	-1.45058	-1.05029	1.1322123686014	1.826326	-1.509082	-0.782105
Trial1	2	1	noBlindfold	counterclockwise	practice	Guided	2	0.5	-0.25	12.25105	1.3009	-1.45063	-1.05029	1.1322123686014	1.828038	-1.564095	-0.717729
Trial1	2	1	noBlindfold	counterclockwise	practice	Guided	2	0.5	-0.25	12.27106	1.3009	-1.45067	-1.0503	1.13221944659612	1.799307	-1.686817	-0.684587
Trial1	2	1	noBlindfold	counterclockwise	practice	Guided	2	0.5	-0.25	12.29105	1.3009	-1.45071	-1.0503	1.13221944659612	1.727573	-1.729135	-0.663639
Trial1	2	1	noBlindfold	counterclockwise	practice	Guided	2	0.5	-0.25	12.31105	1.30089	-1.45074	-1.0503	1.13221236329502	1.63548	-1.775685	-0.556758
Trial1	2	1	noBlindfold	counterclockwise	practice	Guided	2	0.5	-0.25	12.33105	1.30088	-1.45076	-1.05029	1.13219820195488	1.536347	-1.775685	-0.485339
Trial1	2	1	noBlindfold	counterclockwise	practice	Guided	2	0.5	-0.25	12.35106	1.30087	-1.45077	-1.05029	1.13219120302222	1.523599	-1.779917	-0.440711
Trial1	2	1	noBlindfold	counterclockwise	practice	Guided	2	0.5	-0.25	12.37105	1.30086	-1.45078	-1.05028	1.13217712594521	1.492204	-1.801076	-0.343999
Trial1	2	1	noBlindfold	counterclockwise	practice	Guided	2	0.5	-0.25	12.39105	1.30086	-1.45079	-1.05027	1.13216996359936	1.473938	-1.822235	-0.343094
Trial1	2	1	noBlindfold	counterclockwise	practice	Guided	2	0.5	-0.25	12.41106	1.30084	-1.45081	-1.05026	1.13214863467748	1.504382	-1.843394	-0.31186
Trial1	2	1	noBlindfold	counterclockwise	practice	Guided	2	0.5	-0.25	12.43105	1.30084	-1.45082	-1.05026	1.13214863467748	1.570214	-1.83493	-0.325367
Trial1	2	1	noBlindfold	counterclockwise	practice	Guided	2	0.5	-0.25	12.45105	1.30083	-1.45082	-1.05025	1.13213455760048	1.536154	-1.860321	-0.361537
Trial1	2	1	noBlindfold	counterclockwise	practice	Guided	2	0.5	-0.25	12.47105	1.30083	-1.45083	-1.05025	1.13213455760048	1.501715	-1.860321	-0.346529
Trial1	2	1	noBlindfold	counterclockwise	practice	Guided	2	0.5	-0.25	12.49106	1.30082	-1.45084	-1.05024	1.13212048058453	1.406768	-1.936494	-0.346941
Trial1	2	1	noBlindfold	counterclockwise	practice	Guided	2	0.5	-0.25	12.51105	1.3008	-1.45086	-1.05024	1.13210631420319	1.271862	-1.97458	-0.376068
Trial1	2	1	noBlindfold	counterclockwise	practice	Guided	2	0.5	-0.25	12.53105	1.30078	-1.45088	-1.05024	1.13209223232099	1.257969	-1.97458	-0.374367
Trial1	2	1	noBlindfold	counterclockwise	practice	Guided	2	0.5	-0.25	12.55106	1.30077	-1.45089	-1.05023	1.1320780709807	1.22448	-1.995739	-0.389079
Trial1	2	1	noBlindfold	counterclockwise	practice	Guided	2	0.5	-0.25	12.57104	1.30076	-1.4509	-1.05023	1.13207098794437	1.179763	-2.02113	-0.367432
Trial1	2	1	noBlindfold	counterclockwise	practice	Guided	2	0.5	-0.25	12.59105	1.30073	-1.45092	-1.05023	1.13204973910092	1.080436	-2.080375	-0.368658
Trial1	2	1	noBlindfold	counterclockwise	practice	Guided	2	0.5	-0.25	12.61105	1.30071	-1.45093	-1.05023	1.13203557342659	1.087096	-2.059216	-0.380243
Trial1	2	1	noBlindfold	counterclockwise	practice	Guided	2	0.5	-0.25	12.63106	1.3007	-1.45094	-1.05022	1.13202141208612	1.109356	-2.076143	-0.42739
Trial1	2	1	noBlindfold	counterclockwise	practice	Guided	2	0.5	-0.25	12.65105	1.30069	-1.45095	-1.05022	1.13201441363376	1.116969	-2.063448	-0.370469
Trial1	2	1	noBlindfold	counterclockwise	practice	Guided	2	0.5	-0.25	12.67105	1.30068	-1.45096	-1.05022	1.1320073309067	1.128766	-2.105766	-0.385378
Trial1	2	1	noBlindfold	counterclockwise	practice	Guided	2	0.5	-0.25	12.69106	1.30067	-1.45096	-1.05022	1.1320002482239	1.123628	-2.118461	-0.382054
Trial1	2	1	noBlindfold	counterclockwise	practice	Guided	2	0.5	-0.25	12.71104	1.30065	-1.45098	-1.05022	1.13198599867476	1.106884	-2.109997	-0.389409
Trial1	2	1	noBlindfold	counterclockwise	practice	Guided	2	0.5	-0.25	12.73105	1.30065	-1.45098	-1.05022	1.13198599867476	1.106884	-2.076143	-0.389409
Trial1	2	1	noBlindfold	counterclockwise	practice	Guided	2	0.5	-0.25	12.75105	1.30064	-1.45098	-1.05021	1.1319719216505	1.033815	-2.04652	-0.385796
Trial1	2	1	noBlindfold	counterclockwise	practice	Guided	2	0.5	-0.25	12.77106	1.30063	-1.45099	-1.05021	1.13196483910048	1.049799	-1.991507	-0.37431
Trial1	2	1	noBlindfold	counterclockwise	practice	Guided	2	0.5	-0.25	12.79105	1.30062	-1.45099	-1.05021	1.13195775659472	1.068637	-2.042289	-0.353757
Trial1	2	1	noBlindfold	counterclockwise	practice	Guided	2	0.5	-0.25	12.81105	1.30062	-1.45099	-1.05021	1.13195775659472	1.192314	-2.067679	-0.386492
Trial1	2	1	noBlindfold	counterclockwise	practice	Guided	2	0.5	-0.25	12.83105	1.30062	-1.45099	-1.05021	1.13195775659472	1.192314	-2.016898	-0.386492
Trial1	2	1	noBlindfold	counterclockwise	practice	Guided	2	0.5	-0.25	12.85106	1.30062	-1.45099	-1.05021	1.13195775659472	1.281363	-2.016898	-0.378629
Trial1	2	1	noBlindfold	counterclockwise	practice	Guided	2	0.5	-0.25	12.87105	1.30062	-1.45099	-1.05021	1.13195775659472	1.249968	-1.991507	-0.380142
Trial1	2	1	noBlindfold	counterclockwise	practice	Guided	2	0.5	-0.25	12.89105	1.30062	-1.45099	-1.05021	1.13195775659472	1.28745	-1.987275	-0.411673
Trial1	2	1	noBlindfold	counterclockwise	practice	Guided	2	0.5	-0.25	12.91106	1.30062	-1.45099	-1.05021	1.13195775659472	1.288594	-1.92803	-0.368756
Trial1	2	1	noBlindfold	counterclockwise	practice	Guided	2	0.5	-0.25	12.93105	1.30062	-1.45099	-1.05021	1.13195775659472	1.309518	-1.940725	-0.433242
Trial1	2	1	noBlindfold	counterclockwise	practice	Guided	2	0.5	-0.25	12.95105	1.30062	-1.45099	-1.05021	1.13195775659472	1.35176	-1.906871	-0.41692
Trial1	2	1	noBlindfold	counterclockwise	practice	Guided	2	0.5	-0.25	12.97105	1.30062	-1.45099	-1.05021	1.13195775659472	1.364889	-1.898407	-0.414501
Trial1	2	1	noBlindfold	counterclockwise	practice	Guided	2	0.5	-0.25	12.99106	1.30063	-1.45098	-1.05021	1.13196483910048	1.347761	-1.788381	-0.468904
Trial1	2	1	noBlindfold	counterclockwise	practice	Guided	2	0.5	-0.25	13.01105	1.30063	-1.45098	-1.05021	1.13196483910048	1.309135	-1.754526	-0.48029
Trial1	2	1	noBlindfold	counterclockwise	practice	Guided	2	0.5	-0.25	13.03105	1.30063	-1.45097	-1.05021	1.13196483910048	1.309896	-1.703745	-0.484421
Trial1	2	1	noBlindfold	counterclockwise	practice	Guided	2	0.5	-0.25	13.05106	1.30063	-1.45095	-1.05021	1.13196483910048	1.286492	-1.691049	-0.480191
Trial1	2	1	noBlindfold	counterclockwise	practice	Guided	2	0.5	-0.25	13.07104	1.30063	-1.45094	-1.05022	1.13197191793535	1.276789	-1.665658	-0.452083
Trial1	2	1	noBlindfold	counterclockwise	practice	Guided	2	0.5	-0.25	13.09105	1.30063	-1.45092	-1.05022	1.13197191793535	1.272413	-1.648731	-0.45289
Trial1	2	1	noBlindfold	counterclockwise	practice	Guided	2	0.5	-0.25	13.11105	1.30063	-1.45091	-1.05022	1.13197191793535	1.204485	-1.657195	-0.452591
Trial1	2	1	noBlindfold	counterclockwise	practice	Guided	2	0.5	-0.25	13.13106	1.30063	-1.4509	-1.05022	1.13197191793535	1.154251	-1.636036	-0.474656
Trial1	2	1	noBlindfold	counterclockwise	practice	Guided	2	0.5	-0.25	13.15105	1.30063	-1.45089	-1.05022	1.13197191793535	1.128376	-1.59795	-0.432445
Trial1	2	1	noBlindfold	counterclockwise	practice	Guided	2	0.5	-0.25	13.17105	1.30062	-1.45089	-1.05022	1.13196483547388	1.091271	-1.602181	-0.452092
Trial1	2	1	noBlindfold	counterclockwise	practice	Guided	2	0.5	-0.25	13.19106	1.30062	-1.45088	-1.05022	1.13196483547388	1.104017	-1.581022	-0.496722
Trial1	2	1	noBlindfold	counterclockwise	practice	Guided	2	0.5	-0.25	13.21104	1.30061	-1.45087	-1.05022	1.13195783737091	1.138267	-1.547168	-0.486142
Trial1	2	1	noBlindfold	counterclockwise	practice	Guided	2	0.5	-0.25	13.23105	1.30061	-1.45086	-1.05022	1.13195783737091	1.136746	-1.534473	-0.477881
Trial1	2	1	noBlindfold	counterclockwise	practice	Guided	2	0.5	-0.25	13.25105	1.3006	-1.45086	-1.05022	1.13195075499746	1.137701	-1.564095	-0.409374
Trial1	2	1	noBlindfold	counterclockwise	practice	Guided	2	0.5	-0.25	13.27106	1.3006	-1.45085	-1.05021	1.13194367603024	1.099646	-1.496386	-0.399301
Trial1	2	1	noBlindfold	counterclockwise	practice	Guided	2	0.5	-0.25	13.29105	1.30059	-1.45082	-1.05021	1.13193659365676	1.078325	-1.415982	-0.283559
Trial1	2	1	noBlindfold	counterclockwise	practice	Guided	2	0.5	-0.25	13.31105	1.30059	-1.45081	-1.05021	1.13193659365676	1.063085	-1.466764	-0.29908
Trial1	2	1	noBlindfold	counterclockwise	practice	Guided	2	0.5	-0.25	13.33105	1.30059	-1.45081	-1.05021	1.13193659365676	1.115207	-1.462532	-0.33639
Trial1	2	1	noBlindfold	counterclockwise	practice	Guided	2	0.5	-0.25	13.35106	1.30058	-1.4508	-1.0502	1.13192243231606	1.094658	-1.496386	-0.323092
Trial1	2	1	noBlindfold	counterclockwise	practice	Guided	2	0.5	-0.25	13.37105	1.30058	-1.4508	-1.0502	1.13192243231606	1.094846	-1.513314	-0.348681
Trial1	2	1	noBlindfold	counterclockwise	practice	Guided	2	0.5	-0.25	13.39105	1.30058	-1.4508	-1.0502	1.13192243231606	1.143364	-1.564095	-0.390992
Trial1	2	1	noBlindfold	counterclockwise	practice	Guided	2	0.5	-0.25	13.41106	1.30058	-1.4508	-1.0502	1.13192243231606	1.183701	-1.648731	-0.413456
Trial1	2	1	noBlindfold	counterclockwise	practice	Guided	2	0.5	-0.25	13.43105	1.30058	-1.4508	-1.0502	1.13192243231606	1.150023	-1.648731	-0.402577
Trial1	2	1	noBlindfold	counterclockwise	practice	Guided	2	0.5	-0.25	13.45105	1.30058	-1.4508	-1.0502	1.13192243231606	1.150217	-1.657195	-0.32994
Trial1	2	1	noBlindfold	counterclockwise	practice	Guided	2	0.5	-0.25	13.47105	1.30058	-1.4508	-1.0502	1.13192243231606	1.070486	-1.678354	-0.314695
Trial1	2	1	noBlindfold	counterclockwise	practice	Guided	2	0.5	-0.25	13.49106	1.30058	-1.4508	-1.05019	1.13191535334888	1.04174	-1.682586	-0.28146
Trial1	2	1	noBlindfold	counterclockwise	practice	Guided	2	0.5	-0.25	13.51105	1.30057	-1.45081	-1.05019	1.13190827097536	1.044738	-1.750294	-0.297738
Trial1	2	1	noBlindfold	counterclockwise	practice	Guided	2	0.5	-0.25	13.53105	1.30057	-1.45081	-1.05019	1.13190827097536	1.109411	-1.754526	-0.2558
Trial1	2	1	noBlindfold	counterclockwise	practice	Guided	2	0.5	-0.25	13.55106	1.30057	-1.45082	-1.05019	1.13190827097536	1.115286	-1.750294	-0.263129
Trial1	2	1	noBlindfold	counterclockwise	practice	Guided	2	0.5	-0.25	13.57104	1.30057	-1.45082	-1.05018	1.1319011920082	1.120783	-1.746063	-0.243361
Trial1	2	1	noBlindfold	counterclockwise	practice	Guided	2	0.5	-0.25	13.59105	1.30057	-1.45082	-1.05018	1.1319011920082	1.120762	-1.733367	-0.219165
Trial1	2	1	noBlindfold	counterclockwise	practice	Guided	2	0.5	-0.25	13.61105	1.30057	-1.45083	-1.05017	1.13189411308535	1.159918	-1.703745	-0.186093
Trial1	2	1	noBlindfold	counterclockwise	practice	Guided	2	0.5	-0.25	13.63106	1.30057	-1.45083	-1.05017	1.13189411308535	1.136496	-1.661427	-0.181762
Trial1	2	1	noBlindfold	counterclockwise	practice	Guided	2	0.5	-0.25	13.65105	1.30057	-1.45083	-1.05016	1.13188711847893	1.149417	-1.665658	-0.153648
Trial1	2	1	noBlindfold	counterclockwise	practice	Guided	2	0.5	-0.25	13.67105	1.30057	-1.45083	-1.05016	1.13188711847893	1.170708	-1.665658	-0.170972
Trial1	2	1	noBlindfold	counterclockwise	practice	Guided	2	0.5	-0.25	13.69106	1.30057	-1.45083	-1.05016	1.13188711847893	1.136795	-1.678354	-0.232513
Trial1	2	1	noBlindfold	counterclockwise	practice	Guided	2	0.5	-0.25	13.71104	1.30057	-1.45083	-1.05016	1.13188711847893	1.120217	-1.720672	-0.265334
Trial1	2	1	noBlindfold	counterclockwise	practice	Guided	2	0.5	-0.25	13.73105	1.30057	-1.45083	-1.05016	1.13188711847893	1.134464	-1.784149	-0.318114
Trial1	2	1	noBlindfold	counterclockwise	practice	Guided	2	0.5	-0.25	13.75105	1.30057	-1.45084	-1.05016	1.13188711847893	1.14093	-1.805308	-0.295829
Trial1	2	1	noBlindfold	counterclockwise	practice	Guided	2	0.5	-0.25	13.77106	1.30057	-1.45084	-1.05016	1.13188711847893	1.192873	-1.877248	-0.315863
Trial1	2	1	noBlindfold	counterclockwise	practice	Guided	2	0.5	-0.25	13.79105	1.30057	-1.45085	-1.05016	1.13188711847893	1.214182	-1.868785	-0.333287
Trial1	2	1	noBlindfold	counterclockwise	practice	Guided	2	0.5	-0.25	13.81105	1.30058	-1.45086	-1.05016	1.1318942009848	1.243484	-1.83493	-0.344972
Trial1	2	1	noBlindfold	counterclockwise	practice	Guided	2	0.5	-0.25	13.83105	1.30058	-1.45086	-1.05016	1.1318942009848	1.261178	-1.839162	-0.367336
Trial1	2	1	noBlindfold	counterclockwise	practice	Guided	2	0.5	-0.25	13.85106	1.30058	-1.45086	-1.05016	1.1318942009848	1.287053	-1.851858	-0.409547
Trial1	2	1	noBlindfold	counterclockwise	practice	Guided	2	0.5	-0.25	13.87105	1.30059	-1.45087	-1.05016	1.13190128353495	1.321303	-1.843394	-0.398967
Trial1	2	1	noBlindfold	counterclockwise	practice	Guided	2	0.5	-0.25	13.89105	1.30059	-1.45087	-1.05017	1.13190827805384	1.365067	-1.902639	-0.390905
Trial1	2	1	noBlindfold	counterclockwise	practice	Guided	2	0.5	-0.25	13.91106	1.30061	-1.45089	-1.05017	1.13192244319941	1.442887	-2.016898	-0.444901
Trial1	2	1	noBlindfold	counterclockwise	practice	Guided	2	0.5	-0.25	13.93105	1.30062	-1.45091	-1.05018	1.1319365202231	1.474093	-2.02113	-0.417799
Trial1	2	1	noBlindfold	counterclockwise	practice	Guided	2	0.5	-0.25	13.95105	1.30063	-1.45092	-1.05018	1.13194360286174	1.446885	-2.016898	-0.392916
Trial1	2	1	noBlindfold	counterclockwise	practice	Guided	2	0.5	-0.25	13.97105	1.30064	-1.45093	-1.05018	1.13195068554464	1.513864	-2.016898	-0.363496
Trial1	2	1	noBlindfold	counterclockwise	practice	Guided	2	0.5	-0.25	13.99106	1.30065	-1.45093	-1.05018	1.13195768395336	1.554012	-1.978812	-0.360371
Trial1	2	1	noBlindfold	counterclockwise	practice	Guided	2	0.5	-0.25	14.01105	1.30067	-1.45094	-1.05017	1.13196485537849	1.590741	-2.02113	-0.289532
Trial1	2	1	noBlindfold	counterclockwise	practice	Guided	2	0.5	-0.25	14.03105	1.30068	-1.45095	-1.05017	1.13197193828274	1.605773	-2.059216	-0.248318
Trial1	2	1	noBlindfold	counterclockwise	practice	Guided	2	0.5	-0.25	14.05106	1.30069	-1.45095	-1.05017	1.13197902123125	1.676176	-2.067679	-0.188363
Trial1	2	1	noBlindfold	counterclockwise	practice	Guided	2	0.5	-0.25	14.07104	1.3007	-1.45096	-1.05016	1.1319790258639	1.682435	-2.033825	-0.148651
Trial1	2	1	noBlindfold	counterclockwise	practice	Guided	2	0.5	-0.25	14.09105	1.30071	-1.45096	-1.05015	1.13197903072847	1.697636	-1.970348	-0.132916
Trial1	2	1	noBlindfold	counterclockwise	practice	Guided	2	0.5	-0.25	14.11105	1.30073	-1.45096	-1.05014	1.13198603476495	1.66107	-1.970348	-0.032671
Trial1	2	1	noBlindfold	counterclockwise	practice	Guided	2	0.5	-0.25	14.13106	1.30074	-1.45097	-1.05014	1.13199311806711	1.692259	-2.012666	-0.005478
Trial1	2	1	noBlindfold	counterclockwise	practice	Guided	2	0.5	-0.25	14.15105	1.30075	-1.45097	-1.05013	1.13199312339886	1.663703	-1.995739	0.0021582
Trial1	2	1	noBlindfold	counterclockwise	practice	Guided	2	0.5	-0.25	14.17105	1.30075	-1.45097	-1.05012	1.13198604549276	1.722862	-1.995739	0.00033632
Trial1	2	1	noBlindfold	counterclockwise	practice	Guided	2	0.5	-0.25	14.19106	1.30076	-1.45097	-1.05011	1.13198613548139	1.75614	-2.029593	-0.057495
Trial1	2	1	noBlindfold	counterclockwise	practice	Guided	2	0.5	-0.25	14.21104	1.30079	-1.45098	-1.05011	1.13200738631594	1.856951	-2.105766	-0.064333
Trial1	2	1	noBlindfold	counterclockwise	practice	Guided	2	0.5	-0.25	14.23105	1.3008	-1.45099	-1.0501	1.13200739234678	1.866255	-2.126925	-0.041155
Trial1	2	1	noBlindfold	counterclockwise	practice	Guided	2	0.5	-0.25	14.25105	1.30081	-1.45099	-1.0501	1.13201447613429	1.816958	-2.084607	0.0053786
Trial1	2	1	noBlindfold	counterclockwise	practice	Guided	2	0.5	-0.25	14.27106	1.30081	-1.451	-1.05009	1.1320073143706	1.771657	-2.105766	0.0056624
Trial1	2	1	noBlindfold	counterclockwise	practice	Guided	2	0.5	-0.25	14.29105	1.30082	-1.451	-1.05009	1.13201439824717	1.77012	-2.059216	0.01402
Trial1	2	1	noBlindfold	counterclockwise	practice	Guided	2	0.5	-0.25	14.31105	1.30083	-1.451	-1.05008	1.13201432046035	1.766664	-2.038057	-0.016325
Trial1	2	1	noBlindfold	counterclockwise	practice	Guided	2	0.5	-0.25	14.33105	1.30083	-1.45101	-1.05008	1.13201432046035	1.801469	-2.050752	0.015803
Trial1	2	1	noBlindfold	counterclockwise	practice	Guided	2	0.5	-0.25	14.35106	1.30084	-1.45101	-1.05007	1.13201441143595	1.82695	-2.033825	0.024873
Trial1	2	1	noBlindfold	counterclockwise	practice	Guided	2	0.5	-0.25	14.37105	1.30084	-1.45101	-1.05007	1.13201441143595	1.80372	-2.067679	0.0036008
Trial1	2	1	noBlindfold	counterclockwise	practice	Guided	2	0.5	-0.25	14.39105	1.30084	-1.45101	-1.05006	1.13200733419337	1.78696	-2.063448	-0.00367
Trial1	2	1	noBlindfold	counterclockwise	practice	Guided	2	0.5	-0.25	14.41106	1.30085	-1.45101	-1.05006	1.13201450266978	1.695596	-2.004202	0.0010282
Trial1	2	1	noBlindfold	counterclockwise	practice	Guided	2	0.5	-0.25	14.43105	1.30085	-1.45101	-1.05006	1.13201450266978	1.667421	-1.978812	0.055707
Trial1	2	1	noBlindfold	counterclockwise	practice	Guided	2	0.5	-0.25	14.45105	1.30085	-1.45101	-1.05005	1.13200742551635	1.680537	-1.944957	0.058199
Trial1	2	1	noBlindfold	counterclockwise	practice	Guided	2	0.5	-0.25	14.47105	1.30085	-1.451	-1.05005	1.13200742551635	1.691559	-1.949189	0.047495
Trial1	2	1	noBlindfold	counterclockwise	practice	Guided	2	0.5	-0.25	14.49106	1.30085	-1.451	-1.05005	1.13200742551635	1.699345	-2.033825	-0.019319
Trial1	2	1	noBlindfold	counterclockwise	practice	Guided	2	0.5	-0.25	14.51105	1.30085	-1.45101	-1.05005	1.13200742551635	1.757913	-2.04652	-0.042491
Trial1	2	1	noBlindfold	counterclockwise	practice	Guided	2	0.5	-0.25	14.53105	1.30085	-1.45101	-1.05005	1.13200742551635	1.744005	-2.004202	-0.040679
Trial1	2	1	noBlindfold	counterclockwise	practice	Guided	2	0.5	-0.25	14.55106	1.30085	-1.45101	-1.05004	1.13200034840726	1.727813	-1.97458	-0.026478
Trial1	2	1	noBlindfold	counterclockwise	practice	Guided	2	0.5	-0.25	14.57104	1.30085	-1.451	-1.05004	1.13200034840726	1.709913	-1.961884	0.021559
Trial1	2	1	noBlindfold	counterclockwise	practice	Guided	2	0.5	-0.25	14.59105	1.30085	-1.451	-1.05004	1.13200034840726	1.72531	-1.991507	0.011668
Trial1	2	1	noBlindfold	counterclockwise	practice	Guided	2	0.5	-0.25	14.61105	1.30085	-1.451	-1.05004	1.13200034840726	1.656018	-1.970348	-0.0051943
Trial1	2	1	noBlindfold	counterclockwise	practice	Guided	2	0.5	-0.25	14.63106	1.30085	-1.451	-1.05004	1.13200034840726	1.700144	-1.978812	-0.048216
Trial1	2	1	noBlindfold	counterclockwise	practice	Guided	2	0.5	-0.25	14.65105	1.30085	-1.451	-1.05004	1.13200034840726	1.66911	-1.995739	-0.100807
Trial1	2	1	noBlindfold	counterclockwise	practice	Guided	2	0.5	-0.25	14.67105	1.30085	-1.451	-1.05004	1.13200034840726	1.713615	-1.987275	-0.096769
Trial1	2	1	noBlindfold	counterclockwise	practice	Guided	2	0.5	-0.25	14.69106	1.30085	-1.451	-1.05004	1.13200034840726	1.671736	-1.978812	-0.065941
Trial1	2	1	noBlindfold	counterclockwise	practice	Guided	2	0.5	-0.25	14.71104	1.30084	-1.451	-1.05003	1.13198610273164	1.581323	-1.911103	0.0072718
Trial1	2	1	noBlindfold	counterclockwise	practice	Guided	2	0.5	-0.25	14.73105	1.30084	-1.45099	-1.05003	1.13198610273164	1.513952	-1.889944	0.029101
Trial1	2	1	noBlindfold	counterclockwise	practice	Guided	2	0.5	-0.25	14.75105	1.30083	-1.45099	-1.05003	1.13197901850188	1.492819	-1.88148	0.021006
Trial1	2	1	noBlindfold	counterclockwise	practice	Guided	2	0.5	-0.25	14.77106	1.30083	-1.45098	-1.05003	1.13197901850188	1.434962	-1.83493	0.040315
Trial1	2	1	noBlindfold	counterclockwise	practice	Guided	2	0.5	-0.25	14.79105	1.30082	-1.45098	-1.05003	1.13197201865166	1.432475	-1.771453	-0.019873
Trial1	2	1	noBlindfold	counterclockwise	practice	Guided	2	0.5	-0.25	14.81105	1.3008	-1.45096	-1.05003	1.13195785041233	1.317331	-1.729135	-0.058016
Trial1	2	1	noBlindfold	counterclockwise	practice	Guided	2	0.5	-0.25	14.83105	1.30078	-1.45094	-1.05003	1.13194376668317	1.199726	-1.652963	-0.058249
Trial1	2	1	noBlindfold	counterclockwise	practice	Guided	2	0.5	-0.25	14.85106	1.30076	-1.45092	-1.05003	1.13192959879679	1.061574	-1.614877	-0.045196
Trial1	2	1	noBlindfold	counterclockwise	practice	Guided	2	0.5	-0.25	14.87105	1.30074	-1.45089	-1.05003	1.13191543108741	0.982788	-1.530241	-0.059647
Trial1	2	1	noBlindfold	counterclockwise	practice	Guided	2	0.5	-0.25	14.89105	1.30072	-1.45086	-1.05003	1.13190126355505	0.946244	-1.441373	-0.057773
Trial1	2	1	noBlindfold	counterclockwise	practice	Guided	2	0.5	-0.25	14.91106	1.30067	-1.45079	-1.05003	1.13186592982601	0.967909	-1.365201	-0.126241
Trial1	2	1	noBlindfold	counterclockwise	practice	Guided	2	0.5	-0.25	14.93105	1.30065	-1.45076	-1.05004	1.13185875653595	0.961613	-1.263637	-0.16575
Trial1	2	1	noBlindfold	counterclockwise	practice	Guided	2	0.5	-0.25	14.95105	1.30063	-1.45071	-1.05004	1.13184467421358	0.871024	-1.136683	-0.177652
Trial1	2	1	noBlindfold	counterclockwise	practice	Guided	2	0.5	-0.25	14.97105	1.30059	-1.45065	-1.05005	1.13182350403018	0.696715	-1.073206	-0.201562
Trial1	2	1	noBlindfold	counterclockwise	practice	Guided	2	0.5	-0.25	14.99106	1.30052	-1.4506	-1.05009	1.13180215415083	0.556467	-1.013961	-0.21086
Trial1	2	1	noBlindfold	counterclockwise	practice	Guided	2	0.5	-0.25	15.01105	1.30038	-1.45052	-1.05013	1.13173148899735	0.404176	-0.836226	-0.383295
Trial1	2	1	noBlindfold	counterclockwise	practice	Guided	2	0.5	-0.25	15.03105	1.30032	-1.45046	-1.05016	1.13171032312879	0.292961	-0.671185	-0.467791
Trial1	2	1	noBlindfold	counterclockwise	practice	Guided	2	0.5	-0.25	15.05106	1.30026	-1.4504	-1.05017	1.13167483161818	0.288133	-0.561159	-0.417361
Trial1	2	1	noBlindfold	counterclockwise	practice	Guided	2	0.5	-0.25	15.07104	1.30023	-1.45033	-1.05016	1.13164667681562	0.241261	-0.476486	-0.310574
Trial1	2	1	noBlindfold	counterclockwise	practice	Guided	2	0.5	-0.25	15.09105	1.30019	-1.45027	-1.05	1.13150515459432	0.146078	-0.349417	-0.187086
Trial1	2	1	noBlindfold	counterclockwise	practice	Guided	2	0.5	-0.25	15.11105	1.30006	-1.45012	-1.04962	1.13114466526321	-0.104477	0.010386	0.313385
Trial1	2	1	noBlindfold	counterclockwise	practice	Guided	2	0.5	-0.25	15.13106	1.29991	-1.45	-1.04883	1.13048014028355	-0.395501	0.086542	0.567205
Trial1	2	1	noBlindfold	counterclockwise	practice	Guided	2	0.5	-0.25	15.15105	1.29981	-1.44994	-1.04742	1.12941339841802	-0.561483	0.014585	0.80569
Trial1	2	1	noBlindfold	counterclockwise	practice	Guided	2	0.5	-0.25	15.17105	1.29972	-1.44996	-1.04539	1.12791721051174	-0.684462	0.065356	0.862334
Trial1	2	1	noBlindfold	counterclockwise	practice	Guided	2	0.5	-0.25	15.19106	1.29969	-1.44995	-1.03883	1.12327954852625	-0.635228	0.149951	1.035536
Trial1	2	1	noBlindfold	counterclockwise	practice	Guided	2	0.5	-0.25	15.21104	1.29968	-1.44987	-1.03355	1.11957078110227	-0.723841	0.429104	1.565795
Trial1	2	1	noBlindfold	counterclockwise	practice	Guided	2	0.5	-0.25	15.23105	1.29963	-1.4498	-1.02743	1.11526028979293	-0.926582	0.407819	1.756328
Trial1	2	1	noBlindfold	counterclockwise	practice	Guided	2	0.5	-0.25	15.25105	1.29955	-1.44979	-1.01952	1.1097032039128	-1.010216	0.407713	1.888626
Trial1	2	1	noBlindfold	counterclockwise	practice	Guided	2	0.5	-0.25	15.27106	1.29948	-1.44979	-1.01025	1.10324449680552	-1.184478	0.483775	1.800751
Trial1	2	1	noBlindfold	counterclockwise	practice	Guided	2	0.5	-0.25	15.29105	1.2994	-1.44978	-0.9888	1.08851547064855	-1.273076	0.462502	1.690198
Trial1	2	1	noBlindfold	counterclockwise	practice	Guided	2	0.5	-0.25	15.31105	1.29933	-1.44983	-0.97729	1.08068457468563	-1.284453	0.280348	1.379982
Trial1	2	1	noBlindfold	counterclockwise	practice	Guided	2	0.5	-0.25	15.33105	1.29934	-1.44985	-0.96465	1.07222620667758	-1.195223	0.347969	1.23819
Trial1	2	1	noBlindfold	counterclockwise	practice	Guided	2	0.5	-0.25	15.35106	1.29938	-1.44986	-0.95075	1.06304235093509	-1.179877	0.102459	1.347529
Trial1	2	1	noBlindfold	counterclockwise	practice	Guided	2	0.5	-0.25	15.37105	1.29942	-1.44992	-0.93654	1.0537597055404	-1.12406	0.055881	1.190982
Trial1	2	1	noBlindfold	counterclockwise	practice	Guided	2	0.5	-0.25	15.39105	1.29944	-1.45	-0.9064699	1.0344355700776	-1.153837	-0.181078	1.202167
Trial1	2	1	noBlindfold	counterclockwise	practice	Guided	2	0.5	-0.25	15.41106	1.2994	-1.45014	-0.8908	1.02453167095354	-1.323867	-0.227492	0.968653
Trial1	2	1	noBlindfold	counterclockwise	practice	Guided	2	0.5	-0.25	15.43105	1.29937	-1.45012	-0.87356	1.01381427033805	-1.263213	-0.130117	1.124928
Trial1	2	1	noBlindfold	counterclockwise	practice	Guided	2	0.5	-0.25	15.45105	1.29935	-1.45008	-0.85712	1.00377049125974	-1.34491	-0.062373	1.1945
Trial1	2	1	noBlindfold	counterclockwise	practice	Guided	2	0.5	-0.25	15.47105	1.29936	-1.45005	-0.83897	0.992905808888038	-1.200211	-0.117361	1.264134
Trial1	2	1	noBlindfold	counterclockwise	practice	Guided	2	0.5	-0.25	15.49106	1.2994	-1.45007	-0.80274	0.971885790030619	-1.072951	-0.316202	0.971456
Trial1	2	1	noBlindfold	counterclockwise	practice	Guided	2	0.5	-0.25	15.51105	1.29949	-1.45022	-0.78356	0.961181809138442	-1.053897	-0.341396	1.05545
Trial1	2	1	noBlindfold	counterclockwise	practice	Guided	2	0.5	-0.25	15.53105	1.29949	-1.45022	-0.76387	0.950392865003193	-0.879492	-0.476704	1.182451
Trial1	2	1	noBlindfold	counterclockwise	practice	Guided	2	0.5	-0.25	15.55106	1.29951	-1.45024	-0.74379	0.939704623194117	-0.863309	-0.548599	0.83452
Trial1	2	1	noBlindfold	counterclockwise	practice	Guided	2	0.5	-0.25	15.57104	1.29954	-1.45028	-0.7247699	0.929876655734135	-0.900283	-0.552823	0.882638
Trial1	2	1	noBlindfold	counterclockwise	practice	Guided	2	0.5	-0.25	15.59105	1.29959	-1.45032	-0.68538	0.910439418764988	-0.796626	-0.7094	0.671246
Trial1	2	1	noBlindfold	counterclockwise	practice	Guided	2	0.5	-0.25	15.61105	1.29965	-1.45043	-0.66588	0.901330341482489	-0.638809	-0.78134	0.321758
Trial1	2	1	noBlindfold	counterclockwise	practice	Guided	2	0.5	-0.25	15.63106	1.29967	-1.45046	-0.64783	0.893163364085391	-0.516768	-1.098725	0.228113
Trial1	2	1	noBlindfold	counterclockwise	practice	Guided	2	0.5	-0.25	15.65105	1.29969	-1.45049	-0.62944	0.885143395183588	-0.517876	-0.950612	0.488632
Trial1	2	1	noBlindfold	counterclockwise	practice	Guided	2	0.5	-0.25	15.67105	1.29972	-1.4505	-0.61067	0.877288318388539	-0.680658	-1.124116	0.670481
Trial1	2	1	noBlindfold	counterclockwise	practice	Guided	2	0.5	-0.25	15.69106	1.29975	-1.45053	-0.57458	0.863106223197406	-0.515108	-1.064871	0.403049
Trial1	2	1	noBlindfold	counterclockwise	practice	Guided	2	0.5	-0.25	15.71104	1.29976	-1.45053	-0.55735	0.85678482295281	-0.378622	-1.119884	0.3994
Trial1	2	1	noBlindfold	counterclockwise	practice	Guided	2	0.5	-0.25	15.73105	1.29979	-1.45055	-0.54046	0.850900164404435	-0.393013	-1.102957	0.242175
Trial1	2	1	noBlindfold	counterclockwise	practice	Guided	2	0.5	-0.25	15.75105	1.2998	-1.45055	-0.52336	0.84522518175396	-0.381004	-1.009857	0.364202
Trial1	2	1	noBlindfold	counterclockwise	practice	Guided	2	0.5	-0.25	15.77106	1.29983	-1.45055	-0.50705	0.840120638018014	-0.246891	-1.242606	0.373497
Trial1	2	1	noBlindfold	counterclockwise	practice	Guided	2	0.5	-0.25	15.79105	1.29985	-1.45058	-0.47473	0.830821020382522	-0.25763	-1.196057	0.358323
Trial1	2	1	noBlindfold	counterclockwise	practice	Guided	2	0.5	-0.25	15.81105	1.2999	-1.45059	-0.4591	0.826778519628301	-0.174498	-1.200288	0.417457
Trial1	2	1	noBlindfold	counterclockwise	practice	Guided	2	0.5	-0.25	15.83105	1.29992	-1.45058	-0.44368	0.823033343746932	-0.051816	-1.107189	0.257759
Trial1	2	1	noBlindfold	counterclockwise	practice	Guided	2	0.5	-0.25	15.85106	1.29993	-1.45056	-0.42793	0.819479860614807	-0.124528	-1.077566	0.482933
Trial1	2	1	noBlindfold	counterclockwise	practice	Guided	2	0.5	-0.25	15.87105	1.29994	-1.45054	-0.41261	0.816300305447748	-0.137223	-1.026785	0.634564
Trial1	2	1	noBlindfold	counterclockwise	practice	Guided	2	0.5	-0.25	15.89105	1.29991	-1.45054	-0.38164	0.810669489420784	-0.21175	-1.090262	0.79945
Trial1	2	1	noBlindfold	counterclockwise	practice	Guided	2	0.5	-0.25	15.91106	1.29987	-1.45055	-0.36583	0.80821323267928	-0.213587	-1.13258	0.336112
Trial1	2	1	noBlindfold	counterclockwise	practice	Guided	2	0.5	-0.25	15.93105	1.29989	-1.45059	-0.35026	0.806148958783402	-0.096491	-1.356865	0.406967
Trial1	2	1	noBlindfold	counterclockwise	practice	Guided	2	0.5	-0.25	15.95105	1.29992	-1.45064	-0.33584	0.804512554502883	-0.11302	-1.208752	0.309162
Trial1	2	1	noBlindfold	counterclockwise	practice	Guided	2	0.5	-0.25	15.97105	1.29995	-1.45063	-0.32031	0.803033936966901	-0.023686	-1.263765	0.404504
Trial1	2	1	noBlindfold	counterclockwise	practice	Guided	2	0.5	-0.25	15.99106	1.29996	-1.45061	-0.29216	0.801070218579232	-0.154629	-1.25107	0.382735
Trial1	2	1	noBlindfold	counterclockwise	practice	Guided	2	0.5	-0.25	16.01105	1.29991	-1.4506	-0.2779	0.800396362792078	-0.281476	-1.34417	0.3113
Trial1	2	1	noBlindfold	counterclockwise	practice	Guided	2	0.5	-0.25	16.03105	1.29988	-1.45065	-0.26441	0.800009817109909	-0.200016	-1.339938	0.243381
Trial1	2	1	noBlindfold	counterclockwise	practice	Guided	2	0.5	-0.25	16.05106	1.29989	-1.45068	-0.25075	0.799890392966988	-0.224783	-1.382256	0.362483
Trial1	2	1	noBlindfold	counterclockwise	practice	Guided	2	0.5	-0.25	16.07104	1.2999	-1.45066	-0.23769	0.799994651998452	-0.191661	-1.25107	0.427101
Trial1	2	1	noBlindfold	counterclockwise	practice	Guided	2	0.5	-0.25	16.09105	1.29991	-1.45065	-0.21234	0.800795980757524	-0.136391	-1.356865	0.307603
Trial1	2	1	noBlindfold	counterclockwise	practice	Guided	2	0.5	-0.25	16.11105	1.29993	-1.45065	-0.19977	0.801505589815461	-0.241102	-1.403415	0.285492
Trial1	2	1	noBlindfold	counterclockwise	practice	Guided	2	0.5	-0.25	16.13106	1.2999	-1.45068	-0.18755	0.802334038061661	-0.207424	-1.301852	0.189401
Trial1	2	1	noBlindfold	counterclockwise	practice	Guided	2	0.5	-0.25	16.15105	1.29988	-1.45067	-0.17596	0.803299433452925	-0.303582	-1.378024	0.430847
Trial1	2	1	noBlindfold	counterclockwise	practice	Guided	2	0.5	-0.25	16.17105	1.29987	-1.45067	-0.16464	0.804411814679564	-0.16737	-1.318779	0.193205
Trial1	2	1	noBlindfold	counterclockwise	practice	Guided	2	0.5	-0.25	16.19106	1.29989	-1.45067	-0.14235	0.807101356757979	-0.201965	-1.361097	0.400386
Trial1	2	1	noBlindfold	counterclockwise	practice	Guided	2	0.5	-0.25	16.21104	1.29991	-1.45067	-0.1317	0.8086104221679	-0.138611	-1.399183	0.37914
Trial1	2	1	noBlindfold	counterclockwise	practice	Guided	2	0.5	-0.25	16.23105	1.29992	-1.4507	-0.12117	0.810227817415623	-0.223146	-1.356865	0.477034
Trial1	2	1	noBlindfold	counterclockwise	practice	Guided	2	0.5	-0.25	16.25105	1.2999	-1.45069	-0.11041	0.811988470357479	-0.289447	-1.356865	0.510116
Trial1	2	1	noBlindfold	counterclockwise	practice	Guided	2	0.5	-0.25	16.27106	1.29987	-1.4507	-0.099729	0.813863264059107	-0.28262	-1.458428	0.520089
Trial1	2	1	noBlindfold	counterclockwise	practice	Guided	2	0.5	-0.25	16.29105	1.29986	-1.45071	-0.079413	0.817848363847322	-0.241776	-1.314547	0.455683
Trial1	2	1	noBlindfold	counterclockwise	practice	Guided	2	0.5	-0.25	16.31105	1.29992	-1.45074	-0.069449	0.820043054112322	-0.153998	-1.428806	0.405418
Trial1	2	1	noBlindfold	counterclockwise	practice	Guided	2	0.5	-0.25	16.33105	1.29992	-1.45072	-0.059297	0.822337874684109	-0.167994	-1.479587	0.385152
Trial1	2	1	noBlindfold	counterclockwise	practice	Guided	2	0.5	-0.25	16.35106	1.29992	-1.45074	-0.049558	0.824650800565452	-0.185742	-1.46266	0.488636
Trial1	2	1	noBlindfold	counterclockwise	practice	Guided	2	0.5	-0.25	16.37105	1.29992	-1.45072	-0.039963	0.827035361147418	-0.210976	-1.276461	0.435855
Trial1	2	1	noBlindfold	counterclockwise	practice	Guided	2	0.5	-0.25	16.39105	1.29993	-1.4507	-0.020838	0.83210779365515	-0.116255	-1.492283	0.460363
Trial1	2	1	noBlindfold	counterclockwise	practice	Guided	2	0.5	-0.25	16.41106	1.29989	-1.45069	-0.011545	0.834676503465299	-0.232149	-1.356865	0.434294
Trial1	2	1	noBlindfold	counterclockwise	practice	Guided	2	0.5	-0.25	16.43105	1.29988	-1.4507	-0.002363	0.837336337778131	-0.171417	-1.433037	0.461148
Trial1	2	1	noBlindfold	counterclockwise	practice	Guided	2	0.5	-0.25	16.45105	1.29988	-1.45072	0.0067033	0.84006228534793	-0.280339	-1.301852	0.458995
Trial1	2	1	noBlindfold	counterclockwise	practice	Guided	2	0.5	-0.25	16.47105	1.29987	-1.4507	0.015791	0.842874187353471	-0.267292	-1.500746	0.251098
Trial1	2	1	noBlindfold	counterclockwise	practice	Guided	2	0.5	-0.25	16.49106	1.29988	-1.45075	0.032643	0.84834846916753	-0.185572	-1.433037	0.298543
Trial1	2	1	noBlindfold	counterclockwise	practice	Guided	2	0.5	-0.25	16.51105	1.2999	-1.45071	0.041024	0.851196143921014	-0.162566	-1.471124	0.355076
Trial1	2	1	noBlindfold	counterclockwise	practice	Guided	2	0.5	-0.25	16.53105	1.29993	-1.45073	0.048995	0.853982533554631	-0.19409	-1.403415	0.319576
Trial1	2	1	noBlindfold	counterclockwise	practice	Guided	2	0.5	-0.25	16.55106	1.29992	-1.4507	0.057018	0.856815031056099	-0.227262	-1.339938	0.379376
Trial1	2	1	noBlindfold	counterclockwise	practice	Guided	2	0.5	-0.25	16.57104	1.2999	-1.4507	0.064717	0.859585189873906	-0.18697	-1.521905	0.194595
Trial1	2	1	noBlindfold	counterclockwise	practice	Guided	2	0.5	-0.25	16.59105	1.2999	-1.45072	0.078804	0.864842169636588	-0.22783	-1.373792	0.31883
Trial1	2	1	noBlindfold	counterclockwise	practice	Guided	2	0.5	-0.25	16.61105	1.2999	-1.4507	0.085916	0.867571014170376	-0.156384	-1.403415	0.304104
Trial1	2	1	noBlindfold	counterclockwise	practice	Guided	2	0.5	-0.25	16.63106	1.29992	-1.4507	0.092732	0.870251213241074	-0.171297	-1.403415	0.433999
Trial1	2	1	noBlindfold	counterclockwise	practice	Guided	2	0.5	-0.25	16.65105	1.29991	-1.45069	0.099714	0.873015352687788	-0.237776	-1.339938	0.466611
Trial1	2	1	noBlindfold	counterclockwise	practice	Guided	2	0.5	-0.25	16.67105	1.29988	-1.45069	0.10643	0.875699948341635	-0.264653	-1.34417	0.443439
Trial1	2	1	noBlindfold	counterclockwise	practice	Guided	2	0.5	-0.25	16.69106	1.29987	-1.45067	0.11969	0.88117122992573	-0.280108	-1.323011	0.404745
Trial1	2	1	noBlindfold	counterclockwise	practice	Guided	2	0.5	-0.25	16.71104	1.29988	-1.45064	0.12658	0.884093069291615	-0.249254	-1.234143	0.558308
Trial1	2	1	noBlindfold	counterclockwise	practice	Guided	2	0.5	-0.25	16.73105	1.29989	-1.45063	0.13333	0.886998291437912	-0.160657	-1.276461	0.569259
Trial1	2	1	noBlindfold	counterclockwise	practice	Guided	2	0.5	-0.25	16.75105	1.29991	-1.45064	0.14036	0.890076881418825	-0.190153	-1.276461	0.640148
Trial1	2	1	noBlindfold	counterclockwise	practice	Guided	2	0.5	-0.25	16.77106	1.2999	-1.45065	0.14725	0.893111116836361	-0.249099	-1.289156	0.59696
Trial1	2	1	noBlindfold	counterclockwise	practice	Guided	2	0.5	-0.25	16.79105	1.29987	-1.45067	0.16138	0.899458476234889	-0.257478	-1.280693	0.553509
Trial1	2	1	noBlindfold	counterclockwise	practice	Guided	2	0.5	-0.25	16.81105	1.29984	-1.45066	0.16823	0.902585455426562	-0.320584	-1.420342	0.404469
Trial1	2	1	noBlindfold	counterclockwise	practice	Guided	2	0.5	-0.25	16.83105	1.29984	-1.45068	0.17505	0.905765791017209	-0.306408	-1.331474	0.463392
Trial1	2	1	noBlindfold	counterclockwise	practice	Guided	2	0.5	-0.25	16.85106	1.29984	-1.45068	0.1819	0.909000428586463	-0.354005	-1.365329	0.594731
Trial1	2	1	noBlindfold	counterclockwise	practice	Guided	2	0.5	-0.25	16.87105	1.29984	-1.45069	0.18893	0.912361618531445	-0.252585	-1.390719	0.466696
Trial1	2	1	noBlindfold	counterclockwise	practice	Guided	2	0.5	-0.25	16.89105	1.29985	-1.45069	0.20229	0.918872267795377	-0.362812	-1.454196	0.42905
Trial1	2	1	noBlindfold	counterclockwise	practice	Guided	2	0.5	-0.25	16.91106	1.29982	-1.4507	0.20912	0.922227263646028	-0.374618	-1.361097	0.542371
Trial1	2	1	noBlindfold	counterclockwise	practice	Guided	2	0.5	-0.25	16.93105	1.29981	-1.45069	0.21584	0.925582435597221	-0.323165	-1.411878	0.678671
Trial1	2	1	noBlindfold	counterclockwise	practice	Guided	2	0.5	-0.25	16.95105	1.29983	-1.45069	0.22263	0.9290355623326	-0.314507	-1.36956	0.598784
Trial1	2	1	noBlindfold	counterclockwise	practice	Guided	2	0.5	-0.25	16.97105	1.29984	-1.45069	0.22965	0.93263513095763	-0.327494	-1.34417	0.514031
Trial1	2	1	noBlindfold	counterclockwise	practice	Guided	2	0.5	-0.25	16.99106	1.29983	-1.45068	0.24345	0.939798304621422	-0.310591	-1.386488	0.479032
Trial1	2	1	noBlindfold	counterclockwise	practice	Guided	2	0.5	-0.25	17.01105	1.29983	-1.45069	0.25049	0.9435137438148	-0.354327	-1.339938	0.550866
Trial1	2	1	noBlindfold	counterclockwise	practice	Guided	2	0.5	-0.25	17.03105	1.29984	-1.45068	0.25718	0.94708802738341	-0.235019	-1.411878	0.623123
Trial1	2	1	noBlindfold	counterclockwise	practice	Guided	2	0.5	-0.25	17.05106	1.29987	-1.45068	0.26411	0.950842326893864	-0.197356	-1.335706	0.581932
Trial1	2	1	noBlindfold	counterclockwise	practice	Guided	2	0.5	-0.25	17.07104	1.29988	-1.45069	0.27119	0.954697366741624	-0.254222	-1.437269	0.530263
Trial1	2	1	noBlindfold	counterclockwise	practice	Guided	2	0.5	-0.25	17.09105	1.29987	-1.4507	0.28492	0.962253320846456	-0.308891	-1.36956	0.448868
Trial1	2	1	noBlindfold	counterclockwise	practice	Guided	2	0.5	-0.25	17.11105	1.29983	-1.45069	0.29163	0.965966366635175	-0.375642	-1.437269	0.541231
Trial1	2	1	noBlindfold	counterclockwise	practice	Guided	2	0.5	-0.25	17.13106	1.29983	-1.45071	0.29833	0.969739018219144	-0.238683	-1.399183	0.460332
Trial1	2	1	noBlindfold	counterclockwise	practice	Guided	2	0.5	-0.25	17.15105	1.29984	-1.45072	0.30525	0.97367692652188	-0.263932	-1.445733	0.570851
Trial1	2	1	noBlindfold	counterclockwise	practice	Guided	2	0.5	-0.25	17.17105	1.29984	-1.45073	0.31191	0.97749016658602	-0.317244	-1.530369	0.463893
Trial1	2	1	noBlindfold	counterclockwise	practice	Guided	2	0.5	-0.25	17.19106	1.29983	-1.45074	0.32514	0.985146681262535	-0.343324	-1.500746	0.457838
Trial1	2	1	noBlindfold	counterclockwise	practice	Guided	2	0.5	-0.25	17.21104	1.2998	-1.45076	0.33155	0.98887831181501	-0.425325	-1.504978	0.516485
Trial1	2	1	noBlindfold	counterclockwise	practice	Guided	2	0.5	-0.25	17.23105	1.2998	-1.45075	0.33797	0.99266742573427	-0.348	-1.513442	0.577212
Trial1	2	1	noBlindfold	counterclockwise	practice	Guided	2	0.5	-0.25	17.25105	1.29982	-1.45075	0.34463	0.996642757923038	-0.360878	-1.475355	0.612985
Trial1	2	1	noBlindfold	counterclockwise	practice	Guided	2	0.5	-0.25	17.27106	1.29983	-1.45076	0.35113	1.00054247888899	-0.377758	-1.559991	0.626287
Trial1	2	1	noBlindfold	counterclockwise	practice	Guided	2	0.5	-0.25	17.29105	1.29982	-1.45076	0.36421	1.00844726304543	-0.388204	-1.500746	0.671231
Trial1	2	1	noBlindfold	counterclockwise	practice	Guided	2	0.5	-0.25	17.31105	1.2998	-1.45075	0.37097	1.01256291898229	-0.449107	-1.449965	0.557951
Trial1	2	1	noBlindfold	counterclockwise	practice	Guided	2	0.5	-0.25	17.33105	1.29979	-1.45075	0.3778	1.01675805666543	-0.431466	-1.50921	0.639526
Trial1	2	1	noBlindfold	counterclockwise	practice	Guided	2	0.5	-0.25	17.35106	1.2998	-1.45074	0.38472	1.02105307699823	-0.381263	-1.530369	0.69846
Trial1	2	1	noBlindfold	counterclockwise	practice	Guided	2	0.5	-0.25	17.37105	1.29981	-1.45074	0.39128	1.02515169571932	-0.386202	-1.488051	0.580865
Trial1	2	1	noBlindfold	counterclockwise	practice	Guided	2	0.5	-0.25	17.39105	1.29982	-1.45075	0.40491	1.03374032145214	-0.385609	-1.521905	0.610425
Trial1	2	1	noBlindfold	counterclockwise	practice	Guided	2	0.5	-0.25	17.41106	1.29982	-1.45077	0.41179	1.03811269532891	-0.36048	-1.492283	0.586633
Trial1	2	1	noBlindfold	counterclockwise	practice	Guided	2	0.5	-0.25	17.43105	1.29981	-1.45076	0.4189	1.04265196299688	-0.413949	-1.517673	0.600026
Trial1	2	1	noBlindfold	counterclockwise	practice	Guided	2	0.5	-0.25	17.45105	1.2998	-1.45075	0.42579	1.04707784358095	-0.352097	-1.543064	0.549655
Trial1	2	1	noBlindfold	counterclockwise	practice	Guided	2	0.5	-0.25	17.47105	1.29981	-1.45076	0.43315	1.05185067474848	-0.380013	-1.551528	0.590523
Trial1	2	1	noBlindfold	counterclockwise	practice	Guided	2	0.5	-0.25	17.49106	1.29981	-1.45075	0.44715	1.06099671997137	-0.363667	-1.466892	0.637391
Trial1	2	1	noBlindfold	counterclockwise	practice	Guided	2	0.5	-0.25	17.51105	1.29986	-1.45072	0.45403	1.0655675818583	-0.276787	-1.504978	0.321207
Trial1	2	1	noBlindfold	counterclockwise	practice	Guided	2	0.5	-0.25	17.53105	1.29986	-1.45074	0.46092	1.0701323635699	-0.385066	-1.551528	0.355959
Trial1	2	1	noBlindfold	counterclockwise	practice	Guided	2	0.5	-0.25	17.55106	1.29983	-1.45075	0.46721	1.07429890688558	-0.427386	-1.496514	0.380347
Trial1	2	1	noBlindfold	counterclockwise	practice	Guided	2	0.5	-0.25	17.57104	1.29981	-1.45076	0.47369	1.07862094784426	-0.370624	-1.534601	0.320799
Trial1	2	1	noBlindfold	counterclockwise	practice	Guided	2	0.5	-0.25	17.59105	1.29983	-1.45077	0.48583	1.08681818480622	-0.226243	-1.589614	0.3409
Trial1	2	1	noBlindfold	counterclockwise	practice	Guided	2	0.5	-0.25	17.61105	1.29988	-1.45079	0.49195	1.09100771076899	-0.287426	-1.559991	0.464335
Trial1	2	1	noBlindfold	counterclockwise	practice	Guided	2	0.5	-0.25	17.63106	1.29986	-1.45079	0.49783	1.09500031513102	-0.420811	-1.653091	0.545024
Trial1	2	1	noBlindfold	counterclockwise	practice	Guided	2	0.5	-0.25	17.65105	1.29982	-1.4508	0.50366	1.0989610035061	-0.404946	-1.568455	0.458073
Trial1	2	1	noBlindfold	counterclockwise	practice	Guided	2	0.5	-0.25	17.67105	1.2998	-1.45081	0.5096	1.10302857889674	-0.419499	-1.648859	0.558137
Trial1	2	1	noBlindfold	counterclockwise	practice	Guided	2	0.5	-0.25	17.69106	1.29981	-1.45081	0.52101	1.11092412528833	-0.269267	-1.593846	0.42526
Trial1	2	1	noBlindfold	counterclockwise	practice	Guided	2	0.5	-0.25	17.71104	1.29986	-1.45083	0.52668	1.11490261081372	-0.235745	-1.708104	0.476177
Trial1	2	1	noBlindfold	counterclockwise	practice	Guided	2	0.5	-0.25	17.73105	1.29986	-1.45084	0.53198	1.11860122774004	-0.319499	-1.564223	0.443324
Trial1	2	1	noBlindfold	counterclockwise	practice	Guided	2	0.5	-0.25	17.75105	1.29985	-1.45083	0.53743	1.12241079305161	-0.36896	-1.682714	0.612829
Trial1	2	1	noBlindfold	counterclockwise	practice	Guided	2	0.5	-0.25	17.77106	1.29984	-1.45082	0.54302	1.12633250422619	-0.284157	-1.631932	0.525009
Trial1	2	1	noBlindfold	counterclockwise	practice	Guided	2	0.5	-0.25	17.79105	1.29984	-1.45082	0.55194	1.13263055572239	-0.263209	-1.538832	0.590398
Trial1	2	1	noBlindfold	counterclockwise	practice	Guided	2	0.5	-0.25	17.81105	1.29983	-1.45081	0.55168	1.13243928629054	-0.504341	-1.729263	1.754772
Trial1	2	1	noBlindfold	counterclockwise	practice	Guided	2	0.5	-0.25	17.83105	1.29978	-1.45074	0.55128	1.13212090317325	-0.373704	-0.87444	1.859308
Trial1	2	1	noBlindfold	counterclockwise	practice	Guided	2	0.5	-0.25	17.85106	1.29956	-1.45067	0.55116	1.13188060824189	-0.61165	-1.500746	2.281855
Trial1	2	1	noBlindfold	counterclockwise	practice	Guided	2	0.5	-0.25	17.87105	1.29925	-1.45064	0.5511	1.13161910916614	-0.604921	-0.912526	2.158252
Trial1	2	1	noBlindfold	counterclockwise	practice	Guided	2	0.5	-0.25	17.89105	1.29881	-1.45056	0.5509	1.13116674556879	-0.604026	-1.272229	1.925332
Trial1	2	1	noBlindfold	counterclockwise	practice	Guided	2	0.5	-0.25	17.91106	1.2981	-1.45063	0.55087	1.13064422365454	-0.300313	-1.424574	1.630665
Trial1	2	1	noBlindfold	counterclockwise	practice	Guided	2	0.5	-0.25	17.93105	1.29805	-1.45067	0.55087	1.13060888224273	-0.301175	-1.547296	1.595919
Trial1	2	1	noBlindfold	counterclockwise	practice	Guided	2	0.5	-0.25	17.95105	1.29803	-1.45068	0.55087	1.13059483013334	-0.392448	-1.255302	1.729622
Trial1	2	1	noBlindfold	counterclockwise	practice	Guided	2	0.5	-0.25	17.97105	1.29802	-1.45068	0.55087	1.13058776207295	-0.483597	-1.428806	1.8245
Trial1	2	1	noBlindfold	counterclockwise	practice	Guided	2	0.5	-0.25	17.99106	1.298	-1.45068	0.55088	1.13058076139596	-0.476874	-1.293388	1.839884
Trial1	2	1	noBlindfold	counterclockwise	practice	Guided	2	0.5	-0.25	18.01105	1.29797	-1.45068	0.55089	1.13056660953132	-0.426927	-1.352633	1.894108
Trial1	2	1	noBlindfold	counterclockwise	practice	Guided	2	0.5	-0.25	18.03105	1.29796	-1.45068	0.5509	1.13056667739792	-0.394429	-1.331474	1.988185
Trial1	2	1	noBlindfold	counterclockwise	practice	Guided	2	0.5	-0.25	18.05106	1.29794	-1.45068	0.55091	1.1305596359983	-0.459466	-1.378024	2.011566
Trial1	2	1	noBlindfold	counterclockwise	practice	Guided	2	0.5	-0.25	18.07104	1.29793	-1.45067	0.55092	1.13055966239267	-0.455662	-1.259534	2.034057
Trial1	2	1	noBlindfold	counterclockwise	practice	Guided	2	0.5	-0.25	18.09105	1.29791	-1.45067	0.55095	1.13056685171876	-0.514417	-1.293388	2.048239
Trial1	2	1	noBlindfold	counterclockwise	practice	Guided	2	0.5	-0.25	18.11105	1.29785	-1.45066	0.55095	1.13052444934783	-0.498384	-1.306083	1.982873
Trial1	2	1	noBlindfold	counterclockwise	practice	Guided	2	0.5	-0.25	18.13106	1.29783	-1.45066	0.55096	1.13051749420585	-0.424239	-1.293388	1.99836
Trial1	2	1	noBlindfold	counterclockwise	practice	Guided	2	0.5	-0.25	18.15105	1.29781	-1.45066	0.55096	1.13050327657662	-0.416479	-1.255302	1.965668
Trial1	2	1	noBlindfold	counterclockwise	practice	Guided	2	0.5	-0.25	18.17105	1.2978	-1.45066	0.55096	1.13049620989305	-0.359597	-1.284924	1.91876
Trial1	2	1	noBlindfold	counterclockwise	practice	Guided	2	0.5	-0.25	18.19106	1.2978	-1.45066	0.55096	1.13049620989305	-0.362445	-1.246838	1.892179
Trial1	2	1	noBlindfold	counterclockwise	practice	Guided	2	0.5	-0.25	18.21104	1.29778	-1.45065	0.55096	1.13048216078534	-0.336058	-1.267997	1.915724
Trial1	2	1	noBlindfold	counterclockwise	practice	Guided	2	0.5	-0.25	18.23105	1.29777	-1.45065	0.55096	1.13047509423481	-0.371158	-1.20452	1.890105
Trial1	2	1	noBlindfold	counterclockwise	practice	Guided	2	0.5	-0.25	18.25105	1.29776	-1.45065	0.55095	1.1304609329219	-0.35625	-1.212984	1.885017
Trial1	2	1	noBlindfold	counterclockwise	practice	Guided	2	0.5	-0.25	18.27106	1.29775	-1.45064	0.55095	1.13045386641607	-0.373941	-1.208752	1.824685
Trial1	2	1	noBlindfold	counterclockwise	practice	Guided	2	0.5	-0.25	18.29105	1.29774	-1.45064	0.55094	1.13043970510334	-0.385958	-1.246838	1.828737
Trial1	2	1	noBlindfold	counterclockwise	practice	Guided	2	0.5	-0.25	18.31105	1.29772	-1.45064	0.55094	1.13042557222563	-0.372551	-1.191825	1.837967
Trial1	2	1	noBlindfold	counterclockwise	practice	Guided	2	0.5	-0.25	18.33105	1.29771	-1.45063	0.55093	1.13041145314492	-0.378652	-1.174898	1.76744
Trial1	2	1	noBlindfold	counterclockwise	practice	Guided	2	0.5	-0.25	18.35106	1.2977	-1.45063	0.55092	1.13039729183255	-0.395702	-1.221447	1.64682
Trial1	2	1	noBlindfold	counterclockwise	practice	Guided	2	0.5	-0.25	18.37105	1.29769	-1.45063	0.55091	1.13038313052018	-0.394005	-1.225679	1.543644
Trial1	2	1	noBlindfold	counterclockwise	practice	Guided	2	0.5	-0.25	18.39105	1.29768	-1.45063	0.55089	1.13036200066653	-0.360779	-1.259534	1.538563
Trial1	2	1	noBlindfold	counterclockwise	practice	Guided	2	0.5	-0.25	18.41106	1.29766	-1.45063	0.55088	1.1303407307068	-0.316691	-1.259534	1.632674
Trial1	2	1	noBlindfold	counterclockwise	practice	Guided	2	0.5	-0.25	18.43105	1.29765	-1.45063	0.55088	1.13033374845875	-0.350902	-1.272229	1.631573
Trial1	2	1	noBlindfold	counterclockwise	practice	Guided	2	0.5	-0.25	18.45105	1.29764	-1.45063	0.55087	1.13031962937848	-0.358161	-1.246838	1.642798
Trial1	2	1	noBlindfold	counterclockwise	practice	Guided	2	0.5	-0.25	18.47105	1.29763	-1.45063	0.55086	1.13030551029822	-0.359045	-1.229911	1.60805
Trial1	2	1	noBlindfold	counterclockwise	practice	Guided	2	0.5	-0.25	18.49106	1.29762	-1.45063	0.55085	1.13029122263091	-0.40074	-1.242606	1.553805
Trial1	2	1	noBlindfold	counterclockwise	practice	Guided	2	0.5	-0.25	18.51105	1.2976	-1.45063	0.55085	1.13027717414575	-0.341266	-1.284924	1.629548
Trial1	2	1	noBlindfold	counterclockwise	practice	Guided	2	0.5	-0.25	18.53105	1.29759	-1.45063	0.55085	1.13027010790838	-0.357799	-1.272229	1.699007
Trial1	2	1	noBlindfold	counterclockwise	practice	Guided	2	0.5	-0.25	18.55106	1.29758	-1.45063	0.55085	1.13026304171555	-0.355335	-1.225679	1.669373
Trial1	2	1	noBlindfold	counterclockwise	practice	Guided	2	0.5	-0.25	18.57104	1.29757	-1.45063	0.55085	1.13025597556726	-0.442878	-1.196057	1.652868
Trial1	2	1	noBlindfold	counterclockwise	practice	Guided	2	0.5	-0.25	18.59105	1.29756	-1.45062	0.55085	1.13024890946351	-0.412213	-1.20452	1.716285
Trial1	2	1	noBlindfold	counterclockwise	practice	Guided	2	0.5	-0.25	18.61105	1.29753	-1.45062	0.55086	1.13023484903886	-0.397639	-1.238375	1.866535
Trial1	2	1	noBlindfold	counterclockwise	practice	Guided	2	0.5	-0.25	18.63106	1.29752	-1.45062	0.55087	1.13023483639639	-0.379964	-1.217216	1.926861
Trial1	2	1	noBlindfold	counterclockwise	practice	Guided	2	0.5	-0.25	18.65105	1.29751	-1.45062	0.55088	1.1302348239303	-0.403218	-1.267997	1.986088
Trial1	2	1	noBlindfold	counterclockwise	practice	Guided	2	0.5	-0.25	18.67105	1.2975	-1.45062	0.5509	1.13024203368522	-0.442818	-1.238375	2.03711
Trial1	2	1	noBlindfold	counterclockwise	practice	Guided	2	0.5	-0.25	18.69106	1.29748	-1.45062	0.55096	1.13027043597174	-0.45167	-1.242606	2.112713
Trial1	2	1	noBlindfold	counterclockwise	practice	Guided	2	0.5	-0.25	18.71104	1.29742	-1.45062	0.55099	1.13024937641364	-0.456728	-1.234143	2.210804
Trial1	2	1	noBlindfold	counterclockwise	practice	Guided	2	0.5	-0.25	18.73105	1.29739	-1.45062	0.55102	1.13024942985511	-0.429009	-1.276461	2.286471
Trial1	2	1	noBlindfold	counterclockwise	practice	Guided	2	0.5	-0.25	18.75105	1.29737	-1.45062	0.55104	1.13024957863044	-0.436352	-1.217216	2.336529
Trial1	2	1	noBlindfold	counterclockwise	practice	Guided	2	0.5	-0.25	18.77106	1.29735	-1.45062	0.55105	1.13024246285123	-0.432146	-1.242606	2.376384
Trial1	2	1	noBlindfold	counterclockwise	practice	Guided	2	0.5	-0.25	18.79105	1.29733	-1.45062	0.55109	1.13025668105017	-0.484727	-1.25107	2.429434
Trial1	2	1	noBlindfold	counterclockwise	practice	Guided	2	0.5	-0.25	18.81105	1.2973	-1.45062	0.55112	1.13025682363166	-0.475245	-1.212984	2.466226
Trial1	2	1	noBlindfold	counterclockwise	practice	Guided	2	0.5	-0.25	18.83105	1.29726	-1.45062	0.55116	1.13025696042529	-0.525512	-1.183361	2.51928
Trial1	2	1	noBlindfold	counterclockwise	practice	Guided	2	0.5	-0.25	18.85106	1.29719	-1.45061	0.5512	1.13023599486611	-0.53949	-1.229911	2.558077
Trial1	2	1	noBlindfold	counterclockwise	practice	Guided	2	0.5	-0.25	18.87105	1.29713	-1.45061	0.55123	1.13021491459072	-0.567051	-1.179129	2.616279
Trial1	2	1	noBlindfold	counterclockwise	practice	Guided	2	0.5	-0.25	18.89105	1.29706	-1.45061	0.55127	1.13019391694189	-0.584958	-1.212984	2.67246
Trial1	2	1	noBlindfold	counterclockwise	practice	Guided	2	0.5	-0.25	18.91106	1.29694	-1.45061	0.55128	1.13011636012106	-0.604014	-1.217216	2.598855
Trial1	2	1	noBlindfold	counterclockwise	practice	Guided	2	0.5	-0.25	18.93105	1.29687	-1.45061	0.55127	1.13005991519841	-0.595167	-1.234143	2.523251
Trial1	2	1	noBlindfold	counterclockwise	practice	Guided	2	0.5	-0.25	18.95105	1.2968	-1.45062	0.55127	1.1300104882469	-0.612485	-1.225679	2.519134
Trial1	2	1	noBlindfold	counterclockwise	practice	Guided	2	0.5	-0.25	18.97105	1.29673	-1.45061	0.55126	1.12995413085307	-0.593627	-1.13258	2.497715
Trial1	2	1	noBlindfold	counterclockwise	practice	Guided	2	0.5	-0.25	18.99106	1.29665	-1.4506	0.55123	1.12987647103116	-0.637763	-1.124116	2.452687
Trial1	2	1	noBlindfold	counterclockwise	practice	Guided	2	0.5	-0.25	19.01105	1.29631	-1.45059	0.55122	1.12962959473265	-0.675995	-1.162202	2.422021
Trial1	2	1	noBlindfold	counterclockwise	practice	Guided	2	0.5	-0.25	19.03105	1.29602	-1.45059	0.55119	1.12940397365361	-0.666135	-1.136811	2.381199
Trial1	2	1	noBlindfold	counterclockwise	practice	Guided	2	0.5	-0.25	19.05106	1.2956	-1.45058	0.55115	1.12907950375648	-0.686911	-1.15797	2.276984
Trial1	2	1	noBlindfold	counterclockwise	practice	Guided	2	0.5	-0.25	19.07104	1.29506	-1.45058	0.55109	1.12865657147154	-0.715737	-1.170666	2.149289
Trial1	2	1	noBlindfold	counterclockwise	practice	Guided	2	0.5	-0.25	19.09105	1.29438	-1.45058	0.55102	1.12812787004575	-0.743176	-1.212984	2.034884
Trial1	2	1	noBlindfold	counterclockwise	practice	Guided	2	0.5	-0.25	19.11105	1.29246	-1.4506	0.55101	1.12676964640657	-0.718319	-1.196057	2.049494
Trial1	2	1	noBlindfold	counterclockwise	practice	Guided	2	0.5	-0.25	19.13106	1.29131	-1.45059	0.55101	1.12596122059778	-0.736098	-1.141043	2.012832
Trial1	2	1	noBlindfold	counterclockwise	practice	Guided	2	0.5	-0.25	19.15105	1.29	-1.45057	0.55099	1.12502662037154	-0.683532	-1.094493	1.945607
Trial1	2	1	noBlindfold	counterclockwise	practice	Guided	2	0.5	-0.25	19.17105	1.28853	-1.45055	0.55097	1.12398053121679	-0.693075	-1.107189	1.930463
Trial1	2	1	noBlindfold	counterclockwise	practice	Guided	2	0.5	-0.25	19.19106	1.28686	-1.45055	0.55094	1.12278826569316	-0.734294	-1.08603	1.894918
Trial1	2	1	noBlindfold	counterclockwise	practice	Guided	2	0.5	-0.25	19.21104	1.28301	-1.45053	0.55091	1.12007209194962	-0.778621	-1.018321	1.837222
Trial1	2	1	noBlindfold	counterclockwise	practice	Guided	2	0.5	-0.25	19.23105	1.28077	-1.45051	0.55089	1.11849306194339	-0.748494	-1.031016	1.809914
Trial1	2	1	noBlindfold	counterclockwise	practice	Guided	2	0.5	-0.25	19.25105	1.27834	-1.45052	0.55088	1.11679094551739	-0.698553	-1.022553	1.765224
Trial1	2	1	noBlindfold	counterclockwise	practice	Guided	2	0.5	-0.25	19.27106	1.27573	-1.45052	0.55087	1.11496628352234	-0.702024	-1.035248	1.748183
Trial1	2	1	noBlindfold	counterclockwise	practice	Guided	2	0.5	-0.25	19.29105	1.27286	-1.45052	0.55087	1.11297143548491	-0.711264	-1.052175	1.700534
Trial1	2	1	noBlindfold	counterclockwise	practice	Guided	2	0.5	-0.25	19.31105	1.2666	-1.45051	0.55088	1.10864073638904	-0.709983	-0.997162	1.78517
Trial1	2	1	noBlindfold	counterclockwise	practice	Guided	2	0.5	-0.25	19.33105	1.26332	-1.45049	0.55088	1.10637519772131	-0.716772	-0.908294	1.740652
Trial1	2	1	noBlindfold	counterclockwise	practice	Guided	2	0.5	-0.25	19.35106	1.25964	-1.45047	0.55087	1.10383225890755	-0.727043	-0.950612	1.753409
Trial1	2	1	noBlindfold	counterclockwise	practice	Guided	2	0.5	-0.25	19.37105	1.25586	-1.45047	0.55086	1.1012271752311	-0.758051	-0.937917	1.753111
Trial1	2	1	noBlindfold	counterclockwise	practice	Guided	2	0.5	-0.25	19.39105	1.2517	-1.45047	0.5508	1.09833220677882	-0.869303	-0.904062	1.667511
Trial1	2	1	noBlindfold	counterclockwise	practice	Guided	2	0.5	-0.25	19.41106	1.2425	-1.45048	0.55078	1.0920416451838	-0.855493	-0.963308	1.580974
Trial1	2	1	noBlindfold	counterclockwise	practice	Guided	2	0.5	-0.25	19.43105	1.23769	-1.45047	0.55075	1.08875483221364	-0.801959	-0.887135	1.53325
Trial1	2	1	noBlindfold	counterclockwise	practice	Guided	2	0.5	-0.25	19.45105	1.23245	-1.45047	0.55072	1.08518915191788	-0.781927	-0.942149	1.452075
Trial1	2	1	noBlindfold	counterclockwise	practice	Guided	2	0.5	-0.25	19.47105	1.22681	-1.45047	0.55069	1.08136821359849	-0.748641	-0.933685	1.352392
Trial1	2	1	noBlindfold	counterclockwise	practice	Guided	2	0.5	-0.25	19.49106	1.22112	-1.45047	0.55067	1.07753721610781	-0.768462	-1.026785	1.387136
Trial1	2	1	noBlindfold	counterclockwise	practice	Guided	2	0.5	-0.25	19.51105	1.20857	-1.45048	0.55068	1.06918659663819	-0.793445	-0.92099	1.412697
Trial1	2	1	noBlindfold	counterclockwise	practice	Guided	2	0.5	-0.25	19.53105	1.20211	-1.45047	0.5507	1.06493138843739	-0.635779	-0.916758	1.409296
Trial1	2	1	noBlindfold	counterclockwise	practice	Guided	2	0.5	-0.25	19.55106	1.19571	-1.45046	0.55071	1.06073034552304	-0.651644	-0.92099	1.427685
Trial1	2	1	noBlindfold	counterclockwise	practice	Guided	2	0.5	-0.25	19.57104	1.18877	-1.45046	0.55071	1.05619161603266	-0.771831	-0.899831	1.450855
Trial1	2	1	noBlindfold	counterclockwise	practice	Guided	2	0.5	-0.25	19.59105	1.1816	-1.45044	0.55067	1.05149936913016	-0.817434	-0.899831	1.381185
Trial1	2	1	noBlindfold	counterclockwise	practice	Guided	2	0.5	-0.25	19.61105	1.16673	-1.45045	0.55063	1.04189126321789	-0.82044	-0.963308	1.255853
Trial1	2	1	noBlindfold	counterclockwise	practice	Guided	2	0.5	-0.25	19.63106	1.15904	-1.45047	0.55063	1.03698704783509	-0.848345	-0.984467	1.246374
Trial1	2	1	noBlindfold	counterclockwise	practice	Guided	2	0.5	-0.25	19.65105	1.15107	-1.45049	0.55064	1.03194793087208	-0.787271	-0.94638	1.290162
Trial1	2	1	noBlindfold	counterclockwise	practice	Guided	2	0.5	-0.25	19.67105	1.14286	-1.45049	0.55063	1.02678008686063	-0.79852	-1.018321	1.267088
Trial1	2	1	noBlindfold	counterclockwise	practice	Guided	2	0.5	-0.25	19.69106	1.1344	-1.45048	0.5506	1.02148114052945	-0.865496	-0.99293	1.249663
Trial1	2	1	noBlindfold	counterclockwise	practice	Guided	2	0.5	-0.25	19.71104	1.11639	-1.45047	0.5506	1.01039446119918	-0.878121	-0.984467	1.244721
Trial1	2	1	noBlindfold	counterclockwise	practice	Guided	2	0.5	-0.25	19.73105	1.10686	-1.45048	0.55062	1.0046249951837	-0.823123	-0.99293	1.231178
Trial1	2	1	noBlindfold	counterclockwise	practice	Guided	2	0.5	-0.25	19.75105	1.09737	-1.45048	0.55063	0.998929126971773	-0.750681	-0.937917	1.289591
Trial1	2	1	noBlindfold	counterclockwise	practice	Guided	2	0.5	-0.25	19.77106	1.0877	-1.45046	0.55061	0.993160451518957	-0.741057	-0.899831	1.253795
Trial1	2	1	noBlindfold	counterclockwise	practice	Guided	2	0.5	-0.25	19.79105	1.07755	-1.45045	0.55057	0.987155646008081	-0.697343	-0.925221	1.174058
Trial1	2	1	noBlindfold	counterclockwise	practice	Guided	2	0.5	-0.25	19.81105	1.05732	-1.45047	0.55057	0.975457802127698	-0.761062	-0.937917	1.16274
Trial1	2	1	noBlindfold	counterclockwise	practice	Guided	2	0.5	-0.25	19.83105	1.04667	-1.45047	0.55058	0.969420613425003	-0.617009	-0.899831	1.157149
Trial1	2	1	noBlindfold	counterclockwise	practice	Guided	2	0.5	-0.25	19.85106	1.03593	-1.45045	0.55058	0.963405047545423	-0.64173	-0.916758	1.157473
Trial1	2	1	noBlindfold	counterclockwise	practice	Guided	2	0.5	-0.25	19.87105	1.02575	-1.45045	0.55058	0.957779338268596	-0.617366	-0.895599	1.209858
Trial1	2	1	noBlindfold	counterclockwise	practice	Guided	2	0.5	-0.25	19.89105	1.01487	-1.45044	0.55058	0.951850537861313	-0.677335	-0.908294	1.1567
Trial1	2	1	noBlindfold	counterclockwise	practice	Guided	2	0.5	-0.25	19.91106	0.99315	-1.45046	0.55057	0.940270844542297	-0.65778	-0.87444	1.111359
Trial1	2	1	noBlindfold	counterclockwise	practice	Guided	2	0.5	-0.25	19.93105	0.98236	-1.45046	0.55056	0.934648321284523	-0.564887	-0.899831	1.102835
Trial1	2	1	noBlindfold	counterclockwise	practice	Guided	2	0.5	-0.25	19.95105	0.97154	-1.45046	0.55053	0.929084632567726	-0.645043	-0.954844	1.033827
Trial1	2	1	noBlindfold	counterclockwise	practice	Guided	2	0.5	-0.25	19.97105	0.96034	-1.45047	0.55052	0.923442015985004	-0.70356	-1.022553	1.045744
Trial1	2	1	noBlindfold	counterclockwise	practice	Guided	2	0.5	-0.25	19.99106	0.94904	-1.45049	0.55053	0.917869938991708	-0.664051	-0.954844	1.037047
Trial1	2	1	noBlindfold	counterclockwise	practice	Guided	2	0.5	-0.25	20.01105	0.92729	-1.45049	0.55053	0.907427721866999	-0.550457	-1.001394	1.010961
Trial1	2	1	noBlindfold	counterclockwise	practice	Guided	2	0.5	-0.25	20.03105	0.91594	-1.45049	0.55052	0.902129922502736	-0.570812	-0.967539	1.038094
Trial1	2	1	noBlindfold	counterclockwise	practice	Guided	2	0.5	-0.25	20.05106	0.90493	-1.45049	0.55053	0.897115716325647	-0.584222	-0.984467	1.079259
Trial1	2	1	noBlindfold	counterclockwise	practice	Guided	2	0.5	-0.25	20.07104	0.8939	-1.45049	0.55054	0.892200413941237	-0.64418	-0.94638	1.074484
Trial1	2	1	noBlindfold	counterclockwise	practice	Guided	2	0.5	-0.25	20.09105	0.88246	-1.45049	0.55056	0.887227118533482	-0.648827	-0.92099	1.147033
Trial1	2	1	noBlindfold	counterclockwise	practice	Guided	2	0.5	-0.25	20.11105	0.8601	-1.45047	0.55056	0.877820221881742	-0.659446	-0.878672	1.104706
Trial1	2	1	noBlindfold	counterclockwise	practice	Guided	2	0.5	-0.25	20.13106	0.84848	-1.45046	0.55056	0.873117752921422	-0.62799	-0.967539	1.063838
Trial1	2	1	noBlindfold	counterclockwise	practice	Guided	2	0.5	-0.25	20.15105	0.83711	-1.45046	0.55056	0.868642302853874	-0.635823	-0.865976	1.101837
Trial1	2	1	noBlindfold	counterclockwise	practice	Guided	2	0.5	-0.25	20.17105	0.82571	-1.45046	0.55056	0.864281963761828	-0.651084	-0.94638	1.130205
Trial1	2	1	noBlindfold	counterclockwise	practice	Guided	2	0.5	-0.25	20.19106	0.81428	-1.45047	0.55055	0.860030335857478	-0.590229	-0.971771	1.102064
Trial1	2	1	noBlindfold	counterclockwise	practice	Guided	2	0.5	-0.25	20.21104	0.79075	-1.45049	0.55053	0.851694713627347	-0.573953	-0.959076	1.025575
Trial1	2	1	noBlindfold	counterclockwise	practice	Guided	2	0.5	-0.25	20.23105	0.77969	-1.4505	0.55053	0.847982793769332	-0.60616	-1.031016	1.047293
Trial1	2	1	noBlindfold	counterclockwise	practice	Guided	2	0.5	-0.25	20.25105	0.76757	-1.45051	0.55054	0.844072304118686	-0.595293	-1.014089	1.083722
Trial1	2	1	noBlindfold	counterclockwise	practice	Guided	2	0.5	-0.25	20.27106	0.75613	-1.4505	0.55055	0.840525337837665	-0.620883	-1.018321	1.157434
Trial1	2	1	noBlindfold	counterclockwise	practice	Guided	2	0.5	-0.25	20.29105	0.74466	-1.4505	0.55053	0.837082315756536	-0.590521	-0.933685	1.086241
Trial1	2	1	noBlindfold	counterclockwise	practice	Guided	2	0.5	-0.25	20.31105	0.7212501	-1.45051	0.55053	0.830541928509993	-0.678001	-1.047944	1.038397
Trial1	2	1	noBlindfold	counterclockwise	practice	Guided	2	0.5	-0.25	20.33105	0.70961	-1.45051	0.55053	0.82751716184749	-0.649822	-1.001394	1.047461
Trial1	2	1	noBlindfold	counterclockwise	practice	Guided	2	0.5	-0.25	20.35106	0.69791	-1.45051	0.55053	0.824631224233594	-0.656253	-0.997162	1.081606
Trial1	2	1	noBlindfold	counterclockwise	practice	Guided	2	0.5	-0.25	20.37105	0.68619	-1.45051	0.55053	0.82189721175344	-0.669196	-1.102957	1.098006
Trial1	2	1	noBlindfold	counterclockwise	practice	Guided	2	0.5	-0.25	20.39105	0.67443	-1.45052	0.55051	0.819293642254838	-0.68253	-1.03948	1.008629
Trial1	2	1	noBlindfold	counterclockwise	practice	Guided	2	0.5	-0.25	20.41106	0.65025	-1.45052	0.55052	0.814498215315288	-0.691382	-1.035248	1.010017
Trial1	2	1	noBlindfold	counterclockwise	practice	Guided	2	0.5	-0.25	20.43105	0.63818	-1.45051	0.55053	0.812368158177938	-0.672455	-1.043712	1.059984
Trial1	2	1	noBlindfold	counterclockwise	practice	Guided	2	0.5	-0.25	20.45105	0.62532	-1.45051	0.55052	0.810269943719759	-0.620913	-1.047944	1.062914
Trial1	2	1	noBlindfold	counterclockwise	practice	Guided	2	0.5	-0.25	20.47105	0.6128	-1.45051	0.5505	0.808408403572188	-0.652849	-1.014089	0.9717
Trial1	2	1	noBlindfold	counterclockwise	practice	Guided	2	0.5	-0.25	20.49106	0.60095	-1.45051	0.55047	0.806810458042021	-0.739133	-1.031016	0.963428
Trial1	2	1	noBlindfold	counterclockwise	practice	Guided	2	0.5	-0.25	20.51105	0.57585	-1.45053	0.55046	0.804045648660906	-0.716679	-1.009857	0.922191
Trial1	2	1	noBlindfold	counterclockwise	practice	Guided	2	0.5	-0.25	20.53105	0.56334	-1.45053	0.55049	0.802991990041408	-0.691386	-1.077566	1.002195
Trial1	2	1	noBlindfold	counterclockwise	practice	Guided	2	0.5	-0.25	20.55106	0.55075	-1.45054	0.55051	0.802117078206177	-0.714516	-1.031016	1.03503
Trial1	2	1	noBlindfold	counterclockwise	practice	Guided	2	0.5	-0.25	20.57104	0.53808	-1.45053	0.55052	0.801425205244445	-0.740788	-1.064871	1.054935
Trial1	2	1	noBlindfold	counterclockwise	practice	Guided	2	0.5	-0.25	20.59105	0.52531	-1.45053	0.5505	0.800900057170766	-0.714571	-1.128348	0.995657
Trial1	2	1	noBlindfold	counterclockwise	practice	Guided	2	0.5	-0.25	20.61105	0.49866	-1.45056	0.55048	0.800481129754501	-0.713641	-1.119884	0.943923
Trial1	2	1	noBlindfold	counterclockwise	practice	Guided	2	0.5	-0.25	20.63106	0.4856	-1.45058	0.55046	0.800589496108807	-0.746845	-1.187593	0.942472
Trial1	2	1	noBlindfold	counterclockwise	practice	Guided	2	0.5	-0.25	20.65105	0.47247	-1.45058	0.55045	0.800923309316102	-0.732477	-1.234143	0.907354
Trial1	2	1	noBlindfold	counterclockwise	practice	Guided	2	0.5	-0.25	20.67105	0.45928	-1.45059	0.55044	0.801475097755629	-0.666094	-1.149507	0.889225
Trial1	2	1	noBlindfold	counterclockwise	practice	Guided	2	0.5	-0.25	20.69106	0.44568	-1.45058	0.55043	0.802271056343677	-0.706212	-1.047944	0.848063
Trial1	2	1	noBlindfold	counterclockwise	practice	Guided	2	0.5	-0.25	20.71104	0.41918	-1.45056	0.55041	0.804480015938092	-0.700998	-1.20452	0.794008
Trial1	2	1	noBlindfold	counterclockwise	practice	Guided	2	0.5	-0.25	20.73105	0.40545	-1.45057	0.55039	0.80595524671529	-0.724436	-1.141043	0.77699
Trial1	2	1	noBlindfold	counterclockwise	practice	Guided	2	0.5	-0.25	20.75105	0.39204	-1.45058	0.55036	0.807608523046491	-0.687799	-1.124116	0.730772
Trial1	2	1	noBlindfold	counterclockwise	practice	Guided	2	0.5	-0.25	20.77106	0.37854	-1.45058	0.55036	0.809523747229429	-0.719511	-1.318779	0.7147
Trial1	2	1	noBlindfold	counterclockwise	practice	Guided	2	0.5	-0.25	20.79105	0.36459	-1.4506	0.55034	0.811714224053162	-0.584561	-1.13258	0.711328
Trial1	2	1	noBlindfold	counterclockwise	practice	Guided	2	0.5	-0.25	20.81105	0.33683	-1.45062	0.55033	0.816794058608967	-0.591163	-1.217216	0.663162
Trial1	2	1	noBlindfold	counterclockwise	practice	Guided	2	0.5	-0.25	20.83105	0.3238	-1.45062	0.55031	0.819477005200366	-0.737828	-1.174898	0.609564
Trial1	2	1	noBlindfold	counterclockwise	practice	Guided	2	0.5	-0.25	20.85106	0.31029	-1.45062	0.5503	0.822477947501097	-0.733075	-1.335706	0.632592
Trial1	2	1	noBlindfold	counterclockwise	practice	Guided	2	0.5	-0.25	20.87105	0.29672	-1.45063	0.55029	0.825703836060835	-0.592381	-1.276461	0.616726
Trial1	2	1	noBlindfold	counterclockwise	practice	Guided	2	0.5	-0.25	20.89105	0.28273	-1.45062	0.55025	0.829220304094496	-0.615849	-1.200288	0.500056
Trial1	2	1	noBlindfold	counterclockwise	practice	Guided	2	0.5	-0.25	20.91106	0.25571	-1.45064	0.55025	0.836706432307277	-0.614945	-1.361097	0.53576
Trial1	2	1	noBlindfold	counterclockwise	practice	Guided	2	0.5	-0.25	20.93105	0.24228	-1.45065	0.55024	0.840716197130268	-0.601765	-1.289156	0.470515
Trial1	2	1	noBlindfold	counterclockwise	practice	Guided	2	0.5	-0.25	20.95105	0.22767	-1.45065	0.55023	0.845299783714076	-0.506282	-1.280693	0.454908
Trial1	2	1	noBlindfold	counterclockwise	practice	Guided	2	0.5	-0.25	20.97105	0.21516	-1.45064	0.55022	0.849403253639525	-0.553928	-1.284924	0.449858
Trial1	2	1	noBlindfold	counterclockwise	practice	Guided	2	0.5	-0.25	20.99106	0.20149	-1.45064	0.5502	0.854065709981568	-0.615229	-1.229911	0.452996
Trial1	2	1	noBlindfold	counterclockwise	practice	Guided	2	0.5	-0.25	21.01105	0.17495	-1.45065	0.55023	0.863727732013001	-0.643718	-1.327242	0.442195
Trial1	2	1	noBlindfold	counterclockwise	practice	Guided	2	0.5	-0.25	21.03105	0.16125	-1.45064	0.55025	0.868994602002371	-0.662492	-1.212984	0.514651
Trial1	2	1	noBlindfold	counterclockwise	practice	Guided	2	0.5	-0.25	21.05106	0.14791	-1.45063	0.55024	0.874271977258123	-0.641972	-1.373792	0.462463
Trial1	2	1	noBlindfold	counterclockwise	practice	Guided	2	0.5	-0.25	21.07104	0.13461	-1.45065	0.55021	0.879685112257779	-0.546482	-1.280693	0.419333
Trial1	2	1	noBlindfold	counterclockwise	practice	Guided	2	0.5	-0.25	21.09105	0.12097	-1.45066	0.55016	0.88539242669579	-0.597078	-1.36956	0.348336
Trial1	2	1	noBlindfold	counterclockwise	practice	Guided	2	0.5	-0.25	21.11105	0.09424099	-1.45069	0.55014	0.897142367925215	-0.576261	-1.365329	0.275804
Trial1	2	1	noBlindfold	counterclockwise	practice	Guided	2	0.5	-0.25	21.13106	0.081166	-1.4507	0.55013	0.903122335341242	-0.566737	-1.36956	0.281474
Trial1	2	1	noBlindfold	counterclockwise	practice	Guided	2	0.5	-0.25	21.15105	0.068182	-1.4507	0.55013	0.909216595926456	-0.566737	-1.36956	0.281474
Trial1	2	1	noBlindfold	counterclockwise	practice	Guided	2	0.5	-0.25	21.17105	0.043751	-1.45071	0.55012	0.92106197233098	-0.461623	-1.441501	0.206146
Trial1	2	1	noBlindfold	counterclockwise	practice	Guided	2	0.5	-0.25	21.19106	0.042601	-1.45071	0.55011	0.921623474532038	-0.461645	-1.365329	0.193673
Trial1	2	1	noBlindfold	counterclockwise	practice	Guided	2	0.5	-0.25	21.21104	0.016803	-1.45073	0.55011	0.934695311196014	-0.554005	-1.526137	0.224822
Trial1	2	1	noBlindfold	counterclockwise	practice	Guided	2	0.5	-0.25	21.23105	0.0044123	-1.45073	0.55011	0.941160534934657	-0.611322	-1.46266	0.209213
Trial1	2	1	noBlindfold	counterclockwise	practice	Guided	2	0.5	-0.25	21.25105	-0.007912099	-1.45073	0.55012	0.947716576192566	-0.526259	-1.488051	0.222987
Trial1	2	1	noBlindfold	counterclockwise	practice	Guided	2	0.5	-0.25	21.27106	-0.020123	-1.45072	0.55012	0.954316480250283	-0.432151	-1.428806	0.270109
Trial1	2	1	noBlindfold	counterclockwise	practice	Guided	2	0.5	-0.25	21.29105	-0.032187	-1.45071	0.55011	0.960936515573064	-0.44053	-1.399183	0.224677
Trial1	2	1	noBlindfold	counterclockwise	practice	Guided	2	0.5	-0.25	21.31105	-0.056924	-1.45073	0.55009	0.9748376142722	-0.595725	-1.50921	0.165187
Trial1	2	1	noBlindfold	counterclockwise	practice	Guided	2	0.5	-0.25	21.33105	-0.06826	-1.45074	0.55008	0.981349802673715	-0.564391	-1.483819	0.153396
Trial1	2	1	noBlindfold	counterclockwise	practice	Guided	2	0.5	-0.25	21.35106	-0.080235	-1.45075	0.55006	0.988316102287796	-0.556209	-1.513442	0.0831
Trial1	2	1	noBlindfold	counterclockwise	practice	Guided	2	0.5	-0.25	21.37105	-0.09211399	-1.45076	0.55006	0.995336646389148	-0.488187	-1.530369	0.146093
Trial1	2	1	noBlindfold	counterclockwise	practice	Guided	2	0.5	-0.25	21.39105	-0.10284	-1.45076	0.55005	1.00174652438902	-0.48291	-1.50921	0.172156
Trial1	2	1	noBlindfold	counterclockwise	practice	Guided	2	0.5	-0.25	21.41106	-0.126	-1.45077	0.55004	1.01584448354947	-0.569146	-1.640396	0.066927
Trial1	2	1	noBlindfold	counterclockwise	practice	Guided	2	0.5	-0.25	21.43105	-0.13713	-1.45078	0.55003	1.02273292496102	-0.542525	-1.568455	0.059047
Trial1	2	1	noBlindfold	counterclockwise	practice	Guided	2	0.5	-0.25	21.45105	-0.1482	-1.45079	0.55003	1.02966559457568	-0.555637	-1.58115	0.034649
Trial1	2	1	noBlindfold	counterclockwise	practice	Guided	2	0.5	-0.25	21.47105	-0.15985	-1.45079	0.55002	1.03703133598954	-0.4502	-1.6277	0.012312
Trial1	2	1	noBlindfold	counterclockwise	practice	Guided	2	0.5	-0.25	21.49106	-0.17038	-1.45081	0.55003	1.043770735942	-0.520719	-1.648859	0.0322
Trial1	2	1	noBlindfold	counterclockwise	practice	Guided	2	0.5	-0.25	21.51105	-0.19189	-1.45083	0.55005	1.05772955368819	-0.607302	-1.623468	0.100353
Trial1	2	1	noBlindfold	counterclockwise	practice	Guided	2	0.5	-0.25	21.53105	-0.20262	-1.45082	0.55007	1.06479427554841	-0.600925	-1.623468	0.147546
Trial1	2	1	noBlindfold	counterclockwise	practice	Guided	2	0.5	-0.25	21.55106	-0.21362	-1.45081	0.55007	1.07208464148782	-0.601448	-1.648859	0.127737
Trial1	2	1	noBlindfold	counterclockwise	practice	Guided	2	0.5	-0.25	21.57104	-0.22457	-1.45081	0.55008	1.07941173902884	-0.694042	-1.631932	0.145357
Trial1	2	1	noBlindfold	counterclockwise	practice	Guided	2	0.5	-0.25	21.59105	-0.23555	-1.45082	0.5501	1.08682737483371	-0.745833	-1.644627	0.178364
Trial1	2	1	noBlindfold	counterclockwise	practice	Guided	2	0.5	-0.25	21.61105	-0.25676	-1.45082	0.5501	1.10129272204984	-0.650985	-1.691177	0.193586
Trial1	2	1	noBlindfold	counterclockwise	practice	Guided	2	0.5	-0.25	21.63106	-0.26761	-1.45083	0.55009	1.10876919106151	-0.719142	-1.678482	0.160334
Trial1	2	1	noBlindfold	counterclockwise	practice	Guided	2	0.5	-0.25	21.65105	-0.27885	-1.45085	0.55008	1.1165730223349	-0.764537	-1.699641	0.138947
Trial1	2	1	noBlindfold	counterclockwise	practice	Guided	2	0.5	-0.25	21.67105	-0.28983	-1.45086	0.55008	1.12425950572659	-0.780473	-1.716568	0.17072
Trial1	2	1	noBlindfold	counterclockwise	practice	Guided	2	0.5	-0.25	21.69106	-0.30084	-1.45087	0.5501	1.13203564350758	-0.748786	-1.729263	0.174763
Trial1	2	1	noBlindfold	counterclockwise	practice	Guided	2	0.5	-0.25	21.71104	-0.30235	-1.45087	0.5502	1.13317497089462	-3.342795	-1.746191	0.731843
Trial1	2	1	noBlindfold	counterclockwise	practice	Guided	2	0.5	-0.25	21.73105	-0.30179	-1.45084	0.55038	1.13290570364585	-2.425781	-1.331474	1.193594
Trial1	2	1	noBlindfold	counterclockwise	practice	Guided	2	0.5	-0.25	21.75105	-0.30136	-1.45073	0.55055	1.13272156518671	-1.07017	-1.060639	1.450288
Trial1	2	1	noBlindfold	counterclockwise	practice	Guided	2	0.5	-0.25	21.77106	-0.30083	-1.45063	0.55057	1.13236082685909	-0.670797	-1.394951	1.259808
Trial1	2	1	noBlindfold	counterclockwise	practice	Guided	2	0.5	-0.25	21.79105	-0.30063	-1.45069	0.55054	1.13219819010755	-1.367094	-2.042417	0.919823
Trial1	2	1	noBlindfold	counterclockwise	practice	Guided	2	0.5	-0.25	21.81105	-0.30067	-1.45089	0.55053	1.1322193925115	-1.448182	-1.79274	0.743442
Trial1	2	1	noBlindfold	counterclockwise	practice	Guided	2	0.5	-0.25	21.83105	-0.30067	-1.45089	0.55052	1.13221231248214	-0.944947	-1.615005	0.736566
Trial1	2	1	noBlindfold	counterclockwise	practice	Guided	2	0.5	-0.25	21.85106	-0.30065	-1.45088	0.55051	1.13219109090468	-0.92271	-1.737727	0.655403
Trial1	2	1	noBlindfold	counterclockwise	practice	Guided	2	0.5	-0.25	21.87105	-0.30064	-1.45088	0.5505	1.13217697170679	-1.339672	-1.919694	0.691131
Trial1	2	1	noBlindfold	counterclockwise	practice	Guided	2	0.5	-0.25	21.89105	-0.30065	-1.45089	0.5505	1.13218405301836	-1.725354	-1.851986	0.889178
Trial1	2	1	noBlindfold	counterclockwise	practice	Guided	2	0.5	-0.25	21.91106	-0.30067	-1.45089	0.5505	1.13219819469865	-1.491574	-1.661555	1.107511
Trial1	2	1	noBlindfold	counterclockwise	practice	Guided	2	0.5	-0.25	21.93105	-0.30068	-1.45088	0.5505	1.1322052761429	-1.487828	-1.648859	1.073716
Trial1	2	1	noBlindfold	counterclockwise	practice	Guided	2	0.5	-0.25	21.95105	-0.30068	-1.45088	0.55051	1.13221231389729	-1.749046	-1.763118	1.105019
Trial1	2	1	noBlindfold	counterclockwise	practice	Guided	2	0.5	-0.25	21.97105	-0.30069	-1.45088	0.55051	1.13221937426601	-1.778289	-1.775813	1.140292
Trial1	2	1	noBlindfold	counterclockwise	practice	Guided	2	0.5	-0.25	21.99106	-0.30071	-1.45088	0.55052	1.13224059601973	-1.833958	-1.716568	1.181235
Trial1	2	1	noBlindfold	counterclockwise	practice	Guided	2	0.5	-0.25	22.01105	-0.30074	-1.45088	0.55052	1.13226181967453	-1.940585	-1.805436	1.187162
Trial1	2	1	noBlindfold	counterclockwise	practice	Guided	2	0.5	-0.25	22.03105	-0.30075	-1.45088	0.55053	1.1322759810155	-1.976827	-1.890072	1.176551
Trial1	2	1	noBlindfold	counterclockwise	practice	Guided	2	0.5	-0.25	22.05106	-0.30077	-1.45089	0.55053	1.13229010223747	-1.973573	-1.88584	1.235261
Trial1	2	1	noBlindfold	counterclockwise	practice	Guided	2	0.5	-0.25	22.07104	-0.30079	-1.45089	0.55054	1.1323113453321	-2.023378	-1.923926	1.221196
Trial1	2	1	noBlindfold	counterclockwise	practice	Guided	2	0.5	-0.25	22.09105	-0.3008	-1.4509	0.55055	1.13232544345604	-2.049134	-1.894304	1.319372
Trial1	2	1	noBlindfold	counterclockwise	practice	Guided	2	0.5	-0.25	22.11105	-0.30084	-1.45091	0.55055	1.13235374983664	-2.170483	-1.911231	1.300879
Trial1	2	1	noBlindfold	counterclockwise	practice	Guided	2	0.5	-0.25	22.13106	-0.30085	-1.45091	0.55056	1.13236789010027	-2.214893	-1.919694	1.30338
Trial1	2	1	noBlindfold	counterclockwise	practice	Guided	2	0.5	-0.25	22.15105	-0.30087	-1.45091	0.55056	1.13238203301669	-2.189164	-1.894304	1.285127
Trial1	2	1	noBlindfold	counterclockwise	practice	Guided	2	0.5	-0.25	22.17105	-0.30089	-1.45091	0.55056	1.13239617610962	-2.185151	-1.873145	1.196588
Trial1	2	1	noBlindfold	counterclockwise	practice	Guided	2	0.5	-0.25	22.19106	-0.3009	-1.45092	0.55056	1.13240325826122	-2.180219	-1.902767	1.124805
Trial1	2	1	noBlindfold	counterclockwise	practice	Guided	2	0.5	-0.25	22.21104	-0.30092	-1.45092	0.55055	1.13241030148423	-2.068828	-1.818131	0.883083
Trial1	2	1	noBlindfold	counterclockwise	practice	Guided	2	0.5	-0.25	22.23105	-0.30092	-1.45092	0.55054	1.13240326460875	-2.114423	-1.818131	0.86458
Trial1	2	1	noBlindfold	counterclockwise	practice	Guided	2	0.5	-0.25	22.25105	-0.30093	-1.45092	0.55054	1.13241034698113	-2.059221	-1.788509	0.815247
Trial1	2	1	noBlindfold	counterclockwise	practice	Guided	2	0.5	-0.25	22.27106	-0.30094	-1.45091	0.55053	1.13241035051801	-2.063664	-1.763118	0.815493
Trial1	2	1	noBlindfold	counterclockwise	practice	Guided	2	0.5	-0.25	22.29105	-0.30094	-1.45091	0.55051	1.1323961928914	-2.067619	-1.758886	0.744203
Trial1	2	1	noBlindfold	counterclockwise	practice	Guided	2	0.5	-0.25	22.31105	-0.30095	-1.45091	0.55049	1.13238909704475	-2.052824	-1.780045	0.528779
Trial1	2	1	noBlindfold	counterclockwise	practice	Guided	2	0.5	-0.25	22.33105	-0.30095	-1.45091	0.55047	1.13237498199503	-1.987068	-1.703873	0.348368
Trial1	2	1	noBlindfold	counterclockwise	practice	Guided	2	0.5	-0.25	22.35106	-0.30095	-1.45091	0.55043	1.13234671029089	-1.923658	-1.678482	0.205989
Trial1	2	1	noBlindfold	counterclockwise	practice	Guided	2	0.5	-0.25	22.37105	-0.30096	-1.4509	0.5503	1.1322619051677	-1.924753	-1.661555	-0.054746
Trial1	2	1	noBlindfold	counterclockwise	practice	Guided	2	0.5	-0.25	22.39105	-0.30096	-1.45089	0.54984	1.13193679667366	-1.867574	-1.7208	-0.462189
Trial1	2	1	noBlindfold	counterclockwise	practice	Guided	2	0.5	-0.25	22.41106	-0.30089	-1.45087	0.54936	1.13154812677072	-1.477881	-1.716568	-0.836634
Trial1	2	1	noBlindfold	counterclockwise	practice	Guided	2	0.5	-0.25	22.43105	-0.3008	-1.45086	0.54864	1.1309759073479	-1.294548	-1.606541	-0.825773
Trial1	2	1	noBlindfold	counterclockwise	practice	Guided	2	0.5	-0.25	22.45105	-0.3007	-1.45081	0.54742	1.13004389307216	-1.288842	-1.433037	-1.124759
Trial1	2	1	noBlindfold	counterclockwise	practice	Guided	2	0.5	-0.25	22.47105	-0.30066	-1.45073	0.54519	1.12844302119713	-1.366354	-1.284924	-1.557931
Trial1	2	1	noBlindfold	counterclockwise	practice	Guided	2	0.5	-0.25	22.49106	-0.30067	-1.45064	0.53741	1.12298129391669	-1.42773	-0.997162	-1.781719
Trial1	2	1	noBlindfold	counterclockwise	practice	Guided	2	0.5	-0.25	22.51105	-0.30073	-1.45052	0.53196	1.11920953130325	-1.403777	-1.073334	-1.593891
Trial1	2	1	noBlindfold	counterclockwise	practice	Guided	2	0.5	-0.25	22.53105	-0.30072	-1.45053	0.52528	1.11454547008194	-1.393338	-1.128348	-1.649251
Trial1	2	1	noBlindfold	counterclockwise	practice	Guided	2	0.5	-0.25	22.55106	-0.3007	-1.45056	0.51783	1.10936172412506	-1.327027	-1.060639	-1.661423
Trial1	2	1	noBlindfold	counterclockwise	practice	Guided	2	0.5	-0.25	22.57104	-0.30067	-1.45054	0.50955	1.10362525399446	-1.334095	-0.980235	-1.387713
Trial1	2	1	noBlindfold	counterclockwise	practice	Guided	2	0.5	-0.25	22.59105	-0.30066	-1.4505	0.49103	1.09095457570823	-1.34904	-1.001394	-1.2566
Trial1	2	1	noBlindfold	counterclockwise	practice	Guided	2	0.5	-0.25	22.61105	-0.30069	-1.45041	0.48142	1.08447208357998	-1.505612	-0.815195	-0.911109
Trial1	2	1	noBlindfold	counterclockwise	practice	Guided	2	0.5	-0.25	22.63106	-0.30073	-1.45039	0.47139	1.07776252573237	-1.539869	-0.713631	-0.67865
Trial1	2	1	noBlindfold	counterclockwise	practice	Guided	2	0.5	-0.25	22.65105	-0.30076	-1.45037	0.46157	1.07123687224273	-1.546723	-0.747486	-0.560627
Trial1	2	1	noBlindfold	counterclockwise	practice	Guided	2	0.5	-0.25	22.67105	-0.30077	-1.45035	0.45163	1.06466765713037	-1.526508	-0.789804	-0.59974
Trial1	2	1	noBlindfold	counterclockwise	practice	Guided	2	0.5	-0.25	22.69106	-0.30076	-1.45035	0.43072	1.05099776379332	-1.432471	-0.73479	-0.756437
Trial1	2	1	noBlindfold	counterclockwise	practice	Guided	2	0.5	-0.25	22.71104	-0.30068	-1.45033	0.42006	1.04406364565489	-1.231218	-0.586677	-0.761225
Trial1	2	1	noBlindfold	counterclockwise	practice	Guided	2	0.5	-0.25	22.73105	-0.30064	-1.4503	0.40891	1.03691212061504	-1.248806	-0.552823	-0.661685
Trial1	2	1	noBlindfold	counterclockwise	practice	Guided	2	0.5	-0.25	22.75105	-0.30063	-1.45029	0.39796	1.0299808417361	-1.204751	-0.599373	-0.672611
Trial1	2	1	noBlindfold	counterclockwise	practice	Guided	2	0.5	-0.25	22.77106	-0.30062	-1.45031	0.3869	1.02305131232047	-1.185773	-0.459704	-0.652732
Trial1	2	1	noBlindfold	counterclockwise	practice	Guided	2	0.5	-0.25	22.79105	-0.30061	-1.45028	0.364	1.00894618736441	-1.272998	-0.633159	-0.618713
Trial1	2	1	noBlindfold	counterclockwise	practice	Guided	2	0.5	-0.25	22.81105	-0.30061	-1.45027	0.35208	1.00173685603657	-1.242033	-0.400324	-0.708972
Trial1	2	1	noBlindfold	counterclockwise	practice	Guided	2	0.5	-0.25	22.83105	-0.30062	-1.45025	0.34031	0.994715171573863	-1.312604	-0.514552	-0.714882
Trial1	2	1	noBlindfold	counterclockwise	practice	Guided	2	0.5	-0.25	22.85106	-0.30066	-1.45023	0.32797	0.987474461158724	-1.356528	-0.459458	-0.68628
Trial1	2	1	noBlindfold	counterclockwise	practice	Guided	2	0.5	-0.25	22.87105	-0.30068	-1.45023	0.31628	0.980694410900426	-1.414414	-0.527118	-0.620216
Trial1	2	1	noBlindfold	counterclockwise	practice	Guided	2	0.5	-0.25	22.89105	-0.30069	-1.45025	0.29163	0.966678604977558	-1.34569	-0.34086	-0.569381
Trial1	2	1	noBlindfold	counterclockwise	practice	Guided	2	0.5	-0.25	22.91106	-0.30065	-1.45023	0.2794	0.959846224102912	-1.30666	-0.344893	-0.592793
Trial1	2	1	noBlindfold	counterclockwise	practice	Guided	2	0.5	-0.25	22.93105	-0.30064	-1.45019	0.26676	0.952924591841423	-1.318617	-0.349043	-0.482935
Trial1	2	1	noBlindfold	counterclockwise	practice	Guided	2	0.5	-0.25	22.95105	-0.30065	-1.45018	0.25445	0.946314017242292	-1.269679	-0.378558	-0.485617
Trial1	2	1	noBlindfold	counterclockwise	practice	Guided	2	0.5	-0.25	22.97105	-0.30066	-1.45016	0.24213	0.939812955666202	-1.357808	-0.272677	-0.552614
Trial1	2	1	noBlindfold	counterclockwise	practice	Guided	2	0.5	-0.25	22.99106	-0.30065	-1.45018	0.21715	0.92696793280872	-1.244662	-0.348752	-0.520808
Trial1	2	1	noBlindfold	counterclockwise	practice	Guided	2	0.5	-0.25	23.01105	-0.30062	-1.45015	0.20448	0.920621763420442	-1.248604	-0.175086	-0.428222
Trial1	2	1	noBlindfold	counterclockwise	practice	Guided	2	0.5	-0.25	23.03105	-0.30062	-1.45013	0.19208	0.914563877667263	-1.301451	-0.289278	-0.673715
Trial1	2	1	noBlindfold	counterclockwise	practice	Guided	2	0.5	-0.25	23.05106	-0.30064	-1.45014	0.17953	0.908581534668097	-1.328121	-0.331505	-0.588353
Trial1	2	1	noBlindfold	counterclockwise	practice	Guided	2	0.5	-0.25	23.07104	-0.30065	-1.45014	0.16681	0.902646666441157	-1.317471	-0.204487	-0.740627
Trial1	2	1	noBlindfold	counterclockwise	practice	Guided	2	0.5	-0.25	23.09105	-0.30065	-1.45013	0.14063	0.89086037849905	-1.243215	-0.255193	-0.500523
Trial1	2	1	noBlindfold	counterclockwise	practice	Guided	2	0.5	-0.25	23.11105	-0.30063	-1.4501	0.1271	0.884993116571993	-1.336627	-0.204303	-0.672608
Trial1	2	1	noBlindfold	counterclockwise	practice	Guided	2	0.5	-0.25	23.13106	-0.30064	-1.4501	0.11383	0.879429734423583	-1.290076	-0.259261	-0.548991
Trial1	2	1	noBlindfold	counterclockwise	practice	Guided	2	0.5	-0.25	23.15105	-0.30065	-1.45009	0.10049	0.874004385685211	-1.400899	-0.047625	-0.53923
Trial1	2	1	noBlindfold	counterclockwise	practice	Guided	2	0.5	-0.25	23.17105	-0.30066	-1.45006	0.087147	0.86874884526742	-1.252112	-0.081457	-0.332491
Trial1	2	1	noBlindfold	counterclockwise	practice	Guided	2	0.5	-0.25	23.19106	-0.30065	-1.45005	0.060002	0.858569544583859	-1.293466	-0.013714	-0.532309
Trial1	2	1	noBlindfold	counterclockwise	practice	Guided	2	0.5	-0.25	23.21104	-0.30067	-1.45003	0.046112	0.853671343485349	-1.40299	-0.01368	-0.585827
Trial1	2	1	noBlindfold	counterclockwise	practice	Guided	2	0.5	-0.25	23.23105	-0.30069	-1.45003	0.032607	0.849100220931649	-1.443268	-0.077149	-0.394279
Trial1	2	1	noBlindfold	counterclockwise	practice	Guided	2	0.5	-0.25	23.25105	-0.3007	-1.45001	0.019083	0.844704780073681	-1.373837	0.028649	-0.452954
Trial1	2	1	noBlindfold	counterclockwise	practice	Guided	2	0.5	-0.25	23.27106	-0.30068	-1.45	0.005166	0.84035597710977	-1.332711	-0.055975	-0.345798
Trial1	2	1	noBlindfold	counterclockwise	practice	Guided	2	0.5	-0.25	23.29105	-0.30066	-1.45	-0.0219	0.832517909170338	-1.351715	0.049818	-0.370121
Trial1	2	1	noBlindfold	counterclockwise	practice	Guided	2	0.5	-0.25	23.31105	-0.30068	-1.45	-0.035879	0.828816193758672	-1.416982	0.011723	-0.518465
Trial1	2	1	noBlindfold	counterclockwise	practice	Guided	2	0.5	-0.25	23.33105	-0.3007	-1.44998	-0.049782	0.825353107181434	-1.428611	0.168274	-0.395995
Trial1	2	1	noBlindfold	counterclockwise	practice	Guided	2	0.5	-0.25	23.35106	-0.30071	-1.44995	-0.062805	0.822300712322104	-1.409316	0.041293	-0.367569
Trial1	2	1	noBlindfold	counterclockwise	practice	Guided	2	0.5	-0.25	23.37105	-0.3007	-1.44996	-0.076184	0.819348831126944	-1.404771	0.138605	-0.45618
Trial1	2	1	noBlindfold	counterclockwise	practice	Guided	2	0.5	-0.25	23.39105	-0.30069	-1.44994	-0.10334	0.814010825591916	-1.355473	0.045466	-0.361986
Trial1	2	1	noBlindfold	counterclockwise	practice	Guided	2	0.5	-0.25	23.41106	-0.30066	-1.44994	-0.11678	0.811667436337262	-1.283152	0.066567	-0.433076
Trial1	2	1	noBlindfold	counterclockwise	practice	Guided	2	0.5	-0.25	23.43105	-0.30065	-1.44996	-0.13064	0.809498136496452	-1.308936	0.125805	-0.41507
Trial1	2	1	noBlindfold	counterclockwise	practice	Guided	2	0.5	-0.25	23.45105	-0.30066	-1.44997	-0.14402	0.807643620279464	-1.295658	0.041145	-0.32746
Trial1	2	1	noBlindfold	counterclockwise	practice	Guided	2	0.5	-0.25	23.47105	-0.30067	-1.44996	-0.15774	0.805967960750438	-1.406827	0.180768	-0.41454
Trial1	2	1	noBlindfold	counterclockwise	practice	Guided	2	0.5	-0.25	23.49106	-0.30068	-1.44994	-0.18443	0.803360383214033	-1.360484	0.079164	-0.319185
Trial1	2	1	noBlindfold	counterclockwise	practice	Guided	2	0.5	-0.25	23.51105	-0.30067	-1.44995	-0.1979	0.802363294196744	-1.348159	-0.0055206	-0.4934
Trial1	2	1	noBlindfold	counterclockwise	practice	Guided	2	0.5	-0.25	23.53105	-0.30066	-1.44998	-0.21191	0.801565534927126	-1.282042	0.028329	-0.509369
Trial1	2	1	noBlindfold	counterclockwise	practice	Guided	2	0.5	-0.25	23.55106	-0.30065	-1.44997	-0.22563	0.801020799374876	-1.297565	0.079086	-0.576619
Trial1	2	1	noBlindfold	counterclockwise	practice	Guided	2	0.5	-0.25	23.57104	-0.30065	-1.44996	-0.23988	0.80071395510859	-1.250245	0.091759	-0.591056
Trial1	2	1	noBlindfold	counterclockwise	practice	Guided	2	0.5	-0.25	23.59105	-0.30064	-1.44995	-0.26775	0.800836719370822	-1.309359	0.134046	-0.525246
Trial1	2	1	noBlindfold	counterclockwise	practice	Guided	2	0.5	-0.25	23.61105	-0.3007	-1.44993	-0.28174	0.801328854106866	-1.470873	0.256688	-0.483987
Trial1	2	1	noBlindfold	counterclockwise	practice	Guided	2	0.5	-0.25	23.63106	-0.30073	-1.4499	-0.29617	0.802059963748966	-1.499113	0.218532	-0.491223
Trial1	2	1	noBlindfold	counterclockwise	practice	Guided	2	0.5	-0.25	23.65105	-0.30075	-1.44988	-0.3106	0.80303981938103	-1.545728	0.307331	-0.535379
Trial1	2	1	noBlindfold	counterclockwise	practice	Guided	2	0.5	-0.25	23.67105	-0.30075	-1.44986	-0.32413	0.80417401518356	-1.457618	0.29032	-0.371527
Trial1	2	1	noBlindfold	counterclockwise	practice	Guided	2	0.5	-0.25	23.69106	-0.30075	-1.44984	-0.35262	0.807298863830784	-1.536544	0.307157	-0.416029
Trial1	2	1	noBlindfold	counterclockwise	practice	Guided	2	0.5	-0.25	23.71104	-0.30076	-1.44986	-0.36601	0.809119831414675	-1.511981	0.306999	-0.481083
Trial1	2	1	noBlindfold	counterclockwise	practice	Guided	2	0.5	-0.25	23.73105	-0.30078	-1.44987	-0.38029	0.811310107299445	-1.651723	0.175754	-0.522518
Trial1	2	1	noBlindfold	counterclockwise	practice	Guided	2	0.5	-0.25	23.75105	-0.3008	-1.44989	-0.39455	0.813741564807796	-1.560379	0.251867	-0.47657
Trial1	2	1	noBlindfold	counterclockwise	practice	Guided	2	0.5	-0.25	23.77106	-0.3008	-1.44988	-0.40786	0.816211011981442	-1.553306	0.281414	-0.422309
Trial1	2	1	noBlindfold	counterclockwise	practice	Guided	2	0.5	-0.25	23.79105	-0.3008	-1.44987	-0.43584	0.822080982997479	-1.595618	0.230568	-0.290044
Trial1	2	1	noBlindfold	counterclockwise	practice	Guided	2	0.5	-0.25	23.81105	-0.30079	-1.44987	-0.44929	0.825215820353631	-1.564043	0.145786	-0.274896
Trial1	2	1	noBlindfold	counterclockwise	practice	Guided	2	0.5	-0.25	23.83105	-0.3008	-1.44989	-0.46233	0.828471275925198	-1.654738	0.315006	-0.594479
Trial1	2	1	noBlindfold	counterclockwise	practice	Guided	2	0.5	-0.25	23.85106	-0.3008	-1.44988	-0.47651	0.832218365486834	-1.593802	0.162587	-0.341004
Trial1	2	1	noBlindfold	counterclockwise	practice	Guided	2	0.5	-0.25	23.87105	-0.30081	-1.44989	-0.48943	0.835836946265225	-1.615264	0.272558	-0.41999
Trial1	2	1	noBlindfold	counterclockwise	practice	Guided	2	0.5	-0.25	23.89105	-0.30081	-1.44988	-0.51632	0.843933058991374	-1.683468	0.255551	-0.450536
Trial1	2	1	noBlindfold	counterclockwise	practice	Guided	2	0.5	-0.25	23.91106	-0.30079	-1.4499	-0.53007	0.848353612514686	-1.559173	0.141182	-0.654173
Trial1	2	1	noBlindfold	counterclockwise	practice	Guided	2	0.5	-0.25	23.93105	-0.30077	-1.44993	-0.54346	0.852848958943521	-1.565831	0.208846	-0.454398
Trial1	2	1	noBlindfold	counterclockwise	practice	Guided	2	0.5	-0.25	23.95105	-0.30076	-1.44993	-0.55682	0.857528469732559	-1.569447	0.204584	-0.491923
Trial1	2	1	noBlindfold	counterclockwise	practice	Guided	2	0.5	-0.25	23.97105	-0.30077	-1.44991	-0.57021	0.862419271428073	-1.577524	0.263763	-0.477094
Trial1	2	1	noBlindfold	counterclockwise	practice	Guided	2	0.5	-0.25	23.99106	-0.30077	-1.44988	-0.59746	0.872903798782205	-1.554675	0.301784	-0.562348
Trial1	2	1	noBlindfold	counterclockwise	practice	Guided	2	0.5	-0.25	24.01105	-0.30078	-1.44989	-0.61084	0.878324589516739	-1.617976	0.280503	-0.488194
Trial1	2	1	noBlindfold	counterclockwise	practice	Guided	2	0.5	-0.25	24.03105	-0.30078	-1.44989	-0.6245	0.884024229408271	-1.537972	0.191571	-0.298511
Trial1	2	1	noBlindfold	counterclockwise	practice	Guided	2	0.5	-0.25	24.05106	-0.30079	-1.44989	-0.6380301	0.889849405534423	-1.54541	0.310001	-0.462193
Trial1	2	1	noBlindfold	counterclockwise	practice	Guided	2	0.5	-0.25	24.07104	-0.30079	-1.44987	-0.65106	0.895608036379994	-1.622559	0.094102	-0.298977
Trial1	2	1	noBlindfold	counterclockwise	practice	Guided	2	0.5	-0.25	24.09105	-0.3008	-1.4499	-0.67709	0.907571755792696	-1.595608	0.17447	-0.424303
Trial1	2	1	noBlindfold	counterclockwise	practice	Guided	2	0.5	-0.25	24.11105	-0.30083	-1.44989	-0.6895601	0.913532562126712	-1.639944	0.233586	-0.193255
Trial1	2	1	noBlindfold	counterclockwise	practice	Guided	2	0.5	-0.25	24.13106	-0.30083	-1.44987	-0.7014101	0.919293063919261	-1.671989	0.322384	-0.212894
Trial1	2	1	noBlindfold	counterclockwise	practice	Guided	2	0.5	-0.25	24.15105	-0.30083	-1.44987	-0.7142	0.92564051223257	-1.645962	0.246141	-0.327642
Trial1	2	1	noBlindfold	counterclockwise	practice	Guided	2	0.5	-0.25	24.17105	-0.3008	-1.44989	-0.72609	0.931634227829039	-1.612073	0.089511	-0.169434
Trial1	2	1	noBlindfold	counterclockwise	practice	Guided	2	0.5	-0.25	24.19106	-0.30078	-1.44991	-0.7493	0.943689090076161	-1.552733	0.33914	-0.295552
Trial1	2	1	noBlindfold	counterclockwise	practice	Guided	2	0.5	-0.25	24.21104	-0.30077	-1.44986	-0.76067	0.949745452077019	-1.522616	0.296666	-0.261839
Trial1	2	1	noBlindfold	counterclockwise	practice	Guided	2	0.5	-0.25	24.23105	-0.30078	-1.44986	-0.77193	0.955855380797113	-1.529914	0.199253	-0.425501
Trial1	2	1	noBlindfold	counterclockwise	practice	Guided	2	0.5	-0.25	24.25105	-0.30078	-1.44986	-0.78337	0.962149770975568	-1.547982	0.300748	-0.332229
Trial1	2	1	noBlindfold	counterclockwise	practice	Guided	2	0.5	-0.25	24.27106	-0.30079	-1.44987	-0.79462	0.968439757029439	-1.554413	0.22873	-0.277288
Trial1	2	1	noBlindfold	counterclockwise	practice	Guided	2	0.5	-0.25	24.29105	-0.30078	-1.44988	-0.81591	0.980562481722583	-1.503059	0.228671	-0.224959
Trial1	2	1	noBlindfold	counterclockwise	practice	Guided	2	0.5	-0.25	24.31105	-0.30075	-1.4499	-0.82669	0.98679881349229	-1.394834	4.3253E-05	-0.196165
Trial1	2	1	noBlindfold	counterclockwise	practice	Guided	2	0.5	-0.25	24.33105	-0.30073	-1.44993	-0.83707	0.992884529035936	-1.396894	0.279303	-0.398551
Trial1	2	1	noBlindfold	counterclockwise	practice	Guided	2	0.5	-0.25	24.35106	-0.30072	-1.44991	-0.84762	0.999150741967767	-1.47353	0.105745	-0.264144
Trial1	2	1	noBlindfold	counterclockwise	practice	Guided	2	0.5	-0.25	24.37105	-0.30072	-1.44994	-0.85773	1.00523044448602	-1.396077	0.109957	-0.225562
Trial1	2	1	noBlindfold	counterclockwise	practice	Guided	2	0.5	-0.25	24.39105	-0.30071	-1.44993	-0.87763	1.01737697211168	-1.372717	0.203007	-0.302255
Trial1	2	1	noBlindfold	counterclockwise	practice	Guided	2	0.5	-0.25	24.41106	-0.30069	-1.44993	-0.88752	1.02349217798032	-1.373942	0.266407	-0.432524
Trial1	2	1	noBlindfold	counterclockwise	practice	Guided	2	0.5	-0.25	24.43105	-0.30068	-1.44991	-0.89765	1.02982474614862	-1.376351	0.160559	-0.285252
Trial1	2	1	noBlindfold	counterclockwise	practice	Guided	2	0.5	-0.25	24.45105	-0.30068	-1.44992	-0.90738	1.03597148866261	-1.368941	0.173218	-0.218299
Trial1	2	1	noBlindfold	counterclockwise	practice	Guided	2	0.5	-0.25	24.47105	-0.30068	-1.44992	-0.91733	1.0423136981113	-1.312232	0.126616	-0.24599
Trial1	2	1	noBlindfold	counterclockwise	practice	Guided	2	0.5	-0.25	24.49106	-0.30068	-1.44992	-0.93677	1.05486561322539	-1.35094	-0.0003701	-0.214845
Trial1	2	1	noBlindfold	counterclockwise	practice	Guided	2	0.5	-0.25	24.51105	-0.30068	-1.4499	-0.94599	1.06089141627244	-1.314916	0.198416	-0.308856
Trial1	2	1	noBlindfold	counterclockwise	practice	Guided	2	0.5	-0.25	24.53105	-0.30067	-1.4499	-0.95572	1.06729245029578	-1.344735	0.194139	-0.27811
Trial1	2	1	noBlindfold	counterclockwise	practice	Guided	2	0.5	-0.25	24.55106	-0.30066	-1.4499	-0.96508	1.07349700141323	-1.386666	0.240627	-0.423394
Trial1	2	1	noBlindfold	counterclockwise	practice	Guided	2	0.5	-0.25	24.57104	-0.30066	-1.4499	-0.97427	1.07964047601227	-1.405478	0.194029	-0.241807
Trial1	2	1	noBlindfold	counterclockwise	practice	Guided	2	0.5	-0.25	24.59105	-0.30068	-1.44991	-0.99237	1.09187989803031	-1.380423	0.26168	-0.280755
Trial1	2	1	noBlindfold	counterclockwise	practice	Guided	2	0.5	-0.25	24.61105	-0.30069	-1.44989	-1.00162	1.09819723843165	-1.357796	0.244631	-0.273307
Trial1	2	1	noBlindfold	counterclockwise	practice	Guided	2	0.5	-0.25	24.63106	-0.30068	-1.44988	-1.01	1.1039422386779	-1.376828	0.28264	-0.301892
Trial1	2	1	noBlindfold	counterclockwise	practice	Guided	2	0.5	-0.25	24.65105	-0.30068	-1.44986	-1.01859	1.10987342887396	-1.353674	0.22332	-0.281846
Trial1	2	1	noBlindfold	counterclockwise	practice	Guided	2	0.5	-0.25	24.67105	-0.30067	-1.44987	-1.02714	1.11580422043017	-1.31465	0.159776	-0.203638
Trial1	2	1	noBlindfold	counterclockwise	practice	Guided	2	0.5	-0.25	24.69106	-0.30067	-1.44989	-1.04456	1.12800619174908	-1.308636	0.096249	-0.271122
Trial1	2	1	noBlindfold	counterclockwise	practice	Guided	2	0.5	-0.25	24.71104	-0.30067	-1.44994	-1.05217	1.1333795550517	-1.302774	0.138498	-0.342813
Trial1	2	1	noBlindfold	counterclockwise	practice	Guided	2	0.5	-0.25	24.73105	-0.30067	-1.44993	-1.05273	1.13377592190916	-1.363291	0.642025	-1.546738
Trial1	2	1	noBlindfold	counterclockwise	practice	Guided	2	0.5	-0.25	24.75105	-0.30066	-1.44993	-1.05153	1.13291959328535	-1.072726	-0.589442	-1.62647
Trial1	2	1	noBlindfold	counterclockwise	practice	Guided	2	0.5	-0.25	24.77106	-0.30058	-1.45017	-1.05088	1.1324032947647	-0.686651	-0.513269	-1.65984
Trial1	2	1	noBlindfold	counterclockwise	practice	Guided	2	0.5	-0.25	24.79105	-0.30044	-1.45022	-1.0506	1.13210629277278	-0.602129	-0.212731	-0.936201
Trial1	2	1	noBlindfold	counterclockwise	practice	Guided	2	0.5	-0.25	24.81105	-0.30038	-1.45018	-1.05063	1.13208501675835	-0.769068	-0.250696	-1.610081
Trial1	2	1	noBlindfold	counterclockwise	practice	Guided	2	0.5	-0.25	24.83105	-0.30038	-1.45017	-1.05062	1.13207793500445	-0.988387	-0.051746	-1.323228
Trial1	2	1	noBlindfold	counterclockwise	practice	Guided	2	0.5	-0.25	24.85106	-0.30042	-1.45016	-1.05061	1.1320992144249	-1.21575	-0.233668	-1.120108
Trial1	2	1	noBlindfold	counterclockwise	practice	Guided	2	0.5	-0.25	24.87105	-0.30047	-1.45015	-1.0506	1.13212749071689	-1.211353	-0.038948	-1.225393
Trial1	2	1	noBlindfold	counterclockwise	practice	Guided	2	0.5	-0.25	24.89105	-0.30051	-1.45012	-1.05059	1.13214868826146	-1.197067	0.028763	-1.099889
Trial1	2	1	noBlindfold	counterclockwise	practice	Guided	2	0.5	-0.25	24.91106	-0.30053	-1.45011	-1.0506	1.13216992994122	-1.030509	-0.263146	-1.266773
Trial1	2	1	noBlindfold	counterclockwise	practice	Guided	2	0.5	-0.25	24.93105	-0.30052	-1.45011	-1.05062	1.13217692744122	-1.029851	-0.390014	-1.355074
Trial1	2	1	noBlindfold	counterclockwise	practice	Guided	2	0.5	-0.25	24.95105	-0.30052	-1.45013	-1.05067	1.13221233355753	-0.963033	-0.580372	-1.458831
Trial1	2	1	noBlindfold	counterclockwise	practice	Guided	2	0.5	-0.25	24.97105	-0.30051	-1.45016	-1.05071	1.13223349513546	-0.926487	-0.512659	-1.645367
Trial1	2	1	noBlindfold	counterclockwise	practice	Guided	2	0.5	-0.25	24.99106	-0.3005	-1.45017	-1.05073	1.13224059972847	-0.935559	-0.406751	-1.649182
Trial1	2	1	noBlindfold	counterclockwise	practice	Guided	2	0.5	-0.25	25.01105	-0.3005	-1.45017	-1.05076	1.13226184499009	-0.810044	-0.28383	-1.734435
Trial1	2	1	noBlindfold	counterclockwise	practice	Guided	2	0.5	-0.25	25.03105	-0.30049	-1.45016	-1.05081	1.1322900910571	-0.835691	-0.237208	-1.813209
Trial1	2	1	noBlindfold	counterclockwise	practice	Guided	2	0.5	-0.25	25.05106	-0.30048	-1.45016	-1.05084	1.13230427948047	-0.813152	-0.309065	-1.910863
Trial1	2	1	noBlindfold	counterclockwise	practice	Guided	2	0.5	-0.25	25.07104	-0.30048	-1.45016	-1.05085	1.13231136176486	-0.811174	-0.317441	-1.864706
Trial1	2	1	noBlindfold	counterclockwise	practice	Guided	2	0.5	-0.25	25.09105	-0.30047	-1.45016	-1.05086	1.13231128081151	-0.73435	-0.300434	-1.838566
Trial1	2	1	noBlindfold	counterclockwise	practice	Guided	2	0.5	-0.25	25.11105	-0.30046	-1.45016	-1.05088	1.13231845116943	-0.764803	-0.160653	-1.925542
Trial1	2	1	noBlindfold	counterclockwise	practice	Guided	2	0.5	-0.25	25.13106	-0.30045	-1.45015	-1.05089	1.13231839172383	-0.783306	-0.185999	-1.941564
Trial1	2	1	noBlindfold	counterclockwise	practice	Guided	2	0.5	-0.25	25.15105	-0.30045	-1.45015	-1.0509	1.13232547436166	-0.802889	-0.190179	-1.982763
Trial1	2	1	noBlindfold	counterclockwise	practice	Guided	2	0.5	-0.25	25.17105	-0.30044	-1.45014	-1.05091	1.13232549949685	-0.744552	-0.152042	-1.972652
Trial1	2	1	noBlindfold	counterclockwise	practice	Guided	2	0.5	-0.25	25.19106	-0.30044	-1.45014	-1.05093	1.13233966508207	-0.695107	-0.063148	-1.96216
Trial1	2	1	noBlindfold	counterclockwise	practice	Guided	2	0.5	-0.25	25.21104	-0.30041	-1.45011	-1.05095	1.13233261686491	-0.516457	-0.020813	-1.953004
Trial1	2	1	noBlindfold	counterclockwise	practice	Guided	2	0.5	-0.25	25.23105	-0.30037	-1.4501	-1.05098	1.13232551179999	-0.466952	-0.050429	-2.047611
Trial1	2	1	noBlindfold	counterclockwise	practice	Guided	2	0.5	-0.25	25.25105	-0.30034	-1.45008	-1.05102	1.13233263349866	-0.387603	-0.071572	-2.172924
Trial1	2	1	noBlindfold	counterclockwise	practice	Guided	2	0.5	-0.25	25.27106	-0.30032	-1.45008	-1.05105	1.13233966648793	-0.361366	-0.101169	-2.186663
Trial1	2	1	noBlindfold	counterclockwise	practice	Guided	2	0.5	-0.25	25.29105	-0.3003	-1.45007	-1.05107	1.13233970081568	-0.361482	-0.071524	-2.190862
Trial1	2	1	noBlindfold	counterclockwise	practice	Guided	2	0.5	-0.25	25.31105	-0.30026	-1.45006	-1.05109	1.13232560282568	-0.181452	0.034292	-2.253228
Trial1	2	1	noBlindfold	counterclockwise	practice	Guided	2	0.5	-0.25	25.33105	-0.30021	-1.45004	-1.0511	1.13229734508812	-0.097148	0.080824	-2.261045
Trial1	2	1	noBlindfold	counterclockwise	practice	Guided	2	0.5	-0.25	25.35106	-0.30017	-1.45003	-1.05112	1.13228325028119	0.0027602	0.063876	-2.319978
Trial1	2	1	noBlindfold	counterclockwise	practice	Guided	2	0.5	-0.25	25.37105	-0.30014	-1.45002	-1.05114	1.13227614894435	-0.0029485	0.051167	-2.349159
Trial1	2	1	noBlindfold	counterclockwise	practice	Guided	2	0.5	-0.25	25.39105	-0.30012	-1.45001	-1.05118	1.13229033760873	0.016909	0.01307	-2.40466
Trial1	2	1	noBlindfold	counterclockwise	practice	Guided	2	0.5	-0.25	25.41106	-0.30007	-1.45	-1.0512	1.1322691716145	0.21177	0.156912	-2.429815
Trial1	2	1	noBlindfold	counterclockwise	practice	Guided	2	0.5	-0.25	25.43105	-0.30003	-1.44998	-1.05123	1.13226208476785	0.288489	0.178023	-2.508766
Trial1	2	1	noBlindfold	counterclockwise	practice	Guided	2	0.5	-0.25	25.45105	-0.29995	-1.44996	-1.05127	1.13223391318136	0.441167	0.131428	-2.582555
Trial1	2	1	noBlindfold	counterclockwise	practice	Guided	2	0.5	-0.25	25.47105	-0.29975	-1.44995	-1.05129	1.13210678978124	0.569268	0.072155	-2.609039
Trial1	2	1	noBlindfold	counterclockwise	practice	Guided	2	0.5	-0.25	25.49106	-0.29934	-1.44996	-1.05131	1.13183137755019	0.614061	0.110221	-2.606708
Trial1	2	1	noBlindfold	counterclockwise	practice	Guided	2	0.5	-0.25	25.51105	-0.29763	-1.44994	-1.05134	1.13064557044226	0.673893	0.177855	-2.680541
Trial1	2	1	noBlindfold	counterclockwise	practice	Guided	2	0.5	-0.25	25.53105	-0.29627	-1.44991	-1.05135	1.12969365400491	0.757671	0.283592	-2.713348
Trial1	2	1	noBlindfold	counterclockwise	practice	Guided	2	0.5	-0.25	25.55106	-0.29466	-1.44989	-1.05135	1.12855940795947	0.812702	0.266594	-2.69024
Trial1	2	1	noBlindfold	counterclockwise	practice	Guided	2	0.5	-0.25	25.57104	-0.29251	-1.44986	-1.05133	1.12703230921589	0.85047	0.321514	-2.657913
Trial1	2	1	noBlindfold	counterclockwise	practice	Guided	2	0.5	-0.25	25.59105	-0.29018	-1.44984	-1.05129	1.12536667327812	0.890566	0.351048	-2.600916
Trial1	2	1	noBlindfold	counterclockwise	practice	Guided	2	0.5	-0.25	25.61105	-0.284	-1.44983	-1.0513	1.12104316724724	0.930636	0.393178	-2.626373
Trial1	2	1	noBlindfold	counterclockwise	practice	Guided	2	0.5	-0.25	25.63106	-0.2803	-1.44982	-1.05131	1.11846588645223	0.918194	0.414228	-2.637932
Trial1	2	1	noBlindfold	counterclockwise	practice	Guided	2	0.5	-0.25	25.65105	-0.27607	-1.44979	-1.05133	1.11553321973975	0.913777	0.447958	-2.674999
Trial1	2	1	noBlindfold	counterclockwise	practice	Guided	2	0.5	-0.25	25.67105	-0.27156	-1.44979	-1.05134	1.11240755929973	0.965085	0.384367	-2.659511
Trial1	2	1	noBlindfold	counterclockwise	practice	Guided	2	0.5	-0.25	25.69106	-0.26661	-1.44981	-1.05132	1.10896553596338	0.998995	0.265789	-2.634852
Trial1	2	1	noBlindfold	counterclockwise	practice	Guided	2	0.5	-0.25	25.71104	-0.25523	-1.44984	-1.05131	1.10112223819643	0.86603	0.350244	-2.611411
Trial1	2	1	noBlindfold	counterclockwise	practice	Guided	2	0.5	-0.25	25.73105	-0.24907	-1.44982	-1.05129	1.09689178633253	0.824582	0.4517	-2.588086
Trial1	2	1	noBlindfold	counterclockwise	practice	Guided	2	0.5	-0.25	25.75105	-0.24245	-1.44982	-1.05129	1.09238167386133	0.824582	0.4517	-2.588086
Trial1	2	1	noBlindfold	counterclockwise	practice	Guided	2	0.5	-0.25	25.77106	-0.22969	-1.44981	-1.05128	1.08374220635207	0.796976	0.303277	-2.555289
Trial1	2	1	noBlindfold	counterclockwise	practice	Guided	2	0.5	-0.25	25.79105	-0.22862	-1.44982	-1.05127	1.0830146542798	0.841957	0.282103	-2.552432
Trial1	2	1	noBlindfold	counterclockwise	practice	Guided	2	0.5	-0.25	25.81105	-0.21389	-1.44987	-1.05125	1.07314512798426	0.689823	0.324273	-2.461777
Trial1	2	1	noBlindfold	counterclockwise	practice	Guided	2	0.5	-0.25	25.83105	-0.20618	-1.44985	-1.05121	1.06800174050309	0.698281	0.362267	-2.414985
Trial1	2	1	noBlindfold	counterclockwise	practice	Guided	2	0.5	-0.25	25.85106	-0.19829	-1.44983	-1.05116	1.0627634830654	0.717324	0.328313	-2.309619
Trial1	2	1	noBlindfold	counterclockwise	practice	Guided	2	0.5	-0.25	25.87105	-0.18997	-1.44983	-1.05115	1.05730783995395	0.715861	0.315523	-2.300243
Trial1	2	1	noBlindfold	counterclockwise	practice	Guided	2	0.5	-0.25	25.89105	-0.18171	-1.44983	-1.05111	1.05190578915346	0.691182	0.302737	-2.323907
Trial1	2	1	noBlindfold	counterclockwise	practice	Guided	2	0.5	-0.25	25.91106	-0.16476	-1.44983	-1.05107	1.04097019828329	0.576748	0.374489	-2.126154
Trial1	2	1	noBlindfold	counterclockwise	practice	Guided	2	0.5	-0.25	25.93105	-0.1556	-1.44983	-1.05106	1.03513699960826	0.557486	0.298222	-2.112326
Trial1	2	1	noBlindfold	counterclockwise	practice	Guided	2	0.5	-0.25	25.95105	-0.1469	-1.44985	-1.05104	1.02963322779135	0.49384	0.221974	-2.089221
Trial1	2	1	noBlindfold	counterclockwise	practice	Guided	2	0.5	-0.25	25.97105	-0.13818	-1.44986	-1.05101	1.02415367792562	0.395448	0.302303	-2.015188
Trial1	2	1	noBlindfold	counterclockwise	practice	Guided	2	0.5	-0.25	25.99106	-0.12949	-1.44985	-1.05096	1.01872199196738	0.341356	0.3403	-1.942224
Trial1	2	1	noBlindfold	counterclockwise	practice	Guided	2	0.5	-0.25	26.01105	-0.112	-1.44978	-1.05095	1.00800048525486	0.3464	0.43316	-1.907793
Trial1	2	1	noBlindfold	counterclockwise	practice	Guided	2	0.5	-0.25	26.03105	-0.10371	-1.44978	-1.05094	1.00298090782996	0.375646	0.378028	-1.88258
Trial1	2	1	noBlindfold	counterclockwise	practice	Guided	2	0.5	-0.25	26.05106	-0.095277	-1.4498	-1.05093	0.997919638351028	0.320059	0.356772	-1.87293
Trial1	2	1	noBlindfold	counterclockwise	practice	Guided	2	0.5	-0.25	26.07104	-0.087213	-1.44983	-1.05094	0.993138486010643	0.295438	0.343983	-1.872219
Trial1	2	1	noBlindfold	counterclockwise	practice	Guided	2	0.5	-0.25	26.09105	-0.079502	-1.44984	-1.05097	0.988623100431073	0.34142	0.310048	-1.914403
Trial1	2	1	noBlindfold	counterclockwise	practice	Guided	2	0.5	-0.25	26.11105	-0.063676	-1.44987	-1.05097	0.979430292387148	0.314431	0.314129	-1.909138
Trial1	2	1	noBlindfold	counterclockwise	practice	Guided	2	0.5	-0.25	26.13106	-0.055791	-1.44985	-1.05096	0.974905362872748	0.40532	0.343655	-1.922119
Trial1	2	1	noBlindfold	counterclockwise	practice	Guided	2	0.5	-0.25	26.15105	-0.04843	-1.44983	-1.05095	0.970719551422662	0.416311	0.309709	-1.900749
Trial1	2	1	noBlindfold	counterclockwise	practice	Guided	2	0.5	-0.25	26.17105	-0.04043	-1.44984	-1.05094	0.966214016380334	0.347119	0.279996	-1.899937
Trial1	2	1	noBlindfold	counterclockwise	practice	Guided	2	0.5	-0.25	26.19106	-0.033182	-1.44985	-1.0509	0.962145428623214	0.282532	0.267224	-1.844559
Trial1	2	1	noBlindfold	counterclockwise	practice	Guided	2	0.5	-0.25	26.21104	-0.018543	-1.44985	-1.05089	0.954102503088703	0.313042	0.322071	-1.785249
Trial1	2	1	noBlindfold	counterclockwise	practice	Guided	2	0.5	-0.25	26.23105	-0.010941	-1.44984	-1.05088	0.949983999302998	0.310558	0.326209	-1.734495
Trial1	2	1	noBlindfold	counterclockwise	practice	Guided	2	0.5	-0.25	26.25105	-0.0040962	-1.44983	-1.05086	0.946303124319564	0.303259	0.347274	-1.70899
Trial1	2	1	noBlindfold	counterclockwise	practice	Guided	2	0.5	-0.25	26.27106	0.0032859	-1.44981	-1.05084	0.942374466600397	0.367226	0.393708	-1.696076
Trial1	2	1	noBlindfold	counterclockwise	practice	Guided	2	0.5	-0.25	26.29105	0.009953399	-1.4498	-1.05084	0.938877206501519	0.355366	0.418986	-1.683133
Trial1	2	1	noBlindfold	counterclockwise	practice	Guided	2	0.5	-0.25	26.31105	0.023552	-1.44979	-1.05085	0.931860221696103	0.171614	0.401831	-1.687212
Trial1	2	1	noBlindfold	counterclockwise	practice	Guided	2	0.5	-0.25	26.33105	0.030184	-1.44981	-1.05085	0.928486861238915	0.279931	0.384801	-1.699232
Trial1	2	1	noBlindfold	counterclockwise	practice	Guided	2	0.5	-0.25	26.35106	0.036484	-1.44982	-1.05085	0.925315005519605	0.352554	0.346618	-1.694433
Trial1	2	1	noBlindfold	counterclockwise	practice	Guided	2	0.5	-0.25	26.37105	0.042727	-1.44983	-1.05085	0.922203543467769	0.362904	0.308436	-1.694059
Trial1	2	1	noBlindfold	counterclockwise	practice	Guided	2	0.5	-0.25	26.39105	0.048945	-1.44984	-1.05081	0.919101318765748	0.29323	0.304121	-1.706807
Trial1	2	1	noBlindfold	counterclockwise	practice	Guided	2	0.5	-0.25	26.41106	0.061414	-1.44984	-1.05079	0.91302925380218	0.050017	0.337797	-1.552966
Trial1	2	1	noBlindfold	counterclockwise	practice	Guided	2	0.5	-0.25	26.43105	0.06692	-1.44983	-1.05078	0.910388264685045	-0.019765	0.320776	-1.570381
Trial1	2	1	noBlindfold	counterclockwise	practice	Guided	2	0.5	-0.25	26.45105	0.072424	-1.44983	-1.05077	0.907774144798071	0.034428	0.362999	-1.527864
Trial1	2	1	noBlindfold	counterclockwise	practice	Guided	2	0.5	-0.25	26.47105	0.077445	-1.44982	-1.05076	0.905411152195238	0.039773	0.447528	-1.506791
Trial1	2	1	noBlindfold	counterclockwise	practice	Guided	2	0.5	-0.25	26.49106	0.0823	-1.44979	-1.05071	0.903111141935824	0.097851	0.460097	-1.438909
[truncated: 22,563 more rows]
