# Supplementary material for: Assessing kinesthetic proprioceptive function of the upper limb: a novel dynamic movement reproduction task using a robotic arm
Source: PeerJ. 2021 May 3;9:e11301. doi: 10.7717/peerj.11301 (PMC8101453; doi:10.7717/peerj.11301)
Supplement: Supplemental Information 3 [file peerj-09-11301-s003.zip › DMR raw data_Study 2_part 2/HMData_PP050_2019-11-12-15-54-37.txt]

Trial1	2	1	blindfold	clockwise	practice	Guided	1	0.5	-0.25	0	0.45034	-1.45	-1.05	0.801539794389768	0.025518	0.020631	-0.00085614
Trial1	2	1	blindfold	clockwise	practice	Guided	1	0.5	-0.25	0.01728821	0.45034	-1.45	-1.05	0.801539794389768	0.056062	0.020627	0.013977
Trial1	2	1	blindfold	clockwise	practice	Guided	1	0.5	-0.25	0.03727722	0.45034	-1.45	-1.05	0.801539794389768	0.054987	-0.0047592	0.026267
Trial1	2	1	blindfold	clockwise	practice	Guided	1	0.5	-0.25	0.05728149	0.45035	-1.45	-1.05	0.801539172206795	0.017398	0.0036994	-0.014001
Trial1	2	1	blindfold	clockwise	practice	Guided	1	0.5	-0.25	0.07728577	0.45037	-1.45	-1.05	0.801537933752871	0.017388	-0.021688	-0.014
Trial1	2	1	blindfold	clockwise	practice	Guided	1	0.5	-0.25	0.09729004	0.45039	-1.45	-1.05	0.801536695795943	0.040825	0.012164	0.037993
Trial1	2	1	blindfold	clockwise	practice	Guided	1	0.5	-0.25	0.1172791	0.45041	-1.45	-1.05	0.801535460179845	0.025718	0.020625	0.0055892
Trial1	2	1	blindfold	clockwise	practice	Guided	1	0.5	-0.25	0.1372833	0.45042	-1.45	-1.05	0.801534838870692	0.014163	-0.021688	0.036298
Trial1	2	1	blindfold	clockwise	practice	Guided	1	0.5	-0.25	0.1572876	0.45047	-1.45	-1.05	0.801531748938236	0.046297	-0.00053409	0.021509
Trial1	2	1	blindfold	clockwise	practice	Guided	1	0.5	-0.25	0.1772766	0.45049	-1.45	-1.05	0.801530513466322	0.043979	-0.017458	-0.012306
Trial1	2	1	blindfold	clockwise	practice	Guided	1	0.5	-0.25	0.1972809	0.45052	-1.45	-1.05	0.801528662110226	0.039262	-0.00053503	-0.0083963
Trial1	2	1	blindfold	clockwise	practice	Guided	1	0.5	-0.25	0.2172852	0.45056	-1.45	-1.05	0.801526192309454	0.038716	-0.047087	-1.3292E-05
Trial1	2	1	blindfold	clockwise	practice	Guided	1	0.5	-0.25	0.2372894	0.4506	-1.45	-1.05	0.801523724499719	-0.004372	-0.025923	-0.023796
Trial1	2	1	blindfold	clockwise	practice	Guided	1	0.5	-0.25	0.2572784	0.45071	-1.45	-1.05	0.801516954245708	0.035041	-0.025927	-0.012868
Trial1	2	1	blindfold	clockwise	practice	Guided	1	0.5	-0.25	0.2772827	0.45078	-1.45	-1.05	0.801512654061155	0.021976	-0.017463	-0.035239
Trial1	2	1	blindfold	clockwise	practice	Guided	1	0.5	-0.25	0.297287	0.45083	-1.45	-1.05	0.80150958283162	0.033158	0.016391	0.016473
Trial1	2	1	blindfold	clockwise	practice	Guided	1	0.5	-0.25	0.317276	0.45088	-1.45	-1.05	0.801506518367043	0.024004	-0.013234	0.0201
Trial1	2	1	blindfold	clockwise	practice	Guided	1	0.5	-0.25	0.3372803	0.45092	-1.45	-1.05	0.801504066475874	0.027902	-0.00053797	0.028764
Trial1	2	1	blindfold	clockwise	practice	Guided	1	0.5	-0.25	0.3572845	0.45099	-1.45	-1.05	0.801499782735598	0.055863	0.020617	0.0095046
Trial1	2	1	blindfold	clockwise	practice	Guided	1	0.5	-0.25	0.3772888	0.45105	-1.45	-1.05	0.801496118406862	0.052743	-0.034399	0.0078082
Trial1	2	1	blindfold	clockwise	practice	Guided	1	0.5	-0.25	0.3972778	0.45111	-1.45	-1.05	0.801492454911539	0.029728	0.050238	-0.00057351
Trial1	2	1	blindfold	clockwise	practice	Guided	1	0.5	-0.25	0.4172821	0.45117	-1.45	-1.05	0.801488799525748	0.0025411	0.0036853	0.0061111
Trial1	2	1	blindfold	clockwise	practice	Guided	1	0.5	-0.25	0.4372864	0.45121	-1.45	-1.05	0.801486362061187	0.0075119	-0.0090091	-0.0019888
Trial1	2	1	blindfold	clockwise	practice	Guided	1	0.5	-0.25	0.4572906	0.45127	-1.45	-1.05	0.801482710504086	0.048266	0.0079121	-0.012014
Trial1	2	1	blindfold	clockwise	practice	Guided	1	0.5	-0.25	0.4772797	0.45132	-1.45	-1.05	0.80147967337428	0.03723	0.012145	0.020951
Trial1	2	1	blindfold	clockwise	practice	Guided	1	0.5	-0.25	0.4972839	0.45138	-1.45	-1.05	0.801476030024541	0.03331	0.024838	0.012285
Trial1	2	1	blindfold	clockwise	practice	Guided	1	0.5	-0.25	0.5172882	0.45145	-1.45	-1.05	0.801471786313648	0.029394	-0.0047862	0.0036175
Trial1	2	1	blindfold	clockwise	practice	Guided	1	0.5	-0.25	0.5372772	0.45152	-1.45	-1.05	0.801467548695057	-0.008278	0.003678	0.0016332
Trial1	2	1	blindfold	clockwise	practice	Guided	1	0.5	-0.25	0.5572815	0.45162	-1.45	-1.05	0.801461508606699	0.030173	-0.0090215	-0.0089565
Trial1	2	1	blindfold	clockwise	practice	Guided	1	0.5	-0.25	0.5772858	0.45169	-1.45	-1.05	0.801457285779656	0.038506	0.016372	-7.7595E-06
Trial1	2	1	blindfold	clockwise	practice	Guided	1	0.5	-0.25	0.59729	0.45177	-1.45	-1.05	0.801452466383357	0.00634	0.020602	0.014774
Trial1	2	1	blindfold	clockwise	practice	Guided	1	0.5	-0.25	0.6172791	0.45185	-1.45	-1.05	0.801447656737954	0.011037	-0.00056055	0.010866
Trial1	2	1	blindfold	clockwise	practice	Guided	1	0.5	-0.25	0.6372833	0.45193	-1.45	-1.05	0.801442853259653	-0.016155	-0.013255	0.01755
Trial1	2	1	blindfold	clockwise	practice	Guided	1	0.5	-0.25	0.6572876	0.45208	-1.45	-1.05	0.801433870644714	0.044241	0.016364	-0.020678
Trial1	2	1	blindfold	clockwise	practice	Guided	1	0.5	-0.25	0.6772766	0.45215	-1.45	-1.05	0.80142968963536	0.03872	-0.00056218	-0.0041934
Trial1	2	1	blindfold	clockwise	practice	Guided	1	0.5	-0.25	0.6972809	0.45222	-1.45	-1.05	0.801425512937304	0.055668	0.0036696	0.009516
Trial1	2	1	blindfold	clockwise	practice	Guided	1	0.5	-0.25	0.7172852	0.45231	-1.45	-1.05	0.801420152103814	0.0031675	-0.0090271	-0.0064657
Trial1	2	1	blindfold	clockwise	practice	Guided	1	0.5	-0.25	0.7372894	0.45239	-1.45	-1.05	0.801415394390343	0.010435	-0.021723	0.01925
Trial1	2	1	blindfold	clockwise	practice	Guided	1	0.5	-0.25	0.7572784	0.45253	-1.45	-1.05	0.801407088873213	0.032629	0.020594	0.020666
Trial1	2	1	blindfold	clockwise	practice	Guided	1	0.5	-0.25	0.7772827	0.45258	-1.45	-1.05	0.801404130035807	0.070291	-0.017492	-0.0072528
Trial1	2	1	blindfold	clockwise	practice	Guided	1	0.5	-0.25	0.797287	0.45265	-1.45	-1.05	0.801399990768395	0.047267	0.024824	0.00056205
Trial1	2	1	blindfold	clockwise	practice	Guided	1	0.5	-0.25	0.817276	0.45273	-1.45	-1.05	0.801395268643541	0.032324	0.012125	0.024859
Trial1	2	1	blindfold	clockwise	practice	Guided	1	0.5	-0.25	0.8372803	0.45282	-1.45	-1.05	0.801389964885943	0.038366	-0.017498	-0.0019948
Trial1	2	1	blindfold	clockwise	practice	Guided	1	0.5	-0.25	0.8572845	0.45296	-1.45	-1.05	0.801381735978832	0.020054	0.024821	0.007243
Trial1	2	1	blindfold	clockwise	practice	Guided	1	0.5	-0.25	0.8772888	0.45302	-1.45	-1.05	0.80137821501648	0.060816	-0.0048033	-0.0027738
Trial1	2	1	blindfold	clockwise	practice	Guided	1	0.5	-0.25	0.8972778	0.4531	-1.45	-1.05	0.801373527950436	0.074928	-0.000571	-0.014493
Trial1	2	1	blindfold	clockwise	practice	Guided	1	0.5	-0.25	0.9172821	0.45318	-1.45	-1.05	0.801368850588353	0.082724	0.016355	0.0028416
Trial1	2	1	blindfold	clockwise	practice	Guided	1	0.5	-0.25	0.9372864	0.45328	-1.45	-1.05	0.801363016812753	0.027133	-0.0090363	-0.034384
Trial1	2	1	blindfold	clockwise	practice	Guided	1	0.5	-0.25	0.9572906	0.45344	-1.45	-1.05	0.801353704115139	0.019724	-0.00057594	0.011435
Trial1	2	1	blindfold	clockwise	practice	Guided	1	0.5	-0.25	0.9772797	0.45352	-1.45	-1.05	0.801349058842543	0.028597	-0.00057691	0.0063915
Trial1	2	1	blindfold	clockwise	practice	Guided	1	0.5	-0.25	0.9972839	0.45359	-1.45	-1.05	0.801345001408821	0.042716	0.033277	-0.020103
Trial1	2	1	blindfold	clockwise	practice	Guided	1	0.5	-0.25	1.017288	0.45368	-1.45	-1.05	0.801339793910634	0.043239	0.02058	-0.0080957
Trial1	2	1	blindfold	clockwise	practice	Guided	1	0.5	-0.25	1.037277	0.45377	-1.45	-1.05	0.80133459648742	0.03691	-0.0090425	0.020961
Trial1	2	1	blindfold	clockwise	practice	Guided	1	0.5	-0.25	1.057281	0.45393	-1.45	-1.05	0.801325381310636	0.057078	0.020579	-0.015623
Trial1	2	1	blindfold	clockwise	practice	Guided	1	0.5	-0.25	1.077286	0.45401	-1.45	-1.05	0.801320786519241	0.068777	-0.021741	0.011439
Trial1	2	1	blindfold	clockwise	practice	Guided	1	0.5	-0.25	1.09729	0.45409	-1.45	-1.05	0.801316199686249	0.024895	-0.0005791	-0.00084982
Trial1	2	1	blindfold	clockwise	practice	Guided	1	0.5	-0.25	1.117279	0.45417	-1.45	-1.05	0.801311620811797	0.02852	-0.017509	0.01201
Trial1	2	1	blindfold	clockwise	practice	Guided	1	0.5	-0.25	1.137283	0.45425	-1.45	-1.05	0.801307048194481	0.00321	-0.025973	-0.010655
Trial1	2	1	blindfold	clockwise	practice	Guided	1	0.5	-0.25	1.157288	0.4544	-1.45	-1.05	0.801298498336565	0.046797	0.020576	0.0047726
Trial1	2	1	blindfold	clockwise	practice	Guided	1	0.5	-0.25	1.177277	0.45448	-1.45	-1.05	0.801293948614176	0.041002	-0.030206	0.025445
Trial1	2	1	blindfold	clockwise	practice	Guided	1	0.5	-0.25	1.197281	0.45455	-1.45	-1.05	0.801289974774887	0.007618	0.020575	0.0036331
Trial1	2	1	blindfold	clockwise	practice	Guided	1	0.5	-0.25	1.217285	0.45462	-1.45	-1.05	0.801286008719871	0.028468	-0.0005854	0.012016
Trial1	2	1	blindfold	clockwise	practice	Guided	1	0.5	-0.25	1.237289	0.45469	-1.45	-1.05	0.801282047070978	0.036801	-0.017516	0.020968
Trial1	2	1	blindfold	clockwise	practice	Guided	1	0.5	-0.25	1.257278	0.45486	-1.45	-1.05	0.801272452504972	-0.0062824	-0.00058858	-0.0028419
Trial1	2	1	blindfold	clockwise	practice	Guided	1	0.5	-0.25	1.277283	0.45494	-1.45	-1.05	0.801267948572828	0.025873	0.012106	-0.017611
Trial1	2	1	blindfold	clockwise	practice	Guided	1	0.5	-0.25	1.297287	0.45502	-1.45	-1.05	0.801263454279586	0.101358	0.0078742	-0.012758
Trial1	2	1	blindfold	clockwise	practice	Guided	1	0.5	-0.25	1.317276	0.45511	-1.45	-1.05	0.801258406879689	0.033386	0.020568	0.0039165
Trial1	2	1	blindfold	clockwise	practice	Guided	1	0.5	-0.25	1.33728	0.4552	-1.45	-1.05	0.801253369557836	0.038356	-0.017519	-0.0041798
Trial1	2	1	blindfold	clockwise	practice	Guided	1	0.5	-0.25	1.357285	0.4554	-1.45	-1.05	0.801242211776436	0.015052	0.012102	0.011157
Trial1	2	1	blindfold	clockwise	practice	Guided	1	0.5	-0.25	1.377289	0.45551	-1.45	-1.05	0.801236097948342	0.038325	-0.004825	-0.0041777
Trial1	2	1	blindfold	clockwise	practice	Guided	1	0.5	-0.25	1.397278	0.45562	-1.45	-1.05	0.801229997516551	0.047197	-0.0048264	-0.0036048
Trial1	2	1	blindfold	clockwise	practice	Guided	1	0.5	-0.25	1.417282	0.45573	-1.45	-1.05	0.80122391214031	0.024985	-0.0090619	-0.0050303
Trial1	2	1	blindfold	clockwise	practice	Guided	1	0.5	-0.25	1.437286	0.45583	-1.45	-1.05	0.801218393791912	0.011385	0.0036337	-0.0016959
Trial1	2	1	blindfold	clockwise	practice	Guided	1	0.5	-0.25	1.457291	0.45604	-1.45	-1.05	0.801206841664116	0.033568	-0.0048297	-0.00026703
Trial1	2	1	blindfold	clockwise	practice	Guided	1	0.5	-0.25	1.47728	0.45615	-1.45	-1.05	0.801200815411392	0.033557	-0.0048314	-0.00026664
Trial1	2	1	blindfold	clockwise	practice	Guided	1	0.5	-0.25	1.497284	0.45626	-1.45	-1.05	0.801194802580692	0.02992	-0.017527	-0.013126
Trial1	2	1	blindfold	clockwise	practice	Guided	1	0.5	-0.25	1.517288	0.45637	-1.45	-1.05	0.801188804807527	0.077678	0.0036339	0.0067891
Trial1	2	1	blindfold	clockwise	practice	Guided	1	0.5	-0.25	1.537277	0.45648	-1.45	-1.05	0.801182820473382	-0.0030749	-0.00059973	0.014208
Trial1	2	1	blindfold	clockwise	practice	Guided	1	0.5	-0.25	1.557281	0.45669	-1.45	-1.05	0.80117144148091	0.024631	0.0036333	0.012596
Trial1	2	1	blindfold	clockwise	practice	Guided	1	0.5	-0.25	1.577286	0.4568	-1.45	-1.05	0.801165502574477	0.060149	-0.017527	-0.0050294
Trial1	2	1	blindfold	clockwise	practice	Guided	1	0.5	-0.25	1.59729	0.4569	-1.45	-1.05	0.80116011736527	0.01546	-0.00059934	0.0027828
Trial1	2	1	blindfold	clockwise	practice	Guided	1	0.5	-0.25	1.617279	0.45701	-1.45	-1.05	0.801154207206628	-0.022241	0.003631	0.0036422
Trial1	2	1	blindfold	clockwise	practice	Guided	1	0.5	-0.25	1.637283	0.45713	-1.45	-1.05	0.80114777621163	0.034829	0.016326	-0.021219
Trial1	2	1	blindfold	clockwise	practice	Guided	1	0.5	-0.25	1.657288	0.45735	-1.45	-1.05	0.801136033936774	0.040169	0.029024	0.033843
Trial1	2	1	blindfold	clockwise	practice	Guided	1	0.5	-0.25	1.677277	0.45747	-1.45	-1.05	0.801129655314234	0.06426	0.033254	0.010703
Trial1	2	1	blindfold	clockwise	practice	Guided	1	0.5	-0.25	1.697281	0.4576	-1.45	-1.05	0.801122764572524	0.047026	0.0036318	-0.0035919
Trial1	2	1	blindfold	clockwise	practice	Guided	1	0.5	-0.25	1.717285	0.45772	-1.45	-1.05	0.801116421711555	0.029524	0.016327	-0.0089311
Trial1	2	1	blindfold	clockwise	practice	Guided	1	0.5	-0.25	1.737289	0.45786	-1.45	-1.05	0.801109046196348	0.051174	0.012093	0.00089017
Trial1	2	1	blindfold	clockwise	practice	Guided	1	0.5	-0.25	1.757278	0.45813	-1.45	-1.05	0.801094888534905	0.014817	0.0036281	-0.007323
Trial1	2	1	blindfold	clockwise	practice	Guided	1	0.5	-0.25	1.777283	0.45827	-1.45	-1.05	0.801087582910469	0.04562	-0.030228	0.017372
Trial1	2	1	blindfold	clockwise	practice	Guided	1	0.5	-0.25	1.797287	0.4584	-1.45	-1.05	0.801080823179035	-0.0076735	-0.00060474	0.01392
Trial1	2	1	blindfold	clockwise	practice	Guided	1	0.5	-0.25	1.817276	0.45851	-1.45	-1.05	0.801075118406641	0.028389	-0.0090673	0.020125
Trial1	2	1	blindfold	clockwise	practice	Guided	1	0.5	-0.25	1.83728	0.45863	-1.45	-1.05	0.801068911499751	0.060005	-0.0048368	-0.011103
Trial1	2	1	blindfold	clockwise	practice	Guided	1	0.5	-0.25	1.857285	0.45875	-1.45	-1.05	0.801062722525069	0.042775	-0.013301	-0.008061
Trial1	2	1	blindfold	clockwise	practice	Guided	1	0.5	-0.25	1.877289	0.45898	-1.45	-1.05	0.801050911084	0.010859	0.0036212	0.0024962
Trial1	2	1	blindfold	clockwise	practice	Guided	1	0.5	-0.25	1.897278	0.45909	-1.45	-1.05	0.801045287272667	0.068579	0.0078538	0.0062386
Trial1	2	1	blindfold	clockwise	practice	Guided	1	0.5	-0.25	1.917282	0.45921	-1.45	-1.05	0.80103916703379	0.078265	0.024782	-0.0057568
Trial1	2	1	blindfold	clockwise	practice	Guided	1	0.5	-0.25	1.937286	0.45933	-1.45	-1.05	0.801033064729119	0.024967	-0.00061048	-0.021498
Trial1	2	1	blindfold	clockwise	practice	Guided	1	0.5	-0.25	1.957291	0.45956	-1.45	-1.05	0.80102142090675	0.074616	0.012086	-0.018614
Trial1	2	1	blindfold	clockwise	practice	Guided	1	0.5	-0.25	1.97728	0.45968	-1.45	-1.05	0.801015372406338	0.016878	0.029012	-0.022363
Trial1	2	1	blindfold	clockwise	practice	Guided	1	0.5	-0.25	1.997284	0.45979	-1.45	-1.05	0.801009842947872	0.029373	0.012082	-0.0089229
Trial1	2	1	blindfold	clockwise	practice	Guided	1	0.5	-0.25	2.017288	0.45991	-1.45	-1.05	0.801003827318331	0.031079	-0.013311	0.033277
Trial1	2	1	blindfold	clockwise	practice	Guided	1	0.5	-0.25	2.037277	0.46004	-1.45	-1.05	0.800997331494555	0.037138	-0.0090805	0.0084179
Trial1	2	1	blindfold	clockwise	practice	Guided	1	0.5	-0.25	2.057281	0.46031	-1.45	-1.05	0.800983908209833	0.0096595	0.0078442	0.0039383
Trial1	2	1	blindfold	clockwise	practice	Guided	1	0.5	-0.25	2.077286	0.46043	-1.45	-1.05	0.800977968825681	0.030961	-0.0090852	-0.034072
Trial1	2	1	blindfold	clockwise	practice	Guided	1	0.5	-0.25	2.09729	0.46055	-1.45	-1.05	0.80097205032444	0.046261	-0.00062193	0.0048031
Trial1	2	1	blindfold	clockwise	practice	Guided	1	0.5	-0.25	2.117279	0.46067	-1.45	-1.05	0.800966149753004	0.085942	0.0078401	0.011594
Trial1	2	1	blindfold	clockwise	practice	Guided	1	0.5	-0.25	2.137283	0.46108	-1.45	-1.05	0.800946121135104	0.030111	-0.017552	-0.021502
Trial1	2	1	blindfold	clockwise	practice	Guided	1	0.5	-0.25	2.157288	0.46108	-1.45	-1.05	0.800946121135104	0.042324	0.0078398	-0.0038676
Trial1	2	1	blindfold	clockwise	practice	Guided	1	0.5	-0.25	2.177277	0.46121	-1.45	-1.05	0.800939814743454	0.011506	0.033229	-0.010084
Trial1	2	1	blindfold	clockwise	practice	Guided	1	0.5	-0.25	2.197281	0.46133	-1.45	-1.05	0.800934012806366	0.010677	0.0036058	-0.0035763
Trial1	2	1	blindfold	clockwise	practice	Guided	1	0.5	-0.25	2.217285	0.46145	-1.45	-1.05	0.800928228801638	0.028157	-0.021786	0.0078403
Trial1	2	1	blindfold	clockwise	practice	Guided	1	0.5	-0.25	2.237289	0.46158	-1.45	-1.05	0.800921980888723	0.055883	0.024763	-0.0071865
Trial1	2	1	blindfold	clockwise	practice	Guided	1	0.5	-0.25	2.257278	0.46184	-1.45	-1.05	0.800909551086432	0.007567	0.020528	-0.018753
Trial1	2	1	blindfold	clockwise	practice	Guided	1	0.5	-0.25	2.277283	0.46195	-1.45	-1.05	0.80090431756483	0.016445	0.028989	-0.018173
Trial1	2	1	blindfold	clockwise	practice	Guided	1	0.5	-0.25	2.297287	0.46204	-1.45	-1.05	0.800900046676195	0.047524	-0.00063532	-0.016143
Trial1	2	1	blindfold	clockwise	practice	Guided	1	0.5	-0.25	2.317276	0.46214	-1.45	-1.05	0.800895313862863	0.055298	0.028987	-0.011369
Trial1	2	1	blindfold	clockwise	practice	Guided	1	0.5	-0.25	2.33728	0.46224	-1.45	-1.05	0.800890592099258	0.051664	-0.0048718	-0.01166
Trial1	2	1	blindfold	clockwise	practice	Guided	1	0.5	-0.25	2.357285	0.46247	-1.45	-1.05	0.800879780455692	0.024458	0.016286	-0.0050186
Trial1	2	1	blindfold	clockwise	practice	Guided	1	0.5	-0.25	2.377289	0.46257	-1.45	-1.05	0.800875101208985	0.0036756	-0.013338	0.039923
Trial1	2	1	blindfold	clockwise	practice	Guided	1	0.5	-0.25	2.397278	0.46266	-1.45	-1.05	0.800870899841876	0.033598	-0.0091063	-0.0086272
Trial1	2	1	blindfold	clockwise	practice	Guided	1	0.5	-0.25	2.417282	0.46276	-1.45	-1.05	0.800866244263187	0.033039	-0.030266	-0.00024321
Trial1	2	1	blindfold	clockwise	practice	Guided	1	0.5	-0.25	2.437286	0.46286	-1.45	-1.05	0.800861599758604	0.047721	-0.0048765	-0.020329
Trial1	2	1	blindfold	clockwise	practice	Guided	1	0.5	-0.25	2.457291	0.46308	-1.45	-1.05	0.800851428744129	0.017768	0.024745	0.0033669
Trial1	2	1	blindfold	clockwise	practice	Guided	1	0.5	-0.25	2.47728	0.46318	-1.45	-1.05	0.800846825486603	-0.011952	-0.004877	0.0052308
Trial1	2	1	blindfold	clockwise	practice	Guided	1	0.5	-0.25	2.497284	0.46328	-1.45	-1.05	0.800842231953197	-0.0017066	-0.0091091	-0.015845
Trial1	2	1	blindfold	clockwise	practice	Guided	1	0.5	-0.25	2.517288	0.46337	-1.45	-1.05	0.800838110208916	0.032988	-0.00064619	-0.00024298
Trial1	2	1	blindfold	clockwise	practice	Guided	1	0.5	-0.25	2.537277	0.46347	-1.45	-1.05	0.800833544446274	0.082096	0.050134	-0.0026889
Trial1	2	1	blindfold	clockwise	practice	Guided	1	0.5	-0.25	2.557281	0.46367	-1.45	-1.05	0.800824444864048	0.046005	-0.00064837	0.0048206
Trial1	2	1	blindfold	clockwise	practice	Guided	1	0.5	-0.25	2.577286	0.46376	-1.45	-1.05	0.800820366858975	0.021003	-0.00064727	-0.022071
Trial1	2	1	blindfold	clockwise	practice	Guided	1	0.5	-0.25	2.59729	0.46385	-1.45	-1.05	0.800816298948493	0.010192	-0.0091133	-0.021488
Trial1	2	1	blindfold	clockwise	practice	Guided	1	0.5	-0.25	2.617279	0.46392	-1.45	-1.05	0.800813143190722	0.034309	0.0078137	-0.021198
Trial1	2	1	blindfold	clockwise	practice	Guided	1	0.5	-0.25	2.637283	0.46401	-1.45	-1.05	0.800809093223586	0.041805	-0.004884	0.00033996
Trial1	2	1	blindfold	clockwise	practice	Guided	1	0.5	-0.25	2.657288	0.46421	-1.45	-1.05	0.800800130919437	0.0018224	-0.034508	-0.0022787
Trial1	2	1	blindfold	clockwise	practice	Guided	1	0.5	-0.25	2.677277	0.46429	-1.45	-1.05	0.800796557294116	0.024296	-0.013349	-0.0050115
Trial1	2	1	blindfold	clockwise	practice	Guided	1	0.5	-0.25	2.697281	0.46435	-1.45	-1.05	0.800793885632758	0.029278	0.020503	-0.0055929
Trial1	2	1	blindfold	clockwise	practice	Guided	1	0.5	-0.25	2.717285	0.46443	-1.45	-1.05	0.80079032729923	0.019835	-0.0048865	-0.0053013
Trial1	2	1	blindfold	clockwise	practice	Guided	1	0.5	-0.25	2.737289	0.46451	-1.45	-1.05	0.800786778266681	0.049532	-0.017583	0.01106
Trial1	2	1	blindfold	clockwise	practice	Guided	1	0.5	-0.25	2.757278	0.4647	-1.45	-1.05	0.800778379303587	0.040081	-0.026045	0.0033721
Trial1	2	1	blindfold	clockwise	practice	Guided	1	0.5	-0.25	2.777283	0.46478	-1.45	-1.05	0.800774857189299	0.022867	0.0035774	0.015948
Trial1	2	1	blindfold	clockwise	practice	Guided	1	0.5	-0.25	2.797287	0.46484	-1.45	-1.05	0.800772220836968	0.010367	0.020503	0.0024998
Trial1	2	1	blindfold	clockwise	practice	Guided	1	0.5	-0.25	2.817276	0.46489	-1.45	-1.05	0.800770026650004	0.015348	-0.021814	-0.0055896
Trial1	2	1	blindfold	clockwise	practice	Guided	1	0.5	-0.25	2.83728	0.46495	-1.45	-1.05	0.80076739721834	0.0097944	0.016275	0.010881
Trial1	2	1	blindfold	clockwise	practice	Guided	1	0.5	-0.25	2.857285	0.46502	-1.45	-1.05	0.800764337393139	0.041968	-0.013349	-0.0038426
Trial1	2	1	blindfold	clockwise	practice	Guided	1	0.5	-0.25	2.877289	0.46515	-1.45	-1.05	0.800758669200101	0.041677	0.0078111	0.00035225
Trial1	2	1	blindfold	clockwise	practice	Guided	1	0.5	-0.25	2.897278	0.46521	-1.45	-1.05	0.800756059219495	0.02835	-0.0091178	-0.00052211
Trial1	2	1	blindfold	clockwise	practice	Guided	1	0.5	-0.25	2.917282	0.46527	-1.45	-1.05	0.800753456314578	0.045824	-0.0091165	0.0048369
Trial1	2	1	blindfold	clockwise	practice	Guided	1	0.5	-0.25	2.937286	0.46534	-1.45	-1.05	0.80075042181657	0.073832	-0.021815	0.00064724
Trial1	2	1	blindfold	clockwise	practice	Guided	1	0.5	-0.25	2.957291	0.46551	-1.45	-1.05	0.80074308181004	0.055772	-0.034509	-0.01134
Trial1	2	1	blindfold	clockwise	practice	Guided	1	0.5	-0.25	2.97728	0.46559	-1.45	-1.05	0.800739640454721	-0.01332	0.0078103	0.0016286
Trial1	2	1	blindfold	clockwise	practice	Guided	1	0.5	-0.25	2.997284	0.46565	-1.45	-1.05	0.800737064672308	0.018863	0.020504	0.0072789
Trial1	2	1	blindfold	clockwise	practice	Guided	1	0.5	-0.25	3.017288	0.4657	-1.45	-1.05	0.800734920975771	0.055482	0.012042	-0.007148
Trial1	2	1	blindfold	clockwise	practice	Guided	1	0.5	-0.25	3.037277	0.46576	-1.45	-1.05	0.800732353419571	0.051306	-0.0091173	-0.01163
Trial1	2	1	blindfold	clockwise	practice	Guided	1	0.5	-0.25	3.057281	0.4659	-1.45	-1.05	0.80072637863342	0.021882	-0.013352	0.028527
Trial1	2	1	blindfold	clockwise	practice	Guided	1	0.5	-0.25	3.077286	0.46596	-1.45	-1.05	0.8007238247676	0.04074	-0.009122	0.012934
Trial1	2	1	blindfold	clockwise	practice	Guided	1	0.5	-0.25	3.09729	0.46602	-1.45	-1.05	0.800721277922287	0.0010509	0.0078049	0.0061128
Trial1	2	1	blindfold	clockwise	practice	Guided	1	0.5	-0.25	3.117279	0.46605	-1.45	-1.05	0.800720006180455	-0.0014384	-0.0091232	0.04383
Trial1	2	1	blindfold	clockwise	practice	Guided	1	0.5	-0.25	3.137283	0.46609	-1.45	-1.05	0.800718310164246	0.054869	0.0035723	0.0012362
Trial1	2	1	blindfold	clockwise	practice	Guided	1	0.5	-0.25	3.157288	0.46622	-1.45	-1.05	0.800712814104128	0.020426	0.02473	-0.019038
Trial1	2	1	blindfold	clockwise	practice	Guided	1	0.5	-0.25	3.177277	0.46627	-1.45	-1.05	0.80071070719919	0.0032111	0.0078025	-0.022938
Trial1	2	1	blindfold	clockwise	practice	Guided	1	0.5	-0.25	3.197281	0.46631	-1.45	-1.05	0.800709022161808	0.0068221	0.0035726	-0.014554
Trial1	2	1	blindfold	clockwise	practice	Guided	1	0.5	-0.25	3.217285	0.46634	-1.45	-1.05	0.800707761260422	0.03263	-0.013354	-0.00022345
Trial1	2	1	blindfold	clockwise	practice	Guided	1	0.5	-0.25	3.237289	0.46636	-1.45	-1.05	0.800706920864698	0.045112	0.0035732	-0.020008
Trial1	2	1	blindfold	clockwise	practice	Guided	1	0.5	-0.25	3.257278	0.46643	-1.45	-1.05	0.800703982780975	0.044537	0.0035741	0.021608
Trial1	2	1	blindfold	clockwise	practice	Guided	1	0.5	-0.25	3.277283	0.46648	-1.45	-1.05	0.800701888959852	-0.0073737	-0.013353	-0.0028581
Trial1	2	1	blindfold	clockwise	practice	Guided	1	0.5	-0.25	3.297287	0.4665	-1.45	-1.05	0.800701052053976	-0.0032122	0.0035761	0.0016247
Trial1	2	1	blindfold	clockwise	practice	Guided	1	0.5	-0.25	3.317276	0.46651	-1.45	-1.05	0.800700633164742	0.023978	0.0078073	-0.0050042
Trial1	2	1	blindfold	clockwise	practice	Guided	1	0.5	-0.25	3.33728	0.46652	-1.45	-1.05	0.80070021440052	0.066143	0.024734	-0.035895
Trial1	2	1	blindfold	clockwise	practice	Guided	1	0.5	-0.25	3.357285	0.46658	-1.45	-1.05	0.800697706928234	0.033652	0.028963	-0.016989
Trial1	2	1	blindfold	clockwise	practice	Guided	1	0.5	-0.25	3.377289	0.46662	-1.45	-1.05	0.80069603984603	0.023657	0.0078046	-0.0013958
Trial1	2	1	blindfold	clockwise	practice	Guided	1	0.5	-0.25	3.397278	0.46667	-1.45	-1.05	0.800693957863105	-0.0071544	0.0078025	-0.0070496
Trial1	2	1	blindfold	clockwise	practice	Guided	1	0.5	-0.25	3.417282	0.46668	-1.45	-1.05	0.800693541096108	0.0020022	-0.021819	-0.010652
Trial1	2	1	blindfold	clockwise	practice	Guided	1	0.5	-0.25	3.437286	0.46669	-1.45	-1.05	0.800693124454126	0.035856	-0.00065949	0.015575
Trial1	2	1	blindfold	clockwise	practice	Guided	1	0.5	-0.25	3.457291	0.46674	-1.45	-1.05	0.800691046833317	0.022233	0.0035706	0.020149
Trial1	2	1	blindfold	clockwise	practice	Guided	1	0.5	-0.25	3.47728	0.46679	-1.45	-1.05	0.800688969854534	0.023603	0.024729	0.0055274
Trial1	2	1	blindfold	clockwise	practice	Guided	1	0.5	-0.25	3.497284	0.46684	-1.45	-1.05	0.800686898465934	0.019158	0.0035678	-0.00051149
Trial1	2	1	blindfold	clockwise	practice	Guided	1	0.5	-0.25	3.517288	0.46686	-1.45	-1.05	0.800686070535791	-0.013309	0.020494	0.017809
Trial1	2	1	blindfold	clockwise	practice	Guided	1	0.5	-0.25	3.537277	0.46687	-1.45	-1.05	0.800685656141123	0.053569	-0.0048978	-0.004408
Trial1	2	1	blindfold	clockwise	practice	Guided	1	0.5	-0.25	3.557281	0.46687	-1.45	-1.05	0.800685656141123	0.071873	0.024724	0.010801
Trial1	2	1	blindfold	clockwise	practice	Guided	1	0.5	-0.25	3.577286	0.46693	-1.45	-1.05	0.800683176091199	0.047414	0.024723	-0.024487
Trial1	2	1	blindfold	clockwise	practice	Guided	1	0.5	-0.25	3.59729	0.46698	-1.45	-1.05	0.800681112196207	0.024096	0.016257	-0.025659
Trial1	2	1	blindfold	clockwise	practice	Guided	1	0.5	-0.25	3.617279	0.46702	-1.45	-1.05	0.800679463816244	0.031039	-0.030294	0.020734
Trial1	2	1	blindfold	clockwise	practice	Guided	1	0.5	-0.25	3.637283	0.46704	-1.45	-1.05	0.800678640374155	0.041023	-0.0091336	0.004849
Trial1	2	1	blindfold	clockwise	practice	Guided	1	0.5	-0.25	3.657288	0.46708	-1.45	-1.05	0.800676994985774	0.046269	-0.0049057	-0.007725
Trial1	2	1	blindfold	clockwise	practice	Guided	1	0.5	-0.25	3.677277	0.46712	-1.45	-1.05	0.800675351591797	0.052924	-0.013368	0.011764
Trial1	2	1	blindfold	clockwise	practice	Guided	1	0.5	-0.25	3.697281	0.46717	-1.45	-1.05	0.800673299542983	0.022938	0.016251	0.0075751
Trial1	2	1	blindfold	clockwise	practice	Guided	1	0.5	-0.25	3.717285	0.46721	-1.45	-1.05	0.800671660637203	-0.0034309	-0.0049077	0.0066964
Trial1	2	1	blindfold	clockwise	practice	Guided	1	0.5	-0.25	3.737289	0.46723	-1.45	-1.05	0.800670840712474	0.037358	-0.0049075	-0.012794
Trial1	2	1	blindfold	clockwise	practice	Guided	1	0.5	-0.25	3.757278	0.46727	-1.45	-1.05	0.80066920479985	0.045664	0.020483	0.00065777
Trial1	2	1	blindfold	clockwise	practice	Guided	1	0.5	-0.25	3.777283	0.46731	-1.45	-1.05	0.800667572098471	0.049539	0.012021	0.0093303
Trial1	2	1	blindfold	clockwise	practice	Guided	1	0.5	-0.25	3.797287	0.46736	-1.45	-1.05	0.800665531896179	0.072005	0.0035542	0.0066053
Trial1	2	1	blindfold	clockwise	practice	Guided	1	0.5	-0.25	3.817276	0.46741	-1.45	-1.05	0.800663493599071	-0.0065429	0.02048	0.0027927
Trial1	2	1	blindfold	clockwise	practice	Guided	1	0.5	-0.25	3.83728	0.46744	-1.45	-1.05	0.800662273816089	0.060057	0.016247	-0.01728
Trial1	2	1	blindfold	clockwise	practice	Guided	1	0.5	-0.25	3.857285	0.46749	-1.45	-1.05	0.800660242931757	0.040617	0.0077819	0.0087457
Trial1	2	1	blindfold	clockwise	practice	Guided	1	0.5	-0.25	3.877289	0.46753	-1.45	-1.05	0.800658618774748	0.037546	-0.026073	-0.012501
Trial1	2	1	blindfold	clockwise	practice	Guided	1	0.5	-0.25	3.897278	0.46758	-1.45	-1.05	0.800656593499303	0.040866	0.020477	0.0045583
Trial1	2	1	blindfold	clockwise	practice	Guided	1	0.5	-0.25	3.917282	0.46764	-1.45	-1.05	0.80065416535286	0.046406	-0.00068412	-0.01191
Trial1	2	1	blindfold	clockwise	practice	Guided	1	0.5	-0.25	3.937286	0.46769	-1.45	-1.05	0.800652146932618	0.015874	0.020475	-0.022345
Trial1	2	1	blindfold	clockwise	practice	Guided	1	0.5	-0.25	3.957291	0.46773	-1.45	-1.05	0.800650532757355	0.026972	-0.0091503	0.012064
Trial1	2	1	blindfold	clockwise	practice	Guided	1	0.5	-0.25	3.97728	0.46781	-1.45	-1.05	0.800647312795967	0.032221	-0.013384	-0.00021475
Trial1	2	1	blindfold	clockwise	practice	Guided	1	0.5	-0.25	3.997284	0.46786	-1.45	-1.05	0.800645304969849	0.039427	0.012006	0.025518
Trial1	2	1	blindfold	clockwise	practice	Guided	1	0.5	-0.25	4.017288	0.46792	-1.45	-1.05	0.800642897779422	0.02887	0.012004	-0.017272
Trial1	2	1	blindfold	clockwise	practice	Guided	1	0.5	-0.25	4.037277	0.46797	-1.45	-1.05	0.800640895616542	0.00028369	0.024697	0.010306
Trial1	2	1	blindfold	clockwise	practice	Guided	1	0.5	-0.25	4.057281	0.46802	-1.45	-1.05	0.800638897762595	0.015256	0.020462	-0.013959
Trial1	2	1	blindfold	clockwise	practice	Guided	1	0.5	-0.25	4.077286	0.46804	-1.45	-1.05	0.80063809925524	0.030512	-0.0091599	0.025227
Trial1	2	1	blindfold	clockwise	practice	Guided	1	0.5	-0.25	4.09729	0.46807	-1.45	-1.05	0.800636903023491	0.04465	0.020463	0.013244
Trial1	2	1	blindfold	clockwise	practice	Guided	1	0.5	-0.25	4.117279	0.46811	-1.45	-1.05	0.800635307813036	0.00051647	0.012	0.0061152
Trial1	2	1	blindfold	clockwise	practice	Guided	1	0.5	-0.25	4.137283	0.46811	-1.45	-1.05	0.800635307813036	0.00051647	0.012	0.0061152
Trial1	2	1	blindfold	clockwise	practice	Guided	1	0.5	-0.25	4.157288	0.46815	-1.45	-1.05	0.80063371460027	0.0099474	0.016229	-0.0016785
Trial1	2	1	blindfold	clockwise	practice	Guided	1	0.5	-0.25	4.177277	0.46817	-1.45	-1.05	0.800632919335435	0.062658	-0.013394	0.010229
Trial1	2	1	blindfold	clockwise	practice	Guided	1	0.5	-0.25	4.197281	0.46818	-1.45	-1.05	0.800632522482249	0.03212	0.0035343	-0.00020951
Trial1	2	1	blindfold	clockwise	practice	Guided	1	0.5	-0.25	4.217285	0.4682	-1.45	-1.05	0.800631727965069	-0.0031359	0.033155	-0.0067494
Trial1	2	1	blindfold	clockwise	practice	Guided	1	0.5	-0.25	4.237289	0.46822	-1.45	-1.05	0.800630933946573	0.031546	0.033153	0.003395
Trial1	2	1	blindfold	clockwise	practice	Guided	1	0.5	-0.25	4.257278	0.46824	-1.45	-1.05	0.800630139244544	0.0010063	0.01199	-0.0022643
Trial1	2	1	blindfold	clockwise	practice	Guided	1	0.5	-0.25	4.277283	0.46824	-1.45	-1.05	0.800630139244544	0.052618	0.0077575	0.026406
Trial1	2	1	blindfold	clockwise	practice	Guided	1	0.5	-0.25	4.297287	0.46826	-1.45	-1.05	0.800629346224168	0.04428	0.028915	0.017436
Trial1	2	1	blindfold	clockwise	practice	Guided	1	0.5	-0.25	4.317276	0.46828	-1.45	-1.05	0.800628553702481	0.051481	-0.0007079	-0.024178
Trial1	2	1	blindfold	clockwise	practice	Guided	1	0.5	-0.25	4.33728	0.46831	-1.45	-1.05	0.800627366444808	0.028163	0.0077549	-0.0088838
Trial1	2	1	blindfold	clockwise	practice	Guided	1	0.5	-0.25	4.357285	0.46833	-1.45	-1.05	0.800626573990606	0.024546	0.016217	-0.02175
Trial1	2	1	blindfold	clockwise	practice	Guided	1	0.5	-0.25	4.377289	0.46834	-1.45	-1.05	0.800626180308082	0.041744	-0.013407	-0.012193
Trial1	2	1	blindfold	clockwise	practice	Guided	1	0.5	-0.25	4.397278	0.46835	-1.45	-1.05	0.800625783214718	0.064211	0.0035211	-0.0038131
Trial1	2	1	blindfold	clockwise	practice	Guided	1	0.5	-0.25	4.417282	0.46838	-1.45	-1.05	0.800624598574451	0.058649	-0.043029	0.0015532
Trial1	2	1	blindfold	clockwise	practice	Guided	1	0.5	-0.25	4.437286	0.46842	-1.45	-1.05	0.80062301883859	0.026723	-0.0091744	0.032434
Trial1	2	1	blindfold	clockwise	practice	Guided	1	0.5	-0.25	4.457291	0.4685	-1.45	-1.05	0.800619868877893	0.019492	0.0077513	-0.013663
Trial1	2	1	blindfold	clockwise	practice	Guided	1	0.5	-0.25	4.47728	0.46852	-1.45	-1.05	0.800619082340602	0.050568	-0.00071379	0.010526
Trial1	2	1	blindfold	clockwise	practice	Guided	1	0.5	-0.25	4.497284	0.46855	-1.45	-1.05	0.800617902884396	0.037238	-0.0049481	-0.012483
Trial1	2	1	blindfold	clockwise	practice	Guided	1	0.5	-0.25	4.517288	0.46858	-1.45	-1.05	0.800616724551405	0.045274	-0.0049482	0.00067613
Trial1	2	1	blindfold	clockwise	practice	Guided	1	0.5	-0.25	4.537277	0.46862	-1.45	-1.05	0.800615155966715	0.058859	0.028906	-0.0026318
Trial1	2	1	blindfold	clockwise	practice	Guided	1	0.5	-0.25	4.557281	0.46871	-1.45	-1.05	0.800611633362534	0.014165	0.0035137	-0.0013811
Trial1	2	1	blindfold	clockwise	practice	Guided	1	0.5	-0.25	4.577286	0.46875	-1.45	-1.05	0.800610071261945	0.013604	-0.0091813	0.0070008
Trial1	2	1	blindfold	clockwise	practice	Guided	1	0.5	-0.25	4.59729	0.46877	-1.45	-1.05	0.800609290959739	0.072709	-0.0049498	-0.01013
Trial1	2	1	blindfold	clockwise	practice	Guided	1	0.5	-0.25	4.617279	0.4688	-1.45	-1.05	0.800608120860841	0.047998	0.02044	0.026116
Trial1	2	1	blindfold	clockwise	practice	Guided	1	0.5	-0.25	4.637283	0.46884	-1.45	-1.05	0.800606563249546	0.030503	-0.00072018	0.012072
Trial1	2	1	blindfold	clockwise	practice	Guided	1	0.5	-0.25	4.657288	0.46891	-1.45	-1.05	0.800603841651428	0.013836	-0.030342	0.0028059
Trial1	2	1	blindfold	clockwise	practice	Guided	1	0.5	-0.25	4.677277	0.46894	-1.45	-1.05	0.800602677949154	0.020765	0.011973	0.032728
Trial1	2	1	blindfold	clockwise	practice	Guided	1	0.5	-0.25	4.697281	0.46897	-1.45	-1.05	0.80060151421284	0.014653	-0.0091862	0.0028022
Trial1	2	1	blindfold	clockwise	practice	Guided	1	0.5	-0.25	4.717285	0.469	-1.45	-1.05	0.800600351599811	-0.026706	-0.013418	0.0085342
Trial1	2	1	blindfold	clockwise	practice	Guided	1	0.5	-0.25	4.737289	0.46903	-1.45	-1.05	0.800599191262931	0.091782	-0.0007223	-0.029914
Trial1	2	1	blindfold	clockwise	practice	Guided	1	0.5	-0.25	4.757278	0.46915	-1.45	-1.05	0.800594558829302	-0.0064802	0.016205	-0.013374
Trial1	2	1	blindfold	clockwise	practice	Guided	1	0.5	-0.25	4.777283	0.46919	-1.45	-1.05	0.800593017527872	-0.003987	0.024666	0.0016264
Trial1	2	1	blindfold	clockwise	practice	Guided	1	0.5	-0.25	4.797287	0.46922	-1.45	-1.05	0.800591864295235	0.032918	-0.013421	-0.016972
Trial1	2	1	blindfold	clockwise	practice	Guided	1	0.5	-0.25	4.817276	0.46924	-1.45	-1.05	0.800591095714624	0.039845	0.0035053	0.012954
Trial1	2	1	blindfold	clockwise	practice	Guided	1	0.5	-0.25	4.83728	0.46927	-1.45	-1.05	0.800589942062977	0.05815	-0.004958	0.0057501
Trial1	2	1	blindfold	clockwise	practice	Guided	1	0.5	-0.25	4.857285	0.46932	-1.45	-1.05	0.800588025237726	0.04121	0.011968	-0.0079983
Trial1	2	1	blindfold	clockwise	practice	Guided	1	0.5	-0.25	4.877289	0.46941	-1.45	-1.05	0.800584581208961	0.0053947	0.020429	-0.0061617
Trial1	2	1	blindfold	clockwise	practice	Guided	1	0.5	-0.25	4.897278	0.46944	-1.45	-1.05	0.800583436203004	0.01011	0.020429	-0.019323
Trial1	2	1	blindfold	clockwise	practice	Guided	1	0.5	-0.25	4.917282	0.46946	-1.45	-1.05	0.800582671972715	0.050063	-0.0091959	-0.0074081
Trial1	2	1	blindfold	clockwise	practice	Guided	1	0.5	-0.25	4.937286	0.46949	-1.45	-1.05	0.800581528836799	0.0073077	0.0077303	0.03185
Trial1	2	1	blindfold	clockwise	practice	Guided	1	0.5	-0.25	4.957291	0.46958	-1.45	-1.05	0.800578103891068	0.017834	-0.0049672	0.0072938
Trial1	2	1	blindfold	clockwise	practice	Guided	1	0.5	-0.25	4.97728	0.46963	-1.45	-1.05	0.800576205258017	0.036144	-0.021896	8.979E-05
Trial1	2	1	blindfold	clockwise	practice	Guided	1	0.5	-0.25	4.997284	0.46968	-1.45	-1.05	0.800574310872957	-0.018537	-0.00073739	0.024057
Trial1	2	1	blindfold	clockwise	practice	Guided	1	0.5	-0.25	5.017288	0.46972	-1.45	-1.05	0.800572796030042	0.025859	-0.034592	0.020454
Trial1	2	1	blindfold	clockwise	practice	Guided	1	0.5	-0.25	5.037277	0.46976	-1.45	-1.05	0.800571284311007	0.024745	-0.030361	-0.03013
Trial1	2	1	blindfold	clockwise	practice	Guided	1	0.5	-0.25	5.057281	0.46985	-1.45	-1.05	0.800567889676935	0.079668	-0.030361	0.015609
Trial1	2	1	blindfold	clockwise	practice	Guided	1	0.5	-0.25	5.077286	0.4699	-1.45	-1.05	0.800566007886093	0.062177	-0.017666	0.010239
Trial1	2	1	blindfold	clockwise	practice	Guided	1	0.5	-0.25	5.09729	0.46994	-1.45	-1.05	0.800564505147007	0.0044476	0.016187	0.0064053
Trial1	2	1	blindfold	clockwise	practice	Guided	1	0.5	-0.25	5.117279	0.46997	-1.45	-1.05	0.80056337996103	0.022482	-0.034591	0.0033938
Trial1	2	1	blindfold	clockwise	practice	Guided	1	0.5	-0.25	5.137283	0.46999	-1.45	-1.05	0.800562628970377	0.052997	0.011961	0.01384
Trial1	2	1	blindfold	clockwise	practice	Guided	1	0.5	-0.25	5.157288	0.47007	-1.45	-1.05	0.800559635581796	0.051034	0.020423	-0.024175
Trial1	2	1	blindfold	clockwise	practice	Guided	1	0.5	-0.25	5.177277	0.47013	-1.45	-1.05	0.800557393828117	0.035753	-0.0092016	0.0042773
Trial1	2	1	blindfold	clockwise	practice	Guided	1	0.5	-0.25	5.197281	0.47019	-1.45	-1.05	0.80055515656832	0.036306	-0.026128	-0.0041033
Trial1	2	1	blindfold	clockwise	practice	Guided	1	0.5	-0.25	5.217285	0.47023	-1.45	-1.05	0.800553669405495	0.03686	-0.0092009	-0.012484
Trial1	2	1	blindfold	clockwise	practice	Guided	1	0.5	-0.25	5.237289	0.47025	-1.45	-1.05	0.800552926017459	0.04657	0.020423	-0.024464
Trial1	2	1	blindfold	clockwise	practice	Guided	1	0.5	-0.25	5.257278	0.47028	-1.45	-1.05	0.800551810211128	0.049325	-0.013432	0.00097522
Trial1	2	1	blindfold	clockwise	practice	Guided	1	0.5	-0.25	5.277283	0.4704	-1.45	-1.05	0.800547364854685	0.033211	0.0034948	-0.025347
Trial1	2	1	blindfold	clockwise	practice	Guided	1	0.5	-0.25	5.297287	0.47047	-1.45	-1.05	0.800544779473678	0.059009	-0.0049702	-0.013955
Trial1	2	1	blindfold	clockwise	practice	Guided	1	0.5	-0.25	5.317276	0.47052	-1.45	-1.05	0.800542937456599	0.063166	-0.017666	-0.006517
Trial1	2	1	blindfold	clockwise	practice	Guided	1	0.5	-0.25	5.33728	0.47056	-1.45	-1.05	0.80054146455205	0.012923	0.020421	0.011188
Trial1	2	1	blindfold	clockwise	practice	Guided	1	0.5	-0.25	5.357285	0.47067	-1.45	-1.05	0.800537426825541	0.035376	0.0034928	0.0084722
Trial1	2	1	blindfold	clockwise	practice	Guided	1	0.5	-0.25	5.377289	0.47074	-1.45	-1.05	0.800534865024352	0.059239	0.016188	-0.015196
Trial1	2	1	blindfold	clockwise	practice	Guided	1	0.5	-0.25	5.397278	0.47082	-1.45	-1.05	0.800531945358506	-0.0043227	0.0077208	0.0016232
Trial1	2	1	blindfold	clockwise	practice	Guided	1	0.5	-0.25	5.417282	0.47086	-1.45	-1.05	0.80053048851881	0.012878	0.0034872	0.01868
Trial1	2	1	blindfold	clockwise	practice	Guided	1	0.5	-0.25	5.437286	0.47089	-1.45	-1.05	0.800529397740442	0.026751	0.0077183	-0.016379
Trial1	2	1	blindfold	clockwise	practice	Guided	1	0.5	-0.25	5.457291	0.47093	-1.45	-1.05	0.800527943309905	0.058657	0.028875	-0.0068157
Trial1	2	1	blindfold	clockwise	practice	Guided	1	0.5	-0.25	5.47728	0.47104	-1.45	-1.05	0.800523956356499	0.0042293	0.0034828	0.0052235
Trial1	2	1	blindfold	clockwise	practice	Guided	1	0.5	-0.25	5.497284	0.47112	-1.45	-1.05	0.800521066626399	-0.0085387	-0.00074917	-0.002862
Trial1	2	1	blindfold	clockwise	practice	Guided	1	0.5	-0.25	5.517288	0.47117	-1.45	-1.05	0.800519265135234	0.015334	-0.013446	-0.029832
Trial1	2	1	blindfold	clockwise	practice	Guided	1	0.5	-0.25	5.537277	0.4712	-1.45	-1.05	0.800518183806388	0.013097	-0.021908	0.0069961
Trial1	2	1	blindfold	clockwise	practice	Guided	1	0.5	-0.25	5.557281	0.47128	-1.45	-1.05	0.80051531111312	0.088555	-0.017675	0.012021
Trial1	2	1	blindfold	clockwise	practice	Guided	1	0.5	-0.25	5.577286	0.47134	-1.45	-1.05	0.800513159960521	0.061341	0.02041	-0.00025614
Trial1	2	1	blindfold	clockwise	practice	Guided	1	0.5	-0.25	5.59729	0.47141	-1.45	-1.05	0.800510656672787	0.0091667	-0.00074979	0.015079
Trial1	2	1	blindfold	clockwise	practice	Guided	1	0.5	-0.25	5.617279	0.47147	-1.45	-1.05	0.800508516319254	0.018324	-0.00075079	-0.0052831
Trial1	2	1	blindfold	clockwise	practice	Guided	1	0.5	-0.25	5.637283	0.47151	-1.45	-1.05	0.800507091911476	0.02776	-0.0049855	-0.013072
Trial1	2	1	blindfold	clockwise	practice	Guided	1	0.5	-0.25	5.657288	0.47153	-1.45	-1.05	0.800506380455964	0.063272	-0.0049835	-0.010704
Trial1	2	1	blindfold	clockwise	practice	Guided	1	0.5	-0.25	5.677277	0.47162	-1.45	-1.05	0.800503184552025	0.058804	0.011943	-0.011002
Trial1	2	1	blindfold	clockwise	practice	Guided	1	0.5	-0.25	5.697281	0.47168	-1.45	-1.05	0.800501058861272	0.028274	-0.0049843	-0.021455
Trial1	2	1	blindfold	clockwise	practice	Guided	1	0.5	-0.25	5.717285	0.47173	-1.45	-1.05	0.800499292289171	-0.0053266	-0.0092147	0.014188
Trial1	2	1	blindfold	clockwise	practice	Guided	1	0.5	-0.25	5.737289	0.47177	-1.45	-1.05	0.800497879803956	-0.0053276	-0.017681	-0.0079957
Trial1	2	1	blindfold	clockwise	practice	Guided	1	0.5	-0.25	5.757278	0.4718	-1.45	-1.05	0.800496823064052	0.084017	0.0077115	0.011727
Trial1	2	1	blindfold	clockwise	practice	Guided	1	0.5	-0.25	5.777283	0.47184	-1.45	-1.05	0.800495414074741	0.04848	-0.013448	0.00936
Trial1	2	1	blindfold	clockwise	practice	Guided	1	0.5	-0.25	5.797287	0.47189	-1.45	-1.05	0.800493657480258	0.0099045	0.020405	-0.014256
Trial1	2	1	blindfold	clockwise	practice	Guided	1	0.5	-0.25	5.817276	0.47193	-1.45	-1.05	0.800492255075607	-0.0036993	-0.0092173	-0.010954
Trial1	2	1	blindfold	clockwise	practice	Guided	1	0.5	-0.25	5.83728	0.47197	-1.45	-1.05	0.800490852576648	0.009304	-0.00075398	0.061473
Trial1	2	1	blindfold	clockwise	practice	Guided	1	0.5	-0.25	5.857285	0.47198	-1.45	-1.05	0.800490502003419	0.013212	0.0077088	0.0028034
Trial1	2	1	blindfold	clockwise	practice	Guided	1	0.5	-0.25	5.877289	0.47204	-1.45	-1.05	0.800488404314212	0.070907	-0.0049873	0.0066554
Trial1	2	1	blindfold	clockwise	practice	Guided	1	0.5	-0.25	5.897278	0.4721	-1.45	-1.05	0.800486310076862	0.010687	-0.017684	-0.026829
Trial1	2	1	blindfold	clockwise	practice	Guided	1	0.5	-0.25	5.917282	0.47216	-1.45	-1.05	0.800484222407578	0.015959	0.0034752	-0.039104
Trial1	2	1	blindfold	clockwise	practice	Guided	1	0.5	-0.25	5.937286	0.47221	-1.45	-1.05	0.800482483695976	0.013439	0.028865	-0.0013882
Trial1	2	1	blindfold	clockwise	practice	Guided	1	0.5	-0.25	5.957291	0.47226	-1.45	-1.05	0.80048075017403	0.030911	-0.017685	0.0039872
Trial1	2	1	blindfold	clockwise	practice	Guided	1	0.5	-0.25	5.97728	0.47228	-1.45	-1.05	0.800480056399487	0.045057	-0.0092229	-0.0076966
Trial1	2	1	blindfold	clockwise	practice	Guided	1	0.5	-0.25	5.997284	0.47232	-1.45	-1.05	0.800478673443401	0.048364	0.0077038	0.0093635
Trial1	2	1	blindfold	clockwise	practice	Guided	1	0.5	-0.25	6.017288	0.47237	-1.45	-1.05	0.800476944721945	0.061955	-0.013456	0.0060634
Trial1	2	1	blindfold	clockwise	practice	Guided	1	0.5	-0.25	6.037277	0.47241	-1.45	-1.05	0.800475566254016	-0.012411	0.0034708	-0.015736
Trial1	2	1	blindfold	clockwise	practice	Guided	1	0.5	-0.25	6.057281	0.47243	-1.45	-1.05	0.800474877254174	0.053071	-0.0049943	0.0054733
Trial1	2	1	blindfold	clockwise	practice	Guided	1	0.5	-0.25	6.077286	0.47244	-1.45	-1.05	0.80047453242833	0.061094	-0.00076353	0.014153
Trial1	2	1	blindfold	clockwise	practice	Guided	1	0.5	-0.25	6.09729	0.47247	-1.45	-1.05	0.80047350075143	0.052479	0.0034667	0.013857
Trial1	2	1	blindfold	clockwise	practice	Guided	1	0.5	-0.25	6.117279	0.47252	-1.45	-1.05	0.800471782418216	0.013906	0.016164	-0.0097639
Trial1	2	1	blindfold	clockwise	practice	Guided	1	0.5	-0.25	6.137283	0.47256	-1.45	-1.05	0.800470410407061	0.026104	-0.009226	0.018682
Trial1	2	1	blindfold	clockwise	practice	Guided	1	0.5	-0.25	6.157288	0.47259	-1.45	-1.05	0.800469382198284	0.024451	-0.021923	-0.034314
Trial1	2	1	blindfold	clockwise	practice	Guided	1	0.5	-0.25	6.177277	0.4726	-1.45	-1.05	0.800469039371723	0.030243	0.0034676	0.03481
Trial1	2	1	blindfold	clockwise	practice	Guided	1	0.5	-0.25	6.197281	0.47262	-1.45	-1.05	0.800468355113348	0.047711	0.01193	0.01775
Trial1	2	1	blindfold	clockwise	practice	Guided	1	0.5	-0.25	6.217285	0.47265	-1.45	-1.05	0.800467330170529	0.02578	-0.00076518	0.012076
Trial1	2	1	blindfold	clockwise	practice	Guided	1	0.5	-0.25	6.237289	0.47268	-1.45	-1.05	0.800466305332172	0.015774	0.0034667	0.028244
Trial1	2	1	blindfold	clockwise	practice	Guided	1	0.5	-0.25	6.257278	0.4727	-1.45	-1.05	0.800465623069768	0.035209	0.01193	0.02435
Trial1	2	1	blindfold	clockwise	practice	Guided	1	0.5	-0.25	6.277283	0.47271	-1.45	-1.05	0.800465282633709	0.071558	-0.00076797	-0.0059132
Trial1	2	1	blindfold	clockwise	practice	Guided	1	0.5	-0.25	6.297287	0.47272	-1.45	-1.05	0.800464941306359	0.031587	0.003463	-0.0097686
Trial1	2	1	blindfold	clockwise	practice	Guided	1	0.5	-0.25	6.317276	0.47275	-1.45	-1.05	0.800463919089591	0.016295	0.011926	0.019862
Trial1	2	1	blindfold	clockwise	practice	Guided	1	0.5	-0.25	6.33728	0.47278	-1.45	-1.05	0.800462899010124	-0.019237	0.0034627	0.017489
Trial1	2	1	blindfold	clockwise	practice	Guided	1	0.5	-0.25	6.357285	0.47283	-1.45	-1.05	0.800461200021437	0.0049148	-0.00077087	0.016264
Trial1	2	1	blindfold	clockwise	practice	Guided	1	0.5	-0.25	6.377289	0.47283	-1.45	-1.05	0.800461200021437	0.0079491	0.016157	0.010888
Trial1	2	1	blindfold	clockwise	practice	Guided	1	0.5	-0.25	6.397278	0.47284	-1.45	-1.05	0.800460860193693	0.044856	0.011924	-0.0076933
Trial1	2	1	blindfold	clockwise	practice	Guided	1	0.5	-0.25	6.417282	0.47287	-1.45	-1.05	0.800459843481381	0.017084	-0.017701	0.0072894
Trial1	2	1	blindfold	clockwise	practice	Guided	1	0.5	-0.25	6.437286	0.47291	-1.45	-1.05	0.800458488937353	-0.0042866	-0.0050045	0.0058062
Trial1	2	1	blindfold	clockwise	practice	Guided	1	0.5	-0.25	6.457291	0.47297	-1.45	-1.05	0.800456459857512	0.0043014	0.011922	-0.0019805
Trial1	2	1	blindfold	clockwise	practice	Guided	1	0.5	-0.25	6.47728	0.47297	-1.45	-1.05	0.800456459857512	0.037059	0.0076892	-0.025047
Trial1	2	1	blindfold	clockwise	practice	Guided	1	0.5	-0.25	6.497284	0.47298	-1.45	-1.05	0.800456122785275	0.047289	0.007689	0.0045829
Trial1	2	1	blindfold	clockwise	practice	Guided	1	0.5	-0.25	6.517288	0.47299	-1.45	-1.05	0.800455784831791	0.020638	-0.0092389	-0.0016867
Trial1	2	1	blindfold	clockwise	practice	Guided	1	0.5	-0.25	6.537277	0.47301	-1.45	-1.05	0.800455110305084	0.026747	0.0034544	-0.0046891
Trial1	2	1	blindfold	clockwise	practice	Guided	1	0.5	-0.25	6.557281	0.47304	-1.45	-1.05	0.800454098948795	0.048659	-0.021938	0.0009845
Trial1	2	1	blindfold	clockwise	practice	Guided	1	0.5	-0.25	6.577286	0.47306	-1.45	-1.05	0.800453425670001	-0.018794	0.024611	0.0091053
Trial1	2	1	blindfold	clockwise	practice	Guided	1	0.5	-0.25	6.59729	0.47307	-1.45	-1.05	0.800453089719063	0.023402	0.011914	-0.02175
Trial1	2	1	blindfold	clockwise	practice	Guided	1	0.5	-0.25	6.617279	0.47307	-1.45	-1.05	0.800453089719063	0.054751	0.028842	-0.023861
Trial1	2	1	blindfold	clockwise	practice	Guided	1	0.5	-0.25	6.637283	0.47309	-1.45	-1.05	0.800452417188427	0.04002	0.024611	-0.0037982
Trial1	2	1	blindfold	clockwise	practice	Guided	1	0.5	-0.25	6.657288	0.47314	-1.45	-1.05	0.80045073754503	0.020563	0.0034501	0.01
Trial1	2	1	blindfold	clockwise	practice	Guided	1	0.5	-0.25	6.677277	0.47315	-1.45	-1.05	0.80045040159097	0.02948	0.011913	-0.028938
Trial1	2	1	blindfold	clockwise	practice	Guided	1	0.5	-0.25	6.697281	0.47315	-1.45	-1.05	0.80045040159097	0.03583	-0.0092475	-0.011879
Trial1	2	1	blindfold	clockwise	practice	Guided	1	0.5	-0.25	6.717285	0.47316	-1.45	-1.05	0.800450066761344	0.070501	-0.021944	0.01145
Trial1	2	1	blindfold	clockwise	practice	Guided	1	0.5	-0.25	6.737289	0.47318	-1.45	-1.05	0.800449396476682	0.074369	0.011912	0.015343
Trial1	2	1	blindfold	clockwise	practice	Guided	1	0.5	-0.25	6.757278	0.47322	-1.45	-1.05	0.800448056407367	-0.033567	0.020373	-0.038176
Trial1	2	1	blindfold	clockwise	practice	Guided	1	0.5	-0.25	6.777283	0.47323	-1.45	-1.05	0.800447722449922	0.024666	0.016139	0.024649
Trial1	2	1	blindfold	clockwise	practice	Guided	1	0.5	-0.25	6.797287	0.47323	-1.45	-1.05	0.800447722449922	0.0355	0.016138	-0.0040904
Trial1	2	1	blindfold	clockwise	practice	Guided	1	0.5	-0.25	6.817276	0.47324	-1.45	-1.05	0.800447387620532	0.02937	-0.026178	0.020758
Trial1	2	1	blindfold	clockwise	practice	Guided	1	0.5	-0.25	6.83728	0.47325	-1.45	-1.05	0.80044705391223	0.030761	-0.0092523	-0.00049215
Trial1	2	1	blindfold	clockwise	practice	Guided	1	0.5	-0.25	6.857285	0.47326	-1.45	-1.05	0.800446720328315	-0.0094863	-0.0050217	-0.01125
Trial1	2	1	blindfold	clockwise	practice	Guided	1	0.5	-0.25	6.877289	0.47327	-1.45	-1.05	0.80044638587357	0.032657	0.0076693	0.037817
Trial1	2	1	blindfold	clockwise	practice	Guided	1	0.5	-0.25	6.897278	0.47327	-1.45	-1.05	0.80044638587357	0.00049353	0.0034351	-0.014847
Trial1	2	1	blindfold	clockwise	practice	Guided	1	0.5	-0.25	6.917282	0.47328	-1.45	-1.05	0.800446052538798	0.031566	0.03729	-0.012769
Trial1	2	1	blindfold	clockwise	practice	Guided	1	0.5	-0.25	6.937286	0.47328	-1.45	-1.05	0.800446052538798	0.0704	-0.013492	0.0066649
Trial1	2	1	blindfold	clockwise	practice	Guided	1	0.5	-0.25	6.957291	0.47331	-1.45	-1.05	0.800445050299619	0.01766	0.0076678	-0.0052816
Trial1	2	1	blindfold	clockwise	practice	Guided	1	0.5	-0.25	6.97728	0.47331	-1.45	-1.05	0.800445050299619	-0.014268	0.007667	0.0052131
Trial1	2	1	blindfold	clockwise	practice	Guided	1	0.5	-0.25	6.997284	0.47332	-1.45	-1.05	0.800444717463509	0.056765	0.0076663	0.0099644
Trial1	2	1	blindfold	clockwise	practice	Guided	1	0.5	-0.25	7.017288	0.47333	-1.45	-1.05	0.800444384751786	0.016235	0.011897	0.017158
Trial1	2	1	blindfold	clockwise	practice	Guided	1	0.5	-0.25	7.037277	0.47334	-1.45	-1.05	0.800444051171838	0.043706	-0.017725	0.0048832
Trial1	2	1	blindfold	clockwise	practice	Guided	1	0.5	-0.25	7.057281	0.47336	-1.45	-1.05	0.800443385379203	0.061735	-0.021958	0.0018804
Trial1	2	1	blindfold	clockwise	practice	Guided	1	0.5	-0.25	7.077286	0.47342	-1.45	-1.05	0.80044139099553	0.035075	-0.013494	-0.023559
Trial1	2	1	blindfold	clockwise	practice	Guided	1	0.5	-0.25	7.09729	0.47345	-1.45	-1.05	0.800440394993696	0.0037084	0.0034322	0.00221
Trial1	2	1	blindfold	clockwise	practice	Guided	1	0.5	-0.25	7.117279	0.47347	-1.45	-1.05	0.80043973095838	0.048104	-0.013496	0.0051802
Trial1	2	1	blindfold	clockwise	practice	Guided	1	0.5	-0.25	7.137283	0.47348	-1.45	-1.05	0.80043940110323	0.061975	-0.017727	-0.0023098
Trial1	2	1	blindfold	clockwise	practice	Guided	1	0.5	-0.25	7.157288	0.47351	-1.45	-1.05	0.80043840734821	0.036722	0.024589	-0.025048
Trial1	2	1	blindfold	clockwise	practice	Guided	1	0.5	-0.25	7.177277	0.47359	-1.45	-1.05	0.800435763157579	0.041141	0.0034299	0.0045846
Trial1	2	1	blindfold	clockwise	practice	Guided	1	0.5	-0.25	7.197281	0.47363	-1.45	-1.05	0.800434444549714	0.052774	0.0034302	0.001287
Trial1	2	1	blindfold	clockwise	practice	Guided	1	0.5	-0.25	7.217285	0.47366	-1.45	-1.05	0.800433457394187	0.034168	0.020355	-0.022638
Trial1	2	1	blindfold	clockwise	practice	Guided	1	0.5	-0.25	7.237289	0.47368	-1.45	-1.05	0.800432798607081	0.065802	0.020353	0.0063677
Trial1	2	1	blindfold	clockwise	practice	Guided	1	0.5	-0.25	7.257278	0.47369	-1.45	-1.05	0.800432470380827	0.026111	0.011887	-0.0035002
Trial1	2	1	blindfold	clockwise	practice	Guided	1	0.5	-0.25	7.277283	0.47376	-1.45	-1.05	0.800430172372085	0.058801	0.020348	0.0066631
Trial1	2	1	blindfold	clockwise	practice	Guided	1	0.5	-0.25	7.297287	0.4738	-1.45	-1.05	0.800428862248956	0.012198	-0.026205	0.00699
Trial1	2	1	blindfold	clockwise	practice	Guided	1	0.5	-0.25	7.317276	0.47383	-1.45	-1.05	0.800427881453848	0.03439	-0.0050467	0.0084777
Trial1	2	1	blindfold	clockwise	practice	Guided	1	0.5	-0.25	7.33728	0.47386	-1.45	-1.05	0.800426899833981	0.021062	0.020344	0.0075852
Trial1	2	1	blindfold	clockwise	practice	Guided	1	0.5	-0.25	7.357285	0.47389	-1.45	-1.05	0.800425921284676	0.057415	0.0076498	-0.0067983
Trial1	2	1	blindfold	clockwise	practice	Guided	1	0.5	-0.25	7.377289	0.47398	-1.45	-1.05	0.800422990429918	-0.0047697	0.041503	-0.0067678
Trial1	2	1	blindfold	clockwise	practice	Guided	1	0.5	-0.25	7.397278	0.47403	-1.45	-1.05	0.800421366330749	0.053786	0.024574	-0.015474
Trial1	2	1	blindfold	clockwise	practice	Guided	1	0.5	-0.25	7.417282	0.47407	-1.45	-1.05	0.800420069684792	0.036304	0.011878	-0.039402
Trial1	2	1	blindfold	clockwise	practice	Guided	1	0.5	-0.25	7.437286	0.47408	-1.45	-1.05	0.800419746317772	0.029335	0.054196	0.016562
Trial1	2	1	blindfold	clockwise	practice	Guided	1	0.5	-0.25	7.457291	0.47409	-1.45	-1.05	0.800419422110434	0.025728	0.011876	0.003693
Trial1	2	1	blindfold	clockwise	practice	Guided	1	0.5	-0.25	7.47728	0.47412	-1.45	-1.05	0.800418451202877	0.013226	0.020341	-0.027156
Trial1	2	1	blindfold	clockwise	practice	Guided	1	0.5	-0.25	7.497284	0.47416	-1.45	-1.05	0.800417159049408	0.0032138	-0.0050488	0.0063953
Trial1	2	1	blindfold	clockwise	practice	Guided	1	0.5	-0.25	7.517288	0.47418	-1.45	-1.05	0.800416514682673	0.017092	-0.026208	-0.0010941
Trial1	2	1	blindfold	clockwise	practice	Guided	1	0.5	-0.25	7.537277	0.47419	-1.45	-1.05	0.800416191724907	0.003486	-0.000819	0.0022036
Trial1	2	1	blindfold	clockwise	practice	Guided	1	0.5	-0.25	7.557281	0.47421	-1.45	-1.05	0.800415546184809	0.050905	0.020338	0.02643
Trial1	2	1	blindfold	clockwise	practice	Guided	1	0.5	-0.25	7.577286	0.47422	-1.45	-1.05	0.80041522552224	0.034537	-0.02621	-0.0079892
Trial1	2	1	blindfold	clockwise	practice	Guided	1	0.5	-0.25	7.59729	0.47424	-1.45	-1.05	0.800414580731521	0.00041108	-0.0050524	-0.018154
Trial1	2	1	blindfold	clockwise	practice	Guided	1	0.5	-0.25	7.617279	0.47426	-1.45	-1.05	0.800413937399774	0.024239	0.0076417	0.024645
Trial1	2	1	blindfold	clockwise	practice	Guided	1	0.5	-0.25	7.637283	0.47427	-1.45	-1.05	0.800413616400072	0.011474	0.020337	0.015372
Trial1	2	1	blindfold	clockwise	practice	Guided	1	0.5	-0.25	7.657288	0.47427	-1.45	-1.05	0.800413616400072	0.07031	0.011874	-0.01369
Trial1	2	1	blindfold	clockwise	practice	Guided	1	0.5	-0.25	7.677277	0.4743	-1.45	-1.05	0.800412651276656	0.017571	0.016104	-0.009475
Trial1	2	1	blindfold	clockwise	practice	Guided	1	0.5	-0.25	7.697281	0.47432	-1.45	-1.05	0.800412009442936	0.033127	-0.00082645	-0.042108
Trial1	2	1	blindfold	clockwise	practice	Guided	1	0.5	-0.25	7.717285	0.47434	-1.45	-1.05	0.800411369063729	0.021152	0.0076372	0.0033949
Trial1	2	1	blindfold	clockwise	practice	Guided	1	0.5	-0.25	7.737289	0.47434	-1.45	-1.05	0.800411369063729	-0.01246	0.016099	0.039027
Trial1	2	1	blindfold	clockwise	practice	Guided	1	0.5	-0.25	7.757278	0.47434	-1.45	-1.05	0.800411369063729	0.018949	0.0076324	-0.030426
Trial1	2	1	blindfold	clockwise	practice	Guided	1	0.5	-0.25	7.777283	0.47436	-1.45	-1.05	0.800410728227459	0.039164	-0.013527	0.00039758
Trial1	2	1	blindfold	clockwise	practice	Guided	1	0.5	-0.25	7.797287	0.47437	-1.45	-1.05	0.800410407519335	-0.0069314	0.020327	0.022563
Trial1	2	1	blindfold	clockwise	practice	Guided	1	0.5	-0.25	7.817276	0.47439	-1.45	-1.05	0.800409766478527	0.043585	-0.013527	0.0006891
Trial1	2	1	blindfold	clockwise	practice	Guided	1	0.5	-0.25	7.83728	0.47441	-1.45	-1.05	0.800409127843935	0.018624	-0.0092958	-0.026239
Trial1	2	1	blindfold	clockwise	practice	Guided	1	0.5	-0.25	7.857285	0.47442	-1.45	-1.05	0.800408807760802	0.0077716	-0.00083396	0.0024988
Trial1	2	1	blindfold	clockwise	practice	Guided	1	0.5	-0.25	7.877289	0.47444	-1.45	-1.05	0.800408168921678	0.043272	-0.00083646	0.0048805
Trial1	2	1	blindfold	clockwise	practice	Guided	1	0.5	-0.25	7.897278	0.47446	-1.45	-1.05	0.800407530581657	0.036347	0.020321	-0.025048
Trial1	2	1	blindfold	clockwise	practice	Guided	1	0.5	-0.25	7.917282	0.47448	-1.45	-1.05	0.800406891790531	0.012172	-0.0093021	0.0027979
Trial1	2	1	blindfold	clockwise	practice	Guided	1	0.5	-0.25	7.937286	0.4745	-1.45	-1.05	0.800406255398931	0.034646	0.016088	9.7028E-05
Trial1	2	1	blindfold	clockwise	practice	Guided	1	0.5	-0.25	7.957291	0.47451	-1.45	-1.05	0.800405936440643	-0.027522	0.028783	-0.0040694
Trial1	2	1	blindfold	clockwise	practice	Guided	1	0.5	-0.25	7.97728	0.47452	-1.45	-1.05	0.800405618556228	0.012145	-0.030466	0.0027981
Trial1	2	1	blindfold	clockwise	practice	Guided	1	0.5	-0.25	7.997284	0.47453	-1.45	-1.05	0.800405299847866	0.048216	0.028779	-0.0032024
Trial1	2	1	blindfold	clockwise	practice	Guided	1	0.5	-0.25	8.017288	0.47455	-1.45	-1.05	0.800404663754198	0.023479	0.01185	0.033024
Trial1	2	1	blindfold	clockwise	practice	Guided	1	0.5	-0.25	8.037277	0.47456	-1.45	-1.05	0.800404346368147	-0.013114	0.01608	-0.019942
Trial1	2	1	blindfold	clockwise	practice	Guided	1	0.5	-0.25	8.057281	0.47456	-1.45	-1.05	0.800404346368147	0.033192	0.0076155	0.021047
Trial1	2	1	blindfold	clockwise	practice	Guided	1	0.5	-0.25	8.077286	0.47457	-1.45	-1.05	0.800404029106503	0.0085019	-0.017778	-0.010072
Trial1	2	1	blindfold	clockwise	practice	Guided	1	0.5	-0.25	8.09729	0.47458	-1.45	-1.05	0.800403711022773	0.056772	0.011841	0.0015855
Trial1	2	1	blindfold	clockwise	practice	Guided	1	0.5	-0.25	8.117279	0.47459	-1.45	-1.05	0.800403393064193	0.057044	0.0076083	-0.0026039
Trial1	2	1	blindfold	clockwise	practice	Guided	1	0.5	-0.25	8.137283	0.47459	-1.45	-1.05	0.800403393064193	0.066196	0.024532	-0.0062003
Trial1	2	1	blindfold	clockwise	practice	Guided	1	0.5	-0.25	8.157288	0.4746	-1.45	-1.05	0.800403075230763	0.020377	-0.0093248	0.011773
Trial1	2	1	blindfold	clockwise	practice	Guided	1	0.5	-0.25	8.177277	0.47461	-1.45	-1.05	0.800402758467858	0.027619	0.011834	-0.029836
Trial1	2	1	blindfold	clockwise	practice	Guided	1	0.5	-0.25	8.197281	0.47462	-1.45	-1.05	0.800402440884357	0.052844	-0.013557	-0.0070961
Trial1	2	1	blindfold	clockwise	practice	Guided	1	0.5	-0.25	8.217285	0.47463	-1.45	-1.05	0.800402124370637	0.0017444	0.011833	0.023153
Trial1	2	1	blindfold	clockwise	practice	Guided	1	0.5	-0.25	8.237289	0.47465	-1.45	-1.05	0.800401490772531	0.0034235	-0.005096	-0.0019911
Trial1	2	1	blindfold	clockwise	practice	Guided	1	0.5	-0.25	8.257278	0.47466	-1.45	-1.05	0.800401174632405	0.034215	-0.01356	0.0042835
Trial1	2	1	blindfold	clockwise	practice	Guided	1	0.5	-0.25	8.277283	0.47467	-1.45	-1.05	0.800400857673541	-0.015482	-0.0050985	0.018661
Trial1	2	1	blindfold	clockwise	practice	Guided	1	0.5	-0.25	8.297287	0.47468	-1.45	-1.05	0.800400540839829	0.0092396	-0.0051	-0.022651
Trial1	2	1	blindfold	clockwise	practice	Guided	1	0.5	-0.25	8.317276	0.47469	-1.45	-1.05	0.800400224131269	0.024179	-0.013564	0.018043
Trial1	2	1	blindfold	clockwise	practice	Guided	1	0.5	-0.25	8.33728	0.4747	-1.45	-1.05	0.800399908489888	0.034737	0.0033656	-0.0091861
Trial1	2	1	blindfold	clockwise	practice	Guided	1	0.5	-0.25	8.357285	0.47471	-1.45	-1.05	0.800399592031259	0.0086477	-0.0051004	-0.014271
Trial1	2	1	blindfold	clockwise	practice	Guided	1	0.5	-0.25	8.377289	0.47472	-1.45	-1.05	0.800399276639065	0.026681	0.028754	-0.017271
Trial1	2	1	blindfold	clockwise	practice	Guided	1	0.5	-0.25	8.397278	0.47472	-1.45	-1.05	0.800399276639065	0.054664	-0.0093324	0.030911
Trial1	2	1	blindfold	clockwise	practice	Guided	1	0.5	-0.25	8.417282	0.47473	-1.45	-1.05	0.800398961371279	0.01419	-0.013566	-0.030736
Trial1	2	1	blindfold	clockwise	practice	Guided	1	0.5	-0.25	8.437286	0.47474	-1.45	-1.05	0.800398645287362	0.0036134	-0.038956	-0.0061906
Trial1	2	1	blindfold	clockwise	practice	Guided	1	0.5	-0.25	8.457291	0.47475	-1.45	-1.05	0.800398330268765	0.028275	-0.0093324	0.024931
Trial1	2	1	blindfold	clockwise	practice	Guided	1	0.5	-0.25	8.47728	0.47479	-1.45	-1.05	0.800397068622424	0.070469	-0.0093319	-0.0059131
Trial1	2	1	blindfold	clockwise	practice	Guided	1	0.5	-0.25	8.497284	0.47481	-1.45	-1.05	0.800396439018023	0.022744	-0.017795	-0.025951
Trial1	2	1	blindfold	clockwise	practice	Guided	1	0.5	-0.25	8.517288	0.47481	-1.45	-1.05	0.800396439018023	0.033247	0.011828	0.017742
Trial1	2	1	blindfold	clockwise	practice	Guided	1	0.5	-0.25	8.537277	0.47482	-1.45	-1.05	0.800396124871777	0.018792	0.016058	0.032717
Trial1	2	1	blindfold	clockwise	practice	Guided	1	0.5	-0.25	8.557281	0.47483	-1.45	-1.05	0.800395809912748	0.025193	-0.017797	0.0036791
Trial1	2	1	blindfold	clockwise	practice	Guided	1	0.5	-0.25	8.577286	0.47484	-1.45	-1.05	0.800395496015693	0.034901	0.0033632	-0.0044036
Trial1	2	1	blindfold	clockwise	practice	Guided	1	0.5	-0.25	8.59729	0.47485	-1.45	-1.05	0.800395181306599	0.039896	0.024521	-0.01787
Trial1	2	1	blindfold	clockwise	practice	Guided	1	0.5	-0.25	8.617279	0.47486	-1.45	-1.05	0.80039486672266	0.021001	0.032981	0.017145
Trial1	2	1	blindfold	clockwise	practice	Guided	1	0.5	-0.25	8.637283	0.47487	-1.45	-1.05	0.800394554135283	0.021553	-0.013568	-0.0091907
Trial1	2	1	blindfold	clockwise	practice	Guided	1	0.5	-0.25	8.657288	0.47489	-1.45	-1.05	0.800393925591686	0.039868	0.016055	-0.01638
Trial1	2	1	blindfold	clockwise	practice	Guided	1	0.5	-0.25	8.677277	0.47491	-1.45	-1.05	0.800393298482925	0.01237	-0.0093365	-0.0055959
Trial1	2	1	blindfold	clockwise	practice	Guided	1	0.5	-0.25	8.697281	0.47491	-1.45	-1.05	0.800393298482925	0.034565	-0.0178	-0.0041045
Trial1	2	1	blindfold	clockwise	practice	Guided	1	0.5	-0.25	8.717285	0.47492	-1.45	-1.05	0.800392984648796	0.034565	-0.0178	-0.0041045
Trial1	2	1	blindfold	clockwise	practice	Guided	1	0.5	-0.25	8.737289	0.47494	-1.45	-1.05	0.800392358289104	0.042577	0.0033552	0.00038007
Trial1	2	1	blindfold	clockwise	practice	Guided	1	0.5	-0.25	8.757278	0.47494	-1.45	-1.05	0.800392358289104	0.017061	-0.013572	-0.0094915
Trial1	2	1	blindfold	clockwise	practice	Guided	1	0.5	-0.25	8.777283	0.47497	-1.45	-1.05	0.800391419219448	-0.014318	-0.022038	-0.022062
Trial1	2	1	blindfold	clockwise	practice	Guided	1	0.5	-0.25	8.797287	0.47498	-1.45	-1.05	0.800391107067119	0.047554	0.028746	0.0009769599
Trial1	2	1	blindfold	clockwise	practice	Guided	1	0.5	-0.25	8.817276	0.47499	-1.45	-1.05	0.800390794107963	0.029786	0.0033522	0.0024865
Trial1	2	1	blindfold	clockwise	practice	Guided	1	0.5	-0.25	8.83728	0.47499	-1.45	-1.05	0.800390794107963	-0.011871	0.020279	0.022246
Trial1	2	1	blindfold	clockwise	practice	Guided	1	0.5	-0.25	8.857285	0.475	-1.45	-1.05	0.80039048220483	0.039773	-0.0051143	-0.016381
Trial1	2	1	blindfold	clockwise	practice	Guided	1	0.5	-0.25	8.877289	0.47502	-1.45	-1.05	0.800389857841677	0.01806	0.024508	0.041097
Trial1	2	1	blindfold	clockwise	practice	Guided	1	0.5	-0.25	8.897278	0.47503	-1.45	-1.05	0.800389546312154	0.028058	0.016044	0.024929
Trial1	2	1	blindfold	clockwise	practice	Guided	1	0.5	-0.25	8.917282	0.47503	-1.45	-1.05	0.800389546312154	0.035022	-0.00088421	0.013251
Trial1	2	1	blindfold	clockwise	practice	Guided	1	0.5	-0.25	8.937286	0.47504	-1.45	-1.05	0.800389233048282	0.06081	-0.0051151	0.0087615
Trial1	2	1	blindfold	clockwise	practice	Guided	1	0.5	-0.25	8.957291	0.47504	-1.45	-1.05	0.800389233048282	0.052204	-0.030509	-0.0029186
Trial1	2	1	blindfold	clockwise	practice	Guided	1	0.5	-0.25	8.97728	0.47506	-1.45	-1.05	0.80038860968415	0.06191	0.0075757	-0.014891
Trial1	2	1	blindfold	clockwise	practice	Guided	1	0.5	-0.25	8.997284	0.47506	-1.45	-1.05	0.80038860968415	0.016661	-0.026279	-0.0053013
Trial1	2	1	blindfold	clockwise	practice	Guided	1	0.5	-0.25	9.017288	0.47507	-1.45	-1.05	0.800388298653393	0.029972	0.011807	-0.004407
Trial1	2	1	blindfold	clockwise	practice	Guided	1	0.5	-0.25	9.037277	0.47508	-1.45	-1.05	0.800387986819157	0.033277	-0.0093542	0.012652
Trial1	2	1	blindfold	clockwise	practice	Guided	1	0.5	-0.25	9.057281	0.4751	-1.45	-1.05	0.800387364453307	0.035798	0.0033402	-0.025062
Trial1	2	1	blindfold	clockwise	practice	Guided	1	0.5	-0.25	9.077286	0.47513	-1.45	-1.05	0.800386431377407	0.01521	-0.022052	0.015651
Trial1	2	1	blindfold	clockwise	practice	Guided	1	0.5	-0.25	9.09729	0.47514	-1.45	-1.05	0.800386122144694	0.024645	0.011803	0.0078656
Trial1	2	1	blindfold	clockwise	practice	Guided	1	0.5	-0.25	9.117279	0.47515	-1.45	-1.05	0.800385810259786	0.01632	-0.022051	-0.001112
Trial1	2	1	blindfold	clockwise	practice	Guided	1	0.5	-0.25	9.137283	0.47515	-1.45	-1.05	0.800385810259786	0.019627	-0.0051249	0.015947
Trial1	2	1	blindfold	clockwise	practice	Guided	1	0.5	-0.25	9.157288	0.47516	-1.45	-1.05	0.800385500350614	0.040969	0.016032	0.030011
Trial1	2	1	blindfold	clockwise	practice	Guided	1	0.5	-0.25	9.177277	0.47517	-1.45	-1.05	0.800385189641311	0.011288	0.020263	0.0069713
Trial1	2	1	blindfold	clockwise	practice	Guided	1	0.5	-0.25	9.197281	0.47517	-1.45	-1.05	0.800385189641311	0.047081	0.016031	-0.0032165
Trial1	2	1	blindfold	clockwise	practice	Guided	1	0.5	-0.25	9.217285	0.47518	-1.45	-1.05	0.800384879981339	0.02156	-0.00089827	-0.013386
Trial1	2	1	blindfold	clockwise	practice	Guided	1	0.5	-0.25	9.237289	0.47518	-1.45	-1.05	0.800384879981339	0.033747	-0.0051302	0.0042702
Trial1	2	1	blindfold	clockwise	practice	Guided	1	0.5	-0.25	9.257278	0.47519	-1.45	-1.05	0.800384570445783	0.052623	0.0075657	-0.0113
Trial1	2	1	blindfold	clockwise	practice	Guided	1	0.5	-0.25	9.277283	0.47521	-1.45	-1.05	0.800383950824858	0.00016913	-0.00090061	-0.027452
Trial1	2	1	blindfold	clockwise	practice	Guided	1	0.5	-0.25	9.297287	0.47521	-1.45	-1.05	0.800383950824858	0.033151	-0.0093647	0.012649
Trial1	2	1	blindfold	clockwise	practice	Guided	1	0.5	-0.25	9.317276	0.47522	-1.45	-1.05	0.80038363981755	0.034551	0.020258	-0.0083028
Trial1	2	1	blindfold	clockwise	practice	Guided	1	0.5	-0.25	9.33728	0.47522	-1.45	-1.05	0.80038363981755	0.05202	0.0075621	-0.0029215
Trial1	2	1	blindfold	clockwise	practice	Guided	1	0.5	-0.25	9.357285	0.47524	-1.45	-1.05	0.800383020946464	0.048135	-0.0093641	-0.011601
Trial1	2	1	blindfold	clockwise	practice	Guided	1	0.5	-0.25	9.377289	0.47525	-1.45	-1.05	0.800382712158887	0.043117	-0.00090173	-0.0035169
Trial1	2	1	blindfold	clockwise	practice	Guided	1	0.5	-0.25	9.397278	0.47526	-1.45	-1.05	0.800382403495726	0.038106	-0.00090175	0.0045671
Trial1	2	1	blindfold	clockwise	practice	Guided	1	0.5	-0.25	9.417282	0.47526	-1.45	-1.05	0.800382403495726	0.034224	0.016025	-0.0041131
Trial1	2	1	blindfold	clockwise	practice	Guided	1	0.5	-0.25	9.437286	0.47527	-1.45	-1.05	0.800382094036156	0.021459	-0.0051357	-0.013388
Trial1	2	1	blindfold	clockwise	practice	Guided	1	0.5	-0.25	9.457291	0.47527	-1.45	-1.05	0.800382094036156	0.065009	-0.0051333	0.0021656
Trial1	2	1	blindfold	clockwise	practice	Guided	1	0.5	-0.25	9.47728	0.47528	-1.45	-1.05	0.800381785622199	0.051392	0.028718	0.0054626
Trial1	2	1	blindfold	clockwise	practice	Guided	1	0.5	-0.25	9.497284	0.47529	-1.45	-1.05	0.800381476412577	-0.011621	0.011791	0.013858
Trial1	2	1	blindfold	clockwise	practice	Guided	1	0.5	-0.25	9.517288	0.4753	-1.45	-1.05	0.800381168247825	0.033894	0.024487	7.7616E-05
Trial1	2	1	blindfold	clockwise	practice	Guided	1	0.5	-0.25	9.537277	0.47531	-1.45	-1.05	0.800380858368816	0.022754	-0.00090448	0.033006
Trial1	2	1	blindfold	clockwise	practice	Guided	1	0.5	-0.25	9.557281	0.47533	-1.45	-1.05	0.800380241744289	0.055514	0.0075564	0.0099493
Trial1	2	1	blindfold	clockwise	practice	Guided	1	0.5	-0.25	9.577286	0.47535	-1.45	-1.05	0.800379626536766	0.011666	-0.022069	-0.0014156
Trial1	2	1	blindfold	clockwise	practice	Guided	1	0.5	-0.25	9.59729	0.47535	-1.45	-1.05	0.800379626536766	0.073257	-0.017837	0.01114
Trial1	2	1	blindfold	clockwise	practice	Guided	1	0.5	-0.25	9.617279	0.47535	-1.45	-1.05	0.800379626536766	0.061335	-0.022068	-0.010707
Trial1	2	1	blindfold	clockwise	practice	Guided	1	0.5	-0.25	9.637283	0.47537	-1.45	-1.05	0.800379010909809	0.0027614	-0.00090917	-0.0020133
Trial1	2	1	blindfold	clockwise	practice	Guided	1	0.5	-0.25	9.657288	0.47537	-1.45	-1.05	0.800379010909809	0.0394	-0.0009111	-0.016389
Trial1	2	1	blindfold	clockwise	practice	Guided	1	0.5	-0.25	9.677277	0.47539	-1.45	-1.05	0.800378395782009	0.043539	-0.0093765	-0.011902
Trial1	2	1	blindfold	clockwise	practice	Guided	1	0.5	-0.25	9.697281	0.47541	-1.45	-1.05	0.800377781153368	0.041841	-0.017839	0.013242
Trial1	2	1	blindfold	clockwise	practice	Guided	1	0.5	-0.25	9.717285	0.47543	-1.45	-1.05	0.800377166109015	0.075162	-0.0093757	-0.021772
Trial1	2	1	blindfold	clockwise	practice	Guided	1	0.5	-0.25	9.737289	0.47546	-1.45	-1.05	0.800376246308717	0.055422	0.0075516	-0.012198
Trial1	2	1	blindfold	clockwise	practice	Guided	1	0.5	-0.25	9.757278	0.47549	-1.45	-1.05	0.800375327630421	0.047377	-0.0093767	-0.0047114
Trial1	2	1	blindfold	clockwise	practice	Guided	1	0.5	-0.25	9.777283	0.47555	-1.45	-1.05	0.80037349181903	0.030165	-0.017843	-0.012794
Trial1	2	1	blindfold	clockwise	practice	Guided	1	0.5	-0.25	9.797287	0.47558	-1.45	-1.05	0.800372576508992	0.0040794	0.0033148	-0.022967
Trial1	2	1	blindfold	clockwise	practice	Guided	1	0.5	-0.25	9.817276	0.4756	-1.45	-1.05	0.800371965714245	0.028459	-0.013612	0.012348
Trial1	2	1	blindfold	clockwise	practice	Guided	1	0.5	-0.25	9.83728	0.47563	-1.45	-1.05	0.800371051368293	0.055934	0.0033137	0.001565
Trial1	2	1	blindfold	clockwise	practice	Guided	1	0.5	-0.25	9.857285	0.47566	-1.45	-1.05	0.800370139052912	0.014838	-0.013615	0.015641
Trial1	2	1	blindfold	clockwise	practice	Guided	1	0.5	-0.25	9.877289	0.47569	-1.45	-1.05	0.800369226954359	0.043153	0.020242	-0.0077117
Trial1	2	1	blindfold	clockwise	practice	Guided	1	0.5	-0.25	9.897278	0.47571	-1.45	-1.05	0.800368619814732	0.032858	-0.017844	-0.00082135
Trial1	2	1	blindfold	clockwise	practice	Guided	1	0.5	-0.25	9.917282	0.47573	-1.45	-1.05	0.800368013174283	0.040387	-0.00938	-0.020879
Trial1	2	1	blindfold	clockwise	practice	Guided	1	0.5	-0.25	9.937286	0.47574	-1.45	-1.05	0.80036771049292	0.047567	0.016011	-0.019685
Trial1	2	1	blindfold	clockwise	practice	Guided	1	0.5	-0.25	9.957291	0.47577	-1.45	-1.05	0.800366801390921	0.065319	-0.034771	-0.0062181
Trial1	2	1	blindfold	clockwise	practice	Guided	1	0.5	-0.25	9.97728	0.47579	-1.45	-1.05	0.800366195346531	0.055864	0.024475	0.0015664
Trial1	2	1	blindfold	clockwise	practice	Guided	1	0.5	-0.25	9.997284	0.47579	-1.45	-1.05	0.800366195346531	0.068893	0.003315	0.0066518
Trial1	2	1	blindfold	clockwise	practice	Guided	1	0.5	-0.25	10.01729	0.4758	-1.45	-1.05	0.800365893413195	0.013914	-0.0093804	-0.0017169
Trial1	2	1	blindfold	clockwise	practice	Guided	1	0.5	-0.25	10.03728	0.47581	-1.45	-1.05	0.800365591604283	0.030607	-0.043235	0.004266
Trial1	2	1	blindfold	clockwise	practice	Guided	1	0.5	-0.25	10.05728	0.47583	-1.45	-1.05	0.800364987459739	0.046103	0.011778	0.013542
Trial1	2	1	blindfold	clockwise	practice	Guided	1	0.5	-0.25	10.07729	0.47585	-1.45	-1.05	0.800364383814378	0.037771	0.024473	0.0012693
Trial1	2	1	blindfold	clockwise	practice	Guided	1	0.5	-0.25	10.09729	0.47586	-1.45	-1.05	0.800364081729454	0.016974	0.016009	-0.017879
Trial1	2	1	blindfold	clockwise	practice	Guided	1	0.5	-0.25	10.11728	0.47586	-1.45	-1.05	0.800364081729454	0.043322	-0.0051496	-0.027465
Trial1	2	1	blindfold	clockwise	practice	Guided	1	0.5	-0.25	10.13728	0.47587	-1.45	-1.05	0.800363779769699	0.046626	-0.0051519	0.0033723
Trial1	2	1	blindfold	clockwise	practice	Guided	1	0.5	-0.25	10.15729	0.47589	-1.45	-1.05	0.800363177123455	0.0297	-0.013617	-0.0086037
Trial1	2	1	blindfold	clockwise	practice	Guided	1	0.5	-0.25	10.17728	0.47593	-1.45	-1.05	0.80036197332853	0.016084	0.007542	-0.0053093
Trial1	2	1	blindfold	clockwise	practice	Guided	1	0.5	-0.25	10.19728	0.47594	-1.45	-1.05	0.800361673139742	0.0074786	-0.0051555	0.0066644
Trial1	2	1	blindfold	clockwise	practice	Guided	1	0.5	-0.25	10.21729	0.47594	-1.45	-1.05	0.800361673139742	0.025231	0.003309	-0.0089037
Trial1	2	1	blindfold	clockwise	practice	Guided	1	0.5	-0.25	10.23729	0.47595	-1.45	-1.05	0.800361372179852	0.042417	-0.022084	0.00067103
Trial1	2	1	blindfold	clockwise	practice	Guided	1	0.5	-0.25	10.25728	0.47597	-1.45	-1.05	0.80036077242515	0.045155	-0.00092598	0.026113
Trial1	2	1	blindfold	clockwise	practice	Guided	1	0.5	-0.25	10.27728	0.47601	-1.45	-1.05	0.80035957172897	0.037949	0.011769	0.038985
Trial1	2	1	blindfold	clockwise	practice	Guided	1	0.5	-0.25	10.29729	0.47603	-1.45	-1.05	0.800358972577063	0.0012945	-0.017854	0.014747
Trial1	2	1	blindfold	clockwise	practice	Guided	1	0.5	-0.25	10.31728	0.47604	-1.45	-1.05	0.800358673634398	0.034904	0.0075372	-0.020876
Trial1	2	1	blindfold	clockwise	practice	Guided	1	0.5	-0.25	10.33728	0.47605	-1.45	-1.05	0.800358373032544	0.042084	-0.00092808	0.0048638
Trial1	2	1	blindfold	clockwise	practice	Guided	1	0.5	-0.25	10.35728	0.47606	-1.45	-1.05	0.800358075230913	0.060118	-0.0093935	-0.0086044
Trial1	2	1	blindfold	clockwise	practice	Guided	1	0.5	-0.25	10.37729	0.47608	-1.45	-1.05	0.800357476435933	0.028176	0.0075352	0.012347
Trial1	2	1	blindfold	clockwise	practice	Guided	1	0.5	-0.25	10.39728	0.47609	-1.45	-1.05	0.800357177226201	-0.010947	-0.0051601	-0.0029126
Trial1	2	1	blindfold	clockwise	practice	Guided	1	0.5	-0.25	10.41728	0.47609	-1.45	-1.05	0.800357177226201	0.023157	0.0075352	0.0078585
Trial1	2	1	blindfold	clockwise	practice	Guided	1	0.5	-0.25	10.43729	0.4761	-1.45	-1.05	0.800356879031587	0.03372	0.024462	-0.015494
Trial1	2	1	blindfold	clockwise	practice	Guided	1	0.5	-0.25	10.45729	0.47611	-1.45	-1.05	0.800356580961402	0.041181	0.015995	0.017433
Trial1	2	1	blindfold	clockwise	practice	Guided	1	0.5	-0.25	10.47728	0.47614	-1.45	-1.05	0.800355684832037	0.059769	0.007531	0.0060567
Trial1	2	1	blindfold	clockwise	practice	Guided	1	0.5	-0.25	10.49728	0.47615	-1.45	-1.05	0.800355388148768	0.00091546	-0.013627	0.018936
Trial1	2	1	blindfold	clockwise	practice	Guided	1	0.5	-0.25	10.51729	0.47615	-1.45	-1.05	0.800355388148768	0.060884	-0.0051629	-0.0041176
Trial1	2	1	blindfold	clockwise	practice	Guided	1	0.5	-0.25	10.53728	0.47616	-1.45	-1.05	0.800355088926038	0.0067503	0.011763	-0.0008241
Trial1	2	1	blindfold	clockwise	practice	Guided	1	0.5	-0.25	10.55728	0.47616	-1.45	-1.05	0.800355088926038	0.0020215	-0.013629	0.0021704
Trial1	2	1	blindfold	clockwise	practice	Guided	1	0.5	-0.25	10.57729	0.47618	-1.45	-1.05	0.800354493519241	0.064728	0.028691	-0.0020283
Trial1	2	1	blindfold	clockwise	practice	Guided	1	0.5	-0.25	10.59729	0.47618	-1.45	-1.05	0.800354493519241	0.064722	0.0075305	-0.034052
Trial1	2	1	blindfold	clockwise	practice	Guided	1	0.5	-0.25	10.61728	0.47619	-1.45	-1.05	0.800354196446343	0.020597	-0.0093964	-0.0092067
Trial1	2	1	blindfold	clockwise	practice	Guided	1	0.5	-0.25	10.63728	0.47619	-1.45	-1.05	0.800354196446343	0.037504	-0.00093273	0.0045602
Trial1	2	1	blindfold	clockwise	practice	Guided	1	0.5	-0.25	10.65729	0.4762	-1.45	-1.05	0.800353899497875	0.038343	0.0032968	-0.0080111
Trial1	2	1	blindfold	clockwise	practice	Guided	1	0.5	-0.25	10.67728	0.47621	-1.45	-1.05	0.800353601787981	0.006399	-0.00093597	0.0024697
Trial1	2	1	blindfold	clockwise	practice	Guided	1	0.5	-0.25	10.69728	0.47622	-1.45	-1.05	0.800353305088743	0.020562	-0.00093525	-0.0092054
Trial1	2	1	blindfold	clockwise	practice	Guided	1	0.5	-0.25	10.71729	0.47622	-1.45	-1.05	0.800353305088743	0.023583	-0.0051671	7.0891E-05
Trial1	2	1	blindfold	clockwise	practice	Guided	1	0.5	-0.25	10.73729	0.47623	-1.45	-1.05	0.800353006743713	0.048313	-0.00093568	-0.024177
Trial1	2	1	blindfold	clockwise	practice	Guided	1	0.5	-0.25	10.75728	0.47623	-1.45	-1.05	0.800353006743713	0.055213	-0.013632	0.0057542
Trial1	2	1	blindfold	clockwise	practice	Guided	1	0.5	-0.25	10.77728	0.47625	-1.45	-1.05	0.800352413084507	0.055197	-0.00093992	0.0057554
Trial1	2	1	blindfold	clockwise	practice	Guided	1	0.5	-0.25	10.79729	0.47625	-1.45	-1.05	0.800352413084507	0.032989	0.0032927	0.0042614
Trial1	2	1	blindfold	clockwise	practice	Guided	1	0.5	-0.25	10.81728	0.47626	-1.45	-1.05	0.800352116884104	0.033547	-0.00093841	-0.025071
Trial1	2	1	blindfold	clockwise	practice	Guided	1	0.5	-0.25	10.83728	0.47626	-1.45	-1.05	0.800352116884104	0.056304	-0.013634	-0.0068135
Trial1	2	1	blindfold	clockwise	practice	Guided	1	0.5	-0.25	10.85728	0.47627	-1.45	-1.05	0.800351820808132	0.031276	0.028683	0.029407
Trial1	2	1	blindfold	clockwise	practice	Guided	1	0.5	-0.25	10.87729	0.47628	-1.45	-1.05	0.800351523973338	0.048528	-0.0051722	-0.028366
Trial1	2	1	blindfold	clockwise	practice	Guided	1	0.5	-0.25	10.89728	0.47628	-1.45	-1.05	0.800351523973338	0.015748	0.011756	-0.005317
Trial1	2	1	blindfold	clockwise	practice	Guided	1	0.5	-0.25	10.91728	0.4763	-1.45	-1.05	0.800350931561782	0.02046	-0.0094048	-0.0017263
Trial1	2	1	blindfold	clockwise	practice	Guided	1	0.5	-0.25	10.93729	0.4763	-1.45	-1.05	0.800350931561782	0.01545	0.015984	-0.00113
Trial1	2	1	blindfold	clockwise	practice	Guided	1	0.5	-0.25	10.95728	0.47631	-1.45	-1.05	0.800350635984275	0.010156	-0.0051761	0.011142
Trial1	2	1	blindfold	clockwise	practice	Guided	1	0.5	-0.25	10.97728	0.47632	-1.45	-1.05	0.800350338767674	-0.0073354	0.024443	0.0057536
Trial1	2	1	blindfold	clockwise	practice	Guided	1	0.5	-0.25	10.99728	0.47632	-1.45	-1.05	0.800350338767674	0.00069263	0.0032814	0.018921
Trial1	2	1	blindfold	clockwise	practice	Guided	1	0.5	-0.25	11.01729	0.47633	-1.45	-1.05	0.800350044321163	-0.0070661	-0.00095293	0.0015596
Trial1	2	1	blindfold	clockwise	practice	Guided	1	0.5	-0.25	11.03728	0.47633	-1.45	-1.05	0.800350044321163	0.020981	-0.0094146	-0.017599
Trial1	2	1	blindfold	clockwise	practice	Guided	1	0.5	-0.25	11.05728	0.47633	-1.45	-1.05	0.800350044321163	0.01597	0.011742	-0.0095162
Trial1	2	1	blindfold	clockwise	practice	Guided	1	0.5	-0.25	11.07729	0.47634	-1.45	-1.05	0.800349747355284	0.024553	0.0075104	-0.0047293
Trial1	2	1	blindfold	clockwise	practice	Guided	1	0.5	-0.25	11.09729	0.47635	-1.45	-1.05	0.800349452276616	0.020951	-0.00095422	-0.017599
Trial1	2	1	blindfold	clockwise	practice	Guided	1	0.5	-0.25	11.11728	0.47636	-1.45	-1.05	0.800349157322381	0.029261	0.011738	-0.0086202
Trial1	2	1	blindfold	clockwise	practice	Guided	1	0.5	-0.25	11.13728	0.47636	-1.45	-1.05	0.800349157322381	0.055613	0.0032738	-0.0026368
Trial1	2	1	blindfold	clockwise	practice	Guided	1	0.5	-0.25	11.15729	0.47637	-1.45	-1.05	0.800348861612674	0.015082	0.011737	0.0030543
Trial1	2	1	blindfold	clockwise	practice	Guided	1	0.5	-0.25	11.17728	0.47637	-1.45	-1.05	0.800348861612674	0.023666	-0.017884	0.0078425
Trial1	2	1	blindfold	clockwise	practice	Guided	1	0.5	-0.25	11.19728	0.47638	-1.45	-1.05	0.800348566907673	0.02225	0.020201	0.028795
Trial1	2	1	blindfold	clockwise	practice	Guided	1	0.5	-0.25	11.21729	0.47638	-1.45	-1.05	0.800348566907673	0.063048	0.0032725	0.018912
Trial1	2	1	blindfold	clockwise	practice	Guided	1	0.5	-0.25	11.23729	0.47639	-1.45	-1.05	0.800348271447946	0.037249	-0.022118	0.004548
Trial1	2	1	blindfold	clockwise	practice	Guided	1	0.5	-0.25	11.25728	0.47639	-1.45	-1.05	0.800348271447946	0.055564	-0.013653	-0.0026377
Trial1	2	1	blindfold	clockwise	practice	Guided	1	0.5	-0.25	11.27728	0.47641	-1.45	-1.05	0.80034768090402	0.029189	0.007508	-0.0086225
Trial1	2	1	blindfold	clockwise	practice	Guided	1	0.5	-0.25	11.29729	0.47642	-1.45	-1.05	0.800347387575905	0.060259	-0.005188	0.012031
Trial1	2	1	blindfold	clockwise	practice	Guided	1	0.5	-0.25	11.31728	0.47644	-1.45	-1.05	0.800346797781548	0.040516	-0.017885	0.012329
Trial1	2	1	blindfold	clockwise	practice	Guided	1	0.5	-0.25	11.33728	0.47645	-1.45	-1.05	0.80034650394906	0.0022406	-0.013655	-0.0062246
Trial1	2	1	blindfold	clockwise	practice	Guided	1	0.5	-0.25	11.35728	0.47646	-1.45	-1.05	0.800346209364452	0.036905	0.011735	0.0087383
Trial1	2	1	blindfold	clockwise	practice	Guided	1	0.5	-0.25	11.37729	0.47649	-1.45	-1.05	0.800345328112563	0.015816	-0.026351	-0.0095206
Trial1	2	1	blindfold	clockwise	practice	Guided	1	0.5	-0.25	11.39728	0.4765	-1.45	-1.05	0.800345034902984	0.022714	0.020197	0.020409
Trial1	2	1	blindfold	clockwise	practice	Guided	1	0.5	-0.25	11.41728	0.47651	-1.45	-1.05	0.800344740943145	0.0091032	-0.0051965	0.023701
Trial1	2	1	blindfold	clockwise	practice	Guided	1	0.5	-0.25	11.43729	0.47652	-1.45	-1.05	0.800344447108483	0.0083233	0.020196	0.015617
Trial1	2	1	blindfold	clockwise	practice	Guided	1	0.5	-0.25	11.45728	0.47653	-1.45	-1.05	0.800344153398999	0.032132	0.0032688	0.012621
Trial1	2	1	blindfold	clockwise	practice	Guided	1	0.5	-0.25	11.47728	0.47656	-1.45	-1.05	0.800343274767283	-0.012002	-0.0009654	0.0054416
Trial1	2	1	blindfold	clockwise	practice	Guided	1	0.5	-0.25	11.49728	0.47656	-1.45	-1.05	0.800343274767283	0.016607	0.0074946	-0.022098
Trial1	2	1	blindfold	clockwise	practice	Guided	1	0.5	-0.25	11.51729	0.47657	-1.45	-1.05	0.800342981557767	0.05959	-0.022128	0.0018445
Trial1	2	1	blindfold	clockwise	practice	Guided	1	0.5	-0.25	11.53728	0.47658	-1.45	-1.05	0.80034268934552	0.045414	0.0074943	0.013517
Trial1	2	1	blindfold	clockwise	practice	Guided	1	0.5	-0.25	11.55728	0.47658	-1.45	-1.05	0.80034268934552	0.0068579	0.0032613	-0.010127
Trial1	2	1	blindfold	clockwise	practice	Guided	1	0.5	-0.25	11.57729	0.47659	-1.45	-1.05	0.800342397257707	0.047367	0.0074904	-0.015815
Trial1	2	1	blindfold	clockwise	practice	Guided	1	0.5	-0.25	11.59729	0.4766	-1.45	-1.05	0.800342104422982	0.028471	0.0032566	-0.00025051
Trial1	2	1	blindfold	clockwise	practice	Guided	1	0.5	-0.25	11.61728	0.47661	-1.45	-1.05	0.800341811713437	0.024587	0.0074866	0.0078319
Trial1	2	1	blindfold	clockwise	practice	Guided	1	0.5	-0.25	11.63728	0.47661	-1.45	-1.05	0.800341811713437	0.036493	-0.013673	0.013521
Trial1	2	1	blindfold	clockwise	practice	Guided	1	0.5	-0.25	11.65729	0.47662	-1.45	-1.05	0.800341519129071	0.032609	-0.017905	0.0042382
Trial1	2	1	blindfold	clockwise	practice	Guided	1	0.5	-0.25	11.67728	0.47663	-1.45	-1.05	0.800341227540113	0.0065178	0.015947	-0.0059384
Trial1	2	1	blindfold	clockwise	practice	Guided	1	0.5	-0.25	11.69728	0.47664	-1.45	-1.05	0.800340935205733	0.02011	0.024412	-0.0092344
Trial1	2	1	blindfold	clockwise	practice	Guided	1	0.5	-0.25	11.71729	0.47665	-1.45	-1.05	0.800340643866018	0.069506	-0.005212	-0.014326
Trial1	2	1	blindfold	clockwise	practice	Guided	1	0.5	-0.25	11.73729	0.47666	-1.45	-1.05	0.800340352650738	0.0014865	-0.0052112	0.0021399
Trial1	2	1	blindfold	clockwise	practice	Guided	1	0.5	-0.25	11.75728	0.47667	-1.45	-1.05	0.800340060691152	0.028118	0.0032518	0.0039342
Trial1	2	1	blindfold	clockwise	practice	Guided	1	0.5	-0.25	11.77728	0.47668	-1.45	-1.05	0.800339769725116	0.038113	-0.00098048	-0.012227
Trial1	2	1	blindfold	clockwise	practice	Guided	1	0.5	-0.25	11.79729	0.47669	-1.45	-1.05	0.800339478015518	0.03641	-0.02214	0.012918
Trial1	2	1	blindfold	clockwise	practice	Guided	1	0.5	-0.25	11.81728	0.4767	-1.45	-1.05	0.8003391864311	-0.018495	0.020177	-0.0023447
Trial1	2	1	blindfold	clockwise	practice	Guided	1	0.5	-0.25	11.83728	0.4767	-1.45	-1.05	0.8003391864311	0.0142	0.020177	0.023396
Trial1	2	1	blindfold	clockwise	practice	Guided	1	0.5	-0.25	11.85728	0.4767	-1.45	-1.05	0.8003391864311	0.063033	-0.0094478	0.014712
Trial1	2	1	blindfold	clockwise	practice	Guided	1	0.5	-0.25	11.87729	0.47671	-1.45	-1.05	0.800338894971863	0.019465	-0.005217	-0.0008501
Trial1	2	1	blindfold	clockwise	practice	Guided	1	0.5	-0.25	11.89728	0.47672	-1.45	-1.05	0.800338604504686	0.014171	-0.0094478	0.011423
Trial1	2	1	blindfold	clockwise	practice	Guided	1	0.5	-0.25	11.91728	0.47672	-1.45	-1.05	0.800338604504686	0.033618	0.01594	-0.012524
Trial1	2	1	blindfold	clockwise	practice	Guided	1	0.5	-0.25	11.93729	0.47673	-1.45	-1.05	0.800338314161946	0.023319	-0.00098825	-0.025695
Trial1	2	1	blindfold	clockwise	practice	Guided	1	0.5	-0.25	11.95728	0.47673	-1.45	-1.05	0.800338314161946	0.058546	-0.0052185	0.014412
Trial1	2	1	blindfold	clockwise	practice	Guided	1	0.5	-0.25	11.97728	0.47675	-1.45	-1.05	0.800337732984011	0.033022	-0.013682	-0.0041436
Trial1	2	1	blindfold	clockwise	practice	Guided	1	0.5	-0.25	11.99728	0.47675	-1.45	-1.05	0.800337732984011	0.05465	0.01594	0.0057331
Trial1	2	1	blindfold	clockwise	practice	Guided	1	0.5	-0.25	12.01729	0.47676	-1.45	-1.05	0.80033744214956	0.02772	0.0032405	0.0081282
Trial1	2	1	blindfold	clockwise	practice	Guided	1	0.5	-0.25	12.03728	0.47676	-1.45	-1.05	0.80033744214956	0.010799	-0.0009901	-0.014018
Trial1	2	1	blindfold	clockwise	practice	Guided	1	0.5	-0.25	12.05728	0.47677	-1.45	-1.05	0.800337152305311	0.063221	0.0032415	0.010523
Trial1	2	1	blindfold	clockwise	practice	Guided	1	0.5	-0.25	12.07729	0.47678	-1.45	-1.05	0.80033686172085	0.028533	-0.0094563	0.016812
Trial1	2	1	blindfold	clockwise	practice	Guided	1	0.5	-0.25	12.09729	0.47679	-1.45	-1.05	0.800336571261571	0.010766	-0.0094575	-0.0056355
Trial1	2	1	blindfold	clockwise	practice	Guided	1	0.5	-0.25	12.11728	0.4768	-1.45	-1.05	0.800336280927474	0.037114	0.011701	0.0003481
Trial1	2	1	blindfold	clockwise	practice	Guided	1	0.5	-0.25	12.13728	0.4768	-1.45	-1.05	0.800336280927474	0.027944	0.024396	0.0075326
Trial1	2	1	blindfold	clockwise	practice	Guided	1	0.5	-0.25	12.15729	0.47681	-1.45	-1.05	0.800335991582089	-0.0092775	0.0117	0.02669
Trial1	2	1	blindfold	clockwise	practice	Guided	1	0.5	-0.25	12.17728	0.47683	-1.45	-1.05	0.800335412401846	0.046808	0.028625	-0.011626
Trial1	2	1	blindfold	clockwise	practice	Guided	1	0.5	-0.25	12.19728	0.47683	-1.45	-1.05	0.800335412401846	0.041795	0.011696	-0.0035438
Trial1	2	1	blindfold	clockwise	practice	Guided	1	0.5	-0.25	12.21729	0.47684	-1.45	-1.05	0.800335123430147	0.03953	-0.034853	0.01621
Trial1	2	1	blindfold	clockwise	practice	Guided	1	0.5	-0.25	12.23729	0.47684	-1.45	-1.05	0.800335123430147	0.028178	-0.0052301	-0.00025414
Trial1	2	1	blindfold	clockwise	practice	Guided	1	0.5	-0.25	12.25728	0.47685	-1.45	-1.05	0.800334833720842	-0.012636	-0.0052311	0.009626
Trial1	2	1	blindfold	clockwise	practice	Guided	1	0.5	-0.25	12.27728	0.47686	-1.45	-1.05	0.800334544998392	0.054228	-0.017929	0.0099215
Trial1	2	1	blindfold	clockwise	practice	Guided	1	0.5	-0.25	12.29729	0.47687	-1.45	-1.05	0.800334255539079	0.022294	0.020158	0.0036348
Trial1	2	1	blindfold	clockwise	practice	Guided	1	0.5	-0.25	12.31728	0.47688	-1.45	-1.05	0.80033396620495	0.033426	-0.0094666	0.0039326
Trial1	2	1	blindfold	clockwise	practice	Guided	1	0.5	-0.25	12.33728	0.47689	-1.45	-1.05	0.800333678717115	0.0050831	0.020156	-0.0095365
Trial1	2	1	blindfold	clockwise	practice	Guided	1	0.5	-0.25	12.35728	0.47689	-1.45	-1.05	0.800333678717115	0.027558	-0.0052349	0.0081221
Trial1	2	1	blindfold	clockwise	practice	Guided	1	0.5	-0.25	12.37729	0.4769	-1.45	-1.05	0.800333388772422	-0.0026871	0.028618	-0.0065461
Trial1	2	1	blindfold	clockwise	practice	Guided	1	0.5	-0.25	12.39728	0.4769	-1.45	-1.05	0.800333388772422	0.008084	0.024385	0.032066
Trial1	2	1	blindfold	clockwise	practice	Guided	1	0.5	-0.25	12.41728	0.47691	-1.45	-1.05	0.80033310067328	0.018648	0.020151	0.014704
Trial1	2	1	blindfold	clockwise	practice	Guided	1	0.5	-0.25	12.43729	0.47693	-1.45	-1.05	0.800332523989246	0.0020094	0.011687	-0.01044
Trial1	2	1	blindfold	clockwise	practice	Guided	1	0.5	-0.25	12.45728	0.47694	-1.45	-1.05	0.800332235405098	0.019479	0.015918	-0.0050518
Trial1	2	1	blindfold	clockwise	practice	Guided	1	0.5	-0.25	12.47728	0.47695	-1.45	-1.05	0.800331947804457	0.0044496	-0.013707	0.019192
Trial1	2	1	blindfold	clockwise	practice	Guided	1	0.5	-0.25	12.49728	0.47695	-1.45	-1.05	0.800331947804457	-0.0066178	0.0074503	-0.01523
Trial1	2	1	blindfold	clockwise	practice	Guided	1	0.5	-0.25	12.51729	0.47696	-1.45	-1.05	0.800331659470304	0.0025365	0.015913	-0.018821
Trial1	2	1	blindfold	clockwise	practice	Guided	1	0.5	-0.25	12.53728	0.47696	-1.45	-1.05	0.800331659470304	0.054113	0.015913	0.0084156
Trial1	2	1	blindfold	clockwise	practice	Guided	1	0.5	-0.25	12.55728	0.47697	-1.45	-1.05	0.800331371261335	0.02359	0.0074506	-0.00056706
Trial1	2	1	blindfold	clockwise	practice	Guided	1	0.5	-0.25	12.57729	0.47698	-1.45	-1.05	0.800331084891964	0.044079	0.0074467	-0.00056512
Trial1	2	1	blindfold	clockwise	practice	Guided	1	0.5	-0.25	12.59729	0.47699	-1.45	-1.05	0.800330796075783	-0.016959	0.020142	0.035652
Trial1	2	1	blindfold	clockwise	practice	Guided	1	0.5	-0.25	12.61728	0.47699	-1.45	-1.05	0.800330796075783	0.0066488	-0.0052489	-0.015233
Trial1	2	1	blindfold	clockwise	practice	Guided	1	0.5	-0.25	12.63728	0.477	-1.45	-1.05	0.800330509098457	-0.0049841	0.020142	-0.01224
Trial1	2	1	blindfold	clockwise	practice	Guided	1	0.5	-0.25	12.65729	0.477	-1.45	-1.05	0.800330509098457	0.014668	-0.0052485	0.026673
Trial1	2	1	blindfold	clockwise	practice	Guided	1	0.5	-0.25	12.67728	0.47701	-1.45	-1.05	0.80033022138948	0.0063403	0.024367	-0.010146
Trial1	2	1	blindfold	clockwise	practice	Guided	1	0.5	-0.25	12.69728	0.47701	-1.45	-1.05	0.80033022138948	0.021063	0.0032074	-0.030199
Trial1	2	1	blindfold	clockwise	practice	Guided	1	0.5	-0.25	12.71729	0.47703	-1.45	-1.05	0.800329647202426	0.032397	0.0032064	3.3115E-05
Trial1	2	1	blindfold	clockwise	practice	Guided	1	0.5	-0.25	12.73729	0.47704	-1.45	-1.05	0.800329360723605	0.030694	-0.0052569	0.025178
Trial1	2	1	blindfold	clockwise	practice	Guided	1	0.5	-0.25	12.75728	0.47704	-1.45	-1.05	0.800329360723605	0.03323	-0.0010249	-0.012536
Trial1	2	1	blindfold	clockwise	practice	Guided	1	0.5	-0.25	12.77728	0.47705	-1.45	-1.05	0.800329074369225	0.035959	-0.0052601	0.012904
Trial1	2	1	blindfold	clockwise	practice	Guided	1	0.5	-0.25	12.79729	0.47706	-1.45	-1.05	0.800328786430825	-0.0078822	-0.0010306	0.0015313
Trial1	2	1	blindfold	clockwise	practice	Guided	1	0.5	-0.25	12.81728	0.47706	-1.45	-1.05	0.800328786430825	0.049545	-0.0094953	0.0096113
Trial1	2	1	blindfold	clockwise	practice	Guided	1	0.5	-0.25	12.83728	0.47707	-1.45	-1.05	0.800328501179929	0.028468	0.041286	-0.022118
Trial1	2	1	blindfold	clockwise	practice	Guided	1	0.5	-0.25	12.85728	0.47708	-1.45	-1.05	0.800328213492271	0.038752	0.0074302	-0.029001
Trial1	2	1	blindfold	clockwise	practice	Guided	1	0.5	-0.25	12.87729	0.47708	-1.45	-1.05	0.800328213492271	0.013996	0.015892	0.0072145
Trial1	2	1	blindfold	clockwise	practice	Guided	1	0.5	-0.25	12.89728	0.47709	-1.45	-1.05	0.800327927636771	0.037317	0.0031969	-0.0080536
Trial1	2	1	blindfold	clockwise	practice	Guided	1	0.5	-0.25	12.91728	0.4771	-1.45	-1.05	0.80032764105297	0.029278	-0.0094983	-0.021223
Trial1	2	1	blindfold	clockwise	practice	Guided	1	0.5	-0.25	12.93729	0.4771	-1.45	-1.05	0.80032764105297	0.036456	-0.01373	0.0045184
Trial1	2	1	blindfold	clockwise	practice	Guided	1	0.5	-0.25	12.95728	0.4771	-1.45	-1.05	0.80032764105297	0.020588	-0.017962	0.041334
Trial1	2	1	blindfold	clockwise	practice	Guided	1	0.5	-0.25	12.97728	0.47711	-1.45	-1.05	0.800327355446725	0.049472	0.0031943	0.0096053
Trial1	2	1	blindfold	clockwise	practice	Guided	1	0.5	-0.25	12.99728	0.47712	-1.45	-1.05	0.800327069964922	0.015638	0.020122	-0.017931
Trial1	2	1	blindfold	clockwise	practice	Guided	1	0.5	-0.25	13.01729	0.47714	-1.45	-1.05	0.800326498523386	0.032259	0.020121	0.007511
Trial1	2	1	blindfold	clockwise	practice	Guided	1	0.5	-0.25	13.03728	0.47715	-1.45	-1.05	0.800326211713517	0.023654	0.015888	-0.0047622
Trial1	2	1	blindfold	clockwise	practice	Guided	1	0.5	-0.25	13.05728	0.47716	-1.45	-1.05	0.800325927581107	-0.0094116	-0.009504	0.022476
Trial1	2	1	blindfold	clockwise	practice	Guided	1	0.5	-0.25	13.07729	0.47717	-1.45	-1.05	0.800325641021983	0.041675	0.0074235	-0.0077555
Trial1	2	1	blindfold	clockwise	practice	Guided	1	0.5	-0.25	13.09729	0.47718	-1.45	-1.05	0.80032535628832	-0.0032943	-0.0095039	-0.0023688
Trial1	2	1	blindfold	clockwise	practice	Guided	1	0.5	-0.25	13.11728	0.47718	-1.45	-1.05	0.80032535628832	0.01361	0.011652	0.0114
Trial1	2	1	blindfold	clockwise	practice	Guided	1	0.5	-0.25	13.13728	0.47719	-1.45	-1.05	0.800325070829706	0.018607	-0.0095077	0.0033203
Trial1	2	1	blindfold	clockwise	practice	Guided	1	0.5	-0.25	13.15729	0.47719	-1.45	-1.05	0.800325070829706	0.018599	-0.030666	0.0033199
Trial1	2	1	blindfold	clockwise	practice	Guided	1	0.5	-0.25	13.17728	0.47721	-1.45	-1.05	0.800324501985338	0.04163	0.032811	-0.0077536
Trial1	2	1	blindfold	clockwise	practice	Guided	1	0.5	-0.25	13.19728	0.47722	-1.45	-1.05	0.800324216901541	0.04937	-0.005275	0.0096054
Trial1	2	1	blindfold	clockwise	practice	Guided	1	0.5	-0.25	13.21729	0.47723	-1.45	-1.05	0.800323932790837	-0.0030682	-0.0010421	-0.0065585
Trial1	2	1	blindfold	clockwise	practice	Guided	1	0.5	-0.25	13.23729	0.47724	-1.45	-1.05	0.80032364710951	0.026308	-0.013739	0.02068
Trial1	2	1	blindfold	clockwise	practice	Guided	1	0.5	-0.25	13.25728	0.47724	-1.45	-1.05	0.80032364710951	-0.0059097	-0.017971	0.035346
Trial1	2	1	blindfold	clockwise	practice	Guided	1	0.5	-0.25	13.27728	0.47725	-1.45	-1.05	0.800323364095597	0.045741	-0.0052728	-0.0032662
Trial1	2	1	blindfold	clockwise	practice	Guided	1	0.5	-0.25	13.29729	0.47726	-1.45	-1.05	0.800323078665016	0.04319	-0.0010411	0.034447
Trial1	2	1	blindfold	clockwise	practice	Guided	1	0.5	-0.25	13.31728	0.47726	-1.45	-1.05	0.800323078665016	0.04319	-0.0010411	0.034447
Trial1	2	1	blindfold	clockwise	practice	Guided	1	0.5	-0.25	13.33728	0.47727	-1.45	-1.05	0.800322795053202	-0.018143	-0.0052735	0.017684
Trial1	2	1	blindfold	clockwise	practice	Guided	1	0.5	-0.25	13.35728	0.47727	-1.45	-1.05	0.800322795053202	0.027951	0.020117	-0.0044646
Trial1	2	1	blindfold	clockwise	practice	Guided	1	0.5	-0.25	13.37729	0.47729	-1.45	-1.05	0.800322227357231	-0.00039941	0.0031892	0.01888
Trial1	2	1	blindfold	clockwise	practice	Guided	1	0.5	-0.25	13.39728	0.47729	-1.45	-1.05	0.800322227357231	0.018767	-0.0052749	-0.00087674
Trial1	2	1	blindfold	clockwise	practice	Guided	1	0.5	-0.25	13.41728	0.4773	-1.45	-1.05	0.80032194411912	0.040676	0.011652	0.0048108
Trial1	2	1	blindfold	clockwise	practice	Guided	1	0.5	-0.25	13.43729	0.4773	-1.45	-1.05	0.80032194411912	-0.0087373	0.020116	0.0098972
Trial1	2	1	blindfold	clockwise	practice	Guided	1	0.5	-0.25	13.45728	0.47731	-1.45	-1.05	0.800321660160525	0.0015506	-0.0052745	-0.010455
Trial1	2	1	blindfold	clockwise	practice	Guided	1	0.5	-0.25	13.47728	0.47732	-1.45	-1.05	0.800321377171674	0.042342	-0.017969	-0.020332
Trial1	2	1	blindfold	clockwise	practice	Guided	1	0.5	-0.25	13.49728	0.47733	-1.45	-1.05	0.8003210926189	0.042051	-0.022199	-0.016141
Trial1	2	1	blindfold	clockwise	practice	Guided	1	0.5	-0.25	13.51729	0.47734	-1.45	-1.05	0.800320810723494	0.010397	-0.0095027	-0.0098554
Trial1	2	1	blindfold	clockwise	practice	Guided	1	0.5	-0.25	13.53728	0.47734	-1.45	-1.05	0.800320810723494	0.04894	-0.001041	0.013792
Trial1	2	1	blindfold	clockwise	practice	Guided	1	0.5	-0.25	13.55728	0.47735	-1.45	-1.05	0.800320527264909	0.050345	0.020114	0.0078079
Trial1	2	1	blindfold	clockwise	practice	Guided	1	0.5	-0.25	13.57729	0.47737	-1.45	-1.05	0.800319961566002	0.005363	0.0074182	-0.0017728
Trial1	2	1	blindfold	clockwise	practice	Guided	1	0.5	-0.25	13.59729	0.47737	-1.45	-1.05	0.800319961566002	0.023115	-0.0010463	-0.00057611
Trial1	2	1	blindfold	clockwise	practice	Guided	1	0.5	-0.25	13.61728	0.47738	-1.45	-1.05	0.800319678482612	0.017535	-0.0010477	0.015889
Trial1	2	1	blindfold	clockwise	practice	Guided	1	0.5	-0.25	13.63728	0.47739	-1.45	-1.05	0.800319396366364	0.030564	0.0031831	0.020976
Trial1	2	1	blindfold	clockwise	practice	Guided	1	0.5	-0.25	13.65729	0.47739	-1.45	-1.05	0.800319396366364	0.0053314	0.015878	-0.0017738
Trial1	2	1	blindfold	clockwise	practice	Guided	1	0.5	-0.25	13.67728	0.4774	-1.45	-1.05	0.800319113532981	0.032522	-0.022208	-0.0083585
Trial1	2	1	blindfold	clockwise	practice	Guided	1	0.5	-0.25	13.69728	0.47741	-1.45	-1.05	0.800318831665995	0.044703	0.0074139	0.019177
Trial1	2	1	blindfold	clockwise	practice	Guided	1	0.5	-0.25	13.71729	0.47741	-1.45	-1.05	0.800318831665995	0.045263	0.015877	0.00092296
Trial1	2	1	blindfold	clockwise	practice	Guided	1	0.5	-0.25	13.73729	0.47742	-1.45	-1.05	0.800318548241784	0.030803	0.020107	0.016787
Trial1	2	1	blindfold	clockwise	practice	Guided	1	0.5	-0.25	13.75728	0.47743	-1.45	-1.05	0.800318267464897	0.024175	0.020105	-0.0050642
Trial1	2	1	blindfold	clockwise	practice	Guided	1	0.5	-0.25	13.77728	0.47745	-1.45	-1.05	0.800317702923351	0.036914	0.020103	-0.0080588
Trial1	2	1	blindfold	clockwise	practice	Guided	1	0.5	-0.25	13.79729	0.47745	-1.45	-1.05	0.800317702923351	0.014425	-0.022216	-0.0053664
Trial1	2	1	blindfold	clockwise	practice	Guided	1	0.5	-0.25	13.81728	0.47746	-1.45	-1.05	0.800317421679711	0.018293	0.01587	0.0033118
Trial1	2	1	blindfold	clockwise	practice	Guided	1	0.5	-0.25	13.83728	0.47746	-1.45	-1.05	0.800317421679711	-0.0006022	0.0031756	0.018875
Trial1	2	1	blindfold	clockwise	practice	Guided	1	0.5	-0.25	13.85728	0.47746	-1.45	-1.05	0.800317421679711	0.029905	-0.0095211	0.029353
Trial1	2	1	blindfold	clockwise	practice	Guided	1	0.5	-0.25	13.87729	0.47747	-1.45	-1.05	0.800317139721542	0.0049477	0.0031771	0.0024104
Trial1	2	1	blindfold	clockwise	practice	Guided	1	0.5	-0.25	13.89728	0.47748	-1.45	-1.05	0.800316858727166	0.019391	0.020103	-0.013452
Trial1	2	1	blindfold	clockwise	practice	Guided	1	0.5	-0.25	13.91728	0.47748	-1.45	-1.05	0.800316858727166	0.019666	-0.013752	-0.017643
Trial1	2	1	blindfold	clockwise	practice	Guided	1	0.5	-0.25	13.93729	0.47749	-1.45	-1.05	0.800316577019006	0.0446	-0.013752	-0.011655
Trial1	2	1	blindfold	clockwise	practice	Guided	1	0.5	-0.25	13.95728	0.4775	-1.45	-1.05	0.800316296273896	-0.0025504	0.032799	0.024263
Trial1	2	1	blindfold	clockwise	practice	Guided	1	0.5	-0.25	13.97728	0.47752	-1.45	-1.05	0.800315734319901	0.047119	-0.043376	-0.028416
Trial1	2	1	blindfold	clockwise	practice	Guided	1	0.5	-0.25	13.99728	0.47753	-1.45	-1.05	0.800315453111761	0.049288	0.0074066	-0.0038723
Trial1	2	1	blindfold	clockwise	practice	Guided	1	0.5	-0.25	14.01729	0.47754	-1.45	-1.05	0.800315172028812	-0.00040877	-0.0095208	0.012888
Trial1	2	1	blindfold	clockwise	practice	Guided	1	0.5	-0.25	14.03728	0.47756	-1.45	-1.05	0.800314611074115	0.037083	-0.0010574	-0.0089631
Trial1	2	1	blindfold	clockwise	practice	Guided	1	0.5	-0.25	14.05728	0.47757	-1.45	-1.05	0.800314331201623	0.031789	-0.017987	1.7113E-05
Trial1	2	1	blindfold	clockwise	practice	Guided	1	0.5	-0.25	14.07729	0.47758	-1.45	-1.05	0.800314050618697	0.012884	0.011634	0.015581
Trial1	2	1	blindfold	clockwise	practice	Guided	1	0.5	-0.25	14.09729	0.47758	-1.45	-1.05	0.800314050618697	0.036489	-0.022222	0.01199
Trial1	2	1	blindfold	clockwise	practice	Guided	1	0.5	-0.25	14.11728	0.47759	-1.45	-1.05	0.800313770995473	0.025906	0.020093	0.020671
Trial1	2	1	blindfold	clockwise	practice	Guided	1	0.5	-0.25	14.13728	0.47759	-1.45	-1.05	0.800313770995473	0.058957	0.0031634	-0.0065652
Trial1	2	1	blindfold	clockwise	practice	Guided	1	0.5	-0.25	14.15729	0.4776	-1.45	-1.05	0.800313491496697	0.02589	-0.0053008	0.020672
Trial1	2	1	blindfold	clockwise	practice	Guided	1	0.5	-0.25	14.17728	0.47761	-1.45	-1.05	0.800313211288602	0.0020623	-0.030694	-0.023031
Trial1	2	1	blindfold	clockwise	practice	Guided	1	0.5	-0.25	14.19728	0.47761	-1.45	-1.05	0.800313211288602	0.032287	0.020088	-0.0083615
Trial1	2	1	blindfold	clockwise	practice	Guided	1	0.5	-0.25	14.21729	0.47762	-1.45	-1.05	0.800312931205701	0.01698	0.0073897	0.020071
Trial1	2	1	blindfold	clockwise	practice	Guided	1	0.5	-0.25	14.23729	0.47762	-1.45	-1.05	0.800312931205701	0.037559	-0.0053065	-0.020634
Trial1	2	1	blindfold	clockwise	practice	Guided	1	0.5	-0.25	14.25728	0.47763	-1.45	-1.05	0.800312651247992	0.050025	-0.0010742	-0.0071632
Trial1	2	1	blindfold	clockwise	practice	Guided	1	0.5	-0.25	14.27728	0.47764	-1.45	-1.05	0.800312372248125	0.036686	-0.0010739	-0.0080628
Trial1	2	1	blindfold	clockwise	practice	Guided	1	0.5	-0.25	14.29729	0.47766	-1.45	-1.05	0.800311813789831	-0.00053529	-0.0053049	0.017973
Trial1	2	1	blindfold	clockwise	practice	Guided	1	0.5	-0.25	14.31728	0.47766	-1.45	-1.05	0.800311813789831	0.03526	-0.018001	0.012887
Trial1	2	1	blindfold	clockwise	practice	Guided	1	0.5	-0.25	14.33728	0.47766	-1.45	-1.05	0.800311813789831	0.037799	-0.030697	-0.024827
Trial1	2	1	blindfold	clockwise	practice	Guided	1	0.5	-0.25	14.35728	0.47767	-1.45	-1.05	0.800311535163683	0.043843	-0.013768	0.029948
Trial1	2	1	blindfold	clockwise	practice	Guided	1	0.5	-0.25	14.37729	0.47768	-1.45	-1.05	0.800311255830822	0.03164	0.0031587	1.3506E-05
Trial1	2	1	blindfold	clockwise	practice	Guided	1	0.5	-0.25	14.39728	0.47768	-1.45	-1.05	0.800311255830822	0.018031	-0.0053043	0.0033057
Trial1	2	1	blindfold	clockwise	practice	Guided	1	0.5	-0.25	14.41728	0.47769	-1.45	-1.05	0.800310977453944	0.036348	0.015853	-0.0038775
Trial1	2	1	blindfold	clockwise	practice	Guided	1	0.5	-0.25	14.43729	0.47769	-1.45	-1.05	0.800310977453944	0.027462	-0.0010744	-0.0092673
Trial1	2	1	blindfold	clockwise	practice	Guided	1	0.5	-0.25	14.45728	0.4777	-1.45	-1.05	0.800310698371097	0.022733	0.011621	-0.017049
Trial1	2	1	blindfold	clockwise	practice	Guided	1	0.5	-0.25	14.47728	0.47771	-1.45	-1.05	0.800310419413444	0.026592	0.020084	0.0080922
Trial1	2	1	blindfold	clockwise	practice	Guided	1	0.5	-0.25	14.49728	0.47771	-1.45	-1.05	0.800310419413444	0.020251	-0.0095378	-0.030224
Trial1	2	1	blindfold	clockwise	practice	Guided	1	0.5	-0.25	14.51729	0.47772	-1.45	-1.05	0.800310140580986	-0.00337	-0.0010749	-0.01077
Trial1	2	1	blindfold	clockwise	practice	Guided	1	0.5	-0.25	14.53728	0.47772	-1.45	-1.05	0.800310140580986	0.013815	-0.0010742	-0.0011908
Trial1	2	1	blindfold	clockwise	practice	Guided	1	0.5	-0.25	14.55728	0.47773	-1.45	-1.05	0.800309862703021	-0.013113	-0.0053075	0.0012017
Trial1	2	1	blindfold	clockwise	practice	Guided	1	0.5	-0.25	14.57729	0.47774	-1.45	-1.05	0.800309584949507	0.032404	0.011618	-0.012563
Trial1	2	1	blindfold	clockwise	practice	Guided	1	0.5	-0.25	14.59729	0.47774	-1.45	-1.05	0.800309584949507	-0.0012311	0.028544	0.023053
Trial1	2	1	blindfold	clockwise	practice	Guided	1	0.5	-0.25	14.61728	0.47775	-1.45	-1.05	0.800309306491885	0.02379	0.024312	-0.017353
Trial1	2	1	blindfold	clockwise	practice	Guided	1	0.5	-0.25	14.63728	0.47775	-1.45	-1.05	0.800309306491885	0.019062	0.0031523	-0.013463
Trial1	2	1	blindfold	clockwise	practice	Guided	1	0.5	-0.25	14.65729	0.47776	-1.45	-1.05	0.800309028987643	0.037096	-0.018008	-0.016453
Trial1	2	1	blindfold	clockwise	practice	Guided	1	0.5	-0.25	14.67728	0.47778	-1.45	-1.05	0.800308473525068	0.030656	0.015846	0.0092885
Trial1	2	1	blindfold	clockwise	practice	Guided	1	0.5	-0.25	14.69728	0.47779	-1.45	-1.05	0.80030819556748	0.021206	-0.0095458	0.020361
Trial1	2	1	blindfold	clockwise	practice	Guided	1	0.5	-0.25	14.71729	0.47779	-1.45	-1.05	0.80030819556748	0.063423	0.024308	-0.010465
Trial1	2	1	blindfold	clockwise	practice	Guided	1	0.5	-0.25	14.73729	0.4778	-1.45	-1.05	0.800307917735087	0.041499	-0.0010839	-0.016155
Trial1	2	1	blindfold	clockwise	practice	Guided	1	0.5	-0.25	14.75728	0.4778	-1.45	-1.05	0.800307917735087	0.054529	0.024307	-0.011065
Trial1	2	1	blindfold	clockwise	practice	Guided	1	0.5	-0.25	14.77728	0.47781	-1.45	-1.05	0.800307640027889	0.031183	-0.0053184	0.00030734
Trial1	2	1	blindfold	clockwise	practice	Guided	1	0.5	-0.25	14.79729	0.47782	-1.45	-1.05	0.800307363271838	0.034485	-0.0010872	0.021259
Trial1	2	1	blindfold	clockwise	practice	Guided	1	0.5	-0.25	14.81728	0.47782	-1.45	-1.05	0.800307363271838	0.022857	0.0073752	-0.0047829
Trial1	2	1	blindfold	clockwise	practice	Guided	1	0.5	-0.25	14.83728	0.47782	-1.45	-1.05	0.800307363271838	-0.0010476	-0.0053195	0.018862
Trial1	2	1	blindfold	clockwise	practice	Guided	1	0.5	-0.25	14.85728	0.47783	-1.45	-1.05	0.800307086640237	0.030875	-0.00532	0.0083879
Trial1	2	1	blindfold	clockwise	practice	Guided	1	0.5	-0.25	14.87729	0.47784	-1.45	-1.05	0.80030680930788	-0.00050098	0.003145	0.010481
Trial1	2	1	blindfold	clockwise	practice	Guided	1	0.5	-0.25	14.89728	0.47784	-1.45	-1.05	0.80030680930788	0.022257	-0.0053204	0.012577
Trial1	2	1	blindfold	clockwise	practice	Guided	1	0.5	-0.25	14.91728	0.47785	-1.45	-1.05	0.800306532925554	0.033107	-0.022249	-0.025137
Trial1	2	1	blindfold	clockwise	practice	Guided	1	0.5	-0.25	14.93729	0.47787	-1.45	-1.05	0.800305979710165	0.023087	-0.013785	-0.0089725
Trial1	2	1	blindfold	clockwise	practice	Guided	1	0.5	-0.25	14.95728	0.47788	-1.45	-1.05	0.800305702877846	0.0091971	0.0073726	-0.0014914
Trial1	2	1	blindfold	clockwise	practice	Guided	1	0.5	-0.25	14.97728	0.47789	-1.45	-1.05	0.800305426170723	-0.0077279	-0.001095	-0.015259
Trial1	2	1	blindfold	clockwise	practice	Guided	1	0.5	-0.25	14.99728	0.47789	-1.45	-1.05	0.800305426170723	-0.0088661	0.015833	0.0015031
Trial1	2	1	blindfold	clockwise	practice	Guided	1	0.5	-0.25	15.01729	0.47789	-1.45	-1.05	0.800305426170723	0.071893	-0.022253	-0.0056691
Trial1	2	1	blindfold	clockwise	practice	Guided	1	0.5	-0.25	15.03728	0.4779	-1.45	-1.05	0.800305151234748	0.020215	-0.022253	0.032937
Trial1	2	1	blindfold	clockwise	practice	Guided	1	0.5	-0.25	15.05728	0.47791	-1.45	-1.05	0.800304873954669	0.021907	-0.022253	0.0077927
Trial1	2	1	blindfold	clockwise	practice	Guided	1	0.5	-0.25	15.07729	0.47792	-1.45	-1.05	0.800304598444993	0.022176	-0.0010924	0.0036044
Trial1	2	1	blindfold	clockwise	practice	Guided	1	0.5	-0.25	15.09729	0.47792	-1.45	-1.05	0.800304598444993	0.02633	-0.01802	0.0080962
Trial1	2	1	blindfold	clockwise	practice	Guided	1	0.5	-0.25	15.11728	0.47793	-1.45	-1.05	0.800304322237911	0.0027068	0.045456	0.027549
Trial1	2	1	blindfold	clockwise	practice	Guided	1	0.5	-0.25	15.13728	0.47793	-1.45	-1.05	0.800304322237911	0.059094	0.0031372	-0.014948
Trial1	2	1	blindfold	clockwise	practice	Guided	1	0.5	-0.25	15.15729	0.47793	-1.45	-1.05	0.800304322237911	0.021869	-0.0053267	0.0077963
Trial1	2	1	blindfold	clockwise	practice	Guided	1	0.5	-0.25	15.17728	0.47795	-1.45	-1.05	0.800303771020451	0.048494	0.0073655	0.0095934
Trial1	2	1	blindfold	clockwise	practice	Guided	1	0.5	-0.25	15.19728	0.47795	-1.45	-1.05	0.800303771020451	0.014665	0.0073639	-0.017949
Trial1	2	1	blindfold	clockwise	practice	Guided	1	0.5	-0.25	15.21729	0.47796	-1.45	-1.05	0.80030349600933	0.027126	0.011596	-0.0044782
Trial1	2	1	blindfold	clockwise	practice	Guided	1	0.5	-0.25	15.23729	0.47796	-1.45	-1.05	0.80030349600933	0.031276	-0.0010993	1.2762E-05
Trial1	2	1	blindfold	clockwise	practice	Guided	1	0.5	-0.25	15.25728	0.47797	-1.45	-1.05	0.800303221122661	0.031552	-0.0011012	-0.0041773
Trial1	2	1	blindfold	clockwise	practice	Guided	1	0.5	-0.25	15.27728	0.47798	-1.45	-1.05	0.800302944720448	0.032668	0.020055	0.0042006
Trial1	2	1	blindfold	clockwise	practice	Guided	1	0.5	-0.25	15.29729	0.47799	-1.45	-1.05	0.800302670903056	0.037383	0.0073589	-0.024833
Trial1	2	1	blindfold	clockwise	practice	Guided	1	0.5	-0.25	15.31728	0.478	-1.45	-1.05	0.800302394751609	0.0045994	-0.022263	-0.0017883
Trial1	2	1	blindfold	clockwise	practice	Guided	1	0.5	-0.25	15.33728	0.47801	-1.45	-1.05	0.800302120363869	0.0081837	-0.030726	-0.026332
Trial1	2	1	blindfold	clockwise	practice	Guided	1	0.5	-0.25	15.35728	0.47801	-1.45	-1.05	0.800302120363869	0.0098747	0.0031273	-0.014061
Trial1	2	1	blindfold	clockwise	practice	Guided	1	0.5	-0.25	15.37729	0.47801	-1.45	-1.05	0.800302120363869	0.025642	0.020052	0.016469
Trial1	2	1	blindfold	clockwise	practice	Guided	1	0.5	-0.25	15.39728	0.47802	-1.45	-1.05	0.800301845282072	0.035364	-0.0011095	0.0044966
Trial1	2	1	blindfold	clockwise	practice	Guided	1	0.5	-0.25	15.41728	0.47802	-1.45	-1.05	0.800301845282072	0.030918	-0.0053407	0.004196
Trial1	2	1	blindfold	clockwise	practice	Guided	1	0.5	-0.25	15.43729	0.47803	-1.45	-1.05	0.800301571143611	0.044513	0.0031247	0.00090625
Trial1	2	1	blindfold	clockwise	practice	Guided	1	0.5	-0.25	15.45728	0.47803	-1.45	-1.05	0.800301571143611	0.017865	-0.0095714	-0.00089486
Trial1	2	1	blindfold	clockwise	practice	Guided	1	0.5	-0.25	15.47728	0.47804	-1.45	-1.05	0.800301296311837	0.013977	0.0073552	-0.0095758
Trial1	2	1	blindfold	clockwise	practice	Guided	1	0.5	-0.25	15.49728	0.47805	-1.45	-1.05	0.800301022422656	0.043633	-0.013803	0.013477
Trial1	2	1	blindfold	clockwise	practice	Guided	1	0.5	-0.25	15.51729	0.47806	-1.45	-1.05	0.800300748657928	0.072812	0.015819	-0.022435
Trial1	2	1	blindfold	clockwise	practice	Guided	1	0.5	-0.25	15.53728	0.47806	-1.45	-1.05	0.800300748657928	0.00034998	0.0031239	-0.0062824
Trial1	2	1	blindfold	clockwise	practice	Guided	1	0.5	-0.25	15.55728	0.47806	-1.45	-1.05	0.800300748657928	0.031991	0.024283	-0.012564
Trial1	2	1	blindfold	clockwise	practice	Guided	1	0.5	-0.25	15.57729	0.47808	-1.45	-1.05	0.800300200685557	0.029993	-0.0053397	0.016768
Trial1	2	1	blindfold	clockwise	practice	Guided	1	0.5	-0.25	15.59729	0.47808	-1.45	-1.05	0.800300200685557	0.053601	-0.0095743	-0.0026865
Trial1	2	1	blindfold	clockwise	practice	Guided	1	0.5	-0.25	15.61728	0.47809	-1.45	-1.05	0.800299925662753	0.021099	-0.0011084	0.016167
Trial1	2	1	blindfold	clockwise	practice	Guided	1	0.5	-0.25	15.63728	0.47809	-1.45	-1.05	0.800299925662753	0.034693	0.020051	0.012875
Trial1	2	1	blindfold	clockwise	practice	Guided	1	0.5	-0.25	15.65729	0.4781	-1.45	-1.05	0.800299652396958	0.017213	0.0073542	0.024245
Trial1	2	1	blindfold	clockwise	practice	Guided	1	0.5	-0.25	15.67728	0.47811	-1.45	-1.05	0.800299378440457	-0.010008	0.0073551	0.014065
Trial1	2	1	blindfold	clockwise	practice	Guided	1	0.5	-0.25	15.69728	0.47811	-1.45	-1.05	0.800299378440457	0.027201	0.015818	-0.0086791
Trial1	2	1	blindfold	clockwise	practice	Guided	1	0.5	-0.25	15.71729	0.47812	-1.45	-1.05	0.800299105423944	-0.00086104	0.020048	0.010473
Trial1	2	1	blindfold	clockwise	practice	Guided	1	0.5	-0.25	15.73729	0.47812	-1.45	-1.05	0.800299105423944	0.053543	-0.0095735	-0.002691
Trial1	2	1	blindfold	clockwise	practice	Guided	1	0.5	-0.25	15.75728	0.47813	-1.45	-1.05	0.800298832531885	0.027745	-0.0011097	-0.017062
Trial1	2	1	blindfold	clockwise	practice	Guided	1	0.5	-0.25	15.77728	0.47814	-1.45	-1.05	0.800298558950237	-0.015622	0.0073504	0.030525
Trial1	2	1	blindfold	clockwise	practice	Guided	1	0.5	-0.25	15.79729	0.47814	-1.45	-1.05	0.800298558950237	0.027729	0.020045	-0.017061
Trial1	2	1	blindfold	clockwise	practice	Guided	1	0.5	-0.25	15.81728	0.47814	-1.45	-1.05	0.800298558950237	0.047655	-0.0053482	0.017964
Trial1	2	1	blindfold	clockwise	practice	Guided	1	0.5	-0.25	15.83728	0.47815	-1.45	-1.05	0.80029828630746	0.043774	-0.005349	0.0092837
Trial1	2	1	blindfold	clockwise	practice	Guided	1	0.5	-0.25	15.85728	0.47815	-1.45	-1.05	0.80029828630746	0.0090958	0.011576	-0.0056893
Trial1	2	1	blindfold	clockwise	practice	Guided	1	0.5	-0.25	15.87729	0.47816	-1.45	-1.05	0.800298012162538	0.043469	-0.013817	0.013474
Trial1	2	1	blindfold	clockwise	practice	Guided	1	0.5	-0.25	15.89728	0.47817	-1.45	-1.05	0.800297740582345	0.023811	0.032733	-0.016459
Trial1	2	1	blindfold	clockwise	practice	Guided	1	0.5	-0.25	15.91728	0.47817	-1.45	-1.05	0.800297740582345	-0.00094442	0.0031072	0.010476
Trial1	2	1	blindfold	clockwise	practice	Guided	1	0.5	-0.25	15.93729	0.47817	-1.45	-1.05	0.800297740582345	0.034852	-0.0095885	0.0086854
Trial1	2	1	blindfold	clockwise	practice	Guided	1	0.5	-0.25	15.95728	0.47818	-1.45	-1.05	0.800297466688194	0.022939	0.0031074	-0.013166
Trial1	2	1	blindfold	clockwise	practice	Guided	1	0.5	-0.25	15.97728	0.47819	-1.45	-1.05	0.800297194544355	-0.00040794	0.01157	0.0020942
Trial1	2	1	blindfold	clockwise	practice	Guided	1	0.5	-0.25	15.99728	0.4782	-1.45	-1.05	0.80029692171316	0.036519	0.020032	-0.01646
Trial1	2	1	blindfold	clockwise	practice	Guided	1	0.5	-0.25	16.01729	0.47821	-1.45	-1.05	0.800296649818604	0.0034487	-0.0053606	0.013174
Trial1	2	1	blindfold	clockwise	practice	Guided	1	0.5	-0.25	16.03728	0.47821	-1.45	-1.05	0.800296649818604	0.021768	0.0031035	0.003595
Trial1	2	1	blindfold	clockwise	practice	Guided	1	0.5	-0.25	16.05728	0.47822	-1.45	-1.05	0.800296378048505	0.012598	-0.0053595	0.0071847
Trial1	2	1	blindfold	clockwise	practice	Guided	1	0.5	-0.25	16.07729	0.47823	-1.45	-1.05	0.800296105592166	0.015608	-0.0095961	0.028436
Trial1	2	1	blindfold	clockwise	practice	Guided	1	0.5	-0.25	16.09729	0.47824	-1.45	-1.05	0.800295834071352	0.025891	-0.0011328	0.008082
Trial1	2	1	blindfold	clockwise	practice	Guided	1	0.5	-0.25	16.11728	0.47826	-1.45	-1.05	0.800295290593512	0.006991	-0.0053645	0.0035922
Trial1	2	1	blindfold	clockwise	practice	Guided	1	0.5	-0.25	16.13728	0.47827	-1.45	-1.05	0.800295017828024	0.0086816	-0.030756	-0.0015005
Trial1	2	1	blindfold	clockwise	practice	Guided	1	0.5	-0.25	16.15729	0.47828	-1.45	-1.05	0.800294746806151	0.021994	0.0073288	-0.00060084
Trial1	2	1	blindfold	clockwise	practice	Guided	1	0.5	-0.25	16.17728	0.4783	-1.45	-1.05	0.800294204327686	0.033316	0.015789	0.02963
Trial1	2	1	blindfold	clockwise	practice	Guided	1	0.5	-0.25	16.19728	0.4783	-1.45	-1.05	0.800294204327686	0.039448	0.0073249	0.0047877
Trial1	2	1	blindfold	clockwise	practice	Guided	1	0.5	-0.25	16.21729	0.47831	-1.45	-1.05	0.800293933679557	0.031128	-0.034993	-0.0041925
Trial1	2	1	blindfold	clockwise	practice	Guided	1	0.5	-0.25	16.23729	0.47831	-1.45	-1.05	0.800293933679557	0.012512	-0.013833	0.0071789
Trial1	2	1	blindfold	clockwise	practice	Guided	1	0.5	-0.25	16.25728	0.47832	-1.45	-1.05	0.800293662348538	0.020342	-0.018064	-0.042805
Trial1	2	1	blindfold	clockwise	practice	Guided	1	0.5	-0.25	16.27728	0.47833	-1.45	-1.05	0.800293391949695	0.034121	-0.0096021	0.01706
Trial1	2	1	blindfold	clockwise	practice	Guided	1	0.5	-0.25	16.29729	0.47834	-1.45	-1.05	0.800293120062105	0.031657	-0.018067	-0.012574
Trial1	2	1	blindfold	clockwise	practice	Guided	1	0.5	-0.25	16.31728	0.47834	-1.45	-1.05	0.800293120062105	-0.013881	-0.0053726	0.0011847
Trial1	2	1	blindfold	clockwise	practice	Guided	1	0.5	-0.25	16.33728	0.47834	-1.45	-1.05	0.800293120062105	0.018892	0.0073215	-0.0003042
Trial1	2	1	blindfold	clockwise	practice	Guided	1	0.5	-0.25	16.35728	0.47835	-1.45	-1.05	0.800292850719152	0.017751	0.0030901	-0.005096
Trial1	2	1	blindfold	clockwise	practice	Guided	1	0.5	-0.25	16.37729	0.47836	-1.45	-1.05	0.800292579888195	0.03134	0.015786	-0.0083848
Trial1	2	1	blindfold	clockwise	practice	Guided	1	0.5	-0.25	16.39728	0.47837	-1.45	-1.05	0.800292309182441	0.039078	-0.0053737	0.0089767
Trial1	2	1	blindfold	clockwise	practice	Guided	1	0.5	-0.25	16.41728	0.47837	-1.45	-1.05	0.800292309182441	0.0074246	-0.0053769	0.015255
Trial1	2	1	blindfold	clockwise	practice	Guided	1	0.5	-0.25	16.43729	0.47838	-1.45	-1.05	0.800292039407003	0.03406	0.015783	0.017056
Trial1	2	1	blindfold	clockwise	practice	Guided	1	0.5	-0.25	16.45728	0.47838	-1.45	-1.05	0.800292039407003	0.030181	-0.0053781	0.00089383
Trial1	2	1	blindfold	clockwise	practice	Guided	1	0.5	-0.25	16.47728	0.47839	-1.45	-1.05	0.800291768951282	0.035173	-0.0011436	0.0002932
Trial1	2	1	blindfold	clockwise	practice	Guided	1	0.5	-0.25	16.49728	0.47839	-1.45	-1.05	0.800291768951282	0.016557	0.024244	0.011663
Trial1	2	1	blindfold	clockwise	practice	Guided	1	0.5	-0.25	16.51729	0.4784	-1.45	-1.05	0.800291499425132	-0.00064318	-0.0011483	0.0020808
Trial1	2	1	blindfold	clockwise	practice	Guided	1	0.5	-0.25	16.53728	0.4784	-1.45	-1.05	0.800291499425132	0.036283	0.0030831	-0.016471
Trial1	2	1	blindfold	clockwise	practice	Guided	1	0.5	-0.25	16.55728	0.47841	-1.45	-1.05	0.800291229219444	0.053469	0.015778	-0.0068903
Trial1	2	1	blindfold	clockwise	practice	Guided	1	0.5	-0.25	16.57729	0.47842	-1.45	-1.05	0.800290959942583	0.0099034	0.02001	-0.009592
Trial1	2	1	blindfold	clockwise	practice	Guided	1	0.5	-0.25	16.59729	0.47843	-1.45	-1.05	0.800290689183675	0.015468	-0.022309	-0.038925
Trial1	2	1	blindfold	clockwise	practice	Guided	1	0.5	-0.25	16.61728	0.47844	-1.45	-1.05	0.800290420959356	0.012913	-0.0096122	-0.0012111
Trial1	2	1	blindfold	clockwise	practice	Guided	1	0.5	-0.25	16.63728	0.47844	-1.45	-1.05	0.800290420959356	0.028209	0.011549	-0.029644
Trial1	2	1	blindfold	clockwise	practice	Guided	1	0.5	-0.25	16.65729	0.47845	-1.45	-1.05	0.800290151253735	0.048703	-0.026539	-0.0029995
Trial1	2	1	blindfold	clockwise	practice	Guided	1	0.5	-0.25	16.67728	0.47846	-1.45	-1.05	0.800289881673317	0.043115	-0.022306	0.01166
Trial1	2	1	blindfold	clockwise	practice	Guided	1	0.5	-0.25	16.69728	0.47846	-1.45	-1.05	0.800289881673317	0.022042	0.015779	-0.0048021
Trial1	2	1	blindfold	clockwise	practice	Guided	1	0.5	-0.25	16.71729	0.47847	-1.45	-1.05	0.800289613019867	0.021181	0.0073153	0.007769
Trial1	2	1	blindfold	clockwise	practice	Guided	1	0.5	-0.25	16.73729	0.47848	-1.45	-1.05	0.800289343689483	0.012578	0.02001	0.0029806
Trial1	2	1	blindfold	clockwise	practice	Guided	1	0.5	-0.25	16.75728	0.47849	-1.45	-1.05	0.800289075285324	-0.022099	0.0030819	-0.011993
Trial1	2	1	blindfold	clockwise	practice	Guided	1	0.5	-0.25	16.77728	0.4785	-1.45	-1.05	0.800288806204976	0.03891	0.015776	0.017052
Trial1	2	1	blindfold	clockwise	practice	Guided	1	0.5	-0.25	16.79729	0.47851	-1.45	-1.05	0.800288538050107	0.048915	0.0030803	-0.0071911
Trial1	2	1	blindfold	clockwise	practice	Guided	1	0.5	-0.25	16.81728	0.47852	-1.45	-1.05	0.800288270019699	0.034452	-0.043472	0.0086706
Trial1	2	1	blindfold	clockwise	practice	Guided	1	0.5	-0.25	16.83728	0.47853	-1.45	-1.05	0.800288001314218	0.037467	0.024236	0.029922
Trial1	2	1	blindfold	clockwise	practice	Guided	1	0.5	-0.25	16.85728	0.47854	-1.45	-1.05	0.800287732733942	-0.00051489	0.0073081	-0.0021119
Trial1	2	1	blindfold	clockwise	practice	Guided	1	0.5	-0.25	16.87729	0.47854	-1.45	-1.05	0.800287732733942	0.011943	-0.0096195	0.011365
Trial1	2	1	blindfold	clockwise	practice	Guided	1	0.5	-0.25	16.89728	0.47855	-1.45	-1.05	0.80028746427887	0.031677	0.024236	-0.016768
Trial1	2	1	blindfold	clockwise	practice	Guided	1	0.5	-0.25	16.91728	0.47856	-1.45	-1.05	0.800287196747418	0.018068	0.020001	-0.018867
Trial1	2	1	blindfold	clockwise	practice	Guided	1	0.5	-0.25	16.93729	0.47856	-1.45	-1.05	0.800287196747418	0.062461	-0.018087	-0.00030367
Trial1	2	1	blindfold	clockwise	practice	Guided	1	0.5	-0.25	16.95728	0.47857	-1.45	-1.05	0.800286928542383	0.048852	0.015769	-0.0071825
Trial1	2	1	blindfold	clockwise	practice	Guided	1	0.5	-0.25	16.97728	0.47857	-1.45	-1.05	0.800286928542383	0.0030219	0.011536	0.010766
Trial1	2	1	blindfold	clockwise	practice	Guided	1	0.5	-0.25	16.99728	0.47858	-1.45	-1.05	0.800286661260224	0.018035	0.0030717	-0.013476
Trial1	2	1	blindfold	clockwise	practice	Guided	1	0.5	-0.25	17.01729	0.47858	-1.45	-1.05	0.800286661260224	0.044101	0.0073028	-2.3555E-06
Trial1	2	1	blindfold	clockwise	practice	Guided	1	0.5	-0.25	17.03728	0.47859	-1.45	-1.04998	0.800266493276883	0.009425	0.0073026	-0.010785
Trial1	2	1	blindfold	clockwise	practice	Guided	1	0.5	-0.25	17.05728	0.47855	-1.45001	-1.04989	0.800177592806035	-0.286395	-0.090013	0.201639
Trial1	2	1	blindfold	clockwise	practice	Guided	1	0.5	-0.25	17.07729	0.4779	-1.45007	-1.04984	0.800145233388816	-0.50839	-0.183036	0.3212
Trial1	2	1	blindfold	clockwise	practice	Guided	1	0.5	-0.25	17.09729	0.47706	-1.45009	-1.0498	0.800128954612179	-0.589763	-0.174519	0.404027
Trial1	2	1	blindfold	clockwise	practice	Guided	1	0.5	-0.25	17.11728	0.47579	-1.45009	-1.04978	0.800146354878786	-0.471127	-0.166003	0.433063
Trial1	2	1	blindfold	clockwise	practice	Guided	1	0.5	-0.25	17.13728	0.4743	-1.45009	-1.04978	0.800192823571951	-0.498672	-0.149034	0.448044
Trial1	2	1	blindfold	clockwise	practice	Guided	1	0.5	-0.25	17.15729	0.47233	-1.45007	-1.04983	0.800308436407229	-0.531161	-0.085519	0.40379
Trial1	2	1	blindfold	clockwise	practice	Guided	1	0.5	-0.25	17.17728	0.4675	-1.45003	-1.04986	0.800519998851844	-0.540848	-0.0093153	0.285444
Trial1	2	1	blindfold	clockwise	practice	Guided	1	0.5	-0.25	17.19728	0.46453	-1.45	-1.04989	0.800676089177665	-0.346958	0.037232	0.188881
Trial1	2	1	blindfold	clockwise	practice	Guided	1	0.5	-0.25	17.21729	0.46135	-1.44998	-1.04993	0.800863151798733	-0.120135	0.062612	0.132215
Trial1	2	1	blindfold	clockwise	practice	Guided	1	0.5	-0.25	17.23729	0.45805	-1.44998	-1.04995	0.801049193084796	0.0064583	0.054137	0.10676
Trial1	2	1	blindfold	clockwise	practice	Guided	1	0.5	-0.25	17.25728	0.45484	-1.44998	-1.04999	0.801263581649244	-0.043819	-0.00088778	0.057204
Trial1	2	1	blindfold	clockwise	practice	Guided	1	0.5	-0.25	17.27728	0.44875	-1.44999	-1.05	0.801639873824751	-0.102184	-0.0051291	-0.0053967
Trial1	2	1	blindfold	clockwise	practice	Guided	1	0.5	-0.25	17.29729	0.44571	-1.45	-1.05	0.801839963733094	-0.035813	-0.0093619	0.0030299
Trial1	2	1	blindfold	clockwise	practice	Guided	1	0.5	-0.25	17.31728	0.44272	-1.45	-1.05	0.802047953150528	0.017747	0.0075614	0.016709
Trial1	2	1	blindfold	clockwise	practice	Guided	1	0.5	-0.25	17.33728	0.43976	-1.45	-1.05	0.802264780340052	0.119098	-0.022059	0.0211
Trial1	2	1	blindfold	clockwise	practice	Guided	1	0.5	-0.25	17.35728	0.43697	-1.45	-1.05	0.802479099524403	0.114636	0.0075632	0.020777
Trial1	2	1	blindfold	clockwise	practice	Guided	1	0.5	-0.25	17.37729	0.43195	-1.45	-1.05	0.802888984700928	-0.072405	0.011799	0.017693
Trial1	2	1	blindfold	clockwise	practice	Guided	1	0.5	-0.25	17.39728	0.42937	-1.45001	-1.05	0.803111774646347	-0.049154	-0.030515	0.0022959
Trial1	2	1	blindfold	clockwise	practice	Guided	1	0.5	-0.25	17.41728	0.42689	-1.45001	-1.05	0.803333677796725	0.030806	-0.030513	0.019175
Trial1	2	1	blindfold	clockwise	practice	Guided	1	0.5	-0.25	17.43729	0.42444	-1.45	-1.05	0.803560353888608	0.106304	0.016039	-0.017431
Trial1	2	1	blindfold	clockwise	practice	Guided	1	0.5	-0.25	17.45728	0.42214	-1.45	-1.04999	0.803769918153382	0.066556	-0.043202	0.0050385
Trial1	2	1	blindfold	clockwise	practice	Guided	1	0.5	-0.25	17.47728	0.41806	-1.45004	-1.04999	0.804175394367861	-0.067221	-0.085477	0.0055076
Trial1	2	1	blindfold	clockwise	practice	Guided	1	0.5	-0.25	17.49728	0.41611	-1.45004	-1.04998	0.804366584325607	-0.114083	-0.055835	0.044833
Trial1	2	1	blindfold	clockwise	practice	Guided	1	0.5	-0.25	17.51729	0.41408	-1.45004	-1.04998	0.804580834235735	-0.103927	-0.085434	0.017319
Trial1	2	1	blindfold	clockwise	practice	Guided	1	0.5	-0.25	17.53728	0.41213	-1.45004	-1.05	0.804811195822438	-0.0049517	-0.076946	-0.0013545
Trial1	2	1	blindfold	clockwise	practice	Guided	1	0.5	-0.25	17.55728	0.41017	-1.45004	-1.05003	0.805057402109123	0.010808	-0.030381	-0.031996
Trial1	2	1	blindfold	clockwise	practice	Guided	1	0.5	-0.25	17.57729	0.40655	-1.45001	-1.05002	0.80545941666738	-0.088611	0.0077169	-0.0082354
Trial1	2	1	blindfold	clockwise	practice	Guided	1	0.5	-0.25	17.59729	0.40473	-1.44999	-1.05	0.805652715567667	-0.092547	0.075411	-0.016848
Trial1	2	1	blindfold	clockwise	practice	Guided	1	0.5	-0.25	17.61728	0.40289	-1.44997	-1.04998	0.805852606938774	-0.078092	0.058465	0.043643
Trial1	2	1	blindfold	clockwise	practice	Guided	1	0.5	-0.25	17.63728	0.40107	-1.44996	-1.04997	0.806064014395011	0.0051603	0.117684	0.06864
Trial1	2	1	blindfold	clockwise	practice	Guided	1	0.5	-0.25	17.65729	0.39922	-1.44994	-1.04998	0.806303095518516	0.02318	0.147267	0.06543
Trial1	2	1	blindfold	clockwise	practice	Guided	1	0.5	-0.25	17.67728	0.39612	-1.44992	-1.05002	0.806736032231783	-0.04366	0.14295	-0.014052
Trial1	2	1	blindfold	clockwise	practice	Guided	1	0.5	-0.25	17.69728	0.3946	-1.44993	-1.05004	0.80695301683949	-0.04295	0.125986	-0.106533
Trial1	2	1	blindfold	clockwise	practice	Guided	1	0.5	-0.25	17.71729	0.39317	-1.44995	-1.05004	0.807141041769101	0.062508	-0.0052159	-0.079611
Trial1	2	1	blindfold	clockwise	practice	Guided	1	0.5	-0.25	17.73729	0.39182	-1.45001	-1.05002	0.807300982927933	0.037251	-0.026361	-0.026321
Trial1	2	1	blindfold	clockwise	practice	Guided	1	0.5	-0.25	17.75728	0.39052	-1.45003	-1.04999	0.807446454942339	0.090311	0.024422	-0.019192
Trial1	2	1	blindfold	clockwise	practice	Guided	1	0.5	-0.25	17.77728	0.38847	-1.44999	-1.05	0.807736879143955	-0.044404	-0.047519	-0.0013697
Trial1	2	1	blindfold	clockwise	practice	Guided	1	0.5	-0.25	17.79729	0.38747	-1.45001	-1.05	0.80787556160805	-0.061711	0.028657	-0.010723
Trial1	2	1	blindfold	clockwise	practice	Guided	1	0.5	-0.25	17.81728	0.38654	-1.44999	-1.05	0.808005628871822	-0.039025	0.0032573	-0.0060342
Trial1	2	1	blindfold	clockwise	practice	Guided	1	0.5	-0.25	17.83728	0.38564	-1.44999	-1.05	0.808132498030295	0.0089359	-0.026363	0.0015554
Trial1	2	1	blindfold	clockwise	practice	Guided	1	0.5	-0.25	17.85728	0.38478	-1.45001	-1.05	0.808254647048268	0.054722	-0.00096738	-0.047805
Trial1	2	1	blindfold	clockwise	practice	Guided	1	0.5	-0.25	17.87729	0.3834	-1.45003	-1.05002	0.808472342849403	-0.02723	-0.119428	-0.071902
Trial1	2	1	blindfold	clockwise	practice	Guided	1	0.5	-0.25	17.89728	0.3834	-1.45003	-1.05002	0.808472342849403	-0.02723	-0.119428	-0.071902
Trial1	2	1	blindfold	clockwise	practice	Guided	1	0.5	-0.25	17.91728	0.38281	-1.45004	-1.05003	0.808567552333708	-0.05035	-0.017849	-0.056311
Trial1	2	1	blindfold	clockwise	practice	Guided	1	0.5	-0.25	17.93729	0.38165	-1.45003	-1.05002	0.80872658536145	-0.006118	-0.089762	-0.049688
Trial1	2	1	blindfold	clockwise	practice	Guided	1	0.5	-0.25	17.95728	0.38103	-1.45004	-1.05001	0.808807645877014	0.019862	-0.013566	-0.035658
Trial1	2	1	blindfold	clockwise	practice	Guided	1	0.5	-0.25	17.97728	0.38014	-1.45002	-1.05001	0.808939040169162	-0.082802	-0.110875	-0.032741
Trial1	2	1	blindfold	clockwise	practice	Guided	1	0.5	-0.25	17.99728	0.3797	-1.45004	-1.04999	0.808984543030744	-0.17833	-0.064301	0.0042047
Trial1	2	1	blindfold	clockwise	practice	Guided	1	0.5	-0.25	18.01729	0.37915	-1.45003	-1.04998	0.809056734916131	-0.247613	-0.07275	0.045828
Trial1	2	1	blindfold	clockwise	practice	Guided	1	0.5	-0.25	18.03728	0.37838	-1.45004	-1.04996	0.809152305429365	-0.302863	-0.106572	0.085876
Trial1	2	1	blindfold	clockwise	practice	Guided	1	0.5	-0.25	18.05728	0.37739	-1.45005	-1.04995	0.809291797663678	-0.294773	-0.021912	0.103135
Trial1	2	1	blindfold	clockwise	practice	Guided	1	0.5	-0.25	18.07729	0.37493	-1.45	-1.04995	0.809668146315414	-0.155964	-0.072683	0.093695
Trial1	2	1	blindfold	clockwise	practice	Guided	1	0.5	-0.25	18.09729	0.37354	-1.45002	-1.04994	0.809874140382641	-0.136559	-0.059966	0.14939
Trial1	2	1	blindfold	clockwise	practice	Guided	1	0.5	-0.25	18.11728	0.37211	-1.45003	-1.04993	0.81008877105729	-0.082949	-0.038794	0.150783
Trial1	2	1	blindfold	clockwise	practice	Guided	1	0.5	-0.25	18.13728	0.37066	-1.45003	-1.04992	0.810309182672748	-0.100453	-0.059935	0.144002
Trial1	2	1	blindfold	clockwise	practice	Guided	1	0.5	-0.25	18.15729	0.36918	-1.45003	-1.04991	0.810536736365364	-0.039496	-0.03876	0.171218
Trial1	2	1	blindfold	clockwise	practice	Guided	1	0.5	-0.25	18.17728	0.36633	-1.45001	-1.04991	0.811001600792163	-0.075815	-0.042978	0.186069
Trial1	2	1	blindfold	clockwise	practice	Guided	1	0.5	-0.25	18.19728	0.3649	-1.45002	-1.04991	0.811238521583053	-0.082921	-0.0091149	0.152024
Trial1	2	1	blindfold	clockwise	practice	Guided	1	0.5	-0.25	18.21729	0.36358	-1.45	-1.04991	0.811459393030007	-0.069973	0.028968	0.188147
Trial1	2	1	blindfold	clockwise	practice	Guided	1	0.5	-0.25	18.23729	0.36222	-1.45	-1.04991	0.811689138982381	-0.091715	-0.017576	0.165453
Trial1	2	1	blindfold	clockwise	practice	Guided	1	0.5	-0.25	18.25728	0.36083	-1.45002	-1.04991	0.811926236423548	-0.059536	-0.051413	0.220389
Trial1	2	1	blindfold	clockwise	practice	Guided	1	0.5	-0.25	18.27728	0.35818	-1.45003	-1.04994	0.812414244032385	-0.06661	-0.093704	0.097995
Trial1	2	1	blindfold	clockwise	practice	Guided	1	0.5	-0.25	18.29729	0.35695	-1.45003	-1.04996	0.812649572314365	-0.025105	-0.04291	0.070635
Trial1	2	1	blindfold	clockwise	practice	Guided	1	0.5	-0.25	18.31728	0.3558	-1.45001	-1.04998	0.812872500442571	0.0081275	-0.0048266	0.053001
Trial1	2	1	blindfold	clockwise	practice	Guided	1	0.5	-0.25	18.33728	0.35466	-1.44999	-1.05	0.813095097779863	-0.035683	-0.034447	0.023815
Trial1	2	1	blindfold	clockwise	practice	Guided	1	0.5	-0.25	18.35728	0.35358	-1.45001	-1.05	0.813288842101591	0.023347	0.0036454	-0.0068544
Trial1	2	1	blindfold	clockwise	practice	Guided	1	0.5	-0.25	18.37729	0.3516	-1.44999	-1.05	0.813647637147978	0.026943	-0.038683	0.010141
Trial1	2	1	blindfold	clockwise	practice	Guided	1	0.5	-0.25	18.39728	0.35074	-1.45	-1.05001	0.813814780771034	-0.025772	-0.030215	-0.0050826
Trial1	2	1	blindfold	clockwise	practice	Guided	1	0.5	-0.25	18.41728	0.34991	-1.45001	-1.05001	0.813967417239614	0.032831	0.024799	-0.020099
Trial1	2	1	blindfold	clockwise	practice	Guided	1	0.5	-0.25	18.43729	0.34919	-1.45	-1.05	0.814090646547154	0.02352	-0.025981	-0.0059801
Trial1	2	1	blindfold	clockwise	practice	Guided	1	0.5	-0.25	18.45728	0.3485	-1.45	-1.05	0.814218748040458	0.059479	-0.00058758	-0.017695
Trial1	2	1	blindfold	clockwise	practice	Guided	1	0.5	-0.25	18.47728	0.34737	-1.44999	-1.05	0.81442976990183	0.03703	-0.021754	-0.014599
Trial1	2	1	blindfold	clockwise	practice	Guided	1	0.5	-0.25	18.49728	0.34689	-1.45001	-1.05	0.814519849922506	-0.017541	0.033264	0.0079592
Trial1	2	1	blindfold	clockwise	practice	Guided	1	0.5	-0.25	18.51729	0.34645	-1.45	-1.05	0.814602685393827	-0.0054393	-0.00059489	0.033783
Trial1	2	1	blindfold	clockwise	practice	Guided	1	0.5	-0.25	18.53728	0.34607	-1.45	-1.05	0.814674395814422	0.034154	-0.03868	0.039493
Trial1	2	1	blindfold	clockwise	practice	Guided	1	0.5	-0.25	18.55728	0.34574	-1.45	-1.05	0.814736812869893	0.035786	-0.017518	0.01056
Trial1	2	1	blindfold	clockwise	practice	Guided	1	0.5	-0.25	18.57729	0.34525	-1.45	-1.04999	0.814819895027106	-0.043416	-0.059838	-0.010123
Trial1	2	1	blindfold	clockwise	practice	Guided	1	0.5	-0.25	18.59729	0.34503	-1.45002	-1.04998	0.814851992242314	-0.325634	-0.030201	0.056801
Trial1	2	1	blindfold	clockwise	practice	Guided	1	0.5	-0.25	18.61728	0.34463	-1.45001	-1.04999	0.814937873738957	-0.172604	0.117911	0.024241
Trial1	2	1	blindfold	clockwise	practice	Guided	1	0.5	-0.25	18.63728	0.34407	-1.44996	-1.05002	0.815074307689366	-0.076366	0.13057	-0.062199
Trial1	2	1	blindfold	clockwise	practice	Guided	1	0.5	-0.25	18.65729	0.34347	-1.44993	-1.05003	0.81519913422614	-0.015746	0.109372	-0.0256
Trial1	2	1	blindfold	clockwise	practice	Guided	1	0.5	-0.25	18.67728	0.34245	-1.44994	-1.05002	0.815385781272283	0.048703	0.083919	-0.068713
Trial1	2	1	blindfold	clockwise	practice	Guided	1	0.5	-0.25	18.69728	0.34208	-1.44996	-1.05001	0.815447529189715	0.061616	0.05851	-0.059673
Trial1	2	1	blindfold	clockwise	practice	Guided	1	0.5	-0.25	18.71729	0.34179	-1.44998	-1.05001	0.815503741615044	0.024429	-0.00074019	0.00089815
Trial1	2	1	blindfold	clockwise	practice	Guided	1	0.5	-0.25	18.73729	0.34154	-1.44999	-1.05	0.815542452924703	-0.0054718	0.020415	0.025858
Trial1	2	1	blindfold	clockwise	practice	Guided	1	0.5	-0.25	18.75728	0.34129	-1.44999	-1.05	0.815591067095705	0.027467	-0.0092109	0.0017576
Trial1	2	1	blindfold	clockwise	practice	Guided	1	0.5	-0.25	18.77728	0.34094	-1.45	-1.05	0.815659247322636	0.070889	0.028877	0.024872
Trial1	2	1	blindfold	clockwise	practice	Guided	1	0.5	-0.25	18.79729	0.34088	-1.45	-1.05	0.81567094837381	0.040366	-0.034602	0.010789
Trial1	2	1	blindfold	clockwise	practice	Guided	1	0.5	-0.25	18.81728	0.34088	-1.45	-1.05	0.81567094837381	-0.016819	-0.0049744	-0.036639
Trial1	2	1	blindfold	clockwise	practice	Guided	1	0.5	-0.25	18.83728	0.34088	-1.45	-1.05	0.81567094837381	-0.012778	0.020414	0.0040319
Trial1	2	1	blindfold	clockwise	practice	Guided	1	0.5	-0.25	18.85728	0.34088	-1.45	-1.05	0.81567094837381	0.040965	-0.00498	-0.0017951
Trial1	2	1	blindfold	clockwise	practice	Guided	1	0.5	-0.25	18.87729	0.34089	-1.45	-1.05	0.815669000810578	0.058323	0.0077165	0.0074546
Trial1	2	1	blindfold	clockwise	practice	Guided	1	0.5	-0.25	18.89728	0.34092	-1.45	-1.05	0.815663141389018	0.072649	-0.021908	-0.012881
Trial1	2	1	blindfold	clockwise	practice	Guided	1	0.5	-0.25	18.91728	0.34098	-1.45	-1.05	0.815651448979978	0.036875	-0.021907	-0.012318
Trial1	2	1	blindfold	clockwise	practice	Guided	1	0.5	-0.25	18.93729	0.34104	-1.45	-1.05	0.81563974919514	-0.012831	0.041568	0.0040338
Trial1	2	1	blindfold	clockwise	practice	Guided	1	0.5	-0.25	18.95728	0.34107	-1.45	-1.05	0.815633906703266	0.015251	-0.021913	-0.02405
Trial1	2	1	blindfold	clockwise	practice	Guided	1	0.5	-0.25	18.97728	0.34108	-1.45	-1.05	0.815631955570397	0.019484	0.028871	-0.036421
Trial1	2	1	blindfold	clockwise	practice	Guided	1	0.5	-0.25	18.99728	0.34109	-1.45	-1.05	0.815630010362214	0.014621	-0.01345	-0.011462
Trial1	2	1	blindfold	clockwise	practice	Guided	1	0.5	-0.25	19.01729	0.34113	-1.45	-1.05	0.81562221329014	0.013194	-0.026143	-0.0030702
Trial1	2	1	blindfold	clockwise	practice	Guided	1	0.5	-0.25	19.03728	0.34118	-1.45	-1.05	0.815612479762963	0.0046995	-0.00075046	0.022526
Trial1	2	1	blindfold	clockwise	practice	Guided	1	0.5	-0.25	19.05728	0.34121	-1.45	-1.05	0.815606636419174	-0.022376	0.024637	0.016195
Trial1	2	1	blindfold	clockwise	practice	Guided	1	0.5	-0.25	19.07729	0.34122	-1.45	-1.05	0.815604686940055	0.036815	0.0034813	-0.010389
Trial1	2	1	blindfold	clockwise	practice	Guided	1	0.5	-0.25	19.09729	0.34124	-1.45	-1.05	0.815600794137807	0.0048792	0.007711	0.0048949
Trial1	2	1	blindfold	clockwise	practice	Guided	1	0.5	-0.25	19.11728	0.34127	-1.45	-1.05	0.815594958718971	0.057394	-0.0007499	0.024243
Trial1	2	1	blindfold	clockwise	practice	Guided	1	0.5	-0.25	19.13728	0.34132	-1.45	-1.05	0.815585227646167	0.032732	0.033105	-0.018993
Trial1	2	1	blindfold	clockwise	practice	Guided	1	0.5	-0.25	19.15729	0.34137	-1.45	-1.04999	0.815565682977744	-0.017978	-0.0092116	0.016407
Trial1	2	1	blindfold	clockwise	practice	Guided	1	0.5	-0.25	19.17728	0.34135	-1.45002	-1.04999	0.815569572760833	-0.085837	-0.055723	0.038354
Trial1	2	1	blindfold	clockwise	practice	Guided	1	0.5	-0.25	19.19728	0.34131	-1.45003	-1.04999	0.815577347943567	-0.041167	-0.110713	0.036292
Trial1	2	1	blindfold	clockwise	practice	Guided	1	0.5	-0.25	19.21729	0.34126	-1.45005	-1.04999	0.815587085523059	-0.090042	-0.161459	0.022845
Trial1	2	1	blindfold	clockwise	practice	Guided	1	0.5	-0.25	19.23729	0.3412	-1.45006	-1.04999	0.815598764072548	-0.101937	-0.127569	0.0039192
Trial1	2	1	blindfold	clockwise	practice	Guided	1	0.5	-0.25	19.25728	0.3411	-1.45006	-1.04999	0.815618243562147	-0.064328	-0.148697	-0.036321
Trial1	2	1	blindfold	clockwise	practice	Guided	1	0.5	-0.25	19.27728	0.34078	-1.45007	-1.04998	0.815670940379728	-0.112349	-0.127464	0.037042
Trial1	2	1	blindfold	clockwise	practice	Guided	1	0.5	-0.25	19.29729	0.34055	-1.45007	-1.04997	0.815706050255828	-0.070498	-0.131657	0.093703
Trial1	2	1	blindfold	clockwise	practice	Guided	1	0.5	-0.25	19.31728	0.34034	-1.45007	-1.04996	0.815737303552568	-0.087856	-0.16124	0.085936
Trial1	2	1	blindfold	clockwise	practice	Guided	1	0.5	-0.25	19.33728	0.34016	-1.45008	-1.04997	0.815782373777586	-0.069257	-0.127344	0.071485
Trial1	2	1	blindfold	clockwise	practice	Guided	1	0.5	-0.25	19.35728	0.34001	-1.45007	-1.05001	0.815850935943734	-0.067024	-0.123077	0.022341
Trial1	2	1	blindfold	clockwise	practice	Guided	1	0.5	-0.25	19.37729	0.3397	-1.45006	-1.05001	0.815911784933123	-0.07426	-0.139935	-0.011638
Trial1	2	1	blindfold	clockwise	practice	Guided	1	0.5	-0.25	19.39728	0.33954	-1.45006	-1.05001	0.815943236493831	-0.020705	-0.110282	-0.013271
Trial1	2	1	blindfold	clockwise	practice	Guided	1	0.5	-0.25	19.41728	0.33939	-1.45006	-1.05	0.815962923611709	-0.016657	-0.131407	-0.0046659
Trial1	2	1	blindfold	clockwise	practice	Guided	1	0.5	-0.25	19.43729	0.3393	-1.45006	-1.05	0.815980644118355	-0.013217	-0.110214	0.016521
Trial1	2	1	blindfold	clockwise	practice	Guided	1	0.5	-0.25	19.45728	0.33926	-1.45006	-1.04999	0.815978710157529	-0.062506	-0.105954	0.022567
Trial1	2	1	blindfold	clockwise	practice	Guided	1	0.5	-0.25	19.47728	0.3392	-1.45006	-1.04999	0.815990524270579	-0.018423	-0.131271	0.028451
Trial1	2	1	blindfold	clockwise	practice	Guided	1	0.5	-0.25	19.49728	0.33919	-1.45006	-1.04999	0.815992497616663	-0.0071182	-0.08469	0.00917
Trial1	2	1	blindfold	clockwise	practice	Guided	1	0.5	-0.25	19.51729	0.33919	-1.45006	-1.04999	0.815992497616663	0.080166	-0.126979	0.021812
Trial1	2	1	blindfold	clockwise	practice	Guided	1	0.5	-0.25	19.53728	0.3392	-1.45006	-1.04999	0.815990524270579	0.079543	-0.101558	0.033542
Trial1	2	1	blindfold	clockwise	practice	Guided	1	0.5	-0.25	19.55728	0.33923	-1.45005	-1.04997	0.815965098972222	0.06154	-0.059217	0.028489
Trial1	2	1	blindfold	clockwise	practice	Guided	1	0.5	-0.25	19.57729	0.33932	-1.45002	-1.04997	0.815947370406002	0.027187	0.016972	0.119684
Trial1	2	1	blindfold	clockwise	practice	Guided	1	0.5	-0.25	19.59729	0.33936	-1.45	-1.04997	0.815939495410183	0.030395	0.016964	0.047498
Trial1	2	1	blindfold	clockwise	practice	Guided	1	0.5	-0.25	19.61728	0.33938	-1.44999	-1.04998	0.815945370397845	0.0041232	-0.008428	0.017272
Trial1	2	1	blindfold	clockwise	practice	Guided	1	0.5	-0.25	19.63728	0.33938	-1.45	-1.04998	0.815945370397845	0.017652	-0.029577	0.051461
Trial1	2	1	blindfold	clockwise	practice	Guided	1	0.5	-0.25	19.65729	0.3394	-1.45001	-1.04999	0.815951140811984	0.052995	-0.038027	0.027983
Trial1	2	1	blindfold	clockwise	practice	Guided	1	0.5	-0.25	19.67728	0.33954	-1.45004	-1.05	0.815933418455327	0.130505	-0.11415	-0.010357
Trial1	2	1	blindfold	clockwise	practice	Guided	1	0.5	-0.25	19.69728	0.33972	-1.45005	-1.05	0.815898037876721	0.165817	-0.109893	-0.0044565
Trial1	2	1	blindfold	clockwise	practice	Guided	1	0.5	-0.25	19.71729	0.34001	-1.45005	-1.05	0.815841116794462	0.154873	-0.037929	0.031176
Trial1	2	1	blindfold	clockwise	practice	Guided	1	0.5	-0.25	19.73729	0.34036	-1.45002	-1.05	0.815772552756444	0.0043315	0.034009	0.017244
Trial1	2	1	blindfold	clockwise	practice	Guided	1	0.5	-0.25	19.75728	0.34068	-1.44998	-1.05	0.815709988351975	0.0057408	0.025536	0.0042309
Trial1	2	1	blindfold	clockwise	practice	Guided	1	0.5	-0.25	19.77728	0.34121	-1.45001	-1.05	0.815606636419174	0.058465	0.012844	0.003031
Trial1	2	1	blindfold	clockwise	practice	Guided	1	0.5	-0.25	19.79729	0.34147	-1.44999	-1.05	0.815556057922616	0.068957	0.017068	-0.0301
Trial1	2	1	blindfold	clockwise	practice	Guided	1	0.5	-0.25	19.81728	0.34175	-1.45	-1.05	0.815501672626386	0.035198	-0.033709	0.02294
Trial1	2	1	blindfold	clockwise	practice	Guided	1	0.5	-0.25	19.83728	0.34203	-1.45001	-1.05	0.8154473914088	0.019229	0.029769	-0.015673
Trial1	2	1	blindfold	clockwise	practice	Guided	1	0.5	-0.25	19.85728	0.34231	-1.44999	-1.04997	0.815363834531759	0.031549	0.0043684	0.005948
Trial1	2	1	blindfold	clockwise	practice	Guided	1	0.5	-0.25	19.87729	0.34277	-1.45001	-1.04993	0.815235699842933	0.116336	0.017072	0.186623
Trial1	2	1	blindfold	clockwise	practice	Guided	1	0.5	-0.25	19.89728	0.3431	-1.44999	-1.04991	0.8151524659744	0.228208	0.021296	0.175179
Trial1	2	1	blindfold	clockwise	practice	Guided	1	0.5	-0.25	19.91728	0.34357	-1.44999	-1.04985	0.815003281304814	0.197192	-0.0040947	0.261941
Trial1	2	1	blindfold	clockwise	practice	Guided	1	0.5	-0.25	19.93729	0.34416	-1.44999	-1.04968	0.814723384341795	-0.054964	0.04668	0.682758
Trial1	2	1	blindfold	clockwise	practice	Guided	1	0.5	-0.25	19.95728	0.34456	-1.44998	-1.04956	0.814529250568709	-0.421173	0.080518	0.97612
Trial1	2	1	blindfold	clockwise	practice	Guided	1	0.5	-0.25	19.97728	0.344	-1.44988	-1.04965	0.814724520948542	-0.769256	0.545885	0.6228
Trial1	2	1	blindfold	clockwise	practice	Guided	1	0.5	-0.25	19.99728	0.343	-1.44976	-1.04969	0.814955895005035	-0.971626	0.638985	0.570991
Trial1	2	1	blindfold	clockwise	practice	Guided	1	0.5	-0.25	20.01729	0.34135	-1.44968	-1.04961	0.815196913627727	-0.922383	0.774403	0.846964
Trial1	2	1	blindfold	clockwise	practice	Guided	1	0.5	-0.25	20.03728	0.33915	-1.4496	-1.04951	0.815529871856966	-0.580785	1.070629	1.069664
Trial1	2	1	blindfold	clockwise	practice	Guided	1	0.5	-0.25	20.05728	0.33683	-1.44947	-1.04954	0.816019939495236	-0.671027	1.277987	0.914182
Trial1	2	1	blindfold	clockwise	practice	Guided	1	0.5	-0.25	20.07729	0.3315	-1.44938	-1.04968	0.817239466634779	-0.988798	1.26106	0.580244
Trial1	2	1	blindfold	clockwise	practice	Guided	1	0.5	-0.25	20.09729	0.32802	-1.44939	-1.04984	0.818120468708866	-0.884264	0.918284	0.253333
Trial1	2	1	blindfold	clockwise	practice	Guided	1	0.5	-0.25	20.11728	0.32438	-1.44949	-1.04994	0.818991073759463	-0.820002	0.69823	0.11791
Trial1	2	1	blindfold	clockwise	practice	Guided	1	0.5	-0.25	20.13728	0.32004	-1.44962	-1.05008	0.820069216143329	-0.57002	0.630521	-0.08892
Trial1	2	1	blindfold	clockwise	practice	Guided	1	0.5	-0.25	20.15729	0.31549	-1.4497	-1.0503	0.821294119501202	-0.568475	0.435816	-0.416768
Trial1	2	1	blindfold	clockwise	practice	Guided	1	0.5	-0.25	20.17728	0.30548	-1.44984	-1.05039	0.823688162702801	-0.722504	0.308685	-0.791996
Trial1	2	1	blindfold	clockwise	practice	Guided	1	0.5	-0.25	20.19728	0.29992	-1.44987	-1.05044	0.825067348143664	-0.880325	0.080109	-0.911535
Trial1	2	1	blindfold	clockwise	practice	Guided	1	0.5	-0.25	20.21729	0.29342	-1.44998	-1.05046	0.826687052585317	-0.99446	-0.173775	-0.935939
Trial1	2	1	blindfold	clockwise	practice	Guided	1	0.5	-0.25	20.23729	0.28686	-1.45011	-1.05047	0.82836035418473	-0.793366	-0.271042	-0.961029
Trial1	2	1	blindfold	clockwise	practice	Guided	1	0.5	-0.25	20.25728	0.27923	-1.45014	-1.05053	0.830414116742748	-0.543715	-0.211727	-0.992355
Trial1	2	1	blindfold	clockwise	practice	Guided	1	0.5	-0.25	20.27728	0.26449	-1.44993	-1.0506	0.834521059791233	-0.106191	0.334127	-1.193374
Trial1	2	1	blindfold	clockwise	practice	Guided	1	0.5	-0.25	20.29729	0.25734	-1.44984	-1.0507	0.836662696950677	-0.211812	0.147854	-1.381972
Trial1	2	1	blindfold	clockwise	practice	Guided	1	0.5	-0.25	20.31728	0.25013	-1.44992	-1.05077	0.838849022128177	-0.260001	-0.148368	-1.568317
Trial1	2	1	blindfold	clockwise	practice	Guided	1	0.5	-0.25	20.33728	0.24339	-1.45007	-1.05083	0.840938401250406	-0.29814	-0.173715	-1.677968
Trial1	2	1	blindfold	clockwise	practice	Guided	1	0.5	-0.25	20.35728	0.23653	-1.45012	-1.05076	0.84299054835469	-0.382191	-0.207517	-1.743923
Trial1	2	1	blindfold	clockwise	practice	Guided	1	0.5	-0.25	20.37729	0.22256	-1.45019	-1.05071	0.847413356227344	-0.29386	-0.372346	-1.367599
Trial1	2	1	blindfold	clockwise	practice	Guided	1	0.5	-0.25	20.39728	0.21608	-1.45017	-1.05077	0.849613573719446	-0.364954	0.131283	-1.569996
Trial1	2	1	blindfold	clockwise	practice	Guided	1	0.5	-0.25	20.41728	0.20923	-1.44991	-1.05085	0.852002327540727	-0.356711	0.668663	-1.745835
Trial1	2	1	blindfold	clockwise	practice	Guided	1	0.5	-0.25	20.43729	0.2027	-1.44968	-1.05091	0.854309146760059	-0.377803	0.75753	-1.838502
Trial1	2	1	blindfold	clockwise	practice	Guided	1	0.5	-0.25	20.45728	0.19619	-1.44958	-1.05087	0.856558917933746	-0.215175	0.986048	-1.821012
Trial1	2	1	blindfold	clockwise	practice	Guided	1	0.5	-0.25	20.47728	0.18482	-1.44955	-1.05081	0.860601567431274	0.421881	0.533245	-1.61078
Trial1	2	1	blindfold	clockwise	practice	Guided	1	0.5	-0.25	20.49728	0.18012	-1.44971	-1.05075	0.862278261596987	0.867044	0.194631	-1.477915
Trial1	2	1	blindfold	clockwise	practice	Guided	1	0.5	-0.25	20.51729	0.17651	-1.4499	-1.05068	0.863558986634178	1.072138	-0.063516	-1.343017
Trial1	2	1	blindfold	clockwise	practice	Guided	1	0.5	-0.25	20.53728	0.17421	-1.45009	-1.05059	0.864339942060701	0.996025	-0.190427	-1.160343
Trial1	2	1	blindfold	clockwise	practice	Guided	1	0.5	-0.25	20.55728	0.17293	-1.45014	-1.05046	0.86470281864849	0.787171	-0.245373	-1.002083
Trial1	2	1	blindfold	clockwise	practice	Guided	1	0.5	-0.25	20.57729	0.17287	-1.45007	-1.05042	0.864688550762303	0.265598	0.114379	-0.791783
Trial1	2	1	blindfold	clockwise	practice	Guided	1	0.5	-0.25	20.59729	0.17324	-1.44994	-1.05041	0.864539364899419	0.070845	0.338607	-0.838516
Trial1	2	1	blindfold	clockwise	practice	Guided	1	0.5	-0.25	20.61728	0.17351	-1.44984	-1.05038	0.864409538859993	0.047178	0.490841	-0.780272
Trial1	2	1	blindfold	clockwise	practice	Guided	1	0.5	-0.25	20.63728	0.17364	-1.44977	-1.05033	0.864314189837465	0.076656	0.537387	-0.52748
Trial1	2	1	blindfold	clockwise	practice	Guided	1	0.5	-0.25	20.65729	0.17369	-1.44976	-1.05032	0.86428593099534	0.227268	0.363797	-0.498527
Trial1	2	1	blindfold	clockwise	practice	Guided	1	0.5	-0.25	20.67728	0.17425	-1.44991	-1.05036	0.864111758234015	0.761748	-0.097547	-0.695494
Trial1	2	1	blindfold	clockwise	practice	Guided	1	0.5	-0.25	20.69728	0.17531	-1.45007	-1.05037	0.863722002267302	0.843169	-0.279464	-0.743793
Trial1	2	1	blindfold	clockwise	practice	Guided	1	0.5	-0.25	20.71729	0.17683	-1.45014	-1.05034	0.863124011289955	0.735315	-0.22861	-0.695873
Trial1	2	1	blindfold	clockwise	practice	Guided	1	0.5	-0.25	20.73729	0.17883	-1.45011	-1.05028	0.862321511875474	0.477895	0.012639	-0.542487
Trial1	2	1	blindfold	clockwise	practice	Guided	1	0.5	-0.25	20.75728	0.1812	-1.44998	-1.05018	0.8613485979697	0.239744	0.355371	-0.451676
Trial1	2	1	blindfold	clockwise	practice	Guided	1	0.5	-0.25	20.77728	0.18571	-1.44966	-1.05008	0.859596480433292	-0.0051904	0.956241	-0.09641
Trial1	2	1	blindfold	clockwise	practice	Guided	1	0.5	-0.25	20.79729	0.18764	-1.44954	-1.04995	0.858771663966641	-0.040951	1.057804	0.062548
Trial1	2	1	blindfold	clockwise	practice	Guided	1	0.5	-0.25	20.81728	0.18917	-1.44947	-1.04993	0.858197677879981	-0.032508	1.121281	0.0961
Trial1	2	1	blindfold	clockwise	practice	Guided	1	0.5	-0.25	20.83728	0.19041	-1.44945	-1.04996	0.857777357667498	-0.06343	1.104354	0.086831
Trial1	2	1	blindfold	clockwise	practice	Guided	1	0.5	-0.25	20.85728	0.1912	-1.44946	-1.05003	0.857557827741747	0.040926	0.964705	0.013998
Trial1	2	1	blindfold	clockwise	practice	Guided	1	0.5	-0.25	20.87729	0.1923	-1.44948	-1.05012	0.857246343800999	0.382912	1.172063	-0.291822
Trial1	2	1	blindfold	clockwise	practice	Guided	1	0.5	-0.25	20.89728	0.19288	-1.44944	-1.05021	0.857122356599103	0.366972	1.091659	-0.527398
Trial1	2	1	blindfold	clockwise	practice	Guided	1	0.5	-0.25	20.91728	0.19346	-1.44946	-1.05027	0.856970700253137	0.377751	0.918155	-0.598497
Trial1	2	1	blindfold	clockwise	practice	Guided	1	0.5	-0.25	20.93729	0.19407	-1.44952	-1.05033	0.856808809133882	0.286699	0.820824	-0.705736
Trial1	2	1	blindfold	clockwise	practice	Guided	1	0.5	-0.25	20.95728	0.19467	-1.44959	-1.05034	0.856604120850769	0.100104	0.638856	-0.702669
Trial1	2	1	blindfold	clockwise	practice	Guided	1	0.5	-0.25	20.97728	0.19513	-1.4497	-1.05033	0.856430907963924	-0.188046	0.528829	-0.580315
Trial1	2	1	blindfold	clockwise	practice	Guided	1	0.5	-0.25	20.99728	0.19512	-1.44971	-1.0503	0.856406394592042	-0.276308	0.393348	-0.444002
Trial1	2	1	blindfold	clockwise	practice	Guided	1	0.5	-0.25	21.01729	0.19505	-1.44975	-1.05031	0.85644067103168	-0.266492	0.422856	-0.63696
Trial1	2	1	blindfold	clockwise	practice	Guided	1	0.5	-0.25	21.03728	0.19493	-1.44977	-1.05034	0.856511476591032	-0.260479	0.435432	-0.691413
Trial1	2	1	blindfold	clockwise	practice	Guided	1	0.5	-0.25	21.05728	0.19475	-1.44978	-1.05037	0.85660356437912	-0.334978	0.426845	-0.73127
Trial1	2	1	blindfold	clockwise	practice	Guided	1	0.5	-0.25	21.07729	0.19407	-1.44977	-1.05036	0.8568367583771	-0.33551	0.63405	-0.706051
Trial1	2	1	blindfold	clockwise	practice	Guided	1	0.5	-0.25	21.09729	0.19358	-1.44971	-1.05035	0.857002484917152	-0.189513	0.617123	-0.672624
Trial1	2	1	blindfold	clockwise	practice	Guided	1	0.5	-0.25	21.11728	0.19314	-1.44969	-1.05039	0.857197305069443	-0.288279	0.629818	-0.80865
Trial1	2	1	blindfold	clockwise	practice	Guided	1	0.5	-0.25	21.13728	0.19269	-1.44967	-1.05045	0.857414472274137	-0.440274	0.782163	-0.944082
Trial1	2	1	blindfold	clockwise	practice	Guided	1	0.5	-0.25	21.15729	0.19213	-1.44962	-1.05052	0.857680772577679	-0.457041	0.739845	-1.007496
Trial1	2	1	blindfold	clockwise	practice	Guided	1	0.5	-0.25	21.17728	0.19065	-1.4497	-1.05055	0.858241049254121	-0.289166	0.617123	-1.045807
Trial1	2	1	blindfold	clockwise	practice	Guided	1	0.5	-0.25	21.19728	0.18981	-1.44969	-1.05059	0.858581528265637	-0.259813	0.701759	-1.199568
Trial1	2	1	blindfold	clockwise	practice	Guided	1	0.5	-0.25	21.21729	0.18903	-1.44966	-1.05063	0.8589008622449	-0.239515	0.676368	-1.295629
Trial1	2	1	blindfold	clockwise	practice	Guided	1	0.5	-0.25	21.23729	0.18835	-1.44965	-1.05065	0.85916595695583	-0.203878	0.761004	-1.298859
Trial1	2	1	blindfold	clockwise	practice	Guided	1	0.5	-0.25	21.25728	0.18779	-1.44963	-1.05066	0.859378576860608	-0.18145	0.697527	-1.306653
Trial1	2	1	blindfold	clockwise	practice	Guided	1	0.5	-0.25	21.27728	0.18717	-1.44968	-1.05065	0.859594691127384	-0.118614	0.570573	-1.325991
Trial1	2	1	blindfold	clockwise	practice	Guided	1	0.5	-0.25	21.29729	0.18711	-1.44969	-1.05065	0.859616525699215	-0.027719	0.638282	-1.24038
Trial1	2	1	blindfold	clockwise	practice	Guided	1	0.5	-0.25	21.31728	0.1871	-1.44969	-1.05061	0.859582969717522	-0.024211	0.524023	-1.021002
Trial1	2	1	blindfold	clockwise	practice	Guided	1	0.5	-0.25	21.33728	0.18711	-1.4497	-1.05054	0.859514044122414	0.047328	0.49862	-0.863668
Trial1	2	1	blindfold	clockwise	practice	Guided	1	0.5	-0.25	21.35728	0.18712	-1.44971	-1.05051	0.859482535774557	0.166305	0.464706	-0.809545
Trial1	2	1	blindfold	clockwise	practice	Guided	1	0.5	-0.25	21.37729	0.18736	-1.44981	-1.05052	0.859404530504568	0.53721	0.202164	-1.04826
Trial1	2	1	blindfold	clockwise	practice	Guided	1	0.5	-0.25	21.39728	0.1879	-1.44989	-1.05048	0.859170913429383	0.605524	0.032857	-0.937222
Trial1	2	1	blindfold	clockwise	practice	Guided	1	0.5	-0.25	21.41728	0.18888	-1.45	-1.05044	0.8587780715644	0.555053	-0.297189	-0.862272
Trial1	2	1	blindfold	clockwise	practice	Guided	1	0.5	-0.25	21.43729	0.19017	-1.45015	-1.0504	0.858274329675495	0.214413	-0.521375	-0.783578
Trial1	2	1	blindfold	clockwise	practice	Guided	1	0.5	-0.25	21.45728	0.19134	-1.45023	-1.05021	0.857675368995821	-0.13625	-0.470529	-0.650104
Trial1	2	1	blindfold	clockwise	practice	Guided	1	0.5	-0.25	21.47728	0.19271	-1.45013	-1.05007	0.857052639266643	-0.136396	0.088187	-0.141643
Trial1	2	1	blindfold	clockwise	practice	Guided	1	0.5	-0.25	21.49728	0.19306	-1.44991	-1.04993	0.856796431069547	-0.0024462	0.46896	0.172893
Trial1	2	1	blindfold	clockwise	practice	Guided	1	0.5	-0.25	21.51729	0.19321	-1.44975	-1.04991	0.856724008977843	-0.148655	0.731323	0.311707
Trial1	2	1	blindfold	clockwise	practice	Guided	1	0.5	-0.25	21.53728	0.1932	-1.44964	-1.04991	0.856727594858387	-0.292538	0.942913	0.210117
Trial1	2	1	blindfold	clockwise	practice	Guided	1	0.5	-0.25	21.55728	0.1931	-1.44956	-1.05005	0.856894188736085	-0.448583	0.942913	0.051355
Trial1	2	1	blindfold	clockwise	practice	Guided	1	0.5	-0.25	21.57729	0.19226	-1.44963	-1.05014	0.857279286682849	-0.586799	0.612833	-0.267443
Trial1	2	1	blindfold	clockwise	practice	Guided	1	0.5	-0.25	21.59729	0.19139	-1.44968	-1.05024	0.857685407281336	-0.303602	0.67631	-0.508488
Trial1	2	1	blindfold	clockwise	practice	Guided	1	0.5	-0.25	21.61728	0.19046	-1.44967	-1.05033	0.858104417458122	0.018152	0.693237	-0.746711
Trial1	2	1	blindfold	clockwise	practice	Guided	1	0.5	-0.25	21.63728	0.18979	-1.44967	-1.05038	0.858392904038669	0.201993	0.58321	-0.791872
Trial1	2	1	blindfold	clockwise	practice	Guided	1	0.5	-0.25	21.65729	0.18954	-1.4497	-1.05041	0.858511288292756	0.175656	0.540868	-0.818142
Trial1	2	1	blindfold	clockwise	practice	Guided	1	0.5	-0.25	21.67728	0.18951	-1.44975	-1.0505	0.858605936412072	-0.179815	0.358749	-1.16829
Trial1	2	1	blindfold	clockwise	practice	Guided	1	0.5	-0.25	21.69728	0.18946	-1.44977	-1.05057	0.858689372119559	-0.149383	0.498292	-1.314171
Trial1	2	1	blindfold	clockwise	practice	Guided	1	0.5	-0.25	21.71729	0.18943	-1.44976	-1.05061	0.858737563410014	-0.138544	0.608283	-1.385306
Trial1	2	1	blindfold	clockwise	practice	Guided	1	0.5	-0.25	21.73729	0.18942	-1.44974	-1.05063	0.858759739915507	-0.048754	0.633674	-1.412327
Trial1	2	1	blindfold	clockwise	practice	Guided	1	0.5	-0.25	21.75728	0.18942	-1.44974	-1.05063	0.858759739915507	0.074245	0.756396	-1.350232
Trial1	2	1	blindfold	clockwise	practice	Guided	1	0.5	-0.25	21.77728	0.18943	-1.4497	-1.05061	0.858737563410014	0.308016	0.540574	-1.104528
Trial1	2	1	blindfold	clockwise	practice	Guided	1	0.5	-0.25	21.79729	0.18945	-1.4497	-1.05061	0.858730331391671	0.269025	0.544794	-1.14758
Trial1	2	1	blindfold	clockwise	practice	Guided	1	0.5	-0.25	21.81728	0.18947	-1.44971	-1.05061	0.858723099778107	0.150879	0.523635	-1.22635
Trial1	2	1	blindfold	clockwise	practice	Guided	1	0.5	-0.25	21.83728	0.18947	-1.44972	-1.05061	0.858723099778107	-0.039513	0.29502	-1.265028
Trial1	2	1	blindfold	clockwise	practice	Guided	1	0.5	-0.25	21.85728	0.18945	-1.44977	-1.05066	0.858776899665204	-0.243971	0.134155	-1.288212
Trial1	2	1	blindfold	clockwise	practice	Guided	1	0.5	-0.25	21.87729	0.18898	-1.4499	-1.05071	0.858993536278677	-0.537429	0.239869	-1.450522
Trial1	2	1	blindfold	clockwise	practice	Guided	1	0.5	-0.25	21.89728	0.18842	-1.44987	-1.05077	0.859252443539908	-0.387943	0.591032	-1.551535
Trial1	2	1	blindfold	clockwise	practice	Guided	1	0.5	-0.25	21.91728	0.18776	-1.44974	-1.05081	0.859529198808023	-0.541026	0.79839	-1.669441
Trial1	2	1	blindfold	clockwise	practice	Guided	1	0.5	-0.25	21.93729	0.18698	-1.44963	-1.05081	0.859812855924858	-0.59981	0.717986	-1.61946
Trial1	2	1	blindfold	clockwise	practice	Guided	1	0.5	-0.25	21.95728	0.186	-1.44964	-1.0507	0.860067786214567	-0.443824	0.65874	-1.473022
Trial1	2	1	blindfold	clockwise	practice	Guided	1	0.5	-0.25	21.97728	0.18412	-1.44965	-1.05065	0.860709357559111	0.084554	0.641813	-1.257563
Trial1	2	1	blindfold	clockwise	practice	Guided	1	0.5	-0.25	21.99728	0.18363	-1.44967	-1.05061	0.860852165562083	0.349262	0.662972	-1.170911
Trial1	2	1	blindfold	clockwise	practice	Guided	1	0.5	-0.25	22.01729	0.18363	-1.44967	-1.05057	0.860814914352498	0.488574	0.692595	-1.053882
Trial1	2	1	blindfold	clockwise	practice	Guided	1	0.5	-0.25	22.03728	0.18383	-1.44967	-1.05053	0.860704179775352	0.380496	0.612191	-1.010455
Trial1	2	1	blindfold	clockwise	practice	Guided	1	0.5	-0.25	22.05728	0.18413	-1.44969	-1.05047	0.860538244516074	0.316509	0.552945	-0.949082
Trial1	2	1	blindfold	clockwise	practice	Guided	1	0.5	-0.25	22.07729	0.18476	-1.44972	-1.05047	0.860307193429842	0.155979	0.434397	-0.94061
Trial1	2	1	blindfold	clockwise	practice	Guided	1	0.5	-0.25	22.09729	0.185	-1.44976	-1.05047	0.860219280570256	0.200597	0.375044	-0.943646
Trial1	2	1	blindfold	clockwise	practice	Guided	1	0.5	-0.25	22.11728	0.18521	-1.4498	-1.05049	0.860161046276112	0.237279	0.370707	-1.014201
Trial1	2	1	blindfold	clockwise	practice	Guided	1	0.5	-0.25	22.13728	0.18545	-1.44983	-1.0505	0.860082447521083	0.282274	0.171736	-0.983416
Trial1	2	1	blindfold	clockwise	practice	Guided	1	0.5	-0.25	22.15729	0.18579	-1.4499	-1.05046	0.859920986923594	0.281598	0.019365	-0.979318
Trial1	2	1	blindfold	clockwise	practice	Guided	1	0.5	-0.25	22.17728	0.18678	-1.45007	-1.05044	0.859541089465291	0.18879	-0.230255	-0.834667
Trial1	2	1	blindfold	clockwise	practice	Guided	1	0.5	-0.25	22.19728	0.18733	-1.45011	-1.05043	0.859331603178094	0.198252	-0.230193	-0.855413
Trial1	2	1	blindfold	clockwise	practice	Guided	1	0.5	-0.25	22.21729	0.18795	-1.45011	-1.05043	0.859106211384676	0.228967	-0.153962	-0.83778
Trial1	2	1	blindfold	clockwise	practice	Guided	1	0.5	-0.25	22.23729	0.18858	-1.45008	-1.0504	0.8588495807534	0.200748	-0.060831	-0.79766
Trial1	2	1	blindfold	clockwise	practice	Guided	1	0.5	-0.25	22.25728	0.18926	-1.45004	-1.05022	0.858435444614714	0.161061	0.0068826	-0.625271
Trial1	2	1	blindfold	clockwise	practice	Guided	1	0.5	-0.25	22.27728	0.19053	-1.44994	-1.05017	0.857929851045438	-0.13641	0.205718	-0.334501
Trial1	2	1	blindfold	clockwise	practice	Guided	1	0.5	-0.25	22.29729	0.19094	-1.44989	-1.05014	0.857754017269417	-0.13748	0.357984	-0.275883
Trial1	2	1	blindfold	clockwise	practice	Guided	1	0.5	-0.25	22.31728	0.19109	-1.44984	-1.05012	0.8576814115846	-0.099662	0.345181	-0.191019
Trial1	2	1	blindfold	clockwise	practice	Guided	1	0.5	-0.25	22.33728	0.19109	-1.44984	-1.05011	0.857672070051443	-0.038373	0.209681	-0.151272
Trial1	2	1	blindfold	clockwise	practice	Guided	1	0.5	-0.25	22.35728	0.19109	-1.44986	-1.05011	0.857672070051443	-0.055479	0.167315	-0.168506
Trial1	2	1	blindfold	clockwise	practice	Guided	1	0.5	-0.25	22.37729	0.191	-1.44993	-1.05011	0.857704490783943	-0.214877	0.053002	-0.206277
Trial1	2	1	blindfold	clockwise	practice	Guided	1	0.5	-0.25	22.39728	0.19081	-1.44995	-1.05007	0.857735705181836	-0.177716	0.14184	-0.095989
Trial1	2	1	blindfold	clockwise	practice	Guided	1	0.5	-0.25	22.41728	0.19053	-1.44994	-1.05004	0.857808662251192	-0.10684	0.103713	-0.081462
Trial1	2	1	blindfold	clockwise	practice	Guided	1	0.5	-0.25	22.43729	0.19023	-1.44994	-1.05004	0.857916934764202	0.017843	0.048674	-0.082299
Trial1	2	1	blindfold	clockwise	practice	Guided	1	0.5	-0.25	22.45728	0.18998	-1.44996	-1.05008	0.85804447054354	0.14417	0.090976	-0.14611
Trial1	2	1	blindfold	clockwise	practice	Guided	1	0.5	-0.25	22.47728	0.18998	-1.44996	-1.05008	0.85804447054354	0.14417	0.090976	-0.14611
Trial1	2	1	blindfold	clockwise	practice	Guided	1	0.5	-0.25	22.49728	0.18997	-1.44995	-1.05012	0.858085431663873	0.07003	0.061294	-0.20681
Trial1	2	1	blindfold	clockwise	practice	Guided	1	0.5	-0.25	22.51729	0.18997	-1.45	-1.05012	0.858085431663873	-0.146461	-0.078342	-0.267076
Trial1	2	1	blindfold	clockwise	practice	Guided	1	0.5	-0.25	22.53728	0.18989	-1.45003	-1.05007	0.858067768024006	-0.136891	-0.065619	-0.123907
Trial1	2	1	blindfold	clockwise	practice	Guided	1	0.5	-0.25	22.55728	0.18977	-1.45003	-1.04997	0.858017892689207	-0.020905	0.031715	0.03466
Trial1	2	1	blindfold	clockwise	practice	Guided	1	0.5	-0.25	22.57729	0.18955	-1.44997	-1.04998	0.858106797238012	0.02815	-0.010627	0.031746
Trial1	2	1	blindfold	clockwise	practice	Guided	1	0.5	-0.25	22.59729	0.1895	-1.45	-1.05001	0.858152779531072	-0.013876	-0.095246	-0.061806
Trial1	2	1	blindfold	clockwise	practice	Guided	1	0.5	-0.25	22.61728	0.18947	-1.45005	-1.05003	0.858182308701077	-0.066465	-0.17138	-0.092598
Trial1	2	1	blindfold	clockwise	practice	Guided	1	0.5	-0.25	22.63728	0.18944	-1.45007	-1.05005	0.858211827587331	-0.033191	-0.21365	-0.171505
Trial1	2	1	blindfold	clockwise	practice	Guided	1	0.5	-0.25	22.65729	0.18944	-1.45009	-1.05006	0.858221162545726	0.047207	-0.209358	-0.181925
Trial1	2	1	blindfold	clockwise	practice	Guided	1	0.5	-0.25	22.67728	0.1896	-1.45009	-1.05006	0.858163284791886	0.316555	-0.162704	-0.103249
Trial1	2	1	blindfold	clockwise	practice	Guided	1	0.5	-0.25	22.69728	0.1899	-1.45009	-1.05003	0.858026802074396	0.315019	-0.14996	-0.048645
Trial1	2	1	blindfold	clockwise	practice	Guided	1	0.5	-0.25	22.71729	0.1904	-1.45009	-1.05003	0.857846225774069	0.252885	-0.162609	-0.058683
Trial1	2	1	blindfold	clockwise	practice	Guided	1	0.5	-0.25	22.73729	0.19106	-1.45008	-1.05006	0.857636273248611	0.099168	-0.120254	-0.138364
Trial1	2	1	blindfold	clockwise	practice	Guided	1	0.5	-0.25	22.75728	0.19173	-1.45006	-1.05007	0.857404500896381	-0.069739	-0.052516	-0.147053
Trial1	2	1	blindfold	clockwise	practice	Guided	1	0.5	-0.25	22.77728	0.19275	-1.44997	-1.05005	0.85701959901855	0.110626	0.129423	-0.066486
Trial1	2	1	blindfold	clockwise	practice	Guided	1	0.5	-0.25	22.79729	0.19328	-1.44994	-1.05005	0.856829735355228	0.285424	0.065917	-0.112124
Trial1	2	1	blindfold	clockwise	practice	Guided	1	0.5	-0.25	22.81728	0.19401	-1.44996	-1.05007	0.856587390824105	0.34911	-0.014497	-0.16494
Trial1	2	1	blindfold	clockwise	practice	Guided	1	0.5	-0.25	22.83728	0.19503	-1.45	-1.05009	0.856242164518498	0.273884	-0.027188	-0.183708
Trial1	2	1	blindfold	clockwise	practice	Guided	1	0.5	-0.25	22.85728	0.19612	-1.45002	-1.05007	0.855835929839583	0.132091	-0.0017935	-0.208523
Trial1	2	1	blindfold	clockwise	practice	Guided	1	0.5	-0.25	22.87729	0.19845	-1.44995	-1.05003	0.854973913542155	-0.0019062	0.184356	-0.031481
Trial1	2	1	blindfold	clockwise	practice	Guided	1	0.5	-0.25	22.89728	0.19955	-1.44991	-1.04997	0.854530427172134	0.081429	0.260464	0.012876
Trial1	2	1	blindfold	clockwise	practice	Guided	1	0.5	-0.25	22.91728	0.2006	-1.44988	-1.04995	0.854143061409761	0.05668	0.268856	0.100405
Trial1	2	1	blindfold	clockwise	practice	Guided	1	0.5	-0.25	22.93729	0.20156	-1.44987	-1.04995	0.853807031759586	0.046916	0.247626	0.12952
Trial1	2	1	blindfold	clockwise	practice	Guided	1	0.5	-0.25	22.95728	0.20247	-1.44987	-1.04999	0.853526806335475	0.026677	0.217938	0.057501
Trial1	2	1	blindfold	clockwise	practice	Guided	1	0.5	-0.25	22.97728	0.20405	-1.44991	-1.04998	0.852968036463887	-0.042939	0.192447	0.00087474
Trial1	2	1	blindfold	clockwise	practice	Guided	1	0.5	-0.25	22.99728	0.20471	-1.44991	-1.04997	0.852729874631338	-0.031522	0.238937	0.076298
Trial1	2	1	blindfold	clockwise	practice	Guided	1	0.5	-0.25	23.01729	0.20527	-1.44989	-1.04995	0.852517322818982	-0.010981	0.289648	0.127802
Trial1	2	1	blindfold	clockwise	practice	Guided	1	0.5	-0.25	23.03728	0.2057	-1.44987	-1.04993	0.852349958246344	0.019909	0.289572	0.137064
Trial1	2	1	blindfold	clockwise	practice	Guided	1	0.5	-0.25	23.05728	0.20599	-1.44985	-1.04992	0.852240586288669	-0.020608	0.302184	0.152649
Trial1	2	1	blindfold	clockwise	practice	Guided	1	0.5	-0.25	23.07729	0.20612	-1.44985	-1.04992	0.85219574779045	-0.141628	0.238547	0.182655
Trial1	2	1	blindfold	clockwise	practice	Guided	1	0.5	-0.25	23.09729	0.2061	-1.44986	-1.04992	0.85220264923214	-0.132211	0.268099	0.166073
Trial1	2	1	blindfold	clockwise	practice	Guided	1	0.5	-0.25	23.11728	0.20608	-1.44986	-1.04992	0.852209540809309	-0.11883	0.293413	0.141871
Trial1	2	1	blindfold	clockwise	practice	Guided	1	0.5	-0.25	23.13728	0.20603	-1.44986	-1.04991	0.852217278681295	-0.105937	0.301798	0.183548
Trial1	2	1	blindfold	clockwise	practice	Guided	1	0.5	-0.25	23.15729	0.20599	-1.44986	-1.0499	0.852221676767111	-0.097006	0.280563	0.18375
Trial1	2	1	blindfold	clockwise	practice	Guided	1	0.5	-0.25	23.17728	0.20591	-1.44987	-1.04991	0.852258679466345	-0.092747	0.20425	0.192161
Trial1	2	1	blindfold	clockwise	practice	Guided	1	0.5	-0.25	23.19728	0.2059	-1.44988	-1.04992	0.852271640141791	-0.116494	0.195729	0.090594
Trial1	2	1	blindfold	clockwise	practice	Guided	1	0.5	-0.25	23.21729	0.20589	-1.44989	-1.04994	0.852293775554858	-0.053229	0.136437	0.058792
Trial1	2	1	blindfold	clockwise	practice	Guided	1	0.5	-0.25	23.23729	0.20588	-1.44992	-1.04994	0.852297231098428	-0.005387	0.08986	0.097973
Trial1	2	1	blindfold	clockwise	practice	Guided	1	0.5	-0.25	23.25728	0.20588	-1.44994	-1.04995	0.852306629544206	0.0659	0.085605	0.095811
Trial1	2	1	blindfold	clockwise	practice	Guided	1	0.5	-0.25	23.27728	0.20589	-1.44994	-1.04994	0.852293775554858	0.100599	0.119392	0.126177
Trial1	2	1	blindfold	clockwise	practice	Guided	1	0.5	-0.25	23.29729	0.2059	-1.44994	-1.04994	0.852290325256875	0.051533	0.06858	0.128923
Trial1	2	1	blindfold	clockwise	practice	Guided	1	0.5	-0.25	23.31728	0.2059	-1.44995	-1.04995	0.852299723778805	-0.036214	0.043174	0.084333
Trial1	2	1	blindfold	clockwise	practice	Guided	1	0.5	-0.25	23.33728	0.20589	-1.44996	-1.04995	0.852303174038742	-0.031636	0.034699	0.08024
Trial1	2	1	blindfold	clockwise	practice	Guided	1	0.5	-0.25	23.35728	0.20588	-1.44996	-1.04992	0.852278546134746	-0.063605	0.076997	0.108702
Trial1	2	1	blindfold	clockwise	practice	Guided	1	0.5	-0.25	23.37729	0.20583	-1.44994	-1.0499	0.852276886630489	-0.027911	0.186942	0.260883
Trial1	2	1	blindfold	clockwise	practice	Guided	1	0.5	-0.25	23.39728	0.20582	-1.44992	-1.04989	0.852271056682623	-0.014924	0.23343	0.273788
Trial1	2	1	blindfold	clockwise	practice	Guided	1	0.5	-0.25	23.41728	0.20582	-1.44991	-1.04989	0.852271056682623	0.033764	0.24606	0.283525
Trial1	2	1	blindfold	clockwise	practice	Guided	1	0.5	-0.25	23.43729	0.20582	-1.4499	-1.04989	0.852271056682623	0.061293	0.220601	0.254833
Trial1	2	1	blindfold	clockwise	practice	Guided	1	0.5	-0.25	23.45728	0.20583	-1.4499	-1.04992	0.852295794927128	0.063468	0.169766	0.174493
Trial1	2	1	blindfold	clockwise	practice	Guided	1	0.5	-0.25	23.47728	0.20585	-1.44992	-1.04994	0.852307577780092	0.052638	0.11468	0.0906
Trial1	2	1	blindfold	clockwise	practice	Guided	1	0.5	-0.25	23.49728	0.20589	-1.44993	-1.04993	0.852284377084985	0.064141	0.123111	0.153929
Trial1	2	1	blindfold	clockwise	practice	Guided	1	0.5	-0.25	23.51729	0.20592	-1.44993	-1.04992	0.85226473456279	0.028052	0.144232	0.169647
Trial1	2	1	blindfold	clockwise	practice	Guided	1	0.5	-0.25	23.53728	0.20594	-1.44993	-1.04992	0.852257834539196	0.093787	0.156882	0.205112
Trial1	2	1	blindfold	clockwise	practice	Guided	1	0.5	-0.25	23.55728	0.20594	-1.44993	-1.04993	0.852267121296789	0.024302	0.169529	0.144229
Trial1	2	1	blindfold	clockwise	practice	Guided	1	0.5	-0.25	23.57729	0.20595	-1.44992	-1.04993	0.852263676618825	0.073551	0.169442	0.132974
Trial1	2	1	blindfold	clockwise	practice	Guided	1	0.5	-0.25	23.59729	0.20598	-1.44993	-1.04993	0.852253322640043	0.12233	0.152474	0.1547
Trial1	2	1	blindfold	clockwise	practice	Guided	1	0.5	-0.25	23.61728	0.20604	-1.44993	-1.04994	0.852242026795815	0.145145	0.165129	0.118162
Trial1	2	1	blindfold	clockwise	practice	Guided	1	0.5	-0.25	23.63728	0.20613	-1.44992	-1.04996	0.852229785456582	0.119881	0.152389	0.054905
Trial1	2	1	blindfold	clockwise	practice	Guided	1	0.5	-0.25	23.65729	0.20626	-1.44993	-1.04998	0.8522037675984	0.098456	0.139656	0.036942
Trial1	2	1	blindfold	clockwise	practice	Guided	1	0.5	-0.25	23.67728	0.20665	-1.44994	-1.04997	0.852060020874082	0.070978	0.148054	0.061341
Trial1	2	1	blindfold	clockwise	practice	Guided	1	0.5	-0.25	23.69728	0.20686	-1.44993	-1.04995	0.851968933978804	0.057003	0.219947	0.081924
Trial1	2	1	blindfold	clockwise	practice	Guided	1	0.5	-0.25	23.71729	0.20704	-1.44989	-1.04993	0.851888214857521	0.063566	0.274888	0.161918
Trial1	2	1	blindfold	clockwise	practice	Guided	1	0.5	-0.25	23.73729	0.20717	-1.44986	-1.04992	0.851834221550506	0.111856	0.312888	0.180091
Trial1	2	1	blindfold	clockwise	practice	Guided	1	0.5	-0.25	23.75728	0.20727	-1.44985	-1.0499	0.851780935554181	0.093418	0.308567	0.226215
Trial1	2	1	blindfold	clockwise	practice	Guided	1	0.5	-0.25	23.77728	0.20738	-1.44985	-1.0499	0.85174313819079	0.048154	0.329553	0.228475
Trial1	2	1	blindfold	clockwise	practice	Guided	1	0.5	-0.25	23.79729	0.20738	-1.44984	-1.04989	0.851733846068998	0.0033005	0.342154	0.23971
Trial1	2	1	blindfold	clockwise	practice	Guided	1	0.5	-0.25	23.81728	0.20738	-1.44984	-1.04989	0.851733846068998	0.041492	0.367437	0.303773
Trial1	2	1	blindfold	clockwise	practice	Guided	1	0.5	-0.25	23.83728	0.20738	-1.44983	-1.04989	0.851733846068998	0.025164	0.384262	0.252806
Trial1	2	1	blindfold	clockwise	practice	Guided	1	0.5	-0.25	23.85728	0.20738	-1.44983	-1.04989	0.851733846068998	0.039115	0.354539	0.232138
Trial1	2	1	blindfold	clockwise	practice	Guided	1	0.5	-0.25	23.87729	0.20738	-1.44984	-1.04989	0.851733846068998	0.043407	0.244355	0.236337
Trial1	2	1	blindfold	clockwise	practice	Guided	1	0.5	-0.25	23.89728	0.20739	-1.44985	-1.04989	0.851730405874974	0.074888	0.240057	0.224583
Trial1	2	1	blindfold	clockwise	practice	Guided	1	0.5	-0.25	23.91728	0.20739	-1.44985	-1.04989	0.851730405874974	0.075358	0.261143	0.207726
Trial1	2	1	blindfold	clockwise	practice	Guided	1	0.5	-0.25	23.93729	0.20739	-1.44986	-1.04989	0.851730405874974	0.058161	0.231454	0.186159
Trial1	2	1	blindfold	clockwise	practice	Guided	1	0.5	-0.25	23.95728	0.20739	-1.44987	-1.0499	0.851739698034297	0.018975	0.163693	0.155556
Trial1	2	1	blindfold	clockwise	practice	Guided	1	0.5	-0.25	23.97728	0.20739	-1.44988	-1.0499	0.851739698034297	0.0086023	0.29898	0.205581
Trial1	2	1	blindfold	clockwise	practice	Guided	1	0.5	-0.25	23.99728	0.20739	-1.44986	-1.0499	0.851739698034297	-0.036365	0.383519	0.221025
Trial1	2	1	blindfold	clockwise	practice	Guided	1	0.5	-0.25	24.01729	0.20739	-1.44984	-1.0499	0.851739698034297	-0.01759	0.404575	0.187904
Trial1	2	1	blindfold	clockwise	practice	Guided	1	0.5	-0.25	24.03728	0.20739	-1.44983	-1.0499	0.851739698034297	0.013672	0.353687	0.184563
Trial1	2	1	blindfold	clockwise	practice	Guided	1	0.5	-0.25	24.05728	0.20739	-1.44983	-1.0499	0.851739698034297	0.03974	0.408594	0.206279
Trial1	2	1	blindfold	clockwise	practice	Guided	1	0.5	-0.25	24.07729	0.2074	-1.44982	-1.04989	0.851726970903886	0.068764	0.33644	0.265833
Trial1	2	1	blindfold	clockwise	practice	Guided	1	0.5	-0.25	24.09729	0.2074	-1.44982	-1.0499	0.851736263100684	0.056869	0.34481	0.227591
Trial1	2	1	blindfold	clockwise	practice	Guided	1	0.5	-0.25	24.11728	0.2074	-1.44982	-1.0499	0.851736263100684	0.08488	0.378567	0.182137
Trial1	2	1	blindfold	clockwise	practice	Guided	1	0.5	-0.25	24.13728	0.20741	-1.44982	-1.0499	0.851732828270594	0.085101	0.408075	0.173696
Trial1	2	1	blindfold	clockwise	practice	Guided	1	0.5	-0.25	24.15729	0.20741	-1.44981	-1.0499	0.851732828270594	0.093361	0.42488	0.194895
Trial1	2	1	blindfold	clockwise	practice	Guided	1	0.5	-0.25	24.17728	0.20742	-1.44981	-1.04991	0.851738802903349	0.147913	0.323102	0.154378
Trial1	2	1	blindfold	clockwise	practice	Guided	1	0.5	-0.25	24.19728	0.20743	-1.44983	-1.04992	0.851744884566417	0.095483	0.268012	0.119201
Trial1	2	1	blindfold	clockwise	practice	Guided	1	0.5	-0.25	24.21729	0.20747	-1.44985	-1.04993	0.851740434796514	0.162656	0.229858	0.104323
Trial1	2	1	blindfold	clockwise	practice	Guided	1	0.5	-0.25	24.23729	0.20756	-1.44987	-1.04994	0.85171893229582	0.219573	0.263642	0.135366
Trial1	2	1	blindfold	clockwise	practice	Guided	1	0.5	-0.25	24.25728	0.20774	-1.44986	-1.04993	0.851647743138395	0.201852	0.310112	0.130617
Trial1	2	1	blindfold	clockwise	practice	Guided	1	0.5	-0.25	24.27728	0.20809	-1.44985	-1.04992	0.851518397669503	-0.0004515	0.293016	0.196071
Trial1	2	1	blindfold	clockwise	practice	Guided	1	0.5	-0.25	24.29729	0.20813	-1.44985	-1.04992	0.851504687863977	0.038964	0.34371	0.218178
Trial1	2	1	blindfold	clockwise	practice	Guided	1	0.5	-0.25	24.31728	0.20814	-1.44984	-1.04992	0.851501260671627	0.035861	0.390155	0.163548
Trial1	2	1	blindfold	clockwise	practice	Guided	1	0.5	-0.25	24.33728	0.20814	-1.44983	-1.04992	0.851501260671627	0.02447	0.385819	0.104213
Trial1	2	1	blindfold	clockwise	practice	Guided	1	0.5	-0.25	24.35728	0.20814	-1.44983	-1.04993	0.851510555680577	0.031364	0.343398	0.02036
Trial1	2	1	blindfold	clockwise	practice	Guided	1	0.5	-0.25	24.37729	0.20814	-1.44983	-1.04993	0.851510555680577	0.037904	0.326273	0.100353
Trial1	2	1	blindfold	clockwise	practice	Guided	1	0.5	-0.25	24.39728	0.20814	-1.44983	-1.04994	0.851519962691339	0.048508	0.330416	0.041815
Trial1	2	1	blindfold	clockwise	practice	Guided	1	0.5	-0.25	24.41728	0.20815	-1.44983	-1.04994	0.851516535677874	0.088032	0.309168	0.0091275
Trial1	2	1	blindfold	clockwise	practice	Guided	1	0.5	-0.25	24.43729	0.20815	-1.44983	-1.04995	0.851525942740329	0.107521	0.300617	0.0015022
Trial1	2	1	blindfold	clockwise	practice	Guided	1	0.5	-0.25	24.45728	0.20817	-1.44984	-1.05001	0.851575420228611	0.18335	0.279378	-0.034067
Trial1	2	1	blindfold	clockwise	practice	Guided	1	0.5	-0.25	24.47728	0.20834	-1.44987	-1.05001	0.851517174665406	0.148669	0.236921	-0.039286
Trial1	2	1	blindfold	clockwise	practice	Guided	1	0.5	-0.25	24.49728	0.20848	-1.44988	-1.05001	0.851469233527996	0.032007	0.21993	-0.0090796
Trial1	2	1	blindfold	clockwise	practice	Guided	1	0.5	-0.25	24.51729	0.20861	-1.44988	-1.04999	0.851405916829642	0.079934	0.253718	0.025942
Trial1	2	1	blindfold	clockwise	practice	Guided	1	0.5	-0.25	24.53728	0.2087	-1.44988	-1.04998	0.851365820702135	0.057557	0.287498	0.037222
Trial1	2	1	blindfold	clockwise	practice	Guided	1	0.5	-0.25	24.55728	0.20875	-1.44986	-1.04996	0.851329897719006	0.109807	0.30857	0.067766
Trial1	2	1	blindfold	clockwise	practice	Guided	1	0.5	-0.25	24.57729	0.20883	-1.44986	-1.04995	0.851293120962321	0.178072	0.211086	0.167406
Trial1	2	1	blindfold	clockwise	practice	Guided	1	0.5	-0.25	24.59729	0.20891	-1.44988	-1.04994	0.851256355349183	0.098093	0.168713	0.148094
Trial1	2	1	blindfold	clockwise	practice	Guided	1	0.5	-0.25	24.61728	0.20901	-1.4499	-1.04991	0.851193928658507	0.09683	0.261757	0.17298
Trial1	2	1	blindfold	clockwise	practice	Guided	1	0.5	-0.25	24.63728	0.20909	-1.44988	-1.0499	0.851157176148473	0.0102	0.363236	0.271585
Trial1	2	1	blindfold	clockwise	practice	Guided	1	0.5	-0.25	24.65729	0.2091	-1.44983	-1.04989	0.851144455185072	0.028727	0.532394	0.246842
Trial1	2	1	blindfold	clockwise	practice	Guided	1	0.5	-0.25	24.67728	0.20911	-1.44973	-1.04989	0.851141037937245	0.012278	0.574712	0.351243
Trial1	2	1	blindfold	clockwise	practice	Guided	1	0.5	-0.25	24.69728	0.20911	-1.44972	-1.04988	0.851131627326118	0.028331	0.562016	0.410439
Trial1	2	1	blindfold	clockwise	practice	Guided	1	0.5	-0.25	24.71729	0.20911	-1.44972	-1.04987	0.851122216728753	0.072057	0.519698	0.436034
Trial1	2	1	blindfold	clockwise	practice	Guided	1	0.5	-0.25	24.73729	0.20911	-1.44973	-1.04987	0.851122216728753	0.070679	0.51121	0.343698
Trial1	2	1	blindfold	clockwise	practice	Guided	1	0.5	-0.25	24.75728	0.20911	-1.44973	-1.04985	0.851103395575306	0.078199	0.511141	0.377966
Trial1	2	1	blindfold	clockwise	practice	Guided	1	0.5	-0.25	24.77728	0.20912	-1.44973	-1.04984	0.851090567686219	-0.014735	0.65501	0.509471
Trial1	2	1	blindfold	clockwise	practice	Guided	1	0.5	-0.25	24.79729	0.20911	-1.44972	-1.04983	0.851084574476908	-0.081198	0.642315	0.49904
Trial1	2	1	blindfold	clockwise	practice	Guided	1	0.5	-0.25	24.81728	0.20911	-1.44971	-1.04983	0.851084574476908	-0.084267	0.591533	0.452631
Trial1	2	1	blindfold	clockwise	practice	Guided	1	0.5	-0.25	24.83728	0.20911	-1.44971	-1.04982	0.851075275978374	-0.112036	0.578838	0.464182
Trial1	2	1	blindfold	clockwise	practice	Guided	1	0.5	-0.25	24.85728	0.2091	-1.44971	-1.04982	0.851078693490248	-0.155245	0.578838	0.458024
Trial1	2	1	blindfold	clockwise	practice	Guided	1	0.5	-0.25	24.87729	0.2091	-1.44971	-1.04982	0.851078693490248	-0.029401	0.561911	0.407523
Trial1	2	1	blindfold	clockwise	practice	Guided	1	0.5	-0.25	24.89728	0.2091	-1.44971	-1.04982	0.851078693490248	-0.050757	0.578838	0.377372
Trial1	2	1	blindfold	clockwise	practice	Guided	1	0.5	-0.25	24.91728	0.20909	-1.44971	-1.04982	0.85108211619926	-0.022206	0.544983	0.298429
Trial1	2	1	blindfold	clockwise	practice	Guided	1	0.5	-0.25	24.93729	0.20909	-1.44971	-1.04983	0.851091414623061	-0.029489	0.532284	0.260176
Trial1	2	1	blindfold	clockwise	practice	Guided	1	0.5	-0.25	24.95728	0.20909	-1.44972	-1.04983	0.851091414623061	-0.023432	0.494145	0.205663
Trial1	2	1	blindfold	clockwise	practice	Guided	1	0.5	-0.25	24.97728	0.20909	-1.44972	-1.04983	0.851091414623061	0.06194	0.574423	0.329876
Trial1	2	1	blindfold	clockwise	practice	Guided	1	0.5	-0.25	24.99728	0.2091	-1.44972	-1.04983	0.851087991951444	0.028938	0.705608	0.396034
Trial1	2	1	blindfold	clockwise	practice	Guided	1	0.5	-0.25	25.01729	0.2091	-1.44969	-1.04982	0.851078693490248	0.045114	0.781781	0.44682
Trial1	2	1	blindfold	clockwise	practice	Guided	1	0.5	-0.25	25.03728	0.2091	-1.44964	-1.04982	0.851078693490248	-0.025937	0.841026	0.440406
Trial1	2	1	blindfold	clockwise	practice	Guided	1	0.5	-0.25	25.05728	0.2091	-1.44961	-1.0498	0.85105987254968	-0.066579	0.883344	0.460113
Trial1	2	1	blindfold	clockwise	practice	Guided	1	0.5	-0.25	25.07729	0.20908	-1.44955	-1.04979	0.851057302755482	-0.186977	1.052616	0.63301
Trial1	2	1	blindfold	clockwise	practice	Guided	1	0.5	-0.25	25.09729	0.20907	-1.44951	-1.04975	0.851023079484978	-0.273536	1.183802	0.689301
Trial1	2	1	blindfold	clockwise	practice	Guided	1	0.5	-0.25	25.11728	0.20903	-1.44945	-1.0497	0.85098981445502	-0.290386	1.293829	0.822991
Trial1	2	1	blindfold	clockwise	practice	Guided	1	0.5	-0.25	25.13728	0.20897	-1.44939	-1.04964	0.850953987181699	-0.351952	1.310756	0.939104
Trial1	2	1	blindfold	clockwise	practice	Guided	1	0.5	-0.25	25.15729	0.2089	-1.44936	-1.04961	0.850949703587848	-0.339758	1.327683	0.981481
Trial1	2	1	blindfold	clockwise	practice	Guided	1	0.5	-0.25	25.17728	0.20884	-1.44938	-1.0496	0.850960818842177	-0.272759	1.039921	0.827984
Trial1	2	1	blindfold	clockwise	practice	Guided	1	0.5	-0.25	25.19728	0.20883	-1.44942	-1.04961	0.850973649153394	-0.162985	0.946821	0.730368
Trial1	2	1	blindfold	clockwise	practice	Guided	1	0.5	-0.25	25.21729	0.20882	-1.44947	-1.04962	0.850986484605174	-0.129208	0.887576	0.655718
Trial1	2	1	blindfold	clockwise	practice	Guided	1	0.5	-0.25	25.23729	0.20882	-1.44951	-1.04962	0.850986484605174	-0.039242	0.883344	0.612154
Trial1	2	1	blindfold	clockwise	practice	Guided	1	0.5	-0.25	25.25728	0.20882	-1.44951	-1.04963	0.850995781748147	-0.021935	0.87488	0.62947
Trial1	2	1	blindfold	clockwise	practice	Guided	1	0.5	-0.25	25.27728	0.20882	-1.44954	-1.04963	0.850995781748147	-0.071589	0.743695	0.653222
Trial1	2	1	blindfold	clockwise	practice	Guided	1	0.5	-0.25	25.29729	0.20881	-1.44958	-1.04964	0.85100871903428	-0.114938	0.642131	0.614133
Trial1	2	1	blindfold	clockwise	practice	Guided	1	0.5	-0.25	25.31728	0.2088	-1.44961	-1.04966	0.85103084655623	-0.10231	0.701377	0.475325
Trial1	2	1	blindfold	clockwise	practice	Guided	1	0.5	-0.25	25.33728	0.2088	-1.44961	-1.04968	0.851049664842516	-0.105739	0.735231	0.454603
Trial1	2	1	blindfold	clockwise	practice	Guided	1	0.5	-0.25	25.35728	0.20879	-1.44962	-1.04972	0.851090610672169	-0.068528	0.705608	0.400958
Trial1	2	1	blindfold	clockwise	practice	Guided	1	0.5	-0.25	25.37729	0.2088	-1.4497	-1.04975	0.851115417264087	0.101957	0.426191	0.355323
Trial1	2	1	blindfold	clockwise	practice	Guided	1	0.5	-0.25	25.39728	0.20883	-1.44975	-1.04978	0.85113338307117	0.106621	0.400685	0.346961
Trial1	2	1	blindfold	clockwise	practice	Guided	1	0.5	-0.25	25.41728	0.20884	-1.44976	-1.04979	0.851139372059794	0.024191	0.502138	0.273021
Trial1	2	1	blindfold	clockwise	practice	Guided	1	0.5	-0.25	25.43729	0.20884	-1.44976	-1.04981	0.851158078989139	-0.089229	0.552919	0.193991
Trial1	2	1	blindfold	clockwise	practice	Guided	1	0.5	-0.25	25.45728	0.20883	-1.44975	-1.04984	0.851189727750412	-0.151964	0.552919	0.208899
Trial1	2	1	blindfold	clockwise	practice	Guided	1	0.5	-0.25	25.47728	0.20875	-1.44972	-1.04984	0.851217098484753	-0.168037	0.62486	0.304921
Trial1	2	1	blindfold	clockwise	practice	Guided	1	0.5	-0.25	25.49728	0.20872	-1.44971	-1.04984	0.851227362309694	-0.111394	0.688337	0.348507
Trial1	2	1	blindfold	clockwise	practice	Guided	1	0.5	-0.25	25.51729	0.20871	-1.44967	-1.04984	0.851230783792065	-0.158676	0.861841	0.322049
Trial1	2	1	blindfold	clockwise	practice	Guided	1	0.5	-0.25	25.53728	0.2087	-1.44961	-1.04984	0.851234205378129	-0.173085	0.980331	0.329702
Trial1	2	1	blindfold	clockwise	practice	Guided	1	0.5	-0.25	25.55728	0.20869	-1.44955	-1.04984	0.851237627067884	-0.195895	1.005722	0.349951
Trial1	2	1	blindfold	clockwise	practice	Guided	1	0.5	-0.25	25.57729	0.20868	-1.44953	-1.04984	0.85124104886133	-0.212704	0.832218	0.319847
Trial1	2	1	blindfold	clockwise	practice	Guided	1	0.5	-0.25	25.59729	0.20867	-1.44955	-1.04984	0.85124447585824	-0.206719	0.768741	0.299422
Trial1	2	1	blindfold	clockwise	practice	Guided	1	0.5	-0.25	25.61728	0.20866	-1.44957	-1.04984	0.851247897859218	-0.136114	0.840682	0.279266
Trial1	2	1	blindfold	clockwise	practice	Guided	1	0.5	-0.25	25.63728	0.20865	-1.44957	-1.04984	0.851251314863799	-0.123593	0.895695	0.322207
Trial1	2	1	blindfold	clockwise	practice	Guided	1	0.5	-0.25	25.65729	0.20865	-1.44956	-1.04983	0.851241906060774	-0.169757	0.997258	0.379582
Trial1	2	1	blindfold	clockwise	practice	Guided	1	0.5	-0.25	25.67728	0.20862	-1.4495	-1.04984	0.851261586899984	-0.342101	1.124212	0.340698
Trial1	2	1	blindfold	clockwise	practice	Guided	1	0.5	-0.25	25.69728	0.20858	-1.44947	-1.04984	0.851275282700825	-0.408354	1.16653	0.326063
Trial1	2	1	blindfold	clockwise	practice	Guided	1	0.5	-0.25	25.71729	0.20848	-1.44944	-1.04983	0.851300108548992	-0.430719	1.187689	0.354717
Trial1	2	1	blindfold	clockwise	practice	Guided	1	0.5	-0.25	25.73729	0.20832	-1.44942	-1.04982	0.851345614688207	-0.350776	1.200385	0.344375
Trial1	2	1	blindfold	clockwise	practice	Guided	1	0.5	-0.25	25.75728	0.20818	-1.4494	-1.0498	0.85137477511526	-0.33004	1.246935	0.399504
Trial1	2	1	blindfold	clockwise	practice	Guided	1	0.5	-0.25	25.77728	0.20805	-1.44938	-1.0498	0.851419347428375	-0.279429	1.251166	0.501603
Trial1	2	1	blindfold	clockwise	practice	Guided	1	0.5	-0.25	25.79729	0.20803	-1.44938	-1.04979	0.851416793179409	-0.332231	1.238471	0.483182
Trial1	2	1	blindfold	clockwise	practice	Guided	1	0.5	-0.25	25.81728	0.20802	-1.44938	-1.0498	0.851429633476277	-0.294712	1.174994	0.421125
Trial1	2	1	blindfold	clockwise	practice	Guided	1	0.5	-0.25	25.83728	0.20801	-1.44939	-1.0498	0.851433062366133	-0.270919	1.124212	0.371288
Trial1	2	1	blindfold	clockwise	practice	Guided	1	0.5	-0.25	25.85728	0.208	-1.44941	-1.0498	0.851436491359598	-0.211919	1.09459	0.335098
Trial1	2	1	blindfold	clockwise	practice	Guided	1	0.5	-0.25	25.87729	0.20797	-1.44944	-1.04981	0.851456078281123	-0.260221	1.022649	0.316692
Trial1	2	1	blindfold	clockwise	practice	Guided	1	0.5	-0.25	25.89728	0.20796	-1.44946	-1.0498	0.851450213480487	-0.387752	1.009954	0.417905
Trial1	2	1	blindfold	clockwise	practice	Guided	1	0.5	-0.25	25.91728	0.2079	-1.44947	-1.04978	0.851451985414001	-0.456446	1.073431	0.487203
Trial1	2	1	blindfold	clockwise	practice	Guided	1	0.5	-0.25	25.93729	0.20774	-1.44946	-1.04975	0.851478670525958	-0.53404	1.124212	0.556369
Trial1	2	1	blindfold	clockwise	practice	Guided	1	0.5	-0.25	25.95728	0.20743	-1.44944	-1.04971	0.851547621245341	-0.529421	1.204617	0.593536
Trial1	2	1	blindfold	clockwise	practice	Guided	1	0.5	-0.25	25.97728	0.20636	-1.44939	-1.04971	0.851915836060036	-0.57479	1.225776	0.584699
Trial1	2	1	blindfold	clockwise	practice	Guided	1	0.5	-0.25	25.99728	0.20561	-1.44939	-1.04971	0.852174635006552	-0.551878	1.136908	0.56441
Trial1	2	1	blindfold	clockwise	practice	Guided	1	0.5	-0.25	26.01729	0.20471	-1.44941	-1.0497	0.852476576635537	-0.593044	1.132676	0.605319
Trial1	2	1	blindfold	clockwise	practice	Guided	1	0.5	-0.25	26.03728	0.20358	-1.44943	-1.04968	0.852849878258805	-0.576716	1.179226	0.660502
Trial1	2	1	blindfold	clockwise	practice	Guided	1	0.5	-0.25	26.05728	0.20231	-1.44941	-1.04962	0.853235919672534	-0.60472	1.251166	0.710225
Trial1	2	1	blindfold	clockwise	practice	Guided	1	0.5	-0.25	26.07729	0.19935	-1.44935	-1.04958	0.854235660719728	-0.590281	1.344266	0.841123
Trial1	2	1	blindfold	clockwise	practice	Guided	1	0.5	-0.25	26.09729	0.19774	-1.44934	-1.04955	0.854775647344752	-0.609516	1.297716	0.899541
Trial1	2	1	blindfold	clockwise	practice	Guided	1	0.5	-0.25	26.11728	0.19595	-1.44933	-1.04954	0.855400778080072	-0.707728	1.327339	0.954546
Trial1	2	1	blindfold	clockwise	practice	Guided	1	0.5	-0.25	26.13728	0.19401	-1.44933	-1.04954	0.856092265439557	-0.791655	1.318875	0.903283
Trial1	2	1	blindfold	clockwise	practice	Guided	1	0.5	-0.25	26.15729	0.19174	-1.44934	-1.04952	0.856887670178409	-0.868223	1.293484	0.94769
Trial1	2	1	blindfold	clockwise	practice	Guided	1	0.5	-0.25	26.17728	0.18615	-1.44931	-1.04951	0.858905155608087	-1.246899	1.445829	0.988886
Trial1	2	1	blindfold	clockwise	practice	Guided	1	0.5	-0.25	26.19728	0.18239	-1.44928	-1.04951	0.860286204017692	-1.451244	1.500843	0.980165
Trial1	2	1	blindfold	clockwise	practice	Guided	1	0.5	-0.25	26.21729	0.17794	-1.44925	-1.04952	0.861948317260639	-1.685243	1.534697	0.9415
Trial1	2	1	blindfold	clockwise	practice	Guided	1	0.5	-0.25	26.23729	0.17251	-1.44924	-1.04955	0.86401967230888	-1.902206	1.483915	0.937774
Trial1	2	1	blindfold	clockwise	practice	Guided	1	0.5	-0.25	26.25728	0.1659	-1.44924	-1.04965	0.866638831366696	-2.09463	1.458525	0.817175
Trial1	2	1	blindfold	clockwise	practice	Guided	1	0.5	-0.25	26.27728	0.14829	-1.4493	-1.04973	0.87365215681007	-2.086369	1.25963	0.524321
Trial1	2	1	blindfold	clockwise	practice	Guided	1	0.5	-0.25	26.29729	0.13757	-1.44936	-1.04982	0.878104576127183	-1.948463	1.179226	0.340983
Trial1	2	1	blindfold	clockwise	practice	Guided	1	0.5	-0.25	26.31728	0.12521	-1.44941	-1.04988	0.883332101408789	-1.776578	1.09459	0.229771
Trial1	2	1	blindfold	clockwise	practice	Guided	1	0.5	-0.25	26.33728	0.11211	-1.44945	-1.04992	0.889005504405943	-1.508016	1.124212	0.153099
Trial1	2	1	blindfold	clockwise	practice	Guided	1	0.5	-0.25	26.35728	0.09766801	-1.44946	-1.05002	0.895490368535919	-1.306327	1.107285	0.074805
Trial1	2	1	blindfold	clockwise	practice	Guided	1	0.5	-0.25	26.37729	0.067636	-1.44948	-1.05009	0.909440798915998	-0.952139	0.984563	-0.164041
Trial1	2	1	blindfold	clockwise	practice	Guided	1	0.5	-0.25	26.39728	0.051938	-1.44951	-1.05015	0.917060323151265	-0.808699	0.916854	-0.358236
Trial1	2	1	blindfold	clockwise	practice	Guided	1	0.5	-0.25	26.41728	0.035482	-1.44952	-1.05019	0.925246433644355	-0.778278	0.971868	-0.377185
Trial1	2	1	blindfold	clockwise	practice	Guided	1	0.5	-0.25	26.43729	0.019358	-1.44952	-1.05024	0.933488539677285	-0.534158	0.984563	-0.471184
Trial1	2	1	blindfold	clockwise	practice	Guided	1	0.5	-0.25	26.45728	0.0027799	-1.44952	-1.05038	0.942250475506353	-0.446163	0.853377	-0.621118
Trial1	2	1	blindfold	clockwise	practice	Guided	1	0.5	-0.25	26.47728	-0.029402	-1.44958	-1.05042	0.959655525845152	-0.254015	0.823755	-0.842497
Trial1	2	1	blindfold	clockwise	practice	Guided	1	0.5	-0.25	26.49728	-0.044379	-1.44961	-1.05044	0.968014782392151	-0.12691	0.794132	-0.876398
Trial1	2	1	blindfold	clockwise	practice	Guided	1	0.5	-0.25	26.51729	-0.060358	-1.44962	-1.05045	0.977098378653487	-0.093651	0.722191	-0.918417
Trial1	2	1	blindfold	clockwise	practice	Guided	1	0.5	-0.25	26.53728	-0.074571	-1.44963	-1.05046	0.985326348729227	-0.158007	0.777205	-0.942757
Trial1	2	1	blindfold	clockwise	practice	Guided	1	0.5	-0.25	26.55728	-0.08928	-1.44962	-1.05039	0.993919051445668	-0.172114	0.747582	-0.854066
Trial1	2	1	blindfold	clockwise	practice	Guided	1	0.5	-0.25	26.57729	-0.11679	-1.44962	-1.05037	1.01045633786506	-0.14621	0.823755	-0.706416
Trial1	2	1	blindfold	clockwise	practice	Guided	1	0.5	-0.25	26.59729	-0.13005	-1.44959	-1.05038	1.01861235894237	-0.122073	0.827986	-0.774263
Trial1	2	1	blindfold	clockwise	practice	Guided	1	0.5	-0.25	26.61728	-0.14324	-1.44957	-1.05036	1.02680756537639	0.046207	0.815291	-0.748109
Trial1	2	1	blindfold	clockwise	practice	Guided	1	0.5	-0.25	26.63728	-0.15548	-1.44958	-1.05033	1.03449611137869	0.028965	0.878768	-0.659615
Trial1	2	1	blindfold	clockwise	practice	Guided	1	0.5	-0.25	26.65729	-0.1672	-1.44958	-1.05029	1.04193085399791	-0.112466	0.891463	-0.572278
Trial1	2	1	blindfold	clockwise	practice	Guided	1	0.5	-0.25	26.67728	-0.18981	-1.44951	-1.0503	1.05655948258195	-0.248803	1.043808	-0.610285
Trial1	2	1	blindfold	clockwise	practice	Guided	1	0.5	-0.25	26.69728	-0.20079	-1.44948	-1.0503	1.0637606505139	-0.165072	1.060735	-0.595533
Trial1	2	1	blindfold	clockwise	practice	Guided	1	0.5	-0.25	26.71729	-0.21111	-1.44948	-1.05028	1.0705725829078	-0.061359	1.026881	-0.531064
Trial1	2	1	blindfold	clockwise	practice	Guided	1	0.5	-0.25	26.73729	-0.22101	-1.44948	-1.05026	1.07715894993003	-0.021657	1.005722	-0.498487
Trial1	2	1	blindfold	clockwise	practice	Guided	1	0.5	-0.25	26.75728	-0.23075	-1.4495	-1.05031	1.08373967154518	0.03991	0.895695	-0.525948
Trial1	2	1	blindfold	clockwise	practice	Guided	1	0.5	-0.25	26.77728	-0.248	-1.44958	-1.05038	1.09549630171554	0.353453	0.667178	-0.779547
Trial1	2	1	blindfold	clockwise	practice	Guided	1	0.5	-0.25	26.79729	-0.25564	-1.44966	-1.0504	1.1007415680716	0.380053	0.565615	-0.786531
Trial1	2	1	blindfold	clockwise	practice	Guided	1	0.5	-0.25	26.81728	-0.26275	-1.44972	-1.05041	1.10564179637824	0.533877	0.535992	-0.817939
Trial1	2	1	blindfold	clockwise	practice	Guided	1	0.5	-0.25	26.83728	-0.26884	-1.44973	-1.05042	1.10985909842976	0.567616	0.544456	-0.849144
Trial1	2	1	blindfold	clockwise	practice	Guided	1	0.5	-0.25	26.85728	-0.27423	-1.44973	-1.05041	1.11359252774984	0.571759	0.502138	-0.842028
Trial1	2	1	blindfold	clockwise	practice	Guided	1	0.5	-0.25	26.87729	-0.28213	-1.44974	-1.05041	1.11909944210361	0.656489	0.582497	-0.846269
Trial1	2	1	blindfold	clockwise	practice	Guided	1	0.5	-0.25	26.89728	-0.28475	-1.44972	-1.0504	1.12092494328278	0.68319	0.578265	-0.80895
Trial1	2	1	blindfold	clockwise	practice	Guided	1	0.5	-0.25	26.91728	-0.28654	-1.44971	-1.05041	1.12218598900876	0.655792	0.59096	-0.800543
Trial1	2	1	blindfold	clockwise	practice	Guided	1	0.5	-0.25	26.93729	-0.2874	-1.4497	-1.0504	1.12278179595869	0.638075	0.607888	-0.81578
Trial1	2	1	blindfold	clockwise	practice	Guided	1	0.5	-0.25	26.95728	-0.28747	-1.4497	-1.05036	1.12280231868857	0.608487	0.612119	-0.776746
Trial1	2	1	blindfold	clockwise	practice	Guided	1	0.5	-0.25	26.97728	-0.28632	-1.4497	-1.05037	1.12200322878331	0.934817	0.56557	-0.748059
Trial1	2	1	blindfold	clockwise	practice	Guided	1	0.5	-0.25	26.99728	-0.285	-1.44972	-1.05041	1.12110713767572	0.896161	0.442789	-0.826136
Trial1	2	1	blindfold	clockwise	practice	Guided	1	0.5	-0.25	27.01729	-0.28308	-1.44977	-1.05045	1.11979214806266	0.735712	0.408821	-0.945451
Trial1	2	1	blindfold	clockwise	practice	Guided	1	0.5	-0.25	27.03728	-0.28073	-1.44978	-1.05043	1.11813578205885	0.654763	0.506032	-0.862067
Trial1	2	1	blindfold	clockwise	practice	Guided	1	0.5	-0.25	27.05728	-0.27802	-1.44975	-1.05037	1.11620213825406	0.758913	0.5949	-0.71462
Trial1	2	1	blindfold	clockwise	practice	Guided	1	0.5	-0.25	27.07729	-0.27802	-1.44975	-1.05037	1.11620213825406	0.758913	0.5949	-0.71462
Trial1	2	1	blindfold	clockwise	practice	Guided	1	0.5	-0.25	27.09729	-0.27121	-1.44968	-1.0504	1.1114877763075	0.843288	0.565277	-0.738131
Trial1	2	1	blindfold	clockwise	practice	Guided	1	0.5	-0.25	27.11728	-0.26294	-1.44973	-1.05043	1.10578737003281	0.746812	0.484849	-0.838577
Trial1	2	1	blindfold	clockwise	practice	Guided	1	0.5	-0.25	27.13728	-0.25762	-1.44975	-1.05042	1.10211627306209	0.72811	0.46357	-0.87933
Trial1	2	1	blindfold	clockwise	practice	Guided	1	0.5	-0.25	27.15729	-0.25221	-1.44976	-1.05038	1.09837516438143	0.736872	0.552367	-0.774324
Trial1	2	1	blindfold	clockwise	practice	Guided	1	0.5	-0.25	27.17728	-0.24051	-1.44969	-1.05038	1.09039587834373	0.984644	0.628539	-0.730805
Trial1	2	1	blindfold	clockwise	practice	Guided	1	0.5	-0.25	27.19728	-0.23393	-1.44971	-1.05039	1.08594539136731	0.970724	0.459217	-0.767237
Trial1	2	1	blindfold	clockwise	practice	Guided	1	0.5	-0.25	27.21729	-0.22656	-1.44977	-1.05039	1.08097807052189	0.855612	0.366004	-0.788392
Trial1	2	1	blindfold	clockwise	practice	Guided	1	0.5	-0.25	27.23729	-0.21892	-1.4498	-1.05037	1.07584295189643	0.674624	0.450531	-0.747411
Trial1	2	1	blindfold	clockwise	practice	Guided	1	0.5	-0.25	27.25728	-0.21095	-1.44977	-1.0503	1.07048119965161	0.650792	0.657861	-0.678687
Trial1	2	1	blindfold	clockwise	practice	Guided	1	0.5	-0.25	27.27728	-0.19411	-1.44965	-1.05028	1.05935683740711	0.642794	0.746729	-0.542418
Trial1	2	1	blindfold	clockwise	practice	Guided	1	0.5	-0.25	27.29729	-0.18523	-1.44964	-1.05027	1.0535521659734	0.723661	0.636702	-0.539533
Trial1	2	1	blindfold	clockwise	practice	Guided	1	0.5	-0.25	27.31728	-0.17635	-1.44967	-1.05026	1.04779068678741	0.75113	0.552066	-0.534902
Trial1	2	1	blindfold	clockwise	practice	Guided	1	0.5	-0.25	27.33728	-0.16716	-1.44971	-1.05024	1.04186687862732	0.731504	0.526675	-0.453678
Trial1	2	1	blindfold	clockwise	practice	Guided	1	0.5	-0.25	27.35728	-0.15768	-1.44973	-1.05022	1.03580647682334	0.558615	0.54783	-0.448644
Trial1	2	1	blindfold	clockwise	practice	Guided	1	0.5	-0.25	27.37729	-0.13797	-1.4497	-1.05022	1.02340499813816	0.527949	0.607075	-0.47983
Trial1	2	1	blindfold	clockwise	practice	Guided	1	0.5	-0.25	27.39728	-0.12816	-1.44969	-1.05022	1.01731856076528	0.431714	0.598612	-0.418365
Trial1	2	1	blindfold	clockwise	practice	Guided	1	0.5	-0.25	27.41728	-0.11802	-1.44969	-1.0502	1.01107306106913	0.468007	0.628234	-0.405668
Trial1	2	1	blindfold	clockwise	practice	Guided	1	0.5	-0.25	27.43729	-0.10808	-1.44968	-1.05017	1.00500409278747	0.536574	0.649393	-0.326137
Trial1	2	1	blindfold	clockwise	practice	Guided	1	0.5	-0.25	27.45728	-0.09770499	-1.44969	-1.05014	0.998736763671842	0.515394	0.598612	-0.282967
Trial1	2	1	blindfold	clockwise	practice	Guided	1	0.5	-0.25	27.47728	-0.077252	-1.44969	-1.05016	0.986648862770327	0.51115	0.624003	-0.327446
Trial1	2	1	blindfold	clockwise	practice	Guided	1	0.5	-0.25	27.49728	-0.066887	-1.44969	-1.05018	0.980636953742039	0.466682	0.54783	-0.368148
Trial1	2	1	blindfold	clockwise	practice	Guided	1	0.5	-0.25	27.51729	-0.056125	-1.44972	-1.05015	0.974430652826337	0.530101	0.54783	-0.288067
Trial1	2	1	blindfold	clockwise	practice	Guided	1	0.5	-0.25	27.53728	-0.04556	-1.44972	-1.05011	0.968406784476446	0.539963	0.619771	-0.207486
Trial1	2	1	blindfold	clockwise	practice	Guided	1	0.5	-0.25	27.55728	-0.034866	-1.4497	-1.05007	0.96238958859023	0.500504	0.624003	-0.151778
Trial1	2	1	blindfold	clockwise	practice	Guided	1	0.5	-0.25	27.57729	-0.012839	-1.44969	-1.05005	0.950307252685035	0.398595	0.607075	-0.120535
Trial1	2	1	blindfold	clockwise	practice	Guided	1	0.5	-0.25	27.59729	-0.0019031	-1.44969	-1.05002	0.944425057592041	0.323062	0.666321	-0.065255
Trial1	2	1	blindfold	clockwise	practice	Guided	1	0.5	-0.25	27.61728	0.0093017	-1.44968	-1.04998	0.938484359646667	0.233959	0.662089	0.052757
Trial1	2	1	blindfold	clockwise	practice	Guided	1	0.5	-0.25	27.63728	0.020061	-1.44967	-1.04997	0.932895220665392	0.189279	0.632466	0.065594
Trial1	2	1	blindfold	clockwise	practice	Guided	1	0.5	-0.25	27.65729	0.030654	-1.44969	-1.05007	0.927576276279844	0.251733	0.568989	-0.0094791
Trial1	2	1	blindfold	clockwise	practice	Guided	1	0.5	-0.25	27.67728	0.051862	-1.44975	-1.05011	0.917062511420642	0.404399	0.433436	-0.221758
Trial1	2	1	blindfold	clockwise	practice	Guided	1	0.5	-0.25	27.69728	0.062659	-1.44979	-1.05009	0.911817462223795	0.533646	0.424857	-0.215778
Trial1	2	1	blindfold	clockwise	practice	Guided	1	0.5	-0.25	27.71729	0.072977	-1.44979	-1.05007	0.906896203602328	0.613042	0.483982	-0.113348
Trial1	2	1	blindfold	clockwise	practice	Guided	1	0.5	-0.25	27.73729	0.084158	-1.44977	-1.05007	0.901685451309451	0.538167	0.471153	-0.163609
Trial1	2	1	blindfold	clockwise	practice	Guided	1	0.5	-0.25	27.75728	0.095531	-1.44976	-1.05002	0.896452529785346	0.538584	0.496436	-0.175336
Trial1	2	1	blindfold	clockwise	practice	Guided	1	0.5	-0.25	27.77728	0.11805	-1.44975	-1.04993	0.886438815848654	0.422717	0.57246	0.131161
Trial1	2	1	blindfold	clockwise	practice	Guided	1	0.5	-0.25	27.79729	0.12972	-1.44971	-1.04992	0.881464357956525	0.41763	0.690951	0.148527
Trial1	2	1	blindfold	clockwise	practice	Guided	1	0.5	-0.25	27.81728	0.14104	-1.44968	-1.04991	0.876760064386838	0.354745	0.640169	0.160532
Trial1	2	1	blindfold	clockwise	practice	Guided	1	0.5	-0.25	27.83728	0.1523	-1.44967	-1.04991	0.872210534710954	0.349767	0.66556	0.207115
Trial1	2	1	blindfold	clockwise	practice	Guided	1	0.5	-0.25	27.85728	0.16351	-1.44968	-1.04997	0.867858037809101	0.363224	0.597851	0.149158
Trial1	2	1	blindfold	clockwise	practice	Guided	1	0.5	-0.25	27.87729	0.18602	-1.44973	-1.04999	0.85939940735834	0.290036	0.428497	0.030749
Trial1	2	1	blindfold	clockwise	practice	Guided	1	0.5	-0.25	27.89728	0.19702	-1.44977	-1.04998	0.85543260765036	0.293769	0.42838	0.052311
Trial1	2	1	blindfold	clockwise	practice	Guided	1	0.5	-0.25	27.91728	0.20833	-1.44978	-1.04996	0.851473672447461	0.314245	0.474799	0.107973
Trial1	2	1	blindfold	clockwise	practice	Guided	1	0.5	-0.25	27.93729	0.2193	-1.44976	-1.04995	0.847769129689187	0.354135	0.584809	0.105479
Trial1	2	1	blindfold	clockwise	practice	Guided	1	0.5	-0.25	27.95728	0.23024	-1.44972	-1.04996	0.844219453399609	0.283663	0.567882	0.074318
Trial1	2	1	blindfold	clockwise	practice	Guided	1	0.5	-0.25	27.97728	0.25229	-1.44975	-1.04998	0.837453467545421	0.453571	0.351934	0.043372
Trial1	2	1	blindfold	clockwise	practice	Guided	1	0.5	-0.25	27.99728	0.26322	-1.4498	-1.05	0.834304912088097	0.441447	0.347606	-0.005566
Trial1	2	1	blindfold	clockwise	practice	Guided	1	0.5	-0.25	28.01729	0.27457	-1.44982	-1.04997	0.831126179899373	0.446805	0.487142	0.057364
Trial1	2	1	blindfold	clockwise	practice	Guided	1	0.5	-0.25	28.03728	0.28568	-1.44977	-1.04992	0.828133565219549	0.428973	0.635226	0.200033
Trial1	2	1	blindfold	clockwise	practice	Guided	1	0.5	-0.25	28.05728	0.29712	-1.4497	-1.0499	0.825227362357491	0.383909	0.652153	0.218477
Trial1	2	1	blindfold	clockwise	practice	Guided	1	0.5	-0.25	28.07729	0.31911	-1.44966	-1.04988	0.820078806409634	0.418933	0.64369	0.298202
Trial1	2	1	blindfold	clockwise	practice	Guided	1	0.5	-0.25	28.09729	0.33005	-1.44967	-1.04987	0.817725531553188	0.431158	0.647922	0.207071
Trial1	2	1	blindfold	clockwise	practice	Guided	1	0.5	-0.25	28.11728	0.34136	-1.44967	-1.04987	0.815449991309662	0.538874	0.677544	0.28415
Trial1	2	1	blindfold	clockwise	practice	Guided	1	0.5	-0.25	28.13728	0.35243	-1.44966	-1.04986	0.813359035612488	0.527646	0.702935	0.322269
Trial1	2	1	blindfold	clockwise	practice	Guided	1	0.5	-0.25	28.15729	0.36358	-1.44965	-1.04995	0.811498877288934	0.494659	0.677544	0.174171
Trial1	2	1	blindfold	clockwise	practice	Guided	1	0.5	-0.25	28.17728	0.38632	-1.44971	-1.04993	0.807967266677475	0.368903	0.478621	0.097394
Trial1	2	1	blindfold	clockwise	practice	Guided	1	0.5	-0.25	28.19728	0.39752	-1.44974	-1.04988	0.806418134752715	0.313168	0.584404	0.292511
Trial1	2	1	blindfold	clockwise	practice	Guided	1	0.5	-0.25	28.21729	0.409	-1.4497	-1.04983	0.804990042445489	0.290156	0.719821	0.295846
Trial1	2	1	blindfold	clockwise	practice	Guided	1	0.5	-0.25	28.23729	0.42001	-1.44964	-1.04978	0.803770154668516	0.313452	0.812921	0.495355
Trial1	2	1	blindfold	clockwise	practice	Guided	1	0.5	-0.25	28.25728	0.43091	-1.4496	-1.04986	0.802838370958616	0.387988	0.825616	0.428765
Trial1	2	1	blindfold	clockwise	practice	Guided	1	0.5	-0.25	28.27728	0.45276	-1.44962	-1.04992	0.801313767696052	0.367125	0.618258	0.104518
Trial1	2	1	blindfold	clockwise	practice	Guided	1	0.5	-0.25	28.29729	0.46347	-1.44968	-1.04992	0.800753757367927	0.348053	0.53785	0.187986
Trial1	2	1	blindfold	clockwise	practice	Guided	1	0.5	-0.25	28.31728	0.47448	-1.44972	-1.04988	0.800287028225905	0.281306	0.601327	0.247151
Trial1	2	1	blindfold	clockwise	practice	Guided	1	0.5	-0.25	28.33728	0.48509	-1.4497	-1.04985	0.799988943258277	0.298451	0.724049	0.306451
Trial1	2	1	blindfold	clockwise	practice	Guided	1	0.5	-0.25	28.35728	0.49559	-1.44966	-1.04983	0.799842117416182	0.268034	0.70289	0.360633
Trial1	2	1	blindfold	clockwise	practice	Guided	1	0.5	-0.25	28.37729	0.51639	-1.44965	-1.04985	0.800017896482086	0.296987	0.681731	0.253926
Trial1	2	1	blindfold	clockwise	practice	Guided	1	0.5	-0.25	28.39728	0.52644	-1.44967	-1.04986	0.800296879579941	0.339039	0.571704	0.282714
Trial1	2	1	blindfold	clockwise	practice	Guided	1	0.5	-0.25	28.41728	0.53673	-1.4497	-1.04985	0.80069288370937	0.396203	0.601327	0.346471
Trial1	2	1	blindfold	clockwise	practice	Guided	1	0.5	-0.25	28.43729	0.547	-1.44969	-1.04985	0.801229680491373	0.391591	0.753672	0.283437
Trial1	2	1	blindfold	clockwise	practice	Guided	1	0.5	-0.25	28.45728	0.55666	-1.44965	-1.04985	0.801854324024258	0.411942	0.673267	0.302411
Trial1	2	1	blindfold	clockwise	practice	Guided	1	0.5	-0.25	28.47728	0.57706	-1.44967	-1.04991	0.803613195610558	0.304105	0.630949	0.134583
Trial1	2	1	blindfold	clockwise	practice	Guided	1	0.5	-0.25	28.49728	0.58659	-1.4497	-1.04989	0.80456317649741	0.26855	0.508219	0.237401
Trial1	2	1	blindfold	clockwise	practice	Guided	1	0.5	-0.25	28.51729	0.59632	-1.44973	-1.04986	0.805638602516921	0.204163	0.584367	0.308163
Trial1	2	1	blindfold	clockwise	practice	Guided	1	0.5	-0.25	28.53728	0.60624	-1.44971	-1.04982	0.806845133439673	0.317141	0.68593	0.339158
Trial1	2	1	blindfold	clockwise	practice	Guided	1	0.5	-0.25	28.55728	0.61606	-1.44967	-1.04976	0.808137339774196	0.293759	0.783262	0.396512
Trial1	2	1	blindfold	clockwise	practice	Guided	1	0.5	-0.25	28.57729	0.63477	-1.44961	-1.04978	0.811055502917491	0.313117	0.673235	0.466348
Trial1	2	1	blindfold	clockwise	practice	Guided	1	0.5	-0.25	28.59729	0.64396	-1.44966	-1.04979	0.812642950524903	0.305227	0.512426	0.398506
Trial1	2	1	blindfold	clockwise	practice	Guided	1	0.5	-0.25	28.61728	0.65333	-1.44973	-1.04978	0.814345236237294	0.225067	0.508106	0.437824
Trial1	2	1	blindfold	clockwise	practice	Guided	1	0.5	-0.25	28.63728	0.66231	-1.44973	-1.04976	0.816064071938279	0.202807	0.673146	0.478143
Trial1	2	1	blindfold	clockwise	practice	Guided	1	0.5	-0.25	28.65729	0.67111	-1.44969	-1.04971	0.817810971025559	0.219603	0.745086	0.577019
Trial1	2	1	blindfold	clockwise	practice	Guided	1	0.5	-0.25	28.67728	0.68817	-1.4496	-1.04972	0.821559430820821	0.049057	0.778941	0.53275
Trial1	2	1	blindfold	clockwise	practice	Guided	1	0.5	-0.25	28.69728	0.69608	-1.44961	-1.04972	0.823407155499907	-0.014055	0.690073	0.567639
Trial1	2	1	blindfold	clockwise	practice	Guided	1	0.5	-0.25	28.71729	0.70405	-1.44964	-1.04973	0.825351184145914	-0.117627	0.719696	0.523607
Trial1	2	1	blindfold	clockwise	practice	Guided	1	0.5	-0.25	28.73729	0.71089	-1.44964	-1.04973	0.827068777596114	-0.151638	0.668914	0.524558
Trial1	2	1	blindfold	clockwise	practice	Guided	1	0.5	-0.25	28.75728	0.71746	-1.44966	-1.04977	0.828806907856448	-0.180124	0.630828	0.512919
Trial1	2	1	blindfold	clockwise	practice	Guided	1	0.5	-0.25	28.77728	0.72968	-1.44972	-1.04981	0.832135104208965	-0.0056548	0.42764	0.374302
Trial1	2	1	blindfold	clockwise	practice	Guided	1	0.5	-0.25	28.79729	0.73498	-1.44978	-1.04984	0.833642372662429	0.059842	0.292122	0.300822
Trial1	2	1	blindfold	clockwise	practice	Guided	1	0.5	-0.25	28.81728	0.74043	-1.44983	-1.04983	0.835185337739868	0.112317	0.253955	0.352751
Trial1	2	1	blindfold	clockwise	practice	Guided	1	0.5	-0.25	28.83728	0.74561	-1.44985	-1.04981	0.836672098209597	0.035496	0.38082	0.399561
Trial1	2	1	blindfold	clockwise	practice	Guided	1	0.5	-0.25	28.85728	0.75079	-1.44982	-1.04974	0.838140688276986	0.046235	0.533052	0.477933
Trial1	2	1	blindfold	clockwise	practice	Guided	1	0.5	-0.25	28.87729	0.76004	-1.44972	-1.04972	0.840935645483021	-0.136859	0.596525	0.57952
Trial1	2	1	blindfold	clockwise	practice	Guided	1	0.5	-0.25	28.89728	0.76411	-1.4497	-1.04971	0.842193711613361	-0.153529	0.579598	0.564999
Trial1	2	1	blindfold	clockwise	practice	Guided	1	0.5	-0.25	28.91728	0.7678599	-1.4497	-1.04971	0.843377190694464	-0.112729	0.588062	0.598958
Trial1	2	1	blindfold	clockwise	practice	Guided	1	0.5	-0.25	28.93729	0.77111	-1.44971	-1.04971	0.844415047080676	-0.074416	0.520353	0.573543
Trial1	2	1	blindfold	clockwise	practice	Guided	1	0.5	-0.25	28.95728	0.77408	-1.44973	-1.04974	0.845401713112399	0.014862	0.482222	0.532616
Trial1	2	1	blindfold	clockwise	practice	Guided	1	0.5	-0.25	28.97728	0.77945	-1.44979	-1.04974	0.847157890473463	-0.047008	0.405815	0.521596
Trial1	2	1	blindfold	clockwise	practice	Guided	1	0.5	-0.25	28.99728	0.78165	-1.4498	-1.04972	0.84786714305116	-0.148643	0.452252	0.548389
Trial1	2	1	blindfold	clockwise	practice	Guided	1	0.5	-0.25	29.01729	0.78359	-1.44979	-1.0497	0.848494798753172	-0.192022	0.464822	0.615391
Trial1	2	1	blindfold	clockwise	practice	Guided	1	0.5	-0.25	29.03728	0.78518	-1.44976	-1.04967	0.848999251656328	-0.192084	0.56636	0.695649
Trial1	2	1	blindfold	clockwise	practice	Guided	1	0.5	-0.25	29.05728	0.78632	-1.44973	-1.04965	0.84936398235483	-0.110468	0.557897	0.725842
Trial1	2	1	blindfold	clockwise	practice	Guided	1	0.5	-0.25	29.07729	0.78748	-1.44975	-1.04968	0.849783997394812	-0.141039	0.371545	0.637911
Trial1	2	1	blindfold	clockwise	practice	Guided	1	0.5	-0.25	29.09729	0.78757	-1.44978	-1.0497	0.849833295124093	-0.212954	0.337584	0.520019
Trial1	2	1	blindfold	clockwise	practice	Guided	1	0.5	-0.25	29.11728	0.7875	-1.4498	-1.04973	0.849837888394556	-0.378623	0.358642	0.480426
Trial1	2	1	blindfold	clockwise	practice	Guided	1	0.5	-0.25	29.13728	0.78723	-1.4498	-1.04972	0.849737046005516	-0.54261	0.430472	0.54667
Trial1	2	1	blindfold	clockwise	practice	Guided	1	0.5	-0.25	29.15729	0.78668	-1.44979	-1.04966	0.849494835905863	-0.64799	0.485365	0.649033
Trial1	2	1	blindfold	clockwise	practice	Guided	1	0.5	-0.25	29.17728	0.78448	-1.44976	-1.04966	0.848754923445289	-0.364607	0.493613	0.680713
Trial1	2	1	blindfold	clockwise	practice	Guided	1	0.5	-0.25	29.19728	0.78311	-1.44977	-1.04971	0.848343911225912	-0.253682	0.349614	0.570525
Trial1	2	1	blindfold	clockwise	practice	Guided	1	0.5	-0.25	29.21729	0.78167	-1.44981	-1.04978	0.847930445682784	-0.257788	0.243738	0.447527
Trial1	2	1	blindfold	clockwise	practice	Guided	1	0.5	-0.25	29.23729	0.78014	-1.44986	-1.04984	0.847480044856911	-0.402065	0.243669	0.296323
Trial1	2	1	blindfold	clockwise	practice	Guided	1	0.5	-0.25	29.25728	0.77838	-1.44988	-1.04983	0.846890435266069	-0.478447	0.290145	0.300582
Trial1	2	1	blindfold	clockwise	practice	Guided	1	0.5	-0.25	29.27728	0.77408	-1.44986	-1.04979	0.845448964142865	-0.260699	0.306909	0.400532
Trial1	2	1	blindfold	clockwise	practice	Guided	1	0.5	-0.25	29.29729	0.77175	-1.44985	-1.04977	0.844677510676634	-0.153712	0.311054	0.488224
Trial1	2	1	blindfold	clockwise	practice	Guided	1	0.5	-0.25	29.31728	0.76963	-1.44986	-1.04977	0.843997863734808	-0.105331	0.277128	0.497652
Trial1	2	1	blindfold	clockwise	practice	Guided	1	0.5	-0.25	29.33728	0.76743	-1.44986	-1.04978	0.843307106081305	-0.240249	0.315133	0.381498
Trial1	2	1	blindfold	clockwise	practice	Guided	1	0.5	-0.25	29.35728	0.76527	-1.44985	-1.04979	0.84263411621445	-0.343251	0.361589	0.4252
Trial1	2	1	blindfold	clockwise	practice	Guided	1	0.5	-0.25	29.37729	0.76035	-1.4498	-1.04978	0.841088689151195	-0.401585	0.390991	0.431547
Trial1	2	1	blindfold	clockwise	practice	Guided	1	0.5	-0.25	29.39728	0.75768	-1.44981	-1.04979	0.840275589031043	-0.325663	0.297793	0.435468
Trial1	2	1	blindfold	clockwise	practice	Guided	1	0.5	-0.25	29.41728	0.75484	-1.44984	-1.04981	0.839427997150738	-0.241283	0.225777	0.359993
Trial1	2	1	blindfold	clockwise	practice	Guided	1	0.5	-0.25	29.43729	0.75196	-1.44988	-1.04983	0.838577245095233	-0.189299	0.196101	0.335933
Trial1	2	1	blindfold	clockwise	practice	Guided	1	0.5	-0.25	29.45728	0.74921	-1.4499	-1.04985	0.8377742093613	-0.203264	0.263751	0.300637
Trial1	2	1	blindfold	clockwise	practice	Guided	1	0.5	-0.25	29.47728	0.7433	-1.44985	-1.04984	0.836025647452329	-0.333848	0.318597	0.312191
Trial1	2	1	blindfold	clockwise	practice	Guided	1	0.5	-0.25	29.49728	0.74023	-1.44984	-1.04984	0.835137382406183	-0.330506	0.305813	0.325243
Trial1	2	1	blindfold	clockwise	practice	Guided	1	0.5	-0.25	29.51729	0.73703	-1.44984	-1.04984	0.834222506085953	-0.32497	0.27611	0.31741
Trial1	2	1	blindfold	clockwise	practice	Guided	1	0.5	-0.25	29.53728	0.73362	-1.44985	-1.04986	0.833279256523877	-0.31727	0.301415	0.288697
Trial1	2	1	blindfold	clockwise	practice	Guided	1	0.5	-0.25	29.55728	0.73022	-1.44985	-1.04986	0.832332432445771	-0.26253	0.35634	0.323966
Trial1	2	1	blindfold	clockwise	practice	Guided	1	0.5	-0.25	29.57729	0.72308	-1.4498	-1.04986	0.830385872829186	-0.404696	0.436517	0.275694
Trial1	2	1	blindfold	clockwise	practice	Guided	1	0.5	-0.25	29.59729	0.71926	-1.44979	-1.04987	0.829377463682751	-0.49084	0.385617	0.245933
Trial1	2	1	blindfold	clockwise	practice	Guided	1	0.5	-0.25	29.61728	0.71534	-1.4498	-1.04988	0.828359452349333	-0.510183	0.377052	0.218817
Trial1	2	1	blindfold	clockwise	practice	Guided	1	0.5	-0.25	29.63728	0.7112	-1.44982	-1.04988	0.827292873378909	-0.423475	0.338868	0.248859
Trial1	2	1	blindfold	clockwise	practice	Guided	1	0.5	-0.25	29.65729	0.70687	-1.44983	-1.04993	0.82624643550578	-0.329888	0.343008	0.16553
Trial1	2	1	blindfold	clockwise	practice	Guided	1	0.5	-0.25	29.67728	0.69774	-1.44984	-1.04993	0.824007938134512	-0.222713	0.296284	0.125781
Trial1	2	1	blindfold	clockwise	practice	Guided	1	0.5	-0.25	29.69728	0.6932	-1.44985	-1.04993	0.822930254774307	-0.159839	0.308894	0.170017
Trial1	2	1	blindfold	clockwise	practice	Guided	1	0.5	-0.25	29.71729	0.68853	-1.44984	-1.04992	0.821836776171092	-0.199986	0.300339	0.216787
Trial1	2	1	blindfold	clockwise	practice	Guided	1	0.5	-0.25	29.73729	0.684	-1.44983	-1.04992	0.820809443994014	-0.229972	0.325636	0.159091
Trial1	2	1	blindfold	clockwise	practice	Guided	1	0.5	-0.25	29.75728	0.67948	-1.44984	-1.04992	0.819808021774195	-0.1682	0.232453	0.169338
Trial1	2	1	blindfold	clockwise	practice	Guided	1	0.5	-0.25	29.77728	0.67033	-1.44987	-1.04991	0.817843647530768	-0.199289	0.295783	0.170709
Trial1	2	1	blindfold	clockwise	practice	Guided	1	0.5	-0.25	29.79729	0.66583	-1.44986	-1.04989	0.816898814116373	-0.206211	0.346477	0.246048
Trial1	2	1	blindfold	clockwise	practice	Guided	1	0.5	-0.25	29.81728	0.66133	-1.44982	-1.04987	0.815977575398596	-0.321186	0.464857	0.235326
Trial1	2	1	blindfold	clockwise	practice	Guided	1	0.5	-0.25	29.83728	0.65663	-1.44978	-1.04985	0.81504169889427	-0.351247	0.515523	0.309087
Trial1	2	1	blindfold	clockwise	practice	Guided	1	0.5	-0.25	29.85728	0.65201	-1.44975	-1.04983	0.814146788888022	-0.41452	0.536682	0.332367
Trial1	2	1	blindfold	clockwise	practice	Guided	1	0.5	-0.25	29.87729	0.64233	-1.44973	-1.04986	0.812424671508492	-0.38574	0.439273	0.307492
Trial1	2	1	blindfold	clockwise	practice	Guided	1	0.5	-0.25	29.89728	0.63744	-1.44977	-1.04991	0.811631497471036	-0.187502	0.329135	0.155159
Trial1	2	1	blindfold	clockwise	practice	Guided	1	0.5	-0.25	29.91728	0.63241	-1.44983	-1.04996	0.810844272677112	-0.087157	0.206337	0.084102
Trial1	2	1	blindfold	clockwise	practice	Guided	1	0.5	-0.25	29.93729	0.62758	-1.44989	-1.04999	0.810099102069751	-0.064887	0.172434	0.035522
Trial1	2	1	blindfold	clockwise	practice	Guided	1	0.5	-0.25	29.95728	0.62283	-1.44992	-1.04999	0.809364639182992	0.0334	0.151233	0.035783
Trial1	2	1	blindfold	clockwise	practice	Guided	1	0.5	-0.25	29.97728	0.61374	-1.44991	-1.04998	0.808025287421682	0.165669	0.248459	0.05641
Trial1	2	1	blindfold	clockwise	practice	Guided	1	0.5	-0.25	29.99728	0.60965	-1.44989	-1.04998	0.807459718719052	0.142051	0.21454	0.070355
Trial1	2	1	blindfold	clockwise	practice	Guided	1	0.5	-0.25	30.01729	0.60573	-1.44988	-1.04997	0.806926813566488	0.132111	0.22717	0.082059
Trial1	2	1	blindfold	clockwise	practice	Guided	1	0.5	-0.25	30.03728	0.60208	-1.44989	-1.04996	0.806446745283764	0.050175	0.197489	0.100285
Trial1	2	1	blindfold	clockwise	practice	Guided	1	0.5	-0.25	30.05728	0.59874	-1.4499	-1.04996	0.806030776770949	0.045419	0.188974	0.104044
Trial1	2	1	blindfold	clockwise	practice	Guided	1	0.5	-0.25	30.07729	0.59266	-1.44987	-1.04996	0.805308578467235	0.150605	0.286161	0.074847
Trial1	2	1	blindfold	clockwise	practice	Guided	1	0.5	-0.25	30.09729	0.59001	-1.44986	-1.04994	0.804988065436089	0.132399	0.27762	0.132247
Trial1	2	1	blindfold	clockwise	practice	Guided	1	0.5	-0.25	30.11728	0.58764	-1.44985	-1.04991	0.804696647437357	0.129181	0.277539	0.224608
Trial1	2	1	blindfold	clockwise	practice	Guided	1	0.5	-0.25	30.13728	0.58546	-1.44985	-1.04991	0.804462143187882	0.025565	0.260532	0.182211
Trial1	2	1	blindfold	clockwise	practice	Guided	1	0.5	-0.25	30.15729	0.58356	-1.44986	-1.04995	0.804302356216209	0.063204	0.243531	0.105196
Trial1	2	1	blindfold	clockwise	practice	Guided	1	0.5	-0.25	30.17728	0.58027	-1.44988	-1.04992	0.803937441227017	0.101033	0.285713	0.188276
Trial1	2	1	blindfold	clockwise	practice	Guided	1	0.5	-0.25	30.19728	0.57897	-1.44987	-1.04987	0.803758858662363	0.14091	0.2814	0.301024
Trial1	2	1	blindfold	clockwise	practice	Guided	1	0.5	-0.25	30.21729	0.57789	-1.44984	-1.04982	0.803603755136702	0.051513	0.391329	0.411593
Trial1	2	1	blindfold	clockwise	practice	Guided	1	0.5	-0.25	30.23729	0.5771	-1.44982	-1.04979	0.803497660513999	-0.0026955	0.374298	0.419692
Trial1	2	1	blindfold	clockwise	practice	Guided	1	0.5	-0.25	30.25728	0.57642	-1.4498	-1.04982	0.80346260334266	-0.103973	0.395346	0.402886
Trial1	2	1	blindfold	clockwise	practice	Guided	1	0.5	-0.25	30.27728	0.57533	-1.4498	-1.04984	0.803379483737384	-0.05508	0.382432	0.297116
Trial1	2	1	blindfold	clockwise	practice	Guided	1	0.5	-0.25	30.29729	0.57493	-1.44982	-1.04984	0.803342075245802	0.054795	0.31463	0.31861
Trial1	2	1	blindfold	clockwise	practice	Guided	1	0.5	-0.25	30.31728	0.5747	-1.44984	-1.04983	0.803310683603304	0.104946	0.255299	0.360507
Trial1	2	1	blindfold	clockwise	practice	Guided	1	0.5	-0.25	30.33728	0.57467	-1.44986	-1.04983	0.803307890666511	0.087522	0.251003	0.35478
Trial1	2	1	blindfold	clockwise	practice	Guided	1	0.5	-0.25	30.35728	0.57468	-1.44986	-1.04983	0.803308827062873	0.085438	0.255163	0.325025
Trial1	2	1	blindfold	clockwise	practice	Guided	1	0.5	-0.25	30.37729	0.57468	-1.44986	-1.04983	0.803308827062873	0.067999	0.191555	0.319231
Trial1	2	1	blindfold	clockwise	practice	Guided	1	0.5	-0.25	30.39728	0.57469	-1.44988	-1.04983	0.803309752500629	0.06151	0.149193	0.343892
Trial1	2	1	blindfold	clockwise	practice	Guided	1	0.5	-0.25	30.41728	0.57469	-1.44989	-1.04981	0.803289812096182	-0.032968	0.250708	0.445057
Trial1	2	1	blindfold	clockwise	practice	Guided	1	0.5	-0.25	30.43729	0.57468	-1.44988	-1.04976	0.80323915427873	-0.123678	0.394501	0.589955
Trial1	2	1	blindfold	clockwise	practice	Guided	1	0.5	-0.25	30.45728	0.57463	-1.44983	-1.04968	0.803154862979427	-0.211644	0.542555	0.68394
Trial1	2	1	blindfold	clockwise	practice	Guided	1	0.5	-0.25	30.47728	0.57428	-1.44971	-1.04964	0.803082646904044	-0.441381	0.64835	0.738419
Trial1	2	1	blindfold	clockwise	practice	Guided	1	0.5	-0.25	30.49728	0.57386	-1.44968	-1.04958	0.802984084070963	-0.613484	0.707596	0.853609
Trial1	2	1	blindfold	clockwise	practice	Guided	1	0.5	-0.25	30.51729	0.57315	-1.44964	-1.04954	0.802879199496002	-0.798958	0.813391	0.956501
Trial1	2	1	blindfold	clockwise	practice	Guided	1	0.5	-0.25	30.53728	0.57196	-1.44961	-1.04952	0.802751825383509	-1.030792	0.864172	0.937997
Trial1	2	1	blindfold	clockwise	practice	Guided	1	0.5	-0.25	30.55728	0.57018	-1.44958	-1.04959	0.802663931455869	-1.290913	0.885331	0.900406
Trial1	2	1	blindfold	clockwise	practice	Guided	1	0.5	-0.25	30.57729	0.5637	-1.44959	-1.04964	0.802173246436768	-1.628193	0.686437	0.718719
Trial1	2	1	blindfold	clockwise	practice	Guided	1	0.5	-0.25	30.59729	0.55905	-1.44964	-1.04969	0.801867200600629	-1.519857	0.597569	0.597727
Trial1	2	1	blindfold	clockwise	practice	Guided	1	0.5	-0.25	30.61728	0.55318	-1.4497	-1.04972	0.801486171117176	-1.391547	0.53832	0.562621
Trial1	2	1	blindfold	clockwise	practice	Guided	1	0.5	-0.25	30.63728	0.54635	-1.44974	-1.04976	0.801101962765112	-1.25553	0.517132	0.485998
Trial1	2	1	blindfold	clockwise	practice	Guided	1	0.5	-0.25	30.65729	0.53846	-1.44973	-1.04984	0.800764107573526	-1.15668	0.589073	0.368458
Trial1	2	1	blindfold	clockwise	practice	Guided	1	0.5	-0.25	30.67728	0.52069	-1.4497	-1.04988	0.800147571336609	-1.291713	0.635623	0.217916
Trial1	2	1	blindfold	clockwise	practice	Guided	1	0.5	-0.25	30.69728	0.51074	-1.44969	-1.04992	0.799992178055911	-1.322671	0.584841	0.158464
Trial1	2	1	blindfold	clockwise	practice	Guided	1	0.5	-0.25	30.71729	0.49957	-1.44971	-1.04993	0.799930092029425	-1.410021	0.500177	0.13735
Trial1	2	1	blindfold	clockwise	practice	Guided	1	0.5	-0.25	30.73729	0.4878	-1.44975	-1.04991	0.800002979333335	-1.299661	0.483139	0.159899
Trial1	2	1	blindfold	clockwise	practice	Guided	1	0.5	-0.25	30.75728	0.47519	-1.44976	-1.04991	0.800294610687232	-1.118672	0.504174	0.12798
Trial1	2	1	blindfold	clockwise	practice	Guided	1	0.5	-0.25	30.77728	0.44766	-1.44977	-1.04993	0.801640467925456	-0.845126	0.503963	0.115814
Trial1	2	1	blindfold	clockwise	practice	Guided	1	0.5	-0.25	30.79729	0.43341	-1.44975	-1.04995	0.802716785596837	-0.807304	0.482759	0.086095
Trial1	2	1	blindfold	clockwise	practice	Guided	1	0.5	-0.25	30.81728	0.41835	-1.44976	-1.04996	0.804116132581536	-0.714328	0.457246	0.101652
Trial1	2	1	blindfold	clockwise	practice	Guided	1	0.5	-0.25	30.83728	0.40342	-1.44977	-1.04997	0.805778968643711	-0.725284	0.423263	0.064657
Trial1	2	1	blindfold	clockwise	practice	Guided	1	0.5	-0.25	30.85728	0.38776	-1.44978	-1.04992	0.807756125962263	-0.588082	0.376596	0.086373
Trial1	2	1	blindfold	clockwise	practice	Guided	1	0.5	-0.25	30.87729	0.35692	-1.44979	-1.04991	0.8126055699292	-0.360474	0.414452	0.180177
Trial1	2	1	blindfold	clockwise	practice	Guided	1	0.5	-0.25	30.89728	0.34106	-1.44979	-1.04992	0.815557513199362	-0.32684	0.42703	0.140471
Trial1	2	1	blindfold	clockwise	practice	Guided	1	0.5	-0.25	30.91728	0.32618	-1.44979	-1.04993	0.818597187760098	-0.376303	0.473462	0.15985
Trial1	2	1	blindfold	clockwise	practice	Guided	1	0.5	-0.25	30.93729	0.31043	-1.44976	-1.04993	0.82208561344026	-0.45755	0.4565	0.094009
Trial1	2	1	blindfold	clockwise	practice	Guided	1	0.5	-0.25	30.95728	0.29473	-1.44976	-1.04989	0.825808602530279	-0.42411	0.456387	0.15521
Trial1	2	1	blindfold	clockwise	practice	Guided	1	0.5	-0.25	30.97728	0.26451	-1.44973	-1.04988	0.833824687972688	-0.239462	0.570566	0.243631
Trial1	2	1	blindfold	clockwise	practice	Guided	1	0.5	-0.25	30.99728	0.24967	-1.44971	-1.04989	0.838146280616725	-0.274025	0.511321	0.230218
Trial1	2	1	blindfold	clockwise	practice	Guided	1	0.5	-0.25	31.01729	0.23502	-1.44973	-1.0499	0.842647203332739	-0.326425	0.507029	0.216204
Trial1	2	1	blindfold	clockwise	practice	Guided	1	0.5	-0.25	31.03728	0.22009	-1.44974	-1.04991	0.847470078571322	-0.403611	0.549322	0.138952
Trial1	2	1	blindfold	clockwise	practice	Guided	1	0.5	-0.25	31.05728	0.20572	-1.44974	-1.0499	0.852314865511553	-0.329438	0.523879	0.204904
Trial1	2	1	blindfold	clockwise	practice	Guided	1	0.5	-0.25	31.07729	0.17694	-1.44974	-1.04988	0.862656261926576	-0.374592	0.566149	0.272204
Trial1	2	1	blindfold	clockwise	practice	Guided	1	0.5	-0.25	31.09729	0.16296	-1.44973	-1.04988	0.867988493715563	-0.346612	0.549222	0.244082
Trial1	2	1	blindfold	clockwise	practice	Guided	1	0.5	-0.25	31.11728	0.1491	-1.44972	-1.04989	0.873472886988606	-0.278948	0.54499	0.229313
Trial1	2	1	blindfold	clockwise	practice	Guided	1	0.5	-0.25	31.13728	0.13496	-1.44973	-1.04991	0.879266814851282	-0.264201	0.532294	0.183867
Trial1	2	1	blindfold	clockwise	practice	Guided	1	0.5	-0.25	31.15729	0.12141	-1.44973	-1.04996	0.885023400389242	-0.280283	0.494188	0.108448
Trial1	2	1	blindfold	clockwise	practice	Guided	1	0.5	-0.25	31.17728	0.094315	-1.44978	-1.04996	0.896948353278569	-0.324159	0.392385	0.104693
Trial1	2	1	blindfold	clockwise	practice	Guided	1	0.5	-0.25	31.19728	0.081128	-1.44979	-1.04995	0.902980486868754	-0.284278	0.421891	0.143516
Trial1	2	1	blindfold	clockwise	practice	Guided	1	0.5	-0.25	31.21729	0.068053	-1.44979	-1.04993	0.90910185256336	-0.355207	0.404848	0.139204
Trial1	2	1	blindfold	clockwise	practice	Guided	1	0.5	-0.25	31.23729	0.054258	-1.44979	-1.04993	0.915736805918844	-0.301355	0.430115	0.14871
Trial1	2	1	blindfold	clockwise	practice	Guided	1	0.5	-0.25	31.25728	0.041702	-1.44978	-1.04991	0.921896406932915	-0.407828	0.459619	0.148473
Trial1	2	1	blindfold	clockwise	practice	Guided	1	0.5	-0.25	31.27728	0.015446	-1.44976	-1.04989	0.935209418986845	-0.407165	0.45939	0.238043
Trial1	2	1	blindfold	clockwise	practice	Guided	1	0.5	-0.25	31.29729	0.0024987	-1.44976	-1.04988	0.94197431083774	-0.482311	0.442335	0.251364
Trial1	2	1	blindfold	clockwise	practice	Guided	1	0.5	-0.25	31.31728	-0.010882	-1.44977	-1.04989	0.94911774644953	-0.548515	0.480289	0.231316
Trial1	2	1	blindfold	clockwise	practice	Guided	1	0.5	-0.25	31.33728	-0.02394	-1.44977	-1.04988	0.956201434396908	-0.445623	0.420918	0.240316
Trial1	2	1	blindfold	clockwise	practice	Guided	1	0.5	-0.25	31.35728	-0.037038	-1.44979	-1.04993	0.963482111411919	-0.378614	0.327714	0.211342
Trial1	2	1	blindfold	clockwise	practice	Guided	1	0.5	-0.25	31.37729	-0.063607	-1.44981	-1.04993	0.978540146077062	-0.240359	0.505246	0.123192
Trial1	2	1	blindfold	clockwise	practice	Guided	1	0.5	-0.25	31.39728	-0.076586	-1.44977	-1.04991	0.986056460404724	-0.30592	0.577178	0.204115
Trial1	2	1	blindfold	clockwise	practice	Guided	1	0.5	-0.25	31.41728	-0.089855	-1.44972	-1.04989	0.99385763554063	-0.291757	0.619496	0.254796
Trial1	2	1	blindfold	clockwise	practice	Guided	1	0.5	-0.25	31.43729	-0.10224	-1.44969	-1.04985	1.00122575614529	-0.317349	0.594105	0.273267
Trial1	2	1	blindfold	clockwise	practice	Guided	1	0.5	-0.25	31.45728	-0.11532	-1.4497	-1.04976	1.00907618146495	-0.421086	0.594105	0.459943
Trial1	2	1	blindfold	clockwise	practice	Guided	1	0.5	-0.25	31.47728	-0.14096	-1.44967	-1.04977	1.02492037778098	-0.437278	0.729523	0.414994
Trial1	2	1	blindfold	clockwise	practice	Guided	1	0.5	-0.25	31.49728	-0.15349	-1.44966	-1.04977	1.03280260395173	-0.346062	0.619496	0.460458
Trial1	2	1	blindfold	clockwise	practice	Guided	1	0.5	-0.25	31.51729	-0.16594	-1.44968	-1.04977	1.04072481223239	-0.479686	0.623728	0.433166
Trial1	2	1	blindfold	clockwise	practice	Guided	1	0.5	-0.25	31.53728	-0.17875	-1.44968	-1.04978	1.04897551930741	-0.425283	0.632191	0.437722
Trial1	2	1	blindfold	clockwise	practice	Guided	1	0.5	-0.25	31.55728	-0.19115	-1.44968	-1.04976	1.0570261809674	-0.393396	0.594105	0.433289
Trial1	2	1	blindfold	clockwise	practice	Guided	1	0.5	-0.25	31.57729	-0.2161	-1.44974	-1.04975	1.07349858608191	-0.212715	0.416227	0.462536
Trial1	2	1	blindfold	clockwise	practice	Guided	1	0.5	-0.25	31.59729	-0.22818	-1.44978	-1.04976	1.08160165111001	-0.309463	0.424578	0.453502
Trial1	2	1	blindfold	clockwise	practice	Guided	1	0.5	-0.25	31.61728	-0.24013	-1.4498	-1.04979	1.08970477162435	-0.240139	0.458319	0.417609
Trial1	2	1	blindfold	clockwise	practice	Guided	1	0.5	-0.25	31.63728	-0.25196	-1.4498	-1.04981	1.09778856765798	-0.222536	0.437045	0.36705
Trial1	2	1	blindfold	clockwise	practice	Guided	1	0.5	-0.25	31.65729	-0.25196	-1.4498	-1.04981	1.09778856765798	-0.222536	0.437045	0.36705
Trial1	2	1	blindfold	clockwise	practice	Guided	1	0.5	-0.25	31.67728	-0.26436	-1.44979	-1.04979	1.10630477897505	-0.239603	0.339598	0.36801
Trial1	2	1	blindfold	clockwise	practice	Guided	1	0.5	-0.25	31.69728	-0.29798	-1.44982	-1.04977	1.12978055332233	-0.453098	0.483191	0.463123
Trial1	2	1	blindfold	clockwise	practice	Guided	1	0.5	-0.25	31.71729	-0.30383	-1.4498	-1.04968	1.13385658663878	-1.133493	0.50422	0.349008
Trial1	2	1	blindfold	clockwise	practice	Guided	1	0.5	-0.25	31.73729	-0.30234	-1.44979	-1.0491	1.13239143106139	-3.095647	0.728432	0.80767
Trial1	2	1	blindfold	clockwise	practice	Guided	1	0.5	-0.25	31.75728	-0.30168	-1.44964	-1.04538	1.12930073883231	-4.001417	1.57056	1.551988
Trial1	2	1	blindfold	clockwise	practice	Guided	1	0.5	-0.25	31.77728	-0.30175	-1.44895	-1.042	1.12697247888754	-2.507336	1.811773	2.265849
Trial1	2	1	blindfold	clockwise	practice	Guided	1	0.5	-0.25	31.79729	-0.30135	-1.44906	-1.03754	1.12355729959583	-1.521083	1.083903	1.794494
Trial1	2	1	blindfold	clockwise	practice	Guided	1	0.5	-0.25	31.81728	-0.30088	-1.44941	-1.03241	1.11963121601422	-1.215148	0.119027	0.835402
Trial1	2	1	blindfold	clockwise	practice	Guided	1	0.5	-0.25	31.83728	-0.30062	-1.44996	-1.02761	1.11609577489547	-1.152645	-0.591855	0.092042
Trial1	2	1	blindfold	clockwise	practice	Guided	1	0.5	-0.25	31.85728	-0.30056	-1.45037	-1.01913	1.11016091336529	-1.149526	-0.574927	-0.025047
Trial1	2	1	blindfold	clockwise	practice	Guided	1	0.5	-0.25	31.87729	-0.30059	-1.45015	-1.01517	1.10744275570122	-1.129446	0.288455	0.234755
Trial1	2	1	blindfold	clockwise	practice	Guided	1	0.5	-0.25	31.89728	-0.30057	-1.44981	-1.01131	1.10476478511591	-1.059504	0.724305	0.301462
Trial1	2	1	blindfold	clockwise	practice	Guided	1	0.5	-0.25	31.91728	-0.30053	-1.44965	-1.00741	1.1020518545801	-1.032827	0.516947	0.347556
Trial1	2	1	blindfold	clockwise	practice	Guided	1	0.5	-0.25	31.93729	-0.30051	-1.4497	-1.00391	1.09963477053042	-1.03022	0.343339	-0.047059
Trial1	2	1	blindfold	clockwise	practice	Guided	1	0.5	-0.25	31.95728	-0.30051	-1.44982	-0.99789	1.09551617440764	-1.08047	0.059753	-0.179324
Trial1	2	1	blindfold	clockwise	practice	Guided	1	0.5	-0.25	31.97728	-0.30054	-1.45007	-0.99552	1.09392154924079	-1.027125	0.013223	-0.18697
Trial1	2	1	blindfold	clockwise	practice	Guided	1	0.5	-0.25	31.99728	-0.30052	-1.45001	-0.99339	1.0924564075052	-0.94084	0.190931	-0.129499
Trial1	2	1	blindfold	clockwise	practice	Guided	1	0.5	-0.25	32.01729	-0.3005	-1.4499	-0.99163	1.09124485887364	-0.941297	0.262803	-0.050493
Trial1	2	1	blindfold	clockwise	practice	Guided	1	0.5	-0.25	32.03728	-0.30047	-1.44987	-0.99019	1.09024465289858	-1.001357	0.207717	-0.203386
Trial1	2	1	blindfold	clockwise	practice	Guided	1	0.5	-0.25	32.05728	-0.30049	-1.44989	-0.98849	1.0891059111817	-1.113409	0.118809	-0.207087
Trial1	2	1	blindfold	clockwise	practice	Guided	1	0.5	-0.25	32.07729	-0.30061	-1.44996	-0.98815	1.08896363796997	-1.314017	0.156852	-0.223232
Trial1	2	1	blindfold	clockwise	practice	Guided	1	0.5	-0.25	32.09729	-0.30067	-1.44994	-0.9881001	1.08897388957273	-1.48604	0.232972	-0.081179
Trial1	2	1	blindfold	clockwise	practice	Guided	1	0.5	-0.25	32.11728	-0.30072	-1.44991	-0.98811	1.08901740533246	-1.596458	0.393696	-0.059532
Trial1	2	1	blindfold	clockwise	practice	Guided	1	0.5	-0.25	32.13728	-0.30075	-1.44988	-0.98811	1.08903947161509	-1.662418	0.444358	-0.039833
Trial1	2	1	blindfold	clockwise	practice	Guided	1	0.5	-0.25	32.15729	-0.30079	-1.44987	-0.98813	1.08908241229935	-1.79389	0.389221	-0.091063
Trial1	2	1	blindfold	clockwise	practice	Guided	1	0.5	-0.25	32.17728	-0.30086	-1.44986	-0.98818	1.08916775813063	-1.885988	0.23247	-0.265367
Trial1	2	1	blindfold	clockwise	practice	Guided	1	0.5	-0.25	32.19728	-0.30089	-1.44987	-0.98827	1.08925082525481	-1.870926	0.232408	-0.367896
Trial1	2	1	blindfold	clockwise	practice	Guided	1	0.5	-0.25	32.21729	-0.30091	-1.44987	-0.9884	1.08935364130792	-1.897236	0.291585	-0.319298
Trial1	2	1	blindfold	clockwise	practice	Guided	1	0.5	-0.25	32.23729	-0.30094	-1.44987	-0.98861	1.08951809073209	-1.940515	0.270347	-0.392975
Trial1	2	1	blindfold	clockwise	practice	Guided	1	0.5	-0.25	32.25728	-0.30097	-1.44987	-0.98939	1.09006906421696	-2.00067	0.202569	-0.464573
Trial1	2	1	blindfold	clockwise	practice	Guided	1	0.5	-0.25	32.27728	-0.30104	-1.4499	-0.98989	1.09045969268495	-2.214151	0.223626	-0.334652
Trial1	2	1	blindfold	clockwise	practice	Guided	1	0.5	-0.25	32.29729	-0.30109	-1.44989	-0.99042	1.09085606012219	-2.319312	0.287024	-0.397217
Trial1	2	1	blindfold	clockwise	practice	Guided	1	0.5	-0.25	32.31728	-0.30114	-1.44986	-0.99099	1.09127978060401	-2.364312	0.286943	-0.386621
Trial1	2	1	blindfold	clockwise	practice	Guided	1	0.5	-0.25	32.33728	-0.30118	-1.44986	-0.99164	1.09175058351818	-2.460843	0.261481	-0.374086
Trial1	2	1	blindfold	clockwise	practice	Guided	1	0.5	-0.25	32.35728	-0.30122	-1.44987	-0.99291	1.09264299222938	-2.448051	0.248712	-0.387163
Trial1	2	1	blindfold	clockwise	practice	Guided	1	0.5	-0.25	32.37729	-0.30128	-1.44984	-0.99361	1.09316306826989	-2.641944	0.345864	-0.441678
Trial1	2	1	blindfold	clockwise	practice	Guided	1	0.5	-0.25	32.39728	-0.30131	-1.44983	-0.99431	1.09366134088692	-2.691576	0.328836	-0.456343
Trial1	2	1	blindfold	clockwise	practice	Guided	1	0.5	-0.25	32.41728	-0.30133	-1.44984	-0.9951	1.09421378669524	-2.704004	0.332987	-0.426778
Trial1	2	1	blindfold	clockwise	practice	Guided	1	0.5	-0.25	32.43729	-0.30136	-1.44984	-0.99594	1.0948078855487	-2.790475	0.383674	-0.47728
Trial1	2	1	blindfold	clockwise	practice	Guided	1	0.5	-0.25	32.45728	-0.30139	-1.44983	-0.99774	1.09605705716167	-2.857708	0.286251	-0.486977
Trial1	2	1	blindfold	clockwise	practice	Guided	1	0.5	-0.25	32.47728	-0.30143	-1.44983	-0.99867	1.09672091521562	-2.930741	0.417242	-0.424952
Trial1	2	1	blindfold	clockwise	practice	Guided	1	0.5	-0.25	32.49728	-0.30145	-1.44981	-0.99957	1.09735009855411	-2.971299	0.349423	-0.456401
Trial1	2	1	blindfold	clockwise	practice	Guided	1	0.5	-0.25	32.51729	-0.30147	-1.44982	-1.00048	1.09798646018858	-2.964488	0.370492	-0.388871
Trial1	2	1	blindfold	clockwise	practice	Guided	1	0.5	-0.25	32.53728	-0.30149	-1.44981	-1.00131	1.098568585322	-3.088971	0.446544	-0.376046
Trial1	2	1	blindfold	clockwise	practice	Guided	1	0.5	-0.25	32.55728	-0.30152	-1.44979	-1.00275	1.0995757889674	-3.114369	0.43796	-0.346479
Trial1	2	1	blindfold	clockwise	practice	Guided	1	0.5	-0.25	32.57729	-0.30154	-1.44977	-1.00333	1.09998746746142	-3.056751	0.39962	-0.352121
Trial1	2	1	blindfold	clockwise	practice	Guided	1	0.5	-0.25	32.59729	-0.30153	-1.44979	-1.00378	1.10028843767729	-3.01827	0.412213	-0.290989
Trial1	2	1	blindfold	clockwise	practice	Guided	1	0.5	-0.25	32.61728	-0.30152	-1.44979	-1.00409	1.10049358429866	-3.025074	0.492515	-0.352273
Trial1	2	1	blindfold	clockwise	practice	Guided	1	0.5	-0.25	32.63728	-0.30152	-1.44977	-1.00432	1.10065116867386	-3.070618	0.526341	-0.363967
Trial1	2	1	blindfold	clockwise	practice	Guided	1	0.5	-0.25	32.65729	-0.30153	-1.44975	-1.00462	1.10086403547647	-3.103557	0.530549	-0.399588
Trial1	2	1	blindfold	clockwise	practice	Guided	1	0.5	-0.25	32.67728	-0.30158	-1.44974	-1.00472	1.10096900612415	-3.27894	0.560171	-0.443033
Trial1	2	1	blindfold	clockwise	practice	Guided	1	0.5	-0.25	32.69728	-0.30161	-1.44973	-1.00475	1.10101142750697	-3.293266	0.585562	-0.362553
Trial1	2	1	blindfold	clockwise	practice	Guided	1	0.5	-0.25	32.71729	-0.30162	-1.44973	-1.00475	1.10101871808489	-3.310318	0.678662	-0.345291
Trial1	2	1	blindfold	clockwise	practice	Guided	1	0.5	-0.25	32.73729	-0.30162	-1.44972	-1.00476	1.10102558243364	-3.307404	0.742139	-0.277643
Trial1	2	1	blindfold	clockwise	practice	Guided	1	0.5	-0.25	32.75728	-0.30162	-1.44971	-1.00478	1.10103931127596	-3.331809	0.725211	-0.326909
Trial1	2	1	blindfold	clockwise	practice	Guided	1	0.5	-0.25	32.77728	-0.30163	-1.4497	-1.0048	1.10106022728669	-3.334349	0.699821	-0.38553
Trial1	2	1	blindfold	clockwise	practice	Guided	1	0.5	-0.25	32.79729	-0.30164	-1.44969	-1.00481	1.10107446394265	-3.357123	0.725211	-0.379215
Trial1	2	1	blindfold	clockwise	practice	Guided	1	0.5	-0.25	32.81728	-0.30164	-1.44969	-1.00482	1.10108124676917	-3.33934	0.771761	-0.397925
Trial1	2	1	blindfold	clockwise	practice	Guided	1	0.5	-0.25	32.83728	-0.30165	-1.44968	-1.00484	1.10110224460835	-3.375815	0.725211	-0.417365
Trial1	2	1	blindfold	clockwise	practice	Guided	1	0.5	-0.25	32.85728	-0.30165	-1.44968	-1.00487	1.10112283869276	-3.421728	0.725211	-0.449007
Trial1	2	1	blindfold	clockwise	practice	Guided	1	0.5	-0.25	32.87729	-0.30167	-1.44967	-1.00488	1.10114420212105	-3.425265	0.771761	-0.427835
Trial1	2	1	blindfold	clockwise	practice	Guided	1	0.5	-0.25	32.89728	-0.30167	-1.44966	-1.00489	1.10115106686918	-3.454568	0.852165	-0.384526
Trial1	2	1	blindfold	clockwise	practice	Guided	1	0.5	-0.25	32.91728	-0.30168	-1.44965	-1.0049	1.1011652001224	-3.458002	0.860629	-0.256821
Trial1	2	1	blindfold	clockwise	practice	Guided	1	0.5	-0.25	32.93729	-0.30169	-1.44965	-1.00491	1.10117935507274	-3.564432	0.809847	-0.35201
Trial1	2	1	blindfold	clockwise	practice	Guided	1	0.5	-0.25	32.95728	-0.3017	-1.44964	-1.00494	1.10120721798479	-3.624044	0.716748	-0.356566
Trial1	2	1	blindfold	clockwise	practice	Guided	1	0.5	-0.25	32.97728	-0.30176	-1.44964	-1.00495	1.10125778046177	-3.769665	0.894483	-0.374981
Trial1	2	1	blindfold	clockwise	practice	Guided	1	0.5	-0.25	32.99728	-0.30179	-1.44963	-1.00497	1.10129325553786	-3.843426	0.915642	-0.316946
Trial1	2	1	blindfold	clockwise	practice	Guided	1	0.5	-0.25	33.01729	-0.30181	-1.44962	-1.00497	1.10130781458086	-3.864741	0.953729	-0.28249
Trial1	2	1	blindfold	clockwise	practice	Guided	1	0.5	-0.25	33.03728	-0.30183	-1.44961	-1.00498	1.1013292382504	-3.888768	0.962192	-0.125589
Trial1	2	1	blindfold	clockwise	practice	Guided	1	0.5	-0.25	33.05728	-0.30185	-1.4496	-1.00498	1.10134379754394	-3.973236	0.970656	-0.121853
Trial1	2	1	blindfold	clockwise	practice	Guided	1	0.5	-0.25	33.07729	-0.30189	-1.44959	-1.00499	1.10137980257321	-4.045817	0.987583	-0.160335
Trial1	2	1	blindfold	clockwise	practice	Guided	1	0.5	-0.25	33.09729	-0.3019	-1.44958	-1.00499	1.10138707156007	-4.012064	1.012974	-0.173981
Trial1	2	1	blindfold	clockwise	practice	Guided	1	0.5	-0.25	33.11728	-0.30191	-1.44957	-1.005	1.10140122647742	-4.028389	0.991815	-0.161102
Trial1	2	1	blindfold	clockwise	practice	Guided	1	0.5	-0.25	33.13728	-0.30191	-1.44956	-1.005	1.10140122647742	-3.959435	0.996047	-0.214401
Trial1	2	1	blindfold	clockwise	practice	Guided	1	0.5	-0.25	33.15729	-0.30192	-1.44956	-1.00501	1.10141535969642	-3.947449	0.95796	-0.143321
Trial1	2	1	blindfold	clockwise	practice	Guided	1	0.5	-0.25	33.17728	-0.30192	-1.44956	-1.00501	1.10141535969642	-3.850342	0.809847	0.04177
Trial1	2	1	blindfold	clockwise	practice	Guided	1	0.5	-0.25	33.19728	-0.30192	-1.44956	-1.005	1.10140849550416	-3.765506	0.784457	0.046536
Trial1	2	1	blindfold	clockwise	practice	Guided	1	0.5	-0.25	33.21729	-0.30192	-1.44957	-1.005	1.10140849550416	-3.72141	0.809847	0.03625
Trial1	2	1	blindfold	clockwise	practice	Guided	1	0.5	-0.25	33.23729	-0.30191	-1.44957	-1.005	1.10140122647742	-3.617155	0.818311	0.078002
Trial1	2	1	blindfold	clockwise	practice	Guided	1	0.5	-0.25	33.25728	-0.3019	-1.44957	-1.00498	1.10138020737359	-3.62467	0.877556	0.233867
Trial1	2	1	blindfold	clockwise	practice	Guided	1	0.5	-0.25	33.27728	-0.30187	-1.44958	-1.00496	1.10134471022426	-3.476485	0.661734	0.450767
Trial1	2	1	blindfold	clockwise	practice	Guided	1	0.5	-0.25	33.29729	-0.30185	-1.44959	-1.00491	1.10129582971636	-3.466767	0.657503	0.547377
Trial1	2	1	blindfold	clockwise	practice	Guided	1	0.5	-0.25	33.31728	-0.30182	-1.4496	-1.00475	1.10116434332261	-3.458324	0.661734	0.638802
Trial1	2	1	blindfold	clockwise	practice	Guided	1	0.5	-0.25	33.33728	-0.30177	-1.44963	-1.00427	1.10079902081563	-3.39107	0.610953	0.875062
Trial1	2	1	blindfold	clockwise	practice	Guided	1	0.5	-0.25	33.35728	-0.30172	-1.44968	-1.00121	1.09866799953987	-3.254843	0.399311	1.243307
Trial1	2	1	blindfold	clockwise	practice	Guided	1	0.5	-0.25	33.37729	-0.30156	-1.44989	-0.99837	1.0966111679362	-3.072906	-0.244014	1.433005
Trial1	2	1	blindfold	clockwise	practice	Guided	1	0.5	-0.25	33.39728	-0.30151	-1.45011	-0.99432	1.09381466243855	-2.877609	-0.32009	1.794934
Trial1	2	1	blindfold	clockwise	practice	Guided	1	0.5	-0.25	33.41728	-0.30145	-1.45017	-0.9885	1.08981850494262	-2.773855	-0.265009	2.244061
Trial1	2	1	blindfold	clockwise	practice	Guided	1	0.5	-0.25	33.43729	-0.3014	-1.45018	-0.98104	1.08474026949437	-2.806046	-0.544228	2.451402
Trial1	2	1	blindfold	clockwise	practice	Guided	1	0.5	-0.25	33.45728	-0.3014	-1.45024	-0.96122	1.07148299564046	-2.879056	-0.544216	2.513448
Trial1	2	1	blindfold	clockwise	practice	Guided	1	0.5	-0.25	33.47728	-0.30139	-1.45036	-0.9487	1.06320629452467	-2.603012	-1.060495	2.295988
Trial1	2	1	blindfold	clockwise	practice	Guided	1	0.5	-0.25	33.49728	-0.30132	-1.45051	-0.93525	1.05436296493655	-2.544329	-1.348258	2.310428
Trial1	2	1	blindfold	clockwise	practice	Guided	1	0.5	-0.25	33.51729	-0.30126	-1.45062	-0.92018	1.04458548795463	-2.316045	-1.246694	2.072655
Trial1	2	1	blindfold	clockwise	practice	Guided	1	0.5	-0.25	33.53728	-0.30119	-1.45067	-0.90402	1.03423767750954	-2.184898	-1.479443	2.068082
Trial1	2	1	blindfold	clockwise	practice	Guided	1	0.5	-0.25	33.55728	-0.30109	-1.45074	-0.87121	1.0137293048614	-1.972328	-1.644484	1.731055
Trial1	2	1	blindfold	clockwise	practice	Guided	1	0.5	-0.25	33.57729	-0.3009	-1.45088	-0.85355	1.0028526215535	-1.691324	-1.839146	1.227182
Trial1	2	1	blindfold	clockwise	practice	Guided	1	0.5	-0.25	33.59729	-0.30087	-1.45094	-0.83642	0.992613305843837	-1.806061	-2.067664	0.845618
Trial1	2	1	blindfold	clockwise	practice	Guided	1	0.5	-0.25	33.61728	-0.30089	-1.45102	-0.81893	0.98239813774343	-1.82578	-2.17769	0.937763
Trial1	2	1	blindfold	clockwise	practice	Guided	1	0.5	-0.25	33.63728	-0.3009	-1.45108	-0.8022	0.972813252984849	-1.805319	-2.156531	0.757751
Trial1	2	1	blindfold	clockwise	practice	Guided	1	0.5	-0.25	33.65729	-0.30091	-1.45109	-0.76869	0.954199239859928	-1.775201	-2.071895	0.832288
Trial1	2	1	blindfold	clockwise	practice	Guided	1	0.5	-0.25	33.67728	-0.30089	-1.45103	-0.75244	0.945447396258679	-1.678536	-2.160763	0.78894
Trial1	2	1	blindfold	clockwise	practice	Guided	1	0.5	-0.25	33.69728	-0.30086	-1.45106	-0.7365	0.93704802122525	-1.65297	-2.287717	0.627676
Trial1	2	1	blindfold	clockwise	practice	Guided	1	0.5	-0.25	33.71729	-0.30083	-1.45114	-0.72042	0.928775365001453	-1.719202	-2.423135	0.688803
Trial1	2	1	blindfold	clockwise	practice	Guided	1	0.5	-0.25	33.73729	-0.30086	-1.4512	-0.70471	0.920944032046371	-1.810781	-2.592407	0.725562
Trial1	2	1	blindfold	clockwise	practice	Guided	1	0.5	-0.25	33.75728	-0.30092	-1.45127	-0.6758701	0.907104251367289	-1.900931	-2.626261	0.700421
Trial1	2	1	blindfold	clockwise	practice	Guided	1	0.5	-0.25	33.77728	-0.30098	-1.45136	-0.6612099	0.900368023981082	-2.010745	-2.613566	0.92858
Trial1	2	1	blindfold	clockwise	practice	Guided	1	0.5	-0.25	33.79729	-0.301	-1.45132	-0.6471599	0.894056492444385	-1.989377	-2.554321	0.906796
Trial1	2	1	blindfold	clockwise	practice	Guided	1	0.5	-0.25	33.81728	-0.30101	-1.45129	-0.63279	0.88777542144593	-2.040579	-2.753215	1.048289
Trial1	2	1	blindfold	clockwise	practice	Guided	1	0.5	-0.25	33.83728	-0.30101	-1.45134	-0.61911	0.881963250925185	-2.109567	-2.757447	0.807567
Trial1	2	1	blindfold	clockwise	practice	Guided	1	0.5	-0.25	33.85728	-0.30103	-1.4514	-0.59255	0.871200072015553	-2.100082	-3.057905	0.990338
Trial1	2	1	blindfold	clockwise	practice	Guided	1	0.5	-0.25	33.87729	-0.30105	-1.45153	-0.5791	0.866018436683643	-2.08621	-3.222945	1.214924
Trial1	2	1	blindfold	clockwise	practice	Guided	1	0.5	-0.25	33.89728	-0.30105	-1.45158	-0.56614	0.861176875774259	-2.115268	-3.273727	1.161821
Trial1	2	1	blindfold	clockwise	practice	Guided	1	0.5	-0.25	33.91728	-0.30106	-1.45166	-0.55319	0.856516975266498	-2.13525	-3.591112	1.402785
Trial1	2	1	blindfold	clockwise	practice	Guided	1	0.5	-0.25	33.93729	-0.30107	-1.45177	-0.53988	0.851905836290485	-2.245112	-3.650357	1.336384
Trial1	2	1	blindfold	clockwise	practice	Guided	1	0.5	-0.25	33.95728	-0.30111	-1.45184	-0.51372	0.843401124544017	-2.307381	-3.79847	1.442323
Trial1	2	1	blindfold	clockwise	practice	Guided	1	0.5	-0.25	33.97728	-0.30117	-1.45186	-0.50084	0.839520139730155	-2.408172	-3.768847	1.438898
Trial1	2	1	blindfold	clockwise	practice	Guided	1	0.5	-0.25	33.99728	-0.30118	-1.45186	-0.48792	0.835760333209852	-2.333186	-3.853483	1.538586
Trial1	2	1	blindfold	clockwise	practice	Guided	1	0.5	-0.25	34.01729	-0.30117	-1.45193	-0.47444	0.83201362527346	-2.256058	-4.065073	1.66176
Trial1	2	1	blindfold	clockwise	practice	Guided	1	0.5	-0.25	34.03728	-0.30115	-1.45201	-0.46115	0.828508104587712	-2.318263	-4.137014	1.757388
Trial1	2	1	blindfold	clockwise	practice	Guided	1	0.5	-0.25	34.05728	-0.30113	-1.45209	-0.43368	0.821917035576888	-2.251951	-4.357067	1.868152
Trial1	2	1	blindfold	clockwise	practice	Guided	1	0.5	-0.25	34.07729	-0.3011	-1.45216	-0.42007	0.818953594334177	-2.146966	-4.369763	1.695776
Trial1	2	1	blindfold	clockwise	practice	Guided	1	0.5	-0.25	34.09729	-0.30108	-1.45218	-0.40646	0.816216199821749	-2.19532	-4.467094	1.517044
Trial1	2	1	blindfold	clockwise	practice	Guided	1	0.5	-0.25	34.11728	-0.30109	-1.45221	-0.39277	0.81371276388935	-2.270318	-4.416313	1.679191
Trial1	2	1	blindfold	clockwise	practice	Guided	1	0.5	-0.25	34.13728	-0.30111	-1.45221	-0.37844	0.811340904234482	-2.31433	-4.539035	1.894871
Trial1	2	1	blindfold	clockwise	practice	Guided	1	0.5	-0.25	34.15729	-0.30114	-1.45226	-0.3496	0.80730754957151	-2.286589	-4.539035	1.888609
Trial1	2	1	blindfold	clockwise	practice	Guided	1	0.5	-0.25	34.17728	-0.30115	-1.45238	-0.3353	0.80567825501402	-2.271176	-4.776016	1.664206
Trial1	2	1	blindfold	clockwise	practice	Guided	1	0.5	-0.25	34.19728	-0.30113	-1.45241	-0.32092	0.804262967579968	-2.143375	-4.750625	1.901015
Trial1	2	1	blindfold	clockwise	practice	Guided	1	0.5	-0.25	34.21729	-0.3011	-1.45238	-0.30604	0.803057698846139	-2.116855	-4.619439	1.666477
Trial1	2	1	blindfold	clockwise	practice	Guided	1	0.5	-0.25	34.23729	-0.30106	-1.45234	-0.29153	0.802135835821423	-2.041946	-4.708307	1.717621
Trial1	2	1	blindfold	clockwise	practice	Guided	1	0.5	-0.25	34.25728	-0.30103	-1.45238	-0.26189	0.801118248985302	-2.076523	-5.063778	1.705456
Trial1	2	1	blindfold	clockwise	practice	Guided	1	0.5	-0.25	34.27728	-0.30103	-1.45259	-0.24824	0.801031943473552	-2.063212	-5.1865	1.635252
Trial1	2	1	blindfold	clockwise	practice	Guided	1	0.5	-0.25	34.29729	-0.30103	-1.45258	-0.23435	0.801182875207882	-2.044516	-4.966447	1.517766
Trial1	2	1	blindfold	clockwise	practice	Guided	1	0.5	-0.25	34.31728	-0.30102	-1.45252	-0.22055	0.801561187371733	-1.95134	-5.06801	1.617693
Trial1	2	1	blindfold	clockwise	practice	Guided	1	0.5	-0.25	34.33728	-0.301	-1.45253	-0.20649	0.802180851801326	-1.966561	-5.262673	1.597565
Trial1	2	1	blindfold	clockwise	practice	Guided	1	0.5	-0.25	34.35728	-0.30099	-1.45262	-0.17922	0.804111195195057	-1.986973	-5.44464	1.489794
Trial1	2	1	blindfold	clockwise	practice	Guided	1	0.5	-0.25	34.37729	-0.301	-1.45277	-0.16684	0.805305275176931	-1.978196	-5.529276	1.531547
Trial1	2	1	blindfold	clockwise	practice	Guided	1	0.5	-0.25	34.39728	-0.30099	-1.45277	-0.15432	0.806684366188512	-1.987065	-5.605448	1.584033
Trial1	2	1	blindfold	clockwise	practice	Guided	1	0.5	-0.25	34.41728	-0.30099	-1.45279	-0.14168	0.808281031869629	-2.037016	-5.605448	1.580698
Trial1	2	1	blindfold	clockwise	practice	Guided	1	0.5	-0.25	34.43729	-0.301	-1.45281	-0.12955	0.810005680326452	-2.026429	-5.690084	1.719556
Trial1	2	1	blindfold	clockwise	practice	Guided	1	0.5	-0.25	34.45728	-0.30102	-1.45285	-0.10553	0.813943866209135	-2.111497	-5.74933	1.91314
Trial1	2	1	blindfold	clockwise	practice	Guided	1	0.5	-0.25	34.47728	-0.30108	-1.45294	-0.093265	0.816268956353356	-2.179654	-5.86782	1.851747
Trial1	2	1	blindfold	clockwise	practice	Guided	1	0.5	-0.25	34.49728	-0.30108	-1.45294	-0.08144499	0.818620753536029	-2.18219	-5.910138	1.799639
Trial1	2	1	blindfold	clockwise	practice	Guided	1	0.5	-0.25	34.51729	-0.30108	-1.45295	-0.069377	0.821190487597455	-2.081738	-5.850893	1.816393
Trial1	2	1	blindfold	clockwise	practice	Guided	1	0.5	-0.25	34.53728	-0.30106	-1.45294	-0.0578	0.823794875944904	-2.113671	-5.901674	1.737773
Trial1	2	1	blindfold	clockwise	practice	Guided	1	0.5	-0.25	34.55728	-0.30105	-1.45297	-0.034367	0.829565371421648	-2.070604	-6.045556	1.853869
Trial1	2	1	blindfold	clockwise	practice	Guided	1	0.5	-0.25	34.57729	-0.30107	-1.45304	-0.023556	0.832460231926997	-2.077038	-6.138655	1.865966
Trial1	2	1	blindfold	clockwise	practice	Guided	1	0.5	-0.25	34.59729	-0.30106	-1.45305	-0.012214	0.835607167992752	-2.127836	-6.049787	1.738114
Trial1	2	1	blindfold	clockwise	practice	Guided	1	0.5	-0.25	34.61728	-0.30106	-1.45304	-0.0015749	0.838696719578366	-2.104434	-6.104801	1.906527
Trial1	2	1	blindfold	clockwise	practice	Guided	1	0.5	-0.25	34.63728	-0.30104	-1.45305	0.0096838	0.842081200095228	-2.027222	-6.020165	1.933173
Trial1	2	1	blindfold	clockwise	practice	Guided	1	0.5	-0.25	34.65729	-0.30103	-1.45303	0.031444	0.849034628875183	-2.104068	-6.214828	1.883701
Trial1	2	1	blindfold	clockwise	practice	Guided	1	0.5	-0.25	34.67728	-0.30101	-1.45311	0.042117	0.852613238259186	-2.063979	-6.265609	1.724464
Trial1	2	1	blindfold	clockwise	practice	Guided	1	0.5	-0.25	34.69728	-0.30101	-1.45313	0.052043	0.856064813814168	-1.981453	-6.252914	1.943325
Trial1	2	1	blindfold	clockwise	practice	Guided	1	0.5	-0.25	34.71729	-0.301	-1.45314	0.062379	0.859756731518938	-2.034711	-6.286768	1.629594
Trial1	2	1	blindfold	clockwise	practice	Guided	1	0.5	-0.25	34.73729	-0.30101	-1.45316	0.072238	0.863396965537032	-2.013313	-6.494126	1.835994
Trial1	2	1	blindfold	clockwise	practice	Guided	1	0.5	-0.25	34.75728	-0.301	-1.45321	0.09150501	0.870762118816048	-2.011283	-6.265609	1.828439
Trial1	2	1	blindfold	clockwise	practice	Guided	1	0.5	-0.25	34.77728	-0.30102	-1.45315	0.10141	0.874712537812176	-2.059469	-6.291	2.057561
Trial1	2	1	blindfold	clockwise	practice	Guided	1	0.5	-0.25	34.79729	-0.30102	-1.45312	0.11103	0.878621473509407	-2.02446	-6.180973	1.955016
Trial1	2	1	blindfold	clockwise	practice	Guided	1	0.5	-0.25	34.81728	-0.30102	-1.45311	0.12098	0.882756589617803	-1.999407	-6.50259	2.092692
Trial1	2	1	blindfold	clockwise	practice	Guided	1	0.5	-0.25	34.83728	-0.30101	-1.4532	0.13062	0.886841913237661	-1.982854	-6.45604	1.978451
Trial1	2	1	blindfold	clockwise	practice	Guided	1	0.5	-0.25	34.85728	-0.301	-1.45324	0.1503	0.895455797557865	-2.040797	-6.477199	2.005829
Trial1	2	1	blindfold	clockwise	practice	Guided	1	0.5	-0.25	34.87729	-0.30097	-1.45321	0.16006	0.899834526998734	-1.960888	-6.227523	1.968022
Trial1	2	1	blindfold	clockwise	practice	Guided	1	0.5	-0.25	34.89728	-0.30096	-1.45315	0.1698	0.904305792967524	-1.928321	-6.443345	1.900631
Trial1	2	1	blindfold	clockwise	practice	Guided	1	0.5	-0.25	34.91728	-0.30096	-1.45318	0.17953	0.908863545811623	-1.996453	-6.333318	1.958993
Trial1	2	1	blindfold	clockwise	practice	Guided	1	0.5	-0.25	34.93729	-0.30098	-1.45317	0.18953	0.913649588729039	-2.016209	-6.320623	1.918176
Trial1	2	1	blindfold	clockwise	practice	Guided	1	0.5	-0.25	34.95728	-0.30099	-1.45318	0.20934	0.923351637121791	-1.954842	-6.464504	2.066583
Trial1	2	1	blindfold	clockwise	practice	Guided	1	0.5	-0.25	34.97728	-0.30097	-1.45323	0.21904	0.928197976304188	-1.952614	-6.633776	1.932233
Trial1	2	1	blindfold	clockwise	practice	Guided	1	0.5	-0.25	34.99728	-0.30097	-1.45329	0.22895	0.933244919874917	-1.868072	-6.629544	2.012099
Trial1	2	1	blindfold	clockwise	practice	Guided	1	0.5	-0.25	35.01729	-0.30096	-1.45327	0.23817	0.938001540491216	-1.965822	-6.45604	1.904368
Trial1	2	1	blindfold	clockwise	practice	Guided	1	0.5	-0.25	35.03728	-0.30097	-1.45324	0.2479	0.943110485949326	-1.957252	-6.494126	2.008691
Trial1	2	1	blindfold	clockwise	practice	Guided	1	0.5	-0.25	35.05728	-0.30096	-1.45322	0.26714	0.953399553823406	-1.962239	-6.307927	2.076431
Trial1	2	1	blindfold	clockwise	practice	Guided	1	0.5	-0.25	35.07729	-0.30099	-1.45323	0.27661	0.958594326599775	-1.930081	-6.663398	2.056764
Trial1	2	1	blindfold	clockwise	practice	Guided	1	0.5	-0.25	35.09729	-0.30098	-1.4533	0.28608	0.96382090270433	-1.944566	-6.587226	2.063441
Trial1	2	1	blindfold	clockwise	practice	Guided	1	0.5	-0.25	35.11728	-0.30097	-1.45332	0.29609	0.969415940217868	-1.911282	-6.701485	2.015589
Trial1	2	1	blindfold	clockwise	practice	Guided	1	0.5	-0.25	35.13728	-0.30095	-1.45334	0.30526	0.974594560924317	-1.871115	-6.633776	2.160425
Trial1	2	1	blindfold	clockwise	practice	Guided	1	0.5	-0.25	35.15729	-0.30094	-1.45331	0.32433	0.985575895628745	-1.890727	-6.544908	1.983776
Trial1	2	1	blindfold	clockwise	practice	Guided	1	0.5	-0.25	35.17728	-0.30094	-1.4533	0.3337	0.991065379384527	-1.85211	-6.561835	2.025788
Trial1	2	1	blindfold	clockwise	practice	Guided	1	0.5	-0.25	35.19728	-0.30095	-1.45329	0.3429	0.996519596959407	-1.905811	-6.676094	1.76805
Trial1	2	1	blindfold	clockwise	practice	Guided	1	0.5	-0.25	35.21729	-0.30096	-1.45334	0.35217	1.00207066918566	-1.870744	-6.849598	1.837847
Trial1	2	1	blindfold	clockwise	practice	Guided	1	0.5	-0.25	35.23729	-0.30095	-1.45338	0.36094	1.00735720888764	-1.843702	-6.676094	1.840771
Trial1	2	1	blindfold	clockwise	practice	Guided	1	0.5	-0.25	35.25728	-0.30094	-1.45335	0.37826	1.01794672897267	-1.836233	-6.701485	1.843914
Trial1	2	1	blindfold	clockwise	practice	Guided	1	0.5	-0.25	35.27728	-0.30093	-1.45329	0.38662	1.02311968884007	-1.921655	-6.523749	1.874884
Trial1	2	1	blindfold	clockwise	practice	Guided	1	0.5	-0.25	35.29729	-0.30095	-1.45329	0.39489	1.02830151859244	-1.845158	-6.71418	1.803603
Trial1	2	1	blindfold	clockwise	practice	Guided	1	0.5	-0.25	35.31728	-0.30093	-1.45333	0.40345	1.03367583594572	-1.770416	-6.616849	2.19511
Trial1	2	1	blindfold	clockwise	practice	Guided	1	0.5	-0.25	35.33728	-0.3009	-1.45331	0.41177	1.03893232871378	-1.791144	-6.582994	1.973449
Trial1	2	1	blindfold	clockwise	practice	Guided	1	0.5	-0.25	35.35728	-0.30088	-1.45331	0.42862	1.04973040208747	-1.664628	-6.709948	2.007832
Trial1	2	1	blindfold	clockwise	practice	Guided	1	0.5	-0.25	35.37729	-0.30084	-1.45336	0.43679	1.05500010784818	-1.787601	-6.646471	1.784413
Trial1	2	1	blindfold	clockwise	practice	Guided	1	0.5	-0.25	35.39728	-0.30085	-1.45336	0.44478	1.06022637500987	-1.626103	-6.858061	1.893782
Trial1	2	1	blindfold	clockwise	practice	Guided	1	0.5	-0.25	35.41728	-0.30082	-1.45339	0.45259	1.06533814042891	-1.62233	-6.726875	1.830274
Trial1	2	1	blindfold	clockwise	practice	Guided	1	0.5	-0.25	35.43729	-0.30081	-1.45339	0.46037	1.0704775633965	-1.604099	-6.777657	1.791671
Trial1	2	1	blindfold	clockwise	practice	Guided	1	0.5	-0.25	35.45728	-0.3008	-1.4534	0.47439	1.0798247767482	-1.517432	-6.97232	1.581196
Trial1	2	1	blindfold	clockwise	practice	Guided	1	0.5	-0.25	35.47728	-0.30072	-1.45354	0.48044	1.08383352433518	-1.400068	-7.027333	1.36022
Trial1	2	1	blindfold	clockwise	practice	Guided	1	0.5	-0.25	35.49728	-0.3007	-1.45352	0.48595	1.08753983678592	-1.373651	-6.959624	1.434562
Trial1	2	1	blindfold	clockwise	practice	Guided	1	0.5	-0.25	35.51729	-0.30069	-1.45347	0.49104	1.09098340113301	-1.431777	-6.76073	1.429433
Trial1	2	1	blindfold	clockwise	practice	Guided	1	0.5	-0.25	35.53728	-0.30071	-1.45342	0.49592	1.09431857445429	-1.491297	-6.731107	1.64309
Trial1	2	1	blindfold	clockwise	practice	Guided	1	0.5	-0.25	35.55728	-0.30075	-1.45338	0.5046	1.10028256942306	-1.594561	-6.870757	1.645558
Trial1	2	1	blindfold	clockwise	practice	Guided	1	0.5	-0.25	35.57729	-0.30081	-1.45345	0.50855	1.10303887311593	-1.579573	-7.040029	1.81644
Trial1	2	1	blindfold	clockwise	practice	Guided	1	0.5	-0.25	35.59729	-0.3008	-1.4535	0.51236	1.10565517555374	-1.571951	-7.014638	1.710918
Trial1	2	1	blindfold	clockwise	practice	Guided	1	0.5	-0.25	35.61728	-0.30078	-1.45352	0.51555	1.10784269404839	-1.514712	-7.107737	1.535362
Trial1	2	1	blindfold	clockwise	practice	Guided	1	0.5	-0.25	35.63728	-0.30076	-1.45356	0.51839	1.10979267027985	-1.460554	-7.065419	1.385196
Trial1	2	1	blindfold	clockwise	practice	Guided	1	0.5	-0.25	35.65729	-0.30075	-1.45354	0.52234	1.11252400652332	-1.524163	-7.023101	1.416548
Trial1	2	1	blindfold	clockwise	practice	Guided	1	0.5	-0.25	35.67728	-0.30075	-1.45352	0.52353	1.1133504662981	-1.523128	-7.040029	1.380339
Trial1	2	1	blindfold	clockwise	practice	Guided	1	0.5	-0.25	35.69728	-0.30075	-1.45354	0.5242	1.1138160819444	-1.494363	-7.145824	1.416636
Trial1	2	1	blindfold	clockwise	practice	Guided	1	0.5	-0.25	35.71729	-0.30075	-1.45357	0.52435	1.11392032620985	-1.506709	-7.247387	1.354235
Trial1	2	1	blindfold	clockwise	practice	Guided	1	0.5	-0.25	35.73729	-0.30075	-1.45361	0.52441	1.11396205169922	-1.534757	-7.268546	1.322157
Trial1	2	1	blindfold	clockwise	practice	Guided	1	0.5	-0.25	35.75728	-0.30075	-1.45362	0.52452	1.11403854586326	-1.615614	-7.340486	1.23826
Trial1	2	1	blindfold	clockwise	practice	Guided	1	0.5	-0.25	35.77728	-0.30077	-1.45364	0.52457	1.11408762452988	-1.6955	-7.3024	1.082825
Trial1	2	1	blindfold	clockwise	practice	Guided	1	0.5	-0.25	35.79729	-0.30077	-1.45365	0.52461	1.11411543124786	-1.679987	-7.387036	0.959999
Trial1	2	1	blindfold	clockwise	practice	Guided	1	0.5	-0.25	35.81728	-0.30078	-1.45366	0.52464	1.11414351499802	-1.653931	-7.429354	0.786098
Trial1	2	1	blindfold	clockwise	practice	Guided	1	0.5	-0.25	35.83728	-0.30078	-1.45368	0.52467	1.11416436044568	-1.592143	-7.509758	0.694354
Trial1	2	1	blindfold	clockwise	practice	Guided	1	0.5	-0.25	35.85728	-0.30078	-1.45371	0.52475	1.11421997797337	-1.511053	-7.577467	0.770845
Trial1	2	1	blindfold	clockwise	practice	Guided	1	0.5	-0.25	35.87729	-0.30077	-1.45376	0.52478	1.1142336698807	-1.52156	-7.628249	0.761967
Trial1	2	1	blindfold	clockwise	practice	Guided	1	0.5	-0.25	35.89728	-0.30077	-1.45376	0.5248	1.11424755437111	-1.528504	-7.526686	0.629242
Trial1	2	1	blindfold	clockwise	practice	Guided	1	0.5	-0.25	35.91728	-0.30078	-1.45376	0.52482	1.11426867682831	-1.672266	-7.382804	0.53466
Trial1	2	1	blindfold	clockwise	practice	Guided	1	0.5	-0.25	35.93729	-0.30078	-1.45374	0.52484	1.1142825615992	-1.769006	-7.260082	0.396873
Trial1	2	1	blindfold	clockwise	practice	Guided	1	0.5	-0.25	35.95728	-0.30079	-1.45371	0.52487	1.11431064742816	-1.802428	-7.217764	0.356574
Trial1	2	1	blindfold	clockwise	practice	Guided	1	0.5	-0.25	35.97728	-0.30081	-1.45365	0.52489	1.11433890341392	-1.664047	-6.993479	0.441317
Trial1	2	1	blindfold	clockwise	practice	Guided	1	0.5	-0.25	35.99728	-0.30082	-1.4536	0.52489	1.1143460781912	-1.953234	-7.09081	0.288938
Trial1	2	1	blindfold	clockwise	practice	Guided	1	0.5	-0.25	36.01729	-0.30083	-1.4536	0.5249	1.11436023761525	-2.003455	-7.200837	0.186519
Trial1	2	1	blindfold	clockwise	practice	Guided	1	0.5	-0.25	36.03728	-0.30085	-1.45359	0.52491	1.11438157185699	-2.34984	-7.13736	0.289759
Trial1	2	1	blindfold	clockwise	practice	Guided	1	0.5	-0.25	36.05728	-0.30088	-1.45359	0.52492	1.11441006101259	-2.248108	-7.200837	0.275721
Trial1	2	1	blindfold	clockwise	practice	Guided	1	0.5	-0.25	36.07729	-0.30093	-1.45356	0.52493	1.11445294188958	-2.431394	-6.769193	0.184874
Trial1	2	1	blindfold	clockwise	practice	Guided	1	0.5	-0.25	36.09729	-0.30096	-1.4535	0.52493	1.11447451021043	-2.496147	-6.59569	0.142173
Trial1	2	1	blindfold	clockwise	practice	Guided	1	0.5	-0.25	36.11728	-0.30099	-1.45344	0.52494	1.11450304157522	-2.431815	-6.574531	0.096556
Trial1	2	1	blindfold	clockwise	practice	Guided	1	0.5	-0.25	36.13728	-0.30101	-1.45341	0.52494	1.1145173922847	-2.41362	-6.633776	0.183909
Trial1	2	1	blindfold	clockwise	practice	Guided	1	0.5	-0.25	36.15729	-0.30102	-1.4534	0.52495	1.11453151024461	-2.354701	-6.663398	0.201672
Trial1	2	1	blindfold	clockwise	practice	Guided	1	0.5	-0.25	36.17728	-0.30105	-1.45339	0.52496	1.11456008338848	-2.394459	-6.629544	0.208046
Trial1	2	1	blindfold	clockwise	practice	Guided	1	0.5	-0.25	36.19728	-0.30105	-1.45339	0.52496	1.11456008338848	-2.394459	-6.629544	0.208046
Trial1	2	1	blindfold	clockwise	practice	Guided	1	0.5	-0.25	36.21729	-0.30106	-1.45338	0.52498	1.11458116387059	-2.443146	-6.654935	0.294831
Trial1	2	1	blindfold	clockwise	practice	Guided	1	0.5	-0.25	36.23729	-0.30109	-1.45337	0.525	1.11461659526741	-2.447444	-6.50259	0.459004
Trial1	2	1	blindfold	clockwise	practice	Guided	1	0.5	-0.25	36.25728	-0.3011	-1.45334	0.52505	1.11465858365087	-2.341317	-6.468736	0.537855
Trial1	2	1	blindfold	clockwise	practice	Guided	1	0.5	-0.25	36.27728	-0.30111	-1.4533	0.52508	1.11468662709565	-2.37483	-6.329086	0.643947
Trial1	2	1	blindfold	clockwise	practice	Guided	1	0.5	-0.25	36.29729	-0.30112	-1.45326	0.5251	1.11470770787284	-2.424174	-6.278305	0.638177
Trial1	2	1	blindfold	clockwise	practice	Guided	1	0.5	-0.25	36.31728	-0.30113	-1.45323	0.52512	1.11472880872647	-2.477917	-6.24445	0.552708
Trial1	2	1	blindfold	clockwise	practice	Guided	1	0.5	-0.25	36.33728	-0.30113	-1.45322	0.52513	1.11473573018697	-2.359347	-6.291	0.513649
Trial1	2	1	blindfold	clockwise	practice	Guided	1	0.5	-0.25	36.35728	-0.30114	-1.45321	0.52516	1.11476377411027	-2.227447	-6.316391	0.463997
Trial1	2	1	blindfold	clockwise	practice	Guided	1	0.5	-0.25	36.37729	-0.30112	-1.45321	0.52516	1.11474940282593	-1.836413	-6.527981	0.386467
Trial1	2	1	blindfold	clockwise	practice	Guided	1	0.5	-0.25	36.39728	-0.3011	-1.45322	0.52517	1.11474201497214	-1.7353	-6.663398	0.199952
Trial1	2	1	blindfold	clockwise	practice	Guided	1	0.5	-0.25	36.41728	-0.30108	-1.45324	0.52517	1.11472764412528	-1.678889	-6.786121	0.091661
Trial1	2	1	blindfold	clockwise	practice	Guided	1	0.5	-0.25	36.43729	-0.30105	-1.45328	0.52517	1.11470609888853	-1.733789	-6.908843	-0.014652
Trial1	2	1	blindfold	clockwise	practice	Guided	1	0.5	-0.25	36.45728	-0.30104	-1.45332	0.52516	1.11469189800667	-1.843668	-6.938465	-0.067427
Trial1	2	1	blindfold	clockwise	practice	Guided	1	0.5	-0.25	36.47728	-0.30102	-1.45341	0.52515	1.11467060550031	-1.905826	-7.196605	-0.14379
Trial1	2	1	blindfold	clockwise	practice	Guided	1	0.5	-0.25	36.49728	-0.30101	-1.4535	0.52515	1.11466340960424	-1.872867	-7.454745	-0.111898
Trial1	2	1	blindfold	clockwise	practice	Guided	1	0.5	-0.25	36.51729	-0.30101	-1.45361	0.52515	1.11466340960424	-1.847634	-7.814448	-0.058571
Trial1	2	1	blindfold	clockwise	practice	Guided	1	0.5	-0.25	36.53728	-0.301	-1.45376	0.52515	1.11465623516784	-1.911773	-8.013343	0.071191
Trial1	2	1	blindfold	clockwise	practice	Guided	1	0.5	-0.25	36.55728	-0.301	-1.4539	0.52518	1.11467708474388	-2.041636	-8.174151	0.217671
Trial1	2	1	blindfold	clockwise	practice	Guided	1	0.5	-0.25	36.57729	-0.301	-1.454	0.52519	1.11468404851214	-1.985079	-8.119138	0.277035
Trial1	2	1	blindfold	clockwise	practice	Guided	1	0.5	-0.25	36.59729	-0.301	-1.454	0.52519	1.11468404851214	-1.974764	-8.19531	0.221738
Trial1	2	1	blindfold	clockwise	practice	Guided	1	0.5	-0.25	36.61728	-0.301	-1.45401	0.5252	1.11469101232685	-1.898263	-8.326496	0.154385
Trial1	2	1	blindfold	clockwise	practice	Guided	1	0.5	-0.25	36.63728	-0.301	-1.45405	0.5252	1.11469101232685	-1.943813	-8.45345	0.05594
Trial1	2	1	blindfold	clockwise	practice	Guided	1	0.5	-0.25	36.65729	-0.301	-1.45412	0.52518	1.11467708474388	-1.979739	-8.648113	-0.110294
Trial1	2	1	blindfold	clockwise	practice	Guided	1	0.5	-0.25	36.67728	-0.30099	-1.45429	0.52518	1.11466991048492	-1.874947	-8.94857	-0.149617
Trial1	2	1	blindfold	clockwise	practice	Guided	1	0.5	-0.25	36.69728	-0.30098	-1.45436	0.52517	1.11465579249323	-1.776497	-9.079756	-0.142369
Trial1	2	1	blindfold	clockwise	practice	Guided	1	0.5	-0.25	36.71729	-0.30097	-1.45443	0.52517	1.11464861827634	-1.679248	-9.257492	-0.076177
Trial1	2	1	blindfold	clockwise	practice	Guided	1	0.5	-0.25	36.73729	-0.30096	-1.45452	0.52517	1.11464142268732	-1.664294	-9.4183	-0.047531
Trial1	2	1	blindfold	clockwise	practice	Guided	1	0.5	-0.25	36.75728	-0.30095	-1.4546	0.52517	1.1146342271418	-1.687709	-9.443691	0.012667
Trial1	2	1	blindfold	clockwise	practice	Guided	1	0.5	-0.25	36.77728	-0.30094	-1.45463	0.52517	1.11462705305492	-1.735655	-9.55795	0.032194
Trial1	2	1	blindfold	clockwise	practice	Guided	1	0.5	-0.25	36.79729	-0.30093	-1.45468	0.52517	1.11461985759629	-1.73658	-9.773771	0.015442
Trial1	2	1	blindfold	clockwise	practice	Guided	1	0.5	-0.25	36.81728	-0.30092	-1.45477	0.52517	1.11461266218117	-1.670162	-9.921884	0.0075951
Trial1	2	1	blindfold	clockwise	practice	Guided	1	0.5	-0.25	36.83728	-0.30091	-1.45485	0.52518	1.11461241089718	-1.582266	-10.07423	0.065848
Trial1	2	1	blindfold	clockwise	practice	Guided	1	0.5	-0.25	36.85728	-0.3009	-1.45493	0.52519	1.11461220124526	-1.475441	-10.20965	0.144056
Trial1	2	1	blindfold	clockwise	practice	Guided	1	0.5	-0.25	36.87729	-0.30087	-1.45503	0.5252	1.1145976016025	-1.493028	-10.3239	0.229106
Trial1	2	1	blindfold	clockwise	practice	Guided	1	0.5	-0.25	36.89728	-0.30086	-1.45505	0.52521	1.11459737107242	-1.558477	-10.33237	0.173801
Trial1	2	1	blindfold	clockwise	practice	Guided	1	0.5	-0.25	36.91728	-0.30085	-1.45507	0.52522	1.11459712067952	-1.586573	-10.35353	0.229992
Trial1	2	1	blindfold	clockwise	practice	Guided	1	0.5	-0.25	36.93729	-0.30085	-1.45511	0.52523	1.11460408530669	-1.573709	-10.46356	0.220828
Trial1	2	1	blindfold	clockwise	practice	Guided	1	0.5	-0.25	36.95728	-0.30084	-1.45514	0.52524	1.11460387663984	-1.514328	-10.54819	0.24695
Trial1	2	1	blindfold	clockwise	practice	Guided	1	0.5	-0.25	36.97728	-0.30082	-1.4552	0.52525	1.11459641066063	-1.361829	-10.67091	0.183772
Trial1	2	1	blindfold	clockwise	practice	Guided	1	0.5	-0.25	36.99728	-0.30081	-1.45523	0.52525	1.11458923749477	-1.248578	-10.67091	0.055506
Trial1	2	1	blindfold	clockwise	practice	Guided	1	0.5	-0.25	37.01729	-0.30079	-1.45525	0.52525	1.11457486988074	-1.146338	-10.66245	-0.030043
Trial1	2	1	blindfold	clockwise	practice	Guided	1	0.5	-0.25	37.03728	-0.30077	-1.45526	0.52524	1.11455355740806	-1.198451	-10.72169	-0.086026
Trial1	2	1	blindfold	clockwise	practice	Guided	1	0.5	-0.25	37.05728	-0.30075	-1.45529	0.52523	1.1145322463414	-1.230894	-10.82749	-0.189333
Trial1	2	1	blindfold	clockwise	practice	Guided	1	0.5	-0.25	37.07729	-0.30074	-1.45534	0.52523	1.11452505197768	-1.335718	-10.80633	-0.06986
Trial1	2	1	blindfold	clockwise	practice	Guided	1	0.5	-0.25	37.09729	-0.30073	-1.45535	0.52523	1.11451785765749	-1.330162	-10.74708	0.030815
Trial1	2	1	blindfold	clockwise	practice	Guided	1	0.5	-0.25	37.11728	-0.30073	-1.45535	0.52523	1.11451785765749	-1.336734	-10.71746	0.07325
Trial1	2	1	blindfold	clockwise	practice	Guided	1	0.5	-0.25	37.13728	-0.30072	-1.45535	0.52523	1.1145106847923	-1.384915	-10.73439	0.088526
Trial1	2	1	blindfold	clockwise	practice	Guided	1	0.5	-0.25	37.15729	-0.30072	-1.45535	0.52523	1.1145106847923	-1.441474	-10.79364	0.032764
Trial1	2	1	blindfold	clockwise	practice	Guided	1	0.5	-0.25	37.17728	-0.30072	-1.45536	0.52523	1.1145106847923	-1.463409	-10.78094	-0.041683
Trial1	2	1	blindfold	clockwise	practice	Guided	1	0.5	-0.25	37.19728	-0.30072	-1.45536	0.52523	1.1145106847923	-1.429528	-10.75132	0.0069511
Trial1	2	1	blindfold	clockwise	practice	Guided	1	0.5	-0.25	37.21729	-0.30072	-1.45536	0.52523	1.1145106847923	-1.423001	-10.72593	0.049391
Trial1	2	1	blindfold	clockwise	practice	Guided	1	0.5	-0.25	37.23729	-0.30072	-1.45536	0.52523	1.1145106847923	-1.491732	-10.68784	0.010408
Trial1	2	1	blindfold	clockwise	practice	Guided	1	0.5	-0.25	37.25728	-0.30073	-1.45536	0.52523	1.11451785765749	-1.563286	-10.6963	0.0059607
Trial1	2	1	blindfold	clockwise	practice	Guided	1	0.5	-0.25	37.27728	-0.30073	-1.45536	0.52524	1.11452482286993	-1.561432	-10.72593	0.039545
Trial1	2	1	blindfold	clockwise	practice	Guided	1	0.5	-0.25	37.29729	-0.30074	-1.45536	0.52524	1.11453201714517	-1.517508	-10.75555	0.10864
Trial1	2	1	blindfold	clockwise	practice	Guided	1	0.5	-0.25	37.31728	-0.30074	-1.45536	0.52524	1.11453201714517	-1.533662	-10.74708	0.138972
Trial1	2	1	blindfold	clockwise	practice	Guided	1	0.5	-0.25	37.33728	-0.30074	-1.45536	0.52525	1.11453894089935	-1.575781	-10.67515	0.183338
Trial1	2	1	blindfold	clockwise	practice	Guided	1	0.5	-0.25	37.35728	-0.30075	-1.45536	0.52526	1.1145531418483	-1.660482	-10.63706	0.267889
Trial1	2	1	blindfold	clockwise	practice	Guided	1	0.5	-0.25	37.37729	-0.30076	-1.45535	0.52527	1.11456723846634	-1.720841	-10.64129	0.301323
Trial1	2	1	blindfold	clockwise	practice	Guided	1	0.5	-0.25	37.39728	-0.30077	-1.45535	0.52528	1.11458137654418	-1.704275	-10.66668	0.358495
Trial1	2	1	blindfold	clockwise	practice	Guided	1	0.5	-0.25	37.41728	-0.30078	-1.45535	0.52529	1.11459553603353	-1.742417	-10.66668	0.394167
Trial1	2	1	blindfold	clockwise	practice	Guided	1	0.5	-0.25	37.43729	-0.30079	-1.45535	0.52531	1.1146166193306	-1.806525	-10.66245	0.44389
Trial1	2	1	blindfold	clockwise	practice	Guided	1	0.5	-0.25	37.45728	-0.3008	-1.45534	0.52533	1.11463772272572	-1.850221	-10.67938	0.37892
Trial1	2	1	blindfold	clockwise	practice	Guided	1	0.5	-0.25	37.47728	-0.30082	-1.45534	0.52535	1.11466602029949	-1.901513	-10.59474	0.499357
Trial1	2	1	blindfold	clockwise	practice	Guided	1	0.5	-0.25	37.49728	-0.30083	-1.45533	0.52537	1.11468710369788	-1.910452	-10.51857	0.579654
Trial1	2	1	blindfold	clockwise	practice	Guided	1	0.5	-0.25	37.51729	-0.30085	-1.45531	0.52541	1.11472929069172	-1.955861	-10.42547	0.645179
Trial1	2	1	blindfold	clockwise	practice	Guided	1	0.5	-0.25	37.53728	-0.30086	-1.45529	0.52544	1.11475735984437	-2.037776	-10.37045	0.775909
Trial1	2	1	blindfold	clockwise	practice	Guided	1	0.5	-0.25	37.55728	-0.30088	-1.45526	0.52554	1.11484128059824	-2.139367	-10.36622	0.968546
Trial1	2	1	blindfold	clockwise	practice	Guided	1	0.5	-0.25	37.57729	-0.30092	-1.45522	0.5256	1.11491174496497	-2.230034	-10.30698	1.249224
Trial1	2	1	blindfold	clockwise	practice	Guided	1	0.5	-0.25	37.59729	-0.30094	-1.4552	0.52568	1.11498177822686	-2.254458	-10.26889	1.438936
Trial1	2	1	blindfold	clockwise	practice	Guided	1	0.5	-0.25	37.61728	-0.30095	-1.45517	0.52577	1.11505156556492	-2.296174	-10.20541	1.665161
Trial1	2	1	blindfold	clockwise	practice	Guided	1	0.5	-0.25	37.63728	-0.30097	-1.45514	0.52587	1.11513549537193	-2.379551	-10.08269	1.930583
Trial1	2	1	blindfold	clockwise	practice	Guided	1	0.5	-0.25	37.65729	-0.301	-1.4551	0.52609	1.11531014824418	-2.500067	-10.05307	2.112604
Trial1	2	1	blindfold	clockwise	practice	Guided	1	0.5	-0.25	37.67728	-0.30105	-1.45508	0.52626	1.11546435637873	-2.645076	-10.20965	2.601495
Trial1	2	1	blindfold	clockwise	practice	Guided	1	0.5	-0.25	37.69728	-0.30108	-1.45509	0.52673	1.11581299613942	-2.731823	-10.27736	3.136317
Trial1	2	1	blindfold	clockwise	practice	Guided	1	0.5	-0.25	37.71729	-0.30115	-1.45513	0.52792	1.11669194464876	-2.804528	-10.417	3.674598
Trial1	2	1	blindfold	clockwise	practice	Guided	1	0.5	-0.25	37.73729	-0.30126	-1.4552	0.53036	1.11847185148226	-2.989884	-10.6963	4.269643
Trial1	2	1	blindfold	clockwise	practice	Guided	1	0.5	-0.25	37.75728	-0.3014	-1.45532	0.53982	1.12519226183737	-3.221101	-10.86558	4.757962
Trial1	2	1	blindfold	clockwise	practice	Guided	1	0.5	-0.25	37.77728	-0.3017	-1.45536	0.54748	1.13079494758052	-3.659882	-10.42124	5.19088
Trial1	2	1	blindfold	clockwise	practice	Guided	1	0.5	-0.25	37.79729	-0.30181	-1.45526	0.55319	1.13490679572176	-3.668481	-10.38738	4.947749
Trial1	2	1	blindfold	clockwise	practice	Guided	1	0.5	-0.25	37.81728	-0.30182	-1.45525	0.55351	1.1351403723377	-3.393153	-11.09832	7.086385
Trial1	2	1	blindfold	clockwise	practice	Guided	1	0.5	-0.25	37.83728	-0.30181	-1.45521	0.55352	1.13514034514256	-3.648212	-8.24186	6.987043
Trial1	2	1	blindfold	clockwise	practice	Guided	1	0.5	-0.25	37.85728	-0.30182	-1.45499	0.5535	1.13513328423898	-4.031282	-9.862639	7.311239
Trial1	2	1	blindfold	clockwise	practice	Guided	1	0.5	-0.25	37.87729	-0.30184	-1.455	0.55349	1.13514032182278	-4.190938	-10.417	6.59911
Trial1	2	1	blindfold	clockwise	practice	Guided	1	0.5	-0.25	37.89728	-0.30185	-1.455	0.55348	1.13514032849355	-3.958015	-10.12078	6.465859
Trial1	2	1	blindfold	clockwise	practice	Guided	1	0.5	-0.25	37.91728	-0.30185	-1.455	0.55347	1.13513324065904	-3.558374	-9.921884	6.519325
Trial1	2	1	blindfold	clockwise	practice	Guided	1	0.5	-0.25	37.93729	-0.30185	-1.455	0.55345	1.13511906512226	-3.288031	-10.14194	6.331807
Trial1	2	1	blindfold	clockwise	practice	Guided	1	0.5	-0.25	37.95728	-0.30184	-1.45501	0.55344	1.13510492484061	-3.345098	-10.42124	6.413462
Trial1	2	1	blindfold	clockwise	practice	Guided	1	0.5	-0.25	37.97728	-0.30183	-1.45504	0.55347	1.1351191147566	-3.6017	-10.42547	7.228534
Trial1	2	1	blindfold	clockwise	practice	Guided	1	0.5	-0.25	37.99728	-0.30183	-1.45504	0.55352	1.13515447042853	-3.817615	-10.13347	8.106992
Trial1	2	1	blindfold	clockwise	practice	Guided	1	0.5	-0.25	38.01729	-0.30183	-1.45504	0.55359	1.13520404615894	-4.032815	-9.854176	8.804634
Trial1	2	1	blindfold	clockwise	practice	Guided	1	0.5	-0.25	38.03728	-0.30185	-1.45503	0.55368	1.13528188346455	-4.222503	-9.659513	9.240052
Trial1	2	1	blindfold	clockwise	practice	Guided	1	0.5	-0.25	38.05728	-0.30186	-1.45501	0.55387	1.13542348039246	-4.368453	-9.596036	9.559772
Trial1	2	1	blindfold	clockwise	practice	Guided	1	0.5	-0.25	38.07729	-0.3019	-1.45499	0.55398	1.13552958479093	-4.361957	-9.84148	10.17745
Trial1	2	1	blindfold	clockwise	practice	Guided	1	0.5	-0.25	38.09727	-0.30191	-1.45499	0.55408	1.13560747201668	-4.269524	-10.04037	10.47472
Trial1	2	1	blindfold	clockwise	practice	Guided	1	0.5	-0.25	38.11728	-0.30192	-1.45499	0.5542	1.13569948088916	-4.229003	-10.14617	10.80111
Trial1	2	1	blindfold	clockwise	practice	Guided	1	0.5	-0.25	38.13728	-0.30193	-1.455	0.55432	1.13579149507092	-4.314151	-10.06153	11.22122
Trial1	2	1	blindfold	clockwise	practice	Guided	1	0.5	-0.25	38.15729	-0.30194	-1.455	0.55464	1.13602520915841	-4.489941	-9.964202	11.71588
Trial1	2	1	blindfold	clockwise	practice	Guided	1	0.5	-0.25	38.17728	-0.30198	-1.45497	0.55486	1.13620929549341	-4.800332	-9.562181	12.62084
Trial1	2	1	blindfold	clockwise	practice	Guided	1	0.5	-0.25	38.19728	-0.30201	-1.45496	0.55511	1.13640759057068	-4.837304	-9.689135	13.15712
Trial1	2	1	blindfold	clockwise	practice	Guided	1	0.5	-0.25	38.21729	-0.30204	-1.45495	0.55539	1.13662712945	-4.773373	-9.968434	13.74252
Trial1	2	1	blindfold	clockwise	practice	Guided	1	0.5	-0.25	38.23729	-0.30206	-1.45496	0.55572	1.13687507195743	-4.817939	-10.19695	14.38023
Trial1	2	1	blindfold	clockwise	practice	Guided	1	0.5	-0.25	38.25728	-0.30209	-1.45497	0.55648	1.13743497651501	-4.912437	-10.12924	15.24363
Trial1	2	1	blindfold	clockwise	practice	Guided	1	0.5	-0.25	38.27728	-0.30214	-1.45498	0.55679	1.13769005900833	-5.110823	-9.790699	16.55466
Trial1	2	1	blindfold	clockwise	practice	Guided	1	0.5	-0.25	38.29729	-0.30217	-1.45497	0.55702	1.13787432030942	-5.282324	-9.642586	16.99334
Trial1	2	1	blindfold	clockwise	practice	Guided	1	0.5	-0.25	38.31728	-0.30221	-1.45495	0.55722	1.13804437027374	-5.399799	-9.617195	17.36171
Trial1	2	1	blindfold	clockwise	practice	Guided	1	0.5	-0.25	38.33728	-0.30224	-1.45494	0.55745	1.13822866295375	-5.519371	-9.773771	17.85218
Trial1	2	1	blindfold	clockwise	practice	Guided	1	0.5	-0.25	38.35728	-0.30227	-1.45494	0.55791	1.13857619591637	-5.454895	-9.866871	18.36604
Trial1	2	1	blindfold	clockwise	practice	Guided	1	0.5	-0.25	38.37729	-0.30232	-1.45494	0.55808	1.13873205927562	-5.375434	-9.706063	19.15717
Trial1	2	1	blindfold	clockwise	practice	Guided	1	0.5	-0.25	38.39728	-0.30234	-1.45493	0.55821	1.1388384019776	-5.34089	-9.706063	19.28523
Trial1	2	1	blindfold	clockwise	practice	Guided	1	0.5	-0.25	38.41728	-0.30236	-1.45492	0.55833	1.13893764305131	-5.31102	-9.752612	19.3975
Trial1	2	1	blindfold	clockwise	practice	Guided	1	0.5	-0.25	38.43729	-0.30238	-1.45492	0.55846	1.139043995792	-5.382564	-9.811858	19.65358
Trial1	2	1	blindfold	clockwise	practice	Guided	1	0.5	-0.25	38.45728	-0.30239	-1.45492	0.55872	1.13923560043536	-5.313395	-9.84148	19.91262
Trial1	2	1	blindfold	clockwise	practice	Guided	1	0.5	-0.25	38.47728	-0.30241	-1.45493	0.55891	1.13938458234213	-5.135672	-10.08692	20.80238
Trial1	2	1	blindfold	clockwise	practice	Guided	1	0.5	-0.25	38.49728	-0.30242	-1.45494	0.55913	1.13954781328144	-5.090971	-10.11655	21.27795
Trial1	2	1	blindfold	clockwise	practice	Guided	1	0.5	-0.25	38.51729	-0.30243	-1.45495	0.55938	1.13973237526347	-5.101455	-10.1504	21.80857
Trial1	2	1	blindfold	clockwise	practice	Guided	1	0.5	-0.25	38.53728	-0.30244	-1.45496	0.55963	1.13991694129273	-5.150528	-10.03614	22.28664
Trial1	2	1	blindfold	clockwise	practice	Guided	1	0.5	-0.25	38.55728	-0.30245	-1.45496	0.55995	1.14015130461339	-5.22818	-9.900725	22.64859
Trial1	2	1	blindfold	clockwise	practice	Guided	1	0.5	-0.25	38.57729	-0.30247	-1.45496	0.56007	1.14025065878474	-5.158971	-9.921884	23.00654
Trial1	2	1	blindfold	clockwise	practice	Guided	1	0.5	-0.25	38.59727	-0.30247	-1.45496	0.56019	1.1403359024362	-5.043248	-10.04461	23.08006
Trial1	2	1	blindfold	clockwise	practice	Guided	1	0.5	-0.25	38.61728	-0.30247	-1.45497	0.5603	1.14041403735439	-4.909714	-10.13771	23.15673
Trial1	2	1	blindfold	clockwise	practice	Guided	1	0.5	-0.25	38.63728	-0.30247	-1.45498	0.5604	1.14048510445727	-4.759578	-10.14617	23.21144
Trial1	2	1	blindfold	clockwise	practice	Guided	1	0.5	-0.25	38.65729	-0.30246	-1.45498	0.56055	1.1405846467721	-4.711876	-10.09539	23.18774
Trial1	2	1	blindfold	clockwise	practice	Guided	1	0.5	-0.25	38.67728	-0.30245	-1.45499	0.5606	1.14061318295749	-4.793054	-9.943043	22.85155
Trial1	2	1	blindfold	clockwise	practice	Guided	1	0.5	-0.25	38.69728	-0.30245	-1.45499	0.56063	1.14063448985906	-4.801746	-9.811858	22.45662
Trial1	2	1	blindfold	clockwise	practice	Guided	1	0.5	-0.25	38.71729	-0.30245	-1.45498	0.56064	1.14064156400606	-4.761119	-9.718758	21.82658
Trial1	2	1	blindfold	clockwise	practice	Guided	1	0.5	-0.25	38.73729	-0.30244	-1.45497	0.56062	1.14062032870004	-4.622519	-9.646817	21.11733
Trial1	2	1	blindfold	clockwise	practice	Guided	1	0.5	-0.25	38.75728	-0.30243	-1.45496	0.56049	1.1405209208755	-4.511763	-9.532559	20.22777
Trial1	2	1	blindfold	clockwise	practice	Guided	1	0.5	-0.25	38.77728	-0.30241	-1.45492	0.56034	1.14040024269996	-4.424038	-8.893557	18.20794
Trial1	2	1	blindfold	clockwise	practice	Guided	1	0.5	-0.25	38.79729	-0.3024	-1.45487	0.55994	1.1401089950957	-4.419956	-8.478841	16.92471
Trial1	2	1	blindfold	clockwise	practice	Guided	1	0.5	-0.25	38.81728	-0.30239	-1.4548	0.55926	1.13961901166877	-4.317667	-8.034502	15.56449
Trial1	2	1	blindfold	clockwise	practice	Guided	1	0.5	-0.25	38.83728	-0.30236	-1.45472	0.55853	1.13907961987994	-4.100219	-7.492831	14.11366
Trial1	2	1	blindfold	clockwise	practice	Guided	1	0.5	-0.25	38.85728	-0.30232	-1.45456	0.55673	1.13777442243159	-3.847336	-6.87922	12.57676
Trial1	2	1	blindfold	clockwise	practice	Guided	1	0.5	-0.25	38.87729	-0.30211	-1.45401	0.55603	1.13713009276233	-3.171788	-6.447577	9.754202
Trial1	2	1	blindfold	clockwise	practice	Guided	1	0.5	-0.25	38.89728	-0.302	-1.4538	0.5555	1.13667687791482	-3.049761	-6.159814	8.83439
Trial1	2	1	blindfold	clockwise	practice	Guided	1	0.5	-0.25	38.91728	-0.30191	-1.45362	0.55504	1.13628740796322	-2.866308	-5.681621	7.983923
Trial1	2	1	blindfold	clockwise	practice	Guided	1	0.5	-0.25	38.93729	-0.30181	-1.45337	0.55469	1.13596886922011	-2.830531	-5.089169	7.42114
Trial1	2	1	blindfold	clockwise	practice	Guided	1	0.5	-0.25	38.95728	-0.30174	-1.45304	0.55423	1.13559361788745	-2.895039	-4.306286	7.546638
Trial1	2	1	blindfold	clockwise	practice	Guided	1	0.5	-0.25	38.97728	-0.30166	-1.45254	0.55395	1.13533888289352	-2.903937	-3.764615	6.428148
Trial1	2	1	blindfold	clockwise	practice	Guided	1	0.5	-0.25	38.99728	-0.30162	-1.45233	0.55367	1.13511236726318	-2.859566	-3.214481	6.026007
Trial1	2	1	blindfold	clockwise	practice	Guided	1	0.5	-0.25	39.01729	-0.30158	-1.45211	0.55341	1.13490005431455	-2.780851	-2.943646	5.600899
Trial1	2	1	blindfold	clockwise	practice	Guided	1	0.5	-0.25	39.03728	-0.30152	-1.45188	0.55314	1.13466652774853	-2.518691	-2.440062	5.186677
Trial1	2	1	blindfold	clockwise	practice	Guided	1	0.5	-0.25	39.05728	-0.30145	-1.45165	0.55245	1.13412879762999	-2.327369	-2.164995	4.721403
Trial1	2	1	blindfold	clockwise	practice	Guided	1	0.5	-0.25	39.07729	-0.30124	-1.45127	0.55221	1.1338105548764	-1.679881	-1.830683	3.604536
Trial1	2	1	blindfold	clockwise	practice	Guided	1	0.5	-0.25	39.09727	-0.30111	-1.45114	0.55201	1.13357720110727	-1.409812	-1.623325	3.3329
Trial1	2	1	blindfold	clockwise	practice	Guided	1	0.5	-0.25	39.11728	-0.30098	-1.45102	0.55189	1.13340044125034	-1.078493	-1.661411	3.280834
Trial1	2	1	blindfold	clockwise	practice	Guided	1	0.5	-0.25	39.13728	-0.30087	-1.45097	0.55181	1.13326611044046	-0.975849	-1.686802	3.043753
Trial1	2	1	blindfold	clockwise	practice	Guided	1	0.5	-0.25	39.15729	-0.30079	-1.45095	0.5518	1.13320249881394	-0.841464	-1.889928	3.220621
Trial1	2	1	blindfold	clockwise	practice	Guided	1	0.5	-0.25	39.17728	-0.30076	-1.45095	0.5518	1.13318129145295	-1.063981	-1.661411	3.544982
Trial1	2	1	blindfold	clockwise	practice	Guided	1	0.5	-0.25	39.19728	-0.30075	-1.45094	0.55179	1.13316715117458	-1.212441	-1.585238	3.439641
Trial1	2	1	blindfold	clockwise	practice	Guided	1	0.5	-0.25	39.21729	-0.30074	-1.45093	0.55178	1.13315298983646	-1.179454	-1.462516	3.391541
Trial1	2	1	blindfold	clockwise	practice	Guided	1	0.5	-0.25	39.23729	-0.30073	-1.45091	0.55175	1.13312470023192	-1.035314	-1.204376	3.097508
Trial1	2	1	blindfold	clockwise	practice	Guided	1	0.5	-0.25	39.25728	-0.3007	-1.45085	0.55173	1.13308934353536	-0.747695	-1.390576	3.140448
Trial1	2	1	blindfold	clockwise	practice	Guided	1	0.5	-0.25	39.27728	-0.30064	-1.45082	0.55172	1.13303988645517	-0.478448	-1.356721	3.335823
Trial1	2	1	blindfold	clockwise	practice	Guided	1	0.5	-0.25	39.29729	-0.30061	-1.45081	0.55172	1.1330187010831	-0.468426	-1.420198	3.436222
Trial1	2	1	blindfold	clockwise	practice	Guided	1	0.5	-0.25	39.31728	-0.30058	-1.4508	0.55173	1.13300453860144	-0.277862	-1.394807	3.497164
Trial1	2	1	blindfold	clockwise	practice	Guided	1	0.5	-0.25	39.33728	-0.30051	-1.45079	0.55175	1.1329692459591	0.0074429	-1.466748	3.658021
Trial1	2	1	blindfold	clockwise	practice	Guided	1	0.5	-0.25	39.35728	-0.30041	-1.45078	0.55177	1.13291273265439	0.0331	-1.513298	3.719692
Trial1	2	1	blindfold	clockwise	practice	Guided	1	0.5	-0.25	39.37729	-0.30036	-1.45079	0.55177	1.13287740202949	-0.283126	-1.89416	3.640455
Trial1	2	1	blindfold	clockwise	practice	Guided	1	0.5	-0.25	39.39728	-0.30035	-1.4508	0.55178	1.13287743563549	-0.47627	-2.029577	3.613293
Trial1	2	1	blindfold	clockwise	practice	Guided	1	0.5	-0.25	39.41728	-0.30035	-1.45082	0.55177	1.13287034867003	-0.419871	-2.021114	3.505009
Trial1	2	1	blindfold	clockwise	practice	Guided	1	0.5	-0.25	39.43729	-0.30033	-1.45086	0.55177	1.13285619997437	-0.028057	-2.173459	3.416007
Trial1	2	1	blindfold	clockwise	practice	Guided	1	0.5	-0.25	39.45728	-0.30031	-1.45088	0.55172	1.132806721829	0.217975	-2.10575	3.351905
Trial1	2	1	blindfold	clockwise	practice	Guided	1	0.5	-0.25	39.47728	-0.3002	-1.45096	0.55169	1.1327077700801	0.279958	-2.156531	3.024578
Trial1	2	1	blindfold	clockwise	practice	Guided	1	0.5	-0.25	39.49728	-0.30018	-1.45097	0.55166	1.13267240236442	0.168199	-2.143836	2.87606
Trial1	2	1	blindfold	clockwise	practice	Guided	1	0.5	-0.25	39.51729	-0.30016	-1.45098	0.55162	1.13262996860244	0.152788	-2.211545	2.741375
Trial1	2	1	blindfold	clockwise	practice	Guided	1	0.5	-0.25	39.53728	-0.30015	-1.451	0.55159	1.13260163311222	0.035696	-2.38928	2.638489
Trial1	2	1	blindfold	clockwise	practice	Guided	1	0.5	-0.25	39.55728	-0.30014	-1.45104	0.55156	1.13257338209209	-0.164918	-2.558552	2.716895
Trial1	2	1	blindfold	clockwise	practice	Guided	1	0.5	-0.25	39.57729	-0.30016	-1.4511	0.55152	1.13255918396096	-0.82218	-2.456989	2.677556
Trial1	2	1	blindfold	clockwise	practice	Guided	1	0.5	-0.25	39.59727	-0.30018	-1.45113	0.55144	1.13251670534482	-1.173292	-2.660116	2.39036
Trial1	2	1	blindfold	clockwise	practice	Guided	1	0.5	-0.25	39.61728	-0.30025	-1.4512	0.55136	1.13250956727531	-1.193054	-2.939414	2.096563
Trial1	2	1	blindfold	clockwise	practice	Guided	1	0.5	-0.25	39.63728	-0.3003	-1.45133	0.55134	1.13253073389615	-0.864257	-3.345667	2.067752
Trial1	2	1	blindfold	clockwise	practice	Guided	1	0.5	-0.25	39.65729	-0.3003	-1.45151	0.55133	1.13252364865156	-0.550514	-3.87041	2.271322
Trial1	2	1	blindfold	clockwise	practice	Guided	1	0.5	-0.25	39.67728	-0.3003	-1.45194	0.55134	1.13253073389615	-0.837003	-4.568657	2.892904
Trial1	2	1	blindfold	clockwise	practice	Guided	1	0.5	-0.25	39.69728	-0.30032	-1.45209	0.55136	1.13255903551264	-1.420521	-4.589816	3.059805
Trial1	2	1	blindfold	clockwise	practice	Guided	1	0.5	-0.25	39.71729	-0.30036	-1.45213	0.5514	1.13261559657142	-2.048676	-4.420544	3.224989
Trial1	2	1	blindfold	clockwise	practice	Guided	1	0.5	-0.25	39.73729	-0.30043	-1.45214	0.55148	1.13272166369866	-2.290198	-4.361299	3.692653
Trial1	2	1	blindfold	clockwise	practice	Guided	1	0.5	-0.25	39.75728	-0.30053	-1.45215	0.55183	1.13304000195483	-2.338497	-4.217418	4.267466
Trial1	2	1	blindfold	clockwise	practice	Guided	1	0.5	-0.25	39.77728	-0.30077	-1.45213	0.55199	1.13332280492969	-2.97578	-4.200491	5.092919
Trial1	2	1	blindfold	clockwise	practice	Guided	1	0.5	-0.25	39.79729	-0.30092	-1.45212	0.55205	1.13347122049359	-3.39542	-3.959278	4.898452
Trial1	2	1	blindfold	clockwise	practice	Guided	1	0.5	-0.25	39.81728	-0.30103	-1.45207	0.55206	1.13355605657952	-3.532469	-3.646125	4.506565
Trial1	2	1	blindfold	clockwise	practice	Guided	1	0.5	-0.25	39.83728	-0.30109	-1.45203	0.55206	1.13359845091283	-3.217123	-3.459926	4.16519
Trial1	2	1	blindfold	clockwise	practice	Guided	1	0.5	-0.25	39.85728	-0.30111	-1.452	0.55203	1.13359132831372	-2.6432	-3.400681	3.906173
Trial1	2	1	blindfold	clockwise	practice	Guided	1	0.5	-0.25	39.87729	-0.30111	-1.45197	0.552	1.1335701164848	-2.014486	-3.595343	3.349662
Trial1	2	1	blindfold	clockwise	practice	Guided	1	0.5	-0.25	39.89728	-0.30111	-1.45196	0.55196	1.13354182060591	-2.198461	-3.438767	3.086457
Trial1	2	1	blindfold	clockwise	practice	Guided	1	0.5	-0.25	39.91728	-0.30111	-1.45193	0.55193	1.13352060970137	-2.606746	-3.193322	3.037617
Trial1	2	1	blindfold	clockwise	practice	Guided	1	0.5	-0.25	39.93729	-0.30113	-1.45188	0.55191	1.133520574504	-2.630863	-3.007123	3.16515
Trial1	2	1	blindfold	clockwise	practice	Guided	1	0.5	-0.25	39.95728	-0.30114	-1.45182	0.55191	1.13352765175063	-2.390757	-2.880169	3.395793
Trial1	2	1	blindfold	clockwise	practice	Guided	1	0.5	-0.25	39.97728	-0.30113	-1.45178	0.55193	1.13353474282224	-1.775056	-3.971974	4.451082
[truncated: 15,068 more rows]
