# Supplementary material for: Assessing kinesthetic proprioceptive function of the upper limb: a novel dynamic movement reproduction task using a robotic arm
Source: PeerJ. 2021 May 3;9:e11301. doi: 10.7717/peerj.11301 (PMC8101453; doi:10.7717/peerj.11301)
Supplement: Supplemental Information 3 [file peerj-09-11301-s003.zip › DMR raw data_Study 2_part 2/HMData_PP051_2019-11-13-11-35-20.txt]

Trial1	3	1	noBlindfold	clockwise	practice	Guided	1	0.5	0	0	0.44814	-1.45079	-0.7998199	0.801499471911515	0.021933	-1.7184	0.384775
Trial1	3	1	noBlindfold	clockwise	practice	Guided	1	0.5	0	0.004806519	0.44815	-1.4508	-0.7998199	0.80149882598614	0.028841	-1.760718	0.34725
Trial1	3	1	noBlindfold	clockwise	practice	Guided	1	0.5	0	0.02479553	0.44817	-1.45082	-0.79981	0.801487599438601	0.07244	-1.760718	0.42987
Trial1	3	1	noBlindfold	clockwise	practice	Guided	1	0.5	0	0.0447998	0.44817	-1.45083	-0.79981	0.801487599438601	0.0050023	-1.722631	0.437952
Trial1	3	1	noBlindfold	clockwise	practice	Guided	1	0.5	0	0.06480408	0.44817	-1.45083	-0.79981	0.801487599438601	0.024137	-1.735327	0.418044
Trial1	3	1	noBlindfold	clockwise	practice	Guided	1	0.5	0	0.08480835	0.44817	-1.45084	-0.79981	0.801487599438601	-0.016104	-1.764949	0.419494
Trial1	3	1	noBlindfold	clockwise	practice	Guided	1	0.5	0	0.1047974	0.44817	-1.45085	-0.79981	0.801487599438601	0.022164	-1.756486	0.379807
Trial1	3	1	noBlindfold	clockwise	practice	Guided	1	0.5	0	0.1248016	0.44817	-1.45087	-0.79981	0.801487599438601	0.111207	-1.83689	0.381234
Trial1	3	1	noBlindfold	clockwise	practice	Guided	1	0.5	0	0.1448059	0.44818	-1.45088	-0.79981	0.801486953877121	0.108109	-1.862281	0.359883
Trial1	3	1	noBlindfold	clockwise	practice	Guided	1	0.5	0	0.1647949	0.44818	-1.4509	-0.79981	0.801486953877121	0.133306	-1.879208	0.315144
Trial1	3	1	noBlindfold	clockwise	practice	Guided	1	0.5	0	0.1847992	0.44819	-1.45091	-0.79981	0.80148630651299	0.096924	-1.866513	0.325285
Trial1	3	1	noBlindfold	clockwise	practice	Guided	1	0.5	0	0.2048035	0.44819	-1.45092	-0.79981	0.80148630651299	0.094966	-1.904599	0.354524
Trial1	3	1	noBlindfold	clockwise	practice	Guided	1	0.5	0	0.2248077	0.4482	-1.45092	-0.79981	0.801485661199566	0.110459	-1.866513	0.389013
Trial1	3	1	noBlindfold	clockwise	practice	Guided	1	0.5	0	0.2447968	0.4482	-1.45092	-0.79981	0.801485661199566	0.134598	-1.858049	0.42837
Trial1	3	1	noBlindfold	clockwise	practice	Guided	1	0.5	0	0.264801	0.44821	-1.45092	-0.79981	0.801485014084234	0.074923	-1.841122	0.453793
Trial1	3	1	noBlindfold	clockwise	practice	Guided	1	0.5	0	0.2848053	0.44821	-1.45092	-0.7998	0.801475080911606	0.031607	-1.815731	0.433992
Trial1	3	1	noBlindfold	clockwise	practice	Guided	1	0.5	0	0.3048096	0.44821	-1.45092	-0.7998	0.801475080911606	0.042715	-1.760718	0.468265
Trial1	3	1	noBlindfold	clockwise	practice	Guided	1	0.5	0	0.3247986	0.44821	-1.45091	-0.7998	0.801475080911606	0.051292	-1.760718	0.472775
Trial1	3	1	noBlindfold	clockwise	practice	Guided	1	0.5	0	0.3448029	0.44821	-1.45091	-0.79979	0.801465088259424	0.155045	-1.760718	0.454207
Trial1	3	1	noBlindfold	clockwise	practice	Guided	1	0.5	0	0.3648071	0.44822	-1.4509	-0.79979	0.801464441252591	0.123099	-1.74379	0.464615
Trial1	3	1	noBlindfold	clockwise	practice	Guided	1	0.5	0	0.3847961	0.44822	-1.4509	-0.79979	0.801464441252591	0.123577	-1.756486	0.388188
Trial1	3	1	noBlindfold	clockwise	practice	Guided	1	0.5	0	0.4048004	0.44823	-1.4509	-0.7998	0.801473790888734	0.104959	-1.764949	0.400065
Trial1	3	1	noBlindfold	clockwise	practice	Guided	1	0.5	0	0.4248047	0.44823	-1.4509	-0.7998	0.801473790888734	0.077994	-1.760718	0.402292
Trial1	3	1	noBlindfold	clockwise	practice	Guided	1	0.5	0	0.444809	0.44823	-1.4509	-0.7998	0.801473790888734	0.094359	-1.748022	0.408819
Trial1	3	1	noBlindfold	clockwise	practice	Guided	1	0.5	0	0.464798	0.44824	-1.45089	-0.79979	0.80146314953738	0.092171	-1.739559	0.511319
Trial1	3	1	noBlindfold	clockwise	practice	Guided	1	0.5	0	0.4848022	0.44824	-1.45089	-0.79979	0.80146314953738	0.065502	-1.726863	0.523217
Trial1	3	1	noBlindfold	clockwise	practice	Guided	1	0.5	0	0.5048065	0.44824	-1.45088	-0.79978	0.801453097381336	0.054943	-1.709936	0.547757
Trial1	3	1	noBlindfold	clockwise	practice	Guided	1	0.5	0	0.5247955	0.44824	-1.45088	-0.79978	0.801453097381336	0.085698	-1.752254	0.553986
Trial1	3	1	noBlindfold	clockwise	practice	Guided	1	0.5	0	0.5447998	0.44824	-1.45088	-0.79977	0.801443164186238	0.052351	-1.739559	0.518116
Trial1	3	1	noBlindfold	clockwise	practice	Guided	1	0.5	0	0.5648041	0.44825	-1.45088	-0.79977	0.801442519461043	0.055669	-1.709936	0.535158
Trial1	3	1	noBlindfold	clockwise	practice	Guided	1	0.5	0	0.5848083	0.44825	-1.45088	-0.79977	0.801442519461043	0.033444	-1.739559	0.533698
Trial1	3	1	noBlindfold	clockwise	practice	Guided	1	0.5	0	0.6047974	0.44825	-1.45088	-0.79976	0.801432526778216	0.039551	-1.726863	0.57619
Trial1	3	1	noBlindfold	clockwise	practice	Guided	1	0.5	0	0.6248016	0.44825	-1.45087	-0.79975	0.801422593576161	0.0076413	-1.714168	0.654066
Trial1	3	1	noBlindfold	clockwise	practice	Guided	1	0.5	0	0.6448059	0.44825	-1.45087	-0.79975	0.801422593576161	0.060629	-1.701472	0.662629
Trial1	3	1	noBlindfold	clockwise	practice	Guided	1	0.5	0	0.6647949	0.44825	-1.45087	-0.79974	0.801412600894374	0.048659	-1.705704	0.639923
Trial1	3	1	noBlindfold	clockwise	practice	Guided	1	0.5	0	0.6847992	0.44825	-1.45087	-0.79974	0.801412600894374	0.04419	-1.731095	0.65337
Trial1	3	1	noBlindfold	clockwise	practice	Guided	1	0.5	0	0.7048035	0.44825	-1.45087	-0.7997299	0.801402548732864	0.030019	-1.748022	0.651327
Trial1	3	1	noBlindfold	clockwise	practice	Guided	1	0.5	0	0.7248077	0.44826	-1.45087	-0.79972	0.801391968966764	0.027774	-1.74379	0.684852
Trial1	3	1	noBlindfold	clockwise	practice	Guided	1	0.5	0	0.7447968	0.44826	-1.45087	-0.79972	0.801391968966764	0.0419	-1.748022	0.673153
Trial1	3	1	noBlindfold	clockwise	practice	Guided	1	0.5	0	0.764801	0.44826	-1.45087	-0.79971	0.801382035758766	0.036886	-1.74379	0.681241
Trial1	3	1	noBlindfold	clockwise	practice	Guided	1	0.5	0	0.7848053	0.44826	-1.45087	-0.79971	0.801382035758766	0.014392	-1.739559	0.683973
Trial1	3	1	noBlindfold	clockwise	practice	Guided	1	0.5	0	0.8048096	0.44826	-1.45087	-0.79971	0.801382035758766	-0.0022784	-1.777645	0.679891
Trial1	3	1	noBlindfold	clockwise	practice	Guided	1	0.5	0	0.8247986	0.44826	-1.45087	-0.7997	0.801372043071001	-0.013411	-1.845354	0.631639
Trial1	3	1	noBlindfold	clockwise	practice	Guided	1	0.5	0	0.8448029	0.44826	-1.45088	-0.7997	0.801372043071001	-9.9587E-05	-1.849585	0.632513
Trial1	3	1	noBlindfold	clockwise	practice	Guided	1	0.5	0	0.8648071	0.44826	-1.45088	-0.7997	0.801372043071001	-9.9587E-05	-1.849585	0.632513
Trial1	3	1	noBlindfold	clockwise	practice	Guided	1	0.5	0	0.8847961	0.44826	-1.4509	-0.7997	0.801372043071001	0.083927	-1.88344	0.647306
Trial1	3	1	noBlindfold	clockwise	practice	Guided	1	0.5	0	0.9048004	0.44826	-1.4509	-0.7997	0.801372043071001	0.064198	-1.891903	0.603063
Trial1	3	1	noBlindfold	clockwise	practice	Guided	1	0.5	0	0.9248047	0.44826	-1.45091	-0.7997	0.801372043071001	0.0094966	-1.845354	0.620516
Trial1	3	1	noBlindfold	clockwise	practice	Guided	1	0.5	0	0.944809	0.44826	-1.45091	-0.7997	0.801372043071001	0.053055	-1.858049	0.636004
Trial1	3	1	noBlindfold	clockwise	practice	Guided	1	0.5	0	0.964798	0.44826	-1.45091	-0.7996899	0.801361990903477	0.05417	-1.841122	0.686585
Trial1	3	1	noBlindfold	clockwise	practice	Guided	1	0.5	0	0.9848022	0.44827	-1.45091	-0.7996899	0.801361346362113	0.100783	-1.83689	0.685309
Trial1	3	1	noBlindfold	clockwise	practice	Guided	1	0.5	0	1.004807	0.44827	-1.45091	-0.7996899	0.801361346362113	0.110455	-1.879208	0.711327
Trial1	3	1	noBlindfold	clockwise	practice	Guided	1	0.5	0	1.024796	0.44827	-1.45091	-0.79968	0.801351413147681	0.130344	-1.832658	0.67896
Trial1	3	1	noBlindfold	clockwise	practice	Guided	1	0.5	0	1.0448	0.44827	-1.45091	-0.79968	0.801351413147681	0.064251	-1.832658	0.666202
Trial1	3	1	noBlindfold	clockwise	practice	Guided	1	0.5	0	1.064804	0.44828	-1.45091	-0.79968	0.801350766798721	0.073921	-1.786108	0.65421
Trial1	3	1	noBlindfold	clockwise	practice	Guided	1	0.5	0	1.084808	0.44828	-1.45091	-0.79968	0.801350766798721	0.091372	-1.803036	0.659565
Trial1	3	1	noBlindfold	clockwise	practice	Guided	1	0.5	0	1.104797	0.44828	-1.45091	-0.79968	0.801350766798721	0.086348	-1.807267	0.667653
Trial1	3	1	noBlindfold	clockwise	practice	Guided	1	0.5	0	1.124802	0.44828	-1.45091	-0.79968	0.801350766798721	0.016901	-1.739559	0.637839
Trial1	3	1	noBlindfold	clockwise	practice	Guided	1	0.5	0	1.144806	0.44828	-1.4509	-0.79968	0.801350766798721	0.030204	-1.731095	0.638712
Trial1	3	1	noBlindfold	clockwise	practice	Guided	1	0.5	0	1.164795	0.44828	-1.4509	-0.79968	0.801350766798721	0.0068844	-1.680313	0.654017
Trial1	3	1	noBlindfold	clockwise	practice	Guided	1	0.5	0	1.184799	0.44828	-1.4509	-0.79968	0.801350766798721	0.090954	-1.680313	0.663747
Trial1	3	1	noBlindfold	clockwise	practice	Guided	1	0.5	0	1.204803	0.44829	-1.45089	-0.7996899	0.8013600557279	0.075085	-1.667618	0.633241
Trial1	3	1	noBlindfold	clockwise	practice	Guided	1	0.5	0	1.224808	0.44829	-1.45088	-0.7996899	0.8013600557279	0.116026	-1.7184	0.551749
Trial1	3	1	noBlindfold	clockwise	practice	Guided	1	0.5	0	1.244797	0.4483	-1.45087	-0.7996899	0.801359411558501	0.127338	-1.714168	0.51461
Trial1	3	1	noBlindfold	clockwise	practice	Guided	1	0.5	0	1.264801	0.4483	-1.45087	-0.7996899	0.801359411558501	0.090395	-1.735327	0.53323
Trial1	3	1	noBlindfold	clockwise	practice	Guided	1	0.5	0	1.284805	0.4483	-1.45087	-0.7996899	0.801359411558501	0.14198	-1.688777	0.561873
Trial1	3	1	noBlindfold	clockwise	practice	Guided	1	0.5	0	1.30481	0.44831	-1.45087	-0.7996899	0.801358763668292	0.081736	-1.6253	0.595798
Trial1	3	1	noBlindfold	clockwise	practice	Guided	1	0.5	0	1.324799	0.44832	-1.45084	-0.7996899	0.801358121669332	0.144133	-1.566055	0.663031
Trial1	3	1	noBlindfold	clockwise	practice	Guided	1	0.5	0	1.344803	0.44832	-1.45083	-0.7996899	0.801358121669332	0.121616	-1.591446	0.665762
Trial1	3	1	noBlindfold	clockwise	practice	Guided	1	0.5	0	1.364807	0.44832	-1.45083	-0.7996899	0.801358121669332	0.106052	-1.599909	0.686714
Trial1	3	1	noBlindfold	clockwise	practice	Guided	1	0.5	0	1.384796	0.44832	-1.45082	-0.79968	0.801348188414927	0.094615	-1.574518	0.655333
Trial1	3	1	noBlindfold	clockwise	practice	Guided	1	0.5	0	1.4048	0.44833	-1.45082	-0.79968	0.801347540766273	0.10373	-1.544896	0.664587
Trial1	3	1	noBlindfold	clockwise	practice	Guided	1	0.5	0	1.424805	0.44834	-1.4508	-0.79968	0.801346897085469	0.07397	-1.527969	0.708932
Trial1	3	1	noBlindfold	clockwise	practice	Guided	1	0.5	0	1.444809	0.44834	-1.4508	-0.79967	0.801336904334916	0.047291	-1.485651	0.706597
Trial1	3	1	noBlindfold	clockwise	practice	Guided	1	0.5	0	1.464798	0.44834	-1.4508	-0.79967	0.801336904334916	0.051698	-1.502578	0.707469
Trial1	3	1	noBlindfold	clockwise	practice	Guided	1	0.5	0	1.484802	0.44834	-1.45079	-0.79967	0.801336904334916	0.088561	-1.523737	0.688845
Trial1	3	1	noBlindfold	clockwise	practice	Guided	1	0.5	0	1.504807	0.44834	-1.45079	-0.79967	0.801336904334916	0.149309	-1.502578	0.71388
Trial1	3	1	noBlindfold	clockwise	practice	Guided	1	0.5	0	1.524796	0.44835	-1.45078	-0.79966	0.801326325571669	0.098725	-1.477187	0.735812
Trial1	3	1	noBlindfold	clockwise	practice	Guided	1	0.5	0	1.5448	0.44835	-1.45078	-0.79966	0.801326325571669	0.084814	-1.46026	0.714855
Trial1	3	1	noBlindfold	clockwise	practice	Guided	1	0.5	0	1.564804	0.44836	-1.45078	-0.79966	0.801325682122972	0.071458	-1.443333	0.742439
Trial1	3	1	noBlindfold	clockwise	practice	Guided	1	0.5	0	1.584808	0.44836	-1.45077	-0.79966	0.801325682122972	0.056452	-1.468723	0.766708
Trial1	3	1	noBlindfold	clockwise	practice	Guided	1	0.5	0	1.604797	0.44836	-1.45077	-0.79965	0.801315689357382	0.072797	-1.439101	0.788828
Trial1	3	1	noBlindfold	clockwise	practice	Guided	1	0.5	0	1.624802	0.44836	-1.45076	-0.79965	0.801315689357382	0.067452	-1.464492	0.801104
Trial1	3	1	noBlindfold	clockwise	practice	Guided	1	0.5	0	1.644806	0.44837	-1.45076	-0.7996399	0.801304991850415	0.071579	-1.451796	0.805584
Trial1	3	1	noBlindfold	clockwise	practice	Guided	1	0.5	0	1.664795	0.44837	-1.45076	-0.7996399	0.801304991850415	0.035154	-1.46026	0.748474
Trial1	3	1	noBlindfold	clockwise	practice	Guided	1	0.5	0	1.684799	0.44837	-1.45075	-0.7996399	0.801304991850415	0.068991	-1.426405	0.775951
Trial1	3	1	noBlindfold	clockwise	practice	Guided	1	0.5	0	1.704803	0.44837	-1.45075	-0.79963	0.801295058558609	0.084789	-1.409478	0.806452
Trial1	3	1	noBlindfold	clockwise	practice	Guided	1	0.5	0	1.724808	0.44838	-1.45074	-0.79963	0.801294415333962	0.1086	-1.443333	0.850106
Trial1	3	1	noBlindfold	clockwise	practice	Guided	1	0.5	0	1.744797	0.44838	-1.45074	-0.79962	0.801284482034695	0.103565	-1.422174	0.858194
Trial1	3	1	noBlindfold	clockwise	practice	Guided	1	0.5	0	1.764801	0.44838	-1.45074	-0.79962	0.801284482034695	0.104352	-1.430637	0.845618
Trial1	3	1	noBlindfold	clockwise	practice	Guided	1	0.5	0	1.784805	0.44838	-1.45074	-0.79961	0.801274489255111	0.136805	-1.401015	0.894049
Trial1	3	1	noBlindfold	clockwise	practice	Guided	1	0.5	0	1.80481	0.44839	-1.45073	-0.7996	0.801263853351265	0.063204	-1.388319	0.859752
Trial1	3	1	noBlindfold	clockwise	practice	Guided	1	0.5	0	1.824799	0.44839	-1.45073	-0.7996	0.801263853351265	0.06788	-1.379856	0.923195
Trial1	3	1	noBlindfold	clockwise	practice	Guided	1	0.5	0	1.844803	0.44839	-1.45072	-0.79959	0.801253860564699	0.070356	-1.396783	0.952821
Trial1	3	1	noBlindfold	clockwise	practice	Guided	1	0.5	0	1.864807	0.44839	-1.45072	-0.79959	0.801253860564699	0.074491	-1.388319	0.957301
Trial1	3	1	noBlindfold	clockwise	practice	Guided	1	0.5	0	1.884796	0.44839	-1.45072	-0.79958	0.801243867778653	0.041449	-1.396783	0.995709
Trial1	3	1	noBlindfold	clockwise	practice	Guided	1	0.5	0	1.9048	0.44839	-1.45072	-0.79957	0.80123393447399	0.057489	-1.401015	0.943557
Trial1	3	1	noBlindfold	clockwise	practice	Guided	1	0.5	0	1.924805	0.4484	-1.45072	-0.79957	0.801233287610497	0.110411	-1.417942	0.951242
Trial1	3	1	noBlindfold	clockwise	practice	Guided	1	0.5	0	1.944809	0.4484	-1.45072	-0.79956	0.801223294817419	0.112601	-1.451796	0.985059
Trial1	3	1	noBlindfold	clockwise	practice	Guided	1	0.5	0	1.964798	0.4484	-1.45072	-0.79956	0.801223294817419	0.104775	-1.443333	0.967708
Trial1	3	1	noBlindfold	clockwise	practice	Guided	1	0.5	0	1.984802	0.44841	-1.45072	-0.79956	0.801222653828062	0.081698	-1.401015	0.97882
Trial1	3	1	noBlindfold	clockwise	practice	Guided	1	0.5	0	2.004807	0.44841	-1.45072	-0.7995499	0.801212601546553	0.069421	-1.36716	0.961178
Trial1	3	1	noBlindfold	clockwise	practice	Guided	1	0.5	0	2.024796	0.44842	-1.45071	-0.7995499	0.801211954916509	0.153417	-1.392551	0.970905
Trial1	3	1	noBlindfold	clockwise	practice	Guided	1	0.5	0	2.0448	0.44842	-1.45071	-0.7995499	0.801211954916509	0.181105	-1.439101	0.955888
Trial1	3	1	noBlindfold	clockwise	practice	Guided	1	0.5	0	2.064804	0.44842	-1.45071	-0.7995499	0.801211954916509	0.182972	-1.41371	0.926547
Trial1	3	1	noBlindfold	clockwise	practice	Guided	1	0.5	0	2.084808	0.44843	-1.45071	-0.7995499	0.801211312248292	0.148217	-1.447564	0.873335
Trial1	3	1	noBlindfold	clockwise	practice	Guided	1	0.5	0	2.104797	0.44843	-1.45071	-0.7995499	0.801211312248292	0.12926	-1.46026	0.859883
Trial1	3	1	noBlindfold	clockwise	practice	Guided	1	0.5	0	2.124802	0.44844	-1.45071	-0.7995499	0.801210667786109	0.163837	-1.422174	0.874782
Trial1	3	1	noBlindfold	clockwise	practice	Guided	1	0.5	0	2.144806	0.44844	-1.45071	-0.7995499	0.801210667786109	0.17792	-1.451796	0.86308
Trial1	3	1	noBlindfold	clockwise	practice	Guided	1	0.5	0	2.164795	0.44845	-1.45071	-0.79956	0.801220077679873	0.170626	-1.417942	0.837346
Trial1	3	1	noBlindfold	clockwise	practice	Guided	1	0.5	0	2.184799	0.44845	-1.45071	-0.79956	0.801220077679873	0.193867	-1.434869	0.846891
Trial1	3	1	noBlindfold	clockwise	practice	Guided	1	0.5	0	2.204803	0.44845	-1.45071	-0.79956	0.801220077679873	0.173012	-1.481419	0.866966
Trial1	3	1	noBlindfold	clockwise	practice	Guided	1	0.5	0	2.224808	0.44846	-1.45072	-0.79956	0.801219435391758	0.159009	-1.451796	0.874464
Trial1	3	1	noBlindfold	clockwise	practice	Guided	1	0.5	0	2.244797	0.44847	-1.45072	-0.79956	0.801218791310811	0.194194	-1.489882	0.880985
Trial1	3	1	noBlindfold	clockwise	practice	Guided	1	0.5	0	2.264801	0.44847	-1.45072	-0.79956	0.801218791310811	0.149176	-1.485651	0.886446
Trial1	3	1	noBlindfold	clockwise	practice	Guided	1	0.5	0	2.284805	0.44847	-1.45072	-0.79956	0.801218791310811	0.149942	-1.489882	0.873869
Trial1	3	1	noBlindfold	clockwise	practice	Guided	1	0.5	0	2.30481	0.44848	-1.45072	-0.79956	0.801218149270847	0.095775	-1.477187	0.882939
Trial1	3	1	noBlindfold	clockwise	practice	Guided	1	0.5	0	2.324799	0.44848	-1.45072	-0.79956	0.801218149270847	0.090691	-1.464492	0.891023
Trial1	3	1	noBlindfold	clockwise	practice	Guided	1	0.5	0	2.344803	0.44849	-1.45072	-0.79956	0.801217503522811	0.123101	-1.489882	0.872107
Trial1	3	1	noBlindfold	clockwise	practice	Guided	1	0.5	0	2.364807	0.44849	-1.45073	-0.79956	0.801217503522811	0.143866	-1.511041	0.894517
Trial1	3	1	noBlindfold	clockwise	practice	Guided	1	0.5	0	2.384796	0.44849	-1.45073	-0.79956	0.801217503522811	0.164051	-1.502578	0.857961
Trial1	3	1	noBlindfold	clockwise	practice	Guided	1	0.5	0	2.4048	0.4485	-1.45073	-0.79956	0.80121686364698	0.16593	-1.489882	0.828621
Trial1	3	1	noBlindfold	clockwise	practice	Guided	1	0.5	0	2.424805	0.4485	-1.45073	-0.79956	0.80121686364698	0.181665	-1.536432	0.859119
Trial1	3	1	noBlindfold	clockwise	practice	Guided	1	0.5	0	2.444809	0.4485	-1.45073	-0.79956	0.80121686364698	0.096421	-1.498346	0.866145
Trial1	3	1	noBlindfold	clockwise	practice	Guided	1	0.5	0	2.464798	0.44851	-1.45073	-0.79956	0.801216218148578	0.146035	-1.481419	0.879191
Trial1	3	1	noBlindfold	clockwise	practice	Guided	1	0.5	0	2.484802	0.44851	-1.45074	-0.79956	0.801216218148578	0.126848	-1.472955	0.876562
Trial1	3	1	noBlindfold	clockwise	practice	Guided	1	0.5	0	2.504807	0.44851	-1.45074	-0.79957	0.801226211029916	0.074338	-1.511041	0.860485
Trial1	3	1	noBlindfold	clockwise	practice	Guided	1	0.5	0	2.524796	0.44852	-1.45074	-0.79957	0.801225569494629	0.111411	-1.549128	0.837668
Trial1	3	1	noBlindfold	clockwise	practice	Guided	1	0.5	0	2.5448	0.44852	-1.45074	-0.79957	0.801225569494629	0.159892	-1.523737	0.777718
Trial1	3	1	noBlindfold	clockwise	practice	Guided	1	0.5	0	2.564804	0.44853	-1.45075	-0.79957	0.801224926168756	0.160966	-1.566055	0.828297
Trial1	3	1	noBlindfold	clockwise	practice	Guided	1	0.5	0	2.584808	0.44853	-1.45075	-0.79958	0.801234859585099	0.206132	-1.566055	0.808213
Trial1	3	1	noBlindfold	clockwise	practice	Guided	1	0.5	0	2.604797	0.44854	-1.45075	-0.79958	0.801234218305913	0.140838	-1.557591	0.793302
Trial1	3	1	noBlindfold	clockwise	practice	Guided	1	0.5	0	2.624802	0.44854	-1.45075	-0.79958	0.801234218305913	0.129649	-1.536432	0.801677
Trial1	3	1	noBlindfold	clockwise	practice	Guided	1	0.5	0	2.644806	0.44855	-1.45075	-0.79958	0.801233577150617	0.126262	-1.456028	0.80918
Trial1	3	1	noBlindfold	clockwise	practice	Guided	1	0.5	0	2.664795	0.44855	-1.45075	-0.79958	0.801233577150617	0.116542	-1.439101	0.888514
Trial1	3	1	noBlindfold	clockwise	practice	Guided	1	0.5	0	2.684799	0.44855	-1.45075	-0.79958	0.801233577150617	0.117592	-1.451796	0.896601
Trial1	3	1	noBlindfold	clockwise	practice	Guided	1	0.5	0	2.704803	0.44855	-1.45075	-0.79958	0.801233577150617	0.125595	-1.447564	0.8849
Trial1	3	1	noBlindfold	clockwise	practice	Guided	1	0.5	0	2.724808	0.44856	-1.45074	-0.79958	0.80123293420587	0.143216	-1.434869	0.818713
Trial1	3	1	noBlindfold	clockwise	practice	Guided	1	0.5	0	2.744797	0.44856	-1.45074	-0.79958	0.80123293420587	0.161196	-1.46026	0.815685
Trial1	3	1	noBlindfold	clockwise	practice	Guided	1	0.5	0	2.764801	0.44857	-1.45074	-0.79958	0.801232293298724	0.191663	-1.447564	0.824832
Trial1	3	1	noBlindfold	clockwise	practice	Guided	1	0.5	0	2.784805	0.44857	-1.45074	-0.79958	0.801232293298724	0.162444	-1.46026	0.794722
Trial1	3	1	noBlindfold	clockwise	practice	Guided	1	0.5	0	2.80481	0.44858	-1.45074	-0.79958	0.801231648690269	0.170989	-1.430637	0.799492
Trial1	3	1	noBlindfold	clockwise	practice	Guided	1	0.5	0	2.824799	0.44858	-1.45073	-0.79958	0.801231648690269	0.087931	-1.392551	0.840334
Trial1	3	1	noBlindfold	clockwise	practice	Guided	1	0.5	0	2.844803	0.44859	-1.45073	-0.79958	0.801231009943874	0.117041	-1.379856	0.87171
Trial1	3	1	noBlindfold	clockwise	practice	Guided	1	0.5	0	2.864807	0.44859	-1.45073	-0.79958	0.801231009943874	0.089492	-1.36716	0.815182
Trial1	3	1	noBlindfold	clockwise	practice	Guided	1	0.5	0	2.884796	0.44859	-1.45072	-0.79958	0.801231009943874	0.132748	-1.396783	0.83632
Trial1	3	1	noBlindfold	clockwise	practice	Guided	1	0.5	0	2.9048	0.44859	-1.45072	-0.79959	0.801241002890278	0.170688	-1.417942	0.799474
Trial1	3	1	noBlindfold	clockwise	practice	Guided	1	0.5	0	2.924805	0.4486	-1.45072	-0.79959	0.801240358539493	0.132274	-1.439101	0.77082
Trial1	3	1	noBlindfold	clockwise	practice	Guided	1	0.5	0	2.944809	0.4486	-1.45072	-0.79959	0.801240358539493	0.116971	-1.409478	0.802196
Trial1	3	1	noBlindfold	clockwise	practice	Guided	1	0.5	0	2.964798	0.44861	-1.45072	-0.79959	0.801239718137008	0.152442	-1.388319	0.802484
Trial1	3	1	noBlindfold	clockwise	practice	Guided	1	0.5	0	2.984802	0.44861	-1.45072	-0.79959	0.801239718137008	0.143507	-1.405246	0.801897
Trial1	3	1	noBlindfold	clockwise	practice	Guided	1	0.5	0	3.004807	0.44861	-1.45072	-0.79959	0.801239718137008	0.13736	-1.384087	0.826748
Trial1	3	1	noBlindfold	clockwise	practice	Guided	1	0.5	0	3.024796	0.44862	-1.45072	-0.79959	0.801239077858413	0.134773	-1.434869	0.864461
Trial1	3	1	noBlindfold	clockwise	practice	Guided	1	0.5	0	3.0448	0.44862	-1.45072	-0.79959	0.801239077858413	0.08116	-1.384087	0.865146
Trial1	3	1	noBlindfold	clockwise	practice	Guided	1	0.5	0	3.064804	0.44863	-1.45072	-0.79959	0.801238435792984	0.112196	-1.396783	0.848963
Trial1	3	1	noBlindfold	clockwise	practice	Guided	1	0.5	0	3.084808	0.44863	-1.45071	-0.79958	0.801228442814563	0.074978	-1.350233	0.889994
Trial1	3	1	noBlindfold	clockwise	practice	Guided	1	0.5	0	3.104797	0.44863	-1.45071	-0.79958	0.801228442814563	0.091595	-1.358697	0.907922
Trial1	3	1	noBlindfold	clockwise	practice	Guided	1	0.5	0	3.124802	0.44864	-1.4507	-0.79958	0.801227802776136	0.090107	-1.32061	0.873514
Trial1	3	1	noBlindfold	clockwise	practice	Guided	1	0.5	0	3.144806	0.44864	-1.4507	-0.79958	0.801227802776136	0.08645	-1.358697	0.848657
Trial1	3	1	noBlindfold	clockwise	practice	Guided	1	0.5	0	3.164795	0.44864	-1.4507	-0.79958	0.801227802776136	0.106373	-1.362928	0.816294
Trial1	3	1	noBlindfold	clockwise	practice	Guided	1	0.5	0	3.184799	0.44864	-1.4507	-0.79958	0.801227802776136	0.113006	-1.354465	0.850403
Trial1	3	1	noBlindfold	clockwise	practice	Guided	1	0.5	0	3.204803	0.44864	-1.4507	-0.79958	0.801227802776136	0.115473	-1.312147	0.880028
Trial1	3	1	noBlindfold	clockwise	practice	Guided	1	0.5	0	3.224808	0.44865	-1.45069	-0.79957	0.801217227439806	0.073494	-1.337538	0.906733
Trial1	3	1	noBlindfold	clockwise	practice	Guided	1	0.5	0	3.244797	0.44865	-1.45069	-0.79957	0.801217227439806	0.08595	-1.333306	0.920179
Trial1	3	1	noBlindfold	clockwise	practice	Guided	1	0.5	0	3.264801	0.44865	-1.45069	-0.79957	0.801217227439806	0.067325	-1.290988	0.931582
Trial1	3	1	noBlindfold	clockwise	practice	Guided	1	0.5	0	3.284805	0.44865	-1.45069	-0.79957	0.801217227439806	0.055349	-1.29522	0.909749
Trial1	3	1	noBlindfold	clockwise	practice	Guided	1	0.5	0	3.30481	0.44866	-1.45068	-0.79956	0.801206594640239	0.064744	-1.299451	0.901949
Trial1	3	1	noBlindfold	clockwise	practice	Guided	1	0.5	0	3.324799	0.44866	-1.45068	-0.79956	0.801206594640239	0.056343	-1.346001	0.892978
Trial1	3	1	noBlindfold	clockwise	practice	Guided	1	0.5	0	3.344803	0.44866	-1.45068	-0.79956	0.801206594640239	0.074068	-1.32061	0.894143
Trial1	3	1	noBlindfold	clockwise	practice	Guided	1	0.5	0	3.364807	0.44866	-1.45068	-0.79956	0.801206594640239	0.052104	-1.341769	0.888783
Trial1	3	1	noBlindfold	clockwise	practice	Guided	1	0.5	0	3.384796	0.44866	-1.45068	-0.79956	0.801206594640239	0.048764	-1.312147	0.925915
Trial1	3	1	noBlindfold	clockwise	practice	Guided	1	0.5	0	3.4048	0.44867	-1.45068	-0.79956	0.801205951139326	0.022087	-1.324842	0.937026
Trial1	3	1	noBlindfold	clockwise	practice	Guided	1	0.5	0	3.424805	0.44867	-1.45068	-0.7995499	0.801195898648256	0.069762	-1.316379	0.956996
Trial1	3	1	noBlindfold	clockwise	practice	Guided	1	0.5	0	3.444809	0.44867	-1.45067	-0.7995499	0.801195898648256	0.072206	-1.329074	0.919275
Trial1	3	1	noBlindfold	clockwise	practice	Guided	1	0.5	0	3.464798	0.44867	-1.45067	-0.7995499	0.801195898648256	0.072996	-1.333306	0.9067
Trial1	3	1	noBlindfold	clockwise	practice	Guided	1	0.5	0	3.484802	0.44867	-1.45067	-0.7995499	0.801195898648256	0.058813	-1.324842	0.918395
Trial1	3	1	noBlindfold	clockwise	practice	Guided	1	0.5	0	3.504807	0.44868	-1.45067	-0.7995499	0.801195260991548	0.069034	-1.32061	0.898021
Trial1	3	1	noBlindfold	clockwise	practice	Guided	1	0.5	0	3.524796	0.44868	-1.45067	-0.7995499	0.801195260991548	0.083701	-1.350233	0.945285
Trial1	3	1	noBlindfold	clockwise	practice	Guided	1	0.5	0	3.5448	0.44868	-1.45067	-0.7995499	0.801195260991548	0.072548	-1.316379	0.931834
Trial1	3	1	noBlindfold	clockwise	practice	Guided	1	0.5	0	3.564804	0.44868	-1.45067	-0.7995499	0.801195260991548	0.070856	-1.333306	0.936023
Trial1	3	1	noBlindfold	clockwise	practice	Guided	1	0.5	0	3.584808	0.44868	-1.45067	-0.7995499	0.801195260991548	0.079148	-1.379856	0.9061
Trial1	3	1	noBlindfold	clockwise	practice	Guided	1	0.5	0	3.604797	0.44869	-1.45067	-0.7995499	0.801194619640805	0.058012	-1.388319	0.92676
Trial1	3	1	noBlindfold	clockwise	practice	Guided	1	0.5	0	3.624802	0.44869	-1.45067	-0.7995499	0.801194619640805	0.055156	-1.350233	0.901318
Trial1	3	1	noBlindfold	clockwise	practice	Guided	1	0.5	0	3.644806	0.44869	-1.45067	-0.7995499	0.801194619640805	-0.0073168	-1.354465	0.901421
Trial1	3	1	noBlindfold	clockwise	practice	Guided	1	0.5	0	3.664795	0.44869	-1.45067	-0.79954	0.801184686098779	0.047348	-1.29522	0.942348
Trial1	3	1	noBlindfold	clockwise	practice	Guided	1	0.5	0	3.684799	0.44869	-1.45067	-0.79954	0.801184686098779	0.026218	-1.29522	0.933089
Trial1	3	1	noBlindfold	clockwise	practice	Guided	1	0.5	0	3.704803	0.44869	-1.45067	-0.79954	0.801184686098779	0.037271	-1.278292	0.900143
Trial1	3	1	noBlindfold	clockwise	practice	Guided	1	0.5	0	3.724808	0.4487	-1.45067	-0.7995499	0.801193978414702	0.094918	-1.36716	0.903932
Trial1	3	1	noBlindfold	clockwise	practice	Guided	1	0.5	0	3.744797	0.4487	-1.45067	-0.7995499	0.801193978414702	0.106235	-1.375624	0.86056
Trial1	3	1	noBlindfold	clockwise	practice	Guided	1	0.5	0	3.764801	0.4487	-1.45067	-0.7995499	0.801193978414702	0.14336	-1.396783	0.84398
Trial1	3	1	noBlindfold	clockwise	practice	Guided	1	0.5	0	3.784805	0.44871	-1.45067	-0.7995499	0.801193339221093	0.090849	-1.371392	0.827901
Trial1	3	1	noBlindfold	clockwise	practice	Guided	1	0.5	0	3.80481	0.44871	-1.45067	-0.7995499	0.801193339221093	0.097199	-1.346001	0.8662
Trial1	3	1	noBlindfold	clockwise	practice	Guided	1	0.5	0	3.824799	0.44871	-1.45067	-0.7995499	0.801193339221093	0.099074	-1.324842	0.904205
Trial1	3	1	noBlindfold	clockwise	practice	Guided	1	0.5	0	3.844803	0.44872	-1.45067	-0.7995499	0.801192698243899	0.081274	-1.282524	0.903035
Trial1	3	1	noBlindfold	clockwise	practice	Guided	1	0.5	0	3.864807	0.44872	-1.45067	-0.7995499	0.801192698243899	0.054322	-1.274061	0.873696
Trial1	3	1	noBlindfold	clockwise	practice	Guided	1	0.5	0	3.884796	0.44872	-1.45067	-0.7995499	0.801192698243899	0.043468	-1.274061	0.934224
Trial1	3	1	noBlindfold	clockwise	practice	Guided	1	0.5	0	3.9048	0.44872	-1.45067	-0.7995499	0.801192698243899	0.052032	-1.282524	0.938996
Trial1	3	1	noBlindfold	clockwise	practice	Guided	1	0.5	0	3.924805	0.44873	-1.45066	-0.7995499	0.801192059298459	0.069706	-1.299451	0.940157
Trial1	3	1	noBlindfold	clockwise	practice	Guided	1	0.5	0	3.944809	0.44873	-1.45066	-0.7995499	0.801192059298459	0.085192	-1.274061	0.907503
Trial1	3	1	noBlindfold	clockwise	practice	Guided	1	0.5	0	3.964798	0.44873	-1.45066	-0.7995499	0.801192059298459	0.062671	-1.274061	0.891613
Trial1	3	1	noBlindfold	clockwise	practice	Guided	1	0.5	0	3.984802	0.44873	-1.45066	-0.7995499	0.801192059298459	0.081497	-1.29522	0.894634
Trial1	3	1	noBlindfold	clockwise	practice	Guided	1	0.5	0	4.004807	0.44873	-1.45066	-0.79954	0.801182125724689	0.148642	-1.354465	0.957975
Trial1	3	1	noBlindfold	clockwise	practice	Guided	1	0.5	0	4.024796	0.44874	-1.45067	-0.79953	0.801171551407252	0.133591	-1.468723	1.022584
Trial1	3	1	noBlindfold	clockwise	practice	Guided	1	0.5	0	4.0448	0.44875	-1.45068	-0.79953	0.801170912694144	0.176285	-1.489882	1.077646
Trial1	3	1	noBlindfold	clockwise	practice	Guided	1	0.5	0	4.064804	0.44875	-1.45069	-0.79952	0.801160919622957	0.107419	-1.481419	1.106792
Trial1	3	1	noBlindfold	clockwise	practice	Guided	1	0.5	0	4.084808	0.44875	-1.45069	-0.79952	0.801160919622957	0.055474	-1.439101	1.105037
Trial1	3	1	noBlindfold	clockwise	practice	Guided	1	0.5	0	4.104797	0.44875	-1.45069	-0.7995	0.80114093348212	0.040193	-1.434869	1.11079
Trial1	3	1	noBlindfold	clockwise	practice	Guided	1	0.5	0	4.124802	0.44875	-1.45069	-0.7995	0.80114093348212	-0.0022927	-1.350233	1.145878
Trial1	3	1	noBlindfold	clockwise	practice	Guided	1	0.5	0	4.144806	0.44875	-1.45069	-0.79949	0.80113094041247	-0.018972	-1.333306	1.127946
Trial1	3	1	noBlindfold	clockwise	practice	Guided	1	0.5	0	4.164795	0.44875	-1.45069	-0.79949	0.80113094041247	0.040352	-1.324842	1.046752
Trial1	3	1	noBlindfold	clockwise	practice	Guided	1	0.5	0	4.184799	0.44875	-1.45069	-0.7995	0.80114093348212	0.065559	-1.32061	0.979112
Trial1	3	1	noBlindfold	clockwise	practice	Guided	1	0.5	0	4.204803	0.44875	-1.45069	-0.79951	0.801150926552283	0.061885	-1.324842	0.91439
Trial1	3	1	noBlindfold	clockwise	practice	Guided	1	0.5	0	4.224808	0.44876	-1.45068	-0.79951	0.801150284134952	0.079263	-1.333306	0.852396
Trial1	3	1	noBlindfold	clockwise	practice	Guided	1	0.5	0	4.244797	0.44876	-1.45068	-0.79952	0.801160277213639	0.124724	-1.329074	0.838547
Trial1	3	1	noBlindfold	clockwise	practice	Guided	1	0.5	0	4.264801	0.44877	-1.45068	-0.79952	0.801159640646819	0.219566	-1.32061	0.819527
Trial1	3	1	noBlindfold	clockwise	practice	Guided	1	0.5	0	4.284805	0.44877	-1.45068	-0.79953	0.801169633733958	0.177331	-1.316379	0.850424
Trial1	3	1	noBlindfold	clockwise	practice	Guided	1	0.5	0	4.30481	0.44877	-1.45068	-0.79953	0.801169633733958	0.159494	-1.329074	0.849253
Trial1	3	1	noBlindfold	clockwise	practice	Guided	1	0.5	0	4.324799	0.44878	-1.45068	-0.79953	0.801168993487622	0.146083	-1.384087	0.915716
Trial1	3	1	noBlindfold	clockwise	practice	Guided	1	0.5	0	4.344803	0.44879	-1.45068	-0.79952	0.801158360262821	0.144125	-1.401015	1.012396
Trial1	3	1	noBlindfold	clockwise	practice	Guided	1	0.5	0	4.364807	0.44879	-1.45068	-0.79952	0.801158360262821	0.176005	-1.456028	1.075548
Trial1	3	1	noBlindfold	clockwise	practice	Guided	1	0.5	0	4.384796	0.4488	-1.45069	-0.79951	0.801147729051826	0.220098	-1.511041	1.134989
Trial1	3	1	noBlindfold	clockwise	practice	Guided	1	0.5	0	4.4048	0.4488	-1.4507	-0.7995	0.80113773594178	0.181436	-1.536432	1.120076
Trial1	3	1	noBlindfold	clockwise	practice	Guided	1	0.5	0	4.424805	0.44881	-1.45071	-0.7995	0.801137096045064	0.110545	-1.443333	1.111206
Trial1	3	1	noBlindfold	clockwise	practice	Guided	1	0.5	0	4.444809	0.44881	-1.45071	-0.7995	0.801137096045064	0.044718	-1.430637	1.094251
Trial1	3	1	noBlindfold	clockwise	practice	Guided	1	0.5	0	4.464798	0.44881	-1.45071	-0.79949	0.801127102927547	0.072429	-1.434869	1.079237
Trial1	3	1	noBlindfold	clockwise	practice	Guided	1	0.5	0	4.484802	0.44882	-1.45071	-0.79949	0.801126465051425	0.077386	-1.41371	1.102921
Trial1	3	1	noBlindfold	clockwise	practice	Guided	1	0.5	0	4.504807	0.44882	-1.45071	-0.79949	0.801126465051425	0.042108	-1.396783	1.064616
Trial1	3	1	noBlindfold	clockwise	practice	Guided	1	0.5	0	4.524796	0.44882	-1.45071	-0.79949	0.801126465051425	-0.012084	-1.350233	1.006335
Trial1	3	1	noBlindfold	clockwise	practice	Guided	1	0.5	0	4.5448	0.44882	-1.45071	-0.79949	0.801126465051425	-0.0018441	-1.282524	0.997369
Trial1	3	1	noBlindfold	clockwise	practice	Guided	1	0.5	0	4.564804	0.44882	-1.4507	-0.7995	0.801136458176899	0.037788	-1.333306	0.925433
Trial1	3	1	noBlindfold	clockwise	practice	Guided	1	0.5	0	4.584808	0.44882	-1.4507	-0.7995	0.801136458176899	0.093795	-1.324842	0.887024
Trial1	3	1	noBlindfold	clockwise	practice	Guided	1	0.5	0	4.604797	0.44882	-1.4507	-0.79951	0.801146451302884	0.192811	-1.388319	0.872489
Trial1	3	1	noBlindfold	clockwise	practice	Guided	1	0.5	0	4.624802	0.44883	-1.4507	-0.79952	0.801155804797552	0.232328	-1.451796	0.811951
Trial1	3	1	noBlindfold	clockwise	practice	Guided	1	0.5	0	4.644806	0.44884	-1.4507	-0.79953	0.801165160336421	0.207261	-1.46026	0.78505
Trial1	3	1	noBlindfold	clockwise	practice	Guided	1	0.5	0	4.664795	0.44884	-1.45071	-0.79953	0.801165160336421	0.151739	-1.523737	0.882417
Trial1	3	1	noBlindfold	clockwise	practice	Guided	1	0.5	0	4.684799	0.44885	-1.45071	-0.79952	0.801154529713323	0.10206	-1.566055	1.041379
Trial1	3	1	noBlindfold	clockwise	practice	Guided	1	0.5	0	4.704803	0.44885	-1.45072	-0.7995	0.801134543413075	0.128711	-1.557591	1.162913
Trial1	3	1	noBlindfold	clockwise	practice	Guided	1	0.5	0	4.724808	0.44886	-1.45072	-0.79949	0.801123910981171	0.020472	-1.481419	1.315739
Trial1	3	1	noBlindfold	clockwise	practice	Guided	1	0.5	0	4.744797	0.44886	-1.45072	-0.79947	0.801103984151107	0.011013	-1.498346	1.323536
Trial1	3	1	noBlindfold	clockwise	practice	Guided	1	0.5	0	4.764801	0.44886	-1.45073	-0.7994599	0.801093931512233	0.013469	-1.553359	1.285815
Trial1	3	1	noBlindfold	clockwise	practice	Guided	1	0.5	0	4.784805	0.44886	-1.45073	-0.79945	0.801083997840006	0.029523	-1.566055	1.24478
Trial1	3	1	noBlindfold	clockwise	practice	Guided	1	0.5	0	4.80481	0.44886	-1.45074	-0.79945	0.801083997840006	0.016175	-1.595677	1.243903
Trial1	3	1	noBlindfold	clockwise	practice	Guided	1	0.5	0	4.824799	0.44886	-1.45075	-0.79945	0.801083997840006	0.076557	-1.608373	1.138438
Trial1	3	1	noBlindfold	clockwise	practice	Guided	1	0.5	0	4.844803	0.44886	-1.45075	-0.79945	0.801083997840006	0.040686	-1.621068	1.072943
Trial1	3	1	noBlindfold	clockwise	practice	Guided	1	0.5	0	4.864807	0.44886	-1.45076	-0.79945	0.801083997840006	0.070873	-1.57875	1.02021
Trial1	3	1	noBlindfold	clockwise	practice	Guided	1	0.5	0	4.884796	0.44886	-1.45076	-0.7994599	0.801093931512233	0.134067	-1.591446	0.940184
Trial1	3	1	noBlindfold	clockwise	practice	Guided	1	0.5	0	4.9048	0.44887	-1.45076	-0.79948	0.801113338141606	0.177291	-1.633764	0.892518
Trial1	3	1	noBlindfold	clockwise	practice	Guided	1	0.5	0	4.924805	0.44888	-1.45078	-0.79949	0.801122632790042	0.193512	-1.693009	0.847284
Trial1	3	1	noBlindfold	clockwise	practice	Guided	1	0.5	0	4.944809	0.44889	-1.45079	-0.79949	0.801121995782788	0.207347	-1.705704	0.907121
Trial1	3	1	noBlindfold	clockwise	practice	Guided	1	0.5	0	4.964798	0.44889	-1.4508	-0.79949	0.801121995782788	0.182868	-1.650691	0.939184
Trial1	3	1	noBlindfold	clockwise	practice	Guided	1	0.5	0	4.984802	0.4489	-1.4508	-0.79949	0.801121356998489	0.189232	-1.591446	1.044829
Trial1	3	1	noBlindfold	clockwise	practice	Guided	1	0.5	0	5.004807	0.4489	-1.4508	-0.79948	0.801111423293072	0.148927	-1.616836	1.046388
Trial1	3	1	noBlindfold	clockwise	practice	Guided	1	0.5	0	5.024796	0.44891	-1.4508	-0.79948	0.80111078652612	0.176605	-1.697241	1.166062
Trial1	3	1	noBlindfold	clockwise	practice	Guided	1	0.5	0	5.0448	0.44891	-1.45081	-0.79947	0.801100793330001	0.207062	-1.769181	1.176483
Trial1	3	1	noBlindfold	clockwise	practice	Guided	1	0.5	0	5.064804	0.44892	-1.45082	-0.79947	0.801100156679024	0.207534	-1.794572	1.16868
Trial1	3	1	noBlindfold	clockwise	practice	Guided	1	0.5	0	5.084808	0.44893	-1.45083	-0.79947	0.801099518252068	0.186085	-1.786108	1.154058
Trial1	3	1	noBlindfold	clockwise	practice	Guided	1	0.5	0	5.104797	0.44893	-1.45084	-0.7994599	0.801089465557153	0.155757	-1.760718	1.139437
Trial1	3	1	noBlindfold	clockwise	practice	Guided	1	0.5	0	5.124802	0.44894	-1.45084	-0.7994599	0.801088829146395	0.092381	-1.684545	1.152105
Trial1	3	1	noBlindfold	clockwise	practice	Guided	1	0.5	0	5.144806	0.44894	-1.45084	-0.79945	0.801078895410897	0.066001	-1.654923	1.214675
Trial1	3	1	noBlindfold	clockwise	practice	Guided	1	0.5	0	5.164795	0.44894	-1.45084	-0.79945	0.801078895410897	0.04707	-1.633764	1.163797
Trial1	3	1	noBlindfold	clockwise	practice	Guided	1	0.5	0	5.184799	0.44894	-1.45084	-0.79945	0.801078895410897	0.104453	-1.595677	1.10239
Trial1	3	1	noBlindfold	clockwise	practice	Guided	1	0.5	0	5.204803	0.44895	-1.45083	-0.7994599	0.801088190960378	0.131602	-1.621068	1.095758
Trial1	3	1	noBlindfold	clockwise	practice	Guided	1	0.5	0	5.224808	0.44895	-1.45083	-0.7994599	0.801088190960378	0.176966	-1.642227	1.014561
Trial1	3	1	noBlindfold	clockwise	practice	Guided	1	0.5	0	5.244797	0.44896	-1.45083	-0.79947	0.80109760561794	0.183549	-1.621068	0.981322
Trial1	3	1	noBlindfold	clockwise	practice	Guided	1	0.5	0	5.264801	0.44896	-1.45083	-0.79947	0.80109760561794	0.217037	-1.629532	0.954025
Trial1	3	1	noBlindfold	clockwise	practice	Guided	1	0.5	0	5.284805	0.44897	-1.45083	-0.79947	0.801096967689252	0.207819	-1.612605	1.016593
Trial1	3	1	noBlindfold	clockwise	practice	Guided	1	0.5	0	5.30481	0.44897	-1.45083	-0.79948	0.801106960933093	0.285701	-1.608373	0.983834
Trial1	3	1	noBlindfold	clockwise	practice	Guided	1	0.5	0	5.324799	0.44899	-1.45083	-0.79948	0.801105687363254	0.280552	-1.7184	1.059259
Trial1	3	1	noBlindfold	clockwise	practice	Guided	1	0.5	0	5.344803	0.449	-1.45083	-0.79947	0.801095058445749	0.205287	-1.773413	1.117444
Trial1	3	1	noBlindfold	clockwise	practice	Guided	1	0.5	0	5.364807	0.449	-1.45084	-0.79947	0.801095058445749	0.180254	-1.74379	1.158473
Trial1	3	1	noBlindfold	clockwise	practice	Guided	1	0.5	0	5.384796	0.44901	-1.45084	-0.7994599	0.801084370153036	0.171609	-1.748022	1.220456
Trial1	3	1	noBlindfold	clockwise	practice	Guided	1	0.5	0	5.4048	0.44901	-1.45084	-0.79945	0.801074436362244	0.134637	-1.722631	1.239069
Trial1	3	1	noBlindfold	clockwise	practice	Guided	1	0.5	0	5.424805	0.44902	-1.45084	-0.79945	0.801073799039846	0.118142	-1.684545	1.216939
Trial1	3	1	noBlindfold	clockwise	practice	Guided	1	0.5	0	5.444809	0.44902	-1.45084	-0.79945	0.801073799039846	0.138026	-1.693009	1.117229
Trial1	3	1	noBlindfold	clockwise	practice	Guided	1	0.5	0	5.464798	0.44902	-1.45084	-0.79945	0.801073799039846	0.166504	-1.739559	1.029217
Trial1	3	1	noBlindfold	clockwise	practice	Guided	1	0.5	0	5.484802	0.44903	-1.45085	-0.7994599	0.801083097544922	0.19526	-1.756486	0.923169
Trial1	3	1	noBlindfold	clockwise	practice	Guided	1	0.5	0	5.504807	0.44903	-1.45085	-0.79948	0.801103143611208	0.179636	-1.752254	0.888469
Trial1	3	1	noBlindfold	clockwise	practice	Guided	1	0.5	0	5.524796	0.44904	-1.45086	-0.79949	0.801112440377594	0.239379	-1.794572	0.791381
Trial1	3	1	noBlindfold	clockwise	practice	Guided	1	0.5	0	5.5448	0.44905	-1.45086	-0.7995	0.801121796768916	0.246797	-1.756486	0.812914
Trial1	3	1	noBlindfold	clockwise	practice	Guided	1	0.5	0	5.564804	0.44906	-1.45086	-0.79951	0.801131153301291	0.257826	-1.722631	0.847313
Trial1	3	1	noBlindfold	clockwise	practice	Guided	1	0.5	0	5.584808	0.44907	-1.45086	-0.79951	0.801130518544067	0.266896	-1.705704	0.8437
Trial1	3	1	noBlindfold	clockwise	practice	Guided	1	0.5	0	5.604797	0.44908	-1.45086	-0.79952	0.801139877243911	0.296505	-1.752254	0.866693
Trial1	3	1	noBlindfold	clockwise	practice	Guided	1	0.5	0	5.624802	0.44909	-1.45086	-0.79952	0.801139240848585	0.294974	-1.764949	0.954983
Trial1	3	1	noBlindfold	clockwise	practice	Guided	1	0.5	0	5.644806	0.4491	-1.45087	-0.79951	0.801128613122391	0.297692	-1.794572	1.047762
Trial1	3	1	noBlindfold	clockwise	practice	Guided	1	0.5	0	5.664795	0.44911	-1.45087	-0.79951	0.801127976968071	0.253506	-1.722631	1.107991
Trial1	3	1	noBlindfold	clockwise	practice	Guided	1	0.5	0	5.684799	0.44912	-1.45087	-0.7995	0.801117349466827	0.228741	-1.722631	1.144244
Trial1	3	1	noBlindfold	clockwise	practice	Guided	1	0.5	0	5.704803	0.44912	-1.45087	-0.79949	0.801107356102988	0.163195	-1.697241	1.190441
Trial1	3	1	noBlindfold	clockwise	practice	Guided	1	0.5	0	5.724808	0.44913	-1.45086	-0.79949	0.80110672018175	0.129724	-1.693009	1.101649
Trial1	3	1	noBlindfold	clockwise	practice	Guided	1	0.5	0	5.744797	0.44913	-1.45086	-0.79949	0.80110672018175	0.123265	-1.684545	1.048916
Trial1	3	1	noBlindfold	clockwise	practice	Guided	1	0.5	0	5.764801	0.44913	-1.45086	-0.79949	0.80110672018175	0.167853	-1.676082	0.981172
Trial1	3	1	noBlindfold	clockwise	practice	Guided	1	0.5	0	5.784805	0.44914	-1.45086	-0.79949	0.801106084385173	0.248253	-1.659154	0.97717
Trial1	3	1	noBlindfold	clockwise	practice	Guided	1	0.5	0	5.80481	0.44914	-1.45086	-0.7995	0.801116077764875	0.190727	-1.688777	0.969175
Trial1	3	1	noBlindfold	clockwise	practice	Guided	1	0.5	0	5.824799	0.44915	-1.45085	-0.7995	0.80111544210089	0.185281	-1.633764	0.914099
Trial1	3	1	noBlindfold	clockwise	practice	Guided	1	0.5	0	5.844803	0.44916	-1.45085	-0.7995	0.801114808452867	0.179671	-1.629532	0.930566
Trial1	3	1	noBlindfold	clockwise	practice	Guided	1	0.5	0	5.864807	0.44917	-1.45084	-0.7995	0.801114174928764	0.214844	-1.612605	0.937089
Trial1	3	1	noBlindfold	clockwise	practice	Guided	1	0.5	0	5.884796	0.44917	-1.45084	-0.79951	0.801124168332708	0.192842	-1.587214	0.931433
Trial1	3	1	noBlindfold	clockwise	practice	Guided	1	0.5	0	5.9048	0.44918	-1.45084	-0.7995	0.801113539638021	0.248001	-1.646459	0.972944
Trial1	3	1	noBlindfold	clockwise	practice	Guided	1	0.5	0	5.924805	0.44919	-1.45083	-0.7995	0.80111290636213	0.233163	-1.621068	1.060358
Trial1	3	1	noBlindfold	clockwise	practice	Guided	1	0.5	0	5.944809	0.4492	-1.45083	-0.7995	0.801112271320339	0.169548	-1.612605	1.077218
Trial1	3	1	noBlindfold	clockwise	practice	Guided	1	0.5	0	5.964798	0.4492	-1.45083	-0.79949	0.801102277893153	0.145902	-1.608373	1.096707
Trial1	3	1	noBlindfold	clockwise	practice	Guided	1	0.5	0	5.984802	0.4492	-1.45083	-0.79949	0.801102277893153	0.147248	-1.637995	1.143096
Trial1	3	1	noBlindfold	clockwise	practice	Guided	1	0.5	0	6.004807	0.44921	-1.45083	-0.79948	0.801091710907726	0.144678	-1.604141	1.113463
Trial1	3	1	noBlindfold	clockwise	practice	Guided	1	0.5	0	6.024796	0.44921	-1.45083	-0.79948	0.801091710907726	0.093486	-1.642227	1.085096
Trial1	3	1	noBlindfold	clockwise	practice	Guided	1	0.5	0	6.0448	0.44922	-1.45083	-0.79948	0.801091076099099	0.119523	-1.680313	1.086553
Trial1	3	1	noBlindfold	clockwise	practice	Guided	1	0.5	0	6.064804	0.44922	-1.45083	-0.79948	0.801091076099099	0.123058	-1.608373	1.022225
Trial1	3	1	noBlindfold	clockwise	practice	Guided	1	0.5	0	6.084808	0.44922	-1.45082	-0.79948	0.801091076099099	0.130226	-1.561823	1.057796
Trial1	3	1	noBlindfold	clockwise	practice	Guided	1	0.5	0	6.104797	0.44922	-1.45082	-0.79948	0.801091076099099	0.121844	-1.595677	1.048826
Trial1	3	1	noBlindfold	clockwise	practice	Guided	1	0.5	0	6.124802	0.44923	-1.45082	-0.79948	0.801090441415138	0.153086	-1.591446	1.046673
Trial1	3	1	noBlindfold	clockwise	practice	Guided	1	0.5	0	6.144806	0.44923	-1.45082	-0.79948	0.801090441415138	0.196845	-1.57875	0.982536
Trial1	3	1	noBlindfold	clockwise	practice	Guided	1	0.5	0	6.164795	0.44924	-1.45081	-0.79948	0.801089810632613	0.199008	-1.566055	1.02444
Trial1	3	1	noBlindfold	clockwise	practice	Guided	1	0.5	0	6.184799	0.44924	-1.45081	-0.79948	0.801089810632613	0.194494	-1.591446	1.024143
Trial1	3	1	noBlindfold	clockwise	practice	Guided	1	0.5	0	6.204803	0.44925	-1.45081	-0.79948	0.801089174309228	0.181925	-1.595677	1.010689
Trial1	3	1	noBlindfold	clockwise	practice	Guided	1	0.5	0	6.224808	0.44926	-1.45081	-0.79948	0.80108854188654	0.165162	-1.536432	1.060095
Trial1	3	1	noBlindfold	clockwise	practice	Guided	1	0.5	0	6.244797	0.44926	-1.4508	-0.79948	0.80108854188654	0.167609	-1.489882	1.089719
Trial1	3	1	noBlindfold	clockwise	practice	Guided	1	0.5	0	6.264801	0.44926	-1.4508	-0.79948	0.80108854188654	0.126756	-1.468723	1.115837
Trial1	3	1	noBlindfold	clockwise	practice	Guided	1	0.5	0	6.284805	0.44927	-1.45079	-0.79948	0.801087907700504	0.1192	-1.489882	1.088251
Trial1	3	1	noBlindfold	clockwise	practice	Guided	1	0.5	0	6.30481	0.44927	-1.45079	-0.79948	0.801087907700504	0.144362	-1.553359	1.033473
Trial1	3	1	noBlindfold	clockwise	practice	Guided	1	0.5	0	6.324799	0.44928	-1.45079	-0.79949	0.801097209530891	0.214111	-1.608373	0.92021
Trial1	3	1	noBlindfold	clockwise	practice	Guided	1	0.5	0	6.344803	0.44929	-1.45079	-0.79949	0.801096575601681	0.247624	-1.570287	0.949833
Trial1	3	1	noBlindfold	clockwise	practice	Guided	1	0.5	0	6.364807	0.44929	-1.45079	-0.79949	0.801096575601681	0.234227	-1.574518	0.950997
Trial1	3	1	noBlindfold	clockwise	practice	Guided	1	0.5	0	6.384796	0.4493	-1.45079	-0.7995	0.801105937189478	0.241648	-1.570287	0.972531
Trial1	3	1	noBlindfold	clockwise	practice	Guided	1	0.5	0	6.4048	0.4493	-1.45079	-0.7995	0.801105937189478	0.189393	-1.50681	0.952255
Trial1	3	1	noBlindfold	clockwise	practice	Guided	1	0.5	0	6.424805	0.44931	-1.45078	-0.7995	0.80110530540288	0.172344	-1.540664	1.005851
Trial1	3	1	noBlindfold	clockwise	practice	Guided	1	0.5	0	6.444809	0.44932	-1.45078	-0.7995	0.801104669969458	0.173099	-1.5322	0.993274
Trial1	3	1	noBlindfold	clockwise	practice	Guided	1	0.5	0	6.464798	0.44932	-1.45078	-0.7995	0.801104669969458	0.170271	-1.570287	1.035178
Trial1	3	1	noBlindfold	clockwise	practice	Guided	1	0.5	0	6.484802	0.44933	-1.45078	-0.79949	0.801094046786587	0.187961	-1.574518	1.046285
Trial1	3	1	noBlindfold	clockwise	practice	Guided	1	0.5	0	6.504807	0.44933	-1.45078	-0.79949	0.801094046786587	0.163482	-1.5322	1.068404
Trial1	3	1	noBlindfold	clockwise	practice	Guided	1	0.5	0	6.524796	0.44934	-1.45078	-0.79949	0.801093411594944	0.136434	-1.50681	1.070835
Trial1	3	1	noBlindfold	clockwise	practice	Guided	1	0.5	0	6.5448	0.44934	-1.45078	-0.79949	0.801093411594944	0.113626	-1.489882	1.077752
Trial1	3	1	noBlindfold	clockwise	practice	Guided	1	0.5	0	6.564804	0.44934	-1.45078	-0.79948	0.801083477542994	0.077503	-1.523737	1.083792
Trial1	3	1	noBlindfold	clockwise	practice	Guided	1	0.5	0	6.584808	0.44935	-1.45077	-0.79948	0.801082846237503	0.166531	-1.50681	1.085443
Trial1	3	1	noBlindfold	clockwise	practice	Guided	1	0.5	0	6.604797	0.44935	-1.45077	-0.79948	0.801082846237503	0.131777	-1.5322	1.070528
Trial1	3	1	noBlindfold	clockwise	practice	Guided	1	0.5	0	6.624802	0.44936	-1.45077	-0.79948	0.801082213172001	0.144971	-1.515273	1.071397
Trial1	3	1	noBlindfold	clockwise	practice	Guided	1	0.5	0	6.644806	0.44936	-1.45077	-0.79948	0.801082213172001	0.149349	-1.489882	1.071685
Trial1	3	1	noBlindfold	clockwise	practice	Guided	1	0.5	0	6.664795	0.44936	-1.45077	-0.79948	0.801082213172001	0.133488	-1.502578	1.096242
Trial1	3	1	noBlindfold	clockwise	practice	Guided	1	0.5	0	6.684799	0.44937	-1.45077	-0.79947	0.801071588554301	0.085968	-1.472955	1.084349
Trial1	3	1	noBlindfold	clockwise	practice	Guided	1	0.5	0	6.704803	0.44937	-1.45076	-0.79947	0.801071588554301	0.151134	-1.481419	1.109684
Trial1	3	1	noBlindfold	clockwise	practice	Guided	1	0.5	0	6.724808	0.44938	-1.45076	-0.79947	0.801070955729875	0.164332	-1.502578	1.110553
Trial1	3	1	noBlindfold	clockwise	practice	Guided	1	0.5	0	6.744797	0.44938	-1.45076	-0.79947	0.801070955729875	0.155941	-1.481419	1.101583
Trial1	3	1	noBlindfold	clockwise	practice	Guided	1	0.5	0	6.764801	0.44938	-1.45076	-0.7994599	0.801060902676521	0.150326	-1.489882	1.118051
Trial1	3	1	noBlindfold	clockwise	practice	Guided	1	0.5	0	6.784805	0.44939	-1.45076	-0.7994599	0.801060271851701	0.11781	-1.489882	1.136956
Trial1	3	1	noBlindfold	clockwise	practice	Guided	1	0.5	0	6.80481	0.44939	-1.45075	-0.7994599	0.801060271851701	0.154101	-1.468723	1.1351
Trial1	3	1	noBlindfold	clockwise	practice	Guided	1	0.5	0	6.824799	0.4494	-1.45075	-0.79945	0.801049707053359	0.139004	-1.464492	1.150979
Trial1	3	1	noBlindfold	clockwise	practice	Guided	1	0.5	0	6.844803	0.4494	-1.45075	-0.79945	0.801049707053359	0.138664	-1.477187	1.155165
Trial1	3	1	noBlindfold	clockwise	practice	Guided	1	0.5	0	6.864807	0.4494	-1.45075	-0.79945	0.801049707053359	0.135264	-1.477187	1.164712
Trial1	3	1	noBlindfold	clockwise	practice	Guided	1	0.5	0	6.884796	0.44941	-1.45075	-0.79945	0.801049072704272	0.133546	-1.494114	1.168607
Trial1	3	1	noBlindfold	clockwise	practice	Guided	1	0.5	0	6.9048	0.44941	-1.45075	-0.79944	0.801039138599443	0.124881	-1.46026	1.158467
Trial1	3	1	noBlindfold	clockwise	practice	Guided	1	0.5	0	6.924805	0.44942	-1.45074	-0.79944	0.801038510013336	0.162522	-1.430637	1.194618
Trial1	3	1	noBlindfold	clockwise	practice	Guided	1	0.5	0	6.944809	0.44942	-1.45074	-0.79944	0.801038510013336	0.109452	-1.409478	1.186915
Trial1	3	1	noBlindfold	clockwise	practice	Guided	1	0.5	0	6.964798	0.44942	-1.45074	-0.79943	0.801028516415505	0.123549	-1.430637	1.175216
Trial1	3	1	noBlindfold	clockwise	practice	Guided	1	0.5	0	6.984802	0.44943	-1.45074	-0.79943	0.801027882300366	0.134607	-1.443333	1.209616
Trial1	3	1	noBlindfold	clockwise	practice	Guided	1	0.5	0	7.004807	0.44943	-1.45074	-0.79943	0.801027882300366	0.161466	-1.451796	1.207176
Trial1	3	1	noBlindfold	clockwise	practice	Guided	1	0.5	0	7.024796	0.44944	-1.45074	-0.79943	0.801027252072831	0.121933	-1.434869	1.196155
Trial1	3	1	noBlindfold	clockwise	practice	Guided	1	0.5	0	7.0448	0.44944	-1.45074	-0.79943	0.801027252072831	0.130203	-1.472955	1.205117
Trial1	3	1	noBlindfold	clockwise	practice	Guided	1	0.5	0	7.064804	0.44944	-1.45073	-0.79942	0.801017258459725	0.143742	-1.456028	1.194295
Trial1	3	1	noBlindfold	clockwise	practice	Guided	1	0.5	0	7.084808	0.44945	-1.45073	-0.79942	0.801016626467524	0.135344	-1.46026	1.19283
Trial1	3	1	noBlindfold	clockwise	practice	Guided	1	0.5	0	7.104797	0.44945	-1.45073	-0.79942	0.801016626467524	0.149708	-1.447564	1.17694
Trial1	3	1	noBlindfold	clockwise	practice	Guided	1	0.5	0	7.124802	0.44946	-1.45074	-0.79942	0.801015996480378	0.14208	-1.5322	1.155392
Trial1	3	1	noBlindfold	clockwise	practice	Guided	1	0.5	0	7.144806	0.44946	-1.45074	-0.79942	0.801015996480378	0.115656	-1.50681	1.149443
Trial1	3	1	noBlindfold	clockwise	practice	Guided	1	0.5	0	7.164795	0.44946	-1.45074	-0.79942	0.801015996480378	0.105366	-1.502578	1.208697
Trial1	3	1	noBlindfold	clockwise	practice	Guided	1	0.5	0	7.184799	0.44946	-1.45074	-0.79941	0.801006002852026	0.092551	-1.451796	1.244658
Trial1	3	1	noBlindfold	clockwise	practice	Guided	1	0.5	0	7.204803	0.44947	-1.45074	-0.79941	0.801005372980963	0.100837	-1.417942	1.236858
Trial1	3	1	noBlindfold	clockwise	practice	Guided	1	0.5	0	7.224808	0.44947	-1.45073	-0.79941	0.801005372980963	0.054145	-1.430637	1.267457
Trial1	3	1	noBlindfold	clockwise	practice	Guided	1	0.5	0	7.244797	0.44947	-1.45073	-0.79941	0.801005372980963	0.111523	-1.46026	1.208098
Trial1	3	1	noBlindfold	clockwise	practice	Guided	1	0.5	0	7.264801	0.44947	-1.45073	-0.79941	0.801005372980963	0.104797	-1.481419	1.173983
Trial1	3	1	noBlindfold	clockwise	practice	Guided	1	0.5	0	7.284805	0.44948	-1.45073	-0.79941	0.801004741354186	0.136926	-1.468723	1.159262
Trial1	3	1	noBlindfold	clockwise	practice	Guided	1	0.5	0	7.30481	0.44948	-1.45073	-0.79941	0.801004741354186	0.124379	-1.519505	1.145808
Trial1	3	1	noBlindfold	clockwise	practice	Guided	1	0.5	0	7.324799	0.44948	-1.45073	-0.79941	0.801004741354186	0.077112	-1.439101	1.184788
Trial1	3	1	noBlindfold	clockwise	practice	Guided	1	0.5	0	7.344803	0.44949	-1.45073	-0.79941	0.80100411173138	0.027405	-1.417942	1.194142
Trial1	3	1	noBlindfold	clockwise	practice	Guided	1	0.5	0	7.364807	0.44949	-1.45073	-0.79941	0.80100411173138	0.024311	-1.388319	1.172893
Trial1	3	1	noBlindfold	clockwise	practice	Guided	1	0.5	0	7.384796	0.44949	-1.45073	-0.79941	0.80100411173138	0.05814	-1.443333	1.200375
Trial1	3	1	noBlindfold	clockwise	practice	Guided	1	0.5	0	7.4048	0.44949	-1.45073	-0.79941	0.80100411173138	0.074179	-1.468723	1.159341
Trial1	3	1	noBlindfold	clockwise	practice	Guided	1	0.5	0	7.424805	0.44949	-1.45073	-0.79941	0.80100411173138	0.109053	-1.515273	1.170055
Trial1	3	1	noBlindfold	clockwise	practice	Guided	1	0.5	0	7.444809	0.4495	-1.45073	-0.79941	0.801003478474687	0.081813	-1.477187	1.132724
Trial1	3	1	noBlindfold	clockwise	practice	Guided	1	0.5	0	7.464798	0.4495	-1.45073	-0.79941	0.801003478474687	0.042359	-1.443333	1.165663
Trial1	3	1	noBlindfold	clockwise	practice	Guided	1	0.5	0	7.484802	0.4495	-1.45073	-0.79941	0.801003478474687	0.0015322	-1.396783	1.175602
Trial1	3	1	noBlindfold	clockwise	practice	Guided	1	0.5	0	7.504807	0.4495	-1.45073	-0.79941	0.801003478474687	0.005667	-1.384087	1.180083
Trial1	3	1	noBlindfold	clockwise	practice	Guided	1	0.5	0	7.524796	0.4495	-1.45072	-0.79942	0.801013472134534	0.075244	-1.417942	1.138365
Trial1	3	1	noBlindfold	clockwise	practice	Guided	1	0.5	0	7.5448	0.4495	-1.45072	-0.79942	0.801013472134534	0.059094	-1.439101	1.112047
Trial1	3	1	noBlindfold	clockwise	practice	Guided	1	0.5	0	7.564804	0.44951	-1.45072	-0.79942	0.801012844646728	0.123698	-1.477187	1.07842
Trial1	3	1	noBlindfold	clockwise	practice	Guided	1	0.5	0	7.584808	0.44951	-1.45072	-0.79942	0.801012844646728	0.092568	-1.46026	1.07637
Trial1	3	1	noBlindfold	clockwise	practice	Guided	1	0.5	0	7.604797	0.44951	-1.45072	-0.79943	0.801022838314901	0.0362	-1.447564	1.118958
Trial1	3	1	noBlindfold	clockwise	practice	Guided	1	0.5	0	7.624802	0.44951	-1.45072	-0.79943	0.801022838314901	0.017234	-1.472955	1.0672
Trial1	3	1	noBlindfold	clockwise	practice	Guided	1	0.5	0	7.644806	0.44952	-1.45072	-0.79943	0.801022205323744	0.043014	-1.447564	1.081524
Trial1	3	1	noBlindfold	clockwise	practice	Guided	1	0.5	0	7.664795	0.44952	-1.45072	-0.79943	0.801022205323744	0.03854	-1.430637	1.099163
Trial1	3	1	noBlindfold	clockwise	practice	Guided	1	0.5	0	7.684799	0.44952	-1.45072	-0.79943	0.801022205323744	0.049044	-1.456028	1.07616
Trial1	3	1	noBlindfold	clockwise	practice	Guided	1	0.5	0	7.704803	0.44952	-1.45072	-0.79944	0.801032199000312	0.022952	-1.434869	1.081225
Trial1	3	1	noBlindfold	clockwise	practice	Guided	1	0.5	0	7.724808	0.44952	-1.45072	-0.79944	0.801032199000312	0.039513	-1.456028	1.064457
Trial1	3	1	noBlindfold	clockwise	practice	Guided	1	0.5	0	7.744797	0.44952	-1.45072	-0.79944	0.801032199000312	0.091644	-1.464492	1.084727
Trial1	3	1	noBlindfold	clockwise	practice	Guided	1	0.5	0	7.764801	0.44953	-1.45072	-0.79944	0.801031569897939	0.080488	-1.485651	1.050319
Trial1	3	1	noBlindfold	clockwise	practice	Guided	1	0.5	0	7.784805	0.44953	-1.45073	-0.79944	0.801031569897939	0.111254	-1.468723	1.080238
Trial1	3	1	noBlindfold	clockwise	practice	Guided	1	0.5	0	7.80481	0.44953	-1.45073	-0.79945	0.801041504096631	0.111484	-1.456028	1.052361
Trial1	3	1	noBlindfold	clockwise	practice	Guided	1	0.5	0	7.824799	0.44954	-1.45073	-0.79945	0.801040875125999	0.102784	-1.451796	1.047579
Trial1	3	1	noBlindfold	clockwise	practice	Guided	1	0.5	0	7.844803	0.44954	-1.45073	-0.79945	0.801040875125999	0.105792	-1.464492	1.068822
Trial1	3	1	noBlindfold	clockwise	practice	Guided	1	0.5	0	7.864807	0.44954	-1.45073	-0.79945	0.801040875125999	0.109908	-1.472955	1.073302
Trial1	3	1	noBlindfold	clockwise	practice	Guided	1	0.5	0	7.884796	0.44954	-1.45073	-0.79945	0.801040875125999	0.10153	-1.46026	1.065795
Trial1	3	1	noBlindfold	clockwise	practice	Guided	1	0.5	0	7.9048	0.44955	-1.45073	-0.7994599	0.801050178617142	0.090943	-1.485651	1.08889
Trial1	3	1	noBlindfold	clockwise	practice	Guided	1	0.5	0	7.924805	0.44955	-1.45073	-0.7994599	0.801050178617142	0.119668	-1.570287	0.993369
Trial1	3	1	noBlindfold	clockwise	practice	Guided	1	0.5	0	7.944809	0.44955	-1.45074	-0.79947	0.801060231805079	0.145401	-1.599909	0.93674
Trial1	3	1	noBlindfold	clockwise	practice	Guided	1	0.5	0	7.964798	0.44956	-1.45075	-0.79947	0.801059603098383	0.162254	-1.637995	0.883131
Trial1	3	1	noBlindfold	clockwise	practice	Guided	1	0.5	0	7.984802	0.44956	-1.45076	-0.79948	0.801069596808342	0.151934	-1.676082	0.903497
Trial1	3	1	noBlindfold	clockwise	practice	Guided	1	0.5	0	8.004807	0.44957	-1.45077	-0.79949	0.801078900589167	0.160477	-1.693009	0.908269
Trial1	3	1	noBlindfold	clockwise	practice	Guided	1	0.5	0	8.024796	0.44958	-1.45079	-0.79949	0.801078272146349	0.11514	-1.667618	0.91791
Trial1	3	1	noBlindfold	clockwise	practice	Guided	1	0.5	0	8.0448	0.44958	-1.45079	-0.7995	0.801088265873002	0.083188	-1.659154	0.928434
Trial1	3	1	noBlindfold	clockwise	practice	Guided	1	0.5	0	8.064804	0.44958	-1.45079	-0.7995	0.801088265873002	0.058165	-1.654923	0.901531
Trial1	3	1	noBlindfold	clockwise	practice	Guided	1	0.5	0	8.084808	0.44958	-1.4508	-0.79951	0.801098259600151	0.043124	-1.697241	0.85845
Trial1	3	1	noBlindfold	clockwise	practice	Guided	1	0.5	0	8.104797	0.44959	-1.4508	-0.79952	0.801107621281782	0.095816	-1.705704	0.870338
Trial1	3	1	noBlindfold	clockwise	practice	Guided	1	0.5	0	8.124802	0.4496	-1.45082	-0.79953	0.801116988729872	0.17282	-1.764949	0.78281
Trial1	3	1	noBlindfold	clockwise	practice	Guided	1	0.5	0	8.144806	0.4496	-1.45083	-0.79954	0.801126922987631	0.137785	-1.798804	0.772086
Trial1	3	1	noBlindfold	clockwise	practice	Guided	1	0.5	0	8.164795	0.44961	-1.45084	-0.7995499	0.801136225473126	0.148266	-1.803036	0.747522
Trial1	3	1	noBlindfold	clockwise	practice	Guided	1	0.5	0	8.184799	0.44961	-1.45085	-0.7995499	0.801136225473126	0.1532	-1.815731	0.734653
Trial1	3	1	noBlindfold	clockwise	practice	Guided	1	0.5	0	8.204803	0.44962	-1.45086	-0.79957	0.801155644583299	0.175622	-1.832658	0.736697
Trial1	3	1	noBlindfold	clockwise	practice	Guided	1	0.5	0	8.224808	0.44963	-1.45087	-0.79957	0.801155016823869	0.179393	-1.841122	0.745363
Trial1	3	1	noBlindfold	clockwise	practice	Guided	1	0.5	0	8.244797	0.44963	-1.45088	-0.79957	0.801155016823869	0.182965	-1.828426	0.825572
Trial1	3	1	noBlindfold	clockwise	practice	Guided	1	0.5	0	8.264801	0.44964	-1.45088	-0.79957	0.80115438731501	0.151814	-1.803036	0.82352
Trial1	3	1	noBlindfold	clockwise	practice	Guided	1	0.5	0	8.284805	0.44964	-1.45088	-0.79957	0.80115438731501	0.178116	-1.832658	0.829461
Trial1	3	1	noBlindfold	clockwise	practice	Guided	1	0.5	0	8.30481	0.44965	-1.45089	-0.79957	0.801153759803798	0.199976	-1.862281	0.842615
Trial1	3	1	noBlindfold	clockwise	practice	Guided	1	0.5	0	8.324799	0.44966	-1.45089	-0.79957	0.801153130543897	0.206246	-1.828426	0.873405
Trial1	3	1	noBlindfold	clockwise	practice	Guided	1	0.5	0	8.344803	0.44966	-1.45089	-0.79957	0.801153130543897	0.253916	-1.773413	0.893382
Trial1	3	1	noBlindfold	clockwise	practice	Guided	1	0.5	0	8.364807	0.44967	-1.45089	-0.79956	0.801142509480187	0.235274	-1.764949	0.972127
Trial1	3	1	noBlindfold	clockwise	practice	Guided	1	0.5	0	8.384796	0.44967	-1.45089	-0.79956	0.801142509480187	0.231312	-1.752254	0.963448
Trial1	3	1	noBlindfold	clockwise	practice	Guided	1	0.5	0	8.4048	0.44968	-1.45089	-0.7995499	0.801131825294462	0.217634	-1.714168	0.988003
Trial1	3	1	noBlindfold	clockwise	practice	Guided	1	0.5	0	8.424805	0.44969	-1.45088	-0.7995499	0.801131200135914	0.237725	-1.74379	0.930197
Trial1	3	1	noBlindfold	clockwise	practice	Guided	1	0.5	0	8.444809	0.4497	-1.45088	-0.7995499	0.8011305713582	0.235983	-1.735327	0.95534
Trial1	3	1	noBlindfold	clockwise	practice	Guided	1	0.5	0	8.464798	0.4497	-1.45088	-0.7995499	0.8011305713582	0.236451	-1.773413	0.946952
Trial1	3	1	noBlindfold	clockwise	practice	Guided	1	0.5	0	8.484802	0.44971	-1.45088	-0.79954	0.801120008361163	0.271057	-1.798804	0.961859
Trial1	3	1	noBlindfold	clockwise	practice	Guided	1	0.5	0	8.504807	0.44972	-1.45088	-0.79954	0.801119381695452	0.297879	-1.773413	0.959417
Trial1	3	1	noBlindfold	clockwise	practice	Guided	1	0.5	0	8.524796	0.44974	-1.45089	-0.79954	0.801118126866105	0.27908	-1.786108	0.970809
Trial1	3	1	noBlindfold	clockwise	practice	Guided	1	0.5	0	8.5448	0.44975	-1.45089	-0.79953	0.801107564328583	0.29258	-1.819963	0.967489
Trial1	3	1	noBlindfold	clockwise	practice	Guided	1	0.5	0	8.564804	0.44976	-1.45089	-0.79953	0.801106938151571	0.324666	-1.819963	0.952767
Trial1	3	1	noBlindfold	clockwise	practice	Guided	1	0.5	0	8.584808	0.44977	-1.4509	-0.79953	0.801106308361234	0.322077	-1.858049	1.003051
Trial1	3	1	noBlindfold	clockwise	practice	Guided	1	0.5	0	8.604797	0.44978	-1.4509	-0.79952	0.801095690416225	0.334184	-1.853817	1.008113
Trial1	3	1	noBlindfold	clockwise	practice	Guided	1	0.5	0	8.624802	0.44981	-1.4509	-0.79952	0.801093809615745	0.333692	-1.752254	1.079638
Trial1	3	1	noBlindfold	clockwise	practice	Guided	1	0.5	0	8.644806	0.44982	-1.4509	-0.79951	0.801083188393185	0.284461	-1.722631	1.080603
Trial1	3	1	noBlindfold	clockwise	practice	Guided	1	0.5	0	8.664795	0.44983	-1.45089	-0.7995	0.801072569146619	0.280219	-1.709936	1.14346
Trial1	3	1	noBlindfold	clockwise	practice	Guided	1	0.5	0	8.684799	0.44984	-1.45089	-0.79949	0.801061948142755	0.269309	-1.633764	1.172205
Trial1	3	1	noBlindfold	clockwise	practice	Guided	1	0.5	0	8.704803	0.44985	-1.45088	-0.79947	0.801041394664799	0.262278	-1.667618	1.209627
Trial1	3	1	noBlindfold	clockwise	practice	Guided	1	0.5	0	8.724808	0.44987	-1.45087	-0.7994599	0.801030089518521	0.298719	-1.680313	1.262538
Trial1	3	1	noBlindfold	clockwise	practice	Guided	1	0.5	0	8.744797	0.44988	-1.45086	-0.7994599	0.801029462911674	0.342738	-1.6253	1.269648
Trial1	3	1	noBlindfold	clockwise	practice	Guided	1	0.5	0	8.764801	0.44989	-1.45085	-0.79945	0.801018901950025	0.323483	-1.616836	1.289425
Trial1	3	1	noBlindfold	clockwise	practice	Guided	1	0.5	0	8.784805	0.4499	-1.45084	-0.79943	0.800998348987826	0.324775	-1.57875	1.33581
Trial1	3	1	noBlindfold	clockwise	practice	Guided	1	0.5	0	8.80481	0.44992	-1.45083	-0.79941	0.800977110484672	0.293034	-1.561823	1.409485
Trial1	3	1	noBlindfold	clockwise	practice	Guided	1	0.5	0	8.824799	0.44994	-1.4508	-0.79939	0.800955931906495	0.342772	-1.451796	1.463273
Trial1	3	1	noBlindfold	clockwise	practice	Guided	1	0.5	0	8.844803	0.44996	-1.45078	-0.79938	0.800944688295256	0.296315	-1.405246	1.489675
Trial1	3	1	noBlindfold	clockwise	practice	Guided	1	0.5	0	8.864807	0.44997	-1.45076	-0.7993701	0.800934128209209	0.320893	-1.358697	1.520762
Trial1	3	1	noBlindfold	clockwise	practice	Guided	1	0.5	0	8.884796	0.44998	-1.45074	-0.79935	0.800913514711837	0.350758	-1.312147	1.539567
Trial1	3	1	noBlindfold	clockwise	practice	Guided	1	0.5	0	8.9048	0.44999	-1.45072	-0.79931	0.800872915093301	0.357862	-1.29522	1.56529
Trial1	3	1	noBlindfold	clockwise	practice	Guided	1	0.5	0	8.924805	0.45003	-1.45067	-0.79928	0.800840555414491	0.307422	-1.168266	1.717706
Trial1	3	1	noBlindfold	clockwise	practice	Guided	1	0.5	0	8.944809	0.45005	-1.45064	-0.79926	0.800819319723072	0.273745	-1.075166	1.753368
Trial1	3	1	noBlindfold	clockwise	practice	Guided	1	0.5	0	8.964798	0.45007	-1.45061	-0.79923	0.800788088513619	0.232863	-0.982066	1.830649
Trial1	3	1	noBlindfold	clockwise	practice	Guided	1	0.5	0	8.984802	0.45008	-1.45058	-0.79922	0.800777471972364	0.139258	-0.94398	1.828686
Trial1	3	1	noBlindfold	clockwise	practice	Guided	1	0.5	0	9.004807	0.45009	-1.45055	-0.79919	0.800746986295996	0.134192	-0.87204	1.83677
Trial1	3	1	noBlindfold	clockwise	practice	Guided	1	0.5	0	9.024796	0.4501	-1.45052	-0.79918	0.80073630861215	0.199258	-0.863576	1.862106
Trial1	3	1	noBlindfold	clockwise	practice	Guided	1	0.5	0	9.0448	0.45011	-1.45051	-0.79917	0.800725751872404	0.277682	-0.863576	1.820977
Trial1	3	1	noBlindfold	clockwise	practice	Guided	1	0.5	0	9.064804	0.45011	-1.4505	-0.79917	0.800725751872404	0.272268	-0.94398	1.768924
Trial1	3	1	noBlindfold	clockwise	practice	Guided	1	0.5	0	9.084808	0.45012	-1.4505	-0.79917	0.800725128028728	0.319324	-0.965139	1.726917
Trial1	3	1	noBlindfold	clockwise	practice	Guided	1	0.5	0	9.104797	0.45013	-1.4505	-0.79915	0.800704517886029	0.283989	-0.922821	1.787723
Trial1	3	1	noBlindfold	clockwise	practice	Guided	1	0.5	0	9.124802	0.45014	-1.45048	-0.79914	0.800693959617867	0.280748	-0.774708	1.901156
Trial1	3	1	noBlindfold	clockwise	practice	Guided	1	0.5	0	9.144806	0.45015	-1.45047	-0.79914	0.800693336124741	0.275372	-0.795867	1.913428
Trial1	3	1	noBlindfold	clockwise	practice	Guided	1	0.5	0	9.164795	0.45016	-1.45047	-0.79913	0.800682662815429	0.246101	-0.817026	1.814688
Trial1	3	1	noBlindfold	clockwise	practice	Guided	1	0.5	0	9.184799	0.45016	-1.45046	-0.79913	0.800682662815429	0.235458	-0.829722	1.839241
Trial1	3	1	noBlindfold	clockwise	practice	Guided	1	0.5	0	9.204803	0.45017	-1.45046	-0.79912	0.800672103028251	0.21481	-0.838185	1.858725
Trial1	3	1	noBlindfold	clockwise	practice	Guided	1	0.5	0	9.224808	0.45018	-1.45045	-0.79912	0.80067148174782	0.233468	-0.901662	1.797022
Trial1	3	1	noBlindfold	clockwise	practice	Guided	1	0.5	0	9.244797	0.45019	-1.45046	-0.79912	0.800670858737384	0.222816	-0.931285	1.754228
Trial1	3	1	noBlindfold	clockwise	practice	Guided	1	0.5	0	9.264801	0.45019	-1.45046	-0.79912	0.800670858737384	0.25185	-0.994762	1.718261
Trial1	3	1	noBlindfold	clockwise	practice	Guided	1	0.5	0	9.284805	0.4502	-1.45046	-0.79913	0.800680172408728	0.22594	-1.032848	1.703924
Trial1	3	1	noBlindfold	clockwise	practice	Guided	1	0.5	0	9.30481	0.4502	-1.45046	-0.79913	0.800680172408728	0.203645	-1.041312	1.702454
Trial1	3	1	noBlindfold	clockwise	practice	Guided	1	0.5	0	9.324799	0.45021	-1.45047	-0.79913	0.800679549655149	0.203739	-0.960907	1.698251
Trial1	3	1	noBlindfold	clockwise	practice	Guided	1	0.5	0	9.344803	0.45022	-1.45047	-0.79913	0.800678928879195	0.132074	-0.922821	1.769288
Trial1	3	1	noBlindfold	clockwise	practice	Guided	1	0.5	0	9.364807	0.45022	-1.45047	-0.79913	0.800678928879195	0.155032	-0.893199	1.758175
Trial1	3	1	noBlindfold	clockwise	practice	Guided	1	0.5	0	9.384796	0.45023	-1.45047	-0.79913	0.800678306374743	0.068941	-0.846649	1.777752
Trial1	3	1	noBlindfold	clockwise	practice	Guided	1	0.5	0	9.4048	0.45023	-1.45046	-0.79912	0.8006683716482	0.067486	-0.804331	1.798703
Trial1	3	1	noBlindfold	clockwise	practice	Guided	1	0.5	0	9.424805	0.45023	-1.45045	-0.79912	0.8006683716482	0.036894	-0.766245	1.845181
Trial1	3	1	noBlindfold	clockwise	practice	Guided	1	0.5	0	9.444809	0.45023	-1.45044	-0.79911	0.800658377432759	-0.035009	-0.702768	1.863497
Trial1	3	1	noBlindfold	clockwise	practice	Guided	1	0.5	0	9.464798	0.45023	-1.45044	-0.79911	0.800658377432759	-0.027532	-0.677377	1.885036
Trial1	3	1	noBlindfold	clockwise	practice	Guided	1	0.5	0	9.484802	0.45022	-1.45043	-0.7991	0.800649065234847	-0.111342	-0.626595	1.938435
Trial1	3	1	noBlindfold	clockwise	practice	Guided	1	0.5	0	9.504807	0.45022	-1.45041	-0.79908	0.800629076821921	-0.176827	-0.571582	1.984625
Trial1	3	1	noBlindfold	clockwise	practice	Guided	1	0.5	0	9.524796	0.45021	-1.45037	-0.79907	0.800619703438541	-0.179851	-0.508084	2.030726
Trial1	3	1	noBlindfold	clockwise	practice	Guided	1	0.5	0	9.5448	0.4502	-1.45035	-0.79905	0.80060039734892	-0.191479	-0.444491	2.07205
Trial1	3	1	noBlindfold	clockwise	practice	Guided	1	0.5	0	9.564804	0.45018	-1.45032	-0.79903	0.800581653153948	-0.242254	-0.406288	2.030819
Trial1	3	1	noBlindfold	clockwise	practice	Guided	1	0.5	0	9.584808	0.45016	-1.45029	-0.799	0.800552917220279	-0.268017	-0.351168	2.083838
Trial1	3	1	noBlindfold	clockwise	practice	Guided	1	0.5	0	9.604797	0.45012	-1.45025	-0.79895	0.800505495182983	-0.31623	-0.198744	2.139587
Trial1	3	1	noBlindfold	clockwise	practice	Guided	1	0.5	0	9.624802	0.44987	-1.45012	-0.79896	0.800531165871314	-0.350259	-0.02095	2.116297
Trial1	3	1	noBlindfold	clockwise	practice	Guided	1	0.5	0	9.644806	0.44961	-1.45005	-0.79897	0.800557421445727	-0.367962	0.00020563	2.047785
Trial1	3	1	noBlindfold	clockwise	practice	Guided	1	0.5	0	9.664795	0.44927	-1.44998	-0.79895	0.800558908205234	-0.277324	0.135598	2.095861
Trial1	3	1	noBlindfold	clockwise	practice	Guided	1	0.5	0	9.684799	0.44894	-1.44993	-0.79891	0.800540035626145	-0.260711	0.279419	2.185357
Trial1	3	1	noBlindfold	clockwise	practice	Guided	1	0.5	0	9.704803	0.4487	-1.44988	-0.79881	0.800455566088939	-0.249714	0.444363	2.291313
Trial1	3	1	noBlindfold	clockwise	practice	Guided	1	0.5	0	9.724808	0.44843	-1.44974	-0.79872	0.800383099893057	-0.373093	0.930964	2.678862
Trial1	3	1	noBlindfold	clockwise	practice	Guided	1	0.5	0	9.744797	0.44832	-1.44963	-0.7986	0.8002704631111	-0.307072	1.269508	3.032553
Trial1	3	1	noBlindfold	clockwise	practice	Guided	1	0.5	0	9.764801	0.44826	-1.4495	-0.79852	0.80019445605991	-0.119828	1.591125	3.305815
Trial1	3	1	noBlindfold	clockwise	practice	Guided	1	0.5	0	9.784805	0.44825	-1.44936	-0.79848	0.800155192605898	0.023969	1.887351	3.424693
Trial1	3	1	noBlindfold	clockwise	practice	Guided	1	0.5	0	9.80481	0.44826	-1.44923	-0.79844	0.800114634029241	0.123257	2.111637	3.487336
Trial1	3	1	noBlindfold	clockwise	practice	Guided	1	0.5	0	9.824799	0.44827	-1.44905	-0.7984101	0.800084129555935	0.050438	2.318995	3.648546
Trial1	3	1	noBlindfold	clockwise	practice	Guided	1	0.5	0	9.844803	0.44827	-1.44901	-0.79837	0.800044159047273	0.011886	2.458644	3.806923
Trial1	3	1	noBlindfold	clockwise	practice	Guided	1	0.5	0	9.864807	0.44827	-1.44895	-0.7983	0.799974270157184	0.0027687	2.699857	3.988005
Trial1	3	1	noBlindfold	clockwise	practice	Guided	1	0.5	0	9.884796	0.44827	-1.44884	-0.79824	0.799914433391658	0.013883	2.902983	4.190333
Trial1	3	1	noBlindfold	clockwise	practice	Guided	1	0.5	0	9.9048	0.44827	-1.44874	-0.79812	0.799794640957327	0.10543	3.068023	4.280271
Trial1	3	1	noBlindfold	clockwise	practice	Guided	1	0.5	0	9.924805	0.44828	-1.44858	-0.79802	0.799694245604871	0.069126	3.431958	4.761927
Trial1	3	1	noBlindfold	clockwise	practice	Guided	1	0.5	0	9.944809	0.44828	-1.44848	-0.79792	0.799594438431907	-0.050156	3.757807	5.015054
Trial1	3	1	noBlindfold	clockwise	practice	Guided	1	0.5	0	9.964798	0.44827	-1.44836	-0.79783	0.799505271758399	-0.203555	4.032874	5.244895
Trial1	3	1	noBlindfold	clockwise	practice	Guided	1	0.5	0	9.984802	0.44825	-1.44822	-0.79776	0.799436677307855	-0.296174	4.307941	5.437495
Trial1	3	1	noBlindfold	clockwise	practice	Guided	1	0.5	0	10.00481	0.44824	-1.44808	-0.79764	0.799317650767929	-0.221154	4.604167	5.615555
Trial1	3	1	noBlindfold	clockwise	practice	Guided	1	0.5	0	10.0248	0.44822	-1.44785	-0.79758	0.799259050154742	-0.126489	4.900393	5.902359
Trial1	3	1	noBlindfold	clockwise	practice	Guided	1	0.5	0	10.0448	0.44822	-1.4478	-0.79752	0.799199154378095	-0.022995	5.027347	6.0228
Trial1	3	1	noBlindfold	clockwise	practice	Guided	1	0.5	0	10.0648	0.44822	-1.44773	-0.7974	0.799079422360945	0.126163	5.378586	6.398784
Trial1	3	1	noBlindfold	clockwise	practice	Guided	1	0.5	0	10.08481	0.44824	-1.44756	-0.7972	0.798878513793514	0.410643	5.966806	6.956225
Trial1	3	1	noBlindfold	clockwise	practice	Guided	1	0.5	0	10.1048	0.44828	-1.4473	-0.79693	0.79860648110176	0.586828	6.555027	7.397119
Trial1	3	1	noBlindfold	clockwise	practice	Guided	1	0.5	0	10.1248	0.4484	-1.44688	-0.79686	0.798528888024284	0.93519	6.880875	7.697644
Trial1	3	1	noBlindfold	clockwise	practice	Guided	1	0.5	0	10.14481	0.44843	-1.44684	-0.79681	0.798477106824682	0.882623	6.571954	7.441811
Trial1	3	1	noBlindfold	clockwise	practice	Guided	1	0.5	0	10.16479	0.44846	-1.44684	-0.79676	0.798425267037066	0.768174	6.343437	7.350123
Trial1	3	1	noBlindfold	clockwise	practice	Guided	1	0.5	0	10.1848	0.44848	-1.44683	-0.7967	0.79836407963581	0.710626	6.626967	7.683067
Trial1	3	1	noBlindfold	clockwise	practice	Guided	1	0.5	0	10.2048	0.4485	-1.4468	-0.79654	0.798203143811791	0.727603	7.139015	8.033555
Trial1	3	1	noBlindfold	clockwise	practice	Guided	1	0.5	0	10.22481	0.44857	-1.44662	-0.79646	0.798118747423701	1.002178	7.680685	8.535665
Trial1	3	1	noBlindfold	clockwise	practice	Guided	1	0.5	0	10.2448	0.44861	-1.44652	-0.79637	0.798026353056567	1.074109	7.849957	8.791801
Trial1	3	1	noBlindfold	clockwise	practice	Guided	1	0.5	0	10.2648	0.44865	-1.4464	-0.7962101	0.797864190758397	1.220517	8.353542	9.282423
Trial1	3	1	noBlindfold	clockwise	practice	Guided	1	0.5	0	10.28481	0.44874	-1.44617	-0.79604	0.79768870262692	1.206459	9.081411	9.832918
Trial1	3	1	noBlindfold	clockwise	practice	Guided	1	0.5	0	10.30481	0.44883	-1.44588	-0.79582	0.797463376530781	1.324011	9.6654	10.12972
Trial1	3	1	noBlindfold	clockwise	practice	Guided	1	0.5	0	10.3248	0.44897	-1.44543	-0.79572	0.797354593231953	1.491716	10.16052	10.30216
Trial1	3	1	noBlindfold	clockwise	practice	Guided	1	0.5	0	10.3448	0.44903	-1.44531	-0.79563	0.797260939030845	1.668256	10.39327	10.38626
Trial1	3	1	noBlindfold	clockwise	practice	Guided	1	0.5	0	10.36481	0.44911	-1.44517	-0.79555	0.797176000993422	1.795498	10.85877	10.49476
Trial1	3	1	noBlindfold	clockwise	practice	Guided	1	0.5	0	10.3848	0.44919	-1.44499	-0.79547	0.797091071864859	2.002663	11.37505	10.59021
Trial1	3	1	noBlindfold	clockwise	practice	Guided	1	0.5	0	10.4048	0.44928	-1.44477	-0.79533	0.796945671711028	2.259198	11.70513	10.62641
Trial1	3	1	noBlindfold	clockwise	practice	Guided	1	0.5	0	10.4248	0.44949	-1.44446	-0.79528	0.796882367822701	2.533612	11.89133	10.46888
Trial1	3	1	noBlindfold	clockwise	practice	Guided	1	0.5	0	10.44481	0.44959	-1.44438	-0.79524	0.796836177560936	2.794248	11.93364	10.28298
Trial1	3	1	noBlindfold	clockwise	practice	Guided	1	0.5	0	10.4648	0.44972	-1.4443	-0.7952	0.796787991504672	3.315551	12.19178	10.35528
Trial1	3	1	noBlindfold	clockwise	practice	Guided	1	0.5	0	10.4848	0.44987	-1.4442	-0.79517	0.796748618635321	3.623243	12.36106	10.37648
Trial1	3	1	noBlindfold	clockwise	practice	Guided	1	0.5	0	10.50481	0.45003	-1.44411	-0.79516	0.796728573311258	3.906577	12.21717	10.24299
Trial1	3	1	noBlindfold	clockwise	practice	Guided	1	0.5	0	10.5248	0.45057	-1.44414	-0.79523	0.796764729128194	4.054744	11.13807	9.272316
Trial1	3	1	noBlindfold	clockwise	practice	Guided	1	0.5	0	10.5448	0.45112	-1.44429	-0.79535	0.796850614657788	3.975466	10.74874	8.909684
Trial1	3	1	noBlindfold	clockwise	practice	Guided	1	0.5	0	10.5648	0.45196	-1.44448	-0.79548	0.796929289687384	3.834549	10.60063	8.59871
Trial1	3	1	noBlindfold	clockwise	practice	Guided	1	0.5	0	10.58481	0.45301	-1.44463	-0.79562	0.797006449714837	3.892365	10.38481	8.513943
Trial1	3	1	noBlindfold	clockwise	practice	Guided	1	0.5	0	10.6048	0.45446	-1.44477	-0.79591	0.797211777831546	4.255345	9.957394	8.193902
Trial1	3	1	noBlindfold	clockwise	practice	Guided	1	0.5	0	10.6248	0.4599	-1.44513	-0.79608	0.797089307368478	4.751657	9.381869	7.751295
Trial1	3	1	noBlindfold	clockwise	practice	Guided	1	0.5	0	10.64481	0.46452	-1.44531	-0.79631	0.797100030132032	4.709608	8.84443	7.24684
Trial1	3	1	noBlindfold	clockwise	practice	Guided	1	0.5	0	10.66479	0.47081	-1.44556	-0.79654	0.797074690859458	4.606967	8.154647	6.801843
Trial1	3	1	noBlindfold	clockwise	practice	Guided	1	0.5	0	10.6848	0.47846	-1.4459	-0.79672	0.79701115042212	4.4085	7.40985	6.507802
Trial1	3	1	noBlindfold	clockwise	practice	Guided	1	0.5	0	10.7048	0.48798	-1.44625	-0.79705	0.797140628876056	4.346854	6.796239	6.249213
Trial1	3	1	noBlindfold	clockwise	practice	Guided	1	0.5	0	10.72481	0.51203	-1.44685	-0.79715	0.797240784688416	4.333669	5.805998	5.675213
Trial1	3	1	noBlindfold	clockwise	practice	Guided	1	0.5	0	10.7448	0.52623	-1.44707	-0.79724	0.797671398116196	4.237597	5.624031	5.442069
Trial1	3	1	noBlindfold	clockwise	practice	Guided	1	0.5	0	10.7648	0.54311	-1.44722	-0.79733	0.798494606730679	3.730622	5.226241	5.375059
Trial1	3	1	noBlindfold	clockwise	practice	Guided	1	0.5	0	10.78481	0.56091	-1.44737	-0.79751	0.799832651892113	3.275668	4.875002	4.884808
Trial1	3	1	noBlindfold	clockwise	practice	Guided	1	0.5	0	10.80481	0.58035	-1.44757	-0.79751	0.801547486883416	2.81744	4.392577	4.447429
Trial1	3	1	noBlindfold	clockwise	practice	Guided	1	0.5	0	10.8248	0.62057	-1.448	-0.79808	0.807136147365563	2.576022	3.668939	3.78236
Trial1	3	1	noBlindfold	clockwise	practice	Guided	1	0.5	0	10.8448	0.6419	-1.44816	-0.79816	0.810675599539559	2.476272	3.410799	3.727271
Trial1	3	1	noBlindfold	clockwise	practice	Guided	1	0.5	0	10.86481	0.6640201	-1.44829	-0.79829	0.814965967050463	2.445238	3.245759	3.425338
Trial1	3	1	noBlindfold	clockwise	practice	Guided	1	0.5	0	10.8848	0.6876301	-1.44839	-0.79845	0.820199628109191	2.19641	2.957997	3.126687
Trial1	3	1	noBlindfold	clockwise	practice	Guided	1	0.5	0	10.9048	0.71189	-1.4485	-0.7987	0.826328635987896	1.851212	2.886056	2.820842
Trial1	3	1	noBlindfold	clockwise	practice	Guided	1	0.5	0	10.9248	0.76012	-1.44856	-0.79878	0.840066639633707	0.667934	2.767566	2.383066
Trial1	3	1	noBlindfold	clockwise	practice	Guided	1	0.5	0	10.94481	0.7824301	-1.44861	-0.79887	0.847325235575896	0.386272	2.585598	2.235395
Trial1	3	1	noBlindfold	clockwise	practice	Guided	1	0.5	0	10.9648	0.80523	-1.44869	-0.79896	0.85527919165285	0.199182	2.492499	2.050489
Trial1	3	1	noBlindfold	clockwise	practice	Guided	1	0.5	0	10.9848	0.82579	-1.44877	-0.79908	0.862941495285071	0.285143	2.255518	1.808378
Trial1	3	1	noBlindfold	clockwise	practice	Guided	1	0.5	0	11.00481	0.848	-1.44887	-0.79927	0.871743359446416	0.397809	2.115868	1.650453
Trial1	3	1	noBlindfold	clockwise	practice	Guided	1	0.5	0	11.0248	0.88604	-1.44894	-0.79938	0.887713522303861	0.187883	2.149723	1.262321
Trial1	3	1	noBlindfold	clockwise	practice	Guided	1	0.5	0	11.0448	0.9042699	-1.44895	-0.7995	0.895898661119188	0.109562	1.895815	0.947809
Trial1	3	1	noBlindfold	clockwise	practice	Guided	1	0.5	0	11.0648	0.92226	-1.44904	-0.7996	0.904247568064557	0.061705	1.646139	0.819023
Trial1	3	1	noBlindfold	clockwise	practice	Guided	1	0.5	0	11.08481	0.9389501	-1.44914	-0.79965	0.912204637544686	-0.106738	1.608052	0.686704
Trial1	3	1	noBlindfold	clockwise	practice	Guided	1	0.5	0	11.1048	0.95534	-1.44919	-0.79971	0.920255740130178	-0.111067	1.658834	0.613281
Trial1	3	1	noBlindfold	clockwise	practice	Guided	1	0.5	0	11.1248	0.985	-1.44926	-0.79971	0.935286669676217	0.135462	1.311826	0.576787
Trial1	3	1	noBlindfold	clockwise	practice	Guided	1	0.5	0	11.14481	0.999	-1.44933	-0.79972	0.942630932090861	0.169484	1.159482	0.573611
Trial1	3	1	noBlindfold	clockwise	practice	Guided	1	0.5	0	11.16479	1.01294	-1.44941	-0.7997299	0.95009235141399	0.174626	1.036759	0.591843
Trial1	3	1	noBlindfold	clockwise	practice	Guided	1	0.5	0	11.1848	1.0257	-1.44947	-0.79972	0.957033188039832	0.300437	0.99021	0.615442
Trial1	3	1	noBlindfold	clockwise	practice	Guided	1	0.5	0	11.2048	1.03939	-1.44951	-0.79963	0.964546345417895	0.336075	0.930964	0.727855
Trial1	3	1	noBlindfold	clockwise	practice	Guided	1	0.5	0	11.22481	1.06475	-1.44955	-0.79962	0.97894578178215	0.531672	0.740533	0.785597
Trial1	3	1	noBlindfold	clockwise	practice	Guided	1	0.5	0	11.2448	1.07771	-1.44962	-0.79965	0.986503434162277	0.47742	0.609348	0.688956
Trial1	3	1	noBlindfold	clockwise	practice	Guided	1	0.5	0	11.2648	1.08985	-1.44969	-0.7996899	0.993693602688139	0.264388	0.490845	0.609074
Trial1	3	1	noBlindfold	clockwise	practice	Guided	1	0.5	0	11.28481	1.10262	-1.44976	-0.7997299	1.00135850389851	0.064538	0.329932	0.611422
Trial1	3	1	noBlindfold	clockwise	practice	Guided	1	0.5	0	11.30481	1.11511	-1.44983	-0.7998	1.00897991173178	0.050708	0.173275	0.468903
Trial1	3	1	noBlindfold	clockwise	practice	Guided	1	0.5	0	11.3248	1.13862	-1.44999	-0.79983	1.02350553914821	0.113493	-0.076426	0.326322
Trial1	3	1	noBlindfold	clockwise	practice	Guided	1	0.5	0	11.3448	1.15013	-1.45007	-0.79987	1.03075749073151	0.080219	-0.258344	0.246999
Trial1	3	1	noBlindfold	clockwise	practice	Guided	1	0.5	0	11.36481	1.16144	-1.45015	-0.7999099	1.03795896846834	0.010572	-0.457131	0.15581
Trial1	3	1	noBlindfold	clockwise	practice	Guided	1	0.5	0	11.3848	1.1724	-1.45023	-0.79994	1.04500035626454	-0.157949	-0.562858	0.084207
Trial1	3	1	noBlindfold	clockwise	practice	Guided	1	0.5	0	11.4048	1.18353	-1.45028	-0.79997	1.05221921393978	-0.258796	-0.643263	0.092003
Trial1	3	1	noBlindfold	clockwise	practice	Guided	1	0.5	0	11.4248	1.2031	-1.45036	-0.79996	1.06502840150918	-0.06102	-0.82523	0.07076
Trial1	3	1	noBlindfold	clockwise	practice	Guided	1	0.5	0	11.44481	1.21176	-1.45042	-0.79996	1.07076520509412	-0.073569	-0.986038	0.115358
Trial1	3	1	noBlindfold	clockwise	practice	Guided	1	0.5	0	11.4648	1.22026	-1.45047	-0.79999	1.07645637533345	-0.038398	-1.045284	0.019179
Trial1	3	1	noBlindfold	clockwise	practice	Guided	1	0.5	0	11.4848	1.22831	-1.45053	-0.80005	1.08190359067654	-0.067758	-1.142615	-0.144056
Trial1	3	1	noBlindfold	clockwise	practice	Guided	1	0.5	0	11.50481	1.23629	-1.45059	-0.80014	1.08735775765674	-0.188771	-1.320351	-0.115168
Trial1	3	1	noBlindfold	clockwise	practice	Guided	1	0.5	0	11.5248	1.24934	-1.45069	-0.80017	1.09625843553145	-0.141134	-1.472695	-0.332712
Trial1	3	1	noBlindfold	clockwise	practice	Guided	1	0.5	0	11.5448	1.25488	-1.45074	-0.80017	1.10005262466484	-0.01945	-1.586954	-0.329191
Trial1	3	1	noBlindfold	clockwise	practice	Guided	1	0.5	0	11.5648	1.25988	-1.45078	-0.8001601	1.10348258745803	0.070951	-1.629272	-0.302147
Trial1	3	1	noBlindfold	clockwise	practice	Guided	1	0.5	0	11.58481	1.26456	-1.45081	-0.80017	1.1067177542744	0.163679	-1.67159	-0.361713
Trial1	3	1	noBlindfold	clockwise	practice	Guided	1	0.5	0	11.6048	1.26884	-1.45085	-0.80015	1.10966434489067	0.215382	-1.781617	-0.249388
Trial1	3	1	noBlindfold	clockwise	practice	Guided	1	0.5	0	11.6248	1.27611	-1.4509	-0.8001601	1.11472092277355	0.16384	-1.83663	-0.335597
Trial1	3	1	noBlindfold	clockwise	practice	Guided	1	0.5	0	11.64481	1.27933	-1.45093	-0.8001601	1.1169652540737	0.191447	-1.955121	-0.313172
Trial1	3	1	noBlindfold	clockwise	practice	Guided	1	0.5	0	11.66479	1.28211	-1.45096	-0.8001601	1.11890674632973	0.243497	-1.959352	-0.324591
Trial1	3	1	noBlindfold	clockwise	practice	Guided	1	0.5	0	11.6848	1.28462	-1.45098	-0.80015	1.12065547737074	0.196887	-1.97628	-0.269106
Trial1	3	1	noBlindfold	clockwise	practice	Guided	1	0.5	0	11.7048	1.28672	-1.45099	-0.80009	1.12208393356352	0.287636	-2.035525	-0.221914
Trial1	3	1	noBlindfold	clockwise	practice	Guided	1	0.5	0	11.72481	1.29012	-1.45101	-0.80007	1.12445618143779	0.338758	-2.027061	-0.109388
Trial1	3	1	noBlindfold	clockwise	practice	Guided	1	0.5	0	11.7448	1.29151	-1.45102	-0.80006	1.12542619282574	0.300901	-2.065147	-0.125
Trial1	3	1	noBlindfold	clockwise	practice	Guided	1	0.5	0	11.7648	1.29266	-1.45102	-0.80005	1.12622813488725	0.346579	-2.04822	-0.103415
Trial1	3	1	noBlindfold	clockwise	practice	Guided	1	0.5	0	11.78481	1.29359	-1.45102	-0.80003	1.12686875327891	0.284763	-2.022829	-0.016749
Trial1	3	1	noBlindfold	clockwise	practice	Guided	1	0.5	0	11.80481	1.29428	-1.451	-0.79997	1.12731222447582	0.322461	-1.942425	-0.0009902701
Trial1	3	1	noBlindfold	clockwise	practice	Guided	1	0.5	0	11.8248	1.29513	-1.45098	-0.79994	1.12788994476494	0.60952	-1.988975	0.156257
Trial1	3	1	noBlindfold	clockwise	practice	Guided	1	0.5	0	11.8448	1.29556	-1.45098	-0.7999099	1.12817181506005	0.685848	-1.925498	0.183626
Trial1	3	1	noBlindfold	clockwise	practice	Guided	1	0.5	0	11.86481	1.29611	-1.45097	-0.79988	1.12853854388976	0.657016	-1.891644	0.276924
Trial1	3	1	noBlindfold	clockwise	practice	Guided	1	0.5	0	11.8848	1.29675	-1.45095	-0.79986	1.12897594858941	0.614959	-1.853557	0.294163
Trial1	3	1	noBlindfold	clockwise	practice	Guided	1	0.5	0	11.9048	1.29752	-1.45093	-0.79981	1.12948397518526	0.74092	-1.798544	0.322457
Trial1	3	1	noBlindfold	clockwise	practice	Guided	1	0.5	0	11.9248	1.29961	-1.45083	-0.79963	1.13083345238	1.127048	-1.455768	0.601503
Trial1	3	1	noBlindfold	clockwise	practice	Guided	1	0.5	0	11.94481	1.30066	-1.45076	-0.79922	1.13128652564402	1.36421	-1.316119	0.66403
Trial1	3	1	noBlindfold	clockwise	practice	Guided	1	0.5	0	11.9648	1.30078	-1.4507	-0.79858	1.1309194060364	1.673054	-1.333046	0.778524
Trial1	3	1	noBlindfold	clockwise	practice	Guided	1	0.5	0	11.9848	1.30083	-1.45068	-0.7977999	1.13040402537502	1.746014	-1.443073	0.681189
Trial1	3	1	noBlindfold	clockwise	practice	Guided	1	0.5	0	12.00481	1.30085	-1.45072	-0.79664	1.12959994357845	1.510854	-1.620808	0.418125
Trial1	3	1	noBlindfold	clockwise	practice	Guided	1	0.5	0	12.0248	1.30059	-1.45091	-0.7961	1.12903478999391	0.661406	-1.726603	0.572088
Trial1	3	1	noBlindfold	clockwise	practice	Guided	1	0.5	0	12.0448	1.30043	-1.45088	-0.7955	1.12849833803126	0.581672	-1.637736	0.633709
Trial1	3	1	noBlindfold	clockwise	practice	Guided	1	0.5	0	12.0648	1.30036	-1.45083	-0.79478	1.1279411980745	0.901413	-1.582722	0.596377
Trial1	3	1	noBlindfold	clockwise	practice	Guided	1	0.5	0	12.08481	1.30046	-1.45079	-0.79395	1.12742752201448	1.428666	-1.519245	0.66925
Trial1	3	1	noBlindfold	clockwise	practice	Guided	1	0.5	0	12.1048	1.30063	-1.45076	-0.79185	1.12607052399246	1.658006	-1.464232	0.762219
Trial1	3	1	noBlindfold	clockwise	practice	Guided	1	0.5	0	12.1248	1.30084	-1.45071	-0.7906901	1.12540451615189	1.701554	-1.472695	0.676439
Trial1	3	1	noBlindfold	clockwise	practice	Guided	1	0.5	0	12.14481	1.30084	-1.45074	-0.78951	1.12457574467807	1.634354	-1.561563	0.625048
Trial1	3	1	noBlindfold	clockwise	practice	Guided	1	0.5	0	12.16479	1.30083	-1.45077	-0.78835	1.12375455641458	1.687099	-1.557331	0.562432
Trial1	3	1	noBlindfold	clockwise	practice	Guided	1	0.5	0	12.1848	1.30086	-1.45077	-0.78705	1.1228644315931	1.97367	-1.392291	0.698512
Trial1	3	1	noBlindfold	clockwise	practice	Guided	1	0.5	0	12.2048	1.30098	-1.4507	-0.78351	1.12047168103393	2.386593	-1.121456	0.884506
Trial1	3	1	noBlindfold	clockwise	practice	Guided	1	0.5	0	12.22481	1.30134	-1.45049	-0.7811	1.11904559071155	2.992501	-0.94372	1.103467
Trial1	3	1	noBlindfold	clockwise	practice	Guided	1	0.5	0	12.2448	1.30145	-1.45047	-0.77828	1.11715792147018	2.955087	-1.117224	1.109336
Trial1	3	1	noBlindfold	clockwise	practice	Guided	1	0.5	0	12.2648	1.30148	-1.45053	-0.77503	1.11491776124423	2.869162	-1.163774	1.037393
Trial1	3	1	noBlindfold	clockwise	practice	Guided	1	0.5	0	12.28481	1.30144	-1.45058	-0.77142	1.11238253038983	2.734034	-1.235715	1.032994
Trial1	3	1	noBlindfold	clockwise	practice	Guided	1	0.5	0	12.30481	1.30138	-1.4506	-0.76326	1.10669580861229	2.693028	-1.197628	1.09999
Trial1	3	1	noBlindfold	clockwise	practice	Guided	1	0.5	0	12.3248	1.30142	-1.45061	-0.75885	1.10368802816321	3.037193	-1.290728	0.963697
Trial1	3	1	noBlindfold	clockwise	practice	Guided	1	0.5	0	12.3448	1.30151	-1.45064	-0.75432	1.10064396338175	3.256728	-1.337278	0.882228
Trial1	3	1	noBlindfold	clockwise	practice	Guided	1	0.5	0	12.36481	1.30161	-1.45068	-0.74987	1.09767190050167	3.359909	-1.548868	0.911032
Trial1	3	1	noBlindfold	clockwise	practice	Guided	1	0.5	0	12.3848	1.30166	-1.45075	-0.74508	1.09444180285804	3.272416	-1.603881	0.941608
Trial1	3	1	noBlindfold	clockwise	practice	Guided	1	0.5	0	12.4048	1.30166	-1.45081	-0.7357	1.08807774016464	3.304874	-1.866253	0.961091
Trial1	3	1	noBlindfold	clockwise	practice	Guided	1	0.5	0	12.4248	1.30163	-1.45092	-0.73123	1.08503826296882	3.26499	-1.891644	0.79159
Trial1	3	1	noBlindfold	clockwise	practice	Guided	1	0.5	0	12.44481	1.30162	-1.45093	-0.72687	1.08209733034794	3.355843	-1.904339	0.813857
Trial1	3	1	noBlindfold	clockwise	practice	Guided	1	0.5	0	12.4648	1.30163	-1.45094	-0.72253	1.07919428312574	3.246138	-2.027061	0.771655
Trial1	3	1	noBlindfold	clockwise	practice	Guided	1	0.5	0	12.4848	1.30162	-1.451	-0.7185299	1.07651284669291	3.214265	-2.276737	0.795771
Trial1	3	1	noBlindfold	clockwise	practice	Guided	1	0.5	0	12.50481	1.30159	-1.45113	-0.71125	1.07164510780961	2.985481	-2.577195	0.666262
Trial1	3	1	noBlindfold	clockwise	practice	Guided	1	0.5	0	12.5248	1.30139	-1.45138	-0.70791	1.06928125113739	2.42663	-2.890348	0.930582
Trial1	3	1	noBlindfold	clockwise	practice	Guided	1	0.5	0	12.5448	1.30124	-1.45146	-0.70463	1.06699997494178	2.184123	-3.089243	1.059166
Trial1	3	1	noBlindfold	clockwise	practice	Guided	1	0.5	0	12.5648	1.30112	-1.45154	-0.70152	1.06485848160684	2.048764	-3.211965	0.891931
Trial1	3	1	noBlindfold	clockwise	practice	Guided	1	0.5	0	12.58481	1.30103	-1.45161	-0.69856	1.06284297875815	1.906523	-3.465873	0.854088
Trial1	3	1	noBlindfold	clockwise	practice	Guided	1	0.5	0	12.6048	1.30098	-1.45173	-0.69343	1.05944046047062	1.908805	-3.728245	0.912015
Trial1	3	1	noBlindfold	clockwise	practice	Guided	1	0.5	0	12.6248	1.30092	-1.45191	-0.6910599	1.05784531580252	1.775624	-3.893285	1.177396
Trial1	3	1	noBlindfold	clockwise	practice	Guided	1	0.5	0	12.64481	1.30089	-1.45194	-0.68855	1.05618456646367	1.651431	-3.855199	1.303147
Trial1	3	1	noBlindfold	clockwise	practice	Guided	1	0.5	0	12.66479	1.30084	-1.45192	-0.68599	1.05447939480191	1.577456	-3.74094	1.310285
Trial1	3	1	noBlindfold	clockwise	practice	Guided	1	0.5	0	12.6848	1.30078	-1.45188	-0.68319	1.05261448832484	1.398993	-3.690159	1.318522
Trial1	3	1	noBlindfold	clockwise	practice	Guided	1	0.5	0	12.7048	1.3007	-1.45186	-0.67704	1.04857214557394	1.275352	-3.702854	1.324554
Trial1	3	1	noBlindfold	clockwise	practice	Guided	1	0.5	0	12.72481	1.30062	-1.45187	-0.67373	1.04637682228201	1.226475	-3.669	1.435097
Trial1	3	1	noBlindfold	clockwise	practice	Guided	1	0.5	0	12.7448	1.30061	-1.45186	-0.66989	1.04390089134425	1.2167	-3.719781	1.484693
Trial1	3	1	noBlindfold	clockwise	practice	Guided	1	0.5	0	12.7648	1.30062	-1.45187	-0.66593	1.04137171518485	1.224633	-3.783258	1.606213
Trial1	3	1	noBlindfold	clockwise	practice	Guided	1	0.5	0	12.78481	1.30062	-1.45188	-0.6611199	1.03830240891792	1.227016	-3.804417	1.709542
Trial1	3	1	noBlindfold	clockwise	practice	Guided	1	0.5	0	12.80481	1.30062	-1.4519	-0.65001	1.03126397412457	1.156838	-3.90598	1.905732
Trial1	3	1	noBlindfold	clockwise	practice	Guided	1	0.5	0	12.8248	1.30059	-1.45201	-0.64294	1.02679906024573	1.136411	-4.21067	2.518436
Trial1	3	1	noBlindfold	clockwise	practice	Guided	1	0.5	0	12.8448	1.30056	-1.45208	-0.63443	1.02146841531321	1.024844	-4.333392	2.569534
Trial1	3	1	noBlindfold	clockwise	practice	Guided	1	0.5	0	12.86481	1.30053	-1.45214	-0.62502	1.01562698448108	0.990408	-4.282611	2.623078
Trial1	3	1	noBlindfold	clockwise	practice	Guided	1	0.5	0	12.8848	1.30051	-1.45216	-0.6146	1.00923213471204	0.929704	-4.240293	2.50047
Trial1	3	1	noBlindfold	clockwise	practice	Guided	1	0.5	0	12.9048	1.30048	-1.45214	-0.59136	0.995226131022254	0.867522	-4.316465	2.236161
Trial1	3	1	noBlindfold	clockwise	practice	Guided	1	0.5	0	12.9248	1.30039	-1.45227	-0.57952	0.988163739335952	0.704103	-4.625386	1.562675
Trial1	3	1	noBlindfold	clockwise	practice	Guided	1	0.5	0	12.94481	1.30035	-1.45234	-0.56742	0.981083842854622	0.553412	-4.925844	1.395917
Trial1	3	1	noBlindfold	clockwise	practice	Guided	1	0.5	0	12.9648	1.3003	-1.45243	-0.55591	0.974431220021258	0.545545	-4.879294	1.189527
Trial1	3	1	noBlindfold	clockwise	practice	Guided	1	0.5	0	12.9848	1.30028	-1.45246	-0.54461	0.968012422987625	0.532959	-4.930076	1.320015
Trial1	3	1	noBlindfold	clockwise	practice	Guided	1	0.5	0	13.00481	1.30027	-1.45247	-0.52266	0.955827131041552	0.552724	-4.887758	1.332756
Trial1	3	1	noBlindfold	clockwise	practice	Guided	1	0.5	0	13.0248	1.30026	-1.45246	-0.51124	0.949622202369115	0.419633	-5.002017	1.131213
Trial1	3	1	noBlindfold	clockwise	practice	Guided	1	0.5	0	13.0448	1.30022	-1.45248	-0.50184	0.944560982486824	0.323087	-4.781963	0.953711
Trial1	3	1	noBlindfold	clockwise	practice	Guided	1	0.5	0	13.0648	1.30017	-1.45246	-0.49229	0.939479310544053	0.229683	-4.93854	0.965177
Trial1	3	1	noBlindfold	clockwise	practice	Guided	1	0.5	0	13.08481	1.30012	-1.45247	-0.48314	0.934674531220044	0.262696	-4.862367	0.684915
Trial1	3	1	noBlindfold	clockwise	practice	Guided	1	0.5	0	13.1048	1.30012	-1.45246	-0.46734	0.926606116612197	0.22678	-4.879294	0.613579
Trial1	3	1	noBlindfold	clockwise	practice	Guided	1	0.5	0	13.1248	1.30009	-1.45243	-0.46055	0.923174007714141	0.158403	-4.667704	0.612868
Trial1	3	1	noBlindfold	clockwise	practice	Guided	1	0.5	0	13.14481	1.30007	-1.45237	-0.4543	0.920054664354036	0.096602	-4.710022	0.716173
Trial1	3	1	noBlindfold	clockwise	practice	Guided	1	0.5	0	13.16479	1.30005	-1.45234	-0.4483	0.917089364086818	0.040213	-4.523823	0.837679
Trial1	3	1	noBlindfold	clockwise	practice	Guided	1	0.5	0	13.1848	1.30001	-1.45228	-0.44275	0.914354151385752	-0.114674	-4.354551	0.952197
Trial1	3	1	noBlindfold	clockwise	practice	Guided	1	0.5	0	13.2048	1.29997	-1.45219	-0.43179	0.90906252536106	-0.032784	-4.291074	1.062968
Trial1	3	1	noBlindfold	clockwise	practice	Guided	1	0.5	0	13.22481	1.29997	-1.4521	-0.42633	0.906481836106914	-0.100119	-4.168352	1.259387
Trial1	3	1	noBlindfold	clockwise	practice	Guided	1	0.5	0	13.2448	1.29996	-1.45207	-0.42068	0.903829466891938	-0.165203	-4.016007	1.271133
Trial1	3	1	noBlindfold	clockwise	practice	Guided	1	0.5	0	13.2648	1.29993	-1.45203	-0.41481	0.901085731547054	-0.232787	-3.994848	1.464003
Trial1	3	1	noBlindfold	clockwise	practice	Guided	1	0.5	0	13.28481	1.29991	-1.452	-0.40875	0.898294209902487	-0.208081	-4.066789	1.340461
Trial1	3	1	noBlindfold	clockwise	practice	Guided	1	0.5	0	13.30481	1.29988	-1.45199	-0.39582	0.892458136136852	-0.290345	-3.914444	1.319523
Trial1	3	1	noBlindfold	clockwise	practice	Guided	1	0.5	0	13.3248	1.29985	-1.45193	-0.38884	0.889357374455189	-0.305547	-3.808649	1.433773
Trial1	3	1	noBlindfold	clockwise	practice	Guided	1	0.5	0	13.3448	1.29985	-1.4519	-0.38195	0.886366626948184	-0.26672	-3.867894	1.22145
Trial1	3	1	noBlindfold	clockwise	practice	Guided	1	0.5	0	13.36481	1.29986	-1.45194	-0.37493	0.883373388541497	-0.254098	-4.020239	1.091147
Trial1	3	1	noBlindfold	clockwise	practice	Guided	1	0.5	0	13.3848	1.29987	-1.452	-0.36808	0.880496972595103	-0.257183	-4.037166	0.949067
Trial1	3	1	noBlindfold	clockwise	practice	Guided	1	0.5	0	13.4048	1.29985	-1.45203	-0.3557	0.875375623346015	-0.390169	-4.100643	0.999099
Trial1	3	1	noBlindfold	clockwise	practice	Guided	1	0.5	0	13.4248	1.29979	-1.45206	-0.34955	0.872839774242892	-0.491631	-4.172584	0.849706
Trial1	3	1	noBlindfold	clockwise	practice	Guided	1	0.5	0	13.44481	1.29977	-1.45209	-0.34408	0.87064521834312	-0.534235	-4.320697	0.990974
Trial1	3	1	noBlindfold	clockwise	practice	Guided	1	0.5	0	13.4648	1.29975	-1.45213	-0.33898	0.868623991740392	-0.413887	-4.312233	0.778873
Trial1	3	1	noBlindfold	clockwise	practice	Guided	1	0.5	0	13.4848	1.29976	-1.45218	-0.33419	0.866775164722741	-0.425843	-4.477273	0.948759
Trial1	3	1	noBlindfold	clockwise	practice	Guided	1	0.5	0	13.50481	1.29976	-1.45222	-0.32498	0.863266017563794	-0.520259	-4.396869	1.03227
Trial1	3	1	noBlindfold	clockwise	practice	Guided	1	0.5	0	13.5248	1.29972	-1.45222	-0.32056	0.861574538194357	-0.655384	-4.430724	1.158804
Trial1	3	1	noBlindfold	clockwise	practice	Guided	1	0.5	0	13.5448	1.29969	-1.45226	-0.3163	0.859970803742674	-0.621269	-4.72695	1.155355
Trial1	3	1	noBlindfold	clockwise	practice	Guided	1	0.5	0	13.5648	1.2997	-1.45236	-0.31216	0.858466062929637	-0.595719	-4.997785	1.126488
Trial1	3	1	noBlindfold	clockwise	practice	Guided	1	0.5	0	13.58481	1.29971	-1.45251	-0.30841	0.857118930976983	-0.555049	-5.391342	1.222149
Trial1	3	1	noBlindfold	clockwise	practice	Guided	1	0.5	0	13.6048	1.29972	-1.45267	-0.30154	0.854680250098215	-0.545896	-5.505601	1.309756
Trial1	3	1	noBlindfold	clockwise	practice	Guided	1	0.5	0	13.6248	1.29968	-1.45281	-0.29857	0.853599521360977	-0.822404	-5.806059	1.239873
Trial1	3	1	noBlindfold	clockwise	practice	Guided	1	0.5	0	13.64481	1.29961	-1.4529	-0.29634	0.852756465014863	-1.101782	-6.191152	0.980541
Trial1	3	1	noBlindfold	clockwise	practice	Guided	1	0.5	0	13.66479	1.2995	-1.45308	-0.29511	0.852226575671548	-1.399883	-6.682041	0.756276
Trial1	3	1	noBlindfold	clockwise	practice	Guided	1	0.5	0	13.6848	1.29938	-1.45328	-0.29491	0.852044836205125	-1.578454	-6.880936	0.586509
Trial1	3	1	noBlindfold	clockwise	practice	Guided	1	0.5	0	13.7048	1.29934	-1.4534	-0.29491	0.852007257748627	-1.706274	-6.948645	0.302849
Trial1	3	1	noBlindfold	clockwise	practice	Guided	1	0.5	0	13.72481	1.29931	-1.45362	-0.29491	0.851979074054305	-1.674363	-7.723064	-0.070568
Trial1	3	1	noBlindfold	clockwise	practice	Guided	1	0.5	0	13.7448	1.29929	-1.45377	-0.29489	0.851953464548062	-1.753423	-7.989667	0.112786
Trial1	3	1	noBlindfold	clockwise	practice	Guided	1	0.5	0	13.7648	1.29928	-1.4539	-0.29484	0.85192665996827	-1.814983	-8.197026	0.631834
Trial1	3	1	noBlindfold	clockwise	practice	Guided	1	0.5	0	13.78481	1.29926	-1.45402	-0.29472	0.851866341819415	-1.883128	-8.340907	1.501678
Trial1	3	1	noBlindfold	clockwise	practice	Guided	1	0.5	0	13.80481	1.29924	-1.45411	-0.29283	0.851195611967755	-1.955531	-8.412847	2.614078
Trial1	3	1	noBlindfold	clockwise	practice	Guided	1	0.5	0	13.8248	1.29914	-1.45418	-0.29027	0.850224308842627	-1.861855	-8.412847	3.658284
Trial1	3	1	noBlindfold	clockwise	practice	Guided	1	0.5	0	13.8448	1.29909	-1.45421	-0.28607	0.848752449628001	-1.960607	-8.510179	3.980876
Trial1	3	1	noBlindfold	clockwise	practice	Guided	1	0.5	0	13.86481	1.29901	-1.45427	-0.28043	0.846792784695129	-2.257463	-8.738696	4.24968
Trial1	3	1	noBlindfold	clockwise	practice	Guided	1	0.5	0	13.8848	1.29891	-1.45437	-0.2732	0.844331259234578	-2.341725	-8.899504	4.060545
Trial1	3	1	noBlindfold	clockwise	practice	Guided	1	0.5	0	13.9048	1.29883	-1.45446	-0.25518	0.838597790138148	-2.472395	-8.988372	4.071756
Trial1	3	1	noBlindfold	clockwise	practice	Guided	1	0.5	0	13.9248	1.29876	-1.45438	-0.24414	0.835237670988637	-2.511749	-8.624437	4.161326
Trial1	3	1	noBlindfold	clockwise	practice	Guided	1	0.5	0	13.94481	1.29875	-1.45435	-0.23175	0.83169086321476	-2.563495	-8.907968	3.83901
Trial1	3	1	noBlindfold	clockwise	practice	Guided	1	0.5	0	13.9648	1.29876	-1.45441	-0.21918	0.828285881495106	-2.484975	-8.768319	3.273331
Trial1	3	1	noBlindfold	clockwise	practice	Guided	1	0.5	0	13.9848	1.29876	-1.45442	-0.20597	0.824888637541523	-2.50665	-8.861418	2.890539
Trial1	3	1	noBlindfold	clockwise	practice	Guided	1	0.5	0	14.00481	1.29874	-1.45443	-0.18011	0.818794998319228	-2.692479	-8.8191	2.880927
Trial1	3	1	noBlindfold	clockwise	practice	Guided	1	0.5	0	14.0248	1.29861	-1.45433	-0.1672	0.815925074424774	-2.925931	-8.463629	2.658615
Trial1	3	1	noBlindfold	clockwise	practice	Guided	1	0.5	0	14.0448	1.29856	-1.45427	-0.15419	0.81330970000325	-2.923199	-8.628669	2.336298
Trial1	3	1	noBlindfold	clockwise	practice	Guided	1	0.5	0	14.0648	1.29853	-1.45428	-0.14181	0.811024172970176	-3.013777	-8.463629	2.414902
Trial1	3	1	noBlindfold	clockwise	practice	Guided	1	0.5	0	14.08481	1.29851	-1.45425	-0.12941	0.8089283631044	-3.112067	-8.467861	2.766544
Trial1	3	1	noBlindfold	clockwise	practice	Guided	1	0.5	0	14.1048	1.29847	-1.45424	-0.10386	0.805196419577334	-3.066918	-8.514411	2.8696
Trial1	3	1	noBlindfold	clockwise	practice	Guided	1	0.5	0	14.1248	1.29844	-1.45425	-0.091167	0.803627913508296	-3.226086	-8.421311	2.76923
Trial1	3	1	noBlindfold	clockwise	practice	Guided	1	0.5	0	14.14481	1.29841	-1.45421	-0.078002	0.802211158076919	-3.134022	-8.366298	2.738511
Trial1	3	1	noBlindfold	clockwise	practice	Guided	1	0.5	0	14.16479	1.29842	-1.45418	-0.065102	0.801069716235802	-3.109119	-8.268966	2.761914
Trial1	3	1	noBlindfold	clockwise	practice	Guided	1	0.5	0	14.1848	1.29844	-1.45414	-0.051708	0.800112565829116	-3.011971	-8.366298	2.747175
Trial1	3	1	noBlindfold	clockwise	practice	Guided	1	0.5	0	14.2048	1.29846	-1.45417	-0.026045	0.798884675193417	-3.009415	-8.39592	2.622091
Trial1	3	1	noBlindfold	clockwise	practice	Guided	1	0.5	0	14.22481	1.29853	-1.45421	-0.01349	0.798643921393098	-2.906703	-8.484788	2.173759
Trial1	3	1	noBlindfold	clockwise	practice	Guided	1	0.5	0	14.2448	1.29854	-1.4542	-0.0023293	0.798543274155614	-2.983183	-8.319748	1.868321
Trial1	3	1	noBlindfold	clockwise	practice	Guided	2	0.5	0	0	0.44741	-1.44902	-0.79873	0.800459458281893	-0.096812	2.564469	2.677404
Trial1	3	1	noBlindfold	clockwise	practice	Guided	2	0.5	0	0.01965332	0.44741	-1.44893	-0.79874	0.800469450227521	-0.112941	2.750668	2.672338
Trial1	3	1	noBlindfold	clockwise	practice	Guided	2	0.5	0	0.03965759	0.44742	-1.44883	-0.79872	0.800448810458936	-0.043886	3.046894	2.638984
Trial1	3	1	noBlindfold	clockwise	practice	Guided	2	0.5	0	0.05966187	0.44741	-1.44848	-0.7987	0.800429482448252	-0.185568	3.597028	2.82752
Trial1	3	1	noBlindfold	clockwise	practice	Guided	2	0.5	0	0.07966614	0.4474	-1.44834	-0.79867	0.800400226055123	-0.195686	3.893254	3.057443
Trial1	3	1	noBlindfold	clockwise	practice	Guided	2	0.5	0	0.09965515	0.44739	-1.4482	-0.79865	0.80038095588912	-0.205023	4.181016	3.192429
Trial1	3	1	noBlindfold	clockwise	practice	Guided	2	0.5	0	0.1196594	0.44738	-1.44807	-0.79861	0.80034164845397	-0.155502	4.388374	3.389289
Trial1	3	1	noBlindfold	clockwise	practice	Guided	2	0.5	0	0.1396637	0.44737	-1.44796	-0.79855	0.800282472443749	-0.113798	4.570342	3.501456
Trial1	3	1	noBlindfold	clockwise	practice	Guided	2	0.5	0	0.159668	0.44736	-1.4478	-0.79853	0.800263145293725	-0.131122	4.807323	3.417632
Trial1	3	1	noBlindfold	clockwise	practice	Guided	2	0.5	0	0.179657	0.44736	-1.44776	-0.7985001	0.800233288566756	-0.233227	4.908886	3.485211
Trial1	3	1	noBlindfold	clockwise	practice	Guided	2	0.5	0	0.1996613	0.44735	-1.44771	-0.79846	0.800193979800245	-0.205902	5.095085	3.680616
Trial1	3	1	noBlindfold	clockwise	practice	Guided	2	0.5	0	0.2196655	0.44734	-1.44763	-0.7984	0.800134745005919	-0.230041	5.344761	4.116771
Trial1	3	1	noBlindfold	clockwise	practice	Guided	2	0.5	0	0.2396545	0.44733	-1.4475	-0.79818	0.799915940124756	-0.260226	5.708696	4.645419
Trial1	3	1	noBlindfold	clockwise	practice	Guided	2	0.5	0	0.2596588	0.44729	-1.44717	-0.79803	0.799768816306182	-0.435643	6.208048	5.416508
Trial1	3	1	noBlindfold	clockwise	practice	Guided	2	0.5	0	0.2796631	0.44725	-1.44708	-0.79786	0.799601890478606	-0.430955	6.267294	5.753536
Trial1	3	1	noBlindfold	clockwise	practice	Guided	2	0.5	0	0.2996674	0.44724	-1.44706	-0.79767	0.79941294572897	-0.326309	6.309612	6.198131
Trial1	3	1	noBlindfold	clockwise	practice	Guided	2	0.5	0	0.3196564	0.44723	-1.44704	-0.7975	0.799243983106535	-0.183488	6.343466	6.536377
Trial1	3	1	noBlindfold	clockwise	practice	Guided	2	0.5	0	0.3396606	0.44722	-1.44702	-0.79724	0.798985218537824	-0.079295	6.292684	6.849881
Trial1	3	1	noBlindfold	clockwise	practice	Guided	2	0.5	0	0.3596649	0.44722	-1.447	-0.79713	0.798875428732277	-0.29093	6.081094	7.286375
Trial1	3	1	noBlindfold	clockwise	practice	Guided	2	0.5	0	0.3796539	0.4472	-1.44699	-0.79698	0.798727051398461	-0.534121	6.203817	7.564611
Trial1	3	1	noBlindfold	clockwise	practice	Guided	2	0.5	0	0.3996582	0.44718	-1.44698	-0.79679	0.79853882949356	-0.697221	6.37732	7.97528
Trial1	3	1	noBlindfold	clockwise	practice	Guided	2	0.5	0	0.4196625	0.44715	-1.44696	-0.79659	0.798341220650186	-0.763151	6.601606	8.369944
Trial1	3	1	noBlindfold	clockwise	practice	Guided	2	0.5	0	0.4396667	0.44712	-1.44693	-0.79626	0.798013959588402	-0.709219	6.737023	8.841551
Trial1	3	1	noBlindfold	clockwise	practice	Guided	2	0.5	0	0.4596558	0.44707	-1.44688	-0.79619	0.797947393700427	-0.621832	6.381552	9.159544
Trial1	3	1	noBlindfold	clockwise	practice	Guided	2	0.5	0	0.47966	0.44706	-1.44688	-0.7961	0.797858253300283	-0.658946	6.318075	9.232073
Trial1	3	1	noBlindfold	clockwise	practice	Guided	2	0.5	0	0.4996643	0.44704	-1.44687	-0.79601	0.797769773952786	-0.787774	6.406943	9.497218
Trial1	3	1	noBlindfold	clockwise	practice	Guided	2	0.5	0	0.5196533	0.44701	-1.44687	-0.7958699	0.797632066718385	-0.823839	6.483115	9.860966
Trial1	3	1	noBlindfold	clockwise	practice	Guided	2	0.5	0	0.5396576	0.44699	-1.44686	-0.79568	0.797443855546123	-0.82466	6.428102	10.06302
Trial1	3	1	noBlindfold	clockwise	practice	Guided	2	0.5	0	0.5596619	0.44694	-1.44686	-0.79561	0.797377358653305	-0.653249	6.191121	10.2384
Trial1	3	1	noBlindfold	clockwise	practice	Guided	2	0.5	0	0.5796661	0.44691	-1.44686	-0.79554	0.797309476198994	-0.578323	6.220744	10.25173
Trial1	3	1	noBlindfold	clockwise	practice	Guided	2	0.5	0	0.5996552	0.44691	-1.44686	-0.79547	0.797239655659873	-0.642471	6.313843	10.46646
Trial1	3	1	noBlindfold	clockwise	practice	Guided	2	0.5	0	0.6196594	0.44689	-1.44686	-0.79541	0.797181099044359	-0.695813	6.309612	10.42438
Trial1	3	1	noBlindfold	clockwise	practice	Guided	2	0.5	0	0.6396637	0.44687	-1.44686	-0.79534	0.797112611308069	-0.725665	6.220744	10.18736
Trial1	3	1	noBlindfold	clockwise	practice	Guided	2	0.5	0	0.659668	0.44683	-1.44687	-0.79531	0.797085365703468	-0.581213	6.098022	9.889561
Trial1	3	1	noBlindfold	clockwise	practice	Guided	2	0.5	0	0.679657	0.44682	-1.44688	-0.79528	0.797056057935442	-0.47958	6.309612	9.904634
Trial1	3	1	noBlindfold	clockwise	practice	Guided	2	0.5	0	0.6996613	0.44681	-1.44687	-0.79526	0.797036801076158	-0.466862	6.478884	9.913885
Trial1	3	1	noBlindfold	clockwise	practice	Guided	2	0.5	0	0.7196655	0.4468	-1.44686	-0.79525	0.797027478142864	-0.497821	6.550824	9.77296
Trial1	3	1	noBlindfold	clockwise	practice	Guided	2	0.5	0	0.7396545	0.44678	-1.44685	-0.79524	0.79701888141665	-0.56346	6.555056	9.617138
Trial1	3	1	noBlindfold	clockwise	practice	Guided	2	0.5	0	0.7596588	0.44675	-1.44681	-0.79522	0.797000903513091	-0.675748	6.999395	9.765517
Trial1	3	1	noBlindfold	clockwise	practice	Guided	2	0.5	0	0.7796631	0.44673	-1.44677	-0.79521	0.796992248658082	-0.585197	7.215217	9.880881
Trial1	3	1	noBlindfold	clockwise	practice	Guided	2	0.5	0	0.7996674	0.44672	-1.44673	-0.79519	0.796972993137677	-0.427298	7.48182	9.920685
Trial1	3	1	noBlindfold	clockwise	practice	Guided	2	0.5	0	0.8196564	0.44671	-1.44668	-0.79516	0.796943689130408	-0.294621	7.790742	10.07248
Trial1	3	1	noBlindfold	clockwise	practice	Guided	2	0.5	0	0.8396606	0.4467	-1.44658	-0.79507	0.796854555313857	-0.26002	8.175835	10.36095
Trial1	3	1	noBlindfold	clockwise	practice	Guided	2	0.5	0	0.8596649	0.44667	-1.44619	-0.795	0.796786682830158	-0.320232	9.225322	11.07254
Trial1	3	1	noBlindfold	clockwise	practice	Guided	2	0.5	0	0.8796539	0.44666	-1.4459	-0.79493	0.796717536244462	-0.463273	9.817774	11.41673
Trial1	3	1	noBlindfold	clockwise	practice	Guided	2	0.5	0	0.8996582	0.44663	-1.44563	-0.79486	0.79664972537286	-0.580187	10.12669	11.63636
Trial1	3	1	noBlindfold	clockwise	practice	Guided	2	0.5	0	0.9196625	0.44661	-1.44545	-0.79477	0.796561264664124	-0.541723	10.34675	11.93351
Trial1	3	1	noBlindfold	clockwise	practice	Guided	2	0.5	0	0.9396667	0.44659	-1.44532	-0.79456	0.796353090769825	-0.251904	10.74454	12.41126
Trial1	3	1	noBlindfold	clockwise	practice	Guided	2	0.5	0	0.9596558	0.44659	-1.44507	-0.79444	0.796233317347517	0.104993	11.10424	13.15856
Trial1	3	1	noBlindfold	clockwise	practice	Guided	2	0.5	0	0.97966	0.44659	-1.445	-0.79431	0.796103612457209	0.163298	11.18888	13.56224
Trial1	3	1	noBlindfold	clockwise	practice	Guided	2	0.5	0	0.9996643	0.44659	-1.44494	-0.79418	0.795973967132756	-0.043352	11.36661	14.06221
Trial1	3	1	noBlindfold	clockwise	practice	Guided	2	0.5	0	1.019653	0.44659	-1.44487	-0.79403	0.795824220954846	-0.261455	11.63745	14.46462
Trial1	3	1	noBlindfold	clockwise	practice	Guided	2	0.5	0	1.039658	0.44658	-1.44478	-0.79362	0.795415855430042	-0.547755	11.81095	15.02251
Trial1	3	1	noBlindfold	clockwise	practice	Guided	2	0.5	0	1.059662	0.44654	-1.44465	-0.7934	0.795199100787847	-0.586131	11.88289	15.92892
Trial1	3	1	noBlindfold	clockwise	practice	Guided	2	0.5	0	1.079666	0.44652	-1.4446	-0.79321	0.795010796674374	-0.533137	11.67977	16.36192
Trial1	3	1	noBlindfold	clockwise	practice	Guided	2	0.5	0	1.099655	0.4465	-1.44456	-0.79307	0.794872448267253	-0.501403	11.3116	16.49027
Trial1	3	1	noBlindfold	clockwise	practice	Guided	2	0.5	0	1.119659	0.44649	-1.44455	-0.79295	0.794753467845076	-0.606074	10.95613	16.45395
Trial1	3	1	noBlindfold	clockwise	practice	Guided	2	0.5	0	1.139664	0.44647	-1.44456	-0.79272	0.794525322656444	-0.782154	10.6599	16.41717
Trial1	3	1	noBlindfold	clockwise	practice	Guided	2	0.5	0	1.159668	0.44642	-1.44459	-0.79261	0.794418913792979	-0.936715	10.28327	16.93739
Trial1	3	1	noBlindfold	clockwise	practice	Guided	2	0.5	0	1.179657	0.44639	-1.44462	-0.79252	0.794331142650595	-0.847233	9.940496	16.79593
Trial1	3	1	noBlindfold	clockwise	practice	Guided	2	0.5	0	1.199661	0.44637	-1.44467	-0.7924401	0.794252745111811	-0.667279	9.521548	16.70249
Trial1	3	1	noBlindfold	clockwise	practice	Guided	2	0.5	0	1.219666	0.44635	-1.44473	-0.79239	0.794204199549981	-0.54389	9.132222	16.31492
Trial1	3	1	noBlindfold	clockwise	practice	Guided	2	0.5	0	1.239655	0.44634	-1.4448	-0.79233	0.794144931868937	-0.509084	8.907937	16.12836
Trial1	3	1	noBlindfold	clockwise	practice	Guided	2	0.5	0	1.259659	0.44631	-1.44499	-0.79232	0.794137027042877	-0.557252	8.07004	15.63219
Trial1	3	1	noBlindfold	clockwise	practice	Guided	2	0.5	0	1.279663	0.44629	-1.44517	-0.79231	0.794128388622568	-0.547116	7.680715	15.61181
Trial1	3	1	noBlindfold	clockwise	practice	Guided	2	0.5	0	1.299667	0.44626	-1.44538	-0.7923	0.794120487785793	-0.621898	7.342171	15.59429
Trial1	3	1	noBlindfold	clockwise	practice	Guided	2	0.5	0	1.319656	0.44624	-1.44556	-0.7923	0.794121841304534	-0.612825	6.999395	15.44905
Trial1	3	1	noBlindfold	clockwise	practice	Guided	2	0.5	0	1.339661	0.44622	-1.44573	-0.79229	0.794113145265902	-0.576378	6.63546	15.37839
Trial1	3	1	noBlindfold	clockwise	practice	Guided	2	0.5	0	1.359665	0.44618	-1.44599	-0.79228	0.794105866307637	-0.677242	6.385784	15.69167
Trial1	3	1	noBlindfold	clockwise	practice	Guided	2	0.5	0	1.379654	0.44616	-1.44607	-0.7922601	0.794087359724909	-0.632397	6.343466	15.68618
Trial1	3	1	noBlindfold	clockwise	practice	Guided	2	0.5	0	1.399658	0.44614	-1.44614	-0.7922601	0.794088715818812	-0.595152	6.224976	15.73071
Trial1	3	1	noBlindfold	clockwise	practice	Guided	2	0.5	0	1.419662	0.44613	-1.44622	-0.7922601	0.794089393042865	-0.535724	5.941445	15.57044
Trial1	3	1	noBlindfold	clockwise	practice	Guided	2	0.5	0	1.439667	0.44612	-1.4463	-0.79229	0.794119922970494	-0.348577	5.645219	15.36803
Trial1	3	1	noBlindfold	clockwise	practice	Guided	2	0.5	0	1.459656	0.4461	-1.4465	-0.79231	0.794141263015481	-0.032526	5.213575	14.96781
Trial1	3	1	noBlindfold	clockwise	practice	Guided	2	0.5	0	1.47966	0.4461	-1.44661	-0.7923501	0.79418122497748	0.140439	4.997754	14.70975
Trial1	3	1	noBlindfold	clockwise	practice	Guided	2	0.5	0	1.499664	0.44611	-1.44672	-0.7924	0.794230379005955	0.243727	4.790395	14.42609
Trial1	3	1	noBlindfold	clockwise	practice	Guided	2	0.5	0	1.519653	0.44612	-1.44682	-0.79245	0.794279592727171	0.332048	4.642282	14.1667
Trial1	3	1	noBlindfold	clockwise	practice	Guided	2	0.5	0	1.539658	0.44613	-1.44693	-0.79258	0.794408613986509	0.378706	4.430692	13.86249
Trial1	3	1	noBlindfold	clockwise	practice	Guided	2	0.5	0	1.559662	0.44615	-1.44714	-0.79267	0.794497054204673	0.415994	3.986353	13.29251
Trial1	3	1	noBlindfold	clockwise	practice	Guided	2	0.5	0	1.579666	0.44617	-1.44726	-0.79278	0.794605416960763	0.377841	3.800154	13.12587
Trial1	3	1	noBlindfold	clockwise	practice	Guided	2	0.5	0	1.599655	0.44619	-1.44738	-0.79289	0.794713780661763	0.421811	3.656273	12.93092
Trial1	3	1	noBlindfold	clockwise	practice	Guided	2	0.5	0	1.619659	0.4462	-1.44747	-0.79299	0.794812949348721	0.321217	3.533551	12.7644
Trial1	3	1	noBlindfold	clockwise	practice	Guided	2	0.5	0	1.639664	0.44621	-1.44754	-0.79323	0.79505169393369	0.298633	3.402365	12.63244
Trial1	3	1	noBlindfold	clockwise	practice	Guided	2	0.5	0	1.659668	0.44622	-1.44769	-0.79337	0.795190705180892	0.110278	3.161152	12.03507
Trial1	3	1	noBlindfold	clockwise	practice	Guided	2	0.5	0	1.679657	0.44623	-1.44776	-0.79348	0.795299748929811	0.07355	3.017271	11.91482
Trial1	3	1	noBlindfold	clockwise	practice	Guided	2	0.5	0	1.699661	0.44623	-1.44783	-0.7935799	0.795399477230625	0.0073835	2.945331	11.76738
Trial1	3	1	noBlindfold	clockwise	practice	Guided	2	0.5	0	1.719666	0.44623	-1.4479	-0.79371	0.795529237097343	-0.057192	2.847999	11.52746
Trial1	3	1	noBlindfold	clockwise	practice	Guided	2	0.5	0	1.739655	0.44623	-1.44797	-0.79411	0.795928329578328	-0.051374	2.644873	11.16587
Trial1	3	1	noBlindfold	clockwise	practice	Guided	2	0.5	0	1.759659	0.44622	-1.44818	-0.79434	0.796158492912835	-0.146586	2.264011	10.4399
Trial1	3	1	noBlindfold	clockwise	practice	Guided	2	0.5	0	1.779663	0.44621	-1.4483	-0.79453	0.796348697463513	-0.101115	2.069348	10.08511
Trial1	3	1	noBlindfold	clockwise	practice	Guided	2	0.5	0	1.799667	0.44619	-1.44841	-0.79468	0.796499728508718	-0.183533	1.900076	9.844019
Trial1	3	1	noBlindfold	clockwise	practice	Guided	2	0.5	0	1.819656	0.44618	-1.44852	-0.79479	0.796610183804166	-0.28392	1.735036	9.740645
Trial1	3	1	noBlindfold	clockwise	practice	Guided	2	0.5	0	1.839661	0.44616	-1.44861	-0.7951	0.796920830289971	-0.357179	1.574227	9.495941
Trial1	3	1	noBlindfold	clockwise	practice	Guided	2	0.5	0	1.859665	0.44607	-1.44884	-0.79526	0.797086528160317	-0.648188	1.206061	8.902722
Trial1	3	1	noBlindfold	clockwise	practice	Guided	2	0.5	0	1.879654	0.446	-1.44896	-0.7954	0.797230957429351	-0.674324	1.08757	8.692329
Trial1	3	1	noBlindfold	clockwise	practice	Guided	2	0.5	0	1.899658	0.44594	-1.44905	-0.7955099	0.797344679204474	-0.773113	1.019862	8.587979
Trial1	3	1	noBlindfold	clockwise	practice	Guided	2	0.5	0	1.919662	0.44587	-1.44913	-0.7955999	0.797439224047139	-0.818597	0.977544	8.439689
Trial1	3	1	noBlindfold	clockwise	practice	Guided	2	0.5	0	1.939667	0.44581	-1.44919	-0.79582	0.797662852365642	-0.896096	0.914067	8.269858
Trial1	3	1	noBlindfold	clockwise	practice	Guided	2	0.5	0	1.959656	0.44565	-1.44933	-0.79595	0.79780343435947	-0.887652	0.681318	7.874491
Trial1	3	1	noBlindfold	clockwise	practice	Guided	2	0.5	0	1.97966	0.44554	-1.4494	-0.79605	0.797910659498981	-0.858763	0.727867	7.640683
Trial1	3	1	noBlindfold	clockwise	practice	Guided	2	0.5	0	1.999664	0.44542	-1.44945	-0.79614	0.798008650019783	-0.977651	0.668622	7.552957
Trial1	3	1	noBlindfold	clockwise	practice	Guided	2	0.5	0	2.019653	0.44529	-1.4495	-0.7962	0.798077493960512	-0.954177	0.647463	7.470319
Trial1	3	1	noBlindfold	clockwise	practice	Guided	2	0.5	0	2.039658	0.44512	-1.44955	-0.79628	0.798168903948515	-0.97859	0.596682	7.43928
Trial1	3	1	noBlindfold	clockwise	practice	Guided	2	0.5	0	2.059662	0.44465	-1.44964	-0.79631	0.798231324857245	-1.032807	0.550132	7.32214
Trial1	3	1	noBlindfold	clockwise	practice	Guided	2	0.5	0	2.079666	0.44431	-1.44967	-0.79636	0.798304860262838	-1.118853	0.550132	7.27868
Trial1	3	1	noBlindfold	clockwise	practice	Guided	2	0.5	0	2.099655	0.44377	-1.44969	-0.79644	0.798422504638697	-1.18781	0.541668	7.114312
Trial1	3	1	noBlindfold	clockwise	practice	Guided	2	0.5	0	2.119659	0.44297	-1.44972	-0.79656	0.7985989232538	-1.348539	0.473919	6.855642
Trial1	3	1	noBlindfold	clockwise	practice	Guided	2	0.5	0	2.139664	0.44167	-1.44976	-0.79687	0.799001986802111	-1.532272	0.351077	6.545093
Trial1	3	1	noBlindfold	clockwise	practice	Guided	2	0.5	0	2.159668	0.43679	-1.44985	-0.79705	0.799552504038865	-2.013104	0.228189	5.84174
Trial1	3	1	noBlindfold	clockwise	practice	Guided	2	0.5	0	2.179657	0.43277	-1.44988	-0.7972	0.800029785999503	-2.16183	0.173117	5.639663
Trial1	3	1	noBlindfold	clockwise	practice	Guided	2	0.5	0	2.199661	0.42743	-1.44991	-0.79737	0.800665565432433	-2.309834	0.109603	5.227824
Trial1	3	1	noBlindfold	clockwise	practice	Guided	2	0.5	0	2.219666	0.42042	-1.44996	-0.7975	0.801460698129665	-2.300671	-0.063904	4.95273
Trial1	3	1	noBlindfold	clockwise	practice	Guided	2	0.5	0	2.239655	0.41212	-1.45004	-0.79767	0.802496315738432	-2.218638	-0.106195	4.804436
Trial1	3	1	noBlindfold	clockwise	practice	Guided	2	0.5	0	2.259659	0.39123	-1.45009	-0.7977099	0.805091340808781	-1.941494	-0.279596	4.598925
Trial1	3	1	noBlindfold	clockwise	practice	Guided	2	0.5	0	2.279663	0.37924	-1.45013	-0.7977099	0.806798695243794	-1.839797	-0.156802	4.59086
Trial1	3	1	noBlindfold	clockwise	practice	Guided	2	0.5	0	2.299667	0.36587	-1.45009	-0.7977099	0.808907911035132	-1.733768	-0.038291	4.611912
Trial1	3	1	noBlindfold	clockwise	practice	Guided	2	0.5	0	2.319656	0.3524	-1.45004	-0.79772	0.811260124603457	-1.698766	-0.127138	4.545506
Trial1	3	1	noBlindfold	clockwise	practice	Guided	2	0.5	0	2.339661	0.33721	-1.45004	-0.79772	0.814160799014897	-1.552272	-0.067865	4.49291
Trial1	3	1	noBlindfold	clockwise	practice	Guided	2	0.5	0	2.359665	0.30435	-1.45002	-0.7977999	0.821440003267943	-1.658815	-0.101694	4.372616
Trial1	3	1	noBlindfold	clockwise	practice	Guided	2	0.5	0	2.379654	0.28834	-1.45005	-0.79784	0.825438440435616	-1.535972	-0.177828	4.356145
Trial1	3	1	noBlindfold	clockwise	practice	Guided	2	0.5	0	2.399658	0.26964	-1.45009	-0.79786	0.830449487851735	-1.226883	-0.283562	4.300434
Trial1	3	1	noBlindfold	clockwise	practice	Guided	2	0.5	0	2.419662	0.25157	-1.45013	-0.7979	0.835680501454503	-1.172567	-0.317336	4.19286
Trial1	3	1	noBlindfold	clockwise	practice	Guided	2	0.5	0	2.439667	0.23269	-1.45014	-0.79799	0.841571520438636	-1.021438	-0.169156	4.149382
Trial1	3	1	noBlindfold	clockwise	practice	Guided	2	0.5	0	2.459656	0.1963	-1.45009	-0.79806	0.853893115991476	-0.851748	-0.169057	3.844
Trial1	3	1	noBlindfold	clockwise	practice	Guided	2	0.5	0	2.47966	0.17774	-1.4501	-0.79812	0.860724681163091	-0.848083	-0.207085	3.762084
Trial1	3	1	noBlindfold	clockwise	practice	Guided	2	0.5	0	2.499664	0.15852	-1.45011	-0.79815	0.868131331468139	-0.996272	-0.228179	3.694525
Trial1	3	1	noBlindfold	clockwise	practice	Guided	2	0.5	0	2.519653	0.13917	-1.45012	-0.79817	0.875941542831079	-0.900974	-0.240808	3.681244
Trial1	3	1	noBlindfold	clockwise	practice	Guided	2	0.5	0	2.539658	0.12028	-1.45011	-0.79827	0.883980962492992	-0.803917	-0.185744	3.571902
Trial1	3	1	noBlindfold	clockwise	practice	Guided	2	0.5	0	2.559662	0.08180299	-1.45011	-0.79835	0.90124992141882	-0.749352	-0.308336	3.286929
Trial1	3	1	noBlindfold	clockwise	practice	Guided	2	0.5	0	2.579666	0.062898	-1.45017	-0.79843	0.910246431866247	-0.747201	-0.414023	3.104181
Trial1	3	1	noBlindfold	clockwise	practice	Guided	2	0.5	0	2.599655	0.044026	-1.45021	-0.79849	0.919509949531043	-0.79124	-0.502771	2.984106
Trial1	3	1	noBlindfold	clockwise	practice	Guided	2	0.5	0	2.619659	0.025139	-1.45023	-0.79851	0.929037788865569	-0.871845	-0.409554	2.977603
Trial1	3	1	noBlindfold	clockwise	practice	Guided	2	0.5	0	2.639664	0.0056485	-1.45022	-0.79853	0.939166406334909	-0.703216	-0.384047	2.971758
Trial1	3	1	noBlindfold	clockwise	practice	Guided	2	0.5	0	2.659668	-0.033193	-1.4502	-0.79856	0.960204606171422	-0.642362	-0.388053	2.883066
Trial1	3	1	noBlindfold	clockwise	practice	Guided	2	0.5	0	2.679657	-0.051295	-1.4502	-0.7986	0.970406184478782	-0.62652	-0.421798	2.796487
Trial1	3	1	noBlindfold	clockwise	practice	Guided	2	0.5	0	2.699661	-0.069823	-1.45021	-0.79864	0.981083134956285	-0.557481	-0.468238	2.688395
Trial1	3	1	noBlindfold	clockwise	practice	Guided	2	0.5	0	2.719666	-0.08819401	-1.45024	-0.7986799	0.991898103055765	-0.622276	-0.519007	2.623641
Trial1	3	1	noBlindfold	clockwise	practice	Guided	2	0.5	0	2.739655	-0.10639	-1.45027	-0.79867	1.00278741041156	-0.544019	-0.565557	2.615427
Trial1	3	1	noBlindfold	clockwise	practice	Guided	2	0.5	0	2.759659	-0.14253	-1.45029	-0.79869	1.02506123876373	-0.249638	-0.607867	2.621084
Trial1	3	1	noBlindfold	clockwise	practice	Guided	2	0.5	0	2.779663	-0.16026	-1.45031	-0.79874	1.03630540447547	-0.290256	-0.66288	2.496812
Trial1	3	1	noBlindfold	clockwise	practice	Guided	2	0.5	0	2.799667	-0.17708	-1.45034	-0.79876	1.04711740810462	-0.449657	-0.705198	2.459865
Trial1	3	1	noBlindfold	clockwise	practice	Guided	2	0.5	0	2.819656	-0.19414	-1.45034	-0.79872	1.0581984617417	-0.662031	-0.565549	2.605895
Trial1	3	1	noBlindfold	clockwise	practice	Guided	2	0.5	0	2.839661	-0.21054	-1.4503	-0.79863	1.06896069261781	-0.531849	-0.497817	2.734837
Trial1	3	1	noBlindfold	clockwise	practice	Guided	2	0.5	0	2.859665	-0.24292	-1.45023	-0.79863	1.0907520325821	-0.385516	-0.578034	2.719
Trial1	3	1	noBlindfold	clockwise	practice	Guided	2	0.5	0	2.879654	-0.25921	-1.45027	-0.79867	1.10194081909932	-0.385819	-0.603424	2.657127
Trial1	3	1	noBlindfold	clockwise	practice	Guided	2	0.5	0	2.899658	-0.2751	-1.45031	-0.7987	1.11296974300796	-0.396863	-0.675365	2.562026
Trial1	3	1	noBlindfold	clockwise	practice	Guided	2	0.5	0	2.919662	-0.28975	-1.45034	-0.79863	1.12317182723722	-0.483067	-0.696524	2.600474
Trial1	3	1	noBlindfold	clockwise	practice	Guided	2	0.5	0	2.939667	-0.30339	-1.45034	-0.79512	1.13033238557239	-0.656094	-0.552643	2.618015
Trial1	3	1	noBlindfold	clockwise	practice	Guided	2	0.5	0	2.959656	-0.30233	-1.45025	-0.79029	1.12618457169586	-3.956711	0.13296	2.505184
Trial1	3	1	noBlindfold	clockwise	practice	Guided	2	0.5	0	2.97966	-0.30178	-1.45	-0.78315	1.12079213113344	-3.418317	0.234478	3.103711
Trial1	3	1	noBlindfold	clockwise	practice	Guided	2	0.5	0	2.999664	-0.30153	-1.4498	-0.77326	1.11372409963889	-1.633256	0.670301	3.270988
Trial1	3	1	noBlindfold	clockwise	practice	Guided	2	0.5	0	3.019653	-0.30088	-1.44972	-0.76159	1.10518239779836	-0.211513	-0.095678	2.593614
Trial1	3	1	noBlindfold	clockwise	practice	Guided	2	0.5	0	3.039658	-0.30017	-1.45013	-0.73643	1.08747467330796	0.240273	-1.568326	1.438321
Trial1	3	1	noBlindfold	clockwise	practice	Guided	2	0.5	0	3.059662	-0.29989	-1.45113	-0.72399	1.07888159585294	-0.619495	-2.317355	0.736786
Trial1	3	1	noBlindfold	clockwise	practice	Guided	2	0.5	0	3.079666	-0.30032	-1.45122	-0.71122	1.07067546070338	-0.812848	-2.177705	0.892701
Trial1	3	1	noBlindfold	clockwise	practice	Guided	2	0.5	0	3.099655	-0.30046	-1.45108	-0.69849	1.06236740076717	-0.655093	-1.407518	1.15713
Trial1	3	1	noBlindfold	clockwise	practice	Guided	2	0.5	0	3.119659	-0.3004	-1.45077	-0.68468	1.05329332293419	-0.578287	-1.242477	1.348995
Trial1	3	1	noBlindfold	clockwise	practice	Guided	2	0.5	0	3.139664	-0.30033	-1.45063	-0.65592	1.03477489721405	-0.747926	-1.449836	1.239006
Trial1	3	1	noBlindfold	clockwise	practice	Guided	2	0.5	0	3.159668	-0.30051	-1.45071	-0.64081	1.02540417174628	-1.548941	-1.284795	1.544652
Trial1	3	1	noBlindfold	clockwise	practice	Guided	2	0.5	0	3.179657	-0.30071	-1.45066	-0.6246	1.01551053360691	-1.736871	-1.238246	1.99291
Trial1	3	1	noBlindfold	clockwise	practice	Guided	2	0.5	0	3.199661	-0.30085	-1.45058	-0.60706	1.00492914720176	-1.788279	-0.768516	2.245525
Trial1	3	1	noBlindfold	clockwise	practice	Guided	2	0.5	0	3.219666	-0.3009	-1.45046	-0.58761	0.993341003468377	-1.756281	-0.96741	2.256929
Trial1	3	1	noBlindfold	clockwise	practice	Guided	2	0.5	0	3.239655	-0.30089	-1.45049	-0.54656	0.969614671942847	-1.530979	-1.327113	1.918871
Trial1	3	1	noBlindfold	clockwise	practice	Guided	2	0.5	0	3.259659	-0.30072	-1.45072	-0.52564	0.957836076456849	-1.256893	-1.703744	1.336133
Trial1	3	1	noBlindfold	clockwise	practice	Guided	2	0.5	0	3.279663	-0.30063	-1.45086	-0.50453	0.946339756994316	-1.067312	-1.826466	1.237926
Trial1	3	1	noBlindfold	clockwise	practice	Guided	2	0.5	0	3.299667	-0.30056	-1.45089	-0.48333	0.935149298015997	-0.999998	-1.703744	0.961367
Trial1	3	1	noBlindfold	clockwise	practice	Guided	2	0.5	0	3.319656	-0.30055	-1.4509	-0.46208	0.924336629664647	-1.144152	-2.050751	1.111481
Trial1	3	1	noBlindfold	clockwise	practice	Guided	2	0.5	0	3.339661	-0.30056	-1.45099	-0.41851	0.903353154309801	-1.179585	-2.07191	1.016645
Trial1	3	1	noBlindfold	clockwise	practice	Guided	2	0.5	0	3.359665	-0.30066	-1.451	-0.3983	0.894259102250147	-1.354392	-2.050751	0.798236
Trial1	3	1	noBlindfold	clockwise	practice	Guided	2	0.5	0	3.379654	-0.30069	-1.45102	-0.37721	0.885094270975017	-1.406358	-2.063447	0.733575
Trial1	3	1	noBlindfold	clockwise	practice	Guided	2	0.5	0	3.399658	-0.30066	-1.45104	-0.35713	0.876697375822089	-1.099004	-1.983042	0.5426
Trial1	3	1	noBlindfold	clockwise	practice	Guided	2	0.5	0	3.419662	-0.3006	-1.45102	-0.33744	0.86880729198261	-1.111128	-2.038056	0.66102
Trial1	3	1	noBlindfold	clockwise	practice	Guided	2	0.5	0	3.439667	-0.30055	-1.45102	-0.29838	0.854348227466491	-1.079391	-2.266573	0.53017
Trial1	3	1	noBlindfold	clockwise	practice	Guided	2	0.5	0	3.459656	-0.30052	-1.45109	-0.28085	0.848356642955517	-1.032364	-2.279268	0.161383
Trial1	3	1	noBlindfold	clockwise	practice	Guided	2	0.5	0	3.47966	-0.30053	-1.45112	-0.26281	0.842565961217381	-0.944873	-2.368136	0.312817
Trial1	3	1	noBlindfold	clockwise	practice	Guided	2	0.5	0	3.499664	-0.30052	-1.45114	-0.2458	0.837406661441219	-1.003003	-2.215791	0.49227
Trial1	3	1	noBlindfold	clockwise	practice	Guided	2	0.5	0	3.519653	-0.30049	-1.45113	-0.22869	0.832516271612867	-1.005808	-2.148083	0.341082
Trial1	3	1	noBlindfold	clockwise	practice	Guided	2	0.5	0	3.539658	-0.30048	-1.45111	-0.19579	0.824076434881831	-0.976139	-2.181937	0.768619
Trial1	3	1	noBlindfold	clockwise	practice	Guided	2	0.5	0	3.559662	-0.3005	-1.45106	-0.17979	0.820441770847035	-1.087412	-2.122692	0.858389
Trial1	3	1	noBlindfold	clockwise	practice	Guided	2	0.5	0	3.579666	-0.30052	-1.45105	-0.16368	0.817082259038429	-1.108223	-2.088837	0.9773
Trial1	3	1	noBlindfold	clockwise	practice	Guided	2	0.5	0	3.599655	-0.30054	-1.45102	-0.14678	0.813884918196232	-1.0171	-1.911102	1.288377
Trial1	3	1	noBlindfold	clockwise	practice	Guided	2	0.5	0	3.619659	-0.30054	-1.45097	-0.12954	0.810953082850189	-1.003065	-1.881479	1.207938
Trial1	3	1	noBlindfold	clockwise	practice	Guided	2	0.5	0	3.639664	-0.30054	-1.45096	-0.095714	0.806241564815115	-1.069154	-1.970347	1.293244
Trial1	3	1	noBlindfold	clockwise	practice	Guided	2	0.5	0	3.659668	-0.30053	-1.45096	-0.078114	0.804332086049554	-1.022639	-1.95342	1.122236
Trial1	3	1	noBlindfold	clockwise	practice	Guided	2	0.5	0	3.679657	-0.30051	-1.45098	-0.059563	0.802722862417336	-0.845096	-1.90687	1.415134
Trial1	3	1	noBlindfold	clockwise	practice	Guided	2	0.5	0	3.699661	-0.30046	-1.451	-0.040469	0.801482327470227	-0.841795	-2.029592	1.566497
Trial1	3	1	noBlindfold	clockwise	practice	Guided	2	0.5	0	3.719666	-0.30044	-1.45103	-0.02138	0.800725495696126	-0.92393	-1.991506	1.612781
Trial1	3	1	noBlindfold	clockwise	practice	Guided	2	0.5	0	3.739655	-0.30044	-1.45104	0.018445	0.800652504581477	-0.890156	-2.033824	1.392582
Trial1	3	1	noBlindfold	clockwise	practice	Guided	2	0.5	0	3.759659	-0.30046	-1.45102	0.039047	0.801411785078114	-0.929492	-2.126924	1.487395
Trial1	3	1	noBlindfold	clockwise	practice	Guided	2	0.5	0	3.779663	-0.30045	-1.45104	0.061341	0.802796933313181	-0.812832	-2.021129	1.410178
Trial1	3	1	noBlindfold	clockwise	practice	Guided	2	0.5	0	3.799667	-0.30042	-1.45103	0.08270501	0.804681472635784	-0.812392	-2.101533	1.414504
Trial1	3	1	noBlindfold	clockwise	practice	Guided	2	0.5	0	3.819656	-0.30041	-1.45107	0.1043	0.807176970686605	-0.753109	-2.21156	1.348569
Trial1	3	1	noBlindfold	clockwise	practice	Guided	2	0.5	0	3.839661	-0.30038	-1.45111	0.1477	0.813893985668315	-0.739307	-2.23695	1.091472
Trial1	3	1	noBlindfold	clockwise	practice	Guided	2	0.5	0	3.859665	-0.30031	-1.45123	0.16928	0.818016989081485	-0.543388	-2.600885	1.162782
Trial1	3	1	noBlindfold	clockwise	practice	Guided	2	0.5	0	3.879654	-0.30026	-1.45127	0.19197	0.822963281365748	-0.55499	-2.58819	0.939368
Trial1	3	1	noBlindfold	clockwise	practice	Guided	2	0.5	0	3.899658	-0.30024	-1.4513	0.2125	0.827973597693172	-0.43446	-2.63474	0.853317
Trial1	3	1	noBlindfold	clockwise	practice	Guided	2	0.5	0	3.919662	-0.30023	-1.45131	0.23404	0.833752224633403	-0.533308	-2.609349	0.943796
Trial1	3	1	noBlindfold	clockwise	practice	Guided	2	0.5	0	3.939667	-0.30022	-1.4513	0.27547	0.84630714476483	-0.471399	-2.609349	0.649351
Trial1	3	1	noBlindfold	clockwise	practice	Guided	2	0.5	0	3.959656	-0.30022	-1.45131	0.29467	0.852749945285036	-0.482534	-2.778621	0.683756
Trial1	3	1	noBlindfold	clockwise	practice	Guided	2	0.5	0	3.97966	-0.30023	-1.45135	0.3152	0.860069245250332	-0.39639	-2.719376	0.709228
Trial1	3	1	noBlindfold	clockwise	practice	Guided	2	0.5	0	3.999664	-0.30023	-1.45135	0.33413	0.867185618454512	-0.439479	-2.677058	0.732105
Trial1	3	1	noBlindfold	clockwise	practice	Guided	2	0.5	0	4.019653	-0.30022	-1.45137	0.35258	0.874451091676206	-0.437441	-2.825171	0.765719
Trial1	3	1	noBlindfold	clockwise	practice	Guided	2	0.5	0	4.039658	-0.3002	-1.45139	0.3883	0.889436313490482	-0.245865	-2.859025	0.343327
Trial1	3	1	noBlindfold	clockwise	practice	Guided	2	0.5	0	4.059662	-0.30017	-1.45143	0.40502	0.896835121477626	-0.305445	-2.740535	0.421453
Trial1	3	1	noBlindfold	clockwise	practice	Guided	2	0.5	0	4.079666	-0.30016	-1.4514	0.42123	0.904262538778616	-0.343615	-2.888648	0.705656
Trial1	3	1	noBlindfold	clockwise	practice	Guided	2	0.5	0	4.099655	-0.30017	-1.4514	0.43697	0.911709829307608	-0.273914	-2.816707	0.555002
Trial1	3	1	noBlindfold	clockwise	practice	Guided	2	0.5	0	4.119659	-0.30014	-1.4514	0.45235	0.919154283970109	-0.166103	-2.689753	0.650137
Trial1	3	1	noBlindfold	clockwise	practice	Guided	2	0.5	0	4.139664	-0.30013	-1.45137	0.48293	0.934574444813955	-0.292617	-2.70668	0.779502
Trial1	3	1	noBlindfold	clockwise	practice	Guided	2	0.5	0	4.159668	-0.30014	-1.45133	0.49798	0.942447948573914	-0.331534	-2.507786	1.037828
Trial1	3	1	noBlindfold	clockwise	practice	Guided	2	0.5	0	4.179657	-0.30017	-1.45127	0.51368	0.950862356097679	-0.379744	-2.545872	1.176508
Trial1	3	1	noBlindfold	clockwise	practice	Guided	2	0.5	0	4.199661	-0.30017	-1.45125	0.52953	0.959517610516988	-0.297116	-2.385063	1.086534
Trial1	3	1	noBlindfold	clockwise	practice	Guided	2	0.5	0	4.219666	-0.30015	-1.45122	0.54518	0.96822578885471	-0.219119	-2.490858	1.284195
Trial1	3	1	noBlindfold	clockwise	practice	Guided	2	0.5	0	4.239655	-0.30011	-1.45122	0.5778	0.986929031272331	-0.252811	-2.435845	1.395468
Trial1	3	1	noBlindfold	clockwise	practice	Guided	2	0.5	0	4.259659	-0.30015	-1.45115	0.59503	0.997146277395467	-0.333087	-2.334282	1.702912
Trial1	3	1	noBlindfold	clockwise	practice	Guided	2	0.5	0	4.279663	-0.30018	-1.45113	0.61343	1.00825810524095	-0.325197	-2.050751	1.517457
Trial1	3	1	noBlindfold	clockwise	practice	Guided	2	0.5	0	4.299667	-0.30018	-1.45108	0.63238	1.01989827376524	-0.293469	-2.23695	1.440042
Trial1	3	1	noBlindfold	clockwise	practice	Guided	2	0.5	0	4.319656	-0.30015	-1.45112	0.65123	1.03166877909512	-0.169479	-2.363904	1.260676
Trial1	3	1	noBlindfold	clockwise	practice	Guided	2	0.5	0	4.339661	-0.30011	-1.45115	0.6906101	1.05693816021928	-0.192837	-2.3766	1.552299
Trial1	3	1	noBlindfold	clockwise	practice	Guided	2	0.5	0	4.359665	-0.3001	-1.45119	0.71167	1.07081005340772	-0.147528	-2.355441	1.394193
Trial1	3	1	noBlindfold	clockwise	practice	Guided	2	0.5	0	4.379654	-0.30009	-1.45119	0.73237	1.08467037803148	-0.135875	-2.609349	1.435646
Trial1	3	1	noBlindfold	clockwise	practice	Guided	2	0.5	0	4.399658	-0.30006	-1.45124	0.75314	1.0987792446404	0.070664	-2.592422	1.066292
Trial1	3	1	noBlindfold	clockwise	practice	Guided	2	0.5	0	4.419662	-0.29999	-1.45128	0.77451	1.11348537729815	0.113963	-2.689753	0.962837
Trial1	3	1	noBlindfold	clockwise	practice	Guided	2	0.5	0	4.439667	-0.29995	-1.45133	0.80683	1.13617544392468	0.06252	-2.808243	0.83958
Trial1	3	1	noBlindfold	clockwise	practice	Guided	2	0.5	0	4.459656	-0.29994	-1.45141	0.80551	1.13523139614325	0.475622	-3.883121	5.418131
Trial1	3	1	noBlindfold	clockwise	practice	Guided	2	0.5	0	4.47966	-0.29997	-1.4513	0.80342	1.13377057224432	-0.533434	-0.133731	5.619736
Trial1	3	1	noBlindfold	clockwise	practice	Guided	2	0.5	0	4.499664	-0.30029	-1.45071	0.8025	1.13334477487181	-2.141482	-1.805267	4.333147
Trial1	3	1	noBlindfold	clockwise	practice	Guided	2	0.5	0	4.519653	-0.30066	-1.45077	0.80214	1.13335124027092	-1.637065	-0.772708	4.110473
Trial1	3	1	noBlindfold	clockwise	practice	Guided	2	0.5	0	4.539658	-0.30072	-1.45057	0.80179	1.13314594421129	-1.62545	-1.911046	3.84899
Trial1	3	1	noBlindfold	clockwise	practice	Guided	2	0.5	0	4.559662	-0.30058	-1.45094	0.8014799	1.13282761950103	0.018889	-1.703688	2.306177
Trial1	3	1	noBlindfold	clockwise	practice	Guided	2	0.5	0	4.579666	-0.30034	-1.4511	0.80129	1.13252361369095	0.184691	-3.675707	2.014665
Trial1	3	1	noBlindfold	clockwise	practice	Guided	2	0.5	0	4.599655	-0.30019	-1.45142	0.80115	1.13231855244564	0.387717	-2.427326	1.599001
Trial1	3	1	noBlindfold	clockwise	practice	Guided	2	0.5	0	4.619659	-0.30012	-1.4514	0.80111	1.13224078337184	0.114469	-3.409104	1.577004
Trial1	3	1	noBlindfold	clockwise	practice	Guided	2	0.5	0	4.639664	-0.30011	-1.4515	0.80109	1.13221960024179	-0.019619	-2.833579	1.647889
Trial1	3	1	noBlindfold	clockwise	practice	Guided	2	0.5	0	4.659668	-0.30011	-1.45143	0.8011	1.13222668526674	-0.247166	-2.782797	2.334213
Trial1	3	1	noBlindfold	clockwise	practice	Guided	2	0.5	0	4.679657	-0.30011	-1.45138	0.80113	1.13224789843326	-0.361573	-2.173418	2.589061
Trial1	3	1	noBlindfold	clockwise	practice	Guided	2	0.5	0	4.699661	-0.30011	-1.45131	0.80115	1.13226202670644	-0.515364	-2.67277	2.934543
Trial1	3	1	noBlindfold	clockwise	practice	Guided	2	0.5	0	4.719666	-0.30012	-1.4513	0.80118	1.13229033760873	-0.551568	-2.203041	2.848294
Trial1	3	1	noBlindfold	clockwise	practice	Guided	2	0.5	0	4.739655	-0.30013	-1.45125	0.80119	1.13230449894672	-0.624771	-2.338458	2.738949
Trial1	3	1	noBlindfold	clockwise	practice	Guided	2	0.5	0	4.759659	-0.30014	-1.45125	0.80118	1.13230448966105	-0.298753	-2.456949	2.285358
Trial1	3	1	noBlindfold	clockwise	practice	Guided	2	0.5	0	4.779663	-0.30014	-1.45125	0.80118	1.13230448966105	-0.164101	-2.643148	2.224217
Trial1	3	1	noBlindfold	clockwise	practice	Guided	2	0.5	0	4.799667	-0.30013	-1.45125	0.80118	1.13229741361272	-0.10166	-2.423094	2.30053
Trial1	3	1	noBlindfold	clockwise	practice	Guided	2	0.5	0	4.819656	-0.30013	-1.45125	0.80118	1.13229741361272	-0.127589	-2.499267	2.385416
Trial1	3	1	noBlindfold	clockwise	practice	Guided	2	0.5	0	4.839661	-0.30013	-1.45125	0.80121	1.13231866974739	-0.200422	-2.258054	2.51661
Trial1	3	1	noBlindfold	clockwise	practice	Guided	2	0.5	0	4.859665	-0.30013	-1.45123	0.80122	1.13232571303852	-0.327456	-2.160723	2.70488
Trial1	3	1	noBlindfold	clockwise	practice	Guided	2	0.5	0	4.879654	-0.30013	-1.45121	0.80123	1.13233279854914	-0.310544	-2.059159	2.687071
Trial1	3	1	noBlindfold	clockwise	practice	Guided	2	0.5	0	4.899658	-0.30013	-1.45119	0.80125	1.13234692752669	-0.323578	-2.181882	2.767761
Trial1	3	1	noBlindfold	clockwise	practice	Guided	2	0.5	0	4.919662	-0.30013	-1.45118	0.80126	1.13235401316969	-0.204546	-2.101477	2.791952
Trial1	3	1	noBlindfold	clockwise	practice	Guided	2	0.5	0	4.939667	-0.30013	-1.45117	0.80131	1.13238939986995	-0.199158	-2.088782	2.987727
Trial1	3	1	noBlindfold	clockwise	practice	Guided	2	0.5	0	4.959656	-0.30013	-1.45114	0.80133	1.13240352955174	-0.279588	-1.923742	3.211158
Trial1	3	1	noBlindfold	clockwise	practice	Guided	2	0.5	0	4.97966	-0.30013	-1.45112	0.80137	1.13243187380159	-0.320249	-1.906815	3.276621
Trial1	3	1	noBlindfold	clockwise	practice	Guided	2	0.5	0	4.999664	-0.30013	-1.4511	0.80145	1.13248848005988	-0.314231	-1.847569	3.532903
Trial1	3	1	noBlindfold	clockwise	practice	Guided	2	0.5	0	5.019653	-0.30013	-1.45108	0.80155	1.13255926294075	-0.297314	-1.771397	3.670755
Trial1	3	1	noBlindfold	clockwise	practice	Guided	2	0.5	0	5.039658	-0.30013	-1.45105	0.8017499	1.13270075754801	-0.230799	-1.665602	3.894079
Trial1	3	1	noBlindfold	clockwise	practice	Guided	2	0.5	0	5.059662	-0.30012	-1.45098	0.8018399	1.13275739231345	0.046514	-1.547112	4.214562
Trial1	3	1	noBlindfold	clockwise	practice	Guided	2	0.5	0	5.079666	-0.3001	-1.45094	0.80193	1.13280697993619	0.1444	-1.458244	4.364547
Trial1	3	1	noBlindfold	clockwise	practice	Guided	2	0.5	0	5.099655	-0.30007	-1.4509	0.80198	1.132821186239	0.277929	-1.318594	4.361011
Trial1	3	1	noBlindfold	clockwise	practice	Guided	2	0.5	0	5.119659	-0.30004	-1.45084	0.80201	1.13282127978023	0.460592	-1.19164	4.283106
Trial1	3	1	noBlindfold	clockwise	practice	Guided	2	0.5	0	5.139664	-0.30001	-1.4508	0.80223	1.13295585391218	0.713778	-1.255117	4.499813
Trial1	3	1	noBlindfold	clockwise	practice	Guided	2	0.5	0	5.159668	-0.2995	-1.45067	0.80238	1.13270200899861	1.272939	-1.077382	4.850331
Trial1	3	1	noBlindfold	clockwise	practice	Guided	2	0.5	0	5.179657	-0.29871	-1.45058	0.80251	1.13223671689416	1.329456	-0.925037	5.076769
Trial1	3	1	noBlindfold	clockwise	practice	Guided	2	0.5	0	5.199661	-0.29738	-1.45049	0.80259	1.13135564399896	1.416331	-0.76846	5.208496
Trial1	3	1	noBlindfold	clockwise	practice	Guided	2	0.5	0	5.219666	-0.29544	-1.4504	0.80267	1.13004597569744	1.396502	-0.700752	5.365716
Trial1	3	1	noBlindfold	clockwise	practice	Guided	2	0.5	0	5.239655	-0.29305	-1.45036	0.80276	1.12842895835573	1.449425	-0.683824	5.476781
Trial1	3	1	noBlindfold	clockwise	practice	Guided	2	0.5	0	5.259659	-0.28612	-1.45035	0.80279	1.12359085627639	1.649047	-0.806547	5.603285
Trial1	3	1	noBlindfold	clockwise	practice	Guided	2	0.5	0	5.279663	-0.28164	-1.45039	0.80278	1.12045386294425	1.772074	-0.882719	5.566071
Trial1	3	1	noBlindfold	clockwise	practice	Guided	2	0.5	0	5.299667	-0.2762	-1.45043	0.80273	1.11662971737724	1.736571	-0.886951	5.431499
Trial1	3	1	noBlindfold	clockwise	practice	Guided	2	0.5	0	5.319656	-0.27013	-1.45045	0.80266	1.11236832340409	1.879975	-0.870024	5.299059
Trial1	3	1	noBlindfold	clockwise	practice	Guided	2	0.5	0	5.339661	-0.26297	-1.45044	0.80251	1.10731457087615	2.018285	-0.912342	5.210498
Trial1	3	1	noBlindfold	clockwise	practice	Guided	2	0.5	0	5.359665	-0.2456	-1.45049	0.8024501	1.09537458542974	2.087127	-1.060455	4.868331
Trial1	3	1	noBlindfold	clockwise	practice	Guided	2	0.5	0	5.379654	-0.23577	-1.45053	0.80246	1.08871463171554	2.060464	-1.07315	4.967544
Trial1	3	1	noBlindfold	clockwise	practice	Guided	2	0.5	0	5.399658	-0.22397	-1.45054	0.80249	1.08079727455379	1.964997	-1.102773	4.982235
Trial1	3	1	noBlindfold	clockwise	practice	Guided	2	0.5	0	5.419662	-0.21233	-1.45052	0.8025401	1.07307249569654	1.889585	-0.992746	5.056632
Trial1	3	1	noBlindfold	clockwise	practice	Guided	2	0.5	0	5.439667	-0.19951	-1.45049	0.8026301	1.06467331875736	1.874553	-0.844633	5.225294
Trial1	3	1	noBlindfold	clockwise	practice	Guided	2	0.5	0	5.459656	-0.17112	-1.45044	0.80261	1.04622408613686	1.725716	-0.950428	5.231013
Trial1	3	1	noBlindfold	clockwise	practice	Guided	2	0.5	0	5.47966	-0.15618	-1.45046	0.80256	1.0366651789893	1.479689	-0.958891	5.108509
Trial1	3	1	noBlindfold	clockwise	practice	Guided	2	0.5	0	5.499664	-0.14033	-1.45049	0.80251	1.02666686334743	1.532937	-0.95466	5.018638
Trial1	3	1	noBlindfold	clockwise	practice	Guided	2	0.5	0	5.519653	-0.12458	-1.45051	0.80243	1.01685497680314	1.333722	-1.132395	4.779862
Trial1	3	1	noBlindfold	clockwise	practice	Guided	2	0.5	0	5.539658	-0.10861	-1.45056	0.80241	1.00710871099624	1.204103	-1.318594	4.81997
Trial1	3	1	noBlindfold	clockwise	practice	Guided	2	0.5	0	5.559662	-0.075409	-1.45064	0.80241	0.987399276012361	1.057351	-1.305899	4.807975
Trial1	3	1	noBlindfold	clockwise	practice	Guided	2	0.5	0	5.579666	-0.059819	-1.45062	0.80244	0.978420791016473	1.052685	-1.149322	4.887085
Trial1	3	1	noBlindfold	clockwise	practice	Guided	2	0.5	0	5.599655	-0.043319	-1.45059	0.80247	0.969099367702472	1.024322	-1.115468	4.94914
Trial1	3	1	noBlindfold	clockwise	practice	Guided	2	0.5	0	5.619659	-0.027413	-1.45057	0.80247	0.960272108715924	0.955861	-1.068918	4.965145
Trial1	3	1	noBlindfold	clockwise	practice	Guided	2	0.5	0	5.639664	-0.011183	-1.45055	0.80243	0.951421001956088	0.860131	-1.047759	4.922102
Trial1	3	1	noBlindfold	clockwise	practice	Guided	2	0.5	0	5.659668	0.019852	-1.45056	0.8024	0.935087082145702	0.946947	-1.19164	4.797102
Trial1	3	1	noBlindfold	clockwise	practice	Guided	2	0.5	0	5.679657	0.03511	-1.4506	0.80238	0.927327515554362	0.848682	-1.339753	4.744959
Trial1	3	1	noBlindfold	clockwise	practice	Guided	2	0.5	0	5.699661	0.050592	-1.45062	0.80237	0.91965492891938	0.834575	-1.293204	4.734882
Trial1	3	1	noBlindfold	clockwise	practice	Guided	2	0.5	0	5.719666	0.065421	-1.45062	0.80237	0.9125001605372	0.932057	-1.259349	4.755419
Trial1	3	1	noBlindfold	clockwise	practice	Guided	2	0.5	0	5.739655	0.080148	-1.45061	0.8023601	0.905570189001148	0.994223	-1.301667	4.763372
Trial1	3	1	noBlindfold	clockwise	practice	Guided	2	0.5	0	5.759659	0.10985	-1.45062	0.80234	0.892169517693882	0.920019	-1.19164	4.671385
Trial1	3	1	noBlindfold	clockwise	practice	Guided	2	0.5	0	5.779663	0.12427	-1.45061	0.8023	0.885922276319126	0.83417	-1.280508	4.558752
Trial1	3	1	noBlindfold	clockwise	practice	Guided	2	0.5	0	5.799667	0.13853	-1.45062	0.80226	0.879932746449184	0.872735	-1.352449	4.482533
Trial1	3	1	noBlindfold	clockwise	practice	Guided	2	0.5	0	5.819656	0.15305	-1.45067	0.80225	0.874059099813788	0.92232	-1.394767	4.48657
Trial1	3	1	noBlindfold	clockwise	practice	Guided	2	0.5	0	5.839661	0.16743	-1.45069	0.8022701	0.868469940085097	0.935402	-1.407462	4.531491
Trial1	3	1	noBlindfold	clockwise	practice	Guided	2	0.5	0	5.859665	0.19494	-1.45066	0.80231	0.858349007520656	0.86826	-1.310131	4.619475
Trial1	3	1	noBlindfold	clockwise	practice	Guided	2	0.5	0	5.879654	0.20889	-1.45063	0.80238	0.853556469603722	0.844459	-1.178945	4.797857
Trial1	3	1	noBlindfold	clockwise	practice	Guided	2	0.5	0	5.899658	0.22224	-1.45061	0.80244	0.849152843049955	0.820501	-1.140859	4.862587
Trial1	3	1	noBlindfold	clockwise	practice	Guided	2	0.5	0	5.919662	0.23538	-1.45057	0.8025	0.845002961557125	0.945996	-1.102773	4.971734
Trial1	3	1	noBlindfold	clockwise	practice	Guided	2	0.5	0	5.939667	0.24839	-1.45055	0.80255	0.841067251289977	0.940378	-1.115468	5.113151
Trial1	3	1	noBlindfold	clockwise	practice	Guided	2	0.5	0	5.959656	0.2875	-1.45057	0.80255	0.830206470498806	0.999218	-1.145091	5.117531
Trial1	3	1	noBlindfold	clockwise	practice	Guided	2	0.5	0	5.97966	0.2875	-1.45057	0.80255	0.830206470498806	0.946947	-1.170481	5.109956
Trial1	3	1	noBlindfold	clockwise	practice	Guided	2	0.5	0	5.999664	0.30065	-1.45059	0.80257	0.826957679521933	1.10716	-1.225495	5.126479
Trial1	3	1	noBlindfold	clockwise	practice	Guided	2	0.5	0	6.019653	0.3138	-1.45059	0.80261	0.823925492699714	1.135274	-1.094309	5.262158
Trial1	3	1	noBlindfold	clockwise	practice	Guided	2	0.5	0	6.039658	0.32701	-1.45056	0.8027	0.821128979530243	1.155431	-1.1197	5.304898
Trial1	3	1	noBlindfold	clockwise	practice	Guided	2	0.5	0	6.059662	0.35296	-1.45052	0.80274	0.816095727479606	1.052034	-0.996978	5.520168
Trial1	3	1	noBlindfold	clockwise	practice	Guided	2	0.5	0	6.079666	0.36564	-1.4505	0.80275	0.813916557428403	1.100025	-1.0266	5.539605
Trial1	3	1	noBlindfold	clockwise	practice	Guided	2	0.5	0	6.099655	0.37914	-1.45049	0.80275	0.811797193655196	1.107472	-1.0266	5.489251
Trial1	3	1	noBlindfold	clockwise	practice	Guided	2	0.5	0	6.119659	0.39228	-1.45051	0.80274	0.809935228381209	1.151306	-1.013905	5.496365
Trial1	3	1	noBlindfold	clockwise	practice	Guided	2	0.5	0	6.139664	0.40551	-1.45051	0.80274	0.808282024136347	1.297505	-0.963123	5.448532
Trial1	3	1	noBlindfold	clockwise	practice	Guided	2	0.5	0	6.159668	0.43314	-1.45046	0.80278	0.805559459212864	1.441645	-0.916573	5.528531
Trial1	3	1	noBlindfold	clockwise	practice	Guided	2	0.5	0	6.179657	0.44768	-1.45045	0.80283	0.804533007973694	1.331689	-0.941964	5.693155
Trial1	3	1	noBlindfold	clockwise	practice	Guided	2	0.5	0	6.199661	0.46163	-1.45045	0.80292	0.803836275869472	1.281324	-0.937732	5.841163
Trial1	3	1	noBlindfold	clockwise	practice	Guided	2	0.5	0	6.219666	0.47666	-1.45046	0.80301	0.803349111781397	1.378861	-0.891183	6.061894
Trial1	3	1	noBlindfold	clockwise	practice	Guided	2	0.5	0	6.239655	0.49148	-1.45042	0.80319	0.803235180519222	1.579331	-0.759997	6.174894
Trial1	3	1	noBlindfold	clockwise	practice	Guided	2	0.5	0	6.259659	0.5229	-1.45036	0.80327	0.803596337630136	1.76058	-0.662665	6.594471
Trial1	3	1	noBlindfold	clockwise	practice	Guided	2	0.5	0	6.279663	0.53967	-1.45033	0.8033201	0.804298956400108	1.64445	-0.599188	6.653569
Trial1	3	1	noBlindfold	clockwise	practice	Guided	2	0.5	0	6.299667	0.55639	-1.4503	0.80335	0.805326646666789	1.552428	-0.53146	6.693446
Trial1	3	1	noBlindfold	clockwise	practice	Guided	2	0.5	0	6.319656	0.57403	-1.45026	0.80334	0.806743839418697	1.582483	-0.590655	6.748302
Trial1	3	1	noBlindfold	clockwise	practice	Guided	2	0.5	0	6.339661	0.59156	-1.45025	0.80327	0.808471334834992	1.620218	-0.535569	6.619244
Trial1	3	1	noBlindfold	clockwise	practice	Guided	2	0.5	0	6.359665	0.62643	-1.45025	0.80328	0.813168672803655	1.825281	-0.55664	6.541027
Trial1	3	1	noBlindfold	clockwise	practice	Guided	2	0.5	0	6.379654	0.6473	-1.45026	0.80333	0.816722956168988	1.725736	-0.39154	6.666295
Trial1	3	1	noBlindfold	clockwise	practice	Guided	2	0.5	0	6.399658	0.66819	-1.45023	0.80338	0.820796760121136	1.685148	-0.429506	6.789525
Trial1	3	1	noBlindfold	clockwise	practice	Guided	2	0.5	0	6.419662	0.68839	-1.4502	0.80339	0.825182605465508	1.708781	-0.315144	6.794005
Trial1	3	1	noBlindfold	clockwise	practice	Guided	2	0.5	0	6.439667	0.70906	-1.45018	0.80337	0.830126146691275	1.682816	-0.480086	6.796462
Trial1	3	1	noBlindfold	clockwise	practice	Guided	2	0.5	0	6.459656	0.75174	-1.45021	0.8033201	0.841840911359282	1.56257	-0.433323	6.60536
Trial1	3	1	noBlindfold	clockwise	practice	Guided	2	0.5	0	6.47966	0.77361	-1.45023	0.80326	0.848580583818152	1.417546	-0.623666	6.526314
Trial1	3	1	noBlindfold	clockwise	practice	Guided	2	0.5	0	6.499664	0.79632	-1.45027	0.80321	0.856126074795665	1.178549	-0.492463	6.351383
Trial1	3	1	noBlindfold	clockwise	practice	Guided	2	0.5	0	6.519653	0.81833	-1.45029	0.80312	0.86390725443493	1.075347	-0.657495	6.30157
Trial1	3	1	noBlindfold	clockwise	practice	Guided	2	0.5	0	6.539658	0.84155	-1.45034	0.80294	0.872564644437669	1.139814	-0.814072	5.993179
Trial1	3	1	noBlindfold	clockwise	practice	Guided	2	0.5	0	6.559662	0.88422	-1.45042	0.80291	0.890106469829063	0.934597	-0.830999	5.835019
Trial1	3	1	noBlindfold	clockwise	practice	Guided	2	0.5	0	6.579666	0.90549	-1.45044	0.8029	0.899483443597963	0.714735	-0.936794	5.774652
Trial1	3	1	noBlindfold	clockwise	practice	Guided	2	0.5	0	6.599655	0.9269601	-1.45044	0.80288	0.90934655779516	0.614192	-0.805608	5.806332
Trial1	3	1	noBlindfold	clockwise	practice	Guided	2	0.5	0	6.619659	0.94729	-1.45042	0.80279	0.918988633710017	0.52371	-0.881781	5.4888
Trial1	3	1	noBlindfold	clockwise	practice	Guided	2	0.5	0	6.639664	0.96762	-1.45044	0.80256	0.92885466404292	0.407109	-0.991808	5.349034
Trial1	3	1	noBlindfold	clockwise	practice	Guided	2	0.5	0	6.659668	1.00575	-1.45051	0.80249	0.948563754474291	0.620166	-1.148384	4.921147
Trial1	3	1	noBlindfold	clockwise	practice	Guided	2	0.5	0	6.679657	1.02318	-1.45056	0.80246	0.957945403500372	0.674328	-0.996039	4.899866
Trial1	3	1	noBlindfold	clockwise	practice	Guided	2	0.5	0	6.699661	1.04075	-1.45053	0.80241	0.967611704118765	0.683293	-0.983344	4.789827
Trial1	3	1	noBlindfold	clockwise	practice	Guided	2	0.5	0	6.719666	1.05849	-1.4505	0.80238	0.977611749081577	0.663057	-0.979112	4.788812
Trial1	3	1	noBlindfold	clockwise	practice	Guided	2	0.5	0	6.739655	1.07585	-1.45048	0.80232	0.987583222799134	0.531101	-0.907172	4.610519
Trial1	3	1	noBlindfold	clockwise	practice	Guided	2	0.5	0	6.759659	1.1082	-1.45053	0.80232	1.00678931118845	0.683849	-1.012967	4.63643
Trial1	3	1	noBlindfold	clockwise	practice	Guided	2	0.5	0	6.779663	1.12472	-1.45053	0.80234	1.01686994217827	0.815311	-1.063748	4.711093
Trial1	3	1	noBlindfold	clockwise	practice	Guided	2	0.5	0	6.799667	1.14009	-1.45054	0.80235	1.02639207494311	0.980542	-1.139921	4.709462
Trial1	3	1	noBlindfold	clockwise	practice	Guided	2	0.5	0	6.819656	1.15535	-1.45053	0.8023601	1.03598515694138	0.765536	-0.979112	4.73642
Trial1	3	1	noBlindfold	clockwise	practice	Guided	2	0.5	0	6.839661	1.17039	-1.45051	0.80221	1.04544899763956	0.583896	-1.190702	4.63605
Trial1	3	1	noBlindfold	clockwise	practice	Guided	2	0.5	0	6.859665	1.19928	-1.45058	0.80201	1.06405478762754	0.612729	-1.241484	3.991881
Trial1	3	1	noBlindfold	clockwise	practice	Guided	2	0.5	0	6.879654	1.21314	-1.45063	0.8017499	1.07301987346804	0.711996	-1.381133	3.406527
Trial1	3	1	noBlindfold	clockwise	practice	Guided	2	0.5	0	6.899658	1.22714	-1.4507	0.80162	1.08227868015239	0.701958	-1.457306	3.17629
Trial1	3	1	noBlindfold	clockwise	practice	Guided	2	0.5	0	6.919662	1.2405	-1.45075	0.80168	1.09134370317068	0.80049	-1.715445	3.409231
Trial1	3	1	noBlindfold	clockwise	practice	Guided	2	0.5	0	6.939667	1.25367	-1.45081	0.802	1.10055554514074	0.806959	-1.58426	3.726182
Trial1	3	1	noBlindfold	clockwise	practice	Guided	2	0.5	0	6.959656	1.28036	-1.45069	0.80201	1.1190093518446	0.85	-1.224557	3.969591
Trial1	3	1	noBlindfold	clockwise	practice	Guided	2	0.5	0	6.97966	1.29351	-1.45062	0.80198	1.12819772236039	0.833148	-1.203398	3.818139
Trial1	3	1	noBlindfold	clockwise	practice	Guided	2	0.5	0	6.999664	1.30359	-1.4506	0.80193	1.13527460891003	0.786182	-1.004503	3.390055
Trial1	3	1	noBlindfold	clockwise	practice	Guided	2	0.5	0	7.019653	1.30347	-1.4506	0.80187	1.13514736673798	3.37174	-1.60965	3.453265
Trial1	3	1	noBlindfold	clockwise	practice	Guided	2	0.5	0	7.039658	1.30252	-1.4507	0.80172	1.13436916602523	4.003575	-1.905876	3.203643
Trial1	3	1	noBlindfold	clockwise	practice	Guided	2	0.5	0	7.059662	1.30128	-1.45089	0.8017	1.13347807949741	-0.115341	-1.23302	3.224284
Trial1	3	1	noBlindfold	clockwise	practice	Guided	2	0.5	0	7.079666	1.30047	-1.4507	0.80179	1.13296920692024	-0.270295	-0.589787	3.661704
Trial1	3	1	noBlindfold	clockwise	practice	Guided	2	0.5	0	7.099655	1.30001	-1.45048	0.80183	1.13267262894918	1.201427	-0.847926	3.830242
Trial1	3	1	noBlindfold	clockwise	practice	Guided	2	0.5	0	7.119659	1.30029	-1.45049	0.80179	1.13284203551391	2.147425	-1.529246	3.568753
Trial1	3	1	noBlindfold	clockwise	practice	Guided	2	0.5	0	7.139664	1.30063	-1.45061	0.80159	1.13294082951661	1.929688	-1.681591	3.155058
Trial1	3	1	noBlindfold	clockwise	practice	Guided	2	0.5	0	7.159668	1.30065	-1.4507	0.80133	1.13277091855471	0.666887	-1.846631	2.125919
Trial1	3	1	noBlindfold	clockwise	practice	Guided	2	0.5	0	7.179657	1.30056	-1.45078	0.80106	1.13251638898489	0.767518	-1.880486	1.509675
Trial1	3	1	noBlindfold	clockwise	practice	Guided	2	0.5	0	7.199661	1.30052	-1.45086	0.80085	1.13233959397972	1.087761	-2.117466	1.10916
Trial1	3	1	noBlindfold	clockwise	practice	Guided	2	0.5	0	7.219666	1.30054	-1.45094	0.80063	1.13219812688846	1.400438	-2.142857	0.628783
Trial1	3	1	noBlindfold	clockwise	practice	Guided	2	0.5	0	7.239655	1.30061	-1.45103	0.80004	1.13183059206616	1.597876	-2.405229	-0.014531
Trial1	3	1	noBlindfold	clockwise	practice	Guided	2	0.5	0	7.259659	1.30079	-1.45122	0.79931	1.13144207322031	2.004199	-2.523719	-1.300086
Trial1	3	1	noBlindfold	clockwise	practice	Guided	2	0.5	0	7.279663	1.30092	-1.45127	0.79752	1.13027031424624	2.268191	-2.688759	-1.98128
Trial1	3	1	noBlindfold	clockwise	practice	Guided	2	0.5	0	7.299667	1.30108	-1.45134	0.79395	1.12786780440452	2.521722	-2.866495	-3.069494
Trial1	3	1	noBlindfold	clockwise	practice	Guided	2	0.5	0	7.319656	1.30124	-1.45141	0.78795	1.12376632317002	2.756239	-2.934204	-3.898412
Trial1	3	1	noBlindfold	clockwise	practice	Guided	2	0.5	0	7.339661	1.30138	-1.45146	0.76684	1.10916785530477	3.216981	-2.887654	-4.218475
Trial1	3	1	noBlindfold	clockwise	practice	Guided	2	0.5	0	7.359665	1.30183	-1.45144	0.75077	1.09844744767836	3.925177	-2.815713	-5.407253
Trial1	3	1	noBlindfold	clockwise	practice	Guided	2	0.5	0	7.379654	1.30197	-1.45141	0.73151	1.08547811815557	4.041848	-2.506792	-5.422311
Trial1	3	1	noBlindfold	clockwise	practice	Guided	2	0.5	0	7.399658	1.30203	-1.45133	0.70801	1.06982716803495	4.234414	-2.718382	-5.390183
Trial1	3	1	noBlindfold	clockwise	practice	Guided	2	0.5	0	7.419662	1.30207	-1.45131	0.68196	1.05279900410202	4.107963	-2.684528	-5.125764
Trial1	3	1	noBlindfold	clockwise	practice	Guided	2	0.5	0	7.439667	1.30205	-1.45132	0.62155	1.01469641599496	3.877306	-2.654905	-4.633333
Trial1	3	1	noBlindfold	clockwise	practice	Guided	2	0.5	0	7.459656	1.3019	-1.45132	0.59035	0.995769424383022	3.849701	-2.574501	-3.263211
Trial1	3	1	noBlindfold	clockwise	practice	Guided	2	0.5	0	7.47966	1.30187	-1.45127	0.55617	0.975869214432631	3.82717	-2.481401	-2.754266
Trial1	3	1	noBlindfold	clockwise	practice	Guided	2	0.5	0	7.499664	1.30183	-1.45123	0.52246	0.957024387333104	3.439856	-2.24442	-2.074016
Trial1	3	1	noBlindfold	clockwise	practice	Guided	2	0.5	0	7.519653	1.30177	-1.45119	0.48738	0.938282761929053	3.464074	-2.701455	-1.942982
Trial1	3	1	noBlindfold	clockwise	practice	Guided	2	0.5	0	7.539658	1.30173	-1.45126	0.41857	0.904417887638365	3.3964	-2.752236	-2.079702
Trial1	3	1	noBlindfold	clockwise	practice	Guided	2	0.5	0	7.559662	1.30161	-1.45134	0.3841	0.888882110382774	3.155395	-2.709918	-1.609267
Trial1	3	1	noBlindfold	clockwise	practice	Guided	2	0.5	0	7.579666	1.30158	-1.4513	0.34901	0.874264596416645	2.974479	-2.481401	-0.900431
Trial1	3	1	noBlindfold	clockwise	practice	Guided	2	0.5	0	7.599655	1.30148	-1.45119	0.31563	0.861389793961919	2.603208	-2.155553	-0.60611
Trial1	3	1	noBlindfold	clockwise	practice	Guided	2	0.5	0	7.619659	1.30136	-1.4511	0.28204	0.849543659248839	2.631675	-2.324825	-0.726062
Trial1	3	1	noBlindfold	clockwise	practice	Guided	2	0.5	0	7.639664	1.30129	-1.4511	0.21948	0.830805033330345	2.416499	-2.011671	-0.280211
Trial1	3	1	noBlindfold	clockwise	practice	Guided	2	0.5	0	7.659668	1.30123	-1.45105	0.18942	0.823316200577395	2.556366	-2.227493	-0.54395
Trial1	3	1	noBlindfold	clockwise	practice	Guided	2	0.5	0	7.679657	1.30127	-1.45106	0.15929	0.816949772148622	2.633279	-1.922804	-0.528183
Trial1	3	1	noBlindfold	clockwise	practice	Guided	2	0.5	0	7.699661	1.30126	-1.45105	0.13096	0.811891680621729	2.291013	-2.295202	-0.409185
Trial1	3	1	noBlindfold	clockwise	practice	Guided	2	0.5	0	7.719666	1.30119	-1.45112	0.10275	0.807751704812099	2.191429	-2.113235	-0.293033
Trial1	3	1	noBlindfold	clockwise	practice	Guided	2	0.5	0	7.739655	1.30116	-1.4511	0.050637	0.802758628672672	2.395619	-2.197871	-0.209989
Trial1	3	1	noBlindfold	clockwise	practice	Guided	2	0.5	0	7.759659	1.30123	-1.45109	0.025778	0.801644643956611	2.612918	-2.12593	-0.355973
Trial1	3	1	noBlindfold	clockwise	practice	Guided	2	0.5	0	7.779663	1.30127	-1.45112	0.00024847	0.801270046611835	2.495517	-2.464474	-0.280566
Trial1	3	1	noBlindfold	clockwise	practice	Guided	2	0.5	0	7.799667	1.30128	-1.45121	-0.02327	0.801617842873299	2.646351	-2.527951	-0.683755
Trial1	3	1	noBlindfold	clockwise	practice	Guided	2	0.5	0	7.819656	1.30129	-1.4513	-0.047245	0.802681517898734	2.575351	-2.858031	-1.153175
Trial1	3	1	noBlindfold	clockwise	practice	Guided	2	0.5	0	7.839661	1.30129	-1.45139	-0.093643	0.806743169421528	2.547647	-2.80725	-1.359089
Trial1	3	1	noBlindfold	clockwise	practice	Guided	2	0.5	0	7.859665	1.30134	-1.45138	-0.11668	0.809790092014719	2.804732	-2.629514	-1.255157
Trial1	3	1	noBlindfold	clockwise	practice	Guided	2	0.5	0	7.879654	1.30139	-1.45139	-0.1395	0.813440884102537	2.906449	-2.984985	-1.162504
Trial1	3	1	noBlindfold	clockwise	practice	Guided	2	0.5	0	7.899658	1.30145	-1.45142	-0.16226	0.817710481408626	2.949042	-2.764932	-1.498938
Trial1	3	1	noBlindfold	clockwise	practice	Guided	2	0.5	0	7.919662	1.30147	-1.45145	-0.18501	0.822546495019895	2.81401	-3.13733	-1.330073
Trial1	3	1	noBlindfold	clockwise	practice	Guided	2	0.5	0	7.939667	1.30143	-1.45151	-0.23136	0.834156740813567	2.863724	-2.832641	-1.664136
Trial1	3	1	noBlindfold	clockwise	practice	Guided	2	0.5	0	7.959656	1.30133	-1.45143	-0.25429	0.840710002776875	2.607308	-2.929972	-1.490119
Trial1	3	1	noBlindfold	clockwise	practice	Guided	2	0.5	0	7.97966	1.30132	-1.45146	-0.27878	0.848429221204893	2.595347	-2.980754	-1.672347
Trial1	3	1	noBlindfold	clockwise	practice	Guided	2	0.5	0	7.999664	1.30134	-1.45149	-0.30202	0.856365482905895	2.78282	-3.010376	-1.647523
Trial1	3	1	noBlindfold	clockwise	practice	Guided	2	0.5	0	8.019653	1.30135	-1.4515	-0.32539	0.86489332199804	2.663068	-2.989217	-1.705684
Trial1	3	1	noBlindfold	clockwise	practice	Guided	2	0.5	0	8.039658	1.30135	-1.45152	-0.37412	0.884379777414465	2.703656	-3.001913	-1.582277
Trial1	3	1	noBlindfold	clockwise	practice	Guided	2	0.5	0	8.059662	1.30131	-1.45148	-0.39729	0.894392057973898	2.493335	-3.361616	-1.568699
Trial1	3	1	noBlindfold	clockwise	practice	Guided	2	0.5	0	8.079666	1.30129	-1.45157	-0.42142	0.905350955508757	2.516345	-3.158489	-1.801362
Trial1	3	1	noBlindfold	clockwise	practice	Guided	2	0.5	0	8.099655	1.3013	-1.45161	-0.44586	0.916991120697463	2.725725	-3.179648	-1.991992
Trial1	3	1	noBlindfold	clockwise	practice	Guided	2	0.5	0	8.119659	1.3013	-1.4516	-0.47142	0.929687250766557	2.596956	-3.23043	-2.015341
Trial1	3	1	noBlindfold	clockwise	practice	Guided	2	0.5	0	8.139664	1.30129	-1.4516	-0.52183	0.956228026962307	2.541214	-3.082317	-1.792593
Trial1	3	1	noBlindfold	clockwise	practice	Guided	2	0.5	0	8.159668	1.30125	-1.45158	-0.54733	0.970346167489754	2.367108	-3.340457	-1.665465
Trial1	3	1	noBlindfold	clockwise	practice	Guided	2	0.5	0	8.179657	1.30123	-1.45163	-0.5731	0.985095531606388	2.422266	-3.251589	-1.859706
Trial1	3	1	noBlindfold	clockwise	practice	Guided	2	0.5	0	8.199661	1.30123	-1.45164	-0.59988	1.00091239394329	2.452368	-3.260052	-1.722584
Trial1	3	1	noBlindfold	clockwise	practice	Guided	2	0.5	0	8.219666	1.3012	-1.45164	-0.62681	1.01725710608036	2.242775	-3.391238	-1.795437
Trial1	3	1	noBlindfold	clockwise	practice	Guided	2	0.5	0	8.239655	1.30119	-1.45162	-0.67945	1.05050350078565	2.63862	-3.095012	-1.903283
Trial1	3	1	noBlindfold	clockwise	practice	Guided	2	0.5	0	8.259659	1.30122	-1.4516	-0.70569	1.06768534539551	2.406006	-3.310834	-1.367887
Trial1	3	1	noBlindfold	clockwise	practice	Guided	2	0.5	0	8.279663	1.30124	-1.45162	-0.73338	1.08620059773341	2.539699	-2.976522	-1.44411
Trial1	3	1	noBlindfold	clockwise	practice	Guided	2	0.5	0	8.299667	1.30124	-1.45155	-0.7585	1.10331672484014	2.368967	-3.133098	-1.341862
Trial1	3	1	noBlindfold	clockwise	practice	Guided	2	0.5	0	8.319656	1.30121	-1.45157	-0.78417	1.12109766963812	2.495158	-3.09078	-1.346389
Trial1	3	1	noBlindfold	clockwise	practice	Guided	2	0.5	0	8.339661	1.3012	-1.45154	-0.8081501	1.13799288610882	2.456613	-2.891886	-1.221096
Trial1	3	1	noBlindfold	clockwise	practice	Guided	2	0.5	0	8.359665	1.30124	-1.45151	-0.80538	1.13605563611616	3.558807	-5.443661	-6.861627
Trial1	3	1	noBlindfold	clockwise	practice	Guided	2	0.5	0	8.379654	1.30144	-1.45236	-0.80394	1.13517645988685	3.27174	-7.106759	-6.094343
Trial1	3	1	noBlindfold	clockwise	practice	Guided	2	0.5	0	8.399658	1.30154	-1.45272	-0.80318	1.13470898394478	2.918262	-3.556278	-4.734449
Trial1	3	1	noBlindfold	clockwise	practice	Guided	2	0.5	0	8.419662	1.30151	-1.45243	-0.80275	1.13438352511957	3.083048	-5.016249	-3.911818
Trial1	3	1	noBlindfold	clockwise	practice	Guided	2	0.5	0	8.439667	1.30152	-1.45249	-0.80255	1.13424901385989	3.45707	-5.024713	-4.588616
Trial1	3	1	noBlindfold	clockwise	practice	Guided	2	0.5	0	8.459656	1.30145	-1.45225	-0.80225	1.13398727345735	1.625168	-3.793259	-3.208431
Trial1	3	1	noBlindfold	clockwise	practice	Guided	2	0.5	0	8.47966	1.30126	-1.45211	-0.80209	1.13373984015955	1.278717	-3.391238	-3.21743
Trial1	3	1	noBlindfold	clockwise	practice	Guided	2	0.5	0	8.499664	1.30111	-1.4519	-0.80203	1.13359126512974	1.234577	-3.039999	-3.247243
Trial1	3	1	noBlindfold	clockwise	practice	Guided	2	0.5	0	8.519653	1.30105	-1.45183	-0.80203	1.13354897477676	1.544621	-3.903286	-3.636986
Trial1	3	1	noBlindfold	clockwise	practice	Guided	2	0.5	0	8.539658	1.30105	-1.45184	-0.80211	1.13360557181979	2.183266	-4.440725	-4.489894
Trial1	3	1	noBlindfold	clockwise	practice	Guided	2	0.5	0	8.559662	1.30108	-1.45206	-0.80219	1.13368335672472	2.603173	-5.312475	-5.478676
Trial1	3	1	noBlindfold	clockwise	practice	Guided	2	0.5	0	8.579666	1.3011	-1.45229	-0.80232	1.13378949681603	2.512517	-5.524065	-6.047593
Trial1	3	1	noBlindfold	clockwise	practice	Guided	2	0.5	0	8.599655	1.30111	-1.4524	-0.80239	1.13384600669563	2.194437	-5.316707	-6.23236
Trial1	3	1	noBlindfold	clockwise	practice	Guided	2	0.5	0	8.619659	1.30111	-1.45242	-0.80244	1.13388139666951	1.840294	-5.164362	-6.039193
Trial1	3	1	noBlindfold	clockwise	practice	Guided	2	0.5	0	8.639664	1.3011	-1.45243	-0.80252	1.13393101584345	1.573634	-4.944309	-6.037303
Trial1	3	1	noBlindfold	clockwise	practice	Guided	2	0.5	0	8.659668	1.30106	-1.45244	-0.80256	1.13393102522994	1.182506	-5.016249	-6.083601
Trial1	3	1	noBlindfold	clockwise	practice	Guided	2	0.5	0	8.679657	1.30103	-1.45244	-0.8026301	1.13395950055018	0.90035	-5.067031	-6.432532
Trial1	3	1	noBlindfold	clockwise	practice	Guided	2	0.5	0	8.699661	1.30098	-1.45245	-0.80276	1.13401611143104	0.409691	-5.126276	-6.696944
Trial1	3	1	noBlindfold	clockwise	practice	Guided	2	0.5	0	8.719666	1.30086	-1.45248	-0.80291	1.13403762350332	-0.200565	-5.096654	-6.907866
Trial1	3	1	noBlindfold	clockwise	practice	Guided	2	0.5	0	8.739655	1.30067	-1.45249	-0.80313	1.13405918878697	-0.811132	-5.045872	-6.938837
Trial1	3	1	noBlindfold	clockwise	practice	Guided	2	0.5	0	8.759659	1.30018	-1.45253	-0.80325	1.13379828540258	-2.171152	-5.20668	-6.825949
Trial1	3	1	noBlindfold	clockwise	practice	Guided	2	0.5	0	8.779663	1.29965	-1.45258	-0.80343	1.13355195631635	-2.720068	-5.380184	-7.157847
Trial1	3	1	noBlindfold	clockwise	practice	Guided	2	0.5	0	8.799667	1.29846	-1.45266	-0.8036	1.13283333444363	-3.249857	-5.452125	-7.441405
Trial1	3	1	noBlindfold	clockwise	practice	Guided	2	0.5	0	8.819656	1.29619	-1.4527	-0.8037	1.13130556940997	-3.670755	-5.257462	-7.502834
Trial1	3	1	noBlindfold	clockwise	practice	Guided	2	0.5	0	8.839661	1.29267	-1.45267	-0.80385	1.12893780246934	-3.816948	-5.291316	-7.442526
Trial1	3	1	noBlindfold	clockwise	practice	Guided	2	0.5	0	8.859665	1.28083	-1.45272	-0.80398	1.1207494626017	-4.025022	-5.875305	-8.105422
Trial1	3	1	noBlindfold	clockwise	practice	Guided	2	0.5	0	8.879654	1.27267	-1.45291	-0.80404	1.1151229643578	-4.126029	-6.150372	-8.126381
Trial1	3	1	noBlindfold	clockwise	practice	Guided	2	0.5	0	8.899658	1.2628	-1.45304	-0.80401	1.10828513522884	-4.231971	-5.909159	-8.018514
Trial1	3	1	noBlindfold	clockwise	practice	Guided	2	0.5	0	8.919662	1.2517	-1.453	-0.80398	1.10065289015001	-4.305367	-5.943014	-7.903339
Trial1	3	1	noBlindfold	clockwise	practice	Guided	2	0.5	0	8.939667	1.23896	-1.45298	-0.80395	1.09196952707172	-4.477454	-5.875305	-7.996933
Trial1	3	1	noBlindfold	clockwise	practice	Guided	2	0.5	0	8.959656	1.20724	-1.4529	-0.80391	1.07072854480636	-4.422273	-5.761046	-7.853847
Trial1	3	1	noBlindfold	clockwise	practice	Guided	2	0.5	0	8.97966	1.18917	-1.45288	-0.80385	1.05883431547584	-4.357511	-5.794901	-7.656122
Trial1	3	1	noBlindfold	clockwise	practice	Guided	2	0.5	0	8.999664	1.16947	-1.45286	-0.80378	1.04606524482226	-4.320919	-5.714496	-7.584206
Trial1	3	1	noBlindfold	clockwise	practice	Guided	2	0.5	0	9.019653	1.14823	-1.45287	-0.80373	1.03256181965852	-4.061801	-5.858378	-7.37022
Trial1	3	1	noBlindfold	clockwise	practice	Guided	2	0.5	0	9.039658	1.12567	-1.4529	-0.80365	1.01848723666162	-3.947899	-5.84145	-7.401997
Trial1	3	1	noBlindfold	clockwise	practice	Guided	2	0.5	0	9.059662	1.07551	-1.45294	-0.80361	0.988433540575993	-3.860882	-5.849914	-7.176936
Trial1	3	1	noBlindfold	clockwise	practice	Guided	2	0.5	0	9.079666	1.04952	-1.45293	-0.8035899	0.973513759253871	-3.827236	-5.752583	-7.144749
Trial1	3	1	noBlindfold	clockwise	practice	Guided	2	0.5	0	9.099655	1.0225	-1.4529	-0.80357	0.958504609474845	-3.759395	-5.837219	-7.196255
Trial1	3	1	noBlindfold	clockwise	practice	Guided	2	0.5	0	9.119659	0.99449	-1.45291	-0.80354	0.943502466859752	-3.676052	-5.832987	-7.088212
Trial1	3	1	noBlindfold	clockwise	practice	Guided	2	0.5	0	9.139664	0.96561	-1.45292	-0.80347	0.928631661846443	-3.513921	-5.883768	-7.028794
Trial1	3	1	noBlindfold	clockwise	practice	Guided	2	0.5	0	9.159668	0.90495	-1.45293	-0.80346	0.899740211024893	-3.140027	-5.786437	-6.927386
Trial1	3	1	noBlindfold	clockwise	practice	Guided	2	0.5	0	9.179657	0.87441	-1.45291	-0.80347	0.886423653901571	-2.99947	-5.811828	-6.94702
Trial1	3	1	noBlindfold	clockwise	practice	Guided	2	0.5	0	9.199661	0.84358	-1.45291	-0.80351	0.873885323226126	-2.945069	-5.862609	-7.087491
Trial1	3	1	noBlindfold	clockwise	practice	Guided	2	0.5	0	9.219666	0.81161	-1.45292	-0.8034999	0.861807943009057	-3.075176	-5.913391	-7.009229
Trial1	3	1	noBlindfold	clockwise	practice	Guided	2	0.5	0	9.239655	0.78035	-1.45295	-0.80345	0.850957101977933	-3.153674	-5.854146	-6.925806
Trial1	3	1	noBlindfold	clockwise	practice	Guided	2	0.5	0	9.259659	0.71505	-1.45288	-0.80344	0.831722497896351	-2.89282	-5.706033	-6.822032
Trial1	3	1	noBlindfold	clockwise	practice	Guided	2	0.5	0	9.279663	0.68406	-1.45284	-0.80349	0.824302267521867	-2.65724	-5.701801	-6.921538
Trial1	3	1	noBlindfold	clockwise	practice	Guided	2	0.5	0	9.299667	0.65119	-1.45286	-0.80356	0.817659534477335	-2.55002	-5.858378	-7.207561
Trial1	3	1	noBlindfold	clockwise	practice	Guided	2	0.5	0	9.319656	0.6195	-1.45293	-0.8036399	0.812476099444433	-2.435919	-6.006491	-7.342561
Trial1	3	1	noBlindfold	clockwise	practice	Guided	2	0.5	0	9.339661	0.58815	-1.45299	-0.8037	0.808519730295311	-2.414857	-5.93455	-7.394113
Trial1	3	1	noBlindfold	clockwise	practice	Guided	2	0.5	0	9.359665	0.52564	-1.45295	-0.80366	0.804068941214689	-2.385864	-5.735655	-7.276325
Trial1	3	1	noBlindfold	clockwise	practice	Guided	2	0.5	0	9.379654	0.49539	-1.45289	-0.8036399	0.803653170672433	-2.300003	-5.701801	-7.24822
Trial1	3	1	noBlindfold	clockwise	practice	Guided	2	0.5	0	9.399658	0.46464	-1.45286	-0.80365	0.804427552574983	-2.280059	-5.799132	-7.284842
Trial1	3	1	noBlindfold	clockwise	practice	Free	1	0.5	0	0	0.43656	-1.45229	-0.80013	0.802641058691693	-0.48679	-4.825818	-0.274006
Trial1	3	1	noBlindfold	clockwise	practice	Free	1	0.5	0	0.008758545	0.43665	-1.45231	-0.80014	0.802643872872531	-0.447094	-4.851209	-0.334449
Trial1	3	1	noBlindfold	clockwise	practice	Free	1	0.5	0	0.02876282	0.43669	-1.45232	-0.80014	0.80264071486156	-0.469342	-4.8766	-0.403117
Trial1	3	1	noBlindfold	clockwise	practice	Free	1	0.5	0	0.04876709	0.43668	-1.45237	-0.80017	0.802671451884549	-0.492775	-4.897759	-0.38348
Trial1	3	1	noBlindfold	clockwise	practice	Free	1	0.5	0	0.0687561	0.43665	-1.45243	-0.8002	0.802703766939671	-0.447764	-4.8766	-0.388919
Trial1	3	1	noBlindfold	clockwise	practice	Free	1	0.5	0	0.08876038	0.43662	-1.45244	-0.80024	0.80274594407007	-0.501033	-4.880832	-0.392225
Trial1	3	1	noBlindfold	clockwise	practice	Free	1	0.5	0	0.1087646	0.43657	-1.45244	-0.80026	0.802769856162673	-0.528996	-4.885064	-0.3764
Trial1	3	1	noBlindfold	clockwise	practice	Free	1	0.5	0	0.1287537	0.43655	-1.45244	-0.80028	0.802791341569649	-0.496574	-4.910454	-0.391638
Trial1	3	1	noBlindfold	clockwise	practice	Free	1	0.5	0	0.1487579	0.43652	-1.45245	-0.8003	0.802813678545041	-0.50331	-4.931613	-0.42564
Trial1	3	1	noBlindfold	clockwise	practice	Free	1	0.5	0	0.1687622	0.43649	-1.45246	-0.80032	0.802835957102541	-0.474849	-4.948541	-0.381627
Trial1	3	1	noBlindfold	clockwise	practice	Free	1	0.5	0	0.1887665	0.43647	-1.45247	-0.80036	0.802877410946536	-0.46987	-4.952772	-0.389627
Trial1	3	1	noBlindfold	clockwise	practice	Free	1	0.5	0	0.2087555	0.43641	-1.45246	-0.80037	0.802892139985965	-0.503481	-4.872368	-0.309313
Trial1	3	1	noBlindfold	clockwise	practice	Free	1	0.5	0	0.2287598	0.43639	-1.45245	-0.80039	0.802913688258027	-0.560416	-4.855441	-0.309521
Trial1	3	1	noBlindfold	clockwise	practice	Free	1	0.5	0	0.248764	0.43636	-1.45244	-0.8004	0.802926048477138	-0.542659	-4.893527	-0.29715
Trial1	3	1	noBlindfold	clockwise	practice	Free	1	0.5	0	0.2687531	0.43633	-1.45245	-0.80042	0.802948332384493	-0.483834	-4.893527	-0.310147
Trial1	3	1	noBlindfold	clockwise	practice	Free	1	0.5	0	0.2887573	0.4363	-1.45245	-0.80046	0.802990578971534	-0.464974	-4.935845	-0.344162
Trial1	3	1	noBlindfold	clockwise	practice	Free	1	0.5	0	0.3087616	0.43625	-1.45247	-0.80048	0.803014511547766	-0.507413	-4.931613	-0.349008
Trial1	3	1	noBlindfold	clockwise	practice	Free	1	0.5	0	0.3287659	0.43623	-1.45247	-0.8005	0.803036003848402	-0.476314	-4.901991	-0.355588
Trial1	3	1	noBlindfold	clockwise	practice	Free	1	0.5	0	0.3487549	0.4362	-1.45246	-0.80051	0.803048367168165	-0.468451	-4.944309	-0.338161
Trial1	3	1	noBlindfold	clockwise	practice	Free	1	0.5	0	0.3687592	0.43618	-1.45246	-0.80053	0.80306992233723	-0.510538	-4.868136	-0.302901
Trial1	3	1	noBlindfold	clockwise	practice	Free	1	0.5	0	0.3887634	0.43615	-1.45245	-0.80056	0.803102194093523	-0.522789	-4.8766	-0.319586
Trial1	3	1	noBlindfold	clockwise	practice	Free	1	0.5	0	0.4087677	0.43609	-1.45244	-0.80058	0.803126929591545	-0.533282	-4.893527	-0.299886
Trial1	3	1	noBlindfold	clockwise	practice	Free	1	0.5	0	0.4287567	0.43606	-1.45245	-0.8006	0.803149222489868	-0.523062	-4.931613	-0.320196
Trial1	3	1	noBlindfold	clockwise	practice	Free	1	0.5	0	0.448761	0.43604	-1.45245	-0.80062	0.803170775941818	-0.540296	-4.885064	-0.329635
Trial1	3	1	noBlindfold	clockwise	practice	Free	1	0.5	0	0.4687653	0.43601	-1.45245	-0.80063	0.803183088734785	-0.514461	-4.889295	-0.315274
Trial1	3	1	noBlindfold	clockwise	practice	Free	1	0.5	0	0.4887543	0.43598	-1.45245	-0.80067	0.803225407164561	-0.514458	-4.885064	-0.315192
Trial1	3	1	noBlindfold	clockwise	practice	Free	1	0.5	0	0.5087585	0.43592	-1.45245	-0.80068	0.803240113228285	-0.519985	-4.901991	-0.284272
Trial1	3	1	noBlindfold	clockwise	practice	Free	1	0.5	0	0.5287628	0.4359	-1.45244	-0.8006999	0.80326161030085	-0.530637	-4.872368	-0.330649
Trial1	3	1	noBlindfold	clockwise	practice	Free	1	0.5	0	0.5487671	0.43587	-1.45244	-0.80071	0.803274049129842	-0.524433	-4.872368	-0.298677
Trial1	3	1	noBlindfold	clockwise	practice	Free	1	0.5	0	0.5687561	0.43584	-1.45244	-0.80073	0.803296347015525	-0.51945	-4.885064	-0.3067
Trial1	3	1	noBlindfold	clockwise	practice	Free	1	0.5	0	0.5887604	0.43581	-1.45244	-0.80076	0.803328686872941	-0.514734	-4.8766	-0.323676
Trial1	3	1	noBlindfold	clockwise	practice	Free	1	0.5	0	0.6087646	0.43576	-1.45244	-0.80078	0.803352590327102	-0.498036	-4.8766	-0.288287
Trial1	3	1	noBlindfold	clockwise	practice	Free	1	0.5	0	0.6287537	0.43573	-1.45244	-0.80079	0.80336491277636	-0.541642	-4.893527	-0.298581
Trial1	3	1	noBlindfold	clockwise	practice	Free	1	0.5	0	0.6487579	0.43571	-1.45243	-0.80081	0.80338647576394	-0.547157	-4.83005	-0.291264
Trial1	3	1	noBlindfold	clockwise	practice	Free	1	0.5	0	0.6687622	0.43568	-1.45242	-0.80082	0.803398856960333	-0.488888	-4.796196	-0.295889
Trial1	3	1	noBlindfold	clockwise	practice	Free	1	0.5	0	0.6887665	0.43565	-1.45242	-0.80085	0.803431202027706	-0.507454	-4.834282	-0.28438
Trial1	3	1	noBlindfold	clockwise	practice	Free	1	0.5	0	0.7087555	0.43559	-1.45242	-0.80086	0.803445933582349	-0.482949	-4.880832	-0.249005
Trial1	3	1	noBlindfold	clockwise	practice	Free	1	0.5	0	0.7287598	0.43557	-1.45242	-0.80088	0.803467440212518	-0.507151	-4.868136	-0.288362
Trial1	3	1	noBlindfold	clockwise	practice	Free	1	0.5	0	0.748764	0.43554	-1.45243	-0.80089	0.803479885669191	-0.457685	-4.889295	-0.293549
Trial1	3	1	noBlindfold	clockwise	practice	Free	1	0.5	0	0.7687531	0.43552	-1.45244	-0.80091	0.80350139577258	-0.460955	-4.92315	-0.31051
Trial1	3	1	noBlindfold	clockwise	practice	Free	1	0.5	0	0.7887573	0.4355	-1.45245	-0.80095	0.803542866438531	-0.459265	-4.931613	-0.335574
Trial1	3	1	noBlindfold	clockwise	practice	Free	1	0.5	0	0.8087616	0.43545	-1.45246	-0.80096	0.803556860951806	-0.50773	-4.944309	-0.338796
Trial1	3	1	noBlindfold	clockwise	practice	Free	1	0.5	0	0.8287659	0.43542	-1.45246	-0.80098	0.803579234677544	-0.548213	-4.885064	-0.336776
Trial1	3	1	noBlindfold	clockwise	practice	Free	1	0.5	0	0.8487549	0.43539	-1.45245	-0.801	0.803601549988562	-0.556121	-4.859673	-0.301467
Trial1	3	1	noBlindfold	clockwise	practice	Free	1	0.5	0	0.8687592	0.43536	-1.45244	-0.80101	0.803613942177161	-0.520062	-4.8766	-0.288534
Trial1	3	1	noBlindfold	clockwise	practice	Free	1	0.5	0	0.8887634	0.43533	-1.45243	-0.80105	0.803656221721701	-0.527345	-4.8766	-0.322558
Trial1	3	1	noBlindfold	clockwise	practice	Free	1	0.5	0	0.9087677	0.43528	-1.45245	-0.80107	0.803680207136799	-0.50366	-4.927382	-0.403089
Trial1	3	1	noBlindfold	clockwise	practice	Free	1	0.5	0	0.9287567	0.43526	-1.45246	-0.8011	0.80371170387017	-0.509561	-4.914686	-0.424499
Trial1	3	1	noBlindfold	clockwise	practice	Free	1	0.5	0	0.948761	0.43523	-1.45247	-0.80112	0.803734083869479	-0.470325	-4.961236	-0.436385
Trial1	3	1	noBlindfold	clockwise	practice	Free	1	0.5	0	0.9687653	0.43521	-1.45247	-0.80114	0.803755598206982	-0.513593	-4.931613	-0.439375
Trial1	3	1	noBlindfold	clockwise	practice	Free	1	0.5	0	0.9887543	0.43513	-1.45247	-0.80119	0.803811895206671	-0.447487	-4.914686	-0.443109
Trial1	3	1	noBlindfold	clockwise	practice	Free	1	0.5	0	1.008759	0.43513	-1.45246	-0.80121	0.803831857044275	-0.454418	-4.893527	-0.461053
Trial1	3	1	noBlindfold	clockwise	practice	Free	1	0.5	0	1.028763	0.43511	-1.45246	-0.80124	0.803863294979462	-0.476019	-4.952772	-0.482455
Trial1	3	1	noBlindfold	clockwise	practice	Free	1	0.5	0	1.048767	0.43508	-1.45247	-0.80127	0.803895660718736	-0.42184	-4.965468	-0.49371
Trial1	3	1	noBlindfold	clockwise	practice	Free	1	0.5	0	1.068756	0.43506	-1.45247	-0.80129	0.803917178188063	-0.429018	-4.965468	-0.522412
Trial1	3	1	noBlindfold	clockwise	practice	Free	1	0.5	0	1.08876	0.43504	-1.45248	-0.80134	0.803968638590971	-0.456367	-4.978163	-0.506067
Trial1	3	1	noBlindfold	clockwise	practice	Free	1	0.5	0	1.108765	0.43499	-1.45247	-0.80137	0.804002623138193	-0.432697	-4.92315	-0.453807
Trial1	3	1	noBlindfold	clockwise	practice	Free	1	0.5	0	1.128754	0.43497	-1.45247	-0.8013901	0.804024201876718	-0.485363	-4.952772	-0.465457
Trial1	3	1	noBlindfold	clockwise	practice	Free	1	0.5	0	1.148758	0.43494	-1.45247	-0.80142	0.804056450742363	-0.431962	-4.952772	-0.461927
Trial1	3	1	noBlindfold	clockwise	practice	Free	1	0.5	0	1.168762	0.43492	-1.45248	-0.80144	0.80407803052337	-0.406985	-4.973931	-0.502295
Trial1	3	1	noBlindfold	clockwise	practice	Free	1	0.5	0	1.188766	0.43489	-1.45248	-0.8015	0.804140282464755	-0.452639	-5.012018	-0.484034
Trial1	3	1	noBlindfold	clockwise	practice	Free	1	0.5	0	1.208755	0.43485	-1.4525	-0.80152	0.804163426093625	-0.398346	-5.037408	-0.499415
Trial1	3	1	noBlindfold	clockwise	practice	Free	1	0.5	0	1.22876	0.43483	-1.45251	-0.80155	0.804194988378609	-0.434559	-5.003554	-0.508563
Trial1	3	1	noBlindfold	clockwise	practice	Free	1	0.5	0	1.248764	0.4348	-1.45251	-0.80158	0.804227300974793	-0.424494	-4.99509	-0.490812
Trial1	3	1	noBlindfold	clockwise	practice	Free	1	0.5	0	1.268753	0.43478	-1.45251	-0.8016	0.804248826645793	-0.428296	-4.99509	-0.530334
Trial1	3	1	noBlindfold	clockwise	practice	Free	1	0.5	0	1.288757	0.43476	-1.4525	-0.8016599	0.804310213241688	-0.430045	-5.024713	-0.477683
Trial1	3	1	noBlindfold	clockwise	practice	Free	1	0.5	0	1.308762	0.43471	-1.45251	-0.80168	0.804334289167105	-0.480705	-4.986627	-0.518536
Trial1	3	1	noBlindfold	clockwise	practice	Free	1	0.5	0	1.328766	0.43469	-1.45251	-0.8017099	0.804365737808786	-0.423394	-5.020481	-0.494889
Trial1	3	1	noBlindfold	clockwise	practice	Free	1	0.5	0	1.348755	0.43466	-1.45251	-0.80173	0.804388193050046	-0.446549	-5.050104	-0.490847
Trial1	3	1	noBlindfold	clockwise	practice	Free	1	0.5	0	1.368759	0.43464	-1.45252	-0.80176	0.804419699675621	-0.423161	-5.033177	-0.506053
Trial1	3	1	noBlindfold	clockwise	practice	Free	1	0.5	0	1.388763	0.43462	-1.45252	-0.80182	0.804481148048497	-0.447818	-5.067031	-0.536989
Trial1	3	1	noBlindfold	clockwise	practice	Free	1	0.5	0	1.408768	0.43458	-1.45253	-0.8018399	0.804504243840072	-0.364549	-5.067031	-0.51045
Trial1	3	1	noBlindfold	clockwise	practice	Free	1	0.5	0	1.428757	0.43455	-1.45253	-0.80187	0.804536623543213	-0.385844	-5.054336	-0.495527
Trial1	3	1	noBlindfold	clockwise	practice	Free	1	0.5	0	1.448761	0.43453	-1.45253	-0.8019	0.804568191712422	-0.430406	-5.071263	-0.5228
Trial1	3	1	noBlindfold	clockwise	practice	Free	1	0.5	0	1.468765	0.43451	-1.45253	-0.80192	0.804589722926094	-0.404178	-5.024713	-0.512596
Trial1	3	1	noBlindfold	clockwise	practice	Free	1	0.5	0	1.488754	0.43449	-1.45252	-0.80198	0.804651114072995	-0.457625	-5.079726	-0.511662
Trial1	3	1	noBlindfold	clockwise	practice	Free	1	0.5	0	1.508759	0.43445	-1.45251	-0.802	0.80467439362988	-0.397103	-5.003554	-0.497083
Trial1	3	1	noBlindfold	clockwise	practice	Free	1	0.5	0	1.528763	0.43443	-1.4525	-0.80203	0.80470584249459	-0.346284	-4.990859	-0.504199
Trial1	3	1	noBlindfold	clockwise	practice	Free	1	0.5	0	1.548767	0.43441	-1.4525	-0.80205	0.80472743271579	-0.333128	-4.99509	-0.499029
Trial1	3	1	noBlindfold	clockwise	practice	Free	1	0.5	0	1.568756	0.43439	-1.4525	-0.80208	0.8047590035987	-0.335431	-4.986627	-0.461166
Trial1	3	1	noBlindfold	clockwise	practice	Free	1	0.5	0	1.58876	0.43437	-1.4525	-0.80212	0.804800436277825	-0.327253	-5.012018	-0.447901
Trial1	3	1	noBlindfold	clockwise	practice	Free	1	0.5	0	1.608765	0.43433	-1.45249	-0.80214	0.80482366157097	-0.361617	-4.965468	-0.395146
Trial1	3	1	noBlindfold	clockwise	practice	Free	1	0.5	0	1.628754	0.43432	-1.45249	-0.80217	0.804854357402596	-0.36276	-4.999322	-0.445603
Trial1	3	1	noBlindfold	clockwise	practice	Free	1	0.5	0	1.648758	0.4343	-1.4525	-0.80219	0.804875949856782	-0.311952	-4.990859	-0.471711
Trial1	3	1	noBlindfold	clockwise	practice	Free	1	0.5	0	1.668762	0.43428	-1.45251	-0.80222	0.804907522872785	-0.297209	-5.033177	-0.491687
Trial1	3	1	noBlindfold	clockwise	practice	Free	1	0.5	0	1.688766	0.43426	-1.45252	-0.80226	0.804948957586242	-0.347298	-5.020481	-0.452749
Trial1	3	1	noBlindfold	clockwise	practice	Free	1	0.5	0	1.708755	0.43422	-1.4525	-0.80229	0.804982108232632	-0.361841	-4.965468	-0.381808
Trial1	3	1	noBlindfold	clockwise	practice	Free	1	0.5	0	1.72876	0.4342	-1.45249	-0.8023	0.804993722657388	-0.452144	-4.914686	-0.3622
Trial1	3	1	noBlindfold	clockwise	practice	Free	1	0.5	0	1.748764	0.43418	-1.45247	-0.80232	0.805015315152096	-0.403447	-4.914686	-0.34529
Trial1	3	1	noBlindfold	clockwise	practice	Free	1	0.5	0	1.768753	0.43416	-1.45247	-0.80234	0.805036853530938	-0.378737	-4.978163	-0.391015
Trial1	3	1	noBlindfold	clockwise	practice	Free	1	0.5	0	1.788757	0.43414	-1.45248	-0.80239	0.805088329940994	-0.32979	-4.973931	-0.387808
Trial1	3	1	noBlindfold	clockwise	practice	Free	1	0.5	0	1.808762	0.43411	-1.45251	-0.80241	0.805110743071186	-0.259005	-5.054336	-0.446196
Trial1	3	1	noBlindfold	clockwise	practice	Free	1	0.5	0	1.828766	0.43409	-1.45251	-0.80244	0.805142260402618	-0.289211	-5.020481	-0.460616
Trial1	3	1	noBlindfold	clockwise	practice	Free	1	0.5	0	1.848755	0.43408	-1.45252	-0.80246	0.805163040114528	-0.336643	-5.024713	-0.452148
Trial1	3	1	noBlindfold	clockwise	practice	Free	1	0.5	0	1.868759	0.43406	-1.45251	-0.80249	0.805194560446909	-0.296587	-5.003554	-0.481876
Trial1	3	1	noBlindfold	clockwise	practice	Free	1	0.5	0	1.888763	0.43404	-1.45251	-0.8025401	0.805246095539305	-0.309552	-5.020481	-0.486783
Trial1	3	1	noBlindfold	clockwise	practice	Free	1	0.5	0	1.908768	0.43401	-1.45251	-0.80257	0.805278375268803	-0.318168	-5.050104	-0.558745
Trial1	3	1	noBlindfold	clockwise	practice	Free	1	0.5	0	1.928757	0.43399	-1.45252	-0.8026	0.805309953883206	-0.306087	-5.050104	-0.504504
Trial1	3	1	noBlindfold	clockwise	practice	Free	1	0.5	0	1.948761	0.43398	-1.45252	-0.8026301	0.805340714367465	-0.280947	-5.062799	-0.509993
Trial1	3	1	noBlindfold	clockwise	practice	Free	1	0.5	0	1.968765	0.43396	-1.45253	-0.80265	0.805362194857968	-0.30227	-5.067031	-0.523905
Trial1	3	1	noBlindfold	clockwise	practice	Free	1	0.5	0	1.988754	0.43394	-1.45253	-0.8027	0.805413674688497	-0.362842	-5.054336	-0.481338
Trial1	3	1	noBlindfold	clockwise	practice	Free	1	0.5	0	2.008759	0.43391	-1.45251	-0.80272	0.805436034514632	-0.319398	-5.003554	-0.389967
Trial1	3	1	noBlindfold	clockwise	practice	Free	1	0.5	0	2.028763	0.43389	-1.45251	-0.80274	0.805457637675156	-0.324719	-5.016249	-0.444902
Trial1	3	1	noBlindfold	clockwise	practice	Free	1	0.5	0	2.048767	0.43387	-1.45251	-0.80277	0.805489218581089	-0.381835	-5.050104	-0.492857
Trial1	3	1	noBlindfold	clockwise	practice	Free	1	0.5	0	2.068756	0.43386	-1.45252	-0.80279	0.805509938432839	-0.350658	-5.058567	-0.44634
Trial1	3	1	noBlindfold	clockwise	practice	Free	1	0.5	0	2.08876	0.43384	-1.45252	-0.80284	0.805561419995557	-0.358649	-5.071263	-0.500977
Trial1	3	1	noBlindfold	clockwise	practice	Free	1	0.5	0	2.108765	0.4338	-1.45252	-0.80286	0.805584667582006	-0.346479	-5.003554	-0.454332
Trial1	3	1	noBlindfold	clockwise	practice	Free	1	0.5	0	2.128754	0.43379	-1.45251	-0.80289	0.805615365332245	-0.357926	-4.986627	-0.400851
Trial1	3	1	noBlindfold	clockwise	practice	Free	1	0.5	0	2.148758	0.43376	-1.4525	-0.80291	0.805637794154607	-0.397255	-4.986627	-0.414998
Trial1	3	1	noBlindfold	clockwise	practice	Free	1	0.5	0	2.168762	0.43375	-1.4525	-0.80293	0.805658515018497	-0.392716	-5.003554	-0.4146
Trial1	3	1	noBlindfold	clockwise	practice	Free	1	0.5	0	2.188766	0.43373	-1.4525	-0.80298	0.805709998508074	-0.356015	-5.050104	-0.428989
Trial1	3	1	noBlindfold	clockwise	practice	Free	1	0.5	0	2.208755	0.43369	-1.45253	-0.803	0.805733250751956	-0.361774	-5.08819	-0.475403
Trial1	3	1	noBlindfold	clockwise	practice	Free	1	0.5	0	2.22876	0.43367	-1.45253	-0.80303	0.805764776112344	-0.368967	-5.075495	-0.500989
Trial1	3	1	noBlindfold	clockwise	practice	Free	1	0.5	0	2.248764	0.43365	-1.45253	-0.80306	0.805796299397183	-0.383523	-5.037408	-0.480742
Trial1	3	1	noBlindfold	clockwise	practice	Free	1	0.5	0	2.268753	0.43363	-1.45253	-0.80308	0.805817845955536	-0.344784	-5.045872	-0.457105
Trial1	3	1	noBlindfold	clockwise	practice	Free	1	0.5	0	2.288757	0.43361	-1.45253	-0.80313	0.805869331549625	-0.388828	-5.050104	-0.463991
Trial1	3	1	noBlindfold	clockwise	practice	Free	1	0.5	0	2.308762	0.43357	-1.45252	-0.80315	0.805892588882071	-0.363305	-5.012018	-0.441085
Trial1	3	1	noBlindfold	clockwise	practice	Free	1	0.5	0	2.328766	0.43355	-1.45251	-0.80318	0.805924116565635	-0.393754	-5.020481	-0.451313
Trial1	3	1	noBlindfold	clockwise	practice	Free	1	0.5	0	2.348755	0.43353	-1.45251	-0.8032	0.80594572702066	-0.363899	-5.016249	-0.42825
Trial1	3	1	noBlindfold	clockwise	practice	Free	1	0.5	0	2.368759	0.43351	-1.45251	-0.80323	0.805977314880372	-0.339734	-5.024713	-0.456051
Trial1	3	1	noBlindfold	clockwise	practice	Free	1	0.5	0	2.388763	0.4335	-1.45252	-0.80327	0.806017937519595	-0.343283	-5.050104	-0.490024
Trial1	3	1	noBlindfold	clockwise	practice	Free	1	0.5	0	2.408768	0.43346	-1.45252	-0.8033	0.806051176448654	-0.338124	-5.067031	-0.476617
Trial1	3	1	noBlindfold	clockwise	practice	Free	1	0.5	0	2.428757	0.43344	-1.45253	-0.8033201	0.806072788715945	-0.360499	-5.092422	-0.473706
Trial1	3	1	noBlindfold	clockwise	practice	Free	1	0.5	0	2.448761	0.43342	-1.45253	-0.80335	0.806104257039507	-0.438817	-5.024713	-0.43923
Trial1	3	1	noBlindfold	clockwise	practice	Free	1	0.5	0	2.468765	0.4334	-1.45252	-0.80337	0.806125867656044	-0.42432	-5.058567	-0.44805
Trial1	3	1	noBlindfold	clockwise	practice	Free	1	0.5	0	2.488754	0.43338	-1.45252	-0.8034099	0.806167318544116	-0.421101	-5.054336	-0.426686
Trial1	3	1	noBlindfold	clockwise	practice	Free	1	0.5	0	2.508759	0.43334	-1.45252	-0.80344	0.806200562481506	-0.394498	-5.067031	-0.426468
Trial1	3	1	noBlindfold	clockwise	practice	Free	1	0.5	0	2.528763	0.43331	-1.45252	-0.80346	0.806223002988432	-0.41578	-5.054336	-0.424355
Trial1	3	1	noBlindfold	clockwise	practice	Free	1	0.5	0	2.548767	0.43329	-1.45253	-0.80349	0.806254535727839	-0.382191	-5.109349	-0.470054
Trial1	3	1	noBlindfold	clockwise	practice	Free	1	0.5	0	2.568756	0.43327	-1.45253	-0.80352	0.806286128245001	-0.394081	-5.079726	-0.491715
Trial1	3	1	noBlindfold	clockwise	practice	Free	1	0.5	0	2.58876	0.43325	-1.45254	-0.80357	0.806337620159276	-0.374883	-5.092422	-0.49603
Trial1	3	1	noBlindfold	clockwise	practice	Free	1	0.5	0	2.608765	0.43321	-1.45256	-0.8036	0.806370812556351	-0.377513	-5.160131	-0.536749
Trial1	3	1	noBlindfold	clockwise	practice	Free	1	0.5	0	2.628754	0.43319	-1.45257	-0.80363	0.806402344732556	-0.387002	-5.164362	-0.583123
Trial1	3	1	noBlindfold	clockwise	practice	Free	1	0.5	0	2.648758	0.43317	-1.45257	-0.80366	0.806433939154222	-0.386167	-5.143203	-0.537281
Trial1	3	1	noBlindfold	clockwise	practice	Free	1	0.5	0	2.668762	0.43315	-1.45257	-0.80369	0.806465477023882	-0.410835	-5.100885	-0.524421
Trial1	3	1	noBlindfold	clockwise	practice	Free	1	0.5	0	2.688766	0.43313	-1.45256	-0.80375	0.806526950106454	-0.439491	-5.143203	-0.536368
Trial1	3	1	noBlindfold	clockwise	practice	Free	1	0.5	0	2.708755	0.43308	-1.45258	-0.80378	0.806560973174334	-0.399462	-5.185521	-0.601116
Trial1	3	1	noBlindfold	clockwise	practice	Free	1	0.5	0	2.72876	0.43306	-1.45259	-0.80381	0.806592512771489	-0.410351	-5.198217	-0.568135
Trial1	3	1	noBlindfold	clockwise	practice	Free	1	0.5	0	2.748764	0.43304	-1.4526	-0.80384	0.80662410967197	-0.38536	-5.219376	-0.614235
Trial1	3	1	noBlindfold	clockwise	practice	Free	1	0.5	0	2.768753	0.43302	-1.4526	-0.80387	0.806655647550475	-0.405389	-5.210912	-0.572029
Trial1	3	1	noBlindfold	clockwise	practice	Free	1	0.5	0	2.788757	0.43299	-1.45261	-0.80394	0.806727871574308	-0.410426	-5.240535	-0.612557
Trial1	3	1	noBlindfold	clockwise	practice	Free	1	0.5	0	2.808762	0.43295	-1.45262	-0.80397	0.806761133961325	-0.481033	-5.261694	-0.639942
Trial1	3	1	noBlindfold	clockwise	practice	Free	1	0.5	0	2.828766	0.43292	-1.45263	-0.80401	0.806803482483671	-0.427917	-5.244767	-0.632367
Trial1	3	1	noBlindfold	clockwise	practice	Free	1	0.5	0	2.848755	0.4329	-1.45263	-0.80405	0.806844942135232	-0.419523	-5.270157	-0.623414
Trial1	3	1	noBlindfold	clockwise	practice	Free	1	0.5	0	2.868759	0.43287	-1.45263	-0.80408	0.806877372611224	-0.440283	-5.287085	-0.615868
Trial1	3	1	noBlindfold	clockwise	practice	Free	1	0.5	0	2.888763	0.43285	-1.45264	-0.80415	0.806948831591106	-0.424981	-5.329403	-0.708075
Trial1	3	1	noBlindfold	clockwise	practice	Free	1	0.5	0	2.908768	0.43281	-1.45266	-0.80419	0.806991957168747	-0.410612	-5.304012	-0.685972
Trial1	3	1	noBlindfold	clockwise	practice	Free	1	0.5	0	2.928757	0.43279	-1.45266	-0.80422	0.807023501853166	-0.439796	-5.316707	-0.645733
Trial1	3	1	noBlindfold	clockwise	practice	Free	1	0.5	0	2.948761	0.43276	-1.45266	-0.80425	0.807055935569023	-0.439402	-5.316707	-0.649916
Trial1	3	1	noBlindfold	clockwise	practice	Free	1	0.5	0	2.968765	0.43274	-1.45266	-0.8042901	0.807097516885114	-0.448986	-5.312475	-0.637894
Trial1	3	1	noBlindfold	clockwise	practice	Free	1	0.5	0	2.988754	0.43271	-1.45266	-0.80436	0.807169688788015	-0.457791	-5.337866	-0.638452
Trial1	3	1	noBlindfold	clockwise	practice	Free	1	0.5	0	3.008759	0.43267	-1.45266	-0.80439	0.807202962482006	-0.456	-5.316707	-0.663585
Trial1	3	1	noBlindfold	clockwise	practice	Free	1	0.5	0	3.028763	0.43264	-1.45266	-0.80443	0.807245319032236	-0.423459	-5.363257	-0.682566
Trial1	3	1	noBlindfold	clockwise	practice	Free	1	0.5	0	3.048767	0.43262	-1.45268	-0.8044701	0.807286902496972	-0.389865	-5.375952	-0.694567
Trial1	3	1	noBlindfold	clockwise	practice	Free	1	0.5	0	3.068756	0.4326	-1.45268	-0.8045	0.807318388886633	-0.388419	-5.367489	-0.739261
Trial1	3	1	noBlindfold	clockwise	practice	Free	1	0.5	0	3.08876	0.43258	-1.45268	-0.80458	0.807399771172789	-0.39123	-5.342098	-0.693143
Trial1	3	1	noBlindfold	clockwise	practice	Free	1	0.5	0	3.108765	0.43254	-1.4527	-0.80462	0.807443026096179	-0.317561	-5.460588	-0.726354
Trial1	3	1	noBlindfold	clockwise	practice	Free	1	0.5	0	3.128754	0.43253	-1.45273	-0.80466	0.807483715131123	-0.335759	-5.515602	-0.719086
Trial1	3	1	noBlindfold	clockwise	practice	Free	1	0.5	0	3.148758	0.43251	-1.45274	-0.8047	0.807525241056592	-0.320808	-5.494443	-0.671848
Trial1	3	1	noBlindfold	clockwise	practice	Free	1	0.5	0	3.168762	0.43249	-1.45274	-0.80473	0.8075567912851	-0.361189	-5.41827	-0.649221
Trial1	3	1	noBlindfold	clockwise	practice	Free	1	0.5	0	3.188766	0.43247	-1.45272	-0.8048	0.807628253447439	-0.396144	-5.359025	-0.60507
Trial1	3	1	noBlindfold	clockwise	practice	Free	1	0.5	0	3.208755	0.43242	-1.45268	-0.80483	0.807662250544873	-0.411552	-5.350562	-0.639709
Trial1	3	1	noBlindfold	clockwise	practice	Free	1	0.5	0	3.22876	0.4324	-1.45268	-0.80487	0.807703840319131	-0.360194	-5.367489	-0.674334
Trial1	3	1	noBlindfold	clockwise	practice	Free	1	0.5	0	3.248764	0.43238	-1.45268	-0.8049	0.807735390114425	-0.306266	-5.359025	-0.679338
Trial1	3	1	noBlindfold	clockwise	practice	Free	1	0.5	0	3.268753	0.43237	-1.45268	-0.80494	0.807776080261711	-0.242411	-5.388648	-0.700545
Trial1	3	1	noBlindfold	clockwise	practice	Free	1	0.5	0	3.288757	0.43235	-1.45268	-0.80502	0.807857522609001	-0.219331	-5.371721	-0.71171
Trial1	3	1	noBlindfold	clockwise	practice	Free	1	0.5	0	3.308762	0.43233	-1.4527	-0.80506	0.80789899220343	-0.265647	-5.435198	-0.752513
Trial1	3	1	noBlindfold	clockwise	practice	Free	1	0.5	0	3.328766	0.43231	-1.45271	-0.80509	0.807930605051132	-0.33927	-5.452125	-0.715087
Trial1	3	1	noBlindfold	clockwise	practice	Free	1	0.5	0	3.348755	0.4323	-1.45271	-0.80513	0.807971295638256	-0.347258	-5.473284	-0.728218
Trial1	3	1	noBlindfold	clockwise	practice	Free	1	0.5	0	3.368759	0.43228	-1.45272	-0.80517	0.808012825461273	-0.354776	-5.414039	-0.678189
Trial1	3	1	noBlindfold	clockwise	practice	Free	1	0.5	0	3.388763	0.43226	-1.45271	-0.80523	0.808074312290835	-0.380318	-5.401343	-0.625096
Trial1	3	1	noBlindfold	clockwise	practice	Free	1	0.5	0	3.408768	0.43221	-1.45269	-0.80526	0.808108381425103	-0.397641	-5.34633	-0.558854
Trial1	3	1	noBlindfold	clockwise	practice	Free	1	0.5	0	3.428757	0.43219	-1.45267	-0.80529	0.808139934596722	-0.448233	-5.325171	-0.532566
Trial1	3	1	noBlindfold	clockwise	practice	Free	1	0.5	0	3.448761	0.43217	-1.45267	-0.80532	0.808171547537799	-0.393766	-5.316707	-0.545947
Trial1	3	1	noBlindfold	clockwise	practice	Free	1	0.5	0	3.468765	0.43214	-1.45267	-0.80535	0.808203942177812	-0.385486	-5.350562	-0.604341
Trial1	3	1	noBlindfold	clockwise	practice	Free	1	0.5	0	3.488754	0.43213	-1.45267	-0.80541	0.808264592900336	-0.387963	-5.350562	-0.633952
Trial1	3	1	noBlindfold	clockwise	practice	Free	1	0.5	0	3.508759	0.43209	-1.45268	-0.80545	0.808307803045301	-0.346725	-5.337866	-0.648178
Trial1	3	1	noBlindfold	clockwise	practice	Free	1	0.5	0	3.528763	0.43207	-1.45268	-0.80548	0.808339358448638	-0.303006	-5.363257	-0.632788
Trial1	3	1	noBlindfold	clockwise	practice	Free	1	0.5	0	3.548767	0.43206	-1.45268	-0.80551	0.808370075072396	-0.341091	-5.337866	-0.59311
Trial1	3	1	noBlindfold	clockwise	practice	Free	1	0.5	0	3.568756	0.43204	-1.45267	-0.80554	0.808401692910228	-0.342778	-5.308244	-0.6353
Trial1	3	1	noBlindfold	clockwise	practice	Free	1	0.5	0	3.58876	0.43202	-1.45266	-0.8056099	0.808473040398471	-0.293363	-5.291316	-0.569047
Trial1	3	1	noBlindfold	clockwise	practice	Free	1	0.5	0	3.608765	0.43199	-1.45265	-0.80564	0.808505498670293	-0.311935	-5.304012	-0.62493
Trial1	3	1	noBlindfold	clockwise	practice	Free	1	0.5	0	3.628754	0.43197	-1.45265	-0.80568	0.808547093341197	-0.286728	-5.359025	-0.669626
Trial1	3	1	noBlindfold	clockwise	practice	Free	1	0.5	0	3.648758	0.43196	-1.45267	-0.80572	0.808587788794523	-0.277492	-5.359025	-0.685826
Trial1	3	1	noBlindfold	clockwise	practice	Free	1	0.5	0	3.668762	0.43194	-1.45268	-0.80575	0.808619287105333	-0.270317	-5.342098	-0.732209
Trial1	3	1	noBlindfold	clockwise	practice	Free	1	0.5	0	3.688766	0.43193	-1.45268	-0.80583	0.808699892417087	-0.294757	-5.363257	-0.750093
Trial1	3	1	noBlindfold	clockwise	practice	Free	1	0.5	0	3.708755	0.4319	-1.45268	-0.80587	0.808742271721758	-0.251495	-5.375952	-0.726314
Trial1	3	1	noBlindfold	clockwise	practice	Free	1	0.5	0	3.72876	0.43188	-1.45268	-0.80591	0.808783808439492	-0.275667	-5.375952	-0.770751
Trial1	3	1	noBlindfold	clockwise	practice	Free	1	0.5	0	3.748764	0.43187	-1.45268	-0.80596	0.808834482460763	-0.305349	-5.371721	-0.788632
Trial1	3	1	noBlindfold	clockwise	practice	Free	1	0.5	0	3.768753	0.43185	-1.45269	-0.806	0.808876019635493	-0.234202	-5.422502	-0.784136
Trial1	3	1	noBlindfold	clockwise	practice	Free	1	0.5	0	3.788757	0.43184	-1.4527	-0.80608	0.808956625219381	-0.238039	-5.435198	-0.792795
Trial1	3	1	noBlindfold	clockwise	practice	Free	1	0.5	0	3.808762	0.43182	-1.45271	-0.80612	0.808998103405962	-0.235836	-5.397111	-0.754781
Trial1	3	1	noBlindfold	clockwise	practice	Free	1	0.5	0	3.828766	0.43181	-1.4527	-0.80616	0.809038799778007	-0.232913	-5.329403	-0.729343
Trial1	3	1	noBlindfold	clockwise	practice	Free	1	0.5	0	3.848755	0.43179	-1.45269	-0.80619	0.809070416780192	-0.235481	-5.34633	-0.687422
Trial1	3	1	noBlindfold	clockwise	practice	Free	1	0.5	0	3.868759	0.43178	-1.45268	-0.80623	0.809111115860752	-0.296038	-5.325171	-0.63517
Trial1	3	1	noBlindfold	clockwise	practice	Free	1	0.5	0	3.888763	0.43176	-1.45266	-0.8063	0.809182528735863	-0.283153	-5.291316	-0.635722
Trial1	3	1	noBlindfold	clockwise	practice	Free	1	0.5	0	3.908768	0.43173	-1.45265	-0.80633	0.809214931903194	-0.245073	-5.337866	-0.67119
Trial1	3	1	noBlindfold	clockwise	practice	Free	1	0.5	0	3.928757	0.43172	-1.45266	-0.80637	0.80925568574038	-0.22199	-5.380184	-0.707507
Trial1	3	1	noBlindfold	clockwise	practice	Free	1	0.5	0	3.948761	0.43171	-1.45267	-0.80641	0.809296382753597	-0.219793	-5.34633	-0.715885
Trial1	3	1	noBlindfold	clockwise	practice	Free	1	0.5	0	3.968765	0.43169	-1.45268	-0.80645	0.809337924928888	-0.271154	-5.375952	-0.716441
Trial1	3	1	noBlindfold	clockwise	practice	Free	1	0.5	0	3.988754	0.43168	-1.45268	-0.80652	0.809408491239781	-0.22852	-5.329403	-0.711122
Trial1	3	1	noBlindfold	clockwise	practice	Free	1	0.5	0	4.008759	0.43166	-1.45267	-0.80656	0.8094500338369	-0.25501	-5.316707	-0.72621
Trial1	3	1	noBlindfold	clockwise	practice	Free	1	0.5	0	4.028763	0.43164	-1.45266	-0.8066	0.809491574256836	-0.28369	-5.316707	-0.686251
Trial1	3	1	noBlindfold	clockwise	practice	Free	1	0.5	0	4.048767	0.43163	-1.45266	-0.80663	0.809522350833429	-0.220375	-5.312475	-0.699086
Trial1	3	1	noBlindfold	clockwise	practice	Free	1	0.5	0	4.068756	0.43162	-1.45265	-0.80667	0.80956298900743	-0.226328	-5.257462	-0.674212
Trial1	3	1	noBlindfold	clockwise	practice	Free	1	0.5	0	4.08876	0.4316	-1.45264	-0.80674	0.809634465909994	-0.224203	-5.240535	-0.6362
Trial1	3	1	noBlindfold	clockwise	practice	Free	1	0.5	0	4.108765	0.43158	-1.45262	-0.80677	0.809666088869495	-0.268472	-5.282853	-0.638995
Trial1	3	1	noBlindfold	clockwise	practice	Free	1	0.5	0	4.128754	0.43157	-1.45262	-0.8068	0.809696806470611	-0.251164	-5.232071	-0.629483
Trial1	3	1	noBlindfold	clockwise	practice	Free	1	0.5	0	4.148758	0.43155	-1.45261	-0.80683	0.809728370571408	-0.285337	-5.193985	-0.581141
Trial1	3	1	noBlindfold	clockwise	practice	Free	1	0.5	0	4.168762	0.43154	-1.4526	-0.80686	0.809759147790897	-0.323157	-5.130508	-0.545653
Trial1	3	1	noBlindfold	clockwise	practice	Free	1	0.5	0	4.188766	0.43152	-1.45258	-0.80691	0.809810667848678	-0.322332	-5.100885	-0.486589
Trial1	3	1	noBlindfold	clockwise	practice	Free	1	0.5	0	4.208755	0.43148	-1.45256	-0.80694	0.80984386765859	-0.330762	-5.117813	-0.491074
Trial1	3	1	noBlindfold	clockwise	practice	Free	1	0.5	0	4.22876	0.43146	-1.45256	-0.80697	0.809875492821909	-0.357575	-5.147435	-0.488433
Trial1	3	1	noBlindfold	clockwise	practice	Free	1	0.5	0	4.248764	0.43144	-1.45256	-0.80699	0.809897081330475	-0.36138	-5.117813	-0.496985
Trial1	3	1	noBlindfold	clockwise	practice	Free	1	0.5	0	4.268753	0.43142	-1.45256	-0.80702	0.809928709781771	-0.42423	-5.113581	-0.488194
Trial1	3	1	noBlindfold	clockwise	practice	Free	1	0.5	0	4.288757	0.4314	-1.45255	-0.80707	0.809980229371078	-0.503827	-5.083958	-0.497296
Trial1	3	1	noBlindfold	clockwise	practice	Free	1	0.5	0	4.308762	0.43134	-1.45253	-0.8071	0.810015185743388	-0.564965	-5.024713	-0.51773
Trial1	3	1	noBlindfold	clockwise	practice	Free	1	0.5	0	4.328766	0.43131	-1.45252	-0.80712	0.810037625770943	-0.576769	-5.012018	-0.470384
Trial1	3	1	noBlindfold	clockwise	practice	Free	1	0.5	0	4.348755	0.43128	-1.45251	-0.80715	0.810070103654138	-0.542041	-5.003554	-0.457109
Trial1	3	1	noBlindfold	clockwise	practice	Free	1	0.5	0	4.368759	0.43125	-1.4525	-0.80718	0.810102579931833	-0.48844	-5.020481	-0.529341
Trial1	3	1	noBlindfold	clockwise	practice	Free	1	0.5	0	4.388763	0.43122	-1.4525	-0.80724	0.810164873166045	-0.428542	-5.037408	-0.559151
Trial1	3	1	noBlindfold	clockwise	practice	Free	1	0.5	0	4.408768	0.43118	-1.45251	-0.8072701	0.810198201715996	-0.318046	-5.028945	-0.611093
Trial1	3	1	noBlindfold	clockwise	practice	Free	1	0.5	0	4.428757	0.43117	-1.45251	-0.8073	0.81022886318543	-0.205133	-4.973931	-0.561887
Trial1	3	1	noBlindfold	clockwise	practice	Free	1	0.5	0	4.448761	0.43116	-1.45249	-0.80732	0.810249668658795	-0.153427	-4.901991	-0.461768
Trial1	3	1	noBlindfold	clockwise	practice	Free	1	0.5	0	4.468765	0.43115	-1.45246	-0.80734	0.810270471684338	-0.027523	-4.796196	-0.407415
Trial1	3	1	noBlindfold	clockwise	practice	Free	1	0.5	0	4.488754	0.43116	-1.45242	-0.80738	0.810309473527311	0.032005	-4.753878	-0.361469
Trial1	3	1	noBlindfold	clockwise	practice	Free	1	0.5	0	4.508759	0.43116	-1.4524	-0.8074	0.810329368897833	0.089963	-4.804659	-0.361822
Trial1	3	1	noBlindfold	clockwise	practice	Free	1	0.5	0	4.528763	0.43116	-1.4524	-0.80742	0.810349323661088	0.030418	-4.791964	-0.407555
Trial1	3	1	noBlindfold	clockwise	practice	Free	1	0.5	0	4.548767	0.43117	-1.4524	-0.80744	0.810368368457223	0.06488	-4.817355	-0.388437
Trial1	3	1	noBlindfold	clockwise	practice	Free	1	0.5	0	4.568756	0.43117	-1.45241	-0.80746	0.810388323248555	0.043458	-4.796196	-0.40762
Trial1	3	1	noBlindfold	clockwise	practice	Free	1	0.5	0	4.58876	0.43117	-1.45241	-0.8075	0.810428173452644	0.014469	-4.825818	-0.437688
Trial1	3	1	noBlindfold	clockwise	practice	Free	1	0.5	0	4.608765	0.43117	-1.45241	-0.80753	0.810458046267729	-0.015841	-4.825818	-0.451978
Trial1	3	1	noBlindfold	clockwise	practice	Free	1	0.5	0	4.628754	0.43117	-1.45241	-0.80755	0.810478001075104	-0.102003	-4.838514	-0.499384
Trial1	3	1	noBlindfold	clockwise	practice	Free	1	0.5	0	4.648758	0.43116	-1.45242	-0.80758	0.810508724338628	-0.189992	-4.868136	-0.517478
Trial1	3	1	noBlindfold	clockwise	practice	Free	1	0.5	0	4.668762	0.43115	-1.45242	-0.80761	0.810539504527991	-0.246666	-4.83005	-0.495571
Trial1	3	1	noBlindfold	clockwise	practice	Free	1	0.5	0	4.688766	0.43114	-1.45242	-0.80766	0.810590123302494	-0.242688	-4.834282	-0.457425
Trial1	3	1	noBlindfold	clockwise	practice	Free	1	0.5	0	4.708755	0.43112	-1.45243	-0.80768	0.810611720201224	-0.214073	-4.910454	-0.477841
Trial1	3	1	noBlindfold	clockwise	practice	Free	1	0.5	0	4.72876	0.43111	-1.45244	-0.80771	0.810642500676959	-0.204342	-4.914686	-0.496742
Trial1	3	1	noBlindfold	clockwise	practice	Free	1	0.5	0	4.748764	0.4311	-1.45245	-0.80773	0.81066330387228	-0.177901	-4.885064	-0.490774
Trial1	3	1	noBlindfold	clockwise	practice	Free	1	0.5	0	4.768753	0.43109	-1.45245	-0.80776	0.810694027634989	-0.119641	-4.851209	-0.423845
Trial1	3	1	noBlindfold	clockwise	practice	Free	1	0.5	0	4.788757	0.43108	-1.45243	-0.8078	0.810734726264567	-0.128748	-4.83005	-0.424851
Trial1	3	1	noBlindfold	clockwise	practice	Free	1	0.5	0	4.808762	0.43108	-1.45242	-0.80782	0.810754680931849	0.039566	-4.842746	-0.472373
Trial1	3	1	noBlindfold	clockwise	practice	Free	1	0.5	0	4.828766	0.43108	-1.45242	-0.80785	0.810784553550563	0.088669	-4.863905	-0.473358
Trial1	3	1	noBlindfold	clockwise	practice	Free	1	0.5	0	4.848755	0.43109	-1.45243	-0.80788	0.810813636996809	0.112427	-4.918918	-0.497033
Trial1	3	1	noBlindfold	clockwise	practice	Free	1	0.5	0	4.868759	0.43109	-1.45244	-0.8079	0.81083347292126	0.179538	-4.889295	-0.501157
Trial1	3	1	noBlindfold	clockwise	practice	Free	1	0.5	0	4.888763	0.4311	-1.45244	-0.80795	0.810882449397193	0.151526	-4.872368	-0.465609
Trial1	3	1	noBlindfold	clockwise	practice	Free	1	0.5	0	4.908768	0.43112	-1.45243	-0.80797	0.810900767181918	0.127652	-4.817355	-0.457838
Trial1	3	1	noBlindfold	clockwise	practice	Free	1	0.5	0	4.928757	0.43113	-1.45242	-0.808	0.810929730089634	0.159228	-4.804659	-0.464135
Trial1	3	1	noBlindfold	clockwise	practice	Free	1	0.5	0	4.948761	0.43113	-1.45241	-0.80802	0.810949684897081	0.088925	-4.83005	-0.481068
Trial1	3	1	noBlindfold	clockwise	practice	Free	1	0.5	0	4.968765	0.43114	-1.45241	-0.80805	0.810978766803085	0.070601	-4.868136	-0.473679
Trial1	3	1	noBlindfold	clockwise	practice	Free	1	0.5	0	4.988754	0.43114	-1.45242	-0.8081	0.811028594513568	0.070579	-4.859673	-0.503747
Trial1	3	1	noBlindfold	clockwise	practice	Free	1	0.5	0	5.008759	0.43115	-1.45243	-0.80812	0.811047639854313	0.049136	-4.885064	-0.487313
Trial1	3	1	noBlindfold	clockwise	practice	Free	1	0.5	0	5.028763	0.43115	-1.45244	-0.80814	0.81106753533547	0.065308	-4.872368	-0.460917
Trial1	3	1	noBlindfold	clockwise	practice	Free	1	0.5	0	5.048767	0.43115	-1.45244	-0.80817	0.811097408258606	0.055091	-4.859673	-0.440388
Trial1	3	1	noBlindfold	clockwise	practice	Free	1	0.5	0	5.068756	0.43116	-1.45243	-0.80819	0.811116575136875	0.050369	-4.842746	-0.43636
Trial1	3	1	noBlindfold	clockwise	practice	Free	1	0.5	0	5.08876	0.43116	-1.45243	-0.80823	0.811156366169146	0.110152	-4.880832	-0.394594
Trial1	3	1	noBlindfold	clockwise	practice	Free	1	0.5	0	5.108765	0.43117	-1.45242	-0.80825	0.811175471345024	0.108525	-4.817355	-0.369214
Trial1	3	1	noBlindfold	clockwise	practice	Free	1	0.5	0	5.128754	0.43117	-1.45241	-0.80827	0.811195366890861	0.083704	-4.800428	-0.400133
Trial1	3	1	noBlindfold	clockwise	practice	Free	1	0.5	0	5.148758	0.43118	-1.4524	-0.80829	0.811214474787514	0.086002	-4.796196	-0.366218
Trial1	3	1	noBlindfold	clockwise	practice	Free	1	0.5	0	5.168762	0.43118	-1.4524	-0.80831	0.811234370361212	0.107915	-4.762341	-0.360522
Trial1	3	1	noBlindfold	clockwise	practice	Free	1	0.5	0	5.188766	0.43119	-1.45239	-0.80835	0.81127337405095	0.132729	-4.791964	-0.400934
Trial1	3	1	noBlindfold	clockwise	practice	Free	1	0.5	0	5.208755	0.4312	-1.4524	-0.80837	0.81129247980332	0.150953	-4.804659	-0.407966
Trial1	3	1	noBlindfold	clockwise	practice	Free	1	0.5	0	5.22876	0.43121	-1.4524	-0.8084	0.811321506382059	0.119828	-4.808891	-0.409808
Trial1	3	1	noBlindfold	clockwise	practice	Free	1	0.5	0	5.248764	0.43122	-1.4524	-0.8084201	0.81134067187229	0.143578	-4.791964	-0.433435
Trial1	3	1	noBlindfold	clockwise	practice	Free	1	0.5	0	5.268753	0.43122	-1.4524	-0.80844	0.81136050816209	0.182975	-4.787732	-0.424657
Trial1	3	1	noBlindfold	clockwise	practice	Free	1	0.5	0	5.288757	0.43123	-1.4524	-0.80848	0.811399569552548	0.128579	-4.821587	-0.408892
Trial1	3	1	noBlindfold	clockwise	practice	Free	1	0.5	0	5.308762	0.43125	-1.45241	-0.8085101	0.811427807641602	0.122257	-4.834282	-0.45113
Trial1	3	1	noBlindfold	clockwise	practice	Free	1	0.5	0	5.328766	0.43126	-1.45242	-0.80853	0.811446798193692	0.175775	-4.851209	-0.451837
Trial1	3	1	noBlindfold	clockwise	practice	Free	1	0.5	0	5.348755	0.43126	-1.45243	-0.80855	0.811466753366516	0.166055	-4.910454	-0.460101
Trial1	3	1	noBlindfold	clockwise	practice	Free	1	0.5	0	5.368759	0.43128	-1.45244	-0.80858	0.811494933056443	0.220876	-4.910454	-0.45047
Trial1	3	1	noBlindfold	clockwise	practice	Free	1	0.5	0	5.388763	0.43129	-1.45245	-0.80862	0.811533936236722	0.261577	-4.927382	-0.471301
Trial1	3	1	noBlindfold	clockwise	practice	Free	1	0.5	0	5.408768	0.43131	-1.45245	-0.80864	0.81155219866144	0.137592	-4.8766	-0.415749
Trial1	3	1	noBlindfold	clockwise	practice	Free	1	0.5	0	5.428757	0.43131	-1.45244	-0.80866	0.811572153957859	0.076119	-4.838514	-0.360595
Trial1	3	1	noBlindfold	clockwise	practice	Free	1	0.5	0	5.448761	0.43132	-1.45242	-0.80868	0.811591202417789	0.096982	-4.749646	-0.330597
Trial1	3	1	noBlindfold	clockwise	practice	Free	1	0.5	0	5.468765	0.43132	-1.4524	-0.8087	0.811611157742115	0.101138	-4.753878	-0.333573
Trial1	3	1	noBlindfold	clockwise	practice	Free	1	0.5	0	5.488754	0.43133	-1.4524	-0.80874	0.81165016174636	0.091972	-4.808891	-0.329851
Trial1	3	1	noBlindfold	clockwise	practice	Free	1	0.5	0	5.508759	0.43134	-1.45241	-0.80875	0.811659294813759	0.122255	-4.846977	-0.386653
Trial1	3	1	noBlindfold	clockwise	practice	Free	1	0.5	0	5.528763	0.43135	-1.45242	-0.80877	0.811678346333629	0.119099	-4.817355	-0.407784
Trial1	3	1	noBlindfold	clockwise	practice	Free	1	0.5	0	5.548767	0.43135	-1.45242	-0.80879	0.81169830173621	0.070963	-4.834282	-0.351798
Trial1	3	1	noBlindfold	clockwise	practice	Free	1	0.5	0	5.568756	0.43135	-1.45241	-0.80881	0.811718197751231	0.031768	-4.770805	-0.366513
Trial1	3	1	noBlindfold	clockwise	practice	Free	1	0.5	0	5.58876	0.43136	-1.4524	-0.80885	0.811757202400338	0.020288	-4.770805	-0.396871
Trial1	3	1	noBlindfold	clockwise	practice	Free	1	0.5	0	5.608765	0.43136	-1.45238	-0.80887	0.811777098446663	0.028634	-4.770805	-0.359505
Trial1	3	1	noBlindfold	clockwise	practice	Free	1	0.5	0	5.628754	0.43136	-1.45239	-0.80889	0.811797053887698	0.061299	-4.817355	-0.4108
Trial1	3	1	noBlindfold	clockwise	practice	Free	1	0.5	0	5.648758	0.43136	-1.4524	-0.80891	0.811817009332265	0.052666	-4.825818	-0.431647
Trial1	3	1	noBlindfold	clockwise	practice	Free	1	0.5	0	5.668762	0.43136	-1.4524	-0.80893	0.811836964780364	0.073797	-4.817355	-0.397151
Trial1	3	1	noBlindfold	clockwise	practice	Free	1	0.5	0	5.688766	0.43137	-1.45241	-0.80897	0.811875972279974	0.099897	-4.775037	-0.38698
Trial1	3	1	noBlindfold	clockwise	practice	Free	1	0.5	0	5.708755	0.43138	-1.45239	-0.80898	0.811885044225326	0.073573	-4.707328	-0.182258
Trial1	3	1	noBlindfold	clockwise	practice	Free	1	0.5	0	5.72876	0.43138	-1.45236	-0.80898	0.811885044225326	0.081113	-4.643851	-0.160688
Trial1	3	1	noBlindfold	clockwise	practice	Free	1	0.5	0	5.748764	0.43138	-1.45235	-0.80899	0.811895021975878	0.053122	-4.652315	-0.161767
Trial1	3	1	noBlindfold	clockwise	practice	Free	1	0.5	0	5.768753	0.43139	-1.45234	-0.809	0.811904155986569	0.040574	-4.707328	-0.154739
Trial1	3	1	noBlindfold	clockwise	practice	Free	1	0.5	0	5.788757	0.43139	-1.45234	-0.80901	0.811914074357807	-0.021607	-4.686169	-0.158622
Trial1	3	1	noBlindfold	clockwise	practice	Free	1	0.5	0	5.808762	0.43138	-1.45233	-0.80902	0.811924955232827	-0.158448	-4.635387	-0.141242
Trial1	3	1	noBlindfold	clockwise	practice	Free	1	0.5	0	5.828766	0.43137	-1.45233	-0.80903	0.811935719946179	-0.284328	-4.643851	-0.162456
Trial1	3	1	noBlindfold	clockwise	practice	Free	1	0.5	0	5.848755	0.43135	-1.45233	-0.80904	0.811947388219329	-0.361271	-4.652315	-0.224446
Trial1	3	1	noBlindfold	clockwise	practice	Free	1	0.5	0	5.868759	0.43133	-1.45233	-0.80905	0.811958995029223	-0.400075	-4.660778	-0.232779
Trial1	3	1	noBlindfold	clockwise	practice	Free	1	0.5	0	5.888763	0.43131	-1.45233	-0.80907	0.811980644404452	-0.407577	-4.635387	-0.1827
Trial1	3	1	noBlindfold	clockwise	practice	Free	1	0.5	0	5.908768	0.43127	-1.45232	-0.80908	0.811994006404193	-0.286141	-4.669242	-0.214709
Trial1	3	1	noBlindfold	clockwise	practice	Free	1	0.5	0	5.928757	0.43126	-1.45233	-0.80909	0.812004831684386	-0.151254	-4.656546	-0.212668
Trial1	3	1	noBlindfold	clockwise	practice	Free	1	0.5	0	5.948761	0.43126	-1.45234	-0.8091	0.812014749929209	-0.104215	-4.703096	-0.180188
Trial1	3	1	noBlindfold	clockwise	practice	Free	1	0.5	0	5.968765	0.43125	-1.45234	-0.80911	0.812025632170007	-0.021666	-4.690401	-0.145475
Trial1	3	1	noBlindfold	clockwise	practice	Free	1	0.5	0	5.988754	0.43125	-1.45235	-0.80911	0.812025632170007	-0.0013145	-4.694633	-0.114695
Trial1	3	1	noBlindfold	clockwise	practice	Free	1	0.5	0	6.008759	0.43125	-1.45234	-0.80912	0.812035550406265	0.026856	-4.673474	-0.066579
Trial1	3	1	noBlindfold	clockwise	practice	Free	1	0.5	0	6.028763	0.43126	-1.45233	-0.80912	0.812034705202879	0.06814	-4.643851	-0.085001
Trial1	3	1	noBlindfold	clockwise	practice	Free	1	0.5	0	6.048767	0.43126	-1.45233	-0.80912	0.812034705202879	0.090271	-4.576142	-0.012057
Trial1	3	1	noBlindfold	clockwise	practice	Free	1	0.5	0	6.068756	0.43127	-1.45231	-0.80912	0.812033857598912	0.246719	-4.54652	0.017584
Trial1	3	1	noBlindfold	clockwise	practice	Free	1	0.5	0	6.08876	0.43128	-1.45229	-0.80912	0.812033012639627	0.40128	-4.533824	0.0033598
Trial1	3	1	noBlindfold	clockwise	practice	Free	1	0.5	0	6.108765	0.43134	-1.45227	-0.80913	0.812037913084932	0.77336	-4.483043	-0.170909
Trial1	3	1	noBlindfold	clockwise	practice	Free	1	0.5	0	6.128754	0.43139	-1.45225	-0.80913	0.812033688795726	0.917799	-4.436493	-0.140648
Trial1	3	1	noBlindfold	clockwise	practice	Free	1	0.5	0	6.148758	0.43144	-1.45223	-0.80914	0.812039383478585	0.995832	-4.428029	-0.067106
Trial1	3	1	noBlindfold	clockwise	practice	Free	1	0.5	0	6.168762	0.43149	-1.45221	-0.80914	0.812035165350935	0.977273	-4.351857	-0.012861
Trial1	3	1	noBlindfold	clockwise	practice	Free	1	0.5	0	6.188766	0.43155	-1.45218	-0.80914	0.812030103609731	1.029772	-4.292612	0.0053236
Trial1	3	1	noBlindfold	clockwise	practice	Free	1	0.5	0	6.208755	0.43176	-1.45216	-0.80919	0.812062261124767	1.43667	-4.271453	-0.154102
Trial1	3	1	noBlindfold	clockwise	practice	Free	1	0.5	0	6.22876	0.4322	-1.45214	-0.8093	0.812135050875927	1.738201	-4.203744	-0.198041
Trial1	3	1	noBlindfold	clockwise	practice	Free	1	0.5	0	6.248764	0.43327	-1.4521	-0.80943	0.812175979663138	1.81943	-4.165658	-0.141962
Trial1	3	1	noBlindfold	clockwise	practice	Free	1	0.5	0	6.268753	0.435	-1.45209	-0.80952	0.812125384466841	1.903126	-4.102181	0.015365
Trial1	3	1	noBlindfold	clockwise	practice	Free	1	0.5	0	6.288757	0.4376	-1.45205	-0.80978	0.81218065046249	1.843209	-3.941372	-0.092922
Trial1	3	1	noBlindfold	clockwise	practice	Free	1	0.5	0	6.308762	0.44449	-1.45201	-0.80992	0.811819985715329	1.799516	-4.042935	-0.039652
Trial1	3	1	noBlindfold	clockwise	practice	Free	1	0.5	0	6.328766	0.44893	-1.45201	-0.80998	0.811588443855931	1.830932	-3.822882	0.031546
Trial1	3	1	noBlindfold	clockwise	practice	Free	1	0.5	0	6.348755	0.45419	-1.45194	-0.80994	0.81123450569422	1.995457	-3.7721	0.121707
Trial1	3	1	noBlindfold	clockwise	practice	Free	1	0.5	0	6.368759	0.46036	-1.45189	-0.80981	0.810779644986442	2.243716	-3.7721	0.129756
Trial1	3	1	noBlindfold	clockwise	practice	Free	1	0.5	0	6.388763	0.4674	-1.45188	-0.80931	0.809966337500707	2.350703	-3.708623	0.130926
Trial1	3	1	noBlindfold	clockwise	practice	Free	1	0.5	0	6.408768	0.4847	-1.45188	-0.80895	0.809094681125279	2.114806	-3.746709	0.112143
Trial1	3	1	noBlindfold	clockwise	practice	Free	1	0.5	0	6.428757	0.49503	-1.45188	-0.80852	0.808535294376106	1.945966	-3.750941	0.115316
Trial1	3	1	noBlindfold	clockwise	practice	Free	1	0.5	0	6.448761	0.50579	-1.45189	-0.80798	0.808000746296847	1.773726	-3.805955	0.148154
Trial1	3	1	noBlindfold	clockwise	practice	Free	1	0.5	0	6.468765	0.51709	-1.4519	-0.80738	0.807560874835493	1.625771	-3.844041	0.160723
Trial1	3	1	noBlindfold	clockwise	practice	Free	1	0.5	0	6.488754	0.52914	-1.45191	-0.80592	0.806446646437899	1.453753	-3.814418	0.129509
Trial1	3	1	noBlindfold	clockwise	practice	Free	1	0.5	0	6.508759	0.55312	-1.45192	-0.80505	0.806800634349559	1.276591	-3.873663	0.225319
Trial1	3	1	noBlindfold	clockwise	practice	Free	1	0.5	0	6.528763	0.56552	-1.45192	-0.80405	0.806715080493521	1.148968	-3.805955	0.200158
Trial1	3	1	noBlindfold	clockwise	practice	Free	1	0.5	0	6.548767	0.57755	-1.45189	-0.80405	0.807781129864976	1.196133	-3.717087	0.168312
Trial1	3	1	noBlindfold	clockwise	practice	Free	1	0.5	0	6.568756	0.59033	-1.45186	-0.80201	0.807080881603539	1.387364	-3.721319	0.073206
Trial1	3	1	noBlindfold	clockwise	practice	Free	1	0.5	0	6.58876	0.60179	-1.45186	-0.8001	0.80654892385712	1.328863	-3.805955	0.028352
Trial1	3	1	noBlindfold	clockwise	practice	Free	1	0.5	0	6.608765	0.62705	-1.45189	-0.79913	0.809166491427614	1.398309	-3.679001	0.10075
Trial1	3	1	noBlindfold	clockwise	practice	Free	1	0.5	0	6.628754	0.63979	-1.45185	-0.79814	0.810289319611413	1.402547	-3.598596	0.105981
Trial1	3	1	noBlindfold	clockwise	practice	Free	1	0.5	0	6.648758	0.65315	-1.45181	-0.79709	0.811669506454979	1.422505	-3.615524	0.178183
Trial1	3	1	noBlindfold	clockwise	practice	Free	1	0.5	0	6.668762	0.66633	-1.45181	-0.79589	0.813084624889224	1.32827	-3.636683	0.226597
Trial1	3	1	noBlindfold	clockwise	practice	Free	1	0.5	0	6.688766	0.68012	-1.45182	-0.79313	0.813325563280112	1.376777	-3.632451	0.276351
Trial1	3	1	noBlindfold	clockwise	practice	Free	1	0.5	0	6.708755	0.70777	-1.45183	-0.7916	0.818412433444585	1.2769	-3.712855	0.241982
Trial1	3	1	noBlindfold	clockwise	practice	Free	1	0.5	0	6.72876	0.72108	-1.45185	-0.78995	0.820303174325633	1.168432	-3.712855	0.25001
Trial1	3	1	noBlindfold	clockwise	practice	Free	1	0.5	0	6.748764	0.73518	-1.45186	-0.78812	0.822461443345145	1.154114	-3.679001	0.297628
Trial1	3	1	noBlindfold	clockwise	practice	Free	1	0.5	0	6.768753	0.7492	-1.45185	-0.78625	0.824796755723685	1.023092	-3.632451	0.264232
Trial1	3	1	noBlindfold	clockwise	practice	Free	1	0.5	0	6.788757	0.76269	-1.45182	-0.78255	0.825463813328372	1.05451	-3.623987	0.18104
Trial1	3	1	noBlindfold	clockwise	practice	Free	1	0.5	0	6.808762	0.78929	-1.45185	-0.78091	0.832771974862585	0.98469	-3.844041	-0.029989
Trial1	3	1	noBlindfold	clockwise	practice	Free	1	0.5	0	6.828766	0.80268	-1.45191	-0.77928	0.83599791922786	0.745091	-3.827114	0.028246
Trial1	3	1	noBlindfold	clockwise	practice	Free	1	0.5	0	6.848755	0.81568	-1.45191	-0.77791	0.839522387082045	0.659169	-3.742478	-0.0017459
Trial1	3	1	noBlindfold	clockwise	practice	Free	1	0.5	0	6.868759	0.82746	-1.45189	-0.7766401	0.842852196238548	0.533757	-3.755173	-0.07507
Trial1	3	1	noBlindfold	clockwise	practice	Free	1	0.5	0	6.888763	0.8390499	-1.45188	-0.77483	0.845763774533185	0.486964	-3.734014	-0.130703
Trial1	3	1	noBlindfold	clockwise	practice	Free	1	0.5	0	6.908768	0.86071	-1.45186	-0.7741899	0.854097066616744	0.563793	-3.687464	-0.135427
Trial1	3	1	noBlindfold	clockwise	practice	Free	1	0.5	0	6.928757	0.86071	-1.45186	-0.7741899	0.854097066616744	0.563793	-3.687464	-0.135427
Trial1	3	1	noBlindfold	clockwise	practice	Free	1	0.5	0	6.948761	0.87082	-1.45185	-0.7731	0.857432854819984	0.583148	-3.640914	0.104156
Trial1	3	1	noBlindfold	clockwise	practice	Free	1	0.5	0	6.968765	0.88891	-1.45176	-0.77266	0.865017044071764	0.68955	-3.615524	-0.092086
Trial1	3	1	noBlindfold	clockwise	practice	Free	1	0.5	0	6.988754	0.89782	-1.45181	-0.77216	0.868614877211622	0.781756	-3.712855	-0.097879
Trial1	3	1	noBlindfold	clockwise	practice	Free	1	0.5	0	7.008759	0.91485	-1.45176	-0.77197	0.876377916482545	1.128081	-3.454715	-0.0090346
Trial1	3	1	noBlindfold	clockwise	practice	Free	1	0.5	0	7.028763	0.92313	-1.45174	-0.77175	0.880134647483561	1.403497	-3.501265	0.080625
Trial1	3	1	noBlindfold	clockwise	practice	Free	1	0.5	0	7.048767	0.93144	-1.45174	-0.77147	0.88391540698681	1.544306	-3.48857	0.135678
Trial1	3	1	noBlindfold	clockwise	practice	Free	1	0.5	0	7.068756	0.9407001	-1.45175	-0.77119	0.888228875240208	1.456371	-3.585901	0.057815
Trial1	3	1	noBlindfold	clockwise	practice	Free	1	0.5	0	7.08876	0.9506	-1.45179	-0.77057	0.892646865144363	1.271521	-3.60706	0.063666
Trial1	3	1	noBlindfold	clockwise	practice	Free	1	0.5	0	7.108765	0.96928	-1.45179	-0.77026	0.901955789199597	0.738196	-3.657842	0.054689
Trial1	3	1	noBlindfold	clockwise	practice	Free	1	0.5	0	7.128754	0.97848	-1.4518	-0.77001	0.906564109295322	0.710654	-3.615524	-0.082723
Trial1	3	1	noBlindfold	clockwise	practice	Free	1	0.5	0	7.148758	0.98781	-1.45182	-0.76987	0.911404599654452	0.608014	-3.729782	-0.038622
Trial1	3	1	noBlindfold	clockwise	practice	Free	1	0.5	0	7.168762	0.99589	-1.45185	-0.76992	0.915796728229091	0.549397	-3.750941	-0.22465
Trial1	3	1	noBlindfold	clockwise	practice	Free	1	0.5	0	7.188766	1.00368	-1.45188	-0.77082	0.920791528439057	0.297907	-3.780564	-0.282487
Trial1	3	1	noBlindfold	clockwise	practice	Free	1	0.5	0	7.208755	1.01709	-1.45189	-0.77168	0.928909063497955	-0.13738	-3.801723	-0.406498
Trial1	3	1	noBlindfold	clockwise	practice	Free	1	0.5	0	7.22876	1.02214	-1.45188	-0.77274	0.932607808465792	-0.269711	-3.602828	-0.481679
Trial1	3	1	noBlindfold	clockwise	practice	Free	1	0.5	0	7.248764	1.02617	-1.45182	-0.77386	0.935795998152309	-0.25866	-3.543583	-0.373903
Trial1	3	1	noBlindfold	clockwise	practice	Free	1	0.5	0	7.268753	1.02899	-1.45179	-0.77494	0.938276333105387	-0.144696	-3.60706	-0.352406
Trial1	3	1	noBlindfold	clockwise	practice	Free	1	0.5	0	7.288757	1.03089	-1.45178	-0.77656	0.940685721238767	-0.018244	-3.611292	-0.354394
Trial1	3	1	noBlindfold	clockwise	practice	Free	1	0.5	0	7.308762	1.03248	-1.45184	-0.77694	0.941897392027906	-0.211566	-3.839809	-0.55306
Trial1	3	1	noBlindfold	clockwise	practice	Free	1	0.5	0	7.328766	1.03247	-1.4519	-0.77712	0.942040218520521	-0.552711	-3.894822	-0.686136
Trial1	3	1	noBlindfold	clockwise	practice	Free	1	0.5	0	7.348755	1.0323	-1.45194	-0.77735	0.942133918730494	-0.985769	-3.970995	-0.700678
Trial1	3	1	noBlindfold	clockwise	practice	Free	1	0.5	0	7.368759	1.03191	-1.45198	-0.77777	0.942260293151713	-1.506875	-3.975227	-0.686715
Trial1	3	1	noBlindfold	clockwise	practice	Free	1	0.5	0	7.388763	1.03097	-1.45199	-0.77934	0.943026990284559	-1.978373	-3.975227	-0.664686
Trial1	3	1	noBlindfold	clockwise	practice	Free	1	0.5	0	7.408768	1.0262	-1.452	-0.78057	0.941369137253383	-2.601211	-4.000617	-0.667514
Trial1	3	1	noBlindfold	clockwise	practice	Free	1	0.5	0	7.428757	1.02185	-1.45201	-0.78222	0.940316728405296	-2.85943	-4.059863	-0.704653
Trial1	3	1	noBlindfold	clockwise	practice	Free	1	0.5	0	7.448761	1.01568	-1.45202	-0.78434	0.938677258819777	-3.094712	-4.059863	-0.787913
Trial1	3	1	noBlindfold	clockwise	practice	Free	1	0.5	0	7.468765	1.00764	-1.45201	-0.78682	0.936367490618533	-3.081499	-3.992154	-0.897937
Trial1	3	1	noBlindfold	clockwise	practice	Free	1	0.5	0	7.488754	0.9984	-1.45201	-0.7931	0.936701735930221	-2.869167	-4.07679	-0.761296
Trial1	3	1	noBlindfold	clockwise	practice	Free	1	0.5	0	7.508759	0.97472	-1.45202	-0.79659	0.927315836595852	-2.480328	-4.081022	-0.446588
Trial1	3	1	noBlindfold	clockwise	practice	Free	1	0.5	0	7.528763	0.96126	-1.45202	-0.8002	0.923623767522328	-2.543794	-3.932909	-0.475871
Trial1	3	1	noBlindfold	clockwise	practice	Free	1	0.5	0	7.548767	0.94614	-1.45198	-0.80366	0.91919004775559	-2.644422	-3.827114	-0.335553
Trial1	3	1	noBlindfold	clockwise	practice	Free	1	0.5	0	7.568756	0.93015	-1.45191	-0.8072701	0.914720713536555	-2.487019	-3.763637	-0.185896
Trial1	3	1	noBlindfold	clockwise	practice	Free	1	0.5	0	7.58876	0.91302	-1.45187	-0.81374	0.912555887411964	-2.067411	-3.585901	-0.050236
Trial1	3	1	noBlindfold	clockwise	practice	Free	1	0.5	0	7.608765	0.87648	-1.45173	-0.8164101	0.899034243834449	-1.019699	-3.370079	0.15037
Trial1	3	1	noBlindfold	clockwise	practice	Free	1	0.5	0	7.628754	0.85849	-1.45171	-0.81895	0.893976605611567	-0.760284	-3.501265	0.14792
Trial1	3	1	noBlindfold	clockwise	practice	Free	1	0.5	0	7.648758	0.84037	-1.45174	-0.82116	0.888906919980121	-0.716091	-3.585901	0.09977
Trial1	3	1	noBlindfold	clockwise	practice	Free	1	0.5	0	7.668762	0.82327	-1.45178	-0.82318	0.884380490951205	-0.723155	-3.649378	0.087932
Trial1	3	1	noBlindfold	clockwise	practice	Free	1	0.5	0	7.688766	0.80665	-1.45182	-0.8261501	0.881225358902495	-0.663541	-3.662073	0.193965
Trial1	3	1	noBlindfold	clockwise	practice	Free	1	0.5	0	7.708755	0.77482	-1.45187	-0.8271101	0.871571600203978	-0.066975	-3.789027	0.277028
Trial1	3	1	noBlindfold	clockwise	practice	Free	1	0.5	0	7.72876	0.76056	-1.4519	-0.82791	0.86794384053259	0.092739	-3.907518	0.089785
Trial1	3	1	noBlindfold	clockwise	practice	Free	1	0.5	0	7.748764	0.74717	-1.45195	-0.82863	0.864708460505339	0.307667	-4.102181	-0.02841
Trial1	3	1	noBlindfold	clockwise	practice	Free	1	0.5	0	7.768753	0.73561	-1.45205	-0.82923	0.862052484662218	0.312212	-4.305307	0.075473
Trial1	3	1	noBlindfold	clockwise	practice	Free	1	0.5	0	7.788757	0.72552	-1.45211	-0.83003	0.860121514054016	0.310934	-4.047167	0.051882
Trial1	3	1	noBlindfold	clockwise	practice	Free	1	0.5	0	7.808762	0.70945	-1.45203	-0.83012	0.856135775209401	0.521822	-4.07679	0.195576
Trial1	3	1	noBlindfold	clockwise	practice	Free	1	0.5	0	7.828766	0.70378	-1.45204	-0.8300501	0.854698411171842	0.603082	-4.119108	0.223706
Trial1	3	1	noBlindfold	clockwise	practice	Free	1	0.5	0	7.848755	0.69956	-1.45207	-0.82991	0.853565910545313	0.461055	-4.258757	0.108109
Trial1	3	1	noBlindfold	clockwise	practice	Free	1	0.5	0	7.868759	0.6969399	-1.45213	-0.82984	0.852889075436806	0.28798	-4.339161	-0.020108
Trial1	3	1	noBlindfold	clockwise	practice	Free	1	0.5	0	7.888763	0.6956201	-1.45216	-0.82982	0.852565834104624	0.128727	-4.301075	0.01006
Trial1	3	1	noBlindfold	clockwise	practice	Free	1	0.5	0	7.908768	0.69537	-1.45215	-0.82982	0.852508483507833	0.164534	-4.284148	0.0057443
Trial1	3	1	noBlindfold	clockwise	practice	Free	1	0.5	0	7.928757	0.69538	-1.45215	-0.8298301	0.852520525440946	0.34307	-4.394175	-0.035668
Trial1	3	1	noBlindfold	clockwise	practice	Free	1	0.5	0	7.948761	0.69541	-1.45219	-0.82984	0.852537099623352	0.439807	-4.533824	-0.152461
Trial1	3	1	noBlindfold	clockwise	practice	Free	1	0.5	0	7.968765	0.69543	-1.45225	-0.82986	0.852561112475748	0.415964	-4.643851	-0.315231
Trial1	3	1	noBlindfold	clockwise	practice	Free	1	0.5	0	7.988754	0.69545	-1.45231	-0.8299	0.85260463308069	0.183601	-4.694633	-0.40627
Trial1	3	1	noBlindfold	clockwise	practice	Free	1	0.5	0	8.008759	0.69545	-1.45235	-0.82993	0.852633873871406	0.00082755	-4.694633	-0.482061
Trial1	3	1	noBlindfold	clockwise	practice	Free	1	0.5	0	8.028763	0.69546	-1.45236	-0.82995	0.852655591506791	0.084271	-4.749646	-0.441301
Trial1	3	1	noBlindfold	clockwise	practice	Free	1	0.5	0	8.048767	0.69546	-1.45237	-0.82998	0.85268483231184	0.174302	-4.808891	-0.463694
Trial1	3	1	noBlindfold	clockwise	practice	Free	1	0.5	0	8.068756	0.69547	-1.4524	-0.8300101	0.852716368550978	0.151523	-4.855441	-0.531401
Trial1	3	1	noBlindfold	clockwise	practice	Free	1	0.5	0	8.08876	0.69548	-1.45242	-0.83007	0.852777043242111	0.149432	-4.880832	-0.599159
Trial1	3	1	noBlindfold	clockwise	practice	Free	1	0.5	0	8.108765	0.69549	-1.45246	-0.83011	0.852818254739605	0.0096971	-4.961236	-0.676675
Trial1	3	1	noBlindfold	clockwise	practice	Free	1	0.5	0	8.128754	0.69549	-1.45248	-0.83015	0.852857184554501	-0.0039884	-4.99509	-0.673843
Trial1	3	1	noBlindfold	clockwise	practice	Free	1	0.5	0	8.148758	0.69549	-1.45249	-0.83018	0.852886367475894	0.020474	-5.020481	-0.650251
Trial1	3	1	noBlindfold	clockwise	practice	Free	1	0.5	0	8.168762	0.69549	-1.45251	-0.83021	0.852915550452657	-0.0122	-5.045872	-0.636683
Trial1	3	1	noBlindfold	clockwise	practice	Free	1	0.5	0	8.188766	0.69549	-1.45252	-0.83027	0.85297397459039	0.092788	-5.083958	-0.613355
Trial1	3	1	noBlindfold	clockwise	practice	Free	1	0.5	0	8.208755	0.69549	-1.45254	-0.83031	0.853012904799376	0.022816	-5.100885	-0.621447
Trial1	3	1	noBlindfold	clockwise	practice	Free	1	0.5	0	8.22876	0.69549	-1.45255	-0.83034	0.853042146034534	-0.016588	-5.147435	-0.636679
Trial1	3	1	noBlindfold	clockwise	practice	Free	1	0.5	0	8.248764	0.69549	-1.45257	-0.8303699	0.853071271288273	-0.0081365	-5.202449	-0.648313
Trial1	3	1	noBlindfold	clockwise	practice	Free	1	0.5	0	8.268753	0.69549	-1.45258	-0.8304	0.853100512634324	-0.0012044	-5.193985	-0.56802
Trial1	3	1	noBlindfold	clockwise	practice	Free	1	0.5	0	8.288757	0.69549	-1.45259	-0.83046	0.853158879455426	0.063091	-5.210912	-0.57426
Trial1	3	1	noBlindfold	clockwise	practice	Free	1	0.5	0	8.308762	0.6955	-1.45262	-0.83049	0.853190415423584	0.067523	-5.282853	-0.539932
Trial1	3	1	noBlindfold	clockwise	practice	Free	1	0.5	0	8.328766	0.6955	-1.45264	-0.83052	0.853219656912937	0.015247	-5.308244	-0.553685
Trial1	3	1	noBlindfold	clockwise	practice	Free	1	0.5	0	8.348755	0.6955	-1.45265	-0.83054	0.853239093251067	0.064978	-5.312475	-0.514836
Trial1	3	1	noBlindfold	clockwise	practice	Free	1	0.5	0	8.368759	0.6955	-1.45265	-0.83057	0.853268276813791	0.071463	-5.329403	-0.446538
Trial1	3	1	noBlindfold	clockwise	practice	Free	1	0.5	0	8.388763	0.69551	-1.45266	-0.83062	0.853319235457736	0.083278	-5.295548	-0.474767
Trial1	3	1	noBlindfold	clockwise	practice	Free	1	0.5	0	8.408768	0.69551	-1.45266	-0.83064	0.853338671866711	0.060264	-5.291316	-0.468414
Trial1	3	1	noBlindfold	clockwise	practice	Free	1	0.5	0	8.428757	0.69552	-1.45266	-0.83066	0.853360460552251	0.044418	-5.282853	-0.444562
Trial1	3	1	noBlindfold	clockwise	practice	Free	1	0.5	0	8.448761	0.69552	-1.45265	-0.83068	0.853379954977254	0.052409	-5.282853	-0.460263
Trial1	3	1	noBlindfold	clockwise	practice	Free	1	0.5	0	8.468765	0.69552	-1.45264	-0.8307	0.853399449426928	0.112061	-5.240535	-0.450122
Trial1	3	1	noBlindfold	clockwise	practice	Free	1	0.5	0	8.488754	0.6955301	-1.45263	-0.83075	0.853450377384563	0.135197	-5.223608	-0.413881
Trial1	3	1	noBlindfold	clockwise	practice	Free	1	0.5	0	8.508759	0.69554	-1.45263	-0.83077	0.853472152379817	0.13766	-5.257462	-0.44109
Trial1	3	1	noBlindfold	clockwise	practice	Free	1	0.5	0	8.528763	0.69555	-1.45263	-0.8308	0.853503616597492	0.161446	-5.291316	-0.441866
Trial1	3	1	noBlindfold	clockwise	practice	Free	1	0.5	0	8.548767	0.69556	-1.45264	-0.83081	0.853515658099548	0.142787	-5.227839	-0.360873
Trial1	3	1	noBlindfold	clockwise	practice	Free	1	0.5	0	8.568756	0.6955701	-1.45262	-0.83083	0.853537402482026	0.192475	-5.185521	-0.318803
Trial1	3	1	noBlindfold	clockwise	practice	Free	1	0.5	0	8.58876	0.69558	-1.4526	-0.83085	0.853559177600407	0.347299	-5.096654	-0.192868
Trial1	3	1	noBlindfold	clockwise	practice	Free	1	0.5	0	8.608765	0.69563	-1.45253	-0.83086	0.853580384661876	0.599469	-5.007786	-0.184421
Trial1	3	1	noBlindfold	clockwise	practice	Free	1	0.5	0	8.628754	0.69567	-1.45252	-0.83087	0.853599240764049	0.651132	-5.083958	-0.212828
Trial1	3	1	noBlindfold	clockwise	practice	Free	1	0.5	0	8.648758	0.6957	-1.45254	-0.83089	0.85362560756116	0.726444	-5.210912	-0.318818
Trial1	3	1	noBlindfold	clockwise	practice	Free	1	0.5	0	8.668762	0.69575	-1.45258	-0.83092	0.853666255970669	0.801388	-5.270157	-0.459128
Trial1	3	1	noBlindfold	clockwise	practice	Free	1	0.5	0	8.688766	0.69579	-1.45261	-0.83098	0.853733849903393	0.794048	-5.287085	-0.518976
Trial1	3	1	noBlindfold	clockwise	practice	Free	1	0.5	0	8.708755	0.69588	-1.45267	-0.831	0.853773930047278	0.942031	-5.333634	-0.478609
Trial1	3	1	noBlindfold	clockwise	practice	Free	1	0.5	0	8.72876	0.69593	-1.45266	-0.83102	0.853804897456146	1.007776	-5.270157	-0.421251
Trial1	3	1	noBlindfold	clockwise	practice	Free	1	0.5	0	8.748764	0.69599	-1.45265	-0.83104	0.853838165602314	1.06133	-5.337866	-0.420016
Trial1	3	1	noBlindfold	clockwise	practice	Free	1	0.5	0	8.768753	0.69605	-1.45266	-0.83107	0.853881111511877	1.082196	-5.384416	-0.405181
Trial1	3	1	noBlindfold	clockwise	practice	Free	1	0.5	0	8.788757	0.6961	-1.45268	-0.83111	0.853931520537816	1.052058	-5.405575	-0.416673
Trial1	3	1	noBlindfold	clockwise	practice	Free	1	0.5	0	8.808762	0.69623	-1.4527	-0.83113	0.853980874331755	1.149643	-5.363257	-0.364433
Trial1	3	1	noBlindfold	clockwise	practice	Free	1	0.5	0	8.828766	0.69629	-1.45269	-0.8311499	0.854014043269185	1.239457	-5.384416	-0.367847
Trial1	3	1	noBlindfold	clockwise	practice	Free	1	0.5	0	8.848755	0.69636	-1.4527	-0.83117	0.854049678151722	1.220291	-5.41827	-0.399849
Trial1	3	1	noBlindfold	clockwise	practice	Free	1	0.5	0	8.868759	0.69642	-1.45271	-0.83119	0.854082912492118	1.232299	-5.477516	-0.385346
Trial1	3	1	noBlindfold	clockwise	practice	Free	1	0.5	0	8.888763	0.69649	-1.45272	-0.8312399	0.854147630827434	1.183176	-5.460588	-0.38609
Trial1	3	1	noBlindfold	clockwise	practice	Free	1	0.5	0	8.908768	0.69661	-1.45272	-0.83126	0.854194773945754	1.083903	-5.439429	-0.425496
Trial1	3	1	noBlindfold	clockwise	practice	Free	1	0.5	0	8.928757	0.6966699	-1.45273	-0.83128	0.854228008586908	1.073175	-5.494443	-0.447856
Trial1	3	1	noBlindfold	clockwise	practice	Free	1	0.5	0	8.948761	0.69673	-1.45273	-0.83131	0.854271076499084	1.040913	-5.447893	-0.438464
Trial1	3	1	noBlindfold	clockwise	practice	Free	1	0.5	0	8.968765	0.69678	-1.45273	-0.8313299	0.854301966909698	0.999797	-5.473284	-0.429973
Trial1	3	1	noBlindfold	clockwise	practice	Free	1	0.5	0	8.988754	0.69683	-1.45273	-0.83138	0.854362150217691	0.909558	-5.485979	-0.42226
Trial1	3	1	noBlindfold	clockwise	practice	Free	1	0.5	0	9.008759	0.69693	-1.45273	-0.8314	0.85440473000948	0.739446	-5.439429	-0.464814
Trial1	3	1	noBlindfold	clockwise	practice	Free	1	0.5	0	9.028763	0.69697	-1.45272	-0.8314199	0.854433320932565	0.738765	-5.397111	-0.414127
Trial1	3	1	noBlindfold	clockwise	practice	Free	1	0.5	0	9.048767	0.697	-1.45271	-0.83144	0.854459792236594	0.710914	-5.414039	-0.404175
Trial1	3	1	noBlindfold	clockwise	practice	Free	1	0.5	0	9.068756	0.69704	-1.45271	-0.83147	0.854498129244796	0.779439	-5.439429	-0.407127
Trial1	3	1	noBlindfold	clockwise	practice	Free	1	0.5	0	9.08876	0.69709	-1.45272	-0.83152	0.854558380143742	0.831287	-5.477516	-0.413128
Trial1	3	1	noBlindfold	clockwise	practice	Free	1	0.5	0	9.108765	0.69717	-1.45274	-0.83154	0.854596247037833	0.837244	-5.51137	-0.458617
Trial1	3	1	noBlindfold	clockwise	practice	Free	1	0.5	0	9.128754	0.69722	-1.45275	-0.83157	0.854637016093383	0.777816	-5.51137	-0.489996
Trial1	3	1	noBlindfold	clockwise	practice	Free	1	0.5	0	9.148758	0.69726	-1.45275	-0.8316	0.854675359995409	0.777395	-5.515602	-0.485811
Trial1	3	1	noBlindfold	clockwise	practice	Free	1	0.5	0	9.168762	0.6973	-1.45275	-0.83162	0.854704135947057	0.728949	-5.469052	-0.537182
Trial1	3	1	noBlindfold	clockwise	practice	Free	1	0.5	0	9.188766	0.69734	-1.45274	-0.83167	0.854762040187528	0.740706	-5.473284	-0.476875
Trial1	3	1	noBlindfold	clockwise	practice	Free	1	0.5	0	9.208755	0.69742	-1.45274	-0.8317	0.854809623573449	0.759699	-5.515602	-0.487595
Trial1	3	1	noBlindfold	clockwise	practice	Free	1	0.5	0	9.22876	0.6974601	-1.45275	-0.83173	0.854848103393487	0.794522	-5.545224	-0.522038
Trial1	3	1	noBlindfold	clockwise	practice	Free	1	0.5	0	9.248764	0.6975001	-1.45277	-0.83176	0.854886570643642	0.782518	-5.532529	-0.555014
Trial1	3	1	noBlindfold	clockwise	practice	Free	1	0.5	0	9.268753	0.6975501	-1.45277	-0.83179	0.854927236912349	0.826368	-5.583311	-0.519777
Trial1	3	1	noBlindfold	clockwise	practice	Free	1	0.5	0	9.288757	0.69759	-1.45278	-0.83184	0.854985120149671	0.761835	-5.540993	-0.508474
Trial1	3	1	noBlindfold	clockwise	practice	Free	1	0.5	0	9.308762	0.69767	-1.45276	-0.83186	0.855023094124196	0.709649	-5.473284	-0.418194
Trial1	3	1	noBlindfold	clockwise	practice	Free	1	0.5	0	9.328766	0.69771	-1.45274	-0.83188	0.855051767682173	0.716366	-5.430966	-0.369394
Trial1	3	1	noBlindfold	clockwise	practice	Free	1	0.5	0	9.348755	0.69775	-1.45272	-0.83189	0.855070816475574	0.712527	-5.397111	-0.339574
Trial1	3	1	noBlindfold	clockwise	practice	Free	1	0.5	0	9.368759	0.69779	-1.45271	-0.83191	0.855099506662993	0.777048	-5.435198	-0.35031
Trial1	3	1	noBlindfold	clockwise	practice	Free	1	0.5	0	9.388763	0.69783	-1.45271	-0.8319401	0.855137984360387	0.86175	-5.443661	-0.295663
Trial1	3	1	noBlindfold	clockwise	practice	Free	1	0.5	0	9.408768	0.69793	-1.45271	-0.83196	0.855180481602927	0.976837	-5.380184	-0.291602
Trial1	3	1	noBlindfold	clockwise	practice	Free	1	0.5	0	9.428757	0.69798	-1.4527	-0.83198	0.855211598418896	0.985257	-5.401343	-0.286406
Trial1	3	1	noBlindfold	clockwise	practice	Free	1	0.5	0	9.448761	0.69803	-1.4527	-0.83199	0.855232860086891	0.984564	-5.380184	-0.235709
Trial1	3	1	noBlindfold	clockwise	practice	Free	1	0.5	0	9.468765	0.69808	-1.45269	-0.832	0.855254182250257	1.019121	-5.333634	-0.223642
Trial1	3	1	noBlindfold	clockwise	practice	Free	1	0.5	0	9.488754	0.69813	-1.45267	-0.83202	0.855285190130877	0.941042	-5.270157	-0.15974
Trial1	3	1	noBlindfold	clockwise	practice	Free	1	0.5	0	9.508759	0.69824	-1.45265	-0.8320301	0.855320484617969	0.995006	-5.291316	-0.162521
Trial1	3	1	noBlindfold	clockwise	practice	Free	1	0.5	0	9.528763	0.69829	-1.45265	-0.83204	0.855341745547761	0.995	-5.270157	-0.162438
Trial1	3	1	noBlindfold	clockwise	practice	Free	1	0.5	0	9.548767	0.69834	-1.45265	-0.83204	0.855353340127326	1.005126	-5.29978	-0.173989
Trial1	3	1	noBlindfold	clockwise	practice	Free	1	0.5	0	9.568756	0.6984	-1.45264	-0.83205	0.855376942557427	0.978724	-5.270157	-0.134392
Trial1	3	1	noBlindfold	clockwise	practice	Free	1	0.5	0	9.58876	0.69845	-1.45264	-0.83206	0.855398269635576	0.969012	-5.25323	-0.1088
Trial1	3	1	noBlindfold	clockwise	practice	Free	1	0.5	0	9.608765	0.69856	-1.45262	-0.83206	0.855423803019054	1.02059	-5.164362	-0.065543
Trial1	3	1	noBlindfold	clockwise	practice	Free	1	0.5	0	9.628754	0.69861	-1.4526	-0.83207	0.855445152225667	1.037868	-5.13474	-0.056345
Trial1	3	1	noBlindfold	clockwise	practice	Free	1	0.5	0	9.648758	0.69867	-1.45259	-0.83207	0.855459089588771	1.057442	-5.189753	-0.028956
Trial1	3	1	noBlindfold	clockwise	practice	Free	1	0.5	0	9.668762	0.69873	-1.45259	-0.83207	0.855473017089663	1.115842	-5.219376	-0.031391
Trial1	3	1	noBlindfold	clockwise	practice	Free	1	0.5	0	9.688766	0.69879	-1.4526	-0.83208	0.85549670190199	1.078978	-5.193985	-0.076744
Trial1	3	1	noBlindfold	clockwise	practice	Free	1	0.5	0	9.708755	0.6989	-1.4526	-0.83208	0.855522262223963	1.108254	-5.172826	-0.054839
Trial1	3	1	noBlindfold	clockwise	practice	Free	1	0.5	0	9.72876	0.6989599	-1.45259	-0.83208	0.855536204813369	1.106971	-5.160131	-0.032091
Trial1	3	1	noBlindfold	clockwise	practice	Free	1	0.5	0	9.748764	0.69902	-1.45258	-0.83208	0.855550179108815	1.084832	-5.138972	-0.034303
Trial1	3	1	noBlindfold	clockwise	practice	Free	1	0.5	0	9.768753	0.69908	-1.45258	-0.83208	0.855564129656553	1.030588	-5.177058	0.01509
Trial1	3	1	noBlindfold	clockwise	practice	Free	1	0.5	0	9.788757	0.69914	-1.45258	-0.83208	0.855578084179213	1.060132	-5.172826	-0.011858
Trial1	3	1	noBlindfold	clockwise	practice	Free	1	0.5	0	9.808762	0.69925	-1.45259	-0.83209	0.855613453081753	1.121087	-5.189753	-0.038859
Trial1	3	1	noBlindfold	clockwise	practice	Free	1	0.5	0	9.828766	0.69931	-1.45259	-0.83209	0.85562741871722	1.116922	-5.198217	-0.055521
Trial1	3	1	noBlindfold	clockwise	practice	Free	1	0.5	0	9.848755	0.69938	-1.45259	-0.83209	0.855643721611093	1.140493	-5.223608	-0.064724
Trial1	3	1	noBlindfold	clockwise	practice	Free	1	0.5	0	9.868759	0.69944	-1.4526	-0.8321	0.855667389564011	1.145181	-5.236303	-0.099555
Trial1	3	1	noBlindfold	clockwise	practice	Free	1	0.5	0	9.888763	0.6995	-1.45261	-0.83211	0.855691105253814	1.163472	-5.244767	-0.059611
Trial1	3	1	noBlindfold	clockwise	practice	Free	1	0.5	0	9.908768	0.69962	-1.4526	-0.83211	0.855719100798038	1.097484	-5.202449	-0.070444
Trial1	3	1	noBlindfold	clockwise	practice	Free	1	0.5	0	9.928757	0.69968	-1.4526	-0.83211	0.855733090633302	1.111773	-5.160131	-0.035151
Trial1	3	1	noBlindfold	clockwise	practice	Free	1	0.5	0	9.948761	0.69974	-1.45259	-0.8321201	0.855756893304376	1.070913	-5.202449	-0.073042
Trial1	3	1	noBlindfold	clockwise	practice	Free	1	0.5	0	9.968765	0.6998	-1.45259	-0.8321201	0.855770904845004	1.080031	-5.202449	-0.080542
Trial1	3	1	noBlindfold	clockwise	practice	Free	1	0.5	0	9.988754	0.69986	-1.4526	-0.83214	0.855804263899353	1.148992	-5.210912	-0.136703
Trial1	3	1	noBlindfold	clockwise	practice	Free	1	0.5	0	10.00876	0.69999	-1.45262	-0.83215	0.855844382487958	1.171968	-5.270157	-0.164427
Trial1	3	1	noBlindfold	clockwise	practice	Free	1	0.5	0	10.02876	0.70005	-1.45263	-0.83216	0.855868132393782	1.172231	-5.244767	-0.188953
Trial1	3	1	noBlindfold	clockwise	practice	Free	1	0.5	0	10.04877	0.70011	-1.45263	-0.83217	0.855891885958583	1.15009	-5.270157	-0.191121
Trial1	3	1	noBlindfold	clockwise	practice	Free	1	0.5	0	10.06876	0.70017	-1.45263	-0.83219	0.855925349003343	1.161498	-5.304012	-0.219364
Trial1	3	1	noBlindfold	clockwise	practice	Free	1	0.5	0	10.08876	0.70024	-1.45264	-0.83222	0.855970923694977	1.155626	-5.312475	-0.245224
Trial1	3	1	noBlindfold	clockwise	practice	Free	1	0.5	0	10.10876	0.70036	-1.45266	-0.83223	0.856008677384957	1.162171	-5.350562	-0.265425
Trial1	3	1	noBlindfold	clockwise	practice	Free	1	0.5	0	10.12875	0.70042	-1.45268	-0.83225	0.856042198805304	1.136028	-5.375952	-0.272201
Trial1	3	1	noBlindfold	clockwise	practice	Free	1	0.5	0	10.14876	0.70048	-1.45268	-0.83226	0.856065974511077	1.102894	-5.380184	-0.258539
Trial1	3	1	noBlindfold	clockwise	practice	Free	1	0.5	0	10.16876	0.70054	-1.45269	-0.83227	0.856089767836002	1.072324	-5.34633	-0.260238
Trial1	3	1	noBlindfold	clockwise	practice	Free	1	0.5	0	10.18877	0.7006	-1.45268	-0.8323001	0.856133034458078	1.029483	-5.363257	-0.211245
Trial1	3	1	noBlindfold	clockwise	practice	Free	1	0.5	0	10.20876	0.7007099	-1.45267	-0.83231	0.856168470889025	1.025194	-5.342098	-0.194334
Trial1	3	1	noBlindfold	clockwise	practice	Free	1	0.5	0	10.22876	0.70077	-1.45267	-0.83232	0.856192234105096	1.055168	-5.363257	-0.211055
Trial1	3	1	noBlindfold	clockwise	practice	Free	1	0.5	0	10.24876	0.70083	-1.45268	-0.83234	0.856225765206549	1.059008	-5.375952	-0.262449
Trial1	3	1	noBlindfold	clockwise	practice	Free	1	0.5	0	10.26875	0.7008899	-1.45269	-0.83235	0.856249565576871	1.092553	-5.41827	-0.283797
Trial1	3	1	noBlindfold	clockwise	practice	Free	1	0.5	0	10.28876	0.70095	-1.4527	-0.83238	0.856292807507463	1.113396	-5.405575	-0.269319
Trial1	3	1	noBlindfold	clockwise	practice	Free	1	0.5	0	10.30876	0.70107	-1.45271	-0.83239	0.856330634353102	1.103393	-5.401343	-0.215229
Trial1	3	1	noBlindfold	clockwise	practice	Free	1	0.5	0	10.32877	0.70113	-1.4527	-0.8324	0.856354535131321	1.129946	-5.350562	-0.205408
Trial1	3	1	noBlindfold	clockwise	practice	Free	1	0.5	0	10.34875	0.70119	-1.45268	-0.83242	0.856388029020746	1.161632	-5.34633	-0.259717
Trial1	3	1	noBlindfold	clockwise	practice	Free	1	0.5	0	10.36876	0.70125	-1.45268	-0.83243	0.856411851023397	1.163913	-5.375952	-0.238272
Trial1	3	1	noBlindfold	clockwise	practice	Free	1	0.5	0	10.38876	0.70131	-1.45269	-0.83246	0.856455098805649	1.169615	-5.388648	-0.250243
Trial1	3	1	noBlindfold	clockwise	practice	Free	1	0.5	0	10.40877	0.70144	-1.45271	-0.83247	0.856495396812169	1.167887	-5.401343	-0.23331
Trial1	3	1	noBlindfold	clockwise	practice	Free	1	0.5	0	10.42876	0.70151	-1.4527	-0.83248	0.856521545799427	1.180304	-5.384416	-0.223486
Trial1	3	1	noBlindfold	clockwise	practice	Free	1	0.5	0	10.44876	0.70157	-1.4527	-0.83249	0.856545445123184	1.191438	-5.367489	-0.201136
Trial1	3	1	noBlindfold	clockwise	practice	Free	1	0.5	0	10.46877	0.70163	-1.45269	-0.8325	0.856569246267037	1.225561	-5.375952	-0.184876
Trial1	3	1	noBlindfold	clockwise	practice	Free	1	0.5	0	10.48875	0.7017	-1.45269	-0.83252	0.856605184803271	1.176578	-5.359025	-0.143359
Trial1	3	1	noBlindfold	clockwise	practice	Free	1	0.5	0	10.50876	0.70183	-1.45268	-0.83253	0.856645549676542	1.188844	-5.384416	-0.175688
Trial1	3	1	noBlindfold	clockwise	practice	Free	1	0.5	0	10.52876	0.70189	-1.45268	-0.83254	0.856669410603278	1.193691	-5.388648	-0.179333
Trial1	3	1	noBlindfold	clockwise	practice	Free	1	0.5	0	10.54877	0.70196	-1.45268	-0.83255	0.856695591881888	1.167125	-5.367489	-0.169974
Trial1	3	1	noBlindfold	clockwise	practice	Free	1	0.5	0	10.56876	0.70202	-1.45268	-0.83255	0.856709729552409	1.17169	-5.350562	-0.126649
Trial1	3	1	noBlindfold	clockwise	practice	Free	1	0.5	0	10.58876	0.70208	-1.45268	-0.83257	0.856743289396651	1.158403	-5.325171	-0.140458
Trial1	3	1	noBlindfold	clockwise	practice	Free	1	0.5	0	10.60876	0.70221	-1.45266	-0.83258	0.856783749889687	1.188951	-5.295548	-0.132945
Trial1	3	1	noBlindfold	clockwise	practice	Free	1	0.5	0	10.62875	0.70227	-1.45266	-0.83259	0.85680757622451	1.212363	-5.329403	-0.148666
Trial1	3	1	noBlindfold	clockwise	practice	Free	1	0.5	0	10.64876	0.70234	-1.45268	-0.8326	0.856833842839046	1.169658	-5.439429	-0.206515
Trial1	3	1	noBlindfold	clockwise	practice	Free	1	0.5	0	10.66876	0.7024	-1.4527	-0.83261	0.856857735027985	1.169507	-5.414039	-0.23475
Trial1	3	1	noBlindfold	clockwise	practice	Free	1	0.5	0	10.68877	0.70247	-1.4527	-0.83263	0.856893740997767	1.15679	-5.435198	-0.211847
Trial1	3	1	noBlindfold	clockwise	practice	Free	1	0.5	0	10.70876	0.70259	-1.45271	-0.83265	0.856941500752908	1.157632	-5.430966	-0.219997
Trial1	3	1	noBlindfold	clockwise	practice	Free	1	0.5	0	10.72876	0.70266	-1.45272	-0.83266	0.856967732203284	1.201463	-5.443661	-0.232062
Trial1	3	1	noBlindfold	clockwise	practice	Free	1	0.5	0	10.74876	0.70272	-1.45272	-0.83267	0.856991701664262	1.221166	-5.473284	-0.249561
Trial1	3	1	noBlindfold	clockwise	practice	Free	1	0.5	0	10.76875	0.70279	-1.45273	-0.83269	0.857027671647851	1.272135	-5.502906	-0.245903
Trial1	3	1	noBlindfold	clockwise	practice	Free	1	0.5	0	10.78876	0.70286	-1.45274	-0.83271	0.857063632202068	1.234001	-5.490211	-0.260596
Trial1	3	1	noBlindfold	clockwise	practice	Free	1	0.5	0	10.80876	0.70299	-1.45274	-0.83273	0.857113868313327	1.238979	-5.473284	-0.22785
Trial1	3	1	noBlindfold	clockwise	practice	Free	1	0.5	0	10.82877	0.70306	-1.45274	-0.83274	0.85714018600933	1.199988	-5.447893	-0.240193
Trial1	3	1	noBlindfold	clockwise	practice	Free	1	0.5	0	10.84875	0.70312	-1.45273	-0.83275	0.857164063756833	1.2064	-5.422502	-0.171882
Trial1	3	1	noBlindfold	clockwise	practice	Free	1	0.5	0	10.86876	0.70319	-1.45272	-0.83275	0.857180648453001	1.193112	-5.422502	-0.173149
Trial1	3	1	noBlindfold	clockwise	practice	Free	1	0.5	0	10.88876	0.7032501	-1.45271	-0.83277	0.857214348478053	1.18825	-5.39288	-0.169337
Trial1	3	1	noBlindfold	clockwise	practice	Free	1	0.5	0	10.90877	0.70338	-1.45269	-0.83278	0.857254908615398	1.134258	-5.337866	-0.166263
Trial1	3	1	noBlindfold	clockwise	practice	Free	1	0.5	0	10.92876	0.70344	-1.45269	-0.83279	0.85727886391749	1.162099	-5.375952	-0.175983
Trial1	3	1	noBlindfold	clockwise	practice	Free	1	0.5	0	10.94876	0.70351	-1.45269	-0.8328	0.857305141962326	1.209363	-5.409807	-0.200595
Trial1	3	1	noBlindfold	clockwise	practice	Free	1	0.5	0	10.96877	0.70357	-1.4527	-0.83281	0.857329177234917	1.193503	-5.447893	-0.188862
Trial1	3	1	noBlindfold	clockwise	practice	Free	1	0.5	0	10.98875	0.70363	-1.45271	-0.83283	0.857362813245097	1.181367	-5.41827	-0.232812
Trial1	3	1	noBlindfold	clockwise	practice	Free	1	0.5	0	11.00876	0.70376	-1.4527	-0.83284	0.857403380930734	1.1982	-5.401343	-0.222434
Trial1	3	1	noBlindfold	clockwise	practice	Free	1	0.5	0	11.02876	0.70383	-1.45269	-0.83286	0.857439466278662	1.198327	-5.388648	-0.180102
Trial1	3	1	noBlindfold	clockwise	practice	Free	1	0.5	0	11.04877	0.70389	-1.45269	-0.83287	0.857463462997085	1.188903	-5.375952	-0.197254
Trial1	3	1	noBlindfold	clockwise	practice	Free	1	0.5	0	11.06876	0.70396	-1.45269	-0.83288	0.857489830931055	1.216743	-5.426734	-0.228667
Trial1	3	1	noBlindfold	clockwise	practice	Free	1	0.5	0	11.08876	0.70403	-1.4527	-0.8329	0.857525944076457	1.320401	-5.409807	-0.192561
Trial1	3	1	noBlindfold	clockwise	practice	Free	1	0.5	0	11.10876	0.70417	-1.45271	-0.83292	0.85757864677797	1.303536	-5.430966	-0.202518
Trial1	3	1	noBlindfold	clockwise	practice	Free	1	0.5	0	11.12875	0.70424	-1.45271	-0.83293	0.857604976708148	1.301811	-5.439429	-0.185704
Trial1	3	1	noBlindfold	clockwise	practice	Free	1	0.5	0	11.14876	0.70432	-1.45271	-0.83293	0.857624044035474	1.301374	-5.39288	-0.179609
Trial1	3	1	noBlindfold	clockwise	practice	Free	1	0.5	0	11.16876	0.70439	-1.45271	-0.83294	0.857650457019981	1.306224	-5.388648	-0.185044
Trial1	3	1	noBlindfold	clockwise	practice	Free	1	0.5	0	11.18877	0.70446	-1.4527	-0.83296	0.857686585709483	1.304929	-5.405575	-0.153886
Trial1	3	1	noBlindfold	clockwise	practice	Free	1	0.5	0	11.20876	0.70461	-1.45271	-0.83298	0.857741738729005	1.391169	-5.452125	-0.184461
Trial1	3	1	noBlindfold	clockwise	practice	Free	1	0.5	0	11.22876	0.70469	-1.45272	-0.8329901	0.857770605497013	1.410029	-5.515602	-0.237288
Trial1	3	1	noBlindfold	clockwise	practice	Free	1	0.5	0	11.24876	0.70479	-1.45274	-0.83302	0.857823534311585	1.432585	-5.456357	-0.239059
Trial1	3	1	noBlindfold	clockwise	practice	Free	1	0.5	0	11.26875	0.7049299	-1.45274	-0.83304	0.857876403379074	1.418311	-5.51137	-0.274168
Trial1	3	1	noBlindfold	clockwise	practice	Free	1	0.5	0	11.28876	0.70509	-1.45274	-0.83311	0.857982608886846	1.433987	-5.456357	-0.22117
Trial1	3	1	noBlindfold	clockwise	practice	Free	1	0.5	0	11.30876	0.70552	-1.45272	-0.83315	0.858124367988054	1.391005	-5.435198	-0.225881
Trial1	3	1	noBlindfold	clockwise	practice	Free	1	0.5	0	11.32877	0.7058	-1.45271	-0.83319	0.858230303956689	1.399118	-5.430966	-0.174237
Trial1	3	1	noBlindfold	clockwise	practice	Free	1	0.5	0	11.34875	0.70607	-1.45271	-0.83324	0.858343636653234	1.452114	-5.414039	-0.210847
Trial1	3	1	noBlindfold	clockwise	practice	Free	1	0.5	0	11.36876	0.7064	-1.45271	-0.83329	0.858471398964497	1.385286	-5.430966	-0.213345
Trial1	3	1	noBlindfold	clockwise	practice	Free	1	0.5	0	11.38876	0.70675	-1.45272	-0.83341	0.858672141312442	1.418425	-5.460588	-0.23088
Trial1	3	1	noBlindfold	clockwise	practice	Free	1	0.5	0	11.40877	0.70754	-1.45272	-0.83347	0.858920869800608	1.375574	-5.397111	-0.205385
Trial1	3	1	noBlindfold	clockwise	practice	Free	1	0.5	0	11.42876	0.70795	-1.45271	-0.8335299	0.859078213568403	1.398572	-5.401343	-0.211274
Trial1	3	1	noBlindfold	clockwise	practice	Free	1	0.5	0	11.44876	0.70834	-1.4527	-0.83359	0.859231002212152	1.429664	-5.405575	-0.165671
Trial1	3	1	noBlindfold	clockwise	practice	Free	1	0.5	0	11.46877	0.70877	-1.4527	-0.83371	0.859451695936417	1.407862	-5.430966	-0.214184
Trial1	3	1	noBlindfold	clockwise	practice	Free	1	0.5	0	11.48875	0.7096701	-1.45271	-0.83379	0.859748398148451	1.394789	-5.384416	-0.16324
Trial1	3	1	noBlindfold	clockwise	practice	Free	1	0.5	0	11.50876	0.71026	-1.4527	-0.83385	0.859950593547756	1.357553	-5.34633	-0.173686
Trial1	3	1	noBlindfold	clockwise	practice	Free	1	0.5	0	11.52876	0.7108	-1.45268	-0.83391	0.860141037755712	1.340284	-5.337866	-0.165555
Trial1	3	1	noBlindfold	clockwise	practice	Free	1	0.5	0	11.54877	0.7113701	-1.45268	-0.83397	0.86033904739232	1.336385	-5.363257	-0.113855
Trial1	3	1	noBlindfold	clockwise	practice	Free	1	0.5	0	11.56876	0.7119	-1.45268	-0.83402	0.860517867106665	1.368672	-5.337866	-0.136912
Trial1	3	1	noBlindfold	clockwise	practice	Free	1	0.5	0	11.58876	0.71243	-1.45268	-0.83411	0.860735751057493	1.393929	-5.34633	-0.121431
Trial1	3	1	noBlindfold	clockwise	practice	Free	1	0.5	0	11.60876	0.71351	-1.45267	-0.83416	0.861051314524164	1.354534	-5.371721	-0.161897
Trial1	3	1	noBlindfold	clockwise	practice	Free	1	0.5	0	11.62875	0.71403	-1.45267	-0.83421	0.861228840363137	1.353157	-5.342098	-0.158926
Trial1	3	1	noBlindfold	clockwise	practice	Free	1	0.5	0	11.64876	0.71453	-1.45268	-0.83425	0.861391975263887	1.333277	-5.363257	-0.139715
Trial1	3	1	noBlindfold	clockwise	practice	Free	1	0.5	0	11.66876	0.71497	-1.45268	-0.83429	0.86154045054086	1.28285	-5.34633	-0.127923
Trial1	3	1	noBlindfold	clockwise	practice	Free	1	0.5	0	11.68877	0.7153201	-1.45268	-0.8343199	0.861656835283232	1.255858	-5.34633	-0.126386
Trial1	3	1	noBlindfold	clockwise	practice	Free	1	0.5	0	11.70876	0.71575	-1.45266	-0.83433	0.861774123315605	1.282407	-5.325171	-0.123407
Trial1	3	1	noBlindfold	clockwise	practice	Free	1	0.5	0	11.72876	0.71586	-1.45267	-0.83434	0.861811313246219	1.337258	-5.359025	-0.134475
Trial1	3	1	noBlindfold	clockwise	practice	Free	1	0.5	0	11.74876	0.71593	-1.45268	-0.83435	0.861838537124752	1.259767	-5.388648	-0.163595
Trial1	3	1	noBlindfold	clockwise	practice	Free	1	0.5	0	11.76875	0.716	-1.45269	-0.83436	0.86186576594112	1.291179	-5.41827	-0.164427
Trial1	3	1	noBlindfold	clockwise	practice	Free	1	0.5	0	11.78876	0.71607	-1.4527	-0.83438	0.861902708455651	1.239807	-5.380184	-0.186594
Trial1	3	1	noBlindfold	clockwise	practice	Free	1	0.5	0	11.80876	0.7162	-1.45268	-0.83438	0.861935306714374	1.207623	-5.282853	-0.092668
Trial1	3	1	noBlindfold	clockwise	practice	Free	1	0.5	0	11.82877	0.71627	-1.45266	-0.83439	0.861962497044715	1.15806	-5.325171	-0.089338
Trial1	3	1	noBlindfold	clockwise	practice	Free	1	0.5	0	11.84875	0.7163301	-1.45266	-0.83439	0.86197757370011	1.201877	-5.316707	-0.080463
Trial1	3	1	noBlindfold	clockwise	practice	Free	1	0.5	0	11.86876	0.7164	-1.45266	-0.8344	0.862004831065826	1.193397	-5.350562	-0.127724
Trial1	3	1	noBlindfold	clockwise	practice	Free	1	0.5	0	11.88876	0.71646	-1.45268	-0.83442	0.862039271598381	1.200437	-5.354793	-0.152241
Trial1	3	1	noBlindfold	clockwise	practice	Free	1	0.5	0	11.90877	0.71659	-1.45269	-0.83443	0.862081558197539	1.192386	-5.375952	-0.203561
Trial1	3	1	noBlindfold	clockwise	practice	Free	1	0.5	0	11.92876	0.7166499	-1.45269	-0.83444	0.862106317340863	1.213635	-5.39288	-0.192797
Trial1	3	1	noBlindfold	clockwise	practice	Free	1	0.5	0	11.94876	0.71672	-1.45269	-0.83445	0.862133612165054	1.201662	-5.354793	-0.206605
Trial1	3	1	noBlindfold	clockwise	practice	Free	1	0.5	0	11.96877	0.7167799	-1.45269	-0.83446	0.862158379087332	1.152533	-5.359025	-0.204182
Trial1	3	1	noBlindfold	clockwise	practice	Free	1	0.5	0	11.98875	0.71685	-1.45269	-0.83449	0.862205023744189	1.15165	-5.384416	-0.205004
Trial1	3	1	noBlindfold	clockwise	practice	Free	1	0.5	0	12.00876	0.71697	-1.45269	-0.8345	0.862244827019851	1.14322	-5.363257	-0.203859
Trial1	3	1	noBlindfold	clockwise	practice	Free	1	0.5	0	12.02876	0.71704	-1.45269	-0.83451	0.862272201833952	1.144961	-5.367489	-0.220469
Trial1	3	1	noBlindfold	clockwise	practice	Free	1	0.5	0	12.04877	0.7171	-1.45269	-0.83452	0.862296930041368	1.14539	-5.39288	-0.224547
Trial1	3	1	noBlindfold	clockwise	practice	Free	1	0.5	0	12.06876	0.71716	-1.45269	-0.83453	0.862321749528432	1.142759	-5.359025	-0.199382
Trial1	3	1	noBlindfold	clockwise	practice	Free	1	0.5	0	12.08876	0.71722	-1.45268	-0.83455	0.862356175586741	1.187448	-5.333634	-0.198832
Trial1	3	1	noBlindfold	clockwise	practice	Free	1	0.5	0	12.10876	0.71735	-1.45267	-0.83456	0.862398678072892	1.149841	-5.308244	-0.18147
Trial1	3	1	noBlindfold	clockwise	practice	Free	1	0.5	0	12.12875	0.71741	-1.45266	-0.83457	0.862423424784885	1.156936	-5.312475	-0.163748
Trial1	3	1	noBlindfold	clockwise	practice	Free	1	0.5	0	12.14876	0.71747	-1.45266	-0.83458	0.862448247778814	1.146329	-5.304012	-0.147882
Trial1	3	1	noBlindfold	clockwise	practice	Free	1	0.5	0	12.16876	0.71754	-1.45265	-0.83458	0.862465910179805	1.1596	-5.308244	-0.146407
Trial1	3	1	noBlindfold	clockwise	practice	Free	1	0.5	0	12.18877	0.7176	-1.45265	-0.8346	0.862500415735051	1.184784	-5.329403	-0.173246
Trial1	3	1	noBlindfold	clockwise	practice	Free	1	0.5	0	12.20876	0.71773	-1.45265	-0.83461	0.862542853618031	1.175046	-5.320939	-0.165637
Trial1	3	1	noBlindfold	clockwise	practice	Free	1	0.5	0	12.22876	0.71779	-1.45266	-0.83462	0.862567695907779	1.173289	-5.337866	-0.148843
Trial1	3	1	noBlindfold	clockwise	practice	Free	1	0.5	0	12.24876	0.71785	-1.45266	-0.83463	0.862592541774834	1.142302	-5.363257	-0.152003
Trial1	3	1	noBlindfold	clockwise	practice	Free	1	0.5	0	12.26875	0.71791	-1.45267	-0.83464	0.862617318490383	1.047553	-5.363257	-0.187187
Trial1	3	1	noBlindfold	clockwise	practice	Free	1	0.5	0	12.28876	0.71797	-1.45267	-0.83465	0.862642229178892	1.015739	-5.29978	-0.139758
Trial1	3	1	noBlindfold	clockwise	practice	Free	1	0.5	0	12.30876	0.71807	-1.45265	-0.83466	0.862677122148392	0.978572	-5.320939	-0.118253
Trial1	3	1	noBlindfold	clockwise	practice	Free	1	0.5	0	12.32877	0.71813	-1.45266	-0.83467	0.86270198480642	1.073696	-5.342098	-0.137671
Trial1	3	1	noBlindfold	clockwise	practice	Free	1	0.5	0	12.34875	0.71818	-1.45267	-0.83468	0.862724260918651	1.091781	-5.325171	-0.182152
Trial1	3	1	noBlindfold	clockwise	practice	Free	1	0.5	0	12.36876	0.71824	-1.45267	-0.83469	0.862749187770971	1.08336	-5.350562	-0.191809
Trial1	3	1	noBlindfold	clockwise	practice	Free	1	0.5	0	12.38876	0.7183	-1.45267	-0.83471	0.862783675534683	1.062976	-5.329403	-0.206104
Trial1	3	1	noBlindfold	clockwise	practice	Free	1	0.5	0	12.40877	0.71842	-1.45268	-0.83472	0.862823744023566	1.078429	-5.359025	-0.211025
Trial1	3	1	noBlindfold	clockwise	practice	Free	1	0.5	0	12.42876	0.71848	-1.45268	-0.83473	0.862848554749607	1.067383	-5.371721	-0.205351
Trial1	3	1	noBlindfold	clockwise	practice	Free	1	0.5	0	12.44876	0.71854	-1.45268	-0.83474	0.862873499462555	1.118294	-5.350562	-0.178802
Trial1	3	1	noBlindfold	clockwise	practice	Free	1	0.5	0	12.46877	0.7186	-1.45267	-0.83475	0.862898332426418	1.114736	-5.337866	-0.187539
Trial1	3	1	noBlindfold	clockwise	practice	Free	1	0.5	0	12.48875	0.71866	-1.45267	-0.83477	0.862932840632944	1.174016	-5.354793	-0.204624
Trial1	3	1	noBlindfold	clockwise	practice	Free	1	0.5	0	12.50876	0.71879	-1.45268	-0.83478	0.862975476546877	1.195693	-5.39288	-0.191418
Trial1	3	1	noBlindfold	clockwise	practice	Free	1	0.5	0	12.52876	0.71885	-1.45269	-0.83479	0.863000366964235	1.155415	-5.371721	-0.191315
Trial1	3	1	noBlindfold	clockwise	practice	Free	1	0.5	0	12.54877	0.71891	-1.45268	-0.8348	0.863025291183982	1.171794	-5.337866	-0.176844
Trial1	3	1	noBlindfold	clockwise	practice	Free	1	0.5	0	12.56876	0.71897	-1.45268	-0.83481	0.863050188737347	1.107636	-5.325171	-0.162369
Trial1	3	1	noBlindfold	clockwise	practice	Free	1	0.5	0	12.58876	0.71903	-1.45267	-0.83483	0.863084775617436	1.139485	-5.34633	-0.167384
Trial1	3	1	noBlindfold	clockwise	practice	Free	1	0.5	0	12.60876	0.71915	-1.45268	-0.83484	0.863124875395429	1.138554	-5.371721	-0.201072
Trial1	3	1	noBlindfold	clockwise	practice	Free	1	0.5	0	12.62875	0.71921	-1.45269	-0.83485	0.863149787210667	1.124831	-5.422502	-0.198193
Trial1	3	1	noBlindfold	clockwise	practice	Free	1	0.5	0	12.64876	0.7192701	-1.4527	-0.83486	0.863174675221491	1.09472	-5.397111	-0.209696
Trial1	3	1	noBlindfold	clockwise	practice	Free	1	0.5	0	12.66876	0.71933	-1.4527	-0.83487	0.863199594170003	1.108429	-5.422502	-0.212383
Trial1	3	1	noBlindfold	clockwise	practice	Free	1	0.5	0	12.68877	0.71939	-1.45271	-0.8349	0.863243886251678	1.129234	-5.405575	-0.197429
Trial1	3	1	noBlindfold	clockwise	practice	Free	1	0.5	0	12.70876	0.71951	-1.45271	-0.83491	0.863284029507177	1.089826	-5.405575	-0.205593
Trial1	3	1	noBlindfold	clockwise	practice	Free	1	0.5	0	12.72876	0.71957	-1.4527	-0.83492	0.863309020191214	1.118166	-5.397111	-0.177183
Trial1	3	1	noBlindfold	clockwise	practice	Free	1	0.5	0	12.74876	0.71963	-1.4527	-0.83492	0.863324287826459	1.112856	-5.337866	-0.169205
Trial1	3	1	noBlindfold	clockwise	practice	Free	1	0.5	0	12.76875	0.71969	-1.45269	-0.83493	0.863349185677881	1.128359	-5.34633	-0.146375
Trial1	3	1	noBlindfold	clockwise	practice	Free	1	0.5	0	12.78876	0.71975	-1.45267	-0.83495	0.863383755727626	1.156662	-5.329403	-0.160213
Trial1	3	1	noBlindfold	clockwise	practice	Free	1	0.5	0	12.80876	0.71987	-1.45268	-0.83496	0.863424000748964	1.142456	-5.363257	-0.195311
Trial1	3	1	noBlindfold	clockwise	practice	Free	1	0.5	0	12.82877	0.71994	-1.45269	-0.83497	0.863451505951476	1.202614	-5.342098	-0.211442
Trial1	3	1	noBlindfold	clockwise	practice	Free	1	0.5	0	12.84875	0.72	-1.45269	-0.83499	0.863486147826515	1.194193	-5.371721	-0.219223
Trial1	3	1	noBlindfold	clockwise	practice	Free	1	0.5	0	12.86876	0.72007	-1.45269	-0.835	0.863513619481545	1.228675	-5.333634	-0.249267
Trial1	3	1	noBlindfold	clockwise	practice	Free	1	0.5	0	12.88876	0.72014	-1.45268	-0.83503	0.863560503982124	1.225119	-5.34633	-0.257972
Trial1	3	1	noBlindfold	clockwise	practice	Free	1	0.5	0	12.90877	0.72027	-1.45268	-0.83505	0.863612959460935	1.234391	-5.375952	-0.260987
Trial1	3	1	noBlindfold	clockwise	practice	Free	1	0.5	0	12.92876	0.72033	-1.45269	-0.83506	0.863637952597725	1.177253	-5.388648	-0.313322
Trial1	3	1	noBlindfold	clockwise	practice	Free	1	0.5	0	12.94876	0.7204	-1.4527	-0.83508	0.863675171453833	1.213121	-5.397111	-0.271411
Trial1	3	1	noBlindfold	clockwise	practice	Free	1	0.5	0	12.96877	0.7204599	-1.4527	-0.83509	0.863700099328353	1.168418	-5.375952	-0.271751
Trial1	3	1	noBlindfold	clockwise	practice	Free	1	0.5	0	12.98875	0.72053	-1.4527	-0.83512	0.863747038863448	1.200267	-5.39288	-0.276729
Trial1	3	1	noBlindfold	clockwise	practice	Free	1	0.5	0	13.00876	0.72066	-1.45269	-0.83513	0.863789862455077	1.151193	-5.384416	-0.187873
Trial1	3	1	noBlindfold	clockwise	practice	Free	1	0.5	0	13.02876	0.72072	-1.4527	-0.83514	0.863814863273354	1.19365	-5.422502	-0.213754
Trial1	3	1	noBlindfold	clockwise	practice	Free	1	0.5	0	13.04877	0.72078	-1.4527	-0.83516	0.863849548659261	1.126821	-5.367489	-0.216444
Trial1	3	1	noBlindfold	clockwise	practice	Free	1	0.5	0	13.06876	0.72085	-1.4527	-0.83516	0.863867450755142	1.152959	-5.333634	-0.16714
Trial1	3	1	noBlindfold	clockwise	practice	Free	1	0.5	0	13.08876	0.72091	-1.45268	-0.83518	0.863902085893947	1.156499	-5.363257	-0.158233
Trial1	3	1	noBlindfold	clockwise	practice	Free	1	0.5	0	13.10876	0.72104	-1.45268	-0.8351899	0.8639449749075	1.184796	-5.375952	-0.171968
Trial1	3	1	noBlindfold	clockwise	practice	Free	1	0.5	0	13.12875	0.7211	-1.45268	-0.8352	0.863970055923858	1.216648	-5.363257	-0.176957
Trial1	3	1	noBlindfold	clockwise	practice	Free	1	0.5	0	13.14876	0.72117	-1.45269	-0.83521	0.863997661396518	1.21799	-5.388648	-0.147165
Trial1	3	1	noBlindfold	clockwise	practice	Free	1	0.5	0	13.16876	0.72123	-1.45268	-0.83522	0.864022634903985	1.212209	-5.354793	-0.177248
Trial1	3	1	noBlindfold	clockwise	practice	Free	1	0.5	0	13.18877	0.7213	-1.45268	-0.83523	0.864050249465155	1.195408	-5.363257	-0.145156
Trial1	3	1	noBlindfold	clockwise	practice	Free	1	0.5	0	13.20876	0.7214301	-1.45268	-0.83524	0.864093248023144	1.217992	-5.342098	-0.104595
Trial1	3	1	noBlindfold	clockwise	practice	Free	1	0.5	0	13.22876	0.72149	-1.45268	-0.83524	0.864108615727392	1.18434	-5.350562	-0.124951
Trial1	3	1	noBlindfold	clockwise	practice	Free	1	0.5	0	13.24876	0.72156	-1.45267	-0.83525	0.864136233567315	1.178589	-5.354793	-0.11281
Trial1	3	1	noBlindfold	clockwise	practice	Free	1	0.5	0	13.26875	0.72162	-1.45267	-0.83525	0.864151624809535	1.126824	-5.363257	-0.099314
Trial1	3	1	noBlindfold	clockwise	practice	Free	1	0.5	0	13.28876	0.72168	-1.45268	-0.83527	0.864186304068023	1.117087	-5.367489	-0.113621
Trial1	3	1	noBlindfold	clockwise	practice	Free	1	0.5	0	13.30876	0.7218	-1.45267	-0.83527	0.864217105329909	1.145389	-5.333634	-0.087487
Trial1	3	1	noBlindfold	clockwise	practice	Free	1	0.5	0	13.32877	0.72187	-1.45267	-0.83527	0.864235067174377	1.183013	-5.329403	-0.069761
Trial1	3	1	noBlindfold	clockwise	practice	Free	1	0.5	0	13.34875	0.72193	-1.45267	-0.8352799	0.864260083078129	1.202936	-5.34633	-0.052545
Trial1	3	1	noBlindfold	clockwise	practice	Free	1	0.5	0	13.36876	0.72199	-1.45267	-0.8352799	0.864275497808067	1.144079	-5.325171	-0.039951
Trial1	3	1	noBlindfold	clockwise	practice	Free	1	0.5	0	13.38876	0.72205	-1.45266	-0.8352799	0.864290916431382	1.137449	-5.316707	-0.019482
Trial1	3	1	noBlindfold	clockwise	practice	Free	1	0.5	0	13.40875	0.72218	-1.45264	-0.8352799	0.8643243240359	1.158713	-5.282853	0.014017
Trial1	3	1	noBlindfold	clockwise	practice	Free	1	0.5	0	13.42876	0.72224	-1.45264	-0.8352799	0.86433973965804	1.199419	-5.29978	0.029407
Trial1	3	1	noBlindfold	clockwise	practice	Free	1	0.5	0	13.44876	0.7222999	-1.45264	-0.8352799	0.864355159164963	1.181274	-5.287085	0.022913
Trial1	3	1	noBlindfold	clockwise	practice	Free	1	0.5	0	13.46877	0.72237	-1.45264	-0.83527	0.864363570339698	1.174621	-5.257462	0.0099859
Trial1	3	1	noBlindfold	clockwise	practice	Free	1	0.5	0	13.48875	0.72243	-1.45264	-0.83527	0.864378998443633	1.190558	-5.25323	0.028596
Trial1	3	1	noBlindfold	clockwise	practice	Free	1	0.5	0	13.50876	0.72256	-1.45263	-0.83527	0.86441245978856	1.195419	-5.261694	0.024952
Trial1	3	1	noBlindfold	clockwise	practice	Free	1	0.5	0	13.52876	0.72262	-1.45263	-0.83526	0.864418281981243	1.198542	-5.244767	0.080213
Trial1	3	1	noBlindfold	clockwise	practice	Free	1	0.5	0	13.54877	0.72268	-1.45262	-0.83526	0.864433757153368	1.155166	-5.189753	0.064439
Trial1	3	1	noBlindfold	clockwise	practice	Free	1	0.5	0	13.56876	0.7227499	-1.45261	-0.83525	0.86444209494496	1.181717	-5.202449	0.076081
Trial1	3	1	noBlindfold	clockwise	practice	Free	1	0.5	0	13.58876	0.72281	-1.4526	-0.83524	0.864447903479771	1.207386	-5.219376	0.081215
Trial1	3	1	noBlindfold	clockwise	practice	Free	1	0.5	0	13.60876	0.72294	-1.45261	-0.83524	0.864481403935223	1.268898	-5.20668	0.101267
Trial1	3	1	noBlindfold	clockwise	practice	Free	1	0.5	0	13.62875	0.72301	-1.45261	-0.83523	0.864489793273835	1.265811	-5.193985	0.121236
Trial1	3	1	noBlindfold	clockwise	practice	Free	1	0.5	0	13.64876	0.72308	-1.4526	-0.83523	0.864507847391623	1.296787	-5.177058	0.124521
Trial1	3	1	noBlindfold	clockwise	practice	Free	1	0.5	0	13.66876	0.72316	-1.45259	-0.83522	0.864518817318224	1.284831	-5.177058	0.11061
Trial1	3	1	noBlindfold	clockwise	practice	Free	1	0.5	0	13.68877	0.72323	-1.45259	-0.83521	0.864527281931407	1.30075	-5.202449	0.086983
Trial1	3	1	noBlindfold	clockwise	practice	Free	1	0.5	0	13.70876	0.72337	-1.45261	-0.83521	0.864563444900258	1.275532	-5.223608	0.113934
Trial1	3	1	noBlindfold	clockwise	practice	Free	1	0.5	0	13.72876	0.72344	-1.45261	-0.8352	0.864571853222209	1.259593	-5.18129	0.095375
Trial1	3	1	noBlindfold	clockwise	practice	Free	1	0.5	0	13.74876	0.72351	-1.45259	-0.8351899	0.864580225072386	1.221999	-5.130508	0.163585
Trial1	3	1	noBlindfold	clockwise	practice	Free	1	0.5	0	13.76875	0.72357	-1.45257	-0.83518	0.86458611294564	1.215368	-5.092422	0.175181
Trial1	3	1	noBlindfold	clockwise	practice	Free	1	0.5	0	13.78876	0.72364	-1.45256	-0.83516	0.864584937787434	1.209618	-5.122044	0.169144
Trial1	3	1	noBlindfold	clockwise	practice	Free	1	0.5	0	13.80876	0.72377	-1.45257	-0.83516	0.864618557668091	1.269339	-5.160131	0.130213
Trial1	3	1	noBlindfold	clockwise	practice	Free	1	0.5	0	13.82877	0.72384	-1.45258	-0.83515	0.864627013832525	1.285702	-5.160131	0.102394
Trial1	3	1	noBlindfold	clockwise	practice	Free	1	0.5	0	13.84875	0.72391	-1.45258	-0.83514	0.864635475703098	1.302519	-5.168594	0.112638
Trial1	3	1	noBlindfold	clockwise	practice	Free	1	0.5	0	13.86876	0.72399	-1.45258	-0.83514	0.864656178150802	1.293212	-5.147435	0.089013
Trial1	3	1	noBlindfold	clockwise	practice	Free	1	0.5	0	13.88876	0.72405	-1.45258	-0.83513	0.864662072684794	1.276403	-5.130508	0.10571
Trial1	3	1	noBlindfold	clockwise	practice	Free	1	0.5	0	13.90875	0.7242	-1.45257	-0.83512	0.864691330047643	1.329504	-5.147435	0.111361
Trial1	3	1	noBlindfold	clockwise	practice	Free	1	0.5	0	13.92876	0.72426	-1.45257	-0.83512	0.864706879202036	1.283041	-5.160131	0.127583
Trial1	3	1	noBlindfold	clockwise	practice	Free	1	0.5	0	13.94876	0.72434	-1.45257	-0.83511	0.864717972494329	1.299406	-5.147435	0.103946
Trial1	3	1	noBlindfold	clockwise	practice	Free	1	0.5	0	13.96877	0.7244099	-1.45258	-0.83511	0.864736114007218	1.306026	-5.177058	0.0409
Trial1	3	1	noBlindfold	clockwise	practice	Free	1	0.5	0	13.98875	0.72448	-1.45259	-0.8350999	0.864744579344126	1.334783	-5.244767	0.019116
Trial1	3	1	noBlindfold	clockwise	practice	Free	1	0.5	0	14.00876	0.72462	-1.45261	-0.8350999	0.864780920128699	1.271064	-5.223608	0.071592
Trial1	3	1	noBlindfold	clockwise	practice	Free	1	0.5	0	14.02876	0.72469	-1.45261	-0.83509	0.864789501798338	1.260886	-5.168594	0.083207
Trial1	3	1	noBlindfold	clockwise	practice	Free	1	0.5	0	14.04877	0.72476	-1.45259	-0.83508	0.864798073678015	1.206464	-5.155899	0.132369
Trial1	3	1	noBlindfold	clockwise	practice	Free	1	0.5	0	14.06876	0.72483	-1.45258	-0.83508	0.864816278454857	1.289218	-5.117813	0.153801
Trial1	3	1	noBlindfold	clockwise	practice	Free	1	0.5	0	14.08876	0.7249	-1.45257	-0.83506	0.8648151349051	1.275493	-5.143203	0.114347
Trial1	3	1	noBlindfold	clockwise	practice	Free	1	0.5	0	14.10876	0.7251	-1.45258	-0.83505	0.864857492243947	1.434792	-5.193985	0.089036
Trial1	3	1	noBlindfold	clockwise	practice	Free	1	0.5	0	14.12875	0.72534	-1.4526	-0.83503	0.864900718372488	1.472846	-5.202449	0.110025
Trial1	3	1	noBlindfold	clockwise	practice	Free	1	0.5	0	14.14876	0.72567	-1.4526	-0.835	0.8649577469802	1.463987	-5.223608	0.086454
Trial1	3	1	noBlindfold	clockwise	practice	Free	1	0.5	0	14.16876	0.72615	-1.4526	-0.83496	0.865044499635509	1.421938	-5.18129	0.125962
Trial1	3	1	noBlindfold	clockwise	practice	Free	1	0.5	0	14.18877	0.7266999	-1.45259	-0.83484	0.865072651066227	1.366172	-5.172826	0.130257
Trial1	3	1	noBlindfold	clockwise	practice	Free	1	0.5	0	14.20876	0.72791	-1.45258	-0.83477	0.865322991904278	1.293565	-5.138972	0.154933
Trial1	3	1	noBlindfold	clockwise	practice	Free	1	0.5	0	14.22876	0.72851	-1.45258	-0.83469	0.865404115854698	1.282927	-5.164362	0.170802
Trial1	3	1	noBlindfold	clockwise	practice	Free	1	0.5	0	14.24876	0.72907	-1.45258	-0.83462	0.865484610545465	1.305926	-5.177058	0.164913
Trial1	3	1	noBlindfold	clockwise	practice	Free	1	0.5	0	14.26875	0.72969	-1.45258	-0.83456	0.865591087375189	1.318319	-5.193985	0.113974
Trial1	3	1	noBlindfold	clockwise	practice	Free	1	0.5	0	14.28876	0.73028	-1.45258	-0.83443	0.865622469987112	1.326267	-5.151667	0.141975
Trial1	3	1	noBlindfold	clockwise	practice	Free	1	0.5	0	14.30876	0.73151	-1.45258	-0.83436	0.865883068243772	1.365175	-5.164362	0.154807
Trial1	3	1	noBlindfold	clockwise	practice	Free	1	0.5	0	14.32877	0.73217	-1.45257	-0.83429	0.865992351280607	1.339058	-5.147435	0.147917
Trial1	3	1	noBlindfold	clockwise	practice	Free	1	0.5	0	14.34875	0.7328	-1.45257	-0.83421	0.866084367460964	1.30186	-5.117813	0.162379
Trial1	3	1	noBlindfold	clockwise	practice	Free	1	0.5	0	14.36876	0.7334599	-1.45256	-0.8341401	0.866194661496452	1.36026	-5.122044	0.158881
Trial1	3	1	noBlindfold	clockwise	practice	Free	1	0.5	0	14.38876	0.73412	-1.45256	-0.83398	0.866218656279067	1.331509	-5.13474	0.134818
Trial1	3	1	noBlindfold	clockwise	practice	Free	1	0.5	0	14.40875	0.73558	-1.45256	-0.83388	0.866518214286151	1.410673	-5.143203	0.147844
Trial1	3	1	noBlindfold	clockwise	practice	Free	1	0.5	0	14.42876	0.73663	-1.45256	-0.83383	0.866756140176938	1.42976	-5.130508	0.095208
Trial1	3	1	noBlindfold	clockwise	practice	Free	1	0.5	0	14.44876	0.73725	-1.45256	-0.83377	0.866867938365638	1.359858	-5.18129	0.079381
Trial1	3	1	noBlindfold	clockwise	practice	Free	1	0.5	0	14.46877	0.73823	-1.45257	-0.83371	0.867078899272363	1.414286	-5.13474	0.069091
Trial1	3	1	noBlindfold	clockwise	practice	Free	1	0.5	0	14.48875	0.73913	-1.45256	-0.8335299	0.867153586584672	1.431892	-5.08819	0.117128
Trial1	3	1	noBlindfold	clockwise	practice	Free	1	0.5	0	14.50876	0.7414	-1.45253	-0.83339	0.867647883395741	1.470765	-5.024713	0.130287
Trial1	3	1	noBlindfold	clockwise	practice	Free	1	0.5	0	14.52876	0.74272	-1.45251	-0.83323	0.867862469608865	1.547657	-5.037408	0.164247
Trial1	3	1	noBlindfold	clockwise	practice	Free	1	0.5	0	14.54877	0.74428	-1.45252	-0.83306	0.868136922467533	1.557488	-5.04164	0.11641
Trial1	3	1	noBlindfold	clockwise	practice	Free	1	0.5	0	14.56876	0.74613	-1.45253	-0.83291	0.868515424169953	1.545549	-5.08819	0.101433
Trial1	3	1	noBlindfold	clockwise	practice	Free	1	0.5	0	14.58876	0.74806	-1.45254	-0.83259	0.868757641126003	1.5182	-5.092422	0.065103
Trial1	3	1	noBlindfold	clockwise	practice	Free	1	0.5	0	14.60876	0.7524199	-1.45255	-0.8324	0.869830805554019	1.542238	-5.028945	0.132139
Trial1	3	1	noBlindfold	clockwise	practice	Free	1	0.5	0	14.62875	0.7547801	-1.45253	-0.83225	0.870375170185788	1.638195	-5.096654	0.033378
Trial1	3	1	noBlindfold	clockwise	practice	Free	1	0.5	0	14.64876	0.75751	-1.45255	-0.83216	0.871092223824547	1.754025	-5.261694	-0.017308
Trial1	3	1	noBlindfold	clockwise	practice	Free	1	0.5	0	14.66876	0.76069	-1.45261	-0.83215	0.872028013169082	1.772192	-5.265926	-0.043141
Trial1	3	1	noBlindfold	clockwise	practice	Free	1	0.5	0	14.68877	0.76433	-1.45263	-0.8321201	0.873094588389835	1.78943	-5.143203	-0.036043
Trial1	3	1	noBlindfold	clockwise	practice	Free	1	0.5	0	14.70876	0.77218	-1.45254	-0.83202	0.87540802983792	1.889186	-5.058567	0.074566
Trial1	3	1	noBlindfold	clockwise	practice	Free	1	0.5	0	14.72876	0.777	-1.45252	-0.8318	0.87670992068705	2.080692	-4.952772	0.203276
Trial1	3	1	noBlindfold	clockwise	practice	Free	1	0.5	0	14.74876	0.78216	-1.45248	-0.8314199	0.877993971972515	2.172902	-4.796196	0.219682
Trial1	3	1	noBlindfold	clockwise	practice	Free	1	0.5	0	14.76875	0.78844	-1.45242	-0.83085	0.879493827578364	2.30062	-4.851209	0.316685
Trial1	3	1	noBlindfold	clockwise	practice	Free	1	0.5	0	14.78876	0.7954	-1.45242	-0.82916	0.880208746882484	2.316039	-4.889295	0.33777
Trial1	3	1	noBlindfold	clockwise	practice	Free	1	0.5	0	14.80876	0.81205	-1.45242	-0.82807	0.884915323750749	2.250878	-4.7835	0.356854
Trial1	3	1	noBlindfold	clockwise	practice	Free	1	0.5	0	14.82877	0.82143	-1.45239	-0.82673	0.887017348639878	2.200788	-4.724255	0.362423
Trial1	3	1	noBlindfold	clockwise	practice	Free	1	0.5	0	14.84875	0.83159	-1.45237	-0.82521	0.889338759544139	2.215235	-4.745414	0.426758
Trial1	3	1	noBlindfold	clockwise	practice	Free	1	0.5	0	14.86876	0.84286	-1.45237	-0.82337	0.891903073197635	2.287154	-4.779269	0.535349
Trial1	3	1	noBlindfold	clockwise	practice	Free	1	0.5	0	14.88876	0.85461	-1.45238	-0.81845	0.891968939045889	2.399191	-4.834282	0.658812
Trial1	3	1	noBlindfold	clockwise	practice	Free	1	0.5	0	14.90875	0.881	-1.45239	-0.8156	0.900202451266801	2.328599	-4.775037	0.478686
Trial1	3	1	noBlindfold	clockwise	practice	Free	1	0.5	0	14.92876	0.89526	-1.45242	-0.81244	0.903487225690271	2.275449	-5.016249	0.675836
Trial1	3	1	noBlindfold	clockwise	practice	Free	1	0.5	0	14.94876	0.91026	-1.45246	-0.80874	0.906848226010049	2.239649	-4.7835	0.816772
Trial1	3	1	noBlindfold	clockwise	practice	Free	1	0.5	0	14.96877	0.92645	-1.4524	-0.80463	0.910653046367648	2.246203	-4.521129	0.911575
Trial1	3	1	noBlindfold	clockwise	practice	Free	1	0.5	0	14.98875	0.94289	-1.45231	-0.7947299	0.909806150870902	2.318724	-4.563447	0.953903
Trial1	3	1	noBlindfold	clockwise	practice	Free	1	0.5	0	15.00876	0.97855	-1.45225	-0.78925	0.922998216004373	2.127149	-4.554983	0.832089
Trial1	3	1	noBlindfold	clockwise	practice	Free	1	0.5	0	15.02876	0.99719	-1.45228	-0.78354	0.927972436397747	2.210164	-4.686169	0.654141
Trial1	3	1	noBlindfold	clockwise	practice	Free	1	0.5	0	15.04877	1.01646	-1.45232	-0.77753	0.933425837987013	2.131995	-4.694633	0.612082
Trial1	3	1	noBlindfold	clockwise	practice	Free	1	0.5	0	15.06876	1.03688	-1.45233	-0.77166	0.940052797277431	2.010211	-4.673474	0.477079
Trial1	3	1	noBlindfold	clockwise	practice	Free	1	0.5	0	15.08876	1.05717	-1.45233	-0.75985	0.942236969632172	1.956253	-4.656546	0.423582
Trial1	3	1	noBlindfold	clockwise	practice	Free	1	0.5	0	15.10876	1.09893	-1.45232	-0.75397	0.962905991245736	1.976478	-4.652315	0.286787
Trial1	3	1	noBlindfold	clockwise	practice	Free	1	0.5	0	15.12875	1.12167	-1.45231	-0.74839	0.972913777746909	1.897569	-4.609997	0.246574
Trial1	3	1	noBlindfold	clockwise	practice	Free	1	0.5	0	15.14876	1.14279	-1.4523	-0.74297	0.982437570580745	1.864988	-4.57191	0.20036
Trial1	3	1	noBlindfold	clockwise	practice	Free	1	0.5	0	15.16876	1.16553	-1.45229	-0.73772	0.993559738114319	1.775253	-4.57191	0.225504
Trial1	3	1	noBlindfold	clockwise	practice	Free	1	0.5	0	15.18877	1.18788	-1.45227	-0.7277	1.00136210589861	1.761262	-4.487274	0.101222
Trial1	3	1	noBlindfold	clockwise	practice	Free	1	0.5	0	15.20876	1.23398	-1.45224	-0.72301	1.03027667069984	1.761709	-4.432261	0.156188
Trial1	3	1	noBlindfold	clockwise	practice	Free	1	0.5	0	15.22876	1.25768	-1.45221	-0.71829	1.04404001549822	1.705564	-4.394175	0.169159
Trial1	3	1	noBlindfold	clockwise	practice	Free	1	0.5	0	15.24876	1.28013	-1.45219	-0.71379	1.05740201677639	1.646672	-4.402638	0.219566
Trial1	3	1	noBlindfold	clockwise	practice	Free	1	0.5	0	15.26875	1.30413	-1.4522	-0.70943	1.07234131001417	1.777477	-4.444956	0.131204
Trial1	3	1	noBlindfold	clockwise	practice	Free	1	0.5	0	15.28876	1.32761	-1.45222	-0.70112	1.08466932093244	1.770927	-4.461884	0.102806
Trial1	3	1	noBlindfold	clockwise	practice	Free	1	0.5	0	15.30876	1.37582	-1.45222	-0.69708	1.11936643218147	1.629984	-4.470347	0.330476
Trial1	3	1	noBlindfold	clockwise	practice	Free	1	0.5	0	15.32877	1.39972	-1.45222	-0.69282	1.13555958214851	1.591384	-4.19528	0.34129
Trial1	3	1	noBlindfold	clockwise	practice	Free	1	0.5	0	15.34875	1.42364	-1.45214	-0.68865	1.15210664097834	1.540568	-4.271453	0.280577
Trial1	3	1	noBlindfold	clockwise	practice	Free	1	0.5	0	15.36876	1.44829	-1.45214	-0.68449	1.16952154525553	1.516182	-4.449188	0.246801
Trial1	3	1	noBlindfold	clockwise	practice	Free	1	0.5	0	15.38876	1.47289	-1.45221	-0.67576	1.1845532054422	1.468642	-4.381479	0.319289
Trial1	3	1	noBlindfold	clockwise	practice	Free	1	0.5	0	15.40875	1.51964	-1.45219	-0.67077	1.22049093601081	1.366757	-4.28838	0.767762
Trial1	3	1	noBlindfold	clockwise	practice	Free	1	0.5	0	15.42876	1.54458	-1.45213	-0.66537	1.23849285852899	1.284046	-4.110644	0.901848
Trial1	3	1	noBlindfold	clockwise	practice	Free	1	0.5	0	15.44876	1.56794	-1.45207	-0.65954	1.25518478520005	1.260277	-4.136035	1.090379
Trial1	3	1	noBlindfold	clockwise	practice	Free	1	0.5	0	15.46877	1.59041	-1.45206	-0.65257	1.27076416861547	1.26351	-4.042935	1.057659
Trial1	3	1	noBlindfold	clockwise	practice	Free	1	0.5	0	15.48875	1.6148	-1.45202	-0.63878	1.28484196416896	1.333547	-3.966763	0.740771
Trial1	3	1	noBlindfold	clockwise	practice	Free	1	0.5	0	15.50876	1.66009	-1.45215	-0.63169	1.32092430735022	1.570732	-4.474579	0.648029
Trial1	3	1	noBlindfold	clockwise	practice	Free	1	0.5	0	15.52876	1.68384	-1.4522	-0.62433	1.3383815453455	1.565557	-4.12334	0.791558
Trial1	3	1	noBlindfold	clockwise	practice	Free	1	0.5	0	15.54877	1.70697	-1.45213	-0.61642	1.35526753987032	1.464258	-4.296843	0.856012
Trial1	3	1	noBlindfold	clockwise	practice	Free	1	0.5	0	15.56876	1.73009	-1.45214	-0.60856	1.3723944044939	1.360408	-4.428029	0.633134
Trial1	3	1	noBlindfold	clockwise	practice	Free	1	0.5	0	15.58876	1.75374	-1.45221	-0.59269	1.38677525006569	1.20865	-4.470347	0.507152
Trial1	3	1	noBlindfold	clockwise	practice	Free	1	0.5	0	15.60876	1.79967	-1.45226	-0.58499	1.4252562535777	1.399278	-4.550751	0.429195
Trial1	3	1	noBlindfold	clockwise	practice	Free	1	0.5	0	15.62875	1.82206	-1.45228	-0.577	1.4424881125909	1.375747	-4.588838	0.604234
Trial1	3	1	noBlindfold	clockwise	practice	Free	1	0.5	0	15.64876	1.84564	-1.45231	-0.5691	1.46103446040617	1.286654	-4.635387	0.731078
Trial1	3	1	noBlindfold	clockwise	practice	Free	1	0.5	0	15.66876	1.86697	-1.45233	-0.56103	1.47762030950672	1.143063	-4.75811	0.808806
Trial1	3	1	noBlindfold	clockwise	practice	Free	1	0.5	0	15.68877	1.88862	-1.45234	-0.5446	1.49159458191023	1.01216	-4.703096	0.565947
Trial1	3	1	noBlindfold	clockwise	practice	Free	1	0.5	0	15.70876	1.93126	-1.45239	-0.53665	1.52856077459704	1.092891	-4.817355	0.474818
Trial1	3	1	noBlindfold	clockwise	practice	Free	1	0.5	0	15.72876	1.95163	-1.45242	-0.52888	1.54497368931586	1.157354	-4.931613	0.44326
Trial1	3	1	noBlindfold	clockwise	practice	Free	1	0.5	0	15.74876	1.97165	-1.45246	-0.52109	1.56118176179362	1.178642	-4.999322	0.433836
Trial1	3	1	noBlindfold	clockwise	practice	Free	1	0.5	0	15.76875	1.99193	-1.45248	-0.5137	1.57789189971871	1.182875	-4.92315	0.398961
Trial1	3	1	noBlindfold	clockwise	practice	Free	1	0.5	0	15.78876	2.01125	-1.45248	-0.49874	1.59142019125051	0.950138	-4.940077	0.554516
Trial1	3	1	noBlindfold	clockwise	practice	Free	1	0.5	0	15.80876	2.04888	-1.45247	-0.49136	1.62495052943687	0.783564	-4.965468	0.551981
Trial1	3	1	noBlindfold	clockwise	practice	Free	1	0.5	0	15.82877	2.06645	-1.45249	-0.48403	1.63952744671496	0.73064	-5.050104	0.561972
Trial1	3	1	noBlindfold	clockwise	practice	Free	1	0.5	0	15.84875	2.08335	-1.45252	-0.47654	1.65350760911159	0.81557	-5.075495	0.621782
Trial1	3	1	noBlindfold	clockwise	practice	Free	1	0.5	0	15.86876	2.10013	-1.45252	-0.46912	1.66748008898954	0.86407	-4.952772	0.571103
Trial1	3	1	noBlindfold	clockwise	practice	Free	1	0.5	0	15.88876	2.11634	-1.45249	-0.45438	1.6789925269928	0.828283	-4.901991	0.742278
Trial1	3	1	noBlindfold	clockwise	practice	Free	1	0.5	0	15.90875	2.11634	-1.45249	-0.45438	1.6789925269928	0.828283	-4.901991	0.742278
Trial1	3	1	noBlindfold	clockwise	practice	Free	1	0.5	0	15.92876	2.14631	-1.45243	-0.43996	1.7040838359485	0.945679	-4.766573	0.932496
Trial1	3	1	noBlindfold	clockwise	practice	Free	1	0.5	0	15.94876	2.17289	-1.45234	-0.43032	1.72734944386853	0.796267	-4.673474	1.069921
Trial1	3	1	noBlindfold	clockwise	practice	Free	1	0.5	0	15.96877	2.18845	-1.45231	-0.42169	1.74031186827897	0.74356	-4.694633	0.961323
Trial1	3	1	noBlindfold	clockwise	practice	Free	1	0.5	0	15.98875	2.20184	-1.45234	-0.40412	1.74916326381651	0.541303	-4.825818	1.107595
Trial1	3	1	noBlindfold	clockwise	practice	Free	1	0.5	0	16.00876	2.22566	-1.45232	-0.39476	1.77023653109203	0.30298	-4.516897	1.374045
Trial1	3	1	noBlindfold	clockwise	practice	Free	1	0.5	0	16.02876	2.23643	-1.45227	-0.38507	1.77861424451133	0.488992	-4.597301	1.295172
Trial1	3	1	noBlindfold	clockwise	practice	Free	1	0.5	0	16.04877	2.24664	-1.45226	-0.37511	1.78646541086562	0.648721	-4.377248	1.277457
Trial1	3	1	noBlindfold	clockwise	practice	Free	1	0.5	0	16.06876	2.25651	-1.45223	-0.36448	1.79392673537124	0.829569	-4.318002	1.374588
Trial1	3	1	noBlindfold	clockwise	practice	Free	1	0.5	0	16.08876	2.26653	-1.45217	-0.34222	1.79937292007347	0.882368	-4.203744	1.565384
Trial1	3	1	noBlindfold	clockwise	practice	Free	1	0.5	0	16.10876	2.28626	-1.45208	-0.33091	1.81665237158638	1.280155	-4.271453	1.182991
Trial1	3	1	noBlindfold	clockwise	practice	Free	1	0.5	0	16.12875	2.29693	-1.45209	-0.3191	1.82504291503269	1.49615	-4.182585	1.157587
Trial1	3	1	noBlindfold	clockwise	practice	Free	1	0.5	0	16.14876	2.30814	-1.45207	-0.30711	1.83403570342882	1.673322	-4.038704	1.099624
Trial1	3	1	noBlindfold	clockwise	practice	Free	1	0.5	0	16.16876	2.31966	-1.45203	-0.29563	1.8435182204809	1.745618	-4.165658	1.168102
Trial1	3	1	noBlindfold	clockwise	practice	Free	1	0.5	0	16.18877	2.3319	-1.45207	-0.27123	1.85187034329128	1.742725	-4.275684	1.185439
Trial1	3	1	noBlindfold	clockwise	practice	Free	1	0.5	0	16.20876	2.35858	-1.45214	-0.25944	1.87660018764936	1.668639	-4.373016	0.635973
Trial1	3	1	noBlindfold	clockwise	practice	Free	1	0.5	0	16.22876	2.37251	-1.45217	-0.24818	1.88888508121767	1.742635	-4.470347	0.308093
Trial1	3	1	noBlindfold	clockwise	practice	Free	1	0.5	0	16.24876	2.38698	-1.45223	-0.23716	1.90182507239013	1.874358	-4.411102	0.215035
Trial1	3	1	noBlindfold	clockwise	practice	Free	1	0.5	0	16.26875	2.40247	-1.45224	-0.22686	1.91594809074441	1.930051	-4.457652	0.457979
[truncated: 17,187 more rows]
