# Supplementary material for: Assessing kinesthetic proprioceptive function of the upper limb: a novel dynamic movement reproduction task using a robotic arm
Source: PeerJ. 2021 May 3;9:e11301. doi: 10.7717/peerj.11301 (PMC8101453; doi:10.7717/peerj.11301)
Supplement: Supplemental Information 3 [file peerj-09-11301-s003.zip › DMR raw data_Study 2_part 2/HMData_PP052_2019-11-13-13-16-23.txt]

Trial1	3	1	blindfold	counterclockwise	practice	Guided	1	0.5	0	0	0.45003	-1.45	-0.8	0.801559058774977	-0.038029	-0.0073015	-0.020335
Trial1	3	1	blindfold	counterclockwise	practice	Guided	1	0.5	0	0.001403809	0.45003	-1.45	-0.8	0.801559058774977	0.014149	0.018088	-5.6656E-05
Trial1	3	1	blindfold	counterclockwise	practice	Guided	1	0.5	0	0.02140808	0.45003	-1.45	-0.8	0.801559058774977	0.014149	0.018088	-5.6656E-05
Trial1	3	1	blindfold	counterclockwise	practice	Guided	1	0.5	0	0.04141235	0.45003	-1.45	-0.8	0.801559058774977	0.044403	-0.011532	0.014567
Trial1	3	1	blindfold	counterclockwise	practice	Guided	1	0.5	0	0.06140137	0.45003	-1.45	-0.8	0.801559058774977	-0.01721	-0.0072982	0.0020869
Trial1	3	1	blindfold	counterclockwise	practice	Guided	1	0.5	0	0.08140564	0.45003	-1.45	-0.8	0.801559058774977	-0.010836	0.018093	-0.014383
Trial1	3	1	blindfold	counterclockwise	practice	Guided	1	0.5	0	0.1014099	0.45003	-1.45	-0.8	0.801559058774977	0.0091572	0.03502	0.008035
Trial1	3	1	blindfold	counterclockwise	practice	Guided	1	0.5	0	0.1213989	0.45003	-1.45	-0.8	0.801559058774977	0.0038871	-0.024227	0.020315
Trial1	3	1	blindfold	counterclockwise	practice	Guided	1	0.5	0	0.1414032	0.45003	-1.45	-0.8	0.801559058774977	0.018311	0.0011641	0.0044311
Trial1	3	1	blindfold	counterclockwise	practice	Guided	1	0.5	0	0.1614075	0.45003	-1.45	-0.8	0.801559058774977	-0.00028233	-0.015765	0.015833
Trial1	3	1	blindfold	counterclockwise	practice	Guided	1	0.5	0	0.1814117	0.45003	-1.45	-0.8	0.801559058774977	0.027464	-0.0073004	0.00082631
Trial1	3	1	blindfold	counterclockwise	practice	Guided	1	0.5	0	0.2014008	0.45003	-1.45	-0.8	0.801559058774977	-0.0027902	0.018091	-0.013797
Trial1	3	1	blindfold	counterclockwise	practice	Guided	1	0.5	0	0.221405	0.45003	-1.45	-0.8	0.801559058774977	-0.012777	0.0011618	0.001117
Trial1	3	1	blindfold	counterclockwise	practice	Guided	1	0.5	0	0.2414093	0.45003	-1.45	-0.8	0.801559058774977	-0.056627	0.0096261	-0.00152
Trial1	3	1	blindfold	counterclockwise	practice	Guided	1	0.5	0	0.2613983	0.45003	-1.45	-0.8	0.801559058774977	0.025805	-0.032692	0.025967
Trial1	3	1	blindfold	counterclockwise	practice	Guided	1	0.5	0	0.2814026	0.45003	-1.45	-0.8	0.801559058774977	-0.031646	0.01809	0.017968
Trial1	3	1	blindfold	counterclockwise	practice	Guided	1	0.5	0	0.3014069	0.45003	-1.45	-0.8	0.801559058774977	0.016625	0.0053944	-0.037777
Trial1	3	1	blindfold	counterclockwise	practice	Guided	1	0.5	0	0.3214111	0.45003	-1.45	-0.8	0.801559058774977	0.0021978	-0.03269	-0.021892
Trial1	3	1	blindfold	counterclockwise	practice	Guided	1	0.5	0	0.3414001	0.45003	-1.45	-0.8	0.801559058774977	0.022191	-0.0030655	0.013098
Trial1	3	1	blindfold	counterclockwise	practice	Guided	1	0.5	0	0.3614044	0.45003	-1.45	-0.8	0.801559058774977	0.00081668	0.026558	-0.0009378
Trial1	3	1	blindfold	counterclockwise	practice	Guided	1	0.5	0	0.3814087	0.45003	-1.45	-0.8	0.801559058774977	0.063809	0.0011661	0.013392
Trial1	3	1	blindfold	counterclockwise	practice	Guided	1	0.5	0	0.401413	0.45003	-1.45	-0.8	0.801559058774977	-0.034154	0.009628	-0.011663
Trial1	3	1	blindfold	counterclockwise	practice	Guided	1	0.5	0	0.421402	0.45003	-1.45	-0.8	0.801559058774977	-0.037767	-0.019994	-0.024531
Trial1	3	1	blindfold	counterclockwise	practice	Guided	1	0.5	0	0.4414063	0.45003	-1.45	-0.8	0.801559058774977	-0.036362	0.013859	0.021865
Trial1	3	1	blindfold	counterclockwise	practice	Guided	1	0.5	0	0.4614105	0.45003	-1.45	-0.8	0.801559058774977	0.027184	-0.028457	0.0050097
Trial1	3	1	blindfold	counterclockwise	practice	Guided	1	0.5	0	0.4813995	0.45003	-1.45	-0.8	0.801559058774977	-0.026656	0.0096293	0.0098791
Trial1	3	1	blindfold	counterclockwise	practice	Guided	1	0.5	0	0.5014038	0.45003	-1.45	-0.8	0.801559058774977	-0.0041759	-0.0072996	0.0071501
Trial1	3	1	blindfold	counterclockwise	practice	Guided	1	0.5	0	0.5214081	0.45003	-1.45	-0.8	0.801559058774977	-0.026931	0.013859	0.014069
Trial1	3	1	blindfold	counterclockwise	practice	Guided	1	0.5	0	0.5414124	0.45003	-1.45	-0.8	0.801559058774977	0.0088667	-0.0030688	0.012218
Trial1	3	1	blindfold	counterclockwise	practice	Guided	1	0.5	0	0.5614014	0.45003	-1.45	-0.8	0.801559058774977	0.036615	-0.019995	-0.0027885
Trial1	3	1	blindfold	counterclockwise	practice	Guided	1	0.5	0	0.5814056	0.45003	-1.45	-0.8	0.801559058774977	-0.0036259	-0.0030673	-0.0012317
Trial1	3	1	blindfold	counterclockwise	practice	Guided	1	0.5	0	0.6014099	0.45003	-1.45	-0.8	0.801559058774977	-0.0080667	0.0053968	-0.0015224
Trial1	3	1	blindfold	counterclockwise	practice	Guided	1	0.5	0	0.6213989	0.45003	-1.45	-0.8	0.801559058774977	0.0016429	0.013861	-0.013511
Trial1	3	1	blindfold	counterclockwise	practice	Guided	1	0.5	0	0.6414032	0.45004	-1.45	-0.8	0.801558436438111	-0.020285	0.0096278	-0.019165
Trial1	3	1	blindfold	counterclockwise	practice	Guided	1	0.5	0	0.6614075	0.45003	-1.45	-0.8	0.801559058774977	0.041604	0.022326	-0.010875
Trial1	3	1	blindfold	counterclockwise	practice	Guided	1	0.5	0	0.6814117	0.45004	-1.45	-0.8	0.801558436438111	-0.024448	-0.0030633	-0.023648
Trial1	3	1	blindfold	counterclockwise	practice	Guided	1	0.5	0	0.7014008	0.45004	-1.45	-0.8	0.801558436438111	-0.026659	0.0054031	0.015243
Trial1	3	1	blindfold	counterclockwise	practice	Guided	1	0.5	0	0.721405	0.45004	-1.45	-0.8	0.801558436438111	0.067418	0.013868	0.012807
Trial1	3	1	blindfold	counterclockwise	practice	Guided	1	0.5	0	0.7414093	0.45004	-1.45	-0.8	0.801558436438111	-0.016676	-0.0030598	-0.0062984
Trial1	3	1	blindfold	counterclockwise	practice	Guided	1	0.5	0	0.7613983	0.45004	-1.45	-0.8	0.801558436438111	-0.021117	0.018102	-0.0065933
Trial1	3	1	blindfold	counterclockwise	practice	Guided	1	0.5	0	0.7814026	0.45004	-1.45	-0.8	0.801558436438111	0.00053045	0.022332	-0.0065935
Trial1	3	1	blindfold	counterclockwise	practice	Guided	1	0.5	0	0.8014069	0.45004	-1.45	-0.8	0.801558436438111	-0.0069697	-0.011526	-0.005715
Trial1	3	1	blindfold	counterclockwise	practice	Guided	1	0.5	0	0.8214111	0.45004	-1.45	-0.8	0.801558436438111	0.0038656	-0.0030604	0.02031
Trial1	3	1	blindfold	counterclockwise	practice	Guided	1	0.5	0	0.8414001	0.45004	-1.45	-0.8	0.801558436438111	-0.0089024	-0.0030599	-0.0042503
Trial1	3	1	blindfold	counterclockwise	practice	Guided	1	0.5	0	0.8614044	0.45004	-1.45	-0.8	0.801558436438111	-0.0033599	-0.011522	-0.0054215
Trial1	3	1	blindfold	counterclockwise	practice	Guided	1	0.5	0	0.8814087	0.45004	-1.45	-0.8	0.801558436438111	0.0096844	0.018099	-0.00035272
Trial1	3	1	blindfold	counterclockwise	practice	Guided	1	0.5	0	0.901413	0.45004	-1.45	-0.8	0.801558436438111	0.031607	0.039259	0.005301
Trial1	3	1	blindfold	counterclockwise	practice	Guided	1	0.5	0	0.921402	0.45004	-1.45	-0.8	0.801558436438111	-0.01114	-0.0030609	-0.022772
Trial1	3	1	blindfold	counterclockwise	practice	Guided	1	0.5	0	0.9414063	0.45005	-1.45	-0.8	0.801557812367948	-0.021408	0.026561	-0.0024048
Trial1	3	1	blindfold	counterclockwise	practice	Guided	1	0.5	0	0.9614105	0.45005	-1.45	-0.8	0.801557812367948	0.0063383	-0.0030606	-0.017411
Trial1	3	1	blindfold	counterclockwise	practice	Guided	1	0.5	0	0.9813995	0.45005	-1.45	-0.8	0.801557812367948	-0.0042005	0.018098	0.0071491
Trial1	3	1	blindfold	counterclockwise	practice	Guided	1	0.5	0	1.001404	0.45005	-1.45	-0.8	0.801557812367948	-0.0078122	-0.0030615	-0.0057176
Trial1	3	1	blindfold	counterclockwise	practice	Guided	1	0.5	0	1.021408	0.45005	-1.45	-0.8	0.801557812367948	0.028818	-0.0030596	-0.020138
Trial1	3	1	blindfold	counterclockwise	practice	Guided	1	0.5	0	1.041412	0.45005	-1.45	-0.8	0.801557812367948	-0.035561	-0.0030595	0.0092882
Trial1	3	1	blindfold	counterclockwise	practice	Guided	1	0.5	0	1.061401	0.45005	-1.45	-0.8	0.801557812367948	-0.061373	0.018099	-0.0050418
Trial1	3	1	blindfold	counterclockwise	practice	Guided	1	0.5	0	1.081406	0.45005	-1.45	-0.8	0.801557812367948	-0.0091941	-0.0072928	0.015238
Trial1	3	1	blindfold	counterclockwise	practice	Guided	1	0.5	0	1.10141	0.45005	-1.45	-0.8	0.801557812367948	0.029368	0.0011706	-0.028518
Trial1	3	1	blindfold	counterclockwise	practice	Guided	1	0.5	0	1.121399	0.45005	-1.45	-0.8	0.801557812367948	0.018276	0.022328	0.004426
Trial1	3	1	blindfold	counterclockwise	practice	Guided	1	0.5	0	1.141403	0.45005	-1.45	-0.8	0.801557812367948	-0.0091948	-0.015757	0.015242
Trial1	3	1	blindfold	counterclockwise	practice	Guided	1	0.5	0	1.161407	0.45005	-1.45	-0.8	0.801557812367948	-0.0075369	0.005402	-0.0099042
Trial1	3	1	blindfold	counterclockwise	practice	Guided	1	0.5	0	1.181412	0.45005	-1.45	-0.8	0.801557812367948	0.019655	-0.019987	-0.0048348
Trial1	3	1	blindfold	counterclockwise	practice	Guided	1	0.5	0	1.201401	0.45005	-1.45	-0.8	0.801557812367948	-4.3026E-05	0.013868	0.011634
Trial1	3	1	blindfold	counterclockwise	practice	Guided	1	0.5	0	1.221405	0.45005	-1.45	-0.8	0.801557812367948	-0.035014	0.01387	0.00091022
Trial1	3	1	blindfold	counterclockwise	practice	Guided	1	0.5	0	1.241409	0.45005	-1.45	-0.8	0.801557812367948	-0.013935	0.0011732	-0.048209
Trial1	3	1	blindfold	counterclockwise	practice	Guided	1	0.5	0	1.261398	0.45005	-1.45	-0.8	0.801557812367948	-0.0036535	-0.032684	-0.010491
Trial1	3	1	blindfold	counterclockwise	practice	Guided	1	0.5	0	1.281403	0.45005	-1.45	-0.8	0.801557812367948	0.014105	-0.003061	-5.9088E-05
Trial1	3	1	blindfold	counterclockwise	practice	Guided	1	0.5	0	1.301407	0.45005	-1.45	-0.8	0.801557812367948	0.019096	0.0054043	-0.008148
Trial1	3	1	blindfold	counterclockwise	practice	Guided	1	0.5	0	1.321411	0.45005	-1.45	-0.8	0.801557812367948	0.007155	0.0096357	0.0017901
Trial1	3	1	blindfold	counterclockwise	practice	Guided	1	0.5	0	1.3414	0.45005	-1.45	-0.8	0.801557812367948	0.02687	-0.015756	0.0065681
Trial1	3	1	blindfold	counterclockwise	practice	Guided	1	0.5	0	1.361404	0.45005	-1.45	-0.8	0.801557812367948	0.022981	0.022331	0.00052797
Trial1	3	1	blindfold	counterclockwise	practice	Guided	1	0.5	0	1.381409	0.45006	-1.45	-0.8	0.801557188422396	-0.034192	0.0096366	-0.01166
Trial1	3	1	blindfold	counterclockwise	practice	Guided	1	0.5	0	1.401413	0.45006	-1.45	-0.8	0.801557188422396	-0.018366	-0.0030564	0.018845
Trial1	3	1	blindfold	counterclockwise	practice	Guided	1	0.5	0	1.421402	0.45005	-1.45	-0.8	0.801557812367948	-0.017536	-0.011519	0.0062725
Trial1	3	1	blindfold	counterclockwise	practice	Guided	1	0.5	0	1.441406	0.45006	-1.45	-0.8	0.801557188422396	-0.053889	0.0011752	0.016504
Trial1	3	1	blindfold	counterclockwise	practice	Guided	1	0.5	0	1.461411	0.45006	-1.45	-0.8	0.801557188422396	-5.3723E-05	0.001173	0.0016976
Trial1	3	1	blindfold	counterclockwise	practice	Guided	1	0.5	0	1.4814	0.45006	-1.45	-0.8	0.801557188422396	-0.039189	-0.011521	0.0059816
Trial1	3	1	blindfold	counterclockwise	practice	Guided	1	0.5	0	1.501404	0.45006	-1.45	-0.8	0.801557188422396	-0.025867	0.0011748	-0.0026916
Trial1	3	1	blindfold	counterclockwise	practice	Guided	1	0.5	0	1.521408	0.45006	-1.45	-0.8	0.801557188422396	-0.011165	-0.01575	-0.022768
Trial1	3	1	blindfold	counterclockwise	practice	Guided	1	0.5	0	1.541412	0.45006	-1.45	-0.8	0.801557188422396	-0.028355	0.0096417	0.035028
Trial1	3	1	blindfold	counterclockwise	practice	Guided	1	0.5	0	1.561401	0.45006	-1.45	-0.8	0.801557188422396	-0.013102	0.0096453	0.0065687
Trial1	3	1	blindfold	counterclockwise	practice	Guided	1	0.5	0	1.581406	0.45006	-1.45	-0.8	0.801557188422396	-0.015882	0.001184	-0.0090246
Trial1	3	1	blindfold	counterclockwise	practice	Guided	1	0.5	0	1.60141	0.45006	-1.45	-0.8	0.801557188422396	0.001604	0.022341	0.0059812
Trial1	3	1	blindfold	counterclockwise	practice	Guided	1	0.5	0	1.621399	0.45006	-1.45	-0.8	0.801557188422396	-0.030582	-0.0072788	0.0012054
Trial1	3	1	blindfold	counterclockwise	practice	Guided	1	0.5	0	1.641403	0.45005	-1.45	-0.8	0.801557812367948	0.010488	-0.0072794	-0.012919
Trial1	3	1	blindfold	counterclockwise	practice	Guided	1	0.5	0	1.661407	0.45006	-1.45	-0.8	0.801557188422396	-0.02115	-0.019974	-0.0065866
Trial1	3	1	blindfold	counterclockwise	practice	Guided	1	0.5	0	1.681412	0.45006	-1.45	-0.8	0.801557188422396	-0.026694	0.0011837	0.0098846
Trial1	3	1	blindfold	counterclockwise	practice	Guided	1	0.5	0	1.701401	0.45006	-1.45	-0.8	0.801557188422396	0.04212	-0.011514	-0.019251
Trial1	3	1	blindfold	counterclockwise	practice	Guided	1	0.5	0	1.721405	0.45006	-1.45	-0.8	0.801557188422396	-0.0031146	-0.003049	-0.0096066
Trial1	3	1	blindfold	counterclockwise	practice	Guided	1	0.5	0	1.741409	0.45006	-1.45	-0.8	0.801557188422396	-0.0081078	-0.032674	-0.0015142
Trial1	3	1	blindfold	counterclockwise	practice	Guided	1	0.5	0	1.761398	0.45006	-1.45	-0.8	0.801557188422396	-0.0081093	-0.019979	-0.0015138
Trial1	3	1	blindfold	counterclockwise	practice	Guided	1	0.5	0	1.781403	0.45006	-1.45	-0.8	0.801557188422396	0.0038321	-0.0072841	0.020321
Trial1	3	1	blindfold	counterclockwise	practice	Guided	1	0.5	0	1.801407	0.45006	-1.45	-0.8	0.801557188422396	0.0010488	0.022338	-0.0054094
Trial1	3	1	blindfold	counterclockwise	practice	Guided	1	0.5	0	1.821411	0.45006	-1.45	-0.8	0.801557188422396	-0.057503	0.0054115	0.003651
Trial1	3	1	blindfold	counterclockwise	practice	Guided	1	0.5	0	1.8414	0.45006	-1.45	-0.8	0.801557188422396	-0.0094923	0.0054119	0.019444
Trial1	3	1	blindfold	counterclockwise	practice	Guided	1	0.5	0	1.861404	0.45006	-1.45	-0.8	0.801557188422396	0.0088219	0.0054106	0.0058979
Trial1	3	1	blindfold	counterclockwise	practice	Guided	1	0.5	0	1.881409	0.45006	-1.45	-0.8	0.801557188422396	0.027689	-0.024214	-0.0016073
Trial1	3	1	blindfold	counterclockwise	practice	Guided	1	0.5	0	1.901413	0.45006	-1.45	-0.8	0.801557188422396	-0.012554	-0.015749	0.0065748
Trial1	3	1	blindfold	counterclockwise	practice	Guided	1	0.5	0	1.921402	0.45006	-1.45	-0.8	0.801557188422396	0.076803	0.009641	-0.0043325
Trial1	3	1	blindfold	counterclockwise	practice	Guided	1	0.5	0	1.941406	0.45006	-1.45	-0.8	0.801557188422396	0.00020776	0.022337	0.0080409
Trial1	3	1	blindfold	counterclockwise	practice	Guided	1	0.5	0	1.961411	0.45006	-1.45	-0.8	0.801557188422396	-0.031976	0.018106	0.02217
Trial1	3	1	blindfold	counterclockwise	practice	Guided	1	0.5	0	1.9814	0.45006	-1.45	-0.8	0.801557188422396	-0.026155	-0.015749	0.0015087
Trial1	3	1	blindfold	counterclockwise	practice	Guided	1	0.5	0	2.001404	0.45006	-1.45	-0.8	0.801557188422396	-0.044467	-0.011515	-0.01077
Trial1	3	1	blindfold	counterclockwise	practice	Guided	1	0.5	0	2.021408	0.45006	-1.45	-0.8	0.801557188422396	-0.0081156	-0.0072819	-0.00151
Trial1	3	1	blindfold	counterclockwise	practice	Guided	1	0.5	0	2.041412	0.45006	-1.45	-0.8	0.801557188422396	0.031573	0.013876	0.0053153
Trial1	3	1	blindfold	counterclockwise	practice	Guided	1	0.5	0	2.061401	0.45006	-1.45	-0.8	0.801557188422396	-0.017271	0.02234	0.0020935
Trial1	3	1	blindfold	counterclockwise	practice	Guided	1	0.5	0	2.081406	0.45006	-1.45	-0.8	0.801557188422396	0.0063107	-0.024209	-0.017397
Trial1	3	1	blindfold	counterclockwise	practice	Guided	1	0.5	0	2.10141	0.45006	-1.45	-0.8	0.801557188422396	0.04572	0.0011818	-0.0063779
Trial1	3	1	blindfold	counterclockwise	practice	Guided	1	0.5	0	2.121399	0.45006	-1.45	-0.8	0.801557188422396	-0.023117	0.009646	-0.04459
Trial1	3	1	blindfold	counterclockwise	practice	Guided	1	0.5	0	2.141403	0.45006	-1.45	-0.8	0.801557188422396	0.037115	-0.0030489	-0.029089
Trial1	3	1	blindfold	counterclockwise	practice	Guided	1	0.5	0	2.161407	0.45007	-1.45	-0.8	0.801556564601454	0.012699	0.026573	0.020907
Trial1	3	1	blindfold	counterclockwise	practice	Guided	1	0.5	0	2.181412	0.45007	-1.45	-0.8	0.801556564601454	0.032392	0.0096461	-0.0072571
Trial1	3	1	blindfold	counterclockwise	practice	Guided	1	0.5	0	2.201401	0.45007	-1.45	-0.8	0.801556564601454	0.00048034	0.030805	0.0032659
Trial1	3	1	blindfold	counterclockwise	practice	Guided	1	0.5	0	2.221405	0.45007	-1.45	-0.8	0.801556564601454	-0.0039596	0.0054147	0.0029729
Trial1	3	1	blindfold	counterclockwise	practice	Guided	1	0.5	0	2.241409	0.45007	-1.45	-0.8	0.801556564601454	0.014351	0.01811	-0.0042367
Trial1	3	1	blindfold	counterclockwise	practice	Guided	1	0.5	0	2.261398	0.45007	-1.45	-0.8	0.801556564601454	-0.017284	0.022342	0.0020958
Trial1	3	1	blindfold	counterclockwise	practice	Guided	1	0.5	0	2.281403	0.45007	-1.45	-0.8	0.801556564601454	-0.031435	0.026574	0.01379
Trial1	3	1	blindfold	counterclockwise	practice	Guided	1	0.5	0	2.301407	0.45007	-1.45	-0.8	0.801556564601454	-0.025612	-0.019975	0.011064
Trial1	3	1	blindfold	counterclockwise	practice	Guided	1	0.5	0	2.321411	0.45007	-1.45	-0.8	0.801556564601454	0.0043637	0.026574	0.011942
Trial1	3	1	blindfold	counterclockwise	practice	Guided	1	0.5	0	2.3414	0.45007	-1.45	-0.8	0.801556564601454	-0.00896	0.0054143	0.011065
Trial1	3	1	blindfold	counterclockwise	practice	Guided	1	0.5	0	2.361404	0.45007	-1.45	-0.8	0.801556564601454	0.010462	0.022339	-0.0078406
Trial1	3	1	blindfold	counterclockwise	practice	Guided	1	0.5	0	2.381409	0.45007	-1.45	-0.8	0.801556564601454	-0.0095094	-0.015746	0.0015129
Trial1	3	1	blindfold	counterclockwise	practice	Guided	1	0.5	0	2.401413	0.45007	-1.45	-0.8	0.801556564601454	-0.012016	-0.011512	-0.010182
Trial1	3	1	blindfold	counterclockwise	practice	Guided	1	0.5	0	2.421402	0.45007	-1.45	-0.8	0.801556564601454	0.048765	0.013878	0.014872
Trial1	3	1	blindfold	counterclockwise	practice	Guided	1	0.5	0	2.441406	0.45007	-1.45	-0.8	0.801556564601454	0.013519	0.013879	0.0083407
Trial1	3	1	blindfold	counterclockwise	practice	Guided	1	0.5	0	2.461411	0.45007	-1.45	-0.8	0.801556564601454	0.0018563	0.022341	-0.017683
Trial1	3	1	blindfold	counterclockwise	practice	Guided	1	0.5	0	2.4814	0.45007	-1.45	-0.8	0.801556564601454	0.024336	-0.0030495	-0.0033536
Trial1	3	1	blindfold	counterclockwise	practice	Guided	1	0.5	0	2.501404	0.45007	-1.45	-0.8	0.801556564601454	0.040164	0.013879	0.010099
Trial1	3	1	blindfold	counterclockwise	practice	Guided	1	0.5	0	2.521408	0.45007	-1.45	-0.8	0.801556564601454	0.027671	0.0011822	-0.0033515
Trial1	3	1	blindfold	counterclockwise	practice	Guided	1	0.5	0	2.541412	0.45007	-1.45	-0.8	0.801556564601454	0.0040852	-0.0030498	0.016139
Trial1	3	1	blindfold	counterclockwise	practice	Guided	1	0.5	0	2.561401	0.45007	-1.45	-0.8	0.801556564601454	-0.022557	0.001181	0.014381
Trial1	3	1	blindfold	counterclockwise	practice	Guided	1	0.5	0	2.581406	0.45007	-1.45	-0.8	0.801556564601454	-0.005345	0.0011813	0.023935
Trial1	3	1	blindfold	counterclockwise	practice	Guided	1	0.5	0	2.60141	0.45007	-1.45	-0.8	0.801556564601454	-0.012015	0.013877	-0.01018
Trial1	3	1	blindfold	counterclockwise	practice	Guided	1	0.5	0	2.621399	0.45007	-1.45	-0.8	0.801556564601454	0.0138	0.0011839	0.004149
Trial1	3	1	blindfold	counterclockwise	practice	Guided	1	0.5	0	2.641403	0.45007	-1.45	-0.8	0.801556564601454	-0.047261	-0.011512	-0.016711
Trial1	3	1	blindfold	counterclockwise	practice	Guided	1	0.5	0	2.661407	0.45007	-1.45	-0.8	0.801556564601454	0.010741	0.0054179	-0.017095
Trial1	3	1	blindfold	counterclockwise	practice	Guided	1	0.5	0	2.681412	0.45007	-1.45	-0.8	0.801556564601454	0.018792	-0.015742	-0.0039345
Trial1	3	1	blindfold	counterclockwise	practice	Guided	1	0.5	0	2.701401	0.45007	-1.45	-0.8	0.801556564601454	-0.039763	-0.0030455	0.0048324
Trial1	3	1	blindfold	counterclockwise	practice	Guided	1	0.5	0	2.721405	0.45007	-1.45	-0.8	0.801556564601454	-0.037829	0.0096502	-0.024505
Trial1	3	1	blindfold	counterclockwise	practice	Guided	1	0.5	0	2.741409	0.45007	-1.45	-0.8	0.801556564601454	0.00019569	-0.011506	0.0074649
Trial1	3	1	blindfold	counterclockwise	practice	Guided	1	0.5	0	2.761398	0.45007	-1.45	-0.8	0.801556564601454	0.050974	-0.007275	-0.018651
Trial1	3	1	blindfold	counterclockwise	practice	Guided	1	0.5	0	2.781403	0.45007	-1.45	-0.8	0.801556564601454	-0.018118	0.022348	0.014676
Trial1	3	1	blindfold	counterclockwise	practice	Guided	1	0.5	0	2.801407	0.45007	-1.45	-0.8	0.801556564601454	0.046254	0.018113	-0.014753
Trial1	3	1	blindfold	counterclockwise	practice	Guided	1	0.5	0	2.821411	0.45007	-1.45	-0.8	0.801556564601454	-0.022009	0.013883	0.0060007
Trial1	3	1	blindfold	counterclockwise	practice	Guided	1	0.5	0	2.8414	0.45007	-1.45	-0.8	0.801556564601454	0.048208	-0.015741	0.023258
Trial1	3	1	blindfold	counterclockwise	practice	Guided	1	0.5	0	2.861404	0.45007	-1.45	-0.8	0.801556564601454	0.050694	-0.015739	-0.01446
Trial1	3	1	blindfold	counterclockwise	practice	Guided	1	0.5	0	2.881409	0.45008	-1.45	-0.8	0.801555942761177	-0.012855	0.001189	0.029299
Trial1	3	1	blindfold	counterclockwise	practice	Guided	1	0.5	0	2.901413	0.45008	-1.45	-0.8	0.801555942761177	-0.037839	-0.015739	-0.024504
Trial1	3	1	blindfold	counterclockwise	practice	Guided	1	0.5	0	2.921402	0.45007	-1.45	-0.8	0.801556564601454	-0.020075	-0.015737	-0.023333
Trial1	3	1	blindfold	counterclockwise	practice	Guided	1	0.5	0	2.941406	0.45008	-1.45	-0.8	0.801555942761177	0.022114	-0.0072709	0.013127
Trial1	3	1	blindfold	counterclockwise	practice	Guided	1	0.5	0	2.961411	0.45008	-1.45	-0.8	0.801555942761177	0.010719	0.0011942	-0.017089
Trial1	3	1	blindfold	counterclockwise	practice	Guided	1	0.5	0	2.9814	0.45008	-1.45	-0.8	0.801555942761177	0.0098868	-0.024197	-0.0045156
Trial1	3	1	blindfold	counterclockwise	practice	Guided	1	0.5	0	3.001404	0.45009	-1.45	-0.8	0.801555321044771	0.046236	0.0054269	-0.014746
Trial1	3	1	blindfold	counterclockwise	practice	Guided	1	0.5	0	3.021408	0.45009	-1.45	-0.8	0.801555321044771	-0.0048217	0.0096626	0.015563
Trial1	3	1	blindfold	counterclockwise	practice	Guided	1	0.5	0	3.041412	0.45009	-1.45	-0.8	0.801555321044771	0.0098747	0.0011979	-0.0045108
Trial1	3	1	blindfold	counterclockwise	practice	Guided	1	0.5	0	3.061401	0.45009	-1.45	-0.8	0.801555321044771	-0.0045482	-0.0030329	0.011374
Trial1	3	1	blindfold	counterclockwise	practice	Guided	1	0.5	0	3.081406	0.45009	-1.45	-0.8	0.801555321044771	0.0007188	-0.01996	-0.00090339
Trial1	3	1	blindfold	counterclockwise	practice	Guided	1	0.5	0	3.10141	0.45009	-1.45	-0.8	0.801555321044771	-0.0048292	0.013895	0.0021171
Trial1	3	1	blindfold	counterclockwise	practice	Guided	1	0.5	0	3.121399	0.4501	-1.45	-0.8	0.801554697596921	-0.0029002	-0.01996	-0.0068515
Trial1	3	1	blindfold	counterclockwise	practice	Guided	1	0.5	0	3.141403	0.4501	-1.45	-0.8	0.801554697596921	0.00098852	0.0054296	-0.005095
Trial1	3	1	blindfold	counterclockwise	practice	Guided	1	0.5	0	3.161407	0.4501	-1.45	-0.8	0.801554697596921	0.036233	0.013894	0.0014388
Trial1	3	1	blindfold	counterclockwise	practice	Guided	1	0.5	0	3.181412	0.4501	-1.45	-0.8	0.801554697596921	-0.0070653	0.013892	-0.018252
Trial1	3	1	blindfold	counterclockwise	practice	Guided	1	0.5	0	3.201401	0.4501	-1.45	-0.8	0.801554697596921	0.0093152	-0.028427	0.0038743
Trial1	3	1	blindfold	counterclockwise	practice	Guided	1	0.5	0	3.221405	0.4501	-1.45	-0.8	0.801554697596921	0.045115	0.0011984	-0.014448
Trial1	3	1	blindfold	counterclockwise	practice	Guided	1	0.5	0	3.241409	0.4501	-1.45	-0.8	0.801554697596921	-0.0026319	0.0054314	-0.017961
Trial1	3	1	blindfold	counterclockwise	practice	Guided	1	0.5	0	3.261398	0.4501	-1.45	-0.8	0.801554697596921	-0.011509	0.026589	-0.018545
Trial1	3	1	blindfold	counterclockwise	practice	Guided	1	0.5	0	3.281403	0.4501	-1.45	-0.8	0.801554697596921	0.013473	0.00966	0.0083593
Trial1	3	1	blindfold	counterclockwise	practice	Guided	1	0.5	0	3.301407	0.4501	-1.45	-0.8	0.801554697596921	0.0020821	0.018125	-0.021855
Trial1	3	1	blindfold	counterclockwise	practice	Guided	1	0.5	0	3.321411	0.4501	-1.45	-0.8	0.801554697596921	0.0045864	0.0054283	0.007774
Trial1	3	1	blindfold	counterclockwise	practice	Guided	1	0.5	0	3.3414	0.45011	-1.45	-0.8	0.801554076128627	0.0034763	0.018126	0.024536
Trial1	3	1	blindfold	counterclockwise	practice	Guided	1	0.5	0	3.361404	0.45011	-1.45	-0.8	0.801554076128627	-0.012075	-0.0030335	-0.010165
Trial1	3	1	blindfold	counterclockwise	practice	Guided	1	0.5	0	3.381409	0.45011	-1.45	-0.8	0.801554076128627	0.014845	0.0096618	-0.0053864
Trial1	3	1	blindfold	counterclockwise	practice	Guided	1	0.5	0	3.401413	0.4501	-1.45	-0.8	0.801554697596921	-0.011796	0.0054298	0.018879
Trial1	3	1	blindfold	counterclockwise	practice	Guided	1	0.5	0	3.421402	0.4501	-1.45	-0.8	0.801554697596921	0.013466	-0.007266	0.006891
Trial1	3	1	blindfold	counterclockwise	practice	Guided	1	0.5	0	3.441406	0.4501	-1.45	-0.8	0.801554697596921	0.0059669	-0.011497	-0.013184
Trial1	3	1	blindfold	counterclockwise	practice	Guided	1	0.5	0	3.461411	0.4501	-1.45	-0.8	0.801554697596921	0.010409	-0.011497	-0.012892
Trial1	3	1	blindfold	counterclockwise	practice	Guided	1	0.5	0	3.4814	0.4501	-1.45	-0.8	0.801554697596921	0.012914	-0.019961	0.0083564
Trial1	3	1	blindfold	counterclockwise	practice	Guided	1	0.5	0	3.501404	0.4501	-1.45	-0.8	0.801554697596921	0.040384	-0.011496	0.0047506
Trial1	3	1	blindfold	counterclockwise	practice	Guided	1	0.5	0	3.521408	0.4501	-1.45	-0.8	0.801554697596921	0.027062	-0.024191	0.0050459
Trial1	3	1	blindfold	counterclockwise	practice	Guided	1	0.5	0	3.541412	0.45011	-1.45	-0.8	0.801554076128627	0.0012438	-0.0030335	-0.0092831
Trial1	3	1	blindfold	counterclockwise	practice	Guided	1	0.5	0	3.561401	0.45011	-1.45	-0.8	0.801554076128627	-0.0068093	0.0011976	-0.019127
Trial1	3	1	blindfold	counterclockwise	practice	Guided	1	0.5	0	3.581406	0.45011	-1.45	-0.8	0.801554076128627	-0.0070849	0.0011974	0.0024136
Trial1	3	1	blindfold	counterclockwise	practice	Guided	1	0.5	0	3.60141	0.45011	-1.45	-0.8	0.801554076128627	0.013735	0.0096621	0.004171
Trial1	3	1	blindfold	counterclockwise	practice	Guided	1	0.5	0	3.621399	0.45011	-1.45	-0.8	0.801554076128627	-0.020406	0.0054296	-0.019127
Trial1	3	1	blindfold	counterclockwise	practice	Guided	1	0.5	0	3.641403	0.45011	-1.45	-0.8	0.801554076128627	0.039272	-0.0072666	0.022691
Trial1	3	1	blindfold	counterclockwise	practice	Guided	1	0.5	0	3.661407	0.45011	-1.45	-0.8	0.801554076128627	0.0067902	-0.003035	-0.013181
Trial1	3	1	blindfold	counterclockwise	practice	Guided	1	0.5	0	3.681412	0.45011	-1.45	-0.8	0.801554076128627	0.023446	-0.019961	-0.0078188
Trial1	3	1	blindfold	counterclockwise	practice	Guided	1	0.5	0	3.701401	0.45011	-1.45	-0.8	0.801554076128627	0.014565	-0.0030314	-0.0084022
Trial1	3	1	blindfold	counterclockwise	practice	Guided	1	0.5	0	3.721405	0.45011	-1.45	-0.8	0.801554076128627	0.01318	-0.0030331	0.012551
Trial1	3	1	blindfold	counterclockwise	practice	Guided	1	0.5	0	3.741409	0.45011	-1.45	-0.8	0.801554076128627	0.06119	0.009664	0.02181
Trial1	3	1	blindfold	counterclockwise	practice	Guided	1	0.5	0	3.761398	0.45011	-1.45	-0.8	0.801554076128627	0.013176	-0.024191	0.012551
Trial1	3	1	blindfold	counterclockwise	practice	Guided	1	0.5	0	3.781403	0.45011	-1.45	-0.8	0.801554076128627	-0.021521	-0.028422	0.0060164
Trial1	3	1	blindfold	counterclockwise	practice	Guided	1	0.5	0	3.801407	0.45011	-1.45	-0.8	0.801554076128627	0.028705	0.018128	-0.020097
Trial1	3	1	blindfold	counterclockwise	practice	Guided	1	0.5	0	3.821411	0.45011	-1.45	-0.8	0.801554076128627	0.049249	-0.007263	0.0065106
Trial1	3	1	blindfold	counterclockwise	practice	Guided	1	0.5	0	3.8414	0.45012	-1.45	-0.8	0.80155345292963	0.014275	0.0096623	-0.0086949
Trial1	3	1	blindfold	counterclockwise	practice	Guided	1	0.5	0	3.861404	0.45012	-1.45	-0.8	0.80155345292963	0.0012295	0.022356	-0.0092793
Trial1	3	1	blindfold	counterclockwise	practice	Guided	1	0.5	0	3.881409	0.45012	-1.45	-0.8	0.80155345292963	-0.004042	-0.0030361	0.0030013
Trial1	3	1	blindfold	counterclockwise	practice	Guided	1	0.5	0	3.901413	0.45012	-1.45	-0.8	0.80155345292963	-0.0034913	0.013891	-0.0053809
Trial1	3	1	blindfold	counterclockwise	practice	Guided	1	0.5	0	3.921402	0.45012	-1.45	-0.8	0.80155345292963	-0.049277	-0.019963	0.012646
Trial1	3	1	blindfold	counterclockwise	practice	Guided	1	0.5	0	3.941406	0.45012	-1.45	-0.8	0.80155345292963	-0.007656	-0.0072679	-0.0098637
Trial1	3	1	blindfold	counterclockwise	practice	Guided	1	0.5	0	3.961411	0.45012	-1.45	-0.8	0.80155345292963	-0.053995	-0.0115	0.001537
Trial1	3	1	blindfold	counterclockwise	practice	Guided	1	0.5	0	3.9814	0.45012	-1.45	-0.8	0.80155345292963	-0.021256	-0.015729	-0.0065545
Trial1	3	1	blindfold	counterclockwise	practice	Guided	1	0.5	0	4.001404	0.45012	-1.45	-0.8	0.80155345292963	0.0176	0.005429	0.012845
Trial1	3	1	blindfold	counterclockwise	practice	Guided	1	0.5	0	4.021408	0.45012	-1.45	-0.8	0.80155345292963	0.020361	-0.015731	-0.0062623
Trial1	3	1	blindfold	counterclockwise	practice	Guided	1	0.5	0	4.041412	0.45012	-1.45	-0.8	0.80155345292963	0.00066445	0.0011954	-0.00090193
Trial1	3	1	blindfold	counterclockwise	practice	Guided	1	0.5	0	4.061401	0.45012	-1.45	-0.8	0.80155345292963	-0.0012735	-0.015729	0.028433
Trial1	3	1	blindfold	counterclockwise	practice	Guided	1	0.5	0	4.081406	0.45013	-1.45	-0.8	0.801552831709448	0.017317	-0.007265	0.017031
Trial1	3	1	blindfold	counterclockwise	practice	Guided	1	0.5	0	4.10141	0.45013	-1.45	-0.8	0.801552831709448	0.054221	-0.01996	-0.0015823
Trial1	3	1	blindfold	counterclockwise	practice	Guided	1	0.5	0	4.121399	0.45013	-1.45	-0.8	0.801552831709448	0.0050969	-0.015726	-2.6144E-05
Trial1	3	1	blindfold	counterclockwise	practice	Guided	1	0.5	0	4.141403	0.45013	-1.45	-0.8	0.801552831709448	-0.0062861	-0.011496	-0.030823
Trial1	3	1	blindfold	counterclockwise	practice	Guided	1	0.5	0	4.161407	0.45013	-1.45	-0.8	0.801552831709448	-0.00072428	-0.015726	0.020053
Trial1	3	1	blindfold	counterclockwise	practice	Guided	1	0.5	0	4.181412	0.45013	-1.45	-0.8	0.801552831709448	-0.0048845	0.018127	0.015571
Trial1	3	1	blindfold	counterclockwise	practice	Guided	1	0.5	0	4.201401	0.45012	-1.45	-0.8	0.80155345292963	0.027305	-0.0030308	0.00085839
Trial1	3	1	blindfold	counterclockwise	practice	Guided	1	0.5	0	4.221405	0.45012	-1.45	-0.8	0.80155345292963	-0.0073869	0.0096649	-0.014056
Trial1	3	1	blindfold	counterclockwise	practice	Guided	1	0.5	0	4.241409	0.45012	-1.45	-0.8	0.80155345292963	0.00094246	0.013895	-0.0050865
Trial1	3	1	blindfold	counterclockwise	practice	Guided	1	0.5	0	4.261398	0.45012	-1.45	-0.8	0.80155345292963	0.0053845	-0.019959	-0.004793
Trial1	3	1	blindfold	counterclockwise	practice	Guided	1	0.5	0	4.281403	0.45012	-1.45	-0.8	0.80155345292963	-0.0257	-0.0072672	-0.0074267
Trial1	3	1	blindfold	counterclockwise	practice	Guided	1	0.5	0	4.301407	0.45012	-1.45	-0.8	0.80155345292963	0.012331	0.0096601	0.025132
Trial1	3	1	blindfold	counterclockwise	practice	Guided	1	0.5	0	4.321411	0.45012	-1.45	-0.8	0.80155345292963	0.026205	0.022356	0.017629
Trial1	3	1	blindfold	counterclockwise	practice	Guided	1	0.5	0	4.3414	0.45012	-1.45	-0.8	0.80155345292963	-0.0090423	0.026586	0.011093
Trial1	3	1	blindfold	counterclockwise	practice	Guided	1	0.5	0	4.361404	0.45012	-1.45	-0.8	0.80155345292963	-0.016543	-0.0072684	-0.010446
Trial1	3	1	blindfold	counterclockwise	practice	Guided	1	0.5	0	4.381409	0.45012	-1.45	-0.8	0.80155345292963	-0.0040502	-0.028429	0.020354
Trial1	3	1	blindfold	counterclockwise	practice	Guided	1	0.5	0	4.401413	0.45012	-1.45	-0.8	0.80155345292963	0.017597	-0.0115	0.012851
Trial1	3	1	blindfold	counterclockwise	practice	Guided	1	0.5	0	4.421402	0.45012	-1.45	-0.8	0.80155345292963	-0.0073859	-0.019963	0.0032961
Trial1	3	1	blindfold	counterclockwise	practice	Guided	1	0.5	0	4.441406	0.45012	-1.45	-0.8	0.80155345292963	-0.0076636	0.0054275	-0.0098624
Trial1	3	1	blindfold	counterclockwise	practice	Guided	1	0.5	0	4.461411	0.45012	-1.45	-0.8	0.80155345292963	0.015088	-0.011501	-0.016778
Trial1	3	1	blindfold	counterclockwise	practice	Guided	1	0.5	0	4.4814	0.45012	-1.45	-0.8	0.80155345292963	-0.026807	0.0011934	0.0015412
Trial1	3	1	blindfold	counterclockwise	practice	Guided	1	0.5	0	4.501404	0.45012	-1.45	-0.8	0.80155345292963	-0.0098739	0.022353	0.023667
Trial1	3	1	blindfold	counterclockwise	practice	Guided	1	0.5	0	4.521408	0.45012	-1.45	-0.8	0.80155345292963	0.0045523	-0.0030363	0.0077791
Trial1	3	1	blindfold	counterclockwise	practice	Guided	1	0.5	0	4.541412	0.45012	-1.45	-0.8	0.80155345292963	0.0087143	0.0096605	0.012265
Trial1	3	1	blindfold	counterclockwise	practice	Guided	1	0.5	0	4.561401	0.45013	-1.45	-0.8	0.801552831709448	-0.0087726	-0.003035	0.0069022
Trial1	3	1	blindfold	counterclockwise	practice	Guided	1	0.5	0	4.581406	0.45012	-1.45	-0.8	0.80155345292963	-0.028468	0.0096597	0.035067
Trial1	3	1	blindfold	counterclockwise	practice	Guided	1	0.5	0	4.60141	0.45012	-1.45	-0.8	0.80155345292963	-0.014317	0.001194	0.032925
Trial1	3	1	blindfold	counterclockwise	practice	Guided	1	0.5	0	4.621399	0.45013	-1.45	-0.8	0.801552831709448	0.040623	-0.015734	0.0017399
Trial1	3	1	blindfold	counterclockwise	practice	Guided	1	0.5	0	4.641403	0.45013	-1.45	-0.8	0.801552831709448	0.027299	-0.028427	0.00086337
Trial1	3	1	blindfold	counterclockwise	practice	Guided	1	0.5	0	4.661407	0.45013	-1.45	-0.8	0.801552831709448	0.030906	0.0011967	-0.0066395
Trial1	3	1	blindfold	counterclockwise	practice	Guided	1	0.5	0	4.681412	0.45013	-1.45	-0.8	0.801552831709448	0.0014774	-0.03689	-0.013467
Trial1	3	1	blindfold	counterclockwise	practice	Guided	1	0.5	0	4.701401	0.45013	-1.45	-0.8	0.801552831709448	-0.007127	0.0054299	-0.018244
Trial1	3	1	blindfold	counterclockwise	practice	Guided	1	0.5	0	4.721405	0.45013	-1.45	-0.8	0.801552831709448	0.022572	-0.019962	-0.0098608
Trial1	3	1	blindfold	counterclockwise	practice	Guided	1	0.5	0	4.741409	0.45013	-1.45	-0.8	0.801552831709448	0.007873	-0.011496	0.024839
Trial1	3	1	blindfold	counterclockwise	practice	Guided	1	0.5	0	4.761398	0.45013	-1.45	-0.8	0.801552831709448	0.019516	-0.01996	-0.016485
Trial1	3	1	blindfold	counterclockwise	practice	Guided	1	0.5	0	4.781403	0.45013	-1.45	-0.8	0.801552831709448	0.0053628	-0.028422	-0.0047891
Trial1	3	1	blindfold	counterclockwise	practice	Guided	1	0.5	0	4.801407	0.45013	-1.45	-0.8	0.801552831709448	-0.0085108	-0.0030298	0.0027147
Trial1	3	1	blindfold	counterclockwise	practice	Guided	1	0.5	0	4.821411	0.45013	-1.45	-0.8	0.801552831709448	-0.01212	-0.0030312	-0.010152
Trial1	3	1	blindfold	counterclockwise	practice	Guided	1	0.5	0	4.8414	0.45013	-1.45	-0.8	0.801552831709448	0.041162	-0.015722	-0.006637
Trial1	3	1	blindfold	counterclockwise	practice	Guided	1	0.5	0	4.861404	0.45013	-1.45	-0.8	0.801552831709448	-0.014888	-0.015723	0.012267
Trial1	3	1	blindfold	counterclockwise	practice	Guided	1	0.5	0	4.881409	0.45013	-1.45	-0.8	0.801552831709448	-0.049306	0.0012048	0.012652
Trial1	3	1	blindfold	counterclockwise	practice	Guided	1	0.5	0	4.901413	0.45013	-1.45	-0.8	0.801552831709448	0.023123	0.026596	-0.0036177
Trial1	3	1	blindfold	counterclockwise	practice	Guided	1	0.5	0	4.921402	0.45014	-1.45	-0.8	0.801552208759305	0.0020255	0.026595	-0.01405
Trial1	3	1	blindfold	counterclockwise	practice	Guided	1	0.5	0	4.941406	0.45013	-1.45	-0.8	0.801552831709448	0.013413	-0.015722	0.0083708
Trial1	3	1	blindfold	counterclockwise	practice	Guided	1	0.5	0	4.961411	0.45014	-1.45	-0.8	0.801552208759305	0.0061872	-0.028419	-0.01736
Trial1	3	1	blindfold	counterclockwise	practice	Guided	1	0.5	0	4.9814	0.45014	-1.45	-0.8	0.801552208759305	-0.026275	-0.036881	0.001548
Trial1	3	1	blindfold	counterclockwise	practice	Guided	1	0.5	0	5.001404	0.45014	-1.45	-0.8	0.801552208759305	-0.022663	0.035057	0.014415
Trial1	3	1	blindfold	counterclockwise	practice	Guided	1	0.5	0	5.021408	0.45014	-1.45	-0.8	0.801552208759305	0.032277	-0.007262	0.014325
Trial1	3	1	blindfold	counterclockwise	practice	Guided	1	0.5	0	5.041412	0.45014	-1.45	-0.8	0.801552208759305	0.027283	0.005436	0.0008739
Trial1	3	1	blindfold	counterclockwise	practice	Guided	1	0.5	0	5.061401	0.45014	-1.45	-0.8	0.801552208759305	-0.043486	0.0096673	-0.0079996
Trial1	3	1	blindfold	counterclockwise	practice	Guided	1	0.5	0	5.081406	0.45014	-1.45	-0.8	0.801552208759305	0.048105	-0.03265	0.023294
Trial1	3	1	blindfold	counterclockwise	practice	Guided	1	0.5	0	5.10141	0.45014	-1.45	-0.8	0.801552208759305	0.001471	0.0012041	-0.013454
Trial1	3	1	blindfold	counterclockwise	practice	Guided	1	0.5	0	5.121399	0.45014	-1.45	-0.8	0.801552208759305	0.019504	-0.028416	-0.016474
Trial1	3	1	blindfold	counterclockwise	practice	Guided	1	0.5	0	5.141403	0.45014	-1.45	-0.8	0.801552208759305	-0.030448	0.0054399	-0.0029297
Trial1	3	1	blindfold	counterclockwise	practice	Guided	1	0.5	0	5.161407	0.45014	-1.45	-0.8	0.801552208759305	-0.013518	-0.0072534	0.010815
Trial1	3	1	blindfold	counterclockwise	practice	Guided	1	0.5	0	5.181412	0.45014	-1.45	-0.8	0.801552208759305	0.053361	-0.019948	0.011016
Trial1	3	1	blindfold	counterclockwise	practice	Guided	1	0.5	0	5.201401	0.45014	-1.45	-0.8	0.801552208759305	0.023382	0.0054411	-0.0077962
Trial1	3	1	blindfold	counterclockwise	practice	Guided	1	0.5	0	5.221405	0.45015	-1.45	-0.8	0.801551585933776	0.023378	-0.024182	-0.0077977
Trial1	3	1	blindfold	counterclockwise	practice	Guided	1	0.5	0	5.241409	0.45015	-1.45	-0.8	0.801551585933776	0.018656	-0.011483	-0.0039
Trial1	3	1	blindfold	counterclockwise	practice	Guided	1	0.5	0	5.261398	0.45015	-1.45	-0.8	0.801551585933776	0.010879	-0.0072491	-0.021249
Trial1	3	1	blindfold	counterclockwise	practice	Guided	1	0.5	0	5.281403	0.45015	-1.45	-0.8	0.801551585933776	0.044468	-0.007249	0.010429
Trial1	3	1	blindfold	counterclockwise	practice	Guided	1	0.5	0	5.301407	0.45015	-1.45	-0.8	0.801551585933776	0.016995	-0.028409	0.021244
Trial1	3	1	blindfold	counterclockwise	practice	Guided	1	0.5	0	5.321411	0.45015	-1.45	-0.8	0.801551585933776	0.013659	0.01391	0.0041872
Trial1	3	1	blindfold	counterclockwise	practice	Guided	1	0.5	0	5.3414	0.45015	-1.45	-0.8	0.801551585933776	-0.017149	0.01391	-0.0020531
Trial1	3	1	blindfold	counterclockwise	practice	Guided	1	0.5	0	5.361404	0.45015	-1.45	-0.8	0.801551585933776	0.0036682	-0.0072474	0.032937
Trial1	3	1	blindfold	counterclockwise	practice	Guided	1	0.5	0	5.381409	0.45016	-1.45	-0.8	0.801550966939044	-0.018811	0.035072	0.023091
Trial1	3	1	blindfold	counterclockwise	practice	Guided	1	0.5	0	5.401413	0.45016	-1.45	-0.8	0.801550966939044	-0.029922	-0.01148	-0.011314
Trial1	3	1	blindfold	counterclockwise	practice	Guided	1	0.5	0	5.421402	0.45016	-1.45	-0.8	0.801550966939044	0.00032844	0.026609	-0.019787
Trial1	3	1	blindfold	counterclockwise	practice	Guided	1	0.5	0	5.441406	0.45016	-1.45	-0.8	0.801550966939044	-0.0010561	-0.0072476	0.0038934
Trial1	3	1	blindfold	counterclockwise	practice	Guided	1	0.5	0	5.461411	0.45016	-1.45	-0.8	0.801550966939044	-0.012165	0.001218	-0.010144
Trial1	3	1	blindfold	counterclockwise	practice	Guided	1	0.5	0	5.4814	0.45016	-1.45	-0.8	0.801550966939044	-0.018267	-0.01994	0.014709
Trial1	3	1	blindfold	counterclockwise	practice	Guided	1	0.5	0	5.501404	0.45016	-1.45	-0.8	0.801550966939044	0.0044873	0.0012177	0.0077904
Trial1	3	1	blindfold	counterclockwise	practice	Guided	1	0.5	0	5.521408	0.45016	-1.45	-0.8	0.801550966939044	-0.0216	0.0012194	-0.002348
Trial1	3	1	blindfold	counterclockwise	practice	Guided	1	0.5	0	5.541412	0.45016	-1.45	-0.8	0.801550966939044	-0.035199	-0.0072458	0.0009656
Trial1	3	1	blindfold	counterclockwise	practice	Guided	1	0.5	0	5.561401	0.45016	-1.45	-0.8	0.801550966939044	-0.022983	-0.0072431	0.018607
Trial1	3	1	blindfold	counterclockwise	practice	Guided	1	0.5	0	5.581406	0.45016	-1.45	-0.8	0.801550966939044	-0.061012	0.005452	-0.018526
Trial1	3	1	blindfold	counterclockwise	practice	Guided	1	0.5	0	5.60141	0.45016	-1.45	-0.8	0.801550966939044	-0.003287	-0.036865	-0.0095581
Trial1	3	1	blindfold	counterclockwise	practice	Guided	1	0.5	0	5.621399	0.45016	-1.45	-0.8	0.801550966939044	-0.0021828	-0.0030093	-0.02632
Trial1	3	1	blindfold	counterclockwise	practice	Guided	1	0.5	0	5.641403	0.45016	-1.45	-0.8	0.801550966939044	-0.02022	-0.032632	-0.023299
Trial1	3	1	blindfold	counterclockwise	practice	Guided	1	0.5	0	5.661407	0.45016	-1.45	-0.8	0.801550966939044	0.0011527	-0.0030072	-0.0092595
Trial1	3	1	blindfold	counterclockwise	practice	Guided	1	0.5	0	5.681412	0.45016	-1.45	-0.8	0.801550966939044	-0.0027381	-0.011472	-0.017935
Trial1	3	1	blindfold	counterclockwise	practice	Guided	1	0.5	0	5.701401	0.45016	-1.45	-0.8	0.801550966939044	-0.02105	-0.0030065	-0.010725
Trial1	3	1	blindfold	counterclockwise	practice	Guided	1	0.5	0	5.721405	0.45016	-1.45	-0.8	0.801550966939044	-0.0082772	0.01392	-0.0014646
Trial1	3	1	blindfold	counterclockwise	practice	Guided	1	0.5	0	5.741409	0.45016	-1.45	-0.8	0.801550966939044	-0.021873	-0.011471	0.0018489
Trial1	3	1	blindfold	counterclockwise	practice	Guided	1	0.5	0	5.761398	0.45016	-1.45	-0.8	0.801550966939044	-0.0071756	-0.011472	-0.01823
Trial1	3	1	blindfold	counterclockwise	practice	Guided	1	0.5	0	5.781403	0.45016	-1.45	-0.8	0.801550966939044	0.0011493	0.013918	0.012279
Trial1	3	1	blindfold	counterclockwise	practice	Guided	1	0.5	0	5.801407	0.45016	-1.45	-0.8	0.801550966939044	-0.013001	0.013921	0.0024321
Trial1	3	1	blindfold	counterclockwise	practice	Guided	1	0.5	0	5.821411	0.45016	-1.45	-0.8	0.801550966939044	0.022243	-0.024166	0.0089649
Trial1	3	1	blindfold	counterclockwise	practice	Guided	1	0.5	0	5.8414	0.45016	-1.45	-0.8	0.801550966939044	-0.0010653	-0.0072361	0.0027284
Trial1	3	1	blindfold	counterclockwise	practice	Guided	1	0.5	0	5.861404	0.45016	-1.45	-0.8	0.801550966939044	0.031676	0.013923	0.0011733
Trial1	3	1	blindfold	counterclockwise	practice	Guided	1	0.5	0	5.881409	0.45016	-1.45	-0.8	0.801550966939044	0.037794	-0.0030062	0.043668
Trial1	3	1	blindfold	counterclockwise	practice	Guided	1	0.5	0	5.901413	0.45016	-1.45	-0.8	0.801550966939044	-0.022991	-0.011469	0.018613
Trial1	3	1	blindfold	counterclockwise	practice	Guided	1	0.5	0	5.921402	0.45016	-1.45	-0.8	0.801550966939044	0.012533	-0.011467	0.020956
Trial1	3	1	blindfold	counterclockwise	practice	Guided	1	0.5	0	5.941406	0.45017	-1.45	-0.8	0.801550342509277	0.042213	0.0012287	0.0047811
Trial1	3	1	blindfold	counterclockwise	practice	Guided	1	0.5	0	5.961411	0.45017	-1.45	-0.8	0.801550342509277	-0.016345	0.013925	-0.014618
Trial1	3	1	blindfold	counterclockwise	practice	Guided	1	0.5	0	5.9814	0.45017	-1.45	-0.8	0.801550342509277	0.004473	0.0054606	0.0078008
Trial1	3	1	blindfold	counterclockwise	practice	Guided	1	0.5	0	6.001404	0.45017	-1.45	-0.8	0.801550342509277	-0.01745	-0.028394	0.0021468
Trial1	3	1	blindfold	counterclockwise	practice	Guided	1	0.5	0	6.021408	0.45017	-1.45	-0.8	0.801550342509277	-0.03355	0.013925	-0.024169
Trial1	3	1	blindfold	counterclockwise	practice	Guided	1	0.5	0	6.041412	0.45017	-1.45	-0.8	0.801550342509277	0.035007	0.0054609	0.021546
Trial1	3	1	blindfold	counterclockwise	practice	Guided	1	0.5	0	6.061401	0.45017	-1.45	-0.8	0.801550342509277	-0.0082947	-0.0030042	-0.0014588
Trial1	3	1	blindfold	counterclockwise	practice	Guided	1	0.5	0	6.081406	0.45017	-1.45	-0.8	0.801550342509277	0.053317	-0.032626	0.011022
Trial1	3	1	blindfold	counterclockwise	practice	Guided	1	0.5	0	6.10141	0.45017	-1.45	-0.8	0.801550342509277	-0.041868	0.0096953	0.034207
Trial1	3	1	blindfold	counterclockwise	practice	Guided	1	0.5	0	6.121399	0.45017	-1.45	-0.8	0.801550342509277	-0.0005197	0.0012325	0.0078001
Trial1	3	1	blindfold	counterclockwise	practice	Guided	1	0.5	0	6.141403	0.45017	-1.45	-0.8	0.801550342509277	-0.0030273	0.0054629	-0.013744
Trial1	3	1	blindfold	counterclockwise	practice	Guided	1	0.5	0	6.161407	0.45017	-1.45	-0.8	0.801550342509277	0.037211	0.0054626	-0.015298
Trial1	3	1	blindfold	counterclockwise	practice	Guided	1	0.5	0	6.181412	0.45017	-1.45	-0.8	0.801550342509277	-0.01274	-0.0030004	-0.0017559
Trial1	3	1	blindfold	counterclockwise	practice	Guided	1	0.5	0	6.201401	0.45017	-1.45	-0.8	0.801550342509277	0.00030374	0.0012302	0.0033133
Trial1	3	1	blindfold	counterclockwise	practice	Guided	1	0.5	0	6.221405	0.45017	-1.45	-0.8	0.801550342509277	0.0011328	0.009693	-0.0074119
Trial1	3	1	blindfold	counterclockwise	practice	Guided	1	0.5	0	6.241409	0.45017	-1.45	-0.8	0.801550342509277	0.031661	-0.0030035	0.0011739
Trial1	3	1	blindfold	counterclockwise	practice	Guided	1	0.5	0	6.261398	0.45018	-1.45	-0.8	0.801549721909568	0.02556	0.0054603	0.026025
Trial1	3	1	blindfold	counterclockwise	practice	Guided	1	0.5	0	6.281403	0.45018	-1.45	-0.8	0.801549721909568	0.010839	-0.015698	-0.0092597
Trial1	3	1	blindfold	counterclockwise	practice	Guided	1	0.5	0	6.301407	0.45017	-1.45	-0.8	0.801550342509277	0.013622	-0.015698	0.0041931
Trial1	3	1	blindfold	counterclockwise	practice	Guided	1	0.5	0	6.321411	0.45018	-1.45	-0.8	0.801549721909568	-0.012192	0.0096951	-0.010136
Trial1	3	1	blindfold	counterclockwise	practice	Guided	1	0.5	0	6.3414	0.45018	-1.45	-0.8	0.801549721909568	0.00057113	0.026623	-0.00087491
Trial1	3	1	blindfold	counterclockwise	practice	Guided	1	0.5	0	6.361404	0.45018	-1.45	-0.8	0.801549721909568	-0.0024878	-0.011465	-0.022122
Trial1	3	1	blindfold	counterclockwise	practice	Guided	1	0.5	0	6.381409	0.45018	-1.45	-0.8	0.801549721909568	-0.017743	-0.032623	-0.0062364
Trial1	3	1	blindfold	counterclockwise	practice	Guided	1	0.5	0	6.401413	0.45018	-1.45	-0.8	0.801549721909568	0.018885	-0.02416	-0.008087
Trial1	3	1	blindfold	counterclockwise	practice	Guided	1	0.5	0	6.421402	0.45018	-1.45	-0.8	0.801549721909568	-0.016634	-0.011464	-0.01043
Trial1	3	1	blindfold	counterclockwise	practice	Guided	1	0.5	0	6.441406	0.45018	-1.45	-0.8	0.801549721909568	0.022778	0.018157	-0.014036
Trial1	3	1	blindfold	counterclockwise	practice	Guided	1	0.5	0	6.461411	0.45018	-1.45	-0.8	0.801549721909568	0.0014033	-0.011468	-0.013449
Trial1	3	1	blindfold	counterclockwise	practice	Guided	1	0.5	0	6.4814	0.45018	-1.45	-0.8	0.801549721909568	-0.008307	-0.011466	-0.0014606
Trial1	3	1	blindfold	counterclockwise	practice	Guided	1	0.5	0	6.501404	0.45018	-1.45	-0.8	0.801549721909568	-0.008859	0.022388	0.0069237
Trial1	3	1	blindfold	counterclockwise	practice	Guided	1	0.5	0	6.521408	0.45018	-1.45	-0.8	0.801549721909568	-0.037454	-0.01993	-0.032843
Trial1	3	1	blindfold	counterclockwise	practice	Guided	1	0.5	0	6.541412	0.45017	-1.45	-0.8	0.801550342509277	0.00113	0.0012246	-0.0092536
Trial1	3	1	blindfold	counterclockwise	practice	Guided	1	0.5	0	6.561401	0.45017	-1.45	-0.8	0.801550342509277	0.026667	0.0054574	0.0092658
Trial1	3	1	blindfold	counterclockwise	practice	Guided	1	0.5	0	6.581406	0.45017	-1.45	-0.8	0.801550342509277	-0.011911	-0.0030068	-0.048143
Trial1	3	1	blindfold	counterclockwise	practice	Guided	1	0.5	0	6.60141	0.45017	-1.45	-0.8	0.801550342509277	-0.0038622	0.018151	-0.0011636
Trial1	3	1	blindfold	counterclockwise	practice	Guided	1	0.5	0	6.621399	0.45017	-1.45	-0.8	0.801550342509277	0.018614	-0.01147	-0.0038903
Trial1	3	1	blindfold	counterclockwise	practice	Guided	1	0.5	0	6.641403	0.45018	-1.45	-0.8	0.801549721909568	0.008903	-0.011468	0.0080959
Trial1	3	1	blindfold	counterclockwise	practice	Guided	1	0.5	0	6.661407	0.45018	-1.45	-0.8	0.801549721909568	-0.019398	0.018156	0.0069243
Trial1	3	1	blindfold	counterclockwise	practice	Guided	1	0.5	0	6.681412	0.45018	-1.45	-0.8	0.801549721909568	0.049414	0.022385	0.0023497
Trial1	3	1	blindfold	counterclockwise	practice	Guided	1	0.5	0	6.701401	0.45018	-1.45	-0.8	0.801549721909568	0.015268	0.0012249	-0.020946
Trial1	3	1	blindfold	counterclockwise	practice	Guided	1	0.5	0	6.721405	0.45018	-1.45	-0.8	0.801549721909568	0.0055551	0.0096893	-0.0089592
Trial1	3	1	blindfold	counterclockwise	practice	Guided	1	0.5	0	6.741409	0.45019	-1.45	-0.8	0.801549099581751	-0.012209	0.0096891	0.0075144
Trial1	3	1	blindfold	counterclockwise	practice	Guided	1	0.5	0	6.761398	0.45019	-1.45	-0.8	0.801549099581751	-0.061607	0.013923	-0.0049665
Trial1	3	1	blindfold	counterclockwise	practice	Guided	1	0.5	0	6.781403	0.45019	-1.45	-0.8	0.801549099581751	0.023866	0.026616	0.012876
Trial1	3	1	blindfold	counterclockwise	practice	Guided	1	0.5	0	6.801407	0.45018	-1.45	-0.8	0.801549721909568	0.023593	0.005456	-0.011976
Trial1	3	1	blindfold	counterclockwise	practice	Guided	1	0.5	0	6.821411	0.45018	-1.45	-0.8	0.801549721909568	0.004173	-0.0072406	0.011998
Trial1	3	1	blindfold	counterclockwise	practice	Guided	1	0.5	0	6.8414	0.45018	-1.45	-0.8	0.801549721909568	0.04469	0.005454	0.0062517
Trial1	3	1	blindfold	counterclockwise	practice	Guided	1	0.5	0	6.861404	0.45018	-1.45	-0.8	0.801549721909568	0.049683	-0.0072412	-0.001838
Trial1	3	1	blindfold	counterclockwise	practice	Guided	1	0.5	0	6.881409	0.45018	-1.45	-0.8	0.801549721909568	-0.028864	-0.0072414	-0.0074016
Trial1	3	1	blindfold	counterclockwise	practice	Guided	1	0.5	0	6.901413	0.45018	-1.45	-0.8	0.801549721909568	0.01998	-0.019937	-0.024842
Trial1	3	1	blindfold	counterclockwise	practice	Guided	1	0.5	0	6.921402	0.45019	-1.45	-0.8	0.801549099581751	0.02359	-0.0072391	-0.011976
Trial1	3	1	blindfold	counterclockwise	practice	Guided	1	0.5	0	6.941406	0.45019	-1.45	-0.8	0.801549099581751	0.0036154	0.0012282	0.020378
Trial1	3	1	blindfold	counterclockwise	practice	Guided	1	0.5	0	6.961411	0.45019	-1.45	-0.8	0.801549099581751	0.0066528	0.030851	-0.025722
Trial1	3	1	blindfold	counterclockwise	practice	Guided	1	0.5	0	6.9814	0.45019	-1.45	-0.8	0.801549099581751	0.013596	-0.0030023	0.0042008
Trial1	3	1	blindfold	counterclockwise	practice	Guided	1	0.5	0	7.001404	0.45019	-1.45	-0.8	0.801549099581751	0.0086001	0.026621	0.012288
Trial1	3	1	blindfold	counterclockwise	practice	Guided	1	0.5	0	7.021408	0.45019	-1.45	-0.8	0.801549099581751	0.018584	0.0054629	-0.0027196
Trial1	3	1	blindfold	counterclockwise	practice	Guided	1	0.5	0	7.041412	0.45019	-1.45	-0.8	0.801549099581751	0.044674	-0.015699	0.0062468
Trial1	3	1	blindfold	counterclockwise	practice	Guided	1	0.5	0	7.061401	0.45019	-1.45	-0.8	0.801549099581751	0.0097007	0.013923	-0.0044766
Trial1	3	1	blindfold	counterclockwise	practice	Guided	1	0.5	0	7.081406	0.45019	-1.45	-0.8	0.801549099581751	0.0097004	0.0054593	-0.0044768
Trial1	3	1	blindfold	counterclockwise	practice	Guided	1	0.5	0	7.10141	0.4502	-1.45	-0.8	0.801548479230159	-0.043309	-0.0030036	-0.0089617
Trial1	3	1	blindfold	counterclockwise	practice	Guided	1	0.5	0	7.121399	0.45019	-1.45	-0.8	0.801549099581751	-0.02221	0.0054609	0.0060456
Trial1	3	1	blindfold	counterclockwise	practice	Guided	1	0.5	0	7.141403	0.45019	-1.45	-0.8	0.801549099581751	-0.018047	0.013926	0.010528
Trial1	3	1	blindfold	counterclockwise	practice	Guided	1	0.5	0	7.161407	0.45019	-1.45	-0.8	0.801549099581751	0.028294	0.013925	-0.0062343
Trial1	3	1	blindfold	counterclockwise	practice	Guided	1	0.5	0	7.181412	0.45019	-1.45	-0.8	0.801549099581751	-0.013048	-0.019928	-0.00048918
Trial1	3	1	blindfold	counterclockwise	practice	Guided	1	0.5	0	7.201401	0.45019	-1.45	-0.8	0.801549099581751	0.0010996	0.005465	0.019495
Trial1	3	1	blindfold	counterclockwise	practice	Guided	1	0.5	0	7.221405	0.45019	-1.45	-0.8	0.801549099581751	-0.0086092	0.030854	0.0027312
Trial1	3	1	blindfold	counterclockwise	practice	Guided	1	0.5	0	7.241409	0.45019	-1.45	-0.8	0.801549099581751	0.0052649	0.0012349	-0.012271
Trial1	3	1	blindfold	counterclockwise	practice	Guided	1	0.5	0	7.261398	0.45019	-1.45	-0.8	0.801549099581751	-0.012219	0.0012327	-0.010131
Trial1	3	1	blindfold	counterclockwise	practice	Guided	1	0.5	0	7.281403	0.45019	-1.45	-0.8	0.801549099581751	0.023303	-0.015696	0.029638
Trial1	3	1	blindfold	counterclockwise	practice	Guided	1	0.5	0	7.301407	0.45019	-1.45	-0.8	0.801549099581751	-0.020549	0.0054647	-0.019096
Trial1	3	1	blindfold	counterclockwise	practice	Guided	1	0.5	0	7.321411	0.45019	-1.45	-0.8	0.801549099581751	-0.025817	0.0054662	-0.0068137
Trial1	3	1	blindfold	counterclockwise	practice	Guided	1	0.5	0	7.3414	0.45019	-1.45	-0.8	0.801549099581751	0.0013769	0.0096971	-0.013439
Trial1	3	1	blindfold	counterclockwise	practice	Guided	1	0.5	0	7.361404	0.45019	-1.45	-0.8	0.801549099581751	-0.001111	-0.003	0.02428
Trial1	3	1	blindfold	counterclockwise	practice	Guided	1	0.5	0	7.381409	0.45019	-1.45	-0.8	0.801549099581751	0.0011005	-0.02839	0.010241
Trial1	3	1	blindfold	counterclockwise	practice	Guided	1	0.5	0	7.401413	0.45019	-1.45	-0.8	0.801549099581751	-0.016385	0.018161	-0.014611
Trial1	3	1	blindfold	counterclockwise	practice	Guided	1	0.5	0	7.421402	0.45019	-1.45	-0.8	0.801549099581751	-0.011392	0.0096975	-0.022697
Trial1	3	1	blindfold	counterclockwise	practice	Guided	1	0.5	0	7.441406	0.45019	-1.45	-0.8	0.801549099581751	0.01304	0.0012339	-0.0041777
Trial1	3	1	blindfold	counterclockwise	practice	Guided	1	0.5	0	7.461411	0.45019	-1.45	-0.8	0.801549099581751	-0.0075057	0.01816	-0.014023
Trial1	3	1	blindfold	counterclockwise	practice	Guided	1	0.5	0	7.4814	0.45019	-1.45	-0.8	0.801549099581751	0.040233	-0.0029969	0.005962
Trial1	3	1	blindfold	counterclockwise	practice	Guided	1	0.5	0	7.501404	0.45019	-1.45	-0.8	0.801549099581751	0.031354	-0.011459	0.0053776
Trial1	3	1	blindfold	counterclockwise	practice	Guided	1	0.5	0	7.521408	0.45019	-1.45	-0.8	0.801549099581751	0.041061	-0.019921	-0.0066078
Trial1	3	1	blindfold	counterclockwise	practice	Guided	1	0.5	0	7.541412	0.4502	-1.45	-0.8	0.801548479230159	-0.012511	0.009701	-0.0059303
Trial1	3	1	blindfold	counterclockwise	practice	Guided	1	0.5	0	7.561401	0.4502	-1.45	-0.8	0.801548479230159	-0.018332	-0.028385	0.014733
Trial1	3	1	blindfold	counterclockwise	practice	Guided	1	0.5	0	7.581406	0.4502	-1.45	-0.8	0.801548479230159	0.031066	-0.015689	0.0095714
Trial1	3	1	blindfold	counterclockwise	practice	Guided	1	0.5	0	7.60141	0.4502	-1.45	-0.8	0.801548479230159	-0.030551	0.0097014	0.0060582
Trial1	3	1	blindfold	counterclockwise	practice	Guided	1	0.5	0	7.621399	0.45021	-1.45	-0.8	0.801547857151201	0.00052583	-0.0072278	-0.00085936
Trial1	3	1	blindfold	counterclockwise	practice	Guided	1	0.5	0	7.641403	0.45021	-1.45	-0.8	0.801547857151201	-0.016407	0.026627	-0.0080692
Trial1	3	1	blindfold	counterclockwise	practice	Guided	1	0.5	0	7.661407	0.45021	-1.45	-0.8	0.801547857151201	-0.011413	-0.015691	-0.043353
Trial1	3	1	blindfold	counterclockwise	practice	Guided	1	0.5	0	7.681412	0.45021	-1.45	-0.8	0.801547857151201	-0.010562	-0.036848	0.032081
Trial1	3	1	blindfold	counterclockwise	practice	Guided	1	0.5	0	7.701401	0.4502	-1.45	-0.8	0.801548479230159	0.0080282	0.018165	0.02068
Trial1	3	1	blindfold	counterclockwise	practice	Guided	1	0.5	0	7.721405	0.45021	-1.45	-0.8	0.801547857151201	-0.0069715	-0.0072261	0.004794
Trial1	3	1	blindfold	counterclockwise	practice	Guided	1	0.5	0	7.741409	0.45021	-1.45	-0.8	0.801547857151201	-0.014735	0.013934	0.027602
Trial1	3	1	blindfold	counterclockwise	practice	Guided	1	0.5	0	7.761398	0.45021	-1.45	-0.8	0.801547857151201	-0.011142	-0.011454	-0.02688
Trial1	3	1	blindfold	counterclockwise	practice	Guided	1	0.5	0	7.781403	0.45021	-1.45	-0.8	0.801547857151201	-0.043881	-0.024148	-0.003784
Trial1	3	1	blindfold	counterclockwise	practice	Guided	1	0.5	0	7.801407	0.45021	-1.45	-0.8	0.801547857151201	-0.01029	0.0097068	0.027897
Trial1	3	1	blindfold	counterclockwise	practice	Guided	1	0.5	0	7.821411	0.45021	-1.45	-0.8	0.801547857151201	0.0041386	-0.0029901	0.01591
Trial1	3	1	blindfold	counterclockwise	practice	Guided	1	0.5	0	7.8414	0.45021	-1.45	-0.8	0.801547857151201	0.010786	-0.019922	-0.021221
Trial1	3	1	blindfold	counterclockwise	practice	Guided	1	0.5	0	7.861404	0.45021	-1.45	-0.8	0.801547857151201	-0.021956	0.022395	0.0018731
Trial1	3	1	blindfold	counterclockwise	practice	Guided	1	0.5	0	7.881409	0.45021	-1.45	-0.8	0.801547857151201	-0.035278	0.018164	-0.015768
Trial1	3	1	blindfold	counterclockwise	practice	Guided	1	0.5	0	7.901413	0.45021	-1.45	-0.8	0.801547857151201	-0.0050245	0.0096984	0.01591
Trial1	3	1	blindfold	counterclockwise	practice	Guided	1	0.5	0	7.921402	0.45021	-1.45	-0.8	0.801547857151201	0.013015	-0.0072293	0.012598
Trial1	3	1	blindfold	counterclockwise	practice	Guided	1	0.5	0	7.941406	0.45021	-1.45	-0.8	0.801547857151201	-0.01142	-0.019923	-0.022686
Trial1	3	1	blindfold	counterclockwise	practice	Guided	1	0.5	0	7.961411	0.45021	-1.45	-0.8	0.801547857151201	-0.017794	0.026629	0.0063592
Trial1	3	1	blindfold	counterclockwise	practice	Guided	1	0.5	0	7.9814	0.45021	-1.45	-0.8	0.801547857151201	0.053529	0.009701	0.022153
Trial1	3	1	blindfold	counterclockwise	practice	Guided	1	0.5	0	8.001404	0.45021	-1.45	-0.8	0.801547857151201	0.016051	-0.0072252	-0.033501
Trial1	3	1	blindfold	counterclockwise	practice	Guided	1	0.5	0	8.021408	0.45021	-1.45	-0.8	0.801547857151201	-0.012528	0.0054702	-0.0059193
Trial1	3	1	blindfold	counterclockwise	practice	Guided	1	0.5	0	8.041412	0.45021	-1.45	-0.8	0.801547857151201	-0.0033714	-0.024153	-0.0095215
Trial1	3	1	blindfold	counterclockwise	practice	Guided	1	0.5	0	8.061401	0.45021	-1.45	-0.8	0.801547857151201	-0.02058	0.0012407	-0.019074
Trial1	3	1	blindfold	counterclockwise	practice	Guided	1	0.5	0	8.081406	0.45021	-1.45	-0.8	0.801547857151201	-0.0044752	0.018167	-0.0050357
Trial1	3	1	blindfold	counterclockwise	practice	Guided	1	0.5	0	8.10141	0.45021	-1.45	-0.8	0.801547857151201	0.018	0.0097049	0.0045184
Trial1	3	1	blindfold	counterclockwise	practice	Guided	1	0.5	0	8.121399	0.45021	-1.45	-0.8	0.801547857151201	0.053521	-0.032613	0.0068608
Trial1	3	1	blindfold	counterclockwise	practice	Guided	1	0.5	0	8.141403	0.45022	-1.45	-0.8	0.801547237047727	0.0099426	0.022399	-0.0086415
Trial1	3	1	blindfold	counterclockwise	practice	Guided	1	0.5	0	8.161407	0.45022	-1.45	-0.8	0.801547237047727	0.022711	-0.0072235	0.00061909
Trial1	3	1	blindfold	counterclockwise	practice	Guided	1	0.5	0	8.181412	0.45022	-1.45	-0.8	0.801547237047727	0.00023057	-0.011455	0.0033467
Trial1	3	1	blindfold	counterclockwise	practice	Guided	1	0.5	0	8.201401	0.45022	-1.45	-0.8	0.801547237047727	-0.023351	0.0097039	0.022837
Trial1	3	1	blindfold	counterclockwise	practice	Guided	1	0.5	0	8.221405	0.45022	-1.45	-0.8	0.801547237047727	0.01328	0.018169	0.0084152
Trial1	3	1	blindfold	counterclockwise	practice	Guided	1	0.5	0	8.241409	0.45022	-1.45	-0.8	0.801547237047727	0.041854	-0.0029918	-0.019163
Trial1	3	1	blindfold	counterclockwise	practice	Guided	1	0.5	0	8.261398	0.45022	-1.45	-0.8	0.801547237047727	0.026874	-0.0072235	0.005104
Trial1	3	1	blindfold	counterclockwise	practice	Guided	1	0.5	0	8.281403	0.45022	-1.45	-0.8	0.801547237047727	-0.0028293	-0.0072236	-0.017899
Trial1	3	1	blindfold	counterclockwise	practice	Guided	1	0.5	0	8.301407	0.45022	-1.45	-0.8	0.801547237047727	-0.012817	-0.015687	-0.001721
Trial1	3	1	blindfold	counterclockwise	practice	Guided	1	0.5	0	8.321411	0.45022	-1.45	-0.8	0.801547237047727	0.017436	0.030864	0.012901
Trial1	3	1	blindfold	counterclockwise	practice	Guided	1	0.5	0	8.3414	0.45022	-1.45	-0.8	0.801547237047727	-0.0075513	-0.011451	-0.013999
Trial1	3	1	blindfold	counterclockwise	practice	Guided	1	0.5	0	8.361404	0.45022	-1.45	-0.8	0.801547237047727	-0.011441	0.013941	-0.022672
Trial1	3	1	blindfold	counterclockwise	practice	Guided	1	0.5	0	8.381409	0.45022	-1.45	-0.8	0.801547237047727	0.022974	0.0097092	-0.003566
Trial1	3	1	blindfold	counterclockwise	practice	Guided	1	0.5	0	8.401413	0.45023	-1.45	-0.8	0.801546615217628	-0.0083863	-0.011448	-0.0014241
Trial1	3	1	blindfold	counterclockwise	practice	Guided	1	0.5	0	8.421402	0.45023	-1.45	-0.8	0.801546615217628	-0.057233	0.018175	-0.019068
Trial1	3	1	blindfold	counterclockwise	practice	Guided	1	0.5	0	8.441406	0.45023	-1.45	-0.8	0.801546615217628	0.026578	0.0054806	0.009302
Trial1	3	1	blindfold	counterclockwise	practice	Guided	1	0.5	0	8.461411	0.45023	-1.45	-0.8	0.801546615217628	0.0082616	-0.032605	0.016513
Trial1	3	1	blindfold	counterclockwise	practice	Guided	1	0.5	0	8.4814	0.45023	-1.45	-0.8	0.801546615217628	-0.013388	-0.0072122	0.006668
Trial1	3	1	blindfold	counterclockwise	practice	Guided	1	0.5	0	8.501404	0.45023	-1.45	-0.8	0.801546615217628	0.017691	0.0054844	0.0087189
Trial1	3	1	blindfold	counterclockwise	practice	Guided	1	0.5	0	8.521408	0.45023	-1.45	-0.8	0.801546615217628	-0.0072959	0.030875	-0.01877
Trial1	3	1	blindfold	counterclockwise	practice	Guided	1	0.5	0	8.541412	0.45023	-1.45	-0.8	0.801546615217628	0.016304	-0.02837	0.029674
Trial1	3	1	blindfold	counterclockwise	practice	Guided	1	0.5	0	8.561401	0.45023	-1.45	-0.8	0.801546615217628	-0.0075743	-0.0029806	-0.013992
Trial1	3	1	blindfold	counterclockwise	practice	Guided	1	0.5	0	8.581406	0.45023	-1.45	-0.8	0.801546615217628	0.045711	0.0097165	-0.010477
Trial1	3	1	blindfold	counterclockwise	practice	Guided	1	0.5	0	8.60141	0.45024	-1.45	-0.8	0.801545993512145	-0.047817	-0.015673	-0.012434
Trial1	3	1	blindfold	counterclockwise	practice	Guided	1	0.5	0	8.621399	0.45024	-1.45	-0.8	0.801545993512145	0.022679	0.0054879	0.00063296
Trial1	3	1	blindfold	counterclockwise	practice	Guided	1	0.5	0	8.641403	0.45024	-1.45	-0.8	0.801545993512145	0.0010308	-0.0029776	0.0024797
Trial1	3	1	blindfold	counterclockwise	practice	Guided	1	0.5	0	8.661407	0.45023	-1.45	-0.8	0.801546615217628	-0.008402	0.013946	-0.0097979
Trial1	3	1	blindfold	counterclockwise	practice	Guided	1	0.5	0	8.681412	0.45023	-1.45	-0.8	0.801546615217628	0.010745	-0.011446	-0.00053746
Trial1	3	1	blindfold	counterclockwise	practice	Guided	1	0.5	0	8.701401	0.45023	-1.45	-0.8	0.801546615217628	-0.05363	0.005484	0.0082287
Trial1	3	1	blindfold	counterclockwise	practice	Guided	1	0.5	0	8.721405	0.45023	-1.45	-0.8	0.801546615217628	0.01353	-0.0029803	0.021296
Trial1	3	1	blindfold	counterclockwise	practice	Guided	1	0.5	0	8.741409	0.45023	-1.45	-0.8	0.801546615217628	0.013527	-0.00721	0.0042414
Trial1	3	1	blindfold	counterclockwise	practice	Guided	1	0.5	0	8.761398	0.45023	-1.45	-0.8	0.801546615217628	0.00020543	0.0012551	0.0033629
Trial1	3	1	blindfold	counterclockwise	practice	Guided	1	0.5	0	8.781403	0.45023	-1.45	-0.8	0.801546615217628	0.00020543	0.0012551	0.0033629
Trial1	3	1	blindfold	counterclockwise	practice	Guided	1	0.5	0	8.801407	0.45023	-1.45	-0.8	0.801546615217628	0.0010381	-0.015672	-0.0092083
Trial1	3	1	blindfold	counterclockwise	practice	Guided	1	0.5	0	8.821411	0.45023	-1.45	-0.8	0.801546615217628	-0.0031227	0.0012568	-0.013691
Trial1	3	1	blindfold	counterclockwise	practice	Guided	1	0.5	0	8.8414	0.45023	-1.45	-0.8	0.801546615217628	0.0040972	0.0054885	0.012041
Trial1	3	1	blindfold	counterclockwise	practice	Guided	1	0.5	0	8.861404	0.45023	-1.45	-0.8	0.801546615217628	-6.8241E-05	-0.0029742	0.0075566
Trial1	3	1	blindfold	counterclockwise	practice	Guided	1	0.5	0	8.881409	0.45023	-1.45	-0.8	0.801546615217628	0.013805	0.0012601	-0.0077409
Trial1	3	1	blindfold	counterclockwise	practice	Guided	1	0.5	0	8.901413	0.45023	-1.45	-0.8	0.801546615217628	-0.039202	0.0097233	-0.0076484
Trial1	3	1	blindfold	counterclockwise	practice	Guided	1	0.5	0	8.921402	0.45023	-1.45	-0.8	0.801546615217628	0.012425	0.0012605	0.021012
Trial1	3	1	blindfold	counterclockwise	practice	Guided	1	0.5	0	8.941406	0.45023	-1.45	-0.8	0.801546615217628	-0.0095063	0.0097252	0.015355
Trial1	3	1	blindfold	counterclockwise	practice	Guided	1	0.5	0	8.961411	0.45023	-1.45	-0.8	0.801546615217628	0.0051961	-0.011434	-0.0064771
Trial1	3	1	blindfold	counterclockwise	practice	Guided	1	0.5	0	8.9814	0.45023	-1.45	-0.8	0.801546615217628	-0.00785	0.0097273	-0.0097875
Trial1	3	1	blindfold	counterclockwise	practice	Guided	1	0.5	0	9.001404	0.45024	-1.45	-0.8	0.801545993512145	0.0057454	-0.032591	-0.013101
Trial1	3	1	blindfold	counterclockwise	practice	Guided	1	0.5	0	9.021408	0.45024	-1.45	-0.8	0.801545993512145	0.014348	0.0054962	-0.0083246
Trial1	3	1	blindfold	counterclockwise	practice	Guided	1	0.5	0	9.041412	0.45024	-1.45	-0.8	0.801545993512145	-0.016457	0.0097286	-0.014565
Trial1	3	1	blindfold	counterclockwise	practice	Guided	1	0.5	0	9.061401	0.45024	-1.45	-0.8	0.801545993512145	0.052651	-0.032591	-0.0012027
Trial1	3	1	blindfold	counterclockwise	practice	Guided	1	0.5	0	9.081406	0.45024	-1.45	-0.8	0.801545993512145	-0.013127	-0.011431	0.0024906
Trial1	3	1	blindfold	counterclockwise	practice	Guided	1	0.5	0	9.10141	0.45024	-1.45	-0.8	0.801545993512145	-0.018951	0.0012643	0.023152
Trial1	3	1	blindfold	counterclockwise	practice	Guided	1	0.5	0	9.121399	0.45024	-1.45	-0.8	0.801545993512145	-8.4884E-05	-0.015663	0.0075602
Trial1	3	1	blindfold	counterclockwise	practice	Guided	1	0.5	0	9.141403	0.45024	-1.45	-0.8	0.801545993512145	0.029617	-0.0029692	0.030564
Trial1	3	1	blindfold	counterclockwise	practice	Guided	1	0.5	0	9.161407	0.45024	-1.45	-0.8	0.801545993512145	0.053751	0.0012633	0.0026951
Trial1	3	1	blindfold	counterclockwise	practice	Guided	1	0.5	0	9.181412	0.45024	-1.45	-0.8	0.801545993512145	-0.011472	0.018191	-0.022651
Trial1	3	1	blindfold	counterclockwise	practice	Guided	1	0.5	0	9.201401	0.45024	-1.45	-0.8	0.801545993512145	0.014894	0.0097254	-0.016702
Trial1	3	1	blindfold	counterclockwise	practice	Guided	1	0.5	0	9.221405	0.45024	-1.45	-0.8	0.801545993512145	0.026554	-0.019898	0.0093222
Trial1	3	1	blindfold	counterclockwise	practice	Guided	1	0.5	0	9.241409	0.45024	-1.45	-0.8	0.801545993512145	0.020732	0.013955	0.029982
Trial1	3	1	blindfold	counterclockwise	practice	Guided	1	0.5	0	9.261398	0.45024	-1.45	-0.8	0.801545993512145	0.058738	0.0012588	-0.0053941
Trial1	3	1	blindfold	counterclockwise	practice	Guided	1	0.5	0	9.281403	0.45025	-1.45	-0.8	0.801545375630795	-0.0086994	0.022418	0.0027867
Trial1	3	1	blindfold	counterclockwise	practice	Guided	1	0.5	0	9.301407	0.45025	-1.45	-0.8	0.801545375630795	0.0054515	-0.019898	0.015944
Trial1	3	1	blindfold	counterclockwise	practice	Guided	1	0.5	0	9.321411	0.45025	-1.45	-0.8	0.801545375630795	0.013504	-0.0029688	-0.0089084
Trial1	3	1	blindfold	counterclockwise	practice	Guided	1	0.5	0	9.3414	0.45024	-1.45	-0.8	0.801545993512145	0.045142	-0.0071999	-0.0020817
Trial1	3	1	blindfold	counterclockwise	practice	Guided	1	0.5	0	9.361404	0.45024	-1.45	-0.8	0.801545993512145	-0.028115	-0.019895	0.002786
Trial1	3	1	blindfold	counterclockwise	practice	Guided	1	0.5	0	9.381409	0.45025	-1.45	-0.8	0.801545375630795	0.019603	-0.0072005	-0.013392
Trial1	3	1	blindfold	counterclockwise	practice	Guided	1	0.5	0	9.401413	0.45024	-1.45	-0.8	0.801545993512145	-9.0534E-05	-0.0029687	0.007563
Trial1	3	1	blindfold	counterclockwise	practice	Guided	1	0.5	0	9.421402	0.45025	-1.45	-0.8	0.801545375630795	0.0074046	-0.0072013	0.029104
Trial1	3	1	blindfold	counterclockwise	practice	Guided	1	0.5	0	9.441406	0.45025	-1.45	-0.8	0.801545375630795	-0.0089745	-0.032591	0.0069761
Trial1	3	1	blindfold	counterclockwise	practice	Guided	1	0.5	0	9.461411	0.45025	-1.45	-0.8	0.801545375630795	-0.0017554	-0.024127	0.032706
Trial1	3	1	blindfold	counterclockwise	practice	Guided	1	0.5	0	9.4814	0.45025	-1.45	-0.8	0.801545375630795	-0.026184	0.0012631	-0.0070634
Trial1	3	1	blindfold	counterclockwise	practice	Guided	1	0.5	0	9.501404	0.45024	-1.45	-0.8	0.801545993512145	-0.0048067	-0.015664	0.011458
Trial1	3	1	blindfold	counterclockwise	practice	Guided	1	0.5	0	9.521408	0.45024	-1.45	-0.8	0.801545993512145	-0.0092496	-0.0072	0.0093142
Trial1	3	1	blindfold	counterclockwise	practice	Guided	1	0.5	0	9.541412	0.45024	-1.45	-0.8	0.801545993512145	-0.0081426	-0.0029665	-0.00053397
Trial1	3	1	blindfold	counterclockwise	practice	Guided	1	0.5	0	9.561401	0.45024	-1.45	-0.8	0.801545993512145	0.026828	0.0012663	0.0051218
Trial1	3	1	blindfold	counterclockwise	practice	Guided	1	0.5	0	9.581406	0.45025	-1.45	-0.8	0.801545375630795	-0.0045329	0.001266	0.0072623
Trial1	3	1	blindfold	counterclockwise	practice	Guided	1	0.5	0	9.60141	0.45024	-1.45	-0.8	0.801545993512145	-0.0073087	0.0054991	-0.018175
Trial1	3	1	blindfold	counterclockwise	practice	Guided	1	0.5	0	9.621399	0.45024	-1.45	-0.8	0.801545993512145	-0.0086916	-0.0029651	0.0027818
Trial1	3	1	blindfold	counterclockwise	practice	Guided	1	0.5	0	9.641403	0.45024	-1.45	-0.8	0.801545993512145	-0.002315	-0.015663	-0.0064768
Trial1	3	1	blindfold	counterclockwise	practice	Guided	1	0.5	0	9.661407	0.45024	-1.45	-0.8	0.801545993512145	0.012405	0.0054965	0.021012
Trial1	3	1	blindfold	counterclockwise	practice	Guided	1	0.5	0	9.681412	0.45024	-1.45	-0.8	0.801545993512145	-0.021185	0.0054963	-0.010668
Trial1	3	1	blindfold	counterclockwise	practice	Guided	1	0.5	0	9.701401	0.45024	-1.45	-0.8	0.801545993512145	0.035157	0.0097295	0.0084393
Trial1	3	1	blindfold	counterclockwise	practice	Guided	1	0.5	0	9.721405	0.45024	-1.45	-0.8	0.801545993512145	-0.021735	-0.0029646	-0.0022859
Trial1	3	1	blindfold	counterclockwise	practice	Guided	1	0.5	0	9.741409	0.45024	-1.45	-0.8	0.801545993512145	0.005736	-0.0029673	-0.0083222
Trial1	3	1	blindfold	counterclockwise	practice	Guided	1	0.5	0	9.761398	0.45024	-1.45	-0.8	0.801545993512145	0.037369	0.026655	-0.019431
Trial1	3	1	blindfold	counterclockwise	practice	Guided	1	0.5	0	9.781403	0.45024	-1.45	-0.8	0.801545993512145	-0.012858	0.009728	-0.0016985
Trial1	3	1	blindfold	counterclockwise	practice	Guided	1	0.5	0	9.801407	0.45024	-1.45	-0.8	0.801545993512145	0.043485	0.018193	0.023064
Trial1	3	1	blindfold	counterclockwise	practice	Guided	1	0.5	0	9.821411	0.45024	-1.45	-0.8	0.801545993512145	-0.044219	0.013962	0.00044302
Trial1	3	1	blindfold	counterclockwise	practice	Guided	1	0.5	0	9.8414	0.45024	-1.45	-0.8	0.801545993512145	0.022663	-0.015658	0.00064381
Trial1	3	1	blindfold	counterclockwise	practice	Guided	1	0.5	0	9.861404	0.45025	-1.45	-0.8	0.801545375630795	-0.022294	0.0055019	0.0060953
Trial1	3	1	blindfold	counterclockwise	practice	Guided	1	0.5	0	9.881409	0.45025	-1.45	-0.8	0.801545375630795	0.0074065	-0.015658	0.029098
Trial1	3	1	blindfold	counterclockwise	practice	Guided	1	0.5	0	9.901413	0.45025	-1.45	-0.8	0.801545375630795	0.026272	-0.011425	0.013504
Trial1	3	1	blindfold	counterclockwise	practice	Guided	1	0.5	0	9.921402	0.45025	-1.45	-0.8	0.801545375630795	0.015716	0.026663	-0.029284
Trial1	3	1	blindfold	counterclockwise	practice	Guided	1	0.5	0	9.941406	0.45024	-1.45	-0.8	0.801545993512145	-0.052269	0.0012714	-0.012719
Trial1	3	1	blindfold	counterclockwise	practice	Guided	1	0.5	0	9.961411	0.45024	-1.45	-0.8	0.801545993512145	0.0024169	0.009736	0.037188
Trial1	3	1	blindfold	counterclockwise	practice	Guided	1	0.5	0	9.9814	0.45024	-1.45	-0.8	0.801545993512145	-0.0086922	0.005505	0.0027811
Trial1	3	1	blindfold	counterclockwise	practice	Guided	1	0.5	0	10.0014	0.45024	-1.45	-0.8	0.801545993512145	0.041259	0.030895	-0.010762
Trial1	3	1	blindfold	counterclockwise	practice	Guided	1	0.5	0	10.02141	0.45024	-1.45	-0.8	0.801545993512145	-0.0086916	-0.015656	0.0027807
Trial1	3	1	blindfold	counterclockwise	practice	Guided	1	0.5	0	10.04141	0.45024	-1.45	-0.79986	0.801406311795525	0.039874	0.0012728	0.010192
Trial1	3	1	blindfold	counterclockwise	practice	Guided	1	0.5	0	10.0614	0.45012	-1.45001	-0.79976	0.801313949854423	-0.237783	0.234032	0.433794
Trial1	3	1	blindfold	counterclockwise	practice	Guided	1	0.5	0	10.08141	0.4498	-1.44999	-0.7996899	0.801264034117721	-0.64115	0.179007	0.671938
Trial1	3	1	blindfold	counterclockwise	practice	Guided	1	0.5	0	10.10141	0.44916	-1.45	-0.79966	0.801274524396356	-0.432659	-0.057966	0.686101
Trial1	3	1	blindfold	counterclockwise	practice	Guided	1	0.5	0	10.1214	0.44825	-1.45004	-0.79967	0.801342711616699	-0.449928	-0.117181	0.680825
Trial1	3	1	blindfold	counterclockwise	practice	Guided	1	0.5	0	10.1414	0.44558	-1.45	-0.79965	0.801499644286257	-0.745604	0.187512	0.914236
Trial1	3	1	blindfold	counterclockwise	practice	Guided	1	0.5	0	10.16141	0.4437	-1.44997	-0.79975	0.801729257390269	-0.443414	0.0097562	0.386908
Trial1	3	1	blindfold	counterclockwise	practice	Guided	1	0.5	0	10.18141	0.44155	-1.44996	-0.7999	0.802032669600556	-0.466358	-0.045274	0.124539
Trial1	3	1	blindfold	counterclockwise	practice	Guided	1	0.5	0	10.2014	0.43913	-1.44996	-0.80006	0.802372241282325	-0.281163	0.140899	-0.048587
Trial1	3	1	blindfold	counterclockwise	practice	Guided	1	0.5	0	10.22141	0.43663	-1.44992	-0.80014	0.802645451445333	-0.130582	0.229704	-0.240834
Trial1	3	1	blindfold	counterclockwise	practice	Guided	1	0.5	0	10.24141	0.43131	-1.44993	-0.80014	0.80308298311114	-0.283206	0.094207	-0.296517
Trial1	3	1	blindfold	counterclockwise	practice	Guided	1	0.5	0	10.2614	0.4286	-1.44995	-0.80014	0.803319313535924	-0.391132	0.140724	-0.299393
Trial1	3	1	blindfold	counterclockwise	practice	Guided	1	0.5	0	10.2814	0.42559	-1.44995	-0.80012	0.8035725573636	-0.364246	0.0095132	-0.24215
Trial1	3	1	blindfold	counterclockwise	practice	Guided	1	0.5	0	10.30141	0.42248	-1.44996	-0.80011	0.803856599061474	-0.172503	0.127982	-0.213334
Trial1	3	1	blindfold	counterclockwise	practice	Guided	1	0.5	0	10.32141	0.41921	-1.44994	-0.80007	0.804138733123507	-0.089717	0.132174	-0.194349
Trial1	3	1	blindfold	counterclockwise	practice	Guided	1	0.5	0	10.3414	0.41301	-1.44997	-0.80005	0.804765307012873	-0.072969	0.098293	-0.093323
Trial1	3	1	blindfold	counterclockwise	practice	Guided	1	0.5	0	10.3614	0.40984	-1.44997	-0.80004	0.805104238378326	-0.230708	0.072881	-0.102599
Trial1	3	1	blindfold	counterclockwise	practice	Guided	1	0.5	0	10.38141	0.40679	-1.44998	-0.80003	0.805441550033521	-0.193891	0.0093968	-0.083589
Trial1	3	1	blindfold	counterclockwise	practice	Guided	1	0.5	0	10.40141	0.40356	-1.44999	-0.80002	0.805811851398404	-0.070496	0.051708	-0.059359
Trial1	3	1	blindfold	counterclockwise	practice	Guided	1	0.5	0	10.4214	0.40024	-1.44999	-0.79999	0.806186116374143	0.042279	0.0051494	-0.006427
Trial1	3	1	blindfold	counterclockwise	practice	Guided	1	0.5	0	10.44141	0.39412	-1.45001	-0.79999	0.806966279663587	0.036576	0.0093857	0.014242
Trial1	3	1	blindfold	counterclockwise	practice	Guided	1	0.5	0	10.46141	0.3913	-1.45	-0.8	0.807350986418788	-0.074959	-0.016009	0.016248
Trial1	3	1	blindfold	counterclockwise	practice	Guided	1	0.5	0	10.4814	0.3884	-1.45	-0.8	0.807746548301079	-0.166551	-0.032932	-0.018378
Trial1	3	1	blindfold	counterclockwise	practice	Guided	1	0.5	0	10.5014	0.38565	-1.45	-0.80001	0.808140998100205	-0.036985	0.043236	-0.023613
Trial1	3	1	blindfold	counterclockwise	practice	Guided	1	0.5	0	10.52141	0.38272	-1.44999	-0.8	0.808550878800635	0.107971	-0.024476	0.013975
Trial1	3	1	blindfold	counterclockwise	practice	Guided	1	0.5	0	10.54141	0.37759	-1.45	-0.8	0.809310899254397	-0.0028998	0.026307	0.003557
Trial1	3	1	blindfold	counterclockwise	practice	Guided	1	0.5	0	10.5614	0.37517	-1.44999	-0.8	0.809680464437524	-0.02043	-0.049867	0.00038429
Trial1	3	1	blindfold	counterclockwise	practice	Guided	1	0.5	0	10.58141	0.3727	-1.45	-0.8	0.810064947905263	-0.034203	-0.0033118	-0.0025733
Trial1	3	1	blindfold	counterclockwise	practice	Guided	1	0.5	0	10.60141	0.37032	-1.45	-0.8	0.810442360919394	-0.017552	0.034771	0.028004
Trial1	3	1	blindfold	counterclockwise	practice	Guided	1	0.5	0	10.6214	0.36793	-1.44999	-0.8	0.810828224663472	0.0095639	-0.007548	0.021058
Trial1	3	1	blindfold	counterclockwise	practice	Guided	1	0.5	0	10.6414	0.36355	-1.45	-0.8	0.81155315550004	-0.011991	0.0093758	0.0072866
Trial1	3	1	blindfold	counterclockwise	practice	Guided	1	0.5	0	10.66141	0.36156	-1.44999	-0.8	0.811890116263661	-0.034199	-0.011782	0.018695
Trial1	3	1	blindfold	counterclockwise	practice	Guided	1	0.5	0	10.68141	0.35953	-1.45	-0.8	0.812238723577154	-0.064402	0.013609	0.0058919
Trial1	3	1	blindfold	counterclockwise	practice	Guided	1	0.5	0	10.7014	0.35745	-1.45	-0.79998	0.812581429757106	0.028486	-0.045636	0.001002
Trial1	3	1	blindfold	counterclockwise	practice	Guided	1	0.5	0	10.72141	0.35544	-1.45004	-0.7997299	0.812690328370344	-0.105901	-0.362968	0.250574
Trial1	3	1	blindfold	counterclockwise	practice	Guided	1	0.5	0	10.74141	0.35168	-1.45049	-0.7997	0.813338154082221	-0.330322	-1.649411	0.655322
Trial1	3	1	blindfold	counterclockwise	practice	Guided	1	0.5	0	10.7614	0.3499	-1.45076	-0.79977	0.813733406515957	-0.293456	-1.590166	0.375477
Trial1	3	1	blindfold	counterclockwise	practice	Guided	1	0.5	0	10.7814	0.34839	-1.45078	-0.79977	0.814013290567325	-0.080748	-1.171218	0.226486
Trial1	3	1	blindfold	counterclockwise	practice	Guided	1	0.5	0	10.80141	0.34722	-1.45063	-0.79989	0.814349928195186	0.073376	-0.921542	0.175404
Trial1	3	1	blindfold	counterclockwise	practice	Guided	1	0.5	0	10.82141	0.3464	-1.45048	-0.79987	0.814484442141572	0.195672	-0.739574	0.223591
Trial1	3	1	blindfold	counterclockwise	practice	Guided	1	0.5	0	10.8414	0.34577	-1.45036	-0.79988	0.814613375345358	0.027592	-0.735343	0.198097
Trial1	3	1	blindfold	counterclockwise	practice	Guided	1	0.5	0	10.8614	0.34577	-1.45035	-0.79988	0.814613375345358	-0.009862	-0.549143	0.145694
Trial1	3	1	blindfold	counterclockwise	practice	Guided	1	0.5	0	10.88141	0.34577	-1.45031	-0.7999	0.814632981770782	0.058709	-0.477158	0.111283
Trial1	3	1	blindfold	counterclockwise	practice	Guided	1	0.5	0	10.90141	0.34579	-1.45027	-0.79992	0.814648796909768	0.194553	-0.430484	0.083552
Trial1	3	1	blindfold	counterclockwise	practice	Guided	1	0.5	0	10.9214	0.34586	-1.45024	-0.79994	0.814655219038622	0.291838	-0.366887	0.089598
Trial1	3	1	blindfold	counterclockwise	practice	Guided	1	0.5	0	10.94141	0.34625	-1.45019	-0.79993	0.814571743824219	0.052369	-0.387833	0.145624
Trial1	3	1	blindfold	counterclockwise	practice	Guided	1	0.5	0	10.96141	0.34639	-1.45019	-0.79992	0.814535435924286	0.042198	-0.362347	0.169175
Trial1	3	1	blindfold	counterclockwise	practice	Guided	1	0.5	0	10.9814	0.34644	-1.45018	-0.79992	0.814526006539445	0.070961	-0.370706	0.216835
Trial1	3	1	blindfold	counterclockwise	practice	Guided	1	0.5	0	11.0014	0.34644	-1.45018	-0.7999099	0.814516172524381	0.144785	-0.357913	0.254156
Trial1	3	1	blindfold	counterclockwise	practice	Guided	1	0.5	0	11.02141	0.34646	-1.45018	-0.79988	0.814483017594098	0.16167	-0.336661	0.271762
Trial1	3	1	blindfold	counterclockwise	practice	Guided	1	0.5	0	11.04141	0.34651	-1.45017	-0.79988	0.814473597517046	-0.025902	-0.311086	0.278925
Trial1	3	1	blindfold	counterclockwise	practice	Guided	1	0.5	0	11.0614	0.34651	-1.45017	-0.79988	0.814473597517046	-0.034573	-0.247532	0.274205
Trial1	3	1	blindfold	counterclockwise	practice	Guided	1	0.5	0	11.08141	0.34651	-1.45016	-0.79988	0.814473597517046	-0.055932	-0.272848	0.256228
Trial1	3	1	blindfold	counterclockwise	practice	Guided	1	0.5	0	11.10141	0.34651	-1.45016	-0.79988	0.814473597517046	0.010735	-0.26431	0.259536
Trial1	3	1	blindfold	counterclockwise	practice	Guided	1	0.5	0	11.1214	0.34651	-1.45016	-0.79985	0.814444095059549	0.024892	-0.298088	0.331667
Trial1	3	1	blindfold	counterclockwise	practice	Guided	1	0.5	0	11.1414	0.34648	-1.45019	-0.7998199	0.814420243618601	-0.159209	-0.517956	0.448275
Trial1	3	1	blindfold	counterclockwise	practice	Guided	1	0.5	0	11.16141	0.34642	-1.45024	-0.79981	0.814421784615732	-0.186246	-0.636446	0.455189
Trial1	3	1	blindfold	counterclockwise	practice	Guided	1	0.5	0	11.18141	0.34636	-1.45028	-0.7998	0.814423330155136	-0.154026	-0.670301	0.435673
Trial1	3	1	blindfold	counterclockwise	practice	Guided	1	0.5	0	11.2014	0.34636	-1.45031	-0.79981	0.814433105405423	-0.026804	-0.699923	0.387335
Trial1	3	1	blindfold	counterclockwise	practice	Guided	1	0.5	0	11.22141	0.34636	-1.45032	-0.79981	0.814433105405423	0.136147	-0.699923	0.336623
Trial1	3	1	blindfold	counterclockwise	practice	Guided	1	0.5	0	11.24141	0.34637	-1.45033	-0.79981	0.814431210815212	0.10941	-0.71685	0.335096
Trial1	3	1	blindfold	counterclockwise	practice	Guided	1	0.5	0	11.2614	0.34637	-1.45033	-0.79981	0.814431210815212	-0.0014968	-0.678764	0.32518
Trial1	3	1	blindfold	counterclockwise	practice	Guided	1	0.5	0	11.2814	0.34637	-1.45033	-0.79981	0.814431210815212	-0.034724	-0.653373	0.365447
Trial1	3	1	blindfold	counterclockwise	practice	Guided	1	0.5	0	11.30141	0.34637	-1.45032	-0.7998199	0.814440986092568	0.019469	-0.526407	0.351273
Trial1	3	1	blindfold	counterclockwise	practice	Guided	1	0.5	0	11.32141	0.34637	-1.45029	-0.7998199	0.814440986092568	-0.0097197	-0.462826	0.311855
Trial1	3	1	blindfold	counterclockwise	practice	Guided	1	0.5	0	11.3414	0.34636	-1.45021	-0.7998199	0.814442880660039	-0.045691	-0.284887	0.318257
Trial1	3	1	blindfold	counterclockwise	practice	Guided	1	0.5	0	11.3614	0.34636	-1.45018	-0.7998199	0.814442880660039	-0.136041	-0.310199	0.343022
Trial1	3	1	blindfold	counterclockwise	practice	Guided	1	0.5	0	11.38141	0.34634	-1.45017	-0.79983	0.814456539944515	-0.216208	-0.263572	0.343063
Trial1	3	1	blindfold	counterclockwise	practice	Guided	1	0.5	0	11.40141	0.34628	-1.45015	-0.79984	0.814477694136803	-0.213816	-0.242341	0.292636
Trial1	3	1	blindfold	counterclockwise	practice	Guided	1	0.5	0	11.4214	0.34618	-1.45012	-0.79988	0.814535846069286	-0.149427	-0.212662	0.257964
Trial1	3	1	blindfold	counterclockwise	practice	Guided	1	0.5	0	11.44141	0.3459	-1.4501	-0.79988	0.814588772996203	-0.152733	-0.229479	0.23664
Trial1	3	1	blindfold	counterclockwise	practice	Guided	1	0.5	0	11.46141	0.34572	-1.45011	-0.79987	0.814612948324694	-0.163689	-0.267493	0.278072
Trial1	3	1	blindfold	counterclockwise	practice	Guided	1	0.5	0	11.4814	0.34549	-1.45013	-0.79987	0.814656542166188	-0.212293	-0.280115	0.25898
Trial1	3	1	blindfold	counterclockwise	practice	Guided	1	0.5	0	11.5014	0.34518	-1.45013	-0.79988	0.814725284822915	-0.199314	-0.237724	0.279219
Trial1	3	1	blindfold	counterclockwise	practice	Guided	1	0.5	0	11.52141	0.34481	-1.45014	-0.79989	0.814805505356193	-0.165174	-0.296893	0.218715
Trial1	3	1	blindfold	counterclockwise	practice	Guided	1	0.5	0	11.54141	0.34404	-1.45014	-0.79989	0.814952518342591	-0.103285	-0.275578	0.234549
Trial1	3	1	blindfold	counterclockwise	practice	Guided	1	0.5	0	11.5614	0.34368	-1.45014	-0.79988	0.815011652479645	-0.108106	-0.305118	0.242657
Trial1	3	1	blindfold	counterclockwise	practice	Guided	1	0.5	0	11.58141	0.34334	-1.45015	-0.79987	0.815067050547559	-0.099805	-0.317725	0.255621
Trial1	3	1	blindfold	counterclockwise	practice	Guided	1	0.5	0	11.60141	0.343	-1.45016	-0.79986	0.815122703783539	-0.13594	-0.338788	0.266349
Trial1	3	1	blindfold	counterclockwise	practice	Guided	1	0.5	0	11.6214	0.34269	-1.45018	-0.79983	0.815153046738982	-0.040644	-0.389467	0.321512
Trial1	3	1	blindfold	counterclockwise	practice	Guided	1	0.5	0	11.6414	0.34251	-1.45022	-0.7998	0.815158387537038	0.257559	-0.558574	0.504455
Trial1	3	1	blindfold	counterclockwise	practice	Guided	1	0.5	0	11.66141	0.34259	-1.45026	-0.79977	0.815113467692823	0.270182	-0.638979	0.517585
Trial1	3	1	blindfold	counterclockwise	practice	Guided	1	0.5	0	11.68141	0.34274	-1.4503	-0.79974	0.815055091236214	0.264806	-0.634747	0.534106
Trial1	3	1	blindfold	counterclockwise	practice	Guided	1	0.5	0	11.7014	0.34294	-1.45032	-0.79971	0.814987100508209	0.26877	-0.715151	0.631026
Trial1	3	1	blindfold	counterclockwise	practice	Guided	1	0.5	0	11.72141	0.34315	-1.45035	-0.79967	0.814907353540375	0.235467	-0.757469	0.671412
Trial1	3	1	blindfold	counterclockwise	practice	Guided	1	0.5	0	11.74141	0.34347	-1.45037	-0.79966	0.814836055582283	0.242684	-0.740542	0.693284
Trial1	3	1	blindfold	counterclockwise	practice	Guided	1	0.5	0	11.7614	0.34358	-1.45037	-0.7996399	0.814795224226558	0.21866	-0.778628	0.733679
Trial1	3	1	blindfold	counterclockwise	practice	Guided	1	0.5	0	11.7814	0.34367	-1.45038	-0.79963	0.814768181682505	0.326708	-0.816714	0.797098
Trial1	3	1	blindfold	counterclockwise	practice	Guided	1	0.5	0	11.80141	0.34377	-1.45041	-0.79962	0.814739222380762	0.380552	-0.960595	0.791838
Trial1	3	1	blindfold	counterclockwise	practice	Guided	1	0.5	0	11.82141	0.34394	-1.45047	-0.79965	0.814736074313317	0.489011	-1.189113	0.75571
Trial1	3	1	blindfold	counterclockwise	practice	Guided	1	0.5	0	11.8414	0.34455	-1.45063	-0.7997	0.814668535704388	0.498023	-1.413398	0.575388
Trial1	3	1	blindfold	counterclockwise	practice	Guided	1	0.5	0	11.8614	0.34495	-1.45071	-0.79974	0.8146315727804	0.417285	-1.557279	0.407244
Trial1	3	1	blindfold	counterclockwise	practice	Guided	1	0.5	0	11.88141	0.34533	-1.45074	-0.79976	0.814578934761723	0.442744	-1.184881	0.512689
Trial1	3	1	blindfold	counterclockwise	practice	Guided	1	0.5	0	11.90141	0.34568	-1.45064	-0.79977	0.814522382719091	0.299976	-0.888655	0.430555
Trial1	3	1	blindfold	counterclockwise	practice	Guided	1	0.5	0	11.9214	0.34605	-1.45051	-0.79972	0.814403257337623	0.220281	-0.909814	0.506342
Trial1	3	1	blindfold	counterclockwise	practice	Guided	1	0.5	0	11.94141	0.34653	-1.45047	-0.7997	0.814293042746565	0.121896	-0.871728	0.686401
Trial1	3	1	blindfold	counterclockwise	practice	Guided	1	0.5	0	11.96141	0.34655	-1.45046	-0.7996899	0.814279381371034	0.147212	-0.99445	0.801232
Trial1	3	1	blindfold	counterclockwise	practice	Guided	1	0.5	0	11.9814	0.34656	-1.45049	-0.7996899	0.814277499998958	0.123043	-1.146795	0.749542
Trial1	3	1	blindfold	counterclockwise	practice	Guided	1	0.5	0	12.0014	0.34657	-1.45053	-0.79968	0.814265837455931	0.116421	-1.265285	0.79126
Trial1	3	1	blindfold	counterclockwise	practice	Guided	1	0.5	0	12.02141	0.34657	-1.45059	-0.79966	0.814246227584976	0.044208	-1.468411	0.808625
Trial1	3	1	blindfold	counterclockwise	practice	Guided	1	0.5	0	12.04141	0.34657	-1.45071	-0.79966	0.814246227584976	-0.146285	-1.523425	0.874661
Trial1	3	1	blindfold	counterclockwise	practice	Guided	1	0.5	0	12.0614	0.34656	-1.45072	-0.79965	0.814238280347985	-0.2015	-1.561511	0.90971
Trial1	3	1	blindfold	counterclockwise	practice	Guided	1	0.5	0	12.08141	0.34655	-1.45074	-0.7996399	0.814230269126594	-0.272559	-1.514961	0.915397
Trial1	3	1	blindfold	counterclockwise	practice	Guided	1	0.5	0	12.10141	0.34654	-1.45074	-0.79962	0.814212610800691	-0.232739	-1.396471	1.000644
Trial1	3	1	blindfold	counterclockwise	practice	Guided	1	0.5	0	12.1214	0.34653	-1.45073	-0.7996	0.814194818777479	-0.240722	-1.476875	0.983418
Trial1	3	1	blindfold	counterclockwise	practice	Guided	1	0.5	0	12.1414	0.34652	-1.45073	-0.79959	0.81418687788673	-0.191962	-1.392239	0.990096
Trial1	3	1	blindfold	counterclockwise	practice	Guided	1	0.5	0	12.16141	0.34652	-1.45072	-0.79959	0.81418687788673	-0.139847	-1.354153	0.929658
Trial1	3	1	blindfold	counterclockwise	practice	Guided	1	0.5	0	12.18141	0.34651	-1.45071	-0.79958	0.814178925928837	-0.110835	-1.265285	0.973183
Trial1	3	1	blindfold	counterclockwise	practice	Guided	1	0.5	0	12.2014	0.34651	-1.45069	-0.79957	0.814169150438906	-0.06936	-1.261053	1.034162
Trial1	3	1	blindfold	counterclockwise	practice	Guided	1	0.5	0	12.22141	0.3465	-1.45067	-0.79954	0.814141530691616	-0.041222	-1.261053	1.098659
Trial1	3	1	blindfold	counterclockwise	practice	Guided	1	0.5	0	12.24141	0.3465	-1.45067	-0.79953	0.814131755241666	-0.196763	-1.239894	1.17489
Trial1	3	1	blindfold	counterclockwise	practice	Guided	1	0.5	0	12.2614	0.34649	-1.45066	-0.79951	0.814113975393209	-0.309524	-1.134099	1.202815
Trial1	3	1	blindfold	counterclockwise	practice	Guided	1	0.5	0	12.2814	0.34646	-1.45061	-0.79948	0.814090186097506	-0.362574	-0.888655	1.195919
Trial1	3	1	blindfold	counterclockwise	practice	Guided	1	0.5	0	12.30141	0.34639	-1.45052	-0.79948	0.814103392288503	-0.303208	-0.770164	1.081178
Trial1	3	1	blindfold	counterclockwise	practice	Guided	1	0.5	0	12.32141	0.34634	-1.45046	-0.79949	0.814122604705844	-0.13654	-0.943668	0.870951
Trial1	3	1	blindfold	counterclockwise	practice	Guided	1	0.5	0	12.3414	0.34634	-1.45046	-0.79959	0.814220823870717	0.035337	-0.990218	0.732477
Trial1	3	1	blindfold	counterclockwise	practice	Guided	1	0.5	0	12.3614	0.34642	-1.45051	-0.79968	0.814294119583834	0.410686	-1.180649	0.444437
Trial1	3	1	blindfold	counterclockwise	practice	Guided	1	0.5	0	12.38141	0.34659	-1.45057	-0.79977	0.81435046664338	0.489337	-1.222967	0.296939
Trial1	3	1	blindfold	counterclockwise	practice	Guided	1	0.5	0	12.40141	0.34684	-1.4506	-0.79983	0.814362356344456	0.454115	-1.218735	0.198365
Trial1	3	1	blindfold	counterclockwise	practice	Guided	1	0.5	0	12.4214	0.34714	-1.4506	-0.79986	0.814335437614633	0.295272	-1.184881	0.253326
Trial1	3	1	blindfold	counterclockwise	practice	Guided	1	0.5	0	12.44141	0.34752	-1.45058	-0.79986	0.814264191078436	0.065491	-1.129867	0.300414
Trial1	3	1	blindfold	counterclockwise	practice	Guided	1	0.5	0	12.46141	0.34753	-1.45058	-0.79985	0.814252485101998	0.121107	-1.087549	0.345208
Trial1	3	1	blindfold	counterclockwise	practice	Guided	1	0.5	0	12.4814	0.34753	-1.45057	-0.79985	0.814252485101998	0.154067	-1.108708	0.397241
Trial1	3	1	blindfold	counterclockwise	practice	Guided	1	0.5	0	12.5014	0.34754	-1.45057	-0.79985	0.814250604523014	0.087189	-1.108708	0.309635
Trial1	3	1	blindfold	counterclockwise	practice	Guided	1	0.5	0	12.52141	0.34754	-1.45057	-0.79986	0.814260441008003	0.032805	-1.15949	0.239513
Trial1	3	1	blindfold	counterclockwise	practice	Guided	1	0.5	0	12.54141	0.34754	-1.45056	-0.79986	0.814260441008003	0.036815	-1.019841	0.247995
Trial1	3	1	blindfold	counterclockwise	practice	Guided	1	0.5	0	12.5614	0.34754	-1.45054	-0.79986	0.814260441008003	0.055428	-0.981754	0.232059
Trial1	3	1	blindfold	counterclockwise	practice	Guided	1	0.5	0	12.58141	0.34755	-1.45052	-0.79987	0.81426835527168	0.180296	-0.990218	0.141628
Trial1	3	1	blindfold	counterclockwise	practice	Guided	1	0.5	0	12.60141	0.34756	-1.45051	-0.79987	0.814266474976002	0.257074	-0.956364	0.120265
Trial1	3	1	blindfold	counterclockwise	practice	Guided	1	0.5	0	12.6214	0.34757	-1.4505	-0.79988	0.8142745010702	0.226087	-0.875959	0.202757
Trial1	3	1	blindfold	counterclockwise	practice	Guided	1	0.5	0	12.6414	0.34758	-1.45047	-0.79995	0.814341365721027	0.206578	-0.820946	0.147051
Trial1	3	1	blindfold	counterclockwise	practice	Guided	1	0.5	0	12.66141	0.34771	-1.4504	-0.80005	0.814415243334907	0.409507	-0.723615	-0.166422
Trial1	3	1	blindfold	counterclockwise	practice	Guided	1	0.5	0	12.68141	0.34799	-1.45035	-0.80009	0.814402224882037	0.508451	-0.634747	-0.186534
Trial1	3	1	blindfold	counterclockwise	practice	Guided	1	0.5	0	12.7014	0.3485	-1.45033	-0.80009	0.814307179493284	0.532882	-0.626283	-0.136335
Trial1	3	1	blindfold	counterclockwise	practice	Guided	1	0.5	0	12.72141	0.34932	-1.45033	-0.80012	0.814184544304975	0.618233	-0.765933	-0.243781
Trial1	3	1	blindfold	counterclockwise	practice	Guided	1	0.5	0	12.74141	0.35181	-1.45035	-0.80008	0.813688074270931	0.525545	-0.647442	-0.171805
Trial1	3	1	blindfold	counterclockwise	practice	Guided	1	0.5	0	12.7614	0.35345	-1.45032	-0.79998	0.813292674132909	0.459342	-0.605124	0.073042
Trial1	3	1	blindfold	counterclockwise	practice	Guided	1	0.5	0	12.7814	0.35537	-1.4503	-0.79998	0.812948893824467	0.423349	-0.579733	-0.037734
Trial1	3	1	blindfold	counterclockwise	practice	Guided	1	0.5	0	12.80141	0.3574	-1.45027	-0.80003	0.812639372516485	0.500768	-0.516227	-0.042728
Trial1	3	1	blindfold	counterclockwise	practice	Guided	1	0.5	0	12.82141	0.3599	-1.45025	-0.80006	0.812233998501991	0.415544	-0.473816	-0.118726
Trial1	3	1	blindfold	counterclockwise	practice	Guided	1	0.5	0	12.8414	0.36508	-1.45028	-0.80003	0.81132693562405	0.17502	-0.782657	-0.038665
Trial1	3	1	blindfold	counterclockwise	practice	Guided	1	0.5	0	12.8614	0.36764	-1.45038	-0.80002	0.810895329579467	0.103445	-0.943466	-0.012821
Trial1	3	1	blindfold	counterclockwise	practice	Guided	1	0.5	0	12.88141	0.37006	-1.45046	-0.79999	0.810474188120995	0.119618	-0.905379	-0.017691
Trial1	3	1	blindfold	counterclockwise	practice	Guided	1	0.5	0	12.90141	0.37216	-1.45046	-0.79994	0.81009076577818	0.186899	-0.841902	0.16822
Trial1	3	1	blindfold	counterclockwise	practice	Guided	1	0.5	0	12.9214	0.37427	-1.45043	-0.79994	0.809760467706447	0.225176	-0.786889	0.183003
Trial1	3	1	blindfold	counterclockwise	practice	Guided	1	0.5	0	12.94141	0.37811	-1.45045	-0.79997	0.809202832615752	0.083889	-1.112738	-0.0056121
Trial1	3	1	blindfold	counterclockwise	practice	Guided	1	0.5	0	12.96141	0.37981	-1.45054	-0.79995	0.808928700871454	0.032453	-1.205837	0.117729
Trial1	3	1	blindfold	counterclockwise	practice	Guided	1	0.5	0	12.9814	0.3811	-1.45059	-0.79992	0.808708326449156	-0.074894	-1.163519	0.204251
Trial1	3	1	blindfold	counterclockwise	practice	Guided	1	0.5	0	13.0014	0.38205	-1.45059	-0.7999099	0.808559291397285	0.028915	-1.155056	0.180541
Trial1	3	1	blindfold	counterclockwise	practice	Guided	1	0.5	0	13.02141	0.38268	-1.45057	-0.79998	0.808536983721934	0.069122	-1.184678	0.098623
Trial1	3	1	blindfold	counterclockwise	practice	Guided	1	0.5	0	13.04141	0.3832	-1.45063	-0.79998	0.808461691611928	0.101167	-1.404732	-0.097956
Trial1	3	1	blindfold	counterclockwise	practice	Guided	1	0.5	0	13.0614	0.38321	-1.45069	-0.79998	0.808460249297111	0.074239	-1.590931	0.0063867
Trial1	3	1	blindfold	counterclockwise	practice	Guided	1	0.5	0	13.08141	0.38321	-1.45078	-0.79998	0.808460249297111	0.046393	-1.722117	0.025853
Trial1	3	1	blindfold	counterclockwise	practice	Guided	1	0.5	0	13.10141	0.38321	-1.45083	-0.79998	0.808460249297111	0.04941	-1.637481	0.051248
Trial1	3	1	blindfold	counterclockwise	practice	Guided	1	0.5	0	13.1214	0.38322	-1.45082	-0.79998	0.808458802798135	0.158129	-1.497831	0.019478
Trial1	3	1	blindfold	counterclockwise	practice	Guided	1	0.5	0	13.1414	0.38325	-1.45071	-0.79999	0.808464322274255	0.311162	-1.421659	-0.0097854
Trial1	3	1	blindfold	counterclockwise	practice	Guided	1	0.5	0	13.16141	0.38326	-1.45071	-0.79999	0.808462880581319	0.298685	-1.514759	-0.0273
Trial1	3	1	blindfold	counterclockwise	practice	Guided	1	0.5	0	13.18141	0.38328	-1.45073	-0.79999	0.808459993254949	0.310286	-1.548613	0.0028077
Trial1	3	1	blindfold	counterclockwise	practice	Guided	1	0.5	0	13.2014	0.38329	-1.45075	-0.79999	0.808458543319941	0.377106	-1.544381	-0.067972
Trial1	3	1	blindfold	counterclockwise	practice	Guided	1	0.5	0	13.22141	0.38331	-1.45077	-0.8	0.808465510767614	0.349176	-1.637481	-0.058069
Trial1	3	1	blindfold	counterclockwise	practice	Guided	1	0.5	0	13.24141	0.38336	-1.45081	-0.80001	0.808468198842593	0.390345	-1.726349	-0.080954
Trial1	3	1	blindfold	counterclockwise	practice	Guided	1	0.5	0	13.2614	0.38338	-1.45084	-0.80001	0.80846531400986	0.277782	-1.764435	-0.143372
Trial1	3	1	blindfold	counterclockwise	practice	Guided	1	0.5	0	13.2814	0.38339	-1.45087	-0.80001	0.808463873924413	0.148161	-1.722117	-0.10938
Trial1	3	1	blindfold	counterclockwise	practice	Guided	1	0.5	0	13.30141	0.3834	-1.45086	-0.80001	0.808462433959691	0.067893	-1.65864	-0.056884
Trial1	3	1	blindfold	counterclockwise	practice	Guided	1	0.5	0	13.32141	0.3834	-1.45085	-0.80001	0.808462433959691	-0.04951	-1.717885	-0.029811
Trial1	3	1	blindfold	counterclockwise	practice	Guided	1	0.5	0	13.3414	0.3834	-1.45085	-0.80001	0.808462433959691	-0.028689	-1.645944	0.0079375
Trial1	3	1	blindfold	counterclockwise	practice	Guided	1	0.5	0	13.3614	0.38339	-1.45085	-0.80001	0.808463873924413	-0.087608	-1.645944	0.014324
Trial1	3	1	blindfold	counterclockwise	practice	Guided	1	0.5	0	13.38141	0.38339	-1.45084	-0.80001	0.808463873924413	-0.14487	-1.662872	0.0026922
Trial1	3	1	blindfold	counterclockwise	practice	Guided	1	0.5	0	13.40141	0.38339	-1.45084	-0.80001	0.808463873924413	-0.111176	-1.696726	0.038231
Trial1	3	1	blindfold	counterclockwise	practice	Guided	1	0.5	0	13.4214	0.38338	-1.45085	-0.8	0.808455405158027	-0.078867	-1.798289	0.019
Trial1	3	1	blindfold	counterclockwise	practice	Guided	1	0.5	0	13.44141	0.38338	-1.45094	-0.79999	0.808445555290012	-0.029058	-1.967561	0.084864
Trial1	3	1	blindfold	counterclockwise	practice	Guided	1	0.5	0	13.46141	0.38338	-1.45096	-0.79999	0.808445555290012	0.015574	-1.929475	0.163049
Trial1	3	1	blindfold	counterclockwise	practice	Guided	1	0.5	0	13.4814	0.38338	-1.45095	-0.79998	0.808435705424548	-0.016944	-1.772898	0.186409
Trial1	3	1	blindfold	counterclockwise	practice	Guided	1	0.5	0	13.5014	0.38338	-1.45092	-0.79997	0.808425796580427	-0.024445	-1.700958	0.240612
Trial1	3	1	blindfold	counterclockwise	practice	Guided	1	0.5	0	13.52141	0.38337	-1.45088	-0.79995	0.808407427811047	-0.039648	-1.713653	0.273337
Trial1	3	1	blindfold	counterclockwise	practice	Guided	1	0.5	0	13.54141	0.38337	-1.45087	-0.79995	0.808407427811047	-0.0012636	-1.764435	0.224876
Trial1	3	1	blindfold	counterclockwise	practice	Guided	1	0.5	0	13.5614	0.38337	-1.45088	-0.79994	0.808397518992429	0.059522	-1.743276	0.253462
Trial1	3	1	blindfold	counterclockwise	practice	Guided	1	0.5	0	13.58141	0.38338	-1.45088	-0.79994	0.80839607006355	0.114225	-1.785594	0.231228
Trial1	3	1	blindfold	counterclockwise	practice	Guided	1	0.5	0	13.60141	0.38338	-1.45088	-0.79994	0.80839607006355	0.12331	-1.747508	0.22747
Trial1	3	1	blindfold	counterclockwise	practice	Guided	1	0.5	0	13.6214	0.38339	-1.45088	-0.79993	0.808384779984551	0.138726	-1.764435	0.190424
Trial1	3	1	blindfold	counterclockwise	practice	Guided	1	0.5	0	13.6414	0.38339	-1.45087	-0.79992	0.808374812154431	-0.045595	-1.633249	0.221814
Trial1	3	1	blindfold	counterclockwise	practice	Guided	1	0.5	0	13.66141	0.38339	-1.45084	-0.79992	0.808374812154431	-0.00072135	-1.603626	0.291782
Trial1	3	1	blindfold	counterclockwise	practice	Guided	1	0.5	0	13.68141	0.38339	-1.45082	-0.7999099	0.808364903308144	0.007694	-1.574004	0.296395
Trial1	3	1	blindfold	counterclockwise	practice	Guided	1	0.5	0	13.7014	0.38339	-1.45081	-0.7999099	0.808364903308144	0.021727	-1.582467	0.288678
Trial1	3	1	blindfold	counterclockwise	practice	Guided	1	0.5	0	13.72141	0.38339	-1.45081	-0.7999	0.808355053445642	0.084383	-1.641713	0.283701
Trial1	3	1	blindfold	counterclockwise	practice	Guided	1	0.5	0	13.74141	0.3834	-1.45081	-0.7999	0.808353613287072	0.112143	-1.629017	0.343981
Trial1	3	1	blindfold	counterclockwise	practice	Guided	1	0.5	0	13.7614	0.3834	-1.45081	-0.79989	0.808343763409573	0.027239	-1.603626	0.347541
Trial1	3	1	blindfold	counterclockwise	practice	Guided	1	0.5	0	13.7814	0.3834	-1.45081	-0.79989	0.808343763409573	0.033798	-1.527454	0.333127
Trial1	3	1	blindfold	counterclockwise	practice	Guided	1	0.5	0	13.80141	0.3834	-1.45079	-0.79988	0.808333854553344	-0.013214	-1.4936	0.353498
Trial1	3	1	blindfold	counterclockwise	practice	Guided	1	0.5	0	13.82141	0.3834	-1.45078	-0.79987	0.808323886718433	0.0047924	-1.502063	0.350207
Trial1	3	1	blindfold	counterclockwise	practice	Guided	1	0.5	0	13.8414	0.3834	-1.45078	-0.79987	0.808323886718433	0.112593	-1.633249	0.255122
Trial1	3	1	blindfold	counterclockwise	practice	Guided	1	0.5	0	13.8614	0.38341	-1.45079	-0.79988	0.808332410181771	0.142269	-1.607858	0.207728
Trial1	3	1	blindfold	counterclockwise	practice	Guided	1	0.5	0	13.88141	0.38342	-1.45079	-0.79988	0.808330970229848	0.17356	-1.582467	0.20817
Trial1	3	1	blindfold	counterclockwise	practice	Guided	1	0.5	0	13.90141	0.38342	-1.45079	-0.79988	0.808330970229848	0.138183	-1.590931	0.273203
Trial1	3	1	blindfold	counterclockwise	practice	Guided	1	0.5	0	13.9214	0.38343	-1.45079	-0.79986	0.808309708290012	0.046474	-1.51899	0.31846
Trial1	3	1	blindfold	counterclockwise	practice	Guided	1	0.5	0	13.94141	0.38343	-1.45076	-0.79986	0.808309708290012	0.038915	-1.417427	0.452428
Trial1	3	1	blindfold	counterclockwise	practice	Guided	1	0.5	0	13.96141	0.38343	-1.45074	-0.79985	0.808299799388464	0.096655	-1.451282	0.455543
Trial1	3	1	blindfold	counterclockwise	practice	Guided	1	0.5	0	13.9814	0.38344	-1.45074	-0.79984	0.808288509690466	0.099894	-1.451282	0.47663
Trial1	3	1	blindfold	counterclockwise	practice	Guided	1	0.5	0	14.0014	0.38344	-1.45074	-0.79983	0.808278600776412	0.115989	-1.396268	0.50691
Trial1	3	1	blindfold	counterclockwise	practice	Guided	1	0.5	0	14.02141	0.38344	-1.45073	-0.7998199	0.80826863288333	0.116191	-1.341255	0.502698
Trial1	3	1	blindfold	counterclockwise	practice	Guided	1	0.5	0	14.04141	0.38345	-1.4507	-0.79981	0.808257334648347	0.074029	-1.341255	0.538141
Trial1	3	1	blindfold	counterclockwise	practice	Guided	1	0.5	0	14.0614	0.38345	-1.4507	-0.7998	0.80824748470596	0.050138	-1.396268	0.566246
Trial1	3	1	blindfold	counterclockwise	practice	Guided	1	0.5	0	14.08141	0.38345	-1.4507	-0.79979	0.808237575784454	0.065997	-1.345487	0.600789
Trial1	3	1	blindfold	counterclockwise	practice	Guided	1	0.5	0	14.10141	0.38346	-1.4507	-0.79979	0.808236140455192	0.083295	-1.328559	0.530248
Trial1	3	1	blindfold	counterclockwise	practice	Guided	1	0.5	0	14.1214	0.38346	-1.45069	-0.79979	0.808236140455192	0.08912	-1.332791	0.505295
Trial1	3	1	blindfold	counterclockwise	practice	Guided	1	0.5	0	14.1414	0.38346	-1.45069	-0.79978	0.808226172536912	0.087248	-1.392036	0.458792
Trial1	3	1	blindfold	counterclockwise	practice	Guided	1	0.5	0	14.16141	0.38346	-1.45069	-0.79978	0.808226172536912	0.024051	-1.349718	0.55178
Trial1	3	1	blindfold	counterclockwise	practice	Guided	1	0.5	0	14.18141	0.38346	-1.45069	-0.79977	0.808216322584725	0.016539	-1.324328	0.606044
Trial1	3	1	blindfold	counterclockwise	practice	Guided	1	0.5	0	14.2014	0.38346	-1.45069	-0.79976	0.808206413653361	-0.011775	-1.337023	0.633901
Trial1	3	1	blindfold	counterclockwise	practice	Guided	1	0.5	0	14.22141	0.38346	-1.45068	-0.79976	0.808206413653361	0.0043738	-1.311632	0.584328
Trial1	3	1	blindfold	counterclockwise	practice	Guided	1	0.5	0	14.24141	0.38346	-1.45068	-0.79975	0.808196563706288	0.031248	-1.358182	0.58163
Trial1	3	1	blindfold	counterclockwise	practice	Guided	1	0.5	0	14.2614	0.38346	-1.45068	-0.79975	0.808196563706288	0.096691	-1.413195	0.606087
Trial1	3	1	blindfold	counterclockwise	practice	Guided	1	0.5	0	14.2814	0.38346	-1.45068	-0.79974	0.808186654780068	0.052674	-1.472441	0.675379
Trial1	3	1	blindfold	counterclockwise	practice	Guided	1	0.5	0	14.30141	0.38347	-1.45069	-0.7997299	0.808175242965607	-0.072713	-1.396268	0.755505
Trial1	3	1	blindfold	counterclockwise	practice	Guided	1	0.5	0	14.32141	0.38346	-1.45068	-0.79965	0.808097592523308	-0.122319	-1.214301	0.854852
Trial1	3	1	blindfold	counterclockwise	practice	Guided	1	0.5	0	14.3414	0.38338	-1.45057	-0.7996	0.80805964300836	-0.382983	-0.964625	0.974828
Trial1	3	1	blindfold	counterclockwise	practice	Guided	1	0.5	0	14.3614	0.38325	-1.45051	-0.79956	0.808038843886419	-0.417244	-0.901148	0.942739
Trial1	3	1	blindfold	counterclockwise	practice	Guided	1	0.5	0	14.38141	0.38305	-1.45048	-0.79954	0.808047949437087	-0.380662	-0.901148	0.937101
Trial1	3	1	blindfold	counterclockwise	practice	Guided	1	0.5	0	14.4014	0.38283	-1.45046	-0.79954	0.808079815477563	-0.300128	-0.854598	0.933211
Trial1	3	1	blindfold	counterclockwise	practice	Guided	1	0.5	0	14.4214	0.38264	-1.45043	-0.79956	0.808127204657759	-0.228232	-0.782657	0.844704
Trial1	3	1	blindfold	counterclockwise	practice	Guided	1	0.5	0	14.44141	0.38254	-1.45043	-0.79957	0.808151642838412	-0.104134	-0.960393	0.700235
Trial1	3	1	blindfold	counterclockwise	practice	Guided	1	0.5	0	14.46141	0.38254	-1.45043	-0.79958	0.808161491115884	-0.105254	-0.968856	0.641281
Trial1	3	1	blindfold	counterclockwise	practice	Guided	1	0.5	0	14.4814	0.38254	-1.45044	-0.79959	0.808171398367691	-0.080433	-0.973088	0.591709
Trial1	3	1	blindfold	counterclockwise	practice	Guided	1	0.5	0	14.5014	0.38254	-1.45045	-0.7996	0.808181305622118	-0.0086332	-0.981552	0.587802
Trial1	3	1	blindfold	counterclockwise	practice	Guided	1	0.5	0	14.52141	0.38254	-1.45045	-0.79963	0.808210968429317	0.038844	-1.028102	0.535277
Trial1	3	1	blindfold	counterclockwise	practice	Guided	1	0.5	0	14.54141	0.38254	-1.45047	-0.7996399	0.808220816722389	-0.032957	-1.045029	0.477699
Trial1	3	1	blindfold	counterclockwise	practice	Guided	1	0.5	0	14.5614	0.38254	-1.45048	-0.79965	0.808230782961726	-0.078786	-1.011174	0.486932
Trial1	3	1	blindfold	counterclockwise	practice	Guided	1	0.5	0	14.58141	0.38253	-1.45048	-0.79965	0.808232238294004	-0.225624	-0.879989	0.562832
Trial1	3	1	blindfold	counterclockwise	practice	Guided	1	0.5	0	14.60141	0.38252	-1.45046	-0.79966	0.808243596650344	-0.281929	-0.731876	0.614364
Trial1	3	1	blindfold	counterclockwise	practice	Guided	1	0.5	0	14.6214	0.38248	-1.45042	-0.79966	0.808249410940254	-0.319279	-0.681094	0.645925
Trial1	3	1	blindfold	counterclockwise	practice	Guided	1	0.5	0	14.6414	0.38238	-1.45037	-0.79967	0.80827380315771	-0.313809	-0.651471	0.629407
Trial1	3	1	blindfold	counterclockwise	practice	Guided	1	0.5	0	14.66141	0.38214	-1.45035	-0.79967	0.808308762552715	-0.246546	-0.736107	0.624771
Trial1	3	1	blindfold	counterclockwise	practice	Guided	1	0.5	0	14.68141	0.38209	-1.45036	-0.79967	0.808316060154082	-0.185467	-0.769962	0.649222
Trial1	3	1	blindfold	counterclockwise	practice	Guided	1	0.5	0	14.7014	0.38209	-1.45037	-0.79967	0.808316060154082	-0.170924	-0.744571	0.629003
Trial1	3	1	blindfold	counterclockwise	practice	Guided	1	0.5	0	14.72141	0.38208	-1.45037	-0.79967	0.808317512212367	-0.110797	-0.706485	0.670225
Trial1	3	1	blindfold	counterclockwise	practice	Guided	1	0.5	0	14.74141	0.38208	-1.45037	-0.79967	0.808317512212367	-0.158215	-0.795353	0.722258
Trial1	3	1	blindfold	counterclockwise	practice	Guided	1	0.5	0	14.7614	0.38207	-1.45037	-0.79967	0.808318977434683	-0.133154	-0.841902	0.673182
Trial1	3	1	blindfold	counterclockwise	practice	Guided	1	0.5	0	14.7814	0.38207	-1.45038	-0.79967	0.808318977434683	-0.119098	-0.863061	0.662094
Trial1	3	1	blindfold	counterclockwise	practice	Guided	1	0.5	0	14.80141	0.38206	-1.45039	-0.79967	0.808320434082365	-0.144325	-0.850366	0.634698
Trial1	3	1	blindfold	counterclockwise	practice	Guided	1	0.5	0	14.82141	0.38206	-1.45039	-0.79967	0.808320434082365	-0.112263	-0.901148	0.619665
Trial1	3	1	blindfold	counterclockwise	practice	Guided	1	0.5	0	14.8414	0.38205	-1.45041	-0.79967	0.808321890850734	-0.226309	-0.926538	0.603361
Trial1	3	1	blindfold	counterclockwise	practice	Guided	1	0.5	0	14.8614	0.38204	-1.45042	-0.79967	0.808323352088892	-0.179036	-0.892684	0.620137
Trial1	3	1	blindfold	counterclockwise	practice	Guided	1	0.5	0	14.88141	0.38204	-1.45042	-0.79968	0.808333258471818	-0.236515	-0.879989	0.612716
Trial1	3	1	blindfold	counterclockwise	practice	Guided	1	0.5	0	14.9014	0.38203	-1.45042	-0.79967	0.808324809098994	-0.207708	-0.875757	0.656393
Trial1	3	1	blindfold	counterclockwise	practice	Guided	1	0.5	0	14.9214	0.38202	-1.45042	-0.79967	0.808326270579605	-0.214212	-0.863061	0.693888
Trial1	3	1	blindfold	counterclockwise	practice	Guided	1	0.5	0	14.94141	0.38201	-1.45043	-0.79967	0.808327727831436	-0.155428	-0.867293	0.68035
Trial1	3	1	blindfold	counterclockwise	practice	Guided	1	0.5	0	14.96141	0.38201	-1.45043	-0.79967	0.808327727831436	-0.163343	-0.850366	0.671468
Trial1	3	1	blindfold	counterclockwise	practice	Guided	1	0.5	0	14.9814	0.382	-1.45043	-0.79967	0.808329193905045	-0.136416	-0.795353	0.66038
Trial1	3	1	blindfold	counterclockwise	practice	Guided	1	0.5	0	15.0014	0.382	-1.45043	-0.79967	0.808329193905045	-0.109955	-0.837671	0.666067
Trial1	3	1	blindfold	counterclockwise	practice	Guided	1	0.5	0	15.02141	0.382	-1.45043	-0.79967	0.808329193905045	-0.145479	-0.846134	0.66408
Trial1	3	1	blindfold	counterclockwise	practice	Guided	1	0.5	0	15.04141	0.38199	-1.45043	-0.79967	0.808330647048056	-0.119264	-0.791121	0.673959
Trial1	3	1	blindfold	counterclockwise	practice	Guided	1	0.5	0	15.0614	0.38199	-1.45042	-0.79967	0.808330647048056	-0.097939	-0.837671	0.691978
Trial1	3	1	blindfold	counterclockwise	practice	Guided	1	0.5	0	15.08141	0.38198	-1.45042	-0.79967	0.808332109013565	-0.120591	-0.841902	0.6192
Trial1	3	1	blindfold	counterclockwise	practice	Guided	1	0.5	0	15.10141	0.38198	-1.45042	-0.79967	0.808332109013565	-0.061645	-0.871525	0.601463
Trial1	3	1	blindfold	counterclockwise	practice	Guided	1	0.5	0	15.1214	0.38198	-1.45042	-0.79968	0.808342015289173	-0.05391	-0.871525	0.543004
Trial1	3	1	blindfold	counterclockwise	practice	Guided	1	0.5	0	15.1414	0.38198	-1.45043	-0.7996899	0.808351862601476	-0.058106	-0.905379	0.538563
Trial1	3	1	blindfold	counterclockwise	practice	Guided	1	0.5	0	15.16141	0.38198	-1.45043	-0.7996899	0.808351862601476	-0.057161	-0.990015	0.521773
Trial1	3	1	blindfold	counterclockwise	practice	Guided	1	0.5	0	15.18141	0.38197	-1.45044	-0.7997	0.808363289881482	-0.011081	-1.011174	0.494823
Trial1	3	1	blindfold	counterclockwise	practice	Guided	1	0.5	0	15.2014	0.38197	-1.45046	-0.7997	0.808363289881482	-0.013411	-1.019638	0.44439
Trial1	3	1	blindfold	counterclockwise	practice	Guided	1	0.5	0	15.22141	0.38198	-1.45047	-0.79971	0.808371734131863	0.044339	-0.947697	0.459822
Trial1	3	1	blindfold	counterclockwise	practice	Guided	1	0.5	0	15.24141	0.38198	-1.45047	-0.79972	0.808381581452051	0.066541	-1.02387	0.460935
Trial1	3	1	blindfold	counterclockwise	practice	Guided	1	0.5	0	15.2614	0.38198	-1.45049	-0.79972	0.808381581452051	0.109525	-1.087347	0.408409
Trial1	3	1	blindfold	counterclockwise	practice	Guided	1	0.5	0	15.2814	0.38199	-1.4505	-0.7997299	0.808389966916621	0.097796	-1.083115	0.458112
Trial1	3	1	blindfold	counterclockwise	practice	Guided	1	0.5	0	15.30141	0.38199	-1.45051	-0.7997299	0.808389966916621	0.08701	-1.036565	0.491031
Trial1	3	1	blindfold	counterclockwise	practice	Guided	1	0.5	0	15.32141	0.38199	-1.45051	-0.7997299	0.808389966916621	0.127914	-1.061956	0.476375
Trial1	3	1	blindfold	counterclockwise	practice	Guided	1	0.5	0	15.3414	0.382	-1.45052	-0.79974	0.808398479173644	0.105438	-1.121201	0.4792
Trial1	3	1	blindfold	counterclockwise	practice	Guided	1	0.5	0	15.3614	0.38201	-1.45055	-0.7997299	0.808387047914215	0.114953	-1.201605	0.542625
Trial1	3	1	blindfold	counterclockwise	practice	Guided	1	0.5	0	15.38141	0.38201	-1.45056	-0.7997299	0.808387047914215	0.071181	-1.205837	0.611672
Trial1	3	1	blindfold	counterclockwise	practice	Guided	1	0.5	0	15.4014	0.38201	-1.45057	-0.7997299	0.808387047914215	-0.00016495	-1.184678	0.611889
Trial1	3	1	blindfold	counterclockwise	practice	Guided	1	0.5	0	15.4214	0.38201	-1.45057	-0.79972	0.808377200538049	-0.016787	-1.163519	0.669851
Trial1	3	1	blindfold	counterclockwise	practice	Guided	1	0.5	0	15.44141	0.38201	-1.45057	-0.79971	0.808367353164494	-0.137219	-1.078883	0.751454
Trial1	3	1	blindfold	counterclockwise	practice	Guided	1	0.5	0	15.46141	0.382	-1.45055	-0.7997	0.808358912846975	-0.195621	-1.019638	0.760808
Trial1	3	1	blindfold	counterclockwise	practice	Guided	1	0.5	0	15.4814	0.38199	-1.45054	-0.7996899	0.808350400671693	-0.177575	-0.990015	0.757611
Trial1	3	1	blindfold	counterclockwise	practice	Guided	1	0.5	0	15.5014	0.38198	-1.45053	-0.7996899	0.808351862601476	-0.201617	-0.943466	0.709994
Trial1	3	1	blindfold	counterclockwise	practice	Guided	1	0.5	0	15.52141	0.38198	-1.45052	-0.7996899	0.808351862601476	-0.122083	-0.943466	0.722855
Trial1	3	1	blindfold	counterclockwise	practice	Guided	1	0.5	0	15.54141	0.38197	-1.45051	-0.7996899	0.808353324652659	-0.106156	-0.93077	0.677473
Trial1	3	1	blindfold	counterclockwise	practice	Guided	1	0.5	0	15.5614	0.38197	-1.4505	-0.7996899	0.808353324652659	-0.081578	-0.88422	0.636782
Trial1	3	1	blindfold	counterclockwise	practice	Guided	1	0.5	0	15.58141	0.38197	-1.4505	-0.7996899	0.808353324652659	0.058963	-0.926538	0.594162
Trial1	3	1	blindfold	counterclockwise	practice	Guided	1	0.5	0	15.60141	0.38197	-1.45049	-0.7996899	0.808353324652659	0.094713	-0.968856	0.591955
Trial1	3	1	blindfold	counterclockwise	practice	Guided	1	0.5	0	15.6214	0.38197	-1.45049	-0.79971	0.808373196147106	0.210426	-1.045029	0.51427
Trial1	3	1	blindfold	counterclockwise	practice	Guided	1	0.5	0	15.6414	0.382	-1.45054	-0.79971	0.808368819166238	0.272502	-1.256619	0.437586
Trial1	3	1	blindfold	counterclockwise	practice	Guided	1	0.5	0	15.66141	0.38201	-1.45058	-0.79972	0.808377200538049	0.332748	-1.290473	0.474491
Trial1	3	1	blindfold	counterclockwise	practice	Guided	1	0.5	0	15.68141	0.38203	-1.4506	-0.79972	0.808374281984233	0.337573	-1.277778	0.466226
Trial1	3	1	blindfold	counterclockwise	practice	Guided	1	0.5	0	15.7014	0.38204	-1.45062	-0.79972	0.808372825063302	0.29818	-1.315864	0.531226
Trial1	3	1	blindfold	counterclockwise	practice	Guided	1	0.5	0	15.72141	0.38206	-1.45063	-0.79972	0.808369907235359	0.304631	-1.370877	0.573652
Trial1	3	1	blindfold	counterclockwise	practice	Guided	1	0.5	0	15.74141	0.38207	-1.45065	-0.7997	0.808348696752221	0.29962	-1.396268	0.66171
Trial1	3	1	blindfold	counterclockwise	practice	Guided	1	0.5	0	15.7614	0.38208	-1.45065	-0.7996899	0.808337266156985	-0.053367	-1.163519	0.83547
Trial1	3	1	blindfold	counterclockwise	practice	Guided	1	0.5	0	15.7814	0.38207	-1.45063	-0.79966	0.808309129967645	-0.118853	-1.040797	0.970624
Trial1	3	1	blindfold	counterclockwise	practice	Guided	1	0.5	0	15.80141	0.38205	-1.45058	-0.7996	0.808252664051966	-0.198097	-0.951929	1.033497
Trial1	3	1	blindfold	counterclockwise	practice	Guided	1	0.5	0	15.82141	0.382	-1.45052	-0.79949	0.808151116616572	-0.253015	-0.863061	1.139797
Trial1	3	1	blindfold	counterclockwise	practice	Guided	1	0.5	0	15.8414	0.38187	-1.45043	-0.79948	0.808160256700829	-0.171535	-0.761498	1.164
Trial1	3	1	blindfold	counterclockwise	practice	Guided	1	0.5	0	15.8614	0.38185	-1.45042	-0.79948	0.808163179986851	-0.151138	-0.791121	1.153908
Trial1	3	1	blindfold	counterclockwise	practice	Guided	1	0.5	0	15.88141	0.38185	-1.45042	-0.79948	0.808163179986851	-0.079082	-0.769962	1.061187
Trial1	3	1	blindfold	counterclockwise	practice	Guided	1	0.5	0	15.9014	0.38185	-1.45042	-0.79948	0.808163179986851	-0.066211	-0.820743	0.990395
Trial1	3	1	blindfold	counterclockwise	practice	Guided	1	0.5	0	15.9214	0.38185	-1.45041	-0.7995	0.808182933010431	-0.039083	-0.81228	0.903574
Trial1	3	1	blindfold	counterclockwise	practice	Guided	1	0.5	0	15.94141	0.38185	-1.45042	-0.79954	0.808222498053549	0.156376	-1.028102	0.67473
Trial1	3	1	blindfold	counterclockwise	practice	Guided	1	0.5	0	15.96141	0.38187	-1.45045	-0.79958	0.808259140210577	0.225773	-1.116969	0.628132
Trial1	3	1	blindfold	counterclockwise	practice	Guided	1	0.5	0	15.9814	0.38191	-1.45051	-0.79961	0.808283009839762	0.230628	-1.210069	0.540066
Trial1	3	1	blindfold	counterclockwise	practice	Guided	1	0.5	0	16.0014	0.38193	-1.45056	-0.79963	0.808299846203344	0.233836	-1.231228	0.481317
Trial1	3	1	blindfold	counterclockwise	practice	Guided	1	0.5	0	16.02141	0.38195	-1.45058	-0.79965	0.808316737815855	0.175549	-1.294705	0.486362
Trial1	3	1	blindfold	counterclockwise	practice	Guided	1	0.5	0	16.04141	0.38196	-1.45061	-0.79965	0.808315275450763	0.112088	-1.349718	0.503707
Trial1	3	1	blindfold	counterclockwise	practice	Guided	1	0.5	0	16.0614	0.38196	-1.45062	-0.79966	0.808325181685313	0.051253	-1.349718	0.541661
Trial1	3	1	blindfold	counterclockwise	practice	Guided	1	0.5	0	16.08141	0.38196	-1.45063	-0.79966	0.808325181685313	0.063153	-1.375109	0.580891
Trial1	3	1	blindfold	counterclockwise	practice	Guided	1	0.5	0	16.10141	0.38197	-1.45064	-0.79966	0.808323723811228	-0.0049303	-1.366646	0.682248
Trial1	3	1	blindfold	counterclockwise	practice	Guided	1	0.5	0	16.1214	0.38196	-1.45064	-0.79965	0.808315275450763	-0.085391	-1.311632	0.766086
Trial1	3	1	blindfold	counterclockwise	practice	Guided	1	0.5	0	16.1414	0.38196	-1.45063	-0.79963	0.808295462989601	-0.19786	-1.133897	0.944886
Trial1	3	1	blindfold	counterclockwise	practice	Guided	1	0.5	0	16.16141	0.38195	-1.45061	-0.79961	0.808277171941308	-0.233844	-1.074651	1.031212
Trial1	3	1	blindfold	counterclockwise	practice	Guided	1	0.5	0	16.18141	0.38193	-1.45058	-0.79957	0.808240527136149	-0.265612	-0.998479	1.119525
Trial1	3	1	blindfold	counterclockwise	practice	Guided	1	0.5	0	16.2014	0.3819	-1.45055	-0.79953	0.808205341974788	-0.23775	-0.985784	1.182429
Trial1	3	1	blindfold	counterclockwise	practice	Guided	1	0.5	0	16.22141	0.38188	-1.45052	-0.79951	0.808188456599652	-0.165919	-0.918075	1.173826
Trial1	3	1	blindfold	counterclockwise	practice	Guided	1	0.5	0	16.24141	0.38186	-1.45049	-0.7995	0.808181473520868	-0.137574	-0.846134	1.145965
Trial1	3	1	blindfold	counterclockwise	practice	Guided	1	0.5	0	16.2614	0.38186	-1.45049	-0.7995	0.808181473520868	-0.087274	-0.88422	1.123539
Trial1	3	1	blindfold	counterclockwise	practice	Guided	1	0.5	0	16.2814	0.38186	-1.45049	-0.7995	0.808181473520868	-0.0079806	-0.960393	1.067564
Trial1	3	1	blindfold	counterclockwise	practice	Guided	1	0.5	0	16.30141	0.38186	-1.45049	-0.7995	0.808181473520868	0.041829	-0.998479	0.963969
Trial1	3	1	blindfold	counterclockwise	practice	Guided	1	0.5	0	16.32141	0.38186	-1.45049	-0.79951	0.808191379536641	-4.1427E-05	-1.028102	0.918088
Trial1	3	1	blindfold	counterclockwise	practice	Guided	1	0.5	0	16.3414	0.38186	-1.45049	-0.79952	0.808201285555066	0.052098	-1.074651	0.862111
Trial1	3	1	blindfold	counterclockwise	practice	Guided	1	0.5	0	16.3614	0.38186	-1.4505	-0.79953	0.808211191576141	-0.027422	-1.171983	0.689403
Trial1	3	1	blindfold	counterclockwise	practice	Guided	1	0.5	0	16.38141	0.38186	-1.45053	-0.7995499	0.808230885697344	0.016285	-1.184678	0.687692
Trial1	3	1	blindfold	counterclockwise	practice	Guided	1	0.5	0	16.4014	0.38186	-1.45054	-0.79956	0.808240850690806	0.037088	-1.222764	0.650944
Trial1	3	1	blindfold	counterclockwise	practice	Guided	1	0.5	0	16.4214	0.38187	-1.45055	-0.79958	0.808259140210577	0.016024	-1.256619	0.628733
Trial1	3	1	blindfold	counterclockwise	practice	Guided	1	0.5	0	16.44141	0.38187	-1.45057	-0.79958	0.808259140210577	0.0077929	-1.218533	0.695578
Trial1	3	1	blindfold	counterclockwise	practice	Guided	1	0.5	0	16.46141	0.38187	-1.45057	-0.79958	0.808259140210577	-0.033607	-1.167751	0.718503
Trial1	3	1	blindfold	counterclockwise	practice	Guided	1	0.5	0	16.4814	0.38187	-1.45057	-0.79958	0.808259140210577	-0.103301	-1.07042	0.833188
Trial1	3	1	blindfold	counterclockwise	practice	Guided	1	0.5	0	16.5014	0.38186	-1.45057	-0.79958	0.808260603792285	-0.160817	-1.015406	0.92172
Trial1	3	1	blindfold	counterclockwise	practice	Guided	1	0.5	0	16.52141	0.38186	-1.45056	-0.79956	0.808240850690806	-0.233514	-0.973088	0.947102
Trial1	3	1	blindfold	counterclockwise	practice	Guided	1	0.5	0	16.54141	0.38184	-1.45052	-0.79956	0.808243773933086	-0.194632	-0.88422	1.050233
Trial1	3	1	blindfold	counterclockwise	practice	Guided	1	0.5	0	16.5614	0.38183	-1.45051	-0.7995499	0.808235268617741	-0.135905	-0.905379	1.033986
Trial1	3	1	blindfold	counterclockwise	practice	Guided	1	0.5	0	16.58141	0.38183	-1.4505	-0.79954	0.80822542160923	-0.126297	-0.943466	1.024607
Trial1	3	1	blindfold	counterclockwise	practice	Guided	1	0.5	0	16.60141	0.38183	-1.4505	-0.79954	0.80822542160923	-0.062678	-0.951929	1.002924
Trial1	3	1	blindfold	counterclockwise	practice	Guided	1	0.5	0	16.6214	0.38183	-1.4505	-0.79954	0.80822542160923	-0.058231	-0.947697	1.003173
Trial1	3	1	blindfold	counterclockwise	practice	Guided	1	0.5	0	16.6414	0.38182	-1.4505	-0.79954	0.80822688138978	-0.112698	-1.002711	0.941236
Trial1	3	1	blindfold	counterclockwise	practice	Guided	1	0.5	0	16.66141	0.38182	-1.4505	-0.79954	0.80822688138978	-0.105208	-1.028102	0.966894
Trial1	3	1	blindfold	counterclockwise	practice	Guided	1	0.5	0	16.68141	0.38182	-1.4505	-0.79954	0.80822688138978	-0.112671	-1.053492	0.941238
Trial1	3	1	blindfold	counterclockwise	practice	Guided	1	0.5	0	16.7014	0.38181	-1.4505	-0.79954	0.808228345649114	-0.130884	-1.07042	0.868708
Trial1	3	1	blindfold	counterclockwise	practice	Guided	1	0.5	0	16.72141	0.38181	-1.45051	-0.7995499	0.808238192622001	-0.172243	-1.150824	0.811711
Trial1	3	1	blindfold	counterclockwise	practice	Guided	1	0.5	0	16.74141	0.38181	-1.45052	-0.79956	0.808248157525376	-0.084523	-1.184678	0.757722
Trial1	3	1	blindfold	counterclockwise	practice	Guided	1	0.5	0	16.7614	0.3818	-1.45056	-0.79957	0.808259527794389	-0.05316	-1.222764	0.67929
Trial1	3	1	blindfold	counterclockwise	practice	Guided	1	0.5	0	16.7814	0.3818	-1.45057	-0.79958	0.808269374757348	0.012561	-1.248155	0.6221
Trial1	3	1	blindfold	counterclockwise	practice	Guided	1	0.5	0	16.80141	0.3818	-1.45059	-0.79959	0.808279280686801	-0.024163	-1.311632	0.6349
Trial1	3	1	blindfold	counterclockwise	practice	Guided	1	0.5	0	16.82141	0.3818	-1.4506	-0.7996	0.808289186618908	0.0020218	-1.303169	0.658819
Trial1	3	1	blindfold	counterclockwise	practice	Guided	1	0.5	0	16.8414	0.3818	-1.45061	-0.7996	0.808289186618908	-0.057858	-1.256619	0.744646
Trial1	3	1	blindfold	counterclockwise	practice	Guided	1	0.5	0	16.8614	0.3818	-1.45061	-0.7996	0.808289186618908	-0.095505	-1.252387	0.794968
Trial1	3	1	blindfold	counterclockwise	practice	Guided	1	0.5	0	16.88141	0.38179	-1.45061	-0.79959	0.808280745099322	-0.090832	-1.193142	0.864299
Trial1	3	1	blindfold	counterclockwise	practice	Guided	1	0.5	0	16.9014	0.38179	-1.45061	-0.79959	0.808280745099322	0.011594	-1.243923	0.872466
Trial1	3	1	blindfold	counterclockwise	practice	Guided	1	0.5	0	16.9214	0.38179	-1.45061	-0.79959	0.808280745099322	0.023052	-1.269314	0.825592
Trial1	3	1	blindfold	counterclockwise	practice	Guided	1	0.5	0	16.94141	0.38179	-1.45061	-0.79959	0.808280745099322	-0.066995	-1.176215	0.842834
Trial1	3	1	blindfold	counterclockwise	practice	Guided	1	0.5	0	16.96141	0.38179	-1.45061	-0.79959	0.808280745099322	-0.01579	-1.176215	0.892438
Trial1	3	1	blindfold	counterclockwise	practice	Guided	1	0.5	0	16.9814	0.38179	-1.45061	-0.79958	0.808270839187816	-0.026783	-1.214301	0.920799
Trial1	3	1	blindfold	counterclockwise	practice	Guided	1	0.5	0	17.0014	0.38179	-1.45061	-0.79958	0.808270839187816	-0.026781	-1.243923	0.920799
Trial1	3	1	blindfold	counterclockwise	practice	Guided	1	0.5	0	17.02141	0.38179	-1.45061	-0.79957	0.808260992242698	-0.091088	-1.197374	0.955064
Trial1	3	1	blindfold	counterclockwise	practice	Guided	1	0.5	0	17.04141	0.38178	-1.45061	-0.79957	0.808262452453394	-0.071662	-1.197374	1.006628
Trial1	3	1	blindfold	counterclockwise	practice	Guided	1	0.5	0	17.0614	0.38178	-1.45061	-0.79956	0.808252546565075	-0.14249	-1.201605	0.939754
Trial1	3	1	blindfold	counterclockwise	practice	Guided	1	0.5	0	17.08141	0.38177	-1.45061	-0.79956	0.808254011273783	-0.171701	-1.23546	0.963178
Trial1	3	1	blindfold	counterclockwise	practice	Guided	1	0.5	0	17.10141	0.38177	-1.45061	-0.7995499	0.80824404644258	-0.174251	-1.133897	1.024371
Trial1	3	1	blindfold	counterclockwise	practice	Guided	1	0.5	0	17.1214	0.38176	-1.4506	-0.79954	0.808235660047132	-0.217716	-1.121201	1.069976
Trial1	3	1	blindfold	counterclockwise	practice	Guided	1	0.5	0	17.1414	0.38175	-1.45059	-0.79953	0.808227273810581	-0.163624	-1.14236	1.06038
Trial1	3	1	blindfold	counterclockwise	practice	Guided	1	0.5	0	17.16141	0.38175	-1.45059	-0.79953	0.808227273810581	-0.225318	-1.125433	1.048519
Trial1	3	1	blindfold	counterclockwise	practice	Guided	1	0.5	0	17.18141	0.38174	-1.45059	-0.79952	0.808218833130538	-0.222244	-1.057724	1.07393
Trial1	3	1	blindfold	counterclockwise	practice	Guided	1	0.5	0	17.2014	0.38173	-1.45057	-0.79951	0.808210388249334	-0.257046	-0.998479	1.13929
Trial1	3	1	blindfold	counterclockwise	practice	Guided	1	0.5	0	17.22141	0.38172	-1.45056	-0.7995	0.808201947888844	-0.254896	-1.006943	1.181475
Trial1	3	1	blindfold	counterclockwise	practice	Guided	1	0.5	0	17.24141	0.3817	-1.45054	-0.79949	0.808194973371424	-0.262016	-0.943466	1.151633
Trial1	3	1	blindfold	counterclockwise	practice	Guided	1	0.5	0	17.2614	0.38169	-1.45053	-0.79948	0.808186588070077	-0.268265	-0.935002	1.190371
Trial1	3	1	blindfold	counterclockwise	practice	Guided	1	0.5	0	17.2814	0.38168	-1.45052	-0.79948	0.808188054013476	-0.24833	-0.985784	1.148193
Trial1	3	1	blindfold	counterclockwise	practice	Guided	1	0.5	0	17.30141	0.38168	-1.45052	-0.79948	0.808188054013476	-0.253648	-1.015406	1.084798
Trial1	3	1	blindfold	counterclockwise	practice	Guided	1	0.5	0	17.32141	0.38167	-1.45051	-0.79947	0.808179610047674	-0.289838	-0.968856	1.095395
Trial1	3	1	blindfold	counterclockwise	practice	Guided	1	0.5	0	17.3414	0.38166	-1.45051	-0.79947	0.808181071887621	-0.221209	-1.09581	1.065579
Trial1	3	1	blindfold	counterclockwise	practice	Guided	1	0.5	0	17.3614	0.38165	-1.45052	-0.79947	0.8081825382125	-0.204097	-1.108506	1.075457
Trial1	3	1	blindfold	counterclockwise	practice	Guided	1	0.5	0	17.38141	0.38164	-1.45052	-0.79947	0.808184000294185	-0.211304	-1.104274	1.061142
Trial1	3	1	blindfold	counterclockwise	practice	Guided	1	0.5	0	17.4014	0.38164	-1.45052	-0.79947	0.808184000294185	-0.214075	-1.121201	1.09963
Trial1	3	1	blindfold	counterclockwise	practice	Guided	1	0.5	0	17.4214	0.38163	-1.45053	-0.7994599	0.80817550230697	-0.218241	-1.138128	1.09519
Trial1	3	1	blindfold	counterclockwise	practice	Guided	1	0.5	0	17.44141	0.38162	-1.45053	-0.7994599	0.8081769690138	-0.219084	-1.138128	1.191894
Trial1	3	1	blindfold	counterclockwise	practice	Guided	1	0.5	0	17.46141	0.38161	-1.45054	-0.79945	0.808168589249597	-0.281466	-1.083115	1.215568
Trial1	3	1	blindfold	counterclockwise	practice	Guided	1	0.5	0	17.4814	0.3816	-1.45054	-0.79945	0.808170051850963	-0.296845	-1.104274	1.229615
Trial1	3	1	blindfold	counterclockwise	practice	Guided	1	0.5	0	17.5014	0.3816	-1.45054	-0.79944	0.808160205278973	-0.315026	-1.078883	1.237012
Trial1	3	1	blindfold	counterclockwise	practice	Guided	1	0.5	0	17.52141	0.38159	-1.45054	-0.79944	0.808161668018849	-0.269363	-1.104274	1.239002
Trial1	3	1	blindfold	counterclockwise	practice	Guided	1	0.5	0	17.54141	0.38158	-1.45054	-0.79943	0.808153229751411	-0.239379	-1.14236	1.241239
Trial1	3	1	blindfold	counterclockwise	practice	Guided	1	0.5	0	17.5614	0.38157	-1.45055	-0.79942	0.80814478727662	-0.255186	-1.116969	1.290821
Trial1	3	1	blindfold	counterclockwise	practice	Guided	1	0.5	0	17.58141	0.38156	-1.45055	-0.79941	0.808136349328862	-0.220062	-1.100042	1.320674
Trial1	3	1	blindfold	counterclockwise	practice	Guided	1	0.5	0	17.60141	0.38155	-1.45055	-0.79941	0.808137812606013	-0.199682	-1.14236	1.331794
Trial1	3	1	blindfold	counterclockwise	practice	Guided	1	0.5	0	17.6214	0.38155	-1.45055	-0.7994	0.808127907172932	-0.224428	-1.205837	1.296759
Trial1	3	1	blindfold	counterclockwise	practice	Guided	1	0.5	0	17.6414	0.38154	-1.45056	-0.79939	0.808119528505653	-0.194928	-1.159287	1.327853
Trial1	3	1	blindfold	counterclockwise	practice	Guided	1	0.5	0	17.66141	0.38153	-1.45056	-0.79939	0.808120996429317	-0.20959	-1.167751	1.352521
Trial1	3	1	blindfold	counterclockwise	practice	Guided	1	0.5	0	17.68141	0.38153	-1.45056	-0.79938	0.808111091037535	-0.20814	-1.180446	1.327116
Trial1	3	1	blindfold	counterclockwise	practice	Guided	1	0.5	0	17.7014	0.38152	-1.45057	-0.79938	0.808112550361777	-0.192419	-1.18891	1.28593
Trial1	3	1	blindfold	counterclockwise	practice	Guided	1	0.5	0	17.72141	0.38152	-1.45057	-0.79938	0.808112550361777	-0.193556	-1.218533	1.306899
Trial1	3	1	blindfold	counterclockwise	practice	Guided	1	0.5	0	17.74141	0.38151	-1.45057	-0.79938	0.808114022915316	-0.204513	-1.260851	1.264222
Trial1	3	1	blindfold	counterclockwise	practice	Guided	1	0.5	0	17.7614	0.38151	-1.45058	-0.79938	0.808114022915316	-0.022792	-1.129665	1.20286
Trial1	3	1	blindfold	counterclockwise	practice	Guided	1	0.5	0	17.7814	0.38151	-1.45058	-0.79938	0.808114022915316	-0.022792	-1.129665	1.20286
Trial1	3	1	blindfold	counterclockwise	practice	Guided	1	0.5	0	17.80141	0.38151	-1.45058	-0.79939	0.808123928271161	0.02373	-1.040797	1.167599
Trial1	3	1	blindfold	counterclockwise	practice	Guided	1	0.5	0	17.82141	0.38151	-1.45056	-0.7994	0.808133774669198	0.020418	-1.028102	1.066457
Trial1	3	1	blindfold	counterclockwise	practice	Guided	1	0.5	0	17.8414	0.38151	-1.45056	-0.79942	0.808153585394193	0.113225	-1.09581	1.000129
Trial1	3	1	blindfold	counterclockwise	practice	Guided	1	0.5	0	17.8614	0.38152	-1.45057	-0.79943	0.808162018297287	0.083912	-1.193142	0.96484
Trial1	3	1	blindfold	counterclockwise	practice	Guided	1	0.5	0	17.88141	0.38152	-1.45057	-0.79944	0.8081719236845	0.220885	-1.146592	0.905185
Trial1	3	1	blindfold	counterclockwise	practice	Guided	1	0.5	0	17.9014	0.38153	-1.45057	-0.79945	0.808180310914465	0.188305	-1.239692	0.928605
Trial1	3	1	blindfold	counterclockwise	practice	Guided	1	0.5	0	17.9214	0.38153	-1.45057	-0.79947	0.808200121737959	0.26633	-1.226996	0.88669
Trial1	3	1	blindfold	counterclockwise	practice	Guided	1	0.5	0	17.94141	0.38156	-1.45061	-0.79948	0.808205628599466	0.243475	-1.417427	0.813903
Trial1	3	1	blindfold	counterclockwise	practice	Guided	1	0.5	0	17.96141	0.38157	-1.45064	-0.79949	0.808214007730395	0.206675	-1.425891	0.912804
Trial1	3	1	blindfold	counterclockwise	practice	Guided	1	0.5	0	17.9814	0.38157	-1.45065	-0.79949	0.808214007730395	0.125933	-1.243923	0.920915
Trial1	3	1	blindfold	counterclockwise	practice	Guided	1	0.5	0	18.0014	0.38158	-1.45065	-0.79949	0.808212544838221	0.033285	-1.193142	0.983045
Trial1	3	1	blindfold	counterclockwise	practice	Guided	1	0.5	0	18.02141	0.38158	-1.45064	-0.79949	0.808212544838221	-0.034552	-1.125433	1.004978
Trial1	3	1	blindfold	counterclockwise	practice	Guided	1	0.5	0	18.04141	0.38158	-1.45061	-0.79948	0.808202698291354	-0.031761	-0.956161	1.02989
Trial1	3	1	blindfold	counterclockwise	practice	Guided	1	0.5	0	18.0614	0.38157	-1.45053	-0.79948	0.808204161201351	-0.137233	-0.871525	1.162815
Trial1	3	1	blindfold	counterclockwise	practice	Guided	1	0.5	0	18.08141	0.38156	-1.4505	-0.79947	0.80819572312981	-0.147267	-0.731876	1.183287
Trial1	3	1	blindfold	counterclockwise	practice	Guided	1	0.5	0	18.10141	0.38155	-1.45044	-0.79947	0.808197186299463	-0.117771	-0.571067	1.134456
Trial1	3	1	blindfold	counterclockwise	practice	Guided	1	0.5	0	18.1214	0.38155	-1.45036	-0.79947	0.808197186299463	-0.113302	-0.469416	1.054782
Trial1	3	1	blindfold	counterclockwise	practice	Guided	1	0.5	0	18.1414	0.38154	-1.45031	-0.79947	0.80819865395801	-0.06278	-0.541293	1.041483
Trial1	3	1	blindfold	counterclockwise	practice	Guided	1	0.5	0	18.16141	0.38154	-1.45031	-0.79947	0.80819865395801	-0.051806	-0.545524	1.070836
Trial1	3	1	blindfold	counterclockwise	practice	Guided	1	0.5	0	18.18141	0.38154	-1.45031	-0.79948	0.808208559391745	0.027696	-0.524365	1.003766
Trial1	3	1	blindfold	counterclockwise	practice	Guided	1	0.5	0	18.2014	0.38154	-1.4503	-0.79948	0.808208559391745	0.023003	-0.456559	0.927786
Trial1	3	1	blindfold	counterclockwise	practice	Guided	1	0.5	0	18.22141	0.38154	-1.45029	-0.79954	0.808267874128088	0.07817	-0.524143	0.817291
Trial1	3	1	blindfold	counterclockwise	practice	Guided	1	0.5	0	18.24141	0.38156	-1.45029	-0.79956	0.808284754530096	0.1452	-0.634169	0.732698
Trial1	3	1	blindfold	counterclockwise	practice	Guided	1	0.5	0	18.2614	0.38158	-1.4503	-0.7996	0.808321387681309	0.21647	-0.61301	0.662646
Trial1	3	1	blindfold	counterclockwise	practice	Guided	1	0.5	0	18.2814	0.3816	-1.4503	-0.79962	0.80833826944231	0.177592	-0.608779	0.629343
Trial1	3	1	blindfold	counterclockwise	practice	Guided	1	0.5	0	18.30141	0.38162	-1.4503	-0.79963	0.8083451872597	0.159298	-0.600315	0.636735
Trial1	3	1	blindfold	counterclockwise	practice	Guided	1	0.5	0	18.32141	0.38162	-1.4503	-0.79963	0.8083451872597	0.167663	-0.58762	0.645615
Trial1	3	1	blindfold	counterclockwise	practice	Guided	1	0.5	0	18.3414	0.38163	-1.4503	-0.79963	0.808343720858096	0.148382	-0.608779	0.749702
Trial1	3	1	blindfold	counterclockwise	practice	Guided	1	0.5	0	18.3614	0.38163	-1.4503	-0.79963	0.808343720858096	0.118395	-0.638401	0.806918
Trial1	3	1	blindfold	counterclockwise	practice	Guided	1	0.5	0	18.38141	0.38163	-1.4503	-0.79962	0.808333874184996	0.159969	-0.629938	0.779795
Trial1	3	1	blindfold	counterclockwise	practice	Guided	1	0.5	0	18.4014	0.38164	-1.4503	-0.79962	0.808332407886916	0.22257	-0.642633	0.854803
Trial1	3	1	blindfold	counterclockwise	practice	Guided	1	0.5	0	18.4214	0.38165	-1.45031	-0.79961	0.80832104040522	0.206127	-0.714574	0.908569
Trial1	3	1	blindfold	counterclockwise	practice	Guided	1	0.5	0	18.44141	0.38166	-1.45032	-0.7995499	0.808260140268961	0.191788	-0.782282	1.004023
Trial1	3	1	blindfold	counterclockwise	practice	Guided	1	0.5	0	18.46141	0.38168	-1.45035	-0.7995	0.808207806429122	0.077067	-0.714574	1.221059
Trial1	3	1	blindfold	counterclockwise	practice	Guided	1	0.5	0	18.4814	0.38168	-1.45035	-0.79945	0.808158336966276	-0.049017	-0.655328	1.323385
Trial1	3	1	blindfold	counterclockwise	practice	Guided	1	0.5	0	18.5014	0.38168	-1.45035	-0.79939	0.80809902086824	-0.107021	-0.629938	1.404276
Trial1	3	1	blindfold	counterclockwise	practice	Guided	1	0.5	0	18.52141	0.38167	-1.45034	-0.79934	0.808051013503156	-0.233522	-0.566461	1.512039
Trial1	3	1	blindfold	counterclockwise	practice	Guided	1	0.5	0	18.54141	0.38163	-1.45032	-0.79921	0.807928276085401	-0.278383	-0.49452	1.600823
Trial1	3	1	blindfold	counterclockwise	practice	Guided	1	0.5	0	18.5614	0.38144	-1.45026	-0.79919	0.807936386421433	-0.348185	-0.430819	1.655815
Trial1	3	1	blindfold	counterclockwise	practice	Guided	1	0.5	0	18.58141	0.38133	-1.45024	-0.79918	0.807942571733126	-0.329182	-0.443394	1.635844
Trial1	3	1	blindfold	counterclockwise	practice	Guided	1	0.5	0	18.60141	0.38123	-1.45024	-0.79919	0.80796722752927	-0.227628	-0.494051	1.586546
Trial1	3	1	blindfold	counterclockwise	practice	Guided	1	0.5	0	18.6214	0.3812	-1.45024	-0.7992	0.807981481047143	-0.14785	-0.515157	1.502952
Trial1	3	1	blindfold	counterclockwise	practice	Guided	1	0.5	0	18.6414	0.3812	-1.45024	-0.79923	0.808011136347886	-0.077447	-0.561706	1.43958
Trial1	3	1	blindfold	counterclockwise	practice	Guided	1	0.5	0	18.66141	0.3812	-1.45025	-0.79927	0.808050696438601	0.036893	-0.642111	1.30715
Trial1	3	1	blindfold	counterclockwise	practice	Guided	1	0.5	0	18.68141	0.3812	-1.45026	-0.7993	0.808080410752464	0.037334	-0.73521	1.218837
Trial1	3	1	blindfold	counterclockwise	practice	Guided	1	0.5	0	18.7014	0.38121	-1.45029	-0.79933	0.808108598481971	0.106997	-0.802919	1.166801
Trial1	3	1	blindfold	counterclockwise	practice	Guided	1	0.5	0	18.72141	0.38121	-1.45032	-0.79934	0.80811850328464	0.117499	-0.794455	1.139179
Trial1	3	1	blindfold	counterclockwise	practice	Guided	1	0.5	0	18.74141	0.38122	-1.45033	-0.79936	0.808136786463906	0.072575	-0.845237	1.157415
Trial1	3	1	blindfold	counterclockwise	practice	Guided	1	0.5	0	18.7614	0.38122	-1.45036	-0.7993701	0.808146750249909	0.012653	-0.917178	1.099673
Trial1	3	1	blindfold	counterclockwise	practice	Guided	1	0.5	0	18.7814	0.38122	-1.45037	-0.7993701	0.808146750249909	-0.015891	-0.870628	1.131732
Trial1	3	1	blindfold	counterclockwise	practice	Guided	1	0.5	0	18.80141	0.38122	-1.45038	-0.7993701	0.808146750249909	-0.076228	-0.845237	1.195852
Trial1	3	1	blindfold	counterclockwise	practice	Guided	1	0.5	0	18.82141	0.38122	-1.45038	-0.7993701	0.808146750249909	-0.097736	-0.764833	1.240741
Trial1	3	1	blindfold	counterclockwise	practice	Guided	1	0.5	0	18.8414	0.38121	-1.45038	-0.79936	0.808138253940824	-0.169279	-0.739442	1.325085
Trial1	3	1	blindfold	counterclockwise	practice	Guided	1	0.5	0	18.8614	0.3812	-1.45037	-0.79935	0.808129875705464	-0.192366	-0.540547	1.420547
Trial1	3	1	blindfold	counterclockwise	practice	Guided	1	0.5	0	18.88141	0.38119	-1.45035	-0.79934	0.808121443053777	-0.174557	-0.52362	1.421541
Trial1	3	1	blindfold	counterclockwise	practice	Guided	1	0.5	0	18.9014	0.38119	-1.45034	-0.79934	0.808121443053777	-0.163542	-0.557475	1.464221
Trial1	3	1	blindfold	counterclockwise	practice	Guided	1	0.5	0	18.9214	0.38118	-1.45033	-0.79933	0.808113006180306	-0.147156	-0.591329	1.41045
Trial1	3	1	blindfold	counterclockwise	practice	Guided	1	0.5	0	18.94141	0.38118	-1.45033	-0.79933	0.808113006180306	-0.060865	-0.608256	1.388761
Trial1	3	1	blindfold	counterclockwise	practice	Guided	1	0.5	0	18.96141	0.38118	-1.45033	-0.79933	0.808113006180306	0.0095035	-0.587097	1.398161
Trial1	3	1	blindfold	counterclockwise	practice	Guided	1	0.5	0	18.9814	0.38118	-1.45032	-0.79933	0.808113006180306	-0.026985	-0.637879	1.333026
Trial1	3	1	blindfold	counterclockwise	practice	Guided	1	0.5	0	19.0014	0.38118	-1.45032	-0.79933	0.808113006180306	-0.057629	-0.654806	1.322903
Trial1	3	1	blindfold	counterclockwise	practice	Guided	1	0.5	0	19.02141	0.38118	-1.45033	-0.79934	0.808122910928953	-0.099961	-0.747906	1.282682
Trial1	3	1	blindfold	counterclockwise	practice	Guided	1	0.5	0	19.04141	0.38117	-1.45033	-0.79935	0.80813429242255	-0.119129	-0.743674	1.21854
Trial1	3	1	blindfold	counterclockwise	practice	Guided	1	0.5	0	19.0614	0.38117	-1.45034	-0.79936	0.808144138201692	-0.099694	-0.743674	1.118642
Trial1	3	1	blindfold	counterclockwise	practice	Guided	1	0.5	0	19.08141	0.38117	-1.45034	-0.7993701	0.808154101897056	-0.077697	-0.785992	1.044152
Trial1	3	1	blindfold	counterclockwise	practice	Guided	1	0.5	0	19.10141	0.38116	-1.45034	-0.79938	0.808165411344509	-0.083064	-0.790224	1.043409
Trial1	3	1	blindfold	counterclockwise	practice	Guided	1	0.5	0	19.1214	0.38116	-1.45035	-0.79939	0.808175316070514	-0.092864	-0.802919	1.073508
Trial1	3	1	blindfold	counterclockwise	practice	Guided	1	0.5	0	19.1414	0.38115	-1.45035	-0.7994	0.808186638737605	-0.092605	-0.739442	1.072766
Trial1	3	1	blindfold	counterclockwise	practice	Guided	1	0.5	0	19.16141	0.38115	-1.45036	-0.7994	0.808186638737605	-0.098206	-0.756369	1.094973
Trial1	3	1	blindfold	counterclockwise	practice	Guided	1	0.5	0	19.18141	0.38115	-1.45036	-0.79941	0.808196543450859	-0.104043	-0.718283	1.118399
Trial1	3	1	blindfold	counterclockwise	practice	Guided	1	0.5	0	19.2014	0.38115	-1.45036	-0.79941	0.808196543450859	-0.058904	-0.73521	1.108299
Trial1	3	1	blindfold	counterclockwise	practice	Guided	1	0.5	0	19.22141	0.38115	-1.45036	-0.79941	0.808196543450859	-0.140984	-0.68866	1.162545
Trial1	3	1	blindfold	counterclockwise	practice	Guided	1	0.5	0	19.24141	0.38114	-1.45036	-0.79941	0.808198011684063	-0.129748	-0.684429	1.160583
Trial1	3	1	blindfold	counterclockwise	practice	Guided	1	0.5	0	19.2614	0.38114	-1.45035	-0.79941	0.808198011684063	-0.115938	-0.714051	1.172421
Trial1	3	1	blindfold	counterclockwise	practice	Guided	1	0.5	0	19.2814	0.38114	-1.45036	-0.79941	0.808198011684063	-0.18958	-0.709819	1.120364
Trial1	3	1	blindfold	counterclockwise	practice	Guided	1	0.5	0	19.30141	0.38113	-1.45036	-0.79942	0.808209384717881	-0.147934	-0.785992	1.107537
Trial1	3	1	blindfold	counterclockwise	practice	Guided	1	0.5	0	19.32141	0.38113	-1.45036	-0.79942	0.808209384717881	-0.14581	-0.798687	1.069797
Trial1	3	1	blindfold	counterclockwise	practice	Guided	1	0.5	0	19.3414	0.38113	-1.45036	-0.79943	0.808219289400514	-0.104636	-0.849469	1.016522
Trial1	3	1	blindfold	counterclockwise	practice	Guided	1	0.5	0	19.3614	0.38112	-1.45037	-0.79944	0.808230666889899	-0.128668	-0.807151	1.003449
Trial1	3	1	blindfold	counterclockwise	practice	Guided	1	0.5	0	19.38141	0.38111	-1.45038	-0.79945	0.808241981127146	-0.171896	-0.870628	0.980004
Trial1	3	1	blindfold	counterclockwise	practice	Guided	1	0.5	0	19.4014	0.38111	-1.45038	-0.7994599	0.808251826825485	-0.125093	-0.934105	0.94055
Trial1	3	1	blindfold	counterclockwise	practice	Guided	1	0.5	0	19.4214	0.38111	-1.4504	-0.79947	0.808261790439079	-0.064739	-0.972191	0.817722
Trial1	3	1	blindfold	counterclockwise	practice	Guided	1	0.5	0	19.44141	0.3811	-1.45041	-0.79949	0.808283013761841	-0.109392	-0.99335	0.819438
Trial1	3	1	blindfold	counterclockwise	practice	Guided	1	0.5	0	19.46141	0.3811	-1.45044	-0.7995	0.808292918409137	-0.03152	-1.010277	0.781717
Trial1	3	1	blindfold	counterclockwise	practice	Guided	1	0.5	0	19.4814	0.3811	-1.45045	-0.79952	0.80831272771178	-0.024974	-1.044132	0.744223
Trial1	3	1	blindfold	counterclockwise	practice	Guided	1	0.5	0	19.5014	0.3811	-1.45046	-0.79953	0.808322632367128	-0.055607	-1.018741	0.734101
Trial1	3	1	blindfold	counterclockwise	practice	Guided	1	0.5	0	19.52141	0.3811	-1.45046	-0.7995499	0.808342323773233	-0.035963	-1.056827	0.701545
Trial1	3	1	blindfold	counterclockwise	practice	Guided	1	0.5	0	19.54141	0.3811	-1.45047	-0.7995499	0.808342323773233	-0.044628	-1.056827	0.696855
Trial1	3	1	blindfold	counterclockwise	practice	Guided	1	0.5	0	19.5614	0.38109	-1.45048	-0.79956	0.808353755960533	-0.071986	-1.022973	0.707948
Trial1	3	1	blindfold	counterclockwise	practice	Guided	1	0.5	0	19.58141	0.38109	-1.45048	-0.79957	0.808363660608607	-0.055138	-0.99335	0.725714
Trial1	3	1	blindfold	counterclockwise	practice	Guided	1	0.5	0	19.60141	0.38109	-1.45048	-0.79957	0.808363660608607	-0.09745	-0.921409	0.760978
Trial1	3	1	blindfold	counterclockwise	practice	Guided	1	0.5	0	19.6214	0.38109	-1.45048	-0.79958	0.808373506303102	-0.066804	-0.908714	0.77579
Trial1	3	1	blindfold	counterclockwise	practice	Guided	1	0.5	0	19.6414	0.38109	-1.45048	-0.79958	0.808373506303102	0.020192	-0.997582	0.716358
Trial1	3	1	blindfold	counterclockwise	practice	Guided	1	0.5	0	19.66141	0.38108	-1.45048	-0.79958	0.808374983723889	-0.008815	-0.984886	0.774571
Trial1	3	1	blindfold	counterclockwise	practice	Guided	1	0.5	0	19.68141	0.38108	-1.45048	-0.79958	0.808374983723889	-0.064243	-0.908714	0.809337
Trial1	3	1	blindfold	counterclockwise	practice	Guided	1	0.5	0	19.7014	0.38108	-1.45048	-0.79958	0.808374983723889	-0.093238	-0.870628	0.811547
Trial1	3	1	blindfold	counterclockwise	practice	Guided	1	0.5	0	19.72141	0.38108	-1.45047	-0.79958	0.808374983723889	-0.129002	-0.866396	0.851996
Trial1	3	1	blindfold	counterclockwise	practice	Guided	1	0.5	0	19.74141	0.38108	-1.45047	-0.79958	0.808374983723889	-0.117051	-0.891787	0.877902
Trial1	3	1	blindfold	counterclockwise	practice	Guided	1	0.5	0	19.7614	0.38107	-1.45047	-0.79958	0.808376448113016	-0.134074	-0.879091	0.864332
Trial1	3	1	blindfold	counterclockwise	practice	Guided	1	0.5	0	19.7814	0.38107	-1.45046	-0.79958	0.808376448113016	-0.163975	-0.862164	0.841632
Trial1	3	1	blindfold	counterclockwise	practice	Guided	1	0.5	0	19.80141	0.38106	-1.45046	-0.79958	0.808377925776875	-0.162538	-0.832542	0.816472
Trial1	3	1	blindfold	counterclockwise	practice	Guided	1	0.5	0	19.82141	0.38106	-1.45046	-0.79958	0.808377925776875	-0.155026	-0.836773	0.842131
Trial1	3	1	blindfold	counterclockwise	practice	Guided	1	0.5	0	19.8414	0.38105	-1.45045	-0.79958	0.80837939479221	-0.175567	-0.870628	0.811539
Trial1	3	1	blindfold	counterclockwise	practice	Guided	1	0.5	0	19.8614	0.38104	-1.45045	-0.79958	0.808380863928179	-0.199563	-0.857932	0.843854
Trial1	3	1	blindfold	counterclockwise	practice	Guided	1	0.5	0	19.88141	0.38104	-1.45045	-0.79958	0.808380863928179	-0.275512	-0.824078	0.84803
Trial1	3	1	blindfold	counterclockwise	practice	Guided	1	0.5	0	19.9014	0.38103	-1.45044	-0.79958	0.808382337570801	-0.305384	-0.78176	0.825331
Trial1	3	1	blindfold	counterclockwise	practice	Guided	1	0.5	0	19.9214	0.381	-1.45042	-0.79957	0.808376904919392	-0.335464	-0.705588	0.886754
Trial1	3	1	blindfold	counterclockwise	practice	Guided	1	0.5	0	19.94141	0.3809	-1.45039	-0.79954	0.808361916970907	-0.433117	-0.667501	0.961231
Trial1	3	1	blindfold	counterclockwise	practice	Guided	1	0.5	0	19.96141	0.3804	-1.45035	-0.7995499	0.808445583619948	-0.402666	-0.68866	0.899864
Trial1	3	1	blindfold	counterclockwise	practice	Guided	1	0.5	0	19.9814	0.38001	-1.45034	-0.79958	0.8085330785976	-0.341269	-0.697124	0.8402
Trial1	3	1	blindfold	counterclockwise	practice	Guided	1	0.5	0	20.0014	0.37955	-1.45034	-0.79959	0.808611374343299	-0.384394	-0.701356	0.816789
Trial1	3	1	blindfold	counterclockwise	practice	Guided	1	0.5	0	20.02141	0.37898	-1.45035	-0.79959	0.808696477311927	-0.390067	-0.718283	0.841742
Trial1	3	1	blindfold	counterclockwise	practice	Guided	1	0.5	0	20.04141	0.37836	-1.45036	-0.7996	0.808799392339728	-0.322555	-0.697124	0.832894
Trial1	3	1	blindfold	counterclockwise	practice	Guided	1	0.5	0	20.0614	0.37694	-1.45036	-0.79962	0.809033965123937	-0.376276	-0.73521	0.762683
Trial1	3	1	blindfold	counterclockwise	practice	Guided	1	0.5	0	20.08141	0.37615	-1.45036	-0.79962	0.809154506627619	-0.381683	-0.701356	0.795548
Trial1	3	1	blindfold	counterclockwise	practice	Guided	1	0.5	0	20.10141	0.37533	-1.45035	-0.79962	0.809280424015069	-0.415433	-0.697124	0.752201
Trial1	3	1	blindfold	counterclockwise	practice	Guided	1	0.5	0	20.1214	0.37438	-1.45034	-0.79963	0.809437146274207	-0.351423	-0.675965	0.726316
Trial1	3	1	blindfold	counterclockwise	practice	Guided	1	0.5	0	20.1414	0.37338	-1.45035	-0.79968	0.809642338801027	-0.305658	-0.722515	0.707831
Trial1	3	1	blindfold	counterclockwise	practice	Guided	1	0.5	0	20.16141	0.37153	-1.45038	-0.7997	0.809953496568311	-0.174787	-0.773296	0.601453
Trial1	3	1	blindfold	counterclockwise	practice	Guided	1	0.5	0	20.18141	0.37068	-1.45038	-0.7997	0.810088756716101	-0.143563	-0.747906	0.603166
Trial1	3	1	blindfold	counterclockwise	practice	Guided	1	0.5	0	20.2014	0.37004	-1.45038	-0.7996899	0.81018122389984	-0.125133	-0.743674	0.640684
Trial1	3	1	blindfold	counterclockwise	practice	Guided	1	0.5	0	20.22141	0.36952	-1.45038	-0.7997	0.81027473917316	-0.072549	-0.739442	0.611233
Trial1	3	1	blindfold	counterclockwise	practice	Guided	1	0.5	0	20.24141	0.36921	-1.45038	-0.7997	0.810324722204251	-0.0020181	-0.73521	0.543543
Trial1	3	1	blindfold	counterclockwise	practice	Guided	1	0.5	0	20.2614	0.36915	-1.45037	-0.7997	0.810334402543263	0.093349	-0.697124	0.67488
Trial1	3	1	blindfold	counterclockwise	practice	Guided	1	0.5	0	20.2814	0.36915	-1.45037	-0.7997	0.810334402543263	0.16908	-0.752137	0.674765
Trial1	3	1	blindfold	counterclockwise	practice	Guided	1	0.5	0	20.30141	0.36915	-1.45038	-0.7996899	0.81032446155484	0.191022	-0.845237	0.680156
Trial1	3	1	blindfold	counterclockwise	practice	Guided	1	0.5	0	20.32141	0.36916	-1.45039	-0.7996899	0.810322849449137	0.225141	-0.887555	0.707237
Trial1	3	1	blindfold	counterclockwise	practice	Guided	1	0.5	0	20.3414	0.36917	-1.4504	-0.79967	0.810301527073048	0.158785	-0.824078	0.779362
Trial1	3	1	blindfold	counterclockwise	practice	Guided	1	0.5	0	20.3614	0.36918	-1.4504	-0.79966	0.810290091775433	0.101431	-0.785992	0.931889
Trial1	3	1	blindfold	counterclockwise	practice	Guided	1	0.5	0	20.38141	0.36918	-1.4504	-0.79963	0.810260445148607	0.028042	-0.802919	0.969265
Trial1	3	1	blindfold	counterclockwise	practice	Guided	1	0.5	0	20.4014	0.36918	-1.4504	-0.79957	0.810201269627115	0.09367	-0.824078	1.074958
Trial1	3	1	blindfold	counterclockwise	practice	Guided	1	0.5	0	20.4214	0.36919	-1.4504	-0.79948	0.81011083076911	0.221846	-0.815614	1.258061
Trial1	3	1	blindfold	counterclockwise	practice	Guided	1	0.5	0	20.44141	0.36924	-1.45041	-0.79923	0.809855995617735	0.344265	-0.87486	1.382448
Trial1	3	1	blindfold	counterclockwise	practice	Guided	1	0.5	0	20.46141	0.36974	-1.45043	-0.79901	0.809558340455152	1.043049	-0.722515	2.105442
Trial1	3	1	blindfold	counterclockwise	practice	Guided	1	0.5	0	20.4814	0.37065	-1.45039	-0.79877	0.809175418935799	1.254718	-0.743674	2.588493
Trial1	3	1	blindfold	counterclockwise	practice	Guided	1	0.5	0	20.5014	0.37223	-1.45037	-0.7986	0.80875655384651	1.149603	-0.671733	2.869184
Trial1	3	1	blindfold	counterclockwise	practice	Guided	1	0.5	0	20.52141	0.37435	-1.45033	-0.79851	0.808335432360843	0.841765	-0.519388	3.021009
Trial1	3	1	blindfold	counterclockwise	practice	Guided	1	0.5	0	20.54141	0.37689	-1.45027	-0.79852	0.807954337858173	0.656516	-0.460055	2.964914
Trial1	3	1	blindfold	counterclockwise	practice	Guided	1	0.5	0	20.5614	0.38213	-1.45018	-0.7985901	0.807241864623669	0.351895	-0.294819	2.792867
Trial1	3	1	blindfold	counterclockwise	practice	Guided	1	0.5	0	20.58141	0.38479	-1.45015	-0.7987	0.806966537984456	0.333079	-0.341282	2.565555
Trial1	3	1	blindfold	counterclockwise	practice	Guided	1	0.5	0	20.60141	0.38729	-1.45017	-0.79882	0.806732276705616	0.271103	-0.493519	2.36801
Trial1	3	1	blindfold	counterclockwise	practice	Guided	1	0.5	0	20.6214	0.38982	-1.45023	-0.79892	0.806481774881741	0.335398	-0.556931	2.161486
Trial1	3	1	blindfold	counterclockwise	practice	Guided	1	0.5	0	20.6414	0.39203	-1.45027	-0.79918	0.806440417605606	0.293203	-0.544235	1.873142
Trial1	3	1	blindfold	counterclockwise	practice	Guided	1	0.5	0	20.66141	0.3963	-1.45033	-0.79927	0.805969096300016	0.240654	-0.726203	1.450918
Trial1	3	1	blindfold	counterclockwise	practice	Guided	1	0.5	0	20.68141	0.3984	-1.45035	-0.79931	0.805741264114465	0.249436	-0.595017	1.366103
Trial1	3	1	blindfold	counterclockwise	practice	Guided	1	0.5	0	20.7014	0.4002	-1.45031	-0.79933	0.805536144945815	0.185539	-0.53154	1.307756
Trial1	3	1	blindfold	counterclockwise	practice	Guided	1	0.5	0	20.72141	0.40199	-1.45029	-0.79935	0.805336215813214	0.240668	-0.628871	1.273199
Trial1	3	1	blindfold	counterclockwise	practice	Guided	1	0.5	0	20.74141	0.40363	-1.4503	-0.79934	0.80512833152223	0.198333	-0.633103	1.294467
Trial1	3	1	blindfold	counterclockwise	practice	Guided	1	0.5	0	20.7614	0.40638	-1.4503	-0.79932	0.804783908446638	-0.056541	-0.501917	1.381941
Trial1	3	1	blindfold	counterclockwise	practice	Guided	1	0.5	0	20.7814	0.40731	-1.45027	-0.79931	0.804666304061079	-0.173493	-0.451037	1.396005
Trial1	3	1	blindfold	counterclockwise	practice	Guided	1	0.5	0	20.80141	0.40783	-1.45023	-0.79931	0.804606571794128	-0.140722	-0.37475	1.368504
Trial1	3	1	blindfold	counterclockwise	practice	Guided	1	0.5	0	20.82141	0.40797	-1.45021	-0.79931	0.80459054852631	-0.037383	-0.442351	1.429374
Trial1	3	1	blindfold	counterclockwise	practice	Guided	1	0.5	0	20.8414	0.40797	-1.45021	-0.79928	0.804560823378851	-0.041666	-0.484543	1.498045
Trial1	3	1	blindfold	counterclockwise	practice	Guided	1	0.5	0	20.8614	0.40797	-1.45022	-0.79922	0.80450113627414	0.127605	-0.53528	1.716426
Trial1	3	1	blindfold	counterclockwise	practice	Guided	1	0.5	0	20.88141	0.408	-1.45023	-0.79909	0.804368555579622	0.396018	-0.429424	1.978377
Trial1	3	1	blindfold	counterclockwise	practice	Guided	1	0.5	0	20.9014	0.40815	-1.45023	-0.79901	0.804272010099278	0.678773	-0.530896	2.048605
Trial1	3	1	blindfold	counterclockwise	practice	Guided	1	0.5	0	20.9214	0.40858	-1.45028	-0.799	0.804213006503846	0.744051	-0.839817	1.997882
Trial1	3	1	blindfold	counterclockwise	practice	Guided	1	0.5	0	20.94141	0.4093	-1.4504	-0.79909	0.804220907077287	0.827657	-1.076798	1.864133
Trial1	3	1	blindfold	counterclockwise	practice	Guided	1	0.5	0	20.96141	0.41175	-1.45053	-0.79911	0.803968185881861	0.920667	-1.131811	1.790114
Trial1	3	1	blindfold	counterclockwise	practice	Guided	1	0.5	0	20.9814	0.41362	-1.45058	-0.7991	0.80375517503292	1.10925	-1.41111	1.759759
Trial1	3	1	blindfold	counterclockwise	practice	Guided	1	0.5	0	21.0014	0.41582	-1.45068	-0.79901	0.803432208338129	1.293243	-1.601541	2.023823
Trial1	3	1	blindfold	counterclockwise	practice	Guided	1	0.5	0	21.02141	0.41875	-1.45078	-0.79887	0.80299120775856	1.484373	-1.681945	2.309674
Trial1	3	1	blindfold	counterclockwise	practice	Guided	1	0.5	0	21.04141	0.42227	-1.45084	-0.79865	0.802423714409137	1.546008	-1.728495	2.592083
Trial1	3	1	blindfold	counterclockwise	practice	Guided	1	0.5	0	21.0614	0.43171	-1.45085	-0.79867	0.801584232980957	1.417371	-1.593077	2.598875
Trial1	3	1	blindfold	counterclockwise	practice	Guided	1	0.5	0	21.08141	0.43701	-1.45083	-0.79867	0.801150111060855	1.37189	-1.766581	2.651908
Trial1	3	1	blindfold	counterclockwise	practice	Guided	1	0.5	0	21.10141	0.44314	-1.45086	-0.79861	0.800631592535609	1.284201	-1.732727	2.799132
Trial1	3	1	blindfold	counterclockwise	practice	Guided	1	0.5	0	21.1214	0.44947	-1.45086	-0.7985001	0.80009726285795	1.251989	-1.605773	3.046714
Trial1	3	1	blindfold	counterclockwise	practice	Guided	1	0.5	0	21.1414	0.45638	-1.45084	-0.79842	0.799610668835547	1.301823	-1.783508	3.123096
Trial1	3	1	blindfold	counterclockwise	practice	Guided	1	0.5	0	21.16141	0.47086	-1.45093	-0.79844	0.798971551615612	1.14905	-1.775045	3.111525
Trial1	3	1	blindfold	counterclockwise	practice	Guided	1	0.5	0	21.18141	0.47867	-1.45089	-0.79845	0.798734849866349	1.026225	-1.6227	3.09605
Trial1	3	1	blindfold	counterclockwise	practice	Guided	1	0.5	0	21.2014	0.48638	-1.45081	-0.79845	0.798566149820782	0.91299	-1.487282	3.07253
Trial1	3	1	blindfold	counterclockwise	practice	Guided	1	0.5	0	21.22141	0.49419	-1.45075	-0.79845	0.798471131318102	0.963562	-1.385719	3.117016
Trial1	3	1	blindfold	counterclockwise	practice	Guided	1	0.5	0	21.24141	0.50213	-1.45071	-0.79847	0.798472861369226	1.050059	-1.495746	3.055762
Trial1	3	1	blindfold	counterclockwise	practice	Guided	1	0.5	0	21.2614	0.51883	-1.45077	-0.79847	0.798692019654387	1.034763	-1.453428	3.045048
Trial1	3	1	blindfold	counterclockwise	practice	Guided	1	0.5	0	21.2814	0.52729	-1.45074	-0.79848	0.798946188850791	0.844227	-1.360328	3.036145
Trial1	3	1	blindfold	counterclockwise	practice	Guided	1	0.5	0	21.30141	0.53578	-1.45069	-0.79849	0.799291229777478	0.794962	-1.360328	2.991482
Trial1	3	1	blindfold	counterclockwise	practice	Guided	1	0.5	0	21.32141	0.54451	-1.45067	-0.7985001	0.799739637749559	0.759417	-1.279924	2.987221
Trial1	3	1	blindfold	counterclockwise	practice	Guided	1	0.5	0	21.3414	0.55295	-1.45065	-0.79852	0.800273606946941	0.724687	-1.347633	3.01879
Trial1	3	1	blindfold	counterclockwise	practice	Guided	1	0.5	0	21.3614	0.56998	-1.45071	-0.79853	0.801590504558268	0.770177	-1.50421	2.952457
Trial1	3	1	blindfold	counterclockwise	practice	Guided	1	0.5	0	21.38141	0.57853	-1.45073	-0.79853	0.802382132606786	0.752515	-1.432269	2.960648
Trial1	3	1	blindfold	counterclockwise	practice	Guided	1	0.5	0	21.4014	0.587	-1.45072	-0.7985001	0.803225590746684	0.75611	-1.385719	3.033839
Trial1	3	1	blindfold	counterclockwise	practice	Guided	1	0.5	0	21.4214	0.59512	-1.45071	-0.79848	0.804125665637841	0.677361	-1.470355	3.024009
Trial1	3	1	blindfold	counterclockwise	practice	Guided	1	0.5	0	21.44141	0.60284	-1.45072	-0.79842	0.805015889572384	0.628533	-1.432269	3.134589
Trial1	3	1	blindfold	counterclockwise	practice	Guided	1	0.5	0	21.46141	0.61811	-1.45066	-0.79839	0.807079003914351	0.472438	-1.351865	3.25319
Trial1	3	1	blindfold	counterclockwise	practice	Guided	1	0.5	0	21.4814	0.62558	-1.45067	-0.79835	0.808166458506676	0.4361	-1.339169	3.318192
Trial1	3	1	blindfold	counterclockwise	practice	Guided	1	0.5	0	21.5014	0.63244	-1.45065	-0.79831	0.809221337452716	0.415417	-1.161434	3.409805
Trial1	3	1	blindfold	counterclockwise	practice	Guided	1	0.5	0	21.52141	0.63914	-1.4506	-0.79828	0.81031531013902	0.434034	-1.182593	3.464937
Trial1	3	1	blindfold	counterclockwise	practice	Guided	1	0.5	0	21.54141	0.64533	-1.4506	-0.79822	0.811342065292544	0.401487	-1.322242	3.505493
Trial1	3	1	blindfold	counterclockwise	practice	Guided	1	0.5	0	21.5614	0.65695	-1.45061	-0.79815	0.813435141090757	0.500358	-1.110652	3.703309
Trial1	3	1	blindfold	counterclockwise	practice	Guided	1	0.5	0	21.58141	0.66226	-1.45056	-0.7981	0.814427349588016	0.581489	-1.047175	3.800944
Trial1	3	1	blindfold	counterclockwise	practice	Guided	1	0.5	0	21.60141	0.66739	-1.45054	-0.7981	0.81546490412467	0.610474	-1.110652	3.799816
Trial1	3	1	blindfold	counterclockwise	practice	Guided	1	0.5	0	21.6214	0.67255	-1.45055	-0.79809	0.816529976650582	0.661957	-1.140275	3.792984
Trial1	3	1	blindfold	counterclockwise	practice	Guided	1	0.5	0	21.6414	0.67745	-1.45056	-0.79809	0.817579486030918	0.647496	-1.072566	3.821829
Trial1	3	1	blindfold	counterclockwise	practice	Guided	1	0.5	0	21.66141	0.6871099	-1.45054	-0.79811	0.819749789628123	0.731659	-1.093725	3.776903
Trial1	3	1	blindfold	counterclockwise	practice	Guided	1	0.5	0	21.68141	0.69181	-1.45055	-0.79813	0.820854819111994	0.828891	-1.15297	3.719972
Trial1	3	1	blindfold	counterclockwise	practice	Guided	1	0.5	0	21.7014	0.69669	-1.45056	-0.79812	0.821999050615639	0.886638	-1.119116	3.78585
Trial1	3	1	blindfold	counterclockwise	practice	Guided	1	0.5	0	21.72141	0.70137	-1.45055	-0.79808	0.823092650775625	0.918324	-1.038712	3.844863
Trial1	3	1	blindfold	counterclockwise	practice	Guided	1	0.5	0	21.74141	0.70645	-1.45054	-0.79797	0.824243721549519	0.770882	-1.055639	3.902342
Trial1	3	1	blindfold	counterclockwise	practice	Guided	1	0.5	0	21.7614	0.71636	-1.45049	-0.79791	0.826723691025087	0.720375	-0.818658	4.202795
Trial1	3	1	blindfold	counterclockwise	practice	Guided	1	0.5	0	21.7814	0.7214301	-1.45043	-0.7978899	0.828045676189273	0.73369	-0.831353	4.217722
Trial1	3	1	blindfold	counterclockwise	practice	Guided	1	0.5	0	21.80141	0.72635	-1.45042	-0.79786	0.829346096895974	0.820017	-0.865208	4.261563
Trial1	3	1	blindfold	counterclockwise	practice	Guided	1	0.5	0	21.82141	0.73148	-1.45042	-0.79777	0.830674425790277	0.905455	-0.679009	4.478678
Trial1	3	1	blindfold	counterclockwise	practice	Guided	1	0.5	0	21.8414	0.73663	-1.45036	-0.79746	0.831827038628888	1.091562	-0.492801	4.837814
Trial1	3	1	blindfold	counterclockwise	practice	Guided	1	0.5	0	21.8614	0.74768	-1.45022	-0.7973	0.834884810291959	0.831102	-0.234498	5.428717
Trial1	3	1	blindfold	counterclockwise	practice	Guided	1	0.5	0	21.88141	0.75354	-1.45012	-0.79714	0.836489530476033	0.572746	0.010979	5.748226
Trial1	3	1	blindfold	counterclockwise	practice	Guided	1	0.5	0	21.9014	0.7591	-1.44998	-0.79704	0.838096390079536	0.327233	0.218303	5.93279
Trial1	3	1	blindfold	counterclockwise	practice	Guided	1	0.5	0	21.9214	0.76426	-1.44987	-0.79703	0.839696502223421	0.279158	0.294402	5.923893
Trial1	3	1	blindfold	counterclockwise	practice	Guided	1	0.5	0	21.94141	0.76909	-1.44985	-0.7971	0.841295339578496	0.345885	0.273159	5.889848
Trial1	3	1	blindfold	counterclockwise	practice	Guided	1	0.5	0	21.96141	0.77757	-1.44991	-0.79714	0.844083700359753	0.822675	0.167271	5.691869
Trial1	3	1	blindfold	counterclockwise	practice	Guided	1	0.5	0	21.9814	0.78199	-1.44992	-0.79715	0.845556918922976	1.0328	0.222231	5.704212
Trial1	3	1	blindfold	counterclockwise	practice	Guided	1	0.5	0	22.0014	0.78654	-1.4499	-0.79713	0.847066334057166	1.050162	0.145994	5.753868
Trial1	3	1	blindfold	counterclockwise	practice	Guided	1	0.5	0	22.02141	0.79153	-1.44991	-0.79713	0.848767322277777	0.948436	0.133264	5.747472
Trial1	3	1	blindfold	counterclockwise	practice	Guided	1	0.5	0	22.04141	0.79655	-1.44992	-0.79718	0.850551489184821	0.805516	0.213622	5.668565
Trial1	3	1	blindfold	counterclockwise	practice	Guided	1	0.5	0	22.0614	0.8069	-1.44991	-0.7972	0.8542337922583	0.845218	0.111956	5.574355
Trial1	3	1	blindfold	counterclockwise	practice	Guided	1	0.5	0	22.08141	0.81215	-1.44994	-0.7972	0.856133988864232	0.885605	0.018842	5.605312
Trial1	3	1	blindfold	counterclockwise	practice	Guided	1	0.5	0	22.10141	0.81792	-1.44999	-0.79721	0.858263861660397	0.875215	-0.010781	5.579949
Trial1	3	1	blindfold	counterclockwise	practice	Guided	1	0.5	0	22.1214	0.82337	-1.45001	-0.79726	0.860343957280989	0.854324	-0.061559	5.456008
Trial1	3	1	blindfold	counterclockwise	practice	Guided	1	0.5	0	22.1414	0.8293	-1.45003	-0.79727	0.862599521149821	0.8408	-0.141938	5.38368
Trial1	3	1	blindfold	counterclockwise	practice	Guided	1	0.5	0	22.16141	0.84119	-1.44996	-0.79723	0.867171427165347	0.915487	0.331983	5.539405
Trial1	3	1	blindfold	counterclockwise	practice	Guided	1	0.5	0	22.18141	0.8473099	-1.44986	-0.7972	0.869569998752684	0.893859	0.336115	5.601651
Trial1	3	1	blindfold	counterclockwise	practice	Guided	1	0.5	0	22.2014	0.85352	-1.44984	-0.79718	0.872050665521818	0.914802	0.26833	5.629085
Trial1	3	1	blindfold	counterclockwise	practice	Guided	1	0.5	0	22.22141	0.85985	-1.44985	-0.79719	0.874645029596781	0.871722	0.382504	5.627149
Trial1	3	1	blindfold	counterclockwise	practice	Guided	1	0.5	0	22.24141	0.86645	-1.44981	-0.79722	0.877408300757197	0.856322	0.433172	5.60129
Trial1	3	1	blindfold	counterclockwise	practice	Guided	1	0.5	0	22.2614	0.86645	-1.44981	-0.79722	0.877408300757197	0.856322	0.433172	5.60129
Trial1	3	1	blindfold	counterclockwise	practice	Guided	1	0.5	0	22.2814	0.87935	-1.44976	-0.7973	0.882946027445664	0.9463	0.530313	5.450679
Trial1	3	1	blindfold	counterclockwise	practice	Guided	1	0.5	0	22.30141	0.89217	-1.44984	-0.7973	0.888529447007507	1.07387	0.140836	5.326438
Trial1	3	1	blindfold	counterclockwise	practice	Guided	1	0.5	0	22.32141	0.90046	-1.4499	-0.79737	0.892281995101453	1.162854	0.191556	5.285261
Trial1	3	1	blindfold	counterclockwise	practice	Guided	1	0.5	0	22.3414	0.9083	-1.44992	-0.79745	0.895899206289913	1.118536	0.064562	5.272899
Trial1	3	1	blindfold	counterclockwise	practice	Guided	1	0.5	0	22.3614	0.92442	-1.44998	-0.79748	0.903386221696561	0.915559	-0.053947	4.991149
Trial1	3	1	blindfold	counterclockwise	practice	Guided	1	0.5	0	22.38141	0.93279	-1.45003	-0.79751	0.90737501208041	0.985906	-0.062393	4.926369
Trial1	3	1	blindfold	counterclockwise	practice	Guided	1	0.5	0	22.4014	0.94141	-1.45005	-0.79751	0.911517985107095	1.121405	-0.185085	5.035064
Trial1	3	1	blindfold	counterclockwise	practice	Guided	1	0.5	0	22.4214	0.9506201	-1.45009	-0.79755	0.916048291685451	1.134487	-0.244263	4.900538
Trial1	3	1	blindfold	counterclockwise	practice	Guided	1	0.5	0	22.44141	0.9599	-1.45013	-0.79772	0.92079598838952	1.028036	-0.371131	4.718298
Trial1	3	1	blindfold	counterclockwise	practice	Guided	1	0.5	0	22.46141	0.97938	-1.45022	-0.79774	0.930695586821198	0.868769	-0.358196	4.515754
Trial1	3	1	blindfold	counterclockwise	practice	Guided	1	0.5	0	22.4814	0.98915	-1.4502	-0.7977099	0.935739771584214	0.898403	-0.341173	4.642953
Trial1	3	1	blindfold	counterclockwise	practice	Guided	1	0.5	0	22.5014	0.99906	-1.45018	-0.7977099	0.940958027832623	0.83539	-0.341079	4.568072
Trial1	3	1	blindfold	counterclockwise	practice	Guided	1	0.5	0	22.52141	1.00936	-1.4502	-0.79774	0.946486537594429	0.821495	-0.561071	4.525816
Trial1	3	1	blindfold	counterclockwise	practice	Guided	1	0.5	0	22.54141	1.01938	-1.45025	-0.79784	0.952000116125369	0.710493	-0.501813	4.413664
Trial1	3	1	blindfold	counterclockwise	practice	Guided	1	0.5	0	22.5614	1.03926	-1.45027	-0.79786	0.963006750440822	0.478648	-0.67948	4.288756
Trial1	3	1	blindfold	counterclockwise	practice	Guided	1	0.5	0	22.58141	1.04915	-1.45031	-0.79784	0.968563046955927	0.380706	-0.624467	4.329147
Trial1	3	1	blindfold	counterclockwise	practice	Guided	1	0.5	0	22.60141	1.05838	-1.4503	-0.79785	0.973834062265591	0.41863	-0.467863	4.252801
Trial1	3	1	blindfold	counterclockwise	practice	Guided	1	0.5	0	22.6214	1.06728	-1.45028	-0.79788	0.978988837761583	0.402485	-0.662489	4.264399
Trial1	3	1	blindfold	counterclockwise	practice	Guided	1	0.5	0	22.6414	1.07611	-1.45031	-0.79799	0.984220870392674	0.381303	-0.713271	4.079574
Trial1	3	1	blindfold	counterclockwise	practice	Guided	1	0.5	0	22.66141	1.09244	-1.45034	-0.79801	0.993883851951148	0.332544	-0.670953	3.973791
Trial1	3	1	blindfold	counterclockwise	practice	Guided	1	0.5	0	22.68141	1.10016	-1.45035	-0.79804	0.998528878972902	0.340913	-0.755589	3.880914
Trial1	3	1	blindfold	counterclockwise	practice	Guided	1	0.5	0	22.7014	1.10729	-1.45037	-0.79804	1.00283053067469	0.410672	-0.772516	3.927275
Trial1	3	1	blindfold	counterclockwise	practice	Guided	1	0.5	0	22.72141	1.1141	-1.45038	-0.79807	1.00699276861717	0.425415	-0.768284	3.841356
Trial1	3	1	blindfold	counterclockwise	practice	Guided	1	0.5	0	22.74141	1.12086	-1.45039	-0.79812	1.01116892237475	0.517679	-0.85292	3.806494
Trial1	3	1	blindfold	counterclockwise	practice	Guided	1	0.5	0	22.7614	1.13319	-1.45043	-0.79813	1.01879398058193	0.533138	-0.865616	3.755727
Trial1	3	1	blindfold	counterclockwise	practice	Guided	1	0.5	0	22.7814	1.13933	-1.45043	-0.79815	1.02263686682799	0.499697	-0.861384	3.721306
Trial1	3	1	blindfold	counterclockwise	practice	Guided	1	0.5	0	22.80141	1.14508	-1.45043	-0.79817	1.0262570943902	0.486931	-0.920629	3.617896
Trial1	3	1	blindfold	counterclockwise	practice	Guided	1	0.5	0	22.82141	1.15065	-1.45045	-0.79817	1.02976733104997	0.564968	-0.886775	3.700118
Trial1	3	1	blindfold	counterclockwise	practice	Guided	1	0.5	0	22.8414	1.15623	-1.45045	-0.79819	1.03331749701533	0.670264	-0.831761	3.620985
Trial1	3	1	blindfold	counterclockwise	practice	Guided	1	0.5	0	22.8614	1.16706	-1.45048	-0.79822	1.04025198948712	0.743926	-0.996802	3.554644
Trial1	3	1	blindfold	counterclockwise	practice	Guided	1	0.5	0	22.88141	1.17271	-1.4505	-0.79825	1.04390692326278	0.773746	-1.034888	3.492374
Trial1	3	1	blindfold	counterclockwise	practice	Guided	1	0.5	0	22.9014	1.17839	-1.4505	-0.79826	1.04758389298211	0.729087	-0.924861	3.451959
Trial1	3	1	blindfold	counterclockwise	practice	Guided	1	0.5	0	22.9214	1.18396	-1.45046	-0.79825	1.05119181252467	0.846901	-0.709039	3.464818
Trial1	3	1	blindfold	counterclockwise	practice	Guided	1	0.5	0	22.94141	1.18974	-1.45039	-0.79818	1.05490879724576	1.097708	-0.764053	3.603574
Trial1	3	1	blindfold	counterclockwise	practice	Guided	1	0.5	0	22.96141	1.20277	-1.4504	-0.79814	1.06344402922193	1.168418	-0.903702	3.73893
Trial1	3	1	blindfold	counterclockwise	practice	Guided	1	0.5	0	22.9814	1.20984	-1.45044	-0.7981	1.06809948564474	1.086374	-0.797907	3.798744
Trial1	3	1	blindfold	counterclockwise	practice	Guided	1	0.5	0	23.0014	1.2174	-1.45041	-0.79806	1.07310878230016	0.852151	-0.68788	3.925076
Trial1	3	1	blindfold	counterclockwise	practice	Guided	1	0.5	0	23.02141	1.22463	-1.45037	-0.79809	1.07797789742656	0.738198	-0.675185	3.782461
Trial1	3	1	blindfold	counterclockwise	practice	Guided	1	0.5	0	23.04141	1.2323	-1.45036	-0.7983	1.08330337045048	0.49072	-1.005265	3.658146
Trial1	3	1	blindfold	counterclockwise	practice	Guided	1	0.5	0	23.0614	1.24672	-1.45054	-0.7984101	1.09318319236299	0.389008	-1.183001	3.180742
Trial1	3	1	blindfold	counterclockwise	practice	Guided	1	0.5	0	23.08141	1.25329	-1.4506	-0.79852	1.09776138168545	0.217767	-1.284564	2.886333
Trial1	3	1	blindfold	counterclockwise	practice	Guided	1	0.5	0	23.10141	1.25935	-1.45066	-0.79864	1.10201560139797	-0.039702	-1.517313	2.654712
Trial1	3	1	blindfold	counterclockwise	practice	Guided	1	0.5	0	23.1214	1.26471	-1.45072	-0.79871	1.10576622879075	-0.189558	-1.343809	2.597317
Trial1	3	1	blindfold	counterclockwise	practice	Guided	1	0.5	0	23.1414	1.2692	-1.45068	-0.79872	1.10888332645843	-0.34824	-1.127987	2.589289
Trial1	3	1	blindfold	counterclockwise	practice	Guided	1	0.5	0	23.16141	1.27565	-1.45059	-0.79869	1.11334572801053	-0.229805	-1.242246	2.62015
Trial1	3	1	blindfold	counterclockwise	practice	Guided	1	0.5	0	23.18141	1.27766	-1.45061	-0.79867	1.11473263779496	-0.144251	-1.161842	2.667814
Trial1	3	1	blindfold	counterclockwise	practice	Guided	1	0.5	0	23.2014	1.27893	-1.4506	-0.79869	1.11563327973572	-0.209836	-1.191464	2.602655
Trial1	3	1	blindfold	counterclockwise	practice	Guided	1	0.5	0	23.22141	1.27939	-1.45061	-0.79869	1.11595451818759	-0.399395	-1.271869	2.549961
Trial1	3	1	blindfold	counterclockwise	practice	Guided	1	0.5	0	23.24141	1.27937	-1.45061	-0.79863	1.11589765695509	-0.550279	-1.119524	2.654087
Trial1	3	1	blindfold	counterclockwise	practice	Guided	1	0.5	0	23.2614	1.27918	-1.4505	-0.79854	1.11570053132685	-0.603812	-0.700576	3.016481
Trial1	3	1	blindfold	counterclockwise	practice	Guided	1	0.5	0	23.2814	1.27894	-1.45044	-0.79844	1.11546127945014	-0.394102	-0.802139	3.268904
Trial1	3	1	blindfold	counterclockwise	practice	Guided	1	0.5	0	23.30141	1.27881	-1.45043	-0.79839	1.11533474799843	-0.191103	-0.89947	3.465169
Trial1	3	1	blindfold	counterclockwise	practice	Guided	1	0.5	0	23.32141	1.2788	-1.45043	-0.79838	1.11532063041526	-0.282777	-0.878311	3.422302
Trial1	3	1	blindfold	counterclockwise	practice	Guided	1	0.5	0	23.3414	1.2788	-1.45043	-0.7983	1.11526333030956	-0.445353	-0.793675	3.323375
Trial1	3	1	blindfold	counterclockwise	practice	Guided	1	0.5	0	23.3614	1.27843	-1.45033	-0.79811	1.11486905619626	-1.166816	-0.201147	3.863045
Trial1	3	1	blindfold	counterclockwise	practice	Guided	1	0.5	0	23.38141	1.27754	-1.45017	-0.79791	1.11410449510176	-1.333257	0.027391	4.246373
Trial1	3	1	blindfold	counterclockwise	practice	Guided	1	0.5	0	23.4014	1.27581	-1.44999	-0.79777	1.11279745297143	-1.349503	0.128927	4.508404
Trial1	3	1	blindfold	counterclockwise	practice	Guided	1	0.5	0	23.4214	1.27347	-1.44991	-0.79768	1.11110275133005	-1.312671	0.200826	4.635107
Trial1	3	1	blindfold	counterclockwise	practice	Guided	1	0.5	0	23.44141	1.27031	-1.44987	-0.79737	1.10868224663712	-1.310082	0.450408	4.90069
Trial1	3	1	blindfold	counterclockwise	practice	Guided	1	0.5	0	23.46141	1.26234	-1.44975	-0.79716	1.10300780424722	-1.431222	0.509609	5.733047
Trial1	3	1	blindfold	counterclockwise	practice	Guided	1	0.5	0	23.4814	1.25752	-1.44974	-0.79693	1.09951527699934	-1.413131	0.530684	6.172244
Trial1	3	1	blindfold	counterclockwise	practice	Guided	1	0.5	0	23.5014	1.25184	-1.4497	-0.79673	1.09546430462911	-1.483983	0.898851	6.560852
Trial1	3	1	blindfold	counterclockwise	practice	Guided	1	0.5	0	23.52141	1.24619	-1.4496	-0.7965701	1.09147758062252	-1.546771	0.877692	6.933863
Trial1	3	1	blindfold	counterclockwise	practice	Guided	1	0.5	0	23.54141	1.23969	-1.44955	-0.79652	1.08700758729709	-1.693096	0.898851	6.980046
Trial1	3	1	blindfold	counterclockwise	practice	Guided	1	0.5	0	23.5614	1.22541	-1.44954	-0.79652	1.07734105452018	-1.599421	0.848069	6.911867
Trial1	3	1	blindfold	counterclockwise	practice	Guided	1	0.5	0	23.58141	1.21724	-1.44959	-0.79647	1.07181977140224	-1.5306	0.66187	7.138438
Trial1	3	1	blindfold	counterclockwise	practice	Guided	1	0.5	0	23.60141	1.20864	-1.44967	-0.7964	1.06603170553784	-1.285664	0.479883	7.284681
Trial1	3	1	blindfold	counterclockwise	practice	Guided	1	0.5	0	23.6214	1.20028	-1.44974	-0.79631	1.06042521568757	-1.245986	0.522096	7.317263
Trial1	3	1	blindfold	counterclockwise	practice	Guided	1	0.5	0	23.6414	1.19149	-1.44974	-0.79608	1.05446748918453	-1.362697	0.691368	7.650682
Trial1	3	1	blindfold	counterclockwise	practice	Guided	1	0.5	0	23.66141	1.173	-1.44961	-0.79598	1.04235943349621	-1.404482	0.877567	8.039929
Trial1	3	1	blindfold	counterclockwise	practice	Guided	1	0.5	0	23.68141	1.16363	-1.44958	-0.79593	1.03629599915035	-1.198845	0.826785	8.143294
Trial1	3	1	blindfold	counterclockwise	practice	Guided	1	0.5	0	23.7014	1.15375	-1.4496	-0.79594	1.03000462980232	-0.857857	0.682904	8.141228
Trial1	3	1	blindfold	counterclockwise	practice	Guided	1	0.5	0	23.72141	1.14503	-1.44964	-0.79602	1.0245543512017	-0.563372	0.581341	7.955871
Trial1	3	1	blindfold	counterclockwise	practice	Guided	1	0.5	0	23.74141	1.13632	-1.4497	-0.7963001	1.01931197937677	-0.346385	0.479778	7.663245
Trial1	3	1	blindfold	counterclockwise	practice	Guided	1	0.5	0	23.7614	1.12098	-1.44979	-0.7963901	1.0098778702863	-0.480802	0.420298	7.213414
Trial1	3	1	blindfold	counterclockwise	practice	Guided	1	0.5	0	23.7814	1.11433	-1.44979	-0.7964301	1.00583410216602	-0.524266	0.4498	7.163071
Trial1	3	1	blindfold	counterclockwise	practice	Guided	1	0.5	0	23.80141	1.10772	-1.44978	-0.79642	1.00180257594614	-0.216266	0.398891	7.170011
Trial1	3	1	blindfold	counterclockwise	practice	Guided	1	0.5	0	23.82141	1.10195	-1.44981	-0.79641	0.998304910148122	0.046969	0.119513	7.194848
Trial1	3	1	blindfold	counterclockwise	practice	Guided	1	0.5	0	23.8414	1.0969	-1.44991	-0.79647	0.99531604674264	0.292912	-0.104778	7.12726
Trial1	3	1	blindfold	counterclockwise	practice	Guided	1	0.5	0	23.8614	1.09037	-1.45011	-0.79654	0.991469955322362	0.510581	-0.227396	6.935341
Trial1	3	1	blindfold	counterclockwise	practice	Guided	1	0.5	0	23.88141	1.08892	-1.45012	-0.79661	0.99066354108457	0.399967	-0.22733	6.734405
Trial1	3	1	blindfold	counterclockwise	practice	Guided	1	0.5	0	23.9014	1.08855	-1.45012	-0.79669	0.99050795288299	0.422999	-0.278044	6.508319
Trial1	3	1	blindfold	counterclockwise	practice	Guided	1	0.5	0	23.9214	1.08858	-1.45013	-0.79678	0.99059819487088	0.807942	-0.434529	6.327438
Trial1	3	1	blindfold	counterclockwise	practice	Guided	1	0.5	0	23.94141	1.08881	-1.45016	-0.79694	0.99086355598504	1.69009	-0.552922	6.252819
Trial1	3	1	blindfold	counterclockwise	practice	Guided	1	0.5	0	23.96141	1.0926	-1.45033	-0.79701	0.993176566912409	2.877717	-0.908393	5.966764
Trial1	3	1	blindfold	counterclockwise	practice	Guided	1	0.5	0	23.9814	1.09712	-1.45044	-0.79706	0.995920113130649	2.50592	-0.976102	5.956368
Trial1	3	1	blindfold	counterclockwise	practice	Guided	1	0.5	0	24.0014	1.10254	-1.45047	-0.79711	0.999219075993522	2.183593	-0.815294	5.775129
Trial1	3	1	blindfold	counterclockwise	practice	Guided	1	0.5	0	24.02141	1.10965	-1.45044	-0.79715	1.00355432814675	2.151029	-1.001493	5.636821
Trial1	3	1	blindfold	counterclockwise	practice	Guided	1	0.5	0	24.04141	1.11793	-1.4505	-0.79719	1.00863735705593	2.359047	-1.200387	5.704466
Trial1	3	1	blindfold	counterclockwise	practice	Guided	1	0.5	0	24.0614	1.13796	-1.45058	-0.79723	1.02106255454176	3.002146	-1.187692	5.544656
Trial1	3	1	blindfold	counterclockwise	practice	Guided	1	0.5	0	24.08141	1.15533	-1.45063	-0.79726	1.03202765030913	2.73099	-1.344269	5.427066
Trial1	3	1	blindfold	counterclockwise	practice	Guided	1	0.5	0	24.10141	1.16529	-1.45065	-0.7973	1.03841130646817	2.51208	-1.318878	5.314036
Trial1	3	1	blindfold	counterclockwise	practice	Guided	1	0.5	0	24.1214	1.18151	-1.45066	-0.79731	1.04888467862787	1.975229	-1.204619	5.373933
Trial1	3	1	blindfold	counterclockwise	practice	Guided	1	0.5	0	24.1414	1.19706	-1.45061	-0.79738	1.05910690945992	1.69822	-1.022652	5.37005
Trial1	3	1	blindfold	counterclockwise	practice	Guided	1	0.5	0	24.16141	1.23063	-1.45051	-0.79743	1.0815334726979	1.693591	-1.153838	5.138443
Trial1	3	1	blindfold	counterclockwise	practice	Guided	1	0.5	0	24.18141	1.24811	-1.45057	-0.79749	1.09346191384512	1.354222	-1.344269	4.971992
Trial1	3	1	blindfold	counterclockwise	practice	Guided	1	0.5	0	24.2014	1.26634	-1.45063	-0.79758	1.10607905888658	1.136835	-1.086129	4.787714
Trial1	3	1	blindfold	counterclockwise	practice	Guided	1	0.5	0	24.22141	1.28345	-1.45057	-0.79757	1.11799454531603	0.871012	-0.933784	4.695687
Trial1	3	1	blindfold	counterclockwise	practice	Guided	1	0.5	0	24.24141	1.30129	-1.45047	-0.79249	1.12698976852124	0.372729	-0.679876	4.613367
Trial1	3	1	blindfold	counterclockwise	practice	Guided	1	0.5	0	24.2614	1.30303	-1.45049	-0.7872	1.12451816190212	3.956757	-1.847783	2.495594
Trial1	3	1	blindfold	counterclockwise	practice	Guided	1	0.5	0	24.2814	1.30194	-1.45095	-0.78049	1.11904973841482	3.744201	-3.218886	2.399158
Trial1	3	1	blindfold	counterclockwise	practice	Guided	1	0.5	0	24.30141	1.30162	-1.45135	-0.77295	1.11357367405197	1.778443	-1.725061	1.804408
Trial1	3	1	blindfold	counterclockwise	practice	Guided	1	0.5	0	24.32141	1.30084	-1.45096	-0.76438	1.1070778604732	-0.618993	-0.362415	1.759806
Trial1	3	1	blindfold	counterclockwise	practice	Guided	1	0.5	0	24.3414	1.29953	-1.45033	-0.7424999	1.0911253089614	-1.268984	-0.269245	2.101349
Trial1	3	1	blindfold	counterclockwise	practice	Guided	1	0.5	0	24.3614	1.29952	-1.45002	-0.72831	1.08151176395494	0.465823	-0.370631	2.473071
Trial1	3	1	blindfold	counterclockwise	practice	Guided	1	0.5	0	24.38141	1.30035	-1.45019	-0.71257	1.07159510319163	1.744839	-0.941889	2.297013
Trial1	3	1	blindfold	counterclockwise	practice	Guided	1	0.5	0	24.4014	1.30094	-1.4505	-0.69646	1.0613960081495	2.463779	-1.868653	1.902614
Trial1	3	1	blindfold	counterclockwise	practice	Guided	1	0.5	0	24.4214	1.30121	-1.45083	-0.68053	1.05121760033421	2.36177	-1.999839	1.537476
Trial1	3	1	blindfold	counterclockwise	practice	Guided	1	0.5	0	24.44141	1.30117	-1.45097	-0.64695	1.02976583074026	1.642794	-1.737467	1.129288
Trial1	3	1	blindfold	counterclockwise	practice	Guided	1	0.5	0	24.46141	1.30054	-1.45083	-0.63021	1.01883701646302	0.870321	-1.576659	0.414939
Trial1	3	1	blindfold	counterclockwise	practice	Guided	1	0.5	0	24.4814	1.30044	-1.45079	-0.61402	1.00882340760178	1.099248	-1.648599	0.704085
Trial1	3	1	blindfold	counterclockwise	practice	Guided	1	0.5	0	24.5014	1.30056	-1.4508	-0.59713	0.998729466520917	1.557813	-1.403155	1.000251
Trial1	3	1	blindfold	counterclockwise	practice	Guided	1	0.5	0	24.52141	1.30074	-1.45074	-0.58085	0.989227618814387	1.711738	-1.373532	1.322476
Trial1	3	1	blindfold	counterclockwise	practice	Guided	1	0.5	0	24.54141	1.30085	-1.45071	-0.54521	0.968821306988407	1.613169	-1.534341	1.107056
Trial1	3	1	blindfold	counterclockwise	practice	Guided	1	0.5	0	24.5614	1.30063	-1.45072	-0.5278	0.958947942420124	0.861975	-1.390459	1.413663
Trial1	3	1	blindfold	counterclockwise	practice	Guided	1	0.5	0	24.58141	1.30049	-1.45067	-0.50879	0.94849963384755	0.870538	-1.255042	1.390253
Trial1	3	1	blindfold	counterclockwise	practice	Guided	1	0.5	0	24.60141	1.30046	-1.45067	-0.49003	0.938544406031517	1.23129	-1.475095	1.261624
Trial1	3	1	blindfold	counterclockwise	practice	Guided	1	0.5	0	24.6214	1.30058	-1.45076	-0.47068	0.928691572520842	1.724853	-1.703613	1.082856
Trial1	3	1	blindfold	counterclockwise	practice	Guided	1	0.5	0	24.6414	1.30078	-1.45088	-0.43332	0.910502559739999	2.039269	-2.059084	0.82581
Trial1	3	1	blindfold	counterclockwise	practice	Guided	1	0.5	0	24.66141	1.30097	-1.451	-0.4152	0.902188506331011	1.757767	-1.741699	0.80123
Trial1	3	1	blindfold	counterclockwise	practice	Guided	1	0.5	0	24.68141	1.30088	-1.45091	-0.39715	0.893944522583079	1.463517	-1.800944	0.661209
Trial1	3	1	blindfold	counterclockwise	practice	Guided	1	0.5	0	24.7014	1.30076	-1.45092	-0.37935	0.886071698190155	1.454555	-2.186038	0.570202
Trial1	3	1	blindfold	counterclockwise	practice	Guided	1	0.5	0	24.72141	1.3007	-1.45103	-0.3613	0.878440716661013	1.357013	-1.949057	0.825446
Trial1	3	1	blindfold	counterclockwise	practice	Guided	1	0.5	0	24.74141	1.30071	-1.45103	-0.32682	0.864839735093525	1.488987	-1.910971	0.956078
Trial1	3	1	blindfold	counterclockwise	practice	Guided	1	0.5	0	24.7614	1.30084	-1.45099	-0.30951	0.858569148353998	1.854564	-2.211429	0.544009
Trial1	3	1	blindfold	counterclockwise	practice	Guided	1	0.5	0	24.7814	1.30089	-1.45106	-0.29254	0.852645531219296	1.727185	-2.156415	0.69884
Trial1	3	1	blindfold	counterclockwise	practice	Guided	1	0.5	0	24.80141	1.30087	-1.45106	-0.27637	0.847214981721791	1.614805	-2.139488	0.758055
Trial1	3	1	blindfold	counterclockwise	practice	Guided	1	0.5	0	24.82141	1.30083	-1.45107	-0.26046	0.842121089922899	1.588011	-2.198733	0.688921
Trial1	3	1	blindfold	counterclockwise	practice	Guided	1	0.5	0	24.8414	1.30081	-1.45112	-0.22842	0.83274985121718	1.660169	-2.253747	0.953519
Trial1	3	1	blindfold	counterclockwise	practice	Guided	1	0.5	0	24.8614	1.30081	-1.451	-0.21179	0.828342698002334	1.70504	-1.894044	1.456183
Trial1	3	1	blindfold	counterclockwise	practice	Guided	1	0.5	0	24.88141	1.30084	-1.45098	-0.19367	0.823925128680124	1.721164	-2.207197	1.59827
Trial1	3	1	blindfold	counterclockwise	practice	Guided	1	0.5	0	24.9014	1.30086	-1.45108	-0.17613	0.819999140969413	1.74126	-2.368005	1.601093
Trial1	3	1	blindfold	counterclockwise	practice	Guided	1	0.5	0	24.9214	1.30088	-1.45117	-0.15803	0.816322353445031	1.791321	-2.359542	1.900325
Trial1	3	1	blindfold	counterclockwise	practice	Guided	1	0.5	0	24.94141	1.30092	-1.4512	-0.11978	0.809827210683031	1.808562	-2.604986	2.115706
Trial1	3	1	blindfold	counterclockwise	practice	Guided	1	0.5	0	24.96141	1.301	-1.45125	-0.09976301	0.807188736190468	1.907821	-2.528814	1.894931
Trial1	3	1	blindfold	counterclockwise	practice	Guided	1	0.5	0	24.9814	1.30102	-1.45126	-0.078651	0.804871959857189	2.128796	-2.533045	1.707352
Trial1	3	1	blindfold	counterclockwise	practice	Guided	1	0.5	0	25.0014	1.30103	-1.45125	-0.057867	0.803117497339122	2.022162	-2.431482	1.755026
Trial1	3	1	blindfold	counterclockwise	practice	Guided	1	0.5	0	25.02141	1.30105	-1.45125	-0.036294	0.801871850157054	2.118949	-2.621913	1.554105
Trial1	3	1	blindfold	counterclockwise	practice	Guided	1	0.5	0	25.04141	1.30109	-1.45134	0.0059633	0.801112197102227	2.291692	-2.744635	1.636042
Trial1	3	1	blindfold	counterclockwise	practice	Guided	1	0.5	0	25.0614	1.30114	-1.45127	0.027204	0.801601814671474	2.327477	-2.698086	1.201475
Trial1	3	1	blindfold	counterclockwise	practice	Guided	1	0.5	0	25.08141	1.30114	-1.45131	0.048912	0.8026317931862	2.202464	-2.655768	1.039709
Trial1	3	1	blindfold	counterclockwise	practice	Guided	1	0.5	0	25.10141	1.30112	-1.45133	0.069676	0.804144307647126	2.166133	-2.541509	1.173578
Trial1	3	1	blindfold	counterclockwise	practice	Guided	1	0.5	0	25.1214	1.30111	-1.4513	0.09065501	0.806222933261059	2.116398	-2.676927	0.940818
Trial1	3	1	blindfold	counterclockwise	practice	Guided	1	0.5	0	25.1414	1.30112	-1.45133	0.13	0.811599237146971	2.184443	-2.710781	0.836993
Trial1	3	1	blindfold	counterclockwise	practice	Guided	1	0.5	0	25.16141	1.30115	-1.45133	0.1496	0.814997923995274	2.292682	-2.604986	0.77814
Trial1	3	1	blindfold	counterclockwise	practice	Guided	1	0.5	0	25.18141	1.30113	-1.45132	0.16829	0.818615228742336	2.083785	-2.748867	0.896852
Trial1	3	1	blindfold	counterclockwise	practice	Guided	1	0.5	0	25.2014	1.30108	-1.45138	0.1868	0.822571206086522	1.945412	-2.837735	1.250499
Trial1	3	1	blindfold	counterclockwise	practice	Guided	1	0.5	0	25.22141	1.30102	-1.4514	0.20573	0.827017364197833	1.885009	-2.549973	1.049118
Trial1	3	1	blindfold	counterclockwise	practice	Guided	1	0.5	0	25.24141	1.301	-1.45131	0.24214	0.836799125058295	2.068495	-2.698086	1.083103
Trial1	3	1	blindfold	counterclockwise	practice	Guided	1	0.5	0	25.2614	1.30109	-1.45135	0.26049	0.842377725031692	2.211981	-2.647304	1.484627
Trial1	3	1	blindfold	counterclockwise	practice	Guided	1	0.5	0	25.2814	1.30111	-1.45137	0.27969	0.848530248478671	2.158955	-2.901212	1.625066
Trial1	3	1	blindfold	counterclockwise	practice	Guided	1	0.5	0	25.30141	1.30111	-1.4514	0.29921	0.855162978136244	2.116842	-2.702317	1.625974
Trial1	3	1	blindfold	counterclockwise	practice	Guided	1	0.5	0	25.32141	1.30108	-1.45134	0.31838	0.862029565154727	2.106308	-2.389164	1.388374
Trial1	3	1	blindfold	counterclockwise	practice	Guided	1	0.5	0	25.3414	1.30104	-1.45127	0.3573	0.877113713611899	2.070494	-2.791185	1.222615
Trial1	3	1	blindfold	counterclockwise	practice	Guided	1	0.5	0	25.3614	1.30102	-1.45136	0.37583	0.884805671493245	2.230438	-2.774258	1.137963
Trial1	3	1	blindfold	counterclockwise	practice	Guided	1	0.5	0	25.38141	1.30105	-1.45139	0.39559	0.893405094924458	2.252866	-2.786953	1.295856
Trial1	3	1	blindfold	counterclockwise	practice	Guided	1	0.5	0	25.4014	1.3011	-1.45138	0.41478	0.902110692011889	2.15389	-2.592291	1.365453
Trial1	3	1	blindfold	counterclockwise	practice	Guided	1	0.5	0	25.4214	1.30111	-1.45133	0.43452	0.911364196021213	2.052784	-2.706549	1.365284
Trial1	3	1	blindfold	counterclockwise	practice	Guided	1	0.5	0	25.44141	1.30106	-1.45133	0.47402	0.930801803728925	1.958119	-2.575363	1.258824
Trial1	3	1	blindfold	counterclockwise	practice	Guided	1	0.5	0	25.46141	1.30085	-1.45119	0.49334	0.940608923718888	1.461974	-2.435714	1.633201
Trial1	3	1	blindfold	counterclockwise	practice	Guided	1	0.5	0	25.4814	1.30079	-1.45118	0.51407	0.951594807255452	1.483433	-2.291833	1.347088
Trial1	3	1	blindfold	counterclockwise	practice	Guided	1	0.5	0	25.5014	1.30078	-1.45117	0.53422	0.962621259078144	1.599621	-2.435714	1.120603
Trial1	3	1	blindfold	counterclockwise	practice	Guided	1	0.5	0	25.52141	1.3008	-1.45121	0.55479	0.974203547313558	1.741997	-2.537277	1.120102
Trial1	3	1	blindfold	counterclockwise	practice	Guided	1	0.5	0	25.54141	1.30083	-1.45124	0.59307	0.99652424419752	1.670051	-2.368005	0.609372
Trial1	3	1	blindfold	counterclockwise	practice	Guided	1	0.5	0	25.5614	1.30088	-1.45133	0.61126	1.00749565090244	1.745528	-2.748867	0.640596
Trial1	3	1	blindfold	counterclockwise	practice	Guided	1	0.5	0	25.58141	1.30084	-1.45132	0.6302201	1.01907892993713	1.587337	-2.228356	0.794737
Trial1	3	1	blindfold	counterclockwise	practice	Guided	1	0.5	0	25.60141	1.30079	-1.4512	0.64738	1.02974054777518	1.433292	-2.384932	0.879892
Trial1	3	1	blindfold	counterclockwise	practice	Guided	1	0.5	0	25.6214	1.30074	-1.45116	0.66501	1.04087598721869	1.279196	-2.469568	1.122066
Trial1	3	1	blindfold	counterclockwise	practice	Guided	1	0.5	0	25.6414	1.30068	-1.45117	0.70086	1.06409271264098	1.34548	-2.296065	1.091842
Trial1	3	1	blindfold	counterclockwise	practice	Guided	1	0.5	0	25.66141	1.30067	-1.45119	0.71902	1.07613301534281	1.306871	-2.304528	1.11643
Trial1	3	1	blindfold	counterclockwise	practice	Guided	1	0.5	0	25.68141	1.3007	-1.45116	0.7366	1.0879797928855	1.460858	-2.384932	0.95096
Trial1	3	1	blindfold	counterclockwise	practice	Guided	1	0.5	0	25.7014	1.3007	-1.45119	0.75413	1.0999238493892	1.266292	-2.338383	1.068709
Trial1	3	1	blindfold	counterclockwise	practice	Guided	1	0.5	0	25.72141	1.30067	-1.45119	0.77214	1.1123276105554	1.315646	-2.228356	1.042556
Trial1	3	1	blindfold	counterclockwise	practice	Guided	1	0.5	0	25.74141	1.30065	-1.45112	0.80464	1.13511486389614	1.349815	-2.304528	0.875458
Trial1	3	1	blindfold	counterclockwise	practice	Guided	1	0.5	0	25.7614	1.30065	-1.45115	0.8058	1.13593745685142	0.821645	-2.698086	3.533815
Trial1	3	1	blindfold	counterclockwise	practice	Guided	1	0.5	0	25.7814	1.30062	-1.45111	0.80417	1.13476064834956	0.655527	0.869319	6.085671
Trial1	3	1	blindfold	counterclockwise	practice	Guided	1	0.5	0	25.80141	1.30044	-1.45022	0.80321	1.13395346288068	-0.098359	0.14991	6.459819
Trial1	3	1	blindfold	counterclockwise	practice	Guided	1	0.5	0	25.82141	1.30027	-1.45018	0.80275	1.13350763551482	0.538977	-2.956229	5.051741
Trial1	3	1	blindfold	counterclockwise	practice	Guided	1	0.5	0	25.8414	1.30019	-1.45062	0.8021	1.13299091152759	-0.253045	-0.531407	4.697848
Trial1	3	1	blindfold	counterclockwise	practice	Guided	1	0.5	0	25.8614	1.30033	-1.45084	0.80205	1.13305444313059	1.926412	-2.926602	3.722952
Trial1	3	1	blindfold	counterclockwise	practice	Guided	1	0.5	0	25.88141	1.30053	-1.45115	0.80212	1.13324518907042	2.234058	-2.977384	4.492505
Trial1	3	1	blindfold	counterclockwise	practice	Guided	1	0.5	0	25.9014	1.30061	-1.45124	0.80225	1.13339379218147	1.481089	-2.465336	5.174492
Trial1	3	1	blindfold	counterclockwise	practice	Guided	1	0.5	0	25.9214	1.30059	-1.45122	0.80257	1.13360618861796	0.266867	-1.79248	5.866751
Trial1	3	1	blindfold	counterclockwise	practice	Guided	1	0.5	0	25.94141	1.30043	-1.45109	0.80305	1.13383316617268	-0.549556	-1.398922	6.472271
Trial1	3	1	blindfold	counterclockwise	practice	Guided	1	0.5	0	25.96141	1.30015	-1.4509	0.80304	1.13362836575199	-0.0032517	-1.767089	6.110497
Trial1	3	1	blindfold	counterclockwise	practice	Guided	1	0.5	0	25.9814	1.30015	-1.4509	0.80302	1.13361422121688	0.00054618	-1.953288	5.66599
Trial1	3	1	blindfold	counterclockwise	practice	Guided	1	0.5	0	26.0014	1.30014	-1.45091	0.80303	1.13361424665665	-0.584814	-1.809407	5.952617
Trial1	3	1	blindfold	counterclockwise	practice	Guided	1	0.5	0	26.02141	1.30007	-1.4509	0.80307	1.13359318967327	-1.38482	-1.525876	6.19859
Trial1	3	1	blindfold	counterclockwise	practice	Guided	1	0.5	0	26.04141	1.29965	-1.45082	0.80315	1.13335350130513	-1.77307	-1.331213	6.339671
Trial1	3	1	blindfold	counterclockwise	practice	Guided	1	0.5	0	26.0614	1.29735	-1.45075	0.80296	1.13159698368703	-0.886232	-1.809407	5.903031
Trial1	3	1	blindfold	counterclockwise	practice	Guided	1	0.5	0	26.08141	1.2962	-1.45085	0.80265	1.13056688479994	-0.712249	-1.927897	5.045879
Trial1	3	1	blindfold	counterclockwise	practice	Guided	1	0.5	0	26.10141	1.29534	-1.45094	0.8024	1.1297838561445	-0.818366	-2.067547	4.517299
Trial1	3	1	blindfold	counterclockwise	practice	Guided	1	0.5	0	26.1214	1.29462	-1.451	0.80234	1.12923444531976	-0.818234	-2.101401	4.556237
Trial1	3	1	blindfold	counterclockwise	practice	Guided	1	0.5	0	26.1414	1.29408	-1.45103	0.80241	1.12890428962735	-0.650142	-2.092937	4.913964
Trial1	3	1	blindfold	counterclockwise	practice	Guided	1	0.5	0	26.16141	1.29386	-1.45103	0.80244	1.12877082161996	-0.807973	-1.872884	5.272859
Trial1	3	1	blindfold	counterclockwise	practice	Guided	1	0.5	0	26.18141	1.2938	-1.45101	0.8024501	1.12873581248927	-1.166259	-1.678221	5.053921
Trial1	3	1	blindfold	counterclockwise	practice	Guided	1	0.5	0	26.2014	1.29351	-1.45095	0.80238	1.12848210245992	-1.349714	-1.729003	4.705361
Trial1	3	1	blindfold	counterclockwise	practice	Guided	1	0.5	0	26.22141	1.29293	-1.45091	0.80221	1.12795330055817	-1.181784	-1.800943	4.32732
Trial1	3	1	blindfold	counterclockwise	practice	Guided	1	0.5	0	26.24141	1.29206	-1.45091	0.80176	1.12702182663683	-1.027616	-1.927897	3.893914
Trial1	3	1	blindfold	counterclockwise	practice	Guided	1	0.5	0	26.2614	1.28996	-1.45102	0.8015	1.12536177728501	-1.245361	-2.139487	2.74521
Trial1	3	1	blindfold	counterclockwise	practice	Guided	1	0.5	0	26.2814	1.28848	-1.45106	0.8013901	1.12424498844723	-1.612486	-2.105633	2.676111
Trial1	3	1	blindfold	counterclockwise	practice	Guided	1	0.5	0	26.30141	1.28623	-1.45106	0.80149	1.12273941631567	-1.709433	-2.025229	3.054889
Trial1	3	1	blindfold	counterclockwise	practice	Guided	1	0.5	0	26.32141	1.28319	-1.45104	0.8017099	1.12077002045184	-1.616706	-2.097169	3.541111
Trial1	3	1	blindfold	counterclockwise	practice	Guided	1	0.5	0	26.3414	1.27949	-1.45104	0.8017	1.11818045699266	-1.568399	-2.02946	3.70918
Trial1	3	1	blindfold	counterclockwise	practice	Guided	1	0.5	0	26.3614	1.27069	-1.45107	0.80151	1.11192682462115	-1.828968	-2.249514	2.946225
Trial1	3	1	blindfold	counterclockwise	practice	Guided	1	0.5	0	26.38141	1.26542	-1.45112	0.80136	1.10817218093194	-1.910219	-2.190269	2.67254
Trial1	3	1	blindfold	counterclockwise	practice	Guided	1	0.5	0	26.4014	1.25893	-1.45112	0.80135	1.1036922191774	-1.814719	-2.376468	2.766275
Trial1	3	1	blindfold	counterclockwise	practice	Guided	1	0.5	0	26.4214	1.25184	-1.45115	0.80143	1.09888734756935	-1.73487	-2.2876	2.907895
Trial1	3	1	blindfold	counterclockwise	practice	Guided	1	0.5	0	26.44141	1.24384	-1.45114	0.80146	1.09345145781906	-1.810541	-2.207196	2.899937
Trial1	3	1	blindfold	counterclockwise	practice	Guided	1	0.5	0	26.46141	1.22576	-1.45106	0.80155	1.08130014553949	-2.582576	-1.987142	3.079935
Trial1	3	1	blindfold	counterclockwise	practice	Guided	1	0.5	0	26.4814	1.21484	-1.45099	0.80174	1.07414298201368	-2.645302	-1.868652	3.556368
Trial1	3	1	blindfold	counterclockwise	practice	Guided	1	0.5	0	26.5014	1.20255	-1.45096	0.80187	1.06610133485122	-2.307739	-2.025229	3.776379
Trial1	3	1	blindfold	counterclockwise	practice	Guided	1	0.5	0	26.52141	1.18876	-1.45101	0.80186	1.05705719362379	-2.022927	-2.207196	3.715803
Trial1	3	1	blindfold	counterclockwise	practice	Guided	1	0.5	0	26.54141	1.17415	-1.45108	0.80182	1.04756555177736	-1.860628	-2.211428	3.652225
Trial1	3	1	blindfold	counterclockwise	practice	Guided	1	0.5	0	26.5614	1.14369	-1.45108	0.80179	1.02820426267932	-2.029654	-2.054851	3.612314
Trial1	3	1	blindfold	counterclockwise	practice	Guided	1	0.5	0	26.58141	1.12689	-1.45104	0.80178	1.01776337941547	-1.661401	-2.147951	3.588454
Trial1	3	1	blindfold	counterclockwise	practice	Guided	1	0.5	0	26.60141	1.0932	-1.4511	0.80182	0.997397402532983	-1.399697	-2.262209	3.65561
Trial1	3	1	blindfold	counterclockwise	practice	Guided	1	0.5	0	26.6214	1.0932	-1.4511	0.80189	0.99745360993173	-1.384575	-2.105633	3.772325
Trial1	3	1	blindfold	counterclockwise	practice	Guided	1	0.5	0	26.6414	1.07569	-1.45108	0.80206	0.98727871868273	-1.262549	-2.109865	3.971027
Trial1	3	1	blindfold	counterclockwise	practice	Guided	1	0.5	0	26.66141	1.04179	-1.45101	0.80215	0.967977816691515	-1.098411	-2.126792	4.349397
Trial1	3	1	blindfold	counterclockwise	practice	Guided	1	0.5	0	26.68141	1.02498	-1.451	0.80217	0.958686990947203	-1.057977	-1.758625	4.384988
Trial1	3	1	blindfold	counterclockwise	practice	Guided	1	0.5	0	26.7014	1.00785	-1.451	0.80217	0.949414740154561	-1.057977	-1.758625	4.384988
Trial1	3	1	blindfold	counterclockwise	practice	Guided	1	0.5	0	26.72141	0.97797	-1.45089	0.80222	0.933816003204491	-0.865558	-1.690916	4.746594
Trial1	3	1	blindfold	counterclockwise	practice	Guided	1	0.5	0	26.74141	0.97558	-1.45089	0.80247	0.932809929930102	-0.878908	-1.805175	4.829543
Trial1	3	1	blindfold	counterclockwise	practice	Guided	1	0.5	0	26.7614	0.94417	-1.45086	0.80248	0.917202872535703	-0.996439	-1.470863	4.914862
Trial1	3	1	blindfold	counterclockwise	practice	Guided	1	0.5	0	26.7814	0.92858	-1.45078	0.80248	0.909755449385504	-1.070386	-1.386227	4.93186
Trial1	3	1	blindfold	counterclockwise	practice	Guided	1	0.5	0	26.80141	0.91304	-1.45073	0.8025	0.902556531359921	-1.111211	-1.627439	5.040379
Trial1	3	1	blindfold	counterclockwise	practice	Guided	1	0.5	0	26.82141	0.89846	-1.45077	0.8025	0.89597804730749	-1.140153	-1.576658	5.031774
Trial1	3	1	blindfold	counterclockwise	practice	Guided	1	0.5	0	26.8414	0.88261	-1.45079	0.80237	0.888925230580732	-1.03396	-1.513181	4.867416
Trial1	3	1	blindfold	counterclockwise	practice	Guided	1	0.5	0	26.8614	0.85336	-1.45079	0.80239	0.87675137105895	-1.260642	-1.644367	4.771893
Trial1	3	1	blindfold	counterclockwise	practice	Guided	1	0.5	0	26.88141	0.83845	-1.45081	0.80251	0.870959648453225	-1.326654	-1.65283	5.073174
Trial1	3	1	blindfold	counterclockwise	practice	Guided	1	0.5	0	26.9014	0.82252	-1.4508	0.80256	0.864940269682714	-1.411887	-1.48779	5.167493
Trial1	3	1	blindfold	counterclockwise	practice	Guided	1	0.5	0	26.9214	0.80734	-1.45074	0.80258	0.859414071485947	-1.422322	-1.326982	5.133642
Trial1	3	1	blindfold	counterclockwise	practice	Guided	1	0.5	0	26.94141	0.7924	-1.45071	0.80266	0.854260392640125	-1.445029	-1.496254	5.204188
Trial1	3	1	blindfold	counterclockwise	practice	Guided	1	0.5	0	26.96141	0.76007	-1.45071	0.8027	0.843779403211095	-1.655023	-1.318518	5.389821
Trial1	3	1	blindfold	counterclockwise	practice	Guided	1	0.5	0	26.9814	0.74352	-1.45069	0.80271	0.838835704798043	-1.597092	-1.360836	5.422047
Trial1	3	1	blindfold	counterclockwise	practice	Guided	1	0.5	0	27.0014	0.72611	-1.4507	0.80272	0.833957458725458	-1.594764	-1.555499	5.408112
Trial1	3	1	blindfold	counterclockwise	practice	Guided	1	0.5	0	27.02141	0.70886	-1.45076	0.80275	0.829475777167702	-1.743354	-1.678221	5.479656
Trial1	3	1	blindfold	counterclockwise	practice	Guided	1	0.5	0	27.04141	0.69015	-1.45081	0.80268	0.824895275642566	-1.891051	-1.568194	5.522833
Trial1	3	1	blindfold	counterclockwise	practice	Guided	1	0.5	0	27.0614	0.65373	-1.45075	0.8026	0.817190140391597	-1.787236	-1.593585	5.125057
Trial1	3	1	blindfold	counterclockwise	practice	Guided	1	0.5	0	27.08141	0.63388	-1.45079	0.8025401	0.813630381484907	-1.663625	-1.767089	5.085217
Trial1	3	1	blindfold	counterclockwise	practice	Guided	1	0.5	0	27.10141	0.61426	-1.45085	0.80251	0.810603278593529	-1.721299	-1.695148	5.020776
Trial1	3	1	blindfold	counterclockwise	practice	Guided	1	0.5	0	27.1214	0.59126	-1.45085	0.80249	0.807662419655625	-1.748157	-1.610512	5.016447
Trial1	3	1	blindfold	counterclockwise	practice	Guided	1	0.5	0	27.1414	0.57338	-1.45082	0.80248	0.805827987570183	-1.720824	-1.593585	4.934903
Trial1	3	1	blindfold	counterclockwise	practice	Guided	1	0.5	0	27.16141	0.53114	-1.45088	0.80248	0.803083945517073	-1.470532	-1.851725	4.944708
Trial1	3	1	blindfold	counterclockwise	practice	Guided	1	0.5	0	27.18141	0.51014	-1.45092	0.80248	0.802544043495631	-1.526057	-1.885579	4.89673
Trial1	3	1	blindfold	counterclockwise	practice	Guided	1	0.5	0	27.2014	0.4884	-1.45094	0.8025	0.802583842985992	-1.524314	-1.822102	4.951772
Trial1	3	1	blindfold	counterclockwise	practice	Guided	1	0.5	0	27.22141	0.46783	-1.45093	0.80256	0.803204467805175	-1.469367	-1.796711	5.117069
Trial1	3	1	blindfold	counterclockwise	practice	Guided	1	0.5	0	27.24141	0.44592	-1.4509	0.80265	0.80446978159941	-1.290708	-1.690916	5.216722
Trial1	3	1	blindfold	counterclockwise	practice	Guided	1	0.5	0	27.2614	0.40372	-1.45093	0.8027	0.808453525533805	-1.28517	-2.016765	5.409463
Trial1	3	1	blindfold	counterclockwise	practice	Guided	1	0.5	0	27.2814	0.38285	-1.45097	0.80274	0.811243241297255	-1.416629	-1.788248	5.495981
Trial1	3	1	blindfold	counterclockwise	practice	Guided	1	0.5	0	27.30141	0.3607	-1.45093	0.80275	0.814746608206931	-1.595946	-1.729003	5.517204
Trial1	3	1	blindfold	counterclockwise	practice	Guided	1	0.5	0	27.32141	0.33905	-1.4509	0.80275	0.818726115894026	-1.426825	-1.868652	5.537508
Trial1	3	1	blindfold	counterclockwise	practice	Guided	1	0.5	0	27.3414	0.31931	-1.45095	0.80275	0.822834382724843	-1.221276	-2.071778	5.45333
Trial1	3	1	blindfold	counterclockwise	practice	Guided	1	0.5	0	27.3614	0.27716	-1.45102	0.80275	0.833105767160314	-1.548823	-1.779784	5.497962
Trial1	3	1	blindfold	counterclockwise	practice	Guided	1	0.5	0	27.38141	0.25575	-1.45092	0.8028	0.839134018978911	-1.532561	-1.779784	5.634333
Trial1	3	1	blindfold	counterclockwise	practice	Guided	1	0.5	0	27.4014	0.23484	-1.45088	0.80285	0.845504562895098	-1.526201	-1.839029	5.719939
Trial1	3	1	blindfold	counterclockwise	practice	Guided	1	0.5	0	27.4214	0.21386	-1.4509	0.80287	0.852335848455433	-1.396103	-1.872884	5.729674
Trial1	3	1	blindfold	counterclockwise	practice	Guided	1	0.5	0	27.44141	0.19228	-1.45092	0.80279	0.859746104166107	-1.46442	-1.843261	5.669375
Trial1	3	1	blindfold	counterclockwise	practice	Guided	1	0.5	0	27.46141	0.15024	-1.45097	0.80279	0.87567335039639	-1.621965	-1.932129	5.628934
Trial1	3	1	blindfold	counterclockwise	practice	Guided	1	0.5	0	27.4814	0.12832	-1.45094	0.80278	0.884647843595223	-1.638715	-1.784016	5.62615
Trial1	3	1	blindfold	counterclockwise	practice	Guided	1	0.5	0	27.5014	0.10687	-1.45092	0.80272	0.893817942155656	-1.486402	-2.016765	5.450854
Trial1	3	1	blindfold	counterclockwise	practice	Guided	1	0.5	0	27.52141	0.084715	-1.45098	0.80267	0.903737109032309	-1.499657	-2.092937	5.23794
Trial1	3	1	blindfold	counterclockwise	practice	Guided	1	0.5	0	27.54141	0.063825	-1.45103	0.80268	0.913533711032564	-1.600536	-2.00407	5.38543
Trial1	3	1	blindfold	counterclockwise	practice	Guided	1	0.5	0	27.5614	0.019792	-1.45096	0.80265	0.93533240375222	-1.376338	-1.91097	5.28607
Trial1	3	1	blindfold	counterclockwise	practice	Guided	1	0.5	0	27.58141	-0.0025742	-1.45096	0.80262	0.946984519839115	-1.367028	-2.00407	5.228939
Trial1	3	1	blindfold	counterclockwise	practice	Guided	1	0.5	0	27.60141	-0.024204	-1.45101	0.80265	0.958664079107077	-1.447214	-2.084474	5.348434
Trial1	3	1	blindfold	counterclockwise	practice	Guided	1	0.5	0	27.6214	-0.0458	-1.45103	0.80268	0.970666187653732	-1.455564	-1.936361	5.400919
Trial1	3	1	blindfold	counterclockwise	practice	Guided	1	0.5	0	27.6414	-0.0674	-1.45099	0.80259	0.982900549073196	-1.426079	-1.936361	5.264019
Trial1	3	1	blindfold	counterclockwise	practice	Guided	1	0.5	0	27.66141	-0.11128	-1.45103	0.80261	1.00888355157797	-1.366969	-2.07601	5.132694
Trial1	3	1	blindfold	counterclockwise	practice	Guided	1	0.5	0	27.68141	-0.13346	-1.45104	0.80267	1.02252173760942	-1.423279	-1.970215	5.384185
Trial1	3	1	blindfold	counterclockwise	practice	Guided	1	0.5	0	27.7014	-0.1543	-1.45101	0.80271	1.03559250400728	-1.561663	-1.927897	5.352735
Trial1	3	1	blindfold	counterclockwise	practice	Guided	1	0.5	0	27.72141	-0.17652	-1.45098	0.80273	1.04978797289414	-1.475011	-1.995606	5.441114
Trial1	3	1	blindfold	counterclockwise	practice	Guided	1	0.5	0	27.74141	-0.19879	-1.45099	0.80271	1.064260682986	-1.39199	-2.016765	5.495512
Trial1	3	1	blindfold	counterclockwise	practice	Guided	1	0.5	0	27.7614	-0.24177	-1.45101	0.8026301	1.09290336080413	-1.409778	-2.050619	5.227827
Trial1	3	1	blindfold	counterclockwise	practice	Guided	1	0.5	0	27.7814	-0.26313	-1.45102	0.80261	1.10749726458748	-1.595014	-2.063315	5.177009
Trial1	3	1	blindfold	counterclockwise	practice	Guided	1	0.5	0	27.80141	-0.28589	-1.45103	0.80264	1.12332280114254	-1.594039	-2.025229	5.423235
Trial1	3	1	blindfold	counterclockwise	practice	Guided	1	0.5	0	27.82141	-0.30493	-1.45101	0.80265	1.13673184586065	-1.570296	-1.906738	5.338292
Trial1	3	1	blindfold	counterclockwise	practice	Guided	1	0.5	0	27.8414	-0.30651	-1.45101	0.80392	1.13874746892457	-5.287093	-2.071778	5.432423
Trial1	3	1	blindfold	counterclockwise	practice	Guided	1	0.5	0	27.8614	-0.30423	-1.45056	0.80495	1.1378622064532	-6.067031	0.086407	11.55497
Trial1	3	1	blindfold	counterclockwise	practice	Guided	1	0.5	0	27.88141	-0.30347	-1.45048	0.80478	1.13720487361083	-3.364604	-2.863144	9.60751
Trial1	3	1	blindfold	counterclockwise	practice	Guided	1	0.5	0	27.9014	-0.30263	-1.45098	0.80404	1.13608766300211	-3.202975	-3.286324	6.589659
Trial1	3	1	blindfold	counterclockwise	practice	Guided	1	0.5	0	27.9214	-0.30226	-1.45122	0.80369	1.13557858397388	-4.107498	-2.414573	6.217525
Trial1	3	1	blindfold	counterclockwise	practice	Guided	1	0.5	0	27.94141	-0.30223	-1.45119	0.80379	1.13562819207105	-4.088925	-1.09002	7.146186
Trial1	3	1	blindfold	counterclockwise	practice	Guided	1	0.5	0	27.96141	-0.30212	-1.45108	0.80381	1.1355646222798	-2.857154	-2.114115	8.251879
Trial1	3	1	blindfold	counterclockwise	practice	Guided	1	0.5	0	27.9814	-0.30207	-1.45108	0.80381	1.13552931990815	-3.098532	-1.830585	7.800257
Trial1	3	1	blindfold	counterclockwise	practice	Guided	1	0.5	0	28.0014	-0.30205	-1.45106	0.80381	1.13551517400773	-3.541684	-1.157729	7.59765
Trial1	3	1	blindfold	counterclockwise	practice	Guided	1	0.5	0	28.02141	-0.30204	-1.45104	0.80381	1.13550812217408	-3.568338	-1.204278	7.599206
Trial1	3	1	blindfold	counterclockwise	practice	Guided	1	0.5	0	28.04141	-0.30203	-1.45102	0.80379	1.13548691458587	-3.32327	-1.906757	7.597524
Trial1	3	1	blindfold	counterclockwise	practice	Guided	1	0.5	0	28.0614	-0.302	-1.45103	0.80376	1.13544447268872	-3.897887	-2.236838	6.764388
Trial1	3	1	blindfold	counterclockwise	practice	Guided	1	0.5	0	28.08141	-0.302	-1.45103	0.80369	1.13539493916167	-4.439431	-1.995625	6.421298
Trial1	3	1	blindfold	counterclockwise	practice	Guided	1	0.5	0	28.10141	-0.30202	-1.45103	0.80365	1.13538073399355	-4.557817	-1.915221	6.378022
Trial1	3	1	blindfold	counterclockwise	practice	Guided	1	0.5	0	28.1214	-0.30203	-1.45103	0.8036	1.13535241117902	-4.260136	-2.046407	6.300393
Trial1	3	1	blindfold	counterclockwise	practice	Guided	1	0.5	0	28.1414	-0.30203	-1.45103	0.80305	1.13496320862579	-3.762115	-2.287619	5.805684
Trial1	3	1	blindfold	counterclockwise	practice	Guided	1	0.5	0	28.16141	-0.30191	-1.45111	0.8028	1.13470150631205	-2.830153	-2.90123	4.590086
Trial1	3	1	blindfold	counterclockwise	practice	Guided	1	0.5	0	28.18141	-0.30178	-1.45121	0.80274	1.13456714964334	-2.55924	-2.968939	4.725732
Trial1	3	1	blindfold	counterclockwise	practice	Guided	1	0.5	0	28.2014	-0.30172	-1.45124	0.80274	1.13452475502251	-2.51309	-2.681177	5.135315
Trial1	3	1	blindfold	counterclockwise	practice	Guided	1	0.5	0	28.22141	-0.3017	-1.45125	0.80274	1.13451062383514	-2.680932	-2.469587	5.393255
Trial1	3	1	blindfold	counterclockwise	practice	Guided	1	0.5	0	28.24141	-0.30168	-1.45125	0.80271	1.13447527915596	-2.763432	-2.545759	5.355943
Trial1	3	1	blindfold	counterclockwise	practice	Guided	1	0.5	0	28.2614	-0.30166	-1.45125	0.80266	1.1344257642669	-2.771695	-2.964707	4.603322
Trial1	3	1	blindfold	counterclockwise	practice	Guided	1	0.5	0	28.2814	-0.30164	-1.45128	0.80249	1.13429136005453	-2.748934	-3.265165	4.00035
Trial1	3	1	blindfold	counterclockwise	practice	Guided	1	0.5	0	28.30141	-0.3016	-1.45135	0.80221	1.13406499640574	-2.735982	-3.41751	3.305394
Trial1	3	1	blindfold	counterclockwise	practice	Guided	1	0.5	0	28.32141	-0.30154	-1.45145	0.80192	1.13381745993392	-2.544164	-3.540232	2.71772
Trial1	3	1	blindfold	counterclockwise	practice	Guided	1	0.5	0	28.3414	-0.30147	-1.45156	0.8014	1.13340023859309	-2.404235	-3.616404	2.196808
Trial1	3	1	blindfold	counterclockwise	practice	Guided	1	0.5	0	28.3614	-0.30135	-1.45167	0.80101	1.1330396545815	-2.081847	-3.557159	0.83961
Trial1	3	1	blindfold	counterclockwise	practice	Guided	1	0.5	0	28.38141	-0.30125	-1.4517	0.8006101	1.13268619169253	-1.834242	-3.392119	-0.03733
Trial1	3	1	blindfold	counterclockwise	practice	Guided	1	0.5	0	28.4014	-0.30113	-1.45171	0.8002	1.13231152247399	-1.695125	-3.557159	-0.634431
Trial1	3	1	blindfold	counterclockwise	practice	Guided	1	0.5	0	28.4214	-0.30101	-1.45177	0.79963	1.13182379704274	-1.564069	-3.74759	-1.294205
Trial1	3	1	blindfold	counterclockwise	practice	Guided	1	0.5	0	28.44141	-0.30091	-1.45183	0.79524	1.12865563847911	-1.481774	-3.751822	-2.102555
Trial1	3	1	blindfold	counterclockwise	practice	Guided	1	0.5	0	28.46141	-0.30081	-1.45193	0.79073	1.12541130395816	-1.818809	-4.141148	-3.227418
Trial1	3	1	blindfold	counterclockwise	practice	Guided	1	0.5	0	28.4814	-0.30089	-1.45204	0.78399	1.12074312404406	-2.264105	-4.141148	-3.298402
Trial1	3	1	blindfold	counterclockwise	practice	Guided	1	0.5	0	28.5014	-0.30107	-1.45208	0.77635	1.11554131055455	-2.621055	-3.971876	-3.075838
Trial1	3	1	blindfold	counterclockwise	practice	Guided	1	0.5	0	28.52141	-0.30128	-1.452	0.7666	1.10892975654752	-2.958758	-3.883008	-3.136286
Trial1	3	1	blindfold	counterclockwise	practice	Guided	1	0.5	0	28.54141	-0.30147	-1.45193	0.74327	1.09307108397359	-3.193706	-3.91263	-3.11872
Trial1	3	1	blindfold	counterclockwise	practice	Guided	1	0.5	0	28.5614	-0.30163	-1.45182	0.73075	1.0847147792581	-3.152229	-3.772981	-2.005734
Trial1	3	1	blindfold	counterclockwise	practice	Guided	1	0.5	0	28.58141	-0.30161	-1.45187	0.71833	1.07637196481057	-3.188068	-4.039584	-1.336453
Trial1	3	1	blindfold	counterclockwise	practice	Guided	1	0.5	0	28.60141	-0.30159	-1.45194	0.70614	1.06826039853677	-3.115006	-3.743358	-1.231659
Trial1	3	1	blindfold	counterclockwise	practice	Guided	1	0.5	0	28.6214	-0.30156	-1.4519	0.69428	1.06043532760759	-2.888259	-3.67565	-1.089415
Trial1	3	1	blindfold	counterclockwise	practice	Guided	1	0.5	0	28.6414	-0.30147	-1.45186	0.67171	1.04572868129728	-2.742609	-3.751822	-0.883607
Trial1	3	1	blindfold	counterclockwise	practice	Guided	1	0.5	0	28.66141	-0.30133	-1.45192	0.66125	1.03893278192271	-2.776287	-3.679881	-1.088464
Trial1	3	1	blindfold	counterclockwise	practice	Guided	1	0.5	0	28.68141	-0.30136	-1.4519	0.65089	1.03239316638893	-2.791486	-3.705272	-0.965905
Trial1	3	1	blindfold	counterclockwise	practice	Guided	1	0.5	0	28.7014	-0.30142	-1.45182	0.6412	1.02635835320567	-2.988307	-3.354033	-0.924318
Trial1	3	1	blindfold	counterclockwise	practice	Guided	1	0.5	0	28.72141	-0.30147	-1.45173	0.6316299	1.02044623448946	-2.913341	-3.548696	-1.232963
Trial1	3	1	blindfold	counterclockwise	practice	Guided	1	0.5	0	28.74141	-0.30147	-1.45175	0.61115	1.00789805347137	-2.826865	-3.409046	-1.520002
Trial1	3	1	blindfold	counterclockwise	practice	Guided	1	0.5	0	28.7614	-0.30132	-1.4517	0.60065	1.00144603369501	-2.428981	-3.531768	-2.140341
Trial1	3	1	blindfold	counterclockwise	practice	Guided	1	0.5	0	28.7814	-0.30122	-1.45176	0.58866	0.994220340633659	-2.304503	-3.612173	-2.151854
Trial1	3	1	blindfold	counterclockwise	practice	Guided	1	0.5	0	28.80141	-0.30116	-1.45178	0.57597	0.986711074365877	-2.243465	-3.544464	-2.580423
Trial1	3	1	blindfold	counterclockwise	practice	Guided	1	0.5	0	28.82141	-0.30112	-1.45178	0.56225	0.978733037197874	-2.177214	-3.404814	-2.596986
Trial1	3	1	blindfold	counterclockwise	practice	Guided	1	0.5	0	28.8414	-0.30111	-1.45174	0.53171	0.961505478784796	-2.404173	-3.447132	-2.376007
Trial1	3	1	blindfold	counterclockwise	practice	Guided	1	0.5	0	28.8614	-0.30131	-1.45171	0.516	0.953075943488217	-2.991472	-3.282092	-1.728945
Trial1	3	1	blindfold	counterclockwise	practice	Guided	1	0.5	0	28.88141	-0.30146	-1.45164	0.49969	0.944472456224376	-3.163236	-3.057807	-1.482163
Trial1	3	1	blindfold	counterclockwise	practice	Guided	1	0.5	0	28.9014	-0.30155	-1.45156	0.48391	0.936296580468791	-3.040089	-3.239774	-1.346231
Trial1	3	1	blindfold	counterclockwise	practice	Guided	1	0.5	0	28.9214	-0.30153	-1.45156	0.46819	0.928252248117789	-2.820149	-2.913926	-1.280443
Trial1	3	1	blindfold	counterclockwise	practice	Guided	1	0.5	0	28.94141	-0.30143	-1.45153	0.43581	0.912261150004362	-2.623738	-3.20592	-1.687141
Trial1	3	1	blindfold	counterclockwise	practice	Guided	1	0.5	0	28.96141	-0.30126	-1.45157	0.41981	0.904576150717494	-2.514813	-3.057807	-1.416293
Trial1	3	1	blindfold	counterclockwise	practice	Guided	1	0.5	0	28.9814	-0.30126	-1.45154	0.40365	0.897190553798671	-2.610572	-3.028184	-1.049717
Trial1	3	1	blindfold	counterclockwise	practice	Guided	1	0.5	0	29.0014	-0.30129	-1.45154	0.38829	0.890412706355676	-2.59299	-3.163602	-0.930176
Trial1	3	1	blindfold	counterclockwise	practice	Guided	1	0.5	0	29.02141	-0.30131	-1.45153	0.373	0.883870318430446	-2.575082	-2.816594	-1.242256
Trial1	3	1	blindfold	counterclockwise	practice	Guided	1	0.5	0	29.04141	-0.30132	-1.45144	0.34122	0.870944788029558	-2.64411	-2.748885	-1.351918
Trial1	3	1	blindfold	counterclockwise	practice	Guided	1	0.5	0	29.0614	-0.30135	-1.45141	0.32606	0.865145617929707	-2.728014	-2.896998	-1.512203
Trial1	3	1	blindfold	counterclockwise	practice	Guided	1	0.5	0	29.08141	-0.30137	-1.45145	0.30974	0.859146518692287	-2.795168	-3.045111	-1.605716
Trial1	3	1	blindfold	counterclockwise	practice	Guided	1	0.5	0	29.10141	-0.3014	-1.45144	0.2935	0.853454288736599	-2.837615	-2.588077	-1.73846
Trial1	3	1	blindfold	counterclockwise	practice	Guided	1	0.5	0	29.1214	-0.30141	-1.45136	0.27602	0.847611353479959	-2.74252	-2.786972	-1.924639
Trial1	3	1	blindfold	counterclockwise	practice	Guided	1	0.5	0	29.1414	-0.30139	-1.45136	0.23989	0.836524434195187	-2.751941	-2.90123	-2.151822
Trial1	3	1	blindfold	counterclockwise	practice	Guided	1	0.5	0	29.16141	-0.30143	-1.45145	0.2212	0.831396094443314	-2.927894	-2.896998	-1.613464
Trial1	3	1	blindfold	counterclockwise	practice	Guided	1	0.5	0	29.18141	-0.30147	-1.45143	0.20165	0.826448335627229	-2.986991	-2.85468	-1.556149
Trial1	3	1	blindfold	counterclockwise	practice	Guided	1	0.5	0	29.2014	-0.3015	-1.45143	0.18222	0.821952779000811	-2.944063	-2.731958	-1.984713
Trial1	3	1	blindfold	counterclockwise	practice	Guided	1	0.5	0	29.22141	-0.30149	-1.45141	0.16217	0.817731829938081	-2.954092	-2.757349	-1.962617
Trial1	3	1	blindfold	counterclockwise	practice	Guided	1	0.5	0	29.24141	-0.30145	-1.45139	0.11972	0.810342521911076	-2.770576	-2.744654	-2.212415
Trial1	3	1	blindfold	counterclockwise	practice	Guided	1	0.5	0	29.2614	-0.30141	-1.4514	0.098294	0.807415433839691	-2.856333	-2.884303	-1.817847
Trial1	3	1	blindfold	counterclockwise	practice	Guided	1	0.5	0	29.2814	-0.30141	-1.45142	0.075811	0.804987750803643	-2.780505	-2.943548	-1.82132
Trial1	3	1	blindfold	counterclockwise	practice	Guided	1	0.5	0	29.30141	-0.30142	-1.45142	0.053536	0.803206153212159	-2.949286	-2.583845	-1.995006
Trial1	3	1	blindfold	counterclockwise	practice	Guided	1	0.5	0	29.32141	-0.30142	-1.45135	0.03084	0.802013171399752	-2.879858	-2.308778	-1.893491
Trial1	3	1	blindfold	counterclockwise	practice	Guided	1	0.5	0	29.3414	-0.30141	-1.45126	-0.016424	0.801578267674446	-2.786901	-2.651554	-1.533349
Trial1	3	1	blindfold	counterclockwise	practice	Guided	1	0.5	0	29.3614	-0.3014	-1.45137	-0.038621	0.80233007611468	-2.855743	-2.770044	-1.297999
Trial1	3	1	blindfold	counterclockwise	practice	Guided	1	0.5	0	29.38141	-0.30141	-1.45132	-0.062133	0.803814954467415	-2.834388	-2.236838	-1.166644
Trial1	3	1	blindfold	counterclockwise	practice	Guided	1	0.5	0	29.4014	-0.30142	-1.45121	-0.084944	0.805909117098253	-2.733123	-2.486514	-1.374074
Trial1	3	1	blindfold	counterclockwise	practice	Guided	1	0.5	0	29.4214	-0.30142	-1.45121	-0.10833	0.808708482473541	-2.973394	-2.490746	-1.194423
Trial1	3	1	blindfold	counterclockwise	practice	Guided	1	0.5	0	29.44141	-0.30144	-1.45124	-0.15289	0.815893023359961	-2.78964	-2.393414	-0.998027
Trial1	3	1	blindfold	counterclockwise	practice	Guided	1	0.5	0	29.46141	-0.30144	-1.45111	-0.17552	0.820434851681514	-2.862859	-2.291851	-1.04588
Trial1	3	1	blindfold	counterclockwise	practice	Guided	1	0.5	0	29.4814	-0.30144	-1.45107	-0.19666	0.825215868071867	-2.992493	-1.923684	-1.149328
Trial1	3	1	blindfold	counterclockwise	practice	Guided	1	0.5	0	29.5014	-0.30143	-1.45105	-0.21894	0.830797658668761	-2.809588	-2.202983	-1.057848
Trial1	3	1	blindfold	counterclockwise	practice	Guided	1	0.5	0	29.52141	-0.30141	-1.45108	-0.24033	0.836669878412968	-2.674219	-2.308778	-0.97399
Trial1	3	1	blindfold	counterclockwise	practice	Guided	1	0.5	0	29.54141	-0.3014	-1.45109	-0.28289	0.84986394022641	-2.795408	-1.932148	-0.866066
Trial1	3	1	blindfold	counterclockwise	practice	Guided	1	0.5	0	29.5614	-0.30142	-1.45104	-0.30364	0.857012996361121	-2.864449	-2.228374	-1.20775
Trial1	3	1	blindfold	counterclockwise	practice	Guided	1	0.5	0	29.58141	-0.30143	-1.45105	-0.32481	0.864749419755412	-2.85436	-1.72479	-1.268203
Trial1	3	1	blindfold	counterclockwise	practice	Guided	1	0.5	0	29.60141	-0.30143	-1.45097	-0.34517	0.872600921054547	-2.900553	-1.737485	-0.749247
Trial1	3	1	blindfold	counterclockwise	practice	Guided	1	0.5	0	29.6214	-0.30141	-1.45094	-0.36535	0.880760227303835	-2.72175	-2.139506	-0.926459
Trial1	3	1	blindfold	counterclockwise	practice	Guided	1	0.5	0	29.6414	-0.30141	-1.45099	-0.40553	0.898171785874528	-2.956914	-1.88983	-1.096407
Trial1	3	1	blindfold	counterclockwise	practice	Guided	1	0.5	0	29.66141	-0.30148	-1.45095	-0.42467	0.907036273180017	-3.048822	-1.580909	-0.504194
Trial1	3	1	blindfold	counterclockwise	practice	Guided	1	0.5	0	29.68141	-0.3015	-1.4509	-0.44335	0.915948402361682	-3.019326	-1.576677	-0.636359
Trial1	3	1	blindfold	counterclockwise	practice	Guided	1	0.5	0	29.7014	-0.30152	-1.45085	-0.46221	0.925241794349845	-3.006395	-1.703631	-0.74164
Trial1	3	1	blindfold	counterclockwise	practice	Guided	1	0.5	0	29.72141	-0.30152	-1.45083	-0.48023	0.934374202699564	-3.122457	-1.614763	-0.75006
Trial1	3	1	blindfold	counterclockwise	practice	Guided	1	0.5	0	29.74141	-0.30151	-1.45082	-0.51611	0.953303637469546	-3.046014	-1.826353	-1.023148
Trial1	3	1	blindfold	counterclockwise	practice	Guided	1	0.5	0	29.7614	-0.30144	-1.45088	-0.53347	0.962754531891091	-2.917723	-1.398941	-0.708607
Trial1	3	1	blindfold	counterclockwise	practice	Guided	1	0.5	0	29.7814	-0.30146	-1.45079	-0.55068	0.972412791011271	-3.025662	-1.37355	-0.882306
Trial1	3	1	blindfold	counterclockwise	practice	Guided	1	0.5	0	29.80141	-0.30147	-1.45077	-0.56821	0.98245444788281	-3.022075	-1.487809	-0.903874
Trial1	3	1	blindfold	counterclockwise	practice	Guided	1	0.5	0	29.82141	-0.3015	-1.45076	-0.58569	0.992690807580276	-3.06972	-1.55975	-0.973479
Trial1	3	1	blindfold	counterclockwise	practice	Guided	1	0.5	0	29.8414	-0.3015	-1.45078	-0.61973	1.01314732677766	-2.939922	-1.644386	-1.156375
Trial1	3	1	blindfold	counterclockwise	practice	Guided	1	0.5	0	29.8614	-0.3015	-1.45074	-0.63681	1.02368414086205	-3.125442	-1.606299	-1.056624
Trial1	3	1	blindfold	counterclockwise	practice	Guided	1	0.5	0	29.88141	-0.30151	-1.45075	-0.65434	1.03468795453652	-2.992134	-1.487809	-1.040863
Trial1	3	1	blindfold	counterclockwise	practice	Guided	1	0.5	0	29.9014	-0.30153	-1.45075	-0.67135	1.04554348171672	-3.099981	-1.411637	-0.972207
Trial1	3	1	blindfold	counterclockwise	practice	Guided	1	0.5	0	29.9214	-0.30156	-1.45077	-0.68828	1.05651680000839	-3.165059	-1.483577	-1.030132
Trial1	3	1	blindfold	counterclockwise	practice	Guided	1	0.5	0	29.94141	-0.30159	-1.45077	-0.72234	1.07903733901656	-3.252271	-1.352391	-1.089559
Trial1	3	1	blindfold	counterclockwise	practice	Guided	1	0.5	0	29.96141	-0.3016	-1.45063	-0.73903	1.09028799906165	-3.163666	-1.441259	-0.909327
Trial1	3	1	blindfold	counterclockwise	practice	Guided	1	0.5	0	29.9814	-0.30158	-1.45067	-0.75579	1.10170278760808	-3.040877	-1.475114	-1.053937
Trial1	3	1	blindfold	counterclockwise	practice	Guided	1	0.5	0	30.0014	-0.30153	-1.4507	-0.77318	1.11366856436591	-3.069382	-1.259292	-1.195956
Trial1	3	1	blindfold	counterclockwise	practice	Guided	1	0.5	0	30.02141	-0.30154	-1.45068	-0.79058	1.12582549607021	-3.142124	-1.242365	-1.033298
Trial1	3	1	blindfold	counterclockwise	practice	Guided	1	0.5	0	30.04141	-0.30157	-1.45064	-0.80557	1.13642311542897	-3.184592	-1.238133	-0.9897
Trial1	3	1	blindfold	counterclockwise	practice	Guided	1	0.5	0	30.0614	-0.30157	-1.45066	-0.80358	1.13501332863125	-2.613694	-3.578318	-4.37456
Trial1	3	1	blindfold	counterclockwise	practice	Guided	1	0.5	0	30.08141	-0.30136	-1.45128	-0.80228	1.13394491925319	-1.372067	-3.58255	-3.528748
Trial1	3	1	blindfold	counterclockwise	practice	Guided	1	0.5	0	30.10141	-0.30104	-1.45134	-0.8014	1.13309621874399	-1.756502	-0.5018	-1.734829
Trial1	3	1	blindfold	counterclockwise	practice	Guided	1	0.5	0	30.1214	-0.30097	-1.45071	-0.80135	1.13301138040038	-2.118971	-1.233841	-2.874881
Trial1	3	1	blindfold	counterclockwise	practice	Guided	1	0.5	0	30.1414	-0.30098	-1.45076	-0.80149	1.13311746847362	-1.793674	-2.998502	-3.974016
Trial1	3	1	blindfold	counterclockwise	practice	Guided	1	0.5	0	30.16141	-0.301	-1.45112	-0.80145	1.13310331549959	-2.821149	-1.682412	-2.637633
Trial1	3	1	blindfold	counterclockwise	practice	Guided	1	0.5	0	30.18141	-0.30106	-1.45105	-0.80142	1.13312449926916	-2.844958	-1.572385	-2.371712
Trial1	3	1	blindfold	counterclockwise	practice	Guided	1	0.5	0	30.2014	-0.3011	-1.45103	-0.80142	1.13315275273521	-2.518409	-2.130983	-2.440889
Trial1	3	1	blindfold	counterclockwise	practice	Guided	1	0.5	0	30.22141	-0.3011	-1.45103	-0.80141	1.13314571282806	-2.446213	-2.431441	-2.519755
Trial1	3	1	blindfold	counterclockwise	practice	Guided	1	0.5	0	30.24141	-0.30111	-1.45104	-0.80141	1.13315279215073	-2.327941	-2.427209	-2.663715
Trial1	3	1	blindfold	counterclockwise	practice	Guided	1	0.5	0	30.2614	-0.30111	-1.45105	-0.80141	1.13315279215073	-2.108298	-2.304487	-2.732331
Trial1	3	1	blindfold	counterclockwise	practice	Guided	1	0.5	0	30.2814	-0.3011	-1.45106	-0.8014	1.13313863080988	-1.945491	-2.202924	-2.777414
Trial1	3	1	blindfold	counterclockwise	practice	Guided	1	0.5	0	30.30141	-0.30109	-1.45106	-0.8013901	1.13312453269325	-1.758352	-2.016724	-2.575521
Trial1	3	1	blindfold	counterclockwise	practice	Guided	1	0.5	0	30.32141	-0.30108	-1.45105	-0.8013901	1.13311745337074	-1.667909	-2.037883	-2.445014
Trial1	3	1	blindfold	counterclockwise	practice	Guided	1	0.5	0	30.3414	-0.30107	-1.45105	-0.8013901	1.13311039516172	-1.466287	-2.067506	-2.718852
Trial1	3	1	blindfold	counterclockwise	practice	Guided	1	0.5	0	30.3614	-0.30103	-1.45104	-0.80138	1.13307499623301	-1.438493	-1.800903	-2.694864
Trial1	3	1	blindfold	counterclockwise	practice	Guided	1	0.5	0	30.38141	-0.30102	-1.45104	-0.80138	1.1330679171312	-1.475104	-1.783975	-2.51666
Trial1	3	1	blindfold	counterclockwise	practice	Guided	1	0.5	0	30.4014	-0.301	-1.45103	-0.80137	1.13304673995806	-1.434757	-1.81783	-2.610947
Trial1	3	1	blindfold	counterclockwise	practice	Guided	1	0.5	0	30.4214	-0.30098	-1.45103	-0.80137	1.13303260304436	-1.326942	-1.792439	-2.590522
Trial1	3	1	blindfold	counterclockwise	practice	Guided	1	0.5	0	30.44141	-0.30096	-1.45102	-0.80131	1.13297601436625	-1.109631	-1.783975	-2.511908
Trial1	3	1	blindfold	counterclockwise	practice	Guided	1	0.5	0	30.46141	-0.30078	-1.45095	-0.80126	1.13281339349355	-0.509871	-1.60624	-2.248523
Trial1	3	1	blindfold	counterclockwise	practice	Guided	1	0.5	0	30.4814	-0.30062	-1.45091	-0.80123	1.13267908170256	-0.156208	-1.682412	-2.310509
Trial1	3	1	blindfold	counterclockwise	practice	Guided	1	0.5	0	30.5014	-0.30045	-1.45088	-0.80119	1.13253063710732	0.098683	-1.610472	-2.288219
Trial1	3	1	blindfold	counterclockwise	practice	Guided	1	0.5	0	30.52141	-0.30029	-1.45084	-0.80114	1.13238219237915	0.297693	-1.428504	-2.120483
Trial1	3	1	blindfold	counterclockwise	practice	Guided	1	0.5	0	30.54141	-0.30017	-1.45079	-0.80107	1.13224786865339	0.328045	-1.432736	-2.037736
Trial1	3	1	blindfold	counterclockwise	practice	Guided	1	0.5	0	30.5614	-0.30003	-1.45076	-0.80105	1.13213475525481	0.750595	-1.398882	-1.951367
Trial1	3	1	blindfold	counterclockwise	practice	Guided	1	0.5	0	30.58141	-0.29986	-1.45073	-0.80108	1.13203585125158	0.844705	-1.326941	-2.153089
Trial1	3	1	blindfold	counterclockwise	practice	Guided	1	0.5	0	30.60141	-0.29939	-1.4507	-0.80111	1.13172502695081	1.098628	-1.428504	-2.244164
Trial1	3	1	blindfold	counterclockwise	practice	Guided	1	0.5	0	30.6214	-0.29848	-1.4507	-0.80114	1.13110372340373	1.343814	-1.496213	-2.250613
Trial1	3	1	blindfold	counterclockwise	practice	Guided	1	0.5	0	30.6414	-0.29686	-1.45074	-0.80118	1.12998905975295	1.651126	-1.563922	-2.360464
Trial1	3	1	blindfold	counterclockwise	practice	Guided	1	0.5	0	30.66141	-0.29105	-1.45082	-0.80121	1.12592080836975	1.972926	-1.682412	-2.38119
Trial1	3	1	blindfold	counterclockwise	practice	Guided	1	0.5	0	30.68141	-0.28643	-1.45084	-0.80128	1.12272962907524	2.191066	-1.695108	-2.615222
Trial1	3	1	blindfold	counterclockwise	practice	Guided	1	0.5	0	30.7014	-0.28087	-1.45084	-0.80133	1.11887785910552	2.324759	-1.690876	-2.678561
Trial1	3	1	blindfold	counterclockwise	practice	Guided	1	0.5	0	30.72141	-0.27359	-1.45085	-0.80129	1.11378054877079	2.283269	-1.707803	-2.560812
Trial1	3	1	blindfold	counterclockwise	practice	Guided	1	0.5	0	30.74141	-0.26525	-1.45084	-0.80107	1.10784509687331	2.030013	-1.623167	-2.283122
Trial1	3	1	blindfold	counterclockwise	practice	Guided	1	0.5	0	30.7614	-0.24516	-1.4508	-0.80101	1.09402032145042	1.583933	-1.542763	-1.991764
Trial1	3	1	blindfold	counterclockwise	practice	Guided	1	0.5	0	30.7814	-0.23344	-1.45075	-0.80101	1.08607149449238	1.315127	-1.250769	-2.004884
Trial1	3	1	blindfold	counterclockwise	practice	Guided	1	0.5	0	30.80141	-0.22222	-1.45064	-0.80103	1.07854106863153	1.178155	-1.064569	-2.069554
Trial1	3	1	blindfold	counterclockwise	practice	Guided	1	0.5	0	30.82141	-0.2102	-1.45057	-0.80103	1.07052939301226	1.24869	-1.221146	-2.069455
Trial1	3	1	blindfold	counterclockwise	practice	Guided	1	0.5	0	30.8414	-0.19774	-1.45062	-0.80106	1.06232676388749	1.41366	-1.534299	-2.034115
Trial1	3	1	blindfold	counterclockwise	practice	Guided	1	0.5	0	30.8614	-0.17088	-1.45079	-0.80104	1.04486603562639	1.465111	-1.602008	-2.079204
Trial1	3	1	blindfold	counterclockwise	practice	Guided	1	0.5	0	30.88141	-0.15642	-1.4508	-0.80098	1.03559462961772	1.325875	-1.521604	-1.922432
Trial1	3	1	blindfold	counterclockwise	practice	Guided	1	0.5	0	30.9014	-0.14193	-1.45078	-0.80092	1.02642436906322	1.207396	-1.593544	-1.841468
Trial1	3	1	blindfold	counterclockwise	practice	Guided	1	0.5	0	30.9214	-0.12705	-1.45079	-0.80088	1.01715308685016	1.154488	-1.67818	-1.774576
Trial1	3	1	blindfold	counterclockwise	practice	Guided	1	0.5	0	30.94141	-0.11186	-1.45084	-0.80083	1.00782010228858	1.195381	-1.745889	-1.692797
Trial1	3	1	blindfold	counterclockwise	practice	Guided	1	0.5	0	30.96141	-0.080107	-1.4509	-0.80079	0.988831979216801	1.258079	-1.77128	-1.603829
Trial1	3	1	blindfold	counterclockwise	practice	Guided	1	0.5	0	30.9814	-0.064047	-1.45089	-0.80073	0.979447567035749	1.156265	-1.699339	-1.444396
Trial1	3	1	blindfold	counterclockwise	practice	Guided	1	0.5	0	31.0014	-0.047801	-1.45086	-0.8006999	0.970157898224156	0.968721	-1.733194	-1.377295
Trial1	3	1	blindfold	counterclockwise	practice	Guided	1	0.5	0	31.02141	-0.030999	-1.45086	-0.8006999	0.960770704153604	0.807336	-1.788207	-1.407684
Trial1	3	1	blindfold	counterclockwise	practice	Guided	1	0.5	0	31.04141	-0.014687	-1.4509	-0.8006999	0.9518524657525	1.010901	-1.898234	-1.41885
Trial1	3	1	blindfold	counterclockwise	practice	Guided	1	0.5	0	31.0614	0.018643	-1.45097	-0.80069	0.934242490333318	1.128928	-1.961711	-1.384226
Trial1	3	1	blindfold	counterclockwise	practice	Guided	1	0.5	0	31.08141	0.035305	-1.45098	-0.80073	0.925802332648285	1.123879	-1.953247	-1.478156
Trial1	3	1	blindfold	counterclockwise	practice	Guided	1	0.5	0	31.10141	0.052179	-1.45099	-0.80076	0.917474944476993	1.221692	-2.012493	-1.554385
Trial1	3	1	blindfold	counterclockwise	practice	Guided	1	0.5	0	31.1214	0.070251	-1.45102	-0.80073	0.908764393998658	1.140473	-2.122519	-1.484881
Trial1	3	1	blindfold	counterclockwise	practice	Guided	1	0.5	0	31.1414	0.086901	-1.45106	-0.80068	0.900965712755616	1.195589	-2.173301	-1.334636
Trial1	3	1	blindfold	counterclockwise	practice	Guided	1	0.5	0	31.16141	0.12225	-1.45109	-0.80067	0.885306473249111	1.234819	-2.080201	-1.382223
Trial1	3	1	blindfold	counterclockwise	practice	Guided	1	0.5	0	31.18141	0.13999	-1.45105	-0.80065	0.877865378139539	1.147061	-1.932088	-1.263136
Trial1	3	1	blindfold	counterclockwise	practice	Guided	1	0.5	0	31.2014	0.15841	-1.45098	-0.80063	0.870455101607053	1.105371	-1.93632	-1.240175
Trial1	3	1	blindfold	counterclockwise	practice	Guided	1	0.5	0	31.22141	0.17641	-1.45098	-0.80062	0.863540908533823	0.974882	-2.059042	-1.223768
Trial1	3	1	blindfold	counterclockwise	practice	Guided	1	0.5	0	31.24141	0.19496	-1.45101	-0.80053	0.856678300141544	0.79837	-2.033652	-1.15899
Trial1	3	1	blindfold	counterclockwise	practice	Guided	1	0.5	0	31.2614	0.23053	-1.45096	-0.80053	0.844667029929124	0.712792	-1.843221	-1.087973
Trial1	3	1	blindfold	counterclockwise	practice	Guided	1	0.5	0	31.2814	0.24809	-1.45094	-0.80059	0.839287175292491	1.012243	-2.042115	-1.15373
Trial1	3	1	blindfold	counterclockwise	practice	Guided	1	0.5	0	31.30141	0.26618	-1.45101	-0.80065	0.83409364688341	1.067783	-2.317182	-1.363074
Trial1	3	1	blindfold	counterclockwise	practice	Guided	1	0.5	0	31.32141	0.28376	-1.45114	-0.80062	0.829308234783309	1.057875	-2.490686	-1.243426
Trial1	3	1	blindfold	counterclockwise	practice	Guided	1	0.5	0	31.3414	0.30127	-1.4512	-0.80046	0.82476044449987	0.970872	-2.164837	-1.013927
Trial1	3	1	blindfold	counterclockwise	practice	Guided	1	0.5	0	31.3614	0.33661	-1.45101	-0.80045	0.816955590047051	0.788025	-2.050579	-0.899993
Trial1	3	1	blindfold	counterclockwise	practice	Guided	1	0.5	0	31.38141	0.35383	-1.451	-0.80048	0.813716111105662	0.745599	-2.135215	-0.980164
Trial1	3	1	blindfold	counterclockwise	practice	Guided	1	0.5	0	31.4014	0.37139	-1.45106	-0.80047	0.810735929944764	0.787606	-2.279096	-0.967722
Trial1	3	1	blindfold	counterclockwise	practice	Guided	1	0.5	0	31.4214	0.38821	-1.45112	-0.8004301	0.808198790184194	0.969746	-2.28756	-0.833524
Trial1	3	1	blindfold	counterclockwise	practice	Free	1	0.5	0	0	0.45436	-1.45067	-0.80024	0.801540415395263	1.128497	-1.263464	-0.561578
Trial1	3	1	blindfold	counterclockwise	practice	Free	1	0.5	0	0.01202393	0.45545	-1.45063	-0.8002501	0.801489145665977	1.220945	-1.212682	-0.542708
Trial1	3	1	blindfold	counterclockwise	practice	Free	1	0.5	0	0.0320282	0.45545	-1.45061	-0.8004	0.801638879151101	1.301482	-1.318477	-0.545633
Trial1	3	1	blindfold	counterclockwise	practice	Free	1	0.5	0	0.05203247	0.4564	-1.45064	-0.8009	0.802085870639657	1.327589	-1.407345	-0.467958
Trial1	3	1	blindfold	counterclockwise	practice	Free	1	0.5	0	0.07202148	0.45823	-1.45067	-0.80309	0.804175563624885	1.185071	-1.191523	-0.471138
Trial1	3	1	blindfold	counterclockwise	practice	Free	1	0.5	0	0.09202576	0.46431	-1.45052	-0.80485	0.805640905493334	1.19134	-1.073033	-0.488352
Trial1	3	1	blindfold	counterclockwise	practice	Free	1	0.5	0	0.11203	0.46863	-1.45051	-0.80684	0.807449605609606	1.146223	-0.899529	-0.442835
Trial1	3	1	blindfold	counterclockwise	practice	Free	1	0.5	0	0.132019	0.47356	-1.45048	-0.80897	0.809401995918656	1.18923	-1.051874	-0.318491
Trial1	3	1	blindfold	counterclockwise	practice	Free	1	0.5	0	0.1520233	0.47918	-1.45052	-0.81123	0.811497130260351	1.008988	-1.18306	-0.284413
Trial1	3	1	blindfold	counterclockwise	practice	Free	1	0.5	0	0.1720276	0.48535	-1.45058	-0.81616	0.816291435898867	0.892308	-1.157669	-0.211084
Trial1	3	1	blindfold	counterclockwise	practice	Free	1	0.5	0	0.1920319	0.49908	-1.45052	-0.81868	0.818680505311189	0.628704	-0.963006	-0.198965
Trial1	3	1	blindfold	counterclockwise	practice	Free	1	0.5	0	0.2120209	0.50627	-1.45049	-0.8211401	0.821163988472813	0.525381	-0.984165	0.055184
Trial1	3	1	blindfold	counterclockwise	practice	Free	1	0.5	0	0.2320251	0.51387	-1.45048	-0.82353	0.823646810236806	0.523991	-0.950311	-0.045447
Trial1	3	1	blindfold	counterclockwise	practice	Free	1	0.5	0	0.2520294	0.52165	-1.45049	-0.82549	0.825773855107593	0.568992	-1.085728	0.068093
Trial1	3	1	blindfold	counterclockwise	practice	Free	1	0.5	0	0.2720337	0.5291	-1.45052	-0.82906	0.829570565774786	0.453441	-0.937615	0.11874
Trial1	3	1	blindfold	counterclockwise	practice	Free	1	0.5	0	0.2920227	0.54461	-1.45039	-0.83046	0.831657249919183	0.324592	-0.751416	0.218988
Trial1	3	1	blindfold	counterclockwise	practice	Free	1	0.5	0	0.312027	0.5524	-1.45038	-0.83161	0.833259198629748	0.37643	-0.865675	0.181344
Trial1	3	1	blindfold	counterclockwise	practice	Free	1	0.5	0	0.3320313	0.55974	-1.45042	-0.83161	0.833752961774604	0.542298	-0.954543	0.115203
Trial1	3	1	blindfold	counterclockwise	practice	Free	1	0.5	0	0.3520203	0.56765	-1.45049	-0.8335299	0.836270710605313	0.725176	-1.153437	0.0087686
Trial1	3	1	blindfold	counterclockwise	practice	Free	1	0.5	0	0.3720245	0.57557	-1.45056	-0.8356	0.839010199156207	0.84727	-1.212682	-0.114998
Trial1	3	1	blindfold	counterclockwise	practice	Free	1	0.5	0	0.3920288	0.59274	-1.45061	-0.83684	0.841963092677157	1.082232	-1.208451	-0.227173
Trial1	3	1	blindfold	counterclockwise	practice	Free	1	0.5	0	0.4120331	0.60192	-1.45061	-0.83822	0.844393543919411	1.167506	-1.322709	-0.243745
Trial1	3	1	blindfold	counterclockwise	practice	Free	1	0.5	0	0.4320221	0.61167	-1.45066	-0.83972	0.847112677993554	1.215011	-1.453895	-0.119716
Trial1	3	1	blindfold	counterclockwise	practice	Free	1	0.5	0	0.4520264	0.62269	-1.45072	-0.84119	0.850090236490067	1.317878	-1.508908	-0.116906
Trial1	3	1	blindfold	counterclockwise	practice	Free	1	0.5	0	0.4720306	0.63342	-1.45078	-0.84411	0.85458914475093	1.417841	-1.720498	-0.033838
Trial1	3	1	blindfold	counterclockwise	practice	Free	1	0.5	0	0.4920197	0.6578	-1.45091	-0.84573	0.860325561251117	1.699725	-1.872843	-0.216923
Trial1	3	1	blindfold	counterclockwise	practice	Free	1	0.5	0	0.5120239	0.67126	-1.45093	-0.84737	0.864503298168779	1.749187	-1.932088	-0.166549
Trial1	3	1	blindfold	counterclockwise	practice	Free	1	0.5	0	0.5320282	0.68607	-1.45096	-0.84903	0.869180088017661	1.661308	-1.902466	-0.04074
Trial1	3	1	blindfold	counterclockwise	practice	Free	1	0.5	0	0.5520325	0.70178	-1.45095	-0.85057	0.874176435099847	1.546874	-1.754353	-0.010672
Trial1	3	1	blindfold	counterclockwise	practice	Free	1	0.5	0	0.5720215	0.71781	-1.45089	-0.8536201	0.880970149886786	1.576875	-1.758585	-0.079951
Trial1	3	1	blindfold	counterclockwise	practice	Free	1	0.5	0	0.5920258	0.75272	-1.45088	-0.8551199	0.891682407332057	1.742134	-1.805134	-0.024462
Trial1	3	1	blindfold	counterclockwise	practice	Free	1	0.5	0	0.61203	0.77168	-1.4509	-0.85653	0.898584264407843	1.565095	-1.961711	-0.077479
Trial1	3	1	blindfold	counterclockwise	practice	Free	1	0.5	0	0.632019	0.79019	-1.45097	-0.85809	0.90583038128198	1.519809	-2.025188	-0.184163
Trial1	3	1	blindfold	counterclockwise	practice	Free	1	0.5	0	0.6520233	0.81046	-1.45101	-0.85973	0.914068419655086	1.4123	-1.855916	-0.26166
Trial1	3	1	blindfold	counterclockwise	practice	Free	1	0.5	0	0.6720276	0.8306	-1.45097	-0.86308	0.924231283307737	1.330731	-1.838989	-0.160154
Trial1	3	1	blindfold	counterclockwise	practice	Free	1	0.5	0	0.6920319	0.87204	-1.45093	-0.86482	0.941449640117927	1.035554	-1.93632	-0.083617
Trial1	3	1	blindfold	counterclockwise	practice	Free	1	0.5	0	0.7120209	0.89373	-1.45095	-0.86645	0.951713677387578	0.896062	-1.843221	0.134135
Trial1	3	1	blindfold	counterclockwise	practice	Free	1	0.5	0	0.7320251	0.91547	-1.4509	-0.86796	0.962273269175826	0.837801	-1.618935	0.031779
Trial1	3	1	blindfold	counterclockwise	practice	Free	1	0.5	0	0.7520294	0.93658	-1.45085	-0.86947	0.972923522060961	0.718647	-1.838989	0.010853
Trial1	3	1	blindfold	counterclockwise	practice	Free	1	0.5	0	0.7720337	0.95823	-1.45087	-0.87293	0.985891202560292	0.595288	-1.690876	-0.353031
Trial1	3	1	blindfold	counterclockwise	practice	Free	1	0.5	0	0.7920227	0.99907	-1.45084	-0.87466	1.00702584632565	0.6973	-1.580849	-0.139699
Trial1	3	1	blindfold	counterclockwise	practice	Free	1	0.5	0	0.812027	1.02027	-1.45082	-0.87645	1.01923769004365	0.64517	-1.665485	-0.056194
Trial1	3	1	blindfold	counterclockwise	practice	Free	1	0.5	0	0.8320313	1.04127	-1.45084	-0.87827	1.03166437028469	0.484952	-1.682412	-0.184657
Trial1	3	1	blindfold	counterclockwise	practice	Free	1	0.5	0	0.8520203	1.06135	-1.45085	-0.88017	1.04394109806029	0.509185	-1.610472	-0.143895
Trial1	3	1	blindfold	counterclockwise	practice	Free	1	0.5	0	0.8720245	1.08109	-1.45083	-0.8844301	1.05824480725878	0.363942	-1.597776	-0.209454
Trial1	3	1	blindfold	counterclockwise	practice	Free	1	0.5	0	0.8920288	1.08109	-1.45083	-0.8844301	1.05824480725878	0.363942	-1.597776	-0.209454
Trial1	3	1	blindfold	counterclockwise	practice	Free	1	0.5	0	0.9120331	1.12	-1.45083	-0.8885599	1.08348454922168	0.285848	-1.665485	-0.164891
Trial1	3	1	blindfold	counterclockwise	practice	Free	1	0.5	0	0.9320221	1.15397	-1.45079	-0.89142	1.10557966399037	0.492255	-1.669717	-0.159455
Trial1	3	1	blindfold	counterclockwise	practice	Free	1	0.5	0	0.9520264	1.17516	-1.45085	-0.89389	1.12021442622311	0.419859	-1.843221	-0.254923
Trial1	3	1	blindfold	counterclockwise	practice	Free	1	0.5	0	0.9720306	1.19276	-1.45089	-0.89891	1.13488134834753	0.395568	-1.783975	-0.216686
Trial1	3	1	blindfold	counterclockwise	practice	Free	1	0.5	0	0.9920197	1.22698	-1.45081	-0.9013	1.15794714546385	0.423161	-1.610472	0.119589
Trial1	3	1	blindfold	counterclockwise	practice	Free	1	0.5	0	1.012024	1.2441	-1.45076	-0.9035	1.17046881065056	0.154404	-1.475054	0.036064
Trial1	3	1	blindfold	counterclockwise	practice	Free	1	0.5	0	1.032028	1.26074	-1.45078	-0.90547	1.18262477424491	0.034973	-1.504677	0.034727
Trial1	3	1	blindfold	counterclockwise	practice	Free	1	0.5	0	1.052032	1.27633	-1.45078	-0.9072	1.1940268261155	0.142842	-1.576617	0.266421
Trial1	3	1	blindfold	counterclockwise	practice	Free	1	0.5	0	1.072021	1.2914	-1.45078	-0.9104699	1.2063455587533	0.265171	-1.517372	0.017023
Trial1	3	1	blindfold	counterclockwise	practice	Free	1	0.5	0	1.092026	1.32117	-1.45082	-0.91205	1.22725528635664	0.344357	-1.644326	-0.229315
Trial1	3	1	blindfold	counterclockwise	practice	Free	1	0.5	0	1.11203	1.33467	-1.45085	-0.91364	1.23750240839187	0.278723	-1.707803	-0.029982
Trial1	3	1	blindfold	counterclockwise	practice	Free	1	0.5	0	1.132019	1.34822	-1.45085	-0.91517	1.24780339277651	0.282979	-1.593544	0.018419
Trial1	3	1	blindfold	counterclockwise	practice	Free	1	0.5	0	1.152023	1.36176	-1.4508	-0.9165	1.25801535804319	0.180473	-1.504677	0.101526
Trial1	3	1	blindfold	counterclockwise	practice	Free	1	0.5	0	1.172028	1.3745	-1.45077	-0.91872	1.26838344204067	0.226336	-1.555458	0.098103
Trial1	3	1	blindfold	counterclockwise	practice	Free	1	0.5	0	1.192032	1.39948	-1.45081	-0.91956	1.28633384305148	0.545741	-1.682412	0.13342
Trial1	3	1	blindfold	counterclockwise	practice	Free	1	0.5	0	1.212021	1.4116	-1.45083	-0.9201599	1.295264010252	0.808312	-1.563922	0.115014
Trial1	3	1	blindfold	counterclockwise	practice	Free	1	0.5	0	1.232025	1.42386	-1.45081	-0.92049	1.30415463940716	0.964011	-1.618935	0.26417
Trial1	3	1	blindfold	counterclockwise	practice	Free	1	0.5	0	1.252029	1.43679	-1.45081	-0.9205	1.31335288788425	1.07873	-1.631631	0.322186
Trial1	3	1	blindfold	counterclockwise	practice	Free	1	0.5	0	1.272034	1.44964	-1.45082	-0.91968	1.32197854447995	0.916995	-1.635862	0.292226
Trial1	3	1	blindfold	counterclockwise	practice	Free	1	0.5	0	1.292023	1.47609	-1.45089	-0.91889	1.34056347481665	0.962071	-1.826293	0.292504
Trial1	3	1	blindfold	counterclockwise	practice	Free	1	0.5	0	1.312027	1.49007	-1.45092	-0.91798	1.35015763834008	1.11845	-1.847452	0.220705
Trial1	3	1	blindfold	counterclockwise	practice	Free	1	0.5	0	1.332031	1.50401	-1.45092	-0.91705	1.35978553963707	1.208724	-1.932088	0.01483
Trial1	3	1	blindfold	counterclockwise	practice	Free	1	0.5	0	1.35202	1.51881	-1.45096	-0.91618	1.37016767632141	1.202083	-2.008261	-0.0085233
Trial1	3	1	blindfold	counterclockwise	practice	Free	1	0.5	0	1.372025	1.53359	-1.45099	-0.9141899	1.37987370451325	1.169129	-1.813598	0.029553
Trial1	3	1	blindfold	counterclockwise	practice	Free	1	0.5	0	1.392029	1.56479	-1.45085	-0.91306	1.40266045330639	1.106606	-1.661253	0.092599
Trial1	3	1	blindfold	counterclockwise	practice	Free	1	0.5	0	1.412033	1.58074	-1.45083	-0.91182	1.41400666669462	1.000728	-1.750121	0.058128
Trial1	3	1	blindfold	counterclockwise	practice	Free	1	0.5	0	1.432022	1.59801	-1.45087	-0.9105999	1.42647059635234	1.037884	-1.720498	0.116546
Trial1	3	1	blindfold	counterclockwise	practice	Free	1	0.5	0	1.452026	1.61408	-1.45087	-0.90918	1.43797866871398	1.05085	-1.673949	0.238486
Trial1	3	1	blindfold	counterclockwise	practice	Free	1	0.5	0	1.472031	1.63195	-1.45084	-0.90643	1.45014695992965	1.099863	-1.741657	0.166452
Trial1	3	1	blindfold	counterclockwise	practice	Free	1	0.5	0	1.49202	1.66584	-1.45088	-0.90529	1.47605317408754	0.84516	-1.762816	-0.161512
Trial1	3	1	blindfold	counterclockwise	practice	Free	1	0.5	0	1.512024	1.68324	-1.45089	-0.90431	1.48923916901962	0.731134	-1.610472	-0.178535
Trial1	3	1	blindfold	counterclockwise	practice	Free	1	0.5	0	1.532028	1.70062	-1.45084	-0.90343	1.50255590738787	0.659544	-1.593544	-0.051677
Trial1	3	1	blindfold	counterclockwise	practice	Free	1	0.5	0	1.552032	1.71839	-1.45081	-0.90265	1.51632819099812	0.591264	-1.657021	-0.088638
Trial1	3	1	blindfold	counterclockwise	practice	Free	1	0.5	0	1.572021	1.73552	-1.4508	-0.90169	1.52956034378087	0.572034	-1.546995	-0.162486
Trial1	3	1	blindfold	counterclockwise	practice	Free	1	0.5	0	1.592026	1.77015	-1.45083	-0.90154	1.55758002256437	0.819404	-1.699339	-0.129929
Trial1	3	1	blindfold	counterclockwise	practice	Free	1	0.5	0	1.61203	1.78713	-1.45083	-0.90151	1.57143997846611	0.698398	-1.517372	-0.085557
Trial1	3	1	blindfold	counterclockwise	practice	Free	1	0.5	0	1.632019	1.80405	-1.45077	-0.9014701	1.58530593581456	0.531253	-1.568154	0.046045
Trial1	3	1	blindfold	counterclockwise	practice	Free	1	0.5	0	1.652023	1.82138	-1.45076	-0.90148	1.59959715706508	0.548163	-1.445431	-0.069792
Trial1	3	1	blindfold	counterclockwise	practice	Free	1	0.5	0	1.672028	1.83863	-1.45075	-0.90149	1.6138817627281	0.647135	-1.504677	0.0099946
Trial1	3	1	blindfold	counterclockwise	practice	Free	1	0.5	0	1.692032	1.87198	-1.45076	-0.9014701	1.6416385919573	0.927832	-1.563922	-0.0023142
Trial1	3	1	blindfold	counterclockwise	practice	Free	1	0.5	0	1.712021	1.88878	-1.45078	-0.90143	1.65568292457326	0.932664	-1.508908	-0.068473
Trial1	3	1	blindfold	counterclockwise	practice	Free	1	0.5	0	1.732025	1.9063	-1.45081	-0.90127	1.67031956343499	0.902648	-1.67818	0.043018
Trial1	3	1	blindfold	counterclockwise	practice	Free	1	0.5	0	1.752029	1.92298	-1.45085	-0.90096	1.68422112729808	0.988535	-1.703571	0.144169
Trial1	3	1	blindfold	counterclockwise	practice	Free	1	0.5	0	1.772034	1.9409	-1.45086	-0.89991	1.69883218278011	1.023088	-1.707803	0.177236
Trial1	3	1	blindfold	counterclockwise	practice	Free	1	0.5	0	1.792023	1.97663	-1.45082	-0.8992701	1.72890795365097	0.81801	-1.737426	0.119379
Trial1	3	1	blindfold	counterclockwise	practice	Free	1	0.5	0	1.812027	1.99432	-1.45084	-0.89858	1.74368529550873	0.902821	-1.741657	0.115372
Trial1	3	1	blindfold	counterclockwise	practice	Free	1	0.5	0	1.832031	2.01207	-1.45086	-0.89786	1.75855283340614	1.06391	-1.728962	0.07276
Trial1	3	1	blindfold	counterclockwise	practice	Free	1	0.5	0	1.85202	2.03055	-1.45088	-0.89719	1.77412884613722	1.122273	-1.81783	0.018244
Trial1	3	1	blindfold	counterclockwise	practice	Free	1	0.5	0	1.872025	2.04874	-1.45088	-0.89593	1.78921375473638	0.972887	-1.733194	-0.132698
Trial1	3	1	blindfold	counterclockwise	practice	Free	1	0.5	0	1.892029	2.08631	-1.4509	-0.89519	1.82146761350595	0.870796	-1.712035	0.135271
Trial1	3	1	blindfold	counterclockwise	practice	Free	1	0.5	0	1.912033	2.10496	-1.45088	-0.89427	1.8372847700997	0.827051	-1.720498	0.234008
Trial1	3	1	blindfold	counterclockwise	practice	Free	1	0.5	0	1.932022	2.12365	-1.45086	-0.89311	1.85307449951129	0.841413	-1.728962	0.293407
Trial1	3	1	blindfold	counterclockwise	practice	Free	1	0.5	0	1.952026	2.14298	-1.45087	-0.89179	1.86940425891107	0.891368	-1.783975	0.267308
Trial1	3	1	blindfold	counterclockwise	practice	Free	1	0.5	0	1.972031	2.16239	-1.45087	-0.88896	1.88514996207098	0.940578	-1.690876	0.156142
Trial1	3	1	blindfold	counterclockwise	practice	Free	1	0.5	0	1.99202	2.19975	-1.45083	-0.88748	1.91749072169196	0.947591	-1.589313	0.032812
Trial1	3	1	blindfold	counterclockwise	practice	Free	1	0.5	0	2.012024	2.21888	-1.45082	-0.88599	1.93378573726255	0.885071	-1.733194	0.05494
Trial1	3	1	blindfold	counterclockwise	practice	Free	1	0.5	0	2.032028	2.23933	-1.45085	-0.8846	1.95135495632222	0.949891	-1.695108	-0.027489
Trial1	3	1	blindfold	counterclockwise	practice	Free	1	0.5	0	2.052032	2.25873	-1.45086	-0.88324	1.9680558830264	0.983677	-1.728962	0.043646
Trial1	3	1	blindfold	counterclockwise	practice	Free	1	0.5	0	2.072021	2.27826	-1.45087	-0.8804	1.98426630390336	0.965824	-1.699339	-0.027771
Trial1	3	1	blindfold	counterclockwise	practice	Free	1	0.5	0	2.092026	2.31826	-1.45087	-0.87884	2.01951229903994	0.928502	-1.733194	0.22822
Trial1	3	1	blindfold	counterclockwise	practice	Free	1	0.5	0	2.11203	2.33813	-1.45086	-0.87715	2.03669192756222	1.00843	-1.733194	0.297986
Trial1	3	1	blindfold	counterclockwise	practice	Free	1	0.5	0	2.132019	2.3582	-1.45085	-0.87543	2.05408989099412	0.998276	-1.775512	0.053375
Trial1	3	1	blindfold	counterclockwise	practice	Free	1	0.5	0	2.152023	2.37909	-1.45086	-0.87391	2.07236533821921	1.060857	-1.805134	-0.179806
Trial1	3	1	blindfold	counterclockwise	practice	Free	1	0.5	0	2.172028	2.39956	-1.45089	-0.87102	2.08973777564636	0.975141	-1.809366	-0.037836
Trial1	3	1	blindfold	counterclockwise	practice	Free	1	0.5	0	2.192032	2.44067	-1.45088	-0.8695	2.12655362468902	0.774887	-1.686644	0.226277
Trial1	3	1	blindfold	counterclockwise	practice	Free	1	0.5	0	2.212021	2.46182	-1.45085	-0.8678	2.14518393267963	0.796894	-1.551226	0.165205
Trial1	3	1	blindfold	counterclockwise	practice	Free	1	0.5	0	2.232025	2.48298	-1.45082	-0.86609	2.16386728314704	0.914379	-1.690876	0.102829
Trial1	3	1	blindfold	counterclockwise	practice	Free	1	0.5	0	2.252029	2.50423	-1.45082	-0.86476	2.18283022900179	0.961297	-1.754353	-0.284065
Trial1	3	1	blindfold	counterclockwise	practice	Free	1	0.5	0	2.272034	2.52433	-1.45087	-0.86283	2.20054268131306	0.87032	-1.834757	-0.28095
Trial1	3	1	blindfold	counterclockwise	practice	Free	1	0.5	0	2.292023	2.56646	-1.45088	-0.86196	2.23902490173735	0.82949	-1.597776	0.019037
Trial1	3	1	blindfold	counterclockwise	practice	Free	1	0.5	0	2.312027	2.58721	-1.45081	-0.86093	2.25779667871021	0.866718	-1.445431	0.111669
Trial1	3	1	blindfold	counterclockwise	practice	Free	1	0.5	0	2.332031	2.60862	-1.45075	-0.85985	2.277195645212	0.852352	-1.568154	0.176103
Trial1	3	1	blindfold	counterclockwise	practice	Free	1	0.5	0	2.35202	2.62947	-1.45078	-0.8587999	2.29612265809541	0.944116	-1.695108	0.074385
Trial1	3	1	blindfold	counterclockwise	practice	Free	1	0.5	0	2.372025	2.65042	-1.45085	-0.85659	2.31474693447097	0.976411	-1.690876	-0.031869
Trial1	3	1	blindfold	counterclockwise	practice	Free	1	0.5	0	2.392029	2.6946	-1.45084	-0.85537	2.35540367857341	1.060412	-1.733194	0.259336
Trial1	3	1	blindfold	counterclockwise	practice	Free	1	0.5	0	2.412033	2.71476	-1.45087	-0.85404	2.37371997358852	1.183953	-1.949016	0.044954
Trial1	3	1	blindfold	counterclockwise	practice	Free	1	0.5	0	2.432022	2.73713	-1.45094	-0.85269	2.39412416414381	1.076277	-1.851684	0.041624
Trial1	3	1	blindfold	counterclockwise	practice	Free	1	0.5	0	2.452026	2.75901	-1.45093	-0.8512599	2.4140772451844	0.983266	-1.640094	0.120634
Trial1	3	1	blindfold	counterclockwise	practice	Free	1	0.5	0	2.472031	2.78102	-1.45085	-0.84834	2.43366674072655	0.984219	-1.640094	0.155734
Trial1	3	1	blindfold	counterclockwise	practice	Free	1	0.5	0	2.49202	2.82608	-1.45084	-0.84717	2.47554954654919	0.823529	-1.716267	-0.163183
Trial1	3	1	blindfold	counterclockwise	practice	Free	1	0.5	0	2.512024	2.84827	-1.45088	-0.8463	2.49611606469007	0.701823	-1.830525	-0.284365
Trial1	3	1	blindfold	counterclockwise	practice	Free	1	0.5	0	2.532028	2.87034	-1.45092	-0.84566	2.51667499265949	0.761964	-1.898234	-0.193735
Trial1	3	1	blindfold	counterclockwise	practice	Free	1	0.5	0	2.552032	2.89231	-1.45093	-0.84527	2.53724836280187	0.778853	-1.792439	-0.207515
Trial1	3	1	blindfold	counterclockwise	practice	Free	1	0.5	0	2.572021	2.91554	-1.45088	-0.84547	2.55922895298008	0.740963	-1.690876	-0.239924
Trial1	3	1	blindfold	counterclockwise	practice	Free	1	0.5	0	2.592026	2.95837	-1.45083	-0.84623	2.59993980747867	0.2136	-1.809366	-0.535857
Trial1	3	1	blindfold	counterclockwise	practice	Free	1	0.5	0	2.61203	2.98013	-1.45088	-0.84736	2.62088982951607	-0.113512	-1.877075	-0.418621
Trial1	3	1	blindfold	counterclockwise	practice	Free	1	0.5	0	2.632019	3.00044	-1.45093	-0.84866	2.64053490406448	-0.073265	-1.957479	-0.131117
Trial1	3	1	blindfold	counterclockwise	practice	Free	1	0.5	0	2.652023	3.02109	-1.45096	-0.84975	2.66044544677395	0.068084	-1.838989	0.265925
Trial1	3	1	blindfold	counterclockwise	practice	Free	1	0.5	0	2.672028	3.03877	-1.45092	-0.8508101	2.67754190530585	0.360911	-1.657021	0.26287
Trial1	3	1	blindfold	counterclockwise	practice	Free	1	0.5	0	2.692032	3.07646	-1.4509	-0.85075	2.71328625034361	0.467295	-1.919393	0.372473
Trial1	3	1	blindfold	counterclockwise	practice	Free	1	0.5	0	2.712021	3.09477	-1.45095	-0.85063	2.73064142484271	0.125354	-1.906698	0.058224
Trial1	3	1	blindfold	counterclockwise	practice	Free	1	0.5	0	2.732025	3.11136	-1.45096	-0.85058	2.74639542492652	-0.211631	-1.98287	0.025525
Trial1	3	1	blindfold	counterclockwise	practice	Free	1	0.5	0	2.752029	3.128	-1.45096	-0.85073	2.7622679799985	-0.266713	-1.868611	-0.240028
Trial1	3	1	blindfold	counterclockwise	practice	Free	1	0.5	0	2.772034	3.14316	-1.45096	-0.85213	2.77712456852975	-0.136038	-1.847452	-0.425567
Trial1	3	1	blindfold	counterclockwise	practice	Free	1	0.5	0	2.792023	3.17132	-1.45102	-0.8531899	2.80426165319682	-0.111327	-2.283328	-0.160622
Trial1	3	1	blindfold	counterclockwise	practice	Free	1	0.5	0	2.812027	3.18393	-1.4511	-0.85414	2.81656438381988	-0.251499	-2.245242	0.088917
Trial1	3	1	blindfold	counterclockwise	practice	Free	1	0.5	0	2.832031	3.19561	-1.45112	-0.85482	2.8279021865838	-0.372493	-2.092897	0.216143
Trial1	3	1	blindfold	counterclockwise	practice	Free	1	0.5	0	2.85202	3.20624	-1.45108	-0.85532	2.83818726843319	-0.674332	-2.262169	0.215074
Trial1	3	1	blindfold	counterclockwise	practice	Free	1	0.5	0	2.872025	3.21589	-1.45111	-0.85647	2.84773575978677	-0.92789	-2.393355	-0.136473
Trial1	3	1	blindfold	counterclockwise	practice	Free	1	0.5	0	2.892029	3.22959	-1.45129	-0.85693	2.86094220329151	-1.311839	-2.579554	0.061749
Trial1	3	1	blindfold	counterclockwise	practice	Free	1	0.5	0	2.912033	3.23368	-1.45132	-0.8572	2.86492575561427	-1.358866	-2.668422	0.1504
Trial1	3	1	blindfold	counterclockwise	practice	Free	1	0.5	0	2.932022	3.2357	-1.45134	-0.8572	2.86685316841755	-1.587039	-2.740362	0.152087
Trial1	3	1	blindfold	counterclockwise	practice	Free	1	0.5	0	2.952026	3.23575	-1.45139	-0.85677	2.86677216399535	-2.11069	-2.913866	0.659265
Trial1	3	1	blindfold	counterclockwise	practice	Free	1	0.5	0	2.972031	3.23445	-1.45142	-0.85439	2.86482080920236	-2.575656	-2.714971	1.029754
Trial1	3	1	blindfold	counterclockwise	practice	Free	1	0.5	0	2.99202	3.22689	-1.45131	-0.85262	2.85707725153478	-2.410761	-3.13392	0.598639
Trial1	3	1	blindfold	counterclockwise	practice	Free	1	0.5	0	3.012024	3.22069	-1.45147	-0.84993	2.85035678979079	-1.835651	-2.918098	1.491791
Trial1	3	1	blindfold	counterclockwise	practice	Free	1	0.5	0	3.032028	3.2138	-1.45142	-0.84571	2.84252274518374	-1.243357	-2.308719	1.9418
Trial1	3	1	blindfold	counterclockwise	practice	Free	1	0.5	0	3.052032	3.20644	-1.45123	-0.84003	2.83380799400965	-0.940938	-2.418745	2.190417
Trial1	3	1	blindfold	counterclockwise	practice	Free	1	0.5	0	3.072021	3.19859	-1.45121	-0.82291	2.82127082907737	-0.961131	-2.609176	2.468346
Trial1	3	1	blindfold	counterclockwise	practice	Free	1	0.5	0	3.092026	3.18179	-1.45122	-0.81182	2.80197251486295	-1.53043	-2.169069	2.527188
Trial1	3	1	blindfold	counterclockwise	practice	Free	1	0.5	0	3.11203	3.17233	-1.45115	-0.79952	2.78936899031358	-1.483683	-2.40605	1.956162
Trial1	3	1	blindfold	counterclockwise	practice	Free	1	0.5	0	3.132019	3.16205	-1.45118	-0.78589	2.77563205682433	-1.341718	-2.490686	1.694066
Trial1	3	1	blindfold	counterclockwise	practice	Free	1	0.5	0	3.152023	3.15109	-1.45124	-0.77164	2.76110616444106	-1.224423	-2.308719	1.753002
Trial1	3	1	blindfold	counterclockwise	practice	Free	1	0.5	0	3.172028	3.13919	-1.4512	-0.74005	2.74098502819495	-1.011572	-2.10136	2.051052
Trial1	3	1	blindfold	counterclockwise	practice	Free	1	0.5	0	3.192032	3.11498	-1.45106	-0.72307	2.71310693427427	-0.683342	-2.152142	1.581371
Trial1	3	1	blindfold	counterclockwise	practice	Free	1	0.5	0	3.212021	3.10248	-1.4511	-0.70516	2.69632201020841	-0.885807	-2.296023	1.105363
Trial1	3	1	blindfold	counterclockwise	practice	Free	1	0.5	0	3.232025	3.08924	-1.45113	-0.68761	2.67898682314885	-1.009645	-2.190228	1.025458
Trial1	3	1	blindfold	counterclockwise	practice	Free	1	0.5	0	3.252029	3.076	-1.45112	-0.66895	2.66144133942615	-1.078793	-2.202924	0.982442
Trial1	3	1	blindfold	counterclockwise	practice	Free	1	0.5	0	3.272034	3.06148	-1.45113	-0.63496	2.63900629380908	-1.115386	-2.465295	0.694167
Trial1	3	1	blindfold	counterclockwise	practice	Free	1	0.5	0	3.292023	3.0337	-1.45119	-0.61723	2.60779763525534	-0.828377	-2.232546	0.868093
Trial1	3	1	blindfold	counterclockwise	practice	Free	1	0.5	0	3.312027	3.0189	-1.45113	-0.59981	2.58932980442385	-0.907911	-2.156374	1.083077
Trial1	3	1	blindfold	counterclockwise	practice	Free	1	0.5	0	3.332031	3.00424	-1.45112	-0.58175	2.57092420376686	-1.101315	-2.49915	0.940625
Trial1	3	1	blindfold	counterclockwise	practice	Free	1	0.5	0	3.35202	2.9888	-1.45115	-0.56359	2.55181491492462	-1.018283	-2.262169	0.813776
Trial1	3	1	blindfold	counterclockwise	practice	Free	1	0.5	0	3.372025	2.97308	-1.45112	-0.52795	2.52880514878287	-0.794893	-2.232546	1.131588
Trial1	3	1	blindfold	counterclockwise	practice	Free	1	0.5	0	3.392029	2.94263	-1.45107	-0.50858	2.49501405987668	-0.507987	-2.012493	1.315807
Trial1	3	1	blindfold	counterclockwise	practice	Free	1	0.5	0	3.412033	2.92643	-1.45105	-0.48927	2.47526742035635	-0.251664	-2.07597	1.302007
Trial1	3	1	blindfold	counterclockwise	practice	Free	1	0.5	0	3.432022	2.91197	-1.45104	-0.46889	2.45712388616504	-0.210699	-1.98287	1.333772
Trial1	3	1	blindfold	counterclockwise	practice	Free	1	0.5	0	3.452026	2.89692	-1.45104	-0.44864	2.43854553059039	-0.422944	-2.105592	1.395082
Trial1	3	1	blindfold	counterclockwise	practice	Free	1	0.5	0	3.472031	2.88253	-1.45106	-0.40707	2.41705527088671	-0.346171	-2.181765	0.933608
Trial1	3	1	blindfold	counterclockwise	practice	Free	1	0.5	0	3.49202	2.85448	-1.45107	-0.38681	2.38604260343714	0.031004	-2.016724	0.50259
Trial1	3	1	blindfold	counterclockwise	practice	Free	1	0.5	0	3.512024	2.84066	-1.45106	-0.36662	2.36919792180399	-0.0034505	-2.177533	0.799658
Trial1	3	1	blindfold	counterclockwise	practice	Free	1	0.5	0	3.532028	2.82773	-1.45108	-0.34563	2.35325025999362	-0.107718	-1.999797	1.024306
Trial1	3	1	blindfold	counterclockwise	practice	Free	1	0.5	0	3.552032	2.81482	-1.45105	-0.32503	2.33752783706227	-0.110346	-2.050579	1.022516
Trial1	3	1	blindfold	counterclockwise	practice	Free	1	0.5	0	3.572021	2.80297	-1.45105	-0.28394	2.32040805501536	-0.2761	-2.202924	0.889719
Trial1	3	1	blindfold	counterclockwise	practice	Free	1	0.5	0	3.592026	2.77903	-1.4511	-0.26298	2.29415246048839	-0.026768	-2.325646	0.701356
Trial1	3	1	blindfold	counterclockwise	practice	Free	1	0.5	0	3.61203	2.76778	-1.45114	-0.24286	2.2807471160425	0.078886	-2.329878	0.770878
Trial1	3	1	blindfold	counterclockwise	practice	Free	1	0.5	0	3.632019	2.75666	-1.45121	-0.22303	2.26765444178697	0.024041	-2.422977	0.541444
Trial1	3	1	blindfold	counterclockwise	practice	Free	1	0.5	0	3.652023	2.74637	-1.45119	-0.20231	2.25546178373215	0.051279	-2.296023	0.703525
Trial1	3	1	blindfold	counterclockwise	practice	Free	1	0.5	0	3.672028	2.73633	-1.45113	-0.16543	2.24244043324517	0.259814	-2.262169	0.404964
Trial1	3	1	blindfold	counterclockwise	practice	Free	1	0.5	0	3.692032	2.71868	-1.45119	-0.14721	2.22355825317156	0.302946	-2.215619	0.057609
Trial1	3	1	blindfold	counterclockwise	practice	Free	1	0.5	0	3.712021	2.71076	-1.45118	-0.13022	2.21459171998532	0.172946	-2.346805	0.049859
Trial1	3	1	blindfold	counterclockwise	practice	Free	1	0.5	0	3.732025	2.70291	-1.45116	-0.11409	2.20586236180609	-0.049975	-2.537236	0.048014
Trial1	3	1	blindfold	counterclockwise	practice	Free	1	0.5	0	3.752029	2.69621	-1.45119	-0.098477	2.19841686775058	0.102546	-2.579554	-0.077475
Trial1	3	1	blindfold	counterclockwise	practice	Free	1	0.5	0	3.772034	2.68969	-1.45122	-0.070546	2.19082622075573	0.445702	-2.249473	-0.189106
Trial1	3	1	blindfold	counterclockwise	practice	Free	1	0.5	0	3.792023	2.67893	-1.45118	-0.057076	2.17967721650463	0.217046	-2.410282	0.122429
Trial1	3	1	blindfold	counterclockwise	practice	Free	1	0.5	0	3.812027	2.67416	-1.45119	-0.0446	2.17461741035333	0.103346	-2.249473	0.129535
Trial1	3	1	blindfold	counterclockwise	practice	Free	1	0.5	0	3.832031	2.66992	-1.45116	-0.032659	2.17016572556125	0.273579	-2.393355	0.212612
Trial1	3	1	blindfold	counterclockwise	practice	Free	1	0.5	0	3.85202	2.66618	-1.45119	-0.020704	2.1662790742983	0.50345	-2.418745	0.434805
Trial1	3	1	blindfold	counterclockwise	practice	Free	1	0.5	0	3.872025	2.66295	-1.4512	0.0030757	2.16295198730256	0.361338	-2.28756	0.845777
Trial1	3	1	blindfold	counterclockwise	practice	Free	1	0.5	0	3.892029	2.65808	-1.45105	0.015454	2.15813519489584	0.300804	-2.088665	0.965225
Trial1	3	1	blindfold	counterclockwise	practice	Free	1	0.5	0	3.912033	2.65618	-1.45107	0.02832	2.15636587916645	0.347618	-2.304487	0.907537
Trial1	3	1	blindfold	counterclockwise	practice	Free	1	0.5	0	3.932022	2.6546	-1.45112	0.041429	2.15499840834384	0.447376	-2.24101	1.119053
Trial1	3	1	blindfold	counterclockwise	practice	Free	1	0.5	0	3.952026	2.65351	-1.45112	0.054526	2.15420027110352	0.585467	-2.198692	1.175012
Trial1	3	1	blindfold	counterclockwise	practice	Free	1	0.5	0	3.972031	2.65303	-1.45113	0.081455	2.15457020021962	0.750117	-2.380659	1.016287
Trial1	3	1	blindfold	counterclockwise	practice	Free	1	0.5	0	3.99202	2.65389	-1.45118	0.096259	2.15603976592424	0.350328	-1.999797	1.161029
Trial1	3	1	blindfold	counterclockwise	practice	Free	1	0.5	0	4.012024	2.65491	-1.45105	0.11021	2.15772651881587	0.222149	-2.084433	1.307418
Trial1	3	1	blindfold	counterclockwise	practice	Free	1	0.5	0	4.032028	2.65607	-1.45104	0.12457	2.15966559983486	0.319417	-2.338341	0.758147
Trial1	3	1	blindfold	counterclockwise	practice	Free	1	0.5	0	4.052032	2.65749	-1.45113	0.13914	2.16197204128619	0.387184	-2.3595	0.623171
Trial1	3	1	blindfold	counterclockwise	practice	Free	1	0.5	0	4.072021	2.65919	-1.45116	0.16744	2.1656724942808	0.449627	-2.059042	0.656742
Trial1	3	1	blindfold	counterclockwise	practice	Free	1	0.5	0	4.092026	2.66336	-1.45107	0.18225	2.17102303818019	0.190399	-2.109824	0.919862
Trial1	3	1	blindfold	counterclockwise	practice	Free	1	0.5	0	4.11203	2.66566	-1.45109	0.19683	2.17458637565691	0.105126	-2.384891	0.635715
Trial1	3	1	blindfold	counterclockwise	practice	Free	1	0.5	0	4.132019	2.66802	-1.45114	0.2105	2.17821533562046	0.215969	-2.207155	0.243357
Trial1	3	1	blindfold	counterclockwise	practice	Free	1	0.5	0	4.152023	2.6703	-1.45113	0.22389	2.18181778680851	0.075893	-2.300255	0.493579
Trial1	3	1	blindfold	counterclockwise	practice	Free	1	0.5	0	4.172028	2.67264	-1.45112	0.25029	2.18700937977173	-0.0086062	-2.279096	0.72788
Trial1	3	1	blindfold	counterclockwise	practice	Free	1	0.5	0	4.192032	2.67667	-1.45122	0.26326	2.19253242719411	-0.120128	-2.380659	0.749106
Trial1	3	1	blindfold	counterclockwise	practice	Free	1	0.5	0	4.212021	2.67839	-1.45119	0.2764	2.1958552014421	-0.045743	-2.296023	0.591182
Trial1	3	1	blindfold	counterclockwise	practice	Free	1	0.5	0	4.232025	2.68	-1.45117	0.28925	2.19910569225303	-0.077936	-2.469527	0.511408
Trial1	3	1	blindfold	counterclockwise	practice	Free	1	0.5	0	4.252029	2.68148	-1.4512	0.30144	2.20220815608881	0.051609	-2.511845	0.47487
Trial1	3	1	blindfold	counterclockwise	practice	Free	1	0.5	0	4.272034	2.68282	-1.45124	0.32557	2.20696585494632	0.035073	-2.528772	0.801545
Trial1	3	1	blindfold	counterclockwise	practice	Free	1	0.5	0	4.292023	2.68537	-1.45121	0.33811	2.21137091256575	-0.086835	-2.427209	1.053998
Trial1	3	1	blindfold	counterclockwise	practice	Free	1	0.5	0	4.312027	2.68649	-1.45121	0.3504	2.21438906187383	-0.278764	-2.456832	1.063025
Trial1	3	1	blindfold	counterclockwise	practice	Free	1	0.5	0	4.332031	2.68739	-1.45122	0.36273	2.21726147576872	-0.171004	-2.511845	0.918643
Trial1	3	1	blindfold	counterclockwise	practice	Free	1	0.5	0	4.35202	2.68802	-1.45125	0.37594	2.22008138130726	-0.254988	-2.439904	1.070136
Trial1	3	1	blindfold	counterclockwise	practice	Free	1	0.5	0	4.372025	2.68838	-1.45122	0.40128	2.22486665241082	-0.211106	-2.257937	1.109958
Trial1	3	1	blindfold	counterclockwise	practice	Free	1	0.5	0	4.392029	2.68843	-1.45125	0.4148	2.22739403487281	-0.301198	-2.516077	1.025374
Trial1	3	1	blindfold	counterclockwise	practice	Free	1	0.5	0	4.412033	2.68805	-1.45126	0.42811	2.22953831905358	-0.444985	-2.545699	1.096201
Trial1	3	1	blindfold	counterclockwise	practice	Free	1	0.5	0	4.432022	2.68733	-1.45126	0.4416	2.23146210896744	-0.483054	-2.410282	1.120157
Trial1	3	1	blindfold	counterclockwise	practice	Free	1	0.5	0	4.452026	2.68617	-1.45123	0.45608	2.23323726196079	-0.5834	-2.516077	1.071462
Trial1	3	1	blindfold	counterclockwise	practice	Free	1	0.5	0	4.472031	2.68448	-1.45124	0.48327	2.23729804514597	-0.466417	-2.477991	0.848067
Trial1	3	1	blindfold	counterclockwise	practice	Free	1	0.5	0	4.49202	2.68019	-1.45131	0.49695	2.23610980859815	-0.578401	-2.367964	1.106438
Trial1	3	1	blindfold	counterclockwise	practice	Free	1	0.5	0	4.512024	2.67769	-1.45125	0.51104	2.23684952047494	-0.632958	-2.554163	0.911757
Trial1	3	1	blindfold	counterclockwise	practice	Free	1	0.5	0	4.532028	2.67455	-1.45126	0.52447	2.23690337279219	-0.644486	-2.685349	0.527657
Trial1	3	1	blindfold	counterclockwise	practice	Free	1	0.5	0	4.552032	2.67098	-1.45132	0.53774	2.23658631807078	-0.837094	-2.71074	0.830736
Trial1	3	1	blindfold	counterclockwise	practice	Free	1	0.5	0	4.572021	2.66705	-1.45133	0.56399	2.23923892274576	-0.748788	-2.511845	0.888261
Trial1	3	1	blindfold	counterclockwise	practice	Free	1	0.5	0	4.592026	2.65788	-1.45134	0.57704	2.23370108541345	-0.722067	-2.698044	0.45181
Trial1	3	1	blindfold	counterclockwise	practice	Free	1	0.5	0	4.61203	2.6524	-1.45137	0.58939	2.23163760063986	-0.768788	-2.753058	0.527068
Trial1	3	1	blindfold	counterclockwise	practice	Free	1	0.5	0	4.632019	2.64699	-1.45137	0.60145	2.22964312279315	-0.939476	-2.748826	0.591082
Trial1	3	1	blindfold	counterclockwise	practice	Free	1	0.5	0	4.652023	2.64094	-1.45137	0.6136	2.22713467323768	-0.955159	-2.558395	0.604212
Trial1	3	1	blindfold	counterclockwise	practice	Free	1	0.5	0	4.672028	2.6342	-1.45133	0.6364	2.2270639803899	-0.976997	-2.638799	0.494713
Trial1	3	1	blindfold	counterclockwise	practice	Free	1	0.5	0	4.692032	2.61974	-1.45132	0.64806	2.21659184881508	-0.620081	-2.630335	0.838751
Trial1	3	1	blindfold	counterclockwise	practice	Free	1	0.5	0	4.712021	2.61196	-1.45131	0.6595	2.21253587938953	-0.368551	-2.554163	0.834887
Trial1	3	1	blindfold	counterclockwise	practice	Free	1	0.5	0	4.732025	2.60443	-1.4513	0.67096	2.20880347505392	-0.795947	-2.651494	0.869508
Trial1	3	1	blindfold	counterclockwise	practice	Free	1	0.5	0	4.752029	2.59669	-1.45131	0.68264	2.20501861527922	-0.944979	-2.554163	0.526098
Trial1	3	1	blindfold	counterclockwise	practice	Free	1	0.5	0	4.772034	2.58835	-1.45132	0.70426	2.20390269819611	-0.798574	-2.905402	0.429458
Trial1	3	1	blindfold	counterclockwise	practice	Free	1	0.5	0	4.792023	2.57193	-1.45145	0.71517	2.1918854263425	-0.435085	-2.791144	0.456937
Trial1	3	1	blindfold	counterclockwise	practice	Free	1	0.5	0	4.812027	2.56346	-1.45139	0.72492	2.187092980326	-0.621776	-2.651494	0.455217
Trial1	3	1	blindfold	counterclockwise	practice	Free	1	0.5	0	4.832031	2.55565	-1.45137	0.73458	2.18295757177554	-0.960341	-2.935025	0.38947
Trial1	3	1	blindfold	counterclockwise	practice	Free	1	0.5	0	4.85202	2.54734	-1.45142	0.74367	2.1782210076089	-0.917668	-2.930793	0.04664
Trial1	3	1	blindfold	counterclockwise	practice	Free	1	0.5	0	4.872025	2.53879	-1.45146	0.76061	2.17604991316835	-0.787874	-2.926561	0.09576
Trial1	3	1	blindfold	counterclockwise	practice	Free	1	0.5	0	4.892029	2.52128	-1.45142	0.76886	2.16257224488016	-0.731535	-3.04082	0.525002
Trial1	3	1	blindfold	counterclockwise	practice	Free	1	0.5	0	4.912033	2.51267	-1.45145	0.77671	2.15734051882005	-0.746067	-2.888475	0.494675
Trial1	3	1	blindfold	counterclockwise	practice	Free	1	0.5	0	4.932022	2.50374	-1.45147	0.7844	2.1518031400776	-0.908566	-2.981575	0.511462
Trial1	3	1	blindfold	counterclockwise	practice	Free	1	0.5	0	4.952026	2.49491	-1.45148	0.79224	2.14646455262441	-0.951788	-2.753058	0.521424
Trial1	3	1	blindfold	counterclockwise	practice	Free	1	0.5	0	4.972031	2.48559	-1.45142	0.8072701	2.14342074886559	-0.927806	-2.939257	0.474948
Trial1	3	1	blindfold	counterclockwise	practice	Free	1	0.5	0	4.99202	2.46681	-1.45145	0.81418	2.12866874554947	-0.929974	-2.82923	0.204944
Trial1	3	1	blindfold	counterclockwise	practice	Free	1	0.5	0	5.012024	2.45766	-1.45142	0.82082	2.12277602343124	-1.100771	-2.808071	0.254955
Trial1	3	1	blindfold	counterclockwise	practice	Free	1	0.5	0	5.032028	2.44759	-1.45138	0.82723	2.11599048972926	-1.241372	-2.61764	0.292162
Trial1	3	1	blindfold	counterclockwise	practice	Free	1	0.5	0	5.052032	2.4374	-1.45134	0.83337	2.10903408326972	-1.174008	-2.87578	0.101751
Trial1	3	1	blindfold	counterclockwise	practice	Free	1	0.5	0	5.072021	2.42653	-1.45138	0.84337	2.10304312522134	-1.103679	-2.740362	-0.309133
Trial1	3	1	blindfold	counterclockwise	practice	Free	1	0.5	0	5.092026	2.40467	-1.45139	0.84789	2.08487057013553	-1.250754	-2.820766	0.019289
Trial1	3	1	blindfold	counterclockwise	practice	Free	1	0.5	0	5.11203	2.39323	-1.45139	0.85215	2.07616939299171	-1.453877	-2.626104	0.098346
Trial1	3	1	blindfold	counterclockwise	practice	Free	1	0.5	0	5.132019	2.38088	-1.45133	0.85617	2.06657595693938	-1.410172	-2.689581	0.0036517
Trial1	3	1	blindfold	counterclockwise	practice	Free	1	0.5	0	5.152023	2.36837	-1.45134	0.8599	2.05675343023669	-1.292318	-2.723435	-0.183242
Trial1	3	1	blindfold	counterclockwise	practice	Free	1	0.5	0	5.172028	2.35469	-1.45136	0.86608	2.04694157618732	-1.354498	-2.78268	-0.195446
Trial1	3	1	blindfold	counterclockwise	practice	Free	1	0.5	0	5.192032	2.32811	-1.4514	0.8690799	2.02417540068007	-1.54603	-2.444136	0.048923
Trial1	3	1	blindfold	counterclockwise	practice	Free	1	0.5	0	5.212021	2.31292	-1.45125	0.87169	2.01159683188557	-1.586541	-2.507613	0.021866
Trial1	3	1	blindfold	counterclockwise	practice	Free	1	0.5	0	5.232025	2.29838	-1.45124	0.87419	1.99959457657747	-1.579784	-2.753058	-0.094395
Trial1	3	1	blindfold	counterclockwise	practice	Free	1	0.5	0	5.252029	2.28283	-1.4513	0.87676	1.98675386413693	-1.563013	-2.367964	0.140701
Trial1	3	1	blindfold	counterclockwise	practice	Free	1	0.5	0	5.272034	2.26623	-1.45122	0.88167	1.97405946573593	-1.477157	-2.414514	0.127198
Trial1	3	1	blindfold	counterclockwise	practice	Free	1	0.5	0	5.292023	2.2326	-1.45129	0.88394	1.94505849773614	-1.475284	-2.477991	0.098775
Trial1	3	1	blindfold	counterclockwise	practice	Free	1	0.5	0	5.312027	2.21514	-1.45125	0.88631	1.9306089610252	-1.458332	-2.554163	0.064226
Trial1	3	1	blindfold	counterclockwise	practice	Free	1	0.5	0	5.332031	2.19662	-1.45127	0.88863	1.91525004024905	-1.593716	-2.621872	0.075649
Trial1	3	1	blindfold	counterclockwise	practice	Free	1	0.5	0	5.35202	2.15864	-1.45123	0.8911901	1.88289831183494	-1.418857	-2.367964	0.371835
Trial1	3	1	blindfold	counterclockwise	practice	Free	1	0.5	0	5.372025	2.15864	-1.45123	0.8911901	1.88289831183494	-1.418857	-2.367964	0.371835
Trial1	3	1	blindfold	counterclockwise	practice	Free	1	0.5	0	5.392029	2.10138	-1.45119	0.89881	1.83637604011502	-1.418857	-2.609176	0.068242
Trial1	3	1	blindfold	counterclockwise	practice	Free	1	0.5	0	5.412033	2.10015	-1.45119	0.90168	1.83671096757329	-1.309985	-2.4526	0.037294
Trial1	3	1	blindfold	counterclockwise	practice	Free	1	0.5	0	5.432022	2.07859	-1.45124	0.90424	1.81922954110465	-1.23186	-2.482222	0.085725
Trial1	3	1	blindfold	counterclockwise	practice	Free	1	0.5	0	5.452026	2.058	-1.45124	0.9065199	1.80253784762415	-1.167203	-2.494918	-0.104683
Trial1	3	1	blindfold	counterclockwise	practice	Free	1	0.5	0	5.472031	2.03662	-1.45123	0.91075	1.78624364015483	-1.121195	-2.621872	-0.000813
Trial1	3	1	blindfold	counterclockwise	practice	Free	1	0.5	0	5.49202	1.9949	-1.45124	0.91287	1.7515871950535	-1.222991	-2.444136	0.068925
Trial1	3	1	blindfold	counterclockwise	practice	Free	1	0.5	0	5.512024	1.97317	-1.45123	0.91484	1.73411714606777	-1.320018	-2.283328	0.01904
Trial1	3	1	blindfold	counterclockwise	practice	Free	1	0.5	0	5.532028	1.95183	-1.45115	0.91666	1.71699608459982	-1.174705	-2.228314	-0.127744
Trial1	3	1	blindfold	counterclockwise	practice	Free	1	0.5	0	5.552032	1.93025	-1.45113	0.91845	1.69975447029126	-1.19105	-2.503381	0.027691
Trial1	3	1	blindfold	counterclockwise	practice	Free	1	0.5	0	5.572021	1.90785	-1.45119	0.92193	1.68285372254393	-1.174059	-2.300255	0.060111
Trial1	3	1	blindfold	counterclockwise	practice	Free	1	0.5	0	5.592026	1.86393	-1.45119	0.92365	1.64725051838738	-1.456848	-2.28756	0.0074396
Trial1	3	1	blindfold	counterclockwise	practice	Free	1	0.5	0	5.61203	1.84152	-1.45113	0.92548	1.629781993524	-1.479224	-2.059042	0.293388
Trial1	3	1	blindfold	counterclockwise	practice	Free	1	0.5	0	5.632019	1.81798	-1.45107	0.9272799	1.61149595248537	-1.239257	-2.31295	0.067886
Trial1	3	1	blindfold	counterclockwise	practice	Free	1	0.5	0	5.652023	1.79423	-1.45111	0.92906	1.59316782007711	-0.906049	-2.164837	0.092579
Trial1	3	1	blindfold	counterclockwise	practice	Free	1	0.5	0	5.672028	1.77124	-1.4511	0.93342	1.5771252417968	-0.829149	-2.283328	0.293582
Trial1	3	1	blindfold	counterclockwise	practice	Free	1	0.5	0	5.692032	1.7257	-1.45116	0.9362299	1.5423576269582	-1.127901	-1.98287	0.59963
Trial1	3	1	blindfold	counterclockwise	practice	Free	1	0.5	0	5.712021	1.70286	-1.45104	0.93962	1.52635446486782	-1.370093	-2.088665	0.641563
Trial1	3	1	blindfold	counterclockwise	practice	Free	1	0.5	0	5.732025	1.67896	-1.45101	0.94366	1.51011294833623	-1.259738	-2.02942	0.849024
Trial1	3	1	blindfold	counterclockwise	practice	Free	1	0.5	0	5.752029	1.65473	-1.451	0.94809	1.49408030774173	-0.984483	-2.02942	0.698658
Trial1	3	1	blindfold	counterclockwise	practice	Free	1	0.5	0	5.772034	1.63113	-1.45103	0.9569	1.48159125366861	-0.777757	-2.380659	0.352135
Trial1	3	1	blindfold	counterclockwise	practice	Free	1	0.5	0	5.792023	1.58453	-1.45116	0.96116	1.44914935931493	-0.799899	-2.380659	-0.027883
Trial1	3	1	blindfold	counterclockwise	practice	Free	1	0.5	0	5.812027	1.56156	-1.45117	0.96541	1.43489587222891	-0.699069	-2.334109	0.331364
Trial1	3	1	blindfold	counterclockwise	practice	Free	1	0.5	0	5.832031	1.53824	-1.45119	0.97001	1.4208665271524	-0.515152	-2.583786	0.599463
Trial1	3	1	blindfold	counterclockwise	practice	Free	1	0.5	0	5.85202	1.51612	-1.45126	0.97513	1.40832461090468	-0.479339	-2.456832	0.703319
Trial1	3	1	blindfold	counterclockwise	practice	Free	1	0.5	0	5.872025	1.49381	-1.45122	0.9857	1.39973661393995	-0.707789	-2.190228	0.445201
Trial1	3	1	blindfold	counterclockwise	practice	Free	1	0.5	0	5.892029	1.45095	-1.45113	0.9915299	1.37384044849871	-1.024386	-2.156374	0.513237
Trial1	3	1	blindfold	counterclockwise	practice	Free	1	0.5	0	5.912033	1.42952	-1.45112	0.99728	1.3632955038472	-0.681812	-2.583786	0.362836
Trial1	3	1	blindfold	counterclockwise	practice	Free	1	0.5	0	5.932022	1.40767	-1.45122	1.00304	1.3527578512946	-0.62419	-2.507613	0.091031
Trial1	3	1	blindfold	counterclockwise	practice	Free	1	0.5	0	5.952026	1.38684	-1.45125	1.00826	1.34278576961326	-0.758558	-2.418745	0.171342
Trial1	3	1	blindfold	counterclockwise	practice	Free	1	0.5	0	5.972031	1.36622	-1.45124	1.01865	1.33715556997617	-0.963807	-2.439904	-0.034763
Trial1	3	1	blindfold	counterclockwise	practice	Free	1	0.5	0	5.99202	1.32461	-1.45128	1.02371	1.31452038144383	-0.629636	-2.613408	0.097686
Trial1	3	1	blindfold	counterclockwise	practice	Free	1	0.5	0	6.012024	1.30449	-1.4513	1.02844	1.30571549080928	-0.589539	-2.61764	0.073522
Trial1	3	1	blindfold	counterclockwise	practice	Free	1	0.5	0	6.032028	1.28419	-1.45135	1.03306	1.29698379997574	-0.501635	-3.053515	-0.014618
Trial1	3	1	blindfold	counterclockwise	practice	Free	1	0.5	0	6.052032	1.26439	-1.45146	1.03745	1.28864055135001	-0.694888	-2.575322	0.132948
Trial1	3	1	blindfold	counterclockwise	practice	Free	1	0.5	0	6.072021	1.24554	-1.45136	1.04658	1.28497452584978	-0.712113	-2.380659	0.245757
Trial1	3	1	blindfold	counterclockwise	practice	Free	1	0.5	0	6.092026	1.20859	-1.45126	1.05163	1.26807946550213	-0.587019	-2.511845	0.65945
Trial1	3	1	blindfold	counterclockwise	practice	Free	1	0.5	0	6.11203	1.19053	-1.45126	1.05695	1.26252716689817	-0.531527	-2.689581	0.327698
Trial1	3	1	blindfold	counterclockwise	practice	Free	1	0.5	0	6.132019	1.17235	-1.45132	1.06204	1.25697397828021	-0.411263	-2.511845	0.193503
Trial1	3	1	blindfold	counterclockwise	practice	Free	1	0.5	0	6.152023	1.15522	-1.45129	1.06724	1.2523236431141	-0.49339	-2.401818	0.158112
Trial1	3	1	blindfold	counterclockwise	practice	Free	1	0.5	0	6.172028	1.1385	-1.45128	1.07724	1.25224926228617	-0.631928	-2.892707	0.149002
Trial1	3	1	blindfold	counterclockwise	practice	Free	1	0.5	0	6.192032	1.10541	-1.45129	1.08225	1.24007512034624	-0.857296	-2.262169	0.065773
Trial1	3	1	blindfold	counterclockwise	practice	Free	1	0.5	0	6.212021	1.08876	-1.45122	1.08679	1.23602216347406	-0.701727	-2.689581	-0.162381
Trial1	3	1	blindfold	counterclockwise	practice	Free	1	0.5	0	6.232025	1.07274	-1.45128	1.09121	1.23238406259966	-0.787096	-2.592249	0.207995
Trial1	3	1	blindfold	counterclockwise	practice	Free	1	0.5	0	6.252029	1.05681	-1.4513	1.09581	1.2291611278335	-1.107983	-2.706508	0.292637
Trial1	3	1	blindfold	counterclockwise	practice	Free	1	0.5	0	6.272034	1.04075	-1.45132	1.10468	1.22993033514181	-1.197681	-2.604945	0.288332
Trial1	3	1	blindfold	counterclockwise	practice	Free	1	0.5	0	6.292023	1.0076	-1.45125	1.10878	1.21944694681538	-0.858588	-2.61764	-0.08544
Trial1	3	1	blindfold	counterclockwise	practice	Free	1	0.5	0	6.312027	0.99124	-1.45134	1.11274	1.21634982331116	-0.941708	-2.863084	-0.128444
Trial1	3	1	blindfold	counterclockwise	practice	Free	1	0.5	0	6.332031	0.97444	-1.45141	1.11676	1.21336153947847	-1.173971	-2.507613	0.520859
Trial1	3	1	blindfold	counterclockwise	practice	Free	1	0.5	0	6.35202	0.9579599	-1.45129	1.12113	1.21105729402498	-1.247006	-2.207155	0.596524
Trial1	3	1	blindfold	counterclockwise	practice	Free	1	0.5	0	6.372025	0.94113	-1.45117	1.12882	1.21195313155863	-1.196424	-2.435673	-0.114011
Trial1	3	1	blindfold	counterclockwise	practice	Free	1	0.5	0	6.392029	0.9064	-1.45127	1.13259	1.20329597937129	-1.114699	-2.511845	0.240043
Trial1	3	1	blindfold	counterclockwise	practice	Free	1	0.5	0	6.412033	0.8891	-1.45124	1.13642	1.20118658750414	-1.359781	-2.448368	0.440181
Trial1	3	1	blindfold	counterclockwise	practice	Free	1	0.5	0	6.432022	0.87087	-1.45119	1.14042	1.19920900504764	-1.482192	-2.232546	0.336266
Trial1	3	1	blindfold	counterclockwise	practice	Free	1	0.5	0	6.452026	0.85263	-1.45111	1.14472	1.1978029830893	-1.667877	-2.114056	0.395143
Trial1	3	1	blindfold	counterclockwise	practice	Free	1	0.5	0	6.472031	0.83316	-1.45108	1.15335	1.20050480497108	-1.619174	-2.262169	0.259309
Trial1	3	1	blindfold	counterclockwise	practice	Free	1	0.5	0	6.49202	0.79351	-1.45119	1.15751	1.19414305235293	-1.583695	-2.274864	0.120519
Trial1	3	1	blindfold	counterclockwise	practice	Free	1	0.5	0	6.512024	0.77284	-1.45112	1.16138	1.19299833519488	-1.582837	-1.915161	-0.15806
Trial1	3	1	blindfold	counterclockwise	practice	Free	1	0.5	0	6.532028	0.75093	-1.45102	1.16482	1.19154160651117	-1.516967	-2.135215	-0.46415
Trial1	3	1	blindfold	counterclockwise	practice	Free	1	0.5	0	6.552032	0.72842	-1.45105	1.16762	1.18975293144615	-1.460673	-2.19446	-0.516332
Trial1	3	1	blindfold	counterclockwise	practice	Free	1	0.5	0	6.572021	0.70612	-1.45109	1.17219	1.1901742483106	-1.421609	-2.130983	-0.300045
Trial1	3	1	blindfold	counterclockwise	practice	Free	1	0.5	0	6.592026	0.66036	-1.45111	1.17373	1.18463389814932	-1.447216	-2.325646	-0.480873
Trial1	3	1	blindfold	counterclockwise	practice	Free	1	0.5	0	6.61203	0.63694	-1.45118	1.17482	1.18277405723464	-1.42519	-2.418745	-0.419894
Trial1	3	1	blindfold	counterclockwise	practice	Free	1	0.5	0	6.632019	0.61251	-1.45117	1.17542	1.18079243587445	-1.374865	-2.164837	-0.507674
Trial1	3	1	blindfold	counterclockwise	practice	Free	1	0.5	0	6.652023	0.58846	-1.45113	1.17581	1.17913285270657	-1.477465	-2.338341	-0.26767
Trial1	3	1	blindfold	counterclockwise	practice	Free	1	0.5	0	6.672028	0.56325	-1.45114	1.17699	1.17868829596818	-1.537254	-2.266401	0.139104
Trial1	3	1	blindfold	counterclockwise	practice	Free	1	0.5	0	6.692032	0.5132	-1.45108	1.17781	1.17788391965784	-1.039825	-2.084433	0.10581
Trial1	3	1	blindfold	counterclockwise	practice	Free	1	0.5	0	6.712021	0.48799	-1.45107	1.17859	1.17865113007007	-1.014593	-2.325646	0.088269
Trial1	3	1	blindfold	counterclockwise	practice	Free	1	0.5	0	6.732025	0.46204	-1.45112	1.1793	1.17991085074733	-1.101997	-2.270632	-0.095209
Trial1	3	1	blindfold	counterclockwise	practice	Free	1	0.5	0	6.752029	0.43681	-1.45113	1.17995	1.18164079887408	-0.909298	-2.156374	0.032396
Trial1	3	1	blindfold	counterclockwise	practice	Free	1	0.5	0	6.772034	0.41165	-1.45109	1.18125	1.18454937774655	-0.904993	-2.105592	-0.063731
Trial1	3	1	blindfold	counterclockwise	practice	Free	1	0.5	0	6.792023	0.36086	-1.45107	1.18218	1.19034000357206	-1.076137	-2.130983	0.257167
Trial1	3	1	blindfold	counterclockwise	practice	Free	1	0.5	0	6.812027	0.33586	-1.45106	1.18338	1.1947092481135	-1.09102	-2.033652	0.303575
Trial1	3	1	blindfold	counterclockwise	practice	Free	1	0.5	0	6.832031	0.31006	-1.45104	1.18467	1.19980004459004	-0.965079	-2.207155	0.178191
Trial1	3	1	blindfold	counterclockwise	practice	Free	1	0.5	0	6.85202	0.28507	-1.4511	1.18597	1.20528830830878	-0.781954	-2.389123	0.042576
Trial1	3	1	blindfold	counterclockwise	practice	Free	1	0.5	0	6.872025	0.25962	-1.45115	1.18808	1.21215378464261	-0.710042	-2.14791	-0.060181
Trial1	3	1	blindfold	counterclockwise	practice	Free	1	0.5	0	6.892029	0.2111	-1.45103	1.18896	1.22355587899083	-0.711637	-2.122519	-0.110552
Trial1	3	1	blindfold	counterclockwise	practice	Free	1	0.5	0	6.912033	0.18721	-1.45106	1.18992	1.23034429007769	-0.635981	-2.262169	0.103527
Trial1	3	1	blindfold	counterclockwise	practice	Free	1	0.5	0	6.932022	0.16297	-1.4511	1.19097	1.23773943867326	-0.545277	-2.114056	0.213119
Trial1	3	1	blindfold	counterclockwise	practice	Free	1	0.5	0	6.952026	0.13978	-1.45105	1.19212	1.24535485796737	-0.640283	-1.86438	0.149881
Trial1	3	1	blindfold	counterclockwise	practice	Free	1	0.5	0	6.972031	0.11618	-1.45097	1.19402	1.25419361713442	-0.592534	-2.105592	-0.135813
Trial1	3	1	blindfold	counterclockwise	practice	Free	1	0.5	0	6.99202	0.071316	-1.45109	1.19496	1.269527223859	-0.681781	-2.088665	0.103751
Trial1	3	1	blindfold	counterclockwise	practice	Free	1	0.5	0	7.012024	0.049329	-1.45104	1.19597	1.27806444789522	-0.717025	-1.830525	0.119069
Trial1	3	1	blindfold	counterclockwise	practice	Free	1	0.5	0	7.032028	0.026837	-1.45097	1.19707	1.28719066769386	-0.890254	-2.080201	0.150689
Trial1	3	1	blindfold	counterclockwise	practice	Free	1	0.5	0	7.052032	0.0050297	-1.45098	1.19847	1.29665952742039	-1.045326	-1.910929	0.280556
Trial1	3	1	blindfold	counterclockwise	practice	Free	1	0.5	0	7.072021	-0.016928	-1.45095	1.20205	1.30848717588531	-1.225721	-1.847452	0.496018
Trial1	3	1	blindfold	counterclockwise	practice	Free	1	0.5	0	7.092026	-0.061923	-1.45092	1.20376	1.32845612036844	-0.602014	-1.965943	-0.143346
Trial1	3	1	blindfold	counterclockwise	practice	Free	1	0.5	0	7.11203	-0.083795	-1.45098	1.20524	1.33918635404269	-0.532575	-2.181765	-0.204794
Trial1	3	1	blindfold	counterclockwise	practice	Free	1	0.5	0	7.132019	-0.10598	-1.45104	1.20644	1.3500774673848	-0.529823	-2.071738	-0.235697
Trial1	3	1	blindfold	counterclockwise	practice	Free	1	0.5	0	7.152023	-0.12714	-1.45103	1.20744	1.36059398015242	-0.505704	-2.139447	-0.129708
Trial1	3	1	blindfold	counterclockwise	practice	Free	1	0.5	0	7.172028	-0.1479	-1.45103	1.2088	1.37148523480664	-0.512871	-2.054811	-0.198166
Trial1	3	1	blindfold	counterclockwise	practice	Free	1	0.5	0	7.192032	-0.18892	-1.45099	1.20924	1.39171560414895	-0.307363	-1.877075	-0.120292
Trial1	3	1	blindfold	counterclockwise	practice	Free	1	0.5	0	7.212021	-0.20848	-1.45098	1.20962	1.40182896707075	-0.449053	-1.957479	-0.0052414
Trial1	3	1	blindfold	counterclockwise	practice	Free	1	0.5	0	7.232025	-0.22874	-1.45099	1.2099	1.4124163825797	-0.514628	-2.033652	-0.071654
Trial1	3	1	blindfold	counterclockwise	practice	Free	1	0.5	0	7.252029	-0.24691	-1.451	1.21041	1.42231041696173	-0.510574	-1.834757	0.224537
Trial1	3	1	blindfold	counterclockwise	practice	Free	1	0.5	0	7.272018	-0.26592	-1.45094	1.21225	1.43393984168738	-0.665958	-1.640094	0.424385
Trial1	3	1	blindfold	counterclockwise	practice	Free	1	0.5	0	7.292023	-0.30275	-1.45094	1.21335	1.4548628495506	-0.400074	-1.98287	0.138042
Trial1	3	1	blindfold	counterclockwise	practice	Free	1	0.5	0	7.312027	-0.32088	-1.45096	1.21449	1.46588883062706	-0.333075	-1.894002	0.199288
Trial1	3	1	blindfold	counterclockwise	practice	Free	1	0.5	0	7.332031	-0.3375	-1.45096	1.2156	1.47617399156442	-0.095269	-1.881307	-0.043669
Trial1	3	1	blindfold	counterclockwise	practice	Free	1	0.5	0	7.35202	-0.35403	-1.45097	1.21638	1.48625284424394	0.061811	-2.008261	-0.269738
Trial1	3	1	blindfold	counterclockwise	practice	Free	1	0.5	0	7.372025	-0.37028	-1.451	1.21747	1.49653619952938	-0.053475	-2.084433	-0.248345
Trial1	3	1	blindfold	counterclockwise	practice	Free	1	0.5	0	7.392029	-0.40003	-1.45103	1.21814	1.51456895045962	-0.592912	-2.025188	0.205906
Trial1	3	1	blindfold	counterclockwise	practice	Free	1	0.5	0	7.412033	-0.41449	-1.45102	1.21889	1.52380606927164	-0.592148	-1.949016	0.106464
Trial1	3	1	blindfold	counterclockwise	practice	Free	1	0.5	0	7.432022	-0.42918	-1.45101	1.21969	1.5333033218388	-0.418244	-2.130983	0.072193
Trial1	3	1	blindfold	counterclockwise	practice	Free	1	0.5	0	7.452026	-0.44353	-1.45106	1.22048	1.54266660363353	-0.484834	-2.355268	0.049462
Trial1	3	1	blindfold	counterclockwise	practice	Free	1	0.5	0	7.472031	-0.45714	-1.45113	1.22291	1.55294095524203	-0.646257	-2.211387	0.281516
Trial1	3	1	blindfold	counterclockwise	practice	Free	1	0.5	0	7.49202	-0.48462	-1.45102	1.22448	1.57125033432526	-0.524468	-2.088665	0.234792
Trial1	3	1	blindfold	counterclockwise	practice	Free	1	0.5	0	7.512024	-0.49801	-1.45105	1.22607	1.5809084977856	-0.48039	-2.270632	0.223233
Trial1	3	1	blindfold	counterclockwise	practice	Free	1	0.5	0	7.532028	-0.50995	-1.45108	1.22808	1.59002501144349	-0.582939	-2.004029	0.519726
Trial1	3	1	blindfold	counterclockwise	practice	Free	1	0.5	0	7.552032	-0.52247	-1.45104	1.23025	1.59967495462108	-0.712711	-1.902466	0.259644
Trial1	3	1	blindfold	counterclockwise	practice	Free	1	0.5	0	7.572021	-0.53531	-1.45098	1.23376	1.6105994134413	-0.530644	-2.135215	-0.236411
Trial1	3	1	blindfold	counterclockwise	practice	Free	1	0.5	0	7.592026	-0.55931	-1.45106	1.23523	1.6272463447448	-0.001413	-1.949016	-0.029564
Trial1	3	1	blindfold	counterclockwise	practice	Free	1	0.5	0	7.61203	-0.57042	-1.45106	1.23644	1.63541521771614	-0.274949	-2.422977	-0.252205
Trial1	3	1	blindfold	counterclockwise	practice	Free	1	0.5	0	7.632019	-0.58106	-1.45115	1.2371	1.64289595827683	-0.448885	-2.486454	-0.499434
Trial1	3	1	blindfold	counterclockwise	practice	Free	1	0.5	0	7.652023	-0.59156	-1.45122	1.23712	1.64983915014521	-0.309084	-2.57109	-0.664112
Trial1	3	1	blindfold	counterclockwise	practice	Free	1	0.5	0	7.672028	-0.60151	-1.45128	1.23598	1.65558778036038	-0.031274	-2.714971	-0.584493
Trial1	3	1	blindfold	counterclockwise	practice	Free	1	0.5	0	7.692032	-0.61865	-1.45131	1.23499	1.6663067046385	-0.231083	-3.155079	-0.414508
Trial1	3	1	blindfold	counterclockwise	practice	Free	1	0.5	0	7.712021	-0.62655	-1.45148	1.23397	1.67086714593417	-0.253924	-3.083138	-0.173902
Trial1	3	1	blindfold	counterclockwise	practice	Free	1	0.5	0	7.732025	-0.63359	-1.4515	1.23308	1.6749664500068	-0.387256	-2.761521	0.208557
Trial1	3	1	blindfold	counterclockwise	practice	Free	1	0.5	0	7.752029	-0.64054	-1.45143	1.23215	1.67899524142225	-0.116454	-3.032356	-0.217161
Trial1	3	1	blindfold	counterclockwise	practice	Free	1	0.5	0	7.772018	-0.64627	-1.45146	1.22983	1.68119503769686	0.120605	-2.951952	-0.305163
Trial1	3	1	blindfold	counterclockwise	practice	Free	1	0.5	0	7.792023	-0.6553	-1.4515	1.22858	1.68645395740438	0.123914	-2.998502	-0.2921
Trial1	3	1	blindfold	counterclockwise	practice	Free	1	0.5	0	7.812027	-0.65849	-1.45148	1.22738	1.68776791901172	-0.023472	-2.820766	-0.186973
Trial1	3	1	blindfold	counterclockwise	practice	Free	1	0.5	0	7.832031	-0.66106	-1.45144	1.2262	1.68867601069826	0.058556	-2.960416	-0.372128
Trial1	3	1	blindfold	counterclockwise	practice	Free	1	0.5	0	7.85202	-0.66286	-1.45144	1.22487	1.68894930631792	0.186024	-2.901171	-0.58489
Trial1	3	1	blindfold	counterclockwise	practice	Free	1	0.5	0	7.872025	-0.66398	-1.45145	1.22157	1.68733006804509	0.126253	-3.019661	-0.91586
Trial1	3	1	blindfold	counterclockwise	practice	Free	1	0.5	0	7.892029	-0.66502	-1.45144	1.21953	1.68657195591684	0.012861	-2.702276	-1.018817
Trial1	3	1	blindfold	counterclockwise	practice	Free	1	0.5	0	7.912033	-0.6653	-1.45138	1.21691	1.68487208343409	0.14594	-2.841925	-1.385105
Trial1	3	1	blindfold	counterclockwise	practice	Free	1	0.5	0	7.932022	-0.66541	-1.45139	1.21354	1.68251591232075	0.342449	-2.816535	-1.593458
Trial1	3	1	blindfold	counterclockwise	practice	Free	1	0.5	0	7.952026	-0.66526	-1.45139	1.20928	1.67934185304247	0.302723	-2.82923	-1.678342
Trial1	3	1	blindfold	counterclockwise	practice	Free	1	0.5	0	7.972031	-0.6648901	-1.4514	1.19932	1.67192627824995	-0.018276	-2.78268	-1.565704
Trial1	3	1	blindfold	counterclockwise	practice	Free	1	0.5	0	7.99202	-0.66457	-1.45129	1.19352	1.66754707096491	-0.353208	-2.173301	-1.265965
Trial1	3	1	blindfold	counterclockwise	practice	Free	1	0.5	0	8.012024	-0.66482	-1.45119	1.18715	1.66316890136579	-0.296285	-2.651494	-1.276897
Trial1	3	1	blindfold	counterclockwise	practice	Free	1	0.5	0	8.032028	-0.66533	-1.45124	1.18047	1.65876562202597	-0.421515	-2.435673	-1.403725
Trial1	3	1	blindfold	counterclockwise	practice	Free	1	0.5	0	8.052032	-0.66616	-1.45123	1.17338	1.654312479939	-0.59249	-2.232546	-1.244372
Trial1	3	1	blindfold	counterclockwise	practice	Free	1	0.5	0	8.072021	-0.66745	-1.45117	1.15807	1.64440428112814	-0.682415	-2.325646	-1.083517
Trial1	3	1	blindfold	counterclockwise	practice	Free	1	0.5	0	8.092026	-0.6714	-1.4512	1.14987	1.64145635017309	-0.493042	-2.511845	-1.270759
Trial1	3	1	blindfold	counterclockwise	practice	Free	1	0.5	0	8.11203	-0.67377	-1.45125	1.14093	1.63690474965781	-0.278636	-2.473759	-1.334431
Trial1	3	1	blindfold	counterclockwise	practice	Free	1	0.5	0	8.132019	-0.67626	-1.45126	1.13131	1.63200792257869	-0.345358	-2.461063	-1.592249
Trial1	3	1	blindfold	counterclockwise	practice	Free	1	0.5	0	8.152023	-0.67886	-1.45125	1.1217	1.62724365687395	-0.414853	-2.427209	-1.540102
Trial1	3	1	blindfold	counterclockwise	practice	Free	1	0.5	0	8.172028	-0.68145	-1.45122	1.10004	1.61428375321035	-0.348692	-2.380659	-1.417839
Trial1	3	1	blindfold	counterclockwise	practice	Free	1	0.5	0	8.192032	-0.6871	-1.45133	1.08851	1.61060873380742	-0.235559	-2.575322	-1.247038
Trial1	3	1	blindfold	counterclockwise	practice	Free	1	0.5	0	8.212021	-0.6899	-1.45131	1.07696	1.60490022639332	-0.209989	-2.456832	-1.254863
Trial1	3	1	blindfold	counterclockwise	practice	Free	1	0.5	0	8.232025	-0.69277	-1.45128	1.06499	1.59903223111504	-0.072779	-2.482222	-1.383629
Trial1	3	1	blindfold	counterclockwise	practice	Free	1	0.5	0	8.252029	-0.69542	-1.45122	1.05256	1.59276846784928	0.00033345	-2.270632	-1.222043
Trial1	3	1	blindfold	counterclockwise	practice	Free	1	0.5	0	8.272018	-0.69791	-1.45117	1.02597	1.57721357319646	-0.045134	-2.469527	-1.481739
Trial1	3	1	blindfold	counterclockwise	practice	Free	1	0.5	0	8.292023	-0.70279	-1.45115	1.0125	1.57221505632435	-0.263041	-2.249473	-1.018268
Trial1	3	1	blindfold	counterclockwise	practice	Free	1	0.5	0	8.312027	-0.70535	-1.45111	0.99833	1.56509787605244	-0.14716	-2.152142	-1.183136
Trial1	3	1	blindfold	counterclockwise	practice	Free	1	0.5	0	8.332031	-0.70785	-1.45113	0.98436	1.55816114129263	-0.0062687	-2.397586	-1.082707
Trial1	3	1	blindfold	counterclockwise	practice	Free	1	0.5	0	8.35202	-0.71025	-1.45116	0.9697599	1.55085120315912	-0.104815	-2.177533	-1.104306
Trial1	3	1	blindfold	counterclockwise	practice	Free	1	0.5	0	8.372025	-0.71267	-1.45115	0.94049	1.53463026535329	-0.172434	-2.266401	-1.069344
Trial1	3	1	blindfold	counterclockwise	practice	Free	1	0.5	0	8.392029	-0.71743	-1.45103	0.92621	1.52970609353157	0.014246	-2.19446	-1.08729
Trial1	3	1	blindfold	counterclockwise	practice	Free	1	0.5	0	8.412033	-0.71966	-1.45106	0.9107	1.52215140524499	0.160917	-2.389123	-1.192978
Trial1	3	1	blindfold	counterclockwise	practice	Free	1	0.5	0	8.432022	-0.72171	-1.45115	0.89491	1.51441056636703	-0.055626	-2.31295	-1.166455
Trial1	3	1	blindfold	counterclockwise	practice	Free	1	0.5	0	8.452026	-0.72364	-1.45117	0.87937	1.50684652880359	-0.349991	-2.177533	-1.213718
Trial1	3	1	blindfold	counterclockwise	practice	Free	1	0.5	0	8.472031	-0.72581	-1.45106	0.8475	1.49025713497388	-0.412481	-1.673949	-0.79804
Trial1	3	1	blindfold	counterclockwise	practice	Free	1	0.5	0	8.49202	-0.73075	-1.45091	0.83166	1.48539687791609	-0.153072	-2.317182	-0.936259
Trial1	3	1	blindfold	counterclockwise	practice	Free	1	0.5	0	8.512024	-0.73335	-1.45106	0.81578	1.47873231183017	-0.090766	-2.10136	-0.877236
[truncated: 12,767 more rows]
