# Supplementary material for: Assessing kinesthetic proprioceptive function of the upper limb: a novel dynamic movement reproduction task using a robotic arm
Source: PeerJ. 2021 May 3;9:e11301. doi: 10.7717/peerj.11301 (PMC8101453; doi:10.7717/peerj.11301)
Supplement: Supplemental Information 3 [file peerj-09-11301-s003.zip › DMR raw data_Study 2_part 2/HMData_PP053_2019-11-20-13-15-39.txt]

Trial1	2	1	blindfold	clockwise	practice	Guided	1	0.5	-0.25	0	0.45001	-1.45	-1.05	0.801560305678962	-0.016526	-0.02903	-0.0074141
Trial1	2	1	blindfold	clockwise	practice	Guided	1	0.5	-0.25	0.005722046	0.45001	-1.45	-1.05	0.801560305678962	0.018737	-0.024795	0.0099149
Trial1	2	1	blindfold	clockwise	practice	Guided	1	0.5	-0.25	0.02572632	0.45002	-1.45	-1.05	0.801559683093989	0.00541	0.0005933	-0.0018157
Trial1	2	1	blindfold	clockwise	practice	Guided	1	0.5	-0.25	0.04571533	0.45002	-1.45	-1.05	0.801559683093989	0.00016933	-0.0036347	0.010478
Trial1	2	1	blindfold	clockwise	practice	Guided	1	0.5	-0.25	0.0657196	0.45002	-1.45	-1.05	0.801559683093989	0.041203	0.004829	-0.0037464
Trial1	2	1	blindfold	clockwise	practice	Guided	1	0.5	-0.25	0.08572388	0.45002	-1.45	-1.05	0.801559683093989	-0.012626	-0.0078669	0.0012498
Trial1	2	1	blindfold	clockwise	practice	Guided	1	0.5	-0.25	0.1057281	0.45002	-1.45	-1.05	0.801559683093989	0.014286	0.021755	-0.0012471
Trial1	2	1	blindfold	clockwise	practice	Guided	1	0.5	-0.25	0.1257172	0.45002	-1.45	-1.05	0.801559683093989	-0.0040118	-0.020565	0.0060061
Trial1	2	1	blindfold	clockwise	practice	Guided	1	0.5	-0.25	0.1457214	0.45002	-1.45	-1.05	0.801559683093989	-0.026748	0.0048273	0.012977
Trial1	2	1	blindfold	clockwise	practice	Guided	1	0.5	-0.25	0.1657257	0.45002	-1.45	-1.05	0.801559683093989	0.040403	-0.03326	0.0088297
Trial1	2	1	blindfold	clockwise	practice	Guided	1	0.5	-0.25	0.1857147	0.45002	-1.45	-1.05	0.801559683093989	-0.055168	0.013289	-0.030913
Trial1	2	1	blindfold	clockwise	practice	Guided	1	0.5	-0.25	0.205719	0.45002	-1.45	-1.05	0.801559683093989	-0.0084493	0.017522	0.005726
Trial1	2	1	blindfold	clockwise	practice	Guided	1	0.5	-0.25	0.2257233	0.45002	-1.45	-1.05	0.801559683093989	0.024236	-0.0078701	-0.013252
Trial1	2	1	blindfold	clockwise	practice	Guided	1	0.5	-0.25	0.2457275	0.45002	-1.45	-1.05	0.801559683093989	-0.0034763	-0.029026	-0.0023707
Trial1	2	1	blindfold	clockwise	practice	Guided	1	0.5	-0.25	0.2657166	0.45002	-1.45	-1.05	0.801559683093989	-0.020443	0.021755	-0.016073
Trial1	2	1	blindfold	clockwise	practice	Guided	1	0.5	-0.25	0.2857208	0.45002	-1.45	-1.05	0.801559683093989	0.014819	-0.0078694	-0.0087754
Trial1	2	1	blindfold	clockwise	practice	Guided	1	0.5	-0.25	0.3057251	0.45002	-1.45	-1.05	0.801559683093989	0.023167	-0.0036355	-0.0029329
Trial1	2	1	blindfold	clockwise	practice	Guided	1	0.5	-0.25	0.3257141	0.45002	-1.45	-1.05	0.801559683093989	-0.040075	-0.037492	-0.0037791
Trial1	2	1	blindfold	clockwise	practice	Guided	1	0.5	-0.25	0.3457184	0.45002	-1.45	-1.05	0.801559683093989	0.0093109	0.00059696	0.0068652
Trial1	2	1	blindfold	clockwise	practice	Guided	1	0.5	-0.25	0.3657227	0.45002	-1.45	-1.05	0.801559683093989	-0.0042795	0.021755	0.010209
Trial1	2	1	blindfold	clockwise	practice	Guided	1	0.5	-0.25	0.3857269	0.45002	-1.45	-1.05	0.801559683093989	-0.016537	-0.003638	-0.0074047
Trial1	2	1	blindfold	clockwise	practice	Guided	1	0.5	-0.25	0.4057159	0.45002	-1.45	-1.05	0.801559683093989	-0.00792	-0.029028	-0.0026498
Trial1	2	1	blindfold	clockwise	practice	Guided	1	0.5	-0.25	0.4257202	0.45002	-1.45	-1.05	0.801559683093989	-0.021776	-0.016331	0.0048846
Trial1	2	1	blindfold	clockwise	practice	Guided	1	0.5	-0.25	0.4457245	0.45002	-1.45	-1.05	0.801559683093989	0.031785	-0.0036311	0.0018232
Trial1	2	1	blindfold	clockwise	practice	Guided	1	0.5	-0.25	0.4657135	0.45002	-1.45	-1.05	0.801559683093989	-0.0042761	0.00060024	0.010205
Trial1	2	1	blindfold	clockwise	practice	Guided	1	0.5	-0.25	0.4857178	0.45002	-1.45	-1.05	0.801559683093989	-0.026215	0.0090627	0.0046024
Trial1	2	1	blindfold	clockwise	practice	Guided	1	0.5	-0.25	0.505722	0.45002	-1.45	-1.05	0.801559683093989	0.027611	0.013295	-0.00039172
Trial1	2	1	blindfold	clockwise	practice	Guided	1	0.5	-0.25	0.5257263	0.45002	-1.45	-1.05	0.801559683093989	-0.02648	0.00906	0.0087962
Trial1	2	1	blindfold	clockwise	practice	Guided	1	0.5	-0.25	0.5457153	0.45002	-1.45	-1.05	0.801559683093989	-0.0071188	-0.0036355	-0.015224
Trial1	2	1	blindfold	clockwise	practice	Guided	1	0.5	-0.25	0.5657196	0.45002	-1.45	-1.05	0.801559683093989	-0.047886	0.0048263	-0.0051899
Trial1	2	1	blindfold	clockwise	practice	Guided	1	0.5	-0.25	0.5857239	0.45002	-1.45	-1.05	0.801559683093989	-0.035895	-0.016333	0.016615
Trial1	2	1	blindfold	clockwise	practice	Guided	1	0.5	-0.25	0.6057281	0.45002	-1.45	-1.05	0.801559683093989	-0.061476	0.00059871	-0.0018466
Trial1	2	1	blindfold	clockwise	practice	Guided	1	0.5	-0.25	0.6257172	0.45002	-1.45	-1.05	0.801559683093989	0.026545	-0.012097	0.016373
Trial1	2	1	blindfold	clockwise	practice	Guided	1	0.5	-0.25	0.6457214	0.45002	-1.45	-1.05	0.801559683093989	-0.0092497	-0.012094	0.018305
Trial1	2	1	blindfold	clockwise	practice	Guided	1	0.5	-0.25	0.6657257	0.45002	-1.45	-1.05	0.801559683093989	-0.017066	0.00060023	0.00097232
Trial1	2	1	blindfold	clockwise	practice	Guided	1	0.5	-0.25	0.6857147	0.45002	-1.45	-1.05	0.801559683093989	-0.019642	0.0090631	-0.02865
Trial1	2	1	blindfold	clockwise	practice	Guided	1	0.5	-0.25	0.705719	0.45002	-1.45	-1.05	0.801559683093989	0.014553	-0.02479	-0.0054319
Trial1	2	1	blindfold	clockwise	practice	Guided	1	0.5	-0.25	0.7257233	0.45002	-1.45	-1.05	0.801559683093989	-0.034032	0.00059868	-0.012728
Trial1	2	1	blindfold	clockwise	practice	Guided	1	0.5	-0.25	0.7457275	0.45002	-1.45	-1.05	0.801559683093989	0.00096582	-0.020558	-0.0020877
Trial1	2	1	blindfold	clockwise	practice	Guided	1	0.5	-0.25	0.7657166	0.45002	-1.45	-1.05	0.801559683093989	0.031786	-0.012093	0.0040798
Trial1	2	1	blindfold	clockwise	practice	Guided	1	0.5	-0.25	0.7857208	0.45002	-1.45	-1.05	0.801559683093989	0.040668	0.0090674	0.0023877
Trial1	2	1	blindfold	clockwise	practice	Guided	1	0.5	-0.25	0.8057251	0.45002	-1.45	-1.05	0.801559683093989	0.010913	-0.0078604	-0.018286
Trial1	2	1	blindfold	clockwise	practice	Guided	1	0.5	-0.25	0.8257141	0.45002	-1.45	-1.05	0.801559683093989	0.0064707	0.021761	-0.018566
Trial1	2	1	blindfold	clockwise	practice	Guided	1	0.5	-0.25	0.8457184	0.45002	-1.45	-1.05	0.801559683093989	-0.016534	-0.020556	-0.0074008
Trial1	2	1	blindfold	clockwise	practice	Guided	1	0.5	-0.25	0.8657227	0.45002	-1.45	-1.05	0.801559683093989	0.0095804	0.021762	0.0026789
Trial1	2	1	blindfold	clockwise	practice	Guided	1	0.5	-0.25	0.8857269	0.45002	-1.45	-1.05	0.801559683093989	-0.0048107	-0.0078591	0.018597
Trial1	2	1	blindfold	clockwise	practice	Guided	1	0.5	-0.25	0.9057159	0.45002	-1.45	-1.05	0.801559683093989	0.0062011	0.017533	-0.014371
Trial1	2	1	blindfold	clockwise	practice	Guided	1	0.5	-0.25	0.9257202	0.45002	-1.45	-1.05	0.801559683093989	-0.007392	0.00060481	-0.011026
Trial1	2	1	blindfold	clockwise	practice	Guided	1	0.5	-0.25	0.9457245	0.45002	-1.45	-1.05	0.801559683093989	0.017923	-0.0078579	0.011627
Trial1	2	1	blindfold	clockwise	practice	Guided	1	0.5	-0.25	0.9657135	0.45002	-1.45	-1.05	0.801559683093989	0.013746	0.0090689	0.0071532
Trial1	2	1	blindfold	clockwise	practice	Guided	1	0.5	-0.25	0.9857178	0.45002	-1.45	-1.05	0.801559683093989	-0.016808	-0.0078593	-0.0032043
Trial1	2	1	blindfold	clockwise	practice	Guided	1	0.5	-0.25	1.005722	0.45002	-1.45	-1.05	0.801559683093989	-0.021247	0.0133	-0.0034866
Trial1	2	1	blindfold	clockwise	practice	Guided	1	0.5	-0.25	1.025726	0.45002	-1.45	-1.05	0.801559683093989	0.0022905	0.0090652	-0.023031
Trial1	2	1	blindfold	clockwise	practice	Guided	1	0.5	-0.25	1.045715	0.45002	-1.45	-1.05	0.801559683093989	-0.012098	0.00060142	-0.0071115
Trial1	2	1	blindfold	clockwise	practice	Guided	1	0.5	-0.25	1.06572	0.45002	-1.45	-1.05	0.801559683093989	0.014019	0.025992	0.0029666
Trial1	2	1	blindfold	clockwise	practice	Guided	1	0.5	-0.25	1.085724	0.45002	-1.45	-1.05	0.801559683093989	-0.026217	0.0048332	0.00042563
Trial1	2	1	blindfold	clockwise	practice	Guided	1	0.5	-0.25	1.105728	0.45002	-1.45	-1.05	0.801559683093989	0.00016265	-0.0078634	0.010502
Trial1	2	1	blindfold	clockwise	practice	Guided	1	0.5	-0.25	1.125717	0.45002	-1.45	-1.05	0.801559683093989	-0.016534	-0.0036334	-0.0073923
Trial1	2	1	blindfold	clockwise	practice	Guided	1	0.5	-0.25	1.145721	0.45002	-1.45	-1.05	0.801559683093989	0.025035	-0.02056	-0.03
Trial1	2	1	blindfold	clockwise	practice	Guided	1	0.5	-0.25	1.165726	0.45002	-1.45	-1.05	0.801559683093989	0.01766	0.017527	0.015826
Trial1	2	1	blindfold	clockwise	practice	Guided	1	0.5	-0.25	1.185715	0.45002	-1.45	-1.05	0.801559683093989	0.051147	0.013294	-0.01992
Trial1	2	1	blindfold	clockwise	practice	Guided	1	0.5	-0.25	1.205719	0.45002	-1.45	-1.05	0.801559683093989	0.0090453	0.00059858	0.011072
Trial1	2	1	blindfold	clockwise	practice	Guided	1	0.5	-0.25	1.225723	0.45002	-1.45	-1.05	0.801559683093989	0.003801	0.0048301	0.023362
Trial1	2	1	blindfold	clockwise	practice	Guided	1	0.5	-0.25	1.245728	0.45002	-1.45	-1.05	0.801559683093989	-0.0055233	0.013294	-0.040358
Trial1	2	1	blindfold	clockwise	practice	Guided	1	0.5	-0.25	1.265717	0.45002	-1.45	-1.05	0.801559683093989	0.010907	-0.0036326	-0.018272
Trial1	2	1	blindfold	clockwise	practice	Guided	1	0.5	-0.25	1.285721	0.45002	-1.45	-1.05	0.801559683093989	0.0033573	0.017527	-0.039795
Trial1	2	1	blindfold	clockwise	practice	Guided	1	0.5	-0.25	1.305725	0.45002	-1.45	-1.05	0.801559683093989	-0.030396	-0.02479	0.00014467
Trial1	2	1	blindfold	clockwise	practice	Guided	1	0.5	-0.25	1.325714	0.45002	-1.45	-1.05	0.801559683093989	0.014814	0.025991	-0.0096042
Trial1	2	1	blindfold	clockwise	practice	Guided	1	0.5	-0.25	1.345718	0.45002	-1.45	-1.05	0.801559683093989	0.0098385	0.0090659	-0.0015032
Trial1	2	1	blindfold	clockwise	practice	Guided	1	0.5	-0.25	1.365723	0.45002	-1.45	-1.05	0.801559683093989	0.009574	0.00060304	0.0026882
Trial1	2	1	blindfold	clockwise	practice	Guided	1	0.5	-0.25	1.385727	0.45002	-1.45	-1.05	0.801559683093989	0.030976	-0.0078611	0.016674
Trial1	2	1	blindfold	clockwise	practice	Guided	1	0.5	-0.25	1.405716	0.45002	-1.45	-1.05	0.801559683093989	-0.007929	0.0090675	-0.0026333
Trial1	2	1	blindfold	clockwise	practice	Guided	1	0.5	-0.25	1.42572	0.45002	-1.45	-1.05	0.801559683093989	0.014012	0.0006059	0.00297
Trial1	2	1	blindfold	clockwise	practice	Guided	1	0.5	-0.25	1.445724	0.45002	-1.45	-1.05	0.801559683093989	-0.011037	-0.033247	-0.023873
Trial1	2	1	blindfold	clockwise	practice	Guided	1	0.5	-0.25	1.465714	0.45002	-1.45	-1.05	0.801559683093989	0.0056618	0.017536	-0.0059781
Trial1	2	1	blindfold	clockwise	practice	Guided	1	0.5	-0.25	1.485718	0.45002	-1.45	-1.05	0.801559683093989	0.0032628	0.013303	0.031746
Trial1	2	1	blindfold	clockwise	practice	Guided	1	0.5	-0.25	1.505722	0.45003	-1.45	-1.05	0.801559058774977	0.022357	0.0048403	0.011918
Trial1	2	1	blindfold	clockwise	practice	Guided	1	0.5	-0.25	1.525726	0.45003	-1.45	-1.05	0.801559058774977	-0.0081985	-0.012088	0.0015586
Trial1	2	1	blindfold	clockwise	practice	Guided	1	0.5	-0.25	1.545715	0.45003	-1.45	-1.05	0.801559058774977	0.025288	0.0048396	-0.034188
Trial1	2	1	blindfold	clockwise	practice	Guided	1	0.5	-0.25	1.56572	0.45003	-1.45	-1.05	0.801559058774977	0.023955	0.013303	-0.013228
Trial1	2	1	blindfold	clockwise	practice	Guided	1	0.5	-0.25	1.585724	0.45003	-1.45	-1.05	0.801559058774977	-0.026496	0.00484	0.0088161
Trial1	2	1	blindfold	clockwise	practice	Guided	1	0.5	-0.25	1.605728	0.45003	-1.45	-1.05	0.801559058774977	-0.017084	0.03023	0.001
Trial1	2	1	blindfold	clockwise	practice	Guided	1	0.5	-0.25	1.625717	0.45003	-1.45	-1.05	0.801559058774977	0.0017479	-0.020552	-0.014638
Trial1	2	1	blindfold	clockwise	practice	Guided	1	0.5	-0.25	1.645721	0.45003	-1.45	-1.05	0.801559058774977	0.0095636	-0.012088	-0.0098817
Trial1	2	1	blindfold	clockwise	practice	Guided	1	0.5	-0.25	1.665726	0.45003	-1.45	-1.05	0.801559058774977	-0.0081985	0.017537	0.030058
Trial1	2	1	blindfold	clockwise	practice	Guided	1	0.5	-0.25	1.685715	0.45003	-1.45	-1.05	0.801559058774977	0.017383	-0.04171	0.020023
Trial1	2	1	blindfold	clockwise	practice	Guided	1	0.5	-0.25	1.705719	0.45003	-1.45	-1.05	0.801559058774977	-0.020188	0.030232	-0.020243
Trial1	2	1	blindfold	clockwise	practice	Guided	1	0.5	-0.25	1.725723	0.45003	-1.45	-1.05	0.801559058774977	-0.015749	0.00484	-0.019962
Trial1	2	1	blindfold	clockwise	practice	Guided	1	0.5	-0.25	1.745728	0.45003	-1.45	-1.05	0.801559058774977	0.014275	0.0048417	0.0049028
Trial1	2	1	blindfold	clockwise	practice	Guided	1	0.5	-0.25	1.765717	0.45003	-1.45	-1.05	0.801559058774977	0.021822	0.013305	0.020301
Trial1	2	1	blindfold	clockwise	practice	Guided	1	0.5	-0.25	1.785721	0.45003	-1.45	-1.05	0.801559058774977	0.050065	0.021768	-0.0031552
Trial1	2	1	blindfold	clockwise	practice	Guided	1	0.5	-0.25	1.805725	0.45003	-1.45	-1.05	0.801559058774977	0.037006	-0.012086	-0.0081942
Trial1	2	1	blindfold	clockwise	practice	Guided	1	0.5	-0.25	1.825714	0.45003	-1.45	-1.05	0.801559058774977	0.010094	0.013307	-0.005694
Trial1	2	1	blindfold	clockwise	practice	Guided	1	0.5	-0.25	1.845718	0.45003	-1.45	-1.05	0.801559058774977	0.0040554	0.0048449	0.019173
Trial1	2	1	blindfold	clockwise	practice	Guided	1	0.5	-0.25	1.865723	0.45003	-1.45	-1.05	0.801559058774977	0.015072	0.00061431	0.0054685
Trial1	2	1	blindfold	clockwise	practice	Guided	1	0.5	-0.25	1.885727	0.45003	-1.45	-1.05	0.801559058774977	-0.011576	-0.0036168	-0.015487
Trial1	2	1	blindfold	clockwise	practice	Guided	1	0.5	-0.25	1.905716	0.45003	-1.45	-1.05	0.801559058774977	-0.0042923	0.01331	0.010226
Trial1	2	1	blindfold	clockwise	practice	Guided	1	0.5	-0.25	1.92572	0.45003	-1.45	-1.05	0.801559058774977	-0.047906	0.034471	-0.0051721
Trial1	2	1	blindfold	clockwise	practice	Guided	1	0.5	-0.25	1.945724	0.45003	-1.45	-1.05	0.801559058774977	-0.025967	-0.0036166	0.00043095
Trial1	2	1	blindfold	clockwise	practice	Guided	1	0.5	-0.25	1.965714	0.45003	-1.45	-1.05	0.801559058774977	0.010893	-0.0078479	-0.018267
Trial1	2	1	blindfold	clockwise	practice	Guided	1	0.5	-0.25	1.985718	0.45003	-1.45	-1.05	0.801559058774977	-0.012913	-0.012079	0.0054722
Trial1	2	1	blindfold	clockwise	practice	Guided	1	0.5	-0.25	2.005722	0.45003	-1.45	-1.05	0.801559058774977	-0.028278	-0.007846	-0.033378
Trial1	2	1	blindfold	clockwise	practice	Guided	1	0.5	-0.25	2.025726	0.45003	-1.45	-1.05	0.801559058774977	-0.024902	0.0048489	-0.0070977
Trial1	2	1	blindfold	clockwise	practice	Guided	1	0.5	-0.25	2.045715	0.45003	-1.45	-1.05	0.801559058774977	-0.039559	0.00061641	0.0037847
Trial1	2	1	blindfold	clockwise	practice	Guided	1	0.5	-0.25	2.06572	0.45003	-1.45	-1.05	0.801559058774977	-0.025968	0.0048479	0.00044081
Trial1	2	1	blindfold	clockwise	practice	Guided	1	0.5	-0.25	2.085724	0.45003	-1.45	-1.05	0.801559058774977	-0.015487	0.00061578	-0.024145
Trial1	2	1	blindfold	clockwise	practice	Guided	1	0.5	-0.25	2.105713	0.45003	-1.45	-1.05	0.801559058774977	0.0072513	-0.0036136	-0.031115
Trial1	2	1	blindfold	clockwise	practice	Guided	1	0.5	-0.25	2.125717	0.45003	-1.45	-1.05	0.801559058774977	-0.0074039	0.0048516	-0.011004
Trial1	2	1	blindfold	clockwise	practice	Guided	1	0.5	-0.25	2.145721	0.45003	-1.45	-1.05	0.801559058774977	-0.0032312	-0.0036126	-0.0065314
Trial1	2	1	blindfold	clockwise	practice	Guided	1	0.5	-0.25	2.165726	0.45003	-1.45	-1.05	0.801559058774977	0.024924	-0.0036138	0.035951
Trial1	2	1	blindfold	clockwise	practice	Guided	1	0.5	-0.25	2.185715	0.45003	-1.45	-1.05	0.801559058774977	-0.010517	0.00061768	-0.03083
Trial1	2	1	blindfold	clockwise	practice	Guided	1	0.5	-0.25	2.205719	0.45003	-1.45	-1.05	0.801559058774977	-0.0076756	0.013312	-0.0068084
Trial1	2	1	blindfold	clockwise	practice	Guided	1	0.5	-0.25	2.225723	0.45003	-1.45	-1.05	0.801559058774977	-0.023666	-0.012079	0.034264
Trial1	2	1	blindfold	clockwise	practice	Guided	1	0.5	-0.25	2.245728	0.45003	-1.45	-1.05	0.801559058774977	-0.0021677	-0.020544	-0.023287
Trial1	2	1	blindfold	clockwise	practice	Guided	1	0.5	-0.25	2.265717	0.45003	-1.45	-1.05	0.801559058774977	-0.01478	0.004846	0.034828
Trial1	2	1	blindfold	clockwise	practice	Guided	1	0.5	-0.25	2.285721	0.45003	-1.45	-1.05	0.801559058774977	0.00093982	0.01331	-0.0020475
Trial1	2	1	blindfold	clockwise	practice	Guided	1	0.5	-0.25	2.305725	0.45003	-1.45	-1.05	0.801559058774977	-0.022331	-0.0078466	0.013307
Trial1	2	1	blindfold	clockwise	practice	Guided	1	0.5	-0.25	2.325714	0.45003	-1.45	-1.05	0.801559058774977	0.02963	0.013313	0.020038
Trial1	2	1	blindfold	clockwise	practice	Guided	1	0.5	-0.25	2.345718	0.45003	-1.45	-1.05	0.801559058774977	0.013994	0.0048509	0.0029887
Trial1	2	1	blindfold	clockwise	practice	Guided	1	0.5	-0.25	2.365723	0.45003	-1.45	-1.05	0.801559058774977	0.036999	0.00061837	-0.0081745
Trial1	2	1	blindfold	clockwise	practice	Guided	1	0.5	-0.25	2.385727	0.45004	-1.45	-1.05	0.801558436438111	-0.01843	-0.029004	0.021969
Trial1	2	1	blindfold	clockwise	practice	Guided	1	0.5	-0.25	2.405716	0.45004	-1.45	-1.05	0.801558436438111	0.029177	-0.012075	-0.025507
Trial1	2	1	blindfold	clockwise	practice	Guided	1	0.5	-0.25	2.42572	0.45004	-1.45	-1.05	0.801558436438111	-0.0068848	-0.0036104	-0.019667
Trial1	2	1	blindfold	clockwise	practice	Guided	1	0.5	-0.25	2.445724	0.45004	-1.45	-1.05	0.801558436438111	0.00012948	0.017548	0.010521
Trial1	2	1	blindfold	clockwise	practice	Guided	1	0.5	-0.25	2.465714	0.45004	-1.45	-1.05	0.801558436438111	0.027842	-0.029001	0.0074588
Trial1	2	1	blindfold	clockwise	practice	Guided	1	0.5	-0.25	2.485718	0.45004	-1.45	-1.05	0.801558436438111	-0.022874	0.017549	0.021683
Trial1	2	1	blindfold	clockwise	practice	Guided	1	0.5	-0.25	2.505722	0.45004	-1.45	-1.05	0.801558436438111	0.0019964	0.00062186	-0.018822
Trial1	2	1	blindfold	clockwise	practice	Guided	1	0.5	-0.25	2.525726	0.45004	-1.45	-1.05	0.801558436438111	0.00039566	-0.033232	0.0063277
Trial1	2	1	blindfold	clockwise	practice	Guided	1	0.5	-0.25	2.545715	0.45004	-1.45	-1.05	0.801558436438111	-0.0027136	0.0048538	-0.014913
Trial1	2	1	blindfold	clockwise	practice	Guided	1	0.5	-0.25	2.56572	0.45004	-1.45	-1.05	0.801558436438111	0.003236	0.0048547	0.03176
Trial1	2	1	blindfold	clockwise	practice	Guided	1	0.5	-0.25	2.585724	0.45004	-1.45	-1.05	0.801558436438111	-0.025453	-0.003608	-0.0079409
Trial1	2	1	blindfold	clockwise	practice	Guided	1	0.5	-0.25	2.605713	0.45004	-1.45	-1.05	0.801558436438111	0.022863	-0.0036068	0.00355
Trial1	2	1	blindfold	clockwise	practice	Guided	1	0.5	-0.25	2.625717	0.45004	-1.45	-1.05	0.801558436438111	0.034853	0.00062573	0.025354
Trial1	2	1	blindfold	clockwise	practice	Guided	1	0.5	-0.25	2.645721	0.45004	-1.45	-1.05	0.801558436438111	0.033342	0.00062189	-0.021035
Trial1	2	1	blindfold	clockwise	practice	Guided	1	0.5	-0.25	2.665726	0.45004	-1.45	-1.05	0.801558436438111	-0.033274	-0.0078423	-0.02527
Trial1	2	1	blindfold	clockwise	practice	Guided	1	0.5	-0.25	2.685715	0.45004	-1.45	-1.05	0.801558436438111	-0.0060948	-0.0078411	-0.031957
Trial1	2	1	blindfold	clockwise	practice	Guided	1	0.5	-0.25	2.705719	0.45004	-1.45	-1.05	0.801558436438111	0.014513	0.017549	-0.0053948
Trial1	2	1	blindfold	clockwise	practice	Guided	1	0.5	-0.25	2.725723	0.45004	-1.45	-1.05	0.801558436438111	-0.016308	0.013317	-0.011564
Trial1	2	1	blindfold	clockwise	practice	Guided	1	0.5	-0.25	2.745728	0.45004	-1.45	-1.05	0.801558436438111	0.00039134	-0.0078431	0.0063324
Trial1	2	1	blindfold	clockwise	practice	Guided	1	0.5	-0.25	2.765717	0.45004	-1.45	-1.05	0.801558436438111	0.015845	0.013315	-0.026351
Trial1	2	1	blindfold	clockwise	practice	Guided	1	0.5	-0.25	2.785721	0.45004	-1.45	-1.05	0.801558436438111	0.01398	-0.0036126	-0.0026139
Trial1	2	1	blindfold	clockwise	practice	Guided	1	0.5	-0.25	2.805725	0.45004	-1.45	-1.05	0.801558436438111	-0.0087579	0.00062248	0.0099587
Trial1	2	1	blindfold	clockwise	practice	Guided	1	0.5	-0.25	2.825714	0.45004	-1.45	-1.05	0.801558436438111	0.0040321	-0.0036078	0.01919
Trial1	2	1	blindfold	clockwise	practice	Guided	1	0.5	-0.25	2.845718	0.45004	-1.45	-1.05	0.801558436438111	-0.016308	0.026015	-0.011559
Trial1	2	1	blindfold	clockwise	practice	Guided	1	0.5	-0.25	2.865723	0.45004	-1.45	-1.05	0.801558436438111	-0.015243	-0.00784	-0.029739
Trial1	2	1	blindfold	clockwise	practice	Guided	1	0.5	-0.25	2.885727	0.45004	-1.45	-1.05	0.801558436438111	-0.038514	0.013318	-0.012973
Trial1	2	1	blindfold	clockwise	practice	Guided	1	0.5	-0.25	2.905716	0.45004	-1.45	-1.05	0.801558436438111	-0.053168	-0.0078426	0.025879
Trial1	2	1	blindfold	clockwise	practice	Guided	1	0.5	-0.25	2.92572	0.45004	-1.45	-1.05	0.801558436438111	0.036184	0.0048521	0.0043995
Trial1	2	1	blindfold	clockwise	practice	Guided	1	0.5	-0.25	2.945724	0.45004	-1.45	-1.05	0.801558436438111	-0.013201	-0.016309	0.0096786
Trial1	2	1	blindfold	clockwise	practice	Guided	1	0.5	-0.25	2.965714	0.45004	-1.45	-1.05	0.801558436438111	-0.0084916	0.021776	0.0057713
Trial1	2	1	blindfold	clockwise	practice	Guided	1	0.5	-0.25	2.985718	0.45004	-1.45	-1.05	0.801558436438111	-0.0032503	0.0048482	-0.0065218
Trial1	2	1	blindfold	clockwise	practice	Guided	1	0.5	-0.25	3.005722	0.45004	-1.45	-1.05	0.801558436438111	-0.022081	-0.0036124	0.0091157
Trial1	2	1	blindfold	clockwise	practice	Guided	1	0.5	-0.25	3.025726	0.45004	-1.45	-1.05	0.801558436438111	0.0040333	0.017548	0.019193
Trial1	2	1	blindfold	clockwise	practice	Guided	1	0.5	-0.25	3.045715	0.45004	-1.45	-1.05	0.801558436438111	0.0053651	-0.0036095	-0.0017637
Trial1	2	1	blindfold	clockwise	practice	Guided	1	0.5	-0.25	3.06572	0.45004	-1.45	-1.05	0.801558436438111	0.02366	0.013318	-0.0090141
Trial1	2	1	blindfold	clockwise	practice	Guided	1	0.5	-0.25	3.085724	0.45005	-1.45	-1.05	0.801557812367948	0.008467	0.026013	0.019479
Trial1	2	1	blindfold	clockwise	practice	Guided	1	0.5	-0.25	3.105713	0.45005	-1.45	-1.05	0.801557812367948	-0.015248	0.0048545	-0.019372
Trial1	2	1	blindfold	clockwise	practice	Guided	1	0.5	-0.25	3.125717	0.45004	-1.45	-1.05	0.801558436438111	0.011669	-0.0078414	-0.030813
Trial1	2	1	blindfold	clockwise	practice	Guided	1	0.5	-0.25	3.145721	0.45004	-1.45	-1.05	0.801558436438111	0.018421	0.034477	0.0032837
Trial1	2	1	blindfold	clockwise	practice	Guided	1	0.5	-0.25	3.165726	0.45004	-1.45	-1.05	0.801558436438111	-0.00014519	-0.0078404	-0.028035
Trial1	2	1	blindfold	clockwise	practice	Guided	1	0.5	-0.25	3.185715	0.45004	-1.45	-1.05	0.801558436438111	0.02153	-0.0078387	0.024525
Trial1	2	1	blindfold	clockwise	practice	Guided	1	0.5	-0.25	3.205719	0.45004	-1.45	-1.05	0.801558436438111	0.027836	-0.0078395	-0.0045328
Trial1	2	1	blindfold	clockwise	practice	Guided	1	0.5	-0.25	3.225723	0.45004	-1.45	-1.05	0.801558436438111	-0.03043	0.0006249	0.00018178
Trial1	2	1	blindfold	clockwise	practice	Guided	1	0.5	-0.25	3.245728	0.45004	-1.45	-1.05	0.801558436438111	-0.01009	0.00062438	0.030936
Trial1	2	1	blindfold	clockwise	practice	Guided	1	0.5	-0.25	3.265717	0.45004	-1.45	-1.05	0.801558436438111	-0.015242	-0.0078408	-0.014324
Trial1	2	1	blindfold	clockwise	practice	Guided	1	0.5	-0.25	3.285721	0.45004	-1.45	-1.05	0.801558436438111	0.037782	-0.0036084	-0.020728
Trial1	2	1	blindfold	clockwise	practice	Guided	1	0.5	-0.25	3.305725	0.45004	-1.45	-1.05	0.801558436438111	0.01398	-0.0036084	0.0030102
Trial1	2	1	blindfold	clockwise	practice	Guided	1	0.5	-0.25	3.325714	0.45004	-1.45	-1.05	0.801558436438111	0.018153	-0.0036095	0.0074834
Trial1	2	1	blindfold	clockwise	practice	Guided	1	0.5	-0.25	3.345718	0.45004	-1.45	-1.05	0.801558436438111	0.01922	-0.0036067	-0.0092829
Trial1	2	1	blindfold	clockwise	practice	Guided	1	0.5	-0.25	3.365723	0.45004	-1.45	-1.05	0.801558436438111	0.018419	0.021785	0.0032927
Trial1	2	1	blindfold	clockwise	practice	Guided	1	0.5	-0.25	3.385727	0.45004	-1.45	-1.05	0.801558436438111	0.00065251	0.0090902	0.0021631
Trial1	2	1	blindfold	clockwise	practice	Guided	1	0.5	-0.25	3.405716	0.45004	-1.45	-1.05	0.801558436438111	0.021259	0.017555	0.028725
Trial1	2	1	blindfold	clockwise	practice	Guided	1	0.5	-0.25	3.42572	0.45005	-1.45	-1.05	0.801557812367948	0.0050892	0.017555	0.0024432
Trial1	2	1	blindfold	clockwise	practice	Guided	1	0.5	-0.25	3.445724	0.45005	-1.45	-1.05	0.801557812367948	-0.0082317	0.017554	0.0015967
Trial1	2	1	blindfold	clockwise	practice	Guided	1	0.5	-0.25	3.465714	0.45004	-1.45	-1.05	0.801558436438111	0.035115	-0.0036059	0.021187
Trial1	2	1	blindfold	clockwise	practice	Guided	1	0.5	-0.25	3.485718	0.45005	-1.45	-1.05	0.801557812367948	-0.017647	0.017552	0.0094138
Trial1	2	1	blindfold	clockwise	practice	Guided	1	0.5	-0.25	3.505722	0.45005	-1.45	-1.05	0.801557812367948	-0.0090321	0.00062643	0.014169
Trial1	2	1	blindfold	clockwise	practice	Guided	1	0.5	-0.25	3.525726	0.45005	-1.45	-1.05	0.801557812367948	-0.0092991	0.00062887	0.018361
Trial1	2	1	blindfold	clockwise	practice	Guided	1	0.5	-0.25	3.545715	0.45005	-1.45	-1.05	0.801557812367948	-0.031236	-0.0036032	0.012758
Trial1	2	1	blindfold	clockwise	practice	Guided	1	0.5	-0.25	3.56572	0.45005	-1.45	-1.05	0.801557812367948	0.01424	0.00062824	-0.0011846
Trial1	2	1	blindfold	clockwise	practice	Guided	1	0.5	-0.25	3.585724	0.45005	-1.45	-1.05	0.801557812367948	-0.0071657	0.0090925	-0.018796
Trial1	2	1	blindfold	clockwise	practice	Guided	1	0.5	-0.25	3.605713	0.45005	-1.45	-1.05	0.801557812367948	0.0048241	0.0048628	0.006637
Trial1	2	1	blindfold	clockwise	practice	Guided	1	0.5	-0.25	3.625717	0.45005	-1.45	-1.05	0.801557812367948	0.0087312	-0.016294	0.015304
Trial1	2	1	blindfold	clockwise	practice	Guided	1	0.5	-0.25	3.645721	0.45005	-1.45	-1.05	0.801557812367948	0.026765	-0.016291	0.01224
Trial1	2	1	blindfold	clockwise	practice	Guided	1	0.5	-0.25	3.665726	0.45004	-1.45	-1.05	0.801558436438111	0.01451	-0.0035963	-0.0053727
Trial1	2	1	blindfold	clockwise	practice	Guided	1	0.5	-0.25	3.685715	0.45004	-1.45	-1.05	0.801558436438111	-0.021819	-0.0078287	0.0049446
Trial1	2	1	blindfold	clockwise	practice	Guided	1	0.5	-0.25	3.705719	0.45004	-1.45	-1.05	0.801558436438111	0.016552	-0.028987	0.0049439
Trial1	2	1	blindfold	clockwise	practice	Guided	1	0.5	-0.25	3.725723	0.45004	-1.45	-1.05	0.801558436438111	0.026498	0.026029	0.016433
Trial1	2	1	blindfold	clockwise	practice	Guided	1	0.5	-0.25	3.745728	0.45005	-1.45	-1.05	0.801557812367948	0.027295	-0.037447	0.0038576
Trial1	2	1	blindfold	clockwise	practice	Guided	1	0.5	-0.25	3.765717	0.45005	-1.45	-1.05	0.801557812367948	-0.010279	0.038725	-0.036407
Trial1	2	1	blindfold	clockwise	practice	Guided	1	0.5	-0.25	3.785721	0.45005	-1.45	-1.05	0.801557812367948	-0.014541	0.0048696	0.030659
Trial1	2	1	blindfold	clockwise	practice	Guided	1	0.5	-0.25	3.805725	0.45005	-1.45	-1.05	0.801557812367948	-0.035411	0.034495	0.0082899
Trial1	2	1	blindfold	clockwise	practice	Guided	1	0.5	-0.25	3.825714	0.45004	-1.45	-1.05	0.801558436438111	0.02339	0.0091039	-0.0048035
Trial1	2	1	blindfold	clockwise	practice	Guided	1	0.5	-0.25	3.845718	0.45005	-1.45	-1.05	0.801557812367948	0.022321	-0.012056	0.011962
Trial1	2	1	blindfold	clockwise	practice	Guided	1	0.5	-0.25	3.865723	0.45005	-1.45	-1.05	0.801557812367948	0.013707	0.013336	0.0072043
Trial1	2	1	blindfold	clockwise	practice	Guided	1	0.5	-0.25	3.885727	0.45005	-1.45	-1.05	0.801557812367948	-0.0076092	0.0091046	-0.07832
Trial1	2	1	blindfold	clockwise	practice	Guided	1	0.5	-0.25	3.905716	0.45005	-1.45	-1.05	0.801557812367948	0.010064	0.00064278	-0.0056525
Trial1	2	1	blindfold	clockwise	practice	Guided	1	0.5	-0.25	3.92572	0.45005	-1.45	-1.05	0.801557812367948	0.017882	-0.003589	-0.019921
Trial1	2	1	blindfold	clockwise	practice	Guided	1	0.5	-0.25	3.945724	0.45005	-1.45	-1.05	0.801557812367948	-0.025996	0.017571	-0.010691
Trial1	2	1	blindfold	clockwise	practice	Guided	1	0.5	-0.25	3.965714	0.45005	-1.45	-1.05	0.801557812367948	-0.026798	0.0048769	0.013046
Trial1	2	1	blindfold	clockwise	practice	Guided	1	0.5	-0.25	3.985718	0.45005	-1.45	-1.05	0.801557812367948	-0.012674	-0.024745	0.0013183
Trial1	2	1	blindfold	clockwise	practice	Guided	1	0.5	-0.25	4.005722	0.45005	-1.45	-1.05	0.801557812367948	0.073574	-0.020512	-0.026889
Trial1	2	1	blindfold	clockwise	practice	Guided	1	0.5	-0.25	4.025726	0.45005	-1.45	-1.05	0.801557812367948	-0.02129	-0.020511	-0.0034312
Trial1	2	1	blindfold	clockwise	practice	Guided	1	0.5	-0.25	4.045715	0.45005	-1.45	-1.05	0.801557812367948	-0.0087675	0.0091126	0.0085803
Trial1	2	1	blindfold	clockwise	practice	Guided	1	0.5	-0.25	4.06572	0.45005	-1.45	-1.05	0.801557812367948	0.03067	0.0048811	0.020918
Trial1	2	1	blindfold	clockwise	practice	Guided	1	0.5	-0.25	4.085724	0.45005	-1.45	-1.05	0.801557812367948	-0.029906	0.0048814	-0.0081859
Trial1	2	1	blindfold	clockwise	practice	Guided	1	0.5	-0.25	4.105713	0.45005	-1.45	-1.05	0.801557812367948	-0.016846	-0.012046	0.0021741
Trial1	2	1	blindfold	clockwise	practice	Guided	1	0.5	-0.25	4.125717	0.45004	-1.45	-1.05	0.801558436438111	0.00065234	0.00064663	0.0021741
Trial1	2	1	blindfold	clockwise	practice	Guided	1	0.5	-0.25	4.145721	0.45005	-1.45	-1.05	0.801557812367948	0.0087329	-0.007816	0.015316
Trial1	2	1	blindfold	clockwise	practice	Guided	1	0.5	-0.25	4.165726	0.45005	-1.45	-1.05	0.801557812367948	0.010331	-0.0035855	-0.0098315
Trial1	2	1	blindfold	clockwise	practice	Guided	1	0.5	-0.25	4.185715	0.45005	-1.45	-1.05	0.801557812367948	0.008199	0.00064653	0.0013312
Trial1	2	1	blindfold	clockwise	practice	Guided	1	0.5	-0.25	4.205719	0.45005	-1.45	-1.05	0.801557812367948	0.041418	-0.0078157	-0.023253
Trial1	2	1	blindfold	clockwise	practice	Guided	1	0.5	-0.25	4.225723	0.45005	-1.45	-1.05	0.801557812367948	-0.00095279	0.0048804	0.027327
Trial1	2	1	blindfold	clockwise	practice	Guided	1	0.5	-0.25	4.245728	0.45005	-1.45	-1.05	0.801557812367948	-0.029108	0.00064966	-0.020756
Trial1	2	1	blindfold	clockwise	practice	Guided	1	0.5	-0.25	4.265717	0.45005	-1.45	-1.05	0.801557812367948	0.00064561	0.00065107	0.0021792
Trial1	2	1	blindfold	clockwise	practice	Guided	1	0.5	-0.25	4.285721	0.45005	-1.45	-1.05	0.801557812367948	0.030398	-0.0035796	0.025114
Trial1	2	1	blindfold	clockwise	practice	Guided	1	0.5	-0.25	4.305725	0.45005	-1.45	-1.05	0.801557812367948	0.0048208	0.0048856	-0.013738
Trial1	2	1	blindfold	clockwise	practice	Guided	1	0.5	-0.25	4.325714	0.45005	-1.45	-1.05	0.801557812367948	-0.0063719	0.00065411	-0.027723
Trial1	2	1	blindfold	clockwise	practice	Guided	1	0.5	-0.25	4.345718	0.45005	-1.45	-1.05	0.801557812367948	-0.0085022	0.0091172	0.0058101
Trial1	2	1	blindfold	clockwise	practice	Guided	1	0.5	-0.25	4.365723	0.45005	-1.45	-1.05	0.801557812367948	-0.014453	0.026045	-0.040861
Trial1	2	1	blindfold	clockwise	practice	Guided	1	0.5	-0.25	4.385727	0.45005	-1.45	-1.05	0.801557812367948	-0.0032621	0.00065452	-0.0064805
Trial1	2	1	blindfold	clockwise	practice	Guided	1	0.5	-0.25	4.405716	0.45005	-1.45	-1.05	0.801557812367948	-0.0082367	-0.0035767	0.0016176
Trial1	2	1	blindfold	clockwise	practice	Guided	1	0.5	-0.25	4.42572	0.45005	-1.45	-1.05	0.801557812367948	0.0095305	0.0091203	0.0027524
Trial1	2	1	blindfold	clockwise	practice	Guided	1	0.5	-0.25	4.445724	0.45005	-1.45	-1.05	0.801557812367948	0.026761	-0.012038	0.012264
Trial1	2	1	blindfold	clockwise	practice	Guided	1	0.5	-0.25	4.465714	0.45005	-1.45	-1.05	0.801557812367948	0.024452	-0.028963	-0.0076081
Trial1	2	1	blindfold	clockwise	practice	Guided	1	0.5	-0.25	4.485718	0.45005	-1.45	-1.05	0.801557812367948	-0.015517	-0.012036	-0.02409
Trial1	2	1	blindfold	clockwise	practice	Guided	1	0.5	-0.25	4.505722	0.45005	-1.45	-1.05	0.801557812367948	0.04035	0.0048916	0.00892
Trial1	2	1	blindfold	clockwise	practice	Guided	1	0.5	-0.25	4.525726	0.45005	-1.45	-1.05	0.801557812367948	-0.039591	0.026051	0.0038357
Trial1	2	1	blindfold	clockwise	practice	Guided	1	0.5	-0.25	4.545715	0.45005	-1.45	-1.05	0.801557812367948	0.018942	0.017587	-0.026024
Trial1	2	1	blindfold	clockwise	practice	Guided	1	0.5	-0.25	4.56572	0.45005	-1.45	-1.05	0.801557812367948	-0.011613	-0.024731	-0.015426
Trial1	2	1	blindfold	clockwise	practice	Guided	1	0.5	-0.25	4.585724	0.45005	-1.45	-1.05	0.801557812367948	0.018406	-0.020499	0.0033162
Trial1	2	1	blindfold	clockwise	practice	Guided	1	0.5	-0.25	4.605713	0.45005	-1.45	-1.05	0.801557812367948	0.026485	-0.037424	0.033505
Trial1	2	1	blindfold	clockwise	practice	Guided	1	0.5	-0.25	4.625717	0.45005	-1.45	-1.05	0.801557812367948	-0.0069102	-0.0035724	-0.033889
Trial1	2	1	blindfold	clockwise	practice	Guided	1	0.5	-0.25	4.645721	0.45005	-1.45	-1.05	0.801557812367948	-0.012152	-0.016267	-0.025223
Trial1	2	1	blindfold	clockwise	practice	Guided	1	0.5	-0.25	4.665726	0.45005	-1.45	-1.05	0.801557812367948	0.012896	0.0091238	0.019799
Trial1	2	1	blindfold	clockwise	practice	Guided	1	0.5	-0.25	4.685715	0.45005	-1.45	-1.05	0.801557812367948	0.025687	-0.012035	0.029027
Trial1	2	1	blindfold	clockwise	practice	Guided	1	0.5	-0.25	4.705719	0.45005	-1.45	-1.05	0.801557812367948	0.016538	0.009124	0.016172
Trial1	2	1	blindfold	clockwise	practice	Guided	1	0.5	-0.25	4.725723	0.45005	-1.45	-1.05	0.801557812367948	0.002234	-0.0078025	-0.022966
Trial1	2	1	blindfold	clockwise	practice	Guided	1	0.5	-0.25	4.745728	0.45006	-1.45	-1.05	0.801557188422396	0.037227	0.013357	-0.012323
Trial1	2	1	blindfold	clockwise	practice	Guided	1	0.5	-0.25	4.765717	0.45006	-1.45	-1.05	0.801557188422396	0.018129	0.0048938	0.0075053
Trial1	2	1	blindfold	clockwise	practice	Guided	1	0.5	-0.25	4.785721	0.45006	-1.45	-1.05	0.801557188422396	-0.0027404	-0.012034	-0.014864
Trial1	2	1	blindfold	clockwise	practice	Guided	1	0.5	-0.25	4.805725	0.45006	-1.45	-1.05	0.801557188422396	0.018931	-0.016263	-0.0050663
Trial1	2	1	blindfold	clockwise	practice	Guided	1	0.5	-0.25	4.825714	0.45005	-1.45	-1.05	0.801557812367948	-0.026277	-0.0077997	0.0046878
Trial1	2	1	blindfold	clockwise	practice	Guided	1	0.5	-0.25	4.845718	0.45005	-1.45	-1.05	0.801557812367948	0.029146	-0.0078011	-0.025456
Trial1	2	1	blindfold	clockwise	practice	Guided	1	0.5	-0.25	4.865723	0.45006	-1.45	-1.05	0.801557188422396	0.027813	0.00066127	-0.0044983
Trial1	2	1	blindfold	clockwise	practice	Guided	1	0.5	-0.25	4.885727	0.45006	-1.45	-1.05	0.801557188422396	0.022038	0.00066204	0.016178
Trial1	2	1	blindfold	clockwise	practice	Guided	1	0.5	-0.25	4.905716	0.45006	-1.45	-1.05	0.801557188422396	0.016797	-0.016263	0.019524
Trial1	2	1	blindfold	clockwise	practice	Guided	1	0.5	-0.25	4.92572	0.45006	-1.45	-1.05	0.801557188422396	0.0027614	0.0048954	-0.031342
Trial1	2	1	blindfold	clockwise	practice	Guided	1	0.5	-0.25	4.945724	0.45006	-1.45	-1.05	0.801557188422396	-0.0069216	-0.0035659	-0.027149
Trial1	2	1	blindfold	clockwise	practice	Guided	1	0.5	-0.25	4.965714	0.45006	-1.45	-1.05	0.801557188422396	-0.024685	-0.0035673	-0.020458
Trial1	2	1	blindfold	clockwise	practice	Guided	1	0.5	-0.25	4.985718	0.45006	-1.45	-1.05	0.801557188422396	-0.029925	0.017593	-0.0081651
Trial1	2	1	blindfold	clockwise	practice	Guided	1	0.5	-0.25	5.005722	0.45006	-1.45	-1.05	0.801557188422396	-0.012957	0.030288	0.0055406
Trial1	2	1	blindfold	clockwise	practice	Guided	1	0.5	-0.25	5.025726	0.45006	-1.45	-1.05	0.801557188422396	0.0042741	0.017593	0.015055
Trial1	2	1	blindfold	clockwise	practice	Guided	1	0.5	-0.25	5.045715	0.45005	-1.45	-1.05	0.801557812367948	0.040871	0.017595	0.00054856
Trial1	2	1	blindfold	clockwise	practice	Guided	1	0.5	-0.25	5.06572	0.45006	-1.45	-1.05	0.801557188422396	-0.0079834	0.042984	-0.01094
Trial1	2	1	blindfold	clockwise	practice	Guided	1	0.5	-0.25	5.085724	0.45005	-1.45	-1.05	0.801557812367948	0.03039	0.021823	0.025134
Trial1	2	1	blindfold	clockwise	practice	Guided	1	0.5	-0.25	5.105713	0.45005	-1.45	-1.05	0.801557812367948	-0.030718	0.0091279	-0.012872
Trial1	2	1	blindfold	clockwise	practice	Guided	1	0.5	-0.25	5.125717	0.45005	-1.45	-1.05	0.801557812367948	-0.022371	-0.012033	0.013361
Trial1	2	1	blindfold	clockwise	practice	Guided	1	0.5	-0.25	5.145721	0.45006	-1.45	-1.05	0.801557188422396	-0.01553	0.00066465	-0.02827
Trial1	2	1	blindfold	clockwise	practice	Guided	1	0.5	-0.25	5.165726	0.45005	-1.45	-1.05	0.801557812367948	-0.0071807	0.026056	-0.01513
Trial1	2	1	blindfold	clockwise	practice	Guided	1	0.5	-0.25	5.185715	0.45006	-1.45	-1.05	0.801557188422396	-0.025481	-0.024725	-0.011221
Trial1	2	1	blindfold	clockwise	practice	Guided	1	0.5	-0.25	5.205719	0.45006	-1.45	-1.05	0.801557188422396	-0.031964	-0.0035653	-0.013199
Trial1	2	1	blindfold	clockwise	practice	Guided	1	0.5	-0.25	5.225723	0.45006	-1.45	-1.05	0.801557188422396	-0.0056721	0.013361	0.031256
Trial1	2	1	blindfold	clockwise	practice	Guided	1	0.5	-0.25	5.245728	0.45006	-1.45	-1.05	0.801557188422396	-0.016598	0.004898	-0.007313
Trial1	2	1	blindfold	clockwise	practice	Guided	1	0.5	-0.25	5.265717	0.45006	-1.45	-1.05	0.801557188422396	0.016356	0.0091289	-0.034676
Trial1	2	1	blindfold	clockwise	practice	Guided	1	0.5	-0.25	5.285721	0.45006	-1.45	-1.05	0.801557188422396	-0.017397	0.026056	0.0052628
Trial1	2	1	blindfold	clockwise	practice	Guided	1	0.5	-0.25	5.305725	0.45005	-1.45	-1.05	0.801557812367948	0.0022366	0.0048972	-0.022947
Trial1	2	1	blindfold	clockwise	practice	Guided	1	0.5	-0.25	5.325714	0.45005	-1.45	-1.05	0.801557812367948	-0.011351	0.0048969	-0.019604
Trial1	2	1	blindfold	clockwise	practice	Guided	1	0.5	-0.25	5.345718	0.45005	-1.45	-1.05	0.801557812367948	-0.012417	0.00913	-0.002837
Trial1	2	1	blindfold	clockwise	practice	Guided	1	0.5	-0.25	5.365723	0.45005	-1.45	-1.05	0.801557812367948	0.025953	0.00066543	0.024853
Trial1	2	1	blindfold	clockwise	practice	Guided	1	0.5	-0.25	5.385727	0.45005	-1.45	-1.05	0.801557812367948	0.0040132	0.0006656	0.01925
Trial1	2	1	blindfold	clockwise	practice	Guided	1	0.5	-0.25	5.405716	0.45005	-1.45	-1.05	0.801557812367948	-0.014015	0.017593	0.02231
Trial1	2	1	blindfold	clockwise	practice	Guided	1	0.5	-0.25	5.42572	0.45005	-1.45	-1.05	0.801557812367948	-0.016858	-0.020495	-0.0031213
Trial1	2	1	blindfold	clockwise	practice	Guided	1	0.5	-0.25	5.445724	0.45005	-1.45	-1.05	0.801557812367948	0.014495	-0.003569	0.0061093
Trial1	2	1	blindfold	clockwise	practice	Guided	1	0.5	-0.25	5.465714	0.45005	-1.45	-1.05	0.801557812367948	0.018936	0.0091272	-0.005055
Trial1	2	1	blindfold	clockwise	practice	Guided	1	0.5	-0.25	5.485718	0.45005	-1.45	-1.05	0.801557812367948	0.019201	-0.0035696	-0.0092464
Trial1	2	1	blindfold	clockwise	practice	Guided	1	0.5	-0.25	5.505722	0.45005	-1.45	-1.05	0.801557812367948	-0.028584	-0.02896	-0.029118
Trial1	2	1	blindfold	clockwise	practice	Guided	1	0.5	-0.25	5.525726	0.45005	-1.45	-1.05	0.801557812367948	-0.026271	-0.033196	0.0046987
Trial1	2	1	blindfold	clockwise	practice	Guided	1	0.5	-0.25	5.545715	0.45005	-1.45	-1.05	0.801557812367948	0.024178	-0.033194	-0.017345
Trial1	2	1	blindfold	clockwise	practice	Guided	1	0.5	-0.25	5.56572	0.45005	-1.45	-1.05	0.801557812367948	0.028616	-0.0078052	-0.017061
Trial1	2	1	blindfold	clockwise	practice	Guided	1	0.5	-0.25	5.585724	0.45006	-1.45	-1.05	0.801557188422396	0.022039	0.021817	0.016189
Trial1	2	1	blindfold	clockwise	practice	Guided	1	0.5	-0.25	5.605713	0.45006	-1.45	-1.05	0.801557188422396	0.023903	0.00065683	-0.013153
Trial1	2	1	blindfold	clockwise	practice	Guided	1	0.5	-0.25	5.625717	0.45006	-1.45	-1.05	0.801557188422396	0.0045382	-0.020503	0.010868
Trial1	2	1	blindfold	clockwise	practice	Guided	1	0.5	-0.25	5.645721	0.45006	-1.45	-1.05	0.801557188422396	0.040865	-0.012037	0.00055415
Trial1	2	1	blindfold	clockwise	practice	Guided	1	0.5	-0.25	5.665726	0.45006	-1.45	-1.05	0.801557188422396	0.037488	0.021817	-0.016497
Trial1	2	1	blindfold	clockwise	practice	Guided	1	0.5	-0.25	5.685715	0.45006	-1.45	-1.05	0.801557188422396	-0.035432	-0.0035736	0.022313
Trial1	2	1	blindfold	clockwise	practice	Guided	1	0.5	-0.25	5.705719	0.45006	-1.45	-1.05	0.801557188422396	0.024168	-0.016268	-0.021536
Trial1	2	1	blindfold	clockwise	practice	Guided	1	0.5	-0.25	5.725723	0.45006	-1.45	-1.04999	0.801547194296335	0.014222	-0.0035725	-0.0011408
Trial1	2	1	blindfold	clockwise	practice	Guided	1	0.5	-0.25	5.745728	0.45006	-1.45	-1.04981	0.801367538065474	-0.858813	-1.67513	1.597281
Trial1	2	1	blindfold	clockwise	practice	Guided	1	0.5	-0.25	5.765717	0.44984	-1.4503	-1.0498	0.801371403283647	-0.697105	-1.874007	0.387081
Trial1	2	1	blindfold	clockwise	practice	Guided	1	0.5	-0.25	5.785721	0.44951	-1.45055	-1.04978	0.801372141124345	-0.579087	-1.666649	0.49552
Trial1	2	1	blindfold	clockwise	practice	Guided	1	0.5	-0.25	5.805725	0.44914	-1.45067	-1.04978	0.801395535694368	-0.18497	-1.590476	0.470023
Trial1	2	1	blindfold	clockwise	practice	Guided	1	0.5	-0.25	5.825714	0.44883	-1.45068	-1.04986	0.801495095808957	-0.19065	-0.70603	0.06969
Trial1	2	1	blindfold	clockwise	practice	Guided	1	0.5	-0.25	5.845718	0.44879	-1.45041	-1.05004	0.801677288507204	-0.026594	-0.045823	-0.077501
Trial1	2	1	blindfold	clockwise	practice	Guided	1	0.5	-0.25	5.865723	0.44869	-1.45011	-1.05007	0.801713662787423	-0.116721	-0.202364	-0.110747
Trial1	2	1	blindfold	clockwise	practice	Guided	1	0.5	-0.25	5.885727	0.44853	-1.45001	-1.05003	0.801683945706994	-0.059643	-0.033045	0.044382
Trial1	2	1	blindfold	clockwise	practice	Guided	1	0.5	-0.25	5.905716	0.44834	-1.44996	-1.05	0.801666189531586	-0.018593	0.174274	0.019231
Trial1	2	1	blindfold	clockwise	practice	Guided	1	0.5	-0.25	5.92572	0.448	-1.45005	-1.05	0.801688172151341	-0.0078388	-0.037282	0.0075072
Trial1	2	1	blindfold	clockwise	practice	Guided	1	0.5	-0.25	5.945724	0.44793	-1.45002	-1.05	0.801692715981963	-0.013089	0.170046	0.013662
Trial1	2	1	blindfold	clockwise	practice	Guided	1	0.5	-0.25	5.965714	0.44792	-1.44996	-1.05	0.80169336449124	0.08308	-0.113488	-0.026544
Trial1	2	1	blindfold	clockwise	practice	Guided	1	0.5	-0.25	5.985718	0.44793	-1.45003	-1.05	0.801692715981963	-0.044455	-0.01612	0.015891
Trial1	2	1	blindfold	clockwise	practice	Guided	1	0.5	-0.25	6.005722	0.44792	-1.45	-1.05	0.80169336449124	-0.047028	0.144656	-0.013733
Trial1	2	1	blindfold	clockwise	practice	Guided	1	0.5	-0.25	6.025726	0.44789	-1.45003	-1.05	0.801695312699056	0.023774	-0.037279	-0.0050382
Trial1	2	1	blindfold	clockwise	practice	Guided	1	0.5	-0.25	6.045715	0.4479	-1.45001	-1.05	0.801694663817989	0.033176	0.110808	-0.012863
Trial1	2	1	blindfold	clockwise	practice	Guided	1	0.5	-0.25	6.06572	0.44792	-1.44997	-1.05	0.80169336449124	0.028194	-0.109252	-0.004763
Trial1	2	1	blindfold	clockwise	practice	Guided	1	0.5	-0.25	6.085724	0.44793	-1.45003	-1.05	0.801692715981963	0.0012781	-0.024583	-0.0022519
Trial1	2	1	blindfold	clockwise	practice	Guided	1	0.5	-0.25	6.105713	0.44793	-1.45001	-1.05	0.801692715981963	0.003607	0.123507	0.02484
Trial1	2	1	blindfold	clockwise	practice	Guided	1	0.5	-0.25	6.125717	0.4479	-1.45002	-1.05	0.801694663817989	0.0068037	-0.045742	-0.018736
Trial1	2	1	blindfold	clockwise	practice	Guided	1	0.5	-0.25	6.145721	0.4479	-1.45001	-1.05	0.801694663817989	0.012235	0.157363	0.036316
Trial1	2	1	blindfold	clockwise	practice	Guided	1	0.5	-0.25	6.165726	0.44791	-1.44997	-1.05	0.801694013124325	0.032644	-0.079632	-0.012582
Trial1	2	1	blindfold	clockwise	practice	Guided	1	0.5	-0.25	6.185715	0.44792	-1.45002	-1.05	0.80169336449124	0.0099001	-0.045745	0.0025024
Trial1	2	1	blindfold	clockwise	practice	Guided	1	0.5	-0.25	6.205719	0.44792	-1.45001	-1.05	0.80169336449124	-0.02331	0.127742	0.034066
Trial1	2	1	blindfold	clockwise	practice	Guided	1	0.5	-0.25	6.225723	0.44789	-1.45002	-1.05	0.801695312699056	0.010183	-0.045744	-0.0016884
Trial1	2	1	blindfold	clockwise	practice	Guided	1	0.5	-0.25	6.245728	0.44789	-1.45001	-1.05	0.801695312699056	0.0005058	0.140441	0.0091994
Trial1	2	1	blindfold	clockwise	practice	Guided	1	0.5	-0.25	6.265717	0.44789	-1.44997	-1.05	0.801695312699056	0.0080534	-0.083859	0.031842
Trial1	2	1	blindfold	clockwise	practice	Guided	1	0.5	-0.25	6.285721	0.44791	-1.45002	-1.05	0.801694013124325	0.00075339	-0.088062	0.0061333
Trial1	2	1	blindfold	clockwise	practice	Guided	1	0.5	-0.25	6.305725	0.44791	-1.45002	-1.05	0.801694013124325	-0.0039516	0.127749	0.0055726
Trial1	2	1	blindfold	clockwise	practice	Guided	1	0.5	-0.25	6.325714	0.44789	-1.45001	-1.05	0.801695312699056	0.0023594	-0.071134	-0.019015
Trial1	2	1	blindfold	clockwise	practice	Guided	1	0.5	-0.25	6.345718	0.44789	-1.45001	-1.05	0.801695312699056	-0.0047358	0.127752	0.022622
Trial1	2	1	blindfold	clockwise	practice	Guided	1	0.5	-0.25	6.365723	0.4479	-1.44997	-1.04999	0.801684671405753	0.021373	-0.04154	0.032686
Trial1	2	1	blindfold	clockwise	practice	Guided	1	0.5	-0.25	6.385727	0.44791	-1.45	-1.04998	0.801674147241535	0.013277	-0.066908	0.019541
Trial1	2	1	blindfold	clockwise	practice	Guided	1	0.5	-0.25	6.405716	0.44793	-1.45001	-1.04995	0.801642872762215	0.012146	0.08966	0.107827
Trial1	2	1	blindfold	clockwise	practice	Guided	1	0.5	-0.25	6.42572	0.44791	-1.45001	-1.04993	0.801624185150331	-0.035435	-0.088067	0.15524
Trial1	2	1	blindfold	clockwise	practice	Guided	1	0.5	-0.25	6.445724	0.4479	-1.45002	-1.04993	0.801624835900676	-0.037818	0.098133	0.192918
Trial1	2	1	blindfold	clockwise	practice	Guided	1	0.5	-0.25	6.465714	0.44791	-1.44999	-1.04994	0.801634177567516	0.043509	0.030404	0.105442
Trial1	2	1	blindfold	clockwise	practice	Guided	1	0.5	-0.25	6.485718	0.44793	-1.45	-1.04995	0.801642872762215	0.041171	-0.058446	0.071603
Trial1	2	1	blindfold	clockwise	practice	Guided	1	0.5	-0.25	6.505722	0.44798	-1.45001	-1.04998	0.801669601562003	0.073298	0.115052	0.056786
Trial1	2	1	blindfold	clockwise	practice	Guided	1	0.5	-0.25	6.525726	0.44817	-1.44999	-1.04998	0.801657295626772	0.056821	-0.045766	0.034679
Trial1	2	1	blindfold	clockwise	practice	Guided	1	0.5	-0.25	6.545715	0.44829	-1.45001	-1.04998	0.801649547166559	0.068802	0.136193	0.033007
Trial1	2	1	blindfold	clockwise	practice	Guided	1	0.5	-0.25	6.56572	0.44841	-1.44997	-1.04998	0.801641816589842	0.030145	0.051529	0.03297
Trial1	2	1	blindfold	clockwise	practice	Guided	1	0.5	-0.25	6.585724	0.44851	-1.44998	-1.04998	0.801635384275476	0.0024317	-0.05426	0.048041
Trial1	2	1	blindfold	clockwise	practice	Guided	1	0.5	-0.25	6.605713	0.44858	-1.45	-1.04998	0.801630890774449	0.0021642	0.115	0.055851
Trial1	2	1	blindfold	clockwise	practice	Guided	1	0.5	-0.25	6.625717	0.44861	-1.44997	-1.04997	0.801618975234278	-0.01586	-0.0035263	0.055261
Trial1	2	1	blindfold	clockwise	practice	Guided	1	0.5	-0.25	6.645721	0.4486	-1.44997	-1.04997	0.80161961533378	-0.055818	0.161495	0.052708
Trial1	2	1	blindfold	clockwise	practice	Guided	1	0.5	-0.25	6.665726	0.44858	-1.44995	-1.04997	0.801620897815949	-0.025512	0.110674	0.067232
Trial1	2	1	blindfold	clockwise	practice	Guided	1	0.5	-0.25	6.685715	0.44856	-1.44996	-1.04997	0.801622182707333	-0.06281	0.013329	0.022768
Trial1	2	1	blindfold	clockwise	practice	Guided	1	0.5	-0.25	6.705719	0.44854	-1.44997	-1.04998	0.801633459110333	-0.041388	0.123336	0.035612
Trial1	2	1	blindfold	clockwise	practice	Guided	1	0.5	-0.25	6.725723	0.44853	-1.44998	-1.04999	0.801643974025825	0.033123	-0.079807	-0.013255
Trial1	2	1	blindfold	clockwise	practice	Guided	1	0.5	-0.25	6.745728	0.44854	-1.45002	-1.04999	0.801643333073913	0.010913	0.038691	-0.01047
Trial1	2	1	blindfold	clockwise	practice	Guided	1	0.5	-0.25	6.765717	0.44853	-1.44999	-1.04997	0.801624107151646	-0.074861	0.02174	0.072477
Trial1	2	1	blindfold	clockwise	practice	Guided	1	0.5	-0.25	6.785721	0.44848	-1.44998	-1.04989	0.801547497463551	-0.196742	-0.016347	0.237256
Trial1	2	1	blindfold	clockwise	practice	Guided	1	0.5	-0.25	6.805725	0.44827	-1.44998	-1.04975	0.801421243061255	-0.46243	0.148675	0.561201
Trial1	2	1	blindfold	clockwise	practice	Guided	1	0.5	-0.25	6.825714	0.44695	-1.4499	-1.04974	0.801497654277095	-0.582881	0.2078	0.494716
Trial1	2	1	blindfold	clockwise	practice	Guided	1	0.5	-0.25	6.845718	0.44572	-1.44987	-1.04973	0.801570017301302	-0.551735	0.381224	0.568338
Trial1	2	1	blindfold	clockwise	practice	Guided	1	0.5	-0.25	6.865723	0.44414	-1.44983	-1.04975	0.801698419755938	-0.64144	0.334567	0.508124
Trial1	2	1	blindfold	clockwise	practice	Guided	1	0.5	-0.25	6.885727	0.44216	-1.44984	-1.04975	0.801838811493093	-0.799084	0.165225	0.536319
Trial1	2	1	blindfold	clockwise	practice	Guided	1	0.5	-0.25	6.905716	0.43953	-1.44991	-1.04975	0.802032813729858	-0.909134	0.063638	0.525805
Trial1	2	1	blindfold	clockwise	practice	Guided	1	0.5	-0.25	6.92572	0.43238	-1.45006	-1.04979	0.80264347586176	-0.826956	-0.359493	0.422045
Trial1	2	1	blindfold	clockwise	practice	Guided	1	0.5	-0.25	6.945724	0.42778	-1.45016	-1.04984	0.803093837099868	-0.713738	-0.350922	0.324096
Trial1	2	1	blindfold	clockwise	practice	Guided	1	0.5	-0.25	6.965714	0.42289	-1.45019	-1.0499	0.803608025166876	-0.59519	-0.388911	0.20876
Trial1	2	1	blindfold	clockwise	practice	Guided	1	0.5	-0.25	6.985718	0.41753	-1.45021	-1.04994	0.804179885682559	-0.569088	-0.44803	0.072663
Trial1	2	1	blindfold	clockwise	practice	Guided	1	0.5	-0.25	7.005722	0.41202	-1.45023	-1.04992	0.804743818411448	-0.669693	-0.469062	0.117686
Trial1	2	1	blindfold	clockwise	practice	Guided	1	0.5	-0.25	7.025726	0.39994	-1.45032	-1.04991	0.806143862976479	-0.561017	-0.748314	0.171119
Trial1	2	1	blindfold	clockwise	practice	Guided	1	0.5	-0.25	7.045715	0.3933	-1.45037	-1.04992	0.807004974213991	-0.538611	-0.663678	0.160739
Trial1	2	1	blindfold	clockwise	practice	Guided	1	0.5	-0.25	7.06572	0.38632	-1.45037	-1.04992	0.807957470732337	-0.416783	-0.765241	0.150489
Trial1	2	1	blindfold	clockwise	practice	Guided	1	0.5	-0.25	7.085724	0.37985	-1.45039	-1.04991	0.808883149446835	-0.348366	-0.892195	0.209165
Trial1	2	1	blindfold	clockwise	practice	Guided	1	0.5	-0.25	7.105713	0.37297	-1.45042	-1.0499	0.809923781523563	-0.342963	-0.807559	0.197092
Trial1	2	1	blindfold	clockwise	practice	Guided	1	0.5	-0.25	7.125717	0.36019	-1.45047	-1.0499	0.812026318612451	-0.04897	-1.103785	0.20833
Trial1	2	1	blindfold	clockwise	practice	Guided	1	0.5	-0.25	7.145721	0.35396	-1.45052	-1.0499	0.813122128159962	-0.034405	-0.934513	0.183813
Trial1	2	1	blindfold	clockwise	practice	Guided	1	0.5	-0.25	7.165726	0.34832	-1.45047	-1.0499	0.814153994860153	0.153218	-0.731386	0.180376
Trial1	2	1	blindfold	clockwise	practice	Guided	1	0.5	-0.25	7.185715	0.34299	-1.45038	-1.0499	0.815163814102227	0.180784	-0.583273	0.164723
Trial1	2	1	blindfold	clockwise	practice	Guided	1	0.5	-0.25	7.205719	0.33825	-1.4503	-1.05001	0.816197901277567	0.194576	-0.418203	0.160996
Trial1	2	1	blindfold	clockwise	practice	Guided	1	0.5	-0.25	7.225723	0.33004	-1.45017	-1.04998	0.817835234213258	0.450865	-0.324907	0.105426
Trial1	2	1	blindfold	clockwise	practice	Guided	1	0.5	-0.25	7.245728	0.3269	-1.45016	-1.04995	0.818464181530915	0.378134	-0.312126	0.135476
Trial1	2	1	blindfold	clockwise	practice	Guided	1	0.5	-0.25	7.265717	0.32413	-1.45017	-1.04996	0.8190642749433	0.415169	-0.51938	0.071968
Trial1	2	1	blindfold	clockwise	practice	Guided	1	0.5	-0.25	7.285721	0.32195	-1.45026	-1.05008	0.819652187903902	0.543822	-0.73097	-0.181019
Trial1	2	1	blindfold	clockwise	practice	Guided	1	0.5	-0.25	7.305725	0.32052	-1.45035	-1.05017	0.820051837830261	0.587093	-0.815606	-0.351462
Trial1	2	1	blindfold	clockwise	practice	Guided	1	0.5	-0.25	7.325714	0.31988	-1.4504	-1.05012	0.820143420454761	0.612286	-0.591321	-0.24901
Trial1	2	1	blindfold	clockwise	practice	Guided	1	0.5	-0.25	7.345718	0.32031	-1.4503	-1.05001	0.819941731377306	0.772884	-0.151152	-0.027564
Trial1	2	1	blindfold	clockwise	practice	Guided	1	0.5	-0.25	7.365723	0.32136	-1.45008	-1.04991	0.81961465301805	0.849385	0.212769	0.152529
Trial1	2	1	blindfold	clockwise	practice	Guided	1	0.5	-0.25	7.385727	0.32305	-1.44985	-1.04988	0.81921875225354	0.69419	0.284629	0.233972
Trial1	2	1	blindfold	clockwise	practice	Guided	1	0.5	-0.25	7.405716	0.32513	-1.44981	-1.04992	0.818811125716777	0.320466	0.246463	0.217638
Trial1	2	1	blindfold	clockwise	practice	Guided	1	0.5	-0.25	7.42572	0.3295	-1.44995	-1.04996	0.81792804244714	-0.086273	-0.117529	0.055295
Trial1	2	1	blindfold	clockwise	practice	Guided	1	0.5	-0.25	7.445724	0.33143	-1.45008	-1.04994	0.817508309785004	-0.041294	-0.147105	0.141449
Trial1	2	1	blindfold	clockwise	practice	Guided	1	0.5	-0.25	7.465714	0.33328	-1.4501	-1.04984	0.817030931171854	0.033847	-0.062435	0.33036
Trial1	2	1	blindfold	clockwise	practice	Guided	1	0.5	-0.25	7.485718	0.33504	-1.45004	-1.04972	0.816556034029031	-0.016961	0.085676	0.567118
Trial1	2	1	blindfold	clockwise	practice	Guided	1	0.5	-0.25	7.505722	0.33663	-1.44996	-1.04966	0.816177563392658	-0.069905	0.132199	0.741205
Trial1	2	1	blindfold	clockwise	practice	Guided	1	0.5	-0.25	7.525726	0.33921	-1.44991	-1.04969	0.815694509049886	-0.098693	0.165961	0.592645
Trial1	2	1	blindfold	clockwise	practice	Guided	1	0.5	-0.25	7.545715	0.34013	-1.44992	-1.04969	0.815513657542724	-0.10924	0.085523	0.62577
Trial1	2	1	blindfold	clockwise	practice	Guided	1	0.5	-0.25	7.56572	0.34085	-1.44994	-1.0497	0.815382633606619	-0.066278	0.043183	0.568949
Trial1	2	1	blindfold	clockwise	practice	Guided	1	0.5	-0.25	7.585724	0.34138	-1.44997	-1.04972	0.815298884039024	-0.105679	0.030476	0.550238
Trial1	2	1	blindfold	clockwise	practice	Guided	1	0.5	-0.25	7.605713	0.34169	-1.44998	-1.04975	0.815268097061703	-0.039015	0.047394	0.553449
Trial1	2	1	blindfold	clockwise	practice	Guided	1	0.5	-0.25	7.625717	0.34193	-1.45	-1.04976	0.815231345624138	-0.070325	-0.155733	0.463495
Trial1	2	1	blindfold	clockwise	practice	Guided	1	0.5	-0.25	7.645721	0.3419	-1.45004	-1.04977	0.815246994407509	-0.178981	-0.142989	0.407673
Trial1	2	1	blindfold	clockwise	practice	Guided	1	0.5	-0.25	7.665726	0.34179	-1.45005	-1.04974	0.815238981108484	-0.296515	0.022071	0.536053
Trial1	2	1	blindfold	clockwise	practice	Guided	1	0.5	-0.25	7.685715	0.34152	-1.45	-1.04969	0.815242305045064	-0.406341	0.077066	0.598465
Trial1	2	1	blindfold	clockwise	practice	Guided	1	0.5	-0.25	7.705719	0.34095	-1.44995	-1.04954	0.815206101642908	-0.557151	0.123586	0.730911
Trial1	2	1	blindfold	clockwise	practice	Guided	1	0.5	-0.25	7.725723	0.339	-1.4499	-1.04959	0.815637884675122	-0.051702	0.267357	0.737519
Trial1	2	1	blindfold	clockwise	practice	Guided	1	0.5	-0.25	7.745728	0.33817	-1.44987	-1.04962	0.815831568138419	0.126563	0.258821	0.737624
Trial1	2	1	blindfold	clockwise	practice	Guided	1	0.5	-0.25	7.765717	0.33759	-1.44988	-1.04961	0.815936999552474	0.07875	0.182594	0.806809
Trial1	2	1	blindfold	clockwise	practice	Guided	1	0.5	-0.25	7.785721	0.33722	-1.44991	-1.04962	0.816020545020943	0.01734	0.161394	0.787062
Trial1	2	1	blindfold	clockwise	practice	Guided	1	0.5	-0.25	7.805725	0.337	-1.44992	-1.04965	0.8160937719638	-0.052416	0.220598	0.661805
Trial1	2	1	blindfold	clockwise	practice	Guided	1	0.5	-0.25	7.825714	0.33684	-1.44987	-1.04963	0.816106123018255	-0.070708	0.343152	0.766055
Trial1	2	1	blindfold	clockwise	practice	Guided	1	0.5	-0.25	7.845718	0.33683	-1.44986	-1.0496	0.816078807683762	-0.069184	0.313431	0.921703
Trial1	2	1	blindfold	clockwise	practice	Guided	1	0.5	-0.25	7.865723	0.33683	-1.44986	-1.04957	0.816049373567392	-0.080259	0.35565	0.967428
Trial1	2	1	blindfold	clockwise	practice	Guided	1	0.5	-0.25	7.885727	0.33682	-1.44985	-1.04957	0.816051369893904	-0.09663	0.355559	0.940779
Trial1	2	1	blindfold	clockwise	practice	Guided	1	0.5	-0.25	7.905716	0.33682	-1.44985	-1.0496	0.816080803938271	-0.104768	0.317383	0.827507
Trial1	2	1	blindfold	clockwise	practice	Guided	1	0.5	-0.25	7.92572	0.33681	-1.44986	-1.04965	0.816131740227042	-0.103051	0.236833	0.604738
Trial1	2	1	blindfold	clockwise	practice	Guided	1	0.5	-0.25	7.945724	0.33681	-1.44986	-1.0497	0.816180797068419	-0.0081655	0.300234	0.483089
Trial1	2	1	blindfold	clockwise	practice	Guided	1	0.5	-0.25	7.965714	0.33681	-1.44986	-1.04975	0.816229737230139	0.124904	0.342462	0.400989
Trial1	2	1	blindfold	clockwise	practice	Guided	1	0.5	-0.25	7.985718	0.33686	-1.44984	-1.04979	0.816258992567121	0.242215	0.346597	0.368617
Trial1	2	1	blindfold	clockwise	practice	Guided	1	0.5	-0.25	8.005722	0.337	-1.44983	-1.04985	0.816289775576214	0.297873	0.299957	0.320721
Trial1	2	1	blindfold	clockwise	practice	Guided	1	0.5	-0.25	8.025726	0.33766	-1.44987	-1.04989	0.816197493933394	0.181693	0.172858	0.230952
Trial1	2	1	blindfold	clockwise	practice	Guided	1	0.5	-0.25	8.045715	0.33812	-1.44991	-1.04996	0.816174711175664	0.042545	0.016252	0.064522
Trial1	2	1	blindfold	clockwise	practice	Guided	1	0.5	-0.25	8.06572	0.33858	-1.44998	-1.05004	0.816162008821033	-0.093494	-0.144546	-0.072311
Trial1	2	1	blindfold	clockwise	practice	Guided	1	0.5	-0.25	8.085724	0.33893	-1.45007	-1.05005	0.816102675080141	-0.124376	-0.140274	-0.077981
Trial1	2	1	blindfold	clockwise	practice	Guided	1	0.5	-0.25	8.105713	0.33912	-1.45007	-1.05003	0.816045564903006	-0.018281	-0.025994	-0.060276
Trial1	2	1	blindfold	clockwise	practice	Guided	1	0.5	-0.25	8.125717	0.33935	-1.45001	-1.05003	0.816000255558335	-0.026378	-0.038678	-0.077447
Trial1	2	1	blindfold	clockwise	practice	Guided	1	0.5	-0.25	8.145721	0.33941	-1.45001	-1.05002	0.815978623135444	-0.098686	-0.013281	-0.055663
Trial1	2	1	blindfold	clockwise	practice	Guided	1	0.5	-0.25	8.165726	0.33938	-1.45001	-1.05001	0.81597470648633	-0.11684	0.0078834	-0.048119
Trial1	2	1	blindfold	clockwise	practice	Guided	1	0.5	-0.25	8.185715	0.3393	-1.45001	-1.04999	0.815970826652839	-0.075979	-0.030199	0.029523
Trial1	2	1	blindfold	clockwise	practice	Guided	1	0.5	-0.25	8.205719	0.33916	-1.45001	-1.04999	0.815998412489294	-0.041803	-0.064043	0.060581
Trial1	2	1	blindfold	clockwise	practice	Guided	1	0.5	-0.25	8.225723	0.33888	-1.45006	-1.05	0.816063464015452	0.019217	-0.148609	-0.0037888
Trial1	2	1	blindfold	clockwise	practice	Guided	1	0.5	-0.25	8.245728	0.3388	-1.45006	-1.05001	0.816089082717012	-0.01573	-0.055482	-0.010322
Trial1	2	1	blindfold	clockwise	practice	Guided	1	0.5	-0.25	8.265717	0.33872	-1.45004	-1.05	0.816095064611534	-0.048035	-0.021621	0.0056105
Trial1	2	1	blindfold	clockwise	practice	Guided	1	0.5	-0.25	8.285721	0.33863	-1.45002	-1.05	0.816112856136737	-0.033681	-0.063926	-0.014727
Trial1	2	1	blindfold	clockwise	practice	Guided	1	0.5	-0.25	8.305725	0.33853	-1.45003	-1.04994	0.816073867303511	0.0033251	-0.101988	0.050109
Trial1	2	1	blindfold	clockwise	practice	Guided	1	0.5	-0.25	8.325714	0.3384	-1.45007	-1.04989	0.816050633367019	-0.124037	-0.216167	0.292019
Trial1	2	1	blindfold	clockwise	practice	Guided	1	0.5	-0.25	8.345718	0.33834	-1.45008	-1.04983	0.816003630716782	-0.17346	-0.169564	0.394683
Trial1	2	1	blindfold	clockwise	practice	Guided	1	0.5	-0.25	8.365723	0.33825	-1.45008	-1.04981	0.816001836380027	-0.075633	-0.114516	0.399235
Trial1	2	1	blindfold	clockwise	practice	Guided	1	0.5	-0.25	8.385727	0.33818	-1.45006	-1.04984	0.816045154223528	-0.0025381	-0.067943	0.268074
Trial1	2	1	blindfold	clockwise	practice	Guided	1	0.5	-0.25	8.405716	0.33818	-1.45004	-1.04989	0.816094227927564	0.092194	0.033626	0.243096
Trial1	2	1	blindfold	clockwise	practice	Guided	1	0.5	-0.25	8.42572	0.33834	-1.44997	-1.04991	0.816082034866418	0.047047	0.075908	0.160941
Trial1	2	1	blindfold	clockwise	practice	Guided	1	0.5	-0.25	8.445724	0.33842	-1.44996	-1.04992	0.816076119583316	-0.017228	0.122435	0.107374
Trial1	2	1	blindfold	clockwise	practice	Guided	1	0.5	-0.25	8.465714	0.33842	-1.44994	-1.04992	0.816076119583316	-0.142866	0.249339	0.12657
Trial1	2	1	blindfold	clockwise	practice	Guided	1	0.5	-0.25	8.485718	0.33838	-1.4499	-1.04991	0.816074107238403	-0.132498	0.371982	0.191791
Trial1	2	1	blindfold	clockwise	practice	Guided	1	0.5	-0.25	8.505722	0.33829	-1.44983	-1.04984	0.816023348509485	-0.156873	0.541165	0.235119
Trial1	2	1	blindfold	clockwise	practice	Guided	1	0.5	-0.25	8.525726	0.338	-1.44965	-1.04977	0.816012284962908	-0.375602	0.867014	0.527255
Trial1	2	1	blindfold	clockwise	practice	Guided	1	0.5	-0.25	8.545715	0.33774	-1.4496	-1.04971	0.816005175767688	-0.537662	0.816232	0.658284
Trial1	2	1	blindfold	clockwise	practice	Guided	1	0.5	-0.25	8.56572	0.33727	-1.44959	-1.04968	0.816069322826847	-0.466351	0.756987	0.661734
Trial1	2	1	blindfold	clockwise	practice	Guided	1	0.5	-0.25	8.585724	0.33672	-1.44961	-1.04971	0.816208608509106	-0.28322	0.701974	0.561149
Trial1	2	1	blindfold	clockwise	practice	Guided	1	0.5	-0.25	8.605713	0.33614	-1.44965	-1.04979	0.81640320359862	-0.165628	0.625801	0.43213
Trial1	2	1	blindfold	clockwise	practice	Guided	1	0.5	-0.25	8.625717	0.33534	-1.44964	-1.0498	0.816573946031351	-0.0033448	0.803537	0.39335
Trial1	2	1	blindfold	clockwise	practice	Guided	1	0.5	-0.25	8.645721	0.33527	-1.44962	-1.0498	0.816588065365382	-0.0027455	0.790841	0.375409
Trial1	2	1	blindfold	clockwise	practice	Guided	1	0.5	-0.25	8.665726	0.33527	-1.44962	-1.0498	0.816588065365382	-0.071001	0.731596	0.410951
Trial1	2	1	blindfold	clockwise	practice	Guided	1	0.5	-0.25	8.685715	0.33527	-1.44962	-1.04979	0.816578257654218	-0.105474	0.723133	0.480679
Trial1	2	1	blindfold	clockwise	practice	Guided	1	0.5	-0.25	8.705719	0.33527	-1.44962	-1.04978	0.816568449948051	-0.13529	0.727364	0.546503
Trial1	2	1	blindfold	clockwise	practice	Guided	1	0.5	-0.25	8.725723	0.33526	-1.44961	-1.04977	0.816560662414108	-0.176341	0.934723	0.662294
Trial1	2	1	blindfold	clockwise	practice	Guided	1	0.5	-0.25	8.745728	0.33525	-1.44958	-1.04976	0.816552869038492	-0.130075	0.977041	0.62664
Trial1	2	1	blindfold	clockwise	practice	Guided	1	0.5	-0.25	8.765717	0.33524	-1.44954	-1.04974	0.816535390990612	-0.088179	1.048981	0.683282
Trial1	2	1	blindfold	clockwise	practice	Guided	1	0.5	-0.25	8.785721	0.33524	-1.44951	-1.0497	0.816496160586583	-0.133238	1.065908	0.882977
Trial1	2	1	blindfold	clockwise	practice	Guided	1	0.5	-0.25	8.805725	0.33521	-1.4495	-1.04966	0.816462986961773	-0.208684	0.968577	0.971912
Trial1	2	1	blindfold	clockwise	practice	Guided	1	0.5	-0.25	8.825714	0.33518	-1.44955	-1.04966	0.816469038702991	-0.18118	0.765451	0.673628
Trial1	2	1	blindfold	clockwise	practice	Guided	1	0.5	-0.25	8.845718	0.33518	-1.44957	-1.04966	0.816469038702991	-0.153879	0.807769	0.663356
Trial1	2	1	blindfold	clockwise	practice	Guided	1	0.5	-0.25	8.865723	0.33517	-1.44957	-1.04966	0.81647106019576	-0.153879	0.807769	0.663356
Trial1	2	1	blindfold	clockwise	practice	Guided	1	0.5	-0.25	8.885727	0.33517	-1.44952	-1.04966	0.81647106019576	-0.026741	1.091299	0.707211
Trial1	2	1	blindfold	clockwise	practice	Guided	1	0.5	-0.25	8.905716	0.33517	-1.44952	-1.04965	0.816461252796991	-0.031186	1.078604	0.707001
Trial1	2	1	blindfold	clockwise	practice	Guided	1	0.5	-0.25	8.92572	0.33516	-1.44952	-1.04965	0.816463268414903	-0.157504	0.824696	0.835578
Trial1	2	1	blindfold	clockwise	practice	Guided	1	0.5	-0.25	8.945724	0.33515	-1.44955	-1.04965	0.816465290167217	-0.279133	0.761219	0.775787
Trial1	2	1	blindfold	clockwise	practice	Guided	1	0.5	-0.25	8.965714	0.33513	-1.44958	-1.04965	0.816469334025261	-0.262154	0.778146	0.696082
Trial1	2	1	blindfold	clockwise	practice	Guided	1	0.5	-0.25	8.985718	0.33511	-1.44958	-1.04965	0.816473366317125	-0.157279	0.900868	0.646379
Trial1	2	1	blindfold	clockwise	practice	Guided	1	0.5	-0.25	9.005722	0.3351	-1.44956	-1.04965	0.816475388657757	-0.127719	1.087067	0.681414
Trial1	2	1	blindfold	clockwise	practice	Guided	1	0.5	-0.25	9.025726	0.33509	-1.44952	-1.04965	0.816477405096793	-0.129069	0.841623	0.710783
Trial1	2	1	blindfold	clockwise	practice	Guided	1	0.5	-0.25	9.045715	0.33509	-1.44955	-1.04965	0.816477405096793	-0.183777	0.634265	0.737629
Trial1	2	1	blindfold	clockwise	practice	Guided	1	0.5	-0.25	9.06572	0.33508	-1.44961	-1.04965	0.816479427672675	-0.201716	0.634265	0.740986
Trial1	2	1	blindfold	clockwise	practice	Guided	1	0.5	-0.25	9.085724	0.33506	-1.44964	-1.04965	0.816483467157389	-0.185164	0.756987	0.674493
Trial1	2	1	blindfold	clockwise	practice	Guided	1	0.5	-0.25	9.105713	0.33506	-1.44963	-1.04964	0.816473776781943	-0.096709	0.871246	0.594582
Trial1	2	1	blindfold	clockwise	practice	Guided	1	0.5	-0.25	9.125717	0.33505	-1.44958	-1.04963	0.81646587588607	-0.20122	1.002431	0.921812
Trial1	2	1	blindfold	clockwise	practice	Guided	1	0.5	-0.25	9.145721	0.33503	-1.44956	-1.04962	0.816460225879296	-0.314941	0.938954	0.878595
Trial1	2	1	blindfold	clockwise	practice	Guided	1	0.5	-0.25	9.165726	0.33501	-1.44956	-1.04962	0.816464266683846	-0.18082	0.744292	0.775613
Trial1	2	1	blindfold	clockwise	practice	Guided	1	0.5	-0.25	9.185715	0.335	-1.44958	-1.04963	0.816475974472584	-0.034588	0.680815	0.698431
Trial1	2	1	blindfold	clockwise	practice	Guided	1	0.5	-0.25	9.205719	0.335	-1.4496	-1.04971	0.816554430423553	0.135341	0.803537	0.496215
Trial1	2	1	blindfold	clockwise	practice	Guided	1	0.5	-0.25	9.225723	0.33507	-1.4496	-1.04976	0.816589206587941	0.285584	0.778146	0.330718
Trial1	2	1	blindfold	clockwise	practice	Guided	1	0.5	-0.25	9.245728	0.33519	-1.44962	-1.04977	0.816574788837942	0.180695	0.714669	0.380324
Trial1	2	1	blindfold	clockwise	practice	Guided	1	0.5	-0.25	9.265717	0.33524	-1.44963	-1.04977	0.816564697088681	-0.032409	0.795073	0.458428
Trial1	2	1	blindfold	clockwise	practice	Guided	1	0.5	-0.25	9.285721	0.33524	-1.44962	-1.04977	0.816564697088681	-0.139271	1.006663	0.457464
Trial1	2	1	blindfold	clockwise	practice	Guided	1	0.5	-0.25	9.305725	0.33523	-1.44953	-1.04977	0.816566717608953	-0.188398	1.307121	0.366725
Trial1	2	1	blindfold	clockwise	practice	Guided	1	0.5	-0.25	9.325714	0.33521	-1.44943	-1.04977	0.816570752988558	-0.184465	1.137849	0.56859
Trial1	2	1	blindfold	clockwise	practice	Guided	1	0.5	-0.25	9.345718	0.3352	-1.44943	-1.04976	0.816562966335429	-0.191243	1.277498	0.618726
Trial1	2	1	blindfold	clockwise	practice	Guided	1	0.5	-0.25	9.365723	0.33519	-1.44941	-1.04976	0.816564981335706	-0.19188	1.150544	0.538806
Trial1	2	1	blindfold	clockwise	practice	Guided	1	0.5	-0.25	9.385727	0.33518	-1.44943	-1.04978	0.816586611414147	-0.129964	0.9051	0.360867
Trial1	2	1	blindfold	clockwise	practice	Guided	1	0.5	-0.25	9.405716	0.33518	-1.44948	-1.04988	0.816684569763251	0.036265	0.943186	0.049121
Trial1	2	1	blindfold	clockwise	practice	Guided	1	0.5	-0.25	9.42572	0.3353	-1.4495	-1.04991	0.816689670242206	0.479627	1.02359	0.091086
Trial1	2	1	blindfold	clockwise	practice	Guided	1	0.5	-0.25	9.445724	0.33559	-1.44949	-1.04993	0.816650857788134	0.60593	1.048981	0.151709
Trial1	2	1	blindfold	clockwise	practice	Guided	1	0.5	-0.25	9.465714	0.3361	-1.44949	-1.04994	0.816558138601561	0.528494	0.989736	0.093403
Trial1	2	1	blindfold	clockwise	practice	Guided	1	0.5	-0.25	9.485718	0.3368	-1.44949	-1.04994	0.816417928794382	0.301291	1.019359	0.091056
Trial1	2	1	blindfold	clockwise	practice	Guided	1	0.5	-0.25	9.505722	0.33751	-1.44947	-1.04992	0.816256786292967	0.126721	1.273267	0.200478
Trial1	2	1	blindfold	clockwise	practice	Guided	1	0.5	-0.25	9.525726	0.33818	-1.44928	-1.04992	0.816123672207958	0.145049	1.489088	0.188651
Trial1	2	1	blindfold	clockwise	practice	Guided	1	0.5	-0.25	9.545715	0.33819	-1.44927	-1.0499	0.816101940371142	0.359743	1.243644	0.169413
Trial1	2	1	blindfold	clockwise	practice	Guided	1	0.5	-0.25	9.56572	0.33827	-1.44937	-1.04988	0.816066571400164	1.223754	0.989736	1.013716
Trial1	2	1	blindfold	clockwise	practice	Guided	1	0.5	-0.25	9.585724	0.33869	-1.44948	-1.04999	0.816091185896801	0.429782	1.311353	-0.232897
Trial1	2	1	blindfold	clockwise	practice	Guided	1	0.5	-0.25	9.605713	0.33921	-1.44941	-1.04992	0.815920070026594	0.318309	1.531406	0.301971
Trial1	2	1	blindfold	clockwise	practice	Guided	1	0.5	-0.25	9.625717	0.34005	-1.44942	-1.04994	0.815774470287449	0.417261	0.718901	0.105845
Trial1	2	1	blindfold	clockwise	practice	Guided	1	0.5	-0.25	9.645721	0.34056	-1.44957	-1.04993	0.815664805407649	0.451505	1.061677	0.102308
Trial1	2	1	blindfold	clockwise	practice	Guided	1	0.5	-0.25	9.665726	0.34131	-1.44946	-1.04987	0.815459715743998	0.405511	1.662592	0.314542
Trial1	2	1	blindfold	clockwise	practice	Guided	1	0.5	-0.25	9.685715	0.34195	-1.44926	-1.0498	0.815266768632218	0.263348	1.569493	0.488424
Trial1	2	1	blindfold	clockwise	practice	Guided	1	0.5	-0.25	9.705719	0.34243	-1.44925	-1.04986	0.81523268266362	0.295564	1.159008	0.464669
Trial1	2	1	blindfold	clockwise	practice	Guided	1	0.5	-0.25	9.725723	0.3431	-1.44945	-1.04993	0.815172118656756	0.23204	1.142081	0.024189
Trial1	2	1	blindfold	clockwise	practice	Guided	1	0.5	-0.25	9.745728	0.34334	-1.44945	-1.04997	0.815165261031384	0.335019	1.087067	0.012367
Trial1	2	1	blindfold	clockwise	practice	Guided	1	0.5	-0.25	9.765717	0.34359	-1.44946	-1.04999	0.815136788255696	0.473307	0.9982	0.006479
Trial1	2	1	blindfold	clockwise	practice	Guided	1	0.5	-0.25	9.785721	0.34402	-1.44949	-1.05001	0.815074047626049	0.620371	1.087067	0.0052443
Trial1	2	1	blindfold	clockwise	practice	Guided	1	0.5	-0.25	9.805725	0.34502	-1.44946	-1.05001	0.814883272083926	0.553698	1.108226	0.0021109
Trial1	2	1	blindfold	clockwise	practice	Guided	1	0.5	-0.25	9.825714	0.34677	-1.44945	-1.05001	0.814552258573317	0.352513	1.180167	0.013441
Trial1	2	1	blindfold	clockwise	practice	Guided	1	0.5	-0.25	9.845718	0.34784	-1.44941	-1.04999	0.814331974255449	0.378468	1.362134	0.027386
Trial1	2	1	blindfold	clockwise	practice	Guided	1	0.5	-0.25	9.865723	0.34899	-1.44934	-1.04998	0.814108158352092	0.449459	1.340975	0.030945
Trial1	2	1	blindfold	clockwise	practice	Guided	1	0.5	-0.25	9.885727	0.3501	-1.44932	-1.04997	0.813893153860105	0.496568	1.362134	0.045993
Trial1	2	1	blindfold	clockwise	practice	Guided	1	0.5	-0.25	9.905716	0.35127	-1.44932	-1.04997	0.813678478249805	0.547977	1.400221	0.107428
Trial1	2	1	blindfold	clockwise	practice	Guided	1	0.5	-0.25	9.92572	0.35378	-1.4493	-1.05	0.813252853041841	0.280623	1.315585	0.014361
Trial1	2	1	blindfold	clockwise	practice	Guided	1	0.5	-0.25	9.945724	0.35492	-1.44932	-1.05001	0.813058516947539	0.179806	1.340975	-0.020068
Trial1	2	1	blindfold	clockwise	practice	Guided	1	0.5	-0.25	9.965714	0.35588	-1.44932	-1.04997	0.812848464837301	0.111648	1.459466	0.09539
Trial1	2	1	blindfold	clockwise	practice	Guided	1	0.5	-0.25	9.985718	0.35664	-1.44927	-1.04994	0.812684491448761	0.183776	1.531406	0.165171
Trial1	2	1	blindfold	clockwise	practice	Guided	1	0.5	-0.25	10.00572	0.35708	-1.44924	-1.04994	0.812606989263319	0.211436	1.455234	0.158092
Trial1	2	1	blindfold	clockwise	practice	Guided	1	0.5	-0.25	10.02573	0.35761	-1.4493	-1.04994	0.812513940433902	0.403609	1.32828	0.129928
Trial1	2	1	blindfold	clockwise	practice	Guided	1	0.5	-0.25	10.04572	0.35788	-1.44932	-1.04992	0.81244706485179	0.37979	1.395989	0.158148
Trial1	2	1	blindfold	clockwise	practice	Guided	1	0.5	-0.25	10.06572	0.35815	-1.44931	-1.04991	0.812389898988339	0.340315	1.438307	0.231818
Trial1	2	1	blindfold	clockwise	practice	Guided	1	0.5	-0.25	10.08572	0.35834	-1.44929	-1.0499	0.812346886584736	0.314405	1.434075	0.213631
Trial1	2	1	blindfold	clockwise	practice	Guided	1	0.5	-0.25	10.10571	0.35842	-1.44929	-1.04989	0.812323193427822	0.275581	1.357903	0.274682
Trial1	2	1	blindfold	clockwise	practice	Guided	1	0.5	-0.25	10.12572	0.35845	-1.44928	-1.04988	0.812308108168237	0.235216	1.510247	0.364988
Trial1	2	1	blindfold	clockwise	practice	Guided	1	0.5	-0.25	10.14572	0.35846	-1.44927	-1.04987	0.812296508094399	0.193461	1.518711	0.375674
Trial1	2	1	blindfold	clockwise	practice	Guided	1	0.5	-0.25	10.16573	0.35847	-1.44926	-1.04987	0.812294758127891	0.166532	1.42138	0.399157
Trial1	2	1	blindfold	clockwise	practice	Guided	1	0.5	-0.25	10.18571	0.35847	-1.44927	-1.04986	0.812284897715728	0.258964	1.395989	0.332251
Trial1	2	1	blindfold	clockwise	practice	Guided	1	0.5	-0.25	10.20572	0.35849	-1.44928	-1.04985	0.812271553226599	0.343093	1.404452	0.428929
Trial1	2	1	blindfold	clockwise	practice	Guided	1	0.5	-0.25	10.22572	0.35854	-1.44928	-1.04984	0.812252987155813	0.421812	1.434075	0.365415
Trial1	2	1	blindfold	clockwise	practice	Guided	1	0.5	-0.25	10.24573	0.35858	-1.44928	-1.04983	0.812236156905806	0.407709	1.379062	0.465529
Trial1	2	1	blindfold	clockwise	practice	Guided	1	0.5	-0.25	10.26572	0.35864	-1.4493	-1.04982	0.812215975540548	0.323372	1.324048	0.456937
Trial1	2	1	blindfold	clockwise	practice	Guided	1	0.5	-0.25	10.28572	0.35865	-1.44931	-1.04982	0.81221422762638	0.279708	1.370598	0.34949
Trial1	2	1	blindfold	clockwise	practice	Guided	1	0.5	-0.25	10.30573	0.35867	-1.44931	-1.04982	0.812210747716725	0.274762	1.370598	0.357555
Trial1	2	1	blindfold	clockwise	practice	Guided	1	0.5	-0.25	10.32571	0.35869	-1.44932	-1.04981	0.812197295220009	0.237997	1.349439	0.464797
Trial1	2	1	blindfold	clockwise	practice	Guided	1	0.5	-0.25	10.34572	0.3587	-1.44932	-1.04981	0.812195553068823	0.234549	1.37483	0.443473
Trial1	2	1	blindfold	clockwise	practice	Guided	1	0.5	-0.25	10.36572	0.35871	-1.44932	-1.04981	0.812193816221798	0.23405	1.349439	0.451742
Trial1	2	1	blindfold	clockwise	practice	Guided	1	0.5	-0.25	10.38573	0.35872	-1.44933	-1.0498	0.812182330783508	0.254502	1.273267	0.486293
Trial1	2	1	blindfold	clockwise	practice	Guided	1	0.5	-0.25	10.40572	0.35873	-1.44934	-1.0498	0.812180594154026	0.259306	1.222485	0.477998
Trial1	2	1	blindfold	clockwise	practice	Guided	1	0.5	-0.25	10.42572	0.35875	-1.44936	-1.0498	0.812177116069022	0.212643	1.197094	0.42915
Trial1	2	1	blindfold	clockwise	practice	Guided	1	0.5	-0.25	10.44572	0.35875	-1.44937	-1.0498	0.812177116069022	0.118224	1.16324	0.356978
Trial1	2	1	blindfold	clockwise	practice	Guided	1	0.5	-0.25	10.46571	0.35876	-1.44939	-1.0498	0.812175374614213	0.056814	1.154776	0.391699
Trial1	2	1	blindfold	clockwise	practice	Guided	1	0.5	-0.25	10.48572	0.35876	-1.44939	-1.0498	0.812175374614213	0.053206	1.154776	0.408135
Trial1	2	1	blindfold	clockwise	practice	Guided	1	0.5	-0.25	10.50572	0.35876	-1.44939	-1.0498	0.812175374614213	0.048562	1.20979	0.323691
Trial1	2	1	blindfold	clockwise	practice	Guided	1	0.5	-0.25	10.52573	0.35876	-1.44939	-1.04981	0.812185118223856	-0.011353	1.277498	0.362538
Trial1	2	1	blindfold	clockwise	practice	Guided	1	0.5	-0.25	10.54572	0.35876	-1.44939	-1.04981	0.812185118223856	-0.018116	1.285962	0.320044
Trial1	2	1	blindfold	clockwise	practice	Guided	1	0.5	-0.25	10.56572	0.35876	-1.44939	-1.04981	0.812185118223856	-0.024662	1.201326	0.273367
Trial1	2	1	blindfold	clockwise	practice	Guided	1	0.5	-0.25	10.58572	0.35876	-1.44939	-1.04982	0.812195096623051	0.032261	1.20979	0.288125
Trial1	2	1	blindfold	clockwise	practice	Guided	1	0.5	-0.25	10.60571	0.35876	-1.44939	-1.04981	0.812185118223856	0.039866	1.218253	0.326101
Trial1	2	1	blindfold	clockwise	practice	Guided	1	0.5	-0.25	10.62572	0.35877	-1.44937	-1.04981	0.812183376909665	0.042547	1.332512	0.440412
Trial1	2	1	blindfold	clockwise	practice	Guided	1	0.5	-0.25	10.64572	0.35877	-1.44936	-1.04981	0.812183376909665	0.088667	1.298657	0.408989
Trial1	2	1	blindfold	clockwise	practice	Guided	1	0.5	-0.25	10.66573	0.35877	-1.44936	-1.04981	0.812183376909665	0.021347	1.256339	0.418082
Trial1	2	1	blindfold	clockwise	practice	Guided	1	0.5	-0.25	10.68571	0.35877	-1.44937	-1.04981	0.812183376909665	-0.0021523	1.218253	0.421488
Trial1	2	1	blindfold	clockwise	practice	Guided	1	0.5	-0.25	10.70572	0.35877	-1.44937	-1.04981	0.812183376909665	0.033634	1.159008	0.351198
Trial1	2	1	blindfold	clockwise	practice	Guided	1	0.5	-0.25	10.72572	0.35878	-1.44939	-1.04981	0.812181640897149	0.155913	1.142081	0.399237
Trial1	2	1	blindfold	clockwise	practice	Guided	1	0.5	-0.25	10.74573	0.35878	-1.4494	-1.04981	0.812181640897149	0.188667	1.154776	0.455449
Trial1	2	1	blindfold	clockwise	practice	Guided	1	0.5	-0.25	10.76572	0.35879	-1.44941	-1.0498	0.812170156149807	0.186506	1.044749	0.429256
Trial1	2	1	blindfold	clockwise	practice	Guided	1	0.5	-0.25	10.78572	0.3588	-1.44943	-1.0498	0.812168420354854	0.144976	1.010895	0.436175
Trial1	2	1	blindfold	clockwise	practice	Guided	1	0.5	-0.25	10.80573	0.3588	-1.44945	-1.04979	0.812158559271599	0.055212	1.053213	0.431558
Trial1	2	1	blindfold	clockwise	practice	Guided	1	0.5	-0.25	10.82571	0.3588	-1.44945	-1.04979	0.812158559271599	-0.149246	1.142081	0.614509
Trial1	2	1	blindfold	clockwise	practice	Guided	1	0.5	-0.25	10.84572	0.35879	-1.44945	-1.04978	0.812150434029181	-0.152791	1.108226	0.509195
Trial1	2	1	blindfold	clockwise	practice	Guided	1	0.5	-0.25	10.86572	0.35879	-1.44945	-1.04978	0.812150434029181	-0.120796	1.11669	0.493905
Trial1	2	1	blindfold	clockwise	practice	Guided	1	0.5	-0.25	10.88573	0.35879	-1.44945	-1.04978	0.812150434029181	-0.124575	1.108226	0.48104
Trial1	2	1	blindfold	clockwise	practice	Guided	1	0.5	-0.25	10.90572	0.35878	-1.44945	-1.04977	0.812142314133869	-0.026994	1.16324	0.490089
Trial1	2	1	blindfold	clockwise	practice	Guided	1	0.5	-0.25	10.92572	0.35878	-1.44944	-1.04977	0.812142314133869	-0.01429	1.065908	0.503328
Trial1	2	1	blindfold	clockwise	practice	Guided	1	0.5	-0.25	10.94572	0.35878	-1.44945	-1.04977	0.812142314133869	-0.050263	1.036286	0.5098
Trial1	2	1	blindfold	clockwise	practice	Guided	1	0.5	-0.25	10.96571	0.35878	-1.44945	-1.04977	0.812142314133869	-0.147161	1.091299	0.48797
Trial1	2	1	blindfold	clockwise	practice	Guided	1	0.5	-0.25	10.98572	0.35877	-1.44945	-1.04977	0.812144050230449	-0.214846	1.142081	0.505484
Trial1	2	1	blindfold	clockwise	practice	Guided	1	0.5	-0.25	11.00572	0.35877	-1.44945	-1.04976	0.812134189221688	-0.266443	1.078604	0.557541
Trial1	2	1	blindfold	clockwise	practice	Guided	1	0.5	-0.25	11.02573	0.35875	-1.44947	-1.04976	0.812137672180731	-0.282815	1.002431	0.556425
Trial1	2	1	blindfold	clockwise	practice	Guided	1	0.5	-0.25	11.04572	0.35873	-1.44947	-1.04975	0.812131289514155	-0.328244	1.057445	0.550209
Trial1	2	1	blindfold	clockwise	practice	Guided	1	0.5	-0.25	11.06572	0.3587	-1.44947	-1.04974	0.812126761798776	-0.417032	1.112458	0.545714
Trial1	2	1	blindfold	clockwise	practice	Guided	1	0.5	-0.25	11.08572	0.35861	-1.44946	-1.04973	0.812132565384465	-0.497975	1.11669	0.562642
Trial1	2	1	blindfold	clockwise	practice	Guided	1	0.5	-0.25	11.10571	0.35842	-1.44945	-1.04971	0.812145943119726	-0.571934	1.074372	0.52946
Trial1	2	1	blindfold	clockwise	practice	Guided	1	0.5	-0.25	11.12572	0.35751	-1.44946	-1.04968	0.812275503572097	-0.506036	1.11669	0.637971
Trial1	2	1	blindfold	clockwise	practice	Guided	1	0.5	-0.25	11.14572	0.3568	-1.44944	-1.04967	0.812390498097175	-0.437487	1.167472	0.690845
Trial1	2	1	blindfold	clockwise	practice	Guided	1	0.5	-0.25	11.16573	0.35602	-1.44944	-1.0497	0.812557914337594	-0.489569	0.955882	0.584258
Trial1	2	1	blindfold	clockwise	practice	Guided	1	0.5	-0.25	11.18571	0.35519	-1.4495	-1.04977	0.812774250689845	-0.537685	0.841623	0.392606
Trial1	2	1	blindfold	clockwise	practice	Guided	1	0.5	-0.25	11.20572	0.3541	-1.44958	-1.0498	0.812998717436302	-0.527886	0.735828	0.376254
Trial1	2	1	blindfold	clockwise	practice	Guided	1	0.5	-0.25	11.22572	0.35109	-1.4496	-1.04979	0.813534434743463	-0.454397	0.909332	0.426122
Trial1	2	1	blindfold	clockwise	practice	Guided	1	0.5	-0.25	11.24573	0.34942	-1.44956	-1.04979	0.813841763966156	-0.383284	0.85855	0.397374
Trial1	2	1	blindfold	clockwise	practice	Guided	1	0.5	-0.25	11.26572	0.34763	-1.44957	-1.04983	0.814214083828215	-0.284402	0.795073	0.329316
Trial1	2	1	blindfold	clockwise	practice	Guided	1	0.5	-0.25	11.28572	0.34589	-1.4496	-1.04985	0.814561169159329	-0.206032	0.807769	0.303841
Trial1	2	1	blindfold	clockwise	practice	Guided	1	0.5	-0.25	11.30573	0.34431	-1.44959	-1.04984	0.814851743386594	-0.22169	0.888173	0.328113
Trial1	2	1	blindfold	clockwise	practice	Guided	1	0.5	-0.25	11.32571	0.34106	-1.44953	-1.04984	0.815478940702595	-0.286631	0.922027	0.312235
Trial1	2	1	blindfold	clockwise	practice	Guided	1	0.5	-0.25	11.34572	0.33955	-1.44953	-1.04983	0.81576477083091	-0.284059	0.892405	0.337594
Trial1	2	1	blindfold	clockwise	practice	Guided	1	0.5	-0.25	11.36572	0.33809	-1.44955	-1.04982	0.816043494216044	-0.293205	0.883941	0.345522
Trial1	2	1	blindfold	clockwise	practice	Guided	1	0.5	-0.25	11.38573	0.33665	-1.44956	-1.04981	0.816320492460348	-0.300689	0.900868	0.412391
Trial1	2	1	blindfold	clockwise	practice	Guided	1	0.5	-0.25	11.40572	0.33519	-1.44955	-1.04984	0.816643324737224	-0.304172	0.909332	0.415904
Trial1	2	1	blindfold	clockwise	practice	Guided	1	0.5	-0.25	11.42572	0.33247	-1.44956	-1.04987	0.817226003362403	-0.219673	0.85855	0.214244
Trial1	2	1	blindfold	clockwise	practice	Guided	1	0.5	-0.25	11.44572	0.33132	-1.44957	-1.04987	0.817462522732312	-0.114288	0.871246	0.252976
Trial1	2	1	blindfold	clockwise	practice	Guided	1	0.5	-0.25	11.46571	0.33026	-1.44956	-1.04986	0.817672119729627	-0.10264	0.955882	0.286892
Trial1	2	1	blindfold	clockwise	practice	Guided	1	0.5	-0.25	11.48572	0.3294	-1.44953	-1.04985	0.817841280899428	-0.1795	1.006663	0.312678
Trial1	2	1	blindfold	clockwise	practice	Guided	1	0.5	-0.25	11.50572	0.32867	-1.4495	-1.04988	0.81802324503428	-0.263087	1.027822	0.291916
Trial1	2	1	blindfold	clockwise	practice	Guided	1	0.5	-0.25	11.52573	0.32732	-1.44951	-1.0499	0.81832652198899	-0.156374	0.938954	0.204251
Trial1	2	1	blindfold	clockwise	practice	Guided	1	0.5	-0.25	11.54572	0.32678	-1.44953	-1.04992	0.818460322064083	-0.131971	0.888173	0.160326
Trial1	2	1	blindfold	clockwise	practice	Guided	1	0.5	-0.25	11.56572	0.32641	-1.44954	-1.0499	0.818519026542164	-0.085172	0.930491	0.207455
Trial1	2	1	blindfold	clockwise	practice	Guided	1	0.5	-0.25	11.58572	0.32626	-1.44954	-1.0499	0.818550850348495	-0.103897	0.977041	0.227553
Trial1	2	1	blindfold	clockwise	practice	Guided	1	0.5	-0.25	11.60571	0.32624	-1.44952	-1.0499	0.81855509508413	-0.182903	0.9982	0.290926
Trial1	2	1	blindfold	clockwise	practice	Guided	1	0.5	-0.25	11.62572	0.32621	-1.4495	-1.04989	0.818551797429124	-0.323449	1.091299	0.259281
Trial1	2	1	blindfold	clockwise	practice	Guided	1	0.5	-0.25	11.64572	0.32615	-1.44947	-1.04987	0.818544966430207	-0.436792	1.180167	0.304437
Trial1	2	1	blindfold	clockwise	practice	Guided	1	0.5	-0.25	11.66573	0.32603	-1.44943	-1.04985	0.818550894858288	-0.372121	1.197094	0.353563
Trial1	2	1	blindfold	clockwise	practice	Guided	1	0.5	-0.25	11.68571	0.32589	-1.44942	-1.04986	0.818590441589958	-0.285436	1.099763	0.311209
Trial1	2	1	blindfold	clockwise	practice	Guided	1	0.5	-0.25	11.70572	0.32582	-1.44944	-1.04986	0.818605334292337	-0.154154	0.977041	0.171251
Trial1	2	1	blindfold	clockwise	practice	Guided	1	0.5	-0.25	11.72572	0.32581	-1.44949	-1.04986	0.818607458664084	-0.198894	1.02359	0.272943
Trial1	2	1	blindfold	clockwise	practice	Guided	1	0.5	-0.25	11.74573	0.3258	-1.44949	-1.04986	0.818609589494009	-0.249274	1.057445	0.313591
Trial1	2	1	blindfold	clockwise	practice	Guided	1	0.5	-0.25	11.76572	0.32579	-1.44949	-1.04986	0.8186117140986	-0.227172	0.981272	0.288542
Trial1	2	1	blindfold	clockwise	practice	Guided	1	0.5	-0.25	11.78572	0.32578	-1.44949	-1.04986	0.818613851504688	-0.251461	1.006663	0.257666
Trial1	2	1	blindfold	clockwise	practice	Guided	1	0.5	-0.25	11.80573	0.32576	-1.44949	-1.04986	0.818618107639814	-0.252351	1.087067	0.294943
Trial1	2	1	blindfold	clockwise	practice	Guided	1	0.5	-0.25	11.82571	0.32574	-1.44947	-1.04986	0.818622357897292	-0.146903	1.040518	0.215981
Trial1	2	1	blindfold	clockwise	practice	Guided	1	0.5	-0.25	11.84572	0.32574	-1.44948	-1.04986	0.818622357897292	-0.05874	0.981272	0.248559
Trial1	2	1	blindfold	clockwise	practice	Guided	1	0.5	-0.25	11.86572	0.32574	-1.44949	-1.04986	0.818622357897292	0.0042792	0.960113	0.222801
Trial1	2	1	blindfold	clockwise	practice	Guided	1	0.5	-0.25	11.88573	0.32574	-1.44949	-1.04986	0.818622357897292	-0.0045923	1.006663	0.319022
Trial1	2	1	blindfold	clockwise	practice	Guided	1	0.5	-0.25	11.90572	0.32574	-1.44949	-1.04987	0.818632141974843	-0.043812	1.057445	0.300321
Trial1	2	1	blindfold	clockwise	practice	Guided	1	0.5	-0.25	11.92572	0.32573	-1.44949	-1.04986	0.818624489544759	-0.144857	1.040518	0.270311
Trial1	2	1	blindfold	clockwise	practice	Guided	1	0.5	-0.25	11.94572	0.32573	-1.44949	-1.04986	0.818624489544759	-0.140569	1.087067	0.274632
Trial1	2	1	blindfold	clockwise	practice	Guided	1	0.5	-0.25	11.96571	0.32572	-1.44947	-1.04986	0.818626614964452	-0.111157	1.16324	0.313747
Trial1	2	1	blindfold	clockwise	practice	Guided	1	0.5	-0.25	11.98572	0.32572	-1.44946	-1.04986	0.818626614964452	-0.091227	1.125154	0.268332
Trial1	2	1	blindfold	clockwise	practice	Guided	1	0.5	-0.25	12.00572	0.32572	-1.44946	-1.04987	0.818636398991124	-0.062026	1.091299	0.214945
Trial1	2	1	blindfold	clockwise	practice	Guided	1	0.5	-0.25	12.02573	0.32571	-1.44944	-1.04987	0.818638530846636	-0.014066	1.205558	0.238037
Trial1	2	1	blindfold	clockwise	practice	Guided	1	0.5	-0.25	12.04572	0.32571	-1.44942	-1.04987	0.818638530846636	-0.053865	1.167472	0.231937
Trial1	2	1	blindfold	clockwise	practice	Guided	1	0.5	-0.25	12.06572	0.32571	-1.44942	-1.04987	0.818638530846636	-0.053656	1.133617	0.227679
Trial1	2	1	blindfold	clockwise	practice	Guided	1	0.5	-0.25	12.08572	0.32571	-1.44942	-1.04987	0.818638530846636	-0.036042	1.129385	0.232617
Trial1	2	1	blindfold	clockwise	practice	Guided	1	0.5	-0.25	12.10571	0.3257	-1.44943	-1.04988	0.818650440455094	-0.05767	1.125154	0.21895
Trial1	2	1	blindfold	clockwise	practice	Guided	1	0.5	-0.25	12.12572	0.3257	-1.44943	-1.04988	0.818650440455094	0.023517	1.188631	0.197352
Trial1	2	1	blindfold	clockwise	practice	Guided	1	0.5	-0.25	12.14572	0.3257	-1.44942	-1.04988	0.818650440455094	0.0061285	1.192862	0.188088
Trial1	2	1	blindfold	clockwise	practice	Guided	1	0.5	-0.25	12.16573	0.3257	-1.44942	-1.04988	0.818650440455094	-0.064216	1.184399	0.168397
Trial1	2	1	blindfold	clockwise	practice	Guided	1	0.5	-0.25	12.18571	0.3257	-1.44942	-1.04989	0.818660224441986	-0.040824	1.171703	0.138985
Trial1	2	1	blindfold	clockwise	practice	Guided	1	0.5	-0.25	12.20572	0.3257	-1.44942	-1.0499	0.818669891958298	0.02798	1.175935	0.10067
Trial1	2	1	blindfold	clockwise	practice	Guided	1	0.5	-0.25	12.22572	0.3257	-1.44941	-1.0499	0.818669891958298	0.028158	1.175935	0.096414
Trial1	2	1	blindfold	clockwise	practice	Guided	1	0.5	-0.25	12.24573	0.3257	-1.44941	-1.04991	0.818679675956228	0.024084	1.16324	0.087793
Trial1	2	1	blindfold	clockwise	practice	Guided	1	0.5	-0.25	12.26572	0.3257	-1.44941	-1.04991	0.818679675956228	0.01518	1.201326	0.087366
Trial1	2	1	blindfold	clockwise	practice	Guided	1	0.5	-0.25	12.28572	0.3257	-1.44941	-1.04992	0.818689576435976	0.025416	1.230949	0.058382
Trial1	2	1	blindfold	clockwise	practice	Guided	1	0.5	-0.25	12.30573	0.3257	-1.44941	-1.04993	0.818699243968744	-0.038559	1.205558	-0.0034262
Trial1	2	1	blindfold	clockwise	practice	Guided	1	0.5	-0.25	12.32571	0.3257	-1.44941	-1.04993	0.818699243968744	-0.037942	1.269035	0.080672
Trial1	2	1	blindfold	clockwise	practice	Guided	1	0.5	-0.25	12.34572	0.3257	-1.44939	-1.04993	0.818699243968744	-0.060923	1.307121	0.121789
Trial1	2	1	blindfold	clockwise	practice	Guided	1	0.5	-0.25	12.36572	0.32569	-1.44936	-1.04993	0.818701382250424	-0.119265	1.324048	0.106307
Trial1	2	1	blindfold	clockwise	practice	Guided	1	0.5	-0.25	12.38573	0.32569	-1.44935	-1.04994	0.818711166239456	-0.109393	1.311353	-0.010985
Trial1	2	1	blindfold	clockwise	practice	Guided	1	0.5	-0.25	12.40572	0.32568	-1.44935	-1.04995	0.818723069545972	-0.062202	1.273267	-0.0017822
Trial1	2	1	blindfold	clockwise	practice	Guided	1	0.5	-0.25	12.42572	0.32568	-1.44935	-1.04995	0.818723069545972	-0.03917	1.285962	0.013251
Trial1	2	1	blindfold	clockwise	practice	Guided	1	0.5	-0.25	12.44572	0.32568	-1.44935	-1.04995	0.818723069545972	0.014371	1.285962	0.024293
Trial1	2	1	blindfold	clockwise	practice	Guided	1	0.5	-0.25	12.46571	0.32568	-1.44935	-1.04996	0.818732853520781	0.0012273	1.243644	0.0066956
Trial1	2	1	blindfold	clockwise	practice	Guided	1	0.5	-0.25	12.48572	0.32568	-1.44936	-1.04996	0.818732853520781	-0.015394	1.298657	-0.019292
Trial1	2	1	blindfold	clockwise	practice	Guided	1	0.5	-0.25	12.50572	0.32567	-1.44935	-1.04997	0.818744775914797	-0.070072	1.366366	0.0076304
Trial1	2	1	blindfold	clockwise	practice	Guided	1	0.5	-0.25	12.52573	0.32566	-1.44933	-1.04997	0.818746901754139	-0.088753	1.383293	0.027784
Trial1	2	1	blindfold	clockwise	practice	Guided	1	0.5	-0.25	12.54572	0.32566	-1.44933	-1.04997	0.818746901754139	-0.124091	1.332512	0.039344
Trial1	2	1	blindfold	clockwise	practice	Guided	1	0.5	-0.25	12.56572	0.32566	-1.44933	-1.04997	0.818746901754139	-0.097397	1.345207	0.023166
Trial1	2	1	blindfold	clockwise	practice	Guided	1	0.5	-0.25	12.58572	0.32565	-1.44933	-1.04997	0.818749027709703	-0.080752	1.345207	0.049148
Trial1	2	1	blindfold	clockwise	practice	Guided	1	0.5	-0.25	12.60571	0.32565	-1.44933	-1.04998	0.818758811619254	-0.088466	1.315585	0.023558
Trial1	2	1	blindfold	clockwise	practice	Guided	1	0.5	-0.25	12.62572	0.32564	-1.44935	-1.04998	0.818760944012214	-0.079339	1.273267	0.011586
Trial1	2	1	blindfold	clockwise	practice	Guided	1	0.5	-0.25	12.64572	0.32564	-1.44935	-1.04998	0.818760944012214	-0.081448	1.307121	-0.030781
Trial1	2	1	blindfold	clockwise	practice	Guided	1	0.5	-0.25	12.66573	0.32564	-1.44935	-1.04998	0.818760944012214	-0.040061	1.311353	0.038386
Trial1	2	1	blindfold	clockwise	practice	Guided	1	0.5	-0.25	12.68571	0.32563	-1.44936	-1.04998	0.818763070175159	-0.056664	1.247876	0.012386
Trial1	2	1	blindfold	clockwise	practice	Guided	1	0.5	-0.25	12.70572	0.32563	-1.44936	-1.04999	0.818772737564769	-0.047183	1.218253	0.0090042
Trial1	2	1	blindfold	clockwise	practice	Guided	1	0.5	-0.25	12.72572	0.32563	-1.44939	-1.04999	0.818772737564769	-0.105327	1.175935	0.0037057
Trial1	2	1	blindfold	clockwise	practice	Guided	1	0.5	-0.25	12.74573	0.32562	-1.44939	-1.04999	0.818774870166028	-0.114762	1.192862	0.018131
Trial1	2	1	blindfold	clockwise	practice	Guided	1	0.5	-0.25	12.76572	0.32561	-1.4494	-1.04999	0.818776996536649	-0.193766	1.125154	-0.009493
Trial1	2	1	blindfold	clockwise	practice	Guided	1	0.5	-0.25	12.78572	0.3256	-1.44941	-1.04999	0.818779135719277	-0.239125	1.16324	0.012412
Trial1	2	1	blindfold	clockwise	practice	Guided	1	0.5	-0.25	12.80573	0.32559	-1.44941	-1.04998	0.818771588685745	-0.313256	1.252108	0.055491
Trial1	2	1	blindfold	clockwise	practice	Guided	1	0.5	-0.25	12.82571	0.32551	-1.44934	-1.04998	0.818788631301812	-0.401569	1.336744	0.063748
Trial1	2	1	blindfold	clockwise	practice	Guided	1	0.5	-0.25	12.84572	0.32544	-1.44933	-1.04998	0.818803559240281	-0.343287	1.269035	0.058007
Trial1	2	1	blindfold	clockwise	practice	Guided	1	0.5	-0.25	12.86572	0.32539	-1.44936	-1.04998	0.818814221922813	-0.346873	1.239412	0.024429
Trial1	2	1	blindfold	clockwise	practice	Guided	1	0.5	-0.25	12.88573	0.32535	-1.44938	-1.04997	0.818812962122941	-0.317013	1.230949	0.071786
Trial1	2	1	blindfold	clockwise	practice	Guided	1	0.5	-0.25	12.90572	0.32533	-1.44938	-1.04997	0.818817227723652	-0.314598	1.273267	0.118928
Trial1	2	1	blindfold	clockwise	practice	Guided	1	0.5	-0.25	12.92572	0.32527	-1.44937	-1.04996	0.818820250746132	-0.457026	1.23518	0.11991
Trial1	2	1	blindfold	clockwise	practice	Guided	1	0.5	-0.25	12.94572	0.32516	-1.44938	-1.04996	0.818843731039476	-0.487267	1.226717	0.101672
Trial1	2	1	blindfold	clockwise	practice	Guided	1	0.5	-0.25	12.96571	0.32491	-1.44938	-1.04995	0.818887368096343	-0.47498	1.230949	0.127452
Trial1	2	1	blindfold	clockwise	practice	Guided	1	0.5	-0.25	12.98572	0.32452	-1.44938	-1.04991	0.818931718914992	-0.513168	1.239412	0.184549
Trial1	2	1	blindfold	clockwise	practice	Guided	1	0.5	-0.25	13.00572	0.32396	-1.44938	-1.04988	0.81902267259887	-0.619038	1.218253	0.259557
Trial1	2	1	blindfold	clockwise	practice	Guided	1	0.5	-0.25	13.02573	0.322	-1.44943	-1.04987	0.819436410037511	-0.898257	1.074372	0.230066
Trial1	2	1	blindfold	clockwise	practice	Guided	1	0.5	-0.25	13.04572	0.3204	-1.44947	-1.04987	0.819785459579769	-1.038852	1.065908	0.286904
Trial1	2	1	blindfold	clockwise	practice	Guided	1	0.5	-0.25	13.06572	0.31807	-1.44948	-1.04986	0.820289300583692	-1.096171	1.091299	0.276163
Trial1	2	1	blindfold	clockwise	practice	Guided	1	0.5	-0.25	13.08572	0.31517	-1.44947	-1.04985	0.820927606019773	-1.057725	1.02359	0.316049
Trial1	2	1	blindfold	clockwise	practice	Guided	1	0.5	-0.25	13.10571	0.31168	-1.44947	-1.04991	0.821778767232534	-0.934024	1.087067	0.245634
Trial1	2	1	blindfold	clockwise	practice	Guided	1	0.5	-0.25	13.12572	0.30316	-1.44947	-1.0499	0.82376324762377	-0.823975	0.985504	0.17627
Trial1	2	1	blindfold	clockwise	practice	Guided	1	0.5	-0.25	13.14572	0.29836	-1.44951	-1.04986	0.824884659902307	-0.81828	0.934723	0.348782
Trial1	2	1	blindfold	clockwise	practice	Guided	1	0.5	-0.25	13.16573	0.293	-1.44951	-1.04986	0.826211241357204	-0.938858	1.112458	0.269186
Trial1	2	1	blindfold	clockwise	practice	Guided	1	0.5	-0.25	13.18571	0.28732	-1.44946	-1.04988	0.827671943662471	-0.887694	1.133617	0.22147
Trial1	2	1	blindfold	clockwise	practice	Guided	1	0.5	-0.25	13.20572	0.28126	-1.44942	-1.04983	0.829201519174599	-0.659104	1.222485	0.292874
Trial1	2	1	blindfold	clockwise	practice	Guided	1	0.5	-0.25	13.22572	0.26861	-1.44932	-1.04982	0.832618441419195	-0.602811	1.44677	0.360413
Trial1	2	1	blindfold	clockwise	practice	Guided	1	0.5	-0.25	13.24573	0.26183	-1.44928	-1.0498	0.834508867082445	-0.554636	1.467929	0.392054
Trial1	2	1	blindfold	clockwise	practice	Guided	1	0.5	-0.25	13.26572	0.25522	-1.44927	-1.04979	0.836409788364326	-0.622778	1.476393	0.453317
Trial1	2	1	blindfold	clockwise	practice	Guided	1	0.5	-0.25	13.28572	0.24913	-1.44926	-1.04976	0.838183626116359	-0.704062	1.611811	0.484234
Trial1	2	1	blindfold	clockwise	practice	Guided	1	0.5	-0.25	13.30573	0.24217	-1.4492	-1.04977	0.840302537686859	-0.69913	1.772619	0.501386
Trial1	2	1	blindfold	clockwise	practice	Guided	1	0.5	-0.25	13.32571	0.22895	-1.44911	-1.04977	0.844452572269477	-0.738383	1.806473	0.489068
Trial1	2	1	blindfold	clockwise	practice	Guided	1	0.5	-0.25	13.34572	0.22226	-1.4491	-1.04975	0.846604703356231	-0.751524	1.836096	0.50636
Trial1	2	1	blindfold	clockwise	practice	Guided	1	0.5	-0.25	13.36572	0.21534	-1.44908	-1.04976	0.848909508839521	-0.580978	1.848791	0.469985
Trial1	2	1	blindfold	clockwise	practice	Guided	1	0.5	-0.25	13.38573	0.20866	-1.44907	-1.04977	0.85118214827239	-0.623666	1.865719	0.422905
Trial1	2	1	blindfold	clockwise	practice	Guided	1	0.5	-0.25	13.40572	0.19622	-1.44902	-1.04974	0.855491952228051	-0.724142	2.051918	0.542877
Trial1	2	1	blindfold	clockwise	practice	Guided	1	0.5	-0.25	13.42572	0.18861	-1.44896	-1.04972	0.858204932308126	-0.759136	2.183104	0.542724
Trial1	2	1	blindfold	clockwise	practice	Guided	1	0.5	-0.25	13.44572	0.18202	-1.44892	-1.04971	0.860608752586361	-0.782161	2.259276	0.589824
Trial1	2	1	blindfold	clockwise	practice	Guided	1	0.5	-0.25	13.46571	0.17522	-1.44888	-1.04969	0.863125807173622	-0.88029	2.305826	0.625174
Trial1	2	1	blindfold	clockwise	practice	Guided	1	0.5	-0.25	13.48572	0.16856	-1.44885	-1.04966	0.865626096095977	-0.886444	2.365071	0.722461
Trial1	2	1	blindfold	clockwise	practice	Guided	1	0.5	-0.25	13.50572	0.16181	-1.44881	-1.04962	0.868196219199901	-0.966595	2.458171	0.730166
Trial1	2	1	blindfold	clockwise	practice	Guided	1	0.5	-0.25	13.52573	0.14771	-1.44875	-1.04961	0.873775960597732	-1.028134	2.47933	0.793537
Trial1	2	1	blindfold	clockwise	practice	Guided	1	0.5	-0.25	13.54572	0.14056	-1.44875	-1.04961	0.876683121109227	-1.067135	2.555502	0.781765
Trial1	2	1	blindfold	clockwise	practice	Guided	1	0.5	-0.25	13.56572	0.13324	-1.44872	-1.0496	0.879700554885492	-1.1379	2.648602	0.801956
Trial1	2	1	blindfold	clockwise	practice	Guided	1	0.5	-0.25	13.58572	0.12527	-1.44869	-1.04955	0.883007847589975	-1.094433	2.669761	0.913182
Trial1	2	1	blindfold	clockwise	practice	Guided	1	0.5	-0.25	13.60571	0.1176	-1.44867	-1.04953	0.886271982339935	-1.063775	2.640138	1.003042
Trial1	2	1	blindfold	clockwise	practice	Guided	1	0.5	-0.25	13.62572	0.10203	-1.44872	-1.04955	0.893118364173007	-1.037112	2.437012	0.854567
Trial1	2	1	blindfold	clockwise	practice	Guided	1	0.5	-0.25	13.64572	0.093669	-1.44878	-1.04959	0.896910830787145	-0.924829	2.280435	0.857654
Trial1	2	1	blindfold	clockwise	practice	Guided	1	0.5	-0.25	13.66573	0.085207	-1.44885	-1.04965	0.900829218674577	-0.970235	2.17464	0.643594
Trial1	2	1	blindfold	clockwise	practice	Guided	1	0.5	-0.25	13.68571	0.076856	-1.44891	-1.04968	0.904731416830901	-0.920031	2.187335	0.599068
Trial1	2	1	blindfold	clockwise	practice	Guided	1	0.5	-0.25	13.70572	0.068121	-1.44892	-1.04968	0.908849582387691	-0.914751	2.170408	0.591832
Trial1	2	1	blindfold	clockwise	practice	Guided	1	0.5	-0.25	13.72572	0.050897	-1.44895	-1.04967	0.917150795197755	-0.882524	2.098468	0.644685
Trial1	2	1	blindfold	clockwise	practice	Guided	1	0.5	-0.25	13.74573	0.042136	-1.44895	-1.04965	0.921455095190034	-0.899853	2.229653	0.704488
Trial1	2	1	blindfold	clockwise	practice	Guided	1	0.5	-0.25	13.76572	0.033301	-1.44889	-1.04962	0.925851042604249	-0.854689	2.458171	0.760443
Trial1	2	1	blindfold	clockwise	practice	Guided	1	0.5	-0.25	13.78572	0.023913	-1.44878	-1.04959	0.930592814499224	-0.97849	2.652833	0.815738
Trial1	2	1	blindfold	clockwise	practice	Guided	1	0.5	-0.25	13.80573	0.015293	-1.44869	-1.04954	0.934989286104425	-1.102203	2.737469	0.879705
Trial1	2	1	blindfold	clockwise	practice	Guided	1	0.5	-0.25	13.82571	-0.0034835	-1.4486	-1.04952	0.944842786077739	-1.215527	2.868655	0.928914
Trial1	2	1	blindfold	clockwise	practice	Guided	1	0.5	-0.25	13.84572	-0.012853	-1.44856	-1.0495	0.949851794561124	-1.196328	3.042159	1.014483
Trial1	2	1	blindfold	clockwise	practice	Guided	1	0.5	-0.25	13.86572	-0.022058	-1.4485	-1.04949	0.954844896448278	-1.070328	2.999841	1.028262
Trial1	2	1	blindfold	clockwise	practice	Guided	1	0.5	-0.25	13.88573	-0.031838	-1.4485	-1.04949	0.960226993028084	-0.868772	2.919437	1.003594
Trial1	2	1	blindfold	clockwise	practice	Guided	1	0.5	-0.25	13.90572	-0.041194	-1.44853	-1.04945	0.965407230430084	-0.809223	2.936364	1.084227
Trial1	2	1	blindfold	clockwise	practice	Guided	1	0.5	-0.25	13.92572	-0.059593	-1.44846	-1.04943	0.975824098042104	-0.885821	3.160649	1.149995
Trial1	2	1	blindfold	clockwise	practice	Guided	1	0.5	-0.25	13.94572	-0.068345	-1.44842	-1.04947	0.980901748240409	-0.983272	3.097172	1.051208
Trial1	2	1	blindfold	clockwise	practice	Guided	1	0.5	-0.25	13.96571	-0.077011	-1.44843	-1.04952	0.985988816252279	-1.055035	3.131027	0.889469
Trial1	2	1	blindfold	clockwise	practice	Guided	1	0.5	-0.25	13.98572	-0.08596	-1.44843	-1.04953	0.991260505735192	-1.155231	3.194504	0.971903
Trial1	2	1	blindfold	clockwise	practice	Guided	1	0.5	-0.25	14.00572	-0.094704	-1.44842	-1.04949	0.996422134564522	-1.140688	3.092941	0.976864
Trial1	2	1	blindfold	clockwise	practice	Guided	1	0.5	-0.25	14.02573	-0.11242	-1.44858	-1.04947	1.00708016719199	-0.798273	2.563966	1.083865
Trial1	2	1	blindfold	clockwise	practice	Guided	1	0.5	-0.25	14.04572	-0.1215	-1.44869	-1.0495	1.01265121445907	-0.67769	2.563966	1.028236
Trial1	2	1	blindfold	clockwise	practice	Guided	1	0.5	-0.25	14.06572	-0.12961	-1.44872	-1.04956	1.01769595669277	-0.724785	2.606284	0.828248
Trial1	2	1	blindfold	clockwise	practice	Guided	1	0.5	-0.25	14.08572	-0.13779	-1.44872	-1.04961	1.0228158573848	-0.671466	2.43278	0.773485
Trial1	2	1	blindfold	clockwise	practice	Guided	1	0.5	-0.25	14.10571	-0.1458	-1.44878	-1.04959	1.02781408215392	-0.723862	2.318521	0.779587
Trial1	2	1	blindfold	clockwise	practice	Guided	1	0.5	-0.25	14.12572	-0.16163	-1.44883	-1.04955	1.03780275381547	-0.888475	2.453939	0.902663
Trial1	2	1	blindfold	clockwise	practice	Guided	1	0.5	-0.25	14.14572	-0.16973	-1.44878	-1.04954	1.04297764725985	-0.828479	2.614747	0.948466
Trial1	2	1	blindfold	clockwise	practice	Guided	1	0.5	-0.25	14.16573	-0.17752	-1.44871	-1.04954	1.04799686501931	-0.775653	2.568197	0.885041
Trial1	2	1	blindfold	clockwise	practice	Guided	1	0.5	-0.25	14.18571	-0.18542	-1.44873	-1.04956	1.0531366817754	-0.850102	2.356607	0.896275
Trial1	2	1	blindfold	clockwise	practice	Guided	1	0.5	-0.25	14.20572	-0.19302	-1.4488	-1.04965	1.05816669286403	-0.745129	2.288899	0.793508
Trial1	2	1	blindfold	clockwise	practice	Guided	1	0.5	-0.25	14.22572	-0.20837	-1.44885	-1.04965	1.06828278360901	-0.394085	2.343912	0.713294
Trial1	2	1	blindfold	clockwise	practice	Guided	1	0.5	-0.25	14.24573	-0.21516	-1.44883	-1.04964	1.07278985259254	-0.397075	2.280435	0.743733
Trial1	2	1	blindfold	clockwise	practice	Guided	1	0.5	-0.25	14.26572	-0.222	-1.44884	-1.04962	1.07734683375575	-0.381585	2.280435	0.776729
Trial1	2	1	blindfold	clockwise	practice	Guided	1	0.5	-0.25	14.28572	-0.22811	-1.44885	-1.04961	1.08144363383835	-0.549463	2.343912	0.795154
Trial1	2	1	blindfold	clockwise	practice	Guided	1	0.5	-0.25	14.30573	-0.23436	-1.44883	-1.0496	1.08565408472881	-0.64143	2.462402	0.811955
Trial1	2	1	blindfold	clockwise	practice	Guided	1	0.5	-0.25	14.32571	-0.24621	-1.44863	-1.04958	1.09368986395756	-0.709293	2.982914	0.877914
Trial1	2	1	blindfold	clockwise	practice	Guided	1	0.5	-0.25	14.34572	-0.25175	-1.44853	-1.04955	1.09745539490698	-0.715979	3.076013	0.912837
Trial1	2	1	blindfold	clockwise	practice	Guided	1	0.5	-0.25	14.36572	-0.25703	-1.44847	-1.04952	1.10105707931525	-0.744727	3.236822	0.968616
Trial1	2	1	blindfold	clockwise	practice	Guided	1	0.5	-0.25	14.38573	-0.26217	-1.44837	-1.04952	1.10459738818624	-0.646157	3.685393	0.965517
Trial1	2	1	blindfold	clockwise	practice	Guided	1	0.5	-0.25	14.40572	-0.26673	-1.4482	-1.04946	1.10770541484116	-0.747188	3.977387	0.986606
Trial1	2	1	blindfold	clockwise	practice	Guided	1	0.5	-0.25	14.42572	-0.27491	-1.44777	-1.04937	1.11331845856971	-1.168826	5.251159	1.322786
Trial1	2	1	blindfold	clockwise	practice	Guided	1	0.5	-0.25	14.44572	-0.2783	-1.44743	-1.04928	1.11561618151348	-1.285657	5.953637	1.517863
Trial1	2	1	blindfold	clockwise	practice	Guided	1	0.5	-0.25	14.46571	-0.28157	-1.44708	-1.04923	1.11786412661462	-1.580356	6.283718	1.59773
Trial1	2	1	blindfold	clockwise	practice	Guided	1	0.5	-0.25	14.48572	-0.28453	-1.44687	-1.04921	1.11992135604838	-1.843536	6.495308	1.570769
Trial1	2	1	blindfold	clockwise	practice	Guided	1	0.5	-0.25	14.50572	-0.28745	-1.44674	-1.04927	1.12201161626552	-1.938151	6.728057	1.525384
Trial1	2	1	blindfold	clockwise	practice	Guided	1	0.5	-0.25	14.52573	-0.29319	-1.44658	-1.04934	1.12609716768276	-1.415163	7.147005	1.223456
Trial1	2	1	blindfold	clockwise	practice	Guided	1	0.5	-0.25	14.54572	-0.29548	-1.44642	-1.04936	1.12772555146459	-1.121516	7.654821	1.207337
Trial1	2	1	blindfold	clockwise	practice	Guided	1	0.5	-0.25	14.56572	-0.29672	-1.4462	-1.04935	1.12859346759918	-1.080395	8.103392	1.331928
Trial1	2	1	blindfold	clockwise	practice	Guided	1	0.5	-0.25	14.58572	-0.29707	-1.446	-1.04935	1.1288405729658	-1.039591	8.365763	1.393993
Trial1	2	1	blindfold	clockwise	practice	Guided	1	0.5	-0.25	14.60571	-0.29713	-1.44587	-1.04934	1.12887584345123	-1.264902	8.530804	1.390272
Trial1	2	1	blindfold	clockwise	practice	Guided	1	0.5	-0.25	14.62572	-0.29727	-1.44575	-1.04934	1.1289747136051	-1.275361	8.551963	1.352915
Trial1	2	1	blindfold	clockwise	practice	Guided	1	0.5	-0.25	14.64572	-0.29732	-1.44576	-1.04936	1.12902420882506	-0.950089	8.251505	1.142876
Trial1	2	1	blindfold	clockwise	practice	Guided	1	0.5	-0.25	14.66573	-0.29736	-1.44582	-1.04937	1.12905954311559	-0.578403	7.984901	0.982855
Trial1	2	1	blindfold	clockwise	practice	Guided	1	0.5	-0.25	14.68571	-0.29738	-1.44593	-1.04938	1.12908075517225	-0.192239	7.752152	0.949652
Trial1	2	1	blindfold	clockwise	practice	Guided	1	0.5	-0.25	14.70572	-0.29738	-1.44602	-1.0494	1.12909484992871	0.261436	7.756384	0.934603
Trial1	2	1	blindfold	clockwise	practice	Guided	1	0.5	-0.25	14.72572	-0.29732	-1.44604	-1.04941	1.12905957353233	0.872421	7.984901	1.06001
Trial1	2	1	blindfold	clockwise	practice	Guided	1	0.5	-0.25	14.74573	-0.29728	-1.44603	-1.04942	1.12903839947977	0.866556	8.086465	1.08118
Trial1	2	1	blindfold	clockwise	practice	Guided	1	0.5	-0.25	14.76572	-0.29725	-1.44602	-1.04943	1.1290243185565	0.806259	7.879106	0.970335
Trial1	2	1	blindfold	clockwise	practice	Guided	1	0.5	-0.25	14.78572	-0.29721	-1.44605	-1.04944	1.12900314650216	0.706126	7.561721	0.814841
Trial1	2	1	blindfold	clockwise	practice	Guided	1	0.5	-0.25	14.80573	-0.29717	-1.44612	-1.04948	1.12900320575312	0.673758	7.709834	0.786788
Trial1	2	1	blindfold	clockwise	practice	Guided	1	0.5	-0.25	14.82571	-0.29711	-1.44601	-1.0495	1.12897502960066	0.820815	8.353068	0.578772
Trial1	2	1	blindfold	clockwise	practice	Guided	1	0.5	-0.25	14.84572	-0.29705	-1.44591	-1.04953	1.12895392688597	1.158171	8.336141	0.417348
Trial1	2	1	blindfold	clockwise	practice	Guided	1	0.5	-0.25	14.86572	-0.29699	-1.44588	-1.04957	1.12893985645872	1.504586	8.149942	0.213334
Trial1	2	1	blindfold	clockwise	practice	Guided	1	0.5	-0.25	14.88573	-0.29691	-1.4459	-1.0496	1.12890464481842	1.636181	8.188028	0.165674
Trial1	2	1	blindfold	clockwise	practice	Guided	1	0.5	-0.25	14.90572	-0.29682	-1.4459	-1.04966	1.12888358649361	1.757818	8.314982	0.198312
Trial1	2	1	blindfold	clockwise	practice	Guided	1	0.5	-0.25	14.92572	-0.29663	-1.44588	-1.04969	1.12877077312521	1.792311	8.05261	0.066477
Trial1	2	1	blindfold	clockwise	practice	Guided	1	0.5	-0.25	14.94572	-0.29653	-1.44595	-1.04973	1.12872858871821	1.749457	7.845252	-0.084765
Trial1	2	1	blindfold	clockwise	practice	Guided	1	0.5	-0.25	14.96571	-0.29644	-1.44604	-1.04976	1.12868627797102	1.836959	7.726762	-0.141342
Trial1	2	1	blindfold	clockwise	practice	Guided	1	0.5	-0.25	14.98572	-0.29633	-1.44612	-1.04984	1.12866534450236	1.957371	7.506708	-0.243051
Trial1	2	1	blindfold	clockwise	practice	Guided	1	0.5	-0.25	15.00572	-0.29607	-1.44623	-1.05023	1.12875841298384	2.30368	7.180859	-0.593437
Trial1	2	1	blindfold	clockwise	practice	Guided	1	0.5	-0.25	15.02573	-0.29408	-1.4466	-1.05035	1.12744096089365	2.409107	6.448758	-0.942248
Trial1	2	1	blindfold	clockwise	practice	Guided	1	0.5	-0.25	15.04572	-0.29224	-1.44676	-1.0504	1.12618135526054	2.191065	6.2414	-0.839321
Trial1	2	1	blindfold	clockwise	practice	Guided	1	0.5	-0.25	15.06572	-0.28986	-1.44687	-1.05041	1.12451547583471	2.083938	6.118678	-0.847495
Trial1	2	1	blindfold	clockwise	practice	Guided	1	0.5	-0.25	15.08572	-0.28709	-1.44695	-1.05037	1.12254299481132	1.888657	5.949406	-0.729374
Trial1	2	1	blindfold	clockwise	practice	Guided	1	0.5	-0.25	15.10571	-0.28411	-1.44703	-1.05027	1.12038407324409	1.604029	5.805524	-0.506778
Trial1	2	1	blindfold	clockwise	practice	Guided	1	0.5	-0.25	15.12572	-0.27845	-1.44713	-1.0503	1.11645175214306	1.374331	5.509298	-0.580253
Trial1	2	1	blindfold	clockwise	practice	Guided	1	0.5	-0.25	15.14572	-0.27573	-1.44723	-1.05035	1.11459279475233	1.417835	5.179218	-0.724369
Trial1	2	1	blindfold	clockwise	practice	Guided	1	0.5	-0.25	15.16573	-0.27306	-1.44739	-1.0504	1.11277218882308	1.43724	4.97186	-0.804423
Trial1	2	1	blindfold	clockwise	practice	Guided	1	0.5	-0.25	15.18571	-0.27025	-1.4475	-1.05046	1.11086508282516	1.529718	4.916846	-0.954517
Trial1	2	1	blindfold	clockwise	practice	Guided	1	0.5	-0.25	15.20572	-0.26739	-1.44756	-1.05059	1.1089778155307	1.667585	4.701025	-1.085252
Trial1	2	1	blindfold	clockwise	practice	Guided	1	0.5	-0.25	15.22572	-0.26047	-1.4478	-1.05063	1.10422958646287	1.790092	4.070486	-1.289904
Trial1	2	1	blindfold	clockwise	practice	Guided	1	0.5	-0.25	15.24573	-0.25654	-1.44793	-1.05062	1.10151944710202	1.597637	4.007009	-1.210362
Trial1	2	1	blindfold	clockwise	practice	Guided	1	0.5	-0.25	15.26572	-0.25216	-1.44799	-1.05062	1.09851581910237	1.383565	4.066255	-1.24363
Trial1	2	1	blindfold	clockwise	practice	Guided	1	0.5	-0.25	15.28572	-0.24748	-1.44799	-1.05064	1.09533133087992	1.2575	4.002778	-1.305459
Trial1	2	1	blindfold	clockwise	practice	Guided	1	0.5	-0.25	15.30573	-0.2429	-1.44801	-1.05071	1.09226225376805	1.327154	3.909678	-1.374291
Trial1	2	1	blindfold	clockwise	practice	Guided	1	0.5	-0.25	15.32571	-0.23312	-1.44809	-1.05072	1.08564148257465	1.491381	3.710783	-1.445094
Trial1	2	1	blindfold	clockwise	practice	Guided	1	0.5	-0.25	15.34572	-0.22815	-1.44814	-1.05072	1.08229151242537	1.56357	3.583829	-1.446381
Trial1	2	1	blindfold	clockwise	practice	Guided	1	0.5	-0.25	15.36572	-0.2227	-1.44821	-1.05069	1.07861006060128	1.482485	3.461107	-1.354573
Trial1	2	1	blindfold	clockwise	practice	Guided	1	0.5	-0.25	15.38573	-0.21673	-1.44826	-1.05068	1.07461166406151	1.553735	3.49073	-1.405629
Trial1	2	1	blindfold	clockwise	practice	Guided	1	0.5	-0.25	15.40572	-0.21039	-1.44826	-1.05057	1.07031130845958	1.63768	3.528816	-1.318525
Trial1	2	1	blindfold	clockwise	practice	Guided	1	0.5	-0.25	15.42572	-0.19672	-1.44819	-1.05049	1.0612271382404	1.731922	3.77426	-0.944344
Trial1	2	1	blindfold	clockwise	practice	Guided	1	0.5	-0.25	15.44572	-0.18915	-1.44814	-1.05043	1.05622724339753	1.699341	3.698088	-0.827754
Trial1	2	1	blindfold	clockwise	practice	Guided	1	0.5	-0.25	15.46571	-0.18114	-1.44815	-1.0504	1.05099566941797	1.589407	3.541511	-0.810315
Trial1	2	1	blindfold	clockwise	practice	Guided	1	0.5	-0.25	15.48572	-0.17248	-1.44823	-1.05039	1.0453963331639	1.421124	3.401862	-0.812617
Trial1	2	1	blindfold	clockwise	practice	Guided	1	0.5	-0.25	15.50572	-0.16329	-1.44829	-1.05031	1.039446841997	0.985893	3.516121	-0.624079
Trial1	2	1	blindfold	clockwise	practice	Guided	1	0.5	-0.25	15.52573	-0.14687	-1.44817	-1.05032	1.0290543027964	0.937956	3.765797	-0.641752
Trial1	2	1	blindfold	clockwise	practice	Guided	1	0.5	-0.25	15.54572	-0.13829	-1.44814	-1.05032	1.02368261012745	0.916158	3.65577	-0.656962
Trial1	2	1	blindfold	clockwise	practice	Guided	1	0.5	-0.25	15.56572	-0.13068	-1.44817	-1.05032	1.01895496185536	0.748284	3.575366	-0.627581
Trial1	2	1	blindfold	clockwise	practice	Guided	1	0.5	-0.25	15.58572	-0.12269	-1.44821	-1.05033	1.01403698346934	0.698905	3.613452	-0.688893
Trial1	2	1	blindfold	clockwise	practice	Guided	1	0.5	-0.25	15.60571	-0.11574	-1.4482	-1.05034	1.00979203551481	0.758213	3.621916	-0.642961
Trial1	2	1	blindfold	clockwise	practice	Guided	1	0.5	-0.25	15.62572	-0.10219	-1.44821	-1.05034	1.00158724302003	0.732394	3.56267	-0.666286
Trial1	2	1	blindfold	clockwise	practice	Guided	1	0.5	-0.25	15.64572	-0.095994	-1.44822	-1.05035	0.997882200763561	0.865453	3.499193	-0.738915
Trial1	2	1	blindfold	clockwise	practice	Guided	1	0.5	-0.25	15.66573	-0.089842	-1.44825	-1.05035	0.994220110261548	0.973009	3.359544	-0.713948
Trial1	2	1	blindfold	clockwise	practice	Guided	1	0.5	-0.25	15.68571	-0.083968	-1.44831	-1.05036	0.99075460936816	1.049215	3.152186	-0.735441
Trial1	2	1	blindfold	clockwise	practice	Guided	1	0.5	-0.25	15.70572	-0.07804	-1.44841	-1.05033	0.987247899376485	1.188052	3.021	-0.715218
Trial1	2	1	blindfold	clockwise	practice	Guided	1	0.5	-0.25	15.72572	-0.06561	-1.44843	-1.05031	0.980005506191221	0.834441	3.380703	-0.587844
Trial1	2	1	blindfold	clockwise	practice	Guided	1	0.5	-0.25	15.74573	-0.059637	-1.44833	-1.05031	0.976570372147948	0.816793	3.503425	-0.603618
Trial1	2	1	blindfold	clockwise	practice	Guided	1	0.5	-0.25	15.76572	-0.053905	-1.44827	-1.05034	0.973321610777295	0.865404	3.393398	-0.733694
Trial1	2	1	blindfold	clockwise	practice	Guided	1	0.5	-0.25	15.78572	-0.048009	-1.44829	-1.05036	0.969994813097526	0.941654	3.342617	-0.73352
Trial1	2	1	blindfold	clockwise	practice	Guided	1	0.5	-0.25	15.80573	-0.042682	-1.44832	-1.05033	0.966970490789161	1.062677	3.368008	-0.68733
Trial1	2	1	blindfold	clockwise	practice	Guided	1	0.5	-0.25	15.82571	-0.031362	-1.44832	-1.05032	0.96065474048323	1.23762	3.18604	-0.640341
Trial1	2	1	blindfold	clockwise	practice	Guided	1	0.5	-0.25	15.84572	-0.025504	-1.4484	-1.05033	0.957435445341583	1.286902	2.885582	-0.68973
Trial1	2	1	blindfold	clockwise	practice	Guided	1	0.5	-0.25	15.86572	-0.019136	-1.44852	-1.05032	0.953946615570502	1.234195	2.85596	-0.638094
Trial1	2	1	blindfold	clockwise	practice	Guided	1	0.5	-0.25	15.88573	-0.012659	-1.44857	-1.05028	0.950403850795654	1.039148	3.021	-0.55257
Trial1	2	1	blindfold	clockwise	practice	Guided	1	0.5	-0.25	15.90572	-0.0059087	-1.44849	-1.05019	0.946703545787102	0.830615	3.266444	-0.471478
Trial1	2	1	blindfold	clockwise	practice	Guided	1	0.5	-0.25	15.92572	0.0065143	-1.44836	-1.05015	0.940089473321089	0.791289	3.236822	-0.30604
Trial1	2	1	blindfold	clockwise	practice	Guided	1	0.5	-0.25	15.94572	0.01269	-1.44838	-1.05013	0.936845274426018	0.698004	3.249517	-0.242412
Trial1	2	1	blindfold	clockwise	practice	Guided	1	0.5	-0.25	15.96571	0.018604	-1.44837	-1.05011	0.933765545358342	0.640186	3.410326	-0.166304
Trial1	2	1	blindfold	clockwise	practice	Guided	1	0.5	-0.25	15.98572	0.024054	-1.44831	-1.05012	0.930976156866947	0.800687	3.516121	-0.219831
Trial1	2	1	blindfold	clockwise	practice	Guided	1	0.5	-0.25	16.00572	0.029304	-1.44827	-1.05014	0.928320306136077	0.98356	3.393398	-0.285651
Trial1	2	1	blindfold	clockwise	practice	Guided	1	0.5	-0.25	16.02573	0.039897	-1.44838	-1.05015	0.923003168965916	1.046265	3.169113	-0.296273
Trial1	2	1	blindfold	clockwise	practice	Guided	1	0.5	-0.25	16.04572	0.045263	-1.44841	-1.05017	0.920357365279126	1.162306	3.169113	-0.33685
Trial1	2	1	blindfold	clockwise	practice	Guided	1	0.5	-0.25	16.06572	0.050935	-1.44842	-1.05022	0.917611814838663	1.092576	3.105636	-0.474707
Trial1	2	1	blindfold	clockwise	practice	Guided	1	0.5	-0.25	16.08572	0.056758	-1.44844	-1.05023	0.914784982488105	1.10647	3.084477	-0.494684
Trial1	2	1	blindfold	clockwise	practice	Guided	1	0.5	-0.25	16.10571	0.062378	-1.44845	-1.05013	0.911987417719847	1.087663	3.143722	-0.330045
Trial1	2	1	blindfold	clockwise	practice	Guided	1	0.5	-0.25	16.12572	0.074152	-1.44839	-1.05014	0.906405199069982	0.847237	3.207199	-0.263353
Trial1	2	1	blindfold	clockwise	practice	Guided	1	0.5	-0.25	16.14572	0.080084	-1.44839	-1.0502	0.903686597868902	0.733859	3.143722	-0.452815
Trial1	2	1	blindfold	clockwise	practice	Guided	1	0.5	-0.25	16.16573	0.085823	-1.44842	-1.05022	0.901051972103249	0.760574	3.143722	-0.422376
Trial1	2	1	blindfold	clockwise	practice	Guided	1	0.5	-0.25	16.18571	0.091181	-1.44841	-1.05019	0.898574966226751	0.706437	3.321458	-0.338361
Trial1	2	1	blindfold	clockwise	practice	Guided	1	0.5	-0.25	16.20572	0.09642199	-1.44835	-1.05019	0.89620265446904	0.728142	3.499193	-0.278664
Trial1	2	1	blindfold	clockwise	practice	Guided	1	0.5	-0.25	16.22572	0.10591	-1.44826	-1.05029	0.8920599706921	0.770254	3.410326	-0.692764
Trial1	2	1	blindfold	clockwise	practice	Guided	1	0.5	-0.25	16.24573	0.11007	-1.44828	-1.05035	0.890283915666858	0.691155	3.473803	-0.731333
Trial1	2	1	blindfold	clockwise	practice	Guided	1	0.5	-0.25	16.26572	0.11403	-1.44827	-1.05032	0.888529569897904	0.489851	3.56267	-0.64175
Trial1	2	1	blindfold	clockwise	practice	Guided	1	0.5	-0.25	16.28572	0.11768	-1.44822	-1.05026	0.886896029832108	0.25129	3.719247	-0.464754
Trial1	2	1	blindfold	clockwise	practice	Guided	1	0.5	-0.25	16.30573	0.12033	-1.44816	-1.05026	0.885756904633069	0.206336	3.693856	-0.431697
Trial1	2	1	blindfold	clockwise	practice	Guided	1	0.5	-0.25	16.32571	0.12346	-1.44818	-1.05029	0.884446965980555	0.201682	3.528816	-0.671028
Trial1	2	1	blindfold	clockwise	practice	Guided	1	0.5	-0.25	16.34572	0.12387	-1.44822	-1.0503	0.884281555883222	0.29575	3.545743	-0.707195
Trial1	2	1	blindfold	clockwise	practice	Guided	1	0.5	-0.25	16.36572	0.12388	-1.44823	-1.05031	0.884286365611176	0.417672	3.461107	-0.814301
Trial1	2	1	blindfold	clockwise	practice	Guided	1	0.5	-0.25	16.38573	0.1239	-1.44825	-1.05031	0.884277860173402	0.265006	3.329921	-0.741329
Trial1	2	1	blindfold	clockwise	practice	Guided	1	0.5	-0.25	16.40572	0.12391	-1.44827	-1.05029	0.884255478924895	0.053875	3.511889	-0.614
Trial1	2	1	blindfold	clockwise	practice	Guided	1	0.5	-0.25	16.42572	0.12388	-1.44799	-1.05025	0.884232098030024	-0.687515	4.908383	0.03619
Trial1	2	1	blindfold	clockwise	practice	Guided	1	0.5	-0.25	16.44572	0.12383	-1.44766	-1.0502	0.884208056482394	-1.069924	5.153827	0.273154
Trial1	2	1	blindfold	clockwise	practice	Guided	1	0.5	-0.25	16.46571	0.12374	-1.44749	-1.05004	0.884101579874353	-1.567507	5.052264	0.478673
Trial1	2	1	blindfold	clockwise	practice	Guided	1	0.5	-0.25	16.48572	0.12324	-1.44743	-1.04979	0.884088335962851	-2.346411	5.340026	0.738247
Trial1	2	1	blindfold	clockwise	practice	Guided	1	0.5	-0.25	16.50572	0.12181	-1.44733	-1.04965	0.884572058852562	-3.278423	5.640484	0.852918
Trial1	2	1	blindfold	clockwise	practice	Guided	1	0.5	-0.25	16.52573	0.11377	-1.44715	-1.04973	0.888111358586364	-4.446562	5.416199	0.502721
Trial1	2	1	blindfold	clockwise	practice	Guided	1	0.5	-0.25	16.54572	0.10618	-1.44728	-1.04985	0.891545955288085	-4.584664	4.895687	0.231647
Trial1	2	1	blindfold	clockwise	practice	Guided	1	0.5	-0.25	16.56572	0.095431	-1.44754	-1.04993	0.896417337522113	-4.524705	4.514825	0.122143
Trial1	2	1	blindfold	clockwise	practice	Guided	1	0.5	-0.25	16.58572	0.081751	-1.44771	-1.04996	0.902700532788368	-3.945289	4.629084	0.07411
Trial1	2	1	blindfold	clockwise	practice	Guided	1	0.5	-0.25	16.60571	0.066634	-1.44773	-1.04996	0.909803341193502	-3.362499	4.472507	0.159324
Trial1	2	1	blindfold	clockwise	practice	Guided	1	0.5	-0.25	16.62572	0.030183	-1.44784	-1.05002	0.927771513138218	-2.551287	4.142427	-0.0089651
Trial1	2	1	blindfold	clockwise	practice	Guided	1	0.5	-0.25	16.64572	0.010024	-1.44793	-1.05009	0.938200627390403	-2.19508	4.062023	-0.215329
Trial1	2	1	blindfold	clockwise	practice	Guided	1	0.5	-0.25	16.66573	-0.010259	-1.44796	-1.05008	0.948942654151174	-1.96868	4.159354	-0.175778
Trial1	2	1	blindfold	clockwise	practice	Guided	1	0.5	-0.25	16.68571	-0.030417	-1.44793	-1.04995	0.959824046968568	-1.678636	4.358249	0.084485
Trial1	2	1	blindfold	clockwise	practice	Guided	1	0.5	-0.25	16.70572	-0.052645	-1.44784	-1.04978	0.972144312346748	-1.343107	4.527521	0.305695
Trial1	2	1	blindfold	clockwise	practice	Guided	1	0.5	-0.25	16.72572	-0.093485	-1.44771	-1.04984	0.995976117023671	-0.793926	4.552912	0.305646
Trial1	2	1	blindfold	clockwise	practice	Guided	1	0.5	-0.25	16.74573	-0.1135	-1.44772	-1.04992	1.0080944333565	-0.859243	4.485203	0.074046
Trial1	2	1	blindfold	clockwise	practice	Guided	1	0.5	-0.25	16.76572	-0.13174	-1.44774	-1.04992	1.01929758665778	-0.826637	4.612157	0.142846
Trial1	2	1	blindfold	clockwise	practice	Guided	1	0.5	-0.25	16.78572	-0.14998	-1.4477	-1.0499	1.03068613978799	-0.791865	4.823747	0.295452
Trial1	2	1	blindfold	clockwise	practice	Guided	1	0.5	-0.25	16.80573	-0.16859	-1.44758	-1.04991	1.04252986883454	-0.965107	5.0438	0.095796
Trial1	2	1	blindfold	clockwise	practice	Guided	1	0.5	-0.25	16.82571	-0.20117	-1.4475	-1.04992	1.06372529492521	-0.926419	5.064959	0.191503
Trial1	2	1	blindfold	clockwise	practice	Guided	1	0.5	-0.25	16.84572	-0.21726	-1.44747	-1.04996	1.07442911342815	-0.938648	5.166523	0.093095
Trial1	2	1	blindfold	clockwise	practice	Guided	1	0.5	-0.25	16.86572	-0.23278	-1.44742	-1.04996	1.08485139517893	-1.002014	5.166523	0.038396
Trial1	2	1	blindfold	clockwise	practice	Guided	1	0.5	-0.25	16.88573	-0.24736	-1.4474	-1.04994	1.09473785273079	-1.016171	5.297708	0.141847
Trial1	2	1	blindfold	clockwise	practice	Guided	1	0.5	-0.25	16.90572	-0.26143	-1.44737	-1.04992	1.10437664565791	-0.902668	5.285013	0.194335
Trial1	2	1	blindfold	clockwise	practice	Guided	1	0.5	-0.25	16.92572	-0.28811	-1.44739	-1.04995	1.12295921939206	-0.79936	5.162291	0.092569
Trial1	2	1	blindfold	clockwise	practice	Guided	1	0.5	-0.25	16.94572	-0.30023	-1.44741	-1.04995	1.13149814648757	-0.97241	5.187682	0.090078
Trial1	2	1	blindfold	clockwise	practice	Guided	1	0.5	-0.25	16.96571	-0.30376	-1.44741	-1.04992	1.13397630604503	-2.002244	5.158059	0.083584
Trial1	2	1	blindfold	clockwise	practice	Guided	1	0.5	-0.25	16.98572	-0.30271	-1.4474	-1.04986	1.13318990437568	-3.961957	5.602398	0.601041
Trial1	2	1	blindfold	clockwise	practice	Guided	1	0.5	-0.25	17.00572	-0.30251	-1.44727	-1.04971	1.13294237716139	-4.906047	6.66458	1.120917
Trial1	2	1	blindfold	clockwise	practice	Guided	1	0.5	-0.25	17.02573	-0.30245	-1.44685	-1.04961	1.13282928393619	-3.477598	6.072128	1.504504
Trial1	2	1	blindfold	clockwise	practice	Guided	1	0.5	-0.25	17.04572	-0.30232	-1.44694	-1.04946	1.13263134562136	-2.822057	5.064959	1.132146
Trial1	2	1	blindfold	clockwise	practice	Guided	1	0.5	-0.25	17.06572	-0.30206	-1.44724	-1.04939	1.13239770490451	-2.638201	4.506362	0.623133
Trial1	2	1	blindfold	clockwise	practice	Guided	1	0.5	-0.25	17.08572	-0.3019	-1.4475	-1.04937	1.13227032396454	-2.716108	4.535984	0.365742
Trial1	2	1	blindfold	clockwise	practice	Guided	1	0.5	-0.25	17.10571	-0.30185	-1.44758	-1.04933	1.13220662905658	-2.871901	4.62062	0.368157
Trial1	2	1	blindfold	clockwise	practice	Guided	1	0.5	-0.25	17.12572	-0.3018	-1.44756	-1.04928	1.1321359699194	-3.37711	5.496603	0.944701
Trial1	2	1	blindfold	clockwise	practice	Guided	1	0.5	-0.25	17.14572	-0.30179	-1.44744	-1.04922	1.13208646156479	-3.474413	5.852074	1.175312
Trial1	2	1	blindfold	clockwise	practice	Guided	1	0.5	-0.25	17.16573	-0.30179	-1.44728	-1.04914	1.13202999277947	-3.519196	6.122909	1.472104
Trial1	2	1	blindfold	clockwise	practice	Guided	1	0.5	-0.25	17.18571	-0.30179	-1.44711	-1.04905	1.13196645826653	-3.687343	6.503771	1.601259
Trial1	2	1	blindfold	clockwise	practice	Guided	1	0.5	-0.25	17.20572	-0.3018	-1.44692	-1.04884	1.13182537485546	-3.740006	6.770375	1.826334
Trial1	2	1	blindfold	clockwise	practice	Guided	1	0.5	-0.25	17.22572	-0.30181	-1.4467	-1.0486	1.13166300808207	-3.77391	7.003124	2.176718
Trial1	2	1	blindfold	clockwise	practice	Guided	1	0.5	-0.25	17.24573	-0.30183	-1.44658	-1.04818	1.13138084915867	-3.711522	7.532099	2.36859
Trial1	2	1	blindfold	clockwise	practice	Guided	1	0.5	-0.25	17.26572	-0.30183	-1.44634	-1.04756	1.13094352426435	-3.6367	8.247273	2.570177
Trial1	2	1	blindfold	clockwise	practice	Guided	1	0.5	-0.25	17.28572	-0.30181	-1.446	-1.04674	1.13035118246112	-3.474227	8.814334	2.722927
Trial1	2	1	blindfold	clockwise	practice	Guided	1	0.5	-0.25	17.30573	-0.30178	-1.44569	-1.04464	1.1288507327044	-3.378152	9.212123	2.781847
Trial1	2	1	blindfold	clockwise	practice	Guided	1	0.5	-0.25	17.32571	-0.30169	-1.44533	-1.04317	1.12775240428681	-3.218533	9.766489	3.178546
Trial1	2	1	blindfold	clockwise	practice	Guided	1	0.5	-0.25	17.34572	-0.30165	-1.44515	-1.04152	1.12656407380607	-3.213437	10.22352	3.090044
Trial1	2	1	blindfold	clockwise	practice	Guided	1	0.5	-0.25	17.36572	-0.30162	-1.44495	-1.03965	1.12522962082573	-3.13388	10.27854	3.175673
Trial1	2	1	blindfold	clockwise	practice	Guided	1	0.5	-0.25	17.38573	-0.30159	-1.44486	-1.03772	1.12385464554456	-3.130592	10.36317	3.048641
Trial1	2	1	blindfold	clockwise	practice	Guided	1	0.5	-0.25	17.40572	-0.30157	-1.44483	-1.03378	1.12108229725125	-3.045939	10.38433	3.049199
Trial1	2	1	blindfold	clockwise	practice	Guided	1	0.5	-0.25	17.42572	-0.30151	-1.44463	-1.03174	1.11961405838314	-2.919909	11.16298	3.182524
Trial1	2	1	blindfold	clockwise	practice	Guided	1	0.5	-0.25	17.44572	-0.3015	-1.44448	-1.02971	1.11819050571937	-3.014357	11.06988	3.153169
Trial1	2	1	blindfold	clockwise	practice	Guided	1	0.5	-0.25	17.46571	-0.3015	-1.44445	-1.02766	1.11676198574156	-3.024849	11.09527	3.124014
Trial1	2	1	blindfold	clockwise	practice	Guided	1	0.5	-0.25	17.48572	-0.30152	-1.44445	-1.02575	1.11544710116076	-3.127749	11.218	3.089009
Trial1	2	1	blindfold	clockwise	practice	Guided	1	0.5	-0.25	17.50572	-0.30153	-1.44437	-1.02205	1.11288435370585	-3.036245	11.55654	3.166678
Trial1	2	1	blindfold	clockwise	practice	Guided	1	0.5	-0.25	17.52573	-0.30149	-1.44413	-1.02028	1.11162831833367	-2.854751	11.83161	3.343949
Trial1	2	1	blindfold	clockwise	practice	Guided	1	0.5	-0.25	17.54572	-0.30146	-1.44407	-1.01849	1.11036703031468	-2.840744	11.85277	3.241539
Trial1	2	1	blindfold	clockwise	practice	Guided	1	0.5	-0.25	17.56572	-0.30143	-1.44407	-1.01672	1.1091211246207	-2.768592	11.91201	3.378113
Trial1	2	1	blindfold	clockwise	practice	Guided	1	0.5	-0.25	17.58572	-0.30141	-1.44403	-1.01484	1.10780783869245	-2.828695	12.20824	3.532101
Trial1	2	1	blindfold	clockwise	practice	Guided	1	0.5	-0.25	17.60571	-0.30141	-1.4439	-1.01063	1.10490541943953	-2.910054	12.60603	3.607109
Trial1	2	1	blindfold	clockwise	practice	Guided	1	0.5	-0.25	17.62572	-0.30148	-1.44369	-1.00824	1.1033123115874	-3.120942	12.58487	3.671013
Trial1	2	1	blindfold	clockwise	practice	Guided	1	0.5	-0.25	17.64572	-0.30152	-1.4437	-1.00573	1.10161798141451	-3.195914	12.62719	3.687887
Trial1	2	1	blindfold	clockwise	practice	Guided	1	0.5	-0.25	17.66573	-0.30156	-1.44371	-1.00294	1.0997350322028	-3.149908	12.50446	3.709268
Trial1	2	1	blindfold	clockwise	practice	Guided	1	0.5	-0.25	17.68571	-0.30157	-1.44376	-0.99989	1.09765633463425	-3.103206	12.25056	3.767129
Trial1	2	1	blindfold	clockwise	practice	Guided	1	0.5	-0.25	17.70572	-0.30155	-1.44387	-0.9933699	1.09319772552961	-2.975981	11.98818	3.661056
Trial1	2	1	blindfold	clockwise	practice	Guided	1	0.5	-0.25	17.72572	-0.30142	-1.44408	-0.98986	1.090718496435	-2.598641	11.62002	3.484721
Trial1	2	1	blindfold	clockwise	practice	Guided	1	0.5	-0.25	17.74573	-0.30135	-1.44418	-0.98609	1.08811318950216	-2.525165	11.31956	3.342974
Trial1	2	1	blindfold	clockwise	practice	Guided	1	0.5	-0.25	17.76572	-0.3013	-1.44435	-0.98237	1.08556324788601	-2.497732	10.85406	3.139871
Trial1	2	1	blindfold	clockwise	practice	Guided	1	0.5	-0.25	17.78572	-0.30125	-1.44455	-0.97861	1.08299309030834	-2.377357	10.62978	3.038023
Trial1	2	1	blindfold	clockwise	practice	Guided	1	0.5	-0.25	17.80573	-0.30121	-1.44467	-0.97117	1.07797201747552	-2.430764	10.71864	2.935285
Trial1	2	1	blindfold	clockwise	practice	Guided	1	0.5	-0.25	17.82571	-0.30121	-1.44467	-0.97117	1.07797201747552	-2.430764	10.71864	2.935285
Trial1	2	1	blindfold	clockwise	practice	Guided	1	0.5	-0.25	17.84572	-0.30121	-1.44461	-0.96489	1.07378079999587	-2.437614	10.76519	2.876857
Trial1	2	1	blindfold	clockwise	practice	Guided	1	0.5	-0.25	17.86572	-0.30119	-1.44478	-0.96147	1.07149193668085	-2.267746	10.06695	2.478606
Trial1	2	1	blindfold	clockwise	practice	Guided	1	0.5	-0.25	17.88573	-0.30116	-1.44492	-0.95887	1.06974481917827	-2.286056	10.17697	2.466811
Trial1	2	1	blindfold	clockwise	practice	Guided	1	0.5	-0.25	17.90572	-0.30114	-1.44494	-0.95456	1.06687866422618	-2.178423	9.939993	2.483167
Trial1	2	1	blindfold	clockwise	practice	Guided	1	0.5	-0.25	17.92572	-0.30107	-1.44516	-0.9526401	1.06555910281209	-2.070199	9.436409	2.512144
Trial1	2	1	blindfold	clockwise	practice	Guided	1	0.5	-0.25	17.94572	-0.30105	-1.44526	-0.95076	1.06430526708347	-2.065001	9.372932	2.527203
Trial1	2	1	blindfold	clockwise	practice	Guided	1	0.5	-0.25	17.96571	-0.30103	-1.44533	-0.94868	1.06292182045624	-1.985621	9.271369	2.714491
Trial1	2	1	blindfold	clockwise	practice	Guided	1	0.5	-0.25	17.98572	-0.30101	-1.44536	-0.94631	1.06135039880021	-2.017931	9.229051	2.892484
Trial1	2	1	blindfold	clockwise	practice	Guided	1	0.5	-0.25	18.00572	-0.301	-1.44539	-0.94024	1.05737046076695	-1.993148	9.102097	3.051192
Trial1	2	1	blindfold	clockwise	practice	Guided	1	0.5	-0.25	18.02573	-0.30098	-1.44552	-0.93631	1.05479399408716	-1.903084	8.903202	3.173455
Trial1	2	1	blindfold	clockwise	practice	Guided	1	0.5	-0.25	18.04572	-0.30096	-1.44556	-0.93168	1.05177207699397	-1.944059	8.962447	3.356049
Trial1	2	1	blindfold	clockwise	practice	Guided	1	0.5	-0.25	18.06572	-0.30095	-1.44553	-0.92626	1.04825973301076	-1.852763	8.987838	3.227307
Trial1	2	1	blindfold	clockwise	practice	Guided	1	0.5	-0.25	18.08572	-0.30094	-1.44554	-0.92022	1.04436572451196	-1.753565	8.64083	3.225932
Trial1	2	1	blindfold	clockwise	practice	Guided	1	0.5	-0.25	18.10571	-0.30089	-1.44565	-0.90671	1.03570886435524	-1.648693	8.42924	2.973373
Trial1	2	1	blindfold	clockwise	practice	Guided	1	0.5	-0.25	18.12572	-0.30083	-1.44579	-0.89994	1.03138291682552	-1.607618	8.204955	2.685835
Trial1	2	1	blindfold	clockwise	practice	Guided	1	0.5	-0.25	18.14572	-0.30082	-1.44587	-0.89311	1.02708479723745	-1.597421	8.048378	2.407994
Trial1	2	1	blindfold	clockwise	practice	Guided	1	0.5	-0.25	18.16573	-0.3008	-1.44595	-0.88614	1.02271927650114	-1.551522	7.972206	2.233686
Trial1	2	1	blindfold	clockwise	practice	Guided	1	0.5	-0.25	18.18571	-0.30078	-1.44601	-0.87899	1.01827158405555	-1.545138	7.976438	2.275516
Trial1	2	1	blindfold	clockwise	practice	Guided	1	0.5	-0.25	18.20572	-0.30078	-1.44601	-0.86522	1.0098238427523	-1.569116	8.035683	2.244164
Trial1	2	1	blindfold	clockwise	practice	Guided	1	0.5	-0.25	18.22572	-0.30078	-1.44599	-0.85865	1.00583467357607	-1.533371	7.883338	2.132254
Trial1	2	1	blindfold	clockwise	practice	Guided	1	0.5	-0.25	18.24573	-0.30077	-1.44606	-0.8522	1.00193684736422	-1.472151	7.688675	2.104398
Trial1	2	1	blindfold	clockwise	practice	Guided	1	0.5	-0.25	18.26572	-0.30075	-1.44613	-0.84589	0.998141004509834	-1.483176	7.697139	2.054502
Trial1	2	1	blindfold	clockwise	practice	Guided	1	0.5	-0.25	18.28572	-0.30075	-1.44615	-0.83958	0.994386829025475	-1.449766	7.684444	2.00263
Trial1	2	1	blindfold	clockwise	practice	Guided	1	0.5	-0.25	18.30573	-0.30072	-1.44617	-0.82782	0.98743530637589	-1.269079	7.472854	1.956869
Trial1	2	1	blindfold	clockwise	practice	Guided	1	0.5	-0.25	18.32571	-0.30064	-1.44628	-0.82231	0.984156030063947	-1.227665	7.468622	1.883645
Trial1	2	1	blindfold	clockwise	practice	Guided	1	0.5	-0.25	18.34572	-0.30063	-1.44628	-0.81704	0.981092618333762	-1.224441	7.472854	1.854129
Trial1	2	1	blindfold	clockwise	practice	Guided	1	0.5	-0.25	18.36572	-0.30061	-1.44631	-0.81193	0.978131743301951	-1.084537	7.193555	1.793314
Trial1	2	1	blindfold	clockwise	practice	Guided	1	0.5	-0.25	18.38573	-0.30058	-1.44636	-0.8072	0.975397449515643	-1.131183	7.320509	1.744964
Trial1	2	1	blindfold	clockwise	practice	Guided	1	0.5	-0.25	18.40572	-0.30058	-1.44636	-0.79833	0.970357731464606	-1.219093	7.337436	1.870819
Trial1	2	1	blindfold	clockwise	practice	Guided	1	0.5	-0.25	18.42572	-0.30057	-1.44638	-0.79399	0.967903618846485	-1.120838	7.003124	1.774036
Trial1	2	1	blindfold	clockwise	practice	Guided	1	0.5	-0.25	18.44572	-0.30057	-1.44647	-0.79026	0.96581217853752	-1.220311	6.977733	1.639755
Trial1	2	1	blindfold	clockwise	practice	Guided	1	0.5	-0.25	18.46571	-0.30058	-1.44651	-0.78652	0.963733388051743	-1.156873	6.939647	1.763088
Trial1	2	1	blindfold	clockwise	practice	Guided	1	0.5	-0.25	18.48572	-0.30059	-1.44652	-0.78315	0.96186965803851	-1.153343	6.986197	1.641052
Trial1	2	1	blindfold	clockwise	practice	Guided	1	0.5	-0.25	18.50572	-0.30059	-1.44652	-0.77702	0.958485481613075	-1.150697	6.863474	1.699813
Trial1	2	1	blindfold	clockwise	practice	Guided	1	0.5	-0.25	18.52573	-0.30056	-1.44658	-0.77432	0.956978463065613	-1.047688	6.850779	1.611177
Trial1	2	1	blindfold	clockwise	practice	Guided	1	0.5	-0.25	18.54572	-0.30053	-1.44659	-0.77179	0.955569537038023	-0.905917	6.791534	1.693158
Trial1	2	1	blindfold	clockwise	practice	Guided	1	0.5	-0.25	18.56572	-0.30049	-1.44661	-0.7694	0.954232983988585	-0.852555	6.681507	1.690785
Trial1	2	1	blindfold	clockwise	practice	Guided	1	0.5	-0.25	18.58572	-0.30045	-1.44665	-0.76704	0.952916876935922	-0.860358	6.579944	1.615466
Trial1	2	1	blindfold	clockwise	practice	Guided	1	0.5	-0.25	18.60571	-0.30043	-1.44671	-0.76272	0.950563008266562	-0.812502	6.495308	1.689021
Trial1	2	1	blindfold	clockwise	practice	Guided	1	0.5	-0.25	18.62572	-0.30038	-1.44675	-0.76055	0.949352092257422	-0.758497	6.469917	1.800144
Trial1	2	1	blindfold	clockwise	practice	Guided	1	0.5	-0.25	18.64572	-0.30037	-1.44677	-0.75835	0.948162341660405	-0.798117	6.389513	1.810329
Trial1	2	1	blindfold	clockwise	practice	Guided	1	0.5	-0.25	18.66573	-0.30039	-1.44679	-0.75613	0.946990874837688	-0.853684	6.402208	1.762378
Trial1	2	1	blindfold	clockwise	practice	Guided	1	0.5	-0.25	18.68571	-0.30041	-1.4468	-0.75373	0.945727277819816	-0.778267	6.49954	1.754817
Trial1	2	1	blindfold	clockwise	practice	Guided	1	0.5	-0.25	18.70572	-0.30041	-1.44675	-0.74904	0.943237563517656	-0.850561	6.601103	1.930438
Trial1	2	1	blindfold	clockwise	practice	Guided	1	0.5	-0.25	18.72572	-0.30041	-1.44672	-0.74644	0.941864554531423	-0.844798	6.444526	1.85874
Trial1	2	1	blindfold	clockwise	practice	Guided	1	0.5	-0.25	18.74573	-0.30041	-1.44678	-0.74381	0.940480986630673	-0.778083	6.338731	1.855768
Trial1	2	1	blindfold	clockwise	practice	Guided	1	0.5	-0.25	18.76572	-0.3004	-1.44682	-0.74103	0.939015751364896	-0.80028	6.326036	1.856777
Trial1	2	1	blindfold	clockwise	practice	Guided	1	0.5	-0.25	18.78572	-0.30039	-1.44684	-0.73838	0.937624231359716	-0.756117	6.292181	1.648806
Trial1	2	1	blindfold	clockwise	practice	Guided	1	0.5	-0.25	18.80573	-0.30038	-1.44686	-0.73336	0.935010702183318	-0.778881	6.127141	1.636225
Trial1	2	1	blindfold	clockwise	practice	Guided	1	0.5	-0.25	18.82571	-0.30037	-1.44696	-0.73098	0.933774003464841	-0.680617	6.084823	1.443651
Trial1	2	1	blindfold	clockwise	practice	Guided	1	0.5	-0.25	18.84572	-0.30036	-1.44698	-0.72889	0.932690599326287	-0.69325	5.98326	1.360146
Trial1	2	1	blindfold	clockwise	practice	Guided	1	0.5	-0.25	18.86572	-0.30034	-1.44701	-0.727	0.931704410573326	-0.688228	5.877465	1.37254
Trial1	2	1	blindfold	clockwise	practice	Guided	1	0.5	-0.25	18.88573	-0.30034	-1.44705	-0.72525	0.930809689700426	-0.710632	5.847842	1.369348
Trial1	2	1	blindfold	clockwise	practice	Guided	1	0.5	-0.25	18.90572	-0.30034	-1.44708	-0.72288	0.929601855861591	-0.642008	5.742047	1.210722
Trial1	2	1	blindfold	clockwise	practice	Guided	1	0.5	-0.25	18.92572	-0.30032	-1.44714	-0.72206	0.929167752460179	-0.636897	5.720888	1.324018
Trial1	2	1	blindfold	clockwise	practice	Guided	1	0.5	-0.25	18.94572	-0.30032	-1.44713	-0.72132	0.928792021348436	-0.634167	5.805524	1.483663
Trial1	2	1	blindfold	clockwise	practice	Guided	1	0.5	-0.25	18.96571	-0.30032	-1.44711	-0.72048	0.928366067496789	-0.625682	5.780134	1.672472
Trial1	2	1	blindfold	clockwise	practice	Guided	1	0.5	-0.25	18.98572	-0.30032	-1.4471	-0.71945	0.927844491908319	-0.690102	5.784365	1.725818
Trial1	2	1	blindfold	clockwise	practice	Guided	1	0.5	-0.25	19.00572	-0.30033	-1.44711	-0.7162	0.926212997399036	-0.697496	5.661643	1.95739
Trial1	2	1	blindfold	clockwise	practice	Guided	1	0.5	-0.25	19.02573	-0.30037	-1.44715	-0.71387	0.925077032430381	-0.859942	5.716657	2.107668
Trial1	2	1	blindfold	clockwise	practice	Guided	1	0.5	-0.25	19.04572	-0.3004	-1.44716	-0.71099	0.92366220997731	-0.861879	5.568544	2.166031
Trial1	2	1	blindfold	clockwise	practice	Guided	1	0.5	-0.25	19.06572	-0.30043	-1.4472	-0.70737	0.921886916142181	-0.937309	5.509298	2.266758
Trial1	2	1	blindfold	clockwise	practice	Guided	1	0.5	-0.25	19.08572	-0.30047	-1.44723	-0.70329	0.919904384868293	-0.972345	5.555848	2.377674
Trial1	2	1	blindfold	clockwise	practice	Guided	1	0.5	-0.25	19.10571	-0.30047	-1.44722	-0.69248	0.914626007891173	-0.879024	5.636252	2.282186
Trial1	2	1	blindfold	clockwise	practice	Guided	1	0.5	-0.25	19.12572	-0.30039	-1.44726	-0.68668	0.911764004110053	-0.633452	5.403503	2.084985
Trial1	2	1	blindfold	clockwise	practice	Guided	1	0.5	-0.25	19.14572	-0.30033	-1.44731	-0.68026	0.908653813018237	-0.467125	5.196145	2.01863
Trial1	2	1	blindfold	clockwise	practice	Guided	1	0.5	-0.25	19.16573	-0.30026	-1.44738	-0.67348	0.905401247240415	-0.413879	5.124205	1.814437
Trial1	2	1	blindfold	clockwise	practice	Guided	1	0.5	-0.25	19.18571	-0.30021	-1.44743	-0.6665	0.90211325189664	-0.325855	5.031105	1.688547
Trial1	2	1	blindfold	clockwise	practice	Guided	1	0.5	-0.25	19.20572	-0.30016	-1.44749	-0.6520801	0.895502308620101	-0.214797	4.874528	1.503309
Trial1	2	1	blindfold	clockwise	practice	Guided	1	0.5	-0.25	19.22572	-0.30009	-1.44761	-0.64521	0.892376013964584	-0.149044	4.705256	1.255941
Trial1	2	1	blindfold	clockwise	practice	Guided	1	0.5	-0.25	19.24573	-0.30008	-1.44762	-0.63828	0.889319597857874	-0.164164	4.777197	1.214595
Trial1	2	1	blindfold	clockwise	practice	Guided	1	0.5	-0.25	19.26572	-0.30008	-1.44761	-0.63187	0.88653975061213	-0.167718	4.789892	1.231585
Trial1	2	1	blindfold	clockwise	practice	Guided	1	0.5	-0.25	19.28572	-0.30008	-1.44758	-0.62507	0.883632016206485	-0.208867	4.984555	1.401641
Trial1	2	1	blindfold	clockwise	practice	Guided	1	0.5	-0.25	19.30573	-0.30009	-1.44754	-0.61202	0.878181345787011	-0.216432	5.056496	1.330523
Trial1	2	1	blindfold	clockwise	practice	Guided	1	0.5	-0.25	19.32571	-0.30007	-1.44756	-0.60582	0.875625409555183	-0.088027	4.747574	1.211167
Trial1	2	1	blindfold	clockwise	practice	Guided	1	0.5	-0.25	19.34572	-0.30005	-1.44762	-0.59968	0.873130082976949	-0.010267	4.633316	1.25387
Trial1	2	1	blindfold	clockwise	practice	Guided	1	0.5	-0.25	19.36572	-0.30002	-1.44766	-0.59356	0.870669555787061	-0.027591	4.616389	1.293053
Trial1	2	1	blindfold	clockwise	practice	Guided	1	0.5	-0.25	19.38573	-0.30001	-1.44767	-0.58744	0.868263644401426	0.024258	4.658707	1.323771
Trial1	2	1	blindfold	clockwise	practice	Guided	1	0.5	-0.25	19.40572	-0.29999	-1.44768	-0.57441	0.863264651985803	0.031268	4.552912	1.387518
Trial1	2	1	blindfold	clockwise	practice	Guided	1	0.5	-0.25	19.42572	-0.29999	-1.44772	-0.56779	0.860798757854156	-0.028516	4.535984	1.52801
Trial1	2	1	blindfold	clockwise	practice	Guided	1	0.5	-0.25	19.44572	-0.30001	-1.44774	-0.56103	0.858344706897056	-0.03382	4.540216	1.410534
Trial1	2	1	blindfold	clockwise	practice	Guided	1	0.5	-0.25	19.46571	-0.30002	-1.44776	-0.55419	0.855899290489329	-0.06715	4.434421	1.335627
Trial1	2	1	blindfold	clockwise	practice	Guided	1	0.5	-0.25	19.48572	-0.30002	-1.44778	-0.54731	0.853478323212864	-0.040384	4.345553	1.360392
Trial1	2	1	blindfold	clockwise	practice	Guided	1	0.5	-0.25	19.50572	-0.30001	-1.44781	-0.53317	0.848646707128323	0.054588	4.311699	1.310146
Trial1	2	1	blindfold	clockwise	practice	Guided	1	0.5	-0.25	19.52573	-0.29997	-1.44784	-0.52594	0.846223898640005	0.112297	4.341322	1.286086
Trial1	2	1	blindfold	clockwise	practice	Guided	1	0.5	-0.25	19.54572	-0.29993	-1.44784	-0.51876	0.843872008204787	0.238908	4.311699	1.229777
Trial1	2	1	blindfold	clockwise	practice	Guided	1	0.5	-0.25	19.56572	-0.29989	-1.44783	-0.51211	0.841739674719091	0.261503	4.379408	1.190364
Trial1	2	1	blindfold	clockwise	practice	Guided	1	0.5	-0.25	19.58572	-0.29987	-1.44783	-0.5054	0.839655405880517	0.319667	4.328626	1.146136
Trial1	2	1	blindfold	clockwise	practice	Guided	1	0.5	-0.25	19.60571	-0.29984	-1.44786	-0.49194	0.835630902260581	0.405805	4.248222	1.074054
Trial1	2	1	blindfold	clockwise	practice	Guided	1	0.5	-0.25	19.62572	-0.29978	-1.4479	-0.4858	0.83381634146952	0.406834	4.256686	1.108422
Trial1	2	1	blindfold	clockwise	practice	Guided	1	0.5	-0.25	19.64572	-0.29977	-1.44789	-0.47924	0.831975376300028	0.539155	4.210136	1.103655
Trial1	2	1	blindfold	clockwise	practice	Guided	1	0.5	-0.25	19.66573	-0.29974	-1.44789	-0.47333	0.830337509000905	0.595809	4.218599	1.150053
Trial1	2	1	blindfold	clockwise	practice	Guided	1	0.5	-0.25	19.68571	-0.29971	-1.44789	-0.46722	0.828686075677633	0.566521	4.214368	1.243161
Trial1	2	1	blindfold	clockwise	practice	Guided	1	0.5	-0.25	19.70572	-0.29972	-1.4479	-0.45446	0.825442889024201	0.511629	4.062023	1.303944
Trial1	2	1	blindfold	clockwise	practice	Guided	1	0.5	-0.25	19.72572	-0.2997	-1.44796	-0.44784	0.823808674972799	0.634621	4.057791	1.312127
Trial1	2	1	blindfold	clockwise	practice	Guided	1	0.5	-0.25	19.74573	-0.29968	-1.44797	-0.44142	0.822271072873918	0.700898	4.133963	1.203891
Trial1	2	1	blindfold	clockwise	practice	Guided	1	0.5	-0.25	19.76572	-0.29966	-1.44796	-0.43513	0.820810104776953	0.776261	4.023937	1.099423
Trial1	2	1	blindfold	clockwise	practice	Guided	1	0.5	-0.25	19.78572	-0.29962	-1.44798	-0.42867	0.819338223244187	0.927549	3.947764	0.999822
Trial1	2	1	blindfold	clockwise	practice	Guided	1	0.5	-0.25	19.80573	-0.29955	-1.44801	-0.41704	0.816812436161848	1.002251	3.951996	1.071968
Trial1	2	1	blindfold	clockwise	practice	Guided	1	0.5	-0.25	19.82571	-0.29947	-1.44801	-0.41101	0.815522238529422	1.048752	3.884287	1.111759
Trial1	2	1	blindfold	clockwise	practice	Guided	1	0.5	-0.25	19.84572	-0.29948	-1.44802	-0.40563	0.814486924932615	0.990935	3.981619	1.017718
Trial1	2	1	blindfold	clockwise	practice	Guided	1	0.5	-0.25	19.86572	-0.2995	-1.44803	-0.40014	0.813475412989234	0.951747	3.98585	1.225548
Trial1	2	1	blindfold	clockwise	practice	Guided	1	0.5	-0.25	19.88573	-0.29953	-1.448	-0.39449	0.81248112669033	0.856478	4.121268	1.187947
Trial1	2	1	blindfold	clockwise	practice	Guided	1	0.5	-0.25	19.90572	-0.29955	-1.44796	-0.38347	0.8106136182281	0.945925	4.062023	1.276649
Trial1	2	1	blindfold	clockwise	practice	Guided	1	0.5	-0.25	19.92572	-0.29951	-1.448	-0.37802	0.80969460970223	0.996664	4.011241	1.135003
Trial1	2	1	blindfold	clockwise	practice	Guided	1	0.5	-0.25	19.94572	-0.29949	-1.44802	-0.37256	0.808829537035838	1.098847	3.909678	1.033423
Trial1	2	1	blindfold	clockwise	practice	Guided	1	0.5	-0.25	19.96571	-0.29946	-1.44801	-0.36736	0.808028248499708	1.119408	4.023937	0.902071
Trial1	2	1	blindfold	clockwise	practice	Guided	1	0.5	-0.25	19.98572	-0.29944	-1.44801	-0.36258	0.807328040314694	1.12932	3.918142	0.922589
Trial1	2	1	blindfold	clockwise	practice	Guided	1	0.5	-0.25	20.00572	-0.29941	-1.44803	-0.35352	0.806084803506783	1.196147	3.91391	1.015257
Trial1	2	1	blindfold	clockwise	practice	Guided	1	0.5	-0.25	20.02573	-0.29932	-1.448	-0.34935	0.805470581734868	1.454126	4.002778	1.100541
Trial1	2	1	blindfold	clockwise	practice	Guided	1	0.5	-0.25	20.04572	-0.29928	-1.44799	-0.34537	0.80494967695833	1.540868	4.019705	1.050143
Trial1	2	1	blindfold	clockwise	practice	Guided	1	0.5	-0.25	20.06572	-0.29924	-1.44799	-0.34144	0.804453751768696	1.592316	3.947764	1.194819
Trial1	2	1	blindfold	clockwise	practice	Guided	1	0.5	-0.25	20.08572	-0.29921	-1.44802	-0.33727	0.803960633275983	1.622588	3.973155	1.269042
Trial1	2	1	blindfold	clockwise	practice	Guided	1	0.5	-0.25	20.10571	-0.29918	-1.448	-0.32893	0.803068252040936	1.681348	4.108573	1.379727
Trial1	2	1	blindfold	clockwise	practice	Guided	1	0.5	-0.25	20.12572	-0.29915	-1.44796	-0.32465	0.80262900993905	1.671014	3.994314	1.535711
Trial1	2	1	blindfold	clockwise	practice	Guided	1	0.5	-0.25	20.14572	-0.29915	-1.44799	-0.32003	0.80221250805382	1.775152	3.998546	1.476044
Trial1	2	1	blindfold	clockwise	practice	Guided	1	0.5	-0.25	20.16573	-0.29914	-1.448	-0.31511	0.801788012981976	1.779953	4.036632	1.294953
Trial1	2	1	blindfold	clockwise	practice	Guided	1	0.5	-0.25	20.18571	-0.29911	-1.44799	-0.31044	0.801392399989241	1.972118	4.0324	1.340769
Trial1	2	1	blindfold	clockwise	practice	Guided	1	0.5	-0.25	20.20572	-0.29905	-1.448	-0.30085	0.800666366635026	2.098408	3.926605	1.338562
Trial1	2	1	blindfold	clockwise	practice	Guided	1	0.5	-0.25	20.22572	-0.2989	-1.44801	-0.29584	0.800214051525891	2.336816	3.939301	1.478461
Trial1	2	1	blindfold	clockwise	practice	Guided	1	0.5	-0.25	20.24573	-0.29884	-1.44803	-0.29065	0.799873581931846	2.364724	3.905446	1.5023
Trial1	2	1	blindfold	clockwise	practice	Guided	1	0.5	-0.25	20.26572	-0.29881	-1.44805	-0.28535	0.799591799937763	2.382167	3.837737	1.492961
Trial1	2	1	blindfold	clockwise	practice	Guided	1	0.5	-0.25	20.28572	-0.2988	-1.44807	-0.2798	0.799355657052402	2.362077	3.799651	1.35086
Trial1	2	1	blindfold	clockwise	practice	Guided	1	0.5	-0.25	20.30573	-0.29882	-1.44809	-0.26792	0.799020993675922	2.308335	3.812347	1.529936
Trial1	2	1	blindfold	clockwise	practice	Guided	1	0.5	-0.25	20.32571	-0.29885	-1.44805	-0.26168	0.798935382187261	2.19126	4.045096	1.686713
Trial1	2	1	blindfold	clockwise	practice	Guided	1	0.5	-0.25	20.34572	-0.29887	-1.44802	-0.25546	0.79888865560993	2.127926	3.803883	1.57191
Trial1	2	1	blindfold	clockwise	practice	Guided	1	0.5	-0.25	20.36572	-0.2989	-1.44804	-0.24892	0.798900738193468	2.188029	3.825042	1.430159
Trial1	2	1	blindfold	clockwise	practice	Guided	1	0.5	-0.25	20.38573	-0.29891	-1.44809	-0.24177	0.798952381682995	2.210924	3.77426	1.534071
Trial1	2	1	blindfold	clockwise	practice	Guided	1	0.5	-0.25	20.40572	-0.29891	-1.44811	-0.22755	0.799225361075951	2.116056	3.778492	1.59738
Trial1	2	1	blindfold	clockwise	practice	Guided	1	0.5	-0.25	20.42572	-0.2989	-1.44816	-0.22001	0.799462709171129	2.133593	3.579598	1.587917
Trial1	2	1	blindfold	clockwise	practice	Guided	1	0.5	-0.25	20.44572	-0.29892	-1.44823	-0.21211	0.799817996512573	2.083403	3.368008	1.653276
Trial1	2	1	blindfold	clockwise	practice	Guided	1	0.5	-0.25	20.46571	-0.29896	-1.44826	-0.20368	0.800301582930216	1.9196	3.511889	1.488696
Trial1	2	1	blindfold	clockwise	practice	Guided	1	0.5	-0.25	20.48572	-0.29903	-1.44827	-0.1949	0.800927562087925	1.846427	3.346849	1.630848
Trial1	2	1	blindfold	clockwise	practice	Guided	1	0.5	-0.25	20.50572	-0.29908	-1.4483	-0.17713	0.802395700859108	1.817895	3.507657	1.682542
Trial1	2	1	blindfold	clockwise	practice	Guided	1	0.5	-0.25	20.52573	-0.2991	-1.44823	-0.16833	0.803262608121577	1.821467	3.499193	1.110257
Trial1	2	1	blindfold	clockwise	practice	Guided	1	0.5	-0.25	20.54572	-0.29908	-1.44824	-0.15938	0.804201967928792	1.852023	3.406094	1.096063
Trial1	2	1	blindfold	clockwise	practice	Guided	1	0.5	-0.25	20.56572	-0.29905	-1.44826	-0.15118	0.805137441890092	1.996471	3.427253	0.950112
Trial1	2	1	blindfold	clockwise	practice	Guided	1	0.5	-0.25	20.58572	-0.29902	-1.44829	-0.1427	0.806192432260834	2.053292	3.287603	0.926178
Trial1	2	1	blindfold	clockwise	practice	Guided	1	0.5	-0.25	20.60571	-0.299	-1.44835	-0.12662	0.808469923820111	1.973627	3.173345	1.026657
Trial1	2	1	blindfold	clockwise	practice	Guided	1	0.5	-0.25	20.62572	-0.29904	-1.44842	-0.11905	0.809699238170308	1.832398	3.164881	0.901966
Trial1	2	1	blindfold	clockwise	practice	Guided	1	0.5	-0.25	20.64572	-0.29908	-1.44843	-0.11137	0.811016089300439	1.749427	3.236822	1.083539
Trial1	2	1	blindfold	clockwise	practice	Guided	1	0.5	-0.25	20.66573	-0.29911	-1.44842	-0.10436	0.812273226504882	1.785055	3.126795	0.900882
Trial1	2	1	blindfold	clockwise	practice	Guided	1	0.5	-0.25	20.68571	-0.29913	-1.4484	-0.097183	0.813610367091684	1.726621	3.042159	0.7985
Trial1	2	1	blindfold	clockwise	practice	Guided	1	0.5	-0.25	20.70572	-0.29911	-1.44844	-0.083438	0.816284070659501	1.794265	3.109868	0.917011
Trial1	2	1	blindfold	clockwise	practice	Guided	1	0.5	-0.25	20.72572	-0.29912	-1.44846	-0.077225	0.817584239963895	1.709089	3.080245	0.891608
Trial1	2	1	blindfold	clockwise	practice	Guided	1	0.5	-0.25	20.74573	-0.29912	-1.44846	-0.070993	0.818923864094337	1.786975	3.084477	0.933927
Trial1	2	1	blindfold	clockwise	practice	Guided	1	0.5	-0.25	20.76572	-0.29911	-1.44847	-0.06477	0.820296859839155	1.743482	3.076013	0.864519
Trial1	2	1	blindfold	clockwise	practice	Guided	1	0.5	-0.25	20.78572	-0.29911	-1.44845	-0.059034	0.821611098656267	1.769646	3.228358	0.762212
Trial1	2	1	blindfold	clockwise	practice	Guided	1	0.5	-0.25	20.80573	-0.2991	-1.44841	-0.04889	0.824018239959062	1.900523	3.164881	0.648866
Trial1	2	1	blindfold	clockwise	practice	Guided	1	0.5	-0.25	20.82571	-0.29906	-1.44845	-0.044467	0.825070103771313	1.834042	2.982914	0.531712
Trial1	2	1	blindfold	clockwise	practice	Guided	1	0.5	-0.25	20.84572	-0.29905	-1.44849	-0.040129	0.82615176877261	1.926225	3.042159	0.695906
Trial1	2	1	blindfold	clockwise	practice	Guided	1	0.5	-0.25	20.86572	-0.29905	-1.44848	-0.036387	0.827110283715246	1.833897	3.059086	0.796524
Trial1	2	1	blindfold	clockwise	practice	Guided	1	0.5	-0.25	20.88573	-0.29907	-1.44847	-0.032586	0.828119383276683	1.83852	3.021	0.888748
Trial1	2	1	blindfold	clockwise	practice	Guided	1	0.5	-0.25	20.90572	-0.2991	-1.44848	-0.025391	0.830066281493739	1.651053	2.987146	0.821582
Trial1	2	1	blindfold	clockwise	practice	Guided	1	0.5	-0.25	20.92572	-0.29918	-1.44847	-0.021966	0.8310765184818	1.571733	3.219895	0.897674
Trial1	2	1	blindfold	clockwise	practice	Guided	1	0.5	-0.25	20.94572	-0.29921	-1.44843	-0.018536	0.832053019167344	1.571882	3.228358	1.07844
Trial1	2	1	blindfold	clockwise	practice	Guided	1	0.5	-0.25	20.96571	-0.29921	-1.44838	-0.015098	0.833015961939105	1.591835	3.384935	1.031133
Trial1	2	1	blindfold	clockwise	practice	Guided	1	0.5	-0.25	20.98572	-0.2992	-1.44836	-0.01137	0.834065293669291	1.66461	3.126795	1.149408
Trial1	2	1	blindfold	clockwise	practice	Guided	1	0.5	-0.25	21.00572	-0.2992	-1.4484	-0.003985	0.836208118658793	1.592451	3.245285	1.220248
Trial1	2	1	blindfold	clockwise	practice	Guided	1	0.5	-0.25	21.02573	-0.2992	-1.44838	-7.2357E-05	0.837367580063734	1.651098	3.173345	1.322364
Trial1	2	1	blindfold	clockwise	practice	Guided	1	0.5	-0.25	21.04572	-0.29919	-1.4484	0.0041222	0.838619563299233	1.654156	3.219895	1.204396
Trial1	2	1	blindfold	clockwise	practice	Guided	1	0.5	-0.25	21.06572	-0.29918	-1.4484	0.0084111	0.839919621573167	1.636382	3.109868	1.297307
Trial1	2	1	blindfold	clockwise	practice	Guided	1	0.5	-0.25	21.08572	-0.29918	-1.44842	0.012887	0.841307463924987	1.574238	3.23259	1.2083
Trial1	2	1	blindfold	clockwise	practice	Guided	1	0.5	-0.25	21.10571	-0.29919	-1.44841	0.024468	0.845007315352086	1.638818	3.135259	1.251263
Trial1	2	1	blindfold	clockwise	practice	Guided	1	0.5	-0.25	21.12572	-0.29921	-1.4484	0.027978	0.846172802887138	1.56718	3.207199	1.418716
Trial1	2	1	blindfold	clockwise	practice	Guided	1	0.5	-0.25	21.14572	-0.29922	-1.44839	0.033447	0.847994577833618	1.535483	3.236822	1.407645
Trial1	2	1	blindfold	clockwise	practice	Guided	1	0.5	-0.25	21.16573	-0.29923	-1.44839	0.038929	0.849852062116569	1.545716	3.050623	1.343975
Trial1	2	1	blindfold	clockwise	practice	Guided	1	0.5	-0.25	21.18571	-0.29924	-1.44843	0.044915	0.851915151216989	1.535624	3.080245	1.142553
Trial1	2	1	blindfold	clockwise	practice	Guided	1	0.5	-0.25	21.20572	-0.29924	-1.44845	0.056987	0.856169132808987	1.483828	3.164881	1.262856
Trial1	2	1	blindfold	clockwise	practice	Guided	1	0.5	-0.25	21.22572	-0.2992	-1.44844	0.062977	0.858297874055378	1.718632	3.088709	1.145709
Trial1	2	1	blindfold	clockwise	practice	Guided	1	0.5	-0.25	21.24573	-0.29915	-1.44845	0.068973	0.860455971969079	1.751473	3.092941	1.089305
Trial1	2	1	blindfold	clockwise	practice	Guided	1	0.5	-0.25	21.26572	-0.29912	-1.44847	0.074943	0.862659110557824	1.878057	2.978682	1.036574
Trial1	2	1	blindfold	clockwise	practice	Guided	1	0.5	-0.25	21.28572	-0.29909	-1.44848	0.081037	0.86494527004052	1.853997	3.025232	1.088166
Trial1	2	1	blindfold	clockwise	practice	Guided	1	0.5	-0.25	21.30573	-0.29907	-1.4485	0.092896	0.869534664314395	1.902735	2.936364	1.081379
Trial1	2	1	blindfold	clockwise	practice	Guided	1	0.5	-0.25	21.32571	-0.29905	-1.44853	0.098547	0.871760243340575	1.859995	3.004073	0.852067
Trial1	2	1	blindfold	clockwise	practice	Guided	1	0.5	-0.25	21.34572	-0.29904	-1.44852	0.10396	0.873929421845282	1.958659	2.898278	0.863787
Trial1	2	1	blindfold	clockwise	practice	Guided	1	0.5	-0.25	21.36572	-0.29904	-1.44852	0.10944	0.876163267275144	1.92835	3.029464	0.659304
Trial1	2	1	blindfold	clockwise	practice	Guided	1	0.5	-0.25	21.38573	-0.29903	-1.44852	0.11423	0.878130083132663	1.926824	2.843264	0.936726
Trial1	2	1	blindfold	clockwise	practice	Guided	1	0.5	-0.25	21.40572	-0.29903	-1.44854	0.12382	0.882150974793138	1.889536	2.898278	0.816607
Trial1	2	1	blindfold	clockwise	practice	Guided	1	0.5	-0.25	21.42572	-0.29907	-1.44856	0.1281	0.884009322243784	1.815992	2.851728	0.858047
Trial1	2	1	blindfold	clockwise	practice	Guided	1	0.5	-0.25	21.44572	-0.29908	-1.44857	0.13262	0.885960998641844	1.824179	2.872887	1.017377
Trial1	2	1	blindfold	clockwise	practice	Guided	1	0.5	-0.25	21.46571	-0.2991	-1.44857	0.13692	0.887844535294364	1.711261	2.864423	1.064694
Trial1	2	1	blindfold	clockwise	practice	Guided	1	0.5	-0.25	21.48572	-0.29913	-1.44856	0.14157	0.889907781314169	1.7455	2.915205	1.218905
Trial1	2	1	blindfold	clockwise	practice	Guided	1	0.5	-0.25	21.50572	-0.29913	-1.44853	0.15102	0.894106166844433	1.775723	3.06755	1.112145
Trial1	2	1	blindfold	clockwise	practice	Guided	1	0.5	-0.25	21.52573	-0.29913	-1.4485	0.15641	0.896536607199238	1.733473	2.97445	1.328668
Trial1	2	1	blindfold	clockwise	practice	Guided	1	0.5	-0.25	21.54572	-0.29913	-1.44852	0.16162	0.89891035271204	1.785424	2.843264	1.384361
Trial1	2	1	blindfold	clockwise	practice	Guided	1	0.5	-0.25	21.56572	-0.29912	-1.44856	0.16724	0.901488769276753	1.727755	2.834801	1.215272
Trial1	2	1	blindfold	clockwise	practice	Guided	1	0.5	-0.25	21.58572	-0.29912	-1.4486	0.17324	0.90428142265032	1.734639	2.707847	1.261093
Trial1	2	1	blindfold	clockwise	practice	Guided	1	0.5	-0.25	21.60571	-0.29912	-1.44863	0.18527	0.909974042800606	1.799534	2.699383	1.146448
Trial1	2	1	blindfold	clockwise	practice	Guided	1	0.5	-0.25	21.62572	-0.2991	-1.44863	0.19131	0.9128610707371	1.812555	2.686688	0.953993
Trial1	2	1	blindfold	clockwise	practice	Guided	1	0.5	-0.25	21.64572	-0.29908	-1.44864	0.19688	0.915549325436403	1.885331	2.707847	0.895465
Trial1	2	1	blindfold	clockwise	practice	Guided	1	0.5	-0.25	21.66573	-0.29906	-1.44864	0.20242	0.918248722270136	1.897597	2.860192	0.701293
Trial1	2	1	blindfold	clockwise	practice	Guided	1	0.5	-0.25	21.68571	-0.29904	-1.44863	0.20796	0.920973566126401	1.987612	2.635906	0.890024
Trial1	2	1	blindfold	clockwise	practice	Guided	1	0.5	-0.25	21.70572	-0.29903	-1.44865	0.21825	0.926124731830433	1.90363	2.741701	0.730246
Trial1	2	1	blindfold	clockwise	practice	Guided	1	0.5	-0.25	21.72572	-0.299	-1.44865	0.22333	0.928677701076092	2.059498	2.665529	0.898626
Trial1	2	1	blindfold	clockwise	practice	Guided	1	0.5	-0.25	21.74573	-0.29898	-1.44865	0.22805	0.931075095210022	2.045064	2.669761	0.705813
Trial1	2	1	blindfold	clockwise	practice	Guided	1	0.5	-0.25	21.76572	-0.29898	-1.44867	0.23268	0.933460771634404	1.982441	2.572429	0.700577
Trial1	2	1	blindfold	clockwise	practice	Guided	1	0.5	-0.25	21.78572	-0.299	-1.44872	0.23692	0.935677336235479	1.998498	2.487793	0.666013
Trial1	2	1	blindfold	clockwise	practice	Guided	1	0.5	-0.25	21.80573	-0.29902	-1.44874	0.24508	0.939966567935349	1.972519	2.542807	0.679901
Trial1	2	1	blindfold	clockwise	practice	Guided	1	0.5	-0.25	21.82571	-0.29907	-1.44869	0.24872	0.941931257903034	1.73416	2.635906	0.97819
Trial1	2	1	blindfold	clockwise	practice	Guided	1	0.5	-0.25	21.84572	-0.2991	-1.44868	0.25283	0.944139203795185	1.796847	2.673992	0.983269
Trial1	2	1	blindfold	clockwise	practice	Guided	1	0.5	-0.25	21.86572	-0.29911	-1.44867	0.25657	0.946144788665726	1.783394	2.673992	0.895578
Trial1	2	1	blindfold	clockwise	practice	Guided	1	0.5	-0.25	21.88573	-0.29911	-1.44867	0.26062	0.948319338107025	1.795331	2.59782	1.03789
Trial1	2	1	blindfold	clockwise	practice	Guided	1	0.5	-0.25	21.90572	-0.2991	-1.44868	0.26475	0.950541106394565	1.775833	2.699383	1.005206
Trial1	2	1	blindfold	clockwise	practice	Guided	1	0.5	-0.25	21.92572	-0.2991	-1.44867	0.27327	0.955181816036591	1.862241	2.669761	1.122572
Trial1	2	1	blindfold	clockwise	practice	Guided	1	0.5	-0.25	21.94572	-0.29909	-1.44867	0.27785	0.957690163664192	1.780534	2.593588	1.177659
Trial1	2	1	blindfold	clockwise	practice	Guided	1	0.5	-0.25	21.96571	-0.29911	-1.4487	0.28283	0.960460615283716	1.753002	2.589356	1.245858
Trial1	2	1	blindfold	clockwise	practice	Guided	1	0.5	-0.25	21.98572	-0.29913	-1.4487	0.28804	0.963377313177681	1.652146	2.563966	1.360426
Trial1	2	1	blindfold	clockwise	practice	Guided	1	0.5	-0.25	22.00572	-0.29915	-1.44871	0.29978	0.969999364606788	1.697054	2.614747	1.450524
Trial1	2	1	blindfold	clockwise	practice	Guided	1	0.5	-0.25	22.02573	-0.29917	-1.44872	0.30651	0.973846009647623	1.691937	2.483561	1.265545
Trial1	2	1	blindfold	clockwise	practice	Guided	1	0.5	-0.25	22.04572	-0.29917	-1.44874	0.31281	0.977459838360854	1.776262	2.517416	1.088542
Trial1	2	1	blindfold	clockwise	practice	Guided	1	0.5	-0.25	22.06572	-0.29915	-1.44874	0.31943	0.981270209622488	1.752093	2.475098	1.135997
Trial1	2	1	blindfold	clockwise	practice	Guided	1	0.5	-0.25	22.08572	-0.29911	-1.44876	0.32634	0.985263722565502	1.816144	2.445475	1.082051
Trial1	2	1	blindfold	clockwise	practice	Guided	1	0.5	-0.25	22.10571	-0.29908	-1.44878	0.3399	0.993232508606532	1.930185	2.403157	0.878246
Trial1	2	1	blindfold	clockwise	practice	Guided	1	0.5	-0.25	22.12572	-0.29904	-1.44882	0.34653	0.997152454655725	1.918524	2.259276	0.908067
Trial1	2	1	blindfold	clockwise	practice	Guided	1	0.5	-0.25	22.14572	-0.29905	-1.44884	0.3533	1.00122515151656	1.842365	2.377766	0.815237
Trial1	2	1	blindfold	clockwise	practice	Guided	1	0.5	-0.25	22.16573	-0.29908	-1.44884	0.35984	1.00520327179936	1.81022	2.343912	0.879915
Trial1	2	1	blindfold	clockwise	practice	Guided	1	0.5	-0.25	22.18571	-0.2991	-1.44883	0.36644	1.00923688985173	1.736767	2.225422	1.005698
Trial1	2	1	blindfold	clockwise	practice	Guided	1	0.5	-0.25	22.20572	-0.29912	-1.44885	0.38012	1.01766596419007	1.714161	2.305826	0.997222
Trial1	2	1	blindfold	clockwise	practice	Guided	1	0.5	-0.25	22.22572	-0.29916	-1.44887	0.38694	1.02193408699548	1.70363	2.280435	0.965055
Trial1	2	1	blindfold	clockwise	practice	Guided	1	0.5	-0.25	22.24573	-0.29917	-1.44885	0.39384	1.02625661199133	1.584384	2.297362	0.983962
Trial1	2	1	blindfold	clockwise	practice	Guided	1	0.5	-0.25	22.26572	-0.29919	-1.44885	0.40082	1.0306655004338	1.592438	2.331217	0.966602
Trial1	2	1	blindfold	clockwise	practice	Guided	1	0.5	-0.25	22.28572	-0.29919	-1.44884	0.4078	1.0350872157235	1.622422	2.428548	0.859736
Trial1	2	1	blindfold	clockwise	practice	Guided	1	0.5	-0.25	22.30573	-0.29917	-1.44882	0.422	1.0441535598984	1.769496	2.331217	0.830788
Trial1	2	1	blindfold	clockwise	practice	Guided	1	0.5	-0.25	22.32571	-0.29917	-1.44882	0.422	1.0441535598984	1.769496	2.331217	0.830788
Trial1	2	1	blindfold	clockwise	practice	Guided	1	0.5	-0.25	22.34572	-0.2991	-1.44889	0.43435	1.05209114140117	1.821179	2.26774	0.817039
Trial1	2	1	blindfold	clockwise	practice	Guided	1	0.5	-0.25	22.36572	-0.2991	-1.44892	0.44228	1.05726648451871	1.789499	2.05615	0.812378
Trial1	2	1	blindfold	clockwise	practice	Guided	1	0.5	-0.25	22.38573	-0.29911	-1.44894	0.44918	1.06180481579916	1.700691	2.102699	0.817048
Trial1	2	1	blindfold	clockwise	practice	Guided	1	0.5	-0.25	22.40572	-0.29914	-1.44894	0.46264	1.07073827510843	1.653003	2.187335	0.840549
Trial1	2	1	blindfold	clockwise	practice	Guided	1	0.5	-0.25	22.42572	-0.29924	-1.44894	0.46973	1.07554445172317	1.471628	2.106931	1.026813
Trial1	2	1	blindfold	clockwise	practice	Guided	1	0.5	-0.25	22.44572	-0.29926	-1.44895	0.47679	1.08029637244897	1.471367	2.238117	1.10243
Trial1	2	1	blindfold	clockwise	practice	Guided	1	0.5	-0.25	22.46571	-0.29926	-1.4489	0.484	1.0851601395601	1.475297	2.310058	1.022674
Trial1	2	1	blindfold	clockwise	practice	Guided	1	0.5	-0.25	22.48572	-0.29926	-1.44888	0.4914	1.09017911254567	1.483466	2.153481	1.076354
Trial1	2	1	blindfold	clockwise	practice	Guided	1	0.5	-0.25	22.50572	-0.29925	-1.44892	0.50729	1.10103983846174	1.513861	2.026527	1.141899
Trial1	2	1	blindfold	clockwise	practice	Guided	1	0.5	-0.25	22.52573	-0.29926	-1.449	0.51506	1.10640559810877	1.518053	2.022295	0.889047
Trial1	2	1	blindfold	clockwise	practice	Guided	1	0.5	-0.25	22.54572	-0.29924	-1.44902	0.52292	1.11184077648107	1.555582	1.891109	0.840608
Trial1	2	1	blindfold	clockwise	practice	Guided	1	0.5	-0.25	22.56572	-0.29921	-1.44902	0.53085	1.1173465689486	1.586665	1.996904	0.918733
Trial1	2	1	blindfold	clockwise	practice	Guided	1	0.5	-0.25	22.58572	-0.29922	-1.44901	0.53901	1.12307143908703	1.511564	1.971514	0.767096
Trial1	2	1	blindfold	clockwise	practice	Guided	1	0.5	-0.25	22.60571	-0.29924	-1.44904	0.55254	1.13263190180665	1.533166	1.946123	0.753138
Trial1	2	1	blindfold	clockwise	practice	Guided	1	0.5	-0.25	22.62572	-0.29916	-1.44905	0.55243	1.13249753660261	1.469729	1.277498	2.266545
Trial1	2	1	blindfold	clockwise	practice	Guided	1	0.5	-0.25	22.64572	-0.29863	-1.44905	0.55163	1.13155669975117	1.214528	3.118331	2.326919
Trial1	2	1	blindfold	clockwise	practice	Guided	1	0.5	-0.25	22.66573	-0.29781	-1.44877	0.55121	1.130680444212	0.141343	2.250812	1.944467
Trial1	2	1	blindfold	clockwise	practice	Guided	1	0.5	-0.25	22.68571	-0.29739	-1.44875	0.55113	1.13032741209238	0.191698	2.822105	1.81131
Trial1	2	1	blindfold	clockwise	practice	Guided	1	0.5	-0.25	22.70572	-0.29734	-1.44871	0.55111	1.13027796050618	0.149035	2.602052	2.091272
Trial1	2	1	blindfold	clockwise	practice	Guided	1	0.5	-0.25	22.72572	-0.29724	-1.44878	0.55107	1.13017910098722	1.042725	2.022295	1.974989
Trial1	2	1	blindfold	clockwise	practice	Guided	1	0.5	-0.25	22.74573	-0.29691	-1.44891	0.55103	1.12991794304206	1.136607	1.86995	1.982523
Trial1	2	1	blindfold	clockwise	practice	Guided	1	0.5	-0.25	22.76572	-0.29613	-1.449	0.55105	1.1293821734137	1.084054	2.102699	2.086491
Trial1	2	1	blindfold	clockwise	practice	Guided	1	0.5	-0.25	22.78572	-0.29511	-1.44897	0.55115	1.1287343164753	0.946739	2.229653	2.35493
Trial1	2	1	blindfold	clockwise	practice	Guided	1	0.5	-0.25	22.80573	-0.29395	-1.44889	0.55137	1.12807380317249	0.949074	2.352376	2.653608
Trial1	2	1	blindfold	clockwise	practice	Guided	1	0.5	-0.25	22.82571	-0.2913	-1.44883	0.55143	1.12625295206121	1.014138	2.271971	2.894466
Trial1	2	1	blindfold	clockwise	practice	Guided	1	0.5	-0.25	22.84572	-0.28985	-1.44885	0.55148	1.12527027858359	1.184967	2.29313	3.020152
Trial1	2	1	blindfold	clockwise	practice	Guided	1	0.5	-0.25	22.86572	-0.28812	-1.44887	0.55149	1.12406377537318	1.361547	2.233885	3.006884
Trial1	2	1	blindfold	clockwise	practice	Guided	1	0.5	-0.25	22.88573	-0.28601	-1.4489	0.55149	1.12258538643765	1.648611	2.102699	2.979568
Trial1	2	1	blindfold	clockwise	practice	Guided	1	0.5	-0.25	22.90572	-0.28334	-1.44895	0.55146	1.12069607654038	1.73773	2.073077	3.009285
Trial1	2	1	blindfold	clockwise	practice	Guided	1	0.5	-0.25	22.92572	-0.27529	-1.44898	0.55144	1.11506978773067	1.783286	2.013832	2.853677
Trial1	2	1	blindfold	clockwise	practice	Guided	1	0.5	-0.25	22.94572	-0.2702	-1.44899	0.55144	1.11153683528609	1.688081	1.996904	2.8768
Trial1	2	1	blindfold	clockwise	practice	Guided	1	0.5	-0.25	22.96571	-0.2644	-1.449	0.55145	1.10753306645383	1.615304	1.979977	2.911448
Trial1	2	1	blindfold	clockwise	practice	Guided	1	0.5	-0.25	22.98572	-0.25797	-1.44901	0.55145	1.10310500588962	1.549598	1.984209	2.916335
Trial1	2	1	blindfold	clockwise	practice	Guided	1	0.5	-0.25	23.00572	-0.25099	-1.449	0.55143	1.09830597244866	1.64568	2.136554	2.858982
Trial1	2	1	blindfold	clockwise	practice	Guided	1	0.5	-0.25	23.02573	-0.23506	-1.4489	0.55144	1.08748300558469	1.495371	2.216958	2.878371
Trial1	2	1	blindfold	clockwise	practice	Guided	1	0.5	-0.25	23.04572	-0.22624	-1.44889	0.55147	1.08156307365401	1.528963	2.216958	2.942219
Trial1	2	1	blindfold	clockwise	practice	Guided	1	0.5	-0.25	23.06572	-0.21725	-1.4489	0.5515	1.07556950459111	1.494663	2.102699	2.987954
Trial1	2	1	blindfold	clockwise	practice	Guided	1	0.5	-0.25	23.08572	-0.20787	-1.44893	0.55153	1.06935975834898	1.265671	2.115395	3.074765
Trial1	2	1	blindfold	clockwise	practice	Guided	1	0.5	-0.25	23.10571	-0.19824	-1.44894	0.55149	1.06297945780125	1.206916	2.106931	3.116638
Trial1	2	1	blindfold	clockwise	practice	Guided	1	0.5	-0.25	23.12572	-0.17847	-1.44892	0.55143	1.05005312519714	0.991156	2.187335	2.82111
Trial1	2	1	blindfold	clockwise	practice	Guided	1	0.5	-0.25	23.14572	-0.16852	-1.44892	0.55139	1.04362105901227	0.922238	2.073077	2.778699
Trial1	2	1	blindfold	clockwise	practice	Guided	1	0.5	-0.25	23.16573	-0.15893	-1.44898	0.55136	1.03748089016367	0.950649	1.878414	2.699482
Trial1	2	1	blindfold	clockwise	practice	Guided	1	0.5	-0.25	23.18571	-0.14876	-1.44905	0.55133	1.03102824754177	1.006988	1.79801	2.661694
Trial1	2	1	blindfold	clockwise	practice	Guided	1	0.5	-0.25	23.20572	-0.13941	-1.4491	0.55132	1.02516287579017	0.886701	1.742996	2.657798
Trial1	2	1	blindfold	clockwise	practice	Guided	1	0.5	-0.25	23.22572	-0.11982	-1.44913	0.55132	1.01306002227576	0.872098	1.70491	2.694686
Trial1	2	1	blindfold	clockwise	practice	Guided	1	0.5	-0.25	23.24573	-0.11017	-1.44914	0.55131	1.00717682545479	1.015099	1.696447	2.680794
Trial1	2	1	blindfold	clockwise	practice	Guided	1	0.5	-0.25	23.26572	-0.10043	-1.44915	0.55127	1.00127409183251	1.043494	1.662592	2.555975
Trial1	2	1	blindfold	clockwise	practice	Guided	1	0.5	-0.25	23.28572	-0.09026	-1.44917	0.55123	0.995176567644468	0.956552	1.58642	2.441725
Trial1	2	1	blindfold	clockwise	practice	Guided	1	0.5	-0.25	23.30573	-0.080249	-1.4492	0.55119	0.989239279805529	0.96533	1.552565	2.439086
Trial1	2	1	blindfold	clockwise	practice	Guided	1	0.5	-0.25	23.32571	-0.059975	-1.44922	0.55118	0.977477058134217	0.920111	1.628738	2.392655
Trial1	2	1	blindfold	clockwise	practice	Guided	1	0.5	-0.25	23.34572	-0.049767	-1.44918	0.55117	0.971656890196731	0.892848	1.70491	2.344207
Trial1	2	1	blindfold	clockwise	practice	Guided	1	0.5	-0.25	23.36572	-0.039207	-1.44916	0.55116	0.96571299818936	1.026131	1.611811	2.323888
Trial1	2	1	blindfold	clockwise	practice	Guided	1	0.5	-0.25	23.38573	-0.028851	-1.44917	0.55112	0.959935730314029	1.047778	1.577956	2.216472
Trial1	2	1	blindfold	clockwise	practice	Guided	1	0.5	-0.25	23.40572	-0.01799	-1.44921	0.55103	0.953919634883901	1.09682	1.467929	2.193115
Trial1	2	1	blindfold	clockwise	practice	Guided	1	0.5	-0.25	23.42572	0.0039276	-1.44928	0.55097	0.942146856942115	1.168107	1.429843	1.899398
Trial1	2	1	blindfold	clockwise	practice	Guided	1	0.5	-0.25	23.44572	0.01539	-1.44929	0.55091	0.936110930633293	1.217713	1.32828	1.817992
Trial1	2	1	blindfold	clockwise	practice	Guided	1	0.5	-0.25	23.46571	0.027974	-1.44933	0.55088	0.929632855226338	1.124873	1.273267	1.769895
Trial1	2	1	blindfold	clockwise	practice	Guided	1	0.5	-0.25	23.48572	0.040594	-1.44937	0.55086	0.923271730273775	1.187901	1.214021	1.718375
Trial1	2	1	blindfold	clockwise	practice	Guided	1	0.5	-0.25	23.50572	0.052846	-1.44939	0.55084	0.917219405593101	1.095231	1.188631	1.686689
Trial1	2	1	blindfold	clockwise	practice	Guided	1	0.5	-0.25	23.52573	0.07975899	-1.44944	0.55085	0.904413171062992	1.282096	1.103995	1.745172
Trial1	2	1	blindfold	clockwise	practice	Guided	1	0.5	-0.25	23.54572	0.09364	-1.44944	0.55084	0.898038522460912	0.989481	1.142081	1.672271
Trial1	2	1	blindfold	clockwise	practice	Guided	1	0.5	-0.25	23.56572	0.10779	-1.44941	0.55078	0.891671065586068	0.831322	1.366366	1.575203
Trial1	2	1	blindfold	clockwise	practice	Guided	1	0.5	-0.25	23.58572	0.12256	-1.44935	0.55073	0.885228484094687	1.115896	1.264803	1.399009
Trial1	2	1	blindfold	clockwise	practice	Guided	1	0.5	-0.25	23.60571	0.13707	-1.44935	0.55071	0.879121564305225	1.01389	1.222485	1.420454
Trial1	2	1	blindfold	clockwise	practice	Guided	1	0.5	-0.25	23.62572	0.16669	-1.44945	0.5507	0.867303906176331	0.743755	1.11669	1.413864
Trial1	2	1	blindfold	clockwise	practice	Guided	1	0.5	-0.25	23.64572	0.18208	-1.44945	0.55066	0.861469433152707	0.72933	1.027822	1.327368
Trial1	2	1	blindfold	clockwise	practice	Guided	1	0.5	-0.25	23.66573	0.19749	-1.44945	0.55064	0.855883569666837	0.674494	1.087067	1.264536
Trial1	2	1	blindfold	clockwise	practice	Guided	1	0.5	-0.25	23.68571	0.21246	-1.44949	0.55062	0.850688937993657	0.747512	0.820464	1.248271
Trial1	2	1	blindfold	clockwise	practice	Guided	1	0.5	-0.25	23.70572	0.22744	-1.44955	0.55058	0.845705169885833	0.578024	0.85855	1.281275
Trial1	2	1	blindfold	clockwise	practice	Guided	1	0.5	-0.25	23.72572	0.25731	-1.44954	0.55057	0.836546936733577	0.457367	0.888173	1.14039
Trial1	2	1	blindfold	clockwise	practice	Guided	1	0.5	-0.25	23.74573	0.27207	-1.44952	0.55059	0.832404047679766	0.463857	1.02359	1.217785
Trial1	2	1	blindfold	clockwise	practice	Guided	1	0.5	-0.25	23.76572	0.28706	-1.44951	0.55057	0.828405570663912	0.362592	1.006663	1.129805
Trial1	2	1	blindfold	clockwise	practice	Guided	1	0.5	-0.25	23.78572	0.30176	-1.44949	0.55054	0.824720213254605	0.384948	1.057445	1.073261
Trial1	2	1	blindfold	clockwise	practice	Guided	1	0.5	-0.25	23.80573	0.31579	-1.44949	0.55042	0.821343703560033	0.543597	1.02359	0.967064
Trial1	2	1	blindfold	clockwise	practice	Guided	1	0.5	-0.25	23.82571	0.34394	-1.4495	0.5504	0.815472146237418	0.548541	0.892405	0.811538
Trial1	2	1	blindfold	clockwise	practice	Guided	1	0.5	-0.25	23.84572	0.35773	-1.44955	0.5504	0.812945778377924	0.532317	0.854318	0.834987
Trial1	2	1	blindfold	clockwise	practice	Guided	1	0.5	-0.25	23.86572	0.37143	-1.44958	0.55037	0.81063083564548	0.318291	0.799305	0.737745
Trial1	2	1	blindfold	clockwise	practice	Guided	1	0.5	-0.25	23.88573	0.38493	-1.44959	0.55037	0.808599531995259	0.202453	0.782378	0.707563
Trial1	2	1	blindfold	clockwise	practice	Guided	1	0.5	-0.25	23.90572	0.39818	-1.4496	0.55031	0.806761074903453	0.239698	0.926259	0.725401
Trial1	2	1	blindfold	clockwise	practice	Guided	1	0.5	-0.25	23.92572	0.42462	-1.44958	0.55029	0.8038322052746	0.350402	0.828928	0.574625
Trial1	2	1	blindfold	clockwise	practice	Guided	1	0.5	-0.25	23.94572	0.43723	-1.44961	0.55025	0.802707995857568	0.469296	0.773914	0.467702
Trial1	2	1	blindfold	clockwise	practice	Guided	1	0.5	-0.25	23.96571	0.44979	-1.44963	0.55021	0.801783690681492	0.558247	0.727364	0.459222
Trial1	2	1	blindfold	clockwise	practice	Guided	1	0.5	-0.25	23.98572	0.46239	-1.44962	0.55017	0.801053398700512	0.403346	0.854318	0.325178
Trial1	2	1	blindfold	clockwise	practice	Guided	1	0.5	-0.25	24.00572	0.47532	-1.4496	0.55021	0.800590498285003	0.388465	0.837391	0.333246
Trial1	2	1	blindfold	clockwise	practice	Guided	1	0.5	-0.25	24.02573	0.50015	-1.44961	0.55027	0.800270035013011	0.419871	0.727364	0.607773
Trial1	2	1	blindfold	clockwise	practice	Guided	1	0.5	-0.25	24.04572	0.51278	-1.44963	0.55025	0.800352035826851	0.376962	0.74006	0.478236
Trial1	2	1	blindfold	clockwise	practice	Guided	1	0.5	-0.25	24.06572	0.52491	-1.44963	0.55018	0.800567655389017	0.329871	0.621569	0.352182
Trial1	2	1	blindfold	clockwise	practice	Guided	1	0.5	-0.25	24.08572	0.53692	-1.44966	0.55008	0.800931392681309	0.357344	0.659656	0.064417
Trial1	2	1	blindfold	clockwise	practice	Guided	1	0.5	-0.25	24.10571	0.5492	-1.4497	0.54992	0.801431645380376	0.296153	0.477653	0.0042071
Trial1	2	1	blindfold	clockwise	practice	Guided	1	0.5	-0.25	24.12572	0.5729	-1.44977	0.5499	0.803215047245067	0.263021	0.358954	-0.149937
Trial1	2	1	blindfold	clockwise	practice	Guided	1	0.5	-0.25	24.14572	0.58473	-1.4498	0.54989	0.804365060548019	0.236387	0.299612	-0.274684
Trial1	2	1	blindfold	clockwise	practice	Guided	1	0.5	-0.25	24.16573	0.5976	-1.44984	0.54986	0.805792639144851	0.271539	0.33761	-0.304091
Trial1	2	1	blindfold	clockwise	practice	Guided	1	0.5	-0.25	24.18571	0.60896	-1.44983	0.54984	0.807227521707717	0.216021	0.405211	-0.322352
Trial1	2	1	blindfold	clockwise	practice	Guided	1	0.5	-0.25	24.20572	0.62092	-1.4498	0.54985	0.808938593928476	0.294036	0.477034	-0.372178
Trial1	2	1	blindfold	clockwise	practice	Guided	1	0.5	-0.25	24.22572	0.64383	-1.44977	0.54989	0.812718310479251	0.33566	0.608062	-0.230051
Trial1	2	1	blindfold	clockwise	practice	Guided	1	0.5	-0.25	24.24573	0.6552	-1.4497	0.54992	0.81483684489444	0.406948	0.764638	-0.098814
Trial1	2	1	blindfold	clockwise	practice	Guided	1	0.5	-0.25	24.26572	0.66689	-1.44962	0.54991	0.81713420124295	0.547002	0.870433	-0.216218
Trial1	2	1	blindfold	clockwise	practice	Guided	1	0.5	-0.25	24.28572	0.67794	-1.44959	0.54987	0.819423386976952	0.64503	0.756175	-0.279111
Trial1	2	1	blindfold	clockwise	practice	Guided	1	0.5	-0.25	24.30573	0.68988	-1.4496	0.54977	0.822001501561703	0.809614	0.773102	-0.333087
Trial1	2	1	blindfold	clockwise	practice	Guided	1	0.5	-0.25	24.32571	0.71407	-1.44967	0.54972	0.827875600637581	0.754983	0.489544	-0.552819
Trial1	2	1	blindfold	clockwise	practice	Guided	1	0.5	-0.25	24.34572	0.72703	-1.44974	0.54969	0.831292199304896	0.837897	0.531751	-0.591051
Trial1	2	1	blindfold	clockwise	practice	Guided	1	0.5	-0.25	24.36572	0.73995	-1.44975	0.54969	0.834913236361378	0.767242	0.637542	-0.653937
Trial1	2	1	blindfold	clockwise	practice	Guided	1	0.5	-0.25	24.38573	0.75316	-1.44972	0.54974	0.83885283539537	0.846833	0.637542	-0.501449
Trial1	2	1	blindfold	clockwise	practice	Guided	1	0.5	-0.25	24.40572	0.7670799	-1.44968	0.54973	0.84314872760793	0.860782	0.684092	-0.429669
Trial1	2	1	blindfold	clockwise	practice	Guided	1	0.5	-0.25	24.42572	0.79546	-1.44968	0.5497	0.852535470198371	0.699182	0.569833	-0.597753
Trial1	2	1	blindfold	clockwise	practice	Guided	1	0.5	-0.25	24.44572	0.80933	-1.4497	0.54967	0.857413038803253	0.616307	0.624846	-0.673325
Trial1	2	1	blindfold	clockwise	practice	Guided	1	0.5	-0.25	24.46571	0.82412	-1.44969	0.5497	0.862886950602775	0.517371	0.688323	-0.503061
Trial1	2	1	blindfold	clockwise	practice	Guided	1	0.5	-0.25	24.48572	0.83893	-1.44966	0.5497	0.868558390089517	0.603119	0.701019	-0.611936
Trial1	2	1	blindfold	clockwise	practice	Guided	1	0.5	-0.25	24.50572	0.85338	-1.44964	0.54961	0.874215981091537	0.699252	0.819509	-0.812448
Trial1	2	1	blindfold	clockwise	practice	Guided	1	0.5	-0.25	24.52573	0.8684	-1.44964	0.54941	0.880212967719928	0.747319	0.599456	-1.071195
Trial1	2	1	blindfold	clockwise	practice	Guided	1	0.5	-0.25	24.54572	0.89785	-1.44975	0.54939	0.892921638496648	0.685744	0.446988	-1.18041
Trial1	2	1	blindfold	clockwise	practice	Guided	1	0.5	-0.25	24.56572	0.91275	-1.44974	0.54934	0.899614927796159	0.785498	0.586614	-1.298735
Trial1	2	1	blindfold	clockwise	practice	Guided	1	0.5	-0.25	24.58572	0.9278	-1.44972	0.54926	0.906548079108273	0.893396	0.527369	-1.538709
Trial1	2	1	blindfold	clockwise	practice	Guided	1	0.5	-0.25	24.60571	0.9435	-1.44973	0.54919	0.914000502747192	0.773716	0.497676	-1.630134
Trial1	2	1	blindfold	clockwise	practice	Guided	1	0.5	-0.25	24.62572	0.97461	-1.44963	0.54917	0.929476917989887	0.984591	1.068949	-1.717748
Trial1	2	1	blindfold	clockwise	practice	Guided	1	0.5	-0.25	24.64572	0.991	-1.44953	0.54917	0.937951871463291	1.010258	0.857359	-1.604401
Trial1	2	1	blindfold	clockwise	practice	Guided	1	0.5	-0.25	24.66573	1.00712	-1.44955	0.54918	0.946498459703803	0.888537	0.738868	-1.701673
Trial1	2	1	blindfold	clockwise	practice	Guided	1	0.5	-0.25	24.68571	1.02395	-1.44959	0.54918	0.955621373091457	0.779575	0.853127	-1.62212
Trial1	2	1	blindfold	clockwise	practice	Guided	1	0.5	-0.25	24.70572	1.03988	-1.44961	0.54917	0.964439304022122	0.656924	0.776955	-1.618498
Trial1	2	1	blindfold	clockwise	practice	Guided	1	0.5	-0.25	24.72572	1.07354	-1.44961	0.54912	0.983636563233068	0.564887	0.857359	-1.767243
Trial1	2	1	blindfold	clockwise	practice	Guided	1	0.5	-0.25	24.74573	1.08924	-1.44957	0.54906	0.992824620931	0.586726	0.886981	-1.873643
Trial1	2	1	blindfold	clockwise	practice	Guided	1	0.5	-0.25	24.76572	1.10578	-1.44956	0.54899	1.00267365230705	0.650814	0.853127	-2.027176
Trial1	2	1	blindfold	clockwise	practice	Guided	1	0.5	-0.25	24.78572	1.12216	-1.44958	0.54892	1.01259877996935	0.545784	0.760027	-2.215305
Trial1	2	1	blindfold	clockwise	practice	Guided	1	0.5	-0.25	24.80573	1.13793	-1.44961	0.54896	1.02239515842601	0.713172	0.679623	-2.13727
Trial1	2	1	blindfold	clockwise	practice	Guided	1	0.5	-0.25	24.82571	1.17074	-1.4496	0.54898	1.04319758216151	1.150651	0.840432	-1.994743
Trial1	2	1	blindfold	clockwise	practice	Guided	1	0.5	-0.25	24.84572	1.18665	-1.44958	0.54901	1.05352039398359	1.224293	0.819273	-2.032621
Trial1	2	1	blindfold	clockwise	practice	Guided	1	0.5	-0.25	24.86572	1.204	-1.4496	0.5491	1.06497735915718	1.12027	0.806577	-1.756426
Trial1	2	1	blindfold	clockwise	practice	Guided	1	0.5	-0.25	24.88573	1.22122	-1.44959	0.54924	1.07654209334044	0.92003	1.09434	-1.424512
Trial1	2	1	blindfold	clockwise	practice	Guided	1	0.5	-0.25	24.90572	1.23809	-1.44952	0.54948	1.08809241947071	0.840555	1.162048	-1.234053
Trial1	2	1	blindfold	clockwise	practice	Guided	1	0.5	-0.25	24.92572	1.27352	-1.44938	0.54955	1.11248073096689	0.79387	1.107035	-0.918042
Trial1	2	1	blindfold	clockwise	practice	Guided	1	0.5	-0.25	24.94572	1.29153	-1.4494	0.54958	1.12509906355601	0.636606	1.204366	-0.664275
Trial1	2	1	blindfold	clockwise	practice	Guided	1	0.5	-0.25	24.96571	1.30538	-1.44939	0.54941	1.13476572386687	0.951827	1.382102	-1.360578
Trial1	2	1	blindfold	clockwise	practice	Guided	1	0.5	-0.25	24.98572	1.3048	-1.44939	0.54917	1.13418508652357	4.115193	0.798114	-0.470251
Trial1	2	1	blindfold	clockwise	practice	Guided	1	0.5	-0.25	25.00572	1.30302	-1.44951	0.54583	1.13056911691805	5.457258	0.468003	-0.74699
Trial1	2	1	blindfold	clockwise	practice	Guided	1	0.5	-0.25	25.02573	1.30132	-1.45044	0.54062	1.12569707043917	-0.168497	-0.865017	-3.290448
Trial1	2	1	blindfold	clockwise	practice	Guided	1	0.5	-0.25	25.04572	1.2999	-1.45046	0.53411	1.12011982146274	-0.470076	0.256425	-1.816241
Trial1	2	1	blindfold	clockwise	practice	Guided	1	0.5	-0.25	25.06572	1.2995	-1.44983	0.52726	1.11504858540356	0.966383	1.327052	-1.085444
Trial1	2	1	blindfold	clockwise	practice	Guided	1	0.5	-0.25	25.08572	1.30034	-1.44929	0.5212	1.11143756325116	2.027061	1.851795	0.300748
Trial1	2	1	blindfold	clockwise	practice	Guided	1	0.5	-0.25	25.10571	1.30099	-1.4491	0.51139	1.10512430757136	2.241909	1.521715	0.204702
Trial1	2	1	blindfold	clockwise	practice	Guided	1	0.5	-0.25	25.12572	1.30088	-1.44961	0.50579	1.10119354321694	1.086017	0.235181	-1.036812
Trial1	2	1	blindfold	clockwise	practice	Guided	1	0.5	-0.25	25.14572	1.30059	-1.44989	0.49957	1.09672221298421	1.035748	0.12511	-1.096393
Trial1	2	1	blindfold	clockwise	practice	Guided	1	0.5	-0.25	25.16573	1.30051	-1.45002	0.49272	1.09199329140135	1.431967	0.268938	-0.994388
Trial1	2	1	blindfold	clockwise	practice	Guided	1	0.5	-0.25	25.18571	1.30066	-1.44992	0.48511	1.08694219672321	1.726712	0.146139	-0.907885
Trial1	2	1	blindfold	clockwise	practice	Guided	1	0.5	-0.25	25.20572	1.30084	-1.4499	0.46842	1.07585867315569	1.710587	-0.035868	-1.091313
Trial1	2	1	blindfold	clockwise	practice	Guided	1	0.5	-0.25	25.22572	1.30072	-1.45007	0.45885	1.06940207496574	1.057227	-0.010422	-1.040748
Trial1	2	1	blindfold	clockwise	practice	Guided	1	0.5	-0.25	25.24573	1.30058	-1.45003	0.4486	1.06253017344976	1.121671	0.218074	-1.142452
Trial1	2	1	blindfold	clockwise	practice	Guided	1	0.5	-0.25	25.26572	1.30055	-1.44992	0.43843	1.05584854845199	1.244895	0.209562	-1.14416
Trial1	2	1	blindfold	clockwise	practice	Guided	1	0.5	-0.25	25.28572	1.3006	-1.44991	0.42742	1.04874128665256	1.391964	0.196829	-0.993764
Trial1	2	1	blindfold	clockwise	practice	Guided	1	0.5	-0.25	25.30573	1.30068	-1.44993	0.40363	1.03359599957372	1.469057	-0.12904	-0.993503
Trial1	2	1	blindfold	clockwise	practice	Guided	1	0.5	-0.25	25.32571	1.30073	-1.45011	0.39104	1.02571964741	1.438794	-0.23896	-0.829235
Trial1	2	1	blindfold	clockwise	practice	Guided	1	0.5	-0.25	25.34572	1.30072	-1.45014	0.37813	1.01769337280554	1.371073	-0.31504	-0.821336
Trial1	2	1	blindfold	clockwise	practice	Guided	1	0.5	-0.25	25.36572	1.3007	-1.45014	0.36568	1.01004073303527	1.481882	-0.238806	-0.803269
Trial1	2	1	blindfold	clockwise	practice	Guided	1	0.5	-0.25	25.38573	1.30071	-1.45012	0.35263	1.00214736875666	1.429054	-0.25143	-0.695391
Trial1	2	1	blindfold	clockwise	practice	Guided	1	0.5	-0.25	25.40572	1.30072	-1.45011	0.32551	0.986085325694449	1.437546	-0.035563	-0.754417
Trial1	2	1	blindfold	clockwise	practice	Guided	1	0.5	-0.25	25.42572	1.30075	-1.4501	0.3115	0.977999316736	1.580133	-0.069306	-0.684334
Trial1	2	1	blindfold	clockwise	practice	Guided	1	0.5	-0.25	25.44572	1.30076	-1.45009	0.29777	0.97018997761668	1.488525	-0.276618	-0.585352
Trial1	2	1	blindfold	clockwise	practice	Guided	1	0.5	-0.25	25.46571	1.30075	-1.45009	0.28389	0.962413082158241	1.542596	-0.145383	-0.784852
Trial1	2	1	blindfold	clockwise	practice	Guided	1	0.5	-0.25	25.48572	1.30074	-1.45008	0.26995	0.954742142346043	1.366064	-0.217278	-0.472474
Trial1	2	1	blindfold	clockwise	practice	Guided	1	0.5	-0.25	25.50572	1.3007	-1.45008	0.24099	0.939250545313411	1.305313	-0.069131	-0.600524
Trial1	2	1	blindfold	clockwise	practice	Guided	1	0.5	-0.25	25.52573	1.30063	-1.45001	0.22689	0.931897217643159	1.285687	0.180551	-0.598056
Trial1	2	1	blindfold	clockwise	practice	Guided	1	0.5	-0.25	25.54572	1.30064	-1.44996	0.21286	0.92480471314679	1.255659	-0.064904	-0.293392
Trial1	2	1	blindfold	clockwise	practice	Guided	1	0.5	-0.25	25.56572	1.30065	-1.44998	0.19887	0.917891340148845	1.332142	0.040887	-0.513609
Trial1	2	1	blindfold	clockwise	practice	Guided	1	0.5	-0.25	25.58572	1.30067	-1.45002	0.1845	0.910968022504898	1.284162	-0.242615	-0.301141
Trial1	2	1	blindfold	clockwise	practice	Guided	1	0.5	-0.25	25.60571	1.30067	-1.45009	0.15662	0.898004629342465	1.402938	-0.229855	-0.507637
Trial1	2	1	blindfold	clockwise	practice	Guided	1	0.5	-0.25	25.62572	1.30072	-1.45012	0.14234	0.891674357449815	1.533494	-0.280499	-0.380962
Trial1	2	1	blindfold	clockwise	practice	Guided	1	0.5	-0.25	25.64572	1.30076	-1.45013	0.12862	0.885759408785316	1.609276	-0.229655	-0.313265
Trial1	2	1	blindfold	clockwise	practice	Guided	1	0.5	-0.25	25.66573	1.30078	-1.4501	0.11512	0.880091652256841	1.474566	-0.208436	-0.262087
Trial1	2	1	blindfold	clockwise	practice	Guided	1	0.5	-0.25	25.68571	1.30076	-1.45012	0.10154	0.87452672795711	1.474416	-0.208371	-0.128364
Trial1	2	1	blindfold	clockwise	practice	Guided	1	0.5	-0.25	25.70572	1.30071	-1.4501	0.076449	0.864699597416668	1.292453	-0.119454	0.044918
Trial1	2	1	blindfold	clockwise	practice	Guided	1	0.5	-0.25	25.72572	1.3006	-1.45002	0.064209	0.860051009124574	1.097305	-0.00094476	0.282595
Trial1	2	1	blindfold	clockwise	practice	Guided	1	0.5	-0.25	25.74573	1.30056	-1.44998	0.052726	0.855885121437711	1.214377	0.070988	0.0047411
Trial1	2	1	blindfold	clockwise	practice	Guided	1	0.5	-0.25	25.76572	1.30056	-1.45	0.041335	0.851922762250909	1.076237	-0.182899	0.098328
Trial1	2	1	blindfold	clockwise	practice	Guided	1	0.5	-0.25	25.78572	1.30056	-1.45007	0.030741	0.848358308192777	1.171651	-0.132063	0.039202
Trial1	2	1	blindfold	clockwise	practice	Guided	1	0.5	-0.25	25.80573	1.30058	-1.4501	0.010962	0.84203891922189	1.191555	-0.313977	0.19192
Trial1	2	1	blindfold	clockwise	practice	Guided	1	0.5	-0.25	25.82571	1.30063	-1.45018	0.0012496	0.839127353748872	1.304321	-0.504197	-0.244184
Trial1	2	1	blindfold	clockwise	practice	Guided	1	0.5	-0.25	25.84572	1.30066	-1.45024	-0.0079907	0.836435981021953	1.384292	-0.601513	-0.235859
Trial1	2	1	blindfold	clockwise	practice	Guided	1	0.5	-0.25	25.86572	1.30069	-1.45029	-0.017137	0.833864341855006	1.397889	-0.643831	-0.383718
Trial1	2	1	blindfold	clockwise	practice	Guided	1	0.5	-0.25	25.88573	1.30069	-1.45031	-0.026441	0.831314134552406	1.293679	-0.728467	-0.260549
Trial1	2	1	blindfold	clockwise	practice	Guided	1	0.5	-0.25	25.90572	1.30067	-1.45032	-0.044674	0.826578042561296	1.257765	-0.584585	-0.221396
Trial1	2	1	blindfold	clockwise	practice	Guided	1	0.5	-0.25	25.92572	1.30061	-1.45024	-0.053184	0.824447096665541	1.141223	-0.554796	-0.315937
Trial1	2	1	blindfold	clockwise	practice	Guided	1	0.5	-0.25	25.94572	1.30057	-1.45025	-0.061883	0.82237482261897	1.055259	-0.482797	-0.446397
Trial1	2	1	blindfold	clockwise	practice	Guided	1	0.5	-0.25	25.96571	1.30053	-1.45026	-0.070544	0.820397870612029	0.980271	-0.516639	-0.45843
Trial1	2	1	blindfold	clockwise	practice	Guided	1	0.5	-0.25	25.98572	1.30049	-1.45028	-0.079466	0.818453492837739	0.977545	-0.486996	-0.472721
Trial1	2	1	blindfold	clockwise	practice	Guided	1	0.5	-0.25	26.00572	1.30048	-1.45026	-0.088661	0.816577434868142	1.063633	-0.343004	-0.48836
Trial1	2	1	blindfold	clockwise	practice	Guided	1	0.5	-0.25	26.02573	1.3005	-1.45021	-0.10605	0.813339971420006	1.038332	-0.423299	-0.562771
Trial1	2	1	blindfold	clockwise	practice	Guided	1	0.5	-0.25	26.04572	1.30055	-1.45025	-0.11509	0.811838027916647	1.090234	-0.50361	-0.552266
Trial1	2	1	blindfold	clockwise	practice	Guided	1	0.5	-0.25	26.06572	1.30054	-1.45027	-0.12431	0.810346974986414	1.027443	-0.694025	-0.66464
Trial1	2	1	blindfold	clockwise	practice	Guided	1	0.5	-0.25	26.08572	1.30051	-1.45031	-0.13391	0.808883938745601	0.907052	-0.770198	-0.548782
Trial1	2	1	blindfold	clockwise	practice	Guided	1	0.5	-0.25	26.10571	1.30047	-1.45035	-0.153	0.806325630173678	0.855494	-0.68133	-0.628644
Trial1	2	1	blindfold	clockwise	practice	Guided	1	0.5	-0.25	26.12572	1.30036	-1.45037	-0.16271	0.80510596491778	0.53121	-0.757502	-0.517272
Trial1	2	1	blindfold	clockwise	practice	Guided	1	0.5	-0.25	26.14572	1.30027	-1.45037	-0.17289	0.80397634560512	0.324517	-0.719416	-0.58524
Trial1	2	1	blindfold	clockwise	practice	Guided	1	0.5	-0.25	26.16573	1.3002	-1.45035	-0.1831	0.802991674173169	0.299569	-0.660171	-0.80234
Trial1	2	1	blindfold	clockwise	practice	Guided	1	0.5	-0.25	26.18571	1.30017	-1.45034	-0.19397	0.802129230228452	0.308901	-0.677098	-0.7618
Trial1	2	1	blindfold	clockwise	practice	Guided	1	0.5	-0.25	26.20572	1.30017	-1.45032	-0.21589	0.800896643308	0.304303	-0.600926	-0.741355
Trial1	2	1	blindfold	clockwise	practice	Guided	1	0.5	-0.25	26.22572	1.30017	-1.45035	-0.22706	0.800498709474138	0.390278	-0.677098	-0.45113
Trial1	2	1	blindfold	clockwise	practice	Guided	1	0.5	-0.25	26.24573	1.30018	-1.45035	-0.23877	0.80025875718606	0.36866	-0.825211	-0.728082
Trial1	2	1	blindfold	clockwise	practice	Guided	1	0.5	-0.25	26.26572	1.30018	-1.45039	-0.25072	0.800180282292267	0.350131	-0.791357	-0.70628
Trial1	2	1	blindfold	clockwise	practice	Guided	1	0.5	-0.25	26.28572	1.30016	-1.45042	-0.26215	0.800252171329739	0.296587	-0.850602	-0.671143
Trial1	2	1	blindfold	clockwise	practice	Guided	1	0.5	-0.25	26.30573	1.30013	-1.45044	-0.28666	0.800969405837047	0.219093	-0.804052	-0.665646
Trial1	2	1	blindfold	clockwise	practice	Guided	1	0.5	-0.25	26.32571	1.3001	-1.4504	-0.29917	0.801609411069376	0.109794	-0.812516	-0.781916
Trial1	2	1	blindfold	clockwise	practice	Guided	1	0.5	-0.25	26.34572	1.30007	-1.45042	-0.31238	0.802498191331142	0.155975	-0.871761	-0.859215
Trial1	2	1	blindfold	clockwise	practice	Guided	1	0.5	-0.25	26.36572	1.30006	-1.45045	-0.32542	0.803607016769587	0.132563	-1.049496	-0.695766
Trial1	2	1	blindfold	clockwise	practice	Guided	1	0.5	-0.25	26.38573	1.30004	-1.45048	-0.3387	0.804942048593981	0.015054	-0.804052	-0.788486
Trial1	2	1	blindfold	clockwise	practice	Guided	1	0.5	-0.25	26.40572	1.30002	-1.45044	-0.36629	0.808427805176491	0.018007	-0.782893	-0.65379
Trial1	2	1	blindfold	clockwise	practice	Guided	1	0.5	-0.25	26.42572	1.29998	-1.45039	-0.3804	0.810538118273491	-0.139188	-0.744807	-0.469586
Trial1	2	1	blindfold	clockwise	practice	Guided	1	0.5	-0.25	26.44572	1.29995	-1.45035	-0.39398	0.812803941718816	-0.138684	-0.537449	-0.485092
Trial1	2	1	blindfold	clockwise	practice	Guided	1	0.5	-0.25	26.46571	1.29992	-1.45031	-0.40738	0.815254816626358	-0.20123	-0.592454	-0.244764
Trial1	2	1	blindfold	clockwise	practice	Guided	1	0.5	-0.25	26.48572	1.29991	-1.45028	-0.42061	0.817902012907722	-0.14042	-0.418885	-0.213726
Trial1	2	1	blindfold	clockwise	practice	Guided	1	0.5	-0.25	26.50572	1.29993	-1.45022	-0.4472	0.823878630670577	-0.110784	-0.355304	-0.345058
Trial1	2	1	blindfold	clockwise	practice	Guided	1	0.5	-0.25	26.52573	1.29997	-1.45017	-0.46065	0.827239669858686	-0.041836	-0.287401	-0.383378
Trial1	2	1	blindfold	clockwise	practice	Guided	1	0.5	-0.25	26.54572	1.29998	-1.45016	-0.47377	0.830687006984858	-0.05115	-0.371943	-0.427937
Trial1	2	1	blindfold	clockwise	practice	Guided	1	0.5	-0.25	26.56572	1.29999	-1.45019	-0.48699	0.834354930660625	-0.046709	-0.376063	-0.40546
Trial1	2	1	blindfold	clockwise	practice	Guided	1	0.5	-0.25	26.58572	1.29999	-1.45019	-0.50036	0.838250581696589	-0.0096626	-0.375964	-0.659227
Trial1	2	1	blindfold	clockwise	practice	Guided	1	0.5	-0.25	26.60571	1.29999	-1.45019	-0.52792	0.846890449091202	-0.093346	-0.430864	-0.423108
Trial1	2	1	blindfold	clockwise	practice	Guided	1	0.5	-0.25	26.62572	1.30001	-1.45014	-0.54269	0.851870532579331	-0.011793	-0.312221	-0.560839
Trial1	2	1	blindfold	clockwise	practice	Guided	1	0.5	-0.25	26.64572	1.30003	-1.45014	-0.55641	0.856700114892225	0.103354	-0.295203	-0.625481
Trial1	2	1	blindfold	clockwise	practice	Guided	1	0.5	-0.25	26.66573	1.30006	-1.45016	-0.57073	0.861953484922038	0.146804	-0.388216	-0.516473
Trial1	2	1	blindfold	clockwise	practice	Guided	1	0.5	-0.25	26.68571	1.30007	-1.45017	-0.5852	0.867450937273239	0.054848	-0.498136	-0.639662
Trial1	2	1	blindfold	clockwise	practice	Guided	1	0.5	-0.25	26.70572	1.30006	-1.45022	-0.61514	0.879444877468501	0.041591	-0.459983	-0.566926
Trial1	2	1	blindfold	clockwise	practice	Guided	1	0.5	-0.25	26.72572	1.30002	-1.45017	-0.63029	0.885806198316086	-0.117951	-0.282071	-0.696879
Trial1	2	1	blindfold	clockwise	practice	Guided	1	0.5	-0.25	26.74573	1.29997	-1.45014	-0.64622	0.892716256055669	-0.004808	-0.184677	-0.627534
Trial1	2	1	blindfold	clockwise	practice	Guided	1	0.5	-0.25	26.76572	1.29996	-1.45011	-0.66235	0.899982528030592	-0.109404	-0.231165	-0.540962
Trial1	2	1	blindfold	clockwise	practice	Guided	1	0.5	-0.25	26.78572	1.29994	-1.45011	-0.69206	0.913959089051826	-0.141526	-0.108384	-0.55076
Trial1	2	1	blindfold	clockwise	practice	Guided	1	0.5	-0.25	26.80573	1.29994	-1.45005	-0.70997	0.922754884519865	0.048096	0.039775	-0.484159
Trial1	2	1	blindfold	clockwise	practice	Guided	1	0.5	-0.25	26.82571	1.30001	-1.45	-0.7266099	0.931221233375898	0.038759	-0.0067811	-0.540247
Trial1	2	1	blindfold	clockwise	practice	Guided	1	0.5	-0.25	26.84572	1.30001	-1.45	-0.7429	0.939662901928037	-0.067528	-0.137943	-0.450694
Trial1	2	1	blindfold	clockwise	practice	Guided	1	0.5	-0.25	26.86572	1.29999	-1.45003	-0.75976	0.948598535880585	-0.074865	0.039805	-0.413455
Trial1	2	1	blindfold	clockwise	practice	Guided	1	0.5	-0.25	26.88573	1.29997	-1.45001	-0.77557	0.957170752358423	-0.135333	-0.049065	-0.288054
Trial1	2	1	blindfold	clockwise	practice	Guided	1	0.5	-0.25	26.90572	1.29991	-1.44998	-0.8082801	0.975465295161189	-0.322068	0.166734	-0.259532
Trial1	2	1	blindfold	clockwise	practice	Guided	1	0.5	-0.25	26.92572	1.29981	-1.44994	-0.82451	0.984762734682502	-0.387745	0.094733	-0.104895
Trial1	2	1	blindfold	clockwise	practice	Guided	1	0.5	-0.25	26.94572	1.29982	-1.44995	-0.83995	0.993857589520823	-0.316522	-0.0068562	-0.074072
Trial1	2	1	blindfold	clockwise	practice	Guided	1	0.5	-0.25	26.96571	1.29984	-1.44997	-0.85504	1.00290457776995	-0.1825	0.124315	-0.039972
Trial1	2	1	blindfold	clockwise	practice	Guided	1	0.5	-0.25	26.98572	1.29988	-1.44995	-0.87014	1.0121173965716	-0.202166	0.111577	0.135894
Trial1	2	1	blindfold	clockwise	practice	Guided	1	0.5	-0.25	27.00572	1.2999	-1.44995	-0.89883	1.02996129618458	-0.161647	0.132715	-0.0060393
Trial1	2	1	blindfold	clockwise	practice	Guided	1	0.5	-0.25	27.02573	1.29989	-1.44995	-0.91295	1.03890651808229	-0.094499	0.141119	-0.12151
Trial1	2	1	blindfold	clockwise	practice	Guided	1	0.5	-0.25	27.04572	1.2999	-1.44995	-0.92586	1.04719946082854	-0.258197	0.115699	0.243523
Trial1	2	1	blindfold	clockwise	practice	Guided	1	0.5	-0.25	27.06572	1.29989	-1.44996	-0.93873	1.05554397973261	-0.204715	0.064901	0.152692
Trial1	2	1	blindfold	clockwise	practice	Guided	1	0.5	-0.25	27.08572	1.29991	-1.44997	-0.95112	1.06368473147758	-0.131042	0.132593	0.243374
Trial1	2	1	blindfold	clockwise	practice	Guided	1	0.5	-0.25	27.10571	1.29993	-1.44994	-0.97539	1.07985130215849	-0.166446	0.145237	0.215362
Trial1	2	1	blindfold	clockwise	practice	Guided	1	0.5	-0.25	27.12572	1.29992	-1.44998	-0.98646	1.08731101122432	-0.123246	0.052111	-0.088438
Trial1	2	1	blindfold	clockwise	practice	Guided	1	0.5	-0.25	27.14572	1.29992	-1.44998	-0.9980201	1.09517393439307	-0.216095	0.221348	-0.07574
Trial1	2	1	blindfold	clockwise	practice	Guided	1	0.5	-0.25	27.16573	1.29989	-1.44991	-1.00947	1.10300441423868	-0.26986	0.280516	-0.102709
Trial1	2	1	blindfold	clockwise	practice	Guided	1	0.5	-0.25	27.18571	1.29987	-1.44985	-1.02054	1.11064122455135	-0.26046	0.259267	-0.34856
Trial1	2	1	blindfold	clockwise	practice	Guided	1	0.5	-0.25	27.20572	1.29985	-1.44985	-1.03204	1.11863602806823	-0.350785	0.208413	-0.486678
Trial1	2	1	blindfold	clockwise	practice	Guided	1	0.5	-0.25	27.22572	1.29983	-1.44989	-1.05284	1.13326079141647	-0.501569	0.12796	-0.341436
Trial1	2	1	blindfold	clockwise	practice	Guided	1	0.5	-0.25	27.24573	1.29977	-1.44989	-1.05369	1.13382079514363	-0.282895	0.881096	-1.825332
Trial1	2	1	blindfold	clockwise	practice	Guided	1	0.5	-0.25	27.26572	1.29976	-1.44988	-1.05224	1.13278650366988	-0.045071	-0.680441	-3.118225
Trial1	2	1	blindfold	clockwise	practice	Guided	1	0.5	-0.25	27.28572	1.2998	-1.45028	-1.05141	1.13222693586285	0.439952	-1.636828	-2.537604
Trial1	2	1	blindfold	clockwise	practice	Guided	1	0.5	-0.25	27.30573	1.30002	-1.45057	-1.05092	1.13203578569781	0.066527	-0.35881	-1.658539
Trial1	2	1	blindfold	clockwise	practice	Guided	1	0.5	-0.25	27.32571	1.30009	-1.44995	-1.05099	1.13213466223618	0.407641	-0.401154	-2.133859
Trial1	2	1	blindfold	clockwise	practice	Guided	1	0.5	-0.25	27.34572	1.3001	-1.45009	-1.05108	1.13220541784282	0.014021	-0.837008	-2.188015
Trial1	2	1	blindfold	clockwise	practice	Guided	1	0.5	-0.25	27.36572	1.30004	-1.45023	-1.05119	1.13224090113864	-0.508081	-0.451906	-2.541591
Trial1	2	1	blindfold	clockwise	practice	Guided	1	0.5	-0.25	27.38573	1.29979	-1.45018	-1.05125	1.13210671565721	-1.034984	0.140585	-2.619223
Trial1	2	1	blindfold	clockwise	practice	Guided	1	0.5	-0.25	27.40572	1.29881	-1.44998	-1.05128	1.13143585656098	-1.461011	0.17439	-2.379598
Trial1	2	1	blindfold	clockwise	practice	Guided	1	0.5	-0.25	27.42572	1.29394	-1.44995	-1.05144	1.12811644594715	-0.978136	-0.295355	-2.973723
Trial1	2	1	blindfold	clockwise	practice	Guided	1	0.5	-0.25	27.44572	1.29052	-1.45014	-1.05164	1.12585458181755	-0.894337	-0.553426	-3.322812
Trial1	2	1	blindfold	clockwise	practice	Guided	1	0.5	-0.25	27.46571	1.28674	-1.45028	-1.05182	1.1233322328782	-1.255245	-0.91736	-3.653616
Trial1	2	1	blindfold	clockwise	practice	Guided	1	0.5	-0.25	27.48572	1.28228	-1.45043	-1.05191	1.12027749483212	-1.87461	-1.099328	-3.816466
Trial1	2	1	blindfold	clockwise	practice	Guided	1	0.5	-0.25	27.50572	1.27681	-1.4505	-1.05188	1.11644318773508	-2.335585	-0.841188	-3.807802
Trial1	2	1	blindfold	clockwise	practice	Guided	1	0.5	-0.25	27.52573	1.26174	-1.45033	-1.0518	1.10595254913821	-2.494468	-0.591508	-3.488681
Trial1	2	1	blindfold	clockwise	practice	Guided	1	0.5	-0.25	27.54572	1.25172	-1.45027	-1.05174	1.09903138355228	-2.196872	-0.532214	-3.406117
Trial1	2	1	blindfold	clockwise	practice	Guided	1	0.5	-0.25	27.56572	1.24001	-1.45027	-1.05176	1.09107005503513	-1.622728	-0.646472	-3.6419
Trial1	2	1	blindfold	clockwise	practice	Guided	1	0.5	-0.25	27.58572	1.2278	-1.45034	-1.05181	1.08286295300952	-1.348246	-0.891917	-3.620648
Trial1	2	1	blindfold	clockwise	practice	Guided	1	0.5	-0.25	27.60571	1.21511	-1.45042	-1.05203	1.07453919992621	-1.268218	-0.896148	-3.88086
Trial1	2	1	blindfold	clockwise	practice	Guided	1	0.5	-0.25	27.62572	1.18784	-1.45043	-1.05204	1.05659451813934	-1.429585	-0.849599	-4.074599
Trial1	2	1	blindfold	clockwise	practice	Guided	1	0.5	-0.25	27.64572	1.17437	-1.45041	-1.05196	1.04781421637123	-1.499148	-0.722645	-3.835254
Trial1	2	1	blindfold	clockwise	practice	Guided	1	0.5	-0.25	27.66573	1.15902	-1.45034	-1.0519	1.03795517601446	-1.491107	-0.396746	-3.791294
Trial1	2	1	blindfold	clockwise	practice	Guided	1	0.5	-0.25	27.68571	1.14436	-1.45022	-1.05189	1.02870184751571	-1.247277	-0.282406	-3.866568
Trial1	2	1	blindfold	clockwise	practice	Guided	1	0.5	-0.25	27.70572	1.12825	-1.45016	-1.05195	1.01873540878297	-1.200389	-0.464267	-3.901638
Trial1	2	1	blindfold	clockwise	practice	Guided	1	0.5	-0.25	27.72572	1.09586	-1.45031	-1.05201	0.999134169653233	-1.276395	-0.591205	-4.041315
Trial1	2	1	blindfold	clockwise	practice	Guided	1	0.5	-0.25	27.74573	1.07923	-1.45031	-1.05208	0.989363359441994	-1.35919	-0.553119	-4.147267
Trial1	2	1	blindfold	clockwise	practice	Guided	1	0.5	-0.25	27.76572	1.06171	-1.4503	-1.05213	0.97925003712915	-1.36612	-0.709695	-4.283704
Trial1	2	1	blindfold	clockwise	practice	Guided	1	0.5	-0.25	27.78572	1.04437	-1.45033	-1.05215	0.969424260705687	-1.122757	-0.74355	-4.230232
Trial1	2	1	blindfold	clockwise	practice	Guided	1	0.5	-0.25	27.80573	1.02688	-1.45035	-1.05221	0.95976225922591	-0.850714	-0.595437	-4.377318
Trial1	2	1	blindfold	clockwise	practice	Guided	1	0.5	-0.25	27.82571	0.99165	-1.45027	-1.05218	0.940857344962715	-0.703107	-0.519236	-4.328191
Trial1	2	1	blindfold	clockwise	practice	Guided	1	0.5	-0.25	27.84572	0.97417	-1.45027	-1.05216	0.931825018534318	-0.419442	-0.557322	-4.307181
Trial1	2	1	blindfold	clockwise	practice	Guided	1	0.5	-0.25	27.86572	0.95759	-1.45026	-1.05218	0.923515797869171	-0.418974	-0.434546	-4.41913
Trial1	2	1	blindfold	clockwise	practice	Guided	1	0.5	-0.25	27.88573	0.94143	-1.45023	-1.05217	0.91560758166271	-0.605856	-0.29056	-4.316991
Trial1	2	1	blindfold	clockwise	practice	Guided	1	0.5	-0.25	27.90572	0.9256	-1.45016	-1.05209	0.90801090290403	-0.586701	-0.21855	-4.212116
Trial1	2	1	blindfold	clockwise	practice	Guided	1	0.5	-0.25	27.92572	0.89411	-1.45015	-1.05204	0.893639074212687	-0.545088	-0.434198	-4.019179
Trial1	2	1	blindfold	clockwise	practice	Guided	1	0.5	-0.25	27.94572	0.87884	-1.4502	-1.05202	0.886992544462308	-0.627612	-0.497549	-4.027884
Trial1	2	1	blindfold	clockwise	practice	Guided	1	0.5	-0.25	27.96571	0.86373	-1.45023	-1.05207	0.880690548503272	-0.515077	-0.446661	-4.193566
Trial1	2	1	blindfold	clockwise	practice	Guided	1	0.5	-0.25	27.98572	0.84793	-1.45022	-1.05207	0.874283486251104	-0.506905	-0.361908	-4.165146
Trial1	2	1	blindfold	clockwise	practice	Guided	1	0.5	-0.25	28.00572	0.83373	-1.4502	-1.05201	0.868674671563356	-0.449214	-0.3872	-4.042089
Trial1	2	1	blindfold	clockwise	practice	Guided	1	0.5	-0.25	28.02573	0.80466	-1.45021	-1.05198	0.857898408566878	-0.619767	-0.484302	-4.023966
Trial1	2	1	blindfold	clockwise	practice	Guided	1	0.5	-0.25	28.04572	0.79015	-1.45024	-1.052	0.852872278140973	-0.878356	-0.492681	-3.945068
Trial1	2	1	blindfold	clockwise	practice	Guided	1	0.5	-0.25	28.06572	0.77602	-1.45024	-1.05205	0.84821649875019	-0.953881	-0.505273	-4.102807
Trial1	2	1	blindfold	clockwise	practice	Guided	1	0.5	-0.25	28.08572	0.76131	-1.45025	-1.05207	0.843563409559468	-1.155915	-0.56875	-4.197543
Trial1	2	1	blindfold	clockwise	practice	Guided	1	0.5	-0.25	28.10571	0.74675	-1.4503	-1.05211	0.83920554323221	-1.22297	-0.767645	-4.252218
Trial1	2	1	blindfold	clockwise	practice	Guided	1	0.5	-0.25	28.12572	0.7319	-1.45037	-1.05213	0.834979124246084	-1.286463	-0.848049	-4.196248
Trial1	2	1	blindfold	clockwise	practice	Guided	1	0.5	-0.25	28.14572	0.7007099	-1.45047	-1.05215	0.826879144653164	-1.462568	-1.000394	-4.358174
Trial1	2	1	blindfold	clockwise	practice	Guided	1	0.5	-0.25	28.16573	0.6848	-1.45051	-1.05213	0.823142491746978	-1.515975	-1.161202	-4.228266
Trial1	2	1	blindfold	clockwise	practice	Guided	1	0.5	-0.25	28.18571	0.66802	-1.45056	-1.05211	0.819518826179202	-1.49582	-1.080798	-4.255752
Trial1	2	1	blindfold	clockwise	practice	Guided	1	0.5	-0.25	28.20572	0.65187	-1.45055	-1.05202	0.816272323926491	-1.324196	-0.924221	-4.135499
Trial1	2	1	blindfold	clockwise	practice	Guided	1	0.5	-0.25	28.22572	0.61692	-1.45042	-1.05195	0.810428313975467	-1.389634	-0.907294	-3.870242
Trial1	2	1	blindfold	clockwise	practice	Guided	1	0.5	-0.25	28.24573	0.59854	-1.45043	-1.05197	0.808001251339711	-1.48002	-0.987698	-4.025172
Trial1	2	1	blindfold	clockwise	practice	Guided	1	0.5	-0.25	28.26572	0.58088	-1.45052	-1.05204	0.806107749078907	-1.323084	-1.241606	-4.041517
Trial1	2	1	blindfold	clockwise	practice	Guided	1	0.5	-0.25	28.28572	0.56185	-1.45061	-1.05213	0.804510991210452	-1.361171	-1.334706	-4.309865
Trial1	2	1	blindfold	clockwise	practice	Guided	1	0.5	-0.25	28.30573	0.54317	-1.45065	-1.05219	0.803350709003017	-1.241756	-1.207752	-4.420556
Trial1	2	1	blindfold	clockwise	practice	Guided	1	0.5	-0.25	28.32571	0.52324	-1.45061	-1.05213	0.80246657878085	-1.20939	-1.186593	-4.315035
Trial1	2	1	blindfold	clockwise	practice	Guided	1	0.5	-0.25	28.34572	0.48548	-1.45059	-1.05214	0.802271403987272	-1.075177	-1.182361	-4.200501
Trial1	2	1	blindfold	clockwise	practice	Guided	1	0.5	-0.25	28.36572	0.46661	-1.45059	-1.05223	0.802924569826741	-0.857551	-1.216216	-4.557125
Trial1	2	1	blindfold	clockwise	practice	Free	1	0.5	-0.25	0	0.44116	-1.45278	-1.05075	0.802908919404892	-0.963108	-5.744253	-1.499363
Trial1	2	1	blindfold	clockwise	practice	Free	1	0.5	-0.25	0.01924133	0.44115	-1.45278	-1.05075	0.802909653297225	-0.927578	-5.718862	-1.568687
Trial1	2	1	blindfold	clockwise	practice	Free	1	0.5	-0.25	0.03924561	0.44115	-1.45277	-1.05134	0.803498034364403	-0.881074	-5.71463	-1.599454
Trial1	2	1	blindfold	clockwise	practice	Free	1	0.5	-0.25	0.05923462	0.44082	-1.45281	-1.05196	0.804140596715922	-0.879779	-5.54959	-1.473691
Trial1	2	1	blindfold	clockwise	practice	Free	1	0.5	-0.25	0.07923889	0.44042	-1.45279	-1.05265	0.804858224674783	-0.875343	-5.456491	-1.190891
Trial1	2	1	blindfold	clockwise	practice	Free	1	0.5	-0.25	0.09924316	0.43995	-1.45272	-1.05368	0.805920372190519	-0.834722	-5.274523	-1.630144
Trial1	2	1	blindfold	clockwise	practice	Free	1	0.5	-0.25	0.1192474	0.43936	-1.45269	-1.0549	0.807180964424896	-0.677863	-5.659617	-1.359377
Trial1	2	1	blindfold	clockwise	practice	Free	1	0.5	-0.25	0.1392365	0.43873	-1.45277	-1.05766	0.809980655255157	-0.647739	-5.562286	-1.416332
Trial1	2	1	blindfold	clockwise	practice	Free	1	0.5	-0.25	0.1592407	0.43741	-1.45277	-1.05923	0.811646876904222	-0.732669	-5.536895	-1.345664
Trial1	2	1	blindfold	clockwise	practice	Free	1	0.5	-0.25	0.179245	0.43661	-1.45275	-1.06078	0.813254315103454	-0.710901	-5.38455	-1.340004
Trial1	2	1	blindfold	clockwise	practice	Free	1	0.5	-0.25	0.1992493	0.43573	-1.45269	-1.06234	0.814878485018225	-0.693709	-5.130642	-1.187355
Trial1	2	1	blindfold	clockwise	practice	Free	1	0.5	-0.25	0.2192383	0.43486	-1.45257	-1.06371	0.816313140296197	-0.602555	-4.770939	-0.786119
Trial1	2	1	blindfold	clockwise	practice	Free	1	0.5	-0.25	0.2392426	0.43401	-1.45238	-1.0651	0.817766847105191	-0.459678	-4.199646	-0.49954
Trial1	2	1	blindfold	clockwise	practice	Free	1	0.5	-0.25	0.2592468	0.43273	-1.45187	-1.06525	0.818020590342172	-0.760075	-3.454849	-0.033768
Trial1	2	1	blindfold	clockwise	practice	Free	1	0.5	-0.25	0.2792358	0.43216	-1.45173	-1.06527	0.818087617232771	-0.96634	-3.365981	0.058909
Trial1	2	1	blindfold	clockwise	practice	Free	1	0.5	-0.25	0.2992401	0.43145	-1.45166	-1.06526	0.818136941297751	-1.146407	-3.277114	0.014362
Trial1	2	1	blindfold	clockwise	practice	Free	1	0.5	-0.25	0.3192444	0.43055	-1.45164	-1.06526	0.818212841958362	-1.314938	-3.272882	0.012892
Trial1	2	1	blindfold	clockwise	practice	Free	1	0.5	-0.25	0.3392487	0.42921	-1.45163	-1.06526	0.818327670667024	-1.25199	-3.247491	-0.0085292
Trial1	2	1	blindfold	clockwise	practice	Free	1	0.5	-0.25	0.3592377	0.42572	-1.45164	-1.06521	0.818587100549623	-0.959322	-3.272882	0.018002
Trial1	2	1	blindfold	clockwise	practice	Free	1	0.5	-0.25	0.3792419	0.42357	-1.45163	-1.06513	0.818705351838955	-0.77256	-3.137464	0.100934
Trial1	2	1	blindfold	clockwise	practice	Free	1	0.5	-0.25	0.3992462	0.4219	-1.4516	-1.06499	0.818723628939924	-0.75107	-3.006278	0.114982
Trial1	2	1	blindfold	clockwise	practice	Free	1	0.5	-0.25	0.4192352	0.42013	-1.45153	-1.06486	0.818764930781718	-0.781364	-2.972424	0.024988
Trial1	2	1	blindfold	clockwise	practice	Free	1	0.5	-0.25	0.4392395	0.41833	-1.45149	-1.06463	0.818713673931839	-0.773206	-2.947033	-0.037474
Trial1	2	1	blindfold	clockwise	practice	Free	1	0.5	-0.25	0.4592438	0.41475	-1.45145	-1.06445	0.818899508465801	-0.866698	-2.760834	0.119862
Trial1	2	1	blindfold	clockwise	practice	Free	1	0.5	-0.25	0.479248	0.41284	-1.45139	-1.06424	0.818891697560027	-0.803737	-2.676198	0.104271
Trial1	2	1	blindfold	clockwise	practice	Free	1	0.5	-0.25	0.4992371	0.41084	-1.45134	-1.06408	0.818947957049251	-0.657901	-2.676198	0.04981
Trial1	2	1	blindfold	clockwise	practice	Free	1	0.5	-0.25	0.5192413	0.40894	-1.45134	-1.06402	0.819097394795466	-0.574871	-2.765066	-0.047936
Trial1	2	1	blindfold	clockwise	practice	Free	1	0.5	-0.25	0.5392456	0.40714	-1.45137	-1.0644	0.819676932145612	-0.459795	-2.765066	-0.216116
Trial1	2	1	blindfold	clockwise	practice	Free	1	0.5	-0.25	0.5592346	0.4044	-1.45138	-1.0647	0.820289865739284	-0.428099	-2.688893	-0.222418
Trial1	2	1	blindfold	clockwise	practice	Free	1	0.5	-0.25	0.5792389	0.40338	-1.45135	-1.06501	0.820717155959414	-0.459122	-2.629648	-0.224056
Trial1	2	1	blindfold	clockwise	practice	Free	1	0.5	-0.25	0.5992432	0.40253	-1.45132	-1.06527	0.821075812849398	-0.529442	-2.595794	-0.240558
Trial1	2	1	blindfold	clockwise	practice	Free	1	0.5	-0.25	0.6192474	0.40181	-1.4513	-1.06549	0.821380076550528	-0.62189	-2.616953	-0.182589
Trial1	2	1	blindfold	clockwise	practice	Free	1	0.5	-0.25	0.6392365	0.4011	-1.45129	-1.06589	0.82186229500051	-0.603902	-2.553476	-0.185683
Trial1	2	1	blindfold	clockwise	practice	Free	1	0.5	-0.25	0.6592407	0.3997	-1.45124	-1.06609	0.822230479200254	-0.693512	-2.51539	-0.177897
Trial1	2	1	blindfold	clockwise	practice	Free	1	0.5	-0.25	0.679245	0.39893	-1.45124	-1.06624	0.82247358813298	-0.544156	-2.473072	-0.060029
Trial1	2	1	blindfold	clockwise	practice	Free	1	0.5	-0.25	0.6992493	0.39825	-1.45123	-1.06634	0.822656679194259	-0.486312	-2.396899	-0.056719
Trial1	2	1	blindfold	clockwise	practice	Free	1	0.5	-0.25	0.7192383	0.39771	-1.4512	-1.06639	0.822773317695111	-0.438253	-2.341886	-0.054926
Trial1	2	1	blindfold	clockwise	practice	Free	1	0.5	-0.25	0.7392426	0.39732	-1.45118	-1.06644	0.822871452243548	-0.461993	-2.354581	-0.0090106
Trial1	2	1	blindfold	clockwise	practice	Free	1	0.5	-0.25	0.7592468	0.39689	-1.45119	-1.06646	0.822945090873317	-0.623301	-2.405363	-0.084743
Trial1	2	1	blindfold	clockwise	practice	Free	1	0.5	-0.25	0.7792358	0.39674	-1.4512	-1.06647	0.822973835978251	-0.667734	-2.384204	-0.062541
Trial1	2	1	blindfold	clockwise	practice	Free	1	0.5	-0.25	0.7992401	0.39657	-1.45119	-1.06647	0.822995182516815	-0.659091	-2.282641	0.0095041
Trial1	2	1	blindfold	clockwise	practice	Free	1	0.5	-0.25	0.8192444	0.39636	-1.45115	-1.06646	0.823011665172648	-0.531178	-2.16415	0.033482
Trial1	2	1	blindfold	clockwise	practice	Free	1	0.5	-0.25	0.8392487	0.39619	-1.45109	-1.06641	0.822983543214041	-0.484789	-2.062587	0.082335
Trial1	2	1	blindfold	clockwise	practice	Free	1	0.5	-0.25	0.8592377	0.39602	-1.45102	-1.06641	0.823005003104228	-0.458116	-2.041428	0.170829
Trial1	2	1	blindfold	clockwise	practice	Free	1	0.5	-0.25	0.8792419	0.396	-1.45102	-1.0664	0.822997596539666	-0.434602	-2.100673	0.078542
Trial1	2	1	blindfold	clockwise	practice	Free	1	0.5	-0.25	0.8992462	0.39597	-1.45104	-1.0664	0.82300138571294	-0.441496	-2.16415	0.034134
Trial1	2	1	blindfold	clockwise	practice	Free	1	0.5	-0.25	0.9192352	0.39595	-1.45107	-1.0664	0.823003913681471	-0.453994	-2.206468	0.020806
Trial1	2	1	blindfold	clockwise	practice	Free	1	0.5	-0.25	0.9392395	0.39593	-1.45108	-1.0664	0.823006445896665	-0.45481	-2.121832	0.037571
Trial1	2	1	blindfold	clockwise	practice	Free	1	0.5	-0.25	0.9592438	0.39588	-1.45105	-1.06639	0.823002834099168	-0.544639	-2.066819	0.063176
Trial1	2	1	blindfold	clockwise	practice	Free	1	0.5	-0.25	0.979248	0.39584	-1.45104	-1.06639	0.823007898651014	-0.60614	-2.062587	0.03748
Trial1	2	1	blindfold	clockwise	practice	Free	1	0.5	-0.25	0.9992371	0.39578	-1.45103	-1.06639	0.823015497182986	-0.590939	-2.011805	0.0046706
Trial1	2	1	blindfold	clockwise	practice	Free	1	0.5	-0.25	1.019241	0.39567	-1.45102	-1.06636	0.822999631803538	-0.669276	-1.986415	0.05176
Trial1	2	1	blindfold	clockwise	practice	Free	1	0.5	-0.25	1.039246	0.39544	-1.45099	-1.06625	0.822919679588905	-0.58859	-1.961024	0.122554
Trial1	2	1	blindfold	clockwise	practice	Free	1	0.5	-0.25	1.059235	0.39483	-1.45099	-1.06619	0.822937940869188	-0.592086	-1.986415	0.10107
Trial1	2	1	blindfold	clockwise	practice	Free	1	0.5	-0.25	1.079239	0.39442	-1.451	-1.06612	0.822920921578005	-0.672289	-1.965256	0.105255
Trial1	2	1	blindfold	clockwise	practice	Free	1	0.5	-0.25	1.099243	0.3939	-1.45098	-1.06603	0.822898663871212	-0.760211	-1.90601	0.083566
Trial1	2	1	blindfold	clockwise	practice	Free	1	0.5	-0.25	1.119247	0.39314	-1.45096	-1.06593	0.822897827898664	-0.894192	-1.893315	0.088814
Trial1	2	1	blindfold	clockwise	practice	Free	1	0.5	-0.25	1.139236	0.39201	-1.45094	-1.06582	0.822936257243991	-0.941243	-1.893315	-0.017625
Trial1	2	1	blindfold	clockwise	practice	Free	1	0.5	-0.25	1.159241	0.38883	-1.45097	-1.06579	0.823329818746249	-0.791099	-1.948328	-0.00082362
Trial1	2	1	blindfold	clockwise	practice	Free	1	0.5	-0.25	1.179245	0.38681	-1.45096	-1.06577	0.823585282114149	-0.82106	-1.897547	-0.013683
Trial1	2	1	blindfold	clockwise	practice	Free	1	0.5	-0.25	1.199249	0.38463	-1.45095	-1.06579	0.823907434750357	-0.722401	-1.935633	-0.03549
Trial1	2	1	blindfold	clockwise	practice	Free	1	0.5	-0.25	1.219238	0.38228	-1.45096	-1.06587	0.824319068205399	-0.676396	-1.948328	-0.062211
Trial1	2	1	blindfold	clockwise	practice	Free	1	0.5	-0.25	1.239243	0.37981	-1.45097	-1.06643	0.825229383283598	-0.575699	-1.977951	-0.195342
Trial1	2	1	blindfold	clockwise	practice	Free	1	0.5	-0.25	1.259247	0.37482	-1.45097	-1.06683	0.826366351300379	-0.484383	-1.855229	-0.152169
Trial1	2	1	blindfold	clockwise	practice	Free	1	0.5	-0.25	1.279236	0.37249	-1.45094	-1.06717	0.827058432606567	-0.406264	-1.757897	-0.025916
Trial1	2	1	blindfold	clockwise	practice	Free	1	0.5	-0.25	1.29924	0.37017	-1.45089	-1.06741	0.827656284336041	-0.402519	-1.702884	0.054368
Trial1	2	1	blindfold	clockwise	practice	Free	1	0.5	-0.25	1.319244	0.36801	-1.45085	-1.06756	0.828145910035097	-0.429916	-1.707116	0.082685
Trial1	2	1	blindfold	clockwise	practice	Free	1	0.5	-0.25	1.339249	0.36584	-1.45084	-1.0679	0.82883002877542	-0.394032	-1.635175	-0.055158
Trial1	2	1	blindfold	clockwise	practice	Free	1	0.5	-0.25	1.359238	0.36183	-1.45086	-1.06811	0.829695669718032	-0.375221	-1.762129	-0.095235
Trial1	2	1	blindfold	clockwise	practice	Free	1	0.5	-0.25	1.379242	0.35996	-1.45087	-1.0683	0.830196422825869	-0.259828	-1.715579	-0.0009532
Trial1	2	1	blindfold	clockwise	practice	Free	1	0.5	-0.25	1.399246	0.35826	-1.45086	-1.06846	0.830642508753862	-0.293403	-1.69442	-0.040434
Trial1	2	1	blindfold	clockwise	practice	Free	1	0.5	-0.25	1.419235	0.35671	-1.45085	-1.06861	0.831056242410454	-0.280215	-1.74097	-0.035494
Trial1	2	1	blindfold	clockwise	practice	Free	1	0.5	-0.25	1.43924	0.3553	-1.45086	-1.06861	0.831300509758805	-0.334097	-1.774825	-0.025514
Trial1	2	1	blindfold	clockwise	practice	Free	1	0.5	-0.25	1.459244	0.35321	-1.45087	-1.06887	0.831922650148686	-0.321237	-1.690189	-0.012158
Trial1	2	1	blindfold	clockwise	practice	Free	1	0.5	-0.25	1.479248	0.35238	-1.45085	-1.06886	0.832059763627212	-0.288721	-1.673261	0.07287
Trial1	2	1	blindfold	clockwise	practice	Free	1	0.5	-0.25	1.499237	0.35175	-1.45083	-1.06882	0.832132356316966	-0.275513	-1.592857	0.079493
Trial1	2	1	blindfold	clockwise	practice	Free	1	0.5	-0.25	1.519241	0.35122	-1.4508	-1.0688	0.832207233768857	-0.299611	-1.592857	0.0057742
Trial1	2	1	blindfold	clockwise	practice	Free	1	0.5	-0.25	1.539246	0.35084	-1.45079	-1.06879	0.832265515398866	-0.329189	-1.580162	-0.025105
Trial1	2	1	blindfold	clockwise	practice	Free	1	0.5	-0.25	1.559235	0.35043	-1.45075	-1.06878	0.832329129810566	-0.123456	-1.360108	0.052322
Trial1	2	1	blindfold	clockwise	practice	Free	1	0.5	-0.25	1.579239	0.35043	-1.45071	-1.06878	0.832329129810566	0.036148	-1.300863	0.068587
Trial1	2	1	blindfold	clockwise	practice	Free	1	0.5	-0.25	1.599243	0.35043	-1.45066	-1.06877	0.832319279239636	0.118403	-1.211995	0.207178
Trial1	2	1	blindfold	clockwise	practice	Free	1	0.5	-0.25	1.619247	0.35044	-1.45064	-1.06876	0.832307751866732	0.181203	-1.283936	0.197609
Trial1	2	1	blindfold	clockwise	practice	Free	1	0.5	-0.25	1.639236	0.35045	-1.45065	-1.06876	0.8323059525532	0.224662	-1.419353	0.128218
Trial1	2	1	blindfold	clockwise	practice	Free	1	0.5	-0.25	1.659241	0.35047	-1.45074	-1.06876	0.832302364984359	0.139099	-1.537844	-0.035806
Trial1	2	1	blindfold	clockwise	practice	Free	1	0.5	-0.25	1.679245	0.35047	-1.45076	-1.06875	0.832292514336174	0.0030553	-1.508221	0.012155
Trial1	2	1	blindfold	clockwise	practice	Free	1	0.5	-0.25	1.699249	0.35047	-1.45075	-1.06874	0.832282663691878	-0.07126	-1.381267	0.166465
Trial1	2	1	blindfold	clockwise	practice	Free	1	0.5	-0.25	1.719238	0.35046	-1.45072	-1.06873	0.832274606841635	-0.118372	-1.305095	0.216345
Trial1	2	1	blindfold	clockwise	practice	Free	1	0.5	-0.25	1.739243	0.35046	-1.45068	-1.0687	0.832245172276556	-0.146656	-1.377035	0.226459
Trial1	2	1	blindfold	clockwise	practice	Free	1	0.5	-0.25	1.759247	0.35041	-1.45068	-1.06865	0.832204901548618	-0.465888	-1.309327	0.255352
Trial1	2	1	blindfold	clockwise	practice	Free	1	0.5	-0.25	1.779236	0.35031	-1.45066	-1.06856	0.832134355866786	-0.443957	-1.216227	0.229468
Trial1	2	1	blindfold	clockwise	practice	Free	1	0.5	-0.25	1.79924	0.35008	-1.45063	-1.06842	0.832037979066782	-0.414477	-1.216227	0.176198
Trial1	2	1	blindfold	clockwise	practice	Free	1	0.5	-0.25	1.819244	0.34977	-1.45061	-1.06821	0.831887410390622	-0.288573	-1.190836	0.245441
Trial1	2	1	blindfold	clockwise	practice	Free	1	0.5	-0.25	1.839249	0.34947	-1.4506	-1.06769	0.831430234863413	-0.178831	-1.224691	0.280215
Trial1	2	1	blindfold	clockwise	practice	Free	1	0.5	-0.25	1.859238	0.34903	-1.4506	-1.06749	0.831313301715896	-0.241663	-1.224691	0.201305
Trial1	2	1	blindfold	clockwise	practice	Free	1	0.5	-0.25	1.879242	0.34879	-1.45061	-1.0673	0.831170075915019	-0.303175	-1.190836	0.185622
Trial1	2	1	blindfold	clockwise	practice	Free	1	0.5	-0.25	1.899246	0.3485	-1.45059	-1.0671	0.831026313965233	-0.316616	-1.03426	0.184058
Trial1	2	1	blindfold	clockwise	practice	Free	1	0.5	-0.25	1.919235	0.34815	-1.45054	-1.06682	0.830814889731227	-0.33594	-0.945392	0.221774
Trial1	2	1	blindfold	clockwise	practice	Free	1	0.5	-0.25	1.93924	0.34771	-1.45049	-1.06599	0.830079443266811	-0.30296	-0.996173	0.278
Trial1	2	1	blindfold	clockwise	practice	Free	1	0.5	-0.25	1.959244	0.34674	-1.45049	-1.06549	0.829766580130631	-0.324993	-1.000405	0.277456
Trial1	2	1	blindfold	clockwise	practice	Free	1	0.5	-0.25	1.979248	0.34614	-1.4505	-1.065	0.829396162106785	-0.326052	-1.021564	0.175878
Trial1	2	1	blindfold	clockwise	practice	Free	1	0.5	-0.25	1.999237	0.34542	-1.4505	-1.06456	0.829097621321498	-0.36124	-1.000405	0.103694
Trial1	2	1	blindfold	clockwise	practice	Free	1	0.5	-0.25	2.019241	0.34463	-1.4505	-1.06408	0.828773842644171	-0.333277	-0.928465	0.179635
Trial1	2	1	blindfold	clockwise	practice	Free	1	0.5	-0.25	2.039246	0.34375	-1.45047	-1.06299	0.827868782835641	-0.277813	-0.873451	0.23276
Trial1	2	1	blindfold	clockwise	practice	Free	1	0.5	-0.25	2.059235	0.34175	-1.45044	-1.0625	0.82776766326692	-0.184657	-0.991942	0.080957
Trial1	2	1	blindfold	clockwise	practice	Free	1	0.5	-0.25	2.079239	0.34078	-1.45049	-1.06212	0.8275807164882	-0.105824	-1.101968	-0.0028519
Trial1	2	1	blindfold	clockwise	practice	Free	1	0.5	-0.25	2.099243	0.33995	-1.45053	-1.06186	0.827485831220175	-0.119733	-1.093505	0.020628
Trial1	2	1	blindfold	clockwise	practice	Free	1	0.5	-0.25	2.119247	0.33932	-1.45055	-1.06165	0.827401864225411	-0.122709	-1.068114	0.071821
Trial1	2	1	blindfold	clockwise	practice	Free	1	0.5	-0.25	2.139236	0.33884	-1.45053	-1.06131	0.827161740521404	-0.131556	-0.962319	0.0716
Trial1	2	1	blindfold	clockwise	practice	Free	1	0.5	-0.25	2.159241	0.33813	-1.45047	-1.06124	0.827231628345927	-0.192531	-0.966551	-0.048442
Trial1	2	1	blindfold	clockwise	practice	Free	1	0.5	-0.25	2.179245	0.33785	-1.45047	-1.06126	0.827306100712148	-0.213303	-0.991942	-0.079474
Trial1	2	1	blindfold	clockwise	practice	Free	1	0.5	-0.25	2.199249	0.33763	-1.45048	-1.06128	0.827368892007871	-0.207746	-0.94116	-0.0077088
Trial1	2	1	blindfold	clockwise	practice	Free	1	0.5	-0.25	2.219238	0.33746	-1.45047	-1.06126	0.827382626816961	-0.166235	-0.797279	0.060474
Trial1	2	1	blindfold	clockwise	practice	Free	1	0.5	-0.25	2.239243	0.33735	-1.45042	-1.06114	0.827286659259855	-0.138262	-0.72957	0.117526
Trial1	2	1	blindfold	clockwise	practice	Free	1	0.5	-0.25	2.259247	0.33719	-1.45036	-1.06111	0.827288679612008	-0.13577	-0.750729	0.075504
Trial1	2	1	blindfold	clockwise	practice	Free	1	0.5	-0.25	2.279236	0.33711	-1.45037	-1.06111	0.82730442520961	-0.17539	-0.805742	-0.026663
Trial1	2	1	blindfold	clockwise	practice	Free	1	0.5	-0.25	2.29924	0.33707	-1.45039	-1.06111	0.827312306665465	-0.172093	-0.843829	-0.0019093
Trial1	2	1	blindfold	clockwise	practice	Free	1	0.5	-0.25	2.319244	0.33706	-1.45041	-1.0611	0.827304461341489	-0.241298	-0.784583	0.049455
Trial1	2	1	blindfold	clockwise	practice	Free	1	0.5	-0.25	2.339249	0.33705	-1.4504	-1.06108	0.827286792902033	-0.145641	-0.746497	0.100219
Trial1	2	1	blindfold	clockwise	practice	Free	1	0.5	-0.25	2.359238	0.33701	-1.45036	-1.06103	0.827245701901697	-0.220048	-0.670325	0.168094
Trial1	2	1	blindfold	clockwise	practice	Free	1	0.5	-0.25	2.379242	0.33694	-1.45034	-1.06093	0.827161443577118	-0.27876	-0.63647	0.170349
Trial1	2	1	blindfold	clockwise	practice	Free	1	0.5	-0.25	2.399246	0.33676	-1.45032	-1.06078	0.827049931683745	-0.380504	-0.61108	0.173008
Trial1	2	1	blindfold	clockwise	practice	Free	1	0.5	-0.25	2.419235	0.3364	-1.4503	-1.06062	0.826964241275897	-0.334819	-0.628007	0.057431
Trial1	2	1	blindfold	clockwise	practice	Free	1	0.5	-0.25	2.43924	0.3359	-1.45031	-1.06013	0.826582980853805	-0.280119	-0.687252	0.127289
Trial1	2	1	blindfold	clockwise	practice	Free	1	0.5	-0.25	2.459244	0.3346	-1.45033	-1.05982	0.826538262453472	-0.315485	-0.649166	0.113202
Trial1	2	1	blindfold	clockwise	practice	Free	1	0.5	-0.25	2.479248	0.33378	-1.45032	-1.0595	0.826389313595712	-0.259677	-0.640702	0.077756
Trial1	2	1	blindfold	clockwise	practice	Free	1	0.5	-0.25	2.499237	0.33288	-1.45032	-1.05916	0.826237855415716	-0.228087	-0.695716	0.096215
Trial1	2	1	blindfold	clockwise	practice	Free	1	0.5	-0.25	2.519241	0.33193	-1.45033	-1.05886	0.826136756603878	-0.226447	-0.628007	0.037284
Trial1	2	1	blindfold	clockwise	practice	Free	1	0.5	-0.25	2.539246	0.33097	-1.45031	-1.05818	0.825667129341929	-0.244547	-0.589921	0.044869
Trial1	2	1	blindfold	clockwise	practice	Free	1	0.5	-0.25	2.559235	0.32887	-1.45024	-1.05775	0.825678822763139	-0.216402	-0.416236	0.109253
Trial1	2	1	blindfold	clockwise	practice	Free	1	0.5	-0.25	2.579239	0.32773	-1.45022	-1.05725	0.825426890976058	-0.251494	-0.530387	0.103413
Trial1	2	1	blindfold	clockwise	practice	Free	1	0.5	-0.25	2.599243	0.32651	-1.45024	-1.05671	0.825154414482036	-0.278467	-0.454148	0.110589
Trial1	2	1	blindfold	clockwise	practice	Free	1	0.5	-0.25	2.619247	0.32512	-1.45023	-1.05616	0.824910240914886	-0.335189	-0.432858	0.086983
Trial1	2	1	blindfold	clockwise	practice	Free	1	0.5	-0.25	2.639236	0.32368	-1.45022	-1.05507	0.824151995190539	-0.200399	-0.445432	0.063752
Trial1	2	1	blindfold	clockwise	practice	Free	1	0.5	-0.25	2.659241	0.32054	-1.45022	-1.05453	0.824302400848838	-0.275622	-0.440954	0.056202
Trial1	2	1	blindfold	clockwise	practice	Free	1	0.5	-0.25	2.679245	0.31893	-1.45022	-1.05393	0.824069087396043	-0.277987	-0.373133	0.110781
Trial1	2	1	blindfold	clockwise	practice	Free	1	0.5	-0.25	2.699249	0.31716	-1.4502	-1.0533	0.823845488485707	-0.222102	-0.318023	0.058665
Trial1	2	1	blindfold	clockwise	practice	Free	1	0.5	-0.25	2.719238	0.31525	-1.45017	-1.05268	0.82366726683172	-0.175336	-0.322164	0.010327
Trial1	2	1	blindfold	clockwise	practice	Free	1	0.5	-0.25	2.739243	0.31335	-1.45015	-1.05129	0.822741725002495	-0.185476	-0.25438	0.039352
Trial1	2	1	blindfold	clockwise	practice	Free	1	0.5	-0.25	2.759247	0.30938	-1.45008	-1.05039	0.822775878741442	-0.229892	-0.076553	0.243423
Trial1	2	1	blindfold	clockwise	practice	Free	1	0.5	-0.25	2.779236	0.30727	-1.45004	-1.0494	0.822304785507532	-0.271931	-0.055377	0.086069
Trial1	2	1	blindfold	clockwise	practice	Free	1	0.5	-0.25	2.79924	0.30498	-1.45004	-1.04844	0.821911915918493	-0.350403	-0.182301	0.049131
Trial1	2	1	blindfold	clockwise	practice	Free	1	0.5	-0.25	2.819244	0.3024	-1.45007	-1.04747	0.821586344534404	-0.42533	-0.135705	0.033425
Trial1	2	1	blindfold	clockwise	practice	Free	1	0.5	-0.25	2.839249	0.29953	-1.45007	-1.04558	0.820448538558123	-0.466801	-0.118748	0.069671
Trial1	2	1	blindfold	clockwise	practice	Free	1	0.5	-0.25	2.859238	0.29314	-1.45004	-1.04459	0.821075102717657	-0.319636	-0.114465	0.071941
Trial1	2	1	blindfold	clockwise	practice	Free	1	0.5	-0.25	2.879242	0.28951	-1.45006	-1.04364	0.82107887110699	-0.412525	-0.063649	0.059876
Trial1	2	1	blindfold	clockwise	practice	Free	1	0.5	-0.25	2.899246	0.28587	-1.45005	-1.0427	0.821111949779576	-0.3709	-0.059401	-0.081167
Trial1	2	1	blindfold	clockwise	practice	Free	1	0.5	-0.25	2.919235	0.28189	-1.45005	-1.04183	0.821320168042212	-0.390129	-0.22863	-0.048077
Trial1	2	1	blindfold	clockwise	practice	Free	1	0.5	-0.25	2.93924	0.27743	-1.45009	-1.0404	0.82113921502354	-0.342627	-0.207408	-0.124919
Trial1	2	1	blindfold	clockwise	practice	Free	1	0.5	-0.25	2.959244	0.26834	-1.45008	-1.03969	0.822968215401631	-0.409412	2.9069E-05	-0.0018009
Trial1	2	1	blindfold	clockwise	practice	Free	1	0.5	-0.25	2.979248	0.26327	-1.45001	-1.039	0.823748831487815	-0.372084	0.021184	0.075506
Trial1	2	1	blindfold	clockwise	practice	Free	1	0.5	-0.25	2.999237	0.25829	-1.44997	-1.03831	0.824534089063366	-0.251582	0.042335	-0.03448
Trial1	2	1	blindfold	clockwise	practice	Free	1	0.5	-0.25	3.019241	0.25289	-1.44998	-1.03762	0.82547484972238	-0.23661	-0.03384	0.030454
Trial1	2	1	blindfold	clockwise	practice	Free	1	0.5	-0.25	3.039246	0.2474	-1.45001	-1.03622	0.825801782522938	-0.193373	-0.0042135	0.077412
Trial1	2	1	blindfold	clockwise	practice	Free	1	0.5	-0.25	3.059235	0.23654	-1.44994	-1.03547	0.828477099244956	-0.357263	0.12691	0.052154
Trial1	2	1	blindfold	clockwise	practice	Free	1	0.5	-0.25	3.079239	0.23073	-1.44992	-1.0347	0.829614540551036	-0.406037	0.287665	0.067606
Trial1	2	1	blindfold	clockwise	practice	Free	1	0.5	-0.25	3.099243	0.22491	-1.44987	-1.03396	0.830823544788114	-0.34594	0.359517	-0.014185
Trial1	2	1	blindfold	clockwise	practice	Free	1	0.5	-0.25	3.119247	0.21895	-1.44984	-1.03318	0.83208173305716	-0.34046	0.279023	0.09973
Trial1	2	1	blindfold	clockwise	practice	Free	1	0.5	-0.25	3.139236	0.21276	-1.44984	-1.03175	0.832850420317495	-0.21655	0.363566	-0.010395
Trial1	2	1	blindfold	clockwise	practice	Free	1	0.5	-0.25	3.159241	0.20041	-1.44983	-1.03107	0.836555137772317	-0.35829	0.350681	-0.03857
Trial1	2	1	blindfold	clockwise	practice	Free	1	0.5	-0.25	3.179245	0.19439	-1.44983	-1.03052	0.838217683140931	-0.374178	0.359046	-0.105892
Trial1	2	1	blindfold	clockwise	practice	Free	1	0.5	-0.25	3.199249	0.18808	-1.44983	-1.03003	0.840083869346699	-0.381182	0.346259	-0.0090825
Trial1	2	1	blindfold	clockwise	practice	Free	1	0.5	-0.25	3.219238	0.18165	-1.44982	-1.02963	0.842122067279644	-0.351824	0.49003	-0.10881
Trial1	2	1	blindfold	clockwise	practice	Free	1	0.5	-0.25	3.239243	0.17491	-1.44978	-1.02899	0.844102469660089	-0.446683	0.468756	-0.05196
Trial1	2	1	blindfold	clockwise	practice	Free	1	0.5	-0.25	3.259247	0.16097	-1.44975	-1.0287	0.849302666930591	-0.38607	0.532093	0.030099
Trial1	2	1	blindfold	clockwise	practice	Free	1	0.5	-0.25	3.279236	0.15425	-1.44974	-1.0285	0.851824661783764	-0.325102	0.540548	-0.106809
Trial1	2	1	blindfold	clockwise	practice	Free	1	0.5	-0.25	3.29924	0.14708	-1.44974	-1.0284	0.854668939835417	-0.294321	0.557442	-0.089025
Trial1	2	1	blindfold	clockwise	practice	Free	1	0.5	-0.25	3.319244	0.14008	-1.44973	-1.02836	0.857546918534995	-0.378846	0.608224	-0.090364
Trial1	2	1	blindfold	clockwise	practice	Free	1	0.5	-0.25	3.339249	0.13302	-1.4497	-1.02833	0.860506854554907	-0.349573	0.659005	0.011389
Trial1	2	1	blindfold	clockwise	practice	Free	1	0.5	-0.25	3.359238	0.11859	-1.44965	-1.02834	0.866767972295256	-0.330655	0.722482	-0.042176
Trial1	2	1	blindfold	clockwise	practice	Free	1	0.5	-0.25	3.379242	0.1115	-1.44963	-1.02834	0.869911134266632	-0.398326	0.819814	0.020105
Trial1	2	1	blindfold	clockwise	practice	Free	1	0.5	-0.25	3.399246	0.10417	-1.44958	-1.02828	0.873155871789381	-0.389846	0.951	0.062621
Trial1	2	1	blindfold	clockwise	practice	Free	1	0.5	-0.25	3.419235	0.097057	-1.44954	-1.02813	0.876270082544738	-0.380611	0.929841	0.046323
Trial1	2	1	blindfold	clockwise	practice	Free	1	0.5	-0.25	3.43924	0.089758	-1.44954	-1.02758	0.879163914978225	-0.37256	0.866364	0.097195
Trial1	2	1	blindfold	clockwise	practice	Free	1	0.5	-0.25	3.459244	0.075514	-1.44953	-1.02715	0.885522748359683	-0.501296	1.052563	0.142735
Trial1	2	1	blindfold	clockwise	practice	Free	1	0.5	-0.25	3.479248	0.068305	-1.44948	-1.02658	0.888502795074464	-0.44377	1.124503	0.206753
Trial1	2	1	blindfold	clockwise	practice	Free	1	0.5	-0.25	3.499237	0.060882	-1.44943	-1.02595	0.891584515741483	-0.34922	1.154126	0.115559
Trial1	2	1	blindfold	clockwise	practice	Free	1	0.5	-0.25	3.519241	0.053964	-1.44941	-1.02523	0.894387812333347	-0.398195	1.192212	0.149113
Trial1	2	1	blindfold	clockwise	practice	Free	1	0.5	-0.25	3.539246	0.046445	-1.44939	-1.02384	0.896961764111768	-0.463669	1.23453	-0.0063207
Trial1	2	1	blindfold	clockwise	practice	Free	1	0.5	-0.25	3.559235	0.032112	-1.44943	-1.02311	0.903669355192983	-0.383948	1.061026	0.133783
Trial1	2	1	blindfold	clockwise	practice	Free	1	0.5	-0.25	3.579239	0.025326	-1.44946	-1.02235	0.906553836487268	-0.481367	1.086417	0.057969
Trial1	2	1	blindfold	clockwise	practice	Free	1	0.5	-0.25	3.599243	0.018274	-1.44947	-1.02156	0.90959589999945	-0.494606	1.052563	0.041581
Trial1	2	1	blindfold	clockwise	practice	Free	1	0.5	-0.25	3.619247	0.010892	-1.44947	-1.02075	0.912842959484267	-0.507912	1.044099	0.071485
Trial1	2	1	blindfold	clockwise	practice	Free	1	0.5	-0.25	3.639236	0.003637	-1.44948	-1.0191	0.915363941531113	-0.498902	1.048331	0.055197
Trial1	2	1	blindfold	clockwise	practice	Free	1	0.5	-0.25	3.659241	-0.011482	-1.44949	-1.01824	0.922933635660496	-0.592073	1.103344	0.136206
Trial1	2	1	blindfold	clockwise	practice	Free	1	0.5	-0.25	3.679245	-0.019182	-1.44945	-1.01737	0.926502371402698	-0.578883	1.268385	0.031796
Trial1	2	1	blindfold	clockwise	practice	Free	1	0.5	-0.25	3.699249	-0.026993	-1.4494	-1.01655	0.930226015011982	-0.507579	1.158358	0.048954
Trial1	2	1	blindfold	clockwise	practice	Free	1	0.5	-0.25	3.719238	-0.035098	-1.44942	-1.01576	0.934193857985497	-0.480849	1.027172	0.036786
Trial1	2	1	blindfold	clockwise	practice	Free	1	0.5	-0.25	3.739243	-0.043039	-1.44946	-1.01434	0.937607091810721	-0.556798	1.149894	-0.016773
Trial1	2	1	blindfold	clockwise	practice	Free	1	0.5	-0.25	3.759247	-0.059488	-1.44942	-1.01365	0.946672095410749	-0.480399	1.217603	0.072074
Trial1	2	1	blindfold	clockwise	practice	Free	1	0.5	-0.25	3.779236	-0.067677	-1.44938	-1.01302	0.951029312974569	-0.535241	1.23453	-0.082235
Trial1	2	1	blindfold	clockwise	practice	Free	1	0.5	-0.25	3.79924	-0.076162	-1.44938	-1.01244	0.955655458698645	-0.507884	1.192212	0.014952
Trial1	2	1	blindfold	clockwise	practice	Free	1	0.5	-0.25	3.819244	-0.08443101	-1.44938	-1.01181	0.960163619715681	-0.50682	1.344557	0.069921
Trial1	2	1	blindfold	clockwise	practice	Free	1	0.5	-0.25	3.839249	-0.092721	-1.44933	-1.01037	0.964095817641509	-0.590998	1.53922	0.09262
Trial1	2	1	blindfold	clockwise	practice	Free	1	0.5	-0.25	3.859238	-0.10986	-1.44917	-1.00963	0.974149324650914	-0.586455	1.738114	0.085537
Trial1	2	1	blindfold	clockwise	practice	Free	1	0.5	-0.25	3.879242	-0.11816	-1.44914	-1.0088	0.978723282616111	-0.470168	1.742346	0.113614
Trial1	2	1	blindfold	clockwise	practice	Free	1	0.5	-0.25	3.899246	-0.12642	-1.44912	-1.00792	0.983282651345287	-0.62921	1.826982	0.171641
Trial1	2	1	blindfold	clockwise	practice	Free	1	0.5	-0.25	3.919235	-0.13466	-1.4491	-1.00697	0.987824355464895	-0.630634	1.767737	0.088388
Trial1	2	1	blindfold	clockwise	practice	Free	1	0.5	-0.25	3.93924	-0.14337	-1.44912	-1.00506	0.991988154946271	-0.420775	1.606929	0.114218
Trial1	2	1	blindfold	clockwise	practice	Free	1	0.5	-0.25	3.959244	-0.15918	-1.44923	-1.00414	1.00162140644331	-0.459643	1.551915	-0.047825
Trial1	2	1	blindfold	clockwise	practice	Free	1	0.5	-0.25	3.979248	-0.16732	-1.44922	-1.00323	1.00631574379912	-0.50579	1.619624	0.067257
Trial1	2	1	blindfold	clockwise	practice	Free	1	0.5	-0.25	3.999237	-0.17538	-1.4492	-1.00232	1.0110011933827	-0.525435	1.615392	0.164972
Trial1	2	1	blindfold	clockwise	practice	Free	1	0.5	-0.25	4.019241	-0.18291	-1.44919	-1.00139	1.01535853974053	-0.537559	1.666174	0.035577
Trial1	2	1	blindfold	clockwise	practice	Free	1	0.5	-0.25	4.039246	-0.19065	-1.44918	-0.99942	1.01913087546747	-0.665944	1.58577	0.060699
Trial1	2	1	blindfold	clockwise	practice	Free	1	0.5	-0.25	4.059235	-0.20687	-1.44917	-0.99846	1.02949384025178	-0.679023	1.733883	0.06678
Trial1	2	1	blindfold	clockwise	practice	Free	1	0.5	-0.25	4.079239	-0.20687	-1.44917	-0.99846	1.02949384025178	-0.679023	1.733883	0.06678
Trial1	2	1	blindfold	clockwise	practice	Free	1	0.5	-0.25	4.099243	-0.21459	-1.44915	-0.99666	1.0335085932149	-0.649109	1.594233	0.027954
Trial1	2	1	blindfold	clockwise	practice	Free	1	0.5	-0.25	4.119247	-0.22988	-1.44922	-0.99544	1.04326680422741	-0.499491	1.700028	0.126048
Trial1	2	1	blindfold	clockwise	practice	Free	1	0.5	-0.25	4.139236	-0.23906	-1.44916	-0.99317	1.04809892950037	-0.541651	1.82275	0.160857
Trial1	2	1	blindfold	clockwise	practice	Free	1	0.5	-0.25	4.159241	-0.2547	-1.44911	-0.99193	1.05831575359295	-0.438822	1.814287	0.167571
Trial1	2	1	blindfold	clockwise	practice	Free	1	0.5	-0.25	4.179245	-0.26232	-1.44909	-0.99064	1.06286376703368	-0.551324	1.907386	0.130272
Trial1	2	1	blindfold	clockwise	practice	Free	1	0.5	-0.25	4.199249	-0.27009	-1.44907	-0.98928	1.06750807032973	-0.626502	1.860837	0.25562
Trial1	2	1	blindfold	clockwise	practice	Free	1	0.5	-0.25	4.219238	-0.27761	-1.44905	-0.98785	1.07196075866691	-0.579065	1.903155	0.114027
Trial1	2	1	blindfold	clockwise	practice	Free	1	0.5	-0.25	4.239243	-0.28528	-1.44906	-0.98516	1.07569739102825	-0.439526	1.767737	0.131567
Trial1	2	1	blindfold	clockwise	practice	Free	1	0.5	-0.25	4.259247	-0.29963	-1.44912	-0.98386	1.08533798900459	-0.339332	1.767737	0.069292
Trial1	2	1	blindfold	clockwise	practice	Free	1	0.5	-0.25	4.279236	-0.30669	-1.44912	-0.98257	1.08968232163789	-0.404179	1.818519	0.110295
Trial1	2	1	blindfold	clockwise	practice	Free	1	0.5	-0.25	4.29924	-0.31338	-1.4491	-0.98123	1.09374785583997	-0.476215	1.873532	0.088684
Trial1	2	1	blindfold	clockwise	practice	Free	1	0.5	-0.25	4.319244	-0.31994	-1.44908	-0.97993	1.09777022771738	-0.464997	1.873532	0.147244
Trial1	2	1	blindfold	clockwise	practice	Free	1	0.5	-0.25	4.339249	-0.32638	-1.44905	-0.97727	1.10082947918918	-0.587162	2.021645	0.094338
Trial1	2	1	blindfold	clockwise	practice	Free	1	0.5	-0.25	4.359238	-0.3393	-1.44896	-0.97592	1.10967760128323	-0.587756	2.152831	0.1673
Trial1	2	1	blindfold	clockwise	practice	Free	1	0.5	-0.25	4.379242	-0.34563	-1.44892	-0.97447	1.11352904743644	-0.567943	2.118976	0.20468
Trial1	2	1	blindfold	clockwise	practice	Free	1	0.5	-0.25	4.399246	-0.35185	-1.44893	-0.97304	1.11733401356607	-0.480732	2.195149	0.162894
Trial1	2	1	blindfold	clockwise	practice	Free	1	0.5	-0.25	4.419235	-0.35793	-1.44892	-0.97146	1.12095869791226	-0.58418	2.203612	0.22749
Trial1	2	1	blindfold	clockwise	practice	Free	1	0.5	-0.25	4.43924	-0.36447	-1.44889	-0.96834	1.12397540718978	-0.667963	2.288248	0.270131
Trial1	2	1	blindfold	clockwise	practice	Free	1	0.5	-0.25	4.459244	-0.37623	-1.44883	-0.96666	1.13198083182876	-0.644075	2.38558	0.187642
Trial1	2	1	blindfold	clockwise	practice	Free	1	0.5	-0.25	4.479248	-0.38211	-1.44881	-0.96499	1.13548614254224	-0.663191	2.398275	0.317833
Trial1	2	1	blindfold	clockwise	practice	Free	1	0.5	-0.25	4.499237	-0.3881	-1.4488	-0.96332	1.13909922891765	-0.578065	2.427898	0.156464
Trial1	2	1	blindfold	clockwise	practice	Free	1	0.5	-0.25	4.519241	-0.39368	-1.4488	-0.9616	1.14238282620444	-0.669489	2.389812	0.277149
Trial1	2	1	blindfold	clockwise	practice	Free	1	0.5	-0.25	4.539246	-0.39959	-1.4488	-0.95819	1.1448996321667	-0.706152	2.398275	0.178835
Trial1	2	1	blindfold	clockwise	practice	Free	1	0.5	-0.25	4.559235	-0.41116	-1.44881	-0.9565901	1.15303167313369	-0.66861	2.330566	0.131467
Trial1	2	1	blindfold	clockwise	practice	Free	1	0.5	-0.25	4.579239	-0.4168	-1.44883	-0.95501	1.15652988559964	-0.63256	2.343262	0.06251
Trial1	2	1	blindfold	clockwise	practice	Free	1	0.5	-0.25	4.599243	-0.42255	-1.44884	-0.95351	1.16018312091029	-0.602377	2.334798	0.191599
Trial1	2	1	blindfold	clockwise	practice	Free	1	0.5	-0.25	4.619247	-0.42803	-1.44883	-0.9521199	1.16370620269908	-0.540738	2.33903	0.032572
Trial1	2	1	blindfold	clockwise	practice	Free	1	0.5	-0.25	4.639236	-0.43338	-1.44885	-0.94948	1.16639208899928	-0.485272	2.17399	0.134722
Trial1	2	1	blindfold	clockwise	practice	Free	1	0.5	-0.25	4.659241	-0.44388	-1.44888	-0.94833	1.17412703327146	-0.62987	2.203612	0.169986
Trial1	2	1	blindfold	clockwise	practice	Free	1	0.5	-0.25	4.679245	-0.44869	-1.44889	-0.94716	1.17730403216235	-0.623591	2.262858	0.127898
Trial1	2	1	blindfold	clockwise	practice	Free	1	0.5	-0.25	4.699249	-0.45362	-1.44888	-0.9459699	1.18057834788144	-0.71231	2.216308	0.125163
Trial1	2	1	blindfold	clockwise	practice	Free	1	0.5	-0.25	4.719238	-0.45856	-1.44889	-0.9448301	1.18390289575618	-0.689463	2.207844	0.141514
Trial1	2	1	blindfold	clockwise	practice	Free	1	0.5	-0.25	4.739243	-0.46366	-1.4489	-0.9427	1.18679140786327	-0.573965	2.203612	0.066959
Trial1	2	1	blindfold	clockwise	practice	Free	1	0.5	-0.25	4.759247	-0.47357	-1.44895	-0.94171	1.19427854432523	-0.568571	2.097817	0.080018
Trial1	2	1	blindfold	clockwise	practice	Free	1	0.5	-0.25	4.779236	-0.47838	-1.44895	-0.94085	1.19770662654705	-0.631152	2.186685	0.013175
Trial1	2	1	blindfold	clockwise	practice	Free	1	0.5	-0.25	4.79924	-0.48316	-1.44892	-0.93997	1.2011087327317	-0.6229	2.241699	0.067771
Trial1	2	1	blindfold	clockwise	practice	Free	1	0.5	-0.25	4.819244	-0.48815	-1.4489	-0.93914	1.20472170781418	-0.561599	2.24593	0.114398
Trial1	2	1	blindfold	clockwise	practice	Free	1	0.5	-0.25	4.839249	-0.49261	-1.44888	-0.93748	1.20743671554536	-0.556481	2.212076	0.122829
Trial1	2	1	blindfold	clockwise	practice	Free	1	0.5	-0.25	4.859238	-0.50167	-1.4489	-0.93667	1.21443752041539	-0.724676	2.178222	0.148958
Trial1	2	1	blindfold	clockwise	practice	Free	1	0.5	-0.25	4.879242	-0.50618	-1.4489	-0.93581	1.21767544273585	-0.77662	2.241699	0.16103
Trial1	2	1	blindfold	clockwise	practice	Free	1	0.5	-0.25	4.899246	-0.51079	-1.44889	-0.93485	1.2209487689564	-0.746171	2.250162	0.185007
Trial1	2	1	blindfold	clockwise	practice	Free	1	0.5	-0.25	4.919235	-0.51562	-1.44888	-0.93389	1.2244139342177	-0.762153	2.165526	0.167521
Trial1	2	1	blindfold	clockwise	practice	Free	1	0.5	-0.25	4.93924	-0.52057	-1.44891	-0.93173	1.22732186538453	-0.770903	2.089354	0.174793
Trial1	2	1	blindfold	clockwise	practice	Free	1	0.5	-0.25	4.959244	-0.53065	-1.44893	-0.93058	1.23508235456486	-0.877846	2.22054	0.116682
Trial1	2	1	blindfold	clockwise	practice	Free	1	0.5	-0.25	4.979248	-0.53597	-1.44891	-0.92951	1.23893810203473	-0.849192	2.203612	0.140384
Trial1	2	1	blindfold	clockwise	practice	Free	1	0.5	-0.25	4.999237	-0.54148	-1.4489	-0.92832	1.24289927591379	-0.806683	2.195149	0.112464
Trial1	2	1	blindfold	clockwise	practice	Free	1	0.5	-0.25	5.019241	-0.54748	-1.4489	-0.92716	1.24730109534251	-0.808618	2.182453	0.25652
Trial1	2	1	blindfold	clockwise	practice	Free	1	0.5	-0.25	5.039246	-0.55325	-1.44889	-0.92473	1.25083818714683	-0.823566	2.271321	0.123573
Trial1	2	1	blindfold	clockwise	practice	Free	1	0.5	-0.25	5.059235	-0.56512	-1.44891	-0.92356	1.26022363105143	-0.712135	2.102049	0.12006
Trial1	2	1	blindfold	clockwise	practice	Free	1	0.5	-0.25	5.079239	-0.57117	-1.44894	-0.92242	1.26473467559893	-0.718196	2.093586	0.100112
Trial1	2	1	blindfold	clockwise	practice	Free	1	0.5	-0.25	5.099243	-0.57726	-1.44893	-0.9213099	1.26930933633929	-0.72674	2.186685	0.049772
Trial1	2	1	blindfold	clockwise	practice	Free	1	0.5	-0.25	5.119247	-0.58355	-1.44892	-0.92023	1.27408353168778	-0.560693	2.12744	0.113402
Trial1	2	1	blindfold	clockwise	practice	Free	1	0.5	-0.25	5.139236	-0.58976	-1.44893	-0.91843	1.27842699243998	-0.556373	2.097817	0.062908
Trial1	2	1	blindfold	clockwise	practice	Free	1	0.5	-0.25	5.159241	-0.60156	-1.44898	-0.91763	1.28808547304513	-0.65155	2.097817	0.042738
Trial1	2	1	blindfold	clockwise	practice	Free	1	0.5	-0.25	5.179245	-0.60774	-1.44895	-0.91683	1.2929617657122	-0.590577	2.313639	0.126506
Trial1	2	1	blindfold	clockwise	practice	Free	1	0.5	-0.25	5.199249	-0.61333	-1.44887	-0.91599	1.29732277288208	-0.624444	2.364421	0.146866
Trial1	2	1	blindfold	clockwise	practice	Free	1	0.5	-0.25	5.219238	-0.61884	-1.44884	-0.91515	1.30162490904964	-0.661361	2.190917	0.083195
Trial1	2	1	blindfold	clockwise	practice	Free	1	0.5	-0.25	5.239243	-0.62466	-1.44887	-0.91335	1.30571564806668	-0.79186	2.203612	0.171468
Trial1	2	1	blindfold	clockwise	practice	Free	1	0.5	-0.25	5.259247	-0.6365	-1.44881	-0.91242	1.31545906593613	-0.984809	2.559084	0.161092
Trial1	2	1	blindfold	clockwise	practice	Free	1	0.5	-0.25	5.279236	-0.6426	-1.44875	-0.91147	1.32025653391979	-0.995088	2.436361	0.14607
Trial1	2	1	blindfold	clockwise	practice	Free	1	0.5	-0.25	5.29924	-0.64928	-1.44879	-0.91059	1.3256031397213	-1.128452	2.258626	0.05832
Trial1	2	1	blindfold	clockwise	practice	Free	1	0.5	-0.25	5.319244	-0.65571	-1.44884	-0.90978	1.33077996056839	-1.231023	2.262858	0.01432
Trial1	2	1	blindfold	clockwise	practice	Free	1	0.5	-0.25	5.339249	-0.66275	-1.44886	-0.9082199	1.33612913173701	-1.067924	2.309407	0.065852
Trial1	2	1	blindfold	clockwise	practice	Free	1	0.5	-0.25	5.359238	-0.67784	-1.4489	-0.9075	1.34893044301869	-0.768238	2.021645	0.04037
Trial1	2	1	blindfold	clockwise	practice	Free	1	0.5	-0.25	5.379242	-0.68541	-1.44898	-0.90681	1.35521076450172	-0.659984	1.8693	0.023135
Trial1	2	1	blindfold	clockwise	practice	Free	1	0.5	-0.25	5.399246	-0.69303	-1.44904	-0.90615	1.36156284503751	-0.63215	1.898923	-0.0089394
Trial1	2	1	blindfold	clockwise	practice	Free	1	0.5	-0.25	5.419235	-0.70087	-1.44904	-0.9055	1.36812612323474	-0.532607	1.996254	0.027441
Trial1	2	1	blindfold	clockwise	practice	Free	1	0.5	-0.25	5.43924	-0.7086099	-1.44902	-0.904	1.3742103336518	-0.514685	2.004718	0.13154
Trial1	2	1	blindfold	clockwise	practice	Free	1	0.5	-0.25	5.459244	-0.72303	-1.44898	-0.90301	1.38644306928345	-0.661091	2.106281	0.29595
Trial1	2	1	blindfold	clockwise	practice	Free	1	0.5	-0.25	5.479248	-0.7304699	-1.44894	-0.90181	1.39244839832118	-0.629338	2.207844	0.329078
Trial1	2	1	blindfold	clockwise	practice	Free	1	0.5	-0.25	5.499237	-0.73789	-1.4489	-0.90036	1.3983346448627	-0.798033	2.275553	0.349978
Trial1	2	1	blindfold	clockwise	practice	Free	1	0.5	-0.25	5.519241	-0.74515	-1.44888	-0.89883	1.40405798042553	-0.852298	2.275553	0.259517
Trial1	2	1	blindfold	clockwise	practice	Free	1	0.5	-0.25	5.539246	-0.75253	-1.44886	-0.89543	1.4090462524896	-0.716711	2.241699	0.228741
Trial1	2	1	blindfold	clockwise	practice	Free	1	0.5	-0.25	5.559235	-0.76738	-1.44891	-0.89343	1.42135647189647	-0.448683	2.12744	0.339719
Trial1	2	1	blindfold	clockwise	practice	Free	1	0.5	-0.25	5.579239	-0.77463	-1.44895	-0.89154	1.42697414925619	-0.396109	1.945473	0.127174
Trial1	2	1	blindfold	clockwise	practice	Free	1	0.5	-0.25	5.599243	-0.78127	-1.44901	-0.8894401	1.43196938502935	-0.334755	1.941241	0.310777
Trial1	2	1	blindfold	clockwise	practice	Free	1	0.5	-0.25	5.619247	-0.78807	-1.44902	-0.88735	1.43712880645106	-0.313091	2.08089	0.262099
Trial1	2	1	blindfold	clockwise	practice	Free	1	0.5	-0.25	5.639236	-0.7944	-1.44899	-0.88293	1.44085798597537	-0.390934	2.004718	0.3221
Trial1	2	1	blindfold	clockwise	practice	Free	1	0.5	-0.25	5.659241	-0.80665	-1.44898	-0.88067	1.45088898290621	-0.49527	2.12744	0.267317
Trial1	2	1	blindfold	clockwise	practice	Free	1	0.5	-0.25	5.679245	-0.8124601	-1.44895	-0.87829	1.45509441033287	-0.438402	2.182453	0.366747
Trial1	2	1	blindfold	clockwise	practice	Free	1	0.5	-0.25	5.699249	-0.81806	-1.44892	-0.87587	1.45910772624732	-0.309355	2.144367	0.355909
Trial1	2	1	blindfold	clockwise	practice	Free	1	0.5	-0.25	5.719238	-0.82359	-1.44892	-0.87334	1.46302541447623	-0.365804	2.169758	0.405174
Trial1	2	1	blindfold	clockwise	practice	Free	1	0.5	-0.25	5.739243	-0.82876	-1.44893	-0.8676201	1.46528412964452	-0.465424	2.110513	0.495773
Trial1	2	1	blindfold	clockwise	practice	Free	1	0.5	-0.25	5.759247	-0.83883	-1.44889	-0.86443	1.47308858897024	-0.500163	2.296712	0.655145
Trial1	2	1	blindfold	clockwise	practice	Free	1	0.5	-0.25	5.779236	-0.8439201	-1.44886	-0.86102	1.47630165672391	-0.573416	2.300944	0.655881
Trial1	2	1	blindfold	clockwise	practice	Free	1	0.5	-0.25	5.79924	-0.84883	-1.44886	-0.85738	1.47927442736589	-0.542716	2.262858	0.521629
Trial1	2	1	blindfold	clockwise	practice	Free	1	0.5	-0.25	5.819244	-0.85388	-1.44887	-0.85369	1.48237397461039	-0.474283	2.229003	0.420324
Trial1	2	1	blindfold	clockwise	practice	Free	1	0.5	-0.25	5.839249	-0.85886	-1.4489	-0.84672	1.48410756939831	-0.375996	2.157063	0.378661
Trial1	2	1	blindfold	clockwise	practice	Free	1	0.5	-0.25	5.859238	-0.86789	-1.44893	-0.84307	1.49092424816803	-0.331149	2.148599	0.479244
Trial1	2	1	blindfold	clockwise	practice	Free	1	0.5	-0.25	5.879242	-0.87233	-1.44893	-0.83946	1.49357045215123	-0.52018	2.182453	0.541639
Trial1	2	1	blindfold	clockwise	practice	Free	1	0.5	-0.25	5.899246	-0.87661	-1.44891	-0.83582	1.49607488618294	-0.550308	2.203612	0.444182
Trial1	2	1	blindfold	clockwise	practice	Free	1	0.5	-0.25	5.919235	-0.88094	-1.44891	-0.83198	1.49856468569591	-0.620324	2.123208	0.525506
Trial1	2	1	blindfold	clockwise	practice	Free	1	0.5	-0.25	5.93924	-0.88546	-1.44892	-0.82398	1.49965078430688	-0.518799	2.199381	0.648245
Trial1	2	1	blindfold	clockwise	practice	Free	1	0.5	-0.25	5.959244	-0.89434	-1.44891	-0.81976	1.50625708092567	-0.416362	2.093586	0.669559
Trial1	2	1	blindfold	clockwise	practice	Free	1	0.5	-0.25	5.979248	-0.8986	-1.44896	-0.81516	1.5084719783277	-0.339175	1.970863	0.732537
Trial1	2	1	blindfold	clockwise	practice	Free	1	0.5	-0.25	5.999237	-0.9028	-1.449	-0.8104401	1.51060941464392	-0.415777	1.979327	0.733726
Trial1	2	1	blindfold	clockwise	practice	Free	1	0.5	-0.25	6.019241	-0.907	-1.449	-0.8052	1.51257926515242	-0.505557	2.089354	0.898592
Trial1	2	1	blindfold	clockwise	practice	Free	1	0.5	-0.25	6.039246	-0.91152	-1.44897	-0.79396	1.51270659480692	-0.513569	2.118976	1.001814
Trial1	2	1	blindfold	clockwise	practice	Free	1	0.5	-0.25	6.059235	-0.9201599	-1.44895	-0.78786	1.51860056035002	-0.315892	2.017413	0.956037
Trial1	2	1	blindfold	clockwise	practice	Free	1	0.5	-0.25	6.079239	-0.9244	-1.44895	-0.78146	1.52031747712043	-0.30385	2.08089	0.841445
Trial1	2	1	blindfold	clockwise	practice	Free	1	0.5	-0.25	6.099243	-0.92857	-1.44895	-0.77475	1.52189845034593	-0.348273	2.123208	0.972601
Trial1	2	1	blindfold	clockwise	practice	Free	1	0.5	-0.25	6.119247	-0.93269	-1.44894	-0.76731	1.52322359937826	-0.325777	2.12744	0.902006
Trial1	2	1	blindfold	clockwise	practice	Free	1	0.5	-0.25	6.139236	-0.93701	-1.44891	-0.75284	1.52244729300848	-0.189306	2.22054	0.845238
Trial1	2	1	blindfold	clockwise	practice	Free	1	0.5	-0.25	6.159241	-0.94462	-1.4489	-0.74545	1.52721894461822	-0.084284	2.042804	0.760248
Trial1	2	1	blindfold	clockwise	practice	Free	1	0.5	-0.25	6.179245	-0.94809	-1.44895	-0.73789	1.52807112202444	-0.176588	2.055499	0.793216
Trial1	2	1	blindfold	clockwise	practice	Free	1	0.5	-0.25	6.199249	-0.95141	-1.44895	-0.73004	1.52873457148033	-0.148433	2.190917	0.734268
Trial1	2	1	blindfold	clockwise	practice	Free	1	0.5	-0.25	6.219238	-0.9547	-1.44892	-0.72245	1.52949700537919	-0.216765	2.182453	0.565966
Trial1	2	1	blindfold	clockwise	practice	Free	1	0.5	-0.25	6.239243	-0.9578199	-1.44891	-0.70709	1.52779913784903	-0.166849	2.131672	0.660847
Trial1	2	1	blindfold	clockwise	practice	Free	1	0.5	-0.25	6.259247	-0.96395	-1.44888	-0.69933	1.53135467400915	-0.249	2.296712	0.770595
Trial1	2	1	blindfold	clockwise	practice	Free	1	0.5	-0.25	6.279236	-0.96698	-1.44884	-0.69206	1.53213814689308	-0.240485	2.326335	0.60831
Trial1	2	1	blindfold	clockwise	practice	Free	1	0.5	-0.25	6.29924	-0.9698499	-1.44884	-0.68437	1.53268920223241	-0.146125	2.347494	0.666952
Trial1	2	1	blindfold	clockwise	practice	Free	1	0.5	-0.25	6.319244	-0.97253	-1.44884	-0.6770099	1.53319343579579	-0.153732	2.347494	0.642728
Trial1	2	1	blindfold	clockwise	practice	Free	1	0.5	-0.25	6.339249	-0.97531	-1.44884	-0.66245	1.5318793907549	-0.227709	2.271321	0.564503
Trial1	2	1	blindfold	clockwise	practice	Free	1	0.5	-0.25	6.359238	-0.9805601	-1.44886	-0.6554	1.53505937822192	-0.170579	2.305176	0.611578
Trial1	2	1	blindfold	clockwise	practice	Free	1	0.5	-0.25	6.379242	-0.98304	-1.44886	-0.64839	1.53561789939026	-0.290855	2.229003	0.616779
Trial1	2	1	blindfold	clockwise	practice	Free	1	0.5	-0.25	6.399246	-0.98557	-1.44887	-0.64099	1.53616127405788	-0.408032	2.216308	0.650293
Trial1	2	1	blindfold	clockwise	practice	Free	1	0.5	-0.25	6.419235	-0.98833	-1.44887	-0.63422	1.53712433461995	-0.427178	2.29248	0.662999
Trial1	2	1	blindfold	clockwise	practice	Free	1	0.5	-0.25	6.43924	-0.99116	-1.44887	-0.62035	1.53646255975228	-0.425576	2.262858	0.682892
Trial1	2	1	blindfold	clockwise	practice	Free	1	0.5	-0.25	6.459244	-0.99713	-1.44887	-0.61309	1.54052994125736	-0.315761	2.207844	0.587586
Trial1	2	1	blindfold	clockwise	practice	Free	1	0.5	-0.25	6.479248	-1.00026	-1.4489	-0.60645	1.54202355012763	-0.188346	2.110513	0.623749
Trial1	2	1	blindfold	clockwise	practice	Free	1	0.5	-0.25	6.499237	-1.00321	-1.44893	-0.59945	1.54329381674927	-0.144546	2.000486	0.61234
Trial1	2	1	blindfold	clockwise	practice	Free	1	0.5	-0.25	6.519241	-1.00613	-1.44898	-0.59281	1.54465083302932	-0.063239	1.979327	0.442346
Trial1	2	1	blindfold	clockwise	practice	Free	1	0.5	-0.25	6.539246	-1.00884	-1.44901	-0.57982	1.54446731798107	-0.128043	2.085122	0.27489
Trial1	2	1	blindfold	clockwise	practice	Free	1	0.5	-0.25	6.559235	-1.01423	-1.44894	-0.57397	1.54849898472309	-0.306119	2.224771	0.489357
Trial1	2	1	blindfold	clockwise	practice	Free	1	0.5	-0.25	6.579239	-1.01695	-1.44889	-0.56806	1.5499353296147	-0.435959	2.279785	0.462821
Trial1	2	1	blindfold	clockwise	practice	Free	1	0.5	-0.25	6.599243	-1.01952	-1.44887	-0.56202	1.55122456397502	-0.44078	2.229003	0.604029
Trial1	2	1	blindfold	clockwise	practice	Free	1	0.5	-0.25	6.619247	-1.02244	-1.44888	-0.55618	1.55292292604531	-0.544653	2.123208	0.628999
Trial1	2	1	blindfold	clockwise	practice	Free	1	0.5	-0.25	6.639236	-1.02545	-1.4489	-0.5443	1.55357979433037	-0.509744	2.199381	0.619642
Trial1	2	1	blindfold	clockwise	practice	Free	1	0.5	-0.25	6.659241	-1.03186	-1.44893	-0.53853	1.55879588059524	-0.288771	2.059731	0.530088
Trial1	2	1	blindfold	clockwise	practice	Free	1	0.5	-0.25	6.679245	-1.03501	-1.44897	-0.53268	1.56082146362149	-0.201559	1.975095	0.452598
Trial1	2	1	blindfold	clockwise	practice	Free	1	0.5	-0.25	6.699249	-1.03805	-1.449	-0.52714	1.56281931071869	-0.099531	2.063963	0.355626
Trial1	2	1	blindfold	clockwise	practice	Free	1	0.5	-0.25	6.719238	-1.04103	-1.44901	-0.52172	1.56480190428352	-0.0055535	1.903155	0.544758
Trial1	2	1	blindfold	clockwise	practice	Free	1	0.5	-0.25	6.739243	-1.04366	-1.44903	-0.51124	1.5656092443339	-0.013125	1.949704	0.414054
Trial1	2	1	blindfold	clockwise	practice	Free	1	0.5	-0.25	6.759247	-1.0483	-1.449	-0.50591	1.5693065008976	-0.188309	2.072427	0.386861
Trial1	2	1	blindfold	clockwise	practice	Free	1	0.5	-0.25	6.779236	-1.05053	-1.44897	-0.50098	1.57071133162424	-0.21256	2.072427	0.514153
Trial1	2	1	blindfold	clockwise	practice	Free	1	0.5	-0.25	6.79924	-1.05274	-1.44895	-0.49631	1.57215458932312	-0.259509	2.199381	0.44519
Trial1	2	1	blindfold	clockwise	practice	Free	1	0.5	-0.25	6.819244	-1.05481	-1.44892	-0.49141	1.57343988732713	-0.252879	2.182453	0.613333
Trial1	2	1	blindfold	clockwise	practice	Free	1	0.5	-0.25	6.839249	-1.05702	-1.4489	-0.4818	1.5741798997551	-0.486327	2.237467	0.61458
Trial1	2	1	blindfold	clockwise	practice	Free	1	0.5	-0.25	6.859238	-1.06189	-1.44886	-0.47709	1.57831247211993	-0.701336	2.317871	0.57763
Trial1	2	1	blindfold	clockwise	practice	Free	1	0.5	-0.25	6.879242	-1.06484	-1.44885	-0.47225	1.58054406029698	-0.723703	2.250162	0.768966
Trial1	2	1	blindfold	clockwise	practice	Free	1	0.5	-0.25	6.899246	-1.06803	-1.44885	-0.46715	1.58299469070488	-0.750096	2.394043	0.703826
Trial1	2	1	blindfold	clockwise	practice	Free	1	0.5	-0.25	6.919235	-1.07151	-1.44883	-0.46215	1.58576528726329	-0.574208	2.279785	0.604732
Trial1	2	1	blindfold	clockwise	practice	Free	1	0.5	-0.25	6.93924	-1.07522	-1.44887	-0.45215	1.58813810184149	-0.305739	2.089354	0.534879
Trial1	2	1	blindfold	clockwise	practice	Free	1	0.5	-0.25	6.959244	-1.0822	-1.44899	-0.44691	1.59440601636872	-0.166928	2.055499	0.631181
Trial1	2	1	blindfold	clockwise	practice	Free	1	0.5	-0.25	6.979248	-1.08559	-1.44895	-0.44153	1.59711596695437	-0.264655	2.207844	0.771356
Trial1	2	1	blindfold	clockwise	practice	Free	1	0.5	-0.25	6.999237	-1.08878	-1.4489	-0.43623	1.59965735310303	-0.331826	2.262858	0.74462
Trial1	2	1	blindfold	clockwise	practice	Free	1	0.5	-0.25	7.019241	-1.09192	-1.44885	-0.43093	1.60216884413488	-0.363542	2.258626	0.660848
Trial1	2	1	blindfold	clockwise	practice	Free	1	0.5	-0.25	7.039246	-1.09516	-1.44885	-0.42013	1.60420686672879	-0.472453	2.284017	0.628552
Trial1	2	1	blindfold	clockwise	practice	Free	1	0.5	-0.25	7.059235	-1.10187	-1.44878	-0.4143	1.61027394479311	-0.735481	2.635256	0.82793
Trial1	2	1	blindfold	clockwise	practice	Free	1	0.5	-0.25	7.079239	-1.10572	-1.44871	-0.40807	1.61348163633033	-0.828074	2.546388	0.942583
Trial1	2	1	blindfold	clockwise	practice	Free	1	0.5	-0.25	7.099243	-1.11005	-1.44871	-0.40223	1.61723061267845	-0.899289	2.546388	0.840666
Trial1	2	1	blindfold	clockwise	practice	Free	1	0.5	-0.25	7.119247	-1.11423	-1.44872	-0.39613	1.62083083504071	-0.869976	2.580243	0.772447
Trial1	2	1	blindfold	clockwise	practice	Free	1	0.5	-0.25	7.139236	-1.1192	-1.44871	-0.38337	1.62468340415919	-0.743592	2.512534	0.717054
Trial1	2	1	blindfold	clockwise	practice	Free	1	0.5	-0.25	7.159241	-1.12949	-1.44875	-0.37674	1.63441143554184	-0.376939	2.381348	0.94377
Trial1	2	1	blindfold	clockwise	practice	Free	1	0.5	-0.25	7.179245	-1.1346	-1.44879	-0.36994	1.63899435975932	-0.119057	2.305176	0.813026
Trial1	2	1	blindfold	clockwise	practice	Free	1	0.5	-0.25	7.199249	-1.1391	-1.44883	-0.36291	1.64298427654392	0.063101	2.296712	0.602833
Trial1	2	1	blindfold	clockwise	practice	Free	1	0.5	-0.25	7.219238	-1.14334	-1.44888	-0.35605	1.64675830866135	0.11549	2.123208	0.626187
Trial1	2	1	blindfold	clockwise	practice	Free	1	0.5	-0.25	7.239243	-1.14724	-1.4489	-0.34163	1.64978659584506	0.11776	2.334798	0.886125
Trial1	2	1	blindfold	clockwise	practice	Free	1	0.5	-0.25	7.259247	-1.15376	-1.44879	-0.33439	1.6559118506275	-0.070009	2.389812	0.7667
Trial1	2	1	blindfold	clockwise	practice	Free	1	0.5	-0.25	7.279236	-1.15678	-1.44879	-0.32698	1.65856742627462	-0.191257	2.309407	0.625747
Trial1	2	1	blindfold	clockwise	practice	Free	1	0.5	-0.25	7.29924	-1.15962	-1.44882	-0.31982	1.6610880572232	-0.240553	2.334798	0.644557
Trial1	2	1	blindfold	clockwise	practice	Free	1	0.5	-0.25	7.319244	-1.16244	-1.44881	-0.31273	1.66362315835269	-0.286279	2.55062	0.712997
Trial1	2	1	blindfold	clockwise	practice	Free	1	0.5	-0.25	7.339249	-1.16533	-1.44875	-0.29894	1.66604889189543	-0.104078	2.601402	0.594158
Trial1	2	1	blindfold	clockwise	practice	Free	1	0.5	-0.25	7.359238	-1.1704	-1.44878	-0.29216	1.67093198675038	0.103617	2.364421	0.465956
Trial1	2	1	blindfold	clockwise	practice	Free	1	0.5	-0.25	7.379242	-1.17246	-1.44881	-0.2859	1.6728453384165	0.194928	2.24593	0.371891
Trial1	2	1	blindfold	clockwise	practice	Free	1	0.5	-0.25	7.399246	-1.17416	-1.44885	-0.27991	1.67442716349591	0.219755	2.326335	0.343622
Trial1	2	1	blindfold	clockwise	practice	Free	1	0.5	-0.25	7.419235	-1.17554	-1.44886	-0.2739	1.67571041725839	-0.058446	2.355957	0.60152
Trial1	2	1	blindfold	clockwise	practice	Free	1	0.5	-0.25	7.43924	-1.17689	-1.4488	-0.26238	1.67693571401033	-0.485771	2.719892	0.601945
Trial1	2	1	blindfold	clockwise	practice	Free	1	0.5	-0.25	7.459244	-1.18049	-1.44863	-0.25679	1.6805037342671	-0.916294	2.770674	0.714575
Trial1	2	1	blindfold	clockwise	practice	Free	1	0.5	-0.25	7.479248	-1.18301	-1.44862	-0.25115	1.68301037501449	-0.788751	2.690269	0.793451
Trial1	2	1	blindfold	clockwise	practice	Free	1	0.5	-0.25	7.499237	-1.18589	-1.44865	-0.24525	1.68589665088728	-0.500172	2.618329	0.806798
Trial1	2	1	blindfold	clockwise	practice	Free	1	0.5	-0.25	7.519241	-1.18887	-1.44869	-0.23945	1.68890290455358	-0.16152	2.495607	0.798251
Trial1	2	1	blindfold	clockwise	practice	Free	1	0.5	-0.25	7.539246	-1.1918	-1.44874	-0.22781	1.69194551640862	0.002095	2.453289	0.65597
Trial1	2	1	blindfold	clockwise	practice	Free	1	0.5	-0.25	7.559235	-1.19662	-1.44879	-0.22227	1.69684658534088	0.0072283	2.389812	0.560987
Trial1	2	1	blindfold	clockwise	practice	Free	1	0.5	-0.25	7.579239	-1.19866	-1.4488	-0.21665	1.6989873669465	-0.044488	2.499838	0.643725
Trial1	2	1	blindfold	clockwise	practice	Free	1	0.5	-0.25	7.599243	-1.20046	-1.44877	-0.2109	1.70090942589529	-0.147791	2.588706	0.693717
Trial1	2	1	blindfold	clockwise	practice	Free	1	0.5	-0.25	7.619247	-1.20237	-1.44871	-0.20578	1.70294427017026	-0.302029	2.631024	0.574006
Trial1	2	1	blindfold	clockwise	practice	Free	1	0.5	-0.25	7.639236	-1.20407	-1.44869	-0.19573	1.7049339290491	-0.164744	2.639488	0.508995
Trial1	2	1	blindfold	clockwise	practice	Free	1	0.5	-0.25	7.659241	-1.20746	-1.44873	-0.19084	1.70848462525155	-0.226713	2.626792	0.606771
Trial1	2	1	blindfold	clockwise	practice	Free	1	0.5	-0.25	7.679245	-1.2091	-1.44871	-0.18587	1.71030274905524	-0.142806	2.647951	0.663255
Trial1	2	1	blindfold	clockwise	practice	Free	1	0.5	-0.25	7.699249	-1.21065	-1.4487	-0.18108	1.71203775627313	-0.147324	2.614097	0.63857
Trial1	2	1	blindfold	clockwise	practice	Free	1	0.5	-0.25	7.719238	-1.21213	-1.44871	-0.1763	1.71371545452203	-0.222192	2.546388	0.717582
Trial1	2	1	blindfold	clockwise	practice	Free	1	0.5	-0.25	7.739243	-1.21352	-1.44871	-0.16669	1.71554408843389	-0.140034	2.681806	0.718664
Trial1	2	1	blindfold	clockwise	practice	Free	1	0.5	-0.25	7.759247	-1.21617	-1.44868	-0.16158	1.7184462184818	-0.153691	2.64372	0.875686
Trial1	2	1	blindfold	clockwise	practice	Free	1	0.5	-0.25	7.779236	-1.21749	-1.44868	-0.15646	1.72003531625887	-0.174075	2.664879	0.93121
Trial1	2	1	blindfold	clockwise	practice	Free	1	0.5	-0.25	7.79924	-1.21872	-1.44867	-0.15099	1.72156942253638	-0.177501	2.711428	0.957701
Trial1	2	1	blindfold	clockwise	practice	Free	1	0.5	-0.25	7.819244	-1.21997	-1.44865	-0.14553	1.72313979119578	-0.146221	2.766442	0.944735
Trial1	2	1	blindfold	clockwise	practice	Free	1	0.5	-0.25	7.839249	-1.22116	-1.44863	-0.13383	1.72507593794376	-0.153687	2.741051	1.004617
Trial1	2	1	blindfold	clockwise	practice	Free	1	0.5	-0.25	7.859238	-1.2235	-1.44867	-0.12763	1.7278387407572	-0.229665	2.664879	1.028616
Trial1	2	1	blindfold	clockwise	practice	Free	1	0.5	-0.25	7.879242	-1.22475	-1.44868	-0.12116	1.72955556508075	-0.287884	2.690269	1.150983
Trial1	2	1	blindfold	clockwise	practice	Free	1	0.5	-0.25	7.899246	-1.22603	-1.44866	-0.1144	1.73134828784078	-0.244397	2.753746	1.040492
Trial1	2	1	blindfold	clockwise	practice	Free	1	0.5	-0.25	7.919235	-1.22738	-1.44865	-0.10704	1.7332855922608	-0.201843	2.66911	1.272036
Trial1	2	1	blindfold	clockwise	practice	Free	1	0.5	-0.25	7.93924	-1.22883	-1.44867	-0.091386	1.73609086774653	-0.231299	2.567547	1.325307
Trial1	2	1	blindfold	clockwise	practice	Free	1	0.5	-0.25	7.959244	-1.23174	-1.44866	-0.082553	1.73981663351592	-0.071835	2.749515	1.186364
Trial1	2	1	blindfold	clockwise	practice	Free	1	0.5	-0.25	7.979248	-1.23319	-1.44867	-0.074222	1.74208085023012	0.073489	2.495607	1.071309
Trial1	2	1	blindfold	clockwise	practice	Free	1	0.5	-0.25	7.999237	-1.23445	-1.44874	-0.065161	1.74427125162414	0.195457	2.415202	1.021731
Trial1	2	1	blindfold	clockwise	practice	Free	1	0.5	-0.25	8.019241	-1.23548	-1.44878	-0.05635	1.74625066819883	0.153238	2.423666	0.691205
Trial1	2	1	blindfold	clockwise	practice	Free	1	0.5	-0.25	8.039246	-1.23625	-1.44878	-0.038665	1.74906451956493	0.367606	2.474448	0.922415
Trial1	2	1	blindfold	clockwise	practice	Free	1	0.5	-0.25	8.059235	-1.23685	-1.44877	-0.029629	1.75077450871277	0.124798	2.364421	0.683719
Trial1	2	1	blindfold	clockwise	practice	Free	1	0.5	-0.25	8.079239	-1.23685	-1.44878	-0.020885	1.75189659699262	0.129655	2.360189	0.691367
Trial1	2	1	blindfold	clockwise	practice	Free	1	0.5	-0.25	8.099243	-1.23672	-1.44879	-0.011857	1.75297128581259	0.11984	2.478679	0.907785
Trial1	2	1	blindfold	clockwise	practice	Free	1	0.5	-0.25	8.119247	-1.23649	-1.44878	-0.0031616	1.75394605239703	0.057869	2.394043	0.746645
Trial1	2	1	blindfold	clockwise	practice	Free	1	0.5	-0.25	8.139236	-1.23622	-1.44879	0.014454	1.75624480466328	0.126461	2.296712	0.739207
Trial1	2	1	blindfold	clockwise	practice	Free	1	0.5	-0.25	8.159241	-1.23522	-1.44885	0.022957	1.75655737654242	0.260459	2.195149	0.638617
Trial1	2	1	blindfold	clockwise	practice	Free	1	0.5	-0.25	8.179245	-1.23442	-1.4489	0.031312	1.75708548162389	0.343289	2.072427	0.558956
Trial1	2	1	blindfold	clockwise	practice	Free	1	0.5	-0.25	8.199249	-1.23341	-1.44894	0.039828	1.75747275992632	0.302933	2.199381	0.608954
Trial1	2	1	blindfold	clockwise	practice	Free	1	0.5	-0.25	8.219238	-1.23219	-1.4489	0.047964	1.75763044692195	0.262842	2.288248	0.580039
Trial1	2	1	blindfold	clockwise	practice	Free	1	0.5	-0.25	8.239243	-1.23087	-1.4489	0.064332	1.759180375349	0.361854	2.140135	0.736025
Trial1	2	1	blindfold	clockwise	practice	Free	1	0.5	-0.25	8.259247	-1.22773	-1.4489	0.072824	1.75763090902671	0.257158	2.347494	0.797904
Trial1	2	1	blindfold	clockwise	practice	Free	1	0.5	-0.25	8.279236	-1.226	-1.44887	0.081089	1.75746856481666	0.386716	2.29248	0.831116
Trial1	2	1	blindfold	clockwise	practice	Free	1	0.5	-0.25	8.29924	-1.22415	-1.44886	0.089373	1.75723278394676	0.389711	2.313639	0.776862
Trial1	2	1	blindfold	clockwise	practice	Free	1	0.5	-0.25	8.319244	-1.22214	-1.44883	0.098049	1.75695877283764	0.397155	2.313639	0.721503
Trial1	2	1	blindfold	clockwise	practice	Free	1	0.5	-0.25	8.339249	-1.21988	-1.44884	0.11405	1.75798736214648	0.501977	2.165526	0.708611
Trial1	2	1	blindfold	clockwise	practice	Free	1	0.5	-0.25	8.359238	-1.21477	-1.44887	0.12239	1.75473939017452	0.26065	2.322103	0.664262
Trial1	2	1	blindfold	clockwise	practice	Free	1	0.5	-0.25	8.379242	-1.21203	-1.44884	0.13055	1.75381435589878	0.260871	2.322103	0.930136
Trial1	2	1	blindfold	clockwise	practice	Free	1	0.5	-0.25	8.399246	-1.20934	-1.44883	0.13876	1.75299101326199	0.347555	2.305176	0.8514
Trial1	2	1	blindfold	clockwise	practice	Free	1	0.5	-0.25	8.419235	-1.20656	-1.44885	0.14711	1.75215394284092	0.31789	2.186685	0.459557
Trial1	2	1	blindfold	clockwise	practice	Free	1	0.5	-0.25	8.43924	-1.2036	-1.4489	0.16356	1.75307872131669	0.428715	2.140135	0.708179
Trial1	2	1	blindfold	clockwise	practice	Free	1	0.5	-0.25	8.459244	-1.19724	-1.44887	0.17162	1.74882447220713	0.464062	2.229003	0.665513
Trial1	2	1	blindfold	clockwise	practice	Free	1	0.5	-0.25	8.479248	-1.19385	-1.44888	0.1797	1.74750382964261	0.569943	2.157063	0.673898
Trial1	2	1	blindfold	clockwise	practice	Free	1	0.5	-0.25	8.499237	-1.19021	-1.4489	0.18772	1.74596924133819	0.565251	2.24593	0.674998
Trial1	2	1	blindfold	clockwise	practice	Free	1	0.5	-0.25	8.519241	-1.18638	-1.44889	0.19588	1.74432983462316	0.410235	2.22054	0.578727
Trial1	2	1	blindfold	clockwise	practice	Free	1	0.5	-0.25	8.539246	-1.18231	-1.44889	0.21216	1.74463713811706	0.525832	2.241699	0.784352
Trial1	2	1	blindfold	clockwise	practice	Free	1	0.5	-0.25	8.559235	-1.18231	-1.44889	0.21216	1.74463713811706	0.525832	2.241699	0.784352
Trial1	2	1	blindfold	clockwise	practice	Free	1	0.5	-0.25	8.579239	-1.17395	-1.44891	0.22718	1.7406347119071	0.439052	1.941241	0.598465
Trial1	2	1	blindfold	clockwise	practice	Free	1	0.5	-0.25	8.599243	-1.16545	-1.449	0.23675	1.73512224198333	0.438004	2.157063	0.731786
Trial1	2	1	blindfold	clockwise	practice	Free	1	0.5	-0.25	8.619247	-1.16033	-1.44895	0.24534	1.73264468913195	0.387309	2.025877	0.617907
Trial1	2	1	blindfold	clockwise	practice	Free	1	0.5	-0.25	8.639236	-1.15559	-1.44898	0.26258	1.7331232722157	0.402725	1.945473	0.85486
Trial1	2	1	blindfold	clockwise	practice	Free	1	0.5	-0.25	8.659241	-1.14626	-1.44894	0.27114	1.72677704781645	0.466903	2.004718	0.795132
Trial1	2	1	blindfold	clockwise	practice	Free	1	0.5	-0.25	8.679245	-1.14177	-1.44897	0.27982	1.72514288606386	0.499196	1.958168	0.823102
Trial1	2	1	blindfold	clockwise	practice	Free	1	0.5	-0.25	8.699249	-1.13686	-1.449	0.28873	1.72323553533017	0.582888	2.017413	0.562516
Trial1	2	1	blindfold	clockwise	practice	Free	1	0.5	-0.25	8.719238	-1.13191	-1.44902	0.29731	1.72124326257391	0.664889	1.79736	0.452304
Trial1	2	1	blindfold	clockwise	practice	Free	1	0.5	-0.25	8.739243	-1.12651	-1.44908	0.31441	1.72165429389178	0.703087	1.839678	0.440817
Trial1	2	1	blindfold	clockwise	practice	Free	1	0.5	-0.25	8.759247	-1.11517	-1.44913	0.32299	1.71379452551699	0.563612	1.623856	0.520261
Trial1	2	1	blindfold	clockwise	practice	Free	1	0.5	-0.25	8.779236	-1.10886	-1.44917	0.33131	1.71065831521323	0.390254	1.886227	0.494598
Trial1	2	1	blindfold	clockwise	practice	Free	1	0.5	-0.25	8.79924	-1.1029	-1.44912	0.33965	1.70791556988829	0.348542	1.771969	0.515768
Trial1	2	1	blindfold	clockwise	practice	Free	1	0.5	-0.25	8.819244	-1.09699	-1.44909	0.34813	1.7053259347468	0.462577	1.903155	0.848916
Trial1	2	1	blindfold	clockwise	practice	Free	1	0.5	-0.25	8.839249	-1.09102	-1.44906	0.36551	1.70592999456376	0.464524	1.852373	0.583373
Trial1	2	1	blindfold	clockwise	practice	Free	1	0.5	-0.25	8.859238	-1.07856	-1.44915	0.37427	1.69751722145076	0.700064	1.767737	0.705702
Trial1	2	1	blindfold	clockwise	practice	Free	1	0.5	-0.25	8.879242	-1.07207	-1.44914	0.38307	1.69475122297925	0.570605	1.733883	0.529933
Trial1	2	1	blindfold	clockwise	practice	Free	1	0.5	-0.25	8.899246	-1.06541	-1.44914	0.39256	1.69215598708255	0.608609	1.776201	0.690484
Trial1	2	1	blindfold	clockwise	practice	Free	1	0.5	-0.25	8.919235	-1.05812	-1.44912	0.4013	1.68876572670596	0.462797	1.848141	0.577213
Trial1	2	1	blindfold	clockwise	practice	Free	1	0.5	-0.25	8.93924	-1.05136	-1.44911	0.41932	1.68958786966896	0.544915	1.628088	0.47618
Trial1	2	1	blindfold	clockwise	practice	Free	1	0.5	-0.25	8.959244	-1.03698	-1.44915	0.42853	1.68009243579395	0.507578	1.691565	0.428455
Trial1	2	1	blindfold	clockwise	practice	Free	1	0.5	-0.25	8.979248	-1.02937	-1.44916	0.43752	1.67679938920295	0.632344	1.602697	0.568091
Trial1	2	1	blindfold	clockwise	practice	Free	1	0.5	-0.25	8.999237	-1.02178	-1.44919	0.44647	1.67358444751114	0.548462	1.560379	0.398437
Trial1	2	1	blindfold	clockwise	practice	Free	1	0.5	-0.25	9.019241	-1.01402	-1.44922	0.45562	1.67037601433911	0.411539	1.391107	0.383162
Trial1	2	1	blindfold	clockwise	practice	Free	1	0.5	-0.25	9.039246	-1.00619	-1.44925	0.47384	1.67109330817568	0.443529	1.640783	0.463074
Trial1	2	1	blindfold	clockwise	practice	Free	1	0.5	-0.25	9.059235	-0.99006	-1.44918	0.48235	1.66030576403135	0.5212	1.463047	0.475401
Trial1	2	1	blindfold	clockwise	practice	Free	1	0.5	-0.25	9.079239	-0.98219	-1.44921	0.49101	1.65710078919381	0.485214	1.590001	0.303074
Trial1	2	1	blindfold	clockwise	practice	Free	1	0.5	-0.25	9.099243	-0.97425	-1.44921	0.49972	1.65393259559018	0.489799	1.450352	0.204565
Trial1	2	1	blindfold	clockwise	practice	Free	1	0.5	-0.25	9.119247	-0.96604	-1.44926	0.50807	1.65043729488055	0.488643	1.454584	0.276908
Trial1	2	1	blindfold	clockwise	practice	Free	1	0.5	-0.25	9.139236	-0.95803	-1.44926	0.52424	1.65084797671795	0.402308	1.488438	0.122639
Trial1	2	1	blindfold	clockwise	practice	Free	1	0.5	-0.25	9.159241	-0.94199	-1.44927	0.53231	1.64053167049066	0.409182	1.547683	0.271338
Trial1	2	1	blindfold	clockwise	practice	Free	1	0.5	-0.25	9.179245	-0.93371	-1.44924	0.54007	1.63698958600809	0.407714	1.412266	0.054657
Trial1	2	1	blindfold	clockwise	practice	Free	1	0.5	-0.25	9.199249	-0.92543	-1.44925	0.54729	1.63325502501773	0.577093	1.475743	0.049325
Trial1	2	1	blindfold	clockwise	practice	Free	1	0.5	-0.25	9.219238	-0.9173	-1.44926	0.55412	1.6295239277498	0.514889	1.484206	-0.137117
Trial1	2	1	blindfold	clockwise	practice	Free	1	0.5	-0.25	9.239243	-0.90912	-1.44928	0.56678	1.62872609438805	0.53898	1.340325	0.0080357
Trial1	2	1	blindfold	clockwise	practice	Free	1	0.5	-0.25	9.259247	-0.89244	-1.44927	0.57279	1.61736592708119	0.513011	1.416498	-0.066695
Trial1	2	1	blindfold	clockwise	practice	Free	1	0.5	-0.25	9.279236	-0.88352	-1.44931	0.57836	1.61254703333552	0.385629	1.357252	0.01012
Trial1	2	1	blindfold	clockwise	practice	Free	1	0.5	-0.25	9.29924	-0.87535	-1.44934	0.58393	1.60842372811435	0.595177	1.314934	0.194321
Trial1	2	1	blindfold	clockwise	practice	Free	1	0.5	-0.25	9.319244	-0.86684	-1.44933	0.58919	1.60389883273617	0.423932	1.369948	0.166558
Trial1	2	1	blindfold	clockwise	practice	Free	1	0.5	-0.25	9.339249	-0.85804	-1.44933	0.59943	1.6018127046825	0.511026	1.298007	0.093688
Trial1	2	1	blindfold	clockwise	practice	Free	1	0.5	-0.25	9.359238	-0.84046	-1.44937	0.60433	1.58956370509866	0.556096	1.213371	0.126231
Trial1	2	1	blindfold	clockwise	practice	Free	1	0.5	-0.25	9.379242	-0.8316	-1.44938	0.60911	1.5846855893766	0.578428	1.319166	0.067499
Trial1	2	1	blindfold	clockwise	practice	Free	1	0.5	-0.25	9.399246	-0.82261	-1.44937	0.61394	1.57977517109668	0.801523	1.285312	0.168709
Trial1	2	1	blindfold	clockwise	practice	Free	1	0.5	-0.25	9.419235	-0.81337	-1.44935	0.6186	1.57461319311456	0.694379	1.242994	0.213725
Trial1	2	1	blindfold	clockwise	practice	Free	1	0.5	-0.25	9.43924	-0.80363	-1.44936	0.62809	1.57178024794867	0.708409	1.28108	0.23682
Trial1	2	1	blindfold	clockwise	practice	Free	1	0.5	-0.25	9.459244	-0.7841	-1.44938	0.63281	1.55828953986855	0.651813	1.217603	0.087123
Trial1	2	1	blindfold	clockwise	practice	Free	1	0.5	-0.25	9.479248	-0.77379	-1.44939	0.63735	1.55239525630954	0.723522	1.28108	0.056589
Trial1	2	1	blindfold	clockwise	practice	Free	1	0.5	-0.25	9.499237	-0.76327	-1.44938	0.64199	1.54644667396142	0.743497	1.204908	0.356115
Trial1	2	1	blindfold	clockwise	practice	Free	1	0.5	-0.25	9.519241	-0.75315	-1.44938	0.64679	1.54097927786565	0.630902	1.213371	0.386342
Trial1	2	1	blindfold	clockwise	practice	Free	1	0.5	-0.25	9.539246	-0.74227	-1.4494	0.65689	1.53807807408011	0.551622	1.238762	0.365855
Trial1	2	1	blindfold	clockwise	practice	Free	1	0.5	-0.25	9.559235	-0.72084	-1.44937	0.66244	1.5241381672301	0.476997	1.331862	0.53676
Trial1	2	1	blindfold	clockwise	practice	Free	1	0.5	-0.25	9.579239	-0.7103601	-1.44933	0.668	1.51911007488152	0.511097	1.344557	0.465167
Trial1	2	1	blindfold	clockwise	practice	Free	1	0.5	-0.25	9.599243	-0.69987	-1.44933	0.67364	1.51419908429375	0.622827	1.247226	0.366413
Trial1	2	1	blindfold	clockwise	practice	Free	1	0.5	-0.25	9.619247	-0.68928	-1.44938	0.67958	1.50947206790026	0.630426	1.06949	0.362126
Trial1	2	1	blindfold	clockwise	practice	Free	1	0.5	-0.25	9.639236	-0.67825	-1.44943	0.6918501	1.50842782526974	0.521654	1.073722	0.465942
Trial1	2	1	blindfold	clockwise	practice	Free	1	0.5	-0.25	9.659241	-0.65675	-1.4494	0.69822	1.49572446483128	0.447975	1.272616	0.468341
Trial1	2	1	blindfold	clockwise	practice	Free	1	0.5	-0.25	9.679245	-0.6457	-1.44936	0.7049	1.49146325336863	0.619407	1.331862	0.706248
Trial1	2	1	blindfold	clockwise	practice	Free	1	0.5	-0.25	9.699249	-0.63488	-1.44935	0.71192	1.48769709438444	0.576212	1.209139	0.650514
Trial1	2	1	blindfold	clockwise	practice	Free	1	0.5	-0.25	9.719238	-0.62396	-1.44937	0.71944	1.48428434060662	0.576896	1.149894	0.693957
Trial1	2	1	blindfold	clockwise	practice	Free	1	0.5	-0.25	9.739243	-0.61263	-1.44941	0.73499	1.4859848047353	0.507869	1.179517	0.595401
Trial1	2	1	blindfold	clockwise	practice	Free	1	0.5	-0.25	9.759247	-0.59008	-1.44937	0.74313	1.47464621547106	0.412081	1.268385	0.485312
Trial1	2	1	blindfold	clockwise	practice	Free	1	0.5	-0.25	9.779236	-0.57897	-1.44937	0.7509601	1.47176673392948	0.497111	1.103344	0.535753
Trial1	2	1	blindfold	clockwise	practice	Free	1	0.5	-0.25	9.79924	-0.56782	-1.44942	0.75919	1.46925289914852	0.62255	1.082185	0.506056
Trial1	2	1	blindfold	clockwise	practice	Free	1	0.5	-0.25	9.819244	-0.55656	-1.44946	0.76766	1.46695297710739	0.438957	0.90445	0.222549
Trial1	2	1	blindfold	clockwise	practice	Free	1	0.5	-0.25	9.839249	-0.54526	-1.44953	0.78421	1.47042808329322	0.542676	0.879059	0.32225
Trial1	2	1	blindfold	clockwise	practice	Free	1	0.5	-0.25	9.859238	-0.52205	-1.44957	0.79222	1.45972900590511	0.532313	0.747873	-0.075736
Trial1	2	1	blindfold	clockwise	practice	Free	1	0.5	-0.25	9.879242	-0.50974	-1.44957	0.79952	1.45638838257445	0.660427	0.938304	0.055336
Trial1	2	1	blindfold	clockwise	practice	Free	1	0.5	-0.25	9.899246	-0.49828	-1.44955	0.80674	1.45370641254022	0.634105	0.845205	-0.074977
Trial1	2	1	blindfold	clockwise	practice	Free	1	0.5	-0.25	9.919235	-0.48624	-1.44955	0.81388	1.4506929306661	0.758913	0.807118	0.0034583
Trial1	2	1	blindfold	clockwise	practice	Free	1	0.5	-0.25	9.93924	-0.47392	-1.44958	0.82716	1.45216865746563	0.833256	0.785959	0.036265
Trial1	2	1	blindfold	clockwise	practice	Free	1	0.5	-0.25	9.959244	-0.448	-1.44964	0.83391	1.43998783393675	0.55908	0.756337	0.22837
Trial1	2	1	blindfold	clockwise	practice	Free	1	0.5	-0.25	9.979248	-0.43453	-1.44964	0.84053	1.43617621528533	0.551905	0.942536	0.310278
Trial1	2	1	blindfold	clockwise	practice	Free	1	0.5	-0.25	9.999237	-0.42137	-1.44959	0.8474	1.43290241348462	0.626785	0.81135	0.346099
Trial1	2	1	blindfold	clockwise	practice	Free	1	0.5	-0.25	10.01924	-0.40777	-1.44956	0.85412	1.42938007440219	0.504049	0.828277	0.350224
Trial1	2	1	blindfold	clockwise	practice	Free	1	0.5	-0.25	10.03925	-0.3945	-1.44957	0.86818	1.43194164505316	0.503302	0.874827	0.424323
Trial1	2	1	blindfold	clockwise	practice	Free	1	0.5	-0.25	10.05923	-0.36715	-1.44962	0.87524	1.42060343650524	0.643275	0.730946	0.280321
Trial1	2	1	blindfold	clockwise	practice	Free	1	0.5	-0.25	10.07924	-0.35345	-1.44964	0.88245	1.41803380442665	0.585047	0.625151	0.353233
Trial1	2	1	blindfold	clockwise	practice	Free	1	0.5	-0.25	10.09924	-0.3396	-1.44966	0.89	1.41581359013806	0.557716	0.680164	0.39682
Trial1	2	1	blindfold	clockwise	practice	Free	1	0.5	-0.25	10.11925	-0.32567	-1.44967	0.89737	1.41357305399483	0.520109	0.591297	0.208636
Trial1	2	1	blindfold	clockwise	practice	Free	1	0.5	-0.25	10.13924	-0.31119	-1.44968	0.91251	1.41755381485105	0.703823	0.612456	0.379557
Trial1	2	1	blindfold	clockwise	practice	Free	1	0.5	-0.25	10.15924	-0.28198	-1.44966	0.91996	1.40723103495802	0.562307	0.603992	0.113217
Trial1	2	1	blindfold	clockwise	practice	Free	1	0.5	-0.25	10.17924	-0.26735	-1.44965	0.92735	1.40533947375988	0.601501	0.756337	0.281127
Trial1	2	1	blindfold	clockwise	practice	Free	1	0.5	-0.25	10.19925	-0.2526	-1.44966	0.93469	1.40353023814103	0.586801	0.578585	0.092412
Trial1	2	1	blindfold	clockwise	practice	Free	1	0.5	-0.25	10.21924	-0.23771	-1.44966	0.94224	1.40201721095122	0.603147	0.705539	0.259013
Trial1	2	1	blindfold	clockwise	practice	Free	1	0.5	-0.25	10.23924	-0.2222	-1.44967	0.9577	1.40716458636309	0.645329	0.735158	0.32608
Trial1	2	1	blindfold	clockwise	practice	Free	1	0.5	-0.25	10.25925	-0.19091	-1.44974	0.96531	1.39797536830803	0.29094	0.667334	0.301265
Trial1	2	1	blindfold	clockwise	practice	Free	1	0.5	-0.25	10.27924	-0.17628	-1.44971	0.97274	1.39730015444441	0.434921	0.591162	0.263276
Trial1	2	1	blindfold	clockwise	practice	Free	1	0.5	-0.25	10.29924	-0.16123	-1.44966	0.98068	1.397067766814	0.435919	0.680029	0.325818
Trial1	2	1	blindfold	clockwise	practice	Free	1	0.5	-0.25	10.31924	-0.14615	-1.44967	0.9882801	1.39672736582598	0.578368	0.591136	0.097468
Trial1	2	1	blindfold	clockwise	practice	Free	1	0.5	-0.25	10.33925	-0.13053	-1.44972	1.00288	1.40259638407049	0.529351	0.493746	0.062736
Trial1	2	1	blindfold	clockwise	practice	Free	1	0.5	-0.25	10.35924	-0.10004	-1.44977	1.00986	1.39545512788172	0.343874	0.595181	-0.052078
Trial1	2	1	blindfold	clockwise	practice	Free	1	0.5	-0.25	10.37924	-0.08487	-1.4497	1.01678	1.39527937584131	0.330437	0.658658	-0.102148
Trial1	2	1	blindfold	clockwise	practice	Free	1	0.5	-0.25	10.39925	-0.069326	-1.44966	1.0234	1.39487616754474	0.419078	0.468227	-0.088811
Trial1	2	1	blindfold	clockwise	practice	Free	1	0.5	-0.25	10.41924	-0.053798	-1.44969	1.02966	1.39435358042283	0.431377	0.654381	-0.196807
Trial1	2	1	blindfold	clockwise	practice	Free	1	0.5	-0.25	10.43924	-0.03872	-1.44973	1.04055	1.39847721638156	0.386848	0.578146	-0.258073
Trial1	2	1	blindfold	clockwise	practice	Free	1	0.5	-0.25	10.45924	-0.0085648	-1.44981	1.04571	1.39194198011115	0.392543	0.396005	-0.306077
Trial1	2	1	blindfold	clockwise	practice	Free	1	0.5	-0.25	10.47925	0.0069597	-1.4498	1.05033	1.39066421457828	0.295427	0.425552	-0.267037
Trial1	2	1	blindfold	clockwise	practice	Free	1	0.5	-0.25	10.49924	0.021944	-1.44975	1.05458	1.38941226645892	0.251569	0.4509	-0.241014
Trial1	2	1	blindfold	clockwise	practice	Free	1	0.5	-0.25	10.51924	0.036773	-1.44974	1.05873	1.38829156980273	0.252259	0.594714	-0.244388
Trial1	2	1	blindfold	clockwise	practice	Free	1	0.5	-0.25	10.53925	0.052342	-1.44973	1.06532	1.38941153928346	0.392003	0.47195	-0.35128
Trial1	2	1	blindfold	clockwise	practice	Free	1	0.5	-0.25	10.55923	0.081367	-1.44978	1.06812	1.38300178219146	0.563704	0.374414	-0.392285
Trial1	2	1	blindfold	clockwise	practice	Free	1	0.5	-0.25	10.57924	0.096336	-1.44982	1.07036	1.38068654122071	0.477213	0.277003	-0.455107
Trial1	2	1	blindfold	clockwise	practice	Free	1	0.5	-0.25	10.59924	0.1119	-1.44987	1.0722	1.37798207789711	0.472759	0.302324	-0.394835
Trial1	2	1	blindfold	clockwise	practice	Free	1	0.5	-0.25	10.61925	0.12712	-1.44984	1.07378	1.37529372253116	0.570426	0.361474	-0.336142
Trial1	2	1	blindfold	clockwise	practice	Free	1	0.5	-0.25	10.63924	0.14345	-1.44978	1.07601	1.37310975475509	0.570181	0.484128	-0.288032
Trial1	2	1	blindfold	clockwise	practice	Free	1	0.5	-0.25	10.65924	0.17466	-1.4498	1.07679	1.3660958076239	0.505143	0.37391	-0.282382
Trial1	2	1	blindfold	clockwise	practice	Free	1	0.5	-0.25	10.67924	0.19041	-1.4498	1.07724	1.36286901713954	0.48482	0.420359	-0.31091
Trial1	2	1	blindfold	clockwise	practice	Free	1	0.5	-0.25	10.69925	0.2062	-1.44979	1.07742	1.3595448813282	0.500769	0.361	-0.33999
Trial1	2	1	blindfold	clockwise	practice	Free	1	0.5	-0.25	10.71924	0.22203	-1.44981	1.07732	1.35611417289892	0.464483	0.217028	-0.312866
Trial1	2	1	blindfold	clockwise	practice	Free	1	0.5	-0.25	10.73924	0.23843	-1.44986	1.0766	1.35214149656464	0.489691	0.212731	-0.167065
Trial1	2	1	blindfold	clockwise	practice	Free	1	0.5	-0.25	10.75925	0.27051	-1.44976	1.07594	1.34565321813218	0.294305	0.555408	-0.241797
Trial1	2	1	blindfold	clockwise	practice	Free	1	0.5	-0.25	10.77924	0.28689	-1.44972	1.07506	1.34208788908955	0.404116	0.436876	-0.200772
Trial1	2	1	blindfold	clockwise	practice	Free	1	0.5	-0.25	10.79924	0.30324	-1.44975	1.07403	1.33857015073438	0.461876	0.43676	-0.187447
Trial1	2	1	blindfold	clockwise	practice	Free	1	0.5	-0.25	10.81924	0.31865	-1.4498	1.07267	1.33504445752294	0.541222	0.297023	-0.302912
Trial1	2	1	blindfold	clockwise	practice	Free	1	0.5	-0.25	10.83925	0.33513	-1.44985	1.06926	1.32952212296151	0.557438	0.220773	-0.3295
Trial1	2	1	blindfold	clockwise	practice	Free	1	0.5	-0.25	10.85924	0.36753	-1.44992	1.06714	1.32378474054007	0.472956	0.157203	-0.228253
Trial1	2	1	blindfold	clockwise	practice	Free	1	0.5	-0.25	10.87924	0.38434	-1.44992	1.06477	1.31984747122041	0.217994	0.11907	-0.46156
Trial1	2	1	blindfold	clockwise	practice	Free	1	0.5	-0.25	10.89925	0.40059	-1.44992	1.06219	1.31595026131683	0.349848	0.15288	-0.248349
Trial1	2	1	blindfold	clockwise	practice	Free	1	0.5	-0.25	10.91924	0.41682	-1.44991	1.05948	1.31211914606796	0.443366	0.207834	-0.127591
Trial1	2	1	blindfold	clockwise	practice	Free	1	0.5	-0.25	10.93924	0.43356	-1.44988	1.05393	1.30562162660942	0.356114	0.16968	-0.137749
Trial1	2	1	blindfold	clockwise	practice	Free	1	0.5	-0.25	10.95924	0.46588	-1.4499	1.05067	1.30111747932133	0.088445	0.271133	-0.426521
Trial1	2	1	blindfold	clockwise	practice	Free	1	0.5	-0.25	10.97925	0.48222	-1.44986	1.04719	1.29731179613023	0.127582	0.275276	-0.362048
Trial1	2	1	blindfold	clockwise	practice	Free	1	0.5	-0.25	10.99924	0.49781	-1.44984	1.04344	1.29344183836981	0.115947	0.355585	-0.351822
Trial1	2	1	blindfold	clockwise	practice	Free	1	0.5	-0.25	11.01924	0.51313	-1.44984	1.03935	1.28941688535507	0.050336	0.169316	-0.235494
Trial1	2	1	blindfold	clockwise	practice	Free	1	0.5	-0.25	11.03925	0.52859	-1.44987	1.03072	1.28103906900407	-0.06045	0.283505	-0.449816
Trial1	2	1	blindfold	clockwise	practice	Free	1	0.5	-0.25	11.05923	0.55808	-1.44984	1.02603	1.2773511700883	0.121689	0.249477	-0.214332
Trial1	2	1	blindfold	clockwise	practice	Free	1	0.5	-0.25	11.07924	0.57228	-1.44986	1.0214	1.27345290171791	0.2066	0.219803	-0.300288
Trial1	2	1	blindfold	clockwise	practice	Free	1	0.5	-0.25	11.09924	0.58634	-1.44993	1.01669	1.26962915588166	0.152728	0.080137	-0.132267
Trial1	2	1	blindfold	clockwise	practice	Free	1	0.5	-0.25	11.11925	0.60026	-1.44995	1.01164	1.26561741518416	0.021181	0.168959	-0.224391
Trial1	2	1	blindfold	clockwise	practice	Free	1	0.5	-0.25	11.13924	0.61434	-1.4499	1.00098	1.25619450987193	0.039248	0.367775	-0.509261
Trial1	2	1	blindfold	clockwise	practice	Free	1	0.5	-0.25	11.15924	0.64096	-1.4499	0.99491	1.25286496794188	0.1576	0.007981	-0.467163
Trial1	2	1	blindfold	clockwise	practice	Free	1	0.5	-0.25	11.17924	0.65455	-1.44995	0.9885501	1.24815542194704	0.347365	0.058742	-0.589672
Trial1	2	1	blindfold	clockwise	practice	Free	1	0.5	-0.25	11.19925	0.66774	-1.44997	0.9816999	1.24306937629512	0.288147	0.088347	-0.663663
Trial1	2	1	blindfold	clockwise	practice	Free	1	0.5	-0.25	11.21924	0.68093	-1.44998	0.97422	1.23751776785153	0.116568	-0.135936	-0.670172
Trial1	2	1	blindfold	clockwise	practice	Free	1	0.5	-0.25	11.23924	0.69449	-1.45001	0.95871	1.22425743455297	0.217216	0.244922	-0.639283
Trial1	2	1	blindfold	clockwise	practice	Free	1	0.5	-0.25	11.25925	0.72068	-1.44995	0.95043	1.22054575172018	0.195131	0.016349	-0.399846
Trial1	2	1	blindfold	clockwise	practice	Free	1	0.5	-0.25	11.27924	0.73447	-1.44996	0.94235	1.21518506880932	0.069836	0.227909	-0.273327
Trial1	2	1	blindfold	clockwise	practice	Free	1	0.5	-0.25	11.29924	0.74693	-1.44991	0.934	1.2094752839957	0.174363	0.189752	-0.177421
Trial1	2	1	blindfold	clockwise	practice	Free	1	0.5	-0.25	11.31924	0.75998	-1.44991	0.92599	1.20438451427573	0.051279	0.01622	-0.067644
Trial1	2	1	blindfold	clockwise	practice	Free	1	0.5	-0.25	11.33925	0.77239	-1.44994	0.91013	1.19167864331296	-0.040999	0.160064	-0.064688
Trial1	2	1	blindfold	clockwise	practice	Free	1	0.5	-0.25	11.35924	0.79619	-1.44989	0.90199	1.18945762705048	-0.183303	0.308047	-0.136513
Trial1	2	1	blindfold	clockwise	practice	Free	1	0.5	-0.25	11.37924	0.80782	-1.44985	0.89413	1.18481500814727	-0.143008	0.219085	-0.170001
Trial1	2	1	blindfold	clockwise	practice	Free	1	0.5	-0.25	11.39925	0.81868	-1.44986	0.8863	1.18014175069826	-0.124793	0.164013	-0.122327
Trial1	2	1	blindfold	clockwise	practice	Free	1	0.5	-0.25	11.41924	0.82918	-1.44989	0.87813	1.17517516927909	-0.226547	0.087789	-0.280081
Trial1	2	1	blindfold	clockwise	practice	Free	1	0.5	-0.25	11.43924	0.83959	-1.44993	0.8615201	1.16223842750366	-0.144864	0.058144	-0.443705
Trial1	2	1	blindfold	clockwise	practice	Free	1	0.5	-0.25	11.45924	0.85888	-1.44993	0.85323	1.16013416223866	0.065731	0.24849	-0.264316
Trial1	2	1	blindfold	clockwise	practice	Free	1	0.5	-0.25	11.47925	0.86845	-1.4499	0.84492	1.15525114055717	-0.015154	0.138409	-0.281746
Trial1	2	1	blindfold	clockwise	practice	Free	1	0.5	-0.25	11.49924	0.87752	-1.44993	0.83651	1.15022837292495	-0.147188	0.15955	-0.321543
Trial1	2	1	blindfold	clockwise	practice	Free	1	0.5	-0.25	11.51924	0.8863	-1.44995	0.82752	1.14467327860384	-0.082591	0.159516	-0.366123
Trial1	2	1	blindfold	clockwise	practice	Free	1	0.5	-0.25	11.53925	0.89536	-1.44992	0.81091	1.13218352023724	-0.053283	0.244092	-0.085045
Trial1	2	1	blindfold	clockwise	practice	Free	1	0.5	-0.25	11.55923	0.91142	-1.44991	0.80272	1.13025912993995	-0.08894	0.019715	-0.192894
Trial1	2	1	blindfold	clockwise	practice	Free	1	0.5	-0.25	11.57924	0.91922	-1.44997	0.79435	1.12534983023197	-0.090881	0.002788	-0.41084
[truncated: 11,418 more rows]
