# Supplementary material for: Assessing kinesthetic proprioceptive function of the upper limb: a novel dynamic movement reproduction task using a robotic arm
Source: PeerJ. 2021 May 3;9:e11301. doi: 10.7717/peerj.11301 (PMC8101453; doi:10.7717/peerj.11301)
Supplement: Supplemental Information 3 [file peerj-09-11301-s003.zip › DMR raw data_Study 2_part 2/HMData_PP054_2019-11-20-16-48-58.txt]

Trial1	2	1	noBlindfold	counterclockwise	practice	Guided	1	0.5	-0.25	0	0.45006	-1.45	-1.05	0.801557188422396	0.02393	-0.010857	0.0019455
Trial1	2	1	noBlindfold	counterclockwise	practice	Guided	1	0.5	-0.25	0.01727295	0.45006	-1.45	-1.05	0.801557188422396	0.0025218	0.02723	-0.012042
Trial1	2	1	noBlindfold	counterclockwise	practice	Guided	1	0.5	-0.25	0.03727722	0.45006	-1.45	-1.05	0.801557188422396	0.0025193	-0.0066272	-0.012043
Trial1	2	1	noBlindfold	counterclockwise	practice	Guided	1	0.5	-0.25	0.05728149	0.45006	-1.45	-1.05	0.801557188422396	-0.0027216	0.0018344	0.00024703
Trial1	2	1	noBlindfold	counterclockwise	practice	Guided	1	0.5	-0.25	0.07728577	0.45006	-1.45	-1.05	0.801557188422396	0.014244	0.0060613	0.013949
Trial1	2	1	noBlindfold	counterclockwise	practice	Guided	1	0.5	-0.25	0.09727478	0.45006	-1.45	-1.05	0.801557188422396	0.037247	-0.006635	0.0027863
Trial1	2	1	noBlindfold	counterclockwise	practice	Guided	1	0.5	-0.25	0.1172791	0.45006	-1.45	-1.05	0.801557188422396	0.00065069	0.031452	0.017295
Trial1	2	1	noBlindfold	counterclockwise	practice	Guided	1	0.5	-0.25	0.1372833	0.45006	-1.45	-1.05	0.801557188422396	0.015307	-0.019334	-0.0028189
Trial1	2	1	noBlindfold	counterclockwise	practice	Guided	1	0.5	-0.25	0.1572723	0.45006	-1.45	-1.05	0.801557188422396	-0.017115	0.031447	0.016162
Trial1	2	1	noBlindfold	counterclockwise	practice	Guided	1	0.5	-0.25	0.1772766	0.45006	-1.45	-1.05	0.801557188422396	-0.034083	0.022979	0.0024557
Trial1	2	1	noBlindfold	counterclockwise	practice	Guided	1	0.5	-0.25	0.1972809	0.45006	-1.45	-1.05	0.801557188422396	0.0064207	0.022978	-0.0033867
Trial1	2	1	noBlindfold	counterclockwise	practice	Guided	1	0.5	-0.25	0.2172852	0.45006	-1.45	-1.05	0.801557188422396	-0.024666	0.035674	-0.0053645
Trial1	2	1	noBlindfold	counterclockwise	practice	Guided	1	0.5	-0.25	0.2372742	0.45006	-1.45	-1.05	0.801557188422396	0.015037	0.0060477	0.0013689
Trial1	2	1	noBlindfold	counterclockwise	practice	Guided	1	0.5	-0.25	0.2572784	0.45006	-1.45	-1.05	0.801557188422396	0.023119	0.006048	0.011162
Trial1	2	1	noBlindfold	counterclockwise	practice	Guided	1	0.5	-0.25	0.2772827	0.45006	-1.45	-1.05	0.801557188422396	-0.0063708	0.014508	-0.012621
Trial1	2	1	noBlindfold	counterclockwise	practice	Guided	1	0.5	-0.25	0.2972717	0.45006	-1.45	-1.05	0.801557188422396	0.020007	-0.027811	0.0061196
Trial1	2	1	noBlindfold	counterclockwise	practice	Guided	1	0.5	-0.25	0.317276	0.45006	-1.45	-1.05	0.801557188422396	-0.0037982	0.0018115	0.016999
Trial1	2	1	noBlindfold	counterclockwise	practice	Guided	1	0.5	-0.25	0.3372803	0.45006	-1.45	-1.05	0.801557188422396	-0.020498	0.014502	-0.000897
Trial1	2	1	noBlindfold	counterclockwise	practice	Guided	1	0.5	-0.25	0.3572845	0.45007	-1.45	-1.05	0.801556564601454	0.0095191	0.0060358	0.017844
Trial1	2	1	noBlindfold	counterclockwise	practice	Guided	1	0.5	-0.25	0.3772736	0.45007	-1.45	-1.05	0.801556564601454	0.02444	0.0018024	-0.0064598
Trial1	2	1	noBlindfold	counterclockwise	practice	Guided	1	0.5	-0.25	0.3972778	0.45007	-1.45	-1.05	0.801556564601454	0.013955	0.0018018	0.018124
Trial1	2	1	noBlindfold	counterclockwise	practice	Guided	1	0.5	-0.25	0.4172821	0.45007	-1.45	-1.05	0.801556564601454	0.032517	0.006034	0.0066779
Trial1	2	1	noBlindfold	counterclockwise	practice	Guided	1	0.5	-0.25	0.4372864	0.45007	-1.45	-1.05	0.801556564601454	0.010841	0.014491	-0.0031179
Trial1	2	1	noBlindfold	counterclockwise	practice	Guided	1	0.5	-0.25	0.4572754	0.45007	-1.45	-1.05	0.801556564601454	0.019456	0.0017926	0.0016363
Trial1	2	1	noBlindfold	counterclockwise	practice	Guided	1	0.5	-0.25	0.4772797	0.45007	-1.45	-1.05	0.801556564601454	0.001426	0.010251	0.0046983
Trial1	2	1	noBlindfold	counterclockwise	practice	Guided	1	0.5	-0.25	0.4972839	0.45007	-1.45	-1.05	0.801556564601454	0.03358	-0.0024462	-0.010094
Trial1	2	1	noBlindfold	counterclockwise	practice	Guided	1	0.5	-0.25	0.5172729	0.45007	-1.45	-1.05	0.801556564601454	0.042459	0.0017835	-0.0095332
Trial1	2	1	noBlindfold	counterclockwise	practice	Guided	1	0.5	-0.25	0.5372772	0.45007	-1.45	-1.05	0.801556564601454	-0.016343	-0.010914	0.003561
Trial1	2	1	noBlindfold	counterclockwise	practice	Guided	1	0.5	-0.25	0.5572815	0.45007	-1.45	-1.05	0.801556564601454	0.0016868	0.027171	0.0088783
Trial1	2	1	noBlindfold	counterclockwise	practice	Guided	1	0.5	-0.25	0.5772858	0.45008	-1.45	-1.05	0.801555942761177	-0.029668	0.0060095	0.0027074
Trial1	2	1	noBlindfold	counterclockwise	practice	Guided	1	0.5	-0.25	0.5972748	0.45008	-1.45	-1.05	0.801555942761177	-0.031269	-0.010919	0.027856
Trial1	2	1	noBlindfold	counterclockwise	practice	Guided	1	0.5	-0.25	0.6172791	0.45008	-1.45	-1.05	0.801555942761177	0.024156	0.018704	-0.0022891
Trial1	2	1	noBlindfold	counterclockwise	practice	Guided	1	0.5	-0.25	0.6372833	0.45008	-1.45	-1.05	0.801555942761177	0.01527	-0.0024555	-0.0028564
Trial1	2	1	noBlindfold	counterclockwise	practice	Guided	1	0.5	-0.25	0.6572723	0.45008	-1.45	-1.05	0.801555942761177	-0.021861	-0.0024564	0.020033
Trial1	2	1	noBlindfold	counterclockwise	practice	Guided	1	0.5	-0.25	0.6772766	0.45008	-1.45	-1.05	0.801555942761177	0.0089576	0.0017722	0.026198
Trial1	2	1	noBlindfold	counterclockwise	practice	Guided	1	0.5	-0.25	0.6972809	0.45008	-1.45	-1.05	0.801555942761177	-0.011917	-0.019387	0.0038282
Trial1	2	1	noBlindfold	counterclockwise	practice	Guided	1	0.5	-0.25	0.7172852	0.45008	-1.45	-1.05	0.801555942761177	-0.016357	0.031395	0.0032616
Trial1	2	1	noBlindfold	counterclockwise	practice	Guided	1	0.5	-0.25	0.7372742	0.45008	-1.45	-1.05	0.801555942761177	-0.011382	0.031391	-0.0045567
Trial1	2	1	noBlindfold	counterclockwise	practice	Guided	1	0.5	-0.25	0.7572784	0.45008	-1.45	-1.05	0.801555942761177	-0.0041039	0.0060003	0.021154
Trial1	2	1	noBlindfold	counterclockwise	practice	Guided	1	0.5	-0.25	0.7772827	0.45008	-1.45	-1.05	0.801555942761177	0.035333	-0.0024671	0.012489
Trial1	2	1	noBlindfold	counterclockwise	practice	Guided	1	0.5	-0.25	0.7972717	0.45008	-1.45	-1.05	0.801555942761177	-0.010143	0.0059951	0.04602
Trial1	2	1	noBlindfold	counterclockwise	practice	Guided	1	0.5	-0.25	0.817276	0.45008	-1.45	-1.05	0.801555942761177	-0.01503	0.035617	-0.017418
Trial1	2	1	noBlindfold	counterclockwise	practice	Guided	1	0.5	-0.25	0.8372803	0.45008	-1.45	-1.05	0.801555942761177	0.020766	0.022916	0.00047738
Trial1	2	1	noBlindfold	counterclockwise	practice	Guided	1	0.5	-0.25	0.8572845	0.45009	-1.45	-1.05	0.801555321044771	-0.0011815	0.010216	-0.024958
Trial1	2	1	noBlindfold	counterclockwise	practice	Guided	1	0.5	-0.25	0.8772736	0.45009	-1.45	-1.05	0.801555321044771	0.014181	0.0017478	0.013894
Trial1	2	1	noBlindfold	counterclockwise	practice	Guided	1	0.5	-0.25	0.8972778	0.45009	-1.45	-1.05	0.801555321044771	-0.0093546	0.014442	0.033439
Trial1	2	1	noBlindfold	counterclockwise	practice	Guided	1	0.5	-0.25	0.9172821	0.45009	-1.45	-1.05	0.801555321044771	0.0084098	0.01444	0.034568
Trial1	2	1	noBlindfold	counterclockwise	practice	Guided	1	0.5	-0.25	0.9372864	0.45009	-1.44999	-1.05	0.801555321044771	0.019156	0.0059717	0.0057895
Trial1	2	1	noBlindfold	counterclockwise	practice	Guided	1	0.5	-0.25	0.9572754	0.45009	-1.45	-1.05	0.801555321044771	0.0011245	0.0102	0.0088509
Trial1	2	1	noBlindfold	counterclockwise	practice	Guided	1	0.5	-0.25	0.9772797	0.45009	-1.45	-1.05	0.801555321044771	0.0042321	-0.0024983	0.030088
Trial1	2	1	noBlindfold	counterclockwise	practice	Guided	1	0.5	-0.25	0.9972839	0.45009	-1.45	-1.05	0.801555321044771	0.016487	0.0059624	0.047702
Trial1	2	1	noBlindfold	counterclockwise	practice	Guided	1	0.5	-0.25	1.017273	0.45009	-1.45	-1.05	0.801555321044771	0.040558	-0.0067334	0.010542
Trial1	2	1	noBlindfold	counterclockwise	practice	Guided	1	0.5	-0.25	1.037277	0.45009	-1.45	-1.05	0.801555321044771	0.00058802	0.048277	-0.00010009
Trial1	2	1	noBlindfold	counterclockwise	practice	Guided	1	0.5	-0.25	1.057281	0.45009	-1.45	-1.05	0.801555321044771	0.033274	-0.010972	-0.0059416
Trial1	2	1	noBlindfold	counterclockwise	practice	Guided	1	0.5	-0.25	1.077286	0.45009	-1.45	-1.05	0.801555321044771	-0.010338	0.01865	-0.021342
Trial1	2	1	noBlindfold	counterclockwise	practice	Guided	1	0.5	-0.25	1.097275	0.45009	-1.45	-1.05	0.801555321044771	0.023592	-0.0025134	0.0060637
Trial1	2	1	noBlindfold	counterclockwise	practice	Guided	1	0.5	-0.25	1.117279	0.45009	-1.45	-1.05	0.801555321044771	0.024923	0.0017186	-0.01546
Trial1	2	1	noBlindfold	counterclockwise	practice	Guided	1	0.5	-0.25	1.137283	0.45009	-1.45	-1.05	0.801555321044771	-0.011671	0.010184	0.014684
Trial1	2	1	noBlindfold	counterclockwise	practice	Guided	1	0.5	-0.25	1.157272	0.45009	-1.45	-1.05	0.801555321044771	0.013641	-0.032139	0.022262
Trial1	2	1	noBlindfold	counterclockwise	practice	Guided	1	0.5	-0.25	1.177277	0.45009	-1.45	-1.05	0.801555321044771	-0.010609	0.014409	-0.017157
Trial1	2	1	noBlindfold	counterclockwise	practice	Guided	1	0.5	-0.25	1.197281	0.4501	-1.45	-1.05	0.801554697596921	-0.019494	-0.015215	0.0026709
Trial1	2	1	noBlindfold	counterclockwise	practice	Guided	1	0.5	-0.25	1.217285	0.4501	-1.45	-1.05	0.801554697596921	0.023583	-0.010984	0.0060586
Trial1	2	1	noBlindfold	counterclockwise	practice	Guided	1	0.5	-0.25	1.237274	0.4501	-1.45	-1.05	0.801554697596921	-0.0038652	-0.010986	0.016937
Trial1	2	1	noBlindfold	counterclockwise	practice	Guided	1	0.5	-0.25	1.257278	0.4501	-1.45	-1.05	0.801554697596921	0.032192	0.010168	0.010812
Trial1	2	1	noBlindfold	counterclockwise	practice	Guided	1	0.5	-0.25	1.277283	0.4501	-1.45	-1.05	0.801554697596921	3.5939E-05	0.0059347	0.025599
Trial1	2	1	noBlindfold	counterclockwise	practice	Guided	1	0.5	-0.25	1.297272	0.4501	-1.45	-1.05	0.801554697596921	0.013089	-0.027922	0.030638
Trial1	2	1	noBlindfold	counterclockwise	practice	Guided	1	0.5	-0.25	1.317276	0.4501	-1.45	-1.05	0.801554697596921	-0.0072509	-0.0025309	-0.00011717
Trial1	2	1	noBlindfold	counterclockwise	practice	Guided	1	0.5	-0.25	1.33728	0.4501	-1.45	-1.05	0.801554697596921	-0.042247	0.018627	0.008264
Trial1	2	1	noBlindfold	counterclockwise	practice	Guided	1	0.5	-0.25	1.357285	0.4501	-1.45	-1.05	0.801554697596921	-0.0036086	-0.011	0.012739
Trial1	2	1	noBlindfold	counterclockwise	practice	Guided	1	0.5	-0.25	1.377274	0.4501	-1.45	-1.05	0.801554697596921	0.010513	-0.0067701	0.0010084
Trial1	2	1	noBlindfold	counterclockwise	practice	Guided	1	0.5	-0.25	1.397278	0.4501	-1.45	-1.05	0.801554697596921	0.018592	-0.011003	-0.010719
Trial1	2	1	noBlindfold	counterclockwise	practice	Guided	1	0.5	-0.25	1.417282	0.45011	-1.45	-1.05	0.801554076128627	0.00056008	-0.0067735	0.017208
Trial1	2	1	noBlindfold	counterclockwise	practice	Guided	1	0.5	-0.25	1.437271	0.45011	-1.45	-1.05	0.801554076128627	-0.0069893	0.018616	-0.0043155
Trial1	2	1	noBlindfold	counterclockwise	practice	Guided	1	0.5	-0.25	1.457275	0.45011	-1.45	-1.05	0.801554076128627	0.0060639	0.0016842	0.00072213
Trial1	2	1	noBlindfold	counterclockwise	practice	Guided	1	0.5	-0.25	1.47728	0.45011	-1.45	-1.05	0.801554076128627	0.027471	-0.0025487	0.014706
Trial1	2	1	noBlindfold	counterclockwise	practice	Guided	1	0.5	-0.25	1.497284	0.45011	-1.45	-1.05	0.801554076128627	0.041058	0.014376	0.011359
Trial1	2	1	noBlindfold	counterclockwise	practice	Guided	1	0.5	-0.25	1.517273	0.45011	-1.45	-1.05	0.801554076128627	-0.0022859	-0.0067827	-0.0082318
Trial1	2	1	noBlindfold	counterclockwise	practice	Guided	1	0.5	-0.25	1.537277	0.45011	-1.45	-1.05	0.801554076128627	0.008903	-0.011015	0.026147
Trial1	2	1	noBlindfold	counterclockwise	practice	Guided	1	0.5	-0.25	1.557281	0.45011	-1.45	-1.05	0.801554076128627	0.026129	-0.019486	0.035658
Trial1	2	1	noBlindfold	counterclockwise	practice	Guided	1	0.5	-0.25	1.577286	0.45011	-1.45	-1.05	0.801554076128627	-0.0028268	-0.011025	0.00014714
Trial1	2	1	noBlindfold	counterclockwise	practice	Guided	1	0.5	-0.25	1.597275	0.45011	-1.45	-1.05	0.801554076128627	0.0096981	0.014363	0.013567
Trial1	2	1	noBlindfold	counterclockwise	practice	Guided	1	0.5	-0.25	1.617279	0.45011	-1.45	-1.05	0.801554076128627	0.042385	-0.0067978	-0.009605
Trial1	2	1	noBlindfold	counterclockwise	practice	Guided	1	0.5	-0.25	1.637283	0.45011	-1.45	-1.05	0.801554076128627	-0.0025589	0.014362	-0.0040454
Trial1	2	1	noBlindfold	counterclockwise	practice	Guided	1	0.5	-0.25	1.657272	0.45011	-1.45	-1.05	0.801554076128627	-0.030276	0.005895	0.011025
Trial1	2	1	noBlindfold	counterclockwise	practice	Guided	1	0.5	-0.25	1.677277	0.45011	-1.45	-1.05	0.801554076128627	0.010492	0.035517	0.00099106
Trial1	2	1	noBlindfold	counterclockwise	practice	Guided	1	0.5	-0.25	1.697281	0.45012	-1.45	-1.05	0.80155345292963	0.0060491	0.0058907	0.0007088
Trial1	2	1	noBlindfold	counterclockwise	practice	Guided	1	0.5	-0.25	1.717285	0.45012	-1.45	-1.05	0.80155345292963	0.0060435	0.014352	0.00070679
Trial1	2	1	noBlindfold	counterclockwise	practice	Guided	1	0.5	-0.25	1.737274	0.45012	-1.45	-1.05	0.80155345292963	0.0060435	-0.0068101	0.00070679
Trial1	2	1	noBlindfold	counterclockwise	practice	Guided	1	0.5	-0.25	1.757278	0.45012	-1.45	-1.05	0.80155345292963	0.0060435	-0.0068101	0.00070679
Trial1	2	1	noBlindfold	counterclockwise	practice	Guided	1	0.5	-0.25	1.777283	0.45012	-1.45	-1.05	0.80155345292963	0.041035	-0.011048	0.011345
Trial1	2	1	noBlindfold	counterclockwise	practice	Guided	1	0.5	-0.25	1.797272	0.45012	-1.45	-1.05	0.80155345292963	0.013322	0.018574	0.02557
Trial1	2	1	noBlindfold	counterclockwise	practice	Guided	1	0.5	-0.25	1.817276	0.45012	-1.45	-1.05	0.80155345292963	-0.028958	0.01011	-0.0099391
Trial1	2	1	noBlindfold	counterclockwise	practice	Guided	1	0.5	-0.25	1.83728	0.45012	-1.45	-1.05	0.80155345292963	-0.023985	0.027035	-0.0090935
Trial1	2	1	noBlindfold	counterclockwise	practice	Guided	1	0.5	-0.25	1.857285	0.45012	-1.45	-1.05	0.80155345292963	0.013586	0.014339	0.0090812
Trial1	2	1	noBlindfold	counterclockwise	practice	Guided	1	0.5	-0.25	1.877274	0.45012	-1.45	-1.05	0.80155345292963	0.0023937	0.0058732	-0.012161
Trial1	2	1	noBlindfold	counterclockwise	practice	Guided	1	0.5	-0.25	1.897278	0.45012	-1.45	-1.05	0.80155345292963	0.027171	-0.0025936	-0.0068422
Trial1	2	1	noBlindfold	counterclockwise	practice	Guided	1	0.5	-0.25	1.917282	0.45012	-1.45	-1.05	0.80155345292963	-0.001252	0.014331	-0.025021
Trial1	2	1	noBlindfold	counterclockwise	practice	Guided	1	0.5	-0.25	1.937271	0.45012	-1.45	-1.05	0.80155345292963	-0.0083586	-0.019526	0.016612
Trial1	2	1	noBlindfold	counterclockwise	practice	Guided	1	0.5	-0.25	1.957275	0.45012	-1.45	-1.05	0.80155345292963	0.015447	0.0016292	-0.0071273
Trial1	2	1	noBlindfold	counterclockwise	practice	Guided	1	0.5	-0.25	1.97728	0.45012	-1.45	-1.05	0.80155345292963	-0.039979	0.022786	0.023015
Trial1	2	1	noBlindfold	counterclockwise	practice	Guided	1	0.5	-0.25	1.997284	0.45012	-1.45	-1.05	0.80155345292963	-1.0714E-05	-0.0026096	0.0096355
Trial1	2	1	noBlindfold	counterclockwise	practice	Guided	1	0.5	-0.25	2.017273	0.45013	-1.45	-1.05	0.801552831709448	0.046261	0.010085	-0.00096288
Trial1	2	1	noBlindfold	counterclockwise	practice	Guided	1	0.5	-0.25	2.037277	0.45013	-1.45	-1.05	0.801552831709448	0.013572	-0.019539	0.0043136
Trial1	2	1	noBlindfold	counterclockwise	practice	Guided	1	0.5	-0.25	2.057281	0.45013	-1.45	-1.05	0.801552831709448	-0.0033944	0.014316	0.0085016
Trial1	2	1	noBlindfold	counterclockwise	practice	Guided	1	0.5	-0.25	2.077286	0.45013	-1.45	-1.05	0.801552831709448	0.024047	-0.0026125	-0.0023783
Trial1	2	1	noBlindfold	counterclockwise	practice	Guided	1	0.5	-0.25	2.097275	0.45013	-1.45	-1.05	0.801552831709448	0.013566	0.018544	0.022203
Trial1	2	1	noBlindfold	counterclockwise	practice	Guided	1	0.5	-0.25	2.117279	0.45013	-1.45	-1.05	0.801552831709448	-0.021165	-0.0068461	0.0073691
Trial1	2	1	noBlindfold	counterclockwise	practice	Guided	1	0.5	-0.25	2.137283	0.45013	-1.45	-1.05	0.801552831709448	0.014362	0.027007	0.0096272
Trial1	2	1	noBlindfold	counterclockwise	practice	Guided	1	0.5	-0.25	2.157272	0.45014	-1.45	-1.05	0.801552208759305	0.0049425	0.010073	0.025261
Trial1	2	1	noBlindfold	counterclockwise	practice	Guided	1	0.5	-0.25	2.177277	0.45014	-1.45	-1.05	0.801552208759305	-0.0026068	0.010071	-0.0040803
Trial1	2	1	noBlindfold	counterclockwise	practice	Guided	1	0.5	-0.25	2.197281	0.45014	-1.45	-1.05	0.801552208759305	-0.022237	0.0016045	0.024129
Trial1	2	1	noBlindfold	counterclockwise	practice	Guided	1	0.5	-0.25	2.217285	0.45014	-1.45	-1.05	0.801552208759305	-0.020903	-0.0026295	0.0031699
Trial1	2	1	noBlindfold	counterclockwise	practice	Guided	1	0.5	-0.25	2.237274	0.45014	-1.45	-1.05	0.801552208759305	0.00023407	0.026993	0.021348
Trial1	2	1	noBlindfold	counterclockwise	practice	Guided	1	0.5	-0.25	2.257278	0.45014	-1.45	-1.05	0.801552208759305	-0.0031424	-0.019559	0.0042965
Trial1	2	1	noBlindfold	counterclockwise	practice	Guided	1	0.5	-0.25	2.277283	0.45014	-1.45	-1.05	0.801552208759305	-0.0018097	0.02699	-0.011623
Trial1	2	1	noBlindfold	counterclockwise	practice	Guided	1	0.5	-0.25	2.297272	0.45014	-1.45	-1.05	0.801552208759305	0.018793	-0.002634	0.018846
Trial1	2	1	noBlindfold	counterclockwise	practice	Guided	1	0.5	-0.25	2.317276	0.45014	-1.45	-1.05	0.801552208759305	0.021724	0.005829	-0.020857
Trial1	2	1	noBlindfold	counterclockwise	practice	Guided	1	0.5	-0.25	2.33728	0.45014	-1.45	-1.05	0.801552208759305	-0.029793	-0.0068693	0.002596
Trial1	2	1	noBlindfold	counterclockwise	practice	Guided	1	0.5	-0.25	2.357285	0.45014	-1.45	-1.05	0.801552208759305	-0.0067868	-0.0026398	-0.0085679
Trial1	2	1	noBlindfold	counterclockwise	practice	Guided	1	0.5	-0.25	2.377274	0.45014	-1.45	-1.05	0.801552208759305	0.027142	0.010056	-0.0015971
Trial1	2	1	noBlindfold	counterclockwise	practice	Guided	1	0.5	-0.25	2.397278	0.45014	-1.45	-1.05	0.801552208759305	-0.0036836	0.014285	0.026094
Trial1	2	1	noBlindfold	counterclockwise	practice	Guided	1	0.5	-0.25	2.417282	0.45014	-1.45	-1.05	0.801552208759305	-0.00057546	-0.028038	0.017709
Trial1	2	1	noBlindfold	counterclockwise	practice	Guided	1	0.5	-0.25	2.437271	0.45014	-1.45	-1.05	0.801552208759305	0.0057307	-0.0068792	0.0048507
Trial1	2	1	noBlindfold	counterclockwise	practice	Guided	1	0.5	-0.25	2.457275	0.45014	-1.45	-1.05	0.801552208759305	0.012566	0.010045	-0.032591
Trial1	2	1	noBlindfold	counterclockwise	practice	Guided	1	0.5	-0.25	2.47728	0.45015	-1.45	-1.05	0.801551585933776	-0.0034251	0.026969	0.031127
Trial1	2	1	noBlindfold	counterclockwise	practice	Guided	1	0.5	-0.25	2.497284	0.45015	-1.45	-1.05	0.801551585933776	0.010962	0.0312	-0.0074424
Trial1	2	1	noBlindfold	counterclockwise	practice	Guided	1	0.5	-0.25	2.517273	0.45015	-1.45	-1.05	0.801551585933776	-0.0086689	0.0058089	0.020767
Trial1	2	1	noBlindfold	counterclockwise	practice	Guided	1	0.5	-0.25	2.537277	0.45015	-1.45	-1.05	0.801551585933776	0.03787	0.014271	-0.0099413
Trial1	2	1	noBlindfold	counterclockwise	practice	Guided	1	0.5	-0.25	2.557281	0.45015	-1.45	-1.05	0.801551585933776	-0.01179	0.014269	-0.00047314
Trial1	2	1	noBlindfold	counterclockwise	practice	Guided	1	0.5	-0.25	2.577286	0.45016	-1.45	-1.05	0.801550966939044	-0.025915	0.010037	8.8801E-05
Trial1	2	1	noBlindfold	counterclockwise	practice	Guided	1	0.5	-0.25	2.597275	0.45016	-1.45	-1.05	0.801550966939044	0.049313	-0.011124	0.017983
Trial1	2	1	noBlindfold	counterclockwise	practice	Guided	1	0.5	-0.25	2.617279	0.45016	-1.45	-1.05	0.801550966939044	0.0028603	0.014266	0.0020619
Trial1	2	1	noBlindfold	counterclockwise	practice	Guided	1	0.5	-0.25	2.637283	0.45016	-1.45	-1.05	0.801550966939044	-0.017305	0.0058001	0.016005
Trial1	2	1	noBlindfold	counterclockwise	practice	Guided	1	0.5	-0.25	2.657272	0.45016	-1.45	-1.05	0.801550966939044	0.019018	0.022724	0.0056879
Trial1	2	1	noBlindfold	counterclockwise	practice	Guided	1	0.5	-0.25	2.677277	0.45016	-1.45	-1.05	0.801550966939044	0.028434	0.005794	-0.0021311
Trial1	2	1	noBlindfold	counterclockwise	practice	Guided	1	0.5	-0.25	2.697281	0.45016	-1.45	-1.05	0.801550966939044	-0.0068293	0.052342	-0.0085823
Trial1	2	1	noBlindfold	counterclockwise	practice	Guided	1	0.5	-0.25	2.717285	0.45016	-1.45	-1.05	0.801550966939044	0.049036	0.02695	0.024431
Trial1	2	1	noBlindfold	counterclockwise	practice	Guided	1	0.5	-0.25	2.737274	0.45016	-1.45	-1.05	0.801550966939044	-0.0055014	0.035413	-0.02954
Trial1	2	1	noBlindfold	counterclockwise	practice	Guided	1	0.5	-0.25	2.757278	0.45016	-1.45	-1.05	0.801550966939044	-0.016782	-0.0069071	0.0076177
Trial1	2	1	noBlindfold	counterclockwise	practice	Guided	1	0.5	-0.25	2.777283	0.45016	-1.45	-1.05	0.801550966939044	0.0070228	-0.015372	-0.016119
Trial1	2	1	noBlindfold	counterclockwise	practice	Guided	1	0.5	-0.25	2.797272	0.45016	-1.45	-1.05	0.801550966939044	0.00071417	0.0057849	0.0059682
Trial1	2	1	noBlindfold	counterclockwise	practice	Guided	1	0.5	-0.25	2.817276	0.45017	-1.45	-1.05	0.801550342509277	0.030999	0.0015498	0.027489
Trial1	2	1	noBlindfold	counterclockwise	practice	Guided	1	0.5	-0.25	2.83728	0.45017	-1.45	-1.05	0.801550342509277	-0.020164	0.022706	-0.0094352
Trial1	2	1	noBlindfold	counterclockwise	practice	Guided	1	0.5	-0.25	2.857285	0.45017	-1.45	-1.05	0.801550342509277	-0.0076422	-0.0069239	0.0039836
Trial1	2	1	noBlindfold	counterclockwise	practice	Guided	1	0.5	-0.25	2.877274	0.45017	-1.45	-1.05	0.801550342509277	0.015096	0.0015379	-0.0029876
Trial1	2	1	noBlindfold	counterclockwise	practice	Guided	1	0.5	-0.25	2.897278	0.45017	-1.45	-1.05	0.801550342509277	-0.0034718	0.031158	0.0084539
Trial1	2	1	noBlindfold	counterclockwise	practice	Guided	1	0.5	-0.25	2.917282	0.45017	-1.45	-1.05	0.801550342509277	-0.019374	0.031157	-0.022017
Trial1	2	1	noBlindfold	counterclockwise	practice	Guided	1	0.5	-0.25	2.937271	0.45017	-1.45	-1.05	0.801550342509277	0.006203	0.0057649	-0.0035574
Trial1	2	1	noBlindfold	counterclockwise	practice	Guided	1	0.5	-0.25	2.957275	0.45018	-1.45	-1.05	0.801549721909568	0.02423	-0.0069352	-0.0066207
Trial1	2	1	noBlindfold	counterclockwise	practice	Guided	1	0.5	-0.25	2.97728	0.45018	-1.45	-1.05	0.801549721909568	0.0017593	0.018453	-0.0038399
Trial1	2	1	noBlindfold	counterclockwise	practice	Guided	1	0.5	-0.25	2.997284	0.45018	-1.45	-1.05	0.801549721909568	-0.013963	0.0015252	0.012077
Trial1	2	1	noBlindfold	counterclockwise	practice	Guided	1	0.5	-0.25	3.017273	0.45018	-1.45	-1.05	0.801549721909568	0.031246	0.0099881	0.023001
Trial1	2	1	noBlindfold	counterclockwise	practice	Guided	1	0.5	-0.25	3.037277	0.45018	-1.45	-1.05	0.801549721909568	0.0043315	0.01422	0.025779
Trial1	2	1	noBlindfold	counterclockwise	practice	Guided	1	0.5	-0.25	3.057281	0.45018	-1.45	-1.05	0.801549721909568	0.0077931	0.0057519	-0.028711
Trial1	2	1	noBlindfold	counterclockwise	practice	Guided	1	0.5	-0.25	3.077286	0.45018	-1.45	-1.05	0.801549721909568	-0.033244	0.0015173	-0.014486
Trial1	2	1	noBlindfold	counterclockwise	practice	Guided	1	0.5	-0.25	3.097275	0.45018	-1.45	-1.05	0.801549721909568	-0.030137	0.048063	0.012075
Trial1	2	1	noBlindfold	counterclockwise	practice	Guided	1	0.5	-0.25	3.117279	0.45018	-1.45	-1.05	0.801549721909568	-0.0024226	0.018437	-0.0083206
Trial1	2	1	noBlindfold	counterclockwise	practice	Guided	1	0.5	-0.25	3.137283	0.45018	-1.45	-1.05	0.801549721909568	0.026263	0.018437	0.031379
Trial1	2	1	noBlindfold	counterclockwise	practice	Guided	1	0.5	-0.25	3.157272	0.45018	-1.45	-1.05	0.801549721909568	0.015604	0.018432	0.00062319
Trial1	2	1	noBlindfold	counterclockwise	practice	Guided	1	0.5	-0.25	3.177277	0.45018	-1.45	-1.05	0.801549721909568	0.0020154	0.0015044	-0.0080442
Trial1	2	1	noBlindfold	counterclockwise	practice	Guided	1	0.5	-0.25	3.197281	0.45018	-1.45	-1.05	0.801549721909568	0.027859	0.0099637	0.0062258
Trial1	2	1	noBlindfold	counterclockwise	practice	Guided	1	0.5	-0.25	3.217285	0.45018	-1.45	-1.05	0.801549721909568	-0.011313	0.043816	-0.0088904
Trial1	2	1	noBlindfold	counterclockwise	practice	Guided	1	0.5	-0.25	3.237274	0.45018	-1.45	-1.05	0.801549721909568	0.011691	0.01419	-0.020053
Trial1	2	1	noBlindfold	counterclockwise	practice	Guided	1	0.5	-0.25	3.257278	0.45019	-1.45	-1.05	0.801549099581751	-0.0019035	0.005723	-0.01671
Trial1	2	1	noBlindfold	counterclockwise	practice	Guided	1	0.5	-0.25	3.277283	0.45019	-1.45	-1.05	0.801549099581751	-0.021002	0.018416	0.0031173
Trial1	2	1	noBlindfold	counterclockwise	practice	Guided	1	0.5	-0.25	3.297272	0.45019	-1.45	-1.05	0.801549099581751	-0.0029717	0.022645	0.004245
Trial1	2	1	noBlindfold	counterclockwise	practice	Guided	1	0.5	-0.25	3.317276	0.45019	-1.45	-1.05	0.801549099581751	0.0017335	0.0014841	-0.0038559
Trial1	2	1	noBlindfold	counterclockwise	practice	Guided	1	0.5	-0.25	3.33728	0.45019	-1.45	-1.05	0.801549099581751	0.0048389	0.0014825	0.036081
Trial1	2	1	noBlindfold	counterclockwise	practice	Guided	1	0.5	-0.25	3.357285	0.45019	-1.45	-1.05	0.801549099581751	-0.0035126	0.022636	0.0084339
Trial1	2	1	noBlindfold	counterclockwise	practice	Guided	1	0.5	-0.25	3.377274	0.45019	-1.45	-1.05	0.801549099581751	0.019225	0.0014753	0.0014632
Trial1	2	1	noBlindfold	counterclockwise	practice	Guided	1	0.5	-0.25	3.397278	0.45019	-1.45	-1.05	0.801549099581751	0.033349	-0.011222	-0.0038575
Trial1	2	1	noBlindfold	counterclockwise	practice	Guided	1	0.5	-0.25	3.417282	0.45019	-1.45	-1.05	0.801549099581751	-0.008222	0.014166	0.02633
Trial1	2	1	noBlindfold	counterclockwise	practice	Guided	1	0.5	-0.25	3.437271	0.45019	-1.45	-1.05	0.801549099581751	0.019221	0.0014689	0.0014616
Trial1	2	1	noBlindfold	counterclockwise	practice	Guided	1	0.5	-0.25	3.457275	0.45019	-1.45	-1.05	0.801549099581751	0.041424	0.0099297	0.0028727
Trial1	2	1	noBlindfold	counterclockwise	practice	Guided	1	0.5	-0.25	3.47728	0.4502	-1.45	-1.05	0.801548479230159	0.0077597	0.009928	-0.011681
Trial1	2	1	noBlindfold	counterclockwise	practice	Guided	1	0.5	-0.25	3.497284	0.4502	-1.45	-1.05	0.801548479230159	0.0072274	0.014158	-0.020347
Trial1	2	1	noBlindfold	counterclockwise	practice	Guided	1	0.5	-0.25	3.517273	0.4502	-1.45	-1.05	0.801548479230159	-0.0035242	0.018387	0.020436
Trial1	2	1	noBlindfold	counterclockwise	practice	Guided	1	0.5	-0.25	3.537277	0.4502	-1.45	-1.05	0.801548479230159	-0.011875	0.02685	-0.00052101
Trial1	2	1	noBlindfold	counterclockwise	practice	Guided	1	0.5	-0.25	3.557281	0.4502	-1.45	-1.05	0.801548479230159	0.024717	-0.0070082	-0.015027
Trial1	2	1	noBlindfold	counterclockwise	practice	Guided	1	0.5	-0.25	3.577286	0.4502	-1.45	-1.05	0.801548479230159	0.022849	0.039539	0.014313
Trial1	2	1	noBlindfold	counterclockwise	practice	Guided	1	0.5	-0.25	3.597275	0.4502	-1.45	-1.05	0.801548479230159	0.0064169	0.039537	0.0072961
Trial1	2	1	noBlindfold	counterclockwise	practice	Guided	1	0.5	-0.25	3.617279	0.4502	-1.45	-1.05	0.801548479230159	-0.0040666	0.018376	0.016808
Trial1	2	1	noBlindfold	counterclockwise	practice	Guided	1	0.5	-0.25	3.637283	0.4502	-1.45	-1.05	0.801548479230159	0.020269	0.02684	-0.015314
Trial1	2	1	noBlindfold	counterclockwise	practice	Guided	1	0.5	-0.25	3.657272	0.45021	-1.45	-1.05	0.801547857151201	-0.0040741	0.014141	0.016806
Trial1	2	1	noBlindfold	counterclockwise	practice	Guided	1	0.5	-0.25	3.677277	0.45021	-1.45	-1.05	0.801547857151201	-0.021837	-0.0070213	0.015677
Trial1	2	1	noBlindfold	counterclockwise	practice	Guided	1	0.5	-0.25	3.697281	0.45021	-1.45	-1.05	0.801547857151201	0.068048	-0.0027914	0.022129
Trial1	2	1	noBlindfold	counterclockwise	practice	Guided	1	0.5	-0.25	3.717285	0.45021	-1.45	-1.05	0.801547857151201	0.004803	-0.0070244	0.017373
Trial1	2	1	noBlindfold	counterclockwise	practice	Guided	1	0.5	-0.25	3.737274	0.45021	-1.45	-1.05	0.801547857151201	0.020257	0.0014368	-0.015314
Trial1	2	1	noBlindfold	counterclockwise	practice	Guided	1	0.5	-0.25	3.757278	0.45021	-1.45	-1.05	0.801547857151201	-0.023625	0.0098969	-0.026521
Trial1	2	1	noBlindfold	counterclockwise	practice	Guided	1	0.5	-0.25	3.777283	0.45021	-1.45	-1.05	0.801547857151201	0.0089701	0.022589	0.021847
Trial1	2	1	noBlindfold	counterclockwise	practice	Guided	1	0.5	-0.25	3.797272	0.45021	-1.45	-1.05	0.801547857151201	0.022558	-0.0070359	0.018502
Trial1	2	1	noBlindfold	counterclockwise	practice	Guided	1	0.5	-0.25	3.817276	0.45021	-1.45	-1.05	0.801547857151201	0.00088435	0.018353	0.0053615
Trial1	2	1	noBlindfold	counterclockwise	practice	Guided	1	0.5	-0.25	3.83728	0.45022	-1.45	-1.05	0.801547237047727	-0.024964	0.022582	-0.005564
Trial1	2	1	noBlindfold	counterclockwise	practice	Guided	1	0.5	-0.25	3.857285	0.45022	-1.45	-1.05	0.801547237047727	-0.010044	-0.0070419	-0.029868
Trial1	2	1	noBlindfold	counterclockwise	practice	Guided	1	0.5	-0.25	3.877274	0.45022	-1.45	-1.05	0.801547237047727	-0.012444	0.0098826	-0.028738
Trial1	2	1	noBlindfold	counterclockwise	practice	Guided	1	0.5	-0.25	3.897278	0.45022	-1.45	-1.05	0.801547237047727	0.041114	0.0098835	0.0070524
Trial1	2	1	noBlindfold	counterclockwise	practice	Guided	1	0.5	-0.25	3.917282	0.45022	-1.45	-1.05	0.801547237047727	0.018373	0.0014194	0.014023
Trial1	2	1	noBlindfold	counterclockwise	practice	Guided	1	0.5	-0.25	3.937271	0.45022	-1.45	-1.05	0.801547237047727	0.023612	-0.0070489	0.0017305
Trial1	2	1	noBlindfold	counterclockwise	practice	Guided	1	0.5	-0.25	3.957275	0.45022	-1.45	-1.05	0.801547237047727	0.02494	0.022572	-0.019226
Trial1	2	1	noBlindfold	counterclockwise	practice	Guided	1	0.5	-0.25	3.97728	0.45022	-1.45	-1.05	0.801547237047727	0.0042396	0.0098744	0.025752
Trial1	2	1	noBlindfold	counterclockwise	practice	Guided	1	0.5	-0.25	3.997284	0.45023	-1.45	-1.05	0.801546615217628	0.010279	0.0098721	0.0008848
Trial1	2	1	noBlindfold	counterclockwise	practice	Guided	1	0.5	-0.25	4.017273	0.45023	-1.45	-1.05	0.801546615217628	0.041098	0.026796	0.0070523
Trial1	2	1	noBlindfold	counterclockwise	practice	Guided	1	0.5	-0.25	4.037277	0.45023	-1.45	-1.05	0.801546615217628	0.017562	0.018331	0.026596
Trial1	2	1	noBlindfold	counterclockwise	practice	Guided	1	0.5	-0.25	4.057281	0.45023	-1.45	-1.05	0.801546615217628	0.01134	0.014098	0.004787
Trial1	2	1	noBlindfold	counterclockwise	practice	Guided	1	0.5	-0.25	4.077286	0.45023	-1.45	-1.05	0.801546615217628	0.033279	-0.0028308	-0.010284
Trial1	2	1	noBlindfold	counterclockwise	practice	Guided	1	0.5	-0.25	4.097275	0.45023	-1.45	-1.05	0.801546615217628	0.03825	-0.0028322	-0.018383
Trial1	2	1	noBlindfold	counterclockwise	practice	Guided	1	0.5	-0.25	4.117279	0.45023	-1.45	-1.05	0.801546615217628	0.041356	-0.019763	0.0028564
Trial1	2	1	noBlindfold	counterclockwise	practice	Guided	1	0.5	-0.25	4.137283	0.45023	-1.45	-1.05	0.801546615217628	-0.016915	0.0098579	-0.011692
Trial1	2	1	noBlindfold	counterclockwise	practice	Guided	1	0.5	-0.25	4.157272	0.45023	-1.45	-1.05	0.801546615217628	-0.0075008	0.014085	-0.00025124
Trial1	2	1	noBlindfold	counterclockwise	practice	Guided	1	0.5	-0.25	4.177277	0.45024	-1.45	-1.05	0.801545993512145	0.02465	-0.011309	0.01345
Trial1	2	1	noBlindfold	counterclockwise	practice	Guided	1	0.5	-0.25	4.197281	0.45024	-1.45	-1.05	0.801545993512145	0.037171	0.022543	0.022399
Trial1	2	1	noBlindfold	counterclockwise	practice	Guided	1	0.5	-0.25	4.217285	0.45024	-1.45	-1.05	0.801545993512145	0.0029734	0.014077	-0.024837
Trial1	2	1	noBlindfold	counterclockwise	practice	Guided	1	0.5	-0.25	4.237274	0.45024	-1.45	-1.05	0.801545993512145	0.0042136	0.026771	0.025744
Trial1	2	1	noBlindfold	counterclockwise	practice	Guided	1	0.5	-0.25	4.257278	0.45024	-1.45	-1.05	0.801545993512145	0.021975	-0.01132	0.026876
Trial1	2	1	noBlindfold	counterclockwise	practice	Guided	1	0.5	-0.25	4.277283	0.45024	-1.45	-1.05	0.801545993512145	-0.0025396	0.026764	-0.0083525
Trial1	2	1	noBlindfold	counterclockwise	practice	Guided	1	0.5	-0.25	4.297272	0.45024	-1.45	-1.05	0.801545993512145	0.016289	0.0183	-0.023991
Trial1	2	1	noBlindfold	counterclockwise	practice	Guided	1	0.5	-0.25	4.317276	0.45024	-1.45	-1.05	0.801545993512145	0.0016308	0.039457	-0.0038805
Trial1	2	1	noBlindfold	counterclockwise	practice	Guided	1	0.5	-0.25	4.33728	0.45024	-1.45	-1.05	0.801545993512145	0.03245	0.0055999	0.0022904
Trial1	2	1	noBlindfold	counterclockwise	practice	Guided	1	0.5	-0.25	4.357285	0.45025	-1.45	-1.05	0.801545375630795	0.0010878	0.026758	0.0045011
Trial1	2	1	noBlindfold	counterclockwise	practice	Guided	1	0.5	-0.25	4.377274	0.45025	-1.45	-1.05	0.801545375630795	-0.048298	0.026756	0.0097749
Trial1	2	1	noBlindfold	counterclockwise	practice	Guided	1	0.5	-0.25	4.397278	0.45025	-1.45	-1.05	0.801545375630795	0.019916	0.0098262	-0.0080754
Trial1	2	1	noBlindfold	counterclockwise	practice	Guided	1	0.5	-0.25	4.417282	0.45025	-1.45	-1.05	0.801545375630795	-0.0022891	0.022519	-0.02178
Trial1	2	1	noBlindfold	counterclockwise	practice	Guided	1	0.5	-0.25	4.437271	0.45025	-1.45	-1.05	0.801545375630795	-0.03498	0.0013568	0.010622
Trial1	2	1	noBlindfold	counterclockwise	practice	Guided	1	0.5	-0.25	4.457275	0.45025	-1.45	-1.05	0.801545375630795	0.020443	0.035206	0.01481
Trial1	2	1	noBlindfold	counterclockwise	practice	Guided	1	0.5	-0.25	4.47728	0.45025	-1.45	-1.05	0.801545375630795	0.01964	0.0055834	-0.0069486
Trial1	2	1	noBlindfold	counterclockwise	practice	Guided	1	0.5	-0.25	4.497284	0.45025	-1.45	-1.05	0.801545375630795	-0.011448	0.0098136	-0.017312
Trial1	2	1	noBlindfold	counterclockwise	practice	Guided	1	0.5	-0.25	4.517273	0.45025	-1.45	-1.05	0.801545375630795	-0.010648	-0.007115	-0.021505
Trial1	2	1	noBlindfold	counterclockwise	practice	Guided	1	0.5	-0.25	4.537277	0.45025	-1.45	-1.05	0.801545375630795	-0.029745	0.043666	-0.01006
Trial1	2	1	noBlindfold	counterclockwise	practice	Guided	1	0.5	-0.25	4.557281	0.45025	-1.45	-1.05	0.801545375630795	0.014398	0.022506	0.0053391
Trial1	2	1	noBlindfold	counterclockwise	practice	Guided	1	0.5	-0.25	4.577286	0.45026	-1.45	-1.05	0.801544752324413	0.02301	0.0055765	0.010094
Trial1	2	1	noBlindfold	counterclockwise	practice	Guided	1	0.5	-0.25	4.597275	0.45026	-1.45	-1.05	0.801544752324413	0.011284	-0.0028903	-0.015902
Trial1	2	1	noBlindfold	counterclockwise	practice	Guided	1	0.5	-0.25	4.617279	0.45026	-1.45	-1.05	0.801544752324413	-0.0047047	-0.0071217	0.012026
Trial1	2	1	noBlindfold	counterclockwise	practice	Guided	1	0.5	-0.25	4.637283	0.45026	-1.45	-1.05	0.801544752324413	0.0063104	0.014036	-0.0078007
Trial1	2	1	noBlindfold	counterclockwise	practice	Guided	1	0.5	-0.25	4.657272	0.45026	-1.45	-1.05	0.801544752324413	-0.012523	0.022496	0.012025
Trial1	2	1	noBlindfold	counterclockwise	practice	Guided	1	0.5	-0.25	4.677277	0.45026	-1.45	-1.05	0.801544752324413	-0.0080837	-0.002897	0.0081148
Trial1	2	1	noBlindfold	counterclockwise	practice	Guided	1	0.5	-0.25	4.697281	0.45026	-1.45	-1.05	0.801544752324413	0.006838	0.039418	-0.016187
Trial1	2	1	noBlindfold	counterclockwise	practice	Guided	1	0.5	-0.25	4.717285	0.45026	-1.45	-1.05	0.801544752324413	0.0023957	-0.0028998	-0.016468
Trial1	2	1	noBlindfold	counterclockwise	practice	Guided	1	0.5	-0.25	4.737274	0.45026	-1.45	-1.05	0.801544752324413	0.0018603	0.0097916	-0.0080843
Trial1	2	1	noBlindfold	counterclockwise	practice	Guided	1	0.5	-0.25	4.757278	0.45027	-1.45	-1.05	0.801544132841425	0.0094027	-0.0071407	0.013435
Trial1	2	1	noBlindfold	counterclockwise	practice	Guided	1	0.5	-0.25	4.777283	0.45027	-1.45	-1.05	0.801544132841425	0.0093998	0.026713	0.013435
Trial1	2	1	noBlindfold	counterclockwise	practice	Guided	1	0.5	-0.25	4.797272	0.45027	-1.45	-1.05	0.801544132841425	-0.020888	0.0055523	0.0047699
Trial1	2	1	noBlindfold	counterclockwise	practice	Guided	1	0.5	-0.25	4.817276	0.45027	-1.45	-1.05	0.801544132841425	-0.034747	0.0055504	0.0064159
Trial1	2	1	noBlindfold	counterclockwise	practice	Guided	1	0.5	-0.25	4.83728	0.45027	-1.45	-1.05	0.801544132841425	0.016235	0.0097808	-0.024008
Trial1	2	1	noBlindfold	counterclockwise	practice	Guided	1	0.5	-0.25	4.857285	0.45027	-1.45	-1.05	0.801544132841425	-0.010948	-0.015611	-0.01732
Trial1	2	1	noBlindfold	counterclockwise	practice	Guided	1	0.5	-0.25	4.877274	0.45027	-1.45	-1.05	0.801544132841425	-0.013082	0.026706	0.01621
Trial1	2	1	noBlindfold	counterclockwise	practice	Guided	1	0.5	-0.25	4.897278	0.45027	-1.45	-1.05	0.801544132841425	0.0062795	-0.019844	-0.013696
Trial1	2	1	noBlindfold	counterclockwise	practice	Guided	1	0.5	-0.25	4.917282	0.45027	-1.45	-1.05	0.801544132841425	0.018002	0.0097784	0.018186
Trial1	2	1	noBlindfold	counterclockwise	practice	Guided	1	0.5	-0.25	4.937271	0.45028	-1.45	-1.05	0.801543511633665	-0.0097144	-0.024077	0.033256
Trial1	2	1	noBlindfold	counterclockwise	practice	Guided	1	0.5	-0.25	4.957275	0.45028	-1.45	-1.05	0.801543511633665	0.0015667	0.0055404	0.013708
Trial1	2	1	noBlindfold	counterclockwise	practice	Guided	1	0.5	-0.25	4.97728	0.45028	-1.45	-1.05	0.801543511633665	-0.012557	-0.011388	0.0078222
Trial1	2	1	noBlindfold	counterclockwise	practice	Guided	1	0.5	-0.25	4.997284	0.45028	-1.45	-1.05	0.801543511633665	-0.020638	0.0055371	-0.0053181
Trial1	2	1	noBlindfold	counterclockwise	practice	Guided	1	0.5	-0.25	5.017273	0.45028	-1.45	-1.05	0.801543511633665	0.0062752	0.01823	-0.0078148
Trial1	2	1	noBlindfold	counterclockwise	practice	Guided	1	0.5	-0.25	5.037277	0.45028	-1.45	-1.05	0.801543511633665	-0.008386	0.01823	0.012296
Trial1	2	1	noBlindfold	counterclockwise	practice	Guided	1	0.5	-0.25	5.057281	0.45028	-1.45	-1.05	0.801543511633665	-0.030062	0.0055322	0.0024994
Trial1	2	1	noBlindfold	counterclockwise	practice	Guided	1	0.5	-0.25	5.077286	0.45028	-1.45	-1.05	0.801543511633665	0.018789	0.035153	0.0056039
Trial1	2	1	noBlindfold	counterclockwise	practice	Guided	1	0.5	-0.25	5.097275	0.45028	-1.45	-1.05	0.801543511633665	0.0038631	0.0055279	0.029903
Trial1	2	1	noBlindfold	counterclockwise	practice	Guided	1	0.5	-0.25	5.117279	0.45028	-1.45	-1.05	0.801543511633665	-0.013906	0.0097583	0.028774
Trial1	2	1	noBlindfold	counterclockwise	practice	Guided	1	0.5	-0.25	5.137283	0.45029	-1.45	-1.05	0.801542892398799	0.033169	-0.0029382	-0.010317
Trial1	2	1	noBlindfold	counterclockwise	practice	Guided	1	0.5	-0.25	5.157272	0.45029	-1.45	-1.05	0.801542892398799	-0.01702	0.0097548	0.0075305
Trial1	2	1	noBlindfold	counterclockwise	practice	Guided	1	0.5	-0.25	5.177277	0.45029	-1.45	-1.05	0.801542892398799	0.018778	0.026681	0.037717
Trial1	2	1	noBlindfold	counterclockwise	practice	Guided	1	0.5	-0.25	5.197281	0.45029	-1.45	-1.05	0.801542892398799	0.023216	-0.0029439	0.0058791
Trial1	2	1	noBlindfold	counterclockwise	practice	Guided	1	0.5	-0.25	5.217285	0.45029	-1.45	-1.05	0.801542892398799	-0.020929	0.026675	-0.0011376
Trial1	2	1	noBlindfold	counterclockwise	practice	Guided	1	0.5	-0.25	5.237274	0.45029	-1.45	-1.05	0.801542892398799	0.018769	0.0055146	0.0055967
Trial1	2	1	noBlindfold	counterclockwise	practice	Guided	1	0.5	-0.25	5.257278	0.45029	-1.45	-1.05	0.801542892398799	0.035995	0.013976	0.015108
Trial1	2	1	noBlindfold	counterclockwise	practice	Guided	1	0.5	-0.25	5.277283	0.45029	-1.45	-1.05	0.801542892398799	0.014323	0.013975	0.012846
Trial1	2	1	noBlindfold	counterclockwise	practice	Guided	1	0.5	-0.25	5.297272	0.4503	-1.45	-1.05	0.801542271439902	0.023469	-0.024113	-0.0053339
Trial1	2	1	noBlindfold	counterclockwise	practice	Guided	1	0.5	-0.25	5.317276	0.4503	-1.45	-1.05	0.801542271439902	-0.013128	-0.002955	0.01619
Trial1	2	1	noBlindfold	counterclockwise	practice	Guided	1	0.5	-0.25	5.33728	0.4503	-1.45	-1.05	0.801542271439902	-0.05443	0.0055064	0.034603
Trial1	2	1	noBlindfold	counterclockwise	practice	Guided	1	0.5	-0.25	5.357285	0.4503	-1.45	-1.05	0.801542271439902	0.028171	0.0055024	-0.0022274
Trial1	2	1	noBlindfold	counterclockwise	practice	Guided	1	0.5	-0.25	5.377274	0.4503	-1.45	-1.05	0.801542271439902	0.016354	-0.0029628	-0.0072662
Trial1	2	1	noBlindfold	counterclockwise	practice	Guided	1	0.5	-0.25	5.397278	0.4503	-1.45	-1.05	0.801542271439902	0.011202	0.0012678	0.012844
Trial1	2	1	noBlindfold	counterclockwise	practice	Guided	1	0.5	-0.25	5.417282	0.4503	-1.45	-1.05	0.801542271439902	-0.0026552	-0.0071983	-0.0083968
Trial1	2	1	noBlindfold	counterclockwise	practice	Guided	1	0.5	-0.25	5.437271	0.4503	-1.45	-1.05	0.801542271439902	0.022922	0.013958	0.010064
Trial1	2	1	noBlindfold	counterclockwise	practice	Guided	1	0.5	-0.25	5.457275	0.4503	-1.45	-1.05	0.801542271439902	0.022119	0.026652	-0.003359
Trial1	2	1	noBlindfold	counterclockwise	practice	Guided	1	0.5	-0.25	5.47728	0.4503	-1.45	-1.05	0.801542271439902	-0.022024	0.018186	0.0094959
Trial1	2	1	noBlindfold	counterclockwise	practice	Guided	1	0.5	-0.25	5.497284	0.4503	-1.45	-1.05	0.801542271439902	0.030736	0.022415	0.027389
Trial1	2	1	noBlindfold	counterclockwise	practice	Guided	1	0.5	-0.25	5.517273	0.4503	-1.45	-1.05	0.801542271439902	-0.017316	-0.0072095	-0.01401
Trial1	2	1	noBlindfold	counterclockwise	practice	Guided	1	0.5	-0.25	5.537277	0.4503	-1.45	-1.05	0.801542271439902	0.019278	0.026645	-0.0028014
Trial1	2	1	noBlindfold	counterclockwise	practice	Guided	1	0.5	-0.25	5.557281	0.45031	-1.45	-1.05	0.801541652453159	0.018206	0.018179	0.013965
Trial1	2	1	noBlindfold	counterclockwise	practice	Guided	1	0.5	-0.25	5.577286	0.45031	-1.45	-1.05	0.801541652453159	0.021578	-0.0029815	0.031013
Trial1	2	1	noBlindfold	counterclockwise	practice	Guided	1	0.5	-0.25	5.597275	0.45031	-1.45	-1.05	0.801541652453159	-0.020969	0.018175	-0.00058792
Trial1	2	1	noBlindfold	counterclockwise	practice	Guided	1	0.5	-0.25	5.617279	0.45031	-1.45	-1.05	0.801541652453159	-0.020969	0.0054773	-0.0011543
Trial1	2	1	noBlindfold	counterclockwise	practice	Guided	1	0.5	-0.25	5.637283	0.45031	-1.45	-1.05	0.801541652453159	-0.0037402	0.039329	-0.013165
Trial1	2	1	noBlindfold	counterclockwise	practice	Guided	1	0.5	-0.25	5.657272	0.45031	-1.45	-1.05	0.801541652453159	-0.0168	0.0054687	0.0044467
Trial1	2	1	noBlindfold	counterclockwise	practice	Guided	1	0.5	-0.25	5.677277	0.45031	-1.45	-1.05	0.801541652453159	0.015354	0.0054675	-0.010342
Trial1	2	1	noBlindfold	counterclockwise	practice	Guided	1	0.5	-0.25	5.697281	0.45031	-1.45	-1.05	0.801541652453159	-0.0060521	0.018163	-0.025459
Trial1	2	1	noBlindfold	counterclockwise	practice	Guided	1	0.5	-0.25	5.717285	0.45031	-1.45	-1.05	0.801541652453159	0.027074	-0.0029987	0.014525
Trial1	2	1	noBlindfold	counterclockwise	practice	Guided	1	0.5	-0.25	5.737274	0.45031	-1.45	-1.05	0.801541652453159	-0.016271	0.0012291	-0.020985
Trial1	2	1	noBlindfold	counterclockwise	practice	Guided	1	0.5	-0.25	5.757278	0.45032	-1.45	-1.05	0.801541033590294	-0.0034825	0.01392	0.004164
Trial1	2	1	noBlindfold	counterclockwise	practice	Guided	1	0.5	-0.25	5.777283	0.45032	-1.45	-1.05	0.801541033590294	0.0056637	-0.0030101	0.00053557
Trial1	2	1	noBlindfold	counterclockwise	practice	Guided	1	0.5	-0.25	5.797272	0.45032	-1.45	-1.05	0.801541033590294	0.018986	0.0054522	0.0013823
Trial1	2	1	noBlindfold	counterclockwise	practice	Guided	1	0.5	-0.25	5.817276	0.45032	-1.45	-1.05	0.801541033590294	0.0061945	0.022376	-0.0078494
Trial1	2	1	noBlindfold	counterclockwise	practice	Guided	1	0.5	-0.25	5.83728	0.45032	-1.45	-1.05	0.801541033590294	0.025291	0.018144	-0.027677
Trial1	2	1	noBlindfold	counterclockwise	practice	Guided	1	0.5	-0.25	5.857285	0.45032	-1.45	-1.05	0.801541033590294	-0.021258	0.01814	0.0030266
Trial1	2	1	noBlindfold	counterclockwise	practice	Guided	1	0.5	-0.25	5.877274	0.45032	-1.45	-1.05	0.801541033590294	-0.039023	0.0012115	0.0018966
Trial1	2	1	noBlindfold	counterclockwise	practice	Guided	1	0.5	-0.25	5.897278	0.45032	-1.45	-1.05	0.801541033590294	0.054505	0.026602	0.0036367
Trial1	2	1	noBlindfold	counterclockwise	practice	Guided	1	0.5	-0.25	5.917282	0.45032	-1.45	-1.05	0.801541033590294	-0.038757	0.022368	-0.0022982
Trial1	2	1	noBlindfold	counterclockwise	practice	Guided	1	0.5	-0.25	5.937271	0.45032	-1.45	-1.05	0.801541033590294	0.045088	-0.003024	0.011452
Trial1	2	1	noBlindfold	counterclockwise	practice	Guided	1	0.5	-0.25	5.957275	0.45032	-1.45	-1.05	0.801541033590294	0.0090235	0.0096678	0.017574
Trial1	2	1	noBlindfold	counterclockwise	practice	Guided	1	0.5	-0.25	5.97728	0.45032	-1.45	-1.05	0.801541033590294	0.035403	0.0096656	0.023458
Trial1	2	1	noBlindfold	counterclockwise	practice	Guided	1	0.5	-0.25	5.997284	0.45032	-1.45	-1.05	0.801541033590294	-0.0048339	0.0054307	0.027364
Trial1	2	1	noBlindfold	counterclockwise	practice	Guided	1	0.5	-0.25	6.017273	0.45033	-1.45	-1.05	0.801540411157713	0.042774	0.022354	-0.010644
Trial1	2	1	noBlindfold	counterclockwise	practice	Guided	1	0.5	-0.25	6.037277	0.45033	-1.45	-1.05	0.801540411157713	0.018968	0.02235	0.0013647
Trial1	2	1	noBlindfold	counterclockwise	practice	Guided	1	0.5	-0.25	6.057281	0.45033	-1.45	-1.05	0.801540411157713	0.026781	0.022345	0.018695
Trial1	2	1	noBlindfold	counterclockwise	practice	Guided	1	0.5	-0.25	6.077286	0.45033	-1.45	-1.05	0.801540411157713	0.013457	-0.0030461	0.017845
Trial1	2	1	noBlindfold	counterclockwise	practice	Guided	1	0.5	-0.25	6.097275	0.45033	-1.45	-1.05	0.801540411157713	-0.016299	0.030806	-0.0050924
Trial1	2	1	noBlindfold	counterclockwise	practice	Guided	1	0.5	-0.25	6.117279	0.45033	-1.45	-1.05	0.801540411157713	0.023401	-0.0072818	0.0016417
Trial1	2	1	noBlindfold	counterclockwise	practice	Guided	1	0.5	-0.25	6.137283	0.45033	-1.45	-1.05	0.801540411157713	-0.0071546	0.013877	-0.008719
Trial1	2	1	noBlindfold	counterclockwise	practice	Guided	1	0.5	-0.25	6.157272	0.45033	-1.45	-1.05	0.801540411157713	0.0069655	0.013876	-0.020448
Trial1	2	1	noBlindfold	counterclockwise	practice	Guided	1	0.5	-0.25	6.177277	0.45033	-1.45	-1.05	0.801540411157713	-0.0087575	-0.0072834	0.016428
Trial1	2	1	noBlindfold	counterclockwise	practice	Guided	1	0.5	-0.25	6.197281	0.45033	-1.45	-1.05	0.801540411157713	0.0053645	0.022339	0.0046986
Trial1	2	1	noBlindfold	counterclockwise	practice	Guided	1	0.5	-0.25	6.217285	0.45033	-1.45	-1.05	0.801540411157713	0.022326	-0.011517	0.0184
Trial1	2	1	noBlindfold	counterclockwise	practice	Guided	1	0.5	-0.25	6.237274	0.45034	-1.45	-1.05	0.801539794389768	0.023657	0.018106	-0.0025568
Trial1	2	1	noBlindfold	counterclockwise	practice	Guided	1	0.5	-0.25	6.257278	0.45034	-1.45	-1.05	0.801539794389768	-0.020225	-0.0030571	0.0049752
Trial1	2	1	noBlindfold	counterclockwise	practice	Guided	1	0.5	-0.25	6.277283	0.45034	-1.45	-1.05	0.801539794389768	0.04008	-0.019985	0.019527
Trial1	2	1	noBlindfold	counterclockwise	practice	Guided	1	0.5	-0.25	6.297272	0.45034	-1.45	-1.05	0.801539794389768	-0.00095385	0.022333	0.033749
Trial1	2	1	noBlindfold	counterclockwise	practice	Guided	1	0.5	-0.25	6.317276	0.45034	-1.45	-1.05	0.801539794389768	0.019476	0.026564	0.013356
Trial1	2	1	noBlindfold	counterclockwise	practice	Guided	1	0.5	-0.25	6.33728	0.45034	-1.45	-1.05	0.801539794389768	-0.051584	0.0096346	-0.011558
Trial1	2	1	noBlindfold	counterclockwise	practice	Guided	1	0.5	-0.25	6.357285	0.45034	-1.45	-1.05	0.801539794389768	-0.03178	0.0054004	0.02758
Trial1	2	1	noBlindfold	counterclockwise	practice	Guided	1	0.5	-0.25	6.377274	0.45034	-1.45	-1.05	0.801539794389768	0.032794	0.0053976	-0.0061905
Trial1	2	1	noBlindfold	counterclockwise	practice	Guided	1	0.5	-0.25	6.397278	0.45034	-1.45	-1.05	0.801539794389768	0.00037245	-0.011533	0.012789
Trial1	2	1	noBlindfold	counterclockwise	practice	Guided	1	0.5	-0.25	6.417282	0.45034	-1.45	-1.05	0.801539794389768	0.012359	-0.011534	0.034594
Trial1	2	1	noBlindfold	counterclockwise	practice	Guided	1	0.5	-0.25	6.437271	0.45034	-1.45	-1.05	0.801539794389768	0.015291	-0.0073027	-0.011514
Trial1	2	1	noBlindfold	counterclockwise	practice	Guided	1	0.5	-0.25	6.457275	0.45035	-1.45	-1.05	0.801539172206795	-0.0046105	0.0011569	0.020887
Trial1	2	1	noBlindfold	counterclockwise	practice	Guided	1	0.5	-0.25	6.47728	0.45035	-1.45	-1.05	0.801539172206795	0.049481	0.0096195	0.011701
Trial1	2	1	noBlindfold	counterclockwise	practice	Guided	1	0.5	-0.25	6.497284	0.45035	-1.45	-1.05	0.801539172206795	-0.017669	0.018082	0.015846
Trial1	2	1	noBlindfold	counterclockwise	practice	Guided	1	0.5	-0.25	6.517273	0.45035	-1.45	-1.05	0.801539172206795	0.015286	-0.015774	-0.015992
Trial1	2	1	noBlindfold	counterclockwise	practice	Guided	1	0.5	-0.25	6.537277	0.45035	-1.45	-1.05	0.801539172206795	0.01422	0.030775	-0.011518
Trial1	2	1	noBlindfold	counterclockwise	practice	Guided	1	0.5	-0.25	6.557281	0.45035	-1.45	-1.05	0.801539172206795	-0.016069	-0.024242	-0.014064
Trial1	2	1	noBlindfold	counterclockwise	practice	Guided	1	0.5	-0.25	6.577286	0.45035	-1.45	-1.05	0.801539172206795	0.0016932	0.0011492	-0.0081772
Trial1	2	1	noBlindfold	counterclockwise	practice	Guided	1	0.5	-0.25	6.597275	0.45035	-1.45	-1.05	0.801539172206795	-0.015271	0.0096097	-0.021881
Trial1	2	1	noBlindfold	counterclockwise	practice	Guided	1	0.5	-0.25	6.617279	0.45035	-1.45	-1.05	0.801539172206795	-0.003282	-0.015782	-7.6029E-05
Trial1	2	1	noBlindfold	counterclockwise	practice	Guided	1	0.5	-0.25	6.637283	0.45035	-1.45	-1.05	0.801539172206795	-0.015805	0.0096072	-0.013499
Trial1	2	1	noBlindfold	counterclockwise	practice	Guided	1	0.5	-0.25	6.657272	0.45035	-1.45	-1.05	0.801539172206795	0.032242	0.034994	-0.011804
Trial1	2	1	noBlindfold	counterclockwise	practice	Guided	1	0.5	-0.25	6.677277	0.45035	-1.45	-1.05	0.801539172206795	0.036948	0.022295	-0.0017272
Trial1	2	1	noBlindfold	counterclockwise	practice	Guided	1	0.5	-0.25	6.697281	0.45035	-1.45	-1.05	0.801539172206795	-0.0027557	0.0053642	-0.0084631
Trial1	2	1	noBlindfold	counterclockwise	practice	Guided	1	0.5	-0.25	6.717285	0.45035	-1.45	-1.05	0.801539172206795	-0.02736	0.030754	0.027847
Trial1	2	1	noBlindfold	counterclockwise	practice	Guided	1	0.5	-0.25	6.737274	0.45035	-1.45	-1.05	0.801539172206795	0.0037278	-0.024262	0.029823
Trial1	2	1	noBlindfold	counterclockwise	practice	Guided	1	0.5	-0.25	6.757278	0.45035	-1.45	-1.05	0.801539172206795	-0.0019567	-0.0073387	-0.0042774
Trial1	2	1	noBlindfold	counterclockwise	practice	Guided	1	0.5	-0.25	6.777283	0.45036	-1.45	-1.05	0.801538553840551	0.0066551	0.01805	-0.016288
Trial1	2	1	noBlindfold	counterclockwise	practice	Guided	1	0.5	-0.25	6.797272	0.45036	-1.45	-1.05	0.801538553840551	0.022549	0.013816	0.014183
Trial1	2	1	noBlindfold	counterclockwise	practice	Guided	1	0.5	-0.25	6.817276	0.45036	-1.45	-1.05	0.801538553840551	0.023081	0.030743	0.0049536
Trial1	2	1	noBlindfold	counterclockwise	practice	Guided	1	0.5	-0.25	6.83728	0.45036	-1.45	-1.05	0.801538553840551	0.011089	0.0053513	-0.020197
Trial1	2	1	noBlindfold	counterclockwise	practice	Guided	1	0.5	-0.25	6.857285	0.45036	-1.45	-1.05	0.801538553840551	-0.025774	0.0011166	0.0026924
Trial1	2	1	noBlindfold	counterclockwise	practice	Guided	1	0.5	-0.25	6.877274	0.45036	-1.45	-1.05	0.801538553840551	-0.0038383	-0.0073485	0.0082985
Trial1	2	1	noBlindfold	counterclockwise	practice	Guided	1	0.5	-0.25	6.897278	0.45036	-1.45	-1.05	0.801538553840551	0.030621	0.0011144	0.027322
Trial1	2	1	noBlindfold	counterclockwise	practice	Guided	1	0.5	-0.25	6.917282	0.45036	-1.45	-1.05	0.801538553840551	0.01215	0.018038	-0.013228
Trial1	2	1	noBlindfold	counterclockwise	practice	Guided	1	0.5	-0.25	6.937271	0.45036	-1.45	-1.05	0.801538553840551	0.055667	-0.011587	0.054165
Trial1	2	1	noBlindfold	counterclockwise	practice	Guided	1	0.5	-0.25	6.957275	0.45036	-1.45	-1.05	0.801538553840551	0.014455	0.026497	0.0010392
Trial1	2	1	noBlindfold	counterclockwise	practice	Guided	1	0.5	-0.25	6.97728	0.45037	-1.45	-1.05	0.801537933752871	-0.0049141	0.0053355	0.025058
Trial1	2	1	noBlindfold	counterclockwise	practice	Guided	1	0.5	-0.25	6.997284	0.45037	-1.45	-1.05	0.801537933752871	0.030879	-0.0031334	0.023127
Trial1	2	1	noBlindfold	counterclockwise	practice	Guided	1	0.5	-0.25	7.017273	0.45037	-1.45	-1.05	0.801537933752871	0.010003	0.022256	0.00075614
Trial1	2	1	noBlindfold	counterclockwise	practice	Guided	1	0.5	-0.25	7.037277	0.45037	-1.45	-1.05	0.801537933752871	-0.011672	0.018022	-0.0090422
Trial1	2	1	noBlindfold	counterclockwise	practice	Guided	1	0.5	-0.25	7.057281	0.45037	-1.45	-1.05	0.801537933752871	-0.012474	-0.024299	-0.020206
Trial1	2	1	noBlindfold	counterclockwise	practice	Guided	1	0.5	-0.25	7.077286	0.45037	-1.45	-1.05	0.801537933752871	-0.011675	0.018018	-0.0090452
Trial1	2	1	noBlindfold	counterclockwise	practice	Guided	1	0.5	-0.25	7.097275	0.45037	-1.45	-1.05	0.801537933752871	-0.0025267	0.013785	-0.012674
Trial1	2	1	noBlindfold	counterclockwise	practice	Guided	1	0.5	-0.25	7.117279	0.45037	-1.45	-1.05	0.801537933752871	0.0058212	-0.0073778	-0.0042919
Trial1	2	1	noBlindfold	counterclockwise	practice	Guided	1	0.5	-0.25	7.137283	0.45037	-1.45	-1.05	0.801537933752871	0.036374	0.01801	0.0066337
Trial1	2	1	noBlindfold	counterclockwise	practice	Guided	1	0.5	-0.25	7.157272	0.45037	-1.45	-1.05	0.801537933752871	0.018607	0.009543	0.0054992
Trial1	2	1	noBlindfold	counterclockwise	practice	Guided	1	0.5	-0.25	7.177277	0.45038	-1.45	-1.05	0.801537315634754	0.0094544	0.0010782	0.0091254
Trial1	2	1	noBlindfold	counterclockwise	practice	Guided	1	0.5	-0.25	7.197281	0.45038	-1.45	-1.05	0.801537315634754	0.0097189	0.0053095	0.0049326
Trial1	2	1	noBlindfold	counterclockwise	practice	Guided	1	0.5	-0.25	7.217285	0.45038	-1.45	-1.05	0.801537315634754	0.001368	-0.01162	-0.0040164
Trial1	2	1	noBlindfold	counterclockwise	practice	Guided	1	0.5	-0.25	7.237274	0.45038	-1.45	-1.05	0.801537315634754	-0.0007673	-0.011619	0.029514
Trial1	2	1	noBlindfold	counterclockwise	practice	Guided	1	0.5	-0.25	7.257278	0.45038	-1.45	-1.05	0.801537315634754	0.00083076	-0.0031588	0.0043637
Trial1	2	1	noBlindfold	counterclockwise	practice	Guided	1	0.5	-0.25	7.277283	0.45038	-1.45	-1.05	0.801537315634754	-0.012761	0.017999	0.0077039
Trial1	2	1	noBlindfold	counterclockwise	practice	Guided	1	0.5	-0.25	7.297272	0.45038	-1.45	-1.05	0.801537315634754	0.029074	-0.015857	-0.019096
Trial1	2	1	noBlindfold	counterclockwise	practice	Guided	1	0.5	-0.25	7.317276	0.45038	-1.45	-1.05	0.801537315634754	-0.012498	-0.015859	0.0035098
Trial1	2	1	noBlindfold	counterclockwise	practice	Guided	1	0.5	-0.25	7.33728	0.45038	-1.45	-1.05	0.801537315634754	0.040527	-0.0031657	0.011092
Trial1	2	1	noBlindfold	counterclockwise	practice	Guided	1	0.5	-0.25	7.357285	0.45039	-1.45	-1.05	0.801536695795943	0.037683	-0.024328	-0.014343
Trial1	2	1	noBlindfold	counterclockwise	practice	Guided	1	0.5	-0.25	7.377274	0.45039	-1.45	-1.05	0.801536695795943	0.055446	0.0095268	-0.013213
Trial1	2	1	noBlindfold	counterclockwise	practice	Guided	1	0.5	-0.25	7.397278	0.45039	-1.45	-1.05	0.801536695795943	-0.0069966	0.026452	-0.012977
Trial1	2	1	noBlindfold	counterclockwise	practice	Guided	1	0.5	-0.25	7.417282	0.45039	-1.45	-1.05	0.801536695795943	0.030665	-0.015869	-0.044247
Trial1	2	1	noBlindfold	counterclockwise	practice	Guided	1	0.5	-0.25	7.437271	0.45039	-1.45	-1.05	0.801536695795943	0.01414	-0.015869	0.0037921
Trial1	2	1	noBlindfold	counterclockwise	practice	Guided	1	0.5	-0.25	7.457275	0.45039	-1.45	-1.05	0.801536695795943	0.028531	0.030677	-0.010716
Trial1	2	1	noBlindfold	counterclockwise	practice	Guided	1	0.5	-0.25	7.47728	0.45039	-1.45	-1.05	0.801536695795943	-0.016949	0.0095175	0.0032232
Trial1	2	1	noBlindfold	counterclockwise	practice	Guided	1	0.5	-0.25	7.497284	0.45039	-1.45	-1.05	0.801536695795943	-0.009134	0.0010518	0.020554
Trial1	2	1	noBlindfold	counterclockwise	practice	Guided	1	0.5	-0.25	7.517273	0.45039	-1.45	-1.05	0.801536695795943	0.0052554	-0.020108	0.0046361
Trial1	2	1	noBlindfold	counterclockwise	practice	Guided	1	0.5	-0.25	7.537277	0.45039	-1.45	-1.05	0.801536695795943	0.01307	-0.020109	-0.0045962
Trial1	2	1	noBlindfold	counterclockwise	practice	Guided	1	0.5	-0.25	7.557281	0.45039	-1.45	-1.05	0.801536695795943	0.0041843	0.0095118	0.0214
Trial1	2	1	noBlindfold	counterclockwise	practice	Guided	1	0.5	-0.25	7.577286	0.45039	-1.45	-1.05	0.801536695795943	-0.029745	0.0052775	-0.0060099
Trial1	2	1	noBlindfold	counterclockwise	practice	Guided	1	0.5	-0.25	7.597275	0.45039	-1.45	-1.05	0.801536695795943	0.0057809	0.0052749	-0.0037501
Trial1	2	1	noBlindfold	counterclockwise	practice	Guided	1	0.5	-0.25	7.617279	0.4504	-1.45	-1.05	0.801536077925954	0.020609	-0.011653	0.043485
Trial1	2	1	noBlindfold	counterclockwise	practice	Guided	1	0.5	-0.25	7.637283	0.4504	-1.45	-1.05	0.801536077925954	0.0094185	0.017969	0.0091031
Trial1	2	1	noBlindfold	counterclockwise	practice	Guided	1	0.5	-0.25	7.657272	0.4504	-1.45	-1.05	0.801536077925954	0.0091449	-0.0074264	0.013294
Trial1	2	1	noBlindfold	counterclockwise	practice	Guided	1	0.5	-0.25	7.677277	0.4504	-1.45	-1.05	0.801536077925954	0.054621	0.0010354	-0.00064723
Trial1	2	1	noBlindfold	counterclockwise	practice	Guided	1	0.5	-0.25	7.697281	0.4504	-1.45	-1.05	0.801536077925954	-0.0039151	0.039119	0.0096657
Trial1	2	1	noBlindfold	counterclockwise	practice	Guided	1	0.5	-0.25	7.717285	0.4504	-1.45	-1.05	0.801536077925954	-0.050895	0.04335	-0.024194
Trial1	2	1	noBlindfold	counterclockwise	practice	Guided	1	0.5	-0.25	7.737274	0.45039	-1.45	-1.05	0.801536695795943	-0.066077	-0.020128	0.0042985
Trial1	2	1	noBlindfold	counterclockwise	practice	Guided	1	0.5	-0.25	7.757278	0.45032	-1.45	-1.05	0.801541033590294	-0.103875	0.0052605	-0.031772
Trial1	2	1	noBlindfold	counterclockwise	practice	Guided	1	0.5	-0.25	7.777283	0.45021	-1.45	-1.04999	0.801537862908792	-0.071251	0.017955	0.016595
Trial1	2	1	noBlindfold	counterclockwise	practice	Guided	1	0.5	-0.25	7.797272	0.45006	-1.44999	-1.04997	0.801527325023348	-0.073631	0.034875	0.054307
Trial1	2	1	noBlindfold	counterclockwise	practice	Guided	1	0.5	-0.25	7.817276	0.44986	-1.44999	-1.04993	0.801499837288979	-0.132228	0.0052503	0.134722
Trial1	2	1	noBlindfold	counterclockwise	practice	Guided	1	0.5	-0.25	7.83728	0.44959	-1.45	-1.04978	0.80136710165987	-0.227042	-0.028604	0.364302
Trial1	2	1	noBlindfold	counterclockwise	practice	Guided	1	0.5	-0.25	7.857285	0.44831	-1.44996	-1.04979	0.801458631485995	-0.562497	0.161781	0.384956
Trial1	2	1	noBlindfold	counterclockwise	practice	Guided	1	0.5	-0.25	7.877274	0.44717	-1.44991	-1.04979	0.801532964841102	-0.625118	0.212499	0.389387
Trial1	2	1	noBlindfold	counterclockwise	practice	Guided	1	0.5	-0.25	7.897278	0.44562	-1.44989	-1.04977	0.80161663743742	-0.635535	0.19128	0.485567
Trial1	2	1	noBlindfold	counterclockwise	practice	Guided	1	0.5	-0.25	7.917282	0.44365	-1.4499	-1.04975	0.80173270913422	-0.636453	0.102367	0.50247
Trial1	2	1	noBlindfold	counterclockwise	practice	Guided	1	0.5	-0.25	7.937271	0.44117	-1.44994	-1.04974	0.801900964796813	-0.567304	-0.020371	0.6122
Trial1	2	1	noBlindfold	counterclockwise	practice	Guided	1	0.5	-0.25	7.957275	0.43513	-1.45009	-1.0498	0.802426456574153	-0.605898	-0.401137	0.378755
Trial1	2	1	noBlindfold	counterclockwise	practice	Guided	1	0.5	-0.25	7.97728	0.43135	-1.45019	-1.04984	0.802780671555543	-0.609205	-0.540708	0.290396
Trial1	2	1	noBlindfold	counterclockwise	practice	Guided	1	0.5	-0.25	7.997284	0.42747	-1.45026	-1.04986	0.803141722240152	-0.581629	-0.612648	0.279675
Trial1	2	1	noBlindfold	counterclockwise	practice	Guided	1	0.5	-0.25	8.017273	0.42346	-1.45032	-1.04987	0.80352374586793	-0.549616	-0.764993	0.269208
Trial1	2	1	noBlindfold	counterclockwise	practice	Guided	1	0.5	-0.25	8.037277	0.41897	-1.45037	-1.04993	0.804023525747822	-0.550158	-0.82847	0.206316
Trial1	2	1	noBlindfold	counterclockwise	practice	Guided	1	0.5	-0.25	8.057281	0.40965	-1.45042	-1.04996	0.80504605916759	-0.427614	-0.870788	0.100432
Trial1	2	1	noBlindfold	counterclockwise	practice	Guided	1	0.5	-0.25	8.077286	0.40511	-1.45044	-1.04998	0.80558809771824	-0.298497	-0.858093	0.028148
Trial1	2	1	noBlindfold	counterclockwise	practice	Guided	1	0.5	-0.25	8.097275	0.40016	-1.45043	-1.04999	0.806195962969615	-0.22589	-0.845397	0.007202
Trial1	2	1	noBlindfold	counterclockwise	practice	Guided	1	0.5	-0.25	8.117279	0.39571	-1.45042	-1.05	0.806769068314073	-0.139774	-0.870788	-0.017288
Trial1	2	1	noBlindfold	counterclockwise	practice	Guided	1	0.5	-0.25	8.137283	0.39127	-1.45042	-1.05002	0.8073748722909	-0.193525	-0.790384	-0.018678
Trial1	2	1	noBlindfold	counterclockwise	practice	Guided	1	0.5	-0.25	8.157272	0.38268	-1.45038	-1.05004	0.808596311446384	-0.158725	-0.748066	-0.076926
Trial1	2	1	noBlindfold	counterclockwise	practice	Guided	1	0.5	-0.25	8.177277	0.37854	-1.45037	-1.05005	0.809217254018457	-0.188265	-0.73537	-0.107828
Trial1	2	1	noBlindfold	counterclockwise	practice	Guided	1	0.5	-0.25	8.197281	0.37466	-1.45037	-1.05005	0.80980870992095	-0.130958	-0.743834	-0.09625
Trial1	2	1	noBlindfold	counterclockwise	practice	Guided	1	0.5	-0.25	8.217285	0.37092	-1.45037	-1.05006	0.810405888086956	-0.124995	-0.743834	-0.125278
Trial1	2	1	noBlindfold	counterclockwise	practice	Guided	1	0.5	-0.25	8.237274	0.36736	-1.45038	-1.0501	0.811020050129392	-0.069531	-0.777688	-0.164359
Trial1	2	1	noBlindfold	counterclockwise	practice	Guided	1	0.5	-0.25	8.257278	0.36069	-1.45037	-1.05012	0.812157179898556	-0.0969	-0.726907	-0.241265
Trial1	2	1	noBlindfold	counterclockwise	practice	Guided	1	0.5	-0.25	8.277283	0.3576	-1.45036	-1.05012	0.812692910711711	-0.05275	-0.731139	-0.234716
Trial1	2	1	noBlindfold	counterclockwise	practice	Guided	1	0.5	-0.25	8.297272	0.35489	-1.45037	-1.05013	0.813181989265668	-0.087536	-0.743834	-0.253189
Trial1	2	1	noBlindfold	counterclockwise	practice	Guided	1	0.5	-0.25	8.317276	0.35222	-1.45037	-1.05014	0.813672412431785	-0.027546	-0.73537	-0.29635
Trial1	2	1	noBlindfold	counterclockwise	practice	Guided	1	0.5	-0.25	8.33728	0.34981	-1.45037	-1.05014	0.814113567530218	-0.014108	-0.78192	-0.286995
Trial1	2	1	noBlindfold	counterclockwise	practice	Guided	1	0.5	-0.25	8.357285	0.346	-1.4504	-1.05016	0.814844832711724	-0.026591	-0.811543	-0.321248
Trial1	2	1	noBlindfold	counterclockwise	practice	Guided	1	0.5	-0.25	8.377274	0.34452	-1.45041	-1.05016	0.815125846174262	-0.053736	-0.794616	-0.314061
Trial1	2	1	noBlindfold	counterclockwise	practice	Guided	1	0.5	-0.25	8.397278	0.3433	-1.4504	-1.05015	0.815349603625524	-0.0091389	-0.752298	-0.316007
Trial1	2	1	noBlindfold	counterclockwise	practice	Guided	1	0.5	-0.25	8.417282	0.34225	-1.45038	-1.05014	0.81554210916323	-0.012215	-0.739602	-0.253
Trial1	2	1	noBlindfold	counterclockwise	practice	Guided	1	0.5	-0.25	8.437271	0.34147	-1.45036	-1.05011	0.815663989636193	-0.057077	-0.684589	-0.24668
Trial1	2	1	noBlindfold	counterclockwise	practice	Guided	1	0.5	-0.25	8.457275	0.34028	-1.45034	-1.0501	0.815886407878197	-0.078074	-0.671893	-0.18028
Trial1	2	1	noBlindfold	counterclockwise	practice	Guided	1	0.5	-0.25	8.47728	0.33988	-1.45034	-1.05009	0.815954872736597	-0.114623	-0.66343	-0.160954
Trial1	2	1	noBlindfold	counterclockwise	practice	Guided	1	0.5	-0.25	8.497284	0.33961	-1.45033	-1.05008	0.815998077178209	-0.106517	-0.680357	-0.143697
Trial1	2	1	noBlindfold	counterclockwise	practice	Guided	1	0.5	-0.25	8.517273	0.33942	-1.45033	-1.05008	0.816035448097536	-0.089113	-0.66343	-0.143231
Trial1	2	1	noBlindfold	counterclockwise	practice	Guided	1	0.5	-0.25	8.537277	0.33935	-1.45033	-1.05008	0.816049226744369	-0.089493	-0.625344	-0.125982
Trial1	2	1	noBlindfold	counterclockwise	practice	Guided	1	0.5	-0.25	8.557281	0.33935	-1.45033	-1.05008	0.816049226744369	-0.053091	-0.684589	-0.140979
Trial1	2	1	noBlindfold	counterclockwise	practice	Guided	1	0.5	-0.25	8.577286	0.33935	-1.45033	-1.05008	0.816049226744369	-0.061368	-0.688821	-0.153947
Trial1	2	1	noBlindfold	counterclockwise	practice	Guided	1	0.5	-0.25	8.597275	0.33934	-1.45033	-1.05008	0.816051192240981	-0.040337	-0.671893	-0.127672
Trial1	2	1	noBlindfold	counterclockwise	practice	Guided	1	0.5	-0.25	8.617279	0.33934	-1.45033	-1.05007	0.816041491518799	-0.056892	-0.654966	-0.153654
Trial1	2	1	noBlindfold	counterclockwise	practice	Guided	1	0.5	-0.25	8.637283	0.33934	-1.45033	-1.05007	0.816041491518799	-0.120901	-0.61688	-0.118843
Trial1	2	1	noBlindfold	counterclockwise	practice	Guided	1	0.5	-0.25	8.657272	0.33932	-1.4503	-1.05006	0.816035611232837	-0.225855	-0.528012	-0.064954
Trial1	2	1	noBlindfold	counterclockwise	practice	Guided	1	0.5	-0.25	8.677277	0.33927	-1.45028	-1.05004	0.816025824656509	-0.19993	-0.532244	-0.046883
Trial1	2	1	noBlindfold	counterclockwise	practice	Guided	1	0.5	-0.25	8.697281	0.33918	-1.45027	-1.05003	0.816033739833683	-0.231782	-0.506853	-0.023829
Trial1	2	1	noBlindfold	counterclockwise	practice	Guided	1	0.5	-0.25	8.717285	0.339	-1.45025	-1.05002	0.816059416869525	-0.226868	-0.388243	-0.039741
Trial1	2	1	noBlindfold	counterclockwise	practice	Guided	1	0.5	-0.25	8.737274	0.33874	-1.4502	-1.05	0.8160911128889	-0.265767	-0.333133	0.030107
Trial1	2	1	noBlindfold	counterclockwise	practice	Guided	1	0.5	-0.25	8.757278	0.33781	-1.45018	-1.05002	0.816295026431766	-0.296178	-0.396402	-0.076645
Trial1	2	1	noBlindfold	counterclockwise	practice	Guided	1	0.5	-0.25	8.777283	0.33716	-1.45019	-1.05004	0.81644404625527	-0.313083	-0.366675	-0.094226
Trial1	2	1	noBlindfold	counterclockwise	practice	Guided	1	0.5	-0.25	8.797272	0.33636	-1.45019	-1.05004	0.816603979513958	-0.339676	-0.43428	-0.097332
Trial1	2	1	noBlindfold	counterclockwise	practice	Guided	1	0.5	-0.25	8.817276	0.33537	-1.4502	-1.05004	0.816802943031732	-0.326064	-0.421468	-0.098925
Trial1	2	1	noBlindfold	counterclockwise	practice	Guided	1	0.5	-0.25	8.83728	0.33427	-1.4502	-1.05005	0.817035169132226	-0.276705	-0.34519	-0.104937
Trial1	2	1	noBlindfold	counterclockwise	practice	Guided	1	0.5	-0.25	8.857285	0.33158	-1.45016	-1.05005	0.817585057874325	-0.259978	-0.268839	-0.078778
Trial1	2	1	noBlindfold	counterclockwise	practice	Guided	1	0.5	-0.25	8.877274	0.33013	-1.45013	-1.05007	0.81790457507487	-0.259679	-0.167213	-0.179585
Trial1	2	1	noBlindfold	counterclockwise	practice	Guided	1	0.5	-0.25	8.897278	0.32852	-1.4501	-1.05008	0.818250147324485	-0.269125	-0.205248	-0.167308
Trial1	2	1	noBlindfold	counterclockwise	practice	Guided	1	0.5	-0.25	8.917282	0.32673	-1.4501	-1.05009	0.818636931155454	-0.343117	-0.209423	-0.20424
Trial1	2	1	noBlindfold	counterclockwise	practice	Guided	1	0.5	-0.25	8.937271	0.32482	-1.4501	-1.05011	0.819062893048712	-0.231582	-0.162816	-0.194804
Trial1	2	1	noBlindfold	counterclockwise	practice	Guided	1	0.5	-0.25	8.957275	0.32092	-1.45009	-1.05013	0.819925406033231	-0.180222	-0.166957	-0.259466
Trial1	2	1	noBlindfold	counterclockwise	practice	Guided	1	0.5	-0.25	8.97728	0.31882	-1.45009	-1.05016	0.820415930339089	-0.142049	-0.23884	-0.316475
Trial1	2	1	noBlindfold	counterclockwise	practice	Guided	1	0.5	-0.25	8.997284	0.31679	-1.45011	-1.0502	0.820905546080534	-0.147055	-0.281088	-0.404846
Trial1	2	1	noBlindfold	counterclockwise	practice	Guided	1	0.5	-0.25	9.017273	0.31469	-1.45014	-1.05024	0.821415801963929	-0.108037	-0.327549	-0.482818
Trial1	2	1	noBlindfold	counterclockwise	practice	Guided	1	0.5	-0.25	9.037277	0.31284	-1.45016	-1.05032	0.821912902028244	-0.126474	-0.327459	-0.571837
Trial1	2	1	noBlindfold	counterclockwise	practice	Guided	1	0.5	-0.25	9.057281	0.30937	-1.45016	-1.05037	0.822758716537938	-0.043448	-0.293435	-0.744708
Trial1	2	1	noBlindfold	counterclockwise	practice	Guided	1	0.5	-0.25	9.077286	0.30777	-1.45015	-1.05041	0.823169841134331	-0.101466	-0.301807	-0.848103
Trial1	2	1	noBlindfold	counterclockwise	practice	Guided	1	0.5	-0.25	9.097275	0.30645	-1.45016	-1.05047	0.823537376837873	-0.052787	-0.369424	-0.946868
Trial1	2	1	noBlindfold	counterclockwise	practice	Guided	1	0.5	-0.25	9.117279	0.3052	-1.45018	-1.05053	0.823890319926004	-0.083426	-0.420092	-1.078851
Trial1	2	1	noBlindfold	counterclockwise	practice	Guided	1	0.5	-0.25	9.137283	0.30418	-1.45021	-1.05064	0.824238959670195	-0.0014939	-0.453826	-1.213686
Trial1	2	1	noBlindfold	counterclockwise	practice	Guided	1	0.5	-0.25	9.157272	0.30287	-1.45024	-1.05068	0.824589941997489	0.037126	-0.47476	-1.392222
Trial1	2	1	noBlindfold	counterclockwise	practice	Guided	1	0.5	-0.25	9.177277	0.3027	-1.45024	-1.05068	0.824630597638206	0.08922	-0.500058	-1.466236
Trial1	2	1	noBlindfold	counterclockwise	practice	Guided	1	0.5	-0.25	9.197281	0.3027	-1.45024	-1.05069	0.824640320386313	0.014362	-0.483058	-1.478992
Trial1	2	1	noBlindfold	counterclockwise	practice	Guided	1	0.5	-0.25	9.217285	0.3027	-1.45024	-1.05069	0.824640320386313	-0.030629	-0.461768	-1.475554
Trial1	2	1	noBlindfold	counterclockwise	practice	Guided	1	0.5	-0.25	9.237274	0.3027	-1.45024	-1.0507	0.824650158888507	-0.067421	-0.410873	-1.447697
Trial1	2	1	noBlindfold	counterclockwise	practice	Guided	1	0.5	-0.25	9.257278	0.3027	-1.45023	-1.0507	0.824650158888507	-0.090801	-0.402187	-1.520168
Trial1	2	1	noBlindfold	counterclockwise	practice	Guided	1	0.5	-0.25	9.277283	0.30269	-1.45023	-1.05072	0.824671884452235	-0.080075	-0.368228	-1.565944
Trial1	2	1	noBlindfold	counterclockwise	practice	Guided	1	0.5	-0.25	9.297272	0.30269	-1.45023	-1.05074	0.824691329954599	-0.059747	-0.380821	-1.627937
Trial1	2	1	noBlindfold	counterclockwise	practice	Guided	1	0.5	-0.25	9.317276	0.30269	-1.45022	-1.05077	0.824720498260344	-0.020033	-0.325703	-1.718924
Trial1	2	1	noBlindfold	counterclockwise	practice	Guided	1	0.5	-0.25	9.33728	0.30269	-1.45022	-1.05085	0.824798164967152	0.013436	-0.325613	-1.772145
Trial1	2	1	noBlindfold	counterclockwise	practice	Guided	1	0.5	-0.25	9.357285	0.30269	-1.45021	-1.05088	0.824827333502268	0.013311	-0.350811	-1.873042
Trial1	2	1	noBlindfold	counterclockwise	practice	Guided	1	0.5	-0.25	9.377274	0.30269	-1.45021	-1.05091	0.824856386351465	0.036123	-0.329553	-1.989776
Trial1	2	1	noBlindfold	counterclockwise	practice	Guided	1	0.5	-0.25	9.397278	0.3027	-1.4502	-1.05092	0.824863714015481	0.057117	-0.304076	-1.964219
Trial1	2	1	noBlindfold	counterclockwise	practice	Guided	1	0.5	-0.25	9.417282	0.3027	-1.4502	-1.05092	0.824863714015481	-0.0033526	-0.253216	-1.898976
Trial1	2	1	noBlindfold	counterclockwise	practice	Guided	1	0.5	-0.25	9.437271	0.3027	-1.45019	-1.05093	0.824873436930406	0.034709	-0.219297	-1.85111
Trial1	2	1	noBlindfold	counterclockwise	practice	Guided	1	0.5	-0.25	9.457275	0.3027	-1.45018	-1.05093	0.824873436930406	-0.034217	-0.185323	-1.904497
Trial1	2	1	noBlindfold	counterclockwise	practice	Guided	1	0.5	-0.25	9.47728	0.30269	-1.45017	-1.05092	0.824866109231202	-0.060176	-0.172576	-1.817324
Trial1	2	1	noBlindfold	counterclockwise	practice	Guided	1	0.5	-0.25	9.497284	0.30269	-1.45017	-1.05092	0.824866109231202	-0.040962	-0.180988	-1.773464
Trial1	2	1	noBlindfold	counterclockwise	practice	Guided	1	0.5	-0.25	9.517273	0.30269	-1.45016	-1.05091	0.824856386351465	-0.011783	-0.210554	-1.697552
Trial1	2	1	noBlindfold	counterclockwise	practice	Guided	1	0.5	-0.25	9.537277	0.30269	-1.45016	-1.05086	0.82480777205712	-0.021548	-0.202029	-1.67695
Trial1	2	1	noBlindfold	counterclockwise	practice	Guided	1	0.5	-0.25	9.557281	0.30269	-1.45015	-1.0508	0.824749550881105	-0.0012789	-0.2569	-1.524748
Trial1	2	1	noBlindfold	counterclockwise	practice	Guided	1	0.5	-0.25	9.577286	0.30269	-1.45015	-1.0507	0.824652554724502	0.012191	-0.189132	-1.318186
Trial1	2	1	noBlindfold	counterclockwise	practice	Guided	1	0.5	-0.25	9.597275	0.3027	-1.45014	-1.0506	0.82455304739655	0.048058	-0.129842	-1.114872
Trial1	2	1	noBlindfold	counterclockwise	practice	Guided	1	0.5	-0.25	9.617279	0.3027	-1.45012	-1.05051	0.82446565922223	0.102956	-0.079027	-0.940172
Trial1	2	1	noBlindfold	counterclockwise	practice	Guided	1	0.5	-0.25	9.637283	0.30272	-1.4501	-1.05033	0.824286098278043	0.07194	-0.125546	-0.743711
Trial1	2	1	noBlindfold	counterclockwise	practice	Guided	1	0.5	-0.25	9.657272	0.30277	-1.45008	-1.05025	0.824196465381777	0.093509	-0.146631	-0.415021
Trial1	2	1	noBlindfold	counterclockwise	practice	Guided	1	0.5	-0.25	9.677277	0.30281	-1.45008	-1.05015	0.824089784105468	0.117269	-0.133901	-0.233167
Trial1	2	1	noBlindfold	counterclockwise	practice	Guided	1	0.5	-0.25	9.697281	0.30288	-1.45007	-1.05004	0.823966207377015	0.161628	-0.112707	-0.021039
Trial1	2	1	noBlindfold	counterclockwise	practice	Guided	1	0.5	-0.25	9.717285	0.30305	-1.45006	-1.04991	0.823799262566046	0.221998	-0.087291	0.128657
Trial1	2	1	noBlindfold	counterclockwise	practice	Guided	1	0.5	-0.25	9.737274	0.30336	-1.45004	-1.04978	0.823599029649332	0.235383	-0.108429	0.33516
Trial1	2	1	noBlindfold	counterclockwise	practice	Guided	1	0.5	-0.25	9.757278	0.30421	-1.45003	-1.04973	0.823347978758746	0.061228	-0.044918	0.550338
Trial1	2	1	noBlindfold	counterclockwise	practice	Guided	1	0.5	-0.25	9.777283	0.30457	-1.45002	-1.04968	0.823213813515573	-0.0091034	-0.019519	0.631401
Trial1	2	1	noBlindfold	counterclockwise	practice	Guided	1	0.5	-0.25	9.797272	0.30485	-1.45	-1.04964	0.823108584879554	0.053033	0.08204	0.73917
Trial1	2	1	noBlindfold	counterclockwise	practice	Guided	1	0.5	-0.25	9.817276	0.30506	-1.44998	-1.04961	0.823029638564023	0.116418	0.056635	0.817569
Trial1	2	1	noBlindfold	counterclockwise	practice	Guided	1	0.5	-0.25	9.83728	0.30524	-1.44998	-1.04963	0.823006364008118	0.150183	0.0016126	0.755967
Trial1	2	1	noBlindfold	counterclockwise	practice	Guided	1	0.5	-0.25	9.857285	0.3057	-1.45003	-1.04966	0.82292682050384	0.127153	-0.129539	0.666705
Trial1	2	1	noBlindfold	counterclockwise	practice	Guided	1	0.5	-0.25	9.877274	0.30593	-1.45006	-1.04969	0.822901735874331	0.067396	-0.167585	0.605278
Trial1	2	1	noBlindfold	counterclockwise	practice	Guided	1	0.5	-0.25	9.897278	0.30609	-1.45008	-1.0497	0.822873753334847	0.040507	-0.171768	0.608323
Trial1	2	1	noBlindfold	counterclockwise	practice	Guided	1	0.5	-0.25	9.917282	0.30617	-1.45008	-1.04971	0.822864632300565	0.082839	-0.12941	0.555501
Trial1	2	1	noBlindfold	counterclockwise	practice	Guided	1	0.5	-0.25	9.937271	0.30622	-1.45007	-1.04975	0.822891673029859	0.093506	-0.116678	0.513919
Trial1	2	1	noBlindfold	counterclockwise	practice	Guided	1	0.5	-0.25	9.957275	0.30626	-1.45007	-1.04979	0.82292117710614	0.034381	-0.146219	0.334595
Trial1	2	1	noBlindfold	counterclockwise	practice	Guided	1	0.5	-0.25	9.97728	0.30626	-1.45007	-1.04984	0.822969721895262	-0.0014655	-0.129255	0.236278
Trial1	2	1	noBlindfold	counterclockwise	practice	Guided	1	0.5	-0.25	9.997284	0.30625	-1.45007	-1.04988	0.823011007834798	-0.059889	-0.158838	0.145411
Trial1	2	1	noBlindfold	counterclockwise	practice	Guided	1	0.5	-0.25	10.01727	0.30624	-1.45007	-1.04992	0.823052293774445	-0.0059831	-0.158803	0.13509
Trial1	2	1	noBlindfold	counterclockwise	practice	Guided	1	0.5	-0.25	10.03728	0.30623	-1.45007	-1.05005	0.823180930547459	0.0081672	-0.09106	0.013776
Trial1	2	1	noBlindfold	counterclockwise	practice	Guided	1	0.5	-0.25	10.05728	0.30625	-1.45003	-1.0501	0.82322488494892	0.058492	0.027453	-0.223613
Trial1	2	1	noBlindfold	counterclockwise	practice	Guided	1	0.5	-0.25	10.07729	0.30629	-1.45	-1.05014	0.823254170864841	0.034886	0.082456	-0.296024
Trial1	2	1	noBlindfold	counterclockwise	practice	Guided	1	0.5	-0.25	10.09727	0.30632	-1.44997	-1.05018	0.823286039985579	0.083135	0.154368	-0.382123
Trial1	2	1	noBlindfold	counterclockwise	practice	Guided	1	0.5	-0.25	10.11728	0.30635	-1.44995	-1.05022	0.823317917925005	0.061883	0.217796	-0.509055
Trial1	2	1	noBlindfold	counterclockwise	practice	Guided	1	0.5	-0.25	10.13728	0.30638	-1.44992	-1.05033	0.823417804302021	0.092528	0.281206	-0.600213
Trial1	2	1	noBlindfold	counterclockwise	practice	Guided	1	0.5	-0.25	10.15727	0.30657	-1.44984	-1.05039	0.823431434728392	0.267635	0.43758	-0.840676
Trial1	2	1	noBlindfold	counterclockwise	practice	Guided	1	0.5	-0.25	10.17728	0.30677	-1.4498	-1.05047	0.823462231235912	0.349518	0.479775	-0.984264
Trial1	2	1	noBlindfold	counterclockwise	practice	Guided	1	0.5	-0.25	10.19728	0.30709	-1.44977	-1.05056	0.823474694392567	0.436934	0.53472	-1.152828
Trial1	2	1	noBlindfold	counterclockwise	practice	Guided	1	0.5	-0.25	10.21729	0.30756	-1.44973	-1.05064	0.823442495615388	0.523837	0.691297	-1.30878
Trial1	2	1	noBlindfold	counterclockwise	practice	Guided	1	0.5	-0.25	10.23727	0.30822	-1.44966	-1.05071	0.823356552991361	0.613292	0.835178	-1.418356
Trial1	2	1	noBlindfold	counterclockwise	practice	Guided	1	0.5	-0.25	10.25728	0.31005	-1.44956	-1.05071	0.822932222629075	0.555108	0.932509	-1.403943
Trial1	2	1	noBlindfold	counterclockwise	practice	Guided	1	0.5	-0.25	10.27728	0.31122	-1.44953	-1.05071	0.82266294764426	0.573124	0.995986	-1.403065
Trial1	2	1	noBlindfold	counterclockwise	practice	Guided	1	0.5	-0.25	10.29727	0.31252	-1.44951	-1.05072	0.822375359575449	0.602772	1.046768	-1.464728
Trial1	2	1	noBlindfold	counterclockwise	practice	Guided	1	0.5	-0.25	10.31728	0.31389	-1.44948	-1.05072	0.822064114884006	0.570395	1.118709	-1.43242
Trial1	2	1	noBlindfold	counterclockwise	practice	Guided	1	0.5	-0.25	10.33728	0.31535	-1.44945	-1.05072	0.821734814030848	0.60103	1.118709	-1.435917
Trial1	2	1	noBlindfold	counterclockwise	practice	Guided	1	0.5	-0.25	10.35728	0.31869	-1.44945	-1.05074	0.821010273218441	0.698061	1.038304	-1.494787
Trial1	2	1	noBlindfold	counterclockwise	practice	Guided	1	0.5	-0.25	10.37727	0.32058	-1.44948	-1.05077	0.820624273504748	0.696658	0.936741	-1.535557
Trial1	2	1	noBlindfold	counterclockwise	practice	Guided	1	0.5	-0.25	10.39728	0.32265	-1.44952	-1.0508	0.820203390856677	0.638123	0.873264	-1.59172
Trial1	2	1	noBlindfold	counterclockwise	practice	Guided	1	0.5	-0.25	10.41728	0.32501	-1.44957	-1.05083	0.81972568520773	0.685058	0.79286	-1.661599
Trial1	2	1	noBlindfold	counterclockwise	practice	Guided	1	0.5	-0.25	10.43727	0.3276	-1.4496	-1.05085	0.819196274273951	0.705945	0.729383	-1.702681
Trial1	2	1	noBlindfold	counterclockwise	practice	Guided	1	0.5	-0.25	10.45728	0.3335	-1.44965	-1.05087	0.817994452411248	0.799614	0.640515	-1.758977
Trial1	2	1	noBlindfold	counterclockwise	practice	Guided	1	0.5	-0.25	10.47728	0.33699	-1.44968	-1.05089	0.817310836050424	0.822922	0.568575	-1.771974
Trial1	2	1	noBlindfold	counterclockwise	practice	Guided	1	0.5	-0.25	10.49728	0.34098	-1.4497	-1.0509	0.816534227334851	0.856453	0.526257	-1.799376
Trial1	2	1	noBlindfold	counterclockwise	practice	Guided	1	0.5	-0.25	10.51727	0.34523	-1.44973	-1.05089	0.815707361925837	0.775078	0.513537	-1.752863
Trial1	2	1	noBlindfold	counterclockwise	practice	Guided	1	0.5	-0.25	10.53728	0.34999	-1.44975	-1.05086	0.814788083803077	0.825792	0.437243	-1.762055
Trial1	2	1	noBlindfold	counterclockwise	practice	Guided	1	0.5	-0.25	10.55728	0.36043	-1.4498	-1.05085	0.812921005298733	0.874897	0.36085	-1.712225
Trial1	2	1	noBlindfold	counterclockwise	practice	Guided	1	0.5	-0.25	10.57729	0.36645	-1.44982	-1.05084	0.811899221115876	0.747223	0.31421	-1.713964
Trial1	2	1	noBlindfold	counterclockwise	practice	Guided	1	0.5	-0.25	10.59727	0.37263	-1.44983	-1.05082	0.810885798426613	0.672821	0.356432	-1.624754
Trial1	2	1	noBlindfold	counterclockwise	practice	Guided	1	0.5	-0.25	10.61728	0.37907	-1.44982	-1.05079	0.80986961923786	0.602246	0.428269	-1.527049
Trial1	2	1	noBlindfold	counterclockwise	practice	Guided	1	0.5	-0.25	10.63728	0.38568	-1.4498	-1.0507	0.808819916615691	0.58174	0.474697	-1.493922
Trial1	2	1	noBlindfold	counterclockwise	practice	Guided	1	0.5	-0.25	10.65727	0.39953	-1.44976	-1.05066	0.806939081010447	0.487013	0.470231	-1.304895
Trial1	2	1	noBlindfold	counterclockwise	practice	Guided	1	0.5	-0.25	10.67728	0.40669	-1.44976	-1.05063	0.80604907427982	0.333359	0.51666	-1.244719
Trial1	2	1	noBlindfold	counterclockwise	practice	Guided	1	0.5	-0.25	10.69728	0.41359	-1.44976	-1.05059	0.805239774916962	0.310843	0.478462	-1.190089
Trial1	2	1	noBlindfold	counterclockwise	practice	Guided	1	0.5	-0.25	10.71729	0.42059	-1.44976	-1.05056	0.804488816382286	0.202787	0.495265	-1.110182
Trial1	2	1	noBlindfold	counterclockwise	practice	Guided	1	0.5	-0.25	10.73727	0.42703	-1.44975	-1.0505	0.803818845860467	0.19658	0.546009	-1.060224
Trial1	2	1	noBlindfold	counterclockwise	practice	Guided	1	0.5	-0.25	10.75728	0.43987	-1.44972	-1.05047	0.802725251303712	0.019032	0.529082	-0.973941
Trial1	2	1	noBlindfold	counterclockwise	practice	Guided	1	0.5	-0.25	10.77728	0.44577	-1.44972	-1.05043	0.802265026931423	0.020002	0.558705	-0.83504
Trial1	2	1	noBlindfold	counterclockwise	practice	Guided	1	0.5	-0.25	10.79727	0.45136	-1.44972	-1.0504	0.801876572710828	-0.061133	0.541773	-0.810778
Trial1	2	1	noBlindfold	counterclockwise	practice	Guided	1	0.5	-0.25	10.81728	0.45691	-1.44973	-1.0504	0.801559067923806	-0.092367	0.516383	-0.791298
Trial1	2	1	noBlindfold	counterclockwise	practice	Guided	1	0.5	-0.25	10.83728	0.46162	-1.44974	-1.05038	0.801299664749091	-0.156131	0.507906	-0.770841
Trial1	2	1	noBlindfold	counterclockwise	practice	Guided	1	0.5	-0.25	10.85728	0.47024	-1.44975	-1.05037	0.80092306708527	-0.108471	0.495118	-0.746823
Trial1	2	1	noBlindfold	counterclockwise	practice	Guided	1	0.5	-0.25	10.87727	0.47391	-1.44975	-1.05036	0.800785090060987	-0.055071	0.473847	-0.726547
Trial1	2	1	noBlindfold	counterclockwise	practice	Guided	1	0.5	-0.25	10.89728	0.47391	-1.44975	-1.05036	0.800785090060987	-0.055071	0.473847	-0.726547
Trial1	2	1	noBlindfold	counterclockwise	practice	Guided	1	0.5	-0.25	10.91728	0.47728	-1.44977	-1.05034	0.800662478652738	0.041561	0.427174	-0.662817
Trial1	2	1	noBlindfold	counterclockwise	practice	Guided	1	0.5	-0.25	10.93727	0.48324	-1.4498	-1.05033	0.800505512030194	-0.0059424	0.36772	-0.647555
Trial1	2	1	noBlindfold	counterclockwise	practice	Guided	1	0.5	-0.25	10.95728	0.48862	-1.4498	-1.05033	0.800410945860443	-0.030888	0.435199	-0.666155
Trial1	2	1	noBlindfold	counterclockwise	practice	Guided	1	0.5	-0.25	10.97728	0.49076	-1.44979	-1.05032	0.800373248302879	-0.063466	0.439303	-0.634798
Trial1	2	1	noBlindfold	counterclockwise	practice	Guided	1	0.5	-0.25	10.99728	0.49262	-1.44978	-1.05031	0.800344042099112	-0.055263	0.379939	-0.630005
Trial1	2	1	noBlindfold	counterclockwise	practice	Guided	1	0.5	-0.25	11.01727	0.49422	-1.4498	-1.05029	0.80031086101197	-0.058318	0.354446	-0.583928
Trial1	2	1	noBlindfold	counterclockwise	practice	Guided	1	0.5	-0.25	11.03728	0.49562	-1.44983	-1.05026	0.800271933975018	-0.098961	0.286651	-0.511009
Trial1	2	1	noBlindfold	counterclockwise	practice	Guided	1	0.5	-0.25	11.05728	0.49759	-1.4499	-1.05024	0.800243668774582	-0.168861	0.151122	-0.462358
Trial1	2	1	noBlindfold	counterclockwise	practice	Guided	1	0.5	-0.25	11.07729	0.49816	-1.44993	-1.05023	0.800232141623463	-0.27915	0.100307	-0.481373
Trial1	2	1	noBlindfold	counterclockwise	practice	Guided	1	0.5	-0.25	11.09727	0.49843	-1.44994	-1.05023	0.800231566394977	-0.267522	0.070657	-0.455183
Trial1	2	1	noBlindfold	counterclockwise	practice	Guided	1	0.5	-0.25	11.11728	0.49842	-1.44995	-1.05024	0.800241599605756	-0.280766	0.045249	-0.455997
Trial1	2	1	noBlindfold	counterclockwise	practice	Guided	1	0.5	-0.25	11.13728	0.49823	-1.44997	-1.05028	0.800282051498806	-0.281889	0.032545	-0.565483
Trial1	2	1	noBlindfold	counterclockwise	practice	Guided	1	0.5	-0.25	11.15727	0.49729	-1.45004	-1.05027	0.800274549806518	-0.318407	-0.123991	-0.551194
Trial1	2	1	noBlindfold	counterclockwise	practice	Guided	1	0.5	-0.25	11.17728	0.49659	-1.45006	-1.05025	0.800257318713524	-0.202371	-0.18743	-0.507435
Trial1	2	1	noBlindfold	counterclockwise	practice	Guided	1	0.5	-0.25	11.19728	0.49583	-1.45008	-1.05024	0.800250904557086	-0.142308	-0.166228	-0.447516
Trial1	2	1	noBlindfold	counterclockwise	practice	Guided	1	0.5	-0.25	11.21729	0.49501	-1.45009	-1.05023	0.800245584068504	-0.145309	-0.229648	-0.475442
Trial1	2	1	noBlindfold	counterclockwise	practice	Guided	1	0.5	-0.25	11.23727	0.49422	-1.45011	-1.05021	0.800230873665054	-0.212487	-0.229582	-0.439308
Trial1	2	1	noBlindfold	counterclockwise	practice	Guided	1	0.5	-0.25	11.25728	0.4923	-1.45012	-1.05019	0.8002270187693	-0.305834	-0.212527	-0.347274
Trial1	2	1	noBlindfold	counterclockwise	practice	Guided	1	0.5	-0.25	11.27728	0.49111	-1.4501	-1.05018	0.800229340475257	-0.269702	-0.110921	-0.353041
Trial1	2	1	noBlindfold	counterclockwise	practice	Guided	1	0.5	-0.25	11.29727	0.48977	-1.45006	-1.05018	0.800245349085245	-0.20465	-0.0982	-0.390484
Trial1	2	1	noBlindfold	counterclockwise	practice	Guided	1	0.5	-0.25	11.31728	0.48827	-1.45006	-1.05019	0.800275942675947	-0.178622	-0.174335	-0.380121
Trial1	2	1	noBlindfold	counterclockwise	practice	Guided	1	0.5	-0.25	11.33728	0.48679	-1.45008	-1.0502	0.800309015858285	-0.179528	-0.263145	-0.367405
Trial1	2	1	noBlindfold	counterclockwise	practice	Guided	1	0.5	-0.25	11.35728	0.48371	-1.45014	-1.0502	0.800365779625023	-0.196178	-0.292611	-0.385088
Trial1	2	1	noBlindfold	counterclockwise	practice	Guided	1	0.5	-0.25	11.37727	0.48215	-1.45015	-1.0502	0.80039904963122	-0.208668	-0.229058	-0.398414
Trial1	2	1	noBlindfold	counterclockwise	practice	Guided	1	0.5	-0.25	11.39728	0.48049	-1.45013	-1.05019	0.800427780192752	-0.220315	-0.19937	-0.424297
Trial1	2	1	noBlindfold	counterclockwise	practice	Guided	1	0.5	-0.25	11.41728	0.47881	-1.4501	-1.05011	0.800390529465473	-0.234909	-0.165467	-0.143096
Trial1	2	1	noBlindfold	counterclockwise	practice	Guided	1	0.5	-0.25	11.43727	0.47705	-1.45008	-1.05	0.800329074369225	-0.271529	-0.148507	-0.098717
Trial1	2	1	noBlindfold	counterclockwise	practice	Guided	1	0.5	-0.25	11.45728	0.47306	-1.45008	-1.04997	0.800423521090122	-0.117001	-0.025691	0.029178
Trial1	2	1	noBlindfold	counterclockwise	practice	Guided	1	0.5	-0.25	11.47728	0.47103	-1.45006	-1.04998	0.800504423762513	-0.041495	0.092811	0.034228
Trial1	2	1	noBlindfold	counterclockwise	practice	Guided	1	0.5	-0.25	11.49728	0.46908	-1.44999	-1.04999	0.800587253366392	0.057026	0.105492	0.018578
Trial1	2	1	noBlindfold	counterclockwise	practice	Guided	1	0.5	-0.25	11.51727	0.46719	-1.44997	-1.05	0.800672479840788	0.053132	0.012394	0.019442
Trial1	2	1	noBlindfold	counterclockwise	practice	Guided	1	0.5	-0.25	11.53728	0.4654	-1.45	-1.05	0.800747828627927	0.0017786	0.037784	-0.01341
Trial1	2	1	noBlindfold	counterclockwise	practice	Guided	1	0.5	-0.25	11.55728	0.46371	-1.44999	-1.04999	0.800812628177911	-0.043168	0.025078	-0.0079388
Trial1	2	1	noBlindfold	counterclockwise	practice	Guided	1	0.5	-0.25	11.57729	0.46037	-1.45	-1.04999	0.800970934958124	0.050635	0.058934	0.010716
Trial1	2	1	noBlindfold	counterclockwise	practice	Guided	1	0.5	-0.25	11.59727	0.45882	-1.44998	-1.04999	0.801049120358766	0.069473	0.0039082	-0.025867
Trial1	2	1	noBlindfold	counterclockwise	practice	Guided	1	0.5	-0.25	11.61728	0.45737	-1.44999	-1.05	0.801134971174486	-0.0001325	-0.0045509	0.015341
Trial1	2	1	noBlindfold	counterclockwise	practice	Guided	1	0.5	-0.25	11.63728	0.456	-1.45001	-1.05	0.80120903869407	-0.022605	0.050462	0.018674
Trial1	2	1	noBlindfold	counterclockwise	practice	Guided	1	0.5	-0.25	11.65727	0.45335	-1.44999	-1.05	0.801358938481184	-0.08234	-0.021486	-0.023027
Trial1	2	1	noBlindfold	counterclockwise	practice	Guided	1	0.5	-0.25	11.67728	0.45205	-1.45001	-1.05	0.801435665643164	0.037833	0.054687	-0.019546
Trial1	2	1	noBlindfold	counterclockwise	practice	Guided	1	0.5	-0.25	11.69728	0.45089	-1.44999	-1.05	0.801505904751064	0.032578	0.016588	-0.0072605
Trial1	2	1	noBlindfold	counterclockwise	practice	Guided	1	0.5	-0.25	11.71729	0.44975	-1.44999	-1.05	0.801576562521054	0.017646	-0.013032	0.01873
Trial1	2	1	noBlindfold	counterclockwise	practice	Guided	1	0.5	-0.25	11.73727	0.44872	-1.45	-1.05	0.801641791121039	0.030701	0.054676	0.022069
Trial1	2	1	noBlindfold	counterclockwise	practice	Guided	1	0.5	-0.25	11.75728	0.44672	-1.44999	-1.05	0.801772213082437	-0.027279	-0.021504	0.020083
Trial1	2	1	noBlindfold	counterclockwise	practice	Guided	1	0.5	-0.25	11.77728	0.44582	-1.45001	-1.05	0.801832525487281	0.081165	0.020814	-1.9912E-05
Trial1	2	1	noBlindfold	counterclockwise	practice	Guided	1	0.5	-0.25	11.79727	0.44495	-1.44999	-1.05	0.801891778624656	0.079308	0.025038	0.029312
Trial1	2	1	noBlindfold	counterclockwise	practice	Guided	1	0.5	-0.25	11.81728	0.44414	-1.44999	-1.05	0.801947794268859	0.0082393	-0.038438	0.02484
Trial1	2	1	noBlindfold	counterclockwise	practice	Guided	1	0.5	-0.25	11.83728	0.44343	-1.45001	-1.05	0.801997563114766	-0.01736	0.029273	0.0064015
Trial1	2	1	noBlindfold	counterclockwise	practice	Guided	1	0.5	-0.25	11.85728	0.44208	-1.44999	-1.05	0.802093914504078	-0.034844	-0.0045884	0.0011036
Trial1	2	1	noBlindfold	counterclockwise	practice	Guided	1	0.5	-0.25	11.87727	0.44144	-1.45	-1.05	0.802140383865864	0.00042887	-0.00035543	0.0075125
Trial1	2	1	noBlindfold	counterclockwise	practice	Guided	1	0.5	-0.25	11.89728	0.44083	-1.44999	-1.05	0.802185149150711	0.067307	0.0080993	0.0074668
Trial1	2	1	noBlindfold	counterclockwise	practice	Guided	1	0.5	-0.25	11.91728	0.44028	-1.44999	-1.05	0.802225905371138	0.036206	-0.0045954	0.0055272
Trial1	2	1	noBlindfold	counterclockwise	practice	Guided	1	0.5	-0.25	11.93727	0.43982	-1.45	-1.05	0.80226028015754	-0.03982	0.020796	-0.0053456
Trial1	2	1	noBlindfold	counterclockwise	practice	Guided	1	0.5	-0.25	11.95728	0.43898	-1.44999	-1.05	0.802323726748384	-0.020225	-0.038455	-0.019023
Trial1	2	1	noBlindfold	counterclockwise	practice	Guided	1	0.5	-0.25	11.97728	0.43859	-1.45	-1.05	0.802353481550908	0.0051277	0.020793	0.0035881
Trial1	2	1	noBlindfold	counterclockwise	practice	Guided	1	0.5	-0.25	11.99728	0.43824	-1.45	-1.05	0.802380347675347	-0.039548	0.037713	0.012248
Trial1	2	1	noBlindfold	counterclockwise	practice	Guided	1	0.5	-0.25	12.01727	0.43793	-1.44999	-1.05	0.802404268500132	0.027587	-0.0173	0.00076911
Trial1	2	1	noBlindfold	counterclockwise	practice	Guided	1	0.5	-0.25	12.03728	0.43768	-1.45	-1.05	0.802423644563658	-0.025976	0.037713	-0.01091
Trial1	2	1	noBlindfold	counterclockwise	practice	Guided	1	0.5	-0.25	12.05728	0.43747	-1.44999	-1.05	0.802439980463938	-0.003763	0.0038509	0.0030384
Trial1	2	1	noBlindfold	counterclockwise	practice	Guided	1	0.5	-0.25	12.07729	0.43711	-1.45	-1.05	0.802468114599946	-0.016304	0.054633	-0.010359
Trial1	2	1	noBlindfold	counterclockwise	practice	Guided	1	0.5	-0.25	12.09727	0.43697	-1.44999	-1.04999	0.802469116880025	0.026294	0.016539	0.021724
Trial1	2	1	noBlindfold	counterclockwise	practice	Guided	1	0.5	-0.25	12.11728	0.4369	-1.44999	-1.04999	0.802474618514838	0.013995	-0.034244	0.0041287
Trial1	2	1	noBlindfold	counterclockwise	practice	Guided	1	0.5	-0.25	12.13728	0.43688	-1.45	-1.05	0.802486173746778	0.0053664	0.02077	-0.00061208
Trial1	2	1	noBlindfold	counterclockwise	practice	Guided	1	0.5	-0.25	12.15727	0.43688	-1.45	-1.05	0.802486173746778	-0.011878	0.016527	-0.0064501
Trial1	2	1	noBlindfold	counterclockwise	practice	Guided	1	0.5	-0.25	12.17728	0.43687	-1.45	-1.05	0.802486959088249	0.004856	0.0080646	0.0077699
Trial1	2	1	noBlindfold	counterclockwise	practice	Guided	1	0.5	-0.25	12.19728	0.43687	-1.45	-1.05	0.802486959088249	0.05867	0.020754	0.0026715
Trial1	2	1	noBlindfold	counterclockwise	practice	Guided	1	0.5	-0.25	12.21729	0.43688	-1.45	-1.05	0.802486173746778	0.051071	-0.013103	-0.018838
Trial1	2	1	noBlindfold	counterclockwise	practice	Guided	1	0.5	-0.25	12.23727	0.4369	-1.45	-1.05	0.802484601090777	0.033295	0.029217	-0.019939
Trial1	2	1	noBlindfold	counterclockwise	practice	Guided	1	0.5	-0.25	12.25728	0.4369	-1.45	-1.05	0.802484601090777	0.010826	0.041903	-0.017119
Trial1	2	1	noBlindfold	counterclockwise	practice	Guided	1	0.5	-0.25	12.27728	0.4369	-1.45	-1.05	0.802484601090777	0.0024675	0.012278	-0.026053
Trial1	2	1	noBlindfold	counterclockwise	practice	Guided	1	0.5	-0.25	12.29727	0.4369	-1.44999	-1.05	0.802484601090777	0.012428	0.012272	0.029265
Trial1	2	1	noBlindfold	counterclockwise	practice	Guided	1	0.5	-0.25	12.31728	0.4369	-1.45	-1.05	0.802484601090777	0.018156	0.020733	0.0085764
Trial1	2	1	noBlindfold	counterclockwise	practice	Guided	1	0.5	-0.25	12.33728	0.43691	-1.45	-1.05	0.802483811433975	0.00064232	0.024965	0.0032873
Trial1	2	1	noBlindfold	counterclockwise	practice	Guided	1	0.5	-0.25	12.35728	0.43691	-1.44999	-1.05	0.802483811433975	-0.026268	0.024958	0.0058331
Trial1	2	1	noBlindfold	counterclockwise	practice	Guided	1	0.5	-0.25	12.37727	0.43691	-1.44999	-1.05	0.802483811433975	-0.018162	0.0080255	0.018956
Trial1	2	1	noBlindfold	counterclockwise	practice	Guided	1	0.5	-0.25	12.39728	0.43691	-1.44999	-1.05	0.802483811433975	0.054453	0.016484	-0.0018142
Trial1	2	1	noBlindfold	counterclockwise	practice	Guided	1	0.5	-0.25	12.41728	0.43691	-1.44999	-1.05	0.802483811433975	0.039828	-0.021606	0.018322
Trial1	2	1	noBlindfold	counterclockwise	practice	Guided	1	0.5	-0.25	12.43727	0.43692	-1.45	-1.05	0.802483028930015	0.0092466	-0.034301	0.0080167
Trial1	2	1	noBlindfold	counterclockwise	practice	Guided	1	0.5	-0.25	12.45728	0.43692	-1.44999	-1.05	0.802483028930015	0.017868	0.016474	0.012753
Trial1	2	1	noBlindfold	counterclockwise	practice	Guided	1	0.5	-0.25	12.47728	0.43692	-1.45	-1.05	0.802483028930015	0.053659	0.016473	0.01075
Trial1	2	1	noBlindfold	counterclockwise	practice	Guided	1	0.5	-0.25	12.49728	0.43692	-1.44999	-1.05	0.802483028930015	-0.021072	0.033394	-0.014047
Trial1	2	1	noBlindfold	counterclockwise	practice	Guided	1	0.5	-0.25	12.51727	0.43692	-1.44999	-1.05	0.802483028930015	0.0037659	-0.008927	0.024503
Trial1	2	1	noBlindfold	counterclockwise	practice	Guided	1	0.5	-0.25	12.53728	0.43692	-1.45	-1.05	0.802483028930015	0.0016491	0.016466	-0.0135
Trial1	2	1	noBlindfold	counterclockwise	practice	Guided	1	0.5	-0.25	12.55728	0.43692	-1.45	-1.05	0.802483028930015	0.00035457	-0.0089332	0.007456
Trial1	2	1	noBlindfold	counterclockwise	practice	Guided	1	0.5	-0.25	12.57729	0.43692	-1.45	-1.05	0.802483028930015	0.048695	-0.00046711	0.018855
Trial1	2	1	noBlindfold	counterclockwise	practice	Guided	1	0.5	-0.25	12.59727	0.43692	-1.45	-1.05	0.802483028930015	0.023597	0.02492	0.011645
Trial1	2	1	noBlindfold	counterclockwise	practice	Guided	1	0.5	-0.25	12.61728	0.43692	-1.45	-1.05	0.802483028930015	-0.0025377	0.01222	-0.017977
Trial1	2	1	noBlindfold	counterclockwise	practice	Guided	1	0.5	-0.25	12.63728	0.43693	-1.45	-1.05	0.802482241864213	-0.0080182	-0.034328	-0.0067699
Trial1	2	1	noBlindfold	counterclockwise	practice	Guided	1	0.5	-0.25	12.65727	0.43693	-1.45	-1.05	0.802482241864213	-0.0041012	0.020678	0.015558
Trial1	2	1	noBlindfold	counterclockwise	practice	Guided	1	0.5	-0.25	12.67728	0.43693	-1.45	-1.05	0.802482241864213	0.0060744	0.02491	-0.013239
Trial1	2	1	noBlindfold	counterclockwise	practice	Guided	1	0.5	-0.25	12.69728	0.43693	-1.45	-1.05	0.802482241864213	0.017846	0.033368	0.012733
Trial1	2	1	noBlindfold	counterclockwise	practice	Guided	1	0.5	-0.25	12.71729	0.43693	-1.44999	-1.05	0.802482241864213	0.0045183	0.016436	0.011909
Trial1	2	1	noBlindfold	counterclockwise	practice	Guided	1	0.5	-0.25	12.73727	0.43693	-1.45	-1.05	0.802482241864213	-0.017691	0.0249	0.010536
Trial1	2	1	noBlindfold	counterclockwise	practice	Guided	1	0.5	-0.25	12.75728	0.43694	-1.44999	-1.05	0.802481454922592	0.023052	0.016428	0.0004235
Trial1	2	1	noBlindfold	counterclockwise	practice	Guided	1	0.5	-0.25	12.77728	0.43694	-1.45	-1.05	0.802481454922592	-0.013776	-0.017426	0.019189
Trial1	2	1	noBlindfold	counterclockwise	practice	Guided	1	0.5	-0.25	12.79727	0.43694	-1.45	-1.05	0.802481454922592	0.017056	0.016425	0.025301
Trial1	2	1	noBlindfold	counterclockwise	practice	Guided	1	0.5	-0.25	12.81728	0.43694	-1.45	-1.05	0.802481454922592	0.035079	-0.00050552	0.022204
Trial1	2	1	noBlindfold	counterclockwise	practice	Guided	1	0.5	-0.25	12.83728	0.43694	-1.45	-1.05	0.802481454922592	0.0084247	-0.017433	0.020558
Trial1	2	1	noBlindfold	counterclockwise	practice	Guided	1	0.5	-0.25	12.85728	0.43694	-1.44999	-1.05	0.802481454922592	-0.005424	0.024878	0.028117
Trial1	2	1	noBlindfold	counterclockwise	practice	Guided	1	0.5	-0.25	12.87727	0.43694	-1.45	-1.05	0.802481454922592	-0.022672	-0.0047464	0.018634
Trial1	2	1	noBlindfold	counterclockwise	practice	Guided	1	0.5	-0.25	12.89728	0.43694	-1.45	-1.05	0.802481454922592	0.035327	0.016411	0.018004
Trial1	2	1	noBlindfold	counterclockwise	practice	Guided	1	0.5	-0.25	12.91728	0.43695	-1.45	-1.05	0.802480670446685	0.022775	0.02064	0.0046048
Trial1	2	1	noBlindfold	counterclockwise	practice	Guided	1	0.5	-0.25	12.93727	0.43695	-1.45	-1.05	0.802480670446685	0.0099641	0.016406	-0.0046046
Trial1	2	1	noBlindfold	counterclockwise	practice	Guided	1	0.5	-0.25	12.95728	0.43695	-1.44999	-1.05	0.802480670446685	0.0026277	0.0079333	-0.030306
Trial1	2	1	noBlindfold	counterclockwise	practice	Guided	1	0.5	-0.25	12.97728	0.43695	-1.45	-1.05	0.802480670446685	-0.026869	0.0037008	0.014161
Trial1	2	1	noBlindfold	counterclockwise	practice	Guided	1	0.5	-0.25	12.99728	0.43695	-1.44999	-1.05	0.802480670446685	0.018581	0.016392	0.0001338
Trial1	2	1	noBlindfold	counterclockwise	practice	Guided	1	0.5	-0.25	13.01727	0.43695	-1.44999	-1.05	0.802480670446685	3.4481E-05	0.0036925	0.011612
Trial1	2	1	noBlindfold	counterclockwise	practice	Guided	1	0.5	-0.25	13.03728	0.43695	-1.44999	-1.05	0.802480670446685	0.017282	0.020617	0.016901
Trial1	2	1	noBlindfold	counterclockwise	practice	Guided	1	0.5	-0.25	13.05728	0.43696	-1.44999	-1.05	0.802479883753055	0.022494	-0.00054802	0.0087865
Trial1	2	1	noBlindfold	counterclockwise	practice	Guided	1	0.5	-0.25	13.07729	0.43696	-1.45	-1.05	0.802479883753055	-0.0015278	0.0036825	0.036758
Trial1	2	1	noBlindfold	counterclockwise	practice	Guided	1	0.5	-0.25	13.09727	0.43696	-1.45	-1.05	0.802479883753055	2.2754E-05	0.0036802	0.011603
Trial1	2	1	noBlindfold	counterclockwise	practice	Guided	1	0.5	-0.25	13.11728	0.43696	-1.45	-1.05	0.802479883753055	-0.013044	-0.0047865	0.0065863
Trial1	2	1	noBlindfold	counterclockwise	practice	Guided	1	0.5	-0.25	13.13728	0.43696	-1.45	-1.05	0.802479883753055	0.022228	0.016373	0.012971
Trial1	2	1	noBlindfold	counterclockwise	practice	Guided	1	0.5	-0.25	13.15727	0.43696	-1.45	-1.05	0.802479883753055	0.036068	0.037527	0.03056
Trial1	2	1	noBlindfold	counterclockwise	practice	Guided	1	0.5	-0.25	13.17728	0.43697	-1.45	-1.05	0.802479099524403	0.0034158	0.0036674	0.028641
Trial1	2	1	noBlindfold	counterclockwise	practice	Guided	1	0.5	-0.25	13.19728	0.43696	-1.44999	-1.05	0.802479883753055	1.0945E-05	0.024822	0.011324
Trial1	2	1	noBlindfold	counterclockwise	practice	Guided	1	0.5	-0.25	13.21729	0.43697	-1.44999	-1.05	0.802479099524403	-0.0080997	-0.0048031	-0.021391
Trial1	2	1	noBlindfold	counterclockwise	practice	Guided	1	0.5	-0.25	13.23727	0.43697	-1.45	-1.05	0.802479099524403	0.032131	0.0078927	-0.010266
Trial1	2	1	noBlindfold	counterclockwise	practice	Guided	1	0.5	-0.25	13.25728	0.43697	-1.45	-1.05	0.802479099524403	0.012548	0.012119	0.024994
Trial1	2	1	noBlindfold	counterclockwise	practice	Guided	1	0.5	-0.25	13.27728	0.43697	-1.45	-1.05	0.802479099524403	0.003406	0.016347	0.028635
Trial1	2	1	noBlindfold	counterclockwise	practice	Guided	1	0.5	-0.25	13.29727	0.43697	-1.44999	-1.05	0.802479099524403	-0.012809	0.01211	0.022796
Trial1	2	1	noBlindfold	counterclockwise	practice	Guided	1	0.5	-0.25	13.31728	0.43697	-1.44999	-1.05	0.802479099524403	0.012284	0.012106	0.029181
Trial1	2	1	noBlindfold	counterclockwise	practice	Guided	1	0.5	-0.25	13.33728	0.43697	-1.44999	-1.05	0.802479099524403	0.021424	0.0078725	0.025536
Trial1	2	1	noBlindfold	counterclockwise	practice	Guided	1	0.5	-0.25	13.35728	0.43698	-1.44999	-1.05	0.802478313078766	-0.0076038	-0.00059894	-0.0099235
Trial1	2	1	noBlindfold	counterclockwise	practice	Guided	1	0.5	-0.25	13.37727	0.43698	-1.45	-1.05	0.802478313078766	0.034481	-0.0090628	0.030543
Trial1	2	1	noBlindfold	counterclockwise	practice	Guided	1	0.5	-0.25	13.39728	0.43698	-1.45	-1.05	0.802478313078766	-0.030589	0.016327	0.001276
Trial1	2	1	noBlindfold	counterclockwise	practice	Guided	1	0.5	-0.25	13.41728	0.43698	-1.44999	-1.05	0.802478313078766	0.062682	0.03325	0.0070337
Trial1	2	1	noBlindfold	counterclockwise	practice	Guided	1	0.5	-0.25	13.43727	0.43698	-1.44999	-1.05	0.802478313078766	0.021926	-0.0090714	0.01714
Trial1	2	1	noBlindfold	counterclockwise	practice	Guided	1	0.5	-0.25	13.45728	0.43698	-1.45	-1.05	0.802478313078766	-0.0091694	0.0036191	0.01522
Trial1	2	1	noBlindfold	counterclockwise	practice	Guided	1	0.5	-0.25	13.47728	0.43698	-1.45	-1.05	0.802478313078766	-0.020685	0.007849	-0.014948
Trial1	2	1	noBlindfold	counterclockwise	practice	Guided	1	0.5	-0.25	13.49728	0.43698	-1.45	-1.05	0.802478313078766	0.039944	0.020542	0.014043
Trial1	2	1	noBlindfold	counterclockwise	practice	Guided	1	0.5	-0.25	13.51727	0.43699	-1.45	-1.05	0.80247752909737	0.029204	-0.021779	-0.028701
Trial1	2	1	noBlindfold	counterclockwise	practice	Guided	1	0.5	-0.25	13.53728	0.43699	-1.45	-1.05	0.80247752909737	0.034979	0.0036088	0.0087516
Trial1	2	1	noBlindfold	counterclockwise	practice	Guided	1	0.5	-0.25	13.55728	0.43699	-1.44999	-1.05	0.80247752909737	0.036267	-0.00062871	0.0011861
Trial1	2	1	noBlindfold	counterclockwise	practice	Guided	1	0.5	-0.25	13.57729	0.43699	-1.45	-1.05	0.80247752909737	0.015091	-0.00063027	-0.016131
Trial1	2	1	noBlindfold	counterclockwise	practice	Guided	1	0.5	-0.25	13.59727	0.437	-1.45	-1.05	0.802476745239418	0.022157	0.016295	0.012938
Trial1	2	1	noBlindfold	counterclockwise	practice	Guided	1	0.5	-0.25	13.61728	0.437	-1.45	-1.05	0.802476745239418	0.059241	0.033218	-0.010024
Trial1	2	1	noBlindfold	counterclockwise	practice	Guided	1	0.5	-0.25	13.63728	0.437	-1.45	-1.05	0.802476745239418	0.022412	-0.017565	0.0087428
Trial1	2	1	noBlindfold	counterclockwise	practice	Guided	1	0.5	-0.25	13.65727	0.437	-1.44999	-1.05	0.802476745239418	0.016672	0.058601	0.029427
Trial1	2	1	noBlindfold	counterclockwise	practice	Guided	1	0.5	-0.25	13.67728	0.437	-1.44999	-1.05	0.802476745239418	0.040687	-0.03027	0.0014527
Trial1	2	1	noBlindfold	counterclockwise	practice	Guided	1	0.5	-0.25	13.69728	0.437	-1.44999	-1.05	0.802476745239418	0.001228	0.016276	-0.0094001
Trial1	2	1	noBlindfold	counterclockwise	practice	Guided	1	0.5	-0.25	13.71729	0.437	-1.44999	-1.05	0.802476745239418	-0.00058684	0.020504	0.019944
Trial1	2	1	noBlindfold	counterclockwise	practice	Guided	1	0.5	-0.25	13.73727	0.43701	-1.44999	-1.05	0.80247595916559	-0.0034797	-0.0091202	0.016844
Trial1	2	1	noBlindfold	counterclockwise	practice	Guided	1	0.5	-0.25	13.75728	0.43701	-1.45	-1.05	0.80247595916559	-0.013919	0.012037	-0.0012975
Trial1	2	1	noBlindfold	counterclockwise	practice	Guided	1	0.5	-0.25	13.77728	0.43701	-1.45	-1.05	0.80247595916559	0.00069455	0.0035675	-0.0010265
Trial1	2	1	noBlindfold	counterclockwise	practice	Guided	1	0.5	-0.25	13.79727	0.43701	-1.45	-1.04999	0.802465976482146	0.019235	-0.021824	0.017384
Trial1	2	1	noBlindfold	counterclockwise	practice	Guided	1	0.5	-0.25	13.81728	0.43701	-1.45002	-1.04999	0.802465976482146	-0.012589	-0.165674	0.069673
Trial1	2	1	noBlindfold	counterclockwise	practice	Guided	1	0.5	-0.25	13.83728	0.43701	-1.45005	-1.04999	0.802465976482146	-0.012329	-0.148705	0.033583
Trial1	2	1	noBlindfold	counterclockwise	practice	Guided	1	0.5	-0.25	13.85728	0.43701	-1.45006	-1.04999	0.802465976482146	-0.010772	-0.241722	0.040297
Trial1	2	1	noBlindfold	counterclockwise	practice	Guided	1	0.5	-0.25	13.87727	0.43701	-1.45009	-1.04999	0.802465976482146	0.050888	-0.190871	0.052506
Trial1	2	1	noBlindfold	counterclockwise	practice	Guided	1	0.5	-0.25	13.89728	0.43701	-1.45009	-1.04999	0.802465976482146	-0.013154	-0.148506	0.016221
Trial1	2	1	noBlindfold	counterclockwise	practice	Guided	1	0.5	-0.25	13.91728	0.43701	-1.45009	-1.04999	0.802465976482146	0.054496	-0.178079	-0.0061904
Trial1	2	1	noBlindfold	counterclockwise	practice	Guided	1	0.5	-0.25	13.93727	0.43701	-1.45009	-1.04999	0.802465976482146	0.032018	-0.156868	-0.0033654
Trial1	2	1	noBlindfold	counterclockwise	practice	Guided	1	0.5	-0.25	13.95728	0.43702	-1.45005	-1.05	0.802475173215945	0.035932	-0.084895	0.010666
Trial1	2	1	noBlindfold	counterclockwise	practice	Guided	1	0.5	-0.25	13.97728	0.43702	-1.45004	-1.05	0.802475173215945	-0.016076	-0.042556	-0.01895
Trial1	2	1	noBlindfold	counterclockwise	practice	Guided	1	0.5	-0.25	13.99728	0.43702	-1.45003	-1.05	0.802475173215945	0.020747	0.03362	-0.0086479
Trial1	2	1	noBlindfold	counterclockwise	practice	Guided	1	0.5	-0.25	14.01727	0.43702	-1.45002	-1.05	0.802475173215945	0.028076	-0.042551	-0.012016
Trial1	2	1	noBlindfold	counterclockwise	practice	Guided	1	0.5	-0.25	14.03728	0.43702	-1.45002	-1.05	0.802475173215945	0.017381	-0.046766	-0.0041793
Trial1	2	1	noBlindfold	counterclockwise	practice	Guided	1	0.5	-0.25	14.05728	0.43703	-1.45	-1.05	0.802474387390483	-0.0043148	0.012473	0.0070203
Trial1	2	1	noBlindfold	counterclockwise	practice	Guided	1	0.5	-0.25	14.07729	0.43703	-1.45001	-1.05	0.802474387390483	-0.012682	-0.029835	-0.0016376
Trial1	2	1	noBlindfold	counterclockwise	practice	Guided	1	0.5	-0.25	14.09727	0.43703	-1.45	-1.05	0.802474387390483	0.00089953	0.054796	-0.0013631
Trial1	2	1	noBlindfold	counterclockwise	practice	Guided	1	0.5	-0.25	14.11728	0.43703	-1.45	-1.05	0.802474387390483	-0.02601	-0.03831	-0.0027383
Trial1	2	1	noBlindfold	counterclockwise	practice	Guided	1	0.5	-0.25	14.13728	0.43703	-1.45	-1.05	0.802474387390483	0.025993	-0.0086787	0.021511
Trial1	2	1	noBlindfold	counterclockwise	practice	Guided	1	0.5	-0.25	14.15727	0.43703	-1.44999	-1.05	0.802474387390483	0.018916	0.020931	-0.0083863
Trial1	2	1	noBlindfold	counterclockwise	practice	Guided	1	0.5	-0.25	14.17728	0.43704	-1.45	-1.05	0.802473604027417	-0.00092303	-0.029849	0.024053
Trial1	2	1	noBlindfold	counterclockwise	practice	Guided	1	0.5	-0.25	14.19728	0.43704	-1.45	-1.05	0.802473604027417	0.0312	0.059013	0.025972
Trial1	2	1	noBlindfold	counterclockwise	practice	Guided	1	0.5	-0.25	14.21729	0.43704	-1.44999	-1.05	0.802473604027417	0.0092489	-0.0044711	0.0036387
Trial1	2	1	noBlindfold	counterclockwise	practice	Guided	1	0.5	-0.25	14.23727	0.43704	-1.45	-1.05	0.802473604027417	-0.025252	-0.03832	-0.0019253
Trial1	2	1	noBlindfold	counterclockwise	practice	Guided	1	0.5	-0.25	14.25728	0.43704	-1.45	-1.05001	0.802483586740928	-0.029438	0.042078	-0.039378
Trial1	2	1	noBlindfold	counterclockwise	practice	Guided	1	0.5	-0.25	14.27728	0.43702	-1.44999	-1.05001	0.802485155909935	-0.086897	0.012445	-0.027529
Trial1	2	1	noBlindfold	counterclockwise	practice	Guided	1	0.5	-0.25	14.29727	0.43697	-1.44999	-1.05002	0.802499064815471	-0.098907	0.063218	-0.041191
Trial1	2	1	noBlindfold	counterclockwise	practice	Guided	1	0.5	-0.25	14.31728	0.43689	-1.44998	-1.05002	0.802505351319662	-0.06598	0.016656	-0.076714
Trial1	2	1	noBlindfold	counterclockwise	practice	Guided	1	0.5	-0.25	14.33728	0.43677	-1.44999	-1.05001	0.802504815830575	-0.095196	-0.02143	-0.029217
Trial1	2	1	noBlindfold	counterclockwise	practice	Guided	1	0.5	-0.25	14.35728	0.43648	-1.44999	-1.05001	0.802527715386018	-0.041357	0.01241	-0.024737
Trial1	2	1	noBlindfold	counterclockwise	practice	Guided	1	0.5	-0.25	14.37727	0.43635	-1.45	-1.05001	0.802538017519148	-0.006596	-0.01721	-0.02673
Trial1	2	1	noBlindfold	counterclockwise	practice	Guided	1	0.5	-0.25	14.39728	0.43624	-1.45	-1.05	0.802536767310884	-0.01414	0.042033	0.027495
Trial1	2	1	noBlindfold	counterclockwise	practice	Guided	1	0.5	-0.25	14.41728	0.43618	-1.44999	-1.05	0.802541535794715	-0.0042286	-0.0087566	0.0070833
Trial1	2	1	noBlindfold	counterclockwise	practice	Guided	1	0.5	-0.25	14.43727	0.43615	-1.45	-1.05001	0.802553904732078	-0.038723	-0.00029011	-0.011872
Trial1	2	1	noBlindfold	counterclockwise	practice	Guided	1	0.5	-0.25	14.45728	0.43611	-1.45	-1.05001	0.802557085271004	-0.062205	0.020866	0.0074516
Trial1	2	1	noBlindfold	counterclockwise	practice	Guided	1	0.5	-0.25	14.47728	0.436	-1.45	-1.05001	0.80256585204995	-0.045504	-0.0045296	-0.045939
Trial1	2	1	noBlindfold	counterclockwise	practice	Guided	1	0.5	-0.25	14.49728	0.43596	-1.45	-1.05001	0.802569042388759	0.02138	-0.0002993	-0.04602
Trial1	2	1	noBlindfold	counterclockwise	practice	Guided	1	0.5	-0.25	14.51727	0.43595	-1.45	-1.05001	0.802569839093693	-0.021433	-0.017229	-0.0062838
Trial1	2	1	noBlindfold	counterclockwise	practice	Guided	1	0.5	-0.25	14.53728	0.43594	-1.45	-1.05002	0.802580619932317	-0.090418	-0.046845	-0.040268
Trial1	2	1	noBlindfold	counterclockwise	practice	Guided	1	0.5	-0.25	14.55728	0.43579	-1.45	-1.05002	0.802592606096634	-0.050914	-0.012991	-0.029402
Trial1	2	1	noBlindfold	counterclockwise	practice	Guided	1	0.5	-0.25	14.57729	0.43568	-1.45	-1.05002	0.802601413971042	-0.036552	-0.034142	-0.04534
Trial1	2	1	noBlindfold	counterclockwise	practice	Guided	1	0.5	-0.25	14.59727	0.43559	-1.45001	-1.05002	0.80260863177278	-0.0067441	0.0081882	-0.022459
Trial1	2	1	noBlindfold	counterclockwise	practice	Guided	1	0.5	-0.25	14.61728	0.43553	-1.45002	-1.05001	0.802603469584316	-0.0028135	-0.0722	-0.013792
Trial1	2	1	noBlindfold	counterclockwise	practice	Guided	1	0.5	-0.25	14.63728	0.43549	-1.45004	-1.05001	0.802606680799419	-0.051918	-0.067941	-0.012599
Trial1	2	1	noBlindfold	counterclockwise	practice	Guided	1	0.5	-0.25	14.65727	0.43538	-1.45004	-1.05001	0.802615529633742	-0.054776	-0.067901	-0.038016
Trial1	2	1	noBlindfold	counterclockwise	practice	Guided	1	0.5	-0.25	14.67728	0.43532	-1.45004	-1.05001	0.802620364330411	-0.082447	-0.076342	-0.022878
Trial1	2	1	noBlindfold	counterclockwise	practice	Guided	1	0.5	-0.25	14.69728	0.43528	-1.45004	-1.05001	0.802623585933779	-0.029912	-0.046701	-0.0070204
Trial1	2	1	noBlindfold	counterclockwise	practice	Guided	1	0.5	-0.25	14.71729	0.43526	-1.45003	-1.05001	0.802625201082646	-0.059967	-0.042456	-0.025696
Trial1	2	1	noBlindfold	counterclockwise	practice	Guided	1	0.5	-0.25	14.73727	0.43525	-1.45003	-1.05001	0.802626008843255	-0.012129	-0.076289	-0.0059194
Trial1	2	1	noBlindfold	counterclockwise	practice	Guided	1	0.5	-0.25	14.75728	0.43523	-1.45003	-1.05	0.802617641409811	-0.086842	-0.059341	-0.012839
Trial1	2	1	noBlindfold	counterclockwise	practice	Guided	1	0.5	-0.25	14.77728	0.43513	-1.45003	-1.05	0.802625716377945	-0.0060869	-0.055072	-0.03161
Trial1	2	1	noBlindfold	counterclockwise	practice	Guided	1	0.5	-0.25	14.79727	0.4351	-1.45003	-1.05	0.802628140076522	0.023975	-0.021206	-0.012112
Trial1	2	1	noBlindfold	counterclockwise	practice	Guided	1	0.5	-0.25	14.81728	0.4351	-1.45002	-1.05	0.802628140076522	0.030536	-0.063515	0.026161
Trial1	2	1	noBlindfold	counterclockwise	practice	Guided	1	0.5	-0.25	14.83728	0.4351	-1.45003	-1.05	0.802628140076522	-0.013885	-0.033876	0.023426
Trial1	2	1	noBlindfold	counterclockwise	practice	Guided	1	0.5	-0.25	14.85728	0.43509	-1.45001	-1.05	0.802628949830066	0.0046605	-0.012719	0.011936
Trial1	2	1	noBlindfold	counterclockwise	practice	Guided	1	0.5	-0.25	14.87727	0.43509	-1.45001	-1.05	0.802628949830066	-0.0010684	-0.0084868	0.032623
Trial1	2	1	noBlindfold	counterclockwise	practice	Guided	1	0.5	-0.25	14.89728	0.4351	-1.45001	-1.05	0.802628140076522	-0.0042256	0.025366	0.011389
Trial1	2	1	noBlindfold	counterclockwise	practice	Guided	1	0.5	-0.25	14.91728	0.4351	-1.45	-1.05	0.802628140076522	0.020614	-3.3574E-05	0.042368
Trial1	2	1	noBlindfold	counterclockwise	practice	Guided	1	0.5	-0.25	14.93727	0.4351	-1.45	-1.05	0.802628140076522	0.026855	-0.01273	0.013293
Trial1	2	1	noBlindfold	counterclockwise	practice	Guided	1	0.5	-0.25	14.95728	0.43511	-1.45	-1.05	0.802627332856518	0.038889	0.012659	0.036708
Trial1	2	1	noBlindfold	counterclockwise	practice	Guided	1	0.5	-0.25	14.97728	0.4351	-1.45	-1.05	0.802628140076522	0.0051632	-0.012739	-0.0059363
Trial1	2	1	noBlindfold	counterclockwise	practice	Guided	1	0.5	-0.25	14.99728	0.43511	-1.45	-1.05	0.802627332856518	-0.0086781	-0.021202	-0.0020168
Trial1	2	1	noBlindfold	counterclockwise	practice	Guided	1	0.5	-0.25	15.01727	0.43509	-1.45001	-1.04998	0.802609107088483	-0.25964	-0.080428	0.105082
Trial1	2	1	noBlindfold	counterclockwise	practice	Guided	1	0.5	-0.25	15.03728	0.43494	-1.45007	-1.0499	0.802541406674563	-0.419397	-0.346956	0.167314
Trial1	2	1	noBlindfold	counterclockwise	practice	Guided	1	0.5	-0.25	15.05728	0.43389	-1.4502	-1.0499	0.802627211874071	-0.389629	-0.240943	0.166325
Trial1	2	1	noBlindfold	counterclockwise	practice	Guided	1	0.5	-0.25	15.07729	0.43296	-1.45016	-1.04992	0.802724420242721	-0.282746	-0.270496	0.124559
Trial1	2	1	noBlindfold	counterclockwise	practice	Guided	1	0.5	-0.25	15.09727	0.432	-1.45014	-1.04993	0.802815025843832	-0.207675	-0.31696	0.14783
Trial1	2	1	noBlindfold	counterclockwise	practice	Guided	1	0.5	-0.25	15.11728	0.43094	-1.45016	-1.04993	0.80290550279845	-0.162678	-0.367644	0.13186
Trial1	2	1	noBlindfold	counterclockwise	practice	Guided	1	0.5	-0.25	15.13728	0.42991	-1.45018	-1.04994	0.803004729245614	-0.190792	-0.405624	0.173499
Trial1	2	1	noBlindfold	counterclockwise	practice	Guided	1	0.5	-0.25	15.15727	0.42774	-1.45022	-1.04996	0.803216994297639	-0.230222	-0.396925	0.076697
Trial1	2	1	noBlindfold	counterclockwise	practice	Guided	1	0.5	-0.25	15.17728	0.42652	-1.45021	-1.04997	0.803337638871679	-0.242203	-0.43066	0.051296
Trial1	2	1	noBlindfold	counterclockwise	practice	Guided	1	0.5	-0.25	15.19728	0.42526	-1.45022	-1.04998	0.803463837318604	-0.196202	-0.443232	0.028835
Trial1	2	1	noBlindfold	counterclockwise	practice	Guided	1	0.5	-0.25	15.21729	0.42397	-1.45022	-1.04999	0.803594714643788	-0.166058	-0.396567	0.03232
Trial1	2	1	noBlindfold	counterclockwise	practice	Guided	1	0.5	-0.25	15.23727	0.42263	-1.45021	-1.05002	0.803752500835868	-0.242449	-0.396454	-0.049489
Trial1	2	1	noBlindfold	counterclockwise	practice	Guided	1	0.5	-0.25	15.25728	0.41982	-1.4502	-1.05004	0.804047789431684	-0.377029	-0.358148	-0.074299
Trial1	2	1	noBlindfold	counterclockwise	practice	Guided	1	0.5	-0.25	15.27728	0.41812	-1.45019	-1.05006	0.804239014601698	-0.467248	-0.349584	-0.130001
Trial1	2	1	noBlindfold	counterclockwise	practice	Guided	1	0.5	-0.25	15.29727	0.41614	-1.45018	-1.05007	0.804452970641654	-0.502987	-0.34525	-0.12773
Trial1	2	1	noBlindfold	counterclockwise	practice	Guided	1	0.5	-0.25	15.31728	0.41398	-1.45018	-1.05005	0.804661092645126	-0.50319	-0.323995	-0.047635
Trial1	2	1	noBlindfold	counterclockwise	practice	Guided	1	0.5	-0.25	15.33728	0.41139	-1.45018	-1.05003	0.804922183028754	-0.450289	-0.349288	-0.046663
Trial1	2	1	noBlindfold	counterclockwise	practice	Guided	1	0.5	-0.25	15.35728	0.40861	-1.45017	-1.05003	0.805232962809095	-0.489209	-0.361893	-0.080773
Trial1	2	1	noBlindfold	counterclockwise	practice	Guided	1	0.5	-0.25	15.37727	0.402	-1.45015	-1.05003	0.806009921570311	-0.555375	-0.272862	-0.04113
Trial1	2	1	noBlindfold	counterclockwise	practice	Guided	1	0.5	-0.25	15.39728	0.39818	-1.45014	-1.05003	0.806483292186136	-0.667901	-0.27702	-0.047306
Trial1	2	1	noBlindfold	counterclockwise	practice	Guided	1	0.5	-0.25	15.41728	0.39382	-1.45013	-1.05001	0.807025489393133	-0.602915	-0.260015	-0.013831
Trial1	2	1	noBlindfold	counterclockwise	practice	Guided	1	0.5	-0.25	15.43727	0.38903	-1.45013	-1.05001	0.807669662871928	-0.638701	-0.238783	-0.0072636
Trial1	2	1	noBlindfold	counterclockwise	practice	Guided	1	0.5	-0.25	15.45728	0.37875	-1.45012	-1.05003	0.809165961443283	-0.56358	-0.21749	-0.081965
Trial1	2	1	noBlindfold	counterclockwise	practice	Guided	1	0.5	-0.25	15.47728	0.37284	-1.45012	-1.05005	0.810092399734	-0.538999	-0.225882	-0.11387
Trial1	2	1	noBlindfold	counterclockwise	practice	Guided	1	0.5	-0.25	15.49728	0.37284	-1.45012	-1.05005	0.810092399734	-0.538999	-0.225882	-0.11387
Trial1	2	1	noBlindfold	counterclockwise	practice	Guided	1	0.5	-0.25	15.51727	0.3668	-1.45012	-1.05007	0.81108218941971	-0.583754	-0.213124	-0.124059
Trial1	2	1	noBlindfold	counterclockwise	practice	Guided	1	0.5	-0.25	15.53728	0.35421	-1.45011	-1.05008	0.813254351606673	-0.585902	-0.242625	-0.173531
Trial1	2	1	noBlindfold	counterclockwise	practice	Guided	1	0.5	-0.25	15.55728	0.34661	-1.45012	-1.05008	0.814651097996016	-0.573165	-0.217165	-0.163823
Trial1	2	1	noBlindfold	counterclockwise	practice	Guided	1	0.5	-0.25	15.57729	0.33151	-1.45012	-1.0501	0.817648474970415	-0.532332	-0.267813	-0.185792
Trial1	2	1	noBlindfold	counterclockwise	practice	Guided	1	0.5	-0.25	15.59727	0.32366	-1.45012	-1.05011	0.819311768508798	-0.504118	-0.250817	-0.22171
Trial1	2	1	noBlindfold	counterclockwise	practice	Guided	1	0.5	-0.25	15.61728	0.31528	-1.45013	-1.05011	0.821156176384758	-0.525676	-0.314213	-0.24302
Trial1	2	1	noBlindfold	counterclockwise	practice	Guided	1	0.5	-0.25	15.63728	0.30689	-1.45015	-1.05012	0.823093850990567	-0.538546	-0.33528	-0.259716
Trial1	2	1	noBlindfold	counterclockwise	practice	Guided	1	0.5	-0.25	15.65727	0.29832	-1.45017	-1.05017	0.825194985901178	-0.413394	-0.360579	-0.278927
Trial1	2	1	noBlindfold	counterclockwise	practice	Guided	1	0.5	-0.25	15.67728	0.28065	-1.45021	-1.0502	0.829719497032917	-0.404582	-0.449215	-0.39504
Trial1	2	1	noBlindfold	counterclockwise	practice	Guided	1	0.5	-0.25	15.69728	0.27215	-1.45023	-1.05022	0.832026253594948	-0.301427	-0.508374	-0.424064
Trial1	2	1	noBlindfold	counterclockwise	practice	Guided	1	0.5	-0.25	15.71729	0.26292	-1.45026	-1.05022	0.834601101583068	-0.279651	-0.614169	-0.437967
Trial1	2	1	noBlindfold	counterclockwise	practice	Guided	1	0.5	-0.25	15.73727	0.2543	-1.45029	-1.05022	0.837090532447231	-0.2359	-0.576083	-0.412292
Trial1	2	1	noBlindfold	counterclockwise	practice	Guided	1	0.5	-0.25	15.75728	0.24578	-1.4503	-1.05023	0.839640344316544	-0.158561	-0.609937	-0.463061
Trial1	2	1	noBlindfold	counterclockwise	practice	Guided	1	0.5	-0.25	15.77728	0.22878	-1.4503	-1.05023	0.844942827973475	-0.182653	-0.584546	-0.45246
Trial1	2	1	noBlindfold	counterclockwise	practice	Guided	1	0.5	-0.25	15.79727	0.22107	-1.45029	-1.05023	0.847449139769844	-0.178131	-0.571851	-0.463437
Trial1	2	1	noBlindfold	counterclockwise	practice	Guided	1	0.5	-0.25	15.81728	0.21329	-1.45028	-1.05022	0.850032169610815	-0.179366	-0.571851	-0.437923
Trial1	2	1	noBlindfold	counterclockwise	practice	Guided	1	0.5	-0.25	15.83728	0.20542	-1.45028	-1.05021	0.852709461912179	-0.275376	-0.533765	-0.356092
Trial1	2	1	noBlindfold	counterclockwise	practice	Guided	1	0.5	-0.25	15.85728	0.19789	-1.45027	-1.05021	0.855339993576437	-0.208037	-0.533757	-0.39606
Trial1	2	1	noBlindfold	counterclockwise	practice	Guided	1	0.5	-0.25	15.87727	0.18301	-1.45029	-1.05023	0.860726871575808	0.0068862	-0.609929	-0.473861
Trial1	2	1	noBlindfold	counterclockwise	practice	Guided	1	0.5	-0.25	15.89728	0.17588	-1.45031	-1.05024	0.863387448416633	0.0021684	-0.652247	-0.482242
Trial1	2	1	noBlindfold	counterclockwise	practice	Guided	1	0.5	-0.25	15.91728	0.1695	-1.45033	-1.05025	0.865811990208368	0.051171	-0.70726	-0.501975
Trial1	2	1	noBlindfold	counterclockwise	practice	Guided	1	0.5	-0.25	15.93727	0.16311	-1.45035	-1.05025	0.868271287201581	0.0021523	-0.736883	-0.51987
Trial1	2	1	noBlindfold	counterclockwise	practice	Guided	1	0.5	-0.25	15.95728	0.15713	-1.45037	-1.05027	0.870627271517569	0.108368	-0.75381	-0.513296
Trial1	2	1	noBlindfold	counterclockwise	practice	Guided	1	0.5	-0.25	15.97728	0.14678	-1.45038	-1.05028	0.874764310027111	0.131198	-0.783433	-0.580182
Trial1	2	1	noBlindfold	counterclockwise	practice	Guided	1	0.5	-0.25	15.99728	0.14147	-1.45039	-1.05028	0.8769218835686	0.045702	-0.75381	-0.556762
Trial1	2	1	noBlindfold	counterclockwise	practice	Guided	1	0.5	-0.25	16.01727	0.13788	-1.45038	-1.05025	0.878368398903579	0.053094	-0.736883	-0.493613
Trial1	2	1	noBlindfold	counterclockwise	practice	Guided	1	0.5	-0.25	16.03728	0.13411	-1.45036	-1.05022	0.879902016166853	0.038129	-0.648015	-0.422389
Trial1	2	1	noBlindfold	counterclockwise	practice	Guided	1	0.5	-0.25	16.05728	0.13055	-1.45034	-1.05021	0.88137923011835	0.0066795	-0.677638	-0.418665
Trial1	2	1	noBlindfold	counterclockwise	practice	Guided	1	0.5	-0.25	16.07729	0.12463	-1.45034	-1.05022	0.883886139745353	0.069176	-0.728419	-0.450952
Trial1	2	1	noBlindfold	counterclockwise	practice	Guided	1	0.5	-0.25	16.09727	0.1221	-1.45036	-1.05023	0.884972599908456	0.095991	-0.808824	-0.467193
Trial1	2	1	noBlindfold	counterclockwise	practice	Guided	1	0.5	-0.25	16.11728	0.11992	-1.4504	-1.05023	0.885905695305325	0.064465	-0.863837	-0.484793
Trial1	2	1	noBlindfold	counterclockwise	practice	Guided	1	0.5	-0.25	16.13728	0.11809	-1.45043	-1.05023	0.886692362573954	0.211472	-0.851142	-0.473484
Trial1	2	1	noBlindfold	counterclockwise	practice	Guided	1	0.5	-0.25	16.15727	0.1168	-1.45044	-1.05023	0.887248743472651	0.251306	-0.897691	-0.468547
Trial1	2	1	noBlindfold	counterclockwise	practice	Guided	1	0.5	-0.25	16.17728	0.11568	-1.45045	-1.05022	0.887724019900191	0.214498	-0.880764	-0.405915
Trial1	2	1	noBlindfold	counterclockwise	practice	Guided	1	0.5	-0.25	16.19728	0.11568	-1.45045	-1.05022	0.887724019900191	0.191525	-0.813055	-0.364321
Trial1	2	1	noBlindfold	counterclockwise	practice	Guided	1	0.5	-0.25	16.21729	0.11569	-1.45043	-1.05021	0.887710661455479	0.173138	-0.762274	-0.330777
Trial1	2	1	noBlindfold	counterclockwise	practice	Guided	1	0.5	-0.25	16.23727	0.1157	-1.45041	-1.0502	0.887697306260979	0.220667	-0.70726	-0.245919
Trial1	2	1	noBlindfold	counterclockwise	practice	Guided	1	0.5	-0.25	16.25728	0.11572	-1.45039	-1.05018	0.88767059594594	0.216227	-0.673406	-0.250116
Trial1	2	1	noBlindfold	counterclockwise	practice	Guided	1	0.5	-0.25	16.27728	0.11575	-1.45036	-1.05018	0.887657607597787	0.127752	-0.686101	-0.285144
Trial1	2	1	noBlindfold	counterclockwise	practice	Guided	1	0.5	-0.25	16.29727	0.11576	-1.45036	-1.05018	0.887653279406584	0.101432	-0.732651	-0.314744
Trial1	2	1	noBlindfold	counterclockwise	practice	Guided	1	0.5	-0.25	16.31728	0.11576	-1.45037	-1.05018	0.887653279406584	0.105718	-0.80036	-0.306182
Trial1	2	1	noBlindfold	counterclockwise	practice	Guided	1	0.5	-0.25	16.33728	0.11577	-1.45037	-1.05018	0.887648951306904	0.119708	-0.834214	-0.368212
Trial1	2	1	noBlindfold	counterclockwise	practice	Guided	1	0.5	-0.25	16.35728	0.11577	-1.45039	-1.05018	0.887648951306904	0.186952	-0.842678	-0.380854
Trial1	2	1	noBlindfold	counterclockwise	practice	Guided	1	0.5	-0.25	16.37727	0.11579	-1.45041	-1.05018	0.887640292157177	0.142977	-0.876532	-0.418576
Trial1	2	1	noBlindfold	counterclockwise	practice	Guided	1	0.5	-0.25	16.39728	0.11579	-1.45041	-1.05018	0.887640292157177	0.071684	-0.884996	-0.415411
Trial1	2	1	noBlindfold	counterclockwise	practice	Guided	1	0.5	-0.25	16.41728	0.11579	-1.45042	-1.05018	0.887640292157177	0.030534	-0.89346	-0.34876
Trial1	2	1	noBlindfold	counterclockwise	practice	Guided	1	0.5	-0.25	16.43727	0.11579	-1.45042	-1.05018	0.887640292157177	0.016909	-0.863837	-0.33208
Trial1	2	1	noBlindfold	counterclockwise	practice	Guided	1	0.5	-0.25	16.45728	0.11579	-1.45042	-1.05018	0.887640292157177	-0.054674	-0.859605	-0.341824
Trial1	2	1	noBlindfold	counterclockwise	practice	Guided	1	0.5	-0.25	16.47728	0.11579	-1.45042	-1.05018	0.887640292157177	-0.089622	-0.834214	-0.346488
Trial1	2	1	noBlindfold	counterclockwise	practice	Guided	1	0.5	-0.25	16.49728	0.11579	-1.45042	-1.05018	0.887640292157177	-0.098296	-0.791896	-0.358774
Trial1	2	1	noBlindfold	counterclockwise	practice	Guided	1	0.5	-0.25	16.51727	0.11578	-1.45041	-1.05018	0.887644620073739	-0.090117	-0.758042	-0.312339
Trial1	2	1	noBlindfold	counterclockwise	practice	Guided	1	0.5	-0.25	16.53728	0.11578	-1.4504	-1.05018	0.887644620073739	-0.11617	-0.664942	-0.350478
Trial1	2	1	noBlindfold	counterclockwise	practice	Guided	1	0.5	-0.25	16.55728	0.11577	-1.45039	-1.05018	0.887648951306904	-0.15067	-0.783433	-0.413834
Trial1	2	1	noBlindfold	counterclockwise	practice	Guided	1	0.5	-0.25	16.57729	0.11576	-1.45039	-1.05019	0.887662306214534	-0.122923	-0.825751	-0.476267
Trial1	2	1	noBlindfold	counterclockwise	practice	Guided	1	0.5	-0.25	16.59727	0.11576	-1.4504	-1.05019	0.887662306214534	0.037611	-0.876532	-0.494578
Trial1	2	1	noBlindfold	counterclockwise	practice	Guided	1	0.5	-0.25	16.61728	0.11576	-1.45041	-1.0502	0.88767133304365	0.020289	-0.935778	-0.524245
Trial1	2	1	noBlindfold	counterclockwise	practice	Guided	1	0.5	-0.25	16.63728	0.11577	-1.45042	-1.05021	0.88767603192629	0.088304	-0.931546	-0.602957
Trial1	2	1	noBlindfold	counterclockwise	practice	Guided	1	0.5	-0.25	16.65727	0.11577	-1.45043	-1.05022	0.887685058841747	0.066443	-0.863837	-0.628513
Trial1	2	1	noBlindfold	counterclockwise	practice	Guided	1	0.5	-0.25	16.67728	0.11577	-1.45043	-1.05023	0.887694085778368	0.048268	-0.838446	-0.607804
Trial1	2	1	noBlindfold	counterclockwise	practice	Guided	1	0.5	-0.25	16.69728	0.11578	-1.45043	-1.05024	0.887698781767249	-0.0049991	-0.774969	-0.617066
Trial1	2	1	noBlindfold	counterclockwise	practice	Guided	1	0.5	-0.25	16.71729	0.11578	-1.45043	-1.05024	0.887698781767249	-0.0004168	-0.829983	-0.625393
Trial1	2	1	noBlindfold	counterclockwise	practice	Guided	1	0.5	-0.25	16.73727	0.11578	-1.45042	-1.05024	0.887698781767249	-0.027586	-0.80036	-0.596428
Trial1	2	1	noBlindfold	counterclockwise	practice	Guided	1	0.5	-0.25	16.75728	0.11578	-1.45042	-1.05025	0.887707808790236	-0.0099838	-0.808824	-0.583542
Trial1	2	1	noBlindfold	counterclockwise	practice	Guided	1	0.5	-0.25	16.77728	0.11577	-1.45042	-1.05025	0.887712139715097	-0.107969	-0.834214	-0.576725
Trial1	2	1	noBlindfold	counterclockwise	practice	Guided	1	0.5	-0.25	16.79727	0.11577	-1.45042	-1.05026	0.887721059250792	-0.107597	-0.787665	-0.597722
Trial1	2	1	noBlindfold	counterclockwise	practice	Guided	1	0.5	-0.25	16.81728	0.11577	-1.45042	-1.05026	0.887721059250792	-0.112014	-0.804592	-0.597793
Trial1	2	1	noBlindfold	counterclockwise	practice	Guided	1	0.5	-0.25	16.83728	0.11576	-1.45042	-1.05026	0.887725386998911	-0.164823	-0.796128	-0.632251
Trial1	2	1	noBlindfold	counterclockwise	practice	Guided	1	0.5	-0.25	16.85728	0.11576	-1.45041	-1.05027	0.88773441397592	-0.151771	-0.787665	-0.611037
Trial1	2	1	noBlindfold	counterclockwise	practice	Guided	1	0.5	-0.25	16.87727	0.11575	-1.45041	-1.05027	0.887738741771549	-0.187269	-0.758042	-0.611611
Trial1	2	1	noBlindfold	counterclockwise	practice	Guided	1	0.5	-0.25	16.89728	0.11574	-1.4504	-1.05028	0.887752204032195	-0.177978	-0.804592	-0.632463
Trial1	2	1	noBlindfold	counterclockwise	practice	Guided	1	0.5	-0.25	16.91728	0.11574	-1.4504	-1.05028	0.887752204032195	-0.178061	-0.84691	-0.624064
Trial1	2	1	noBlindfold	counterclockwise	practice	Guided	1	0.5	-0.25	16.93727	0.11573	-1.45041	-1.05028	0.887756531966326	-0.137828	-0.876532	-0.631815
Trial1	2	1	noBlindfold	counterclockwise	practice	Guided	1	0.5	-0.25	16.95728	0.11573	-1.45041	-1.05029	0.887765451390817	-0.115061	-0.901923	-0.66085
Trial1	2	1	noBlindfold	counterclockwise	practice	Guided	1	0.5	-0.25	16.97728	0.11572	-1.45043	-1.0503	0.887778809462469	-0.069961	-0.927314	-0.68583
Trial1	2	1	noBlindfold	counterclockwise	practice	Guided	1	0.5	-0.25	16.99728	0.11572	-1.45043	-1.0503	0.887778809462469	-0.065149	-0.935778	-0.714651
Trial1	2	1	noBlindfold	counterclockwise	practice	Guided	1	0.5	-0.25	17.01727	0.11571	-1.45044	-1.0503	0.88778313426711	-0.110298	-0.956937	-0.673375
Trial1	2	1	noBlindfold	counterclockwise	practice	Guided	1	0.5	-0.25	17.03728	0.11571	-1.45044	-1.05031	0.887792161108731	-0.087891	-0.948473	-0.681413
Trial1	2	1	noBlindfold	counterclockwise	practice	Guided	1	0.5	-0.25	17.05728	0.11571	-1.45045	-1.05031	0.887792161108731	-0.083682	-0.956937	-0.677501
Trial1	2	1	noBlindfold	counterclockwise	practice	Guided	1	0.5	-0.25	17.07729	0.1157	-1.45046	-1.05031	0.887796492411029	-0.133358	-0.990791	-0.614939
Trial1	2	1	noBlindfold	counterclockwise	practice	Guided	1	0.5	-0.25	17.09727	0.1157	-1.45046	-1.05031	0.887796492411029	-0.133724	-0.956937	-0.589742
Trial1	2	1	noBlindfold	counterclockwise	practice	Guided	1	0.5	-0.25	17.11728	0.11569	-1.45046	-1.0503	0.887791793826202	-0.187476	-0.910387	-0.565407
Trial1	2	1	noBlindfold	counterclockwise	practice	Guided	1	0.5	-0.25	17.13728	0.11569	-1.45046	-1.0503	0.887791793826202	-0.21911	-0.880764	-0.532313
Trial1	2	1	noBlindfold	counterclockwise	practice	Guided	1	0.5	-0.25	17.15727	0.11568	-1.45045	-1.0503	0.887796125355761	-0.250328	-0.868069	-0.524416
Trial1	2	1	noBlindfold	counterclockwise	practice	Guided	1	0.5	-0.25	17.17728	0.11566	-1.45045	-1.05029	0.88779575563859	-0.272229	-0.884996	-0.537347
Trial1	2	1	noBlindfold	counterclockwise	practice	Guided	1	0.5	-0.25	17.19728	0.11565	-1.45044	-1.05029	0.887800084261445	-0.254833	-0.872301	-0.50765
Trial1	2	1	noBlindfold	counterclockwise	practice	Guided	1	0.5	-0.25	17.21729	0.11564	-1.45044	-1.05029	0.887804412975802	-0.267908	-0.897691	-0.52045
Trial1	2	1	noBlindfold	counterclockwise	practice	Guided	1	0.5	-0.25	17.23727	0.11563	-1.45045	-1.05029	0.887808741781662	-0.205075	-0.89346	-0.548839
Trial1	2	1	noBlindfold	counterclockwise	practice	Guided	1	0.5	-0.25	17.25728	0.11563	-1.45045	-1.05029	0.887808741781662	-0.227056	-0.9654	-0.561796
Trial1	2	1	noBlindfold	counterclockwise	practice	Guided	1	0.5	-0.25	17.27728	0.11561	-1.45046	-1.05029	0.887817402893688	-0.159191	-0.995023	-0.603214
Trial1	2	1	noBlindfold	counterclockwise	practice	Guided	1	0.5	-0.25	17.29727	0.11561	-1.45046	-1.05029	0.887817402893688	-0.145259	-0.969632	-0.657087
Trial1	2	1	noBlindfold	counterclockwise	practice	Guided	1	0.5	-0.25	17.31728	0.11561	-1.45046	-1.0503	0.887826429273947	-0.136592	-0.982327	-0.640145
Trial1	2	1	noBlindfold	counterclockwise	practice	Guided	1	0.5	-0.25	17.33728	0.1156	-1.45047	-1.0503	0.887830758310358	-0.12753	-1.003486	-0.648399
Trial1	2	1	noBlindfold	counterclockwise	practice	Guided	1	0.5	-0.25	17.35728	0.1156	-1.45047	-1.0503	0.887830758310358	-0.065284	-1.075427	-0.643192
Trial1	2	1	noBlindfold	counterclockwise	practice	Guided	1	0.5	-0.25	17.37727	0.11559	-1.45049	-1.0503	0.887835084212353	-0.119301	-1.028877	-0.602059
Trial1	2	1	noBlindfold	counterclockwise	practice	Guided	1	0.5	-0.25	17.39728	0.11559	-1.45049	-1.0503	0.887835084212353	-0.097158	-0.9654	-0.5933
Trial1	2	1	noBlindfold	counterclockwise	practice	Guided	1	0.5	-0.25	17.41728	0.11559	-1.45049	-1.0503	0.887835084212353	-0.124503	-0.944241	-0.551735
Trial1	2	1	noBlindfold	counterclockwise	practice	Guided	1	0.5	-0.25	17.43727	0.11559	-1.45049	-1.05029	0.887826057920087	-0.124666	-0.91885	-0.539124
Trial1	2	1	noBlindfold	counterclockwise	practice	Guided	1	0.5	-0.25	17.45728	0.11558	-1.45048	-1.05028	0.88782147163736	-0.178757	-0.927314	-0.493741
Trial1	2	1	noBlindfold	counterclockwise	practice	Guided	1	0.5	-0.25	17.47728	0.11557	-1.45048	-1.05028	0.887825804261873	-0.255228	-0.91885	-0.435916
Trial1	2	1	noBlindfold	counterclockwise	practice	Guided	1	0.5	-0.25	17.49728	0.11555	-1.45047	-1.05027	0.887825326579826	-0.255762	-0.901923	-0.402924
Trial1	2	1	noBlindfold	counterclockwise	practice	Guided	1	0.5	-0.25	17.51727	0.11553	-1.45046	-1.05025	0.887816044876177	-0.309143	-0.804592	-0.394556
Trial1	2	1	noBlindfold	counterclockwise	practice	Guided	1	0.5	-0.25	17.53728	0.11549	-1.45044	-1.05023	0.887815317132241	-0.309126	-0.80036	-0.390243
Trial1	2	1	noBlindfold	counterclockwise	practice	Guided	1	0.5	-0.25	17.55728	0.11541	-1.45041	-1.05021	0.887831915775026	-0.322459	-0.745347	-0.386155
Trial1	2	1	noBlindfold	counterclockwise	practice	Guided	1	0.5	-0.25	17.57729	0.11513	-1.45037	-1.05021	0.887953238600475	-0.313007	-0.698797	-0.41097
Trial1	2	1	noBlindfold	counterclockwise	practice	Guided	1	0.5	-0.25	17.59727	0.11491	-1.45036	-1.05022	0.888057643108569	-0.321091	-0.677638	-0.457183
Trial1	2	1	noBlindfold	counterclockwise	practice	Guided	1	0.5	-0.25	17.61728	0.11463	-1.45035	-1.05022	0.888179092722438	-0.365506	-0.664942	-0.457973
Trial1	2	1	noBlindfold	counterclockwise	practice	Guided	1	0.5	-0.25	17.63728	0.11426	-1.45033	-1.05023	0.888348715433545	-0.329974	-0.605697	-0.448647
Trial1	2	1	noBlindfold	counterclockwise	practice	Guided	1	0.5	-0.25	17.65727	0.11377	-1.45031	-1.05024	0.888570612696645	-0.40048	-0.54222	-0.487423
Trial1	2	1	noBlindfold	counterclockwise	practice	Guided	1	0.5	-0.25	17.67728	0.11228	-1.45024	-1.05023	0.889210265455857	-0.37414	-0.360092	-0.45771
Trial1	2	1	noBlindfold	counterclockwise	practice	Guided	1	0.5	-0.25	17.69728	0.11132	-1.45019	-1.05022	0.889620260596103	-0.365855	-0.275367	-0.414976
Trial1	2	1	noBlindfold	counterclockwise	practice	Guided	1	0.5	-0.25	17.71729	0.11016	-1.45015	-1.05021	0.890118681833832	-0.387932	-0.279523	-0.423481
Trial1	2	1	noBlindfold	counterclockwise	practice	Guided	1	0.5	-0.25	17.73727	0.10876	-1.45013	-1.05021	0.890732721304156	-0.334331	-0.241362	-0.435133
Trial1	2	1	noBlindfold	counterclockwise	practice	Guided	1	0.5	-0.25	17.75728	0.10722	-1.45013	-1.05023	0.891428192347095	-0.307498	-0.245524	-0.442954
Trial1	2	1	noBlindfold	counterclockwise	practice	Guided	1	0.5	-0.25	17.77728	0.10369	-1.45015	-1.05028	0.893034067919567	-0.278933	-0.304598	-0.567764
Trial1	2	1	noBlindfold	counterclockwise	practice	Guided	1	0.5	-0.25	17.79727	0.10186	-1.45016	-1.05036	0.893919197034713	-0.249986	-0.304512	-0.73581
Trial1	2	1	noBlindfold	counterclockwise	practice	Guided	1	0.5	-0.25	17.81728	0.099999	-1.45016	-1.05044	0.894821164902192	-0.239056	-0.321352	-0.91626
Trial1	2	1	noBlindfold	counterclockwise	practice	Guided	1	0.5	-0.25	17.83728	0.098141	-1.45017	-1.0505	0.895706855941782	-0.215487	-0.460895	-1.003959
Trial1	2	1	noBlindfold	counterclockwise	practice	Guided	1	0.5	-0.25	17.85728	0.09628101	-1.45021	-1.05057	0.896605469589939	-0.13025	-0.460767	-1.070441
Trial1	2	1	noBlindfold	counterclockwise	practice	Guided	1	0.5	-0.25	17.87727	0.09302799	-1.45022	-1.0506	0.898101696194748	0.009177	-0.401275	-1.186054
Trial1	2	1	noBlindfold	counterclockwise	practice	Guided	1	0.5	-0.25	17.89728	0.091693	-1.45021	-1.05064	0.898743008780393	-0.043735	-0.371543	-1.270384
Trial1	2	1	noBlindfold	counterclockwise	practice	Guided	1	0.5	-0.25	17.91728	0.090639	-1.45019	-1.0507	0.899275834118187	-0.054996	-0.295279	-1.451131
Trial1	2	1	noBlindfold	counterclockwise	practice	Guided	1	0.5	-0.25	17.93727	0.089701	-1.45016	-1.05075	0.899747662315597	-0.107784	-0.303659	-1.514783
Trial1	2	1	noBlindfold	counterclockwise	practice	Guided	1	0.5	-0.25	17.95728	0.089003	-1.45014	-1.05085	0.900155160685624	-0.084856	-0.278189	-1.577494
Trial1	2	1	noBlindfold	counterclockwise	practice	Guided	1	0.5	-0.25	17.97728	0.088112	-1.45011	-1.0509	0.900606745030992	-0.032874	-0.223064	-1.837263
Trial1	2	1	noBlindfold	counterclockwise	practice	Guided	1	0.5	-0.25	17.99728	0.087972	-1.4501	-1.05096	0.900724100731798	0.031127	-0.227243	-1.97929
Trial1	2	1	noBlindfold	counterclockwise	practice	Guided	1	0.5	-0.25	18.01727	0.08797	-1.4501	-1.05103	0.900787345975299	0.011144	-0.244106	-2.164348
Trial1	2	1	noBlindfold	counterclockwise	practice	Guided	1	0.5	-0.25	18.03728	0.08797	-1.4501	-1.05111	0.900858477756296	0.026123	-0.235579	-2.298575
Trial1	2	1	noBlindfold	counterclockwise	practice	Guided	1	0.5	-0.25	18.05728	0.087972	-1.4501	-1.05122	0.900955306958177	0.058449	-0.235513	-2.394788
Trial1	2	1	noBlindfold	counterclockwise	practice	Guided	1	0.5	-0.25	18.07729	0.087982	-1.45011	-1.05129	0.901013070826956	0.124196	-0.286142	-2.679606
Trial1	2	1	noBlindfold	counterclockwise	practice	Guided	1	0.5	-0.25	18.09727	0.08799	-1.45011	-1.05136	0.90107164354226	0.134808	-0.379151	-2.822287
Trial1	2	1	noBlindfold	counterclockwise	practice	Guided	1	0.5	-0.25	18.11728	0.087997	-1.45012	-1.05142	0.90112176874918	0.153448	-0.319813	-2.893464
Trial1	2	1	noBlindfold	counterclockwise	practice	Guided	1	0.5	-0.25	18.13728	0.088005	-1.45012	-1.05147	0.901162536359642	0.159765	-0.290106	-3.048799
Trial1	2	1	noBlindfold	counterclockwise	practice	Guided	1	0.5	-0.25	18.15727	0.088013	-1.45012	-1.05156	0.901238925598707	0.160399	-0.294251	-3.120303
Trial1	2	1	noBlindfold	counterclockwise	practice	Guided	1	0.5	-0.25	18.17728	0.088031	-1.45013	-1.05161	0.901275228031625	0.181044	-0.251782	-3.342561
Trial1	2	1	noBlindfold	counterclockwise	practice	Guided	1	0.5	-0.25	18.19728	0.08804	-1.45013	-1.05165	0.901306633404358	0.168168	-0.260178	-3.384721
Trial1	2	1	noBlindfold	counterclockwise	practice	Guided	1	0.5	-0.25	18.21729	0.08805	-1.45013	-1.0517	0.901346595807195	0.19605	-0.247413	-3.485188
Trial1	2	1	noBlindfold	counterclockwise	practice	Guided	1	0.5	-0.25	18.23727	0.088061	-1.45013	-1.05175	0.901386099660073	0.219741	-0.302355	-3.606708
Trial1	2	1	noBlindfold	counterclockwise	practice	Guided	1	0.5	-0.25	18.25728	0.088072	-1.45013	-1.05192	0.901532174225235	0.190803	-0.39536	-3.791875
Trial1	2	1	noBlindfold	counterclockwise	practice	Guided	1	0.5	-0.25	18.27728	0.08809999	-1.45014	-1.05198	0.901572828669418	0.323292	-0.412063	-4.080076
Trial1	2	1	noBlindfold	counterclockwise	practice	Guided	1	0.5	-0.25	18.29727	0.088115	-1.45015	-1.05204	0.901619312569813	0.297863	-0.475425	-4.189595
Trial1	2	1	noBlindfold	counterclockwise	practice	Guided	1	0.5	-0.25	18.31728	0.088129	-1.45016	-1.05212	0.901684073473638	0.291002	-0.483768	-4.361892
Trial1	2	1	noBlindfold	counterclockwise	practice	Guided	1	0.5	-0.25	18.33728	0.088144	-1.45016	-1.05219	0.901739469525795	0.297084	-0.46671	-4.521752
Trial1	2	1	noBlindfold	counterclockwise	practice	Guided	1	0.5	-0.25	18.35728	0.088157	-1.45017	-1.05228	0.901813603266281	0.222464	-0.428493	-4.589546
Trial1	2	1	noBlindfold	counterclockwise	practice	Guided	1	0.5	-0.25	18.37727	0.088183	-1.45019	-1.05237	0.901881799972812	0.341627	-0.597639	-4.869513
Trial1	2	1	noBlindfold	counterclockwise	practice	Guided	1	0.5	-0.25	18.39728	0.088202	-1.4502	-1.05251	0.901997744056951	0.429364	-0.673812	-5.145656
Trial1	2	1	noBlindfold	counterclockwise	practice	Guided	1	0.5	-0.25	18.41728	0.088225	-1.45021	-1.05266	0.902120672600177	0.442376	-0.699202	-5.489922
Trial1	2	1	noBlindfold	counterclockwise	practice	Guided	1	0.5	-0.25	18.43727	0.088249	-1.45022	-1.05277	0.902207620470697	0.462467	-0.618798	-5.678684
Trial1	2	1	noBlindfold	counterclockwise	practice	Guided	1	0.5	-0.25	18.45728	0.088274	-1.45023	-1.05296	0.90236529204609	0.43756	-0.673812	-5.834401
Trial1	2	1	noBlindfold	counterclockwise	practice	Guided	1	0.5	-0.25	18.47728	0.088313	-1.45025	-1.05307	0.902445306100464	0.305521	-0.783838	-6.327453
Trial1	2	1	noBlindfold	counterclockwise	practice	Guided	1	0.5	-0.25	18.49728	0.08833	-1.45027	-1.05316	0.902517643668814	0.339022	-0.775375	-6.524457
Trial1	2	1	noBlindfold	counterclockwise	practice	Guided	1	0.5	-0.25	18.51727	0.088346	-1.45028	-1.05323	0.902572723268977	0.348731	-0.745752	-6.595744
Trial1	2	1	noBlindfold	counterclockwise	practice	Guided	1	0.5	-0.25	18.53728	0.088363	-1.45029	-1.0533	0.902627247238008	0.377365	-0.707666	-6.733458
Trial1	2	1	noBlindfold	counterclockwise	practice	Guided	1	0.5	-0.25	18.55728	0.088385	-1.45029	-1.05356	0.902848609092898	0.450987	-0.74152	-6.959915
Trial1	2	1	noBlindfold	counterclockwise	practice	Guided	1	0.5	-0.25	18.57729	0.088439	-1.45031	-1.05375	0.902993125393343	0.562573	-0.817693	-7.7272
Trial1	2	1	noBlindfold	counterclockwise	practice	Guided	1	0.5	-0.25	18.59727	0.088468	-1.45032	-1.05389	0.903104480427779	0.525718	-0.868474	-7.992268
Trial1	2	1	noBlindfold	counterclockwise	practice	Guided	1	0.5	-0.25	18.61728	0.088497	-1.45033	-1.05403	0.903215847744738	0.56853	-0.95311	-8.222925
Trial1	2	1	noBlindfold	counterclockwise	practice	Guided	1	0.5	-0.25	18.63728	0.088526	-1.45035	-1.05416	0.903318412286782	0.568099	-0.910792	-8.558787
Trial1	2	1	noBlindfold	counterclockwise	practice	Guided	1	0.5	-0.25	18.65727	0.088555	-1.45035	-1.05431	0.903438711761765	0.601087	-0.872706	-8.739265
Trial1	2	1	noBlindfold	counterclockwise	practice	Guided	1	0.5	-0.25	18.67728	0.088608	-1.45037	-1.0544	0.903494704726173	0.537474	-0.991197	-8.987592
Trial1	2	1	noBlindfold	counterclockwise	practice	Guided	1	0.5	-0.25	18.69728	0.08863699	-1.45039	-1.05459	0.903650689851062	0.570061	-1.080064	-9.470224
Trial1	2	1	noBlindfold	counterclockwise	practice	Guided	1	0.5	-0.25	18.71729	0.08866899	-1.4504	-1.05482	0.903840878843275	0.705066	-1.118151	-9.9474
Trial1	2	1	noBlindfold	counterclockwise	practice	Guided	1	0.5	-0.25	18.73727	0.08871	-1.45042	-1.05498	0.903964781454026	0.864716	-0.986965	-10.26465
Trial1	2	1	noBlindfold	counterclockwise	practice	Guided	1	0.5	-0.25	18.75728	0.088756	-1.45042	-1.05512	0.90406848517489	0.976045	-1.025051	-10.26327
Trial1	2	1	noBlindfold	counterclockwise	practice	Guided	1	0.5	-0.25	18.77728	0.088857	-1.45044	-1.0553	0.904182863167736	1.139473	-1.09276	-10.87029
Trial1	2	1	noBlindfold	counterclockwise	practice	Guided	1	0.5	-0.25	18.79727	0.088915	-1.45045	-1.05544	0.904281145703086	1.174768	-1.177396	-11.20588
Trial1	2	1	noBlindfold	counterclockwise	practice	Guided	1	0.5	-0.25	18.81728	0.088972	-1.45046	-1.05551	0.904317562592791	1.10455	-1.050442	-11.27814
Trial1	2	1	noBlindfold	counterclockwise	practice	Guided	1	0.5	-0.25	18.83728	0.08902	-1.45047	-1.0555	0.904286934806295	0.99924	-1.054674	-11.03162
Trial1	2	1	noBlindfold	counterclockwise	practice	Guided	1	0.5	-0.25	18.85728	0.08906	-1.45047	-1.05542	0.904197397291869	0.893771	-1.029283	-10.77249
Trial1	2	1	noBlindfold	counterclockwise	practice	Guided	1	0.5	-0.25	18.87727	0.08913	-1.45048	-1.05534	0.90409443991483	0.711666	-1.063137	-10.43451
Trial1	2	1	noBlindfold	counterclockwise	practice	Guided	1	0.5	-0.25	18.89728	0.08916099	-1.45049	-1.05522	0.903973423402582	0.654911	-1.080064	-10.1664
Trial1	2	1	noBlindfold	counterclockwise	practice	Guided	1	0.5	-0.25	18.91728	0.089188	-1.45049	-1.05503	0.903791889598555	0.489521	-1.037746	-9.781845
Trial1	2	1	noBlindfold	counterclockwise	practice	Guided	1	0.5	-0.25	18.93727	0.089212	-1.45049	-1.05475	0.90353156440835	0.416108	-0.995428	-9.245495
Trial1	2	1	noBlindfold	counterclockwise	practice	Guided	1	0.5	-0.25	18.95728	0.08923	-1.45049	-1.05409	0.902935632952071	0.313392	-0.948879	-8.511434
Trial1	2	1	noBlindfold	counterclockwise	practice	Guided	1	0.5	-0.25	18.97728	0.089254	-1.4505	-1.05374	0.902613042331717	0.181781	-1.168932	-7.194223
Trial1	2	1	noBlindfold	counterclockwise	practice	Guided	1	0.5	-0.25	18.99728	0.089264	-1.45051	-1.05334	0.902252266158485	0.206206	-1.185859	-6.295051
Trial1	2	1	noBlindfold	counterclockwise	practice	Guided	1	0.5	-0.25	19.01727	0.089275	-1.45051	-1.05299	0.901935746293434	0.19821	-1.025051	-5.652501
Trial1	2	1	noBlindfold	counterclockwise	practice	Guided	1	0.5	-0.25	19.03728	0.089285	-1.45051	-1.0527	0.901672983327818	0.18747	-0.864243	-5.144394
Trial1	2	1	noBlindfold	counterclockwise	practice	Guided	1	0.5	-0.25	19.05728	0.089295	-1.45049	-1.05208	0.901116518570209	0.130623	-0.678043	-4.51085
Trial1	2	1	noBlindfold	counterclockwise	practice	Guided	1	0.5	-0.25	19.07729	0.089303	-1.45046	-1.05172	0.900792439960594	-0.023815	-0.46219	-3.181263
Trial1	2	1	noBlindfold	counterclockwise	practice	Guided	1	0.5	-0.25	19.09727	0.089285	-1.4504	-1.05136	0.900480248347859	-0.165811	-0.275883	-2.494173
Trial1	2	1	noBlindfold	counterclockwise	practice	Guided	1	0.5	-0.25	19.11728	0.089221	-1.45029	-1.05101	0.900197993009071	-0.294173	-0.110782	-1.827914
Trial1	2	1	noBlindfold	counterclockwise	practice	Guided	1	0.5	-0.25	19.13728	0.08904	-1.45015	-1.05072	0.900022558225668	-0.357719	0.045804	-1.362464
Trial1	2	1	noBlindfold	counterclockwise	practice	Guided	1	0.5	-0.25	19.15727	0.088653	-1.45002	-1.05048	0.89998588838422	-0.338382	0.033103	-1.118605
Trial1	2	1	noBlindfold	counterclockwise	practice	Guided	1	0.5	-0.25	19.17728	0.087394	-1.45	-1.05041	0.900499823287667	-0.079874	-0.055755	-0.791957
Trial1	2	1	noBlindfold	counterclockwise	practice	Guided	1	0.5	-0.25	19.19728	0.086797	-1.45003	-1.05035	0.900720136215501	-0.0099755	-0.013429	-0.690294
Trial1	2	1	noBlindfold	counterclockwise	practice	Guided	1	0.5	-0.25	19.21729	0.086307	-1.45002	-1.05026	0.900865072514912	0.07253	-0.055739	-0.52549
Trial1	2	1	noBlindfold	counterclockwise	practice	Guided	1	0.5	-0.25	19.23727	0.085972	-1.45002	-1.05013	0.900903557704607	0.051118	-0.093808	-0.227455
Trial1	2	1	noBlindfold	counterclockwise	practice	Guided	1	0.5	-0.25	19.25728	0.085726	-1.45002	-1.04996	0.900865681384345	-0.035783	0.033149	-0.0057991
Trial1	2	1	noBlindfold	counterclockwise	practice	Guided	1	0.5	-0.25	19.27728	0.085297	-1.44999	-1.04998	0.901080821447638	-0.027475	-0.0091799	0.019443
Trial1	2	1	noBlindfold	counterclockwise	practice	Guided	1	0.5	-0.25	19.29727	0.08515	-1.44999	-1.04999	0.901157268033843	0.034862	0.0416	0.015979
Trial1	2	1	noBlindfold	counterclockwise	practice	Guided	1	0.5	-0.25	19.31728	0.085068	-1.44999	-1.04999	0.9011950203803	0.021355	0.024661	0.028414
Trial1	2	1	noBlindfold	counterclockwise	practice	Guided	1	0.5	-0.25	19.33728	0.08504499	-1.44999	-1.04999	0.901205613772223	-0.04564	-0.0091947	0.04862
Trial1	2	1	noBlindfold	counterclockwise	practice	Guided	1	0.5	-0.25	19.35728	0.085041	-1.44999	-1.04999	0.90120745256874	-0.014191	0.03312	0.023787
Trial1	2	1	noBlindfold	counterclockwise	practice	Guided	1	0.5	-0.25	19.37727	0.08504	-1.44999	-1.04999	0.901207915700658	0.021656	0.016181	0.0032005
Trial1	2	1	noBlindfold	counterclockwise	practice	Guided	1	0.5	-0.25	19.39728	0.085042	-1.44999	-1.04999	0.901206992868303	-0.0050476	0.033105	-0.0051497
Trial1	2	1	noBlindfold	counterclockwise	practice	Guided	1	0.5	-0.25	19.41728	0.08505	-1.44999	-1.04999	0.901203308435097	0.039091	0.062717	0.032801
Trial1	2	1	noBlindfold	counterclockwise	practice	Guided	1	0.5	-0.25	19.43727	0.085055	-1.44999	-1.04999	0.901201006550401	0.012685	-0.0007658	0.0072841
Trial1	2	1	noBlindfold	counterclockwise	practice	Guided	1	0.5	-0.25	19.45728	0.085055	-1.44999	-1.04999	0.901201006550401	-0.032158	0.024622	0.036156
Trial1	2	1	noBlindfold	counterclockwise	practice	Guided	1	0.5	-0.25	19.47728	0.085053	-1.44999	-1.04999	0.901201929359972	0.017439	0.007681	-0.017869
Trial1	2	1	noBlindfold	counterclockwise	practice	Guided	1	0.5	-0.25	19.49728	0.08505599	-1.44999	-1.04999	0.901200550292692	0.021534	0.024607	0.011578
Trial1	2	1	noBlindfold	counterclockwise	practice	Guided	1	0.5	-0.25	19.51727	0.08506	-1.44999	-1.04999	0.90119870468756	0.043874	0.049989	0.0034354
Trial1	2	1	noBlindfold	counterclockwise	practice	Guided	1	0.5	-0.25	19.53728	0.085063	-1.44999	-1.04999	0.901197325638622	0.017319	-0.00079691	-0.0094824
Trial1	2	1	noBlindfold	counterclockwise	practice	Guided	1	0.5	-0.25	19.55728	0.085063	-1.44999	-1.04999	0.901197325638622	0.0038199	0.02036	0.0029542
Trial1	2	1	noBlindfold	counterclockwise	practice	Guided	1	0.5	-0.25	19.57729	0.085062	-1.44999	-1.04999	0.901197781890263	-0.00087411	0.011882	0.015651
Trial1	2	1	noBlindfold	counterclockwise	practice	Guided	1	0.5	-0.25	19.59727	0.085063	-1.44999	-1.04999	0.901197325638622	0.034917	-0.00081685	-0.00099397
Trial1	2	1	noBlindfold	counterclockwise	practice	Guided	1	0.5	-0.25	19.61728	0.085068	-1.44999	-1.04999	0.9011950203803	0.025761	0.028798	0.036799
Trial1	2	1	noBlindfold	counterclockwise	practice	Guided	1	0.5	-0.25	19.63728	0.085071	-1.44999	-1.04999	0.901193641352318	-0.0050456	-0.0050613	-0.0013709
Trial1	2	1	noBlindfold	counterclockwise	practice	Guided	1	0.5	-0.25	19.65727	0.085072	-1.44999	-1.04999	0.901193181678067	0.052699	0.020327	0.0077058
Trial1	2	1	noBlindfold	counterclockwise	practice	Guided	1	0.5	-0.25	19.67728	0.085071	-1.44999	-1.04999	0.901193641352318	0.017154	0.020315	0.0030812
Trial1	2	1	noBlindfold	counterclockwise	practice	Guided	1	0.5	-0.25	19.69728	0.085072	-1.44999	-1.04999	0.901193181678067	0.03485	0.037238	0.011687
Trial1	2	1	noBlindfold	counterclockwise	practice	Guided	1	0.5	-0.25	19.71729	0.085076	-1.44999	-1.04999	0.901191336129028	0.012297	0.041461	0.036618
Trial1	2	1	noBlindfold	counterclockwise	practice	Guided	1	0.5	-0.25	19.73727	0.085078	-1.44999	-1.04999	0.90119041679014	0.039435	0.003367	-0.0008676
Trial1	2	1	noBlindfold	counterclockwise	practice	Guided	1	0.5	-0.25	19.75728	0.08508	-1.44999	-1.04999	0.901189497454738	0.021732	0.049915	-0.0094821
Trial1	2	1	noBlindfold	counterclockwise	practice	Guided	1	0.5	-0.25	19.77728	0.08508	-1.44999	-1.04999	0.901189497454738	-0.045311	0.028741	0.01492
Trial1	2	1	noBlindfold	counterclockwise	practice	Guided	1	0.5	-0.25	19.79727	0.085081	-1.44999	-1.04999	0.901189034358001	0.048131	0.0075785	0.01602
Trial1	2	1	noBlindfold	counterclockwise	practice	Guided	1	0.5	-0.25	19.81728	0.085085	-1.44999	-1.04997	0.901169523325381	0.029233	0.011808	0.108185
Trial1	2	1	noBlindfold	counterclockwise	practice	Guided	1	0.5	-0.25	19.83728	0.085098	-1.45	-1.04997	0.901163537378904	0.030017	-0.022045	0.040961
Trial1	2	1	noBlindfold	counterclockwise	practice	Guided	1	0.5	-0.25	19.85728	0.085113	-1.45	-1.04998	0.901165518068961	-0.032187	0.028736	0.031815
Trial1	2	1	noBlindfold	counterclockwise	practice	Guided	1	0.5	-0.25	19.87727	0.085122	-1.44999	-1.04998	0.901161377891704	0.0036016	-0.0093609	0.015429
Trial1	2	1	noBlindfold	counterclockwise	practice	Guided	1	0.5	-0.25	19.89728	0.085122	-1.44999	-1.04999	0.901170161345974	-0.0098474	0.0075636	0.023665
Trial1	2	1	noBlindfold	counterclockwise	practice	Guided	1	0.5	-0.25	19.91728	0.085105	-1.44999	-1.04999	0.901177985475257	-0.169965	0.062565	0.017573
Trial1	2	1	noBlindfold	counterclockwise	practice	Guided	1	0.5	-0.25	19.93727	0.08494899	-1.44999	-1.04995	0.901214372775726	-0.500446	-0.030539	0.122866
Trial1	2	1	noBlindfold	counterclockwise	practice	Guided	1	0.5	-0.25	19.95728	0.084399	-1.45002	-1.04985	0.901379050738747	-0.723709	-0.034752	0.178623
Trial1	2	1	noBlindfold	counterclockwise	practice	Guided	1	0.5	-0.25	19.97728	0.08182199	-1.44992	-1.04979	0.902516996651846	-0.245784	0.312167	0.470619
Trial1	2	1	noBlindfold	counterclockwise	practice	Guided	1	0.5	-0.25	19.99728	0.08182199	-1.44992	-1.04979	0.902516996651846	-0.245784	0.312167	0.470619
Trial1	2	1	noBlindfold	counterclockwise	practice	Guided	1	0.5	-0.25	20.01727	0.080292	-1.44984	-1.04977	0.903209196793706	-0.157116	0.443249	0.483733
Trial1	2	1	noBlindfold	counterclockwise	practice	Guided	1	0.5	-0.25	20.03728	0.077637	-1.44972	-1.04977	0.904445991335862	-0.210163	0.73518	0.474583
Trial1	2	1	noBlindfold	counterclockwise	practice	Guided	1	0.5	-0.25	20.05728	0.07603	-1.44962	-1.04981	0.905232836608393	-0.272479	0.938306	0.494825
Trial1	2	1	noBlindfold	counterclockwise	practice	Guided	1	0.5	-0.25	20.07729	0.073729	-1.44933	-1.04984	0.906339311587412	-0.091476	1.721189	0.227764
Trial1	2	1	noBlindfold	counterclockwise	practice	Guided	1	0.5	-0.25	20.09727	0.073005	-1.44917	-1.04979	0.906635988259148	0.03933	1.70003	0.497819
Trial1	2	1	noBlindfold	counterclockwise	practice	Guided	1	0.5	-0.25	20.11728	0.072831	-1.44914	-1.0497	0.906638561695298	0.15434	1.801593	1.007197
Trial1	2	1	noBlindfold	counterclockwise	practice	Guided	1	0.5	-0.25	20.13728	0.072848	-1.44911	-1.04957	0.906515835163891	0.155106	2.038574	1.368423
Trial1	2	1	noBlindfold	counterclockwise	practice	Guided	1	0.5	-0.25	20.15727	0.072882	-1.44903	-1.04923	0.906199949766638	0.249393	2.271323	1.722191
Trial1	2	1	noBlindfold	counterclockwise	practice	Guided	1	0.5	-0.25	20.17728	0.072981	-1.44883	-1.049	0.905950476587916	0.302271	2.68604	2.668128
Trial1	2	1	noBlindfold	counterclockwise	practice	Guided	1	0.5	-0.25	20.19728	0.073057	-1.44873	-1.04878	0.905720575221	0.372814	3.024584	3.138906
Trial1	2	1	noBlindfold	counterclockwise	practice	Guided	1	0.5	-0.25	20.21729	0.073141	-1.44861	-1.04856	0.905487004717267	0.429996	3.303882	3.576579
Trial1	2	1	noBlindfold	counterclockwise	practice	Guided	1	0.5	-0.25	20.23727	0.073222	-1.44849	-1.0483	0.905219527206306	0.44195	3.447764	4.202261
Trial1	2	1	noBlindfold	counterclockwise	practice	Guided	1	0.5	-0.25	20.25728	0.073288	-1.44841	-1.04774	0.904694539518551	0.368015	3.549327	4.898754
Trial1	2	1	noBlindfold	counterclockwise	practice	Guided	1	0.5	-0.25	20.27728	0.073348	-1.44833	-1.04755	0.904498685477368	0.16294	3.858248	5.782936
Trial1	2	1	noBlindfold	counterclockwise	practice	Guided	1	0.5	-0.25	20.29727	0.07335	-1.4483	-1.04746	0.904418380030696	-0.039585	3.964043	5.999298
Trial1	2	1	noBlindfold	counterclockwise	practice	Guided	1	0.5	-0.25	20.31728	0.073348	-1.44827	-1.04739	0.904357625801478	-0.098633	4.103693	6.112106
Trial1	2	1	noBlindfold	counterclockwise	practice	Guided	1	0.5	-0.25	20.33728	0.073345	-1.44822	-1.0473	0.904279686031137	-0.083257	4.226415	6.351674
Trial1	2	1	noBlindfold	counterclockwise	practice	Guided	1	0.5	-0.25	20.35728	0.073343	-1.44817	-1.04711	0.904113198287894	0.031144	4.319514	6.47464
Trial1	2	1	noBlindfold	counterclockwise	practice	Guided	1	0.5	-0.25	20.37727	0.073352	-1.44801	-1.04706	0.90406480883001	0.133346	4.729999	6.908302
Trial1	2	1	noBlindfold	counterclockwise	practice	Guided	1	0.5	-0.25	20.39728	0.073357	-1.44795	-1.04701	0.904018307854205	0.09735	4.793476	6.941539
Trial1	2	1	noBlindfold	counterclockwise	practice	Guided	1	0.5	-0.25	20.41728	0.073359	-1.44791	-1.04697	0.903982157660181	0.0035693	4.856953	6.969987
Trial1	2	1	noBlindfold	counterclockwise	practice	Guided	1	0.5	-0.25	20.43727	0.073356	-1.44788	-1.04693	0.903948363841634	-0.204456	5.000834	6.858669
Trial1	2	1	noBlindfold	counterclockwise	practice	Guided	1	0.5	-0.25	20.45728	0.073347	-1.44781	-1.04688	0.903908471968112	-0.288784	5.153179	6.841011
Trial1	2	1	noBlindfold	counterclockwise	practice	Guided	1	0.5	-0.25	20.47728	0.073326	-1.44768	-1.04687	0.903909558052331	-0.272361	5.415551	6.551363
Trial1	2	1	noBlindfold	counterclockwise	practice	Guided	1	0.5	-0.25	20.49728	0.07331499	-1.4476	-1.04687	0.903914752581227	-0.243384	5.707545	6.333246
Trial1	2	1	noBlindfold	counterclockwise	practice	Guided	1	0.5	-0.25	20.51727	0.073304	-1.44748	-1.04687	0.903919943697192	-0.264168	6.041857	6.194428
Trial1	2	1	noBlindfold	counterclockwise	practice	Guided	1	0.5	-0.25	20.53728	0.073291	-1.44731	-1.04689	0.903943736326774	-0.258124	6.363474	6.043281
Trial1	2	1	noBlindfold	counterclockwise	practice	Guided	1	0.5	-0.25	20.55728	0.07328	-1.44713	-1.04693	0.903984238266325	-0.26569	6.816276	5.917198
Trial1	2	1	noBlindfold	counterclockwise	practice	Guided	1	0.5	-0.25	20.57729	0.07325	-1.44662	-1.04695	0.904015948221399	-0.312072	8.009644	5.677315
Trial1	2	1	noBlindfold	counterclockwise	practice	Guided	1	0.5	-0.25	20.59727	0.073233	-1.44634	-1.04697	0.904041629582575	-0.382968	8.322797	5.647378
Trial1	2	1	noBlindfold	counterclockwise	practice	Guided	1	0.5	-0.25	20.61728	0.073216	-1.44615	-1.047	0.904076033476441	-0.377752	8.572473	5.592646
Trial1	2	1	noBlindfold	counterclockwise	practice	Guided	1	0.5	-0.25	20.63728	0.0732	-1.44601	-1.04703	0.90411006764334	-0.398762	8.843309	5.479027
Trial1	2	1	noBlindfold	counterclockwise	practice	Guided	1	0.5	-0.25	20.65727	0.073181	-1.44587	-1.04709	0.90417200210923	-0.468236	9.190316	5.318713
Trial1	2	1	noBlindfold	counterclockwise	practice	Guided	1	0.5	-0.25	20.67728	0.073141	-1.44556	-1.04713	0.904226091043652	-0.429654	9.770073	5.050294
Trial1	2	1	noBlindfold	counterclockwise	practice	Guided	1	0.5	-0.25	20.69728	0.073122	-1.4454	-1.04716	0.904261542646879	-0.393571	10.10439	5.017061
Trial1	2	1	noBlindfold	counterclockwise	practice	Guided	1	0.5	-0.25	20.71729	0.073102	-1.44524	-1.04719	0.904297363995544	-0.456314	10.54026	5.075232
Trial1	2	1	noBlindfold	counterclockwise	practice	Guided	1	0.5	-0.25	20.73727	0.073077	-1.44502	-1.0472	0.904317992072712	-0.586994	11.00576	5.246118
Trial1	2	1	noBlindfold	counterclockwise	practice	Guided	1	0.5	-0.25	20.75728	0.073047	-1.4448	-1.04722	0.904349811604701	-0.690569	11.36969	5.371081
Trial1	2	1	noBlindfold	counterclockwise	practice	Guided	1	0.5	-0.25	20.77728	0.072971	-1.44453	-1.04724	0.904403346635716	-1.068415	11.55589	5.333666
Trial1	2	1	noBlindfold	counterclockwise	practice	Guided	1	0.5	-0.25	20.79727	0.072931	-1.44446	-1.04726	0.904439888818399	-0.941104	11.61937	5.070346
Trial1	2	1	noBlindfold	counterclockwise	practice	Guided	1	0.5	-0.25	20.81728	0.072904	-1.44444	-1.04729	0.904479014179925	-0.788709	11.47972	4.966886
Trial1	2	1	noBlindfold	counterclockwise	practice	Guided	1	0.5	-0.25	20.83728	0.072885	-1.44442	-1.04733	0.904523293039752	-0.581986	11.28082	4.767362
Trial1	2	1	noBlindfold	counterclockwise	practice	Guided	1	0.5	-0.25	20.85728	0.072872	-1.44442	-1.04741	0.904599942649257	-0.406113	11.17503	4.546525
Trial1	2	1	noBlindfold	counterclockwise	practice	Guided	1	0.5	-0.25	20.87727	0.072854	-1.44443	-1.04745	0.904643750172378	-0.319212	10.7984	4.333194
Trial1	2	1	noBlindfold	counterclockwise	practice	Guided	1	0.5	-0.25	20.89728	0.072844	-1.44445	-1.04749	0.904683674401042	-0.420331	10.5191	4.218768
Trial1	2	1	noBlindfold	counterclockwise	practice	Guided	1	0.5	-0.25	20.91728	0.072827	-1.44452	-1.04753	0.904727010576917	-0.503454	10.11285	4.091928
Trial1	2	1	noBlindfold	counterclockwise	practice	Guided	1	0.5	-0.25	20.93727	0.072801	-1.44468	-1.04757	0.904774487721264	-0.579264	9.609264	4.112165
Trial1	2	1	noBlindfold	counterclockwise	practice	Guided	1	0.5	-0.25	20.95728	0.07277	-1.44494	-1.04766	0.904868464491055	-0.663691	9.016812	4.10292
Trial1	2	1	noBlindfold	counterclockwise	practice	Guided	1	0.5	-0.25	20.97728	0.072708	-1.44559	-1.04773	0.904959424701989	-0.541187	7.467974	3.444538
Trial1	2	1	noBlindfold	counterclockwise	practice	Guided	1	0.5	-0.25	20.99728	0.072682	-1.44601	-1.04783	0.90505986458398	-0.504631	6.604686	2.903264
Trial1	2	1	noBlindfold	counterclockwise	practice	Guided	1	0.5	-0.25	21.01727	0.072655	-1.44646	-1.04808	0.905292982257753	-0.453974	5.60175	2.303143
Trial1	2	1	noBlindfold	counterclockwise	practice	Guided	1	0.5	-0.25	21.03728	0.072594	-1.44695	-1.04845	0.905647988324394	-0.359363	4.763853	1.75807
Trial1	2	1	noBlindfold	counterclockwise	practice	Guided	1	0.5	-0.25	21.05728	0.072506	-1.44743	-1.04914	0.906297864636048	-0.314433	4.141779	1.283902
Trial1	2	1	noBlindfold	counterclockwise	practice	Guided	1	0.5	-0.25	21.07729	0.072373	-1.44817	-1.04945	0.906633901179705	0.0023894	2.812994	0.320984
Trial1	2	1	noBlindfold	counterclockwise	practice	Guided	1	0.5	-0.25	21.09727	0.072373	-1.44854	-1.04977	0.906916150583978	0.046882	2.097819	-0.123823
Trial1	2	1	noBlindfold	counterclockwise	practice	Guided	1	0.5	-0.25	21.11728	0.072411	-1.4489	-1.05019	0.907268617039831	0.140851	1.585772	-0.622634
Trial1	2	1	noBlindfold	counterclockwise	practice	Guided	1	0.5	-0.25	21.13728	0.07249101	-1.44917	-1.05038	0.907398518621093	0.131252	1.314936	-1.000749
Trial1	2	1	noBlindfold	counterclockwise	practice	Guided	1	0.5	-0.25	21.15727	0.072563	-1.44932	-1.05063	0.907585116269555	0.053903	0.94677	-1.278959
Trial1	2	1	noBlindfold	counterclockwise	practice	Guided	1	0.5	-0.25	21.17728	0.072582	-1.44951	-1.05075	0.907682068549932	-0.030209	0.671703	-1.766803
Trial1	2	1	noBlindfold	counterclockwise	practice	Guided	1	0.5	-0.25	21.19728	0.072573	-1.44959	-1.05085	0.90777454139872	-0.051097	0.345813	-1.901418
Trial1	2	1	noBlindfold	counterclockwise	practice	Guided	1	0.5	-0.25	21.21729	0.072567	-1.4497	-1.05093	0.907847933686775	0.034675	0.244168	-2.022366
Trial1	2	1	noBlindfold	counterclockwise	practice	Guided	1	0.5	-0.25	21.23727	0.072578	-1.44977	-1.05098	0.907886822858268	0.101411	0.125622	-2.021698
Trial1	2	1	noBlindfold	counterclockwise	practice	Guided	1	0.5	-0.25	21.25728	0.072605	-1.44984	-1.05106	0.907944788817981	0.128726	-0.119822	-2.084427
Trial1	2	1	noBlindfold	counterclockwise	practice	Guided	1	0.5	-0.25	21.27728	0.072735	-1.45006	-1.0511	0.907918838951974	0.143934	-0.382056	-2.273283
Trial1	2	1	noBlindfold	counterclockwise	practice	Guided	1	0.5	-0.25	21.29727	0.07276601	-1.45011	-1.05115	0.90794831955644	0.167225	-0.551256	-2.378053
Trial1	2	1	noBlindfold	counterclockwise	practice	Guided	1	0.5	-0.25	21.31728	0.072789	-1.45016	-1.05117	0.907955172398415	0.194881	-0.568183	-2.474379
Trial1	2	1	noBlindfold	counterclockwise	practice	Guided	1	0.5	-0.25	21.33728	0.072806	-1.45018	-1.05117	0.907947172636733	0.29245	-0.602037	-2.440153
Trial1	2	1	noBlindfold	counterclockwise	practice	Guided	1	0.5	-0.25	21.35728	0.072824	-1.4502	-1.051	0.907788704670357	0.262602	-0.576646	-2.137679
Trial1	2	1	noBlindfold	counterclockwise	practice	Guided	1	0.5	-0.25	21.37727	0.072843	-1.45018	-1.05087	0.907665007552752	-0.067089	0.02014	-1.662172
Trial1	2	1	noBlindfold	counterclockwise	practice	Guided	1	0.5	-0.25	21.39728	0.072801	-1.45009	-1.05078	0.9076053628375	-0.282065	0.151295	-1.52153
Trial1	2	1	noBlindfold	counterclockwise	practice	Guided	1	0.5	-0.25	21.41728	0.072599	-1.44997	-1.05074	0.907665228535953	-0.433759	0.189334	-1.472656
Trial1	2	1	noBlindfold	counterclockwise	practice	Guided	1	0.5	-0.25	21.43727	0.07221	-1.44992	-1.05071	0.907821970203574	-0.545379	0.180822	-1.440173
Trial1	2	1	noBlindfold	counterclockwise	practice	Guided	1	0.5	-0.25	21.45728	0.071567	-1.4499	-1.05072	0.908133975263384	-0.402747	0.256935	-1.418025
Trial1	2	1	noBlindfold	counterclockwise	practice	Guided	1	0.5	-0.25	21.47728	0.070069	-1.44987	-1.05073	0.908850472601392	0.019743	0.159464	-1.463889
Trial1	2	1	noBlindfold	counterclockwise	practice	Guided	1	0.5	-0.25	21.49728	0.069588	-1.44992	-1.05073	0.909078109009616	-0.033532	-0.018288	-1.489604
Trial1	2	1	noBlindfold	counterclockwise	practice	Guided	1	0.5	-0.25	21.51727	0.069228	-1.44998	-1.05072	0.909239790056193	-0.305411	0.095972	-1.454399
Trial1	2	1	noBlindfold	counterclockwise	practice	Guided	1	0.5	-0.25	21.53728	0.068809	-1.44996	-1.05066	0.909385580746076	-0.409025	0.421757	-1.316759
Trial1	2	1	noBlindfold	counterclockwise	practice	Guided	1	0.5	-0.25	21.55728	0.068235	-1.44983	-1.05054	0.909552229015525	-0.463841	0.650236	-1.166034
Trial1	2	1	noBlindfold	counterclockwise	practice	Guided	1	0.5	-0.25	21.57729	0.066716	-1.44972	-1.05051	0.910247967650877	-0.362804	0.442777	-1.0264
Trial1	2	1	noBlindfold	counterclockwise	practice	Guided	1	0.5	-0.25	21.59727	0.065823	-1.44977	-1.0505	0.910664471580229	-0.309479	0.345334	-1.021665
Trial1	2	1	noBlindfold	counterclockwise	practice	Guided	1	0.5	-0.25	21.61728	0.064838	-1.44982	-1.05049	0.91112580986708	-0.403152	0.285997	-1.001343
Trial1	2	1	noBlindfold	counterclockwise	practice	Guided	1	0.5	-0.25	21.63728	0.063756	-1.44985	-1.05046	0.911616698614636	-0.372903	0.277455	-0.916969
Trial1	2	1	noBlindfold	counterclockwise	practice	Guided	1	0.5	-0.25	21.65727	0.062566	-1.44986	-1.05039	0.912125357092309	-0.311244	0.281608	-0.836725
Trial1	2	1	noBlindfold	counterclockwise	practice	Guided	1	0.5	-0.25	21.67728	0.059747	-1.4499	-1.05037	0.913463082426566	-0.196587	0.078374	-0.709545
Trial1	2	1	noBlindfold	counterclockwise	practice	Guided	1	0.5	-0.25	21.69728	0.058183	-1.44998	-1.05037	0.914217897190556	-0.125495	-0.099351	-0.73004
Trial1	2	1	noBlindfold	counterclockwise	practice	Guided	1	0.5	-0.25	21.71729	0.056731	-1.45008	-1.0504	0.914946773918964	-0.111476	-0.238947	-0.830707
Trial1	2	1	noBlindfold	counterclockwise	practice	Guided	1	0.5	-0.25	21.73727	0.055407	-1.45012	-1.05042	0.915606456491067	-0.098088	-0.289658	-0.839087
Trial1	2	1	noBlindfold	counterclockwise	practice	Guided	1	0.5	-0.25	21.75728	0.054131	-1.45014	-1.05038	0.916191734793709	-0.125065	-0.293809	-0.830764
Trial1	2	1	noBlindfold	counterclockwise	practice	Guided	1	0.5	-0.25	21.77728	0.051658	-1.45018	-1.05037	0.917389039532671	-0.23724	-0.44595	-0.726507
Trial1	2	1	noBlindfold	counterclockwise	practice	Guided	1	0.5	-0.25	21.79727	0.050443	-1.45022	-1.05037	0.917983440413278	-0.259421	-0.54745	-0.743421
Trial1	2	1	noBlindfold	counterclockwise	practice	Guided	1	0.5	-0.25	21.81728	0.049197	-1.45027	-1.05036	0.91858555279801	-0.299625	-0.699795	-0.731039
Trial1	2	1	noBlindfold	counterclockwise	practice	Guided	1	0.5	-0.25	21.83728	0.048009	-1.45033	-1.05034	0.919151820615489	-0.331138	-0.818285	-0.680799
Trial1	2	1	noBlindfold	counterclockwise	practice	Guided	1	0.5	-0.25	21.85728	0.046777	-1.45039	-1.05026	0.919688573835308	-0.296001	-0.826749	-0.613342
Trial1	2	1	noBlindfold	counterclockwise	practice	Guided	1	0.5	-0.25	21.87727	0.044527	-1.45043	-1.05021	0.920756047076468	-0.372889	-0.890226	-0.41196
Trial1	2	1	noBlindfold	counterclockwise	practice	Guided	1	0.5	-0.25	21.89728	0.043307	-1.45044	-1.05017	0.92132537018594	-0.404651	-0.85214	-0.302777
Trial1	2	1	noBlindfold	counterclockwise	practice	Guided	1	0.5	-0.25	21.91728	0.04206	-1.45044	-1.05012	0.921900782441142	-0.378142	-0.89869	-0.260471
Trial1	2	1	noBlindfold	counterclockwise	practice	Guided	1	0.5	-0.25	21.93727	0.040735	-1.45044	-1.05007	0.922516351368686	-0.379011	-0.860603	-0.096657
Trial1	2	1	noBlindfold	counterclockwise	practice	Guided	1	0.5	-0.25	21.95728	0.03928	-1.45044	-1.05005	0.923224215594976	-0.37427	-0.869067	-0.130027
Trial1	2	1	noBlindfold	counterclockwise	practice	Guided	1	0.5	-0.25	21.97728	0.036271	-1.45047	-1.05007	0.924746812711583	-0.258309	-1.046803	-0.171286
Trial1	2	1	noBlindfold	counterclockwise	practice	Guided	1	0.5	-0.25	21.99728	0.034777	-1.45051	-1.05008	0.925505457796199	-0.249356	-1.067962	-0.1627
Trial1	2	1	noBlindfold	counterclockwise	practice	Guided	1	0.5	-0.25	22.01727	0.033434	-1.45053	-1.05007	0.926172723196439	-0.204943	-1.101816	-0.141312
Trial1	2	1	noBlindfold	counterclockwise	practice	Guided	1	0.5	-0.25	22.03728	0.032226	-1.45055	-1.05005	0.926764560146899	-0.133862	-1.114511	-0.107438
Trial1	2	1	noBlindfold	counterclockwise	practice	Guided	1	0.5	-0.25	22.05728	0.031134	-1.45055	-1.05003	0.927298935458321	-0.187312	-1.080657	-0.082416
Trial1	2	1	noBlindfold	counterclockwise	practice	Guided	1	0.5	-0.25	22.07729	0.029295	-1.45053	-1.05002	0.928221505610251	-0.240911	-1.06373	-0.0069485
Trial1	2	1	noBlindfold	counterclockwise	practice	Guided	1	0.5	-0.25	22.09727	0.028533	-1.45053	-1.05001	0.928599524635004	-0.223036	-1.076425	-0.011043
Trial1	2	1	noBlindfold	counterclockwise	practice	Guided	1	0.5	-0.25	22.11728	0.027885	-1.45054	-1.05	0.928920070620372	-0.191863	-1.101816	-0.0025059
Trial1	2	1	noBlindfold	counterclockwise	practice	Guided	1	0.5	-0.25	22.13728	0.027325	-1.45054	-1.05001	0.929213431122534	-0.165022	-1.089121	-0.019325
Trial1	2	1	noBlindfold	counterclockwise	practice	Guided	1	0.5	-0.25	22.15727	0.026872	-1.45055	-1.05001	0.929443946764649	-0.169435	-1.097584	-0.023396
Trial1	2	1	noBlindfold	counterclockwise	practice	Guided	1	0.5	-0.25	22.17728	0.026382	-1.45056	-1.05001	0.929693473355572	-0.173706	-1.156829	-0.048585
Trial1	2	1	noBlindfold	counterclockwise	practice	Guided	1	0.5	-0.25	22.19728	0.026332	-1.45057	-1.05001	0.929718946511067	-0.169088	-1.177988	-0.082155
Trial1	2	1	noBlindfold	counterclockwise	practice	Guided	1	0.5	-0.25	22.21729	0.026326	-1.45058	-1.05002	0.929730619687315	-0.088925	-1.233002	-0.090252
Trial1	2	1	noBlindfold	counterclockwise	practice	Guided	1	0.5	-0.25	22.23727	0.026321	-1.4506	-1.05002	0.929733167682046	-0.035369	-1.296479	-0.127834
Trial1	2	1	noBlindfold	counterclockwise	practice	Guided	1	0.5	-0.25	22.25728	0.02632	-1.45063	-1.05003	0.929742293812538	0.018184	-1.34726	-0.169764
Trial1	2	1	noBlindfold	counterclockwise	practice	Guided	1	0.5	-0.25	22.27728	0.026323	-1.45065	-1.05004	0.929749382545362	0.067211	-1.313406	-0.198738
Trial1	2	1	noBlindfold	counterclockwise	practice	Guided	1	0.5	-0.25	22.29727	0.026326	-1.45065	-1.05005	0.929756469443773	0.054121	-1.326101	-0.27424
Trial1	2	1	noBlindfold	counterclockwise	practice	Guided	1	0.5	-0.25	22.31728	0.026329	-1.45065	-1.05006	0.929763558303569	0.125257	-1.343029	-0.265596
Trial1	2	1	noBlindfold	counterclockwise	practice	Guided	1	0.5	-0.25	22.33728	0.026334	-1.45066	-1.05007	0.929769627142389	0.120804	-1.372651	-0.294947
Trial1	2	1	noBlindfold	counterclockwise	practice	Guided	1	0.5	-0.25	22.35728	0.026341	-1.45067	-1.05009	0.92978319307438	0.227781	-1.402274	-0.336469
Trial1	2	1	noBlindfold	counterclockwise	practice	Guided	1	0.5	-0.25	22.37727	0.026368	-1.45069	-1.05011	0.929786672237956	0.33923	-1.414969	-0.436675
Trial1	2	1	noBlindfold	counterclockwise	practice	Guided	1	0.5	-0.25	22.39728	0.026411	-1.4507	-1.05016	0.929807854644783	0.419509	-1.457287	-0.520283
Trial1	2	1	noBlindfold	counterclockwise	practice	Guided	1	0.5	-0.25	22.41728	0.026524	-1.45072	-1.05022	0.929801909746649	0.557615	-1.491142	-0.587099
Trial1	2	1	noBlindfold	counterclockwise	practice	Guided	1	0.5	-0.25	22.43727	0.026728	-1.45073	-1.05028	0.929749759131957	0.589013	-1.512301	-0.666682
Trial1	2	1	noBlindfold	counterclockwise	practice	Guided	1	0.5	-0.25	22.45728	0.027038	-1.45075	-1.05035	0.92965213745707	0.638088	-1.550387	-0.721095
Trial1	2	1	noBlindfold	counterclockwise	practice	Guided	1	0.5	-0.25	22.47728	0.028066	-1.45079	-1.05037	0.929146814012635	0.602938	-1.575778	-0.775691
Trial1	2	1	noBlindfold	counterclockwise	practice	Guided	1	0.5	-0.25	22.49728	0.028713	-1.45079	-1.05038	0.928826984065572	0.682973	-1.550387	-0.745942
Trial1	2	1	noBlindfold	counterclockwise	practice	Guided	1	0.5	-0.25	22.51727	0.029518	-1.45078	-1.05039	0.928427419685558	0.741108	-1.537691	-0.783493
Trial1	2	1	noBlindfold	counterclockwise	practice	Guided	1	0.5	-0.25	22.53728	0.030504	-1.45078	-1.05041	0.92794542635992	0.803591	-1.588473	-0.812482
Trial1	2	1	noBlindfold	counterclockwise	practice	Guided	1	0.5	-0.25	22.55728	0.031732	-1.4508	-1.05045	0.927359191319678	0.826294	-1.630791	-0.883631
Trial1	2	1	noBlindfold	counterclockwise	practice	Guided	1	0.5	-0.25	22.57729	0.034927	-1.45084	-1.05048	0.925775966058896	0.76926	-1.685804	-0.967511
Trial1	2	1	noBlindfold	counterclockwise	practice	Guided	1	0.5	-0.25	22.59727	0.036754	-1.45084	-1.05049	0.924868169255925	0.827434	-1.685804	-0.988049
Trial1	2	1	noBlindfold	counterclockwise	practice	Guided	1	0.5	-0.25	22.61728	0.0389	-1.45084	-1.05049	0.923795153521218	0.823041	-1.664645	-0.945841
Trial1	2	1	noBlindfold	counterclockwise	practice	Guided	1	0.5	-0.25	22.63728	0.041083	-1.45084	-1.0505	0.922716060322312	0.837023	-1.706963	-1.00008
Trial1	2	1	noBlindfold	counterclockwise	practice	Guided	1	0.5	-0.25	22.65727	0.043524	-1.45085	-1.05051	0.921513253397516	0.761788	-1.723891	-1.008624
Trial1	2	1	noBlindfold	counterclockwise	practice	Guided	1	0.5	-0.25	22.67728	0.048915	-1.45087	-1.05052	0.918863454880204	0.829549	-1.749281	-1.041239
Trial1	2	1	noBlindfold	counterclockwise	practice	Guided	1	0.5	-0.25	22.69728	0.051907	-1.45086	-1.05052	0.917398336462916	0.803322	-1.757745	-1.066002
Trial1	2	1	noBlindfold	counterclockwise	practice	Guided	1	0.5	-0.25	22.71729	0.055088	-1.45087	-1.05053	0.915857467531273	0.790403	-1.791599	-1.044988
Trial1	2	1	noBlindfold	counterclockwise	practice	Guided	1	0.5	-0.25	22.73727	0.058214	-1.45089	-1.05052	0.914334316466118	0.710707	-1.804295	-1.049124
Trial1	2	1	noBlindfold	counterclockwise	practice	Guided	1	0.5	-0.25	22.75728	0.061623	-1.4509	-1.05048	0.912656911374983	0.751132	-1.787368	-1.023605
Trial1	2	1	noBlindfold	counterclockwise	practice	Guided	1	0.5	-0.25	22.77728	0.068582	-1.45087	-1.05045	0.90930833188462	0.568473	-1.677341	-0.894391
Trial1	2	1	noBlindfold	counterclockwise	practice	Guided	1	0.5	-0.25	22.79727	0.07173	-1.45085	-1.05043	0.907801448874741	0.537101	-1.677341	-0.831448
Trial1	2	1	noBlindfold	counterclockwise	practice	Guided	1	0.5	-0.25	22.81728	0.075243	-1.45084	-1.05042	0.906140586259378	0.501989	-1.715427	-0.839945
Trial1	2	1	noBlindfold	counterclockwise	practice	Guided	1	0.5	-0.25	22.83728	0.078374	-1.45085	-1.05041	0.904668284502346	0.502172	-1.728122	-0.831317
Trial1	2	1	noBlindfold	counterclockwise	practice	Guided	1	0.5	-0.25	22.85728	0.0815	-1.45086	-1.05039	0.903197879334881	0.502179	-1.715427	-0.810366
Trial1	2	1	noBlindfold	counterclockwise	practice	Guided	1	0.5	-0.25	22.87727	0.087546	-1.45086	-1.05038	0.900403484158162	0.38648	-1.719659	-0.769085
Trial1	2	1	noBlindfold	counterclockwise	practice	Guided	1	0.5	-0.25	22.89728	0.09029701	-1.45086	-1.05037	0.899137722954646	0.377193	-1.711195	-0.722854
Trial1	2	1	noBlindfold	counterclockwise	practice	Guided	1	0.5	-0.25	22.91728	0.09291299	-1.45085	-1.05036	0.897939810208245	0.279374	-1.664645	-0.715579
Trial1	2	1	noBlindfold	counterclockwise	practice	Guided	1	0.5	-0.25	22.93727	0.095203	-1.45084	-1.05034	0.896886179669711	0.251609	-1.639255	-0.661192
Trial1	2	1	noBlindfold	counterclockwise	practice	Guided	1	0.5	-0.25	22.95728	0.09723999	-1.45082	-1.0503	0.895932874820373	0.260569	-1.630791	-0.619058
Trial1	2	1	noBlindfold	counterclockwise	practice	Guided	1	0.5	-0.25	22.97728	0.10056	-1.45081	-1.05028	0.894427493465298	0.157759	-1.618096	-0.574172
Trial1	2	1	noBlindfold	counterclockwise	practice	Guided	1	0.5	-0.25	22.99728	0.1018	-1.4508	-1.05028	0.893874413644956	0.108273	-1.53346	-0.566253
Trial1	2	1	noBlindfold	counterclockwise	practice	Guided	1	0.5	-0.25	23.01727	0.10265	-1.45079	-1.05028	0.893496082968552	0.068569	-1.567314	-0.554402
Trial1	2	1	noBlindfold	counterclockwise	practice	Guided	1	0.5	-0.25	23.03728	0.10313	-1.45078	-1.05029	0.893291589755957	0.056077	-1.580009	-0.613385
Trial1	2	1	noBlindfold	counterclockwise	practice	Guided	1	0.5	-0.25	23.05728	0.10324	-1.45078	-1.05029	0.893242721112761	0.105448	-1.613864	-0.642076
Trial1	2	1	noBlindfold	counterclockwise	practice	Guided	1	0.5	-0.25	23.07729	0.10324	-1.45078	-1.05029	0.893242721112761	-0.047547	-1.546155	-0.526664
Trial1	2	1	noBlindfold	counterclockwise	practice	Guided	1	0.5	-0.25	23.09727	0.10323	-1.45078	-1.05029	0.893247165674211	-0.150337	-1.44036	-0.494515
Trial1	2	1	noBlindfold	counterclockwise	practice	Guided	1	0.5	-0.25	23.11728	0.10322	-1.45075	-1.05028	0.893242742373312	-0.315567	-1.309174	-0.450567
Trial1	2	1	noBlindfold	counterclockwise	practice	Guided	1	0.5	-0.25	23.13728	0.1032	-1.4507	-1.05025	0.893224711477774	-0.459058	-1.207611	-0.368512
Trial1	2	1	noBlindfold	counterclockwise	practice	Guided	1	0.5	-0.25	23.15727	0.10309	-1.45064	-1.05016	0.893192956628686	-0.575838	-1.139902	-0.290289
Trial1	2	1	noBlindfold	counterclockwise	practice	Guided	1	0.5	-0.25	23.17728	0.10224	-1.45056	-1.05013	0.893544096825381	-0.692381	-1.118743	-0.232987
Trial1	2	1	noBlindfold	counterclockwise	practice	Guided	1	0.5	-0.25	23.19728	0.10137	-1.45056	-1.05012	0.893922751434014	-0.607693	-1.161061	-0.244224
Trial1	2	1	noBlindfold	counterclockwise	practice	Guided	1	0.5	-0.25	23.21729	0.1003	-1.45058	-1.05013	0.894409371065394	-0.544979	-1.241465	-0.276759
Trial1	2	1	noBlindfold	counterclockwise	practice	Guided	1	0.5	-0.25	23.23727	0.09905399	-1.45061	-1.05016	0.894993746410747	-0.615703	-1.292247	-0.315359
Trial1	2	1	noBlindfold	counterclockwise	practice	Guided	1	0.5	-0.25	23.25728	0.097613	-1.45065	-1.05021	0.895684844631763	-0.774366	-1.34726	-0.434879
Trial1	2	1	noBlindfold	counterclockwise	practice	Guided	1	0.5	-0.25	23.27728	0.093593	-1.45067	-1.0502	0.897489089259482	-0.961876	-1.254161	-0.407262
Trial1	2	1	noBlindfold	counterclockwise	practice	Guided	1	0.5	-0.25	23.29727	0.090828	-1.45063	-1.05019	0.898735620482806	-0.900119	-1.169525	-0.376582
Trial1	2	1	noBlindfold	counterclockwise	practice	Guided	1	0.5	-0.25	23.31728	0.087588	-1.45059	-1.05018	0.900206435042184	-0.869445	-1.152598	-0.350513
Trial1	2	1	noBlindfold	counterclockwise	practice	Guided	1	0.5	-0.25	23.33728	0.08405401	-1.45058	-1.0502	0.901848704027828	-0.77994	-1.22877	-0.412
Trial1	2	1	noBlindfold	counterclockwise	practice	Guided	1	0.5	-0.25	23.35728	0.080332	-1.45061	-1.05032	0.903677589452932	-0.720728	-1.368419	-0.54936
Trial1	2	1	noBlindfold	counterclockwise	practice	Guided	1	0.5	-0.25	23.37727	0.071969	-1.45075	-1.05036	0.907626909804333	-0.688349	-1.546155	-0.686489
Trial1	2	1	noBlindfold	counterclockwise	practice	Guided	1	0.5	-0.25	23.39728	0.067573	-1.45077	-1.05039	0.909734727298866	-0.572378	-1.495373	-0.815467
Trial1	2	1	noBlindfold	counterclockwise	practice	Guided	1	0.5	-0.25	23.41728	0.063295	-1.45075	-1.0504	0.911784759445625	-0.528389	-1.398042	-0.818757
Trial1	2	1	noBlindfold	counterclockwise	practice	Guided	1	0.5	-0.25	23.43727	0.058917	-1.45072	-1.05042	0.913907251964426	-0.453024	-1.406506	-0.826394
Trial1	2	1	noBlindfold	counterclockwise	practice	Guided	1	0.5	-0.25	23.45728	0.054893	-1.4507	-1.0505	0.915925955186252	-0.377147	-1.431896	-0.901173
Trial1	2	1	noBlindfold	counterclockwise	practice	Guided	1	0.5	-0.25	23.47728	0.046817	-1.45071	-1.05054	0.919912538344997	-0.176551	-1.461519	-1.088452
Trial1	2	1	noBlindfold	counterclockwise	practice	Guided	1	0.5	-0.25	23.49728	0.043632	-1.45072	-1.05057	0.921511852085462	-0.127666	-1.427665	-1.155277
Trial1	2	1	noBlindfold	counterclockwise	practice	Guided	1	0.5	-0.25	23.51727	0.040552	-1.45072	-1.0506	0.923067119144053	-0.034514	-1.39381	-1.192504
Trial1	2	1	noBlindfold	counterclockwise	practice	Guided	1	0.5	-0.25	23.53728	0.037969	-1.45071	-1.05064	0.924390087107301	-0.0122	-1.402274	-1.288817
Trial1	2	1	noBlindfold	counterclockwise	practice	Guided	1	0.5	-0.25	23.55728	0.036032	-1.4507	-1.05073	0.925437638704054	0.023503	-1.427665	-1.385399
Trial1	2	1	noBlindfold	counterclockwise	practice	Guided	1	0.5	-0.25	23.57729	0.033606	-1.45073	-1.05077	0.926690901487082	0.037251	-1.491142	-1.582745
Trial1	2	1	noBlindfold	counterclockwise	practice	Guided	1	0.5	-0.25	23.59727	0.033282	-1.45075	-1.05078	0.926862557886242	0.13091	-1.520764	-1.649528
Trial1	2	1	noBlindfold	counterclockwise	practice	Guided	1	0.5	-0.25	23.61728	0.033284	-1.45075	-1.05079	0.926870304986902	0.099957	-1.524996	-1.700067
Trial1	2	1	noBlindfold	counterclockwise	practice	Guided	1	0.5	-0.25	23.63728	0.033288	-1.45075	-1.05079	0.926868292226057	0.242387	-1.48691	-1.73745
Trial1	2	1	noBlindfold	counterclockwise	practice	Guided	1	0.5	-0.25	23.65727	0.033295	-1.45075	-1.05082	0.926890617350103	0.265113	-1.465751	-1.837931
Trial1	2	1	noBlindfold	counterclockwise	practice	Guided	1	0.5	-0.25	23.67728	0.033309	-1.45075	-1.05083	0.926892220041664	0.189546	-1.482678	-1.867611
Trial1	2	1	noBlindfold	counterclockwise	practice	Guided	1	0.5	-0.25	23.69728	0.033312	-1.45074	-1.05083	0.926890710117457	0.077985	-1.385347	-1.830367
Trial1	2	1	noBlindfold	counterclockwise	practice	Guided	1	0.5	-0.25	23.71729	0.033312	-1.45074	-1.05084	0.926899361826033	-0.086787	-1.326101	-1.801702
Trial1	2	1	noBlindfold	counterclockwise	practice	Guided	1	0.5	-0.25	23.73727	0.033309	-1.45073	-1.05084	0.926900871736146	-0.131194	-1.334565	-1.8103
Trial1	2	1	noBlindfold	counterclockwise	practice	Guided	1	0.5	-0.25	23.75728	0.033304	-1.45073	-1.05085	0.926912042468402	-0.157862	-1.271088	-1.810419
Trial1	2	1	noBlindfold	counterclockwise	practice	Guided	1	0.5	-0.25	23.77728	0.033295	-1.4507	-1.05086	0.92692512092331	-0.126868	-1.161061	-1.755621
Trial1	2	1	noBlindfold	counterclockwise	practice	Guided	1	0.5	-0.25	23.79727	0.033289	-1.45068	-1.05086	0.926928142652542	-0.135664	-1.084889	-1.76832
Trial1	2	1	noBlindfold	counterclockwise	practice	Guided	1	0.5	-0.25	23.81728	0.033281	-1.45065	-1.05086	0.926932169794254	-0.211164	-1.06373	-1.789656
Trial1	2	1	noBlindfold	counterclockwise	practice	Guided	1	0.5	-0.25	23.83728	0.033271	-1.45062	-1.05087	0.926945857736362	-0.277599	-1.004485	-1.844553
Trial1	2	1	noBlindfold	counterclockwise	practice	Guided	1	0.5	-0.25	23.85728	0.033261	-1.4506	-1.05089	0.926968195422407	-0.268531	-0.915617	-1.865513
Trial1	2	1	noBlindfold	counterclockwise	practice	Guided	1	0.5	-0.25	23.87727	0.033235	-1.45051	-1.0509	0.926989939772441	-0.263538	-0.750577	-1.953692
Trial1	2	1	noBlindfold	counterclockwise	practice	Guided	1	0.5	-0.25	23.89728	0.033217	-1.45047	-1.05091	0.927007653280771	-0.267999	-0.691331	-1.932711
Trial1	2	1	noBlindfold	counterclockwise	practice	Guided	1	0.5	-0.25	23.91728	0.033189	-1.45043	-1.05093	0.927039056883787	-0.307827	-0.623623	-1.962289
Trial1	2	1	noBlindfold	counterclockwise	practice	Guided	1	0.5	-0.25	23.93727	0.033144	-1.45039	-1.05094	0.927070367548324	-0.401287	-0.619391	-1.945886
Trial1	2	1	noBlindfold	counterclockwise	practice	Guided	1	0.5	-0.25	23.95728	0.033059	-1.45036	-1.05092	0.927095873345728	-0.450383	-0.534755	-1.887313
Trial1	2	1	noBlindfold	counterclockwise	practice	Guided	1	0.5	-0.25	23.97728	0.032708	-1.45028	-1.05088	0.927238214608679	-0.419672	-0.488052	-1.752757
Trial1	2	1	noBlindfold	counterclockwise	practice	Guided	1	0.5	-0.25	23.99728	0.032446	-1.45026	-1.05084	0.927335689035809	-0.33551	-0.487952	-1.655772
Trial1	2	1	noBlindfold	counterclockwise	practice	Guided	1	0.5	-0.25	24.01727	0.032148	-1.45024	-1.05081	0.927460035371006	-0.317934	-0.479357	-1.601078
Trial1	2	1	noBlindfold	counterclockwise	practice	Guided	1	0.5	-0.25	24.03728	0.031858	-1.45024	-1.05079	0.92758917086722	-0.255782	-0.555481	-1.563
Trial1	2	1	noBlindfold	counterclockwise	practice	Guided	1	0.5	-0.25	24.05728	0.031618	-1.45027	-1.0508	0.927718860489367	-0.20666	-0.62319	-1.596386
Trial1	2	1	noBlindfold	counterclockwise	practice	Guided	1	0.5	-0.25	24.07729	0.031486	-1.4503	-1.0508	0.927785510074245	-0.19304	-0.631654	-1.646723
Trial1	2	1	noBlindfold	counterclockwise	practice	Guided	1	0.5	-0.25	24.09727	0.031483	-1.4503	-1.0508	0.927787024444336	-0.099731	-0.614726	-1.616893
Trial1	2	1	noBlindfold	counterclockwise	practice	Guided	1	0.5	-0.25	24.11728	0.031481	-1.4503	-1.0508	0.927788034655481	-0.108919	-0.589336	-1.528769
Trial1	2	1	noBlindfold	counterclockwise	practice	Guided	1	0.5	-0.25	24.13728	0.031479	-1.4503	-1.05079	0.927780504782471	-0.08689	-0.555481	-1.469875
Trial1	2	1	noBlindfold	counterclockwise	practice	Guided	1	0.5	-0.25	24.15727	0.031476	-1.4503	-1.05075	0.927747449476125	-0.135983	-0.559713	-1.428081
Trial1	2	1	noBlindfold	counterclockwise	practice	Guided	1	0.5	-0.25	24.17728	0.031464	-1.45029	-1.05071	0.927718938337377	-0.154473	-0.508739	-1.226595
Trial1	2	1	noBlindfold	counterclockwise	practice	Guided	1	0.5	-0.25	24.19728	0.031449	-1.45028	-1.05067	0.92769204572904	-0.185732	-0.466308	-1.205689
Trial1	2	1	noBlindfold	counterclockwise	practice	Guided	1	0.5	-0.25	24.21729	0.031433	-1.45027	-1.05063	0.927665557583301	-0.24383	-0.461951	-1.134532
Trial1	2	1	noBlindfold	counterclockwise	practice	Guided	1	0.5	-0.25	24.23727	0.031406	-1.45026	-1.05059	0.927644730497655	-0.266396	-0.423741	-1.046424
Trial1	2	1	noBlindfold	counterclockwise	practice	Guided	1	0.5	-0.25	24.25728	0.031355	-1.45024	-1.05046	0.927558254873154	-0.226646	-0.415159	-0.958057
Trial1	2	1	noBlindfold	counterclockwise	practice	Guided	1	0.5	-0.25	24.27728	0.03111	-1.4502	-1.05039	0.927621686092463	-0.285309	-0.317625	-0.748307
Trial1	2	1	noBlindfold	counterclockwise	practice	Guided	1	0.5	-0.25	24.29727	0.030872	-1.45018	-1.05034	0.927698919874094	-0.241223	-0.347155	-0.622096
Trial1	2	1	noBlindfold	counterclockwise	practice	Guided	1	0.5	-0.25	24.31728	0.030523	-1.45016	-1.0503	0.927840905877491	-0.276804	-0.253975	-0.613829
Trial1	2	1	noBlindfold	counterclockwise	practice	Guided	1	0.5	-0.25	24.33728	0.030024	-1.45012	-1.05027	0.928067590256784	-0.299397	-0.148129	-0.517299
Trial1	2	1	noBlindfold	counterclockwise	practice	Guided	1	0.5	-0.25	24.35728	0.029441	-1.45008	-1.05013	0.928242320591603	-0.25084	-0.131166	-0.412135
Trial1	2	1	noBlindfold	counterclockwise	practice	Guided	1	0.5	-0.25	24.37727	0.02767	-1.45006	-1.05006	0.929081097138054	-0.252044	-0.13533	-0.058963
Trial1	2	1	noBlindfold	counterclockwise	practice	Guided	1	0.5	-0.25	24.39728	0.026516	-1.45007	-1.05001	0.929625216940057	-0.189862	-0.198759	-0.033675
Trial1	2	1	noBlindfold	counterclockwise	practice	Guided	1	0.5	-0.25	24.41728	0.02527	-1.4501	-1.04995	0.930208891111509	-0.216881	-0.287559	0.100804
Trial1	2	1	noBlindfold	counterclockwise	practice	Guided	1	0.5	-0.25	24.43727	0.023938	-1.45013	-1.04993	0.930872168934116	-0.176804	-0.300171	0.117741
Trial1	2	1	noBlindfold	counterclockwise	practice	Guided	1	0.5	-0.25	24.45728	0.022521	-1.45016	-1.04997	0.931632033184269	-0.350364	-0.431254	0.171892
Trial1	2	1	noBlindfold	counterclockwise	practice	Guided	1	0.5	-0.25	24.47728	0.019091	-1.45025	-1.05008	0.93348882184623	-0.843381	-0.401494	-0.169439
Trial1	2	1	noBlindfold	counterclockwise	practice	Guided	1	0.5	-0.25	24.49728	0.016635	-1.45021	-1.05015	0.93481645468655	-0.994389	-0.295603	-0.333213
Trial1	2	1	noBlindfold	counterclockwise	practice	Guided	1	0.5	-0.25	24.51727	0.01334	-1.45017	-1.05015	0.936524445462304	-1.105894	-0.405533	-0.274038
Trial1	2	1	noBlindfold	counterclockwise	practice	Guided	1	0.5	-0.25	24.53728	0.0091809	-1.45019	-1.05015	0.938692425994789	-1.137204	-0.468887	-0.273348
Trial1	2	1	noBlindfold	counterclockwise	practice	Guided	1	0.5	-0.25	24.55728	0.0043384	-1.45022	-1.05021	0.941284475796945	-1.115112	-0.422211	-0.364851
Trial1	2	1	noBlindfold	counterclockwise	practice	Guided	1	0.5	-0.25	24.57729	-0.007831099	-1.45022	-1.05022	0.947757613649645	-1.365004	-0.523542	-0.416988
Trial1	2	1	noBlindfold	counterclockwise	practice	Guided	1	0.5	-0.25	24.59727	-0.015303	-1.45024	-1.05022	0.95178214437491	-1.530111	-0.485354	-0.419202
Trial1	2	1	noBlindfold	counterclockwise	practice	Guided	1	0.5	-0.25	24.61728	-0.024365	-1.45024	-1.05023	0.956727102457554	-1.544181	-0.459832	-0.467466
Trial1	2	1	noBlindfold	counterclockwise	practice	Guided	1	0.5	-0.25	24.63728	-0.034019	-1.45023	-1.05024	0.962060504638581	-1.58935	-0.459701	-0.473459
Trial1	2	1	noBlindfold	counterclockwise	practice	Guided	1	0.5	-0.25	24.65727	-0.044434	-1.45023	-1.05022	0.96786385861582	-1.598906	-0.476518	-0.462489
Trial1	2	1	noBlindfold	counterclockwise	practice	Guided	1	0.5	-0.25	24.67728	-0.069558	-1.45027	-1.0502	0.98219974267222	-1.577565	-0.633026	-0.385396
Trial1	2	1	noBlindfold	counterclockwise	practice	Guided	1	0.5	-0.25	24.69728	-0.08393101	-1.45031	-1.05022	0.990619749960121	-1.640951	-0.675344	-0.406484
Trial1	2	1	noBlindfold	counterclockwise	practice	Guided	1	0.5	-0.25	24.71729	-0.098894	-1.45034	-1.05024	0.999528961381205	-1.541093	-0.751516	-0.517745
Trial1	2	1	noBlindfold	counterclockwise	practice	Guided	1	0.5	-0.25	24.73727	-0.11479	-1.45037	-1.05026	1.00914950278986	-1.462209	-0.874238	-0.512447
Trial1	2	1	noBlindfold	counterclockwise	practice	Guided	1	0.5	-0.25	24.75728	-0.13204	-1.45042	-1.05032	1.01979728987619	-1.553906	-0.954642	-0.590154
Trial1	2	1	noBlindfold	counterclockwise	practice	Guided	1	0.5	-0.25	24.77728	-0.16799	-1.45053	-1.05036	1.04249062892966	-1.106256	-1.178928	-0.723302
Trial1	2	1	noBlindfold	counterclockwise	practice	Guided	1	0.5	-0.25	24.79727	-0.18577	-1.45059	-1.05038	1.05398701632639	-1.0557	-1.280491	-0.759714
Trial1	2	1	noBlindfold	counterclockwise	practice	Guided	1	0.5	-0.25	24.81728	-0.20496	-1.45064	-1.0504	1.06658744387917	-1.134889	-1.352432	-0.809328
Trial1	2	1	noBlindfold	counterclockwise	practice	Guided	1	0.5	-0.25	24.83728	-0.22377	-1.45068	-1.05041	1.07911965135283	-0.794918	-1.51324	-0.825524
Trial1	2	1	noBlindfold	counterclockwise	practice	Guided	1	0.5	-0.25	24.85728	-0.24316	-1.45075	-1.05041	1.09221929902477	-0.628437	-1.60634	-0.837627
Trial1	2	1	noBlindfold	counterclockwise	practice	Guided	1	0.5	-0.25	24.87727	-0.28015	-1.45083	-1.05041	1.1177165277739	-0.396083	-1.733294	-0.818525
Trial1	2	1	noBlindfold	counterclockwise	practice	Guided	1	0.5	-0.25	24.89728	-0.29856	-1.45087	-1.05041	1.13064330493294	-0.461621	-1.741757	-0.844223
Trial1	2	1	noBlindfold	counterclockwise	practice	Guided	1	0.5	-0.25	24.91728	-0.30569	-1.45087	-1.0504	1.13568329685131	-1.023256	-1.754453	-0.93265
Trial1	2	1	noBlindfold	counterclockwise	practice	Guided	1	0.5	-0.25	24.93727	-0.30337	-1.45087	-1.05028	1.13395396038433	-3.127597	-1.576717	-0.379422
Trial1	2	1	noBlindfold	counterclockwise	practice	Guided	1	0.5	-0.25	24.95728	-0.30203	-1.45078	-1.04989	1.1327295328179	-3.816675	-0.984265	0.070206
Trial1	2	1	noBlindfold	counterclockwise	practice	Guided	1	0.5	-0.25	24.97728	-0.30133	-1.45035	-1.0493	1.13181720600598	-0.885232	-0.294376	0.603422
Trial1	2	1	noBlindfold	counterclockwise	practice	Guided	1	0.5	-0.25	24.99728	-0.30066	-1.4502	-1.04829	1.13062964985935	-0.194179	-0.493175	0.514877
Trial1	2	1	noBlindfold	counterclockwise	practice	Guided	1	0.5	-0.25	25.01727	-0.30013	-1.45024	-1.0472	1.12948475677203	-0.494743	-0.882477	0.359493
Trial1	2	1	noBlindfold	counterclockwise	practice	Guided	1	0.5	-0.25	25.03728	-0.30009	-1.4504	-1.04638	1.12887783096533	-1.254065	-1.347975	0.126705
Trial1	2	1	noBlindfold	counterclockwise	practice	Guided	1	0.5	-0.25	25.05728	-0.30048	-1.45064	-1.04621	1.12903440516996	-2.122245	-1.66536	-0.201352
Trial1	2	1	noBlindfold	counterclockwise	practice	Guided	1	0.5	-0.25	25.07729	-0.30089	-1.45074	-1.04621	1.12932512352549	-1.880004	-1.26757	-0.161025
Trial1	2	1	noBlindfold	counterclockwise	practice	Guided	1	0.5	-0.25	25.09727	-0.30088	-1.45073	-1.04622	1.12932501920522	-1.3441	-1.381829	-0.0026504
Trial1	2	1	noBlindfold	counterclockwise	practice	Guided	1	0.5	-0.25	25.11728	-0.30087	-1.45072	-1.04622	1.12931791792676	-1.275487	-1.301425	-0.085946
Trial1	2	1	noBlindfold	counterclockwise	practice	Guided	1	0.5	-0.25	25.13728	-0.30084	-1.45072	-1.04622	1.12929665662479	-1.500665	-1.386061	-0.143455
Trial1	2	1	noBlindfold	counterclockwise	practice	Guided	1	0.5	-0.25	25.15727	-0.30084	-1.45072	-1.04623	1.12930371680471	-1.875562	-1.534174	-0.160914
Trial1	2	1	noBlindfold	counterclockwise	practice	Guided	1	0.5	-0.25	25.17728	-0.30092	-1.45071	-1.04623	1.12936042117981	-2.405099	-1.174471	-0.045526
Trial1	2	1	noBlindfold	counterclockwise	practice	Guided	1	0.5	-0.25	25.19728	-0.30101	-1.4507	-1.04622	1.12941719188555	-2.493532	-1.204093	0.176909
Trial1	2	1	noBlindfold	counterclockwise	practice	Guided	1	0.5	-0.25	25.21729	-0.30107	-1.45069	-1.04619	1.12943866846755	-2.596446	-1.089835	0.269605
Trial1	2	1	noBlindfold	counterclockwise	practice	Guided	1	0.5	-0.25	25.23727	-0.30113	-1.45065	-1.04615	1.1294529848713	-2.785091	-1.077139	0.33656
Trial1	2	1	noBlindfold	counterclockwise	practice	Guided	1	0.5	-0.25	25.25728	-0.30125	-1.45063	-1.04609	1.12949583040693	-3.05947	-1.140616	0.377774
Trial1	2	1	noBlindfold	counterclockwise	practice	Guided	1	0.5	-0.25	25.27728	-0.30145	-1.4506	-1.04606	1.12961665379297	-3.399158	-0.945954	0.350327
Trial1	2	1	noBlindfold	counterclockwise	practice	Guided	1	0.5	-0.25	25.29727	-0.30153	-1.45058	-1.04602	1.12964518159514	-3.441088	-0.954417	0.410953
Trial1	2	1	noBlindfold	counterclockwise	practice	Guided	1	0.5	-0.25	25.31728	-0.3016	-1.45056	-1.04598	1.1296666313512	-3.536187	-0.903636	0.478057
Trial1	2	1	noBlindfold	counterclockwise	practice	Guided	1	0.5	-0.25	25.33728	-0.30165	-1.45054	-1.04594	1.12967395849667	-3.588092	-0.882477	0.51386
Trial1	2	1	noBlindfold	counterclockwise	practice	Guided	1	0.5	-0.25	25.35728	-0.30169	-1.45052	-1.04591	1.12968119620669	-3.558886	-0.941722	0.571383
Trial1	2	1	noBlindfold	counterclockwise	practice	Guided	1	0.5	-0.25	25.37727	-0.3017	-1.45052	-1.0459	1.12968122638012	-3.495094	-1.017894	0.501207
Trial1	2	1	noBlindfold	counterclockwise	practice	Guided	1	0.5	-0.25	25.39728	-0.30171	-1.45052	-1.04589	1.1296812778806	-3.464158	-1.098298	0.495567
Trial1	2	1	noBlindfold	counterclockwise	practice	Guided	1	0.5	-0.25	25.41728	-0.30171	-1.45052	-1.04587	1.12966725229712	-3.403185	-1.094067	0.463228
Trial1	2	1	noBlindfold	counterclockwise	practice	Guided	1	0.5	-0.25	25.43727	-0.30171	-1.45052	-1.04586	1.12966011359494	-3.370261	-1.077139	0.503941
Trial1	2	1	noBlindfold	counterclockwise	practice	Guided	1	0.5	-0.25	25.45728	-0.3017	-1.45052	-1.04583	1.12963192703259	-3.419531	-1.094067	0.497553
Trial1	2	1	noBlindfold	counterclockwise	practice	Guided	1	0.5	-0.25	25.47728	-0.3017	-1.45053	-1.04582	1.12962487244932	-3.32708	-1.05598	0.500588
Trial1	2	1	noBlindfold	counterclockwise	practice	Guided	1	0.5	-0.25	25.49728	-0.3017	-1.45053	-1.04581	1.12961781791077	-3.259853	-1.089835	0.469974
Trial1	2	1	noBlindfold	counterclockwise	practice	Guided	1	0.5	-0.25	25.51727	-0.30169	-1.45053	-1.0458	1.1296036778169	-3.260581	-1.106762	0.465108
Trial1	2	1	noBlindfold	counterclockwise	practice	Guided	1	0.5	-0.25	25.53728	-0.30168	-1.45053	-1.04579	1.12958951657206	-3.177739	-1.127921	0.423619
Trial1	2	1	noBlindfold	counterclockwise	practice	Guided	1	0.5	-0.25	25.55728	-0.30167	-1.45054	-1.04576	1.12956135151898	-3.107513	-1.229484	0.399493
Trial1	2	1	noBlindfold	counterclockwise	practice	Guided	1	0.5	-0.25	25.57729	-0.30165	-1.45055	-1.04575	1.12954008347838	-3.086375	-1.250643	0.385029
Trial1	2	1	noBlindfold	counterclockwise	practice	Guided	1	0.5	-0.25	25.59727	-0.30164	-1.45056	-1.04574	1.12952594338498	-2.946567	-1.31412	0.413355
Trial1	2	1	noBlindfold	counterclockwise	practice	Guided	1	0.5	-0.25	25.61728	-0.30162	-1.45057	-1.04573	1.12950469653832	-2.922064	-1.31412	0.361787
Trial1	2	1	noBlindfold	counterclockwise	practice	Guided	1	0.5	-0.25	25.63728	-0.3016	-1.45058	-1.04572	1.1294834497348	-2.874611	-1.364902	0.326028
Trial1	2	1	noBlindfold	counterclockwise	practice	Guided	1	0.5	-0.25	25.65727	-0.30158	-1.45059	-1.0457	1.12945523237819	-2.834419	-1.36067	0.328448
Trial1	2	1	noBlindfold	counterclockwise	practice	Guided	1	0.5	-0.25	25.67728	-0.30153	-1.4506	-1.0457	1.12941974178989	-2.680444	-1.381829	0.285041
Trial1	2	1	noBlindfold	counterclockwise	practice	Guided	1	0.5	-0.25	25.69728	-0.30151	-1.45061	-1.04569	1.12939849524707	-2.641698	-1.347975	0.252755
Trial1	2	1	noBlindfold	counterclockwise	practice	Guided	1	0.5	-0.25	25.71729	-0.30148	-1.45062	-1.04568	1.12937005840181	-2.562758	-1.373365	0.218183
Trial1	2	1	noBlindfold	counterclockwise	practice	Guided	1	0.5	-0.25	25.73727	-0.30145	-1.45062	-1.04567	1.12934181085464	-2.504782	-1.386061	0.233212
Trial1	2	1	noBlindfold	counterclockwise	practice	Guided	1	0.5	-0.25	25.75728	-0.30142	-1.45063	-1.04566	1.12931345834511	-2.438098	-1.402988	0.222845
Trial1	2	1	noBlindfold	counterclockwise	practice	Guided	1	0.5	-0.25	25.77728	-0.30138	-1.45065	-1.04565	1.12927802110745	-2.429935	-1.551101	0.205574
Trial1	2	1	noBlindfold	counterclockwise	practice	Guided	1	0.5	-0.25	25.79727	-0.30137	-1.45066	-1.04565	1.12927091509985	-2.369319	-1.538406	0.165108
Trial1	2	1	noBlindfold	counterclockwise	practice	Guided	1	0.5	-0.25	25.81728	-0.30135	-1.45067	-1.04565	1.1292567243654	-2.329489	-1.474929	0.141415
Trial1	2	1	noBlindfold	counterclockwise	practice	Guided	1	0.5	-0.25	25.83728	-0.30133	-1.45068	-1.04564	1.12923547838708	-2.292366	-1.517247	0.090288
Trial1	2	1	noBlindfold	counterclockwise	practice	Guided	1	0.5	-0.25	25.85728	-0.30131	-1.45068	-1.04564	1.12922128791556	-2.199545	-1.521478	0.073662
Trial1	2	1	noBlindfold	counterclockwise	practice	Guided	1	0.5	-0.25	25.87727	-0.30128	-1.4507	-1.04564	1.12919999196408	-2.187403	-1.584955	0.156431
Trial1	2	1	noBlindfold	counterclockwise	practice	Guided	1	0.5	-0.25	25.89728	-0.30126	-1.45071	-1.04563	1.12917874624689	-2.195755	-1.614578	0.161744
Trial1	2	1	noBlindfold	counterclockwise	practice	Guided	1	0.5	-0.25	25.91728	-0.30124	-1.45072	-1.04563	1.1291645563022	-2.156826	-1.597651	0.134834
Trial1	2	1	noBlindfold	counterclockwise	practice	Guided	1	0.5	-0.25	25.93727	-0.30123	-1.45072	-1.04562	1.12915039504849	-2.093501	-1.559565	0.157319
Trial1	2	1	noBlindfold	counterclockwise	practice	Guided	1	0.5	-0.25	25.95728	-0.30122	-1.45073	-1.04562	1.12914331071538	-2.094405	-1.580724	0.13631
Trial1	2	1	noBlindfold	counterclockwise	practice	Guided	1	0.5	-0.25	25.97728	-0.30119	-1.45074	-1.04561	1.12911495977905	-2.100052	-1.496088	0.174207
Trial1	2	1	noBlindfold	counterclockwise	practice	Guided	1	0.5	-0.25	25.99728	-0.30118	-1.45074	-1.0456	1.12910090366998	-2.200685	-1.487624	0.254286
Trial1	2	1	noBlindfold	counterclockwise	practice	Guided	1	0.5	-0.25	26.01727	-0.30117	-1.45074	-1.0456	1.12909379832145	-2.288161	-1.449538	0.29163
Trial1	2	1	noBlindfold	counterclockwise	practice	Guided	1	0.5	-0.25	26.03728	-0.30117	-1.45074	-1.04559	1.12908665841673	-2.397329	-1.449538	0.342489
Trial1	2	1	noBlindfold	counterclockwise	practice	Guided	1	0.5	-0.25	26.05728	-0.30118	-1.45073	-1.04552	1.12904454202275	-2.627616	-1.36067	0.373341
Trial1	2	1	noBlindfold	counterclockwise	practice	Guided	1	0.5	-0.25	26.07729	-0.30126	-1.45068	-1.04534	1.12897448674769	-3.040602	-1.005199	0.609508
Trial1	2	1	noBlindfold	counterclockwise	practice	Guided	1	0.5	-0.25	26.09727	-0.3014	-1.4506	-1.04497	1.12881323820695	-3.29677	-0.89094	0.763463
Trial1	2	1	noBlindfold	counterclockwise	practice	Guided	1	0.5	-0.25	26.11728	-0.30157	-1.4505	-1.04435	1.12849733706982	-3.59302	-0.780913	0.789435
Trial1	2	1	noBlindfold	counterclockwise	practice	Guided	1	0.5	-0.25	26.13728	-0.30174	-1.45044	-1.0433	1.12787940598879	-3.90529	-0.662423	1.113365
Trial1	2	1	noBlindfold	counterclockwise	practice	Guided	1	0.5	-0.25	26.15727	-0.30189	-1.45036	-1.03939	1.12523958274341	-4.089621	-0.476196	1.205301
Trial1	2	1	noBlindfold	counterclockwise	practice	Guided	1	0.5	-0.25	26.17728	-0.30217	-1.4502	-1.03639	1.12333691439455	-4.587275	-0.171295	1.408213
Trial1	2	1	noBlindfold	counterclockwise	practice	Guided	1	0.5	-0.25	26.19728	-0.30229	-1.45012	-1.0326	1.12077297564357	-4.797897	-0.10778	1.480568
Trial1	2	1	noBlindfold	counterclockwise	practice	Guided	1	0.5	-0.25	26.21729	-0.30239	-1.45007	-1.02806	1.117679304294	-4.882837	-0.205072	1.471877
Trial1	2	1	noBlindfold	counterclockwise	practice	Guided	1	0.5	-0.25	26.23727	-0.30245	-1.45008	-1.02282	1.11408112385135	-4.923345	-0.209245	1.461186
Trial1	2	1	noBlindfold	counterclockwise	practice	Guided	1	0.5	-0.25	26.25728	-0.30245	-1.4501	-1.01029	1.10542613011254	-4.865416	-0.200724	1.357951
Trial1	2	1	noBlindfold	counterclockwise	practice	Guided	1	0.5	-0.25	26.27728	-0.30238	-1.45015	-1.00331	1.10058600794479	-4.691143	-0.357129	1.224836
Trial1	2	1	noBlindfold	counterclockwise	practice	Guided	1	0.5	-0.25	26.29727	-0.30232	-1.45017	-0.99572	1.09536101331945	-4.540597	-0.530529	1.142518
Trial1	2	1	noBlindfold	counterclockwise	practice	Guided	1	0.5	-0.25	26.31728	-0.30227	-1.45022	-0.98807	1.09013049061154	-4.493208	-0.551614	1.001961
Trial1	2	1	noBlindfold	counterclockwise	practice	Guided	1	0.5	-0.25	26.33728	-0.30224	-1.45025	-0.97999	1.08465404645339	-4.508329	-0.521959	0.960771
Trial1	2	1	noBlindfold	counterclockwise	practice	Guided	1	0.5	-0.25	26.35728	-0.30223	-1.45027	-0.96367	1.07373081565355	-4.438486	-0.517723	1.029428
Trial1	2	1	noBlindfold	counterclockwise	practice	Guided	1	0.5	-0.25	26.37727	-0.30218	-1.45026	-0.95503	1.06797007200511	-4.237315	-0.60226	0.85288
Trial1	2	1	noBlindfold	counterclockwise	practice	Guided	1	0.5	-0.25	26.39728	-0.30212	-1.45028	-0.94673	1.0624637462569	-4.074344	-0.610724	1.001513
Trial1	2	1	noBlindfold	counterclockwise	practice	Guided	1	0.5	-0.25	26.41728	-0.30206	-1.4503	-0.93773	1.05653813424501	-4.038511	-0.598029	0.903428
Trial1	2	1	noBlindfold	counterclockwise	practice	Guided	1	0.5	-0.25	26.43727	-0.30199	-1.4503	-0.92884	1.05071960317601	-3.881549	-0.661506	0.825261
Trial1	2	1	noBlindfold	counterclockwise	practice	Guided	1	0.5	-0.25	26.45728	-0.30192	-1.45033	-0.91009	1.03865030168085	-3.704077	-0.703824	0.91017
Trial1	2	1	noBlindfold	counterclockwise	practice	Guided	1	0.5	-0.25	26.47728	-0.3018	-1.45038	-0.90024	1.03232520218695	-3.521908	-0.801155	0.999271
Trial1	2	1	noBlindfold	counterclockwise	practice	Guided	1	0.5	-0.25	26.49728	-0.30175	-1.45042	-0.89041	1.02612282170591	-3.383872	-0.830778	1.098482
Trial1	2	1	noBlindfold	counterclockwise	practice	Guided	1	0.5	-0.25	26.51727	-0.30168	-1.45041	-0.88032	1.01980102885756	-3.206894	-0.720751	0.968971
Trial1	2	1	noBlindfold	counterclockwise	practice	Guided	1	0.5	-0.25	26.53728	-0.30161	-1.45039	-0.86989	1.0133322068548	-3.037753	-0.877327	1.167625
Trial1	2	1	noBlindfold	counterclockwise	practice	Guided	1	0.5	-0.25	26.55728	-0.30154	-1.45042	-0.84778	0.999903664400622	-2.853568	-0.822314	1.100796
Trial1	2	1	noBlindfold	counterclockwise	practice	Guided	1	0.5	-0.25	26.57729	-0.3014	-1.45048	-0.83643	0.993046856786871	-2.654095	-1.160858	1.200546
Trial1	2	1	noBlindfold	counterclockwise	practice	Guided	1	0.5	-0.25	26.59727	-0.30134	-1.45054	-0.8245	0.986000024241044	-2.606276	-1.050831	0.947458
Trial1	2	1	noBlindfold	counterclockwise	practice	Guided	1	0.5	-0.25	26.61728	-0.3013	-1.45056	-0.81269	0.979133177181067	-2.521534	-1.304739	1.048979
Trial1	2	1	noBlindfold	counterclockwise	practice	Guided	1	0.5	-0.25	26.63728	-0.30127	-1.4506	-0.80037	0.972080623451488	-2.497799	-1.186249	0.879953
Trial1	2	1	noBlindfold	counterclockwise	practice	Guided	1	0.5	-0.25	26.65727	-0.30124	-1.45061	-0.77623	0.958594588496662	-2.420816	-1.266653	1.007025
Trial1	2	1	noBlindfold	counterclockwise	practice	Guided	1	0.5	-0.25	26.67728	-0.30121	-1.45068	-0.76426	0.952050855373804	-2.381875	-1.567111	0.807208
Trial1	2	1	noBlindfold	counterclockwise	practice	Guided	1	0.5	-0.25	26.69728	-0.3012	-1.45075	-0.7518	0.945370130989341	-2.424521	-1.545952	0.621009
Trial1	2	1	noBlindfold	counterclockwise	practice	Guided	1	0.5	-0.25	26.71729	-0.3012	-1.45079	-0.74069	0.93952015041382	-2.36724	-1.719456	0.605964
Trial1	2	1	noBlindfold	counterclockwise	practice	Guided	1	0.5	-0.25	26.73727	-0.3012	-1.45085	-0.72928	0.933611673807742	-2.376104	-1.740615	0.606402
Trial1	2	1	noBlindfold	counterclockwise	practice	Guided	1	0.5	-0.25	26.75728	-0.3012	-1.45088	-0.70854	0.923136174144878	-2.381996	-1.812555	0.37557
Trial1	2	1	noBlindfold	counterclockwise	practice	Guided	1	0.5	-0.25	26.77728	-0.30118	-1.45097	-0.699	0.918417335085771	-2.351227	-2.091854	0.241842
Trial1	2	1	noBlindfold	counterclockwise	practice	Guided	1	0.5	-0.25	26.79727	-0.30118	-1.45102	-0.68967	0.913892269441864	-2.370192	-2.151099	0.497089
Trial1	2	1	noBlindfold	counterclockwise	practice	Guided	1	0.5	-0.25	26.81728	-0.30119	-1.45105	-0.6811	0.909809082290653	-2.428728	-2.041072	0.424208
Trial1	2	1	noBlindfold	counterclockwise	practice	Guided	1	0.5	-0.25	26.83728	-0.3012	-1.45105	-0.67299	0.906003313667411	-2.382347	-2.206113	0.435846
Trial1	2	1	noBlindfold	counterclockwise	practice	Guided	1	0.5	-0.25	26.85728	-0.3012	-1.45108	-0.65782	0.899020930665065	-2.339458	-2.159563	0.522198
Trial1	2	1	noBlindfold	counterclockwise	practice	Guided	1	0.5	-0.25	26.87727	-0.30118	-1.45104	-0.65087	0.895871715042026	-2.328293	-2.17649	0.672052
Trial1	2	1	noBlindfold	counterclockwise	practice	Guided	1	0.5	-0.25	26.89728	-0.30119	-1.45104	-0.64388	0.892774809366147	-2.398042	-1.969132	0.704771
Trial1	2	1	noBlindfold	counterclockwise	practice	Guided	1	0.5	-0.25	26.91728	-0.3012	-1.45101	-0.63714	0.889830773199701	-2.515597	-1.935277	0.861591
Trial1	2	1	noBlindfold	counterclockwise	practice	Guided	1	0.5	-0.25	26.93727	-0.30124	-1.45099	-0.63016	0.886852377195268	-2.569896	-1.990291	0.921653
Trial1	2	1	noBlindfold	counterclockwise	practice	Guided	1	0.5	-0.25	26.95728	-0.30127	-1.45099	-0.61607	0.880931808165198	-2.54459	-2.007218	1.102825
Trial1	2	1	noBlindfold	counterclockwise	practice	Guided	1	0.5	-0.25	26.97728	-0.30125	-1.45097	-0.60836	0.877737669330815	-2.426401	-1.952205	1.118341
Trial1	2	1	noBlindfold	counterclockwise	practice	Guided	1	0.5	-0.25	26.99728	-0.30123	-1.45098	-0.60043	0.874511680712886	-2.399938	-2.070695	1.437125
Trial1	2	1	noBlindfold	counterclockwise	practice	Guided	1	0.5	-0.25	27.01727	-0.30121	-1.45102	-0.59196	0.871133824500889	-2.386341	-2.142636	1.537553
Trial1	2	1	noBlindfold	counterclockwise	practice	Guided	1	0.5	-0.25	27.03728	-0.3012	-1.45104	-0.58292	0.867615802178615	-2.407525	-2.053768	1.637645
Trial1	2	1	noBlindfold	counterclockwise	practice	Guided	1	0.5	-0.25	27.05728	-0.30121	-1.45104	-0.56267	0.860058145670978	-2.414963	-2.117245	1.686317
Trial1	2	1	noBlindfold	counterclockwise	practice	Guided	1	0.5	-0.25	27.07729	-0.30122	-1.45109	-0.55167	0.856129830065726	-2.475047	-2.096086	1.731451
Trial1	2	1	noBlindfold	counterclockwise	practice	Guided	1	0.5	-0.25	27.09727	-0.30122	-1.45109	-0.54005	0.852104751673444	-2.328968	-2.34153	1.708116
Trial1	2	1	noBlindfold	counterclockwise	practice	Guided	1	0.5	-0.25	27.11728	-0.30119	-1.45114	-0.52755	0.847902937124004	-2.244028	-2.261126	1.616052
Trial1	2	1	noBlindfold	counterclockwise	practice	Guided	1	0.5	-0.25	27.13728	-0.30113	-1.45115	-0.51501	0.84382437239694	-2.206414	-2.383848	1.559844
Trial1	2	1	noBlindfold	counterclockwise	practice	Guided	1	0.5	-0.25	27.15727	-0.30108	-1.45117	-0.48833	0.835781275207923	-2.124214	-2.324603	1.40904
Trial1	2	1	noBlindfold	counterclockwise	practice	Guided	1	0.5	-0.25	27.17728	-0.30102	-1.45123	-0.47559	0.832180195934846	-2.029934	-2.557352	1.23286
Trial1	2	1	noBlindfold	counterclockwise	practice	Guided	1	0.5	-0.25	27.19728	-0.30102	-1.45127	-0.46206	0.828614795992129	-2.002495	-2.519266	1.050776
Trial1	2	1	noBlindfold	counterclockwise	practice	Guided	1	0.5	-0.25	27.21729	-0.30102	-1.45129	-0.44894	0.825354560122506	-2.075532	-2.675842	1.20155
Trial1	2	1	noBlindfold	counterclockwise	practice	Guided	1	0.5	-0.25	27.23727	-0.30102	-1.45132	-0.43557	0.822234309752842	-2.02866	-2.595438	0.96409
Trial1	2	1	noBlindfold	counterclockwise	practice	Guided	1	0.5	-0.25	27.25728	-0.30102	-1.45132	-0.41059	0.816959105764696	-1.961979	-2.71816	0.864457
Trial1	2	1	noBlindfold	counterclockwise	practice	Guided	1	0.5	-0.25	27.27728	-0.30097	-1.45136	-0.39848	0.814616031900925	-1.875645	-2.650452	0.520086
Trial1	2	1	noBlindfold	counterclockwise	practice	Guided	1	0.5	-0.25	27.29727	-0.30095	-1.45136	-0.3873	0.812632865123139	-1.921246	-2.921287	0.497063
Trial1	2	1	noBlindfold	counterclockwise	practice	Guided	1	0.5	-0.25	27.31728	-0.30093	-1.45142	-0.37675	0.810897289969152	-1.783142	-2.925519	0.402282
Trial1	2	1	noBlindfold	counterclockwise	practice	Guided	1	0.5	-0.25	27.33728	-0.30091	-1.45145	-0.36682	0.809384784233707	-1.807596	-2.900128	0.450165
Trial1	2	1	noBlindfold	counterclockwise	practice	Guided	1	0.5	-0.25	27.35728	-0.3009	-1.45148	-0.34877	0.806967372987174	-1.810158	-3.162499	0.395232
Trial1	2	1	noBlindfold	counterclockwise	practice	Guided	1	0.5	-0.25	27.37727	-0.3009	-1.45149	-0.34068	0.806017178851558	-1.842432	-3.02285	0.371616
Trial1	2	1	noBlindfold	counterclockwise	practice	Guided	1	0.5	-0.25	27.39728	-0.30091	-1.45149	-0.33348	0.80524886353718	-1.809495	-2.849346	0.407924
Trial1	2	1	noBlindfold	counterclockwise	practice	Guided	1	0.5	-0.25	27.41728	-0.30091	-1.45145	-0.32686	0.804589509251159	-1.825451	-2.912823	0.446563
Trial1	2	1	noBlindfold	counterclockwise	practice	Guided	1	0.5	-0.25	27.43727	-0.30091	-1.45144	-0.32073	0.804027083208747	-1.858385	-2.950909	0.502789
Trial1	2	1	noBlindfold	counterclockwise	practice	Guided	1	0.5	-0.25	27.45728	-0.30093	-1.45147	-0.30926	0.803119295736205	-1.909921	-2.862042	0.635638
Trial1	2	1	noBlindfold	counterclockwise	practice	Guided	1	0.5	-0.25	27.47728	-0.30098	-1.45144	-0.30373	0.802780092668413	-1.963439	-2.819724	0.792171
Trial1	2	1	noBlindfold	counterclockwise	practice	Guided	1	0.5	-0.25	27.49728	-0.30098	-1.45144	-0.29846	0.802444599554899	-1.931513	-2.917055	1.019577
Trial1	2	1	noBlindfold	counterclockwise	practice	Guided	1	0.5	-0.25	27.51727	-0.30097	-1.45142	-0.29318	0.802133081869084	-1.917136	-2.828187	1.039978
Trial1	2	1	noBlindfold	counterclockwise	practice	Guided	1	0.5	-0.25	27.53728	-0.30096	-1.4514	-0.28784	0.801853349931842	-1.878702	-2.713929	1.025764
Trial1	2	1	noBlindfold	counterclockwise	practice	Guided	1	0.5	-0.25	27.55728	-0.30094	-1.45138	-0.27676	0.801386917418645	-1.863118	-2.832419	1.14265
Trial1	2	1	noBlindfold	counterclockwise	practice	Guided	1	0.5	-0.25	27.57729	-0.30089	-1.45143	-0.27093	0.801163438101188	-1.811499	-2.849346	1.194988
Trial1	2	1	noBlindfold	counterclockwise	practice	Guided	1	0.5	-0.25	27.59727	-0.30088	-1.45146	-0.26509	0.801022163251223	-1.770021	-3.010155	1.315008
Trial1	2	1	noBlindfold	counterclockwise	practice	Guided	1	0.5	-0.25	27.61728	-0.30088	-1.45146	-0.25898	0.800930358250852	-1.713635	-2.828187	1.005406
Trial1	2	1	noBlindfold	counterclockwise	practice	Guided	2	0.5	-0.25	0	0.44001	-1.45079	-1.04997	0.802216213053498	-1.19671	-1.616732	0.11066
Trial1	2	1	noBlindfold	counterclockwise	practice	Guided	2	0.5	-0.25	0.01850891	0.44	-1.45079	-1.04997	0.802216959705806	-1.217611	-1.595573	0.096378
Trial1	2	1	noBlindfold	counterclockwise	practice	Guided	2	0.5	-0.25	0.03851318	0.43999	-1.45078	-1.04996	0.802207720958023	-1.251043	-1.616732	0.124016
Trial1	2	1	noBlindfold	counterclockwise	practice	Guided	2	0.5	-0.25	0.0585022	0.43862	-1.4508	-1.04996	0.802311369353063	-1.143119	-1.604037	0.109812
Trial1	2	1	noBlindfold	counterclockwise	practice	Guided	2	0.5	-0.25	0.07850647	0.43683	-1.45081	-1.04996	0.8024502975407	-1.042012	-1.599805	0.061586
Trial1	2	1	noBlindfold	counterclockwise	practice	Guided	2	0.5	-0.25	0.09851074	0.43469	-1.45081	-1.04997	0.802631575776149	-1.058986	-1.629428	0.048202
Trial1	2	1	noBlindfold	counterclockwise	practice	Guided	2	0.5	-0.25	0.118515	0.43169	-1.45081	-1.04997	0.802881254798956	-1.136007	-1.58711	0.069161
Trial1	2	1	noBlindfold	counterclockwise	practice	Guided	2	0.5	-0.25	0.138504	0.42857	-1.45079	-1.05002	0.803202475337793	-1.185723	-1.523633	0.0077281
Trial1	2	1	noBlindfold	counterclockwise	practice	Guided	2	0.5	-0.25	0.1585083	0.41986	-1.45078	-1.05001	0.804013908008927	-1.18891	-1.667514	-0.012089
Trial1	2	1	noBlindfold	counterclockwise	practice	Guided	2	0.5	-0.25	0.1785126	0.41464	-1.45081	-1.05001	0.804550976339331	-1.086252	-1.667514	-0.013623
Trial1	2	1	noBlindfold	counterclockwise	practice	Guided	2	0.5	-0.25	0.1985168	0.40891	-1.45082	-1.05002	0.805189021253211	-1.042562	-1.650587	0.00055242
Trial1	2	1	noBlindfold	counterclockwise	practice	Guided	2	0.5	-0.25	0.2185059	0.40258	-1.45083	-1.05004	0.805949541954073	-0.930923	-1.730991	-0.078698
Trial1	2	1	noBlindfold	counterclockwise	practice	Guided	2	0.5	-0.25	0.2385101	0.39589	-1.45085	-1.05007	0.806815327901333	-0.906439	-1.688673	-0.11848
Trial1	2	1	noBlindfold	counterclockwise	practice	Guided	2	0.5	-0.25	0.2585144	0.38182	-1.45085	-1.05008	0.808761040196408	-0.916611	-1.697136	-0.180276
Trial1	2	1	noBlindfold	counterclockwise	practice	Guided	2	0.5	-0.25	0.2785034	0.37443	-1.45084	-1.0501	0.80989380520686	-0.888363	-1.646355	-0.211422
Trial1	2	1	noBlindfold	counterclockwise	practice	Guided	2	0.5	-0.25	0.2985077	0.36678	-1.45083	-1.05009	0.811105111312404	-0.867468	-1.629428	-0.191103
Trial1	2	1	noBlindfold	counterclockwise	practice	Guided	2	0.5	-0.25	0.318512	0.35892	-1.45083	-1.0501	0.812443058667103	-0.694563	-1.680209	-0.186893
Trial1	2	1	noBlindfold	counterclockwise	practice	Guided	2	0.5	-0.25	0.3385162	0.3507	-1.45084	-1.05014	0.813949850236323	-0.72296	-1.743686	-0.233734
Trial1	2	1	noBlindfold	counterclockwise	practice	Guided	2	0.5	-0.25	0.3585052	0.3345	-1.45087	-1.05016	0.81709629258169	-0.67046	-1.769077	-0.31769
Trial1	2	1	noBlindfold	counterclockwise	practice	Guided	2	0.5	-0.25	0.3785095	0.32611	-1.45089	-1.05016	0.818836880259406	-0.685903	-1.781772	-0.376398
Trial1	2	1	noBlindfold	counterclockwise	practice	Guided	2	0.5	-0.25	0.3985138	0.31819	-1.45089	-1.0502	0.820594229717559	-0.679631	-1.786004	-0.425663
Trial1	2	1	noBlindfold	counterclockwise	practice	Guided	2	0.5	-0.25	0.4185028	0.31004	-1.4509	-1.0502	0.822438337811592	-0.668259	-1.819859	-0.390621
Trial1	2	1	noBlindfold	counterclockwise	practice	Guided	2	0.5	-0.25	0.4385071	0.30144	-1.4509	-1.05019	0.824457436472843	-0.571635	-1.811395	-0.368773
Trial1	2	1	noBlindfold	counterclockwise	practice	Guided	2	0.5	-0.25	0.4585114	0.28546	-1.4509	-1.05019	0.828451208458954	-0.567528	-1.807163	-0.379682
Trial1	2	1	noBlindfold	counterclockwise	practice	Guided	2	0.5	-0.25	0.4785156	0.27733	-1.45091	-1.0502	0.830603359458945	-0.562528	-1.819859	-0.403951
Trial1	2	1	noBlindfold	counterclockwise	practice	Guided	2	0.5	-0.25	0.4985046	0.26977	-1.45091	-1.05021	0.832671542200337	-0.538827	-1.87064	-0.451572
Trial1	2	1	noBlindfold	counterclockwise	practice	Guided	2	0.5	-0.25	0.5185089	0.26209	-1.45092	-1.05022	0.834837252369902	-0.525977	-1.845249	-0.446878
Trial1	2	1	noBlindfold	counterclockwise	practice	Guided	2	0.5	-0.25	0.5385132	0.25409	-1.45092	-1.05023	0.837161763063328	-0.566795	-1.815627	-0.443892
Trial1	2	1	noBlindfold	counterclockwise	practice	Guided	2	0.5	-0.25	0.5585022	0.2394	-1.45093	-1.05023	0.841593996667839	-0.47242	-1.896031	-0.493858
Trial1	2	1	noBlindfold	counterclockwise	practice	Guided	2	0.5	-0.25	0.5785065	0.23231	-1.45094	-1.05023	0.843816350023292	-0.446151	-1.900263	-0.492389
Trial1	2	1	noBlindfold	counterclockwise	practice	Guided	2	0.5	-0.25	0.5985107	0.22541	-1.45095	-1.05022	0.846021120923967	-0.479433	-1.896031	-0.443594
Trial1	2	1	noBlindfold	counterclockwise	practice	Guided	2	0.5	-0.25	0.618515	0.21867	-1.45095	-1.05022	0.848232656768216	-0.487807	-1.883336	-0.466246
Trial1	2	1	noBlindfold	counterclockwise	practice	Guided	2	0.5	-0.25	0.638504	0.21209	-1.45094	-1.05022	0.85043767348081	-0.506143	-1.879104	-0.463079
Trial1	2	1	noBlindfold	counterclockwise	practice	Guided	2	0.5	-0.25	0.6585083	0.1989	-1.45094	-1.05023	0.855002522992082	-0.583332	-1.883336	-0.438828
Trial1	2	1	noBlindfold	counterclockwise	practice	Guided	2	0.5	-0.25	0.6785126	0.19243	-1.45094	-1.05023	0.857302395336658	-0.582714	-1.874872	-0.479686
Trial1	2	1	noBlindfold	counterclockwise	practice	Guided	2	0.5	-0.25	0.6985168	0.18645	-1.45094	-1.05023	0.859465935644703	-0.467667	-1.912958	-0.460059
Trial1	2	1	noBlindfold	counterclockwise	practice	Guided	2	0.5	-0.25	0.7185059	0.18028	-1.45096	-1.05023	0.861736022992282	-0.441348	-1.980667	-0.454642
Trial1	2	1	noBlindfold	counterclockwise	practice	Guided	2	0.5	-0.25	0.7385101	0.17466	-1.45099	-1.05024	0.863846189286949	-0.4591	-2.018753	-0.471047
Trial1	2	1	noBlindfold	counterclockwise	practice	Guided	2	0.5	-0.25	0.7585144	0.16338	-1.45101	-1.05023	0.868148098721573	-0.5403	-2.014521	-0.455104
Trial1	2	1	noBlindfold	counterclockwise	practice	Guided	2	0.5	-0.25	0.7785034	0.15784	-1.45101	-1.05022	0.870301985188184	-0.55448	-2.01029	-0.433845
Trial1	2	1	noBlindfold	counterclockwise	practice	Guided	2	0.5	-0.25	0.7985077	0.15258	-1.45101	-1.05021	0.87237417060461	-0.590483	-2.01029	-0.404513
Trial1	2	1	noBlindfold	counterclockwise	practice	Guided	2	0.5	-0.25	0.818512	0.14725	-1.45101	-1.0502	0.874501333135463	-0.604853	-2.065303	-0.396025
Trial1	2	1	noBlindfold	counterclockwise	practice	Guided	2	0.5	-0.25	0.8385162	0.14199	-1.45101	-1.05018	0.876618002073865	-0.565928	-2.031449	-0.352691
Trial1	2	1	noBlindfold	counterclockwise	practice	Guided	2	0.5	-0.25	0.8585052	0.13196	-1.45102	-1.05018	0.880761831582255	-0.588691	-2.001826	-0.364207
Trial1	2	1	noBlindfold	counterclockwise	practice	Guided	2	0.5	-0.25	0.8785095	0.12703	-1.45101	-1.05018	0.882833272236062	-0.548899	-2.027217	-0.350861
Trial1	2	1	noBlindfold	counterclockwise	practice	Guided	2	0.5	-0.25	0.8985138	0.12219	-1.45101	-1.05018	0.884888898603831	-0.620758	-2.052608	-0.360028
Trial1	2	1	noBlindfold	counterclockwise	practice	Guided	2	0.5	-0.25	0.9185028	0.11725	-1.45102	-1.05017	0.887000282281001	-0.602297	-2.073767	-0.380183
Trial1	2	1	noBlindfold	counterclockwise	practice	Guided	2	0.5	-0.25	0.9385071	0.11264	-1.45103	-1.05015	0.888981355444758	-0.692455	-2.027217	-0.313586
Trial1	2	1	noBlindfold	counterclockwise	practice	Guided	2	0.5	-0.25	0.9585114	0.10282	-1.45102	-1.05015	0.893304001168169	-0.653519	-2.065303	-0.274432
Trial1	2	1	noBlindfold	counterclockwise	practice	Guided	2	0.5	-0.25	0.9785156	0.098091	-1.45103	-1.05015	0.895416621820656	-0.617946	-2.090694	-0.285996
Trial1	2	1	noBlindfold	counterclockwise	practice	Guided	2	0.5	-0.25	0.9985046	0.093267	-1.45104	-1.05016	0.897601157835115	-0.604084	-2.162634	-0.339911
Trial1	2	1	noBlindfold	counterclockwise	practice	Guided	2	0.5	-0.25	1.018509	0.088754	-1.45107	-1.05016	0.89965514513874	-0.715856	-2.158403	-0.315612
Trial1	2	1	noBlindfold	counterclockwise	practice	Guided	2	0.5	-0.25	1.038513	0.08379801	-1.45108	-1.05014	0.901913502322127	-0.787456	-2.107621	-0.299087
Trial1	2	1	noBlindfold	counterclockwise	practice	Guided	2	0.5	-0.25	1.058502	0.074385	-1.45105	-1.05014	0.906295753225063	-0.779223	-2.090694	-0.272577
Trial1	2	1	noBlindfold	counterclockwise	practice	Guided	2	0.5	-0.25	1.078506	0.06934001	-1.45106	-1.05014	0.908675903090191	-0.779145	-2.124548	-0.30132
Trial1	2	1	noBlindfold	counterclockwise	practice	Guided	2	0.5	-0.25	1.098511	0.06437	-1.45107	-1.05015	0.911050810488914	-0.810431	-2.166866	-0.309368
Trial1	2	1	noBlindfold	counterclockwise	practice	Guided	2	0.5	-0.25	1.118515	0.059312	-1.45109	-1.05015	0.913480155223173	-0.868466	-2.22188	-0.313384
Trial1	2	1	noBlindfold	counterclockwise	practice	Guided	2	0.5	-0.25	1.138504	0.053805	-1.4511	-1.05012	0.916123346047694	-0.900222	-2.204952	-0.262492
Trial1	2	1	noBlindfold	counterclockwise	practice	Guided	2	0.5	-0.25	1.158508	0.042962	-1.4511	-1.0501	0.921435773485837	-0.83442	-2.183793	-0.168191
Trial1	2	1	noBlindfold	counterclockwise	practice	Guided	2	0.5	-0.25	1.178513	0.037339	-1.4511	-1.05011	0.924246280326054	-0.75828	-2.255734	-0.293043
Trial1	2	1	noBlindfold	counterclockwise	practice	Guided	2	0.5	-0.25	1.198517	0.03145	-1.45112	-1.0501	0.927199683901596	-0.874572	-2.255734	-0.221384
Trial1	2	1	noBlindfold	counterclockwise	practice	Guided	2	0.5	-0.25	1.218506	0.025258	-1.45113	-1.0501	0.930344086050317	-0.923728	-2.264198	-0.199815
Trial1	2	1	noBlindfold	counterclockwise	practice	Guided	2	0.5	-0.25	1.23851	0.019436	-1.45112	-1.05008	0.933311133206763	-0.963929	-2.226111	-0.203313
Trial1	2	1	noBlindfold	counterclockwise	practice	Guided	2	0.5	-0.25	1.258514	0.0068571	-1.45112	-1.05007	0.939841476308139	-0.826419	-2.209184	-0.104769
Trial1	2	1	noBlindfold	counterclockwise	practice	Guided	2	0.5	-0.25	1.278503	0.00038099	-1.45112	-1.05007	0.943255657754907	-0.782022	-2.24727	-0.154397
Trial1	2	1	noBlindfold	counterclockwise	practice	Guided	2	0.5	-0.25	1.298508	-0.0061577	-1.45113	-1.05007	0.946735283991064	-0.791044	-2.310747	-0.141047
Trial1	2	1	noBlindfold	counterclockwise	practice	Guided	2	0.5	-0.25	1.318512	-0.012968	-1.45115	-1.05006	0.950385304353134	-0.857892	-2.319211	-0.119195
Trial1	2	1	noBlindfold	counterclockwise	practice	Guided	2	0.5	-0.25	1.338516	-0.019643	-1.45116	-1.05005	0.953996269212644	-0.746667	-2.323443	-0.089175
Trial1	2	1	noBlindfold	counterclockwise	practice	Guided	2	0.5	-0.25	1.358505	-0.033237	-1.45118	-1.05007	0.961485193793336	-0.72045	-2.382688	-0.150804
Trial1	2	1	noBlindfold	counterclockwise	practice	Guided	2	0.5	-0.25	1.37851	-0.039885	-1.4512	-1.05007	0.965188011376988	-0.711617	-2.403847	-0.137539
Trial1	2	1	noBlindfold	counterclockwise	practice	Guided	2	0.5	-0.25	1.398514	-0.046458	-1.45121	-1.05007	0.968879986819164	-0.618211	-2.467324	-0.124655
Trial1	2	1	noBlindfold	counterclockwise	practice	Guided	2	0.5	-0.25	1.418503	-0.053092	-1.45123	-1.05008	0.972645193637639	-0.609825	-2.530801	-0.154233
Trial1	2	1	noBlindfold	counterclockwise	practice	Guided	2	0.5	-0.25	1.438507	-0.059511	-1.45126	-1.05009	0.976317824267048	-0.520795	-2.568887	-0.153903
Trial1	2	1	noBlindfold	counterclockwise	practice	Guided	2	0.5	-0.25	1.458511	-0.071255	-1.4513	-1.05009	0.983095219126191	-0.552328	-2.581583	-0.165204
Trial1	2	1	noBlindfold	counterclockwise	practice	Guided	2	0.5	-0.25	1.478516	-0.076781	-1.4513	-1.05009	0.986316508718214	-0.516705	-2.590046	-0.152522
Trial1	2	1	noBlindfold	counterclockwise	practice	Guided	2	0.5	-0.25	1.498505	-0.082045	-1.45129	-1.05008	0.989395926616687	-0.454315	-2.615437	-0.144412
Trial1	2	1	noBlindfold	counterclockwise	practice	Guided	2	0.5	-0.25	1.518509	-0.087155	-1.4513	-1.05006	0.992394604465716	-0.45822	-2.611205	-0.102002
Trial1	2	1	noBlindfold	counterclockwise	practice	Guided	2	0.5	-0.25	1.538513	-0.091828	-1.4513	-1.05002	0.995134334901875	-0.506779	-2.619669	-0.071634
Trial1	2	1	noBlindfold	counterclockwise	practice	Guided	2	0.5	-0.25	1.558502	-0.1007	-1.45128	-1.05001	1.00042812518328	-0.590374	-2.577351	0.0016596
Trial1	2	1	noBlindfold	counterclockwise	practice	Guided	2	0.5	-0.25	1.578506	-0.10485	-1.45128	-1.05001	1.00292545585878	-0.608614	-2.547728	-0.027122
Trial1	2	1	noBlindfold	counterclockwise	practice	Guided	2	0.5	-0.25	1.598511	-0.10884	-1.45127	-1.05002	1.00534477546644	-0.511133	-2.535033	-0.069946
Trial1	2	1	noBlindfold	counterclockwise	practice	Guided	2	0.5	-0.25	1.618515	-0.11263	-1.45127	-1.05003	1.00765246998089	-0.48445	-2.606973	-0.066453
Trial1	2	1	noBlindfold	counterclockwise	practice	Guided	2	0.5	-0.25	1.638504	-0.11619	-1.45129	-1.05003	1.00982082944338	-0.49384	-2.628132	-0.091013
Trial1	2	1	noBlindfold	counterclockwise	practice	Guided	2	0.5	-0.25	1.658508	-0.12273	-1.45131	-1.05003	1.01382475589354	-0.510945	-2.590046	-0.048206
Trial1	2	1	noBlindfold	counterclockwise	practice	Guided	2	0.5	-0.25	1.678513	-0.12575	-1.45131	-1.05003	1.01568254893286	-0.560149	-2.636596	-0.063898
Trial1	2	1	noBlindfold	counterclockwise	practice	Guided	2	0.5	-0.25	1.698517	-0.12845	-1.45132	-1.05004	1.01735609428162	-0.458313	-2.661987	-0.120544
Trial1	2	1	noBlindfold	counterclockwise	practice	Guided	2	0.5	-0.25	1.718506	-0.1309	-1.45133	-1.05005	1.01887920739168	-0.404997	-2.678914	-0.095503
Trial1	2	1	noBlindfold	counterclockwise	practice	Guided	2	0.5	-0.25	1.73851	-0.13314	-1.45134	-1.05006	1.02027560707634	-0.378623	-2.700073	-0.125499
Trial1	2	1	noBlindfold	counterclockwise	practice	Guided	2	0.5	-0.25	1.758514	-0.13639	-1.45137	-1.05006	1.02229559840666	-0.431431	-2.738159	-0.103201
Trial1	2	1	noBlindfold	counterclockwise	practice	Guided	2	0.5	-0.25	1.778503	-0.13756	-1.45137	-1.05007	1.02303218278207	-0.463553	-2.712768	-0.157066
Trial1	2	1	noBlindfold	counterclockwise	practice	Guided	2	0.5	-0.25	1.798508	-0.13846	-1.45137	-1.05006	1.02358547439543	-0.502569	-2.742391	-0.140178
Trial1	2	1	noBlindfold	counterclockwise	practice	Guided	2	0.5	-0.25	1.818512	-0.13914	-1.45136	-1.05006	1.0240097704176	-0.497686	-2.712768	-0.093198
Trial1	2	1	noBlindfold	counterclockwise	practice	Guided	2	0.5	-0.25	1.838516	-0.13956	-1.45137	-1.05004	1.02425631786193	-0.488023	-2.750855	-0.059726
Trial1	2	1	noBlindfold	counterclockwise	practice	Guided	2	0.5	-0.25	1.858505	-0.13979	-1.45136	-1.05004	1.02439994847783	-0.517833	-2.67045	-0.0044811
Trial1	2	1	noBlindfold	counterclockwise	practice	Guided	2	0.5	-0.25	1.87851	-0.13981	-1.45135	-1.05004	1.02441243796675	-0.483076	-2.691609	-0.051378
Trial1	2	1	noBlindfold	counterclockwise	practice	Guided	2	0.5	-0.25	1.898514	-0.13983	-1.45135	-1.05004	1.02442492769376	-0.452317	-2.704305	-0.077541
Trial1	2	1	noBlindfold	counterclockwise	practice	Guided	2	0.5	-0.25	1.918503	-0.13986	-1.45136	-1.05004	1.02444367203783	-0.404784	-2.76355	-0.153716
Trial1	2	1	noBlindfold	counterclockwise	practice	Guided	2	0.5	-0.25	1.938507	-0.13987	-1.45137	-1.05006	1.02446555737549	-0.350706	-2.843954	-0.125358
Trial1	2	1	noBlindfold	counterclockwise	practice	Guided	2	0.5	-0.25	1.958511	-0.1399	-1.45144	-1.05007	1.02449211285822	-0.034478	-3.034385	-0.341614
Trial1	2	1	noBlindfold	counterclockwise	practice	Guided	2	0.5	-0.25	1.978516	-0.13989	-1.45148	-1.05008	1.0244935946978	0.119034	-3.064008	-0.453816
Trial1	2	1	noBlindfold	counterclockwise	practice	Guided	2	0.5	-0.25	1.998505	-0.13988	-1.45152	-1.0501	1.02450308315105	0.406549	-3.144412	-0.539324
Trial1	2	1	noBlindfold	counterclockwise	practice	Guided	2	0.5	-0.25	2.018509	-0.13985	-1.45155	-1.05014	1.02451543496795	0.652782	-3.190962	-0.687103
Trial1	2	1	noBlindfold	counterclockwise	practice	Guided	2	0.5	-0.25	2.038513	-0.13979	-1.45159	-1.05035	1.0246420281986	1.027747	-3.284061	-0.854274
Trial1	2	1	noBlindfold	counterclockwise	practice	Guided	2	0.5	-0.25	2.058502	-0.13904	-1.45168	-1.05044	1.02424422510694	1.326944	-3.44487	-1.028278
Trial1	2	1	noBlindfold	counterclockwise	practice	Guided	2	0.5	-0.25	2.078506	-0.13817	-1.45172	-1.0505	1.02374853821872	1.246004	-3.423711	-1.076881
Trial1	2	1	noBlindfold	counterclockwise	practice	Guided	2	0.5	-0.25	2.098511	-0.13717	-1.45171	-1.05052	1.02314123250674	1.005592	-3.288293	-1.088728
Trial1	2	1	noBlindfold	counterclockwise	practice	Guided	2	0.5	-0.25	2.118515	-0.13616	-1.45166	-1.0505	1.02249677882769	0.967717	-3.182498	-0.978158
Trial1	2	1	noBlindfold	counterclockwise	practice	Guided	2	0.5	-0.25	2.138504	-0.13504	-1.45159	-1.05051	1.02180826970564	1.022898	-3.017458	-0.903882
Trial1	2	1	noBlindfold	counterclockwise	practice	Guided	2	0.5	-0.25	2.158508	-0.13252	-1.4515	-1.05055	1.02027537150912	1.254881	-3.097862	-1.126354
Trial1	2	1	noBlindfold	counterclockwise	practice	Guided	2	0.5	-0.25	2.178513	-0.13081	-1.45153	-1.05059	1.01924760236525	1.298613	-3.127485	-1.181484
Trial1	2	1	noBlindfold	counterclockwise	practice	Guided	2	0.5	-0.25	2.198517	-0.12891	-1.45156	-1.05062	1.01809631891377	1.297764	-3.14018	-1.253026
Trial1	2	1	noBlindfold	counterclockwise	practice	Guided	2	0.5	-0.25	2.218506	-0.1266	-1.45157	-1.05064	1.01668674888788	1.288359	-3.06824	-1.293922
Trial1	2	1	noBlindfold	counterclockwise	practice	Guided	2	0.5	-0.25	2.23851	-0.12406	-1.45155	-1.05065	1.0151311757082	1.369045	-3.055544	-1.286508
Trial1	2	1	noBlindfold	counterclockwise	practice	Guided	2	0.5	-0.25	2.258514	-0.11777	-1.45153	-1.05067	1.01129237048483	1.542655	-3.064008	-1.351214
Trial1	2	1	noBlindfold	counterclockwise	practice	Guided	2	0.5	-0.25	2.278503	-0.11367	-1.45153	-1.05069	1.00880882267636	1.574303	-3.042849	-1.367634
Trial1	2	1	noBlindfold	counterclockwise	practice	Guided	2	0.5	-0.25	2.298508	-0.10942	-1.45153	-1.05071	1.00624509083799	1.578604	-3.047081	-1.44277
Trial1	2	1	noBlindfold	counterclockwise	practice	Guided	2	0.5	-0.25	2.318512	-0.10451	-1.45153	-1.05073	1.00329500109221	1.569987	-3.072471	-1.483207
Trial1	2	1	noBlindfold	counterclockwise	practice	Guided	2	0.5	-0.25	2.338516	-0.098919	-1.45153	-1.05074	0.99994426191503	1.682305	-3.034385	-1.483412
Trial1	2	1	noBlindfold	counterclockwise	practice	Guided	2	0.5	-0.25	2.358505	-0.086365	-1.4515	-1.05072	0.992459769050367	1.738982	-2.962445	-1.443656
Trial1	2	1	noBlindfold	counterclockwise	practice	Guided	2	0.5	-0.25	2.37851	-0.07897101	-1.45148	-1.05071	0.988101143790499	1.660648	-2.907431	-1.402762
Trial1	2	1	noBlindfold	counterclockwise	practice	Guided	2	0.5	-0.25	2.398514	-0.071212	-1.45146	-1.05069	0.983558601893105	1.608936	-2.848186	-1.374991
Trial1	2	1	noBlindfold	counterclockwise	practice	Guided	2	0.5	-0.25	2.418503	-0.06293	-1.45143	-1.05066	0.978747488540728	1.579975	-2.788941	-1.322616
Trial1	2	1	noBlindfold	counterclockwise	practice	Guided	2	0.5	-0.25	2.438507	-0.053891	-1.4514	-1.05061	0.973535677897739	1.488994	-2.687378	-1.219135
Trial1	2	1	noBlindfold	counterclockwise	practice	Guided	2	0.5	-0.25	2.458511	-0.034611	-1.45131	-1.0506	0.962688611197912	1.461269	-2.535033	-1.206448
Trial1	2	1	noBlindfold	counterclockwise	practice	Guided	2	0.5	-0.25	2.478516	-0.024429	-1.45128	-1.05059	0.957063313696774	1.494216	-2.496947	-1.179234
Trial1	2	1	noBlindfold	counterclockwise	practice	Guided	2	0.5	-0.25	2.498505	-0.013798	-1.45127	-1.05058	0.95127112911224	1.389202	-2.522337	-1.18104
Trial1	2	1	noBlindfold	counterclockwise	practice	Guided	2	0.5	-0.25	2.518509	-0.0024239	-1.45126	-1.05057	0.945167772394219	1.368884	-2.471556	-1.107281
Trial1	2	1	noBlindfold	counterclockwise	practice	Guided	2	0.5	-0.25	2.538513	0.0086121	-1.45124	-1.05052	0.93930529574338	1.237081	-2.408079	-1.096894
Trial1	2	1	noBlindfold	counterclockwise	practice	Guided	2	0.5	-0.25	2.558502	0.032846	-1.45118	-1.05049	0.926831772504444	1.057901	-2.255734	-0.980033
Trial1	2	1	noBlindfold	counterclockwise	practice	Guided	2	0.5	-0.25	2.578506	0.044827	-1.45114	-1.05045	0.9208162742077	0.970194	-2.24727	-0.915764
Trial1	2	1	noBlindfold	counterclockwise	practice	Guided	2	0.5	-0.25	2.598511	0.056864	-1.45111	-1.05043	0.914908625918711	0.891316	-2.209184	-0.868559
Trial1	2	1	noBlindfold	counterclockwise	practice	Guided	2	0.5	-0.25	2.618515	0.068884	-1.45109	-1.05042	0.909138743592923	0.799093	-2.133012	-0.821614
Trial1	2	1	noBlindfold	counterclockwise	practice	Guided	2	0.5	-0.25	2.638504	0.080868	-1.45107	-1.0504	0.903499764675989	0.778198	-2.133012	-0.833174
Trial1	2	1	noBlindfold	counterclockwise	practice	Guided	2	0.5	-0.25	2.658508	0.10572	-1.45106	-1.0504	0.892242625997233	0.695798	-2.090694	-0.78132
Trial1	2	1	noBlindfold	counterclockwise	practice	Guided	2	0.5	-0.25	2.678513	0.11711	-1.45105	-1.05038	0.887250177772653	0.701481	-2.090694	-0.775886
Trial1	2	1	noBlindfold	counterclockwise	practice	Guided	2	0.5	-0.25	2.698517	0.12872	-1.45104	-1.05034	0.882265857903704	0.598226	-2.086462	-0.667745
Trial1	2	1	noBlindfold	counterclockwise	practice	Guided	2	0.5	-0.25	2.718506	0.14014	-1.45103	-1.05032	0.877502809213036	0.576802	-1.972203	-0.679214
Trial1	2	1	noBlindfold	counterclockwise	practice	Guided	2	0.5	-0.25	2.73851	0.15133	-1.45099	-1.05035	0.873001040476825	0.502461	-1.904495	-0.659153
Trial1	2	1	noBlindfold	counterclockwise	practice	Guided	2	0.5	-0.25	2.758514	0.17334	-1.45095	-1.05035	0.864445952075194	0.496087	-1.980667	-0.695605
Trial1	2	1	noBlindfold	counterclockwise	practice	Guided	2	0.5	-0.25	2.778503	0.18414	-1.45097	-1.05036	0.860432225227435	0.596037	-1.959508	-0.721695
Trial1	2	1	noBlindfold	counterclockwise	practice	Guided	2	0.5	-0.25	2.798508	0.19443	-1.45099	-1.05039	0.85673635914206	0.612967	-1.993362	-0.812237
Trial1	2	1	noBlindfold	counterclockwise	practice	Guided	2	0.5	-0.25	2.818512	0.20456	-1.451	-1.0504	0.853185199975848	0.690358	-2.073767	-0.830752
Trial1	2	1	noBlindfold	counterclockwise	practice	Guided	2	0.5	-0.25	2.838516	0.21484	-1.45102	-1.05039	0.849670748165836	0.70401	-2.018753	-0.799968
Trial1	2	1	noBlindfold	counterclockwise	practice	Guided	2	0.5	-0.25	2.858505	0.2348	-1.451	-1.05039	0.843181595146937	0.678766	-2.014521	-0.773657
Trial1	2	1	noBlindfold	counterclockwise	practice	Guided	2	0.5	-0.25	2.87851	0.24448	-1.451	-1.0504	0.840196798887451	0.743375	-2.006058	-0.808374
Trial1	2	1	noBlindfold	counterclockwise	practice	Guided	2	0.5	-0.25	2.898514	0.25408	-1.451	-1.05041	0.837336770584195	0.70611	-2.001826	-0.854955
Trial1	2	1	noBlindfold	counterclockwise	practice	Guided	2	0.5	-0.25	2.918503	0.26392	-1.451	-1.05042	0.834509443858503	0.764653	-2.006058	-0.839222
Trial1	2	1	noBlindfold	counterclockwise	practice	Guided	2	0.5	-0.25	2.938507	0.27346	-1.451	-1.05041	0.831851303431602	0.853409	-1.989131	-0.801206
Trial1	2	1	noBlindfold	counterclockwise	practice	Guided	2	0.5	-0.25	2.958511	0.29298	-1.45101	-1.05042	0.82675844348705	0.803669	-2.044144	-0.8346
Trial1	2	1	noBlindfold	counterclockwise	practice	Guided	2	0.5	-0.25	2.978516	0.30235	-1.45101	-1.05043	0.824471836155358	0.877151	-2.018753	-0.859887
Trial1	2	1	noBlindfold	counterclockwise	practice	Guided	2	0.5	-0.25	2.998505	0.31236	-1.451	-1.05043	0.822129584608487	0.82984	-1.997594	-0.860436
Trial1	2	1	noBlindfold	counterclockwise	practice	Guided	2	0.5	-0.25	3.018509	0.32242	-1.451	-1.05041	0.819872475325525	0.851028	-2.014521	-0.81663
Trial1	2	1	noBlindfold	counterclockwise	practice	Guided	2	0.5	-0.25	3.038513	0.33224	-1.451	-1.0504	0.81779190653818	0.912807	-1.96374	-0.778983
Trial1	2	1	noBlindfold	counterclockwise	practice	Guided	2	0.5	-0.25	3.058502	0.35214	-1.451	-1.05042	0.813962423347696	0.873478	-2.044144	-0.837334
Trial1	2	1	noBlindfold	counterclockwise	practice	Guided	2	0.5	-0.25	3.078506	0.36251	-1.45102	-1.05043	0.812152555331544	0.902641	-2.073767	-0.859873
Trial1	2	1	noBlindfold	counterclockwise	practice	Guided	2	0.5	-0.25	3.098511	0.37268	-1.45104	-1.05041	0.810473071742872	0.940793	-2.094926	-0.797743
Trial1	2	1	noBlindfold	counterclockwise	practice	Guided	2	0.5	-0.25	3.118515	0.39364	-1.45103	-1.05039	0.807425918438061	0.941515	-2.039912	-0.765605
Trial1	2	1	noBlindfold	counterclockwise	practice	Guided	2	0.5	-0.25	3.138504	0.39364	-1.45103	-1.05039	0.807425918438061	0.941515	-2.039912	-0.765605
Trial1	2	1	noBlindfold	counterclockwise	practice	Guided	2	0.5	-0.25	3.158508	0.42498	-1.45103	-1.05039	0.803898104842439	0.941515	-2.022985	-0.765605
Trial1	2	1	noBlindfold	counterclockwise	practice	Guided	2	0.5	-0.25	3.178513	0.42531	-1.45104	-1.05038	0.803857405920721	0.935264	-2.094926	-0.749376
Trial1	2	1	noBlindfold	counterclockwise	practice	Guided	2	0.5	-0.25	3.198517	0.43681	-1.45105	-1.05036	0.802850577836229	0.89423	-2.048376	-0.712529
Trial1	2	1	noBlindfold	counterclockwise	practice	Guided	2	0.5	-0.25	3.218506	0.44869	-1.45104	-1.05033	0.801973125396657	0.792103	-2.086462	-0.629245
Trial1	2	1	noBlindfold	counterclockwise	practice	Guided	2	0.5	-0.25	3.23851	0.45894	-1.45103	-1.05026	0.801312615444032	0.815066	-2.061071	-0.555086
Trial1	2	1	noBlindfold	counterclockwise	practice	Guided	2	0.5	-0.25	3.258514	0.48116	-1.45099	-1.05024	0.800461783911359	0.686507	-1.938349	-0.472978
Trial1	2	1	noBlindfold	counterclockwise	practice	Guided	2	0.5	-0.25	3.278503	0.49206	-1.45097	-1.0502	0.800239376880996	0.649163	-1.828322	-0.397053
Trial1	2	1	noBlindfold	counterclockwise	practice	Guided	2	0.5	-0.25	3.298508	0.50287	-1.45093	-1.05015	0.800155183975852	0.499636	-1.819859	-0.269307
Trial1	2	1	noBlindfold	counterclockwise	practice	Guided	2	0.5	-0.25	3.318512	0.51385	-1.4509	-1.05012	0.800239857719755	0.470248	-1.743686	-0.228517
Trial1	2	1	noBlindfold	counterclockwise	practice	Guided	2	0.5	-0.25	3.338516	0.52431	-1.45088	-1.05008	0.800449179485781	0.359926	-1.764845	-0.181189
Trial1	2	1	noBlindfold	counterclockwise	practice	Guided	2	0.5	-0.25	3.358505	0.54438	-1.45089	-1.05009	0.80131986237339	0.329522	-1.722527	-0.186653
Trial1	2	1	noBlindfold	counterclockwise	practice	Guided	2	0.5	-0.25	3.37851	0.55393	-1.45088	-1.05008	0.801895477244804	0.318854	-1.815627	-0.161725
Trial1	2	1	noBlindfold	counterclockwise	practice	Guided	2	0.5	-0.25	3.398514	0.56369	-1.45089	-1.05009	0.802620927697151	0.276303	-1.862177	-0.185718
Trial1	2	1	noBlindfold	counterclockwise	practice	Guided	2	0.5	-0.25	3.418503	0.57226	-1.45091	-1.05009	0.803346400258808	0.294535	-1.879104	-0.188078
Trial1	2	1	noBlindfold	counterclockwise	practice	Guided	2	0.5	-0.25	3.438507	0.58099	-1.45093	-1.05007	0.804158854629207	0.255769	-1.900263	-0.148721
Trial1	2	1	noBlindfold	counterclockwise	practice	Guided	2	0.5	-0.25	3.458511	0.59697	-1.45092	-1.05005	0.805905210557805	0.204942	-1.82409	-0.072286
Trial1	2	1	noBlindfold	counterclockwise	practice	Guided	2	0.5	-0.25	3.478516	0.60442	-1.45091	-1.05005	0.806835530056258	0.163847	-1.819859	-0.113497
Trial1	2	1	noBlindfold	counterclockwise	practice	Guided	2	0.5	-0.25	3.498505	0.61105	-1.45091	-1.05005	0.807720334962002	0.231854	-1.874872	-0.124303
Trial1	2	1	noBlindfold	counterclockwise	practice	Guided	2	0.5	-0.25	3.518509	0.6177	-1.45093	-1.05005	0.808661437386412	0.204214	-1.874872	-0.113824
Trial1	2	1	noBlindfold	counterclockwise	practice	Guided	2	0.5	-0.25	3.538513	0.62379	-1.45094	-1.05008	0.809599820218994	0.242659	-1.896031	-0.142793
Trial1	2	1	noBlindfold	counterclockwise	practice	Guided	2	0.5	-0.25	3.558502	0.6352	-1.45095	-1.05008	0.811422799522705	0.329559	-1.904495	-0.165193
Trial1	2	1	noBlindfold	counterclockwise	practice	Guided	2	0.5	-0.25	3.578506	0.64043	-1.45095	-1.05007	0.812300842175016	0.390492	-1.900263	-0.146747
Trial1	2	1	noBlindfold	counterclockwise	practice	Guided	2	0.5	-0.25	3.598511	0.64542	-1.45095	-1.05007	0.813178369998656	0.331363	-1.883336	-0.134953
Trial1	2	1	noBlindfold	counterclockwise	practice	Guided	2	0.5	-0.25	3.618515	0.65019	-1.45094	-1.05006	0.814035068353509	0.402448	-1.836786	-0.081772
Trial1	2	1	noBlindfold	counterclockwise	practice	Guided	2	0.5	-0.25	3.638504	0.6550599	-1.45093	-1.05004	0.814927969361735	0.467517	-1.896031	-0.109173
Trial1	2	1	noBlindfold	counterclockwise	practice	Guided	2	0.5	-0.25	3.658508	0.66379	-1.45096	-1.05004	0.81663406233893	0.594451	-1.925654	-0.079747
Trial1	2	1	noBlindfold	counterclockwise	practice	Guided	2	0.5	-0.25	3.678513	0.66832	-1.45097	-1.05005	0.817564466759927	0.681834	-1.967972	-0.10482
Trial1	2	1	noBlindfold	counterclockwise	practice	Guided	2	0.5	-0.25	3.698517	0.6729	-1.45099	-1.05005	0.818519671198442	0.76726	-1.993362	-0.108866
Trial1	2	1	noBlindfold	counterclockwise	practice	Guided	2	0.5	-0.25	3.718506	0.67733	-1.451	-1.05005	0.819466868562944	0.781417	-1.997594	-0.127117
Trial1	2	1	noBlindfold	counterclockwise	practice	Guided	2	0.5	-0.25	3.73851	0.68205	-1.451	-1.04997	0.820423213288977	0.878919	-1.976435	-0.012644
Trial1	2	1	noBlindfold	counterclockwise	practice	Guided	2	0.5	-0.25	3.758514	0.69258	-1.45098	-1.04994	0.822794651273669	0.781277	-1.955276	0.118354
Trial1	2	1	noBlindfold	counterclockwise	practice	Guided	2	0.5	-0.25	3.778503	0.69754	-1.45097	-1.04991	0.823940515291171	0.672739	-1.934117	0.175724
Trial1	2	1	noBlindfold	counterclockwise	practice	Guided	2	0.5	-0.25	3.798508	0.70303	-1.45096	-1.04987	0.82523524919896	0.624439	-1.912958	0.255819
Trial1	2	1	noBlindfold	counterclockwise	practice	Guided	2	0.5	-0.25	3.818512	0.70839	-1.45095	-1.04984	0.826541211421851	0.634422	-1.857945	0.333238
Trial1	2	1	noBlindfold	counterclockwise	practice	Guided	2	0.5	-0.25	3.838516	0.71411	-1.45092	-1.04981	0.827972842406939	0.701637	-1.773309	0.374229
Trial1	2	1	noBlindfold	counterclockwise	practice	Guided	2	0.5	-0.25	3.858505	0.72488	-1.45091	-1.04982	0.830832816772201	0.671809	-1.921422	0.355237
Trial1	2	1	noBlindfold	counterclockwise	practice	Guided	2	0.5	-0.25	3.87851	0.73037	-1.45094	-1.04983	0.832345057497969	0.558727	-1.929885	0.378567
Trial1	2	1	noBlindfold	counterclockwise	practice	Guided	2	0.5	-0.25	3.898514	0.73594	-1.45097	-1.04982	0.833894364488311	0.486752	-1.976435	0.382228
Trial1	2	1	noBlindfold	counterclockwise	practice	Guided	2	0.5	-0.25	3.918503	0.74138	-1.45097	-1.04981	0.835440136338273	0.522368	-1.845249	0.408521
Trial1	2	1	noBlindfold	counterclockwise	practice	Guided	2	0.5	-0.25	3.938507	0.74656	-1.45094	-1.04981	0.836951480297456	0.561009	-1.807163	0.38097
Trial1	2	1	noBlindfold	counterclockwise	practice	Guided	2	0.5	-0.25	3.958511	0.75697	-1.45093	-1.04981	0.840077081802708	0.557345	-1.959508	0.409011
Trial1	2	1	noBlindfold	counterclockwise	practice	Guided	2	0.5	-0.25	3.978516	0.76201	-1.45096	-1.0498	0.841623033222604	0.51545	-1.938349	0.42172
Trial1	2	1	noBlindfold	counterclockwise	practice	Guided	2	0.5	-0.25	3.998505	0.76706	-1.45097	-1.04979	0.843199334435638	0.436275	-1.908726	0.44723
Trial1	2	1	noBlindfold	counterclockwise	practice	Guided	2	0.5	-0.25	4.018509	0.7718	-1.45096	-1.04977	0.844693600692249	0.505364	-1.900263	0.467653
Trial1	2	1	noBlindfold	counterclockwise	practice	Guided	2	0.5	-0.25	4.038513	0.77642	-1.45095	-1.04975	0.846172577003667	0.549298	-1.874872	0.502634
Trial1	2	1	noBlindfold	counterclockwise	practice	Guided	2	0.5	-0.25	4.058502	0.78553	-1.45093	-1.04975	0.849192192393389	0.632291	-1.841018	0.486716
Trial1	2	1	noBlindfold	counterclockwise	practice	Guided	2	0.5	-0.25	4.078506	0.79025	-1.45093	-1.04974	0.850781554632081	0.634302	-1.862177	0.546429
Trial1	2	1	noBlindfold	counterclockwise	practice	Guided	2	0.5	-0.25	4.098511	0.79483	-1.45093	-1.04973	0.852345537934366	0.646752	-1.819859	0.552387
Trial1	2	1	noBlindfold	counterclockwise	practice	Guided	2	0.5	-0.25	4.118515	0.79958	-1.45092	-1.04971	0.853981442310122	0.690779	-1.845249	0.595815
Trial1	2	1	noBlindfold	counterclockwise	practice	Guided	2	0.5	-0.25	4.138504	0.80424	-1.45091	-1.04973	0.855646059774317	0.764962	-1.811395	0.57086
Trial1	2	1	noBlindfold	counterclockwise	practice	Guided	2	0.5	-0.25	4.158508	0.81408	-1.45092	-1.04975	0.859212582289512	0.862701	-1.91719	0.494254
Trial1	2	1	noBlindfold	counterclockwise	practice	Guided	2	0.5	-0.25	4.178513	0.81902	-1.45095	-1.04974	0.861021447244422	0.903189	-1.980667	0.529079
Trial1	2	1	noBlindfold	counterclockwise	practice	Guided	2	0.5	-0.25	4.198517	0.82451	-1.45097	-1.04973	0.863061352891243	0.997596	-1.942581	0.580643
Trial1	2	1	noBlindfold	counterclockwise	practice	Guided	2	0.5	-0.25	4.218506	0.8303	-1.45097	-1.04973	0.865255017510979	1.130709	-1.904495	0.531748
Trial1	2	1	noBlindfold	counterclockwise	practice	Guided	2	0.5	-0.25	4.23851	0.83634	-1.45096	-1.04971	0.86756020133579	1.221601	-1.925654	0.521109
Trial1	2	1	noBlindfold	counterclockwise	practice	Guided	2	0.5	-0.25	4.258514	0.84998	-1.45098	-1.04972	0.872947858711255	1.321688	-1.984899	0.574556
Trial1	2	1	noBlindfold	counterclockwise	practice	Guided	2	0.5	-0.25	4.278503	0.8578401	-1.45099	-1.04972	0.876128686519527	1.258845	-1.955276	0.534523
Trial1	2	1	noBlindfold	counterclockwise	practice	Guided	2	0.5	-0.25	4.298508	0.86596	-1.45099	-1.04971	0.879467374961695	1.258914	-2.001826	0.598702
Trial1	2	1	noBlindfold	counterclockwise	practice	Guided	2	0.5	-0.25	4.318512	0.87454	-1.451	-1.0497	0.883063029979779	1.311145	-2.014521	0.539597
Trial1	2	1	noBlindfold	counterclockwise	practice	Guided	2	0.5	-0.25	4.338516	0.88392	-1.45101	-1.04971	0.887091129426806	1.353006	-2.052608	0.631182
Trial1	2	1	noBlindfold	counterclockwise	practice	Guided	2	0.5	-0.25	4.358505	0.90375	-1.45101	-1.04971	0.89585166463165	1.432187	-2.069535	0.59847
Trial1	2	1	noBlindfold	counterclockwise	practice	Guided	2	0.5	-0.25	4.37851	0.91482	-1.45101	-1.0497	0.900886075221677	1.349041	-1.967972	0.577222
Trial1	2	1	noBlindfold	counterclockwise	practice	Guided	2	0.5	-0.25	4.398514	0.92607	-1.451	-1.04968	0.906103590792553	1.22914	-1.972203	0.652894
Trial1	2	1	noBlindfold	counterclockwise	practice	Guided	2	0.5	-0.25	4.418503	0.93773	-1.45098	-1.04966	0.911626913237199	1.177343	-1.887567	0.7113
Trial1	2	1	noBlindfold	counterclockwise	practice	Guided	2	0.5	-0.25	4.438507	0.9500999	-1.45096	-1.04964	0.9176133092221	1.083484	-1.828322	0.691922
Trial1	2	1	noBlindfold	counterclockwise	practice	Guided	2	0.5	-0.25	4.458511	0.97488	-1.4509	-1.04966	0.930036052519377	1.017821	-1.819859	0.674655
Trial1	2	1	noBlindfold	counterclockwise	practice	Guided	2	0.5	-0.25	4.478516	0.98799	-1.4509	-1.04966	0.936797879272497	0.956874	-1.832554	0.621519
Trial1	2	1	noBlindfold	counterclockwise	practice	Guided	2	0.5	-0.25	4.498505	1.00084	-1.45093	-1.04968	0.943572333159674	0.8941	-1.845249	0.614448
Trial1	2	1	noBlindfold	counterclockwise	practice	Guided	2	0.5	-0.25	4.518509	1.01414	-1.45093	-1.04968	0.950698713313502	0.798073	-1.874872	0.619403
Trial1	2	1	noBlindfold	counterclockwise	practice	Guided	2	0.5	-0.25	4.538513	1.02705	-1.45093	-1.0497	0.957758762203793	0.725834	-1.836786	0.708067
Trial1	2	1	noBlindfold	counterclockwise	practice	Guided	2	0.5	-0.25	4.558502	1.05255	-1.4509	-1.04972	0.972040854229144	0.550095	-1.866408	0.544547
Trial1	2	1	noBlindfold	counterclockwise	practice	Guided	2	0.5	-0.25	4.578506	1.06545	-1.45091	-1.04974	0.979447721270436	0.601937	-1.807163	0.493875
Trial1	2	1	noBlindfold	counterclockwise	practice	Guided	2	0.5	-0.25	4.598511	1.07856	-1.45091	-1.04974	0.987074392702499	0.598473	-1.75215	0.541202
Trial1	2	1	noBlindfold	counterclockwise	practice	Guided	2	0.5	-0.25	4.618515	1.09036	-1.45091	-1.04974	0.994036735616683	0.525944	-1.836786	0.539517
Trial1	2	1	noBlindfold	counterclockwise	practice	Guided	2	0.5	-0.25	4.638504	1.10234	-1.4509	-1.04974	1.00119810445719	0.506955	-1.777541	0.511959
Trial1	2	1	noBlindfold	counterclockwise	practice	Guided	2	0.5	-0.25	4.658508	1.12588	-1.45089	-1.04972	1.01551846072642	0.403438	-1.786004	0.501388
Trial1	2	1	noBlindfold	counterclockwise	practice	Guided	2	0.5	-0.25	4.678513	1.13669	-1.45088	-1.04971	1.02220855155898	0.351021	-1.735223	0.570231
Trial1	2	1	noBlindfold	counterclockwise	practice	Guided	2	0.5	-0.25	4.698517	1.14784	-1.45087	-1.04971	1.02919037891516	0.464953	-1.747918	0.640437
Trial1	2	1	noBlindfold	counterclockwise	practice	Guided	2	0.5	-0.25	4.718506	1.15872	-1.45086	-1.04971	1.03607345333659	0.47622	-1.671746	0.567881
Trial1	2	1	noBlindfold	counterclockwise	practice	Guided	2	0.5	-0.25	4.73851	1.16906	-1.45085	-1.04971	1.04267800076265	0.485982	-1.675977	0.530469
Trial1	2	1	noBlindfold	counterclockwise	practice	Guided	2	0.5	-0.25	4.758514	1.18947	-1.45086	-1.04971	1.05589066393949	0.445632	-1.726759	0.601797
Trial1	2	1	noBlindfold	counterclockwise	practice	Guided	2	0.5	-0.25	4.778503	1.19922	-1.45086	-1.04971	1.06228276274185	0.410771	-1.671746	0.552698
Trial1	2	1	noBlindfold	counterclockwise	practice	Guided	2	0.5	-0.25	4.798508	1.20872	-1.45085	-1.04972	1.06856724641993	0.462657	-1.675977	0.54636
Trial1	2	1	noBlindfold	counterclockwise	practice	Guided	2	0.5	-0.25	4.818512	1.21826	-1.45085	-1.04972	1.07491835276868	0.445192	-1.739454	0.565279
Trial1	2	1	noBlindfold	counterclockwise	practice	Guided	2	0.5	-0.25	4.838516	1.2273	-1.45086	-1.04969	1.08095766281323	0.539643	-1.75215	0.641972
Trial1	2	1	noBlindfold	counterclockwise	practice	Guided	2	0.5	-0.25	4.858505	1.24523	-1.45086	-1.04968	1.09309459163187	0.620625	-1.688673	0.713226
Trial1	2	1	noBlindfold	counterclockwise	practice	Guided	2	0.5	-0.25	4.87851	1.25368	-1.45085	-1.04967	1.09886560006296	0.571629	-1.697136	0.679743
Trial1	2	1	noBlindfold	counterclockwise	practice	Guided	2	0.5	-0.25	4.898514	1.26285	-1.45085	-1.04967	1.10517522205307	0.620688	-1.663282	0.578411
Trial1	2	1	noBlindfold	counterclockwise	practice	Guided	2	0.5	-0.25	4.918503	1.27143	-1.45084	-1.04966	1.11110770513535	0.675097	-1.65905	0.700023
Trial1	2	1	noBlindfold	counterclockwise	practice	Guided	2	0.5	-0.25	4.938507	1.28	-1.45083	-1.04961	1.11703908767249	0.676908	-1.595573	0.761067
Trial1	2	1	noBlindfold	counterclockwise	practice	Guided	2	0.5	-0.25	4.958511	1.29725	-1.45077	-1.04957	1.12912335557598	0.819761	-1.523633	0.863417
Trial1	2	1	noBlindfold	counterclockwise	practice	Guided	2	0.5	-0.25	4.978516	1.30296	-1.45076	-1.04945	1.13307766660384	1.106035	-1.392447	0.582418
Trial1	2	1	noBlindfold	counterclockwise	practice	Guided	2	0.5	-0.25	4.998505	1.30225	-1.45076	-1.04883	1.13213715046237	2.143318	-1.625196	1.038693
Trial1	2	1	noBlindfold	counterclockwise	practice	Guided	2	0.5	-0.25	5.018509	1.30148	-1.45079	-1.048	1.13100577020444	2.645447	-1.625196	0.806806
Trial1	2	1	noBlindfold	counterclockwise	practice	Guided	2	0.5	-0.25	5.038513	1.30128	-1.45082	-1.04675	1.12998245342147	2.108214	-1.811395	0.497675
Trial1	2	1	noBlindfold	counterclockwise	practice	Guided	2	0.5	-0.25	5.058502	1.30071	-1.45092	-1.04624	1.12921863588519	0.351466	-1.532096	0.429804
Trial1	2	1	noBlindfold	counterclockwise	practice	Guided	2	0.5	-0.25	5.078506	1.30037	-1.45081	-1.04546	1.12842753002032	0.2458	-1.341665	0.585327
Trial1	2	1	noBlindfold	counterclockwise	practice	Guided	2	0.5	-0.25	5.098511	1.30023	-1.4507	-1.0444	1.12758122453925	0.839615	-1.37552	0.839559
Trial1	2	1	noBlindfold	counterclockwise	practice	Guided	2	0.5	-0.25	5.118515	1.30039	-1.45067	-1.04289	1.12663162850639	1.639141	-1.244334	1.004379
Trial1	2	1	noBlindfold	counterclockwise	practice	Guided	2	0.5	-0.25	5.138504	1.30072	-1.45065	-1.03906	1.12417443436883	2.079785	-1.426301	0.970348
Trial1	2	1	noBlindfold	counterclockwise	practice	Guided	2	0.5	-0.25	5.158508	1.30101	-1.4508	-1.03709	1.12299930058689	1.701629	-1.735223	0.640342
Trial1	2	1	noBlindfold	counterclockwise	practice	Guided	2	0.5	-0.25	5.178513	1.30088	-1.45085	-1.03533	1.12167375000139	1.4421	-1.671746	0.575353
Trial1	2	1	noBlindfold	counterclockwise	practice	Guided	2	0.5	-0.25	5.198517	1.30076	-1.45083	-1.03343	1.12025852410927	1.427042	-1.523633	0.63234
Trial1	2	1	noBlindfold	counterclockwise	practice	Guided	2	0.5	-0.25	5.218506	1.30073	-1.45077	-1.03138	1.11880432811076	1.660397	-1.379751	0.863353
Trial1	2	1	noBlindfold	counterclockwise	practice	Guided	2	0.5	-0.25	5.23851	1.30082	-1.45071	-1.02622	1.11527139245975	1.956971	-1.345897	0.849951
Trial1	2	1	noBlindfold	counterclockwise	practice	Guided	2	0.5	-0.25	5.258514	1.3011	-1.45073	-1.02371	1.11372726392165	2.309976	-1.633659	0.89836
Trial1	2	1	noBlindfold	counterclockwise	practice	Guided	2	0.5	-0.25	5.278503	1.30116	-1.45079	-1.02082	1.11176473048665	2.258612	-1.718295	0.833373
Trial1	2	1	noBlindfold	counterclockwise	practice	Guided	2	0.5	-0.25	5.298508	1.30114	-1.45086	-1.01805	1.10983158435812	2.118625	-1.819859	0.709295
Trial1	2	1	noBlindfold	counterclockwise	practice	Guided	2	0.5	-0.25	5.318512	1.30108	-1.45089	-1.01516	1.1077901061619	2.095949	-1.684441	0.709436
Trial1	2	1	noBlindfold	counterclockwise	practice	Guided	2	0.5	-0.25	5.338516	1.30105	-1.45086	-1.0095	1.10386661346332	2.169532	-1.604037	0.727415
Trial1	2	1	noBlindfold	counterclockwise	practice	Guided	2	0.5	-0.25	5.358505	1.30115	-1.45078	-1.00652	1.10189110919	2.553728	-1.536328	0.973946
Trial1	2	1	noBlindfold	counterclockwise	practice	Guided	2	0.5	-0.25	5.37851	1.30125	-1.45077	-1.00316	1.09965972796356	2.723979	-1.561719	0.958659
Trial1	2	1	noBlindfold	counterclockwise	practice	Guided	2	0.5	-0.25	5.398514	1.30133	-1.45079	-0.99962	1.09729671803831	2.710555	-1.654818	0.981973
Trial1	2	1	noBlindfold	counterclockwise	practice	Guided	2	0.5	-0.25	5.418503	1.30135	-1.45083	-0.99601	1.09484827569553	2.618159	-1.735223	1.01623
Trial1	2	1	noBlindfold	counterclockwise	practice	Guided	2	0.5	-0.25	5.438507	1.30132	-1.45086	-0.98825	1.08955355629196	2.495807	-1.718295	0.968047
Trial1	2	1	noBlindfold	counterclockwise	practice	Guided	2	0.5	-0.25	5.458511	1.30122	-1.45088	-0.98401	1.08661139489388	2.391002	-1.764845	1.068656
Trial1	2	1	noBlindfold	counterclockwise	practice	Guided	2	0.5	-0.25	5.478516	1.30121	-1.45088	-0.97932	1.08344131395342	2.432338	-1.756382	1.089426
Trial1	2	1	noBlindfold	counterclockwise	practice	Guided	2	0.5	-0.25	5.498505	1.30123	-1.45089	-0.9744	1.08015043697132	2.542147	-1.819859	1.204216
Trial1	2	1	noBlindfold	counterclockwise	practice	Guided	2	0.5	-0.25	5.518509	1.30127	-1.45092	-0.9691	1.07663291500189	2.644669	-1.849481	1.23651
Trial1	2	1	noBlindfold	counterclockwise	practice	Guided	2	0.5	-0.25	5.538513	1.3013	-1.45095	-0.9569	1.06854536076675	2.539092	-1.921422	1.382221
Trial1	2	1	noBlindfold	counterclockwise	practice	Guided	2	0.5	-0.25	5.558502	1.30134	-1.45097	-0.95061	1.06442478210459	2.63151	-1.942581	1.329365
Trial1	2	1	noBlindfold	counterclockwise	practice	Guided	2	0.5	-0.25	5.578506	1.30134	-1.45099	-0.9436	1.05982391386774	2.693318	-2.086462	1.337087
Trial1	2	1	noBlindfold	counterclockwise	practice	Guided	2	0.5	-0.25	5.598511	1.30134	-1.45101	-0.93622	1.05500883640119	2.690264	-2.039912	1.255853
Trial1	2	1	noBlindfold	counterclockwise	practice	Guided	2	0.5	-0.25	5.618515	1.30134	-1.45102	-0.929	1.05032699530101	2.735561	-2.08223	1.23075
Trial1	2	1	noBlindfold	counterclockwise	practice	Guided	2	0.5	-0.25	5.638504	1.30135	-1.45105	-0.91306	1.04010114637808	2.711401	-2.188025	1.213976
Trial1	2	1	noBlindfold	counterclockwise	practice	Guided	2	0.5	-0.25	5.658508	1.30135	-1.45115	-0.90514	1.03507015001817	2.612153	-2.34037	1.162326
Trial1	2	1	noBlindfold	counterclockwise	practice	Guided	2	0.5	-0.25	5.678513	1.30134	-1.45117	-0.8972501	1.03008660082467	2.619006	-2.496947	1.05303
Trial1	2	1	noBlindfold	counterclockwise	practice	Guided	2	0.5	-0.25	5.698517	1.30132	-1.45122	-0.88946	1.02519408619176	2.59353	-2.509642	0.899173
Trial1	2	1	noBlindfold	counterclockwise	practice	Guided	2	0.5	-0.25	5.718506	1.3013	-1.45128	-0.88182	1.02043035957702	2.573838	-2.649291	0.921068
Trial1	2	1	noBlindfold	counterclockwise	practice	Guided	2	0.5	-0.25	5.73851	1.30128	-1.45131	-0.86702	1.01131760267456	2.558049	-2.661987	0.846365
Trial1	2	1	noBlindfold	counterclockwise	practice	Guided	2	0.5	-0.25	5.758514	1.30127	-1.45141	-0.86016	1.00713893933621	2.536986	-2.911663	0.843023
Trial1	2	1	noBlindfold	counterclockwise	practice	Guided	2	0.5	-0.25	5.778503	1.30127	-1.45144	-0.85344	1.00308200828802	2.507821	-2.907431	0.828496
Trial1	2	1	noBlindfold	counterclockwise	practice	Guided	2	0.5	-0.25	5.798508	1.30126	-1.45147	-0.8472199	0.999344405252138	2.501093	-2.911663	0.858645
Trial1	2	1	noBlindfold	counterclockwise	practice	Guided	2	0.5	-0.25	5.818512	1.30125	-1.45148	-0.8410699	0.995673240610156	2.493932	-3.017458	0.896071
Trial1	2	1	noBlindfold	counterclockwise	practice	Guided	2	0.5	-0.25	5.838516	1.30124	-1.4515	-0.82966	0.988934375495972	2.491444	-3.025922	0.908773
Trial1	2	1	noBlindfold	counterclockwise	practice	Guided	2	0.5	-0.25	5.858505	1.30122	-1.45149	-0.82415	0.985698618904367	2.460925	-3.097862	1.0183
Trial1	2	1	noBlindfold	counterclockwise	practice	Guided	2	0.5	-0.25	5.87851	1.30123	-1.45151	-0.81854	0.982449660476661	2.519864	-3.034385	0.996412
Trial1	2	1	noBlindfold	counterclockwise	practice	Guided	2	0.5	-0.25	5.898514	1.30124	-1.45153	-0.81298	0.97925071427046	2.423855	-3.089399	1.333398
Trial1	2	1	noBlindfold	counterclockwise	practice	Guided	2	0.5	-0.25	5.918503	1.30123	-1.45153	-0.80698	0.975805495816238	2.408701	-3.025922	1.412154
Trial1	2	1	noBlindfold	counterclockwise	practice	Guided	2	0.5	-0.25	5.938507	1.30122	-1.45152	-0.79433	0.968632403666032	2.450267	-2.941286	1.454703
Trial1	2	1	noBlindfold	counterclockwise	practice	Guided	2	0.5	-0.25	5.958511	1.30123	-1.45154	-0.78742	0.964774512079392	2.450364	-3.144412	1.623873
Trial1	2	1	noBlindfold	counterclockwise	practice	Guided	2	0.5	-0.25	5.978516	1.30123	-1.45158	-0.7797999	0.960550677662829	2.482399	-3.229048	1.757397
Trial1	2	1	noBlindfold	counterclockwise	practice	Guided	2	0.5	-0.25	5.998505	1.30123	-1.45161	-0.7716	0.956052403478341	2.432026	-3.258671	1.829615
Trial1	2	1	noBlindfold	counterclockwise	practice	Guided	2	0.5	-0.25	6.018509	1.30123	-1.45163	-0.76297	0.951371547127064	2.467148	-3.35177	2.046498
Trial1	2	1	noBlindfold	counterclockwise	practice	Guided	2	0.5	-0.25	6.038513	1.30122	-1.45166	-0.7435	0.941007878781579	2.351089	-3.364466	2.059068
Trial1	2	1	noBlindfold	counterclockwise	practice	Guided	2	0.5	-0.25	6.058502	1.30116	-1.45164	-0.73238	0.935172607598236	2.209783	-3.347538	2.011897
Trial1	2	1	noBlindfold	counterclockwise	practice	Guided	2	0.5	-0.25	6.078506	1.30112	-1.45167	-0.72095	0.929293942993171	2.136856	-3.482956	2.0585
Trial1	2	1	noBlindfold	counterclockwise	practice	Guided	2	0.5	-0.25	6.098511	1.30109	-1.45173	-0.709	0.923269290901161	2.121585	-3.533738	1.923752
Trial1	2	1	noBlindfold	counterclockwise	practice	Guided	2	0.5	-0.25	6.118515	1.30106	-1.4518	-0.69659	0.917136683052944	2.123408	-3.791877	1.865015
Trial1	2	1	noBlindfold	counterclockwise	practice	Guided	2	0.5	-0.25	6.138504	1.30105	-1.45187	-0.67041	0.904668894680184	2.083522	-3.741096	1.812115
Trial1	2	1	noBlindfold	counterclockwise	practice	Guided	2	0.5	-0.25	6.158508	1.30103	-1.45194	-0.65678	0.898398072517825	2.000713	-3.93999	1.625603
Trial1	2	1	noBlindfold	counterclockwise	practice	Guided	2	0.5	-0.25	6.178513	1.301	-1.45196	-0.64341	0.892397023660266	1.928976	-4.058481	1.642401
Trial1	2	1	noBlindfold	counterclockwise	practice	Guided	2	0.5	-0.25	6.198517	1.30097	-1.45201	-0.6296999	0.886411368185463	1.92076	-4.121958	1.380579
Trial1	2	1	noBlindfold	counterclockwise	practice	Guided	2	0.5	-0.25	6.218506	1.30095	-1.45206	-0.61694	0.881002816426503	1.820756	-4.210826	1.426051
Trial1	2	1	noBlindfold	counterclockwise	practice	Guided	2	0.5	-0.25	6.23851	1.30092	-1.4521	-0.59065	0.870353525125773	1.83175	-4.189667	1.206404
Trial1	2	1	noBlindfold	counterclockwise	practice	Guided	2	0.5	-0.25	6.258514	1.30094	-1.45215	-0.57886	0.865825520621119	1.992808	-4.295462	0.961423
Trial1	2	1	noBlindfold	counterclockwise	practice	Guided	2	0.5	-0.25	6.278503	1.30096	-1.45217	-0.56684	0.86135045433432	1.891023	-4.477429	0.993467
Trial1	2	1	noBlindfold	counterclockwise	practice	Guided	2	0.5	-0.25	6.298508	1.30095	-1.45224	-0.55572	0.857313060807962	1.854063	-4.443575	0.926956
Trial1	2	1	noBlindfold	counterclockwise	practice	Guided	2	0.5	-0.25	6.318512	1.30093	-1.45224	-0.54474	0.853440326683641	1.729697	-4.519747	1.027117
Trial1	2	1	noBlindfold	counterclockwise	practice	Guided	2	0.5	-0.25	6.338516	1.30089	-1.45224	-0.52468	0.846684034786211	1.764026	-4.447806	1.015695
Trial1	2	1	noBlindfold	counterclockwise	practice	Guided	2	0.5	-0.25	6.358505	1.30084	-1.45221	-0.5151	0.843577239024327	1.604843	-4.464734	1.218115
Trial1	2	1	noBlindfold	counterclockwise	practice	Guided	2	0.5	-0.25	6.37851	1.30082	-1.45222	-0.5052	0.840499664070259	1.582929	-4.418184	1.23569
Trial1	2	1	noBlindfold	counterclockwise	practice	Guided	2	0.5	-0.25	6.398514	1.30081	-1.45223	-0.49624	0.837813079297495	1.617597	-4.562065	1.401609
Trial1	2	1	noBlindfold	counterclockwise	practice	Guided	2	0.5	-0.25	6.418503	1.30082	-1.45226	-0.48702	0.835159355494143	1.61987	-4.515515	1.479642
Trial1	2	1	noBlindfold	counterclockwise	practice	Guided	2	0.5	-0.25	6.438507	1.30083	-1.45226	-0.46796	0.829960884713206	1.650732	-4.583224	1.540222
Trial1	2	1	noBlindfold	counterclockwise	practice	Guided	2	0.5	-0.25	6.458511	1.30082	-1.45232	-0.45834	0.827477023687603	1.606976	-4.638237	1.697153
Trial1	2	1	noBlindfold	counterclockwise	practice	Guided	2	0.5	-0.25	6.478516	1.30081	-1.45232	-0.44827	0.824989462550551	1.60733	-4.693251	1.693485
Trial1	2	1	noBlindfold	counterclockwise	practice	Guided	2	0.5	-0.25	6.498505	1.30079	-1.45236	-0.43836	0.822644656160196	1.579824	-4.748264	1.690156
Trial1	2	1	noBlindfold	counterclockwise	practice	Guided	2	0.5	-0.25	6.518509	1.30079	-1.45237	-0.4281	0.820356230543799	1.595095	-4.650933	1.705041
Trial1	2	1	noBlindfold	counterclockwise	practice	Guided	2	0.5	-0.25	6.538513	1.3008	-1.45237	-0.40782	0.816203248471323	1.589593	-4.896377	1.487929
Trial1	2	1	noBlindfold	counterclockwise	practice	Guided	2	0.5	-0.25	6.558502	1.30081	-1.45243	-0.39784	0.814342241793637	1.620225	-4.777887	1.574792
Trial1	2	1	noBlindfold	counterclockwise	practice	Guided	2	0.5	-0.25	6.578506	1.30082	-1.45243	-0.38756	0.8125487170369	1.64643	-4.896377	1.638811
Trial1	2	1	noBlindfold	counterclockwise	practice	Guided	2	0.5	-0.25	6.598511	1.30082	-1.45245	-0.37796	0.810978676838442	1.6172	-4.824437	1.447582
Trial1	2	1	noBlindfold	counterclockwise	practice	Guided	2	0.5	-0.25	6.618515	1.30082	-1.45245	-0.36818	0.809493159460146	1.609374	-5.048722	1.488648
Trial1	2	1	noBlindfold	counterclockwise	practice	Guided	2	0.5	-0.25	6.638504	1.30082	-1.4525	-0.34852	0.80685739367584	1.617438	-5.107967	1.579781
Trial1	2	1	noBlindfold	counterclockwise	practice	Guided	2	0.5	-0.25	6.658508	1.30082	-1.45248	-0.33876	0.80572389940747	1.631169	-5.002172	1.687758
Trial1	2	1	noBlindfold	counterclockwise	practice	Guided	2	0.5	-0.25	6.678513	1.30081	-1.45248	-0.32379	0.804202455420207	1.642203	-4.921768	1.720617
Trial1	2	1	noBlindfold	counterclockwise	practice	Guided	2	0.5	-0.25	6.698517	1.30081	-1.45246	-0.31863	0.803745420780852	1.641402	-4.99794	1.832085
Trial1	2	1	noBlindfold	counterclockwise	practice	Guided	2	0.5	-0.25	6.718506	1.30081	-1.45247	-0.30819	0.802921354403056	1.5868	-5.048722	1.809097
Trial1	2	1	noBlindfold	counterclockwise	practice	Guided	2	0.5	-0.25	6.73851	1.30079	-1.4525	-0.28771	0.801677480987751	1.617317	-5.019099	1.664867
Trial1	2	1	noBlindfold	counterclockwise	practice	Guided	2	0.5	-0.25	6.758514	1.30078	-1.45257	-0.27738	0.801248004661177	1.527114	-5.09104	1.717171
Trial1	2	1	noBlindfold	counterclockwise	practice	Guided	2	0.5	-0.25	6.778503	1.30079	-1.45255	-0.2667	0.800964186826418	1.625515	-5.09104	1.723865
Trial1	2	1	noBlindfold	counterclockwise	practice	Guided	2	0.5	-0.25	6.798508	1.30079	-1.45255	-0.25598	0.800812399485584	1.6023	-5.18414	1.656826
Trial1	2	1	noBlindfold	counterclockwise	practice	Guided	2	0.5	-0.25	6.818512	1.30078	-1.45257	-0.24558	0.800792256155204	1.50655	-5.057186	1.590431
Trial1	2	1	noBlindfold	counterclockwise	practice	Guided	2	0.5	-0.25	6.838516	1.30076	-1.45256	-0.22467	0.801160555285058	1.431359	-5.277239	1.64402
Trial1	2	1	noBlindfold	counterclockwise	practice	Guided	2	0.5	-0.25	6.858505	1.30074	-1.45264	-0.21459	0.801522564607714	1.431791	-5.311094	1.572343
Trial1	2	1	noBlindfold	counterclockwise	practice	Guided	2	0.5	-0.25	6.87851	1.30073	-1.45266	-0.20466	0.802012613764742	1.383299	-5.328021	1.536742
Trial1	2	1	noBlindfold	counterclockwise	practice	Guided	2	0.5	-0.25	6.898514	1.30071	-1.45266	-0.19461	0.802623508711919	1.393785	-5.222226	1.402472
Trial1	2	1	noBlindfold	counterclockwise	practice	Guided	2	0.5	-0.25	6.918503	1.3007	-1.45264	-0.18508	0.803327463914852	1.360363	-5.416889	1.38006
Trial1	2	1	noBlindfold	counterclockwise	practice	Guided	2	0.5	-0.25	6.938507	1.3007	-1.45268	-0.1665	0.805042022750286	1.379144	-5.408425	1.532119
Trial1	2	1	noBlindfold	counterclockwise	practice	Guided	2	0.5	-0.25	6.958511	1.30069	-1.45268	-0.15741	0.806025727185031	1.302504	-5.391498	1.505497
Trial1	2	1	noBlindfold	counterclockwise	practice	Guided	2	0.5	-0.25	6.978516	1.30067	-1.45269	-0.14827	0.80710686220227	1.319298	-5.319557	1.337849
Trial1	2	1	noBlindfold	counterclockwise	practice	Guided	2	0.5	-0.25	6.998505	1.30066	-1.45267	-0.13967	0.808226056354069	1.323303	-5.357643	1.360593
Trial1	2	1	noBlindfold	counterclockwise	practice	Guided	2	0.5	-0.25	7.018509	1.30066	-1.4527	-0.13132	0.809408173684574	1.280292	-5.552306	1.497918
Trial1	2	1	noBlindfold	counterclockwise	practice	Guided	2	0.5	-0.25	7.038513	1.30065	-1.45274	-0.11503	0.811946509280601	1.259833	-5.442279	1.442524
Trial1	2	1	noBlindfold	counterclockwise	practice	Guided	2	0.5	-0.25	7.058502	1.30062	-1.45273	-0.10698	0.813293945406008	1.166714	-5.505756	1.535227
Trial1	2	1	noBlindfold	counterclockwise	practice	Guided	2	0.5	-0.25	7.078506	1.3006	-1.45272	-0.09904701	0.814706848943987	1.154093	-5.315325	1.492591
Trial1	2	1	noBlindfold	counterclockwise	practice	Guided	2	0.5	-0.25	7.098511	1.30059	-1.4527	-0.09152	0.816125187043195	1.160826	-5.581929	1.410213
Trial1	2	1	noBlindfold	counterclockwise	practice	Guided	2	0.5	-0.25	7.118515	1.30059	-1.45273	-0.08442999	0.81753155060625	1.160534	-5.522684	1.367565
Trial1	2	1	noBlindfold	counterclockwise	practice	Guided	2	0.5	-0.25	7.138504	1.30057	-1.45276	-0.069949	0.82056730677579	1.123588	-5.463438	1.411546
Trial1	2	1	noBlindfold	counterclockwise	practice	Guided	2	0.5	-0.25	7.158508	1.30052	-1.45273	-0.063335	0.821995134533875	1.078575	-5.471902	1.363969
Trial1	2	1	noBlindfold	counterclockwise	practice	Guided	2	0.5	-0.25	7.178513	1.30051	-1.45274	-0.056392	0.823589944291763	1.045783	-5.42112	1.482354
Trial1	2	1	noBlindfold	counterclockwise	practice	Guided	2	0.5	-0.25	7.198517	1.30051	-1.45273	-0.049675	0.825194791775866	0.968464	-5.446511	1.641643
Trial1	2	1	noBlindfold	counterclockwise	practice	Guided	2	0.5	-0.25	7.218506	1.3005	-1.45271	-0.042546	0.826944658650872	0.982265	-5.412657	1.554687
Trial1	2	1	noBlindfold	counterclockwise	practice	Guided	2	0.5	-0.25	7.23851	1.30048	-1.45271	-0.029138	0.830390544864496	0.934534	-5.433816	1.669333
Trial1	2	1	noBlindfold	counterclockwise	practice	Guided	2	0.5	-0.25	7.258514	1.30045	-1.45269	-0.022235	0.832224155669655	0.927782	-5.34918	1.63411
Trial1	2	1	noBlindfold	counterclockwise	practice	Guided	2	0.5	-0.25	7.278503	1.30046	-1.45269	-0.015059	0.834226260810087	0.930937	-5.408425	1.617907
Trial1	2	1	noBlindfold	counterclockwise	practice	Guided	2	0.5	-0.25	7.298508	1.30047	-1.4527	-0.0079698	0.836259911060345	0.976132	-5.416889	1.765467
Trial1	2	1	noBlindfold	counterclockwise	practice	Guided	2	0.5	-0.25	7.318512	1.30047	-1.4527	-0.00044592	0.838468401406877	0.899542	-5.306862	1.865263
Trial1	2	1	noBlindfold	counterclockwise	practice	Guided	2	0.5	-0.25	7.338516	1.30046	-1.45266	0.015175	0.843240156576069	0.841733	-5.294166	1.835892
Trial1	2	1	noBlindfold	counterclockwise	practice	Guided	2	0.5	-0.25	7.358505	1.30041	-1.45266	0.023093	0.845716268284403	0.866273	-5.39573	1.949355
Trial1	2	1	noBlindfold	counterclockwise	practice	Guided	2	0.5	-0.25	7.37851	1.30041	-1.45267	0.031829	0.848577518399046	0.838761	-5.20953	1.930034
Trial1	2	1	noBlindfold	counterclockwise	practice	Guided	2	0.5	-0.25	7.398514	1.30041	-1.45267	0.040881	0.851626664795289	0.813138	-5.438048	1.917011
Trial1	2	1	noBlindfold	counterclockwise	practice	Guided	2	0.5	-0.25	7.418503	1.3004	-1.4527	0.049982	0.854768618008158	0.711608	-5.450743	1.896424
Trial1	2	1	noBlindfold	counterclockwise	practice	Guided	2	0.5	-0.25	7.438507	1.30035	-1.45271	0.069003	0.861581660833716	0.582261	-5.298398	1.884592
Trial1	2	1	noBlindfold	counterclockwise	practice	Guided	2	0.5	-0.25	7.458511	1.30027	-1.45271	0.079261	0.865358200693922	0.556602	-5.552306	1.892521
Trial1	2	1	noBlindfold	counterclockwise	practice	Guided	2	0.5	-0.25	7.478516	1.30024	-1.45273	0.089464	0.869264016025916	0.423255	-5.404193	1.87576
Trial1	2	1	noBlindfold	counterclockwise	practice	Guided	2	0.5	-0.25	7.498505	1.30022	-1.45272	0.099821	0.873342316399288	0.361778	-5.543843	1.798812
Trial1	2	1	noBlindfold	counterclockwise	practice	Guided	2	0.5	-0.25	7.518509	1.30019	-1.45276	0.11058	0.877679853717242	0.314373	-5.548074	1.762857
Trial1	2	1	noBlindfold	counterclockwise	practice	Guided	2	0.5	-0.25	7.538513	1.30015	-1.45275	0.13153	0.886456554859062	0.217186	-5.480366	1.642765
Trial1	2	1	noBlindfold	counterclockwise	practice	Guided	2	0.5	-0.25	7.558502	1.30009	-1.45278	0.14188	0.890906210219311	0.139529	-5.471902	1.514175
Trial1	2	1	noBlindfold	counterclockwise	practice	Guided	2	0.5	-0.25	7.578506	1.30008	-1.45277	0.15272	0.895718323508913	0.093069	-5.658101	1.473943
Trial1	2	1	noBlindfold	counterclockwise	practice	Guided	2	0.5	-0.25	7.598511	1.30006	-1.45279	0.16249	0.9001355753183	0.043063	-5.543843	1.47998
Trial1	2	1	noBlindfold	counterclockwise	practice	Guided	2	0.5	-0.25	7.618515	1.30005	-1.45278	0.17265	0.904827637008945	0.08143	-5.556538	1.377002
Trial1	2	1	noBlindfold	counterclockwise	practice	Guided	2	0.5	-0.25	7.638504	1.30004	-1.45279	0.19141	0.913732348566316	0.057507	-5.620015	1.277144
Trial1	2	1	noBlindfold	counterclockwise	practice	Guided	2	0.5	-0.25	7.658508	1.30004	-1.45279	0.19141	0.913732348566316	0.057507	-5.620015	1.277144
Trial1	2	1	noBlindfold	counterclockwise	practice	Guided	2	0.5	-0.25	7.678513	1.30002	-1.45279	0.20741	0.921550906602532	0.0098923	-5.759664	1.215773
Trial1	2	1	noBlindfold	counterclockwise	practice	Guided	2	0.5	-0.25	7.698517	1.30001	-1.45285	0.21702	0.926349626540982	0.00019551	-5.603088	1.320693
Trial1	2	1	noBlindfold	counterclockwise	practice	Guided	2	0.5	-0.25	7.718506	1.30001	-1.45283	0.22502	0.930408478981952	0.016608	-5.666565	1.28574
Trial1	2	1	noBlindfold	counterclockwise	practice	Guided	2	0.5	-0.25	7.73851	1.30001	-1.45283	0.23969	0.937983074097815	-0.034763	-5.649638	1.248451
Trial1	2	1	noBlindfold	counterclockwise	practice	Guided	2	0.5	-0.25	7.758514	1.29997	-1.45284	0.24662	0.941585616907057	-0.083597	-5.717346	1.259105
Trial1	2	1	noBlindfold	counterclockwise	practice	Guided	2	0.5	-0.25	7.778503	1.29995	-1.45287	0.25365	0.945295372092978	-0.159213	-5.675028	1.556013
Trial1	2	1	noBlindfold	counterclockwise	practice	Guided	2	0.5	-0.25	7.798508	1.29994	-1.45285	0.26044	0.948922106273489	-0.103252	-5.598856	1.564789
Trial1	2	1	noBlindfold	counterclockwise	practice	Guided	2	0.5	-0.25	7.818512	1.29993	-1.45281	0.26719	0.952561632515175	-0.121759	-5.615783	1.483158
Trial1	2	1	noBlindfold	counterclockwise	practice	Guided	2	0.5	-0.25	7.838516	1.29993	-1.45282	0.28068	0.959952822378675	-0.166164	-5.77236	1.516215
Trial1	2	1	noBlindfold	counterclockwise	practice	Guided	2	0.5	-0.25	7.858505	1.29989	-1.45287	0.28727	0.96357830059634	-0.273636	-5.620015	1.543591
Trial1	2	1	noBlindfold	counterclockwise	practice	Guided	2	0.5	-0.25	7.87851	1.29987	-1.45285	0.29403	0.967347228102279	-0.263494	-5.691956	1.597599
Trial1	2	1	noBlindfold	counterclockwise	practice	Guided	2	0.5	-0.25	7.898514	1.29986	-1.45285	0.30064	0.971071787176835	-0.278848	-5.763896	1.715163
Trial1	2	1	noBlindfold	counterclockwise	practice	Guided	2	0.5	-0.25	7.918503	1.29985	-1.45286	0.30757	0.975009906757761	-0.365475	-5.700419	1.71382
Trial1	2	1	noBlindfold	counterclockwise	practice	Guided	2	0.5	-0.25	7.938507	1.29982	-1.45285	0.32159	0.983070232405963	-0.392001	-5.636942	1.786305
Trial1	2	1	noBlindfold	counterclockwise	practice	Guided	2	0.5	-0.25	7.958511	1.29977	-1.45283	0.32871	0.987186575996644	-0.494344	-5.738505	1.799143
Trial1	2	1	noBlindfold	counterclockwise	practice	Guided	2	0.5	-0.25	7.978516	1.29975	-1.45285	0.33628	0.991627180698887	-0.49277	-5.645406	1.935003
Trial1	2	1	noBlindfold	counterclockwise	practice	Guided	2	0.5	-0.25	7.998505	1.29974	-1.45283	0.34386	0.996119337243406	-0.488245	-5.683492	1.847894
Trial1	2	1	noBlindfold	counterclockwise	practice	Guided	2	0.5	-0.25	8.018509	1.29974	-1.45282	0.35161	1.00075901024658	-0.525197	-5.63271	1.787683
Trial1	2	1	noBlindfold	counterclockwise	practice	Guided	2	0.5	-0.25	8.038513	1.29972	-1.45283	0.36777	1.01054033014975	-0.603722	-5.696187	1.868719
Trial1	2	1	noBlindfold	counterclockwise	practice	Guided	2	0.5	-0.25	8.058502	1.29971	-1.45284	0.37552	1.01528882572394	-0.595527	-5.797751	1.689473
Trial1	2	1	noBlindfold	counterclockwise	practice	Guided	2	0.5	-0.25	8.078506	1.29972	-1.45288	0.38361	1.02030074532472	-0.492606	-5.899314	1.557993
Trial1	2	1	noBlindfold	counterclockwise	practice	Guided	2	0.5	-0.25	8.098511	1.29973	-1.45293	0.39131	1.02510804623443	-0.604024	-5.835837	1.484781
Trial1	2	1	noBlindfold	counterclockwise	practice	Guided	2	0.5	-0.25	8.118515	1.29971	-1.45292	0.39887	1.02983901956129	-0.729445	-5.776592	1.511712
Trial1	2	1	noBlindfold	counterclockwise	practice	Guided	2	0.5	-0.25	8.138504	1.29966	-1.45291	0.41345	1.03904868037794	-0.85158	-5.920473	1.504847
Trial1	2	1	noBlindfold	counterclockwise	practice	Guided	2	0.5	-0.25	8.158508	1.29958	-1.45295	0.42002	1.04319466597755	-1.035941	-5.882387	1.219755
Trial1	2	1	noBlindfold	counterclockwise	practice	Guided	2	0.5	-0.25	8.178513	1.29951	-1.45296	0.42618	1.04710822877921	-1.235303	-6.009341	1.126289
Trial1	2	1	noBlindfold	counterclockwise	practice	Guided	2	0.5	-0.25	8.198517	1.2994	-1.45298	0.4314	1.05040300227782	-1.456893	-5.98395	0.954002
Trial1	2	1	noBlindfold	counterclockwise	practice	Guided	2	0.5	-0.25	8.218506	1.29929	-1.45298	0.4359	1.05324425287772	-1.630698	-5.8443	0.80084
Trial1	2	1	noBlindfold	counterclockwise	practice	Guided	2	0.5	-0.25	8.23851	1.2992	-1.45296	0.44172	1.05697554528203	-1.723818	-5.916241	0.748714
Trial1	2	1	noBlindfold	counterclockwise	practice	Guided	2	0.5	-0.25	8.258514	1.2991	-1.45297	0.44293	1.05769224209293	-1.929341	-6.026268	0.57102
Trial1	2	1	noBlindfold	counterclockwise	practice	Guided	2	0.5	-0.25	8.278503	1.29905	-1.45299	0.44325	1.05786408545336	-2.084567	-5.903546	0.725603
Trial1	2	1	noBlindfold	counterclockwise	practice	Guided	2	0.5	-0.25	8.298508	1.29902	-1.45297	0.44328	1.05786115235238	-2.187404	-5.878155	0.8014
Trial1	2	1	noBlindfold	counterclockwise	practice	Guided	2	0.5	-0.25	8.318512	1.29901	-1.45296	0.4433	1.05786669462231	-2.242558	-5.912009	0.648302
Trial1	2	1	noBlindfold	counterclockwise	practice	Guided	2	0.5	-0.25	8.338516	1.299	-1.45296	0.44333	1.05787869060474	-2.271126	-6.000877	0.547192
Trial1	2	1	noBlindfold	counterclockwise	practice	Guided	2	0.5	-0.25	8.358505	1.29897	-1.45297	0.44335	1.057869217622	-2.484933	-5.979718	0.484331
Trial1	2	1	noBlindfold	counterclockwise	practice	Guided	2	0.5	-0.25	8.37851	1.29895	-1.45298	0.44336	1.05786061608812	-2.606126	-5.924705	0.533666
Trial1	2	1	noBlindfold	counterclockwise	practice	Guided	2	0.5	-0.25	8.398514	1.29892	-1.45297	0.44338	1.05785114492393	-2.822654	-5.814678	0.560741
Trial1	2	1	noBlindfold	counterclockwise	practice	Guided	2	0.5	-0.25	8.418503	1.29888	-1.45296	0.4434	1.05783400302605	-2.938116	-5.77236	0.585537
Trial1	2	1	noBlindfold	counterclockwise	practice	Guided	2	0.5	-0.25	8.438507	1.29885	-1.45295	0.44344	1.05783764304009	-3.016046	-5.759664	0.606157
Trial1	2	1	noBlindfold	counterclockwise	practice	Guided	2	0.5	-0.25	8.458511	1.29878	-1.45293	0.44346	1.05779781971491	-3.138779	-5.763896	0.603378
Trial1	2	1	noBlindfold	counterclockwise	practice	Guided	2	0.5	-0.25	8.478516	1.29875	-1.45293	0.44348	1.05778833515297	-3.184906	-5.751201	0.644363
Trial1	2	1	noBlindfold	counterclockwise	practice	Guided	2	0.5	-0.25	8.498505	1.29871	-1.45291	0.44351	1.05777774619479	-3.346707	-5.611551	0.579378
Trial1	2	1	noBlindfold	counterclockwise	practice	Guided	2	0.5	-0.25	8.518509	1.29867	-1.4529	0.44353	1.05776072306894	-3.403997	-5.565002	0.584608
Trial1	2	1	noBlindfold	counterclockwise	practice	Guided	2	0.5	-0.25	8.538513	1.29864	-1.45288	0.44361	1.05779046984379	-3.507269	-5.577697	0.694197
Trial1	2	1	noBlindfold	counterclockwise	practice	Guided	2	0.5	-0.25	8.558502	1.29856	-1.45282	0.44369	1.05778255310388	-3.579184	-5.328021	1.338209
Trial1	2	1	noBlindfold	counterclockwise	practice	Guided	2	0.5	-0.25	8.578506	1.29853	-1.45276	0.44394	1.05792385151234	-3.574183	-5.078345	1.705113
Trial1	2	1	noBlindfold	counterclockwise	practice	Guided	2	0.5	-0.25	8.598511	1.29846	-1.45264	0.44456	1.0582778488271	-3.524502	-4.900609	1.991171
Trial1	2	1	noBlindfold	counterclockwise	practice	Guided	2	0.5	-0.25	8.618515	1.29837	-1.45252	0.44573	1.05897834186783	-3.524061	-4.849827	2.234419
Trial1	2	1	noBlindfold	counterclockwise	practice	Guided	2	0.5	-0.25	8.638504	1.2983	-1.45244	0.45028	1.0619204432759	-3.469929	-4.78635	2.35488
Trial1	2	1	noBlindfold	counterclockwise	practice	Guided	2	0.5	-0.25	8.658508	1.29831	-1.45236	0.45377	1.06423265856715	-3.246469	-4.625542	2.531919
Trial1	2	1	noBlindfold	counterclockwise	practice	Guided	2	0.5	-0.25	8.678513	1.29834	-1.45232	0.45826	1.06722955530036	-3.325512	-4.566297	2.495628
Trial1	2	1	noBlindfold	counterclockwise	practice	Guided	2	0.5	-0.25	8.698517	1.29833	-1.45229	0.46355	1.07074009688615	-3.380766	-4.511283	2.611499
Trial1	2	1	noBlindfold	counterclockwise	practice	Guided	2	0.5	-0.25	8.718506	1.29833	-1.45227	0.46979	1.0749085198451	-3.274436	-4.460502	2.661676
Trial1	2	1	noBlindfold	counterclockwise	practice	Guided	2	0.5	-0.25	8.73851	1.29835	-1.45223	0.48467	1.08494362504724	-3.258947	-4.36317	2.513579
Trial1	2	1	noBlindfold	counterclockwise	practice	Guided	2	0.5	-0.25	8.758514	1.29836	-1.45227	0.49237	1.09017967068283	-3.374758	-4.76096	1.80861
Trial1	2	1	noBlindfold	counterclockwise	practice	Guided	2	0.5	-0.25	8.778503	1.29832	-1.45235	0.50001	1.09536748659919	-3.453691	-4.913304	1.425475
Trial1	2	1	noBlindfold	counterclockwise	practice	Guided	2	0.5	-0.25	8.798508	1.29826	-1.45244	0.50698	1.10010804408033	-3.641275	-4.942927	1.223193
Trial1	2	1	noBlindfold	counterclockwise	practice	Guided	2	0.5	-0.25	8.818512	1.29819	-1.45247	0.51349	1.10454713986749	-3.76193	-4.845596	1.195532
Trial1	2	1	noBlindfold	counterclockwise	practice	Guided	2	0.5	-0.25	8.838516	1.29813	-1.45244	0.52505	1.1125260105747	-3.781554	-4.66786	1.276325
Trial1	2	1	noBlindfold	counterclockwise	practice	Guided	2	0.5	-0.25	8.858505	1.29809	-1.45236	0.52941	1.11553922543024	-3.892853	-4.828668	0.546908
Trial1	2	1	noBlindfold	counterclockwise	practice	Guided	2	0.5	-0.25	8.87851	1.29806	-1.4524	0.53286	1.11793090647052	-3.977604	-4.892145	0.503258
Trial1	2	1	noBlindfold	counterclockwise	practice	Guided	2	0.5	-0.25	8.898514	1.29801	-1.45244	0.53513	1.11948617300286	-4.164749	-4.858291	0.725255
Trial1	2	1	noBlindfold	counterclockwise	practice	Guided	2	0.5	-0.25	8.918503	1.29795	-1.45242	0.53663	1.12049589935451	-4.156793	-4.756728	0.826119
Trial1	2	1	noBlindfold	counterclockwise	practice	Guided	2	0.5	-0.25	8.938507	1.29793	-1.45239	0.53752	1.12110660745629	-4.119752	-4.684787	0.804424
Trial1	2	1	noBlindfold	counterclockwise	practice	Guided	2	0.5	-0.25	8.958511	1.29794	-1.45235	0.53754	1.12112780254287	-4.061143	-4.705946	0.576434
Trial1	2	1	noBlindfold	counterclockwise	practice	Guided	2	0.5	-0.25	8.978516	1.29794	-1.45236	0.53754	1.12112780254287	-4.129415	-4.837132	0.266662
Trial1	2	1	noBlindfold	counterclockwise	practice	Guided	2	0.5	-0.25	8.998505	1.29794	-1.45236	0.53753	1.12112076849215	-4.280467	-4.892145	-0.04114
Trial1	2	1	noBlindfold	counterclockwise	practice	Guided	2	0.5	-0.25	9.018509	1.29792	-1.45237	0.53753	1.12110651456485	-4.55154	-4.938695	-0.247929
Trial1	2	1	noBlindfold	counterclockwise	practice	Guided	2	0.5	-0.25	9.038513	1.2979	-1.45238	0.5375	1.12107120026662	-4.758327	-4.883682	-0.340176
Trial1	2	1	noBlindfold	counterclockwise	practice	Guided	2	0.5	-0.25	9.058502	1.29783	-1.45238	0.53747	1.12100037932848	-5.324436	-4.705946	-0.80693
Trial1	2	1	noBlindfold	counterclockwise	practice	Guided	2	0.5	-0.25	9.078506	1.29778	-1.45238	0.53741	1.12092262365376	-5.657456	-4.672092	-1.080319
Trial1	2	1	noBlindfold	counterclockwise	practice	Guided	2	0.5	-0.25	9.098511	1.29768	-1.45237	0.53724	1.12073198547955	-6.023704	-4.672092	-1.339366
Trial1	2	1	noBlindfold	counterclockwise	practice	Guided	2	0.5	-0.25	9.118515	1.2975	-1.45236	0.53694	1.1203931465048	-6.174912	-4.634006	-1.578665
Trial1	2	1	noBlindfold	counterclockwise	practice	Guided	2	0.5	-0.25	9.138504	1.29731	-1.45234	0.536	1.11959780664	-6.264677	-4.583224	-1.759347
Trial1	2	1	noBlindfold	counterclockwise	practice	Guided	2	0.5	-0.25	9.158508	1.29704	-1.45229	0.53536	1.1189562674491	-6.302321	-4.481661	-1.869759
Trial1	2	1	noBlindfold	counterclockwise	practice	Guided	2	0.5	-0.25	9.178513	1.29693	-1.45224	0.53455	1.11830955640924	-6.5512	-4.295462	-1.920636
Trial1	2	1	noBlindfold	counterclockwise	practice	Guided	2	0.5	-0.25	9.198517	1.29681	-1.45218	0.53348	1.11747354237118	-6.742217	-4.257375	-2.076621
Trial1	2	1	noBlindfold	counterclockwise	practice	Guided	2	0.5	-0.25	9.218506	1.29671	-1.45216	0.53219	1.11649813342163	-6.816491	-4.380098	-2.05575
Trial1	2	1	noBlindfold	counterclockwise	practice	Guided	2	0.5	-0.25	9.23851	1.29665	-1.45215	0.52925	1.11439755388024	-6.756648	-4.134653	-1.941697
Trial1	2	1	noBlindfold	counterclockwise	practice	Guided	2	0.5	-0.25	9.258514	1.29665	-1.45208	0.52778	1.11337012186267	-6.693665	-4.105031	-1.705688
Trial1	2	1	noBlindfold	counterclockwise	practice	Guided	2	0.5	-0.25	9.278503	1.29665	-1.45206	0.52639	1.11239955165902	-6.735142	-4.12619	-1.723682
Trial1	2	1	noBlindfold	counterclockwise	practice	Guided	2	0.5	-0.25	9.298508	1.29663	-1.45207	0.52501	1.11142245828599	-6.863736	-4.138885	-1.703921
Trial1	2	1	noBlindfold	counterclockwise	practice	Guided	2	0.5	-0.25	9.318512	1.29658	-1.45206	0.5236	1.11040378262265	-7.043265	-4.062713	-1.84043
Trial1	2	1	noBlindfold	counterclockwise	practice	Guided	2	0.5	-0.25	9.338516	1.29652	-1.45205	0.5205	1.10820321179242	-7.154099	-4.109262	-1.847145
Trial1	2	1	noBlindfold	counterclockwise	practice	Guided	2	0.5	-0.25	9.358505	1.29642	-1.45201	0.51887	1.10699857833755	-7.189001	-4.024626	-1.883858
Trial1	2	1	noBlindfold	counterclockwise	practice	Guided	2	0.5	-0.25	9.37851	1.29639	-1.452	0.51723	1.10583857578111	-7.372653	-3.9146	-1.715729
Trial1	2	1	noBlindfold	counterclockwise	practice	Guided	2	0.5	-0.25	9.398514	1.29633	-1.45197	0.51585	1.10483829736641	-7.684784	-3.859586	-1.517
Trial1	2	1	noBlindfold	counterclockwise	practice	Guided	2	0.5	-0.25	9.418503	1.2962	-1.45192	0.51479	1.10401007276947	-8.066149	-3.605678	-1.373432
Trial1	2	1	noBlindfold	counterclockwise	practice	Guided	2	0.5	-0.25	9.438507	1.29603	-1.45185	0.51417	1.10345802231226	-8.421031	-3.550665	-1.173645
Trial1	2	1	noBlindfold	counterclockwise	practice	Guided	2	0.5	-0.25	9.458511	1.29586	-1.45179	0.51416	1.103328375376	-8.70679	-3.440638	-0.595748
Trial1	2	1	noBlindfold	counterclockwise	practice	Guided	2	0.5	-0.25	9.478516	1.29584	-1.45177	0.51416	1.10331401533041	-8.659839	-3.169803	-0.135877
Trial1	2	1	noBlindfold	counterclockwise	practice	Guided	2	0.5	-0.25	9.498505	1.29583	-1.45175	0.51417	1.10331372789595	-8.489653	-2.987835	0.244282
Trial1	2	1	noBlindfold	counterclockwise	practice	Guided	2	0.5	-0.25	9.518509	1.29582	-1.45173	0.51418	1.10331344064318	-8.425232	-3.051312	0.420055
Trial1	2	1	noBlindfold	counterclockwise	practice	Guided	2	0.5	-0.25	9.538513	1.29582	-1.45171	0.51421	1.10333420647261	-8.411289	-3.09363	0.457937
Trial1	2	1	noBlindfold	counterclockwise	practice	Guided	2	0.5	-0.25	9.558502	1.2958	-1.45169	0.51422	1.10332678311264	-8.646114	-3.144412	0.368012
Trial1	2	1	noBlindfold	counterclockwise	practice	Guided	2	0.5	-0.25	9.578506	1.29579	-1.45168	0.51422	1.10331947462491	-8.738014	-3.229048	0.333268
Trial1	2	1	noBlindfold	counterclockwise	practice	Guided	2	0.5	-0.25	9.598511	1.29577	-1.45167	0.51423	1.10331196581838	-8.856409	-3.182498	0.309765
Trial1	2	1	noBlindfold	counterclockwise	practice	Guided	2	0.5	-0.25	9.618515	1.29575	-1.45166	0.51424	1.10330454339396	-9.072999	-3.076703	0.33634
Trial1	2	1	noBlindfold	counterclockwise	practice	Guided	2	0.5	-0.25	9.638504	1.29572	-1.45165	0.51428	1.1033106674805	-9.406599	-2.903199	0.490659
Trial1	2	1	noBlindfold	counterclockwise	practice	Guided	2	0.5	-0.25	9.658508	1.29553	-1.45161	0.51429	1.10318052719847	-10.16267	-2.788941	0.459337
Trial1	2	1	noBlindfold	counterclockwise	practice	Guided	2	0.5	-0.25	9.678513	1.29536	-1.45159	0.51431	1.10307182440429	-10.43886	-2.886272	0.351557
Trial1	2	1	noBlindfold	counterclockwise	practice	Guided	2	0.5	-0.25	9.698517	1.29518	-1.45158	0.51431	1.10294203971802	-10.86135	-2.958213	0.165884
Trial1	2	1	noBlindfold	counterclockwise	practice	Guided	2	0.5	-0.25	9.718506	1.29499	-1.45156	0.51432	1.10281199056318	-11.1713	-2.843954	0.16212
Trial1	2	1	noBlindfold	counterclockwise	practice	Guided	2	0.5	-0.25	9.73851	1.29483	-1.45155	0.51434	1.10271042572686	-11.38497	-2.788941	0.138013
Trial1	2	1	noBlindfold	counterclockwise	practice	Guided	2	0.5	-0.25	9.758514	1.29462	-1.45152	0.51435	1.10256606210593	-11.79218	-2.657755	0.29781
Trial1	2	1	noBlindfold	counterclockwise	practice	Guided	2	0.5	-0.25	9.778503	1.2945	-1.4515	0.51437	1.10249334867415	-12.02949	-2.55196	0.457492
Trial1	2	1	noBlindfold	counterclockwise	practice	Guided	2	0.5	-0.25	9.798508	1.29436	-1.45147	0.51439	1.10240642923703	-12.29708	-2.289588	0.497718
Trial1	2	1	noBlindfold	counterclockwise	practice	Guided	2	0.5	-0.25	9.818512	1.29422	-1.45143	0.51441	1.1023193905989	-12.43998	-2.209184	0.386784
Trial1	2	1	noBlindfold	counterclockwise	practice	Guided	2	0.5	-0.25	9.838516	1.29414	-1.45141	0.5144	1.1022549012609	-12.4125	-2.378456	0.173297
Trial1	2	1	noBlindfold	counterclockwise	practice	Guided	2	0.5	-0.25	9.858505	1.29409	-1.45139	0.51439	1.10221188495779	-11.97347	-2.738159	-0.394932
Trial1	2	1	noBlindfold	counterclockwise	practice	Guided	2	0.5	-0.25	9.87851	1.29409	-1.45139	0.51437	1.10219803744199	-11.63799	-2.894736	-0.571829
Trial1	2	1	noBlindfold	counterclockwise	practice	Guided	2	0.5	-0.25	9.898514	1.29411	-1.4514	0.51435	1.10219849193661	-11.23031	-2.983604	-0.730354
Trial1	2	1	noBlindfold	counterclockwise	practice	Guided	2	0.5	-0.25	9.918503	1.29415	-1.45141	0.51432	1.10220664595036	-10.84721	-3.076703	-0.726384
Trial1	2	1	noBlindfold	counterclockwise	practice	Guided	2	0.5	-0.25	9.938507	1.29425	-1.45142	0.51426	1.10223700679739	-10.35486	-3.059776	-0.700987
Trial1	2	1	noBlindfold	counterclockwise	practice	Guided	2	0.5	-0.25	9.958511	1.29473	-1.45143	0.51423	1.10256210842075	-9.092454	-2.869345	-0.645322
Trial1	2	1	noBlindfold	counterclockwise	practice	Guided	2	0.5	-0.25	9.978516	1.29506	-1.45143	0.51419	1.10277234677286	-8.451836	-2.801636	-0.678427
Trial1	2	1	noBlindfold	counterclockwise	practice	Guided	2	0.5	-0.25	9.998505	1.29539	-1.45142	0.51414	1.10297562190491	-7.9088	-2.780477	-0.876807
Trial1	2	1	noBlindfold	counterclockwise	practice	Guided	2	0.5	-0.25	10.01851	1.2957	-1.45142	0.51405	1.10313689973197	-7.091475	-2.860881	-0.969434
Trial1	2	1	noBlindfold	counterclockwise	practice	Guided	2	0.5	-0.25	10.03851	1.29609	-1.45143	0.51369	1.10316893862539	-6.240454	-2.898968	-1.010923
Trial1	2	1	noBlindfold	counterclockwise	practice	Guided	2	0.5	-0.25	10.0585	1.29688	-1.45143	0.51346	1.10358003199965	-4.943234	-2.843954	-0.986181
Trial1	2	1	noBlindfold	counterclockwise	practice	Guided	2	0.5	-0.25	10.07851	1.29719	-1.45143	0.51329	1.10368641596432	-4.623655	-2.750855	-0.903634
Trial1	2	1	noBlindfold	counterclockwise	practice	Guided	2	0.5	-0.25	10.09851	1.2974	-1.4514	0.51321	1.10378270430572	-4.480287	-2.543496	-0.778081
Trial1	2	1	noBlindfold	counterclockwise	practice	Guided	2	0.5	-0.25	10.11852	1.29749	-1.45136	0.51318	1.1038269974609	-4.40184	-2.34037	-0.742405
Trial1	2	1	noBlindfold	counterclockwise	practice	Guided	2	0.5	-0.25	10.1385	1.29753	-1.45132	0.51316	1.10384200380617	-4.340252	-2.192257	-0.693416
Trial1	2	1	noBlindfold	counterclockwise	practice	Guided	2	0.5	-0.25	10.15851	1.2976	-1.45128	0.51316	1.10389264881199	-4.091422	-2.243039	-0.0046983
Trial1	2	1	noBlindfold	counterclockwise	practice	Guided	2	0.5	-0.25	10.17851	1.29763	-1.45127	0.51321	1.10394892687983	-4.147244	-2.158403	0.609439
Trial1	2	1	noBlindfold	counterclockwise	practice	Guided	2	0.5	-0.25	10.19852	1.29766	-1.45123	0.51354	1.10419869152875	-4.376339	-1.934117	1.23477
Trial1	2	1	noBlindfold	counterclockwise	practice	Guided	2	0.5	-0.25	10.21851	1.29769	-1.45109	0.51473	1.10504350014503	-4.818149	-1.6125	1.89069
Trial1	2	1	noBlindfold	counterclockwise	practice	Guided	2	0.5	-0.25	10.23851	1.29758	-1.4509	0.52	1.10861798334241	-5.302987	-1.362824	2.065172
Trial1	2	1	noBlindfold	counterclockwise	practice	Guided	2	0.5	-0.25	10.25851	1.29726	-1.45073	0.52406	1.11121208208188	-5.629727	-1.650587	2.129524
Trial1	2	1	noBlindfold	counterclockwise	practice	Guided	2	0.5	-0.25	10.2785	1.29719	-1.45077	0.52901	1.11461589109944	-5.56358	-1.527864	2.079608
Trial1	2	1	noBlindfold	counterclockwise	practice	Guided	2	0.5	-0.25	10.29851	1.29721	-1.45081	0.53509	1.11888788678738	-5.462352	-2.052608	1.9906
Trial1	2	1	noBlindfold	counterclockwise	practice	Guided	2	0.5	-0.25	10.31851	1.29726	-1.45096	0.54126	1.12326122735263	-5.416947	-2.111853	1.878969
Trial1	2	1	noBlindfold	counterclockwise	practice	Guided	2	0.5	-0.25	10.33852	1.29728	-1.45107	0.55253	1.13124263577586	-5.443781	-2.255734	1.815219
Trial1	2	1	noBlindfold	counterclockwise	practice	Guided	2	0.5	-0.25	10.35851	1.29446	-1.4512	0.55233	1.12911480391413	-5.231656	-2.780477	2.844423
Trial1	2	1	noBlindfold	counterclockwise	practice	Guided	2	0.5	-0.25	10.37851	1.28831	-1.4512	0.55176	1.12438955113844	-3.761419	-1.23587	2.873577
Trial1	2	1	noBlindfold	counterclockwise	practice	Guided	2	0.5	-0.25	10.39851	1.27916	-1.45092	0.55153	1.11782847604194	-3.165237	-2.120316	3.312341
Trial1	2	1	noBlindfold	counterclockwise	practice	Guided	2	0.5	-0.25	10.4185	1.26813	-1.45095	0.55134	1.11003125269591	-3.54351	-2.196489	2.487183
Trial1	2	1	noBlindfold	counterclockwise	practice	Guided	2	0.5	-0.25	10.43851	1.25475	-1.45111	0.55104	1.10059649929562	-4.444599	-2.590046	2.269664
Trial1	2	1	noBlindfold	counterclockwise	practice	Guided	2	0.5	-0.25	10.45851	1.21884	-1.45133	0.5511	1.07633274826674	-3.393861	-2.839722	2.280807
Trial1	2	1	noBlindfold	counterclockwise	practice	Guided	2	0.5	-0.25	10.47852	1.19717	-1.4514	0.55127	1.06211094592858	-2.601691	-3.004763	2.671612
Trial1	2	1	noBlindfold	counterclockwise	practice	Guided	2	0.5	-0.25	10.4985	1.17501	-1.45147	0.55151	1.0478820049546	-2.581939	-3.051312	3.10777
Trial1	2	1	noBlindfold	counterclockwise	practice	Guided	2	0.5	-0.25	10.51851	1.1518	-1.45151	0.55176	1.03327751052101	-3.314836	-2.970908	3.549075
Trial1	2	1	noBlindfold	counterclockwise	practice	Guided	2	0.5	-0.25	10.53851	1.12707	-1.45149	0.55226	1.01825232651425	-3.584243	-2.674682	4.040713
Trial1	2	1	noBlindfold	counterclockwise	practice	Guided	2	0.5	-0.25	10.5585	1.07176	-1.45133	0.55241	0.985277243538724	-2.616632	-2.602742	4.784054
Trial1	2	1	noBlindfold	counterclockwise	practice	Guided	2	0.5	-0.25	10.57851	1.04288	-1.45133	0.55245	0.968836742049168	-2.387767	-2.869345	4.952106
Trial1	2	1	noBlindfold	counterclockwise	practice	Guided	2	0.5	-0.25	10.59851	1.01342	-1.45141	0.55243	0.952624816361103	-2.449696	-3.013226	4.781857
Trial1	2	1	noBlindfold	counterclockwise	practice	Guided	2	0.5	-0.25	10.61852	0.98245	-1.45149	0.55242	0.936288312222616	-2.573033	-3.080935	4.814636
Trial1	2	1	noBlindfold	counterclockwise	practice	Guided	2	0.5	-0.25	10.6385	0.95172	-1.45156	0.55244	0.92084791989479	-2.431773	-3.313684	4.874568
Trial1	2	1	noBlindfold	counterclockwise	practice	Guided	2	0.5	-0.25	10.65851	0.88808	-1.45161	0.55245	0.891365296368837	-1.870292	-3.178266	4.895969
Trial1	2	1	noBlindfold	counterclockwise	practice	Guided	2	0.5	-0.25	10.67851	0.85663	-1.45161	0.55246	0.87813837704504	-1.757354	-3.288293	4.935728
Trial1	2	1	noBlindfold	counterclockwise	practice	Guided	2	0.5	-0.25	10.69852	0.82432	-1.45162	0.55246	0.865520392393879	-1.71952	-3.343307	4.96829
Trial1	2	1	noBlindfold	counterclockwise	practice	Guided	2	0.5	-0.25	10.71851	0.79305	-1.45165	0.55247	0.85430465513349	-1.739938	-3.334843	4.945544
Trial1	2	1	noBlindfold	counterclockwise	practice	Guided	2	0.5	-0.25	10.73851	0.76097	-1.45167	0.55249	0.843857531019583	-1.573068	-3.394088	4.938082
Trial1	2	1	noBlindfold	counterclockwise	practice	Guided	2	0.5	-0.25	10.75851	0.70006	-1.45171	0.55253	0.827090317627675	-1.001762	-3.504115	5.113096
Trial1	2	1	noBlindfold	counterclockwise	practice	Guided	2	0.5	-0.25	10.7785	0.67075	-1.45174	0.55258	0.820542640413874	-0.98611	-3.597215	5.17617
Trial1	2	1	noBlindfold	counterclockwise	practice	Guided	2	0.5	-0.25	10.79851	0.64148	-1.45179	0.5526	0.814974419701953	-1.030594	-3.694546	5.215089
Trial1	2	1	noBlindfold	counterclockwise	practice	Guided	2	0.5	-0.25	10.81851	0.61314	-1.45183	0.55261	0.810545206944939	-0.969898	-3.745328	5.165007
Trial1	2	1	noBlindfold	counterclockwise	practice	Guided	2	0.5	-0.25	10.83852	0.58738	-1.45187	0.55265	0.807392249830721	-0.592639	-3.901904	5.300436
Trial1	2	1	noBlindfold	counterclockwise	practice	Guided	2	0.5	-0.25	10.85851	0.53737	-1.45202	0.55264	0.803509500542787	-0.570048	-4.202362	5.330408
Trial1	2	1	noBlindfold	counterclockwise	practice	Guided	2	0.5	-0.25	10.87851	0.51474	-1.45208	0.55263	0.80276534297236	-0.782935	-4.231985	5.224185
Trial1	2	1	noBlindfold	counterclockwise	practice	Guided	2	0.5	-0.25	10.89851	0.49262	-1.45212	0.55264	0.802673948496002	-0.8383	-4.270071	5.233048
Trial1	2	1	noBlindfold	counterclockwise	practice	Guided	2	0.5	-0.25	10.9185	0.47222	-1.45214	0.55266	0.803140576227681	-0.843713	-4.286998	5.327718
Trial1	2	1	noBlindfold	counterclockwise	practice	Guided	2	0.5	-0.25	10.93851	0.45233	-1.45217	0.55265	0.804064308141517	-0.736024	-4.367402	5.358636
Trial1	2	1	noBlindfold	counterclockwise	practice	Guided	2	0.5	-0.25	10.95851	0.41713	-1.45223	0.55263	0.806896750862766	-0.979987	-4.511283	5.25358
Trial1	2	1	noBlindfold	counterclockwise	practice	Guided	2	0.5	-0.25	10.97852	0.401	-1.45226	0.55265	0.808732327504904	-1.157386	-4.566297	5.327482
Trial1	2	1	noBlindfold	counterclockwise	practice	Guided	2	0.5	-0.25	10.9985	0.38516	-1.45228	0.55267	0.810843608770364	-1.285061	-4.507052	5.323345
Trial1	2	1	noBlindfold	counterclockwise	practice	Guided	2	0.5	-0.25	11.01851	0.37041	-1.45227	0.55269	0.813083482053969	-1.355963	-4.642469	5.405259
Trial1	2	1	noBlindfold	counterclockwise	practice	Guided	2	0.5	-0.25	11.03851	0.35583	-1.45228	0.55269	0.815534286302118	-1.343252	-4.557833	5.357013
Trial1	2	1	noBlindfold	counterclockwise	practice	Guided	2	0.5	-0.25	11.0585	0.32854	-1.4523	0.55266	0.820768907620078	-1.901319	-4.536674	5.308586
Trial1	2	1	noBlindfold	counterclockwise	practice	Guided	2	0.5	-0.25	11.07851	0.31573	-1.4523	0.55265	0.823530456604608	-1.997452	-4.655165	5.273266
Trial1	2	1	noBlindfold	counterclockwise	practice	Guided	2	0.5	-0.25	11.09851	0.30204	-1.4523	0.55266	0.826711082755615	-2.048237	-4.583224	5.379733
Trial1	2	1	noBlindfold	counterclockwise	practice	Guided	2	0.5	-0.25	11.11852	0.28869	-1.4523	0.55269	0.830038012968736	-1.984033	-4.519747	5.438011
Trial1	2	1	noBlindfold	counterclockwise	practice	Guided	2	0.5	-0.25	11.1385	0.27535	-1.45229	0.55275	0.833591728142394	-1.855543	-4.638237	5.45707
Trial1	2	1	noBlindfold	counterclockwise	practice	Guided	2	0.5	-0.25	11.15851	0.24779	-1.45231	0.55274	0.84142816639513	-2.326714	-4.494356	5.452025
Trial1	2	1	noBlindfold	counterclockwise	practice	Guided	2	0.5	-0.25	11.17851	0.23406	-1.45229	0.5527	0.84560714275279	-2.35054	-4.608615	5.397378
Trial1	2	1	noBlindfold	counterclockwise	practice	Guided	2	0.5	-0.25	11.19852	0.22041	-1.4523	0.55266	0.849960953634073	-2.2426	-4.701714	5.281111
Trial1	2	1	noBlindfold	counterclockwise	practice	Guided	2	0.5	-0.25	11.21851	0.20566	-1.45235	0.55265	0.854916965220778	-2.139931	-4.790582	5.298737
Trial1	2	1	noBlindfold	counterclockwise	practice	Guided	2	0.5	-0.25	11.23851	0.19079	-1.45239	0.55265	0.860149875127224	-2.214004	-4.875218	5.280387
Trial1	2	1	noBlindfold	counterclockwise	practice	Guided	2	0.5	-0.25	11.25851	0.1614	-1.45238	0.55264	0.871137738552221	-2.308795	-4.76096	5.267858
Trial1	2	1	noBlindfold	counterclockwise	practice	Guided	2	0.5	-0.25	11.2785	0.14581	-1.45236	0.55265	0.877324074946995	-2.422403	-4.875218	5.254166
Trial1	2	1	noBlindfold	counterclockwise	practice	Guided	2	0.5	-0.25	11.29851	0.13035	-1.45239	0.55268	0.883706016457214	-2.356604	-4.748264	5.371291
Trial1	2	1	noBlindfold	counterclockwise	practice	Guided	2	0.5	-0.25	11.31851	0.11464	-1.45242	0.55275	0.890454872669202	-2.291112	-4.845596	5.53891
Trial1	2	1	noBlindfold	counterclockwise	practice	Guided	2	0.5	-0.25	11.33852	0.098744	-1.45243	0.55284	0.897529072614408	-2.227607	-4.870986	5.634622
Trial1	2	1	noBlindfold	counterclockwise	practice	Guided	2	0.5	-0.25	11.35851	0.066246	-1.45244	0.55285	0.912529816144332	-2.132693	-4.799046	5.736756
Trial1	2	1	noBlindfold	counterclockwise	practice	Guided	2	0.5	-0.25	11.37851	0.050188	-1.45243	0.55286	0.920279875088625	-2.137841	-4.921768	5.721815
Trial1	2	1	noBlindfold	counterclockwise	practice	Guided	2	0.5	-0.25	11.39851	0.033651	-1.45244	0.55285	0.928466222867083	-2.098744	-4.99794	5.715589
Trial1	2	1	noBlindfold	counterclockwise	practice	Guided	2	0.5	-0.25	11.4185	0.017654	-1.45246	0.55284	0.936594747218768	-1.969739	-5.040258	5.646729
Trial1	2	1	noBlindfold	counterclockwise	practice	Guided	2	0.5	-0.25	11.43851	0.0018032	-1.4525	0.55286	0.944872618825506	-1.917879	-5.099504	5.67758
Trial1	2	1	noBlindfold	counterclockwise	practice	Guided	2	0.5	-0.25	11.45851	-0.029686	-1.45255	0.55288	0.961864614059003	-1.715488	-5.158749	5.746447
Trial1	2	1	noBlindfold	counterclockwise	practice	Guided	2	0.5	-0.25	11.47852	-0.044751	-1.45255	0.55288	0.970242201000757	-1.873213	-5.103735	5.760998
Trial1	2	1	noBlindfold	counterclockwise	practice	Guided	2	0.5	-0.25	11.4985	-0.059538	-1.45256	0.55287	0.978612778561132	-1.95589	-5.061417	5.745775
Trial1	2	1	noBlindfold	counterclockwise	practice	Guided	2	0.5	-0.25	11.51851	-0.074579	-1.45256	0.55287	0.987289838624562	-1.997651	-5.078345	5.743968
Trial1	2	1	noBlindfold	counterclockwise	practice	Guided	2	0.5	-0.25	11.53851	-0.089496	-1.45254	0.55289	0.996061189076054	-2.061803	-5.031795	5.805091
Trial1	2	1	noBlindfold	counterclockwise	practice	Guided	2	0.5	-0.25	11.5585	-0.11842	-1.45259	0.55288	1.0134394798729	-1.809496	-5.179908	5.748234
Trial1	2	1	noBlindfold	counterclockwise	practice	Guided	2	0.5	-0.25	11.57851	-0.13182	-1.45262	0.55286	1.02165587992192	-1.986632	-5.230689	5.732277
Trial1	2	1	noBlindfold	counterclockwise	practice	Guided	2	0.5	-0.25	11.59851	-0.14629	-1.45263	0.55286	1.03066725176812	-2.022184	-5.230689	5.700858
Trial1	2	1	noBlindfold	counterclockwise	practice	Guided	2	0.5	-0.25	11.61852	-0.15943	-1.45261	0.55285	1.03894949664447	-2.017475	-5.179908	5.68931
Trial1	2	1	noBlindfold	counterclockwise	practice	Guided	2	0.5	-0.25	11.6385	-0.17286	-1.45258	0.55278	1.04747137400141	-1.870508	-5.124894	5.673227
Trial1	2	1	noBlindfold	counterclockwise	practice	Guided	2	0.5	-0.25	11.65851	-0.19975	-1.45264	0.5528	1.06495910243624	-1.833389	-5.383034	5.576846
Trial1	2	1	noBlindfold	counterclockwise	practice	Guided	2	0.5	-0.25	11.67851	-0.21199	-1.45265	0.55285	1.07307869878174	-1.916562	-5.285703	5.736252
Trial1	2	1	noBlindfold	counterclockwise	practice	Guided	2	0.5	-0.25	11.69852	-0.22483	-1.45262	0.5529	1.08167780400763	-2.203295	-5.124894	5.820187
Trial1	2	1	noBlindfold	counterclockwise	practice	Guided	2	0.5	-0.25	11.71851	-0.23733	-1.45258	0.55293	1.09011563352928	-2.214378	-5.133358	5.868503
Trial1	2	1	noBlindfold	counterclockwise	practice	Guided	2	0.5	-0.25	11.73851	-0.25031	-1.45254	0.55293	1.0989366144297	-2.287721	-5.040258	5.915561
Trial1	2	1	noBlindfold	counterclockwise	practice	Guided	2	0.5	-0.25	11.75851	-0.27606	-1.45255	0.5529	1.1166545755254	-2.291996	-5.124894	5.822699
Trial1	2	1	noBlindfold	counterclockwise	practice	Guided	2	0.5	-0.25	11.7785	-0.28884	-1.45257	0.55289	1.12556692184421	-2.379672	-5.13759	5.757946
Trial1	2	1	noBlindfold	counterclockwise	practice	Guided	2	0.5	-0.25	11.79851	-0.30132	-1.45258	0.55289	1.13434830514055	-2.418975	-5.230689	5.778975
Trial1	2	1	noBlindfold	counterclockwise	practice	Guided	2	0.5	-0.25	11.81851	-0.30436	-1.45258	0.55291	1.13651200141561	-4.348934	-5.13759	5.868385
Trial1	2	1	noBlindfold	counterclockwise	practice	Guided	2	0.5	-0.25	11.83852	-0.30385	-1.45256	0.55319	1.13634896901557	-6.489984	-4.143117	6.732086
Trial1	2	1	noBlindfold	counterclockwise	practice	Guided	2	0.5	-0.25	11.85851	-0.30336	-1.4522	0.55331	1.13608722609645	-3.576624	-3.8215	7.518855
Trial1	2	1	noBlindfold	counterclockwise	practice	Guided	2	0.5	-0.25	11.87851	-0.3027	-1.45219	0.55324	1.13557113835983	-2.395696	-5.383034	6.413466
Trial1	2	1	noBlindfold	counterclockwise	practice	Guided	2	0.5	-0.25	11.89851	-0.3022	-1.45241	0.55317	1.13516818891252	-2.627384	-6.068586	5.622748
Trial1	2	1	noBlindfold	counterclockwise	practice	Guided	2	0.5	-0.25	11.9185	-0.3021	-1.45256	0.55315	1.13508340399553	-3.313719	-5.683492	5.383372
Trial1	2	1	noBlindfold	counterclockwise	practice	Guided	2	0.5	-0.25	11.93851	-0.30208	-1.45256	0.55313	1.13505510237903	-3.680214	-4.938695	5.685602
Trial1	2	1	noBlindfold	counterclockwise	practice	Guided	2	0.5	-0.25	11.95851	-0.30207	-1.45255	0.55314	1.13505513278965	-4.00201	-4.811741	6.309274
Trial1	2	1	noBlindfold	counterclockwise	practice	Guided	2	0.5	-0.25	11.97852	-0.30207	-1.45254	0.55314	1.13505513278965	-4.059594	-4.921768	6.396576
Trial1	2	1	noBlindfold	counterclockwise	practice	Guided	2	0.5	-0.25	11.9985	-0.30207	-1.45254	0.55314	1.13505513278965	-4.274732	-4.807509	6.374911
Trial1	2	1	noBlindfold	counterclockwise	practice	Guided	2	0.5	-0.25	12.01851	-0.30207	-1.45253	0.55314	1.13505513278965	-4.509509	-4.735569	6.240022
Trial1	2	1	noBlindfold	counterclockwise	practice	Guided	2	0.5	-0.25	12.03851	-0.30209	-1.45252	0.5531	1.13504094398147	-4.666639	-4.841364	5.900379
Trial1	2	1	noBlindfold	counterclockwise	practice	Guided	2	0.5	-0.25	12.0585	-0.30211	-1.45252	0.55306	1.13502677781741	-4.765056	-5.277239	5.17393
Trial1	2	1	noBlindfold	counterclockwise	practice	Guided	2	0.5	-0.25	12.07851	-0.30213	-1.45253	0.55301	1.13500554972659	-4.862082	-5.340716	4.712413
Trial1	2	1	noBlindfold	counterclockwise	practice	Guided	2	0.5	-0.25	12.09851	-0.30214	-1.45254	0.5529	1.13493476289824	-4.970331	-5.539611	4.209456
Trial1	2	1	noBlindfold	counterclockwise	practice	Guided	2	0.5	-0.25	12.11852	-0.30217	-1.45257	0.55268	1.13480037098283	-5.225196	-5.713115	3.578992
Trial1	2	1	noBlindfold	counterclockwise	practice	Guided	2	0.5	-0.25	12.1385	-0.30223	-1.45262	0.55224	1.13453162753654	-5.403132	-5.768128	3.080987
Trial1	2	1	noBlindfold	counterclockwise	practice	Guided	2	0.5	-0.25	12.15851	-0.30233	-1.45266	0.55208	1.13448922047885	-5.285239	-5.387266	2.317245
Trial1	2	1	noBlindfold	counterclockwise	practice	Guided	2	0.5	-0.25	12.17851	-0.30233	-1.45266	0.55208	1.13448922047885	-5.285239	-5.387266	2.317245
Trial1	2	1	noBlindfold	counterclockwise	practice	Guided	2	0.5	-0.25	12.19852	-0.30235	-1.45267	0.55173	1.13425590326499	-5.117305	-5.501525	1.971411
Trial1	2	1	noBlindfold	counterclockwise	practice	Guided	2	0.5	-0.25	12.21851	-0.30237	-1.45269	0.55146	1.13407927934459	-4.96574	-5.780823	1.092215
Trial1	2	1	noBlindfold	counterclockwise	practice	Guided	2	0.5	-0.25	12.23851	-0.30238	-1.45272	0.55099	1.13375421239834	-4.848333	-5.746969	0.5598
Trial1	2	1	noBlindfold	counterclockwise	practice	Guided	2	0.5	-0.25	12.25851	-0.30238	-1.45277	0.55076	1.13359172046077	-4.586154	-5.789287	-0.413862
Trial1	2	1	noBlindfold	counterclockwise	practice	Guided	2	0.5	-0.25	12.2785	-0.30236	-1.45279	0.55052	1.13340806495435	-4.496339	-5.763896	-0.860369
Trial1	2	1	noBlindfold	counterclockwise	practice	Guided	2	0.5	-0.25	12.29851	-0.30234	-1.45282	0.55026	1.13321028781368	-4.476911	-5.780823	-1.412688
Trial1	2	1	noBlindfold	counterclockwise	practice	Guided	2	0.5	-0.25	12.31851	-0.30232	-1.45285	0.54996	1.13298429695958	-4.451871	-5.886618	-1.923072
Trial1	2	1	noBlindfold	counterclockwise	practice	Guided	2	0.5	-0.25	12.33852	-0.30229	-1.4529	0.54836	1.13183386855301	-4.391292	-6.064354	-2.275589
[truncated: 21,010 more rows]
