# Supplementary material for: Assessing kinesthetic proprioceptive function of the upper limb: a novel dynamic movement reproduction task using a robotic arm
Source: PeerJ. 2021 May 3;9:e11301. doi: 10.7717/peerj.11301 (PMC8101453; doi:10.7717/peerj.11301)
Supplement: Supplemental Information 3 [file peerj-09-11301-s003.zip › DMR raw data_Study 2_part 2/HMData_PP055_2019-11-21-11-47-21.txt]

Trial1	1	1	noBlindfold	clockwise	practice	Guided	1	-0.5	-0.5	0	-0.55072	-1.45163	-1.29905	0.800658089411148	0.31513	-3.319029	2.002533
Trial1	1	1	noBlindfold	clockwise	practice	Guided	1	-0.5	-0.5	0.009719849	-0.5507	-1.45162	-1.29905	0.800656824757195	0.294429	-3.276711	2.025161
Trial1	1	1	noBlindfold	clockwise	practice	Guided	1	-0.5	-0.5	0.02972412	-0.55069	-1.45161	-1.29905	0.800656190729406	0.275692	-3.234393	2.013943
Trial1	1	1	noBlindfold	clockwise	practice	Guided	1	-0.5	-0.5	0.04971313	-0.55068	-1.45161	-1.29904	0.800645686070012	0.368838	-3.276711	2.006892
Trial1	1	1	noBlindfold	clockwise	practice	Guided	1	-0.5	-0.5	0.06971741	-0.55067	-1.45161	-1.29904	0.800645048510967	0.292724	-3.289407	1.98965
Trial1	1	1	noBlindfold	clockwise	practice	Guided	1	-0.5	-0.5	0.08972168	-0.55067	-1.45162	-1.29904	0.800645048510967	0.34117	-3.255552	1.996351
Trial1	1	1	noBlindfold	clockwise	practice	Guided	1	-0.5	-0.5	0.109726	-0.55065	-1.45162	-1.29904	0.800643785083592	0.328678	-3.221698	1.950966
Trial1	1	1	noBlindfold	clockwise	practice	Guided	1	-0.5	-0.5	0.129715	-0.55064	-1.45162	-1.29904	0.800643151670926	0.379966	-3.217466	1.921811
Trial1	1	1	noBlindfold	clockwise	practice	Guided	1	-0.5	-0.5	0.1497192	-0.55063	-1.45162	-1.29904	0.800642522152201	0.341874	-3.238625	1.890998
Trial1	1	1	noBlindfold	clockwise	practice	Guided	1	-0.5	-0.5	0.1697235	-0.55062	-1.45162	-1.29904	0.80064188898827	0.295865	-3.247089	1.932389
Trial1	1	1	noBlindfold	clockwise	practice	Guided	1	-0.5	-0.5	0.1897125	-0.55061	-1.45161	-1.29903	0.800631262394844	0.294238	-3.183612	1.970421
Trial1	1	1	noBlindfold	clockwise	practice	Guided	1	-0.5	-0.5	0.2097168	-0.5506	-1.45161	-1.29903	0.80063062947249	0.170582	-3.103208	1.988205
Trial1	1	1	noBlindfold	clockwise	practice	Guided	1	-0.5	-0.5	0.2297211	-0.5506	-1.4516	-1.29903	0.80063062947249	0.212405	-3.107439	1.951343
Trial1	1	1	noBlindfold	clockwise	practice	Guided	1	-0.5	-0.5	0.2497253	-0.55059	-1.4516	-1.29903	0.800630000441161	0.230771	-3.120135	1.958377
Trial1	1	1	noBlindfold	clockwise	practice	Guided	1	-0.5	-0.5	0.2697144	-0.55059	-1.45159	-1.29903	0.800630000441161	0.222488	-3.090512	1.967428
Trial1	1	1	noBlindfold	clockwise	practice	Guided	1	-0.5	-0.5	0.2897186	-0.55058	-1.45159	-1.29903	0.800629364002005	0.270318	-3.124367	1.951172
Trial1	1	1	noBlindfold	clockwise	practice	Guided	1	-0.5	-0.5	0.3097229	-0.55057	-1.45159	-1.29903	0.800628735218673	0.223973	-3.077817	1.929408
Trial1	1	1	noBlindfold	clockwise	practice	Guided	1	-0.5	-0.5	0.3297272	-0.55056	-1.45158	-1.29903	0.800628102794542	0.259758	-3.065121	1.930911
Trial1	1	1	noBlindfold	clockwise	practice	Guided	1	-0.5	-0.5	0.3497162	-0.55055	-1.45158	-1.29903	0.800627470495152	0.221701	-3.065121	1.959064
Trial1	1	1	noBlindfold	clockwise	practice	Guided	1	-0.5	-0.5	0.3697205	-0.55055	-1.45157	-1.29903	0.800627470495152	0.201081	-3.022803	2.040653
Trial1	1	1	noBlindfold	clockwise	practice	Guided	1	-0.5	-0.5	0.3897247	-0.55054	-1.45157	-1.29902	0.800616848474171	0.238147	-3.001644	1.999939
Trial1	1	1	noBlindfold	clockwise	practice	Guided	1	-0.5	-0.5	0.4097137	-0.55053	-1.45156	-1.29902	0.800616216415635	0.26597	-3.048194	1.955714
Trial1	1	1	noBlindfold	clockwise	practice	Guided	1	-0.5	-0.5	0.429718	-0.55052	-1.45156	-1.29903	0.800625578106528	0.294142	-3.043962	1.915674
Trial1	1	1	noBlindfold	clockwise	practice	Guided	1	-0.5	-0.5	0.4497223	-0.55052	-1.45155	-1.29903	0.800625578106528	0.307095	-3.048194	1.910482
Trial1	1	1	noBlindfold	clockwise	practice	Guided	1	-0.5	-0.5	0.4697266	-0.55051	-1.45155	-1.29903	0.800624946305367	0.32828	-3.090512	1.896243
Trial1	1	1	noBlindfold	clockwise	practice	Guided	1	-0.5	-0.5	0.4897156	-0.5505	-1.45155	-1.29904	0.800634312029467	0.310479	-3.065121	1.89759
Trial1	1	1	noBlindfold	clockwise	practice	Guided	1	-0.5	-0.5	0.5097198	-0.55048	-1.45155	-1.29904	0.800633049065143	0.331299	-3.06089	1.879166
Trial1	1	1	noBlindfold	clockwise	practice	Guided	1	-0.5	-0.5	0.5297241	-0.55048	-1.45155	-1.29904	0.800633049065143	0.281493	-3.056658	1.870299
Trial1	1	1	noBlindfold	clockwise	practice	Guided	1	-0.5	-0.5	0.5497131	-0.55047	-1.45155	-1.29904	0.800632417770094	0.284943	-3.027035	1.91637
Trial1	1	1	noBlindfold	clockwise	practice	Guided	1	-0.5	-0.5	0.5697174	-0.55046	-1.45154	-1.29904	0.800631786599789	0.30963	-3.027035	1.879846
Trial1	1	1	noBlindfold	clockwise	practice	Guided	1	-0.5	-0.5	0.5897217	-0.55046	-1.45154	-1.29905	0.800641661300419	0.268369	-3.048194	1.854901
Trial1	1	1	noBlindfold	clockwise	practice	Guided	1	-0.5	-0.5	0.609726	-0.55044	-1.45154	-1.29905	0.800640403104669	0.376344	-3.137062	1.822553
Trial1	1	1	noBlindfold	clockwise	practice	Guided	1	-0.5	-0.5	0.629715	-0.55043	-1.45154	-1.29905	0.800639772315632	0.402897	-3.166685	1.827418
Trial1	1	1	noBlindfold	clockwise	practice	Guided	1	-0.5	-0.5	0.6497192	-0.55042	-1.45155	-1.29906	0.800649135356208	0.435772	-3.170916	1.850205
Trial1	1	1	noBlindfold	clockwise	practice	Guided	1	-0.5	-0.5	0.6697235	-0.55041	-1.45155	-1.29906	0.800648508577323	0.371994	-3.115903	1.83397
Trial1	1	1	noBlindfold	clockwise	practice	Guided	1	-0.5	-0.5	0.6897125	-0.5504	-1.45155	-1.29906	0.800647874417589	0.320909	-3.137062	1.867319
Trial1	1	1	noBlindfold	clockwise	practice	Guided	1	-0.5	-0.5	0.7097168	-0.55038	-1.45155	-1.29906	0.800646617728505	0.198169	-3.039731	1.897666
Trial1	1	1	noBlindfold	clockwise	practice	Guided	1	-0.5	-0.5	0.7297211	-0.55038	-1.45155	-1.29906	0.800646617728505	0.282771	-3.073585	1.96199
Trial1	1	1	noBlindfold	clockwise	practice	Guided	1	-0.5	-0.5	0.7497253	-0.55037	-1.45155	-1.29905	0.80063599395089	0.246612	-3.082049	1.948757
Trial1	1	1	noBlindfold	clockwise	practice	Guided	1	-0.5	-0.5	0.7697144	-0.55037	-1.45155	-1.29905	0.80063599395089	0.263059	-3.090512	1.930664
Trial1	1	1	noBlindfold	clockwise	practice	Guided	1	-0.5	-0.5	0.7897186	-0.55036	-1.45155	-1.29905	0.80063536778345	0.368242	-3.094744	1.905858
Trial1	1	1	noBlindfold	clockwise	practice	Guided	1	-0.5	-0.5	0.8097229	-0.55034	-1.45155	-1.29905	0.800634108323051	0.338656	-3.103208	1.870189
Trial1	1	1	noBlindfold	clockwise	practice	Guided	1	-0.5	-0.5	0.8297272	-0.55033	-1.45155	-1.29906	0.800643472555525	0.336685	-3.124367	1.845067
Trial1	1	1	noBlindfold	clockwise	practice	Guided	1	-0.5	-0.5	0.8497162	-0.55032	-1.45155	-1.29906	0.800642846891167	0.290676	-3.111671	1.827488
Trial1	1	1	noBlindfold	clockwise	practice	Guided	1	-0.5	-0.5	0.8697205	-0.55032	-1.45155	-1.29906	0.800642846891167	0.310282	-3.115903	1.835532
Trial1	1	1	noBlindfold	clockwise	practice	Guided	1	-0.5	-0.5	0.8897247	-0.55031	-1.45155	-1.29906	0.80064221760469	0.321326	-3.120135	1.879925
Trial1	1	1	noBlindfold	clockwise	practice	Guided	1	-0.5	-0.5	0.9097137	-0.55029	-1.45156	-1.29907	0.800650953213389	0.355136	-3.192075	1.79734
Trial1	1	1	noBlindfold	clockwise	practice	Guided	1	-0.5	-0.5	0.929718	-0.55028	-1.45156	-1.29907	0.800650324308996	0.313854	-3.213234	1.842584
Trial1	1	1	noBlindfold	clockwise	practice	Guided	1	-0.5	-0.5	0.9497223	-0.55027	-1.45156	-1.29907	0.800649699271715	0.284323	-3.192075	1.80691
Trial1	1	1	noBlindfold	clockwise	practice	Guided	1	-0.5	-0.5	0.9697266	-0.55026	-1.45157	-1.29907	0.800649070616068	0.343537	-3.170916	1.823491
Trial1	1	1	noBlindfold	clockwise	practice	Guided	1	-0.5	-0.5	0.9897156	-0.55026	-1.45157	-1.29907	0.800649070616068	0.282323	-3.175148	1.840757
Trial1	1	1	noBlindfold	clockwise	practice	Guided	1	-0.5	-0.5	1.00972	-0.55025	-1.45157	-1.29907	0.800648442085166	0.206827	-3.183612	1.846468
Trial1	1	1	noBlindfold	clockwise	practice	Guided	1	-0.5	-0.5	1.029724	-0.55024	-1.45157	-1.29907	0.800647817419153	0.263531	-3.149757	1.888511
Trial1	1	1	noBlindfold	clockwise	practice	Guided	1	-0.5	-0.5	1.049713	-0.55023	-1.45157	-1.29907	0.800647189136999	0.266983	-3.204771	1.875614
Trial1	1	1	noBlindfold	clockwise	practice	Guided	1	-0.5	-0.5	1.069717	-0.55023	-1.45158	-1.29907	0.800647189136999	0.317021	-3.213234	1.888677
Trial1	1	1	noBlindfold	clockwise	practice	Guided	1	-0.5	-0.5	1.089722	-0.55022	-1.45158	-1.29907	0.80064656097959	0.34675	-3.196307	1.869582
Trial1	1	1	noBlindfold	clockwise	practice	Guided	1	-0.5	-0.5	1.109726	-0.5502	-1.45158	-1.29907	0.800645305039009	0.302902	-3.230162	1.881322
Trial1	1	1	noBlindfold	clockwise	practice	Guided	1	-0.5	-0.5	1.129715	-0.55019	-1.45159	-1.29907	0.800644677255839	0.293029	-3.259784	1.869433
Trial1	1	1	noBlindfold	clockwise	practice	Guided	1	-0.5	-0.5	1.149719	-0.55018	-1.45159	-1.29907	0.800644053333108	0.311053	-3.209003	1.872281
Trial1	1	1	noBlindfold	clockwise	practice	Guided	1	-0.5	-0.5	1.169724	-0.55018	-1.45159	-1.29906	0.800634059439561	0.269494	-3.234393	1.854365
Trial1	1	1	noBlindfold	clockwise	practice	Guided	1	-0.5	-0.5	1.189713	-0.55017	-1.45159	-1.29907	0.800643425798688	0.294497	-3.230162	1.890382
Trial1	1	1	noBlindfold	clockwise	practice	Guided	1	-0.5	-0.5	1.209717	-0.55016	-1.4516	-1.29907	0.800642798389016	0.31152	-3.264016	1.821704
Trial1	1	1	noBlindfold	clockwise	practice	Guided	1	-0.5	-0.5	1.229721	-0.55015	-1.4516	-1.29907	0.800642174837561	0.35362	-3.331725	1.789036
Trial1	1	1	noBlindfold	clockwise	practice	Guided	1	-0.5	-0.5	1.249725	-0.55014	-1.45161	-1.29907	0.800641547676641	0.351971	-3.280943	1.827068
Trial1	1	1	noBlindfold	clockwise	practice	Guided	1	-0.5	-0.5	1.269714	-0.55013	-1.45161	-1.29907	0.80064092064047	0.377261	-3.319029	1.808308
Trial1	1	1	noBlindfold	clockwise	practice	Guided	1	-0.5	-0.5	1.289719	-0.55012	-1.45161	-1.29908	0.800650168694523	0.342652	-3.280943	1.823561
Trial1	1	1	noBlindfold	clockwise	practice	Guided	1	-0.5	-0.5	1.309723	-0.5501	-1.45162	-1.29908	0.800648915261383	0.298168	-3.27248	1.826925
Trial1	1	1	noBlindfold	clockwise	practice	Guided	1	-0.5	-0.5	1.329727	-0.55009	-1.45162	-1.29908	0.800648292460908	0.303494	-3.27248	1.83916
Trial1	1	1	noBlindfold	clockwise	practice	Guided	1	-0.5	-0.5	1.349716	-0.55009	-1.45162	-1.29908	0.800648292460908	0.320245	-3.319029	1.825257
Trial1	1	1	noBlindfold	clockwise	practice	Guided	1	-0.5	-0.5	1.36972	-0.55008	-1.45162	-1.29908	0.800647666055465	0.36361	-3.289407	1.841504
Trial1	1	1	noBlindfold	clockwise	practice	Guided	1	-0.5	-0.5	1.389725	-0.55007	-1.45163	-1.29908	0.800647039774771	0.398727	-3.306334	1.802475
Trial1	1	1	noBlindfold	clockwise	practice	Guided	1	-0.5	-0.5	1.409714	-0.55004	-1.45163	-1.29909	0.800655159410348	0.459102	-3.34442	1.717881
Trial1	1	1	noBlindfold	clockwise	practice	Guided	1	-0.5	-0.5	1.429718	-0.55003	-1.45164	-1.29909	0.800654533635719	0.483716	-3.407897	1.690751
Trial1	1	1	noBlindfold	clockwise	practice	Guided	1	-0.5	-0.5	1.449722	-0.55001	-1.45165	-1.2991	0.800663399187999	0.400267	-3.403665	1.768665
Trial1	1	1	noBlindfold	clockwise	practice	Guided	1	-0.5	-0.5	1.469727	-0.55	-1.45165	-1.2991	0.800662773794772	0.385612	-3.34442	1.752925
Trial1	1	1	noBlindfold	clockwise	practice	Guided	1	-0.5	-0.5	1.489716	-0.54999	-1.45165	-1.29909	0.800652035506197	0.362402	-3.289407	1.801011
Trial1	1	1	noBlindfold	clockwise	practice	Guided	1	-0.5	-0.5	1.50972	-0.54997	-1.45165	-1.29909	0.80065078904772	0.315054	-3.22593	1.884621
Trial1	1	1	noBlindfold	clockwise	practice	Guided	1	-0.5	-0.5	1.529724	-0.54997	-1.45164	-1.29909	0.80065078904772	0.348927	-3.234393	1.861
Trial1	1	1	noBlindfold	clockwise	practice	Guided	1	-0.5	-0.5	1.549713	-0.54996	-1.45164	-1.29909	0.80065016414485	0.293731	-3.251321	1.839901
Trial1	1	1	noBlindfold	clockwise	practice	Guided	1	-0.5	-0.5	1.569717	-0.54995	-1.45164	-1.29909	0.800649539366729	0.409364	-3.230162	1.776403
Trial1	1	1	noBlindfold	clockwise	practice	Guided	1	-0.5	-0.5	1.589722	-0.54994	-1.45164	-1.2991	0.800659027772874	0.45272	-3.242857	1.760489
Trial1	1	1	noBlindfold	clockwise	practice	Guided	1	-0.5	-0.5	1.609726	-0.54991	-1.45164	-1.2991	0.800657158300464	0.507683	-3.340188	1.722638
Trial1	1	1	noBlindfold	clockwise	practice	Guided	1	-0.5	-0.5	1.629715	-0.54989	-1.45164	-1.29911	0.800665904252517	0.485693	-3.310566	1.669548
Trial1	1	1	noBlindfold	clockwise	practice	Guided	1	-0.5	-0.5	1.649719	-0.54988	-1.45164	-1.29912	0.80067527820582	0.473228	-3.251321	1.683126
Trial1	1	1	noBlindfold	clockwise	practice	Guided	1	-0.5	-0.5	1.669724	-0.54986	-1.45164	-1.29912	0.800674030814286	0.500378	-3.27248	1.676933
Trial1	1	1	noBlindfold	clockwise	practice	Guided	1	-0.5	-0.5	1.689713	-0.54984	-1.45164	-1.29913	0.800682659105225	0.43403	-3.302102	1.63976
Trial1	1	1	noBlindfold	clockwise	practice	Guided	1	-0.5	-0.5	1.709717	-0.54981	-1.45165	-1.29913	0.800680793433067	0.494057	-3.335957	1.668919
Trial1	1	1	noBlindfold	clockwise	practice	Guided	1	-0.5	-0.5	1.729721	-0.5498	-1.45165	-1.29914	0.800690164748247	0.443882	-3.361347	1.655863
Trial1	1	1	noBlindfold	clockwise	practice	Guided	1	-0.5	-0.5	1.749725	-0.54978	-1.45166	-1.29914	0.800688923087831	0.493213	-3.403665	1.660562
Trial1	1	1	noBlindfold	clockwise	practice	Guided	1	-0.5	-0.5	1.769714	-0.54977	-1.45166	-1.29914	0.800688300591148	0.532098	-3.335957	1.644987
Trial1	1	1	noBlindfold	clockwise	practice	Guided	1	-0.5	-0.5	1.789719	-0.54975	-1.45166	-1.29915	0.800697050204453	0.521535	-3.352884	1.624725
Trial1	1	1	noBlindfold	clockwise	practice	Guided	1	-0.5	-0.5	1.809723	-0.54971	-1.45167	-1.29915	0.800694566194719	0.500389	-3.454447	1.643175
Trial1	1	1	noBlindfold	clockwise	practice	Guided	1	-0.5	-0.5	1.829727	-0.54969	-1.45169	-1.29915	0.800693326785608	0.52436	-3.479838	1.666635
Trial1	1	1	noBlindfold	clockwise	practice	Guided	1	-0.5	-0.5	1.849716	-0.54967	-1.45169	-1.29915	0.800692084175021	0.532174	-3.479838	1.653409
Trial1	1	1	noBlindfold	clockwise	practice	Guided	1	-0.5	-0.5	1.86972	-0.54965	-1.4517	-1.29915	0.800690845759453	0.545982	-3.48407	1.719425
Trial1	1	1	noBlindfold	clockwise	practice	Guided	1	-0.5	-0.5	1.889725	-0.54964	-1.45171	-1.29915	0.800690224890041	0.521791	-3.500997	1.696316
Trial1	1	1	noBlindfold	clockwise	practice	Guided	1	-0.5	-0.5	1.909714	-0.5496	-1.45172	-1.29915	0.800687746352212	0.54152	-3.488301	1.724313
Trial1	1	1	noBlindfold	clockwise	practice	Guided	1	-0.5	-0.5	1.929718	-0.54958	-1.45172	-1.29915	0.800686505984165	0.518909	-3.500997	1.721809
Trial1	1	1	noBlindfold	clockwise	practice	Guided	1	-0.5	-0.5	1.949722	-0.54956	-1.45173	-1.29915	0.800685269804471	0.506444	-3.488301	1.735387
Trial1	1	1	noBlindfold	clockwise	practice	Guided	1	-0.5	-0.5	1.969727	-0.54955	-1.45173	-1.29915	0.800684650056338	0.493973	-3.458679	1.735395
Trial1	1	1	noBlindfold	clockwise	practice	Guided	1	-0.5	-0.5	1.989716	-0.54953	-1.45173	-1.29914	0.800673420218825	0.481492	-3.467142	1.762547
Trial1	1	1	noBlindfold	clockwise	practice	Guided	1	-0.5	-0.5	2.00972	-0.54949	-1.45173	-1.29914	0.800670943437968	0.541824	-3.475606	1.732741
Trial1	1	1	noBlindfold	clockwise	practice	Guided	1	-0.5	-0.5	2.029724	-0.54947	-1.45174	-1.29914	0.800669709478794	0.593671	-3.611024	1.682999
Trial1	1	1	noBlindfold	clockwise	practice	Guided	1	-0.5	-0.5	2.049713	-0.54945	-1.45175	-1.29914	0.800668472334443	0.638582	-3.657573	1.702607
Trial1	1	1	noBlindfold	clockwise	practice	Guided	1	-0.5	-0.5	2.069717	-0.54942	-1.45178	-1.29914	0.800666621232609	0.682243	-3.754905	1.709483
Trial1	1	1	noBlindfold	clockwise	practice	Guided	1	-0.5	-0.5	2.089722	-0.54939	-1.4518	-1.29914	0.800664771249147	0.671141	-3.763368	1.739806
Trial1	1	1	noBlindfold	clockwise	practice	Guided	1	-0.5	-0.5	2.109726	-0.54934	-1.45183	-1.29913	0.800651693431351	0.579713	-3.759137	1.845695
Trial1	1	1	noBlindfold	clockwise	practice	Guided	1	-0.5	-0.5	2.129715	-0.54932	-1.45184	-1.29912	0.800640583930244	0.500359	-3.737978	1.84537
Trial1	1	1	noBlindfold	clockwise	practice	Guided	1	-0.5	-0.5	2.149719	-0.5493	-1.45184	-1.29911	0.800629359585398	0.430214	-3.729514	1.92227
Trial1	1	1	noBlindfold	clockwise	practice	Guided	1	-0.5	-0.5	2.169724	-0.5493	-1.45184	-1.2991	0.800619365007462	0.273252	-3.619487	2.030999
Trial1	1	1	noBlindfold	clockwise	practice	Guided	1	-0.5	-0.5	2.189713	-0.54929	-1.45184	-1.29908	0.800598640307167	0.261171	-3.534851	2.048759
Trial1	1	1	noBlindfold	clockwise	practice	Guided	1	-0.5	-0.5	2.209717	-0.54927	-1.45182	-1.29908	0.800597407555895	0.340654	-3.475606	1.981924
Trial1	1	1	noBlindfold	clockwise	practice	Guided	1	-0.5	-0.5	2.229721	-0.54926	-1.45182	-1.29907	0.800586919411014	0.384967	-3.539083	1.976233
Trial1	1	1	noBlindfold	clockwise	practice	Guided	1	-0.5	-0.5	2.249725	-0.54925	-1.45181	-1.29907	0.800586303338965	0.477447	-3.572937	1.901859
Trial1	1	1	noBlindfold	clockwise	practice	Guided	1	-0.5	-0.5	2.269714	-0.54923	-1.45181	-1.29907	0.800585075234432	0.579087	-3.615255	1.867859
Trial1	1	1	noBlindfold	clockwise	practice	Guided	1	-0.5	-0.5	2.289719	-0.54921	-1.45181	-1.29908	0.800593719624028	0.590694	-3.687196	1.809072
Trial1	1	1	noBlindfold	clockwise	practice	Guided	1	-0.5	-0.5	2.309723	-0.54917	-1.45182	-1.29908	0.80059126226811	0.610443	-3.657573	1.715612
Trial1	1	1	noBlindfold	clockwise	practice	Guided	1	-0.5	-0.5	2.329727	-0.54915	-1.45182	-1.29909	0.800600027199077	0.595111	-3.691428	1.703396
Trial1	1	1	noBlindfold	clockwise	practice	Guided	1	-0.5	-0.5	2.349716	-0.54912	-1.45183	-1.2991	0.800608300873434	0.646058	-3.792991	1.66169
Trial1	1	1	noBlindfold	clockwise	practice	Guided	1	-0.5	-0.5	2.36972	-0.5491	-1.45184	-1.29911	0.800617067120784	0.645028	-3.797223	1.655669
Trial1	1	1	noBlindfold	clockwise	practice	Guided	1	-0.5	-0.5	2.389725	-0.54907	-1.45186	-1.29912	0.800625223761515	0.618975	-3.8607	1.677453
Trial1	1	1	noBlindfold	clockwise	practice	Guided	1	-0.5	-0.5	2.409714	-0.54902	-1.4519	-1.29911	0.800612165535824	0.537045	-3.974958	1.758377
Trial1	1	1	noBlindfold	clockwise	practice	Guided	1	-0.5	-0.5	2.429718	-0.549	-1.45192	-1.29911	0.800610943207611	0.477967	-3.936872	1.863923
Trial1	1	1	noBlindfold	clockwise	practice	Guided	1	-0.5	-0.5	2.449722	-0.54899	-1.45192	-1.2991	0.800600335590432	0.383109	-3.877627	1.88721
Trial1	1	1	noBlindfold	clockwise	practice	Guided	1	-0.5	-0.5	2.469727	-0.54898	-1.45192	-1.2991	0.800599722905872	0.301905	-3.788759	1.898272
Trial1	1	1	noBlindfold	clockwise	practice	Guided	1	-0.5	-0.5	2.489716	-0.54897	-1.45192	-1.29908	0.800579001699851	0.241645	-3.699891	1.928091
Trial1	1	1	noBlindfold	clockwise	practice	Guided	1	-0.5	-0.5	2.50972	-0.54896	-1.4519	-1.29908	0.800578392894631	0.393691	-3.64911	1.992432
Trial1	1	1	noBlindfold	clockwise	practice	Guided	1	-0.5	-0.5	2.529724	-0.54894	-1.45189	-1.29907	0.80056729250078	0.496303	-3.636414	1.993112
Trial1	1	1	noBlindfold	clockwise	practice	Guided	1	-0.5	-0.5	2.549713	-0.54893	-1.45188	-1.29906	0.800556685556996	0.549763	-3.644878	1.99329
Trial1	1	1	noBlindfold	clockwise	practice	Guided	1	-0.5	-0.5	2.569717	-0.5489	-1.45187	-1.29906	0.800554853670572	0.636812	-3.666037	1.965665
Trial1	1	1	noBlindfold	clockwise	practice	Guided	1	-0.5	-0.5	2.589722	-0.54887	-1.45186	-1.29906	0.800553022902765	0.740449	-3.682964	1.919938
Trial1	1	1	noBlindfold	clockwise	practice	Guided	1	-0.5	-0.5	2.609726	-0.54882	-1.45186	-1.29906	0.800549971685673	0.716666	-3.737978	1.900678
Trial1	1	1	noBlindfold	clockwise	practice	Guided	1	-0.5	-0.5	2.629715	-0.54879	-1.45187	-1.29906	0.800548140269717	0.765145	-3.809918	1.892813
Trial1	1	1	noBlindfold	clockwise	practice	Guided	1	-0.5	-0.5	2.649719	-0.54876	-1.45188	-1.29906	0.800546313607281	0.694147	-3.843773	1.938711
Trial1	1	1	noBlindfold	clockwise	practice	Guided	1	-0.5	-0.5	2.669724	-0.54873	-1.45189	-1.29905	0.800534493052232	0.643381	-3.881859	1.927657
Trial1	1	1	noBlindfold	clockwise	practice	Guided	1	-0.5	-0.5	2.689713	-0.54871	-1.4519	-1.29905	0.800533274211493	0.558335	-3.881859	1.93369
Trial1	1	1	noBlindfold	clockwise	practice	Guided	1	-0.5	-0.5	2.709717	-0.54868	-1.4519	-1.29905	0.800531450510862	0.438653	-3.784527	1.961674
Trial1	1	1	noBlindfold	clockwise	practice	Guided	1	-0.5	-0.5	2.729721	-0.54867	-1.4519	-1.29905	0.800530841651318	0.406239	-3.771832	1.991494
Trial1	1	1	noBlindfold	clockwise	practice	Guided	1	-0.5	-0.5	2.749725	-0.54866	-1.4519	-1.29904	0.800520360464526	0.415973	-3.729514	2.003398
Trial1	1	1	noBlindfold	clockwise	practice	Guided	1	-0.5	-0.5	2.769714	-0.54864	-1.45189	-1.29903	0.800509148274219	0.446628	-3.636414	2.055841
Trial1	1	1	noBlindfold	clockwise	practice	Guided	1	-0.5	-0.5	2.789719	-0.54863	-1.45188	-1.29902	0.800498544812186	0.481731	-3.585633	2.048981
Trial1	1	1	noBlindfold	clockwise	practice	Guided	1	-0.5	-0.5	2.809723	-0.54859	-1.45185	-1.29902	0.80049611614294	0.575013	-3.513692	2.046161
Trial1	1	1	noBlindfold	clockwise	practice	Guided	1	-0.5	-0.5	2.829727	-0.54857	-1.45183	-1.29901	0.800484909232334	0.585673	-3.539083	2.070629
Trial1	1	1	noBlindfold	clockwise	practice	Guided	1	-0.5	-0.5	2.849716	-0.54855	-1.45182	-1.29901	0.800483694318581	0.584907	-3.488301	2.12123
Trial1	1	1	noBlindfold	clockwise	practice	Guided	1	-0.5	-0.5	2.86972	-0.54853	-1.45181	-1.299	0.800472365753348	0.533121	-3.458679	2.087231
Trial1	1	1	noBlindfold	clockwise	practice	Guided	1	-0.5	-0.5	2.889725	-0.54851	-1.45179	-1.299	0.800471155434833	0.511781	-3.433288	2.101476
Trial1	1	1	noBlindfold	clockwise	practice	Guided	1	-0.5	-0.5	2.909714	-0.54848	-1.45178	-1.29899	0.800459462875014	0.412723	-3.471374	2.092098
Trial1	1	1	noBlindfold	clockwise	practice	Guided	1	-0.5	-0.5	2.929718	-0.54847	-1.45178	-1.29899	0.800458852853117	0.399323	-3.471374	2.09311
Trial1	1	1	noBlindfold	clockwise	practice	Guided	1	-0.5	-0.5	2.949722	-0.54846	-1.45177	-1.29899	0.800458250174479	0.384367	-3.454447	2.073178
Trial1	1	1	noBlindfold	clockwise	practice	Guided	1	-0.5	-0.5	2.969727	-0.54845	-1.45177	-1.29899	0.800457644011425	0.368151	-3.458679	2.036494
Trial1	1	1	noBlindfold	clockwise	practice	Guided	1	-0.5	-0.5	2.989716	-0.54844	-1.45176	-1.29899	0.800457037973181	0.37539	-3.399434	2.014888
Trial1	1	1	noBlindfold	clockwise	practice	Guided	1	-0.5	-0.5	3.00972	-0.54842	-1.45176	-1.29899	0.800455829876635	0.399656	-3.412129	2.042542
Trial1	1	1	noBlindfold	clockwise	practice	Guided	1	-0.5	-0.5	3.029724	-0.54841	-1.45175	-1.29899	0.800455224212076	0.441739	-3.399434	2.008547
Trial1	1	1	noBlindfold	clockwise	practice	Guided	1	-0.5	-0.5	3.049713	-0.54839	-1.45175	-1.29899	0.800454016860682	0.501543	-3.407897	2.00354
Trial1	1	1	noBlindfold	clockwise	practice	Guided	1	-0.5	-0.5	3.069717	-0.54838	-1.45174	-1.29899	0.800453411569812	0.588277	-3.424824	2.003053
Trial1	1	1	noBlindfold	clockwise	practice	Guided	1	-0.5	-0.5	3.089722	-0.54836	-1.45174	-1.29899	0.800452201362506	0.540281	-3.39097	2.01931
Trial1	1	1	noBlindfold	clockwise	practice	Guided	1	-0.5	-0.5	3.109726	-0.54832	-1.45173	-1.29899	0.800449786043731	0.566698	-3.43752	1.958352
Trial1	1	1	noBlindfold	clockwise	practice	Guided	1	-0.5	-0.5	3.129715	-0.5483	-1.45173	-1.29899	0.8004485809293	0.540259	-3.475606	2.023524
Trial1	1	1	noBlindfold	clockwise	practice	Guided	1	-0.5	-0.5	3.149719	-0.54829	-1.45173	-1.29899	0.800447976760255	0.540454	-3.479838	2.027724
Trial1	1	1	noBlindfold	clockwise	practice	Guided	1	-0.5	-0.5	3.169724	-0.54827	-1.45173	-1.29899	0.800446768796605	0.528304	-3.496765	2.045488
Trial1	1	1	noBlindfold	clockwise	practice	Guided	1	-0.5	-0.5	3.189713	-0.54825	-1.45173	-1.29898	0.80043556955401	0.498725	-3.43752	2.068777
Trial1	1	1	noBlindfold	clockwise	practice	Guided	1	-0.5	-0.5	3.209717	-0.54823	-1.45173	-1.29897	0.800424367186595	0.371449	-3.395202	2.156389
Trial1	1	1	noBlindfold	clockwise	practice	Guided	1	-0.5	-0.5	3.229721	-0.54822	-1.45173	-1.29897	0.800423767466209	0.382139	-3.403665	2.182863
Trial1	1	1	noBlindfold	clockwise	practice	Guided	1	-0.5	-0.5	3.249725	-0.54821	-1.45172	-1.29896	0.800413168878841	0.337397	-3.369811	2.207821
Trial1	1	1	noBlindfold	clockwise	practice	Guided	1	-0.5	-0.5	3.269714	-0.5482	-1.45172	-1.29896	0.80041256580905	0.413091	-3.361347	2.180531
Trial1	1	1	noBlindfold	clockwise	practice	Guided	1	-0.5	-0.5	3.289719	-0.54819	-1.45172	-1.29895	0.800401967449184	0.470071	-3.395202	2.167813
Trial1	1	1	noBlindfold	clockwise	practice	Guided	1	-0.5	-0.5	3.309723	-0.54816	-1.45171	-1.29895	0.800400162927029	0.534235	-3.43752	2.11792
Trial1	1	1	noBlindfold	clockwise	practice	Guided	1	-0.5	-0.5	3.329727	-0.54814	-1.45171	-1.29895	0.800398958143953	0.553139	-3.420593	2.089953
Trial1	1	1	noBlindfold	clockwise	practice	Guided	1	-0.5	-0.5	3.349716	-0.54812	-1.45171	-1.29895	0.800397757443611	0.551445	-3.416361	2.069022
Trial1	1	1	noBlindfold	clockwise	practice	Guided	1	-0.5	-0.5	3.36972	-0.54811	-1.45171	-1.29896	0.800407150963203	0.51521	-3.365579	2.063328
Trial1	1	1	noBlindfold	clockwise	practice	Guided	1	-0.5	-0.5	3.389725	-0.54809	-1.4517	-1.29895	0.800395951951899	0.434592	-3.323261	2.060982
Trial1	1	1	noBlindfold	clockwise	practice	Guided	1	-0.5	-0.5	3.409714	-0.54807	-1.4517	-1.29895	0.800394752494611	0.390677	-3.34442	2.131681
Trial1	1	1	noBlindfold	clockwise	practice	Guided	1	-0.5	-0.5	3.429718	-0.54806	-1.45169	-1.29895	0.800394151162599	0.40077	-3.357116	2.088801
Trial1	1	1	noBlindfold	clockwise	practice	Guided	1	-0.5	-0.5	3.449722	-0.54805	-1.45169	-1.29896	0.800403545475428	0.39122	-3.323261	2.022131
Trial1	1	1	noBlindfold	clockwise	practice	Guided	1	-0.5	-0.5	3.469727	-0.54804	-1.45169	-1.29896	0.800402947978033	0.40572	-3.310566	2.041739
Trial1	1	1	noBlindfold	clockwise	practice	Guided	1	-0.5	-0.5	3.489716	-0.54803	-1.45169	-1.29896	0.800402347027264	0.44334	-3.335957	2.064537
Trial1	1	1	noBlindfold	clockwise	practice	Guided	1	-0.5	-0.5	3.50972	-0.548	-1.45168	-1.29896	0.800400544923909	0.409576	-3.327493	2.092352
Trial1	1	1	noBlindfold	clockwise	practice	Guided	1	-0.5	-0.5	3.529724	-0.54799	-1.45168	-1.29896	0.80039994804619	0.398739	-3.293639	2.067897
Trial1	1	1	noBlindfold	clockwise	practice	Guided	1	-0.5	-0.5	3.549713	-0.54798	-1.45168	-1.29895	0.800389352146372	0.346353	-3.259784	2.143446
Trial1	1	1	noBlindfold	clockwise	practice	Guided	1	-0.5	-0.5	3.569717	-0.54798	-1.45167	-1.29895	0.800389352146372	0.313648	-3.22593	2.124852
Trial1	1	1	noBlindfold	clockwise	practice	Guided	1	-0.5	-0.5	3.589722	-0.54797	-1.45167	-1.29895	0.800388751936322	0.279682	-3.238625	2.14847
Trial1	1	1	noBlindfold	clockwise	practice	Guided	1	-0.5	-0.5	3.609726	-0.54795	-1.45166	-1.29894	0.800377678862276	0.223189	-3.204771	2.169573
Trial1	1	1	noBlindfold	clockwise	practice	Guided	1	-0.5	-0.5	3.629715	-0.54795	-1.45166	-1.29894	0.800377678862276	0.277992	-3.175148	2.186504
Trial1	1	1	noBlindfold	clockwise	practice	Guided	1	-0.5	-0.5	3.649719	-0.54794	-1.45165	-1.29894	0.800377079018568	0.2824	-3.187844	2.200585
Trial1	1	1	noBlindfold	clockwise	practice	Guided	1	-0.5	-0.5	3.669724	-0.54793	-1.45165	-1.29893	0.80036648369073	0.261135	-3.192075	2.20041
Trial1	1	1	noBlindfold	clockwise	practice	Guided	1	-0.5	-0.5	3.689713	-0.54793	-1.45164	-1.29893	0.80036648369073	0.2814	-3.251321	2.173612
Trial1	1	1	noBlindfold	clockwise	practice	Guided	1	-0.5	-0.5	3.709717	-0.54791	-1.45164	-1.29893	0.800365284612496	0.309553	-3.238625	2.133584
Trial1	1	1	noBlindfold	clockwise	practice	Guided	1	-0.5	-0.5	3.729721	-0.5479	-1.45164	-1.29893	0.800364688827831	0.301273	-3.251321	2.142631
Trial1	1	1	noBlindfold	clockwise	practice	Guided	1	-0.5	-0.5	3.749725	-0.5479	-1.45164	-1.29893	0.800364688827831	0.283156	-3.247089	2.136266
Trial1	1	1	noBlindfold	clockwise	practice	Guided	1	-0.5	-0.5	3.769714	-0.54789	-1.45164	-1.29893	0.800364089600056	0.251114	-3.217466	2.108622
Trial1	1	1	noBlindfold	clockwise	practice	Guided	1	-0.5	-0.5	3.789719	-0.54788	-1.45163	-1.29893	0.800363490497114	0.269804	-3.242857	2.081824
Trial1	1	1	noBlindfold	clockwise	practice	Guided	1	-0.5	-0.5	3.809723	-0.54787	-1.45163	-1.29893	0.800362891519008	0.197475	-3.217466	2.129391
Trial1	1	1	noBlindfold	clockwise	practice	Guided	1	-0.5	-0.5	3.829727	-0.54787	-1.45163	-1.29893	0.800362891519008	0.251023	-3.204771	2.12957
Trial1	1	1	noBlindfold	clockwise	practice	Guided	1	-0.5	-0.5	3.849716	-0.54786	-1.45163	-1.29893	0.800362296229969	0.260507	-3.204771	2.078314
Trial1	1	1	noBlindfold	clockwise	practice	Guided	1	-0.5	-0.5	3.86972	-0.54785	-1.45162	-1.29893	0.800361697500789	0.209756	-3.221698	2.115831
Trial1	1	1	noBlindfold	clockwise	practice	Guided	1	-0.5	-0.5	3.889725	-0.54785	-1.45162	-1.29894	0.800371693169523	0.253475	-3.247089	2.104115
Trial1	1	1	noBlindfold	clockwise	practice	Guided	1	-0.5	-0.5	3.909714	-0.54784	-1.45162	-1.29894	0.800371094572654	0.28511	-3.221698	2.110156
Trial1	1	1	noBlindfold	clockwise	practice	Guided	1	-0.5	-0.5	3.929718	-0.54783	-1.45162	-1.29894	0.800370496100619	0.252113	-3.200539	2.146336
Trial1	1	1	noBlindfold	clockwise	practice	Guided	1	-0.5	-0.5	3.949722	-0.54782	-1.45162	-1.29894	0.800369897753418	0.202338	-3.170916	2.137449
Trial1	1	1	noBlindfold	clockwise	practice	Guided	1	-0.5	-0.5	3.969727	-0.54782	-1.45162	-1.29894	0.800369897753418	0.178881	-3.170916	2.122368
Trial1	1	1	noBlindfold	clockwise	practice	Guided	1	-0.5	-0.5	3.989716	-0.54781	-1.45161	-1.29893	0.800359307392946	0.223875	-3.209003	2.127403
Trial1	1	1	noBlindfold	clockwise	practice	Guided	1	-0.5	-0.5	4.00972	-0.54781	-1.45161	-1.29893	0.800359307392946	0.178208	-3.162453	2.172961
Trial1	1	1	noBlindfold	clockwise	practice	Guided	1	-0.5	-0.5	4.029724	-0.5478	-1.45161	-1.29893	0.800358709287202	0.167415	-3.183612	2.20747
Trial1	1	1	noBlindfold	clockwise	practice	Guided	1	-0.5	-0.5	4.049713	-0.5478	-1.45161	-1.29893	0.800358709287202	0.176917	-3.162453	2.2197
Trial1	1	1	noBlindfold	clockwise	practice	Guided	1	-0.5	-0.5	4.069717	-0.54779	-1.4516	-1.29893	0.800358111306295	0.156634	-3.162453	2.18301
Trial1	1	1	noBlindfold	clockwise	practice	Guided	1	-0.5	-0.5	4.089722	-0.54779	-1.4516	-1.29892	0.800348115593219	0.183568	-3.196307	2.185194
Trial1	1	1	noBlindfold	clockwise	practice	Guided	1	-0.5	-0.5	4.109726	-0.54778	-1.45161	-1.29892	0.800347517729682	0.163902	-3.242857	2.161403
Trial1	1	1	noBlindfold	clockwise	practice	Guided	1	-0.5	-0.5	4.129715	-0.54778	-1.45161	-1.29892	0.800347517729682	0.121736	-3.217466	2.194062
Trial1	1	1	noBlindfold	clockwise	practice	Guided	1	-0.5	-0.5	4.149719	-0.54777	-1.45161	-1.29892	0.800346923548583	0.149628	-3.128598	2.198428
Trial1	1	1	noBlindfold	clockwise	practice	Guided	1	-0.5	-0.5	4.169724	-0.54777	-1.4516	-1.29892	0.800346923548583	0.152182	-3.141294	2.183345
Trial1	1	1	noBlindfold	clockwise	practice	Guided	1	-0.5	-0.5	4.189713	-0.54777	-1.4516	-1.29892	0.800346923548583	0.101487	-3.145526	2.161891
Trial1	1	1	noBlindfold	clockwise	practice	Guided	1	-0.5	-0.5	4.209717	-0.54776	-1.4516	-1.29892	0.80034632593398	0.185809	-3.103208	2.157547
Trial1	1	1	noBlindfold	clockwise	practice	Guided	1	-0.5	-0.5	4.229721	-0.54776	-1.45159	-1.29892	0.80034632593398	0.218151	-3.120135	2.110987
Trial1	1	1	noBlindfold	clockwise	practice	Guided	1	-0.5	-0.5	4.249725	-0.54775	-1.45159	-1.29893	0.800355724187106	0.212437	-3.103208	2.119699
Trial1	1	1	noBlindfold	clockwise	practice	Guided	1	-0.5	-0.5	4.269714	-0.54774	-1.45159	-1.29893	0.800355126829643	0.229225	-3.153989	2.08067
Trial1	1	1	noBlindfold	clockwise	practice	Guided	1	-0.5	-0.5	4.289719	-0.54774	-1.45159	-1.29893	0.800355126829643	0.221276	-3.187844	2.093904
Trial1	1	1	noBlindfold	clockwise	practice	Guided	1	-0.5	-0.5	4.309723	-0.54773	-1.45159	-1.29894	0.800364525355273	0.212074	-3.111671	2.031419
Trial1	1	1	noBlindfold	clockwise	practice	Guided	1	-0.5	-0.5	4.329727	-0.54772	-1.45158	-1.29894	0.800363931808744	0.212015	-3.103208	2.09039
Trial1	1	1	noBlindfold	clockwise	practice	Guided	1	-0.5	-0.5	4.349716	-0.54772	-1.45158	-1.29894	0.800363931808744	0.204069	-3.090512	2.103624
Trial1	1	1	noBlindfold	clockwise	practice	Guided	1	-0.5	-0.5	4.36972	-0.54771	-1.45158	-1.29894	0.80036333483251	0.206597	-3.128598	2.078163
Trial1	1	1	noBlindfold	clockwise	practice	Guided	1	-0.5	-0.5	4.389725	-0.54771	-1.45158	-1.29894	0.80036333483251	0.291833	-3.141294	2.08438
Trial1	1	1	noBlindfold	clockwise	practice	Guided	1	-0.5	-0.5	4.409714	-0.5477	-1.45158	-1.29894	0.800362737981113	0.162163	-3.107439	2.081508
Trial1	1	1	noBlindfold	clockwise	practice	Guided	1	-0.5	-0.5	4.429718	-0.54769	-1.45158	-1.29894	0.800362141254555	0.152311	-3.115903	2.128581
Trial1	1	1	noBlindfold	clockwise	practice	Guided	1	-0.5	-0.5	4.449722	-0.54769	-1.45157	-1.29894	0.800362141254555	0.173546	-3.08628	2.114346
Trial1	1	1	noBlindfold	clockwise	practice	Guided	1	-0.5	-0.5	4.469727	-0.54768	-1.45157	-1.29894	0.800361548203666	0.143113	-3.098976	2.125062
Trial1	1	1	noBlindfold	clockwise	practice	Guided	1	-0.5	-0.5	4.489716	-0.54768	-1.45157	-1.29894	0.800361548203666	0.11111	-3.082049	2.131588
Trial1	1	1	noBlindfold	clockwise	practice	Guided	1	-0.5	-0.5	4.50972	-0.54767	-1.45157	-1.29894	0.800360951726041	0.146305	-3.082049	2.107974
Trial1	1	1	noBlindfold	clockwise	practice	Guided	1	-0.5	-0.5	4.529724	-0.54767	-1.45156	-1.29894	0.800360951726041	0.163069	-3.107439	2.153042
Trial1	1	1	noBlindfold	clockwise	practice	Guided	1	-0.5	-0.5	4.549713	-0.54767	-1.45156	-1.29894	0.800360951726041	0.10507	-3.08628	2.153197
Trial1	1	1	noBlindfold	clockwise	practice	Guided	1	-0.5	-0.5	4.569717	-0.54766	-1.45156	-1.29894	0.800360355373254	0.147563	-3.073585	2.124726
Trial1	1	1	noBlindfold	clockwise	practice	Guided	1	-0.5	-0.5	4.589722	-0.54766	-1.45156	-1.29894	0.800360355373254	0.102564	-3.077817	2.138627
Trial1	1	1	noBlindfold	clockwise	practice	Guided	1	-0.5	-0.5	4.609726	-0.54765	-1.45156	-1.29894	0.800359759145307	0.088649	-3.073585	2.112314
Trial1	1	1	noBlindfold	clockwise	practice	Guided	1	-0.5	-0.5	4.629715	-0.54765	-1.45155	-1.29894	0.800359759145307	0.134616	-3.048194	2.129913
Trial1	1	1	noBlindfold	clockwise	practice	Guided	1	-0.5	-0.5	4.649719	-0.54765	-1.45155	-1.29894	0.800359759145307	0.127662	-3.077817	2.096741
Trial1	1	1	noBlindfold	clockwise	practice	Guided	1	-0.5	-0.5	4.669724	-0.54765	-1.45155	-1.29894	0.800359759145307	0.091542	-3.120135	2.091037
Trial1	1	1	noBlindfold	clockwise	practice	Guided	1	-0.5	-0.5	4.689713	-0.54764	-1.45155	-1.29894	0.8003591630422	0.144482	-3.111671	2.082839
Trial1	1	1	noBlindfold	clockwise	practice	Guided	1	-0.5	-0.5	4.709717	-0.54764	-1.45155	-1.29894	0.8003591630422	0.147015	-3.098976	2.116344
Trial1	1	1	noBlindfold	clockwise	practice	Guided	1	-0.5	-0.5	4.729721	-0.54763	-1.45155	-1.29894	0.800358570611052	0.065582	-3.098976	2.101415
Trial1	1	1	noBlindfold	clockwise	practice	Guided	1	-0.5	-0.5	4.749725	-0.54763	-1.45155	-1.29894	0.800358570611052	0.108058	-3.082049	2.123202
Trial1	1	1	noBlindfold	clockwise	practice	Guided	1	-0.5	-0.5	4.769714	-0.54763	-1.45155	-1.29894	0.800358570611052	0.089067	-3.090512	2.116495
Trial1	1	1	noBlindfold	clockwise	practice	Guided	1	-0.5	-0.5	4.789719	-0.54763	-1.45155	-1.29894	0.800358570611052	0.09891	-3.065121	2.128389
Trial1	1	1	noBlindfold	clockwise	practice	Guided	1	-0.5	-0.5	4.809723	-0.54762	-1.45155	-1.29894	0.80035797475688	0.040322	-3.06089	2.141105
Trial1	1	1	noBlindfold	clockwise	practice	Guided	1	-0.5	-0.5	4.829712	-0.54762	-1.45155	-1.29894	0.80035797475688	0.08724	-3.056658	2.143287
Trial1	1	1	noBlindfold	clockwise	practice	Guided	1	-0.5	-0.5	4.849716	-0.54762	-1.45154	-1.29894	0.80035797475688	0.08156	-3.06089	2.137093
Trial1	1	1	noBlindfold	clockwise	practice	Guided	1	-0.5	-0.5	4.86972	-0.54762	-1.45154	-1.29894	0.80035797475688	0.05845	-3.052426	2.123012
Trial1	1	1	noBlindfold	clockwise	practice	Guided	1	-0.5	-0.5	4.889725	-0.54761	-1.45154	-1.29894	0.800357379027549	0.087618	-3.098976	2.154511
Trial1	1	1	noBlindfold	clockwise	practice	Guided	1	-0.5	-0.5	4.909714	-0.54761	-1.45154	-1.29894	0.800357379027549	0.066131	-3.035499	2.105586
Trial1	1	1	noBlindfold	clockwise	practice	Guided	1	-0.5	-0.5	4.929718	-0.54761	-1.45154	-1.29894	0.800357379027549	0.055687	-3.065121	2.144279
Trial1	1	1	noBlindfold	clockwise	practice	Guided	1	-0.5	-0.5	4.949722	-0.54761	-1.45154	-1.29894	0.800357379027549	0.053193	-3.08628	2.131378
Trial1	1	1	noBlindfold	clockwise	practice	Guided	1	-0.5	-0.5	4.969727	-0.54761	-1.45154	-1.29894	0.800357379027549	0.113431	-3.137062	2.139932
Trial1	1	1	noBlindfold	clockwise	practice	Guided	1	-0.5	-0.5	4.989716	-0.54761	-1.45154	-1.29894	0.800357379027549	0.071945	-3.098976	2.121996
Trial1	1	1	noBlindfold	clockwise	practice	Guided	1	-0.5	-0.5	5.00972	-0.5476	-1.45154	-1.29894	0.800356786967954	0.122692	-3.175148	2.08448
Trial1	1	1	noBlindfold	clockwise	practice	Guided	1	-0.5	-0.5	5.029724	-0.5476	-1.45155	-1.29894	0.800356786967954	0.133489	-3.204771	2.049972
Trial1	1	1	noBlindfold	clockwise	practice	Guided	1	-0.5	-0.5	5.049713	-0.54759	-1.45155	-1.29894	0.800356191487561	0.181674	-3.230162	2.043779
Trial1	1	1	noBlindfold	clockwise	practice	Guided	1	-0.5	-0.5	5.069717	-0.54759	-1.45156	-1.29895	0.800366068351973	0.131602	-3.187844	2.024843
Trial1	1	1	noBlindfold	clockwise	practice	Guided	1	-0.5	-0.5	5.089722	-0.54759	-1.45156	-1.29895	0.800366068351973	0.127802	-3.166685	2.033552
Trial1	1	1	noBlindfold	clockwise	practice	Guided	1	-0.5	-0.5	5.109726	-0.54758	-1.45156	-1.29895	0.800365473003767	0.114492	-3.115903	2.093521
Trial1	1	1	noBlindfold	clockwise	practice	Guided	1	-0.5	-0.5	5.129715	-0.54758	-1.45156	-1.29895	0.800365473003767	0.095177	-3.128598	2.073915
Trial1	1	1	noBlindfold	clockwise	practice	Guided	1	-0.5	-0.5	5.149719	-0.54758	-1.45156	-1.29896	0.800375468874421	0.111996	-3.077817	2.060014
Trial1	1	1	noBlindfold	clockwise	practice	Guided	1	-0.5	-0.5	5.169724	-0.54758	-1.45156	-1.29896	0.800375468874421	0.093312	-3.115903	2.048784
Trial1	1	1	noBlindfold	clockwise	practice	Guided	1	-0.5	-0.5	5.189713	-0.54757	-1.45156	-1.29896	0.80037487365849	0.104429	-3.120135	2.018464
Trial1	1	1	noBlindfold	clockwise	practice	Guided	1	-0.5	-0.5	5.209717	-0.54757	-1.45156	-1.29897	0.80038486953702	0.16593	-3.175148	1.989326
Trial1	1	1	noBlindfold	clockwise	practice	Guided	1	-0.5	-0.5	5.229721	-0.54756	-1.45156	-1.29897	0.800384274453359	0.165928	-3.13283	2.005411
Trial1	1	1	noBlindfold	clockwise	practice	Guided	1	-0.5	-0.5	5.249725	-0.54756	-1.45156	-1.29897	0.800384274453359	0.11966	-3.103208	1.993181
Trial1	1	1	noBlindfold	clockwise	practice	Guided	1	-0.5	-0.5	5.269714	-0.54755	-1.45156	-1.29898	0.80039367538837	0.164662	-3.111671	1.988659
Trial1	1	1	noBlindfold	clockwise	practice	Guided	1	-0.5	-0.5	5.289719	-0.54755	-1.45156	-1.29898	0.80039367538837	0.176397	-3.137062	1.966716
Trial1	1	1	noBlindfold	clockwise	practice	Guided	1	-0.5	-0.5	5.309723	-0.54754	-1.45156	-1.29899	0.800403080003738	0.100018	-3.111671	1.95983
Trial1	1	1	noBlindfold	clockwise	practice	Guided	1	-0.5	-0.5	5.329712	-0.54754	-1.45156	-1.29899	0.800403080003738	0.146921	-3.137062	1.931028
Trial1	1	1	noBlindfold	clockwise	practice	Guided	1	-0.5	-0.5	5.349716	-0.54754	-1.45156	-1.29899	0.800403080003738	0.143426	-3.162453	1.943927
Trial1	1	1	noBlindfold	clockwise	practice	Guided	1	-0.5	-0.5	5.36972	-0.54753	-1.45156	-1.29899	0.8004024853087	0.15894	-3.111671	1.972242
Trial1	1	1	noBlindfold	clockwise	practice	Guided	1	-0.5	-0.5	5.389725	-0.54753	-1.45156	-1.299	0.800412362219305	0.153552	-3.103208	1.960012
Trial1	1	1	noBlindfold	clockwise	practice	Guided	1	-0.5	-0.5	5.409714	-0.54752	-1.45156	-1.299	0.800411767656439	0.120294	-3.073585	1.959831
Trial1	1	1	noBlindfold	clockwise	practice	Guided	1	-0.5	-0.5	5.429718	-0.54752	-1.45156	-1.299	0.800411767656439	0.130123	-3.08628	1.944928
Trial1	1	1	noBlindfold	clockwise	practice	Guided	1	-0.5	-0.5	5.449722	-0.54752	-1.45156	-1.299	0.800411767656439	0.090507	-3.094744	1.930179
Trial1	1	1	noBlindfold	clockwise	practice	Guided	1	-0.5	-0.5	5.469727	-0.54751	-1.45156	-1.299	0.800411176756359	0.142162	-3.098976	1.986141
Trial1	1	1	noBlindfold	clockwise	practice	Guided	1	-0.5	-0.5	5.489716	-0.54751	-1.45156	-1.29901	0.800421291680237	0.14566	-3.137062	1.973242
Trial1	1	1	noBlindfold	clockwise	practice	Guided	1	-0.5	-0.5	5.50972	-0.54751	-1.45156	-1.29901	0.800421291680237	0.091794	-3.06089	1.968872
Trial1	1	1	noBlindfold	clockwise	practice	Guided	1	-0.5	-0.5	5.529724	-0.5475	-1.45155	-1.29901	0.800420697373806	0.050296	-3.077817	1.950936
Trial1	1	1	noBlindfold	clockwise	practice	Guided	1	-0.5	-0.5	5.549713	-0.5475	-1.45155	-1.29901	0.800420697373806	0.086442	-3.052426	1.95664
Trial1	1	1	noBlindfold	clockwise	practice	Guided	1	-0.5	-0.5	5.569717	-0.5475	-1.45155	-1.29901	0.800420697373806	0.077898	-3.056658	1.961494
Trial1	1	1	noBlindfold	clockwise	practice	Guided	1	-0.5	-0.5	5.589722	-0.5475	-1.45155	-1.29901	0.800420697373806	0.033855	-3.039731	1.969021
Trial1	1	1	noBlindfold	clockwise	practice	Guided	1	-0.5	-0.5	5.609726	-0.54749	-1.45155	-1.29901	0.800420103192208	0.15367	-3.065121	1.960003
Trial1	1	1	noBlindfold	clockwise	practice	Guided	1	-0.5	-0.5	5.629715	-0.54749	-1.45155	-1.29901	0.800420103192208	0.121037	-3.065121	1.9414
Trial1	1	1	noBlindfold	clockwise	practice	Guided	1	-0.5	-0.5	5.649719	-0.54749	-1.45155	-1.29902	0.800430099132268	0.118522	-3.090512	1.90923
Trial1	1	1	noBlindfold	clockwise	practice	Guided	1	-0.5	-0.5	5.669724	-0.54748	-1.45155	-1.29902	0.800429505082921	0.150847	-3.090512	1.922309
Trial1	1	1	noBlindfold	clockwise	practice	Guided	1	-0.5	-0.5	5.689713	-0.54748	-1.45154	-1.29902	0.800429505082921	0.104557	-3.090512	1.959488
Trial1	1	1	noBlindfold	clockwise	practice	Guided	1	-0.5	-0.5	5.709717	-0.54747	-1.45154	-1.29902	0.800428911158407	0.119454	-3.098976	1.979426
Trial1	1	1	noBlindfold	clockwise	practice	Guided	1	-0.5	-0.5	5.729721	-0.54747	-1.45154	-1.29902	0.800428911158407	0.090319	-3.094744	1.947924
Trial1	1	1	noBlindfold	clockwise	practice	Guided	1	-0.5	-0.5	5.749725	-0.54747	-1.45154	-1.29902	0.800428911158407	0.141369	-3.048194	1.914598
Trial1	1	1	noBlindfold	clockwise	practice	Guided	1	-0.5	-0.5	5.769714	-0.54746	-1.45154	-1.29902	0.800428317358724	0.100174	-3.082049	1.900851
Trial1	1	1	noBlindfold	clockwise	practice	Guided	1	-0.5	-0.5	5.789719	-0.54746	-1.45154	-1.29902	0.800428317358724	0.163562	-3.073585	1.912928
Trial1	1	1	noBlindfold	clockwise	practice	Guided	1	-0.5	-0.5	5.809723	-0.54745	-1.45154	-1.29903	0.800437723187404	0.14232	-3.018572	1.927162
Trial1	1	1	noBlindfold	clockwise	practice	Guided	1	-0.5	-0.5	5.829712	-0.54745	-1.45154	-1.29903	0.800437723187404	0.17181	-3.031267	1.903884
Trial1	1	1	noBlindfold	clockwise	practice	Guided	1	-0.5	-0.5	5.849716	-0.54745	-1.45154	-1.29903	0.800437723187404	0.087504	-3.039731	1.887437
Trial1	1	1	noBlindfold	clockwise	practice	Guided	1	-0.5	-0.5	5.86972	-0.54745	-1.45154	-1.29903	0.800437723187404	0.098279	-3.039731	1.934689
Trial1	1	1	noBlindfold	clockwise	practice	Guided	1	-0.5	-0.5	5.889725	-0.54744	-1.45153	-1.29903	0.800437129644055	0.113826	-3.001644	1.904036
Trial1	1	1	noBlindfold	clockwise	practice	Guided	1	-0.5	-0.5	5.909714	-0.54744	-1.45153	-1.29903	0.800437129644055	0.182941	-3.069353	1.873563
Trial1	1	1	noBlindfold	clockwise	practice	Guided	1	-0.5	-0.5	5.929718	-0.54743	-1.45153	-1.29904	0.800446532210922	0.190229	-3.077817	1.872228
Trial1	1	1	noBlindfold	clockwise	practice	Guided	1	-0.5	-0.5	5.949722	-0.54743	-1.45153	-1.29904	0.800446532210922	0.189894	-3.13283	1.829346
Trial1	1	1	noBlindfold	clockwise	practice	Guided	1	-0.5	-0.5	5.969727	-0.54742	-1.45154	-1.29905	0.800455819449009	0.238367	-3.166685	1.839908
Trial1	1	1	noBlindfold	clockwise	practice	Guided	1	-0.5	-0.5	5.989716	-0.54742	-1.45154	-1.29905	0.800455819449009	0.249135	-3.183612	1.805403
Trial1	1	1	noBlindfold	clockwise	practice	Guided	1	-0.5	-0.5	6.00972	-0.54741	-1.45154	-1.29905	0.800455226294139	0.214549	-3.107439	1.820641
Trial1	1	1	noBlindfold	clockwise	practice	Guided	1	-0.5	-0.5	6.029724	-0.5474	-1.45154	-1.29905	0.800454633264097	0.103885	-3.073585	1.892148
Trial1	1	1	noBlindfold	clockwise	practice	Guided	1	-0.5	-0.5	6.049713	-0.5474	-1.45154	-1.29905	0.800454633264097	0.059208	-3.035499	1.891298
Trial1	1	1	noBlindfold	clockwise	practice	Guided	1	-0.5	-0.5	6.069717	-0.5474	-1.45154	-1.29906	0.800464629272533	0.119139	-3.065121	1.857305
Trial1	1	1	noBlindfold	clockwise	practice	Guided	1	-0.5	-0.5	6.089722	-0.5474	-1.45154	-1.29906	0.800464629272533	0.080158	-3.035499	1.872874
Trial1	1	1	noBlindfold	clockwise	practice	Guided	1	-0.5	-0.5	6.109726	-0.54739	-1.45154	-1.29906	0.800464036374725	0.166384	-3.027035	1.83269
Trial1	1	1	noBlindfold	clockwise	practice	Guided	1	-0.5	-0.5	6.129715	-0.54739	-1.45154	-1.29906	0.800464036374725	0.136289	-3.039731	1.788624
Trial1	1	1	noBlindfold	clockwise	practice	Guided	1	-0.5	-0.5	6.149719	-0.54738	-1.45154	-1.29907	0.800473439625426	0.217407	-3.073585	1.799368
Trial1	1	1	noBlindfold	clockwise	practice	Guided	1	-0.5	-0.5	6.169724	-0.54738	-1.45154	-1.29907	0.800473439625426	0.191396	-3.082049	1.809749
Trial1	1	1	noBlindfold	clockwise	practice	Guided	1	-0.5	-0.5	6.189713	-0.54737	-1.45154	-1.29908	0.800482727543029	0.206614	-3.052426	1.774909
Trial1	1	1	noBlindfold	clockwise	practice	Guided	1	-0.5	-0.5	6.209717	-0.54736	-1.45154	-1.29908	0.800482135033673	0.196447	-3.048194	1.762681
Trial1	1	1	noBlindfold	clockwise	practice	Guided	1	-0.5	-0.5	6.229721	-0.54736	-1.45154	-1.29908	0.800482135033673	0.17044	-3.06089	1.769207
Trial1	1	1	noBlindfold	clockwise	practice	Guided	1	-0.5	-0.5	6.249725	-0.54735	-1.45154	-1.29908	0.800481542649143	0.202751	-3.120135	1.775247
Trial1	1	1	noBlindfold	clockwise	practice	Guided	1	-0.5	-0.5	6.269714	-0.54735	-1.45154	-1.29908	0.800481542649143	0.184991	-3.120135	1.78496
Trial1	1	1	noBlindfold	clockwise	practice	Guided	1	-0.5	-0.5	6.289719	-0.54735	-1.45154	-1.29909	0.800491538695849	0.140923	-3.069353	1.792488
Trial1	1	1	noBlindfold	clockwise	practice	Guided	1	-0.5	-0.5	6.309723	-0.54734	-1.45154	-1.29909	0.800490946443541	0.123166	-3.069353	1.804719
Trial1	1	1	noBlindfold	clockwise	practice	Guided	1	-0.5	-0.5	6.329712	-0.54734	-1.45154	-1.29909	0.800490946443541	0.097802	-3.077817	1.81258
Trial1	1	1	noBlindfold	clockwise	practice	Guided	1	-0.5	-0.5	6.349716	-0.54733	-1.45154	-1.29909	0.800490357840256	0.14567	-3.073585	1.796342
Trial1	1	1	noBlindfold	clockwise	practice	Guided	1	-0.5	-0.5	6.36972	-0.54733	-1.45154	-1.29909	0.800490357840256	0.159612	-3.115903	1.803717
Trial1	1	1	noBlindfold	clockwise	practice	Guided	1	-0.5	-0.5	6.389725	-0.54733	-1.45154	-1.29909	0.800490357840256	0.129185	-3.052426	1.81443
Trial1	1	1	noBlindfold	clockwise	practice	Guided	1	-0.5	-0.5	6.409714	-0.54732	-1.45154	-1.29909	0.800489765836854	0.031571	-3.039731	1.880741
Trial1	1	1	noBlindfold	clockwise	practice	Guided	1	-0.5	-0.5	6.429718	-0.54732	-1.45154	-1.29909	0.800489765836854	0.025586	-3.043962	1.860132
Trial1	1	1	noBlindfold	clockwise	practice	Guided	1	-0.5	-0.5	6.449722	-0.54732	-1.45153	-1.29908	0.800479769768009	-0.039671	-2.997413	1.88189
Trial1	1	1	noBlindfold	clockwise	practice	Guided	1	-0.5	-0.5	6.469727	-0.54732	-1.45153	-1.29908	0.800479769768009	-0.048183	-2.988949	1.886742
Trial1	1	1	noBlindfold	clockwise	practice	Guided	1	-0.5	-0.5	6.489716	-0.54732	-1.45153	-1.29908	0.800479769768009	-0.027843	-2.988949	1.85994
Trial1	1	1	noBlindfold	clockwise	practice	Guided	1	-0.5	-0.5	6.50972	-0.54732	-1.45153	-1.29909	0.800489765836854	0.062917	-3.048194	1.76045
Trial1	1	1	noBlindfold	clockwise	practice	Guided	1	-0.5	-0.5	6.529724	-0.54732	-1.45153	-1.29909	0.800489765836854	0.120009	-3.115903	1.688764
Trial1	1	1	noBlindfold	clockwise	practice	Guided	1	-0.5	-0.5	6.549713	-0.54732	-1.45153	-1.2991	0.800499880906965	0.13999	-3.149757	1.657778
Trial1	1	1	noBlindfold	clockwise	practice	Guided	1	-0.5	-0.5	6.569717	-0.54731	-1.45154	-1.2991	0.800499289035868	0.126358	-3.166685	1.654592
Trial1	1	1	noBlindfold	clockwise	practice	Guided	1	-0.5	-0.5	6.589722	-0.54731	-1.45154	-1.29911	0.800509285112984	0.120948	-3.162453	1.701329
Trial1	1	1	noBlindfold	clockwise	practice	Guided	1	-0.5	-0.5	6.609726	-0.54731	-1.45154	-1.29911	0.800509285112984	0.101328	-3.137062	1.677534
Trial1	1	1	noBlindfold	clockwise	practice	Guided	1	-0.5	-0.5	6.629715	-0.54731	-1.45155	-1.29912	0.800519281190539	0.071538	-3.196307	1.696623
Trial1	1	1	noBlindfold	clockwise	practice	Guided	1	-0.5	-0.5	6.649719	-0.5473	-1.45155	-1.29912	0.800518692980885	0.087065	-3.213234	1.703663
Trial1	1	1	noBlindfold	clockwise	practice	Guided	1	-0.5	-0.5	6.669724	-0.5473	-1.45156	-1.29912	0.800518692980885	0.142832	-3.247089	1.754437
Trial1	1	1	noBlindfold	clockwise	practice	Guided	1	-0.5	-0.5	6.689713	-0.5473	-1.45156	-1.29912	0.800518692980885	0.166615	-3.29787	1.714741
Trial1	1	1	noBlindfold	clockwise	practice	Guided	1	-0.5	-0.5	6.709717	-0.54729	-1.45157	-1.29912	0.800518097852369	0.073727	-3.17938	1.725941
Trial1	1	1	noBlindfold	clockwise	practice	Guided	1	-0.5	-0.5	6.729721	-0.54729	-1.45157	-1.29912	0.800518097852369	0.047409	-3.128598	1.791099
Trial1	1	1	noBlindfold	clockwise	practice	Guided	1	-0.5	-0.5	6.749725	-0.54729	-1.45157	-1.29912	0.800518097852369	0.025249	-3.111671	1.792767
Trial1	1	1	noBlindfold	clockwise	practice	Guided	1	-0.5	-0.5	6.769714	-0.54729	-1.45157	-1.29913	0.800527974944031	0.085217	-3.103208	1.699806
Trial1	1	1	noBlindfold	clockwise	practice	Guided	1	-0.5	-0.5	6.789719	-0.54728	-1.45156	-1.29913	0.800527386989789	0.081105	-3.035499	1.704327
Trial1	1	1	noBlindfold	clockwise	practice	Guided	1	-0.5	-0.5	6.809723	-0.54728	-1.45156	-1.29914	0.80053738309033	0.159113	-3.052426	1.614221
Trial1	1	1	noBlindfold	clockwise	practice	Guided	1	-0.5	-0.5	6.829712	-0.54727	-1.45156	-1.29914	0.800536791747237	0.151479	-3.158221	1.631642
Trial1	1	1	noBlindfold	clockwise	practice	Guided	1	-0.5	-0.5	6.849716	-0.54727	-1.45156	-1.29915	0.800546787855599	0.211696	-3.255552	1.601841
Trial1	1	1	noBlindfold	clockwise	practice	Guided	1	-0.5	-0.5	6.86972	-0.54726	-1.45157	-1.29916	0.800556192760888	0.150211	-3.247089	1.555924
Trial1	1	1	noBlindfold	clockwise	practice	Guided	1	-0.5	-0.5	6.889725	-0.54726	-1.45157	-1.29917	0.800566188877506	0.149913	-3.22593	1.492768
Trial1	1	1	noBlindfold	clockwise	practice	Guided	1	-0.5	-0.5	6.909714	-0.54726	-1.45157	-1.29917	0.800566188877506	0.033856	-3.200539	1.611008
Trial1	1	1	noBlindfold	clockwise	practice	Guided	1	-0.5	-0.5	6.929718	-0.54725	-1.45158	-1.29917	0.800565597806192	0.06176	-3.187844	1.625756
Trial1	1	1	noBlindfold	clockwise	practice	Guided	1	-0.5	-0.5	6.949722	-0.54725	-1.45158	-1.29917	0.800565597806192	0.065246	-3.234393	1.671824
Trial1	1	1	noBlindfold	clockwise	practice	Guided	1	-0.5	-0.5	6.969727	-0.54725	-1.45158	-1.29917	0.800565597806192	0.045625	-3.200539	1.648029
Trial1	1	1	noBlindfold	clockwise	practice	Guided	1	-0.5	-0.5	6.989716	-0.54725	-1.45158	-1.29917	0.800565597806192	0.101432	-3.238625	1.61856
Trial1	1	1	noBlindfold	clockwise	practice	Guided	1	-0.5	-0.5	7.00972	-0.54724	-1.45159	-1.29916	0.80055501424553	0.177746	-3.251321	1.743387
Trial1	1	1	noBlindfold	clockwise	practice	Guided	1	-0.5	-0.5	7.029724	-0.54724	-1.45159	-1.29916	0.80055501424553	0.183749	-3.230162	1.763995
Trial1	1	1	noBlindfold	clockwise	practice	Guided	1	-0.5	-0.5	7.049713	-0.54723	-1.45159	-1.29915	0.800544427277453	0.10099	-3.17938	1.850246
Trial1	1	1	noBlindfold	clockwise	practice	Guided	1	-0.5	-0.5	7.069717	-0.54723	-1.45159	-1.29914	0.800534431139614	-0.045439	-3.08628	1.927269
Trial1	1	1	noBlindfold	clockwise	practice	Guided	1	-0.5	-0.5	7.089722	-0.54724	-1.45159	-1.29911	0.800505152596943	-0.219711	-3.056658	1.975456
Trial1	1	1	noBlindfold	clockwise	practice	Guided	1	-0.5	-0.5	7.109726	-0.54725	-1.45158	-1.2991	0.800495743948812	-0.351094	-3.035499	2.065369
Trial1	1	1	noBlindfold	clockwise	practice	Guided	1	-0.5	-0.5	7.129715	-0.54727	-1.45157	-1.29909	0.800486811211977	-0.378348	-3.06089	2.090984
Trial1	1	1	noBlindfold	clockwise	practice	Guided	1	-0.5	-0.5	7.149719	-0.54728	-1.45157	-1.29908	0.800477406493636	-0.368805	-3.098976	2.007735
Trial1	1	1	noBlindfold	clockwise	practice	Guided	1	-0.5	-0.5	7.169724	-0.54729	-1.45157	-1.29908	0.800477994484588	-0.351956	-3.17938	1.993832
Trial1	1	1	noBlindfold	clockwise	practice	Guided	1	-0.5	-0.5	7.189713	-0.54729	-1.45157	-1.29907	0.800468117395087	-0.277988	-3.276711	1.967208
Trial1	1	1	noBlindfold	clockwise	practice	Guided	1	-0.5	-0.5	7.209717	-0.5473	-1.45159	-1.29907	0.800468712560762	-0.219094	-3.314798	1.85748
Trial1	1	1	noBlindfold	clockwise	practice	Guided	1	-0.5	-0.5	7.229721	-0.54731	-1.45159	-1.29907	0.800469300807143	-0.20884	-3.293639	1.81459
Trial1	1	1	noBlindfold	clockwise	practice	Guided	1	-0.5	-0.5	7.249725	-0.54731	-1.4516	-1.29908	0.800479177882042	-0.142511	-3.319029	1.805388
Trial1	1	1	noBlindfold	clockwise	practice	Guided	1	-0.5	-0.5	7.269714	-0.54732	-1.4516	-1.29908	0.800479769768009	-0.125627	-3.306334	1.791482
Trial1	1	1	noBlindfold	clockwise	practice	Guided	1	-0.5	-0.5	7.289719	-0.54732	-1.4516	-1.29909	0.800489765836854	-0.110017	-3.29787	1.760825
Trial1	1	1	noBlindfold	clockwise	practice	Guided	1	-0.5	-0.5	7.309723	-0.54732	-1.45161	-1.29909	0.800489765836854	-0.062661	-3.251321	1.736202
Trial1	1	1	noBlindfold	clockwise	practice	Guided	1	-0.5	-0.5	7.329712	-0.54732	-1.45161	-1.29909	0.800489765836854	-0.045494	-3.230162	1.730675
Trial1	1	1	noBlindfold	clockwise	practice	Guided	1	-0.5	-0.5	7.349716	-0.54733	-1.45161	-1.2991	0.800500472902886	-0.03466	-3.247089	1.690308
Trial1	1	1	noBlindfold	clockwise	practice	Guided	1	-0.5	-0.5	7.36972	-0.54733	-1.45161	-1.2991	0.800500472902886	0.024008	-3.264016	1.700199
Trial1	1	1	noBlindfold	clockwise	practice	Guided	1	-0.5	-0.5	7.389725	-0.54733	-1.45161	-1.29911	0.80051046896522	-0.0028979	-3.276711	1.698011
Trial1	1	1	noBlindfold	clockwise	practice	Guided	1	-0.5	-0.5	7.409714	-0.54732	-1.45162	-1.29911	0.800509876976691	-0.023772	-3.221698	1.716429
Trial1	1	1	noBlindfold	clockwise	practice	Guided	1	-0.5	-0.5	7.429718	-0.54732	-1.45162	-1.29911	0.800509876976691	-0.014551	-3.259784	1.719947
Trial1	1	1	noBlindfold	clockwise	practice	Guided	1	-0.5	-0.5	7.449722	-0.54732	-1.45162	-1.29911	0.800509876976691	-0.0062745	-3.217466	1.710901
Trial1	1	1	noBlindfold	clockwise	practice	Guided	1	-0.5	-0.5	7.469727	-0.54732	-1.45162	-1.29911	0.800509876976691	-0.015137	-3.238625	1.770534
Trial1	1	1	noBlindfold	clockwise	practice	Guided	1	-0.5	-0.5	7.489716	-0.54732	-1.45162	-1.29911	0.800509876976691	-0.042981	-3.255552	1.755781
Trial1	1	1	noBlindfold	clockwise	practice	Guided	1	-0.5	-0.5	7.50972	-0.54732	-1.45162	-1.29911	0.800509876976691	-0.028319	-3.196307	1.771525
Trial1	1	1	noBlindfold	clockwise	practice	Guided	1	-0.5	-0.5	7.529724	-0.54733	-1.45162	-1.29911	0.80051046896522	-0.064422	-3.213234	1.824784
Trial1	1	1	noBlindfold	clockwise	practice	Guided	1	-0.5	-0.5	7.549713	-0.54733	-1.45161	-1.29911	0.80051046896522	-0.055151	-3.149757	1.769332
Trial1	1	1	noBlindfold	clockwise	practice	Guided	1	-0.5	-0.5	7.569717	-0.54733	-1.45161	-1.29911	0.80051046896522	-0.07856	-3.137062	1.813212
Trial1	1	1	noBlindfold	clockwise	practice	Guided	1	-0.5	-0.5	7.589722	-0.54733	-1.45161	-1.29911	0.80051046896522	-0.084511	-3.115903	1.781887
Trial1	1	1	noBlindfold	clockwise	practice	Guided	1	-0.5	-0.5	7.609726	-0.54734	-1.4516	-1.29911	0.800511057553717	-0.105913	-3.103208	1.743668
Trial1	1	1	noBlindfold	clockwise	practice	Guided	1	-0.5	-0.5	7.629715	-0.54734	-1.45159	-1.29912	0.800521053609139	-0.079215	-3.065121	1.741661
Trial1	1	1	noBlindfold	clockwise	practice	Guided	1	-0.5	-0.5	7.649719	-0.54734	-1.45159	-1.29912	0.800521053609139	-0.086744	-3.077817	1.700109
Trial1	1	1	noBlindfold	clockwise	practice	Guided	1	-0.5	-0.5	7.669724	-0.54734	-1.45158	-1.29912	0.800521053609139	-0.053417	-3.06089	1.727085
Trial1	1	1	noBlindfold	clockwise	practice	Guided	1	-0.5	-0.5	7.689713	-0.54734	-1.45158	-1.29913	0.800530930664331	-0.015298	-3.048194	1.645503
Trial1	1	1	noBlindfold	clockwise	practice	Guided	1	-0.5	-0.5	7.709717	-0.54734	-1.45158	-1.29913	0.800530930664331	0.0072695	-3.158221	1.634117
Trial1	1	1	noBlindfold	clockwise	practice	Guided	1	-0.5	-0.5	7.729721	-0.54734	-1.45158	-1.29914	0.800540926720624	0.029168	-3.153989	1.636633
Trial1	1	1	noBlindfold	clockwise	practice	Guided	1	-0.5	-0.5	7.749725	-0.54734	-1.45158	-1.29914	0.800540926720624	0.021917	-3.128598	1.599272
Trial1	1	1	noBlindfold	clockwise	practice	Guided	1	-0.5	-0.5	7.769714	-0.54734	-1.45157	-1.29914	0.800540926720624	0.0086332	-3.094744	1.600272
Trial1	1	1	noBlindfold	clockwise	practice	Guided	1	-0.5	-0.5	7.789719	-0.54734	-1.45157	-1.29915	0.800550922777355	-0.031899	-3.035499	1.594898
Trial1	1	1	noBlindfold	clockwise	practice	Guided	1	-0.5	-0.5	7.809723	-0.54734	-1.45156	-1.29915	0.800550922777355	-0.070165	-3.018572	1.618836
Trial1	1	1	noBlindfold	clockwise	practice	Guided	1	-0.5	-0.5	7.829712	-0.54735	-1.45156	-1.29916	0.800561511035067	-0.05997	-3.031267	1.632732
Trial1	1	1	noBlindfold	clockwise	practice	Guided	1	-0.5	-0.5	7.849716	-0.54735	-1.45155	-1.29916	0.800561511035067	-0.091293	-2.993181	1.625019
Trial1	1	1	noBlindfold	clockwise	practice	Guided	1	-0.5	-0.5	7.86972	-0.54735	-1.45155	-1.29916	0.800561511035067	-0.098196	-2.972022	1.599886
Trial1	1	1	noBlindfold	clockwise	practice	Guided	1	-0.5	-0.5	7.889725	-0.54735	-1.45154	-1.29917	0.800571507085279	-0.077215	-2.929704	1.58146
Trial1	1	1	noBlindfold	clockwise	practice	Guided	1	-0.5	-0.5	7.909714	-0.54736	-1.45153	-1.29917	0.80057209940324	-0.0727	-2.980485	1.640086
Trial1	1	1	noBlindfold	clockwise	practice	Guided	1	-0.5	-0.5	7.929718	-0.54736	-1.45153	-1.29917	0.80057209940324	-0.110011	-2.972022	1.558656
Trial1	1	1	noBlindfold	clockwise	practice	Guided	1	-0.5	-0.5	7.949722	-0.54736	-1.45153	-1.29918	0.800581976445977	-0.020579	-2.955095	1.560351
Trial1	1	1	noBlindfold	clockwise	practice	Guided	1	-0.5	-0.5	7.969727	-0.54736	-1.45152	-1.29918	0.800581976445977	-0.036699	-2.938167	1.583625
Trial1	1	1	noBlindfold	clockwise	practice	Guided	1	-0.5	-0.5	7.989716	-0.54736	-1.45152	-1.29918	0.800581976445977	-0.068341	-3.022803	1.558826
Trial1	1	1	noBlindfold	clockwise	practice	Guided	1	-0.5	-0.5	8.00972	-0.54737	-1.45152	-1.29919	0.800592683918167	-0.089151	-2.988949	1.585434
Trial1	1	1	noBlindfold	clockwise	practice	Guided	1	-0.5	-0.5	8.029724	-0.54737	-1.45151	-1.29919	0.800592683918167	-0.128707	-2.984717	1.602182
Trial1	1	1	noBlindfold	clockwise	practice	Guided	1	-0.5	-0.5	8.049713	-0.54737	-1.45151	-1.29919	0.800592683918167	-0.177764	-2.96779	1.601661
Trial1	1	1	noBlindfold	clockwise	practice	Guided	1	-0.5	-0.5	8.069717	-0.54738	-1.45151	-1.29919	0.800593272943484	-0.179591	-2.950863	1.635496
Trial1	1	1	noBlindfold	clockwise	practice	Guided	1	-0.5	-0.5	8.089722	-0.54738	-1.45151	-1.29919	0.800593272943484	-0.151602	-2.950863	1.591271
Trial1	1	1	noBlindfold	clockwise	practice	Guided	1	-0.5	-0.5	8.109726	-0.54739	-1.4515	-1.29919	0.800593865620337	-0.147666	-2.980485	1.641517
Trial1	1	1	noBlindfold	clockwise	practice	Guided	1	-0.5	-0.5	8.129715	-0.54739	-1.4515	-1.29919	0.800593865620337	-0.187209	-3.001644	1.648705
Trial1	1	1	noBlindfold	clockwise	practice	Guided	1	-0.5	-0.5	8.149719	-0.5474	-1.4515	-1.29919	0.800594458421997	-0.164941	-2.96779	1.647029
Trial1	1	1	noBlindfold	clockwise	practice	Guided	1	-0.5	-0.5	8.169724	-0.5474	-1.4515	-1.29919	0.800594458421997	-0.218738	-2.993181	1.642654
Trial1	1	1	noBlindfold	clockwise	practice	Guided	1	-0.5	-0.5	8.189713	-0.5474	-1.4515	-1.29919	0.800594458421997	-0.181261	-2.980485	1.665105
Trial1	1	1	noBlindfold	clockwise	practice	Guided	1	-0.5	-0.5	8.209717	-0.54741	-1.4515	-1.29919	0.800595051348465	-0.16078	-3.001644	1.579326
Trial1	1	1	noBlindfold	clockwise	practice	Guided	1	-0.5	-0.5	8.229721	-0.54742	-1.4515	-1.29919	0.80059564439974	-0.152165	-3.027035	1.633432
Trial1	1	1	noBlindfold	clockwise	practice	Guided	1	-0.5	-0.5	8.249725	-0.54742	-1.4515	-1.29919	0.80059564439974	-0.104541	-3.052426	1.613001
Trial1	1	1	noBlindfold	clockwise	practice	Guided	1	-0.5	-0.5	8.269714	-0.54742	-1.4515	-1.29919	0.80059564439974	-0.106704	-3.043962	1.642647
Trial1	1	1	noBlindfold	clockwise	practice	Guided	1	-0.5	-0.5	8.289719	-0.54743	-1.4515	-1.29919	0.800596234044643	-0.109506	-3.027035	1.663917
Trial1	1	1	noBlindfold	clockwise	practice	Guided	1	-0.5	-0.5	8.309723	-0.54743	-1.4515	-1.29919	0.800596234044643	-0.144205	-3.022803	1.615986
Trial1	1	1	noBlindfold	clockwise	practice	Guided	1	-0.5	-0.5	8.329712	-0.54744	-1.45151	-1.29918	0.800586712360414	-0.185019	-3.056658	1.66539
Trial1	1	1	noBlindfold	clockwise	practice	Guided	1	-0.5	-0.5	8.349716	-0.54744	-1.45151	-1.29918	0.800586712360414	-0.182096	-3.018572	1.695703
Trial1	1	1	noBlindfold	clockwise	practice	Guided	1	-0.5	-0.5	8.36972	-0.54744	-1.45151	-1.29918	0.800586712360414	-0.194372	-2.972022	1.716637
Trial1	1	1	noBlindfold	clockwise	practice	Guided	1	-0.5	-0.5	8.389725	-0.54745	-1.4515	-1.29918	0.800587305792865	-0.235788	-2.959326	1.698694
Trial1	1	1	noBlindfold	clockwise	practice	Guided	1	-0.5	-0.5	8.409714	-0.54746	-1.4515	-1.29917	0.800578018846967	-0.276782	-2.96779	1.684932
Trial1	1	1	noBlindfold	clockwise	practice	Guided	1	-0.5	-0.5	8.429718	-0.54747	-1.4515	-1.29917	0.800578612535614	-0.233909	-2.933936	1.719612
Trial1	1	1	noBlindfold	clockwise	practice	Guided	1	-0.5	-0.5	8.449722	-0.54747	-1.4515	-1.29917	0.800578612535614	-0.239192	-2.963558	1.707374
Trial1	1	1	noBlindfold	clockwise	practice	Guided	1	-0.5	-0.5	8.469727	-0.54748	-1.4515	-1.29917	0.80057920634907	-0.202961	-2.946631	1.713071
Trial1	1	1	noBlindfold	clockwise	practice	Guided	1	-0.5	-0.5	8.489716	-0.54748	-1.4515	-1.29916	0.800569210394993	-0.145183	-3.027035	1.708723
Trial1	1	1	noBlindfold	clockwise	practice	Guided	1	-0.5	-0.5	8.50972	-0.54749	-1.4515	-1.29916	0.800569804340673	-0.136789	-3.031267	1.699667
Trial1	1	1	noBlindfold	clockwise	practice	Guided	1	-0.5	-0.5	8.529724	-0.54749	-1.4515	-1.29916	0.800569804340673	-0.107861	-3.035499	1.679055
Trial1	1	1	noBlindfold	clockwise	practice	Guided	1	-0.5	-0.5	8.549713	-0.5475	-1.4515	-1.29916	0.800570398411163	-0.108452	-3.065121	1.718594
Trial1	1	1	noBlindfold	clockwise	practice	Guided	1	-0.5	-0.5	8.569717	-0.5475	-1.4515	-1.29916	0.800570398411163	-0.125814	-3.005876	1.724113
Trial1	1	1	noBlindfold	clockwise	practice	Guided	1	-0.5	-0.5	8.589722	-0.5475	-1.4515	-1.29915	0.80056040247236	-0.198331	-2.946631	1.771666
Trial1	1	1	noBlindfold	clockwise	practice	Guided	1	-0.5	-0.5	8.609726	-0.54751	-1.4515	-1.29915	0.800560996675079	-0.194018	-2.946631	1.762944
Trial1	1	1	noBlindfold	clockwise	practice	Guided	1	-0.5	-0.5	8.629715	-0.54752	-1.4515	-1.29915	0.800561587464575	-0.206614	-2.980485	1.772315
Trial1	1	1	noBlindfold	clockwise	practice	Guided	1	-0.5	-0.5	8.649719	-0.54752	-1.4515	-1.29915	0.800561587464575	-0.213197	-3.001644	1.802294
Trial1	1	1	noBlindfold	clockwise	practice	Guided	1	-0.5	-0.5	8.669724	-0.54753	-1.4515	-1.29915	0.800562181916173	-0.195992	-3.010108	1.792575
Trial1	1	1	noBlindfold	clockwise	practice	Guided	1	-0.5	-0.5	8.689713	-0.54753	-1.4515	-1.29915	0.800562181916173	-0.153728	-3.043962	1.700945
Trial1	1	1	noBlindfold	clockwise	practice	Guided	1	-0.5	-0.5	8.709717	-0.54753	-1.4515	-1.29915	0.800562181916173	-0.091764	-3.107439	1.633102
Trial1	1	1	noBlindfold	clockwise	practice	Guided	1	-0.5	-0.5	8.729721	-0.54754	-1.45151	-1.29915	0.80056277649258	-0.111053	-3.065121	1.672461
Trial1	1	1	noBlindfold	clockwise	practice	Guided	1	-0.5	-0.5	8.749725	-0.54754	-1.45151	-1.29915	0.80056277649258	-0.091644	-3.103208	1.652698
Trial1	1	1	noBlindfold	clockwise	practice	Guided	1	-0.5	-0.5	8.769714	-0.54754	-1.45151	-1.29915	0.80056277649258	-0.090325	-3.06089	1.649842
Trial1	1	1	noBlindfold	clockwise	practice	Guided	1	-0.5	-0.5	8.789719	-0.54754	-1.45151	-1.29916	0.800572772401742	-0.107405	-3.035499	1.718517
Trial1	1	1	noBlindfold	clockwise	practice	Guided	1	-0.5	-0.5	8.809723	-0.54755	-1.45151	-1.29916	0.800573363555321	-0.12119	-3.048194	1.652165
Trial1	1	1	noBlindfold	clockwise	practice	Guided	1	-0.5	-0.5	8.829712	-0.54755	-1.45151	-1.29916	0.800573363555321	-0.108122	-3.052426	1.646969
Trial1	1	1	noBlindfold	clockwise	practice	Guided	1	-0.5	-0.5	8.849716	-0.54755	-1.45152	-1.29916	0.800573363555321	-0.105198	-3.082049	1.62569
Trial1	1	1	noBlindfold	clockwise	practice	Guided	1	-0.5	-0.5	8.86972	-0.54756	-1.45152	-1.29916	0.800573958373178	-0.030334	-3.094744	1.625198
Trial1	1	1	noBlindfold	clockwise	practice	Guided	1	-0.5	-0.5	8.889725	-0.54756	-1.45152	-1.29917	0.800583954267974	-0.057529	-3.094744	1.605256
Trial1	1	1	noBlindfold	clockwise	practice	Guided	1	-0.5	-0.5	8.909714	-0.54756	-1.45152	-1.29917	0.800583954267974	0.037938	-3.128598	1.627553
Trial1	1	1	noBlindfold	clockwise	practice	Guided	1	-0.5	-0.5	8.929718	-0.54756	-1.45153	-1.29917	0.800583954267974	0.027513	-3.13283	1.607278
Trial1	1	1	noBlindfold	clockwise	practice	Guided	1	-0.5	-0.5	8.949722	-0.54756	-1.45153	-1.29917	0.800583954267974	0.027513	-3.13283	1.607278
Trial1	1	1	noBlindfold	clockwise	practice	Guided	1	-0.5	-0.5	8.969727	-0.54756	-1.45153	-1.29917	0.800583954267974	-0.029451	-3.13283	1.61999
Trial1	1	1	noBlindfold	clockwise	practice	Guided	1	-0.5	-0.5	8.989716	-0.54756	-1.45153	-1.29918	0.800593831164456	-0.032596	-3.120135	1.593524
Trial1	1	1	noBlindfold	clockwise	practice	Guided	1	-0.5	-0.5	9.00972	-0.54756	-1.45154	-1.29918	0.800593831164456	-0.039824	-3.069353	1.658678
Trial1	1	1	noBlindfold	clockwise	practice	Guided	1	-0.5	-0.5	9.029724	-0.54756	-1.45154	-1.29918	0.800593831164456	-0.054323	-3.073585	1.583955
Trial1	1	1	noBlindfold	clockwise	practice	Guided	1	-0.5	-0.5	9.049713	-0.54756	-1.45154	-1.29919	0.800603946058891	-0.040653	-3.128598	1.587138
Trial1	1	1	noBlindfold	clockwise	practice	Guided	1	-0.5	-0.5	9.069717	-0.54756	-1.45154	-1.29919	0.800603946058891	0.040854	-3.162453	1.543095
Trial1	1	1	noBlindfold	clockwise	practice	Guided	1	-0.5	-0.5	9.089722	-0.54756	-1.45154	-1.29919	0.800603946058891	0.041804	-3.162453	1.548799
Trial1	1	1	noBlindfold	clockwise	practice	Guided	1	-0.5	-0.5	9.109726	-0.54756	-1.45155	-1.2992	0.800613941955013	0.0031796	-3.153989	1.575415
Trial1	1	1	noBlindfold	clockwise	practice	Guided	1	-0.5	-0.5	9.129715	-0.54756	-1.45155	-1.2992	0.800613941955013	-0.035781	-3.128598	1.590983
Trial1	1	1	noBlindfold	clockwise	practice	Guided	1	-0.5	-0.5	9.149719	-0.54756	-1.45155	-1.29919	0.800603946058891	-0.065549	-3.094744	1.61007
Trial1	1	1	noBlindfold	clockwise	practice	Guided	1	-0.5	-0.5	9.169724	-0.54756	-1.45155	-1.29919	0.800603946058891	-0.113668	-3.052426	1.622116
Trial1	1	1	noBlindfold	clockwise	practice	Guided	1	-0.5	-0.5	9.189713	-0.54756	-1.45155	-1.2992	0.800613941955013	-0.091715	-3.039731	1.616253
Trial1	1	1	noBlindfold	clockwise	practice	Guided	1	-0.5	-0.5	9.209717	-0.54757	-1.45154	-1.2992	0.800614536867966	-0.012353	-3.031267	1.542889
Trial1	1	1	noBlindfold	clockwise	practice	Guided	1	-0.5	-0.5	9.229721	-0.54757	-1.45154	-1.2992	0.800614536867966	0.058984	-3.073585	1.541731
Trial1	1	1	noBlindfold	clockwise	practice	Guided	1	-0.5	-0.5	9.249725	-0.54756	-1.45154	-1.29921	0.800623937851576	0.110018	-3.094744	1.480425
Trial1	1	1	noBlindfold	clockwise	practice	Guided	1	-0.5	-0.5	9.269714	-0.54756	-1.45154	-1.29921	0.800623937851576	0.135065	-3.13283	1.485461
Trial1	1	1	noBlindfold	clockwise	practice	Guided	1	-0.5	-0.5	9.289719	-0.54756	-1.45155	-1.29922	0.800633933748582	0.07771	-3.120135	1.435024
Trial1	1	1	noBlindfold	clockwise	practice	Guided	1	-0.5	-0.5	9.309723	-0.54755	-1.45155	-1.29922	0.800633338975282	0.032077	-3.098976	1.480578
Trial1	1	1	noBlindfold	clockwise	practice	Guided	1	-0.5	-0.5	9.329712	-0.54755	-1.45155	-1.29923	0.800643215881285	-0.025916	-3.107439	1.48073
Trial1	1	1	noBlindfold	clockwise	practice	Guided	1	-0.5	-0.5	9.349716	-0.54755	-1.45155	-1.29923	0.800643215881285	-0.043629	-3.13283	1.482064
Trial1	1	1	noBlindfold	clockwise	practice	Guided	1	-0.5	-0.5	9.36972	-0.54756	-1.45155	-1.29923	0.800643810647247	-0.112026	-3.107439	1.461941
Trial1	1	1	noBlindfold	clockwise	practice	Guided	1	-0.5	-0.5	9.389725	-0.54756	-1.45155	-1.29924	0.800653806545131	-0.121774	-3.069353	1.450041
Trial1	1	1	noBlindfold	clockwise	practice	Guided	1	-0.5	-0.5	9.409714	-0.54757	-1.45154	-1.29924	0.800654401428464	-0.183749	-2.946631	1.454706
Trial1	1	1	noBlindfold	clockwise	practice	Guided	1	-0.5	-0.5	9.429718	-0.54757	-1.45154	-1.29924	0.800654401428464	-0.150418	-2.955095	1.481678
Trial1	1	1	noBlindfold	clockwise	practice	Guided	1	-0.5	-0.5	9.449722	-0.54757	-1.45153	-1.29925	0.800664397319363	-0.071684	-3.01434	1.333265
Trial1	1	1	noBlindfold	clockwise	practice	Guided	1	-0.5	-0.5	9.469727	-0.54757	-1.45153	-1.29927	0.800684270103773	0.063118	-3.082049	1.174986
Trial1	1	1	noBlindfold	clockwise	practice	Guided	1	-0.5	-0.5	9.489716	-0.54757	-1.45154	-1.29932	0.800734249569294	0.262196	-3.209003	1.033643
Trial1	1	1	noBlindfold	clockwise	practice	Guided	1	-0.5	-0.5	9.50972	-0.54753	-1.45158	-1.29935	0.800761862333527	0.659628	-3.314798	0.742594
Trial1	1	1	noBlindfold	clockwise	practice	Guided	1	-0.5	-0.5	9.529724	-0.54749	-1.45161	-1.2994	0.800809469183193	0.823522	-3.39097	0.667079
Trial1	1	1	noBlindfold	clockwise	practice	Guided	1	-0.5	-0.5	9.549713	-0.54742	-1.45164	-1.29946	0.800865060547197	0.907858	-3.352884	0.627562
Trial1	1	1	noBlindfold	clockwise	practice	Guided	1	-0.5	-0.5	9.569717	-0.5473	-1.45166	-1.29951	0.800907945626817	0.913556	-3.331725	0.618184
Trial1	1	1	noBlindfold	clockwise	practice	Guided	1	-0.5	-0.5	9.589722	-0.54718	-1.45166	-1.29954	0.800930734616121	0.791514	-3.285175	0.656853
Trial1	1	1	noBlindfold	clockwise	practice	Guided	1	-0.5	-0.5	9.609726	-0.5471	-1.45163	-1.29954	0.80092602670196	0.472848	-3.094744	0.752455
Trial1	1	1	noBlindfold	clockwise	practice	Guided	1	-0.5	-0.5	9.629715	-0.54708	-1.45159	-1.29954	0.800924849215481	0.463787	-2.891618	0.930038
Trial1	1	1	noBlindfold	clockwise	practice	Guided	1	-0.5	-0.5	9.649719	-0.54706	-1.45152	-1.29954	0.800923675730251	0.299512	-2.80275	0.942396
Trial1	1	1	noBlindfold	clockwise	practice	Guided	1	-0.5	-0.5	9.669724	-0.54704	-1.45148	-1.29954	0.800922499240388	0.367593	-2.912777	0.89937
Trial1	1	1	noBlindfold	clockwise	practice	Guided	1	-0.5	-0.5	9.689713	-0.54703	-1.45149	-1.29955	0.800931910984679	0.410631	-3.162453	0.820325
Trial1	1	1	noBlindfold	clockwise	practice	Guided	1	-0.5	-0.5	9.709717	-0.54698	-1.45154	-1.29956	0.800939091439598	0.553976	-3.048194	0.830613
Trial1	1	1	noBlindfold	clockwise	practice	Guided	1	-0.5	-0.5	9.729721	-0.54696	-1.45154	-1.29956	0.800937916972486	0.539599	-3.056658	0.819059
Trial1	1	1	noBlindfold	clockwise	practice	Guided	1	-0.5	-0.5	9.749725	-0.54694	-1.45154	-1.29956	0.800936746497637	0.503979	-3.149757	0.809172
Trial1	1	1	noBlindfold	clockwise	practice	Guided	1	-0.5	-0.5	9.769714	-0.54692	-1.45155	-1.29956	0.800935573027142	0.368519	-3.170916	0.861404
Trial1	1	1	noBlindfold	clockwise	practice	Guided	1	-0.5	-0.5	9.789719	-0.54691	-1.45155	-1.29956	0.800934989970029	0.258771	-3.082049	0.886503
Trial1	1	1	noBlindfold	clockwise	practice	Guided	1	-0.5	-0.5	9.809723	-0.5469	-1.45154	-1.29957	0.800944396453854	0.134475	-3.048194	0.836882
Trial1	1	1	noBlindfold	clockwise	practice	Guided	1	-0.5	-0.5	9.829712	-0.54689	-1.45154	-1.29956	0.800933817246633	0.25834	-3.187844	0.882325
Trial1	1	1	noBlindfold	clockwise	practice	Guided	1	-0.5	-0.5	9.849716	-0.54688	-1.45156	-1.29955	0.800923115654864	0.308576	-3.251321	1.076506
Trial1	1	1	noBlindfold	clockwise	practice	Guided	1	-0.5	-0.5	9.86972	-0.54687	-1.45158	-1.29954	0.800912533178483	0.325599	-3.357116	1.14771
Trial1	1	1	noBlindfold	clockwise	practice	Guided	1	-0.5	-0.5	9.889725	-0.54685	-1.45161	-1.29952	0.800891491049294	0.334377	-3.378275	1.184074
Trial1	1	1	noBlindfold	clockwise	practice	Guided	1	-0.5	-0.5	9.909714	-0.54683	-1.45163	-1.29951	0.800880323316004	0.190401	-3.17938	1.11066
Trial1	1	1	noBlindfold	clockwise	practice	Guided	1	-0.5	-0.5	9.929718	-0.54682	-1.45163	-1.29951	0.800879741337298	0.133061	-3.111671	1.001251
Trial1	1	1	noBlindfold	clockwise	practice	Guided	1	-0.5	-0.5	9.949722	-0.54682	-1.45161	-1.29951	0.800879741337298	0.153021	-3.103208	0.970268
Trial1	1	1	noBlindfold	clockwise	practice	Guided	1	-0.5	-0.5	9.969727	-0.54681	-1.45161	-1.29951	0.800879152514304	0.109262	-3.166685	0.981981
Trial1	1	1	noBlindfold	clockwise	practice	Guided	1	-0.5	-0.5	9.989716	-0.54681	-1.45161	-1.29949	0.800859159592133	0.102234	-3.175148	1.038096
Trial1	1	1	noBlindfold	clockwise	practice	Guided	1	-0.5	-0.5	10.00972	-0.54681	-1.45159	-1.29947	0.800839285677147	0.032991	-3.001644	1.387863
Trial1	1	1	noBlindfold	clockwise	practice	Guided	1	-0.5	-0.5	10.02972	-0.54681	-1.45156	-1.29946	0.800829170212084	-0.095967	-2.870459	1.397533
Trial1	1	1	noBlindfold	clockwise	practice	Guided	1	-0.5	-0.5	10.04971	-0.54682	-1.45151	-1.29945	0.800819762620019	-0.267943	-2.845068	1.305164
Trial1	1	1	noBlindfold	clockwise	practice	Guided	1	-0.5	-0.5	10.06972	-0.54683	-1.45149	-1.29945	0.800820344642314	-0.2849	-2.908545	1.19693
Trial1	1	1	noBlindfold	clockwise	practice	Guided	1	-0.5	-0.5	10.08972	-0.54684	-1.45149	-1.29945	0.80082092678791	-0.186811	-2.993181	1.075837
Trial1	1	1	noBlindfold	clockwise	practice	Guided	1	-0.5	-0.5	10.10973	-0.54684	-1.45149	-1.29945	0.80082092678791	0.087095	-3.128598	1.097367
Trial1	1	1	noBlindfold	clockwise	practice	Guided	1	-0.5	-0.5	10.12971	-0.54683	-1.45151	-1.29945	0.800820344642314	0.352639	-3.234393	1.127949
Trial1	1	1	noBlindfold	clockwise	practice	Guided	1	-0.5	-0.5	10.14972	-0.54681	-1.45155	-1.29945	0.800819173752924	0.46506	-3.382506	1.140558
Trial1	1	1	noBlindfold	clockwise	practice	Guided	1	-0.5	-0.5	10.16972	-0.54679	-1.45163	-1.29944	0.800808010371934	0.500137	-3.467142	1.13371
Trial1	1	1	noBlindfold	clockwise	practice	Guided	1	-0.5	-0.5	10.18971	-0.54676	-1.45168	-1.29941	0.800776388701647	0.448895	-3.479838	1.323668
Trial1	1	1	noBlindfold	clockwise	practice	Guided	1	-0.5	-0.5	10.20972	-0.54674	-1.45168	-1.29939	0.800755345488423	0.221381	-3.192075	1.643237
Trial1	1	1	noBlindfold	clockwise	practice	Guided	1	-0.5	-0.5	10.22972	-0.54673	-1.45167	-1.29937	0.800734652503085	0.084159	-3.183612	1.598798
Trial1	1	1	noBlindfold	clockwise	practice	Guided	1	-0.5	-0.5	10.24973	-0.54673	-1.45166	-1.29935	0.800714778482421	0.067958	-3.170916	1.680041
Trial1	1	1	noBlindfold	clockwise	practice	Guided	1	-0.5	-0.5	10.26971	-0.54673	-1.45165	-1.29934	0.80070478196967	0.222604	-3.255552	1.718959
Trial1	1	1	noBlindfold	clockwise	practice	Guided	1	-0.5	-0.5	10.28972	-0.54673	-1.45165	-1.29933	0.800694785457346	0.228137	-3.221698	1.43635
Trial1	1	1	noBlindfold	clockwise	practice	Guided	1	-0.5	-0.5	10.30972	-0.54671	-1.45165	-1.29934	0.800703613411409	0.231888	-3.361347	1.36868
Trial1	1	1	noBlindfold	clockwise	practice	Guided	1	-0.5	-0.5	10.32971	-0.5467	-1.45165	-1.29934	0.800703029319484	0.322562	-3.395202	1.210239
Trial1	1	1	noBlindfold	clockwise	practice	Guided	1	-0.5	-0.5	10.34972	-0.5467	-1.45165	-1.29935	0.800713025854116	0.268667	-3.39097	1.1469
Trial1	1	1	noBlindfold	clockwise	practice	Guided	1	-0.5	-0.5	10.36972	-0.54669	-1.45165	-1.29936	0.800722319430174	0.228715	-3.217466	1.090936
Trial1	1	1	noBlindfold	clockwise	practice	Guided	1	-0.5	-0.5	10.38972	-0.54668	-1.45164	-1.29938	0.800741851184153	0.147271	-2.993181	1.017032
Trial1	1	1	noBlindfold	clockwise	practice	Guided	1	-0.5	-0.5	10.40971	-0.54667	-1.45158	-1.29939	0.800751264053203	0.116179	-3.048194	1.019368
Trial1	1	1	noBlindfold	clockwise	practice	Guided	1	-0.5	-0.5	10.42972	-0.54667	-1.45158	-1.29941	0.800771138164135	0.209055	-3.170916	0.949211
Trial1	1	1	noBlindfold	clockwise	practice	Guided	1	-0.5	-0.5	10.44972	-0.54666	-1.45158	-1.29942	0.800780551188307	0.2661	-3.200539	0.877535
Trial1	1	1	noBlindfold	clockwise	practice	Guided	1	-0.5	-0.5	10.46973	-0.54665	-1.45158	-1.29943	0.800789964352265	0.341133	-3.204771	0.92665
Trial1	1	1	noBlindfold	clockwise	practice	Guided	1	-0.5	-0.5	10.48972	-0.54664	-1.45158	-1.29944	0.800799262120553	0.35213	-3.192075	0.935699
Trial1	1	1	noBlindfold	clockwise	practice	Guided	1	-0.5	-0.5	10.50972	-0.54662	-1.45159	-1.29945	0.800808092548107	0.260348	-3.247089	1.04223
Trial1	1	1	noBlindfold	clockwise	practice	Guided	1	-0.5	-0.5	10.52972	-0.54661	-1.4516	-1.29944	0.800797513053479	0.13666	-3.247089	1.118914
Trial1	1	1	noBlindfold	clockwise	practice	Guided	1	-0.5	-0.5	10.54971	-0.54661	-1.4516	-1.29943	0.800787635456753	0.151781	-3.22593	1.244561
Trial1	1	1	noBlindfold	clockwise	practice	Guided	1	-0.5	-0.5	10.56972	-0.54661	-1.4516	-1.29942	0.80077763885326	0.128266	-3.285175	1.363832
Trial1	1	1	noBlindfold	clockwise	practice	Guided	1	-0.5	-0.5	10.58972	-0.54661	-1.4516	-1.2994	0.800757764654717	0.127914	-3.221698	1.418612
Trial1	1	1	noBlindfold	clockwise	practice	Guided	1	-0.5	-0.5	10.60973	-0.54659	-1.45161	-1.29939	0.800746606027318	0.248366	-3.319029	1.300054
Trial1	1	1	noBlindfold	clockwise	practice	Guided	1	-0.5	-0.5	10.62971	-0.54658	-1.45164	-1.29939	0.800746023467192	0.384574	-3.526388	1.331939
Trial1	1	1	noBlindfold	clockwise	practice	Guided	1	-0.5	-0.5	10.64972	-0.54656	-1.45169	-1.29938	0.800734862083216	0.370233	-3.636414	1.344176
Trial1	1	1	noBlindfold	clockwise	practice	Guided	1	-0.5	-0.5	10.66972	-0.54654	-1.45173	-1.29938	0.800733697822027	0.513417	-3.55601	1.267505
Trial1	1	1	noBlindfold	clockwise	practice	Guided	1	-0.5	-0.5	10.68971	-0.54651	-1.45176	-1.29938	0.800731955828352	0.516203	-3.547547	1.189271
Trial1	1	1	noBlindfold	clockwise	practice	Guided	1	-0.5	-0.5	10.70972	-0.54648	-1.45178	-1.29938	0.800730214953449	0.269514	-3.577169	1.05418
Trial1	1	1	noBlindfold	clockwise	practice	Guided	1	-0.5	-0.5	10.72972	-0.54648	-1.45178	-1.29939	0.800740211649587	0.052925	-3.534851	1.201018
Trial1	1	1	noBlindfold	clockwise	practice	Guided	1	-0.5	-0.5	10.74973	-0.54648	-1.45178	-1.29939	0.800740211649587	-0.038982	-3.420593	1.22477
Trial1	1	1	noBlindfold	clockwise	practice	Guided	1	-0.5	-0.5	10.76971	-0.54648	-1.45176	-1.29939	0.800740211649587	-0.169816	-3.221698	1.205116
Trial1	1	1	noBlindfold	clockwise	practice	Guided	1	-0.5	-0.5	10.78972	-0.54649	-1.45171	-1.29938	0.800730796274313	-0.231886	-3.137062	1.270412
Trial1	1	1	noBlindfold	clockwise	practice	Guided	1	-0.5	-0.5	10.80972	-0.54651	-1.45164	-1.29938	0.800731955828352	-0.050159	-3.153989	1.309847
Trial1	1	1	noBlindfold	clockwise	practice	Guided	1	-0.5	-0.5	10.82971	-0.54651	-1.45164	-1.29938	0.800731955828352	0.061121	-3.145526	1.305699
Trial1	1	1	noBlindfold	clockwise	practice	Guided	1	-0.5	-0.5	10.84972	-0.5465	-1.45163	-1.29938	0.80073137771998	0.251323	-3.107439	1.228688
Trial1	1	1	noBlindfold	clockwise	practice	Guided	1	-0.5	-0.5	10.86972	-0.54649	-1.45163	-1.2994	0.800750789652497	0.271113	-3.234393	0.894011
Trial1	1	1	noBlindfold	clockwise	practice	Guided	1	-0.5	-0.5	10.88972	-0.54649	-1.45163	-1.29942	0.800770664024152	0.365844	-3.335957	0.848988
Trial1	1	1	noBlindfold	clockwise	practice	Guided	1	-0.5	-0.5	10.90971	-0.54646	-1.45165	-1.29942	0.800768923980994	0.313282	-3.395202	1.042469
Trial1	1	1	noBlindfold	clockwise	practice	Guided	1	-0.5	-0.5	10.92972	-0.54645	-1.45166	-1.29942	0.800768339605249	0.26022	-3.488301	1.1686
Trial1	1	1	noBlindfold	clockwise	practice	Guided	1	-0.5	-0.5	10.94972	-0.54644	-1.45169	-1.29942	0.800767762269248	0.259828	-3.60256	1.223383
Trial1	1	1	noBlindfold	clockwise	practice	Guided	1	-0.5	-0.5	10.96973	-0.54643	-1.45172	-1.29941	0.800757184866955	0.212203	-3.577169	1.290542
Trial1	1	1	noBlindfold	clockwise	practice	Guided	1	-0.5	-0.5	10.98972	-0.54642	-1.45174	-1.29939	0.800736729844171	0.151596	-3.517924	1.387351
Trial1	1	1	noBlindfold	clockwise	practice	Guided	1	-0.5	-0.5	11.00972	-0.54641	-1.45175	-1.29938	0.800726156111265	0.320787	-3.619487	1.383066
Trial1	1	1	noBlindfold	clockwise	practice	Guided	1	-0.5	-0.5	11.02972	-0.5464	-1.45178	-1.29937	0.800715460024746	0.252248	-3.792991	1.421908
Trial1	1	1	noBlindfold	clockwise	practice	Guided	1	-0.5	-0.5	11.04971	-0.54638	-1.45181	-1.29936	0.80070430296898	0.31715	-3.797223	1.4933
Trial1	1	1	noBlindfold	clockwise	practice	Guided	1	-0.5	-0.5	11.06972	-0.54637	-1.45182	-1.29936	0.800703726456714	0.10791	-3.585633	1.462233
Trial1	1	1	noBlindfold	clockwise	practice	Guided	1	-0.5	-0.5	11.08972	-0.54637	-1.45181	-1.29937	0.800713723231608	-0.101164	-3.302102	1.316745
Trial1	1	1	noBlindfold	clockwise	practice	Guided	1	-0.5	-0.5	11.10973	-0.54639	-1.45167	-1.29937	0.800714879818307	-0.285745	-3.289407	1.209607
Trial1	1	1	noBlindfold	clockwise	practice	Guided	1	-0.5	-0.5	11.12971	-0.5464	-1.45167	-1.29937	0.800715460024746	-0.364901	-3.407897	1.282942
Trial1	1	1	noBlindfold	clockwise	practice	Guided	1	-0.5	-0.5	11.14972	-0.54641	-1.45167	-1.29937	0.800716040355992	-0.245916	-3.424824	1.261369
Trial1	1	1	noBlindfold	clockwise	practice	Guided	1	-0.5	-0.5	11.16972	-0.54642	-1.45168	-1.29938	0.800726733104564	-0.094259	-3.462911	1.153703
Trial1	1	1	noBlindfold	clockwise	practice	Guided	1	-0.5	-0.5	11.18971	-0.54642	-1.45168	-1.29941	0.800756604315831	0.055177	-3.55601	0.931292
Trial1	1	1	noBlindfold	clockwise	practice	Guided	1	-0.5	-0.5	11.20972	-0.5464	-1.45177	-1.29943	0.800775440552835	0.281814	-3.805686	0.80055
Trial1	1	1	noBlindfold	clockwise	practice	Guided	1	-0.5	-0.5	11.22972	-0.54639	-1.45183	-1.29944	0.800784738144161	0.246222	-3.831077	0.862189
Trial1	1	1	noBlindfold	clockwise	practice	Guided	1	-0.5	-0.5	11.24973	-0.54638	-1.45184	-1.29945	0.800794154884186	0.144125	-3.792991	0.874045
Trial1	1	1	noBlindfold	clockwise	practice	Guided	1	-0.5	-0.5	11.26971	-0.54638	-1.45185	-1.29946	0.800804151655658	0.086419	-3.72105	0.874191
Trial1	1	1	noBlindfold	clockwise	practice	Guided	1	-0.5	-0.5	11.28972	-0.54638	-1.45185	-1.29948	0.800824264209058	0.040155	-3.742209	0.852395
Trial1	1	1	noBlindfold	clockwise	practice	Guided	1	-0.5	-0.5	11.30972	-0.54638	-1.45186	-1.29948	0.800824264209058	0.064494	-3.864932	0.997981
Trial1	1	1	noBlindfold	clockwise	practice	Guided	1	-0.5	-0.5	11.32971	-0.54637	-1.45187	-1.29948	0.800823687783152	0.048348	-3.898786	0.961287
Trial1	1	1	noBlindfold	clockwise	practice	Guided	1	-0.5	-0.5	11.34972	-0.54637	-1.45188	-1.29949	0.800833565553797	0.224564	-3.919945	0.928016
Trial1	1	1	noBlindfold	clockwise	practice	Guided	1	-0.5	-0.5	11.36972	-0.54635	-1.4519	-1.29949	0.800832406186611	0.305988	-3.945336	0.887183
Trial1	1	1	noBlindfold	clockwise	practice	Guided	1	-0.5	-0.5	11.38972	-0.54634	-1.45191	-1.2995	0.800841823492256	0.378803	-3.953799	0.906985
Trial1	1	1	noBlindfold	clockwise	practice	Guided	1	-0.5	-0.5	11.40971	-0.54631	-1.45195	-1.2995	0.800840089220209	0.312054	-4.068058	0.970964
Trial1	1	1	noBlindfold	clockwise	practice	Guided	1	-0.5	-0.5	11.42972	-0.5463	-1.45198	-1.2995	0.800839510229448	0.274252	-4.051131	1.003286
Trial1	1	1	noBlindfold	clockwise	practice	Guided	1	-0.5	-0.5	11.44972	-0.54629	-1.45198	-1.2995	0.800838934808739	0.216199	-4.008813	1.003434
Trial1	1	1	noBlindfold	clockwise	practice	Guided	1	-0.5	-0.5	11.46973	-0.54628	-1.45198	-1.29949	0.800828359221479	0.146396	-3.949568	1.08449
Trial1	1	1	noBlindfold	clockwise	practice	Guided	1	-0.5	-0.5	11.48972	-0.54628	-1.45198	-1.29948	0.800818481386616	0.054748	-3.966495	1.142081
Trial1	1	1	noBlindfold	clockwise	practice	Guided	1	-0.5	-0.5	11.50972	-0.54628	-1.45198	-1.29947	0.80080848454211	-0.027327	-3.987654	1.207044
Trial1	1	1	noBlindfold	clockwise	practice	Guided	1	-0.5	-0.5	11.52972	-0.54628	-1.45198	-1.29947	0.80080848454211	-0.101441	-3.962263	1.17049
Trial1	1	1	noBlindfold	clockwise	practice	Guided	1	-0.5	-0.5	11.54971	-0.54629	-1.45198	-1.29947	0.800809063305622	-0.110573	-3.966495	1.166964
Trial1	1	1	noBlindfold	clockwise	practice	Guided	1	-0.5	-0.5	11.56972	-0.54629	-1.45198	-1.29947	0.800809063305622	-0.090178	-4.000349	1.081196
Trial1	1	1	noBlindfold	clockwise	practice	Guided	1	-0.5	-0.5	11.58972	-0.54629	-1.45199	-1.29947	0.800809063305622	-0.125271	-4.038435	1.029078
Trial1	1	1	noBlindfold	clockwise	practice	Guided	1	-0.5	-0.5	11.60973	-0.5463	-1.452	-1.29948	0.800819635577892	0.071656	-4.156926	0.976384
Trial1	1	1	noBlindfold	clockwise	practice	Guided	1	-0.5	-0.5	11.62971	-0.54629	-1.45201	-1.29948	0.800819060142903	0.16962	-4.19078	0.914274
Trial1	1	1	noBlindfold	clockwise	practice	Guided	1	-0.5	-0.5	11.64972	-0.54628	-1.45203	-1.29948	0.800818481386616	0.265566	-4.271184	1.003942
Trial1	1	1	noBlindfold	clockwise	practice	Guided	1	-0.5	-0.5	11.66972	-0.54627	-1.45207	-1.29948	0.800817902755123	0.296888	-4.338893	1.005801
Trial1	1	1	noBlindfold	clockwise	practice	Guided	1	-0.5	-0.5	11.68971	-0.54626	-1.4521	-1.29948	0.800817324248424	0.26989	-4.309271	0.983675
Trial1	1	1	noBlindfold	clockwise	practice	Guided	1	-0.5	-0.5	11.70972	-0.54625	-1.45211	-1.29947	0.800806749000347	0.017739	-4.195012	1.159825
Trial1	1	1	noBlindfold	clockwise	practice	Guided	1	-0.5	-0.5	11.72972	-0.54625	-1.4521	-1.29946	0.80079663312429	-0.084645	-4.097681	1.274525
Trial1	1	1	noBlindfold	clockwise	practice	Guided	1	-0.5	-0.5	11.74973	-0.54625	-1.4521	-1.29945	0.800786636258959	-0.120751	-4.042667	1.327778
Trial1	1	1	noBlindfold	clockwise	practice	Guided	1	-0.5	-0.5	11.76971	-0.54626	-1.45208	-1.29944	0.800777217804919	-0.17808	-4.02574	1.39526
Trial1	1	1	noBlindfold	clockwise	practice	Guided	1	-0.5	-0.5	11.78972	-0.54626	-1.45207	-1.29943	0.800767339957848	-0.168462	-3.987654	1.344996
Trial1	1	1	noBlindfold	clockwise	practice	Guided	1	-0.5	-0.5	11.80972	-0.54627	-1.45205	-1.29943	0.800767918500658	0.040304	-4.046899	1.151423
Trial1	1	1	noBlindfold	clockwise	practice	Guided	1	-0.5	-0.5	11.82971	-0.54627	-1.45205	-1.29944	0.800777796340593	0.166816	-4.156926	1.053475
Trial1	1	1	noBlindfold	clockwise	practice	Guided	1	-0.5	-0.5	11.84972	-0.54626	-1.45206	-1.29945	0.800787214662612	0.381402	-4.203476	0.94049
Trial1	1	1	noBlindfold	clockwise	practice	Guided	1	-0.5	-0.5	11.86972	-0.54624	-1.45207	-1.29946	0.800796054852655	0.452698	-4.300807	0.821417
Trial1	1	1	noBlindfold	clockwise	practice	Guided	1	-0.5	-0.5	11.88972	-0.54622	-1.4521	-1.2995	0.80083488967595	0.561673	-4.376979	0.76117
Trial1	1	1	noBlindfold	clockwise	practice	Guided	1	-0.5	-0.5	11.90971	-0.54616	-1.45216	-1.29952	0.800851421633584	0.672361	-4.436225	0.598543
Trial1	1	1	noBlindfold	clockwise	practice	Guided	1	-0.5	-0.5	11.92972	-0.54613	-1.45219	-1.29953	0.800859691075783	0.661879	-4.537788	0.637236
Trial1	1	1	noBlindfold	clockwise	practice	Guided	1	-0.5	-0.5	11.94972	-0.5461	-1.45222	-1.29954	0.800867842668539	0.595584	-4.588569	0.711255
Trial1	1	1	noBlindfold	clockwise	practice	Guided	1	-0.5	-0.5	11.96973	-0.54607	-1.45224	-1.29954	0.800866114007493	0.529833	-4.571642	0.840908
Trial1	1	1	noBlindfold	clockwise	practice	Guided	1	-0.5	-0.5	11.98972	-0.54605	-1.45225	-1.29953	0.80085508761757	0.348334	-4.512397	0.980889
Trial1	1	1	noBlindfold	clockwise	practice	Guided	1	-0.5	-0.5	12.00972	-0.54604	-1.45225	-1.29952	0.800844514869249	0.070867	-4.393907	1.090162
Trial1	1	1	noBlindfold	clockwise	practice	Guided	1	-0.5	-0.5	12.02972	-0.54604	-1.45223	-1.29951	0.800834517850374	-0.071812	-4.258489	1.210378
Trial1	1	1	noBlindfold	clockwise	practice	Guided	1	-0.5	-0.5	12.04971	-0.54604	-1.4522	-1.2995	0.800824520831913	-0.118377	-4.135767	1.243356
Trial1	1	1	noBlindfold	clockwise	practice	Guided	1	-0.5	-0.5	12.06972	-0.54605	-1.45214	-1.29949	0.800815099571647	-0.051448	-4.051131	1.242544
Trial1	1	1	noBlindfold	clockwise	practice	Guided	1	-0.5	-0.5	12.08972	-0.54605	-1.45209	-1.29947	0.800795224563192	0.036389	-4.013045	1.223316
Trial1	1	1	noBlindfold	clockwise	practice	Guided	1	-0.5	-0.5	12.10973	-0.54603	-1.45206	-1.29948	0.800804070168262	0.412636	-4.097681	1.06451
Trial1	1	1	noBlindfold	clockwise	practice	Guided	1	-0.5	-0.5	12.12971	-0.54601	-1.45206	-1.29948	0.80080292268707	0.591061	-4.161158	0.945823
Trial1	1	1	noBlindfold	clockwise	practice	Guided	1	-0.5	-0.5	12.14972	-0.54598	-1.45207	-1.29949	0.800811075310257	0.781282	-4.211939	0.864157
Trial1	1	1	noBlindfold	clockwise	practice	Guided	1	-0.5	-0.5	12.16972	-0.54594	-1.45209	-1.2995	0.800818777028428	0.820906	-4.292343	0.856971
Trial1	1	1	noBlindfold	clockwise	practice	Guided	1	-0.5	-0.5	12.18971	-0.5459	-1.45212	-1.2995	0.800816483676356	0.758115	-4.35582	0.912226
Trial1	1	1	noBlindfold	clockwise	practice	Guided	1	-0.5	-0.5	12.20972	-0.54584	-1.45215	-1.2995	0.800813049087077	0.526614	-4.347357	1.039112
Trial1	1	1	noBlindfold	clockwise	practice	Guided	1	-0.5	-0.5	12.22972	-0.54583	-1.45215	-1.29949	0.800802478785147	0.278016	-4.33043	1.05777
Trial1	1	1	noBlindfold	clockwise	practice	Guided	1	-0.5	-0.5	12.24973	-0.54582	-1.45215	-1.29949	0.800801905769278	0.094434	-4.266953	1.091701
Trial1	1	1	noBlindfold	clockwise	practice	Guided	1	-0.5	-0.5	12.26971	-0.54582	-1.45215	-1.29949	0.800801905769278	0.016143	-4.165389	1.136386
Trial1	1	1	noBlindfold	clockwise	practice	Guided	1	-0.5	-0.5	12.28972	-0.54582	-1.45214	-1.29948	0.80079202760811	-0.038997	-4.114608	1.151752
Trial1	1	1	noBlindfold	clockwise	practice	Guided	1	-0.5	-0.5	12.30972	-0.54582	-1.45208	-1.29948	0.80079202760811	0.151303	-3.996117	1.033585
Trial1	1	1	noBlindfold	clockwise	practice	Guided	1	-0.5	-0.5	12.32971	-0.54582	-1.45206	-1.29948	0.80079202760811	0.304377	-4.013045	0.992617
Trial1	1	1	noBlindfold	clockwise	practice	Guided	1	-0.5	-0.5	12.34972	-0.5458	-1.45205	-1.29949	0.800800760111953	0.498944	-4.076522	0.918007
Trial1	1	1	noBlindfold	clockwise	practice	Guided	1	-0.5	-0.5	12.36972	-0.54577	-1.45205	-1.29949	0.800799045968728	0.666855	-4.135767	0.948573
Trial1	1	1	noBlindfold	clockwise	practice	Guided	1	-0.5	-0.5	12.38972	-0.54574	-1.45206	-1.29949	0.8007973329443	0.709927	-4.224635	0.984941
Trial1	1	1	noBlindfold	clockwise	practice	Guided	1	-0.5	-0.5	12.40971	-0.54569	-1.45209	-1.29948	0.800784599869835	0.455832	-4.258489	1.170791
Trial1	1	1	noBlindfold	clockwise	practice	Guided	1	-0.5	-0.5	12.42972	-0.54567	-1.4521	-1.29948	0.800783460838275	0.235458	-4.178085	1.208381
Trial1	1	1	noBlindfold	clockwise	practice	Guided	1	-0.5	-0.5	12.44972	-0.54567	-1.45209	-1.29947	0.800773463556573	-0.040925	-4.084985	1.186138
Trial1	1	1	noBlindfold	clockwise	practice	Guided	1	-0.5	-0.5	12.46973	-0.54568	-1.45209	-1.29946	0.800763915027988	-0.211062	-4.000349	1.196786
Trial1	1	1	noBlindfold	clockwise	practice	Guided	1	-0.5	-0.5	12.48972	-0.54569	-1.45206	-1.29945	0.800754489053537	-0.270935	-3.941104	1.296909
Trial1	1	1	noBlindfold	clockwise	practice	Guided	1	-0.5	-0.5	12.50972	-0.5457	-1.45202	-1.29944	0.800745063218573	-0.0019434	-3.93264	1.192495
Trial1	1	1	noBlindfold	clockwise	practice	Guided	1	-0.5	-0.5	12.52972	-0.5457	-1.45202	-1.29944	0.800745063218573	0.154036	-3.90725	1.130253
Trial1	1	1	noBlindfold	clockwise	practice	Guided	1	-0.5	-0.5	12.54971	-0.54569	-1.45201	-1.29944	0.800744491787283	0.316254	-3.881859	1.151779
Trial1	1	1	noBlindfold	clockwise	practice	Guided	1	-0.5	-0.5	12.56972	-0.54568	-1.452	-1.29944	0.800743920480808	0.36754	-3.928409	1.122661
Trial1	1	1	noBlindfold	clockwise	practice	Guided	1	-0.5	-0.5	12.58972	-0.54566	-1.452	-1.29944	0.800742781641085	0.434631	-3.962263	1.126054
Trial1	1	1	noBlindfold	clockwise	practice	Guided	1	-0.5	-0.5	12.60973	-0.54564	-1.452	-1.29944	0.800741639900362	0.176784	-3.945336	1.200148
Trial1	1	1	noBlindfold	clockwise	practice	Guided	1	-0.5	-0.5	12.62971	-0.54564	-1.45199	-1.29943	0.800731761614401	0.0040382	-3.93264	1.217316
Trial1	1	1	noBlindfold	clockwise	practice	Guided	1	-0.5	-0.5	12.64972	-0.54564	-1.45199	-1.29943	0.800731761614401	-0.129363	-3.886091	1.22311
Trial1	1	1	noBlindfold	clockwise	practice	Guided	1	-0.5	-0.5	12.66972	-0.54565	-1.45199	-1.29943	0.800732332429396	-0.195816	-3.881859	1.169129
Trial1	1	1	noBlindfold	clockwise	practice	Guided	1	-0.5	-0.5	12.68971	-0.54565	-1.45198	-1.29943	0.800732332429396	-0.192554	-3.8607	1.152037
Trial1	1	1	noBlindfold	clockwise	practice	Guided	1	-0.5	-0.5	12.70972	-0.54566	-1.45196	-1.29943	0.800732903369209	-0.055775	-3.780296	1.070178
Trial1	1	1	noBlindfold	clockwise	practice	Guided	1	-0.5	-0.5	12.72972	-0.54566	-1.45196	-1.29944	0.800742781641085	0.054865	-3.848004	1.058333
Trial1	1	1	noBlindfold	clockwise	practice	Guided	1	-0.5	-0.5	12.74973	-0.54566	-1.45196	-1.29944	0.800742781641085	0.204782	-3.93264	1.033788
Trial1	1	1	noBlindfold	clockwise	practice	Guided	1	-0.5	-0.5	12.76971	-0.54565	-1.45196	-1.29944	0.800742210708315	0.218064	-3.877627	1.032791
Trial1	1	1	noBlindfold	clockwise	practice	Guided	1	-0.5	-0.5	12.78972	-0.54565	-1.45195	-1.29944	0.800742210708315	0.182486	-3.869163	1.094425
Trial1	1	1	noBlindfold	clockwise	practice	Guided	1	-0.5	-0.5	12.80972	-0.54564	-1.45195	-1.29944	0.800741639900362	0.07972	-3.805686	1.152675
Trial1	1	1	noBlindfold	clockwise	practice	Guided	1	-0.5	-0.5	12.82971	-0.54564	-1.45195	-1.29944	0.800741639900362	0.037874	-3.737978	1.189508
Trial1	1	1	noBlindfold	clockwise	practice	Guided	1	-0.5	-0.5	12.84972	-0.54564	-1.45194	-1.29943	0.800731761614401	-0.088883	-3.699891	1.224287
Trial1	1	1	noBlindfold	clockwise	practice	Guided	1	-0.5	-0.5	12.86972	-0.54564	-1.45193	-1.29943	0.800731761614401	-0.157624	-3.725282	1.258926
Trial1	1	1	noBlindfold	clockwise	practice	Guided	1	-0.5	-0.5	12.88972	-0.54565	-1.45192	-1.29942	0.800722335135472	-0.046625	-3.704123	1.2506
Trial1	1	1	noBlindfold	clockwise	practice	Guided	1	-0.5	-0.5	12.90971	-0.54565	-1.45191	-1.29941	0.800712337841956	-0.02409	-3.691428	1.312085
Trial1	1	1	noBlindfold	clockwise	practice	Guided	1	-0.5	-0.5	12.92972	-0.54565	-1.4519	-1.29941	0.800712337841956	0.052672	-3.666037	1.268398
Trial1	1	1	noBlindfold	clockwise	practice	Guided	1	-0.5	-0.5	12.94972	-0.54565	-1.4519	-1.2994	0.800702459564238	0.106873	-3.682964	1.247651
Trial1	1	1	noBlindfold	clockwise	practice	Guided	1	-0.5	-0.5	12.96973	-0.54564	-1.45189	-1.2994	0.800701888727947	0.097369	-3.687196	1.265069
Trial1	1	1	noBlindfold	clockwise	practice	Guided	1	-0.5	-0.5	12.98972	-0.54564	-1.45189	-1.2994	0.800701888727947	0.120808	-3.636414	1.280158
Trial1	1	1	noBlindfold	clockwise	practice	Guided	1	-0.5	-0.5	13.00972	-0.54564	-1.45188	-1.2994	0.800701888727947	0.087564	-3.678732	1.253169
Trial1	1	1	noBlindfold	clockwise	practice	Guided	1	-0.5	-0.5	13.02972	-0.54564	-1.45188	-1.2994	0.800701888727947	0.075203	-3.657573	1.266732
Trial1	1	1	noBlindfold	clockwise	practice	Guided	1	-0.5	-0.5	13.04971	-0.54564	-1.45187	-1.29939	0.800691891428113	0.011868	-3.657573	1.218803
Trial1	1	1	noBlindfold	clockwise	practice	Guided	1	-0.5	-0.5	13.06972	-0.54563	-1.45187	-1.29939	0.800691320709519	0.067958	-3.678732	1.229369
Trial1	1	1	noBlindfold	clockwise	practice	Guided	1	-0.5	-0.5	13.08972	-0.54563	-1.45187	-1.2994	0.800701318016479	0.129444	-3.691428	1.216334
Trial1	1	1	noBlindfold	clockwise	practice	Guided	1	-0.5	-0.5	13.10973	-0.54563	-1.45187	-1.2994	0.800701318016479	0.168725	-3.682964	1.204964
Trial1	1	1	noBlindfold	clockwise	practice	Guided	1	-0.5	-0.5	13.12971	-0.54562	-1.45186	-1.29939	0.80069075011575	0.206404	-3.674501	1.23162
Trial1	1	1	noBlindfold	clockwise	practice	Guided	1	-0.5	-0.5	13.14972	-0.54562	-1.45186	-1.29939	0.80069075011575	0.142963	-3.661805	1.280161
Trial1	1	1	noBlindfold	clockwise	practice	Guided	1	-0.5	-0.5	13.16972	-0.54561	-1.45186	-1.29939	0.800690183042085	0.13023	-3.619487	1.318189
Trial1	1	1	noBlindfold	clockwise	practice	Guided	1	-0.5	-0.5	13.18971	-0.54561	-1.45186	-1.29937	0.800670069385259	0.053186	-3.606792	1.390525
Trial1	1	1	noBlindfold	clockwise	practice	Guided	1	-0.5	-0.5	13.20972	-0.54561	-1.45185	-1.29936	0.800660072065318	0.021493	-3.581401	1.443444
Trial1	1	1	noBlindfold	clockwise	practice	Guided	1	-0.5	-0.5	13.22972	-0.54561	-1.45184	-1.29936	0.800660072065318	0.049085	-3.627951	1.45401
Trial1	1	1	noBlindfold	clockwise	practice	Guided	1	-0.5	-0.5	13.24973	-0.54561	-1.45184	-1.29935	0.800650193761489	0.069091	-3.572937	1.40375
Trial1	1	1	noBlindfold	clockwise	practice	Guided	1	-0.5	-0.5	13.26971	-0.54561	-1.45184	-1.29934	0.800640196442356	0.083007	-3.581401	1.489372
Trial1	1	1	noBlindfold	clockwise	practice	Guided	1	-0.5	-0.5	13.28972	-0.5456	-1.45183	-1.29933	0.800629628736037	0.114706	-3.560242	1.495418
Trial1	1	1	noBlindfold	clockwise	practice	Guided	1	-0.5	-0.5	13.30972	-0.5456	-1.45182	-1.29932	0.800619631410595	0.06398	-3.577169	1.532917
Trial1	1	1	noBlindfold	clockwise	practice	Guided	1	-0.5	-0.5	13.32971	-0.5456	-1.45182	-1.29931	0.800609634085559	0.0063081	-3.50946	1.537243
Trial1	1	1	noBlindfold	clockwise	practice	Guided	1	-0.5	-0.5	13.34972	-0.5456	-1.45181	-1.29931	0.800609634085559	0.0092023	-3.43752	1.499546
Trial1	1	1	noBlindfold	clockwise	practice	Guided	1	-0.5	-0.5	13.36972	-0.5456	-1.4518	-1.2993	0.800599755776696	0.013354	-3.496765	1.511443
Trial1	1	1	noBlindfold	clockwise	practice	Guided	1	-0.5	-0.5	13.38972	-0.5456	-1.4518	-1.29929	0.800589758452467	0.013658	-3.526388	1.574597
Trial1	1	1	noBlindfold	clockwise	practice	Guided	1	-0.5	-0.5	13.40971	-0.5456	-1.4518	-1.29929	0.800589758452467	0.069188	-3.534851	1.54095
Trial1	1	1	noBlindfold	clockwise	practice	Guided	1	-0.5	-0.5	13.42972	-0.54559	-1.45179	-1.29928	0.800579071814524	0.071124	-3.55601	1.512297
Trial1	1	1	noBlindfold	clockwise	practice	Guided	1	-0.5	-0.5	13.44972	-0.54559	-1.45179	-1.29928	0.800579071814524	0.089201	-3.539083	1.509966
Trial1	1	1	noBlindfold	clockwise	practice	Guided	1	-0.5	-0.5	13.46973	-0.54559	-1.45179	-1.29927	0.800569074483992	0.063492	-3.589865	1.583495
Trial1	1	1	noBlindfold	clockwise	practice	Guided	1	-0.5	-0.5	13.48972	-0.54559	-1.45179	-1.29926	0.800559077153865	0.041641	-3.551778	1.589346
Trial1	1	1	noBlindfold	clockwise	practice	Guided	1	-0.5	-0.5	13.50972	-0.54559	-1.45179	-1.29926	0.800559077153865	-0.00048959	-3.611024	1.621988
Trial1	1	1	noBlindfold	clockwise	practice	Guided	1	-0.5	-0.5	13.52972	-0.54559	-1.45179	-1.29925	0.800549198839972	0.0014117	-3.581401	1.647117
Trial1	1	1	noBlindfold	clockwise	practice	Guided	1	-0.5	-0.5	13.54971	-0.54559	-1.45179	-1.29924	0.800539201510653	-0.00041178	-3.496765	1.634547
Trial1	1	1	noBlindfold	clockwise	practice	Guided	1	-0.5	-0.5	13.56972	-0.54559	-1.45179	-1.29923	0.800529204181741	-0.064769	-3.547547	1.715257
Trial1	1	1	noBlindfold	clockwise	practice	Guided	1	-0.5	-0.5	13.58972	-0.54559	-1.45178	-1.29921	0.800509328540942	-0.106299	-3.441752	1.815244
Trial1	1	1	noBlindfold	clockwise	practice	Guided	1	-0.5	-0.5	13.60973	-0.5456	-1.45177	-1.29919	0.800489904248247	-0.18256	-3.416361	1.867293
Trial1	1	1	noBlindfold	clockwise	practice	Guided	1	-0.5	-0.5	13.62971	-0.54561	-1.45177	-1.29918	0.800480358407138	-0.246474	-3.382506	1.846816
Trial1	1	1	noBlindfold	clockwise	practice	Guided	1	-0.5	-0.5	13.64972	-0.54561	-1.45176	-1.29917	0.800470480110531	-0.1989	-3.399434	1.927579
Trial1	1	1	noBlindfold	clockwise	practice	Guided	1	-0.5	-0.5	13.66972	-0.54562	-1.45175	-1.29916	0.800461050035098	-0.234927	-3.395202	1.93861
Trial1	1	1	noBlindfold	clockwise	practice	Guided	1	-0.5	-0.5	13.68971	-0.54562	-1.45175	-1.29913	0.800431058123319	-0.220612	-3.39097	1.980485
Trial1	1	1	noBlindfold	clockwise	practice	Guided	1	-0.5	-0.5	13.70972	-0.54564	-1.45174	-1.29911	0.800412324244007	-0.218197	-3.357116	2.038438
Trial1	1	1	noBlindfold	clockwise	practice	Guided	1	-0.5	-0.5	13.72972	-0.54564	-1.45173	-1.2991	0.800402326955964	-0.286883	-3.319029	2.098202
Trial1	1	1	noBlindfold	clockwise	practice	Guided	1	-0.5	-0.5	13.74973	-0.54565	-1.45173	-1.29908	0.800382784430062	-0.309301	-3.310566	2.129507
Trial1	1	1	noBlindfold	clockwise	practice	Guided	1	-0.5	-0.5	13.76971	-0.54566	-1.45172	-1.29907	0.800373477361818	-0.360296	-3.289407	2.162815
Trial1	1	1	noBlindfold	clockwise	practice	Guided	1	-0.5	-0.5	13.78972	-0.54567	-1.45171	-1.29903	0.800334178640351	-0.341627	-3.340188	2.233015
Trial1	1	1	noBlindfold	clockwise	practice	Guided	1	-0.5	-0.5	13.80972	-0.54569	-1.45171	-1.29901	0.800315323813441	-0.388916	-3.378275	2.375556
Trial1	1	1	noBlindfold	clockwise	practice	Guided	1	-0.5	-0.5	13.82971	-0.5457	-1.45171	-1.29899	0.800295901069194	-0.348703	-3.378275	2.435717
Trial1	1	1	noBlindfold	clockwise	practice	Guided	1	-0.5	-0.5	13.84972	-0.54571	-1.4517	-1.29897	0.800276475075554	-0.359188	-3.378275	2.478598
Trial1	1	1	noBlindfold	clockwise	practice	Guided	1	-0.5	-0.5	13.86972	-0.54572	-1.4517	-1.29895	0.800257052640672	-0.34425	-3.378275	2.435383
Trial1	1	1	noBlindfold	clockwise	practice	Guided	1	-0.5	-0.5	13.88972	-0.54573	-1.4517	-1.29892	0.800227752158863	-0.340655	-3.403665	2.363512
Trial1	1	1	noBlindfold	clockwise	practice	Guided	1	-0.5	-0.5	13.90971	-0.54574	-1.4517	-1.29891	0.800218208236262	-0.243191	-3.369811	2.46992
Trial1	1	1	noBlindfold	clockwise	practice	Guided	1	-0.5	-0.5	13.92972	-0.54575	-1.4517	-1.29889	0.800198905281051	-0.257678	-3.386738	2.513125
Trial1	1	1	noBlindfold	clockwise	practice	Guided	1	-0.5	-0.5	13.94972	-0.54576	-1.4517	-1.29888	0.800189477251043	-0.274371	-3.407897	2.527012
Trial1	1	1	noBlindfold	clockwise	practice	Guided	1	-0.5	-0.5	13.96973	-0.54576	-1.4517	-1.29887	0.800179480057976	-0.266312	-3.441752	2.513772
Trial1	1	1	noBlindfold	clockwise	practice	Guided	1	-0.5	-0.5	13.98972	-0.54577	-1.4517	-1.29884	0.800150180227272	-0.287141	-3.458679	2.532182
Trial1	1	1	noBlindfold	clockwise	practice	Guided	1	-0.5	-0.5	14.00972	-0.54579	-1.45171	-1.29883	0.800141328895734	-0.393014	-3.445983	2.607518
Trial1	1	1	noBlindfold	clockwise	practice	Guided	1	-0.5	-0.5	14.02972	-0.5458	-1.45171	-1.29881	0.80012190427325	-0.534425	-3.403665	2.685515
Trial1	1	1	noBlindfold	clockwise	practice	Guided	1	-0.5	-0.5	14.04971	-0.54582	-1.45171	-1.2988	0.800113053755313	-0.562951	-3.378275	2.722881
Trial1	1	1	noBlindfold	clockwise	practice	Guided	1	-0.5	-0.5	14.06972	-0.54583	-1.45171	-1.29878	0.800093632985513	-0.577184	-3.386738	2.709795
Trial1	1	1	noBlindfold	clockwise	practice	Guided	1	-0.5	-0.5	14.08972	-0.54585	-1.4517	-1.29875	0.800064904632478	-0.625054	-3.335957	2.726023
Trial1	1	1	noBlindfold	clockwise	practice	Guided	1	-0.5	-0.5	14.10973	-0.54589	-1.45169	-1.29874	0.800057200544331	-0.611478	-3.323261	2.847154
Trial1	1	1	noBlindfold	clockwise	practice	Guided	1	-0.5	-0.5	14.12971	-0.54591	-1.45169	-1.29872	0.800038236347063	-0.612735	-3.327493	2.830401
Trial1	1	1	noBlindfold	clockwise	practice	Guided	1	-0.5	-0.5	14.14972	-0.54593	-1.45169	-1.2987	0.800019510734271	-0.628008	-3.340188	2.917163
Trial1	1	1	noBlindfold	clockwise	practice	Guided	1	-0.5	-0.5	14.16972	-0.54595	-1.45169	-1.29868	0.800000782256395	-0.590659	-3.335957	3.00564
Trial1	1	1	noBlindfold	clockwise	practice	Guided	1	-0.5	-0.5	14.18971	-0.54596	-1.45169	-1.29863	0.799951372269477	-0.617646	-3.327493	3.121392
Trial1	1	1	noBlindfold	clockwise	practice	Guided	1	-0.5	-0.5	14.20972	-0.546	-1.45168	-1.29861	0.799933677081412	-0.634526	-3.331725	3.253225
Trial1	1	1	noBlindfold	clockwise	practice	Guided	1	-0.5	-0.5	14.22972	-0.54602	-1.45168	-1.29858	0.799904957014991	-0.604166	-3.314798	3.360453
Trial1	1	1	noBlindfold	clockwise	practice	Guided	1	-0.5	-0.5	14.24973	-0.54604	-1.45168	-1.29856	0.799886112074788	-0.623774	-3.289407	3.336661
Trial1	1	1	noBlindfold	clockwise	practice	Guided	1	-0.5	-0.5	14.26971	-0.54605	-1.45168	-1.29854	0.799866575545839	-0.615527	-3.348652	3.327619
Trial1	1	1	noBlindfold	clockwise	practice	Guided	1	-0.5	-0.5	14.28972	-0.54607	-1.45168	-1.29849	0.79981797861201	-0.638037	-3.331725	3.38407
Trial1	1	1	noBlindfold	clockwise	practice	Guided	1	-0.5	-0.5	14.30972	-0.54611	-1.45167	-1.29846	0.799790295987624	-0.695451	-3.310566	3.510531
Trial1	1	1	noBlindfold	clockwise	practice	Guided	1	-0.5	-0.5	14.32971	-0.54613	-1.45167	-1.29844	0.799771453598769	-0.732878	-3.331725	3.606009
Trial1	1	1	noBlindfold	clockwise	practice	Guided	1	-0.5	-0.5	14.34972	-0.54616	-1.45167	-1.29841	0.79974319277836	-0.763066	-3.331725	3.738843
Trial1	1	1	noBlindfold	clockwise	practice	Guided	1	-0.5	-0.5	14.36972	-0.54618	-1.45167	-1.29837	0.799704599501343	-0.818307	-3.27248	3.894616
Trial1	1	1	noBlindfold	clockwise	practice	Guided	1	-0.5	-0.5	14.38972	-0.5462	-1.45166	-1.29828	0.799615784558627	-0.784449	-3.196307	4.035356
Trial1	1	1	noBlindfold	clockwise	practice	Guided	1	-0.5	-0.5	14.40971	-0.54625	-1.45165	-1.29822	0.799558810158719	-0.751984	-3.234393	4.36137
Trial1	1	1	noBlindfold	clockwise	practice	Guided	1	-0.5	-0.5	14.42972	-0.54629	-1.45165	-1.29814	0.799481272821092	-0.766586	-3.196307	4.463559
Trial1	1	1	noBlindfold	clockwise	practice	Guided	1	-0.5	-0.5	14.44972	-0.54633	-1.45164	-1.29805	0.799393615306957	-0.752705	-3.145526	4.647847
Trial1	1	1	noBlindfold	clockwise	practice	Guided	1	-0.5	-0.5	14.46973	-0.54638	-1.45163	-1.29797	0.799316660489584	-0.823417	-3.145526	4.775311
Trial1	1	1	noBlindfold	clockwise	practice	Guided	1	-0.5	-0.5	14.48972	-0.54643	-1.45162	-1.29784	0.79918984506376	-0.915369	-3.166685	4.917009
Trial1	1	1	noBlindfold	clockwise	practice	Guided	1	-0.5	-0.5	14.50972	-0.54653	-1.4516	-1.29778	0.79913580134541	-0.96608	-3.08628	5.072468
Trial1	1	1	noBlindfold	clockwise	practice	Guided	1	-0.5	-0.5	14.52972	-0.54658	-1.45159	-1.29772	0.799078735333247	-1.033574	-3.069353	5.123882
Trial1	1	1	noBlindfold	clockwise	practice	Guided	1	-0.5	-0.5	14.54971	-0.54665	-1.45158	-1.29767	0.79903295393171	-1.058971	-3.077817	5.201604
Trial1	1	1	noBlindfold	clockwise	practice	Guided	1	-0.5	-0.5	14.56972	-0.5467	-1.45157	-1.29763	0.798996008285219	-1.050037	-3.065121	5.245172
Trial1	1	1	noBlindfold	clockwise	practice	Guided	1	-0.5	-0.5	14.58972	-0.54674	-1.45157	-1.29749	0.798858515904701	-1.090978	-3.022803	5.368297
Trial1	1	1	noBlindfold	clockwise	practice	Guided	1	-0.5	-0.5	14.60973	-0.54692	-1.45154	-1.2974	0.798779220367675	-1.185429	-3.022803	5.653421
Trial1	1	1	noBlindfold	clockwise	practice	Guided	1	-0.5	-0.5	14.62971	-0.54706	-1.45153	-1.29732	0.798707606328268	-1.217661	-2.997413	5.756971
Trial1	1	1	noBlindfold	clockwise	practice	Guided	1	-0.5	-0.5	14.64972	-0.54718	-1.45152	-1.29722	0.798614842871336	-1.230348	-2.946631	6.002242
Trial1	1	1	noBlindfold	clockwise	practice	Guided	1	-0.5	-0.5	14.66972	-0.54735	-1.4515	-1.2971	0.798505190045751	-1.333667	-2.883154	6.229064
Trial1	1	1	noBlindfold	clockwise	practice	Guided	1	-0.5	-0.5	14.68971	-0.54759	-1.45148	-1.29688	0.798299790160491	-1.350251	-2.891618	6.360958
Trial1	1	1	noBlindfold	clockwise	practice	Guided	1	-0.5	-0.5	14.70972	-0.54815	-1.45147	-1.29679	0.798243410829935	-1.305498	-2.900081	6.711525
Trial1	1	1	noBlindfold	clockwise	practice	Guided	1	-0.5	-0.5	14.72972	-0.54837	-1.45146	-1.2967	0.798166992849009	-1.34056	-2.828141	6.895327
Trial1	1	1	noBlindfold	clockwise	practice	Guided	1	-0.5	-0.5	14.74973	-0.54857	-1.45144	-1.29664	0.798119288959447	-1.317265	-2.773127	6.96522
Trial1	1	1	noBlindfold	clockwise	practice	Guided	1	-0.5	-0.5	14.76971	-0.54876	-1.45142	-1.2966	0.79809089211372	-1.380804	-2.785823	7.007969
Trial1	1	1	noBlindfold	clockwise	practice	Guided	1	-0.5	-0.5	14.78972	-0.54892	-1.45141	-1.29645	0.797950998875532	-1.379385	-2.790054	7.142693
Trial1	1	1	noBlindfold	clockwise	practice	Guided	1	-0.5	-0.5	14.80972	-0.5492	-1.4514	-1.29634	0.79785839436376	-1.402059	-2.785823	7.72572
Trial1	1	1	noBlindfold	clockwise	practice	Guided	1	-0.5	-0.5	14.82971	-0.54938	-1.4514	-1.29623	0.797759695461342	-1.437952	-2.768895	7.896978
Trial1	1	1	noBlindfold	clockwise	practice	Guided	1	-0.5	-0.5	14.84972	-0.54959	-1.4514	-1.29613	0.797672897695379	-1.418364	-2.7562	8.034562
Trial1	1	1	noBlindfold	clockwise	practice	Guided	1	-0.5	-0.5	14.86972	-0.54981	-1.45139	-1.29603	0.797586902581501	-1.451137	-2.705418	8.24769
Trial1	1	1	noBlindfold	clockwise	practice	Guided	1	-0.5	-0.5	14.88972	-0.55002	-1.45138	-1.29575	0.797320572765838	-1.487001	-2.680028	8.565534
Trial1	1	1	noBlindfold	clockwise	practice	Guided	1	-0.5	-0.5	14.90971	-0.55059	-1.45135	-1.2956	0.797206756386344	-1.608671	-2.650405	9.10158
Trial1	1	1	noBlindfold	clockwise	practice	Guided	1	-0.5	-0.5	14.92972	-0.55099	-1.45133	-1.2955	0.79713242480925	-1.637911	-2.561537	9.239389
Trial1	1	1	noBlindfold	clockwise	practice	Guided	1	-0.5	-0.5	14.94972	-0.55139	-1.4513	-1.29542	0.797078288870792	-1.630773	-2.49806	9.32742
Trial1	1	1	noBlindfold	clockwise	practice	Guided	1	-0.5	-0.5	14.96973	-0.55187	-1.45128	-1.29537	0.797059536742401	-1.676805	-2.523451	9.360873
Trial1	1	1	noBlindfold	clockwise	practice	Guided	1	-0.5	-0.5	14.98972	-0.55242	-1.45127	-1.29536	0.797085643074979	-1.700108	-2.599623	9.32217
Trial1	1	1	noBlindfold	clockwise	practice	Guided	1	-0.5	-0.5	15.00972	-0.55377	-1.45131	-1.29535	0.797165575615798	-1.695845	-2.701187	9.312088
Trial1	1	1	noBlindfold	clockwise	practice	Guided	1	-0.5	-0.5	15.02972	-0.5545	-1.45133	-1.29531	0.797175185800396	-1.729449	-2.6631	9.416461
Trial1	1	1	noBlindfold	clockwise	practice	Guided	1	-0.5	-0.5	15.04971	-0.55529	-1.45133	-1.29527	0.797189626954743	-1.745397	-2.667332	9.514357
Trial1	1	1	noBlindfold	clockwise	practice	Guided	1	-0.5	-0.5	15.06972	-0.55613	-1.45133	-1.29523	0.797208372153075	-1.847555	-2.6631	9.566838
Trial1	1	1	noBlindfold	clockwise	practice	Guided	1	-0.5	-0.5	15.08972	-0.55718	-1.45133	-1.29515	0.797203323868858	-1.85791	-2.599623	9.645764
Trial1	1	1	noBlindfold	clockwise	practice	Guided	1	-0.5	-0.5	15.10973	-0.55977	-1.45129	-1.29511	0.797353336552596	-1.882566	-2.565769	9.804424
Trial1	1	1	noBlindfold	clockwise	practice	Guided	1	-0.5	-0.5	15.12971	-0.56135	-1.45128	-1.29505	0.797413427088848	-1.846346	-2.625014	9.92872
Trial1	1	1	noBlindfold	clockwise	practice	Guided	1	-0.5	-0.5	15.14972	-0.56303	-1.45131	-1.29499	0.797484784356949	-1.743442	-2.680028	10.04757
Trial1	1	1	noBlindfold	clockwise	practice	Guided	1	-0.5	-0.5	15.16972	-0.56475	-1.45132	-1.29495	0.797582643154887	-1.747215	-2.608087	10.14114
Trial1	1	1	noBlindfold	clockwise	practice	Guided	1	-0.5	-0.5	15.18971	-0.56655	-1.45129	-1.29495	0.797730794520456	-1.838154	-2.430351	10.03089
Trial1	1	1	noBlindfold	clockwise	practice	Guided	1	-0.5	-0.5	15.20972	-0.57033	-1.45123	-1.29496	0.798064878854105	-1.815395	-2.430351	10.08523
Trial1	1	1	noBlindfold	clockwise	practice	Guided	1	-0.5	-0.5	15.22972	-0.57246	-1.45123	-1.29495	0.79824555546935	-1.780779	-2.510756	10.09168
Trial1	1	1	noBlindfold	clockwise	practice	Guided	1	-0.5	-0.5	15.24973	-0.57467	-1.45124	-1.29491	0.798409317069665	-1.694678	-2.582696	10.18256
Trial1	1	1	noBlindfold	clockwise	practice	Guided	1	-0.5	-0.5	15.26971	-0.57671	-1.45127	-1.29486	0.798552853950474	-1.539166	-2.574233	10.30577
Trial1	1	1	noBlindfold	clockwise	practice	Guided	1	-0.5	-0.5	15.28972	-0.57872	-1.45128	-1.29474	0.79862910679767	-1.573402	-2.565769	10.40182
Trial1	1	1	noBlindfold	clockwise	practice	Guided	1	-0.5	-0.5	15.30972	-0.58211	-1.45127	-1.29463	0.798861043922268	-1.569109	-2.400729	10.77558
Trial1	1	1	noBlindfold	clockwise	practice	Guided	1	-0.5	-0.5	15.32971	-0.5835	-1.45122	-1.29448	0.798855851361193	-1.52466	-2.172212	11.14072
Trial1	1	1	noBlindfold	clockwise	practice	Guided	1	-0.5	-0.5	15.34972	-0.58475	-1.45112	-1.29431	0.798818437619034	-1.532241	-1.918304	11.4631
Trial1	1	1	noBlindfold	clockwise	practice	Guided	1	-0.5	-0.5	15.36972	-0.58585	-1.45103	-1.29417	0.798796749133431	-1.422506	-1.854827	11.76145
Trial1	1	1	noBlindfold	clockwise	practice	Guided	1	-0.5	-0.5	15.38972	-0.58677	-1.45098	-1.29398	0.798707253492773	-1.375141	-1.994476	11.99811
Trial1	1	1	noBlindfold	clockwise	practice	Guided	1	-0.5	-0.5	15.40971	-0.58769	-1.45098	-1.29393	0.798757958492544	-1.559077	-1.86329	12.29981
Trial1	1	1	noBlindfold	clockwise	practice	Guided	1	-0.5	-0.5	15.42972	-0.58783	-1.45097	-1.29391	0.798753554233159	-1.575969	-1.770191	12.36191
Trial1	1	1	noBlindfold	clockwise	practice	Guided	1	-0.5	-0.5	15.44972	-0.58789	-1.45096	-1.29387	0.798720463785485	-1.579016	-1.69825	12.4911
Trial1	1	1	noBlindfold	clockwise	practice	Guided	1	-0.5	-0.5	15.46973	-0.58796	-1.45095	-1.29383	0.798688237681595	-1.573867	-1.681323	12.60869
Trial1	1	1	noBlindfold	clockwise	practice	Guided	1	-0.5	-0.5	15.48972	-0.58802	-1.45094	-1.29375	0.798615347993372	-1.48268	-1.782886	12.63083
Trial1	1	1	noBlindfold	clockwise	practice	Guided	1	-0.5	-0.5	15.50972	-0.58813	-1.45094	-1.29372	0.798597737185052	-1.412341	-1.749032	12.89065
Trial1	1	1	noBlindfold	clockwise	practice	Guided	1	-0.5	-0.5	15.52972	-0.58819	-1.45093	-1.2937	0.798584458514181	-1.41965	-1.613614	12.74378
Trial1	1	1	noBlindfold	clockwise	practice	Guided	1	-0.5	-0.5	15.54971	-0.58824	-1.45092	-1.29368	0.798570189991257	-1.407284	-1.630541	12.78494
Trial1	1	1	noBlindfold	clockwise	practice	Guided	1	-0.5	-0.5	15.56972	-0.58829	-1.45091	-1.29364	0.798535908569982	-1.380659	-1.647468	12.94714
Trial1	1	1	noBlindfold	clockwise	practice	Guided	1	-0.5	-0.5	15.58972	-0.58835	-1.4509	-1.29354	0.798443144625298	-1.374821	-1.562832	13.0731
Trial1	1	1	noBlindfold	clockwise	practice	Guided	1	-0.5	-0.5	15.60973	-0.58846	-1.45087	-1.29346	0.798375830298929	-1.480024	-1.48666	13.48194
Trial1	1	1	noBlindfold	clockwise	practice	Guided	1	-0.5	-0.5	15.62971	-0.58853	-1.45086	-1.29341	0.798333946008109	-1.548022	-1.452806	13.46642
Trial1	1	1	noBlindfold	clockwise	practice	Guided	1	-0.5	-0.5	15.64972	-0.5886	-1.45084	-1.29335	0.798281998591767	-1.596758	-1.330083	13.57995
Trial1	1	1	noBlindfold	clockwise	practice	Guided	1	-0.5	-0.5	15.66972	-0.58867	-1.45082	-1.29329	0.798230065072438	-1.67744	-1.220057	13.68344
Trial1	1	1	noBlindfold	clockwise	practice	Guided	1	-0.5	-0.5	15.68971	-0.58875	-1.4508	-1.2931	0.798050231776644	-1.618392	-1.122725	13.85987
Trial1	1	1	noBlindfold	clockwise	practice	Guided	1	-0.5	-0.5	15.70972	-0.5889	-1.45075	-1.29294	0.797907821638389	-1.426714	-1.122725	14.4596
Trial1	1	1	noBlindfold	clockwise	practice	Guided	1	-0.5	-0.5	15.72972	-0.58897	-1.45073	-1.29268	0.797657372607128	-1.215027	-1.126957	15.06769
Trial1	1	1	noBlindfold	clockwise	practice	Guided	1	-0.5	-0.5	15.74973	-0.58903	-1.45072	-1.29237	0.797355944382801	-1.104641	-0.936526	15.67661
Trial1	1	1	noBlindfold	clockwise	practice	Guided	1	-0.5	-0.5	15.76971	-0.58908	-1.45068	-1.29211	0.797103155693037	-1.07867	-0.564128	16.15913
Trial1	1	1	noBlindfold	clockwise	practice	Guided	1	-0.5	-0.5	15.78972	-0.58914	-1.45064	-1.29169	0.796692527008702	-0.989998	-0.373597	16.53542
Trial1	1	1	noBlindfold	clockwise	practice	Guided	1	-0.5	-0.5	15.80972	-0.58924	-1.45058	-1.29151	0.796524850845518	-1.077914	-0.712072	17.25551
Trial1	1	1	noBlindfold	clockwise	practice	Guided	1	-0.5	-0.5	15.82971	-0.5893	-1.45055	-1.29134	0.796362650516109	-1.119545	-0.551264	17.62894
Trial1	1	1	noBlindfold	clockwise	practice	Guided	1	-0.5	-0.5	15.84972	-0.58935	-1.45052	-1.29122	0.79624909250907	-1.187353	-0.297282	17.78194
Trial1	1	1	noBlindfold	clockwise	practice	Guided	1	-0.5	-0.5	15.86972	-0.58941	-1.45048	-1.29108	0.796116645105034	-1.157305	-0.178728	18.09556
Trial1	1	1	noBlindfold	clockwise	practice	Guided	1	-0.5	-0.5	15.88972	-0.58947	-1.45045	-1.2907	0.79574575771136	-1.134086	-0.182909	18.43502
Trial1	1	1	noBlindfold	clockwise	practice	Guided	1	-0.5	-0.5	15.90971	-0.58958	-1.45038	-1.29054	0.795599168033781	-0.98292	-0.127804	19.19393
Trial1	1	1	noBlindfold	clockwise	practice	Guided	1	-0.5	-0.5	15.92972	-0.58963	-1.45035	-1.29044	0.795505420430496	-0.986894	-0.102389	19.30804
Trial1	1	1	noBlindfold	clockwise	practice	Guided	1	-0.5	-0.5	15.94972	-0.58968	-1.45032	-1.29038	0.795451476436817	-0.88953	-0.161603	19.40551
Trial1	1	1	noBlindfold	clockwise	practice	Guided	1	-0.5	-0.5	15.96973	-0.58973	-1.4503	-1.29024	0.795318057687364	-0.912979	-0.191171	19.6097
Trial1	1	1	noBlindfold	clockwise	practice	Guided	1	-0.5	-0.5	15.98972	-0.58977	-1.45028	-1.28961	0.79469646079683	-0.966264	-0.148795	20.2714
Trial1	1	1	noBlindfold	clockwise	practice	Guided	1	-0.5	-0.5	16.00972	-0.58988	-1.45023	-1.28932	0.79442083457635	-1.016143	0.295516	21.51931
Trial1	1	1	noBlindfold	clockwise	practice	Guided	1	-0.5	-0.5	16.02972	-0.58994	-1.45018	-1.2892	0.794308474235704	-1.119883	0.523927	21.6703
Trial1	1	1	noBlindfold	clockwise	practice	Guided	1	-0.5	-0.5	16.04971	-0.59	-1.45014	-1.28914	0.794255578244517	-1.124151	0.498532	21.72545
Trial1	1	1	noBlindfold	clockwise	practice	Guided	1	-0.5	-0.5	16.06972	-0.59006	-1.45011	-1.28898	0.794103428108234	-1.143861	0.354527	22.08525
Trial1	1	1	noBlindfold	clockwise	practice	Guided	1	-0.5	-0.5	16.08972	-0.59012	-1.45008	-1.28832	0.793454443413693	-1.098488	0.489834	22.71248
Trial1	1	1	noBlindfold	clockwise	practice	Guided	1	-0.5	-0.5	16.10973	-0.59024	-1.44999	-1.28805	0.7931998234977	-1.239829	1.090734	24.0273
Trial1	1	1	noBlindfold	clockwise	practice	Guided	1	-0.5	-0.5	16.12971	-0.59031	-1.44994	-1.28796	0.79311836978968	-1.320647	1.192297	24.12663
Trial1	1	1	noBlindfold	clockwise	practice	Guided	1	-0.5	-0.5	16.14972	-0.59038	-1.44989	-1.28794	0.793106562506049	-1.42519	0.955316	24.15622
Trial1	1	1	noBlindfold	clockwise	practice	Guided	1	-0.5	-0.5	16.16972	-0.59046	-1.44986	-1.28793	0.79310574039875	-1.528156	0.743726	24.11358
Trial1	1	1	noBlindfold	clockwise	practice	Guided	1	-0.5	-0.5	16.18971	-0.59054	-1.44984	-1.28784	0.793025453242086	-1.642262	0.841058	24.22452
Trial1	1	1	noBlindfold	clockwise	practice	Guided	1	-0.5	-0.5	16.20972	-0.59072	-1.44978	-1.28785	0.793055972601652	-1.866715	0.781813	24.36925
Trial1	1	1	noBlindfold	clockwise	practice	Guided	1	-0.5	-0.5	16.22972	-0.59082	-1.44977	-1.28798	0.793196503451125	-1.990075	0.464412	23.94531
Trial1	1	1	noBlindfold	clockwise	practice	Guided	1	-0.5	-0.5	16.24973	-0.59093	-1.44978	-1.28819	0.793417764891791	-2.115143	0.163871	23.44568
Trial1	1	1	noBlindfold	clockwise	practice	Guided	1	-0.5	-0.5	16.26971	-0.59105	-1.44979	-1.28837	0.793610348669902	-2.399243	0.074967	23.13175
Trial1	1	1	noBlindfold	clockwise	practice	Guided	1	-0.5	-0.5	16.28972	-0.59123	-1.44982	-1.28854	0.793799998076249	-2.545885	0.011474	23.03378
Trial1	1	1	noBlindfold	clockwise	practice	Guided	1	-0.5	-0.5	16.30972	-0.59218	-1.44992	-1.28864	0.794008966987221	-2.838762	-0.284683	22.76276
Trial1	1	1	noBlindfold	clockwise	practice	Guided	1	-0.5	-0.5	16.32971	-0.59331	-1.45005	-1.2888	0.794299815956028	-2.858233	-0.369215	22.23921
Trial1	1	1	noBlindfold	clockwise	practice	Guided	1	-0.5	-0.5	16.34972	-0.59491	-1.45013	-1.28895	0.79463825888872	-2.953881	-0.500283	22.1162
Trial1	1	1	noBlindfold	clockwise	practice	Guided	1	-0.5	-0.5	16.36972	-0.59704	-1.4502	-1.28917	0.79511376805067	-3.095734	-0.504507	21.60369
Trial1	1	1	noBlindfold	clockwise	practice	Guided	1	-0.5	-0.5	16.38972	-0.5998	-1.45024	-1.28961	0.795891856106416	-3.107909	-0.669527	21.04168
Trial1	1	1	noBlindfold	clockwise	practice	Guided	1	-0.5	-0.5	16.40971	-0.60749	-1.45042	-1.2899	0.797180045089369	-3.352416	-0.931898	20.18315
Trial1	1	1	noBlindfold	clockwise	practice	Guided	1	-0.5	-0.5	16.42972	-0.61265	-1.45047	-1.29032	0.798308074045637	-3.499177	-1.130793	19.258
Trial1	1	1	noBlindfold	clockwise	practice	Guided	1	-0.5	-0.5	16.44972	-0.61871	-1.45056	-1.29065	0.79951215543279	-3.589345	-1.503191	18.62322
Trial1	1	1	noBlindfold	clockwise	practice	Guided	1	-0.5	-0.5	16.46973	-0.62589	-1.45068	-1.29095	0.800905911142087	-3.805799	-1.380469	18.14717
Trial1	1	1	noBlindfold	clockwise	practice	Guided	1	-0.5	-0.5	16.48972	-0.63468	-1.45069	-1.29141	0.80278792390695	-3.830324	-1.257747	17.44787
Trial1	1	1	noBlindfold	clockwise	practice	Guided	1	-0.5	-0.5	16.50972	-0.65577	-1.4507	-1.29153	0.806711878985241	-3.32024	-1.490496	16.98025
Trial1	1	1	noBlindfold	clockwise	practice	Guided	1	-0.5	-0.5	16.52972	-0.66824	-1.45073	-1.2916	0.809280682855544	-3.050357	-1.397396	16.8012
Trial1	1	1	noBlindfold	clockwise	practice	Guided	1	-0.5	-0.5	16.54971	-0.68104	-1.45071	-1.2916	0.812038188819234	-2.698088	-1.26621	16.56982
Trial1	1	1	noBlindfold	clockwise	practice	Guided	1	-0.5	-0.5	16.56972	-0.69426	-1.45065	-1.29181	0.815291408456815	-2.625039	-1.228124	16.43099
Trial1	1	1	noBlindfold	clockwise	practice	Guided	1	-0.5	-0.5	16.58972	-0.70822	-1.4506	-1.29202	0.818932959836388	-2.354067	-1.198502	16.23529
Trial1	1	1	noBlindfold	clockwise	practice	Guided	1	-0.5	-0.5	16.60973	-0.73578	-1.45059	-1.29221	0.826552511679359	-2.306644	-1.31276	15.49397
Trial1	1	1	noBlindfold	clockwise	practice	Guided	1	-0.5	-0.5	16.62971	-0.75015	-1.45065	-1.29235	0.830899297562314	-2.111572	-1.40586	15.21548
Trial1	1	1	noBlindfold	clockwise	practice	Guided	1	-0.5	-0.5	16.64972	-0.76364	-1.4507	-1.29247	0.835173479270227	-1.9265	-1.338151	15.10996
Trial1	1	1	noBlindfold	clockwise	practice	Guided	1	-0.5	-0.5	16.66972	-0.77775	-1.45067	-1.29259	0.839847613611114	-1.692821	-1.393164	14.83289
Trial1	1	1	noBlindfold	clockwise	practice	Guided	1	-0.5	-0.5	16.68971	-0.79108	-1.4507	-1.29299	0.844725195896235	-1.542384	-1.634377	14.38434
Trial1	1	1	noBlindfold	clockwise	practice	Guided	1	-0.5	-0.5	16.70972	-0.81689	-1.45084	-1.29316	0.854120599076415	-1.562746	-1.659768	13.69149
Trial1	1	1	noBlindfold	clockwise	practice	Guided	1	-0.5	-0.5	16.72972	-0.82868	-1.45082	-1.29323	0.858629425671316	-1.729593	-1.537046	13.49141
Trial1	1	1	noBlindfold	clockwise	practice	Guided	1	-0.5	-0.5	16.74973	-0.84022	-1.45079	-1.29329	0.863167710370894	-1.702611	-1.52435	13.41763
Trial1	1	1	noBlindfold	clockwise	practice	Guided	1	-0.5	-0.5	16.76971	-0.85154	-1.45078	-1.29332	0.86771946351362	-1.756175	-1.659768	13.44147
Trial1	1	1	noBlindfold	clockwise	practice	Guided	1	-0.5	-0.5	16.78972	-0.8630199	-1.4508	-1.29348	0.872578857028039	-1.799116	-1.583595	13.13859
Trial1	1	1	noBlindfold	clockwise	practice	Guided	1	-0.5	-0.5	16.80972	-0.88484	-1.45077	-1.2936	0.881988026806764	-1.764996	-1.507423	12.72999
Trial1	1	1	noBlindfold	clockwise	practice	Guided	1	-0.5	-0.5	16.82971	-0.89616	-1.45078	-1.29368	0.887057386638357	-1.463224	-1.680927	12.62176
Trial1	1	1	noBlindfold	clockwise	practice	Guided	1	-0.5	-0.5	16.84972	-0.9062001	-1.45084	-1.29371	0.891613164576289	-1.575477	-1.799417	12.59328
Trial1	1	1	noBlindfold	clockwise	practice	Guided	1	-0.5	-0.5	16.86972	-0.9165699	-1.45088	-1.29374	0.896411603828742	-1.814356	-1.706318	12.51769
Trial1	1	1	noBlindfold	clockwise	practice	Guided	1	-0.5	-0.5	16.88972	-0.92647	-1.45087	-1.29387	0.901169472510784	-1.655606	-1.723245	12.50633
Trial1	1	1	noBlindfold	clockwise	practice	Guided	1	-0.5	-0.5	16.90971	-0.9462	-1.45088	-1.29392	0.910715888010322	-1.879929	-1.824808	12.1924
Trial1	1	1	noBlindfold	clockwise	practice	Guided	1	-0.5	-0.5	16.92972	-0.95591	-1.4509	-1.29396	0.915547150247302	-1.899952	-1.744404	12.01764
Trial1	1	1	noBlindfold	clockwise	practice	Guided	1	-0.5	-0.5	16.94972	-0.96534	-1.4509	-1.294	0.920313739739464	-1.826692	-1.799417	11.98272
Trial1	1	1	noBlindfold	clockwise	practice	Guided	1	-0.5	-0.5	16.96973	-0.97566	-1.4509	-1.29401	0.925583178170047	-1.846656	-1.803649	12.01958
Trial1	1	1	noBlindfold	clockwise	practice	Guided	1	-0.5	-0.5	16.98972	-0.9853799	-1.45088	-1.294	0.930607182209092	-1.80275	-1.583595	11.89946
Trial1	1	1	noBlindfold	clockwise	practice	Guided	1	-0.5	-0.5	17.00972	-1.00482	-1.4508	-1.29401	0.940901153579642	-1.784232	-1.647072	11.90605
Trial1	1	1	noBlindfold	clockwise	practice	Guided	1	-0.5	-0.5	17.02972	-1.01446	-1.45082	-1.294	0.946100009449796	-1.55905	-1.731708	12.05732
Trial1	1	1	noBlindfold	clockwise	practice	Guided	1	-0.5	-0.5	17.04971	-1.02417	-1.45085	-1.29394	0.951364742425694	-1.487216	-1.634377	12.07273
Trial1	1	1	noBlindfold	clockwise	practice	Guided	1	-0.5	-0.5	17.06972	-1.03361	-1.45083	-1.29384	0.956515266114246	-1.628305	-1.448178	12.3723
Trial1	1	1	noBlindfold	clockwise	practice	Guided	1	-0.5	-0.5	17.08972	-1.04233	-1.45077	-1.29359	0.961200840150478	-1.675124	-1.52435	12.63344
Trial1	1	1	noBlindfold	clockwise	practice	Guided	1	-0.5	-0.5	17.10973	-1.06024	-1.45079	-1.29352	0.971361333534452	-1.569744	-1.676695	12.97018
Trial1	1	1	noBlindfold	clockwise	practice	Guided	1	-0.5	-0.5	17.12971	-1.06827	-1.4508	-1.29347	0.975973999685873	-1.765224	-1.469337	13.04508
Trial1	1	1	noBlindfold	clockwise	practice	Guided	1	-0.5	-0.5	17.14972	-1.07671	-1.45074	-1.29344	0.980888075350315	-1.947999	-1.295833	13.14001
Trial1	1	1	noBlindfold	clockwise	practice	Guided	1	-0.5	-0.5	17.16972	-1.08501	-1.45067	-1.29346	0.985807055383236	-2.035269	-1.261979	13.11928
Trial1	1	1	noBlindfold	clockwise	practice	Guided	1	-0.5	-0.5	17.18971	-1.09375	-1.45063	-1.29352	0.99106660283149	-2.000255	-1.26621	13.04228
Trial1	1	1	noBlindfold	clockwise	practice	Guided	1	-0.5	-0.5	17.20972	-1.11138	-1.45062	-1.29358	1.00177572144822	-1.92667	-1.26621	12.9171
Trial1	1	1	noBlindfold	clockwise	practice	Guided	1	-0.5	-0.5	17.22972	-1.12072	-1.45064	-1.29365	1.00755820520568	-1.750646	-1.397396	12.61435
Trial1	1	1	noBlindfold	clockwise	practice	Guided	1	-0.5	-0.5	17.24973	-1.12946	-1.45069	-1.29371	1.01301311268511	-1.637126	-1.545509	12.58413
Trial1	1	1	noBlindfold	clockwise	practice	Guided	1	-0.5	-0.5	17.26971	-1.13857	-1.45073	-1.29373	1.01871442520463	-1.537241	-1.418555	12.60697
Trial1	1	1	noBlindfold	clockwise	practice	Guided	1	-0.5	-0.5	17.28972	-1.14713	-1.45071	-1.29377	1.024132801722	-1.431244	-1.261979	12.41855
Trial1	1	1	noBlindfold	clockwise	practice	Guided	1	-0.5	-0.5	17.30972	-1.1638	-1.45066	-1.2938	1.03476996272887	-1.719771	-1.367774	12.35887
Trial1	1	1	noBlindfold	clockwise	practice	Guided	1	-0.5	-0.5	17.32971	-1.1721	-1.45068	-1.29384	1.04014438280113	-1.653091	-1.380469	12.35638
Trial1	1	1	noBlindfold	clockwise	practice	Guided	1	-0.5	-0.5	17.34972	-1.17982	-1.45069	-1.29389	1.04518737368082	-1.609621	-1.355078	12.23838
Trial1	1	1	noBlindfold	clockwise	practice	Guided	1	-0.5	-0.5	17.36972	-1.18813	-1.45069	-1.29394	1.05064911701909	-1.597395	-1.363542	12.04023
Trial1	1	1	noBlindfold	clockwise	practice	Guided	1	-0.5	-0.5	17.38972	-1.1956	-1.4507	-1.294	1.05560193851079	-1.62272	-1.469337	12.1458
Trial1	1	1	noBlindfold	clockwise	practice	Guided	1	-0.5	-0.5	17.40971	-1.21089	-1.45074	-1.29401	1.06574680843673	-1.496909	-1.562436	12.02171
Trial1	1	1	noBlindfold	clockwise	practice	Guided	1	-0.5	-0.5	17.42972	-1.21841	-1.45077	-1.29404	1.0707998950819	-1.681047	-1.507423	11.84742
Trial1	1	1	noBlindfold	clockwise	practice	Guided	1	-0.5	-0.5	17.44972	-1.22564	-1.45076	-1.29406	1.07567874626241	-1.823916	-1.473569	11.92601
Trial1	1	1	noBlindfold	clockwise	practice	Guided	1	-0.5	-0.5	17.46973	-1.23294	-1.45074	-1.29411	1.08065339275152	-1.910913	-1.401628	11.6689
Trial1	1	1	noBlindfold	clockwise	practice	Guided	1	-0.5	-0.5	17.48972	-1.24067	-1.45072	-1.29419	1.08596944846922	-1.856628	-1.439714	11.76847
Trial1	1	1	noBlindfold	clockwise	practice	Guided	1	-0.5	-0.5	17.50972	-1.25618	-1.45072	-1.29426	1.09665722632047	-1.64313	-1.435482	11.44583
Trial1	1	1	noBlindfold	clockwise	practice	Guided	1	-0.5	-0.5	17.52972	-1.2638	-1.45072	-1.29428	1.10193969769857	-1.674627	-1.486264	11.45924
Trial1	1	1	noBlindfold	clockwise	practice	Guided	1	-0.5	-0.5	17.54971	-1.27141	-1.45074	-1.29432	1.1072567105452	-1.553235	-1.448178	11.35757
Trial1	1	1	noBlindfold	clockwise	practice	Guided	1	-0.5	-0.5	17.56972	-1.27893	-1.45074	-1.29431	1.11250177505206	-1.660321	-1.520118	11.43186
Trial1	1	1	noBlindfold	clockwise	practice	Guided	1	-0.5	-0.5	17.58972	-1.28668	-1.45075	-1.28923	1.11433808670904	-1.950537	-1.4778	11.46811
Trial1	1	1	noBlindfold	clockwise	practice	Guided	1	-0.5	-0.5	17.60973	-1.30238	-1.45066	-1.27666	1.11669794999479	-2.256003	-1.037693	8.988859
Trial1	1	1	noBlindfold	clockwise	practice	Guided	1	-0.5	-0.5	17.62971	-1.30302	-1.45062	-1.2582	1.10440402719154	-2.683586	-2.142193	7.722741
Trial1	1	1	noBlindfold	clockwise	practice	Guided	1	-0.5	-0.5	17.64972	-1.30198	-1.45099	-1.23086	1.08504759452616	-3.341797	-2.176047	9.258688
Trial1	1	1	noBlindfold	clockwise	practice	Guided	1	-0.5	-0.5	17.66972	-1.3016	-1.45087	-1.20005	1.06425209626347	-3.333617	-0.127827	8.795383
Trial1	1	1	noBlindfold	clockwise	practice	Guided	1	-0.5	-0.5	17.68971	-1.30151	-1.45039	-1.11816	1.01219574714807	-2.011383	-1.31693	7.731953
Trial1	1	1	noBlindfold	clockwise	practice	Guided	1	-0.5	-0.5	17.70972	-1.30003	-1.4514	-1.07169	0.9832993136768	1.365432	-3.043504	5.484853
Trial1	1	1	noBlindfold	clockwise	practice	Guided	1	-0.5	-0.5	17.72972	-1.29916	-1.4516	-1.02141	0.954214382337624	1.707293	-2.925014	4.383865
Trial1	1	1	noBlindfold	clockwise	practice	Guided	1	-0.5	-0.5	17.74973	-1.29893	-1.45161	-0.97138	0.927625098364545	2.866832	-3.623261	3.330664
Trial1	1	1	noBlindfold	clockwise	practice	Guided	1	-0.5	-0.5	17.76971	-1.29866	-1.45168	-0.91965	0.902199505152636	3.073876	-3.030809	2.03754
Trial1	1	1	noBlindfold	clockwise	practice	Guided	1	-0.5	-0.5	17.78972	-1.29853	-1.4516	-0.81937	0.860027528621636	2.513611	-3.085822	2.049487
Trial1	1	1	noBlindfold	clockwise	practice	Guided	1	-0.5	-0.5	17.80972	-1.29886	-1.45132	-0.76803	0.842625356100351	1.45813	-2.222535	1.419769
Trial1	1	1	noBlindfold	clockwise	practice	Guided	1	-0.5	-0.5	17.82971	-1.29918	-1.45108	-0.72041	0.829016944660877	1.188054	-1.862832	0.594404
Trial1	1	1	noBlindfold	clockwise	practice	Guided	1	-0.5	-0.5	17.84972	-1.29945	-1.45094	-0.66901	0.817119666982879	0.848992	-1.672401	0.777145
Trial1	1	1	noBlindfold	clockwise	practice	Guided	1	-0.5	-0.5	17.86972	-1.29965	-1.45075	-0.62252	0.808981694703494	0.215709	-1.185744	0.638715
Trial1	1	1	noBlindfold	clockwise	practice	Guided	1	-0.5	-0.5	17.88972	-1.29982	-1.45068	-0.52759	0.800295666176556	0.44368	-2.07019	0.409705
Trial1	1	1	noBlindfold	clockwise	practice	Guided	1	-0.5	-0.5	17.90971	-1.29977	-1.45101	-0.48098	0.79999613069039	0.411687	-1.78666	0.175191
Trial1	1	1	noBlindfold	clockwise	practice	Guided	1	-0.5	-0.5	17.92972	-1.29976	-1.451	-0.43697	0.802239991635318	0.780594	-2.180217	0.076436
Trial1	1	1	noBlindfold	clockwise	practice	Guided	1	-0.5	-0.5	17.94972	-1.29968	-1.451	-0.43697	0.802160130649681	0.780594	-2.180217	0.076436
Trial1	1	1	noBlindfold	clockwise	practice	Guided	1	-0.5	-0.5	17.96973	-1.29969	-1.45114	-0.35238	0.813200941551695	0.463743	-2.082886	-0.308939
Trial1	1	1	noBlindfold	clockwise	practice	Guided	1	-0.5	-0.5	17.98972	-1.2997	-1.45114	-0.2739	0.831048334192153	0.459062	-2.091349	-0.398087
Trial1	1	1	noBlindfold	clockwise	practice	Guided	1	-0.5	-0.5	18.00972	-1.29981	-1.45112	-0.23727	0.84185686587589	0.091983	-1.706255	-0.344707
Trial1	1	1	noBlindfold	clockwise	practice	Guided	1	-0.5	-0.5	18.02972	-1.29991	-1.45097	-0.20301	0.853263729070647	0.155715	-2.175985	-0.255145
Trial1	1	1	noBlindfold	clockwise	practice	Guided	1	-0.5	-0.5	18.04971	-1.29991	-1.45103	-0.16649	0.86665151288226	0.457043	-2.243694	0.402321
Trial1	1	1	noBlindfold	clockwise	practice	Guided	1	-0.5	-0.5	18.06972	-1.29982	-1.45101	-0.13295	0.880021387905472	0.202482	-1.562374	0.163647
Trial1	1	1	noBlindfold	clockwise	practice	Guided	1	-0.5	-0.5	18.08972	-1.29985	-1.45093	-0.068831	0.908662040964119	0.409755	-2.573774	-0.017918
Trial1	1	1	noBlindfold	clockwise	practice	Guided	1	-0.5	-0.5	18.10973	-1.29974	-1.45103	-0.037974	0.923608154624473	0.239205	-1.48197	0.077805
Trial1	1	1	noBlindfold	clockwise	practice	Guided	1	-0.5	-0.5	18.12971	-1.29979	-1.45091	-0.0071849	0.939431107963706	0.717813	-2.387575	-0.0041225
Trial1	1	1	noBlindfold	clockwise	practice	Guided	1	-0.5	-0.5	18.14972	-1.29971	-1.45105	0.022053	0.95502642632268	0.577357	-1.896686	0.524032
Trial1	1	1	noBlindfold	clockwise	practice	Guided	1	-0.5	-0.5	18.16972	-1.29972	-1.45099	0.050474	0.970862291873628	0.439498	-1.803587	0.076415
Trial1	1	1	noBlindfold	clockwise	practice	Guided	1	-0.5	-0.5	18.18971	-1.29974	-1.45098	0.1048	1.0026799287626	0.827822	-2.594933	-0.064865
Trial1	1	1	noBlindfold	clockwise	practice	Guided	1	-0.5	-0.5	18.20972	-1.29957	-1.4511	0.13077	1.01842187171433	0.71487	-1.807819	-0.020149
Trial1	1	1	noBlindfold	clockwise	practice	Guided	1	-0.5	-0.5	18.22972	-1.2996	-1.45099	0.15469	1.03343077222258	0.882903	-2.379112	-0.393598
Trial1	1	1	noBlindfold	clockwise	practice	Guided	1	-0.5	-0.5	18.24973	-1.29957	-1.45109	0.17819	1.04845314883633	0.920785	-2.379112	0.023153
Trial1	1	1	noBlindfold	clockwise	practice	Guided	1	-0.5	-0.5	18.26971	-1.29956	-1.4511	0.20029	1.06287458430674	0.86331	-1.8586	0.336348
Trial1	1	1	noBlindfold	clockwise	practice	Guided	1	-0.5	-0.5	18.28972	-1.29958	-1.45101	0.24227	1.09100554362053	0.760228	-2.108276	0.139262
Trial1	1	1	noBlindfold	clockwise	practice	Guided	1	-0.5	-0.5	18.30972	-1.2997	-1.45101	0.26259	1.10501747465446	0.472573	-1.558142	0.568067
Trial1	1	1	noBlindfold	clockwise	practice	Guided	1	-0.5	-0.5	18.32971	-1.29975	-1.4509	0.28316	1.11934793210869	0.580504	-2.040568	0.494792
Trial1	1	1	noBlindfold	clockwise	practice	Guided	1	-0.5	-0.5	18.34972	-1.29972	-1.45103	0.30276	1.13312646759961	0.672827	-2.429893	0.393609
Trial1	1	1	noBlindfold	clockwise	practice	Guided	1	-0.5	-0.5	18.36972	-1.29967	-1.45112	0.30673	1.13590729151191	0.754534	-1.917845	1.3094
Trial1	1	1	noBlindfold	clockwise	practice	Guided	1	-0.5	-0.5	18.38972	-1.29961	-1.45113	0.30295	1.13318351391421	0.77448	-1.016472	6.666121
Trial1	1	1	noBlindfold	clockwise	practice	Guided	1	-0.5	-0.5	18.40971	-1.30092	-1.44986	0.30218	1.13356323232665	-3.308262	-3.851778	3.732221
Trial1	1	1	noBlindfold	clockwise	practice	Guided	1	-0.5	-0.5	18.42972	-1.30134	-1.45085	0.30258	1.13414303533897	-2.295367	-0.868359	5.138826
Trial1	1	1	noBlindfold	clockwise	practice	Guided	1	-0.5	-0.5	18.44972	-1.30129	-1.45063	0.3031	1.13447570415061	-2.054068	0.291109	7.272313
Trial1	1	1	noBlindfold	clockwise	practice	Guided	1	-0.5	-0.5	18.46973	-1.3011	-1.45045	0.30302	1.13428495370167	-0.379423	-1.892502	5.988726
Trial1	1	1	noBlindfold	clockwise	practice	Guided	1	-0.5	-0.5	18.48972	-1.30071	-1.4507	0.30286	1.13389620821935	0.346354	-2.374927	5.418762
Trial1	1	1	noBlindfold	clockwise	practice	Guided	1	-0.5	-0.5	18.50972	-1.30032	-1.45087	0.30283	1.13359965386244	0.127502	-1.553958	5.515386
Trial1	1	1	noBlindfold	clockwise	practice	Guided	1	-0.5	-0.5	18.52972	-1.3003	-1.45087	0.30278	1.13355018254448	-0.148541	-1.807866	5.026993
Trial1	1	1	noBlindfold	clockwise	practice	Guided	1	-0.5	-0.5	18.54971	-1.30029	-1.45087	0.30277	1.13353587399994	-0.452424	-1.663984	5.197502
Trial1	1	1	noBlindfold	clockwise	practice	Guided	1	-0.5	-0.5	18.56972	-1.30029	-1.45086	0.30277	1.13353587399994	-0.685584	-1.617435	5.434027
Trial1	1	1	noBlindfold	clockwise	practice	Guided	1	-0.5	-0.5	18.58972	-1.30029	-1.45086	0.30274	1.13351462045354	-0.558586	-1.769779	5.37054
Trial1	1	1	noBlindfold	clockwise	practice	Guided	1	-0.5	-0.5	18.60973	-1.30028	-1.45087	0.3027	1.13347931124979	0.111198	-1.731693	4.946047
Trial1	1	1	noBlindfold	clockwise	practice	Guided	1	-0.5	-0.5	18.62971	-1.30024	-1.45087	0.3026	1.13338028721436	0.566551	-1.820561	4.781675
Trial1	1	1	noBlindfold	clockwise	practice	Guided	1	-0.5	-0.5	18.64972	-1.30014	-1.45088	0.30249	1.13323177258099	0.798202	-1.820561	4.61673
Trial1	1	1	noBlindfold	clockwise	practice	Guided	1	-0.5	-0.5	18.66972	-1.30002	-1.45088	0.30242	1.13309752410672	0.955839	-1.642825	4.567789
Trial1	1	1	noBlindfold	clockwise	practice	Guided	1	-0.5	-0.5	18.68971	-1.29981	-1.45085	0.30231	1.13287126198044	1.108283	-1.469322	4.638476
Trial1	1	1	noBlindfold	clockwise	practice	Guided	1	-0.5	-0.5	18.70972	-1.29866	-1.4507	0.30231	1.13205972770761	1.205828	-1.219645	4.588266
Trial1	1	1	noBlindfold	clockwise	practice	Guided	1	-0.5	-0.5	18.72972	-1.2976	-1.45065	0.30234	1.13133341075157	1.308635	-1.308513	4.702701
Trial1	1	1	noBlindfold	clockwise	practice	Guided	1	-0.5	-0.5	18.74973	-1.29598	-1.45064	0.30235	1.1301990138342	1.372124	-1.270427	4.78738
Trial1	1	1	noBlindfold	clockwise	practice	Guided	1	-0.5	-0.5	18.76971	-1.294	-1.45062	0.30229	1.12876272047178	1.513597	-1.126546	4.525086
Trial1	1	1	noBlindfold	clockwise	practice	Guided	1	-0.5	-0.5	18.78972	-1.29124	-1.45059	0.30225	1.12679446221342	1.804135	-1.20695	4.457007
Trial1	1	1	noBlindfold	clockwise	practice	Guided	1	-0.5	-0.5	18.80972	-1.28304	-1.45055	0.30224	1.12104447150461	1.899267	-1.228109	4.484024
Trial1	1	1	noBlindfold	clockwise	practice	Guided	1	-0.5	-0.5	18.82971	-1.27777	-1.4506	0.30223	1.11736253165478	1.823893	-1.346599	4.411336
Trial1	1	1	noBlindfold	clockwise	practice	Guided	1	-0.5	-0.5	18.84972	-1.27132	-1.45064	0.30227	1.11291134646024	1.71331	-1.050373	4.531622
Trial1	1	1	noBlindfold	clockwise	practice	Guided	1	-0.5	-0.5	18.86972	-1.2641	-1.45054	0.30232	1.10795583400984	1.616929	-0.885333	4.657114
Trial1	1	1	noBlindfold	clockwise	practice	Guided	1	-0.5	-0.5	18.88972	-1.25663	-1.45047	0.30237	1.10285380163159	1.62683	-0.961506	4.690095
Trial1	1	1	noBlindfold	clockwise	practice	Guided	1	-0.5	-0.5	18.90971	-1.23893	-1.45052	0.3024	1.09080854153883	1.669798	-1.147705	4.828607
Trial1	1	1	noBlindfold	clockwise	practice	Guided	1	-0.5	-0.5	18.92972	-1.22895	-1.45055	0.30249	1.08413944241094	1.55425	-1.037678	5.018413
Trial1	1	1	noBlindfold	clockwise	practice	Guided	1	-0.5	-0.5	18.94972	-1.21873	-1.45052	0.30261	1.07738368368157	1.480044	-0.885333	5.300924
Trial1	1	1	noBlindfold	clockwise	practice	Guided	1	-0.5	-0.5	18.96973	-1.20774	-1.45047	0.30267	1.07012856075976	1.333458	-0.910724	5.345569
Trial1	1	1	noBlindfold	clockwise	practice	Guided	1	-0.5	-0.5	18.98972	-1.19708	-1.45045	0.30274	1.06316135593829	1.301058	-0.965737	5.434298
Trial1	1	1	noBlindfold	clockwise	practice	Guided	1	-0.5	-0.5	19.00972	-1.17394	-1.45043	0.30275	1.04814245020103	1.489931	-0.893797	5.533219
Trial1	1	1	noBlindfold	clockwise	practice	Guided	1	-0.5	-0.5	19.02972	-1.16156	-1.45044	0.3027	1.04018693711458	1.649199	-0.999592	5.325648
Trial1	1	1	noBlindfold	clockwise	practice	Guided	1	-0.5	-0.5	19.04971	-1.14903	-1.45049	0.30271	1.03227091452788	1.545959	-1.08846	5.437714
Trial1	1	1	noBlindfold	clockwise	practice	Guided	1	-0.5	-0.5	19.06972	-1.13567	-1.45053	0.30278	1.02397859588845	1.448049	-0.957274	5.578171
Trial1	1	1	noBlindfold	clockwise	practice	Guided	1	-0.5	-0.5	19.08972	-1.1228	-1.45049	0.30289	1.01612606856344	1.172808	-0.83032	5.723167
Trial1	1	1	noBlindfold	clockwise	practice	Guided	1	-0.5	-0.5	19.10973	-1.09541	-1.45034	0.30289	0.999572614623808	1.258864	-0.639889	5.818066
Trial1	1	1	noBlindfold	clockwise	practice	Guided	1	-0.5	-0.5	19.12971	-1.08162	-1.45033	0.30287	0.99140407719219	1.346086	-0.732988	5.707763
Trial1	1	1	noBlindfold	clockwise	practice	Guided	1	-0.5	-0.5	19.14972	-1.06714	-1.45037	0.30283	0.982946482023604	1.29182	-0.834552	5.641683
Trial1	1	1	noBlindfold	clockwise	practice	Guided	1	-0.5	-0.5	19.16972	-1.0529	-1.4504	0.30281	0.974783263802517	1.222238	-0.78377	5.612434
Trial1	1	1	noBlindfold	clockwise	practice	Guided	1	-0.5	-0.5	19.18971	-1.03853	-1.45038	0.30268	0.966596999675069	1.128657	-0.631425	5.548861
Trial1	1	1	noBlindfold	clockwise	practice	Guided	1	-0.5	-0.5	19.20972	-1.00898	-1.45036	0.30258	0.950365893522721	1.189377	-0.821856	5.038139
Trial1	1	1	noBlindfold	clockwise	practice	Guided	1	-0.5	-0.5	19.22972	-0.99375	-1.45039	0.30256	0.942280029504362	1.214273	-0.686439	5.151202
Trial1	1	1	noBlindfold	clockwise	practice	Guided	1	-0.5	-0.5	19.24973	-0.97916	-1.45039	0.30259	0.934743303912624	1.347585	-0.78377	5.174096
Trial1	1	1	noBlindfold	clockwise	practice	Guided	1	-0.5	-0.5	19.26971	-0.9634	-1.4504	0.3026	0.926771989186005	1.243411	-0.838783	5.250217
Trial1	1	1	noBlindfold	clockwise	practice	Guided	1	-0.5	-0.5	19.28972	-0.94793	-1.45043	0.30267	0.9191955165293	1.105814	-0.859942	5.26985
Trial1	1	1	noBlindfold	clockwise	practice	Guided	1	-0.5	-0.5	19.30972	-0.9163899	-1.45039	0.30269	0.904263135919664	1.106434	-0.724525	5.428457
Trial1	1	1	noBlindfold	clockwise	practice	Guided	1	-0.5	-0.5	19.32971	-0.9003	-1.45036	0.30271	0.896985757729794	1.30492	-0.754147	5.440184
Trial1	1	1	noBlindfold	clockwise	practice	Guided	1	-0.5	-0.5	19.34972	-0.88445	-1.45037	0.3027	0.890016363556169	1.445137	-0.851479	5.343128
Trial1	1	1	noBlindfold	clockwise	practice	Guided	1	-0.5	-0.5	19.36972	-0.86777	-1.45041	0.30269	0.882930359572311	1.473688	-0.889565	5.365987
Trial1	1	1	noBlindfold	clockwise	practice	Guided	1	-0.5	-0.5	19.38972	-0.85175	-1.45046	0.30277	0.876451810787398	1.438232	-0.982665	5.415649
Trial1	1	1	noBlindfold	clockwise	practice	Guided	1	-0.5	-0.5	19.40971	-0.81747	-1.45047	0.30278	0.863274546150697	1.23905	-0.90226	5.511712
Trial1	1	1	noBlindfold	clockwise	practice	Guided	1	-0.5	-0.5	19.42972	-0.79986	-1.45045	0.30279	0.856964282687666	1.252226	-0.87687	5.606018
Trial1	1	1	noBlindfold	clockwise	practice	Guided	1	-0.5	-0.5	19.44972	-0.78317	-1.45044	0.30281	0.851286765870944	1.357403	-0.881101	5.610682
Trial1	1	1	noBlindfold	clockwise	practice	Guided	1	-0.5	-0.5	19.46973	-0.76526	-1.45042	0.30282	0.845507424746584	1.262929	-0.986896	5.669536
Trial1	1	1	noBlindfold	clockwise	practice	Guided	1	-0.5	-0.5	19.48972	-0.74773	-1.45045	0.30282	0.840172666109396	1.337256	-1.024983	5.686718
Trial1	1	1	noBlindfold	clockwise	practice	Guided	1	-0.5	-0.5	19.50972	-0.71157	-1.45052	0.30278	0.830191307738685	1.524011	-1.003824	5.559371
Trial1	1	1	noBlindfold	clockwise	practice	Guided	1	-0.5	-0.5	19.52972	-0.69282	-1.45052	0.30278	0.825612069575834	1.573992	-1.008055	5.58735
Trial1	1	1	noBlindfold	clockwise	practice	Guided	1	-0.5	-0.5	19.54971	-0.67424	-1.45052	0.30281	0.821500756323054	1.576666	-1.012287	5.611277
Trial1	1	1	noBlindfold	clockwise	practice	Guided	1	-0.5	-0.5	19.56972	-0.65588	-1.45053	0.30288	0.817872143663722	1.608047	-1.143473	5.775737
Trial1	1	1	noBlindfold	clockwise	practice	Guided	1	-0.5	-0.5	19.58972	-0.63605	-1.45056	0.30299	0.814433905242011	1.453143	-1.240804	5.889036
Trial1	1	1	noBlindfold	clockwise	practice	Guided	1	-0.5	-0.5	19.60973	-0.59656	-1.45055	0.30303	0.808814558132395	1.290581	-0.957274	6.013032
Trial1	1	1	noBlindfold	clockwise	practice	Guided	1	-0.5	-0.5	19.62971	-0.57649	-1.4505	0.30307	0.806704509646057	1.173843	-0.90226	6.132765
Trial1	1	1	noBlindfold	clockwise	practice	Guided	1	-0.5	-0.5	19.64972	-0.55704	-1.45047	0.30307	0.805093165190707	1.092342	-0.986896	6.155317
Trial1	1	1	noBlindfold	clockwise	practice	Guided	1	-0.5	-0.5	19.66972	-0.53769	-1.45049	0.30305	0.80393398714446	1.17647	-1.08846	6.085742
Trial1	1	1	noBlindfold	clockwise	practice	Guided	1	-0.5	-0.5	19.68971	-0.51842	-1.45053	0.303	0.80321124287316	1.239876	-1.135009	6.06686
Trial1	1	1	noBlindfold	clockwise	practice	Guided	1	-0.5	-0.5	19.70972	-0.47893	-1.45053	0.30297	0.803246383968582	1.10664	-1.067301	5.954329
Trial1	1	1	noBlindfold	clockwise	practice	Guided	1	-0.5	-0.5	19.72972	-0.46051	-1.45054	0.30293	0.803900517493451	1.017082	-1.177327	5.862903
Trial1	1	1	noBlindfold	clockwise	practice	Guided	1	-0.5	-0.5	19.74973	-0.44111	-1.45058	0.30293	0.805086712503095	1.168465	-1.219645	5.886701
Trial1	1	1	noBlindfold	clockwise	practice	Guided	1	-0.5	-0.5	19.76971	-0.42242	-1.45061	0.30295	0.806689126426149	1.133028	-1.101155	5.912752
Trial1	1	1	noBlindfold	clockwise	practice	Guided	1	-0.5	-0.5	19.78972	-0.40383	-1.45059	0.30296	0.80869861229999	1.10095	-1.156168	6.047837
Trial1	1	1	noBlindfold	clockwise	practice	Guided	1	-0.5	-0.5	19.80972	-0.36608	-1.4506	0.30295	0.814041316075232	0.856986	-1.270427	5.933456
Trial1	1	1	noBlindfold	clockwise	practice	Guided	1	-0.5	-0.5	19.82971	-0.34877	-1.45061	0.30295	0.817067444764836	0.836076	-1.092691	5.889918
Trial1	1	1	noBlindfold	clockwise	practice	Guided	1	-0.5	-0.5	19.84972	-0.33068	-1.45058	0.30294	0.820598483756403	1.11008	-1.181559	5.867053
Trial1	1	1	noBlindfold	clockwise	practice	Guided	1	-0.5	-0.5	19.86972	-0.31325	-1.45059	0.30293	0.824361656881603	1.177762	-1.355063	5.806797
Trial1	1	1	noBlindfold	clockwise	practice	Guided	1	-0.5	-0.5	19.88972	-0.29589	-1.45065	0.30295	0.828486321460946	1.08971	-1.367758	5.826637
Trial1	1	1	noBlindfold	clockwise	practice	Guided	1	-0.5	-0.5	19.90971	-0.26118	-1.45065	0.30301	0.837770903716373	0.944119	-1.067301	6.052663
Trial1	1	1	noBlindfold	clockwise	practice	Guided	1	-0.5	-0.5	19.92972	-0.24395	-1.45058	0.30304	0.842872965402479	1.012332	-0.94881	6.108992
Trial1	1	1	noBlindfold	clockwise	practice	Guided	1	-0.5	-0.5	19.94972	-0.22745	-1.45052	0.30302	0.848012160634451	0.995793	-1.139241	6.016783
Trial1	1	1	noBlindfold	clockwise	practice	Guided	1	-0.5	-0.5	19.96973	-0.21113	-1.45055	0.30299	0.853369113191537	1.006249	-1.350831	5.929555
Trial1	1	1	noBlindfold	clockwise	practice	Guided	1	-0.5	-0.5	19.98972	-0.19449	-1.45062	0.30294	0.859097772247091	1.118197	-1.329672	5.932977
Trial1	1	1	noBlindfold	clockwise	practice	Guided	1	-0.5	-0.5	20.00972	-0.16203	-1.45059	0.30291	0.871141889415231	1.281815	-1.126546	5.836438
Trial1	1	1	noBlindfold	clockwise	practice	Guided	1	-0.5	-0.5	20.02972	-0.1465	-1.45059	0.30285	0.877228807607316	1.270003	-1.249268	5.659655
Trial1	1	1	noBlindfold	clockwise	practice	Guided	1	-0.5	-0.5	20.04971	-0.13043	-1.45061	0.30281	0.883790644776257	1.247838	-1.219645	5.583517
Trial1	1	1	noBlindfold	clockwise	practice	Guided	1	-0.5	-0.5	20.06972	-0.11329	-1.45062	0.3028	0.891084993687532	1.432971	-1.219645	5.641856
Trial1	1	1	noBlindfold	clockwise	practice	Guided	1	-0.5	-0.5	20.08972	-0.096986	-1.45062	0.30281	0.898289599768007	1.410814	-1.232341	5.562048
Trial1	1	1	noBlindfold	clockwise	practice	Guided	1	-0.5	-0.5	20.10973	-0.063167	-1.45058	0.30281	0.913962246920682	1.449314	-1.173096	5.624092
Trial1	1	1	noBlindfold	clockwise	practice	Guided	1	-0.5	-0.5	20.12971	-0.046163	-1.4506	0.30282	0.92221904671124	1.267592	-1.232341	5.621513
Trial1	1	1	noBlindfold	clockwise	practice	Guided	1	-0.5	-0.5	20.14972	-0.029108	-1.45061	0.30284	0.930747727075131	1.171094	-1.130778	5.701308
Trial1	1	1	noBlindfold	clockwise	practice	Guided	1	-0.5	-0.5	20.16972	-0.011566	-1.45058	0.30288	0.939778723568005	1.207589	-1.00382	5.742444
Trial1	1	1	noBlindfold	clockwise	practice	Guided	1	-0.5	-0.5	20.18971	0.0055053	-1.4505	0.30286	0.948746422602417	1.376769	-0.914956	5.771463
Trial1	1	1	noBlindfold	clockwise	practice	Guided	1	-0.5	-0.5	20.20972	0.040248	-1.45048	0.30282	0.967671353438151	1.306879	-1.079996	5.636722
Trial1	1	1	noBlindfold	clockwise	practice	Guided	1	-0.5	-0.5	20.22972	0.057822	-1.45052	0.30279	0.977566952071764	1.209973	-1.118082	5.572757
Trial1	1	1	noBlindfold	clockwise	practice	Guided	1	-0.5	-0.5	20.24973	0.075984	-1.45054	0.3028	0.988051319078384	1.35231	-1.033446	5.582883
Trial1	1	1	noBlindfold	clockwise	practice	Guided	1	-0.5	-0.5	20.26971	0.093796	-1.45052	0.30282	0.99855577569708	1.503124	-0.881101	5.652871
Trial1	1	1	noBlindfold	clockwise	practice	Guided	1	-0.5	-0.5	20.28972	0.1119	-1.45048	0.30283	1.00943431592328	1.399942	-1.003824	5.681111
Trial1	1	1	noBlindfold	clockwise	practice	Guided	1	-0.5	-0.5	20.30972	0.14973	-1.45049	0.30283	1.03280448048096	1.04266	-0.99536	5.682517
Trial1	1	1	noBlindfold	clockwise	practice	Guided	1	-0.5	-0.5	20.32971	0.16807	-1.45049	0.30288	1.04447775777796	1.154465	-0.898029	5.760414
Trial1	1	1	noBlindfold	clockwise	practice	Guided	1	-0.5	-0.5	20.34972	0.18642	-1.45045	0.30292	1.05633942294601	1.271879	-0.779538	5.875968
Trial1	1	1	noBlindfold	clockwise	practice	Guided	1	-0.5	-0.5	20.36972	0.20485	-1.45043	0.3029	1.06839223279187	1.383272	-0.982665	5.819034
Trial1	1	1	noBlindfold	clockwise	practice	Guided	1	-0.5	-0.5	20.38972	0.22347	-1.45049	0.30288	1.08075210911853	1.364701	-1.109619	5.693248
Trial1	1	1	noBlindfold	clockwise	practice	Guided	1	-0.5	-0.5	20.40971	0.26162	-1.45055	0.30292	1.10668224683102	1.230236	-0.940347	5.866307
Trial1	1	1	noBlindfold	clockwise	practice	Guided	1	-0.5	-0.5	20.42972	0.28103	-1.45051	0.30296	1.12015741518777	1.192659	-0.991128	5.957891
Trial1	1	1	noBlindfold	clockwise	practice	Guided	1	-0.5	-0.5	20.44972	0.29986	-1.45049	0.30296	1.13336701718309	1.141433	-1.008055	5.968557
Trial1	1	1	noBlindfold	clockwise	practice	Guided	1	-0.5	-0.5	20.46973	0.30629	-1.45049	0.30296	1.13791403025624	3.164042	-0.728757	5.922453
Trial1	1	1	noBlindfold	clockwise	practice	Guided	1	-0.5	-0.5	20.48972	0.30436	-1.4505	0.30262	1.13630711849056	7.475844	-1.939051	5.669029
Trial1	1	1	noBlindfold	clockwise	practice	Guided	1	-0.5	-0.5	20.50972	0.30352	-1.45097	0.30235	1.13552185300496	3.731749	-2.341072	3.755617
Trial1	1	1	noBlindfold	clockwise	practice	Guided	1	-0.5	-0.5	20.52972	0.30245	-1.45094	0.30233	1.13475081537336	1.113283	-0.694902	4.428338
Trial1	1	1	noBlindfold	clockwise	practice	Guided	1	-0.5	-0.5	20.54971	0.3012	-1.45055	0.30265	1.13409367947355	0.508218	0.05416	5.443519
Trial1	1	1	noBlindfold	clockwise	practice	Guided	1	-0.5	-0.5	20.56972	0.30058	-1.45019	0.30298	1.13388942048208	1.122766	-0.047404	6.22017
Trial1	1	1	noBlindfold	clockwise	practice	Guided	1	-0.5	-0.5	20.58972	0.30057	-1.45016	0.30319	1.13403108750914	1.833063	-0.555157	6.610751
Trial1	1	1	noBlindfold	clockwise	practice	Guided	1	-0.5	-0.5	20.60973	0.3008	-1.45032	0.30317	1.13417929570074	2.501249	-1.376126	6.275725
Trial1	1	1	noBlindfold	clockwise	practice	Guided	1	-0.5	-0.5	20.62971	0.30089	-1.45038	0.30315	1.13422868486301	2.467109	-1.321113	6.076284
Trial1	1	1	noBlindfold	clockwise	practice	Guided	1	-0.5	-0.5	20.64972	0.30091	-1.4504	0.30313	1.13422864536999	2.366352	-1.253404	5.95746
Trial1	1	1	noBlindfold	clockwise	practice	Guided	1	-0.5	-0.5	20.66972	0.30093	-1.45042	0.30313	1.13424276614227	2.195049	-1.33804	6.078863
Trial1	1	1	noBlindfold	clockwise	practice	Guided	1	-0.5	-0.5	20.68971	0.30094	-1.45044	0.30311	1.13423567764511	2.207668	-1.515776	6.092165
Trial1	1	1	noBlindfold	clockwise	practice	Guided	1	-0.5	-0.5	20.70972	0.30096	-1.45048	0.30308	1.13422857079579	2.350985	-1.646961	5.822157
Trial1	1	1	noBlindfold	clockwise	practice	Guided	1	-0.5	-0.5	20.72972	0.30097	-1.45051	0.30303	1.13420021388309	2.389367	-1.731597	5.685383
Trial1	1	1	noBlindfold	clockwise	practice	Guided	1	-0.5	-0.5	20.74973	0.30099	-1.45054	0.30295	1.13415770451593	2.443203	-1.769684	5.423271
Trial1	1	1	noBlindfold	clockwise	practice	Guided	1	-0.5	-0.5	20.76971	0.30101	-1.45058	0.30282	1.13407977686019	2.407073	-1.799306	5.093319
Trial1	1	1	noBlindfold	clockwise	practice	Guided	1	-0.5	-0.5	20.78972	0.30103	-1.45062	0.30258	1.13392404139045	2.440241	-1.828929	4.800679
Trial1	1	1	noBlindfold	clockwise	practice	Guided	1	-0.5	-0.5	20.80972	0.30106	-1.45068	0.3025	1.13388862875885	2.415169	-1.934724	4.429273
Trial1	1	1	noBlindfold	clockwise	practice	Guided	1	-0.5	-0.5	20.82971	0.30107	-1.4507	0.30243	1.13384613751683	2.423072	-1.97281	4.278302
Trial1	1	1	noBlindfold	clockwise	practice	Guided	1	-0.5	-0.5	20.84972	0.30108	-1.45073	0.30238	1.13381780073196	2.367255	-1.947419	4.153399
Trial1	1	1	noBlindfold	clockwise	practice	Guided	1	-0.5	-0.5	20.86972	0.30109	-1.45075	0.30234	1.13379657275589	2.402332	-2.010896	4.079539
Trial1	1	1	noBlindfold	clockwise	practice	Guided	1	-0.5	-0.5	20.88972	0.3011	-1.45076	0.30223	1.13372578739535	2.386289	-1.917797	3.959764
Trial1	1	1	noBlindfold	clockwise	practice	Guided	1	-0.5	-0.5	20.90971	0.30111	-1.4508	0.30213	1.13366211458846	2.39593	-2.13785	3.608152
Trial1	1	1	noBlindfold	clockwise	practice	Guided	1	-0.5	-0.5	20.92972	0.30112	-1.45083	0.30201	1.13358427782372	2.424481	-2.218254	3.319453
Trial1	1	1	noBlindfold	clockwise	practice	Guided	1	-0.5	-0.5	20.94972	0.30113	-1.45087	0.30189	1.13350644852934	2.482154	-2.336745	3.06571
Trial1	1	1	noBlindfold	clockwise	practice	Guided	1	-0.5	-0.5	20.96973	0.30115	-1.45093	0.30181	1.13346399639683	2.469861	-2.408685	2.88023
Trial1	1	1	noBlindfold	clockwise	practice	Guided	1	-0.5	-0.5	20.98972	0.30116	-1.45097	0.30178	1.13344980270063	2.541852	-2.379063	2.951332
Trial1	1	1	noBlindfold	clockwise	practice	Guided	1	-0.5	-0.5	21.00972	0.30117	-1.45099	0.30176	1.13344275617569	2.367691	-2.345208	3.043111
Trial1	1	1	noBlindfold	clockwise	practice	Guided	1	-0.5	-0.5	21.02972	0.30117	-1.451	0.30174	1.13342858971127	2.240773	-2.383295	2.914467
Trial1	1	1	noBlindfold	clockwise	practice	Guided	1	-0.5	-0.5	21.04971	0.30116	-1.45101	0.30171	1.1334003042447	2.206262	-2.332513	2.72339
Trial1	1	1	noBlindfold	clockwise	practice	Guided	1	-0.5	-0.5	21.06972	0.30116	-1.45102	0.30167	1.13337201435902	2.20311	-2.379063	2.613873
Trial1	1	1	noBlindfold	clockwise	practice	Guided	1	-0.5	-0.5	21.08972	0.30116	-1.45104	0.30146	1.13322347241445	2.336331	-2.446772	2.368532
Trial1	1	1	noBlindfold	clockwise	practice	Guided	1	-0.5	-0.5	21.10973	0.30118	-1.4511	0.30133	1.13314569658517	2.599652	-2.628739	1.852451
Trial1	1	1	noBlindfold	clockwise	practice	Guided	1	-0.5	-0.5	21.12971	0.3012	-1.45114	0.30123	1.13308910967563	2.605325	-2.624507	1.575166
Trial1	1	1	noBlindfold	clockwise	practice	Guided	1	-0.5	-0.5	21.14972	0.30121	-1.45117	0.30114	1.13303257056137	2.614149	-2.603348	1.407398
Trial1	1	1	noBlindfold	clockwise	practice	Guided	1	-0.5	-0.5	21.16972	0.30122	-1.45118	0.30104	1.13296891381519	2.603622	-2.662593	1.183937
Trial1	1	1	noBlindfold	clockwise	practice	Guided	1	-0.5	-0.5	21.18971	0.30123	-1.45121	0.30083	1.13282751822099	2.666876	-2.764157	0.998003
Trial1	1	1	noBlindfold	clockwise	practice	Guided	1	-0.5	-0.5	21.20972	0.30126	-1.45128	0.30071	1.13276390793586	2.734451	-2.848793	0.475759
Trial1	1	1	noBlindfold	clockwise	practice	Guided	1	-0.5	-0.5	21.22972	0.30127	-1.45131	0.30058	1.13267910465461	2.654811	-2.831865	0.210758
Trial1	1	1	noBlindfold	clockwise	practice	Guided	1	-0.5	-0.5	21.24973	0.30128	-1.45134	0.30048	1.13261549908683	2.599403	-2.895342	-0.0066396
Trial1	1	1	noBlindfold	clockwise	practice	Guided	1	-0.5	-0.5	21.26971	0.30128	-1.45136	0.30038	1.13254481421584	2.542669	-2.882647	-0.19882
Trial1	1	1	noBlindfold	clockwise	practice	Guided	1	-0.5	-0.5	21.28972	0.30128	-1.45137	0.30011	1.13235403347836	2.55565	-2.844561	-0.530328
Trial1	1	1	noBlindfold	clockwise	practice	Guided	1	-0.5	-0.5	21.30972	0.30129	-1.45139	0.2999	1.13221273414096	2.711225	-2.798011	-1.031025
Trial1	1	1	noBlindfold	clockwise	practice	Guided	1	-0.5	-0.5	21.32971	0.30131	-1.4514	0.29952	1.13195846925796	2.706498	-2.853024	-1.1953
Trial1	1	1	noBlindfold	clockwise	practice	Guided	1	-0.5	-0.5	21.34972	0.30133	-1.45141	0.29898	1.1315912715201	2.684279	-2.814938	-1.191573
Trial1	1	1	noBlindfold	clockwise	practice	Guided	1	-0.5	-0.5	21.36972	0.30133	-1.45142	0.29817	1.13101950405916	2.594047	-2.827634	-1.260097
Trial1	1	1	noBlindfold	clockwise	practice	Guided	1	-0.5	-0.5	21.38972	0.3013	-1.45142	0.29537	1.1290239722441	2.542676	-2.814938	-1.384768
Trial1	1	1	noBlindfold	clockwise	practice	Guided	1	-0.5	-0.5	21.40971	0.30127	-1.4514	0.29318	1.12746091754422	2.570083	-2.802243	-1.736635
Trial1	1	1	noBlindfold	clockwise	practice	Guided	1	-0.5	-0.5	21.42972	0.3013	-1.45141	0.29012	1.12533165944628	2.658865	-2.776852	-1.984313
Trial1	1	1	noBlindfold	clockwise	practice	Guided	1	-0.5	-0.5	21.44972	0.30133	-1.45141	0.2859	1.12239412599286	2.705189	-2.853024	-2.188005
Trial1	1	1	noBlindfold	clockwise	practice	Guided	1	-0.5	-0.5	21.46973	0.30134	-1.45142	0.28055	1.11866173489811	2.701865	-2.869952	-2.476595
Trial1	1	1	noBlindfold	clockwise	practice	Guided	1	-0.5	-0.5	21.48972	0.30134	-1.45142	0.26579	1.10841331280047	2.708563	-2.882647	-2.522189
Trial1	1	1	noBlindfold	clockwise	practice	Guided	1	-0.5	-0.5	21.50972	0.30131	-1.45138	0.25665	1.10209661297009	2.523743	-2.755693	-2.480004
Trial1	1	1	noBlindfold	clockwise	practice	Guided	1	-0.5	-0.5	21.52972	0.30127	-1.45137	0.24641	1.09506233155702	2.445208	-2.759925	-2.261463
Trial1	1	1	noBlindfold	clockwise	practice	Guided	1	-0.5	-0.5	21.54971	0.30124	-1.45136	0.23495	1.08726125855837	2.34827	-2.649898	-2.115306
Trial1	1	1	noBlindfold	clockwise	practice	Guided	1	-0.5	-0.5	21.56972	0.3012	-1.45134	0.22288	1.07910933029744	2.261065	-2.687984	-1.728996
Trial1	1	1	noBlindfold	clockwise	practice	Guided	1	-0.5	-0.5	21.58972	0.30115	-1.45132	0.19825	1.06272970098774	2.235702	-2.590653	-1.587558
Trial1	1	1	noBlindfold	clockwise	practice	Guided	1	-0.5	-0.5	21.60973	0.30108	-1.45129	0.18496	1.05399209657047	2.164995	-2.599116	-1.520207
Trial1	1	1	noBlindfold	clockwise	practice	Guided	1	-0.5	-0.5	21.62971	0.30108	-1.45129	0.17203	1.04563543903582	2.160465	-2.493321	-1.609462
Trial1	1	1	noBlindfold	clockwise	practice	Guided	1	-0.5	-0.5	21.64972	0.30109	-1.45127	0.1574	1.03630108926285	2.312467	-2.641434	-1.608639
Trial1	1	1	noBlindfold	clockwise	practice	Guided	1	-0.5	-0.5	21.66972	0.30116	-1.45128	0.14357	1.02763789513405	2.496295	-2.590653	-1.735222
Trial1	1	1	noBlindfold	clockwise	practice	Guided	1	-0.5	-0.5	21.68971	0.30123	-1.45131	0.1135	1.00913415133892	2.493878	-2.72607	-1.60526
Trial1	1	1	noBlindfold	clockwise	practice	Guided	1	-0.5	-0.5	21.70972	0.30125	-1.45134	0.098198	0.999921184439338	2.462147	-2.628739	-1.603283
Trial1	1	1	noBlindfold	clockwise	practice	Guided	1	-0.5	-0.5	21.72972	0.30122	-1.45134	0.081949	0.990261647345773	2.415188	-2.730302	-1.736378
Trial1	1	1	noBlindfold	clockwise	practice	Guided	1	-0.5	-0.5	21.74973	0.30118	-1.45134	0.06512	0.980433587543491	2.289436	-2.544103	-1.810386
Trial1	1	1	noBlindfold	clockwise	practice	Guided	1	-0.5	-0.5	21.76971	0.30115	-1.45132	0.048747	0.971063661271602	2.277534	-2.759925	-1.842078
Trial1	1	1	noBlindfold	clockwise	practice	Guided	1	-0.5	-0.5	21.78972	0.30113	-1.45134	0.012976	0.951290517349424	2.237071	-2.785316	-1.75478
Trial1	1	1	noBlindfold	clockwise	practice	Guided	1	-0.5	-0.5	21.80972	0.30114	-1.45141	-0.0058209	0.941296073970364	2.343463	-2.793779	-1.665988
Trial1	1	1	noBlindfold	clockwise	practice	Guided	1	-0.5	-0.5	21.82971	0.30114	-1.45139	-0.023947	0.93190759977813	2.300115	-2.747229	-1.87457
Trial1	1	1	noBlindfold	clockwise	practice	Guided	1	-0.5	-0.5	21.84972	0.30111	-1.45137	-0.044339	0.921631258700957	2.031571	-2.675289	-1.871827
Trial1	1	1	noBlindfold	clockwise	practice	Guided	1	-0.5	-0.5	21.86972	0.30106	-1.45139	-0.063454	0.912288093404721	2.073991	-2.924965	-2.000042
Trial1	1	1	noBlindfold	clockwise	practice	Guided	1	-0.5	-0.5	21.88972	0.30101	-1.4514	-0.1048	0.893196524826622	1.931088	-2.637203	-1.824143
Trial1	1	1	noBlindfold	clockwise	practice	Guided	1	-0.5	-0.5	21.90971	0.30097	-1.45129	-0.12636	0.883832461388266	1.983469	-2.535639	-1.538725
Trial1	1	1	noBlindfold	clockwise	practice	Guided	1	-0.5	-0.5	21.92972	0.30099	-1.45126	-0.14692	0.875357352230818	2.049138	-2.683752	-1.611512
Trial1	1	1	noBlindfold	clockwise	practice	Guided	1	-0.5	-0.5	21.94972	0.30101	-1.45129	-0.16966	0.866453407210897	2.11901	-2.455235	-1.71014
Trial1	1	1	noBlindfold	clockwise	practice	Guided	1	-0.5	-0.5	21.96973	0.30103	-1.45128	-0.19066	0.858685223228468	1.931736	-2.527176	-1.407631
Trial1	1	1	noBlindfold	clockwise	practice	Guided	1	-0.5	-0.5	21.98972	0.30103	-1.45127	-0.23472	0.843814292192707	2.094505	-2.60758	-1.278148
Trial1	1	1	noBlindfold	clockwise	practice	Guided	1	-0.5	-0.5	22.00972	0.30101	-1.45119	-0.25632	0.837255597253883	1.838124	-2.48909	-0.958982
Trial1	1	1	noBlindfold	clockwise	practice	Guided	1	-0.5	-0.5	22.02972	0.30099	-1.4512	-0.27857	0.831033243061255	2.083148	-2.171705	-1.241898
Trial1	1	1	noBlindfold	clockwise	practice	Guided	1	-0.5	-0.5	22.04971	0.30097	-1.45113	-0.30017	0.825521045610047	1.755101	-2.095532	-1.093895
Trial1	1	1	noBlindfold	clockwise	practice	Guided	1	-0.5	-0.5	22.06972	0.30093	-1.45109	-0.32163	0.820551467509703	1.773873	-2.239413	-0.836802
Trial1	1	1	noBlindfold	clockwise	practice	Guided	1	-0.5	-0.5	22.08972	0.30093	-1.45108	-0.36479	0.812262642513091	1.879823	-2.294427	-0.819451
Trial1	1	1	noBlindfold	clockwise	practice	Guided	1	-0.5	-0.5	22.10973	0.30095	-1.45109	-0.38473	0.80920211620106	1.952076	-2.087069	-0.786893
Trial1	1	1	noBlindfold	clockwise	practice	Guided	1	-0.5	-0.5	22.12971	0.30097	-1.45105	-0.40517	0.806564132414268	1.956157	-2.175936	-1.031149
Trial1	1	1	noBlindfold	clockwise	practice	Guided	1	-0.5	-0.5	22.14972	0.30098	-1.45106	-0.42608	0.804383696507636	2.000908	-2.095532	-1.134463
Trial1	1	1	noBlindfold	clockwise	practice	Guided	1	-0.5	-0.5	22.16972	0.30097	-1.45103	-0.44615	0.802778170833591	1.795717	-2.010896	-0.845795
Trial1	1	1	noBlindfold	clockwise	practice	Guided	1	-0.5	-0.5	22.18971	0.30093	-1.45103	-0.48602	0.801051992536833	1.864883	-2.129387	-0.611396
Trial1	1	1	noBlindfold	clockwise	practice	Guided	1	-0.5	-0.5	22.20972	0.30087	-1.45099	-0.50516	0.800886623899224	1.588513	-1.998201	-0.51558
Trial1	1	1	noBlindfold	clockwise	practice	Guided	1	-0.5	-0.5	22.22972	0.30081	-1.45097	-0.52395	0.801168067560098	1.579941	-1.858551	-0.427887
Trial1	1	1	noBlindfold	clockwise	practice	Guided	1	-0.5	-0.5	22.24973	0.3008	-1.45093	-0.543	0.801953634304391	1.775786	-1.824697	-0.814311
Trial1	1	1	noBlindfold	clockwise	practice	Guided	1	-0.5	-0.5	22.26971	0.30082	-1.45092	-0.56124	0.803158141932208	1.798861	-1.92626	-0.834514
Trial1	1	1	noBlindfold	clockwise	practice	Guided	1	-0.5	-0.5	22.28972	0.30086	-1.45091	-0.59775	0.80680343581375	1.770699	-1.782379	-0.927172
Trial1	1	1	noBlindfold	clockwise	practice	Guided	1	-0.5	-0.5	22.30972	0.30091	-1.45096	-0.61555	0.809202459210003	1.914505	-2.061678	-0.83835
Trial1	1	1	noBlindfold	clockwise	practice	Guided	1	-0.5	-0.5	22.32971	0.30093	-1.45101	-0.63327	0.811941964640565	1.970516	-2.0913	-0.995802
Trial1	1	1	noBlindfold	clockwise	practice	Guided	1	-0.5	-0.5	22.34972	0.30094	-1.45104	-0.65142	0.815127542366195	1.803279	-2.044751	-1.136267
Trial1	1	1	noBlindfold	clockwise	practice	Guided	1	-0.5	-0.5	22.36972	0.30093	-1.45102	-0.66949	0.818667043279353	1.821691	-1.943187	-0.960911
Trial1	1	1	noBlindfold	clockwise	practice	Guided	1	-0.5	-0.5	22.38972	0.30091	-1.45096	-0.70406	0.826496998416197	1.8148	-2.032055	-0.810079
Trial1	1	1	noBlindfold	clockwise	practice	Guided	1	-0.5	-0.5	22.40971	0.30082	-1.45099	-0.72108	0.830776161131628	1.532463	-1.943187	-0.776881
Trial1	1	1	noBlindfold	clockwise	practice	Guided	1	-0.5	-0.5	22.42972	0.30082	-1.45099	-0.72108	0.830776161131628	1.532463	-1.943187	-0.776881
Trial1	1	1	noBlindfold	clockwise	practice	Guided	1	-0.5	-0.5	22.44972	0.30078	-1.45096	-0.7528901	0.839763051865393	1.591506	-1.833161	-0.90476
Trial1	1	1	noBlindfold	clockwise	practice	Guided	1	-0.5	-0.5	22.46973	0.30078	-1.45093	-0.77237	0.845833343276258	1.585754	-1.888174	-0.943043
Trial1	1	1	noBlindfold	clockwise	practice	Guided	1	-0.5	-0.5	22.48972	0.30081	-1.45095	-0.80694	0.857618102452716	1.657885	-1.960115	-1.028232
Trial1	1	1	noBlindfold	clockwise	practice	Guided	1	-0.5	-0.5	22.50972	0.30091	-1.45103	-0.82425	0.864057216342114	1.944216	-2.06591	-1.138138
Trial1	1	1	noBlindfold	clockwise	practice	Guided	1	-0.5	-0.5	22.52972	0.30095	-1.45103	-0.8418	0.870831849560883	1.895678	-2.222486	-1.35488
Trial1	1	1	noBlindfold	clockwise	practice	Guided	1	-0.5	-0.5	22.54971	0.30098	-1.45105	-0.86006	0.87818685360081	2.066244	-2.074373	-1.08277
Trial1	1	1	noBlindfold	clockwise	practice	Guided	1	-0.5	-0.5	22.56972	0.30099	-1.45101	-0.8785	0.885916047381833	1.851707	-1.845856	-1.273122
Trial1	1	1	noBlindfold	clockwise	practice	Guided	1	-0.5	-0.5	22.58972	0.30095	-1.45097	-0.9144599	0.901830323659811	1.702584	-1.993969	-1.023408
Trial1	1	1	noBlindfold	clockwise	practice	Guided	1	-0.5	-0.5	22.60973	0.30081	-1.45096	-0.93245	0.910115196197083	1.513247	-1.604643	-1.183343
Trial1	1	1	noBlindfold	clockwise	practice	Guided	1	-0.5	-0.5	22.62971	0.30076	-1.45087	-0.95047	0.918770794930558	1.551163	-1.50308	-0.929635
Trial1	1	1	noBlindfold	clockwise	practice	Guided	1	-0.5	-0.5	22.64972	0.30075	-1.45082	-0.97012	0.928554446624707	1.518496	-1.625802	-0.897575
Trial1	1	1	noBlindfold	clockwise	practice	Guided	1	-0.5	-0.5	22.66972	0.30078	-1.45084	-0.98705	0.937265333358528	1.735941	-1.752756	-0.985097
Trial1	1	1	noBlindfold	clockwise	practice	Guided	1	-0.5	-0.5	22.68971	0.30082	-1.45091	-1.02352	0.956757986175257	1.562324	-1.875479	-1.09358
Trial1	1	1	noBlindfold	clockwise	practice	Guided	1	-0.5	-0.5	22.70972	0.30087	-1.45094	-1.04134	0.96666527171795	1.732421	-1.922028	-1.015233
Trial1	1	1	noBlindfold	clockwise	practice	Guided	1	-0.5	-0.5	22.72972	0.30089	-1.45098	-1.05905	0.976709604831655	1.91177	-1.875479	-1.045605
Trial1	1	1	noBlindfold	clockwise	practice	Guided	1	-0.5	-0.5	22.74973	0.3009	-1.451	-1.07714	0.987183558819378	1.81046	-1.92626	-0.760058
Trial1	1	1	noBlindfold	clockwise	practice	Guided	1	-0.5	-0.5	22.76971	0.30089	-1.45098	-1.09453	0.997442075853777	1.721789	-1.985505	-0.877516
Trial1	1	1	noBlindfold	clockwise	practice	Guided	1	-0.5	-0.5	22.78972	0.30087	-1.45097	-1.12939	1.01858948195072	1.687047	-1.92626	-0.633168
Trial1	1	1	noBlindfold	clockwise	practice	Guided	1	-0.5	-0.5	22.80972	0.30078	-1.45091	-1.14623	1.02901010481098	1.484605	-1.778147	-0.539083
Trial1	1	1	noBlindfold	clockwise	practice	Guided	1	-0.5	-0.5	22.82971	0.30076	-1.45088	-1.16279	1.03947442719042	1.453427	-1.727366	-0.540529
Trial1	1	1	noBlindfold	clockwise	practice	Guided	1	-0.5	-0.5	22.84972	0.30075	-1.45086	-1.17965	1.05029740705553	1.455586	-1.634266	-0.700311
Trial1	1	1	noBlindfold	clockwise	practice	Guided	1	-0.5	-0.5	22.86972	0.30074	-1.45086	-1.19577	1.06079238373189	1.567199	-1.80777	-0.708407
Trial1	1	1	noBlindfold	clockwise	practice	Guided	1	-0.5	-0.5	22.88972	0.30076	-1.45089	-1.22772	1.08203188946771	1.603916	-1.740061	-0.614754
Trial1	1	1	noBlindfold	clockwise	practice	Guided	1	-0.5	-0.5	22.90971	0.30078	-1.45089	-1.243	1.09238164165753	1.644183	-1.76122	-0.529107
Trial1	1	1	noBlindfold	clockwise	practice	Guided	1	-0.5	-0.5	22.92972	0.3008	-1.45091	-1.25805	1.10268788107772	1.722102	-1.858551	-0.799228
Trial1	1	1	noBlindfold	clockwise	practice	Guided	1	-0.5	-0.5	22.94972	0.30083	-1.45094	-1.2733	1.11324825147515	1.64091	-1.943187	-0.668216
Trial1	1	1	noBlindfold	clockwise	practice	Guided	1	-0.5	-0.5	22.96973	0.30084	-1.45096	-1.28789	1.12343906062472	1.671837	-1.955883	-0.692451
Trial1	1	1	noBlindfold	clockwise	practice	Guided	1	-0.5	-0.5	22.98972	0.30083	-1.45098	-1.30496	1.13546876711377	1.646299	-2.010896	-0.802795
Trial1	1	1	noBlindfold	clockwise	practice	Guided	1	-0.5	-0.5	23.00972	0.30083	-1.45097	-1.30332	1.13430666535136	1.854338	-2.472162	-3.930269
Trial1	1	1	noBlindfold	clockwise	practice	Guided	1	-0.5	-0.5	23.02972	0.30089	-1.45124	-1.30214	1.1335137253415	2.563006	-4.054856	-2.854599
Trial1	1	1	noBlindfold	clockwise	practice	Guided	1	-0.5	-0.5	23.04971	0.30112	-1.45157	-1.30165	1.13332955597138	2.981077	-2.658362	-2.404507
Trial1	1	1	noBlindfold	clockwise	practice	Guided	1	-0.5	-0.5	23.06972	0.30122	-1.45141	-1.3015	1.13329425549388	2.612119	-1.938956	-2.528834
Trial1	1	1	noBlindfold	clockwise	practice	Guided	1	-0.5	-0.5	23.08972	0.30124	-1.45133	-1.30146	1.13328006645442	2.66272	-3.07731	-2.240879
Trial1	1	1	noBlindfold	clockwise	practice	Guided	1	-0.5	-0.5	23.10973	0.30123	-1.45136	-1.30146	1.13327298677815	1.81989	-2.798011	-2.653534
Trial1	1	1	noBlindfold	clockwise	practice	Guided	1	-0.5	-0.5	23.12971	0.3012	-1.45136	-1.30145	1.13324470835772	1.260714	-2.39599	-2.806939
Trial1	1	1	noBlindfold	clockwise	practice	Guided	1	-0.5	-0.5	23.14972	0.30112	-1.45132	-1.30143	1.13317399335473	1.012536	-2.260572	-2.61954
Trial1	1	1	noBlindfold	clockwise	practice	Guided	1	-0.5	-0.5	23.16972	0.30102	-1.45129	-1.30143	1.13310328683168	0.992196	-2.544103	-2.666612
Trial1	1	1	noBlindfold	clockwise	practice	Guided	1	-0.5	-0.5	23.18971	0.30097	-1.4513	-1.30144	1.1330750390185	1.17729	-2.958819	-2.944869
Trial1	1	1	noBlindfold	clockwise	practice	Guided	1	-0.5	-0.5	23.20972	0.30093	-1.45136	-1.30146	1.13306091200154	1.526209	-3.331218	-3.199601
Trial1	1	1	noBlindfold	clockwise	practice	Guided	1	-0.5	-0.5	23.22972	0.30092	-1.45139	-1.30148	1.133067915574	1.577915	-3.263509	-3.483322
Trial1	1	1	noBlindfold	clockwise	practice	Guided	1	-0.5	-0.5	23.24973	0.30091	-1.45141	-1.30152	1.13308919157425	1.40269	-3.200032	-3.772137
Trial1	1	1	noBlindfold	clockwise	practice	Guided	1	-0.5	-0.5	23.26971	0.3009	-1.45143	-1.30158	1.13312463594003	1.05728	-3.221191	-3.929206
Trial1	1	1	noBlindfold	clockwise	practice	Guided	1	-0.5	-0.5	23.28972	0.30085	-1.45146	-1.30174	1.13320238526483	0.731866	-3.12386	-4.030811
Trial1	1	1	noBlindfold	clockwise	practice	Guided	1	-0.5	-0.5	23.30972	0.30063	-1.45147	-1.3018	1.13308943258385	-0.090622	-2.814938	-4.068706
Trial1	1	1	noBlindfold	clockwise	practice	Guided	1	-0.5	-0.5	23.32971	0.30049	-1.45145	-1.30184	1.13301876809949	-0.382379	-2.755693	-4.013386
Trial1	1	1	noBlindfold	clockwise	practice	Guided	1	-0.5	-0.5	23.34972	0.30036	-1.45142	-1.30187	1.13294827323074	-0.531716	-2.662593	-3.95644
Trial1	1	1	noBlindfold	clockwise	practice	Guided	1	-0.5	-0.5	23.36972	0.30026	-1.4514	-1.3019	1.13289881993801	-0.766097	-2.573726	-3.999636
Trial1	1	1	noBlindfold	clockwise	practice	Guided	1	-0.5	-0.5	23.38972	0.30014	-1.45136	-1.30188	1.13279989160459	-1.029123	-2.518712	-3.888441
Trial1	1	1	noBlindfold	clockwise	practice	Guided	1	-0.5	-0.5	23.40971	0.29964	-1.45123	-1.30182	1.13240430303394	-1.559223	-2.142082	-3.565281
Trial1	1	1	noBlindfold	clockwise	practice	Guided	1	-0.5	-0.5	23.42972	0.29875	-1.45113	-1.30173	1.13171215266758	-1.778207	-1.97281	-3.338572
Trial1	1	1	noBlindfold	clockwise	practice	Guided	1	-0.5	-0.5	23.44972	0.29708	-1.45102	-1.30165	1.13047739908109	-1.830539	-1.812002	-3.273029
Trial1	1	1	noBlindfold	clockwise	practice	Guided	1	-0.5	-0.5	23.46973	0.29452	-1.45091	-1.30161	1.12864546977393	-1.879363	-1.604643	-3.219635
Trial1	1	1	noBlindfold	clockwise	practice	Guided	1	-0.5	-0.5	23.48972	0.29089	-1.45082	-1.30169	1.12615008952154	-1.836288	-1.532703	-3.295617
Trial1	1	1	noBlindfold	clockwise	practice	Guided	1	-0.5	-0.5	23.50972	0.2812	-1.45079	-1.30168	1.11935891947212	-1.767583	-1.575021	-3.354621
Trial1	1	1	noBlindfold	clockwise	practice	Guided	1	-0.5	-0.5	23.52972	0.27495	-1.45077	-1.30165	1.11498435239697	-1.844113	-1.371894	-3.268011
Trial1	1	1	noBlindfold	clockwise	practice	Guided	1	-0.5	-0.5	23.54971	0.26799	-1.4507	-1.30166	1.11016543432872	-1.851812	-1.168768	-3.404729
Trial1	1	1	noBlindfold	clockwise	practice	Guided	1	-0.5	-0.5	23.56972	0.25982	-1.45062	-1.30156	1.10445675435554	-1.701671	-1.321113	-3.094673
Trial1	1	1	noBlindfold	clockwise	practice	Guided	1	-0.5	-0.5	23.58972	0.25103	-1.45063	-1.30141	1.09831879375647	-1.540977	-1.122218	-2.826372
Trial1	1	1	noBlindfold	clockwise	practice	Guided	1	-0.5	-0.5	23.60973	0.23058	-1.45051	-1.30144	1.08445986191601	-1.599786	-1.054509	-2.895214
Trial1	1	1	noBlindfold	clockwise	practice	Guided	1	-0.5	-0.5	23.62971	0.21987	-1.45052	-1.30148	1.07730353461536	-1.481868	-1.113755	-2.96474
Trial1	1	1	noBlindfold	clockwise	practice	Guided	1	-0.5	-0.5	23.64972	0.20824	-1.45055	-1.30152	1.06959721171473	-1.426664	-1.041814	-3.03215
Trial1	1	1	noBlindfold	clockwise	practice	Guided	1	-0.5	-0.5	23.66972	0.19566	-1.45054	-1.30155	1.06133175274156	-1.509629	-0.982569	-3.119977
Trial1	1	1	noBlindfold	clockwise	practice	Guided	1	-0.5	-0.5	23.68971	0.18282	-1.45051	-1.30157	1.05297554978864	-1.416991	-0.965642	-3.127459
Trial1	1	1	noBlindfold	clockwise	practice	Guided	1	-0.5	-0.5	23.70972	0.15508	-1.45052	-1.30155	1.03518696607996	-1.277992	-1.139145	-3.097902
Trial1	1	1	noBlindfold	clockwise	practice	Guided	1	-0.5	-0.5	23.72972	0.14073	-1.45056	-1.30154	1.02615853688798	-1.240064	-1.181463	-3.065176
Trial1	1	1	noBlindfold	clockwise	practice	Guided	1	-0.5	-0.5	23.74973	0.12602	-1.4506	-1.30159	1.01707802259591	-1.213312	-1.270331	-3.176183
Trial1	1	1	noBlindfold	clockwise	practice	Guided	1	-0.5	-0.5	23.76971	0.11007	-1.45062	-1.30166	1.00739469130318	-1.253194	-1.249172	-3.349916
Trial1	1	1	noBlindfold	clockwise	practice	Guided	1	-0.5	-0.5	23.78972	0.095185	-1.45062	-1.30167	0.998458861187473	-1.290123	-1.160304	-3.406471
Trial1	1	1	noBlindfold	clockwise	practice	Guided	1	-0.5	-0.5	23.80972	0.063646	-1.4506	-1.30166	0.979977280891405	-1.119111	-1.29149	-3.28999
Trial1	1	1	noBlindfold	clockwise	practice	Guided	1	-0.5	-0.5	23.82971	0.047086	-1.45064	-1.30165	0.970538870469194	-0.948546	-1.393053	-3.270159
Trial1	1	1	noBlindfold	clockwise	practice	Guided	1	-0.5	-0.5	23.84972	0.030909	-1.45068	-1.30165	0.961512855596356	-1.018047	-1.43114	-3.301487
Trial1	1	1	noBlindfold	clockwise	practice	Guided	1	-0.5	-0.5	23.86972	0.014155	-1.4507	-1.30166	0.952372839602134	-1.110121	-1.363431	-3.3075
Trial1	1	1	noBlindfold	clockwise	practice	Guided	1	-0.5	-0.5	23.88972	-0.002744	-1.45068	-1.30164	0.943339956358228	-1.166786	-1.278795	-3.334276
Trial1	1	1	noBlindfold	clockwise	practice	Guided	1	-0.5	-0.5	23.90971	-0.035724	-1.45063	-1.30163	0.926370818929613	-1.119258	-1.266099	-3.283106
Trial1	1	1	noBlindfold	clockwise	practice	Guided	1	-0.5	-0.5	23.92972	-0.053292	-1.45062	-1.30161	0.917674571501139	-1.153131	-1.223781	-3.196437
Trial1	1	1	noBlindfold	clockwise	practice	Guided	1	-0.5	-0.5	23.94972	-0.070416	-1.45062	-1.30161	0.909461923845827	-0.964987	-1.253404	-3.23735
Trial1	1	1	noBlindfold	clockwise	practice	Guided	1	-0.5	-0.5	23.96973	-0.088061	-1.45065	-1.30164	0.901288233235384	-0.911287	-1.346504	-3.269439
Trial1	1	1	noBlindfold	clockwise	practice	Guided	1	-0.5	-0.5	23.98972	-0.10514	-1.45069	-1.3016	0.893575372375316	-0.866943	-1.405749	-3.364671
Trial1	1	1	noBlindfold	clockwise	practice	Guided	1	-0.5	-0.5	24.00972	-0.13944	-1.45069	-1.30151	0.878875387584354	-0.937072	-1.232245	-2.96051
Trial1	1	1	noBlindfold	clockwise	practice	Guided	1	-0.5	-0.5	24.02972	-0.15626	-1.45064	-1.30149	0.872091462123706	-0.847078	-1.24494	-2.993648
Trial1	1	1	noBlindfold	clockwise	practice	Guided	1	-0.5	-0.5	24.04971	-0.17311	-1.45063	-1.3015	0.865597746026837	-0.881627	-1.452299	-3.03785
Trial1	1	1	noBlindfold	clockwise	practice	Guided	1	-0.5	-0.5	24.06972	-0.18995	-1.45069	-1.30153	0.859407555511527	-1.099097	-1.528471	-3.080412
Trial1	1	1	noBlindfold	clockwise	practice	Guided	1	-0.5	-0.5	24.08972	-0.20728	-1.45072	-1.30153	0.853308471694299	-1.192034	-1.33804	-3.102975
Trial1	1	1	noBlindfold	clockwise	practice	Guided	1	-0.5	-0.5	24.10973	-0.24104	-1.4507	-1.30151	0.842305597397947	-0.91416	-1.363431	-3.024898
Trial1	1	1	noBlindfold	clockwise	practice	Guided	1	-0.5	-0.5	24.12971	-0.25848	-1.45069	-1.30152	0.83711780121745	-0.940664	-1.490385	-3.064893
Trial1	1	1	noBlindfold	clockwise	practice	Guided	1	-0.5	-0.5	24.14972	-0.27586	-1.45072	-1.30154	0.832289092483814	-0.827728	-1.625802	-3.062165
Trial1	1	1	noBlindfold	clockwise	practice	Guided	1	-0.5	-0.5	24.16972	-0.29305	-1.45078	-1.30153	0.827815591033459	-0.815537	-1.566557	-3.027423
Trial1	1	1	noBlindfold	clockwise	practice	Guided	1	-0.5	-0.5	24.18971	-0.30898	-1.45082	-1.30156	0.824006649512121	-0.742376	-1.515776	-3.015109
Trial1	1	1	noBlindfold	clockwise	practice	Guided	1	-0.5	-0.5	24.20972	-0.34132	-1.45078	-1.30155	0.817105623816581	-1.033634	-1.452299	-3.155555
Trial1	1	1	noBlindfold	clockwise	practice	Guided	1	-0.5	-0.5	24.22972	-0.35789	-1.45075	-1.30152	0.814020603921757	-0.861563	-1.558094	-3.044312
Trial1	1	1	noBlindfold	clockwise	practice	Guided	1	-0.5	-0.5	24.24973	-0.3739	-1.45076	-1.30151	0.811368993911418	-0.809868	-1.613107	-3.032789
Trial1	1	1	noBlindfold	clockwise	practice	Guided	1	-0.5	-0.5	24.26971	-0.39071	-1.4508	-1.30151	0.808926905392749	-0.819242	-1.685048	-3.081327
Trial1	1	1	noBlindfold	clockwise	practice	Guided	1	-0.5	-0.5	24.28972	-0.40634	-1.45082	-1.30145	0.806904157976293	-0.930373	-1.579253	-2.924362
Trial1	1	1	noBlindfold	clockwise	practice	Guided	1	-0.5	-0.5	24.30972	-0.43665	-1.45077	-1.30141	0.803910032275765	-1.009323	-1.511544	-2.796522
Trial1	1	1	noBlindfold	clockwise	practice	Guided	1	-0.5	-0.5	24.32971	-0.45285	-1.45077	-1.30141	0.802795886828717	-1.064024	-1.426908	-2.787141
Trial1	1	1	noBlindfold	clockwise	practice	Guided	1	-0.5	-0.5	24.34972	-0.46771	-1.45074	-1.3014	0.802050314996409	-1.117644	-1.397285	-2.846312
Trial1	1	1	noBlindfold	clockwise	practice	Guided	1	-0.5	-0.5	24.36972	-0.48316	-1.45072	-1.30136	0.801536931998714	-1.109395	-1.452299	-2.703391
Trial1	1	1	noBlindfold	clockwise	practice	Free	1	-0.5	-0.5	0	-0.56835	-1.4511	-1.29967	0.802585698446344	-1.680023	-2.315339	1.048785
Trial1	1	1	noBlindfold	clockwise	practice	Free	1	-0.5	-0.5	0.004440308	-0.56834	-1.4511	-1.29962	0.802534959677794	-1.668391	-2.29418	1.140558
Trial1	1	1	noBlindfold	clockwise	practice	Free	1	-0.5	-0.5	0.02444458	-0.56834	-1.4511	-1.29921	0.802126607566388	-1.666369	-2.273021	1.452147
Trial1	1	1	noBlindfold	clockwise	practice	Free	1	-0.5	-0.5	0.04444885	-0.56883	-1.45112	-1.29801	0.800972975670484	-1.699007	-2.311107	1.319902
Trial1	1	1	noBlindfold	clockwise	practice	Free	1	-0.5	-0.5	0.06445313	-0.57041	-1.45115	-1.29608	0.799187784821972	-1.577037	-2.488843	1.10837
Trial1	1	1	noBlindfold	clockwise	practice	Free	1	-0.5	-0.5	0.08444214	-0.57297	-1.45124	-1.29353	0.796877944087157	-0.970053	-2.704665	1.168366
Trial1	1	1	noBlindfold	clockwise	practice	Free	1	-0.5	-0.5	0.1044464	-0.57595	-1.45132	-1.28775	0.791402854456742	-0.54415	-2.713128	0.893293
Trial1	1	1	noBlindfold	clockwise	practice	Free	1	-0.5	-0.5	0.1244507	-0.58165	-1.45147	-1.28465	0.788886746032617	-0.573677	-3.081295	0.626544
Trial1	1	1	noBlindfold	clockwise	practice	Free	1	-0.5	-0.5	0.1444397	-0.58476	-1.45151	-1.28156	0.786142730029926	-1.001457	-2.823155	0.831648
Trial1	1	1	noBlindfold	clockwise	practice	Free	1	-0.5	-0.5	0.164444	-0.58792	-1.45142	-1.27796	0.782912256132898	-1.263747	-2.539625	0.864219
Trial1	1	1	noBlindfold	clockwise	practice	Free	1	-0.5	-0.5	0.1844482	-0.5918	-1.4513	-1.27417	0.779593678298772	-1.285804	-2.50577	0.862515
Trial1	1	1	noBlindfold	clockwise	practice	Free	1	-0.5	-0.5	0.2044525	-0.59645	-1.45125	-1.26612	0.772167337375827	-1.06973	-2.59887	0.700826
Trial1	1	1	noBlindfold	clockwise	practice	Free	1	-0.5	-0.5	0.2244415	-0.6066	-1.45138	-1.26225	0.76966781030264	-0.784862	-2.873937	0.372384
Trial1	1	1	noBlindfold	clockwise	practice	Free	1	-0.5	-0.5	0.2444458	-0.61199	-1.45145	-1.25846	0.766683372811319	-0.784245	-2.988195	0.514436
Trial1	1	1	noBlindfold	clockwise	practice	Free	1	-0.5	-0.5	0.2644501	-0.61731	-1.45148	-1.25465	0.76371357897219	-0.953088	-2.933182	0.4992
Trial1	1	1	noBlindfold	clockwise	practice	Free	1	-0.5	-0.5	0.2844543	-0.62301	-1.45148	-1.25065	0.760662061029488	-1.189824	-2.950109	0.640717
Trial1	1	1	noBlindfold	clockwise	practice	Free	1	-0.5	-0.5	0.3044434	-0.62892	-1.45146	-1.24211	0.753224819471944	-1.120511	-2.878169	0.608485
Trial1	1	1	noBlindfold	clockwise	practice	Free	1	-0.5	-0.5	0.3244476	-0.64173	-1.45142	-1.23745	0.750945994615107	-0.861427	-2.869705	0.800428
Trial1	1	1	noBlindfold	clockwise	practice	Free	1	-0.5	-0.5	0.3444519	-0.64858	-1.45145	-1.23745	0.752268908637597	-0.638822	-3.064368	0.933134
Trial1	1	1	noBlindfold	clockwise	practice	Free	1	-0.5	-0.5	0.3644409	-0.6553299	-1.45152	-1.22711	0.743516230022248	-0.555095	-3.0686	0.959978
Trial1	1	1	noBlindfold	clockwise	practice	Free	1	-0.5	-0.5	0.3844452	-0.66152	-1.45153	-1.22101	0.738880293554559	-0.654614	-3.009354	1.112852
Trial1	1	1	noBlindfold	clockwise	practice	Free	1	-0.5	-0.5	0.4044495	-0.66823	-1.45149	-1.20806	0.727770796749906	-0.717117	-2.873937	1.073272
Trial1	1	1	noBlindfold	clockwise	practice	Free	1	-0.5	-0.5	0.4244537	-0.68125	-1.4514	-1.20088	0.723936751985991	-1.023967	-2.704665	1.116572
Trial1	1	1	noBlindfold	clockwise	practice	Free	1	-0.5	-0.5	0.4444427	-0.68822	-1.45136	-1.19329	0.718385531920957	-0.959939	-2.797764	1.132248
Trial1	1	1	noBlindfold	clockwise	practice	Free	1	-0.5	-0.5	0.464447	-0.69551	-1.45136	-1.18538	0.712720048940624	-0.825896	-2.797764	0.96905
Trial1	1	1	noBlindfold	clockwise	practice	Free	1	-0.5	-0.5	0.4844513	-0.70294	-1.4514	-1.17695	0.706714872450208	-0.610102	-2.916255	1.026514
Trial1	1	1	noBlindfold	clockwise	practice	Free	1	-0.5	-0.5	0.5044403	-0.7106	-1.45145	-1.16014	0.692919244617983	-0.622891	-2.933182	0.921456
Trial1	1	1	noBlindfold	clockwise	practice	Free	1	-0.5	-0.5	0.5244446	-0.7255599	-1.45146	-1.15139	0.68933748366323	-0.719961	-2.958573	0.73879
Trial1	1	1	noBlindfold	clockwise	practice	Free	1	-0.5	-0.5	0.5444489	-0.73336	-1.45146	-1.1428	0.68384844228638	-0.916831	-2.806228	0.861269
Trial1	1	1	noBlindfold	clockwise	practice	Free	1	-0.5	-0.5	0.5644531	-0.74122	-1.45142	-1.13379	0.678142220887915	-1.202543	-2.759678	0.858445
Trial1	1	1	noBlindfold	clockwise	practice	Free	1	-0.5	-0.5	0.5844421	-0.74958	-1.45138	-1.12478	0.672785464626515	-1.293091	-2.801996	0.966801
Trial1	1	1	noBlindfold	clockwise	practice	Free	1	-0.5	-0.5	0.6044464	-0.75875	-1.45138	-1.10617	0.659085379716528	-1.114258	-2.823155	0.996136
Trial1	1	1	noBlindfold	clockwise	practice	Free	1	-0.5	-0.5	0.6244507	-0.77766	-1.45145	-1.09657	0.658020413924786	-0.952905	-2.903559	0.648189
Trial1	1	1	noBlindfold	clockwise	practice	Free	1	-0.5	-0.5	0.6444397	-0.78774	-1.45148	-1.08697	0.653703335393436	-0.76734	-2.950109	0.738994
Trial1	1	1	noBlindfold	clockwise	practice	Free	1	-0.5	-0.5	0.664444	-0.7979	-1.45147	-1.07769	0.649977049428303	-0.763395	-2.907791	0.595749
Trial1	1	1	noBlindfold	clockwise	practice	Free	1	-0.5	-0.5	0.6844482	-0.80776	-1.45146	-1.06845	0.646414411000995	-0.730073	-3.026282	0.695022
Trial1	1	1	noBlindfold	clockwise	practice	Free	1	-0.5	-0.5	0.7044525	-0.8176399	-1.45151	-1.04949	0.634692341602738	-0.807108	-3.077063	0.669397
Trial1	1	1	noBlindfold	clockwise	practice	Free	1	-0.5	-0.5	0.7244415	-0.83764	-1.45145	-1.04006	0.636918873793722	-0.994535	-2.865473	0.633
Trial1	1	1	noBlindfold	clockwise	practice	Free	1	-0.5	-0.5	0.7444611	-0.84826	-1.45143	-1.0304	0.634514946652278	-0.86527	-2.988195	0.678
Trial1	1	1	noBlindfold	clockwise	practice	Free	1	-0.5	-0.5	0.7644501	-0.859	-1.45147	-1.02147	0.633097092848349	-0.817144	-2.895096	0.530084
Trial1	1	1	noBlindfold	clockwise	practice	Free	1	-0.5	-0.5	0.7844391	-0.86912	-1.45145	-1.01215	0.631305889821181	-0.713665	-2.878169	0.455038
Trial1	1	1	noBlindfold	clockwise	practice	Free	1	-0.5	-0.5	0.8044586	-0.87982	-1.45146	-0.99438	0.623437892563105	-0.616463	-3.077063	0.539489
Trial1	1	1	noBlindfold	clockwise	practice	Free	1	-0.5	-0.5	0.8244476	-0.90017	-1.45151	-0.9853799	0.629070492397336	-0.621647	-3.072831	0.645894
Trial1	1	1	noBlindfold	clockwise	practice	Free	1	-0.5	-0.5	0.8444366	-0.91045	-1.45152	-0.97641	0.628836742420022	-0.723158	-3.064368	0.604985
Trial1	1	1	noBlindfold	clockwise	practice	Free	1	-0.5	-0.5	0.8644562	-0.92066	-1.45151	-0.96787	0.62917178535571	-0.665975	-2.899328	0.76735
Trial1	1	1	noBlindfold	clockwise	practice	Free	1	-0.5	-0.5	0.8844452	-0.93023	-1.45145	-0.95865	0.628854265634193	-0.785594	-2.852778	0.764105
Trial1	1	1	noBlindfold	clockwise	practice	Free	1	-0.5	-0.5	0.9044342	-0.94045	-1.45143	-0.9403	0.622784264748218	-0.71645	-2.983964	0.802808
Trial1	1	1	noBlindfold	clockwise	practice	Free	1	-0.5	-0.5	0.9244537	-0.9601099	-1.45152	-0.93053	0.630124753428498	-0.677791	-2.967036	1.033276
Trial1	1	1	noBlindfold	clockwise	practice	Free	1	-0.5	-0.5	0.9444427	-0.97011	-1.45149	-0.9208	0.63093266408422	-0.689307	-3.013586	0.972576
Trial1	1	1	noBlindfold	clockwise	practice	Free	1	-0.5	-0.5	0.9644318	-0.97981	-1.4515	-0.91034	0.631345040618314	-0.648273	-3.047441	1.188664
Trial1	1	1	noBlindfold	clockwise	practice	Free	1	-0.5	-0.5	0.9844513	-0.98981	-1.45151	-0.89967	0.632178723943615	-0.874737	-2.983964	1.29031
Trial1	1	1	noBlindfold	clockwise	practice	Free	1	-0.5	-0.5	1.00444	-0.9996099	-1.4515	-0.87643	0.625547460588701	-0.879208	-3.119381	1.246054
Trial1	1	1	noBlindfold	clockwise	practice	Free	1	-0.5	-0.5	1.02446	-1.01971	-1.45157	-0.86424	0.634641096516705	-1.010283	-3.02205	1.337136
Trial1	1	1	noBlindfold	clockwise	practice	Free	1	-0.5	-0.5	1.044449	-1.03039	-1.45155	-0.85167	0.636384587782963	-0.812484	-3.132077	1.262706
Trial1	1	1	noBlindfold	clockwise	practice	Free	1	-0.5	-0.5	1.064438	-1.04087	-1.45155	-0.83822	0.637913161564554	-0.745474	-3.026282	1.334988
Trial1	1	1	noBlindfold	clockwise	practice	Free	1	-0.5	-0.5	1.084457	-1.05171	-1.45153	-0.82469	0.640162104926465	-0.690621	-3.064368	1.442991
Trial1	1	1	noBlindfold	clockwise	practice	Free	1	-0.5	-0.5	1.104446	-1.06224	-1.45155	-0.79609	0.635439308548152	-0.554112	-3.390216	1.570971
Trial1	1	1	noBlindfold	clockwise	practice	Free	1	-0.5	-0.5	1.124435	-1.08297	-1.45165	-0.78054	0.64695963323317	-0.672932	-3.275958	1.663315
Trial1	1	1	noBlindfold	clockwise	practice	Free	1	-0.5	-0.5	1.144455	-1.09368	-1.45165	-0.76499	0.650134997402975	-0.872874	-3.165931	1.398319
Trial1	1	1	noBlindfold	clockwise	practice	Free	1	-0.5	-0.5	1.164444	-1.10424	-1.45163	-0.74843	0.653317187848977	-0.820744	-3.28019	1.591951
Trial1	1	1	noBlindfold	clockwise	practice	Free	1	-0.5	-0.5	1.184433	-1.1153	-1.45163	-0.73197	0.657574408605544	-0.920503	-3.263262	1.380703
Trial1	1	1	noBlindfold	clockwise	practice	Free	1	-0.5	-0.5	1.204453	-1.12624	-1.45165	-0.69836	0.656904279668277	-0.80342	-3.432534	1.337824
Trial1	1	1	noBlindfold	clockwise	practice	Free	1	-0.5	-0.5	1.224442	-1.14829	-1.45176	-0.68084	0.673040065761879	-0.728805	-3.551025	1.200246
Trial1	1	1	noBlindfold	clockwise	practice	Free	1	-0.5	-0.5	1.244461	-1.15966	-1.45179	-0.66369	0.679665872388093	-0.762304	-3.65682	1.272942
Trial1	1	1	noBlindfold	clockwise	practice	Free	1	-0.5	-0.5	1.26445	-1.17073	-1.45181	-0.64634	0.686508649007852	-0.93783	-3.559488	1.365648
Trial1	1	1	noBlindfold	clockwise	practice	Free	1	-0.5	-0.5	1.284439	-1.18197	-1.45181	-0.62815	0.693905984641391	-1.009349	-3.673747	1.483197
Trial1	1	1	noBlindfold	clockwise	practice	Free	1	-0.5	-0.5	1.304459	-1.19379	-1.45181	-0.592	0.699863207026204	-1.010599	-3.559488	1.43506
Trial1	1	1	noBlindfold	clockwise	practice	Free	1	-0.5	-0.5	1.324448	-1.21737	-1.45182	-0.57371	0.721146956116511	-0.751445	-3.758383	1.33801
Trial1	1	1	noBlindfold	clockwise	practice	Free	1	-0.5	-0.5	1.344437	-1.22924	-1.45186	-0.55489	0.731302810470558	-0.600821	-3.732992	1.089017
Trial1	1	1	noBlindfold	clockwise	practice	Free	1	-0.5	-0.5	1.364456	-1.24126	-1.45189	-0.53672	0.742169000590728	-0.450398	-3.885337	1.077849
Trial1	1	1	noBlindfold	clockwise	practice	Free	1	-0.5	-0.5	1.384445	-1.25262	-1.45192	-0.51815	0.75283891894209	-0.421863	-3.944582	1.054041
Trial1	1	1	noBlindfold	clockwise	practice	Free	1	-0.5	-0.5	1.404434	-1.26396	-1.45196	-0.48264	0.764157220177509	-0.374883	-3.855714	0.887977
Trial1	1	1	noBlindfold	clockwise	practice	Free	1	-0.5	-0.5	1.424454	-1.28528	-1.45196	-0.4646	0.786077490919933	-0.523332	-3.919191	0.945475
Trial1	1	1	noBlindfold	clockwise	practice	Free	1	-0.5	-0.5	1.444443	-1.29609	-1.45195	-0.44661	0.797878305680612	-0.592527	-3.82186	1.089379
Trial1	1	1	noBlindfold	clockwise	practice	Free	1	-0.5	-0.5	1.464432	-1.30647	-1.45192	-0.42915	0.809576210211949	-0.439915	-3.936119	1.227257
Trial1	1	1	noBlindfold	clockwise	practice	Free	1	-0.5	-0.5	1.484451	-1.31667	-1.45196	-0.41175	0.821424400888966	-0.428837	-3.978437	1.114917
Trial1	1	1	noBlindfold	clockwise	practice	Free	1	-0.5	-0.5	1.50444	-1.32693	-1.45201	-0.37585	0.836197537089348	-0.419523	-4.19849	1.303063
Trial1	1	1	noBlindfold	clockwise	practice	Free	1	-0.5	-0.5	1.52446	-1.34637	-1.45206	-0.35898	0.858037753498511	-0.479483	-4.071536	1.189785
Trial1	1	1	noBlindfold	clockwise	practice	Free	1	-0.5	-0.5	1.544449	-1.35563	-1.45205	-0.34162	0.870164921497125	-0.534759	-4.160404	1.17717
Trial1	1	1	noBlindfold	clockwise	practice	Free	1	-0.5	-0.5	1.564438	-1.36475	-1.45206	-0.32425	0.882428729256893	-0.4198	-4.075768	1.257099
Trial1	1	1	noBlindfold	clockwise	practice	Free	1	-0.5	-0.5	1.584457	-1.37368	-1.45206	-0.30631	0.894892364008486	-0.377869	-4.219649	1.39267
Trial1	1	1	noBlindfold	clockwise	practice	Free	1	-0.5	-0.5	1.604446	-1.38266	-1.45209	-0.27108	0.91186231363102	-0.381238	-4.215417	1.225506
Trial1	1	1	noBlindfold	clockwise	practice	Free	1	-0.5	-0.5	1.624435	-1.39933	-1.45218	-0.25394	0.932384049178148	-0.332594	-4.397385	1.281592
Trial1	1	1	noBlindfold	clockwise	practice	Free	1	-0.5	-0.5	1.644455	-1.40745	-1.45221	-0.23703	0.944784976783558	-0.228009	-4.367762	1.053047
Trial1	1	1	noBlindfold	clockwise	practice	Free	1	-0.5	-0.5	1.664444	-1.41504	-1.45222	-0.22033	0.956824717564804	-0.330733	-4.511643	1.149879
Trial1	1	1	noBlindfold	clockwise	practice	Free	1	-0.5	-0.5	1.684433	-1.42236	-1.45222	-0.20329	0.968909019949312	-0.365668	-4.384689	1.128741
Trial1	1	1	noBlindfold	clockwise	practice	Free	1	-0.5	-0.5	1.704453	-1.4297	-1.45223	-0.1702	0.986463347770083	-0.498554	-4.498948	1.337143
Trial1	1	1	noBlindfold	clockwise	practice	Free	1	-0.5	-0.5	1.724442	-1.44375	-1.45223	-0.15303	1.00551084933436	-0.507121	-4.427007	1.480723
Trial1	1	1	noBlindfold	clockwise	practice	Free	1	-0.5	-0.5	1.744461	-1.45094	-1.45224	-0.13582	1.01828984396549	-0.35689	-4.634366	1.502128
Trial1	1	1	noBlindfold	clockwise	practice	Free	1	-0.5	-0.5	1.76445	-1.45818	-1.45226	-0.1192	1.03107587173976	-0.322749	-4.524339	1.175691
Trial1	1	1	noBlindfold	clockwise	practice	Free	1	-0.5	-0.5	1.784439	-1.46438	-1.45227	-0.10266	1.04302824009089	-0.170673	-4.608975	1.325894
Trial1	1	1	noBlindfold	clockwise	practice	Free	1	-0.5	-0.5	1.804459	-1.4707	-1.45228	-0.069653	1.06181781687556	-0.181126	-4.452398	1.311912
Trial1	1	1	noBlindfold	clockwise	practice	Free	1	-0.5	-0.5	1.824448	-1.48269	-1.45223	-0.05269	1.0797063614613	-0.11462	-4.558193	1.379363
Trial1	1	1	noBlindfold	clockwise	practice	Free	1	-0.5	-0.5	1.844437	-1.48801	-1.45225	-0.036284	1.09141932823833	-0.156208	-4.494716	1.238895
Trial1	1	1	noBlindfold	clockwise	practice	Free	1	-0.5	-0.5	1.864456	-1.49309	-1.45226	-0.019822	1.10308589420826	-0.277535	-4.528571	1.537859
Trial1	1	1	noBlindfold	clockwise	practice	Free	1	-0.5	-0.5	1.884445	-1.49801	-1.45223	-0.0027372	1.11503108958744	-0.464583	-4.41008	1.459859
Trial1	1	1	noBlindfold	clockwise	practice	Free	1	-0.5	-0.5	1.904434	-1.50306	-1.45221	0.03059	1.13474890513846	-0.320614	-4.427007	1.550549
Trial1	1	1	noBlindfold	clockwise	practice	Free	1	-0.5	-0.5	1.924454	-1.51265	-1.45227	0.047578	1.15121749219676	-0.167489	-4.528571	1.214721
Trial1	1	1	noBlindfold	clockwise	practice	Free	1	-0.5	-0.5	1.944443	-1.51705	-1.45229	0.063951	1.16294087992017	-0.028565	-4.579352	1.392341
Trial1	1	1	noBlindfold	clockwise	practice	Free	1	-0.5	-0.5	1.964432	-1.52118	-1.45227	0.080265	1.17452794282976	-0.124915	-4.422776	1.313513
Trial1	1	1	noBlindfold	clockwise	practice	Free	1	-0.5	-0.5	1.984451	-1.52514	-1.45225	0.097154	1.1863830621334	-0.344652	-4.50318	1.453159
Trial1	1	1	noBlindfold	clockwise	practice	Free	1	-0.5	-0.5	2.00444	-1.52909	-1.45224	0.1307	1.2069832551327	-0.310459	-4.511643	1.453928
Trial1	1	1	noBlindfold	clockwise	practice	Free	1	-0.5	-0.5	2.02446	-1.53702	-1.45227	0.14732	1.22247038685765	-0.094967	-4.663988	1.577302
Trial1	1	1	noBlindfold	clockwise	practice	Free	1	-0.5	-0.5	2.044449	-1.54071	-1.45229	0.16447	1.23474597802369	-0.0894	-4.498948	1.415794
Trial1	1	1	noBlindfold	clockwise	practice	Free	1	-0.5	-0.5	2.064438	-1.54407	-1.45226	0.18113	1.2466034904987	-0.067109	-4.477789	1.440877
Trial1	1	1	noBlindfold	clockwise	practice	Free	1	-0.5	-0.5	2.084457	-1.54724	-1.45225	0.19832	1.25871461474566	-0.253409	-4.579352	1.495363
Trial1	1	1	noBlindfold	clockwise	practice	Free	1	-0.5	-0.5	2.104446	-1.55043	-1.45225	0.23188	1.28025452843933	-0.2194	-4.367762	1.454619
Trial1	1	1	noBlindfold	clockwise	practice	Free	1	-0.5	-0.5	2.124435	-1.55631	-1.45226	0.24868	1.29472494128621	-0.095979	-4.587816	1.32471
Trial1	1	1	noBlindfold	clockwise	practice	Free	1	-0.5	-0.5	2.144455	-1.55915	-1.45229	0.26542	1.30677723436507	-0.037858	-4.579352	1.413917
Trial1	1	1	noBlindfold	clockwise	practice	Free	1	-0.5	-0.5	2.164444	-1.56173	-1.45229	0.28205	1.31866329073682	0.0074073	-4.587816	1.471744
Trial1	1	1	noBlindfold	clockwise	practice	Free	1	-0.5	-0.5	2.184433	-1.56412	-1.45228	0.29897	1.33067823792563	-0.064795	-4.545498	1.116282
Trial1	1	1	noBlindfold	clockwise	practice	Free	1	-0.5	-0.5	2.204453	-1.56641	-1.4523	0.33119	1.35207515532102	-0.151898	-4.757088	1.316068
Trial1	1	1	noBlindfold	clockwise	practice	Free	1	-0.5	-0.5	2.224442	-1.57067	-1.45233	0.348	1.36581047384313	-0.141084	-4.702074	1.244445
Trial1	1	1	noBlindfold	clockwise	practice	Free	1	-0.5	-0.5	2.244461	-1.57282	-1.45234	0.36321	1.37698007707232	-0.06789	-4.790942	1.38591
Trial1	1	1	noBlindfold	clockwise	practice	Free	1	-0.5	-0.5	2.26445	-1.57469	-1.45235	0.37875	1.38822201929011	-0.150447	-4.600511	1.290219
Trial1	1	1	noBlindfold	clockwise	practice	Free	1	-0.5	-0.5	2.284439	-1.57663	-1.45234	0.39468	1.3998515967179	-0.065847	-4.697843	1.464788
Trial1	1	1	noBlindfold	clockwise	practice	Free	1	-0.5	-0.5	2.304459	-1.57843	-1.45233	0.42514	1.42087829782927	-0.0063522	-4.642829	1.303657
Trial1	1	1	noBlindfold	clockwise	practice	Free	1	-0.5	-0.5	2.324448	-1.58168	-1.45238	0.44055	1.43341063638033	-0.112755	-4.782479	1.283082
Trial1	1	1	noBlindfold	clockwise	practice	Free	1	-0.5	-0.5	2.344437	-1.58327	-1.45238	0.45541	1.44439678334829	-0.112755	-4.630134	1.327216
Trial1	1	1	noBlindfold	clockwise	practice	Free	1	-0.5	-0.5	2.364456	-1.58477	-1.45235	0.47055	1.45557314452612	-0.047131	-4.83326	1.308934
Trial1	1	1	noBlindfold	clockwise	practice	Free	1	-0.5	-0.5	2.384445	-1.5862	-1.45237	0.48458	1.4660246161869	0.0019272	-4.647061	1.120456
Trial1	1	1	noBlindfold	clockwise	practice	Free	1	-0.5	-0.5	2.404434	-1.58746	-1.45236	0.51348	1.48650969279558	-0.153788	-4.71477	1.331686
Trial1	1	1	noBlindfold	clockwise	practice	Free	1	-0.5	-0.5	2.424454	-1.59018	-1.45234	0.52794	1.49838341259529	-0.089393	-4.854419	1.401464
Trial1	1	1	noBlindfold	clockwise	practice	Free	1	-0.5	-0.5	2.444443	-1.5915	-1.45237	0.54179	1.50887334381322	-0.139191	-4.731697	1.241466
Trial1	1	1	noBlindfold	clockwise	practice	Free	1	-0.5	-0.5	2.464432	-1.59279	-1.45238	0.55567	1.51941738771053	-0.039071	-4.748624	1.58021
Trial1	1	1	noBlindfold	clockwise	practice	Free	1	-0.5	-0.5	2.484451	-1.59406	-1.45236	0.57007	1.53036508314869	-0.224756	-4.634366	1.573316
Trial1	1	1	noBlindfold	clockwise	practice	Free	1	-0.5	-0.5	2.50444	-1.59541	-1.45235	0.59862	1.55141514227914	-0.105274	-4.900969	1.534897
Trial1	1	1	noBlindfold	clockwise	practice	Free	1	-0.5	-0.5	2.52446	-1.59811	-1.45243	0.61236	1.56307086155429	-0.154348	-4.837492	1.594321
Trial1	1	1	noBlindfold	clockwise	practice	Free	1	-0.5	-0.5	2.544449	-1.59943	-1.45243	0.62705	1.57448024614408	-0.207134	-4.845956	1.610269
Trial1	1	1	noBlindfold	clockwise	practice	Free	1	-0.5	-0.5	2.564438	-1.6009	-1.45242	0.64147	1.58585448942505	-0.172858	-4.83326	1.662413
Trial1	1	1	noBlindfold	clockwise	practice	Free	1	-0.5	-0.5	2.584457	-1.60238	-1.45241	0.65641	1.59766260076301	-0.029224	-4.875578	1.593779
Trial1	1	1	noBlindfold	clockwise	practice	Free	1	-0.5	-0.5	2.604446	-1.60375	-1.45244	0.68541	1.61971010435132	-0.011432	-4.854419	1.492481
Trial1	1	1	noBlindfold	clockwise	practice	Free	1	-0.5	-0.5	2.624435	-1.6062	-1.45245	0.69995	1.63204116040283	-0.071132	-4.693611	1.577232
Trial1	1	1	noBlindfold	clockwise	practice	Free	1	-0.5	-0.5	2.644455	-1.60734	-1.45239	0.71499	1.64389854636208	-0.059835	-4.867115	1.543108
Trial1	1	1	noBlindfold	clockwise	practice	Free	1	-0.5	-0.5	2.664444	-1.60842	-1.45244	0.72989	1.65566431171172	0.080667	-4.9983	1.407767
Trial1	1	1	noBlindfold	clockwise	practice	Free	1	-0.5	-0.5	2.684433	-1.60936	-1.45249	0.74422	1.66696221269654	0.00036612	-5.015228	1.491087
Trial1	1	1	noBlindfold	clockwise	practice	Free	1	-0.5	-0.5	2.704453	-1.61021	-1.4525	0.77242	1.68867370897466	-0.188222	-4.968678	1.281331
Trial1	1	1	noBlindfold	clockwise	practice	Free	1	-0.5	-0.5	2.724442	-1.6119	-1.45251	0.78637	1.70031454048973	-0.016574	-4.955982	1.392064
Trial1	1	1	noBlindfold	clockwise	practice	Free	1	-0.5	-0.5	2.744461	-1.61258	-1.45251	0.80053	1.71149421570708	0.096523	-5.222586	1.355141
Trial1	1	1	noBlindfold	clockwise	practice	Free	1	-0.5	-0.5	2.76445	-1.61311	-1.45257	0.81402	1.72210990373261	0.099838	-5.061777	1.277716
Trial1	1	1	noBlindfold	clockwise	practice	Free	1	-0.5	-0.5	2.784439	-1.61352	-1.45255	0.82825	1.73325549810537	-0.0060263	-5.032155	1.473506
Trial1	1	1	noBlindfold	clockwise	practice	Free	1	-0.5	-0.5	2.804459	-1.61389	-1.45253	0.85425	1.75349471642621	0.011715	-5.125254	1.406735
Trial1	1	1	noBlindfold	clockwise	practice	Free	1	-0.5	-0.5	2.824448	-1.61443	-1.45264	0.86746	1.76405810580601	0.204656	-5.243745	1.241166
Trial1	1	1	noBlindfold	clockwise	practice	Free	1	-0.5	-0.5	2.844437	-1.61447	-1.45268	0.88005	1.77386059327188	0.176369	-5.510348	1.39992
Trial1	1	1	noBlindfold	clockwise	practice	Free	1	-0.5	-0.5	2.864456	-1.61433	-1.45269	0.89253	1.783499669179	0.158974	-5.167572	1.489272
Trial1	1	1	noBlindfold	clockwise	practice	Free	1	-0.5	-0.5	2.884445	-1.61408	-1.45264	0.9053301	1.79335634733188	0.088249	-5.404553	1.542671
Trial1	1	1	noBlindfold	clockwise	practice	Free	1	-0.5	-0.5	2.904434	-1.61378	-1.45268	0.93033	1.81282926787739	0.015254	-5.408785	1.455938
Trial1	1	1	noBlindfold	clockwise	practice	Free	1	-0.5	-0.5	2.924454	-1.61321	-1.45266	0.94231	1.82194803962641	-0.13953	-5.239513	1.531071
Trial1	1	1	noBlindfold	clockwise	practice	Free	1	-0.5	-0.5	2.944443	-1.61307	-1.45266	0.95508	1.83198874184218	0.0028422	-5.472262	1.641566
Trial1	1	1	noBlindfold	clockwise	practice	Free	1	-0.5	-0.5	2.964432	-1.61293	-1.45269	0.96754	1.84181623520196	0.116125	-5.20989	1.685048
Trial1	1	1	noBlindfold	clockwise	practice	Free	1	-0.5	-0.5	2.984451	-1.61274	-1.45264	0.98042	1.85198103475464	0.1663	-5.345308	1.589845
Trial1	1	1	noBlindfold	clockwise	practice	Free	1	-0.5	-0.5	3.00444	-1.61243	-1.45267	1.00528	1.8717287864178	0.211594	-5.30299	1.498406
Trial1	1	1	noBlindfold	clockwise	practice	Free	1	-0.5	-0.5	3.02446	-1.61163	-1.45268	1.0178	1.88133939893465	-0.104118	-5.154877	1.62492
Trial1	1	1	noBlindfold	clockwise	practice	Free	1	-0.5	-0.5	3.044449	-1.61139	-1.45262	1.03089	1.89177479508958	-0.133625	-5.226818	1.842827
Trial1	1	1	noBlindfold	clockwise	practice	Free	1	-0.5	-0.5	3.064438	-1.61127	-1.4526	1.04408	1.90239428320358	-0.016886	-5.167572	1.641662
Trial1	1	1	noBlindfold	clockwise	practice	Free	1	-0.5	-0.5	3.084457	-1.61119	-1.45259	1.05684	1.91271893865756	0.035216	-5.332613	1.484378
Trial1	1	1	noBlindfold	clockwise	practice	Free	1	-0.5	-0.5	3.104446	-1.61111	-1.45265	1.08187	1.93310060257985	0.117467	-5.362235	1.457281
Trial1	1	1	noBlindfold	clockwise	practice	Free	1	-0.5	-0.5	3.124435	-1.61081	-1.4527	1.09462	1.94337640685354	-0.073534	-5.336844	1.467394
Trial1	1	1	noBlindfold	clockwise	practice	Free	1	-0.5	-0.5	3.144455	-1.61076	-1.45268	1.10689	1.95342854296229	-0.197636	-5.30299	1.499764
Trial1	1	1	noBlindfold	clockwise	practice	Free	1	-0.5	-0.5	3.164444	-1.61087	-1.45267	1.11896	1.96343168605549	-0.142074	-5.370699	1.309528
Trial1	1	1	noBlindfold	clockwise	practice	Free	1	-0.5	-0.5	3.184433	-1.61108	-1.45268	1.13113	1.97359668891303	-0.033312	-5.387626	1.309407
Trial1	1	1	noBlindfold	clockwise	practice	Free	1	-0.5	-0.5	3.204453	-1.61133	-1.4527	1.15467	1.99323537244162	0.0089607	-5.408785	1.507222
Trial1	1	1	noBlindfold	clockwise	practice	Free	1	-0.5	-0.5	3.224442	-1.61203	-1.45274	1.16619	2.00319744311434	-0.26708	-5.539971	1.569841
Trial1	1	1	noBlindfold	clockwise	practice	Free	1	-0.5	-0.5	3.244461	-1.61257	-1.45275	1.17781	2.01317121751323	-0.33543	-5.260672	1.712849
Trial1	1	1	noBlindfold	clockwise	practice	Free	1	-0.5	-0.5	3.26445	-1.61341	-1.45267	1.18953	2.0234113498801	-0.350095	-5.400321	1.762867
Trial1	1	1	noBlindfold	clockwise	practice	Free	1	-0.5	-0.5	3.284439	-1.61436	-1.45268	1.2012	2.03368628057789	-0.179309	-5.417249	1.498133
Trial1	1	1	noBlindfold	clockwise	practice	Free	1	-0.5	-0.5	3.304459	-1.61543	-1.45271	1.22463	2.05390669454921	-0.168679	-5.446871	1.442015
Trial1	1	1	noBlindfold	clockwise	practice	Free	1	-0.5	-0.5	3.324448	-1.6176	-1.45269	1.23654	2.06509096947459	-0.327464	-5.171804	1.603519
Trial1	1	1	noBlindfold	clockwise	practice	Free	1	-0.5	-0.5	3.344437	-1.61888	-1.45266	1.24816	2.0755615941445	-0.179708	-5.556898	1.660577
Trial1	1	1	noBlindfold	clockwise	practice	Free	1	-0.5	-0.5	3.364456	-1.62011	-1.45274	1.25971	2.0859592596824	-0.00098827	-5.544203	1.582718
Trial1	1	1	noBlindfold	clockwise	practice	Free	1	-0.5	-0.5	3.384445	-1.62118	-1.4528	1.27138	2.09638547569462	0.049602	-5.861588	1.418003
Trial1	1	1	noBlindfold	clockwise	practice	Free	1	-0.5	-0.5	3.404434	-1.62209	-1.45288	1.29336	2.11547305976021	0.0070966	-5.578057	1.466696
Trial1	1	1	noBlindfold	clockwise	practice	Free	1	-0.5	-0.5	3.424454	-1.62359	-1.45281	1.30385	2.12516565500567	0.113653	-5.624607	1.260588
Trial1	1	1	noBlindfold	clockwise	practice	Free	1	-0.5	-0.5	3.444443	-1.62412	-1.45279	1.31421	2.13424540927873	0.189552	-5.480726	1.150132
Trial1	1	1	noBlindfold	clockwise	practice	Free	1	-0.5	-0.5	3.464432	-1.62443	-1.45279	1.32407	2.14279583089559	0.358571	-5.831965	1.104983
Trial1	1	1	noBlindfold	clockwise	practice	Free	1	-0.5	-0.5	3.484451	-1.62446	-1.45286	1.33327	2.150648664788	0.085816	-5.497653	1.253189
Trial1	1	1	noBlindfold	clockwise	practice	Free	1	-0.5	-0.5	3.50444	-1.6244	-1.45281	1.35079	2.16557131408563	-0.025119	-5.497653	1.229779
Trial1	1	1	noBlindfold	clockwise	practice	Free	1	-0.5	-0.5	3.52446	-1.62424	-1.45283	1.35928	2.1727489331449	0.087477	-5.63307	1.520183
Trial1	1	1	noBlindfold	clockwise	practice	Free	1	-0.5	-0.5	3.544449	-1.6241	-1.45283	1.36789	2.18004899447174	-0.024846	-5.709243	1.43489
Trial1	1	1	noBlindfold	clockwise	practice	Free	1	-0.5	-0.5	3.564438	-1.62397	-1.45284	1.3762	2.18710651885288	0.08381	-5.628839	1.529974
Trial1	1	1	noBlindfold	clockwise	practice	Free	1	-0.5	-0.5	3.584457	-1.62382	-1.45278	1.38474	2.19436013236734	0.031367	-5.413017	1.634122
Trial1	1	1	noBlindfold	clockwise	practice	Free	1	-0.5	-0.5	3.604446	-1.62364	-1.45274	1.40086	2.20812942157069	0.143061	-5.645766	1.435893
Trial1	1	1	noBlindfold	clockwise	practice	Free	1	-0.5	-0.5	3.624435	-1.62289	-1.45281	1.40887	2.214648280102	0.400468	-5.60768	1.375412
Trial1	1	1	noBlindfold	clockwise	practice	Free	1	-0.5	-0.5	3.644455	-1.62219	-1.45283	1.41639	2.22077932345045	0.328218	-5.755793	1.249526
Trial1	1	1	noBlindfold	clockwise	practice	Free	1	-0.5	-0.5	3.664444	-1.62132	-1.45288	1.42377	2.22671278920818	0.272948	-5.857356	1.425078
Trial1	1	1	noBlindfold	clockwise	practice	Free	1	-0.5	-0.5	3.684433	-1.62039	-1.45292	1.4314	2.23284119638165	0.157962	-5.831965	1.951599
Trial1	1	1	noBlindfold	clockwise	practice	Free	1	-0.5	-0.5	3.704453	-1.61956	-1.45292	1.44883	2.2475216278469	-0.187726	-5.789647	2.306163
Trial1	1	1	noBlindfold	clockwise	practice	Free	1	-0.5	-0.5	3.724442	-1.61863	-1.45286	1.45832	2.25529382404677	0.120773	-5.599216	2.19742
Trial1	1	1	noBlindfold	clockwise	practice	Free	1	-0.5	-0.5	3.744461	-1.61826	-1.45283	1.46856	2.26400836617342	0.205687	-5.501885	2.083761
Trial1	1	1	noBlindfold	clockwise	practice	Free	1	-0.5	-0.5	3.76445	-1.61772	-1.45278	1.47879	2.27264340744218	0.333508	-5.51458	1.867523
Trial1	1	1	noBlindfold	clockwise	practice	Free	1	-0.5	-0.5	3.784439	-1.61697	-1.45278	1.48955	2.28165100321373	0.412773	-5.484957	1.839782
Trial1	1	1	noBlindfold	clockwise	practice	Free	1	-0.5	-0.5	3.804459	-1.61593	-1.45275	1.51057	2.29949817731127	0.328985	-5.451103	1.642407
Trial1	1	1	noBlindfold	clockwise	practice	Free	1	-0.5	-0.5	3.824448	-1.61335	-1.45279	1.52092	2.30730700530749	0.43601	-5.603448	1.474732
Trial1	1	1	noBlindfold	clockwise	practice	Free	1	-0.5	-0.5	3.844437	-1.61181	-1.4528	1.53131	2.31567302741148	0.364531	-5.692316	1.345118
Trial1	1	1	noBlindfold	clockwise	practice	Free	1	-0.5	-0.5	3.864456	-1.61014	-1.45286	1.54134	2.32367821878903	0.413739	-5.781183	1.29086
Trial1	1	1	noBlindfold	clockwise	practice	Free	1	-0.5	-0.5	3.884445	-1.60842	-1.45287	1.55058	2.33098120242503	0.245392	-5.683852	1.150715
Trial1	1	1	noBlindfold	clockwise	practice	Free	1	-0.5	-0.5	3.904434	-1.60668	-1.45288	1.56772	2.34525199699826	0.358886	-5.882747	1.123152
Trial1	1	1	noBlindfold	clockwise	practice	Free	1	-0.5	-0.5	3.924454	-1.6033	-1.45287	1.57573	2.3507287653272	0.313873	-5.853124	1.179677
Trial1	1	1	noBlindfold	clockwise	practice	Free	1	-0.5	-0.5	3.944443	-1.60161	-1.45291	1.58363	2.35691717472793	0.286432	-5.89121	1.209033
Trial1	1	1	noBlindfold	clockwise	practice	Free	1	-0.5	-0.5	3.964432	-1.59994	-1.45288	1.59117	2.36280763347824	0.186063	-5.544203	1.543264
Trial1	1	1	noBlindfold	clockwise	practice	Free	1	-0.5	-0.5	3.984451	-1.59844	-1.45281	1.59871	2.36878739020651	0.204175	-5.738865	1.27291
Trial1	1	1	noBlindfold	clockwise	practice	Free	1	-0.5	-0.5	4.00444	-1.59696	-1.45283	1.61275	2.38055327956892	0.385473	-5.764256	1.216343
Trial1	1	1	noBlindfold	clockwise	practice	Free	1	-0.5	-0.5	4.02446	-1.59389	-1.45286	1.6198	2.38540309217527	0.39026	-5.768488	1.373472
Trial1	1	1	noBlindfold	clockwise	practice	Free	1	-0.5	-0.5	4.044449	-1.59222	-1.45288	1.62659	2.39067558703157	0.368401	-5.721938	1.490317
Trial1	1	1	noBlindfold	clockwise	practice	Free	1	-0.5	-0.5	4.064438	-1.5906	-1.45286	1.63351	2.39609542434049	0.21097	-5.637302	1.722392
Trial1	1	1	noBlindfold	clockwise	practice	Free	1	-0.5	-0.5	4.084457	-1.5891	-1.45284	1.64057	2.40170339388739	0.181371	-5.637302	1.652799
Trial1	1	1	noBlindfold	clockwise	practice	Free	1	-0.5	-0.5	4.104446	-1.58766	-1.45285	1.655	2.41392404888237	0.350645	-5.874283	1.60908
Trial1	1	1	noBlindfold	clockwise	practice	Free	1	-0.5	-0.5	4.124435	-1.58484	-1.45293	1.66274	2.41957061669683	0.243007	-5.645766	1.921235
Trial1	1	1	noBlindfold	clockwise	practice	Free	1	-0.5	-0.5	4.144455	-1.58346	-1.45287	1.67073	2.42609856024659	0.044969	-5.569593	2.051853
Trial1	1	1	noBlindfold	clockwise	practice	Free	1	-0.5	-0.5	4.164444	-1.58219	-1.45281	1.6792	2.43311474658485	0.172517	-5.527275	2.013867
Trial1	1	1	noBlindfold	clockwise	practice	Free	1	-0.5	-0.5	4.184433	-1.58103	-1.45279	1.68866	2.44107723574918	0.283593	-5.654229	1.987353
Trial1	1	1	noBlindfold	clockwise	practice	Free	1	-0.5	-0.5	4.204453	-1.57966	-1.45281	1.707	2.45693201303138	0.383548	-5.675388	1.843528
Trial1	1	1	noBlindfold	clockwise	practice	Free	1	-0.5	-0.5	4.224442	-1.57663	-1.45284	1.717	2.4645935126834	0.45031	-5.603448	1.917651
Trial1	1	1	noBlindfold	clockwise	practice	Free	1	-0.5	-0.5	4.244461	-1.57494	-1.4528	1.72699	2.47284862497811	0.341115	-5.404553	1.850518
Trial1	1	1	noBlindfold	clockwise	practice	Free	1	-0.5	-0.5	4.26445	-1.57308	-1.45275	1.73709	2.48114343181185	0.553439	-5.535739	1.665002
Trial1	1	1	noBlindfold	clockwise	practice	Free	1	-0.5	-0.5	4.284439	-1.57105	-1.45275	1.74767	2.48981296954224	0.758794	-5.408785	1.767331
Trial1	1	1	noBlindfold	clockwise	practice	Free	1	-0.5	-0.5	4.304459	-1.56864	-1.45274	1.76915	2.50819322289888	0.566322	-5.484957	1.734374
Trial1	1	1	noBlindfold	clockwise	practice	Free	1	-0.5	-0.5	4.324448	-1.56335	-1.45273	1.77963	2.51543761108743	0.382416	-5.446871	1.593984
Trial1	1	1	noBlindfold	clockwise	practice	Free	1	-0.5	-0.5	4.344437	-1.56067	-1.45274	1.79076	2.52440140422605	0.470682	-5.700779	1.595347
Trial1	1	1	noBlindfold	clockwise	practice	Free	1	-0.5	-0.5	4.364456	-1.5577	-1.4528	1.80158	2.53298247044568	0.40457	-5.484957	1.612756
Trial1	1	1	noBlindfold	clockwise	practice	Free	1	-0.5	-0.5	4.384445	-1.55497	-1.45279	1.81218	2.54148348482728	0.46073	-5.738865	1.339381
Trial1	1	1	noBlindfold	clockwise	practice	Free	1	-0.5	-0.5	4.404434	-1.55209	-1.45284	1.83239	2.558698175466	0.675843	-5.705011	1.059383
Trial1	1	1	noBlindfold	clockwise	practice	Free	1	-0.5	-0.5	4.424454	-1.54579	-1.45289	1.84125	2.56420133511822	0.568153	-5.785415	1.19377
Trial1	1	1	noBlindfold	clockwise	practice	Free	1	-0.5	-0.5	4.444443	-1.54261	-1.45289	1.85023	2.57111190311575	0.395856	-5.755793	1.153593
Trial1	1	1	noBlindfold	clockwise	practice	Free	1	-0.5	-0.5	4.464432	-1.53946	-1.4529	1.85839	2.57730096078687	0.425041	-6.001237	0.987046
Trial1	1	1	noBlindfold	clockwise	practice	Free	1	-0.5	-0.5	4.484451	-1.53656	-1.45296	1.86625	2.58333040823322	0.369833	-5.903906	1.119549
Trial1	1	1	noBlindfold	clockwise	practice	Free	1	-0.5	-0.5	4.50444	-1.53374	-1.45295	1.87907	2.59395300319676	0.226795	-5.912369	0.747043
Trial1	1	1	noBlindfold	clockwise	practice	Free	1	-0.5	-0.5	4.52446	-1.52915	-1.45295	1.88371	2.59638657232123	0.118821	-5.929296	0.12395
Trial1	1	1	noBlindfold	clockwise	practice	Free	1	-0.5	-0.5	4.544449	-1.5274	-1.45299	1.88655	2.59830175800316	0.153717	-6.233986	-0.578412
Trial1	1	1	noBlindfold	clockwise	practice	Free	1	-0.5	-0.5	4.564438	-1.52607	-1.45312	1.88716	2.59833638967675	0.268589	-6.623312	-1.083075
Trial1	1	1	noBlindfold	clockwise	practice	Free	1	-0.5	-0.5	4.584457	-1.52546	-1.45325	1.88709	2.59803142871876	0.228565	-6.483662	-1.139862
Trial1	1	1	noBlindfold	clockwise	practice	Free	1	-0.5	-0.5	4.604446	-1.52545	-1.45327	1.88687	2.5978251748834	0.102467	-6.712179	-1.415603
Trial1	1	1	noBlindfold	clockwise	practice	Free	1	-0.5	-0.5	4.624435	-1.52543	-1.45325	1.88658	2.59755089684859	0.076618	-6.382099	-1.728517
Trial1	1	1	noBlindfold	clockwise	practice	Free	1	-0.5	-0.5	4.644455	-1.52541	-1.45318	1.886	2.59701014941986	0.254997	-6.217059	-1.95149
Trial1	1	1	noBlindfold	clockwise	practice	Free	1	-0.5	-0.5	4.664444	-1.52534	-1.45312	1.88478	2.59586158159639	0.253592	-6.153582	-2.224182
Trial1	1	1	noBlindfold	clockwise	practice	Free	1	-0.5	-0.5	4.684433	-1.5252	-1.45309	1.88241	2.59362925315638	0.19831	-6.250913	-3.000915
Trial1	1	1	noBlindfold	clockwise	practice	Free	1	-0.5	-0.5	4.704453	-1.525	-1.45312	1.87396	2.58579027829323	0.222196	-6.331317	-2.941795
Trial1	1	1	noBlindfold	clockwise	practice	Free	1	-0.5	-0.5	4.724442	-1.52449	-1.45312	1.86834	2.58042896077755	-0.17216	-6.05625	-2.625245
Trial1	1	1	noBlindfold	clockwise	practice	Free	1	-0.5	-0.5	4.744461	-1.52443	-1.45304	1.86168	2.57429397461948	-0.37946	-5.798111	-2.519306
Trial1	1	1	noBlindfold	clockwise	practice	Free	1	-0.5	-0.5	4.76445	-1.52468	-1.45296	1.85409	2.56743227913285	-0.42415	-5.861588	-2.813605
Trial1	1	1	noBlindfold	clockwise	practice	Free	1	-0.5	-0.5	4.784439	-1.52521	-1.45288	1.84501	2.55932172441902	-0.279195	-5.455335	-3.273947
Trial1	1	1	noBlindfold	clockwise	practice	Free	1	-0.5	-0.5	4.804459	-1.52597	-1.45274	1.82315	2.53961424367325	-0.471981	-4.985605	-3.068339
Trial1	1	1	noBlindfold	clockwise	practice	Free	1	-0.5	-0.5	4.824448	-1.52836	-1.45239	1.81193	2.53032490329613	-0.55267	-4.680915	-1.512823
Trial1	1	1	noBlindfold	clockwise	practice	Free	1	-0.5	-0.5	4.844437	-1.53	-1.45231	1.80068	2.52071985622356	-0.711997	-4.553961	-0.952023
Trial1	1	1	noBlindfold	clockwise	practice	Free	1	-0.5	-0.5	4.864456	-1.53219	-1.45226	1.78975	2.51164708809668	-0.559565	-4.62167	-1.380639
Trial1	1	1	noBlindfold	clockwise	practice	Free	1	-0.5	-0.5	4.884445	-1.53449	-1.45233	1.77845	2.5022997414475	-0.163545	-4.854419	-1.958737
Trial1	1	1	noBlindfold	clockwise	practice	Free	1	-0.5	-0.5	4.904434	-1.53661	-1.4524	1.7547	2.4815785603557	-0.043993	-4.520107	-1.827737
Trial1	1	1	noBlindfold	clockwise	practice	Free	1	-0.5	-0.5	4.924454	-1.54055	-1.45224	1.74304	2.47264485448591	-0.268011	-4.24504	-1.249791
Trial1	1	1	noBlindfold	clockwise	practice	Free	1	-0.5	-0.5	4.944443	-1.54249	-1.45214	1.73158	2.46307425644065	-0.390554	-4.067304	-0.809919
Trial1	1	1	noBlindfold	clockwise	practice	Free	1	-0.5	-0.5	4.964432	-1.54461	-1.45208	1.72153	2.45487381899369	-0.161421	-4.202722	0.053784
Trial1	1	1	noBlindfold	clockwise	practice	Free	1	-0.5	-0.5	4.984451	-1.54665	-1.45206	1.71271	2.44776657383136	-0.070673	-4.160404	0.206584
Trial1	1	1	noBlindfold	clockwise	practice	Free	1	-0.5	-0.5	5.00444	-1.54855	-1.4521	1.6982	2.43547537609301	-0.108708	-4.634366	0.013919
Trial1	1	1	noBlindfold	clockwise	practice	Free	1	-0.5	-0.5	5.02446	-1.55193	-1.45222	1.69214	2.43146752539561	-0.311731	-4.304285	-0.461046
Trial1	1	1	noBlindfold	clockwise	practice	Free	1	-0.5	-0.5	5.044449	-1.55349	-1.45219	1.68663	2.42717780010392	-0.017307	-4.249272	-0.77271
Trial1	1	1	noBlindfold	clockwise	practice	Free	1	-0.5	-0.5	5.064438	-1.55478	-1.45216	1.68116	2.42281235145592	0.183726	-4.380458	-1.041651
Trial1	1	1	noBlindfold	clockwise	practice	Free	1	-0.5	-0.5	5.084457	-1.55572	-1.45216	1.67527	2.41792154173009	0.189948	-4.312749	-1.628624
Trial1	1	1	noBlindfold	clockwise	practice	Free	1	-0.5	-0.5	5.104446	-1.55628	-1.45219	1.66338	2.40747582478117	0.109949	-4.422776	-1.300483
Trial1	1	1	noBlindfold	clockwise	practice	Free	1	-0.5	-0.5	5.124435	-1.55714	-1.4521	1.65827	2.40326343329258	-0.215123	-3.953046	-0.786061
Trial1	1	1	noBlindfold	clockwise	practice	Free	1	-0.5	-0.5	5.144455	-1.55764	-1.45201	1.65282	2.39859045934511	-0.101859	-4.03345	-0.832723
Trial1	1	1	noBlindfold	clockwise	practice	Free	1	-0.5	-0.5	5.164444	-1.55816	-1.45197	1.64745	2.39400169199261	0.249939	-3.944582	-1.283041
Trial1	1	1	noBlindfold	clockwise	practice	Free	1	-0.5	-0.5	5.184433	-1.55834	-1.452	1.64215	2.38932835991823	0.519906	-3.995364	-1.07168
Trial1	1	1	noBlindfold	clockwise	practice	Free	1	-0.5	-0.5	5.204453	-1.55806	-1.45199	1.63295	2.3809592730584	0.63687	-4.096927	-0.64025
Trial1	1	1	noBlindfold	clockwise	practice	Free	1	-0.5	-0.5	5.224442	-1.55609	-1.45205	1.62962	2.37710070194432	0.612422	-4.316981	-0.166834
Trial1	1	1	noBlindfold	clockwise	practice	Free	1	-0.5	-0.5	5.244461	-1.55469	-1.45214	1.62698	2.37411356208937	0.529737	-4.41008	-0.266332
Trial1	1	1	noBlindfold	clockwise	practice	Free	1	-0.5	-0.5	5.26445	-1.55327	-1.45218	1.62454	2.37129669098662	0.642116	-4.321212	-0.787315
Trial1	1	1	noBlindfold	clockwise	practice	Free	1	-0.5	-0.5	5.284439	-1.55172	-1.4522	1.62203	2.36835943468655	0.851618	-4.36353	-1.222221
Trial1	1	1	noBlindfold	clockwise	practice	Free	1	-0.5	-0.5	5.304459	-1.55	-1.45219	1.61547	2.36171832354764	0.947217	-4.316981	-1.380173
Trial1	1	1	noBlindfold	clockwise	practice	Free	1	-0.5	-0.5	5.324448	-1.54583	-1.45213	1.6115	2.3563090340548	0.972879	-4.257735	-1.685762
Trial1	1	1	noBlindfold	clockwise	practice	Free	1	-0.5	-0.5	5.344437	-1.5433	-1.45213	1.60693	2.35109103536582	0.71796	-4.19849	-1.430491
Trial1	1	1	noBlindfold	clockwise	practice	Free	1	-0.5	-0.5	5.364456	-1.54047	-1.4521	1.60265	2.34599969000268	0.631283	-4.177331	-0.784274
Trial1	1	1	noBlindfold	clockwise	practice	Free	1	-0.5	-0.5	5.384445	-1.53788	-1.45208	1.59892	2.34150793124775	0.416563	-4.101159	-0.28108
Trial1	1	1	noBlindfold	clockwise	practice	Free	1	-0.5	-0.5	5.404434	-1.53535	-1.45205	1.59324	2.33529512967548	0.489056	-3.999596	-0.177028
Trial1	1	1	noBlindfold	clockwise	practice	Free	1	-0.5	-0.5	5.424454	-1.53034	-1.45203	1.59096	2.33103287298894	1.181064	-4.029218	-0.345645
Trial1	1	1	noBlindfold	clockwise	practice	Free	1	-0.5	-0.5	5.444443	-1.5275	-1.45201	1.58904	2.32805597255915	1.261756	-3.953046	-0.482256
Trial1	1	1	noBlindfold	clockwise	practice	Free	1	-0.5	-0.5	5.464432	-1.52452	-1.45197	1.58719	2.32508140527576	1.208354	-3.804933	-0.385849
Trial1	1	1	noBlindfold	clockwise	practice	Free	1	-0.5	-0.5	5.484451	-1.5212	-1.45192	1.58533	2.32194973441544	1.139116	-3.788006	-0.425873
Trial1	1	1	noBlindfold	clockwise	practice	Free	1	-0.5	-0.5	5.50444	-1.51769	-1.4519	1.58124	2.31673315323783	1.197994	-3.758383	-0.569416
Trial1	1	1	noBlindfold	clockwise	practice	Free	1	-0.5	-0.5	5.52446	-1.50967	-1.4519	1.57858	2.31082852129664	1.331753	-3.885337	-1.100624
Trial1	1	1	noBlindfold	clockwise	practice	Free	1	-0.5	-0.5	5.544449	-1.50519	-1.45193	1.5754	2.30601205758828	1.138284	-3.792237	-1.075815
Trial1	1	1	noBlindfold	clockwise	practice	Free	1	-0.5	-0.5	5.564438	-1.50038	-1.45189	1.57201	2.30086632160462	0.968032	-3.572184	-0.88899
Trial1	1	1	noBlindfold	clockwise	practice	Free	1	-0.5	-0.5	5.584457	-1.49561	-1.4518	1.56828	2.29543489384019	0.990791	-3.601806	-0.837517
Trial1	1	1	noBlindfold	clockwise	practice	Free	1	-0.5	-0.5	5.604446	-1.49053	-1.45177	1.56061	2.28632084799913	1.008322	-3.496011	-0.815186
Trial1	1	1	noBlindfold	clockwise	practice	Free	1	-0.5	-0.5	5.624435	-1.48015	-1.45166	1.55656	2.27818632498658	0.988449	-3.242103	-0.659267
Trial1	1	1	noBlindfold	clockwise	practice	Free	1	-0.5	-0.5	5.644455	-1.47452	-1.45163	1.55263	2.27221903863166	1.075331	-3.292885	-0.554367
Trial1	1	1	noBlindfold	clockwise	practice	Free	1	-0.5	-0.5	5.664444	-1.46879	-1.45163	1.54876	2.26626817697763	1.063157	-3.339435	-0.477985
Trial1	1	1	noBlindfold	clockwise	practice	Free	1	-0.5	-0.5	5.684433	-1.46279	-1.45166	1.54505	2.26035267438419	1.210631	-3.343667	-0.324225
Trial1	1	1	noBlindfold	clockwise	practice	Free	1	-0.5	-0.5	5.704453	-1.45646	-1.45167	1.53804	2.25131582465284	1.276486	-3.449462	-0.365884
Trial1	1	1	noBlindfold	clockwise	practice	Free	1	-0.5	-0.5	5.724442	-1.44252	-1.45178	1.53509	2.24275180577848	1.263608	-3.593343	-0.043827
Trial1	1	1	noBlindfold	clockwise	practice	Free	1	-0.5	-0.5	5.744461	-1.43522	-1.45179	1.5325	2.23734046044979	1.308138	-3.567952	0.067427
Trial1	1	1	noBlindfold	clockwise	practice	Free	1	-0.5	-0.5	5.76445	-1.42743	-1.45179	1.53049	2.23226707028569	1.307134	-3.542561	0.285964
Trial1	1	1	noBlindfold	clockwise	practice	Free	1	-0.5	-0.5	5.784439	-1.41936	-1.45177	1.52891	2.22748700473842	1.35922	-3.462157	0.306792
Trial1	1	1	noBlindfold	clockwise	practice	Free	1	-0.5	-0.5	5.804459	-1.41126	-1.45174	1.52607	2.2215657041077	1.214627	-3.440998	-0.017792
Trial1	1	1	noBlindfold	clockwise	practice	Free	1	-0.5	-0.5	5.824448	-1.39434	-1.45173	1.52451	2.21325196339762	1.683474	-3.326739	-0.227505
Trial1	1	1	noBlindfold	clockwise	practice	Free	1	-0.5	-0.5	5.844437	-1.38519	-1.45166	1.52275	2.20795799669918	1.527883	-3.153236	-0.350422
Trial1	1	1	noBlindfold	clockwise	practice	Free	1	-0.5	-0.5	5.864456	-1.37519	-1.45161	1.52073	2.20211429734139	1.653463	-3.275958	-0.439714
Trial1	1	1	noBlindfold	clockwise	practice	Free	1	-0.5	-0.5	5.884445	-1.3646	-1.4516	1.51851	2.19588611349147	1.581979	-3.136308	-0.475305
Trial1	1	1	noBlindfold	clockwise	practice	Free	1	-0.5	-0.5	5.904434	-1.35379	-1.45157	1.5132	2.1867627626917	1.576433	-3.081295	-0.570483
Trial1	1	1	noBlindfold	clockwise	practice	Free	1	-0.5	-0.5	5.924454	-1.33043	-1.45153	1.51025	2.17502160619133	1.700138	-3.055904	-0.405638
Trial1	1	1	noBlindfold	clockwise	practice	Free	1	-0.5	-0.5	5.944443	-1.31783	-1.45152	1.50714	2.16736164896566	1.517603	-2.92895	-0.189319
Trial1	1	1	noBlindfold	clockwise	practice	Free	1	-0.5	-0.5	5.964432	-1.30435	-1.4515	1.50451	2.15987024447666	1.417795	-2.950109	0.027912
Trial1	1	1	noBlindfold	clockwise	practice	Free	1	-0.5	-0.5	5.984451	-1.29089	-1.45147	1.50216	2.1527079309127	1.412718	-2.899328	0.256287
Trial1	1	1	noBlindfold	clockwise	practice	Free	1	-0.5	-0.5	6.00444	-1.27663	-1.45141	1.49879	2.14436827889966	1.273195	-2.713128	0.260659
Trial1	1	1	noBlindfold	clockwise	practice	Free	1	-0.5	-0.5	6.02446	-1.24799	-1.45139	1.49788	2.13331056273834	1.456771	-2.751215	0.469926
Trial1	1	1	noBlindfold	clockwise	practice	Free	1	-0.5	-0.5	6.044449	-1.23317	-1.45143	1.49738	2.12769011695766	1.460456	-2.869705	0.324966
Trial1	1	1	noBlindfold	clockwise	practice	Free	1	-0.5	-0.5	6.064438	-1.21707	-1.45147	1.49728	2.12210196884215	1.434187	-3.0686	0.440964
Trial1	1	1	noBlindfold	clockwise	practice	Free	1	-0.5	-0.5	6.084457	-1.20204	-1.45148	1.49752	2.11729700510948	1.342209	-2.941646	0.392511
Trial1	1	1	noBlindfold	clockwise	practice	Free	1	-0.5	-0.5	6.104446	-1.18578	-1.45145	1.49865	2.11303014485443	1.366848	-2.814692	0.380372
Trial1	1	1	noBlindfold	clockwise	practice	Free	1	-0.5	-0.5	6.124435	-1.15332	-1.4514	1.49917	2.10321371047522	1.250456	-2.827387	-0.053881
Trial1	1	1	noBlindfold	clockwise	practice	Free	1	-0.5	-0.5	6.144455	-1.13623	-1.4514	1.49947	2.0982537657559	1.281616	-2.776605	-0.126656
Trial1	1	1	noBlindfold	clockwise	practice	Free	1	-0.5	-0.5	6.164444	-1.11944	-1.45138	1.49946	2.09321429451227	1.274226	-2.725824	-0.367274
Trial1	1	1	noBlindfold	clockwise	practice	Free	1	-0.5	-0.5	6.184433	-1.10194	-1.45137	1.49915	2.08780556088747	1.299966	-2.814692	-0.364021
Trial1	1	1	noBlindfold	clockwise	practice	Free	1	-0.5	-0.5	6.204453	-1.08478	-1.45137	1.49851	2.08230866549666	1.192492	-2.691969	-0.354674
Trial1	1	1	noBlindfold	clockwise	practice	Free	1	-0.5	-0.5	6.224442	-1.06695	-1.45134	1.49657	2.0755057192404	1.100934	-2.632724	-0.375442
Trial1	1	1	noBlindfold	clockwise	practice	Free	1	-0.5	-0.5	6.244461	-1.03208	-1.45125	1.49545	2.06517065613798	0.919491	-2.442293	-0.13537
Trial1	1	1	noBlindfold	clockwise	practice	Free	1	-0.5	-0.5	6.26445	-1.01465	-1.45122	1.49429	2.05962538219832	0.969024	-2.493075	-0.178557
Trial1	1	1	noBlindfold	clockwise	practice	Free	1	-0.5	-0.5	6.284439	-0.99664	-1.45122	1.49307	2.05401542503573	1.238614	-2.45922	-0.091518
Trial1	1	1	noBlindfold	clockwise	practice	Free	1	-0.5	-0.5	6.304459	-0.97893	-1.45123	1.49062	2.04742314122521	1.263788	-2.577711	-0.161028
Trial1	1	1	noBlindfold	clockwise	practice	Free	1	-0.5	-0.5	6.324448	-0.94219	-1.45124	1.48952	2.03806822976543	1.019808	-2.488843	0.067516
Trial1	1	1	noBlindfold	clockwise	practice	Free	1	-0.5	-0.5	6.344437	-0.92448	-1.45122	1.48848	2.03328204802446	0.836573	-2.302644	0.087595
Trial1	1	1	noBlindfold	clockwise	practice	Free	1	-0.5	-0.5	6.364456	-0.90523	-1.45119	1.48769	2.02857665364425	0.810613	-2.289948	0.121826
Trial1	1	1	noBlindfold	clockwise	practice	Free	1	-0.5	-0.5	6.384445	-0.88772	-1.45116	1.48704	2.02451350248159	0.92953	-2.281485	0.190769
Trial1	1	1	noBlindfold	clockwise	practice	Free	1	-0.5	-0.5	6.404434	-0.8696901	-1.45116	1.48585	2.01996815413111	1.004655	-2.404207	0.081669
Trial1	1	1	noBlindfold	clockwise	practice	Free	1	-0.5	-0.5	6.424454	-0.83296	-1.45116	1.48532	2.01304700210584	0.98259	-2.29418	-0.026132
Trial1	1	1	noBlindfold	clockwise	practice	Free	1	-0.5	-0.5	6.444443	-0.81487	-1.45114	1.48493	2.00974883365499	0.860582	-2.205312	0.127738
Trial1	1	1	noBlindfold	clockwise	practice	Free	1	-0.5	-0.5	6.464432	-0.79627	-1.45112	1.48475	2.00674079335827	0.846177	-2.285717	0.206055
Trial1	1	1	noBlindfold	clockwise	practice	Free	1	-0.5	-0.5	6.484451	-0.77829	-1.45112	1.48481	2.00422455271559	0.820281	-2.268789	0.273225
Trial1	1	1	noBlindfold	clockwise	practice	Free	1	-0.5	-0.5	6.50444	-0.76039	-1.45111	1.48561	2.00261081577277	0.857414	-2.154531	0.342234
Trial1	1	1	noBlindfold	clockwise	practice	Free	1	-0.5	-0.5	6.52446	-0.72412	-1.45112	1.48621	1.99881450589958	1.06568	-2.264558	0.119113
Trial1	1	1	noBlindfold	clockwise	practice	Free	1	-0.5	-0.5	6.544449	-0.70612	-1.45114	1.48691	1.99757271479605	0.951386	-2.218008	0.115505
Trial1	1	1	noBlindfold	clockwise	practice	Free	1	-0.5	-0.5	6.564438	-0.68805	-1.45113	1.48772	1.99659551816491	0.99503	-2.289948	0.201608
Trial1	1	1	noBlindfold	clockwise	practice	Free	1	-0.5	-0.5	6.584457	-0.66934	-1.45113	1.48858	1.99577713958528	1.198603	-2.192617	0.158172
Trial1	1	1	noBlindfold	clockwise	practice	Free	1	-0.5	-0.5	6.604446	-0.65042	-1.45113	1.49013	1.99580644604795	1.175319	-2.285717	-0.024697
Trial1	1	1	noBlindfold	clockwise	practice	Free	1	-0.5	-0.5	6.624435	-0.61299	-1.45115	1.49083	1.99403387333669	1.097237	-2.395743	0.0038516
Trial1	1	1	noBlindfold	clockwise	practice	Free	1	-0.5	-0.5	6.644455	-0.59405	-1.45116	1.49156	1.99377946718044	0.931788	-2.24763	-0.035755
Trial1	1	1	noBlindfold	clockwise	practice	Free	1	-0.5	-0.5	6.664444	-0.57455	-1.45114	1.49229	1.99368433364557	1.052701	-2.251862	0.046822
Trial1	1	1	noBlindfold	clockwise	practice	Free	1	-0.5	-0.5	6.684433	-0.55556	-1.45112	1.49304	1.99381435760037	1.068746	-2.226471	0.042061
Trial1	1	1	noBlindfold	clockwise	practice	Free	1	-0.5	-0.5	6.704453	-0.53644	-1.45111	1.49445	1.99478283778098	1.1382	-2.196849	-0.0083872
Trial1	1	1	noBlindfold	clockwise	practice	Free	1	-0.5	-0.5	6.724442	-0.49719	-1.45116	1.49516	1.99516196244965	0.957007	-2.374584	0.143887
Trial1	1	1	noBlindfold	clockwise	practice	Free	1	-0.5	-0.5	6.744461	-0.47778	-1.45116	1.49598	1.9961037013756	0.950162	-2.188385	0.089412
Trial1	1	1	noBlindfold	clockwise	practice	Free	1	-0.5	-0.5	6.76445	-0.45777	-1.45113	1.49686	1.99730640271848	0.952311	-2.226471	0.118473
Trial1	1	1	noBlindfold	clockwise	practice	Free	1	-0.5	-0.5	6.784439	-0.43773	-1.45113	1.49785	1.99882013762992	0.926095	-2.298412	0.179934
Trial1	1	1	noBlindfold	clockwise	practice	Free	1	-0.5	-0.5	6.804459	-0.4189	-1.45114	1.50015	2.00179346995758	0.882314	-2.349194	0.205788
Trial1	1	1	noBlindfold	clockwise	practice	Free	1	-0.5	-0.5	6.824448	-0.37963	-1.45118	1.50136	2.0049764449442	0.845117	-2.442293	0.160369
Trial1	1	1	noBlindfold	clockwise	practice	Free	1	-0.5	-0.5	6.844437	-0.36044	-1.45121	1.50272	2.00757674349493	0.864865	-2.425366	0.197974
Trial1	1	1	noBlindfold	clockwise	practice	Free	1	-0.5	-0.5	6.864456	-0.34081	-1.45122	1.50411	2.01042240895854	0.729911	-2.467684	0.138195
Trial1	1	1	noBlindfold	clockwise	practice	Free	1	-0.5	-0.5	6.884445	-0.32197	-1.45124	1.50559	2.01347604445548	0.653351	-2.526929	0.201362
Trial1	1	1	noBlindfold	clockwise	practice	Free	1	-0.5	-0.5	6.904434	-0.30342	-1.45125	1.50872	2.01831610357409	0.650712	-2.45922	0.111456
Trial1	1	1	noBlindfold	clockwise	practice	Free	1	-0.5	-0.5	6.924454	-0.26661	-1.45124	1.51025	2.02375291105753	0.756828	-2.45922	0.042969
Trial1	1	1	noBlindfold	clockwise	practice	Free	1	-0.5	-0.5	6.944443	-0.24882	-1.45124	1.51173	2.0273501926192	0.812539	-2.573479	0.089068
Trial1	1	1	noBlindfold	clockwise	practice	Free	1	-0.5	-0.5	6.964432	-0.23116	-1.45128	1.51326	2.03113042442367	0.783466	-2.484611	0.06208
Trial1	1	1	noBlindfold	clockwise	practice	Free	1	-0.5	-0.5	6.984451	-0.21317	-1.45127	1.51492	2.03523316719271	0.644241	-2.488843	0.279614
Trial1	1	1	noBlindfold	clockwise	practice	Free	1	-0.5	-0.5	7.00444	-0.19602	-1.45125	1.51856	2.04132028826014	0.500542	-2.454989	0.322294
Trial1	1	1	noBlindfold	clockwise	practice	Free	1	-0.5	-0.5	7.02446	-0.16243	-1.45122	1.52057	2.04857433310928	0.448379	-2.493075	0.188996
Trial1	1	1	noBlindfold	clockwise	practice	Free	1	-0.5	-0.5	7.044449	-0.146	-1.45123	1.52259	2.05333545143534	0.588175	-2.471916	0.131271
Trial1	1	1	noBlindfold	clockwise	practice	Free	1	-0.5	-0.5	7.064438	-0.12996	-1.45125	1.52451	2.05805003919338	0.451507	-2.556552	0.044957
Trial1	1	1	noBlindfold	clockwise	practice	Free	1	-0.5	-0.5	7.084457	-0.11479	-1.45127	1.52635	2.06263925003358	0.556862	-2.569247	-0.0024954
Trial1	1	1	noBlindfold	clockwise	practice	Free	1	-0.5	-0.5	7.104446	-0.10001	-1.4513	1.52811	2.06717737092226	0.578044	-2.594638	-0.047363
Trial1	1	1	noBlindfold	clockwise	practice	Free	1	-0.5	-0.5	7.124435	-0.085175	-1.45132	1.53117	2.07309705328568	0.542576	-2.641188	-0.044757
Trial1	1	1	noBlindfold	clockwise	practice	Free	1	-0.5	-0.5	7.144455	-0.057588	-1.45133	1.53258	2.08017052738982	0.632947	-2.666579	0.057864
Trial1	1	1	noBlindfold	clockwise	practice	Free	1	-0.5	-0.5	7.164444	-0.044664	-1.45134	1.53387	2.08421639383374	0.706803	-2.675042	-0.10873
Trial1	1	1	noBlindfold	clockwise	practice	Free	1	-0.5	-0.5	7.184433	-0.030763	-1.45137	1.53495	2.0883498120296	0.720754	-2.751215	-0.068864
Trial1	1	1	noBlindfold	clockwise	practice	Free	1	-0.5	-0.5	7.204453	-0.018273	-1.4514	1.5373	2.09347859804965	0.619631	-2.912023	0.101617
Trial1	1	1	noBlindfold	clockwise	practice	Free	1	-0.5	-0.5	7.224442	0.006961	-1.45139	1.5385	2.10059324796513	0.494097	-2.759678	0.12591
Trial1	1	1	noBlindfold	clockwise	practice	Free	1	-0.5	-0.5	7.244461	0.018833	-1.45139	1.53974	2.10469161936111	0.516006	-2.776605	0.114721
Trial1	1	1	noBlindfold	clockwise	practice	Free	1	-0.5	-0.5	7.26445	0.030578	-1.45142	1.54101	2.10884682354011	0.270366	-2.9755	0.185808
Trial1	1	1	noBlindfold	clockwise	practice	Free	1	-0.5	-0.5	7.284439	0.041391	-1.45144	1.5423	2.11284013768046	0.328654	-2.806228	0.077742
Trial1	1	1	noBlindfold	clockwise	practice	Free	1	-0.5	-0.5	7.304459	0.051968	-1.45143	1.54464	2.11783419233724	0.430573	-3.051672	0.092231
Trial1	1	1	noBlindfold	clockwise	practice	Free	1	-0.5	-0.5	7.324448	0.071378	-1.45151	1.54556	2.12386181984505	0.431264	-3.060136	0.0093817
Trial1	1	1	noBlindfold	clockwise	practice	Free	1	-0.5	-0.5	7.344437	0.080185	-1.45153	1.54638	2.12703688705395	0.333632	-2.958573	-0.011716
Trial1	1	1	noBlindfold	clockwise	practice	Free	1	-0.5	-0.5	7.364456	0.088449	-1.45153	1.54713	2.13002673826708	0.377389	-3.170163	0.02339
Trial1	1	1	noBlindfold	clockwise	practice	Free	1	-0.5	-0.5	7.384445	0.096159	-1.45157	1.5479	2.13290876527209	0.250542	-3.165931	0.143134
Trial1	1	1	noBlindfold	clockwise	practice	Free	1	-0.5	-0.5	7.404434	0.10325	-1.45158	1.5495	2.13643646333122	0.098353	-3.09399	0.148428
Trial1	1	1	noBlindfold	clockwise	practice	Free	1	-0.5	-0.5	7.424454	0.11523	-1.45158	1.55015	2.14047264130998	0.066234	-3.216713	-0.003411
Trial1	1	1	noBlindfold	clockwise	practice	Free	1	-0.5	-0.5	7.444443	0.11992	-1.45159	1.55059	2.14224644315556	0.082798	-3.275958	-0.103853
Trial1	1	1	noBlindfold	clockwise	practice	Free	1	-0.5	-0.5	7.464432	0.12388	-1.45162	1.55071	2.14351069362713	0.149896	-3.254799	-0.295013
Trial1	1	1	noBlindfold	clockwise	practice	Free	1	-0.5	-0.5	7.484451	0.12726	-1.45163	1.55051	2.14430550029881	0.209914	-3.271726	-0.352462
Trial1	1	1	noBlindfold	clockwise	practice	Free	1	-0.5	-0.5	7.50444	0.1299	-1.45163	1.55002	2.14461090133265	0.230286	-3.301349	-0.447759
Trial1	1	1	noBlindfold	clockwise	practice	Free	1	-0.5	-0.5	7.52446	0.13197	-1.45164	1.54877	2.14402539281687	0.153226	-3.30558	-0.546458
Trial1	1	1	noBlindfold	clockwise	practice	Free	1	-0.5	-0.5	7.544449	0.13422	-1.45165	1.54829	2.14423109671584	0.186773	-3.170163	-0.318342
Trial1	1	1	noBlindfold	clockwise	practice	Free	1	-0.5	-0.5	7.564438	0.13467	-1.45162	1.54791	2.14400123139189	0.192263	-3.39868	-0.645859
Trial1	1	1	noBlindfold	clockwise	practice	Free	1	-0.5	-0.5	7.584457	0.13488	-1.45169	1.54762	2.14378649230393	0.350284	-3.470621	-0.729341
Trial1	1	1	noBlindfold	clockwise	practice	Free	1	-0.5	-0.5	7.604446	0.135	-1.45171	1.54705	2.14327756163061	0.236355	-3.284421	-0.791581
Trial1	1	1	noBlindfold	clockwise	practice	Free	1	-0.5	-0.5	7.624435	0.13515	-1.45164	1.54669	2.14297816757638	0.208552	-3.246335	-0.905861
Trial1	1	1	noBlindfold	clockwise	practice	Free	1	-0.5	-0.5	7.644455	0.13525	-1.45163	1.54628	2.1426161634659	0.2873	-3.288653	-0.848339
Trial1	1	1	noBlindfold	clockwise	practice	Free	1	-0.5	-0.5	7.664444	0.13539	-1.45164	1.54579	2.14218976718131	0.302503	-3.309812	-0.924028
Trial1	1	1	noBlindfold	clockwise	practice	Free	1	-0.5	-0.5	7.684433	0.13555	-1.45165	1.54512	2.14159744363275	0.318575	-3.30558	-1.006911
Trial1	1	1	noBlindfold	clockwise	practice	Free	1	-0.5	-0.5	7.704453	0.13576	-1.45166	1.54304	2.13967365826723	0.188035	-3.318276	-1.11642
Trial1	1	1	noBlindfold	clockwise	practice	Free	1	-0.5	-0.5	7.724442	0.13615	-1.45163	1.54171	2.13851972817544	0.092105	-3.23364	-1.031347
Trial1	1	1	noBlindfold	clockwise	practice	Free	1	-0.5	-0.5	7.744461	0.13631	-1.4516	1.54003	2.13696345846341	0.155276	-3.157467	-1.2093
Trial1	1	1	noBlindfold	clockwise	practice	Free	1	-0.5	-0.5	7.76445	0.13656	-1.4516	1.5381	2.13519560036757	0.316155	-3.292885	-1.230296
Trial1	1	1	noBlindfold	clockwise	practice	Free	1	-0.5	-0.5	7.784439	0.13694	-1.45163	1.53579	2.13310415937692	0.256688	-3.254799	-1.17746
Trial1	1	1	noBlindfold	clockwise	practice	Free	1	-0.5	-0.5	7.804459	0.13744	-1.45163	1.53022	2.1279387034821	0.308337	-3.297117	-1.264106
Trial1	1	1	noBlindfold	clockwise	practice	Free	1	-0.5	-0.5	7.824448	0.13872	-1.45165	1.52708	2.1253273461415	0.136028	-3.23364	-1.155885
Trial1	1	1	noBlindfold	clockwise	practice	Free	1	-0.5	-0.5	7.844437	0.13942	-1.45164	1.52379	2.12240062053005	0.164312	-3.225176	-0.915483
Trial1	1	1	noBlindfold	clockwise	practice	Free	1	-0.5	-0.5	7.864456	0.14013	-1.45161	1.52049	2.11946843764719	0.14896	-3.301349	-0.852633
Trial1	1	1	noBlindfold	clockwise	practice	Free	1	-0.5	-0.5	7.884445	0.14084	-1.45161	1.51738	2.11671867730799	0.210911	-3.127845	-0.834154
Trial1	1	1	noBlindfold	clockwise	practice	Free	1	-0.5	-0.5	7.904434	0.14153	-1.45158	1.51129	2.11112493931004	0.212526	-3.005123	-0.741636
Trial1	1	1	noBlindfold	clockwise	practice	Free	1	-0.5	-0.5	7.924454	0.14297	-1.45158	1.50817	2.10859139661579	0.302942	-3.14054	-0.92362
Trial1	1	1	noBlindfold	clockwise	practice	Free	1	-0.5	-0.5	7.944443	0.1438	-1.45158	1.50491	2.10574036969298	0.184286	-3.017818	-0.968798
Trial1	1	1	noBlindfold	clockwise	practice	Free	1	-0.5	-0.5	7.964432	0.14463	-1.45154	1.50134	2.10259584369354	0.269271	-3.199785	-1.117903
Trial1	1	1	noBlindfold	clockwise	practice	Free	1	-0.5	-0.5	7.984451	0.14557	-1.45156	1.49778	2.09949647008495	0.382321	-3.005123	-0.921619
Trial1	1	1	noBlindfold	clockwise	practice	Free	1	-0.5	-0.5	8.00444	0.14656	-1.45152	1.49015	2.09254313069289	0.248899	-2.979732	-1.000987
Trial1	1	1	noBlindfold	clockwise	practice	Free	1	-0.5	-0.5	8.02446	0.14864	-1.45152	1.48612	2.08935550737242	0.250142	-2.890864	-1.059515
Trial1	1	1	noBlindfold	clockwise	practice	Free	1	-0.5	-0.5	8.044449	0.14969	-1.45147	1.48163	2.08541480292653	0.209703	-3.02205	-1.178465
Trial1	1	1	noBlindfold	clockwise	practice	Free	1	-0.5	-0.5	8.064438	0.15077	-1.45149	1.47698	2.08133404097426	0.193899	-2.907791	-1.233584
Trial1	1	1	noBlindfold	clockwise	practice	Free	1	-0.5	-0.5	8.084457	0.1519	-1.45146	1.47198	2.0769398393166	0.220241	-2.801996	-1.211817
Trial1	1	1	noBlindfold	clockwise	practice	Free	1	-0.5	-0.5	8.104446	0.15304	-1.45144	1.46058	2.06647881320653	0.260889	-2.899328	-1.22707
Trial1	1	1	noBlindfold	clockwise	practice	Free	1	-0.5	-0.5	8.124435	0.15546	-1.45143	1.45416	2.06115731705584	0.149144	-2.755446	-1.461901
Trial1	1	1	noBlindfold	clockwise	practice	Free	1	-0.5	-0.5	8.144455	0.15664	-1.4514	1.44723	2.05496488563867	0.116708	-2.835851	-1.286487
Trial1	1	1	noBlindfold	clockwise	practice	Free	1	-0.5	-0.5	8.164444	0.1578	-1.45139	1.44028	2.0487525889536	0.198135	-2.742751	-1.317293
Trial1	1	1	noBlindfold	clockwise	practice	Free	1	-0.5	-0.5	8.184433	0.15892	-1.45137	1.43272	2.04195542611749	0.095665	-2.683506	-1.308198
Trial1	1	1	noBlindfold	clockwise	practice	Free	1	-0.5	-0.5	8.204453	0.16005	-1.45134	1.41665	2.02711938280598	0.13582	-2.687738	-1.176515
Trial1	1	1	noBlindfold	clockwise	practice	Free	1	-0.5	-0.5	8.224442	0.16232	-1.45136	1.40826	2.01993167394754	0.073697	-2.71736	-1.044179
Trial1	1	1	noBlindfold	clockwise	practice	Free	1	-0.5	-0.5	8.244461	0.16344	-1.45134	1.39944	2.01197045782065	0.037854	-2.666579	-0.906753
Trial1	1	1	noBlindfold	clockwise	practice	Free	1	-0.5	-0.5	8.26445	0.16452	-1.4513	1.39049	2.00388098997884	-0.0066062	-2.514234	-0.904128
Trial1	1	1	noBlindfold	clockwise	practice	Free	1	-0.5	-0.5	8.284439	0.16549	-1.45127	1.382	1.9961965903058	0.014407	-2.353425	-0.86556
Trial1	1	1	noBlindfold	clockwise	practice	Free	1	-0.5	-0.5	8.304459	0.16638	-1.45121	1.36397	1.97950665657774	0.022278	-2.454989	-0.957263
Trial1	1	1	noBlindfold	clockwise	practice	Free	1	-0.5	-0.5	8.324448	0.16814	-1.45118	1.35508	1.9717334783507	0.010631	-2.256094	-0.793721
Trial1	1	1	noBlindfold	clockwise	practice	Free	1	-0.5	-0.5	8.344437	0.16896	-1.45113	1.34594	1.96341577592956	-0.016624	-2.230703	-0.858283
Trial1	1	1	noBlindfold	clockwise	practice	Free	1	-0.5	-0.5	8.364456	0.16973	-1.45113	1.33681	1.95509826677813	0.021352	-2.289948	-0.798074
Trial1	1	1	noBlindfold	clockwise	practice	Free	1	-0.5	-0.5	8.384445	0.17045	-1.45113	1.32821	1.9472684867613	0.041334	-2.12914	-0.856188
Trial1	1	1	noBlindfold	clockwise	practice	Free	1	-0.5	-0.5	8.404434	0.17118	-1.45113	1.3101	1.93052957722293	0.094465	-2.230703	-0.845848
Trial1	1	1	noBlindfold	clockwise	practice	Free	1	-0.5	-0.5	8.424454	0.17278	-1.45113	1.30112	1.92267166894528	0.121259	-2.22224	-0.844855
Trial1	1	1	noBlindfold	clockwise	practice	Free	1	-0.5	-0.5	8.444443	0.17278	-1.45113	1.30112	1.92267166894528	0.121259	-2.22224	-0.844855
Trial1	1	1	noBlindfold	clockwise	practice	Free	1	-0.5	-0.5	8.464432	0.17367	-1.45114	1.28401	1.9069668857577	0.138515	-2.306876	-0.949283
Trial1	1	1	noBlindfold	clockwise	practice	Free	1	-0.5	-0.5	8.484451	0.17549	-1.45116	1.27341	1.89770125882539	0.048973	-2.209544	-0.809668
Trial1	1	1	noBlindfold	clockwise	practice	Free	1	-0.5	-0.5	8.50444	0.17648	-1.45114	1.25414	1.88006180528566	0.076283	-2.391512	-0.943145
Trial1	1	1	noBlindfold	clockwise	practice	Free	1	-0.5	-0.5	8.52446	0.17836	-1.4512	1.24494	1.87216133441127	-0.011993	-2.226471	-0.959038
Trial1	1	1	noBlindfold	clockwise	practice	Free	1	-0.5	-0.5	8.544449	0.17916	-1.45117	1.23507	1.86325687301684	-0.021527	-2.370353	-0.820702
Trial1	1	1	noBlindfold	clockwise	practice	Free	1	-0.5	-0.5	8.564438	0.17997	-1.45118	1.22509	1.85426395006411	-0.064677	-2.273021	-0.973632
Trial1	1	1	noBlindfold	clockwise	practice	Free	1	-0.5	-0.5	8.584457	0.18122	-1.45115	1.21548	1.84578769887447	-0.015467	-2.328035	-1.093678
Trial1	1	1	noBlindfold	clockwise	practice	Free	1	-0.5	-0.5	8.604446	0.18122	-1.45115	1.21548	1.84578769887447	-0.015467	-2.328035	-1.093678
Trial1	1	1	noBlindfold	clockwise	practice	Free	1	-0.5	-0.5	8.624435	0.18285	-1.45115	1.18137	1.81474220504995	-0.015467	-2.328035	-1.093678
Trial1	1	1	noBlindfold	clockwise	practice	Free	1	-0.5	-0.5	8.644455	0.18287	-1.45115	1.17284	1.8068494958464	-0.100463	-2.112213	-0.970951
Trial1	1	1	noBlindfold	clockwise	practice	Free	1	-0.5	-0.5	8.664444	0.18317	-1.4511	1.16175	1.79670102095523	-0.085531	-2.154531	-1.121541
Trial1	1	1	noBlindfold	clockwise	practice	Free	1	-0.5	-0.5	8.684433	0.18351	-1.4511	1.15036	1.78630177133547	0.039316	-2.319571	-1.125242
Trial1	1	1	noBlindfold	clockwise	practice	Free	1	-0.5	-0.5	8.704453	0.18385	-1.45111	1.12639	1.76431153648648	-0.077879	-2.095286	-1.095856
Trial1	1	1	noBlindfold	clockwise	practice	Free	1	-0.5	-0.5	8.724442	0.18433	-1.45113	1.11429	1.75335101226454	-0.100701	-2.158763	-1.008719
Trial1	1	1	noBlindfold	clockwise	practice	Free	1	-0.5	-0.5	8.744461	0.18439	-1.4511	1.10157	1.74167051453205	-0.037908	-2.078358	-1.128249
Trial1	1	1	noBlindfold	clockwise	practice	Free	1	-0.5	-0.5	8.76445	0.18439	-1.45109	1.08901	1.73012787518523	0.069602	-2.29418	-0.867728
Trial1	1	1	noBlindfold	clockwise	practice	Free	1	-0.5	-0.5	8.784439	0.18442	-1.45109	1.07623	1.71840969792873	0.036149	-2.133372	-1.167388
Trial1	1	1	noBlindfold	clockwise	practice	Free	1	-0.5	-0.5	8.804459	0.18445	-1.45109	1.04973	1.69414729872788	-0.061313	-2.099517	-0.944058
Trial1	1	1	noBlindfold	clockwise	practice	Free	1	-0.5	-0.5	8.824448	0.1843	-1.45104	1.03644	1.68193769701456	0.011069	-2.052968	-0.979184
Trial1	1	1	noBlindfold	clockwise	practice	Free	1	-0.5	-0.5	8.844437	0.18421	-1.45104	1.02249	1.66916721820186	0.034574	-2.196849	-1.004204
Trial1	1	1	noBlindfold	clockwise	practice	Free	1	-0.5	-0.5	8.864456	0.18415	-1.45107	1.00862	1.65650101498599	0.01564	-2.146067	-1.23118
Trial1	1	1	noBlindfold	clockwise	practice	Free	1	-0.5	-0.5	8.884445	0.18409	-1.45107	0.99447	1.64359962107887	-0.053492	-2.133372	-1.048785
Trial1	1	1	noBlindfold	clockwise	practice	Free	1	-0.5	-0.5	8.904434	0.18395	-1.45104	0.96517	1.61694484184075	-0.073682	-1.934477	-1.108349
Trial1	1	1	noBlindfold	clockwise	practice	Free	1	-0.5	-0.5	8.924454	0.1835	-1.45103	0.95042	1.60339960903858	-0.074582	-1.820219	-1.091536
Trial1	1	1	noBlindfold	clockwise	practice	Free	1	-0.5	-0.5	8.944443	0.18323	-1.45102	0.93484	1.58920388000869	0.011969	-2.205312	-1.281874
Trial1	1	1	noBlindfold	clockwise	practice	Free	1	-0.5	-0.5	8.964432	0.18296	-1.45104	0.91935	1.57511550961463	-0.061778	-1.972563	-1.208716
Trial1	1	1	noBlindfold	clockwise	practice	Free	1	-0.5	-0.5	8.984451	0.18267	-1.45102	0.9031301	1.56038850126043	-0.074912	-1.981027	-1.095693
Trial1	1	1	noBlindfold	clockwise	practice	Free	1	-0.5	-0.5	9.00444	0.18234	-1.45103	0.87114	1.53153934936855	-0.068569	-2.209544	-1.028206
Trial1	1	1	noBlindfold	clockwise	practice	Free	1	-0.5	-0.5	9.02446	0.18171	-1.45107	0.8549	1.51673416492669	-0.011837	-2.17569	-1.005161
Trial1	1	1	noBlindfold	clockwise	practice	Free	1	-0.5	-0.5	9.044449	0.18145	-1.45104	0.83797	1.50151186653311	0.013948	-2.112213	-0.983238
Trial1	1	1	noBlindfold	clockwise	practice	Free	1	-0.5	-0.5	9.064438	0.18121	-1.45105	0.82138	1.48663789623697	0.0045505	-2.014881	-1.101233
Trial1	1	1	noBlindfold	clockwise	practice	Free	1	-0.5	-0.5	9.084457	0.18098	-1.45103	0.8048	1.47181414716913	-0.155747	-2.023345	-0.720158
Trial1	1	1	noBlindfold	clockwise	practice	Free	1	-0.5	-0.5	9.104446	0.18068	-1.45102	0.77116	1.44193378272472	-0.039587	-2.196849	-0.863204
Trial1	1	1	noBlindfold	clockwise	practice	Free	1	-0.5	-0.5	9.124435	0.18	-1.45105	0.75343	1.42600377862174	-0.103704	-2.061431	-0.918061
Trial1	1	1	noBlindfold	clockwise	practice	Free	1	-0.5	-0.5	9.144455	0.17963	-1.45101	0.73691	1.41132681963386	-0.00061619	-1.976795	-1.235858
Trial1	1	1	noBlindfold	clockwise	practice	Free	1	-0.5	-0.5	9.164444	0.17929	-1.45099	0.71968	1.39608527829004	0.075683	-1.968332	-1.128211
Trial1	1	1	noBlindfold	clockwise	practice	Free	1	-0.5	-0.5	9.184433	0.17901	-1.45097	0.70226	1.38075476993352	0.021757	-1.82445	-0.987151
Trial1	1	1	noBlindfold	clockwise	practice	Free	1	-0.5	-0.5	9.204453	0.17876	-1.45094	0.66646	1.34957183779313	0.049856	-2.150299	-1.032434
Trial1	1	1	noBlindfold	clockwise	practice	Free	1	-0.5	-0.5	9.224442	0.17836	-1.45095	0.64877	1.33410827967431	0.018933	-1.828682	-0.646852
Trial1	1	1	noBlindfold	clockwise	practice	Free	1	-0.5	-0.5	9.244461	0.17822	-1.45091	0.63046	1.31830277971013	-0.055378	-1.909086	-0.691331
Trial1	1	1	noBlindfold	clockwise	practice	Free	1	-0.5	-0.5	9.26445	0.17807	-1.45093	0.61263	1.30296755713294	-0.135275	-2.057199	-0.836825
Trial1	1	1	noBlindfold	clockwise	practice	Free	1	-0.5	-0.5	9.284439	0.17788	-1.45096	0.5942	1.28716547998442	-0.106874	-1.655178	-0.890503
Trial1	1	1	noBlindfold	clockwise	practice	Free	1	-0.5	-0.5	9.304459	0.1776	-1.4509	0.55842	1.25673969326692	0.053446	-1.854073	-0.805796
Trial1	1	1	noBlindfold	clockwise	practice	Free	1	-0.5	-0.5	9.324448	0.17729	-1.45088	0.5407	1.24168364020258	-0.119459	-1.634019	-0.651309
Trial1	1	1	noBlindfold	clockwise	practice	Free	1	-0.5	-0.5	9.344437	0.17714	-1.45086	0.52324	1.22700396690463	-0.1783	-1.693265	-0.485085
Trial1	1	1	noBlindfold	clockwise	practice	Free	1	-0.5	-0.5	9.364456	0.17688	-1.45084	0.50616	1.21265185632568	-0.161074	-1.646715	-0.324877
Trial1	1	1	noBlindfold	clockwise	practice	Free	1	-0.5	-0.5	9.384445	0.17648	-1.45083	0.48886	1.19811072340106	-0.087407	-1.481675	-0.514177
Trial1	1	1	noBlindfold	clockwise	practice	Free	1	-0.5	-0.5	9.404434	0.176	-1.45081	0.45533	1.17031253722972	0.0071055	-1.748278	-0.525986
Trial1	1	1	noBlindfold	clockwise	practice	Free	1	-0.5	-0.5	9.424454	0.17526	-1.45082	0.43896	1.15655608977285	0.155087	-1.667874	-0.621281
Trial1	1	1	noBlindfold	clockwise	practice	Free	1	-0.5	-0.5	9.444443	0.17509	-1.45084	0.42278	1.14335882149514	0.076623	-1.727119	-0.535492
Trial1	1	1	noBlindfold	clockwise	practice	Free	1	-0.5	-0.5	9.464432	0.17501	-1.45086	0.40603	1.1298357641027	-0.023125	-1.722887	-0.193975
Trial1	1	1	noBlindfold	clockwise	practice	Free	1	-0.5	-0.5	9.484451	0.17496	-1.45085	0.39107	1.11784466323998	0.054393	-1.595933	-0.397383
Trial1	1	1	noBlindfold	clockwise	practice	Free	1	-0.5	-0.5	9.50444	0.17497	-1.45082	0.36083	1.09389798728801	0.075569	-1.617092	-0.220162
Trial1	1	1	noBlindfold	clockwise	practice	Free	1	-0.5	-0.5	9.52446	0.1751	-1.4508	0.34612	1.08244125127787	-0.13834	-1.532456	-0.213996
Trial1	1	1	noBlindfold	clockwise	practice	Free	1	-0.5	-0.5	9.544449	0.17506	-1.45079	0.33234	1.07167900419112	-0.076895	-1.549383	-0.039761
Trial1	1	1	noBlindfold	clockwise	practice	Free	1	-0.5	-0.5	9.564438	0.17495	-1.45077	0.31901	1.06128924911772	-0.113055	-1.413966	-0.166883
Trial1	1	1	noBlindfold	clockwise	practice	Free	1	-0.5	-0.5	9.584457	0.17474	-1.45073	0.30618	1.05128504340518	-0.145577	-1.443588	-0.1208
Trial1	1	1	noBlindfold	clockwise	practice	Free	1	-0.5	-0.5	9.604446	0.17443	-1.45074	0.28135	1.03216453329601	-0.064744	-1.570542	-0.144324
Trial1	1	1	noBlindfold	clockwise	practice	Free	1	-0.5	-0.5	9.624435	0.1738	-1.4508	0.26953	1.02283080075733	0.138896	-1.642483	-0.40273
Trial1	1	1	noBlindfold	clockwise	practice	Free	1	-0.5	-0.5	9.644455	0.17363	-1.45081	0.25765	1.01381008082815	0.21572	-1.650947	-0.295282
Trial1	1	1	noBlindfold	clockwise	practice	Free	1	-0.5	-0.5	9.664444	0.17364	-1.45078	0.24609	1.00520701711971	0.105204	-1.397039	-0.323601
Trial1	1	1	noBlindfold	clockwise	practice	Free	1	-0.5	-0.5	9.684433	0.17376	-1.45075	0.23533	0.997327801214309	-0.017764	-1.600165	-0.083654
Trial1	1	1	noBlindfold	clockwise	practice	Free	1	-0.5	-0.5	9.704453	0.17384	-1.45077	0.2154	0.982780494686364	-0.19259	-1.435125	-0.042644
Trial1	1	1	noBlindfold	clockwise	practice	Free	1	-0.5	-0.5	9.724442	0.17345	-1.45073	0.2059	0.975617599881386	-0.121557	-1.439357	-0.03211
Trial1	1	1	noBlindfold	clockwise	practice	Free	1	-0.5	-0.5	9.744461	0.17307	-1.45071	0.1969	0.96886161362991	0.099904	-1.545152	-0.292695
Trial1	1	1	noBlindfold	clockwise	practice	Free	1	-0.5	-0.5	9.76445	0.17282	-1.45075	0.18798	0.962290616214326	0.241928	-1.710192	-0.433018
Trial1	1	1	noBlindfold	clockwise	practice	Free	1	-0.5	-0.5	9.784439	0.17282	-1.4508	0.17884	0.95577742998391	0.273703	-1.604397	-0.457263
Trial1	1	1	noBlindfold	clockwise	practice	Free	1	-0.5	-0.5	9.804459	0.17305	-1.45078	0.1617	0.943844906661871	0.090047	-1.532456	-0.420591
Trial1	1	1	noBlindfold	clockwise	practice	Free	1	-0.5	-0.5	9.824448	0.17363	-1.45073	0.15337	0.938440047890545	-0.224771	-1.426661	-0.160813
Trial1	1	1	noBlindfold	clockwise	practice	Free	1	-0.5	-0.5	9.844437	0.17372	-1.45073	0.14567	0.933160418116645	-0.154408	-1.460516	-0.291963
Trial1	1	1	noBlindfold	clockwise	practice	Free	1	-0.5	-0.5	9.864456	0.17367	-1.45075	0.13842	0.928122490789477	-0.06382	-1.299707	0.016227
Trial1	1	1	noBlindfold	clockwise	practice	Free	1	-0.5	-0.5	9.884445	0.17357	-1.45071	0.13157	0.923351068023711	0.0022799	-1.350489	-0.158259
Trial1	1	1	noBlindfold	clockwise	practice	Free	1	-0.5	-0.5	9.904434	0.1735	-1.45072	0.12473	0.918634765371497	0.056637	-1.650947	-0.027305
Trial1	1	1	noBlindfold	clockwise	practice	Free	1	-0.5	-0.5	9.924454	0.17346	-1.45079	0.11332	0.910884073019172	-0.063346	-1.519761	-0.082891
Trial1	1	1	noBlindfold	clockwise	practice	Free	1	-0.5	-0.5	9.944443	0.17317	-1.45069	0.10794	0.907055063294266	-0.22752	-1.371648	0.242668
Trial1	1	1	noBlindfold	clockwise	practice	Free	1	-0.5	-0.5	9.964432	0.17277	-1.45066	0.10353	0.903807469401965	-0.115194	-1.346257	0.056843
Trial1	1	1	noBlindfold	clockwise	practice	Free	1	-0.5	-0.5	9.984451	0.17228	-1.45068	0.099513	0.900764250985621	-0.107711	-1.320866	0.112156
Trial1	1	1	noBlindfold	clockwise	practice	Free	1	-0.5	-0.5	10.00444	0.17171	-1.45067	0.095869	0.897916569201444	-0.188212	-1.384343	0.121914
Trial1	1	1	noBlindfold	clockwise	practice	Free	1	-0.5	-0.5	10.02446	0.17103	-1.45069	0.089827	0.89340760681904	-0.180073	-1.426661	-0.0039053
Trial1	1	1	noBlindfold	clockwise	practice	Free	1	-0.5	-0.5	10.04445	0.16936	-1.45069	0.087048	0.890319145916844	-0.318622	-1.456284	-0.293408
Trial1	1	1	noBlindfold	clockwise	practice	Free	1	-0.5	-0.5	10.06444	0.16836	-1.45071	0.084199	0.887690024059422	-0.185405	-1.350489	-0.281113
Trial1	1	1	noBlindfold	clockwise	practice	Free	1	-0.5	-0.5	10.08446	0.16723	-1.45069	0.08161201	0.885137498769851	-0.276211	-1.452052	-0.375954
Trial1	1	1	noBlindfold	clockwise	practice	Free	1	-0.5	-0.5	10.10445	0.16612	-1.45073	0.076433	0.880903440485428	-0.223431	-1.608629	-0.393573
Trial1	1	1	noBlindfold	clockwise	practice	Free	1	-0.5	-0.5	10.12444	0.16356	-1.45072	0.073971	0.877356587544009	-0.451641	-1.384343	-0.308871
Trial1	1	1	noBlindfold	clockwise	practice	Free	1	-0.5	-0.5	10.14445	0.162	-1.4507	0.071458	0.874533162002075	-0.419909	-1.452052	-0.328795
Trial1	1	1	noBlindfold	clockwise	practice	Free	1	-0.5	-0.5	10.16444	0.16023	-1.45072	0.069006	0.871591360123707	-0.388756	-1.502834	-0.327742
Trial1	1	1	noBlindfold	clockwise	practice	Free	1	-0.5	-0.5	10.18443	0.15838	-1.45073	0.06645	0.868521634176252	-0.448808	-1.507065	-0.420572
Trial1	1	1	noBlindfold	clockwise	practice	Free	1	-0.5	-0.5	10.20445	0.1564	-1.45074	0.060717	0.863287035238039	-0.386288	-1.473211	-0.591961
Trial1	1	1	noBlindfold	clockwise	practice	Free	1	-0.5	-0.5	10.22444	0.15202	-1.45076	0.05767	0.857977794803354	-0.442014	-1.515529	-0.509003
Trial1	1	1	noBlindfold	clockwise	practice	Free	1	-0.5	-0.5	10.24446	0.14964	-1.45076	0.054345	0.854008501515893	-0.511633	-1.545152	-0.577727
Trial1	1	1	noBlindfold	clockwise	practice	Free	1	-0.5	-0.5	10.26445	0.147	-1.45078	0.050927	0.849782064564153	-0.491806	-1.638251	-0.669437
Trial1	1	1	noBlindfold	clockwise	practice	Free	1	-0.5	-0.5	10.28444	0.14426	-1.45081	0.04743	0.845429215947049	-0.484307	-1.570542	-0.437934
Trial1	1	1	noBlindfold	clockwise	practice	Free	1	-0.5	-0.5	10.30446	0.14137	-1.45078	0.040174	0.838536478131167	-0.479036	-1.485906	-0.504879
Trial1	1	1	noBlindfold	clockwise	practice	Free	1	-0.5	-0.5	10.32445	0.13496	-1.45084	0.036593	0.831328001020755	-0.588488	-1.61286	-0.372031
Trial1	1	1	noBlindfold	clockwise	practice	Free	1	-0.5	-0.5	10.34444	0.13149	-1.45081	0.032868	0.826273512412828	-0.828964	-1.536688	-0.409234
Trial1	1	1	noBlindfold	clockwise	practice	Free	1	-0.5	-0.5	10.36446	0.12749	-1.45078	0.029183	0.820840024974242	-0.903437	-1.553615	-0.457416
Trial1	1	1	noBlindfold	clockwise	practice	Free	1	-0.5	-0.5	10.38445	0.12313	-1.45077	0.025376	0.815052721709993	-0.91405	-1.452052	-0.38962
Trial1	1	1	noBlindfold	clockwise	practice	Free	1	-0.5	-0.5	10.40443	0.11828	-1.45074	0.017103	0.806018400914615	-0.977801	-1.557847	-0.558103
Trial1	1	1	noBlindfold	clockwise	practice	Free	1	-0.5	-0.5	10.42445	0.10708	-1.45081	0.012726	0.794628262243713	-0.920829	-1.595933	-0.567684
Trial1	1	1	noBlindfold	clockwise	practice	Free	1	-0.5	-0.5	10.44444	0.10099	-1.45082	0.0079774	0.786911700764461	-0.978149	-1.748278	-0.382858
Trial1	1	1	noBlindfold	clockwise	practice	Free	1	-0.5	-0.5	10.46443	0.09403601	-1.45081	0.003571	0.778757040405607	-1.210531	-1.468979	-0.326058
Trial1	1	1	noBlindfold	clockwise	practice	Free	1	-0.5	-0.5	10.48445	0.087062	-1.45075	-0.00097502	0.770498360772574	-1.238398	-1.507065	-0.27484
Trial1	1	1	noBlindfold	clockwise	practice	Free	1	-0.5	-0.5	10.50444	0.07922	-1.45073	-0.0057242	0.761448868862715	-1.005373	-1.337793	-0.409265
Trial1	1	1	noBlindfold	clockwise	practice	Free	1	-0.5	-0.5	10.52446	0.07059	-1.45072	-0.015059	0.748826226320933	-1.047187	-1.617092	-0.377976
Trial1	1	1	noBlindfold	clockwise	practice	Free	1	-0.5	-0.5	10.54445	0.052462	-1.45075	-0.019707	0.732048924490102	-0.973343	-1.553615	-0.239892
Trial1	1	1	noBlindfold	clockwise	practice	Free	1	-0.5	-0.5	10.56444	0.04282	-1.45077	-0.024394	0.721702583319975	-0.933531	-1.443588	-0.23799
Trial1	1	1	noBlindfold	clockwise	practice	Free	1	-0.5	-0.5	10.58446	0.032504	-1.45075	-0.028889	0.710989510260129	-1.059621	-1.460516	-0.026987
Trial1	1	1	noBlindfold	clockwise	practice	Free	1	-0.5	-0.5	10.60445	0.021746	-1.45073	-0.037048	0.697526660656822	-1.010474	-1.325098	-0.096374
Trial1	1	1	noBlindfold	clockwise	practice	Free	1	-0.5	-0.5	10.62444	-0.00042594	-1.45072	-0.041069	0.678374456531982	-0.953009	-1.392807	-0.197622
Trial1	1	1	noBlindfold	clockwise	practice	Free	1	-0.5	-0.5	10.64445	-0.012446	-1.45072	-0.044811	0.66701269039228	-1.006632	-1.477443	-0.128451
Trial1	1	1	noBlindfold	clockwise	practice	Free	1	-0.5	-0.5	10.66444	-0.024111	-1.45073	-0.048712	0.655843882533957	-0.935476	-1.397039	-0.076298
Trial1	1	1	noBlindfold	clockwise	practice	Free	1	-0.5	-0.5	10.68443	-0.036805	-1.45071	-0.052567	0.644007685840283	-0.860328	-1.422429	-0.162957
Trial1	1	1	noBlindfold	clockwise	practice	Free	1	-0.5	-0.5	10.70445	-0.04942	-1.45072	-0.059842	0.629889990954765	-0.881612	-1.473211	0.019639
Trial1	1	1	noBlindfold	clockwise	practice	Free	1	-0.5	-0.5	10.72444	-0.075818	-1.45069	-0.06331199	0.608791246450983	-0.891649	-1.490138	-0.072962
Trial1	1	1	noBlindfold	clockwise	practice	Free	1	-0.5	-0.5	10.74446	-0.089642	-1.45069	-0.066717	0.596764485191186	-0.860979	-1.261621	-0.084262
Trial1	1	1	noBlindfold	clockwise	practice	Free	1	-0.5	-0.5	10.76445	-0.10332	-1.45064	-0.07008	0.584966861621592	-0.88365	-1.325098	-0.102635
Trial1	1	1	noBlindfold	clockwise	practice	Free	1	-0.5	-0.5	10.78444	-0.11725	-1.45064	-0.073414	0.573125795494913	-0.809744	-1.358952	0.049109
Trial1	1	1	noBlindfold	clockwise	practice	Free	1	-0.5	-0.5	10.80446	-0.13179	-1.45065	-0.079483	0.558939309225385	-0.727297	-1.18968	-0.051567
Trial1	1	1	noBlindfold	clockwise	practice	Free	1	-0.5	-0.5	10.82445	-0.16029	-1.45065	-0.08227	0.538424774769749	-0.607296	-1.185449	0.130212
Trial1	1	1	noBlindfold	clockwise	practice	Free	1	-0.5	-0.5	10.84444	-0.17508	-1.45062	-0.084654	0.527337939491177	-0.692072	-1.287012	0.259248
Trial1	1	1	noBlindfold	clockwise	practice	Free	1	-0.5	-0.5	10.86446	-0.18954	-1.45063	-0.086663	0.516945729933773	-0.716828	-1.231998	0.303625
Trial1	1	1	noBlindfold	clockwise	practice	Free	1	-0.5	-0.5	10.88445	-0.20411	-1.45063	-0.088345	0.506962261186654	-0.79434	-1.206608	0.36247
Trial1	1	1	noBlindfold	clockwise	practice	Free	1	-0.5	-0.5	10.90443	-0.21885	-1.45062	-0.091305	0.496061409981	-0.749795	-1.320866	0.112977
Trial1	1	1	noBlindfold	clockwise	practice	Free	1	-0.5	-0.5	10.92445	-0.24933	-1.45063	-0.092586	0.478353036627605	-0.846447	-1.23623	0.092547
Trial1	1	1	noBlindfold	clockwise	practice	Free	1	-0.5	-0.5	10.94444	-0.26455	-1.45062	-0.09382001	0.469487901978082	-0.723865	-1.231998	0.06655
Trial1	1	1	noBlindfold	clockwise	practice	Free	1	-0.5	-0.5	10.96443	-0.28032	-1.45062	-0.094985	0.460756396524679	-0.667862	-1.227767	-0.074802
Trial1	1	1	noBlindfold	clockwise	practice	Free	1	-0.5	-0.5	10.98445	-0.29529	-1.45062	-0.096119	0.452798020967275	-0.925837	-1.371648	-0.06061
Trial1	1	1	noBlindfold	clockwise	practice	Free	1	-0.5	-0.5	11.00444	-0.31139	-1.45067	-0.09720699	0.444765043129943	-0.976672	-1.413966	0.083144
Trial1	1	1	noBlindfold	clockwise	practice	Free	1	-0.5	-0.5	11.02446	-0.32775	-1.45068	-0.09909999	0.436338032321522	-0.97494	-1.270085	0.031045
Trial1	1	1	noBlindfold	clockwise	practice	Free	1	-0.5	-0.5	11.04445	-0.36038	-1.45064	-0.10001	0.423657581147324	-0.942703	-1.274316	-0.033786
Trial1	1	1	noBlindfold	clockwise	practice	Free	1	-0.5	-0.5	11.06444	-0.3776	-1.45064	-0.10083	0.417514601579522	-0.876681	-1.397039	0.037122
Trial1	1	1	noBlindfold	clockwise	practice	Free	1	-0.5	-0.5	11.08446	-0.39448	-1.45069	-0.10155	0.412185488175171	-0.779153	-1.371648	0.029008
Trial1	1	1	noBlindfold	clockwise	practice	Free	1	-0.5	-0.5	11.10445	-0.41149	-1.45071	-0.10215	0.407576542506694	-0.909347	-1.397039	0.149333
Trial1	1	1	noBlindfold	clockwise	practice	Free	1	-0.5	-0.5	11.12444	-0.42973	-1.45071	-0.10298	0.403190720737944	-1.009818	-1.371648	0.175947
Trial1	1	1	noBlindfold	clockwise	practice	Free	1	-0.5	-0.5	11.14445	-0.46488	-1.45066	-0.10354	0.398012492407462	-0.916162	-1.392807	-0.183255
Trial1	1	1	noBlindfold	clockwise	practice	Free	1	-0.5	-0.5	11.16444	-0.48329	-1.45066	-0.10415	0.396202535616674	-0.68414	-1.358952	-0.118932
Trial1	1	1	noBlindfold	clockwise	practice	Free	1	-0.5	-0.5	11.18443	-0.50115	-1.45068	-0.10483	0.395171669087065	-0.625407	-1.502834	-0.050119
Trial1	1	1	noBlindfold	clockwise	practice	Free	1	-0.5	-0.5	11.20445	-0.51894	-1.45075	-0.10621	0.394245213355839	-0.628914	-1.65941	-0.0060494
Trial1	1	1	noBlindfold	clockwise	practice	Free	1	-0.5	-0.5	11.22444	-0.55477	-1.45082	-0.10689	0.39690707949774	-0.769774	-1.629788	-0.0062017
Trial1	1	1	noBlindfold	clockwise	practice	Free	1	-0.5	-0.5	11.24446	-0.57183	-1.45078	-0.10756	0.398959529764774	-0.758964	-1.367416	0.016045
Trial1	1	1	noBlindfold	clockwise	practice	Free	1	-0.5	-0.5	11.26445	-0.59001	-1.4507	-0.10811	0.402093978363651	-0.720195	-1.363184	0.130172
Trial1	1	1	noBlindfold	clockwise	practice	Free	1	-0.5	-0.5	11.28444	-0.60769	-1.45066	-0.10856	0.405983260612881	-0.763135	-1.413966	0.067282
Trial1	1	1	noBlindfold	clockwise	practice	Free	1	-0.5	-0.5	11.30446	-0.62542	-1.45069	-0.10913	0.410499116759507	-0.668551	-1.439357	0.161116
Trial1	1	1	noBlindfold	clockwise	practice	Free	1	-0.5	-0.5	11.32445	-0.66131	-1.45075	-0.10943	0.422570522368058	-0.676156	-1.553615	-0.079101
Trial1	1	1	noBlindfold	clockwise	practice	Free	1	-0.5	-0.5	11.34444	-0.67889	-1.45075	-0.10982	0.429234271958765	-0.616786	-1.388575	-0.094828
Trial1	1	1	noBlindfold	clockwise	practice	Free	1	-0.5	-0.5	11.36446	-0.69638	-1.45072	-0.11022	0.436455679560957	-0.532382	-1.388575	-0.028193
Trial1	1	1	noBlindfold	clockwise	practice	Free	1	-0.5	-0.5	11.38445	-0.71373	-1.45071	-0.11063	0.444172822073526	-0.514694	-1.485906	-0.028762
Trial1	1	1	noBlindfold	clockwise	practice	Free	1	-0.5	-0.5	11.40443	-0.7314	-1.45073	-0.11136	0.452312963227113	-0.473324	-1.536688	0.018502
Trial1	1	1	noBlindfold	clockwise	practice	Free	1	-0.5	-0.5	11.42445	-0.76557	-1.45079	-0.11182	0.470330907915267	-0.542971	-1.617092	-0.092823
Trial1	1	1	noBlindfold	clockwise	practice	Free	1	-0.5	-0.5	11.44444	-0.78207	-1.45079	-0.11242	0.479355565714382	-0.474423	-1.49437	-0.129833
Trial1	1	1	noBlindfold	clockwise	practice	Free	1	-0.5	-0.5	11.46443	-0.79881	-1.45075	-0.1131	0.488854814247141	-0.407867	-1.384343	-0.166893
Trial1	1	1	noBlindfold	clockwise	practice	Free	1	-0.5	-0.5	11.48445	-0.81432	-1.45073	-0.11392	0.497850184665921	-0.398832	-1.549383	-0.196735
Trial1	1	1	noBlindfold	clockwise	practice	Free	1	-0.5	-0.5	11.50444	-0.83099	-1.45076	-0.11549	0.50734833539377	-0.374115	-1.528224	-0.110053
Trial1	1	1	noBlindfold	clockwise	practice	Free	1	-0.5	-0.5	11.52446	-0.86156	-1.45077	-0.1163	0.527210927174317	-0.461104	-1.49437	-0.152605
Trial1	1	1	noBlindfold	clockwise	practice	Free	1	-0.5	-0.5	11.54445	-0.87655	-1.45077	-0.11721	0.536952605144988	-0.500092	-1.54092	-0.13596
Trial1	1	1	noBlindfold	clockwise	practice	Free	1	-0.5	-0.5	11.56444	-0.8918	-1.45077	-0.11817	0.54708443383604	-0.490029	-1.502834	-0.064045
Trial1	1	1	noBlindfold	clockwise	practice	Free	1	-0.5	-0.5	11.58446	-0.90639	-1.45075	-0.11928	0.556866737266029	-0.395508	-1.545152	-0.124277
Trial1	1	1	noBlindfold	clockwise	practice	Free	1	-0.5	-0.5	11.60445	-0.92115	-1.45076	-0.12162	0.566161391584757	-0.269438	-1.600165	-0.15016
Trial1	1	1	noBlindfold	clockwise	practice	Free	1	-0.5	-0.5	11.62444	-0.94875	-1.45084	-0.12281	0.586215725399682	-0.502318	-1.672106	-0.108616
Trial1	1	1	noBlindfold	clockwise	practice	Free	1	-0.5	-0.5	11.64445	-0.9622	-1.45084	-0.12403	0.595803929107887	-0.679312	-1.570542	-0.028672
Trial1	1	1	noBlindfold	clockwise	practice	Free	1	-0.5	-0.5	11.66444	-0.97605	-1.4508	-0.12504	0.605985618355732	-0.713327	-1.464747	0.127108
Trial1	1	1	noBlindfold	clockwise	practice	Free	1	-0.5	-0.5	11.68443	-0.98954	-1.45073	-0.12607	0.616013833600528	-0.664231	-1.418198	-0.015398
Trial1	1	1	noBlindfold	clockwise	practice	Free	1	-0.5	-0.5	11.70445	-1.00344	-1.45072	-0.12798	0.625979824931424	-0.427703	-1.629788	-0.014115
Trial1	1	1	noBlindfold	clockwise	practice	Free	1	-0.5	-0.5	11.72444	-1.02972	-1.45081	-0.12891	0.646769769499839	-0.373607	-1.697496	-0.162277
Trial1	1	1	noBlindfold	clockwise	practice	Free	1	-0.5	-0.5	11.74446	-1.0424	-1.45086	-0.12991	0.656631081011162	-0.300039	-1.811755	-0.046266
Trial1	1	1	noBlindfold	clockwise	practice	Free	1	-0.5	-0.5	11.76445	-1.05507	-1.45089	-0.13081	0.666636334743415	-0.150168	-1.735583	0.079181
Trial1	1	1	noBlindfold	clockwise	practice	Free	1	-0.5	-0.5	11.78444	-1.06657	-1.45088	-0.13169	0.675761698869238	-0.32998	-1.782132	-0.061237
Trial1	1	1	noBlindfold	clockwise	practice	Free	1	-0.5	-0.5	11.80446	-1.07846	-1.4509	-0.13253	0.685310254107666	-0.305937	-1.828682	0.014602
Trial1	1	1	noBlindfold	clockwise	practice	Free	1	-0.5	-0.5	11.82445	-1.08998	-1.4509	-0.13381	0.694385717623295	-0.287346	-1.760973	0.179792
Trial1	1	1	noBlindfold	clockwise	practice	Free	1	-0.5	-0.5	11.84444	-1.11118	-1.45095	-0.13435	0.712208431452901	-0.116586	-2.040272	-0.023677
Trial1	1	1	noBlindfold	clockwise	practice	Free	1	-0.5	-0.5	11.86446	-1.121	-1.45101	-0.1348	0.720424843032031	-0.068701	-2.078358	0.060189
Trial1	1	1	noBlindfold	clockwise	practice	Free	1	-0.5	-0.5	11.88445	-1.13045	-1.45104	-0.13526	0.728356013557313	0.0811	-2.167226	-0.035671
Trial1	1	1	noBlindfold	clockwise	practice	Free	1	-0.5	-0.5	11.90443	-1.13888	-1.45108	-0.13631	0.735144946017026	0.116646	-2.281485	-0.132215
Trial1	1	1	noBlindfold	clockwise	practice	Free	1	-0.5	-0.5	11.92445	-1.15373	-1.45119	-0.13673	0.747882377826067	0.0027885	-2.412671	0.044115
Trial1	1	1	noBlindfold	clockwise	practice	Free	1	-0.5	-0.5	11.94444	-1.16003	-1.4512	-0.13704	0.753246021707172	-0.20219	-2.353425	0.047498
Trial1	1	1	noBlindfold	clockwise	practice	Free	1	-0.5	-0.5	11.96443	-1.16599	-1.4512	-0.13714	0.758426040975055	-0.42412	-2.374584	0.213858
Trial1	1	1	noBlindfold	clockwise	practice	Free	1	-0.5	-0.5	11.98445	-1.17145	-1.45118	-0.13699	0.76329639785598	-0.469609	-2.374584	0.282773
Trial1	1	1	noBlindfold	clockwise	practice	Free	1	-0.5	-0.5	12.00444	-1.17682	-1.45118	-0.1362	0.76839820299441	-0.445492	-2.374584	0.264033
Trial1	1	1	noBlindfold	clockwise	practice	Free	1	-0.5	-0.5	12.02446	-1.1865	-1.4512	-0.13567	0.777186297502127	-0.361529	-2.38728	0.181728
Trial1	1	1	noBlindfold	clockwise	practice	Free	1	-0.5	-0.5	12.04445	-1.19089	-1.45119	-0.13503	0.781365490150561	-0.316388	-2.260326	0.203142
Trial1	1	1	noBlindfold	clockwise	practice	Free	1	-0.5	-0.5	12.06444	-1.19493	-1.45116	-0.13432	0.785270345010373	-0.317892	-2.366121	0.147996
Trial1	1	1	noBlindfold	clockwise	practice	Free	1	-0.5	-0.5	12.08446	-1.19871	-1.45118	-0.13366	0.788923702171639	-0.18363	-2.471916	0.094378
Trial1	1	1	noBlindfold	clockwise	practice	Free	1	-0.5	-0.5	12.10445	-1.2019	-1.45123	-0.13226	0.792399097022366	-0.107538	-2.493075	0.132761
Trial1	1	1	noBlindfold	clockwise	practice	Free	1	-0.5	-0.5	12.12444	-1.20686	-1.45124	-0.13147	0.797160910285591	-0.34978	-2.429598	0.311389
Trial1	1	1	noBlindfold	clockwise	practice	Free	1	-0.5	-0.5	12.14445	-1.20883	-1.45122	-0.13066	0.799282181031029	-0.341358	-2.404207	0.255962
Trial1	1	1	noBlindfold	clockwise	practice	Free	1	-0.5	-0.5	12.16444	-1.21067	-1.45121	-0.13008	0.801182031498772	-0.384127	-2.522697	0.084698
Trial1	1	1	noBlindfold	clockwise	practice	Free	1	-0.5	-0.5	12.18443	-1.2121	-1.45125	-0.12968	0.802635252147513	-0.263672	-2.577711	0.0052901
Trial1	1	1	noBlindfold	clockwise	practice	Free	1	-0.5	-0.5	12.20445	-1.21321	-1.45129	-0.12934	0.803776906145194	-0.085818	-2.548088	0.132466
Trial1	1	1	noBlindfold	clockwise	practice	Free	1	-0.5	-0.5	12.22444	-1.21388	-1.4513	-0.12935	0.804366938490628	0.045183	-2.734287	-0.037933
Trial1	1	1	noBlindfold	clockwise	practice	Free	1	-0.5	-0.5	12.24446	-1.21388	-1.45134	-0.12935	0.804366938490628	0.039717	-2.789301	-0.020574
Trial1	1	1	noBlindfold	clockwise	practice	Free	1	-0.5	-0.5	12.26445	-1.21388	-1.45138	-0.12935	0.804366938490628	0.084423	-2.827387	0.021942
Trial1	1	1	noBlindfold	clockwise	practice	Free	1	-0.5	-0.5	12.28444	-1.21387	-1.45141	-0.12935	0.804357945597919	0.080593	-2.890864	-0.030509
Trial1	1	1	noBlindfold	clockwise	practice	Free	1	-0.5	-0.5	12.30446	-1.21387	-1.45142	-0.12935	0.804357945597919	0.01482	-2.865473	-0.0040871
Trial1	1	1	noBlindfold	clockwise	practice	Free	1	-0.5	-0.5	12.32445	-1.21387	-1.45143	-0.12935	0.804357945597919	-0.017908	-2.831619	-0.013434
Trial1	1	1	noBlindfold	clockwise	practice	Free	1	-0.5	-0.5	12.34444	-1.21388	-1.45138	-0.12935	0.804366938490628	-0.07104	-2.679274	-0.075678
Trial1	1	1	noBlindfold	clockwise	practice	Free	1	-0.5	-0.5	12.36446	-1.21388	-1.45136	-0.12935	0.804366938490628	0.00071191	-2.624261	-0.034226
Trial1	1	1	noBlindfold	clockwise	practice	Free	1	-0.5	-0.5	12.38445	-1.21388	-1.45134	-0.12935	0.804366938490628	0.0007131	-2.590406	-0.034217
Trial1	1	1	noBlindfold	clockwise	practice	Free	1	-0.5	-0.5	12.40443	-1.21388	-1.45132	-0.12936	0.804362331176523	0.020355	-2.64542	-0.077544
Trial1	1	1	noBlindfold	clockwise	practice	Free	1	-0.5	-0.5	12.42445	-1.21388	-1.45132	-0.12938	0.804353109976039	0.057728	-2.64542	-0.140584
Trial1	1	1	noBlindfold	clockwise	practice	Free	1	-0.5	-0.5	12.44444	-1.21386	-1.45132	-0.12939	0.804330728386606	0.181247	-2.649651	-0.198337
Trial1	1	1	noBlindfold	clockwise	practice	Free	1	-0.5	-0.5	12.46443	-1.21385	-1.45132	-0.1294	0.804317234066655	0.151743	-2.666579	-0.209566
Trial1	1	1	noBlindfold	clockwise	practice	Free	1	-0.5	-0.5	12.48445	-1.21385	-1.45133	-0.1294	0.804317234066655	0.227504	-2.67081	-0.147483
Trial1	1	1	noBlindfold	clockwise	practice	Free	1	-0.5	-0.5	12.50444	-1.21384	-1.45133	-0.12941	0.804303739769269	0.071172	-2.768142	-0.180667
Trial1	1	1	noBlindfold	clockwise	practice	Free	1	-0.5	-0.5	12.52446	-1.21384	-1.45136	-0.12943	0.804294526006879	-0.051587	-2.81046	-0.181959
Trial1	1	1	noBlindfold	clockwise	practice	Free	1	-0.5	-0.5	12.54445	-1.21386	-1.4514	-0.12944	0.804307694244907	-0.282802	-2.85701	-0.204494
Trial1	1	1	noBlindfold	clockwise	practice	Free	1	-0.5	-0.5	12.56444	-1.21387	-1.45142	-0.12945	0.804311869482434	-0.116364	-2.916255	-0.143239
Trial1	1	1	noBlindfold	clockwise	practice	Free	1	-0.5	-0.5	12.58446	-1.21388	-1.45144	-0.12946	0.804316249690612	-0.101859	-2.958573	-0.184598
Trial1	1	1	noBlindfold	clockwise	practice	Free	1	-0.5	-0.5	12.60445	-1.21388	-1.45147	-0.12947	0.804311650318448	-0.056832	-3.09399	-0.173265
Trial1	1	1	noBlindfold	clockwise	practice	Free	1	-0.5	-0.5	12.62444	-1.21388	-1.45152	-0.1295	0.804297825330825	0.059423	-3.132077	-0.263567
Trial1	1	1	noBlindfold	clockwise	practice	Free	1	-0.5	-0.5	12.64445	-1.21388	-1.45152	-0.12951	0.804293219485681	0.055871	-2.950109	-0.256712
Trial1	1	1	noBlindfold	clockwise	practice	Free	1	-0.5	-0.5	12.66444	-1.21388	-1.45148	-0.12953	0.804284008089171	0.187635	-2.840082	-0.348721
Trial1	1	1	noBlindfold	clockwise	practice	Free	1	-0.5	-0.5	12.68443	-1.21386	-1.45144	-0.12955	0.80425702088625	0.315257	-2.835851	-0.391078
Trial1	1	1	noBlindfold	clockwise	practice	Free	1	-0.5	-0.5	12.70445	-1.21385	-1.45143	-0.12957	0.80423891504499	0.38827	-2.865473	-0.374252
Trial1	1	1	noBlindfold	clockwise	practice	Free	1	-0.5	-0.5	12.72444	-1.21382	-1.45144	-0.12961	0.804193829448111	0.524632	-2.912023	-0.363907
Trial1	1	1	noBlindfold	clockwise	practice	Free	1	-0.5	-0.5	12.74446	-1.21376	-1.45148	-0.12963	0.804131395443665	0.683688	-3.060136	-0.339649
Trial1	1	1	noBlindfold	clockwise	practice	Free	1	-0.5	-0.5	12.76445	-1.21372	-1.45151	-0.12964	0.804091237406979	0.728702	-3.127845	-0.314432
Trial1	1	1	noBlindfold	clockwise	practice	Free	1	-0.5	-0.5	12.78444	-1.21368	-1.45156	-0.12966	0.804046579902348	0.77124	-3.23364	-0.241306
Trial1	1	1	noBlindfold	clockwise	practice	Free	1	-0.5	-0.5	12.80446	-1.21364	-1.4516	-0.12968	0.804001809723469	0.746971	-3.330971	-0.249307
Trial1	1	1	noBlindfold	clockwise	practice	Free	1	-0.5	-0.5	12.82445	-1.21357	-1.45171	-0.12969	0.803935093450809	0.488885	-3.483316	-0.155265
Trial1	1	1	noBlindfold	clockwise	practice	Free	1	-0.5	-0.5	12.84444	-1.21355	-1.45173	-0.12969	0.803917317465457	0.390592	-3.411375	-0.101513
Trial1	1	1	noBlindfold	clockwise	practice	Free	1	-0.5	-0.5	12.86446	-1.21353	-1.45172	-0.12969	0.803899647394459	0.212356	-3.360594	-0.061881
Trial1	1	1	noBlindfold	clockwise	practice	Free	1	-0.5	-0.5	12.88445	-1.21353	-1.4517	-0.1297	0.803895048495185	0.0055346	-3.246335	-0.040474
Trial1	1	1	noBlindfold	clockwise	practice	Free	1	-0.5	-0.5	12.90443	-1.21353	-1.45164	-0.1297	0.803895048495185	-0.089671	-3.060136	-0.0062674
Trial1	1	1	noBlindfold	clockwise	practice	Free	1	-0.5	-0.5	12.92445	-1.21354	-1.4515	-0.1297	0.803903830663444	-0.106787	-2.886632	-0.026
Trial1	1	1	noBlindfold	clockwise	practice	Free	1	-0.5	-0.5	12.94444	-1.21354	-1.45147	-0.1297	0.803903830663444	-0.011838	-2.844314	-0.025957
Trial1	1	1	noBlindfold	clockwise	practice	Free	1	-0.5	-0.5	12.96443	-1.21354	-1.45145	-0.1297	0.803903830663444	0.210753	-2.8824	-0.070079
Trial1	1	1	noBlindfold	clockwise	practice	Free	1	-0.5	-0.5	12.98445	-1.21353	-1.45145	-0.1297	0.803895048495185	0.210753	-2.8824	-0.070079
Trial1	1	1	noBlindfold	clockwise	practice	Free	1	-0.5	-0.5	13.00444	-1.21348	-1.45145	-0.12973	0.803836784673811	0.533664	-2.954341	-0.271011
Trial1	1	1	noBlindfold	clockwise	practice	Free	1	-0.5	-0.5	13.02446	-1.21348	-1.45145	-0.12977	0.803818355894675	0.566671	-2.916255	-0.264702
Trial1	1	1	noBlindfold	clockwise	practice	Free	1	-0.5	-0.5	13.04445	-1.2134	-1.45151	-0.12979	0.803738152721384	0.674498	-3.204017	-0.38444
Trial1	1	1	noBlindfold	clockwise	practice	Free	1	-0.5	-0.5	13.06444	-1.21336	-1.45158	-0.12981	0.803693382554107	0.645059	-3.343667	-0.395648
Trial1	1	1	noBlindfold	clockwise	practice	Free	1	-0.5	-0.5	13.08446	-1.21333	-1.45165	-0.12982	0.80366222551641	0.560728	-3.428303	-0.271817
Trial1	1	1	noBlindfold	clockwise	practice	Free	1	-0.5	-0.5	13.10445	-1.2133	-1.4517	-0.12983	0.803630948971496	0.38063	-3.462157	-0.218953
Trial1	1	1	noBlindfold	clockwise	practice	Free	1	-0.5	-0.5	13.12444	-1.21329	-1.45172	-0.12985	0.803612849839624	0.149481	-3.428303	-0.16501
Trial1	1	1	noBlindfold	clockwise	practice	Free	1	-0.5	-0.5	13.14445	-1.21329	-1.45165	-0.12985	0.803612849839624	-0.107815	-3.034745	-0.096332
Trial1	1	1	noBlindfold	clockwise	practice	Free	1	-0.5	-0.5	13.16444	-1.2133	-1.45156	-0.12985	0.803621737946761	-0.187719	-2.916255	-0.041934
Trial1	1	1	noBlindfold	clockwise	practice	Free	1	-0.5	-0.5	13.18443	-1.21331	-1.45148	-0.12986	0.803626020765952	-0.132551	-2.8824	-0.061408
Trial1	1	1	noBlindfold	clockwise	practice	Free	1	-0.5	-0.5	13.20445	-1.21331	-1.45147	-0.12986	0.803626020765952	0.05159	-2.988195	-0.025107
Trial1	1	1	noBlindfold	clockwise	practice	Free	1	-0.5	-0.5	13.22444	-1.2133	-1.45149	-0.12986	0.803617132581409	0.289967	-3.089759	-0.012411
Trial1	1	1	noBlindfold	clockwise	practice	Free	1	-0.5	-0.5	13.24446	-1.21326	-1.45156	-0.12986	0.803581580107949	0.618303	-3.229408	-0.094648
Trial1	1	1	noBlindfold	clockwise	practice	Free	1	-0.5	-0.5	13.26445	-1.21322	-1.4516	-0.12987	0.803541528192871	0.573301	-3.309812	-0.115704
Trial1	1	1	noBlindfold	clockwise	practice	Free	1	-0.5	-0.5	13.28444	-1.21319	-1.45164	-0.12988	0.803510364359949	0.50566	-3.330971	-0.140002
Trial1	1	1	noBlindfold	clockwise	practice	Free	1	-0.5	-0.5	13.30446	-1.21317	-1.45165	-0.12988	0.803492588447704	0.349261	-3.284421	-0.094326
Trial1	1	1	noBlindfold	clockwise	practice	Free	1	-0.5	-0.5	13.32445	-1.21316	-1.45165	-0.12989	0.803479087884041	0.198574	-3.322508	-0.034732
Trial1	1	1	noBlindfold	clockwise	practice	Free	1	-0.5	-0.5	13.34444	-1.21315	-1.45168	-0.1299	0.803465601070958	-0.011219	-3.487548	-0.098769
Trial1	1	1	noBlindfold	clockwise	practice	Free	1	-0.5	-0.5	13.36446	-1.21315	-1.45172	-0.1299	0.803465601070958	-0.016114	-3.525634	-0.158144
Trial1	1	1	noBlindfold	clockwise	practice	Free	1	-0.5	-0.5	13.38445	-1.21315	-1.45173	-0.12991	0.803460995432787	0.044176	-3.474852	-0.172809
Trial1	1	1	noBlindfold	clockwise	practice	Free	1	-0.5	-0.5	13.40443	-1.21314	-1.45173	-0.12992	0.803447494961711	0.163919	-3.432534	-0.188537
Trial1	1	1	noBlindfold	clockwise	practice	Free	1	-0.5	-0.5	13.42445	-1.21313	-1.45172	-0.12992	0.803438606920878	0.205037	-3.394448	-0.140986
Trial1	1	1	noBlindfold	clockwise	practice	Free	1	-0.5	-0.5	13.44444	-1.21311	-1.45168	-0.12992	0.803420830918652	0.243545	-3.204017	0.099711
Trial1	1	1	noBlindfold	clockwise	practice	Free	1	-0.5	-0.5	13.46443	-1.2131	-1.45163	-0.12991	0.803416661424457	0.308635	-3.119381	0.176679
Trial1	1	1	noBlindfold	clockwise	practice	Free	1	-0.5	-0.5	13.48445	-1.21308	-1.45158	-0.1299	0.803403385869711	0.419043	-3.064368	0.105371
Trial1	1	1	noBlindfold	clockwise	practice	Free	1	-0.5	-0.5	13.50444	-1.21305	-1.45155	-0.12989	0.80338142779573	0.639922	-3.047441	0.132317
Trial1	1	1	noBlindfold	clockwise	practice	Free	1	-0.5	-0.5	13.52446	-1.21301	-1.45154	-0.12987	0.803355203215169	0.820793	-3.115149	0.08357
Trial1	1	1	noBlindfold	clockwise	practice	Free	1	-0.5	-0.5	13.54445	-1.21277	-1.45159	-0.12983	0.803160555953105	0.944297	-3.288653	0.157441
Trial1	1	1	noBlindfold	clockwise	practice	Free	1	-0.5	-0.5	13.56444	-1.21257	-1.45163	-0.12978	0.803006095238756	0.770728	-3.326739	0.237084
Trial1	1	1	noBlindfold	clockwise	practice	Free	1	-0.5	-0.5	13.58446	-1.21242	-1.45165	-0.12976	0.802882243676264	0.653373	-3.288653	0.291967
Trial1	1	1	noBlindfold	clockwise	practice	Free	1	-0.5	-0.5	13.60445	-1.21238	-1.45165	-0.12974	0.802856030497015	0.580426	-3.254799	0.336269
Trial1	1	1	noBlindfold	clockwise	practice	Free	1	-0.5	-0.5	13.62444	-1.21235	-1.45164	-0.12971	0.802843209676785	0.517618	-3.28019	0.27152
Trial1	1	1	noBlindfold	clockwise	practice	Free	1	-0.5	-0.5	13.64445	-1.21229	-1.45165	-0.1297	0.802794625434157	0.65851	-3.301349	0.204881
Trial1	1	1	noBlindfold	clockwise	practice	Free	1	-0.5	-0.5	13.66444	-1.21225	-1.45166	-0.12971	0.802754467869155	0.742374	-3.335203	-0.013024
Trial1	1	1	noBlindfold	clockwise	practice	Free	1	-0.5	-0.5	13.68443	-1.21221	-1.45166	-0.12974	0.802705093008988	0.868803	-3.318276	-0.222171
Trial1	1	1	noBlindfold	clockwise	practice	Free	1	-0.5	-0.5	13.70445	-1.21212	-1.45166	-0.12985	0.802574499336902	0.999857	-3.284421	-0.38508
Trial1	1	1	noBlindfold	clockwise	practice	Free	1	-0.5	-0.5	13.72444	-1.21185	-1.45165	-0.13061	0.801984593960176	1.097071	-3.246335	-0.489843
Trial1	1	1	noBlindfold	clockwise	practice	Free	1	-0.5	-0.5	13.74446	-1.21042	-1.4516	-0.13141	0.800346912424256	1.075935	-3.127845	-0.778238
Trial1	1	1	noBlindfold	clockwise	practice	Free	1	-0.5	-0.5	13.76445	-1.20922	-1.45157	-0.13257	0.798747593883848	1.080239	-3.02205	-0.828325
Trial1	1	1	noBlindfold	clockwise	practice	Free	1	-0.5	-0.5	13.78444	-1.20764	-1.45153	-0.13382	0.796769877279604	1.160109	-3.051672	-0.608219
Trial1	1	1	noBlindfold	clockwise	practice	Free	1	-0.5	-0.5	13.80446	-1.20555	-1.45152	-0.13517	0.79429318895282	1.109144	-2.844314	-0.480495
Trial1	1	1	noBlindfold	clockwise	practice	Free	1	-0.5	-0.5	13.82445	-1.20305	-1.45146	-0.13872	0.790444533886031	1.097188	-3.047441	-0.79162
Trial1	1	1	noBlindfold	clockwise	practice	Free	1	-0.5	-0.5	13.84444	-1.19719	-1.45158	-0.14056	0.784392168152191	1.075893	-2.899328	-0.439386
Trial1	1	1	noBlindfold	clockwise	practice	Free	1	-0.5	-0.5	13.86446	-1.19369	-1.45151	-0.14248	0.780401468033976	0.897972	-2.988195	-0.352661
Trial1	1	1	noBlindfold	clockwise	practice	Free	1	-0.5	-0.5	13.88445	-1.19013	-1.45148	-0.14422	0.776439831638529	0.858446	-2.903559	-0.37002
Trial1	1	1	noBlindfold	clockwise	practice	Free	1	-0.5	-0.5	13.90443	-1.18645	-1.45146	-0.14586	0.772417469611675	0.8291	-2.899328	-0.061479
Trial1	1	1	noBlindfold	clockwise	practice	Free	1	-0.5	-0.5	13.92445	-1.18271	-1.45143	-0.14826	0.767993518150193	0.696861	-2.734287	-0.08107
Trial1	1	1	noBlindfold	clockwise	practice	Free	1	-0.5	-0.5	13.94444	-1.17527	-1.45136	-0.14895	0.76106873951999	0.643372	-2.662347	0.245907
Trial1	1	1	noBlindfold	clockwise	practice	Free	1	-0.5	-0.5	13.96443	-1.17164	-1.45134	-0.14925	0.757710962901748	0.707056	-2.658115	0.281509
Trial1	1	1	noBlindfold	clockwise	practice	Free	1	-0.5	-0.5	13.98445	-1.16827	-1.45132	-0.14919	0.754753232873472	0.839726	-2.577711	0.384819
Trial1	1	1	noBlindfold	clockwise	practice	Free	1	-0.5	-0.5	14.00444	-1.16463	-1.4513	-0.14889	0.751672256848822	0.932702	-2.565015	0.305161
Trial1	1	1	noBlindfold	clockwise	practice	Free	1	-0.5	-0.5	14.02446	-1.16074	-1.45128	-0.14813	0.74859192381266	0.856498	-2.620029	-0.0022687
Trial1	1	1	noBlindfold	clockwise	practice	Free	1	-0.5	-0.5	14.04445	-1.15314	-1.45136	-0.14742	0.742229375832901	0.869691	-2.404207	0.406449
Trial1	1	1	noBlindfold	clockwise	practice	Free	1	-0.5	-0.5	14.06444	-1.14911	-1.45127	-0.14648	0.73913471996367	0.771917	-2.471916	0.373822
Trial1	1	1	noBlindfold	clockwise	practice	Free	1	-0.5	-0.5	14.08446	-1.1449	-1.45123	-0.14552	0.735902294453978	0.665991	-2.493075	0.176704
Trial1	1	1	noBlindfold	clockwise	practice	Free	1	-0.5	-0.5	14.10445	-1.14081	-1.45123	-0.14445	0.732839183395748	0.705173	-2.344962	0.233258
Trial1	1	1	noBlindfold	clockwise	practice	Free	1	-0.5	-0.5	14.12444	-1.1366	-1.4512	-0.14235	0.730187032620773	0.598252	-2.408439	0.219203
Trial1	1	1	noBlindfold	clockwise	practice	Free	1	-0.5	-0.5	14.14445	-1.1285	-1.45121	-0.14132	0.723646032449499	0.719006	-2.344962	0.090744
Trial1	1	1	noBlindfold	clockwise	practice	Free	1	-0.5	-0.5	14.16444	-1.12429	-1.4512	-0.14037	0.720466328445049	0.713797	-2.38728	0.087814
Trial1	1	1	noBlindfold	clockwise	practice	Free	1	-0.5	-0.5	14.18443	-1.12016	-1.4512	-0.1395	0.717327443344246	0.819246	-2.361889	0.021944
Trial1	1	1	noBlindfold	clockwise	practice	Free	1	-0.5	-0.5	14.20445	-1.11595	-1.45118	-0.13871	0.714090223401312	0.6636	-2.29418	0.01235
Trial1	1	1	noBlindfold	clockwise	practice	Free	1	-0.5	-0.5	14.22444	-1.11149	-1.45116	-0.13776	0.710730506271982	0.566788	-2.230703	-0.068159
Trial1	1	1	noBlindfold	clockwise	practice	Free	1	-0.5	-0.5	14.24446	-1.10346	-1.45109	-0.13758	0.703926251460801	0.505845	-2.146067	-0.184166
Trial1	1	1	noBlindfold	clockwise	practice	Free	1	-0.5	-0.5	14.26445	-1.09954	-1.45106	-0.13767	0.700522110466257	0.596246	-2.03604	-0.285376
Trial1	1	1	noBlindfold	clockwise	practice	Free	1	-0.5	-0.5	14.28444	-1.09564	-1.45104	-0.13809	0.696969003184852	0.587412	-2.112213	-0.411305
Trial1	1	1	noBlindfold	clockwise	practice	Free	1	-0.5	-0.5	14.30446	-1.09163	-1.45105	-0.13883	0.693159289104874	0.6672	-2.158763	-0.471949
Trial1	1	1	noBlindfold	clockwise	practice	Free	1	-0.5	-0.5	14.32445	-1.08759	-1.45107	-0.14143	0.688356320976388	0.687911	-2.086822	-0.560326
Trial1	1	1	noBlindfold	clockwise	practice	Free	1	-0.5	-0.5	14.34444	-1.07934	-1.45103	-0.14293	0.680539343350554	0.785042	-2.023345	-0.397005
Trial1	1	1	noBlindfold	clockwise	practice	Free	1	-0.5	-0.5	14.36446	-1.07515	-1.45102	-0.14441	0.676196558739965	0.735138	-2.027577	0.031228
Trial1	1	1	noBlindfold	clockwise	practice	Free	1	-0.5	-0.5	14.38445	-1.07057	-1.45099	-0.14585	0.67154473893154	0.645746	-1.887927	-0.213719
Trial1	1	1	noBlindfold	clockwise	practice	Free	1	-0.5	-0.5	14.40443	-1.06593	-1.45098	-0.14741	0.66678068305921	0.690045	-2.099517	-0.323156
Trial1	1	1	noBlindfold	clockwise	practice	Free	1	-0.5	-0.5	14.42445	-1.06137	-1.45102	-0.15044	0.661308159858914	0.787123	-1.985259	-0.232765
Trial1	1	1	noBlindfold	clockwise	practice	Free	1	-0.5	-0.5	14.44444	-1.05174	-1.45095	-0.15198	0.652330340809561	0.768271	-1.849841	-0.18559
Trial1	1	1	noBlindfold	clockwise	practice	Free	1	-0.5	-0.5	14.46443	-1.04661	-1.45094	-0.15347	0.647198210682135	0.717048	-1.947173	-0.142076
Trial1	1	1	noBlindfold	clockwise	practice	Free	1	-0.5	-0.5	14.48445	-1.04121	-1.45096	-0.15485	0.641900859374355	0.510435	-1.858305	-0.029733
Trial1	1	1	noBlindfold	clockwise	practice	Free	1	-0.5	-0.5	14.50444	-1.03602	-1.45092	-0.15602	0.636898519258479	0.326152	-1.710192	0.082688
Trial1	1	1	noBlindfold	clockwise	practice	Free	1	-0.5	-0.5	14.52446	-1.031	-1.45086	-0.15803	0.63158886776123	0.427622	-1.718655	0.07014
Trial1	1	1	noBlindfold	clockwise	practice	Free	1	-0.5	-0.5	14.54445	-1.02102	-1.45084	-0.15891	0.622739236850839	0.584837	-1.676337	-0.040483
Trial1	1	1	noBlindfold	clockwise	practice	Free	1	-0.5	-0.5	14.56444	-1.0161	-1.45084	-0.15965	0.618221045779865	0.517418	-1.739814	0.043471
Trial1	1	1	noBlindfold	clockwise	practice	Free	1	-0.5	-0.5	14.58446	-1.01122	-1.45086	-0.16022	0.613837369806609	0.39136	-1.718655	0.144795
Trial1	1	1	noBlindfold	clockwise	practice	Free	1	-0.5	-0.5	14.60445	-1.0062	-1.45087	-0.16049	0.609512561055095	0.314893	-1.748278	0.268812
Trial1	1	1	noBlindfold	clockwise	practice	Free	1	-0.5	-0.5	14.62444	-1.00168	-1.45086	-0.16022	0.605915249270006	0.25818	-1.667874	0.33773
Trial1	1	1	noBlindfold	clockwise	practice	Free	1	-0.5	-0.5	14.64445	-0.99335	-1.45079	-0.15992	0.599206686170555	0.290385	-1.650947	0.094414
Trial1	1	1	noBlindfold	clockwise	practice	Free	1	-0.5	-0.5	14.66444	-0.98939	-1.45082	-0.1594	0.596247395571581	0.406018	-1.629788	0.311989
Trial1	1	1	noBlindfold	clockwise	practice	Free	1	-0.5	-0.5	14.68443	-0.98568	-1.45082	-0.15861	0.593659976796801	0.424335	-1.468979	0.42614
Trial1	1	1	noBlindfold	clockwise	practice	Free	1	-0.5	-0.5	14.70445	-0.98206	-1.45077	-0.1577	0.591228457779623	0.294628	-1.557847	0.204556
Trial1	1	1	noBlindfold	clockwise	practice	Free	1	-0.5	-0.5	14.72444	-0.9784501	-1.45079	-0.15568	0.589466472049882	0.42078	-1.667874	0.21001
Trial1	1	1	noBlindfold	clockwise	practice	Free	1	-0.5	-0.5	14.74446	-0.97167	-1.45082	-0.1546	0.584614208021248	0.45555	-1.629788	0.119735
Trial1	1	1	noBlindfold	clockwise	practice	Free	1	-0.5	-0.5	14.76445	-0.96821	-1.45081	-0.15371	0.582355047863899	0.529545	-1.515529	0.018964
Trial1	1	1	noBlindfold	clockwise	practice	Free	1	-0.5	-0.5	14.78444	-0.96492	-1.45078	-0.15285	0.580227294183697	0.455071	-1.583238	0.090424
Trial1	1	1	noBlindfold	clockwise	practice	Free	1	-0.5	-0.5	14.80446	-0.96143	-1.45077	-0.15206	0.577909940397042	0.416679	-1.485906	0.027697
Trial1	1	1	noBlindfold	clockwise	practice	Free	1	-0.5	-0.5	14.82445	-0.95798	-1.45076	-0.15053	0.5760859203592	0.377551	-1.591701	0.115664
Trial1	1	1	noBlindfold	clockwise	practice	Free	1	-0.5	-0.5	14.84444	-0.95168	-1.45077	-0.14984	0.571512776803157	0.198486	-1.473211	0.036085
Trial1	1	1	noBlindfold	clockwise	practice	Free	1	-0.5	-0.5	14.86446	-0.94881	-1.45074	-0.14918	0.569653460242969	0.185225	-1.460516	0.049972
Trial1	1	1	noBlindfold	clockwise	practice	Free	1	-0.5	-0.5	14.88445	-0.94617	-1.45072	-0.14852	0.56798405122247	0.098483	-1.384343	0.061471
Trial1	1	1	noBlindfold	clockwise	practice	Free	1	-0.5	-0.5	14.90443	-0.94365	-1.45071	-0.14795	0.566360782478813	0.0475	-1.485906	0.015643
Trial1	1	1	noBlindfold	clockwise	practice	Free	1	-0.5	-0.5	14.92445	-0.94168	-1.45072	-0.14674	0.565573920333948	-0.012007	-1.422429	0.163416
Trial1	1	1	noBlindfold	clockwise	practice	Free	1	-0.5	-0.5	14.94444	-0.93871	-1.45067	-0.14624	0.563571274996797	-0.038541	-1.363184	0.107913
Trial1	1	1	noBlindfold	clockwise	practice	Free	1	-0.5	-0.5	14.96443	-0.93779	-1.45067	-0.14578	0.563144629785091	-0.034691	-1.295475	0.162521
Trial1	1	1	noBlindfold	clockwise	practice	Free	1	-0.5	-0.5	14.98445	-0.93721	-1.45065	-0.14541	0.56292687958377	-0.067379	-1.253157	0.154727
Trial1	1	1	noBlindfold	clockwise	practice	Free	1	-0.5	-0.5	15.00444	-0.9369301	-1.45064	-0.14519	0.562848126398685	-0.095021	-1.28278	0.150406
Trial1	1	1	noBlindfold	clockwise	practice	Free	1	-0.5	-0.5	15.02446	-0.9368801	-1.45064	-0.14513	0.562847138560805	-0.054734	-1.253157	0.178202
Trial1	1	1	noBlindfold	clockwise	practice	Free	1	-0.5	-0.5	15.04445	-0.9369	-1.45063	-0.14512	0.562868941407545	-0.192419	-1.291244	0.101443
Trial1	1	1	noBlindfold	clockwise	practice	Free	1	-0.5	-0.5	15.06444	-0.93691	-1.45064	-0.14511	0.562882962320517	-0.228743	-1.248926	0.157952
Trial1	1	1	noBlindfold	clockwise	practice	Free	1	-0.5	-0.5	15.08446	-0.9369301	-1.45064	-0.14511	0.56289855381799	-0.240009	-1.265853	0.142644
Trial1	1	1	noBlindfold	clockwise	practice	Free	1	-0.5	-0.5	15.10445	-0.93694	-1.45064	-0.1451	0.562912593491161	-0.240538	-1.325098	0.16819
Trial1	1	1	noBlindfold	clockwise	practice	Free	1	-0.5	-0.5	15.12444	-0.93695	-1.45065	-0.1451	0.56292031993043	-0.222992	-1.346257	0.052149
Trial1	1	1	noBlindfold	clockwise	practice	Free	1	-0.5	-0.5	15.14445	-0.93698	-1.45068	-0.1451	0.562943638470719	-0.305956	-1.409734	-0.012642
Trial1	1	1	noBlindfold	clockwise	practice	Free	1	-0.5	-0.5	15.16444	-0.93699	-1.45068	-0.1451	0.562951411459074	-0.337969	-1.325098	-0.059092
Trial1	1	1	noBlindfold	clockwise	practice	Free	1	-0.5	-0.5	15.18443	-0.93701	-1.45067	-0.14511	0.562960598771241	-0.334118	-1.278548	-0.085334
Trial1	1	1	noBlindfold	clockwise	practice	Free	1	-0.5	-0.5	15.20445	-0.93703	-1.45066	-0.14511	0.56297614541694	-0.33977	-1.295475	-0.130978
Trial1	1	1	noBlindfold	clockwise	practice	Free	1	-0.5	-0.5	15.22444	-0.93704	-1.45066	-0.14513	0.562971276382039	-0.263003	-1.397039	-0.129912
Trial1	1	1	noBlindfold	clockwise	practice	Free	1	-0.5	-0.5	15.24446	-0.93705	-1.45071	-0.14514	0.562972738116913	-0.053641	-1.515529	-0.1448
Trial1	1	1	noBlindfold	clockwise	practice	Free	1	-0.5	-0.5	15.26445	-0.93706	-1.45074	-0.14515	0.562974209596608	0.0073148	-1.536688	-0.158319
Trial1	1	1	noBlindfold	clockwise	practice	Free	1	-0.5	-0.5	15.28444	-0.93705	-1.45076	-0.14516	0.562960142739201	0.060682	-1.549383	-0.191914
Trial1	1	1	noBlindfold	clockwise	practice	Free	1	-0.5	-0.5	15.30446	-0.93705	-1.45077	-0.14516	0.562960142739201	0.058797	-1.536688	-0.174582
Trial1	1	1	noBlindfold	clockwise	practice	Free	1	-0.5	-0.5	15.32445	-0.93705	-1.45076	-0.14517	0.562953831122341	0.040036	-1.481675	-0.090952
Trial1	1	1	noBlindfold	clockwise	practice	Free	1	-0.5	-0.5	15.34444	-0.93704	-1.45075	-0.14518	0.562939754896311	0.1072	-1.507065	-0.122393
Trial1	1	1	noBlindfold	clockwise	practice	Free	1	-0.5	-0.5	15.36446	-0.93703	-1.45076	-0.14519	0.562925724948364	0.121629	-1.583238	-0.11607
Trial1	1	1	noBlindfold	clockwise	practice	Free	1	-0.5	-0.5	15.38445	-0.9370201	-1.45077	-0.14519	0.562917997167791	0.194541	-1.591701	-0.080448
Trial1	1	1	noBlindfold	clockwise	practice	Free	1	-0.5	-0.5	15.40443	-0.93701	-1.45079	-0.1452	0.562903874659145	0.299417	-1.608629	-0.107657
Trial1	1	1	noBlindfold	clockwise	practice	Free	1	-0.5	-0.5	15.42445	-0.937	-1.45079	-0.14521	0.562889798428163	0.294893	-1.617092	-0.129731
Trial1	1	1	noBlindfold	clockwise	practice	Free	1	-0.5	-0.5	15.44444	-0.93696	-1.4508	-0.14523	0.562846134831642	0.441698	-1.583238	-0.183559
Trial1	1	1	noBlindfold	clockwise	practice	Free	1	-0.5	-0.5	15.46443	-0.9369301	-1.4508	-0.14525	0.562810310329676	0.431559	-1.566311	-0.175997
Trial1	1	1	noBlindfold	clockwise	practice	Free	1	-0.5	-0.5	15.48445	-0.9368801	-1.45079	-0.14527	0.562758882587968	0.390628	-1.502834	-0.148476
Trial1	1	1	noBlindfold	clockwise	practice	Free	1	-0.5	-0.5	15.50444	-0.93681	-1.45076	-0.14529	0.56269189895569	0.355958	-1.481675	-0.138906
Trial1	1	1	noBlindfold	clockwise	practice	Free	1	-0.5	-0.5	15.52446	-0.9367501	-1.45074	-0.1453	0.562639048893925	0.317576	-1.468979	-0.094788
Trial1	1	1	noBlindfold	clockwise	practice	Free	1	-0.5	-0.5	15.54445	-0.93672	-1.45073	-0.14531	0.562609426413388	0.255165	-1.426661	-0.119212
Trial1	1	1	noBlindfold	clockwise	practice	Free	1	-0.5	-0.5	15.56444	-0.93671	-1.45073	-0.14532	0.562595349931499	0.226763	-1.397039	-0.157327
[truncated: 25,155 more rows]
